# Supplementary material for: Genetic dissection of main and epistatic effects of QTL based on augmented triple test cross design
Source: PLoS One. 2017 Dec 14;12(12):e0189054. doi: 10.1371/journal.pone.0189054 (PMC5730204; doi:10.1371/journal.pone.0189054)
Supplement: S7 Supporting Information — (ZIP) [file pone.0189054.s007.zip › z2_1800_0.5_10.csv]

-5.806	-5.8503	-4.0136	-6.0125	-6.506	-5.087	-6.0948	-6.2928	-1.7787	-5.2641	-6.3429	-5.3987	-4.0607	-4.2611	-4.2098	-5.6498	-6.0292	-5.2935	-5.6548	-2.7274	-5.9541	-6.2813	-3.0805	-5.2266	-5.0938	-7.4029	-5.8359	-4.0977	-5.5868	-5.6692	-5.9423	-4.1828	-6.0966	-6.8349	-7.3649	-5.1709	-6.4504	-6.2464	-6.5061	-5.1578	-4.1862	-5.4659	-7.0084	-4.2727	-5.0352	-2.4152	-2.5592	-8.6706	-6.4672	-4.6868
-13.176	-16.248	-14.859	-15.546	-12.637	-13.45	-14.019	-12.418	-15.026	-13.84	-17.207	-13.824	-14.66	-13.788	-15.082	-14.841	-13.776	-14.3	-13.887	-13.678	-15.228	-12.233	-11.726	-13.57	-13.935	-14.052	-15.93	-15.326	-13.746	-13.266	-13.706	-15.183	-15.277	-15.94	-15.803	-14.229	-14.342	-13.975	-13.821	-16.323	-13.941	-12.942	-13.814	-13.282	-13.211	-13.328	-13.698	-12.57	-13.565	-12.42
-4.4361	-3.2635	-2.2418	-1.6278	-2.5963	-4.6085	-5.5409	-2.4206	-2.8747	-0.84632	-5.8377	-1.9149	0.014534	-3.2165	-4.5407	-5.1824	-2.5496	-1.2438	-3.9451	-3.5858	-2.2008	-1.208	-2.9137	-3.5548	-3.2337	-7.1634	-3.0743	-2.364	-3.5426	-1.5111	-1.5505	-3.581	-5.662	-4.2545	-1.7178	-2.9076	-1.9617	-2.6716	-1.0834	-3.1008	-3.0688	-1.9343	-2.7666	-1.907	-3.1203	-5.0595	-3.3193	-4.5603	-2.3615	-3.6844
-9.9948	-13.243	-11.875	-12.44	-11.86	-11.63	-9.0697	-11.296	-10.893	-9.2729	-9.4643	-13.552	-9.8391	-7.8576	-9.951	-9.6741	-10.745	-8.6546	-9.693	-7.4217	-13.099	-10.246	-10.29	-10.901	-10.398	-12.521	-11.711	-12.035	-9.528	-12.543	-10.896	-8.9202	-13.275	-11.815	-12.171	-11.322	-11.032	-9.2844	-7.8359	-11.219	-9.1921	-10.518	-10.353	-9.7317	-10.422	-10.487	-11.197	-11.226	-12.431	-10.271
-5.2001	-6.9519	-5.8523	-6.839	-4.0476	-4.1465	-7.4854	-4.9123	-6.009	-5.4609	-8.8772	-7.1905	-5.3186	-5.3026	-6.0512	-4.725	-5.596	-4.7643	-6.2834	-7.8584	-5.1934	-5.3939	-7.3921	-4.0079	-6.8754	-5.1873	-7.6874	-5.1981	-7.0715	-4.4228	-3.9013	-6.257	-7.3925	-5.9364	-5.3285	-6.0844	-4.3659	-6.8185	-7.4278	-5.5642	-4.5348	-8.1726	-5.1986	-6.3788	-7.1975	-6.0305	-7.0828	-5.5967	-5.4711	-6.4992
6.2762	4.0694	2.7397	5.0111	4.9197	6.1092	3.39	3.713	4.1112	5.6785	5.9825	5.5455	8.5292	2.8855	4.3898	6.3855	4.8749	5.8531	4.0853	5.6789	1.2205	2.8236	4.1498	3.1294	5.2569	6.8406	3.7855	4.1795	5.6643	5.1366	3.9574	5.2959	3.8279	1.1602	2.3859	4.3541	5.1724	4.1454	3.6627	6.658	3.4324	3.6876	4.8334	4.5393	2.615	6.6048	6.1389	2.6435	3.2495	4.5738
1.6085	3.5861	2.6593	1.1668	-0.071497	1.0829	3.0517	-0.075323	-0.14274	2.3474	2.675	3.4557	0.87869	-0.84008	3.0004	2.8773	1.9211	1.4089	1.4024	3.5856	-0.24827	0.58495	0.89681	1.3606	2.9688	0.42631	0.63282	2.0496	2.2014	0.60613	3.0663	1.9078	0.2147	1.3849	3.1135	-1.2057	2.5039	1.6561	0.83144	1.9907	1.3154	1.6779	2.047	0.66698	-3.2516	1.5081	1.4865	4.3456	2.9175	1.4011
3.2196	-0.84106	0.69413	1.0412	1.4187	0.53239	3.6073	3.4099	0.19932	1.3734	0.042598	-0.45692	1.5999	0.776	2.0295	1.7171	3.2918	2.5051	0.73684	0.64472	1.2955	1.6638	2.1068	0.58075	1.6766	1.3749	-1.3299	1.2223	-0.05464	0.72649	1.7616	1.4802	2.1598	1.1495	2.4335	-1.3271	1.9517	0.71159	-0.26686	1.305	-0.45339	3.1954	3.5615	2.6422	0.96009	0.79143	2.8882	2.4032	1.6025	1.5866
-13.191	-10.708	-12.292	-11.747	-10.752	-8.7841	-9.8219	-13.183	-11.741	-12.213	-13.773	-13.366	-10.164	-10.288	-11.605	-11.832	-12.621	-10.101	-10.948	-11.089	-13.261	-10.809	-12.115	-9.2674	-11.627	-11.406	-12.451	-11.566	-9.7812	-11.68	-11.858	-12.67	-14.327	-12.936	-13.54	-11.539	-12.701	-10.762	-12.786	-12.406	-10.773	-10.114	-10.305	-12.287	-10.618	-11.219	-11.383	-11.038	-12.201	-12.64
6.3573	4.3549	3.2675	5.1016	6.7717	6.2216	4.9407	5.3651	7.1684	4.5788	6.5584	7.2775	7.9726	6.4723	6.3524	7.4103	3.122	6.7067	5.2489	6.6728	3.3378	4.5102	4.5436	7.0213	6.0008	4.5795	8.2739	3.9874	3.4614	5.4498	6.5862	3.4337	4.905	7.2226	6.0523	6.0905	6.6758	4.9739	5.1026	3.7357	4.8216	7.1837	8.3091	5.7847	4.1602	7.5396	6.1039	6.4084	3.56	7.5904
-2.6925	-2.2007	-1.8081	-2.8164	-2.2968	-1.3286	-1.5467	-4.2605	-2.2308	-2.0147	-2.6973	-1.9687	-2.4296	-2.8578	-2.3145	-2.2897	-2.9759	-2.5866	-1.1577	-1.6553	-0.8336	-2.2413	-3.3539	-1.8572	-1.2796	-2.4362	-4.1315	-2.0602	-0.73991	-1.8165	-4.3236	-2.6114	-3.1476	-4.7054	-4.0939	-3.9966	-3.3159	-2.5193	-1.5766	-2.3194	-2.7365	0.2648	-2.3437	-2.9139	-1.7504	-1.9561	-3.2338	0.046727	-3.2572	-3.1679
-5.1334	-4.9052	-5.2636	-4.9511	-6.8104	-4.4652	-4.1433	-5.6534	-5.428	-1.8679	-4.86	-5.9829	-5.695	-5.3468	-3.5394	-2.9768	-5.4768	-5.3187	-5.1364	-4.2554	-3.3865	-2.7373	-3.7979	-3.5961	-3.5763	-4.2772	-6.5102	-6.2301	-2.3792	-5.0975	-5.1021	-5.2117	-5.1201	-4.7022	-6.1586	-5.8489	-5.9797	-5.2694	-3.8916	-6.3968	-5.8866	-7.1	-5.2377	-5.6065	-3.9139	-4.8112	-3.9848	-1.7056	-3.1257	-4.982
-11.687	-13.802	-13.132	-10.892	-11.141	-14.457	-13.967	-11.439	-13.598	-13.233	-13.688	-11.815	-13.616	-14.185	-12.71	-12.458	-12.025	-11.881	-14.182	-15.345	-10.839	-11.987	-14.162	-12.716	-11.907	-13.762	-12.442	-13.233	-12.595	-10.652	-11.443	-16.106	-12.654	-12.958	-13.308	-13.475	-12.288	-12.92	-13.238	-13.146	-15.734	-12.545	-13.906	-13.209	-16.247	-14.503	-13.057	-12.924	-13.537	-13.438
-2.2104	-1.0612	2.0631	0.15772	-1.4254	1.7378	1.0687	-0.27435	1.5346	3.9401	-0.14379	0.80045	-0.176	0.66184	0.62815	0.81346	-1.6984	1.819	-0.49146	0.086464	0.044949	1.9731	0.93147	0.050745	1.6298	-2.0578	1.2656	0.64183	-0.60406	-1.6285	1.9636	-1.7875	-1.0905	-0.59863	1.3972	0.25838	0.99545	-2.1305	1.5141	0.44648	-0.21414	0.67974	0.26262	-0.90219	0.023536	0.96704	0.34125	3.0099	0.93126	-1.8289
-16.469	-15.008	-15.391	-11.706	-13.628	-12.639	-14.56	-13.838	-12.98	-13.396	-13.766	-15.909	-15.706	-13.039	-14.442	-14.47	-15.357	-14.555	-16.445	-17.467	-15.446	-12.513	-13.399	-14.535	-15.796	-14.112	-14.135	-15.354	-13.685	-14.27	-12.813	-14.458	-12.807	-13.446	-12.935	-13.289	-18.266	-17.255	-14.047	-12.645	-15.146	-14.901	-14.448	-15.197	-16.027	-15.827	-14.664	-14.091	-13.95	-16.582
-1.1811	-2.7506	-4.3136	-2.309	-3.2544	-2.738	-3.3045	-3.2633	-1.0435	-4.6329	0.22205	-0.97113	-1.432	-3.9614	-1.9018	0.94567	-1.9418	1.0529	-1.811	-2.0477	-2.4976	-0.10208	-1.4976	-1.0345	-3.0599	-0.60853	-4.4204	1.2835	0.40155	1.1326	-3.0399	-0.8678	-2.7302	-1.4809	-1.3752	-0.65063	-0.63108	-2.6413	-0.57315	-0.032423	-1.3479	-1.9015	-1.8167	-2.6149	-1.9871	-3.1613	-2.0242	-1.446	-1.2531	-1.79
2.9861	-2.2981	1.9022	0.071552	0.43994	-2.1124	0.8202	-1.5161	-1.3169	-1.2442	3.0692	1.1534	0.75736	0.046076	0.18652	0.85746	0.89523	-1.0961	-1.6591	-0.1547	0.28242	1.6531	1.6104	-0.60803	1.9977	0.1747	1.6711	-1.2332	1.9368	-1.495	2.753	1.2152	0.50649	-1.3372	0.92323	1.4473	0.83412	-3.2292	1.0076	-0.34822	-0.52999	0.43828	1.9184	-0.43392	-0.83847	-0.021006	0.84106	-1.2538	0.6955	-0.69808
-4.5685	-5.4352	-7.0474	-5.6484	-3.7786	-5.7837	-5.6217	-4.525	-6.0145	-4.1949	-6.2267	-7.8272	-5.9083	-4.2395	-5.4386	-8.8068	-4.2873	-5.8663	-3.5225	-3.2186	-4.4955	-5.2353	-3.8887	-8.1045	-6.2142	-6.3583	-6.4383	-4.7337	-8.3868	-5.0295	-5.0055	-5.9843	-4.6498	-4.6185	-4.5551	-4.5041	-7.1059	-5.4084	-5.5514	-3.9482	-6.4992	-3.592	-5.784	-7.9843	-6.8208	-4.7713	-6.2711	-6.0246	-7.2106	-6.8197
-1.7801	-4.8583	-2.0356	-3.4635	-2.2895	-3.1845	-3.3067	-1.9727	-2.2238	-1.4719	-3.2777	-2.4018	-2.0273	-4.0367	-3.2689	-5.2048	-0.98311	-2.9434	-2.1858	-3.8302	-4.3653	-1.6064	-3.4243	-4.0578	-4.2572	-1.1018	-4.5309	-1.041	-2.1054	-2.1313	-2.0593	-1.5997	-2.7609	-4.2037	-3.3113	-2.6217	-4.0194	-3.1237	-2.7411	-2.5414	-3.3957	-2.0626	-2.1657	-3.4278	-3.305	-2.6318	-1.9557	-3.5886	-4.2936	-2.3248
6.4202	5.7188	5.3501	5.8677	5.8139	6.8727	3.8495	4.9662	5.1625	4.388	5.1649	3.5416	4.1284	3.7696	5.1557	6.7324	6.3509	3.7772	4.1401	4.8889	5.1643	4.6266	3.3796	5.3459	2.4655	3.3852	3.6604	5.3274	5.0646	3.6843	6.0331	3.799	2.535	2.7725	3.0984	3.197	5.1378	3.5249	3.9216	4.7726	5.4453	4.1241	4.2982	2.3625	5.1711	4.125	4.6695	4.5974	5.7518	3.6701
4.7834	4.7753	2.3748	3.9894	2.9149	3.8179	2.51	5.8423	5.2752	4.5961	5.8259	4.9434	6.0614	4.1277	3.3962	4.6085	5.2364	3.8463	5.3756	3.8285	5.4136	4.2419	4.2124	4.6271	8.0436	2.7206	4.1116	3.873	4.6143	5.2886	5.7428	4.3074	6.1031	5.9179	7.3723	2.3708	4.0577	4.0918	4.9062	4.6339	5.0597	2.6244	6.5894	6.0206	4.9595	5.9112	3.7745	3.1477	5.1178	4.7364
-9.1125	-8.7537	-9.5864	-8.8806	-8.0802	-11.717	-9.2599	-9.1822	-9.5442	-7.659	-10.401	-8.1603	-10.93	-8.8217	-7.7745	-8.7082	-6.7448	-11.527	-10.201	-8.0198	-9.8689	-7.0151	-10.151	-7.2631	-7.7106	-11.882	-10.613	-7.8576	-10.033	-11.039	-11.839	-8.0396	-9.3497	-8.4125	-11.333	-9.1634	-8.262	-9.4662	-10.09	-6.0782	-8.6764	-8.8517	-7.0792	-11.574	-8.4089	-9.5794	-6.9927	-8.7559	-7.5461	-8.4365
-2.6228	-2.2716	-4.576	-0.52069	-0.92635	-1.6791	-0.50245	-2.146	-2.1368	-1.4272	-1.2532	-1.7731	-2.6889	-2.559	-1.1619	-0.96264	-0.41135	-1.885	-1.928	-3.1852	-4.4124	-1.1555	-2.7024	-0.47663	-3.0733	-4.4882	-0.23029	-1.4541	-1.8405	-2.5537	-1.7939	-2.2107	-0.0052054	-1.4992	-1.0717	-3.0697	-2.0076	-1.1222	-0.61957	-3.2812	-1.4221	-4.2844	-2.2587	-1.4572	-1.4946	-3.2906	-1.7506	-0.61536	-0.13692	0.044629
6.4067	5.5404	5.1587	2.6765	4.167	4.8604	6.4494	3.276	5.9267	3.6046	4.5824	2.2097	4.785	6.9766	5.2302	4.7104	3.9872	4.1036	4.8415	5.7116	3.4682	4.0146	5.2111	4.8405	4.4242	4.8475	5.9435	5.7097	5.3918	5.2981	3.818	5.8499	5.7114	4.7376	5.3495	3.8795	4.664	4.4358	4.7759	4.5555	5.3255	5.5621	4.8944	3.8848	5.9351	5.7365	4.4434	4.4264	5.4782	4.7882
-13.53	-13.283	-11.478	-12.925	-10.778	-12.281	-11.484	-10.026	-12.358	-10.504	-10.111	-12.262	-11.544	-9.189	-11.226	-11.946	-12.517	-10.817	-10.525	-12.851	-11.908	-11.523	-13.277	-10.402	-11.492	-11.757	-12.022	-10.028	-11.398	-9.2208	-10.095	-11.234	-10.908	-9.7314	-12.221	-10.181	-13.406	-12.325	-12.135	-13.331	-10.783	-12.523	-13.862	-10.678	-10.834	-12.079	-10.929	-12.124	-10.259	-11.404
-5.6731	-4.7229	-3.7238	-3.9742	-7.0306	-3.1328	-4.7902	-5.6563	-6.0909	-5.8316	-4.218	-5.6998	-5.9119	-4.3461	-6.5091	-3.9211	-4.1827	-6.5985	-4.9588	-6.8554	-7.1254	-4.5215	-4.379	-6.1015	-5.0743	-6.2044	-3.3209	-5.8682	-5.4377	-4.6187	-2.9793	-4.8564	-4.5618	-6.4071	-7.2847	-5.8827	-6.0637	-6.5433	-7.1842	-6.1165	-3.8107	-7.2623	-6.1819	-7.2432	-4.9185	-7.9283	-5.9323	-5.0123	-4.9917	-5.2655
-0.94538	-0.35133	-0.021874	-3.3614	-3.315	-1.3549	-3.5411	-3.9611	-2.6707	-0.34825	-1.9747	-3.6178	-2.2134	-2.4989	-0.52932	-2.4522	-1.1648	-3.1002	-2.0116	-1.6565	-3.8072	-2.6909	-4.1204	-2.9558	-3.8844	-1.8417	-1.0968	-4.4009	-4.2358	-3.251	-4.2135	-3.6571	-1.4893	-0.4621	-2.1262	-1.9827	-2.8703	-1.7364	-1.5647	-1.6706	-1.9671	-2.757	-3.8747	-2.1947	-2.4268	-1.6134	-1.5675	-1.6446	-1.3307	-1.7855
-24.028	-22.007	-22.87	-22.223	-19.518	-23.831	-19.265	-23.109	-21.679	-23.84	-23.792	-21.032	-23.183	-22.556	-21.694	-22.973	-24.963	-19.94	-23.85	-22.355	-20.101	-21.337	-19.804	-22.714	-23.204	-21.77	-20.138	-22.285	-22.261	-20.796	-23.933	-21.745	-23.219	-23.538	-23.43	-23.912	-23.202	-23.049	-20.131	-22.674	-24.23	-19.397	-21.571	-20.922	-22.707	-21.362	-20.837	-19.931	-22.687	-21.786
-8.348	-7.7808	-7.6506	-9.4839	-7.0423	-8.7335	-8.383	-8.3031	-9.1761	-8.1156	-8.0473	-9.8364	-8.5341	-8.6792	-6.4602	-8.0871	-7.237	-7.4207	-9.2049	-7.0705	-8.1189	-6.4125	-6.9575	-7.23	-7.0773	-7.3856	-6.9318	-7.0139	-7.2672	-7.9899	-8.2868	-8.3507	-10.061	-7.5704	-7.3987	-7.662	-8.2318	-6.3082	-8.7852	-7.409	-6.7574	-8.5651	-6.7293	-8.1512	-6.3074	-5.0015	-7.5786	-8.3206	-6.9034	-7.5973
1.1394	0.03295	-1.1277	1.1544	-1.1677	-0.61582	-0.9234	0.361	-1.2138	0.71718	-0.31067	0.17076	0.42614	-2.2506	1.4827	-1.434	-0.81117	-2.3339	-0.12874	0.32201	-1.5092	-3.1236	1.596	-0.52109	1.5703	0.55927	-0.38454	-0.88283	2.5573	0.20494	-1.3714	-1.05	1.0735	-0.458	-2.4447	-0.44606	1.5109	1.2739	-0.81715	-1.4201	-1.3338	0.48239	0.67802	-2.6165	0.871	0.072218	-0.92189	-0.21433	0.81009	-0.40965
-23.487	-19.118	-22.892	-20.956	-23.889	-20.304	-20.797	-21.996	-24.121	-21.957	-21.784	-20.825	-21.682	-21.885	-20.798	-21.739	-23.706	-21.761	-22.639	-22.114	-21.486	-23.414	-23.131	-23.872	-20.984	-18.63	-23.822	-22.299	-21.359	-23.254	-25.764	-21.913	-22.042	-21.32	-22.932	-21.336	-21.225	-23.676	-22.972	-22.135	-20.372	-22.986	-21.389	-24.274	-20.662	-22.079	-22.841	-21.884	-20.041	-22.915
1.1057	2.6073	-0.090484	2.1729	1.6066	1.3505	3.1827	3.9377	2.8079	2.677	-0.43764	1.077	1.0923	0.84131	-1.316	-1.7666	3.242	1.1844	3.7032	3.37	0.50464	0.65286	1.9631	3.214	0.80062	4.8339	0.55635	1.651	0.54424	1.3163	0.40364	1.564	2.3359	0.86519	4.3505	2.267	3.0573	2.2958	1.5935	2.0751	2.0143	1.446	1.342	2.5097	1.1885	3.0985	2.3652	0.087873	-0.084013	-0.4737
-16.202	-12.398	-15.267	-14.025	-15.712	-13.905	-13.677	-15.574	-12.407	-13.672	-14.532	-16.285	-14.732	-13.667	-11.93	-12.347	-15.44	-16.561	-16.058	-12.603	-14.838	-15.099	-13.724	-17.135	-12.124	-14.227	-13.992	-14.167	-17.04	-15.69	-14.439	-13.346	-13.359	-13.507	-16.746	-13.172	-15.153	-13.811	-12.906	-14.351	-15.542	-13.274	-13.89	-13.499	-11.562	-16.759	-16.712	-11.073	-13.108	-14.829
-1.2791	-2.261	-2.1586	-1.6005	-1.1496	-2.0014	-0.96955	-2.5658	-0.86098	0.44524	-2.9764	-3.9436	-0.88286	0.38296	-1.115	-1.8086	-3.085	-3.3506	-1.6743	-2.6912	-2.733	-1.535	-0.542	-2.277	-0.28965	-3.3851	-1.2885	0.88372	-2.4767	-4.1065	-2.8881	-0.39637	-0.47579	-1.5937	-0.67242	-0.28364	0.16113	-1.5	-0.91767	-1.5199	-1.5198	-4.0688	-3.8632	0.069452	-4.6143	-0.011516	-1.3771	0.1015	-0.28542	-3.1073
-13.682	-12.998	-13.469	-15.007	-13.804	-13.179	-13.357	-14.248	-13.18	-15.095	-14.092	-13.596	-12.629	-12.997	-13.278	-12.707	-13.445	-13.097	-14.183	-14.43	-11.958	-15.661	-12.821	-13.279	-12.944	-14.217	-12.537	-14.324	-11.228	-12.004	-13.558	-12.858	-14.078	-15.079	-13.396	-14.656	-11.936	-12.679	-13.326	-15.631	-12.531	-12.747	-12.962	-13.818	-12.888	-13.488	-12.197	-15.163	-12.573	-13.513
-2.9498	-1.2179	-1.5903	-1.4543	0.075017	-2.8528	-1.7151	-0.03046	-1.2788	-1.0803	-2.0017	-0.64515	-0.3613	-1.962	-2.9127	-2.3826	0.22115	-0.36134	-0.57566	-1.7914	1.4453	-1.7559	-1.0787	-0.7746	-1.3555	-0.33629	-3.4803	1.8761	-4.0086	-1.5348	0.13962	-2.4332	-0.51179	-1.4481	-1.5277	-0.90567	-1.2116	-2.1801	-3.0341	-1.2856	-2.3193	-2.0409	-1.4942	2.122	-1.6323	-1.4338	-3.6268	-0.11199	-2.1389	-0.60871
-11.926	-11.699	-8.3744	-8.519	-9.6782	-11.364	-10.141	-9.0321	-7.8322	-9.3697	-12.613	-10.977	-11.321	-10.77	-10.708	-11.458	-9.2567	-9.0847	-12.845	-9.497	-11.424	-10.183	-11.22	-7.4072	-10.743	-8.6462	-10.534	-10.297	-10.416	-9.7614	-10.597	-7.5843	-8.9177	-12.621	-11.906	-9.1177	-11.932	-12.11	-13.105	-10.299	-11.304	-9.5275	-10.111	-11.129	-11.463	-9.0667	-10.124	-9.6765	-10.128	-8.8653
-4.7838	-2.7009	-1.711	-1.0931	-2.4291	-1.0654	-1.3044	-2.0662	-1.3784	-3.9131	0.23251	-1.7049	-1.8357	0.16004	-2.7045	-3.6707	0.41843	-0.2074	-2.3052	-1.3903	0.14003	-1.0309	0.18217	-0.13877	-0.77624	-1.7306	-2.5858	-0.96969	-0.42267	-1.7508	-2.1088	-0.85073	0.67262	-2.224	0.13222	-0.8125	0.50472	-2.9856	-0.71126	-0.93018	-0.54491	-0.89457	-3.3978	-0.82077	-3.2703	-2.6226	-2.2714	-2.8112	-2.4098	0.52622
-0.24231	-3.0245	1.8962	-3.4978	0.20658	0.22065	-0.43702	-1.9932	-1.2352	-1.1746	1.1468	2.215	-0.026931	-0.8424	-0.46504	0.72838	-0.76568	0.60629	-0.41982	1.0029	-2.3493	-0.353	-2.2068	1.2275	0.16747	-2.6935	-0.35723	0.73828	3.0004	-0.51536	-1.1478	0.49837	2.1065	-0.49459	-2.3517	-0.048631	-0.603	0.51377	2.5342	1.0616	-0.31141	-0.63395	-3.3714	0.40337	0.73384	0.21519	0.053347	0.26763	0.36243	-2.6814
-2.1992	-2.5548	-2.6659	-1.4979	-1.2643	-4.9494	-5.699	-1.2772	-2.9739	-1.2175	-3.2912	-2.2725	-3.3582	-2.2674	-0.28376	-3.6102	-3.2389	-2.2845	-3.1803	-4.9198	-0.35074	-2.3702	-0.37759	-3.8443	-0.50972	-2.3587	-2.2731	-2.4011	-3.6205	-1.0241	-2.2	-1.4642	0.076719	-0.79139	-0.93433	-3.6914	-2.7287	-1.7691	-2.0934	-3.7517	-1.7721	-2.6959	-3.8028	-3.2622	-1.9167	-2.9029	-2.2344	-3.0279	-3.1414	-5.6543
7.781	5.9844	6.5747	8.0432	5.7114	5.8027	8.0164	9.1804	5.9612	5.9322	5.9608	8.1297	6.0128	7.7232	9.1697	7.3193	4.7594	6.6852	7.3052	7.474	3.5784	5.8684	7.46	8.9603	7.652	8.6753	4.8234	7.076	8.079	6.2719	7.465	6.6367	7.955	5.2016	6.4334	7.4983	8.848	5.6762	8.0164	6.3701	8.4647	8.0286	6.536	5.2243	8.8965	6.9646	8.2365	6.0191	8.2142	7.3481
0.39083	-0.89417	-0.79667	-0.17575	-1.6762	-0.79256	-2.941	-2.3849	-2.3454	-1.424	-0.84169	-1.3313	-2.4076	-1.6413	2.0929	-2.4171	-0.68038	-1.3435	0.52593	0.32938	-2.7892	-2.173	-0.40028	-0.18731	-2.6412	-1.5743	-1.6044	-4.078	-2.3993	0.4134	-0.82312	-0.19426	-3.0452	-1.3991	-2.1798	1.4241	0.4359	-2.3198	-0.80449	0.24991	-2.7291	-1.5773	0.084808	2.1653	-0.71243	-2.0284	-0.055699	-2.9306	-2.4772	-0.14573
-12.833	-11.769	-11.72	-12.868	-10.568	-14.641	-12.781	-11.646	-12.359	-14.115	-14.067	-13.458	-11.662	-13.341	-10.276	-13.788	-14.613	-13.843	-13.131	-10.114	-11.811	-13.724	-14.539	-13.996	-14.439	-12.453	-11.957	-12.013	-14.965	-11.298	-12.315	-10.378	-10.931	-13.209	-11.121	-10.859	-11.508	-12.675	-13.521	-15.09	-11.403	-12.549	-12.125	-12.487	-11.528	-12.364	-12.901	-10.936	-11.223	-12.458
3.5213	2.6598	2.7795	2.2902	4.3981	3.5196	2.1382	2.0262	3.2754	4.4364	2.8935	5.5645	3.4083	3.6741	-0.67604	2.5188	3.7366	3.9174	3.4212	3.3518	-0.46149	4.1043	1.2687	4.1921	6.3373	4.6012	3.2518	3.5315	5.2006	3.8757	0.48217	2.4361	3.7954	1.2514	2.7043	1.2296	2.8786	5.7061	1.425	1.5528	4.2904	2.4818	5.4438	3.4088	2.4703	1.1566	2.5037	4.0948	2.2404	5.1516
5.456	5.5247	5.3089	3.2592	4.8247	8.2267	3.5772	3.3093	4.6273	1.9313	4.7022	4.4909	2.8481	5.3639	4.9665	4.646	5.5243	2.7011	3.454	4.4836	3.279	4.2021	4.156	5.7276	4.5451	5.7324	2.9154	5.3415	5.4147	5.2163	3.1167	5.7374	3.418	5.887	4.39	5.3247	4.7366	5.2355	3.553	6.3406	5.4496	6.0993	3.7538	5.4601	2.4146	5.9324	5.6039	4.2654	5.0686	2.3728
-0.77487	0.75661	-0.59653	-1.6627	-0.96236	-1.4754	-1.3346	-0.81486	-1.5295	-0.90902	0.67892	-2.2405	-0.95539	-1.8463	-0.74052	0.6561	-0.34045	-1.6234	-1.998	-0.87054	0.9227	-1.7057	-1.1385	-2.5967	-1.8348	-4.2026	-0.90366	-1.8454	-1.0945	-2.3587	-1.7105	-3.0607	0.8097	0.82316	-0.4394	-0.98064	1.1941	-0.54763	-1.8822	-0.6805	-2.8331	-0.49129	-2.4284	0.1134	-0.11552	-1.1814	-0.35582	1.3755	0.36006	-1.8839
-0.21922	1.2965	0.54125	0.17516	-0.5845	3.4007	-0.11002	-1.4	1.9394	-0.28709	0.052284	-0.32833	1.8711	2.4902	0.74068	0.75938	-0.79719	-0.43891	-1.4282	0.3312	1.9512	0.63957	-0.16376	2.0155	0.97773	1.7387	0.61026	0.18162	2.298	2.0367	-0.094383	1.4603	0.63938	0.97208	0.6438	0.40272	-0.5873	4.0698	-0.38582	-1.1703	3.6068	0.1273	1.499	0.69435	2.6317	0.15718	0.2474	0.99267	-0.81071	0.66154
3.7403	4.367	4.3017	7.1036	4.8459	4.2264	4.6189	5.9469	4.9527	5.6961	4.1769	6.6961	4.0758	7.1343	4.7895	4.3201	6.3869	5.2129	3.9958	4.255	5.0456	4.3784	4.5947	4.8903	3.6366	3.638	3.198	5.604	6.6268	6.4564	3.4209	6.0443	3.9867	5.8041	7.8348	4.5949	4.4451	4.9343	5.7164	4.8046	5.6659	3.5738	4.2038	5.0207	4.8829	3.7376	6.84	4.4784	5.9266	5.9757
-0.5368	1.7765	1.9421	3.3331	3.0313	3.443	2.6591	2.0565	1.6795	3.7079	2.1929	2.2237	2.0134	1.7283	2.193	2.3856	3.0874	4.5959	2.7703	2.0831	-0.10811	4.1869	3.35	3.4363	2.4213	2.0198	3.2954	3.1019	3.9277	3.526	3.7151	3.1274	0.24043	3.6996	1.8752	3.5103	4.1151	1.7851	4.0247	1.2104	0.0029251	4.3549	2.3838	2.546	2.0621	3.9326	1.6748	0.9539	4.2103	2.0828
-4.939	-2.838	-3.244	-4.3658	-2.0087	-2.919	-3.495	-5.2119	-2.2663	-3.0561	-5.2023	-1.8316	-3.5639	-3.2763	-0.69009	-4.3711	-2.8665	-3.3409	0.19207	-0.42383	-2.3391	-2.0382	-2.5136	-2.2398	-5.3813	-1.991	-6.2779	-5.4165	-2.0722	-3.5141	-3.0703	-2.1898	-0.84672	-3.3709	-4.2894	-3.9817	-5.1641	-1.5741	-2.1534	-1.0165	-0.97402	-4.2543	-4.295	-3.9052	-2.7175	-3.5736	-4.8851	-5.5833	-4.7937	-2.0298
6.1446	8.5852	6.7374	6.2656	5.4021	6.3087	7.4406	7.6344	5.184	6.9586	6.4055	4.2898	5.6806	5.5564	7.8339	4.0694	7.4495	7.5604	7.5419	5.6383	8.312	5.1463	7.9251	9.0435	5.2765	6.9578	8.8971	5.1904	5.5603	8.4877	5.8129	5.1475	7.0585	5.0192	7.0321	5.6743	7.2884	6.9427	6.095	8.4909	6.3415	6.2515	5.5607	6.3448	8.5193	6.8284	5.9262	7.3569	6.5827	5.0669
-10.217	-13.261	-11.363	-12.894	-11.403	-10.118	-15.23	-13.773	-12.591	-10.37	-11.78	-11.727	-11.853	-10.21	-11.11	-11.484	-11.774	-12.376	-10.761	-12.033	-11.676	-11.203	-8.6403	-12.496	-11.833	-10.621	-10.881	-11.574	-11.575	-12.597	-12.355	-10.848	-10.48	-10.212	-7.5533	-10.729	-10.652	-11.308	-9.9474	-11.292	-13.281	-11.403	-10.698	-10.483	-12.1	-11.792	-10.903	-13.661	-9.835	-9.6934
4.5622	5.3067	6.5212	7.9635	7.3071	9.1233	5.5177	5.6816	7.4812	7.0828	7.9981	6.2781	9.1373	6.075	8.214	7.606	4.8269	8.8758	8.5582	7.2071	4.5144	9.3371	5.9454	7.8446	7.4686	7.5623	8.3414	6.6411	6.561	6.5338	8.5904	6.9309	8.1197	6.029	5.8438	8.0337	7.4345	7.007	6.7592	3.9437	7.9388	8.0133	3.4543	6.9146	8.1235	5.0248	6.5568	7.407	7.3684	6.3953
-7.4003	-5.5812	-5.3342	-3.0449	-4.9457	-4.9794	-6.1367	-5.06	-4.3408	-5.2409	-3.7346	-5.3337	-4.2626	-7.2928	-5.8515	-4.3766	-3.6563	-6.5332	-4.9309	-2.736	-3.8585	-3.2943	-3.5665	-2.8379	-5.4325	-4.8765	-5.2199	-3.4007	-3.6857	-4.5031	-5.8302	-5.7182	-4.8227	-5.4086	-8.0036	-4.9214	-5.0344	-7.6127	-3.7316	-3.7275	-2.98	-5.367	-6.3339	-4.7267	-6.1558	-5.2761	-7.0906	-3.538	-3.1438	-4.3378
-6.7773	-7.6237	-6.4222	-7.6541	-7.0876	-5.6541	-8.2911	-9.3906	-6.9469	-6.4736	-8.1342	-6.4735	-8.2011	-6.3458	-8.0252	-7.4911	-6.9365	-7.3734	-6.575	-7.4899	-11.032	-7.9961	-7.1938	-7.8956	-7.0144	-6.7203	-8.0701	-8.6272	-5.981	-7.5348	-6.8615	-6.9208	-6.0186	-6.4413	-6.9109	-7.4565	-9.3208	-6.022	-10.205	-8.0176	-8.9167	-8.6068	-7.8638	-9.0051	-9.1939	-5.2772	-8.4341	-7.5408	-8.5095	-9.3108
-2.5077	-2.1682	-1.9291	-0.96864	-0.53519	0.41139	0.27848	0.093912	-0.54513	1.6574	-2.618	-3.0271	-0.48991	-0.5118	-1.6453	-0.46792	-0.38482	-1.206	-2.3507	-3.1054	-0.32997	-0.91281	-2.0112	-3.4135	-2.9265	-1.243	-4.7139	-1.9543	-2.0188	-1.6928	-1.4189	-1.5631	-0.71034	0.39455	-0.59337	-1.5655	-2.1491	-1.7745	-2.8397	-4.9056	-3.1669	-0.42212	-0.52389	-0.94642	0.87175	0.7659	-1.8277	-2.8936	-2.5712	-1.831
-1.7169	-1.9326	-1.4586	-3.6204	-3.454	-0.22752	-2.0151	-1.6618	-1.2191	-3.3698	-2.0964	-1.9016	-1.235	-1.2185	-0.67429	-1.2678	-0.15413	-1.1678	-1.7847	-3.5283	-0.9731	-2.1606	-2.0979	-1.866	-3.6608	-1.0828	-0.73645	-1.3263	-0.89257	-2.4951	0.19096	-3.8656	-1.579	-0.92456	-1.5975	-0.038661	-2.1294	-0.86458	-2.6766	-1.9592	-4.1903	-2.5612	-3.119	-0.58328	-1.4161	-2.077	-1.1414	-2.2183	-0.7218	-0.7976
-12.986	-10.829	-11.816	-10.871	-10.674	-11.808	-9.9705	-10.594	-11.752	-10.791	-11.473	-10.142	-12.694	-10.54	-9.2022	-10.946	-9.7761	-12.786	-10.508	-13.368	-12.751	-10.802	-12.146	-10.523	-11.352	-12.518	-11.553	-11.388	-13.848	-12.757	-12.683	-11.393	-12.88	-12.09	-11.368	-11.278	-11.783	-11.91	-10.207	-12.222	-14.777	-12.445	-12.488	-10.422	-12.486	-11.573	-9.0493	-12.078	-10.524	-14.401
-21.164	-22.335	-21.45	-21.257	-19.47	-22.576	-22.551	-22.521	-21.443	-22.091	-21.205	-20.793	-23.873	-23.172	-22.022	-24.437	-24.114	-23.321	-23.159	-25.189	-21.59	-22.969	-23.315	-23.504	-22.303	-21.93	-23.181	-22.621	-22.718	-24.517	-20.295	-23.373	-21.639	-22.599	-20.64	-21.992	-22.381	-19.906	-22.728	-22.041	-23.436	-21.682	-22.224	-23.707	-23.126	-22.577	-21.323	-22.586	-22.022	-23.928
1.0373	2.1471	1.6793	0.49305	-0.28299	1.4745	1.2459	0.83	0.1278	2.0622	0.22116	-0.64154	1.6989	0.49384	-0.39503	1.0907	2.9896	0.87877	0.49901	-1.0334	0.87254	0.88769	1.0975	3.7539	-0.1858	0.6967	-0.087222	3.329	1.0985	1.3706	0.41505	0.73394	1.6091	2.2492	0.34468	0.22584	-0.18914	1.7306	-0.55071	0.66569	1.5145	2.2824	0.96043	2.6878	-0.90734	2.3328	2.4068	-0.23698	-0.079011	1.236
-22.042	-20.429	-20.679	-20.317	-19.343	-21.018	-19.774	-20.935	-20.865	-17.163	-21.209	-22.395	-21.315	-21.409	-21.018	-21.969	-21.335	-23.858	-19.526	-20.045	-22.175	-21.91	-22.094	-22.32	-22.316	-22.194	-21.633	-22.432	-21.687	-21.547	-18.36	-21.872	-19.584	-17.678	-19.705	-19.905	-21.764	-17.495	-20.555	-21.496	-21.624	-20.197	-19.86	-22.32	-22.336	-18.85	-21.288	-20.578	-19.9	-19.887
-12.833	-12.617	-12.804	-10.655	-10.727	-11.951	-11.488	-11.92	-11.574	-10.667	-12.265	-11.405	-11.004	-12.397	-10.307	-11.617	-12.289	-11.353	-12.269	-11.01	-10.673	-12.261	-10.91	-10.514	-11.21	-11.858	-11.24	-7.3203	-10.168	-10.011	-7.1746	-10.595	-13.151	-12.399	-12.939	-11.417	-10.572	-11.664	-12.726	-14.923	-12.092	-12.732	-12.335	-12.89	-8.4943	-9.9375	-10.357	-12.599	-12.646	-10.77
-0.84325	-0.40752	0.45444	-2.0333	-1.1319	-1.1262	-2.232	-1.9796	-0.63179	-1.2448	-1.2991	1.4974	-3.1203	-3.0114	-2.3644	0.57958	-0.86246	-0.99618	-1.1768	-0.58471	-1.6876	0.58186	-2.4096	-0.77911	-0.49717	0.51182	-3.1458	-2.63	-3.2957	-2.6981	-3.4452	-0.96863	-1.5589	-3.0502	-1.5013	-0.063964	-1.0751	-0.5457	-1.4507	-1.1826	-2.2251	0.039865	-1.0835	-1.9166	-0.23495	0.62899	-0.62295	0.46229	0.36118	-2.419
-13.743	-10.931	-12.489	-12.428	-13.03	-12.265	-13.293	-13.145	-13.669	-15.662	-9.9063	-12.11	-15.674	-13.766	-13.006	-12.26	-12.292	-12.646	-11.581	-10.949	-11.791	-11.13	-13.587	-12.773	-11.741	-12.018	-12.151	-10.077	-10.631	-14.022	-12.858	-12.051	-12.111	-11.749	-11.992	-12.616	-12.039	-11.671	-11.599	-11.891	-14.551	-12.747	-15.566	-9.5374	-14.262	-13.501	-14.325	-11.004	-13.229	-12.586
-8.4797	-7.4125	-6.0667	-6.1102	-2.5478	-7.0759	-6.9872	-5.7207	-3.9149	-4.7995	-6.0191	-6.0232	-7.4558	-6.7927	-5.0542	-5.4373	-3.3593	-5.7335	-6.3321	-6.1568	-2.2431	-4.0598	-3.0579	-6.0982	-5.9954	-8.3436	-5.5737	-6.9648	-5.3522	-4.007	-7.3875	-4.2595	-6.2825	-7.0706	-5.6075	-6.4221	-6.0067	-6.1398	-4.9292	-4.9024	-5.2185	-5.1203	-5.7055	-5.6328	-3.5806	-5.9963	-7.5992	-2.5484	-5.3772	-5.4725
-2.581	-3.8883	-4.875	-3.1089	-5.8048	-3.9432	-3.5183	-4.2493	-5.4324	-1.2884	-2.7609	-4.8664	-3.2662	-4.0035	-4.3855	-3.6101	-4.1962	-2.6476	-5.0207	-3.9653	-3.9956	-4.1702	-2.1093	-4.6728	-4.7665	-4.561	-4.5162	-4.3995	-5.3152	-4.053	-4.6508	-5.086	-4.2077	-1.7148	-3.3162	-4.8638	-2.2743	-4.93	-5.4809	-4.2358	-4.7933	-3.3678	-5.888	-3.0095	-3.991	-1.7593	-2.8772	-2.7191	-1.7728	-2.9049
5.0748	7.6104	7.0217	6.6197	5.7895	6.9465	8.0036	4.0478	7.1064	6.3703	7.056	7.2396	7.8756	8.2758	6.4802	8.4934	6.4591	7.9719	4.8844	5.8375	5.9782	4.5362	6.7217	8.0193	5.8316	6.0843	7.7686	6.919	7.7867	7.7502	7.1149	7.4285	7.3555	8.4167	5.9802	9.18	4.3298	5.8985	6.8947	9.1468	8.0814	9.3253	5.3498	6.8855	7.5801	5.4444	7.3464	6.627	6.9236	4.7841
-12.674	-8.8372	-10.285	-8.4872	-11.588	-8.4	-11.724	-10.552	-9.5981	-10.732	-10.209	-10.463	-10.127	-9.0846	-9.9565	-10.586	-11.787	-9.6599	-10.232	-9.6751	-8.0757	-8.8022	-12.553	-8.4491	-8.1511	-12.088	-9.4357	-7.4493	-9.589	-11.224	-9.7167	-11.792	-9.2888	-9.9106	-8.7072	-10.714	-9.9057	-11.504	-13.099	-9.973	-12.551	-10.332	-10.001	-10.745	-11.587	-9.7104	-10.302	-11.154	-8.9417	-10.089
4.9745	8.5941	4.4426	4.702	7.2369	6.7179	7.3697	7.5284	8.5956	6.9335	4.8343	6.4729	9.7584	5.7879	6.5687	6.1209	6.636	6.5634	6.186	8.6109	6.2572	4.9994	7.0728	5.1744	6.967	4.844	7.0437	4.1455	5.0485	7.3661	3.8289	7.1516	6.4531	5.6349	5.2027	4.7789	10.049	5.0661	6.5962	8.0926	5.339	5.9748	5.9965	5.3306	6.4769	8.0043	7.0955	6.8773	8.052	10.002
1.2325	0.66735	0.41574	0.21149	0.20516	-0.68765	-1.4031	-1.8097	-1.7547	0.18752	0.075589	-0.20967	-0.44873	0.28119	0.17286	0.55968	2.337	0.086115	-1.4119	0.72166	0.82913	-1.2171	-1.0356	2.1135	-0.34789	1.1576	2.3162	-2.0818	1.2101	0.45223	-1.4751	-0.56109	0.49667	1.4104	-0.47874	-0.75754	0.69086	-0.47706	-3.5432	0.1931	-0.07577	0.46777	-0.037939	-2.1268	-1.091	-1.3424	1.033	0.43397	-0.14771	0.041884
0.35265	0.078297	0.7503	1.2008	-0.64469	0.64803	-1.1927	0.65933	-1.5416	-0.13455	-0.058276	0.6878	-0.83996	0.7621	1.5945	-0.8652	2.8237	-0.31491	1.4413	-0.40703	-0.53338	-0.28292	0.069538	3.3335	1.4021	0.68813	0.25871	0.27035	0.66708	0.5237	-2.2122	0.79227	0.76198	0.81365	-0.78534	0.012152	-3.7193	1.9915	-1.2068	1.5937	1.1997	-0.74792	0.0044215	0.51633	0.44699	-0.23154	2.1468	-0.88573	-1.6968	-1.6966
-1.6695	-1.576	-0.10205	0.49091	0.56127	-1.0473	0.1022	-0.73408	-2.3238	1.7986	0.34596	0.075512	-0.25792	0.0061746	-0.99315	-1.6908	-1.0566	-0.53222	-0.77149	1.6147	-0.0847	-1.281	-1.8266	0.60249	-1.3497	-0.51686	-1.2904	-1.8349	-0.645	-2.3563	-0.35071	-2.1857	-1.0681	-0.4895	-0.83226	0.89609	-0.2636	-2.0726	-2.1726	-1.868	-1.1775	-1.0437	-3.3322	2.2946	-0.10769	-1.185	-2.6683	0.45795	-3.1727	-1.9848
-0.39833	-1.4218	-2.1843	-1.0812	-1.2624	-0.055363	1.6184	-1.8278	-1.3688	-1.3054	-2.6744	-2.0608	0.55022	0.35254	-0.81861	-2.2719	-1.1717	-0.60978	-2.4817	-1.6036	-3.0989	-1.9538	-1.3019	0.52877	-4.089	-1.6113	-1.1625	-0.9903	-1.274	-2.8238	-2.086	-0.91596	-2.1723	-1.7893	-1.2606	-0.76229	-0.35659	1.5148	-1.7801	0.0089242	1.5661	-0.36754	-3.0896	-2.3205	-4.0059	-0.18289	-1.7872	-2.9515	-0.99381	-1.0003
-19.264	-22.238	-22.268	-21.049	-25.542	-19.911	-24.561	-21.924	-22.024	-22.682	-21.737	-22.266	-23.091	-21.238	-20.555	-23.584	-23.912	-18.954	-23.559	-23.272	-21.189	-22.085	-22.566	-21.175	-20.255	-20.124	-21.127	-21.273	-22.56	-22.435	-23.72	-23.808	-23.843	-20.886	-23.751	-21.203	-21.641	-22.066	-22.389	-22.815	-22.253	-19.2	-22.537	-21.908	-22.411	-21.772	-21.025	-22.622	-22.867	-21.306
-2.7891	0.58188	-0.59647	2.3118	1.0621	-0.19487	-1.571	-1.7418	-0.46225	-0.54838	-1.4859	-2.2345	-0.28314	-0.11427	-0.52208	-1.1216	-0.62965	0.25021	2.4681	-1.6163	-2.1759	0.21738	2.0505	-1.1311	0.35016	-2.3269	1.2042	0.5457	-0.88472	0.52545	0.44652	-0.35182	-2.6165	-0.35817	-0.17822	-1.2714	-0.16058	1.7086	-0.58283	-1.1983	1.022	-0.036353	1.2607	1.3032	0.044982	1.8816	1.555	-0.74029	-3.1365	0.12891
-20.047	-19.599	-18.449	-21.321	-15.694	-20.409	-22.528	-21.064	-22.199	-17.776	-22.402	-20.459	-19.212	-21.747	-23.188	-21.566	-17.347	-23.405	-19.501	-21.045	-20.607	-22.519	-20.036	-20.275	-19.35	-21.054	-20.437	-19.807	-20.06	-22.581	-21.412	-20.931	-21.622	-20.107	-20.398	-21.086	-19.519	-18.858	-21.921	-21.264	-19.745	-23.334	-20.262	-22.157	-22.226	-20.652	-21.051	-18.473	-19.862	-21.715
-10.886	-12.152	-11.494	-12.768	-8.85	-12.559	-9.1543	-8.8522	-10.279	-10.836	-11.486	-10.025	-10.291	-11.609	-11.507	-10.981	-9.145	-8.8896	-10.922	-9.5732	-10.44	-14.255	-8.7338	-11.739	-10.657	-12.39	-8.8345	-10.119	-9.6655	-10.798	-10.83	-12.168	-11.693	-11.094	-10.052	-12.104	-10.001	-7.9275	-10.964	-11.796	-9.7885	-12.258	-11.329	-10.215	-12.675	-11.462	-13.811	-9.3392	-11.794	-10.749
-1.4925	2.0417	1.0899	3.0089	2.3936	2.5922	2.716	2.5343	-0.46055	4.5174	2.7705	-0.66736	2.8081	0.28017	2.5991	2.9817	2.5413	0.51911	2.3544	-1.2514	3.0448	1.5189	1.6351	-1.2346	3.3303	2.8705	0.21328	1.0453	0.92104	0.52355	0.55763	0.833	2.1173	0.91791	1.0719	1.8151	1.2739	1.2765	-0.13975	1.8189	2.3148	2.6155	0.63433	1.3753	3.376	4.036	1.0661	1.6376	0.85043	2.7012
-14.396	-13.124	-14.811	-11.296	-9.5332	-11.744	-13.562	-13.708	-10.528	-14.069	-12.963	-13.142	-14.381	-15.081	-15.021	-12.127	-13.043	-12.983	-14.052	-10.592	-12.982	-12.355	-15.761	-14.242	-12.311	-11.328	-13.012	-13.605	-11.013	-15.214	-10.246	-12.552	-12.304	-12.175	-13.98	-14.293	-14.873	-12.899	-13.346	-13.386	-14.424	-12.358	-12.158	-12.774	-14.909	-12.557	-15.816	-12.118	-11.949	-14.173
-4.1486	-4.9367	-5.104	-2.5601	-3.0733	-1.6175	-3.7249	-5.0052	-3.111	-4.8556	-4.4984	-2.2399	-1.8481	-3.0007	-5.4866	-3.4415	-4.2358	-3.413	-2.959	-5.7269	-5.0294	-2.8736	-3.3432	-5.1125	-4.0862	-2.8469	-3.4835	-4.9949	-5.3547	-2.1305	-5.0135	-4.3879	-2.8017	-1.3712	-4.1416	-4.4173	-4.9332	-2.3135	-1.8989	-4.7571	-0.50993	-3.855	-5.3366	-4.8393	-2.7387	-4.5808	-3.2635	-2.5891	-1.8334	-5.3602
1.1385	-1.7053	0.77181	1.6482	-0.27128	0.68822	0.097589	1.5858	-0.47409	-0.34267	-0.406	-0.53346	0.35397	1.0426	0.89157	-0.48867	1.1289	1.0066	0.98542	0.32928	1.6872	2.2506	0.66868	1.1137	1.4563	0.024296	1.5771	-1.031	1.7828	-1.5203	-1.6404	2.4625	-0.78686	0.35509	-0.22252	1.6995	-0.227	0.8313	-0.89228	0.325	-0.55926	0.19594	0.90948	-0.7636	-0.4394	-1.8676	1.2424	-0.94512	-0.15503	1.1724
-12.696	-12.617	-11.97	-14.852	-14.005	-13.383	-12.47	-14.822	-11.546	-15.224	-14.425	-12.546	-15.203	-12.301	-12.959	-12.37	-12.178	-13.758	-16.067	-12.181	-13.475	-13.043	-12.7	-11.643	-11.764	-12.856	-12.538	-12.921	-14.284	-12.676	-13.375	-15.235	-13.554	-11.471	-12.575	-13.952	-12.815	-13.926	-14.49	-13.234	-13.555	-12.819	-13.268	-14.225	-15.278	-14.622	-14.253	-14.837	-12.015	-13.557
-1.2478	-3.2232	-0.95801	-4.543	-2.799	-2.3383	-2.6601	-4.8961	-3.3376	-1.7262	-3.4048	-2.9253	-1.6334	-3.4285	-3.0963	-1.8078	-2.1944	-2.1968	-0.36673	-4.0342	-4.0314	-1.6557	-3.3009	-2.2931	-3.7125	-2.6082	-2.0649	-2.731	-2.7331	-0.010649	-2.2837	-2.5302	-2.5577	-3.8697	-1.2035	-1.8677	-0.94553	-1.8649	-1.8632	-2.5609	-2.1141	-1.7224	-3.2248	-3.5453	-1.0778	-3.7445	-1.7691	-3.8406	-1.7898	-4.6091
-10.284	-9.1116	-11.194	-10.747	-10.605	-12.904	-10.736	-14.162	-10.002	-9.3171	-11.446	-11.69	-11.639	-12.405	-12.996	-13.161	-13.016	-12.709	-11.541	-12.136	-9.0614	-11.752	-13.448	-13.158	-10.852	-11.688	-11.626	-12.738	-12.422	-11.591	-12.839	-11.582	-11.139	-11.791	-11.759	-11.53	-11.713	-10.031	-13.019	-9.8183	-10.906	-9.9403	-13.492	-11.121	-11.241	-13.538	-11.735	-11.56	-9.4668	-12.757
3.5167	0.18917	-0.34308	-1.4965	-1.2156	3.0892	1.3246	0.56297	0.39286	0.79692	2.0763	0.30822	1.4673	-0.35709	0.54899	0.882	1.2724	1.2336	0.56917	0.43075	0.10185	-1.8641	-1.4933	-1.0782	-2.0068	0.65596	-0.74969	1.3694	0.067984	-1.4369	0.59201	-0.27574	1.6207	-1.3749	-0.9126	-0.61852	-1.3197	0.38796	2.6566	1.4484	2.0996	-1.4069	1.6522	-0.36846	1.4634	-1.7993	-0.66752	0.77982	2.0529	1.0287
6.4258	5.9114	7.0581	6.3804	6.3841	9.7534	10.426	8.3182	7.0798	4.6303	5.6214	5.8895	7.8766	4.7829	4.8361	9.2691	3.6565	7.4374	6.4043	7.4362	5.5959	3.7672	8.3561	8.1075	8.0998	4.6352	8.7725	6.5323	4.7486	7.9676	9.3931	7.9271	5.1791	6.5618	7.8861	7.3167	7.2145	10.081	5.6586	6.8791	9.4812	6.0173	9.1076	4.7006	5.9977	7.4018	6.0395	6.0788	6.5386	7.2838
-12.238	-10.994	-10.18	-10.723	-10.781	-12.427	-11.411	-9.4337	-8.5066	-11.52	-9.5615	-10.987	-14.234	-11.643	-11.59	-10.639	-10.234	-10.986	-12.216	-8.7015	-11.33	-8.9737	-9.5994	-10.603	-11.397	-9.4848	-11.218	-11.481	-11.015	-11.17	-10.803	-14.169	-11.43	-10.773	-11.748	-11.178	-14.349	-12.015	-9.7893	-11.009	-13.293	-11.926	-11.507	-10.223	-12.596	-10.261	-13.212	-13.087	-11.425	-10.418
-3.3393	-0.60381	-0.9455	0.939	-0.045265	-2.4798	-0.88813	-2.0047	-1.5221	-0.24426	-1.7995	-2.5645	-0.71641	1.5266	-0.74729	-3.881	-1.6339	-2.4871	-1.5153	-2.4611	-1.7114	-1.6666	-2.8859	-1.7909	-0.65837	-1.1459	-1.4396	-1.079	-2.0147	-3.4105	-2.4738	-2.7295	-2.6554	-1.1073	-4.0207	-2.4697	-3.3748	-2.29	-0.3879	-2.1092	-3.1895	-0.83782	-3.2094	-0.4246	-2.9104	-1.7772	0.113	-1.9978	0.55447	0.60072
-2.3454	-3.5607	-0.30816	-2.8163	-3.1313	-3.2259	-3.1857	-2.4149	-1.6894	-2.6014	-2.8164	-0.47105	-5.0096	-1.7736	-2.4795	-1.1432	-2.7134	-3.3975	-2.7049	-4.3754	-2.3711	-0.90565	-0.26867	-0.46259	-1.4735	-3.9684	0.089144	-3.696	-2.819	-1.0546	-1.1792	-5.0221	-3.9089	-0.49815	-2.9742	-3.9238	-1.997	-2.6612	-0.12066	-4.208	0.28074	-4.4831	-2.3969	-1.3747	-2.5435	-4.0621	-0.62834	-3.867	-2.6828	-2.8947
-11.605	-9.0267	-9.1239	-10.679	-11.258	-9.4431	-8.0385	-10.076	-10.47	-9.2157	-9.4176	-9.9389	-11.285	-10.883	-9.1666	-8.1315	-8.5055	-9.2315	-6.8113	-10.533	-8.7986	-10.449	-8.5517	-10.215	-8.0446	-9.2763	-8.3615	-7.2076	-9.1099	-10.827	-7.1202	-11.123	-11.329	-9.0713	-10.234	-10.481	-10.838	-7.9605	-8.5435	-8.3693	-10.934	-7.8751	-8.0994	-9.1033	-8.9734	-10.889	-8.8815	-11.027	-9.8243	-9.4562
-21.032	-20.266	-22.101	-20.131	-22.858	-21.085	-23.013	-22.905	-24.228	-20.053	-23.087	-21.729	-20.594	-22.955	-24.294	-22.732	-21.137	-22.206	-21.225	-23.019	-22.719	-20.276	-21.709	-19.744	-21.599	-23.48	-20.637	-21.72	-23.293	-23.6	-24.471	-22.89	-21.497	-22.834	-22.639	-23.203	-21.447	-23.832	-24.534	-19.474	-21.427	-20.765	-19.763	-23.166	-20.416	-20.228	-20.041	-21.006	-23.139	-22.2
-3.9742	-3.2089	-2.8774	-2.1317	-3.7064	-4.4746	-4.0398	-5.4648	-2.6623	-3.8366	-2.625	-2.0174	-2.4103	-4.2111	-5.5135	-2.4093	-4.9486	-2.6018	-4.6815	-4.5994	-4.5132	-2.0601	-1.8516	-4.8794	-4.8064	-3.0436	-1.6261	-3.184	-3.7532	-7.2576	-1.6457	-3.934	-4.3189	-5.3044	-4.0059	-4.7471	-5.5424	-4.7612	-4.0745	-4.3087	-3.7245	-2.2849	-3.6784	-2.3241	-5.2068	-4.6239	-3.299	-2.837	-2.992	-2.6107
11.175	10.164	12.568	12.311	10.078	9.9987	9.5487	9.2287	9.0009	9.6114	9.5649	9.2421	9.195	12.142	8.1063	8.7904	8.6977	10.022	8.5029	9.8112	9.9862	8.5632	10.779	8.3844	10.866	9.6517	10.481	7.6108	10.056	8.5099	9.6333	10.147	8.9063	8.7573	7.769	10.685	9.2376	9.9342	9.6921	8.5946	11.858	8.1824	8.9886	8.7198	7.7833	8.2522	9.4379	10.079	8.7873	9.034
-14.137	-13.442	-13.168	-13.192	-14.022	-14.264	-12.208	-15.226	-15.583	-15.305	-14.649	-12.605	-11.594	-14.374	-12.766	-15.13	-13.015	-12.38	-16.116	-14.398	-17.294	-13.821	-14.676	-13.583	-14.299	-14.849	-14.779	-16.032	-13.634	-16.045	-14.843	-14.262	-14.031	-14.398	-13.566	-14.965	-16.695	-13.795	-11.919	-15.314	-15.665	-14.437	-15.369	-14.77	-14.061	-16.21	-14.789	-16.178	-15.542	-12.361
-14.534	-12.071	-13.408	-13.16	-13.066	-13.874	-13.969	-11.252	-11.747	-13.859	-12.829	-11.688	-13.99	-13.465	-11.953	-14.276	-12.202	-10.73	-12.723	-11.226	-12.749	-15.062	-13.261	-14.332	-11.482	-11.24	-12.245	-13.418	-13.384	-12.429	-11.577	-12.497	-14.599	-13.48	-13.257	-12.444	-12.321	-12.519	-13.583	-14.12	-12.943	-11.782	-12.842	-12.479	-13.132	-12.758	-13.374	-15.344	-13.573	-12.55
-0.43296	-1.7158	2.4503	0.69869	-1.2652	-3.1136	1.0435	0.53044	-0.75073	1.949	0.10358	0.47112	-0.46544	0.73466	-0.64578	-0.88511	-0.52282	-0.46058	-3.1562	-1.4282	-0.089914	0.40831	0.73676	0.22247	-0.33572	0.17341	0.55508	-0.37373	-0.83631	-1.0704	-0.64565	2.5086	-1.3356	-0.32156	-1.254	-1.1767	-0.73201	-0.67731	1.8585	-0.93664	0.50528	0.37908	0.2403	0.0063731	-1.6536	-1.5395	2.0913	-0.82217	0.42795	0.066185
-2.7542	-1.715	-1.1286	-1.0369	0.12669	-0.50381	-5.0448	-4.0286	-1.7158	-4.4584	0.43798	-0.17817	0.61719	-0.65345	-1.1957	-1.8191	-0.58755	-0.46309	-1.933	-1.1748	-2.0606	-1.9923	-0.65172	-0.46937	-1.5341	-0.00096043	-0.83461	-3.2111	-1.2556	-0.61459	-0.405	0.86282	-2.2923	-1.7959	-1.6523	-3.8998	-2.5016	-4.4086	-0.071845	-1.3421	0.044093	0.084484	-0.76069	-2.4533	-0.19538	-4.0956	0.58673	-0.99469	0.16036	-1.6978
-14.878	-10.959	-12.547	-10.736	-9.3182	-14.047	-11.822	-7.7952	-10.072	-10.742	-12.56	-10.715	-12.552	-11.218	-12.481	-10.584	-12.721	-13.708	-11.445	-12.566	-10.857	-10.339	-11.67	-10.058	-11.644	-11.939	-9.5106	-12.333	-11.603	-11.782	-10.522	-11.45	-13.253	-12.549	-10.841	-11.357	-12.583	-11.901	-13.637	-12.013	-9.643	-11.257	-10.329	-13.206	-12.296	-12.565	-13.77	-13.021	-10.971	-9.2142
-0.94578	-0.50854	-0.88469	0.71883	-2.616	-0.84138	-0.13605	1.5008	0.98498	0.58778	-1.4985	-1.0475	1.6529	-0.29095	0.38675	1.2682	1.042	-0.64328	-0.15515	1.0553	0.83719	-0.093876	3.3911	-1.0656	1.4908	-0.22594	0.29726	2.4714	-1.2743	0.39502	-0.9069	-2.5382	0.17007	0.070525	0.37929	1.0902	-1.5848	0.44091	-2.0296e-05	1.6639	0.5917	-1.0246	0.088758	1.2479	0.81636	0.45953	-1.6956	1.9208	-1.9885	-1.1646
-1.4155	0.45214	-1.0815	-0.35387	-0.81396	-2.4633	-1.326	0.76983	-0.17648	-1.512	-0.67169	-1.1058	-1.1026	-1.6274	0.65527	-0.60952	-0.70854	-1.4796	-1.6152	1.7116	-0.78337	-0.88508	-0.30491	-1.9841	-1.9972	-1.6117	-4.857	-1.0515	-1.0877	-1.9074	-1.8992	-1.6056	-4.0898	-2.7895	-0.58258	-0.4316	-0.13142	-1.9539	-2.2886	-1.6684	-0.15441	-0.046108	-2.3647	-1.9012	-0.74489	-2.8079	-0.82009	-1.8672	-1.7022	0.013792
-22.516	-22.027	-23.501	-21.319	-22.033	-21.951	-23.094	-22.901	-23.959	-21.634	-22.063	-20.327	-21.768	-22.714	-23.427	-20.282	-21.661	-21.252	-21.223	-22.04	-21.605	-22.646	-23.592	-21.189	-23.736	-24.112	-21.877	-23.118	-24.263	-18.799	-20.408	-21.583	-22.779	-20.291	-23.43	-21.935	-22.359	-22.489	-24.108	-21.755	-22.299	-22.822	-21.212	-21.962	-20.595	-20.771	-21.969	-20.498	-20.137	-21.706
-1.4976	-3.145	-1.4615	-2.5396	-4.3223	-1.4187	-0.72057	0.47209	-2.9765	-3.0331	-0.30613	-1.9846	-1.7804	-4.2497	-0.53532	-0.8012	-1.452	-0.14235	-1.4066	-2.0435	-3.0726	0.28426	-1.4833	1.3629	-0.78527	0.87907	-1.9173	-0.87027	-2.7204	0.099274	-0.067254	-1.3179	0.70211	-1.9896	-3.1827	-2.0329	-3.0058	-1.3843	-2.2654	-1.9752	-2.3559	0.35053	-2.4406	-2.0601	-1.2219	-1.6407	0.24679	-0.92564	-1.4993	-3.5828
-10.599	-10.074	-12.336	-12.011	-13.144	-12.977	-10.57	-11.938	-12.514	-11.1	-10.849	-12.757	-9.6086	-11.305	-10.003	-12.713	-11.062	-13.463	-12.165	-10.755	-12.061	-12.837	-9.9995	-12.96	-11.18	-12.564	-11.797	-12.842	-12.077	-13.022	-11.302	-9.5905	-10.972	-11.633	-11.948	-11.701	-10.842	-10.689	-10.538	-12.655	-11.477	-13.645	-9.603	-10.463	-10.538	-9.3327	-12.479	-12.743	-13.641	-11.752
-12.039	-12.697	-15.27	-11.384	-12.58	-12.461	-13.122	-12.203	-12.911	-13.571	-11.51	-12.75	-13.679	-11.693	-11.465	-10.853	-11.807	-14.348	-12.382	-11.513	-9.87	-11.37	-13.04	-11.5	-13.039	-13.163	-14.514	-13.011	-14.583	-13.013	-11.794	-10.073	-11.105	-11.491	-12.771	-12.531	-11.119	-11.794	-12.434	-11.855	-11.691	-14.153	-13.218	-11.334	-14.642	-12.723	-13.138	-13.123	-12.811	-11.814
-3.0243	-5.3021	-2.1516	-2.6542	-1.1596	-3.3388	-3.1921	-5.4697	-2.4334	-3.7367	-4.4973	-2.9546	-4.5019	-2.9248	-0.28536	-4.2388	-3.3789	-1.2775	-3.0089	-1.5253	-3.7117	-1.6898	-4.5002	-2.1311	-0.95406	-3.1425	-3.5469	-3.0318	-2.8566	-2.9291	-3.0215	-3.115	-5.2501	-2.8927	-3.6662	-3.3981	-1.6371	-2.2804	-3.014	-3.685	-1.9786	-4.234	-4.6933	-3.1378	-3.3921	-1.3013	-2.7576	-3.3556	-1.2111	-3.0485
-13.2	-10.439	-11.709	-12.076	-12.917	-14.255	-13.334	-13.619	-12.471	-12.011	-11.232	-12.881	-13.301	-12.001	-14.475	-10.095	-11.425	-11.879	-13.761	-12.681	-12.718	-14.165	-11.245	-10.661	-11.385	-12.234	-10.858	-10.482	-14.339	-11.039	-12.783	-12.496	-11.415	-13.913	-13.262	-12.385	-13.628	-12.422	-11.824	-11.836	-13.401	-15.344	-13.732	-14.516	-12.005	-13.963	-11.738	-13.01	-12.495	-11.209
-15.817	-17.18	-14.68	-15.848	-16.537	-14.29	-14.254	-13.576	-14.059	-13.79	-15.032	-13.04	-13.22	-14.504	-13.721	-15.389	-14.486	-15.772	-14.079	-13.214	-14.988	-14.037	-15.765	-15.453	-13.399	-12.877	-14.757	-13.467	-14.976	-16.035	-14.821	-13.992	-15.133	-15.087	-14.757	-14.499	-15.216	-14.535	-14.162	-13.578	-15.021	-11.01	-15.689	-17.485	-12.395	-14.038	-11.909	-14.845	-15.943	-14.725
-3.137	-6.3025	-5.3957	-2.9216	-4.5106	-2.961	-2.8915	-3.2129	-1.005	-2.5888	-3.907	-4.3682	-4.6852	-3.8126	-6.8273	-5.1201	-2.4497	-2.9557	-2.7805	-3.2945	-2.7131	-2.9544	-4.8561	-2.4676	-3.1803	-5.5572	-2.4824	-6.517	-3.2991	-3.1183	-3.7851	-2.975	-5.1912	-2.8855	-4.8193	-1.5882	-5.1173	-3.9745	-3.1781	-3.3207	-2.0604	-6.2069	-4.6732	-5.292	-2.5904	-4.4341	-3.4663	-2.9923	-3.6247	-2.377
-10.499	-10.002	-10.724	-12.207	-11.705	-9.1679	-11.855	-10.991	-10.449	-11.397	-11.393	-12.204	-12.656	-11.631	-11.834	-8.7662	-11.428	-8.9004	-12.435	-10.014	-10.543	-9.8164	-10.498	-9.3607	-10.932	-11.571	-11.483	-13.681	-11.644	-11.558	-12.441	-11.805	-11.227	-12.359	-11.382	-11.368	-11.101	-12.717	-11.034	-11.693	-9.4507	-10.799	-11.53	-10.927	-9.7274	-9.6306	-10.417	-10.016	-11.391	-8.7832
6.9243	6.9019	9.6134	7.928	10.419	6.9896	9.4341	4.5857	10.009	10.767	8.4822	8.9726	8.1398	7.7749	9.0909	9.0286	9.0215	8.2306	9.6743	8.3225	8.9719	6.6248	9.1372	10.893	9.4277	9.6917	7.5005	7.6676	7.5005	7.778	8.6788	9.7312	9.5565	8.7302	8.6945	8.1176	8.8093	11.351	8.5795	8.9249	6.801	8.6147	7.9864	9.3646	9.5868	6.747	11.168	9.2359	7.3581	6.9479
-14.582	-14.783	-14.212	-14.188	-13.569	-12.542	-11.092	-12.967	-13.894	-13.969	-12.113	-14.946	-13.271	-11.664	-16.38	-10.696	-12.303	-12.484	-13.007	-13.264	-14.199	-14.051	-13.47	-12.084	-12.942	-12.088	-12.076	-13.532	-13.243	-15.152	-14.111	-13.247	-14.963	-13.843	-12.59	-15.578	-11.573	-13.633	-13.756	-13.96	-11.695	-12.697	-12.848	-13.9	-13.228	-10.244	-12.09	-12.353	-13.508	-12.561
0.89229	-0.30038	2.9656	-0.12955	1.1165	-1.1013	-0.42964	2.4195	2.6064	0.71907	0.9362	0.79568	1.4895	4.2057	1.7312	2.4021	0.28371	1.5197	-0.063713	0.60086	2.7738	3.0813	2.8939	1.0683	1.977	1.4636	2.5301	2.3406	1.8624	1.0531	1.1307	2.1374	3.5913	2.9614	1.3831	1.1638	2.4317	2.6432	0.084819	1.5106	2.5193	2.0338	0.71621	0.28448	0.21231	2.137	0.74775	1.9615	3.5099	1.1469
-11.532	-11.764	-12.515	-10.502	-13.009	-13.503	-11.428	-9.2456	-12.872	-12.312	-10.007	-9.3874	-12.204	-11.344	-11.249	-9.4093	-11.33	-9.9616	-12.024	-13.261	-11.896	-13.164	-11.595	-11.684	-11.915	-10.717	-11.976	-10.77	-13.344	-8.8488	-13.295	-12.355	-10.096	-11.165	-9.7738	-11.979	-10.889	-11.687	-12.309	-9.5041	-12.897	-12.041	-11.091	-11.091	-10.553	-8.2687	-12.842	-10.931	-13.135	-10.592
-14.254	-11.198	-13.364	-14.065	-13.149	-10.645	-13.878	-11.836	-12.116	-11.661	-11.853	-13.192	-13.726	-13.791	-13.527	-10.125	-11.343	-12.675	-12.761	-13.629	-11.575	-12.751	-12.287	-13.988	-10.893	-13.525	-13.633	-15.861	-12.007	-11.611	-13.835	-12.882	-12.799	-11.972	-12.816	-13.095	-14.889	-14.127	-11.731	-14.636	-11.778	-14.001	-11.985	-10.834	-11.933	-14.327	-12.868	-12.198	-11.95	-11.986
0.89277	0.030506	3.1988	1.5334	1.7876	3.6743	5.9125	4.8479	3.4265	3.729	1.5403	1.683	4.9792	3.4003	2.3976	3.5439	0.36522	3.224	2.4785	-0.44965	4.4202	1.4529	5.1592	1.8617	2.4922	4.8591	4.427	3.6514	4.3542	1.6657	-0.65056	3.752	3.7491	3.8294	2.8272	3.4505	-1.0005	1.1675	1.706	1.1525	4.5227	3.7582	3.8989	2.8064	4.3705	3.9416	3.5074	2.6861	5.2617	5.2694
-5.5612	-6.5518	-4.2041	-7.0441	-3.4994	-7.1217	-4.5037	-4.8872	-5.996	-5.6735	-4.8427	-5.8402	-3.9431	-2.2162	-4.5867	-5.2561	-4.3409	-4.2754	-6.3052	-5.6516	-4.7065	-3.6642	-6.5369	-7.2068	-6.7789	-4.3132	-5.1681	-6.5939	-3.7557	-6.1507	-5.1983	-4.7155	-5.0036	-7.8784	-6.9071	-8.1321	-6.5741	-5.8195	-5.0944	-5.6514	-5.4007	-4.1929	-6.0047	-4.5162	-6.547	-6.5149	-5.1604	-7.2317	-4.4025	-5.8675
-7.733	-3.9408	-7.0719	-6.6562	-5.1704	-4.0828	-7.7261	-6.4992	-7.0518	-5.1695	-4.386	-6.4557	-5.7211	-4.807	-7.77	-8.2732	-3.4882	-5.6144	-7.4373	-4.9468	-6.1956	-5.0942	-6.6702	-4.9504	-5.5494	-6.5573	-7.0097	-4.6558	-4.9584	-6.3799	-6.5228	-7.6367	-6.1166	-9.5468	-5.7745	-6.4658	-5.9351	-7.7224	-4.4868	-5.4029	-5.9554	-5.3373	-5.4338	-4.8962	-5.185	-6.8065	-6.5804	-7.9899	-7.3235	-6.6857
1.1437	-1.7268	-2.1237	-0.42376	-0.42451	0.16877	-1.8999	-1.3482	-2.4622	-4.0094	-1.7657	0.19028	-0.088912	0.49617	-1.2759	-0.023537	-0.27893	-2.1142	-1.122	-1.7232	-0.45296	-1.1087	-1.5327	-1.4889	0.087656	-0.94588	-0.073392	0.29531	0.038086	-1.6024	-0.49892	-2.087	-1.3731	0.34672	1.5641	-0.67482	-0.86908	-0.92747	-0.53165	-1.214	0.41342	-1.6289	-0.55002	0.081234	0.69514	-2.2814	-2.2886	0.92153	-1.7539	-2.3738
-1.8645	-4.5001	-2.2257	-1.2617	-4.6848	-4.0711	-2.7627	-3.1759	-4.0663	-2.6628	-3.9209	-3.415	-3.1763	-4.3508	-4.3655	-3.434	-2.088	-3.3479	-4.1661	-5.1956	-4.2224	-4.7801	-5.1418	-2.5982	-5.0292	-4.3272	-3.1374	-6.5319	-3.9233	-2.67	-4.0968	-2.4683	-1.7325	-3.5691	-4.1934	-2.7743	-6.6418	-3.6299	-4.7056	-3.8938	-4.9456	-6.3212	-5.1464	-2.2552	-2.5378	-4.1259	-2.4865	-2.9744	-3.884	-2.3819
-11.966	-10.841	-11.716	-13.078	-9.095	-10.686	-12.268	-9.5464	-13.333	-10.936	-13.722	-11.647	-10.466	-11.638	-12.931	-12.795	-11.524	-12.282	-7.982	-13.68	-11.705	-12.715	-10.319	-12.296	-12.852	-12.101	-12.582	-12.354	-12.421	-9.6807	-13.084	-11.126	-12.173	-9.613	-11.114	-10.257	-10.844	-10.173	-10.295	-14.691	-14.327	-12.756	-9.0852	-11.661	-11.594	-12.531	-10.241	-13.322	-12.519	-10.408
-9.0116	-8.3417	-6.8185	-8.0045	-8.098	-7.2171	-6.6946	-5.3251	-6.543	-8.7348	-7.8695	-6.7387	-5.78	-6.8887	-7.4862	-6.8811	-7.9677	-7.4655	-6.7512	-8.8859	-6.8032	-8.1582	-8.1212	-7.059	-7.7972	-8.6937	-7.332	-6.0162	-7.1509	-5.62	-8.418	-7.3829	-9.3893	-8.3943	-7.6715	-8.0942	-7.4285	-6.6994	-8.1233	-7.1007	-7.6945	-7.0124	-8.9428	-6.6871	-8.2214	-6.6124	-5.4015	-9.2139	-7.0455	-7.6045
-12.423	-10.827	-9.5664	-9.2548	-11.349	-11.378	-10.516	-12.004	-10.865	-9.7027	-9.9438	-9.8745	-12.418	-10.159	-8.1944	-8.3587	-13.116	-11.287	-11.367	-10.884	-11.057	-11.359	-10.246	-12.087	-7.8431	-13.067	-12.686	-10.372	-9.7955	-10.939	-8.5681	-10.714	-11.925	-11.267	-10.79	-11.418	-10.641	-14.142	-12.342	-10.854	-8.6303	-12.771	-11.021	-9.8876	-11.427	-11.79	-10.926	-10.6	-12.736	-11.424
0.75523	-0.071403	0.90478	1.7465	0.88811	2.0924	1.2149	-0.14249	0.15258	2.0707	0.49523	-0.96108	2.711	1.5433	0.87493	-0.95087	1.0188	0.48825	1.8229	-0.53639	3.4962	4.1839	-0.55513	0.5537	1.5647	3.1818	3.2242	3.4441	0.39927	1.9442	3.7206	1.7281	0.11212	0.75713	1.1421	0.52946	1.5007	1.2545	2.656	0.86793	0.78606	3.1516	2.5292	0.10352	0.89457	2.0619	3.1841	0.14028	1.0642	-0.20186
6.7486	6.9325	6.8052	4.6411	7.6218	6.9716	5.5996	6.1827	5.8114	6.9124	5.8204	5.1498	6.2861	7.3805	6.26	5.2394	8.1675	7.568	8.0215	7.3527	5.6455	5.9162	6.5855	6.829	9.3635	5.8487	4.6177	7.8431	6.9054	8.4806	7.1554	5.0153	4.7552	7.0536	6.5111	8.0049	6.2159	6.5125	6.8205	6.8153	6.9814	6.9566	6.6134	7.5222	6.7185	6.0608	8.6401	9.0379	7.4622	6.8511
-2.7854	-2.0898	-1.339	-3.4081	-2.6127	-0.31393	-3.4769	-5.6078	-3.1965	-1.5459	-3.8268	-0.15414	-0.74258	-2.0609	-2.0378	-1.8432	-2.3337	-3.4589	-1.4978	-2.5062	-3.4352	-0.5093	-3.4232	-3.816	-2.741	-3.9611	-1.0889	-2.0366	-1.2868	-2.1985	-1.126	-1.438	-3.5121	-2.3288	-2.5887	-0.71388	-2.6399	-3.1023	-2.3531	-1.7673	-3.0922	-3.3247	-3.2921	-2.856	-3.6039	0.11378	-1.4065	-2.0906	-2.8997	-1.3449
-20.53	-21.203	-18.703	-22.028	-20.664	-22.268	-21.222	-20.762	-21.47	-19.871	-18.963	-21.017	-18.034	-23.033	-21.326	-18.941	-19.117	-18.695	-20.436	-21.587	-21.011	-18.743	-19.871	-22.596	-23.234	-18.74	-18.909	-21.881	-20.423	-20.04	-21.42	-21.733	-21.379	-22.528	-20.284	-18.882	-21.044	-21.436	-18.482	-19.077	-20.2	-21.515	-24.403	-22.997	-19.776	-18.93	-22.778	-20.486	-21.841	-21.611
-19.496	-21.144	-20.61	-18.877	-21.302	-22.21	-18.051	-20.775	-21.069	-19.811	-20.746	-20.365	-21.367	-19.504	-20.967	-20.937	-20.572	-20.976	-20.568	-19.163	-21.096	-19.692	-19.586	-21.368	-18.938	-19.893	-21.684	-23.299	-21.78	-17.61	-20.337	-22.007	-20.313	-23.163	-19.53	-21.482	-21.785	-19.198	-22.067	-23.319	-20.403	-21.865	-23.493	-21.576	-21.241	-20.365	-21.611	-21.962	-20.997	-23.473
3.3161	3.1567	2.8047	1.0537	5	2.5704	4.0155	1.5911	2.5548	2.8203	3.099	2.8551	5.6949	3.6855	1.7082	2.8714	2.09	2.1974	1.9626	0.73341	1.7528	3.9263	2.6627	3.959	3.1635	0.32113	1.834	2.4494	3.3662	1.0513	3.0942	1.8675	2.7664	2.4692	0.80545	4.4323	4.1428	2.6803	2.4811	1.5679	2.7723	2.4742	3.1426	2.1055	3.5795	2.9979	1.6281	4.1091	3.4126	4.2381
2.7541	0.60681	3.0621	-0.70007	3.2348	1.7133	-0.24136	-1.0703	2.2692	1.0052	4.3375	0.48648	0.84828	1.0137	0.25787	2.7932	1.4515	0.60293	0.13265	0.31914	-0.49951	2.3422	-0.41952	2.0906	1.5854	1.2207	-0.42393	0.090687	-0.36937	0.74789	2.8469	2.7895	1.4146	2.7402	0.83965	-0.422	2.7396	-1.461	-0.47309	4.0003	1.5365	1.8944	-0.76738	2.1481	1.0282	1.1504	0.78888	2.2293	1.7273	1.6768
3.3435	2.1574	0.25143	0.46531	2.9457	1.0282	2.4703	-1.3285	-0.75047	-0.35611	3.2814	-0.053282	0.62861	2.2803	4.2898	0.92426	2.5546	0.43718	0.99859	0.20744	-0.52786	0.28741	2.6804	4.007	1.2069	1.8483	3.8218	0.44018	4.503	-0.27815	2.076	0.56366	2.8851	1.9286	3.6279	1.6404	1.9685	1.1597	1.3361	-0.12239	2.95	1.912	0.93516	2.5663	3.6213	-1.0503	1.941	0.38524	3.3844	4.8548
-8.5945	-8.887	-10.705	-11.464	-10.276	-10.62	-8.7681	-11.828	-8.9744	-8.6905	-6.6974	-10.449	-9.9998	-10.015	-6.9891	-11.015	-8.3204	-7.1488	-10.575	-7.5521	-8.049	-10.214	-9.8162	-9.1629	-9.0046	-9.0864	-9.5613	-7.8723	-9.9903	-6.4978	-9.0145	-7.3242	-6.1424	-10.052	-10.517	-10.248	-6.5062	-8.1812	-7.542	-7.535	-8.8837	-10.126	-8.4214	-8.0395	-11.102	-7.9613	-9.1643	-8.2807	-9.771	-7.3992
-13.149	-14.601	-14.996	-14.377	-13.666	-15.177	-14.329	-14.471	-13.824	-14.474	-15.001	-12.67	-12.139	-14.564	-13.524	-12.81	-14.131	-14.995	-14.543	-14.819	-13.171	-14.853	-12.404	-12.206	-13.67	-13.717	-14.717	-15.491	-12.414	-13.208	-13.607	-11.737	-13.769	-17.364	-11.121	-14.098	-14.432	-16.825	-12.833	-12.809	-13.515	-15.077	-13.329	-13.578	-13.195	-14.213	-14.092	-13.872	-13.995	-15.45
7.9193	6.7449	9.6496	5.7222	8.0579	10.086	8.8007	6.739	6.5184	6.2933	5.1698	9.2108	5.9929	9.0686	7.2514	9.7923	8.0759	6.6491	6.194	9.4854	8.111	6.9885	8.0265	8.1789	9.321	8.033	7.6984	7.9068	6.4701	7.4539	9.1509	8.5457	7.7896	6.8748	8.306	8.5792	7.6954	8.4854	9.0298	8.0541	6.4304	4.9532	6.5597	7.8425	8.3682	7.5966	8.8026	8.2065	8.4343	8.8614
-3.9885	-1.3349	-0.42473	-1.618	-2.2453	-1.4039	-0.60319	-2.5611	-1.8902	-3.0961	-3.951	-3.9456	-2.0819	-1.212	-1.669	-0.78811	-0.82989	-3.2916	-3.2941	-2.7256	-4.1355	-0.84198	-3.0453	-2.7423	-2.1379	-2.3096	-5.8327	-4.6104	-1.1444	-2.0846	-1.7163	-2.0384	-4.1207	-3.424	-2.9156	-3.2309	0.25801	-0.84312	-2.3931	-2.5767	-2.4767	-3.5127	-1.4739	-2.0432	-4.0343	-2.1451	-4.683	-4.1992	-1.1954	-1.3692
8.4408	7.8745	3.1948	6.894	8.6048	5.3541	6.9878	5.9132	8.8314	6.4377	3.6043	5.9993	6.0659	7.0494	7.0976	7.7658	6.8638	8.367	5.9716	4.1434	4.1347	6.4234	7.7801	6.0168	6.302	5.0371	4.7717	6.6125	7.2233	3.2671	4.9812	8.3869	7.3883	5.6183	8.0113	5.9753	6.3304	4.9139	5.7956	4.5018	7.2335	6.2226	6.402	9.2345	4.6337	9.1531	5.9551	6.9823	5.8624	9.8888
-12	-9.9038	-11.263	-8.9358	-10.703	-9.5163	-10.731	-12.999	-8.1753	-11.702	-7.9802	-8.7732	-11.174	-10.375	-9.2918	-9.1983	-9.5258	-10.646	-7.5429	-8.2977	-8.7324	-9.8404	-11.761	-8.8289	-8.5698	-10.015	-11.763	-8.3441	-10.481	-9.9228	-11.052	-11.744	-12.214	-12.077	-10.203	-9.4001	-8.8903	-10.989	-8.9416	-7.7899	-11.8	-8.6935	-9.9666	-9.8055	-10.815	-9.7068	-8.4937	-10.081	-10.562	-10.26
-6.5211	-4.4167	-5.9956	-3.9051	-1.8728	-5.5839	-3.298	-4.5852	-1.9228	-4.8216	-3.8268	-1.4141	-4.5541	-4.283	-4.1248	-2.959	-2.4147	-4.4637	-2.0229	-2.7953	-4.0743	-6.459	-2.4531	-5.0297	-4.5758	-3.1612	-3.2125	-3.6135	-2.4726	-4.2617	-5.2266	-3.1614	-2.5214	-4.0618	-3.2542	-1.8391	-5.1272	-4.3723	-3.8667	-2.5356	-4.014	-5.0831	-5.0668	-3.7273	-2.891	-2.2753	-1.9772	-6.0236	-5.0143	-3.6612
-2.3762	0.51686	0.038855	-0.19323	0.83904	-1.3273	-2.2155	0.94775	-0.28266	-2.1928	0.82652	-0.69281	-0.47095	-2.6023	-0.060863	1.0229	-0.86569	-0.74553	-2.0999	1.9782	-0.97387	0.61653	1.0867	-0.13664	-0.82505	2.2384	0.47364	-0.68898	-0.068268	1.6131	-0.566	0.070548	-0.14617	-2.9268	-2.0914	-0.014873	1.6013	1.5193	-1.5527	0.14479	0.077773	-2.615	-2.7202	-2.718	-0.11568	-2.1688	0.40894	-1.4859	0.25714	0.38617
7.6727	5.4559	5.2471	7.5276	6.5786	7.5743	6.5303	8.7245	6.0184	6.7675	7.2086	6.362	7.2444	8.1676	8.2727	7.358	5.898	6.7898	6.1967	7.0289	8.657	6.4802	6.6383	6.8462	6.4237	5.7621	8.0119	8.4545	7.3134	7.0772	7.0799	5.8109	5.4965	9.8383	5.74	8.4197	6.1851	6.0663	9.3712	5.7337	6.1784	5.8875	7.675	5.184	9.3487	6.5739	7.378	6.9158	5.8468	6.2907
-1.86	-2.458	-0.64127	-0.65744	-1.4493	-1.4951	-3.4559	-1.5987	-1.0762	-2.6474	-0.39386	0.63048	-1.7717	-3.1489	-2.5013	-0.29146	0.51964	-1.7342	-1.7481	-0.40099	-2.047	-0.90604	-1.899	-3.8277	0.15504	0.62268	0.11103	-1.9467	-1.8374	-1.4349	0.26908	-3.2886	-1.8835	1.6527	-2.1433	-2.7307	-3.4659	0.11184	-1.206	-1.4532	-0.5833	0.67084	-2.0661	0.24267	-2.9768	-1.5719	-2.9704	-0.75019	-1.222	0.36126
1.5613	-2.9733	-0.24104	-1.8187	-0.40136	0.38885	-0.30187	-4.7016	-0.94153	0.14998	-1.7027	-1.0934	-2.3504	-2.1179	-0.81671	0.38187	-2.287	-2.498	-4.1037	-1.7113	-0.085574	-0.68477	-3.7742	-0.94598	-0.76578	-1.0288	1.7644	-2.1026	-5.1843	-1.6787	-1.7131	0.50824	1.3936	-3.391	-0.36361	-0.83677	-1.3759	-3.113	-0.69637	1.1815	1.0402	0.68945	-0.71385	-2.0493	-1.784	-2.8729	-2.5533	-1.8035	-1.2962	-0.090453
-15.466	-14.548	-13.709	-14.366	-13.357	-16.962	-13.449	-15.255	-13.769	-14.079	-14.209	-12.924	-14.419	-13.974	-15.414	-13.977	-15.865	-13.129	-12.864	-14.452	-15.662	-14.165	-13.723	-12.865	-15.526	-14.787	-13.312	-17.384	-13.672	-15.323	-12.047	-15.665	-13.53	-15.255	-17.237	-14.495	-13.057	-13.5	-13.215	-12.289	-16.646	-13.264	-13.558	-14.672	-15.858	-18.407	-13.645	-15.411	-16.592	-15.399
-20.811	-21.143	-19.917	-21.859	-21.144	-22.215	-23.775	-22.762	-22.976	-23.911	-19.966	-19.319	-21.242	-21.962	-24.237	-22.698	-21.968	-24.96	-21.468	-20.283	-24.007	-19.223	-21.647	-22.74	-22.959	-22.166	-20.889	-23.725	-19.852	-22.948	-23.436	-21.39	-22.535	-22.14	-23.537	-22.212	-23.405	-23.696	-21.916	-20.744	-21.259	-19.754	-23.555	-20.374	-22.917	-24.812	-24.347	-22.168	-22.211	-21.578
-14.807	-16.241	-14.875	-17.001	-16.61	-13.402	-14.643	-16.489	-15.446	-16.467	-14.171	-13.229	-16.231	-13.352	-14.184	-14.056	-15.271	-14.957	-14.99	-15.825	-13.345	-14.722	-15.008	-16.289	-16.176	-14.485	-14.926	-13.141	-15.766	-14.407	-13.164	-14.355	-13.796	-13.183	-12.775	-17.696	-15.046	-14.111	-12.786	-17.238	-13.116	-13.543	-15.041	-12.921	-13.452	-14.739	-16.203	-15.014	-14.65	-16.541
-4.5881	-7.3333	-6.0943	-5.1099	-7.3914	-7.5837	-4.4971	-6.2192	-5.5352	-6.6615	-3.2375	-4.5388	-5.0432	-5.2863	-5.0507	-7.3832	-5.0384	-6.3693	-4.3992	-5.1694	-7.3605	-4.679	-6.9394	-4.4408	-7.0595	-4.3835	-5.458	-7.0121	-4.9333	-5.6632	-5.6203	-5.3725	-3.589	-3.5235	-7.1481	-6.0138	-8.0904	-4.8192	-4.5512	-6.7606	-5.9279	-7.207	-4.7621	-5.7428	-5.8001	-6.1701	-6.111	-6.1019	-4.5665	-5.9689
-10.694	-11.982	-13.152	-13.412	-13.418	-13.429	-16.102	-12.229	-13.739	-14.021	-11.318	-15.434	-12.279	-11.913	-13.219	-12.577	-15.565	-11.93	-12.184	-13.547	-13.178	-14.903	-12.616	-11.551	-12.646	-13.799	-12.848	-14.117	-11.234	-11.973	-10.581	-12.545	-11.922	-13.65	-12.428	-11.421	-11.388	-12.842	-13.449	-12.216	-11.565	-13.379	-9.8129	-12.018	-13.78	-12.504	-11.201	-11.035	-11.92	-12.067
-6.5763	-6.6292	-4.092	-4.2074	-3.5004	-3.1891	-2.8138	-5.0568	-3.7284	-5.7786	-3.9527	-4.0762	-4.038	-4.1514	-2.8178	-5.8862	-7.063	-1.4747	-3.7907	-6.3316	-5.7229	-5.457	-4.563	-4.5764	-4.8932	-4.1243	-3.8916	-4.4292	-4.47	-6.029	-3.5727	-5.1495	-3.3891	-4.677	-4.2645	-4.3327	-4.8689	-2.4245	-5.0809	-4.5497	-2.561	-5.6681	-4.2977	-6.0884	-5.4425	-5.3952	-5.2201	-4.7625	-4.5028	-5.9414
0.41652	1.1913	2.2556	2.7409	1.5307	2.7535	3.0884	2.708	0.16762	0.96171	1.0006	3.0235	0.92106	1.7048	1.5428	-0.14904	2.627	2.3926	3.1233	2.1154	1.8508	0.57649	0.011335	0.52862	-0.43753	1.2895	0.39006	-0.1881	1.3712	2.857	1.023	2.3922	0.2956	2.7005	1.9501	-0.096934	1.2896	1.2918	0.010736	0.76244	3.6167	-0.78105	3.8117	1.2983	0.52134	0.43345	1.1052	1.8642	3.2376	-1.5557
0.26558	-1.5812	0.21891	0.54385	0.99554	-0.79223	-0.3872	-0.33465	3.5095	-0.71153	-0.683	-1.2165	-1.437	1.2763	1.4257	-1.7931	1.4527	1.3225	-2.0266	1.2957	-0.762	-0.97292	-0.021383	1.2737	0.30784	1.6176	0.48452	3.0001	2.0405	-1.2417	1.2035	-1.9409	-1.5103	0.45281	1.2218	0.12896	-1.1357	-0.73394	-0.22412	-1.1568	-1.096	0.3943	-2.1023	-0.12615	-0.18193	1.6734	-1.8048	-1.3277	-0.63267	1.7283
-1.1905	-0.60343	-1.7681	-1.0762	1.9761	0.33543	-1.7685	-1.1468	-2.4043	-1.2225	-1.3914	-2.1524	0.016528	-2.4269	-1.9088	-1.9667	-1.2451	-3.8319	0.43498	-3.2309	-1.4095	-2.8164	-2.9211	-1.595	-0.098217	-1.4452	-2.7812	-2.096	-1.8622	-3.4133	-2.7076	-2.6652	-0.98603	-2.4272	-4.2802	1.6587	-3.3739	-2.2313	-1.7164	-3.1786	1.0031	-1.0944	0.058953	-0.27512	0.67205	-1.0474	-0.01163	-2.5799	-2.3026	-0.88217
-22.761	-20.523	-21.674	-24.858	-21.376	-22.594	-22.896	-22.317	-21.427	-22.724	-23.709	-21.1	-23.872	-20.252	-21.838	-23.039	-23.581	-18.361	-23.17	-19.392	-21.623	-21.724	-22.095	-20.268	-20.212	-23.628	-22.881	-20.355	-21.229	-21.073	-22.992	-21.992	-22.022	-24.189	-21.938	-21.863	-23.87	-21.825	-21.639	-20.363	-22.216	-23.977	-20.521	-20.763	-23.082	-23.071	-23.079	-21.578	-22.403	-24.484
7.6055	9.9988	6.6389	7.8986	8.631	8.3995	9.2432	7.6985	7.1436	9.3217	7.6132	8.7325	8.9845	6.4538	7.4799	7.3766	8.038	10.821	8.5158	9.2114	8.3365	9.4955	8.3487	8.8846	8.8004	7.5922	6.4483	10.033	9.0835	9.6036	8.627	7.9339	7.8943	9.4507	8.5643	9.5889	8.3744	10.037	7.7829	10.249	9.3939	8.5959	8.5708	8.251	7.8769	8.1537	8.3601	9.1339	10.029	8.0974
-15.67	-13.124	-13.873	-14.19	-9.8638	-13.082	-13.548	-13.394	-11.76	-13.293	-15.304	-14.555	-13.472	-13.197	-13.206	-12.38	-12.325	-10.835	-13.537	-14.209	-13.163	-13.998	-13.296	-13.517	-15.222	-13.917	-14.947	-11.77	-10.608	-14.866	-11.21	-12.143	-13.243	-12.758	-13.05	-12.285	-14.151	-13.069	-13.13	-12.953	-14.62	-12.935	-14.329	-13.602	-12.516	-13.001	-12.394	-12.599	-13.318	-13.732
-1.9973	-2.8983	-3.6714	-0.32184	-2.8792	-0.59702	-3.2944	-3.3255	-4.447	-2.9386	-4.2955	-3.1709	-0.43823	-3.0206	-3.1001	-1.8777	-2.6175	-3.6237	-0.10539	-2.9836	-2.3515	-1.715	-4.1304	-7.1528	-1.109	-0.9623	-4.4179	-1.7514	-3.2926	-2.7447	-1.4399	-4.2539	-1.6484	-3.264	-3.1254	-0.28951	-3.272	-2.1361	-1.9855	-3.9442	-4.3623	-3.7481	-5.4164	-1.036	-3.8679	-3.2877	-5.4823	-5.0485	-4.8112	-2.3111
0.01686	3.3573	1.1418	0.73387	2.2212	1.8566	0.080591	2.1259	-1.0867	0.95961	3.3506	2.3678	2.5845	0.42101	1.4475	1.8059	2.9938	1.9519	1.3566	1.0593	3.2616	0.9211	1.0581	0.93674	2.8146	1.0462	2.1967	2.3193	0.35618	3.1008	2.1047	2.7534	4.8078	-0.13811	1.7123	3.2277	1.6578	2.1872	1.8688	-0.9473	2.0709	1.8615	0.77597	1.5585	1.8084	2.9513	3.382	1.9483	0.68838	-0.1564
-0.94761	-3.2717	-3.3746	-3.5892	-5.1009	-3.6168	-2.9408	-2.0091	-4.5684	-2.189	-4.4378	-2.8262	-4.1913	-4.2035	-2.9218	-3.6033	-2.7434	-4.5376	-3.4032	-3.433	-2.8614	-1.3428	-1.7629	-2.1325	-3.8588	-0.98207	-2.4327	-2.4462	-2.729	-2.5296	-1.462	-1.6445	-2.1756	-0.52204	-3.497	-3.4346	-4.0612	-2.842	-1.8135	-2.0834	-4.1834	-2.6445	-1.8064	-3.1404	-1.428	-2.0801	-3.2867	-2.7337	-2.4902	-4.0193
0.47712	-1.2386	1.431	-0.36901	-0.16967	0.2395	1.664	-1.6825	1.597	0.8318	-1.5005	-0.72816	3.3301	-0.45493	-0.44941	-0.056699	0.58623	2.0906	1.4064	-0.37572	1.264	1.3708	1.4588	0.89835	1.3337	0.82089	1.0626	2.6374	-0.28624	0.071807	0.38669	-1.2776	0.70673	0.76835	-0.35611	-1.7514	0.64932	1.7719	0.48938	-0.34508	0.58806	-0.57484	-2.3143	-2.1276	0.72108	-1.6221	-0.13911	1.3657	2.3584	0.67745
-10.005	-7.9414	-5.2471	-6.9042	-7.349	-9.658	-8.1143	-7.686	-7.2496	-8.635	-8.3712	-8.1352	-6.5097	-8.6809	-9.0579	-8.4534	-7.9116	-7.7381	-10.3	-7.6878	-7.3692	-7.2713	-5.4389	-9.6253	-7.4403	-8.6694	-6.1876	-8.9969	-7.2277	-7.3227	-8.6323	-8.0905	-7.3412	-7.5473	-7.2664	-6.7084	-8.3092	-7.105	-8.6268	-7.1909	-5.2298	-8.1068	-8.1024	-8.5329	-9.7415	-5.848	-5.3202	-5.0752	-9.0715	-6.8435
-3.1914	-3.1384	-2.5738	-2.5193	-3.6022	-2.7587	-1.9827	-1.7378	-0.75514	-1.0152	-2.2163	-3.2616	-2.9047	-1.3103	-3.6291	-2.6869	-3.9053	-3.7256	-4.4593	-4.43	-2.8331	-2.9181	-2.7657	-2.7777	-1.181	-5.2181	-2.3783	-4.2573	-2.7407	-3.3203	-0.92337	-1.7861	-1.0875	-0.76592	-2.032	-2.3498	-3.4646	-2.8825	-3.4197	-2.7852	0.06614	-4.2524	-3.4793	-1.847	-1.5039	-1.7197	-1.878	-3.184	-0.74763	-2.5223
2.3168	-0.23847	3.7689	2.317	0.36471	-0.28218	3.6436	1.0722	-1.2215	0.26445	0.27622	2.0843	0.49598	-0.90642	1.9739	1.2617	0.58243	0.67217	0.98971	0.92398	0.10359	0.46121	1.1178	-0.00049313	2.8431	0.74515	-1.3281	-1.1534	0.82206	2.7897	1.0306	-1.0557	2.9974	-2.7394	3.6311	1.0888	2.4322	0.37045	1.7756	1.7296	2.7218	-0.48076	-0.21157	0.33303	3.2604	1.3458	-1.0179	2.4141	1.3586	1.7439
-2.3524	-1.9595	-3.1514	-0.69488	-1.4267	-3.5124	-1.1008	-1.5608	-4.0969	-3.2108	-1.9486	-3.4912	-3.8702	-3.7084	-6.2269	-0.2242	-2.3628	-2.2228	-4.2151	-1.1235	-2.3785	-2.1537	-3.4859	-3.5028	-2.8402	-3.4732	-1.7694	-3.3167	-3.3111	-2.9275	-2.8335	-2.3243	-2.5514	-2.6272	-2.539	-1.0552	-3.7369	0.086953	-4.6722	-3.1386	-1.7337	-2.262	-3.4124	-1.7951	-2.5245	-2.2961	1.1667	-3.2493	-2.739	-3.01
-10.045	-12.706	-12.869	-10.409	-12.673	-11.581	-13.356	-12.549	-10.367	-12.023	-10.087	-9.9522	-11.745	-11.609	-8.344	-13.049	-12.781	-9.7224	-9.723	-10.995	-11.805	-12.218	-8.7706	-12.981	-14.459	-10.827	-10.736	-11.432	-9.5031	-9.2284	-12.083	-12.866	-12.87	-11.948	-13.745	-11.369	-9.3363	-8.3554	-12.343	-11.595	-13.423	-12.44	-10.202	-10.126	-11.92	-10.836	-11.796	-12.558	-11.517	-11.671
-9.6085	-11.509	-12.009	-11.549	-13.262	-12.803	-11.407	-14.356	-11.27	-12.117	-12.519	-10.759	-11.466	-12.101	-10.255	-10.969	-13.062	-11.557	-11.573	-12.246	-10.476	-8.6167	-9.6666	-10.902	-10.535	-10.356	-11.872	-15.567	-12.086	-12.977	-11.298	-10.875	-10.03	-11.773	-12.397	-13.638	-11.401	-12.019	-13.176	-12.232	-13.772	-12.598	-12.066	-12.218	-11.387	-11.402	-10.662	-12.03	-9.6746	-12.033
-9.3682	-9.0652	-10.665	-10.004	-8.9492	-8.0929	-8.7126	-7.8034	-7.5754	-8.7839	-8.2212	-8.4758	-5.3239	-7.8284	-10.486	-10.041	-9.5754	-9.328	-8.6254	-6.6215	-7.7146	-9.4185	-7.9526	-10.139	-10.092	-9.1746	-8.2105	-9.7959	-10.044	-8.3419	-8.4834	-8.8207	-10.822	-8.0862	-10.649	-9.2832	-7.4577	-9.966	-8.483	-6.7936	-8.5401	-8.8258	-9.3292	-9.814	-10.262	-10.339	-7.2656	-10.154	-5.6144	-9.3395
-22.29	-22.876	-22.294	-19.42	-22.602	-21.687	-24.027	-20.994	-20.891	-21.314	-22.323	-23.243	-22.601	-21.775	-24.752	-22.588	-24.478	-21.934	-21.706	-20.679	-24.103	-22.648	-21.892	-24.653	-21.661	-21.846	-21.526	-24.673	-21.255	-20.026	-21.02	-22.165	-22.305	-21.206	-20.575	-22.118	-21.717	-21.284	-24.56	-22.89	-20.221	-20.661	-23.78	-22.119	-22.575	-20.837	-21.655	-22.981	-21.001	-22.915
-7.7001	-9.046	-8.8664	-8.9674	-9.4606	-10.528	-7.9746	-8.443	-9.1475	-8.0023	-11.002	-8.0626	-10.492	-8.9385	-7.8141	-8.3429	-7.1391	-11.331	-7.1705	-8.6681	-9.8233	-8.7616	-8.0991	-8.7136	-6.7589	-10.301	-8.164	-7.6461	-9.613	-10.607	-8.351	-9.3196	-6.8197	-10.031	-9.7507	-8.6188	-7.5265	-9.655	-9.5154	-8.7967	-8.6396	-10.791	-8.473	-8.3854	-12.23	-9.2769	-8.6782	-9.653	-8.7076	-10.109
4.3257	5.021	2.7033	3.1758	3.6633	3.3448	4.2479	2.5128	2.3557	0.62234	0.66852	5.2169	3.7082	4.1691	3.4171	3.3975	5.2846	3.4837	3.1646	2.1171	2.8091	2.0772	2.8165	4.1289	1.5789	0.1967	2.7787	4.1818	4.8908	1.9018	3.1501	4.3996	4.2846	4.0828	4.8945	2.5592	2.9624	2.2344	3.0714	1.9612	4.4823	4.8506	3.0193	2.319	4.4525	2.9381	3.7353	1.079	2.6301	4.2402
-12.54	-13.771	-12.602	-11.216	-12.115	-11.976	-14.06	-13.686	-12.466	-12.477	-11.802	-13.642	-12.22	-11.429	-13.311	-13.53	-14.383	-11.821	-12.861	-13.207	-10.219	-11.235	-12.941	-12.955	-12.309	-13.989	-10.782	-13.801	-15.174	-12.062	-13.42	-14.375	-15.014	-12.165	-12.563	-13.738	-12.631	-12.551	-12.894	-13.605	-11.925	-10.711	-11.957	-13.536	-13.758	-13.281	-14.625	-14.34	-10.753	-9.3497
5.1908	2.8342	4.1209	4.6538	6.0526	2.6916	5.9154	3.3843	4.6027	4.3105	7.2093	2.5956	5.1255	5.6176	3.6948	4.0934	7.0578	5.0719	6.439	7.4092	4.1581	7.1456	3.9422	5.6303	4.3773	5.8389	4.3843	4.4349	7.0529	6.4025	6.4598	4.7836	3.6363	5.1937	2.7036	6.1592	6.8093	4.7993	6.3671	6.6993	3.7126	4.1595	5.1604	5.3627	6.136	6.9195	6.7807	2.8541	6.2541	2.6724
-9.5149	-6.262	-11.096	-9.4581	-8.3675	-8.6367	-7.7938	-10.261	-11.507	-7.0691	-8.8273	-8.3517	-10.533	-8.2559	-8.2703	-8.3013	-8.1089	-8.3004	-11.188	-9.225	-10.859	-7.579	-10.022	-9.1244	-9.1228	-9.6996	-9.942	-5.2607	-10.056	-11.004	-11.487	-10.299	-10.384	-8.5221	-9.5572	-6.4958	-12.449	-9.7523	-7.9242	-9.0895	-10.467	-10.365	-9.0149	-8.9354	-10.837	-9.4851	-9.9801	-9.9718	-8.6307	-8.7299
7.1799	10.42	6.9913	8.1936	7.7677	6.9231	7.2433	8.5641	6.4442	7.0905	8.3885	9.1399	8.1161	7.5111	9.6609	7.4655	8.8878	8.1141	8.8615	11.023	8.8081	6.847	8.0169	7.1912	6.9909	7.2663	6.6116	7.0628	7.3036	7.9372	6.8888	7.758	7.6832	7.7334	9.5073	8.7128	7.3694	9.8127	9.5245	6.1727	8.455	6.0887	8.5012	8.7891	8.6856	6.3314	8.502	6.6541	8.415	4.4449
2.6812	4.7656	3.0301	0.089058	1.6557	1.2517	3.3686	-0.32807	0.6149	2.1118	2.3708	1.6668	1.2123	4.4284	1.2829	1.4199	2.4797	0.91292	1.2075	1.7136	0.40001	2.8695	0.77726	0.68711	1.6727	0.86843	1.2595	1.891	1.4597	1.4906	0.33462	-0.055296	2.3712	1.1735	1.6636	0.93476	1.3427	0.30773	2.8034	1.4941	4.7792	1.0028	1.8126	1.2978	0.33993	1.3762	1.0425	3.696	0.12508	-1.4193
-0.21139	2.5603	2.6072	0.65917	1.8981	-1.0736	-0.13487	-0.2083	0.002168	0.75518	3.294	-0.37255	0.62622	1.8331	2.6547	-0.59202	0.35308	-0.16579	1.9827	1.2543	1.5341	1.8603	0.9015	1.8058	0.47273	-2.0283	1.5152	1.565	0.66859	0.1926	-1.011	-0.71876	2.4304	-0.52442	1.8489	2.3128	0.54404	0.26936	3.8009	0.7037	1.0346	1.8884	2.2482	-2.6552	0.73434	1.4588	1.169	2.8392	1.6542	1.6967
-19.237	-22.826	-19.913	-21.465	-21.112	-22.351	-19.875	-20.411	-22.424	-20.982	-24.135	-22.042	-21.637	-20.373	-20.565	-23.312	-20.139	-22.938	-20.253	-23.536	-21.021	-21.587	-18.356	-20.135	-19.162	-18.403	-19.312	-20.454	-21.581	-22.92	-22.084	-20.184	-21.759	-21.4	-20.355	-20.594	-22.418	-21.655	-21.544	-22.128	-19.64	-23.115	-20.795	-19.337	-19.204	-20.296	-20.575	-23.397	-20.3	-19.22
-14.441	-14.325	-13.343	-15.028	-17.463	-13.235	-12.966	-13.319	-12.2	-14.587	-14.099	-13.851	-14.12	-11.919	-14.562	-12.99	-12.935	-13.847	-14.91	-12.813	-12.572	-14.972	-15.388	-13.123	-15.703	-14.707	-13.959	-14.489	-13.768	-14.559	-12.762	-13.739	-13.969	-12.907	-13.348	-11.048	-14.646	-14.414	-15.39	-13.461	-12.985	-14.452	-14.59	-15.814	-13.293	-13.044	-16.469	-14.25	-15.344	-13.867
-0.77411	-4.3666	-3.0361	-3.5444	-5.1879	-5.2107	-2.1134	-3.5456	-2.581	-3.7762	-1.9838	-2.5151	-5.7958	-3.5322	-4.5316	-5.0549	-1.9864	-1.3202	-5.1365	-4.5498	-2.3607	-3.3654	-5.2517	-3.8887	-6.0892	-3.3221	-2.1626	-5.8672	-3.824	-3.1179	-2.7274	-2.1033	-4.0791	-3.6895	-5.5435	-4.0849	-2.4122	-2.4428	-2.704	-3.4401	-4.7532	-4.6614	-5.0462	-5.067	-5.5908	-4.9001	-3.3376	-2.6666	-4.7481	-5.4658
-9.1427	-7.5351	-9.3609	-8.9431	-7.6842	-8.8866	-7.062	-8.9208	-9.7637	-6.1518	-8.312	-8.001	-10.073	-7.0806	-8.0752	-8.167	-6.0884	-10.138	-7.0079	-6.092	-10.001	-5.4004	-9.9287	-9.073	-8.2848	-8.2366	-8.061	-8.8275	-4.3975	-6.3766	-9.9344	-11.005	-8.6094	-7.1244	-7.7099	-6.5342	-7.4835	-7.2236	-5.4084	-7.4417	-6.1797	-7.0939	-9.0174	-6.821	-8.8814	-5.5829	-4.8652	-8.4785	-10.132	-6.8246
-4.4414	-4.6357	-6.105	-2.8566	-3.896	-2.9873	-5.192	-1.4363	-4.8123	-5.2465	-6.5552	-7.6312	-4.2789	-3.9903	-4.4181	-5.59	-3.1836	-2.7237	-5.8972	-2.2536	-5.35	-6.0911	-3.5251	-3.5603	-4.1343	-3.3358	-3.6906	-7.492	-3.3151	-5.832	-4.6468	-4.0553	-5.7034	-4.2344	-5.3592	-5.5926	-3.8354	-6.5897	-3.2424	-5.5361	-3.1864	-5.4474	-5.3052	-6.5139	-2.57	-5.0816	-3.6384	-4.827	-5.6058	-3.8083
-13.417	-12.308	-14.422	-12.656	-13.307	-11.358	-11.125	-12.265	-11.609	-12.618	-12.299	-14.48	-14.077	-13.091	-13.03	-13.673	-12.197	-12.215	-10.619	-13.775	-13.388	-11.54	-12.946	-14.637	-11.913	-12.111	-11.42	-14.043	-11.713	-11.681	-12.731	-12.696	-13.275	-9.8006	-13.854	-13.616	-13.215	-10.718	-11.787	-13.567	-11.81	-13.446	-13.264	-9.3492	-13.726	-12.048	-11.887	-12.626	-14.207	-11.887
-7.2582	-6.5416	-3.7113	-6.212	-4.59	-6.4995	-4.7988	-5.1413	-3.395	-2.8828	-6.2757	-3.7911	-6.5837	-3.6282	-3.5212	-5.0046	-5.0069	-6.3701	-5.8669	-5.0523	-5.9763	-5.3673	-4.2204	-7.0035	-4.5249	-6.4352	-4.8398	-4.6174	-4.8639	-6.5823	-3.5515	-4.4758	-5.0684	-4.9097	-5.4079	-6.5703	-7.6699	-6.9494	-4.7631	-5.21	-6.752	-3.9347	-5.3832	-6.0804	-5.4299	-4.6191	-3.872	-6.2495	-5.1775	-6.0976
-5.4342	-4.3609	-5.8085	-4.1915	-4.4164	-4.9186	-5.3626	-5.4329	-3.6245	-2.8058	-1.8331	-3.3275	-5.5938	-2.393	-4.4481	-4.5132	-6.7537	-4.5166	-6.0961	-5.8558	-4.9762	-4.5064	-4.1662	-5.5796	-3.9773	-3.2098	-5.0285	-3.5452	-4.6763	-6.9994	-5.8535	-1.5519	-5.1375	-4.801	-4.579	-4.4105	-4.3947	-6.1745	-3.6191	-4.5759	-4.1088	-4.3739	-4.3954	-2.3622	-2.7995	-4.392	-5.1272	-3.6171	-7.6931	-4.6002
6.1391	7.2111	7.7422	4.7335	7.3094	6.1087	7.2942	5.2607	9.0432	7.123	6.6505	6.5834	5.5188	6.1207	6.3388	7.8631	9.3389	7.2685	6.019	7.3086	6.1455	7.6505	7.8451	6.0914	5.527	4.5141	6.9915	6.5163	6.4894	8.1203	5.0229	5.9789	5.5252	7.6682	5.8117	5.9728	6.2746	8.0544	6.1997	7.0118	9.2857	7.7553	5.885	8.1749	4.9112	7.1729	7.0327	6.7261	5.9238	8.1484
-13.899	-13.735	-12.351	-12.655	-12.474	-12.728	-11.469	-12.78	-14.401	-12.233	-12.084	-14.893	-12.336	-11.621	-13.019	-11.898	-14.563	-11.926	-12.837	-14.146	-11.565	-13.088	-12.487	-14.21	-13.22	-11.274	-15.386	-13.256	-14.339	-13.609	-12.488	-13.305	-12.506	-12.492	-13.666	-13.105	-12.062	-12.56	-14.732	-14.481	-10.467	-12.136	-13.757	-14.497	-12.893	-13.108	-12.374	-12.412	-12.671	-13.266
1.5186	1.7244	1.1549	1.7973	4.7615	2.3715	2.5381	0.13403	0.35674	3.6311	0.46245	2.5321	2.7261	1.1115	-1.0643	3.6024	2.5793	1.1616	1.2886	2.757	-0.28434	1.1959	1.0447	1.1149	2.8422	4.0602	1.1533	2.5136	0.30176	0.1037	1.1715	3.8308	0.79678	3.3067	-1.0933	0.7531	0.42621	1.2694	2.5155	1.9478	2.2625	1.7042	-0.9016	1.8898	1.5287	1.2455	2.7832	2.1263	1.0855	2.8847
-10.391	-8.704	-9.1763	-10.835	-9.6829	-10.038	-7.1797	-9.5221	-8.3212	-8.4188	-10.508	-9.5886	-7.8293	-9.416	-7.9507	-6.8716	-10.513	-9.5157	-10.062	-9.6902	-9.1638	-7.744	-9.0159	-9.8673	-9.8837	-9.7854	-10.034	-11.01	-10.103	-9.1963	-9.3268	-7.0279	-6.1735	-8.6047	-10.392	-11.457	-10.081	-10.218	-10.569	-11.855	-9.0541	-9.9002	-11.02	-8.5954	-7.1372	-10.992	-8.5647	-10.003	-11.847	-11.708
-0.029075	-1.0153	0.25508	-1.1523	-3.032	-0.92685	-2.2861	0.59224	-1.324	-2.4852	-1.3444	-2.1066	-2.7115	0.84543	0.26051	-1.839	-1.5515	-1.4735	-1.1503	-0.89705	-0.52658	-0.59331	-2.099	-1.3367	-0.14445	-0.76493	0.99818	0.2628	1.3752	-2.5261	-2.5863	-1.4765	-0.33936	-1.2122	-1.9415	-0.79763	-2.6697	-0.69163	-1.3548	-1.8549	-0.52329	-0.82512	2.0228	0.33377	-1.4596	-0.79841	0.65853	0.36174	-1.9128	-0.87393
5.6053	6.7111	7.6654	7.7559	8.6593	6.4771	5.4075	3.5218	6.753	6.9173	8.0259	8.2825	5.2756	7.5238	7.3781	5.3609	8.8244	8.4083	6.4969	5.6175	6.7283	4.1315	8.9931	5.1522	7.1004	7.2805	5.7874	9.2601	7.1811	7.9057	7.8431	7.803	6.5405	7.9164	6.332	6.9441	7.4039	8.3273	7.4557	6.6292	8.283	7.5567	7.2779	9.8504	7.5812	8.6228	6.2113	8.3262	4.0075	5.9271
6.8307	8.7029	6.4499	4.6632	6.4757	6.796	5.0771	5.4938	4.5513	3.3843	5.3665	6.5823	5.2617	5.7693	5.3059	4.0882	7.8663	6.3118	6.494	6.5238	5.6502	6.3899	5.0951	7.6806	3.6946	6.1651	7.1675	5.0914	6.4524	8.5091	5.8014	4.227	7.0747	6.5105	1.8391	6.2907	5.2108	6.0768	6.834	6.7209	4.2342	5.7281	4.2075	5.3689	4.1788	5.3292	6.297	6.5317	7.3441	5.4505
-2.9528	-2.9616	-5.2815	-6.9406	-3.8238	-4.1814	-2.4631	-1.9101	-5.2612	-3.0729	-3.4166	-1.8878	-4.7488	-2.924	-3.3752	-3.5183	-3.8232	-3.3013	-3.864	-6.4423	-3.538	-4.1992	-4.3849	-1.9182	-3.5946	-6.6758	-3.2794	-4.6378	-7.7932	-1.2456	-3.5355	-4.4803	-3.1983	-3.4554	-4.2117	-6.5411	-2.098	-2.249	-4.1496	-3.6099	-3.8816	-2.5241	-3.671	-4.0309	-2.9456	-2.806	-6.6453	-4.7821	-4.1699	-2.3525
-2.1506	-0.87359	-3.1025	-2.4889	-5.8626	-5.4703	-2.1994	-3.3751	-1.9861	-2.1328	-2.7696	-1.8184	-2.7163	-3.0347	-3.1424	-3.623	-3.8722	-6.2523	-1.0649	-2.0793	-3.3706	-2.4909	-3.107	-6.5685	-5.2375	-2.9688	-4.0914	-2.7175	-5.1772	-3.6788	-1.5196	-2.5538	-2.837	-2.4	-3.4136	-3.1016	-3.0612	-2.9248	-1.8885	-4.182	-3.7838	-4.4928	-5.86	-3.9571	-5.5862	-0.63151	-3.0312	-3.7386	-3.3674	-5.4761
-4.1684	-3.6834	-5.8402	-8.2824	-6.6925	-6.8608	-6.3316	-7.0948	-6.1	-5.5328	-6.4805	-4.1759	-4.3978	-4.4045	-4.8734	-4.6831	-6.7422	-6.5302	-6.0619	-6.0363	-5.1577	-5.2287	-6.7618	-5.7154	-5.373	-4.9137	-4.9309	-5.5539	-8.2731	-6.1343	-4.1464	-4.1538	-5.6635	-4.7899	-4.3671	-6.1144	-4.287	-4.999	-5.7367	-5.996	-6.8752	-6.6673	-6.0675	-7.3234	-6.1976	-7.0627	-4.9814	-6.4982	-5.7696	-6.5112
-2.8329	-1.5424	-1.5969	-1.4368	-0.19855	-1.5043	-1.4164	-3.1129	-2.405	-3.5551	-1.58	-4.9816	-2.7006	-0.22986	-2.1035	0.044173	-1.8569	-2.3688	-2.2662	-1.8209	-1.0144	0.1824	-1.7025	-2.0701	-2.3082	-0.13099	-2.0132	-3.3633	-2.5967	-3.4174	-1.8215	-3.6071	-2.1701	-2.8099	-0.61804	-1.7585	-2.4316	-0.40263	-3.361	-2.0816	-2.4468	-0.90638	-1.085	-0.73779	-1.625	-0.33264	0.19705	-3.7659	-0.4946	-1.481
-3.7482	-4.8054	-2.5478	-4.35	-4.0599	-2.929	-4.6411	-3.9718	-2.1837	-3.6909	-4.6005	-5.1687	-2.2374	-4.3527	-3.5832	-3.1257	-5.5826	-3.2298	-0.85331	-4.3447	-2.3435	-3.1935	-6.4193	-3.8116	-4.3782	-3.176	-4.8485	-3.6213	-1.0422	-6.0934	-2.508	-1.5061	-4.1527	-4.7857	-4.5211	-2.8328	-4.3828	-3.3973	-3.8009	-3.8763	-2.5837	-2.9983	-4.4495	-7.39	-3.7053	-3.0847	-4.9438	-5.067	-2.5965	-2.0067
2.437	2.2538	2.6115	1.9886	2.4909	1.5451	-0.4914	2.4414	3.291	3.2451	3.0399	3.2914	4.6381	1.3837	5.7827	1.7299	2.4509	1.5739	2.6444	4.5861	2.1429	1.0123	2.8418	2.3237	1.4952	0.57945	7.445	3.3835	4.3633	1.5175	2.4126	0.99707	2.4415	3.4182	-0.91361	2.2781	0.38603	4.0129	2.9068	1.6059	3.2952	2.2741	1.0987	5.6373	2.3835	0.41962	1.4196	3.2437	0.12751	3.4745
-1.9097	-0.66877	-1.1266	-5.195	-2.0779	-1.8051	-1.9892	-1.5331	0.41092	-0.83801	-2.8489	-3.4131	-0.41683	-1.0376	-2.6776	-2.6383	-0.97701	-0.016434	-0.11011	-3.5106	0.80669	-4.2427	-1.3228	-1.6767	-3.4684	-1.1686	-1.801	-2.263	-0.52246	0.40419	-3.7323	-2.6566	-2.0236	-2.2145	-2.5443	-3.1678	-3.4648	-3.561	-1.4088	-2.0506	-1.226	-1.5467	-2.5887	-2.3551	-2.2191	-2.226	-4.3498	-2.3337	-1.7876	-1.8169
-21.644	-23.261	-22.689	-21.546	-23.936	-23.238	-19.641	-22.84	-22.065	-21.187	-21.513	-21.986	-22.047	-22.883	-22.228	-21.961	-19.591	-23.476	-23.843	-22.822	-19.939	-25.579	-20.149	-22.465	-23.651	-21.805	-21.581	-22.442	-22.322	-21.918	-21.461	-22.491	-23.651	-23.159	-20.777	-23.132	-22.916	-22.626	-21.908	-20.808	-21.099	-23.022	-24.226	-19.422	-21.977	-23.162	-22.986	-24.33	-23.754	-23.014
-8.058	-9.8055	-13.276	-10.587	-10.872	-9.5363	-11.747	-12.263	-12.056	-11.634	-11.445	-9.568	-10.636	-11.854	-10.247	-9.9496	-10.473	-10.521	-13.308	-11.045	-10.009	-9.0176	-11.456	-12.8	-11.174	-13.033	-12.114	-11.58	-11.562	-10.287	-12.595	-10.059	-12.253	-10.193	-11.222	-10.719	-11.662	-13.098	-10.468	-11.905	-11.699	-11.084	-11.485	-13.296	-11.627	-12.328	-12.285	-11.24	-12.623	-9.9797
2.8399	-0.33102	0.59356	-0.59158	-0.51567	-1.2666	-0.92749	1.424	-0.084824	1.7561	-1.8527	1.1354	-3.1818	0.22401	-1.1858	0.52276	-0.90765	2.0728	-0.37599	-0.75402	1.4623	0.60537	-1.5594	2.0284	0.075585	0.13086	0.53555	0.34082	-0.4375	1.5236	-0.56016	0.71881	-0.54698	0.65405	0.68678	-1.3831	0.26072	-2.75	-1.9909	-0.42965	0.95277	0.78535	-0.67476	-1.3415	-0.52664	2.8902	-1.3814	-0.9039	-0.78572	0.16876
-13.67	-15.443	-14.58	-12.885	-13.667	-12.568	-12.998	-14.258	-12.646	-12.4	-12.384	-13.878	-13.605	-13.127	-14.335	-12.517	-11.148	-14.133	-13.27	-15.052	-15.627	-11.026	-13.956	-10.907	-13.486	-13.806	-12.237	-13.367	-13.069	-11.164	-12.651	-12.824	-12.046	-12.571	-10.075	-11.33	-11.493	-15.388	-14.287	-14.933	-14.17	-13.739	-12.405	-12.108	-13.126	-14.552	-13.339	-15.259	-13.523	-12.791
-22.644	-20.824	-20.37	-21.094	-21.871	-18.817	-22.702	-22.24	-20.309	-22.765	-22.963	-19.841	-21.512	-22.884	-23.03	-22.573	-22.251	-21.628	-22.79	-21.909	-22.27	-21.368	-20.488	-22.261	-23.424	-22.125	-23.604	-23.352	-25.33	-20.797	-23.083	-21.504	-22.576	-22.333	-23.039	-21.326	-21.257	-23.046	-21.86	-23.235	-23.002	-24.139	-20.268	-20.984	-20.389	-21.971	-22.821	-22.455	-23.554	-22.906
-2.1443	-0.00071628	-0.91238	-1.1043	-2.541	-2.3259	0.24746	-2.7741	-1.2374	-1.5708	-1.3847	-1.4466	1.5792	-2.175	1.2948	-3.5918	-1.7743	-1.9879	-1.1089	-0.55539	-0.66829	0.019765	-1.1875	-1.1425	0.8639	0.21928	0.97441	-0.78096	-4.7233	-3.6145	-1.846	0.4369	-1.8317	-2.3812	-3.5704	0.28457	-1.3185	-4.2179	-1.6982	0.7806	-1.0309	-0.83236	0.10812	-3.1543	-0.67545	0.052656	-0.79386	-2.2676	-1.6492	-1.141
-0.21796	-1.9553	-0.47477	0.39192	-1.1254	2.0554	2.7345	0.51193	-2.9904	-0.36723	-0.079739	-0.71837	1.7497	0.76805	1.9015	0.19804	2.4369	-0.63809	-0.4404	-0.7278	1.5155	1.0488	-0.50834	2.3991	1.3635	0.61429	-0.31061	1.9971	-0.81144	-0.0035447	-0.85734	0.47138	0.36944	2.0921	1.0918	-1.5322	0.98855	1.9127	0.35671	1.8265	-1.2672	0.40049	2.9969	2.2894	-1.1587	0.32993	0.27851	-1.816	-1.5364	1.5143
-1.5683	-0.68679	-2.7949	-2.9675	-2.2448	-2.1838	-2.335	-0.70711	-3.1405	-2.0374	-3.5588	-1.3813	-1.7893	-1.1843	0.43558	0.93121	-1.2199	-2.0838	-3.021	-0.72953	-1.8136	-3.9932	1.0981	-0.10301	-2.7864	-0.4038	-3.9206	-0.9946	-0.66992	-0.54021	-1.1357	0.15075	-0.30711	-0.49487	2.0727	-0.6939	-1.5939	-1.1865	-0.54485	-2.5187	-2.8819	-1.5621	-1.3602	-4.0995	-1.1182	-1.857	-4.1928	-1.919	-1.7637	-1.751
-0.0076622	3.2136	1.8952	0.53215	0.93751	1.4123	1.0067	0.62666	1.2653	2.3207	-1.0969	-0.94573	-0.92407	-0.6908	1.8857	2.2309	2.0695	-2.5451	0.72524	1.7022	0.52471	-0.35486	-0.001778	-1.2114	1.6915	1.0495	1.2583	-1.6999	1.7538	1.2467	1.2638	-0.41889	0.12342	-0.23954	-0.67015	-0.90656	0.49	0.71788	-1.9048	0.3017	1.5172	0.74315	1.0641	0.28551	0.23752	0.047526	-0.5111	1.4449	0.022331	0.67766
-2.9605	-2.7632	-0.97392	-3.3118	-2.6458	-5.2301	-3.0207	-0.79401	-1.9173	-1.4191	-3.6729	-1.7121	-2.5916	-3.6994	-1.121	-0.68785	-3.0431	-2.5904	-1.3469	-2.6462	-2.4574	-1.1744	-3.7144	-3.4323	-3.5389	-1.5214	-4.6582	-2.7265	-1.1747	-3.5566	-0.83957	-3.8031	-2.095	-5.3205	-2.0252	-2.5052	-2.2167	-4.949	-3.994	-3.1529	-4.3587	-1.7892	-4.2907	-4.2234	-1.9686	-3.6266	-2.5018	-0.20697	0.0011894	-3.5166
-3.629	-1.8241	-1.8726	-3.296	-2.7356	-3.6248	-1.5552	-2.4408	-3.3145	-3.6192	-1.8861	-2.8987	-0.85707	-3.2114	0.021216	-3.6523	-0.27021	-2.5425	-0.14964	-0.10518	-2.8199	-3.9862	-3.3138	-2.642	-0.30353	-3.9159	-3.0522	-3.5429	-1.6185	-2.1789	-5.4854	-3.781	-2.8793	-1.9908	-1.8145	-5.0894	-4.421	-3.5413	-1.5902	-2.0977	-4.3237	-1.8462	-2.7554	-3.4137	-2.4525	-3.4154	-2.5728	-3.8913	-3.8225	-0.9841
-21.361	-21.996	-24.386	-20.623	-20.233	-21.231	-22.368	-22.271	-22.214	-19.737	-24.279	-21.001	-21.952	-21.597	-23.32	-20.694	-21.731	-23.459	-21.534	-20.205	-22.604	-23.654	-23.119	-22.95	-21.888	-22.569	-23.093	-19.958	-26.094	-23.047	-23.955	-20.789	-21.82	-19.377	-21.832	-20.431	-22.913	-22.611	-22.648	-21.713	-21.464	-23.328	-21.268	-25.239	-22.12	-22.835	-21.301	-22.817	-20.349	-20.497
-14.751	-14.154	-13.543	-15.618	-11.896	-15.165	-12.962	-15.821	-15.4	-16.771	-16.228	-14.685	-12.692	-13.227	-14.293	-16.679	-17.601	-15.395	-14.273	-16.032	-12.897	-13.733	-13.158	-16.379	-15.432	-13.858	-14.68	-13.999	-16.428	-15.127	-13.995	-13.942	-15.085	-14.748	-12.522	-12.968	-17.175	-13.888	-14.898	-14.459	-14.615	-14.494	-12.401	-14.98	-15.927	-13.394	-13.505	-14.704	-14.732	-13.982
-3.6126	-4.6996	-1.8305	-3.7429	-3.9837	-2.6285	-5.0076	-3.7853	-3.0269	-3.6625	-5.3702	-0.7806	-4.0972	-3.1225	-4.4648	-2.3524	-4.7991	-3.3484	-4.6068	-2.7998	-3.5315	-5.2537	-4.7268	-3.944	-3.4864	-3.5423	-3.6973	-3.7647	-5.2075	-4.4251	-1.2428	-3.3177	-2.8333	-4.5157	-4.932	-3.2577	-4.6672	-3.55	-4.7987	-2.5145	-3.5993	-2.4344	-3.577	-2.7964	-2.167	-3.6941	-7.0641	-3.849	-5.3257	-5.7216
-13.423	-10.889	-11.267	-12.514	-11.835	-11.047	-10.709	-11.304	-9.0669	-10.731	-10.88	-10.325	-12.464	-10.615	-11.045	-10.388	-10.974	-11.36	-10.138	-11.252	-10.974	-12.667	-10.753	-10.756	-10.353	-12.007	-12.008	-13.743	-12.197	-14.028	-10.338	-10.612	-11.732	-12.585	-12.197	-10.919	-11.886	-12.364	-9.1519	-12.973	-11.965	-10.725	-12.111	-10.251	-11.143	-11.497	-11.313	-12.35	-10.939	-11.681
-3.1552	-0.44619	-4.3035	-2.4977	-2.8974	-4.8585	-1.8125	-0.35719	-4.5604	-2.3777	-2.9489	-1.637	-4.5734	-1.6132	-1.3277	-2.5973	-2.0622	-2.2329	-2.1169	-3.1456	-2.6428	-3.2971	-2.6408	-2.8868	-3.3047	-2.4962	-3.6254	-2.9997	-1.8536	-0.63978	0.43341	-2.6136	-3.296	-2.721	-3.002	-2.2026	-2.7094	-2.7683	-0.23685	-1.9799	-3.2801	-4.6523	-4.6676	-3.0294	-4.8216	-0.82448	-3.8721	-1.2393	-2.2638	-2.8575
-7.0403	-3.3363	-6.354	-5.7542	-7.0716	-7.3262	-4.0587	-1.5289	-6.8321	-6.9046	-5.0706	-4.6961	-3.8505	-3.7922	-5.542	-5.3134	-7.0966	-7.553	-5.1708	-4.8486	-8.0461	-6.4709	-5.0613	-2.5038	-5.3852	-6.58	-4.059	-6.1852	-3.809	-4.8594	-5.3753	-6.4147	-2.3011	-4.7315	-5.235	-6.3822	-4.1192	-4.7501	-4.6951	-6.1993	-5.0527	-5.5325	-5.969	-5.1827	-6.0629	-6.5088	-5.4304	-4.7722	-6.3029	-5.3831
-11.783	-13.264	-11.817	-15.55	-12.088	-12.568	-13.935	-11.099	-11.937	-13.048	-11.542	-13.899	-15.282	-11.679	-14.613	-13.266	-13.304	-12.786	-15.438	-12.444	-13.413	-10.222	-11.531	-8.7656	-12.664	-13.541	-13.284	-11.428	-12.582	-12.629	-14.557	-11.732	-11.06	-12.5	-11.879	-13.245	-12.48	-13.661	-14.782	-10.892	-11.43	-11.16	-13.433	-13.114	-10.888	-15.914	-14.903	-13.056	-11.889	-13.292
9.6136	7.5474	9.0554	8.8362	8.5539	8.1056	5.7269	8.3715	10.388	8.0211	5.7243	6.9066	7.5676	8.7652	9.7254	7.3872	9.7083	7.6632	7.7156	9.6949	8.8111	7.3001	9.5589	7.0877	6.3423	8.2253	10.495	9.0829	9.4204	9.0947	7.9435	9.1055	10.177	6.362	7.4594	7.9847	7.9408	10.02	5.9653	9.2433	9.0572	8.7714	8.8548	9.5163	7.5843	8.9777	7.4512	8.794	8.8416	7.8001
3.8364	3.3448	4.8908	3.9695	3.0597	1.3586	2.4128	0.61035	1.8539	1.9612	3.1662	3.2692	3.5825	3.9424	3.8269	2.4786	4.3876	2.7079	2.9309	1.9343	0.8584	0.88704	3.0298	3.9984	1.2497	3.8389	4.8959	1.6731	3.4064	2.2483	3.0411	2.8185	4.114	5.7701	3.3785	4.6511	1.781	2.104	3.183	3.189	4.7711	2.2424	3.6448	3.9501	4.2688	4.9286	2.8435	2.9724	3.3654	2.7048
-4.9743	-6.3359	-5.5424	-5.655	-5.5944	-7.0105	-4.3905	-6.7995	-7.9121	-7.4108	-7.0343	-6.5189	-5.7124	-7.1945	-5.6121	-7.4402	-5.8229	-6.0342	-5.7748	-5.7277	-6.3723	-6.5602	-5.6222	-4.6922	-5.7426	-5.8359	-5.7281	-6.1895	-6.7948	-5.6122	-6.906	-6.1419	-6.9342	-6.9358	-4.7237	-6.2745	-4.0715	-7.3538	-6.0429	-6.2405	-7.8232	-7.7996	-5.7154	-5.6081	-6.4337	-5.541	-7.6085	-5.4892	-3.9097	-5.4471
-11.258	-14.685	-13.792	-13.323	-11.568	-14.231	-12.447	-13.192	-11.341	-13.896	-11.642	-13.795	-11.687	-13.455	-12.074	-12.613	-13.057	-13.188	-15.815	-14.956	-15.544	-10.804	-10.949	-13.687	-11.408	-13.234	-13.906	-14.11	-10.603	-14.774	-13.281	-14.212	-12.923	-11.82	-12.291	-11.501	-12.634	-15.355	-14.221	-12.965	-13.69	-13.772	-9.3815	-14.891	-14.05	-14.592	-13.385	-12.844	-15.027	-11.676
-22.662	-23.56	-24.528	-23.035	-23.773	-22.142	-21.362	-21.832	-22.126	-21.024	-20.783	-22.635	-21.015	-22.14	-21.117	-23.05	-22.525	-21.452	-22.84	-21.802	-23.812	-23.077	-21.023	-19.237	-21.204	-21.631	-22.107	-21.68	-20.27	-22.015	-22.083	-21.026	-20.931	-21.322	-21.805	-23.351	-21.724	-20.261	-23.299	-24.73	-21.353	-24.309	-23.442	-23.309	-22.103	-21.152	-20.805	-20.788	-22.59	-21.763
-3.4085	-4.0925	-3.1713	-3.3869	0.08176	-3.0113	-1.9464	-3.2647	-2.5856	-2.5495	-1.82	-2.8523	-4.3659	-3.1522	-3.1822	-4.8163	-3.0344	-2.9941	-3.432	-2.4384	-2.4939	-3.8982	-3.6683	-1.8532	-3.7489	-2.8979	-1.0682	-1.9964	-3.8816	-2.9075	-4.0752	-3.4574	-2.7162	-3.3671	-3.403	-3.6905	-3.7683	-1.735	-3.871	-2.4516	-2.7687	-4.5414	-3.2162	-2.8085	-4.973	-0.32118	-2.0294	-5.0761	-4.6893	-3.2145
-0.27589	-0.28773	-2.0244	-0.11294	-2.2146	-3.1084	-1.3659	-1.4958	-1.5114	-2.2646	-1.4395	-1.8026	-2.969	-1.7624	-5.0058	-2.0962	-3.3752	-2.6658	-1.5029	-1.9811	-1.2432	-2.9952	-0.87828	-2.4224	-4.0777	0.50002	-1.4879	-0.24892	-0.33149	-2.6018	-1.19	-2.7081	-1.8314	-0.7794	-1.6736	0.12422	-1.2214	-1.876	-2.9115	-2.6094	0.4781	-0.44705	-3.9522	0.083629	0.25293	-0.70692	-3.4044	-2.2974	-2.9551	-2.804
-2.4729	-2.1303	-2.8419	-3.221	-2.4497	0.077633	-0.69847	-1.3964	-2.1191	-0.87435	-1.4787	-0.7936	-1.5339	-1.4778	-1.7015	-1.2623	-0.76405	-0.69254	-2.1696	0.095742	-0.67663	-2.8154	-3.1005	-5.8668	-1.947	-1.8909	0.17808	1.9352	-4.7576	-1.3614	-2.3072	-0.35863	-0.38225	-1.5862	0.67542	-0.58806	-1.8295	-2.2817	-3.9792	0.080925	-1.7652	-3.255	-0.46696	-2.0355	-2.7891	0.90274	-1.9187	-1.1622	-0.56306	0.084507
4.4161	1.9341	2.0724	3.813	3.381	2.7213	0.408	2.6051	4.3258	4.0452	2.5546	2.7947	3.4081	5.3661	1.8079	2.1628	2.9713	2.4012	4.438	3.6412	1.8616	4.3834	3.2118	3.7856	2.4515	1.8954	2.1793	3.7433	3.4644	3.2259	1.8024	1.757	4.0458	5.4402	1.2813	2.0061	3.4854	0.85709	2.5576	0.65857	2.782	3.086	4.5217	3.1717	4.6482	1.7346	4.608	2.4363	1.1549	5.2156
-5.6492	-5.684	-6.6333	-3.9551	-3.0142	-4.8472	-5.2099	-3.9741	-5.6883	-4.4916	-2.3819	-7.6835	-4.9188	-5.988	-5.9814	-5.5607	-2.4575	-2.7724	-5.1854	-7.1516	-5.9144	-5.0359	-3.0571	-3.4723	-4.1827	-5.0346	-4.036	-3.1538	-2.2387	-6.4119	-5.976	-4.6782	-5.2943	-4.8976	-2.1981	-5.4703	-4.0581	-5.8764	-4.4354	-2.8272	-2.8602	-4.2215	-4.368	-3.9453	-5.2691	-5.3504	-4.9907	-3.796	-5.8599	-6.5843
-11.011	-13.76	-11.653	-12.711	-10.146	-12.86	-12.052	-11.466	-12.085	-9.9521	-11.364	-12.122	-11.399	-12.704	-11.524	-10.593	-13.105	-11.111	-11.591	-10.982	-13.587	-11.262	-10.834	-12.3	-11.009	-9.5516	-11.573	-12.562	-11.84	-12.118	-10.602	-12.587	-12.055	-12.052	-12.494	-12.625	-11.963	-12.536	-12.677	-12.929	-10.56	-8.829	-11.631	-10.081	-13.516	-13.055	-11.34	-9.4487	-11.997	-11.709
-0.12481	-1.6053	-1.681	1.9527	-0.44477	1.4864	1.1923	2.8945	0.50434	4.2193	3.0944	0.23922	2.6891	2.1161	0.11392	-0.15101	1.7529	1.7025	0.092192	2.6378	0.7757	-0.18683	0.88153	1.6077	2.0384	-0.57387	3.4628	2.0627	0.69472	0.27764	0.83439	3.6682	1.2791	-0.007538	1.7963	0.31662	1.7811	0.56305	2.1687	1.0839	0.13914	0.86515	1.4607	0.10974	3.3324	-0.59781	2.0255	1.7018	3.19	0.86997
-11.229	-12.087	-12.92	-12.042	-9.8842	-11.444	-10.464	-9.3633	-10.748	-14.487	-10.405	-11.932	-9.3631	-9.2672	-11.651	-12.299	-11.609	-12.171	-13.176	-13.302	-11.157	-12.415	-8.7712	-11.963	-11.2	-12.831	-9.6651	-9.3731	-11.475	-12.308	-11.353	-11.378	-11.119	-12.931	-11.473	-10.003	-12.658	-10.7	-12.592	-10.108	-12.071	-11.436	-11.1	-11.95	-11.847	-11.72	-10.438	-13.514	-10.742	-10.534
-9.6341	-5.0148	-11.164	-6.1972	-6.209	-8.9945	-8.2565	-6.7179	-6.7034	-7.7374	-6.4093	-7.3929	-6.6905	-8.076	-6.9	-9.1294	-7.9722	-7.6669	-7.6628	-7.9393	-9.8652	-5.6636	-8.6947	-7.8807	-7.5971	-6.5599	-6.7703	-8.3606	-6.5458	-5.1024	-8.8726	-8.077	-7.2883	-7.6737	-10.206	-7.7484	-8.5763	-8.0196	-7.9038	-7.0093	-7.1324	-7.0867	-8.8515	-9.507	-7.7045	-8.162	-9.3237	-7.0113	-7.6358	-7.0417
2.7262	1.7004	2.3755	5.5805	0.057063	1.4536	-1.5038	2.3601	1.3852	2.9237	2.1356	0.60531	1.5818	2.4358	0.27297	3.4512	1.0142	1.8477	2.0163	0.42632	1.5776	2.8802	0.77749	1.7255	0.52297	1.0193	0.84218	3.74	2.6667	3.9442	1.686	4.7087	1.804	1.4536	0.91866	0.24346	2.0143	1.8133	1.8531	2.0992	2.9844	2.9751	3.4793	2.3551	1.5688	2.9576	0.96157	3.263	-0.39544	1.4324
-3.4852	-5.103	-4.062	-2.6124	-4.0738	-4.6315	-4.3241	-4.7339	-3.2851	-4.1471	-3.6075	-4.075	-5.223	-2.1599	-2.5566	-4.5216	-3.2529	-2.1746	-2.4361	-3.4722	-4.2064	-4.1173	-4.9786	-2.5478	-1.7806	-1.9882	-4.7783	-1.908	-3.5266	-3.5732	-3.7426	-3.4979	-1.905	-5.0863	-3.7589	-2.9927	-3.42	-4.8108	-4.2491	-5.7434	-3.1859	-4.7272	-4.9055	-3.688	-1.7494	-3.4543	-4.8926	-3.7869	-4.1772	-4.7041
-11.11	-10.346	-9.4514	-12.977	-10.632	-11.81	-10.382	-10.552	-12.111	-11.399	-9.6137	-9.8595	-9.7853	-10.001	-11.712	-9.9935	-11.566	-11.439	-9.5753	-10.157	-8.8152	-11.036	-9.8845	-10.128	-10.193	-9.9789	-11.162	-11.755	-10.675	-10.96	-12.526	-11.795	-10.719	-11.82	-11.752	-9.4728	-10.214	-11.297	-10.184	-12.07	-10.573	-13.487	-11.711	-9.8033	-12.507	-13.268	-11.422	-10.58	-10.494	-12.35
-15.644	-15.048	-14.313	-15.733	-14.18	-13.519	-15.042	-15.145	-13.736	-15.122	-14.656	-14.472	-15.24	-12.421	-13.433	-14.756	-14	-14.446	-13.919	-16.772	-13.412	-14.628	-16.361	-13.822	-14.145	-17.409	-15.424	-15.363	-13.868	-15.185	-12.195	-16.688	-16.624	-14.706	-16.222	-13.788	-15.147	-13.038	-11.854	-15.709	-15.642	-15.145	-14.623	-14.981	-13.782	-16.41	-14.155	-15.76	-13.784	-15.594
-4.2506	-5.6309	-0.71393	-5.9334	-2.5851	-2.9021	-2.5701	-3.2555	-2.4966	-1.9613	-2.9434	-2.2113	-3.8647	-6.058	-3.6661	-0.88258	-4.4891	-2.1612	-4.2907	-4.0937	-4.0947	-3.2261	-3.0066	-4.7195	-4.7734	-3.9875	-3.8474	-1.5271	-3.9459	0.10061	-3.7621	-4.3563	-3.0546	-4.0185	-2.4242	-3.6579	-2.471	-2.1396	-2.7212	-2.9688	-2.9551	-1.9915	-2.1302	-4.3701	-6.5667	-5.5791	-3.6598	-3.0304	-2.3202	-3.678
0.11708	0.27386	1.0573	1.2237	2.1291	0.65442	-0.92677	-1.6911	1.3993	-1.4201	0.60803	0.51446	0.34725	-0.92987	0.3667	-0.60871	3.2718	-1.5233	0.094154	1.441	-0.56228	-0.88792	1.1117	1.5478	3.6389	-0.5198	1.2588	0.47702	0.25994	-0.42954	-1.4728	0.33768	0.48706	0.16547	-0.88619	-0.41826	1.441	-1.4104	-0.42214	0.44553	-0.4034	0.66732	-0.143	0.27984	-1.7407	0.3679	-1.7723	0.52004	-0.061724	-0.5791
-1.0407	-0.33444	1.6246	-2.006	-1.2244	-0.1918	-1.6567	-0.40809	-0.35277	-1.4621	-1.8921	0.28909	-1.8251	0.82116	1.0048	1.2584	0.030372	-2.8746	-0.27677	1.759	-2.2631	-0.70739	-0.22069	-0.96892	-0.038821	0.62702	0.00018254	-2.5822	0.10628	1.1711	1.8975	1.4525	-1.5822	2.7268	0.80207	0.7154	0.081515	0.65893	1.7779	-1.6176	0.74694	-2.227	-0.65742	3.1951	0.43614	-0.69087	-0.18764	-0.6246	-0.84198	-1.0011
-1.3523	-4.3627	-4.6576	-1.5146	-2.0286	-1.5511	-3.0217	-3.2621	-2.4459	-3.4633	-2.3273	-4.4144	-2.8736	-3.6585	-0.88648	-2.5866	-3.2525	-2.9806	-4.7126	-2.4033	-4.3028	-3.3714	-4.2247	-4.188	-4.7242	-1.4438	-4.472	-4.2233	-2.6857	-0.89894	-3.7364	-2.8631	-4.8651	-1.6748	-5.9124	-3.0645	-3.0802	-3.6246	-3.8191	-3.431	-3.2816	-3.4726	-5.0338	-3.105	-4.765	-2.7415	-5.8883	-1.8391	-3.0978	-3.4332
-7.9783	-8.1893	-9.3016	-9.5682	-8.4785	-7.467	-10.049	-6.4725	-9.7281	-10.918	-11.143	-9.3652	-10.211	-11.142	-7.637	-9.876	-9.5549	-9.968	-10.601	-10.17	-9.453	-9.9551	-8.703	-10.811	-10.287	-11.193	-9.7472	-9.3735	-7.6736	-8.3774	-10.794	-8.9432	-10.902	-8.1529	-7.5856	-10.699	-9.6306	-8.3419	-8.8635	-10.531	-7.967	-6.2744	-10.418	-9.6542	-10.558	-7.8105	-8.2148	-8.684	-7.3591	-7.9705
-10.82	-12.621	-11.693	-11.018	-12.162	-13.799	-13.259	-10.487	-12.07	-12.478	-11.509	-13.043	-9.2428	-11.107	-11.176	-14.387	-11.255	-11.904	-10.842	-13.011	-13.268	-9.5709	-10.142	-11.018	-11.973	-11.523	-11.91	-15.339	-14.884	-11.348	-13.274	-13.967	-12.199	-10.354	-13.253	-13.143	-11.394	-13.164	-11.876	-12.242	-11.815	-13.018	-12.519	-11.348	-11.865	-10.686	-12.62	-10.062	-9.3137	-11.005
-5.2922	-7.429	-6.9967	-6.396	-4.451	-7.2169	-4.1596	-5.1657	-4.9153	-4.834	-8.5098	-7.9045	-7.8481	-6.9929	-4.9844	-4.3754	-5.0586	-3.7132	-3.536	-5.6601	-6.2605	-4.9957	-7.2089	-4.3318	-5.6124	-5.3328	-4.1872	-5.72	-1.2464	-6.0747	-4.8331	-6.148	-7.039	-2.6	-6.3002	-3.8074	-6.5988	-3.963	-4.758	-9.2177	-2.5214	-5.4983	-4.2419	-5.4427	-7.2337	-6.9161	-4.871	-4.0661	-3.195	-7.434
5.7178	7.5422	8.3452	8.6006	9.4978	6.4912	8.1263	10.406	6.4147	8.1345	8.6521	8.7635	8.8051	7.1082	8.6104	7.7196	6.2316	6.7295	7.4716	6.9087	9.7272	7.5765	9.3893	8.3391	8.6162	7.4437	7.975	8.7012	7.1384	8.5126	7.891	7.3078	6.1155	7.2611	5.4845	8.9079	7.7251	11.053	7.2489	9.9078	9.0406	7.8471	9.5541	7.4139	8.1021	8.2942	9.6741	10.547	7.5523	8.1287
-6.747	-7.1125	-6.9955	-4.2294	-5.755	-4.0695	-5.0512	-4.18	-6.9837	-3.2452	-3.7256	-5.607	-6.2401	-4.8435	-4.2795	-5.6247	-5.0399	-7.6393	-5.2672	-3.6011	-7.4587	-7.4167	-2.8792	-7.8098	-5.7942	-5.0968	-7.4934	-7.5564	-5.1248	-6.5463	-2.7783	-7.6192	-4.5371	-6.3392	-8.2296	-6.3636	-5.9601	-5.9658	-9.1242	-5.064	-5.7966	-4.9653	-8.5647	-5.776	-4.5783	-6.654	-5.6416	-6.2791	-3.7536	-5.3965
-13.945	-12.926	-11.755	-14.164	-12.642	-12.062	-11.922	-12.258	-13.449	-13.073	-13.438	-12.143	-13.824	-12.953	-12.442	-11.854	-12.554	-11.303	-15.254	-13.838	-13.703	-10.757	-12.631	-13.144	-11.309	-12.428	-13.159	-11.405	-14.321	-11.694	-14.614	-13.113	-13.298	-15.856	-13.408	-13.78	-13.014	-15.051	-15.313	-14.4	-15.435	-11.955	-12.888	-12.025	-14.172	-12.002	-14.485	-13.321	-13.356	-12.81
-13.529	-12.619	-13.5	-8.8262	-11.168	-11.245	-11.22	-11.508	-10.325	-12.275	-11.079	-10.931	-14.152	-11.622	-12.191	-11.731	-9.9702	-13.411	-9.4513	-11.765	-12.949	-12.349	-12.622	-9.358	-12.476	-9.9273	-10.973	-9.8289	-12.222	-12.459	-10.925	-13.475	-11.185	-10.259	-10.496	-10.383	-11.193	-11.375	-13.267	-12.031	-10.122	-10.819	-11.291	-10.855	-13.387	-12.211	-12.796	-9.8365	-11.222	-12.69
-11.797	-11.54	-13.213	-13.136	-10.675	-12.921	-10.978	-10.851	-9.1889	-12.68	-9.6944	-9.8247	-14.422	-8.9107	-11.674	-12.737	-10.334	-13.767	-12.154	-12.889	-13.611	-9.3843	-11.805	-13.061	-11.454	-11.585	-11.334	-11.405	-10.84	-11.386	-11.026	-13.908	-12.915	-11.991	-12.717	-10.271	-9.1787	-9.5203	-12.009	-11.315	-12.803	-11.847	-12.8	-11.554	-12.414	-10.245	-11.815	-11.814	-9.961	-11.318
-15.727	-12.883	-13.75	-12.986	-14.137	-14.63	-14.249	-11.827	-13.229	-14.238	-14.967	-12.395	-12.584	-12.938	-13.665	-13.406	-14.017	-13.552	-12.075	-12.956	-13.352	-13.599	-13.475	-13.463	-12.762	-13.614	-11.906	-13.136	-13.246	-13.926	-13.494	-12.878	-13.798	-12.84	-8.7714	-14.912	-10.636	-15.372	-13.656	-15.749	-13.523	-12.241	-15.723	-13.693	-15.152	-14.924	-15.247	-14.299	-12.523	-11.026
-2.8091	-2.7578	-2.7816	-1.44	-2.5173	-0.34791	-2.7595	-2.9814	-2.4148	-1.7203	-2.5615	-0.74638	-0.84422	-1.7935	-1.6856	-1.71	-2.1833	-2.4285	-2.825	-1.0676	-1.8832	-0.028755	-1.5762	0.028257	-1.8715	-0.032786	-1.0386	0.54387	-2.7269	-2.5131	-1.4703	-2.0818	-2.1628	-0.10643	-2.3871	-0.22749	-0.3738	-2.9233	-0.14358	-1.5917	-2.0134	0.2082	-1.7338	-3.1477	0.88286	-2.5144	-2.2103	-1.9531	-2.8423	-4.071
0.053279	-2.8523	0.93206	-1.0865	-1.4938	-1.5584	-3.505	-1.9918	-1.98	-1.5444	-1.6005	-0.63229	-0.54976	-1.5794	-2.0707	-1.2098	0.029354	-2.3755	-0.48034	-1.2037	-0.6191	0.039038	-0.24039	0.41742	-3.4548	-1.4203	-2.5453	-1.3586	0.40312	-4.0197	-1.2725	-1.6921	-3.141	-2.6695	-2.2236	-1.2417	-1.7634	0.241	-0.52312	-3.0985	-1.2209	-1.2231	-1.606	-0.82068	-1.4874	-2.0936	-1.3588	-0.68299	-0.42084	-1.4535
0.24497	-1.5382	0.60286	0.070124	0.81793	0.33521	-0.91079	-0.31942	0.53246	-1.0672	0.84399	-0.79897	-0.47024	-0.0104	-0.44306	-2.0375	-2.6791	0.64643	0.673	-0.25374	-1.8909	1.267	0.22497	2.0619	-1.2371	1.1978	0.79196	1.1514	0.21077	-0.22534	0.39776	-1.3475	0.12561	-0.22579	-1.919	-1.4517	-1.5111	-1.907	-2.6052	-3.0533	-0.22798	1.68	-0.10432	-2.6508	0.53515	-0.86848	-1.0019	-3.852	-0.54789	0.80554
-2.7377	-2.5875	-1.7121	-2.9232	-6.0133	-1.6542	-2.9338	-4.0498	-2.9793	-2.4986	0.60258	-3.633	-4.6091	-3.1371	-0.89846	-3.2519	-1.6663	-3.0422	-1.4202	-4.7102	-2.2046	-2.7527	-6.1696	-3.8813	-2.3686	-3.674	-3.7099	-2.8697	-0.9718	-4.0367	-2.2475	-5.9056	-3.8492	-2.3966	-3.0427	-3.3417	-1.2908	-4.0059	-5.5911	-6.1889	-1.6383	-1.4542	-2.1783	-3.4599	-4.59	-3.9617	-3.878	-3.1838	-5.1508	-4.2582
-12.092	-8.7791	-10.132	-11.148	-11.127	-9.826	-10.798	-10.969	-10.754	-11.064	-10.426	-11.303	-13.356	-10.896	-10.052	-9.2767	-12.013	-11.849	-11.848	-11.487	-7.4204	-12.106	-12.052	-10.073	-10.207	-11.907	-11.341	-11.429	-11.839	-7.8558	-10.883	-12.449	-9.8452	-11.857	-10.55	-12.296	-9.5637	-8.9776	-9.3168	-9.7125	-9.7914	-9.0834	-11.217	-11.449	-13.264	-11.03	-9.386	-12.66	-11.901	-9.7595
-4.1949	-4.8068	-6.0027	-4.3348	-6.5289	-4.6884	-5.6159	-3.5647	-6.5037	-3.7962	-4.9269	-2.5735	-5.641	-6.009	-5.9244	-4.8238	-2.7905	-4.9277	-4.145	-4.5497	-4.2615	-5.2078	-5.1454	-5.9449	-5.3883	-4.2599	-6.0146	-4.0103	-4.9331	-6.025	-3.4417	-5.4515	-2.8312	-4.7423	-1.9452	-4.2315	-3.64	-4.1606	-4.1159	-5.6496	-7.7451	-5.5088	-5.9786	-6.1643	-1.8999	-2.6727	-5.6834	-4.9445	-2.6583	-2.3885
6.3734	4.6756	5.9798	7.5076	4.5231	7.0189	7.1278	7.0651	6.5354	7.1877	7.7422	7.3693	9.6139	7.3609	4.7451	7.0996	6.335	4.08	6.282	5.581	6.056	6.5143	10.178	7.4213	3.8407	5.7816	8.9102	8.3611	7.0355	7.4561	7.6511	5.4894	6.2184	7.729	8.879	7.7304	5.9356	7.0086	6.1624	6.4725	9.7013	6.2321	8.0302	6.2082	7.7016	3.8374	6.5461	5.9093	6.0975	6.5857
8.3942	6.6999	5.0981	7.3566	5.3265	5.0947	7.4168	7.7019	5.7992	6.9124	4.8776	4.476	6.827	6.0689	7.82	5.6504	7.2521	6.5583	4.7182	8.4101	7.2876	7.7815	7.9898	5.5857	5.3912	7.796	7.465	5.5171	5.5235	6.1762	7.3381	7.768	7.8906	4.3212	6.7045	6.2125	7.3643	5.9409	8.6327	8.1841	6.4483	7.9274	6.638	8.3713	6.5988	7.379	5.4431	6.0932	7.5285	6.4676
-0.75149	1.5209	0.95193	-1.3118	-0.6828	-1.0057	-0.96302	-2.2092	1.0581	1.5534	-0.87865	0.040817	-0.83945	-1.0745	1.9389	-0.66464	-0.68638	-0.85263	-1.9155	-1.0257	0.90555	0.16104	-0.91734	0.93298	1.7346	1.6765	-0.18224	-2.0701	-2.5365	-0.84496	-1.2524	0.13246	1.5779	-1.3474	0.84628	-1.6072	1.4674	-0.91712	-0.48938	-1.64	0.29539	-2.658	-1.0617	0.048071	0.43213	-1.4154	-0.26956	-1.4288	0.27774	0.15035
5.667	6.1029	8.3737	7.5019	5.3032	8.1149	5.5065	7.56	7.6249	6.8608	6.5436	4.2672	5.9578	6.0053	5.7659	6.8896	5.9509	6.9493	4.3562	6.1073	5.7509	5.2316	6.9605	7.924	6.0006	6.482	7.3108	6.7752	7.0168	8.1926	6.4475	6.2889	9.3625	7.3067	7.1331	8.9678	6.6271	7.3192	6.0271	5.2711	5.8523	8.3224	9.5822	7.6325	7.8258	6.0418	7.1317	6.1207	4.6294	6.4039
5.1408	7.232	8.9302	5.6496	9.1608	6.5101	6.9381	7.4137	6.0842	7.2543	10.149	6.2613	6.7406	6.9096	7.2407	7.11	4.689	6.4631	8.8115	5.1254	5.4197	7.0388	5.1812	7.5111	7.2906	6.6349	8.4589	6.8732	2.5417	7.295	6.6085	7.3777	8.3152	5.1849	6.0607	6.6171	8.7726	8.9236	7.3974	6.94	6.4655	7.0478	5.9535	6.9438	7.9989	8.499	5.8789	6.2142	9.148	6.959
-0.87033	-0.68735	0.77898	0.91892	-0.036828	-0.0043201	0.83544	1.1954	1.4144	-0.31596	-0.96807	0.29512	-0.75175	0.75093	-1.0514	0.8727	0.51105	1.3548	-0.85991	0.70493	0.38336	-0.1512	1.6123	-0.62738	-0.44165	-1.6497	-1.4973	1.8949	0.52373	0.5655	-0.4245	0.50188	-1.4458	0.78067	0.34017	0.51537	0.90981	2.8209	0.73884	0.043301	2.6483	1.5754	-1.2341	0.40838	1.4418	-0.56933	1.3212	0.29272	0.38978	1.2944
-9.1275	-12.903	-11.821	-11.495	-12.902	-12.773	-11.589	-8.7951	-10.886	-10.396	-12.388	-11.222	-12.162	-11.777	-12.196	-12.032	-11.528	-12.557	-13.416	-10.226	-10.324	-11.566	-10.626	-9.4923	-12.728	-13.143	-13.05	-12.573	-10.232	-9.7643	-13.256	-11.021	-12.187	-11.31	-11.353	-12.192	-12.076	-9.8159	-11.027	-12.358	-10.569	-11.007	-10.187	-15.684	-11.97	-9.3797	-9.9229	-8.0432	-10.641	-12.201
10.961	10.633	9.2943	10.915	8.4953	9.4085	9.3952	10.493	11.006	9.7896	10.885	9.5814	8.3471	10.3	8.1381	11.657	10.659	9.376	11.745	10.005	10.177	9.6806	11.174	10.076	9.0779	9.2691	8.9407	11.137	10.733	11.184	8.4169	10.325	9.153	10.006	10.39	8.7255	8.0804	9.5834	11.361	9.0744	9.9737	9.3426	7.9622	9.8164	11.261	10.602	8.1534	9.2299	7.7792	8.9344
0.65121	-0.95755	-2.5217	-3.5696	-1.4298	-0.63453	-1.3402	-0.71989	-1.5473	-1.3971	-2.6133	-4.4495	-0.56671	-2.3662	-0.58426	-1.0841	-2.2636	0.4847	-0.24545	-2.7217	0.59123	-0.77572	0.4665	-3.6004	-1.4955	-0.9827	-0.86722	-1.5853	-1.1317	-2.7612	1.9929	-1.6538	-1.9135	-2.9689	-1.3433	0.47463	-1.4652	-0.49186	-1.4529	-0.64277	-2.2385	-1.4411	-2.2681	-3.1331	-0.85764	-1.0735	0.38793	-1.8919	-0.94681	-3.5016
-14.596	-13.906	-15.992	-15.443	-16.013	-13.282	-13.489	-16.199	-14.163	-16.097	-15.554	-15.396	-15.37	-14.299	-13.732	-14.793	-14.495	-14.453	-15.376	-14.655	-15.71	-17.43	-14.954	-16.934	-14.707	-15.848	-14.719	-11.266	-15.835	-16.935	-13.407	-13.659	-15.148	-13.537	-15.991	-14.937	-13.815	-13.878	-14.809	-11.97	-13.417	-13.909	-14.062	-15.343	-15.556	-12.499	-16.069	-14.204	-14.651	-15.362
-3.765	-2.288	-3.8863	-5.3468	-2.8723	-3.0468	-2.5107	-2.1278	-4.6506	-1.9182	-3.5204	-2.8529	-3.6824	-1.6293	-2.0628	-3.2874	-1.6752	-6.0039	-3.4851	-4.5897	-3.6891	-1.8528	-3.0525	-3.3514	-1.2991	-6.626	-2.7509	-1.735	-2.5818	-3.586	-5.3712	-1.8792	-5.1715	-1.9552	-1.9009	-3.9754	-0.30616	-4.251	-4.2956	-0.90471	-4.5115	-1.6027	-2.749	-3.6909	-3.3951	-3.4253	-2.879	-4.2426	-2.2196	-4.185
-7.7166	-3.7834	-5.1605	-6.847	-6.4249	-4.3816	-6.6138	-5.909	-3.4604	-4.4145	-5.1623	-3.0038	-4.6964	-5.9488	-6.411	-6.0802	-3.1623	-7.4097	-4.4937	-4.9001	-4.8973	-5.7357	-5.8818	-6.0625	-5.2675	-5.5916	-4.3706	-6.8601	-5.073	-5.2228	-7.1361	-4.244	-5.6007	-4.9798	-4.1204	-8.3921	-3.855	-6.1731	-5.557	-4.2302	-4.9592	-4.9254	-5.8314	-7.2824	-5.3306	-5.7357	-2.7909	-5.2643	-5.7886	-8.7907
-9.2456	-9.558	-10.984	-8.8503	-9.9285	-10.673	-11.096	-10.762	-7.0125	-8.4215	-10.775	-10.829	-9.6338	-11.827	-12.398	-8.5691	-11.259	-9.5948	-8.7521	-10.984	-10.629	-10.312	-8.5279	-8.9625	-9.9134	-9.7984	-9.8786	-9.6599	-12.362	-10.148	-9.447	-12.313	-12.297	-11.12	-10.465	-9.2486	-10.073	-11.04	-9.9336	-10.206	-10.532	-10.149	-10.888	-13.004	-11.808	-6.2981	-10.374	-11.977	-11.22	-10.902
4.4027	4.5493	6.0949	5.6237	4.0941	3.5436	5.2782	4.6972	5.2625	6.1066	6.0158	4.5474	3.6179	4.3383	2.6169	5.3308	5.7677	5.168	4.4765	3.7591	4.3497	3.3915	5.4859	5.8324	5.784	4.4856	3.8269	3.5652	3.2849	3.544	2.1709	3.4074	4.4093	4.2477	5.657	7.2469	5.2046	3.2819	3.5344	2.0588	4.1037	3.8246	3.4823	3.2967	5.553	4.4894	4.994	6.3235	4.4551	3.7399
-12.325	-12.537	-12.243	-14.436	-12.034	-13.673	-13.969	-12.675	-12.742	-11.883	-14.261	-13.313	-12.132	-12.001	-12.886	-13.004	-13.63	-12.212	-11.069	-11.748	-13.019	-13.045	-12.787	-15.034	-11.519	-14.352	-13.002	-10.018	-11.669	-13.163	-12.469	-12.428	-14.624	-11.244	-12.416	-14.118	-12.075	-13.593	-13.09	-11.429	-10.647	-11.746	-13.041	-12.666	-11.447	-14.089	-10.911	-12.997	-12.29	-13.536
-4.3759	-4.0542	-5.0366	-6.251	-3.0387	-3.0046	-2.3193	-3.4608	-5.2412	-3.4148	-5.0027	-2.7994	-5.17	-5.15	-4.4516	-5.4561	-2.7065	-3.4549	-4.757	-1.0515	-4.7817	-3.1327	-2.8654	-2.4091	-4.783	-3.6765	-3.3225	-3.3974	-3.524	-4.6722	-2.802	-3.5382	-6.9341	-5.5364	-4.1006	-3.3668	-4.3248	-4.5153	-2.3656	-3.9506	-6.0664	-2.9809	-4.0015	-2.2353	-2.8046	-5.3325	-4.1141	-2.0938	-3.3901	-4.1277
5.8615	3.4042	3.9518	4.0301	5.9042	4.6105	7.4857	4.1337	6.0067	5.8298	2.4554	5.0905	5.6985	5.7784	3.2794	3.6878	2.5549	5.7999	3.2858	3.9237	2.8075	4.3824	4.7971	3.9668	5.5412	0.79597	3.845	4.4406	3.5894	4.7311	6.1557	5.8447	2.2909	5.7314	2.9277	4.8994	3.9547	2.8759	3.9848	5.0388	3.3994	4.5215	5.9202	4.541	3.716	3.6661	5.2777	2.8148	4.6167	3.3298
-9.2861	-10.934	-10.845	-9.6855	-9.6528	-11.522	-10.037	-11.557	-11.208	-7.9725	-9.1564	-8.9243	-11.014	-10.157	-11.311	-9.8456	-13.149	-12.199	-11.529	-11.692	-11.391	-12.261	-10.759	-11.854	-8.2863	-9.5806	-10.942	-9.1884	-12.214	-7.5424	-7.9415	-11.459	-8.2814	-9.6991	-9.0511	-9.9211	-9.9661	-11.888	-12.171	-9.9889	-9.3658	-9.4621	-9.2099	-11.948	-8.9728	-11.533	-11.044	-10.263	-9.1595	-9.3545
-3.4249	-4.3781	-3.2857	-5.1075	-3.6941	-4.4338	-2.3853	-3.3592	-3.1906	-1.3193	-3.6391	-5.3948	-2.7992	-5.5283	-2.9033	-1.8537	-2.5048	-3.9769	-0.85227	-4.4219	-2.8253	-2.2358	-3.3556	-3.5403	-4.4298	-2.3074	-3.5648	-3.4369	-3.8658	-2.0781	-2.2381	-5.185	-3.5674	-3.1866	-3.1169	-4.7813	-3.7508	-3.8848	-4.7184	-5.1181	-4.4538	-3.1986	-1.5092	-3.7553	-4.8183	-4.2078	-2.949	-1.9892	0.14242	-4.9542
5.3545	2.2915	2.7779	4.4262	4.3961	2.0044	2.0196	1.3763	2.9899	2.663	3.5361	4.7504	4.0855	2.9914	2.4226	1.4847	1.3185	2.6151	0.9844	1.779	3.2078	3.0751	2.2011	0.078051	3.2419	4.0481	4.0419	4.2753	4.872	1.1664	3.2319	1.7131	2.6568	3.6089	2.0701	3.9284	2.8751	3.9328	3.9858	1.4798	3.2785	1.2603	0.28824	4.3498	4.6398	3.7248	0.6713	4.3821	3.3805	4.3545
3.6299	1.3064	4.5511	4.441	3.6683	3.8524	1.7522	-0.88149	1.1632	0.77848	-0.55994	2.8417	-0.52865	2.9865	4.8036	4.7506	2.0255	0.85304	4.4839	1.6218	3.5473	3.0246	1.3771	2.4128	3.7106	5.1944	1.9319	2.7564	3.6442	-0.46955	1.4728	3.2323	1.0725	3.1974	1.6792	1.4672	4.4162	3.3171	0.64769	2.2576	3.1217	2.46	3.5881	0.526	2.4385	5.0981	4.6618	3.4192	3.324	4.8533
-4.7801	-3.2485	-4.2185	-4.2367	-3.7168	-4.2921	-6.5927	-3.1585	-4.1063	-4.1947	-6.8435	-7.0478	-5.6649	-2.0232	-5.4302	-5.1221	-6.1794	-3.4871	-3.4477	-3.3563	-2.5452	-3.9887	-4.2052	-2.4318	-3.8542	-4.916	-4.8526	-6.3521	-5.1196	-5.2109	-4.6914	-2.9058	-5.564	-4.7134	-4.4547	-5.931	-7.0782	-4.0219	-3.2339	-6.3398	-5.3929	-4.8193	-5.2077	-3.0018	-3.8003	-3.9767	-7.6722	-4.8374	-3.8448	-3.2178
1.4091	2.2769	1.503	1.8736	0.91249	3.6922	0.43952	1.4347	1.7201	3.1903	4.0521	2.182	0.8312	2.7722	1.351	3.5265	2.1216	1.809	1.3085	0.27246	1.8779	2.4763	3.0976	1.3757	2.5257	0.77201	0.63438	0.83884	2.2588	3.0252	1.4007	1.6321	0.94323	2.4601	0.70747	1.2475	2.0328	0.89968	-0.81884	1.2439	1.384	1.2625	0.80035	0.73875	0.3641	2.1172	1.7538	1.6263	-0.13475	1.9906
3.9404	4.4765	2.8862	4.192	6.0255	3.8422	4.8392	4.6452	2.5351	3.3055	4.2019	3.8707	6.8755	4.8352	6.506	5.0669	4.2789	4.4188	4.5227	5.894	3.7299	5.3859	3.4446	4.0343	4.701	4.2718	5.8314	6.5488	3.7887	4.9177	5.1628	5.2434	5.5738	4.5608	5.3595	6.8677	6.8346	3.3259	5.3714	5.4081	5.8805	3.9645	6.7821	6.3691	6.5665	4.3253	4.0988	4.4214	3.5724	5.9657
-12.308	-10.832	-12.05	-10.874	-13.702	-12.178	-13.333	-10.729	-12.219	-15.129	-9.3295	-10.997	-8.4139	-10.738	-12.196	-12.537	-14.004	-11.617	-10.774	-10.496	-12.542	-10.546	-11.765	-13.276	-9.9254	-12.109	-12.782	-12.645	-10.055	-10.456	-12.758	-12.097	-10.454	-12.556	-11.728	-11.707	-14.454	-10.108	-12.293	-11.77	-10.201	-11.87	-11.006	-10.332	-11.457	-13.071	-10.602	-10.683	-12.407	-10.325
7.023	6.4652	9.1934	6.9629	4.7893	5.5403	7.3027	5.2164	7.0894	7.9116	7.2467	5.8405	5.3	9.0225	7.6807	5.6302	6.9827	5.2277	7.1498	6.2049	6.3588	6.943	7.1064	6.81	7.7788	7.7589	5.5054	7.8515	7.5864	8.761	7.8928	4.7932	5.7006	5.7041	4.6805	7.9742	6.631	6.0777	7.0118	7.3661	6.2679	7.7715	4.9749	6.0624	6.5367	4.8269	7.5465	6.5454	6.2243	7.8636
-1.381	-0.72061	1.009	1.0998	0.075086	0.28109	1.4522	-2.0578	-0.21518	-0.78858	-0.29827	-1.6181	-2.1559	-0.7192	0.018873	-2.6021	-1.4535	0.043494	1.2358	-0.23908	-0.38167	-2.7229	-1.0014	-0.73444	0.8711	0.82085	-2.2373	0.77029	-0.040103	-0.77502	-0.70463	-2.362	-0.84324	-1.9213	1.0263	-1.5246	-1.8194	-0.25988	0.62275	0.78771	-1.3776	-1.7596	-0.064528	-1.4835	0.86082	-0.90923	-0.060277	0.20857	0.030284	-1.6229
-6.4494	-3.956	-6.14	-2.65	-4.3291	-3.117	-4.3171	-4.007	-6.2652	-4.7833	-5.3487	-4.4377	-4.4887	-5.4684	-2.8351	-4.1676	-4.8115	-5.9952	-3.6525	-7.0804	-4.0408	-5.0108	-4.5398	-5.0021	-4.2682	-4.0374	-5.5619	-2.0017	-6.7968	-4.9039	-4.1541	-5.346	-3.1819	-5.0787	-2.9061	-5.0405	-4.2968	-5.3112	-4.5152	-3.6338	-3.5458	-3.3974	-6.2101	-4.1436	-4.5531	-2.5123	-6.8631	-4.634	-4.7712	-1.612
3.81	3.9205	2.43	4.5234	2.7034	5.1687	3.3201	3.0337	4.0983	3.1148	2.0291	3.0803	1.5712	1.0424	1.7698	3.048	1.0228	3.7899	3.8655	1.58	2.3645	2.7923	4.077	5.1564	2.4839	4.1925	2.7016	3.0579	2.9232	2.1129	4.6913	3.3401	1.8751	3.1691	0.66424	3.2696	3.2195	2.7914	2.5049	2.0407	2.4686	3.3101	4.1068	5.2862	2.5982	3.2582	1.151	4.9015	4.4042	3.8291
2.9838	-0.33476	-0.048601	-0.44867	-0.4708	-1.3065	0.75795	-0.44551	2.0677	-2.3422	2.1507	0.55011	0.76398	0.24171	2.7565	-0.78635	0.29147	-1.4202	1.0119	0.53804	-1.5739	-1.5051	0.015078	0.29536	2.4185	1.2219	1.8806	-0.88922	-0.26789	-1.5968	-0.36691	-0.93581	-0.21682	1.4784	1.6951	-0.87437	-0.14551	-0.67697	-2.2223	0.40582	-1.9458	3.5728	-0.50936	1.5531	0.28349	-0.83299	0.10918	1.6346	0.3583	0.76687
-13.063	-12.768	-14.323	-12.857	-13.02	-15.01	-13.966	-12.998	-12.549	-15.685	-14.704	-13.247	-12.993	-12.422	-13.085	-13.62	-14.819	-10.768	-13.667	-14.394	-12.599	-14.28	-11.96	-12.31	-15.225	-12.715	-11.837	-13.871	-15.73	-9.9797	-12.602	-15.955	-12.427	-13.593	-12.842	-13.664	-11.363	-14.166	-12.076	-13.707	-12.525	-13.551	-10.891	-14.139	-14.138	-13.673	-13.042	-12.911	-13.64	-11.264
-6.4469	-6.3496	-4.8241	-9.6061	-6.1181	-8.1549	-6.7057	-6.6784	-4.1193	-5.5851	-7.1994	-8.0617	-4.9788	-7.0826	-7.5856	-7.9647	-5.4018	-6.8216	-3.2722	-6.8875	-8.5134	-7.6592	-7.2378	-8.4826	-6.2889	-8.1032	-5.6193	-7.7195	-6.2579	-7.9749	-4.8605	-6.1257	-5.743	-8.3192	-5.0825	-6.9681	-6.2054	-9.5969	-3.7704	-5.9754	-7.0844	-6.4872	-5.726	-6.5932	-5.335	-6.5144	-6.3053	-6.0458	-6.0786	-7.6674
-1.3068	-5.3668	-3.5297	-4.0401	-1.9236	-3.3616	-3.773	-2.8966	-3.4349	-4.0337	-3.0267	-3.606	-3.1927	-5.6233	-3.9714	-1.3067	-4.0088	-4.3181	-3.1054	-0.90186	-3.8393	-4.1849	-4.2998	-3.3484	-3.0436	-3.4966	-4.5609	-4.9249	-2.8454	-2.7826	-2.2354	-2.3774	-5.2561	-3.4199	-2.4213	-2.1156	-5.6464	-3.2092	-2.4274	-1.5078	-3.1511	-2.2803	-2.2127	-3.9431	-3.6538	-2.8775	-4.2731	-6.45	-3.3919	-5.0515
-20.861	-22.607	-20.944	-23.623	-19.755	-20.66	-22.645	-23.395	-20.711	-21.452	-22.899	-19.829	-21.678	-22.414	-20.698	-22.176	-22.135	-23.972	-21.637	-20.56	-20.725	-21.28	-20.835	-22.93	-23.019	-19.079	-22.77	-21.876	-20.75	-22.502	-21.835	-23.492	-23.538	-22.805	-23.4	-22.515	-22.309	-23.44	-18.982	-22.83	-21.316	-21.398	-21.867	-22.657	-22.284	-21.55	-23.043	-23.31	-21.357	-21.838
-0.47911	-0.069835	1.2591	0.81051	-0.21012	1.9512	0.29431	-0.66258	-0.72917	-0.93169	0.12202	-0.51396	-0.16607	2.3392	-0.30666	-2.4324	-0.0059053	-0.31085	2.9785	0.67583	0.52221	1.3752	0.17513	3.457	-1.4833	-1.3354	0.20398	-0.19986	-2.0188	-1.3316	-0.50155	-0.204	-1.838	0.17784	0.081748	-1.013	0.063583	-2.5695	1.2442	0.066393	1.2946	0.41194	-2.2527	-1.5625	-0.36395	0.045114	-0.078289	-2.8647	-0.20927	-1.0711
-1.4624	-0.77525	-0.11891	-1.2946	-1.6458	-0.75409	-1.0649	-0.35403	-0.1817	-1.4999	-0.73185	-3.112	1.6858	0.33264	-1.7622	-1.7987	-1.9128	-4.5832	-2.353	-0.65312	-0.39576	-3.1169	-3.897	0.14691	-0.43879	-0.81566	-2.1328	-2.1362	-0.91981	1.8496	-4.6791	-0.19421	-1.2837	1.8397	0.44284	-2.3577	-2.7251	-0.5376	-1.8735	-1.5175	0.58399	0.11515	-1.6977	-3.388	-2.3749	-0.66528	-1.709	-1.5015	-2.2706	1.6824
-2.2149	-3.9447	-4.3268	-3.9306	-4.2028	-3.8344	-6.0716	-4.3779	-2.5364	-2.7039	-6.3781	-5.7052	-1.2279	-3.6896	-6.2726	-4.8361	-3.2219	-5.6852	-5.1426	-1.9853	-2.0755	-3.1263	-5.4984	-2.2119	-5.8281	-0.3051	-4.0308	-4.3723	-3.8504	-5.2241	-1.806	-5.075	-3.8455	-3.037	-3.8604	-3.7972	-2.8875	-3.5239	-3.8705	-3.6208	-4.365	-3.467	-3.1913	-3.3081	-4.8562	-4.5353	-3.5003	-5.7727	-3.8093	-3.9355
-7.4967	-5.6762	-5.058	-6.0249	-6.0654	-5.7958	-5.659	-5.6152	-7.4676	-7.0132	-5.3308	-5.7914	-4.4715	-4.1087	-3.0727	-4.9929	-6.8667	-4.9524	-7.2958	-4.9574	-9.1168	-5.2916	-6.573	-4.1226	-4.8791	-5.3903	-3.7756	-4.5217	-2.0148	-2.9154	-4.3535	-7.3611	-7.4786	-6.5873	-5.8703	-7.0702	-6.3828	-6.154	-5.1805	-5.6031	-5.1979	-8.2583	-6.7797	-4.8985	-6.0189	-6.746	-7.7565	-7.1201	-5.615	-2.2532
-2.0674	-1.2598	-4.4382	-4.2059	-1.0318	-2.0128	-3.195	-3.7307	-4.6709	-3.9857	-5.0419	-3.4428	-1.8868	-2.047	-2.0593	-4.6497	-4.1065	-2.7483	-5.89	-3.1581	-1.5258	-1.551	-3.187	-3.3423	-1.337	-4.9662	-1.5522	-4.9367	-5.3414	-2.4493	-2.7398	-3.1933	-4.1438	-3.8696	-1.6417	-2.9914	-2.7538	-3.9817	-3.2732	-2.8903	-4.381	-2.3214	-2.9151	-3.5912	-2.4244	-3.127	-2.1545	-4.1154	-2.9128	-3.901
-10.334	-11.494	-9.3402	-9.1473	-8.2728	-9.5283	-10.335	-10.002	-10.717	-8.1556	-8.6105	-9.4699	-8.8531	-10.196	-9.5465	-8.0616	-11.088	-10.173	-9.1065	-7.2378	-10.373	-9.2781	-11.506	-8.9909	-9.2628	-7.9384	-10.528	-8.5875	-9.696	-9.8106	-9.9913	-10.618	-6.7731	-9.0309	-8.6738	-9.9148	-10.113	-9.4646	-9.4763	-11.084	-8.7666	-10.55	-11.348	-10.685	-10.221	-10.005	-10.397	-10.98	-10.156	-8.3684
-13.492	-13.593	-14.825	-14.633	-14.706	-13.495	-14.837	-14.254	-15.951	-12.313	-12.729	-13.39	-15.127	-14.185	-15.059	-15.617	-13.769	-12.115	-14.595	-14.053	-12.713	-16.129	-14.581	-13.993	-14.995	-16.403	-14.198	-13.227	-16.134	-14.092	-15.834	-12.692	-12.393	-11.499	-13.156	-13.92	-13.317	-14.765	-14.485	-14.558	-15.866	-14.193	-12.405	-14.471	-15.376	-16.052	-15.777	-15.237	-16.595	-14.542
-4.5207	-4.7537	-5.2595	-3.814	-2.0005	-5.4969	-3.3691	-2.0113	-7.6363	-2.9703	-4.1009	-4.0846	-3.7268	-2.2247	-2.1357	-3.1863	-4.5357	-4.0399	-3.7399	-4.1821	-1.7375	-3.5562	-6.849	-3.8119	-3.7376	-5.2747	-2.532	-4.5219	-4.9295	-4.3528	-4.5594	-6.0543	-5.2187	-5.0544	-3.5847	-3.3459	-5.1238	-4.1706	-3.105	-4.0703	-6.4831	-3.7907	-6.4719	-4.2075	-3.7806	-5.2403	-5.1691	-4.3136	-4.1922	-4.9692
-7.48	-10.068	-5.7732	-9.159	-8.0487	-7.6431	-4.8918	-7.2647	-6.7327	-8.1521	-6.77	-7.868	-8.4875	-7.1719	-7.0213	-9.207	-5.4655	-7.6842	-6.2158	-10.666	-6.6812	-6.0841	-9.4147	-9.931	-7.6043	-5.0403	-9.8572	-6.903	-10.438	-9.0071	-8.0942	-8.0804	-8.7724	-6.6105	-9.6744	-10.523	-7.8874	-5.7922	-7.1407	-10.962	-8.2194	-5.0866	-7.7882	-7.1861	-6.6372	-6.9939	-7.3011	-7.3353	-9.0165	-6.8328
-6.0276	-6.3412	-3.7618	-5.1143	-5.906	-5.4885	-6.9862	-5.6662	-5.8875	-2.6182	-6.328	-3.7771	-6.4639	-4.6818	-6.2405	-6.4083	-5.4481	-4.2418	-8.0957	-5.8436	-7.0802	-6.8436	-6.8114	-7.1073	-6.2274	-8.0156	-6.9637	-5.5455	-4.6544	-4.2811	-4.0816	-6.6056	-4.5084	-3.7089	-5.7934	-7.3771	-3.9452	-6.5552	-7.6859	-4.6722	-4.6154	-6.8691	-4.8787	-5.6572	-5.5675	-4.253	-5.623	-7.3588	-4.3092	-5.5675
-9.9498	-7.5621	-11.372	-10.287	-9.9894	-7.635	-9.4619	-6.8584	-9.5692	-8.3047	-10.254	-7.6523	-10.278	-10.175	-8.6926	-7.984	-7.6542	-7.6733	-9.0975	-8.3179	-10.089	-6.3816	-8.3712	-10.691	-6.7388	-8.9107	-7.6722	-9.0985	-9.9559	-10.431	-9.8608	-9.0733	-7.9457	-9.3351	-9.0689	-8.2451	-10.369	-11.249	-6.8047	-11.338	-9.2123	-8.9436	-10.483	-7.622	-11.634	-7.9861	-11.653	-9.3845	-11.967	-9.8794
-2.7889	-1.5328	-1.36	-1.4829	-3.8449	-2.411	-1.532	-3.7782	-2.6731	-3.4469	-1.7082	-2.0396	-0.6674	-1.689	0.59737	-2.5162	-3.6491	-0.36314	-2.3482	-2.8071	-2.327	-2.6896	-1.7898	1.532	-3.1871	-2.6526	-0.75349	-2.2212	-1.2826	-1.9901	-1.1419	-1.9411	-1.9924	-2.5847	-2.1188	-1.9131	-1.9179	-1.3594	-4.0605	-1.1022	-0.55774	-0.58522	-0.76855	-1.7696	-2.8191	-1.5702	-1.7873	-0.55583	-1.2908	1.1525
-11.85	-14.797	-14.921	-12.423	-12.547	-13.419	-11.275	-10.192	-14.141	-14.41	-12.55	-13.815	-12.575	-14.507	-15.728	-13.595	-14.381	-11.826	-11.567	-14.334	-14.279	-13.095	-12.309	-14.458	-13.617	-11.951	-13.56	-15.586	-12.214	-9.3034	-13.156	-14.688	-13.104	-12.003	-12.361	-12.078	-12.787	-12.462	-13.936	-13.202	-13.873	-9.3706	-12.776	-12.324	-14.888	-13.994	-12.918	-13.344	-13.676	-11.555
-2.9618	-1.7212	-2.3659	-4.1894	-5.0908	-3.2416	-4.0924	-2.8025	-2.8029	-0.84065	-2.9112	-1.3383	-2.482	-2.533	-5.2255	-4.609	-3.5068	-3.8636	-3.467	-1.4364	-1.1996	-3.3947	-3.1595	-1.957	-4.2952	-2.6414	-1.7557	-1.9965	-4.68	-4.3689	-4.3178	-6.7197	-4.7294	-3.2771	-3.7374	-2.8602	-3.7721	-1.2453	-1.2026	-2.1195	-6.0978	-3.7815	-3.0571	-2.1502	-2.3713	-3.0986	-2.477	-2.2118	-0.92221	-3.4729
-6.3699	-5.8379	-5.2661	-6.0475	-4.9356	-5.7028	-7.0498	-6.4911	-4.8194	-4.0659	-7.4693	-4.4429	-5.9192	-6.0537	-6.3609	-3.9221	-6.3298	-6.4712	-5.4796	-6.9502	-6.7255	-3.7523	-6.2675	-5.4571	-4.527	-4.3879	-5.1816	-6.9606	-6.5468	-5.2848	-5.7436	-4.8107	-4.8018	-3.9378	-6.9246	-7.1985	-5.0004	-4.6001	-4.1785	-4.7413	-7.2567	-4.5542	-4.594	-3.7467	-5.726	-4.696	-7.8542	-5.947	-4.1493	-3.0728
3.465	6.9561	4.6288	3.2558	2.5368	6.1017	2.9513	5.7633	6.5308	4.7434	3.5245	4.3808	4.577	6.5788	2.4929	3.5732	4.1028	5.3312	3.8873	2.7222	4.2661	3.19	3.1604	5.1972	2.8038	5.6794	3.5002	4.043	4.7814	5.1597	6.4666	3.7954	5.1516	1.4715	5.7302	4.8575	3.7163	6.3519	2.527	4.7476	6.5579	4.7543	3.9893	5.5084	5.3358	5.6486	4.8678	4.2325	5.717	1.7318
-14.067	-14.089	-15.395	-16.841	-16.117	-14.388	-14.406	-12.983	-13.487	-16.561	-13.05	-14.835	-14.266	-14.038	-14.072	-12.126	-14.368	-13.022	-15	-11.023	-12.472	-13.923	-10.657	-15.182	-15.056	-16.26	-13.026	-13.54	-12.394	-12.823	-13.939	-14.949	-13.301	-13.494	-15.211	-14.732	-15.072	-13.77	-14.917	-14.834	-12.544	-14.048	-15.613	-14.129	-13.97	-11.831	-15.367	-13.815	-13.767	-11.3
-9.2553	-10.687	-9.7564	-11.554	-9.4927	-13.799	-10.331	-9.9939	-8.7427	-9.8075	-12.192	-9.5998	-8.2227	-11.357	-10.3	-10.683	-8.9208	-11.097	-10.791	-9.4382	-12.823	-10.013	-9.0759	-10.844	-12.387	-9.2549	-11.484	-11.081	-9.8097	-10.049	-10.278	-11.814	-9.4158	-9.6577	-10.623	-10.353	-9.7988	-10.18	-10.89	-11.228	-11.984	-10.488	-10.343	-11.854	-11.408	-11.757	-11.642	-9.129	-11.824	-10.346
-3.8847	-3.3261	-5.1622	-1.0235	-2.4035	-2.0511	-0.071347	-0.79837	-1.9091	-0.95197	-2.6245	-2.0605	-1.8538	-3.1432	-1.7564	-0.58628	-1.9663	1.4135	-0.70174	-3.5256	-0.076821	-4.2169	-1.8753	-3.1344	-3.1164	-1.6465	-1.8063	-4.7753	-2.2155	-2.4947	-1.8419	-0.55559	-2.4001	-3.2547	-2.2931	-3.8322	-0.97207	-1.1323	-4.2176	-2.962	-2.3649	-4.3979	-4.7059	-3.3982	-2.4659	-2.6111	-0.63667	-1.5002	-5.0359	-1.1011
0.64602	0.8785	-0.45753	2.3927	-0.67554	-0.018372	-0.0054293	-2.0537	0.73678	-0.083602	-3.1536	1.6294	0.65223	-1.6327	-0.23978	-0.23852	-2.2924	-2.8502	0.55623	-1.4186	0.11656	0.50582	-1.6064	0.25056	-1.2102	0.86352	-1.9395	-1.4623	1.3492	2.3175	1.6144	-2.7957	-2.6383	-1.6268	0.08208	1.5147	-0.24885	-1.1911	-0.10845	-0.97964	-1.0955	-1.2563	-0.61134	-0.44593	-1.734	-0.96383	-0.037026	-1.309	-2.2229	2.749
-2.849	-4.9232	-3.032	-2.3516	-4.4752	-3.2902	-2.7156	-2.7874	-3.4592	-1.8741	-5.0642	-3.2299	-4.5607	-2.8539	-4.2696	-4.7727	-2.0982	-3.1762	-2.4274	-1.5511	-1.6635	-1.5731	-3.1062	-2.4463	-3.5011	-3.0583	-5.491	-3.4086	-0.22719	-0.89728	-3.0959	-3.8302	-3.7129	-3.9081	-5.534	-2.0499	-3.2343	-5.7095	-4.0869	-2.226	-3.0762	-2.7417	-2.1002	-3.8165	-4.5379	-2.6176	-2.4534	-4.2323	-4.0972	-2.339
-0.013708	-0.031049	-1.1075	-0.91544	0.69033	0.79929	-3.5858	0.59364	-0.98771	-2.7541	-1.6842	2.0372	-0.12383	0.23765	-0.34625	1.043	-0.47119	-1.7797	1.1923	-0.22092	1.1654	-0.20198	0.48291	2.2311	-0.90272	-0.6755	-1.799	-0.40473	-1.7134	-1.2218	0.20374	-0.43272	-3.1856	0.02794	-0.98965	-0.84605	-2.1486	-0.57825	-0.44121	0.21682	-1.2046	-0.60243	-1.206	-1.8052	-1.0029	0.6191	0.61003	-3.0631	-0.75729	2.6738
-6.3216	-4.7684	-7.9454	-4.9163	-5.5839	-4.695	-3.9991	-6.4023	-7.1614	-5.8355	-7.2754	-5.9653	-3.5288	-5.6877	-4.4507	-5.3228	-7.8237	-5.8827	-4.4022	-4.8692	-7.505	-5.4899	-5.4832	-4.3022	-6.1885	-4.6481	-6.2304	-5.563	-6.177	-3.2614	-6.0713	-5.2878	-6.0777	-6.8699	-5.802	-4.3216	-6.7475	-4.7109	-5.6267	-7.0834	-2.8839	-5.257	-7.8455	-7.4392	-6.3094	-5.2958	-4.427	-7.12	-3.2413	-6.7727
0.93875	2.9758	3.3251	1.1913	1.3161	1.5607	1.8644	1.7812	0.38977	1.2713	1.7802	0.41188	4.5317	2.2207	0.29661	-0.91257	1.3088	1.0765	1.3769	1.9704	4.9315	1.9078	0.64053	1.5398	1.0415	1.5584	2.942	1.2479	1.7466	1.0746	0.89623	1.594	0.25792	0.92479	1.8957	0.95811	2.7975	1.5915	1.8767	-2.2858	2.7554	1.4775	1.839	2.7774	2.1836	5.9055	2.0978	0.83271	3.1188	3.9793
-10.048	-11.211	-12.599	-11.548	-10.047	-11.025	-11.354	-12.659	-11.814	-13.175	-9.1282	-12.246	-14.967	-13.427	-9.6332	-10.61	-11.753	-11.836	-12.55	-11.982	-11.972	-10.604	-10.611	-12.111	-10.005	-12.57	-10.982	-10.967	-12.49	-11.481	-9.9722	-11.924	-11.973	-10.916	-10.176	-10.735	-11.496	-10.57	-11.351	-9.148	-10.045	-12.796	-9.9871	-10.844	-11.411	-8.7739	-11.349	-11.826	-10.376	-10.576
-2.8482	-1.1898	-1.3529	-4.7177	-1.851	-6.1525	-4.2018	-3.6976	-4.7519	-3.5086	-2.52	-5.3595	-0.98201	-2.523	-4.0345	-1.5286	-4.1665	-5.169	-3.5767	-3.1173	-0.76509	-2.7439	-1.7637	-3.8053	-2.0167	-3.0864	-2.3462	-2.8468	-3.2348	-3.4829	-3.4614	-5.6359	-2.0752	-3.772	-1.4846	-4.3232	-1.7836	-5.0068	-2.4407	-4.12	-3.6426	-3.2411	-2.1705	-2.4695	-4.3775	-6.1807	-1.7994	-2.4549	-3.914	-1.4865
-9.3833	-11.34	-8.6976	-9.9212	-9.9711	-10.114	-8.4663	-9.7664	-8.5755	-11.172	-11.777	-9.3037	-11.667	-8.0284	-10.552	-9.2226	-9.3388	-11.701	-11.165	-10.218	-10.216	-9.7544	-9.6269	-9.9083	-10.168	-11.462	-8.6311	-10.824	-10.233	-9.4684	-10.88	-11.024	-10.015	-11.079	-8.8756	-10.209	-9.8251	-11.367	-10.436	-7.2474	-10.993	-9.1727	-6.8783	-9.1455	-11.055	-12.961	-10.271	-10.002	-10.841	-10.073
0.89677	-0.35998	-1.2659	-2.5172	-0.63346	-0.60881	-0.42466	-2.5761	0.96791	-1.0739	-2.4739	-2.3079	-1.8269	-1.6353	-1.9543	-4.288	-0.45597	-1.6416	0.098929	-0.75558	-0.77916	-0.64905	-3.1264	-1.4508	-2.4161	-0.53396	-2.706	-1.3278	-1.7621	-2.0625	-1.2011	-1.4327	-2.4543	-1.5476	-0.18458	-0.95288	0.92401	-2.0853	-1.7147	-0.33392	-2.681	-1.5255	-1.1315	-0.82308	-1.7491	-0.70888	-0.72044	-0.20472	-2.6296	-1.8091
-1.8548	2.4111	1.0051	0.13339	0.47072	0.63648	1.6544	-0.83942	1.9795	1.2224	0.82342	0.72438	-2.2728	0.43679	1.1184	1.2602	2.2023	-1.7704	-1.2964	2.3702	1.165	-0.094367	-1.4273	-0.099907	-0.31828	0.68411	-1.061	-1.3724	2.2141	2.2833	0.70651	0.62914	-1.3591	1.2674	0.16786	-0.30522	0.52617	1.7212	-0.58883	-0.34169	0.43559	-0.022504	3.0264	-0.65896	0.31019	0.85597	-1.0522	0.33862	0.71125	0.75534
8.2457	9.3926	8.9219	6.5102	8.2062	8.1463	6.9932	8.9193	10.735	9.2352	7.435	9.9344	8.2897	9.3983	7.7119	7.3727	6.5424	6.3521	6.5682	9.0945	10.642	7.6827	5.9996	7.8792	7.8364	8.5702	7.9131	8.9981	8.0001	7.7047	9.9434	7.6693	7.2935	8.2891	7.7969	8.6751	7.6341	7.289	7.2929	5.6469	9.4316	6.6831	6.0698	9.6672	8.0899	8.3336	9.4977	7.7536	8.4933	9.0487
-11.577	-14.573	-10.944	-11.191	-11.655	-12.921	-15.854	-12.536	-11.605	-14.109	-10.462	-13.224	-13.188	-12.178	-13.022	-13.617	-10.416	-10.915	-14.161	-12.799	-13.295	-14.234	-13.845	-11.637	-13.391	-13.687	-12.509	-14.273	-13.428	-13.584	-14.279	-16.094	-13.084	-13.59	-13.7	-13.055	-13.283	-14.085	-15.458	-12.653	-15.685	-13.389	-13.384	-13.47	-15.686	-12.797	-12.721	-12.685	-13.805	-12.55
-10.068	-10.348	-11.283	-8.8141	-9.7546	-10.651	-10.128	-11.095	-8.8462	-8.2105	-9.7036	-7.0683	-10.149	-10.651	-9.7234	-10.427	-10.036	-8.4056	-10.819	-8.7068	-8.9569	-9.1895	-9.4052	-9.1041	-8.4837	-11.562	-9.5831	-10.053	-9.9133	-11.317	-10.043	-8.8228	-10.953	-10.818	-10.516	-10.044	-7.9172	-11.774	-10.401	-10.467	-10.702	-9.2121	-11.307	-10.072	-11.698	-9.2456	-9.7675	-10.551	-9.3041	-10.027
-4.3467	-4.1386	-5.3001	-3.2088	-3.9011	-3.5315	-4.9829	-3.695	-4.1268	-3.7282	-5.1447	-5.2398	-7.206	-4.6955	-3.694	-3.4807	-7.0078	-4.0091	-3.9749	-5.4665	-3.6388	-4.0811	-2.6158	-4.4466	-4.9056	-3.0895	-4.7784	-1.6532	-5.4811	-4.1007	-5.9244	-2.6236	-1.9075	-5.424	-4.3629	-3.6457	-3.8888	-3.4457	-2.4879	-4.3489	-4.467	-3.7804	-3.7314	-3.0208	-3.8399	-4.6227	-3.6169	-5.1457	-4.5834	-2.7564
3.5034	2.8571	-1.3517	1.0432	2.0559	0.83687	3.1478	2.2736	1.9795	2.2929	1.1239	0.54077	2.2955	-0.56064	2.1451	1.1151	1.7526	-0.2054	0.0041641	-0.091703	0.86056	1.7034	5.9297	2.8636	1.2502	2.4722	1.1722	2.4521	1.2327	3.2463	4.1034	2.341	1.3072	2.7264	2.5671	3.8095	1.1329	2.5148	0.46382	2.9485	2.4833	1.1884	0.88129	-0.10841	0.46346	1.3942	2.3829	2.2147	-0.82831	0.64447
-0.41043	1.6584	0.56423	1.4056	0.8131	-3.2491	-0.43261	1.4767	-0.33084	-0.52983	-1.0142	-1.3935	-1.3109	0.093725	-1.3964	0.38415	0.38413	0.20663	-0.29159	-1.0053	-0.64822	0.67952	-1.3987	-0.63632	-0.27613	-0.6488	-1.0379	1.7221	0.39064	0.35101	-1.9173	3.6378	1.0239	-0.16145	2.1399	-0.57081	0.77923	2.1228	0.38277	1.9243	1.1242	0.66194	0.60103	0.42445	1.1269	-2.6345	0.45835	-2.4897	-0.84818	1.2245
5.3543	2.6113	2.7412	4.6734	2.8627	1.6863	2.2444	1.3704	3.3132	1.7928	2.8018	1.2713	3.3298	2.4357	0.56845	5.101	2.2706	3.1088	1.934	3.6246	3.1706	4.676	1.1959	2.283	3.2548	4.4628	2.1527	2.5553	3.349	3.2652	5.2615	1.5467	2.3349	4.5915	3.1676	3.0861	1.0903	1.6164	2.9728	3.5501	3.7547	4.1637	1.1819	3.8142	4.2397	4.9754	3.291	4.2813	2.9566	2.5538
5.3975	6.2847	6.3729	7.9248	7.7396	7.6621	5.0454	9.3653	7.5469	9.4564	8.2868	7.8391	8.5435	6.4999	5.2711	6.5682	7.161	7.3192	5.9114	6.3145	7.7495	8.4809	6.407	4.0521	7.3312	6.1824	5.5951	6.1351	7.3339	6.1599	8.0701	5.8358	6.2139	7.0667	7.7343	5.4505	9.6278	7.1699	5.2754	4.8307	5.9026	9.2684	5.5363	5.7698	6.439	8.6682	8.1299	6.2171	7.2262	7.0019
-22.429	-21.438	-21.858	-21.591	-22.669	-19.802	-23.028	-23.207	-21.694	-21.326	-21.725	-24.924	-22.136	-18.516	-20.102	-21.677	-24.027	-21.013	-24.115	-22.628	-23.395	-23.708	-22.667	-19.881	-21.342	-24.93	-23.819	-21.482	-24.072	-22.085	-21.721	-23.138	-23.72	-20.852	-20.475	-20.26	-21.403	-20.638	-21.941	-24.14	-22.25	-20.877	-22.263	-21.173	-20.991	-23.083	-23.861	-23.129	-21.443	-23.288
-14.913	-17.58	-14.319	-12.718	-13.682	-16.914	-12.058	-13.819	-14.54	-15.476	-14.381	-14.98	-14.418	-15.837	-14.512	-14.892	-16.301	-12.8	-14.519	-16.393	-16.383	-14.676	-13.276	-15.266	-14.835	-12.913	-14.733	-14.613	-14.692	-15.564	-13.315	-13.142	-16.141	-16.203	-15.27	-15.557	-14.08	-15.099	-14.632	-14.019	-14.953	-14.238	-14.692	-14.361	-14.83	-13.879	-13.989	-15.621	-16.176	-12.663
-14.372	-16.784	-14.869	-11.361	-14.193	-15.509	-14.297	-13.65	-14.169	-13.855	-15.753	-16.583	-11.859	-14.547	-15.433	-13.435	-16.306	-13.381	-15.189	-15.399	-14.762	-16.71	-15.146	-11.479	-13.229	-14.309	-14.338	-14.838	-15.795	-14.053	-13.013	-13.075	-12.645	-14.831	-12.432	-16.459	-15.513	-13.752	-13.585	-15.2	-13.342	-14.464	-13.404	-14.626	-14.247	-16.571	-16.14	-15.014	-14.861	-15.784
-23.698	-21.746	-22.725	-24.131	-22.291	-21.891	-23.936	-23.967	-21.93	-22.066	-20.315	-24.311	-24.933	-23.462	-21.736	-22.533	-20.746	-20.449	-21.149	-23.484	-21.967	-22.368	-23.43	-23.271	-22.97	-23.015	-22.209	-23.086	-22.491	-20.973	-21.509	-22.611	-19.718	-24.184	-22.253	-24.292	-21.76	-24.418	-22.216	-22.288	-23.144	-21.351	-22.082	-20.767	-20.454	-20.468	-22.277	-21.002	-21.981	-23.589
-11.847	-10.761	-12.355	-10.128	-9.6335	-11.989	-13.594	-13.058	-11.992	-12.355	-12.353	-9.762	-12.973	-10.278	-12.786	-12.2	-11.771	-12.876	-11.877	-14.686	-12.027	-9.5963	-11.66	-13.38	-11.216	-12.225	-13.042	-11.918	-12.857	-11.789	-12.574	-11.461	-11.505	-12.046	-11.021	-9.7818	-12.82	-9.3005	-12.204	-14.47	-12.656	-13.553	-11.339	-10.441	-9.4532	-12.589	-13.46	-11.648	-10.81	-12.672
-5.5204	-5.4279	-7.0604	-5.599	-5.5457	-5.237	-5.1462	-6.2481	-5.9828	-5.6058	-6.8428	-8.0412	-8.2766	-4.1513	-7.0244	-7.3885	-4.2065	-6.4805	-8.516	-8.3534	-4.8999	-6.9164	-6.4674	-6.5471	-3.7657	-7.6771	-5.8355	-6.9085	-3.8701	-3.4381	-5.194	-6.1894	-5.4066	-5.3499	-8.2308	-6.9073	-7.7118	-6.6749	-4.7992	-7.1085	-8.6871	-4.9424	-5.6097	-5.47	-5.8126	-6.8267	-6.0942	-4.9651	-5.8067	-7.2068
5.6404	4.9588	5.4297	3.3712	4.2443	6.3215	4.4778	3.6938	5.2386	4.1376	4.7109	5.5337	6.3135	7.9806	6.3464	3.6536	4.8176	2.893	5.1614	5.2973	5.215	5.4856	6.183	3.9253	4.9126	5.4494	5.466	3.8625	3.5257	5.298	4.3204	4.875	4.9188	4.5144	4.1381	5.8559	4.8637	3.1353	5.5401	5.1274	3.989	5.5444	5.5726	4.9246	4.5449	4.7763	7.3542	4.7307	4.177	7.0313
-0.81535	-0.46312	-1.6365	-0.32022	-0.38551	-1.0795	0.44725	-0.096875	0.66296	-0.31486	0.81513	0.74988	1.9813	-0.62768	0.67985	-0.43566	0.71993	1.5028	-0.53415	1.9053	0.973	-0.94343	-0.84891	0.054476	0.031363	-0.46515	-0.15422	-0.21893	-2.2359	0.033712	1.1558	0.25035	-0.17378	1.5104	2.9164	1.6045	1.8601	0.40266	0.029934	1.364	-0.085509	0.22835	2.3263	0.93479	1.9907	-0.84422	0.57959	-0.91865	-0.72331	2.9323
-3.966	-4.3459	-5.91	-3.5949	-4.9464	-4.607	-4.2636	-3.83	-5.6653	-4.1561	-5.3902	-5.4232	-5.5629	-5.4307	-4.0175	-5.4455	-2.1871	-4.2706	-4.3391	-4.5743	-5.5102	-4.5592	-3.8061	-6.3208	-3.936	-4.6482	-2.5862	-3.5077	-5.452	-5.4367	-3.3574	-5.1429	-4.9134	-5.1713	-5.5815	-4.5402	-4.5557	-3.5293	-5.936	-3.9977	-4.5427	-5.1683	-6.0506	-4.9864	-6.5438	-8.053	-3.6269	-5.0136	-5.2606	-6.1037
4.8187	3.1288	4.309	5.7829	5.4075	4.59	5.2915	5.6528	3.761	6.4998	4.5751	2.8395	4.5384	9.0786	6.0845	4.3403	4.7127	5.5202	5.5986	5.3426	5.1368	3.5462	7.1537	5.2895	5.4814	5.1551	4.0894	8.5921	6.5791	3.5812	5.0185	4.3333	4.4264	5.356	3.2245	4.8202	4.5619	4.4427	3.4838	3.1512	3.2155	6.1025	6	1.8591	4.2146	5.4484	4.1935	4.9879	6.3986	5.9262
-2.7282	0.15018	-2.1066	-2.7679	-0.76428	-3.7339	-3.0217	-0.81898	-2.0139	-1.791	-2.6216	-2.3973	-2.9173	-1.5281	-4.2211	-2.6932	-1.2715	-3.1131	-5.2013	-2.9789	-1.1144	-1.8781	-0.63344	-1.4088	-3.2574	-5.3786	-1.5325	-0.4914	-3.3024	-2.721	-3.2955	-3.4773	-1.9406	-3.9989	-1.7446	-3.0831	-2.1027	-4.4434	-3.1843	-4.3945	-2.9035	-2.6885	-3.1201	-2.1485	-3.7733	-2.2857	-1.0533	-2.4502	-0.091123	-1.9335
-21.804	-21.748	-23.625	-22.408	-23.165	-23.27	-22.48	-19.296	-23.375	-20.45	-23.606	-22.514	-21.062	-21.468	-24.024	-21.439	-21.871	-25.288	-21.808	-25.168	-20.806	-22.042	-22.475	-22.587	-22.985	-21.63	-19.954	-20.79	-22.941	-21.857	-22.66	-22.61	-21.087	-23.118	-21.649	-21.351	-25.031	-20.571	-22.049	-21.955	-22.922	-22.354	-23.114	-20.263	-22.994	-23.388	-22.568	-20.254	-21.718	-21.512
1.571	-3.0647	2.6781	1.3945	-0.33579	-0.82092	1.5983	-1.0885	1.4392	3.0163	0.25818	1.4366	1.2338	-0.23651	-0.34561	1.1928	-1.7858	-1.0882	-1.879	-0.15811	-1.0034	-2.136	-0.34346	-0.082009	0.27102	1.4761	-0.20373	-1.2551	0.4531	-0.70717	0.2715	1.576	0.89322	-1.2306	-1.0805	0.12487	-0.22574	-0.79633	1.377	-0.44189	-1.3694	0.22211	-2.836	-1.5517	-2.1205	-0.82627	1.5081	-1.5899	-1.1629	-0.061113
-14.593	-13.474	-11.256	-13.15	-14.753	-13.055	-14.941	-13.291	-12.335	-12.844	-15.093	-11.623	-15.365	-15.419	-11.38	-13.026	-12.713	-12.344	-10.081	-13.698	-13.936	-12.823	-13.519	-12.95	-11.834	-12.578	-15.56	-14.302	-12.843	-13.441	-13.679	-12.637	-15.191	-12.763	-11.07	-12.597	-14.844	-14.68	-13.813	-13.356	-14.013	-13.715	-13.137	-12.169	-13.46	-13.958	-14.087	-14.954	-14.782	-11.641
-0.89798	-0.53502	-2.7274	-4.778	-2.6674	-3.6048	-4.149	-2.2506	-3.5732	-3.2157	-0.84808	-2.0509	-4.0661	-4.2528	-3.0607	-1.532	-1.421	-4.2627	-3.0016	-3.0309	-1.1687	-1.0312	-1.0553	-1.0793	-3.8914	-1.9899	-4.3814	-1.5611	-0.97217	-4.6631	-0.27872	-4.2893	-2.7411	-4.7276	-5.1838	-3.2422	-2.4642	-4.1618	-3.01	-0.71405	-3.4994	-3.6651	-2.1437	-3.6706	-2.0006	-1.3022	-1.69	-3.2751	-3.7899	0.066136
1.6223	0.5647	0.84316	-0.20679	1.7344	0.88906	0.099341	2.4057	2.6139	1.156	1.5745	0.68413	2.281	0.66938	1.0715	4.2078	0.78585	3.1639	2.5767	0.67806	-1.2275	5.359	1.4644	2.5987	-0.52275	0.47776	1.2277	2.3257	0.83787	2.6331	1.6516	0.53795	2.2647	0.80042	2.1196	-0.79962	1.3531	3.881	1.3945	1.2401	-1.0011	1.3791	0.89939	3.3928	2.6849	1.5598	2.8592	1.714	2.7385	3.6474
-2.1989	-4.1167	-4.4532	-7.6895	-4.6955	-4.4882	-3.8103	-3.1939	-4.5207	-3.4171	-4.3378	-4.4845	-4.3408	-5.9166	-4.642	-6.7808	-5.554	-3.7261	-5.4721	-5.2942	-6.0058	-1.9212	-6.2917	-2.8106	-2.4278	-4.6373	-5.429	-3.0928	-5.4923	-6.1937	-3.241	-4.5365	-4.3889	-3.6424	-7.2845	-6.9941	-4.8029	-5.0051	-6.2182	-4.1065	-3.4107	-4.7904	-3.6739	-5.163	-6.3763	-5.4276	-3.273	-3.7395	-5.6101	-6.5232
-7.8048	-8.1167	-6.9037	-8.9018	-8.2785	-8.8068	-11.433	-11.772	-6.3799	-7.2501	-9.5523	-8.4912	-10.28	-9.1927	-7.9586	-12.14	-7.514	-10.186	-9.7229	-10.093	-9.5335	-7.9141	-7.7823	-8.3039	-8.8992	-8.4762	-10.786	-9.222	-8.5637	-8.0497	-8.5232	-11.33	-9.6787	-9.8734	-9.6591	-9.8363	-9.3661	-8.5282	-10.4	-8.3748	-8.6804	-7.9817	-8.091	-6.5476	-11.42	-8.8908	-11.266	-9.9811	-7.1921	-5.8439
-5.8986	-2.5306	-5.2082	-2.9368	-5.6276	-4.4457	-2.0885	-2.429	-3.049	-3.3795	-3.5387	-3.9912	-3.3711	-2.4577	-0.5793	-2.264	-3.4137	-3.861	-1.7678	-5.3904	-4.4256	-3.4003	-2.7063	-5.8071	-4.4624	-5.2222	-0.97522	-4.573	-2.2707	-4.1946	-2.392	-5.5135	-1.6263	-2.6989	-2.97	-3.5025	-2.955	-5.3632	-5.792	-3.6119	-3.2114	-2.9584	-4.0441	-3.1563	-2.157	-5.1997	-2.7506	-2.6059	-3.0235	-1.6566
-10.565	-11.886	-12.097	-11.302	-11.692	-12.146	-11.503	-12.115	-11.662	-12.022	-14.033	-13.275	-14.16	-13.509	-11.518	-10.044	-10.238	-10.359	-13.783	-13.454	-12.663	-12.535	-12.281	-13.669	-10.703	-14.097	-10.352	-10.706	-9.9814	-12.698	-12.166	-12.333	-11.879	-14.092	-10.97	-11.438	-10.239	-11.323	-10.644	-12.771	-9.7514	-11.121	-10.856	-10.727	-10.961	-10.759	-13.902	-11.099	-9.6632	-10.451
-9.86	-5.6782	-7.6536	-6.8191	-6.6762	-8.5708	-8.2838	-8.6088	-7.8811	-6.4768	-9.089	-8.277	-10.548	-7.0613	-3.921	-7.2935	-7.2929	-8.4987	-10.495	-6.1664	-7.747	-6.2154	-8.4577	-7.0846	-9.191	-6.9434	-8.5915	-6.8528	-8.6958	-7.2573	-8.95	-8.8204	-7.8008	-9.4172	-10.782	-8.303	-6.7126	-7.1436	-9.6339	-5.9635	-7.5273	-8.3288	-7.2152	-7.9598	-9.1442	-6.3625	-7.9404	-7.7084	-7.464	-8.7864
1.0197	-1.6655	-1.7163	-2.2095	-1.8498	-1.4864	-0.040829	-1.1941	-1.0604	-1.6066	-2.0088	-1.8977	-3.0632	-2.5638	-0.62762	0.81051	1.0636	-3.2207	-0.2092	-2.8344	-4.2796	-0.76178	0.20639	-3.641	-0.5516	-0.003842	-3.7112	-3.5156	0.15585	-1.7835	-0.44281	0.69219	-3.0044	-0.054149	-1.2156	-2.0468	-0.31707	-0.27143	-1.8747	-3.086	-2.918	-0.87579	0.75111	-0.37351	-0.83487	-0.77765	-0.076141	-0.97206	-2.5338	-0.31992
-1.5059	-2.1862	0.085352	-1.0687	-1.044	-0.38552	-2.527	-0.5574	-3.0736	-3.4706	-1.4032	-1.4099	-0.88707	-0.78281	-2.296	-2.1959	0.055139	-0.48301	-0.074701	0.973	-2.3658	-3.2191	-1.5017	-2.0994	-1.8606	-1.4787	0.43591	-0.73232	0.68702	0.29596	-0.47924	0.082526	-0.36779	0.96074	0.10091	-2.923	-2.1073	-0.32481	-2.4011	-0.46689	-1.1736	-1.3297	-0.28228	-4.0482	-1.5356	-2.5102	-2.7298	-0.24376	-2.1476	-0.71685
-11.788	-10.827	-8.9833	-10.002	-9.3093	-12.343	-10.759	-9.4899	-8.0448	-10.463	-13.414	-8.555	-10.76	-10.464	-9.4751	-10.03	-10.399	-10.531	-9.4253	-11.805	-9.6169	-10.25	-11.844	-7.6508	-11.751	-10.039	-11.518	-8.308	-10.913	-10.462	-8.776	-10.94	-9.9655	-10.08	-10.459	-10.319	-10.315	-9.385	-9.1021	-8.819	-11.618	-10.55	-10.375	-9.8612	-10.629	-10.28	-8.9891	-12.111	-10.083	-8.543
-14.304	-12.4	-17.092	-12.68	-12.029	-16.823	-13.073	-15.729	-14.51	-15.197	-12.323	-14.852	-15.45	-14.651	-15.458	-13.63	-13.678	-15.273	-14.773	-13.119	-15.944	-11.746	-12.329	-13.49	-13.645	-15.195	-15.703	-17.039	-13.416	-15.194	-11.973	-14.041	-14.634	-17.427	-14.56	-12.737	-15.114	-13.266	-14.35	-15.889	-16.204	-13.56	-15.242	-15.41	-13.462	-13.521	-13.267	-15.024	-14.655	-14.986
-1.4251	-3.0935	-3.6186	-3.1245	-3.0881	-3.1472	-1.8013	-3.059	-0.9072	-5.0161	-4.9232	-5.0978	-1.8801	-3.0658	-2.1577	-4.4542	0.10257	-1.6675	-1.0275	-2.0368	-2.9639	-0.27245	-2.3537	-0.73063	-2.866	-2.8944	-0.36936	-3.5297	-4.484	-1.632	-2.6841	-1.8771	-1.1669	-3.9287	-2.197	-1.3753	-3.062	-3.9652	-3.8974	-1.514	-0.62253	-0.35294	-1.5687	-2.4551	-0.99626	-3.611	-0.81614	-1.6142	-0.54149	-2.7173
1.9655	0.48978	0.17263	-0.53613	-1.5836	-1.271	1.1078	-0.03608	-0.21497	-0.1491	0.2069	2.602	-1.1301	-0.78693	1.1439	0.65956	1.0129	-0.89133	-0.84844	0.29674	0.016993	0.17119	1.2314	-1.8323	-2.4164	-1.2243	0.35663	-0.681	-0.68882	-1.5629	-1.5168	2.6551	2.4351	1.417	-1.7024	-2.546	0.61369	-0.90117	-0.23425	1.3039	0.20562	0.16205	-1.403	-0.86391	-3.5841	-2.2538	-0.96327	-0.67188	-0.16974	1.646
5.0747	2.9088	2.1296	6.2564	2.784	2.5588	-0.15701	2.5392	4.8069	1.8038	1.6457	1.6215	4.0483	3.0216	2.4813	3.6272	2.9631	3.5866	2.8596	2.532	4.2504	5.5683	4.3838	2.2994	2.3872	4.4779	4.5487	2.0345	3.6336	4.9108	3.4916	2.6456	3.2558	4.21	3.0543	3.7121	2.337	3.4287	2.304	0.12424	2.9955	3.0139	3.3571	4.2906	3.3859	4.2093	3.1113	4.2179	4.1276	0.63726
9.1201	8.9939	9.1412	7.2328	8.7172	10.116	8.0172	8.9823	9.6325	9.1961	9.8218	9.5689	9.7017	10.169	7.1187	9.9506	10.142	10.603	9.7197	7.4071	10.229	10.267	8.0322	10.28	10.023	9.4477	11.903	8.7253	9.1673	8.3727	10.71	10.979	12.423	9.916	10.149	11.594	7.3507	11.066	8.3491	9.4688	11.279	10.931	9.7431	8.4686	10.501	9.9133	10.534	10.72	11.275	10.141
-20.58	-22.029	-21.515	-23.392	-22.51	-21.847	-20.312	-22.404	-21.666	-23.173	-20.87	-22.06	-21.271	-19.529	-22.44	-21.073	-20.816	-21.251	-20.733	-22.694	-20.866	-22.621	-21.527	-21.861	-23.535	-23.462	-21.416	-22.592	-24.471	-22.482	-21.988	-22.722	-21.847	-21.631	-23.665	-25.49	-23.485	-20.249	-21.945	-20.752	-23.999	-22.13	-20.689	-21.725	-21.497	-21.653	-22.424	-22.427	-22.124	-20.464
0.48687	-2.6992	-0.34344	-1.1197	-0.56096	1.2984	-0.71379	0.93587	-0.28815	-0.14412	-0.83363	-0.58794	-3.0122	0.95812	-1.1299	0.0031165	-0.933	1.7673	-1.1432	-0.8445	0.59377	1.0842	0.23446	-0.10749	-0.83057	0.52841	-2.5432	-0.68591	0.15873	-1.5674	1.4918	-1.0419	0.039458	-2.4402	0.80666	-0.1242	-1.8295	-1.8495	0.722	2.3768	0.69687	0.13483	0.99704	0.48701	0.11593	-1.9889	-2.4814	-1.6171	-0.88114	0.14822
10.462	8.5211	8.4589	8.9868	10.115	7.6013	9.8305	7.3656	8.212	9.2841	7.0784	8.9224	8.7714	9.0257	7.2596	9.916	8.1343	7.4985	9.3843	6.4691	9.683	9.534	8.0451	10.411	7.6836	9.0794	7.8054	9.672	10.097	7.5066	8.1125	7.4349	7.9874	10.665	6.5449	6.8268	7.0348	9.9089	7.142	9.5073	8.8183	7.6227	10.465	9.4442	11.201	8.5898	8.2324	6.4876	8.4616	8.7811
-1.6668	-3.8658	-4.6211	-3.2813	-2.7185	-2.796	-4.3096	-3.9762	-4.1453	-1.9587	-3.5338	-2.1853	-1.9672	-3.6245	-1.522	-4.778	-1.6396	-3.626	-2.9428	-3.2131	-1.941	-3.2475	-3.3278	-4.8202	-5.1903	-1.2336	-1.3526	-2.196	-3.3665	-3.3698	-3.3168	-3.3662	-2.8955	-1.6598	-3.4219	-3.0232	-2.9466	-2.4817	-4.5178	-4.6103	-2.3903	-4.9208	-0.66206	-2.2228	-2.6599	-1.9368	-3.2856	-5.2515	-1.1908	-3.0672
-10.292	-9.845	-11.438	-11.61	-10.225	-12.177	-12.49	-11.934	-11.244	-10.775	-11.017	-9.6433	-9.6708	-11.905	-12.087	-10.896	-9.4628	-11.824	-11.145	-10.651	-12.378	-10.228	-11.174	-10.403	-11.338	-12.763	-12.904	-11.104	-9.2951	-12.46	-12.713	-9.2213	-9.6409	-10.777	-11.216	-11.914	-10.773	-11.497	-13.405	-12.793	-10.065	-10.571	-12.889	-10.043	-9.7268	-9.765	-11.452	-11.016	-9.9539	-10.138
-10.757	-11.391	-10.954	-11.624	-9.7766	-12.483	-11.573	-11.786	-11.886	-10.85	-12.338	-9.8809	-14.994	-9.4051	-13.341	-8.3468	-11.436	-11.198	-11.946	-10.751	-9.4362	-12.732	-12.437	-10.991	-11.396	-8.6211	-11.311	-12.838	-12.841	-10.156	-10.923	-11.531	-11.684	-12.735	-12.196	-12.138	-11.501	-11.67	-11.382	-11.919	-11.39	-11.837	-12.89	-11.999	-15.722	-10.231	-11.063	-10.972	-10.069	-10.378
0.11329	2.9553	-0.33913	1.2846	3.1219	1.7183	1.3342	1.305	3.4613	1.409	1.7469	2.8547	1.3802	1.9927	2.0905	-0.026165	3.4546	0.21664	1.9891	2.1138	2.6967	1.425	-0.19311	0.27298	1.7997	-0.57787	1.4252	1.1264	0.018285	1.361	2.481	0.1581	3.5444	1.3785	1.2557	2.188	1.7039	1.7041	3.2872	1.8255	4.4081	3.0864	2.1901	2.1527	3.6861	1.5109	2.164	2.6784	2.8905	2.5252
5.5744	6.9644	7.4712	8.1453	5.7723	5.9528	7.9169	9.2654	6.1435	8.608	6.4258	7.8834	6.7336	8.3791	8.9301	5.8133	5.8588	8.0331	6.0177	3.3693	6.9315	3.5832	5.9958	5.9826	7.2284	4.5729	4.2404	5.6228	7.5237	6.6996	7.4311	4.7112	8.5184	8.4939	6.521	6.7667	7.8398	7.3446	7.4887	8.775	6.407	7.9846	8.2603	7.2253	5.0854	6.3262	7.4519	4.9902	8.4345	7.5629
-13.657	-12.124	-11.745	-12.441	-13.384	-13.131	-12.949	-12.877	-13.355	-12.902	-14.017	-12.332	-11.587	-12.106	-13.739	-15.504	-13.172	-13.615	-11.698	-12.594	-11.644	-12.977	-13.856	-12.894	-12.129	-13.008	-13.315	-15.457	-13.333	-13.13	-12.326	-11.472	-14.601	-11.468	-12.719	-11.195	-12.308	-10.145	-12.405	-15.442	-12.629	-13.599	-12.848	-14.082	-13.182	-13.69	-11.516	-12.088	-9.6924	-12.331
-0.88646	0.73515	3.0705	0.59373	2.0771	1.4739	2.6816	3.8629	1.7277	1.4947	1.62	2.4699	1.2916	2.1337	3.578	1.2331	0.75257	1.2485	1.5953	1.3641	2.597	4.0284	1.6552	3.1003	1.8507	2.929	0.81844	3.2344	2.7715	1.1839	-0.18852	2.1402	1.0857	1.2628	-0.68597	-0.072312	2.9492	1.6406	3.4097	0.37172	2.6904	0.13003	2.1868	1.0792	2.5063	2.0636	1.7835	2.2164	2.2051	2.6171
-7.5015	-7.7165	-4.2631	-5.217	-6.2963	-7.0683	-5.5038	-5.0598	-5.1611	-4.5854	-5.3232	-7.226	-5.6688	-4.8997	-4.4691	-6.2981	-5.3311	-5.4108	-7.1232	-4.9212	-6.1786	-3.8644	-6.7212	-6.4131	-7.7993	-4.6751	-2.5431	-4.9218	-6.4923	-5.118	-5.2253	-5.7152	-7.8538	-5.0781	-3.6787	-5.3787	-5.0246	-5.4928	-6.1026	-5.5106	-5.3451	-6.7034	-5.5116	-4.7127	-5.8699	-6.2429	-6.2094	-5.6348	-7.6841	-6.313
6.6128	5.2719	7.8687	7.2771	5.5562	4.3558	4.7049	6.6482	6.7456	9.0075	6.5309	7.8026	5.8678	6.8638	8.0738	6.2851	4.4963	5.2934	7.0087	4.54	6.5578	5.2062	8.0819	7.5844	5.9708	6.1873	6.5232	6.9421	5.6547	8.1298	6.0468	6.4608	6.5254	5.873	6.0311	8.5565	7.3813	6.8735	6.3681	4.5794	8.4525	9.7193	4.8301	7.8379	4.8265	7.2417	8.1756	7.2934	8.3583	7.102
-5.1923	-5.4982	-5.3576	-4.7738	-6.1586	-5.4124	-6.2383	-4.2024	-3.9173	-6.0072	-4.778	-7.245	-4.5575	-5.1304	-4.9634	-4.8895	-5.7176	-5.9294	-5.1433	-7.1742	-7.5086	-5.8192	-3.7463	-5.5769	-4.8276	-6.6067	-5.4916	-4.0207	-4.9957	-7.2553	-3.9256	-6.0105	-5.455	-6.6529	-5.0973	-6.0204	-5.6206	-5.9174	-6.6665	-6.0945	-6.5797	-4.4003	-4.2878	-6.9518	-4.8998	-7.0588	-7.0595	-7.6815	-5.6186	-5.7965
2.4115	1.8311	1.8164	2.2961	1.014	4.3275	-1.0113	0.95298	1.3328	0.78366	0.78811	0.60811	2.0267	1.5995	3.037	0.56426	2.753	0.37369	1.4731	0.49931	4.078	2.6085	2.9692	0.19459	0.91933	0.75241	0.29766	1.2202	-0.92008	0.40424	0.34662	0.18851	2.0506	0.51014	1.9766	3.5308	2.66	3.0133	-1.4971	-0.72526	1.0954	1.1551	0.91741	1.8824	1.2971	3.0981	2.0973	1.6774	3.045	2.7007
3.2961	2.4049	0.50779	0.46993	2.5979	1.3057	3.8555	1.9876	2.3833	1.8039	4.5364	2.3764	2.6126	2.9038	5.0123	2.098	2.5346	0.82051	1.888	3.2653	1.09	1.6766	2.1873	4.3725	2.8501	1.9733	1.234	4.3915	1.7788	0.846	4.1306	4.3646	2.6347	2.3581	4.045	3.25	2.7541	4.2199	3.2229	2.2562	-0.61979	1.6938	4.043	2.7243	2.182	0.90314	3.9158	2.9362	5.7603	1.6042
-1.1513	1.2738	0.26137	-0.55381	0.81132	0.32225	2.9755	-0.082865	-1.3165	-2.7474	3.563	-1.2488	1.4159	2.0976	-1.1356	0.61655	0.61294	0.53034	1.5211	-2.6032	-0.95129	0.15393	-0.98429	1.8212	-1.3902	-0.2485	1.2822	-0.39363	0.27478	-0.053749	1.2257	-0.80355	0.82109	-1.5877	1.0318	1.6037	0.11291	0.85581	1.0203	2.0895	1.5033	0.76877	-1.634	1.8208	-0.6247	2.2314	-0.038281	-0.057343	0.96815	2.9067
-19.436	-20.922	-21.507	-23.432	-20.77	-22.389	-23.669	-22.809	-21.749	-21.002	-21.847	-22.072	-20.1	-22.72	-22.189	-21.312	-23.427	-21.85	-22.383	-22.04	-22.087	-22.235	-20.753	-22.14	-22.372	-22.157	-21.706	-24.538	-21.743	-21.851	-19.761	-24.626	-19.14	-21.972	-21.357	-22.13	-21.617	-21.435	-21.359	-23.176	-20.448	-23.68	-20.508	-21.278	-20.492	-22.84	-20.518	-23.494	-22.966	-24.075
-14.545	-15.119	-15.431	-16.15	-15.988	-16.135	-16.793	-14.486	-17.507	-14.849	-14.821	-15.306	-14.611	-17.004	-15.984	-13.798	-14.755	-14.83	-13.227	-14.686	-14.097	-13.283	-14.037	-15.721	-16.644	-14.332	-15.525	-13.187	-15.29	-14.497	-14.078	-14.717	-14.087	-16.577	-13.23	-14.755	-15.298	-13.87	-14.642	-15.001	-12.317	-16.526	-14.114	-14.374	-13.22	-15.586	-15.511	-14.896	-13.672	-16.458
-2.9069	-2.5831	-1.2164	-2.9228	-1.3123	-2.182	-1.8484	-2.3622	-2.7681	-2.9125	-2.3589	-2.9882	-0.47441	-3.8269	-2.7554	-2.8327	-2.8638	1.0177	-0.70837	-2.4292	-1.2012	-1.0306	-1.0281	-1.8781	-2.3899	-4.6855	-1.511	0.77209	-1.1401	-1.0558	-0.62086	-0.51755	0.40821	-2.0434	-1.9187	0.27004	-1.4165	-4.3545	-2.0575	-1.1726	-0.71964	-2.8227	-2.6543	-1.6883	-1.0914	-1.86	0.27434	-0.29941	-1.8094	-0.68527
-10.431	-8.4825	-9.153	-9.1961	-11.041	-10.563	-11.094	-12.444	-10.088	-9.9777	-10.091	-9.474	-10.413	-13.057	-10.319	-10.717	-11.257	-9.5117	-10.217	-9.7796	-8.818	-8.5292	-12.427	-8.3597	-6.8701	-10.455	-9.4996	-8.1863	-13.216	-10.495	-11.103	-12.666	-9.0419	-10.332	-10.929	-9.8653	-11.618	-11.411	-10.411	-9.5361	-12.037	-11.899	-9.8109	-10.372	-10.195	-11.312	-11.641	-9.2566	-12.054	-8.7956
-1.4479	-3.4037	-1.8941	-0.97048	-3.4525	-3.4582	-1.4048	-0.7754	-0.51203	-1.925	-2.1264	-1.2841	-0.063622	0.72444	-1.082	-0.9776	-3.6365	-2.0256	-2.8154	-1.7601	0.53582	-0.35035	-1.0204	-2.0842	-2.2459	-3.5103	-0.67765	0.59444	-1.4505	-0.37942	-0.11166	-2.91	-2.3293	-0.89161	-1.505	0.37683	-2.1283	-2.3461	0.091326	-1.1671	-1.8797	-2.5786	-1.9108	-0.86675	-0.26896	0.34034	-0.28566	-1.3837	1.6489	-3.6147
-7.9029	-8.0274	-7.4741	-5.7995	-7.765	-6.4389	-7.1749	-6.8695	-6.5956	-6.818	-9.3559	-7.0869	-8.454	-9.2411	-6.7072	-7.0194	-8.1838	-6.3199	-8.7131	-8.4329	-6.9865	-9.2235	-6.8111	-6.1284	-8.3903	-6.9129	-8.4777	-6.8186	-6.9763	-8.3594	-6.0844	-6.968	-8.8177	-6.1261	-8.1649	-8.0324	-3.8993	-6.2745	-7.6116	-4.3097	-8.2531	-9.846	-7.8015	-8.1428	-9.5695	-8.2582	-7.2223	-6.1598	-7.4721	-6.9133
-19.971	-20.544	-18.747	-21.66	-21.174	-20.933	-20.509	-19.986	-20.893	-21.597	-23.745	-21.462	-21.548	-20.125	-23.915	-20.284	-21.943	-21.674	-19.632	-18.871	-19.446	-21.474	-19.561	-23.846	-19.993	-18.684	-20.369	-21.302	-22.756	-22.487	-20.625	-20.257	-22.113	-20.371	-21.612	-20.832	-19	-23.102	-19.415	-21.561	-21.905	-19.45	-19.39	-20.725	-21.918	-20.794	-19.923	-20.586	-21.678	-20.79
-5.1548	-5.9903	-4.5762	-4.7598	-3.7383	-4.7453	-5.6657	-3.795	-4.3586	-2.4885	-3.0023	-4.8506	-2.8482	-1.0405	-7.3182	-4.3232	-2.1759	-4.0861	-2.5192	-3.0535	-3.9877	-2.2252	-5.3153	-4.0709	-4.5921	-6.926	-6.3742	-3.5574	-5.9196	-3.6325	-5.0641	-4.7125	-2.9885	-5.5569	-3.9239	-2.6942	-5.0993	-3.5346	-3.5263	-5.4388	-4.5694	-5.2592	-3.1613	-3.4197	-3.3908	-3.6512	-2.8728	-6.1376	-3.768	-4.204
-6.7565	-9.7642	-7.8854	-9.0512	-11.005	-6.3909	-9.3082	-9.5323	-7.4221	-11.203	-11.141	-7.9759	-10.509	-9.2782	-7.2278	-7.4008	-8.7615	-9.7786	-8.0201	-8.2515	-8.2744	-7.4519	-7.0545	-8.9591	-8.8395	-11.33	-7.0381	-9.3352	-7.3279	-8.4221	-8.7298	-8.5716	-7.6034	-7.6437	-6.4098	-6.2164	-9.7388	-10.875	-7.3854	-8.9226	-8.3484	-7.5999	-9.4116	-6.7201	-8.1807	-9.829	-10.089	-8.4292	-7.4361	-8.9089
-0.46046	1.0717	0.25598	1.1353	0.25176	1.938	1.3359	0.88895	0.12906	-0.038782	2.1226	-1.3226	0.89448	-0.45681	0.78545	1.4413	-0.48913	0.57901	1.1499	1.2538	-1.5805	0.70075	-1.605	2.2195	0.28586	3.1575	-0.5167	1.1915	0.77422	-4.8008	-0.73559	0.03482	-0.7769	0.10538	-0.66447	-0.61689	0.07855	-1.8687	0.551	-0.29144	-0.74168	-0.41095	-0.21369	1.5001	-1.1147	-0.48122	-0.60015	0.2602	0.45018	-3.2671
4.1439	5.536	6.6164	6.618	4.5708	3.3353	6.4541	2.3784	6.6051	4.3581	3.7798	4.2675	1.9091	7.1345	5.8355	6.1222	6.0689	2.5197	4.9453	5.1652	4.8246	5.2036	6.9273	4.5257	3.5296	4.7804	3.2438	5.7493	4.2413	5.74	3.5274	4.7833	3.888	5.8469	6.9813	4.3877	6.343	4.6202	6.7573	4.9679	5.9307	5.9481	5.8934	6.0169	4.1318	4.2725	4.4387	4.4437	3.9898	3.0373
-12.18	-10.854	-10.661	-9.7492	-12.546	-9.8593	-12.23	-10.856	-9.063	-9.7489	-10.216	-10.341	-9.6577	-9.8152	-11.615	-13.367	-9.2872	-8.8411	-8.6421	-11.76	-9.6738	-9.9189	-12.655	-10.801	-12.644	-9.5195	-10.777	-12.554	-10.574	-9.8657	-10.564	-10.044	-10.508	-10.259	-10.945	-10.92	-10.057	-10.493	-10.675	-12.08	-12.468	-14.578	-9.9829	-8.7614	-12.76	-10.323	-9.6003	-6.9213	-12.492	-9.2247
-3.6405	-4.8968	-7.3228	-3.4125	-7.1959	-6.0515	-5.5225	-6.6146	-5.9898	-3.9866	-6.548	-4.5774	-5.4574	-6.153	-7.1624	-4.508	-4.9514	-4.8175	-4.1809	-6.822	-4.122	-7.5671	-8.0225	-4.9178	-5.8193	-7.0319	-6.5794	-7.7718	-3.9237	-6.2457	-7.2084	-4.5717	-6.6601	-6.8675	-6.0538	-7.5633	-4.7996	-6.9552	-6.5652	-6.3846	-5.1935	-6.8339	-5.3629	-5.0826	-4.816	-6.4973	-5.5843	-5.8939	-6.6953	-7.0118
-3.7836	-7.3879	-5.8766	-6.3868	-5.294	-3.7763	-6.2339	-5.4879	-2.7857	-5.0769	-4.4363	-5.7882	-5.7188	-7.3351	-3.9636	-4.9484	-4.7516	-4.7261	-4.6619	-7.8297	-4.9939	-4.4964	-5.5574	-4.8677	-6.8417	-5.637	-6.0393	-4.77	-6.0929	-5.7694	-4.769	-4.8845	-5.6884	-4.2304	-4.0987	-4.0588	-6.8743	-7.0417	-6.9797	-6.2207	-5.6561	-4.2345	-4.9692	-6.4137	-5.5717	-5.9211	-3.7679	-5.1157	-4.5878	-5.7682
3.0637	2.6574	2.5177	1.2334	1.1384	1.0473	1.0096	0.80913	2.8892	2.3715	1.5374	1.0634	3.4841	1.911	2.7396	4.7785	1.7649	0.095387	1.062	0.99162	2.4533	3.1835	1.6144	0.91305	1.9593	1.0176	1.2142	1.3271	0.3828	3.2676	0.54159	1.2388	1.65	1.9832	0.99861	2.4795	2.9879	-0.22891	2.0366	3.3617	1.0021	0.90544	1.4252	1.3163	2.0211	0.82395	1.7707	1.7527	0.33802	2.0504
-5.4968	-4.8211	-3.3075	-4.6163	-5.7422	-3.9403	-6.0218	-5.4295	-5.8671	-4.8163	-4.0335	-3.7193	-5.2344	-3.7212	-5.5013	-6.3191	-4.7188	-3.8592	-4.7729	-3.845	-4.9494	-4.7383	-2.5766	-4.8747	-4.3147	-4.5868	-5.0359	-6.9332	-4.6164	-4.693	-5.2915	-3.6829	-2.9123	-4.1965	-4.9377	-2.3276	-6.2	-6.3233	-5.238	-5.9981	-6.517	-5.7501	-2.5271	-2.1797	-4.8647	-4.6307	-7.0999	-5.7181	-4.9317	-4.9853
-2.1274	-5.5742	-4.681	-5.3285	-3.1538	-2.8667	-4.6518	-3.8539	-4.2826	-4.3179	-4.6438	-5.0436	-4.4865	-2.6764	-4.4731	-3.9944	-4.9198	-3.5934	-5.928	-3.2781	-3.0704	-4.7126	-5.0095	-3.9129	-4.5905	-3.1538	-3.7688	-4.9378	-5.3222	-2.7792	-2.9701	-3.3608	-2.7172	-3.2201	-4.6559	-4.1934	-2.8539	-4.2482	-5.1752	-3.7328	-3.9523	-4.5258	-4.4509	-5.6292	-1.1386	-5.2086	-4.8954	-3.5451	-4.2696	-2.4053
8.109	8.1373	9.1443	9.4834	8.0162	9.5406	8.0384	9.1097	5.5339	7.2424	10.081	8.3434	10.533	8.5787	7.2171	6.5318	9.8403	8.4373	7.8229	8.2048	9.0122	9.3617	10.522	9.8924	8.2644	8.586	9.9329	8.712	7.3793	6.8416	10.587	8.3975	5.7233	7.9636	11.068	10.133	7.7348	8.3329	8.6204	7.5344	9.8521	9.5508	7.9516	10.617	7.4336	7.1284	9.1892	8.02	8.8959	8.9955
1.0742	3.4994	2.0722	3.1003	-1.5036	2.1877	1.995	2.9372	0.96196	2.8701	0.31424	1.4355	-1.4951	0.21303	-1.9706	2.1259	1.6742	2.5345	1.3282	1.1201	1.9689	3.3626	-0.035287	2.8704	2.2563	2.3284	2.3845	1.4591	2.744	4.0143	-0.33725	0.66357	2.2611	1.255	1.382	-0.2234	3.5502	2.6438	0.2661	4.6034	-0.30661	2.2966	0.75954	0.087841	0.2335	0.38541	0.47515	0.30782	1.3616	2.5591
3.761	-0.39724	2.8791	-0.66105	2.9717	0.24752	3.2967	1.1255	-1.4145	3.4827	1.9294	-0.014592	2.7479	1.3541	-0.68086	1.6584	0.71679	0.52925	2.5412	2.649	2.3083	3.7697	1.6716	-0.026531	1.0307	1.5728	0.83407	2.6019	-0.30862	1.8152	-0.79174	1.128	0.94398	0.77495	1.128	0.74968	0.16132	1.8586	2.8598	3.0252	-0.085825	0.69632	3.2978	-0.29413	2.4408	2.4171	3.153	1.674	1.9509	0.20064
10.115	11.882	9.6884	6.1155	11.383	9.6952	9.6301	8.3251	10.303	10.689	9.1172	8.0404	10.707	9.1764	12.045	9.6098	10.494	8.1438	10.145	12.497	7.8094	10.66	9.695	10.647	10.65	8.8513	10.389	9.4626	11.046	10.313	12.879	11.744	8.8817	11.279	10.273	12.568	10.425	9.3739	9.7021	11.144	8.3237	8.6828	7.0705	9.0175	8.3289	11.936	10.215	11.572	12.006	11.528
2.7799	2.484	0.35924	1.1669	-0.076297	1.5011	0.89259	1.8104	3.4476	1.6076	2.2149	2.0793	1.7611	0.88936	4.1257	2.953	2.1422	1.5646	0.086918	0.47802	1.1231	1.2602	0.18419	2.1188	1.6445	-0.85476	2.3666	0.40448	0.91533	1.3471	2.6924	2.0259	1.9346	3.1106	1.7463	-0.078514	3.0762	3.5712	0.56543	0.013333	3.2244	1.9423	0.7705	3.1211	0.84292	0.88258	1.5391	1.3245	2.3664	1.6874
-22.443	-22.022	-22.716	-20.195	-22.073	-22.5	-20.926	-23.6	-21.707	-21.018	-22.284	-24.519	-20.652	-23.112	-20.506	-21.406	-23.673	-21.361	-22.637	-21.806	-25.464	-22.033	-22.834	-22.03	-20.74	-21.595	-21.785	-22.346	-22.8	-21.196	-23.052	-20.334	-21.998	-21.051	-22.615	-21.221	-22.677	-24.064	-22.491	-22.02	-23.502	-23.013	-22.442	-23.102	-20.521	-23.384	-24.241	-22.53	-20.029	-21.183
-12.188	-14.919	-13.203	-11.291	-13.1	-15.191	-12.915	-12.602	-14.545	-11.209	-13.873	-12.229	-12.806	-11.519	-13.667	-13.995	-13.158	-12.661	-12.222	-12.139	-13.591	-10.455	-13.891	-13.195	-15.082	-14.244	-14.521	-13.586	-13.754	-12.89	-12.68	-14.464	-14.263	-13.847	-13.665	-12.213	-13.546	-12.465	-13.554	-14.048	-13.199	-11.239	-11.684	-12.066	-12.493	-11.749	-13.2	-14.808	-12.764	-11.769
-21.519	-22.492	-21.929	-23.674	-24.178	-23.185	-22.377	-21.563	-23.183	-23.857	-23.642	-22.629	-21.061	-22.278	-22.224	-24.279	-23.671	-21.8	-21.836	-22.092	-20.97	-21.441	-22.54	-20.335	-22.789	-20.391	-23.786	-24.674	-23.362	-21.734	-23.373	-20.419	-21.917	-22.365	-23.136	-22.501	-22.721	-23.266	-21.472	-20.81	-21.316	-22.725	-23.216	-20.519	-20.646	-19.889	-23.34	-23.956	-22.907	-23.49
-10.955	-11.853	-9.9736	-11.858	-11.349	-12.046	-13.33	-14.57	-10.397	-9.897	-11.242	-10.125	-10.312	-9.7778	-11.986	-9.5965	-12.107	-11.35	-10.172	-11.564	-9.8293	-11.366	-11.866	-9.6168	-10.154	-11.795	-11.031	-14.009	-13.2	-9.4796	-10.942	-12.597	-11.164	-11.947	-11.451	-12.097	-13.371	-14.273	-10.563	-12.657	-10.195	-13.119	-10.265	-13.418	-12.782	-11.573	-12.324	-12.531	-11.157	-10.55
-14.677	-13.015	-14.89	-13.284	-11.13	-13.595	-15.178	-11.524	-13.417	-14.167	-11.574	-14.049	-13.96	-12.88	-15.559	-13.783	-11.154	-10.803	-12.949	-14.525	-14.487	-10.645	-12.173	-13.07	-14.551	-14.395	-12.852	-12.561	-13.553	-13.23	-17.017	-15.217	-14.325	-11.676	-14.835	-13.278	-12.894	-13.302	-13.793	-14.049	-11.253	-12.754	-12.557	-10.904	-12.242	-13.658	-14.413	-12.516	-12.22	-15.89
1.316	0.34979	0.7686	0.13748	0.20973	1.6999	2.0028	0.83322	1.6766	3.099	1.007	2.3633	-0.24013	2.557	3.1612	2.1479	1.067	1.9498	0.49067	1.0339	1.0674	0.67829	3.412	4.9952	1.9708	-0.67725	1.9673	0.99997	1.2989	1.2531	-0.37452	2.6536	0.36262	0.82637	2.7277	2.2305	1.1684	1.369	0.83144	2.2939	-2.4237	0.15806	1.4151	2.7867	0.74876	0.72208	1.0772	1.3441	1.9373	0.94673
-2.2935	-3.5164	-0.35033	-2.1277	-2.376	-1.0372	0.24089	0.087919	-0.54738	0.59289	1.779	-2.5558	-0.66278	-1.3276	-0.9692	0.48618	0.48427	-2.2683	-0.80908	-1.6094	-4.5093	-1.6795	-0.97561	1.0904	-0.055658	-5.1885	-2.949	-2.6455	-1.6396	-2.0547	-0.1425	-4.2484	-2.0947	0.10804	-0.31523	-1.6477	-0.3052	-2.7864	1.2915	-1.2216	-1.525	-3.0706	-0.031075	-3.0212	-1.1637	-1.1806	-1.7226	-1.8455	-3.423	-1.1189
-22.772	-24.111	-22.483	-20.323	-22.772	-23.174	-20.573	-24.32	-20.693	-21.673	-23.081	-23.579	-22.286	-22.555	-20.122	-20.864	-21.434	-22.059	-23.76	-22.864	-23.164	-21.707	-19.18	-23.197	-20.211	-21.406	-21.572	-22.2	-22.021	-21.768	-21.264	-22.174	-19.378	-23.121	-20.921	-22.043	-21.769	-24.51	-24.454	-20.753	-21.234	-22.218	-22.592	-22.697	-23.568	-23.594	-21.723	-21.987	-22.537	-21.682
-3.5908	-4.8002	-3.2484	-3.4695	-3.5517	-2.3951	-0.66075	-2.8834	-2.612	-2.1315	-1.3458	-3.1479	-1.9639	-3.3896	-3.0119	-3.0214	-3.276	-3.9729	-3.5982	-2.1535	-3.0258	-2.8003	-5.1076	-4.3215	-2.7691	-4.7629	-3.5854	-1.6796	-4.5239	-4.387	-5.3414	-2.6363	-3.3421	-2.3181	-4.5174	-3.2232	-3.9181	-3.1433	-2.5093	-4.0483	-4.0139	-5.323	-4.1358	-0.92374	-3.9679	-3.3779	-2.7718	-3.2857	-3.2315	-2.36
3.0464	1.6098	2.3062	2.7378	2.9201	2.3587	3.1604	3.5494	1.5652	2.4434	3.0993	3.3434	2.2579	4.7701	2.2543	1.7238	2.5149	3.2576	1.9531	0.76022	3.5849	3.1531	2.7065	1.0067	2.8782	2.0975	0.85655	3.219	2.7731	4.57	1.2632	1.6561	-0.27827	2.3548	1.9658	1.9206	3.1167	2.5647	3.4348	3.7689	0.17019	2.3661	1.9986	2.2278	3.7156	3.1962	2.4948	1.9339	1.5014	3.8816
3.9447	5.5407	3.6215	3.5646	5.728	4.3029	5.7737	5.2492	4.4357	3.6969	6.0507	6.0882	4.1324	5.3522	5.5708	3.5743	2.98	7.2648	2.876	6.1871	3.3576	6.6837	2.9987	4.9861	5.6764	3.788	5.8809	6.1425	3.9175	3.1329	4.7977	6.0625	5.3852	4.5434	6.7601	4.7272	5.2873	5.4616	4.0622	4.0804	4.2433	5.0122	4.0631	4.3933	5.5515	5.6914	5.0968	2.6223	6.1947	4.3219
5.6353	4.8259	3.0328	4.1984	5.7352	3.6163	5.5536	7.9083	3.0479	2.3248	4.7106	3.2492	2.5039	5.1949	3.0851	3.2527	4.5352	5.6577	3.8116	6.7917	5.1293	2.5932	4.2108	4.3704	4.4235	5.8533	3.0168	6.3343	3.8864	4.0277	3.0948	3.1665	3.8918	6.7261	5.3487	4.0921	3.5713	1.2866	3.0757	2.0573	2.5929	5.7341	3.333	3.5885	5.7823	7.4769	4.6734	3.1263	4.7089	3.9225
-21.849	-22.492	-21.791	-20.683	-20.585	-20.458	-24.922	-23.6	-22.288	-21.905	-21.849	-24.67	-22.654	-23.37	-22.147	-22.674	-23.388	-22.69	-21.861	-19.804	-23.543	-22.816	-23.405	-23.655	-22.073	-22.668	-23.675	-22.32	-21.763	-22.295	-20.879	-22.571	-23.016	-21.196	-23.438	-20.619	-23.78	-20.596	-23.356	-22.263	-22.059	-19.935	-23.241	-21.353	-23.617	-22.961	-22.362	-23.162	-22.868	-20.873
-11.426	-9.9558	-12.189	-11.26	-10.934	-12.27	-12.039	-11.396	-11.744	-9.96	-13.096	-11.7	-12.901	-11.324	-12.114	-10.196	-13.204	-13.279	-9.9555	-9.8884	-10.998	-13.142	-11.081	-13.009	-9.9599	-10.384	-12.006	-11.141	-8.9047	-12.044	-11.636	-9.9945	-10.268	-11.275	-11.322	-12.562	-11.63	-11.248	-10.681	-12.287	-11.45	-10.411	-9.684	-10.679	-11.357	-10.31	-10.625	-11.606	-11.891	-12.151
-3.4702	-3.1324	-2.4129	-1.7469	-2.623	-2.6838	-1.9314	-2.7857	-4.574	-2.0225	-2.989	-4.8191	-3.1649	-3.5818	-6.1244	-2.9112	-2.9121	-2.8624	-2.6981	-3.8519	-4.8346	-3.3793	-3.9151	-2.2534	-2.2364	-1.9856	-3.5083	-4.6442	-4.0705	-1.5322	-2.585	-3.9033	-6.0833	-2.7682	-2.5966	-0.91463	-5.7039	-5.1541	-5.4705	-3.6802	-3.781	-4.0249	-4.4742	-5.6176	-1.9583	-4.4048	-3.9403	-4.137	-2.5621	-2.7905
-2.3795	-3.074	-4.7404	-4.0863	-2.6567	-1.6863	-2.2564	-4.6629	-2.5244	-2.7802	-2.8469	-3.6998	-4.8748	-0.51768	-7.0301	-4.2277	-2.2067	-2.7475	-3.1911	-3.1259	-2.5265	-5.2962	-1.5793	-3.2408	-1.7211	-2.8253	-4.316	-2.5842	-1.7456	-1.1391	-1.4252	-4.8326	-4.1115	-2.5968	-2.5838	-3.8753	-4.8733	-2.8372	-4.9801	-4.9174	-3.1707	-4.5137	-4.2085	-4.1985	-1.8869	-4.4497	-3.389	-1.8159	-3.7181	-1.473
6.0961	6.2637	5.0097	5.546	8.3533	6.8385	6.1784	7.9029	6.3888	7.5248	8.0091	8.6716	6.3783	6.559	6.7256	6.3874	7.8122	5.5959	6.7028	8.769	5.527	7.8607	8.8185	6.3385	6.2297	6.8246	5.9088	7.8637	9.8677	7.7191	6.1135	6.2857	6.1501	7.0448	9.4068	8.2159	5.0394	8.3103	6.4727	5.6322	7.6705	8.5563	6.0087	6.2028	7.7505	4.3738	6.5087	6.1927	6.4966	7.4079
-7.6981	-9.5514	-8.3522	-7.4829	-7.6871	-5.6198	-7.7547	-7.5638	-8.6845	-7.439	-6.8675	-7.4287	-7.0201	-9.0875	-8.2231	-5.0993	-8.2823	-7.9188	-7.3481	-5.9717	-7.6117	-7.2303	-8.1332	-7.6069	-5.1974	-6.3848	-7.0763	-7.1839	-7.6355	-8.8668	-8.0825	-7.5032	-6.907	-8.0771	-8.0794	-8.1172	-8.9893	-7.8168	-5.8011	-6.2915	-6.3883	-8.0818	-6.229	-7.5451	-7.1834	-6.9419	-9.7216	-8.9208	-6.8233	-8.0285
-1.9873	1.3293	-3.2429	0.37027	-0.14444	-0.80414	0.24029	0.96206	-1.6204	0.15125	0.15819	2.6594	1.4836	-1.2316	-0.18622	1.3433	-2.8779	-0.26516	0.60637	-0.31067	-0.43913	-0.37723	-0.66691	0.87405	2.2059	-1.8329	0.73147	1.0437	-1.8632	2.0137	-0.022226	1.8111	-1.4057	0.39873	-1.6043	-1.121	1.9943	2.7963	0.57589	-1.3146	-0.30048	-0.49551	0.65832	-0.55669	1.9366	1.8659	-0.38374	-0.66593	0.23055	-1.2352
-0.48508	0.82393	-0.16888	-3.3226	-0.66127	-1.1467	-1.2133	-1.0308	-2.1055	-1.7443	-2.4559	-0.13697	-0.15567	-0.10699	-1.6021	-0.80098	-0.66772	-1.7869	-0.25995	-1.2996	-1.5064	0.19973	-0.71385	-2.0664	0.36819	-1.5585	-0.7627	-3.6366	-1.1755	-1.8909	-1.8362	-2.2467	-0.65862	-1.9972	-0.65815	0.22857	-1.021	-3.3741	-4.1827	-2.0035	-2.5578	-0.38137	-0.51496	-1.157	-0.59278	-3.0791	-1.5013	-1.689	-2.6443	0.56665
4.9396	4.8918	7.2325	6.528	7.9739	7.41	5.239	7.4984	8.1858	5.2931	8.3813	6.5526	5.9377	7.0861	4.9525	7.32	7.3717	6.8452	7.8942	5.5395	6.689	8.6806	6.4469	8.0856	7.98	6.9979	6.6922	7.0493	7.6533	5.6004	7.428	7.2996	7.5963	9.4069	4.8652	8.0154	6.7133	5.149	6.472	6.3873	6.767	5.2295	6.0468	10.476	8.3397	7.2076	6.7821	6.4727	5.8858	6.3094
-1.535	-0.75186	-3.5839	-0.85738	-2.3146	-2.7216	-2.1329	-1.4311	-2.8701	-3.0216	-3.9929	-2.6432	-2.1707	-1.1574	-0.5955	-1.4572	0.33315	-3.2784	-1.6633	-1.8708	0.63992	-2.912	-2.8346	-2.53	-0.53741	0.095843	-0.6874	1.3032	-1.4595	-1.9401	-1.9901	0.27909	0.85776	-0.92972	-1.8794	-2.0302	0.44966	-1.0536	-0.60788	-2.3226	-2.5837	-0.59882	-3.2066	-2.2422	-0.76761	0.88678	-2.0304	-1.2436	-0.59537	-2.4923
-3.7086	-2.3565	-2.4793	-0.36255	-0.89563	-0.054513	-2.7576	-2.7098	-1.3209	1.1691	-0.78713	-0.15582	-1.6242	-2.9251	-1.6983	0.74907	-1.8522	0.34999	1.817	-1.6432	-2.8879	-2.1332	-3.3934	-3.0349	-1.7459	-2.4955	-1.7148	-1.0244	-2.1684	-1.5466	-2.0717	-1.5881	-2.34	-0.39086	-0.87509	-2.293	-1.0046	-1.7274	-2.072	-0.89467	-3.2876	-0.93738	-3.032	-2.7562	-2.5145	-2.0275	-0.53532	-3.3095	-2.0495	-3.1395
6.4314	5.4738	5.509	7.1143	4.126	5.3724	8.2128	6.2172	5.0449	6.9824	4.2521	4.8069	6.0446	5.6442	6.2476	5.3862	5.6486	5.0303	6.279	4.8342	7.2071	7.262	3.2584	3.8785	4.2139	6.5413	5.4812	6.0264	6.9154	3.4443	8.7655	6.6917	7.8508	7.3461	5.867	5.8691	5.7299	5.427	5.4802	5.209	6.6161	6.9396	6.5527	4.8792	5.7092	4.7819	6.6788	7.0028	5.9762	5.0991
-9.3018	-9.8254	-8.0767	-10.726	-8.7699	-9.3521	-13.7	-9.3562	-9.8241	-11.468	-9.9082	-10.244	-8.199	-11.017	-10.543	-8.9558	-10.48	-10.612	-8.7169	-9.4295	-8.4795	-9.5738	-9.9309	-11.353	-13.179	-9.0044	-11.364	-10.351	-10.702	-10.613	-12.458	-8.4493	-9.7989	-9.5282	-9.8773	-8.9547	-12.158	-10.275	-11.844	-8.7075	-10.312	-10.496	-10.234	-10.515	-9.659	-9.2313	-10.627	-11.107	-10.933	-10.088
-9.8861	-11.359	-13.109	-10.339	-12.498	-9.7257	-11.882	-9.9098	-9.4749	-13.384	-10.881	-13.173	-10.489	-12.205	-12.059	-9.689	-13.115	-10.379	-12.475	-13.175	-11.165	-10.992	-10.844	-9.8426	-13.807	-12.677	-9.9382	-9.2895	-11.448	-10.441	-10.07	-10.513	-12.34	-13.552	-10.015	-11.961	-13.113	-12.051	-10.449	-11.633	-13.05	-9.7479	-12.863	-12.683	-10.896	-13.703	-11.44	-11.42	-14.608	-10.63
-20.124	-22.819	-22.61	-22.221	-23.891	-21.736	-22.489	-19.671	-22.454	-22.725	-23.181	-22.52	-22.058	-21.998	-21.872	-23.237	-21.837	-19.368	-22.496	-21.965	-20.84	-25.706	-22.579	-22.772	-21.831	-24.023	-21.542	-21.294	-24.304	-22.008	-22.515	-20.923	-21.864	-23.521	-23.047	-21.412	-21.402	-21.98	-22.382	-23.663	-20.695	-21.576	-23.466	-22.864	-21.322	-23.639	-22.746	-22.634	-23.361	-20.98
5.8296	5.2269	5.5524	5.2861	6.6837	3.9428	4.3727	8.0626	3.2692	3.3891	7.3445	4.4103	4.2901	4.0494	4.8458	6.3597	6.735	6.5177	5.7522	3.4897	3.9287	6.2412	5.3399	6.9129	6.088	5.8062	4.6581	3.9353	6.6489	6.2302	4.0789	4.169	4.0139	4.5592	4.6465	7.5448	4.5922	7.0264	4.7348	3.018	6.6264	4.5697	2.664	3.0293	4.9231	3.1357	4.8556	5.4724	4.477	4.7862
-20.135	-22.758	-23.2	-22.658	-21.774	-23.297	-23.294	-21.344	-23.26	-20.668	-22.064	-23.019	-23.587	-21.393	-23.905	-21.353	-21.481	-22.212	-22.535	-23.193	-20.236	-21.107	-24.104	-23.502	-21.031	-21.804	-24.064	-22.606	-23.665	-23.563	-20.85	-23.363	-24.402	-23.506	-22.937	-20.785	-19.441	-22.798	-23.198	-23.111	-23.329	-21.024	-21.175	-23.435	-21.439	-21.866	-22.271	-21.267	-22.129	-22.521
-5.5337	-3.3458	-4.506	-3.4483	-4.5292	-2.2352	-4.53	-2.0429	-5.3505	-2.3588	-2.3057	-3.7376	-3.9811	-3.6828	-4.0231	-3.6499	-3.5805	-5.4961	-4.0647	-3.5457	-4.6408	-3.8446	-3.0292	-5.4638	-1.9612	-2.6035	-3.1422	-4.1727	-5.2064	-5.1578	-3.6178	-2.5046	-4.7188	-6.0396	-3.1757	-3.0938	-1.3311	-1.5554	-2.0911	-1.5894	-5.7653	-4.2739	-2.3709	-1.9276	-4.4647	-1.5957	-4.7505	-2.8911	-4.1963	-1.9772
3.8512	1.3805	0.89095	1.4266	2.015	3.3447	3.6611	2.5538	4.4779	3.7905	4.3011	2.5714	4.2045	2.3659	2.1097	4.021	0.94805	1.1936	4.1793	3.08	3.7849	1.8674	1.2191	2.1949	1.5542	1.7065	2.9112	1.9013	4.3602	0.95691	3.1488	3.1704	4.0311	1.8247	0.77603	3.2828	3.1757	4.5797	1.5892	2.3211	2.8965	1.5013	2.5291	5.6471	5.1677	2.8494	3.8232	2.3882	3.1947	0.13631
2.6634	1.7242	2.791	3.1483	3.422	4.9507	3.5527	1.566	2.9622	3.0928	1.6317	3.583	4.7472	4.0813	2.9872	4.7158	4.1471	2.2723	2.0516	4.3064	3.8312	2.7154	3.4874	3.0574	5.1839	3.9424	1.5653	2.7965	2.9497	4.9247	3.0726	2.3737	2.4126	3.1664	2.8945	-0.26299	3.4448	2.412	6.2901	2.8725	1.4167	3.184	3.3494	3.9118	0.26404	3.731	3.0665	4.4914	1.7472	3.2187
-9.4142	-11.698	-13.129	-11.219	-9.3032	-12.168	-11.796	-10.307	-10.689	-10.583	-10.029	-10.199	-11.01	-10.086	-12.038	-12.325	-7.3246	-10.505	-9.492	-11.072	-10.933	-8.6887	-12.424	-11.292	-11.867	-10.638	-10.673	-10.212	-8.593	-10.39	-9.712	-8.6133	-9.6062	-11.271	-9.0492	-12.243	-10.114	-11.417	-12.055	-10.297	-12.293	-12.168	-11.808	-8.9576	-9.9224	-11.521	-11.375	-11.755	-10.892	-11.341
9.9726	6.9913	9.6137	8.2299	8.0681	9.8301	9.5085	8.2106	9.9039	6.9729	5.4948	8.0416	6.8546	10.093	8.2687	6.4369	8.9111	8.0387	6.9074	10.125	6.2275	9.6651	9.6817	9.2811	7.3916	7.0555	9.04	8.0079	8.6589	7.4106	9.6767	9.6962	7.1068	10.439	7.7079	7.8291	6.7826	7.9717	10.192	6.9324	8.4463	5.7967	7.4434	9.7062	9.9203	9.942	9.8813	9.3798	9.6909	6.1251
-3.1209	-3.0169	-0.46369	-0.90076	-2.3302	-0.97907	-2.3927	-0.081429	-2.9884	-2.6991	-2.6449	-0.38512	0.16618	-1.5792	-2.0362	-1.1073	-0.42775	-1.6775	-0.4538	-2.6992	-0.64312	-3.7423	-0.52823	-2.8782	0.75802	-1.8839	-0.91571	-1.8956	-2.571	-2.8755	-0.47074	-0.91275	-3.6228	-1.1473	-1.1329	-0.59696	-0.77963	-0.45892	-2.2956	-0.58678	-1.816	-2.9104	-0.53839	-1.7079	-0.72939	-1.5164	-2.8835	-1.8642	-0.048097	-1.8241
8.0832	10.542	6.9864	7.079	5.5622	7.5684	6.8471	5.9148	9.5212	7.5948	7.1253	7.2737	6.1548	9.4027	8.4997	8.2438	10.5	7.4746	7.9215	9.5602	7.9098	8.5118	6.2543	8.2168	8.1954	7.4458	7.4503	7.8114	7.4519	9.9507	7.913	8.3572	7.2415	5.4287	5.7529	7.8891	9.2965	10.124	6.4067	11.431	8.5398	10.042	9.8079	5.118	8.1582	8.8972	8.3856	8.207	8.1778	5.7592
-2.3125	-4.0593	-4.8432	-3.3305	-5.3363	-1.6562	-2.0773	-4.7932	-3.841	-3.9768	-4.1982	-4.3863	-4.6957	-4.5609	-3.4727	-3.0143	-1.0537	-1.4022	-3.896	-5.577	-4.7737	-2.7855	-4.161	-2.6512	-3.6114	-1.5706	-1.7267	-3.776	-2.069	-3.0046	-4.3078	-3.821	-6.1019	-5.845	-4.9503	-3.2419	-5.7146	-2.4444	-5.1288	-5.2218	-3.8052	-3.2223	-6.522	-3.1027	-3.2765	-4.1929	-3.4438	-3.6315	-4.7239	-4.1119
-14.051	-11.875	-11.54	-12.741	-12.568	-13.36	-11.778	-12.355	-13.538	-13.142	-12.851	-13.38	-13.775	-15.181	-13.885	-14.541	-12.169	-12.502	-12.505	-12.943	-13.924	-11.284	-12.852	-14.184	-14.199	-10.81	-13.406	-14.187	-11.941	-13.533	-12.404	-14.167	-13.495	-12.432	-13.756	-11.574	-12.145	-12.911	-13.849	-12.27	-15.047	-14.026	-14.137	-13.986	-13.203	-13.133	-14.901	-11.526	-15.901	-12.468
-5.9713	-6.7025	-7.5223	-7.0534	-8.0225	-8.6537	-7.8101	-5.5759	-7.3524	-6.5942	-7.6304	-6.1667	-7.9836	-10.138	-6.0952	-6.0152	-8.0046	-7.0798	-6.976	-5.7087	-6.1395	-7.1718	-7.3311	-5.8533	-8.6155	-7.3418	-10.038	-6.1359	-5.8443	-8.6419	-4.7979	-6.7979	-7.3261	-8.3796	-6.5936	-7.1549	-8.7231	-9.283	-6.9518	-8.7348	-7.212	-6.0948	-9.1699	-7.3297	-5.1794	-8.4518	-7.1413	-6.6007	-7.344	-8.3709
1.217	1.665	-0.78988	0.024599	3.3432	-0.27272	0.87609	2.5693	1.4893	2.0269	1.0604	1.407	3.2121	-0.049496	0.22683	1.9865	0.95478	-0.89836	0.095378	1.5976	0.7959	-0.6537	1.8825	1.6364	0.69743	1.5382	-1.1798	0.29815	2.3409	1.0561	0.58223	0.7118	0.52759	1.5895	3.0025	0.71685	2.7512	1.1752	0.62104	2.4689	0.54763	0.88368	-0.37217	0.60097	0.86822	1.9288	1.0066	-0.2391	0.94115	1.9841
-9.3412	-9.9912	-10.971	-10.637	-9.494	-11.861	-8.9179	-11.019	-11.096	-10.271	-11.5	-8.9293	-10.542	-11.482	-10.174	-10.188	-9.569	-8.897	-10.879	-9.7425	-10.007	-9.643	-8.3365	-9.4817	-10.198	-9.4064	-11.74	-10.331	-10.263	-10.551	-10.187	-7.6105	-10.602	-10.202	-7.9857	-9.786	-10.614	-11.921	-10.886	-11.578	-10.911	-11.089	-8.3649	-11.01	-10.529	-9.3967	-10.435	-10.957	-11.747	-10.558
-11.438	-12.9	-11.554	-9.242	-9.3426	-12.249	-9.4473	-12.766	-10.796	-8.4549	-10.794	-11.401	-9.7608	-12.553	-9.5737	-9.7888	-9.1398	-10.885	-7.627	-9.0222	-9.7805	-10.069	-12.248	-12.164	-7.304	-10.861	-9.0177	-9.6183	-8.1173	-10.033	-9.6088	-9.8338	-9.6923	-8.2276	-11.961	-8.321	-9.5744	-9.6802	-10.626	-9.1136	-10.441	-11.471	-7.5708	-9.9499	-9.2812	-10.234	-10.767	-11.181	-8.469	-9.0673
-0.24586	-2.3846	-1.5282	1.4326	-3.9792	-1.2813	0.3169	-2.496	-1.7687	2.0737	-0.59998	0.66299	-1.6939	0.43344	0.45342	-3.0057	-1.0023	-2.1179	-1.5805	-1.219	2.0832	-1.6793	-1.9296	-0.89602	-2.1801	-2.0642	0.023216	-2.4096	0.19947	-3.7352	-0.10395	0.072725	-1.6334	-1.3227	-1.294	-1.0794	0.31943	-1.6346	-1.7184	-3.8925	-0.19188	0.29552	1.4329	-2.3389	3.3353	-1.8816	0.028731	1.371	-0.66823	-3.026
3.1948	1.4612	-0.93657	0.83862	-0.72959	1.5713	-0.022067	1.7887	1.7073	-0.29556	-0.31368	-0.31724	0.92021	-1.5914	-0.46624	1.0841	0.28206	1.6028	1.5242	-1.5007	-1.1605	1.1167	0.64273	2.2134	1.0521	2.1643	-1.1736	-1.002	0.57178	-2.33	-2.0385	0.19201	0.80255	-1.2276	0.54081	0.33269	-0.5404	0.076866	0.29406	-0.94612	-1.3866	3.3488	2.041	-1.1183	0.26557	0.34282	0.43956	2.8062	-1.9436	0.27153
-5.5335	-3.3576	-4.3068	-2.896	-3.3491	-4.2512	-4.4575	-5.5404	-3.4504	-5.1678	-4.94	-4.4315	-5.5467	-4.5204	-3.9432	-3.284	-4.1357	-4.2355	-2.7979	-2.7059	-2.1947	-2.9634	-3.2774	-3.8311	-2.7722	-1.7822	-3.5961	-3.9018	-3.8768	-3.9769	-5.6323	-4.2152	-2.7782	-3.3621	-3.9552	-2.1559	-1.765	-6.3158	-1.8037	-4.5092	-2.2702	-3.1209	-5.6478	-3.8433	-4.9292	-2.8786	-2.8469	-3.1656	-2.8684	-5.6024
6.3672	5.5085	6.3567	7.0307	8.983	6.5758	6.7921	5.1469	5.6331	6.0369	7.4548	6.7867	5.6296	8.4172	7.4097	6.5725	6.0428	5.2418	7.5228	6.5132	8.1791	6.714	5.9862	8.3093	6.8663	8.1614	9.5796	7.7729	6.3645	5.5581	6.3671	5.8388	7.5231	7.6111	7.5178	4.8214	7.0089	8.2255	6.1234	6.7867	6.8093	8.3191	8.1048	8.0852	5.7894	8.3014	7.4609	7.2611	8.198	8.0413
0.5083	0.68587	3.7855	1.192	1.866	-0.1145	2.6844	1.5676	0.81283	2.1207	0.9326	1.3263	1.6853	2.5211	2.5675	4.0734	1.9575	-0.22302	0.54454	-0.41212	0.90729	1.1067	1.4708	1.3507	3.2725	1.9437	1.7936	0.52472	0.78757	2.0159	-1.1202	1.6025	-0.0012774	2.355	1.2695	2.6763	1.9915	4.2152	2.8291	1.1029	2.7611	-0.86473	-0.10782	1.4747	0.14134	2.8333	2.058	0.87664	0.0053289	1.9582
-1.0023	-3.303	-2.4244	0.12541	-0.97477	-1.8569	-1.0671	-0.82607	-2.6852	-1.8784	-3.0746	-0.023865	-1.0882	-1.0533	-1.7661	-0.34157	-4.4562	-2.3294	-1.2313	-1.7181	-0.97212	-0.20189	0.046322	-1.5714	-2.2121	-1.3893	-1.4065	-1.1416	-3.491	-1.2521	-2.241	1.4521	0.90107	-1.8878	0.33142	-1.6715	-1.146	-2.9629	-1.6573	-0.058881	-0.71423	-1.8444	-0.33151	-1.1217	-1.6664	-0.65045	-2.483	0.18283	-0.23593	0.028613
-1.1368	-3.9265	-1.8548	-1.3477	-6.0523	-3.8338	-3.0195	-3.0837	-1.794	-2.555	-3.5079	-2.8876	-3.3367	-5.0265	-1.3512	-1.7077	-4.7588	-1.5842	-0.94146	-1.0279	-2.1267	-0.33187	-1.7226	-3.7064	-0.17192	-2.4924	-2.1924	-4.1278	0.093275	-3.8396	-2.9175	-1.9075	-1.1436	-0.61554	-2.9627	0.25942	-1.5436	-3.0982	-3.1728	-4.4351	-3.0255	-1.1859	-1.5185	-4.2079	-2.859	-4.0509	-0.82576	-0.87846	-1.065	-3.9764
-0.87414	-3.6937	-4.6767	-3.2578	-3.7995	-4.2851	-4.9484	-4.51	-5.3994	-4.6367	-2.6128	-5.1641	-5.7918	-5.4722	-2.5582	-3.2492	-3.2197	-3.5148	-4.5371	-4.126	-5.1811	-4.7888	-1.6746	-2.9021	-5.6732	-4.1271	-3.8621	-6.5326	-4.1625	-4.5372	-1.6272	-4.1167	-3.0597	-5.271	-6.7488	-5.0034	-4.725	-4.6669	-5.0909	-5.2403	-2.3808	-4.9602	-1.4958	-3.9139	-7.0256	-5.1208	-5.4847	-5.2893	-1.0719	-5.4512
6.8294	7.6188	8.15	8.0149	6.5143	4.9694	5.8662	6.1006	7.0014	6.1757	6.1093	7.4326	7.57	7.0581	6.6484	6.1174	6.6905	8.2547	4.6712	7.6831	6.7478	7.6001	7.1796	6.1284	7.3222	8.1538	7.6305	5.9573	7.6352	7.9619	7.1132	7.3982	5.6179	7.9856	6.2467	5.8822	7.9957	7.234	6.3582	7.1606	5.534	6.9007	5.7662	6.8016	8.9904	5.8069	9.4301	7.0361	7.4654	7.9198
-22.028	-22.504	-23.877	-19.967	-22.757	-24.171	-20.534	-22.474	-21.052	-22.615	-21.359	-24.772	-24.056	-21.902	-20.789	-23.631	-22.85	-25.037	-22.867	-22.926	-19.591	-21.632	-19.758	-22.58	-19.347	-20.78	-22.894	-19.592	-24.91	-23.184	-23.006	-23.093	-23.921	-20.605	-20.467	-21.624	-23.044	-24.111	-22.655	-22.52	-25.399	-21.976	-21.206	-20.797	-22.654	-23.784	-23.348	-22.422	-21.184	-24.173
-7.1202	-9.8744	-9.8864	-8.2643	-8.7248	-11.644	-7.7502	-8.4735	-10.776	-8.4877	-10.262	-11.32	-9.1727	-9.2776	-8.3172	-9.1034	-6.378	-7.9519	-10.488	-8.8425	-7.0331	-7.9875	-6.3537	-9.2525	-9.5513	-9.4032	-8.6597	-12.418	-8.2599	-8.2912	-9.9835	-8.652	-10.74	-8.6734	-8.6295	-9.8953	-8.3136	-7.5045	-11.948	-9.6075	-8.5769	-7.6187	-8.5489	-6.5532	-11.109	-7.4532	-8.2578	-7.3576	-8.361	-11.755
-24.994	-23.475	-19.577	-22.095	-23.72	-23.619	-22.603	-22.46	-24.819	-21.441	-23.787	-20.894	-20.961	-20.866	-22.985	-21.325	-23.764	-20.134	-21.841	-22.031	-23.595	-20.896	-23.879	-21.397	-22.63	-22.588	-22.173	-23.65	-20.502	-22.866	-22.847	-24.331	-22.949	-23.06	-21.825	-20.705	-21.6	-22.965	-21.587	-23.259	-20.125	-21.135	-20.34	-21.987	-22.659	-23.874	-20.4	-21.577	-22.683	-21.468
3.917	1.8039	3.3725	4.9635	3.6914	4.9564	6.2553	1.3169	3.8482	4.5214	5.6468	2.1495	6.7579	4.0413	5.1473	5.4077	4.3593	5.6173	3.931	3.1928	1.8137	4.2419	2.4737	4.6085	4.5248	4.3072	4.8327	1.6345	5.1909	2.7293	3.7784	6.7135	4.9558	4.4427	4.8695	4.6424	1.391	6.7801	3.9284	5.9187	2.2686	1.3441	2.369	7.3548	1.9725	3.633	2.1049	3.5603	7.3018	5.6289
-5.4499	-8.6172	-9.2628	-8.5856	-7.8895	-8.6194	-8.8526	-7.9582	-8.6339	-9.663	-9.7592	-7.4726	-6.0232	-8.2763	-9.8447	-10.173	-9.8863	-10.15	-8.3523	-7.6839	-10.518	-8.4768	-9.5403	-8.7707	-7.293	-8.5319	-9.4348	-7.1438	-10.574	-7.3461	-9.7276	-7.6676	-11.772	-7.9337	-10.814	-7.4753	-8.2504	-10.979	-8.0389	-7.8533	-10.242	-10.91	-8.5619	-8.3876	-8.4307	-10.56	-8.3105	-9.8872	-10.969	-10.351
11.614	9.8301	9.3122	8.5595	8.8157	10.633	10.509	11.659	10.676	7.4893	10.051	11.577	9.6376	9.761	10.831	10.327	10.693	8.1487	8.6321	6.4718	11.595	8.9669	10.989	10.657	9.4448	9.2312	9.7508	10.102	10.236	11.741	10.099	8.7662	10.581	12.719	11.453	8.8989	9.2975	9.5157	8.722	10.849	8.4487	11.306	9.6441	7.8184	10.427	10.403	6.748	10.007	10.014	9.6622
-3.5203	-4.71	-1.6718	-4.3809	-2.9252	-3.2062	-4.9105	-4.9463	-2.2696	-3.5939	-6.1175	-3.4831	-4.6614	-6.1128	-6.081	-3.134	-2.802	-2.3477	-3.8998	-3.0396	-4.2633	-4.179	-3.2684	-3.1302	-3.5637	-2.8063	-3.9935	-3.5748	-2.9931	-4.0785	-6.3417	-4.9955	-2.1702	-4.0586	-5.2178	-5.2627	-2.4543	-4.404	-3.6486	-4.201	-5.0463	-4.7991	-4.397	-6.2961	-2.1949	-3.7363	-5.1132	-3.7286	-4.094	-6.0665
0.13371	-1.6149	-2.4916	-2.4521	-3.4978	-1.3051	-1.2081	-2.0498	0.21222	-2.1557	-2.9215	-3.2196	-1.2653	-5.9818	-1.6458	-3.7372	-4.7782	-0.17773	-3.3468	-1.7903	-2.8352	-2.4511	-1.955	-2.6895	-2.3804	-3.795	-3.662	-2.3223	-1.7871	-2.1465	-1.9257	-2.5595	-1.4696	-2.0042	-3.7664	-2.4787	-2.6578	-3.2817	-1.2135	-4.975	-3.9116	-2.9511	-0.041701	-4.4752	-3.2614	-4.7995	-3.3727	-2.7763	0.26807	-1.3908
-4.3722	-8.2148	-6.3557	-5.3231	-5.8483	-6.8594	-4.0045	-6.5373	-6.1024	-5.6822	-4.4401	-5.6207	-7.8808	-4.5293	-7.5054	-6.9242	-4.2566	-5.6179	-4.2987	-6.1809	-7.1565	-5.0904	-6.7959	-2.518	-1.8984	-6.0431	-6.0539	-6.3851	-5.8402	-6.909	-5.2947	-4.4799	-3.69	-6.6916	-5.3746	-7.7874	-5.3616	-5.4148	-5.4814	-5.8939	-4.628	-5.5713	-7.4842	-5.3441	-5.4823	-4.7102	-7.398	-5.8365	-5.0655	-4.0891
2.4027	1.0843	3.2252	4.7696	3.0404	2.2174	1.3178	1.5039	3.9529	2.5193	2.7269	3.5295	0.27069	3.6901	4.2363	1.7067	-1.0255	1.2898	1.7754	3.4415	2.5538	3.5402	2.2084	2.273	0.29542	2.9591	2.6288	2.3494	2.8887	2.659	1.3705	4.3087	1.414	2.7902	2.7405	3.5697	2.7515	0.72834	3.5381	3.0327	3.1062	4.3573	3.3773	1.4604	3.3693	1.9703	5.7945	0.048263	1.9469	4.3817
4.252	0.20064	-0.25137	3.8571	1.1272	1.8933	2.6255	0.4706	3.3542	4.6095	0.64043	-0.77661	0.66304	2.551	1.9701	2.456	2.3851	0.051092	1.9342	1.9363	1.5039	0.76356	3.8818	1.3899	2.5689	4.4924	0.015445	1.6299	1.1303	2.7914	1.4145	0.64399	2.1131	2.0618	1.3668	1.2001	2.0997	2.141	2.5616	2.4422	3.1271	0.54635	1.9494	1.5768	3.4215	1.8756	3.2868	2.9863	3.0396	0.65257
8.6391	10.736	11.162	10.551	10.379	8.3538	11.05	12.3	9.093	10.778	11.303	11.594	9.4848	8.5379	9.8982	8.8695	12.022	10.342	10.931	10.967	9.4945	10.031	9.0488	8.7921	9.2455	11.247	9.2954	10.098	12.083	11.684	10.278	8.8613	8.6153	7.3465	12.854	7.6873	7.9298	8.8968	10.749	10.343	10.627	9.7688	10.258	9.8542	12.723	7.8816	12.433	10.656	10.946	9.2034
-1.288	1.1315	-1.3336	-0.58071	0.70444	-0.6108	-0.39605	-0.60731	-0.22376	-2.1449	0.60811	-3.7258	-1.8111	-2.698	0.14472	-2.0903	-0.68061	-2.711	-1.3063	-1.4955	-2.5339	-1.5418	-1.3403	-1.1072	-1.5859	0.81356	1.4021	2.2627	-0.06924	0.65091	-0.49529	-2.7357	-0.97818	1.5634	-0.45978	-0.94117	-1.0584	-0.98107	0.405	-0.14235	-2.1604	-0.70398	0.71918	-1.6769	-0.41448	-2.559	0.74563	0.11554	-2.7719	0.54082
-3.5663	-5.4548	-5.6981	-5.8165	-4.3353	-3.6527	-5.3645	-4.4682	-1.6329	-3.783	-4.8302	-3.5102	-4.8236	-2.4089	-3.8846	-4.2107	-3.9548	-3.3132	-3.169	-4.4639	-5.1195	-3.3122	-5.505	-6.1386	-4.7628	-3.0953	-6.9447	-5.0109	-2.0741	-4.1412	-2.1065	-0.87033	-4.2661	-4.1473	-4.1564	-5.1435	-3.4982	-4.7129	-2.7009	-2.893	-2.9992	-2.1229	-5.0499	-4.6772	-4.8258	-2.9691	-4.7375	-6.953	-5.5063	-4.9612
-10.061	-10.796	-11.599	-10.681	-11.784	-9.1766	-9.7363	-9.0719	-10.286	-11.799	-9.3278	-10.834	-9.0714	-7.0048	-8.0556	-11.817	-9.4045	-12.209	-10.525	-10.758	-12.336	-8.8202	-11.504	-9.4315	-9.9293	-11.604	-10.547	-13.283	-10.485	-9.6833	-10.198	-10.912	-8.2537	-12.202	-8.692	-11.453	-9.0154	-8.9522	-11.289	-8.6115	-8.5446	-9.4666	-11.73	-9.9595	-11.223	-11.054	-9.816	-9.3379	-10.519	-8.601
-1.172	-0.50351	-0.10422	-4.1816	-0.49079	-1.0895	-0.51628	1.3468	-0.72498	-3.5216	-2.2105	-2.2881	-0.49391	0.74364	-1.6181	-1.6953	1.4773	-1.9042	-2.4069	-1.3888	-1.4887	0.62802	-2.5693	-0.91381	-2.6905	-0.82358	-1.3505	1.831	-0.86893	-1.773	-0.6499	-2.7687	-0.86323	0.43372	-1.4782	-1.3548	-4.0036	-0.58762	-2.1422	-1.4571	-2.0997	-1.3971	-0.35264	-1.5121	-0.2447	-3.0992	-1.2705	0.47534	-1.1988	-1.5275
-1.7206	1.7	1.6357	-0.78304	-0.17811	-1.5544	-2.2628	0.62976	1.051	0.58431	-0.99786	0.31133	-0.74286	-1.6901	1.002	-1.6334	-0.39925	0.92451	0.87753	2.0361	1.8776	-0.20421	-0.6129	-1.0027	-0.23899	0.19146	-2.4561	-0.70923	-1.7988	-0.17206	0.25422	-1.1104	1.3623	1.5104	1.2306	-1.0128	-1.2448	1.7667	-0.26649	-1.5637	0.47232	0.69689	-0.9202	-2.9255	0.63293	-1.3392	0.87287	-0.57297	0.84946	0.39043
-12.693	-14.341	-13.853	-14.956	-13.775	-13.115	-13.242	-15.081	-14.749	-12.172	-14.801	-13.82	-13.552	-16.016	-15.385	-12.929	-14.074	-15.479	-14.124	-15.159	-13.883	-14.237	-11.845	-14.585	-15.2	-13.361	-13.671	-14.489	-13.233	-13.284	-14.452	-11.481	-13.459	-14.549	-14.187	-13.327	-12.629	-13.996	-14.239	-14.609	-13.943	-15.799	-13.998	-12.73	-16.395	-13.764	-15.541	-12.342	-15.894	-13.623
4.5675	2.2449	2.6143	2.6674	4.2088	1.0914	0.62378	1.6648	0.54045	0.18872	2.0502	1.0891	0.47422	2.551	2.3467	2.3927	5.3846	3.4601	1.6791	1.9885	1.4953	3.065	3.3146	1.3481	-0.31786	1.9162	3.9301	2.9339	3.7968	2.6949	0.30637	3.7846	1.7641	2.8876	1.1412	1.566	2.2045	2.428	-0.64554	3.3807	0.43187	3.3474	1.7164	2.4721	1.1422	2.8692	0.84851	1.0281	2.6722	0.92298
-9.6917	-11.533	-12.511	-13.554	-12.362	-13.058	-10.654	-13.76	-12.834	-11.633	-10.759	-10.718	-11.578	-11.822	-10.279	-13.331	-10.982	-12.159	-14.115	-11.343	-9.1178	-11.752	-13.81	-12.077	-10.795	-11.636	-9.9476	-11.92	-11.951	-10.711	-12.581	-12.153	-11.754	-13.038	-12.571	-13.491	-10.986	-8.9993	-12.051	-12.162	-12.364	-12.838	-11.417	-12.113	-12.911	-11.826	-13.898	-12.513	-12.591	-10.346
-2.3073	-2.6139	-5.1184	-3.6398	-4.3531	-4.1734	-6.569	-3.7738	-6.0872	-5.2905	-6.0067	-5.1967	-4.7857	-5.3368	-4.1261	-1.5535	-5.3266	-4.5294	-3.9778	-4.998	-4.3922	-5.4559	-1.4895	-4.5949	-2.5111	-5.0702	-5.1388	-4.7865	-3.932	-4.4116	-3.9324	-3.3291	-4.6331	-6.4769	-4.9706	-1.4514	-4.4016	-4.6754	-4.6698	-2.1221	-3.8167	-1.1738	-4.6716	-4.5646	-3.4336	-4.7606	-4.7488	-3.0749	-2.46	-4.3721
-7.7389	-9.5263	-6.2312	-7.971	-9.8647	-8.2914	-9.2659	-7.5385	-9.0493	-8.5774	-9.3073	-10.913	-6.4545	-7.935	-12.257	-7.9171	-9.5351	-8.8006	-9.8508	-10.459	-7.6926	-9.4267	-7.3175	-10.807	-9.1919	-8.8185	-8.4207	-5.8914	-9.3962	-11.296	-10.126	-6.2872	-10.133	-7.8967	-7.7572	-8.7946	-8.1158	-11.143	-7.4257	-6.6645	-7.3953	-6.7713	-9.605	-9.5004	-10.434	-6.7292	-10.208	-8.1497	-8.9204	-7.9012
-0.34294	1.547	1.2497	0.35469	0.40539	0.77513	1.0147	2.4149	-0.5408	1.3621	-0.77301	0.0037595	-0.27346	0.61225	0.41856	1.8646	1.9486	-0.080815	1.2065	-0.79299	-0.14519	1.2134	0.0062018	2.8576	1.776	0.023621	1.498	0.83667	1.3387	-0.46998	0.38407	2.3208	-1.0043	3.7203	1.1735	-0.51698	-0.067259	-1.9171	0.063793	1.4803	0.70551	-0.2681	0.43628	-0.46714	0.66059	1.2222	-0.60021	-1.1616	0.6584	-0.14121
1.7772	-1.709	0.30103	0.065994	-0.25647	1.5686	2.7254	-0.45827	0.53076	1.9667	-2.8943	0.79124	0.92223	0.92162	0.61279	-0.15365	0.3133	1.2379	-1.0877	-1.3278	1.4593	0.80802	1.1783	0.28214	0.18734	1.0811	-1.0014	1.7456	-2.3409	-1.0329	1.7682	-0.59956	-1.6684	0.49935	1.0877	1.4163	-0.093578	0.20511	-0.64016	-0.79454	-0.98841	2.6494	-0.37282	0.362	1.2608	-1.1324	1.8021	2.0941	-0.93555	0.14448
-0.57349	-0.43765	0.89589	0.28022	-0.43989	-0.94748	2.1081	2.0777	-1.1149	-0.31929	0.2934	0.014589	-0.066396	1.182	0.27002	0.51192	-2.4236	3.3754	3.2478	0.74707	-1.332	-0.12929	-0.012066	-0.88975	0.88437	-1.3729	0.99853	0.37575	-0.38693	1.4335	-0.10503	1.179	-1.7132	0.31603	-1.123	-2.414	-0.84814	-0.37762	1.8518	-1.5329	0.13615	0.92979	0.81646	-0.60817	-0.999	-0.47779	1.6152	0.16783	-0.7034	0.30502
-0.34641	2.6407	-0.22884	-1.1404	1.322	2.141	3.5776	1.2444	1.1216	0.44877	2.1002	1.0948	0.4577	2.2271	2.1498	2.0922	-1.4809	3.3249	1.2	0.96235	0.96244	-1.3626	-0.00030958	0.53266	0.5341	3.0647	3.0464	2.8906	0.81051	1.1306	4.1008	3.3287	1.44	2.633	0.47507	2.6629	0.28438	1.5648	2.312	1.0378	4.2104	0.90095	4.4922	-0.2781	4.9732	1.7433	-0.11754	2.309	2.5665	-0.059853
5.9817	5.37	6.6655	6.598	5.7848	6.5604	7.3473	9.0931	4.9748	8.6408	6.7449	6.9264	8.4659	5.9943	7.41	4.7224	6.4871	8.3335	5.3044	8.3114	8.3416	7.1686	6.3071	6.9945	4.3547	6.1589	8.1519	8.3011	9.4881	5.3967	6.8815	7.7078	4.5685	6.9131	6.3547	7.4331	8.1129	7.2343	5.9632	5.5131	6.682	5.8183	6.9548	3.1844	6.8294	9.2528	4.9404	7.2054	7.0948	6.9655
5.1011	5.8644	4.1705	4.8783	4.0464	5.3128	4.8558	6.3027	6.1801	5.4778	7.8083	3.8476	6.8331	5.282	6.655	3.8616	2.1237	7.0186	3.8438	5.7003	5.3719	5.8638	4.7032	2.4249	5.77	2.4306	5.8965	4.7451	7.395	4.0044	3.8398	5.2888	4.6959	5.2899	4.904	6.4174	3.1844	4.4782	4.3743	2.9144	5.3777	6.4225	7.26	6.7089	4.403	3.608	7.3461	6.6463	2.7812	4.3161
-1.2366	-2.5471	-3.3256	-3.9457	-5.3497	-3.4422	-1.5061	-4.52	-5.8042	-4.5185	-2.2978	-3.9502	-7.1949	-3.462	-4.3856	-3.0549	-1.7075	-0.51291	-5.6003	-3.5153	-6.3657	-3.0564	-3.5156	-2.7269	-4.8406	-1.6664	-2.8081	-0.89328	-2.0598	-4.3416	-2.0617	-1.0199	-3.694	-3.302	-3.1003	-1.0035	-1.768	-2.7875	-1.4949	-4.8851	-1.8345	-3.7407	-1.7821	-4.7468	-3.3179	-4.324	-4.0465	-1.5056	-0.75104	-1.7756
-13.52	-8.849	-11.115	-10.5	-10.208	-9.0401	-10.285	-12.051	-8.7449	-11.255	-10.629	-12.227	-10.465	-8.8928	-11.645	-9.891	-11.224	-10.885	-8.3387	-14.514	-10.115	-9.3912	-9.0241	-10.348	-8.7751	-9.0096	-11.049	-9.1223	-10.503	-11.66	-9.9774	-8.2225	-10.444	-9.1823	-10.618	-8.4859	-9.2036	-9.0343	-8.6551	-9.961	-10.766	-11.038	-9.9756	-10.203	-11.083	-10.595	-11.003	-10.684	-10.859	-12.919
-9.5586	-11.923	-12.49	-10.336	-12.062	-9.2231	-10.478	-10.696	-9.7734	-11.065	-11.772	-12.915	-10.546	-12.164	-8.3931	-9.6906	-8.664	-10.583	-7.6232	-9.1343	-11.419	-9.6477	-9.857	-12.769	-11.914	-11.615	-9.6715	-11.891	-10.124	-10.662	-9.9662	-9.4931	-12.296	-8.2311	-9.3504	-11.459	-7.8594	-9.5691	-11.151	-8.5426	-11.713	-11.205	-9.2631	-9.2413	-11.518	-10.58	-11.361	-10.193	-9.976	-12.074
-0.39368	-1.2163	0.15339	-0.3786	-0.4951	-0.82329	0.2221	0.087863	-0.35443	-1.787	-0.98622	-0.41846	-1.6731	-1.4735	-1.2928	0.0085548	1.8806	-0.40443	0.63014	0.59958	-1.8821	1.9952	-2.4672	-1.3962	1.8403	0.22332	-1.6071	0.029056	0.87627	0.73688	0.79528	2.123	-0.90059	-0.24407	0.085832	-0.43728	1.8041	-0.23363	0.37809	-2.8732	-1.1584	-1.4619	-2.3844	-0.76296	-2.4192	0.084524	0.81497	-1.9701	0.70361	-2.8707
-4.9937	-6.262	-5.0199	-5.6844	-5.4438	-3.2084	-1.8666	-2.834	-3.8495	-4.0022	-3.419	-2.8526	-1.8674	-4.2935	-3.3092	-2.5034	-4.0695	-1.5835	-3.4979	-1.1197	-3.5426	-2.0774	-5.3672	-3.6234	-2.2322	-3.5615	-2.7049	-5.1935	0.93974	-2.6469	-0.19807	-3.033	-3.8975	-0.99337	-5.3576	-2.1405	-1.9635	-2.0333	-2.5552	-5.4002	-4.7585	-7.8236	-3.6229	-4.2537	-2.2325	-3.2874	-2.5848	-4.0176	-4.8479	-4.9445
-11.531	-9.3276	-11.151	-10.783	-11.697	-10.363	-11.255	-12.241	-9.5858	-11.054	-8.4974	-10.41	-9.4467	-11.491	-11.875	-9.125	-8.8223	-9.2664	-13.562	-11.388	-8.6548	-10.02	-9.1335	-11.614	-12.027	-8.5291	-11.527	-9.7063	-9.1934	-11.192	-10.773	-11.348	-11.111	-9.7746	-9.5355	-9.7278	-9.3368	-10.018	-9.2079	-12.018	-10.171	-11.737	-11.645	-9.621	-12.35	-11.466	-7.777	-9.9734	-9.6707	-11.954
0.53294	-4.0282	-4.1318	-1.622	-3.0609	-2.3258	-0.20727	-1.3681	-0.67906	-3.4666	-3.9053	-4.1215	-4.1691	-0.75966	-0.95976	-0.93443	-0.66153	-3.1686	-4.6779	-5.141	-2.0964	-2.2531	-2.9336	-3.1474	-2.9262	-3.2378	-3.7873	-2.3369	-2.303	-2.6109	-2.2445	-0.14061	-0.79599	-4.4602	-2.1513	-1.4683	-3.4852	-3.1528	-1.0921	-2.5754	-1.3717	-3.0369	-5.6303	-3.847	-4.2581	-1.1461	-1.9587	-3.0379	-2.565	-3.6284
-12.447	-12.382	-12.161	-12.074	-14.592	-14.462	-13.877	-13.449	-13.955	-13.996	-15.769	-13.037	-15.07	-12.635	-14.121	-13.883	-11.708	-13.346	-13.181	-12.525	-12.332	-13.988	-13.708	-14.39	-13.355	-15.093	-15.255	-14.169	-12.268	-12.172	-13.987	-11.762	-10.884	-14.094	-13.975	-13.017	-11.392	-12.95	-14.159	-12.947	-13.54	-14.364	-12.607	-11.933	-12.101	-12.375	-14.049	-14.392	-13.802	-12.59
1.6998	2.2602	1.1344	-1.0213	2.1595	0.20596	2.7924	1.6909	1.604	0.87175	5.7006	2.5512	3.2664	3.0268	0.45305	2.244	1.4917	1.0421	3.8819	1.5351	-0.53658	1.6952	0.92054	0.94748	1.6148	-0.37687	-0.30098	1.3446	1.7393	0.11085	3.8158	0.8458	2.9385	0.72682	4.0282	1.0285	2.2383	4.1116	3.9956	1.8338	-1.4336	0.47885	4.1359	2.2786	2.6037	1.7604	0.058515	2.0783	1.1214	2.2265
-3.0821	-5.6599	-3.9643	-3.6221	-3.867	-5.2602	-2.9961	-2.9698	-3.7235	-1.3391	-2.9397	-4.9463	-3.9738	-5.5763	-3.546	-3.5958	-2.2919	-5.32	-6.4367	-4.0074	-2.365	-4.0413	-4.6707	-4.1736	-3.9942	-4.8495	-3.1513	-2.9642	-3.3954	-4.7531	-4.2319	-3.3769	-4.7453	-4.6114	-3.0905	-3.9895	-5.3013	-2.5888	-2.4397	-4.1038	-3.7084	-4.0039	-3.5986	-1.5876	-3.8688	-3.0415	-5.0782	-3.9699	-1.9734	-5.3486
6.2338	7.786	6.4681	7.9193	9.4567	4.422	7.2683	4.4826	8.2788	8.819	5.339	6.4211	6.6354	5.364	7.4504	5.5853	4.3685	7.307	6.039	5.653	9.2034	6.9066	8.4887	8.3128	7.4395	2.9107	5.2801	7.3468	6.1148	6.3302	6.6786	5.7426	5.5252	7.7287	7.251	8.1876	8.1331	6.6629	6.7788	6.4502	6.5221	8.4574	7.0621	5.926	7.1476	4.7246	8.4867	7.8056	6.6051	7.2125
-2.1701	0.12769	-1.1272	2.7103	-0.45223	0.12606	3.0491	1.053	1.0376	-1.1611	-0.69225	0.97416	1.2495	-1.5904	0.71995	-0.84249	-0.50284	-0.79507	-0.4922	-1.3373	-1.2733	1.0698	3.9055	0.19852	-0.5302	-1.1654	-0.27287	1.4274	3.0779	0.35472	0.72788	0.52068	-1.3552	-0.0025519	-0.15739	0.90207	-1.004	1.5261	-0.48691	2.9041	2.1982	-0.84696	0.85319	1.7234	1.8451	0.28939	0.3132	-0.87217	2.3964	0.82513
-0.40079	0.51678	-1.483	-3.7779	-3.3432	-2.6709	-2.8475	-2.3449	-3.8595	-2.2282	-1.703	-1.5082	-0.11429	-3.3482	-2.0327	-2.2353	-1.2756	-2.1646	-1.3575	-2.6468	-0.62967	-3.6226	-2.9132	-1.7815	-2.9211	-3.8063	-1.7406	-2.3798	-5.1419	-3.3823	-2.7189	-2.242	-2.2272	-2.5268	-2.9712	-3.985	-1.3845	-3.6183	-4.01	-1.221	-2.407	-4.6721	-1.265	-0.03238	-1.762	-2.4564	-1.0694	-2.5578	-0.85577	-2.451
-10.136	-10.763	-12.898	-11.066	-11.572	-11.237	-12.58	-10.55	-11.267	-14.6	-9.9389	-12.476	-10.258	-11.885	-11.141	-13.032	-10.025	-11.599	-11.282	-12.915	-10.701	-11.666	-11.236	-11.5	-13.129	-13.594	-12.404	-11.92	-13.93	-12.615	-12.237	-12.112	-12.028	-10.996	-10.668	-12.433	-11.541	-11.124	-11.105	-11.082	-13.455	-8.6519	-12.117	-12.087	-13.623	-11.256	-12.639	-10.805	-9.7468	-14.309
-8.4826	-7.6709	-8.3725	-10.145	-9.4557	-7.9265	-7.723	-8.3782	-11.174	-9.4673	-6.3907	-9.8146	-10.154	-9.0871	-9.2873	-9.7319	-8.7417	-12.171	-10.757	-9.4738	-8.9921	-8.5241	-8.1614	-8.6763	-10.899	-8.3932	-8.4247	-6.9981	-9.3385	-9.6463	-7.7184	-6.8986	-8.5674	-10.408	-7.9736	-8.9282	-8.3328	-7.2208	-10.198	-11.13	-10.017	-7.3424	-8.6748	-9.3094	-10.441	-8.1437	-9.4768	-9.5069	-8.6415	-9.4821
0.11627	-2.2961	-1.1793	-1.4768	-1.0848	-1.7003	-1.7671	-1.7311	-1.0459	-0.75301	-1.4035	-1.4169	0.74323	1.466	-1.9094	-1.9183	-0.50675	-1.5922	-0.1651	-1.1572	-0.85861	-3.5329	-1.921	-0.29904	-1.9648	-1.5173	-0.78981	-1.4682	0.088271	-0.40435	-2.3853	0.63003	1.8301	-1.9854	-1.7751	-2.7808	-3.1097	-2.3084	-1.9507	-0.56779	-2.6477	-0.78049	0.55942	-3.1898	-1.7219	-2.1355	-2.342	-2.6142	-0.15586	-1.0668
-7.9504	-11.289	-8.4051	-10.556	-10.639	-10.852	-9.8199	-8.5031	-11.398	-11.374	-9.3597	-9.4429	-9.5915	-8.0673	-8.5179	-9.5686	-11.648	-7.9225	-9.3003	-9.7959	-8.8458	-10.036	-7.8723	-10.312	-10.16	-10.256	-7.8028	-9.7677	-11.187	-9.0825	-10.01	-8.617	-8.7863	-9.7704	-7.5796	-9.3788	-8.4331	-10.184	-9.2982	-9.7006	-9.2303	-6.667	-8.7584	-10.7	-8.4199	-9.5978	-10.53	-8.639	-6.7497	-8.0348
1.9701	1.4547	0.96827	3.495	2.4208	-0.76374	3.3225	1.9975	3.0026	3.4297	2.65	3.2641	1.6178	3.0012	1.3453	1.3619	1.6136	3.6231	0.14227	1.7261	1.9064	0.22841	-0.23191	2.3519	0.69423	0.29249	2.8772	4.0888	-0.60473	4.8446	-0.049541	0.3798	3.2007	1.8277	1.3615	3.1386	3.2919	0.80114	2.6954	0.60199	1.0071	-0.90696	0.75877	1.9803	1.8835	1.4723	1.8569	1.1141	2.0633	-0.30331
-1.8358	-3.167	-1.1853	-1.9245	0.795	1.1046	-0.54908	-1.965	-1.069	-2.7274	-2.7503	-2.4661	-0.91744	-3.0498	-0.96455	-0.95008	-3.7435	-1.6227	-1.541	-2.584	-2.7694	-1.0318	-2.2543	-2.6918	-3.4489	-1.3065	1.41	-1.4311	0.1056	-3.3998	-2.2874	-1.3476	-1.5534	-1.5465	-2.193	-2.4086	-2.0887	-0.29176	-2.5809	-2.3237	-0.55151	-1.9653	1.4021	-1.363	1.9495	0.58122	-2.4092	-1.972	-0.98491	-3.6979
1.9155	2.838	2.3849	-1.833	2.955	1.3325	-1.5319	0.47826	1.434	0.71094	-0.13964	-0.16009	2.8192	3.933	0.90858	0.66772	2.3606	0.49176	-0.35928	2.37	0.6854	0.098999	3.4579	0.15995	3.181	1.3711	-1.3568	2.5407	3.1751	1.5959	3.518	2.2923	1.3495	0.85707	3.0439	0.55082	1.0237	0.19582	0.93175	2.0807	1.0711	0.43933	-0.48278	1.5835	-0.15053	0.34698	-0.18851	1.0289	2.8647	-0.48447
3.3366	3.1277	4.573	2.0623	3.2139	4.6024	2.3695	2.4517	2.8732	4.6913	3.3112	2.5877	2.2872	1.4014	1.5256	4.5771	2.1333	2.3306	3.5739	5.097	1.8126	2.6266	2.8982	5.1761	3.7104	4.4725	2.0696	2.6475	3.4776	2.96	3.4087	2.6367	3.2159	3.6175	3.1889	2.2525	2.7413	-0.10437	1.3761	4.001	3.817	0.34093	0.81918	2.9019	2.425	4.2267	3.6616	1.6283	1.1389	1.9946
-13.04	-13.425	-12.661	-13.257	-14.568	-13.715	-11.81	-13.29	-11.301	-12.546	-12.973	-16.169	-13.321	-14.487	-13.747	-13.646	-11.639	-11.22	-13.942	-14.784	-13.096	-14.142	-12.104	-12.827	-14.064	-15.398	-12.16	-14.045	-13.088	-13.134	-13.368	-12.377	-12.175	-10.447	-15.197	-13.276	-12.948	-10.317	-14.294	-14.875	-11.566	-13.675	-14.705	-13.444	-11.829	-14.224	-13.712	-12.774	-11.266	-13.97
-10.904	-8.7642	-12.564	-13.501	-13.031	-11.525	-9.401	-12.251	-8.8473	-9.8385	-9.3898	-10.244	-11.683	-11.24	-11.199	-11.763	-8.7549	-10.56	-10.045	-10.521	-11.514	-12.087	-11.923	-10.138	-12.274	-9.4668	-11.122	-11.784	-12.475	-11.419	-11.313	-9.641	-11.039	-10.265	-13.042	-11.702	-11.457	-11.802	-10.729	-11.758	-9.8949	-8.8575	-12.441	-12.001	-11.39	-10.743	-11.81	-10.438	-12.169	-14.602
-0.040089	-0.75614	-0.23241	-1.3737	0.84465	-0.94178	0.25617	-1.4447	0.18531	0.30694	0.41342	1.8249	-0.57098	-1.9778	0.27359	1.6711	1.4194	-1.1599	-2.4375	-0.21369	0.90879	-0.88566	0.16057	1.3822	-1.2728	0.57032	-2.4311	0.45064	-0.80986	0.85806	1.2779	-1.1299	1.2226	2.8429	-1.2074	-0.41561	-0.53082	1.3686	-0.65577	-0.48198	-0.98962	-0.83617	1.8068	-0.3874	-0.97349	-1.5272	-0.60737	-1.3368	0.49184	-1.7046
-10.635	-10.663	-9.8586	-10.123	-13.795	-13.35	-10.758	-13.378	-10.714	-10.61	-14.059	-10.689	-10.491	-11.803	-11.848	-11.803	-10.016	-12.721	-10.791	-12.668	-11.267	-12.182	-13.609	-12.177	-11.68	-15.157	-10.748	-12.404	-10.894	-12.11	-10.889	-9.0366	-13.805	-12.6	-11.081	-10.89	-11.963	-10.759	-11.546	-13.018	-12.461	-12.349	-13.935	-10.506	-10.173	-12.198	-10.607	-11.214	-10.714	-11.234
4.0657	2.5089	3.5324	1.2482	0.59542	1.917	3.3626	2.8712	3.776	5.1915	1.7824	2.5429	1.697	3.1291	1.1498	3.55	2.4899	1.2806	4.9499	1.4487	3.8002	1.8819	2.826	3.5871	3.8748	0.41009	3.4025	2.323	5.3956	3.8306	4.496	2.8322	1.7957	4.4119	2.4967	2.6859	4.0806	1.4106	1.2617	2.1057	3.0103	2.1943	2.4794	3.1689	2.632	3.1176	3.298	2.5018	3.335	3.346
-4.5141	-3.0882	-5.2229	-3.4447	-5.9242	-7.245	-6.621	-6.4909	-5.3971	-6.9721	-3.4029	-5.5983	-4.1777	-7.354	-6.8571	-4.8634	-5.6358	-6.7886	-7.4598	-3.9822	-6.5265	-7.1739	-6.4594	-6.0567	-5.3963	-7.3634	-6.6806	-4.4767	-4.0958	-5.6008	-7.6441	-4.1293	-4.3108	-6.4834	-6.1706	-6.0503	-5.5607	-6.832	-6.9432	-2.9355	-3.0556	-4.7827	-5.5734	-5.0088	-4.6246	-5.2724	-5.8475	-3.2162	-5.105	-7.6799
0.9368	-1.0505	-3.4437	-2.9537	-3.6227	-0.13931	-1.7177	-2.6291	-2.2469	-0.73321	0.2928	-0.61249	0.87425	-1.4478	-1.7596	-2.0539	-1.8687	-2.0429	-0.15663	-2.0956	-4.2106	-1.4135	-0.18155	-2.2977	-2.1899	-4.2318	-0.48848	-3.4155	-1.4039	-2.0787	0.68432	-0.6019	0.43138	-2.1063	-0.22379	-3.037	-0.72479	0.90755	-0.3828	-2.3961	0.72819	-1.3329	0.1841	-1.7649	-2.1015	-0.1478	-2.0023	-0.73408	-2.0731	-2.9392
-0.86551	0.22315	-0.36746	-1.2074	-0.80798	-0.34771	-0.88047	-1.3677	-2.4152	-2.3553	-1.2691	-0.66206	-0.96703	0.10059	-0.85391	-2.3003	-0.73781	-0.3841	-0.57743	-0.58015	-3.0177	1.029	0.35312	-0.91757	1.4613	0.5939	-1.162	1.5708	-1.9229	-3.1154	-0.59043	-2.3411	-0.22082	0.50922	-0.3023	0.49548	-1.5226	-1.1472	-1.9581	-0.18646	-0.84966	0.92372	1.0074	-1.4449	0.57842	-1.5947	-1.9779	0.25474	0.073597	-0.18473
-5.8369	-6.0996	-5.9539	-3.1046	-7.3233	-6.0515	-4.1975	-6.8079	-7.0132	-3.7944	-3.5265	-6.7276	-3.8378	-5.4096	-6.6305	-4.9514	-5.7543	-5.0852	-5.6605	-6.3291	-6.0036	-4.4245	-6.6407	-3.461	-6.335	-8.0436	-6.4033	-6.0444	-4.253	-2.8921	-5.5115	-4.9406	-5.9426	-3.3045	-4.0719	-3.0956	-5.6686	-5.6691	-6.7806	-6.7322	-6.1774	-5.9407	-4.1914	-2.9658	-6.4001	-4.2522	-4.5076	-5.9053	-3.612	-4.0723
-15.778	-13.865	-13.295	-13.599	-13.954	-13.063	-11.567	-13.576	-13.677	-14.592	-15.574	-13.844	-15.427	-14.66	-11.968	-11.84	-13.677	-11.809	-14	-13.23	-14.882	-13.598	-15.055	-16.003	-16.682	-12.429	-13.156	-13.094	-14.306	-12.979	-14.804	-13.866	-15.55	-15.535	-14.819	-14.447	-14.964	-14.185	-14.025	-16.445	-14.031	-15.471	-13.05	-15.468	-13.439	-15.779	-15.032	-14.123	-15.659	-15.017
-4.9033	-7.1863	-5.8317	-7.5103	-3.3581	-2.8993	-4.4241	-5.3833	-6.1029	-5.0494	-7.7308	-3.7896	-5.2327	-6.3366	-4.872	-5.9433	-2.7238	-3.7083	-6.7316	-6.3058	-4.4313	-5.2585	-5.2935	-4.2786	-5.9261	-6.8221	-3.6188	-7.7446	-4.4334	-6.2241	-4.1818	-6.3077	-5.7492	-4.1946	-6.9107	-6.1358	-5.3472	-4.4476	-5.4149	-5.067	-5.1414	-6.2702	-6.2417	-3.0161	-7.1572	-4.3075	-6.3049	-6.9071	-6.4661	-4.4837
-12.358	-14.958	-13.764	-15.427	-11.984	-11.932	-11.648	-13.863	-13.194	-12.827	-15.097	-11.638	-12.529	-12.208	-12.478	-14.799	-12.114	-13.488	-12.386	-12.162	-12.993	-11.639	-13.419	-12.222	-12.519	-15.742	-13.462	-12.451	-12.389	-11.754	-13.696	-12.124	-13.886	-12.871	-14.295	-14.026	-14.22	-12.295	-13.827	-13.561	-14.978	-11.546	-13.567	-10.687	-13.343	-12.558	-14.547	-12.05	-12.01	-12.765
2.7882	0.62472	0.98317	0.16966	0.19674	-0.88603	0.59452	-0.75891	1.9653	2.2814	2.9815	3.692	1.4187	0.67971	0.61343	2.8479	1.1173	0.53767	-0.014574	4.2817	2.6896	-1.0323	2.2	-0.25349	-1.1697	0.69841	0.13442	-0.5642	3.2416	-0.16605	1.1817	0.55606	-1.8328	0.46576	3.0407	0.48581	0.62387	4.1612	0.85706	2.0814	1.8936	1.0255	4.7586	3.4837	1.4127	0.6033	2.4323	2.0863	1.1977	0.31757
-3.8996	-1.8272	1.0082	-0.98381	-1.0735	-1.7089	-0.46732	-2.6736	1.8778	-4.2517	0.63477	-1.0777	-0.29256	-0.0057352	-0.83888	-1.4875	-1.7551	-2.6897	-0.17137	-0.97802	-0.63003	0.14873	1.7339	-0.70828	0.64205	-1.8257	0.24944	-0.76853	-0.15837	-1.3123	-0.65071	0.70457	-1.4959	-0.34388	-0.74709	-0.19424	-0.71576	-1.9813	-1.5111	-2.036	-1.1423	0.5877	-1.3238	0.24254	-0.48278	-3.6217	-0.37851	-0.2875	-2.4588	-2.6296
-0.45189	-0.65657	-2.1147	-0.92088	-1.2652	-2.0353	-2.3252	-3.0479	-2.669	-3.3425	-2.1715	0.54181	-2.4779	-2.2085	-0.08813	-0.93335	-3.1486	-2.6816	-0.87463	-1.5313	-3.449	-0.20488	-2.4472	-2.7248	-2.3976	-1.791	-2.7961	-1.1984	-0.57025	-0.91788	-1.5968	-0.2042	-2.5115	0.55762	-1.741	-0.79078	0.15126	-1.1763	-2.5097	-2.0755	-1.4691	-3.8426	-1.805	-3.7956	-0.74674	-2.3613	-2.1239	0.85258	1.3261	-3.1906
-15.053	-11.897	-14.007	-14.48	-13.629	-11.683	-14.652	-14.118	-12.704	-12.859	-13.267	-12.939	-13.799	-13.674	-12.452	-14.548	-12.144	-12.676	-12.136	-14.295	-13.54	-12.103	-11.959	-15.294	-14.74	-12.608	-11.099	-15.666	-13.857	-13.926	-12.802	-11.766	-13.238	-13.125	-11.199	-12.75	-13.97	-15.139	-13.242	-12.305	-13.722	-12.926	-13.205	-15.224	-13.419	-13.579	-11.283	-12.842	-13.578	-12.658
-22.734	-24.348	-22.704	-24.28	-21.562	-20.154	-20.072	-23.208	-24.803	-22.481	-24.426	-20.664	-22.938	-22.69	-19.752	-21.68	-23.163	-23.342	-21.79	-24.958	-22.406	-24.747	-22.738	-22.496	-21.265	-20.266	-20.03	-23.16	-20.905	-21.979	-22.034	-20.583	-22.404	-22.082	-20.904	-22.401	-24.25	-25.137	-22.925	-21.991	-22.706	-22.249	-22.492	-21.884	-22.288	-22.921	-21.697	-22.233	-23.174	-20.068
-9.5741	-10.052	-9.4036	-8.4349	-9.2927	-6.2748	-6.9625	-6.0173	-8.7999	-8.3088	-9.9288	-8.7301	-8.0843	-8.325	-9.7202	-6.4243	-9.157	-7.7042	-6.8154	-9.6707	-10.028	-9.3322	-7.0298	-9.6081	-10.669	-10.315	-10.675	-7.2711	-8.3177	-9.4018	-8.4477	-8.7987	-11.35	-8.0856	-6.456	-10.539	-9.3006	-10.685	-9.2498	-8.0313	-10.877	-10.122	-9.6971	-11.93	-8.3877	-9.3352	-9.3189	-7.1917	-7.8408	-9.1835
3.7234	3.9305	2.9735	4.233	3.9646	2.0636	1.1335	3.4805	1.8883	3.7384	3.4016	3.2884	1.0747	1.261	3.0803	3.2291	-0.6588	3.6319	2.7407	2.1566	0.85619	3.1331	2.2826	5.2548	3.7323	4.8084	3.2381	2.3497	1.2605	1.9459	3.4577	1.279	4.0163	2.2897	3.9569	3.381	3.4182	3.0794	3.3465	3.9251	4.0004	1.9488	1.126	4.4312	4.2953	0.40806	3.2383	2.9513	3.986	3.6881
-1.3274	-3.2641	-1.4359	-3.8095	0.92675	-3.4357	-3.9708	-1.3673	-2.8995	-3.6225	-2.2519	-1.9139	-2.6697	-1.0093	-3.1678	-3.3921	-1.1099	-3.6073	-4.852	-2.0497	0.46573	-2.4404	-4.8019	-3.8791	-4.7288	-1.21	-2.2974	-2.2105	-1.7685	-2.9131	-3.0067	-1.3668	-2.6616	-2.1267	-3.3488	-2.6198	-1.497	-1.7168	-0.65141	-2.3857	-1.8785	-1.8558	-1.5988	-2.2837	0.4349	-0.50564	-1.9768	-3.3375	-3.1673	-3.8728
0.54467	-2.9468	-0.58639	-0.37826	-0.48118	-0.26305	-1.228	-2.4074	-2.1135	0.77076	-1.0975	-1.0176	-1.8119	0.041952	-0.67205	-1.2896	0.34206	0.69875	-0.18163	-0.36174	-1.8662	0.24544	0.92666	-0.9285	-1.3668	-0.36867	-1.3445	0.80205	1.054	0.20967	-1.7298	-0.88728	-0.54908	0.72682	0.25509	2.2667	-1.8208	0.97155	-0.90181	0.71923	0.98941	-1.1093	-0.28486	-0.66546	-0.52146	-0.131	0.79351	0.91165	1.5418	1.0676
-12.531	-10.424	-14.516	-11.698	-9.6725	-13.09	-11.413	-11.976	-12.152	-10.804	-10.734	-12.966	-14.592	-10.829	-11.119	-9.9056	-14.94	-11.464	-13.499	-9.8572	-10.567	-12.12	-12.556	-11.451	-12.428	-9.5452	-12.178	-12.49	-11.885	-9.8887	-10.103	-11.348	-13.148	-12.613	-11.904	-12.391	-11.106	-12.309	-9.2163	-9.6026	-11.175	-12.643	-13.404	-11.611	-13.799	-11.765	-10.178	-11.302	-10.625	-13.028
-13.226	-9.4506	-11.986	-9.8579	-10.254	-10.237	-10.745	-10.403	-10.892	-8.8915	-9.7497	-11.148	-10.578	-10.251	-10.461	-10.041	-10.078	-13.816	-8.5382	-9.1781	-7.0545	-7.0794	-10.314	-10.465	-12.808	-11.216	-8.767	-9.1475	-10.337	-9.1639	-8.4554	-10.179	-9.6421	-9.0296	-7.3725	-9.2752	-9.744	-8.7317	-10.63	-11.277	-10.601	-7.9787	-10.996	-10.238	-9.4179	-11.961	-9.2961	-11.758	-11.153	-11.634
-0.63823	-1.6226	1.8416	-1.125	3.4501	-0.10536	0.16118	-2.9609	0.42463	0.65537	-3.1035	0.077497	0.21309	1.4348	0.4473	0.029746	-1.7429	-0.18202	-1.623	-0.35335	0.45613	3.3072	-1.37	1.2897	-2.0209	0.5858	-0.011835	0.20211	1.0351	0.88021	-0.22236	-0.24533	-1.8311	2.2103	-0.92566	1.9536	-0.6032	0.14254	-0.25654	0.26737	1.3805	0.093243	0.79575	-0.86262	0.15034	-0.31731	-0.89606	-0.70654	2.2113	1.632
-11.257	-13.794	-11.398	-14.219	-9.7594	-10.794	-12.475	-13.086	-12.389	-15.124	-10.988	-14.033	-13.472	-13.968	-12.928	-12.632	-13.488	-10.891	-12.668	-14.226	-11.558	-13.03	-14.019	-13.199	-13.588	-12.754	-12.795	-13.675	-13.589	-12.694	-13.208	-14.187	-14.42	-12.422	-11.658	-13.388	-14.207	-11.336	-9.8412	-10.314	-13.024	-14.133	-14.509	-14.14	-12.251	-12.934	-14.69	-14.564	-11.831	-11.355
-3.6025	-0.13656	-2.2194	-1.968	-0.97459	-2.3297	-0.79646	-3.5288	-0.041553	-2.6108	-1.7475	-3.4699	-2.178	-2.0486	-2.0585	-1.8954	-1.522	-2.6234	-2.2443	-2.8491	-2.3328	-3.7451	-3.063	-2.2404	-2.7777	-0.85492	-3.8022	-1.0492	-1.835	-0.93864	-3.1087	-4.1213	-2.2383	-3.858	-4.2295	-4.4069	-1.853	-1.1085	-1.6022	-1.8878	-5.0142	-4.0248	-1.2205	-2.4876	-3.7336	-0.98314	-1.3421	-4.4834	-3.1956	-4.356
0.71665	-3.5257	-2.8726	-1.0932	-1.4943	0.050885	-4.094	0.67019	-0.77588	-0.4682	-2.4109	-2.1805	-1.2361	-0.91133	-1.5459	-3.1531	-2.6469	-0.88143	-0.63913	-0.3622	-0.33373	1.0399	0.1088	-3.9635	-2.6369	-1.1622	-0.9706	-0.3455	-1.5332	-1.5671	0.35576	-2.2265	-0.32086	-2.4214	-2.2288	-0.29333	0.081692	-2.7607	-1.1652	-1.0836	0.90797	-2.7357	-1.0499	-1.9691	0.69157	-0.96959	0.75362	-2.3445	-0.01751	-1.6203
-14.895	-14.974	-13.376	-14.537	-14.446	-14.708	-14.785	-12.766	-12.413	-15.122	-10.613	-13.255	-16.784	-14.794	-13.704	-13.499	-13.868	-16.151	-14.282	-13.471	-12.532	-12.913	-16.237	-14.719	-14.242	-15.018	-14.901	-15.524	-15.019	-13.942	-14.395	-15.05	-12.595	-14.386	-15.796	-13.548	-11.439	-13.525	-12.84	-12.091	-16.617	-12.591	-13.331	-16.131	-13.566	-12.953	-13.785	-11.962	-13.218	-15.146
5.7313	1.5664	5.7988	5.0325	2.7109	6.0871	3.4576	3.1196	6.2019	2.4902	4.4205	4.7825	6.0111	4.1129	3.1151	6.2373	3.9358	2.5659	4.1026	5.59	6.989	4.7896	4.17	4.8402	3.2015	3.2725	5.1843	5.5818	5.2233	6.5871	3.9077	3.7195	3.6385	5.3074	4.45	4.5436	6.4584	3.4551	3.849	3.2022	3.9556	3.3009	4.8529	2.0144	3.8104	2.4652	2.4866	3.1624	4.5117	5.4734
-13.811	-13.382	-11.943	-13.414	-13.165	-12.438	-13.525	-11.449	-13.419	-14.29	-13.241	-13.191	-14.882	-11.92	-12.948	-11.887	-12.871	-16.425	-11.04	-13.545	-13.315	-12.872	-12.77	-12.631	-13.559	-12.05	-13.317	-12.142	-11.743	-14.013	-13.438	-14.386	-12.596	-15.495	-12.939	-11.491	-13.805	-10.042	-14.876	-12.606	-13.372	-12.256	-13.622	-10.792	-11.203	-12.356	-13.207	-13.935	-11.626	-14.361
3.8756	3.2115	4.9104	6.7393	3.6246	5.4162	3.8904	5.2972	5.539	4.2152	3.171	6.1169	6.8411	4.0958	6.3911	5.215	5.5227	3.4899	3.4092	5.1121	6.4344	7.4254	3.9173	5.4538	4.5211	6.2367	6.1609	2.64	5.6263	3.142	6.6987	4.6923	5.7995	5.8993	3.8025	3.9558	6.0243	6.8403	4.9524	2.6743	4.0005	3.5145	5.8413	7.1554	7.5826	3.054	4.084	4.4054	3.7635	4.96
-5.2524	-5.4506	-5.272	-5.9614	-5.149	-6.4643	-6.5641	-7.2645	-6.5898	-6.7228	-8.0846	-4.7517	-5.1251	-6.5841	-8.7352	-5.2964	-6.3554	-5.7715	-7.7894	-4.236	-7.1667	-6.7333	-4.5954	-7.5579	-4.5186	-7.4259	-8.8936	-6.7262	-5.8633	-4.6566	-7.2218	-6.6975	-6.8248	-7.3254	-7.0865	-7.6787	-6.3777	-5.9765	-6.1319	-8.1478	-6.8478	-4.9632	-6.4903	-5.6396	-5.6425	-8.7451	-9.7472	-6.3404	-4.7571	-5.5522
-5.5939	-5.4908	-2.461	-4.6958	-7.1473	-6.1752	-5.3918	-2.1674	-5.2184	-5.8921	-5.3583	-6.4475	-5.2966	-5.3177	-3.9082	-4.2931	-4.197	-4.653	-7.7135	-4.0118	-5.1106	-4.6163	-3.9625	-5.8531	-3.0696	-4.8743	-4.3837	-4.3512	-5.4845	-5.8358	-5.7774	-7.5094	-4.136	-7.2848	-4.2585	-3.5328	-4.9029	-2.4527	-5.3711	-3.8679	-6.0999	-6.5149	-4.271	-4.2324	-4.0065	-6.3891	-6.0644	-3.0875	-5.1225	-5.1547
-14.693	-9.3863	-12.045	-13.277	-12.906	-12.755	-14.667	-13.753	-13.509	-12.301	-11.895	-13.293	-13.643	-12.676	-13.956	-13.067	-13.069	-14.27	-10.704	-10.213	-12.553	-12.247	-14.891	-10.492	-14.335	-14.503	-13.277	-13.471	-14.807	-12.113	-10.94	-11.176	-13.33	-12.221	-12.06	-12.302	-13.811	-9.8868	-9.2413	-12.689	-11.243	-14.996	-11.815	-11.774	-14.597	-12.555	-11.071	-13.212	-12.522	-14.839
-1.8421	-1.1338	-1.1138	1.963	-0.80622	0.75828	1.5041	-3.6498	-1.541	-1.2778	0.61214	-1.2288	-1.5064	-2.6238	-2.1601	-1.5968	-2.5832	-1.9767	-1.9045	-2.884	-0.7435	-0.53473	-1.887	-2.4877	-1.3578	-1.3174	-1.2652	-4.5065	-0.56689	-2.5437	-0.69374	-2.0119	0.31311	-1.4253	-0.59761	0.44555	0.25566	-0.23292	-0.23865	-0.46128	0.30888	-2.4727	0.023097	-0.60195	-1.1199	0.2049	-0.55104	-1.2482	0.88371	-3.0229
-15.414	-12.979	-11.093	-10.799	-12.326	-11.132	-12.818	-14.304	-13.662	-11.796	-9.8064	-11.99	-11.538	-11.261	-11.293	-10.754	-11.514	-12.81	-11.404	-12.587	-11.437	-10.31	-12.433	-11.798	-12.848	-15.43	-10.747	-9.5899	-11.698	-12.722	-13.122	-10.796	-11.782	-12.81	-12.516	-9.4563	-12.598	-12.96	-12.941	-12.202	-9.7717	-11.017	-15.204	-10.979	-11.139	-11.37	-13.771	-12.106	-11.431	-10.305
-2.5241	1.961	-0.54415	0.13624	0.91216	0.83498	-0.713	1.4086	0.0051822	-0.23335	0.27951	0.58235	-0.76361	-0.45048	0.066147	-1.1559	-1.4264	1.4618	0.40954	0.92775	2.055	-0.87103	2.0727	-0.72379	1.6137	0.16007	1.9719	1.0843	-0.73016	-0.6346	-0.36255	0.11157	-2.1049	1.1354	0.37411	-0.62323	1.1535	1.2203	-0.16047	0.86138	1.049	-1.0556	-0.39682	-0.98184	-0.14	-1.0805	-1.5363	-0.40039	-0.87287	1.6498
-9.3896	-10.364	-8.8799	-10.23	-8.4815	-7.087	-8.8327	-8.3097	-9.664	-7.6555	-9.2307	-7.6832	-7.7884	-6.0381	-8.1846	-10.851	-9.2507	-8.2784	-7.3851	-10.191	-9.1644	-11.401	-9.5872	-8.4528	-5.7763	-7.5823	-9.5717	-7.7593	-9.1318	-10.648	-10.619	-11.463	-8.8512	-9.3552	-7.5512	-8.6673	-8.5972	-8.3964	-9.0571	-9.4114	-10.092	-8.889	-8.5929	-7.5499	-9.6246	-11.382	-10.05	-7.3843	-6.1618	-6.6223
3.6393	3.1963	5.2056	5.9582	6.3462	4.89	5.274	5.1854	5.3071	5.4706	3.5745	4.8833	2.9507	6.4572	2.7031	4.8602	4.5047	4.1213	5.9646	4.8161	5.892	4.7977	1.1917	5.5769	6.0789	5.1495	2.3979	5.5983	5.3283	7.0298	5.3213	1.1343	4.4271	6.8919	6.7376	6.1603	3.2739	4.3817	3.607	1.9959	5.5296	5.0955	3.0657	5.3437	3.736	3.4009	5.1321	9.2547	5.8279	5.35
-12.965	-8.7429	-11.938	-10.377	-12.585	-10.797	-10.106	-12.774	-11.48	-14.967	-10.916	-12.89	-12.902	-12.381	-10.932	-12.788	-12.191	-12.263	-12.406	-12.448	-10.98	-13.637	-12.499	-11.12	-10.708	-12.436	-11.743	-11.284	-11.183	-14.437	-14.136	-10.216	-10.718	-11.108	-12.701	-11.189	-10.12	-12.443	-13.021	-11.571	-10.94	-11.794	-12.866	-10.611	-13.667	-13.978	-12.013	-12.712	-11.283	-13.985
-2.3053	-0.56612	-2.8316	0.13511	-0.32105	-1.0974	-2.4352	-3.0318	-1.188	-1.2037	1.2826	-0.86879	-1.4252	-1.9069	0.27704	-2.2747	0.30116	-1.841	-1.8492	-2.1245	-2.3237	-3.3687	-0.74114	-3.1161	-0.38821	-1.5025	0.54939	-3.2892	-0.75183	-1.2657	0.18258	0.32137	-1.1998	-0.012514	-3.0072	-2.327	0.30994	-0.32222	0.49222	-1.8165	-2.2342	-1.2867	-0.44693	-0.78613	-1.7272	-1.6819	-1.5106	-0.69959	-1.5761	-1.5631
9.3309	8.2717	7.4347	8.2845	6.0149	7.5777	8.3386	7.0543	7.047	7.9024	4.9646	6.5	4.9804	6.2732	7.0418	9.0911	9.586	10.461	7.8811	8.0577	10.544	4.6504	7.2281	7.7267	8.3567	10.636	7.0257	7.9119	9.9979	8.4159	8.476	6.9941	10.026	8.3816	6.2526	7.4526	9.532	9.2686	7.0157	8.3366	7.4964	8.6596	9.1009	8.217	7.49	7.5493	7.8711	6.6332	10.187	9.5128
-13.483	-8.4331	-10.849	-12.833	-12.549	-14.366	-8.0608	-12.435	-11.138	-12.022	-12.73	-11.099	-12.923	-10.71	-10.953	-11.413	-10.504	-12.951	-11.462	-12.12	-9.2204	-11.416	-12.951	-14.073	-10.577	-12.586	-10.745	-11.626	-9.9785	-11.086	-8.8454	-14.174	-11.82	-13.17	-11.096	-11.605	-11.27	-10.562	-10.138	-11.122	-11.97	-11.741	-10.039	-10.402	-8.6908	-11.122	-11.724	-10.652	-11.537	-10.381
-0.26818	0.19973	-1.6503	-2.5659	-0.88522	-2.263	-1.7544	-0.019336	-0.86753	-1.6657	0.63206	-0.36715	0.2718	-1.0498	-0.1792	-2.2432	-1.0719	-1.9775	-1.3793	-0.70693	-2.061	-1.8544	-1.7447	-0.31821	-0.84096	-1.2237	-0.57741	-2.4667	-2.8259	-3.2279	-1.7823	-3.741	-0.093145	-2.1902	-1.499	0.6326	-1.7725	-0.84327	-0.34332	-3.0736	-2.2307	0.049619	-0.50804	-0.85354	-0.82246	-0.90383	-2.6749	1.4826	-3.8186	-1.5273
-12.877	-14.272	-14.825	-12.048	-11.84	-12.006	-13.004	-14.043	-11.246	-12.906	-12.182	-13.592	-13.799	-13.668	-10.794	-12.031	-13.032	-12.353	-16.405	-14.732	-13.811	-15.257	-13.652	-12.969	-14.698	-10.132	-12.281	-14.47	-12.146	-13.17	-13.566	-11.279	-13.083	-15.279	-15.066	-13.597	-13.586	-13.004	-14.769	-12.398	-13.927	-11.911	-10.895	-12.678	-14.102	-12.46	-13.998	-11.049	-15.038	-15.496
-10.502	-10.24	-10.907	-12.697	-11.375	-10.123	-13.178	-10.212	-9.7629	-10.278	-14.103	-11.652	-12.749	-10.875	-13.39	-10.435	-11.873	-10.563	-12.339	-12.34	-11.223	-9.6366	-11.746	-12.287	-10.871	-11.575	-13.041	-10.899	-10.386	-11.028	-12.055	-10.906	-11.436	-11.83	-12.017	-12.692	-11.072	-13.069	-12.604	-8.6856	-10.771	-12.525	-11.501	-12.888	-12.37	-12.055	-8.5099	-10.698	-11.463	-10.555
-8.1711	-9.489	-10.074	-8.664	-7.6702	-11.666	-11.446	-10.959	-10.182	-9.5038	-9.3726	-10.082	-13.519	-9.8931	-11.902	-11.771	-9.8777	-11.552	-8.8721	-10.986	-8.9793	-11.173	-9.8019	-9.4405	-9.4085	-10.044	-9.1146	-10.877	-11.907	-9.0858	-9.8702	-11.959	-10.014	-9.9199	-10.325	-8.8366	-10.327	-11.105	-10.588	-7.9443	-10.359	-9.9384	-12.881	-10.653	-10.52	-11.89	-10.732	-8.7733	-8.3522	-10.227
-1.8054	0.083798	-2.0161	-1.7087	-3.2846	0.54742	-3.615	-2.4468	-0.6212	-2.168	-2.2195	-2.0629	-1.0741	-3.7197	-2.9845	-2.194	-2.0748	-1.6974	-1.5942	-1.6466	-1.303	0.69639	-3.5259	-0.77529	-0.7409	-1.2169	-1.8332	-2.7971	-1.48	-0.69907	-1.7821	-2.5743	-1.3019	0.11262	-1.5448	-3.0109	-0.84225	0.93781	0.92873	-0.076259	-1.3641	-3.6264	-1.834	-1.6361	-4.0581	-0.1014	-2.7052	-0.25394	-1.167	-0.07089
6.0384	3.634	6.7511	4.5923	6.453	5.5702	5.5336	4.7463	6.7454	7.2718	7.4717	7.4432	5.4589	6.6909	7.2807	4.7409	4.6554	5.67	6.2128	7.3238	6.6502	6.1123	7.8243	5.4744	5.0913	5.4061	6.3317	3.6922	4.2358	6.4612	7.0748	9.1773	4.485	4.7661	6.3674	6.1662	6.7021	5.2902	5.8416	6.585	6.626	6.7493	6.6353	5.8342	1.6512	5.0378	6.6935	5.3895	6.8676	5.0724
-5.1307	-4.9463	-6.4258	-4.7308	-8.6432	-8.0527	-4.621	-7.1782	-4.7309	-6.9015	-7.3138	-6.138	-5.2352	-3.9994	-3.6138	-6.8461	-2.9105	-5.2716	-6.0265	-6.4121	-4.3604	-5.2993	-7.8182	-4.587	-7.477	-4.8771	-5.5511	-8.234	-7.2833	-6.5599	-3.8644	-8.183	-5.4447	-6.604	-3.9502	-4.5619	-4.5377	-6.5578	-8.2646	-6.1565	-4.4726	-5.8105	-4.8418	-4.816	-4.5158	-7.0801	-6.145	-4.4743	-5.8896	-5.8538
-0.68482	-1.4263	-1.7367	-2.5345	-2.5467	-0.92473	-2.638	-3.4857	-1.8414	-2.7146	-4.496	-4.6086	-2.6177	-3.0332	-2.2904	-1.5009	-3.5718	-4.0693	-2.2017	-2.8429	-2.7263	-1.825	-3.5736	-4.7984	-5.9028	-0.88561	-2.6547	-4.136	-2.9123	-4.0007	-3.3029	-1.7904	-0.40279	-2.6048	-0.1081	-2.4615	-1.7711	-0.038395	-2.1178	-2.9289	-1.2718	-0.19837	-2.0748	-3.2167	-2.8813	-0.51761	-2.8917	-4.1626	-2.8465	-0.71331
3.6936	6.6669	4.8665	4.3417	4.3107	5.8342	3.6518	5.5768	2.7828	7.5547	3.9488	6.9468	3.737	4.888	8.4325	5.8913	6.1697	7.3547	4.1142	5.1568	4.1381	4.7009	6.5241	6.339	6.1101	5.7871	5.3171	5.8655	5.0802	5.6732	5.6726	6.4267	7.8047	6.2357	4.0523	4.8851	5.2353	7.0548	4.9747	6.9668	3.6186	5.6816	4.5626	7.5678	6.5692	4.477	4.7952	6.8886	5.619	6.4782
-1.4207	-3.0216	-2.5675	-2.3734	-4.7705	-3.5922	-2.1148	-3.9316	-0.097838	-2.7927	-1.0422	-4.2245	-0.37263	-3.0958	-4.0007	-2.9026	-1.4069	-2.6846	-3.441	-3.7528	-3.1107	-4.3053	-3.7186	-2.6032	-1.6823	-1.4578	-0.8539	-2.815	-2.215	0.34157	-4.3064	-1.1253	-2.0252	-4.7624	-3.84	-0.98455	-3.3951	-2.844	-6.5904	-3.66	-4.7983	-4.0436	-1.8666	-1.9633	-3.5926	-2.6514	-3.3412	-3.4739	-2.9087	-2.0252
-11.342	-10.937	-10.726	-9.8313	-8.4779	-8.7294	-10.676	-13.653	-9.7113	-10.63	-12.209	-10.135	-9.7085	-8.0126	-11.238	-11.053	-9.2881	-11.102	-12.952	-10.468	-11.697	-9.275	-11.701	-11.548	-10.705	-10.177	-12.09	-12.967	-10.332	-12.702	-10.738	-10.058	-9.2101	-8.9562	-12.176	-11.48	-12.581	-10.131	-8.1902	-11.994	-9.0674	-12.38	-13.659	-9.5436	-9.777	-12.294	-12.642	-8.6878	-12.591	-10.975
-1.9818	0.22631	-0.20104	-2.5687	-1.7373	-2.3072	-4.1114	-0.99196	-1.6591	-1.0132	-2.9889	-0.45274	-0.23934	-2.3354	-2.907	-1.265	-2.8771	1.5962	2.0036	-1.5414	1.6126	-1.6823	0.045942	-1.2998	-0.29008	-4.1464	-1.0138	-2.2471	-1.6893	-0.96027	-0.63841	-1.5609	-2.5509	-0.4164	-1.2613	0.088217	-1.5945	-1.9209	0.21501	-0.83669	-0.83879	-1.2011	-1.0624	-2.8698	-0.52118	-1.4107	-3.0481	0.82833	-0.58139	-0.41065
-23.967	-20.994	-21.28	-23.204	-23.591	-24.018	-23.276	-22.76	-20.949	-21.906	-19.867	-20.062	-22.437	-21.531	-20.519	-22.543	-22.873	-23.45	-19.93	-22.166	-22.476	-23.229	-21.772	-19.495	-22.547	-22.029	-21.847	-23.491	-24.353	-23.238	-23.208	-22.181	-19.594	-22.197	-20.457	-20.534	-20.904	-20.507	-21.924	-20.42	-22.86	-23.939	-21.809	-20.842	-22.076	-22.171	-22.125	-22.356	-20.761	-22.387
-0.71579	-2.3823	-3.0458	-2.0606	-2.0082	-0.93659	-2.5908	-2.1922	-3.8793	-2.2226	-2.0639	-2.7967	-1.4332	-0.07662	-3.9938	-4.068	-2.7892	-1.0173	-1.9903	-1.6799	-4.6236	-2.0601	-2.3337	-0.37459	0.83079	-3.5527	-1.7808	-1.4935	-2.3229	-1.4617	-1.0959	-1.6517	-3.2634	-2.5915	-3.121	-2.0257	-5.6048	-3.4723	-4.6662	-2.5599	-3.2372	-2.6337	-3.0948	-3.7805	-1.3152	-1.3882	-1.9385	-4.6293	-3.3762	-4.0203
-11.676	-10.068	-13.695	-11.006	-12.313	-11.772	-10.926	-11.05	-11.618	-11.623	-11.972	-12.486	-10.26	-14.104	-12.962	-12.198	-12.757	-13.099	-12.019	-12.783	-11.215	-11.818	-10.793	-11.821	-10.294	-11.666	-10.021	-13.649	-11.495	-9.3167	-11.522	-13.026	-12.579	-11.305	-13.011	-15.833	-12.124	-10.153	-10.903	-11.859	-12.079	-11.544	-11.15	-11.391	-12.19	-13.239	-11.886	-10.45	-12.35	-13.954
-7.0017	-7.3614	-7.4171	-4.5886	-6.9244	-6.1599	-7.554	-4.1877	-8.6184	-8.4732	-8.6552	-7.1177	-6.7884	-8.1259	-7.0785	-6.7138	-6.7027	-5.2117	-5.5292	-7.9744	-6.8633	-5.3728	-5.4015	-8.1444	-6.2163	-5.5368	-6.685	-7.4385	-5.3506	-5.7144	-6.0835	-4.8675	-7.6932	-5.7589	-6.2857	-6.8744	-6.8506	-6.8983	-6.678	-6.291	-3.6565	-7.0178	-7.4453	-7.3462	-5.5092	-6.563	-7.0588	-6.545	-8.4045	-5.7915
-22.444	-22.239	-21.578	-23.458	-21.26	-22.176	-19.964	-22.039	-23.997	-21.53	-20.171	-22.236	-23.45	-20.214	-21.837	-23.025	-19.671	-20.209	-23.516	-22.031	-22.356	-24.681	-24.158	-22.868	-20.678	-21.794	-24.111	-22.275	-20.596	-20.108	-23.639	-23.497	-21.822	-22.754	-23.578	-21.522	-22.422	-21.005	-22.422	-24.579	-21.919	-21.098	-23.179	-23.527	-21.764	-22.663	-20.617	-19.718	-22.083	-21.556
-0.31811	-2.1839	-0.74926	1.6874	-0.71026	-2.5867	-1.7698	-0.36183	-0.348	-1.412	-2.3308	-0.24292	-2.5762	1.2625	-0.95088	-1.4899	-0.8223	1.378	-1.461	-0.30199	0.32673	-2.5514	-0.95059	-1.3469	-1.0565	0.88757	-1.881	-3.8661	-2.177	-2.1938	-1.9639	0.2319	-1.9587	-0.59985	-1.7054	-2.3754	-1.1101	-0.66217	-1.9376	0.91614	1.2883	-1.9882	1.4274	-2.7066	-2.8049	-0.56358	-3.9404	-0.32305	-1.8145	-1.2337
-13.643	-14.772	-17.49	-15.212	-15.016	-14.738	-15.707	-13.862	-16.927	-13.006	-14.232	-13.955	-15.53	-11.85	-14.123	-12.862	-12.467	-14.51	-15.366	-12.768	-13.984	-12.841	-14.14	-15.15	-12.999	-12.837	-15.296	-13.959	-14.085	-17.95	-12.712	-14.668	-13.031	-13.937	-15.419	-13.588	-12.633	-15.601	-13.129	-14.817	-14.726	-12.765	-14.86	-13.908	-13.327	-13.689	-15.544	-14.706	-16.249	-13.237
2.5242	1.1834	3.2428	1.9794	0.91114	4.0451	2.269	1.3255	2.4523	1.8774	3.6862	0.66732	2.7227	2.6628	3.0528	4.4751	4.5688	4.4047	1.8213	1.762	0.17413	4.5928	5.7916	1.9455	3.6624	2.2348	3.0705	3.2155	2.1896	3.4087	2.963	5.3557	3.8789	3.6841	1.1138	1.7716	0.26338	0.63939	4.7144	2.8095	2.5583	2.0931	4.0716	5.1334	1.7742	1.1605	4.3264	1.1928	2.5373	2.5711
-3.4571	-2.4179	-3.937	-5.0339	-5.0964	-3.3481	-6.3749	-2.459	-6.152	-3.8512	-5.4827	-2.9639	-6.1554	-3.3909	-3.7402	-4.9416	-4.5183	-3.6776	-5.0111	-3.2854	-6.4103	-3.6572	-5.1923	-4.5396	-5.5919	-5.7807	-3.7516	-2.5264	-4.3185	-5.3487	-7.0142	-7.0596	-6.3648	-5.1869	-6.1743	-5.7675	-4.1921	-1.6286	-5.0457	-3.9833	-2.6387	-4.3907	-3.6756	-4.7706	-3.279	-4.7173	-4.208	-3.8846	-5.8462	-4.1886
-11.416	-13.42	-12.799	-12.747	-11.702	-11.02	-12.001	-13.456	-12.457	-12.283	-8.3674	-10.195	-11.025	-12.155	-11.352	-13.007	-12.303	-11.967	-11.245	-13.981	-10.173	-10.978	-10.638	-12.081	-11.878	-12.671	-12.671	-12.223	-10.055	-11.138	-12.056	-9.7253	-12.83	-11.201	-9.699	-11.324	-12.32	-10.911	-9.4398	-12.167	-12.145	-10.956	-11.792	-13.265	-11.785	-10.105	-13.663	-8.3671	-13.57	-12.435
3.57	2.7131	2.1691	2.1497	0.73782	2.9895	0.93305	3.1707	1.6349	2.6447	2.2406	3.1788	2.2967	3.9232	4.0175	3.1267	5.0229	4.4037	6.3959	2.524	0.4831	2.1911	0.64849	0.7045	1.2645	2.373	2.5182	0.07419	1.9853	-1.2004	3.7067	3.7577	5.7366	4.3252	5.6261	1.6097	-0.25718	1.257	2.8019	3.894	3.6154	1.9042	3.3157	4.9985	1.4106	2.3191	3.8106	5.2323	3.4174	-0.26014
1.4635	1.2759	0.75815	2.2576	3.2847	4.7055	0.12143	4.4662	-1.1734	0.7639	3.1017	1.0313	1.9781	2.2928	1.5923	5.1628	3.699	-1.3004	3.6872	0.84061	2.2852	2.4585	1.7433	1.1056	1.4495	0.86796	0.76662	1.7046	0.77265	2.5811	1.6587	2.2849	0.6508	1.9801	-0.090687	3.1962	3.3401	3.0927	1.5497	2.0033	3.68	1.458	2.526	2.3376	1.9131	2.0365	-0.42724	3.703	-0.85079	2.67
1.6437	2.2473	1.8145	1.2801	2.7348	1.072	3.0932	1.2904	3.0923	1.9942	1.6245	1.8019	1.3222	1.3926	4.0422	2.9096	1.0127	1.9766	2.7785	1.5068	3.8237	0.20917	1.2073	1.2138	2.6549	-0.97288	3.9186	1.5759	3.9517	3.262	0.85751	2.5677	1.4333	3.9087	1.989	2.7936	3.0777	-1.8005	1.3097	1.3317	1.6762	-0.56931	0.10978	0.44194	1.59	2.7259	0.42675	3.9833	1.2253	0.57821
-5.668	-4.8867	-3.4081	-4.6479	-2.0218	-6.013	-1.6908	-3.0219	-2.7121	-4.2688	-5.5232	-3.3057	-2.4767	-3.6699	-2.5695	-4.665	-2.3657	-1.6238	-2.4379	-4.9584	-3.0784	-3.1038	-3.7192	-4.4095	-3.9328	-2.9303	-4.1483	-3.0519	-3.4468	-2.9224	-2.5136	-2.626	-2.2449	-1.6197	-4.997	-4.9949	-4.4748	-3.8777	-4.6832	-2.3477	-6.598	-1.3203	0.19723	-3.1678	-0.74274	-3.7761	-2.5086	-4.6292	-1.4304	-4.8338
-7.5202	-6.9721	-8.777	-6.5843	-7.4702	-4.9048	-6.2246	-9.5586	-7.9092	-10.921	-8.9679	-7.0738	-6.6414	-8.5535	-7.6431	-7.9711	-8.3768	-6.8431	-6.787	-6.3213	-7.5462	-8.2392	-6.4652	-8.5207	-6.4137	-6.5701	-9.4414	-5.7176	-8.4955	-8.676	-8.1432	-5.6945	-7.5914	-8.0058	-7.9121	-8.4228	-6.914	-6.4154	-6.7624	-8.2871	-8.4261	-7.7571	-8.0706	-9.1785	-6.7615	-7.7995	-8.6312	-6.716	-7.1516	-5.8465
4.2569	5.9098	5.111	3.8464	4.7584	6.5476	4.9191	5.7145	5.1967	5.828	4.2762	3.6625	6.2682	5.1565	5.1602	6.2833	5.4461	5.0623	5.2038	5.0987	4.1614	8.1466	5.3591	4.7013	5.8118	3.2129	6.3264	5.6125	4.065	7.1065	5.9931	3.6868	3.4493	4.5589	4.3874	1.236	5.8665	5.6513	5.4378	6.4883	5.1684	5.6159	4.4709	4.7429	2.0401	2.9551	5.214	2.8534	2.9349	6.1165
8.6481	10.847	10.194	8.6804	11.725	8.4548	9.5527	9.7011	9.3192	9.6823	9.5381	9.9121	8.2383	8.9873	9.3725	9.9197	5.5248	10.126	12.74	11.584	9.4373	9.1466	9.5961	6.9538	9.3288	9.2859	9.5226	10.664	7.5563	10.658	9.1178	11.004	9.8779	10.204	10.807	8.895	11.084	10.583	9.3078	7.9861	10.33	8.9438	9.1768	10.761	9.1154	11.054	11.311	8.6799	11.485	9.3531
-19.364	-21.522	-20.267	-21.27	-21.574	-19.613	-21.361	-19.316	-18.829	-20.843	-20.701	-20.829	-20.494	-21.654	-20.282	-20.187	-22.599	-17.973	-17.481	-21.75	-22.332	-21.713	-19.271	-19.952	-20.611	-22.239	-22.954	-20.489	-22.637	-20.229	-20.895	-21.772	-20.466	-22.146	-19.705	-19.124	-20.262	-20.699	-18.695	-19.455	-20.195	-21.176	-20.763	-20.642	-21.242	-18.534	-19.192	-19.76	-20.119	-21.073
-0.47466	1.3392	-2.5561	0.50815	0.71857	0.52252	-1.116	2.4291	-1.879	1.5406	-0.43201	-1.4527	-1.6106	0.48917	-0.64015	2.535	1.537	-1.4786	-0.85865	-0.42751	-0.22671	1.3335	1.5718	-3.0667	-0.32252	1.5426	1.9295	0.35115	0.28745	-2.1609	0.41279	-0.064978	-1.5543	1.2666	-2.5953	-0.87474	-1.0822	-1.3226	1.3593	0.45874	-0.11553	-0.51226	-1.766	0.1919	1.1715	-2.6147	1.2959	-0.057413	-0.18442	-1.057
-13.323	-11.883	-12.371	-14.64	-11.594	-11.096	-14.018	-13.226	-13.21	-14.775	-11.212	-8.5538	-13.031	-14.071	-10.901	-12.22	-15.489	-11.653	-11.793	-14.502	-13.726	-11.723	-12.512	-12.498	-12.024	-12.747	-14.801	-11.708	-12.636	-13.993	-13.32	-10.756	-10.794	-9.8145	-11.253	-11.94	-11.874	-12.251	-11.361	-12.496	-10.9	-14.445	-11.288	-14.391	-10.259	-10.742	-11.971	-10.91	-13.023	-13.912
8.0329	11.101	8.934	12.038	9.8769	11.589	10.323	10.235	9.8475	10.85	10.817	11.896	7.62	9.2103	10.814	10.657	8.5033	12.7	9.56	9.4514	10.35	8.7846	10.324	10.305	10.585	9.8884	5.927	10.451	10.812	9.7256	8.0237	8.7435	13.209	9.7228	8.342	9.1123	10.957	8.9988	9.928	8.3461	11.088	11.639	10.476	10.141	8.8099	11.02	9.9355	9.0727	7.9373	10.38
-2.8891	-4.5617	-5.1807	-2.2842	-2.4088	-4.7011	-2.9527	-3.8984	-2.5123	0.14966	-4.6363	-5.3112	-1.9129	-3.0058	-4.2208	-2.5206	-5.1657	-5.9317	-4.4849	-4.8285	-3.7721	-4.639	-5.053	-3.1214	-2.7489	-2.7136	-2.7442	-2.5109	-2.9416	-4.1978	-3.8479	-5.2167	-5.9693	-3.0821	-7.0219	-5.422	-5.5889	-4.084	-7.1005	-3.9977	-1.0174	-3.0352	-3.9865	-3.3117	-1.7908	-4.9224	-2.6716	-2.6825	-5.056	-3.2263
0.13919	-2.2239	-0.12255	-2.5376	-0.73891	-0.18487	-3.5007	-1.636	-3.2532	-4.1365	0.07429	-1.5126	0.95222	-4.0741	-1.3164	-1.9325	-1.3166	-1.0438	-1.3996	0.79128	-2.4715	-2.6882	-3.5896	-1.7817	-0.96974	-0.34651	-2.6374	-1.7988	-2.9842	-2.7502	-2.1391	-1.3753	-2.7773	-1.2914	-0.15282	-1.3273	-1.4083	0.58597	-1.7399	0.27883	-1.3496	1.6409	-1.5458	-2.7336	-2.2356	-0.32858	-2.1522	-0.60041	-3.1786	-2.9567
-21.948	-21.312	-22.93	-20.269	-20.459	-20.496	-22.54	-22.247	-22.45	-21.612	-19.885	-24.05	-21.406	-22.002	-23.383	-21.582	-21.027	-20.395	-22.281	-22.705	-23.723	-23.315	-25.735	-23.105	-23.792	-23.023	-22.221	-21.488	-21.662	-22.292	-22.592	-22.178	-22.347	-23.07	-21.769	-23.417	-21.258	-22.664	-20.21	-21.059	-24.125	-21.651	-23.698	-21.799	-21.171	-22.138	-19.965	-21.005	-23.825	-21.547
-2.942	0.048654	-2.9643	-3.1221	-3.6736	0.6148	-2.0687	-2.0611	-1.0359	-0.95408	-1.4204	-2.0561	-5.3989	-2.9316	-1.3674	-2.6097	-4.0807	-2.542	-3.4132	-1.9533	-1.9358	-1.8872	-2.1002	-2.5299	-1.0881	-2.9287	-2.6157	-1.1274	-3.872	-4.6579	-4.247	-2.2041	-1.3485	-1.6124	-2.3935	-3.4449	-0.67056	-1.4497	-3.5091	-3.6938	-4.6499	-3.8788	-5.56	-2.5666	-0.57026	-1.9024	-3.142	-2.7725	-4.0804	-2.8328
0.80685	0.60662	2.611	2.2276	1.538	0.53359	1.9806	0.29503	2.4398	-0.077945	2.7766	1.6399	0.98083	2.8066	4.2355	5.052	1.0454	-0.24458	3.0191	0.74974	1.768	2.7153	2.6554	1.9536	1.476	3.6879	1.313	2.0894	1.7282	2.4347	-0.20781	0.12161	3.0313	1.0038	1.8451	3.6973	0.87486	1.9815	2.7434	2.6819	0.22833	0.77703	1.7653	4.0019	2.4147	2.6114	2.1354	2.0976	1.5432	3.7901
9.8056	8.2864	9.2604	7.6758	8.4642	5.6624	6.3457	9.4472	8.6185	7.167	7.2508	7.812	9.9626	9.0674	9.1397	10.049	6.9389	6.4797	8.5693	8.7833	9.1388	8.2961	8.171	7.515	10.224	7.7219	8.9814	8.4246	7.3338	7.7189	9.2692	8.2864	8.1471	8.7404	10.95	10.016	7.0825	7.1286	7.1793	10.852	9.9554	8.1677	12.121	6.5991	8.7385	10.979	9.6873	9.1858	9.4001	9.0661
-4.0089	-3.4834	-3.2329	-2.8306	-5.2012	-4.0738	-3.7652	-6.2	-4.2908	-3.6502	-1.8538	-4.7143	-3.4978	-4.0965	-3.2131	-4.7048	-3.485	-4.9447	-4.8878	-4.1956	-1.8981	-4.9048	-4.8823	-4.6893	-3.9067	-3.3931	-4.3724	-4.6517	-2.3238	-5.625	-4.0511	-2.1774	-5.2578	-3.0864	-2.4069	-5.479	-6.3688	-4.5317	-3.4248	-6.1333	-5.0088	-3.8015	-0.39464	-4.7641	-4.0813	-2.4428	-1.9992	-3.8108	-2.505	-3.2652
-17.861	-19.186	-21.707	-20.575	-20.579	-21.479	-21.293	-21.697	-20.016	-21.316	-21.282	-18.98	-19.973	-20.897	-22.61	-19.278	-19.312	-20.285	-20.791	-21.356	-20.7	-23.71	-22.082	-20.03	-20.479	-22	-19.186	-20.739	-21.601	-21.456	-20.539	-22.043	-19.756	-20.045	-19.853	-20.599	-20.404	-21.058	-19.713	-20.079	-20.206	-19.966	-20.165	-21.14	-22.854	-20.016	-21.69	-19.336	-22.385	-23.001
-13.399	-11.723	-10.321	-10.268	-11.693	-11.482	-10.905	-13.595	-10.721	-10.669	-13.37	-12.334	-12.905	-11.371	-10.383	-11.196	-14.295	-9.9705	-10.896	-11.699	-11.154	-11.972	-12.845	-11.131	-13.222	-13.39	-9.6391	-11.972	-10.891	-12.492	-10.816	-11.097	-12.449	-12.098	-12.125	-12.194	-13.987	-8.5529	-11.18	-10.218	-6.6978	-11.782	-9.9382	-12.967	-11.69	-11.602	-10.711	-13.091	-11.503	-10.986
-7.3972	-6.1877	-6.4387	-5.4888	-8.5735	-6.5533	-4.7505	-7.7537	-7.3924	-7.2594	-7.3274	-5.7633	-7.2173	-4.9176	-4.3512	-7.5844	-5.3528	-6.4829	-5.0574	-6.7795	-5.2048	-7.5701	-1.9485	-5.9019	-5.8746	-4.7676	-6.2845	-7.0961	-7.2275	-8.1507	-6.818	-8.1669	-7.3005	-5.4827	-6.8053	-5.6012	-8.2797	-6.6392	-5.5439	-5.9425	-8.319	-5.0598	-7.2817	-5.3108	-7.4055	-7.3156	-7.0651	-4.9478	-7.0187	-6.8477
-21.025	-22.402	-23.227	-21.467	-23.142	-21.381	-24.754	-21.47	-22.988	-20.863	-20.841	-21.418	-20.51	-22.814	-20.852	-24.511	-22.048	-22.268	-23.004	-21.338	-22.472	-23.202	-24.241	-23.57	-19.843	-22.385	-23.559	-25.275	-23.309	-22.008	-22.206	-23.956	-24.501	-21.173	-23.391	-21.031	-21.097	-21.885	-20.335	-22.636	-21.491	-21.372	-23.666	-21.978	-22.545	-22.522	-20.835	-24.366	-22.985	-21.914
-0.87345	2.3359	-0.47567	-0.91177	-1.9724	0.97233	0.35463	1.4252	1.8733	1.3884	1.7277	-0.71997	3.2086	1.4816	-0.90738	-0.68816	0.10452	1.5388	0.77293	-1.9831	2.0511	0.20447	-0.43216	0.61969	1.1241	-0.77359	-1.1687	2.2081	-0.13963	1.535	-0.013432	-1.7218	-0.61971	2.4662	0.0055613	0.65826	0.67059	0.70425	1.0943	0.027296	0.068439	2.435	2.0445	1.8853	1.5899	-1.7163	2.3016	-0.11086	0.1317	-1.6921
-12.308	-11.461	-10.74	-11.92	-11.282	-9.9807	-13.966	-12.579	-9.3693	-10.639	-9.1423	-10.837	-12.186	-10.687	-12.041	-12.807	-12.033	-10.858	-11.103	-11.185	-11.899	-10.078	-11.645	-7.8225	-11.972	-11.997	-11.355	-8.1951	-11.373	-11.832	-11.281	-11.406	-12.943	-10.938	-12.043	-11.601	-10.239	-13.815	-8.1184	-12.536	-11.452	-10.266	-12.275	-11.434	-11.477	-10.062	-9.0459	-10.958	-10.172	-11.137
-10.283	-10.089	-8.5396	-7.8126	-10.195	-9.1043	-9.0336	-6.7547	-9.5869	-7.4699	-9.151	-9.7132	-7.3534	-7.6561	-8.9378	-9.6123	-7.6553	-7.9925	-9.138	-7.559	-8.1435	-8.6982	-8.1378	-11.697	-10.419	-9.0019	-9.5006	-8.8467	-8.6193	-10.384	-10.642	-9.6654	-8.6216	-8.9822	-8.3611	-8.2006	-10.384	-7.1317	-9.0697	-10.685	-12.45	-9.7282	-10.376	-7.4058	-8.0355	-10.298	-8.8862	-8.4363	-8.6902	-9.5416
-7.9609	-3.6686	-5.1338	-5.8923	-5.3959	-4.4061	-6.5927	-5.7967	-7.4775	-7.049	-4.706	-4.5459	-7.5306	-3.8961	-4.7152	-5.7971	-3.9803	-6.0658	-6.3334	-4.6616	-6.0875	-6.0971	-8.5817	-5.2934	-4.8033	-5.3822	-5.5117	-6.7583	-5.539	-5.5309	-6.7261	-5.6797	-6.8871	-7.8849	-5.3541	-5.0854	-5.0791	-3.9825	-5.6215	-6.4016	-7.7548	-6.5951	-5.6738	-6.9316	-4.1814	-6.1865	-3.9885	-7.5962	-5.5053	-7.6608
1.3711	2.3025	1.5027	2.4308	1.6045	1.028	1.8542	2.6451	3.1038	-0.54759	3.9285	-0.47331	2.6078	2.7067	0.11994	3.1489	2.6964	0.12851	2.5631	0.29806	1.9919	1.9637	1.5011	3.5967	2.3754	2.2733	0.52688	0.39495	1.2063	2.2279	1.5131	1.8842	2.568	3.5122	2.3172	1.3639	1.1979	1.8517	3.3241	2.4962	3.3247	2.9996	3.4541	0.97294	3.6117	-0.16378	0.83337	0.42198	0.80842	3.7835
-11.699	-12.916	-8.0326	-8.6132	-10.478	-10.24	-10.476	-9.8331	-9.4873	-12.698	-9.4865	-10.134	-11.764	-11.521	-8.8837	-13.126	-11.534	-11.77	-8.3462	-12.36	-10.37	-12.146	-11.966	-11.375	-10.562	-14.058	-13.042	-9.0851	-10.422	-9.8093	-12.877	-10.313	-11.856	-11.799	-12.195	-9.6964	-10.698	-10.868	-9.5663	-11.305	-8.9851	-12.967	-11.089	-10.82	-11.27	-10.023	-9.0768	-9.7259	-10.857	-11.485
-1.2885	-1.2825	-2.5841	-3.41	-2.7771	-1.4374	-2.0197	-2.7485	-0.27583	-2.6095	-0.5087	-0.5427	0.39924	-1.4839	-2.7563	-1.901	0.42489	-2.1736	-2.8758	-0.17776	-2.2842	-1.101	-0.81997	-0.86445	0.21222	-4.0311	-0.79574	-0.2179	-1.1286	-2.0344	-1.4937	0.3282	0.10122	-0.85218	-1.4411	-0.19852	-2.8106	-0.41095	-1.1386	0.74648	-1.1076	-2.2559	0.32872	-0.64285	-0.96785	-1.2793	-0.86277	-1.3624	-0.75532	-3.8495
-14.185	-15.004	-12.67	-15.179	-15.968	-13.942	-15.025	-15.002	-12.99	-15.737	-12.84	-16.399	-13.877	-13.775	-14.193	-13.804	-13.863	-13.468	-15.828	-13.66	-14.961	-14.235	-13.201	-13.239	-14.603	-15.204	-13.021	-13.247	-12.926	-15.919	-15.33	-17.577	-14.706	-14.391	-14.365	-16.204	-13.328	-14.833	-12.352	-14.263	-16.61	-13.93	-13.457	-14.87	-13.643	-13.96	-16.47	-13.427	-14.585	-14.826
0.64062	1.7855	-0.014127	0.97326	-0.068139	-1.0432	-0.35515	-1.2566	-0.13169	1.7393	-0.41689	-0.39115	-1.4168	-1.4573	0.77076	-1.4762	-0.1771	2.2661	-0.79181	3.3558	0.69322	1.3874	-0.59679	1.574	-1.3046	1.182	0.17231	0.91782	-1.0178	-0.34512	0.85607	-1.3994	2.202	-1.315	2.5403	-0.8105	-1.6375	1.5413	-1.4715	-2.3483	-0.478	1.1926	-2.1353	-3.3398	1.5128	-1.354	-0.37678	0.5929	-0.19279	-0.36576
-2.975	-2.5971	-4.6642	-2.5803	-2.2348	-2.6832	-1.613	-4.3285	-2.2334	-1.8307	-1.2869	-3.9347	-1.7674	-4.0674	-2.273	-4.4783	-0.9556	0.12735	-3.058	-0.83388	-3.8607	0.15658	-1.3331	-3.3024	-1.9147	-2.9064	-0.94103	-2.272	-4.1547	-3.0905	-2.7576	-2.4568	-1.8583	-1.9667	-2.9342	-3.7821	-3.2264	-2.2663	-1.2548	-2.6024	-3.6902	-4.7861	-2.1283	-2.2786	-2.6793	-3.0675	-0.31344	-1.1336	-2.389	-1.1355
-4.0441	-3.9066	-2.3696	-1.0196	-2.4816	-1.2528	-3.0464	-4.6163	-3.0586	-0.091083	-4.5665	-3.0627	-4.2618	-1.4517	-1.4679	-4.9173	0.44203	0.10156	-2.4324	-4.0698	-1.3126	-2.9562	-1.4286	-3.5024	-2.5475	-1.9117	-2.425	-2.1235	-4.9932	-5.0008	-3.7548	-0.069021	-4.1184	-2.8645	-3.7971	-0.4902	-2.6951	-2.8497	-2.8022	-0.42855	-3.6464	-2.4972	-5.9086	-1.2855	-3.6313	-2.7051	-1.4877	-2.7113	-1.7673	-2.0271
-0.6286	-2.429	-0.58036	-0.55495	-1.4723	-2.6404	-0.69653	-4.8588	0.34267	-0.51073	0.16167	-1.1489	-1.2625	-4.0114	-1.9024	-1.2471	-1.9027	-1.4208	-0.46712	-1.2217	-1.5438	-1.5783	-1.4151	-1.6941	-2.2057	-1.4134	-0.41622	0.4638	-0.7824	-0.89578	-0.55656	-1.8906	-1.3207	-1.8473	-1.0819	-2.1209	-0.55391	-1.59	-2.4832	-1.3345	-1.4047	-2.2469	1.1126	-0.95783	-0.71053	-2.919	-1.1154	-0.6121	-1.9679	-2.2373
6.7475	4.2176	5.9347	6.4825	5.7232	4.7068	5.0014	5.737	4.827	4.8036	5.2547	4.5998	5.2981	5.3258	4.6035	3.9701	1.9328	3.2642	5.2939	4.0542	4.6926	2.2402	4.4634	5.0031	5.2128	4.6565	5.0122	3.5373	3.7884	7.8094	4.2491	5.5367	8.1912	3.0263	5.7781	5.1924	6.118	3.7337	3.3638	2.8551	4.3289	2.6212	3.5515	5.3181	4.2797	3.6191	5.2624	3.6874	5.1952	5.1434
-9.073	-9.8864	-8.0287	-8.7265	-9.2754	-9.7946	-9.151	-6.4794	-10.974	-9.2684	-7.2211	-8.4839	-8.8656	-8.5141	-7.756	-7.1982	-7.0001	-9.6383	-6.997	-6.0909	-10.918	-10.17	-12.334	-9.8789	-8.7425	-9.2257	-9.5516	-10.551	-9.6606	-11.14	-9.5274	-8.5385	-9.229	-8.2907	-7.4032	-8.6566	-9.3125	-11.418	-8.9522	-8.9716	-7.6288	-8.1223	-9.0805	-9.0956	-10.516	-7.0895	-8.8801	-9.6536	-11.136	-8.1424
1.5143	1.6857	2.4016	2.3247	1.5622	-0.017068	0.35132	1.0715	4.1549	1.2848	1.272	0.84108	1.0848	5.7012	0.16218	2.0615	4.3131	1.114	2.3277	1.7482	1.453	1.8909	1.5843	2.9364	2.0887	2.5853	1.9391	0.66347	1.8929	3.2759	3.0763	0.39948	2.4683	1.2087	-1.56	-0.09594	2.9359	1.3459	-0.95493	2.2825	3.1155	0.78786	1.5294	2.5901	3.8154	0.88893	1.4322	0.49104	-0.36652	0.10318
-9.0598	-10.563	-12.008	-10.1	-12.13	-11.315	-14.002	-9.8875	-10.446	-10.729	-9.2004	-9.8639	-12.715	-9.7301	-12.495	-13.252	-9.9024	-10.289	-8.9456	-10.353	-11.049	-9.7621	-11.816	-12.853	-9.7342	-10.009	-9.6118	-11.851	-9.3132	-12.492	-9.6495	-10.016	-12.669	-10.804	-9.8562	-12.118	-11.329	-12.848	-11.828	-11.692	-8.5343	-11.529	-8.9081	-11.966	-9.0815	-12.37	-10.753	-11.618	-6.4366	-9.255
-8.6889	-10.857	-8.8388	-8.3827	-7.4123	-8.748	-7.2973	-7.7566	-9.5263	-10.023	-9.7628	-9.7023	-9.7216	-8.2154	-9.2741	-9.835	-8.8207	-8.6814	-9.488	-10.787	-8.0955	-6.6358	-10.627	-8.7205	-6.7445	-11.325	-10.566	-8.8306	-7.4381	-11.128	-9.6694	-8.352	-8.1559	-6.7805	-8.1764	-10.351	-9.7695	-9.8775	-8.201	-10.796	-7.3684	-9.9748	-11.107	-9.9462	-9.0498	-10.474	-9.9463	-6.9048	-8.857	-11.551
-7.2099	-2.8577	-3.0919	-4.2077	-3.6917	-4.3299	-5.6931	-3.0987	-3.9135	-3.9506	-3.202	-4.5163	-3.8942	-5.1675	-2.5661	-4.4667	-3.2146	-4.108	-5.4176	-5.1972	-4.0185	-7.3551	-5.6766	-6.5427	-3.9683	-4.4944	-3.2632	-3.9078	-4.4978	-4.8335	-4.8123	-5.1253	-6.0556	-5.4933	-3.2383	-6.0523	-3.8725	-4.1257	-5.1518	-3.49	-1.6571	-5.0921	-2.846	-5.0242	-4.4663	-5.3076	-3.9101	-4.1376	-5.366	-5.0054
-0.79027	1.9281	0.25563	-0.51333	0.99413	-0.53168	-0.64906	-0.02166	0.43369	-0.61562	-0.090235	2.2116	-0.16211	-2.0714	0.79853	0.4128	1.1135	0.5466	0.014414	0.47261	-1.5744	-1.4606	-1.7235	0.7846	-0.015969	1.7228	-0.23346	0.20671	-1.6412	0.7674	1.0017	0.51359	0.32097	-1.2177	-1.4745	-1.0929	1.4192	2.1085	0.019578	1.8782	-3.9132	-1.3252	0.53249	-0.40502	2.431	0.69024	-2.4606	-0.50232	-0.15942	-0.52424
4.6655	4.6067	4.1024	1.723	6.0756	3.9671	4.1996	3.8095	4.5974	3.9098	4.7065	3.811	4.431	3.5049	5.7504	2.7528	3.002	2.9577	3.1629	4.5136	3.9899	5.3094	4.9417	6.9266	6.41	3.8044	3.8705	4.6794	6.4129	5.0775	4.0186	3.3809	4.2466	5.1855	2.9729	6.0563	5.3594	5.4996	2.8769	6.0702	6.1166	5.0613	4.6031	5.2853	4.672	4.0957	3.7261	4.8709	6.8365	6.0702
-0.78502	-0.2866	-1.862	-1.34	-1.428	-1.2594	-0.23751	0.089024	-0.46929	0.9108	-0.058211	-2.6359	-1.0787	-1.3769	-1.6608	-0.71848	-1.7544	-3.7854	-1.2307	0.036167	-0.69861	-2.0628	-2.901	-0.68974	-1.2568	-0.033834	-1.576	0.31602	-0.31285	-0.94966	-2.0293	-0.05052	-1.1695	0.35779	-1.6807	-1.2805	-0.57566	-0.74399	-1.7054	0.54933	-0.82184	-1.4874	-1.4086	-0.69135	-4.6791	-1.0654	-2.5541	-0.27974	0.015845	-1.3995
-9.3114	-9.4437	-12.522	-10.561	-12.582	-11.178	-10.369	-13.554	-13.298	-12.016	-10.732	-8.3081	-9.9573	-10.493	-11.311	-10.764	-9.6814	-10.828	-10.998	-11.75	-12.274	-8.7432	-11.137	-7.9821	-10.191	-9.9105	-10.19	-10.682	-11.423	-9.3593	-10.769	-12.881	-8.8761	-9.6139	-10.804	-8.9832	-12.546	-11.148	-12.033	-9.3204	-11.845	-11.462	-9.6416	-11.746	-12.484	-10.623	-12.263	-11.445	-9.3789	-11.534
5.1122	5.6636	4.5056	2.1774	4.5236	4.7202	7.6986	5.0762	4.7952	5.0536	6.2409	5.7195	4.5284	4.0538	5.3977	7.2592	5.0512	2.3452	2.5993	5.2415	6.0355	5.9372	3.8148	3.7551	4.2174	5.7266	5.3183	7.8704	5.4315	3.1563	5.1425	5.3338	4.14	5.4193	1.9996	3.4525	3.5256	4.3985	6.1527	4.2382	5.0921	5.4077	7.6461	5.1887	3.6561	6.0887	3.9688	4.8178	3.945	5.8205
2.4911	2.9042	1.0712	1.7197	0.12434	4.0828	4.4908	4.2258	3.0227	2.1822	3.3294	0.97387	1.0962	2.5601	0.89392	2.1941	0.95069	3.7197	3.482	3.3902	4.1044	2.9032	1.5841	2.955	0.52026	2.0677	2.9544	3.1429	3.4726	3.1405	3.2534	4.1802	2.9588	1.699	2.3262	1.8038	1.0637	4.2494	3.64	3.2481	1.7285	2.6103	1.3868	4.4615	0.64279	5.335	0.95655	6.2621	2.2286	2.0852
-5.7731	-4.9016	-5.3824	-3.3205	-5.3787	-4.8089	-5.0347	-5.4061	-6.0104	-5.5021	-5.7389	-4.931	-3.6997	-4.2313	-4.6072	-7.0902	-2.9018	-5.3856	-5.3338	-5.8679	-4.4194	-3.5549	-5.2007	-5.192	-4.7029	-6.1823	-5.7018	-3.2015	-4.0062	-6.4662	-3.3724	-5.7138	-4.0741	-5.2148	-6.103	-6.1024	-4.0089	-6.2903	-5.9762	-4.4478	-4.9846	-2.1557	-8.5661	-4.8356	-3.5281	-5.1027	-4.6423	-6.9277	-7.7384	-4.9724
-5.1048	-2.968	-3.8123	-5.0302	-4.3473	-1.0107	-2.3978	-2.0308	-4.945	-3.7963	-2.9292	-2.5655	-2.3053	-3.5811	-2.2598	-3.6682	-1.6394	-0.54798	-3.359	-3.5125	-3.3297	-2.9799	-5.0448	-4.678	-3.4175	-2.3441	-0.49709	-1.8694	-3.504	-3.5658	-4.6377	-4.1458	-6.5076	-2.5491	-3.6713	-2.1563	-3.3166	-4.2801	-3.7869	-1.079	-4.6758	-3.3137	-3.5996	-3.659	-2.9357	-2.3109	-3.3975	-4.9043	-5.3019	-4.3126
-3.6028	-6.5497	-5.2464	-4.4508	-4.0371	-3.7826	-4.0904	-4.8044	-6.2827	-4.3842	-5.0104	-5.172	-2.9065	-4.3098	-3.2367	-3.769	-4.8165	-6.2806	-4.4091	-2.9383	-2.6378	-3.7928	-5.0065	-1.9408	-5.3955	-5.1469	-1.1704	-4.5836	-5.5935	-2.3662	-4.4169	-4.4161	-4.2183	-7.6078	-4.7354	-3.7626	-3.7244	-3.0227	-5.1077	-4.0771	-3.2652	-2.8596	-4.1451	-5.0098	-4.9134	-4.4724	-2.6103	-3.1237	-3.4508	-2.7972
2.1059	1.334	0.86308	-0.97579	-0.38322	0.072472	-2.9866	0.11295	0.076599	1.6074	1.5194	-1.035	-0.95985	0.68129	-2.0513	0.86729	0.028986	-0.8115	-1.7285	0.61675	1.2928	-2.2415	0.58437	-2.0992	-2.7331	0.14512	-0.66356	-0.40662	0.84179	-1.911	-0.91825	-0.94401	-1.1641	1.8387	1.6178	1.2557	0.7841	1.2772	-1.3568	-0.96962	-1.6693	1.3331	0.028962	-0.29327	-0.54212	-1.1508	-1.27	1.8876	0.065768	0.73028
-14.37	-13.942	-12.774	-13.754	-13.122	-11.8	-12.127	-10.973	-13.476	-14.075	-9.7264	-12.456	-14.54	-13.846	-12.372	-12.471	-15.012	-12.133	-13.251	-15.143	-12.442	-11.817	-12.756	-14.882	-13.753	-9.5434	-11.908	-13.912	-10.308	-13.859	-11.838	-13.113	-15.428	-12.191	-12.76	-13.629	-10.567	-12.67	-10.677	-12.178	-13.24	-10.832	-11.004	-13.865	-10.133	-10.124	-16.519	-11.848	-13.299	-11.627
-10.596	-12.565	-12.492	-11.456	-10.478	-11.541	-10.961	-11.527	-12.621	-9.6457	-12.857	-10.47	-9.7475	-12.983	-10.157	-11.96	-13.057	-12.56	-11.369	-13.076	-10.705	-11.892	-10.607	-12.368	-11.556	-11.545	-10.63	-11.038	-12.733	-11.264	-11.324	-10.706	-10.627	-13.218	-11.78	-11.801	-9.9266	-11.248	-10.775	-9.4411	-11.948	-9.8576	-10.076	-9.7584	-10.211	-13.32	-11.146	-12.899	-11.982	-13.046
-7.0003	-12.094	-10.839	-9.3319	-11.526	-8.4492	-10.403	-9.9191	-11.868	-13.441	-12.597	-11.466	-10.935	-11.426	-12.098	-12.354	-9.2968	-10.657	-9.9545	-10.247	-13.502	-11.057	-10.018	-9.7536	-8.7666	-11.281	-8.5598	-12.792	-10.819	-11.426	-10.362	-10.768	-10.661	-8.1365	-9.3031	-14.063	-11.132	-10.056	-9.603	-12.15	-10.333	-9.4308	-11.355	-9.3605	-10.247	-10.612	-10.295	-11.12	-11.189	-10.646
-4.8792	-3.3819	-3.7847	-5.0247	-3.5613	-2.4352	-2.5701	-2.3796	-2.2508	-5.7167	-4.0887	-1.3782	-3.6298	-3.3509	-6.659	-3.4061	-5.2357	-5.158	-5.3264	-3.6299	-5.1582	-6.977	-5.0277	-2.2345	-1.4586	-4.6394	-4.1759	-2.4685	-2.5449	-4.4904	-3.5165	-2.6555	-3.0449	-3.886	-4.4738	-6.1406	-1.2271	-5.0849	-2.2975	-3.0601	-3.9669	-3.1216	-7.0034	-2.326	-3.6302	-4.9116	-6.0669	-3.383	-5.8257	-5.17
-20.967	-20.901	-22.52	-20.204	-18.27	-22.273	-18.252	-21.581	-22.539	-20.778	-16.456	-18.966	-19.392	-23.138	-22.868	-22.821	-19.817	-20.357	-19.839	-19.13	-21.722	-20.529	-20.807	-24.955	-17.892	-21.209	-18.757	-22.208	-21.984	-20.856	-20.41	-20.587	-21.892	-19.277	-19.058	-20.933	-22.799	-20.317	-22.649	-21.589	-18.189	-19.218	-20.628	-20.122	-20.423	-20.074	-19.568	-22.415	-20.925	-20.135
-0.1154	0.37476	0.48084	1.141	0.16828	1.6366	0.0060987	0.97809	1.6149	0.80172	2.1537	-1.9289	0.46991	-0.91053	1.6437	0.57077	1.3776	0.31927	0.11591	2.5146	0.046816	-0.26619	-1.0909	-0.064071	0.0005789	0.47257	0.77177	0.69559	0.088522	0.61806	1.6545	-0.50338	-1.0544	1.0725	0.094674	1.1918	-0.98642	-0.22587	1.3044	0.3823	3.9738	1.7245	-1.323	-0.037418	-0.65916	0.14817	1.983	-0.89572	-1.1769	-1.1747
-1.905	-0.59748	-2.9986	-0.76034	0.83721	-0.7474	-0.61886	0.96652	0.73964	-1.653	0.2167	1.5708	-1.0529	-2.3652	-0.10152	0.017774	0.10069	-0.58589	-1.2787	1.3615	0.98516	0.38447	2.0132	-0.31845	0.2486	0.53648	0.51649	-0.49673	1.4289	0.73162	0.67319	0.47055	1.7818	2.0233	1.17	-1.8397	-0.26626	-0.78075	-1.0729	2.0168	-0.77713	0.81193	-1.0857	0.99988	0.57508	-0.98506	0.38284	0.46971	-0.76954	-0.10315
8.5998	10.918	9.923	9.6012	12.226	6.9891	7.7538	9.9197	8.8557	12.495	11.86	10.347	9.1482	11.216	11.941	9.6838	10.842	8.0553	9.3987	9.7956	9.7585	10.787	11.458	10.531	9.3029	8.5009	8.114	9.0461	11.675	11.631	10.194	9.8317	10.406	8.6239	11.443	11.212	8.7056	8.0803	9.538	8.1362	10.825	12.803	11.115	10.28	9.7561	11.429	10.726	8.9783	8.0861	9.9671
-11.581	-10.24	-11.634	-15.755	-11.432	-12.259	-11.279	-13.839	-13.233	-15.639	-13.896	-14.127	-13.839	-14.655	-13.413	-13.124	-15.792	-14.539	-14.391	-12.856	-11.711	-13.305	-14.658	-10.077	-13.52	-15.617	-15.457	-15.584	-11.217	-12.825	-14.31	-12.247	-12.887	-15.089	-13.201	-12.635	-12.245	-12.415	-13.73	-14.727	-14.211	-13.783	-14.596	-13.234	-12.079	-12.656	-13.924	-13.254	-13.364	-11.667
-4.3506	-3.5124	-3.5541	-4.9756	-3.156	-3.1556	-2.6462	-4.6451	-3.9308	-5.1771	-5.5386	-2.7743	-3.4777	-3.3275	-4.1139	-4.0788	-4.1899	-4.8376	-2.1906	-2.6797	-2.9358	-3.3177	-3.5387	-4.7049	-3.8634	-2.1371	-7.0113	-3.4394	-3.8817	-4.0571	-2.9207	-1.5833	-2.2599	-3.793	-2.5126	-4.6432	-3.8262	-4.0876	-4.5545	-3.9498	-5.7892	-4.7492	-4.115	-2.6887	-4.0149	-3.106	-4.2968	-0.58531	-1.6832	-3.4376
5.6783	9.736	7.6789	8.9509	8.8248	8.2233	6.8705	8.0788	8.5324	7.2995	7.8606	9.5841	6.4428	10.401	7.5427	10.458	8.1033	7.1247	8.8899	7.5925	8.4765	9.8257	9.2325	11.283	9.0478	9.396	9.6097	9.4393	8.2922	8.863	9.4678	10.454	6.9843	7.8326	7.1462	8.2862	10.227	8.7646	7.8273	8.8398	9.9519	8.8653	9.1758	8.846	9.0852	7.5406	9.5376	8.9163	10.003	10.182
0.45001	-2.2727	-2.5146	-0.77914	-1.1743	-1.4005	-2.7519	-0.78451	-0.14644	0.62556	-1.2897	-3.6059	0.2989	-2.973	-0.99149	1.1515	-0.57406	0.77471	-1.6523	-3.1816	-2.6893	-0.72662	-1.1621	1.2828	-2.2636	-4.7565	-0.14711	-1.436	0.23186	-1.4704	0.10842	-0.32519	-1.6344	-1.6334	0.89887	-1.112	-1.2951	-0.49923	0.8832	-0.067225	-2.0392	-1.9557	-3.3717	-1.1605	-2.685	0.18445	-0.38702	-1.5798	-0.73734	-2.8076
11.086	7.9824	7.9858	10.209	8.7616	9.9855	10.369	12.173	7.883	10.753	11.361	11.54	8.6251	9.2266	9.7195	8.4496	11.059	11.948	12.112	10.962	8.0331	8.6255	11.274	11.551	7.6538	10.376	10.854	8.9691	10.487	11.022	10.588	9.1399	9.6667	10.562	10.317	9.3214	10.427	9.5518	10.5	9.733	10.472	9.8831	10.11	8.297	10.142	10.583	11.37	10.76	10.124	11.635
-0.3318	2.3156	-0.68228	-2.3088	-1.1911	-0.025832	-0.069094	0.10263	1.3056	-0.95416	1.3364	1.2534	2.0248	0.52087	0.66591	-1.7141	1.0962	-0.92079	-0.65105	-0.0016125	-0.88023	-0.4428	0.080139	-0.51398	-1.5761	1.8785	-0.5389	1.169	2.7666	-0.53299	-0.29683	-0.85071	-0.54065	1.1859	1.2094	-1.7863	-1.5305	-0.63935	1.172	0.49355	0.93382	-1.1817	1.8733	0.12609	0.46305	2.2742	0.62431	0.029098	-1.8061	0.61095
-13.109	-14.349	-12.723	-12.687	-12.361	-11.384	-12.201	-13.408	-12.936	-12.899	-11.947	-11.86	-13.106	-12.311	-10.799	-12.24	-12.22	-13.377	-12.049	-12.044	-12.306	-12.546	-10.488	-9.7529	-13.487	-10.125	-10.841	-10.981	-14.087	-13.386	-14.367	-11.453	-10.341	-12.856	-12.335	-10.929	-13.264	-11.694	-13.015	-12.322	-12.162	-12.442	-12.962	-13.179	-13.544	-14.1	-12.243	-12.918	-15.541	-11.727
-1.7673	-1.2193	-2.5101	0.2054	-2.1732	-1.1658	-0.0605	0.36499	-0.24661	-0.17545	1.4767	-2.3149	-0.18633	-1.534	-2.352	-1.6447	-2.4764	-0.95775	-0.40385	-1.747	0.26636	-2.3179	-0.5619	0.40934	-1.2382	-1.9958	-1.1806	-1.3894	-1.7645	-2.1201	-0.19511	-2.2126	-2.8707	-0.81192	-0.11	-2.512	-0.93272	-2.0581	-1.941	-2.0381	-2.477	-0.20487	1.3602	-0.0042927	-1.1778	-2.02	-2.3195	-4.2785	-1.827	-2.0583
-10.971	-11.676	-9.8886	-10.481	-9.8048	-11.183	-11.288	-11.723	-10.288	-13.054	-11.627	-9.1958	-8.7596	-11.281	-13.921	-13.797	-10.619	-12.084	-11.113	-12.332	-10.47	-12.142	-10.519	-12.028	-12.6	-12.726	-12.118	-10.8	-10.351	-11.577	-12.712	-10.035	-13.798	-11.072	-12.485	-10.81	-11.355	-11.667	-9.3667	-10.578	-11.367	-13.298	-12.828	-10.703	-11.065	-12.48	-14.722	-11.819	-10.057	-9.7033
-14.617	-14.231	-12.62	-15.132	-12.453	-15.247	-13.42	-12.717	-12.322	-14.206	-15.154	-13.224	-13.388	-13.443	-15.072	-15.568	-12.286	-14.422	-15.741	-13.25	-14.078	-12.166	-14.298	-14.471	-15.073	-17.069	-15.106	-15.143	-13.984	-15.618	-12.389	-14.841	-12.347	-12.933	-13.019	-15.65	-11.165	-13.256	-12.31	-13.194	-14.212	-14.475	-14.018	-12.506	-12.272	-16.128	-12.722	-13.617	-14.517	-13.342
-4.0327	-2.6441	-3.883	-2.014	-3.5897	-2.8819	-2.2295	-4.5457	-2.0971	-2.8846	-3.7068	-4.176	-3.9721	-1.7255	-0.92	-3.1025	-3.6764	-3.5931	-2.9587	-5.4535	-3.0074	-2.8959	-3.4677	-2.7721	-3.9088	-2.6407	-1.9555	-2.2764	-5.746	-3.6785	-3.7564	-1.8588	-3.5829	-3.1698	-3.7263	-1.1821	-5.8406	-5.2268	-4.2452	-2.2196	-3.1183	-3.8308	-5.3625	-3.3668	-5.9074	-1.694	-0.27252	-3.4897	-2.792	-3.6878
0.34546	-0.54258	-0.098889	0.23106	0.62925	1.6559	2.1371	0.10268	-0.32504	-0.129	-0.89878	-0.65085	2.538	1.7792	2.1524	0.54302	-0.9599	2.0486	-0.64265	2.2078	2.204	1.0578	2.5455	-0.94676	-0.8491	-0.72783	-0.51625	0.68141	0.51002	0.8384	0.47821	-0.027796	-0.10782	0.71288	0.19246	0.39949	0.93163	2.8361	-0.75349	0.26245	0.48362	0.77308	-1.6364	2.2162	-1.2309	4.0228	-1.012	2.1756	2.9188	1.8783
-9.0216	-8.6978	-7.6225	-10.877	-8.9808	-10.959	-7.1799	-10.287	-8.6048	-10.711	-7.5422	-9.9631	-9.0401	-9.324	-10.708	-9.9741	-7.9367	-8.8409	-9.581	-8.5243	-8.1256	-9.9602	-9.0612	-9.3995	-8.3268	-10.266	-7.8385	-10.058	-8.0765	-9.9109	-7.8033	-8.2587	-10.879	-10.922	-7.0016	-10.381	-10.646	-7.7622	-11.046	-8.585	-7.4453	-6.5491	-8.6556	-9.0717	-8.5163	-7.9809	-8.1394	-7.8192	-9.3494	-9.762
-3.0397	-2.4789	-1.9961	-4.1413	-1.7647	-1.2685	-2.7754	-0.92563	-1.6792	-2.309	-3.2811	-5.7886	-3.5432	-3.5285	-3.2617	-3.6862	-0.82622	-4.724	-1.7897	-4.4136	-4.0714	-4.457	-2.5812	-3.1004	-2.6487	-3.7891	-1.2649	-0.3574	-2.95	-4.3715	-2.011	-1.9238	-0.46704	-1.5157	0.0091734	-3.25	-2.9487	-2.5691	-4.0626	-3.393	-3.1411	-2.0653	-0.82801	-4.0405	-0.22866	-2.3505	0.40856	-1.8679	-3.5902	-0.95058
-5.6814	-6.9045	-5.675	-8.175	-2.3866	-5.7745	-5.6082	-5.4798	-5.8707	-6.9731	-6.4532	-4.8859	-6.9833	-5.5112	-4.686	-6.6511	-7.7563	-5.5336	-5.6886	-4.483	-5.9302	-6.3805	-4.6428	-4.4927	-5.5824	-6.8191	-4.9054	-5.7751	-4.3973	-7.0348	-3.3791	-7.179	-5.1645	-4.9906	-6.9771	-6.7903	-6.4096	-5.7106	-4.1254	-5.9815	-7.0187	-4.6274	-5.8281	-5.542	-4.5851	-4.3816	-4.5411	-2.8779	-3.5879	-6.7379
7.3995	8.7659	6.798	8.5689	7.9437	7.9271	8.039	6.6397	6.8942	9.8768	8.9211	7.4645	10.369	6.3396	8.1041	8.5826	8.7353	9.0373	7.8023	8.5124	9.4449	6.082	8.63	6.5529	8.2831	8.3784	7.0083	4.7435	9.593	6.7674	9.3888	6.3799	7.4613	7.0757	5.1679	8.7779	9.2528	10.219	5.8264	9.2757	6.0349	7.459	8.9483	7.8812	7.1749	8.5032	8.6086	8.6556	8.0798	8.9486
-6.9206	-7.5296	-5.4413	-6.6513	-6.9122	-7.8465	-7.3177	-5.8497	-6.1094	-6.692	-5.101	-8.4533	-5.4267	-3.0707	-5.8527	-6.7462	-4.5377	-8.3773	-6.4339	-6.2938	-6.2085	-5.0502	-6.2599	-6.6563	-2.9441	-7.5223	-5.732	-4.4848	-6.9201	-7.487	-6.5235	-6.9371	-7.3979	-9.7876	-7.0638	-6.8659	-3.9178	-5.2483	-7.071	-7.2458	-5.9402	-5.9818	-5.459	-7.1404	-6.9689	-4.6705	-8.8298	-4.6425	-5.377	-5.1632
-11.671	-11.157	-13.241	-15.236	-14.521	-13.082	-12.973	-12.096	-12.788	-11.791	-11.427	-12.346	-11.15	-12.296	-9.8651	-14.226	-12.695	-12.808	-11.799	-12.552	-12.7	-15.273	-12.878	-14.23	-13.85	-13.717	-14.454	-13.148	-13.795	-12.285	-13.012	-12.575	-10.022	-13.746	-13.328	-16.828	-12.868	-15.618	-13.544	-12.479	-14.726	-14.404	-9.8892	-11.757	-13.271	-12.651	-14.311	-14.834	-11.787	-12.353
-0.22696	-4.5504	-0.68358	-1.8735	-3.6616	-1.9398	-1.1948	0.0046894	-1.0876	-2.3715	0.37161	-1.2525	-1.6418	-0.0074632	-1.7625	-0.67897	-1.7247	-1.6739	-2.28	-3.6345	-1.7571	-3.1286	-4.7207	-1.4842	-1.717	0.14932	-1.5286	-1.1136	0.030535	-0.93287	-0.96396	-2.9444	-0.34469	-2.4076	-0.9659	-0.91664	-2.1612	-0.67197	-2.8686	-3.7735	-2.6673	-1.9073	-3.1308	-1.888	-2.9862	-3.3247	-0.48878	-1.4838	-3.6986	-3.1081
-8.8443	-6.4932	-6.146	-6.5059	-9.1752	-6.4055	-8.7198	-6.5528	-7.443	-7.1722	-10.075	-9.026	-7.4745	-9.1603	-8.3119	-6.2364	-6.3015	-6.9889	-8.4806	-7.1789	-6.7265	-8.2583	-8.0319	-6.4311	-8.5312	-7.2134	-6.7326	-6.4888	-7.4346	-6.9937	-9.5317	-7.3359	-8.3258	-6.7536	-7.8825	-6.5457	-6.1967	-8.3117	-7.4477	-8.9859	-7.2013	-6.7079	-8.4009	-7.4468	-6.7956	-9.9044	-6.9257	-7.3422	-7.463	-7.7988
-12.281	-12.443	-15.689	-12.84	-13.421	-11.851	-12.571	-11.684	-13.273	-13.649	-12.573	-11.935	-13.977	-10.767	-12.42	-11.94	-12.436	-13.4	-11.58	-11.436	-12.875	-11.589	-10.758	-11.586	-12.545	-11.837	-12.514	-14.571	-11.016	-12.731	-12.698	-14.404	-13.222	-11.493	-14.774	-12.551	-12.374	-12.993	-12.325	-13.94	-13.69	-14.062	-11.717	-12.569	-12.101	-12.534	-12.789	-12.238	-11.817	-12.721
-1.3547	1.296	-1.3519	-0.23806	-2.0289	0.9301	-2.712	2.4553	0.058021	1.7053	-0.75816	-3.4583	0.70253	-3.5721	-1.4486	-0.97831	0.0034296	1.6591	-0.92605	-4.4023	-0.47384	-2.0605	1.3825	-0.92703	-3.6111	-0.74072	-0.67095	-2.5697	-1.8844	-2.6727	-1.4192	-1.5333	-1.5467	-0.90692	0.06494	-1.6493	-1.7459	-0.13742	-1.1155	0.23447	-3.3	-0.31392	-1.0174	-3.9676	-1.8635	-0.094017	-2.8899	-1.0705	0.47333	-1.1936
3.2305	2.9859	2.6201	1.582	1.2098	0.32507	-0.42789	0.19197	2.9857	1.6695	0.69069	2.6645	3.571	2.1218	0.96991	-0.76778	0.70023	0.91811	2.43	3.8227	1.0908	1.4173	-0.3635	-0.2244	3.1212	0.77221	1.6828	0.14503	-1.4123	1.5823	-0.22822	-0.12497	2.8961	1.266	1.1947	0.82746	1.4753	2.9769	3.7269	1.7651	1.2436	4.2458	-0.1173	1.3479	1.175	1.7404	-1.6573	1.2741	0.95836	0.7518
2.4985	-2.0221	3.0459	2.3685	1.8636	2.6949	0.82784	0.69549	0.26671	-2.1889	0.1583	-3.0217	-0.091549	-0.86285	2.3681	0.58067	-0.097955	-1.3142	-1.448	-0.51389	0.058276	1.4982	-2.2768	-0.43668	-1.1337	-0.97918	-0.13364	-2.4419	2.0956	0.15671	0.54358	0.86507	1.6306	0.66748	0.35419	0.62732	1.5751	2.418	-0.81405	2.036	0.13296	0.61805	-1.1965	-0.88818	1.133	3.0984	-0.42974	0.37864	-0.17983	1.6189
7.4258	7.5498	7.0459	5.8455	5.7994	6.7613	6.844	5.5804	7.2909	5.4264	6.4333	4.779	7.7932	5.4258	7.5149	9.3442	5.9364	5.2423	4.8678	6.568	7.6801	7.379	7.0377	7.9536	7.0243	7.8171	5.5678	7.9696	8.4431	6.2594	5.311	7.3306	6.436	6.0642	3.8379	8.9096	6.9802	5.519	7.3757	6.2739	7.6834	5.269	6.4868	5.657	6.6218	7.7483	8.9499	6.4394	6.8263	9.7204
-16.043	-13.361	-12.698	-13.993	-15.539	-14.149	-9.7231	-13.866	-12.731	-14.02	-13.337	-14.564	-13.831	-11.723	-10.654	-12.827	-11.216	-11.461	-11.625	-14.464	-13.951	-11.262	-13.495	-12.02	-12.552	-12.778	-11.602	-14.831	-11.81	-12.464	-13.213	-12.789	-11.267	-10.46	-12.205	-11.827	-12.914	-14.417	-11.098	-12.429	-15.169	-12.96	-13.894	-14.048	-14.582	-12.985	-13.912	-11.69	-13.009	-11.954
-4.3334	-4.2011	-7.4872	-9.3759	-5.6528	-4.0825	-4.6581	-3.4227	-6.8582	-5.4052	-6.1635	-6.9472	-5.5758	-1.8191	-6.2915	-6.0191	-8.7094	-6.6355	-8.3441	-5.8626	-3.3972	-4.1479	-2.8811	-3.0486	-4.5767	-7.5032	-5.0346	-6.2158	-6.9411	-6.1369	-5.8456	-4.3951	-6.0007	-4.801	-5.1068	-4.585	-6.2401	-3.8397	-4.5439	-5.3271	-4.5753	-4.2036	-7.322	-5.8967	-5.1079	-4.4146	-4.2938	-6.5822	-4.3232	-6.2613
-23.954	-19.122	-19.354	-20.464	-23.213	-21.644	-21.9	-24.12	-24.24	-22.099	-22.498	-23.409	-21.201	-20.681	-21.648	-21.181	-21.45	-21.905	-19.33	-22.825	-20.444	-24.524	-22.904	-24.255	-21.828	-21.583	-23.971	-20.667	-20.616	-21.217	-24.197	-21.52	-23.488	-23.803	-22.658	-23.983	-20.394	-22.053	-23.862	-21.243	-23.688	-25.746	-23.211	-20.618	-21.971	-22.45	-21.732	-20.587	-22.855	-21.412
-6.8749	-3.9243	-5.1574	-5.3573	-5.0095	-5.7468	-4.4037	-6.8234	-7.5612	-4.8815	-6.1409	-7.6419	-6.5848	-5.1495	-4.3238	-4.4924	-6.6703	-4.1692	-5.5347	-7.169	-5.8389	-4.5609	-6.3447	-5.0864	-6.0899	-5.7134	-5.3712	-4.7251	-5.8638	-3.6641	-5.9171	-5.6831	-4.4754	-3.944	-4.68	-3.7763	-2.6036	-4.6973	-5.4738	-5.595	-5.738	-4.7862	-5.5161	-5.5881	-5.2383	-5.1332	-6.5816	-3.3413	-5.5449	-6.0778
-3.43	-2.3409	-1.5019	-0.54154	-3.3839	-0.31353	-1.8578	-1.6055	-1.222	-1.178	-0.38897	-2.5477	-0.86321	-1.7566	-1.6886	-3.1626	-0.97126	-3.0191	-0.92876	-0.29485	0.18623	-0.018701	-5.3572	-0.30623	0.94966	-2.7072	-3.0824	-0.60545	-1.7315	-3.2838	-0.077099	-2.5173	-2.1141	-2.2053	0.23408	-1.1648	-2.1823	-1.6233	-1.4731	-3.7354	0.049784	-1.0508	-3.4897	-2.0967	-1.8781	-0.86871	-2.2961	-0.12379	-3.4521	-2.6109
-1.5304	-0.49561	-0.97569	-0.85959	-2.0233	-0.038311	-2.7403	2.6382	1.7219	0.42562	0.34465	-0.14646	0.55677	-0.90827	-0.22036	0.89336	-0.022644	-0.13146	1.158	-0.19647	-2.0182	-0.8552	0.5144	-0.038162	0.12503	0.052206	0.87056	0.1764	0.52674	0.51284	2.555	-1.5881	3.5839	1.5302	-0.4275	2.0168	0.32547	1.2449	1.9392	-0.32006	-1.2745	-1.5037	-1.1247	3.5173	0.32782	1.4169	1.5987	0.9637	2.1018	-0.40059
-11.492	-12.137	-10.623	-11.698	-11.246	-11.392	-11.003	-11.298	-12.114	-10.975	-10.829	-12.494	-11.636	-8.6956	-13.599	-13.615	-9.4156	-10.151	-10.075	-12.45	-10.011	-10.516	-11.65	-11.165	-12.485	-11.401	-11.734	-14.54	-10.604	-9.5561	-10.554	-11.675	-10.828	-10.448	-11.77	-10.842	-13.432	-9.316	-11.168	-10.826	-9.5942	-12.724	-14.442	-11.615	-10.243	-11.55	-13.038	-11.36	-12.686	-10.687
-4.0489	-6.6922	-2.7132	-3.9517	-3.7626	-2.239	-4.4223	-2.3807	-2.3868	-5.0941	-5.3526	-7.5473	-3.1777	-3.3329	-4.6268	-4.1859	-4.6693	-3.8709	-4.1335	-4.1294	-4.189	-4.5205	-3.8862	-6.0269	-6.3367	-3.8289	-4.0046	-4.4258	-6.521	-4.5796	-2.1186	-2.7076	-4.8432	-2.2395	-4.53	-4.311	-4.7914	-2.3471	-4.52	-5.2587	-5.8799	-3.4155	-6.3171	-5.818	-5.1011	-3.1001	-3.5766	-3.2832	-2.2478	-5.6334
-12.929	-13.852	-13.879	-9.2936	-13.996	-11.248	-13.039	-12.967	-12.288	-11.123	-11.703	-13.213	-12.346	-14.376	-13.932	-14.598	-12.509	-13.501	-12.955	-12.524	-14.089	-14.485	-12.874	-15.04	-14.34	-12.888	-12.635	-15.09	-11.386	-11.781	-13.822	-13.039	-11.628	-14.947	-11.976	-12.021	-13.502	-12.268	-11.552	-12.23	-15.002	-11.286	-11.701	-10.723	-12.438	-9.3561	-12.722	-13.212	-14.043	-11.916
-13.163	-13.708	-11.905	-13.693	-13.792	-10.49	-11.157	-14.614	-10.185	-13.861	-13.73	-11.515	-13.893	-13.813	-12.158	-12.288	-13.439	-17.905	-11.814	-12.444	-12.808	-12.484	-10.135	-13.163	-15.507	-13.841	-12.335	-14.191	-15.006	-12.333	-14.018	-12.749	-13.133	-11.624	-11.575	-15.637	-13.428	-13.206	-12.392	-10.489	-14.645	-11.346	-12.495	-15.326	-14.442	-11.935	-13.23	-12.978	-10.101	-14.633
-0.96924	0.683	0.4285	-0.34973	0.5917	0.24459	-2.0621	0.37262	-1.3039	0.88971	-0.73356	-1.0215	-0.37681	0.59098	1.8921	1.8192	-1.3455	0.061108	0.97214	-1.8824	0.17758	0.0062073	1.2048	0.16242	2.855	-1.1233	-1.5897	0.52325	0.079104	0.58709	2.145	-1.2183	0.060744	1.5415	-2.9614	-0.38886	0.81634	1.3575	0.91849	0.93107	-0.47312	1.4815	-0.63476	-0.14486	-0.21918	-2.69	1.7746	-0.24214	2.0828	1.1234
10.448	10.618	8.2211	9.7079	9.5108	10.826	11.115	8.759	9.8367	9.3669	9.1657	10.433	9.6233	10.857	8.7436	11.509	11.149	12.033	9.0735	10.449	10.454	9.6062	9.2269	10.461	8.2257	8.3973	10.716	9.1028	6.6842	9.2578	10.383	9.9347	8.1699	8.2457	10.126	7.8604	10.559	7.8881	10.615	9.8949	11.019	7.2919	9.1099	10.188	8.5286	9.4488	12.264	9.2156	9.7884	10.113
-9.5475	-10.559	-9.8651	-8.4076	-9.9081	-8.3488	-11.482	-9.9964	-10.17	-11.551	-10.729	-12.043	-12.255	-10.902	-9.3296	-9.0493	-9.1534	-10.804	-11.863	-10.763	-11.6	-9.3454	-9.489	-10.081	-11.62	-10.862	-10.429	-10.699	-12.151	-10.095	-10.11	-12.258	-10.207	-13.566	-11.365	-11.853	-8.6099	-10.712	-12.22	-10.417	-12.042	-13.309	-10.411	-8.8969	-9.4237	-10.663	-10.008	-12.185	-9.7766	-10.986
-12.665	-6.6511	-10.303	-8.7128	-10.33	-11.113	-11.877	-10.51	-10.146	-9.8952	-10.579	-9.2417	-11.36	-11.71	-9.8887	-9.6112	-9.7223	-11.264	-8.5757	-10.549	-9.4659	-10.075	-8.786	-10.543	-10.128	-10.902	-10.279	-9.3574	-13.025	-10.97	-9.0641	-9.8605	-11.959	-9.4439	-10.14	-10.413	-10.123	-9.8871	-12.459	-12.288	-9.8243	-10.793	-11.086	-10.483	-11.91	-9.8674	-11.279	-9.6473	-11.703	-12.244
-1.4652	-0.61933	-0.40556	-1.1187	-1.3252	-2.5738	-4.1372	-1.4805	0.070078	-0.70802	0.42635	0.35863	-2.3169	-0.58084	-1.9534	-0.6833	-2.4055	-1.6949	-1.947	-2.6859	-1.3902	-0.75159	-0.65039	-0.97631	-1.7503	-2.1087	-1.3235	-2.7373	-0.88894	-1.895	-3.2745	-0.67152	-1.412	1.3514	-1.1016	-3.2993	-0.43954	-0.70956	-2.8583	0.39259	1.1471	-0.76984	-1.2334	-0.52824	-2.2513	1.5304	-1.1428	0.74328	-0.53349	-0.56212
5.427	6.1367	2.4511	2.8132	5.8223	4.9588	7.331	4.4255	2.611	2.4401	6.7066	6.4246	3.6514	5.3372	3.8087	5.3664	4.5494	3.2995	7.681	5.2196	4.3933	3.2213	4.1992	1.921	4.2286	3.9327	3.0158	0.63517	4.674	4.0405	4.0649	5.2972	4.9178	1.8894	4.2717	4.3751	4.0873	5.453	3.3156	6.588	4.2305	3.368	3.9662	3.854	4.3659	4.1703	5.4248	4.3408	3.5806	6.3243
-9.8526	-10.695	-9.8885	-7.0523	-9.9725	-10.885	-10.588	-9.3873	-9.4655	-9.63	-11.096	-9.8892	-11.062	-9.2403	-9.5353	-7.6063	-8.101	-10.211	-8.0147	-8.4603	-9.6175	-8.5653	-8.7509	-10.196	-8.4269	-9.366	-9.1604	-10.276	-9.1251	-11.114	-10.001	-8.3476	-8.3408	-7.1942	-9.0265	-6.9915	-7.9237	-8.7491	-11.287	-8.9621	-10.524	-10.607	-10.132	-9.4337	-9.7361	-10.181	-10.093	-10.111	-10.54	-9.301
3.0379	3.0566	4.753	4.664	2.2508	5.6489	5.5188	3.7426	2.7483	4.3145	4.6068	2.7695	6.49	3.3509	4.9172	5.9214	3.6326	3.7481	3.391	3.8496	3.9895	4.8676	4.1312	4.6247	3.6672	4.9105	4.0441	5.1002	4.7275	2.1879	5.0072	4.2452	4.6126	4.5237	5.8057	4.6677	4.7296	3.0489	2.2852	4.4166	5.8876	3.51	3.0951	5.7754	7.0893	3.9843	5.8726	6.1238	5.2367	5.0235
-2.7157	-1.7683	-1.5063	-0.87617	-0.89683	-4.151	-0.87036	-2.2975	0.20371	-4.3101	-0.74825	-2.0954	-0.82407	-2.2397	-2.1502	-2.1569	-1.1099	-1.8996	-1.2283	-1.2956	-1.9309	-2.7643	-2.5838	-0.48188	0.15436	-1.5425	-1.1755	-2.6595	-1.4477	-1.6944	-0.98369	0.48464	-3.1564	-1.2515	-4.489	-0.1718	-2.824	-5.3324	-2.9057	-1.5652	-0.34792	-4.969	-4.2111	-1.4904	-3.586	-2.374	-1.3819	-1.2878	-2.9249	0.68196
-0.96618	-2.8273	-0.86165	-3.767	-2.8075	-2.2346	-3.9526	-3.0801	-3.6516	-2.3937	-1.2356	-1.817	-2.5533	-3.4017	-2.7843	-5.3626	-0.41073	-3.0266	-3.6396	-2.1645	-1.9097	-0.82057	-2.3745	-1.2039	-1.6322	-1.6021	-3.5074	-2.36	-2.6611	-4.2289	0.63984	-2.6492	-2.7425	-1.8187	-2.1599	-3.0666	-2.9004	-4.5922	-4.0488	-0.88565	-3.1632	-1.1422	-4.8995	-2.1553	-2.1354	-1.5341	-2.0174	-0.018125	-3.2938	-4.5971
8.0967	6.474	5.743	5.0127	8.3796	5.049	7.4107	4.9065	6.5734	4.4235	8.1193	6.6777	8.4072	7.529	5.6572	8.2856	5.1751	6.1551	7.0048	6.7978	6.121	5.5831	5.5096	6.6723	5.2412	6.4669	4.9408	6.6962	6.1112	8.6328	7.1099	6.6594	6.8882	7.0866	5.7026	8.3451	8.494	5.2133	7.8769	6.8478	6.579	7.5846	6.9945	9.0334	6.3704	8.9787	6.1774	6.0825	7.9713	8.5087
1.1042	0.71011	1.5621	1.5003	4.1813	-0.33448	0.22624	4.6292	0.86406	2.5362	3.9166	1.9105	3.4202	3.0587	2.8621	1.4347	1.9735	-0.5254	2.4668	0.87534	2.9418	1.4654	3.0524	2.1546	4.4698	0.71254	2.7447	2.4271	-0.16726	1.0442	2.2703	0.84364	1.0923	2.4721	0.45543	-0.085049	2.107	1.2681	-0.15038	1.6365	1.8991	1.9328	-0.18005	1.7982	1.0983	1.9464	1.2087	0.048054	3.8598	2.1629
-1.7439	-0.72458	-0.38821	0.19344	-0.39755	0.051633	-3.6392	1.5784	-2.6121	-1.902	-1.5135	1.0053	0.17769	-0.9426	0.17999	-0.81901	-1.6093	-2.3917	0.2129	-0.82387	-2.0573	-0.048388	-2.0439	-0.79995	-1.0483	-3.818	0.32405	-1.4977	-1.9638	-3.5599	-0.55226	0.014349	-1.073	-3.5466	1.063	-3.9953	0.5251	-4.1315	-3.7301	-1.6826	-0.46234	-1.5694	0.80202	-0.56415	-4.2965	-2.1273	0.78481	-2.8214	-2.7508	-1.1746
6.8109	7.9732	5.0667	5.8019	7.5079	6.2306	7.212	6.8516	4.8682	6.714	6.8845	6.7687	7.8363	7.2303	7.842	7.2119	5.9177	6.989	8.3927	7.2908	5.8195	7.1041	7.3096	7.2539	7.3817	6.2703	7.088	8.1267	6.9284	7.6121	7.1719	7.8871	7.3855	7.7344	5.7509	7.5569	9.0947	8.7342	6.696	6.8654	8.4483	7.741	6.6404	6.1208	6.9281	8.7569	8.424	7.7085	5.8307	8.6158
-4.0389	-2.7121	-3.1462	-0.90511	-3.4628	-3.6199	-2.4918	-2.6742	-4.3093	-1.8906	-3.0533	-1.2281	-2.6934	-2.5573	-1.7192	-2.8197	-3.5716	-1.9824	-5.0469	-3.0521	-1.0495	-4.7202	-0.28905	-0.56028	-4.0013	-3.8183	-3.0333	-2.0352	-2.8787	-2.3519	-1.3173	-5.425	-2.3567	-3.2912	-3.0165	-3.5798	-1.8211	-5.1366	-2.0886	-2.8122	-0.36215	-2.4955	-0.83116	-1.985	-3.307	-4.2619	-1.9032	-1.3819	-2.7246	-2.1938
-3.1158	-3.3218	-2.7009	-1.3709	-3.0487	-3.4209	-3.3438	-3.6885	-2.75	-2.8626	-2.9784	-1.9563	-2.0379	-1.6662	-0.43927	-4.4494	-4.4929	-3.7011	-4.1795	-2.9599	-3.5159	-4.5901	-0.4424	-5.2727	-1.5959	-3.2372	-0.60321	-3.3655	-2.134	-0.78767	-3.8146	-2.0599	-3.4786	0.064384	-2.0566	-2.8563	-1.4582	-3.0485	-2.1083	-0.44472	-1.7321	-2.1705	-3.5156	-3.7199	-4.7704	-1.9784	-3.0992	-4.3409	-1.7835	-2.5996
-0.41183	-2.4425	0.45184	0.54178	-2.4036	-1.8222	1.0194	1.0516	-3.216	0.049295	1.7716	-0.14536	0.41713	-0.58093	-0.74226	0.21711	1.3181	1.3919	-0.46921	-1.1791	0.60107	-0.35678	-1.188	1.5925	1.7105	0.933	-0.47127	0.0083579	-0.32099	-0.75203	-2.5123	1.812	3.6475	-0.66134	0.90287	-0.47538	0.04176	-0.16591	-1.2728	-1.2419	-2.6708	-1.7016	-0.85634	0.68758	-0.74143	0.92818	-0.087469	0.83271	2.04	-0.63437
2.1269	3.3481	3.6878	3.8806	1.8316	1.9859	3.5312	2.5031	3.1676	1.6057	3.6558	2.656	4.6668	0.69466	2.6149	1.0244	3.129	3.2512	3.7124	2.3269	1.7434	4.513	2.39	4.6147	3.5854	2.8063	4.651	4.2001	4.1624	1.0721	2.2828	3.0132	3.349	1.8772	3.3302	1.5864	2.5307	2.1565	4.018	1.7505	3.6313	1.9044	0.83007	3.4215	4.089	1.2001	3.7737	4.1979	2.2421	3.6187
-10.469	-11.376	-13.777	-12.095	-10.714	-12.686	-11.145	-10.722	-13.119	-12.258	-11.122	-14.143	-11.471	-11.622	-11.576	-9.5793	-11.772	-12.504	-12.141	-11.515	-12.291	-15.172	-13.434	-11.827	-10.243	-14.841	-13.124	-13.748	-11.588	-11.002	-11.953	-11.976	-11.654	-14.625	-12.671	-11.5	-11.158	-12.199	-10.512	-11.855	-12.831	-12.311	-11.411	-11.002	-11.21	-11.818	-14.1	-11.169	-13.7	-9.6037
-3.9038	-3.4993	-3.2559	-5.676	-5.8609	-7.186	-5.281	-4.9324	-5.6557	-2.7625	-2.9365	-4.0163	-1.5817	-2.9437	-5.2728	-5.2516	-2.5317	-2.8072	-4.8605	-5.2009	-4.1281	-3.6654	-3.2778	-3.9762	-3.4512	-3.3642	-4.0081	-2.7462	-1.812	-5.6139	-5.1381	-2.3628	-2.1439	-4.9894	-3.0155	-1.1696	-1.7095	-3.7173	-4.0683	-5.3986	-3.1207	-4.7733	-5.9962	-3.5369	-3.6312	-1.8625	-3.3335	-4.218	-2.341	-4.7431
8.9782	8.8642	8.531	7.8581	8.3919	6.9554	7.25	7.5414	8.5132	9.2188	7.5362	10.914	8.6368	6.7471	8.5446	8.8193	8.0992	7.1947	8.6914	8.2938	7.5912	7.0798	8.7317	9.283	7.5354	8.9717	7.9019	10.396	8.1341	7.1166	6.5254	8.5231	9.2045	6.2432	7.6713	7.0395	6.5213	7.6646	8.9269	8.1865	6.1178	7.8714	7.3559	8.2824	7.3877	8.5008	7.7845	9.4254	9.8684	10.75
0.032473	-0.32393	-0.6159	0.037038	0.67782	1.6028	-1.1374	0.69906	-0.52761	2.0065	-0.90939	-0.12844	1.1666	0.41755	-0.70112	1.2981	-1.2626	0.44976	0.53042	1.1747	-1.2455	0.48002	-1.1723	0.3618	2.3767	0.78176	-1.0345	-0.08775	-0.57045	-0.048424	-1.018	0.42814	-0.16169	0.47932	1.9224	-0.58416	1.5624	-2.05	2.7875	0.79897	-0.015131	-1.2142	1.6168	0.071107	-0.99072	1.5553	0.7923	0.37021	0.12741	0.40589
-1.726	-1.6301	-2.3208	0.15932	-1.4365	-0.62739	-1.6351	-3.6485	-0.29864	-1.6942	-0.66918	-3.1879	-2.0914	-1.0373	-3.1018	-3.963	-1.9281	-1.5505	-0.58944	0.27224	-0.51483	-3.3809	-1.7783	-0.74732	-2.1056	-0.75908	-0.81191	-2.7972	-0.77563	-4.033	-0.17212	-0.92827	0.23963	-1.8188	-2.0732	0.91472	0.68065	-0.080644	-2.8647	1.0309	-0.79434	-1.6489	-4.0513	-0.32854	-1.0341	-1.6892	-1.028	0.39531	-2.3845	-2.8675
-1.9136	-3.6649	-2.5247	-4.0362	0.60108	0.75549	-2.8989	-1.7852	-2.936	-2.0075	-4.7807	-4.8379	-0.96264	-2.8752	-4.7362	-1.7486	-2.9956	-3.5661	-3.1166	-1.5754	-0.99094	-3.0369	-5.4947	-3.3609	-0.91629	-2.3042	-1.0989	0.80748	-4.0401	-1.263	-2.2136	-2.1351	-2.1956	-1.9049	-1.5641	-2.737	-0.66528	-2.4286	-3.4248	-5.7571	-2.2684	-2.5713	-1.0863	-3.2894	-2.7264	-3.2019	-3.5922	-5.3416	-3.2238	-4.5478
0.11468	3.5049	2.8718	2.6224	1.2736	1.8276	-0.073446	-0.25717	-0.21516	3.5021	2.8262	0.80029	0.87565	4.0835	1.1517	3.2473	1.3375	0.6755	2.9709	0.21889	0.61962	1.2081	2.4973	0.40167	2.8001	0.63659	0.76376	-0.45145	-0.63125	2.0549	2.9164	0.58444	1.4231	0.52075	-0.96317	3.4446	0.51527	-0.13454	0.88637	-0.041847	2.329	-1.197	1.8214	1.0054	2.6437	0.68849	1.2858	0.029201	1.023	4.3961
-13.918	-14.914	-12.104	-13.514	-13.438	-14.03	-11.502	-13.579	-13.656	-13.26	-11.823	-12.534	-11.655	-12.141	-15.552	-13.471	-13.247	-12.319	-13.119	-14.966	-11.621	-12.367	-15.296	-14.572	-13.776	-13.874	-13.888	-11.825	-14.371	-12.789	-13.218	-12.718	-13.41	-12.313	-11.586	-12.965	-13.355	-11.076	-12.351	-12.507	-14.046	-11.618	-15.627	-12.142	-15.717	-13.707	-11.991	-12.835	-14.106	-13.576
-1.1422	-0.25471	-1.2262	0.39944	-3.7109	-2.2148	-1.5616	-0.32467	-2.0785	-1.9798	-0.08507	-2.2704	-0.33006	-0.51584	0.6867	-0.97306	-1.2127	-0.91157	-2.2993	-2.1158	0.29641	-1.5323	0.08005	-0.11115	-1.7128	-2.4788	-0.59063	-1.985	0.058655	-0.4211	-0.95732	-1.9285	0.66195	-3.3471	-2.939	2.562	-2.0553	-0.7705	-0.083312	-0.25455	-1.9558	-0.79074	-0.40781	-1.7688	-1.2991	-2.5223	0.48377	-1.3669	-1.6791	0.69002
-10.524	-11.293	-12.354	-12.284	-13.111	-13.506	-11.717	-9.7091	-12.555	-12.408	-12.12	-11.031	-10.346	-9.5919	-12.858	-12.639	-13.317	-12.1	-12.392	-13.13	-12.579	-9.9045	-11.105	-13.435	-12.756	-11.563	-12.383	-11.543	-8.7403	-11.436	-11.06	-10.636	-11.357	-10.801	-12.148	-10.942	-10.861	-11.79	-12.442	-10.375	-9.5304	-13.446	-12.329	-12.419	-11.766	-13.865	-13.152	-11.214	-9.9806	-10.39
3.1265	0.70438	-1.7315	-0.34146	1.6333	0.76651	-2.7182	-1.3297	-2.1046	-1.8951	-1.6806	0.058101	-2.2405	-2.0745	-0.3174	-3.0823	-1.5183	-1.4491	-3.1609	-2.1255	-0.88534	-1.6679	-0.66149	-1.6882	-1.9556	-3.4304	-3.2651	-1.4082	-1.4602	0.10099	-0.26803	-1.7504	-1.5115	-2.7884	1.2839	1.4301	0.67077	-2.2382	-1.7913	-2.7601	0.62302	-1.8623	-2.369	2.0475	-2.1408	-1.0193	-2.905	2.3357	-0.90181	-2.258
-10.454	-8.3236	-11.5	-9.179	-9.1176	-10.394	-10.24	-9.0332	-10.936	-10.75	-9.0213	-12.229	-8.2253	-9.7964	-9.2868	-10.091	-11.444	-9.2683	-8.686	-10.378	-11.87	-9.8131	-7.2043	-8.4094	-10.744	-13.35	-11.453	-8.7716	-10.431	-9.5958	-10.668	-9.6257	-10.754	-9.6189	-9.6993	-8.3716	-10.294	-8.156	-12.328	-11.141	-8.255	-10.335	-11.05	-11.041	-9.7783	-7.1729	-13.383	-9.1647	-11.212	-8.9903
-15.828	-16.345	-13.389	-14.466	-15.67	-13.707	-15.016	-15.195	-15.235	-14.647	-12.601	-14.5	-13.676	-13.897	-14.676	-13.268	-16.163	-13.918	-14.483	-13.524	-15.255	-16.519	-14.832	-14.02	-18.141	-13.786	-12.193	-14.089	-16.224	-14.273	-13.15	-14.874	-13.159	-17.346	-15.298	-13.692	-11.906	-12.673	-16.451	-13.233	-14.46	-12.893	-14.417	-15.735	-14.046	-15.45	-15.281	-13.978	-14.668	-13.739
-3.6514	-5.924	-5.2711	-6.2293	-3.3422	-4.3594	-4.1738	-6.5438	-2.7208	-5.3068	-2.6929	-4.323	-6.9659	-1.6713	-3.094	-4.2623	-3.6595	-5.216	-2.5679	-4.8389	-4.2974	-6.0679	-5.0575	-5.1853	-3.4124	-5.6416	-2.1183	-6.4386	-6.0356	-7.379	-3.7872	-4.5126	-3.6699	-3.5227	-1.3576	-4.3013	-4.6005	-4.0886	-4.8219	-4.7941	-5.6393	-4.8138	-3.7058	-5.1423	-3.1267	-5.203	-4.7816	-5.0124	-4.586	-5.7241
3.4002	1.5101	2.3996	1.133	1.6638	5.5987	1.0735	3.7282	1.5924	0.64131	0.59858	3.8638	0.09414	1.2445	2.6741	2.5709	3.1385	2.4835	3.7021	1.613	3.4535	1.1966	1.5523	2.8937	1.491	2.2653	3.1573	1.2337	2.7807	4.5791	3.3417	2.6851	1.6039	1.889	3.3109	2.86	3.6525	1.9116	2.712	2.4059	0.79055	4.3184	2.5323	3.7323	2.3505	2.5603	3.0964	3.4118	2.347	1.2949
-8.5921	-5.8977	-5.0411	-6.6332	-7.4317	-4.8062	-5.0708	-4.9019	-5.8419	-2.9809	-7.539	-5.9741	-7.5496	-6.7776	-6.4064	-5.1094	-5.339	-7.2221	-6.3783	-6.5918	-7.722	-7.3746	-8.5218	-5.9642	-4.7681	-5.1167	-7.1493	-6.1684	-5.9098	-7.643	-5.6627	-9.1032	-6.5619	-6.0897	-6.2936	-3.831	-7.0363	-5.2223	-5.4449	-4.8097	-5.5826	-7.1829	-4.4178	-7.4722	-5.831	-4.8618	-8.0139	-7.8936	-5.7099	-7.9002
-22.003	-20.214	-21.962	-20.117	-20.085	-20.172	-21.966	-22.629	-19.899	-20.199	-22.431	-19.704	-19.952	-20.154	-20.73	-20.079	-20.556	-18.679	-20.202	-23.501	-22.056	-20.376	-21.305	-19.57	-20.666	-22.101	-20.846	-22.504	-20.732	-18.167	-22.337	-21.269	-19.755	-17.878	-20.637	-20.132	-20.044	-21.434	-19.253	-23.374	-20.748	-19.541	-19.143	-20.274	-21.321	-18.811	-19.299	-19.181	-21.518	-19.958
-10.059	-11.324	-10.323	-11.252	-11.31	-10.354	-9.9082	-9.7183	-10.175	-11.92	-14.013	-10.209	-9.9392	-9.4904	-12.172	-11.523	-10.798	-9.7083	-9.331	-8.3823	-8.2607	-11.57	-10.347	-10.576	-10.5	-11.694	-10.461	-9.1697	-9.4885	-9.3947	-10.799	-10.441	-11.413	-12.142	-9.3258	-9.0053	-11.991	-10.118	-10.997	-12.171	-9.3409	-13.227	-12.561	-8.4397	-10.651	-10.355	-8.0729	-10.676	-8.4079	-10.139
-1.2866	-1.2725	0.054001	-0.94587	0.16126	-2.3055	-0.30214	-0.97182	0.2568	-0.6265	-1.2356	-0.6078	-3.5672	-1.5331	-2.9785	-1.8326	-2.5293	-2.5892	-0.14064	0.7492	-1.0934	-1.0184	-0.49942	-2.4544	-2.4105	-0.43978	-0.97609	-2.9195	0.060774	-0.67207	-0.62643	-0.87567	-1.5741	-1.5099	0.43895	-1.8764	-1.3445	-1.4424	0.24543	-1.3531	-1.4162	-1.6831	-0.82374	-1.3121	-1.5072	-4.1385	0.47163	1.9599	-1.3675	-1.4255
-1.8454	-0.24189	-0.048263	-1.0252	-1.1619	0.77866	-0.40267	0.036611	0.88745	-0.41614	1.6929	0.69137	0.35807	0.56459	-0.92191	-0.57941	0.46779	3.5427	-0.72153	1.172	0.017678	0.45313	2.0479	0.91863	0.6347	1.9434	-0.57186	-0.37845	1.7617	-1.3349	0.53858	-0.9135	1.379	-0.77685	2.2147	0.17549	1.1525	1.3327	-0.591	-0.058522	-0.19207	1.6179	1.698	-0.36231	0.28241	-1.8007	0.045038	0.076415	-1.9139	3.9512
0.95008	0.085216	-1.5902	0.012096	-1.6541	1.208	-0.69769	-0.41311	-1.3523	-0.88616	-2.8624	1.9428	-2.5593	-1.0658	0.44418	0.7537	-0.28189	-0.11791	-0.73444	-0.74761	-0.3213	-0.69756	-1.6568	0.43182	0.2427	-0.63547	-2.47	0.14616	-0.8452	1.0972	0.93417	0.5471	-1.3477	-0.38334	0.32583	-0.25754	2.1972	0.43304	-0.3386	0.73948	-0.58433	-0.013862	-0.045253	-1.6768	-1.4976	1.5855	0.027032	-0.27865	0.54874	0.26923
4.4318	4.4093	6.2111	4.8466	5.6168	4.9851	5.0467	5.7643	4.0856	5.5606	4.3837	3.7096	5.5025	4.6178	4.0999	5.5572	5.5474	4.2527	4.854	4.5012	3.578	3.9205	3.9082	4.4651	5.5824	4.2231	6.6603	4.6742	4.218	2.4711	6.3858	7.014	7.1571	4.8808	4.493	4.7358	5.6663	5.2063	4.8705	3.8498	4.9304	5.2112	4.9837	3.524	4.1649	4.6679	5.0302	5.0566	3.9754	3.9245
-10.821	-10.225	-10.652	-8.8331	-8.9758	-9.8286	-7.9997	-6.9571	-8.2468	-6.8096	-9.8462	-7.652	-12.722	-8.7579	-6.3471	-9.2534	-8.7111	-8.3415	-8.2862	-7.1002	-7.0438	-7.7074	-9.0442	-9.6703	-9.4449	-4.7805	-6.5843	-8.3514	-11.756	-10.353	-9.0843	-9.8373	-9.6454	-10.791	-8.2283	-7.7638	-8.654	-9.1214	-9.1058	-9.7206	-8.2393	-9.1941	-7.5439	-8.7899	-10.02	-9.2305	-8.5085	-7.8742	-8.8519	-9.3959
-14.003	-13.777	-15.552	-16.243	-13.146	-14.522	-12.544	-14.799	-13.848	-12.384	-14.205	-14.791	-14.823	-15.12	-13.67	-17.761	-16.3	-15.077	-15.425	-14.43	-13.903	-15.05	-14.494	-16.234	-13.389	-13.528	-14.664	-16.391	-16.118	-14.809	-14.042	-14.937	-13.684	-15.409	-13.297	-13.95	-13.884	-13.859	-12.251	-15.24	-13.226	-12.824	-16.559	-14.996	-15.362	-15.744	-15.998	-13.575	-13.524	-14.692
-11.343	-12.684	-16.009	-13.601	-14.245	-12.641	-13.572	-14.529	-12.021	-10.957	-12.528	-15.55	-12.18	-13.23	-13.613	-9.7662	-12.524	-15.151	-12.024	-11.344	-13.012	-13.686	-13.674	-12.789	-13.122	-15.391	-13.436	-14.928	-13.594	-10.924	-11.247	-13.424	-13.397	-14.22	-14.487	-12.224	-14.009	-13.426	-9.9751	-12.575	-12.198	-12.455	-13.989	-15.239	-14.818	-13.749	-14.959	-12.176	-14.307	-12.369
-1.3674	-0.8679	-3.8269	-2.9288	-2.6875	-3.4274	-2.3018	-1.6715	-3.5143	-3.4695	-1.8271	-0.32724	-3.48	-3.0411	-4.9054	-3.9253	-4.9013	-0.85408	-2.2236	-0.32316	-2.8569	-4.6805	-4.8388	-6.5946	-3.1414	-4.4663	-2.312	-2.4477	-3.3097	-5.1063	-4.4919	-4.8193	-2.8742	-1.8721	-2.972	-3.045	-3.4091	-1.3537	-3.6352	-3.7773	-2.662	-2.7263	-2.7152	-2.4368	-2.4248	-2.4431	-3.1019	-1.7057	-4.3409	-5.0979
-2.9014	-3.5271	-3.993	-2.4701	-3.785	-5.3332	-1.4166	-2.4987	-5.8978	-7.5446	-3.5922	-6.1813	-3.9623	-4.7042	-4.729	-1.0459	-3.909	-4.0321	-3.5654	-4.1741	-5.1671	-3.7907	-3.7759	-3.8667	-3.325	-3.3566	-3.4334	-2.8707	-5.3675	-3.8287	-3.0453	-5.6205	-3.359	-3.8146	-4.8868	-4.0236	-2.6564	-3.4932	-2.2989	-3.9215	-4.7262	-4.9924	-4.9975	-4.202	-2.0984	-5.274	-2.3793	-2.4116	-2.6498	-4.9556
1.7014	2.9033	1.571	1.8517	2.4167	2.079	1.6699	2.2675	1.9516	1.9093	-1.0787	2.6355	2.4691	0.94342	3.9207	1.3371	1.19	1.8147	0.096928	3.6712	0.97688	3.1941	1.4211	2.6994	0.07935	1.4506	3.4071	0.90983	0.92432	2.9896	2.2235	0.73669	0.40089	0.15282	0.85807	2.9391	0.75685	2.7949	1.5807	0.93433	0.14551	3.8559	2.2985	1.9286	0.38396	1.3303	2.105	1.4386	1.9205	2.9267
-14.027	-13.751	-16.023	-12.975	-15.211	-15.383	-15.954	-16.087	-14.241	-14.721	-15.176	-17.34	-14.365	-16.8	-16.669	-14.262	-13.291	-13.76	-15.111	-12.963	-16.325	-14.445	-14.87	-16.351	-16.116	-15.811	-14.324	-14.75	-13.413	-15.684	-14.495	-11.736	-16.928	-14.489	-14.492	-14.189	-12.986	-12.604	-17.215	-14.05	-14.357	-13.808	-12.102	-13.718	-14.818	-14.717	-13.736	-12.252	-14.469	-16.486
-11.034	-10.67	-9.7037	-8.6794	-13.443	-8.6404	-9.5105	-10.526	-11.309	-10.33	-10.998	-10.588	-11.024	-11.257	-11.809	-10.877	-9.9276	-9.32	-8.523	-12.543	-10.825	-11.542	-11.247	-11.404	-8.6263	-10.803	-9.4439	-8.4566	-12.215	-10.709	-10.248	-8.3535	-9.6299	-10.278	-8.9419	-11.507	-10.1	-10.039	-13.688	-12.923	-11.589	-12.456	-11.119	-11.019	-9.856	-11.843	-11.77	-9.6529	-10.114	-10.021
0.2692	2.2736	2.5289	0.66328	0.46006	-0.99175	2.9773	0.0069822	0.22773	1.7025	1.1091	-0.25197	1.7576	2.1964	2.1202	-1.2223	3.1894	0.78279	0.33553	1.0932	2.7095	-0.42773	0.87541	1.4983	2.9837	3.0333	2.0952	0.25307	0.87906	1.3631	2.2214	0.66632	0.22066	2.1233	2.7051	-1.7637	0.15753	-0.52159	1.5721	-0.04305	0.61391	-0.080781	1.4482	1.1067	1.6748	0.18196	1.8349	-1.2667	1.0229	-0.035218
-0.31271	0.38025	-0.3413	-0.14978	1.4052	0.32827	0.30546	-0.32364	-0.8839	-0.65842	-3.4841	-0.96219	-1.4178	-1.3981	0.45078	0.70145	0.14409	-1.4257	-1.7031	-0.11046	-2.3354	0.024604	-1.657	-1.5714	-2.4226	0.89782	-2.2972	-1.5513	-3.0709	1.649	-1.4962	-1.6803	-0.37988	-2.71	-2.5546	-0.7388	-1.0004	-2.4354	-1.4228	-2.138	0.35357	-1.0309	1.4299	-2.3792	-1.2757	-1.8337	0.073993	-0.12292	-1.3423	-0.18686
-1.7729	0.17063	-2.5673	-1.94	-1.1739	-3.1856	-3.1888	-3.4269	-2.681	-2.2291	-0.52996	-0.023891	-1.1092	0.76972	-3.0989	-1.041	0.72206	-2.4192	-2.3473	-1.5129	-1.8134	-2.8771	-3.016	-1.3262	-2.2876	-1.0237	-2.7019	0.012256	-0.25857	-3.2761	-2.1497	-2.4716	0.031762	-2.2879	-0.14215	-3.5648	-2.6918	-0.62924	-1.1025	-1.4774	-3.1752	-0.9669	-0.76801	-0.74822	-0.83316	-3.0172	-0.78944	-1.6617	-1.2787	-2.9059
-9.8724	-10.493	-10.901	-11.801	-12.32	-11.601	-10.355	-10.317	-12.324	-11.495	-13.224	-11.35	-8.8318	-13.229	-12.246	-10.731	-12.344	-11.251	-12.67	-11.891	-10.007	-11.531	-13.821	-11.546	-13.751	-10.584	-12.764	-11.956	-8.7189	-10.545	-12.304	-11.034	-10.411	-11.423	-11.515	-12.412	-12.311	-12.374	-7.9903	-10.341	-11.643	-11.867	-11.3	-11.37	-12.127	-11.15	-12.072	-10.819	-10.375	-10.826
-5.4773	-6.565	-5.0208	-4.9828	-5.057	-5.6624	-3.8422	-4.2307	-7.5083	-5.52	-6.643	-5.3227	-6.2547	-5.7755	-4.6771	-2.5899	-5.2299	-8.2795	-9.3523	-4.3115	-4.7137	-3.3228	-7.0839	-2.5929	-4.4277	-6.8159	-6.37	-6.1954	-6.2209	-6.8309	-7.7671	-4.7479	-5.3797	-6.2209	-7.3809	-3.0014	-3.5752	-7.3589	-4.7698	-5.9282	-5.1304	-4.192	-6.4222	-7.4215	-6.0487	-4.0863	-7.3054	-5.2851	-4.8281	-5.5381
-13.88	-15.311	-11.983	-14.17	-14.628	-12.05	-13.78	-15.153	-13.023	-12.544	-11.302	-13.755	-14.877	-11.542	-12.442	-11.752	-14.283	-13.773	-14.3	-13.964	-15.167	-11.919	-12.159	-14.935	-13.584	-13.529	-11.225	-12.547	-10.889	-15.855	-12.692	-12.728	-10.038	-15.082	-14.164	-13.337	-12.691	-13.22	-13.607	-15.412	-14.895	-11.637	-15.165	-12.392	-14.537	-13.207	-12.074	-12.729	-13.565	-14.089
-13.304	-12.738	-14.793	-12.93	-13.288	-12.954	-14.756	-11.11	-11.468	-13.407	-15.13	-11.424	-12.656	-13.399	-12.801	-15.512	-12.78	-13.285	-14.992	-12.733	-11.724	-13.247	-12.258	-14.03	-12.179	-13.429	-12.664	-12.966	-14.102	-12.868	-15.02	-13.722	-14.068	-12.64	-13.551	-10.846	-12.966	-12.006	-13.984	-12.762	-13.317	-13.75	-14.187	-15.06	-15.156	-14.083	-12.992	-13.273	-15.69	-14.725
-11.181	-10.175	-13.096	-11.993	-12.74	-11.818	-10.914	-10.815	-13.799	-13.593	-10.865	-11.277	-13.07	-11.133	-11.97	-12.144	-12.121	-11.277	-10.089	-12.158	-12.512	-11.125	-12.885	-10.504	-12.483	-11.213	-10.596	-12.87	-13.057	-10.376	-10.386	-9.8495	-11.982	-12.307	-11.694	-12.521	-11.747	-9.9382	-12.932	-12.465	-11.702	-9.7226	-9.7307	-12.845	-10.593	-10.295	-10.072	-11.03	-10.331	-10.603
-8.9052	-10.356	-10.686	-12.96	-10.787	-9.7582	-10.105	-11.462	-10.681	-12.244	-11.039	-13.35	-10.383	-10.174	-11.126	-10.354	-10.004	-7.1935	-10.3	-10.594	-12.406	-12.795	-10.234	-11.181	-10.912	-12.759	-11.8	-11.067	-11.532	-11.861	-10.952	-9.7294	-11.239	-10.63	-12.624	-9.7119	-11.295	-9.8113	-10.406	-10.535	-9.5031	-12.13	-10.796	-8.8543	-8.9635	-10.938	-12.719	-11.243	-10.583	-9.4653
-2.1174	0.32945	1.2882	0.64537	3.9839	0.88324	-0.79373	-1.3638	-0.054039	1.1966	2.076	0.45435	0.45855	-0.67646	-0.95191	0.45021	1.5116	2.1496	-0.64446	-1.3069	0.45796	1.456	-2.6945	-1.0306	-0.52283	0.58206	0.27271	2.2063	0.014557	-1.875	3.0124	-1.6662	0.50234	2.4054	-1.4245	-2.0516	-0.66895	-0.54844	-1.2886	-0.12943	-1.6247	-0.0061067	-1.567	0.095426	0.32641	0.34126	0.040463	-0.34133	-0.012017	-0.7654
-10.677	-12.397	-13.569	-11.137	-11.039	-11.243	-13.08	-12.498	-12.373	-11.669	-13.813	-12.378	-12.27	-11.486	-9.0082	-12.065	-12.031	-11.852	-12.7	-11.784	-10.313	-10.25	-11.475	-13.051	-11.611	-14.135	-9.9681	-9.9085	-11.688	-8.9324	-12.896	-12.162	-12.229	-11.616	-13.77	-13.405	-11.025	-11.831	-10.686	-11.704	-12.72	-13.386	-12.375	-13.253	-10.71	-13.13	-10.769	-9.816	-12.913	-11.186
-14.083	-12.565	-14.593	-12.057	-15.532	-13.035	-14.105	-12.041	-14.175	-14.69	-15.28	-14.143	-12.433	-14.457	-14.252	-10.74	-14.651	-13.574	-14.051	-14.747	-12.661	-12.065	-11.968	-13.513	-11.279	-12.806	-11.283	-11.644	-12.428	-14.134	-12.171	-14.279	-14.758	-13.79	-11.745	-13.541	-14.422	-12.859	-13.275	-11.057	-13.746	-12.939	-14.327	-13.852	-14.375	-11.463	-12.503	-12.153	-13.64	-10.914
-12.95	-12.916	-12.451	-14.553	-11.945	-14.692	-12.438	-15.084	-15.181	-12.618	-13.669	-12.941	-12.309	-11.586	-14.148	-14.648	-13.3	-13.834	-13.488	-14.406	-12.855	-11.787	-14.065	-13.793	-15.386	-14.345	-12.423	-11.259	-14.364	-14.133	-14.279	-11.332	-12.875	-12.691	-14.073	-14.217	-11.551	-16.385	-10.826	-12.269	-12.663	-10.715	-14.453	-12.402	-12.771	-14.094	-12.548	-14.854	-13.311	-13.287
-9.2644	-9.5296	-10.744	-9.7203	-11.52	-11.47	-11.098	-10.981	-11.109	-11.244	-11.129	-9.5893	-11.905	-12.844	-9.0915	-12.827	-13.395	-11.136	-10.575	-9.8569	-11.209	-10.368	-10.323	-10.107	-9.5792	-9.1971	-10.537	-8.5877	-9.5385	-13.386	-12.756	-9.9251	-12.198	-11.489	-10.772	-10.409	-10.727	-10.306	-9.377	-12.043	-10.008	-10.33	-11.433	-10.861	-10.574	-8.0414	-11.325	-10.524	-11.558	-11.385
4.205	1.8975	2.9013	2.6103	2.9345	3.3527	2.4932	4.3157	2.9988	3.0708	2.3971	1.9421	1.1545	3.5544	2.598	0.99224	2.9853	2.1776	1.5576	5.8502	1.5238	1.715	3.4283	5.0087	2.7844	1.635	3.2243	1.8696	1.5922	3.4865	-0.48239	3.3522	2.831	0.14958	3.5982	1.819	1.5395	3.6639	2.7744	5.0328	1.7447	3.0075	2.7165	1.9822	1.0345	1.2561	2.5414	2.3272	0.68097	2.0874
-2.3686	-3.7491	-2.3677	-0.2134	-3.4835	-4.1398	-0.81303	-0.71884	-2.3003	-3.5438	-2.8583	-3.5196	-2.6695	-0.21044	-1.939	-0.60757	-2.8361	-2.616	-2.566	-1.8073	-1.6239	-2.2108	-2.2756	-2.8616	-1.0414	-1.6477	-1.6766	-0.98129	-4.8514	-0.38373	-0.75617	-0.80742	-2.0656	-4.2884	-2.6907	-1.1246	-0.22189	-3.208	-0.56986	-2.5629	-3.1982	-1.6398	-3.5598	-3.189	-3.5478	-2.6588	-0.9801	-3.6923	-2.4003	-2.2083
-11.805	-10.445	-13.038	-9.7473	-13.84	-11.222	-12.38	-12.082	-10.51	-12.852	-10.255	-9.9819	-9.3621	-11.484	-12.967	-13.105	-10.294	-12.469	-11.733	-12.304	-9.6589	-12.412	-11.355	-10.766	-11.652	-10.042	-11.171	-11.022	-12.54	-12.75	-11.843	-10.944	-11.114	-12.283	-12.639	-10.582	-10.154	-15.794	-10.317	-11.567	-12.079	-12.463	-10.296	-13.423	-9.3554	-11.174	-13.432	-13.422	-13.022	-11.972
9.761	9.5473	9.3025	7.7164	8.0297	7.4038	7.8123	10.279	7.7158	8.6792	9.3242	8.6474	10.614	9.2104	8.956	8.5167	7.9278	6.6569	8.9108	7.7969	8.2313	8.1452	9.2187	4.7926	7.7011	9.683	9.4759	10.176	8.0437	8.4373	7.4211	8.8343	8.4802	9.488	8.1455	5.4188	8.3682	9.9095	7.9377	8.7616	9.3345	8.5343	9.8131	8.1241	7.1455	10.453	9.3886	9.1706	9.8089	8.8151
-5.3707	-5.5963	-4.0566	-6.04	-5.2888	-6.1649	-4.875	-4.3704	-6.3654	-6.6998	-5.7626	-4.1067	-5.3755	-5.903	-7.702	-3.4206	-5.2873	-5.4841	-6.8881	-7.4527	-4.3575	-6.3782	-4.4963	-5.5044	-5.539	-4.9073	-5.4358	-5.6867	-4.4029	-5.3805	-5.6917	-5.8227	-6.4026	-5.203	-4.385	-7.0924	-4.251	-7.7557	-4.6938	-5.3583	-6.6508	-4.7552	-5.026	-6.1734	-5.0143	-6.4363	-4.9191	-8.0054	-4.7757	-6.3921
-12.315	-8.379	-9.2514	-8.3041	-9.0015	-9.9214	-9.924	-9.0719	-10.312	-10.97	-9.8114	-7.4693	-8.3703	-10.582	-11.222	-11.445	-10.138	-9.8789	-7.9464	-12.302	-8.1121	-8.4293	-7.425	-8.4315	-8.6822	-8.8392	-6.605	-11.289	-9.8532	-12.147	-9.0859	-9.7229	-10.107	-9.4635	-9.1874	-9.1616	-9.0097	-8.119	-7.9771	-8.7722	-8.8385	-8.1157	-7.871	-8.9122	-10.979	-9.2955	-9.9888	-8.0269	-9.0808	-8.9597
1.421	0.52072	-1.2051	1.956	-1.0259	1.4303	0.45086	-0.8538	-1.4487	0.65193	0.98253	0.53676	0.50881	-1.4414	-2.4132	-2.3283	-1.9212	-0.10805	-0.97018	1.5852	1.8143	-0.34658	1.4166	0.4296	-1.28	-1.3476	-2.265	0.42508	1.0589	1.0805	1.215	-0.50144	-1.2191	2.2473	-1.175	1.3144	-0.19455	1.1137	0.139	0.59841	-0.40909	1.3637	0.49147	-0.71603	1.0319	-1.731	-0.92634	0.024398	2.5181	-3.0159
1.8055	0.26231	1.2096	-0.24499	0.061127	0.67642	-0.8641	0.82918	-0.7051	1.5234	0.98471	1.41	0.7063	-0.3795	-0.41822	-1.37	-0.38384	-1.5101	-1.1834	0.051722	-1.1075	0.78717	-0.6949	-0.4168	-1.3952	0.7822	-0.68455	-0.71799	2.4691	-1.4075	0.18706	1.6532	0.56141	0.9835	1.0378	-1.3252	-0.98768	1.2603	1.2901	0.81868	0.21627	0.52208	0.86146	1.5463	-0.34043	0.61696	0.89756	1.8782	-0.45012	-2.2526
-2.9355	-3.9722	-3.7563	-2.9096	-3.1006	-3.231	-4.4361	-6.1652	-4.0874	-3.2849	-1.7649	-3.4977	-5.3863	-1.1488	-3.2113	-3.6215	-4.4004	-4.6092	-3.7407	-4.0267	-3.9769	-3.4136	-2.8917	-4.6878	-3.336	-2.3222	-3.8139	-5.0133	-4.0771	-5.3211	-5.7028	-4.6468	-0.9011	-5.3103	-2.215	-4.9203	-1.2373	-3.5528	-3.8198	-3.8668	-5.4531	-6.4327	-2.6558	-4.6973	-2.144	-4.8893	-4.8253	-3.6119	-6.5655	-1.665
-17.163	-14.23	-17.757	-13.696	-15.938	-13.9	-14.148	-12.613	-13.274	-14.639	-12.126	-13.077	-13.331	-15.527	-15.969	-14.992	-15.564	-13.75	-13.741	-17.243	-12.889	-17.016	-16.145	-12.92	-13.524	-13.657	-15.875	-14.499	-15.18	-15.173	-13.559	-15.392	-16.158	-13.534	-14.36	-15.772	-14.023	-13.254	-14.587	-15.49	-15.244	-12.951	-15.257	-15.336	-12.185	-13.855	-12.098	-16.844	-14.282	-15.509
-3.1408	-2.6803	-4.669	-3.4062	-4.4378	-3.4352	-0.49589	-1.459	-4.2281	-4.2637	-3.4306	-2.0468	-1.3744	-2.7178	-2.7151	-2.7579	-3.6168	-7.8909	-2.7799	-2.6945	-2.9518	-2.295	-2.1952	-1.4051	-5.8991	-2.7327	-3.2222	-1.9907	-3.9247	-3.6786	-1.9555	0.32451	-2.8754	0.31593	-2.4302	-4.5201	-2.3603	-2.9611	-1.9872	-1.6606	-0.93078	-4.4132	-2.3606	-4.6151	-2.2688	-2.3713	-2.5979	-3.7632	-4.1218	-3.349
0.40158	-0.22915	-2.7802	0.52409	-3.2897	0.5099	-0.8729	-1.7628	1.4493	-1.4725	-1.6925	-2.7599	-1.0412	-0.22745	-3.4058	-0.12124	-1.5271	-4.078	-1.3514	-2.6355	-2.0352	0.14676	-1.478	-0.77278	-2.6026	-0.63354	-1.0009	-2.5561	1.3136	-2.0107	-2.0504	-0.85166	-2.8243	-3.5713	-0.071696	-1.4905	-4.5143	-1.2781	-2.1855	-0.38886	-1.0843	1.1308	-0.79003	-0.19329	-0.40024	-3.7317	-0.85607	-2.2972	-1.6589	-0.43528
-1.239	-2.3189	-3.0597	-2.3668	-1.8913	-2.3174	-0.67967	-0.98788	-0.28986	-2.786	-1.4113	-1.7442	-1.414	-3.5319	-4.2468	-2.9967	-1.5934	-0.30701	-1.7514	-1.2828	0.14653	-1.7672	0.83174	-1.502	-1.976	-0.77356	-2.3777	-0.9103	-2.1842	-1.9917	-0.060467	-1.3656	-2.5888	-2.1606	-3.7163	-0.75354	-1.5946	-2.8398	-2.1217	-1.9732	0.46207	-1.6976	0.77837	-0.25787	-1.1893	-0.74018	-0.90905	-0.48874	-3.4526	-3.6834
-11.204	-9.1708	-11.71	-11.135	-10.11	-8.8541	-11.183	-11.477	-9.5807	-11.069	-13.51	-9.7164	-11.474	-10.105	-13.838	-10.366	-11.759	-12.325	-13.669	-11.514	-8.2612	-10.445	-12.157	-12.26	-10.207	-11.013	-11.925	-9.7228	-9.6355	-11.706	-10.687	-9.924	-11.035	-11.447	-9.491	-11.932	-10.408	-11.79	-11.452	-10.653	-8.8197	-12.901	-10.673	-11.518	-12.395	-11.904	-11.806	-10.789	-10.394	-11.84
1.3464	2.6041	3.4688	3.4885	3.4532	3.1782	3.4239	0.63146	4.4464	2.2764	2.8066	2.0012	3.6206	3.408	4.3131	4.131	4.9682	2.3944	4.5867	2.1133	1.3972	4.0094	2.358	3.4878	3.425	3.6634	-0.3106	3.3662	4.0204	2.6374	0.85545	5.4433	2.2475	-0.30306	5.21	2.079	2.68	1.6953	1.4203	4.7059	1.9419	1.94	2.1849	2.4008	4.4191	1.1278	3.4244	2.1429	4.6659	4.5228
6.8641	4.8941	4.6439	4.6835	4.4568	3.6438	7.6747	5.3358	6.941	5.9307	7.6696	7.6997	5.7373	6.0474	6.3931	5.4117	7.8513	5.6572	4.6512	7.2434	6.8902	8.1506	3.589	6.2744	4.5108	5.4185	4.6852	5.5143	4.6379	7.1299	3.8333	6.3257	6.0745	5.3648	6.106	6.3134	6.9936	5.7273	6.0666	3.411	6.8304	4.013	5.4773	5.18	3.4508	6.3024	7.2459	6.6431	5.9786	5.3913
-21.505	-22.144	-22.085	-21.988	-21.652	-23.757	-21.4	-23.742	-20.662	-23.111	-20.255	-19.927	-22.122	-21.825	-24.012	-21.43	-22.92	-23.086	-22.707	-21.546	-22.549	-23.477	-21.967	-21.587	-22.766	-22.131	-20.084	-20.841	-24.086	-21.843	-22.26	-19.812	-22.5	-22.989	-20.527	-22.431	-23.812	-23.57	-22.729	-20.76	-22.931	-23.33	-21.764	-21.412	-21.755	-21.073	-21.756	-21.759	-20.519	-22.712
9.7334	8.4289	9.6516	8.2592	9.8651	7.5517	10.362	9.9274	9.8805	10.233	10.701	7.1514	9.3041	7.4529	10.003	6.8425	9.1361	7.2279	9.7949	6.7952	8.7183	8.6137	7.7285	7.0493	7.8345	5.9085	9.4573	8.1163	9.7664	9.1132	8.0173	9.5607	11.062	6.4107	10.456	7.015	9.1341	9.5102	10.105	9.6154	8.4103	6.8334	9.691	9.6857	8.7324	8.2556	6.3488	8.2997	9.2685	9.5493
1.4139	2.4321	1.2088	1.8742	2.1279	3.3425	3.1163	1.1997	4.2433	1.1566	1.5079	1.7148	4.2729	3.1923	1.2571	0.5934	2.2386	0.20549	0.5767	0.77612	-0.79119	1.2074	0.42674	3.9193	0.52719	3.1242	-0.68264	1.7468	1.7396	0.47898	0.91379	0.30395	0.73788	1.3378	0.96603	0.43865	2.9132	3.2158	1.8166	1.1034	0.68339	2.8973	1.5367	1.6424	0.37774	1.4225	4.1663	1.0448	2.1732	0.77638
-21.991	-21.678	-21.158	-22.659	-23.975	-22.313	-22.186	-21.58	-19.946	-22.42	-23.866	-24.128	-24.727	-21.866	-20.755	-22.006	-21.193	-22.797	-21.881	-23.054	-21.248	-22.062	-22.143	-20.538	-23.433	-19.633	-22.45	-22.857	-23.35	-20.428	-21.854	-19.357	-21.459	-22.178	-21.608	-22.699	-20.664	-24.095	-20.632	-22.35	-21.633	-22.418	-21.617	-23.03	-24.178	-22.759	-21.752	-22.631	-21.836	-22.052
-21.928	-19.183	-20.356	-20.136	-19.957	-21.746	-20.353	-21.805	-22.099	-21.037	-20.091	-19.62	-21.922	-20.598	-22.354	-20.944	-20.05	-18.738	-20.069	-22.307	-19.229	-18.814	-21.135	-22.157	-19.882	-19.22	-22.813	-21.289	-21.535	-21.242	-22.266	-20.268	-22.814	-16.961	-23.094	-22.612	-19.922	-20.847	-22.708	-19.94	-19.329	-20.412	-19.9	-20.338	-22.923	-22.365	-22.382	-20.707	-18.739	-20.941
-2.9148	-3.6481	-3.4455	-5.5693	-1.487	-4.8402	-5.4683	-4.9594	-2.1102	-3.5024	-0.72513	-3.9077	-2.4469	-5.1417	-5.3202	-2.7632	-4.3044	-4.0769	-5.1153	-0.28567	-2.6533	-4.0836	-0.77627	-3.9142	-2.2311	-5.4371	-4.1397	-2.1196	-4.1808	-2.2685	-4.5416	-2.1179	-2.2762	-2.371	-3.2305	-3.2203	-1.9432	-4.7962	-3.8765	-2.6118	-4.0319	-2.6263	-5.2079	-3.2358	-2.3931	-3.0942	-6.8293	-3.2459	-5.1522	-2.129
-12.064	-14.457	-13.162	-13.618	-12.731	-11.954	-14.552	-14.31	-13.788	-12.979	-13.444	-13.041	-12.72	-15.81	-14.109	-13.469	-13.697	-13.722	-13.775	-14.193	-14.37	-12.74	-11.679	-12.409	-14.453	-14.756	-14.301	-12.987	-13.384	-14.412	-14.131	-12.358	-14.203	-14.219	-16.068	-14.405	-13.926	-12.854	-14.499	-11.616	-13.681	-14.1	-14.538	-15.167	-14.806	-13.744	-13.469	-13.177	-16.154	-14.501
1.5956	2.6289	4.5618	4.0938	2.9889	1.4125	1.4106	2.3955	3.2148	2.1559	1.1746	3.1659	2.2298	4.1251	3.3448	2.3852	3.0976	1.927	3.2107	-0.71733	2.0132	1.3505	1.9442	2.1321	4.9725	2.6177	0.90624	3.7758	0.5621	5.4014	1.2699	2.8844	2.3757	1.5141	2.9911	2.1217	2.8191	3.564	2.756	3.2794	1.6427	0.99523	0.5935	2.0651	1.8648	3.8209	0.34549	3.9517	2.8738	2.726
-2.3922	-0.77001	-0.73112	-2.6035	-1.178	-3.0582	-2.2363	-0.73302	-3.0942	0.38196	-2.3193	0.25751	-1.1388	0.059924	-1.2422	-0.96305	-2.6674	-1.8441	-0.86293	-0.50391	-3.5349	-1.235	-0.92781	-4.138	-4.0642	-1.2596	-1.401	-2.4775	-1.321	-2.7303	0.16643	-2.7884	-1.459	-2.6082	-3.3362	-4.753	-0.3774	-4.071	-5.4869	-1.7728	-1.7048	-1.0637	-1.0371	-0.5488	-2.301	-0.96129	-1.0543	-1.8588	-1.9032	-3.0147
-4.4797	-3.3176	-4.616	-4.545	-3.5938	-5.6917	-3.2097	-3.6251	-3.1711	-2.8731	-3.3497	-1.6069	-4.0312	-2.6296	-2.5037	-1.4971	-3.392	-3.5875	-3.0428	-2.7722	-3.078	-4.7384	-1.4713	-4.3066	-3.2822	-4.4995	-2.7787	-1.9411	-3.7986	-4.1804	-2.5984	-6.2284	-3.532	-4.6287	-3.6458	-3.6829	-2.0351	-4.6879	-2.6492	-3.395	-4.7041	-4.2393	-3.5045	-2.8959	-5.7087	-5.0885	-3.1026	-4.725	-4.1712	-3.3833
3.7188	4.6316	3.5106	3.5114	2.4563	2.1282	4.6288	4.4599	3.2083	0.87269	2.6802	1.3958	3.0075	2.7127	2.7632	2.7961	1.2699	3.5424	5.7056	1.7409	2.8147	2.6012	3.2256	2.4676	2.2983	1.4764	0.48033	6.9837	2.7572	3.5328	2.558	3.3387	3.1896	3.6411	2.4137	0.93351	2.813	2.6174	-0.080433	1.6167	3.8579	2.8647	1.3786	2.834	2.9075	3.8537	2.3836	2.5536	1.1614	4.6356
-0.6294	1.2188	-0.51268	0.90664	-0.13446	-0.56167	1.5889	0.087988	0.57091	0.37976	1.7469	0.37056	-0.51669	1.5881	-1.2576	1.3408	1.8644	0.44981	-1.5614	-0.41643	1.4715	-1.5268	1.4095	-0.549	1.6218	0.43717	-0.61772	1.2514	-0.076098	1.5686	-0.39429	-0.96081	-0.67335	0.48507	1.8001	0.74164	-0.15808	-1.0576	0.67503	0.8396	-0.28281	0.68729	3.2279	1.2323	-0.25183	0.099783	1.2767	-0.92106	0.79137	-0.74086
-1.9587	-3.5665	-5.2648	-2.5703	-2.3123	-3.8386	-5.6105	-4.0705	-5.2854	-2.8049	-4.6718	-4.1097	-3.2221	-5.4726	-1.7339	-4.0067	-2.9043	-3.954	-3.2712	-7.267	-4.6268	-2.89	-2.7568	-2.6268	-4.6023	-4.7608	-3.2173	-3.2038	-3.9834	-6.1108	-5.2937	-2.3834	-1.9521	-3.134	-2.3673	-3.0842	-2.6175	-4.5331	-3.9251	-4.2233	-3.6489	-2.2758	-4.9382	-2.9189	-3.71	-3.7296	-1.7428	-4.5635	-4.8267	-3.5672
5.6236	8.3421	5.5808	7.8709	7.6587	8.1685	6.3682	5.3797	8.2764	4.7396	9.0788	6.5467	6.6486	6.1844	7.4417	6.476	6.702	6.5169	8.4695	6.3386	5.3127	9.4924	5.2699	5.1498	7.1849	6.1726	8.5811	7.834	7.7578	7.2602	6.6255	7.8955	6.7836	8.1972	5.7804	7.4141	7.583	6.3201	10.088	6.732	5.8217	5.9767	6.1962	7.6127	8.0889	7.2278	5.6709	5.6418	7.4152	8.888
-2.9109	1.2003	-1.8243	-0.51104	-0.40301	-0.15207	0.23548	-1.06	-0.63486	-1.4697	-2.4968	-1.9519	-3.0449	-1.4499	-0.058726	-2.755	-1.0735	-1.4553	-1.7024	-2.5678	-1.0655	-2.5648	-0.86298	1.8472	-0.33577	-2.3634	-0.63081	-1.7441	-1.8055	-1.7128	-0.060294	-0.25074	-0.97798	-0.41738	-2.82	-0.63183	-1.3226	-3.4576	-1.6331	2.3522	-1.8846	0.45514	-0.56143	-0.19626	-0.52286	-1.7111	0.38929	-0.98042	0.90127	0.74912
1.1255	0.38726	0.67303	-0.034581	-1.037	-0.86292	1.6451	-0.56082	-0.44149	2.053	0.66066	-1.1429	-0.90081	0.073358	1.1252	2.6473	0.065975	-1.524	-1.831	-0.29245	0.16629	1.9868	0.84086	1.8343	-2.5338	-0.51645	-1.5964	-1.3523	0.5264	0.031592	-1.4071	0.081979	-1.5213	1.1492	-0.20543	0.054677	-0.6062	-1.2373	1.8446	1.4888	-1.3302	1.6082	-2.737	-0.67653	1.8953	-0.99847	-1.8398	-0.12886	-1.8867	1.3411
1.0127	0.91224	2.868	3.0546	2.256	5.175	1.7073	3.9031	2.9299	3.1045	1.8646	2.5561	1.4256	2.9215	2.2343	2.9948	2.4419	3.5953	1.7502	2.6879	3.6894	4.1333	4.3382	2.7609	2.4305	3.4357	2.0585	4.5041	3.5457	0.65506	2.0754	3.2821	1.6907	2.5818	2.6275	3.1902	1.9865	1.7266	4.2644	4.6213	1.546	5.3983	3.0556	2.83	3.7831	3.9172	0.96338	2.7571	2.9695	3.8992
-3.8639	-3.6522	-4.151	-3.9201	-5.4931	-4.9349	-2.9457	-4.6549	-4.2544	-7.4409	-3.2123	-4.1987	-2.8443	-4.7191	-2.528	-3.3865	-4.9175	-5.102	-4.4003	-3.1388	-3.8352	-5.1449	-2.7737	-5.7684	-5.4661	-3.9929	-3.9881	-2.3244	-5.2771	-5.2202	-5.8204	-6.143	-5.5031	-3.6322	-1.9185	-5.1233	-2.8815	-5.0818	-2.9657	-4.1625	-2.7072	-3.8152	-5.9746	-5.8289	-4.7896	-4.1505	-3.9336	-3.9032	-2.8401	-4.8227
-7.7587	-10.314	-7.9088	-10.658	-11.291	-12.271	-11.756	-10.461	-13.027	-10.935	-9.5039	-7.6843	-11.161	-10.479	-9.7145	-11.219	-10.771	-7.8687	-11.274	-11.735	-13.098	-9.4563	-10.82	-9.5271	-12.154	-10.442	-10.867	-12.908	-9.7377	-11.438	-8.8173	-10.719	-13.061	-11.695	-10.939	-10.643	-12.739	-10.448	-11.863	-10.565	-11.814	-11.17	-11.762	-12.1	-9.3176	-8.4943	-10.474	-9.123	-9.3911	-12.451
9.3499	7.9855	8.5832	7.4268	7.4892	7.9095	6.5151	8.4974	10.509	9.3914	8.88	7.2946	9.3811	7.5614	8.6592	7.8774	9.3193	6.3737	8.0971	7.9789	9.3266	8.8454	9.768	7.1709	6.8365	7.2877	8.1067	8.1977	8.8871	9.7108	10.903	6.1458	8.3546	8.1364	11.475	10.075	9.5317	8.8091	8.4434	8.1796	9.0798	9.7882	8.7835	6.7824	7.462	7.8819	9.5955	8.7563	5.9191	5.9435
-16.559	-12.183	-13.392	-14.258	-15.855	-14.789	-13.824	-15.522	-14.7	-14.322	-13.159	-13.442	-13.182	-13.842	-15.64	-15.728	-14.342	-11.895	-16.687	-14.737	-13.678	-18.152	-15.049	-14.633	-15.366	-14.522	-13.574	-13.187	-14.979	-13.967	-15.187	-16.004	-15.186	-13.693	-16.192	-15.147	-15.615	-13.17	-14.649	-14.178	-15.547	-14.813	-13.995	-12.885	-15.328	-14.181	-13.148	-14.133	-16.017	-13.743
1.29	-0.53919	0.1888	-0.30185	0.73832	-0.58813	-0.38461	0.086192	-0.14347	3.0121	-0.42322	0.74176	-0.2753	-1.3759	-1.3558	0.74591	-0.69574	1.994	-0.31038	2.9451	1.5814	0.51702	0.12305	0.094533	-1.0692	0.063739	-0.25672	0.64147	-1.5111	-0.96472	-0.79892	0.73787	1.0433	-2.9967	0.26138	-2.9981	0.4042	-1.0789	0.62962	-0.066474	-1.0019	-0.62392	-0.23898	-1.4803	-0.089931	-0.35373	-0.018399	2.1696	-1.7038	1.3304
3.7956	3.4713	5.1766	3.2823	5.3786	5.2569	4.7827	4.986	4.8353	5.1559	5.8724	4.3415	5.8566	3.2446	4.6903	2.8117	4.9888	4.852	1.8205	3.8514	4.1073	4.95	4.2546	4.0474	3.8873	6.8349	5.4659	3.078	5.886	4.7615	4.3126	2.9834	3.0827	3.1416	3.4677	3.5384	2.8589	5.2464	8.9711	4.7155	3.6351	2.202	4.6709	4.5458	6.613	4.4652	4.4955	3.6251	4.2971	5.5198
-6.2808	-5.2736	-6.969	-4.1522	-5.7325	-6.1584	-6.3321	-7.3333	-5.8631	-5.9168	-5.0191	-4.753	-2.1785	-5.6492	-6.2942	-4.3378	-6.5609	-4.7849	-4.8935	-7.189	-3.4372	-4.2705	-4.6157	-6.9381	-4.7599	-4.0572	-5.0462	-6.9857	-6.6124	-4.8937	-6.4442	-7.3588	-5.5291	-9.1121	-7.43	-7.0146	-5.5197	-4.0171	-8.4564	-6.3549	-4.3063	-5.9649	-5.5132	-6.8924	-4.0226	-5.2035	-4.0497	-6.1721	-5.4237	-6.8536
-16.087	-9.8977	-13.514	-13.484	-13.797	-14.829	-13.663	-16.007	-15.748	-13.084	-14.923	-13.534	-14.426	-14.634	-13.996	-15.337	-14.134	-14.698	-15.881	-13.085	-12.049	-12.472	-12.508	-15.479	-12.37	-14.119	-13.68	-15.006	-15.641	-13.289	-15.146	-13.333	-15.263	-12.823	-15.765	-12.841	-12.648	-15.385	-15.941	-16.803	-11.046	-13.693	-15.762	-14.725	-14.292	-14.041	-14.272	-16.073	-13.904	-15.006
-0.29202	-1.2166	1.8376	-1.3057	1.8664	0.25887	-2.3415	-1.6639	-0.19182	-0.41724	-1.0999	-0.87615	-0.22075	1.3609	-0.24115	-1.2261	-0.35518	-0.46697	0.37765	-1.0443	-0.80599	-0.57774	-0.44308	0.15917	-0.85795	-0.53861	0.94957	-1.6797	4.6372	0.49494	-1.0106	-0.27355	2.6691	-0.99458	1.3506	1.5394	1.7687	0.78179	-2.6002	0.66093	0.60744	-1.3238	-0.85149	0.84104	-1.9149	-0.12775	0.28149	0.94461	0.41702	-1.2666
-1.6475	-0.56854	-3.6712	-0.81345	-3.2168	-2.8798	-2.5413	-3.5984	-1.6113	-4.3767	-0.20981	-1.2541	-4.0458	-4.2536	-2.8023	-3.0573	-2.1645	-2.1058	-1.1769	-1.1559	-2.295	-2.6167	-0.80693	-0.16601	-2.4509	-0.83907	-2.1603	-0.64935	-2.9052	-1.9656	-3.8515	-2.7702	-3.1951	-0.77885	-1.9217	-1.8341	-2.0779	-3.023	-2.5036	-4.2086	-0.25169	-1.9651	-3.3288	-3.4978	-3.6291	-3.4888	-3.2197	-4.573	-1.7796	-4.0405
-9.4977	-9.6561	-12.794	-10.566	-12.641	-11.262	-11.78	-11.268	-12.582	-12.243	-12.361	-11.425	-13.121	-12.277	-12.818	-11.359	-11.748	-11.049	-12.406	-12.394	-11.37	-12.164	-14.129	-11.227	-12.271	-9.4049	-11.471	-10.404	-10.366	-10.756	-12.924	-12.367	-9.1108	-10.172	-12.651	-10.505	-12.136	-12.721	-12.111	-12.03	-10.731	-12.352	-11.735	-8.6799	-10.669	-9.655	-9.8232	-10.062	-10.299	-11.237
-2.7614	-0.58756	-3.1019	-0.97432	-1.9838	-1.4001	-1.3017	-1.0607	-3.2234	-0.10794	-1.1712	-1.6157	-2.2104	-2.9776	0.7749	-1.2619	-2.1153	-1.0984	-1.7255	-2.6533	-2.8883	-2.2567	-1.2757	-3.5136	-0.68485	-1.9369	-1.2336	-0.66606	-0.23235	-1.5274	-0.73612	-1.0456	-2.6608	0.86689	-1.64	-0.93488	-0.012041	-0.14881	-1.2057	-2.1845	-1.8645	0.73946	-1.0441	-0.25053	-1.5425	-1.7526	-2.3404	-2.4147	-0.18118	-2.5683
-20.357	-21.88	-20.657	-23.756	-21.733	-22.21	-22.07	-20.457	-20.845	-21.952	-20.906	-23.44	-21.434	-23.55	-21.213	-21.532	-23.679	-22.821	-23.324	-21.612	-22.384	-22.427	-23.405	-23.489	-22.364	-23.503	-22.636	-21.266	-23.104	-22.347	-23.016	-21.951	-23.134	-19.64	-24.093	-23.214	-24.116	-22.297	-22.435	-23.191	-20.695	-21.667	-20.313	-22.578	-22.072	-22.918	-24.504	-23.108	-22.444	-20.876
1.7538	1.1915	-1.7701	3.2737	0.28291	1.8118	3.0539	-0.37677	1.8855	2.254	1.9237	4.0085	2.0653	0.71526	2.0281	3.1255	0.81626	2.1707	1.9416	3.8538	1.6777	3.4023	3.362	2.1604	0.11915	2.2578	0.94767	5.2265	-0.61614	-1.2894	2.2358	-1.5281	3.1043	1.5163	0.60729	3.8759	0.27243	0.56252	3.6319	1.1516	2.9211	1.2865	1.118	2.9604	2.3807	1.4961	1.6639	0.97316	1.622	2.0761
8.9269	9.3799	8.2587	9.8267	9.5705	10.026	9.0219	11.081	10.137	9.7636	10.183	11.889	8.4148	11.194	12.448	9.4896	9.1292	10.623	10.322	7.9554	9.6155	10.571	9.2672	9.5574	11.15	7.9569	7.8489	10.828	13.94	9.5531	9.7478	9.5066	10.716	8.4692	11.215	8.4237	11.79	12.337	10.44	9.3704	8.1569	9.7057	8.1949	7.0903	12.528	10.418	9.3987	9.3445	9.3906	10.173
-3.4941	-6.2963	-5.355	-2.045	-4.5676	-6.922	-5.9674	-4.9864	-5.2672	-4.805	-5.3724	-4.9016	-3.2002	-2.8709	-4.9185	-6.9045	-1.8317	-3.2296	-5.4211	-5.9409	-2.9042	-3.0289	-4.6745	-4.7769	-4.2208	-3.5218	-5.1312	-5.4535	-2.6463	-3.7872	-4.8356	-3.6037	-4.4734	-1.6766	-4.9803	-4.5604	-5.3751	-3.3908	-2.6934	-2.0788	-4.826	-6.0706	-1.6382	-2.7926	-4.1055	-6.7534	-3.9533	-3.1085	-3.7605	-5.1449
-4.2669	-1.0301	-2.4782	-0.001122	-0.64141	-1.6161	-2.6383	2.648	-4.001	-2.9238	-2.9317	-0.67854	-0.96086	-0.57826	-0.63577	-0.48559	-1.7077	-0.36265	-3.2762	-2.6444	0.17261	-0.53603	0.20896	0.27796	-0.77271	-3.1346	-2.7801	2.2012	-1.8158	-3.4632	-0.80267	-3.9002	-0.99825	-0.96825	-2.2896	-2.4664	-3.5639	-0.45068	0.3745	-2.1334	-2.7648	-2.2024	-1.4631	-0.69796	-0.37111	-0.3833	-0.88628	-1.5407	-1.5915	0.69027
-4.0625	-3.0942	-4.6532	-4.8502	-4.9135	-4.029	-6.0982	-6.1526	-4.0603	-4.6428	-1.9982	-2.3039	-5.4718	-5.3422	-4.0429	-3.9299	-6.4854	-5.5678	-4.7617	-3.3501	-4.1781	-4.8026	-1.5761	-3.4305	-5.3029	-6.2236	-3.3426	-4.1491	-4.5141	-2.3079	-4.4211	-4.4683	-4.5126	-4.9307	-3.904	-4.9369	-5.6525	-3.355	-4.7761	-6.4501	-4.1473	-5.8114	-4.3445	-2.553	-3.3866	-4.4512	-3.7721	-5.6082	-3.2304	-3.5958
7.6371	8.4121	11.418	7.9526	7.1342	6.8633	8.9706	8.8414	6.7232	7.0573	7.438	7.4126	10.484	8.887	7.542	7.8631	5.9744	6.7449	6.3519	7.2383	7.1722	8.8	8.2374	8.6964	7.2601	6.7782	10.11	6.8558	8.074	9.2196	9.3953	6.6992	7.243	6.6951	9.8378	3.8175	8.0736	6.5416	8.3681	8.529	9.3706	6.1114	7.1232	8.1325	8.6846	11.989	7.4127	6.7379	8.7277	9.03
-4.3063	-1.4413	-1.2392	-2.7836	-2.1826	-1.6317	-0.20851	-0.9619	-2.1998	-1.0907	-2.614	-0.30107	-2.0346	-2.409	1.2344	-1.7884	-1.1133	-1.0937	-2.9127	-0.020049	0.025848	-2.327	0.09185	-2.636	-1.2236	-0.65187	-5.9337	-0.95506	0.26459	1.7551	-1.21	-3.9084	0.36739	0.50021	-1.3002	-0.091466	-0.7704	-4.4832	-3.3677	-1.4261	-1.8236	-0.14613	-3.2472	-2.7894	-3.4579	-0.90633	-2.6255	-2.4119	-3.5894	-2.0103
-19.987	-19.473	-22.102	-21.551	-21.182	-20.316	-21.074	-22.069	-20.625	-21.528	-19.63	-21.049	-22.318	-20.45	-21.434	-19.956	-20.866	-20.688	-18.805	-21.391	-20.689	-21.505	-20.207	-22.702	-20.238	-22.282	-22.959	-21.64	-20.461	-20.498	-20.21	-22.209	-21.549	-18.694	-20.951	-20.716	-20.352	-18.961	-20.522	-21.945	-22.603	-23.07	-25.05	-20.563	-21.164	-20.953	-20.979	-18.064	-20.746	-19.379
0.91558	2.3103	2.0659	2.4169	3.1379	3.126	3.3587	3.4855	1.303	1.648	-0.22878	2.4246	2.8248	2.0047	2.8622	1.2284	1.9988	1.159	4.5682	2.2496	2.1372	0.9731	0.13313	0.36479	-0.15709	-0.010337	0.84226	0.64732	-0.14139	3.3655	3.4306	2.8449	0.94049	2.4915	0.27024	2.5731	3.1921	1.5719	1.4541	1.8922	1.9435	1.193	2.6816	3.5835	-0.21295	1.7057	1.1514	0.79999	2.1257	0.96244
-2.3854	-1.7102	-2.7051	1.0335	0.90437	0.54511	-1.2157	-1.2098	-1.8468	-0.35126	1.9978	-0.0051573	0.31182	1.4166	-0.18285	-0.89004	0.40381	-0.80558	-0.69084	1.0957	-0.064425	-0.79454	-1.182	0.024857	0.56791	0.63769	-0.61231	-1.3813	0.084616	0.15822	-0.19268	2.2812	-1.5246	0.048966	-2.2803	0.92497	0.34167	-1.2849	1.0093	0.084654	-1.2313	-0.29613	1.4096	0.2817	-0.83864	1.7664	0.17146	-1.2337	0.50657	-0.42152
-22.661	-20.898	-23.666	-19.841	-19.953	-20.712	-22.443	-21.644	-21.235	-19.853	-24.099	-22.797	-21.301	-20.296	-21.089	-21.219	-21.316	-23.044	-20.917	-22.114	-21.554	-18.769	-19.335	-20.934	-20.599	-19.75	-19.717	-21.781	-20.515	-22.413	-20.131	-20.482	-20.532	-20.534	-21.524	-21.514	-18.318	-19.101	-21.76	-20.646	-21.318	-22.208	-21.361	-22.302	-19.255	-21.259	-21.484	-20.744	-20.749	-18.359
-0.60646	-0.47055	2.3451	-0.045675	-1.9996	2.7308	-1.1588	2.0129	-0.46625	-0.10397	-0.45351	-1.2051	-0.98267	0.57116	-0.79252	-2.021	-0.85419	0.30998	-0.20639	0.85419	-0.58073	1.4449	-0.71498	0.426	0.025438	-1.5039	-2.6044	-0.35843	-0.99114	0.061634	-1.5774	0.069467	-1.0342	0.68453	0.58896	-1.3535	-0.229	0.15404	1.5938	-0.65515	-0.078647	-1.4159	1.4295	0.79611	-0.19243	0.31348	2.5967	-1.5705	-1.877	-2.0919
-0.13782	0.60678	-0.47938	-0.92941	-1.2231	0.21955	-0.85698	1.007	1.7116	0.84671	-0.39749	-0.18993	-0.73895	0.19735	-0.2778	0.38137	0.49452	0.14796	-1.8586	1.323	-0.31309	-0.59851	0.39868	-0.30334	1.655	1.5587	0.53099	0.40079	-0.22446	-1.1418	-0.95999	-0.94438	1.1634	-2.7004	-0.37381	3.3986	0.95763	0.43027	0.45589	2.3865	0.78691	-0.59046	1.1826	1.3377	-0.57483	1.6868	-1.1621	2.5598	-2.5451	-1.6146
-0.68223	-1.9385	-2.2872	-0.8167	0.35945	1.2754	0.80191	-0.23248	0.81381	1.152	-0.99505	0.60795	1.1954	0.074796	-0.85182	1.2221	0.92811	1.7914	-0.99515	0.33374	-1.4629	-0.26762	-2.8199	-1.6792	1.4991	-1.9104	3.1851	1.3244	0.97961	2.4892	0.023783	-1.577	3.2904	1.333	-0.6504	1.4029	0.7382	1.4974	-1.5813	-0.68428	1.8419	0.091307	-0.73536	0.64729	1.9759	1.4221	2.8777	-0.53037	0.3942	1.1498
-0.77352	0.78733	-0.090173	0.43845	-1.226	0.81942	-0.46302	0.70987	0.25166	-0.63925	-0.75887	1.125	-0.16215	0.0052599	-1.4248	-1.8002	-0.4004	-0.6693	0.54815	-4.0425	2.7319	-0.65233	-1.2585	1.0281	1.1519	-0.86708	0.20107	0.3228	-1.8329	-1.0866	0.56447	-1.1226	-0.8678	0.53507	0.47087	-1.4248	-1.0371	-1.4636	-0.087083	0.38691	1.8876	0.1554	-1.0461	0.88465	1.9805	-1.0174	-0.067386	-0.59407	-0.66306	-0.15085
-1.3934	-2.8821	-0.19662	-1.0628	-2.3214	-1.8527	-2.4993	0.78748	-2.0202	-0.95841	0.56469	0.61881	-3.0461	-0.36217	-2.5415	0.15619	-2.8924	-1.7443	-1.4706	-1.2562	-1.6705	-2.9771	-1.9677	-0.65223	-0.37721	-3.927	-1.9049	-2.0127	-0.046051	-0.9502	-0.30851	-1.7186	-1.8684	-2.2242	-3.5549	-0.30126	-1.4519	-1.463	-0.65168	-1.7267	-3.5495	-0.65781	-2.5604	-1.2937	-0.44842	-3.3227	-3.1436	-0.63991	-0.79569	-0.9438
-4.2034	-3.5211	-3.7086	-4.0016	-3.3643	-6.6847	-4.6794	-4.4117	-2.5607	-4.671	-3.7403	-6.1819	-3.1963	-2.8149	-2.79	-7.3671	-4.804	-2.2945	-5.9741	-5.1306	-3.6361	-6.1359	-3.6712	-4.2334	-6.2281	-3.7052	-5.4311	-5.5509	-3.9229	-4.8073	-5.3581	-2.2318	-5.4073	-5.1718	-2.0727	-4.1724	-4.8735	-4.5522	-3.6921	-3.5229	-3.6717	-5.9861	-4.4801	-4.7003	-5.0426	-3.6597	-2.8908	-7.9137	-5.7017	-5.574
-6.2169	-9.6188	-6.0945	-9.1369	-7.2078	-8.5042	-8.9105	-8.4272	-6.6803	-7.4881	-9.007	-8.626	-7.0946	-5.7562	-5.9468	-8.0167	-2.9164	-6.4842	-8.6853	-9.0105	-5.5232	-8.9063	-9.0182	-8.1286	-6.9101	-9.8564	-8.5938	-9.8452	-7.1046	-6.2077	-6.2096	-6.9636	-7.0294	-7.4246	-6.4009	-8.2383	-5.0755	-7.8418	-8.7174	-7.3935	-9.2563	-9.066	-7.6321	-7.5749	-8.289	-8.7406	-7.1474	-8.5314	-9.073	-5.7566
1.0726	4.818	1.3167	0.69861	4.9778	2.7746	3.8155	2.5243	2.8456	0.11241	1.7044	2.104	4.0337	0.31544	3.1702	2.53	0.15992	1.5088	2.7632	3.3851	2.1243	3.1177	0.70721	3.3311	3.2527	2.0946	0.2837	1.7227	3.2997	0.56877	2.1823	1.511	1.5726	-1.0639	0.87741	1.4743	2.5942	1.9153	0.69478	0.18193	2.3037	1.3753	0.12251	3.1855	0.54016	2.6674	3.5893	1.6539	0.20431	1.1219
-0.92216	1.9969	-2.2021	-0.24426	0.32925	0.059216	-1.3177	-0.93611	-0.87263	-1.446	-1.1192	-0.20628	-0.29237	-1.6051	-1.5179	-0.80772	-2.3805	-3.2155	-0.94043	2.2423	-1.555	0.91342	-0.1975	0.57074	-1.4779	-0.67365	-0.040471	-0.72033	-0.91403	0.63757	-0.43653	-0.39276	-0.39147	0.70328	0.70421	-1.0232	-1.336	-1.3913	-0.76517	0.65071	-0.66236	-0.58942	-0.45916	-0.98642	-2.3909	-0.39978	-3.6513	0.16582	-0.87078	0.97594
-2.4666	-4.2941	-2.9176	-3.7598	-3.22	-3.4486	-3.885	-4.6268	-2.813	-2.0818	-3.0102	-1.3004	-5.4388	-4.0591	-2.689	-2.6998	-2.5144	-6.2277	-4.2521	-3.8392	-5.3138	-2.3997	-3.8481	-4.2056	-2.8289	-2.7548	-4.3292	-3.9914	-4.972	-4.4662	-1.9393	-3.6555	-3.5526	-1.7745	-1.2167	-2.8543	-1.7784	-5.8673	-3.1377	-3.3062	-4.9308	-1.1775	-1.4459	-4.226	-2.8468	-4.5228	-2.573	-4.0682	-2.5317	-0.36149
-0.28808	-2.2344	-1.016	-1.6157	-1.23	-3.0072	-0.34917	-1.3027	-0.053463	-2.4029	-1.764	-2.6148	0.88698	-1.5866	-0.56251	-1.5085	-2.6717	-2.0253	-0.66919	-1.6538	2.3806	-1.7991	-0.24041	0.58683	-1.0481	-1.8792	1.1617	-1.2169	-1.6726	-3.3086	-2.1478	-2.8826	-2.666	-3.4633	0.61671	0.2067	-1.7347	-1.7118	-2.4138	-1.4805	-2.7082	-2.4248	-1.6322	0.13665	0.55663	-0.66427	0.020966	-0.30711	-1.0909	-1.5396
-14.734	-13.518	-13.227	-12.929	-15.695	-14.104	-17.717	-13.978	-13.683	-14.818	-15.554	-13.394	-16.736	-15.55	-14.561	-15.142	-14.73	-15.442	-14.777	-15.38	-15.118	-13.434	-16.773	-14.628	-15.345	-17.779	-14.836	-14.975	-16.531	-15.33	-13.686	-13.456	-16.738	-13.716	-11.953	-14.421	-13.778	-14.456	-13.669	-12.682	-13.176	-14.727	-12.078	-16.159	-16.039	-14.81	-13.691	-12.095	-14.852	-13.548
0.21833	-0.74816	-3.3366	-1.0586	-1.5906	-4.0937	-0.57963	0.81439	0.096302	-2.5156	-0.37161	-2.6771	-3.5487	-2.1024	-0.53117	-4.6956	-0.80704	-2.0787	-4.6037	-1.4507	2.5455	-3.2262	0.0087088	-2.4801	0.18406	-1.8308	-0.42893	-1.6534	-2.2709	-1.5401	-1.3001	-0.72899	-1.5473	-1.2634	-2.0697	-1.6244	-2.4269	-2.3885	-3.3472	-4.3728	-3.0524	0.25093	-2.2247	-3.3132	-1.4836	-0.89866	-1.8876	-2.9906	-0.30442	-1.4349
-2.1976	-1.5835	-0.96105	-2.3321	-4.0869	-2.8838	-1.8495	-3.1432	0.032107	-2.8614	-3.3202	-1.0669	-2.2053	-3.8028	-2.3184	-1.1252	-1.8909	-0.92544	-2.4645	-1.8329	-2.0544	-3.1675	-0.72504	-1.4807	-1.0559	-2.5001	-2.7016	-4.7203	-1.7573	-3.3417	-2.7717	-1.1956	-2.9613	-2.71	-3.0494	-2.4899	-2.343	-2.4268	-1.606	-1.8599	-1.5144	-3.5331	-3.819	-1.4382	-1.7878	-1.6457	-3.8432	-1.3705	-3.9933	-3.4118
-3.9207	-5.2586	-4.2282	-4.0951	-4.6067	-5.6086	-5.9666	-4.6233	-5.613	-6.8732	-3.8437	-5.4978	-6.5811	-6.525	-7.1065	-4.7409	-3.3412	-6.2732	-8.3806	-6.5686	-6.7492	-7.809	-6.9237	-6.5297	-6.5351	-4.9172	-5.9224	-4.4045	-4.6353	-5.8336	-4.698	-6.4182	-7.2617	-5.9483	-6.4174	-5.9208	-5.3248	-4.2513	-4.9319	-3.9564	-5.6839	-5.9287	-5.5549	-6.8793	-4.9784	-7.7191	-7.6418	-5.8551	-5.4187	-5.6539
-13.485	-12.62	-11.885	-13.994	-12.679	-14.087	-14.317	-12.814	-13.679	-15.591	-14.206	-13.604	-12.694	-12.039	-10.088	-11.386	-15.039	-14.432	-13.978	-16.192	-13.931	-13.98	-14.232	-12.716	-12.857	-12.055	-13.17	-13.57	-14.286	-9.1869	-11.726	-15.233	-10.761	-14.075	-12.376	-12.932	-13.283	-12.718	-11.334	-11.946	-13.757	-12.124	-13.867	-14.444	-13.023	-13.094	-14.656	-13.504	-13.128	-11.99
-9.9649	-10.619	-11.533	-9.2161	-7.5225	-9.2458	-8.6604	-8.8553	-8.4876	-10.727	-11.043	-10.396	-8.5482	-8.8694	-9.7934	-11.062	-7.2556	-10.012	-9.7398	-7.9823	-9.414	-10.933	-7.4206	-8.0738	-9.3939	-9.163	-10.708	-9.6753	-9.974	-7.4115	-8.757	-10.041	-8.006	-9.867	-10.565	-8.8756	-8.5747	-8.9287	-10.114	-7.8878	-11.019	-9.2136	-8.5064	-10.114	-8.7176	-8.5192	-11.832	-9.6404	-12.028	-9.6391
3.8845	3.038	1.7704	4.1923	2.6788	1.1579	3.1853	2.9901	-0.11565	1.6076	2.5725	3.1681	2.5876	2.8221	2.3821	1.8339	3.6342	4.212	2.8603	1.1992	3.2967	2.2093	3.5093	3.1109	3.7357	2.1399	4.2531	2.8132	4.1173	2.6716	1.1766	1.6277	3.0623	1.4383	1.9866	2.407	1.4054	2.8708	2.6595	3.8606	2.7423	1.6166	1.0735	3.7533	4.3341	4.2861	2.3071	3.3737	1.5932	1.2182
-21.443	-21.115	-21.848	-22.858	-22.299	-22.008	-24.025	-20.804	-20.393	-20.01	-22.731	-23.257	-22.859	-21.76	-22.216	-22.304	-20.132	-22.994	-20.95	-21.492	-22.561	-23.546	-21.448	-21.799	-21.612	-23.784	-23.449	-22.815	-20.998	-19.649	-23.594	-23.363	-20.637	-23.4	-23.883	-21.267	-21.046	-21.138	-22.218	-23.294	-19.316	-22.23	-23.246	-22.197	-22.609	-22.284	-21.671	-21.697	-22.457	-23.523
-13.964	-12.767	-11.998	-12.592	-10.423	-16.159	-11.24	-12.245	-13.075	-11.567	-11.946	-13.699	-9.8329	-12.685	-12.311	-15.941	-12.046	-14.796	-14.156	-11.473	-10.531	-11.177	-14.83	-14.12	-12.1	-13.94	-13.08	-13.244	-12.944	-12.505	-12.276	-13.003	-12.315	-11.362	-13.518	-14.565	-9.1403	-11.103	-13.295	-13.921	-10.476	-13.642	-11.379	-15.235	-14.602	-14.459	-12.751	-11.734	-12.023	-13.065
-5.4296	-6.4569	-6.0715	-4.9164	-6.0749	-6.2416	-4.3076	-7.6225	-5.7107	-6.6303	-7.6308	-4.2739	-6.3247	-5.8738	-3.6465	-4.6202	-4.8823	-5.1386	-5.5905	-3.3907	-5.7954	-3.5243	-5.8151	-2.2431	-4.3858	-5.204	-3.8184	-5.8875	-6.4976	-5.283	-6.6729	-5.2454	-4.8801	-4.4673	-5.8162	-7.4876	-4.9507	-6.6857	-5.1106	-4.6482	-5.8019	-5.4208	-5.9343	-5.7225	-4.8952	-6.4388	-7.1835	-5.5564	-3.3081	-5.1937
-0.55633	-0.18529	0.24652	-1.7852	0.13075	-1.3122	0.032895	-1.6926	-1.7092	-1.4339	-1.233	2.5584	0.99753	-0.89716	-1.4178	1.0282	-0.69949	-0.93407	0.73723	1.2628	-2.874	-2.0435	-0.78563	1.3503	-1.2014	2.2466	-0.0098492	-1.087	0.78151	2.3969	-2.3337	-1.6226	0.18247	-2.6198	0.31815	-1.1311	-2.7689	-0.55432	-0.42832	-0.65608	-0.81125	-2.7301	0.51964	-0.72076	0.38048	-1.1767	-1.4236	0.56759	-0.76046	-0.34834
-4.9803	-2.6477	-5.6563	-3.5243	-4.2663	-3.5747	-6.0973	-2.4194	-6.8626	-4.2588	-3.2262	-2.7378	-5.7177	-3.7452	-4.6651	-3.5835	-3.7155	-3.3075	-3.4329	-2.9035	-5.0092	-4.8572	-2.9467	-5.2908	-4.8379	-3.9202	-2.5937	-5.0641	-2.086	-5.4566	-3.5914	-0.60871	-5.5514	-3.011	-4.5732	-4.2032	-4.0037	-4.416	-4.1908	-1.9802	-5.6596	-6.0771	-2.764	-5.8729	-3.1925	-3.5824	-3.339	-3.8202	-4.0014	-3.9463
-2.9476	-3.4128	-5.2423	-3.2516	-2.9467	-1.3359	-2.1532	-1.9571	-3.8654	-2.688	0.51027	-1.307	-2.8966	-1.2398	-2.3986	-3.317	-5.1665	-4.1799	-0.78275	-2.81	-3.8422	-1.5848	-3.821	-2.987	-3.5565	-2.9512	-5.6816	-2.5395	-3.4948	-3.5847	-2.6694	-0.32257	-3.49	-1.005	-2.4621	-3.8968	-2.6734	-4.1134	-0.080039	-3.1486	-3.6031	-3.578	-2.517	-2.2474	-5.5827	-2.6367	-3.8719	-2.3209	-1.7541	-0.83012
-4.5639	-4.3895	-4.6668	-4.2707	-4.3113	-6.3317	-3.0054	-7.5091	-4.7951	-3.4677	-6.848	-4.2529	-4.7976	-4.8475	-5.431	-5.1714	-4.6413	-4.9494	-3.1351	-5.022	-3.6288	-4.1446	-4.2817	-4.2413	-5.2001	-6.6277	-3.9452	-3.9715	-4.726	-4.3386	-6.6306	-3.9784	-5.952	-3.9184	-5.0189	-6.6575	-1.8113	-3.5929	-5.6836	-3.6197	-4.0332	-2.2636	-5.0093	-3.2131	-3.5003	-4.6215	-5.327	-4.6328	-2.8182	-4.063
8.0097	7.275	8.9753	5.977	9.4656	6.978	8.0813	6.1157	5.2064	6.069	5.939	4.7954	7.128	4.4365	7.8824	6.9805	8.1214	3.3041	7.0576	3.1748	6.9444	5.4117	5.2612	6.6542	6.4664	9.3645	4.4576	5.8321	4.9793	7.8118	7.9136	4.4186	6.7657	5.9777	6.182	6.7871	6.8591	7.1235	4.9525	6.4335	7.5836	7.0954	6.5631	5.2225	7.3254	9.3899	7.4072	6.6827	6.8595	8.0694
-10.056	-10.461	-11.055	-12.555	-9.7269	-10.756	-10.18	-10.844	-12.729	-9.6302	-9.0484	-8.9929	-10.647	-12.794	-12.101	-12.14	-10.419	-8.8939	-9.0603	-13.366	-9.4979	-10.436	-12.594	-12.456	-9.7767	-12.479	-9.9836	-13.015	-12.567	-10.882	-9.0618	-10.389	-9.9212	-9.1149	-11.062	-14.064	-11.648	-10.069	-9.2617	-11.799	-9.9467	-11.746	-11.244	-9.9652	-12.344	-11.642	-8.901	-11.263	-12.346	-11.683
-14.002	-12.602	-12.706	-12.351	-12.295	-11.63	-12.409	-13.399	-11.807	-13.39	-13.864	-11.43	-12.195	-13.834	-13.081	-13.547	-13.556	-14.409	-13.46	-12.94	-11.353	-11.944	-12.372	-15.392	-11.909	-14.674	-13.476	-15.171	-14.643	-13.717	-13.339	-13.949	-12.591	-12.128	-14.442	-12.992	-10.704	-11.135	-10.863	-12.076	-12.421	-13.361	-14.101	-11.676	-11.774	-13.691	-13.271	-12.813	-12.564	-14.128
0.63887	0.11574	0.65682	2.6056	-0.86119	0.30526	0.59823	-1.1022	-0.88065	2.4898	1.966	1.5434	2.79	0.70344	0.49441	-0.10262	1.2225	-0.80348	0.42907	-0.15014	0.33906	1.5084	-0.88623	1.9498	2.1915	-0.17453	-1.6911	0.57681	-1.4421	0.77388	2.2115	-0.028085	-0.94205	2.4277	-1.3752	-1.2436	-0.094244	2.3265	0.35014	1.1345	2.2476	0.54122	-0.31011	-2.0798	-0.4397	-1.5285	-0.3747	2.1217	-1.5581	-0.11307
-6.12	-7.3075	-5.9885	-6.9085	-6.8187	-7.1215	-5.4072	-4.9484	-6.645	-6.1905	-8.9371	-2.7596	-5.94	-3.7704	-4.2858	-5.768	-4.2834	-6.1618	-5.186	-7.2725	-4.3183	-5.6902	-5.6117	-7.0701	-4.9313	-4.9562	-5.3021	-5.6906	-4.6108	-5.4124	-6.6138	-7.0029	-6.1583	-5.6847	-5.653	-6.9907	-4.6899	-4.4176	-5.5538	-3.0283	-4.5575	-6.0511	-3.6499	-6.7699	-3.8984	-4.6795	-6.7029	-6.1942	-6.9681	-6.1409
-0.047442	-0.74578	-2.1934	-2.6256	-2.7636	-3.2055	-0.18292	-2.2223	-3.109	-2.4301	-3.0506	-1.2488	-1.3071	-1.8233	-3.3825	-4.3915	-3.651	-2.5552	-2.809	-1.3198	-2.6255	-2.0308	0.46528	-1.328	-3.0954	-2.5202	-2.8833	-2.6644	-1.7322	-1.8535	-1.4243	-2.1039	-1.2758	-2.9799	-1.4886	-3.4654	-2.9405	-2.147	-3.091	-3.7985	-2.8424	-2.6238	-3.6246	-3.8278	-2.3551	-1.1463	-3.5217	-3.7838	-2.0558	-2.3847
-19.403	-21.664	-22.141	-23.74	-24.474	-20.935	-24.184	-22.766	-21.582	-22.515	-24.027	-22.34	-21.647	-23.223	-24.861	-23.279	-22.752	-21.352	-21.33	-23.435	-22.133	-23.368	-18.476	-22.05	-20.961	-22.428	-21.748	-22.907	-22.431	-21.636	-21.486	-22.79	-20.587	-25.319	-19.947	-22.897	-23.222	-22.488	-23.458	-22.277	-24.953	-22.106	-20.937	-20.888	-21.962	-22.774	-22.839	-24.757	-21.159	-20.609
-7.8123	-5.9621	-5.3791	-5.3171	-4.4149	-4.5966	-4.5855	-6.2244	-4.7831	-4.6953	-5.9868	-4.6795	-5.7083	-5.4419	-7.6136	-6.6865	-5.7518	-5.6204	-7.3856	-6.1502	-3.7872	-6.1575	-5.4725	-5.2078	-7.4832	-6.0323	-5.1305	-6.4233	-8.8212	-5.0716	-6.1712	-5.8903	-7.5028	-5.3291	-4.5234	-4.2571	-5.8476	-6.2317	-4.1377	-5.1141	-5.7408	-4.3195	-3.3465	-4.8797	-4.8294	-5.2764	-7.0477	-7.0035	-3.0018	-6.6398
-1.1742	-2.5558	-2.8355	-2.6498	-3.6344	-1.3969	-2.5196	-2.2254	-3.4674	-2.3786	-3.2935	-6.0064	-2.0758	-0.62833	-1.0532	-0.15401	-1.5927	-2.3858	-2.4843	-4.242	-4.541	-3.0631	-3.5057	-0.084672	-2.9093	-3.3763	-3.326	-2.5445	-4.8339	-3.2484	-2.158	-3.7849	-0.8481	-4.5934	-2.7018	-1.1639	-0.75643	-3.0043	-3.3109	-2.5328	-3.9346	-0.33534	-1.2831	-4.4689	-3.5213	-4.4223	-2.8219	-2.7325	-2.1339	-2.2997
4.2188	3.3487	3.384	2.0004	0.70481	2.9451	2.2965	1.6489	0.69859	3.8327	4.7217	2.9434	1.3807	3.4932	2.5739	2.9786	2.4106	3.0724	1.5985	1.3483	2.5014	1.0779	1.8171	2.6207	0.72593	-0.58921	-0.18113	-0.22658	-0.047234	3.3099	2.6936	0.50633	2.0397	1.6949	0.92113	3.5053	-0.60105	1.1856	2.2834	2.8171	3.1247	1.1426	2.206	2.4923	2.4149	1.6525	1.7083	1.0909	2.6373	0.77853
-20.156	-20.47	-19.055	-21.931	-21.728	-20.598	-22.422	-19.491	-20.246	-22.213	-19.498	-19.33	-19.582	-19.531	-21.983	-19.193	-19.526	-21.003	-21.064	-20.625	-19.204	-21.037	-19.985	-20.583	-22.936	-20.95	-20.556	-19.51	-21.169	-20.287	-20.368	-20.647	-19.931	-19.703	-21.273	-22.669	-20.725	-20.958	-21.079	-21.221	-21.94	-21.637	-22.313	-21.246	-21.656	-23.328	-21.503	-19.771	-19.592	-18.034
10.059	9.497	9.5242	8.789	8.7236	7.1552	8.4448	8.9544	8.0067	6.907	9.0092	7.2064	8.8909	7.3142	8.6552	11.098	8.0275	10.069	8.884	8.1575	9.7221	8.4504	7.6953	9.3635	12.059	5.9468	7.4544	8.4018	8.4472	5.8314	11.769	8.8634	8.1335	7.3525	9.7122	9.7544	8.3411	9.6955	8.0391	9.2163	8.3646	10.725	10.086	9.7728	8.1754	7.0045	9.3104	8.6673	8.3831	11.42
0.54935	1.1277	-1.2014	0.6725	0.16715	-0.77744	0.37225	-0.10439	-1.117	-2.0459	-2.0583	-1.9962	-1.0222	-1.3439	-1.3157	-0.94303	-1.7042	-1.9597	-2.0407	-1.5018	0.9128	-0.93307	-1.0569	-0.98601	0.22173	-0.14197	-0.31511	-0.81798	-2.7012	-3.1015	-1.3392	-3.5804	-0.97971	0.16931	0.77406	-1.5685	-2.0655	-2.6392	0.24822	1.4342	1.5722	-0.39834	1.3762	-1.2067	-1.2287	-1.4678	-0.30678	-0.86116	-0.62508	-3.0152
-10.071	-9.7979	-11.227	-12.43	-11.142	-11.574	-10.453	-11.303	-8.9603	-12.637	-12.859	-14.731	-9.362	-9.2672	-12.144	-11.157	-9.1078	-13.564	-12.082	-10.355	-12.56	-10.717	-12.831	-11.28	-10.234	-13.673	-13.054	-12.222	-8.9319	-13.625	-10.677	-12.259	-9.1623	-10.373	-10.317	-11.304	-10.192	-11.429	-15.077	-12.412	-11.879	-12.923	-12.009	-10.992	-12.215	-13.361	-12.562	-10.321	-11.515	-11.921
-12.178	-8.1281	-11.73	-12.869	-14.613	-9.1477	-9.7005	-12.781	-13.22	-8.3834	-11.909	-13.463	-12.898	-8.589	-9.0831	-11.499	-11.421	-11.746	-13.07	-10.133	-12.085	-9.8869	-10.219	-11.819	-10.914	-12.472	-11.518	-12.712	-12.47	-13.013	-12.404	-10.719	-11.656	-11.585	-10.968	-10.465	-10.941	-8.117	-12.236	-14.084	-11.249	-12.551	-7.3313	-10.504	-12.289	-10.46	-12.318	-10.721	-12.067	-10.673
-6.159	-5.9389	-5.671	-9.1228	-7.1098	-5.9636	-4.442	-5.4077	-7.6091	-5.3855	-5.8989	-6.8691	-6.8533	-6.1586	-6.7211	-6.8634	-7.1585	-5.58	-5.3789	-6.8589	-5.4954	-8.9168	-6.6424	-6.7525	-7.036	-6.5186	-5.9422	-6.6612	-5.2099	-5.0676	-8.1321	-7.011	-5.4996	-4.6861	-6.1521	-9.0103	-8.7532	-7.3774	-5.7604	-6.3653	-6.9996	-8.1222	-5.2884	-5.2694	-6.5328	-6.1131	-5.8048	-6.3227	-8.053	-6.7936
-1.2787	-1.1119	-0.88546	-1.7874	0.7536	0.21619	-0.22868	-2.208	-0.42331	1.6473	-0.13249	0.0087444	-1.2371	0.054755	-0.71204	-0.21355	-0.3323	0.12414	1.0889	1.0669	0.64687	0.20789	-1.1969	-1.0474	-1.0381	-1.6036	-1.1128	-2.3639	1.1982	0.45256	0.67643	-0.26679	-0.67768	-1.5932	-0.16915	-0.70192	-0.16827	-0.75909	-0.54756	1.2016	-1.4693	-0.99633	-1.3891	0.23233	-0.35668	0.59016	-1.1482	-2.1866	-1.9882	-0.37876
-0.79838	0.43192	1.3598	0.27936	-2.8833	0.62939	-1.731	0.74119	-0.026836	-1.6861	0.67528	-0.77736	0.42257	-0.95433	0.37851	0.72062	-0.47085	0.56147	0.62489	-1.2031	-0.20536	2.3503	0.30306	0.976	1.5001	0.35985	-1.7054	-0.95446	-0.068264	1.1037	0.12407	0.32306	0.52736	-0.14418	-0.82488	-2.7048	-2.0428	-0.10924	-1.4127	-1.7554	0.35792	-2.4893	0.28714	1.7044	0.20496	1.5642	-1.1574	-1.0613	-2.5617	-1.1823
-9.9938	-12.638	-10.454	-12.851	-11.873	-11.122	-10.192	-11.293	-12.963	-10.297	-11.928	-11.774	-11.91	-10.321	-14.47	-12.315	-8.5227	-12.504	-11.352	-8.9369	-11.771	-10.903	-8.0394	-8.2754	-10.73	-12.465	-12.002	-11.582	-10.553	-12.985	-11.585	-14.188	-11.011	-13.218	-12.598	-10.553	-13.062	-11.622	-11.002	-11.556	-11.231	-12.659	-10.978	-11.429	-12.085	-12.632	-9.8179	-9.9115	-9.5009	-9.48
-2.1753	-3.2959	-0.022648	-0.47098	-1.5127	-0.2562	-2.1311	-1.5317	-1.2628	-0.7124	-2.218	-0.478	-0.1508	-1.4668	-2.8599	-1.4631	1.09	-1.478	-5.3278	-4.5486	-2.3141	-2.2834	-1.6795	1.1405	-3.6653	-0.73912	-1.7023	-2.234	-1.7814	0.74665	-2.0112	-2.898	-1.4855	-1.532	-1.333	-0.81324	-1.5644	-0.32397	-0.20859	-2.2722	-1.4006	-3.7161	0.0044747	0.096808	-3.7007	-1.5911	0.73411	-0.22858	-0.10843	-1.2338
3.2261	0.2962	-0.26782	-1.2388	0.90914	0.72008	0.94568	0.34841	-0.88061	-2.886	-1.329	0.16592	1.3103	-0.88951	0.63126	1.7808	-0.55929	-0.30137	0.26516	0.48863	1.7654	-0.47562	-1.4524	3.0752	0.63664	0.28519	-0.40047	2.4506	-1.0164	0.21159	-0.11485	-0.73467	-1.2511	-1.3074	2.0518	3.1303	1.2192	1.4999	0.73706	-0.014323	1.2564	-1.7583	1.8261	0.50028	-3.351	1.8583	1.3675	0.84749	-1.2166	0.99819
1.1487	0.34905	0.47979	-0.99968	0.94339	0.16117	1.8336	2.0189	1.175	0.40678	0.20778	0.85024	1.3604	0.59017	-0.94866	-1.0389	-0.13012	0.50346	-1.5453	0.45996	-0.78262	2.2989	-0.84713	-2.3447	-0.7502	0.53147	0.79818	-0.69973	0.79212	-0.7559	1.7859	-0.18471	-1.791	0.37484	-2.0363	-2.3632	-1.5327	-2.2134	-1.2664	1.178	-0.19716	0.22166	0.056486	0.60193	-0.76005	-0.37421	-2.8155	0.31268	-0.84231	1.5691
-23.885	-20.496	-22.529	-21.477	-21.718	-22.691	-25	-21.267	-19.2	-22.472	-22.156	-21.163	-24.841	-19.591	-18.572	-20.282	-22.272	-23.093	-24.779	-21.205	-22.803	-22.685	-22.934	-21.85	-23.255	-23.365	-22.088	-21.963	-24.722	-24.997	-22.291	-23.94	-22.382	-19.951	-23.932	-24.086	-22.989	-24.343	-21.99	-22.228	-23.248	-21.794	-21.301	-22.224	-21.495	-20.639	-23.129	-22.438	-21.845	-20.923
-5.0294	-4.9687	-4.0595	-5.7865	-6.0371	-4.8138	-3.7924	-5.7462	-5.1169	-3.6471	-3.6957	-3.8746	-6.2048	-6.6356	-2.7879	-4.3117	-5.613	-4.8768	-3.6395	-6.774	-4.7711	-2.6939	-3.1404	-5.5403	-3.8575	-6.5561	-4.5924	-5.0393	-4.0122	-5.8971	-6.4701	-2.9908	-2.266	-7.5773	-7.6034	-4.8843	-6.219	-5.0991	-6.3442	-4.7858	-4.1934	-5.6618	-5.5059	-4.0061	-3.7083	-5.843	-7.2409	-6.8582	-6.9826	-8.5039
-12.385	-13.469	-14.06	-12.574	-12.995	-12.308	-13.379	-10.224	-12.898	-12.658	-12.615	-11.361	-12.003	-14.233	-13.251	-13.087	-13.354	-12.656	-13.21	-14.416	-13.856	-14.01	-12.46	-12.952	-12.221	-13.089	-12.689	-13.253	-12.492	-12.575	-14.735	-12.338	-13.681	-14.708	-12.918	-11.64	-10.646	-11.84	-13.739	-11.783	-12.728	-13.386	-10.676	-13.413	-11.688	-10.937	-12.744	-12.963	-11.408	-13.59
-3.1126	-2.1349	-3.7693	-4.8009	-2.5758	-2.8321	-3.5293	-2.7867	-3.377	-2.1016	-2.4147	-2.4994	-4.605	-4.0272	-4.3452	-4.052	-4.8431	-4.4884	-0.5025	-1.9679	-5.4874	-4.3995	-4.0193	-4.566	-3.1775	-3.2078	-3.1186	-6.0448	-3.7667	-1.9924	-3.3352	-1.7426	-2.783	-1.9396	-3.9691	-3.7081	-3.5999	-2.7804	-3.7304	-2.5151	-2.3341	-3.896	-1.9467	-3.5421	-2.8291	-2.1212	-3.5511	-3.9972	-2.3628	-3.8273
7.215	7.1393	7.0971	7.2382	7.5452	7.0348	6.5272	4.6709	7.6142	5.7865	7.8043	9.0045	6.2857	7.4755	8.387	9.0175	5.9467	7.1168	8.3978	8.1415	8.0642	6.2492	7.5159	6.5375	5.2889	7.2363	4.5101	5.9466	7.9693	6.4509	6.409	5.8117	5.9239	8.411	7.5403	5.8475	8.5356	3.916	3.9248	7.9118	7.6188	7.0095	6.1126	8.0612	6.7371	6.0745	4.8515	7.6067	7.13	5.2514
-12.12	-10.479	-12.92	-12.509	-13.715	-12.914	-12.554	-14.342	-11.229	-12.963	-13.753	-11.388	-11.856	-13.252	-16.537	-13.355	-13.531	-13.438	-13.438	-15.431	-13.676	-14.498	-14.765	-16.309	-13.685	-14.916	-12.129	-16.105	-13.764	-13.707	-12.364	-11.39	-13.072	-12.426	-13.561	-12.496	-12.419	-13.752	-14.25	-12.811	-13.764	-12.769	-12.585	-12.875	-15.308	-12.593	-13.859	-15.423	-12.358	-14.342
1.1797	-0.097111	-1.2192	-1.9261	-0.3153	-0.7936	-0.91631	-0.77121	-0.66022	1.4331	0.65774	-1.6103	0.037408	1.3478	0.55619	-0.29883	1.5997	-1.0226	1.0374	1.7932	-0.69025	1.1701	1.4164	-1.6012	-0.66121	-0.11694	-0.15796	-1.3601	-2.2035	-1.7373	0.79505	0.22829	-1.741	-3.0483	-0.63382	-1.0271	1.162	-3.1558	-0.20944	2.0792	1.4712	0.83956	-0.59111	-2.614	-1.1782	0.95831	0.55308	-0.58558	-1.2749	-1.8116
8.3314	8.0675	8.6535	7.3298	8.6632	7.3735	9.6129	8.977	8.5395	7.5312	10.246	9.9571	8.574	8.4814	9.501	7.8173	8.0084	9.5004	7.8768	9.6191	8.4593	7.1139	9.6602	7.7752	6.9982	9.6079	9.796	9.9222	8.1007	9.6121	6.8088	7.1274	6.8141	6.6499	8.856	9.2324	8.5418	6.6438	7.3596	10.85	7.2217	9.1857	7.6649	9.712	8.764	9.4947	8.8555	9.5599	7.7545	9.7174
-1.6467	-1.7406	-0.23013	-1.4321	-0.71881	-0.79005	-1.6151	2.1609	-0.12643	0.38819	-0.48357	-3.3606	-1.7906	-3.4263	0.321	-1.1286	-2.0752	-1.825	-0.75492	-0.55036	-1.3014	-1.9574	-0.73772	-1.0548	-1.9875	0.38876	-1.1086	0.26482	1.1745	-0.87817	-3.3252	-0.3482	-0.91219	-0.23809	-1.7039	-1.8134	-1.0572	-1.0815	-2.0434	0.90481	-0.13374	-1.7948	-0.95295	-2.5256	0.35827	-2.5057	1.1438	-0.75665	-1.5853	-1.5692
-7.857	-8.7834	-5.3103	-8.1643	-9.7405	-10.982	-11.914	-8.1685	-10.2	-9.0821	-7.7307	-10.401	-10.336	-8.2158	-7.5909	-8.5027	-9.5281	-7.8343	-8.7263	-9.7391	-9.1178	-11.365	-9.1493	-10.993	-8.7169	-8.7089	-8.7026	-11.136	-9.2641	-8.3747	-9.0362	-7.7455	-7.6132	-6.3301	-8.7733	-7.7106	-9.8481	-10.391	-10.767	-8.2959	-11.266	-10.544	-7.7852	-8.6763	-7.7533	-9.0257	-9.6001	-8.744	-10.001	-7.8981
-0.66247	-2.8742	-2.1449	-0.77392	-2.6244	-1.7782	-2.4165	-3.3494	-3.0563	-0.76882	-0.26819	-3.062	-2.0679	-1.1707	-3.097	-0.42339	0.19578	-1.127	-2.0871	-0.79814	-0.94879	-2.3394	0.05811	-2.185	-2.2941	-0.60616	-1.3194	-1.5967	-0.71606	-0.98908	-1.4786	-0.51505	0.39648	-2.2815	-0.13236	-1.5327	-2.0963	-3.0549	-1.5632	0.053758	0.56134	-1.4145	-1.8956	0.29509	-3.1317	1.103	-3.854	-2.1689	-2.8191	-3.4573
5.1708	5.8173	4.8666	4.8168	3.8326	5.8792	4.7125	6.8557	5.4365	5.3803	6.9113	4.1355	8.1255	5.7051	3.8844	6.5268	6.078	6.302	5.1234	6.2637	4.65	7.4144	7.0946	5.1246	5.0697	3.1333	4.0601	4.1299	7.4495	4.2198	6.6642	6.134	5.79	4.1872	5.2128	4.8498	6.5274	3.4818	5.2895	6.0604	5.5628	5.1772	5.9658	4.2799	3.3871	4.7342	4.6038	6.669	5.6936	5.2083
6.6406	5.428	4.2784	5.4599	7.3551	6.6343	5.8637	6.4675	7.1668	8.405	7.1461	6.3035	6.6654	8.0267	5.9256	5.9885	7.6499	8.3951	6.476	4.4951	9.5101	5.265	7.7664	7.3051	7.3178	10.331	4.8036	5.1268	5.999	8.5632	6.8795	6.7971	6.0945	3.0796	7.4058	8.4497	8.2201	6.2195	6.4448	8.4429	8.6474	6.6611	8.2961	4.8354	6.7879	5.2962	3.8972	6.9628	7.7393	7.0032
7.2767	8.203	8.6043	5.9094	7.0972	5.752	4.3368	4.4486	8.474	7.2516	7.0846	7.9451	7.6562	6.9238	6.1788	7.5074	4.5329	9.4301	7.6335	6.0462	6.2942	5.9867	6.7096	7.0747	7.7104	6.073	7.6121	7.3251	4.9522	4.4924	5.3122	6.7688	6.3146	4.8753	5.109	6.8165	7.5864	8.0841	5.1189	8.743	7.0807	5.947	7.0848	6.455	8.0931	6.2366	7.2912	7.6559	4.8455	7.0305
2.3049	0.82734	0.27562	2.237	2.6403	1.4162	1.453	2.4171	0.5617	-0.31292	3.3375	2.6502	2.5685	3.4056	2.9188	2.5858	1.1956	-0.84472	0.65444	1.2016	3.1875	1.0306	2.8815	1.7144	3.8079	4.9209	2.0232	1.6723	2.0824	2.1172	2.5611	2.3545	0.75374	0.84399	2.4488	2.5957	3.6831	0.78899	2.6098	2.1639	3.114	0.88454	3.157	2.3187	3.5593	2.4767	-1.3527	1.9055	0.76227	2.1736
2.6615	4.3221	2.7119	3.4841	1.4364	2.4009	2.94	2.6479	2.8342	1.7355	2.808	4.8055	3.6553	2.0137	3.0819	2.0255	3.927	1.9497	0.1948	1.0767	2.3166	3.946	4.1517	2.2737	4.3587	0.87342	0.73247	1.8218	2.5763	3.8158	0.73002	2.4008	2.79	0.89767	0.36881	5.5229	2.4428	1.7396	4.2021	1.1553	2.8497	1.9555	4.0857	3.04	0.18011	2.3338	1.2814	2.15	1.0633	1.4976
-14.653	-12.034	-13.446	-10.507	-14.18	-12.546	-15.03	-11.851	-13.195	-12.67	-13.366	-12.541	-13.899	-13.852	-11.955	-13.698	-11.822	-13.468	-13.635	-13.271	-11.035	-13.086	-11.428	-14.053	-14.582	-12.55	-12.883	-15.386	-12.301	-10.229	-14.302	-13.906	-13.598	-13.643	-13.712	-10.539	-13.634	-12.325	-12.479	-12.139	-12.137	-13.603	-11.986	-11.307	-15.026	-11.234	-15.13	-14.106	-13.569	-12.765
-3.4482	1.3513	-1.7302	-3.0061	-2.35	-1.5066	-1.0448	-2.9437	-0.056172	-0.34672	-1.8979	-0.45496	-0.36188	-4.4028	-3.1213	-4.3379	-2.3432	1.4008	-4.4557	-0.57885	-3.5485	1.2711	-1.5866	-3.3258	-0.40427	0.33666	-1.446	-0.27291	-4.3562	-1.9801	-0.20058	-2.8678	-2.1024	-1.1061	-2.0371	-0.93617	-2.0579	-1.3283	-0.66599	1.0682	-1.9208	-1.9888	-1.7116	-0.058957	-1.2346	-0.7146	-1.5703	-1.4202	-2.1827	-1.6012
-6.805	-6.8067	-5.9833	-6.8786	-6.9015	-7.3301	-7.3314	-5.089	-6.8722	-7.4311	-3.6201	-6.9054	-6.4384	-6.5032	-7.6539	-6.8538	-6.4836	-6.2162	-7.4974	-8.5475	-7.0589	-6.0334	-7.102	-5.0832	-7.7067	-5.3849	-7.454	-4.9226	-7.8633	-5.8268	-7.4075	-5.4869	-6.5438	-6.1346	-7.0262	-5.3833	-7.4645	-6.2736	-6.062	-8.1738	-4.4029	-6.2299	-8.264	-7.942	-6.2535	-2.6482	-7.7891	-4.3882	-6.9884	-6.8772
-6.165	-4.3692	-6.4528	-5.1388	-6.5944	-5.4218	-5.6301	-6.1617	-7.535	-3.9026	-6.5882	-5.4362	-7.8131	-6.0498	-4.7898	-6.9985	-2.5373	-5.9258	-7.0241	-5.8751	-7.5327	-6.4373	-5.9401	-5.4529	-5.8462	-5.4334	-5.7516	-6.1223	-4.5945	-4.8264	-5.9813	-3.7712	-6.1273	-6.9075	-6.7958	-5.6323	-6.4243	-6.2326	-5.4066	-4.8222	-6.0549	-6.5652	-4.4109	-5.1912	-4.3274	-5.434	-5.9534	-5.1821	-4.3769	-5.4083
-17.66	-17.728	-13.032	-12.839	-14.713	-16.182	-15.657	-16.228	-15.054	-16.138	-15.295	-15.076	-14.644	-13.564	-14.645	-15.247	-13.692	-13.086	-14.66	-15.142	-13.819	-14.136	-13.496	-14.37	-17.147	-13.638	-14.608	-12.491	-14.805	-17.572	-12.551	-15.667	-14.212	-13.185	-13.93	-13.922	-14.523	-13.907	-13.667	-10.906	-17.616	-13.893	-14.408	-13.943	-16.428	-14.803	-14.745	-14.573	-15.609	-14.787
-9.2731	-8.9038	-9.5307	-12.337	-9.1181	-7.5143	-9.1123	-9.4938	-10.981	-9.4576	-8.0226	-9.8316	-8.4252	-8.2987	-8.6127	-9.0843	-9.0564	-9.7121	-10.194	-8.4629	-8.7332	-8.7278	-8.7363	-9.2045	-8.7525	-8.6424	-10.242	-8.6048	-9.6705	-6.5139	-9.5036	-9.4552	-9.5231	-10.766	-7.8294	-9.1155	-7.7303	-11.208	-8.3682	-8.2493	-10.566	-9.1543	-10.472	-8.4866	-10.798	-6.9737	-7.609	-8.1169	-9.4407	-10.994
-1.8679	-3.4764	-6.0438	-2.2932	-0.35892	-3.5941	-1.6874	-4.3714	-3.859	-4.619	-2.8424	-1.9946	-4.6404	-2.0919	-2.4474	-1.8556	-2.906	-3.7443	-1.1491	-2.9032	-4.2291	-2.6275	-2.6239	-1.9717	-3.8746	-3.4324	-1.8956	-2.6957	-5.23	-2.3234	-4.3964	-6.3488	-3.6049	-4.7086	-5.7899	-3.9263	-4.5796	-2.5891	-0.63758	-5.5729	-0.001506	-1.3136	-3.7949	-6.3769	-4.3405	-5.2212	-1.2821	-5.2313	-4.4558	-4.1849
-7.7403	-5.3489	-4.5676	-7.0195	-7.2815	-7.3481	-6.8482	-7.0047	-5.5852	-3.7914	-6.6071	-5.9217	-8.0866	-5.1425	-5.5453	-7.5574	-4.7096	-6.6187	-7.9947	-6.2769	-6.538	-5.6235	-6.618	-5.7465	-7.0969	-6.9679	-3.4771	-6.1517	-7.6517	-6.1182	-5.4464	-7.6869	-6.0107	-6.3748	-5.3235	-6.7444	-6.6515	-6.6268	-5.5615	-7.611	-6.2169	-6.7248	-5.2697	-7.9905	-7.3628	-6.6186	-6.3248	-5.6413	-5.4962	-5.2412
-13.435	-14.64	-15.195	-14.194	-16.342	-15.498	-15.156	-17.048	-15.912	-13.198	-12.556	-14.688	-14.769	-15.091	-15.06	-15.371	-16.429	-12.059	-13.652	-13.676	-13.662	-12.325	-15.892	-16.386	-13.653	-11.622	-13.529	-13.962	-14.379	-14.636	-14.886	-15.758	-15.566	-13.377	-15.817	-11.722	-14.112	-14.449	-16.103	-14.189	-16.016	-13.756	-16.025	-13.47	-13.164	-15.244	-12.962	-13.774	-14.18	-17.897
7.9875	8.0168	5.3185	5.9861	8.295	9.1322	8.2194	7.7706	9.47	6.276	9.8726	7.9345	8.1045	6.8428	6.5976	5.1659	5.4032	6.2213	7.3056	7.246	7.1453	5.8265	6.2329	5.1106	6.5472	7.3754	8.6721	6.9519	5.4119	5.1481	5.4355	8.5378	7.717	6.5897	4.9037	5.0211	4.9007	7.1617	8.5563	7.2381	7.9202	7.2436	8.7165	7.8231	7.4006	6.7954	5.367	6.5635	4.1467	8.3285
-9.5053	-10.894	-9.6025	-9.2437	-10.931	-8.2303	-7.9826	-7.5065	-12.26	-10.819	-9.0624	-9.1961	-12.227	-9.5434	-9.9295	-8.9603	-11.464	-9.1683	-10.608	-12.449	-11.47	-9.1748	-10.1	-11.687	-13.164	-11.423	-9.3607	-10.033	-10.775	-10.24	-10.851	-10.886	-10.195	-12.83	-10.013	-9.1509	-10.052	-8.5302	-11.867	-9.4554	-11.665	-10.317	-7.1104	-10.325	-8.714	-8.9162	-10.497	-11.206	-13.444	-9.4094
-2.3462	-2.548	-0.19895	-1.9979	0.94377	-1.0734	-0.73182	-2.0215	-0.12563	-1.6448	-0.097445	1.1163	0.21664	1.0286	-1.5461	0.44552	-1.4057	-2.4249	-1.2328	0.72463	0.3709	0.96754	-0.42578	2.6409	0.75921	0.96683	-1.0524	-0.089134	-0.62738	0.63166	-2.5067	0.23503	-2.8814	-0.99505	0.82194	0.8618	2.1201	1.2741	0.77772	0.18579	-0.52154	-1.8294	-1.8938	-1.0235	4.2329	-0.61043	0.37608	0.47319	0.97676	-0.18432
0.34918	-1.2492	-2.2654	-1.0579	1.4753	-0.6751	-1.3138	-1.4787	-1.4065	0.57154	-3.8788	-3.493	0.55087	-2.3291	-0.45141	-1.2379	-0.91008	-1.4441	-0.9349	0.012613	-1.381	-1.1161	-1.0647	-2.1634	-3.0009	-3.186	-0.13496	2.5129	-1.0193	-1.298	0.89076	-3.3685	-2.7469	-0.72869	-1.3471	-2.5655	-1.3405	-1.9533	1.0218	-2.7848	-1.2526	-1.615	-3.0319	-1.9227	-0.67622	0.99773	-2.7736	-0.48414	-2.7398	-2.6164
-3.3947	-0.94536	-1.1638	0.14479	-1.4411	-0.073724	-2.1169	-1.267	-0.54063	-0.01655	-2.1648	-1.6149	-0.40697	-2.0821	1.0078	-1.7433	0.050383	-1.0368	-1.5725	-3.004	-3.1965	-1.6754	-3.5985	0.37311	-0.88836	-1.4809	-0.50285	-4.1471	-1.7922	-3.3907	-2.2154	-1.104	-2.0243	-2.7485	-2.0776	-0.30029	-1.8416	-0.07003	-0.26984	-0.84023	-0.57164	0.33861	0.24716	-0.81091	-3.2855	0.56903	-1.98	-2.0485	-3.9665	-1.1752
-4.6311	-3.6999	-2.2816	-1.5613	-1.1519	-3.3944	-2.1315	-3.8794	-0.96656	-5.4521	-1.4939	-2.2375	-2.6971	-4.0207	-2.3719	-3.4384	-3.8273	-3.2839	-2.2206	-1.8908	-1.3438	-2.4967	-3.4546	-4.3694	-3.694	-3.4286	-3.2573	-1.824	-2.2607	0.83825	-2.3791	-2.4091	-2.7998	-3.4831	-1.1276	-3.531	-4.3511	-2.5969	-2.5086	-3.2578	-0.29713	-2.4056	-2.783	-2.1354	-4.2369	-1.1088	-2.8669	-3.2248	-4.0711	-2.5877
-12.033	-10.5	-11.795	-10.564	-11.867	-8.8881	-12.97	-12.492	-12.866	-13.004	-11.943	-9.671	-11.878	-12.762	-10.586	-10.038	-13.84	-14.341	-11.312	-12.448	-12.795	-12.02	-12.161	-12.816	-10.062	-11.128	-12.038	-12.929	-12.647	-11.021	-13.198	-12.138	-14.325	-11.409	-12.136	-11.392	-10.429	-12.698	-9.94	-12.3	-11.989	-8.1663	-14.06	-11.414	-10.586	-12.443	-11.99	-11.814	-14.288	-12.627
9.5572	8.0279	7.364	8.6707	10.571	9.5708	7.5127	10.165	7.5269	10.207	10.024	9.8392	8.9208	7.9455	9.6705	7.6785	8.307	9.4046	9.0905	9.2924	7.744	6.3726	10.964	9.385	8.8664	9.6912	8.9487	9.3745	8.8114	8.6812	6.1441	9.0455	8.7412	9.8831	8.1733	8.5118	9.7862	9.6768	8.6199	8.191	8.1981	8.5111	6.9362	5.9207	9.2901	8.9043	6.2839	6.4985	6.8944	9.4179
0.97555	0.64721	2.6471	2.7552	2.5456	0.60059	2.4772	2.6682	2.1272	2.6186	3.4827	0.14108	2.9993	1.9647	1.5388	1.6415	-0.36202	-0.29059	2.6071	1.2987	2.7903	-0.21057	0.66573	2.3155	1.5507	2.7409	-0.44049	-0.1409	-1.5452	-0.027735	1.8531	0.70111	1.5512	2.1323	4.15	3.8932	1.2633	3.0687	3.2946	3.2718	0.15761	0.39981	1.4334	1.5843	2.3111	0.57616	0.55629	1.4193	2.8925	2.2257
-1.903	-0.31528	-0.31995	-0.93011	0.098635	1.001	0.47163	-0.88767	-0.65622	-1.0279	-0.42153	-1.1797	2.0401	-0.67616	1.6827	-1.7088	0.35767	-0.06114	-0.41706	0.40218	0.39571	0.46665	-1.9947	0.19161	-1.7606	-0.06018	-0.12065	-2.0091	-0.91757	0.23511	-0.17925	0.98017	0.12414	-0.73453	1.166	0.35957	2.4288	2.0559	1.1881	-0.32007	1.1038	-1.3462	-1.9394	2.4906	-1.669	-1.7383	-0.014157	0.61141	0.056809	-0.43512
-1.7159	-0.4883	-2.5293	-0.65653	-1.1672	-3.1891	-0.85724	-1.6083	-0.06617	-1.8326	-0.0089715	-0.63816	-3.3776	-1.2597	-0.86182	-0.691	-0.75578	-0.98388	-1.1451	-0.18445	-1.9467	-1.4466	0.073705	-0.89159	-3.8917	-1.542	-0.71128	-1.0312	-1.3356	-0.78931	-2.9646	-2.802	-2.0086	-0.12102	-0.66209	-1.544	-1.0667	-0.83026	-2.7949	-1.5733	-2.4969	-2.637	-1.474	-1.8255	0.75755	-1.8137	-2.1716	0.73725	-2.305	-1.7258
-8.2815	-7.1401	-9.2134	-11.092	-9.2914	-9.9944	-9.5025	-9.2713	-10.298	-10.194	-7.0103	-7.5306	-10.519	-9.2305	-8.5444	-9.6918	-8.8167	-7.9479	-10.345	-8.4602	-12.237	-8.627	-10.559	-7.622	-9.9454	-8.4497	-11.218	-8.6198	-6.9992	-9.7351	-7.2937	-10.67	-7.6224	-11.197	-10.185	-8.3387	-10.737	-9.2644	-9.4308	-8.604	-9.159	-8.4527	-8.2016	-8.7544	-9.1766	-7.1638	-7.9029	-8.8819	-9.7412	-10.771
-4.9779	-4.3306	-1.2844	-1.8467	-3.615	-3.6083	-1.8504	-3.2014	-4.0905	-4.6463	-1.914	-2.9491	-1.3808	-0.91404	-3.4058	-2.608	-4.2814	-5.3923	-3.2332	-1.6284	-3.8491	-2.0282	-5.3736	-4.9795	-2.0224	-3.3249	-4.4605	-3.5549	-4.6775	-1.8937	-3.1124	-3.218	-3.6098	-2.8246	-3.312	-3.4644	-4.6058	-2.4326	-4.2038	-3.3422	-2.1147	-2.6891	-1.3228	-3.604	-3.4106	-4.3483	-2.4966	0.022277	-4.0922	-3.8189
-7.8892	-6.7437	-9.4837	-9.0397	-11.104	-10.291	-10.655	-8.3094	-7.4547	-11.597	-8.6958	-10.118	-9.7213	-5.8918	-7.6976	-7.6718	-9.1802	-11.335	-10.613	-6.3733	-7.0843	-10.428	-9.9964	-8.2116	-10.1	-9.1186	-7.0629	-9.3125	-8.9784	-8.4982	-10.216	-9.5855	-10.692	-9.2383	-7.5494	-7.3717	-11.087	-9.6046	-9.2664	-11.705	-9.3723	-11.664	-9.2	-8.962	-7.5307	-9.1714	-6.2278	-7.3538	-7.8987	-8.5019
-5.7396	-7.187	-4.6645	-4.1444	-5.3249	-2.8109	-6.6309	-7.4277	-5.3997	-6.4802	-5.1969	-5.0785	-3.5874	-6.3139	-6.2036	-6.2385	-5.4521	-6.8638	-8.5959	-7.5336	-6.5204	-7.5575	-7.0698	-5.4999	-4.0831	-5.7144	-5.479	-3.7982	-5.4271	-5.8661	-7.2213	-4.9245	-3.9368	-3.5784	-5.0958	-3.5259	-7.1586	-5.1964	-4.9238	-4.2004	-4.8859	-6.0494	-4.8955	-6.7503	-6.62	-5.6896	-8.2264	-3.7673	-4.3984	-7.028
-13.376	-11.848	-14.58	-13.716	-16.474	-15.474	-13.351	-13.473	-14.249	-12.47	-12.33	-11.382	-12.398	-11.628	-13.348	-15.215	-12.457	-13.826	-14.486	-14.033	-13.72	-13.583	-11.787	-12.252	-12.336	-12.84	-12.975	-12.506	-12.087	-13.347	-13.376	-12.68	-12.061	-14.03	-14.442	-12.902	-12.504	-14.91	-12.742	-11.385	-14	-12.633	-12.385	-13.536	-13.868	-12.095	-11.69	-11.604	-10.706	-12.818
-10.063	-11.291	-11.836	-11.726	-8.7859	-10.503	-11.718	-10.325	-10.097	-11.385	-11.037	-9.7351	-9.3024	-10.194	-11	-11.475	-9.343	-11.404	-10.712	-11.171	-11.129	-10.576	-11.151	-12.08	-11.621	-11.348	-10.155	-9.7714	-10.133	-10.263	-12.106	-10.023	-11.563	-10.545	-11.823	-12.188	-11.09	-13.247	-9.9809	-11.634	-12.434	-10.471	-10.02	-10.791	-9.9293	-10.279	-9.5541	-10.464	-12.084	-11.942
2.2599	2.6879	4.6531	4.5357	5.1491	3.3758	5.1336	4.9801	4.3321	3.6235	5.1127	5.5084	4.8867	4.5899	4.2669	5.0661	4.2385	3.393	3.4789	4.2023	3.0395	4.7472	3.9648	4.4209	3.7236	5.7887	4.2074	3.7103	4.737	5.2034	5.3409	4.3529	3.8213	5.2565	4.3956	4.5518	5.187	4.5531	4.9594	3.8012	4.2004	4.4871	2.6109	5.9394	4.3908	4.2569	5.3471	4.1971	5.5481	4.1822
-12.929	-12.315	-12.747	-12.342	-12.665	-12.291	-12.786	-10.755	-13.017	-14.567	-13.123	-10.44	-12.357	-13.812	-14.203	-11.893	-12.355	-12.407	-10.547	-15.124	-13.559	-11.328	-13.209	-12.82	-11.678	-10.09	-12.174	-15.372	-9.8174	-14.022	-12.05	-12.053	-14.289	-15.071	-12.341	-12.687	-12.242	-12.453	-11.277	-10.685	-12.446	-12.987	-12.037	-11.658	-12.896	-15.473	-12.95	-11.64	-14.136	-12.337
5.324	2.7689	4.107	5.167	7.7901	3.7091	5.9691	4.6564	6.6979	6.2533	3.6552	4.0978	6.7272	5.7786	7.3632	5.6417	5.3442	4.4011	4.7305	3.8976	8.3078	5.1943	4.789	5.9597	6.1451	6.8242	6.8224	5.9694	6.399	5.4488	5.6441	6.8372	7.0683	3.4605	5.1561	5.3804	6.182	4.6504	7.3247	4.6884	5.4827	6.3406	4.656	4.664	6.6852	5.5274	4.2117	7.5742	6.8212	7.094
-2.0499	0.434	-1.7942	0.10163	-1.4791	2.0405	-1.0602	0.21612	-2.6222	-2.3546	0.97969	-1.3973	1.274	0.55204	0.50109	-1.0934	0.5885	2.794	0.3092	0.1067	0.043858	0.57876	-1.3355	0.4546	0.8663	2.949	-1.4223	-0.60062	2.4237	-0.34116	-2.1088	1.2861	1.1598	-0.46684	0.33819	1.1402	-0.41338	-1.9895	1.2112	-0.92728	1.9822	-0.67328	2.0428	-0.22255	-0.20597	1.5697	2.5705	2.0119	0.013986	1.0536
-9.2255	-11.847	-12.621	-11.792	-10.73	-12.512	-10.81	-12.058	-9.5612	-11.08	-8.3285	-10.508	-10.391	-8.6068	-10.087	-13.425	-10.54	-10.177	-11.435	-10.437	-11.145	-11.493	-11.555	-12.765	-12.568	-7.4051	-12.64	-12.865	-11.451	-10.691	-10.989	-9.9826	-11.926	-12.159	-7.0046	-12.644	-11.873	-10.705	-11.675	-12.43	-11.429	-10.959	-8.8499	-11.163	-10.704	-8.7188	-10.35	-11.014	-11.393	-9.3095
-12.812	-13.611	-13.731	-13.176	-12.841	-14.159	-11.312	-12.407	-13.901	-13.581	-11.548	-13.902	-14.498	-14.552	-13.184	-14.227	-12.368	-15.29	-12.018	-11.098	-14.647	-11.873	-12.177	-14.766	-15.304	-13.145	-13.061	-11.053	-12.625	-12.48	-14.954	-13.697	-13.879	-12.786	-12.455	-13.221	-14.149	-13.815	-11.791	-13.729	-12.788	-13.287	-12.822	-12.224	-12.492	-13.043	-12.957	-13.502	-12.535	-13.553
-11.903	-8.7677	-8.9905	-9.2932	-10.465	-9.606	-8.1417	-9.8833	-8.0851	-8.9348	-9.4286	-10.544	-9.6222	-10.402	-9.6061	-10.651	-10.681	-9.3152	-9.0956	-7.6202	-10.651	-7.5427	-9.2767	-7.35	-10.238	-7.3256	-9.2322	-9.0158	-6.1033	-10.711	-8.9623	-9.2487	-8.6488	-10.713	-9.4873	-10.28	-10.119	-10.684	-9.3696	-10.346	-9.557	-9.2217	-8.008	-10.349	-9.8146	-10.713	-12.094	-10.579	-8.3728	-8.7565
8.475	8.2694	7.369	8.4736	6.4616	8.2453	8.2657	9.0956	9.1788	6.3452	9.1374	9.3052	8.038	8.9692	10.684	5.5469	9.5518	8.0954	10.198	7.837	10.235	7.6547	7.4104	8.0574	9.3122	10.4	8.828	9.2609	7.8382	7.4123	10.407	8.6753	10.794	9.3772	8.2497	7.4741	9.0458	6.5247	7.8045	8.3225	9.9894	7.5797	9.6654	6.9643	9.5339	8.4495	9.8974	9.2967	9.4051	7.6515
-3.8608	-2.5811	-2.2894	-3.0443	-6.2642	-1.0271	-3.9302	-3.3712	-4.7313	-5.7938	-4.9859	-5.7065	-5.1196	-3.3512	-3.3033	-3.0922	-4.507	-6.5459	-2.3463	-4.7059	-3.5376	-2.7885	-3.2578	-4.4186	-3.8	-6.2377	-4.118	-4.0178	-3.2575	-3.5253	-3.9189	-4.5668	-2.5934	-2.4006	-1.9294	-4.2708	-3.2755	-2.3807	-1.8738	-4.6914	-7.1616	-5.0988	-3.7966	-4.3534	-1.0911	-4.2603	-4.5564	-5.2577	-1.8635	-4.207
-4.9389	-2.154	-4.1806	-2.2433	-3.2553	-0.1097	-0.63937	0.063585	-2.3035	-3.6416	-3.9648	-4.5214	-1.9461	-1.2101	-3.3272	-1.5971	-1.0445	-2.1889	0.42886	-2.5716	-3.4176	-4.8675	-2.319	-3.804	-2.8205	-1.7603	-2.4835	-4.7956	-1.7268	-2.3876	-0.54941	-2.0158	-4.398	-3.2239	-2.6653	-3.4643	-0.98744	-0.98954	-4.175	-3.0401	-2.8494	-4.2041	-3.8213	-1.8694	-3.9212	-2.923	-1.0961	-0.26014	-2.7032	-4.5594
-1.1158	-0.16145	-0.79009	-1.4929	0.62318	-1.5699	-1.2626	-2.8119	-0.28565	0.49376	0.41315	-2.358	-1.2325	-3.005	-1.0853	-1.2129	-2.0437	-0.52046	-0.9825	-2.7475	-1.2031	-1.5447	-2.0799	-1.6716	-0.83806	-0.90634	-0.54219	0.23663	-2.5648	-2.6699	-1.1535	-0.12673	-2.3285	-0.93933	-2.5356	0.23083	-0.47936	-2.0743	-1.9001	-2.309	-1.773	-1.6407	-0.79361	-2.2067	-2.767	-1.9094	-1.3795	-2.6356	0.28796	-0.66218
-12.773	-10.161	-11.575	-10.964	-10.26	-12.408	-11.507	-10.455	-12.337	-13.36	-12.366	-10.728	-10.069	-10.374	-11.354	-12.346	-12.083	-11.042	-12.735	-9.3568	-12.645	-13.483	-9.032	-12.824	-10.574	-10.601	-12.607	-10.678	-12.965	-11.717	-10.531	-12.122	-11.749	-11.982	-9.9328	-11.098	-11.612	-12.493	-12.699	-13.269	-11.181	-10.623	-12.371	-12.755	-10.483	-10.06	-11.529	-11.508	-11.856	-10.158
-1.9824	-4.653	-3.029	-2.0709	-2.3103	-1.9482	-3.9884	-1.7647	-2.7342	-3.4841	-1.1225	-1.5385	-1.7687	-3.0243	-3.3028	-4.13	-0.85236	-1.0419	-1.018	-1.6231	-4.1199	-1.5222	-4.4825	-1.4954	-0.82921	-3.0783	-2.0665	-0.45372	-1.3392	-2.8375	-4.6449	-4.5684	1.4746	-3.0038	-0.57383	-4.8815	-1.126	-1.3575	-4.6876	-5.1791	-1.6675	-0.80001	-3.4971	-3.9239	-4.3249	-1.6541	-1.2315	-1.0311	-5.0487	-4.0307
1.6245	0.49039	1.7312	2.1142	0.86972	3.611	2.8208	1.9086	2.3899	-0.90048	1.2401	2.3654	-1.2613	2.5126	1.78	1.1607	-0.19603	1.6307	5.395	2.3213	4.3632	3.338	1.9332	2.3217	-0.4107	2.0272	1.523	0.76643	3.3384	1.7571	0.86136	3.7044	0.81803	2.2878	0.80677	3.1771	0.010399	-0.066911	0.080019	3.1529	1.4677	1.1639	1.4219	2.2954	2.334	0.43942	3.2579	2.0169	-1.765	1.5233
-5.356	-4.7655	-4.2669	-1.4839	-2.4661	-2.3163	-5.4935	-4.1577	-3.0348	-5.1281	-2.8866	-4.2703	-3.7348	-4.062	-3.0492	-2.9227	-5.1056	-1.8012	-2.4497	-2.7257	-3.2114	-3.364	-2.514	-3.4409	-5.0926	-2.4916	-1.9153	-4.5773	-4.6427	-2.7253	-3.6417	-2.7544	-2.3354	-3.9303	-2.5807	-2.6327	-2.2243	-1.1161	-3.0471	-3.0302	-3.3919	-3.9699	-3.5834	-3.037	-1.4867	-2.4848	-1.2859	-4.1549	0.064988	-5.353
4.9829	4.165	4.1473	4.5589	5.7389	7.3385	6.1721	6.4635	8.0353	4.8362	5.0269	4.7658	2.9906	4.7656	4.2118	4.7865	5.0188	5.5924	6.5852	6.4788	6.4262	4.8834	7.5017	6.5027	3.8115	5.4424	7.9732	5.4159	6.445	3.8971	7.3671	3.6824	5.296	4.9322	5.6382	5.394	4.1064	6.0316	7.4773	3.4092	6.0924	7.028	4.5522	5.1273	5.2681	3.5892	5.4151	5.9423	6.2685	6.6226
-13.491	-14.999	-14.019	-13.506	-13.46	-14.523	-14.004	-14.557	-14.112	-12.196	-14.921	-14.328	-12.73	-14.271	-13.567	-15.034	-14.303	-13.722	-13.191	-14.543	-14.614	-16.329	-15.701	-12.209	-11.079	-14.656	-13.168	-14.591	-13.89	-12.818	-14.704	-12.103	-15.397	-13.177	-15.972	-13.607	-13.018	-15.497	-14.313	-14.751	-12.954	-15.413	-14.521	-14.023	-14.143	-13.146	-13.704	-12.984	-14.351	-12.885
-14.282	-15.77	-17.662	-15.333	-16.215	-13.707	-12.921	-14.193	-12.893	-14.455	-15.791	-13.654	-14.474	-13.798	-15.03	-14.935	-15.523	-16.414	-12.638	-16.327	-15.07	-15.817	-12.74	-16.304	-15.416	-13.16	-16.056	-16.904	-14.649	-13.912	-14.217	-16.401	-12.469	-15.49	-12.243	-14.542	-13.059	-15.032	-16.096	-16.169	-14.334	-14.786	-14.1	-15.984	-16.597	-14.132	-15.636	-13.969	-14.472	-15.713
-10.869	-14.195	-13.549	-13.349	-12.175	-14.024	-13.842	-12.315	-14.357	-14.343	-14.925	-13.071	-12.176	-15.483	-14.664	-12.823	-13.298	-12.394	-15.422	-12.634	-11.853	-12.469	-14.115	-13.646	-13.503	-14.864	-13.436	-16.55	-12.663	-14.532	-14.041	-14.206	-14.508	-15.052	-11.494	-13.589	-13.497	-15.107	-13.685	-13.808	-14.651	-16.542	-16.246	-14.803	-11.713	-14.633	-13.495	-14.198	-15.177	-13.426
1.9596	2.7332	1.0639	-1.1401	-0.35874	-0.38188	2.9682	3.6139	0.61087	1.8881	0.84215	1.4709	-0.78144	1.1908	3.0216	2.2983	2.0421	1.9708	-0.090256	1.8622	-0.33674	1.3688	0.31697	-0.12574	-0.6325	2.6304	4.1199	1.4575	-0.11903	0.15776	2.9094	1.5971	0.36226	3.4375	1.7969	1.0431	2.9076	1.4086	0.96352	2.2903	2.1155	1.8759	0.38957	1.3817	-0.077787	1.2356	1.3092	2.1084	0.37496	1.676
6.4624	5.7958	5.8147	6.5732	7.7873	6.7863	5.769	6.7673	6.1567	7.4533	7.8874	4.5907	6.8137	8.9252	7.8123	6.2066	5.7465	5.9338	4.8458	8.2788	7.6931	5.7833	7.093	7.6896	6.2885	5.9455	7.52	6.5471	6.192	7.9496	7.4249	6.8345	7.3522	6.4164	6.2188	7.0293	4.046	7.7836	7.6064	6.3171	5.055	8.3014	7.4648	8.0611	8.3937	6.4449	4.988	7.8568	6.7452	7.6325
-11.751	-11.082	-12.147	-9.6329	-11.939	-11.938	-7.8013	-11.885	-10.716	-12.985	-11.361	-9.5697	-10.996	-11.223	-9.1758	-9.882	-8.9801	-11.434	-10.098	-11.887	-11.804	-10.592	-10.963	-10.381	-10.856	-12.539	-10.112	-12.218	-12.07	-11.024	-11.2	-12.648	-9.3463	-9.6467	-10.974	-10.771	-11.579	-11.644	-10.627	-11.588	-14.2	-12.145	-10.761	-13.155	-13.126	-10.7	-8.722	-8.2766	-10.285	-11.426
-2.6494	-5.5395	-4.2348	-3.5474	-2.3718	-4.9607	-4.1219	-2.2869	-2.4481	-2.7319	-5.2595	-5.1563	-3.2623	-4.5723	-5.0016	-5.8289	-2.861	-4.2966	-4.5721	-4.4278	-2.6158	-4.578	-7.0116	-5.6646	-3.7848	-4.5341	-5.0019	-4.4284	-4.9244	-4.0576	-6.3207	-4.3325	-3.7692	-3.7983	-4.8764	-3.5368	-5.8121	-4.6268	-2.2663	-6.0735	-6.1436	-5.6515	-4.5416	-1.9962	-6.2823	-4.101	-4.334	-4.2446	-5.8843	-3.2201
5.9533	7.8742	4.5149	6.0025	6.7474	5.2261	5.9982	7.8461	8.2984	4.9103	8.8138	6.2124	9.5368	7.0259	8.0607	5.7752	9.2237	7.2499	9.7811	8.492	4.737	5.0209	7.4454	7.5003	7.5144	7.1424	9.127	6.6263	6.7084	3.0933	5.9513	9.1252	7.0446	8.5498	7.0187	5.2436	6.5118	6.3168	5.9903	5.6298	8.8003	5.412	7.7253	6.3813	6.1534	5.3003	9.5363	5.0489	9.6271	8.4505
-12.307	-11.083	-10.381	-10.157	-11.992	-11.201	-13.208	-10.975	-11.961	-12.42	-12.225	-11.597	-10.547	-10.894	-12.027	-15.143	-12.364	-12.832	-11.435	-10.956	-13.984	-11.932	-10.54	-11.415	-11.302	-11.816	-12.005	-11.202	-11.428	-13.333	-13.981	-10.773	-11.933	-13.968	-11.245	-12.259	-10.484	-11.863	-11.505	-12.632	-10.838	-13.15	-11.93	-9.3978	-11.516	-10.891	-8.8583	-12.438	-8.6411	-11.32
-22.003	-20.774	-20.322	-20.409	-20.373	-20.035	-18.845	-19.676	-23.557	-20.468	-22.557	-19.487	-18.647	-20.579	-21.349	-21.403	-20.711	-23.257	-21.047	-18.704	-20.402	-21.93	-21.713	-19.881	-22.145	-20.682	-22.182	-19.436	-20.094	-20.147	-20.303	-21.69	-22.048	-19.592	-21.001	-20.169	-21.212	-20.609	-18.271	-20.904	-21.117	-19.999	-20.587	-21.592	-21.163	-20.916	-19.991	-18.715	-22.872	-19.502
4.2742	3.9408	4.7773	5.7262	5.2345	5.0324	5.3855	4.9535	4.7113	4.989	5.0769	6.9137	3.7052	5.9351	5.8683	7.168	6.9217	3.6728	6.4543	5.69	5.8633	4.6301	4.2514	4.238	4.6145	6.6232	5.7553	4.3703	5.623	4.06	5.5915	5.7955	5.2579	5.1054	6.1701	6.693	5.9525	6.9947	3.871	7.1177	7.5795	5.5518	5.116	5.5458	5.2661	6.0926	3.64	6.4641	4.9932	2.8449
-13.193	-13.954	-11.267	-14.592	-11.494	-10.445	-12.752	-12.491	-11.746	-13.349	-13.245	-14.188	-12.924	-14.633	-13.467	-12.616	-10.055	-11.752	-12.433	-12.262	-13.522	-15.924	-13.304	-12.782	-15.152	-12.544	-14.334	-15.286	-13.696	-13.011	-14.512	-15.345	-13.076	-13.001	-15.372	-14.168	-12.923	-14.045	-13.405	-11.853	-13.548	-12.527	-14.133	-14.852	-13.827	-10.826	-14.476	-14.09	-12.847	-15.811
-12.463	-12.375	-12.12	-11.293	-11.53	-11.634	-10.067	-10.735	-9.417	-10.181	-10.41	-11.863	-9.705	-11.252	-12.072	-11.426	-13.143	-11.894	-10.838	-11.121	-10.828	-11.977	-10.253	-10.162	-9.3475	-12.024	-12.967	-11.345	-9.6067	-12.025	-12.793	-10.395	-9.5034	-10.747	-10.853	-11.141	-11.45	-9.8458	-11.821	-10.996	-12.569	-11.61	-12.662	-12.806	-11.688	-11.873	-10.173	-9.8604	-10.85	-14.126
-14.936	-15.521	-14.384	-15.893	-13.031	-14.873	-16.495	-15.645	-12.094	-13.597	-16.297	-14.497	-13.638	-13.944	-16.676	-13.679	-15.293	-13.634	-16.56	-15.332	-12.929	-11.635	-15.951	-15.074	-14.516	-12.16	-17.164	-13.9	-13.063	-15.479	-14.067	-15.791	-11.919	-15.137	-15.981	-15.774	-14.335	-13.086	-14.237	-15.201	-14.353	-13.51	-15.022	-13.045	-14.158	-15.6	-14.209	-13.903	-14.811	-13.865
-13.545	-14.358	-12.2	-12.504	-13.506	-13.944	-12.704	-13.891	-12.881	-12.225	-12.163	-13.848	-13.101	-12.042	-14.859	-11.863	-12.795	-11.051	-14.443	-14.355	-14.923	-14.583	-12.847	-10.506	-14.205	-11.322	-12.864	-12.107	-11.506	-11.899	-13.953	-12.382	-13.57	-14.786	-11.772	-12.765	-13.722	-13.903	-13.952	-13.683	-14.61	-13.318	-12.278	-11.491	-12.729	-11.95	-14.725	-13.642	-14.044	-12.854
5.2781	8.6231	8.1862	7.6682	6.3684	7.0169	4.8053	5.7783	7.7428	8.1015	5.0995	6.6283	8.1911	7.384	8.449	6.3197	9.3137	7.7843	7.6278	5.884	7.8294	4.9901	5.5059	8.2018	7.1825	8.5208	6.6165	5.7886	8.2526	9.0203	8.711	5.4302	8.1614	6.9023	6.8655	5.3156	3.0502	7.3687	6.9623	7.7329	7.3678	8.1906	6.2223	7.8132	7.6035	6.5476	7.3239	6.1028	4.8882	8.5747
-0.38569	-2.1742	-2.2966	-2.3021	-1.5229	-2.9398	-2.6033	-0.85758	-0.94244	-3.6959	-1.0886	-1.3948	-1.0292	-2.6082	-0.43009	-2.994	-1.2741	-3.2408	-1.7114	0.17931	-2.3526	-1.0469	-2.3591	-1.2379	-1.0169	0.84285	-0.18907	-1.4913	-0.37203	-4.126	-1.4309	-0.80493	-1.1778	-1.3631	0.0082427	-3.4076	-1.1761	-0.28422	-3.0861	-0.20609	-1.8937	-0.76867	-1.4705	-3.4711	-0.18992	-0.65748	-2.7029	-0.9925	-2.9429	-4.1593
-3.1012	-3.4728	-2.451	-1.5215	-3.6558	-3.5466	-2.6439	-3.5178	-3.1247	-3.3144	-2.4231	-0.79204	-1.6288	-5.4689	-1.7577	-2.3811	-3.2358	-3.6186	-2.175	-3.8641	-1.2925	-2.1443	-3.4644	-2.9873	-3.6989	-1.2814	-1.1008	-4.1863	-3.3608	-2.962	-1.2748	-6.1445	-2.0754	-4.08	-0.40808	-4.0053	-4.2416	-2.928	-3.8277	1.6872	-4.0817	-2.0656	-2.9774	-4.5295	-2.2308	-4.9832	-3.1849	-2.7683	-0.29164	-4.3517
-4.4363	-4.5206	-5.1496	-4.7519	-2.8984	-6.5135	-4.8665	-5.3686	-6.587	-4.0837	-6.0419	-5.5324	-4.9253	-3.4785	-3.3554	-2.3537	-3.941	-5.2552	-2.2671	-1.9341	-2.0744	-4.5661	-6.2716	-5.0796	-6.7447	-1.664	-5.5781	-2.9598	-7.4143	-4.4289	-3.2365	-5.157	-3.8262	-4.435	-4.2825	-2.2128	-4.7035	-5.8684	-4.0373	-2.592	-4.4298	-5.5815	-4.7588	-4.7081	-4.0906	-5.1696	-7.3998	-4.4932	-4.9902	-3.743
-7.8454	-6.5901	-5.7018	-7.864	-5.6623	-5.1886	-8.5836	-7.9945	-4.362	-5.9169	-7.2385	-7.001	-4.9083	-8.5405	-9.0256	-6.0108	-6.1285	-8.8528	-6.7265	-5.6978	-7.8475	-8.8083	-3.5252	-7.0107	-4.6525	-7.7684	-6.7815	-4.4575	-6.268	-6.9472	-5.3837	-6.6257	-6.4938	-7.2065	-4.2428	-5.4326	-5.0709	-5.4208	-6.7227	-7.3868	-7.1918	-5.1248	-4.9152	-6.9315	-8.1838	-5.4332	-6.6447	-7.4593	-6.0494	-5.2547
-4.2347	-5.2822	-6.7063	-4.5354	-5.2328	-5.8014	-3.5357	-4.2117	-8.1172	-5.9694	-7.0043	-4.4132	-4.998	-4.1052	-3.5689	-3.1742	-6.3381	-4.3828	-5.7958	-5.3047	-5.5918	-5.5039	-4.7279	-4.5728	-5.1221	-2.3884	-5.3773	-3.6793	-6.5003	-3.8417	-6.1047	-6.4517	-7.3143	-5.9456	-3.7321	-3.6124	-4.9679	-4.5945	-7.8107	-3.9261	-5.8797	-5.6645	-5.5315	-4.0553	-5.8199	-5.6199	-5.8424	-5.2149	-5.4006	-5.4573
-0.51112	-2.6859	-0.31453	-3.0664	-2.1386	-2.0916	-1.7745	0.15949	0.56696	-2.056	-1.4198	-0.5233	-2.7487	-4.4405	0.68608	-2.8891	-2.6992	-0.70144	-2.6725	-0.37786	-0.58557	-1.3763	-0.63306	-2.0821	0.36031	-1.6496	-1.1226	0.17317	-3.241	-0.89455	-0.94722	-1.364	-2.0185	-1.9494	-0.4962	-0.054134	0.71037	-1.6094	-0.40135	-4.369	-2.9216	-2.8901	0.26598	-1.2488	-1.168	-2.0015	-2.2576	-2.7475	-3.3823	-1.1945
3.2588	2.7513	2.6038	3.6754	4.3791	2.9562	2.8845	3.2336	2.6098	0.95295	2.2451	1.4232	1.9424	0.7355	3.0314	2.8359	2.2715	1.5291	3.3115	3.7439	2.8305	1.3077	4.4052	-0.021215	3.4105	2.111	1.9609	1.6625	3.9617	3.801	0.87866	2.074	2.538	3.6061	1.6496	1.8377	1.1701	-0.17904	1.6311	3.9824	1.5447	4.0532	1.7655	4.038	1.851	0.53073	3.2108	3.4776	2.7246	1.7202
-8.885	-10.634	-10.564	-8.4276	-9.8209	-8.8566	-8.0255	-9.9122	-11.169	-8.7576	-8.6286	-9.9494	-11.975	-9.7907	-9.61	-8.646	-10.895	-10.59	-11.353	-10.351	-6.6709	-6.233	-9.5929	-9.6389	-8.9099	-9.2757	-10.604	-6.9827	-8.1318	-9.5831	-9.0165	-8.8182	-11.254	-10.445	-8.4957	-11.196	-9.1504	-10.387	-9.8051	-9.5346	-8.6394	-7.5618	-8.0144	-7.2291	-7.7281	-8.2916	-8.903	-9.3252	-11.792	-7.5617
1.1636	0.96713	-1.48	1.9475	0.48941	0.60914	0.56001	1.2603	-0.13585	-0.50486	-0.036137	-1.4884	-3.2152	-0.56395	-0.42535	0.80388	-0.45402	1.1468	-0.029734	2.1127	-0.86373	2.9535	-1.0332	-0.87034	-0.92785	1.1048	2.6646	-1.2712	-0.8853	-0.8881	0.14204	1.0013	0.13002	-0.2349	-2.7943	0.92706	-0.038237	0.43844	-1.0647	-0.6873	1.2643	1.1315	-1.5696	-0.14361	-0.9806	-1.8413	0.68713	-0.21301	-0.75402	1.2943
-13.235	-13.563	-14.947	-14.308	-14.862	-14.966	-14.109	-13.437	-13.892	-14.432	-17.147	-14.771	-13.328	-14.87	-12.817	-12.44	-13.472	-14.642	-14.598	-14.311	-13.313	-13.052	-14.132	-15.953	-14.676	-16.833	-13.227	-13.92	-12.913	-14.647	-15.758	-13.896	-12.55	-13.22	-13.681	-13.959	-12.814	-12.162	-13.149	-13.982	-14.409	-14.14	-13.193	-14.56	-13.463	-14.296	-13.807	-13.796	-10.975	-13.541
0.046206	-1.4708	-1.4217	0.42262	0.071706	0.11009	-2.7435	-0.32419	-0.78836	1.4999	-0.54461	-0.23672	-0.96686	0.67756	-1.0492	-3.2867	-2.5656	0.59403	-0.31578	-2.0373	-0.62084	-0.71218	1.85	0.59562	-0.44889	-0.85421	-0.91164	-0.57952	0.41662	0.6643	-0.63556	-1.197	-0.57934	-0.48438	-0.43313	-0.68295	-0.22773	-1.0463	-1.1471	1.3268	0.21558	1.3181	1.2364	1.2078	2.0083	-1.3967	0.70819	0.34254	2.2783	-1.6608
-12.82	-15.166	-15.663	-12.873	-13.188	-13.725	-10.681	-12.464	-12.199	-12.999	-11.461	-15.593	-13.625	-12.811	-10.971	-14.75	-12.543	-11.159	-11.864	-14.566	-13.556	-13.383	-12.487	-15.405	-11.787	-11.159	-11.756	-13.035	-13.08	-12.235	-14.005	-13.398	-13.835	-15.327	-10.153	-14.149	-11.645	-12.987	-13.469	-10.078	-13.284	-11.303	-13.641	-10.412	-14.755	-14.215	-11.927	-10.804	-15.24	-14.089
-3.3961	-3.3322	-1.9472	-3.3629	-2.1435	-4.5044	-2.956	-4.5428	-3.9623	-4.6713	-4.2769	-3.6531	-3.5859	-1.2464	-2.8415	-5.9865	-3.2472	-4.4233	-4.1045	-2.959	-5.381	-2.7185	-3.1342	-5.214	-4.7701	-2.2457	-3.9199	-4.1802	-3.3035	-4.7034	-4.5597	-3.8627	-3.6415	-4.8673	-2.702	-3.0881	-1.5747	-4.2287	-6.2101	-2.5815	-4.4863	-3.862	-4.3023	-1.0438	-5.2438	-1.2815	-5.1604	-4.2528	-4.5251	-3.8219
-3.69	-0.60593	-2.1454	-2.9301	-4.937	-5.4366	-4.2286	-1.5587	-4.1521	-5.5179	-4.26	-2.0808	-2.3136	0.42944	-4.478	-0.98645	-2.3424	-2.9869	-3.3621	-2.1511	-4.5163	-1.3905	-3.9132	-4.8461	-2.8598	-3.0618	-1.6888	-4.0504	-3.0311	-2.5563	-2.3259	-1.768	-1.2628	-1.7348	-5.1576	-3.302	-2.6828	-2.8508	-2.3031	-2.0462	-1.4156	-3.2722	-3.1971	-1.5917	-2.0162	-0.9418	-2.3605	-2.5667	-3.4815	-3.3465
-4.0546	0.52424	-2.2349	-1.208	-2.1396	-2.1908	-0.66257	-3.3616	-1.4921	-4.1258	-1.4154	-4.5081	-2.1875	-2.5438	-3.1333	-0.85167	-1.1964	-1.395	-3.5397	0.83915	-2.8115	-2.3009	-2.0428	-2.9454	-2.3775	-1.5638	-4.5667	-4.5168	-2.0981	-2.9408	-1.8489	-1.5662	-4.6002	-4.3733	-6.6508	-3.6091	-4.7179	-2.1746	-3.2883	-3.7702	-2.418	-4.0205	-4.4263	-1.3015	-1.6162	-2.292	-2.2253	-2.5618	-0.52611	-3.0718
-0.63426	-0.46844	0.46103	0.48181	1.029	0.019589	-0.27265	-1.983	1.144	2.3312	-0.81865	-0.61394	0.68154	1.8953	-1.7651	0.14637	2.0076	0.5813	0.11867	3.0481	2.2895	0.17531	-0.0077321	1.322	-1.3426	-0.33587	-0.14109	-0.40927	-0.26036	-0.1327	1.3415	0.94342	-1.0459	0.16065	1.5864	-0.056983	0.37933	0.19104	0.09197	-0.49867	0.75325	0.96844	1.6428	-0.78195	1.8513	-0.76425	2.4759	0.13114	0.21508	-0.24106
-11.224	-11.759	-14.311	-14.939	-12.495	-11.126	-11.682	-10.967	-15.176	-14.123	-13.028	-14.644	-15.233	-11.747	-14.899	-11.596	-12.182	-12.839	-12.665	-13.737	-13.724	-11.455	-10.338	-15.845	-13.679	-13.105	-11.806	-15.024	-11.52	-14.175	-13.439	-11.801	-8.2748	-12.965	-11.937	-14.215	-14.151	-13.052	-13.123	-14.343	-12.064	-12.063	-12.954	-12.827	-16.395	-13.573	-11.055	-13.807	-12.678	-13.484
6.1863	7.9178	8.9398	8.0758	6.1724	6.7277	6.592	8.3047	6.3146	5.4101	8.1227	6.6681	4.6634	7.9828	8.0182	7.4793	7.5444	7.4542	6.9406	8.2922	5.689	6.5224	8.2863	6.9148	5.7124	7.5605	6.2112	7.5009	7.5942	6.6953	3.6268	5.2306	7.1058	7.2001	6.4494	6.5879	6.1203	7	5.8955	7.6544	6.948	5.3695	9.5436	7.5695	5.5545	6.287	8.1849	3.4937	5.1538	7.5356
-9.1064	-9.76	-8.7681	-10.573	-8.9719	-9.8354	-8.5435	-12.508	-11.039	-9.0937	-9.6028	-8.2385	-10.258	-11.125	-8.7903	-11.923	-8.217	-10.267	-10.951	-8.5506	-9.6979	-11.425	-10.095	-11.668	-8.6201	-12.33	-8.8021	-8.8606	-10.798	-11.708	-12.169	-10.111	-10.611	-9.1463	-11.347	-8.2504	-10.64	-9.0296	-10.41	-10.683	-9.0154	-9.2734	-11.717	-8.1155	-8.9817	-10.488	-9.4005	-9.8516	-11.797	-8.5828
-1.2744	-1.5526	-0.11772	-0.54418	-1.8314	0.078566	-0.33821	2.4731	1.0723	-1.7638	0.44194	-0.58989	-2.0526	0.12472	0.40015	-0.26752	0.73092	0.46537	0.53736	-0.21592	0.077904	1.3209	-1.6527	-0.97497	-0.48139	-0.60597	1.6081	-0.39112	0.19231	-1.2063	1.8713	-1.3251	0.62972	0.57721	0.016814	-0.5104	0.78481	-0.30976	-0.86706	-0.57425	0.86967	2.3226	-0.099256	0.32122	0.72731	0.10438	-0.54698	-0.054977	-0.59905	-0.40048
7.3865	4.5248	6.8492	7.5738	7.0396	5.4206	7.5896	7.8781	4.5201	5.971	5.3904	7.4871	5.7417	8.9354	5.8412	8.1467	5.5082	6.7578	4.8998	6.9413	7.5192	7.4994	5.5217	5.8617	5.7529	5.9281	6.4239	5.0985	6.7958	7.749	4.4059	5.6107	6.0061	7.5401	9.9443	8.3462	7.043	9.1927	7.5686	6.7137	7.3243	7.6388	5.7304	7.0397	7.1949	6.2186	7.4118	7.4112	7.188	4.9796
-8.7393	-7.3769	-11.362	-11.182	-10.699	-8.5886	-8.7917	-10.06	-6.4203	-9.1394	-9.946	-9.6704	-8.4322	-11.536	-8.2623	-8.1177	-8.8885	-9.4983	-10.042	-9.393	-10.134	-8.068	-9.513	-9.3268	-7.6663	-11.572	-8.2951	-10.914	-7.6195	-8.8148	-10.253	-8.3063	-12.153	-10.028	-11.629	-7.8487	-10.289	-8.4397	-8.3971	-11.538	-8.4282	-8.5517	-8.091	-10.137	-9.7633	-6.2271	-8.1652	-8.3295	-9.4902	-10.383
-2.4573	-3.37	-1.9229	-3.404	0.069535	-4.0155	-1.9777	-1.3778	-3.1098	-1.3557	-1.8035	-2.9958	-1.8719	-1.4347	0.23222	-1.1703	-4.0251	-2.4874	-3.6332	-1.5794	-3.8787	-1.3726	-1.7902	-0.14164	-4.4856	-0.67445	-2.5112	-1.4759	-3.2292	-3.3919	-2.5672	-3.9185	-3.3751	-1.744	-2.0116	-2.4063	-3.2118	-1.648	-2.1909	-1.6461	-1.2911	-3.8032	-3.3838	-3.9914	-4.0812	-3.7053	-1.5272	-3.9713	-2.8852	-3.1516
8.7983	10.645	9.2328	8.5973	8.7854	9.5455	11.222	8.3569	8.4072	11.917	8.0873	10.006	7.8851	9.0007	7.4675	7.2026	8.3064	9.963	9.7474	6.7608	9.9901	10.14	7.1951	7.8133	8.7294	9.0994	9.1907	9.9659	10.789	9.0864	9.5868	10.185	8.2547	9.1962	7.0712	8.3907	8.012	8.038	9.5676	8.4638	10.473	7.0528	9.3417	8.3066	8.0764	9.6986	8.8477	7.3335	6.6345	8.825
-0.18661	1.4964	1.4968	-0.32794	-1.8107	1.2101	-2.6507	0.057054	-0.82323	0.56783	-0.065561	0.28719	0.746	0.4108	1.3321	2.0917	-0.78506	0.058308	1.8785	-0.39047	0.16548	0.64922	0.10301	0.67746	-0.64844	0.69014	1.4087	1.7239	3.0003	-2.1691	0.85829	1.5438	-0.035217	1.6426	-0.66245	-0.12376	0.69988	0.98257	-0.39705	-0.76415	-1.4877	1.6966	0.39692	1.3006	0.74568	-0.054388	0.32448	0.15475	1.1439	1.1205
6.1148	7.4931	7.6182	7.6864	6.5031	7.278	6.7344	6.5354	7.5822	5.2138	3.4499	6.1863	6.9657	7.3064	6.6062	6.2975	6.7216	6.1173	7.2231	6.5616	7.9038	5.8487	9.1793	6.6212	7.1311	5.712	4.7888	5.8199	6.1688	8.7697	6.1968	5.138	8.688	10.863	9.1572	6.9717	8.9854	8.4853	7.3057	7.0258	7.7048	7.3907	5.4549	7.5669	6.7239	4.8633	7.7607	7.3484	7.3866	7.0028
4.6357	5.2123	5.0856	6.4792	4.3611	7.0436	5.9853	6.2091	6.0747	3.3938	3.3013	4.8771	3.7345	6.8447	6.7369	6.1933	3.7828	5.0493	4.9729	2.9057	5.0131	3.4334	3.1446	2.967	5.4418	5.4987	4.0187	2.6702	3.6546	5.1971	4.7743	6.0351	5.214	3.3645	4.9466	4.8281	4.0687	6.3525	5.6116	4.7453	4.2612	4.2466	2.5559	8.576	4.7473	5.9091	3.799	6.7207	4.4639	5.3571
-3.8361	1.3721	-1.2983	-0.18996	-0.76073	-0.3038	-3.9915	-2.8013	0.1553	-2.0202	-1.8999	-2.1679	-1.4472	-0.96207	1.278	-3.2567	-0.82313	-1.2547	-0.9401	-2.3846	-1.4022	-2.4863	0.65253	-2.1744	0.57551	-2.3052	-3.7206	-1.7725	-2.2004	-1.4587	-0.96947	-0.75864	-0.72229	-0.87178	-1.4664	-2.4219	-0.87745	-3.241	-1.798	-0.18754	0.2178	-1.6223	-0.64156	-2.2768	-1.4227	-1.7406	-0.57261	-2.0573	-2.5464	-1.0938
-5.5567	-3.5818	-5.8429	-6.3488	-4.3291	-3.6461	-6.6861	-6.7581	-2.1732	-9.7187	-4.359	-5.4681	-7.124	-4.0473	-4.7534	-4.7598	-5.0865	-5.3489	-7.1203	-5.4352	-5.3923	-6.209	-4.9872	-7.1451	-8.2781	-5.9332	-6.6607	-4.3175	-2.4871	-4.8023	-3.854	-6.2948	-5.6277	-5.0312	-6.7967	-6.7579	-5.6584	-6.1991	-7.6082	-7.7347	-7.5286	-5.8582	-5.0245	-5.538	-5.732	-5.9809	-7.4478	-7.0337	-6.6113	-3.9699
-15.052	-13.22	-16.276	-13.493	-14.535	-14.799	-13.788	-15	-13.639	-11.424	-14.902	-13.319	-13.317	-12.611	-14.145	-14.717	-15.755	-13.95	-15.107	-13.671	-17.788	-13.577	-15.438	-13.759	-16.676	-17.837	-16.683	-15.133	-14.142	-12.992	-15.766	-16.036	-15.257	-12.748	-13.538	-12.776	-12.432	-11.894	-15.645	-13.537	-13.082	-14.461	-14.053	-15.101	-13.562	-13.61	-13.718	-14.873	-14.491	-15.65
-13.368	-14.23	-14.845	-13.891	-13.07	-13.786	-14.398	-13.165	-14.146	-12.923	-13.486	-13.126	-12.975	-14.414	-14.57	-15.075	-16.633	-15.335	-15.335	-13.826	-13.789	-13.019	-14.488	-12.254	-15.86	-14.839	-13.797	-16.359	-15.972	-17.12	-14.432	-15.463	-13.956	-15.651	-15.839	-13.037	-14.861	-12.263	-14.529	-14.792	-14.395	-13.864	-13.992	-15.539	-12.245	-13.62	-13.543	-14.54	-13.158	-12.962
-2.673	-3.0238	-6.3855	-4.0333	-3.6712	-3.8236	-1.817	-2.7729	-3.4151	-4.5265	-2.6398	-3.8335	-4.9309	-5.0325	-3.2354	-6.8214	-5.4794	-4.1543	-3.3538	-1.6294	-4.2402	-1.4139	-5.7384	-3.4408	-4.0785	-4.8755	-4.0135	-2.7601	-2.9817	-2.3136	-3.4346	-3.176	-4.1573	-3.9312	-5.9307	-0.83363	-3.4865	-6.2032	-5.1884	-2.9382	-4.98	-6.3761	-2.1441	-4.0143	-4.976	-2.0248	-2.3738	-3.4364	-4.6424	-3.8574
-21.555	-23.56	-22.902	-23.724	-21.475	-21.232	-22.052	-21.716	-20.224	-20.306	-21.972	-23.683	-20.972	-20.695	-22.924	-21.591	-20.246	-21.669	-21.058	-22.905	-20.064	-22.31	-22.755	-23.179	-21.729	-22.699	-18.675	-24.041	-23.366	-23.926	-22.061	-20.545	-22.873	-23.165	-20.762	-23.903	-21.873	-21.208	-23.748	-22.933	-24.152	-22.468	-22.507	-20.478	-22.375	-22.069	-23.107	-20.422	-20.778	-21.118
-1.5872	-3.0179	-1.998	-1.8255	-1.3763	-0.58951	-2.558	-2.8868	-1.1609	-4.6941	-3.4478	-2.374	-1.9174	-1.4389	0.060271	-2.2087	-0.5802	-0.10928	-2.3972	-0.73218	0.026939	0.23507	-2.5486	-1.5994	-3.0682	-0.39269	-0.1734	-2.4702	-0.56136	-2.9503	-1.06	-1.4552	-2.7702	-0.56418	-1.4518	-2.716	-0.95552	-3.6375	-0.64738	-1.6484	-1.5988	-1.257	-0.11435	-0.89562	-1.0009	-1.8346	-3.5623	-1.926	-2.5806	-1.3493
-1.217	-1.8681	-1.5175	-0.44786	-1.6104	-0.62845	0.15919	-1.6027	-0.28005	-1.987	-1.0524	-1.647	-1.0206	0.15374	-1.5731	-1.7621	-0.93032	-1.3157	0.66019	-1.9245	-0.23462	-0.31163	0.5055	1.0935	1.3981	-1.9585	-0.38968	0.52104	-0.43973	-0.61943	-3.9412	-0.33014	0.577	0.75623	-0.24676	-2.1058	-0.055078	-1.0122	-0.43191	-0.35301	1.5501	-1.1436	-3.8952	0.14261	0.80732	-1.1852	-0.28166	-0.91138	-1.4067	-1.3599
-3.0969	-3.3974	-1.9372	-4.6109	-5.0821	-4.7538	-4.2583	-2.387	-4.4532	-2.9299	-2.9756	-3.8669	-3.635	-5.0628	-2.0555	-4.6302	-3.6953	-2.4577	-2.4484	-2.0177	-1.6515	-4.5421	-1.659	-1.7386	-3.6316	-4.0046	-2.8002	-2.6377	-2.3184	-2.1897	-6.7452	-1.131	-3.2834	-2.691	-2.2282	-3.2672	-2.6862	-2.9099	-2.9053	-3.0553	-3.296	-2.749	-3.0822	-3.8385	-3.0809	-2.7537	-2.8785	-2.056	-2.8884	-3.8444
-13.704	-12.872	-11.756	-9.7374	-12.014	-13.34	-12.893	-11.88	-9.1957	-12.049	-13.176	-14.614	-15.32	-11.665	-10.993	-13.332	-12.346	-13.661	-14.43	-13.33	-11.811	-13.993	-12.405	-12.067	-15.028	-13.91	-11.206	-13.267	-10.813	-13.178	-12.603	-13.019	-16.163	-12.477	-12.969	-11.111	-12.238	-14.3	-11.379	-13.09	-13.757	-13.539	-13.068	-13.704	-12.322	-13.288	-12.904	-14.573	-12.247	-12.909
-1.0307	1.0778	3.4166	0.068262	0.66668	0.95196	-1.2337	1.5564	-0.95405	-1.7756	1.0894	-0.77881	0.69645	-0.038846	-2.7058	-0.12181	0.28824	-0.21955	-3.0966	-1.5951	-0.65982	-1.0601	-0.66721	0.92579	0.61265	-1.249	-2.676	-1.6063	0.38864	-0.84559	1.5145	1.3619	-0.25331	-0.27937	0.27821	0.15702	-0.46982	0.098697	-0.31545	-1.1324	-1.8236	1.0708	1.554	0.80437	-0.66761	-0.3918	-0.081547	-1.4839	-1.0556	0.6535
-12.725	-16.009	-14.71	-15.053	-15.725	-12.092	-14.435	-14.536	-14.618	-12.477	-14.768	-12.53	-17.176	-13.963	-14.116	-13.555	-15.016	-12.675	-16.217	-14.9	-13.202	-17.714	-16.605	-15.654	-13.016	-14.656	-12.752	-13.855	-16.24	-16.285	-14.026	-14.538	-14.204	-13.972	-14.086	-14.888	-15.716	-13.231	-16.474	-12.768	-13.061	-14.353	-14.424	-15.316	-16.01	-15.686	-12.743	-13.806	-15.11	-13.157
0.6567	2.3233	-1.3107	-0.91879	0.82459	0.084467	-0.51323	1.5509	-0.66012	2.2738	-2.6123	1.0251	-0.9303	1.3594	-1.338	-0.30365	0.93988	-1.6075	-1.816	0.10288	2.5795	1.2062	-0.53098	-1.4935	-0.058668	-0.40488	-0.79604	-0.90754	1.2389	-0.73197	0.76232	0.9717	0.33634	-0.98593	0.025936	0.81246	0.045714	0.40943	-0.21655	-0.045685	-0.94277	0.3681	-2.0115	-0.37685	3.0927	1.0626	0.76857	-0.12686	0.20713	0.97655
-2.5842	-0.15837	-0.93907	-3.915	-1.701	-2.4347	-1.702	-3.5682	-2.5585	-2.4612	-2.302	-2.6004	-5.1045	-3.6283	-2.4962	-2.2099	-2.6289	-4.0225	-2.7725	-0.973	-0.50064	0.14404	-3.3257	-2.2588	-3.0867	-3.1017	-2.1164	-1.9734	-3.9406	-3.6653	-4.1171	-2.3709	-4.6756	-2.6111	-3.4691	-2.8971	-3.5673	-1.5772	-4.8361	-3.9612	-2.6438	-3.0357	-1.497	-4.9582	-2.0971	-2.9832	-4.1667	-0.7573	-3.8201	-3.1355
-2.0719	-2.4881	-0.61826	-2.7988	-2.8703	-1.1607	-2.0388	-1.8617	-1.4603	-2.4035	-2.1308	-0.60157	-1.9658	-1.1476	-1.2129	-1.0703	-0.38895	-3.9293	-1.8341	-1.1993	-2.7	0.38639	-2.4777	-1.1182	-3.1184	-2.3513	-0.42742	-2.3249	-3.0846	-1.8854	0.95036	-1.3547	0.94689	-2.6938	0.37343	-3.125	0.80211	-2.3514	-2.6368	-1.3535	-1.672	-2.1985	-1.8708	-2.2913	-3.4282	0.45646	-2.7435	-1.5832	-1.0265	-0.75761
11.351	9.9201	9.6931	11.929	9.6482	11.831	10.388	8.1434	9.2776	10.036	8.706	9.3763	11.728	9.3352	8.9659	8.2776	9.6296	9.8407	9.4208	10.348	7.8347	7.4268	9.7918	10.747	12.078	8.0105	10.933	8.5762	9.2259	12.964	9.4212	10.138	12.07	11.855	10.178	8.4716	10.736	7.838	9.8074	10.114	9.8724	11.747	8.4109	10.65	9.1013	7.7855	11.183	9.5659	9.5563	7.609
-0.57866	-1.5836	-1.9489	-2.323	-2.1207	-1.2061	0.16914	-0.58003	-0.7831	-0.72159	-1.3355	-1.1224	-3.1734	-1.0723	-1.6956	-3.4699	-2.3122	-0.46591	-1.7039	0.67949	-1.6396	-0.69735	-0.59005	0.82369	-1.7552	-1.2098	-0.7736	-2.4225	-0.95971	-1.7729	-1.3842	-1.8959	-2.6553	1.0647	-0.65004	-1.9947	-2.6351	-2.3929	-1.5402	0.82119	-2.324	-2.5019	-0.086485	-1.4305	-1.1142	-3.0581	-0.22304	-1.441	-1.5875	-2.0673
-12.899	-12.267	-15.325	-13.657	-12.475	-15.63	-11.863	-13.839	-15.075	-13.896	-14.066	-11.824	-14.518	-13.791	-14.22	-13.005	-13.031	-13.391	-13.554	-14.862	-14.795	-12.697	-12.488	-13.487	-13.773	-13.834	-13.165	-13.14	-12.772	-11.076	-12.189	-11.91	-11.07	-14.375	-12.51	-14.648	-14.325	-14.599	-12.347	-11.793	-12.142	-14.491	-12.031	-13.164	-12.496	-15.815	-13.033	-13.001	-15.328	-12.899
0.60886	0.73024	2.7376	1.2035	4.9411	1.0428	0.76419	1.369	0.31056	-2.0955	1.2913	1.8987	0.66516	0.91587	0.10625	1.0168	0.035495	2.0779	1.4681	1.4725	2.2589	0.67826	0.68418	1.7785	1.8068	-1.441	1.7644	-1.394	-0.15979	-0.55842	-0.21422	0.95367	-0.062634	1.7126	-0.089732	1.4033	2.8018	2.9912	2.1375	-1.0602	1.6532	1.5821	-0.39345	-0.17388	2.7844	-0.37234	0.4673	-0.26859	0.14177	1.9904
0.051807	0.95659	-1.9254	1.6696	-0.64949	-1.3622	-0.91714	0.93421	-1.9958	-0.70183	1.1295	-0.19036	-1.0233	-1.0741	-3.28	-0.8212	-1.5053	-0.59227	-0.40229	1.2856	-1.2215	-2.6861	0.86179	-1.2842	-0.32984	-1.7777	-1.8327	-0.72543	-1.5866	-1.7747	-1.8178	-2.2172	0.068158	-0.34386	-2.6486	0.89963	0.52	1.3571	1.1663	0.36299	0.33122	0.83485	0.25577	-0.5122	-1.3536	-0.48501	0.60994	-0.70544	0.30895	0.79194
-4.1021	-4.2061	-6.3759	-6.7489	-4.9974	-5.1995	-3.4189	-6.0743	-5.7949	-4.6034	-4.047	-7.7617	-3.2646	-4.4249	-6.7669	-5.7718	-5.8251	-8.762	-3.3619	-5.1293	-5.3529	-6.697	-7.3692	-6.0287	-6.5995	-5.3364	-2.8822	-6.1108	-3.1415	-4.2777	-3.6608	-6.7744	-3.8806	-4.7302	-6.2917	-5.736	-5.7455	-5.3619	-5.814	-5.4953	-1.5366	-6.3498	-4.8369	-7.3863	-4.7694	-6.7741	-3.7098	-2.1291	-7.0686	-6.432
-1.362	-1.524	-1.6238	-2.5331	-2.8598	-1.3374	-0.41899	-1.4205	-1.4414	-1.2362	-3.4759	-2.0401	-1.6611	-4.566	-0.90187	0.15065	-4.2806	-4.5776	-4.1617	-3.7713	-2.5004	-2.837	-3.2575	-1.3974	-2.3561	-1.9399	-2.7905	-2.5402	-3.7169	-1.1749	-2.6361	-1.8579	-1.252	-3.4683	-4.1497	-2.2301	-1.4748	-1.1027	0.91855	-2.7867	-3.2713	-0.38207	-2.8322	-2.1814	-0.40275	-3.8773	-1.2967	-1.8722	-3.8285	-3.3172
-12.552	-9.8694	-11.145	-11.063	-11.907	-11.531	-11.557	-10.981	-9.3779	-12.004	-11.9	-11.572	-14.705	-11.666	-10.761	-11.379	-11.977	-9.9273	-11.597	-10.284	-11.454	-10.911	-12.309	-13.686	-11.994	-10.517	-9.6498	-11.185	-9.6618	-11.687	-13.281	-11.879	-11.141	-12.65	-11.322	-11.981	-11.754	-11.992	-11.292	-12.03	-12.253	-13.105	-11.173	-10.681	-11.697	-10.951	-10.081	-11.388	-11.993	-11.636
1.3001	-0.013506	-0.91577	-0.51694	-0.38204	2.245	3.0826	2.2718	1.8847	1.7358	1.351	3.5793	0.88312	-0.54752	2.5084	-1.1696	-0.74578	-0.59502	1.7499	1.9113	0.42293	2.429	2.4535	-0.63712	2.406	0.0625	1.1679	-1.7232	2.3389	0.86083	0.54334	-1.4961	-2.301	0.7703	1.8951	0.63884	-0.65561	-0.58301	-0.18989	-1.6495	0.89193	1.5288	1.2381	0.29015	1.0119	1.3801	2.9453	2.4523	1.6244	0.66075
-4.0426	-4.084	-2.3825	-4.0923	-3.6838	-4.5508	-3.3802	-4.4317	-1.678	-4.153	-4.7654	-2.3728	-3.0261	-2.6556	-3.2842	-2.8437	-2.7624	-4.0786	-5.1898	-3.7449	-2.9201	-4.1732	-3.279	-2.4088	-2.0795	-2.9282	-1.2148	-3.4573	-2.7372	-6.5689	-3.2486	-2.7907	-5.1319	-2.2073	-4.1154	-2.8581	-5.228	-4.917	-2.2961	-3.7206	-4.5996	-3.32	-3.3428	-3.3266	-5.1133	-4.9031	-4.9715	-3.0343	-3.8087	-2.6446
-3.6411	-0.9779	-0.24938	-1.7606	-3.5317	-3.5652	-0.79005	-1.0901	-1.5616	-1.7874	-1.7777	-1.7078	-2.2318	-0.32324	-2.4988	-2.989	-3.3222	-1.382	-0.2342	-2.5366	-3.2419	-0.89577	-3.0593	-1.8548	-2.516	-2.758	-3.0525	-1.398	-4.2529	-2.2373	-1.8826	-0.424	-1.9578	-0.30576	-0.51077	-5.9523	-3.604	-1.0908	-3.2225	0.0052886	-1.7827	-1.169	-1.2025	1.9095	-1.9981	-2.6538	-3.0765	-1.2609	-3.9148	-6.3395
-2.5611	-2.7017	-4.9158	-3.6528	-0.1515	-3.6473	-0.21808	-0.20933	-1.3519	-1.1006	-2.2093	-3.454	0.52946	-0.9465	-6.3898	-0.068312	-1.4996	-1.8521	-2.2067	-0.13155	0.73599	-2.6402	-2.1954	-0.0015377	-0.6768	-0.96665	-1.0264	0.51752	-3.5138	1.5735	-0.21511	-1.4835	0.25504	-1.174	-1.416	-2.0202	0.37591	-0.78178	1.1749	0.076884	-3.1347	-0.88563	-0.28054	1.5434	-1.7634	-2.0089	-3.7929	-0.70073	-1.3902	-1.4397
-4.4019	-7.6592	-5.608	-6.5144	-8.0341	-8.4855	-7.3269	-6.5584	-8.251	-8.3355	-8.6323	-7.9492	-8.0066	-6.8044	-8.4841	-8.642	-6.5452	-6.9643	-6.5666	-7.8808	-5.9633	-8.6996	-9.319	-7.9627	-8.2069	-6.1967	-6.1941	-8.5136	-4.4073	-7.2107	-8.9063	-6.9627	-6.0088	-6.6846	-7.5415	-7.8551	-6.6356	-7.9953	-9.0964	-7.1829	-8.6293	-9.2339	-6.4975	-4.9631	-7.8957	-8.1799	-7.3029	-7.2277	-7.349	-6.5437
-13.548	-11.555	-12.929	-12.564	-14.884	-11.555	-12.282	-13.067	-11.638	-13.733	-11.805	-12.261	-14.579	-13.316	-13.593	-13.893	-12.672	-12.606	-12.661	-12.821	-16.139	-10.522	-14.975	-13.444	-12.208	-13.129	-15.108	-14.135	-12.971	-11.172	-12.7	-13.562	-11.056	-11.367	-14.017	-14.406	-12.735	-11.574	-14.676	-12.454	-13.087	-13.252	-13.871	-14.925	-10.444	-12.481	-14.561	-14.224	-15.246	-12.894
-3.6002	-1.4177	-5.6354	-1.6613	-2.6079	-1.294	-3.7857	-4.3382	-2.8901	-0.47893	-2.6786	-2.6483	-1.724	-2.2101	-2.4624	-4.0258	-0.48756	-2.2453	-1.8151	-3.2273	-2.806	-3.5775	-4.2162	-2.4212	-3.8946	-0.94885	0.16731	-1.6068	-0.43926	-0.5668	-3.7355	-1.5732	-2.6301	-3.2828	-2.6397	-1.1911	-0.97245	-1.1683	-2.7351	-1.9094	-1.3501	-2.946	-3.8665	-1.4758	-2.7877	-2.8339	-4.6409	-2.6491	-2.1557	-4.6411
-11.113	-9.7961	-9.9223	-11.637	-11.197	-11.333	-11.655	-10.865	-11.99	-13.231	-11.927	-10.504	-10.98	-9.7819	-10.856	-11.513	-9.962	-12.74	-9.5059	-11.583	-11.677	-11.752	-10.861	-10.039	-11.991	-10.615	-10.137	-10.743	-13.142	-11.581	-9.5247	-10.081	-11.852	-11.703	-11.869	-10.39	-11.14	-11.093	-11.922	-10.606	-11.292	-8.8661	-12.032	-9.6223	-11.104	-10.176	-10.069	-12.555	-8.661	-11.344
-13.503	-14.158	-12.003	-14.374	-12.472	-12.183	-10.037	-12.123	-9.615	-10.733	-9.7584	-12.461	-10.661	-10.07	-11.349	-12.154	-10.29	-13.272	-12.712	-10.632	-12.519	-12.125	-10.61	-10.363	-11.75	-11.196	-11.386	-10.938	-12.427	-10.801	-10.193	-10.809	-9.9265	-10.603	-10.355	-10.742	-11.86	-11.793	-13.329	-14.191	-10.521	-11.762	-12.893	-7.6289	-13.081	-9.1351	-12.48	-10.374	-10.48	-10.494
5.5893	4.2787	3.4765	4.2415	3.9174	4.4505	3.6404	1.7346	5.4599	2.198	5.3299	1.9189	5.2189	5.3568	4.1686	3.3305	2.7583	4.833	4.0093	5.6367	4.5811	6.0546	4.8544	4.48	4.9825	5.5177	5.071	4.2638	5.1899	5.2873	4.0535	5.0482	3.901	5.0551	5.5387	4.6154	3.0363	4.2649	4.9759	5.3136	4.058	4.1852	4.0841	5.1163	2.1488	3.8618	6.7801	8.0802	1.6021	4.4864
-0.77826	3.7377	1.5984	0.46392	0.50283	-1.2206	-0.85814	-0.92628	-2.5343	1.12	-2.0703	-0.44894	-0.40797	1.9208	0.70602	-0.60665	1.1375	1.6625	0.5732	-0.60366	-1.3593	1.3808	1.09	-1.1006	1.5542	2.4077	-1.7008	3.7852	0.061358	0.61012	1.5567	-1.1366	1.5764	0.063869	0.91174	-0.90079	0.2049	1.3629	1.7416	0.35037	0.2835	-1.4743	0.41852	0.60637	0.18933	0.94713	-1.1703	-1.007	-0.10206	1.0984
0.50741	2.6762	2.2702	2.7884	1.1183	0.90283	1.9792	2.1051	1.6222	2.7895	2.8289	1.7673	0.81112	2.5121	3.5287	1.1769	1.0047	1.7718	1.6295	0.89416	1.8043	0.97887	2.5792	0.01968	3.5271	0.31463	-0.22792	1.7234	-0.96278	1.152	0.89906	1.2876	1.9018	2.5272	1.3246	2.1675	-0.33748	2.8102	2.324	2.7816	0.6134	1.3063	0.96047	3.0891	1.135	0.77781	0.31873	0.20662	4.0945	0.89217
-5.3458	-6.3155	-3.7188	-7.2281	-4.3788	-4.0951	-5.3703	-4.5266	-4.7828	-2.0363	-5.2538	-3.5677	-6.6082	-2.9566	-4.0398	-6.8457	-5.3969	-3.4115	-4.8785	-5.1592	-5.5012	-2.6268	-3.7986	-5.1673	-6.1058	-2.6893	-3.8318	-4.4633	-6.1949	-3.6262	-3.446	-5.2181	-6.6203	-3.7373	-4.334	-5.1191	-4.4454	-1.8083	-5.2657	-4.6593	-5.3548	-4.414	-2.4959	-4.1715	-3.3935	-3.0343	-2.4211	-3.041	-3.3238	-5.7209
-0.85212	1.0868	-2.2546	0.59287	0.1812	-2.3545	-0.83039	1.2992	-0.1531	-0.45963	2.2963	-0.071512	-0.072043	-1.6678	0.23935	2.7819	0.4702	-2.7475	-1.7165	0.99215	1.7273	0.82373	0.12051	-1.238	-1.074	1.1929	0.38686	0.096452	-1.3238	-1.7954	-0.25396	-2.6499	-1.4257	1.4742	1.146	-1.8146	-2.2339	-0.3542	-1.9591	-0.31387	0.55778	-0.95023	-2.1689	1.6792	-1.771	0.85236	-1.7365	-0.7751	-2.226	-0.59711
-10.011	-6.9962	-6.8174	-10.279	-10.029	-8.5826	-9.1032	-8.6657	-9.3058	-8.3787	-8.9158	-9.7514	-9.5342	-8.4414	-7.2039	-10.967	-8.7104	-8.5945	-8.2883	-7.4551	-8.8806	-7.8971	-9.2969	-9.383	-9.0632	-8.7943	-7.618	-7.1167	-9.9092	-11.745	-6.808	-8.7808	-10.205	-9.0969	-10.172	-8.4399	-8.4801	-7.5753	-8.6033	-9.6674	-7.5233	-8.1267	-9.8963	-9.3378	-9.446	-8.9038	-7.0704	-12.142	-8.3608	-7.009
-6.3401	-4.5238	-3.7801	-4.5803	-4.4801	-5.1866	-3.8787	-6.6176	-3.7825	-3.0377	-3.9058	-4.5609	-1.048	-4.4972	-5.6243	-5.0118	-6.0708	-3.7904	-5.9044	-4.5793	-6.4497	-3.446	-4.8431	-3.2618	-6.2969	-4.6046	-5.2764	-2.2143	-5.4126	-4.6244	-5.8159	-4.0688	-4.4395	-2.1052	-2.7015	-6.9117	-5.8537	-5.4259	-5.4783	-5.188	-4.603	-6.5862	-6.6296	-4.5777	-5.5136	-4.4364	-3.3062	-4.5142	-4.6775	-4.1462
7.0613	6.4237	5.7518	5.7491	4.7658	3.8612	4.8873	5.0398	3.5296	5.9882	5.1714	4.1057	5.1115	4.7135	4.1096	6.2314	4.2946	6.8418	7.089	4.9314	6.145	5.1015	4.0137	5.282	4.1839	3.0392	6.4694	6.6582	6.6317	7.3051	3.593	5.2449	7.6071	4.2113	5.2239	6.8113	5.4815	7.9461	4.6626	6.9059	4.4802	5.0426	5.5798	5.0154	5.7961	4.4877	3.9653	4.0136	2.7523	3.8925
-12.248	-14.701	-14.932	-14.817	-13.022	-14.598	-12.539	-12.61	-15.573	-13.02	-13.641	-13.141	-13.727	-15.649	-13.42	-13.228	-14.065	-13.779	-12.42	-12.923	-13.212	-12.751	-14.69	-15.052	-14.767	-14.299	-16.822	-12.844	-13.418	-14.771	-13.343	-14.16	-15.94	-13.006	-13.858	-14.911	-12.432	-12.678	-15.226	-12.349	-13.731	-14.418	-17.522	-13.014	-13.956	-14.093	-15.724	-15.071	-12.404	-14.14
-1.3494	-6.3387	-4.792	-4.3652	-4.6817	-2.3351	-4.0206	-3.9752	-2.8481	-1.7406	-3.5015	-3.9724	-3.6307	-5.1388	-6.7327	-2.1206	-5.2534	-3.139	-5.7068	-3.6786	-4.0279	-5.1298	-2.9041	-4.393	-5.1383	-5.7742	-4.3855	-6.1438	-2.189	-5.3068	-3.1449	-5.4397	-3.8533	-4.2133	-6.587	-3.067	-6.4315	-3.5847	-5.9027	-2.7884	-4.105	-5.3762	-4.4048	-3.1166	-5.3396	-4.8585	-4.5849	-4.5646	-2.3244	-5.161
-24.487	-22.413	-23.097	-20.948	-21.253	-20.114	-20.853	-21.211	-20.115	-23.156	-20.402	-19.814	-23.149	-22.421	-21.139	-21.909	-23.523	-20.878	-21.969	-21.293	-24.622	-21.631	-20.565	-22.728	-22.116	-22.493	-20.202	-21.922	-21.351	-21.337	-22.922	-21.61	-21.41	-23.607	-21.765	-21.068	-22.685	-22.908	-23.347	-21.054	-19.972	-23.388	-21.686	-22.573	-22.036	-21.848	-21.811	-22.052	-20.836	-22.53
-3.6154	-5.0366	-5.0682	-6.67	-3.6345	-3.3546	-2.7306	-3.4985	-4.5113	-7.0096	-4.3181	-5.6902	-5.9078	-7.2492	-5.5958	-6.0098	-4.5403	-4.4961	-5.8643	-3.3053	-5.6341	-2.9608	-3.5984	-4.6344	-4.1777	-5.5809	-5.1659	-3.7377	-5.9498	-4.505	-5.0461	-5.7102	-4.2716	-4.9334	-3.5903	-3.9943	-4.2849	-2.7172	-4.7413	-8.0304	-4.8447	-3.3751	-6.1762	-4.1549	-4.6747	-4.9934	-6.8501	-5.2256	-3.7172	-3.0563
-4.7824	-4.9016	-3.8892	-4.7446	-4.5684	-2.5966	-6.5529	-2.0973	-4.9362	-2.6622	-4.545	-0.8606	-4.9056	-2.7249	-5.2747	-1.8132	-3.6318	-2.4887	-4.6087	-3.1224	-3.8776	-4.1693	-4.3656	-4.8253	-5.8521	-4.8375	-4.1234	-4.6781	-3.4907	-2.1435	-2.5947	-2.0438	-2.5434	-3.1933	-4.6572	-2.0719	-6.0474	-5.0227	-3.2093	-6.3853	-4.3575	-5.2566	-2.56	-5.069	-5.5314	-6.2088	-3.2395	-4.4152	-3.9612	-4.07
1.4358	0.47503	-0.068545	-3.1693	-3.0602	-3.0505	-4.2865	-1.8943	-2.3336	-2.0858	-2.3251	-2.0689	-1.4156	-2.5314	-1.4537	-0.9915	1.2643	-2.4315	-0.88374	-1.0092	-0.6715	0.33702	-0.27429	-1.5891	-2.8918	-0.90317	-0.48346	0.34928	-2.0081	0.208	-2.1156	-0.69758	-2.8311	-2.7929	-1.2895	-2.2716	-0.61642	-1.9389	-3.4812	-2.5062	-0.6324	-0.5952	-1.6915	0.18264	-0.27912	1.8568	-1.6708	-0.90542	-0.89923	-0.90876
1.8452	3.9006	0.35428	3.0124	-0.20956	1.5613	1.6332	-0.45628	1.1546	2.9885	2.3444	-0.71862	0.67303	1.1162	1.9182	1.0842	0.28577	-0.2891	2.651	0.27418	2.3812	-0.084282	4.1139	2.7163	2.7621	2.1851	0.90351	1.8169	2.4891	1.4357	3.2794	2.9864	2.0159	1.2121	-0.39367	2.8615	1.7237	-0.34461	2.0445	-0.012899	1.7547	2.5305	4.1348	3.6187	2.4695	2.1582	2.2325	0.55241	2.4946	3.4127
-12.812	-10.295	-10.481	-13	-11.2	-10.761	-10.961	-10.993	-10.413	-14.561	-11.953	-12.113	-11.857	-9.1617	-13.137	-13.848	-10.994	-8.902	-11.037	-12.239	-11.408	-10.457	-9.7592	-10.373	-13.613	-11.759	-10.371	-9.4216	-13.301	-11.697	-10.824	-11.637	-11.078	-14.738	-12.799	-12.638	-12.114	-13.05	-12.493	-13.317	-10.156	-11.113	-9.574	-11.444	-10.166	-10.355	-12.732	-13.859	-10.561	-11.675
5.8458	8.0477	8.8373	6.5468	4.0596	6.7341	7.3326	10.494	6.5729	6.2062	5.5081	7.1572	5.2947	7.5796	8.9849	9.2584	7.9197	5.512	6.6824	6.421	5.8282	5.9513	5.237	10.06	6.7338	7.4273	4.9522	6.7398	7.2373	6.9637	4.5754	6.4265	6.314	7.756	8.5102	4.96	7.9843	7.1562	5.1401	5.9565	6.018	5.9378	6.022	6.8953	6.19	7.2404	8.7145	7.648	7.7442	9.708
-8.8231	-8.9922	-9.6355	-11.514	-6.0949	-9.4621	-7.5893	-9.2893	-11.492	-9.9464	-10.195	-10.567	-8.8881	-8.6585	-8.3064	-10.122	-7.9462	-8.5209	-9.3662	-11.505	-7.8713	-10.157	-10.399	-7.8396	-10.302	-9.0432	-9.217	-8.7884	-9.9037	-12.036	-11.724	-9.4561	-9.2093	-9.189	-11.036	-10.723	-9.477	-8.639	-10.824	-9.9504	-8.7015	-9.8064	-9.7156	-7.4807	-7.5052	-9.7179	-8.2827	-8.1619	-10.332	-11.286
10.084	9.3863	8.9086	7.8928	6.1803	7.6357	10.609	5.5465	10.599	7.9729	8.84	8.4327	5.4547	8.0503	8.263	6.2244	5.7304	9.0395	6.7607	7.8728	8.2613	7.5484	7.1951	8.8433	8.9247	10.152	7.5491	10.284	9.6577	5.2498	7.0559	10.065	6.5862	7.4771	7.8454	7.2053	10.977	8.4383	9.5379	8.089	10.254	6.3979	8.2397	10.667	9.4427	5.1153	7.4124	8.3074	8.3446	9.5545
-10.734	-11.763	-10.72	-12.403	-11.562	-12.73	-11.517	-11.53	-12.741	-10.171	-10.834	-10.921	-12.57	-9.9817	-12.736	-11.998	-11.213	-10.972	-10.378	-10.721	-10.727	-11.012	-10.778	-12.374	-10.445	-14.51	-9.7686	-12.443	-11.234	-11.89	-11.607	-11.174	-13.754	-12.564	-12.211	-10.509	-14.58	-12.3	-12.664	-11.15	-11.982	-10.297	-11.989	-11.128	-12.263	-11.003	-10.483	-14.482	-11.696	-10.333
-10.062	-9.3928	-9.4143	-9.5426	-9.1636	-9.0273	-9.8798	-9.6312	-9.4713	-7.7149	-9.5435	-9.9705	-9.6685	-10.405	-8.2378	-10.33	-10.128	-10.511	-10.526	-9.7237	-9.4469	-7.6264	-9.2847	-10.58	-9.1465	-8.7409	-8.0448	-8.7849	-8.6213	-10.022	-8.8652	-10.135	-7.8703	-10.312	-8.9458	-9.243	-10.234	-9.2768	-9.2178	-7.0427	-8.8163	-8.4014	-9.998	-10.327	-9.7263	-8.4207	-8.963	-8.8505	-9.8565	-8.042
-0.58904	-0.68674	-3.098	-2.4221	-2.5747	-0.37961	-3.4635	-0.56618	-2.2752	-1.9663	-2.6125	-1.5484	-1.971	-2.2302	-2.0213	-2.6526	-1.7962	-3.2637	-2.2529	-2.8992	-1.8334	-3.2628	-0.73181	0.78054	-0.79246	-2.4157	-2.368	-4.0058	-0.87512	-4.6789	-2.3596	0.47169	-2.2268	-1.6	-3.8259	-2.6485	-0.14044	-3.2509	-2.563	-2.3207	-1.4602	-2.0072	-2.059	-0.53756	-1.0644	-1.4558	-3.5525	-2.1589	-1.5475	-2.7142
1.808	1.983	1.5772	2.5302	4.2414	1.3326	3.2368	2.2637	1.156	0.076765	1.5736	3.4928	1.6226	1.4309	3.0933	2.4063	1.8757	1.9556	-0.28166	1.3798	2.1195	1.6763	0.86684	2.8333	-0.74296	3.3016	2.0635	0.25805	1.9377	1.0104	0.50009	2.5013	0.84167	4.7233	0.47929	0.41142	2.2778	2.0154	1.0743	0.67395	0.81935	2.9325	3.3251	3.1406	1.7817	0.35715	3.6487	0.25703	1.3391	3.1006
-1.2349	-2.0773	0.19107	-1.1803	1.337	0.47179	-1.0513	-1.4324	1.1145	0.48266	-0.40008	0.65278	-2.1196	0.22808	0.45794	-0.71216	-2.1963	-1.0237	-1.2914	0.42088	-3.4243	1.6055	0.83295	0.2619	-0.88782	2.1555	1.2548	0.24575	0.52701	0.12302	1.4395	-0.23212	0.26746	1.7453	1.387	-2.2508	0.36253	1.742	-0.57012	0.58266	-2.2968	-1.0534	-1.9356	-0.42772	-0.065644	0.84017	-0.74671	-0.66586	-0.37673	0.17713
-19.298	-21.64	-23.109	-22.627	-22.995	-22.474	-21.676	-22.135	-21.474	-23.84	-21.565	-22.433	-22.88	-24.066	-21.535	-21.69	-21.112	-22.541	-20.836	-20.627	-22.608	-22.793	-22.854	-22.718	-22.662	-21.695	-21.824	-22.922	-25.34	-20.736	-20.508	-23.092	-23.487	-21.848	-22.814	-20.566	-22.63	-24.094	-23.265	-22.756	-23.051	-22.678	-22.677	-22.604	-22.62	-22.052	-23.138	-18.72	-22.195	-22.055
6.8859	6.079	7.7709	8.4079	8.2922	8.8101	8.0223	6.8898	7.8452	5.8447	7.9658	5.763	6.4524	8.0351	5.5268	7.2919	8.7115	9.3998	9.4304	6.151	8.4036	8.8418	5.7433	8.0725	9.5802	7.4731	3.5369	9.6273	5.8996	7.3751	9.6349	7.1786	7.3879	9.8164	9.982	7.4701	7.9739	8.2874	9.899	7.4275	7.2308	6.7242	7.0642	6.7518	9.419	7.3909	8.2215	9.1839	10.62	6.5678
-0.7091	-2.1765	-3.8538	-3.9118	-1.8053	-0.50286	-3.8435	-3.7861	-1.9286	-2.8749	0.6528	-2.0328	-0.91923	-3.9328	-3.2113	-2.0692	-0.9803	-2.7283	-3.271	-1.0776	-0.42181	-2.8177	-2.1381	-4.308	-2.8318	-2.9972	-2.2811	-1.9899	-5.3752	-2.7469	-2.7261	-4.7855	-4.1687	-3.5185	-3.4549	-1.1847	-2.5761	-3.0947	-1.9985	-3.2607	-2.1583	-2.1578	-3.2868	-2.2787	-4.9172	-1.7587	-3.2116	-4.7398	-2.5999	-3.4158
-5.649	-4.8364	-5.5679	-5.6025	-3.4767	-5.768	-3.6115	-4.7872	-3.12	-6.095	-3.514	-6.2446	-4.2151	-5.6346	-5.3588	-5.706	-2.9281	-4.9127	-5.1036	-6.7815	-5.6087	-5.7385	-6.4768	-6.0074	-3.6454	-5.6034	-4.0428	-4.803	-5.3603	-7.0656	-6.5765	-5.3079	-6.1557	-4.9223	-3.3243	-6.7291	-6.2646	-4.2263	-4.7336	-6.3055	-5.4574	-5.5608	-5.5544	-3.9901	-5.7971	-5.4467	-6.1227	-5.1032	-4.6567	-5.4935
-12.765	-13.884	-10.957	-11.7	-11.316	-13.893	-14.496	-13.344	-11.554	-12.146	-13.974	-13.513	-11.764	-12.011	-13.062	-15.447	-10.362	-13.643	-14.891	-11.983	-14.279	-12.338	-13.19	-14.912	-16.368	-11.12	-15.272	-13.771	-12.296	-13.227	-14.53	-12.914	-13.403	-12.706	-14.386	-11.313	-14.918	-10.863	-12.769	-12.577	-13.795	-13.913	-11.372	-12.05	-12.626	-14.984	-13.603	-13.101	-15.189	-14.119
5.2647	4.8682	5.089	4.5623	5.6623	5.2297	4.7784	3.9177	4.5943	6.7522	4.312	3.7405	7.3608	4.9584	7.2369	4.3312	5.2149	5.6179	8.3692	5.4055	5.6148	3.5143	5.9448	5.2823	5.7272	3.9431	4.1446	5.7589	6.6631	6.3618	6.5595	6.5664	6.006	6.6581	6.05	3.9807	6.1096	5.0845	5.157	6.2162	5.3614	5.0629	6.6988	4.5818	6.5292	5.1767	3.8698	3.8822	5.7172	6.6167
-0.36348	2.5978	-1.3707	-3.2949	-0.9103	1.915	-0.057959	-0.91831	0.64849	-1.0389	1.4671	-0.080826	-0.31775	0.20337	-0.28063	-0.87045	-0.46959	-0.15208	0.23574	-1.169	-1.1336	0.18306	0.032754	-1.2353	1.2902	0.31454	1.9034	0.12107	-0.69889	2.5011	-0.56938	1.0359	-0.84685	0.96185	1.7323	-1.8759	0.055617	-3.2088	1.9319	1.1888	1.2368	-1.6636	1.1717	-0.69689	-0.047355	0.30142	0.55961	1.6514	-0.3168	2.7328
2.1854	4.6259	1.5322	4.2738	3.0609	2.499	3.521	2.8843	3.1652	3.0271	3.6698	2.4178	3.5184	3.3491	3.7755	5.2144	1.787	3.7798	3.7546	1.9953	2.8157	1.2888	3.2519	2.7703	1.4444	4.2684	1.0163	2.2416	4.5258	2.3455	2.8204	1.5266	3.2327	4.6227	0.74122	0.96389	5.0562	4.6542	4.1355	2.1892	2.0222	4.8691	4.5722	2.3652	0.54212	3.0146	1.1646	2.5314	1.0465	3.5202
-13.356	-11.147	-13.404	-12.322	-11.19	-13.083	-12.711	-11.941	-12.882	-12.351	-13.138	-12.768	-10.393	-11.741	-13.034	-10.904	-13.004	-14.627	-12.611	-12.354	-12.291	-13.625	-11.391	-12.351	-11.579	-14.143	-11.456	-12.559	-13.779	-12.074	-12.094	-12.054	-12.835	-11.407	-13.825	-12.11	-12.389	-12.73	-13.014	-11.574	-12.794	-12.637	-14.011	-14.72	-14.266	-12.286	-13.666	-12.733	-13.464	-12.738
-3.8036	-2.6036	-4.4064	-4.4394	-0.69563	-4.7609	-1.7428	-2.3128	-1.911	-1.4361	-2.0596	-0.52699	-3.487	-2.3594	-0.45292	-1.4176	-3.7513	-0.99071	-0.93945	-1.9887	-1.0407	-2.9235	-2.751	-2.2526	-1.8019	-4.7683	-3.5928	-3.8428	-1.43	-1.7075	-2.5621	-3.6511	-2.1992	-2.4716	-2.9709	-4.448	-0.83713	-4.4799	-1.1879	-0.38768	-4.7142	-0.7155	-0.68889	-3.3218	-3.2993	-0.012681	-1.6147	-2.4658	-3.3273	-0.59848
8.2524	7.6471	8.8476	9.144	10.627	7.7409	9.4031	11.625	10.041	7.1088	8.1867	9.6409	9.6691	7.9976	7.5758	8.3862	8.2007	9.3798	7.9129	8.6048	9.5302	9.6896	8.0908	7.8397	8.6836	7.5507	10.647	8.2324	8.0923	12.164	10.637	6.5894	7.8872	8.5143	6.5745	8.9023	10.624	8.4488	7.3098	9.5558	7.3019	11.745	8.284	8.6709	9.2802	8.3893	7.8653	9.4505	10.557	8.8069
-11.028	-9.3915	-9.899	-8.196	-8.0806	-8.6334	-9.0175	-8.674	-10.58	-10.449	-9.772	-9.4007	-8.692	-9.9652	-9.591	-9.4367	-10.012	-6.7032	-8.5227	-10.908	-9.4465	-10.754	-8.7628	-7.5304	-7.2464	-8.948	-10.155	-10.13	-8.5392	-11.143	-10.369	-9.1636	-8.5104	-8.8028	-9.713	-7.8849	-10.841	-8.8481	-8.8357	-11.165	-10.481	-9.508	-11.507	-7.5239	-7.2584	-9.1726	-9.4095	-10.544	-9.7721	-11.671
-6.5364	-7.0784	-9.1576	-5.4114	-5.9134	-5.672	-6.8738	-4.9434	-3.9512	-4.6843	-6.2973	-5.6165	-7.058	-5.6591	-4.4747	-4.9018	-4.0142	-2.8257	-5.2868	-4.8977	-6.2244	-6.3808	-7.1638	-5.96	-6.0428	-7.6575	-7.3776	-7.6528	-5.7461	-7.1963	-6.5463	-4.2003	-5.1783	-5.8031	-6.2691	-6.4679	-4.6013	-3.8874	-6.5379	-4.4476	-4.7333	-5.6911	-6.4513	-4.7244	-6.2734	-3.29	-7.7796	-4.4378	-6.4836	-4.8744
-0.80796	-1.6371	-1.2799	-1.0913	-1.1293	-1.2819	-1.4759	-0.061452	-0.6073	-1.3077	0.4369	0.23486	0.037375	-0.90521	2.5263	-0.68837	-1.3871	-1.2245	-1.6872	2.8775	-0.46301	1.4512	-1.3651	-0.59909	-1.0904	0.37246	0.84698	-0.04357	-2.9823	-0.052887	-0.60771	0.013132	1.5169	-0.47579	-2.9943	-0.31069	-1.7053	-2.254	0.82286	0.59656	-1.4183	-0.85019	1.0284	1.8198	-0.46861	0.36865	0.75785	0.3211	0.47007	0.98646
-13.473	-13.134	-13.794	-15.188	-16.796	-13.942	-16.221	-12.677	-15.03	-17.629	-14.208	-15.947	-15.938	-17.049	-16.313	-15.095	-14.56	-13.05	-14.152	-14.546	-14.005	-14.057	-16.233	-12.506	-15.345	-13.894	-14.595	-12.899	-13.223	-16.915	-14.623	-16.234	-14.633	-14.592	-13.164	-13.332	-15.059	-13.694	-17.08	-13.026	-14.508	-14.989	-13.947	-17.705	-13.937	-13.438	-15.824	-14.209	-14.459	-14.161
-14.202	-14.351	-15.382	-15.009	-14.859	-12.034	-13.415	-13.8	-13.983	-12.622	-11.288	-12.273	-12.777	-11.188	-13.382	-13.842	-12.89	-12.696	-15.407	-13.569	-12.051	-12.356	-14.184	-15.503	-12.04	-13.902	-14.682	-13.619	-15.528	-11.798	-11.386	-14.044	-12.635	-11.505	-12.482	-12.81	-10.315	-12.202	-14.862	-12.313	-14.185	-13.998	-14.291	-12.219	-14.464	-13.457	-14.18	-14.846	-13.28	-14.14
-2.421	0.41452	-1.2446	-0.44203	-0.90817	-1.1795	-0.7393	-0.22783	0.064129	-1.632	-0.46096	-3.2734	-1.3373	-3.3451	1.176	0.16786	-1.6045	-0.23084	-1.8625	-1.8052	-2.2868	-2.8378	-1.4088	-2.3661	-2.6997	-1.6021	-3.1955	-2.0984	-1.1985	-1.6739	-1.4692	-3.0823	0.42038	-1.9214	-1.8256	-3.8208	-1.5698	-1.6143	-1.448	-0.10471	-2.4467	-3.2515	-1.989	-1.3879	-1.9017	-1.7235	-2.306	-1.4455	-0.656	-1.389
-10.43	-9.5252	-13.717	-10.786	-10.811	-13.213	-12.513	-12.756	-12.758	-11.474	-12.685	-11.235	-9.0805	-12.549	-12.175	-10.544	-13.099	-10.335	-10.501	-13.14	-12.962	-10.984	-11.957	-13.587	-14.502	-12.915	-11.87	-12.024	-11.835	-14.718	-12.493	-13.372	-11.45	-11.883	-11.943	-11.201	-11.718	-9.3863	-8.5621	-12.945	-12.123	-9.9112	-9.0781	-13.295	-12.86	-13.246	-11.835	-12.995	-12.753	-10.854
2.5101	-0.4407	-0.65476	0.88727	-1.445	1.4334	1.1943	-2.426	3.099	-0.81564	0.30587	-0.80758	-0.64472	0.5615	0.68986	0.35304	0.61668	0.3388	1.9513	-2.4312	0.90786	0.67923	1.9415	2.13	1.4743	1.8929	-1.1486	0.30977	0.67608	-0.56388	-0.83893	-1.6175	1.7263	1.1152	-1.0854	1.2057	-1.6942	0.18555	3.3413	-0.10793	0.35058	-2.2891	0.46429	0.26463	-0.69478	1.3029	-1.2581	-0.12372	1.8773	2.4557
1.553	3.0323	2.6491	5.8511	2.4027	-0.039909	1.1146	0.75633	3.0437	2.9349	2.8911	4.506	2.5439	2.8015	4.7711	4.5988	2.9628	4.1158	1.0496	2.1755	3.0064	2.3168	5.0356	3.592	3.8125	0.9957	3.1999	1.9174	3.3931	4.6024	1.6358	1.2504	0.3762	4.0666	2.1671	3.7534	0.76762	4.0714	4.2124	1.2237	5.141	2.075	5.921	3.1755	3.9611	3.3266	3.7992	2.2034	0.694	1.2817
-10.513	-10.59	-10.506	-11.928	-10.503	-12.093	-10.949	-9.1326	-10.148	-9.2135	-13.048	-11.829	-13.761	-11.663	-11.695	-11.246	-9.327	-13.292	-11.383	-12.9	-11.324	-9.0059	-11.544	-10.403	-10.681	-10.553	-7.5086	-11.157	-13.927	-13.373	-10.516	-9.9741	-11.066	-10.918	-11.563	-9.484	-11.256	-11.209	-11.156	-10.813	-11.447	-10.206	-10.284	-9.6524	-11.365	-12.131	-9.3169	-12.324	-10.249	-11.282
-11.096	-11.491	-11.901	-10.386	-11.269	-10.813	-9.475	-10.088	-11.336	-13.516	-8.6112	-13.081	-10.765	-7.7122	-10.448	-11.152	-8.5457	-11.843	-11.35	-11.8	-11.378	-10.388	-11.689	-10.864	-10.779	-8.5579	-10.237	-10.138	-7.3824	-11.897	-10.2	-10.315	-10.957	-11.204	-12.195	-12.278	-10.61	-9.8128	-10.446	-8.8724	-8.9142	-10.09	-10.07	-8.9356	-12.544	-10.544	-8.3414	-13.005	-11.912	-11.02
-5.8064	-5.1467	-5.4254	-5.3612	-5.8404	-3.3409	-1.7913	-5.0377	-2.446	-5.9632	-4.2386	-3.9282	-4.9438	-4.7057	-3.9015	-4.275	-7.498	-4.5281	-2.876	-6.3773	-6.679	-3.2531	-4.1926	-5.5677	-4.4767	-5.5723	-5.3781	-5.5505	-4.2244	-2.4477	-5.2698	-3.6052	-3.4797	-5.4913	-2.1686	-4.2712	-5.3008	-3.3695	-2.6267	-3.9364	-3.8639	-3.7535	-2.0117	-3.969	-4.2398	-6.3494	-4.8436	-2.3728	-3.7613	-4.0497
-1.3286	-1.1155	-0.91128	1.3275	-2.0759	-2.2408	0.25457	-1.7082	-1.5026	-1.1367	-2.7601	-2.107	-4.2675	-2.0062	-0.054123	-1.4762	-0.30096	-2.115	-2.8417	-2.1376	-3.47	0.82881	-2.4138	-0.33448	-2.5182	-1.6895	-2.449	-1.572	-1.5972	-1.6493	-0.94494	-1.7892	-1.2225	-0.96355	-0.91645	-1.9691	0.47799	-2.059	-0.96242	-1.6254	-1.4416	-1.3205	-3.1712	-2.0184	-1.6704	-2.5074	-1.692	-0.90065	-1.0222	-1.12
-3.1617	-2.3592	-1.6981	-2.0898	-1.8207	0.035555	1.085	-3.3441	-0.32618	-1.5416	-3.3009	1.4214	0.99101	-2.258	0.74849	-3.1484	-0.61357	-2.2174	-0.48123	0.6888	-2.9137	-0.68354	-3.5385	-1.9936	-1.0401	-1.2515	-1.159	-2.0383	-3.0026	0.09753	-3.9704	-2.2419	-1.2053	-0.89037	-1.1043	-1.8283	-2.5618	-1.1482	-1.4339	-2.2714	-2.1429	-1.2659	-0.92682	-0.074388	-1.3852	-1.5894	-2.0656	-1.5279	-2.1922	-1.2618
-11.837	-12.741	-13.593	-13.628	-9.9604	-12.584	-11.823	-12.473	-12.137	-10.476	-12.561	-13.284	-12.238	-10.66	-12.454	-11.547	-11.209	-11.465	-11.487	-12.689	-11.238	-12.176	-11.077	-12.99	-11.827	-13.463	-10.194	-13.232	-12.225	-11.281	-10.668	-10.734	-12.67	-10.084	-12.085	-13.114	-13.296	-11.63	-11.289	-12.929	-11.539	-10.865	-11.695	-12.658	-11.472	-11.836	-11.593	-10.798	-11.571	-10.194
-20.396	-19.48	-19.911	-19.96	-22.183	-18.732	-21.317	-21.498	-20.689	-21.238	-21.319	-21.418	-21.284	-21.748	-20.06	-21.127	-19.983	-20.516	-21.522	-21.543	-19.251	-20.485	-19.699	-21.365	-19.157	-21.084	-20.77	-19.006	-21.883	-22.028	-19.083	-21.129	-22.609	-20.615	-17.549	-22.129	-21.43	-20.458	-19.903	-21.032	-20.308	-20.932	-22.7	-18.777	-21.963	-20.962	-20.035	-22.941	-18.803	-20.106
0.081194	0.50889	1.5836	-0.21993	0.97828	1.9107	-0.041178	-0.98212	0.99668	1.6514	-0.29573	1.1089	-0.39227	0.91132	-1.4032	-1.176	-0.81898	2.4709	1.6662	-0.71649	1.4417	-1.9125	1.2247	1.0469	0.56856	-0.53728	-1.0501	-0.03797	-0.049043	-0.80926	0.13525	0.11689	1.8602	0.30606	2.9295	-0.32565	-0.51577	1.6064	0.08251	-0.25203	-0.40081	0.7603	1.8799	2.1738	1.0151	2.4588	0.52093	0.73697	2.9497	-1.4574
-11.437	-13.181	-12.33	-14.912	-15.308	-14.524	-11.348	-14.488	-13.894	-10.285	-13.183	-10.736	-12.226	-11.723	-15.087	-12.289	-13.272	-14.368	-16.968	-11.921	-10.624	-12.466	-12.609	-13.581	-11.242	-14.615	-10.67	-15.906	-11.315	-10.852	-12.919	-12.196	-13.023	-13.554	-14.21	-12.787	-12.899	-13.067	-14.557	-14.978	-11.75	-13.8	-11.665	-12.417	-13.531	-13.454	-13.473	-14.528	-11.701	-13.414
8.4444	8.4324	9.4094	8.7962	8.3937	7.9013	9.2324	8.1969	8.8736	10.007	8.0695	9.5147	8.2465	9.9866	9.4771	8.1268	9.7317	10.354	7.7792	6.7379	8.4458	8.2939	9.0484	7.6372	4.9373	7.1408	10.007	7.7861	10.293	8.3995	10.541	10.751	9.1956	7.0186	8.0598	7.2053	8.0896	7.9013	6.9412	10.34	6.9347	6.0494	10.214	9.049	8.4295	7.5827	8.9631	8.5699	7.6745	8.3881
4.4546	2.5264	2.3867	2.3907	3.1866	3.7912	-0.22377	3.5118	2.6515	2.9749	3.137	4.4651	4.0775	3.0624	4.729	4.5412	1.7173	3.0629	5.307	0.25689	2.8303	3.4736	3.5345	3.8359	4.6276	2.8342	2.089	1.7248	3.2221	2.0114	2.8549	4.0897	2.1255	1.7894	1.5101	1.5678	0.76259	3.239	1.4515	1.8876	2.0146	3.7713	2.6618	3.2688	2.4264	4.3848	0.9893	1.7848	2.3467	1.4923
-2.0666	-0.97502	1.363	-0.78906	0.26467	1.0981	0.45105	-0.85674	-1.3623	1.5867	3.1092	-1.1738	-1.6819	1.9473	-0.26448	-1.1417	-1.8064	-0.86295	2.1935	-0.77494	-1.9025	0.76606	-0.041245	-1.0931	1.3036	0.61978	2.8862	3.0548	-0.6558	-1.1758	-0.27416	-1.1087	-2.9696	-0.52849	0.24911	0.23532	-3.1969	-0.60049	-0.3374	1.5593	0.82176	0.3995	1.6786	0.19221	2.1631	0.13115	0.11736	1.5413	1.3431	-0.77147
-6.7956	-9.2943	-7.7522	-8.9734	-10.568	-8.0365	-10.546	-10.774	-7.8052	-6.4787	-9.0975	-8.01	-8.4278	-10.081	-9.525	-9.7562	-10.184	-8.0272	-9.3769	-11.864	-8.477	-9.5569	-9.0888	-7.7245	-11.747	-6.3207	-7.282	-11.752	-8.9657	-9.002	-10.902	-8.7589	-9.9117	-9.6908	-7.3725	-8.5764	-9.7621	-9.1447	-7.4547	-9.1775	-9.7979	-7.4106	-8.7225	-8.3309	-7.7387	-7.4634	-8.1787	-10.093	-8.0278	-9.0995
-8.6823	-12.18	-10.1	-10.305	-10.222	-10.159	-9.4423	-10.312	-7.5213	-9.2667	-9.7769	-9.9255	-10.116	-9.3295	-10.632	-11.398	-6.7324	-9.2478	-10.682	-8.1563	-9.1993	-9.6532	-8.6372	-8.6926	-10.37	-8.1132	-8.6442	-9.9063	-8.3442	-10.451	-8.0331	-9.4228	-11.488	-10.284	-7.8607	-9.7233	-9.8243	-9.4375	-7.8886	-8.8981	-7.6206	-10.241	-8.8891	-9.5765	-10.397	-9.0228	-10.521	-10.179	-9.0796	-9.7169
4.4169	5.8117	4.4176	5.9273	6.696	3.0978	5.2726	4.4727	2.9283	2.0983	4.203	4.5494	6.7018	5.6496	4.7527	7.2733	5.8305	4.3501	3.1559	4.1419	4.3093	3.2334	6.5837	5.6445	2.7991	4.9426	5.4824	5.9547	6.0768	5.6085	7.1598	7.3903	4.4632	6.2232	4.7306	9.9019	3.0905	4.8429	6.4024	5.6271	5.7662	4.5653	4.6385	7.3491	6.5178	7.5086	3.098	6.8289	4.9717	7.0616
-13.942	-10.711	-11.908	-12.877	-9.9859	-10.678	-11.676	-12.087	-11.612	-12.489	-11.653	-11.384	-12.659	-11.771	-14.035	-11.762	-9.9782	-11.555	-11.365	-10.861	-11.569	-12.05	-12.05	-10.9	-8.7964	-11.817	-13.178	-12.975	-13.071	-11.908	-11.908	-11.154	-11.41	-13.114	-13.097	-10.68	-12.552	-9.3701	-10.209	-11.755	-11.151	-14.144	-10.304	-11.169	-10.276	-10.716	-12.654	-14.556	-14.056	-11.499
-5.0375	-1.9881	-1.5619	-2.7427	-1.257	-2.2173	-4.2124	-3.4373	-2.4115	-0.65913	-1.1464	-3.0455	-3.0968	-2.0019	-2.0403	-1.4887	-1.2076	-4.8467	-1.2376	-3.1707	-6.0668	-2.1381	-1.6138	-2.8854	-5.2746	-2.9162	-2.5382	-1.3218	-3.6591	-0.85615	-3.5384	-0.99849	-1.0598	-3.5468	-0.64316	-2.3413	-3.2247	-3.3293	-1.3994	-0.61576	-3.2855	-2.8375	-2.5099	-3.5998	0.2663	-4.3962	-4.222	-3.7735	-3.2133	-3.0731
-11.551	-11.242	-13.234	-11.795	-11.717	-11.141	-10.593	-11.36	-8.8395	-11.078	-12.302	-12.109	-11.456	-12.258	-10.61	-10.133	-10.739	-10.883	-11.468	-10.928	-11.258	-13.985	-11.827	-8.0336	-10.613	-15.054	-11.189	-10.964	-11.147	-13.805	-12.997	-12.015	-10.756	-11.927	-12.292	-12.263	-10.631	-11.304	-14.69	-11.38	-11.665	-13.029	-11.167	-11.367	-12.753	-11.736	-10.636	-12.437	-11.138	-12.936
4.4673	4.9489	4.7914	2.3808	0.11716	2.1946	3.1108	1.2317	3.7291	3.1888	1.4927	3.2303	2.3201	3.4644	1.968	3.8253	1.4405	3.159	2.3105	0.34591	3.437	1.8214	2.1536	1.5076	4.6781	3.298	3.1187	1.9531	0.66401	2.9649	5.4927	0.7746	1.52	4.5546	0.7975	2.2727	3.1689	3.3291	0.17863	2.9032	3.5787	3.6836	3.2844	2.656	1.0383	1.17	3.6572	2.4155	2.8763	-0.71088
7.9511	5.1077	6.6304	4.5026	7.2214	4.5636	5.8221	5.6884	6.9094	2.8513	5.7348	6.948	3.4377	7.4352	5.0559	7.464	6.4709	5.5944	2.6882	8.0485	6.3717	8.375	4.2424	5.1869	3.8116	6.0466	3.708	1.6153	3.2161	7.721	4.0353	5.6426	5.8807	4.4752	6.4625	6.8767	6.0033	6.0314	6.0308	4.2509	6.359	5.1404	6.7427	6.6498	4.395	7.7513	6.7084	7.3892	7.607	6.3877
0.42875	-1.673	0.15014	-1.2919	-0.19173	-1.3689	-0.068926	-0.36408	-3.2278	1.4976	2.0677	-2.7795	0.30749	-0.32082	-2.0435	-0.89042	-1.5917	-0.41102	0.28672	-0.0709	-0.053247	-1.3987	1.2992	0.83812	1.5923	-0.30268	-1.0413	-1.2366	-1.6855	-1.3299	-0.58581	-0.45616	-0.904	1.103	-2.0362	-0.011895	-1.8909	0.70213	-0.59356	1.9446	-0.4211	-3.083	-1.4135	-0.83758	-2.2283	0.50081	-0.84487	-0.4984	0.020956	-0.86357
-14.142	-14.829	-14.884	-13.714	-17.428	-15.902	-13.006	-15.745	-15.278	-16.913	-16.442	-14.492	-13.097	-11.808	-16.599	-14.073	-14.818	-17.491	-14.628	-14.388	-15.104	-15.834	-14.637	-16.81	-13.214	-16.18	-12.203	-13.77	-12.492	-14.151	-14.207	-15.192	-15.746	-14.884	-15.219	-15.96	-15.509	-14.927	-14.272	-13.775	-16.334	-14.47	-14.197	-14.057	-15.052	-12.76	-12.778	-12.927	-16.93	-11.88
-5.2739	-3.8756	-3.2117	-5.1242	-3.875	-4.8301	-5.9017	-4.0614	-2.8049	-4.2973	-3.7808	-6.5147	-4.9706	-6.2413	-1.9006	-4.4491	-4.8553	-6.4289	-5.3495	-2.7128	-6.3161	-4.8922	-6.1409	-3.453	-8.6189	-2.9774	-4.2642	-1.9089	-5.2288	-5.7971	-3.8964	-5.6518	-3.8571	-4.0268	-5.852	-6.1736	-4.8519	-4.294	-4.9116	-5.2302	-5.4911	-6.4353	-3.8256	-2.1557	-4.0153	-2.1603	-3.9492	-3.6192	-4.4292	-5.2343
5.2817	7.7945	9.769	4.4472	5.6002	8.337	6.678	7.0918	6.364	7.4362	7.4597	7.4771	6.991	5.3346	6.4329	8.4136	7.4379	5.4037	8.5324	6.9273	7.9123	7.3542	7.1208	9.0664	7.5934	4.8189	6.8822	7.4324	8.6365	6.9684	6.6541	6.2694	6.0822	8.4509	9.123	5.2257	7.9738	7.5258	8.693	5.5675	7.0686	6.3295	8.4223	6.7494	5.6098	5.9996	6.597	5.5089	6.338	8.4346
-4.3817	-3.0764	0.99655	-1.1724	-5.061	-2.519	-1.8951	-3.9947	-1.1775	-1.2774	-5.0762	-3.1909	-2.7444	-4.5673	-1.974	-4.9013	-1.3522	-4.4311	-4.9403	-4.402	-4.0569	-3.9228	-4.2924	-4.6896	-3.6941	-3.4398	-4.9607	-3.8286	-1.0152	-2.6582	-4.8008	-2.387	-3.7737	-3.6748	-3.3911	-2.0649	-2.6302	-5.1807	-2.2237	-1.5526	-1.8856	-1.9097	-1.7626	-4.1294	-2.9434	-3.0951	-2.4523	-3.6826	-1.6352	-2.4677
-12.11	-11.879	-10.702	-12.672	-10.929	-13.919	-13.182	-10.785	-11.353	-12.423	-9.9499	-13.029	-11.213	-16.042	-9.5546	-11.834	-9.9905	-11.042	-11.977	-11.984	-11.638	-11.363	-12.636	-12.33	-11.34	-12.756	-10.879	-13.199	-11.856	-11.787	-11.74	-13.669	-12.648	-11.746	-11.384	-10.102	-11.715	-11.892	-11.439	-8.5209	-9.7714	-13.443	-9.2775	-11.753	-9.9923	-11.631	-12.119	-10.06	-13.341	-11.679
-5.2848	-4.0464	-8.1327	-6.2646	-4.5279	-1.6851	-5.0489	-4.1505	-6.664	-4.6026	-8.3281	-7.149	-4.9794	-5.5028	-8.2036	-8.0246	-6.4217	-6.1171	-4.0495	-5.2473	-5.9881	-6.664	-5.8019	-5.8474	-6.1292	-5.0163	-5.1243	-7.7262	-6.5217	-6.619	-5.0663	-3.8962	-2.1698	-5.2303	-7.6597	-5.192	-5.1738	-5.8982	-7.1283	-1.5777	-5.9815	-7.5248	-6.3049	-4.3896	-6.564	-5.1158	-7.7842	-4.4556	-6.3967	-3.8381
6.5018	5.5458	8.3528	6.5529	6.4606	7.5812	7.8801	5.7204	6.9916	6.4758	7.3789	5.7901	6.4669	6.0072	8.0529	6.1456	5.4249	5.698	6.1938	8.8976	4.9553	10.682	7.1272	6.3036	7.8022	8.4711	8.1712	5.2638	6.1069	8.947	4.8578	6.1926	7.8568	8.2084	8.6293	5.9525	6.1593	6.113	6.279	8.5462	7.6557	4.6902	9.3637	6.5655	5.6	5.7386	7.4829	8.2191	6.3303	6.5457
5.7835	4.1275	7.552	5.3184	5.1401	5.5662	6.5717	8.6377	4.7178	5.8517	5.1784	3.6217	5.2699	3.1116	3.9604	6.3395	4.7932	4.8191	4.1835	2.8132	3.2613	4.7748	7.1482	3.2303	3.9128	5.2997	4.9534	6.0469	6.6128	4.8922	3.5189	3.9607	4.9177	6.2006	6.9497	4.4864	4.6498	5.2351	4.7041	3.1494	4.7112	1.4246	4.578	5.1041	4.6702	6.0569	4.2396	5.6296	4.9658	4.4909
9.8624	9.8635	10.198	11.175	7.7317	9.9495	11.506	10.274	8.6375	7.0541	10.537	10.28	8.9352	10.146	6.7076	9.0991	9.7342	10.724	10.568	10.88	12.484	8.2002	9.8662	11.067	9.2501	9.7084	10.49	8.989	9.9576	10.757	6.8051	9.5557	10.418	10.972	10.637	11.564	8.4397	11.09	10.531	11.643	11.891	7.2059	8.7713	12.899	10.483	9.4437	8.0115	9.8492	10.884	8.2858
7.9439	9.7582	10.365	9.9697	14.079	10.436	9.9277	8.9786	9.6929	10.214	10.578	9.5534	11.61	8.3979	9.3291	8.4572	11.164	8.9709	9.4357	11.573	9.0005	9.5829	10.923	9.6771	8.6841	7.7283	13.374	9.69	6.8388	10.27	6.568	7.812	11.572	8.0705	11.157	10.811	9.8047	10.152	10.991	9.7903	11.025	9.9132	11.117	9.7476	10.521	9.4781	8.904	8.6729	10.721	10.037
-2.1177	-2.1801	-1.684	-0.3675	-3.4726	-2.0502	-1.9154	1.0962	-1.3578	-1.9567	-3.6103	-2.6404	-2.6474	-2.452	-1.2059	-0.80887	-3.4246	-3.1004	-4.0207	-1.6756	-2.0899	-0.38744	-1.5144	-2.8997	-1.6651	0.17835	-0.084006	-3.0294	-1.2066	-3.4174	-3.3918	-2.1585	0.54049	0.0084608	-2.1227	-1.8518	-1.5378	-0.6051	-1.0503	0.55539	-2.5026	-1.4883	-2.3833	-2.7861	-1.6598	-1.352	0.065615	-2.0179	-1.2003	-1.4314
-3.9615	-0.82195	-1.7597	-1.0362	-0.74341	-1.8731	0.503	-1.1854	-0.52189	0.087743	-1.1224	-1.3654	-1.1382	-2.6546	0.39492	0.021222	1.9766	-2.4557	-2.0959	-0.03358	0.65902	-2.0268	-2.1953	1.2247	1.7708	-0.44463	-1.4716	-0.2918	0.44408	-1.8553	0.58104	-0.15306	-0.91482	-3.3166	-1.9368	-2.0913	-2.0414	-2.4284	-0.57629	-1.0761	-2.2124	0.44866	-0.93286	-0.9455	-1.6068	-0.014853	-2.15	-0.17864	-1.0759	-2.5195
-1.0211	-0.31807	-1.3335	1.4878	-1.297	-0.033768	-3.1721	0.065306	-0.067127	-2.5001	-0.59918	0.46818	-0.52263	1.0831	0.93967	1.5175	1.1328	-0.60758	0.66486	-0.3761	0.37327	-0.79808	-0.059095	0.041147	0.88081	-0.23361	1.2847	1.1584	0.38019	-1.1036	1.1207	2.875	0.14251	1.6623	-0.94758	1.2093	1.0361	1.5174	-0.036901	0.49013	-0.51545	0.086757	1.929	-1.3832	0.61577	-0.16239	0.57991	0.50883	-0.99507	0.98641
[truncated: 777 more rows]
[truncated: 150 more columns]
