# Supplementary material for: Genetic dissection of main and epistatic effects of QTL based on augmented triple test cross design
Source: PLoS One. 2017 Dec 14;12(12):e0189054. doi: 10.1371/journal.pone.0189054 (PMC5730204; doi:10.1371/journal.pone.0189054)
Supplement: S7 Supporting Information — (ZIP) [file pone.0189054.s007.zip › z2_1800_0.5_5.csv]

2.4572	2.9709	4.0034	2.4735	-0.19837	1.3992	2.7709	0.46058	2.5449	1.284	4.5796	5.4182	-1.8184	3.5256	3.6138	0.6169	3.2157	2.203	-1.6436	1.9552	2.9533	0.83285	-0.43628	1.349	2.8218	1.9586	-0.95077	2.3765	3.6669	1.5288	0.79067	0.15648	2.888	0.5322	0.54293	5.52	0.59697	4.4061	0.87753	-1.5445	1.1664	1.9621	0.46048	0.50799	-1.2972	5.7509	0.59672	-1.6724	0.29858	2.4567
-3.5216	-5.6497	-2.9778	-6.4537	-4.0117	-4.6375	-6.1105	-4.8237	-5.8497	-4.9024	-4.4109	-2.6511	-4.2034	-3.13	-6.3242	-4.5873	-5.6724	-2.1669	-5.1831	-4.4059	-0.58787	-3.6528	-5.1024	-6.3642	-3.9524	-4.3014	-5.5653	-3.867	-6.4345	-7.2517	-8.6185	-3.0604	-6.2667	-1.9525	-4.3938	-2.2324	-2.3714	-4.4121	-6.4334	-2.9554	-7.4259	-2.826	-5.8678	-5.6874	-6.3119	-7.0225	-3.342	-4.4032	-4.0035	-8.2995
-1.7064	0.59951	-2.6626	-1.8144	0.92743	1.6553	1.2642	-2.4764	-1.6375	0.81387	-1.9635	-0.69022	-0.45731	-3.0984	1.5815	1.1329	-0.8402	-2.4379	-1.6622	0.63113	-0.70496	-1.7203	-1.3765	-2.2643	2.4354	0.96994	-0.7924	2.1883	-1.4856	0.25832	-0.74222	3.6028	-1.3531	1.219	3.4328	2.605	-1.8754	0.87408	2.5171	2.9135	-0.88066	-0.034244	-0.2895	0.99858	-2.2696	-0.38105	3.8038	-0.80736	0.23094	-1.3151
-24.644	-22.287	-26.292	-21.287	-23.438	-23.29	-22.23	-20.28	-20.439	-23.413	-21.962	-22.101	-24.426	-24.897	-22.576	-17.767	-25.117	-24.863	-23.037	-19.912	-21.309	-20.807	-25.109	-21.091	-18.248	-19.615	-25.621	-23.847	-23.777	-19.743	-24.049	-23.793	-23.189	-22.19	-22.717	-17.654	-26.557	-22.226	-20.087	-24.794	-21.801	-21.382	-22.231	-22.288	-22.04	-23.915	-22.639	-21.696	-19.933	-21.295
-12.411	-11.617	-10.233	-12.71	-13.472	-16.43	-13.552	-15.388	-13.508	-10.822	-11.848	-8.9575	-11.783	-10.363	-9.4465	-11.957	-16.982	-10.017	-12.381	-15.704	-13.949	-12.894	-13.672	-16.422	-13.499	-11.598	-12.426	-16.204	-12.205	-12.845	-11.907	-12.912	-12.932	-11.422	-12.45	-11.28	-12.737	-14.351	-14.996	-13.089	-11.106	-14.302	-11.356	-9.23	-14.213	-12.483	-13.08	-16.268	-13.751	-14.169
3.3912	5.7887	4.4959	3.4341	2.0207	6.6962	3.5142	3.6964	7.3073	3.0586	5.9514	5.0241	3.4706	2.3372	3.5814	2.6596	6.8486	10.734	3.2176	4.4897	6.344	3.6951	2.9603	5.6602	5.745	8.7891	3.7903	5.2484	1.6159	5.0989	4.445	6.8641	0.20462	3.9201	6.3871	4.9473	5.3885	2.5612	2.6178	3.8455	6.1202	3.1559	4.4563	6.1147	4.2876	2.8888	1.4151	5.9775	3.3649	5.9579
-1.2331	1.9807	-0.080815	-2.2696	1.9808	1.9633	0.30036	1.169	0.96677	-1.3993	-1.9215	-1.2338	2.285	0.64217	3.2802	-1.269	-0.36063	-3.1905	-1.3528	-4.2879	1.9026	0.42441	-0.10079	3.8285	-0.47608	-0.69522	-0.65808	-3.5177	0.49571	2.4367	1.2547	4.4379	-1.7389	-1.8963	0.082946	-0.73386	-0.6937	1.0544	0.67401	1.2697	2.7859	0.25717	-1.3406	0.34304	-1.8936	1.5941	1.0639	-0.35482	2.3489	-1.3479
0.79615	-2.4726	0.51844	1.0354	-0.53055	0.26533	-0.27492	-2.3466	-2.372	-2.0684	-0.46422	-4.9088	-4.8197	0.15763	-1.0789	-0.0032111	-0.88352	1.3741	-0.011915	-0.79128	-0.85022	-3.8236	0.96398	0.33305	-0.33328	-3.1099	-0.34089	1.4509	-0.99131	-2.0681	-2.3573	0.67979	-0.16958	-2.5517	0.0027697	-0.28459	-4.0851	-1.0728	1.4394	-3.7255	1.7407	-2.5303	-3.9826	-1.5637	-1.4723	-2.8691	0.86117	-0.42109	1.4581	-1.8176
12.211	8.3258	7.259	8.9037	8.3334	12.714	10.91	10.687	7.8638	10.591	11.842	9.939	9.1508	11.695	8.7146	9.8503	8.6707	11.081	12.275	9.1126	10.52	10.032	11.701	9.5419	9.9665	10.052	13.522	8.1181	10.144	6.2656	9.7208	8.8415	11.111	8.2395	9.5701	7.5834	10.316	12.045	8.5993	9.1068	10.225	7.9961	8.3436	11.543	9.4044	8.1369	10.367	11.235	11.919	13.084
-13.073	-13.318	-13.978	-16.376	-14.759	-13.629	-10.507	-14.49	-12.746	-17.866	-13.223	-11.328	-13.625	-11.154	-11.741	-14.301	-14.087	-13.789	-12.078	-15.247	-14.705	-16.699	-12.336	-17.404	-14.123	-13.729	-15.959	-13.544	-11.714	-13.485	-12.634	-15.093	-12.774	-14.565	-10.96	-15.022	-11.576	-15.041	-15.469	-15.457	-16.118	-12.516	-13.573	-14.45	-15.143	-11.571	-14.396	-17.081	-15.623	-13.662
-8.5283	-11.917	-10.449	-11.626	-9.922	-7.2553	-4.7007	-10.171	-7.1596	-10.322	-10.703	-10.129	-7.0891	-4.6924	-10.722	-7.7323	-7.2033	-8.9368	-8.0778	-10.934	-6.9239	-11.621	-8.9058	-8.2134	-9.0334	-9.0033	-6.9884	-9.3253	-8.9489	-10.557	-6.556	-8.053	-9.6621	-8.7407	-8.1777	-4.8721	-9.9471	-8.8302	-8.5589	-11.277	-7.5682	-9.7024	-5.8876	-6.5952	-7.8852	-9.7881	-12.47	-7.4569	-6.996	-6.5601
-2.9781	-0.52804	-3.2129	-1.319	-5.5636	-6.4003	-3.3299	-3.2152	-8.6354	-4.9281	-1.948	-5.4115	-1.4681	-4.3556	-5.728	-5.3544	-5.3385	-2.1445	-3.2718	-4.714	-5.3793	-3.8365	-3.9834	-0.62287	-5.7641	-4.5103	-5.3256	-3.8349	-3.2884	-3.0019	-5.1573	-3.5027	-2.3019	-3.9079	-5.3817	-4.7761	-4.229	-3.6175	-5.3031	-0.70031	-2.3761	-5.7398	-1.3603	-3.5023	-4.8654	-2.1845	-5.1274	-1.3314	-1.9948	-3.9311
0.31599	0.33626	3.9468	3.3751	0.70993	-1.0408	1.657	2.9582	4.7177	0.15447	5.0146	-0.51447	7.9995	1.6396	-0.73223	1.6595	4.581	3.925	3.7942	1.8732	4.541	2.4617	2.2105	2.78	1.2783	2.0794	4.7689	3.7983	1.632	2.5594	-0.37861	4.8778	3.629	4.3416	4.2807	2.9546	-0.76004	1.9526	-1.1446	5.8097	0.39156	1.1764	0.7453	-0.29071	3.0342	3.8586	0.73182	1.4273	0.74509	-1.2162
2.8475	3.4896	0.80503	0.15294	-1.6855	1.5369	0.54347	-0.83979	1.308	-0.39207	-0.95011	0.59233	2.1825	-1.0203	-0.29262	-0.95809	1.2994	0.89463	0.76804	1.6345	2.6251	3.3371	-2.0131	1.3296	1.638	-4.0606	1.3928	3.6138	0.0095863	-1.6642	2.4135	-2.5877	0.0088773	1.6269	0.27338	1.7541	0.47274	-0.14108	5.1403	1.3113	-0.89541	0.16414	3.1707	-1.1606	5.7766	-1.3933	-0.60545	1.9928	2.7218	2.5906
8.2691	12.217	7.7199	9.3858	5.658	11.308	12.161	4.188	9.5899	7.4424	10.132	9.1689	4.7782	10.106	4.6412	5.1044	4.3454	9.3555	10.799	8.9336	4.9261	7.8656	4.1093	7.8822	7.7127	8.6185	11.222	5.3702	7.8618	9.8548	8.5545	7.7314	10.136	10.835	8.953	7.9746	8.2735	9.0812	7.4802	7.4386	11.436	5.9764	10.434	10.258	10.998	8.4245	9.8211	8.7734	6.2667	8.4269
-3.4948	-5.458	-3.9502	-2.035	-5.3496	-0.79828	-2.7912	-4.8684	-7.0098	-1.6122	-5.0668	-2.3365	-6.9068	-1.9502	-4.0139	-0.50647	-2.3466	-5.1672	-1.4619	-5.4564	-5.0275	-2.8965	-2.8203	-4.0007	-5.0477	-5.0295	-4.0558	-6.1698	-4.8078	-4.4104	-5.6269	-4.702	-1.213	-4.4501	-2.8902	-4.9914	-3.7344	-8.7625	-4.9606	-5.4011	-3.0291	-1.4577	-4.211	-4.6201	-2.0454	-2.2748	-1.0819	-2.8736	-6.3816	-5.6475
-0.50391	-0.72643	-0.24909	1.318	-0.87885	-0.013784	3.2799	1.4722	0.077707	1.9263	-0.032228	-1.1366	1.6599	0.90413	-2.1575	-0.58979	-2.7405	1.7559	-2.6029	-0.61302	2.2527	2.9742	3.4397	-0.49243	-1.6839	2.2231	-0.75885	0.68084	-2.1629	-2.7707	-2.4187	0.76115	-0.23915	2.1854	-0.72286	-0.93655	0.10382	1.6846	-0.42059	1.7354	3.677	-1.9386	0.48127	-1.4551	0.76156	2.9359	1.1597	-0.20289	1.9759	-0.7236
-8.8935	-12.961	-11.525	-17.318	-12.231	-14.275	-11.14	-14.62	-15.42	-11.002	-13.526	-12.724	-16.262	-13.075	-9.7088	-15.167	-15.474	-10.846	-12.764	-12.745	-15.903	-12.135	-14.599	-13.736	-12.614	-13.359	-12.787	-9.2281	-11.473	-13.777	-10.792	-14.518	-13.723	-9.1063	-11.615	-14.009	-14.703	-10.198	-10.256	-13.255	-13.298	-13.389	-12.015	-16.17	-15.03	-13.634	-11.441	-16.347	-16.397	-13.83
1.1137	3.6218	-0.6524	1.2892	0.7901	1.7697	1.7553	1.2542	-0.73418	-2.0568	-3.1051	-0.26052	2.2852	0.96809	-0.6901	-0.45641	0.69856	4.3533	2.5633	1.4054	2.6706	2.3404	1.1545	5.2373	1.4585	1.8515	0.43935	0.2438	2.0086	-0.2475	2.0881	1.9823	2.3482	2.0399	-3.3835	1.1857	1.7116	4.6742	0.68906	0.6658	1.6888	1.0359	0.3217	0.42916	0.49563	0.4665	3.9885	2.4603	5.4739	-0.11473
-13.909	-11.163	-10.459	-12.921	-13.869	-10.122	-13.025	-12.711	-12.107	-12.494	-14.385	-12.894	-11.325	-11.187	-11.95	-15.136	-12.778	-12.64	-13.866	-14.737	-12	-15.885	-12.671	-14.51	-13.245	-14.532	-15.503	-14.588	-12.209	-15.787	-11.603	-11.91	-12.078	-8.7974	-9.5818	-16.163	-11.04	-10.847	-12.234	-13.112	-9.3781	-13.121	-13.178	-10.432	-13.96	-14.455	-12.003	-13.345	-15.046	-10.474
-11.52	-10.761	-11.861	-13.307	-12.774	-8.5321	-10.243	-9.2251	-9.2116	-9.1631	-13.061	-13.818	-9.544	-8.5241	-16.508	-11.663	-10.299	-8.9949	-11.322	-13.114	-11.893	-11.528	-10.127	-11.557	-9.818	-9.9106	-9.9569	-13.99	-11.253	-8.8897	-9.3051	-8.9207	-10.334	-12.163	-9.6416	-7.406	-6.9565	-10.56	-13.129	-11.193	-6.6432	-9.7123	-10.587	-11.966	-10.339	-8.2368	-12.533	-11.637	-11.485	-11.113
-8.35	-10.128	-9.1638	-11.722	-10.713	-9.91	-11.253	-8.8756	-9.191	-11.075	-12.785	-11.534	-7.9764	-12.525	-5.7515	-9.2404	-10.441	-13.13	-10.614	-9.1595	-12.943	-10.575	-10.06	-7.3139	-6.1705	-7.0504	-12.315	-8.4951	-8.6572	-11.432	-8.2018	-9.1667	-8.1811	-7.8631	-12.206	-9.0854	-7.2366	-7.2004	-7.757	-11.131	-8.7444	-8.9689	-11.162	-11.423	-10.836	-10.634	-8.0422	-9.3569	-8.8232	-10.788
-20.836	-20.888	-22.177	-23.802	-22.123	-21.699	-19.377	-22.325	-20.929	-22.844	-22.6	-21.321	-24.117	-22.66	-23.96	-20.742	-23.207	-23.506	-23.384	-21.579	-23.904	-23.635	-19.62	-23.224	-22.106	-22.673	-22.273	-26.221	-23.467	-22.857	-20.942	-21.427	-24.031	-23.986	-22.056	-19.822	-20.98	-19.404	-21.962	-23.402	-24.041	-21.325	-20.349	-23.321	-25.317	-21.446	-26.766	-20.575	-24.367	-22.339
-2.5026	-1.231	-2.2159	-3.0796	-3.8464	-2.3817	-1.7822	-3.3228	-6.2029	-3.1385	-2.3567	-2.9691	-2.507	-3.7368	-3.6363	-3.6442	-2.3082	-0.20864	-0.8357	-2.0792	-5.4458	-4.5244	-4.6929	-0.79445	-3.6927	-3.0057	-5.9365	-4.7437	-2.1464	0.013579	-4.9299	-1.5938	-1.7537	-4.6427	-3.2967	-3.2348	-2.1964	-5.3925	-1.9805	-2.1349	-3.4575	-1.0322	1.4984	-0.97959	-2.384	-1.8268	0.088345	-3.2332	-7.7016	-1.1507
-6.6425	-9.8932	-7.9585	-4.6135	-5.8682	-4.731	-3.7778	-7.3351	-5.1396	-7.4581	-8.0319	-5.8561	-6.0233	-7.29	-6.2307	-6.035	-6.0541	-5.9147	-7.9179	-5.6425	-4.8823	-9.7094	-6.9222	-5.8918	-7.1746	-5.5989	-7.3523	-7.8043	-5.2716	-7.7184	-6.4207	-8.6252	-4.4133	-8.4062	-6.3745	-8.5031	-4.7731	-8.1232	-6.6066	-7.0475	-4.2968	-5.1669	-9.6765	-7.0939	-6.1922	-5.3749	-6.4445	-6.7184	-9.229	-5.1495
8.0658	7.23	9.4938	8.1972	9.3156	8.6363	9.9243	10.31	8.0964	9.0168	8.2517	5.5623	6.2729	8.6714	6.4602	5.6831	11.053	7.0484	12.408	7.6538	9.9835	11.237	8.5596	8.5118	7.0379	6.4429	9.0921	7.0012	7.8507	4.7226	5.9357	12.869	9.2272	11.19	7.3736	8.7133	8.3216	8.9765	4.9954	6.4781	7.1793	8.6825	8.4322	6.7832	10.618	10.926	11.391	8.5204	9.5037	6.8561
-1.8821	-1.0429	-4.4779	-3.0675	-1.0171	-0.081458	-0.48608	-0.85117	-0.50143	0.23883	-2.8693	-0.44795	-3.1652	-2.3891	-3.0587	0.88849	-0.37541	-1.8395	-4.2815	-0.39339	-3.1091	1.1724	0.46879	-0.30533	-1.6018	-0.66996	0.1264	-2.6344	-0.88845	-1.4351	-1.9663	2.5081	-3.7088	-0.37649	1.1938	-2.2341	-1.9043	-0.41105	2.7985	-0.82559	-2.1033	1.7786	-2.6165	2.261	-0.63459	1.6451	-1.1733	-0.93047	1.2021	-0.74358
-3.0667	1.1321	1.4336	-0.68342	-1.4037	-1.2766	3.6427	-0.24483	-0.75687	-0.93457	-0.99757	0.75596	1.2977	-1.3321	-1.3595	-3.2525	-2.2551	-1.49	-4.6902	-1.6602	-1.1518	-2.6205	-0.93374	-0.785	-0.70444	-3.3804	-1.4185	-2.5485	3.2974	0.11237	-3.5331	-2.361	-3.9106	-0.52212	-2.7843	-2.4653	2.4681	0.44261	-2.128	-1.9154	-5.6724	-2.5404	1.6817	-2.5491	-1.8131	-0.10297	-1.7229	-0.19906	-0.16268	0.45041
-10.29	-13.739	-10.729	-15.285	-11.108	-14.475	-12.944	-12.531	-12.041	-12.61	-9.1662	-12.916	-10.65	-14.344	-14.721	-13.429	-12.484	-12.541	-13.817	-12.368	-7.3645	-12.169	-15.097	-14.105	-15.694	-12.44	-15.588	-13.952	-14.394	-11.409	-14.38	-13.341	-11.62	-14.206	-12.037	-13.959	-13.508	-14.022	-12.951	-13.606	-17.469	-14.562	-16.464	-11.091	-11.242	-15.498	-10.824	-11.777	-14.802	-13.777
-1.0352	-2.3671	-3.2908	-4.6165	-5.005	-4.8048	-1.9251	-2.7961	-2.0154	-7.095	-3.1567	-3.3853	-3.4955	-1.103	-1.4061	-3.7826	-3.9686	-3.6941	-1.5297	-3.1353	-4.0193	-4.3019	-6.1825	-2.102	-2.9389	-3.8053	-1.9204	0.97976	-5.7585	-3.1932	-0.96683	-0.80782	-2.9851	-1.6014	-2.4632	-3.2933	-3.3212	-3.8527	-4.3676	-4.0105	-1.7055	-0.83224	-4.3261	-2.6608	-2.3291	-6.5024	-3.3654	-0.28076	-1.5125	-4.2884
1.8316	-0.30497	1.2165	-1.2102	-0.57854	0.13854	0.29517	0.7714	0.50271	0.97032	-2.2215	0.061525	0.34651	2.1487	-1.727	-1.9043	2.576	-2.0911	-1.3241	-1.058	2.17	0.92739	-2.2691	-0.62606	-0.08661	1.0294	-1.1752	1.2812	-1.815	0.84588	-2.5191	1.0863	-3.5179	-0.59466	1.677	1.7626	1.45	1.8726	0.25553	3.2189	-0.59094	-2.7353	0.19496	3.3018	-4.1706	-3.918	2.3999	2.1241	1.882	0.77392
4.0417	4.1451	2.7069	4.0375	1.763	5.3554	3.1367	-0.06823	1.1153	4.056	2.0904	3.3575	3.3164	6.634	0.63078	5.5077	3.2234	2.2663	3.7999	0.29286	1.6868	2.7884	2.7554	2.4945	-0.48436	2.0592	-1.5388	1.8439	2.8759	-0.17115	3.7348	1.7997	2.9824	3.3585	3.0716	-0.43653	1.4318	3.3374	0.66692	1.855	2.2084	0.38207	1.6887	4.1485	0.031773	0.67028	1.5899	-0.25705	2.099	3.3413
-9.8806	-11.576	-6.3305	-9.9178	-11.076	-9.3587	-11.605	-8.1465	-7.8702	-7.8439	-13.377	-6.6233	-10.368	-7.2437	-9.8155	-6.1071	-10.402	-11.722	-9.4965	-13.087	-10.197	-7.893	-7.6216	-6.3639	-6.4077	-8.1936	-9.5982	-10.63	-12.775	-8.7313	-7.7607	-9.7382	-11.551	-8.735	-6.6909	-8.9141	-10.271	-8.8695	-6.1358	-8.0052	-9.009	-7.6537	-9.343	-9.9172	-8.1687	-8.3635	-6.6768	-9.9651	-10.39	-8.2001
-13.571	-10.867	-13.638	-11	-14.5	-11.008	-13.775	-13.586	-12.09	-10.612	-13.225	-13.119	-15.11	-11.133	-11.816	-14.016	-16.749	-10.008	-14.821	-11.995	-11.991	-13.566	-13.935	-12.759	-14.772	-8.7181	-12.893	-9.7358	-12.386	-13.018	-11.15	-12.26	-16.22	-14.341	-10.006	-14.579	-14.575	-10.715	-13.178	-12.708	-11.104	-13.792	-12.37	-12.343	-11.276	-12.934	-13.507	-11.024	-12.411	-15.872
-6.3719	-2.9769	-3.7496	-2.1661	-3.9471	-0.71005	-3.4561	-5.0462	-5.3378	-3.932	-2.2926	-4.1767	-5.8045	-6.6177	-2.1089	-2.5921	-2.8804	-1.9802	-1.2514	-1.4258	-4.2107	-5.4156	-3.0583	-4.8546	-4.4302	-4.6942	-5.2461	-1.381	-3.8586	-0.80784	-1.9586	-4.8218	-3.2079	-3.6174	-4.6348	-0.78623	-2.0806	-3.2613	-6.5914	-3.0427	-4.806	-5.6242	-6.8554	-4.7338	-6.7026	-5.0245	-2.0973	-5.1737	-6.1005	-6.5123
-2.6633	-0.54828	-2.0325	-3.7663	-2.3799	-1.5347	-2.4146	0.003871	-1.9658	-1.1854	-0.97711	-1.1181	-1.8634	-1.3165	-0.66315	-1.6764	-1.6017	-2.0233	0.11587	-1.0623	-1.2152	-0.85857	-2.58	0.097225	-3.0457	-2.5352	-1.3257	-2.6484	-4.783	-0.95259	-0.36974	-0.080336	-1.6567	-1.7487	-4.3644	-1.6547	-0.38384	0.75717	1.0023	0.15344	-2.9645	-1.6655	-3.0114	-2.1199	-1.3752	-2.4003	-1.2878	-0.40644	0.62286	-1.2422
-0.78466	2.1508	4.0885	3.2188	-1.2502	0.71119	1.6507	0.943	-2.6122	-0.47464	0.57946	2.7645	-1.62	-0.3812	4.3387	1.6666	1.9817	-1.0798	1.7615	0.42098	-0.28837	-0.27606	-3.1858	0.2752	2.6609	-0.10534	0.37304	0.98658	0.84487	1.999	2.1028	0.95065	0.14607	0.042559	-0.16366	3.4989	-2.7256	-2.7083	-0.92436	0.71931	-0.00048608	3.3384	-0.5718	2.3575	-0.62124	4.4	-0.61023	-0.14132	0.23848	-0.6238
-13.921	-10.184	-11.243	-11.137	-14.033	-12.55	-15.197	-15.458	-11.265	-11.31	-12.688	-12.429	-12.997	-7.0577	-13.44	-14.304	-9.6756	-12.087	-15.577	-8.8243	-13.196	-11.849	-9.8846	-10.394	-12.156	-14.232	-10.523	-9.7271	-11.528	-11.688	-10.616	-11.513	-12.014	-15.524	-13.381	-12.454	-13.019	-13.598	-13.943	-11.426	-9.0752	-12.797	-11.485	-15.183	-10.322	-11.78	-13.999	-10.421	-11.306	-10.04
-1.041	-2.966	-2.2469	0.45453	-1.9051	-3.0885	-3.3632	-0.0069199	-3.2874	-1.8375	-2.4725	-1.341	-1.9954	-2.9881	-3.9052	-0.40733	-2.5139	-5.1424	-2.9526	-0.70675	0.83829	-3.3654	-6.0784	-2.5046	-3.3226	-2.4387	0.69212	-1.1468	-2.5506	-1.7117	-3.7042	-2.6326	-5.1	-4.093	-2.7645	-3.509	-5.2408	-2.2911	-0.19367	-4.9836	-1.0087	-1.6784	-2.3172	-0.10388	-0.95471	-1.9664	-2.5539	-3.9516	-4.5016	-0.31508
-12.227	-8.8916	-9.3062	-8.8806	-8.8309	-8.9204	-10.143	-7.4182	-10.505	-10.655	-8.7677	-12.41	-9.664	-9.5124	-7.4858	-9.6314	-9.263	-10.534	-6.1289	-11.336	-8.374	-8.3797	-7.7833	-9.743	-11.847	-9.2294	-9.5368	-12.337	-8.4417	-11.771	-8.537	-7.9991	-9.1585	-8.9587	-10.61	-8.7931	-9.89	-8.0245	-11.287	-8.8175	-12.416	-8.7121	-6.9824	-11.47	-8.6357	-10.756	-5.4955	-8.1867	-6.7998	-6.7755
-1.335	0.89402	-3.0323	-1.398	-1.6737	-1.6238	-3.4656	-2.9407	0.26332	-1.1454	-2.2405	1.7885	-3.661	2.0287	-2.9954	1.3958	-0.44531	-4.1384	-4.2112	-3.5154	0.86189	-2.9017	-0.047092	0.53902	-2.9595	-2.8013	-4.4549	-4.0731	-2.5151	-1.1972	-2.1827	-0.58866	-1.3117	-3.0533	0.26444	-0.18826	-2.5558	-0.12072	-0.37108	-1.9349	-1.596	-1.2834	-1.6717	-4.76	-1.0248	-3.5858	1.7814	-1.0133	-0.59458	-3.2889
-10.036	-9.9678	-10.991	-12.759	-13.98	-9.0118	-9.6519	-12.754	-9.638	-9.8021	-12.956	-10.79	-12.843	-12.383	-12.126	-6.8595	-12.968	-11.096	-10.998	-7.5118	-12.441	-12.063	-13.175	-14.389	-9.145	-13.823	-12.208	-9.7831	-10.005	-9.7347	-7.7057	-9.1327	-10.609	-10.831	-13.901	-13.366	-10.242	-11.698	-9.2995	-12.25	-10.086	-9.6284	-11.739	-10.157	-12.458	-12.623	-13.754	-9.8789	-13.701	-12.89
-0.55484	-2.3922	-1.7658	-0.78754	0.28607	-1.8809	0.98273	-5.4876	-4.3956	-2.341	-0.95579	1.4961	1.6928	-0.58765	-2.232	0.63555	-1.0186	-4.6688	-2.0362	-0.85982	-3.3443	-1.3639	-1.6959	0.85828	-1.2116	-1.1317	-2.7208	-3.7656	0.63572	-1.9824	-0.070088	-3.4321	-2.1456	2.5083	-1.4233	-2.7766	-1.7833	-3.0243	-0.80572	0.89847	-0.2325	-3.9599	1.7427	-1.8756	-1.007	-3.9654	-1.4025	-1.0893	-2.9248	-2.861
-10.505	-10.519	-8.2765	-14.968	-10.09	-9.4598	-12.482	-10.334	-7.9955	-10.622	-12.831	-12.066	-12.496	-10.967	-9.7891	-12.593	-9.9507	-13.222	-12.378	-9.375	-12.206	-12.029	-10.641	-14.357	-11.211	-12.681	-11.507	-12.284	-12.739	-10.325	-11.658	-10.549	-10.822	-14.615	-9.8143	-11.005	-9.5456	-11.695	-13.61	-7.3718	-11.331	-12.014	-10.302	-14.029	-15.075	-9.1502	-11.086	-9.9916	-10.281	-11.522
-24.558	-22.542	-22.846	-22.148	-22.849	-23.186	-21.973	-22.569	-25.203	-24.786	-21.43	-21.142	-20.029	-21.935	-21.348	-21.424	-23.198	-20.656	-22.875	-25.234	-23.638	-24.277	-22.789	-21.527	-20.329	-18.78	-23.285	-19.288	-23.539	-22.375	-22.289	-23.096	-21.545	-20.268	-21.23	-22.42	-25.502	-20.566	-22.849	-21.097	-22.167	-22.524	-21.592	-22.405	-21.931	-20.561	-21.893	-22.388	-22.512	-18.443
-2.5344	-5.2512	-6.8616	-6.2249	-4.1465	-6.4039	-5.739	-7.8415	-5.4096	-4.8069	-2.3682	-6.5349	-3.235	-4.3083	-7.4576	-6.8512	-6.8824	-5.5853	-3.131	-4.6506	-6.341	-1.9994	-6.6521	-8.1224	-5.3411	-7.5494	-7.3802	-7.1004	-5.1356	-6.533	-7.7383	-5.2211	-5.4758	-6.1215	-1.8543	-5.693	-5.5634	-5.0643	-6.4996	-8.6952	-7.6126	-5.3107	-5.2651	-9.3718	-5.4548	-6.5353	-7.2983	-3.3751	-6.5287	-7.0464
-14.288	-13.938	-11.657	-16.01	-10.619	-13.392	-13.424	-14.424	-14.454	-13.327	-13.752	-13.681	-12.811	-11.745	-11.696	-12.976	-13.725	-15.264	-11.809	-13.287	-11.191	-10.057	-12.787	-13.536	-18.463	-15.244	-14.742	-15.378	-13.77	-11.211	-12.836	-14.694	-11.549	-11.03	-10.397	-13.749	-16.184	-12.231	-12.123	-11.125	-12.773	-11.659	-15.051	-14.461	-13.664	-11.383	-16.324	-13.145	-11.664	-12.168
-8.7689	-11.118	-10.021	-12.779	-9.8075	-7.8993	-11.631	-12.465	-10.211	-14.085	-9.9912	-10.154	-13.176	-11.699	-13.376	-11.673	-7.7091	-12.727	-10.705	-10.664	-11.633	-12.487	-11.03	-11.713	-9.6069	-8.4284	-11.012	-9.8962	-9.5326	-12.619	-9.5965	-10.629	-13.426	-11.304	-9.9422	-9.3606	-7.1854	-13.472	-15.477	-7.2944	-10.987	-9.4191	-11.242	-13.343	-9.578	-10.817	-11.092	-7.8041	-11.419	-10.996
-11.359	-10.856	-8.6688	-9.3271	-8.4039	-9.7304	-11.237	-7.965	-12.051	-11.351	-11.576	-9.8052	-13.018	-12.537	-10.231	-8.1269	-9.7395	-8.337	-10.046	-9.0219	-13.07	-12.848	-8.8149	-11.545	-9.983	-10.993	-9.0298	-11.423	-12.037	-12.512	-10.329	-6.3827	-10.416	-10.532	-8.9664	-6.7526	-6.3784	-7.5171	-8.8745	-7.6981	-6.0034	-9.9409	-12.234	-8.7861	-8.9329	-8.9885	-11.053	-7.4017	-10.607	-8.2652
1.4102	1.6028	1.7467	0.42586	2.7505	1.826	2.2076	2.4901	0.028117	-1.4066	2.3568	2.2849	-1.2602	3.5725	1.0267	2.6061	1.4453	1.6249	2.8644	1.6803	3.3264	4.387	1.4579	-0.85	-2.5337	0.71864	0.38003	0.76537	1.9189	1.9312	0.73173	-0.023814	1.0423	1.444	1.2784	-1.166	0.74756	4.6268	2.0409	0.67498	5.0969	2.7983	3.9206	3.9983	4.165	-1.1618	2.0371	-1.2221	4.9261	1.722
0.53687	-0.34108	0.75762	2.4863	3.157	1.4204	2.122	2.7826	1.162	2.2946	4.8933	1.002	1.2803	0.90328	-1.3167	4.7977	4.019	1.5577	-0.42445	0.32428	2.9666	3.4263	1.6645	1.6936	-0.83555	2.987	1.4362	3.3411	1.2828	1.6607	3.2371	2.5238	1.7732	-0.59142	3.1241	3.7095	0.0029061	0.56152	3.1672	-1.4742	1.2901	3.8959	1.8663	-0.73128	2.2875	0.95573	1.5951	1.3364	0.41353	-0.20445
7.4109	7.4156	7.6239	6.2759	7.3623	6.2745	3.6663	4.8932	5.8914	7.2626	5.3479	6.6655	5.7033	4.9625	7.6964	7.7723	5.7242	6.6458	7.966	4.0944	9.5324	11.126	8.0767	4.879	8.6335	5.5931	6.969	11.061	4.5068	8.8209	10.166	3.5999	8.1311	7.593	6.7611	5.1185	7.6897	8.9237	4.9897	6.8835	9.5978	9.1903	5.9051	9.2987	7.2516	9.5603	7.798	4.8331	5.4749	4.0514
1.8798	0.80957	-0.24964	1.0103	3.0701	-1.8732	-1.022	0.48096	1.2122	0.54715	-1.3457	-2.3016	-1.0977	-2.8485	0.65679	1.7504	0.4304	-2.2912	1.502	0.17498	-1.3098	-1.256	0.4727	1.5153	-1.7002	-0.23206	-1.4721	1.7405	0.5587	-2.6195	0.89061	0.44651	0.5982	3.3963	-0.33951	2.9529	2.9785	1.4778	2.4829	0.87292	1.8917	4.6443	-0.07396	1.5706	-1.1759	-0.50832	0.56982	-0.51623	-1.0099	-1.5922
-23.421	-20.204	-21.11	-26.162	-20.918	-22.255	-19.07	-25.034	-22.217	-24.195	-20.471	-25.039	-23.072	-19.932	-22.742	-23.415	-24.06	-23.456	-16.842	-20.084	-22.041	-23.485	-19.025	-20.423	-19.75	-21.721	-24.26	-21.315	-20.506	-18.501	-21.283	-21.793	-20.827	-22.915	-24.609	-22.682	-21.933	-21.922	-21.401	-20.243	-21.555	-21.489	-21.248	-23.616	-23.904	-21.102	-18.725	-22.799	-22.988	-20.482
-7.8629	-6.269	-3.4059	-3.0862	-2.2746	-4.5337	-5.1605	-4.3191	-3.2593	-4.3739	-4.746	-4.7653	-4.3226	-5.7552	-5.6286	-4.4715	-1.0652	-2.8483	-6.0965	-1.4546	-1.1378	-4.0652	-4.5762	-2.3929	-5.3016	-4.178	-5.9815	-4.2244	-3.1814	-2.0261	-3.0131	-0.03881	-2.008	-6.3476	-6.5014	-7.1928	-3.1803	-3.7568	-3.1615	-4.384	-3.9098	-1.3313	-4.5256	-6.8747	-4.9674	-5.1566	-7.2757	-6.6379	-8.1143	-6.9108
-1.0456	-7.667	-2.6977	-3.9396	-3.7485	-4.9756	-3.432	-3.7673	-3.5607	-5.0803	-2.7956	-1.8131	-9.2706	-1.1418	-4.6133	-3.1083	-3.6603	-4.6218	-1.7914	-3.9463	-3.7633	-3.3995	-4.3944	-6.0658	-4.2578	-3.2485	-3.9443	-2.346	-4.3925	-4.7551	-2.0399	-0.34157	-7.1505	-4.7096	-5.2878	-3.3006	-3.4501	-4.5773	-4.0541	-3.7057	-6.5997	-4.8586	-1.4888	-6.6811	-2.813	-3.3899	-5.7341	-4.1076	-5.1593	-0.98902
-2.3529	1.2568	-1.9297	-1.7987	-3.3114	-3.7184	-3.1883	-1.7075	-0.6304	-2.3345	0.88145	-2.7898	-2.1335	-0.51267	0.1429	0.50017	0.12386	-0.23227	-3.0501	-2.3899	-1.5994	-4.2195	0.17616	-6.0625	-2.3739	-0.080149	-0.60751	0.95431	-4.752	-3.569	0.014937	-1.2511	-3.9678	-2.2876	-2.9402	0.36263	-1.8794	-3.6323	-3.5316	-2.0075	-3.9766	-1.0403	-1.6063	-6.2448	-2.3414	-1.7003	-3.6299	-0.41632	-0.48752	-1.7046
-2.2868	-6.8514	-1.9774	-6.0168	-4.3823	-3.7366	-4.0195	-6.4055	-2.009	-0.47702	-4.097	-2.4039	-6.1583	-5.3127	-3.918	-5.3844	-2.3052	-1.9418	-2.8049	-4.6244	-5.607	-4.4504	-4.2507	-4.3133	-2.0879	-3.3563	-7.9113	-2.8672	-3.3008	-5.5046	-3.2699	-5.1354	-4.1631	-6.2109	-4.1674	-4.0466	-2.6084	-4.7345	-2.0643	-4.5997	-6.1859	-4.204	-3.1599	-8.0613	-4.8974	-6.0348	-4.1941	-6.343	-6.3007	-1.6709
-3.0355	-1.8136	-6.0962	-6.5808	-8.7965	-1.9279	-5.3022	-6.185	-8.2317	-1.3831	-6.9197	-4.7877	-2.7809	-6.743	-3.8424	-5.1298	-4.5266	-2.3691	-1.8161	-5.9822	-7.6084	-6.0599	-5.4272	-8.379	-5.6304	-4.6375	-6.5325	-6.1394	-2.7431	-7.6738	-4.1249	-5.1502	-1.2061	-6.1185	-4.1857	-2.5911	-3.9515	-3.9077	-4.8803	-5.1209	-5.8924	-4.7079	-1.0326	-4.8407	-5.4729	-6.9482	-5.1186	-7.507	-4.5309	-2.5519
-9.8146	-7.603	-7.4644	-7.7878	-11.427	-7.6575	-10.178	-5.5106	-10.951	-8.8083	-7.8363	-7.6723	-10.313	-9.726	-8.4821	-6.8273	-11.926	-12.419	-7.1913	-10.022	-6.4662	-11.395	-5.7078	-9.9387	-7.2108	-7.6603	-5.5896	-8.1255	-9.4194	-12.974	-10.18	-8.5541	-11.506	-11.154	-11.808	-10.55	-10.272	-9.3331	-9.2194	-9.7172	-10.62	-10.858	-11.652	-10.281	-8.7304	-10.469	-10.903	-9.3161	-11.035	-10.203
-5.1277	-6.6344	-8.3464	-7.3635	-4.6932	-8.4362	-6.9183	-6.3023	-5.1766	-6.2427	-4.8732	-9.9931	-6.7385	-3.0916	-4.3892	-5.4893	-5.8918	-6.8633	-8.3758	-4.5827	-8.3417	-10.489	-5.5153	-8.978	-8.2375	-6.7851	-2.6695	-8.2978	-6.5017	-6.1524	-4.5389	-7.6085	-6.584	-8.018	-6.2741	-7.1925	-5.9225	-5.4084	-8.4491	-9.0294	-4.056	-9.5225	-4.834	-6.9719	-6.469	-7.5266	-6.1955	-3.0426	-7.1987	-9.6247
-5.3085	-5.3699	-3.7262	-2.6401	-3.4512	-5.3942	-5.5816	-5.6654	-5.7496	-2.909	-6.6061	-7.0031	-5.963	-4.0277	-5.7682	-8.2488	-5.4513	-6.3931	-3.9895	-5.5654	-5.3471	-1.7511	-3.0085	-2.727	-6.5428	-4.2077	-7.5944	-5.0902	-0.31405	-7.3431	-8.5451	-5.509	-2.9988	-2.1711	-5.4776	-6.8863	-5.7177	-5.2836	-6.8756	-5.1796	-5.4836	-6.1037	-6.6686	-5.0733	-3.6124	-6.4321	-7.1274	-5.3398	-5.1497	-5.2152
1.4899	0.012772	0.59807	3.9498	3.3156	-2.3549	-2.1928	-0.014354	1.7226	0.43419	-0.54157	2.8673	-2.3876	0.51472	3.6354	1.779	-1.6708	-1.0044	2.6842	-1.1877	4.2029	-0.04857	-0.74568	-0.2148	1.6586	0.26027	-0.77138	0.23806	2.2053	-0.020204	1.5776	-0.90084	-1.1583	0.51889	1.547	-0.035406	-0.58002	2.0823	-2.9266	-1.4874	-1.4901	-0.78238	-1.9167	-2.6733	-2.0101	-2.5432	-0.027248	-1.9891	-0.61051	-1.4812
-14.715	-11.701	-12.704	-15.39	-12.549	-12.79	-14.029	-11.282	-11.511	-13.097	-12.078	-12.774	-11.414	-10.922	-11.142	-12.723	-12.857	-11.312	-14.964	-13.569	-13.841	-14.123	-12.546	-14.491	-11.974	-13.516	-9.5828	-14.837	-12.307	-12.788	-10.538	-12.049	-11.591	-13.632	-11.422	-13.598	-12.086	-11.321	-11.911	-12.48	-11.767	-14.133	-10.895	-13.619	-11.28	-8.8673	-14.052	-10.298	-9.2156	-10.596
-11.611	-12.126	-14.711	-14.346	-14.372	-12.259	-10.97	-10.041	-12.284	-12.511	-15.993	-13.079	-10.723	-12.919	-12.749	-11.613	-14.879	-10.316	-11.631	-11.121	-13.108	-12.744	-15.756	-13.678	-9.6235	-14.345	-9.4163	-13.705	-11.696	-12.859	-11.984	-14.347	-13.881	-8.7145	-11.945	-13.223	-10.088	-14.155	-13.472	-12.909	-14.532	-11.018	-10.97	-16.982	-12.6	-12.848	-13.492	-14.005	-12.631	-14.717
-2.169	-0.21053	-1.9094	-2.6377	-1.6967	-4.1305	-3.1231	-2.5828	-1.1592	-2.7216	-1.1195	-0.83475	-4.7568	-6.2113	-2.7861	-2.6159	-0.32149	-4.3518	-3.76	-4.178	-5.5559	-1.6018	2.6928	-3.8336	-3.5619	-6.8748	-5.7572	-3.3256	-4.0416	-1.9775	-4.7953	-2.3991	-0.81612	-0.95416	-0.61887	0.10313	0.8527	-2.1852	-3.3093	-3.8616	-4.4784	-6.5702	-4.1029	-4.5677	-0.80765	-4.7555	0.29955	-2.0915	-1.2706	-0.70432
-12.294	-16.264	-15.145	-14.244	-14.944	-15.553	-14.631	-15.691	-15.797	-14.487	-16.596	-15.021	-15.602	-14.475	-13.616	-13.311	-15.447	-14.742	-13.338	-10.915	-14.416	-14.018	-14.678	-15.733	-17.306	-15.687	-13.669	-11.198	-16.434	-11.972	-10.663	-15.203	-17.805	-13.101	-16.861	-12.474	-14.81	-17.723	-16.55	-14.826	-12.408	-13.122	-12.622	-14.566	-14.622	-14.821	-13.533	-13.934	-11.678	-14.971
1.4415	3.3917	2.5553	5.1006	-0.29932	1.8036	4.6937	3.244	4.9605	1.6537	1.9463	2.1431	-1.4008	2.4696	3.2297	6.9999	6.7483	1.6353	1.1994	1.1483	2.6601	2.0507	4.1454	5.0215	5.873	0.15201	4.9131	0.83623	1.9186	-0.060415	2.4918	3.8767	2.302	5.0405	4.8025	6.1735	4.366	2.473	2.1047	2.0759	3.4109	3.8176	3.8426	4.0285	3.1148	2.9089	4.0088	4.3353	2.1253	1.1106
-2.8961	-3.6487	-5.279	-4.8573	-2.7708	-5.1961	-2.6674	-2.3871	-5.2388	-5.5322	-3.6234	-4.1642	-6.0926	-4.4716	-3.8453	-5.7381	-3.3271	-7.2905	-5.7239	-3.8346	-7.1527	-4.7366	-3.6661	-4.3339	-2.3076	-4.2961	-4.6942	-6.677	-5.1414	-4.2592	-3.6582	-4.1402	-2.8183	-4.5436	-3.6938	-4.7076	-8.3274	-8.8859	-4.057	-4.074	-1.6563	-5.1306	-5.2326	-5.6048	-5.4207	-2.6817	-5.0907	-4.8951	-6.5159	-5.4248
7.1101	3.8529	5.7066	9.6306	6.3858	8.4329	5.9008	3.8784	9.0047	6.9494	10.665	7.5905	6.1033	7.6523	6.1619	6.138	8.8129	2.7499	4.5517	6.1487	5.7172	5.1558	6.5174	4.7805	6.444	6.8609	8.1162	5.362	3.9342	4.1396	6.8098	4.2995	11.42	4.8977	8.2578	6.8104	3.8271	4.9514	7.7191	6.0499	8.2035	6.68	7.4109	6.8186	7.8471	6.0725	9.2698	6.1349	7.9972	7.7979
-16.505	-15.874	-13.325	-15.109	-11.853	-14.817	-16.472	-14.023	-15.279	-11.117	-16.968	-12.938	-13.251	-12.918	-15.069	-14.865	-11.195	-16.263	-15.714	-14.519	-14.098	-13.622	-14.093	-13.477	-14.126	-15.333	-17.425	-12.54	-15.122	-13.087	-15.193	-13.226	-15.472	-17.658	-13.016	-16.055	-17.261	-13.452	-15.635	-14.017	-13.677	-13.85	-16.269	-18.698	-14.266	-13.269	-14.618	-15.019	-14.072	-15.613
-11.914	-9.4967	-10.98	-9.4764	-8.6014	-7.8323	-11.247	-9.7658	-8.4023	-9.1739	-12.021	-9.7108	-8.8821	-8.851	-7.9739	-6.2305	-10.415	-8.4276	-9.4236	-8.1369	-10.564	-8.0682	-8.6514	-9.5549	-9.3003	-11.867	-6.314	-9.4938	-11.38	-7.9861	-9.64	-9.2574	-8.3673	-9.7489	-8.3956	-10.698	-10.299	-10.166	-8.8667	-8.5433	-11.543	-9.0687	-8.7683	-8.2033	-9.1144	-9.3779	-3.7992	-10.066	-5.308	-13.04
-0.33449	-1.9071	-3.2775	-3.7761	-2.796	-2.7177	1.1975	-5.3445	-3.6873	-1.5952	-5.9404	-1.2267	-2.2905	-4.247	-4.7081	-3.0708	-3.758	-2.9993	-1.0118	-3.6081	0.31883	-0.36121	-4.2168	-6.5749	-6.946	-5.1753	-2.7166	-3.5531	-5.2491	-1.5003	-3.5786	-2.0429	-4.3938	-4.252	-2.3596	-6.9328	-0.91418	-7.1841	-3.4404	-1.4259	-6.7894	-6.8729	-5.746	-1.1228	-5.3576	-5.2664	-2.145	-5.0376	-2.7901	-7.3453
-6.5817	-9.3547	-7.9683	-9.4422	-2.6196	-10.194	-3.9348	-5.925	-5.8829	-8.8028	-9.6633	-5.2135	-3.1644	-5.7283	-7.845	-6.7436	-7.7843	-7.5826	-7.8915	-4.0644	-7.1602	-4.9909	-8.5477	-3.5939	-8.4628	-8.1715	-5.433	-10.004	-8.2128	-7.9687	-9.3229	-6.6602	-7.9148	-6.5397	-8.457	-10.496	-8.7239	-6.0818	-4.8427	-7.2863	-7.8721	-6.6409	-9.9189	-4.4477	-10.373	-7.7003	-11.542	-4.7098	-6.8372	-7.8675
-0.80102	-2.7121	-3.0867	-0.58226	-1.8718	-2.5858	-2.7684	-2.8539	-1.0521	-1.2673	-0.018263	1.7509	1.917	-1.3758	1.6137	-1.2813	-3.2353	-1.3301	-1.6982	-2.0931	-5.7091	0.65251	-3.8279	-0.81098	-3.2546	-1.4659	1.0387	-3.4089	-0.095314	-1.9484	-3.805	-2.4491	0.98729	-0.83789	-2.5646	-2.8985	-1.2545	-3.8979	-0.66374	-1.6106	-3.3533	-0.74726	-2.2087	1.7849	0.95427	0.34652	0.2679	-1.9847	-1.3593	-1.8146
7.0193	4.853	5.3178	2.2473	3.2697	4.3828	1.9695	4.3409	3.3829	6.285	2.9984	3.4198	7.497	6.1105	6.1078	0.15232	4.3115	4.4445	4.382	2.4286	-0.70085	5.4354	2.6545	7.3591	2.6937	7.3381	0.36361	6.7295	3.157	3.2045	4.6432	4.5411	3.2145	8.2273	1.3845	3.9265	3.238	5.1238	5.1351	5.0891	4.7777	6.3636	2.8097	7.9734	4.7699	0.14639	5.0779	2.3874	5.7777	3.3105
-2.341	-1.7356	-0.98567	-0.47065	-1.5135	-0.30885	1.6092	-1.3208	-1.9398	-0.76685	2.7251	-1.1409	-0.018157	0.29115	0.76028	-0.8364	-2.3706	-1.239	-2.132	-3.2127	-0.86328	-0.47605	-1.7257	1.6385	-0.46352	-0.35863	-0.78607	-0.092435	-2.3502	2.9385	0.83839	-0.68298	-1.5904	-1.9589	-0.042319	4.2244	-2.3941	-0.62619	-2.3253	-0.31726	0.24607	0.7689	-1.043	0.25576	0.493	-1.1524	-1.7082	-3.4466	-0.6973	2.3785
-3.2975	-2.4027	-1.9317	-3.7227	-1.1223	-2.7208	-2.7272	-3.6422	-2.4874	-2.5742	-5.1088	-2.8482	-1.4558	-2.1082	-5.1818	-1.8303	-2.8198	-8.252	-2.3542	-2.2405	-4.1142	-2.0957	-5.2215	4.2166	-3.3129	-0.65275	-7.5709	-4.1842	-0.63226	-3.909	-2.3358	-1.9268	-2.5729	-2.3872	-2.7632	-6.1695	-1.3123	-2.6801	-5.243	-4.6708	-0.46759	-3.7978	-1.8135	0.22221	-0.26601	-3.7565	-1.6419	-1.252	-3.1395	-1.1079
-4.8815	-3.8429	-3.3481	-4.0923	-4.7343	-4.9085	-6.7138	-3.5068	-5.2019	-1.6884	-5.6768	-7.1139	-4.4725	-2.7553	-6.1407	-5.1694	-4.173	-6.7006	-4.151	-5.5841	-5.9368	-4.9698	-5.3295	-3.9659	-7.3932	-8.9932	-4.4687	-4.0268	-3.6956	-2.6339	-5.1084	-1.2987	-4.5806	-7.8032	-4.9498	-4.5619	-4.9477	-4.3036	-9.0355	-3.7803	-7.5581	-5.9168	-4.1451	-4.4374	-8.3756	-4.6058	-7.2789	-6.1097	-4.0195	-3.7879
0.45976	-2.636	-3.317	0.026347	0.1452	-1.9565	0.71151	-0.10531	-0.43495	-1.7056	-2.439	-2.4985	-0.46547	-0.18854	0.34069	-1.2915	1.2729	3.4047	-0.77798	-0.40262	2.27	-3.7724	0.87696	-0.29564	-0.66477	0.28258	2.6336	0.31704	1.7669	1.3485	1.1123	0.4339	0.092348	-1.6613	-2.388	0.31052	-2.0869	3.868	-1.4126	-1.8772	2.3575	-1.8653	0.2303	-0.52398	0.81037	0.41672	-2.6153	0.20636	-0.89186	3.0402
8.8027	7.4052	7.9742	8.5107	7.3195	6.5706	2.611	5.7132	7.7769	8.5166	10.49	7.4688	13.058	9.5743	6.1771	7.838	10.043	6.8277	11.522	10.631	10.271	5.4584	6.9883	9.7974	7.7026	9.6975	7.5216	6.0559	8.4863	3.7923	7.3982	7.9583	8.6774	6.3038	9.8223	6.7619	7.0102	7.4652	9.3015	6.8963	7.4385	8.613	12.351	7.01	9.727	8.0325	9.7653	9.9408	8.4663	7.7335
-21.893	-25.082	-19.913	-21.111	-18.504	-23.253	-24.562	-22.366	-22.535	-22.891	-20.179	-19.287	-21.724	-23.466	-21.746	-21.117	-21.854	-24.426	-22.962	-20.468	-25.328	-23.595	-23.027	-17.63	-19.044	-20.202	-23.506	-22.257	-23.929	-18.671	-25.38	-22.157	-23.993	-22.083	-21.829	-24.963	-21.686	-24.873	-22.406	-20.706	-21.159	-22.269	-25.043	-23.361	-21.162	-19	-24.166	-22.028	-17.337	-24.504
8.7528	10.965	9.803	7.334	8.8068	6.8937	6.7047	7.1047	3.6135	10.147	6.6671	5.1048	10.352	7.7009	9.2867	8.3477	9.1049	7.2961	6.499	11.691	7.4897	8.3028	10.012	9.5175	7.3639	8.1184	11.859	7.4492	10.038	5.9334	6.9738	9.982	10.701	5.0882	7.9801	5.3177	9.1849	10.557	12.577	7.3985	7.3337	7.0551	10.574	7.7681	6.5411	10.775	9.4632	6.8751	7.2016	6.7616
-8.5863	-7.6549	-5.1861	-5.9646	-4.4597	-6.0798	-7.183	-7.7964	-7.0331	-4.3693	-4.0992	-5.2338	-5.0654	-5.3452	-6.0641	-2.7805	-4.1086	-6.3668	-7.9995	-8.0046	-9.8439	-4.4611	-3.6348	-6.0605	-4.9849	-8.5488	-4.4191	-5.2718	-7.9228	-4.3939	-5.9203	-5.0644	-8.5126	-6.1928	-5.478	-5.3767	-6.5962	-6.9764	-6.776	-6.0852	-5.5813	-7.1412	-5.7336	-6.1547	-7.1633	-6.6527	-9.6376	-6.0253	-6.0185	-7.7204
-2.222	3.0405	-1.2155	-1.7185	-1.9903	-0.8614	-0.18098	-2.8468	-1.5463	-2.3657	-0.89167	1.0777	-2.8513	-1.8678	-1.7411	-3.4138	2.6403	-1.3852	-4.1675	-3.3808	-4.0213	-1.1499	-2.9764	0.01244	-0.83588	-1.275	-3.9722	-3.0947	-3.0629	0.37988	-2.5527	-1.8265	3.0761	-3.2145	2.1985	-1.5826	-4.2811	1.6113	-0.67291	0.78708	-3.8604	-0.56212	-1.2561	0.63974	-1.3941	-3.6878	-3.8347	-4.5585	-2.5951	-4.6492
-3.1757	-4.9736	-6.6519	-6.5491	-5.8995	-5.6446	-2.3974	-7.2061	-4.7967	-8.7316	-7.8661	-5.2417	-5.1099	-9.6001	-5.0721	-5.6963	-8.8691	-2.9965	-3.0804	-5.1956	-5.5569	-9.7159	-4.7233	-7.8028	-2.9065	-6.715	-7.6277	-2.4967	-6.8106	-5.165	-3.608	-3.5305	-1.9625	-5.7673	-3.2077	-7.4106	-5.4117	-7.1824	-8.3425	-6.3039	-5.0004	-7.06	-5.3071	-6.5199	-4.8095	-1.6821	-6.0716	-5.2355	-7.0247	-3.9077
-5.5872	-3.9693	-5.4552	-4.066	-3.1706	-4.9979	-0.58448	-1.9601	-1.9113	-3.3986	-1.6158	-1.2304	-0.061151	-1.0824	-4.7088	-0.84824	-1.5588	-2.9499	0.043109	-4.9232	-4.575	-1.4128	-4.266	-3.9587	-2.0534	-3.2256	-4.5996	-5.349	-5.1824	-4.9911	-7.5852	-2.375	-3.0816	-7.1554	-3.0089	-3.4284	-1.5961	-5.2164	-5.0034	-3.9938	-6.4547	-2.5006	-3.9812	-3.9604	-4.1347	-6.1532	-2.9747	-0.99097	-6.7858	-2.9399
-14.19	-13.89	-14.5	-13.171	-13.228	-13.184	-15.663	-11.302	-12.564	-10.784	-14.733	-11.248	-12.805	-9.5912	-13.679	-11.882	-14.862	-15.604	-12.866	-15.93	-12.904	-10.428	-16.151	-13.377	-15.466	-15.583	-12.926	-13.742	-14.522	-12.727	-11.08	-14.664	-11.002	-11.494	-13.935	-13.866	-9.8657	-11.969	-14.922	-12.917	-11.119	-14.989	-10.41	-11.292	-9.5892	-14.725	-9.4113	-13.229	-12.861	-13.81
-0.078934	-3.0447	-2.353	-0.46513	1.1941	-1.9406	-1.3445	-3.1492	-2.995	-3.7875	-4.884	-4.8279	0.11076	-4.0099	-3.1064	-2.2715	-4.9285	0.36857	-3.4479	1.8003	-2.1303	-3.6484	-2.8239	-1.369	-0.65954	-2.7574	1.7605	-2.9801	-0.73798	-1.9475	-2.3505	-0.80757	-0.80184	-1.2724	0.36627	0.29106	-4.6186	-3.7022	-1.2786	-2.3458	-3.1626	-0.2198	-1.9577	-1.1592	-0.99378	-3.3244	-1.808	0.099151	-1.4233	-2.8869
-3.7748	0.29192	-2.7384	-3.5573	-7.0504	-4.4847	-2.2544	-4.2419	-5.6929	-5.5672	-1.6821	-3.5996	-3.3149	-3.6642	-4.3047	-1.7226	-2.7596	-6.5843	-4.9228	-3.7922	-1.0636	-3.0085	-2.9133	-0.82711	-3.7835	-3.4336	-2.0377	-1.7641	-3.7301	-4.2864	-2.0704	-0.92435	-1.5471	-1.9007	-2.6177	1.4178	-2.2111	-4.7333	-1.1903	-2.4626	-3.216	-2.6785	-4.0985	0.3926	-4.4363	-1.8875	-3.2529	-4.0238	-2.9083	-2.5111
-14.273	-12.146	-12.926	-11.868	-11.874	-10.476	-13.193	-10.616	-16.328	-10.626	-7.312	-11.477	-8.3255	-10.793	-13.019	-9.5247	-14.609	-11.529	-10.391	-10.704	-8.4298	-10.917	-8.7995	-12.82	-12.3	-11.641	-9.4183	-12.821	-8.552	-10.617	-9.7158	-8.4927	-12.141	-12.606	-13.218	-10.933	-10.761	-10.864	-11.127	-10.559	-10.832	-12.642	-10.367	-11.699	-10.017	-10.886	-12.428	-8.9441	-9.0141	-14.866
-5.0239	-1.2346	-2.3957	-4.2338	-1.3465	-4.6975	-1.9254	-4.0249	-2.3321	-0.77685	-3.0857	-2.8781	-3.5324	-1.3712	-2.7219	-3.7644	-0.01091	-1.3076	-3.1874	-1.7488	-2.7456	-2.2532	-3.795	1.1859	-4.5808	0.30242	-2.9453	-1.2709	-1.7308	-1.3748	-0.2825	-0.021254	-4.1704	-1.1797	-0.30375	-3.8543	-5.4557	-2.8442	-4.9585	-4.4717	-2.4959	-2.737	-2.1082	-2.9462	-3.1144	-2.9072	-2.9172	-3.4357	0.49839	-3.0079
-4.7824	-2.4909	-4.2967	-0.52158	0.25481	-2.8086	-5.7613	0.021554	-8.5802	-5.3384	-3.7289	-2.1143	-1.6872	-6.5001	-3.7159	-2.2287	-2.4376	-3.6558	-3.8892	-4.6342	0.094824	-4.9098	-2.6365	-2.4672	-0.88544	-1.2415	-3.3085	-1.8557	-2.9408	-4.7654	-3.9596	-2.3477	-2.7798	-3.4672	-5.5119	-1.9632	-2.0628	-6.8041	-3.419	-5.2888	-1.9764	-1.7309	-3.7592	-2.9801	-6.6392	-1.4516	-1.9567	-3.9292	-3.0087	-3.6419
4.3364	4.1689	2.7781	0.71538	-0.051617	0.30346	1.6658	2.1543	0.1753	1.0024	3.0605	0.16227	1.6094	1.5535	1.7665	-0.14611	0.94187	0.56311	1.3521	3.5056	1.0353	0.39284	2.4771	0.99348	0.8983	2.9111	-0.67243	-1.8545	1.2998	-0.65994	2.172	1.958	-0.22499	1.489	2.9759	1.1903	3.4581	-0.76375	2.1051	3.7575	-0.11945	4.0795	1.0387	2.7524	2.9791	0.90059	0.33005	3.2978	4.7781	2.6951
7.5612	9.6662	9.311	6.7949	6.5772	9.3543	8.1924	9.1432	12.215	6.3363	1.5569	9.3475	11.247	6.0061	8.4921	9.0726	5.4908	6.0366	6.1672	8.0826	8.1645	8.3198	10.329	10.314	5.4757	6.3573	7.1498	8.3688	6.7898	8.085	7.5181	7.7578	10.181	11.436	7.2527	9.9339	8.1149	9.2132	7.8821	9.3348	7.8902	6.4491	5.4454	6.8185	6.6854	9.9741	7.0168	7.0109	9.0937	8.6021
-0.74228	-0.5132	-0.12879	0.022844	3.4581	0.66601	3.1051	-1.2836	1.426	2.3512	2.8275	0.69863	2.9109	-2.6492	-0.18921	-0.089672	-2.4284	0.76432	2.5757	2.4369	1.7033	-4.5727	-3.16	-0.85125	1.8969	2.8321	-2.0199	-2.0101	0.3924	-1.1722	-3.8404	-0.83292	1.2958	-1.4755	-2.2472	0.37041	-0.41396	-0.54312	3.8686	1.9054	-0.48744	0.049388	0.053966	-1.0579	-0.96655	2.5227	0.90701	1.7639	-2.1799	1.0329
7.5669	6.4782	8.489	9.853	6.6709	7.1707	10.118	8.3049	10.253	8.2344	7.9812	9.5291	10.748	9.1596	10.888	5.0901	10.233	7.8236	11.427	8.8701	6.5779	5.6037	6.1995	8.8967	9.3348	11.067	9.0293	9.5115	5.8263	7.2865	9.943	10.622	7.2629	6.0887	9.5972	9.9479	6.323	10.415	8.1942	10.364	9.8511	8.276	5.9544	11.308	11.072	11.969	7.9067	8.7986	11.655	9.5375
-6.7888	-4.4476	-9.328	-0.9355	-7.6509	-5.7977	-4.7477	-5.0706	-5.005	-4.974	-6.9473	-3.3242	-3.9348	-3.5834	-6.25	-6.0231	-6.1591	-3.0403	-4.3389	-6.0891	-5.097	-7.392	-5.7235	-3.0853	-3.8592	-6.1788	-2.473	-3.9953	-8.0311	-6.4821	-3.1281	-8.2189	-3.3075	-7.3084	-6.5209	-7.9855	-2.4736	-5.7418	-9.8782	-3.1409	-5.1147	-6.243	-6.5292	-6.0645	-5.5553	-8.1322	-5.386	-7.3166	-5.4772	-4.8846
1.9128	3.5621	-3.6695	0.61471	-2.6207	-2.0737	-3.5174	1.4048	0.48154	-4.0656	1.8839	2.509	1.536	-0.64655	1.4042	0.44649	1.8277	-1.3258	-2.082	0.13792	-3.7189	0.076552	0.35041	0.38187	0.40981	-0.0034296	1.7572	1.6402	2.2184	-0.32389	-1.8459	0.41896	-0.32839	-0.38483	-1.4824	2.5899	-0.0030231	-0.90609	-1.6537	0.16304	1.6011	0.7719	1.6627	-3.2296	1.5144	2.1991	-3.6109	0.21909	-0.90504	0.36791
-13.761	-11.519	-12.302	-12.025	-11.247	-10.816	-14.353	-11.958	-8.191	-11.931	-13.666	-10.856	-14.053	-12.683	-10.808	-13.394	-13.776	-11.6	-12.97	-11.411	-12.42	-16.885	-14.734	-10.352	-13.129	-13.81	-10.718	-14.17	-10.898	-12.972	-14.227	-13.765	-14.752	-13.305	-14.174	-10.271	-12.619	-13.609	-10.891	-15.455	-12.187	-12.489	-15.323	-11.203	-13.831	-15.2	-10.478	-11.513	-14.199	-14.484
-22.231	-23.16	-23.097	-19.522	-21.851	-23.69	-18.592	-23.494	-23.525	-24.371	-21.035	-22.223	-20.128	-25.752	-20.654	-21.894	-23.304	-21	-23.401	-23.353	-21.929	-27.996	-23.297	-20.63	-25.03	-20.756	-25.227	-21.213	-20.63	-21.016	-21.279	-23.307	-22.383	-22.416	-21.873	-20.074	-21.305	-20.624	-22.849	-22.771	-20.387	-24.055	-23.13	-22.4	-22.956	-22.977	-22.363	-22.456	-23.223	-20.879
-0.084434	-2.1788	0.55115	1.5516	0.53427	-1.5086	0.51567	0.12821	0.50744	-0.49971	-1.1331	-0.86556	-2.6301	-2.6353	-0.96806	-0.15226	-2.4981	0.76193	2.847	1.4585	-1.9118	-1.1558	0.76946	0.52833	-1.3673	-0.7023	-1.4197	4.0099	-1.2841	1.7673	-0.058946	2.4529	-3.3556	0.98292	2.2504	-0.6699	0.21641	-0.11787	0.7267	-5.0897	0.39164	-0.57059	-0.16135	-0.54034	-0.16467	-0.90414	1.2094	-0.72033	-3.1444	-0.8332
-15.353	-16.451	-17.495	-12.859	-12.408	-12.413	-15.434	-11.883	-14.543	-11.11	-14.349	-11.742	-12.582	-15.233	-13.354	-14.015	-15.175	-14.701	-14.584	-12.86	-12.948	-15.448	-14.495	-16.637	-14.267	-13.201	-15.145	-14.416	-10.039	-13.962	-13.559	-9.9655	-15.638	-14.705	-13.844	-15.224	-14.056	-13.919	-16.29	-10.835	-12.779	-11.711	-10.077	-15.306	-12.788	-12.119	-18.201	-13.766	-12.976	-14.107
-0.57167	-1.6032	2.7477	1.2276	0.54165	1.5379	3.1114	-0.33307	1.3764	-1.0409	0.006834	3.5358	2.1538	1.2553	2.1839	0.22298	-0.38604	-1.596	-0.64997	3.0442	3.1766	0.57499	-1.0834	1.4983	2.8645	2.0869	-0.82923	4.3726	3.4585	1.0603	2.7841	3.9744	1.9209	0.44011	3.1442	2.1504	0.36545	3.3154	3.8338	2.3856	3.1509	1.9702	2.3918	0.79251	0.68339	3.1147	6.361	0.97164	0.59572	-1.2553
0.074856	3.0304	2.4292	4.7055	4.6735	1.6126	-0.11166	1.6366	6.2698	4.9089	1.3527	1.1491	2.2503	2.3577	7.81	5.2081	5.4352	4.857	2.5703	2.9694	-0.43578	5.2239	1.3773	3.2918	3.9487	0.24064	4.6311	2.4495	4.2429	3.0841	3.6555	0.32908	3.9198	5.1267	2.5795	1.0063	4.2782	5.7393	2.4154	5.6097	-1.9393	1.5614	1.3328	6.0931	2.2785	0.071196	2.2913	4.1057	1.5483	5.1703
6.6994	9.6922	9.4179	8.6217	7.9793	10.135	12.08	11.319	6.5522	10.205	8.7607	7.0034	11.445	9.2198	6.3599	7.3288	8.4539	9.1272	9.9948	11.371	9.2714	8.0526	7.5006	9.4358	8.8564	8.6961	6.9858	8.4692	6.1561	5.1532	8.8273	13.145	8.3431	12.282	9.2948	7.232	10.372	10.042	11.268	8.7876	9.0787	10.46	10.149	9.5387	5.203	7.7426	10.611	9.9207	9.7069	10.237
6.5532	8.4716	8.7852	6.8446	6.7535	5.8007	7.8818	5.6042	6.3707	8.7665	8.1244	5.1599	8.1961	4.0531	8.9281	4.991	4.8038	5.5748	5.7219	7.4922	9.9403	5.2956	9.2287	7.9362	7.4198	7.3446	9.3272	7.3881	7.4451	4.4195	6.7485	7.6466	6.3539	2.868	6.812	6.5682	6.1319	6.4629	7.9301	6.6181	8.2319	7.8931	8.6118	6.0117	11.193	4.5541	7.2296	5.9657	7.5222	6.5111
6.2892	6.1062	7.6297	5.4089	8.3405	7.5574	8.6185	8.703	8.5934	5.6025	9.0148	3.6891	7.2585	7.4745	9.6265	4.2514	7.5688	7.5905	6.7916	7.1945	6.2475	4.8373	4.8492	6.5205	6.7956	6.8203	8.3001	8.4092	7.3746	8.9901	8.4572	9.0287	8.1176	5.6636	3.9998	0.96231	7.0008	0.13249	8.1031	4.3611	4.1381	6.719	8.2266	4.6359	6.07	7.5762	4.8341	4.9331	7.0865	5.3662
4.7027	4.6903	3.3167	5.8136	6.3584	5.3536	7.9794	5.349	6.2296	4.8132	2.8648	4.8033	8.2782	3.5676	2.4924	3.9434	8.6808	5.8431	3.1249	4.9764	3.4441	4.5033	2.0219	2.3685	2.4114	6.4962	2.1918	3.6048	4.5713	4.6391	2.8436	6.5904	3.644	3.5822	6.249	5.0067	7.445	5.4386	2.0441	5.5441	4.5553	4.3571	6.7978	2.3631	4.4008	3.2369	3.8941	3.96	2.0885	6.3736
-4.588	-4.7464	0.69482	-3.0897	-5.9078	-0.54338	-4.6808	-2.6739	-2.0314	-1.9972	-1.5006	-3.3525	-4.8513	-4.4935	-1.797	-3.8282	0.15659	-1.5816	-3.1252	-0.90897	-4.348	-2.6065	-4.4579	-5.9691	-1.0165	0.93372	-2.725	-1.2713	-4.4105	-1.6392	-1.2026	-1.2412	-0.68715	-0.45052	-1.5541	1.6949	-2.5158	-4.3427	-1.5981	-2.153	-1.2518	-2.1613	-3.7322	0.58141	-3.1633	-2.9398	-3.2059	0.36912	-3.5803	-3.0607
-11.896	-10.258	-11.323	-12.201	-11.912	-8.2866	-9.6182	-12.034	-10.73	-11.836	-9.2435	-10.769	-10.166	-9.2413	-10.64	-10.471	-10.69	-13.008	-13.029	-10.928	-8.1164	-11.59	-13.547	-7.5966	-11.182	-9.8127	-10.668	-10.711	-9.7369	-12.869	-11.502	-6.8	-11.46	-10.755	-8.3352	-11.458	-13.003	-12.066	-11.272	-11.658	-11.495	-10.226	-7.5542	-10.763	-8.6476	-11.235	-9.0364	-10.998	-13.006	-11.386
-12.122	-10.892	-12.126	-12.606	-11.257	-12.768	-12.012	-10.703	-12.487	-12.911	-11.444	-7.8928	-12.408	-10.076	-9.9758	-11.358	-14.177	-11.281	-10.378	-12.321	-13.422	-11.409	-11.66	-7.8509	-12.46	-10.081	-12.442	-11.385	-11.724	-7.5545	-10.968	-10.01	-12.052	-8.9283	-12.831	-6.3277	-10.431	-13.041	-10.416	-13.479	-11.643	-11.976	-14.82	-9.6059	-13.262	-11.928	-10.354	-13.167	-11.77	-11.23
-3.3368	-3.7693	-3.6421	-2.0171	-4.3772	-5.7256	-4.0438	-4.53	-0.9504	-0.073345	-2.4092	-2.0434	-2.6081	-3.2951	-4.9866	-2.5513	-1.7754	-2.8902	-2.6803	-2.2537	-3.2336	-0.2447	-4.768	-4.4158	-1.7862	-1.7439	-1.6921	-4.1441	-2.9911	-3.6135	-1.3324	-4.5577	-2.1768	-1.5241	-5.0384	-2.6672	-5.3335	-3.7607	0.99715	0.62853	-0.42834	-2.6885	-3.3013	-4.3641	-4.1376	-3.4402	-5.2941	-3.8106	-5.1454	-4.0747
-1.2942	-3.4824	-5.3316	-3.4411	-8.9587	-7.587	-4.4101	-6.4776	-7.6314	-3.8669	-4.8004	-4.3441	-5.849	-6.0478	-6.7135	-8.4061	-4.2349	-9.0917	-5.8654	-6.188	-8.582	-4.9594	-7.7409	-2.6866	-5.8386	-4.9869	-7.5456	-5.3035	-7.4487	-5.0341	-5.7749	-5.587	-2.4161	-2.7847	-5.9316	-4.5172	-4.9951	-3.5132	-5.7255	-5.4154	-7.4937	-7.6028	-8.5956	-7.7195	-5.3411	-5.7314	-6.2634	-5.8414	-5.2416	-6.5578
-5.922	-3.339	-6.2273	-4.8743	-5.8791	-5.4386	-3.6683	-4.8635	-8.4441	-5.2523	-4.9708	-7.1106	-7.5304	-4.4271	-4.8118	-2.6798	-4.8165	-3.3269	-1.6949	-2.8603	-5.2992	-3.934	-5.9394	-5.8556	-8.1421	-3.2338	-7.5465	-6.1305	-6.1535	-4.1023	-3.0584	-1.5545	-4.5073	-4.6419	-5.4494	-4.9296	-4.9191	-7.379	-2.1291	-8.5411	-5.5183	-6.3248	-5.3694	-6.1067	-6.4535	-5.9525	-8.0875	-11.269	-9.2394	-4.6213
-7.5234	-6.4881	-12.693	-10.152	-8.6678	-8.5443	-8.6417	-9.2705	-6.8364	-6.6504	-11.818	-10.195	-8.543	-8.2583	-5.952	-12.067	-6.667	-10.962	-6.8307	-9.2916	-6.2893	-7.9943	-11.941	-7.8496	-10.107	-8.7884	-7.7761	-9.5481	-10.416	-8.7602	-5.9364	-8.6357	-11.386	-11.308	-8.8869	-6.4239	-8.0038	-5.961	-8.3638	-9.6389	-9.7198	-5.5659	-5.8187	-8.1947	-8.8233	-6.9464	-11.709	-7.0494	-10.447	-9.4298
-12.011	-10.983	-11.317	-14.316	-12.485	-14.43	-13.691	-10.978	-10.578	-18.591	-12.341	-12.442	-12.268	-11.23	-12.568	-14.1	-16.591	-14.88	-13.285	-13.228	-16.17	-14.757	-10.03	-13.404	-13.261	-13.454	-11.465	-12.655	-9.6056	-14.383	-13.731	-14.715	-16.438	-13.94	-13.289	-12.621	-14.615	-17.573	-13.381	-11.815	-10.341	-12.108	-11.81	-10.776	-10.905	-11.896	-9.137	-15.609	-14.192	-12.854
-11.825	-11.996	-11.249	-11.287	-10.808	-11.723	-9.8325	-12.214	-14.501	-11.439	-10.455	-12.277	-10.718	-10.654	-13.128	-7.512	-11.798	-12.166	-9.1989	-9.9759	-15.222	-14.038	-14.823	-8.4086	-13.437	-10.84	-12.876	-12.157	-7.6266	-11.188	-12.956	-8.4771	-11.033	-8.817	-10.775	-10.464	-13.836	-10.127	-11.719	-10.113	-11.098	-7.5769	-10.105	-9.8306	-13.057	-12.874	-11.054	-12.837	-12.699	-9.717
3.4393	5.0672	2.6215	2.002	3.4876	2.7562	3.6304	3.6442	2.1848	1.6623	1.6298	-0.38624	3.5164	2.0815	2.7044	3.5539	3.627	1.0253	-0.35509	2.6252	1.9005	6.1473	3.0769	1.9054	3.1706	3.3488	1.4054	4.4948	6.5201	1.7632	3.7595	2.835	2.6736	2.6958	2.2968	1.4752	3.9369	3.5538	2.2696	3.0157	5.4272	-0.12089	3.4268	4.1938	1.2694	1.3907	3.9522	4.8235	4.9189	3.421
7.2763	4.7593	10.892	8.6233	9.6792	8.4785	3.9058	8.8293	5.7192	4.2397	5.04	1.7771	5.2993	9.5393	5.0828	11.25	5.3762	4.9391	8.0543	4.3416	9.822	7.9174	6.9488	5.7496	7.5743	2.6797	9.4841	4.9678	6.5222	8.713	8.7026	7.02	6.6419	7.2711	7.6806	9.8593	7.1378	8.5935	7.0604	6.1482	6.685	6.3067	6.3146	9.3435	9.8157	9.103	7.759	7.4956	6.6737	5.2264
-3.5012	-2.5029	-2.9123	-3.7943	-4.7961	-5.2572	-6.4209	-2.8837	-2.7503	-4.6194	-3.3136	-5.6789	-5.213	-5.3304	-0.75821	-2.563	-4.1284	-4.2364	-7.0355	-7.8056	-3.6001	-4.5267	-3.19	-1.1609	-3.9645	-4.6863	-2.3994	-5.2638	-5.2639	-2.1381	-2.2916	-7.1324	-4.0102	-7.7336	-3.8295	-2.6034	-5.9785	-4.4472	-1.7765	-2.5846	-2.3692	-3.6834	-1.0081	-4.4586	-3.6516	-5.5132	-6.6812	-2.1794	-4.8232	2.3219
0.32989	1.0185	2.6571	0.63571	-0.091158	0.59113	2.1188	0.4337	-0.92248	0.060719	3.0367	3.0941	-1.8228	1.3977	1.0998	1.1886	3.2153	1.2364	-1.0149	0.57139	3.308	0.93731	1.8777	0.50001	2.6266	2.3719	2.8483	5.6817	1.7122	1.9936	3.1295	-1.5446	2.163	2.8055	-0.89774	2.7986	1.9489	-1.8393	5.0008	0.27277	1.6252	0.10501	4.2051	0.44937	2.1479	-1.6152	0.18147	2.0116	1.438	-0.45536
-20.901	-17.153	-19.818	-20.035	-21.192	-19.827	-20.955	-23.792	-19.095	-21.299	-24.259	-24.04	-21.554	-22.841	-17.841	-21.48	-19.99	-21.886	-19.144	-20.588	-22.895	-21.759	-16.551	-21.827	-21.855	-19.939	-22.646	-24.135	-17.694	-17.968	-19.426	-20.331	-18.969	-22.425	-21.05	-19.753	-19.682	-23.195	-20.177	-20.107	-23.998	-21.71	-22.16	-21.228	-21.807	-21.24	-19.291	-22.304	-21.278	-21.641
1.5993	1.9045	0.19216	-0.95259	2.2492	-0.61142	0.29361	0.59437	-1.9612	-1.7699	3.5368	4.0355	0.44451	-0.19686	1.7939	4.7585	4.0554	2.7228	2.7052	3.7645	1.1413	-0.75662	0.0028864	3.5449	-0.76562	1.869	4.2898	0.14379	1.1979	2.4516	0.9822	0.40863	3.628	1.4699	0.75556	2.4786	0.93214	-1.2438	2.1953	4.0902	3.3471	4.261	2.4291	2.1227	-0.53038	2.3474	1.2899	-0.72582	1.3284	2.7185
0.38527	0.25676	0.27775	-0.6652	2.4126	-0.64747	-1.0078	0.83565	0.017178	-0.27861	0.41816	2.807	-0.2877	-0.85858	1.148	-0.51529	0.91719	0.59734	3.4747	0.45444	2.1109	4.042	-3.2359	2.5233	-1.4259	-0.35188	-0.11514	1.4602	3.7609	2.6746	0.77121	-2.4958	2.485	1.2863	-0.032388	3.0522	-0.35725	-0.62114	3.2153	1.0491	0.82741	1.9033	3.9823	0.72795	2.1209	0.24918	0.77222	-1.4454	1.1884	1.6677
-4.8804	-2.677	-1.4292	-5.2723	0.28242	0.51691	-2.017	-3.9876	0.53562	-1.1482	0.97425	-3.1122	1.9375	-2.3245	-2.7967	-2.6188	-1.9014	-3.9476	0.31292	-1.8926	-3.8662	-1.9573	-4.2146	1.4468	-3.1329	-0.66823	-1.0552	-3.206	0.56743	0.99017	-3.7286	-2.2259	-2.8388	0.28961	-4.7907	-2.689	-1.3346	-3.6088	0.031489	-0.55333	-1.3665	-0.73161	-1.3695	-2.9507	-1.8032	-2.0152	-5.1719	-2.8026	-0.7687	-1.9893
2.4216	6.2141	8.5827	2.8669	4.8855	6.6833	5.0231	6.9751	6.5486	3.7032	4.6599	6.352	3.7183	3.6435	0.94405	10.065	6.8931	8.5345	6.0917	5.8184	6.3232	5.8468	7.6718	5.5272	7.876	4.2962	6.4903	6.5839	4.2416	6.0612	4.9535	3.6623	6.8922	4.7902	6.9979	6.1727	5.2483	3.8209	3.9141	4.1636	3.2616	7.5607	6.762	6.7151	4.4615	4.3395	3.1239	3.8194	5.7508	4.9414
-8.9571	-8.7273	-12.887	-13.27	-14.638	-9.3217	-10.168	-11.497	-9.4687	-12.197	-8.0889	-12.122	-8.631	-10.424	-11.543	-10.481	-11.363	-10.193	-10.454	-10.093	-9.5253	-9.8744	-8.937	-9.1292	-10.458	-6.6234	-11.617	-9.0705	-12.103	-11.456	-9.8377	-9.4544	-11.675	-10.118	-8.5524	-9.2771	-13.586	-11.801	-11.882	-12.216	-10.852	-12.657	-10.686	-10.106	-12.951	-8.0611	-14.28	-10.615	-9.9076	-7.7395
2.7153	6.6087	6.069	6.0372	5.611	8.2122	8.3367	8.0827	6.128	8.1726	5.5835	6.2649	9.1147	6.1639	11.058	7.5926	7.8014	6.0821	5.1001	8.3085	5.4014	7.0311	7.5501	6.9953	7.2151	4.0095	8.3213	8.1878	4.8887	5.2495	7.8201	5.6219	7.9974	4.2779	7.4392	5.4734	5.437	5.5098	4.4808	6.8032	4.1564	7.4884	6.4403	4.3756	7.4828	7.6632	8.1195	7.6671	4.1242	4.2472
-7.3729	-9.543	-12.82	-6.3105	-7.3323	-9.8198	-9.7417	-6.432	-10.59	-9.8822	-9.7954	-8.8548	-11.526	-7.8575	-8.2678	-12.115	-6.6556	-10.2	-10.089	-9.8881	-10.261	-7.8823	-10.832	-11.292	-9.2208	-9.3219	-12.589	-7.6382	-10.483	-8.2445	-7.6131	-10.362	-9.4638	-9.4059	-9.2755	-9.7846	-6.0814	-8.5347	-9.9978	-9.1898	-9.5808	-12.68	-9.0895	-10.852	-6.1514	-7.5857	-12.24	-8.8767	-9.2542	-6.5542
2.4243	2.1679	3.5033	4.2596	3.3333	0.66022	3.3932	2.5215	0.52543	5.1074	-0.69638	2.9096	-0.97191	4.8339	0.59047	2.5661	3.3169	2.7225	4.2673	0.5885	1.7912	0.84726	0.30873	-0.57512	5.0439	3.5786	2.1816	0.88875	5.4429	1.4902	3.4864	3.3573	0.62296	3.1749	4.0373	1.5295	0.40482	4.1056	-1.1355	2.3141	3.6523	3.6137	5.5315	-0.65107	1.0514	2.79	2.2863	-0.33869	3.6577	1.0997
-7.4061	-3.9859	-4.545	-0.16966	-5.2518	-3.9585	-9.0191	-2.6281	-4.6863	-2.5976	-2.2735	-2.4145	-3.5723	-2.1899	-6.2219	-2.0556	-5.9119	-4.0693	-5.9734	-0.12482	-4.9754	-5.869	-2.5556	-4.7307	-5.031	-2.9849	-2.6893	1.7712	-4.1666	-4.3013	-2.7464	-2.7437	-4.2939	-3.5734	-3.1004	-3.7274	-4.0185	-2.138	-0.45865	-3.9049	-3.4416	-3.6792	-0.13017	-4.5592	0.9247	-0.25051	-4.7341	-2.7888	-0.47597	-1.4875
-21.012	-21.647	-24.309	-28.169	-22.241	-24.693	-22.66	-19.13	-24.546	-24.57	-21.826	-22.295	-22.021	-19.573	-21.616	-22.88	-19.762	-23.089	-18.111	-23.387	-18.946	-22.597	-21.857	-23.463	-23.009	-25.225	-23.934	-21.662	-21.207	-22.799	-20.937	-17.938	-25.261	-21.502	-20.593	-23.627	-22.191	-22.116	-26.053	-20.256	-21.496	-21.976	-23.988	-23.168	-22.751	-23.009	-21.939	-21.345	-20.309	-23.296
-4.1414	-8.3692	-5.9237	-6.276	-4.761	-2.0056	-4.9779	-8.5456	-6.4523	-5.2262	-5.6294	-7.6426	-4.1556	-3.983	-3.5905	-9.362	-2.2268	-5.9831	-3.5935	-2.2072	-6.0859	-9.0999	-8.6024	-2.858	-1.6077	-5.0098	-4.4651	-6.1975	-4.1089	-4.438	-5.1155	-4.5245	-8.9064	-4.4862	-0.26588	-3.7446	-4.4732	-6.866	-5.6952	-6.545	-4.7471	-4.1058	-5.2493	-3.4855	-7.5857	-7.5486	-7.5232	-2.1128	-6.9597	-6.187
1.9709	4.2708	1.4799	1.1081	2.4535	0.97878	2.9986	5.3832	2.9826	0.4564	3.2423	5.2107	7.1876	2.0947	1.5973	-0.58231	0.28484	-2.2396	1.6711	0.54602	0.50719	3.1115	0.32542	1.5111	0.051215	2.8738	1.1148	1.5204	1.1349	1.5899	-0.062495	0.66738	3.7314	3.0559	1.449	4.0492	4.0689	2.0501	1.3948	2.1692	0.94745	0.074191	0.90195	0.87542	1.0921	2.4021	2.4444	-1.97	0.73342	1.5884
0.81142	-2.3698	-1.1939	-3.0946	0.89106	1.6114	-1.9958	0.38842	-0.38184	-5.5046	-1.84	-1.8845	0.16866	-1.4283	-1.9065	-1.8347	-1.9493	0.38848	-2.9941	1.4945	-1.5424	-0.55832	-1.0028	-3.7978	0.85861	1.3532	-0.19942	0.54362	0.71566	-2.9061	0.18654	-0.020814	-0.48044	3.815	0.38238	-0.4262	-0.38808	0.41379	-0.98782	1.5485	-2.122	2.4224	-0.86713	0.60158	-0.64794	2.4003	-2.0987	-0.1361	-3.9091	-2.5973
-3.8804	-2.0749	-1.4224	-3.186	-0.96098	-3.5993	-1.105	-2.1556	-1.7025	-3.1029	-1.6657	-1.0514	0.12844	-0.053019	2.7719	-1.5991	1.2624	-1.0156	0.25771	1.1505	0.60585	-4.0485	-1.1335	-4.1269	1.7636	0.9348	-1.0241	-3.6371	-2.7082	0.08743	-2.3781	0.44493	-1.3397	0.79456	-0.9747	-2.4708	-3.4469	-0.34676	-2.6921	-1.911	1.1308	-3.1927	-3.9427	-1.2541	1.3085	-3.3793	-1.0208	-3.1924	-2.8011	-1.5806
-13.542	-13.895	-12.036	-12.148	-12.857	-9.571	-12.657	-14.481	-12.556	-10.638	-12.104	-13.199	-15.281	-8.271	-9.9656	-10.93	-15.642	-11.707	-12.109	-10.776	-12.385	-10.841	-12.523	-12.307	-9.3501	-12.31	-10.175	-11.935	-14.736	-11.169	-9.3095	-15.026	-11.337	-11.953	-13.947	-10.882	-10.961	-13.152	-14.217	-11.308	-10.532	-11.176	-12.306	-12.064	-9.9157	-9.3027	-12.688	-10.104	-10.301	-14.449
4.1097	5.2302	5.9283	4.1374	7.3415	7.9555	4.1977	5.1406	8.2233	1.6635	1.6951	4.7761	3.4307	3.0094	5.5091	5.1252	4.7961	6.7388	8.5843	8.4311	0.0075534	6.1514	4.5675	6.172	6.6222	3.4749	6.6156	7.9543	9.9032	3.7067	5.0581	4.8313	7.311	1.8766	3.2441	7.0475	2.4377	4.7171	2.2761	5.0164	5.4409	4.9486	4.6228	3.8709	7.0051	7.0078	6.3637	4.8025	5.5397	5.3086
-10.122	-10.081	-10.582	-9.9656	-11.23	-9.3835	-11.414	-12.82	-14.211	-6.4906	-11.122	-14.198	-8.7262	-12.498	-11.379	-11.075	-13.88	-13.422	-8.4833	-11.412	-9.7084	-12	-10.48	-10.092	-13.413	-8.1155	-11.054	-12.196	-11.639	-14.335	-13.356	-12.812	-10.088	-14.002	-10.13	-13.394	-13.629	-8.9785	-12.897	-11.646	-12.25	-13.675	-12.589	-8.4422	-12.232	-12.323	-8.5177	-9.5449	-13.966	-15.724
6.4166	9.996	8.2598	6.1675	4.4488	4.8416	5.12	7.4421	8.066	6.581	5.9593	5.8016	6.4382	4.3087	7.8682	8.0062	4.1308	6.5273	6.6663	8.7186	7.864	6.9758	9.7077	7.8685	6.3186	8.3829	5.5071	6.2183	10.387	8.1135	7.8097	2.7209	8.956	5.0838	8.7032	5.7342	5.422	4.6548	1.3289	7.4984	5.2317	10.405	5.596	5.4489	4.5361	10.328	9.5453	7.178	6.3447	6.2739
-10.259	-11.603	-15.495	-17.071	-14.109	-10.974	-11.147	-13.868	-15.093	-12.577	-13.498	-17.194	-13.96	-11.863	-12.77	-12.602	-12.263	-11.31	-11.071	-13.043	-10.651	-14.643	-13.78	-14.306	-14.828	-13.793	-11.608	-17.957	-14.004	-10.919	-12.182	-12.819	-12.369	-15.077	-12.673	-14.662	-12.432	-9.0274	-13.942	-15.898	-11.815	-11.195	-12.705	-14.222	-12.545	-14.012	-13.818	-13.178	-13.957	-16.251
-7.5045	-5.6789	-9.5591	-6.1198	-8.3435	-7.4387	-3.9861	-7.6438	-4.0745	-9.5996	-8.3049	-9.2647	-4.7534	-10.962	-8.5644	-5.1915	-9.1658	-8.6715	-8.7504	-7.5242	-9.2005	-4.9706	-6.3831	-4.8812	-7.6846	-10.246	-8.8427	-6.7305	-9.0035	-8.8413	-6.3156	-8.1884	-7.8803	-2.6035	-7.1598	-10.076	-11.671	-9.1478	-5.7443	-4.7603	-5.1115	-7.3739	-7.46	-8.1151	-7.6876	-8.4429	-5.0466	-11.779	-9.5552	-9.91
-5.5037	-3.16	-3.5462	-0.69371	1.6991	-8.7097	-5.0711	-5.7662	-5.0259	-3.7745	-4.6787	-4.3052	-6.151	-3.5894	0.38491	-8.0477	-4.201	-6.2274	-2.796	-2.0946	-5.3385	-2.2771	-0.88376	-4.0795	-3.4283	-6.6641	-4.542	-8.1588	-1.819	-2.7549	-3.5195	-5.1799	-4.5658	-5.4902	-2.8955	-5.3427	-2.5891	-3.6302	-3.3439	-6.0628	-4.2557	-4.9977	-3.7549	-3.842	-2.4872	-2.7062	-7.0307	-5.8353	-6.1039	-1.7285
-2.6521	-1.6515	-1.1101	-0.12246	-0.72771	-1.8372	-4.559	-2.3061	-0.45509	-1.0109	-2.4463	-2.5068	0.3739	-2.7225	-0.24145	-2.2212	-3.3605	-0.9094	-3.9899	-0.71853	-3.8332	-2.8102	-1.3887	-0.23875	-4.1286	-1.2903	-2.1354	-2.5272	-1.8178	-1.5645	-3.2244	-1.7782	-1.7687	0.38996	-1.4562	-4.5588	-2.0841	-2.6597	-3.9251	-0.11159	-0.48541	-1.4114	-3.0383	-0.77269	2.043	-0.43196	-1.8745	0.17722	0.010018	-1.4377
1.9644	1.294	-2.8103	-1.4021	-2.9955	0.5995	1.9446	-2.1857	4.2024	0.76137	-3.126	0.043462	-2.3766	-3.0857	0.58974	-3.0895	-0.92407	0.99471	-0.70963	0.031057	2.1224	-0.89544	0.17706	-1.6223	-2.1767	-1.5823	1.4756	1.5072	0.89206	0.64968	0.20227	1.3077	-1.2598	0.049913	-0.94784	-0.01002	2.3985	0.31059	-0.43974	0.47653	-0.32605	-0.72087	-0.08225	-1.6802	-0.23119	0.53675	0.19964	0.38013	-2.042	-0.20185
6.7709	5.7594	7.4212	11.071	6.0471	13.645	8.3028	9.658	7.1404	12.687	7.4247	9.5048	8.5641	8.5397	8.8839	9.7106	8.5068	9.1843	10.901	8.3247	7.0916	8.1279	7.929	8.3027	7.4697	9.0552	8.2341	8.148	6.0763	6.9713	9.2281	8.9862	3.5555	6.4429	10.136	9.0292	8.4472	7.9601	8.4608	6.4058	8.6182	10.107	11.024	10.139	8.739	13.339	8.6132	8.5223	7.3293	7.8052
2.8264	5.7615	3.2715	4.9682	4.068	2.3071	0.49927	2.1865	4.484	5.3222	2.9081	2.8638	0.81433	1.4348	0.82586	1.9598	5.3487	3.0028	1.3405	1.0954	3.9122	2.4821	3.3871	2.766	2.4367	4.6905	3.7231	-0.34507	3.3756	-1.1668	1.0585	3.4317	3.7661	2.2102	1.2751	3.2301	2.5093	1.6925	1.8262	3.9412	4.8018	3.5972	1.2097	3.9163	2.6396	1.8306	2.8027	2.0751	2.9941	3.4975
0.41981	2.1776	4.162	3.0159	1.9813	-0.6189	1.5747	0.0036261	-2.5645	2.4375	-0.46388	-3.7074	1.3752	1.5038	-1.3324	2.288	-0.99832	3.0205	3.7711	0.048737	3.3141	-0.79118	3.3489	0.72633	1.3008	0.86719	-1.1524	-0.44531	-0.18083	1.404	0.8125	0.91349	2.6118	1.4581	1.7291	2.6088	0.20641	0.20059	2.5382	0.016733	1.8153	3.2528	-2.2121	2.7107	3.6132	-0.2532	-1.3678	0.89631	0.60063	0.87052
-3.5938	-3.8984	-1.895	-3.2597	-6.4885	-3.6728	-1.4015	-5.8973	-2.698	0.88518	-0.99085	-2.1759	-3.448	-1.8745	-0.54453	-1.6794	-4.7037	-3.6625	-1.401	-0.080464	-1.0465	-2.5435	-5.7493	-3.2001	-1.567	-3.1047	-3.1235	-2.5929	-2.2273	-2.0111	-3.7671	-4.1175	-2.9511	-3.1226	-2.8248	-2.4903	-4.5532	-1.8357	-2.8986	-2.1866	-4.6587	-2.2938	-4.1592	-3.9252	-1.1032	-1.8057	-5.1841	-0.91369	-5.3177	-1.4875
-9.0528	-4.9808	-5.2545	-6.8084	-7.6797	-5.5985	-3.5342	-5.9717	-7.1238	-6.9753	-6.3666	-5.4921	-3.9488	-5.4465	-5.4178	-6.3779	-10.816	-7.8551	-6.3106	-4.582	-7.4027	-5.0659	-5.8587	-8.6408	-3.9481	-5.3871	-9.8064	-7.1336	-8.0247	-4.8499	-5.2702	-4.8652	-7.3776	-5.9741	-6.046	-6.2546	-9.0833	-5.0128	-7.8626	-9.3946	-8.0447	-6.1315	-5.8166	-4.3703	-11.646	-4.0264	-6.5839	-6.6726	-6.6513	-6.1458
-3.2939	-3.2549	-2.487	-6.9819	-5.2992	-3.8397	-3.1931	-0.43609	-1.0867	-4.491	-2.4185	-4.1571	-2.7325	-4.5279	-2.0228	-3.1527	-5.2013	-1.3543	-3.4799	-5.9836	-4.8405	-3.947	-4.5836	-4.1416	-1.3269	-4.3494	-3.5917	-2.0636	-3.7045	-4.4207	-3.3608	-4.4291	-1.3054	-4.7101	-4.1431	-3.4512	-5.5573	-2.6739	-1.4708	-2.7068	-4.1994	-0.45915	-1.9842	-4.819	-0.57216	-1.5419	-6.3275	-2.7126	-0.73492	-3.5413
-1.8129	0.28461	1.1674	2.5266	-0.83446	-2.9867	-0.060901	-2.4813	-3.4751	-3.3777	-3.4982	-1.7949	-0.7125	-2.8579	-2.4083	-4.2776	-3.4065	-3.0308	-2.6133	-2.5124	-1.6953	-1.8327	-0.73143	-1.4734	-2.0189	-0.47345	-0.96226	-0.42796	2.1675	-1.6546	-1.7812	-1.926	0.19516	1.0112	1.8863	-0.24011	1.2097	0.79007	0.48432	-3.1145	-5.1866	-2.8735	-2.8327	-1.0687	-1.9715	-2.7289	2.4725	-2.0975	1.2483	0.39946
-13.365	-20.497	-11.503	-11.358	-11.753	-16.143	-17.095	-11.518	-15.427	-14.169	-16.222	-14.662	-11.95	-14.444	-13.304	-16.827	-12.689	-16.448	-15.834	-9.4701	-16.345	-14.93	-17.665	-15.317	-13.271	-12.726	-16.494	-16.872	-11.724	-15.86	-17.163	-15.546	-10.537	-13.406	-13.395	-11.594	-11.41	-16.13	-15.999	-15.08	-17.549	-15.441	-12.06	-13.645	-15.386	-16.256	-16.566	-13.89	-11.988	-12.967
0.72657	1.3157	-0.79836	2.3983	1.5346	2.0668	0.68401	3.3185	1.3546	1.6733	0.37813	6.5441	1.7604	-0.23281	1.3305	-0.91836	2.0705	1.1054	2.7897	2.4545	3.5275	2.3595	1.3116	0.36691	-1.0103	1.5731	0.83141	2.0706	1.1496	3.8946	2.5745	-0.32972	1.7731	3.0861	1.9584	3.9309	2.8838	1.372	1.2147	4.9189	0.62884	2.782	1.1275	1.4502	1.6902	2.2067	3.4122	6.5371	-0.2601	2.1571
-20.433	-22.493	-23.614	-22.809	-20.983	-25.54	-22.849	-24.362	-21.916	-20.894	-20.296	-24.495	-24.313	-22.618	-23.898	-20.571	-21.377	-24.018	-21.135	-23.094	-18.787	-20.474	-23.529	-19.1	-25.921	-20.153	-24.397	-20.288	-23.023	-24.368	-22.235	-18.57	-23.94	-20.553	-23.516	-23.077	-22.131	-22.597	-20.197	-23.222	-21.883	-24.624	-20.145	-20.598	-20.961	-20.447	-22.68	-24.431	-18.368	-20.721
-3.3322	-3.6017	-0.952	-0.769	-0.38102	-3.3333	1.672	-1.1398	-1.7485	2.3112	-3.3891	-4.8269	0.083274	-6.9096	-3.5521	-2.361	-1.3995	-3.3309	-1.8764	-3.8888	-4.1759	-3.4765	1.9089	-0.23439	1.4397	-2.1237	-4.5988	-0.098004	-0.039178	-1.8181	0.16755	-0.8382	-2.0523	1.814	-0.8718	-0.84714	-0.61194	0.84283	-2.0902	-0.22804	-5.0412	-3.2218	-3.4755	-3.6597	-4.5824	-1.4326	0.20908	-1.729	-0.20378	-2.0404
-9.6298	-8.4675	-9.3862	-12.387	-6.4869	-10.618	-10.666	-9.1782	-7.7137	-10.819	-10.644	-11.981	-10.651	-12.373	-7.4754	-9.364	-8.7388	-8.9731	-14.439	-11.344	-10.077	-9.7452	-5.8423	-9.8497	-7.7928	-11.085	-11.955	-12.865	-10.408	-8.8806	-10.816	-10.405	-6.017	-10.157	-9.6747	-13.086	-10.28	-8.5908	-10.229	-12.231	-6.4817	-11.198	-11.254	-11.512	-8.3114	-13.304	-10.105	-8.3653	-8.2248	-12.099
7.2536	11.533	13.593	9.8102	9.745	9.7509	9.9822	12.542	8.0463	12.523	9.8261	9.2223	9.2846	9.855	7.2061	9.5157	7.0431	11.147	6.7101	9.4918	8.4378	9.7066	14.929	8.3965	8.9746	14.32	7.3895	10.953	10.884	10.184	11.647	8.0608	3.4699	10.979	11.261	13.94	14.682	10.656	9.0214	8.1792	9.4917	10.011	10.718	9.3764	9.6907	8.9302	9.3719	7.0753	7.3679	9.0649
-8.5065	-12.321	-11.029	-9.545	-13.821	-11.1	-11.872	-10.366	-8.4395	-8.5221	-12.448	-10.564	-11.021	-11.047	-12.303	-13.14	-13.899	-11.998	-13.401	-8.7723	-10.955	-11.63	-10.195	-10.526	-10.699	-10.618	-12.038	-10.829	-13.662	-12.03	-12.474	-10.117	-13.709	-10.854	-12.067	-9.786	-10.27	-10.014	-13.776	-7.2721	-11.766	-14.022	-10.935	-11.171	-10.365	-12.306	-10.269	-10.516	-12.875	-13.521
2.7097	1.0179	5.1559	2.7093	0.88275	1.4842	5.0845	3.2535	2.5814	2.1575	3.1562	5.2445	2.6745	6.2171	0.29172	4.4408	3.5985	2.153	0.95889	0.97489	3.3307	4.3262	1.0365	2.7237	2.6746	3.8187	1.6628	1.3284	1.8237	3.1723	4.192	3.7822	2.7923	6.1155	1.4045	2.4638	4.6094	0.20565	0.69758	2.9462	4.0394	1.7523	0.56085	-0.8469	2.6847	3.0762	0.11959	3.5388	3.3784	2.9381
-3.0808	-4.8971	-5.092	-4.0526	-0.29156	-4.2409	-2.5766	-4.0022	-4.8354	-3.2905	-4.6922	-7.423	-6.0126	-5.53	-7.3832	-6.427	-8.4821	-7.6469	-7.526	-7.1679	-4.7651	-5.9304	-7.2031	-3.1023	-6.6927	-8.0558	-2.285	-7.8931	-4.0149	-6.4185	-6.7784	-7.0745	-7.1827	-3.1684	-5.7476	-4.4983	-5.0786	-7.6276	-7.9445	-7.689	-5.7215	-7.1013	-4.0328	-6.7011	-5.6258	-4.0051	-8.0598	-3.6994	-7.7729	-6.2611
6.3937	9.0377	9.2128	9.4807	7.8046	7.1466	7.9971	8.7285	2.3932	6.5753	10.912	10.418	5.0225	8.8739	9.5674	9.2234	9.5576	8.0494	7.7081	6.5851	6.7527	7.0762	11.032	9.1646	9.9212	5.8572	7.567	9.2168	7.9466	8.806	7.5629	9.2407	5.0859	4.0228	8.5952	6.3347	10.15	6.6622	10.93	5.3564	8.6689	6.7388	8.4106	8.0099	4.5952	9.4941	6.4946	6.1588	10.246	9.1162
0.67737	-1.6595	-6.2965	-5.6305	-1.4879	-4.3731	-2.8666	-1.7123	-5.2996	-6.5181	-2.5834	-2.4539	-2.8624	-1.339	-4.9669	-4.2868	-2.3172	-2.0699	-2.3818	-1.9947	-1.8183	-2.9699	-3.4547	-2.4918	-4.5604	-0.9531	-2.0333	-2.524	0.40542	-1.9812	0.64448	-1.8856	-0.63546	-2.8948	-1.3041	-2.2899	-1.95	-3.6873	-3.3592	0.2624	-4.1669	-0.47835	-1.9345	-0.796	-4.0744	-3.1788	-4.5974	-4.9242	0.67856	-2.1211
-11.916	-18.72	-12.281	-14.935	-16.203	-11.785	-16.118	-15.18	-16.925	-15.076	-14.752	-13.273	-15.037	-11.73	-14.782	-16.54	-13.914	-11.858	-17.342	-13.16	-13.647	-16.757	-14.466	-14.424	-13.929	-13.963	-17.946	-15.436	-15.517	-14.706	-16.075	-15.65	-13.537	-12.078	-14.661	-15.04	-12.688	-14.544	-15.817	-12.555	-16.031	-15.811	-15.384	-19.21	-13.932	-13.571	-15.187	-15.211	-16.993	-12.833
7.755	5.0105	5.5605	4.9537	5.693	5.8312	6.9906	7.5716	2.8623	7.0932	8.1948	3.8076	7.4538	9.4706	9.1459	6.2047	5.6363	4.2683	8.7237	6.054	3.8668	3.5783	3.0088	4.9321	3.56	4.9638	6.0509	3.2363	2.8522	11.28	4.2164	3.0559	5.0136	5.5598	7.6845	9.0962	8.3201	10.844	7.3667	3.7724	7.3096	7.9279	3.5396	5.4299	4.2211	4.2309	7.5232	2.9166	6.9505	4.817
-13.659	-12.649	-13.118	-17.259	-15.868	-13.597	-15.412	-14.9	-12.905	-13.821	-16.534	-15.08	-12.539	-14.219	-14.077	-11.644	-17.175	-14.074	-14.857	-14.046	-16.949	-12.606	-14.625	-17.157	-12.849	-14.64	-15.306	-16.022	-14.525	-15.738	-12.758	-16.064	-12.49	-17.421	-14.562	-13.737	-14.182	-17.722	-14.345	-16.346	-14.925	-12.803	-16.044	-15.608	-16.262	-14.904	-17.071	-15.973	-16.908	-16.758
-1.2516	1.4635	0.84096	-1.7895	-1.4752	-2.8687	-0.15376	-1.4091	-3.0674	-0.034967	-0.50461	-2.0381	3.2199	-0.4299	-1.5476	-2.1432	2.2758	-1.0008	-0.97505	-1.9821	-0.3147	0.74852	-1.2647	0.025734	0.83928	-0.0097143	-0.98028	-1.2491	0.76603	1.2483	-1.6648	0.10658	-1.3119	-1.5752	0.36235	-1.4214	-3.2611	0.60147	-0.78159	1.9476	-1.3765	-2.2895	-0.46155	-0.27879	-1.6616	-3.1637	-1.0361	-0.38663	3.0008	-2.0576
-1.8929	-3.7418	-0.83711	-3.5682	-0.86265	0.081335	-2.3993	-3.2897	-1.1711	-1.3157	-3.3466	-0.96376	0.17888	-3.899	-3.8216	-0.74058	-0.18888	-4.8371	-1.8273	-1.3205	-3.8261	-4.0149	-2.3362	-4.2319	-4.656	-2.8494	-4.9422	0.89714	-3.1921	-3.7208	-3.9046	-5.0637	-1.2986	-2.9313	-1.4663	-2.997	-2.8549	-1.5785	-0.79405	-1.907	-1.1652	-0.26289	-2.9489	-1.6369	-4.0095	-0.99446	-1.2588	-1.2257	-1.4724	-1.0299
-9.2982	-7.6313	-9.6114	-7.1178	-12.159	-5.8852	-8.7299	-12.847	-11.399	-7.3077	-8.6416	-5.6964	-9.3267	-6.1294	-8.9786	-10.431	-10.742	-8.3949	-8.7362	-10.034	-9.2609	-7.3014	-8.096	-8.9973	-6.9487	-10.351	-7.5189	-9.5624	-9.6415	-8.9911	-11.339	-10.668	-10.442	-12.155	-4.8304	-8.4972	-12.209	-10.986	-10.339	-10.946	-8.1441	-10.933	-9.2472	-9.8603	-5.7874	-11.626	-7.5327	-7.536	-9.1644	-10.418
-12.841	-14.674	-13.509	-11.678	-11.778	-15.38	-14.519	-9.6686	-12.279	-14.8	-13.987	-7.1104	-13.544	-12.787	-14.509	-14.15	-14.417	-14.852	-11.132	-13.049	-15.118	-15.542	-11.075	-13.694	-11.942	-12.211	-13.304	-15.104	-12.708	-13.332	-12.122	-16.555	-12.837	-14.125	-15.04	-12.597	-14.467	-14.574	-15.283	-11.175	-13.613	-13.493	-14.321	-14.637	-14.376	-14.26	-13.701	-8.734	-11.231	-10.886
-3.003	-3.6516	-5.9159	-0.8673	-0.40228	0.20953	-2.7696	-4.8797	-3.041	-3.6916	-6.3738	-6.8543	-4.2549	-4.0626	-6.1961	-3.3417	-4.5644	-6.4616	-5.8517	-3.2716	-1.7124	-6.0028	-4.2343	-6.8146	-5.3602	-5.8852	-3.3703	-6.4793	-2.8581	-5.2177	-5.8877	-4.3407	-6.5031	-4.694	-5.9158	-3.8225	-5.3617	-1.3543	-7.0448	-5.9074	-6.6501	-5.7056	0.57212	-3.1042	-7.2521	-4.5544	-5.9913	-4.5365	-6.9869	-6.6526
-11.971	-8.5338	-6.8248	-12.047	-12.288	-10.235	-10.235	-9.9321	-11.196	-10.697	-13.275	-7.1657	-11.031	-12.323	-12.379	-11.238	-9.4846	-12.066	-10.837	-8.4	-11.221	-10.02	-11.002	-10.385	-10.259	-12.332	-10.4	-9.45	-11.561	-10.813	-10.36	-12.295	-11.013	-13.115	-11.133	-12.692	-14.425	-12.802	-11.055	-12.257	-11.055	-14.578	-11.233	-9.6647	-10.814	-13.341	-10.374	-13.499	-7.8718	-10.75
-3.4437	0.46781	1.2642	-3.7491	-1.5878	-0.99261	-1.3746	-3.118	-1.2002	-0.31415	-0.11718	-0.2089	-2.2998	0.0034036	-1.4761	-2.2782	1.1412	-1.1622	-1.3697	-0.47108	-5.0423	1.2984	-1.4016	-1.0181	-2.971	-1.8532	-5.3644	-0.81005	-1.2204	-2.4841	-2.6277	0.6016	-0.41415	-1.544	-1.814	-4.7698	-1.8149	-0.53388	-1.1288	-0.83952	-2.0362	-0.82766	-2.294	-4.3622	-1.9935	-1.037	-0.028863	-2.5913	-2.0797	-2.355
-10.038	-11.438	-8.274	-9.2626	-7.4285	-10.235	-10.878	-5.4894	-9.5698	-11.898	-7.307	-8.1437	-6.9285	-7.2325	-8.9868	-11.956	-7.7671	-10.162	-12.811	-9.1047	-11.71	-8.4985	-10.908	-12.789	-9.6811	-10.423	-8.0922	-9.907	-9.2168	-9.5882	-9.5853	-8.9373	-9.4962	-7.3417	-7.0086	-9.1851	-10.079	-6.9863	-8.6389	-9.1349	-9.2591	-10.182	-8.8241	-10.648	-7.8672	-7.6562	-9.002	-6.3268	-10.059	-8.9534
8.9763	7.181	3.5128	7.4699	8.5227	7.6723	6.3387	6.5907	6.8397	8.7064	4.324	9.753	4.3945	6.0552	6.5339	6.7893	9.3712	8.057	7.4535	5.4008	7.5381	9.7108	7.5183	5.206	9.567	7.892	8.9546	7.6112	8.3177	7.1267	8.6248	7.3753	6.2531	4.5861	6.0854	8.7259	7.8419	7.5475	3.8329	8.8155	6.8901	5.7046	7.5529	8.2127	8.4854	7.6492	4.4531	7.2672	6.7456	5.1119
-19.379	-22.843	-21.733	-18.84	-23.009	-19.858	-21.95	-22.811	-18.334	-21.075	-21.011	-23.441	-21.282	-20.735	-15.672	-16.882	-19.781	-23.148	-21.632	-18.53	-22.378	-21.304	-20.013	-21.837	-21.303	-20.214	-22.815	-18.724	-20.035	-18.626	-19.482	-21.995	-21.659	-18.441	-21.511	-18.584	-21.035	-21.247	-20.252	-22.036	-18.213	-19.8	-23.077	-21.756	-20.444	-18.883	-22.55	-20.468	-20.183	-21.582
-12.841	-12.066	-13.258	-12.755	-17.268	-13.315	-10.391	-10.051	-15.292	-12.904	-13.539	-15.704	-14.508	-13.849	-15.227	-11.558	-11.69	-13.726	-16.367	-13.618	-13.991	-11.924	-12.468	-13.111	-13.453	-13.805	-13.816	-14.983	-15.839	-10.718	-13.168	-12.971	-15.596	-11.462	-17.035	-11.511	-12.404	-10.518	-14.542	-12.335	-12.194	-11.596	-14.232	-16.183	-15.137	-12.913	-11.962	-15.278	-13.47	-13.328
0.86135	3.5684	1.3121	1.4742	-1.9744	-0.40343	2.1221	-0.40192	0.55332	0.20341	-0.85141	-0.9756	0.097443	0.70418	0.81097	1.5223	2.5272	-3.5811	1.3797	-0.035802	-0.88072	3.8187	-1.9404	2.4147	-0.046642	-2.0818	-1.6296	1.2896	0.56567	-0.59006	2.3382	-0.13236	-0.12641	2.6043	1.0416	-0.38625	4.0847	3.0712	-0.44791	0.77484	-0.54362	0.64348	-0.81058	1.4454	0.76512	1.6467	-1.3977	-0.96914	1.0314	-0.31132
-1.4793	-2.1588	-0.53497	-2.5658	-1.627	-0.14522	0.29719	2.8519	-0.54888	2.3132	-2.6339	0.03391	-4.2538	-1.3002	1.7026	-2.8	-2.8333	-3.3585	-3.11	-1.0731	1.8853	0.15885	-2.2565	1.3977	0.17829	-2.9635	-4.0054	-2.2808	-1.2904	-6.0575	-3.374	-3.3876	0.62581	-0.22625	-0.95519	-0.85134	-1.394	0.4852	-1.5004	-0.66848	-2.8231	-3.7675	-0.24647	-4.68	0.13564	-1.3387	-0.5582	-2.7591	1.0579	-1.9992
-11.665	-11.306	-12.555	-10.85	-12.375	-12.321	-11.59	-7.9294	-5.3636	-12.309	-10.006	-10.541	-10.583	-9.191	-8.5503	-7.8912	-7.2175	-6.3565	-8.4826	-8.2695	-9.7069	-9.2739	-9.137	-6.2547	-6.4796	-7.2821	-7.2465	-14.293	-10.442	-8.5778	-10.088	-7.782	-12.393	-9.4441	-10.299	-10.122	-6.4489	-11.002	-9.1152	-11.806	-9.6177	-11.276	-5.8732	-12.752	-8.8304	-8.451	-12.058	-6.0694	-6.5596	-11.965
3.7063	-2.5	-0.35732	-1.9773	-1.307	-1.5691	1.3707	-0.20216	0.3667	-0.080776	0.67295	0.92912	-1.3099	0.6528	0.85931	-2.3218	0.40059	-1.634	1.3133	1.5698	0.67845	2.0479	-1.1234	0.028245	-1.2352	1.187	0.25199	-1.2923	-2.6965	0.43505	0.61583	-0.60881	0.58513	1.8994	-1.3623	-0.40354	0.99463	-0.55311	-0.9083	0.92572	2.1587	-0.34841	-0.49113	1.5952	-0.58849	0.53368	-2.6858	3.8202	0.26	-0.35077
-5.0767	-1.4496	1.0528	0.23787	-1.9817	-0.026187	-0.37841	-1.714	-0.90908	-1.9232	-0.31214	-2.7704	0.45078	-4.4625	-5.0917	-3.0431	-4.1491	-0.37669	-2.9726	-2.0936	-1.8448	-0.77019	-2.5731	-2.9551	-1.8572	1.9801	2.224	-2.5879	-3.3129	-2.8854	-2.6895	-0.17188	2.2346	1.626	-4.8723	1.2943	0.25692	3.1056	-1.9263	-2.433	-0.1304	-2.527	-0.5628	0.54759	-3.0116	-0.74307	-2.2107	-3.2803	0.058068	-2.3512
-11.275	-7.0428	-13.245	-12.798	-12.329	-10.68	-13.072	-10.965	-12.891	-9.47	-12.341	-8.9691	-14.231	-9.4709	-11.82	-11.761	-9.7889	-12.624	-16.325	-11.766	-10.389	-13.592	-10.122	-12.093	-9.6561	-12.698	-11.584	-14.403	-14.617	-13.977	-12.215	-13.917	-13.026	-11.77	-12.951	-12.582	-9.6843	-9.8395	-11.167	-12.949	-10.713	-9.8159	-14.857	-9.3227	-13.389	-8.9434	-8.0696	-10.476	-8.4879	-8.422
-3.4756	-5.9007	-2.1045	-4.0718	-5.9185	-5.8257	-6.129	-7.1865	-5.1653	-7.7535	-5.8947	-4.7414	-9.2993	-6.1544	-7.6352	-4.1862	-6.2704	-6.8088	-4.0583	-7.0684	-5.6253	-5.2916	-3.3008	-7.2204	-7.8743	-6.6299	-5.39	-7.6589	-5.2752	-4.924	-6.4203	-6.722	-5.7369	-6.3157	-6.8009	-7.8024	-7.4588	-4.73	-2.2617	-3.931	-3.2913	-10.587	-7.837	-6.3882	-6.6414	-5.9831	-2.7517	-5.6922	-5.9455	-2.848
-13.393	-10.75	-11.728	-13.847	-13.543	-16.698	-15.492	-12.078	-9.4843	-13.802	-15.903	-12.833	-12.667	-11.127	-11.246	-12.389	-11.391	-11.831	-12.079	-11.552	-13.184	-16.885	-9.7371	-14.355	-12.043	-11.619	-13.345	-11.419	-10.067	-12.297	-9.079	-12.499	-10.375	-11.584	-12.801	-9.9715	-13.1	-13.637	-16.419	-11.011	-11.712	-12.399	-11.648	-11.697	-8.1886	-11.882	-13.255	-15.874	-11.61	-11.055
6.0833	8.0403	7.6681	5.7034	5.2665	5.1169	7.663	5.1611	7.0928	8.6083	8.2546	6.5657	5.703	5.2458	7.8263	7.939	7.915	6.0175	7.713	3.0553	5.4875	6.2226	9.5413	8.4443	5.3979	5.2677	5.4534	9.2349	7.9818	3.6946	9.9881	3.7766	9.7744	7.4322	7.1321	8.2526	6.1605	5.5759	9.4112	10.22	7.2752	6.2326	4.4081	7.1029	7.1195	8.1747	4.9737	6.0325	6.9584	6.3301
-12.873	-11.045	-13.884	-11.164	-13.461	-12.732	-12.865	-8.0614	-12.005	-12.868	-14.275	-12.911	-11.438	-13.366	-11.349	-12.814	-15.465	-12.969	-10.49	-9.8152	-9.5029	-14.293	-15.519	-15.149	-14.234	-11.993	-12.506	-14.587	-13.706	-14.901	-12.281	-13.137	-13.466	-12.815	-14.996	-14.188	-11.745	-13.118	-10.934	-13.046	-11.223	-13.754	-13.832	-13.73	-11.913	-11.23	-12.891	-13.002	-9.6459	-13.363
3.9074	1.8858	1.1181	2.5979	-0.47168	1.4103	3.4055	0.48912	-0.93651	1.0362	-1.5066	2.7522	2.6788	2.4994	3.6489	2.4698	2.8449	1.8369	7.6274	3.3994	1.3044	-1.7442	-0.92753	4.2829	2.8127	0.75789	4.1693	-0.46737	2.0067	2.0056	0.29199	-2.8835	3.604	0.3041	3.2197	4.0684	2.3659	1.9313	0.12896	1.8743	-2.1489	-0.016826	1.3235	-1.7233	0.67577	3.6581	3.692	1.2698	0.61508	-1.0061
7.6673	10.604	5.4351	5.5051	5.3931	10.623	8.3326	7.5038	6.4118	9.3361	7.2139	9.9073	9.8709	10.174	10.944	5.8625	7.3719	11.725	8.5625	7.073	10.01	9.9349	7.3832	6.9519	8.9107	7.9287	6.3889	7.2357	10.219	11.239	5.7695	6.9682	7.5121	7.3313	8.5904	5.4534	7.9919	10.277	8.6827	9.1053	8.3567	8.4908	8.5356	9.1942	11.647	9.6172	9.9375	8.1489	8.6267	4.0218
-3.6784	-0.52952	-1.7572	-2.8564	-2.1862	-3.5378	-4.9118	-1.237	-3.6129	1.8395	-7.6065	-3.4372	-4.3333	-5.0706	-2.5769	-1.2846	-5.8554	-1.4415	-3.0979	-5.1062	-5.4489	-2.162	-3.3695	-1.625	-1.8513	-0.084907	-3.8725	-0.65454	-1.979	-4.5648	-2.789	-4.8086	-4.1454	-3.5725	-1.4952	-1.3649	-3.8538	-1.1202	-1.3035	0.53243	-3.0606	-1.2935	-1.5341	-1.0932	-1.5839	-2.1486	-2.7257	-1.8084	-3.24	-3.5392
1.3664	-2.0295	1.3651	-3.1372	-2.5416	-2.771	-1.1697	-0.79029	-1.8692	-0.24858	0.49073	-1.7249	-5.3519	-2.1793	0.34331	-0.7685	-2.7163	1.3948	-2.4085	-2.8617	2.0305	-4.1443	1.0157	-6.031	-1.1675	0.71594	-1.8669	-0.98982	-3.8666	0.085384	1.5336	0.0063687	0.86381	-1.4367	-1.8627	-0.90448	-0.54339	-2.3428	-1.8212	0.66933	0.085724	-2.251	-1.8599	-1.2895	-1.3841	-1.0249	-3.6317	0.41045	-1.2259	0.45354
1.4719	0.88153	-0.68308	0.63594	-0.63372	1.3204	3.4726	2.7469	2.502	0.55586	4.0414	1.0079	0.90521	1.6267	-0.76601	4.7351	1.1507	0.52422	2.8482	1.9789	2.3744	1.195	2.213	0.78747	2.545	1.5338	0.70869	3.8929	-1.0717	1.7188	0.7569	1.6372	0.16735	-1.4323	0.27702	1.9181	3.317	2.6191	1.0646	0.34998	2.5895	-2.3754	1.4199	0.52605	-0.9778	3.4244	2.8826	0.74281	-1.9243	1.6114
2.7237	2.1847	-1.0372	3.9227	2.8486	4.2953	2.2608	1.5066	3.4498	2.8034	3.92	1.4219	5.8351	2.1539	4.0581	0.87797	1.5921	1.8505	1.269	4.2408	1.4324	2.1527	5.3189	0.47321	2.8595	3.5134	3.7855	3.365	2.8355	3.9006	3.0138	3.0131	6.0756	0.32193	4.6076	0.79287	2.3734	1.0436	3.7346	3.5016	2.8813	4.2281	1.1632	-0.018093	2.2331	2.6465	2.2499	1.439	5.6467	5.8344
-0.89393	-5.1092	-1.0989	-1.6174	-1.6741	-0.38866	0.53639	-1.818	1.3088	-3.018	-3.2084	1.0453	-2.3693	1.2515	-2.4511	-3.3815	-1.3105	-3.7379	0.37148	-4.9009	-2.8011	-0.8146	-5.6361	-1.9491	-3.6043	0.9621	-3.2392	-2.0236	-1.9204	-1.3891	-1.5234	3.3134	2.1464	-0.0081729	-0.31721	-1.8849	-2.5993	-1.8879	1.8798	-0.59943	0.96868	-0.83639	-2.1112	-2.0422	1.2998	-0.79965	-3.1705	-1.8723	0.1537	-4.4618
2.4937	1.6006	2.8359	3.5031	3.7014	1.0048	0.28389	2.9142	0.26969	2.9604	2.2459	1.9666	1.6644	-0.67206	3.2089	2.9353	2.5322	-0.4289	-0.67018	2.9417	-0.53725	0.49248	0.88499	2.4059	3.6157	2.6013	3.4748	2.6065	2.1325	2.0294	2.2471	-1.049	3.7167	-0.055123	0.57482	1.5769	-0.52848	2.4419	1.7178	0.0081676	1.8615	-0.4511	-3.0405	2.623	3.4382	-0.6267	0.01951	3.018	1.495	1.7897
1.8216	3.8743	2.7983	1.5885	2.9158	1.0791	-0.255	3.7173	4.5176	0.50943	3.93	2.695	7.2801	3.8859	2.2314	3.461	1.5049	0.66312	2.294	3.0631	3.7221	4.3275	7.0279	2.8164	4.2059	0.2555	-0.40086	4.4408	2.1705	2.9912	1.5578	0.64414	2.447	0.26404	1.903	3.4253	4.1957	-1.5285	0.20849	1.8896	4.4839	-0.038798	1.5398	0.41293	-1.2242	5.523	5.0169	2.2012	1.3917	4.9844
-0.6061	-3.6681	-2.6737	-5.2665	-5.7132	-2.5196	-3.6265	-2.3251	-4.6871	-4.1766	-4.3991	-2.218	-3.1616	-5.1945	-3.2501	-3.3258	-5.2777	-1.2898	-6.7039	-3.7605	-4.9137	-3.5831	-3.9116	-4.2147	-5.0356	-4.9804	-6.465	-3.6764	-4.3514	-4.1445	-3.4855	-4.6569	-4.8771	-2.9228	-5.1091	-4.8918	-2.8003	-2.5075	-2.9869	-3.1532	-1.8051	-2.7678	-4.7209	-3.9468	-1.5625	-3.2178	-7.8923	-5.3179	-3.3557	-2.0887
-1.8759	-5.4221	-3.6659	0.13775	-2.2517	-1.3992	-2.5275	-4.0368	-1.0798	-1.9485	0.54162	-3.8671	0.27091	1.2162	1.1692	-2.8556	0.53818	-2.4771	-1.9092	-0.94763	-1.8425	-2.6524	-1.4255	-3.3097	0.95891	-4.0293	-2.04	-0.99238	-3.5429	-2.5238	-4.1236	-3.048	-0.14873	-3.1972	1.1915	-2.4696	-2.3946	-1.9208	-0.88953	-0.37507	-3.114	-1.1203	-2.7918	-1.6668	-2.4419	-4.189	-3.3533	0.2622	0.093302	-1.0486
1.3346	0.54811	-1.6559	1.0737	-0.6982	-3.7672	0.35041	-0.62676	-1.2408	-1.0762	3.0325	-0.39865	1.3563	-1.7398	-1.3848	0.66927	1.2405	0.8766	4.7476	1.6613	-0.83641	0.1635	1.1583	-2.0856	1.8208	0.34492	2.4988	-4.6281	-0.41234	1.3842	-2.3586	-4.1768	1.5802	1.5409	-1.4905	-1.8379	0.89487	-1.3199	3.9503	-2.5465	-1.5637	-1.7819	0.65192	2.0296	-0.50937	-0.71824	0.21672	-1.7824	1.1457	2.1415
-1.2273	-3.3051	-0.63937	-0.47092	-1.0228	-3.6807	-1.9668	0.84584	1.4254	0.5808	-1.1711	-2.3538	0.36258	2.1313	-1.8782	-1.7752	0.10892	-0.17178	-2.7053	-2.8402	-2.0365	-2.172	-0.70022	-2.23	-1.6296	-1.3736	-4.079	-5.6795	-3.3475	-4.5347	-0.95729	-1.3046	4.0373	-3.3878	-1.9347	-2.3114	-4.2945	-0.92719	0.76627	-1.8974	0.45384	-2.8666	-3.4457	2.4887	-3.2735	-0.72829	2.3042	-0.92188	-1.1701	0.95138
3.7662	2.0265	0.63639	1.7217	-1.0826	-0.28639	3.1947	3.0457	2.0159	-3.2706	3.0669	1.8125	0.7109	2.8802	2.4399	1.7956	1.8299	0.661	3.6099	0.82366	1.0157	0.36551	-1.0045	0.074265	2.2491	-0.62229	1.1059	-0.45041	-1.3747	4.8047	0.23628	0.96126	4.0512	-0.44409	1.5274	0.25135	0.89134	7.0018	5.0969	0.47195	-1.2448	2.3847	-3.0665	1.285	2.3254	0.41123	-0.13042	-0.6405	3.3458	1.431
-13.28	-10.464	-11.109	-13.105	-13.702	-12.826	-10.639	-11.155	-10.725	-13.657	-11.252	-13.842	-14.967	-11.011	-10.625	-9.834	-12.112	-13.934	-12.951	-14.173	-14.603	-12.356	-12.458	-8.9859	-13.838	-11.765	-10.602	-10.941	-14.69	-9.3283	-15.314	-12.153	-11.294	-11.557	-13.733	-14.606	-12.985	-11.115	-10.004	-9.1419	-13.679	-9.3505	-13.013	-11.95	-8.6531	-12.355	-13.119	-12.951	-11.557	-13.493
-4.1209	-5.4117	-4.04	-1.226	-4.4857	-2.6518	-2.0642	-3.0752	-6.2162	-5.5233	-1.0172	-0.20099	-6.4949	-6.0066	-2.7343	-3.3563	-0.60527	-0.79129	-5.3006	-3.3772	-4.886	-2.4215	-5.6509	-2.6731	-4.8804	-1.7281	-4.1435	-1.1337	-0.98188	-2.6295	-4.1996	-4.8683	-1.1032	-2.1407	-1.6876	-1.9619	-3.7126	-4.5721	-4.8121	-4.2086	-8.1089	-5.5079	-2.0291	-1.864	-2.817	-2.1415	-3.1901	0.76449	-5.6181	-5.3781
-19.65	-22.099	-21.764	-17.689	-19.45	-19.713	-20.515	-20.43	-20.562	-20.586	-21.978	-20.09	-22.916	-21.2	-18.633	-20.868	-20.576	-23.211	-20.041	-22.1	-19.413	-23.336	-21.631	-19.965	-19.296	-21.175	-19.63	-17.833	-21.817	-22.432	-24.912	-22.66	-21.312	-21.769	-20.079	-22.207	-22.093	-22.166	-20.678	-22.44	-19.751	-19.662	-23.441	-20.523	-22.528	-20.181	-17.862	-19.693	-21.083	-22.997
1.4613	1.409	3.5237	-3.5434	-0.77765	1.7325	-2.0422	-0.89654	-2.0407	-0.803	-0.38871	-0.47121	-1.7455	0.94622	-1.8195	-3.144	1.9262	2.3887	-0.41577	-0.39881	0.89263	1.5951	2.4242	-1.4212	0.45176	-0.8458	0.62112	-0.79781	-2.8311	-1.025	1.5817	-2.6935	-1.6756	1.9709	0.72497	-1.48	0.16887	1.0978	-2.2804	-1.2663	0.21911	1.9441	0.24943	2.4836	-0.72647	-2.0885	-1.1235	0.45543	0.22934	-3.2962
-15.92	-16.278	-12.179	-15.22	-13.688	-14.284	-13.014	-11.974	-13.448	-17.085	-17.011	-15.657	-17.884	-16.908	-15.109	-17.174	-12.787	-12.372	-14.059	-16.008	-15.276	-17.749	-13.851	-14.19	-12.833	-14.098	-14.768	-16.892	-14.105	-15.327	-15.713	-12.525	-16.655	-14.6	-13.757	-15.896	-12.239	-14.26	-12.978	-14.099	-14.339	-14.804	-13.697	-14.263	-13.125	-15.602	-15.75	-13.82	-16.289	-14.526
-3.0734	-2.9553	-3.3886	-4.6335	-4.8163	-7.5002	-8.1347	-4.5631	-3.7894	-7.5832	-4.9355	-3.317	-4.1801	-5.9368	-6.935	-9.0463	-3.46	-1.4818	-3.7272	-3.738	-6.0546	-7.9269	-5.5477	-6.7663	-3.0741	-5.3015	-5.7566	-3.7929	-7.7203	-6.3246	-5.8795	-6.9768	-7.2978	-6.6883	-8.3388	-7.5421	-4.4645	-4.3778	-6.1059	-5.6098	-5.0657	-4.6921	-3.6357	-4.5807	-2.7178	-4.513	-6.1633	-4.2062	-6.311	-5.7875
-3.5995	-4.0444	-2.3087	-1.7572	-4.0435	1.213	-1.524	-3.2702	-4.5143	-1.4882	-1.1031	-8.2019	-2.3208	0.18729	-2.7066	-2.9305	-1.1125	-3.7372	-2.4386	-1.0949	-3.1108	-5.2507	-6.5741	-2.0907	-0.37581	-2.4904	-0.98698	-3.254	0.12508	-4.3185	0.29058	-0.97831	-3.0195	-1.9668	0.083296	-5.2345	-4.7913	-4.3382	-2.355	0.46257	-0.89588	-3.6528	-1.3858	-2.1174	-1.7126	-2.7813	-6.9218	-6.7683	-3.9493	-0.8094
-15.748	-13.689	-11.545	-12.874	-15.079	-16.029	-13.557	-17.794	-14.788	-14.226	-12.947	-18.119	-15.798	-12.037	-15.523	-15.96	-14.045	-14.858	-15.09	-14.625	-17.768	-13.015	-15.89	-16.438	-14.245	-11.436	-12.052	-16.163	-13.879	-18.43	-14.431	-18.005	-15.701	-14.852	-14.565	-13.286	-15.788	-16.644	-12.63	-15.404	-18.018	-17.548	-17.189	-13.982	-15.847	-15.423	-12.938	-16.14	-14.571	-14.852
1.9739	-2.7759	-5.2922	-1.1823	-2.7192	-2.0403	-0.97876	1.1879	0.059861	-0.67719	-4.41	-3.6082	2.2931	-1.9409	-2.529	-0.023134	-4.7542	0.57431	-0.55879	-2.7667	-0.0078665	1.3724	-0.23809	-2.1243	-1.3275	-0.55736	-4.1421	-0.20307	1.6506	-0.41501	-2.8241	-0.62685	-3.1136	2.8889	-3.0275	-4.6733	-1.7895	-1.3607	0.83152	-2.5261	2.5027	-1.3269	-4.4752	-0.71935	-3.3765	-3.3177	-2.6223	0.2053	-1.7226	-1.6132
-17.42	-22.514	-21.914	-19.574	-23.53	-22.805	-20.822	-21.955	-18.713	-20.964	-22.666	-21.381	-22.115	-23.217	-19.452	-20.517	-19.108	-21.507	-23.378	-23.556	-21.529	-20.639	-21.691	-23.396	-20.563	-20.169	-21.481	-21.516	-26.02	-23.967	-22.818	-21.608	-25.35	-19.922	-26.814	-19.056	-21.526	-21.137	-20.817	-20.536	-17.333	-23.072	-20.68	-20.669	-20.75	-22.551	-22.432	-25.47	-21.275	-22.144
-11.694	-11.422	-12.054	-11.002	-12.243	-12.091	-11.906	-7.8103	-11.935	-13.282	-13.327	-11.779	-12.173	-14.406	-10.756	-10.553	-10.506	-10.837	-8.8244	-8.7447	-7.6374	-11.699	-13.572	-9.862	-10.375	-11.619	-10.38	-9.9329	-12.751	-10.979	-11.246	-12.634	-11.539	-10.921	-7.6735	-11.458	-9.8783	-12.778	-10.753	-13.819	-9.3175	-9.2105	-12.568	-11.62	-12.113	-13.321	-10.465	-9.5662	-11.693	-9.9638
-1.3947	-5.8551	-1.3423	-0.33788	-2.5273	-1.3363	-2.5529	-1.8964	0.6764	-0.861	0.33571	-2.5482	-4.5614	-1.5939	-1.2981	-1.969	-2.8141	-0.78077	-3.2009	-2.1903	0.94432	-4.2235	-3.0646	-1.0484	-2.8118	0.52699	0.42873	-1.18	-3.2697	-0.96556	-5.0072	-3.2802	-3.1378	-1.9308	-2.8125	0.27502	-2.5045	-0.80668	-0.63131	-2.5547	-1.0332	-2.4972	-1.2078	-1.837	-0.75867	-3.4822	-4.0116	-1.5875	0.35386	-2.7923
-14.961	-11.803	-10.859	-8.9634	-8.756	-12.786	-12.018	-11.803	-14.66	-12.787	-10.768	-13.863	-10.684	-13.054	-14.549	-11.311	-10.234	-10.717	-11.041	-11.592	-10.614	-11.457	-11.718	-14.883	-10.896	-10.938	-11.374	-11.842	-14.601	-12.378	-12.372	-13.262	-15.216	-13.074	-8.8992	-13.802	-12.465	-9.3206	-10.932	-13.222	-12.583	-12.966	-14.927	-13.658	-12.487	-14.478	-13.855	-13.684	-11.054	-11.913
-5.3744	-3.1394	-3.6669	-0.32717	-4.9496	-4.7436	-5.7864	-3.8501	-3.584	-6.2653	-4.138	-1.6315	-5.959	-7.7322	-4.872	-6.2568	-4.9786	-7.3006	-5.1928	-4.109	-5.2021	-7.3711	-6.6164	-6.2981	-3.5456	-5.4032	-3.8192	-3.3794	-5.2755	-5.6505	-3.6982	-2.1078	-8.7159	-3.3449	-4.0839	-6.4699	-4.4573	-3.3887	-2.4226	-6.8538	-4.3133	-4.9863	-5.4473	-1.1342	-3.6196	-3.6873	-2.6413	-2.2525	-1.4707	-4.9445
-7.5659	-8.7547	-3.5727	-3.2906	-5.2335	-7.4799	-6.79	-5.5399	-4.8997	-6.2868	-8.0369	-6.6066	-6.547	-6.0556	-7.1828	-8.4106	-3.1235	-6.1941	-5.4622	-4.0651	-7.6558	-6.2299	-6.7204	-6.0508	-5.0395	-5.3432	-5.7488	-5.4714	-5.6655	-3.4594	-5.3811	-6.0051	-5.3706	-2.5597	-6.4604	-5.8312	-4.2898	-4.8299	-6.3658	-6.892	-6.3449	-6.2574	-4.3832	-7.0042	-4.7955	-0.14574	-2.9823	-7.1823	-6.0014	-6.6885
-10.723	-4.8607	-7.9422	-8.7876	-7.1976	-6.4985	-8.256	-7.3275	-10.683	-7.579	-8.6328	-6.8641	-5.7587	-6.0105	-9.602	-8.8443	-5.716	-6.5652	-7.1577	-7.181	-5.1759	-8.8369	-5.2855	-9.4479	-5.4413	-9.9545	-9.3374	-11.297	-7.1159	-6.7391	-4.6237	-8.0976	-4.9173	-8.3613	-5.6223	-5.9944	-7.5269	-9.3676	-10.364	-8.3553	-3.8738	-4.4421	-7.2226	-7.6453	-8.4683	-13.847	-7.6785	-7.8024	-5.6433	-8.1424
-5.4286	-2.6907	-5.4046	-4.305	-3.6396	-7.5734	-6.639	-7.5344	-5.3618	-5.2475	-5.8192	-5.7563	-6.5635	-10.051	-8.4851	-9.2417	-4.0865	-6.4929	-7.0856	-8.2022	-9.8043	-5.3969	-6.1942	-7.2368	-6.0489	-9.2079	-6.4257	-6.473	-6.3605	-6.1589	-5.7707	-6.5393	-7.7976	-7.5983	-4.3623	-8.1846	-10.688	-2.3902	-9.5716	-5.2181	-6.6368	-5.8086	-2.7496	-5.1833	-6.0019	-10.27	-6.2232	-8.6792	-12.117	-6.1599
-5.81	-4.4757	-4.3525	-7.6839	-0.89492	-1.6684	-5.2474	-5.0611	-6.5784	-5.9152	-4.3316	-4.3724	-5.9822	-2.5714	-8.0151	-4.5441	-4.6316	-2.8129	-5.2835	-3.8967	-5.9831	-3.8116	-3.7922	-2.9871	-6.2105	-2.2165	-4.6584	-1.4214	-4.754	-5.2443	-3.8516	-3.6409	0.22075	-4.8345	-4.3383	-2.2396	-4.9549	-2.68	-5.3173	-3.6374	-6.0984	-6.6512	-7.1089	-5.0836	-5.8076	-7.0102	-4.9107	-3.5301	-7.0166	-4.6774
4.8844	-2.1479	4.1071	1.4289	2.3194	1.9179	3.6529	3.6041	2.7843	1.4729	5.0956	6.6068	4.0517	2.8006	1.4263	5.1036	3.3207	4.519	2.2552	3.9089	-1.332	-0.16373	1.4037	0.98451	2.3354	-0.25612	4.0846	3.8946	5.1382	5.1312	1.6134	2.9855	4.5878	5.2965	3.0897	2.8859	6.1909	2.584	1.1067	4.3734	1.5937	1.6279	3.2148	-0.99155	3.4362	1.0641	2.2186	5.0768	1.7422	2.8475
-11.015	-14.022	-13.548	-14.946	-14.913	-16.037	-11.33	-10.97	-14.07	-12.179	-13.752	-15.314	-14.882	-13.593	-15.414	-14.692	-15.008	-13.501	-16.888	-15.434	-15.777	-13.706	-14.462	-16.37	-11.929	-14.277	-15.533	-13.24	-13.769	-15.65	-14.52	-10.908	-15.622	-13.451	-13.471	-13.545	-14.453	-12.999	-15.934	-12.35	-15.505	-11.714	-13.293	-15.538	-13.432	-15.188	-12.564	-14.199	-13.659	-13.781
-18.643	-23.657	-24.561	-25.344	-21.452	-22.197	-19.133	-20.773	-21.744	-20.402	-23.418	-23.177	-21.788	-24.558	-20.833	-23.319	-23.316	-19.487	-22.319	-22.223	-19.149	-21.336	-26.124	-24.939	-23.48	-23.339	-24.723	-21.012	-20.911	-20.444	-22.376	-24.858	-24.031	-19.877	-19.587	-24.415	-19.367	-21.372	-23.748	-22.904	-21.093	-20.565	-21.487	-22.086	-22.081	-20.682	-22.615	-23.573	-24.012	-18.771
8.8815	7.2768	11.576	5.3386	5.8483	5.9391	6.4569	10.009	5.6233	10.343	7.6002	4.1917	6.1108	10.441	8.9339	7.2084	6.763	9.108	10.506	8.7979	9.9944	7.92	9.7607	7.5952	9.9848	9.7142	10.963	9.1552	10.761	6.2135	9.4014	10.022	5.833	5.571	6.6716	6.4131	8.8425	8.596	10.396	11.885	8.5545	5.5643	7.3035	6.6219	10.367	10.066	6.3978	7.6993	10.3	9.022
-0.12605	2.9131	1.141	1.8475	3.3104	2.8043	2.5445	-0.73123	2.845	5.2201	6.0153	3.3685	2.5142	4.8326	1.7215	0.75059	0.97798	3.1793	3.5207	2.9937	5.3154	0.25395	3.673	3.1079	4.2178	1.994	3.592	4.6127	4.2023	1.5582	3.9196	2.9948	5.5984	4.7509	2.2366	3.124	0.94135	3.4323	-0.60976	3.1071	1.7794	2.5694	2.5039	6.5519	0.34609	3.5315	1.1859	1.6714	0.2073	2.3577
-13.438	-13.295	-12.272	-15.563	-13.827	-12.018	-14.012	-13.951	-15.585	-12.22	-14.056	-12.516	-15.133	-15.607	-15.435	-15.008	-12.84	-14.373	-16.359	-11.998	-16.091	-13.721	-16.352	-14.893	-17.861	-13.145	-13.644	-14.405	-15.908	-13.483	-15.454	-12.496	-12.31	-11.754	-15.846	-12.33	-12.381	-13.729	-9.4148	-18.462	-14.168	-13.784	-17.663	-13.26	-11.501	-14.19	-14.488	-15.655	-17.728	-13.032
-3.8432	-1.2511	0.20932	-4.7152	-1.0406	1.0829	0.36608	-2.4658	-1.7466	-4.4868	-0.52284	-3.1021	-1.1244	1.5637	-1.4133	-3.3774	-2.8901	-1.3716	1.8468	-1.7202	-7.4447	-2.5116	-0.11012	-4.4012	5.5177	-0.59977	-1.1572	-0.53845	-0.073783	-4.0602	0.16634	1.0883	-2.4291	-2.2651	-2.5836	-2.6723	-1.7025	-3.0744	-3.5254	0.90461	-1.2019	1.4731	0.085395	-1.3639	0.94826	0.49838	1.1338	-0.55755	-4.5666	0.85559
-24.415	-23.498	-21.558	-24.369	-23.387	-18.716	-23.822	-21.442	-21.854	-23.547	-23.78	-23.821	-22.495	-24.098	-22.381	-19.553	-21.129	-22.817	-21.678	-21.764	-23.057	-21.841	-21.979	-26.904	-20.296	-21.994	-19.04	-22.27	-22.552	-20.555	-19.636	-20.992	-21.326	-24.782	-21.426	-21.666	-21.264	-23.592	-20.081	-22.918	-21.453	-20.719	-21.733	-22.404	-23.604	-23.296	-19.32	-22.144	-22.148	-21.908
-13.017	-15.896	-14.941	-10.91	-11.197	-16.654	-13.375	-13.46	-10.748	-9.8928	-15.868	-13.267	-11.785	-13.716	-13.28	-16.336	-9.38	-15.211	-16.196	-13.59	-10.99	-11.702	-14.51	-11.046	-10.24	-9.8527	-12.572	-14.168	-15.92	-11.63	-11.943	-14.052	-13.563	-13.953	-12.471	-12.893	-12.473	-10.327	-12.21	-15.446	-11.378	-10.664	-14.921	-14.318	-11.93	-12.311	-10.676	-12.483	-11.022	-14.514
-1.082	-1.0953	-2.7584	-0.7522	-2.1514	-3.8085	-4.0287	-3.5777	-2.5708	-1.1917	-1.4975	-3.9278	-2.5888	-4.6422	0.22564	-0.66323	4.4086	0.86937	-3.7382	-2.227	-6.0011	-3.9955	-4.572	-1.9442	-0.27352	-1.5172	-2.5751	1.0843	-2.1975	-4.6099	-0.1241	-2.8194	0.091275	-3.4876	-2.9528	-4.4928	-3.3608	-1.8404	-4.9863	-4.0996	0.084545	-3.4518	-3.2005	-0.82239	-2.2911	-4.8432	-3.8776	-0.77217	-3.4858	-2.0284
-9.6002	-10.545	-12.782	-10.965	-10.229	-9.4817	-10.023	-11.37	-12.628	-12.03	-10.64	-9.25	-10.111	-11.718	-10.196	-8.8415	-11.869	-9.1548	-8.4297	-8.7891	-9.3562	-11.786	-11.447	-12.36	-10.501	-11.37	-10.587	-12.153	-14.644	-12.571	-11.372	-10.3	-12.979	-11.902	-9.5168	-11.431	-9.1418	-12.605	-7.9847	-13.576	-11.24	-8.0186	-10.006	-11.523	-9.7746	-10.532	-11.649	-10.074	-11.249	-11.627
8.3979	7.6001	5.7452	8.6781	3.4532	4.5765	2.31	4.0956	5.77	6.9869	7.3715	3.5878	4.9802	6.0734	4.6042	5.6661	5.6866	4.8757	6.2808	6.6508	5.5502	1.5225	5.8405	5.6678	8.371	4.0824	7.718	3.066	7.7152	5.4035	9.9236	7.3623	6.6888	6.2767	3.1345	5.1293	2.7415	6.1962	4.2823	6.4087	2.5618	5.6094	8.938	5.0444	2.4258	5.8394	4.0285	6.6313	5.9877	5.8355
-14.821	-15.38	-15.091	-15.187	-15.675	-12.372	-15.723	-17.907	-13.299	-15.64	-15.505	-14.47	-12.829	-11.969	-15.379	-15.941	-14.653	-12.654	-15.51	-15.313	-14.363	-15.476	-15.159	-17.304	-12.194	-13.848	-15.18	-14.236	-14.247	-14.226	-15.68	-14.456	-14.755	-16.471	-15.763	-16.88	-14.628	-15.133	-12.785	-13.758	-15.051	-13.793	-12.946	-14.537	-15.953	-12.767	-12.639	-15.558	-16.054	-12.233
-0.99235	-0.082583	-1.8127	0.57404	-2.7474	0.81589	-1.59	0.96763	-1.3381	-0.34005	-2.4254	-1.3561	-2.7443	-0.92368	-5.4367	-0.12862	0.95334	-2.4765	-0.42879	-1.5591	1.9607	0.37565	-4.4006	0.75352	-0.12846	-1.3841	-0.94766	0.18473	1.7335	-1.21	1.6742	1.1625	-1.0554	-0.02795	-0.17092	1.5147	2.6607	4.1718	0.90972	0.90464	-1.4152	-0.87055	0.18972	-1.004	2.6771	-3.4314	0.40227	-2.5714	-1.285	0.15575
-5.524	-3.9304	-4.3357	-4.138	-3.2861	-1.5002	-1.9654	-2.7018	-1.612	-1.7398	-4.1402	-5.655	-1.4032	-2.629	-2.3921	-4.6987	-2.9487	-6.1978	-0.73672	-3.1411	-3.9335	0.37794	0.021788	-3.537	-3.4854	-2.3843	0.12238	-3.7598	-2.3038	-5.6873	-1.9973	-1.0577	-0.99432	-3.3715	-7.194	-4.3596	-2.4066	-2.3682	-3.706	-3.6495	-3.6884	0.49645	-4.6018	-2.9479	0.9348	-2.7528	-2.3233	-4.343	-2.4832	-0.75263
-14.909	-11.413	-11.487	-12.744	-10.574	-9.799	-10.674	-12.995	-11.572	-11.723	-10.06	-14.142	-9.7789	-9.2136	-14.064	-12.492	-14.222	-10.104	-8.3127	-8.4374	-11.184	-12.663	-14.923	-11.891	-10.361	-8.3755	-11.535	-11.247	-12.075	-5.8378	-10.171	-10.431	-8.5705	-13.98	-11.217	-13.592	-11.168	-10.762	-11.968	-12.337	-11.896	-12.316	-10.39	-9.6908	-14.067	-11.994	-10.282	-12.43	-11.561	-10.117
-12.001	-7.2104	-12.059	-12.533	-11.519	-15.273	-10.877	-11.39	-11.458	-10.861	-10.692	-12.928	-8.7271	-14.264	-8.8721	-12.175	-12.306	-9.8843	-12.825	-12.039	-10.739	-11.858	-13.63	-11.33	-11.677	-12.998	-12.552	-14.101	-13.697	-12.398	-13.206	-11.896	-7.5668	-12.62	-10.541	-14.703	-10.822	-13.603	-11.38	-7.5582	-12.194	-10.243	-9.6248	-13.962	-11.846	-12.04	-10.706	-11.549	-10.202	-13.198
-11.788	-11.142	-12.876	-12.869	-13.769	-14.724	-13.228	-14.416	-15.133	-14.183	-14.527	-12.336	-13.002	-13.246	-11.817	-12.554	-14.276	-13.952	-11.746	-16.926	-16.892	-14.307	-12.573	-12.068	-15.648	-12.888	-15.572	-9.3101	-12.682	-15.284	-17.423	-11.84	-10.753	-12.919	-12.525	-11.623	-10.373	-13.489	-14.476	-11.393	-13.046	-11.768	-12.839	-13.282	-15.165	-9.0992	-13.922	-12.339	-11.468	-13.39
-7.6824	-12.518	-12.181	-12.057	-9.6119	-9.9722	-11.159	-12.485	-12.503	-11.298	-12.169	-11.876	-9.988	-14.005	-11.011	-9.5235	-12.118	-11.314	-14.113	-9.2147	-10.525	-13.407	-9.7072	-12.817	-10.764	-12.681	-12.135	-12.457	-11.902	-10.784	-13.796	-12.336	-10.976	-9.02	-11.193	-10.374	-10.684	-8.3252	-9.8007	-12.077	-11.563	-12.978	-13.013	-11.259	-8.0283	-13.086	-11.449	-10.721	-13.344	-10.128
-15.487	-13.534	-12.914	-12.246	-11.857	-15.259	-12.155	-13.676	-13.771	-11.003	-14.274	-12.926	-12.332	-15.387	-12.404	-11.514	-11.57	-12.987	-15.096	-14.498	-13.129	-10.562	-16.089	-11.528	-14.172	-17.462	-11.811	-13.202	-12.956	-12.198	-11.4	-13.641	-12.646	-15.115	-12.395	-12.401	-11.658	-13.365	-15.804	-13.102	-11.586	-12.174	-14.982	-9.5677	-13.192	-16.48	-15.487	-15.945	-11.544	-13.459
-4.5938	-5.4621	-3.0349	-3.2241	-6.1119	-3.6333	-1.7908	-2.8332	-3.7792	-2.3699	-2.0504	-2.2619	-0.24028	-4.6051	-3.7371	-0.28604	-3.3035	-2.2765	-2.3688	-3.769	-2.1835	-5.2143	-3.675	-4.0903	-4.2088	-2.0234	-4.882	-0.88592	-5.3676	-2.8663	-4.1924	-2.12	-3.2197	-2.7431	-3.7974	-1.8068	-2.5208	-6.3328	0.67115	-3.5437	-2.8713	-3.8322	-3.1888	-2.4871	-5.6614	-2.2709	-4.0779	-2.2048	-3.3999	-4.245
-3.8	-3.1178	-3.6837	-9.0867	-3.3253	-1.891	-3.7478	-2.791	-3.6582	-3.7015	-6.9926	-3.4659	-6.718	-4.2351	-6.0404	-6.4786	-4.2834	-3.0082	-9.8108	-6.737	-3.5023	-4.6264	-2.6715	-5.3508	-5.1407	-6.2197	-5.4	-4.3017	-6.8372	-9.1769	-5.2376	-5.3862	-4.0389	-5.9378	-4.1034	-4.478	-3.9753	-2.7177	-3.6626	-3.215	-6.7785	-7.3885	-7.83	-6.3918	-4.8815	-2.0491	-7.1183	-5.5443	-4.5386	-4.9464
-1.663	-3.1491	0.0089673	-3.7729	-1.1155	-4.2469	-3.827	-3.2949	-1.5076	-2.8899	-3.3916	-1.9339	-4.1764	-3.1949	-4.5039	3.0918	-0.092076	-2.4405	-1.7368	-2.4088	-1.8877	-0.52419	-2.7045	-6.4098	-2.3205	-4.5233	0.30892	-4.331	-5.5505	-5.6472	-3.4259	0.38079	-1.7529	0.044092	-0.86576	-4.0775	-4.0734	-0.92743	2.1689	-3.4535	-0.98603	-0.87943	-2.2046	-1.4102	-0.89485	-3.8402	-1.9716	-2.5179	-3.7074	-3.179
-2.0861	-0.98805	-0.17139	-0.11663	-1.0781	2.6484	-0.28733	1.7326	0.064941	1.1619	0.16977	-0.54343	-1.1619	-1.1895	2.2042	-1.3634	-0.40068	-1.162	1.4586	3.8958	-1.0657	-1.0149	-1.8476	-1.3728	3.1085	-1.1355	2.9268	2.0989	-2.6582	3.5194	2.6399	-1.3788	-4.0361	0.4501	-1.1872	-2.0076	3.1185	-4.5963	-1.7024	1.2334	2.5029	1.647	5.3286	0.3033	1.4978	2.1736	-0.43831	-3.5954	-2.1365	0.35468
-11.741	-12.37	-11.446	-11.184	-11.622	-10.48	-11.529	-10.321	-13.069	-14.046	-12.101	-14.504	-16.352	-13.95	-11.455	-14.21	-12.441	-11.379	-12.82	-11.774	-12.423	-13.156	-11.893	-11.403	-6.8024	-10.964	-8.8132	-14.403	-14.125	-12.877	-10.717	-15.228	-14.58	-9.9828	-10.075	-12.474	-10.787	-11.86	-13.267	-11.761	-11.706	-14.192	-12.653	-10.706	-12.414	-11.255	-12.559	-12.683	-10.295	-9.6674
-11.635	-10.64	-11.089	-9.9057	-11.597	-10.689	-7.4201	-13.894	-9.2827	-12.11	-12.314	-13.616	-13.483	-8.1113	-12.732	-9.0273	-9.4732	-12.59	-13.221	-11.456	-13.723	-9.8781	-10.383	-11.728	-15.304	-13.664	-10.617	-8.9177	-9.3574	-13.696	-8.8163	-8.6091	-9.7066	-12.118	-13.423	-12.507	-11.491	-11.401	-10.909	-13.748	-9.3475	-12.575	-6.1275	-14.1	-13.577	-9.6874	-10.461	-11.893	-14.306	-8.4985
0.4438	-0.15119	0.41701	0.69307	0.39202	-0.97245	0.3852	-1.2499	-3.0409	2.0546	-0.27398	-1.6743	0.54435	0.20003	1.1243	1.0848	0.68721	-0.90461	0.47816	-2.9254	1.1722	-3.8064	4.1927	-1.2405	4.2357	-1.5025	-1.0361	0.45286	0.087203	0.43403	0.63864	-6.4033	0.99997	-0.44484	-1.3115	-0.44893	-2.6464	-1.4995	-0.95723	-1.5302	-0.075763	0.27624	1.5983	-1.2288	0.69997	-2.74	-3.2182	1.0715	2.8045	-2.3043
-12.788	-12.684	-15.423	-13.766	-13.032	-12.265	-12.373	-14.197	-11.541	-12.626	-11.811	-12.621	-12.795	-12.329	-14.47	-13.738	-15.139	-13.499	-13.27	-9.0535	-15.022	-16.276	-11.316	-10.969	-12.058	-15.995	-11.715	-13.753	-11.668	-14.961	-13.546	-14.804	-13.619	-11.507	-11.803	-7.5687	-17.113	-10.852	-12.772	-11.702	-13.915	-13.869	-14.462	-13.147	-12.764	-13.792	-11.719	-12.603	-13.234	-11.634
-0.75652	-0.32695	-4.1198	-2.6519	-1.0352	-0.48086	-2.5253	-3.5143	-2.2854	-0.51758	0.62439	-0.86922	-4.0147	-4.6226	0.52324	-1.4944	-1.6061	-2.4304	-1.567	-3.4036	-2.642	-2.6325	-2.3457	-0.97288	-1.8223	-2.5911	-1.8831	-1.9354	-2.1924	0.3495	-0.4956	-2.5692	-1.8418	-2.8275	0.072728	-1.3217	-1.5063	-1.6829	-0.37796	-1.4088	-0.94179	-1.32	-0.10826	-2.5598	0.29459	-1.4304	-4.1072	-3.3924	-0.093365	-2.465
-3.8862	-2.6856	-3.057	-3.2246	-0.061735	-1.2437	-2.9417	-3.8387	-5.7346	-3.4133	-4.439	-4.6888	-1.4813	-4.9563	-4.2953	-1.3722	-2.5297	-3.5198	-1.1018	0.21131	-2.2602	-0.025966	-2.359	-2.9449	-4.1332	-0.3891	-4.396	-4.0709	-5.0172	-4.1541	-1.8949	-1.5238	-1.9291	-3.8729	-0.14102	-3.8244	-1.6632	-2.0924	-0.89885	-1.4157	-4.1077	-7.4546	-3.1138	-3.4037	-3.1344	-2.5613	-2.3123	-4.0947	-3.1558	-0.21677
-0.23867	-0.27415	-2.9648	-2.3023	-3.4051	-2.2614	-1.4659	-2.2949	-2.3465	-0.69718	-0.98852	-1.2912	-1.869	-2.1831	-0.44696	0.64446	-2.9681	-0.37653	-2.2276	1.4369	-2.3845	-5.1577	-2.0124	-2.1657	-2.2054	-0.95715	-1.4559	0.15385	-0.23621	-3.8852	-0.86739	-3.1305	-0.97801	-1.4218	-2.2085	-2.2212	-1.8076	1.6879	-1.3306	-3.3198	-0.58401	-1.2855	2.0663	-5.7771	1.3847	-1.0464	-3.5098	-3.0796	-0.7518	-3.1225
-4.3362	0.70314	-4.629	0.33327	-2.9125	-3.2321	0.58225	-5.7126	-1.4575	-5.1217	-2.7141	-2.2226	-0.85983	-1.7157	-4.4055	-3.9264	-1.8783	-2.4402	-3.7198	-4.5054	-3.4172	-2.3242	-1.3967	-4.4829	-1.3549	-0.63909	-5.7964	-5.5518	-4.8002	-3.2634	-5.9955	-3.8027	-4.7889	-3.2416	-6.0723	-3.3534	-3.0821	-3.4613	-4.0112	-4.06	-0.67091	-6.6841	-1.8352	-5.8514	-1.0896	-2.9089	-0.7953	-1.7891	-1.8761	-4.8974
2.7015	4.3116	4.0914	2.7972	2.4089	4.2811	3.5924	1.5769	3.9233	5.2564	2.0613	0.24648	3.2367	4.7169	6.3848	3.757	2.7726	2.6839	-0.070333	2.7521	4.5276	4.629	1.3577	3.1881	5.0632	2.8514	-0.03507	1.1574	4.6369	-0.45636	3.483	2.2325	-1.3094	2.2845	3.0694	2.8214	1.5901	5.2987	2.1545	3.1135	2.4958	1.8818	1.1136	5.1218	0.78575	5.9325	1.4283	3.0671	4.6535	2.4179
-20.106	-21.19	-23.808	-25.466	-23.834	-24.645	-26.333	-22.087	-22.283	-20.333	-19.943	-23.153	-21.927	-24.213	-22.542	-22.241	-23.446	-21.812	-24.743	-22.382	-20.465	-23.697	-18.542	-24.835	-21.82	-24.324	-23.988	-23.327	-23.106	-23.795	-22.197	-19.62	-21.344	-20.339	-18.825	-19.747	-21.372	-23.642	-23.89	-21.631	-23.238	-20.545	-24.848	-25.194	-21.905	-25.155	-20.566	-24.539	-24.164	-18.026
-13.765	-13.526	-15.623	-14.156	-12.383	-9.8994	-16.972	-14.955	-11.138	-13.543	-9.5947	-12.437	-14.711	-13.184	-12.746	-10.203	-11.1	-10.489	-10.523	-11.523	-10.813	-13.259	-13.026	-12.863	-12.648	-15.174	-12.215	-13.448	-13.81	-14.104	-14.708	-14.262	-14.558	-13.32	-13.703	-13.06	-13.57	-11.169	-14.236	-16.117	-11.33	-14.492	-9.8472	-14.408	-11.665	-15.594	-14.75	-12.832	-14.868	-13.424
-20.876	-24.506	-22.028	-22.666	-22.959	-20.93	-22.274	-21.795	-23.626	-21.999	-21.374	-20.279	-22.324	-20.44	-22.794	-25.006	-21.983	-23.508	-25.166	-20.083	-20.327	-21.304	-21.647	-24.617	-23.118	-17.86	-22.108	-23.026	-20.633	-21.686	-24.396	-22.674	-24.32	-19.517	-24.733	-20.375	-22.505	-23.202	-24.617	-20.912	-22.075	-24.646	-24.67	-24.764	-21.693	-23.854	-20.096	-21.35	-25.783	-21.605
-13.135	-11.08	-12.636	-9.647	-15.315	-11.817	-12.33	-11.752	-10.309	-10.226	-11.339	-11.994	-13.785	-12.287	-9.4262	-10.412	-10.523	-10.891	-11.71	-15.183	-12.728	-12.973	-15.274	-9.1377	-10.59	-13.583	-8.6789	-11.534	-9.9541	-13.887	-11.577	-12.174	-11.132	-12.725	-10.846	-10.834	-11.03	-13.364	-10.156	-14.933	-13.803	-10.223	-12.38	-9.5069	-14.805	-13.265	-10.316	-10.936	-11.6	-12.055
-13.833	-9.0473	-13.238	-10.614	-5.2523	-9.8288	-8.2898	-13.695	-10.088	-10.779	-13.63	-11.541	-11.037	-10.973	-12.947	-12.674	-12.669	-10.818	-12.084	-7.62	-13.592	-9.2498	-11.386	-9.7299	-12.059	-12.302	-9.6348	-11.855	-12.295	-8.9689	-9.8738	-11.288	-11.605	-9.8328	-13	-12.506	-11.376	-14.057	-13.759	-11.79	-10.002	-14.528	-10.139	-10.94	-9.983	-10.453	-11.384	-13.832	-11.257	-14.007
-3.4424	-1.7225	-1.609	-3.2916	-1.2826	-2.1417	0.77186	-0.71972	-2.5819	2.0219	-1.392	-4.0381	1.5755	-1.6162	-0.99573	0.12725	0.63676	-3.1686	-4.3014	-0.81357	-0.80543	-3.3731	-1.7503	-3.598	-2.9407	1.2259	-3.5093	-1.3547	-0.087263	-0.81329	-3.0825	1.2894	2.0021	1.6755	-1.7031	-1.8692	-0.54516	-0.99886	-5.3921	-3.7124	-1.7214	1.1295	-3.0885	-1.4565	-4.057	-6.9143	-1.4329	-0.19355	-0.80315	-2.4483
-10.136	-9.7431	-8.3065	-9.6386	-8.12	-8.7773	-10.598	-7.5814	-9.9616	-10.772	-10.65	-8.876	-10.784	-10.033	-8.4104	-8.847	-12.847	-10.212	-6.635	-8.1718	-10.446	-9.4346	-10.285	-8.1307	-9.8573	-9.0919	-7.2327	-8.4641	-10.997	-8.8816	-8.1425	-9.1143	-9.7157	-9.6539	-7.7464	-6.8689	-11.869	-8.5665	-8.4221	-7.6699	-10.5	-11.031	-9.5986	-10.436	-12.013	-9.9089	-9	-7.8848	-10.53	-9.4923
1.4652	0.19331	0.15616	-0.11389	-3.6766	-3.7879	0.017331	1.7779	-0.52914	-0.2421	-2.0603	0.50631	-1.2715	-2.2742	-0.83343	-2.8339	-1.5473	-1.953	-1.3874	1.3585	-3.1666	1.2339	-1.8103	0.42348	-2.0906	2.1226	-2.0115	-1.5173	0.12404	-1.5394	-0.76775	-2.0213	-2.0698	-0.88428	-3.3267	0.43836	-0.45903	1.2082	1.0221	-2.1281	-3.5691	-0.13007	0.096357	1.8401	-2.0573	2.0764	-1.4582	-2.4218	0.63662	-0.81391
-10.329	-5.0543	-11.282	-6.4007	-9.7109	-7.2901	-9.8689	-9.5175	-10.511	-7.6286	-8.4592	-11.346	-9.2415	-9.3126	-11.168	-12.516	-9.7117	-8.3425	-8.2958	-8.3903	-6.8966	-9.2158	-8.4177	-8.8835	-9.9545	-9.3931	-13.381	-12.938	-5.6843	-7.0784	-10.498	-9.0304	-11.731	-6.5457	-7.9984	-8.0684	-9.4335	-9.9214	-5.308	-8.6478	-5.6476	-11.575	-11.315	-9.6523	-9.4269	-6.6067	-8.2569	-6.3495	-6.4741	-9.77
-22.33	-20.947	-18.1	-18.704	-21.715	-22.659	-20.844	-23.468	-17.21	-21.312	-20.636	-22.825	-24.075	-21.846	-18.36	-23.837	-24.541	-21.303	-23.278	-18.916	-21.663	-20.772	-20.566	-20.292	-24.7	-22.274	-17.478	-19.666	-20.864	-19.741	-22.788	-19.813	-22.981	-16.176	-21.327	-22.653	-21.109	-21.513	-21.759	-18.643	-23.311	-18.729	-20.957	-22.212	-24.355	-22.471	-20.41	-20.831	-21.591	-21.977
-5.6871	-5.7232	-4.0517	-6.2806	-4.6633	-2.9305	-5.4712	-6.3496	-7.6786	-3.004	-4.4951	-4.4781	-5.0414	-9.498	-6.9294	-7.7231	-4.2159	-6.519	-5.5779	-6.3229	-6.7339	-8.3666	-5.6225	-7.5157	-4.6792	-7.1104	-3.8244	-2.4853	-5.72	-3.0268	-4.8307	-8.5918	-7.433	-3.6522	-6.6751	-3.4474	-4.6207	-4.8031	-7.7564	-3.6896	-6.6341	-4.8896	-5.5886	-4.8929	-4.267	-4.2306	-6.831	-6.4729	-4.9186	-5.2579
-8.8136	-11.448	-9.3597	-9.1817	-4.8876	-10.779	-6.862	-9.5944	-9.8245	-6.8265	-10.878	-9.8543	-10.162	-8.3035	-9.1653	-9.48	-9.9896	-9.0364	-8.6312	-12.664	-6.8947	-6.9947	-8.4841	-8.5375	-7.5958	-9.1169	-9.6906	-10.862	-8.2934	-8.0792	-7.5155	-11.025	-7.7884	-9.3323	-9.0245	-9.1279	-8.3323	-8.8695	-10.685	-12.197	-9.7566	-6.848	-8.2204	-9.0322	-9.5679	-5.8784	-7.7204	-8.7574	-9.6356	-7.5722
-20.505	-23.917	-21.057	-21.327	-21.698	-20.712	-19.165	-22.619	-19.881	-19.269	-19.658	-20.009	-17.292	-20.053	-23.151	-21.049	-20.478	-20.738	-20.498	-21.182	-21.22	-21.129	-19.059	-20.98	-20.904	-19.594	-17.684	-22.794	-22.316	-23.877	-22.373	-18.989	-18.57	-18.872	-20.566	-20.022	-20.404	-19.573	-20.713	-18.815	-20.276	-20.63	-23.542	-20.281	-18.759	-20.539	-21.438	-22.487	-22.322	-22.44
6.9374	8.3099	7.7732	4.2642	10.313	10.115	7.5627	7.0654	9.4128	13.196	9.2185	5.8205	11.643	8.8741	6.5285	8.8786	10.416	5.5376	7.8102	12.68	9.1336	10.626	8.8954	9.8032	7.9752	8.5937	12.427	8.8936	10.407	8.655	10.778	9.263	11.863	11.398	10.78	10.449	8.2576	11.291	11.286	7.8877	9.204	8.6211	10.5	10.319	10.435	6.1268	8.149	10.171	12.058	12.2
-15.229	-14.36	-9.7249	-12.726	-10.501	-8.2672	-10.031	-8.4629	-12.888	-12.555	-9.0153	-11.658	-12.094	-11.977	-7.2635	-10.363	-7.2507	-9.5731	-8.7352	-11.303	-8.2082	-9.0317	-9.9954	-13.949	-9.1932	-9.8958	-9.4348	-10.915	-10.922	-9.1258	-13.844	-9.8624	-10.315	-7.578	-11.745	-10.338	-11.219	-12.983	-11.1	-8.918	-12.028	-14.015	-10.037	-9.3715	-12.105	-13.299	-13.1	-12.074	-12.401	-12.996
-14.061	-11.99	-9.9257	-12.663	-11.938	-14.717	-14.043	-12.495	-16.109	-13.774	-9.7313	-14.195	-16.441	-13.242	-13.445	-13.497	-12.018	-16.388	-14.851	-11.978	-10.805	-14.425	-15.687	-11.428	-12.224	-9.7642	-12.493	-15.137	-10.61	-11.569	-14.053	-15.481	-15.017	-10.703	-13.191	-13.708	-12.661	-12.122	-12.939	-12.753	-10.806	-14.126	-15.312	-13.69	-13.112	-18.218	-14.7	-14.956	-14.454	-15.326
-4.319	-1.6765	-4.4794	-4.6334	-2.4931	-2.8045	-4.0736	-2.7171	-0.68098	-1.3697	-0.58326	-3.0691	-2.9004	-4.1664	-3.229	-2.8929	-3.4851	-5.0859	-1.4646	-1.9938	-3.0423	-1.7215	-4.4872	-1.3338	-5.5226	-2.7184	-2.7819	-0.77646	-4.6388	-4.0534	-0.79514	-3.4246	-2.6987	-2.1066	-1.9689	-0.28173	-1.4347	-3.7083	-2.7299	-6.7493	-5.6593	-1.2408	-1.3531	-1.9354	-0.82694	-2.7526	-2.4189	-7.7774	-2.9527	-1.2556
-0.81482	1.2539	3.9468	-1.8313	1.9133	0.57659	3.4512	-0.31845	4.5448	2.5459	-1.6539	0.73652	1.3672	0.42505	0.93074	1.1665	1.2675	3.8795	4.1395	0.12782	1.1153	0.63045	-1.0175	-0.76652	6.5973	4.5925	0.94672	0.75848	-0.29983	2.2597	2.559	1.6646	0.88025	-0.79347	-1.3779	3.427	0.83452	-0.43988	-2.2037	-1.1885	0.54528	-1.2365	2.7819	5.5497	2.9961	4.4313	0.22785	0.17839	2.3507	-0.41703
-5.296	-2.7149	-0.40106	-3.6707	-3.0092	-0.91996	-3.6665	-0.4627	-4.1403	-3.3066	-0.86687	-3.4432	-1.5504	0.010092	-5.1385	-2.4382	0.53612	-5.7663	-5.3088	-5.9245	-1.8777	-4.4269	-3.0613	-1.3141	-1.0682	-3.4551	-0.23297	-6.637	-0.011117	-5.1668	-3.981	-1.5344	-3.7559	-4.1355	-5.5686	-4.5888	-3.7026	-2.3401	-1.7554	0.015173	-2.2623	-2.2528	-3.7995	-3.2103	-1.4747	-3.2101	-2.7015	-2.373	-2.3787	-1.2406
5.6328	2.614	4.3665	1.6124	1.5908	3.0584	3.544	2.5587	6.7549	-0.6747	0.34143	-0.18711	0.006046	3.4192	4.3142	0.24121	4.3668	2.2624	1.8058	3.5137	1.7991	4.7837	2.5539	2.5502	0.62724	2.1659	1.4396	1.3543	-1.0485	5.9263	5.1597	4.39	4.9337	2.3318	1.2167	-0.046687	2.2844	0.83916	1.8897	0.1677	-0.15396	2.3716	-0.11146	2.5258	3.0449	5.2275	2.375	1.0062	1.9081	-0.74965
-2.5925	0.60997	-1.0786	-0.28787	-1.359	0.038006	0.31728	0.56743	-2.4127	1.1614	0.24188	0.50447	1.9392	-2.2751	0.13168	1.8865	2.7057	1.6526	-1.6812	-0.59642	-1.1531	-0.1386	-0.71029	-0.93924	-3.0485	1.9231	-4.6956	-1.5349	0.66312	-0.45841	-0.34717	1.4062	-0.6561	1.7785	1.5378	-2.796	3.027	-0.24776	-1.2263	3.0656	-3.8933	-1.5719	2.1087	-0.7534	2.5881	0.087691	1.341	0.6272	0.60357	1.5069
2.2355	3.0324	3.8329	1.4722	-0.07062	-0.43021	3.2169	1.2087	-0.032165	4.2217	2.5896	0.9442	1.5436	0.81623	-0.57965	3.4364	2.5223	-0.47665	4.6697	1.3298	1.4892	2.411	1.0197	0.62266	1.1472	-0.074801	1.3825	0.82835	-0.2514	1.7717	2.9987	1.5224	1.0771	3.4371	0.25887	0.66024	4.012	1.8534	2.2593	0.7331	3.4391	0.77127	1.4717	3.5065	-0.14182	0.89389	1.7158	-0.53859	-2.3208	-0.43039
1.0811	-0.065886	2.4712	0.21732	1.2896	2.0673	2.7308	2.9414	4.7786	4.9589	4.3029	3.3864	0.023166	-4.0918	1.9094	2.0454	1.7417	3.8632	1.3728	1.5622	0.11644	1.9272	-0.47799	2.3042	0.8619	2.1501	1.9314	0.40559	0.15712	0.92512	0.1779	1.2555	-1.4288	-0.32271	0.54097	3.0819	1.9772	-0.027512	1.0209	1.2887	5.3346	-0.92901	0.67372	2.1769	0.5261	1.2798	2.3502	0.093302	2.5932	1.7431
-3.2269	-5.1742	-6.0093	-4.6969	-4.8808	-4.9401	-6.9206	-2.1861	-6.091	-3.1701	-4.9178	-4.4982	-4.161	-3.099	-3.0996	-4.2849	-1.9937	-4.2188	-1.355	-3.3999	-1.8405	-4.8687	-3.8739	-4.7044	-0.80884	-2.9724	-5.768	-1.9078	-5.4609	-2.6096	-6.0476	-1.9618	-7.745	-1.7903	-4.0939	-6.9335	-6.1333	-2.5016	-8.3447	-3.2392	-4.4013	-2.389	-2.0361	-7.6951	-8.0512	-3.2682	-2.2435	-4.2583	-6.4904	-4.4174
-4.2198	-4.8883	-1.6358	-4.3231	-4.343	-6.8735	-4.7791	-3.7782	-5.2698	-4.4856	-2.0138	-4.3181	-4.3268	-3.2635	-4.203	-2.8511	-5.2914	-2.1504	-3.3524	-3.3093	-3.5172	-5.5891	-4.1884	-4.4981	-3.3114	-4.9271	-4.6397	-4.196	-5.6091	-3.1692	-5.7417	-2.1298	-1.944	-3.9932	-5.7536	0.48874	-6.3401	-3.4613	-2.7889	-0.7887	-4.8149	-5.103	-3.4935	-4.3705	-1.1251	-3.5542	-3.0562	-4.1888	-2.3218	-6.3587
1.3884	1.1303	-1.5356	0.24184	-1.7018	-0.33984	-0.37191	-0.34999	-0.26776	-0.4389	-2.7029	0.77279	0.87876	-0.1556	1.7047	-3.3253	1.7083	0.43196	1.3029	1.1799	2.0637	-2.0856	-1.4328	1.0386	-2.0758	0.80535	0.71719	6.4835	-1.2809	-0.81388	3.7274	-0.79086	-0.79184	-0.91652	1.5563	-0.95432	-0.15055	0.36405	-0.50632	0.4209	0.41185	3.091	2.2441	-1.9821	2.6518	2.3924	-0.63442	1.4172	0.51862	1.0509
-14.036	-15.033	-13.662	-11.732	-13.464	-12.064	-14.946	-14.321	-11.147	-14.581	-13.657	-11.03	-18.08	-14.691	-13.82	-14.18	-11.216	-14.377	-13.42	-12.464	-12.39	-14.234	-16.479	-9.8201	-10.715	-13.173	-13.955	-15.841	-15.877	-9.9071	-12.093	-15.057	-15.957	-14.702	-15.044	-12.66	-12.836	-10.219	-11.698	-9.7129	-15.324	-10.654	-12.354	-14.735	-9.7492	-11.99	-14.92	-15.063	-13.062	-13.123
-15.524	-14.458	-14.172	-14.521	-15.198	-15.516	-13.178	-13.077	-11.664	-13.132	-15.882	-15.562	-16.787	-12.826	-13.462	-17.614	-13.189	-15.158	-14.25	-14.567	-17.184	-14.97	-16.187	-13.339	-14.094	-11.919	-15.54	-11.027	-15.068	-16.321	-13.995	-15.886	-14.36	-14.262	-16.889	-14.564	-17.037	-17.561	-14.049	-15.459	-16.679	-15.087	-12.311	-13.202	-17.544	-17.028	-15.726	-14.796	-13.831	-12.184
1.6921	4.3716	1.6711	0.4828	1.193	0.36756	2.9484	0.083718	1.3761	4.0854	1.2862	3.8057	-0.55148	-0.46852	0.27885	-1.9403	3.4481	4.3274	-0.66074	0.77254	3.6831	3.7465	0.55237	4.3769	-0.11058	-1.0189	3.9649	0.25793	1.7397	0.49169	2.1742	1.9938	1.792	1.5724	-0.40707	1.2104	0.099638	2.0577	2.3701	3.6876	-1.5097	3.1617	-0.35646	-0.71139	1.8183	0.92576	4.3902	3.0281	-0.69133	2.7693
-20.461	-21.44	-25.859	-20.536	-19.362	-22.361	-24.485	-19.125	-21.843	-19.736	-21.047	-19.798	-20.591	-21.452	-23.811	-19.641	-22.502	-23.124	-21.725	-22.555	-23.809	-22.146	-19.344	-21.908	-23.034	-23.253	-20.293	-24.69	-20.952	-21.908	-23.746	-22.952	-19.926	-22.075	-21.843	-24.435	-18.557	-23.356	-27.673	-21.934	-21.279	-22.701	-22.863	-23.037	-21.283	-25.709	-24.921	-17.862	-23.056	-23.006
-15.751	-12.247	-14.823	-9.4577	-12.723	-12.46	-10.828	-13.463	-13.49	-14.882	-15.391	-11.696	-13.263	-10.289	-12.705	-13.649	-12.582	-10.411	-6.5871	-9.0046	-13.761	-10.544	-11.876	-13.311	-16.467	-13.835	-12.271	-11.52	-11.79	-9.7704	-13.883	-13.484	-12.735	-9.8401	-10.297	-13.074	-11.841	-15.181	-13.464	-13.315	-11.682	-13.961	-11.457	-11.726	-15.492	-11.528	-11.615	-12.974	-7.8097	-12.271
-9.4476	-9.4199	-10.07	-12.597	-15.878	-9.5893	-8.955	-9.9506	-11.747	-9.6	-13.627	-9.9326	-8.0081	-8.9191	-9.1313	-10.433	-10.753	-11.714	-10.347	-8.1948	-9.8127	-12.103	-9.0094	-9.1993	-7.7209	-7.3939	-10.858	-9.7304	-6.6287	-11.159	-8.4424	-7.9752	-7.6273	-10.985	-12.068	-11.583	-9.1056	-10.357	-5.7195	-13.171	-13.684	-11.853	-12.476	-12.783	-10.837	-7.8418	-10.42	-9.6599	-9.6777	-7.711
-3.2415	-2.6401	1.7543	-2.7819	0.28963	-0.20785	-2.8428	0.20638	-3.3945	-2.7307	-2.0194	-0.52078	-2.4099	-0.93438	-0.18105	-1.8721	-2.4001	-3.2762	-0.14213	-0.68328	3.1613	-0.59789	-2.2636	-0.66773	-1.3482	-2.4637	-0.98949	0.32211	-2.5133	-2.8919	1.1995	-2.5087	-2.5238	1.0483	-3.5471	-2.5729	-4.7588	1.4413	0.083979	-4.1383	3.26	-2.6285	-1.7909	0.73697	-0.35825	-2.4887	-0.32565	-4.9471	1.2936	-1.1219
0.69563	-1.6485	-2.8472	-0.6042	-1.816	-1.6087	1.6232	-4.569	-2.0838	-3.8235	-0.83158	-0.28301	-2.3601	-4.2826	-3.2128	-2.0131	-4.8294	-5.0944	-5.5169	-0.65549	-1.6467	-2.6881	1.2403	-3.3392	-0.79696	-4.497	-3.7835	-1.4859	-1.771	-3.29	-1.9929	-2.8284	-4.8322	1.2794	-1.9997	-4.2198	-0.89436	0.5705	-0.94959	-3.537	-5.0223	-1.7361	-1.298	-6.0576	-3.0421	-2.9898	-4.4461	-0.30907	-3.82	-2.7858
-0.57772	0.70312	0.86189	2.3603	-2.5187	-1.6188	-0.30751	2.1008	0.87853	-0.70903	-0.46623	-0.37633	-0.17543	-2.163	-0.9345	-2.1718	-0.035852	2.4114	-2.4782	-1.4517	1.4504	-3.3045	-2.2672	0.61718	-1.9881	2.3384	-0.61243	-0.051607	-1.9778	-3.9173	1.0568	-0.21878	-0.34847	-1.3856	4.1426	0.007544	-0.034292	-0.23268	-1.0051	3.1818	0.91464	0.18687	-1.7834	2.1885	0.71943	-1.6374	0.85836	-3.2566	0.017913	1.2
4.4637	5.3487	4.0216	4.8471	5.7273	3.2317	0.42476	4.0404	4.7621	6.31	5.7914	4.8872	7.0673	3.7002	4.9469	3.1777	5.8414	6.7397	4.792	7.6268	6.1466	2.0372	3.5759	1.7108	7.2833	3.8763	3.517	5.4641	3.4794	5.9761	2.0588	3.9626	3.4393	2.0378	3.9747	6.667	2.0614	5.4911	6.1664	2.998	5.0267	2.1849	5.4495	4.0228	5.6002	5.9482	6.0694	7.4665	4.9471	7.3386
-5.5068	-4.1405	-2.263	-1.4479	-3.5025	-1.1602	-4.8042	-2.6701	-3.8932	-2.9905	-4.3268	-0.46085	-3.0887	-4.8607	-4.5377	-4.5692	-7.4041	-0.72128	-3.3927	-4.4192	-3.5033	-0.72796	-1.5381	-4.5723	-2.4428	-4.2307	-1.8684	-6.2411	-3.2635	-6.0656	-1.6111	-3.2787	-3.915	-5.0203	-3.8343	-1.7694	-2.6871	-3.0176	-4.6498	-4.5513	-2.0803	0.35226	-5.1567	-1.4983	-4.3587	0.62598	-7.155	-2.1015	0.27082	-1.1344
-4.4356	-3.6188	-2.1326	-2.1846	-1.2414	-1.5423	-6.1607	-4.3079	-2.8412	-3.5918	-0.36628	-4.2698	-1.4907	-3.5422	-3.5263	-5.271	-2.4411	-5.6138	-2.774	-6.64	-5.0903	-1.5805	-4.1907	-1.0985	-2.5759	-3.7042	-1.7469	-2.2418	-2.3012	0.28553	-3.5005	-2.6295	-2.9261	-4.9572	0.95599	-3.4354	-4.8125	-4.0261	-6.7239	-4.9612	-6.1797	-2.3025	-3.6501	-1.5785	-5.7171	-0.91287	-1.6997	-0.78715	-2.9208	-2.0272
1.9513	6.125	3.6766	0.24418	3.2907	4.4923	1.0239	4.1097	2.2957	2.8101	2.2303	3.0048	3.1553	4.7672	1.7041	0.69836	-0.13865	1.7656	5.5285	6.2234	0.66625	-1.4203	3.208	4.9904	2.381	3.1554	4.6321	6.1072	-0.02188	2.9764	-4.1798	1.1861	1.9284	3.6972	2.2399	4.0824	3.7141	6.5532	5.0502	4.4029	5.1142	4.1785	2.2733	3.6386	4.0827	0.10724	3.1618	0.69759	1.1892	0.31644
5.4021	6.0432	5.9196	6.0104	1.8552	4.8822	5.0849	4.9568	6.1069	4.1771	2.8471	5.4921	7.5786	7.4164	7.5768	7.9207	3.1696	1.7312	6.2157	6.2557	1.3194	4.2737	4.1322	5.3894	8.8057	6.301	7.2	6.2143	5.7876	4.6712	3.1463	6.8141	5.8561	4.441	5.4662	5.2215	7.7037	3.4237	6.706	3.6111	1.3117	2.161	6.1554	5.1705	3.8246	1.5728	3.5503	7.7967	4.6787	5.658
4.0255	3.5326	4.6556	3.4339	6.3359	2.5084	5.2528	5.8217	7.3714	6.9864	6.0687	5.279	2.1081	4.8154	5.3786	3.3084	1.8478	6.7316	3.3107	4.4898	3.837	3.3072	2.4002	2.6603	5.8091	6.0263	3.7827	3.0581	4.3957	4.546	4.759	5.1365	6.4208	5.0546	4.069	4.1396	0.34253	3.0629	7.2523	5.2858	4.1781	3.4138	5.3431	3.3294	4.6785	5.0951	5.9288	5.4961	2.8449	4.5181
-0.1835	-0.48301	0.11948	-1.719	-2.0102	-0.57737	-1.2006	1.8874	-0.79054	-3.4136	0.50244	-3.1992	-4.4181	-1.6611	0.9177	-1.1132	-0.75135	-1.9148	-0.34778	-0.83468	1.1946	-0.18004	0.68461	0.034073	-2.8366	-2.5413	0.66722	-2.8344	-2.8729	-0.11763	-0.56067	-1.4786	-3.7948	-2.934	-0.46014	-1.4988	-0.78386	1.3133	-4.408	0.66501	-3.5568	-2.6328	-2.983	-4.5092	-1.9952	-0.035072	-2.4439	-2.4892	-0.70462	1.2532
-3.3646	-6.1982	-7.679	-1.3912	-4.7972	-6.1601	-5.3825	-7.1831	-4.9119	-4.4996	-5.5225	-7.6791	-7.1137	-6.1728	-4.3399	-5.8977	-5.2216	-1.9241	-8.0734	-5.9765	-2.8266	-5.5799	-5.7524	-4.204	-7.9576	-7.6756	-4.3643	-7.6342	-8.1324	-4.3068	-6.387	-8.2145	-4.6541	-7.7128	-7.7555	-7.0549	-7.4611	-6.3565	-4.9277	-6.9875	-5.5067	-4.4414	-7.5432	-8.0093	-3.9791	-6.3919	-8.2771	-3.6341	-3.5703	-5.805
1.2455	-0.022881	-1.4887	-1.8357	2.7281	2.1392	1.2735	0.84106	-2.1396	2.7289	1.2118	-1.1934	1.2168	-1.0261	2.2237	-1.6532	0.35498	3.038	-1.0239	0.90782	2.2523	4.3883	-0.13075	1.0677	-1.7422	1.7911	4.0928	-0.56648	2.2317	3.2691	2.9197	-0.41747	0.98229	1.3551	2.1117	1.4035	0.88487	1.8848	2.0435	0.8647	-1.7413	-1.7702	1.2215	-2.4914	1.4442	1.0178	1.5823	0.89319	0.51119	-0.25172
-3.6207	-3.4394	-4.3917	-5.8744	-4.6239	-2.7247	-1.2743	-2.1833	0.70775	-3.9159	-6.1077	-3.895	-4.1189	-5.1635	-0.44445	-2.8305	-2.941	-5.2124	-5.6857	-5.193	-6.9878	-5.6031	-3.7652	-6.2802	-4.7293	-3.06	-3.4947	-2.0785	-1.8874	-0.56929	-2.7941	-7.334	-5.1519	-3.3846	-2.7633	-3.6978	-4.3301	-0.5156	-2.899	-5.9192	-4.294	-1.3584	-4.1455	-7.5265	-1.849	-2.7189	-4.9239	-6.0136	-3.5314	-4.5121
-2.3324	-0.1869	-4.208	-1.3244	-2.374	-5.3106	-2.672	-1.8714	-3.1347	-4.0385	-2.1032	0.39401	-0.073249	-1.0035	-3.775	-2.0692	-3.7666	-6.3247	-2.3517	-2.8121	-0.51375	-3.9107	-1.454	-1.8303	-1.3025	-0.65819	1.079	-4.1142	-4.1988	-2.9816	-4.0776	-2.4714	-2.6043	-1.8619	-3.6427	-0.66441	-1.7152	-0.83378	-3.863	0.20646	-1.4512	-4.078	-3.8358	-1.1269	-1.9698	-4.2304	-3.8716	0.78642	-0.23072	-4.138
0.26106	-3.753	-2.1764	0.35989	2.2313	1.5937	-0.84554	-3.0155	-0.816	-0.52501	1.8563	1.4394	3.9609	0.31869	0.066547	-5.9562	-1.0111	-1.5614	-3.2895	-0.21775	1.4638	-1.739	1.0298	1.1217	0.20393	0.7773	-0.72287	-4.6886	-0.72682	1.8558	1.6744	-2.8827	3.7054	1.3545	2.2583	3.6301	-1.7956	1.7584	-1.8884	0.12145	2.3719	-0.31919	1.2609	1.5113	-3.1721	-1.7233	-1.8398	-0.62062	-0.52074	-0.96714
-0.63803	0.18569	1.3205	1.0868	-1.3891	-0.26829	0.32791	-0.6708	1.6653	1.505	3.3872	-2.9284	-2.9489	-0.285	2.6146	1.5695	-1.551	1.6246	-3.3513	0.24239	1.3517	-1.1874	-0.40982	0.81355	-0.072551	3.6605	3.4885	-0.97779	1.5107	0.9366	-0.33161	0.24741	-0.6763	-0.91636	2.1353	-0.34093	-2.5573	-3.647	0.026057	0.80299	-2.6323	0.73314	-0.5224	4.2789	2.098	-0.4059	0.51302	1.5853	-0.91517	0.90766
-0.83079	-3.7876	-3.4358	-0.33355	0.45065	0.5819	-3.5904	-1.3668	-0.87927	-1.1252	-0.58014	-4.0355	-3.8007	-1.4527	-2.6923	-1.9803	-1.7214	0.9048	-3.2872	-1.7536	-4.8063	-3.9238	-1.2675	-1.4104	-2.2753	-1.7395	2.9142	-2.4965	-1.4163	-2.1474	-2.6638	-0.033197	-1.885	1.1961	0.16461	0.35355	-0.8094	0.8478	-1.975	-1.1354	0.48176	0.047911	-3.1958	-3.7263	-2.1728	-2.2459	-2.8437	0.43616	-3.1784	-4.7451
-0.19957	-4.5251	-1.186	-2.6223	-2.5599	-3.9795	-2.6657	-1.6191	-3.8261	-5.4589	-1.1065	-4.5948	0.78002	-2.9831	-2.4041	-3.0887	-2.8548	1.1298	-0.63633	-4.7601	-2.2959	-2.3184	-0.67502	-4.2796	-3.1004	1.2921	-2.9278	-6.2633	-2.1109	-3.4092	-1.0313	-4.3063	-4.8943	-4.3624	-1.568	-1.7007	-5.6395	-4.6562	-3.6593	-5.1563	-5.0513	-1.2139	-0.71745	-1.6447	-1.1764	-4.4386	-0.051016	-5.6013	-2.8648	-3.6339
-13.405	-14.368	-13.659	-14.6	-16.039	-13.407	-14.711	-17.503	-9.4998	-15.369	-15.896	-14.621	-14.962	-11.267	-11.802	-19.207	-14.664	-15.26	-15.184	-15.072	-16.922	-11.986	-9.4913	-13.874	-14.425	-14.075	-15.163	-14.81	-12.332	-14.851	-13.24	-16.61	-11.416	-11.89	-10.491	-13.356	-11.316	-10.312	-13.082	-13.852	-12.379	-12.397	-12.172	-13.998	-14.501	-10.189	-16.974	-14.477	-14.765	-16.235
-13.784	-13.413	-11.468	-12.923	-12.918	-10.274	-11.665	-9.687	-9.365	-10.736	-13.598	-15.647	-14.876	-11.895	-10.455	-14.915	-8.7328	-8.1181	-9.0843	-8.6725	-10.645	-10.464	-9.6448	-7.9242	-13.502	-14.137	-13.115	-14.297	-11.64	-12.331	-11.337	-10.606	-11.411	-9.6266	-14.301	-9.4128	-12.131	-14.456	-12.929	-12.011	-11.574	-10.09	-7.7499	-13.773	-8.9253	-11.685	-11.993	-11.016	-9.7052	-6.823
-12.847	-9.3504	-10.561	-8.3568	-10.409	-13.926	-14.346	-13.171	-13.175	-10.393	-11.798	-9.9023	-9.2281	-8.6586	-11.382	-9.7282	-11.604	-13.046	-11.903	-12.693	-9.6245	-11.069	-9.3359	-12.224	-12.562	-7.1063	-13.345	-10.828	-14.251	-14.204	-11.947	-10.244	-8.4739	-11.308	-12.176	-11.102	-12.033	-12.605	-11.91	-11.023	-9.8247	-10.812	-9.6816	-9.928	-10.472	-11.757	-9.9731	-8.4468	-11.852	-13.11
-3.1997	-2.2984	-6.2912	-5.1152	-5.4827	-3.9824	-3.3068	-5.1459	-3.929	-3.8305	-3.7139	-3.874	-4.5847	-5.6412	-4.5541	-6.8672	-2.2351	-2.8064	-5.667	-0.37939	-4.2542	-6.2207	-5.1734	-4.7587	-4.9139	-0.19818	-5.728	-2.865	-5.4713	-2.3697	-3.7615	-3.0374	-3.8472	-2.356	-2.8944	-5.6715	-1.4009	-7.0662	-4.0172	-3.3691	-4.6645	-2.8102	-3.8372	-3.237	-6.8892	-5.4663	-4.1732	-2.6227	-3.5236	-1.8391
-2.7986	-2.0389	-3.173	-1.9672	-1.4287	0.010696	-1.3546	-2.1166	-1.3075	-2.4318	-4.1691	-3.7462	-4.1396	-0.37568	-1.8946	-1.4638	-1.6837	-4.2215	-0.4478	-5.5001	-3.4857	-1.9051	-2.8776	0.41083	-2.0434	-1.2424	-0.66004	-1.2589	-0.56243	0.27167	-2.9315	-1.8886	-3.0096	-2.5128	-1.4145	-2.672	-1.9668	-1.2822	-2.3393	2.3572	-2.9558	-2.6127	-0.51631	-1.3462	-0.56592	1.3844	-1.0375	-0.46296	-0.036741	0.65585
0.70709	-2.2265	-3.3822	-1.1203	0.13562	-1.298	-1.7478	-2.6312	-0.52727	0.3691	-1.2367	-0.61681	0.74221	-0.37838	1.156	-0.16317	-1.5618	-0.18619	-0.42637	0.28315	-0.60457	-1.9442	-0.16983	-3.1006	-0.48107	-3.8717	-1.3642	0.38885	-0.88514	-1.7784	-1.1625	-2.1673	-1.7535	-3.8616	-0.71411	-2.8933	-2.9653	-1.6476	0.66499	-2.0139	1.3841	-0.95305	0.54317	0.040619	-1.6265	-1.7411	0.85423	-0.82327	-2.3405	-0.94877
-14.988	-12.473	-10.852	-8.5677	-14.567	-17.15	-17.812	-9.7032	-15.354	-12.364	-10.496	-15.119	-12.779	-12.084	-13.77	-11.968	-14.804	-13.47	-12.649	-12.912	-10.692	-12.817	-14.131	-14.914	-10.688	-12.473	-12.165	-12.371	-9.6075	-15.193	-12.659	-14.608	-15.086	-13.124	-13.911	-11.786	-12.063	-13.373	-14.676	-13.534	-13.424	-13.531	-12.713	-13.263	-12.685	-12.403	-12.876	-14.041	-12.651	-14.266
-4.7612	-8.1307	-5.9512	-3.8633	-5.6917	-10.119	-6.8445	-8.5948	-3.0208	-3.4193	-8.5231	-5.9959	-5.8969	-5.4801	-7.0982	-4.0713	-1.3468	-6.768	-4.7113	-7.5362	-5.2688	-3.5393	-2.6335	-9.2875	-3.5505	-8.2347	-4.2452	-4.5142	-3.287	-7.505	-9.1676	-9.1665	-4.3137	-4.6599	-2.6715	-3.6163	-5.2747	-5.9935	-4.6582	-9.1477	-5.9627	-4.554	-5.1049	-3.4216	-6.6195	-6.2201	-3.8765	-5.1234	-4.6019	-4.5328
4.5594	1.4436	-1.5385	1.6738	2.7193	1.7378	1.7351	2.9841	3.3358	1.6864	1.083	4.9103	3.014	2.9994	2.106	0.39997	-0.56549	0.39991	2.1739	2.3834	0.28567	1.0159	-1.4102	1.0537	1.4789	2.2666	1.7226	1.6976	0.8813	3.2523	-0.19288	1.1254	2.5173	1.703	0.81988	3.8107	2.6782	-1.0023	2.6686	1.9446	5.1276	2.7074	4.6504	0.99364	3.0449	0.52416	1.4036	4.3661	4.799	0.46311
5.3236	5.3718	5.128	5.1019	5.1773	5.1674	6.8463	1.1606	2.1318	3.9102	5.2271	8.2688	5.5574	7.8323	8.5349	7.7665	7.885	7.5912	7.9061	7.3117	4.4269	6.8125	8.1803	4.4263	6.968	3.2552	3.3622	5.6366	5.5812	5.2254	7.1905	7.5733	6.3976	8.2805	6.9831	2.2995	5.1692	7.4717	3.8738	2.5359	3.0991	5.7755	7.5632	3.6259	4.819	5.4251	8.5161	1.4193	7.9683	3.7638
-10.733	-13.754	-9.8253	-14.402	-14.67	-13.466	-11.902	-10.012	-13.571	-9.9965	-10.853	-13.044	-9.1845	-12.663	-9.3715	-10.415	-8.6769	-13.169	-15.335	-12.537	-8.7017	-13.112	-11.017	-12.633	-12.168	-13.498	-8.0773	-14.086	-11.048	-9.4754	-11.84	-8.3305	-11.217	-9.8658	-10.373	-12.798	-11.676	-13.827	-10.344	-10.834	-8.2976	-13.718	-11.259	-7.0706	-6.5465	-12.97	-8.1456	-11.968	-10.16	-9.5649
-1.5837	-1.1711	-5.0264	-1.9552	-5.5796	-2.6795	-5.3401	-3.2266	-3.2698	-2.718	-5.5722	-0.37423	-4.3952	0.08452	-1.5644	-3.575	-4.1922	-2.321	-4.3052	-6.084	-4.5342	-1.538	-5.0587	-3.6735	-3.8038	-1.7456	-4.6739	-5.1039	-4.6502	-3.3636	-5.2059	-3.2096	-2.0563	-4.876	-0.5749	-5.9746	-5.1524	-2.2643	-1.1368	-3.2501	-2.2813	-3.1762	-1.0243	-4.0005	0.62938	-3.2855	1.4454	-3.1513	-4.8713	-1.494
6.1737	7.308	7.2009	7.296	8.047	4.9131	8.775	7.4849	5.1017	6.4133	6.894	6.868	6.8144	7.0834	5.9618	10.276	8.9691	6.3545	8.8057	6.4563	7.4205	6.8248	4.5482	4.3955	5.0867	6.8383	5.0973	9.5485	8.8006	4.2056	7.5204	4.7252	5.7594	7.348	5.9197	3.2257	9.6923	6.0029	6.1537	8.092	7.2414	8.3156	9.7146	5.4605	6.0232	8.1819	4.1229	5.9337	4.4115	7.3045
-14.604	-16.907	-14.32	-17.058	-16.38	-16.438	-14.56	-13.449	-15.282	-15.971	-12.978	-16.123	-14.301	-13.434	-14.211	-12.209	-15.284	-13.225	-14.631	-13.88	-15.782	-17.952	-14.319	-15.13	-16.567	-14.623	-13.999	-15.17	-10.514	-15.417	-14.56	-15.278	-15.302	-16.296	-15.6	-16.808	-16.958	-13.905	-16.699	-17.479	-10.147	-13.139	-15.003	-16.238	-12.251	-14.849	-14.041	-15.471	-14.038	-15.238
1.1074	-1.6703	-1.8959	-0.35984	-0.85219	-2.6458	0.081999	-1.7239	3.797	-0.94082	-4.1022	-0.79909	-1.4336	-2.2675	1.5367	-3.7019	1.165	-1.7243	-0.49115	-4.2726	-4.9053	-3.2499	-2.0344	-1.627	-1.7877	-4.1129	1.2369	-0.19994	-0.85865	-2.1146	-0.88805	-0.16688	-2.6468	-3.2862	-3.5882	-1.1504	-2.0932	-1.3176	-0.94262	-3.8795	-0.15952	-4.3583	-2.3157	-0.54608	-0.026521	0.061065	-2.0796	-3.3031	-3.1772	-4.2182
5.3543	4.9084	6.6359	4.5745	7.218	5.3982	6.7482	5.8841	5.9128	5.2701	4.99	3.9517	8.6306	7.5859	5.3869	5.8143	7.7786	6.7578	8.705	7.9682	10.921	7.5922	7.9814	7.1759	3.9109	6.7961	6.0346	4.8628	6.7827	8.6449	9.1977	8.489	8.3464	4.3907	5.5959	5.2183	7.0395	4.3823	3.0119	7.2065	6.6058	6.0671	7.3038	6.6939	5.9138	3.8459	7.1001	5.8567	5.8867	5.3183
5.3102	5.7585	4.8812	3.3769	5.289	3.7381	7.8326	3.6309	6.7516	5.7032	7.3966	4.2285	5.7316	4.8191	5.2727	3.0946	0.54405	5.3784	3.3678	2.4853	5.5338	3.9641	3.4808	2.1403	5.9255	4.2736	6.032	3.176	7.3201	5.5095	1.9699	1.0635	4.2395	4.1081	7.5432	4.3108	2.9236	3.7638	7.929	6.3232	5.7725	5.0357	5.015	5.1581	6.2043	3.0011	4.8287	6.1061	2.2983	1.3185
0.72581	-0.35199	-0.22084	-2.7238	-1.347	-0.63913	1.0148	1.1193	-2.996	0.71974	0.1752	2.6539	-2.2241	0.87809	3.0386	-3.1088	0.55523	1.9829	1.1013	-2.0697	1.8086	2.8658	2.2659	-0.81361	1.8436	-0.26502	-1.2513	2.8963	0.94765	1.2025	-0.65984	-0.4195	-2.0244	-0.48996	-0.96675	-0.71444	0.12668	0.69113	0.57589	2.0197	-0.29169	-0.24188	5.1057	0.097241	2.2438	0.23187	0.69307	-3.0733	-0.82616	1.4305
-0.53657	-3.0993	-1.8838	-1.9641	-1.0933	-5.0748	1.3882	-3.0742	-1.562	-1.1588	-2.0975	-2.409	-5.0939	-3.2704	-2.2291	0.079259	-2.7964	-5.4085	-3.4372	-5.9628	-1.8672	-5.3374	-4.8497	-5.3726	-1.1217	-4.0899	-5.4974	-3.5994	-2.9388	-5.9851	-3.372	-0.8334	-1.9262	-3.9159	-5.1243	-4.7845	-4.7901	-4.6039	-3.6051	-5.4642	-5.6592	-2.223	-0.93391	-4.3936	-3.3011	-2.7313	-4.9822	-3.2919	-6.209	1.1464
-5.905	-7.0396	-5.0013	-4.1214	-4.9408	-6.0519	-6.4845	-6.0471	-5.3182	-2.339	-4.4951	-6.7335	-5.8462	-6.7771	-6.3009	-5.9672	-5.9792	-7.1575	-2.9432	-0.95178	-4.8049	-4.817	-6.7499	-3.8772	-6.9529	-5.0055	-5.7056	-5.0709	-4.4828	-6.4701	-3.8332	-1.3233	-3.731	-4.9262	-4.719	-7.858	-8.4992	-3.9121	-8.3379	-6.295	-5.3506	-4.6017	-2.3993	-7.5296	-5.6011	-8.4878	-3.1111	-5.953	-1.8095	-4.8725
0.0085413	-2.993	-2.151	-6.0032	-2.1273	-2.875	-3.7363	-3.5148	-3.7753	-3.8279	-5.4742	-0.55153	-3.858	-7.1806	-3.8945	-4.1424	-3.4481	-2.7943	-1.9671	-1.5639	-2.8802	-6.6667	-2.6708	-2.6586	1.8543	-1.4238	0.092443	-3.6916	-3.6494	-3.3229	-1.9599	-2.0306	-4.3533	-4.3316	-7.6822	-2.4719	-2.6826	-1.1956	-3.5779	-2.9885	-4.9298	-3.8244	-1.7934	-1.1372	-1.7383	-1.7673	-2.3687	-4.5658	-5.9113	-3.9789
-6.7272	-2.322	-1.2423	-8.882	-5.5551	-6.5441	-3.6903	-3.1332	-3.8895	-1.6118	-5.7848	-5.667	-4.4058	-6.497	-3.8212	-5.9484	-3.9277	-5.5319	-5.9028	-3.7883	-7.0861	-2.7603	-5.068	-9.2438	-5.5511	-8.2877	-4.4081	-4.8074	-4.2684	-4.6327	-5.6473	-5.4411	-5.6025	-4.7304	-1.7971	-2.5743	-5.049	-6.6113	-5.5937	-3.9324	-5.4746	-4.8081	-4.3568	-4.9703	-4.483	-4.5496	-3.0597	-4.8629	-3.9715	-2.7258
9.5917	6.2786	5.0187	7.8524	7.0128	5.5116	6.8581	5.525	6.1796	4.965	9.155	9.6152	5.7733	8.6156	3.5021	6.7121	12.091	5.2594	6.1875	4.8141	9.1447	3.9276	5.9186	5.562	6.0729	4.5796	9.1434	8.0552	5.9878	6.5048	7.4801	7.169	4.5334	8.5835	4.0571	8.6756	9.1939	9.0919	3.9888	6.4086	7.1954	6.5939	7.9584	6.6088	3.9884	6.0539	8.8469	6.9693	8.3884	5.5745
-5.7794	-0.52331	-5.0587	-2.7543	-1.847	-2.1713	-4.6766	-5.782	-4.1434	-3.8408	-3.0828	-7.4464	-3.0228	-4.4477	-4.3777	-2.5196	-5.3221	-4.8407	-3.1681	-4.0947	-4.2399	-4.5375	-1.7421	-6.5984	-4.8137	-4.5096	-3.8646	-3.7834	-6.23	-2.269	-4.2145	-6.9384	-5.4578	-5.0731	-3.0675	-3.4314	-4.4265	-0.7418	-6.644	-7.2248	-4.6875	-1.4174	-2.0039	-6.0822	-5.1414	-4.3895	-3.1991	-4.9425	-4.9208	-5.4286
1.1672	-0.81936	5.4357	5.3115	4.3621	2.7711	5.3015	1.3338	2.7192	1.2369	1.2612	1.8054	2.7705	2.1575	0.7305	6.1907	5.9069	3.9989	4.3104	5.0306	3.972	3.004	3.8759	1.2994	5.6786	1.003	0.42501	3.5655	3.2215	5.674	1.3786	3.8336	3.6991	-0.69671	2.3585	3.455	2.1668	0.27136	0.73755	1.9574	1.4851	1.4488	4.4237	4.7486	4.5243	2.058	4.289	4.896	1.3081	2.614
-12.242	-10.715	-13.002	-13.164	-11.454	-8.9679	-11.927	-12.243	-11.714	-12.328	-13.326	-14.878	-13.469	-13.4	-12.293	-11.39	-12.509	-9.5322	-11.653	-14.389	-11.656	-8.5137	-7.7661	-13.816	-12.454	-12.204	-9.2358	-11.093	-13.87	-13.936	-14.058	-12.337	-10.908	-14.031	-8.3869	-11.075	-10.136	-11.211	-8.9297	-13.987	-12.595	-11.256	-13.332	-14.062	-11.916	-13.982	-11.237	-12.678	-14.068	-9.3748
5.5491	4.222	3.5032	3.0881	2.05	-1.808	4.5212	4.3207	1.9841	2.2524	2.8495	3.8589	3.3627	3.7627	-0.5977	2.7617	4.0888	0.20672	4.7737	4.2174	0.17927	1.6566	3.1273	3.8302	3.1678	-1.8265	4.2423	1.6666	2.0829	3.2298	0.6411	1.4246	3.0792	5.3232	3.3703	4.3303	5.1621	0.072984	1.9819	2.3617	1.5929	2.2771	5.8074	1.1906	6.638	3.0692	0.48943	5.0981	3.9825	2.9729
-10.355	-12.631	-12.704	-12.6	-13.042	-11.312	-8.603	-11.408	-10.458	-10.066	-10.976	-9.6367	-11.526	-12.652	-10.022	-11.851	-14.367	-14.183	-11.335	-12.228	-14.295	-14.005	-12.91	-11.219	-8.8714	-10.189	-9.7742	-14.976	-13.386	-9.8067	-11.833	-11.763	-13.681	-12.14	-12.636	-12.557	-10.872	-12.535	-14.645	-10.239	-12.844	-13.822	-12.573	-14.177	-12.821	-13.955	-13.713	-7.0097	-10.949	-8.4638
-0.36599	2.4359	0.44002	-1.3967	3.7691	1.5229	-3.2623	-0.4236	-0.10585	3.6032	2.2976	-2.9762	-0.71935	-0.61638	0.86305	2.7311	3.3744	-0.12569	4.3524	2.8558	1.3157	2.494	3.0272	-1.6298	1.9154	2.7933	1.925	3.4554	4.8053	2.1856	1.4199	2.1509	1.9803	-0.85102	-1.0956	-1.6784	-0.79267	3.2002	1.5874	2.1783	0.80955	1.9658	2.951	4.3187	-0.32005	1.3333	2.9088	1.2328	-0.72397	1.5637
-6.5118	-1.7484	0.66988	-3.7064	-1.5744	-0.92808	-4.5673	-3.8525	-1.1154	-0.52409	-4.5259	-2.5708	-1.8299	-2.7185	-3.8096	-4.9036	-4.0381	-2.9429	-5.8566	-2.4072	-4.5084	-1.0252	-3.1713	-5.0916	-3.9088	-0.27047	-4.3008	-2.524	-4.0094	-1.1034	-3.4762	-2.1912	-5.3944	-0.046148	-3.0552	-4.9983	-0.84532	-1.6354	-3.467	-1.6275	-2.2019	-2.532	-5.6558	-2.4326	-1.5334	-2.8249	-1.4439	-0.1787	-2.9119	-5.3539
-11.953	-12.668	-9.7658	-9.5931	-12.202	-8.496	-13.521	-10.262	-13.195	-12.499	-9.6774	-11.412	-10.597	-10.289	-13.079	-9.2912	-10.781	-13.966	-12.33	-14.05	-10.623	-9.6653	-10.946	-10.449	-12.767	-5.2114	-9.8067	-13.287	-14.486	-9.5958	-10.513	-13.529	-12.952	-12.374	-10.158	-13.031	-11.913	-14.371	-13.797	-11.056	-12.158	-10.795	-6.3518	-13.409	-11.147	-14.944	-12.894	-11.888	-12.431	-11.752
3.9183	3.3156	7.8906	6.1802	3.8467	8.208	8.1042	5.402	4.5666	8.4786	5.9678	3.8712	6.3559	3.8975	2.433	4.57	7.0041	4.7298	3.6919	6.871	8.051	3.9785	5.4972	6.0423	6.3568	3.9718	7.4711	3.8633	4.1779	6.627	6.3762	7.1651	6.3999	6.7173	4.7063	7.5645	2.7495	6.9988	3.4215	4.9326	4.139	9.0467	8.5197	4.5147	3.0338	8.0188	5.2178	2.993	6.9088	6.887
-12.023	-11.521	-12.788	-13.971	-12.6	-13.529	-11.234	-12.533	-12.607	-12.709	-16.457	-11.652	-13.419	-10.669	-15.217	-14.169	-12.514	-12.496	-15.427	-12.07	-15.085	-16.47	-12.111	-18.004	-12.07	-11.042	-15.754	-12.99	-11.608	-16.005	-14.18	-13.326	-12.661	-13.052	-13.408	-12.918	-11.538	-13.669	-15.093	-8.83	-14.254	-18.269	-14.413	-11.633	-13.723	-12.479	-15.125	-12.631	-16.097	-10.68
1.9642	3.2109	1.1522	1.0682	-0.0035965	3.8049	1.8126	1.5652	3.3451	5.0383	3.9661	1.6797	1.9582	0.79423	0.22052	2.6171	-1.1557	2.5846	2.4814	1.7809	3.3135	0.20396	1.6974	3.4411	2.3891	-1.6284	2.9915	0.62255	5.2569	4.2131	2.4271	0.45958	3.3924	0.82457	3.1777	2.8952	3.0237	2.9829	3.3723	-1.4945	0.014114	1.4404	2.286	1.8123	1.6136	1.4743	2.1932	2.8731	1.0388	1.4214
-22.651	-24.764	-23.304	-20.025	-21.388	-20.237	-23.109	-21.117	-20.406	-21.657	-19.923	-21.888	-21.17	-23.597	-25.533	-21.23	-22.992	-22.996	-20.713	-20.719	-19.822	-23.11	-23.967	-22.17	-20.898	-22.982	-19.824	-23.465	-24.037	-22.08	-22.953	-21.4	-21.649	-22.759	-25.381	-23.896	-23.64	-21.454	-23.541	-22.926	-21.996	-23.809	-22.3	-22.496	-24.334	-21.971	-23.671	-21.84	-19.417	-20.61
6.8688	6.7971	5.7887	5.6277	3.6791	4.6211	5.0297	5.7002	6.8743	3.9034	8.0773	5.8141	6.5689	5.7505	6.4069	3.7619	4.859	4.9475	6.361	6.1123	2.4279	2.6086	2.4759	5.4397	2.962	6.1194	3.2108	6.7791	3.3445	3.6518	5.3837	5.7486	7.6123	3.4976	3.2645	5.0079	4.9314	5.3604	5.8171	4.9294	5.3382	4.9394	3.9296	2.0999	1.677	7.9446	6.5119	3.6935	3.9299	4.3176
-1.9439	-2.1134	-5.4466	-2.7615	-7.6261	-2.092	-0.99869	-1.9813	-2.1156	-1.7624	-2.3025	-1.9012	-1.378	-0.92401	-3.5811	-4.6661	-2.496	-1.0374	-0.98615	-3.4924	-2.3257	-3.3658	0.21663	-4.3025	-1.6535	-2.4122	-6.3402	-1.4965	-1.6776	-3.4563	-2.7696	-6.616	-0.86569	-0.95031	-2.6843	-2.9534	-2.0811	-3.6579	-1.3855	-5.8037	0.51444	-1.2195	-5.9963	-2.1576	-1.9093	-1.4769	-0.60395	-0.83407	-0.44825	-2.0213
-3.8026	-1.169	-2.5763	-7.178	-5.6509	-2.3229	-1.9948	-4.9016	-5.2739	-6.5443	-4.3057	-4.3971	0.61328	-3.8728	-3.9816	-3.6066	-4.8453	-2.5884	-3.3287	-5.187	-1.7009	-6.1609	-3.1079	-4.2171	-5.9306	-1.7299	-6.2184	-1.7985	-2.6077	-4.508	-6.1014	-7.3896	-2.5789	-7.6146	-3.963	-7.1132	-4.9414	-6.1516	-5.3968	-0.35684	-4.8771	-1.77	-5.3073	-4.2071	-5.6971	-1.2921	-5.8202	-5.5926	-4.3015	-5.2362
-13.704	-14.275	-13.228	-15.751	-15.751	-9.6759	-13.46	-13.313	-7.9606	-13.719	-14.297	-12.726	-13.681	-9.3417	-11.034	-11.277	-10.845	-13.773	-15.948	-16.366	-11.86	-16.604	-10.562	-13.803	-13.442	-7.8422	-12.966	-13.853	-12.808	-11.707	-11.264	-11.721	-13.035	-14.931	-14.09	-13.379	-14.47	-15.999	-13.741	-14.573	-12.722	-14.342	-12.897	-11.634	-12.827	-12.968	-13.127	-13.89	-16.544	-15.84
-1.0325	5.0674	2.2383	2.797	0.6454	4.6055	-0.60998	0.67704	-0.33554	2.3678	1.2392	-2.229	2.8015	2.5928	3.0839	3.2938	0.087648	4.2466	1.9727	3.1203	6.4151	2.2693	3.0843	4.1068	2.1629	0.91457	1.0369	0.86425	3.6979	0.5108	3.7328	1.0113	2.5706	-0.54013	-1.2486	0.57089	4.092	3.8601	-0.41255	0.42625	1.3972	1.2529	-0.30726	2.2656	1.1815	-1.2877	5.5079	2.6055	3.7696	4.988
-0.071167	-2.1655	-1.384	-3.4468	-0.2592	-0.51366	-1.3056	-2.7999	-2.1658	-2.4163	-3.9844	-0.56223	-1.5385	-2.8806	-1.4096	-0.50127	-2.5665	-2.1079	-0.67345	-0.72801	-2.7711	-0.58094	-2.8724	-0.8561	-0.84314	-2.0407	-0.49627	-1.4293	-3.6475	-2.0573	-1.0508	-2.7945	-1.607	-2.9705	-3.8378	-1.9328	-4.9684	-6.3071	-4.8516	-0.61982	-0.21227	-3.6719	-2.4345	-1.302	-2.8052	-0.80947	-2.0605	-3.1424	0.68373	0.32139
5.1517	1.1372	3.005	4.1091	1.9134	3.7396	2.2059	2.8419	3.105	0.67581	5.515	0.79032	4.2673	2.9458	3.4117	4.4526	3.685	2.6541	3.0519	5.9211	4.4549	2.1804	3.9805	7.4824	3.293	2.0579	0.84304	6.644	0.86578	3.7793	2.5113	3.4214	2.1491	7.3054	2.424	3.4204	2.4266	2.5168	4.3376	1.3974	2.6423	7.1188	5.3112	2.6716	3.126	3.9061	2.917	0.86186	3.4074	4.9637
-5.2196	-3.8764	-4.483	-2.6432	-5.7563	-4.4494	-3.9472	-3.7529	-3.6365	-2.7879	-5.1267	-5.1047	-1.3896	-7.1087	-5.0481	-4.251	-3.2612	-4.408	-4.4696	-2.2682	-2.2972	-6.5356	-5.2159	-3.4824	-1.4438	-5.6574	-2.8301	-3.4822	-4.3403	-1.8429	-2.2803	-4.2483	-2.7381	-4.8042	-2.0744	-3.9192	-5.9009	-2.5523	-1.985	-3.8129	-2.1774	-4.4409	-3.3653	-5.8099	-4.368	-2.4139	-2.666	-4.3719	-3.2179	-3.8557
-18.866	-12.08	-15.124	-13.25	-12.671	-12.403	-15.835	-14.454	-18.113	-10.542	-14.802	-15.36	-16.142	-14.648	-15.778	-14.629	-12.815	-14.808	-10.646	-16.266	-12.945	-11.382	-13.989	-15.655	-14.706	-10.892	-15.419	-12.865	-14.747	-16.045	-14.11	-15.019	-16.04	-13.359	-17.31	-14.635	-13.727	-17.42	-15.201	-12.424	-16.067	-16	-14.727	-13.203	-12.561	-12.996	-14.818	-14.47	-15.003	-14.222
10.485	7.4041	7.7702	8.7318	11.009	8.9428	12.47	4.5292	8.6284	12.548	6.1551	9.2196	10.248	7.9929	9.4966	8.5723	10.326	6.2381	6.5946	4.7283	7.6927	6.5071	6.7836	8.1811	7.1121	8.4709	9.6921	9.3309	7.1391	6.8418	10.399	10.062	6.0632	8.5565	7.6896	6.1176	4.5846	8.4167	5.7175	10.839	6.1914	8.0592	9.6083	11.286	8.63	9.4287	9.4692	11.558	10.714	9.6362
-1.2434	0.82658	2.2994	1.2062	-1.2519	0.2246	0.14601	1.3345	0.06239	-0.76507	3.2296	-1.4372	-1.3997	2.0212	1.9003	-0.22104	-1.3576	0.53247	-0.25249	-0.16783	-1.0811	0.53733	-0.58664	-0.12687	-1.0642	0.8644	1.4427	-2.1367	-1.4382	-0.11127	1.9604	-4.0221	0.79912	2.0611	1.0582	2.0431	-5.8518	1.1695	-0.42366	2.4821	-0.35779	-0.5006	-0.63678	1.8645	0.5847	1.8389	-1.1302	1.0316	1.5995	4.0315
-4.9541	-3.2182	-11.253	-7.5154	-5.8976	-6.6488	-7.3771	-7.7837	-5.5706	-6.7783	-7.641	-5.5765	-7.0421	-6.3579	-3.3085	-5.7734	-5.3019	-6.2366	-10.388	-5.1925	-3.5512	-8.582	-10.104	-4.8622	-9.1775	-5.7862	-4.5748	-6.418	-9.4784	-5.3733	-6.986	-6.3028	-5.4541	-8.0798	-3.8758	-6.0614	-4.7222	-4.5893	-2.6751	-7.3868	-8.2869	-5.3102	-6.1838	-5.5604	-5.471	-4.4703	-6.0904	-6.3555	-5.1129	-3.62
-13.24	-13.111	-16.51	-15.086	-16.974	-14.513	-10.496	-16.377	-15.113	-16.298	-17.514	-13.672	-14.746	-17.291	-16.71	-16.416	-11.317	-14.503	-14.991	-16.892	-13.661	-16.444	-13.361	-12.344	-11.947	-14.785	-12.324	-14.958	-14.962	-18.157	-12.432	-16.939	-14.536	-15.107	-14.519	-13.02	-15.25	-15.747	-12.277	-18.823	-15.559	-15.003	-10.736	-14.133	-13.27	-15.838	-16.008	-13.195	-13.146	-15.605
-14.179	-15.187	-12.691	-14.057	-14.508	-14.187	-16.62	-11.974	-13.385	-16.497	-15.17	-17.252	-14.812	-14.331	-12.88	-16.8	-13.559	-15.669	-16.082	-14.573	-14.771	-14.357	-12.838	-17.991	-13.885	-9.9349	-13.001	-16.467	-14.132	-14.393	-15.464	-11.262	-15.392	-15.935	-15.577	-14.844	-17.535	-16.303	-14.881	-17.784	-16.915	-14.481	-16.765	-14.793	-13.305	-18.536	-15.787	-14.198	-17.675	-12.223
-1.1542	-1.2545	-1.4478	-0.78603	-4.7198	-3.2493	-4.9107	-2.7129	-4.0327	3.0652	-6.0578	-1.4171	-2.058	-5.1685	-2.733	-6.4004	-3.0866	-0.5995	-1.3095	-3.1427	-4.4299	-4.3264	-3.9325	-3.0756	-0.49957	-1.8983	-3.6875	-2.7815	-2.0526	-1.824	-2.4027	-2.5414	-4.6054	-3.0094	-1.9973	-2.4973	-2.7754	-4.4291	-3.7274	-3.867	-1.8546	-2.52	-3.4944	-3.6581	-2.0222	-1.4351	-4.4742	-2.7696	-6.2164	-2.9748
-14.156	-8.3354	-10.799	-12.832	-10.394	-10.211	-15.056	-8.2577	-11.399	-9.6573	-12.402	-11.408	-9.4932	-14.919	-9.9215	-12.36	-12.647	-12.145	-11.169	-12.999	-12.87	-8.8094	-11.685	-15.509	-14.175	-11.971	-8.1468	-13.387	-8.9508	-12.579	-10.118	-9.9836	-15.103	-10.149	-10.144	-11.572	-9.6064	-13.189	-12.823	-9.522	-8.8858	-11.659	-8.5875	-10.021	-10.144	-11.7	-11.242	-11.212	-11.22	-12.503
-13.34	-10.889	-12.185	-14.271	-14.808	-15.659	-13.085	-12.135	-11.628	-13.582	-13.934	-11.412	-13.719	-14.285	-11.051	-11.73	-13.025	-12.692	-15.476	-12.106	-11.372	-14.05	-12.421	-16.168	-12.258	-16.331	-15.267	-8.7427	-11.789	-10.467	-10.811	-12.617	-10.396	-12.017	-13.305	-13.881	-13.479	-13.158	-13.556	-10.992	-13.615	-12.752	-16.977	-12.636	-9.6801	-12.736	-10.859	-11.78	-12.485	-12.866
0.33589	-3.1357	-3.1011	-3.0695	-0.57319	-2.1097	-1.8597	1.1263	-4.1747	-6.2788	-3.3653	-4.5284	-1.1408	-5.1254	-2.2215	0.14446	-4.6112	-4.711	-4.9909	-1.607	0.83713	-3.407	-4.6386	-5.8213	-5.6632	-1.0288	-2.0774	-7.224	-3.1374	-0.77791	-0.37979	-1.8796	-1.3209	0.43228	-2.4611	-2.0989	-0.49755	-2.2446	-2.533	-2.8912	-2.1814	0.23838	-2.3519	-2.7292	-3.319	-2.7019	-2.8802	-0.83064	-3.8099	-3.0664
7.5919	10.039	5.52	8.9459	6.9418	7.9835	7.7317	7.4607	4.8345	7.7757	9.7444	11.212	7.0981	9.8249	8.2794	7.8594	8.1124	8.9232	7.4599	7.6189	7.989	7.2122	7.7689	7.9986	8.9814	8.2038	8.7501	10.239	7.4442	7.3068	11.854	8.0938	10.126	4.5395	4.2872	10.233	8.9822	6.12	6.0618	9.4581	5.8532	5.6483	11.802	7.8115	4.2552	8.3233	7.1516	4.8524	11.778	6.1832
0.11002	0.77523	1.5593	1.9837	-1.638	-0.56026	2.7146	3.1383	0.020552	2.7949	1.0863	-2.768	-0.69129	-0.57295	-0.17494	-0.29675	-0.072738	-2.2942	-5.1353	-2.3064	2.5732	-1.2735	-0.66116	1.5835	-1.873	-0.76425	-2.6097	0.33705	-0.066642	-1.0805	-4.1483	1.4278	-1.0427	-0.42697	0.14645	0.043424	-0.38502	4.0146	-1.8107	-1.3096	-2.3304	-0.43317	0.26951	-0.47103	0.14571	5.2288	1.5857	-2.1472	-1.4963	-0.93928
-14.895	-12.118	-16.089	-15.615	-12.132	-15.844	-14.26	-15.808	-14.006	-13.041	-13.12	-14.663	-13.95	-13.174	-15.94	-12.349	-15.578	-14.466	-16.422	-12.77	-14.621	-16.165	-11.621	-17.23	-12.98	-14.991	-15.942	-14.817	-19.238	-14.091	-16.864	-16.807	-10.92	-14.681	-15.061	-13.125	-14.079	-17.368	-14.048	-14.016	-12.919	-14.869	-15.781	-13.578	-17.48	-15.985	-15.83	-13.146	-12.7	-13.883
1.0086	2.572	2.0509	1.8143	-0.31343	-0.8829	-0.1266	-1.1152	2.0559	0.97644	3.9034	2.6872	3.525	0.50676	2.8689	5.6406	-0.16575	2.0305	4.1075	1.0219	2.5758	-1.2819	3.4828	0.4712	4.3627	-1.4126	2.8618	-0.0013785	2.7586	1.0535	0.72052	0.13502	1.7234	5.0771	0.14649	-1.2572	2.0034	5.5318	1.8971	2.6808	4.3947	-3.1772	1.6892	2.3355	1.5299	0.64928	4.098	2.3465	1.353	3.7536
-2.7782	-2.7725	-3.021	-2.0076	-3.6439	-6.3081	-2.3077	-4.9028	-0.96026	-1.0436	-6.9658	-5.2392	-3.9492	-4.001	-5.7685	-5.6368	-3.018	-3.6658	-3.4467	-1.7094	-2.9267	-1.2774	-3.6445	3.0341	-0.98731	-4.0502	-1.7034	-5.9571	-0.11685	-2.7649	-4.1962	-1.2324	-0.92624	-5.3789	-5.3011	-4.2597	-3.5848	-2.5039	-6.5059	-6.0644	-0.8386	-5.2447	-4.8716	-2.6793	-1.721	-1.7003	-6.38	-4.4587	-5.1476	0.12869
5.9431	5.1735	5.1667	6.0835	4.6324	1.9612	-0.038809	6.797	7.9016	7.2558	5.4867	4.2449	2.975	4.0324	6.8081	3.1949	7.9528	7.4115	0.50603	6.9246	5.1338	4.1895	0.83059	2.679	6.4588	6.2833	3.9328	6.1016	1.9851	7.8152	0.63988	8.2446	5.5076	2.8495	1.5631	5.4804	4.6012	4.2509	8.8182	8.2662	8.5933	3.4684	6.6573	8.018	4.3782	2.9671	4.5919	6.2158	3.8043	3.0874
0.70616	0.86855	5.5769	-3.8526	-2.5146	1.967	2.1078	-1.6445	-0.15554	-3.7526	-1.3218	-1.5513	-0.11458	-0.84649	-0.47878	0.14043	0.14408	1.47	1.7443	2.2438	1.266	0.6541	-0.2052	0.23094	-0.48344	0.75315	1.901	1.246	0.0088021	-0.68394	2.3056	-2.3998	2.1058	-0.83642	1.2037	0.001463	-1.4133	-1.9519	2.3476	-4.2752	-3.4641	0.99893	1.5409	-2.3107	3.0741	-2.2069	2.1232	-0.49539	0.088129	-2.7652
10.627	8.0215	8.697	5.2785	2.9459	9.5684	8.5271	8.5954	9.9591	10.149	11.256	7.5614	6.014	7.2253	9.2952	4.1402	8.9844	6.5994	12.14	7.7404	6.0812	10.063	5.5769	11.457	8.5577	5.4986	8.1186	6.2181	7.4652	8.946	7.4174	9.6027	7.4274	11.612	8.3658	5.6883	10.657	6.8248	7.1063	10.187	10.581	8.0134	9.2064	8.3424	6.49	7.0736	9.2528	6.0661	9.5533	6.9253
-16.104	-13.131	-13.734	-14.013	-16.172	-12.097	-11.335	-9.3389	-11.958	-14.227	-12.904	-11.493	-13.912	-14.67	-12.166	-11.291	-12.806	-12.34	-14.91	-11.845	-10.017	-13.147	-12.798	-15.65	-14.088	-10.939	-10.399	-15.344	-11.652	-12.987	-14.274	-14.909	-13.374	-16.011	-16.193	-12.838	-9.3826	-11.628	-15.161	-12.519	-11.204	-11.701	-10.27	-12.703	-15.407	-13.941	-10.476	-12.146	-15.5	-14.069
-11.731	-13.551	-13.949	-13.322	-13.185	-10.893	-12.355	-13.49	-10.982	-7.8723	-8.9774	-6.6197	-10.212	-10.114	-12.914	-12.275	-10.45	-11.31	-11.237	-8.1324	-8.3338	-9.0035	-15.515	-8.0914	-9.9042	-9.3104	-11.035	-12.3	-14.761	-10.856	-11.422	-13.214	-11.095	-12.438	-10.669	-9.0203	-8.8621	-14.159	-9.4243	-9.7203	-8.4791	-12.013	-8.1746	-11.744	-8.4258	-11.139	-12.259	-9.156	-11.921	-9.6729
7.4881	9.8338	8.7885	7.2966	4.4568	8.7488	8.0406	9.9891	11.667	5.8278	8.8942	8.9899	8.6574	5.8653	6.8885	8.5639	10.203	7.8517	4.4924	9.567	6.9317	8.9189	5.3677	8.3553	10.167	9.3291	10.762	9.5052	6.3481	8.4384	7.3905	11.1	10.323	10.004	1.4455	8.8434	6.8896	4.2472	9.999	8.0728	4.6138	6.8819	6.109	9.8906	10.689	12.255	5.9239	4.7105	9.6927	7.1711
-22.4	-21.224	-20.547	-24.784	-23.545	-21.144	-22.034	-22.541	-22.085	-23.767	-21.724	-25.55	-20.654	-23.787	-22.406	-20.608	-19.916	-22.656	-22.807	-19.481	-23.161	-21.439	-20.252	-20.847	-23.502	-21.154	-22.08	-22.963	-20.811	-22.193	-23.459	-22.913	-18.71	-21.287	-22.342	-22.141	-20.844	-21.65	-20.026	-18.139	-27.696	-23.402	-19.459	-17.531	-21.265	-22.093	-21.602	-23.845	-21.852	-24.08
-9.8424	-9.1487	-11.817	-9.4955	-9.794	-8.1701	-7.9423	-10.879	-11.679	-8.4383	-11.893	-9.8766	-9.2798	-8.8574	-9.9139	-6.6143	-10.557	-8.219	-9.1971	-10.886	-8.0876	-6.3515	-8.133	-12.193	-8.1279	-9.696	-11.129	-10.015	-7.1243	-12.388	-9.8074	-10.738	-10.129	-12.319	-7.9822	-10.753	-10.025	-10.399	-11.051	-8.7766	-12.819	-9.1978	-7.8385	-6.4074	-10.415	-9.023	-8.9275	-10.53	-10.84	-11.388
-7.471	-5.4981	-5.5248	-11.455	-8.5502	-6.0926	-8.6132	-9.6808	-7.5753	-9.4013	-9.584	-9.5825	-10.977	-10.309	-8.9527	-9.6992	-8.2281	-5.6919	-10.084	-5.2642	-12.577	-8.6299	-8.3434	-7.8862	-7.4941	-11.105	-10.64	-7.3224	-9.3032	-9.6309	-7.7777	-9.3949	-6.9876	-8.5524	-11.695	-8.9023	-8.7708	-3.5999	-9.2006	-8.8631	-10.005	-10.04	-7.5377	-8.2307	-10.6	-9.4448	-9.9051	-9.6749	-10.518	-5.642
2.765	0.0069105	0.54955	-1.9846	2.6886	-0.37914	-0.95769	-0.3911	-0.79005	-1.8292	-1.4826	0.85682	-0.33895	-0.52347	0.70734	-0.09245	1.9377	-2.0974	0.60475	0.7299	1.9341	1.4855	0.12624	3.3365	-2.6408	0.97981	0.056835	0.15755	-0.37809	0.53498	0.77663	2.2053	-2.8181	-1.0029	5.2023	4.6655	-1.7266	1.1407	-0.050228	0.99737	-1.7689	-1.078	0.61875	-0.84195	-2.0094	-1.0248	3.3716	-1.0028	-0.41147	-0.9165
8.9725	4.8368	5.6798	5.3014	6.8595	6.5755	7.4446	3.1972	7.341	9.3392	5.3704	6.7041	9.312	6.0655	9.2581	8.7141	6.9155	4.4409	5.4611	5.9326	5.6428	6.7153	8.5792	8.3713	4.7968	6.6753	8.0556	9.7117	8.5936	10.005	7.2347	9.0312	7.681	6.7315	9.0426	9.1556	5.8652	3.9182	5.2483	8.7115	10.035	5.2984	5.5448	2.3341	8.6511	7.8638	6.2116	6.3054	4.8657	6.8735
-6.0996	-3.238	-1.2605	-0.41399	-3.2226	-4.6261	-5.1591	-8.7908	1.4253	-2.75	0.078353	-3.717	-2.6923	-6.2671	-1.691	-5.7596	-0.76912	-2.5585	-3.0864	-2.6232	-4.5656	-3.6207	-5.3553	-3.567	-3.8952	-2.4929	-4.0031	0.31007	-4.8426	0.71258	-4.9223	-1.1883	-4.1849	-2.5373	-6.0963	-4.2002	-3.0396	-2.6566	-6.8969	-2.5287	-1.3446	-4.1231	-2.7353	-2.9567	-2.0432	-1.6896	-2.4868	-2.5402	-1.6588	-5.5477
5.694	2.1885	3.0771	4.4852	2.9657	2.0655	-1.239	2.4649	2.1046	2.7286	2.9994	1.1861	2.6606	5.7593	6.958	4.5731	3.3497	-0.82852	0.010118	4.2421	2.5452	0.61639	-0.55647	1.2006	2.2012	4.5075	4.8669	3.9058	4.9793	3.7389	2.4809	-0.65915	4.2419	5.3189	0.68444	0.56954	-0.88379	2.1968	1.007	5.4296	3.9656	0.19912	2.0903	1.1139	0.90442	3.491	3.6642	2.0622	3.6961	1.4249
0.97859	-2.8062	-1.4703	-1.8101	-0.55817	0.11204	-1.0859	1.6693	1.2868	-4.7619	0.81718	-0.10381	-0.9586	-1.9749	0.065623	-3.857	-0.73271	-1.4419	-1.6208	-2.2584	-1.26	-2.0724	-3.4554	-2.9358	-2.3327	0.27261	-3.5395	-1.1603	-2.8874	3.0281	0.41014	-1.947	-0.1645	-1.4804	-1.3784	-4.3936	-0.86076	-2.9414	-3.7297	1.911	-3.0539	-2.1896	0.51882	0.013259	-3.5414	-1.5611	-2.1164	-2.8074	-2.601	-1.3214
-17.53	-21.624	-21.016	-22.002	-21.635	-18.337	-20.162	-18.402	-15.18	-19.928	-19.126	-19.042	-20.366	-23.601	-19.65	-22.148	-19.047	-19.618	-19.838	-24.718	-21.956	-21.555	-21.574	-22.426	-21.59	-21.756	-19.649	-21.104	-19.824	-21.127	-21.249	-18.799	-20.505	-20.246	-23.595	-21.915	-23.681	-17.933	-23.844	-21.593	-19.283	-22.915	-22.08	-22.757	-17.109	-20.543	-19.344	-18.667	-22.886	-18.765
-3.723	-3.6685	-0.17988	-3.1332	-2.1518	-4.1694	-2.1728	-5.3029	-2.3135	-2.7347	-4.1773	-2.2563	-1.1798	-5.0966	-2.7393	-2.0672	-1.299	-2.8212	-2.9088	-5.8204	-3.5588	-2.3093	-6.0704	-3.9318	-2.5322	-0.3297	-4.3529	-2.4486	-3.0488	-1.5954	-4.0314	-5.5827	-2.2894	-3.4065	-2.2683	-2.1828	-2.7946	-1.9541	-4.3952	-6.1815	2.3014	-3.7046	-3.7633	-3.527	-6.3804	-0.68788	-2.5634	-1.8661	-5.0973	-2.4706
-3.6747	-5.5208	-1.623	-3.8996	-1.6166	-5.8719	-0.83927	-2.015	-5.2493	-4.3696	-5.5691	-4.5679	-5.3639	-1.9267	-1.9183	-1.4774	-3.9805	-4.3654	-3.9785	-5.0204	-3.5408	-4.0854	-5.8072	-5.2067	-4.3218	-6.0136	-1.7698	-2.2438	-1.6839	0.45463	-5.0072	-5.3861	-7.3016	-3.9149	-3.8415	-2.9842	-7.3995	-3.5879	-3.9116	-3.0238	-2.9742	-3.4187	-3.5885	-1.9166	-4.1194	-4.6741	-8.8606	-0.57554	-1.7656	-4.781
-10.9	-8.5919	-10.945	-11.111	-9.1935	-11.768	-11.228	-9.5433	-11.515	-8.202	-5.9472	-9.0591	-7.763	-5.18	-8.7667	-7.9411	-9.2193	-8.54	-5.7874	-9.8832	-6.5492	-7.7276	-6.9999	-10.523	-5.7069	-12.276	-10.464	-7.2709	-8.3836	-11.357	-10.506	-10.346	-6.4053	-10.486	-8.5799	-8.8811	-9.9276	-6.9233	-4.1978	-7.8335	-5.3002	-9.4436	-7.6567	-10.003	-10.469	-6.7988	-7.1403	-8.0792	-10.396	-7.4777
3.3795	4.8353	8.3219	10.285	7.4014	0.81929	5.6614	7.5786	7.349	8.7454	1.2098	8.3548	4.2353	8.1208	6.7173	8.8082	7.745	7.1642	3.7848	6.1073	5.9174	9.5397	4.6315	7.0892	4.8873	8.4189	6.2279	6.5505	6.1179	9.3667	5.2534	6.5262	7.249	4.6158	10.278	5.9531	4.5417	8.0096	8.7125	5.3558	3.9753	8.5725	5.6175	7.5833	6.4615	5.9745	8.4251	5.9541	8.3511	8.6182
0.61325	3.7309	5.7582	-0.89065	3.4456	3.8067	4.6221	1.1162	4.2301	2.3697	1.9604	1.5364	1.1937	2.7906	-0.81635	2.8678	2.9525	2.5357	2.622	0.15489	3.2477	0.64429	3.0991	1.7287	3.3753	4.9853	2.2133	6.7767	0.6679	1.4692	2.1772	-2.1298	1.9688	1.846	1.3591	4.4442	0.64539	2.071	3.1095	0.15307	3.0008	-0.062155	4.718	2.2359	0.9058	3.502	3.0773	-0.18536	1.2698	1.3409
-3.2358	-8.5824	-5.7618	-6.0533	-5.5675	-4.0292	-7.1169	-5.759	-6.2754	-3.507	-6.7721	-5.8218	-4.4585	-4.8023	-5.9906	-5.1585	-6.037	-5.6595	-6.8986	-8.4088	-6.7362	-3.0227	-8.9645	-5.6297	-7.4137	-5.59	-7.2528	-3.764	-6.7395	-4.0414	-7.1578	-6.0323	-7.6445	-1.2586	-3.5226	-6.9928	-4.1034	-1.441	-7.6588	-6.6331	-5.2986	-4.6671	-2.8375	-4.3394	-3.3161	-2.4893	-7.5624	-8.3804	-4.6675	-4.9188
1.8392	0.98164	1.6992	-1.7946	-0.32441	1.0139	-0.19484	0.86639	-1.2601	1.1491	0.86331	-1.5472	1.3631	2.145	0.58472	3.6518	0.44653	-0.56476	1.2603	4.8025	4.214	4.0899	-0.026923	3.7494	2.1108	2.6678	3.8591	0.97074	-1.1501	-1.7583	3.4473	-1.1883	3.6054	1.0432	1.4343	0.28702	-1.0576	-0.13244	0.16484	2.2731	-0.23401	0.5714	-0.84623	5.3129	1.2396	4.1418	-0.063881	-2.0656	2.9993	3.3522
1.7695	-0.45808	-1.3877	-3.1322	0.24352	-1.9186	-2.5863	-0.75053	-4.6591	-1.3835	-0.36528	0.12267	-0.077998	-3.5528	-0.24567	-1.8022	-4.6914	-1.1147	-3.0667	-1.2471	-1.7016	-3.6452	-0.019009	-1.1114	-3.7399	-0.91582	-1.1721	-0.48764	2.5566	1.3301	-1.5073	-1.0638	-1.0473	-0.26864	2.3579	-1.7883	-3.0364	-2.5376	2.1092	0.33188	-0.8728	4.8058	-4.4194	-2.8102	-4.3415	-3.5604	-1.3445	-5.1088	-1.5783	0.21958
3.3504	2.0404	0.0010572	3.1013	2.2195	1.4595	1.3075	0.11257	1.1215	0.053731	3.8426	3.3347	1.283	4.753	-0.49445	3.7697	1.4474	1.452	1.1476	1.2581	1.2101	0.85446	2.1915	1.2752	0.23301	2.8118	3.3558	-2.3122	-2.4196	5.6879	4.3395	1.4559	0.75224	1.0047	3.2243	3.3196	2.849	2.2914	1.2638	0.55223	-1.3283	2.8188	3.1282	1.2792	2.4685	3.1548	0.62953	2.1575	4.3063	2.276
-6.5572	-8.9204	-7.2486	-9.8424	-8.0131	-7.7339	-7.2996	-11.46	-9.5634	-11.508	-9.131	-8.6251	-9.0414	-9.0877	-11.618	-10.74	-8.919	-11.264	-8.355	-11.886	-10.328	-8.0949	-8.9241	-9.3799	-7.8927	-10.429	-10.698	-7.2978	-8.1809	-9.2796	-7.3087	-10.605	-5.8543	-7.0844	-8.9536	-6.9397	-10.016	-7.2825	-7.8131	-7.9382	-7.1506	-12.159	-8.8366	-8.6179	-9.5986	-5.7585	-12.093	-12.096	-8.5596	-7.1677
-1.0817	-1.7396	-3.7651	-1.4032	-2.5147	-5.9178	-4.2063	-3.6669	-6.9626	-3.1826	0.089807	-3.9566	-3.1599	-5.4443	-3.4786	-4.2137	-0.6282	-2.2685	-3.7573	-4.1985	-5.5092	-3.3949	-4.3422	-0.93139	-7.7997	-3.7774	-3.6851	-2.7958	-2.1541	-0.44516	-5.1507	-2.0923	-4.7127	-5.9279	-4.2585	-8.0368	-1.2306	-2.7317	-0.55504	-1.0989	-1.8541	-3.4805	-4.6724	-1.8309	-5.7874	-2.1127	-1.1574	-1.1716	-3.4189	-2.075
-8.597	-8.2766	-6.8507	-6.6729	-9.1121	-9.7743	-8.0542	-7.4343	-5.5697	-10.17	-6.2093	-10.415	-7.1949	-9.0791	-10.359	-8.8624	-7.1777	-7.7584	-9.1806	-3.9924	-9.0816	-8.4524	-8.0887	-5.3742	-8.5498	-7.3042	-4.9719	-8.3082	-7.8804	-8.1684	-6.5829	-8.4549	-6.6539	-8.7727	-6.3997	-10.57	-5.6256	-6.0592	-7.6847	-4.9231	-8.3659	-7.6452	-5.2952	-6.9052	-10.293	-7.7406	-5.8893	-9.5405	-5.7338	-6.4132
-14.755	-13.774	-16.951	-18.583	-13.528	-14.308	-15.997	-14.884	-16.02	-8.9643	-14.312	-15.165	-13.402	-16.735	-13.504	-16.88	-15.051	-18.692	-11.355	-14.401	-15.271	-12.306	-13.684	-16.401	-10.832	-15.132	-18.853	-15.458	-13.642	-15.175	-13.756	-17.087	-16.043	-17.248	-13.612	-12.183	-15.339	-12.551	-12.651	-13.588	-17.153	-15.156	-14.202	-13.542	-13.284	-12.998	-14.799	-14.215	-15.829	-15.502
-8.4413	-7.0234	-3.0655	-2.1694	-4.2207	-4.9824	-3.7457	-5.7554	-5.9332	-0.96695	-1.9478	0.18477	-2.6142	-2.5897	-2.9779	-2.9445	0.28848	-3.6674	-0.35898	0.15618	-6.3756	-4.0528	-3.159	0.81288	-4.1974	-3.9404	-1.4948	-3.8899	-6.6794	-6.0054	-5.3297	-5.7474	-3.9109	-6.477	-0.75458	-3.1676	-3.3431	-4.1976	-3.2647	-1.1961	-3.1682	-2.9102	-5.9041	-3.9034	-5.222	-2.6376	-3.9657	-3.2228	-1.6907	-5.3967
3.5491	6.6508	0.60017	2.6543	-0.4687	-1.1611	1.9786	3.3328	4.2963	4.1018	-0.19849	3.9321	3.1506	3.2166	4.7837	2.5841	1.4126	3.1777	2.0993	0.21226	3.368	3.0499	1.9164	1.9559	1.2036	2.5107	5.321	3.0749	2.8934	4.3618	2.3581	-1.3658	1.5941	2.3677	4.9648	3.1599	1.6969	3.1708	1.303	0.85787	2.8894	1.8482	3.0875	2.5664	1.6906	-0.38624	2.5786	2.2945	1.6058	2.9402
1.4616	1.2602	-0.20646	-2.5743	-3.5797	2.2361	-1.7472	-4.2228	-1.941	-2.2795	2.271	-1.6572	-2.136	2.3155	1.4273	-0.72364	-0.60001	0.34674	2.612	-1.6018	-1.4671	-0.49968	1.0318	0.51225	1.6325	2.1294	-0.91732	0.19356	1.6421	0.33178	-0.74868	-0.85233	-0.10329	-2.7472	-2.4084	0.27015	1.7076	-0.20475	-0.36291	2.0585	1.6177	1.8284	0.68429	-0.70383	-0.36124	1.4409	0.49199	0.25271	0.67097	0.8385
-10.135	-9.7622	-10.646	-7.9739	-10.49	-10.029	-13.733	-9.8678	-12.965	-10.457	-9.2028	-10.122	-13.298	-11.446	-10.83	-13.981	-12.069	-8.0866	-10.525	-12.162	-9.3392	-10.356	-10.472	-9.6995	-8.3109	-12.161	-9.1316	-12.394	-9.7462	-11.096	-16.133	-8.6626	-9.6991	-8.8913	-12.782	-11.413	-8.9323	-8.909	-12.024	-12.845	-13.824	-10.515	-9.9841	-9.7512	-12.991	-8.6271	-10.057	-10.605	-10.038	-12.665
-9.4943	-11.664	-7.1171	-12.549	-11.04	-7.6797	-6.9991	-9.8728	-8.164	-9.4544	-12.826	-5.5109	-8.8821	-8.1965	-8.9884	-8.0439	-11.941	-8.2884	-8.8884	-10.907	-11.349	-11.299	-6.9236	-11.404	-5.7104	-10.815	-7.5191	-9.8793	-4.5991	-7.1048	-7.532	-7.6225	-9.4704	-7.1117	-5.1695	-8.8752	-11.151	-9.2307	-6.892	-8.0201	-11.86	-8.4581	-8.5689	-8.6341	-11.307	-11.441	-11.608	-7.6854	-6.6026	-9.4851
-5.7221	-5.1213	-7.6913	-7.2298	-4.2357	-6.8527	-4.1045	-8.706	-4.7244	-5.8679	-3.047	-2.1932	-6.0488	-3.2211	-4.1279	-5.5963	-1.7814	-6.5323	-3.6605	-3.0557	-3.1132	-5.6324	-3.8985	-4.9085	-1.1813	-2.0732	-2.3205	-3.4869	-1.7009	-4.6908	-5.1032	-3.7356	-5.6531	-6.1616	-6.2307	-6.4431	-2.8987	-3.0689	-0.96734	-6.0431	-7.1043	-4.6646	-2.2204	-2.4931	-4.2967	-3.7342	-5.2975	-7.5288	-3.3011	-5.37
0.32059	1.8681	-3.6855	-1.1808	-0.7257	-1.6604	-1.7293	-1.9654	-3.1919	-1.7479	0.19917	0.97823	-1.7582	0.069192	2.2818	-2.6895	2.2879	-0.31001	-2.3292	0.65707	0.65598	0.78158	-0.67511	-1.0437	-1.7573	-1.5819	-1.4086	0.40297	1.655	-1.3577	0.072734	-0.67706	1.1234	-1.7581	0.7773	-0.80865	-2.3053	-1.9379	-3.4275	-2.3815	-2.8043	-2.7735	-1.1381	0.12949	-3.9627	1.1349	-0.14993	-2.5086	1.6937	0.84649
-1.8696	-0.17308	0.10683	0.14329	-2.1357	-0.94642	-3.7349	-1.0398	-3.2924	-3.7209	-4.6989	-1.0768	0.33727	-1.5636	-1.9523	-1.7897	-2.4378	-3.3075	-3.6805	-2.3805	-1.8604	-4.3527	-3.2663	-3.7811	1.6202	0.01626	-2.6643	-1.6839	-1.7164	-0.54893	-2.39	0.25385	-4.2966	-0.31987	-0.46966	-1.6788	-2.0912	-1.4143	1.4004	-2.0223	-4.1798	0.082127	-0.29998	-0.39436	-1.9599	-2.223	-2.3341	-2.4875	-2.2419	-3.7144
-3.2283	-0.03367	-3.0461	0.28098	-3.2091	1.2154	0.81317	2.6838	-1.9484	-0.46409	-0.76717	-0.012597	-0.38509	0.55766	-1.8097	-0.061125	-0.9504	-1.3884	-2.3093	-1.3602	-1.3891	-3.6871	-2.8432	-2.3262	1.923	-1.6715	-0.92074	-1.5731	-1.0421	-4.126	-2.0774	-3.5496	-1.3384	-2.4935	0.38803	-4.4163	-1.7022	-2.9079	-2.3692	-4.0958	-1.8009	0.084648	-4.1771	-0.83782	-5.9078	-0.39899	-2.236	-1.22	-2.4121	-3.6372
-6.4356	-12.714	-8.7485	-8.5527	-8.4058	-10.205	-8.1044	-7.8401	-6.9354	-5.8137	-8.963	-12.653	-8.4483	-7.6131	-7.2219	-9.9992	-10.149	-11.506	-9.4426	-10.34	-8.0095	-11.649	-4.7426	-7.4565	-10.58	-9.0892	-6.467	-5.6001	-6.9124	-7.3917	-9.8039	-8.5611	-9.674	-6.8751	-9.2149	-7.3219	-9.015	-8.3	-8.1861	-8.5755	-8.0943	-9.2712	-4.749	-7.1063	-12.971	-10.719	-11.5	-10.446	-8.8497	-10.749
-0.24129	-2.8358	-1.5071	0.95502	-1.1248	-3.1619	-1.3804	-2.3163	-0.61669	0.90107	1.8447	-1.4144	2.1034	-1.4825	-1.9885	-0.51886	0.86768	-1.743	0.87558	-1.9203	-1.3011	-3.1499	-0.58987	-2.2945	-0.064065	1.5886	-2.2152	-1.6716	1.2709	-4.9052	-3.6433	0.59904	-1.0047	-1.7571	-3.4315	-1.9431	0.010302	0.79228	-1.6119	-1.3728	-1.7901	-2.8299	-0.35126	-1.1033	-0.85517	1.3743	-0.78374	0.91755	-0.39768	-0.53667
9.3433	8.1498	9.3975	6.6111	5.831	7.2023	9.1194	7.8174	8.3939	5.2721	7.7402	7.6662	7.8967	8.1602	6.7351	3.9084	8.4923	9.4257	8.9832	5.3625	7.4539	6.2504	9.747	9.6157	6.8155	9.1354	7.9476	7.9509	6.5175	4.7559	6.0645	6.4215	6.7389	6.1827	10.06	9.0607	7.6583	4.7909	8.7666	7.5578	8.2145	6.1971	7.9983	8.0636	6.7307	8.0443	8.0662	9.5928	10.312	7.62
-22.697	-20.92	-23.073	-18.726	-20.371	-23.406	-20.975	-18.846	-21.286	-19.818	-23.04	-23.709	-22.382	-20.457	-23.442	-22.52	-21.992	-21.562	-22.286	-25.196	-21.956	-24.022	-22.554	-22.582	-21.228	-25.584	-23.625	-19.351	-20.998	-24.18	-24.016	-23.39	-23.165	-22.499	-20.952	-21.53	-24.852	-22.736	-18.941	-24.943	-21.868	-20.193	-23.524	-22.736	-19.982	-20.952	-19.154	-21.086	-22.477	-22.345
-4.0781	-4.8601	-7.6094	-5.8814	-5.4485	-6.0871	-4.4921	-3.0219	-2.7593	-7.1414	-2.2767	-4.7936	-5.4656	-6.6142	-2.8974	-2.612	-4.8316	-5.9687	-4.8946	-4.9182	-3.1241	-5.6389	-7.59	0.7466	-5.2648	-4.1517	-5.1802	-2.708	-4.2925	-5.1142	-4.982	-6.3052	-3.9373	-6.1055	-6.2798	-4.1311	-2.7374	-7.3743	-5.2268	-6.3184	-4.7407	-9.6667	-3.4543	-5.154	-7.82	-6.2809	-4.5539	-3.5291	-4.8082	-3.063
-13.619	-12.281	-16.005	-17.257	-12.336	-14.81	-14.016	-13.557	-12.279	-15.819	-14.259	-13.337	-13.405	-15.146	-15.25	-14.006	-18.137	-15.168	-14.57	-15.654	-14.285	-14.601	-12.036	-15.473	-13.773	-14.94	-14.107	-15.096	-15.259	-14.906	-12.903	-15.394	-15.551	-16.063	-14.386	-15.473	-15.494	-15.377	-13.684	-13.09	-16.14	-19.115	-16.262	-11.107	-14.415	-11.764	-18.467	-14.216	-13.518	-14.899
-8.2179	-10.484	-5.6544	-8.7855	-5.4968	-8.4174	-7.7913	-6.3348	-5.6229	-8.3403	-9.4013	-7.8675	-8.0253	-7.1162	-4.9377	-7.9344	-7.2667	-6.6934	-5.9882	-9.7928	-8.7385	-6.9712	-6.7994	-5.2246	-3.7267	-8.7808	-8.7204	-7.1153	-10.27	-5.4587	-4.3988	-8.4071	-8.175	-6.7516	-5.7018	-6.6712	-6.6393	-6.1684	-9.2392	-5.2925	-4.9292	-11.107	-8.8378	-5.6213	-9.3295	-7.1389	-11.162	-9.245	-6.9757	-7.7082
-13.64	-10.897	-11.091	-13.48	-10.381	-13.167	-13.215	-11.213	-12.914	-13.573	-13.931	-13.914	-13.522	-13.739	-15.073	-16.177	-17.96	-16.174	-13.768	-13.619	-14.869	-12.941	-15.242	-13.676	-13.065	-14.737	-15.718	-13.2	-15.209	-14.832	-13.242	-13.759	-9.5664	-10.328	-14.168	-11.322	-12.688	-12.574	-10.555	-10.519	-9.7906	-11.216	-13.773	-13.051	-18.124	-13.539	-13.93	-11.652	-7.4952	-10.523
8.7235	8.8136	12.568	7.5993	10.459	10.173	4.8827	9.9986	9.3159	7.4344	10.537	11.692	10.418	9.2075	10.112	10.704	9.9544	10.829	8.4415	8.8919	8.1349	7.3049	12.158	12.984	11.855	10.584	10.195	10.41	11.078	11.042	9.6321	10.394	9.7125	9.5897	14.222	8.3755	5.9556	10.946	7.1826	9.02	7.6598	10.94	7.7598	10.613	11.875	9.939	8.7083	7.9809	11.523	12.669
-4.121	-3.786	-3.9452	-6.2733	-4.9701	-7.5319	-3.176	-5.9295	-6.7965	-6.7082	-4.4137	-5.3666	-4.9043	-4.3822	-5.7808	-5.4555	-4.2182	-2.8134	-4.85	-4.3793	-6.8063	-4.4931	-5.7186	-6.5608	-6.4762	-5.9689	-1.1442	-4.5564	-6.5606	-4.8813	-4.9335	-5.8262	-7.4884	-8.8209	-6.1917	-6.1012	-5.8876	-7.6946	-4.2759	-6.163	-4.3258	-7.5386	-7.2796	-4.3813	-5.2676	-5.5388	-5.2809	-5.8827	-3.9688	-6.8475
4.7606	0.85916	3.717	1.5694	-0.77298	-0.27486	2.9422	5.3702	1.5723	4.5585	0.64543	1.6523	1.9582	1.0218	3.9071	3.7399	3.2398	0.94964	1.0581	0.7986	1.7902	0.73025	2.3604	-0.19358	1.7489	1.4864	0.41701	3.1331	2.9437	2.3413	2.4594	1.9249	4.3491	1.9149	2.6409	4.2283	2.0552	3.0661	1.3197	4.746	6.2668	-0.43514	3.0825	1.0831	0.12919	8.4146	1.9674	4.5036	4.2839	2.6255
-8.2659	-12.023	-12.28	-12.636	-8.5921	-11.315	-11.989	-8.9073	-12.568	-11.008	-11.12	-9.1545	-9.5295	-12.516	-11.097	-8.2121	-10.761	-12.104	-8.6209	-11.676	-8.8639	-13.347	-9.1677	-9.3942	-10.091	-10.974	-10.748	-11.761	-12.596	-11.21	-10.116	-13.912	-9.9915	-12.069	-12.712	-11.513	-10.597	-12.436	-13.021	-9.4495	-14.017	-12.407	-6.7082	-12.465	-10.283	-9.1065	-11.773	-11.06	-11.503	-11.497
-3.8385	-2.8423	-5.3315	-3.4781	-3.2251	-5.9574	-5.3354	-0.93089	-3.0021	-5.2466	-1.6576	-3.6447	-5.2852	-3.6838	-4.2097	-2.6159	-4.9865	-4.0651	-1.1997	-0.65237	-2.8591	-4.6592	-5.6201	-6.0579	-5.2036	-3.6609	-8.5046	-4.5899	-3.4251	-4.8887	-1.2198	-2.4663	-2.8929	-2.2211	-0.97453	-2.2513	-5.4001	0.17455	-3.6151	-2.1091	-1.9117	-1.749	-2.5703	-3.1008	-2.4266	0.3737	-3.1778	-3.0287	-3.3373	-1.4867
-5.5967	-7.5714	-2.66	-2.85	-3.6585	-7.0039	-5.1269	-6.7457	-6.4631	-7.6097	-1.6475	-1.9726	-7.5349	-5.2047	-5.8818	-2.6898	-4.6265	-6.6313	-6.5729	-3.5219	-7.809	-6.6196	-6.4316	-10.006	-4.5207	-5.4393	-4.4781	-7.1208	-1.2005	-6.761	-2.2459	-5.6592	-8.3657	-5.3108	-7.0905	-6.8219	-4.6445	-2.6743	-5.5689	-5.351	-1.2408	-1.8531	-3.7766	-9.1573	-4.5672	-4.5289	-7.069	-2.7278	-6.7179	-6.0994
9.3478	8.5142	8.682	8.2436	7.4824	7.113	6.9408	8.7892	10.051	9.2943	7.2786	9.1132	6.6172	10.814	10.574	7.2116	7.9511	9.421	7.3868	8.1473	8.3092	10.065	5.5872	10.09	7.9364	10.902	10.131	5.6188	7.4921	9.3304	8.9621	9.1846	7.3517	5.9116	8.6118	8.6456	9.8019	9.0626	7.5746	11.478	7.7828	7.986	2.7867	8.7625	7.6233	7.144	7.6861	8.8205	10.321	6.964
-2.7854	3.1976	-1.4396	2.7133	2.0312	0.54995	2.304	2.0367	3.361	-1.7708	-1.4668	3.1711	0.99584	1.9842	1.388	1.7295	0.1746	-0.7716	3.111	0.50501	0.63866	1.905	-1.3707	2.49	0.033188	2.3132	-1.1803	0.39263	1.052	1.1639	0.37717	-0.48605	-0.19534	-3.0324	-3.106	0.075463	-2.838	2.9584	0.97378	-0.38027	0.10706	1.08	-0.52156	-1.2022	-2.3208	0.064174	-1.0221	0.35521	-1.201	-0.94234
-9.3334	-7.2969	-8.6522	-9.8237	-4.2271	-8.1559	-6.9761	-7.2803	-6.1836	-8.04	-6.9356	-8.6064	-7.5753	-5.6136	-4.983	-8.2329	-8.5461	-9.4655	-8.5317	-10.087	-7.0855	-4.6953	-6.1982	-6.9747	-8.5307	-7.9289	-7.1145	-7.2854	-8.9544	-10.063	-3.5613	-8.6415	-7.5947	-8.1806	-5.6454	-6.8872	-6.5203	-8.6745	-8.2468	-7.4605	-8.6923	-9.8248	-8.8028	-5.1258	-6.5303	-4.4833	-10.011	-8.84	-7.4092	-6.0425
5.3336	9.264	7.6276	5.1347	8.0579	7.8258	9.4564	9.4455	4.8843	3.7638	7.5725	4.5416	6.9035	10.034	5.1571	8.4009	8.9829	4.8034	4.3958	3.4318	7.576	8.1396	5.5593	8.9343	7.2406	4.5123	7.3166	7.1749	3.7757	8.4982	3.9102	7.8303	6.379	7.6085	9.133	5.5748	5.2146	8.0887	3.5723	5.7342	6.3644	5.96	3.9987	7.5401	7.6542	8.6622	8.6495	5.8493	6.1038	6.6435
-2.4308	2.4347	1.659	3.6392	-0.76656	0.92794	2.2623	-0.63561	2.646	1.0533	1.2027	0.41551	1.5294	4.475	4.1733	-0.73722	1.1689	2.0547	0.50247	5.4704	2.2354	-1.9847	0.63145	1.7209	0.8722	-1.1543	-1.6483	0.096372	1.7454	-0.9931	1.767	1.487	0.70473	3.9083	-0.16195	3.9581	3.6489	-0.59586	2.8004	-0.5178	-0.086424	-0.51639	-0.033835	1.8359	-2.0401	1.17	2.525	-1.991	0.041999	0.22916
7.8791	8.1854	9.6468	7.0705	7.2654	5.5402	6.4253	8.2112	4.1999	10.044	5.8735	8.6001	7.184	6.6359	7.7275	8.32	6.3063	5.0056	6.5133	6.8537	4.3916	6.739	7.6834	5.0693	4.1845	6.9057	3.1244	4.916	8.0686	9.2092	7.1763	5.8361	5.6208	7.8346	7.9333	6.7295	8.1419	7.4107	6.9731	5.5491	8.0675	3.4425	4.1749	7.1212	8.1102	6.9192	9.3305	7.8442	7.6826	5.8613
-3.1202	0.77493	0.21621	-3.4355	-3.0179	-2.4937	-2.0852	-3.2658	-1.7011	1.6727	-3.0445	-0.31461	0.39396	-0.040237	-0.80489	-5.3268	1.123	-0.73797	-2.3408	-1.3555	-1.4762	1.5288	0.67724	-0.98999	-1.0785	-3.79	-1.2596	-1.8093	-3.3963	-3.8969	-2.5177	-0.51198	-2.1323	0.62816	-2.5359	-1.2209	-0.92824	-2.3077	0.53103	0.15788	-2.3877	-4.6553	-0.050626	-2.2173	-1.3104	-2.341	-1.978	-1.9589	0.035373	-4.3767
-8.4882	-9.2864	-9.1986	-8.2938	-10.882	-10.923	-9.2204	-10.408	-12.024	-7.1208	-7.6845	-9.847	-9.5767	-6.9015	-8.6385	-11.456	-6.3525	-8.9792	-6.898	-9.9319	-9.0391	-5.4547	-8.1559	-10.853	-7.3878	-11.253	-5.7019	-9.8309	-9.0836	-10.37	-5.9153	-6.0181	-10.343	-10.52	-10.56	-7.8447	-9.3541	-6.1623	-5.8688	-7.493	-4.6706	-12.288	-9.4099	-8.6788	-9.0081	-9.4696	-8.6165	-10.627	-7.6272	-11.7
-2.1196	-5.762	-8.4102	-0.45453	-2.2943	-2.9021	-1.732	-2.2235	-2.9636	-7.2681	-2.9797	-2.9897	-3.5156	-1.672	-1.9351	-2.8516	-2.1357	-3.6865	-4.0055	-1.7629	1.9158	-2.5692	-1.4891	-1.1327	-3.3264	-1.7832	-2.7214	-3.2477	-2.0428	-5.6224	-2.5133	-4.9753	-3.3952	-5.3959	-0.69241	-5.3314	-2.0898	-4.588	-5.6515	-2.3257	-3.5439	-6.9839	-4.5626	-1.657	-4.5131	-7.1966	-7.2499	-5.336	-3.9307	-4.3265
-5.0074	-5.2205	-3.6602	-2.3038	-5.1163	-0.75535	-3.7755	-3.9817	-0.82369	-5.6565	-2.4061	0.29631	-0.34223	-2.8921	-2.9781	-2.1783	-4.4472	-3.5798	-1.5748	-1.8605	-2.0366	-2.5928	-2.7493	-3.9111	-3.8358	-0.30687	-0.52193	-1.396	-0.37445	0.94324	-2.5211	-4.4408	-5.3113	-5.4697	-3.7824	-2.253	-2.6289	-3.0881	-2.6905	-5.8119	-1.0772	-2.3448	-1.1671	-2.5602	-1.9705	-0.68493	-2.0086	-1.3555	-3.2652	-2.7336
-14.678	-14.893	-12.435	-12.698	-14.282	-13.884	-14.547	-11.885	-14.768	-12.214	-13.704	-10.099	-14.929	-10.435	-15.398	-13.75	-15.513	-12.137	-13.082	-14.312	-16.127	-12.707	-15.249	-12.387	-14.849	-14.585	-15.303	-14.478	-11.875	-11.653	-14.352	-11.219	-13.235	-11.656	-14.117	-10.994	-16.166	-12.98	-10.742	-12.718	-13.101	-14.22	-12	-11.804	-12.192	-15.248	-15.799	-14.415	-15.175	-13.026
-4.9598	-4.5679	-5.0068	-4.2173	-5.5797	-4.8137	-5.7373	-4.0739	-6.2803	-9.6383	-5.3614	-4.0741	-2.9189	-3.1326	-8.0477	-7.0695	-6.2602	-6.2134	-7.0581	-4.3101	-7.2226	-5.4942	-10.339	-6.8233	-5.9907	-5.2125	-4.5962	-5.7937	-2.27	-6.6637	-4.9062	-4.7022	-3.7018	-3.4843	-8.0124	-3.9391	-8.5829	-4.6506	-4.7271	-2.1466	-6.0057	-6.9443	-8.5984	-6.6849	-5.3753	-5.4351	-3.9922	-5.2089	-1.3412	-6.0366
-12.113	-8.0609	-8.5613	-10.326	-4.4981	-11.577	-9.6359	-9.1202	-10.48	-7.5478	-12.56	-10.269	-8.7754	-7.8536	-12.893	-9.6193	-8.7916	-9.6926	-10.623	-8.1959	-8.144	-6.8337	-10.635	-9.5958	-9.7061	-9.2419	-10.667	-8.3528	-8.2423	-8.5968	-8.9168	-6.9409	-8.6594	-10.439	-9.8863	-10.138	-8.7681	-9.755	-11.337	-7.7654	-11.292	-9.5351	-9.808	-11.216	-9.1443	-7.318	-10.864	-9.1735	-10.293	-13.101
-15.27	-18.092	-14.739	-12.92	-12.113	-11.189	-13.075	-11.217	-10.954	-15.369	-10.65	-14.331	-15.444	-11.996	-12.602	-17.884	-10.86	-13.174	-11.568	-11.379	-12.217	-13.751	-11.72	-10.988	-13.864	-14.967	-10.316	-13.038	-15.505	-11.352	-10.41	-14.536	-13.247	-14.548	-13.882	-12.621	-10.567	-12.696	-10.496	-12.774	-6.7678	-11.802	-16.522	-11.224	-15.514	-16.396	-14.735	-15.825	-11.737	-15.887
1.5299	1.8168	-1.7179	2.1764	-0.48389	-0.74379	1.3955	-1.0319	1.1098	1.2914	-3.6757	2.7853	1.12	-0.35989	-3.3315	-1.0435	0.4697	-1.6801	-1.5903	2.0966	-0.14183	5.8031	-0.22223	-2.2403	-2.7014	1.1228	-0.18177	0.20185	-0.86708	-2.0859	-2.3569	0.65368	2.9228	-1.4415	-0.037733	2.641	-0.24025	1.4425	2.9816	0.7635	-0.18854	-0.46463	-1.906	0.19563	2.838	0.24009	0.09204	1.2245	2.0358	-0.77022
7.6434	5.1252	0.89677	9.7361	5.7958	5.0915	2.0222	3.9329	1.1247	5.8215	3.729	7.7525	3.2623	3.5615	3.993	0.41967	5.9661	6.1771	2.4056	6.2656	6.6212	3.6783	5.5724	5.3622	3.9792	4.8527	3.3633	3.9837	6.4286	7.2336	5.4335	4.7514	6.1816	5.1537	6.271	5.3953	2.3828	5.4573	5.9529	3.139	5.0049	6.8771	4.0131	2.2721	6.4152	3.4006	6.9641	5.2642	6.6934	2.9311
-8.1285	-10.991	-8.2375	-7.2401	-10.606	-10.693	-6.7031	-9.6164	-9.5661	-12.548	-7.5681	-7.7939	-8.6788	-8.7375	-11.073	-7.0947	-9.5745	-12.054	-10.137	-8.0341	-8.2384	-8.1129	-11.743	-11.693	-13.038	-9.4648	-10.568	-7.9535	-9.8131	-10.888	-7.8109	-6.4971	-10.517	-10.216	-8.8308	-10.574	-10.542	-9.3323	-8.9532	-9.5272	-9.6894	-7.849	-10.131	-9.8545	-8.405	-6.478	-8.7555	-9.3584	-9.0087	-14.008
2.4935	7.3173	6.8401	3.7931	4.7371	6.4298	4.7066	6.5529	4.8861	5.8586	8.5899	2.0688	5.3392	7.6549	6.3061	4.9502	4.4192	3.8834	5.7751	4.4229	6.6183	5.7822	1.6832	3.5432	7.6986	3.8905	5.4794	4.4081	6.2977	5.2614	4.6152	4.5961	7.3051	4.1177	2.5201	7.9592	5.3123	2.4588	4.5279	5.3353	1.6179	2.5015	6.3574	4.2422	7.5822	4.9868	6.2171	4.1012	5.7468	8.0265
0.40302	-0.17425	-1.0346	-3.5819	-1.9421	-4.3243	1.1091	-0.87903	-0.89707	1.2526	-2.7049	0.95298	2.4277	-2.2995	-0.95309	-0.18141	1.9204	-2.3035	0.32699	-2.3779	1.1485	-0.49951	0.60035	-2.28	2.2451	2.7006	-0.58454	-3.3676	2.3674	-1.6867	-0.14297	0.10916	-3.0129	0.30082	-2.4473	1.7102	2.9864	-0.13889	0.54602	1.2169	-1.5686	0.62886	0.1161	0.55748	0.36265	-0.96753	0.59968	0.039553	1.9852	0.17363
-2.5935	-0.58303	-2.055	-0.9535	-2.2302	-3.4335	-1.6742	0.85119	-3.2483	-1.8205	-0.88984	-2.5519	-3.4033	-0.94465	-3.3196	-5.6729	0.062965	-0.52016	-4.7363	-1.292	-1.3592	0.64223	-2.9875	-1.8234	-2.8243	-1.0125	0.99642	-2.0307	2.1431	-2.6155	-2.7847	0.96795	2.366	-0.32957	-6.2688	-2.4055	-3.4679	-1.7081	-4.4658	-1.0304	-0.40751	-1.1414	-0.80964	-2.2589	0.31292	1.4726	-1.1995	-1.1417	-2.6057	-1.3738
-12.497	-15.022	-14.048	-12.608	-14.396	-13.189	-14.09	-14.22	-15.345	-12.323	-15.535	-13.918	-18.371	-11.253	-14.805	-16.645	-14.407	-14.951	-14.666	-11.852	-13.088	-12.799	-12.323	-15.349	-14.481	-15.638	-14.677	-16.896	-12.963	-14.073	-12.221	-14.873	-18.043	-11.941	-10.729	-11.621	-16.383	-15.286	-15.253	-11.892	-13.34	-11.903	-13.872	-15.567	-12.297	-14.452	-14.824	-15.249	-11.376	-13.435
-1.3751	4.4411	-1.6265	-4.6533	0.31781	-1.0206	-0.42363	-2.5872	0.82775	-2.5035	-1.4096	-1.9674	-2.5224	3.2937	-3.4593	0.22337	1.4413	-0.26172	-3.7065	0.7743	0.080178	-1.1561	-1.037	2.802	0.45803	0.65865	-2.8839	1.1036	0.074461	1.533	-0.5337	0.50487	1.4263	-0.55189	-0.32744	-1.9118	0.76438	-0.10272	-0.82791	-0.19559	-2.6773	-4.7869	0.66703	1.1622	0.25965	-2.377	-1.7089	-0.5641	-0.55251	-0.98229
3.4821	4.2987	4.3237	2.9833	4.6446	6.193	6.1391	3.1619	3.6856	2.3623	8.949	9.21	5.7844	2.4346	3.611	7.9404	2.5404	4.814	5.4523	4.9374	5.9076	8.0164	7.5306	4.9516	6.954	4.7503	9.0595	5.9911	5.9695	7.0256	4.6241	5.1318	5.0829	9.3795	4.5605	3.6041	8.6809	8.2197	2.8265	6.4089	7.0327	2.6532	8.4891	4.121	6.063	4.9679	5.4818	3.3086	5.4532	6.2475
-24.535	-22.077	-17.49	-22.507	-23.475	-17.65	-23.556	-21.187	-20.638	-21.48	-20.893	-19.949	-20.923	-21.892	-20.551	-20.573	-18.769	-22.654	-21.043	-22.435	-21.675	-22.398	-21.301	-21.625	-19.657	-17.713	-18.458	-17.62	-18.774	-18.894	-21.453	-22.19	-20.156	-19.881	-21.689	-22.537	-22.517	-21.925	-22.198	-22.149	-21.833	-21.484	-22.804	-19.441	-18.616	-21.333	-17.507	-18.51	-22.218	-21.516
3.5324	-0.56198	-0.88453	1.6105	3.337	2.9574	-1.19	2.4332	4.4421	5.0032	0.27037	0.93969	-0.17208	2.7828	3.2554	1.6126	3.5653	-0.36987	4.1768	6.108	1.4476	3.0372	2.5628	1.5594	-1.5567	2.9143	-0.58909	-1.0616	0.77013	1.2852	1.5757	3.0551	-0.71476	2.1888	2.0974	2.6687	1.1731	-1.5909	1.8947	1.2556	4.3402	0.72877	2.1697	2.0176	2.6359	2.4592	3.8222	2.0704	1.7023	2.6578
3.5267	4.6834	4.1718	8.0119	2.8013	4.4727	5.3126	3.64	4.0693	0.58081	4.6438	5.2313	5.498	4.8332	4.7753	2.3029	5.2338	4.872	4.4449	8.982	6.5166	5.4	2.513	4.5298	7.1356	3.3301	6.9794	4.6082	5.9338	7.9357	6.2679	2.5598	3.8722	6.0786	7.8967	4.8479	4.1379	7.6614	0.94524	5.1981	4.8208	5.8928	1.9518	4.0102	4.631	2.5574	4.3887	4.9808	8.0553	3.638
-24.278	-19.442	-20.016	-19.747	-21.428	-22.75	-25.083	-21.119	-22.163	-21.845	-20.101	-22.458	-20.972	-22.79	-20.715	-18.509	-23.633	-20.392	-18.531	-19.785	-22.834	-24.151	-19.462	-20.076	-24.314	-21.076	-23.683	-20.963	-22.585	-22.434	-19.951	-24.446	-23.076	-23.082	-24.121	-21.918	-22.74	-22.285	-18.473	-22.141	-20.141	-24.234	-22.779	-20.341	-22.642	-22.5	-20.477	-21.476	-20.02	-23.079
-8.4098	-11.193	-10.368	-11.53	-13.86	-10.312	-10.51	-15.61	-10.432	-13.634	-11.194	-13.252	-7.2275	-14.518	-11.827	-11.663	-15.981	-11.548	-14.068	-8.2123	-14.646	-11.475	-11.144	-11.087	-13.269	-14.234	-14.552	-9.7679	-10.182	-14.805	-12.858	-10.688	-9.647	-14.855	-11.85	-12.425	-12.408	-13.796	-13.506	-11.8	-11.28	-11.541	-10.13	-11.24	-11.524	-9.9194	-14.865	-10.524	-10.891	-11.286
1.7552	-4.9914	-0.10496	-1.8849	-0.95754	-2.5269	1.0451	2.6376	-0.38629	-2.1171	-1.4348	-1.7875	-0.29879	0.012196	-1.5226	-3.168	-0.92777	3.2295	-0.62489	-1.0177	-1.7777	-1.8325	-1.7976	-2.1614	-4.2639	-2.4727	-3.5191	-2.6004	-1.1479	-1.3117	-0.2359	-1.9083	-1.1406	0.27796	-0.9996	-0.90526	-2.9032	-1.5337	-1.0525	0.057348	1.3314	-4.5167	-0.42389	1.7771	-0.54506	0.20418	-2.1672	-2.6028	-0.71885	2.5502
-3.1984	-1.2276	-4.8469	-4.7588	-4.8514	-5.2351	-0.50871	-4.5368	-3.4132	-3.487	-5.9254	-3.5199	-2.7025	-5.2047	-4.3443	-4.3132	-1.2115	-0.65035	-5.1305	-8.2857	-5.1778	-1.6346	-7.6225	-2.9305	-1.0225	-2.1293	-3.1256	-4.3994	-3.8093	-3.7847	-4.7893	-6.1329	-4.1516	-2.0857	-3.7008	-5.7093	-7.5323	-3.6935	-4.853	-2.0644	-3.5643	-5.7781	-1.4351	-3.0059	-3.6149	-5.8663	-6.42	-3.9948	-4.7059	-2.2465
0.039062	1.7694	0.11393	3.5307	6.8318	3.0329	-1.323	1.5293	-1.3293	-1.4174	1.3934	3.2863	1.9627	3.9092	1.8808	3.6086	-0.89165	1.9502	2.7094	1.9285	2.1272	1.4879	2.9667	3.1902	2.2399	1.1592	3.177	0.52808	-1.9399	-1.5913	1.9951	0.10729	1.3442	3.3527	-0.28639	-0.57719	3.3512	5.0449	1.7933	0.42467	0.82631	3.1868	0.47707	-0.44031	4.2012	0.82633	2.8654	1.1999	2.5476	-0.49349
2.1167	5.8432	2.4112	3.8528	6.0149	4.5585	3.1766	4.6728	2.431	8.7988	5.0198	2.9888	6.3626	4.2012	3.766	1.349	5.3274	6.3287	5.6905	6.6004	2.0047	5.9855	7.2312	4.3804	3.2663	5.7166	3.004	2.8876	1.9768	5.2165	7.7623	4.3184	4.1579	2.6792	4.2957	6.7542	1.9757	4.0208	5.3468	2.2337	5.2341	5.7691	3.1864	2.7929	6.1881	3.3681	4.2278	6.1951	3.7633	0.99327
-2.4024	-1.4055	-0.45405	-1.8277	-0.73278	-5.5226	0.2604	-0.059036	-2.2074	-3.8745	-1.8296	0.64773	-5.5099	-1.3047	-4.3442	-2.9448	-0.69817	-1.4153	-3.8634	-4.559	-0.97676	-3.8719	-1.274	-1.7267	-1.1603	-3.8533	-6.2451	-2.0386	-3.6343	-4.4211	-2.7042	-2.6312	-2.4312	-2.2144	-2.283	-2.4684	-2.0565	-2.2183	-3.2245	-2.2258	-5.8528	-5.2217	-2.9835	-2.1192	-2.1386	-3.1595	-2.7131	-1.2321	-2.6984	-0.92304
-15.708	-12.927	-9.5164	-13.054	-11.476	-15.295	-11.807	-14.493	-8.8471	-14.074	-15.675	-17.534	-13.457	-14.981	-12.758	-12.055	-13.638	-16.599	-14.08	-16.307	-13.813	-13.363	-10.695	-12.513	-12.548	-17.01	-11.487	-13.828	-13.749	-11.994	-15.605	-13.133	-12.873	-11.661	-13.794	-13.27	-14.665	-13.208	-12.148	-12.609	-14.596	-13.918	-15.248	-14.289	-10.773	-13.633	-14.711	-12.797	-16.582	-14.772
-5.3724	-4.8961	-5.4951	-3.0865	-6.0242	-7.7583	-9.2513	-5.0361	-1.8925	-5.8347	-8.7021	-6.5796	-4.6642	-5.4009	-2.9424	-5.5699	-4.393	-6.6214	-3.9732	-4.2308	-4.8692	-4.388	-6.4237	-6.7249	-2.0605	-6.5745	-5.2615	-5.0777	-4.3095	-5.4421	-4.5387	-4.543	-5.4413	-3.4539	-3.8661	-1.2342	-2.6122	-5.7985	-2.0254	-5.9506	-3.505	-3.1028	-2.8081	-4.1203	-1.3592	-5.7204	-1.7163	-3.8622	-5.4645	-2.1764
1.3267	2.3985	-5.1004	1.0169	-2.0513	-2.0025	-1.9145	-0.16407	-3.5145	-1.3495	2.061	-0.74687	0.57498	-2.5842	-3.1775	0.70072	-2.7493	0.85007	-0.96943	-3.2198	-2.1925	-4.4566	-1.4363	-1.1238	-3.1528	0.052827	-0.6031	1.7763	-2.3718	-0.89825	-2.5783	-1.7682	1.4773	-1.6144	-1.9627	-2.5049	-0.83785	2.009	-3.4452	-1.3382	-1.0911	0.45288	-0.2181	-2.3846	-1.4266	0.077724	0.18796	-3.6657	-1.4502	-0.76653
-7.6988	-11.091	-11.882	-11.826	-14.293	-11.441	-9.8563	-12.381	-13.103	-13.509	-11.927	-14.821	-9.8639	-10.066	-11.553	-9.4817	-10.195	-10.981	-10.212	-12.962	-11.001	-12.413	-12.427	-9.8819	-9.2236	-13.925	-12.526	-12.527	-11.58	-13.865	-12.207	-11.527	-11.765	-11.445	-11.377	-8.4604	-14.48	-11.173	-11.081	-13.298	-9.7946	-12.597	-12.465	-9.7987	-9.9995	-12.019	-11.769	-11.386	-12.548	-12.921
-11.772	-10.586	-13.479	-14.392	-9.4123	-8.5626	-11.371	-11.85	-13.957	-12.52	-15.273	-9.9483	-9.6621	-14.478	-12.009	-12.178	-12.234	-12.025	-11.551	-11.956	-11.421	-8.4591	-12.573	-14.235	-9.4439	-10.412	-9.5957	-12.568	-10.693	-13.458	-10.07	-15.043	-12.998	-11.409	-8.7859	-13.065	-10.612	-9.0694	-11.11	-12.244	-13.753	-11.35	-9.1783	-12.017	-11.618	-11.892	-10.697	-10.018	-11.713	-8.1078
2.8111	-1.8679	-1.2788	-2.9674	0.77097	-0.19975	-0.8784	-2.9987	1.522	-1.276	0.26042	-1.3383	3.0737	-0.15719	-0.31805	-3.1504	-2.2872	1.3583	0.28655	3.4201	1.6705	1.5417	0.13821	-0.98393	1.7429	1.2869	1.5818	2.9735	-0.46114	0.81474	-0.091307	0.78023	-0.35875	1.026	1.3427	-1.8073	1.6719	-1.2162	-2.0244	1.7846	1.3254	-2.0746	-2.0722	-0.83288	-1.2045	-1.9697	-1.0113	-4.8037	-1.1461	-0.41851
-11.21	-6.2968	-13.248	-11.793	-12.153	-12.618	-14.104	-8.988	-14.624	-12.636	-8.5663	-12.503	-16.95	-10.754	-11.306	-10.115	-12.759	-13.249	-11.063	-12.246	-14.328	-10.855	-12.72	-14.558	-12.844	-13.485	-11.725	-10.993	-9.7934	-12.12	-11.913	-10.334	-7.8667	-9.4394	-12.253	-12.779	-10.115	-12.048	-15.759	-12.707	-12.614	-15.354	-13.767	-13.195	-12.858	-9.1536	-10.377	-12.974	-14.916	-9.6679
2.1383	2.9248	1.0797	2.6556	4.9345	5.0776	4.9276	1.6158	4.6715	3.7611	5.1949	2.2927	-0.56662	2.8618	1.5633	0.33768	2.3504	-0.51384	0.20852	0.78551	1.4077	6.1266	3.0039	4.2666	4.5093	2.649	2.257	3.4958	1.7119	4.2879	3.0236	3.2406	1.7445	0.64473	3.3506	1.612	0.9659	3.9858	3.2338	6.6683	1.769	3.6563	2.1318	4.4829	1.6395	4.4201	7.3976	0.59218	4.4466	2.762
-2.628	-7.2509	-5.633	-6.3792	-3.5724	-4.6434	-1.5779	-1.9109	-5.273	-6.96	-5.5651	-4.5462	-5.3285	-4.1621	-6.3654	-5.8469	-3.5827	-3.267	-5.0228	-2.3923	-4.6775	-3.8936	-5.0058	-4.912	-2.7495	-5.645	-3.9779	-2.62	-6.8104	-3.7072	-5.298	-5.0512	-5.306	-0.87459	-3.5908	-5.0057	-8.0408	-4.149	-2.3939	-3.4822	-6.3491	-7.207	-5.5168	-4.0741	-6.6359	-3.6032	-2.8185	-8.4338	-4.8087	-4.2431
0.27624	1.6353	-0.035102	1.9089	1.2988	1.441	0.34633	-0.7742	0.33639	0.30937	1.1918	0.81635	1.2829	0.91386	1.6703	1.1801	-0.43036	2.985	-0.71567	-1.7774	-3.0274	1.1956	-1.7939	0.58589	-2.6068	1.1491	-0.87502	5.426	0.11504	-1.9476	0.8691	-0.28125	-3.3472	3.3303	-1.7024	5.1974	-2.0174	0.77218	2.6208	0.25664	0.72016	0.76971	1.6634	-1.2688	2.2087	-0.16499	0.28815	1.482	0.82313	-0.5846
-11.148	-14.548	-9.7397	-13.239	-10.782	-11.9	-12.987	-11.994	-11.398	-10.441	-13.009	-11.308	-14.807	-12.981	-10.436	-11.209	-7.2866	-8.2212	-13.252	-10.258	-13.013	-11.379	-12.034	-11.668	-11.476	-10.601	-12.212	-13.387	-13.598	-11.669	-8.5826	-10.979	-12.478	-13.071	-6.478	-9.4115	-11.437	-9.9976	-12.279	-9.4221	-8.6549	-13.164	-10.667	-13.185	-11.689	-10.492	-10.295	-8.4166	-13.19	-12.096
-7.8707	-10.243	-7.8383	-8.6858	-7.5577	-9.6026	-6.2519	-8.3277	-7.9704	-8.8031	-10.236	-8.6207	-11.268	-5.8687	-7.1962	-7.7495	-9.8904	-5.5052	-11.085	-8.4763	-7.9575	-7.6757	-10.007	-5.2362	-11.247	-9.6287	-8.9838	-8.7813	-10.29	-7.8124	-11.639	-9.1283	-8.8192	-9.3971	-11.571	-11.868	-9.6038	-8.8202	-4.4206	-8.3288	-11.591	-10.514	-12.894	-8.4923	-8.0062	-8.9686	-9.9937	-7.4438	-7.545	-9.0211
-5.9466	-9.9351	-6.8759	-9.3359	-7.0216	-10.434	-10.331	-10.098	-9.6166	-7.5771	-5.4462	-11.272	-8.5973	-8.9248	-9.9671	-12.737	-12.78	-6.506	-9.8617	-10.436	-10.778	-13.469	-8.9576	-7.9743	-11.155	-8.8112	-9.021	-8.8954	-5.8394	-11.374	-10.287	-9.5232	-12.183	-8.2877	-6.8655	-12.628	-6.2757	-9.2947	-6.6327	-5.5783	-3.4342	-9.3221	-11.674	-12.108	-6.2585	-10.5	-7.6084	-9.843	-6.649	-7.1578
-8.3512	-11.128	-11.073	-6.6479	-11.953	-11.608	-14.384	-11.184	-10.571	-8.6289	-10.346	-10.886	-9.9085	-8.9242	-14.612	-9.5868	-9.5864	-8.7352	-10.425	-7.6877	-10.3	-7.4872	-10.441	-13.653	-10.368	-9.4381	-11.032	-9.8729	-8.6515	-10.642	-8.5923	-6.74	-8.6083	-11.196	-11.669	-8.0965	-8.0107	-7.6566	-11.077	-12.29	-8.1311	-11.999	-7.8644	-8.8355	-9.3756	-9.9814	-13.617	-8.5508	-9.6787	-11.136
-23.415	-23.084	-24.911	-22.543	-21.017	-27.105	-23.074	-19.508	-21.016	-21.65	-20.015	-21.092	-18.31	-21.769	-25.847	-22.774	-24.628	-21.065	-25.133	-21.561	-23.3	-22.231	-23.471	-24.108	-23.329	-20.587	-24.075	-21.916	-22.546	-25.841	-23.821	-23.102	-22.849	-24.195	-22.19	-24.404	-21.141	-20.097	-21.267	-20.625	-21.596	-21.146	-21.197	-21.919	-22.58	-21.725	-23.9	-18.313	-21.557	-20.868
5.0078	5.8139	4.0457	5.4678	9.0389	5.767	7.0943	5.8296	10.284	8.9668	8.1627	5.6604	7.2248	6.827	7.8354	7.1463	8.3565	6.3988	7.8485	8.4168	2.58	6.5645	7.5646	8.093	5.9808	7.969	8.8493	8.4483	8.9753	5.4987	5.7086	7.8991	7.951	7.1555	7.6312	8.9965	7.3078	1.245	1.9248	6.4246	5.9895	6.4337	6.252	6.4822	12.136	4.284	5.7125	8.1656	8.6245	10.06
-11.208	-8.4517	-10.871	-11.593	-10.31	-8.2809	-8.81	-10.402	-10.432	-10.682	-7.3144	-11.286	-12.029	-9.4571	-12.221	-10.386	-9.4327	-9.2814	-10.891	-13.378	-11.947	-10.755	-10.397	-12.285	-9.5409	-9.3142	-9.2325	-10.64	-10.167	-9.0672	-7.9044	-9.7169	-11.21	-11.84	-11.025	-10.495	-8.2208	-14.978	-11.065	-10.474	-13.376	-13.079	-11.905	-6.47	-11.086	-10.259	-13.394	-11.892	-10.437	-9.8072
-14.966	-13.822	-14.312	-12.765	-14.113	-12.091	-10.156	-12.7	-11.913	-13.182	-12.773	-10.524	-11.614	-14.743	-10.538	-13.8	-13.446	-10.59	-11.016	-13.197	-14.909	-11.673	-12.053	-9.3736	-9.1992	-10.492	-13.118	-12.491	-9.4037	-11.999	-13.315	-12.731	-14.971	-11.954	-11.676	-11.948	-10.756	-12.774	-10.771	-10.655	-10.472	-10.684	-10.641	-12.854	-9.3251	-13.812	-13.544	-13.39	-13.912	-11.299
7.648	6.0667	8.4322	7.5494	7.267	9.4693	9.1934	8.7487	8.8448	10.531	8.8418	3.3218	5.8243	9.5066	10.043	8.6761	9.8697	7.6964	8.3572	7.0674	5.1735	7.6617	7.1136	7.0916	5.0547	8.5353	8.1279	10.213	10.387	8.616	9.1819	7.3123	8.0882	8.975	6.2894	9.1779	3.082	7.7735	8.1665	5.106	7.9739	8.685	7.8346	7.7378	9.5575	8.6452	5.7347	8.5605	5.1594	7.2173
-13.323	-15.229	-12.197	-11.921	-15.603	-18.8	-13.652	-14.746	-14.707	-15.24	-13.656	-16.651	-13.73	-13.215	-15.59	-15.033	-13.076	-14.948	-15.735	-15.828	-15.036	-14.477	-11.527	-10.195	-14.577	-17.397	-12.881	-14.218	-12.613	-14.016	-14.086	-12.837	-13.861	-15.49	-13.888	-15.417	-13.405	-17.275	-15.425	-15.457	-13.989	-16.527	-12.929	-16.159	-13.479	-16.515	-12.944	-13.413	-12.094	-13.608
3.8577	5.2881	5.5213	3.1055	6.8217	4.2619	7.0969	4.3916	7.1494	4.4437	4.0318	8.5248	10.595	7.4949	6.0395	7.3122	7.4956	7.8983	8.7514	5.7311	4.9809	3.6054	3.841	4.9987	3.7423	7.7142	5.495	4.2578	5.2419	9.0135	3.9575	5.8441	5.1051	8.6353	6.9429	4.9223	4.6669	8.3568	7.1516	6.7698	6.1024	5.347	8.7464	5.3239	8.826	7.6141	6.9714	7.0849	5.8079	6.2424
-2.2662	-1.0209	1.9503	-0.73702	0.76821	-2.579	-4.3127	1.3375	2.8153	0.63737	-0.2167	0.095892	0.056774	-3.0531	-1.6524	0.042051	3.4056	2.4235	0.11769	-4.1416	-1.9862	0.49906	1.4231	1.5258	-1.9451	-0.22057	-1.7216	0.132	-3.1512	1.14	0.70569	-1.9588	-3.2769	1.1346	-1.2245	0.30565	4.0964	1.3943	1.0306	-2.3568	-0.36938	0.42026	3.0916	-1.578	1.7026	-2.8183	-1.5308	0.86959	1.1144	1.9984
-16.477	-13.381	-13.088	-11.472	-13.03	-18.206	-13.222	-13.957	-14.053	-13.57	-13.263	-11.775	-16.596	-14.179	-15.642	-13.218	-13.911	-11.393	-16.04	-13.624	-11.79	-14.959	-14.088	-14.786	-12.008	-14.07	-13.092	-9.5714	-14.952	-10.914	-14.383	-13.334	-14.026	-15.339	-12.761	-14.903	-14.066	-17.169	-11.993	-15.187	-14.306	-13.503	-14.159	-16.32	-14.703	-14.109	-13.759	-16.618	-16.648	-14.515
-13.631	-13.856	-11.305	-10.836	-10.431	-10.613	-10.448	-10.404	-9.5805	-12.763	-11.369	-12.8	-11.23	-10.109	-12.153	-10.014	-10.648	-9.0114	-9.6694	-10.291	-10.768	-10.192	-14.01	-9.9152	-11.277	-10.794	-9.6319	-9.7512	-10.23	-9.9676	-9.5383	-13.349	-8.3175	-13.002	-9.8244	-9.5256	-12.776	-12.59	-13.558	-12.179	-12.903	-10.029	-13.122	-9.42	-9.1539	-10.489	-10.738	-6.9556	-11.336	-9.6479
0.45901	-1.9541	-1.72	0.81511	-1.0692	-2.0594	0.66565	-0.98679	-5.1456	-1.1156	-6.1993	-1.6401	-3.6153	1.1645	1.6644	-2.4854	-0.86721	-4.624	-0.72266	-1.1927	-0.21837	-1.2178	0.14898	0.22467	-0.57631	-3.8788	-0.79456	-3.5222	-2.2489	-1.8398	-3.0938	1.2752	-3.4497	-3.7061	-1.605	-3.0786	-0.16807	0.87189	-2.6032	-0.53894	-0.77498	-1.6206	-1.6302	-0.38765	-1.58	2.2583	-0.93678	-2.4413	-0.78444	-2.4499
-1.871	-3.0928	-5.3383	-4.5613	-5.4349	-5.5874	0.028376	-2.7007	-4.1584	-3.664	-3.9339	-3.7184	-0.46936	-3.0903	-0.55544	-1.7552	-1.2306	-3.9624	-2.6865	-3.3396	-4.2337	-4.2735	-3.5232	-4.8731	-3.0902	-2.8071	-1.44	-5.8303	-4.6088	-3.3705	-2.5655	-3.7378	-3.3909	-4.6911	-4.4612	-5.5962	0.23071	-2.6359	-4.5342	-4.3294	-4.8185	-3.0869	-0.80449	-6.0618	-4.1254	-3.145	-6.0872	-6.9121	-2.6004	-3.0907
-8.8965	-6.6319	-7.8833	-7.0838	-8.913	-9.6825	-9.0583	-6.5705	-9.4015	-7.7923	-6.9993	-9.9341	-7.9851	-7.9831	-8.9521	-9.1512	-11.04	-9.1685	-12.543	-7.9873	-6.9136	-9.719	-8.1526	-9.4433	-12.135	-11.894	-13.574	-8.4893	-8.5404	-7.4985	-8.3992	-5.4941	-9.1401	-8.4802	-10.391	-8.56	-11.14	-7.4066	-10.486	-10.959	-7.8345	-7.8436	-8.5867	-9.9416	-10.175	-9.1818	-6.2261	-9.0212	-11.025	-7.627
-2.2283	0.61005	-2.4803	-2.2396	-2.7035	-2.9523	-2.5135	-1.0721	-1.2644	-1.7873	-3.2935	1.3941	1.5796	-3.3632	-3.0661	-5.0109	-3.4582	-2.5666	-5.0451	0.73577	-1.9122	-1.505	-0.42924	2.0203	-0.0016013	-2.8399	-1.4505	-4.8039	-2.4716	0.65301	-0.29193	-5.3637	-1.6205	-2.0376	1.06	-1.9305	-2.0632	-5.0488	-0.13835	-0.96081	-0.96316	-5.6024	-2.1169	-3.6631	-0.87791	-5.1395	0.9208	-2.5161	-3.1997	-3.0261
-18.202	-12.881	-11.945	-15.133	-11.356	-14.761	-14.623	-11.442	-13.122	-12.642	-14.837	-15.271	-13.319	-14.963	-10.808	-13.046	-13.081	-12.266	-12.921	-11.138	-12.253	-9.7523	-17.33	-11.967	-12.541	-12.286	-13.919	-10.943	-12.001	-10.665	-12.534	-12.602	-14.671	-16.107	-15.591	-12.291	-10.287	-10.482	-14.139	-14.545	-12.554	-16.547	-12.925	-13.767	-10.931	-15.16	-12.767	-12.839	-14.187	-17.039
7.4188	3.6281	9.3044	5.1298	10.781	6.5532	5.6903	7.7266	9.5549	6.1323	1.8503	7.299	5.5466	7.2023	7.9166	6.8954	8.1493	9.5214	7.5068	6.2964	6.4653	4.3484	3.3648	8.2734	5.5457	8.4579	3.2191	7.0546	9.1724	6.4303	10.09	7.3911	5.7987	7.3434	8.0753	5.9645	4.8502	4.7711	6.3997	8.8477	9.2112	5.6361	7.674	9.2384	6.0817	5.5256	2.8591	4.967	6.9084	9.4357
6.6163	7.1517	8.3262	8.1862	10.067	7.9606	7.7024	7.397	7.0251	9.015	9.9352	7.0183	10.497	10.56	6.701	11.903	6.9565	7.3375	8.8542	5.9898	9.2495	7.8889	5.4301	9.5328	9.2994	10.38	7.7246	5.5779	7.5976	10.176	8.1072	7.9341	8.0375	5.2028	5.6572	7.8535	5.1542	9.1366	8.923	5.9503	6.633	10.608	8.0928	6.5474	7.9268	8.0067	7.2324	9.3736	8.7438	6.2375
-7.9328	-6.1455	-7.4374	-7.0981	-5.513	-10.539	-9.2128	-4.7949	-7.9734	-7.4728	-10.681	-13.803	-5.6476	-6.4838	-6.6852	-7.318	-9.5125	-7.5231	-7.797	-10.216	-7.2919	-11.2	-6.9122	-3.6067	-4.5307	-9.8497	-9.6069	-10.527	-6.8347	-7.4874	-8.5568	-6.7324	-5.8847	-9.0693	-9.7445	-5.1987	-5.9091	-6.5322	-6.9232	-9.8432	-7.2891	-7.8067	-8.0749	-7.049	-5.6884	-13.311	-5.8798	-7.1035	-4.9808	-5.9507
-12.43	-16.281	-13.963	-14.67	-14.673	-15.255	-14.409	-12.412	-17.39	-14.749	-14.961	-16.274	-11.05	-13.996	-16.017	-13.72	-12.254	-16.416	-15.201	-13.097	-15.025	-11.545	-14.192	-13.337	-15.705	-15.843	-15.266	-14.361	-17.547	-11.968	-17.915	-13.718	-13.696	-14.714	-17.716	-14.859	-14.009	-14.205	-14.133	-15.539	-10.556	-14.522	-13.933	-15.287	-13.998	-12.332	-14.692	-16.423	-14.069	-12.887
-0.12694	-4.0784	-3.1103	-0.27257	-4.7608	-1.9257	-1.6919	-5.622	0.043581	-1.7461	-5.4231	-0.022811	-4.116	-5.3134	-1.7326	-4.9637	-4.7483	-4.2296	-3.1665	-3.8184	-1.1328	-3.021	-3.5382	-1.4978	-2.6942	-4.7347	0.57585	-0.19192	-1.383	-2.4775	-5.0375	-3.4991	-3.4636	-3.2571	-4.054	-2.6902	-4.8851	-5.002	-1.667	1.264	-5.8052	-4.823	0.14116	-1.7356	-5.6679	-5.9785	-3.1978	-2.0183	-1.1363	-1.4646
-1.8923	-3.7428	-2.3255	-3.0681	-2.6812	-0.53885	-2.0554	-4.1043	-4.5513	-3.7616	-2.4857	-4.6439	-4.3307	-3.7335	-1.2179	-3.2254	-1.608	-0.87623	-2.5338	-1.3185	-2.1335	-4.7118	-4.0322	-5.0468	-2.2838	-5.69	-3.9221	-3.5499	-2.5239	-1.8875	-4.6596	-2.6602	-4.2151	-4.0324	-2.6526	-0.70727	0.75505	-1.6023	-2.7777	-5.0019	-1.3152	-0.46757	-2.0932	-0.26021	-3.8982	0.30959	-2.8769	-2.0635	-2.2423	-4.7039
-2.1952	1.7128	1.4431	-1.6685	-3.1242	-1.3621	-1.6253	1.7554	-0.2278	2.8063	-2.1505	-2.4775	-2.8819	-1.7168	0.81079	-1.8045	-2.2852	0.69752	1.3865	-2.7882	-2.6528	-4.8283	-2.2712	0.32961	-1.7063	1.5181	0.28087	-0.15562	2.1867	-1.5215	1.2886	1.1527	0.49571	0.45468	0.68968	-0.14961	-0.86823	-1.0607	-2.8539	-2.5105	-1.6535	-0.9402	-2.1861	-0.67875	-2.6733	-3.3135	-0.70348	-4.4393	1.3268	0.36189
-2.578	-1.5843	-5.4946	-5.1057	-2.93	-3.7096	-6.7988	-3.6168	-0.32163	-0.45279	2.008	-2.6049	-1.8018	-2.4395	-4.4185	-1.71	-3.2782	-3.0505	-2.4583	-2.8395	-2.7441	-4.5261	-1.7805	0.35249	-5.1617	-4.2858	-4.3826	-2.0529	-3.1082	-3.4187	-2.2343	-2.3926	-0.92987	-2.989	-1.1417	-1.9758	-2.5877	-0.80058	-3.0898	1.9853	-7.8767	-3.8005	-2.0511	-0.9992	0.019796	-2.6569	-2.1121	-3.0639	-4.1056	-2.522
-0.37583	5.7661	5.3201	4.2081	5.6042	2.7447	4.7654	4.6132	6.8956	4.0764	7.1144	3.9885	6.2207	1.1003	6.4249	5.5543	7.1728	8.3991	3.8705	5.2146	7.2808	6.687	2.3057	8.114	4.7957	5.7686	9.5638	4.4926	5.2289	2.9558	6.0707	1.6659	3.8127	7.2613	3.7905	7.1844	6.0392	4.0269	4.0728	7.8807	7.5495	2.1283	0.31438	6.7858	8.3069	2.835	3.1415	2.918	5.576	7.2139
-0.61487	-3.3411	-2.6833	-2.9314	-0.7166	-2.7055	-0.74693	-1.7527	-2.4918	0.022505	-3.4905	-4.3359	-2.1361	-3.921	-2.1236	-0.37867	-4.1839	-2.2981	-1.6187	-4.0457	-1.5152	-1.5847	-0.0091285	-4.4713	-1.8193	-3.1366	-2.2474	-2.6117	-1.0087	-3.9172	-1.1017	-2.617	-3.3002	-1.883	-1.7587	-5.0361	-1.0711	-4.5256	-3.2942	-2.0409	2.512	-3.8094	-1.0127	-5.1983	-3.319	-2.014	-3.4991	-4.0621	-3.1327	-3.0078
-4.262	-2.727	-3.2308	-4.496	-2.6378	-5.5022	-6.5584	-4.6385	-3.917	-1.559	-5.9397	-5.2469	-3.3127	-5.4657	-7.0103	-4.6804	-3.9231	-6.6128	-1.8033	-1.0557	-5.3199	-3.6619	-4.9795	-6.4274	-5.4122	-3.6068	-3.157	-3.8164	-4.2262	-4.0982	-0.50114	-2.726	-1.9171	-6.2057	-2.264	-0.72499	-3.5397	-2.2725	-1.6131	-1.3429	-4.8493	-2.3681	-1.9493	-1.9811	-5.7132	-1.2369	-3.5136	-1.4937	0.23975	-3.6476
-3.9429	0.45849	-2.5252	-0.3182	0.20446	-3.002	-1.3471	-1.2517	1.9471	-0.74353	0.18264	-1.6619	-1.4216	-0.40972	-1.0521	-1.7075	-1.7386	-0.36043	-5.2832	-1.6227	-4.0092	0.45827	-1.0927	-7.0023	-1.0764	-1.8906	-0.85456	-0.16047	-0.58795	-3.703	1.6297	-4.2813	-3.8809	0.64128	2.4713	-1.9537	-3.7285	-2.1357	-1.346	-0.097273	-5.002	-0.45816	-0.13876	-6.0879	1.4195	0.44495	-2.0999	-0.58438	-2.9376	-2.1976
-11.082	-11.961	-11.023	-13.168	-12.083	-13.268	-12.603	-9.6242	-11.965	-8.7495	-15.069	-12.219	-12.545	-9.859	-13.914	-8.3278	-10.972	-11.794	-14.105	-12.043	-9.1255	-11.046	-11.345	-10.851	-12.128	-11.241	-8.7899	-12.721	-11.356	-13.663	-12.968	-10.504	-9.2947	-11.257	-10.873	-12.357	-11.782	-13.518	-7.2425	-9.3192	-11.514	-10.094	-13.608	-10.384	-16.88	-11.464	-11.52	-11.257	-12.736	-11.645
-3.5585	-6.2983	-2.9444	-2.7523	-2.2924	-1.4063	-3.1349	-4.5957	-5.2175	-1.4495	-4.4658	-4.6264	-0.86652	-3.3935	-4.465	-3.1061	-3.12	0.066967	-2.3682	-2.8215	-3.4485	-6.6644	-4.5271	-3.627	-5.1621	-4.5556	-2.3055	-2.4463	-5.2457	-2.7632	-2.9021	-3.5061	-5.9178	-2.119	-1.4731	-5.6833	-4.0132	-2.0824	-3.3556	-1.8025	-4.752	-2.6817	-5.3952	-5.7571	-3.1074	-1.2222	-4.4811	-6.1779	-3.6025	-7.4543
-3.2673	-0.86098	0.74355	-0.20328	-4.5974	2.2515	-1.4618	-2.7109	-2.2959	-1.9279	-0.56621	-2.6536	-1.9674	0.94328	0.95062	-2.9049	-2.2185	-0.62213	-0.53396	1.9597	1.8707	-1.1079	-5.285	-1.986	-1.7472	0.3397	-2.0744	-1.8393	-1.5281	0.59728	-0.35023	-1.2064	-2.2442	0.31563	0.63737	-0.72116	-2.7154	-2.1642	-3.0253	-1.0134	-1.4171	-1.8176	-0.50055	0.44509	-1.5547	-0.46136	-0.48532	-0.95238	-2.5284	-0.99138
-9.8184	-11.321	-15.094	-11.683	-10.376	-12.262	-9.8397	-9.0824	-12.179	-11.236	-9.7187	-10.802	-9.846	-10.314	-7.2047	-10.621	-13.064	-11.832	-12.181	-10.245	-14.84	-8.5368	-11.916	-14.097	-11.631	-12.013	-11.488	-12.767	-12.084	-9.8782	-13.604	-11.535	-12.452	-12.303	-10.829	-10.845	-11.219	-10.462	-11.182	-14.23	-10.69	-10.609	-11.032	-10.807	-9.908	-13.985	-10.473	-9.6342	-10.4	-10.957
-10.609	-11.007	-11.647	-11.657	-13.882	-5.832	-11.046	-12.704	-13.089	-10.086	-10.963	-14.937	-11.35	-12.22	-9.6458	-13.409	-11.768	-11.246	-13.833	-10.622	-10.008	-9.9182	-9.1818	-13.686	-14.817	-10.234	-11.982	-14.37	-12.512	-11.859	-10.848	-11.109	-11.638	-10.874	-10.35	-11.202	-9.4222	-12.693	-13.286	-10.255	-9.9449	-10.943	-11.043	-14.077	-9.5882	-12.816	-13.39	-8.8888	-11.096	-11.957
-12.675	-11.18	-10.821	-13.557	-16.479	-11.736	-11.466	-14.027	-12.941	-13.879	-9.8416	-14.928	-12.233	-14.578	-11.804	-11.329	-11.485	-13.454	-14.76	-14.546	-13.524	-10.807	-12.398	-14.657	-10.482	-14.844	-12.603	-13.281	-14.729	-15.823	-12.694	-11.881	-14.373	-10.592	-14.277	-12.688	-11.844	-12.243	-11.68	-12.848	-12.241	-13.263	-12.144	-15.806	-12.142	-13.084	-12.119	-10.348	-15.226	-13.823
-18.427	-17.75	-18.63	-18.336	-18.543	-19.028	-22.447	-18.785	-21.411	-22.999	-19.663	-22.87	-21.541	-20.801	-21.669	-21.045	-18.357	-19.619	-21.212	-17.895	-21.672	-19.775	-19.631	-19.321	-21.459	-21.987	-18.701	-21.028	-22.221	-20.598	-20.231	-23.561	-18.764	-21.431	-19.697	-17.956	-21.713	-20.891	-21.147	-21.239	-19.532	-20.923	-21.47	-20.16	-20.088	-21.859	-21.544	-23.324	-17.565	-21.406
2.5653	-0.21777	1.8678	1.7234	-0.75467	1.8842	-1.234	4.53	2.6995	-0.054277	-0.24976	2.8858	1.3056	3.0701	-0.27999	-2.5998	2.5863	3.0778	-1.3622	2.894	-0.27098	2.4057	-0.43748	1.0015	2.0647	1.8738	0.63144	-1.6115	2.2216	3.9629	4.0232	3.7248	0.18972	2.3899	1.5969	-0.61214	2.5242	1.7683	-1.2245	3.7823	4.4625	0.33073	2.444	0.73645	1.4649	-0.26227	-0.76561	0.1184	1.405	0.21438
-11.636	-12.092	-13.208	-13.548	-6.2393	-12.433	-11.406	-9.6535	-12.438	-12.259	-8.4351	-8.8858	-14.806	-9.8401	-8.9	-9.8958	-10.121	-10.266	-10.056	-7.9934	-9.6192	-10.6	-10.399	-14.117	-10.122	-12.68	-11.69	-7.2078	-5.5867	-11.009	-10.288	-13.433	-9.5032	-8.2734	-10.128	-10.335	-12.402	-10.352	-9.0156	-11.011	-11.399	-8.5022	-12.405	-5.5831	-8.5395	-8.3833	-9.6544	-8.5575	-13.381	-11.036
-9.211	-10.111	-13.943	-11.673	-9.7576	-13.772	-9.5937	-11.362	-16.137	-10.115	-9.9402	-11.507	-8.8674	-13.507	-8.6534	-11.22	-9.6845	-11.759	-11.117	-10.363	-9.1654	-7.1074	-11.416	-11.458	-11.205	-11.091	-11.455	-10.296	-10.99	-10.367	-12.984	-9.3111	-9.1267	-13.37	-13.888	-11.396	-12.835	-11.238	-9.8662	-12.537	-13.988	-11.628	-10.202	-14.343	-13.96	-12.271	-13.427	-12.298	-13.309	-9.4285
-1.812	-5.8942	-3.6414	-3.5554	-4.4193	-4.8813	-3.8492	-4.1851	-6.8552	-5.4433	-4.3029	-1.5515	-4.3308	-5.5574	0.70684	-2.2452	-6.0049	-6.0094	-5.2959	-5.3275	-4.5572	-5.2782	-5.9789	-3.6249	-3.1989	-3.117	-5.7167	-4.4025	-5.3368	-6.0055	-5.9958	-4.0918	-3.664	-5.356	-3.837	-5.3856	-5.9711	-2.6385	-2.5314	-3.7015	-4.5292	-4.6449	-5.5193	-3.9809	-7.4867	-4.3703	-7.4599	-5.5102	-4.7459	-2.4449
-2.2177	-3.803	-0.64549	-1.4612	2.665	-1.4697	-2.2618	0.015188	-1.9878	-0.27164	-1.5303	-0.59587	-1.2902	-0.91251	-0.9489	-2.5049	0.95868	-1.8706	-2.2672	-2.1986	-0.61349	1.1981	-0.22368	0.32445	-2.2972	-4.5412	-0.4454	-2.3902	-2.8552	-3.3714	1.7828	-1.8609	-1.7121	-6.777	-2.6968	-1.5201	0.22619	1.6936	0.70251	-4.0017	-0.58391	-0.76252	-3.083	-0.5229	0.095884	-0.66632	0.47984	-2.208	-4.2299	-2.782
-13.803	-11.509	-11.226	-13.866	-11.764	-8.8785	-13.938	-10.831	-16.832	-14.374	-13.289	-12.372	-13.298	-10.786	-11.467	-10.175	-11.404	-15.119	-10.066	-12.144	-12.143	-9.9145	-12.846	-8.5619	-14.263	-8.9168	-10.795	-13.874	-13.819	-14.762	-11.397	-8.3668	-14.272	-10.416	-11.513	-10.496	-13.182	-10.891	-8.3875	-10.519	-10.522	-12.489	-12.143	-13.45	-9.6091	-9.3173	-15.589	-10.771	-8.9762	-12.516
-11.625	-5.8087	-11.063	-8.5441	-9.8934	-9.2238	-10.895	-5.6793	-8.5681	-9.0087	-8.4716	-8.061	-7.9166	-10.367	-8.2635	-7.1169	-11.379	-8.651	-4.5593	-10.706	-5.1783	-8.0851	-7.2343	-9.6319	-5.3997	-6.9306	-12.12	-10.022	-8.6709	-9.6646	-10.328	-8.1374	-8.398	-10.661	-9.4647	-5.9748	-7.7845	-9.6657	-8.5666	-8.8922	-13.225	-6.7769	-9.0426	-8.5299	-10.695	-10.048	-8.869	-9.7575	-5.1415	-11.751
-4.347	-2.1611	-1.4058	-0.29091	-2.9673	-2.8661	-0.5799	1.1915	-4.8271	-2.0737	-0.74104	-3.7675	-2.6999	-1.5084	-2.2147	-2.5555	-0.99067	1.4743	-2.2909	-3.5187	1.1613	-1.205	-1.2225	-0.6202	-1.6217	-5.5067	-0.62	-3.0592	-3.1206	-4.0032	-3.1823	1.8007	0.70747	-0.88079	-1.015	-0.26972	-1.7086	0.35487	-4.6754	-1.4069	-2.2751	-1.2718	-2.768	-2.5346	-2.9943	-1.8049	-7.8741	-5.7149	-4.6472	-0.48438
-7.9423	-7.3646	-4.8159	-6.0175	-5.276	-5.2159	-5.4954	-4.8242	-1.5309	-7.1489	-3.1408	-4.2286	-4.1752	-7.7295	-2.6927	-4.8156	-5.2504	-3.7089	-2.5197	-3.4137	-7.7794	-2.8757	-1.4756	-4.5123	-6.6375	-5.9486	-4.7166	-5.0737	-3.8679	-3.5698	-3.9823	-5.8231	-5.8996	-4.2512	-2.358	-1.7446	-4.7875	-4.0666	-5.1766	-6.042	-2.3097	-2.0348	-0.82319	-6.8555	-6.5823	-3.5118	-3.7843	-7.6077	-3.1978	-6.5231
-3.641	-5.2559	-1.6697	-3.2745	0.021876	-5.079	-2.1875	0.12865	-3.9591	-2.0004	-3.7238	-4.8776	-3.727	-1.1572	-7.3352	-4.5129	-4.8083	-5.0659	-3.528	-4.3585	-4.6187	-5.5972	-2.3231	-3.5677	-4.84	-4.3482	-1.146	-4.2011	-4.2926	-3.7847	-1.3628	-1.2439	-2.6715	-3.1052	-4.821	-2.6922	-1.2206	-0.38056	-4.6402	-3.9481	-4.6441	-2.793	-2.8574	-4.2273	-3.6324	-3.9039	-4.041	-3.5046	-1.7082	-3.6678
-8.7588	-8.3502	-7.892	-5.9173	-5.8338	-10.357	-7.3971	-9.3106	-10.215	-10.198	-10.457	-11.301	-8.3453	-8.6533	-10.325	-7.8583	-8.6782	-10.526	-8.2941	-10.21	-10.822	-9.7668	-12.027	-10.013	-6.0465	-8.4114	-8.575	-11	-9.111	-11.436	-10.033	-11.001	-7.5088	-8.7963	-11.684	-9.3457	-10.534	-9.318	-6.7158	-6.4822	-6.1471	-13.123	-7.6522	-9.1341	-6.0991	-8.5515	-9.0001	-11.182	-5.991	-8.8188
7.3619	3.6508	5.3542	6.3976	9.1341	4.4772	2.377	7.11	6.9005	6.3255	7.1167	6.7428	7.6664	7.6889	9.3683	6.9167	9.0606	3.9147	10.67	7.8212	7.5232	4.8954	8.4903	5.6042	5.4154	5.6113	5.5683	6.9325	5.5607	6.035	5.9001	7.2555	5.6263	7.5423	5.6254	8.6462	5.8038	6.985	6.5645	6.9939	4.3531	7.053	6.3525	8.2599	5.3156	8.1269	7.8099	8.0983	9.3434	5.4427
-10.823	-10.901	-10.666	-6.9135	-11.041	-13.053	-11.536	-10.971	-11.075	-11.274	-10.287	-12.666	-11.454	-7.1972	-12.429	-10.453	-11.193	-10.571	-14.445	-13.269	-10.742	-11.939	-11.141	-10.774	-12.877	-11.656	-8.1901	-9.6077	-13.294	-11.653	-12.193	-13.001	-13.805	-10.982	-14.321	-10.795	-12.864	-11.855	-11.313	-13.598	-12.934	-10.566	-13.506	-11.643	-13.216	-11.88	-10.698	-12.878	-11.642	-11.104
0.9717	-0.87946	-1.3893	-0.92159	0.25978	-0.5554	0.72972	0.12238	0.96459	0.87715	1.057	-3.099	1.5944	1.1937	-1.5965	3.1969	3.185	2.1764	0.84399	-0.719	-1.6519	2.348	-3.7937	1.4067	1.9991	2.652	-0.99941	0.78625	1.337	-1.4841	0.29004	1.838	0.73942	2.107	-0.96721	-0.79263	8.0583	0.90115	-2.1481	-1.0296	3.2304	-0.97637	2.1102	-2.8997	0.35463	1.6288	-3.0673	-3.3665	-1.5054	-0.68453
-14.368	-15.23	-15.522	-14.516	-15.46	-14.362	-14.413	-15.228	-11.539	-17.123	-16.088	-13.184	-13.076	-15.396	-15.434	-12.487	-13.38	-15.663	-13.976	-13.718	-16.731	-10.626	-10.105	-14.605	-14.662	-12.474	-13.567	-11.65	-15.836	-11.021	-15.504	-13.35	-12.818	-16.474	-13.604	-14.293	-13.317	-15.505	-14.35	-14.79	-15.635	-15.035	-15.592	-15.468	-15.333	-16.115	-18.608	-14.4	-10.808	-16.909
-20.966	-21.133	-21.55	-23.107	-21.623	-21.332	-22.773	-20.594	-16.885	-23.03	-23.738	-23.018	-23.344	-20.382	-20.502	-24.88	-24.36	-23.626	-19.881	-23.462	-22.159	-23.403	-22.049	-21.221	-20.757	-22.819	-25.054	-22.009	-20.785	-22.256	-19.807	-20.852	-22.08	-21.102	-24.496	-22.767	-22.898	-21.811	-19.952	-23.754	-22.077	-20.584	-23.585	-22.631	-22.89	-21.187	-19.264	-21.273	-23.116	-21.959
-1.1027	1.8405	0.033892	-0.26552	0.62266	-2.8302	-0.19345	2.7112	-0.82439	1.4925	-1.2273	-0.14787	-0.36706	1.2444	-2.9339	0.021349	-1.2638	-1.1908	-2.1706	-0.53714	-0.60561	-0.59824	-3.1106	0.11184	2.0646	-0.084423	1.0094	-0.98762	1.0587	-2.8219	2.5009	0.95772	-3.3599	-2.4923	1.8752	0.41444	-1.709	3.0732	0.88313	-2.2415	-1.7424	1.5397	-1.2889	-1.0562	0.85217	-0.67776	-2.3505	1.1274	-1.5129	-0.29378
11.469	8.0908	8.5395	10.422	8.3083	11.791	7.7832	10.998	9.02	10.643	12.905	7.8105	9.2487	8.2747	10.773	7.6871	10.59	12.215	10.967	6.1688	11.258	10.73	9.1817	6.0048	8.3195	7.6658	9.3892	10.589	12.5	7.7743	10.745	12.401	11.048	13.087	10.692	10.319	9.0689	9.7068	6.8352	11.392	8.5817	8.9872	9.8574	12.008	7.5211	6.3683	9.8896	9.2975	9.5063	8.2068
-0.94137	0.22893	1.0556	-3.9298	0.2275	1.7777	-1.8678	-3.2906	0.24735	-4.5789	-3.0366	0.44975	-2.2411	0.72728	-3.9309	0.87648	0.85086	-1.2625	-1.7484	-0.94516	-0.916	-1.2786	3.1663	-5.9352	1.084	0.10971	-0.12979	-1.8235	0.10656	0.033601	0.062847	-6.2287	-2.9343	1.1781	-0.58807	-0.5421	1.446	-3.3986	-1.348	-1.4038	0.4533	-3.2987	-0.33599	-0.54689	-4.711	-1.2577	-0.20438	-0.086927	-2.9531	-0.046957
-0.52901	-3.4264	-0.24667	-7.2129	-2.2645	-4.3223	-3.3059	-2.1642	-4.1117	-5.134	-2.6082	-5.9226	-0.16026	-3.4278	-0.85282	-5.0565	-1.3843	-1.8151	-4.3691	0.83877	-4.9179	-2.312	-5.2617	-1.9301	-1.4952	-3.7501	-1.0281	-6.5179	-1.7107	-3.7416	-4.9644	-1.8239	-5.9271	-2.6925	0.057948	-5.1087	-5.0663	-0.7893	-3.5501	0.24864	-5.0068	-3.485	-3.8018	-2.749	-1.3225	-1.7255	-4.5793	-3.3041	0.89197	-1.4952
5.5784	3.5555	3.8682	5.0207	4.6723	1.6941	4.8319	3.8558	6.4671	2.3085	1.8642	4.0918	4.1056	8.3484	6.7085	3.4599	5.9122	1.3698	5.4187	5.4792	1.0827	6.8419	5.1868	5.6845	6.2618	3.0231	7.2281	6.1303	2.6361	0.46835	6.4801	3.8096	2.7655	5.5989	5.3825	4.7172	2.959	1.332	3.3759	5.097	3.7845	4.0652	4.2372	2.9743	3.2089	4.0614	5.7044	4.8034	5.3064	3.6831
-14.442	-15.318	-17.254	-13.481	-11.728	-14.59	-15.502	-15.288	-16.499	-13.787	-12.109	-12.952	-15.652	-13.777	-12.958	-12.613	-13.304	-15.672	-11.67	-15.921	-14.493	-11.549	-13.405	-9.142	-17.777	-15.999	-14.497	-15.566	-12.476	-15.285	-14.714	-15.422	-15.656	-10.755	-14.065	-12.124	-15.366	-12.003	-16.224	-12.908	-15.812	-15.404	-16.584	-14.913	-15.47	-18.704	-11.96	-16.248	-12.142	-11.247
-2.1391	-5.6714	-3.3512	-2.0309	-5.4675	-1.7786	-1.5184	-1.4366	-4.1612	-0.79286	-1.0738	-4.8947	-0.99576	-1.9936	-1.3541	-0.63377	-2.6829	-2.4352	-4.2665	-0.45923	-3.099	-0.9807	-0.38584	-6.0571	-2.2569	-0.33652	-1.3825	-1.3194	0.22342	-4.2254	-2.0684	-5.2797	-3.1818	-2.6069	0.35346	-4.1896	-1.7297	-7.4858	-3.2856	-4.0684	-1.8925	-2.2431	-2.072	-2.4396	-4.4205	-2.5406	-2.2146	-3.4421	-1.5102	0.98397
-3.4566	0.1318	2.7303	-0.37491	0.83179	1.1217	0.2479	-1.3865	1.5723	3.4547	-1.7898	0.035152	3.7969	4.8314	3.436	1.6945	0.69771	2.2018	0.18118	-0.049008	0.12925	-0.3921	2.0944	3.429	-1.0088	3.5412	-0.68191	0.94608	0.77845	1.4401	0.10372	-0.91236	2.9409	5.2921	0.066017	1.1424	1.5892	-4.4099	0.15674	0.4897	0.75619	2.5614	-0.48619	3.6581	2.9317	1.627	1.0509	1.3939	0.00026319	0.38312
1.3858	3.6026	-0.5333	1.2727	1.4202	0.46117	3.8173	0.55785	-1.2502	-0.73493	0.52892	3.3222	0.62851	0.80895	0.70158	-0.13277	-0.55926	0.89569	0.91567	0.33735	3.2131	-1.7415	-2.1675	-0.5758	0.11127	0.92706	0.30873	-1.3604	-0.43323	1.0833	0.37802	1.2865	0.80913	-0.35882	2.5073	-3.6907	-1.1219	-1.0537	-1.4822	2.9075	0.21358	-1.337	-0.058626	-2.0007	1.4894	-1.0271	-2.2153	0.88668	0.87629	-0.080563
3.9623	5.006	3.1782	1.9607	6.0181	0.68009	3.1911	2.1158	0.5851	3.2359	3.3149	1.0726	3.4762	4.8118	3.8202	3.5058	1.3464	4.6269	5.8641	3.7173	2.2545	1.9282	1.0979	-0.34858	4.1118	2.2438	2.5919	4.1203	2.5596	5.519	0.82172	3.2352	5.317	0.85096	1.3718	3.075	1.3381	4.0096	2.7428	2.1834	3.2595	4.2582	5.8224	1.4302	1.9737	0.45916	-0.11361	4.4112	1.7262	3.9817
-1.1785	-2.8193	-7.2059	-1.4164	-2.2023	-4.5508	-2.5573	-1.0079	0.32267	-1.2623	-0.4945	-2.4098	-1.1885	-3.5015	0.24619	-1.7443	-0.46549	-2.4907	-2.4148	-1.7217	-2.6577	-5.7783	-0.96865	0.048777	-1.0455	-1.1877	0.13042	-0.29948	-3.4897	-1.8908	-1.6072	-0.85481	-1.5462	-1.7419	-4.1889	-3.6979	-1.699	-1.318	0.22885	-1.0256	-2.2366	-2.7532	1.1726	-1.1434	-0.061612	-3.4225	-1.9713	-2.3615	-1.2135	-2.125
0.055578	-2.2492	-4.6238	-0.2234	-3.4849	-0.38241	-1.6408	-1.9981	-2.633	-3.8446	-0.21648	-1.359	-1.1467	-2.951	2.6011	-1.7659	-1.4121	-0.77848	-1.6614	1.6298	-1.5909	-1.3407	1.1317	1.9432	2.0684	0.036705	0.7536	-1.2312	-1.1661	-1.9394	2.0219	-6.0886	-2.165	-3.841	0.53258	-3.9184	-1.2672	-2.2931	3.9002	-3.113	-2.4407	-0.80255	-2.1924	0.45181	-3.0982	-2.3358	-0.47641	-1.7452	-0.37199	-1.7568
-2.2088	0.19796	-3.5272	3.9928	-1.6553	0.96613	-2.0526	0.058168	0.97734	-0.5829	1.8854	-3.7517	1.3028	-0.72752	2.6102	-0.38958	-1.2762	1.5843	2.6171	-2.6091	0.40573	-1.4058	2.3861	-1.8922	-2.5849	-1.3897	-1.8766	-2.994	0.69699	0.35399	0.6841	-2.9485	-2.5321	-1.0725	-2.9025	-0.37002	-4.6252	-1.1556	-4.0572	-0.93046	-3.2724	-1.7459	-2.7188	1.4536	0.42593	3.1537	2.0116	1.0856	-1.1877	-1.6434
-13.702	-13.695	-15.01	-14.556	-14.784	-11.919	-17.655	-13.457	-12.405	-13.398	-15.273	-12.103	-10.416	-15.641	-15.599	-18.749	-13.945	-12.739	-16.809	-11.236	-15.25	-14.717	-11.374	-12.722	-9.8097	-11.601	-13.768	-12.838	-15.141	-14.005	-12.728	-13.633	-11.876	-13.589	-13.835	-12.977	-13.225	-11.659	-14.335	-11.03	-13.746	-12.721	-15.05	-13.139	-11.713	-13.452	-12.808	-14.6	-13.621	-12.472
4.901	5.1408	2.8351	4.4335	9.1813	5.3786	4.6898	2.4385	2.545	9.7172	4.0291	1.2944	4.355	4.7022	7.9823	7.6918	3.319	4.0346	3.802	7.3104	7.3104	5.9982	6.8123	4.472	3.9133	3.4143	4.8606	2.246	4.9008	3.9027	5.7488	8.2854	4.3456	4.9467	5.3829	4.3218	5.0198	6.8507	6.3432	4.377	4.132	3.2368	5.6755	5.3178	6.8737	3.6242	3.3683	6.4257	6.7194	8.9618
-13.86	-12.38	-11.987	-14.028	-13.652	-13.292	-10.798	-10.466	-12.979	-11.633	-14.854	-9.7738	-11.1	-11.986	-12.107	-9.4778	-9.6629	-13.635	-12.588	-13.386	-10.428	-12.135	-10.319	-11.03	-8.4798	-13.348	-13.706	-11.643	-13.075	-14.355	-13.844	-11.114	-14.034	-15.502	-14.666	-13.572	-10.704	-13.831	-10.892	-9.0514	-15.536	-15.251	-12.507	-12.452	-13.244	-15.882	-13.89	-12.071	-11.381	-11.093
-11.496	-10.598	-8.4407	-11.938	-8.114	-9.9225	-9.1533	-7.8922	-9.2034	-8.7251	-10.445	-5.8958	-5.6119	-6.8049	-11.81	-5.199	-8.6975	-10.1	-10.286	-5.42	-11.636	-8.947	-7.8786	-9.9295	-13.007	-8.9686	-8.935	-7.2367	-12.904	-6.0209	-10.568	-7.0291	-7.6916	-8.6202	-9.5861	-7.754	-6.6186	-6.6551	-9.6634	-12.329	-7.6632	-10.829	-9.4389	-11.147	-12.456	-7.8818	-10.113	-8.0031	-10.257	-9.2202
-21.442	-22.083	-18.735	-24.668	-18.919	-22.527	-24.866	-21.185	-21.618	-21.251	-20.256	-24.069	-25.407	-24.166	-21.642	-20.313	-21.081	-19.313	-21.523	-22.658	-26.931	-22.939	-22.937	-22.609	-23.181	-19.435	-23.695	-25.491	-22.926	-24.193	-21.295	-21.184	-23.097	-22.352	-21.498	-23.154	-22.689	-22.04	-22.401	-22.053	-21.167	-22.601	-20.52	-21.884	-25.607	-19.603	-19.379	-20.903	-22.512	-23.752
-0.57824	-3.9131	-3.1346	-4.1029	-2.1268	-1.8471	-2.9468	-1.7583	-4.4118	-1.3478	-4.4496	-0.41211	-0.47144	-1.0304	-5.8978	-1.7852	-2.9275	-5.7543	-2.937	1.4284	2.0929	-2.3813	-3.462	-0.92783	-2.0757	-3.8783	-5.8635	-3.5462	-3.078	-3.7971	-2.0986	-3.5286	-1.1552	-0.64637	-5.8623	-1.3474	-1.7221	-6.8576	-1.3043	-4.6787	-5.6916	0.12621	-3.8533	-2.3196	-2.0271	-3.1096	-2.1429	-2.8229	-4.2121	-0.74422
4.6377	3.5836	6.624	7.6783	6.1824	5.0038	5.5967	8.3068	5.2406	4.9892	7.1842	2.176	6.3896	3.5986	4.0647	3.839	3.1022	4.5857	4.6159	8.0508	5.2269	7.132	9.1977	1.936	8.6709	8.5994	7.1403	10.208	6.5228	2.1244	7.3606	6.3529	8.6878	6.5603	6.4824	6.7229	5.4659	5.9093	8.1667	3.9638	8.211	4.9987	3.587	7.6138	3.2936	6.2437	7.956	4.3875	6.7746	6.2779
-14.682	-12.314	-17.211	-16.813	-14.617	-11.352	-11.8	-12.224	-14.328	-17.123	-13.892	-12.531	-15.008	-16.199	-13.783	-13.179	-13.179	-13.028	-14.192	-11.414	-16.084	-13.707	-15.384	-13.349	-17.316	-13.103	-14.38	-16.574	-12.935	-13.845	-13.764	-14.002	-16.448	-13.154	-12.742	-16.487	-15.033	-11.282	-14.569	-13.801	-13.568	-13.716	-11.587	-17.555	-12.579	-14.902	-14.878	-12.091	-13.377	-13.366
-8.905	-9.6864	-12.505	-10.223	-12.216	-13.563	-12.257	-12.358	-11.819	-12.718	-10.262	-10.634	-15.554	-14.308	-10.977	-11.318	-10.729	-11.567	-12.755	-13.698	-12.053	-11.187	-11.374	-9.8822	-10.894	-13.513	-10.081	-11.19	-8.2624	-8.959	-12.806	-12.531	-9.9977	-12.254	-16.091	-7.8806	-8.5931	-9.7396	-10.578	-11.75	-9.4481	-13.631	-9.5512	-9.56	-12.635	-13.179	-12.696	-11.466	-10.361	-10.4
-13.461	-16.92	-12.39	-13.163	-12.807	-14.846	-13.149	-18.279	-14.604	-14.627	-15.272	-13.877	-14.662	-10.486	-11.664	-15.976	-16.026	-14.597	-14.27	-14.377	-14.314	-11.99	-15.081	-14.318	-14.982	-12.814	-10.935	-14.059	-14.361	-10.55	-12.894	-15.279	-11.933	-9.9116	-12.701	-13.794	-12.1	-8.6004	-13.475	-15.236	-12.81	-14.303	-11.976	-15.01	-11.504	-15.826	-11.776	-16.391	-14.241	-15.417
-23.861	-22.415	-20.91	-24.085	-23.75	-21.279	-24.714	-22.504	-21.632	-20.275	-25.088	-22.666	-20.628	-22.094	-17.978	-23.913	-22.475	-20.362	-23.058	-23.066	-21.394	-23.155	-20.383	-21.996	-23.001	-19.311	-21.899	-21.983	-20.423	-25.025	-22.729	-22.991	-23.682	-18.541	-24.937	-21.15	-23.444	-23.282	-20.434	-23.176	-21.711	-24.055	-21.921	-22.506	-23.738	-20.65	-20.152	-21.534	-23.354	-21.916
-20.531	-20.788	-18.199	-21.709	-19.755	-19.344	-21.898	-23.349	-19.316	-20.57	-19.957	-20.126	-19.163	-20.467	-21.997	-22.056	-21.096	-20.035	-20.808	-19.813	-23.099	-22.469	-22.679	-19.912	-20.566	-20.947	-19.602	-20.7	-19.898	-23.267	-22.411	-18.329	-18.04	-19.11	-24.807	-23.319	-21.954	-18.968	-20.467	-19.27	-22.804	-20.984	-23.403	-21.253	-18.779	-21.522	-18.32	-21.213	-20.689	-18.535
-11.355	-12.7	-10.107	-11.434	-9.904	-12.395	-12.649	-12.006	-7.0276	-8.0378	-11.519	-10.102	-9.6023	-12.445	-7.9171	-11.043	-9.402	-11.648	-12.335	-9.3981	-12.211	-14.164	-15.668	-11.291	-11.196	-12.784	-14.437	-12.302	-11.226	-11.916	-10.8	-10.187	-11.418	-14.155	-12.507	-10.825	-8.1973	-10.972	-8.9811	-9.6074	-13.21	-10.242	-8.886	-11.327	-10.7	-11.087	-9.2927	-9.3333	-12.454	-10.899
-15.119	-11.05	-12.082	-15.009	-15.829	-12.273	-15.708	-12.411	-15.745	-14.827	-14.759	-16.092	-15.576	-14.684	-13.735	-15.622	-15.271	-15.051	-13.271	-15.478	-10.018	-13.177	-15.199	-10.056	-13.898	-15.898	-13.735	-14.97	-16.299	-16.733	-14.289	-15.224	-13.34	-10.94	-17.351	-15.63	-13.805	-12.187	-15.565	-12.316	-13.614	-14.132	-13.404	-16.805	-14.149	-12.43	-13.174	-14.966	-15.263	-13.745
-1.0183	0.33793	0.0094422	-0.43192	-0.14257	0.86574	0.086229	0.82307	-3.3019	-1.626	2.157	-1.3615	-2.9023	1.2743	-3.6282	-1.2583	-0.34519	1.792	-1.8976	1.5522	-4.804	0.70455	-1.7087	0.025718	-4.1739	-3.9779	-4.2204	-0.32592	0.39035	-1.1133	0.62956	-1.6216	-2.939	-0.12288	1.7881	1.0616	-1.4388	0.0010743	-0.89165	1.7424	-2.1865	-1.3606	-1.3154	-0.65327	0.31755	-2.593	-0.77684	-6.6673	-2.2187	-0.49569
2.2229	0.042525	4.5711	1.7642	3.3912	2.9619	4.8573	2.8029	0.9605	3.1497	2.6004	4.7893	3.732	4.9199	5.7635	2.0999	0.80816	5.3305	1.4316	2.315	1.5736	2.7765	3.9867	3.5055	3.1407	4.4006	3.5315	-0.045223	3.0893	1.2303	3.0257	1.5438	1.3437	1.9512	3.8403	2.6886	5.5022	3.7307	3.6896	1.7986	3.5061	1.3491	1.3377	1.1263	1.3896	3.6261	3.6982	4.5707	2.0575	3.775
-11.852	-14.879	-14.07	-15.343	-11.519	-12.115	-15.857	-13.793	-14.489	-13.565	-12.53	-13.478	-12.768	-13.221	-13.329	-13.082	-11.182	-15.342	-13.883	-15.472	-11.028	-19.129	-12.967	-12.701	-14.77	-14.885	-17.297	-14.186	-12.472	-15.159	-11.744	-13.569	-15.019	-17.382	-14.606	-12.732	-14.678	-16.152	-14.179	-12.204	-13.044	-18.065	-16.202	-14.069	-14.25	-11.789	-12.168	-16.347	-14.612	-13.468
0.42468	-0.33099	-2.2593	-4.4327	-1.2213	-1.9559	-1.3562	-1.5716	-3.0856	-0.27183	-0.020927	0.17501	-0.58692	-3.2571	-4.5028	-2.3432	1.6989	0.39372	-2.4597	0.10444	-5.1865	-1.2358	0.71204	-0.72906	-0.6979	0.97076	-1.0233	0.7412	0.39701	-0.59191	-3.3131	0.52984	-3.284	-0.58081	-1.2617	-2.0946	-0.23079	-0.70379	-2.8092	-1.9969	-3.6431	1.1372	-4.0045	-2.5194	-4.4368	-2.5448	-1.3272	-3.4883	-2.8142	-0.08149
-16.909	-12.3	-13.717	-14.947	-15.769	-14.485	-17.178	-16.56	-13.37	-18.08	-16.689	-15.415	-17.24	-12.899	-13.566	-13.606	-14.511	-13.624	-12.57	-14.904	-15.906	-12.817	-15.805	-14.964	-14.784	-16.188	-10.569	-14.914	-16.885	-11.489	-17.171	-13.304	-13.878	-12.954	-13.801	-18.244	-10.724	-15.936	-14.424	-14.642	-15.245	-16.77	-15.419	-13.245	-14.252	-13.536	-12.035	-13.529	-15.619	-15.202
5.9399	7.8572	5.9807	5.746	7.0889	6.5019	9.122	6.4835	8.9962	9.3699	2.4622	6.8655	3.4263	7.2667	6.5564	7.9234	6.4536	4.4728	6.0537	6.9365	5.4292	8.6608	9.907	8.9424	7.2821	7.654	6.0174	4.6183	7.6783	5.4611	6.1982	6.4558	4.8157	8.0728	7.755	8.1719	8.4902	9.1331	6.3376	5.9542	5.8629	6.3541	6.1293	5.0492	4.9117	4.6248	5.3649	10.164	11.1	7.4125
-3.0269	-2.3147	0.055609	-0.91234	-0.76815	-2.215	-0.69084	-2.5218	-0.69266	1.6116	-1.3406	-2.489	-0.37307	-4.3279	-3.9412	0.10898	-6.5008	0.53071	-2.5129	-0.34397	-3.7219	-0.18126	-2.3924	0.057834	0.92447	-2.1197	-2.2368	-0.76372	-2.0312	-4.9848	-2.1623	-3.0239	-0.35296	-0.38818	-1.6006	-2.0795	-3.4527	2.1247	1.4884	-0.29299	-2.958	-3.8034	-0.13607	-0.31224	1.7305	1.4759	-1.735	-0.96701	-3.645	1.9813
-10.762	-8.5082	-13.429	-10.311	-11.784	-8.9934	-9.1289	-11.918	-8.4311	-7.9581	-6.2768	-12.406	-13.933	-5.8867	-10.767	-10.007	-13.261	-13.787	-9.3846	-8.7298	-13.885	-11.84	-11.511	-10.072	-14.27	-11.089	-13.314	-8.457	-7.1269	-12.543	-11.573	-11.853	-12.407	-11.249	-12.9	-9.6724	-12.735	-7.5999	-12.059	-9.2582	-11.47	-6.6536	-9.8529	-8.6855	-12.33	-12.206	-8.5963	-12.45	-11.801	-11.635
-6.3146	-4.4204	-8.0665	-7.756	-4.6464	-3.0514	-6.081	-9.2471	-4.7199	-6.8435	-6.519	-8.5686	-7.3845	-2.9559	-6.7661	-8.0565	-2.5102	-6.8283	-6.3777	-8.8251	-5.4522	-5.4527	-4.5623	-8.3439	-6.358	-5.1627	-5.4704	-4.8142	-3.5159	-3.4448	-1.1357	-5.8674	-4.7333	-7.2343	-4.5041	-5.3584	-3.9723	-6.956	-7.6274	-5.976	-5.3101	-2.2094	-3.7848	-9.0512	-4.6182	-4.5934	-4.9444	-3.9548	-6.6126	-8.4713
-0.18808	4.4402	-0.62272	1.9379	0.24946	-0.47172	0.26332	0.35753	2.2855	0.55437	2.4919	4.1155	1.584	0.78112	3.6925	2.596	3.2223	2.4959	5.6282	0.10674	2.0148	4.1963	3.6658	-1.0774	0.34163	-0.22341	0.97307	-0.32691	1.4051	2.0856	0.9204	1.4353	3.3388	0.081969	1.7716	3.2177	3.3563	2.3151	1.9133	-1.3349	1.5271	-1.6937	0.54923	2.3327	-0.7507	3.304	3.2761	5.771	3.8153	1.104
0.66759	-1.2973	0.92313	3.7705	1.5471	4.0132	-0.65409	1.9204	2.8549	4.0971	0.064025	4.3282	5.7106	0.21782	1.126	0.89695	2.9294	3.3924	1.3947	0.624	7.3054	4.5952	0.70973	3.2335	-0.7723	3.0822	-0.15174	0.39865	0.82505	1.9118	2.1003	1.3082	-0.056631	0.40755	-0.065834	2.0878	1.7555	0.46492	0.43975	3.028	2.7835	5.1558	2.8678	1.286	3.3965	0.072201	7.1962	-0.73976	3.6387	1.98
-5.1718	-4.9609	-6.5434	-4.5139	-5.6155	-1.9052	-3.5626	-3.6815	-0.99631	-1.2275	-3.63	-2.7977	-5.0633	-1.3405	-3.1896	-7.7339	-4.1144	-3.891	-0.74905	-4.5884	-0.40374	-3.1641	-2.6319	-3.5403	-4.1432	-2.2547	-1.5236	-3.4728	-4.7976	-4.23	-6.7355	-4.4452	-5.1911	-4.6634	-3.7349	-2.2503	-2.5134	-5.4918	-6.0634	-4.9585	-4.1219	-1.9671	-4.6231	-7.8562	-4.5186	-2.252	-5.2603	-2.7238	-5.4372	-3.6648
10.267	7.798	8.8597	4.8189	6.5278	8.013	4.1221	7.6234	3.489	7.6692	4.0543	5.6721	6.8977	7.0812	10.22	7.0367	7.2003	6.8433	8.1935	9.4535	5.1055	4.7718	6.4869	8.3621	6.7367	7.3767	9.0044	3.024	4.0665	7.2651	8.0598	5.4539	3.3181	9.4283	6.3677	10.156	6.0393	4.7545	4.5248	8.5647	9.2669	7.8659	5.8856	5.6389	5.9888	4.9562	7.499	5.5042	3.4617	4.5377
0.81377	-1.0244	2.7067	-1.1667	1.0178	-0.95646	-0.77854	1.0867	-0.26372	0.11433	-1.6472	-0.75957	-1.1562	0.8381	0.039586	-2.9215	0.56702	0.42273	0.58829	-1.6956	1.3247	-0.54532	-3.4279	2.7148	-3.3881	-1.337	1.4535	1.055	1.5968	-0.45394	1.8452	-2.0532	2.1359	-1.2207	-0.77449	-2.8099	0.61259	1.2331	1.1365	-1.5608	0.28815	-1.6553	1.6569	-0.50999	-2.6698	1.8978	2.8106	0.24083	-1.4343	3.8821
-1.5429	-1.7249	-5.1422	-3.6654	-0.50438	-6.0423	0.3394	-2.0564	-4.375	-1.3859	-3.4129	-4.9095	-3.2886	-3.5905	-3.9522	1.0055	-4.225	-4.4705	-2.2653	-3.4967	0.27386	-4.2657	-5.9585	-1.6116	-4.4943	-2.2301	-4.8103	-2.4526	-0.43199	-1.3232	2.2516	-1.1042	-2.2766	1.8588	-3.4566	-1.2864	-2.5816	-0.87521	-2.564	-0.43517	-1.8449	-6.374	-2.9395	-1.6812	-0.7702	-4.7755	-3.1225	-3.7627	-1.468	-4.0933
-10.899	-11.623	-12.754	-13.409	-11.063	-15.492	-12.57	-11.618	-13.537	-12.316	-13.994	-13.566	-14.99	-11.421	-16.656	-14.108	-13.177	-12.896	-15.687	-8.7085	-15.152	-12.624	-13.924	-9.4845	-9.7038	-15.008	-10.47	-8.4652	-16.418	-12.237	-12.987	-13.319	-12.142	-10.911	-12.69	-14.796	-9.8411	-10.988	-13.05	-15.827	-11.206	-13.202	-15.85	-15.008	-11.347	-15.021	-13.25	-12.986	-14.228	-12.881
-7.0495	0.25017	-2.2985	-2.9989	-0.46251	-0.37831	-0.98785	-4.9187	-2.0239	-3.7795	-1.68	-5.2028	-4.6556	-5.9759	-1.9399	-5.3915	-3.2659	-2.3766	-2.6695	-4.0211	-2.9504	-6.6563	-3.9483	-5.287	-5.2923	-2.3136	1.3189	-3.9339	0.07136	-3.8979	-4.8431	-6.3738	-2.0604	-4.9519	-1.7877	-4.4666	-3.3141	-1.8723	-6.4019	-5.8902	-1.9895	-6.0347	-3.2951	-5.863	-5.1551	-0.85707	-3.3891	-6.3446	-3.5529	-7.3948
9.8585	8.4031	7.9845	6.8794	7.7065	9.7112	4.8024	7.3259	8.0495	10.849	8.24	9.0652	9.3003	11.873	8.1859	7.981	7.0688	12.292	12.015	9.7777	9.9921	8.2204	6.453	10.536	7.5421	10.584	8.4737	13.772	7.7124	8.9222	6.431	8.2406	9.2616	8.333	12.33	9.156	6.7667	8.5002	10.406	10.759	8.4839	11.822	9.7832	8.6939	9.5672	9.2151	5.651	8.2273	5.9527	7.5249
-0.28987	-0.061405	-2.8355	0.18576	-2.9877	-0.42987	-0.23524	-1.7886	1.4926	0.47483	-2.2487	1.076	-1.6568	0.5121	-0.87216	0.83391	-4.3316	-1.1439	0.19985	1.4104	-1.8702	-1.1141	-4.6533	-0.28324	-1.0364	-0.15548	-2.3576	-3.4054	-1.7724	-2.4056	-1.4929	-3.2166	-2.5898	-2.2937	-2.0306	-1.32	-1.7091	-0.24695	-2.5718	-0.24863	0.6088	-2.6437	1.7655	-0.4802	-0.62511	-1.4158	-1.6392	2.2766	-2.2936	-2.126
-3.0672	-2.6791	-0.46532	-1.4482	-4.3084	-4.8272	-3.2671	-0.70276	-2.3174	-5.8318	-4.2768	-1.9481	-4.9641	-3.7671	-3.895	-2.74	-1.5099	-4.571	-1.3861	-2.8785	-1.3123	-3.5889	-1.7155	-2.2261	-4.6133	1.8915	-1.3127	-3.6619	1.6346	-2.226	-3.9396	-4.2806	-2.0803	-6.3743	-0.21131	-1.9121	-0.66538	-1.3848	-2.5202	-2.6778	-3.242	2.2781	-3.737	-1.0496	-4.2828	-2.5907	-5.8695	-1.5262	-3.6105	-5.7351
-14.331	-14.239	-14.162	-12.829	-15.739	-14.862	-12.914	-14.97	-14.177	-13.846	-10.747	-15.544	-10.862	-16.605	-15.576	-14.05	-13.862	-14.321	-12.449	-14.932	-17.561	-14.147	-13.133	-16.306	-15.059	-14.984	-15.945	-11.726	-15.547	-13.363	-17.501	-10.885	-13.764	-14.373	-16.063	-12.403	-13.385	-14.177	-15.942	-11.834	-11.114	-16.747	-14.725	-12.021	-14.187	-14.397	-13.719	-16.544	-15.805	-14.795
-1.9515	-0.66183	-3.9695	-0.98589	-1.166	-1.8067	-0.67432	-1.8886	-1.9779	-2.1128	-0.99877	1.9971	-3.5934	-0.97572	0.26544	2.932	-3.6588	-1.4918	-2.9061	2.3068	-3.2562	0.80544	-2.2755	-3.7868	-1.2509	-2.1305	-0.47873	-1.4609	-1.6303	-0.19797	-1.6964	-0.57277	0.89612	-1.1378	-3.0429	-3.497	-3.6002	-0.14556	-4.7582	-1.0265	-0.67333	-0.94062	-4.8479	-0.65214	-2.9083	-1.015	-1.5212	-0.88453	-2.7825	-0.15965
-8.1046	-3.2026	-4.7634	-5.3695	-4.0185	-9.2186	-6.8051	-6.6136	-2.544	-7.0704	-9.3362	-4.3752	-8.3989	-5.7714	-1.317	-2.8539	-5.8507	-6.6205	-8.5352	-5.8315	-4.6274	-4.5389	-4.7579	-6.5751	-6.5425	-4.8163	-5.63	-3.3816	-5.7897	-5.3477	-2.1425	-5.6426	-5.8269	-2.1504	-0.51479	-2.562	-4.8561	-4.0252	-3.8242	-5.0635	-8.1089	-4.7335	-2.3591	-6.4008	-4.5196	-4.0078	-8.1891	-4.1308	-7.4139	-5.6643
-1.6684	-0.99541	-2.6629	0.82978	-2.6745	1.0616	-2.858	2.9577	-2.8032	-1.9516	0.69248	0.021547	1.9449	-3.2491	0.19631	-2.3779	-1.1352	-2.933	-0.36099	-0.68202	-0.022398	-0.63665	-2.0596	-1.2017	1.2707	-2.4597	-2.6684	-3.1169	-3.2129	-1.6183	0.52391	-0.97632	2.0907	-1.8481	-1.3548	0.8593	1.0941	-0.3898	-1.8376	0.86028	0.24164	1.3586	0.58197	-1.6078	0.75701	-0.37726	-3.5875	-1.7178	-3.189	-0.40793
-6.354	-11.487	-8.4973	-8.0629	-6.2043	-6.8744	-8.6182	-12.71	-4.189	-8.9517	-8.3733	-8.9876	-5.6027	-8.5557	-9.0992	-8.7269	-7.227	-8.2526	-3.2262	-7.7856	-8.7503	-6.4182	-7.3766	-7.1317	-4.978	-6.518	-5.9229	-8.3215	-4.29	-8.2368	-8.4403	-6.0739	-6.6181	-7.079	-9.0603	-7.4977	-9.8356	-7.2194	-7.3176	-8.3487	-8.4173	-8.5723	-8.454	-5.6088	-4.5301	-8.9025	-6.4256	-6.4365	-9.5176	-9.7065
5.17	9.2799	5.8751	6.8391	5.2899	7.1727	5.5563	8.3315	10.62	5.4774	10.098	4.4406	8.8795	4.7615	5.251	6.9832	4.7986	6.6373	6.737	4.7308	9.3491	7.333	4.7871	7.314	7.4434	9.0366	7.8964	6.4912	9.9982	10.253	6.3532	7.6927	9.2068	7.9363	3.8158	10.468	8.4221	4.8593	9.57	6.1101	6.1236	6.0972	8.1778	5.6769	4.7064	4.9635	4.4066	5.1586	9.2565	6.4671
2.4945	7.504	3.7663	6.4955	7.6437	2.8451	5.7654	7.1885	5.563	4.0043	3.5562	5.6259	6.4674	3.3297	1.881	4.9364	3.1824	4.2651	3.3904	5.7971	5.296	5.74	7.0887	4.2025	5.0731	3.3862	3.0119	2.557	5.4388	4.7592	5.8995	9.8976	5.1201	10.323	4.5176	5.8092	6.4259	5.1158	5.6445	8.5783	6.2297	3.3751	6.1307	5.309	7.246	6.5888	3.8563	2.8444	4.8768	3.1848
2.1502	2.8392	1.0431	-0.42193	0.073477	2.0596	-1.2491	-3.9675	-0.069423	-0.73077	2.6126	0.69079	-0.13006	0.17088	1.4711	2.1883	0.26096	-2.2801	-2.6666	-0.96051	-0.78841	-1.2253	-1.7537	-0.86989	-1.5676	-3.3854	2.4655	1.6938	-1.8092	0.53407	-1.766	0.24421	0.53802	-2.2563	-0.3408	-1.6718	0.3956	0.88279	-2.9808	2.4604	0.5301	-0.3363	0.20556	1.9723	-3.626	1.9478	1.3089	-2.8518	1.9321	4.6665
-9.885	-11.842	-9.2906	-9.9936	-13.59	-11.783	-12.941	-11.528	-9.606	-10.369	-11.8	-14.745	-10.572	-12.109	-13.61	-9.9423	-11.236	-8.4914	-14.88	-12.212	-15.858	-11.8	-13.284	-11.566	-13.619	-10.742	-13.762	-11.053	-9.9412	-12.064	-12.098	-13.548	-8.9942	-13.811	-10.805	-12.711	-11.868	-11.258	-18.587	-12.642	-11.431	-11.295	-10.352	-12.007	-8.8405	-12.572	-11.638	-12.393	-9.8659	-10.253
-3.1997	-2.861	-0.80645	-1.2892	-5.4607	-4.2913	-5.106	-4.8163	-2.057	-3.3597	-4.5799	-4.2887	-4.1363	-4.5704	-2.1581	-6.4725	-1.3014	-3.1234	-3.1809	-6.682	-3.2166	-2.9515	-2.1095	-3.0685	-3.1652	-4.942	-5.036	-3.143	-4.673	-4.539	-4.9295	-5.4383	-5.7572	-4.0968	-3.6397	-1.1707	-4.1132	-5.1721	-4.1896	-6.3094	-4.8773	-3.1441	-3.1124	-3.5982	-6.3036	-5.0392	-1.9615	-1.5353	-2.8158	-2.574
-12.309	-13.426	-10.348	-10.951	-11.715	-11.672	-9.0699	-11.198	-11.328	-11.21	-11.476	-14.8	-13.88	-11.22	-13.114	-8.0585	-10.668	-9.4644	-12.394	-8.7223	-9.749	-12.098	-11.647	-10.987	-9.8128	-14.18	-12.002	-10.976	-12.763	-9.8946	-10.606	-7.8906	-9.608	-10.351	-9.8687	-11.103	-10.123	-11.766	-10.071	-8.7611	-9.8017	-9.8632	-12.62	-10.664	-12.079	-11.063	-12.257	-11.36	-11.628	-12.481
-10.994	-9.4526	-11.093	-11.442	-8.8873	-11.29	-10.853	-10.658	-7.432	-9.7795	-6.7202	-8.2581	-11.245	-10.529	-7.4685	-9.5918	-9.3236	-4.7186	-7.4287	-9.6508	-10.044	-10.969	-8.0061	-11.319	-10.293	-8.92	-6.3366	-11.221	-10.637	-11.194	-9.2266	-10.667	-11.159	-7.3604	-10.015	-9.1947	-6.8892	-11.944	-8.9779	-5.0135	-8.9686	-11.395	-8.4229	-8.0053	-8.7325	-9.3364	-7.9452	-6.9815	-11.514	-7.5017
-5.7351	-8.4938	-8.0139	-6.0632	-4.4358	-5.4254	-6.2199	-6.4824	-5.4786	-2.8061	-5.444	-4.4278	-4.217	-5.5523	-4.0998	-1.6624	-5.7414	-6.7293	-7.0079	-5.5686	-6.5325	-2.8423	-2.9014	-2.5314	-6.5865	-3.921	-2.4417	-2.2604	-5.35	-4.2985	-3.1261	-2.4866	-6.5702	-5.0856	-3.67	-7.0395	-3.0725	-4.8327	-4.6129	-7.3253	-3.7391	-6.2294	-5.2693	-5.1004	-6.0465	-8.273	-7.0026	-7.1891	-8.8113	-5.664
2.8192	0.83074	-0.28588	-1.092	2.9166	1.4246	0.40141	1.8508	-2.0799	-0.03244	0.74608	1.0501	2.2767	-1.9973	-0.95903	1.1998	-0.37053	-0.25784	1.2383	-0.5542	1.2108	-2.259	-2.0054	3.8114	0.831	1.0309	2.8331	4.0252	3.4689	1.5919	-0.23297	-1.8692	2.429	2.7916	1.0373	1.7549	1.9651	1.4539	3.5862	1.9822	0.4626	-0.7294	-0.15427	-0.18865	4.1342	4.0853	-0.14129	0.87271	1.651	6.0984
-1.663	-3.2765	-4.5009	-4.4359	-2.6956	-4.6333	-4.1928	-2.3085	-0.69686	-1.5885	-5.6705	-2.9752	-1.6222	-1.2085	-3.4305	-1.3966	-6.5633	-4.4398	-4.1782	-4.8467	-1.4334	-7.6392	-2.5685	-5.0017	-3.3236	-4.563	-3.1027	-2.6098	-2.7705	-5.6287	-3.4862	-3.8864	-5.765	-4.4786	-4.2643	-2.1422	-6.1968	-3.6515	-4.6158	-2.8383	-0.82001	-2.229	-3.7373	-5.4344	-2.7068	-6.6489	-0.45648	-3.6964	-2.0579	-1.5738
-14.201	-11.73	-11.473	-18.239	-14.828	-14.232	-13.579	-12.881	-15.342	-15.44	-18.706	-19.345	-15.238	-15.854	-11.102	-10.659	-17.039	-11.637	-13.52	-10.958	-13.12	-15.086	-13.305	-11.818	-15.76	-13.311	-12.547	-14.599	-13.039	-13.218	-11.728	-12.741	-16.069	-10.028	-11.413	-15.643	-13.37	-11.586	-14.941	-14.873	-15.207	-12.913	-13.778	-12.2	-13.594	-12.083	-14.375	-13.148	-10.972	-12.614
3.5162	1.8746	-2.6204	-1.6512	0.075981	1.4454	3.2765	3.2921	-0.60878	-0.7453	1.8026	-0.44795	-0.90217	-0.58146	-1.0056	-1.3159	1.4444	-0.3696	-0.78932	0.9196	0.64588	0.59803	3.3111	0.50991	-1.8425	2.615	-2.6806	1.1975	-2.75	1.4909	-2.9789	-1.9548	-5.3213	-0.55661	3.6631	-0.36142	1.0999	1.4788	-2.2658	-2.7659	-4.165	3.3818	-2.311	-1.2536	2.8878	1.0296	1.6975	-3.3847	-1.6451	-0.43799
-11.295	-10.144	-13.064	-10.209	-12.812	-11.632	-12.539	-10.69	-12.196	-12.757	-14.691	-11.163	-12.46	-10.428	-10.312	-12.726	-8.5064	-10.563	-13.241	-12.868	-14.534	-11.338	-13.396	-14.63	-10.099	-8.5698	-7.8905	-11.83	-8.498	-9.6977	-10.108	-10.797	-10.364	-10.159	-13.283	-12.093	-9.1853	-14.665	-12.463	-12.958	-14.85	-10.91	-9.9897	-13.315	-11.475	-11.064	-9.4483	-11.731	-10.974	-10.636
7.2084	5.5378	7.3527	6.4258	5.9786	2.7274	7.3045	4.4498	7.5967	9.3213	5.1887	10.913	6.9711	4.2467	5.3977	9.7095	5.2432	5.0876	6.0292	7.3152	3.2775	4.3496	5.0071	5.7872	7.0973	5.1276	7.7993	6.6071	5.5391	9.3885	4.6998	6.2473	8.1443	8.2058	8.8363	7.9501	7.4575	7.1105	5.4986	6.9436	7.5572	5.56	3.7279	8.5585	6.9389	6.6252	5.803	6.3032	6.4785	7.776
-9.6733	-7.638	-9.9799	-9.9452	-11.793	-9.5064	-10.709	-9.5422	-10.723	-9.8341	-12.556	-10.163	-10.734	-12.763	-13.524	-10.967	-12.199	-11.073	-12.231	-10.69	-12.335	-15.294	-11.488	-9.0285	-11.669	-9.5508	-10.943	-7.473	-11.087	-13.332	-13.072	-10.718	-13.321	-10.347	-11.091	-9.078	-9.736	-5.3107	-9.7011	-12.95	-10.036	-9.0709	-8.8555	-9.7924	-13.814	-13.151	-8.0853	-8.0253	-9.4876	-10.98
-0.55844	-0.53714	0.94731	-6.1105	-2.0599	-0.17442	-1.2565	0.032045	0.25587	1.4694	0.4309	-0.98958	2.8425	4.1984	1.0228	-1.129	-4.5702	-0.60673	-0.55684	1.1166	0.40796	1.5512	-1.16	2.8247	0.78028	-4.218	0.1017	-0.8222	-0.3442	-0.32973	-0.7588	-0.85171	0.9071	-0.71908	1.3149	1.7374	-1.8158	1.8466	-1.4547	4.0898	-1.3702	0.96108	-0.99936	1.4217	-1.9984	1.0281	-0.71651	-1.627	-0.78167	0.62224
-3.8399	-1.4451	-2.7771	-1.2417	-1.7228	-5.1621	-4.5415	-3.3371	-3.6891	-2.6565	-3.4725	-0.85568	-3.0556	-1.4929	-0.71994	-2.1401	-1.4048	-1.8694	-2.1132	0.01822	-5.0783	-0.59533	-1.5283	-2.4497	-2.8852	0.1128	-2.4296	-3.1047	-2.9108	1.9181	-1.498	-0.79766	-3.3822	-3.2408	-5.5262	-0.99448	-4.2313	-2.5742	-1.8561	-3.1939	-3.6685	0.03077	0.76607	-3.6037	-1.2197	-2.9165	-2.6224	-2.0506	-4.8576	-3.8695
-11.926	-8.5064	-10.85	-6.9184	-8.9426	-9.6965	-9.1257	-6.2796	-9.6943	-9.7456	-8.6337	-9.5604	-4.8546	-13.282	-8.2551	-9.3703	-7.324	-9.0809	-12.663	-10.21	-7.3127	-8.105	-8.142	-12.538	-9.5162	-10.378	-11.18	-11.057	-7.3419	-11.439	-8.3873	-10.393	-7.0928	-9.5984	-10.014	-12.362	-8.8627	-10.181	-8.8562	-9.0183	-11.856	-7.3245	-8.34	-9.1433	-9.0681	-10.961	-10.679	-8.9546	-11.223	-7.6353
2.6254	-0.77428	3.1374	3.8893	4.0879	-1.7715	1.3286	0.20564	0.23067	0.80182	1.6888	1.7595	2.3108	0.82895	1.0232	2.1106	0.4002	1.8857	-0.5265	0.14272	0.67483	-0.75703	1.6603	-1.311	-0.76988	1.8388	0.2826	3.0703	2.2084	1.0438	1.4652	1.9532	2.7336	4.0577	2.799	1.4161	0.50905	3.7538	5.4098	2.2511	3.0036	2.0339	0.92325	-1.3753	1.0549	2.5584	-0.12456	3.6582	4.2492	0.67445
7.1943	5.5687	3.8543	8.5239	7.6409	10	9.0804	6.8636	4.1332	6.2603	9.3264	4.844	6.0298	7.2311	6.5661	6.5501	5.7715	6.3409	4.1853	5.8927	7.6238	8.1102	8.8998	7.8593	8.8991	7.2106	3.5248	6.113	7.0052	8.9528	5.1654	6.0521	5.7934	6.9395	5.4894	9.0198	8.4897	6.8239	7.4049	8.0453	6.4112	7.1473	6.0338	7.0629	2.5135	6.3666	7.0116	4.9692	7.6853	9.779
8.9435	10.012	12.427	9.077	13.262	11.73	12.481	10.149	9.893	9.8857	8.2402	8.6677	9.6261	4.9319	5.9509	11.268	8.5745	10.288	10.324	12.255	8.5259	10.773	7.0237	9.1375	10.801	8.3571	9.9976	6.0313	8.3232	9.295	10.142	9.685	10.828	11.525	6.2319	7.6021	11.269	12.219	8.6875	8.4748	11.742	9.4335	10.143	11.467	9.0782	11.92	10.654	10.468	6.7839	7.9667
-1.8349	-0.9929	-4.8021	-7.2113	-1.7229	-2.1493	-2.2606	-3.0574	-0.21449	-6.8786	-3.9162	-1.8182	-1.9551	-1.383	-0.60152	-2.6301	-0.67179	-2.7348	-3.2599	-1.8716	-1.3679	-3.7587	-3.5909	-7.6679	-4.1115	-1.7577	-5.3026	-2.3093	-1.2842	-2.1654	-2.7321	-2.0853	-1.9139	-4.0402	-1.408	-1.4286	-2.3147	-0.61964	-3.1665	-3.2319	-4.51	-3.192	3.0682	-1.6855	-0.67636	-0.24972	-3.1894	-2.5323	-3.4893	-2.7138
-0.63248	-3.0747	-1.685	-0.58486	0.73591	0.66112	3.0728	1.2631	-1.1759	0.15176	0.47639	0.43766	-1.2371	-0.5587	-0.45452	-2.1904	-0.6002	2.9064	1.769	0.54776	3.4881	-1.3929	-0.81587	-0.60016	-3.996	-2.4439	4.3581	0.087508	-0.13689	-0.46755	3.6495	1.6858	-0.82883	-0.63485	-0.016031	4.2326	-2.8578	-1.4209	-0.32237	2.798	-3.4853	-1.3071	-0.92585	-0.41362	-0.75829	0.62637	1.1527	-0.63713	-2.372	3.2539
4.3749	1.4651	6.2583	-0.28426	1.6152	2.4137	-2.287	4.6878	3.7414	1.2826	0.95396	3.6496	5.331	4.0187	-0.76997	2.464	0.21761	0.86857	4.2101	3.4465	3.5662	2.3893	2.5133	1.1281	6.0867	3.7599	3.6873	1.0973	3.7361	4.0266	2.5812	4.7698	0.87194	3.8628	4.6262	0.88865	1.833	1.3067	2.7422	1.755	2.7674	0.68369	0.65317	3.8447	1.6478	4.8247	0.40758	3.504	2.5657	-0.27926
-7.1122	-4.6739	2.185	-6.0351	-2.1843	-3.4228	0.38577	-4.2179	-3.947	-3.9872	0.024966	-2.9568	-3.6602	-1.3738	-2.5683	-5.3839	-1.7854	-4.7329	-1.7488	-0.60825	-1.1684	-1.789	-2.0729	0.99111	-2.3265	-4.3876	-2.3572	-1.6908	-0.86693	-1.9018	-0.7886	0.16716	-4.1079	-1.9122	-2.4409	-3.0669	-2.9095	-0.34363	-0.56763	-2.1942	-1.0319	-1.5212	-4.3101	-3.0593	-4.6269	-3.264	-0.3139	-3.4801	0.16877	0.44953
-4.4931	-5.9636	-6.4094	-6.9881	-8.4372	-3.8368	-8.396	-7.1589	-6.056	-3.0853	-3.1544	-7.4798	-5.0603	-4.8794	-2.895	-6.1443	-5.3195	-8.519	-5.527	-5.7125	-5.2222	-1.3134	-6.5324	-4.0798	-6.2802	-5.5765	-5.1352	-4.0789	-7.1001	-8.1387	-5.2449	-8.5816	-1.3207	-7.5915	-4.8853	-3.5349	-8.1666	-8.0806	-7.972	-7.7696	-5.2284	-6.6098	-5.3573	-5.8861	-5.3301	-6.9993	-6.3587	-8.9044	-5.4008	-6.1551
-1.6305	-0.3665	-1.4486	-1.2256	0.94419	-2.7415	0.070953	-1.1958	-2.665	1.2563	1.3131	-1.6034	-1.4195	-3.8631	-2.1315	3.3989	2.1087	-0.93989	0.27667	1.3702	0.55238	1.0722	0.92587	-3.9227	1.3017	-0.31425	-0.68015	0.12144	-1.0883	1.0849	2.9397	-0.069221	1.3366	1.1524	-2.157	-0.11325	-1.1899	-4.5575	-0.41126	0.071337	-0.79744	0.93037	1.2304	-1.1718	0.73538	-0.34013	4.403	-0.66057	1.24	1.5175
-11.332	-9.7197	-9.6231	-15.31	-11.438	-12.228	-14.115	-7.0916	-9.4101	-11.152	-7.9454	-7.888	-7.199	-8.5525	-11.036	-9.4922	-10.221	-10.661	-7.6534	-10.072	-11.53	-10.925	-11.301	-11.041	-9.801	-9.0019	-10.426	-7.1952	-12.918	-9.633	-9.6973	-10.368	-8.32	-9.0788	-9.5183	-13.57	-8.3685	-8.1391	-7.9068	-11.422	-7.3118	-10.425	-5.4052	-9.9351	-10.813	-7.545	-10.093	-7.7581	-11.486	-8.823
-0.54688	-5.0522	-1.3834	-4.0707	-3.9334	-4.0305	0.056372	1.5705	-5.7	-1.6504	-5.6114	-2.3671	-6.6437	-2.8348	-3.7725	-5.3275	-2.4398	-3.7109	-4.3254	-4.0192	0.52918	-3.0155	-3.5887	-3.5728	-1.4679	-1.8896	-3.0132	-3.7568	-3.1069	-4.5288	-3.1759	-4.2646	-3.9188	-3.3185	-5.4234	-5.2847	-0.55244	-4.5163	-2.3682	-4.846	-3.7384	0.66663	-2.4703	-1.1292	-4.919	-3.3579	-1.6516	-0.91436	-4.1342	-6.8532
-1.6121	-5.7092	-2.2183	-4.1688	-4.1085	-3.2088	-1.6806	-0.20931	-0.63796	-1.7177	-2.9459	0.92714	1.4347	-3.0578	-2.8728	-1.8704	1.6327	-3.3281	-3.531	-1.309	-5.8852	-3.6838	-3.7869	0.36652	-3.2294	-4.4611	-2.0437	-2.7508	-3.6849	-5.1647	-3.5076	-2.5091	1.3471	-1.0327	-2.5778	-1.4393	-1.7683	-2.6174	-0.76533	-0.43159	-6.1657	-4.8273	-5.6883	-2.7429	-1.4951	-2.3776	-5.0952	-2.7594	0.4737	-0.35871
-13.667	-14.632	-12.632	-12.565	-14.665	-12.264	-11.125	-11.238	-10.081	-14.555	-12.344	-11.946	-12.287	-15.356	-12.745	-10.027	-14.799	-11.083	-15.034	-13.519	-12.948	-11.718	-14.62	-13.04	-10.317	-12.01	-11.899	-11.285	-12.38	-10.928	-13.029	-10.122	-15.887	-13.898	-13.663	-15.659	-12.824	-14.356	-11.913	-13.432	-12.882	-11.8	-14.399	-9.7348	-14.201	-8.4222	-11.043	-12.074	-12.803	-13.346
-3.3907	0.60958	-3.4368	-4.1097	-2.6519	-2.0104	-5.7115	-5.6255	-4.0344	-1.9912	-1.9061	-4.3692	-4.4756	-4.3136	-2.087	-4.1938	-2.2588	0.54953	-3.1662	-1.5198	-3.0028	-5.2411	-3.7968	-2.8113	-2.5324	-5.8668	-3.6392	-6.5342	-2.6739	-2.6303	-4.2149	-4.8816	-3.0807	-3.9264	-3.9286	-4.1173	-3.3536	-7.7066	-4.7831	-4.0202	-1.3476	-3.5872	-3.9521	-4.3455	-4.0441	-3.2412	-5.1653	-0.023129	-4.9071	-4.8023
6.7877	10.076	10.594	8.4369	9.0874	7.7737	10.583	10.15	6.3648	6.5505	6.8998	7.1828	10.539	9.6356	9.7789	6.4598	4.3623	8.6483	9.2565	10.131	6.6719	8.6513	5.2545	8.2937	9.7454	8.3863	13.304	2.8082	7.5442	9.3019	9.0028	9.4253	7.3041	7.4983	7.4491	6.7172	8.5222	6.7617	7.5354	9.5621	8.0423	11.735	9.605	3.4408	7.5787	10.001	9.7411	8.9581	8.8685	6.9405
-9.5913	-7.6415	-6.9123	-7.4223	-6.8454	-9.6079	-8.5082	-7.0093	-5.8224	-4.9752	-6.6798	-5.0798	-4.8821	-7.6467	-6.1311	-3.7615	-7.4422	-9.5911	-6.8059	-3.8511	-6.8013	-6.5771	-7.9289	-3.8298	-2.6758	-8.6831	-5.5205	-5.9405	-4.3919	-5.7625	-6.402	-9.0714	-6.1891	-6.0209	-6.193	-6.6474	-4.7828	-5.8796	-6.335	-5.265	-2.0451	-6.5425	-3.9281	-7.5976	-4.3188	-3.6475	-8.7206	-6.6046	-5.3764	-6.3111
-3.9449	-1.5766	-2.7342	-0.41475	-3.6208	-2.7762	-4.7834	-5.3312	-3.187	-0.57455	-1.1529	-2.1772	-0.83047	-2.4704	-1.8703	-3.5925	-0.3822	-2.0265	0.43715	-2.5323	-3.6157	-5.3496	-5.9939	-3.0062	-3.1991	0.78586	-1.3494	-2.782	0.10237	-4.4562	-4.6998	-4.2488	-2.6907	-2.0726	0.068999	-1.7359	-2.0232	-2.7941	-2.9585	-2.4312	-3.2975	1.7466	-1.5292	-5.5837	0.13313	-1.2068	-0.89192	-4.6715	-4.439	-3.1892
7.1438	8.1243	10.324	6.3325	9.1637	8.2841	9.4663	10.866	11.067	6.7789	10.302	8.9274	8.3378	10.992	7.5064	6.0222	11.269	13.646	12.005	12.229	7.9053	9.5086	8.3965	8.9134	8.7789	10.504	9.3765	10.308	10.736	12.947	7.3995	7.9899	9.7324	7.6454	13.692	11.785	10.849	8.6441	9.8592	9.5884	6.9808	11.074	11.371	9.9836	9.5207	6.8104	11.399	9.3893	9.3429	10.031
-0.91918	1.4294	1.8943	0.7403	1.8041	-2.2874	2.7028	1.3843	1.9207	0.36177	-1.0464	0.50565	-0.85833	1.6786	0.61398	1.3373	-2.0113	0.7439	2.5873	2.8334	1.1401	1.9054	0.042251	-2.0208	2.4755	-1.0417	2.7224	-0.42925	0.1924	-0.43574	1.8158	2.2532	3.6945	1.1552	2.079	1.6192	-0.73667	1.7673	3.9833	0.049117	2.7464	0.8314	1.892	2.3166	2.086	-0.24356	1.8406	-1.3454	-0.073513	0.30238
-14.494	-11.303	-9.571	-10.558	-11.843	-10.855	-9.6282	-8.0985	-8.9696	-9.883	-9.5983	-11.595	-11.482	-11.664	-11.339	-10.124	-8.6931	-13.517	-8.5106	-8.4234	-11.646	-8.6188	-7.1797	-11.023	-12.298	-10.528	-10.734	-12.637	-10.93	-11.314	-11.58	-9.4122	-10.702	-8.148	-8.5771	-11.12	-11.398	-9.9809	-13.542	-8.5851	-11.147	-9.6756	-9.789	-5.4033	-9.7284	-9.4228	-6.438	-8.8036	-10.901	-10.763
-4.6549	-4.1392	-4.8305	-3.2552	-1.2647	-2.7023	-4.5666	-4.0881	-1.9812	-5.4462	-1.6172	-0.56613	-5.0239	-2.4838	-4.2072	-3.8796	-3.8338	-0.84693	0.67229	-3.3618	-2.0724	-2.7616	-3.2732	-6.0872	-4.3483	-3.8772	-6.5928	-4.44	-3.1051	-0.51362	-1.9796	-3.465	-1.9785	-4.7041	-3.4888	-3.8069	-1.9738	-1.2459	-0.23267	-3.6836	-2.9274	-2.7885	-3.9063	-3.0577	-0.6526	-1.3019	0.25481	-4.1203	-0.077882	-3.5203
-10.062	-11.084	-9.0543	-10.422	-12.014	-9.5983	-9.0681	-11.395	-6.1285	-8.7983	-11.16	-10.586	-8.2909	-10.13	-11.472	-11.258	-10.529	-10.512	-11.779	-10.282	-8.727	-9.1413	-10.619	-9.6233	-8.0845	-9.0579	-8.3819	-9.9583	-11.671	-8.9334	-10.291	-7.7893	-12.581	-10.099	-11.412	-13.173	-12.471	-9.4217	-10.536	-11.399	-13.602	-13.193	-7.7618	-10.464	-11.099	-8.3741	-12.222	-9.9761	-5.7597	-12.181
1.331	-3.107	2.7242	-2.7808	1.9519	-0.38123	2.8687	-2.977	-1.9067	-4.3353	1.1494	0.46893	0.31231	-4.0661	0.84377	-1.1425	3.4265	0.097631	0.6438	-0.57228	1.754	-0.22242	-2.7623	0.2174	-1.4523	1.2629	1.2268	3.2572	-1.1185	-0.5232	-2.0277	-0.24476	-2.6237	0.51526	-2.2845	3.4651	1.322	-1.6875	-1.9731	-0.0070564	0.085038	0.35826	0.42819	-0.31131	-2.9397	-1.8565	-0.038438	-0.76001	-0.13976	2.6598
-6.6524	-1.291	0.17409	-0.23755	0.59277	0.66371	-0.57492	-2.9296	-2.6984	-3.1644	1.3416	-2.8426	-1.306	-0.37857	-6.467	-0.8886	-0.074549	3.1781	-0.41977	1.0665	-0.31672	-3.1222	1.3781	-0.4452	-1.3071	-3.1061	-2.4056	-1.2913	0.67807	0.094372	1.9465	-0.2967	-2.0172	-2.19	1.0354	-1.8486	0.75103	2.1235	-1.9252	-1.1958	-1.2724	-1.8999	-0.77209	-4.456	-1.1208	2.9954	1.7203	-2.127	0.4439	1.2535
5.2115	5.4482	5.1935	4.4658	4.0997	4.9701	9.0297	4.2218	5.1968	5.308	3.244	4.1985	6.0121	5.5525	3.963	4.0506	8.2648	6.8137	5.2638	6.4237	3.8357	5.5442	2.5028	4.1915	3.46	8.2578	5.9857	9.4289	4.9045	4.5931	5.8949	7.8688	6.0928	5.3885	7.2478	4.0401	6.4765	4.6744	7.1703	4.967	7.6855	7.7683	8.0037	1.3863	5.8446	2.8382	4.0377	5.1865	3.1441	4.5832
0.10557	3.0835	4.7358	1.3764	3.1857	2.8945	1.9952	7.4625	4.5609	2.0658	-0.81759	2.6681	3.2355	0.50971	4.3139	3.8514	1.812	2.3935	3.1264	4.0905	4.5581	4.9263	2.9235	1.1039	2.351	2.1313	3.1029	3.7364	-0.59803	6.568	4.5133	0.8829	5.0083	2.9994	3.5793	5.2949	0.32386	-0.79947	3.5785	2.943	1.2785	0.64882	2.8307	3.3486	3.6581	2.4909	3.3853	4.8421	4.375	-0.66666
2.755	0.73725	0.44745	2.001	1.8152	3.6934	1.2316	-0.79497	2.4872	-0.010805	2.6809	3.073	3.3942	4.71	0.29022	3.0954	3.5932	0.84196	0.054148	2.8809	1.8587	1.309	0.15459	1.7236	4.8946	0.67828	0.040614	1.3833	3.0756	0.44297	0.90395	0.89523	1.5672	-0.2961	3.8729	0.66133	4.4281	2.0145	-0.42407	3.6439	7.49	2.7025	3.7129	2.8266	2.5395	3.1938	1.4227	2.2548	0.67361	5.3864
-10.86	-8.9224	-8.8703	-10.022	-11.761	-8.4037	-12.204	-11.601	-13.989	-8.4106	-11.531	-9.6185	-7.7224	-12.542	-13.229	-11.604	-12.25	-13.232	-14.381	-8.8622	-9.9011	-8.3077	-11.419	-10.466	-13.76	-9.9393	-9.2424	-13.443	-14.14	-11.112	-14.575	-13.757	-11.657	-14.126	-12.113	-11.749	-11.745	-12.338	-12.481	-15.031	-11.032	-13.932	-12.516	-12.672	-13.62	-14.838	-12.094	-12.115	-9.9713	-12.093
-13.471	-16.9	-16.135	-12.024	-14.375	-13.728	-17.286	-14.969	-15.862	-13.834	-16.577	-18.861	-13.049	-15.117	-14.314	-13.479	-16.399	-13.773	-14.437	-14.639	-17.208	-15.342	-13.662	-15.783	-17.867	-15.982	-15.131	-15.845	-13.674	-15.852	-14.663	-13.751	-15.923	-13.314	-11.818	-16.648	-15.272	-16.545	-13.459	-16.025	-16.82	-16.456	-15.558	-17.425	-13.108	-15.295	-19.697	-13.769	-14.825	-12.074
9.8576	8.5	8.166	6.8197	6.4287	10.768	6.8782	4.3199	9.2691	10.181	8.1466	4.4884	6.8033	7.1062	10.167	7.655	7.5325	5.4961	5.6152	7.1594	8.6715	8.1886	8.8214	8.8132	10.913	3.5131	5.9498	3.0091	7.3503	7.3071	7.5754	7.8307	7.9898	5.6845	9.6274	6.1394	8.0408	8.1071	7.0957	6.6569	9.0996	8.8771	9.283	5.5212	5.8338	6.2679	10.527	10.054	10.561	5.379
-3.86	-2.4238	-4.2252	-0.45098	-2.861	-1.1115	-4.6603	-1.2096	-2.1435	-1.5067	-3.1373	-3.6717	-1.801	-1.9475	-3.8789	-7.1988	0.38038	-4.2652	-2.2065	-2.0866	-5.8405	-2.6163	-3.5988	-1.4641	-2.4393	-5.3578	-1.901	-3.3693	-3.5233	-6.606	-5.2277	-6.1012	-2.0888	-1.7887	-0.83077	-3.4398	-3.1034	-2.7956	-5.2804	-1.2816	-6.868	-2.0204	-4.3656	0.040527	-4.0248	-5.654	-4.6191	-4.317	-1.9166	-1.0678
-17.221	-17.238	-13.659	-13.701	-11.735	-15.314	-14.099	-15.262	-13.253	-13.906	-15.126	-15.064	-14.016	-12.861	-13.915	-14.651	-15.972	-11.56	-13.702	-10.894	-16.185	-14.978	-16.896	-16.207	-18.889	-12.964	-13.646	-15.215	-18.039	-19.507	-15.263	-16.665	-15.221	-15.374	-13.319	-18.134	-16.628	-14.336	-13.992	-14.735	-13.765	-14.013	-12.607	-13.768	-14.96	-10.433	-15.104	-12.926	-11.998	-9.986
6.0804	9.3491	8.079	4.1717	4.6791	4.9947	8.5121	4.3656	6.776	10.353	5.6264	4.9681	8.9446	8.4847	8.1135	6.3088	5.7676	7.7892	5.7783	8.4608	5.5133	6.5223	8.3982	7.2949	5.3465	8.4224	7.0149	10.367	7.7226	7.1406	8.6637	5.7828	5.3072	4.1665	7.7416	9.0613	5.6347	6.5347	9.0104	6.8824	7.3617	7.2122	7.9789	7.8628	6.1697	5.2658	6.9177	7.8431	5.4075	7.0342
-0.94518	1.6209	4.6273	-1.2613	0.60463	-1.51	0.25566	-2.9313	0.032399	-1.0084	0.63093	2.6749	1.4679	3.6649	0.17615	-2.0648	-3.1468	1.1695	0.74796	-0.72723	-2.0646	1.3212	-2.8081	1.8053	-0.34011	-0.18559	1.8057	-1.1183	-0.28044	1.3885	4.016	-0.43007	2.5375	-1.7599	2.158	-0.93201	-0.31587	-1.8829	-1.3049	-1.0944	-0.50295	-0.78537	0.46548	0.37436	-0.24214	-2.0394	-0.81782	0.37556	-0.35959	0.73501
1.5576	-3.3206	-0.38772	-2.149	-3.2336	1.8077	2.2671	0.61126	-0.8715	4.2315	-1.6517	-0.083452	-1.3433	-0.54424	-4.2474	2.6436	2.696	-2.0967	0.46111	-0.57189	-2.643	-0.29233	0.38865	1.6782	4.6822	1.3969	-1.5715	0.94594	0.10678	3.7179	-0.079398	-0.33389	-1.4708	-0.82325	4.7833	-1.4671	2.2275	0.74589	-0.18017	-1.4588	-0.29679	2.4247	-2.0503	-3.9691	1.9022	0.60003	-2.08	-0.56727	2.1582	0.11308
5.6811	6.2176	3.7527	3.8297	4.2712	5.4352	5.2672	6.4818	2.6593	5.7133	5.6359	5.2415	6.3175	5.5067	5.6242	5.5827	2.2881	4.0491	6.2707	7.0653	4.6495	4.1921	6.1833	3.6703	7.1105	4.7974	3.7583	7.9156	4.3287	5.9125	3.6577	7.2697	3.1255	3.131	2.5438	6.2159	4.4155	4.4752	4.3534	5.1959	9.6721	5.9355	1.7022	3.9342	6.3972	2.8644	3.9953	7.2672	1.7795	4.5503
6.1652	4.426	4.3803	6.6771	6.2204	7.3524	8.0878	5.254	8.9939	1.8315	9.665	8.3972	4.6691	7.1997	9.7033	7.3509	3.1941	4.9144	4.8839	6.7246	3.7832	5.01	6.9786	8.605	5.0242	9.4679	7.5142	9.3053	6.475	6.7389	6.7607	7.7451	6.3376	5.7197	7.106	7.3097	7.8008	7.2706	5.3982	7.0712	7.5891	6.0224	3.0391	4.2535	8.8108	7.9016	4.0009	9.9773	6.3024	5.0722
-1.7085	-2.3815	-5.8576	-1.9315	-0.037773	-1.3719	-2.4662	4.4918	-0.39222	-1.9661	-1.5691	0.163	-1.7778	-2.5789	-1.4143	-2.18	-2.2582	0.68283	-2.9274	-0.72329	-1.4524	-1.7988	-3.4105	-1.0623	-3.0449	-2.0341	0.16082	0.23095	-2.3357	-0.72523	-2.7203	-5.0407	-2.272	-0.51067	0.89426	-1.5456	0.76325	-4.0491	-0.10262	-2.7552	-4.3443	-3.8545	0.60289	0.55621	-3.8428	-3.3564	1.7743	0.27357	0.58629	0.55139
-12.459	-11.606	-15.54	-11.239	-12.133	-12.172	-14.462	-10.452	-11.271	-13.186	-14.787	-16.143	-12.81	-16.621	-11.446	-14.805	-15.39	-10.318	-11.919	-12.81	-12.853	-13.301	-13.76	-12.405	-10.87	-13.146	-13.175	-17.43	-13.823	-15.304	-15.446	-14.556	-10.874	-15.964	-15.893	-13.691	-13.792	-14.916	-13.301	-14.041	-11.675	-13.309	-14.613	-14.637	-12.113	-13.917	-14.565	-11.379	-11.352	-14.231
-18.347	-15.474	-16.474	-12.351	-16.517	-14.91	-16.344	-13.887	-16.791	-15.588	-15.754	-17.66	-14.679	-12.732	-14.948	-12.883	-16.787	-14.734	-16.801	-13.15	-17.09	-14.629	-11.368	-14.927	-17.199	-13.808	-15.413	-12.053	-13.413	-13.996	-15.254	-14.554	-13.531	-11.427	-18.506	-14.645	-17.787	-11.27	-17.28	-14.659	-13.896	-13.482	-16.631	-13.882	-15.038	-15.384	-14.089	-16.783	-13.894	-12.249
-3.9265	-5.2406	-5.8209	-3.0745	-3.5497	-6.2715	-5.5022	-2.3754	-4.4657	-4.1084	-4.9625	-5.8307	-3.8435	-6.3981	-3.3317	-2.7022	-6.6771	-3.1303	-5.1211	-4.4882	-5.0213	-6.4549	-5.3305	-6.9498	-6.5366	-7.9925	-5.9203	-4.7288	-3.2932	-4.5885	-5.4938	-4.8739	-6.0398	-6.3012	-2.8828	-4.8547	-5.5702	-5.4878	-5.3855	-4.4886	-4.4756	-4.7315	-5.57	-3.0623	-6.1559	-5.4272	-4.3497	-6.29	-5.5821	-3.8855
2.0654	-1.6083	-2.0191	0.36944	-1.8276	-0.87129	-0.38473	-3.8522	0.0050899	-0.10511	-1.1567	-1.6971	0.17184	-0.63532	-4.477	0.60995	-1.4865	1.0539	1.7416	-2.0008	0.43944	-2.4474	-0.43054	-0.78134	-0.61455	-2.1	1.2337	-2.3341	-0.42305	1.3176	0.44168	-1.0176	-0.37655	-1.7232	0.24298	-1.1286	-3.9574	-0.91153	-3.4682	-0.20114	-0.10454	-0.31578	1.1416	2.116	0.55576	-6.1902	-3.3515	0.019228	-3.1085	-0.76753
-0.10657	-0.27961	-0.41241	3.6674	-3.2925	0.22289	-0.80723	0.95276	0.2758	2.2157	-0.53445	4.96	-0.059424	1.2302	2.4468	3.0063	-2.8122	0.022151	1.8279	1.055	0.060378	1.4968	1.8022	1.799	-1.1256	1.139	-0.88399	-0.83666	0.079582	2.7867	3.382	-0.38201	1.1727	1.6651	2.1247	-1.7914	-5.3547	1.2204	-0.42143	-1.3027	0.4551	0.054448	-1.2857	2.5605	0.97526	-0.04373	-0.30768	-0.41252	-0.10481	-1.008
-25.435	-22.532	-21.786	-20.46	-21.049	-19.074	-24.286	-22.217	-22.522	-21.51	-24.438	-21.115	-22.942	-20.888	-22.488	-21.23	-23.072	-21.576	-21.465	-24.965	-20.146	-24.531	-23.711	-24.168	-22.926	-22.277	-22.386	-20.256	-21.372	-22.357	-22.585	-21.163	-22.566	-23.072	-24.07	-23.859	-21.642	-22.391	-22.005	-19.634	-18.979	-23.795	-22.677	-21.36	-20.313	-20.952	-25.005	-21.183	-24.705	-24.53
-6.1747	-1.1306	-6.9773	-4.7172	-3.5936	-1.2086	-3.7916	-4.0696	-2.7838	-3.8707	-4.2991	-3.8646	-5.5209	-2.1569	-2.8855	-6.3381	-6.1313	-5.6722	-1.3101	-1.985	-5.8545	-6.7338	-0.87795	-4.2359	-1.9382	-3.7302	-2.3471	-3.094	-3.4024	-6.0104	-3.3298	-2.6136	-2.3543	-4.2972	-5.9651	-1.9423	-4.6071	-2.9095	-6.1065	-3.9035	-4.4888	-0.65155	-3.8855	-3.8438	-4.6243	-4.9531	-5.5033	-5.5446	-4.1766	-3.0057
-4.7657	-7.4114	-1.6087	-0.066176	-1.0463	-5.4506	-4.5518	-2.0736	-1.8331	-4.4071	-1.7424	-3.9571	-4.4669	-4.1791	-4.6051	-3.3264	-3.5029	-1.4017	-3.7566	-4.4073	-3.8671	-2.8608	-4.0989	-1.2969	-4.6127	-2.3667	-3.9716	-6.1034	-2.8488	-5.5355	-3.1559	-4.3379	-2.2003	-5.5388	-8.6824	-2.9628	-4.1506	-2.0188	-4.4826	-1.572	-3.3625	-4.3858	-4.3659	-4.7603	-4.3561	-1.5215	-0.21192	-3.1783	-3.0546	-5.3209
1.0908	1.3747	3.872	1.496	-2.277	2.687	1.439	0.38523	-0.24242	-0.99526	-2.1995	0.24926	0.82961	1.6956	-1.4757	-1.0085	-3.3554	-2.477	-0.43269	-1.1215	-1.7584	1.3616	2.7884	-1.8704	-0.48652	0.43659	0.22055	-0.37191	2.0704	-0.25747	1.2286	-1.3249	-0.65551	-3.0262	-0.98573	-2.0957	-1.4881	2.7824	-0.13716	2.2346	1.525	0.94347	0.37999	-0.69579	0.96727	-1.4143	-0.063701	-3.4086	0.57728	1.2822
-8.2455	-8.9518	-9.4203	-9.4143	-8.0051	-6.2885	-6.5453	-10.309	-6.6184	-9.9605	-8.7132	-8.2594	-8.3485	-6.8926	-8.6762	-5.889	-8.0572	-8.4745	-9.3594	-9.479	-8.056	-8.6625	-8.6844	-7.8159	-10.507	-6.4948	-9.8525	-8.5876	-5.5333	-8.7551	-10.022	-8.2291	-10.551	-7.3457	-11.007	-11.509	-9.2755	-6.4896	-5.6092	-6.1777	-6.9289	-8.0696	-10.235	-8.8329	-7.1534	-7.9816	-9.2988	-9.3215	-7.4232	-9.6304
-1.4401	-0.049582	-0.30074	-0.95797	-0.46447	-0.92499	0.80884	-2.83	-3.368	-2.7406	1.4122	0.064281	-0.69688	-0.61789	-3.6665	-3.3414	-0.66318	-0.88466	-3.1	-3.275	1.6327	-0.028274	-3.1199	-2.8195	-1.0362	-1.2239	-5.0934	1.8204	-1.8043	-1.083	-0.58246	-3.3257	-3.8166	-1.4311	-0.61468	-0.55423	-5.3151	-0.12682	2.0971	-2.2434	2.1905	2.9054	-1.7754	-2.8032	-2.0473	-4.7205	-0.58147	-2.4127	-4.7728	-0.58804
-5.6031	-2.5606	-2.2274	-4.6488	-7.0934	-6.9796	-4.118	-4.2846	-2.3009	-2.3499	-1.9357	-1.4583	-4.7262	-1.6476	-4.1499	-2.4325	-5.2385	-9.0812	-2.1741	0.30848	-4.5719	-5.8781	1.412	-3.7863	-4.3799	-2.2743	-4.2836	-4.4625	-5.6693	-1.4022	-4.3304	-3.1532	-7.1326	-2.8705	-7.2445	-3.9405	-3.7724	-5.7688	-2.7883	-2.9319	-6.9563	0.37878	-3.6148	-4.1463	-2.3904	-5.1859	-2.4444	-1.7541	-4.8215	-5.7588
0.4954	-2.1788	0.26759	-2.1686	-0.51403	-1.2885	-2.0596	1.0783	-1.6428	1.542	-1.9831	3.6673	-0.13494	-1.8978	1.7899	1.1336	-1.9779	0.67235	-1.6951	-3.0681	-3.0413	-2.5088	-2.7504	-1.7659	-3.2331	-3.9386	0.30773	0.83683	-0.084775	5.6059	2.2267	-3.2478	1.3371	1.0137	-1.3987	-2.4543	-3.0973	-3.4427	-0.26486	-1.6361	-0.61128	-3.2486	1.3354	-0.027349	-1.3442	-1.5102	-2.4072	-3.6255	-1.0243	1.2831
-10.333	-13.388	-12.045	-10.228	-14.949	-10.418	-12.042	-11.249	-14.098	-15.297	-11.377	-11.628	-13.653	-12.183	-12.654	-13.834	-11.572	-14.881	-12.667	-9.6033	-9.6961	-10.713	-18.65	-12.298	-11.821	-14.43	-16.936	-14.937	-18.176	-12.91	-10.467	-11.952	-9.3291	-12.577	-10.003	-12.976	-15.113	-13.176	-15.311	-14.1	-11.039	-13.831	-17.103	-8.1633	-13.839	-11.971	-12.31	-13.154	-12.15	-11.555
-12.481	-11.858	-10.989	-15.149	-14.729	-13.648	-9.9886	-14.719	-11.385	-12.915	-13.304	-13.296	-14.065	-13.431	-12.77	-11.992	-14.236	-15.798	-14.087	-13.227	-14.239	-15.651	-13.977	-13.333	-18.117	-14.549	-13.99	-13.307	-13.08	-12.829	-12.533	-14.435	-11.643	-14.183	-13.715	-10.522	-13.339	-13.25	-13.516	-15.744	-12.263	-12.683	-12.85	-14.681	-17.415	-13.459	-11.346	-15.124	-12.493	-11.592
-1.5832	-2.8528	-2.858	-0.82134	-3.9193	-0.3945	-0.099181	-2.2385	1.1427	0.1248	-4.0952	-0.80945	-1.8782	-2.0061	-2.8401	-2.547	-3.0622	-3.6776	0.33102	-1.4722	-2.6574	-0.92859	-0.31156	-2.4343	1.8102	1.6799	-1.8597	0.64065	-0.081526	-0.966	-1.7669	-2.3056	-1.2535	-2.6504	0.092416	-0.25924	0.0064728	-0.72959	-0.80775	-1.4661	-1.6535	-1.2572	1.1782	-0.50263	-0.63707	-1.0183	-0.20186	-1.3439	-1.9597	0.25192
0.52842	-0.28559	-2.4507	-2.904	-0.3997	1.1966	-0.027323	0.94433	1.1795	-2.9518	0.28989	-4.5758	-1.2384	-1.4108	1.5412	2.3912	0.81492	-4.1581	3.8683	-2.272	-1.7577	0.34737	-1.4284	-1.9024	0.017122	3.7431	-4.4466	-1.185	1.5783	0.8061	-2.8339	-0.30397	-1.2399	2.1708	-0.85236	1.4256	2.3648	-0.8139	1.0486	-0.52945	-0.43674	-2.387	-1.9519	-0.7701	-4.7834	-0.36312	-2.674	-2.7612	0.32524	0.98546
-3.8602	-2.2408	-2.325	-3.2415	-3.9683	-2.2884	2.2999	-2.5614	-4.7653	-3.1377	-5.058	-3.9964	-4.6209	-5.7888	-3.7318	-1.6698	-2.9677	-1.2864	-4.1131	-3.857	-4.111	-2.5061	-3.5818	-1.1984	-1.829	-3.2112	-2.5124	-0.8554	-3.617	-0.64817	-7.2044	-6.3892	-2.1242	-3.0809	-4.6512	-3.2216	-1.693	-3.0503	-2.6439	-3.7787	-3.7076	-1.463	-1.0617	-4.3054	-4.6885	-4.0634	0.24413	-7.6458	-3.2752	-4.4326
0.37688	0.23134	-1.412	0.11439	0.85927	-2.3743	-5.4195	2.1101	-1.398	0.85547	-0.13944	0.72423	3.308	-4.0158	1.019	-1.5168	-2.3569	0.35714	4.5113	-5.1109	3.3521	1.8934	-1.1771	1.8094	-2.4227	-0.37266	-2.1458	-1.5951	-0.51782	-1.5751	0.2343	0.67524	-0.49085	-3.3536	0.74492	-1.075	1.5602	0.61904	0.95763	0.53525	0.022433	-0.48216	0.11988	0.20185	1.9148	-0.90135	-2.5811	0.97825	-1.4312	2.1833
-0.88091	2.9183	-0.39118	0.0088694	-1.0208	-0.25196	-0.094524	-0.24617	-2.154	0.92691	-3.4834	1.6148	-1.0971	-3.623	-2.0697	-3.5865	-3.5409	-1.2534	-2.6049	0.86609	1.1207	-3.866	1.8083	1.2749	1.4623	0.61383	-1.7511	0.017645	-2.2327	-0.8031	-1.4109	-3.7227	1.6149	-1.3716	-3.3126	-2.8716	0.66331	1.6412	-4.1119	-0.64926	-1.9303	0.48548	0.25472	-3.0967	-1.2004	-4.4949	0.47021	0.48685	0.25168	0.62496
-6.3906	-4.8915	-5.2082	-2.2432	-2.488	-2.8269	-2.4784	-0.91497	-5.3011	-4.8634	-0.32001	-3.47	-4.8391	-1.4011	-5.4786	-4.2555	-7.039	-4.4206	-1.0136	-2.7358	-5.7306	0.13356	-5.7522	-6.1988	-3.778	-1.8619	-3.3715	-3.8697	0.42479	-3.2897	-3.824	-4.607	-3.6395	-3.967	-5.9559	-1.8354	-6.2095	-2.9142	-2.42	-7.547	-3.4672	-2.6509	-1.7109	-3.5852	-1.9151	-2.3472	-4.7557	-6.5818	-1.8677	-3.5981
2.4761	1.4282	-0.068909	0.72645	3.2944	0.96727	2.5912	2.5399	1.1547	2.9769	1.1072	1.6151	1.9446	0.28546	-0.93431	1.9882	0.0093158	-0.39483	3.9964	-1.0237	-2.1535	3.9365	-1.7868	-0.32054	3.2386	1.2053	-0.13249	2.1041	1.7726	0.60691	3.359	2.0572	2.3087	2.6335	0.43476	2.7707	0.51938	2.4661	3.2833	0.054334	-0.67101	3.2046	0.016118	1.7738	3.9869	1.1567	0.068126	2.3463	-3.7067	0.48322
6.2911	-0.18355	1.1227	1.823	-1.9673	4.198	2.9635	0.32015	-0.22654	2.2077	2.9454	-0.64951	-1.2415	1.3983	1.9197	2.2915	0.36778	-1.4953	0.57299	2.6771	1.2007	2.2606	1.2848	2.5932	3.9961	2.743	2.3162	1.9861	-0.45491	6.7941	2.4674	0.59594	2.4889	2.4541	-0.52019	-0.30329	1.7042	1.4973	2.1576	1.1708	3.7604	4.9058	0.81277	2.716	4.8042	-0.84266	2.6113	-0.16987	0.2724	-0.050431
10.709	8.8805	9.4303	9.9396	7.7107	8.1155	9.7228	9.7239	6.6488	8.9622	6.5578	7.1704	8.0494	8.818	11.369	10.784	9.2047	10.102	11.606	8.4443	6.7606	8.4668	6.8726	11.022	8.576	9.5447	8.2662	11.178	6.2025	10.517	6.2721	8.7617	6.9592	10.811	5.9642	8.3402	7.7869	6.9471	6.7337	9.9959	9.8711	11.598	8.2737	9.3881	11.534	7.0965	9.3744	9.2989	7.041	9.43
-11.72	-12.965	-11.902	-9.5349	-11.807	-11.349	-11.194	-14.605	-10.301	-10.694	-13.438	-8.6436	-12.337	-10.144	-11.853	-12.301	-12.199	-9.7649	-12.914	-14.619	-7.779	-12.715	-13.502	-10.861	-10.735	-9.0549	-11.269	-9.8098	-12.723	-10.093	-13.428	-11.078	-14.81	-13.619	-9.9466	-12.08	-12.353	-12.389	-11.212	-8.3638	-12.915	-11.588	-14.338	-9.7188	-11.323	-7.3731	-10.297	-10.995	-12.246	-11.307
-16.6	-16.285	-12.787	-17.246	-12.399	-11.998	-12.498	-14.134	-15.888	-14.147	-13.429	-12.132	-15.688	-11.768	-16.529	-14.804	-17.144	-11.923	-13.99	-13.619	-17.573	-12.98	-11.863	-14.462	-15.223	-11.088	-15.9	-13.387	-12.898	-15.851	-12.483	-14.087	-16.978	-13.234	-18.674	-10.793	-13.545	-12.178	-13.764	-14.745	-16.467	-13.231	-13.887	-13.752	-10.96	-12.579	-14.548	-14.418	-14.999	-14.478
-15.781	-10.948	-12.387	-16.649	-14.164	-12.509	-15.739	-15.882	-12.205	-10.961	-14.4	-14.606	-18.111	-12.918	-15.568	-13.578	-15.366	-16.813	-12.188	-12.964	-14.372	-13.184	-10.48	-14.402	-14.6	-16.313	-12.863	-14.233	-16.105	-14.042	-12.71	-16.847	-13.65	-15.409	-13.981	-14.406	-10.447	-13.488	-17.576	-15.744	-13.825	-14.524	-14.183	-10.915	-11.893	-13.422	-14.515	-12.137	-12.918	-12.823
1.8754	-2.0982	0.8901	0.67943	0.69883	-1.5975	-3.0879	2.3693	-0.73181	1.8644	0.38263	2.6693	1.0807	-3.5762	0.031839	0.24818	1.0382	2.2086	0.080812	-5.0322	0.01768	0.18154	2.8128	1.0932	-0.53687	2.3921	-1.2408	-2.304	-0.34892	1.8438	5.0289	-0.53908	-2.2205	-0.78215	-1.252	-1.0439	5.3406	3.2267	-0.25976	2.4641	-2.1696	1.0809	-1.3049	2.0153	-4.2589	0.81179	1.4866	-2.8962	3.2701	-1.2529
-2.129	-0.80201	-3.0159	-3.4011	-1.4082	-0.41037	-1.9563	-5.0704	-1.3745	-3.7848	4.1085	-4.7439	1.357	-5.9892	-2.5076	-1.4031	-3.3126	1.0695	-7.1319	-1.5728	-3.6341	-3.7564	-1.8565	-3.2333	-1.1353	-2.2947	-1.5399	-1.3386	-2.9052	2.98	-2.3841	-0.1416	-0.72916	-0.78035	-1.3371	-1.6539	-1.2005	-2.4548	-1.4553	-5.3197	-6.2467	-3.0364	-1.7491	-1.4934	-1.7442	-4.1607	0.0080207	-4.7855	-3.2896	-4.5546
-3.5766	-2.0118	-1.194	-2.2005	-2.9923	-5.373	-2.1846	0.00012446	-0.04754	-3.2615	-4.207	1.2943	-4.1619	-7.8412	-4.3284	-2.4469	-2.7865	-1.7246	-1.3585	-2.125	-2.2227	-0.019042	-2.1186	-0.075251	-3.9652	-1.8685	-1.2064	-2.4211	-4.1984	-1.7952	-3.6572	-3.7761	-3.6442	-1.2248	-3.8942	-0.69903	-3.6	-0.1326	-5.2185	-2.064	-4.9099	-3.7129	-3.4451	-1.2995	-5.7612	-3.9762	0.89447	-1.9377	-2.6527	-1.9772
-11.592	-11.537	-9.3154	-9.1127	-11.043	-9.8698	-11.458	-10.352	-9.5956	-9.6958	-11.831	-10.514	-9.7432	-10.652	-6.3788	-11.626	-10.221	-8.9602	-9.8015	-11.517	-10.554	-13.147	-11.311	-14.48	-10.97	-9.3754	-12.667	-11.346	-13.345	-7.568	-10.306	-9.9991	-10.389	-9.4846	-8.1856	-12.343	-7.5511	-11.557	-11.378	-11.453	-9.8957	-7.1362	-9.5816	-7.1811	-10.075	-9.4729	-11.845	-10.451	-10.855	-9.6166
-3.1228	-2.256	-2.4142	-1.5664	-2.7153	-4.3346	-3.263	-1.0473	1.6253	-4.5184	-4.4735	-2.9338	-3.6923	-3.1249	-2.7768	-2.6921	-1.0469	-4.4792	-3.6953	-3.7831	-1.4382	-5.5001	-4.0134	-2.2839	-2.9415	-2.7187	-5.5896	-2.8327	-2.2961	-4.199	-1.7339	-3.2474	-1.7068	-1.7029	-3.0559	-3.7189	-3.7088	-2.0157	-1.036	-2.1861	-4.9409	-1.536	-1.3487	-3.2065	-3.4089	-4.2941	-1.7453	-1.875	-2.5914	-4.1553
-10.799	-10.965	-6.4405	-8.683	-7.4169	-7.0145	-8.4747	-7.5416	-7.4016	-10.891	-7.9908	-8.8447	-8.4674	-12.597	-10.415	-8.4707	-7.1644	-9.8685	-14.041	-7.5574	-7.5389	-8.8178	-11.071	-7.8707	-14.342	-6.9711	-7.2687	-9.0153	-8.756	-8.0046	-7.175	-10.721	-9.2758	-9.2806	-7.394	-12.444	-7.7391	-8.967	-6.9452	-8.3007	-10.073	-11.636	-7.8678	-10.776	-11.585	-9.0009	-12.855	-11.707	-10.539	-7.6351
4.513	5.8363	5.4282	8.8001	6.3011	6.2815	11.007	5.9858	6.8139	7.2082	6.3201	7.1021	5.3899	11.283	8.0803	8.7686	5.0116	6.928	8.4156	7.6978	8.4747	5.4224	5.4738	2.1177	9.5805	8.4205	2.9832	8.8306	8.7225	7.4036	6.6815	4.3255	7.3837	8.4665	6.0196	4.7297	11.03	10.277	5.9879	6.8787	8.0012	10.574	8.1749	4.9993	7.7574	6.8069	6.4442	8.7439	5.9815	11.175
-9.9347	-12.699	-14.235	-10.55	-11.166	-10.127	-9.7362	-13.952	-12.38	-11.096	-9.8958	-12.691	-11.295	-9.5025	-12.591	-10.726	-14.369	-11.056	-13.266	-11.134	-10.065	-13.145	-10.132	-7.5578	-10.836	-11.341	-10.842	-14.863	-10.766	-7.064	-12.697	-13.385	-13.628	-9.7853	-9.1968	-10.447	-9.3031	-9.4208	-9.9428	-9.9612	-9.047	-9.7092	-12.969	-11.071	-8.7115	-12.282	-10.865	-10.134	-11.435	-11.645
-1.3645	-2.7596	-2.0793	-0.71615	0.17947	-0.59113	1.3914	-0.76754	-1.367	-2.6798	0.61444	-1.204	0.30431	0.92977	-3.1656	1.9344	3.8201	-3.5206	-0.052163	0.39954	2.2505	2.1119	-0.25733	0.3554	1.1984	-0.10098	0.48134	1.4687	-2.19	-0.97494	-1.8393	2.3803	-0.50175	2.5673	-0.20018	-0.42765	-0.33917	0.91214	0.75378	-3.2245	-1.5485	-0.054043	-0.56912	-2.1408	1.7066	-1.4195	-0.72921	1.1907	-0.8779	-0.72352
-11.9	-12.679	-13.693	-11.866	-11.053	-10.287	-14.305	-15.048	-11.586	-14.613	-12.881	-16.697	-11.391	-12.509	-13.444	-14.198	-12.699	-10.477	-13.456	-13.711	-11.351	-10.791	-16.259	-13.626	-13.807	-14.367	-12.982	-17.725	-11.765	-12.761	-15.186	-14.194	-9.8592	-12.832	-16.448	-10.634	-13.502	-14.434	-12.904	-14.669	-16.126	-16.372	-12.681	-11.781	-12.307	-14.714	-13.471	-18.721	-12.848	-16.61
-10.212	-11.913	-7.8694	-9.5665	-3.9409	-9.2881	-11.118	-10.705	-9.7577	-9.479	-8.3559	-7.1727	-9.0727	-10.327	-7.7907	-9.3806	-7.8276	-6.9	-9.6485	-6.2923	-7.8865	-6.0616	-11.551	-8.4374	-7.6568	-11.595	-8.8459	-9.1345	-9.8324	-7.999	-8.6582	-8.9847	-7.3141	-9.9102	-9.3696	-8.7177	-9.3644	-11.68	-7.1988	-12.391	-6.0866	-7.6405	-10.713	-8.4731	-5.4077	-7.2723	-12.633	-5.2214	-10.044	-8.8289
-13.839	-13.252	-13.009	-12.974	-13.871	-12.066	-12.737	-16.264	-13.269	-10.491	-9.3779	-14.112	-11.571	-14.552	-14.994	-14.013	-10.8	-12.616	-11.306	-14.129	-14.885	-15.961	-11.951	-13.878	-10.754	-12.921	-11.812	-14.982	-15.797	-14.859	-12.972	-15.966	-11.575	-15.533	-15.433	-12.907	-14.211	-14.926	-10.407	-14.416	-11.768	-14.051	-13.088	-15.098	-11.785	-12.169	-12.031	-15.699	-12.679	-13.28
-1.0541	-1.9729	-1.9754	-2.606	-2.1618	-0.55833	-2.4988	-1.7077	0.25964	-2.806	-3.6051	-4.0441	-0.020155	-3.8617	-2.8427	-2.0272	-1.7298	2.5732	-1.2998	-1.2208	-1.1026	-2.9965	-1.641	-0.12837	-1.7761	-0.98046	-1.5938	-3.1749	-1.0822	-4.5016	-0.51585	-2.3512	-2.3209	-1.6573	0.48681	-2.271	-0.76127	-1.7339	-2.4572	0.7989	-1.0857	-0.87408	-0.39561	-0.95074	-0.44779	-3.281	-1.6686	-5.0671	-2.2122	0.04179
-10.91	-11.138	-9.3969	-8.6056	-9.9832	-11.524	-10.085	-10.446	-9.5681	-7.6753	-8.4557	-7.2683	-7.8395	-10.283	-11.929	-7.8565	-9.6185	-7.934	-11.28	-5.4992	-8.4219	-7.7845	-7.8548	-6.9134	-8.9676	-9.0356	-6.5649	-5.674	-9.4724	-7.3072	-8.1878	-9.373	-8.2941	-9.7045	-9.4772	-8.6451	-11.85	-8.2593	-6.9618	-8.0418	-9.3746	-10.282	-7.1667	-7.7035	-9.5831	-10.098	-9.1138	-10.298	-10.362	-7.4695
-12.062	-11.366	-11.072	-13.78	-13.612	-12.871	-14.917	-12.483	-14.487	-15.14	-11.731	-15.188	-10.591	-12.714	-14.661	-9.8929	-14.133	-13.961	-11.021	-11.891	-14.967	-11.727	-8.0304	-11.706	-13.549	-13.74	-10.523	-11.394	-12.216	-12.128	-14.714	-15.845	-13.396	-12.731	-11.348	-14.202	-14.391	-14.891	-14.51	-13.874	-14.795	-10.564	-12.336	-12.484	-11.586	-14.468	-15.766	-13.326	-12.313	-11.507
-15.379	-15.776	-15.435	-16.579	-19.586	-16.313	-13.619	-15.2	-14.742	-12.779	-14.846	-15.015	-17.751	-12.628	-14.879	-14.219	-13.498	-14.815	-13.775	-16.923	-12.915	-15.338	-16.462	-13.924	-16.386	-16.477	-14.119	-15.465	-13.969	-14.914	-16.918	-13.517	-14.186	-12.833	-16.398	-13.647	-13.695	-16.437	-14.899	-13.394	-13.349	-14.753	-14.341	-15.605	-18.726	-14.102	-14.129	-15.874	-14.067	-13.548
-20.306	-20.542	-20.8	-22.653	-19.305	-20.859	-20.813	-20.079	-21.133	-22.279	-21.151	-19.596	-18.577	-21.665	-20.054	-18.993	-15.514	-20.313	-17.954	-21.446	-17.221	-18.514	-22.999	-22.014	-24.772	-22.574	-18.447	-23.84	-18.46	-23.087	-21.274	-21.771	-22.117	-24.195	-23.389	-22.391	-22.829	-21.181	-23.896	-22.469	-21.812	-18.695	-20.472	-23.154	-17.046	-21.285	-22.048	-21.381	-18.755	-20.468
-3.2876	-2.7988	-1.3294	-2.6252	-3.4492	-2.8371	-4.0093	-4.4575	-3.875	-2.7202	-5.217	2.1953	-0.7881	-1.0516	-2.7509	-0.77098	-5.3022	-0.2293	0.76682	-2.7467	-1.4314	-3.332	0.72469	-3.3817	-1.4761	-1.7426	-0.94631	-2.6518	-1.0993	-3.6757	-4.7003	-3.8238	-6.4946	-3.0901	-6.4578	-6.5547	-2.2591	-3.5715	-2.7758	-4.629	-2.8432	-1.9234	-2.3156	-3.5498	-2.8678	-3.8996	-3.5	-3.6471	-3.128	0.11524
-10.415	-14.584	-12.274	-11.105	-13.936	-13.757	-13.817	-11.711	-11.759	-12.973	-13.505	-12.898	-11.164	-16.116	-11.078	-11.064	-14.684	-16.026	-12.68	-13.503	-11.819	-13.594	-13.281	-12.097	-9.4501	-12.572	-14.826	-13.022	-11.831	-14.273	-14.117	-11.914	-11.741	-13.155	-13.757	-12.769	-11.551	-11.676	-14.066	-14.977	-15.8	-12.586	-13.216	-12.295	-12.161	-13.511	-11.876	-14.7	-11.536	-12.759
1.8669	1.0907	1.8132	3.1417	-1.3831	1.7619	-3.8476	-0.8617	-4.152	2.5231	1.5718	0.99393	-1.3208	-1.9882	0.41985	3.4096	-0.22264	0.92953	-0.68412	-0.46117	2.6621	1.1996	-2.4146	1.5273	-2.9773	1.8099	3.3938	1.1441	1.4907	0.51759	-0.79335	1.6855	-1.1274	1.1858	0.3495	3.948	1.8168	5.5237	-0.81826	-2.3545	-2.9019	3.9755	1.3989	-0.96427	0.55149	2.2086	3.1978	-1.3901	1.0949	0.27344
-14.15	-14.176	-14.197	-15.919	-16.502	-14.715	-12.712	-14.117	-10.865	-12.053	-16.822	-18.318	-16.115	-13.16	-15.392	-14.78	-13.076	-15.908	-15.646	-14.544	-14.54	-15.785	-17.319	-13.011	-13.966	-12.942	-14.862	-14.736	-13.013	-14.362	-13.259	-14.281	-15.126	-13.896	-15.961	-16.546	-11.431	-15.917	-11.637	-15.406	-14.776	-16.64	-20.012	-13.721	-12.108	-15.291	-13.721	-11.414	-15.947	-14.681
-15.937	-14.046	-13.388	-11.034	-15.827	-16.069	-10.363	-16.978	-15.468	-13.908	-14.636	-13.247	-13.36	-14.496	-16.497	-10.978	-10.134	-13.921	-10.203	-19.476	-15.697	-14.256	-14.031	-11.589	-13.38	-11.794	-12.908	-16.854	-15.453	-13.713	-16.931	-15.686	-15.448	-16.008	-15.061	-13.488	-17.624	-13.67	-13.567	-15.707	-14.524	-10.99	-11.136	-13.904	-13.723	-15.21	-12.926	-16.682	-16.243	-13.343
-5.5598	-5.347	-5.9746	-5.8395	-4.7709	-6.4661	-6.148	-4.5154	-6.0387	-5.2266	-4.3855	-2.9562	-4.8054	-5.5237	-4.6957	-7.8846	-8.0614	-4.838	-4.7949	-2.1477	-8.7994	-8.7814	-6.2802	-3.5124	-6.448	-6.7471	-2.5684	-4.6821	-8.6675	-7.2085	-5.6592	-4.7795	-4.9132	-6.3728	-6.3026	-6.7007	-6.6424	-5.9944	-6.4055	-4.4116	-5.145	-4.2177	-5.7122	-3.6722	-6.5974	-4.0465	-5.5355	-3.267	-8.3988	-6.0208
-7.7164	-7.1846	-7.1825	-8.5696	-10.718	-9.8312	-9.5129	-8.0368	-8.4757	-9.7459	-11.875	-11.227	-8.191	-9.8674	-9.8047	-12.039	-11.359	-10.359	-8.4659	-8.9702	-5.7658	-10.852	-8.4401	-7.4766	-11.96	-6.1752	-8.4353	-8.2616	-7.6962	-11.545	-6.4172	-12.465	-8.303	-5.124	-10.874	-12.285	-9.8597	-6.8273	-10.329	-8.4694	-9.9922	-10.014	-6.2717	-9.0478	-8.8425	-7.9556	-7.7233	-9.7212	-7.6146	-8.783
-3.2787	-1.9775	-8.0889	-5.2048	-2.7375	-4.6545	-2.3243	-4.6669	-3.6606	-3.4425	-4.3276	0.23178	-0.72286	-3.0113	-2.5778	-0.61762	-5.1991	-3.1647	-3.5355	-1.562	-4.5338	-0.23644	-1.066	-6.8509	-7.0527	-4.116	-3.1319	-2.44	-1.1022	-2.8342	-3.887	-3.2848	-1.4338	-6.2521	-2.692	-1.6068	-2.5441	-1.8394	-2.3756	-2.4344	-4.6388	-4.2437	-1.5819	-1.8605	-3.5076	-1.774	-4.3192	-4.4995	-2.4163	-6.0246
-10.578	-14.754	-11.22	-12.268	-10.588	-10.23	-8.8718	-8.8251	-10.019	-12.136	-12.739	-12.638	-12.256	-13.305	-9.9541	-10.066	-11.37	-9.7312	-10.599	-9.7792	-10.089	-10.487	-11.355	-9.9074	-11.23	-10.819	-13.227	-9.9494	-9.7671	-13.136	-12.784	-10.914	-9.9285	-11.036	-13.302	-15.012	-6.0579	-9.91	-7.142	-7.0976	-8.207	-13.9	-11.562	-10.995	-11.099	-9.364	-8.9723	-9.0962	-10.946	-12.337
-3.6152	-2.5008	-2.1348	-6.2839	0.70055	-2.4209	-2.9975	-4.1294	-2.9074	-2.7712	-2.3099	-4.4768	-1.2836	-4.2577	-3.8347	-4.4735	-1.1796	-4.5176	-5.9608	-4.6925	-7.2475	-0.28102	-3.7307	0.07167	-1.2302	-2.2133	-6.2247	-3.1174	-3.4472	-3.8514	-3.6094	-1.4389	-0.15639	-5.6649	-5.2113	-1.9434	-3.5516	-5.455	-5.4522	-1.5627	-6.4737	-6.2985	-3.2147	0.16212	-2.5777	-4.8493	-4.1387	-6.3238	-4.8624	-5.1845
2.6894	3.9653	4.8069	2.0131	1.3197	-0.70311	2.5517	3.0072	3.6721	0.082264	0.34281	2.354	1.4842	-2.5283	0.48467	-1.0857	3.6788	-0.35017	0.74593	1.2744	2.2981	0.37531	3.9787	2.078	0.6102	1.3988	2.9869	1.8905	1.5978	0.56769	1.3419	0.95001	0.57871	-0.57819	1.3449	-0.046818	3.0619	3.6127	0.7729	0.24297	1.6732	0.8308	1.5759	0.93423	0.50533	0.61486	-0.5959	-0.20603	1.3255	-0.91869
-11.735	-12.661	-8.0985	-10.58	-11.54	-12.105	-9.1593	-14.764	-15.312	-14.025	-8.0537	-12.645	-11.748	-12.408	-13.466	-14.772	-13.565	-14.945	-12.052	-12.774	-13.323	-12.732	-12.249	-9.6509	-12.697	-10.078	-9.2682	-11.656	-15.344	-10.273	-13.265	-10.302	-9.4626	-12.428	-9.7377	-12.901	-9.4353	-9.8643	-12.14	-9.2789	-14.151	-12.122	-12.152	-13.005	-13.683	-8.4586	-8.2355	-11.473	-10.668	-8.3615
-5.9621	-5.076	-0.81027	-4.0098	-4.0525	-3.87	-3.097	-2.8765	-4.5337	-3.3568	-2.749	-5.8344	-3.7057	-0.70023	-4.9269	-6.06	-4.1191	-3.3843	-4.3059	-1.6126	-1.8931	-5.1537	-3.5504	-3.7905	-4.4414	-5.7886	-5.8442	-6.6562	-1.4447	-4.2268	0.055465	-4.6238	-1.4184	-4.0691	-1.175	-3.0733	-2.9081	-5.2163	-5.0792	-2.7507	-5.1263	-2.8039	-3.3828	-5.8796	-1.7074	-5.3718	-3.6772	-1.294	-4.8658	-4.6994
-14.919	-12.368	-17.008	-13.916	-14.531	-13.708	-15.533	-14.672	-12.687	-14.328	-15.017	-12.139	-15.604	-15.755	-12.756	-13.221	-18.05	-13.781	-17.34	-12.433	-14.306	-16.627	-15.76	-15.543	-15.455	-16.177	-12.837	-14.922	-17.133	-14.493	-14.693	-12.368	-14.982	-14.961	-14.826	-14.759	-16.053	-17.171	-12.358	-12.027	-13.724	-16.308	-14.127	-14.791	-15.201	-15.727	-16.775	-14.011	-15.911	-15.421
-0.71011	1.2346	-5.434	-0.72109	2.8164	-0.65992	-0.78025	0.97526	-2.2569	-2.3835	-3.4095	-0.98044	-2.0523	-1.9369	2.6922	-0.76672	-3.1449	-2.9283	0.24502	-4.2887	-1.7457	-5.4395	-1.6227	-6.4393	-2.8071	-0.68695	-2.8335	0.11353	-5.0977	-0.32241	-0.66042	-0.58355	-3.2745	1.1872	1.8863	-2.5417	-4.5181	-0.49852	-1.9059	0.059141	-2.7179	2.5858	-0.35629	-3.8619	-1.9527	-3.2958	-3.7804	-2.0913	-2.1884	-2.2603
-8.4651	-1.9707	-3.2194	-2.8032	-6.2456	-2.8701	-0.74743	-2.41	-5.2504	-4.5938	-4.6176	-3.9863	-4.2169	-2.1797	-2.5857	-1.0143	-3.5986	-7.4759	-3.0905	-6.929	-2.9002	-5.8869	-5.0836	-5.6811	-4.1016	-1.6359	-3.3835	-1.94	-4.3828	-2.2193	-5.3691	-4.1874	0.22153	-2.5027	-4.1201	-0.66954	-5.1363	-6.5287	-3.7944	-1.6711	-4.3212	-0.23766	-2.764	-5.055	-5.4405	-4.6339	-4.0023	-0.56805	-1.0041	-6.1351
-7.7314	-10.416	-11.619	-10.429	-10.644	-10.278	-8.6832	-11.695	-10.619	-7.6313	-8.9656	-11.31	-9.3709	-8.2224	-7.8852	-9.2773	-8.9121	-10.513	-6.5425	-10.893	-11.383	-10.898	-10.333	-9.5575	-9.7439	-7.9993	-11.994	-12.537	-11.272	-7.9192	-8.7719	-9.1923	-11.558	-13.593	-11.974	-8.3212	-11.411	-12.273	-11.37	-9.2163	-11.994	-11.631	-12.648	-8.8794	-9.2883	-9.6569	-10.608	-13.601	-9.8104	-12.248
-0.92464	1.1742	-0.58363	1.2331	-0.24071	-2.3234	1.3192	-0.23479	0.3892	-2.0611	0.33586	-0.049851	-3.7929	-1.4805	-1.2229	-0.34431	-0.64131	1.4387	-1.731	-0.89551	1.5663	2.3992	-2.4717	1.0175	0.12342	-4.1909	3.1635	-0.096429	-2.0046	-2.3111	0.70951	-0.4016	-2.398	-1.9721	-3.1226	-3.0767	0.3073	-4.0282	3.0259	-0.8505	2.1413	-0.99928	-3.0221	-1.1439	-2.5001	-3.0395	-1.3084	1.3623	-2.5047	-2.7057
-13.912	-14.295	-14.292	-10.312	-13.904	-15.03	-12.64	-15.079	-14.943	-13.011	-13.54	-10.384	-12.641	-15.507	-12.375	-14.699	-16.547	-11.358	-12.172	-18.223	-12.463	-13.741	-13.805	-13.109	-11.606	-11.56	-12.611	-11.583	-17.574	-15.624	-12.368	-12.998	-11.995	-16.386	-13.233	-14.755	-10.597	-14.441	-13.248	-11.613	-11.049	-14.251	-9.5116	-11.625	-11.37	-14.224	-14.883	-10.564	-13.567	-15.333
2.353	1.2488	0.14477	-1.6445	-0.86149	1.4089	0.80837	-0.20892	1.1125	-0.64576	2.8732	-0.67724	1.7972	3.7602	0.43209	2.4368	2.8529	0.6117	-1.6475	-0.27061	0.8274	0.77623	0.69905	0.79171	-0.13836	-0.80942	2.326	-2.8594	1.122	2.1146	-0.12775	-0.54465	1.5512	-0.37365	2.9087	-3.3185	3.041	-0.83103	1.8537	-1.9129	0.21211	-2.8074	2.196	-1.8223	-0.38476	-0.79104	1.5598	2.1547	4.1605	1.5921
-0.66968	0.083893	-1.9529	0.20179	-2.9311	-0.13019	0.84292	-6.7567	-1.4747	0.034294	0.49874	2.485	3.5125	0.93242	-4.0981	-1.6563	-3.6463	0.43729	1.3514	-1.1462	-2.5607	0.80378	-2.8326	-1.1442	2.4614	-1.7756	-0.74062	2.5776	-3.4712	-5.2705	-0.61369	-1.7756	-0.33981	-2.2073	-1.0918	0.10755	0.71348	-0.53501	-3.6267	-3.4723	-6.1817	1.7086	-3.6227	-4.3411	3.1456	-1.1575	-1.4366	-2.0172	-0.35202	-2.4186
-9.2893	-9.6206	-7.5229	-9.1131	-10.293	-9.3283	-8.854	-10.141	-8.081	-9.0243	-7.667	-8.2688	-8.142	-10.219	-10.475	-9.3693	-6.734	-8.9827	-10.589	-6.4224	-9.8089	-9.7478	-8.3834	-9.8695	-8.8641	-6.3941	-6.7946	-6.744	-7.2064	-9.8576	-6.6092	-6.5364	-9.6998	-7.6574	-7.6998	-9.7124	-9.1377	-9.536	-10.752	-6.5714	-8.6785	-6.599	-11.479	-6.7102	-10.834	-6.8993	-8.244	-8.2204	-9.657	-9.148
3.9059	3.9742	0.77692	1.5455	2.1166	3.3962	4.236	6.319	4.9549	5.4035	4.0802	4.0099	7.7821	2.9434	2.9973	1.604	5.0039	5.4691	4.1246	3.1022	4.0928	5.312	4.3917	4.6596	4.1361	1.3765	6.4406	4.8664	5.9871	5.2485	6.9191	4.4634	7.4041	0.1844	6.9298	4.3988	3.497	6.7076	6.2711	5.537	3.1906	4.043	4.4975	6.2479	6.2862	4.0258	1.7019	6.2974	6.1657	9.7479
-21.691	-19.706	-18.361	-19.246	-23.484	-17.825	-22.958	-21.319	-19.933	-19.998	-21.651	-18.021	-18.916	-18.869	-18.851	-21.006	-18.886	-20.781	-20.149	-20.517	-21.906	-19.717	-17.423	-19.737	-18.098	-21.466	-24.356	-19.396	-21.715	-21.286	-19.338	-19.784	-19.591	-19.11	-19.462	-18.861	-19.607	-24.703	-17.867	-21.379	-25.003	-19.628	-18.851	-19.026	-21.051	-18.42	-22.8	-22.555	-23.13	-20.42
-15.707	-15.108	-13.33	-13.251	-11.067	-9.1867	-12.385	-11.788	-12.157	-13.95	-11.903	-13.832	-13.432	-9.3317	-12.538	-11.872	-14.349	-13.984	-14.164	-12.354	-12.929	-12.09	-15.844	-11.689	-15.199	-12.808	-11.571	-12.486	-13.38	-15.713	-12.985	-10.597	-11.496	-13.667	-11.052	-11.89	-12.7	-12.159	-12.034	-15.62	-13.455	-11.866	-12.553	-10.336	-12.887	-8.0267	-10.243	-10.596	-18.144	-16.987
0.40253	-5.7002	-0.64611	-1.8204	-3.8462	-2.7051	-2.8124	-1.3517	-0.63341	-4.6869	-0.94054	-2.3974	-1.7025	-3.7818	0.53343	0.65312	-2.1264	-3.293	-4.4294	-1.9958	-3.7686	-3.5765	-3.2205	-2.1976	-3.632	-1.969	-1.95	-2.7116	-3.1333	-2.6611	-2.8547	-2.2865	-2.0855	-5.7704	0.57377	0.34422	-2.0205	1.2437	-2.6147	-1.0001	-3.056	-3.3985	0.41208	-2.9974	-5.0399	-5.1948	-0.97482	-2.7911	-3.8299	-3.135
5.631	12.563	7.309	4.2353	9.0048	7.9235	7.9775	7.3824	5.8233	7.093	9.3974	8.352	7.2466	6.9586	5.0272	8.3279	6.1528	5.8505	7.3174	9.1801	7.6759	6.2152	7.1268	4.8425	6.2298	6.8808	6.6135	6.4564	11.32	6.4479	7.7054	6.5144	7.2851	5.7487	6.0291	2.4484	6.7745	5.8743	6.4019	8.2256	7.9652	6.6529	7.9817	0.91116	6.8363	9.8158	5.4713	6.9777	7.2558	8.2403
-1.5017	-1.6275	1.4306	-1.4556	-3.1459	0.358	-1.0077	-0.98926	0.93806	-2.5751	-0.78763	-0.11845	0.7742	-0.61622	3.205	-3.8396	-2.6273	-4.1297	-1.4971	0.25822	0.20104	-0.67957	-2.049	0.21372	3.0132	0.23145	-0.90587	-1.4519	-4.4045	-1.0937	-2.7582	-4.7093	-1.3564	-1.9006	-1.5667	-0.43826	-0.44903	-0.039915	-2.3768	-1.3309	1.3324	0.37146	-1.0146	-0.44062	2.3716	-1.7669	-2.3422	-1.0244	1.7145	2.5633
-10.589	-14.503	-12.648	-14.815	-13.262	-13.893	-12.996	-15.795	-12.061	-13.779	-13.432	-13.234	-10.783	-13.848	-15.178	-13.879	-14.195	-9.0518	-13.908	-17.86	-13.856	-12.498	-12.221	-16.028	-13.458	-14.414	-10.471	-9.7758	-13.776	-9.3916	-12.726	-9.1425	-10.381	-12.663	-14.789	-11.076	-13.199	-13.072	-12.95	-13.711	-11.978	-15.076	-13.441	-11.5	-12.718	-14.226	-15.832	-15.019	-12.751	-15.785
2.3218	-3.4685	-1.7007	-0.98654	1.8103	3.5116	2.1729	0.65576	2.3371	-0.75905	1.7327	-0.067464	2.1323	2.5551	0.6403	-2.1027	0.31668	-0.4118	-0.76214	-0.46131	1.4066	-2.0915	0.89753	1.4329	3.4784	-1.9867	1.5633	2.8122	0.030901	2.3739	-1.8167	1.3505	-0.49249	-0.34012	-1.4136	0.71796	3.9895	-4.0422	0.33637	-0.65167	0.10728	-1.3028	-0.88131	0.84962	0.58295	-0.30023	2.0344	-0.42314	2.6378	2.2281
-3.7203	-10.628	-9.8337	-6.9652	-11.203	-10.305	-11.124	-9.6182	-9.2044	-12.189	-7.2115	-13.628	-13.854	-8.4393	-11.784	-9.5795	-11.83	-10.764	-10.064	-10.653	-11.939	-10.736	-7.7745	-13.965	-9.2522	-9.1945	-10.665	-9.6959	-7.1097	-10.861	-11.542	-10.913	-8.829	-11.818	-10.215	-8.7854	-12.125	-10.423	-10.352	-10.039	-12.498	-13.129	-10.991	-13.374	-7.8212	-13.893	-12.487	-10.21	-10.627	-8.8772
-14.47	-15.351	-16.896	-16.24	-10.954	-12.732	-13.986	-12.739	-14.485	-15.83	-14.752	-15.255	-16.954	-14.499	-12.996	-12.808	-14.602	-14.687	-14.276	-12.822	-13.544	-19.847	-16.774	-15.73	-13.227	-13.767	-12.414	-14.904	-13.768	-12.722	-17.8	-13.304	-12.645	-13.417	-16.662	-17.546	-15.199	-16.829	-16.878	-17.186	-14.388	-13.272	-14.245	-15.837	-16.094	-14.083	-15.728	-13.961	-13.681	-17.02
-5.9983	-3.5676	-3.5311	-6.0443	-3.5888	-3.9376	-5.6912	-4.6773	-5.0993	-4.5351	-5.0501	-3.3205	-5.535	-4.8923	-5.5703	-6.3384	-6.3001	-7.9698	-5.6908	-7.2154	-4.8437	-5.037	-5.5948	-6.4141	-7.3895	-4.6415	-7.3875	-5.7129	-4.8148	-5.4818	-7.7784	-2.8826	-3.823	-4.0727	-6.3942	-5.2563	-7.3424	-8.0498	-4.3038	-6.0478	-4.1179	-1.6352	-2.9626	-3.1176	-7.2355	-10.157	-5.0468	-8.437	-7.6042	-7.4572
8.1836	5.8635	6.1533	9.2117	8.2192	5.3728	8.4882	5.3156	7.1603	5.9729	7.1912	8.6169	5.5434	11.333	6.1913	9.5692	7.8874	4.9036	8.5925	6.3777	8.6209	6.5708	5.2253	6.3113	6.8826	6.7349	8.1762	7.8214	7.5744	5.7636	12.87	6.5744	9.5105	7.3987	5.9223	5.7208	5.4211	7.5916	5.0864	7.7806	9.4727	6.8323	7.0425	9.3071	7.9089	2.2429	9.8275	1.7217	6.401	7.4205
5.6767	9.9439	5.1424	6.9442	5.4056	8.7907	7.6388	5.8165	7.7284	5.4169	2.7201	11.637	7.2056	6.5172	9.3095	5.8322	8.5195	6.4385	5.7481	8.9907	5.5049	4.1264	5.8004	6.1946	7.6233	8.9022	7.9452	7.0122	6.1392	7.0302	7.0695	6.1861	8.5369	6.7645	9.8575	5.3313	8.4029	5.8854	4.4205	3.0159	7.8291	5.8775	7.8521	4.4448	5.7392	7.0758	3.2736	7.133	9.0415	6.2452
-8.287	-10.168	-10.204	-8.9755	-10.668	-11.158	-9.3192	-8.3206	-8.8974	-11.989	-15.192	-9.8912	-9.1008	-7.1453	-10.313	-12.349	-8.402	-9.5662	-5.7585	-7.4983	-10.207	-9.7755	-13.542	-8.0348	-7.6532	-7.5884	-12.862	-10.907	-6.587	-7.1658	-8.7632	-10.144	-9.2124	-10.319	-5.6003	-10.075	-7.2642	-11.921	-8.0549	-5.6953	-13.525	-12.908	-7.9149	-10.609	-6.9081	-10.523	-11.191	-9.7415	-10.452	-9.7874
-5.9296	-6.4682	-3.0668	-4.097	-3.3071	-3.0115	-2.0604	-2.0956	-5.9616	-2.2537	-4.6314	-5.9382	-2.99	-1.4969	-0.10875	-7.1501	-2.8944	-1.662	-3.909	-4.5586	-7.6729	-5.5962	-4.8457	-4.2154	-3.3821	-4.4002	-3.0713	-1.2711	-3.1204	-5.2026	-4.608	0.58452	-1.2414	-1.6173	-4.6692	-1.3416	-2.9978	-3.2185	-2.1622	-0.78408	-5.8208	-1.6088	-4.4481	-2.7735	-1.7205	-2.794	-4.7996	-5.2292	-2.3436	-2.7583
-3.4032	-7.4433	0.53418	-2.7196	-0.2816	-5.3665	-1.7352	-1.3	-1.9184	-0.38153	0.014042	1.5834	1.1219	-5.0305	-1.5906	-1.7901	-1.9987	-2.9774	0.050714	-1.6334	-2.7238	-3.4934	-1.364	0.066503	1.221	1.066	-2.6268	-3.6457	-1.9423	0.58541	-1.6625	-2.8043	-1.7529	1.9621	-1.948	-0.35481	-3.0208	0.61793	-3.6607	-2.4615	-1.1764	-3.0959	-3.0043	-0.022995	-3.4411	-3.4593	-0.26359	1.4812	-1.7947	-1.8858
-12.328	-9.5346	-10.341	-15.326	-7.7748	-12.079	-9.4506	-9.3523	-11.68	-13.423	-13.378	-13.583	-11.521	-10.855	-13.465	-10.918	-10.719	-9.8384	-11.968	-9.442	-12.219	-10.402	-11.453	-9.0011	-9.6939	-11.792	-10.184	-8.7649	-11.278	-11.122	-7.4543	-8.3169	-12.145	-13.154	-10.994	-9.1809	-9.7469	-10.515	-14.282	-11.037	-10.257	-7.6569	-11.29	-8.6548	-7.3671	-12.16	-12.11	-11.47	-10.42	-9.9653
-15.265	-13.543	-13.211	-9.5263	-11.011	-15.551	-11.533	-14.7	-10.476	-14.347	-15.16	-13.535	-12.567	-14.292	-14.303	-12.948	-11.615	-13.139	-15.227	-13.427	-12.367	-8.8305	-12.733	-15.186	-12.015	-10.355	-13.26	-11.547	-11.551	-14.454	-12.514	-10.166	-11.214	-13.382	-15.673	-14.327	-12.248	-11.392	-15.235	-10.854	-11.717	-15.135	-13.508	-14.076	-11.274	-14.747	-13.364	-11.236	-13.487	-12.706
-23.93	-22.981	-19.377	-17.557	-19.889	-22.83	-19.985	-21.19	-20.384	-19.41	-21.717	-19.022	-22.249	-19.315	-20.792	-23.413	-21.693	-23.424	-20.562	-21.063	-20.192	-19.902	-20.189	-22.253	-21.912	-23.4	-22.612	-22.191	-23.206	-22.775	-22.656	-19.206	-22.163	-21.267	-20.284	-20.273	-20.066	-19.807	-18.853	-23.899	-20.338	-22.024	-24.707	-20.117	-20.904	-22.946	-21.099	-20.657	-17.978	-21.736
8.6106	8.4604	11.512	8.561	9.658	5.5675	8.7201	4.2722	7.0477	8.5884	6.6848	6.8201	7.9117	7.739	10.127	8.6505	4.9843	8.566	8.3346	3.8864	8.553	5.7559	10.901	6.4006	6.9282	6.8447	8.1275	7.2288	8.537	6.2808	9.113	7.5134	10.167	5.703	6.776	6.6934	6.0675	7.5703	4.1617	4.5078	6.2242	9.9662	6.3813	2.1055	8.5614	7.2233	7.8637	7.4867	10.159	6.6275
-5.9508	-6.8815	-5.4412	-7.8389	-2.5488	-4.1334	-6.6345	-4.4382	-9.5316	-3.4479	-6.4478	-5.6977	-6.5803	-5.5706	-5.2912	-6.1238	-6.7777	-5.3144	-5.5125	-5.0913	-2.1919	-2.9703	-3.7972	-5.9925	-6.6268	-3.519	-6.8484	-7.342	-7.2059	-5.2422	-6.2415	-7.4175	-8.7129	-6.7587	-5.8476	-7.4427	-6.451	-7.6412	-7.0234	-5.6273	-4.9377	-5.8316	-7.4094	-3.4961	-6.4635	-3.2889	-5.042	-4.1221	-3.8798	-6.9158
-8.7953	-10.128	-9.5535	-11.119	-7.6539	-6.962	-6.756	-8.258	-13.27	-11.222	-10.502	-8.8264	-14.348	-8.9337	-9.6411	-7.6453	-9.3318	-8.5935	-11.852	-11.947	-12.452	-7.7587	-9.4351	-8.7739	-10.113	-10.683	-10.927	-8.7055	-8.5965	-8.3856	-11.635	-12.459	-14.204	-7.2072	-12.877	-8.3876	-8.2426	-13.524	-8.5888	-11.052	-10.32	-12.188	-10.963	-7.6365	-10.429	-13.987	-9.9215	-7.5033	-10.468	-7.8369
-8.3105	-11.818	-10.803	-9.9223	-10.813	-9.932	-13.676	-9.3927	-10.713	-10.525	-7.7713	-8.4734	-8.8897	-8.3139	-12.919	-9.6077	-12.245	-9.2864	-11.177	-7.4788	-9.1006	-12.458	-10.362	-8.3465	-5.1603	-7.4599	-9.7056	-7.1023	-11.015	-10.197	-10.552	-8.2142	-9.0955	-7.8271	-10.563	-10.104	-11.861	-9.8713	-10.312	-10.125	-8.9923	-9.1966	-7.9645	-11.205	-4.4114	-9.6956	-6.4858	-7.1411	-10.648	-9.991
5.586	6.8286	3.6252	3.348	2.6619	2.5857	4.481	1.4087	4.0113	5.0996	2.709	2.3633	2.0453	4.6257	3.1511	2.8482	3.8497	1.8946	3.5575	2.5233	7.947	0.046494	3.9325	4.1051	2.0666	2.6286	2.5727	1.4806	3.4882	2.3867	4.5491	-0.13112	1.3078	3.0215	4.8703	-0.17007	3.6653	3.1841	4.6374	1.0545	6.5269	2.3169	5.1777	1.5536	1.9037	0.86766	5.4185	4.0667	5.805	5.3695
0.43943	1.0202	0.85884	4.1669	4.081	2.6633	-2.8704	2.4318	2.8466	2.0496	0.80503	3.1577	2.4781	1.8618	3.318	2.1182	1.6239	1.9783	-1.1274	2.3834	1.4369	1.3851	1.6369	3.3436	0.74045	3.5351	3.0819	-0.07274	0.046838	3.2517	1.2187	0.60078	2.3743	1.9937	-0.47319	1.8764	2.2072	1.0913	3.018	0.7164	1.3239	-0.78353	0.56316	0.10067	1.546	0.29752	-1.082	4.1692	0.56388	0.1326
-14.012	-10.732	-15.014	-13.344	-14.15	-10.861	-11.855	-9.6982	-13.277	-10.824	-11.322	-11.6	-16.818	-8.0734	-8.8247	-12.317	-12.994	-16.095	-11.379	-11.288	-13.242	-12.452	-15.525	-10.822	-8.0512	-8.9376	-9.5238	-11.69	-10.257	-11.265	-13.576	-10.941	-12.484	-13.077	-15.118	-11.353	-12.477	-11.144	-12.802	-12.672	-10.12	-12.324	-11.568	-13.555	-10.187	-9.4405	-8.4929	-10.954	-10.855	-12.454
1.8472	0.47427	-3.0485	-0.51022	1.1995	-1.0085	2.137	-0.71648	-0.4819	-0.27064	-0.79999	-3.0351	-3.2494	0.76901	0.46849	-2.1063	2.2907	1.4322	-1.2802	0.19138	1.6215	0.1848	-0.37662	-4.3885	-0.60111	0.090624	-0.090789	-3.9744	-2.7775	1.2606	-0.58015	-0.25599	0.61264	-1.1962	-1.9408	1.2524	-1.4128	-2.1238	-0.99654	-4.7614	-0.13983	1.764	1.0756	-3.1398	-0.60002	-2.4874	-1.2479	-1.0841	0.36795	2.8815
4.5825	2.3039	3.4482	2.2557	4.0272	4.2272	1.4743	3.4521	4.9512	0.8628	7.6244	1.8321	3.9531	3.4602	3.9943	1.9425	2.2524	2.4227	3.2379	2.9973	7.186	4.8765	3.2737	0.22423	2.4649	5.1265	5.0559	2.3967	4.5002	4.2749	0.55612	3.4227	2.1855	3.2328	2.2249	2.5443	2.8409	2.865	0.61111	0.53026	1.322	4.8679	4.0927	3.184	3.4293	3.0632	3.6638	3.4184	-0.71191	4.661
-2.1151	-2.6441	-3.5684	-2.2957	-6.0407	-3.386	-2.5647	-0.79269	-3.2161	-3.7115	-2.9266	-5.098	-3.9682	-0.75621	-2.1065	-3.0996	-7.0578	-3.605	-3.2175	0.85364	-8.0614	0.097365	-4.9151	-4.6808	-4.1829	-2.4971	-1.6259	-4.4762	-3.4934	-1.0225	-2.1621	-3.2513	-4.0551	-4.4685	-3.7452	-2.1716	-1.6861	-5.3037	-1.4493	-5.7618	-5.0753	-2.2662	-4.9505	-4.9395	-5.344	-3.3246	-4.7067	-2.1311	-4.5083	-3.2689
-7.2599	-13.339	-7.0535	-6.984	-6.4932	-7.2996	-12.132	-11.329	-11.115	-9.1764	-8.8886	-8.549	-11.304	-7.7259	-6.5175	-8.4812	-11.685	-11.142	-5.9774	-7.872	-10.396	-12.196	-12.272	-9.7827	-9.419	-6.1251	-9.359	-10.133	-9.5267	-7.2567	-10.412	-9.3598	-10.431	-3.5862	-7.2147	-10.845	-8.029	-9.3756	-8.7669	-9.4555	-8.1761	-7.9338	-9.5526	-11.348	-7.3117	-10.092	-8.864	-6.1951	-11.455	-7.5499
-3.5761	-2.5449	-6.096	0.5104	-5.1396	-2.3134	-3.5258	-1.1901	-0.90278	-4.3285	-3.9773	-3.3037	-6.506	-5.7759	-1.7466	-1.8754	-5.0678	-3.2449	-3.9762	-2.7599	-4.1047	-0.93372	-5.073	-4.0565	-2.0268	1.2215	-3.3321	-1.2215	-4.7872	-4.2075	-2.6871	-2.8609	-0.21807	-3.611	-4.8636	-2.8738	-3.8918	-0.89851	-4.6856	-2.5815	-4.0568	-4.0012	-7.4687	-4.3718	-5.6198	-7.1219	-2.9675	-5.1468	-5.4117	-3.0904
0.033839	-2.7388	1.5112	-3.6291	-3.1762	-1.0935	-0.18557	-1.4616	-2.4234	-2.4456	-0.020734	0.10089	-1.7261	-4.4261	-2.0431	1.6062	-2.8099	0.026659	-3.7775	-1.6285	-5.0551	-0.97718	0.68545	1.8751	0.76704	-0.68621	-1.4768	0.24933	1.2212	-2.0351	-2.5159	-1.8038	-0.49864	1.5118	-1.4039	-3.2868	-3.5068	-0.25852	0.68392	1.225	0.45755	0.4908	-1.1374	-0.84978	-0.80909	-3.0259	-3.0043	-1.5251	-4.4627	-0.24288
-13.177	-11.773	-13.141	-11	-12.846	-11.272	-11.438	-12.315	-12.358	-10.519	-8.6309	-11.602	-11.194	-14.143	-12.572	-13.763	-11.923	-11.713	-11.012	-12.864	-13.914	-13.51	-11.095	-14.816	-8.9829	-10.606	-13.093	-12.421	-11.32	-14.017	-8.7043	-10.746	-10.534	-10.233	-11.236	-9.3644	-14.03	-10.807	-13.145	-10.841	-9.2798	-9.6986	-13.487	-8.1672	-8.9836	-8.5393	-9.1631	-9.7639	-12.891	-8.5094
-1.4266	-0.90627	-0.34052	-0.25679	-0.73751	-1.7138	-1.1042	-2.9409	-0.17572	1.2548	-0.47865	-1.8853	-2.0136	-0.019893	0.84005	-3.4358	-2.0427	-1.0401	1.5739	-3.7634	-1.0497	0.26488	-2.5281	-3.1553	1.054	-0.51941	-0.73145	0.77149	0.65053	-0.19868	1.2787	1.3643	-3.6802	-2.7463	-1.8114	-1.2601	-2.0467	1.1334	-3.6128	-2.7552	-0.53255	-0.29338	-1.7582	-2.5383	0.61629	-3.1337	-1.4478	-1.3683	-3.8348	-0.30356
-3.4876	-0.64254	-2.9574	-0.77477	-0.24651	-1.9404	-0.46238	-1.8654	0.39006	-3.3323	-3.7829	-2.7594	-1.1336	-1.0209	-3.1366	-2.9252	0.39726	2.2934	0.64563	-5.9503	0.50098	0.41086	0.89035	-5.164	-0.75671	-2.0849	-2.0449	-2.9103	-1.509	-2.8693	-0.72389	-0.14035	-0.88137	-1.8688	-4.3699	0.88475	-1.7758	0.54285	0.61352	-1.4377	-0.62533	-2.2959	-4.9718	-1.6157	-2.2237	0.20995	-0.65101	-2.9027	0.064421	-0.8794
-2.2109	-2.1028	-0.9029	-3.3886	-3.5725	-0.23008	-4.0854	-1.1821	-2.2161	-2.2611	-0.80442	-4.1786	-0.074156	-1.7986	-5.0161	-0.056695	-5.0742	0.62071	-3.4782	-1.4241	-4.3192	-3.9932	-2.3352	-2.703	-3.8356	-1.5869	-1.9349	-0.98191	-1.3887	-2.591	-2.9164	-3.8999	-4.2482	0.11854	-5.4279	-3.8462	-2.1425	-4.136	-2.5584	-3.1655	-0.54677	0.027994	-0.054972	-0.29747	-4.0398	-0.23994	-5.5983	-0.37591	-4.5418	2.0095
-12.626	-9.411	-10.715	-9.6097	-6.8413	-9.8946	-9.3533	-10.122	-6.1316	-11.002	-7.5966	-9.1118	-10.471	-11.668	-8.4097	-7.482	-9.5519	-10.296	-9.649	-8.0067	-10.382	-10.691	-6.1387	-8.1766	-11.853	-9.0564	-6.6927	-6.9696	-10.795	-10.617	-8.4286	-8.2272	-7.2829	-8.3602	-10.586	-9.9938	-12.31	-5.707	-11.231	-10.74	-8.2321	-13.063	-9.0568	-11.543	-6.7709	-7.5666	-11.782	-7.6361	-8.4973	-10.345
-10.925	-11.518	-12.714	-14.238	-12.345	-11.413	-12.631	-11.674	-11.165	-12.11	-16.46	-11.031	-10.317	-9.8414	-11.638	-8.5354	-10.855	-8.9751	-10.636	-12.403	-13.308	-10.424	-9.7147	-10.84	-16.009	-12.569	-12.595	-9.2498	-12.094	-11.879	-14.444	-8.9214	-9.0223	-8.2719	-12.093	-15.441	-12.443	-11.143	-10.715	-12.622	-13.3	-9.1907	-11.345	-10.578	-13.242	-12.77	-10.388	-11.484	-10.581	-12.646
-0.31351	4.8873	0.65065	2.1971	0.092637	1.6876	0.047693	-1.4017	1.776	-0.17633	-0.66985	0.91781	1.5081	1.2588	0.29692	1.3549	4.8001	-0.54061	-0.32281	2.1025	1.2039	3.6871	1.804	1.1022	1.8599	-0.23156	2.3216	0.18621	0.32921	0.14872	2.2604	0.65331	-1.5272	-4.1203	3.9195	-0.38496	-2.1333	2.0881	-0.8964	0.75107	-0.80483	-0.43618	0.25306	2.0492	2.0528	-2.0625	1.3816	0.41825	-0.83359	2.9413
9.418	8.062	11.18	13.916	9.7975	10.704	12.132	13.027	9.5333	9.7735	8.7878	14.264	11.504	12.006	6.3788	11.288	10.224	10.262	8.8371	6.6339	11.683	11.68	9.2349	9.03	11.455	14.184	12.201	12.259	8.8668	9.9611	10.322	11.98	9.7839	11.869	11.386	10.999	10.426	9.7451	8.9409	9.7057	9.3983	9.5519	9.5663	7.4723	10.192	10.23	10.586	8.6866	7.0337	8.3363
7.8112	3.6602	2.8901	1.5715	1.3294	2.3198	2.7226	0.55452	-0.56049	4.3986	-0.40157	-0.58584	0.88516	1.6232	2.1735	2.6908	-1.631	4.6067	-3.6808	-1.4712	0.10066	2.9135	4.4066	1.472	2.3266	3.1229	2.0939	3.2399	-2.8437	2.2997	4.4048	3.0734	-1.1817	5.0891	2.4257	0.43591	-0.82938	0.38608	0.99248	0.72493	2.1026	-0.71546	1.1086	1.4111	2.0532	-1.3563	4.3576	4.1775	-0.080213	0.99093
0.0028056	0.1579	-0.39031	1.1629	0.6969	0.22683	-0.33996	-0.97906	0.043899	-2.3249	-1.3532	-1.1186	1.6044	-2.2514	2.8681	-3.4437	-1.0113	0.69005	-1.8325	-0.78488	3.0658	-2.2504	1.9217	2.6579	4.7587	-1.0398	1.0978	-1.0103	-3.1119	-0.41291	3.0503	-1.4304	-1.5614	-0.99193	0.039016	-0.62374	1.8797	-0.44299	-0.69561	-0.17431	-0.33307	0.4633	-1.174	-1.557	-1.1825	-1.0391	-1.1408	0.24965	-0.7083	-2.1912
3.7808	0.93127	0.57849	1.9919	3.841	3.0391	2.9775	0.78439	-1.3979	-1.1103	1.1475	2.9132	0.99226	-2.2547	3.5532	0.016999	-0.87359	-0.76644	2.7352	-0.31387	4.2035	-1.6515	-2.0454	1.6367	5.0305	2.4963	1.1169	-0.61932	0.73517	0.23417	-0.13628	1.124	4.1107	0.39826	2.3329	4.5511	4.4868	1.637	1.9047	2.4108	3.9732	4.1952	1.4766	6.3922	1.7176	-0.56956	0.57977	0.14535	0.6351	1.9082
-1.2135	0.99546	-2.6719	-1.5025	-2.663	-2.0114	2.3791	0.022312	-0.77886	-2.1201	0.15205	3.7668	0.51158	-0.46527	1.6726	0.012801	-0.2955	0.048306	-2.4497	-1.654	1.3308	1.8818	0.3133	0.17188	1.2659	-0.328	-0.22715	-0.7474	-1.0183	-0.67522	0.67593	0.92371	-4.9725	1.658	-1.3595	-0.38082	-1.0081	2.5662	0.82561	-2.1378	-0.24121	-4.1783	-0.81243	2.643	-1.5387	-1.7283	2.804	-1.2108	0.3942	0.85388
-3.2873	-2.1053	-6.6528	-7.7453	-5.9718	-1.2989	-1.9258	-4.1939	-2.6281	1.6948	-3.8129	-3.4232	-8.5008	0.17594	-8.8047	-3.1973	-3.0739	-4.2555	-3.1104	-6.6241	-5.3916	-4.7753	-6.6833	-3.9336	-2.581	-1.8453	-3.7042	-0.6197	-7.7365	-2.4645	-3.5522	-1.8191	-0.25823	-2.3553	-5.1152	-4.4852	-5.081	-4.4088	-5.9833	-5.9065	-6.877	-7.9176	-4.4878	-5.4871	-5.2823	-7.9656	-2.7032	-4.2017	-3.334	-4.7601
-10.079	-9.0183	-7.2438	-7.6458	-10.971	-6.7368	-8.9361	-9.2111	-10.828	-10.507	-10.563	-11.694	-8.2168	-9.7207	-9.402	-6.5596	-9.1281	-9.2663	-9.4544	-8.6406	-12.581	-8.2976	-11.344	-11.99	-9.8624	-7.7808	-6.6055	-12.095	-7.6257	-8.6989	-8.926	-10.455	-10.068	-9.6457	-11.07	-8.1526	-8.4634	-10.275	-9.6181	-9.1702	-9.7993	-8.1043	-12.269	-11.288	-7.1618	-6.9565	-7.4173	-10.085	-8.3411	-10.77
-10.824	-11.522	-8.5513	-11.892	-9.4736	-10.858	-10.253	-8.6054	-8.9013	-6.7503	-7.4956	-10.582	-9.2054	-11.672	-10.739	-5.7014	-9.4053	-10.797	-9.6679	-8.2747	-9.0728	-10.272	-5.8873	-10.998	-10.613	-11.056	-5.2455	-11.231	-8.7554	-13.364	-12.802	-8.3786	-10.641	-10.347	-11.602	-7.3132	-6.9394	-7.3183	-9.3815	-12.738	-9.1926	-9.6651	-11.939	-11.467	-8.479	-11.961	-8.5481	-11.255	-13.513	-12.488
-3.039	-0.38563	-2.9718	-2.2729	-4.2513	-2.0278	-5.3295	-3.6951	1.5196	-2.6756	-0.71522	-2.8523	1.325	-3.9679	1.1479	-3.7942	0.76729	-1.9734	-1.8245	-4.1096	0.66143	-0.23201	1.3482	-3.5377	-2.1934	-0.052876	-4.3582	-3.3012	0.72615	-3.3123	-0.59169	-1.5869	-0.44106	-3.52	-1.2511	-2.9987	-0.2392	0.74312	-3.878	-4.075	-2.8264	0.075019	0.19098	-2.1261	-4.2095	-1.0056	-0.37579	-0.18127	-4.3394	-1.7738
-12.521	-14.242	-13.63	-13.196	-15.288	-12.66	-14.903	-11.852	-13.594	-14.59	-11.036	-12.15	-14.096	-9.0102	-12.284	-15.242	-13.843	-16.802	-15.596	-12.665	-13.216	-10.77	-15.449	-12.039	-12.478	-13.722	-12.512	-14.301	-15.564	-12.161	-13.111	-12.392	-12.643	-14.315	-15.672	-12.952	-15.872	-13.275	-9.6522	-15.473	-12.978	-13.717	-15.779	-13.477	-13.962	-16.398	-13.293	-13.158	-12.09	-9.2928
0.937	-0.74733	-1.6861	-2.3434	-1.488	-5.6101	-0.67483	-1.4988	-2.9053	-3.3924	1.0154	-1.1783	-3.7803	-4.4107	-1.5269	0.58262	-2.2523	-0.11352	-1.8377	-0.99511	-1.0488	-0.030201	-0.41509	-2.9002	-1.4893	-3.2346	-1.901	-1.718	-0.12268	-3.5397	-2.6595	2.3541	-2.5058	-1.3216	-1.3096	-2.2049	-3.2456	-2.4423	-3.1223	-3.2581	-1.6013	-1.1302	-1.1039	-0.43984	-1.9162	-1.7357	-2.2574	-2.0486	0.4308	-5.0977
-1.9008	3.7973	1.2784	2.6058	-2.1782	-0.86994	-1.1411	0.85498	0.51866	2.1876	-0.83049	-0.40302	2.4305	-3.6018	-1.9481	0.7138	1.1046	-1.2994	1.4872	0.79271	-1.1935	0.95259	0.82308	-1.4048	3.2965	0.34817	1.2847	3.9744	2.5696	-1.6771	2.5237	-3.3987	-2.8965	1.8242	0.34098	-2.6331	-1.4615	-2.287	-0.84015	0.75908	0.70491	2.2959	-0.049008	1.1658	-1.532	1.908	-0.36448	2.2445	0.037391	2.1456
-11.07	-10.868	-8.2466	-9.0336	-10.503	-12.567	-7.8848	-9.0312	-8.6313	-10.531	-8.5037	-7.9453	-9.1014	-8.1069	-10.515	-6.7659	-11.392	-8.8034	-10.244	-9.9036	-7.982	-12.195	-6.3594	-8.6097	-9.9874	-6.6803	-10.33	-9.6622	-9.6964	-10.277	-7.7842	-8.1012	-5.0368	-8.224	-6.3682	-8.0306	-8.2738	-8.165	-7.0603	-10.476	-11.253	-8.8242	-7.6099	-8.2089	-8.759	-10.416	-9.2504	-11.601	-7.3162	-9.9023
-5.2209	-2.4763	-4.4273	-3.6925	-3.59	-1.4567	-2.8834	-4.8116	-4.0978	1.1682	-3.2226	-1.4651	-4.184	1.9363	-2.9196	-1.0907	-3.3896	-2.1759	-4.8548	0.26784	-2.3387	-4.4586	-1.8095	-4.1492	-3.5121	-2.5138	-4.3588	-6.7174	-2.1385	-5.2019	-1.4096	-1.9326	-5.0019	-1.9087	-1.5306	-2.3196	-3.9679	-3.257	-1.1762	-1.7299	-4.9486	-3.8657	-0.49153	-1.9501	-1.1028	-5.0992	-2.355	-1.4568	-6.919	-2.7701
-3.5023	-1.6425	0.32899	1.3671	-1.3778	-2.391	-0.76342	0.50686	-1.5044	-1.9583	-0.72467	-2.2428	-4.5692	-1.7815	-1.2644	-1.8852	-1.1073	-1.4957	1.3929	-0.76239	-4.5846	-0.7443	3.7289	-3.406	0.92647	-3.6497	1.2884	-4.4758	1.6257	-2.8202	-4.2934	-1.8632	-6.351	-4.2171	-1.8051	1.9116	0.030517	-1.5612	-1.1963	-2.7631	-1.4995	1.6494	-1.3824	0.16876	-5.5229	2.4697	0.029075	-0.46441	-1.7382	-2.628
-8.6261	-11.309	-10.288	-8.9843	-10.784	-9.2946	-11.246	-6.3699	-9.1756	-7.9698	-10.816	-8.8389	-12.447	-5.7498	-12.225	-9.0432	-8.8833	-8.6026	-7.7521	-8.5391	-11.817	-10.808	-11.102	-9.1409	-8.7845	-7.9947	-9.8274	-11.885	-6.1231	-9.2146	-10.793	-8.2214	-9.1609	-8.8711	-9.9577	-9.7535	-7.1361	-9.7718	-6.8933	-9.5295	-6.8773	-8.4259	-12.57	-6.3031	-6.8398	-8.9398	-10.33	-9.7947	-7.7478	-10.658
-4.1908	0.54742	-1.6813	-0.48741	-2.2135	1.1893	-3.7947	-5.5186	-2.1273	-3.8903	-6.6061	-2.793	-4.9289	-3.218	-2.6695	0.32156	-6.6828	-0.91062	-3.3375	0.75427	-0.97923	-3.8193	-1.8454	1.9322	-6.4812	-2.7571	-0.79462	-3.3551	-4.1171	-3.7625	-0.074913	-0.63608	-3.0221	-4.4832	-2.1038	-5.8584	-0.60578	-3.1019	-4.5607	-3.5548	-1.9229	-1.3137	-2.4699	-0.41272	-2.6965	-3.1363	-4.2264	-1.687	-3.4876	-4.6294
-3.7135	-3.242	-7.1451	-6.2559	-5.5066	-5.5946	-6.1736	-5.85	-6.8449	-6.4669	-2.7241	-3.929	-3.8303	-5.5035	-5.1013	-2.4341	-4.1108	-4.6395	-3.7437	-3.3994	-6.0035	-6.9388	-2.4311	-1.45	-8.641	-7.8104	-9.6235	-6.2876	-5.2262	-2.616	-1.9202	-8.7333	-6.5655	-4.9371	-3.8134	-4.5467	-4.2298	-1.0143	-3.6386	-7.3677	-4.8481	-3.9517	-4.0983	-1.3713	-7.0077	-5.251	-4.3931	-5.3492	-5.5307	-3.348
-16.3	-13.091	-12.577	-13.226	-17.241	-16.783	-14.49	-11.712	-17.072	-13.884	-13.952	-17.145	-14.484	-14.474	-15.563	-13.642	-12.778	-16.439	-17.644	-11.418	-16.445	-12.13	-15.284	-15.829	-13.38	-15.768	-13.839	-16.072	-15.862	-13.878	-14.648	-14.735	-13.333	-15.482	-12.994	-15.223	-13.372	-11.953	-14.772	-17.042	-15.714	-14.192	-15.567	-12.586	-16.708	-13.431	-15.623	-16.572	-14.805	-14.761
-13.54	-13.847	-11.197	-15.781	-14.451	-13.099	-15.755	-12.448	-16.337	-15.695	-13.695	-13.12	-12.639	-18.143	-17.5	-15.506	-16.131	-15.762	-15.437	-14.763	-15.93	-15.844	-13.398	-16.58	-15.596	-17.765	-14.7	-13.794	-14.307	-17.146	-16.023	-15.489	-14.169	-15.665	-17.56	-13.664	-10.302	-14.196	-14.701	-12.074	-15.602	-14.013	-14.554	-13.404	-15.213	-11.307	-17.934	-14.256	-15.549	-16.68
-12.416	-16.789	-15.32	-16.882	-11.312	-11.166	-11.955	-17.456	-12.345	-15.122	-15.634	-15.859	-14.718	-20.302	-15.529	-15.159	-14.606	-14.942	-14.585	-12.732	-12.651	-15.228	-14.973	-13.851	-13.444	-15.861	-16.191	-12.57	-14.318	-14.377	-14.851	-12.76	-12.972	-13.603	-13.595	-14.117	-15.074	-13.846	-15.523	-13.775	-15.583	-13.852	-14.88	-13.954	-11.417	-15.958	-17.376	-15.86	-14.012	-14.098
-1.6349	-9.851	-6.8283	-7.8446	-7.375	-5.7441	-7.0528	-6.8471	-6.2415	-5.5973	-4.745	-9.4834	-8.8314	-8.2631	-8.8474	-8.5433	-6.3811	-4.2898	-7.612	-5.749	-7.672	-3.7545	-5.0018	-7.9776	-7.0297	-5.5581	-4.8184	-8.1136	-5.9553	-6.5475	-5.2332	-4.3391	-10.746	-7.6601	-6.2912	-8.2542	-8.6382	-5.827	-7.7061	-7.7581	-7.2702	-3.5363	-5.2428	-5.6533	-6.8916	-6.7556	-6.275	-8.2255	-6.2247	-7.3461
-2.9379	-3.345	-2.8542	-5.2463	-1.2762	-3.5424	-1.0346	-0.29081	-0.044149	-2.3941	-0.18584	-2.3873	-3.6452	-3.1455	-0.66458	-1.1054	-1.5625	0.15004	-1.8824	-3.1608	-0.92925	-3.8825	-4.251	-5.8237	-1.7078	-2.7983	-0.71387	-2.9564	-0.25616	-2.7933	-4.5804	-1.0741	-1.8241	-2.9216	-6.5249	-1.51	-2.3124	-3.0665	-1.036	-5.3366	-1.9693	-2.9644	0.042366	0.90798	-4.2195	-2.33	-3.1358	-1.8691	-0.46851	-2.7338
-0.6724	-0.37024	1.448	0.16302	-0.48722	-1.6582	-1.0681	0.64007	-1.9434	1.3709	1.512	-2.3894	-0.6544	-0.52725	1.3503	0.15975	-3.9136	0.072011	0.070464	1.3466	2.0601	2.0627	1.5974	-1.7255	-0.49567	0.082926	-2.3185	1.666	0.46935	-1.1947	-0.62651	-2.9913	1.0002	1.4714	-1.2383	1.8656	-2.1975	-1.7677	-3.6846	-2.2173	0.93491	0.39719	-0.011735	-1.1319	-0.32106	-0.65032	-0.23499	1.4963	0.37734	-0.53867
2.5748	1.5922	2.2467	3.722	0.51734	1.4678	4.2858	1.3621	0.2199	0.87337	0.8706	2.0019	2.6387	2.5123	1.7562	1.1351	-0.071158	2.4694	0.44311	0.42714	3.9469	2.3202	4.7498	2.6441	0.3678	2.3648	-1.0598	3.2249	3.4578	0.41768	1.0348	4.8597	3.1362	-3.3373	3.4461	1.6715	2.6735	-0.47218	1.084	-1.2192	1.5511	-1.603	-1.4973	2.9726	2.5452	2.9212	4.6649	0.63076	-1.1693	-0.7598
-3.4988	0.6093	-1.7789	-4.5805	-3.9118	-2.5602	-0.56532	-0.67421	0.13882	-0.35716	-2.0067	-3.1857	-1.5857	-2.3558	-1.4252	-3.7379	-0.68526	-1.2446	0.58838	-0.51066	-2.41	-3.3503	-2.3534	0.25621	-2.8657	0.90681	-0.38101	-1.7678	-0.70724	-1.5168	-1.6948	-3.0169	-3.0655	-1.5986	0.5579	-2.3029	-2.6664	-4.5838	-2.1496	-2.0116	-0.22655	0.38937	-0.82484	-0.87081	-2.8771	-1.3987	-2.7815	-1.3709	-1.8814	-3.9016
2.9338	2.437	0.0077466	3.7204	7.8623	2.2548	2.9546	4.0885	3.582	3.2504	2.5846	2.3389	2.9928	1.9322	2.3705	2.7761	2.2862	1.815	1.6146	3.3267	3.7888	1.3577	4.2502	5.9675	3.163	7.5967	2.8298	2.2681	3.5429	5.3353	5.0146	1.9328	0.54772	3.1865	4.8836	3.746	3.292	4.5905	1.2247	0.90684	2.857	2.5594	3.0921	3.2753	5.0024	1.8877	4.1491	2.7037	2.2826	4.1825
-10.083	-10.329	-14.138	-12.405	-12.228	-14.228	-12.079	-10.295	-9.6331	-11.128	-12.793	-12.484	-11.569	-11.368	-11.698	-9.965	-15.122	-14.499	-12.599	-14.767	-12.687	-13.114	-12.023	-13.02	-9.1928	-12.325	-13.256	-12.442	-6.3832	-13.165	-11.466	-13.018	-10.918	-10.145	-12.153	-12.748	-8.5173	-10.934	-12.944	-10.71	-10.983	-11.327	-9.2256	-12.205	-12.103	-13.332	-10.271	-11.797	-10.068	-14.332
4.2973	6.2021	4.6202	6.4882	8.7848	5.5212	9.0205	5.3645	2.1644	5.9958	6.029	5.1271	6.3961	6.5957	5.5684	2.5147	5.6875	5.3907	10.157	5.9749	4.7932	5.6695	6.8578	8.0892	3.3771	8.9267	5.2913	7.7804	3.646	7.0153	7.8082	7.8758	5.2389	5.0795	5.4996	5.0067	4.2647	5.8637	8.8773	7.2992	5.6131	8.9138	9.2899	8.6286	7.8581	9.018	8.2246	7.1985	7.3743	9.3104
0.32563	1.9671	-0.89294	-1.0486	0.51998	-1.0948	3.0273	2.8623	0.18266	2.1223	2.0672	0.07557	1.5668	3.5456	0.1334	3.1082	2.6387	2.1995	3.9282	5.4383	2.8597	0.64692	-1.1791	-0.36464	1.9518	2.152	0.87378	1.66	1.2807	-4.5783	2.1626	-1.2898	1.0231	-0.67985	-0.96389	2.975	2.7624	1.4692	4.1173	-3.6726	-0.071051	1.1348	1.1137	-0.20601	2.9888	1.6004	2.8941	1.2993	3.385	2.4307
-5.772	-7.4348	-5.7879	-5.2192	-5.4337	-5.002	-5.0522	-2.6692	-8.1626	-3.9515	-2.1443	-5.7801	-5.2102	-5.7416	-7.1863	-2.8776	-7.0888	-4.3618	-6.6036	-2.9761	-4.1199	-7.6427	-3.6725	-5.5413	-2.8978	-2.5261	-5.2287	-6.9439	-6.5331	-7.3365	-7.3883	-3.3908	-4.9045	-4.2062	-2.9536	-4.7749	-6.4927	-8.29	-7.5687	-2.544	-3.7849	-4.9446	-3.7768	-6.2963	-2.6034	-2.7258	-4.4286	-5.2165	-3.6125	-7.9021
-13.238	-10.547	-13.97	-15.633	-13.904	-15.283	-16.784	-13.478	-13.929	-13.172	-13.499	-15.648	-14.575	-16.02	-14.499	-10.44	-10.13	-10.876	-15.408	-16.457	-19.184	-13.459	-14.106	-15.109	-13.04	-13.775	-12.26	-16.426	-14.557	-14.371	-12.445	-11.448	-15.634	-14.059	-13.8	-16.516	-17.036	-16.682	-11.817	-16.564	-13.729	-12.364	-13.873	-13.161	-13.821	-14.851	-16.659	-18.159	-16.365	-14.206
-1.1515	1.9454	1.4337	-0.96752	3.0328	-2.1241	-0.86556	-3.3181	-0.49084	1.3215	-1.1406	0.1143	-0.27174	0.2789	-0.79734	0.87731	-0.88661	0.54261	-1.5358	0.65818	-0.51166	-2.5153	0.17308	1.029	-0.55803	0.41574	0.40232	1.427	0.3735	0.19303	0.79354	0.38694	-2.3905	-0.71366	-3.3508	0.91506	-3.0936	-0.48381	0.31211	2.9001	-0.41383	-0.043498	-0.20194	-2.2251	-0.31897	0.92169	-0.55141	-2.0406	-3.4442	-1.4383
3.86	4.8138	7.1731	3.0697	1.539	2.0079	5.6593	6.6667	3.4367	3.9181	7.0089	3.0289	6.4139	4.0863	3.0939	3.9798	1.0333	2.9509	4.209	6.1068	6.4846	5.0112	5.2184	0.6385	7.1285	3.5899	6.3831	0.51222	1.2654	5.0476	4.7953	5.2351	1.5576	2.4519	2.3117	6.1144	3.3347	5.0421	5.0426	3.0657	4.7273	5.6833	7.4298	4.3473	7.8019	3.5996	4.4164	5.0057	4.3643	7.1005
-19.049	-18.341	-21.38	-24.015	-19.359	-18.538	-19.425	-19.494	-15.905	-21.25	-16.577	-18.725	-19.084	-19.891	-22.237	-20.334	-18.395	-20.654	-23.541	-19.252	-26.537	-21.082	-23.99	-25.345	-21.381	-23.319	-19.313	-21.303	-22.167	-24.023	-19.644	-23.864	-21.947	-19.884	-22.596	-19.962	-18.018	-19.32	-23.118	-19.735	-18.489	-19.64	-21.883	-20.935	-21.833	-19.136	-21.854	-21.92	-21.695	-20.601
-11.819	-12.123	-13.467	-10.488	-13.623	-10.573	-13.286	-12.417	-12.244	-11.041	-8.736	-9.8788	-13.121	-13.34	-10.539	-11.719	-13.411	-12.741	-13.959	-10.42	-9.5523	-13.015	-14.612	-13.617	-9.0836	-13	-11.859	-12.678	-10.508	-11.797	-10.133	-13.972	-11.001	-8.2478	-13.021	-13.808	-11.915	-14.298	-9.7808	-14.339	-12.342	-9.8231	-12.124	-11.724	-14.258	-12.717	-14.576	-14.057	-11.109	-14.17
2.4152	2.9621	3.0204	-0.066667	1.6197	-0.44821	1.6784	3.7585	4.6482	4.774	2.5185	4.2098	0.90728	4.7595	3.4903	2.7598	0.23327	4.2741	4.8954	3.0818	4.3541	5.4069	4.8222	6.555	3.7813	2.4226	0.35611	3.1411	2.3709	0.51546	4.2461	1.4592	4.9013	2.9143	3.0167	1.6457	2.7676	1.0996	4.6116	2.3653	4.9562	1.5189	-0.8271	4.9279	1.4535	0.61272	0.31302	1.2107	3.9349	2.763
-11.931	-13.375	-14.827	-13.839	-13.275	-14.13	-11.687	-13.465	-10.759	-9.8129	-11.959	-12.323	-13.974	-13.254	-12.401	-12.877	-13.611	-12.922	-13.893	-12.317	-7.9296	-15.406	-12.799	-13.773	-12.521	-11.388	-14.136	-10.925	-11.224	-11.739	-12.71	-12.417	-12.241	-15.344	-14.814	-14.708	-12.321	-11.267	-14.348	-11.384	-12.26	-11.212	-13.656	-12.878	-13.874	-12.92	-14.512	-9.0651	-13.745	-8.8289
6.0343	0.27323	2.1673	4.6495	1.2996	3.9257	1.9235	3.6607	4.0218	1.2937	5.1324	2.1699	4.664	3.7274	1.8283	6.8938	2.3037	4.1425	7.047	5.0633	8.2956	2.8355	4.7911	4.0889	3.7049	7.64	7.4364	2.5893	7.4081	4.4212	1.8574	1.248	3.0531	6.8948	5.8275	5.5763	5.3442	4.0923	1.1887	5.4198	3.9484	1.4891	4.5624	3.7886	4.7892	4.9188	8.0203	7.0934	6.0537	7.3816
7.6921	7.0609	4.6692	5.1157	4.5262	4.1099	2.4172	6.6444	4.3176	5.1699	5.1659	5.6143	6.9122	2.3206	3.4476	4.4587	4.6027	5.2429	3.463	4.6585	4.1063	4.2802	3.6605	7.1368	3.9556	5.2725	4.3931	3.1615	5.048	5.2822	3.7915	6.2119	6.3201	5.3505	5.5507	6.7387	5.0049	3.4163	8.3824	3.6002	6.315	7.2262	6.3722	-0.26506	8.2038	6.558	0.73609	3.7577	2.3788	2.8728
8.1252	6.9054	10.463	9.3834	6.4232	9.0214	10.825	7.3355	10.634	7.3118	5.3931	6.3102	9.7456	11.126	6.9753	8.6888	8.2885	9.88	10.854	9.0064	12.457	8.8958	8.6908	8.6177	10.507	6.2154	7.2085	7.2955	6.9786	7.7797	10.397	9.9282	8.3732	6.7252	8.471	7.8334	10.125	8.4321	7.7565	5.4123	8.201	7.6777	9.7232	6.9345	9.513	6.2432	6.4248	10.674	7.5461	7.8855
-3.4353	-3.5772	-2.9973	-5.0368	-5.7284	-0.86423	-4.4593	-4.065	-4.5608	-4.6948	-4.8529	-4.4707	-5.8291	-5.8449	-3.9833	-3.5715	-3.4174	-5.4874	-6.3192	-7.0927	-2.7449	-3.493	-4.1097	-4.9864	-3.4551	-1.6609	-3.0818	-1.4329	-6.8655	-5.5329	-5.6712	-4.4079	-3.5078	-2.5171	-3.5566	-2.9745	-4.3492	-3.9203	-3.4528	-7.2809	-7.1723	-2.8156	-3.7585	-3.0555	-5.9421	-0.046663	-1.1749	-6.4419	-2.6217	-2.3855
3.0579	4.1648	6.4518	5.0678	2.6656	2.6331	4.901	-0.80809	4.9495	5.2038	5.6366	1.8374	3.6619	3.8269	4.282	4.566	4.7896	3.6183	4.7388	7.1893	3.0958	5.2742	5.2338	1.2134	2.9849	1.9709	3.3773	4.4254	3.1798	4.8732	6.2643	2.5829	0.30342	4.243	-0.71412	1.8815	0.3012	2.7427	5.5894	5.6602	7.1324	2.1999	3.977	5.7598	2.1306	2.3432	2.2391	5.3931	3.584	8.1871
1.8205	-0.50308	-2.1361	-0.35821	-3.6358	-2.6725	-1.681	-3.4507	-1.6129	0.43118	-0.74483	-0.44059	-0.017805	-2.9812	1.335	-3.19	-1.902	-1.2945	-5.8202	1.5385	-3.747	0.025104	-4.0089	-2.5373	-5.4371	0.12521	-0.87422	-3.4759	1.9946	-0.80408	0.24759	-2.3751	-0.002508	-0.62019	-0.93359	1.6178	-0.38321	-0.62239	1.1251	0.37545	-1.4414	-1.9996	-0.90656	-0.40267	-0.73366	-1.1388	-1.3849	-0.24376	-1.0293	1.1002
-11.433	-11.199	-15.223	-15.734	-13.791	-8.7155	-13.851	-10.632	-10.189	-11.15	-13.969	-16.037	-11.175	-14.676	-9.3145	-10.3	-16.951	-15.743	-14.303	-15.097	-13.8	-10.1	-12.924	-13.426	-11.752	-16.569	-10.481	-12.781	-13.374	-13.484	-11.1	-10.233	-11.568	-11.389	-10.111	-14.178	-12.13	-13.7	-12.649	-12.372	-13.89	-12.801	-14.508	-13.23	-15.154	-13.109	-14.341	-13.506	-14.878	-10.487
-7.2971	-3.0141	-4.4922	-5.7862	-6.0383	-4.5761	-4.996	-5.402	-5.1566	-3.2313	-6.147	-4.973	-3.0256	-4.9456	-4.5585	-6.8089	-6.0057	-3.0539	-5.5961	-7.9586	-4.7001	-2.8897	-4.6168	-5.3608	-2.4831	-5.0991	-4.0161	-1.7847	-3.1121	-2.9751	-4.1032	-7.4809	-4.5213	-2.9204	-2.3399	-9.0245	-5.2414	-5.7543	-3.9445	-8.1033	-3.3618	-4.6278	-3.9031	-5.8291	-7.0569	-3.1978	-2.8038	-2.0599	-6.2691	-2.9045
2.7811	0.59521	3.0616	4.1963	1.0655	0.25065	-0.34247	0.33649	-2.2315	-0.70774	-1.834	0.23567	0.66998	-0.37085	-3.409	-1.113	-2.999	-1.8066	-0.17387	-0.11071	1.213	-0.22101	1.2474	1.5526	2.0988	-0.64061	1.9168	-0.95215	0.46392	-1.2553	1.7096	3.1696	0.69239	2.1536	0.10659	2.5245	5.2797	-4.1585	1.0339	-2.3249	1.4343	-0.64127	2.6188	-1.0246	-2.4394	-0.68292	0.85393	2.4914	-2.1453	0.12575
4.7121	3.4332	4.3913	6.9603	4.4225	7.4925	6.8376	7.0438	5.6461	7.3764	5.4428	6.55	6.848	3.5992	5.547	3.7627	8.7426	8.1745	5.4569	4.2897	3.827	6.374	6.0627	4.6384	5.636	4.9755	7.8519	4.6432	4.8368	3.9739	4.6902	2.2098	2.7438	4.5095	5.902	1.0088	3.482	4.2617	4.3845	2.8885	2.3191	4.1561	5.7569	3.9589	4.104	7.7965	8.2549	6.5186	5.9684	8.0587
-7.9812	-4.6351	-3.8773	-6.18	-7.4442	-8.7766	-10.076	-9.2875	-9.3001	-5.8886	-6.8014	-8.2724	-9.3396	-10.212	-8.3705	-7.2486	-7.5272	-10.565	-9.9041	-3.6666	-4.1824	-7.2909	-10.897	-8.4012	-6.4898	-7.6165	-9.0017	-8.5435	-6.2835	-6.6834	-9.2587	-7.8983	-5.8736	-6.995	-7.8642	-8.1591	-7.9295	-11.083	-8.0776	-5.501	-7.7562	-7.8374	-9.151	-9.7665	-5.5361	-8.4164	-6.4702	-6.4116	-6.2509	-6.3242
-3.6771	-1.3367	-3.4578	-5.1944	-4.6486	-3.0693	-1.0224	-3.3108	-1.0661	-1.1792	-2.3205	-1.5514	-5.3519	-2.8923	-1.6855	-0.72583	-5.8251	-2.7607	-1.9147	-3.0628	-1.5094	-1.4774	-3.6158	-3.8592	-2.1874	-4.4305	-1.4054	-0.74675	-4.4559	0.76346	-2.8095	-3.8395	-4.9073	-3.5128	-3.4583	-2.2122	-0.97166	-4.3928	0.56766	-0.20836	-3.5538	-3.3194	-5.2194	-6.622	1.5799	-2.6104	1.2379	-3.5086	-3.2457	-5.0058
-16.986	-14.153	-15.971	-15.953	-8.5799	-15.139	-13.869	-13.825	-16.111	-14.48	-16.201	-15.694	-11.802	-12.328	-15.498	-12.502	-16.33	-11.139	-14.817	-15.165	-12.012	-11.458	-13.319	-11.954	-12.079	-15.558	-14.172	-11.656	-14.419	-12.233	-13.991	-15.539	-10.618	-16.174	-16.901	-18.086	-13.164	-13.093	-12.425	-16.983	-13.254	-16.401	-12.952	-12.868	-14.965	-16.045	-14.423	-15.287	-14.8	-15.27
12.043	8.0116	6.611	9.3351	8.685	11.19	9.8403	10.253	7.0985	7.7836	5.268	8.245	8.1204	7.6575	9.3033	8.2016	9.6118	8.7333	7.7201	6.354	8.3882	8.7801	9.7043	9.9714	7.5114	7.7493	8.4424	8.1651	7.8653	8.1187	6.5382	11.503	9.6849	5.6297	7.7815	6.4416	7.027	11.783	10.038	8.4442	7.9137	8.1244	9.8759	9.1034	6.559	9.6828	10.774	10.148	7.863	8.598
-6.5216	-10.524	-5.279	-7.4222	-8.3052	-7.2069	-7.461	-7.915	-9.691	-6.1456	-6.8498	-11.623	-7.8389	-9.6144	-8.3699	-9.525	-4.6044	-10.076	-11.15	-8.1458	-9.9353	-7.2632	-6.1813	-6.336	-7.4955	-12.239	-8.0314	-9.6306	-5.933	-7.5284	-8.4663	-4.4048	-7.8341	-7.703	-3.0942	-5.0477	-9.7786	-6.3397	-7.9437	-7.9632	-8.6119	-7.5682	-6.0581	-7.9506	-10.553	-5.6901	-10.698	-9.344	-8.9551	-7.6118
-11.881	-13.609	-12.187	-13.386	-11.655	-14.989	-13.735	-13.888	-11.724	-10.064	-11.363	-10.638	-13.993	-9.971	-14.015	-13.724	-10.016	-12.63	-10.526	-13.637	-11.202	-12.18	-10.938	-12.844	-12.539	-12.896	-10.165	-14.218	-11.587	-12.033	-15.687	-13.04	-12.65	-13.963	-13.393	-13.078	-13.5	-15.025	-10.805	-10.307	-12.217	-12.408	-16.181	-12.102	-12.828	-12.581	-15.112	-13.604	-12.025	-13.473
8.5663	4.7806	7.5161	5.4281	4.7927	10.239	5.7557	6.0832	4.2026	2.2868	6.1661	8.7366	3.1506	9.9689	6.836	6.9587	8.3771	6.1327	6.2245	5.2944	7.2035	7.1898	8.8206	5.4904	6.6828	5.18	9.3045	7.1547	6.4846	7.9075	6.9293	4.9204	6.9804	3.8464	7.479	5.1553	6.9662	8.1217	6.7766	5.2558	5.8881	7.7606	9.3822	3.4661	4.2109	8.8321	7.2192	6.1333	6.9742	9.6676
-6.9054	-10.715	-8.8418	-8.6039	-9.5191	-12.728	-7.7425	-9.143	-9.3889	-12.524	-8.594	-8.6894	-10.115	-9.7275	-12.674	-9.3411	-12.778	-11.699	-6.0626	-13.227	-11.401	-12.995	-7.9848	-12.606	-9.3054	-9.8138	-10.71	-9.6949	-10.182	-14.653	-10.835	-9.3257	-9.6665	-11.623	-9.7105	-10.334	-10.236	-7.2343	-8.7363	-10.708	-11.005	-10.057	-11.852	-12.661	-9.7642	-9.7526	-14.964	-10.625	-7.9301	-11.138
3.9824	5.2609	4.3715	2.8841	2.8388	2.059	0.90252	4.343	0.18582	0.84343	4.0539	3.4101	3.157	3.2472	2.7175	2.8455	2.5774	1.6402	4.5503	4.0537	1.5699	1.8192	4.8733	2.381	1.8091	3.2059	3.7022	2.9703	1.5853	3.8752	3.9357	3.3822	2.8803	3.5015	1.9021	-1.4298	1.6377	1.7457	0.3233	0.82548	1.9935	1.1627	4.4217	-0.4389	2.0626	2.3099	2.4504	2.6774	-1.6872	2.0166
3.5203	5.5788	2.6214	0.83508	2.207	1.4158	1.6246	4.6903	1.286	1.5893	2.9544	3.8194	1.7782	1.6863	1.8106	2.3924	3.9252	6.2988	4.5966	4.2836	2.559	2.485	4.5514	3.5172	2.6517	4.8066	1.0521	2.9169	1.4588	-2.2074	1.4466	2.7672	-0.65608	2.1418	4.1435	3.5856	1.9319	3.1664	4.4804	5.0614	3.0797	2.8069	1.2387	2.8639	2.2535	4.8521	0.6826	2.9665	4.9609	3.1759
-14.799	-11.666	-15.751	-14.198	-11.396	-15.772	-10.661	-11.49	-15.929	-9.0602	-10.807	-14.165	-12.062	-14.351	-10.99	-16.122	-12.264	-10.905	-15.38	-13.655	-13.544	-11.166	-15.004	-14.987	-10.458	-12.256	-13.31	-14.092	-14.245	-13.813	-11.668	-14.513	-13.117	-10.972	-11.67	-10.395	-10.323	-9.3846	-15.444	-13.675	-13.957	-10.223	-12.371	-11.053	-11.747	-11.776	-12.553	-12.731	-12.664	-11.032
-1.2678	-3.4692	-4.4263	-0.20911	-3.3176	-1.6386	-5.0643	-3.8902	-3.6093	-2.0702	-4.2733	0.32895	-5.4819	-2.5831	-3.6638	-3.5918	-4.0218	-7.0563	-2.1027	-2.3384	-0.35242	-3.618	-2.9065	-2.4006	-2.607	-2.891	-1.9529	-3.9434	-5.3885	-2.0202	-0.88863	-3.459	-2.5718	-1.4222	-5.2388	-3.9173	-2.481	-3.9919	-3.9131	-0.73543	-2.0898	-4.2562	0.44886	0.54034	-2.6654	-4.6672	-1.5905	-1.4667	-3.6952	-2.7475
-15.581	-17.611	-16.088	-17.69	-14.455	-16.792	-14.985	-14.628	-12.669	-16.799	-12.867	-14.975	-14.998	-16.682	-14.532	-15.091	-15.266	-17.638	-16.261	-15.955	-14.422	-15.711	-14.498	-11.455	-16.797	-13.596	-15.934	-11.327	-15.745	-13.743	-15.502	-16.095	-13.408	-15.989	-15.245	-14.219	-14.087	-12.662	-15.585	-14.109	-15.555	-16.169	-15.285	-10.132	-15.506	-10.613	-15.772	-14.808	-15.326	-14.151
6.9463	8.7364	8.4992	6.0714	4.0348	9.7866	6.8445	7.1316	6.0109	7.9343	6.5351	9.9026	4.8677	5.4717	4.6753	9.5332	7.3003	7.9636	7.7729	5.7137	6.5912	8.8947	5.9857	4.6989	7.1956	2.1879	9.7661	6.6389	7.9908	9.9277	5.128	5.3986	7.7768	5.2914	8.2424	6.2501	8.5476	4.9811	8.0231	6.8708	5.5231	5.7263	4.296	4.8104	6.7601	5.762	9.5331	5.4049	7.4117	5.7761
0.24282	0.048057	0.58409	0.525	4.1081	1.5604	1.8011	-2.178	1.9073	0.7312	1.6461	-2.2012	1.6896	0.13299	3.1349	2.7322	0.64255	0.69349	2.1641	2.3093	-1.3106	1.93	1.9048	1.519	-2.537	0.19555	2.3292	-0.86576	-1.2565	-1.8834	2.8323	0.57553	-0.039921	-1.072	0.43056	-0.052158	2.7637	1.2558	3.2527	0.54301	-4.5714	0.90704	0.13202	-0.80047	1.7547	-1.8983	-1.4814	1.2871	1.4662	1.9279
-6.5984	-5.6062	-6.7505	-7.0716	-4.8807	-7.301	-3.6167	-6.4787	-5.1956	-3.4197	-4.3737	-5.4644	-5.6282	-0.33722	-6.3018	-8.1923	-3.6544	-7.7321	-4.0672	-4.7316	-5.6447	-6.9949	-7.5519	-8.0889	-4.3092	-4.7828	-5.1793	-3.992	-6.5472	-4.4996	-6.7993	-5.5327	-6.2643	-5.4468	-6.1169	-4.58	-7.381	-5.6502	-4.5403	-7.7557	-2.668	-3.0469	-5.92	-5.7334	-7.6307	-3.574	-5.1639	-4.8354	-5.138	-7.0954
4.9075	4.5496	1.5305	1.9951	2.7712	-0.69616	6.9127	2.5405	0.30764	-0.094728	1.9608	1.1419	2.733	0.55292	1.9405	1.1531	2.388	-0.44561	0.86773	1.4015	-3.1982	0.80235	1.1861	1.013	3.2989	3.5891	-0.69675	-0.90362	0.97922	4.034	1.0383	-1.3109	2.6334	2.2569	-0.48777	2.1369	3.8228	6.644	3.556	-3.7911	-1.3287	-1.6972	2.7657	-0.92224	1.8582	1.0591	1.8729	0.14204	2.4258	0.99371
-20.33	-22.348	-20.723	-20.675	-21.262	-21.47	-20.642	-20.187	-20.616	-18.636	-22.455	-19.466	-18.403	-18.217	-20.635	-22.703	-20.309	-20.688	-18.851	-18.603	-22.891	-22.392	-20.634	-21.025	-23.878	-17.355	-21.279	-18.916	-21.062	-20.45	-21.335	-23.365	-21.265	-19.774	-24.319	-22.496	-22.279	-19.739	-18.836	-18.544	-20.038	-22.599	-22.009	-18.758	-21.124	-19.806	-21.938	-22.868	-20.648	-18.933
-11.098	-9.5181	-14.075	-11.896	-12.177	-13.094	-10.902	-14.961	-10.029	-10.982	-9.4023	-11.986	-10.561	-10.988	-13.833	-11.4	-12.514	-13.046	-11.911	-12.02	-12.507	-11.557	-10.145	-14.065	-11.142	-13.364	-8.2577	-10.022	-11.633	-13.54	-11.273	-11.378	-11.04	-13.105	-12.392	-11.065	-8.6225	-10.315	-11.184	-10.215	-10.525	-15.676	-10.82	-10.492	-14.592	-11.181	-8.617	-11.505	-11.993	-9.5787
-8.4328	-7.8389	-7.6929	-8.5103	-5.9735	-5.1282	-6.8995	-6.6532	-7.8222	-6.5817	-7.7565	-7.1132	-7.5871	-7.1315	-5.7136	-7.6037	-6.5047	-8.3225	-9.975	-10.187	-6.5823	-11.763	-6.3572	-8.7042	-10.331	-6.9143	-8.973	-8.4993	-8.981	-6.4209	-8.787	-7.9965	-6.4935	-5.5054	-7.4319	-8.1115	-7.1693	-7.503	-5.914	-6.457	-10.238	-7.4225	-6.2947	-5.525	-9.8526	-9.0805	-8.9289	-6.9456	-4.7797	-7.8386
6.6399	8.0525	7.9656	4.2471	5.95	6.2094	7.142	6.4792	6.4222	5.6009	6.4529	7.645	6.5399	6.3342	6.1564	9.344	7.9792	6.2361	5.2876	11.294	8.0544	4.0517	8.6569	3.7656	3.6192	5.297	7.7205	6.0475	8.1609	4.1782	8.5701	7.7008	8.0509	7.0421	3.5085	5.2238	3.571	3.3128	9.5017	5.3859	8.787	3.3538	3.8833	5.3713	8.897	5.9361	7.0107	6.6774	7.2028	8.6686
-7.8934	-4.828	-6.7549	-9.147	-6.5414	-9.2324	-4.4117	-7.1343	-5.3653	-5.8216	-6.8864	-3.9995	-8.2436	-5.2408	-9.7518	-7.2995	-7.1723	-7.3239	-6.683	-5.226	-7.367	-8.5495	-3.6682	-7.7475	-6.9977	-7.8216	-8.8676	-6.1132	-7.6122	-9.2666	-9.0734	-9.9919	-6.2602	-10.906	-9.0159	-4.244	-5.8477	-4.1643	-7.5434	-6.6873	-8.3788	-8.9982	-9.3419	-10.915	-8.4374	-10.709	-7.0103	-5.8109	-4.8824	-9.293
-5.8654	-2.6475	-2.7993	-1.981	-3.9292	-4.9594	0.30032	-6.2037	-1.7722	-0.63548	-5.1981	-4.508	-7.1821	-0.42645	1.3497	-4.4529	-2.6083	-3.6322	-5.0061	-2.3111	-1.0241	-2.5266	-6.637	-3.9292	-6.2606	-3.3003	-2.5993	-5.9449	-6.6086	-4.4272	-4.4725	-2.8099	-8.9078	-7.8417	-2.9071	-5.515	-6.5013	-3.5106	-3.5127	-3.584	-0.7917	-5.5703	-2.3068	-4.6064	-6.4602	-4.8881	-4.5208	-2.7089	-5.3722	-4.8648
3.5816	-1.4875	-2.6345	-3.7635	-2.521	-2.1059	-1.4623	-0.41925	1.3246	0.63609	-2.6184	-3.5885	-1.9238	-0.64624	-2.0071	-3.4859	-1.9797	-3.3105	-0.92102	-3.0526	-2.3664	-0.19437	2.8761	2.8369	-0.84864	-2.9891	-2.167	0.89129	-1.9084	-1.4545	-0.31528	-0.44307	-0.76522	-2.3962	-1.4834	-2.7821	-0.085737	-1.3188	-3.7155	0.22612	-2.6441	-5.3081	1.9599	-0.0030467	0.33861	-2.7403	-0.82916	-1.1438	-2.9545	-1.231
-1.7899	-4.3317	-7.3544	0.26498	-5.6551	-5.0671	-3.0399	-4.3724	-3.1726	-6.3449	-2.5136	-4.3079	-3.4914	-2.6874	-3.4931	-2.4374	-1.7904	-5.4075	-1.9991	-1.8067	-0.54396	-5.9744	-2.1131	-0.83254	0.14665	-4.7065	-2.3498	-3.3927	0.095529	-3.3904	-4.9586	-6.3834	-1.6187	-4.5582	-2.1773	-4.0295	-4.2389	-3.9437	-0.42928	1.0646	-2.9035	-6.8559	-5.9483	-1.0656	-3.1682	-0.31002	-4.3331	-1.5558	-0.89062	-3.6187
-12.612	-14.468	-13.095	-17.861	-15.29	-13.426	-13.196	-12.333	-15.664	-14.264	-14.339	-15.583	-16.996	-13.656	-13.462	-12.66	-14.921	-14.42	-17.167	-13.74	-13.594	-14.943	-17.194	-16.706	-15.194	-17.413	-11.892	-11.523	-15.933	-13.104	-16.983	-16.242	-20.233	-14.924	-15.569	-14.033	-13.978	-17.126	-11.159	-12.784	-12.382	-15.368	-13.985	-15.311	-14.207	-15.387	-14.594	-13.428	-15.477	-11.44
0.36768	-2.931	-1.8393	-5.3083	-1.2927	-0.78005	-1.0867	-1.6056	-3.1379	-5.4879	0.027946	0.10241	-6.7431	-4.4708	-2.5427	-3.812	-1.6005	-1.1491	-3.4836	-3.2018	-1.0035	-3.7559	-2.4695	-2.2259	-1.1235	-3.8313	-0.98078	-2.3114	-4.4507	-1.2717	-3.2435	0.54014	-2.4401	-0.8913	-4.4319	-4.5856	-3.75	-3.9946	-2.2143	-1.7193	-4.6189	-2.5997	-4.0066	-0.43017	-4.3125	-4.4455	-3.1076	0.25269	0.93317	-2.7852
0.31558	0.81323	-1.0652	-0.83849	-1.3491	2.7765	0.76602	0.1063	-0.9044	-1.8665	2.9373	-1.4046	-0.37223	0.92812	0.89638	0.073218	-1.6667	-2.3274	-1.6237	0.97572	1.9816	0.16551	1.0637	-0.42314	1.1579	3.3501	2.6016	2.1645	1.1537	1.3231	0.46141	-2.1429	0.23972	-0.52275	1.3156	-0.18016	0.44851	0.6191	-2.472	0.48639	0.7485	0.77233	0.13111	1.1044	0.60588	0.14102	0.59859	-3.1506	1.5226	-1.6223
-4.2298	-5.983	-2.7644	-0.68202	-0.9472	-3.7452	-2.5934	-3.9898	-4.2472	-1.5758	-1.0606	-1.2889	-3.6879	-1.9819	-3.0411	-2.2622	0.99323	-4.3514	-2.9024	0.084401	-2.6996	-2.6103	-4.3377	-0.63661	-2.585	-3.8657	-0.57748	-0.90529	-3.3917	-0.93165	-7.6745	-2.7775	-4.9241	-2.849	-3.7846	0.066144	-6.9542	-5.8813	-3.0208	-3.8609	-2.5233	-3.7936	-6.4671	-2.6533	-3.3198	-5.4599	-3.5615	-3.1527	-2.8396	-3.0262
-1.1855	0.77675	-1.7568	-0.25811	1.0974	2.0502	2.4129	-1.5627	-2.4677	0.55355	1.1123	4.9845	1.0434	1.1693	3.2332	-1.3742	1.2119	-3.3728	1.7926	2.3571	1.5829	0.46222	0.90191	0.95976	-3.1743	3.3334	-2.1975	-0.18125	-0.37562	0.32062	-2.3203	3.3701	-0.10766	0.81026	-0.82836	2.807	-0.15434	0.23336	0.62942	1.4897	1.2989	1.3443	-2.0706	0.52789	-4.4808	-0.73065	-0.57738	0.37027	1.1635	1.7075
-0.432	-1.9034	0.58941	3.3581	-1.4258	1.1801	0.48696	4.3202	1.7865	1.2067	1.244	2.0539	1.1814	4.0583	3.4558	1.6509	0.94074	2.9452	1.5483	0.82882	-1.0021	5.705	1.9406	1.0542	4.6028	0.52742	0.13916	-4.3151	-0.31736	0.44123	1.403	2.1128	2.2373	2.7454	0.35355	0.77149	1.3623	2.9464	1.2389	1.0591	2.8937	2.4517	-0.49107	3.0908	5.3064	5.0873	2.8142	-0.28813	-0.097357	1.7175
-1.5116	0.48929	-3.8722	-0.26278	-1.605	0.10295	-3.3799	-0.59508	-3.7835	2.0567	0.012697	-1.4926	2.2244	-3.4551	-0.43382	-1.5336	-0.34257	-1.9162	-5.4778	1.654	-4.0524	-0.81142	-2.12	-0.82715	-2.4092	0.3052	0.014628	-3.5714	-2.5705	-1.7175	-2.879	-1.6634	-5.196	-2.54	-1.6533	-2.0814	-4.2613	-2.1971	1.8618	-3.0822	-1.9577	-0.29736	1.5812	-1.9806	-3.2507	-3.5679	-0.99341	-2.1587	-0.76776	-5.5377
-3.7872	-1.1048	-2.2272	-4.2415	0.3407	-3.2666	-4.1589	-2.146	-4.4603	-4.7065	-6.101	-1.1824	-2.272	-2.4355	-5.1961	-5.3323	-6.652	-3.836	-2.7657	-4.6643	-4.5029	-4.9928	-1.5794	-7.2184	-5.4526	-4.7987	-6.8734	-4.0531	-1.8882	-2.6149	-4.9017	-5.7791	-3.9716	-1.3009	-4.3173	-1.8141	-6.2073	-3.2542	-2.1944	-4.2344	-1.9041	-0.61912	-3.7782	-6.4993	-3.4053	-5.6162	-2.0858	-0.99504	-1.4091	-2.6475
-11.906	-13.778	-12.398	-9.1846	-13.416	-9.2236	-12.203	-14.704	-9.2477	-11.832	-6.3404	-13.816	-10.637	-7.4388	-10.331	-9.9001	-13.669	-10.175	-10.159	-13.097	-9.2469	-11.6	-11.951	-9.2192	-11.315	-9.525	-9.7985	-12.847	-11.429	-10.749	-12.746	-11.15	-12.896	-9.8684	-12.795	-13.85	-9.8453	-13.879	-10.953	-12.823	-10.541	-11.616	-12.391	-11.858	-14.426	-12.964	-10.714	-9.5442	-12.163	-14.54
-3.6394	-4.8045	-3.0392	-2.8505	-3.8419	-1.7707	-2.9447	-3.3267	-2.749	-5.7958	-3.245	-3.108	-0.61764	-3.703	-1.674	-0.11535	0.088523	-1.9414	-3.2716	-1.2252	-4.3687	-7.9064	-2.9227	-3.1803	-6.0921	-4.7907	-2.7905	-2.5209	-0.36482	-4.8334	-5.0539	0.11285	-4.5027	1.8256	-6.1852	-2.8596	-4.7078	-4.7816	-2.0818	-2.5977	-2.1267	-4.7575	-2.8702	-1.0294	-1.7236	-0.82785	-5.3224	-5.1627	-2.5093	-2.7638
-1.6893	-1.4962	-4.2476	-0.7352	-0.10348	-2.5739	-0.61483	-2.1839	-0.094153	-3.003	0.27144	-3.4447	1.362	0.57591	-1.684	1.787	-1.3511	-3.3496	-2.4338	-4.7348	-1.9263	-1.075	-1.6637	-2.4275	-1.6984	-1.2259	-1.6456	-5.2808	-1.1923	-4.9315	-1.4199	0.39892	-0.60593	1.4422	-1.8577	-0.48596	1.0922	0.56146	-4.9185	-0.13524	-1.4346	-0.10374	-0.34352	0.48117	-1.0465	0.5123	0.18384	-0.20672	-1.7665	-0.5533
-7.5376	-8.1274	-10.367	-8.9077	-10.02	-6.935	-8.3621	-9.2068	-10.869	-6.4673	-8.5576	-14.14	-7.797	-10.158	-8.7125	-10.159	-6.1445	-8.8951	-7.8564	-10.048	-10.841	-10.095	-9.0539	-10.677	-10.433	-9.4866	-6.8072	-9.7846	-8.0574	-11.177	-9.7212	-7.4336	-9.4602	-7.9007	-11.995	-10.064	-6.5271	-8.5917	-10.835	-9.3793	-6.5953	-11.847	-7.4809	-10.118	-8.181	-9.8632	-7.7616	-10.815	-10.781	-6.5985
1.0056	-1.3924	-0.54677	0.6396	-0.82135	0.65162	-4.0959	-0.64533	-0.7661	-2.1087	1.2317	-2.6712	-1.3362	-1.9033	-0.76297	1.9178	0.15157	-1.093	3.053	-3.0374	-0.56247	-2.0369	0.54973	-1.3005	1.3195	1.2144	3.8275	0.018633	-1.5539	0.60571	1.0157	1.1263	0.49464	-1.5948	-2.7158	-0.094944	-1.8307	0.15933	-5.4684	1.7884	-0.63049	2.241	2.2078	0.67265	-0.10097	-1.2866	-0.012637	-0.18678	-0.20681	0.7306
-1.0713	-4.9607	-2.6321	-0.6925	-1.5759	-1.8298	-3.6599	-1.865	-2.8131	-2.0534	-1.469	0.71142	0.43535	-3.1499	-3.8987	-1.5584	-0.43701	-3.4783	-4.271	-6.4366	-4.9323	-2.0343	-1.134	-1.9843	-1.8821	-2.6901	0.45693	-3.7407	0.13632	-2.7014	-2.0019	-1.0609	-1.1131	-3.839	-0.53382	-4.6677	-3.53	-1.9877	-2.3915	-3.905	-3.809	0.1203	0.28952	-5.1241	-2.2241	-2.464	-1.6085	-1.9032	-1.9804	-2.3442
2.903	0.91465	-1.0407	-1.8398	-1.8956	0.67457	-0.37104	1.75	5.5292	-2.7151	1.5971	0.86883	1.5416	-0.32347	0.12099	2.4337	0.24961	0.8985	-2.0632	0.9473	-0.91666	-0.67036	-1.45	-2.7168	-0.41625	2.8985	-0.67184	-2.1791	0.0030165	-0.21579	2.9155	0.99829	1.6126	-1.0202	1.0191	1.7902	-0.40863	-0.0024425	-2.2076	0.90439	1.3802	2.3993	-0.092374	-1.2132	0.91133	-0.88395	-1.9726	-0.64528	1.5303	2.5539
-9.1491	-10.374	-9.9798	-13.22	-11.767	-12.48	-10.657	-11.336	-9.261	-12.296	-9.7432	-8.9924	-10.04	-11.276	-12.779	-9.9071	-14.762	-12.996	-11.846	-13.33	-11.646	-9.1266	-9.633	-11.736	-11.949	-9.8615	-8.9512	-11.078	-13.387	-12.746	-15.294	-12.135	-10.738	-10.318	-10.019	-12.334	-13.808	-13.544	-8.9293	-12.916	-8.2098	-13.205	-10.984	-10.552	-11.55	-11.154	-10.268	-8.8469	-10.289	-12.741
-10.867	-11.615	-10.639	-10.642	-13.551	-13.332	-11.209	-8.6834	-13.395	-13.634	-12.978	-8.8204	-12.136	-11.019	-12.988	-11.776	-14.351	-10.592	-12.024	-10.488	-8.5107	-12.983	-12.551	-11.594	-11.412	-9.2714	-10.905	-11.979	-12.187	-9.2954	-10.362	-10.085	-9.318	-11.3	-12.196	-10.774	-11.955	-10.047	-14.128	-9.054	-9.7861	-11.181	-10.435	-14.248	-10.529	-6.6098	-12.575	-11.293	-12.63	-10.66
-1.2057	-4.4988	-1.4879	-1.0568	0.35802	-3.7074	-2.7747	2.1534	0.48112	-3.2783	-0.58339	0.11618	-2.2976	-0.95601	-2.9771	-2.9325	-1.8398	-0.50819	-1.0279	-3.5709	0.14083	-0.22629	-0.82213	-4.5785	-0.63451	-0.59258	0.96256	-2.6892	-1.4103	-1.5726	-0.89325	-0.42777	-4.6957	2.3632	-1.5574	0.70127	0.074625	0.23353	-1.5717	-2.6655	-2.4747	-2.5201	0.71686	-0.88574	-0.70569	-2.2986	-2.5485	-1.0231	0.67236	-0.30618
-11.271	-14.803	-12.422	-13.597	-10.708	-12.153	-11.656	-10.091	-10.319	-11.807	-12.029	-11.734	-12.056	-13.646	-13.669	-11.983	-13.329	-13.746	-11.732	-12.246	-13.109	-13.507	-13.39	-11.864	-13.84	-10.522	-15.041	-13.214	-9.6837	-14.446	-14.124	-13.631	-11.216	-14.532	-13.399	-15.574	-12.042	-13.582	-15.81	-12.665	-12.739	-14.204	-10.475	-14.106	-13.887	-10.55	-10.825	-12.825	-16.298	-7.5469
-11.976	-7.8653	-9.6816	-8.4634	-10.596	-9.6326	-8.8484	-11.072	-10.465	-9.4379	-14.278	-13.137	-10.205	-15.487	-10.201	-16.77	-9.3973	-8.9307	-11.321	-9.6303	-11.088	-11.654	-7.9869	-10.825	-8.9858	-8.0291	-10.992	-11.719	-11.585	-12.304	-14.2	-11.507	-10.621	-8.6906	-11.975	-14.202	-12.974	-11.956	-11.719	-8.0472	-8.6917	-12.882	-11.61	-9.4742	-6.4943	-8.4684	-8.9159	-11.695	-10.733	-12.529
-14.584	-10.794	-14.694	-12.484	-13.646	-13.688	-12.612	-12.454	-14.772	-11.073	-12.694	-12.312	-11.255	-12.879	-15.157	-12.611	-12.132	-11.515	-10.687	-14.164	-10.332	-10.334	-10.499	-14.186	-13.08	-13.733	-11.556	-12.754	-11.634	-10.375	-12.031	-9.9547	-12.394	-10.605	-13.47	-13.468	-15.537	-12.221	-13.53	-14.255	-13.823	-15.196	-15.142	-11.609	-14.917	-12.934	-10.872	-15.827	-13.972	-13.668
-11.353	-12.315	-10.068	-13.162	-11.366	-9.9049	-10.908	-10.399	-11.874	-11.986	-8.0804	-10.006	-10.032	-12.818	-7.7889	-11.589	-8.1105	-7.7572	-11.659	-11.612	-9.1718	-9.4403	-9.5045	-13.378	-8.7747	-8.4007	-9.3517	-10.922	-10.035	-11.041	-10.692	-7.781	-12.506	-6.1692	-12.045	-9.9625	-11.926	-9.9222	-9.0706	-8.8801	-8.6266	-11.911	-11.849	-9.4441	-11.464	-12.138	-10.458	-8.2112	-10.465	-11.265
-11.842	-11.591	-11.868	-11.054	-14.441	-9.6667	-11.126	-14.765	-10.389	-15.289	-11.499	-10.766	-12.146	-16.844	-15.356	-11.011	-8.5713	-14.874	-11.935	-10.879	-10.956	-11.269	-12.769	-13.668	-10.186	-10.886	-13.183	-13.751	-13.629	-9.3884	-14.23	-12.566	-11.301	-15.194	-10.41	-11.993	-11.137	-13.917	-13.114	-8.4055	-10.653	-13.94	-14.114	-10.42	-16.154	-12.896	-13.677	-11.533	-10.651	-13.713
-3.3672	-0.57673	-5.6267	-0.0075653	-4.125	-3.0706	-0.86857	-3.9182	-3.2909	-1.4885	0.68462	-3.9548	-2.5207	-2.9339	-5.1916	-2.7579	-4.2882	-3.3266	-4.0315	-3.0252	-4.3071	-2.1498	-4.0811	-1.6287	-3.8906	-0.14991	0.55204	-4.1232	-4.4473	-2.978	-3.4754	-4.2449	-3.4003	-2.6862	-4.8582	-1.3191	-3.2464	-3.1924	-3.0311	-4.0563	-4.3378	-2.4952	-3.5111	-0.53586	-4.1887	-1.7207	-1.8532	-4.166	-5.508	-0.6789
-11.174	-12.648	-10.209	-7.5048	-6.1692	-8.9218	-8.2014	-10.595	-8.6195	-8.1044	-7.2884	-8.3245	-8.542	-8.8103	-9.012	-7.1132	-9.9835	-7.5809	-8.9236	-7.3257	-9.6718	-11.182	-7.69	-10.322	-10.329	-6.92	-5.1047	-7.7122	-8.8637	-10.695	-7.2774	-11.852	-10.143	-6.5761	-10.276	-7.1826	-9.5242	-8.3648	-9.6568	-9.029	-8.514	-7.3614	-10.678	-7.8543	-8.4225	-6.008	-8.1639	-8.7452	-9.6603	-7.7628
-0.1211	0.68944	0.66655	5.2027	0.59012	-1.5549	-0.63858	-0.6288	-1.5325	1.6324	2.1119	-0.92029	1.4168	-0.47405	-1.978	-1.5344	1.2719	1.8836	-0.51617	1.7384	0.82108	1.3237	3.2633	0.43023	2.6325	0.93476	0.10426	-1.7095	-0.95063	1.191	3.047	1.3197	0.17332	0.36076	0.050205	3.4298	-0.61855	-2.4061	0.76125	-4.116	-3.9882	2.304	2.5023	1.3889	2.0602	-0.066884	0.10345	-1.0401	-0.69695	3.5446
-3.8528	-1.7246	-2.58	-8.0462	-5.5719	-5.7926	-2.0438	-2.606	-6.3729	-5.1211	-6.8945	-7.4284	0.12338	0.2279	-6.3611	-5.5856	-1.9632	-1.9926	-4.4169	-3.4167	-4.4026	-2.7322	-5.6141	-1.2777	-5.3392	-4.7799	-3.3082	-7.0563	-2.6895	-3.8048	-4.8898	-3.4758	-4.2299	-7.9559	-4.4861	-4.8449	-6.9753	-3.0891	0.80863	-5.7151	-2.7325	-2.0074	-3.6968	-3.7492	-4.8681	-2.8495	-3.5048	-4.8217	-4.5023	-3.3928
-3.4231	-1.7508	0.36897	0.094032	-3.3648	-4.4752	-2.0413	3.7323	-3.6948	-0.38555	-0.61566	1.1157	-2.5726	-0.63395	-4.4989	-1.1299	-2.6786	1.263	0.70847	0.064202	-4.324	-1.2584	0.74534	-0.39693	0.25327	-3.2261	-1.1121	-0.82635	-0.62117	-1.5433	-4.3549	-2.0482	-4.1477	-3.5181	-3.5087	-2.079	1.4044	-4.3262	-4.3008	-4.0749	1.2538	-0.64801	-0.94344	-2.1986	-2.7554	-3.34	-1.3583	-2.2999	-0.98885	0.71053
-0.5997	-8.1118	-7.8097	-5.4463	-3.8372	-8.8708	-8.6203	-9.1192	-2.9496	-8.5836	-6.278	-7.8337	-6.0793	-7.1833	-5.2903	-3.1557	-6.3429	-8.9565	-7.4853	-9.0384	-7.8855	-7.8505	-8.1475	-5.9245	-5.0072	-7.4328	-4.8819	-7.2056	-6.0157	-8.1518	-7.7593	-6.2441	-5.1196	-7.9582	-3.2585	-7.1972	-4.9283	-9.0022	-9.1973	-4.3319	-4.3023	-6.3	-4.2773	-8.0286	-5.3909	-1.1769	-7.2244	-6.989	-4.4223	-5.5849
1.3897	0.77024	2.4161	-2.241	3.8483	0.65497	-0.47018	0.55398	0.53731	-0.95001	-2.5649	0.62579	1.7966	-1.6445	1.2828	-2.3983	-3.8354	2.3016	0.1752	0.57568	0.88283	-0.73522	-2.058	-1.1915	-1.5357	-0.28533	0.99835	1.7091	-1.5254	0.28794	2.3352	5.4458	-1.4588	0.42488	-0.22877	-2.9984	-0.020332	-0.67643	0.97829	0.48696	1.9954	-2.3321	0.76451	0.96978	3.436	-0.18231	-2.0199	0.85097	1.8399	-1.3143
-12.292	-10.2	-11.318	-10.488	-11.479	-7.6926	-10.806	-11.83	-7.4261	-8.2503	-10.273	-10.387	-6.8803	-14.393	-9.1297	-8.2503	-10.316	-7.9181	-10.681	-10.838	-9.3136	-8.442	-13.674	-9.0904	-10.597	-11.768	-11.332	-8.4346	-7.7829	-11.888	-11.92	-8.2299	-9.9215	-13.591	-10.198	-9.1964	-11.067	-9.9269	-9.1102	-10.605	-9.155	-9.327	-9.1176	-8.8155	-9.7486	-9.5558	-9.6459	-8.6231	-11.277	-8.9861
-9.7825	-11.708	-13.102	-9.2525	-12.95	-13.151	-12.889	-12.393	-12.105	-14.072	-13.287	-12.481	-8.6374	-11.83	-9.9217	-9.5141	-12.496	-12.74	-11.607	-10.341	-13.14	-9.7996	-12.836	-15.169	-7.058	-12.344	-10.119	-15.882	-13.89	-12.884	-13.149	-10.736	-10.456	-13.527	-9.4162	-11.82	-10.313	-12.069	-11.755	-13.771	-13.425	-11.326	-12.421	-9.6785	-11.938	-13.352	-13.627	-12.368	-8.8468	-12.362
-14.927	-13.775	-13.83	-10.578	-12.419	-10.427	-13.785	-14.312	-16.633	-14.064	-12.961	-13.011	-12.897	-15.206	-10.474	-12.064	-15.618	-15.612	-13.091	-11.224	-13.552	-13.794	-15.054	-13.112	-12.952	-11.924	-13.856	-9.8952	-12.942	-13.51	-14.923	-9.6572	-16.052	-14.352	-13.986	-13.267	-13.057	-8.3675	-13.772	-12.383	-15.338	-13.743	-12.668	-14.458	-13.798	-13.601	-13.502	-11.944	-12.896	-15.468
1.0682	0.6351	-4.9611	0.79441	-1.4847	-0.45151	0.41144	1.8449	0.28088	-1.8227	-0.38812	-1.6312	-0.35508	-2.8124	-2.3939	-0.83553	0.035954	-2.9057	1.7313	-1.2796	-1.1369	-0.71349	2.2183	-0.39447	-1.5277	-0.17978	0.84312	0.38973	-3.8399	2.6785	-0.17622	-2.26	-2.7698	-0.92551	-3.6556	1.3706	-0.28202	-0.70749	0.34704	2.2226	-0.29111	-0.15018	-1.9138	3.9529	2.1224	-0.048675	0.46199	-2.3091	1.8219	0.57213
1.8943	0.13431	5.0876	4.1638	3.1463	1.6059	1.8863	1.3049	5.4256	6.0928	5.9433	0.49946	3.2947	4.8942	5.6353	3.2368	1.7311	-0.08587	1.3916	4.001	4.1243	2.6198	3.6479	2.3997	3.3004	4.0648	0.86018	0.71219	5.04	4.991	2.1366	-0.82444	-0.0017531	3.3271	4.0577	2.8572	1.264	2.9442	-0.90215	1.6322	0.98332	4.5242	2.7357	-0.79423	2.5671	5.186	2.2333	2.8516	0.382	1.7919
-0.9118	-0.77164	-0.36644	1.1992	-1.4515	-4.4365	0.41554	-2.6086	-4.5588	0.20089	-1.4816	-1.7866	-0.59805	-0.60554	-0.37161	-2.3712	-3.4743	-2.3758	-1.7967	-1.2465	-3.1181	-2.7697	-1.6045	-3.9747	-1.9812	-0.6414	-3.6161	1.3086	-6.2559	-1.2015	-2.2492	-2.5295	-2.2104	-5.3249	-2.1042	-2.1117	-5.0887	-1.9614	-2.1874	-3.6905	-1.91	-1.322	-1.3067	-5.1028	-0.91564	-2.2957	0.077968	-6.1594	1.9327	-2.8382
11.225	11.375	10.862	9.0112	7.7732	11.908	8.7236	8.5204	12.195	9.8556	12.522	10.148	10.734	8.6063	10.458	7.1192	11.02	9.9511	8.6538	10.05	10.585	10.964	8.144	7.166	9.8658	10.607	10.083	10.899	9.681	8.6294	7.9814	13.791	11.401	12.8	8.7253	11.235	12.812	9.8226	9.2301	12.126	10.198	10.461	9.3815	10.56	9.6976	10.085	10.604	8.4458	10.629	13.546
6.5845	8.5875	6.5954	6.0615	2.7198	6.4019	4.0971	6.0799	6.4161	2.0942	7.6567	5.3403	4.3752	7.7681	6.6756	8.5555	4.9395	4.3044	1.7823	3.4175	6.5284	3.6513	3.7638	4.4185	4.6196	5.7786	4.6241	7.3392	5.1953	4.8444	5.9759	3.8826	8.4341	3.7712	6.7032	4.0004	2.4579	3.4018	2.8583	3.3444	6.392	5.0404	2.6797	0.28969	4.0155	6.0696	5.6926	4.6931	9.7329	5.4407
-5.3713	-5.8053	-7.4521	-7.3418	-5.5785	-2.5997	-7.8832	-7.0852	-5.2566	-6.2006	-5.9006	-10.209	-5.5447	-6.8757	-3.195	-3.4648	-5.292	-4.024	-6.8584	-3.7757	-1.7061	-10.087	-5.5524	-7.977	-5.5706	-7.0338	-3.7523	-4.5284	-4.8183	-5.0558	-1.8704	-9.0281	-2.2656	-5.9721	-5.6455	-6.022	-6.6923	-7.6214	-9.0707	-6.4472	-4.5341	-7.3432	-7.5549	-6.0035	-3.3473	-6.2244	-7.8886	-3.5089	-7.8479	-7.4384
2.3445	1.8636	1.0559	0.39946	-1.2925	4.652	0.058751	1.5062	2.431	0.38082	-0.95511	-1.9126	0.25649	0.17824	3.1671	1.7512	1.9221	1.3838	0.97082	2.7391	-2.6716	-0.89661	-0.56835	2.9543	-0.47093	0.65508	1.5381	1.4716	1.5009	-0.064894	-2.0311	-0.89548	0.8378	2.2275	3.6151	1.4206	-0.24471	0.15425	-0.39903	-0.43675	2.3367	2.5969	1.0599	2.4164	0.65708	-1.006	3.6465	1.9932	2.1635	1.6617
-0.54307	1.671	1.0705	-0.69318	5.4317	0.98873	2.0048	3.1136	5.2319	0.76827	1.0592	1.7092	-2.971	0.64572	1.6794	1.8479	6.1957	4.2258	3.4327	-0.57337	0.85377	-0.1696	-2.0833	1.8464	-1.0426	-0.63532	-1.0541	0.89881	4.1023	2.8745	1.7343	1.5724	-0.68823	4.5024	1.8154	1.9492	1.9661	0.54161	1.686	2.9325	2.5999	4.0983	3.2491	3.9988	3.4366	1.1885	0.41055	-1.0934	0.58859	3.3517
0.43649	-1.3476	-0.74124	4.1758	0.66552	1.3057	1.032	-1.3148	-1.9641	1.7216	-0.37301	3.0559	-0.33063	0.19492	1.5034	0.70992	0.88417	-2.5363	-0.127	-0.78121	-0.77001	-1.6353	-0.98828	-4.6167	1.0518	-0.73615	-2.8151	0.25209	1.2741	0.78189	0.66005	0.35875	-3.0915	-3.686	2.3292	1.5085	2.761	-0.128	3.6467	0.48281	0.74942	-0.58706	1.9775	1.1685	1.6584	-0.33549	0.89025	0.92784	-2.9737	-0.34359
0.84832	-0.59566	1.1576	-0.71592	-0.3443	-1.6442	0.58726	0.56199	2.0197	1.6173	-3.8488	1.0235	1.9591	1.1766	0.53468	1.18	-0.33177	1.8641	-1.6014	-0.56321	-1.0023	-0.25291	-0.92014	1.8235	0.59498	-4.5766	0.46947	-0.47332	1.0977	-1.041	1.2274	1.2304	-1.0231	0.94679	0.98801	-0.4801	-0.45582	1.2587	1.1814	0.058104	1.0596	1.6269	0.28214	1.6952	0.80445	-0.50863	2.0928	0.96503	0.52931	2.7193
1.351	0.27142	1.1286	-1.2549	3.1625	-3.1129	2.1015	0.45055	-1.9302	-1.6604	1.4305	-0.068145	1.2236	-1.3577	1.8184	-1.1748	-3.3609	-2.2081	-0.61465	3.9244	0.33456	2.2245	1.0195	-1.0521	-1.5241	0.10958	0.73471	0.14396	0.427	-1.6135	4.5362	0.83554	0.48771	-2.392	1.1751	1.5053	-0.097251	-2.3486	1.2778	0.4764	-0.1095	0.29758	-2.562	2.7134	-1.2064	-2.5407	-4.9229	1.5688	-0.14795	-0.22708
0.42563	-1.8515	-0.020601	-3.4143	-3.9965	0.21118	-1.7179	1.7447	-2.4869	1.3431	-3.2643	-1.1658	0.38975	-0.26156	2.2553	0.2017	-0.31922	0.19971	1.7839	0.015829	-1.0101	-3.4428	0.56938	-0.5625	0.55142	-0.22214	-2.2208	0.050401	0.32507	-2.2914	0.07557	3.4627	0.24904	-0.63858	-2.8046	-0.69273	-0.2076	1.294	0.16989	-2.9505	1.0837	-0.9038	-2.2276	0.60251	-0.19174	2.6777	-0.35611	3.1899	-1.2573	1.2878
0.38999	-1.1695	-0.41683	-0.89369	1.5697	-2.6953	-0.62145	-1.3204	-2.4203	-0.38022	4.0708	1.3042	-2.0278	-0.7762	-0.2144	-2.4536	3.4502	1.0628	0.58351	1.4353	-1.8974	-1.631	-1.6764	0.69581	2.2321	-0.42692	-2.9896	0.98147	-3.4605	-0.29572	-2.5831	-3.6533	-0.66345	-1.2579	1.997	0.21012	0.7918	-1.735	-1.3598	3.6337	-2.8643	-0.46187	2.5565	0.019233	-2.5415	1.0476	1.828	0.47617	0.51752	-1.3235
-12.662	-11.1	-11.106	-12.803	-14.311	-12.992	-14.306	-11.268	-14.415	-16.222	-11.818	-11.793	-13.617	-12.88	-15.072	-14.519	-10.78	-10.452	-13.626	-12.017	-10.129	-11.379	-10.26	-14.087	-13.419	-11.246	-11.325	-14.68	-16.19	-13.078	-14.557	-11.979	-11.872	-13.415	-11.921	-13.354	-10.856	-12.108	-10.574	-11.644	-12.661	-11.013	-13.61	-12.998	-12.556	-10.098	-12.957	-14.852	-17.997	-14.18
4.8594	2.9397	-0.28138	0.55748	1.8801	2.7372	2.383	3.9781	-1.4388	2.8131	-0.58517	1.6996	-2.5994	2.4298	0.93124	1.5908	3.4439	-1.7976	-0.55714	2.5463	0.16024	-0.82444	-0.61831	0.72382	2.3151	-0.5507	2.0665	1.1645	2.5126	1.7719	0.95436	0.77068	2.7861	-1.124	0.67946	1.7037	1.9456	1.4757	5.4782	0.6231	-0.7271	3.3084	3.4432	2.6522	1.0705	-0.43725	2.2612	-0.8298	0.8127	0.74388
-2.2125	1.9735	-5.1775	-1.5087	-5.5555	-2.7808	-5.8793	-2.3666	-3.7131	-2.8667	-5.824	-3.0119	-0.58436	-1.8749	-4.3741	-2.7781	-5.0406	-1.2476	-2.5	-1.8905	-4.0144	-5.1199	-0.81216	-4.086	-2.4156	-3.5008	-4.7947	-0.4525	-0.7478	-0.20369	-1.0272	-2.302	-2.9448	-3.3884	-6.7882	-0.79263	-2.3403	-2.4359	-2.6853	-2.3862	-5.2847	-4.7819	-0.59857	-1.8299	-4.2759	-4.4723	-5.1719	-1.0712	-1.4419	-4.9454
-3.5733	-3.5634	-3.951	-4.1455	-5.1041	-0.90707	-2.9221	-1.7691	-1.9634	-2.5316	-4.8172	-2.8341	-3.9168	0.46086	-1.8669	0.8119	-3.5722	-4.6558	-3.7444	-5.907	-4.9623	-5.7648	-3.4486	-2.8163	-4.2133	-0.65639	-2.5094	-3.2854	-2.2657	-2.4858	-1.6173	-0.61036	-4.2871	-2.7292	-3.091	-1.7456	-1.1082	-4.501	-3.0752	-3.2318	-2.0626	-2.9587	-4.2391	-2.9248	-4.4016	-3.3684	-4.2834	-3.5324	-5.155	-2.8822
-7.4577	-6.4396	-2.8091	-4.1873	-5.9151	-7.4326	-8.0763	-5.2511	-7.6552	-4.089	-3.4798	-7.2907	-6.6698	-2.4697	-5.787	-7.5585	-5.1714	-4.3358	-5.4189	-7.3423	-7.0245	-5.6135	-5.6051	-9.6762	-7.7037	-6.9675	-9.201	-6.4202	-7.9507	-4.8672	-2.0677	-5.1718	-5.468	-2.4147	-7.3517	-5.2758	-6.5877	-5.078	-6.9281	-4.6395	-6.2462	-4.1241	-4.8037	-7.0817	-7.5885	-7.8537	-7.4521	-5.193	-6.8481	-9.7336
0.17196	-3.516	0.35676	-0.59451	-0.18614	-3.1655	-1.9707	-0.25051	-3.3266	-1.3579	-1.2684	-2.6529	-2.6252	-0.66621	-2.7429	-3.6403	-3.1438	2.7048	-2.1694	0.0067969	-2.4444	-2.138	-2.3642	-0.2143	-2.7906	-1.0803	-0.26467	-1.2422	-1.6129	-2.2148	-1.3926	0.23077	-4.0425	-0.14473	-4.5632	-4.1884	1.0269	-1.7847	-1.2936	-4.2566	1.7082	-0.79062	-0.14635	-2.272	-1.1416	-2.9647	-0.21618	-3.8426	-0.68342	-4.1485
4.6624	7.8355	9.392	5.1527	8.0603	5.8865	5.9447	3.4918	8.0594	3.8057	5.4388	6.6456	7.7601	5.0063	4.2362	6.2114	5.0682	4.9056	6.5183	6.4853	4.6654	3.826	8.1461	7.0028	4.6429	6.0608	6.7494	3.7007	7.1419	7.0476	2.731	6.2743	2.6305	4.2039	3.5332	8.7432	6.0462	4.2821	6.6915	1.754	5.6028	3.544	5.3968	3.5395	4.4235	2.7655	5.2246	7.6071	5.1699	8.6724
-14.09	-10.644	-12.611	-13.694	-10.722	-11.804	-10.858	-12.769	-12.93	-15.555	-10.484	-12.663	-13.709	-14.108	-13.721	-10.816	-12.36	-13.804	-13.002	-15.068	-13.811	-11.87	-15.653	-15.494	-11.689	-13.174	-9.0362	-14.106	-11.855	-11.924	-13.115	-14.535	-17.572	-16.433	-11.581	-15.308	-12.08	-14.408	-11.709	-14.319	-12.935	-13.822	-13.342	-13.344	-15.926	-12.841	-11.588	-12.628	-17.131	-16.374
4.3461	6.7106	9.4838	6.1999	5.2782	7.4606	5.3278	9.1272	4.0195	5.6802	5.624	7.5472	2.1957	1.3504	6.6126	5.6378	4.6723	4.958	3.0097	5.448	4.5622	3.8225	5.0838	7.4774	4.9558	3.719	4.9167	5.6859	4.9649	8.0286	4.9808	2.213	2.7341	5.1385	4.225	3.4906	8.631	4.7905	3.9564	6.4027	7.7596	3.4422	1.6411	4.0927	5.5246	3.8916	6.13	6.2099	7.5019	5.3128
-19.111	-20.438	-21.077	-22.219	-22.124	-18.721	-22.783	-17.802	-22.73	-21.979	-18.045	-22.57	-17.923	-18.525	-20.877	-23.2	-21.527	-22.436	-20.402	-18.65	-21.367	-18.725	-24.742	-20.211	-18.852	-18.928	-19.226	-19.984	-22.334	-20.237	-19.734	-22.211	-21.373	-21.109	-19.167	-18.262	-20.162	-18.596	-20.232	-19.483	-20.022	-23.375	-21.177	-21.161	-22.565	-18.061	-19.18	-22.429	-23.189	-18.937
10.782	11.059	11.318	10.39	10.263	7.7331	11.199	7.9561	10.149	12.418	10.224	9.3883	7.6831	7.1696	8.0515	8.4854	8.7476	10.396	11.685	11.086	8.6428	5.9629	11.33	10.269	11.241	5.2155	10.7	11.324	12.353	8.2839	7.8949	10.617	10.082	8.1782	10.53	9.8114	10.386	13.133	6.8595	9.8818	10.41	9.7784	8.3084	8.7936	10.3	10.092	9.8444	9.5024	10.004	9.6545
-4.9441	0.26685	-1.0221	-1.2776	1.2891	-2.2714	2.0226	1.4647	1.7937	-0.19546	3.8627	-3.4849	-2.0668	-2.1681	-0.8437	-1.2704	-1.5337	-2.4378	0.56724	3.2185	-0.78045	-1.3884	-3.1347	-0.99208	0.318	2.0954	-1.1017	-0.41926	-1.5075	-0.81799	-1.5726	-1.2033	-0.6238	1.3261	0.55156	-0.67377	0.44359	-2.1355	-1.8146	-0.40085	-2.1602	-1.3899	-1.6581	4.0996	2.0694	-0.077336	1.1943	-3.5891	-1.4548	-2.1351
-15.366	-14.004	-15.194	-17.191	-14.759	-12.824	-12.979	-12.943	-14.748	-12.758	-13.167	-13.234	-15.81	-13.739	-16.963	-17.251	-13.897	-10.699	-13.4	-11.53	-13.467	-13.484	-16.073	-14.002	-12.91	-15.435	-17.95	-16.659	-10.981	-15.068	-13.736	-12.533	-16.088	-14.8	-15.382	-13.444	-13.734	-14.493	-15.874	-15.966	-16.353	-14.906	-12.519	-14.895	-15.833	-12.696	-14.42	-15.969	-15.38	-9.0218
-3.7794	-6.1412	-1.5474	-4.4074	-0.26168	-6.371	-2.0065	-1.7703	-4.4707	-0.71729	-4.8881	-3.7327	-4.6722	-2.9812	-1.6311	-4.9718	-4.1293	-4.7064	-4.7461	-3.5542	-4.415	-3.6829	-3.3907	-2.0861	-5.8819	-2.8963	-4.7909	-3.445	-3.7954	-5.6904	-8.1928	-1.6874	-8.152	-7.2343	-5.9168	-3.5271	-5.1158	-1.1375	-2.9617	-3.1279	-3.9258	-3.5912	-3.456	-4.5168	-2.3587	-2.1055	-1.7757	-3.6168	-2.8277	-2.7999
-3.4196	-1.4529	-6.709	-2.433	-3.0844	-8.0399	-4.2259	-3.7062	-2.3936	-2.7197	-1.0675	-3.6383	-0.71888	-6.1745	-4.3334	-7.825	-3.1135	-4.8926	-6.1714	-5.5893	-3.9973	-3.3425	-4.5134	-4.3398	-3.8822	-2.1857	-4.8069	-1.17	-3.6426	-7.0875	-3.598	-1.8458	-5.1356	-3.8431	-4.1504	-1.4311	-3.1222	-3.5678	-1.2791	-4.4346	-1.7656	-6.3295	-4.9779	-5.7368	-4.6431	-4.824	-6.6557	-1.3675	-3.8434	-1.9754
-1.8688	1.3594	4.589	5.1179	2.9301	3.3908	3.0914	4.0396	3.5363	4.6685	4.1507	0.57974	1.6249	2.5816	0.47534	4.1322	1.8609	3.1458	1.6204	2.7291	1.2064	1.1033	2.8966	2.5286	3.6131	4.6855	-0.40309	5.4985	3.5723	2.9894	3.3513	0.37718	1.4875	0.41586	4.0053	2.6052	2.6065	3.2279	2.1039	3.0468	1.3306	4.0833	3.6815	0.10069	3.3047	0.30285	1.2995	2.101	2.0479	3.8216
-5.2091	-7.3813	-4.608	-3.6946	-3.5635	-6.4916	-4.8541	-3.6054	-7.1824	-7.6307	-6.0975	-3.9396	-5.0065	-4.5654	-3.7714	-7.5691	-7.1277	-2.482	-4.9333	-4.4246	-7.9713	-7.2804	-4.2562	-5.6995	-5.5378	-3.5587	-4.3974	-7.2691	-4.3248	-4.4729	-6.4651	-7.3894	-4.2472	-3.7752	-3.2739	-6.6412	-3.185	-5.4307	-1.6298	-6.6303	-4.2488	-5.8311	-7.6589	-2.5389	-6.009	-5.0573	-5.5354	-5.4133	-3.405	-5.8349
-15.637	-11.747	-15.877	-10.863	-11.824	-14.408	-14.711	-15.407	-13.754	-12.45	-10.976	-14.624	-14.245	-14.092	-12.641	-13.654	-13.424	-12.041	-12.193	-11.372	-11.389	-11.799	-14.386	-14.503	-14.799	-12.831	-12.207	-13.629	-10.665	-14.805	-16.105	-14.778	-16.275	-12.404	-13.514	-15.579	-14.273	-14.804	-14.149	-10.34	-13.366	-13.36	-17.064	-11.989	-15.795	-13.796	-11.999	-15.852	-14.403	-12.067
-1.8572	0.3602	-2.8067	-0.28383	2.1321	2.2055	1.7997	-0.44306	1.1551	0.77649	-0.15508	0.11041	-3.786	1.064	3.6402	-1.2392	-2.0951	0.1407	0.6539	3.2043	2.7729	2.9467	1.1321	-1.3371	-0.5956	0.65917	1.1086	0.45462	0.5843	-2.9329	1.6856	-0.89625	-2.1169	-1.2428	-1.1124	2.448	2.8511	-0.03018	2.2859	-0.86254	0.98328	-0.98596	2.8104	-2.5554	-3.8428	-1.0274	-0.89775	-1.164	-0.93686	-4.0057
3.8915	-2.5726	2.017	3.9776	3.2856	5.4539	2.871	4.0321	0.44388	2.4832	-0.11366	1.4531	0.33938	2.494	-0.35071	4.2914	1.2271	1.7319	1.5543	0.69156	0.94064	1.1003	1.4047	0.82639	0.43717	0.76555	2.4245	0.22981	3.635	0.72329	-0.56498	3.7517	-0.48079	3.4432	6.2749	-0.50534	-0.23025	4.1509	0.48265	-1.8384	6.0541	3.5679	-0.062814	-1.939	3.543	-1.3821	1.9583	2.3799	1.0746	2.0261
-7.9595	-9.3512	-10.404	-9.1262	-10.134	-14.915	-10.003	-12.521	-8.6043	-11.064	-8.8343	-10.224	-8.4045	-7.0049	-11.265	-9.4586	-6.3414	-11.223	-7.3694	-8.2189	-11.036	-10.269	-11.818	-10.297	-10.392	-8.567	-9.0329	-7.4398	-7.9545	-10.959	-9.8549	-10.648	-9.3026	-9.0206	-8.7958	-7.7001	-7.1169	-11.469	-11.39	-8.7536	-8.8871	-10.339	-8.7805	-8.1965	-9.569	-6.2539	-8.5494	-9.816	-6.8878	-11.432
-2.4132	-0.83985	-2.1404	0.97346	-3.0951	-2.2339	0.86232	-2.6637	0.15314	-4.3805	-2.8574	-0.61487	-3.6842	-3.8763	-1.1538	-1.3679	-2.6734	-2.7785	-3.0764	-4.0276	-0.79362	-0.60538	-4.0129	1.1311	-1.7709	-0.62894	-2.5228	-2.0044	2.7681	-3.3435	-1.333	-3.32	-3.5319	-0.50136	-3.328	-2.6239	-3.5864	1.8126	-2.4598	1.2729	-0.52557	-2.1385	-4.7351	1.2077	-0.29803	-0.21344	-2.5605	-0.871	-3.0734	-6.2926
10.857	9.986	8.2674	9.4861	7.5204	9.9141	7.2827	10.203	9.04	9.5191	10.386	6.0052	10.244	10.181	6.6814	8.5535	10.894	8.508	10.977	8.5875	4.7482	6.92	7.6473	9.0102	10.135	8.5294	5.8811	8.5442	10.875	8.127	9.2885	6.5028	7.3566	10.531	9.15	6.7537	8.908	8.0045	9.4815	8.2803	10.418	8.476	8.4383	11.581	10.648	10.494	9.1472	10.661	9.3924	9.205
-12.635	-12.618	-16.447	-10.489	-11.297	-13.65	-17.21	-10.115	-11.98	-15.838	-12.963	-12.915	-13.266	-14.914	-13.734	-16.958	-15.024	-13.001	-10.516	-13.238	-12.181	-13.517	-11.417	-14.295	-12.408	-14.104	-13.463	-14.9	-12.194	-12.333	-12.807	-14.299	-14.72	-10.082	-12.341	-15.834	-12.599	-11.116	-13.386	-11.146	-13.471	-14.582	-13.124	-11.315	-14.737	-13.286	-14.054	-11.495	-10.384	-14.759
-5.2615	-4.5575	-3.3169	-4.1124	-6.7795	-2.4566	-5.6052	-2.8117	-5.2302	-2.6174	-4.8168	-6.0344	-6.2696	-0.032373	-2.8666	-3.8902	-2.8671	-3.0726	-0.19771	-5.2349	-0.7707	-4.0685	-3.3487	-1.9865	-4.2611	-5.4276	-2.1502	-2.0387	-5.1155	-6.8361	-3.2849	-3.5224	-4.8843	-2.8508	-3.763	-6.009	-3.436	-5.8454	-7.019	-7.7274	-2.5116	-4.3363	-0.56961	-4.1668	-4.1313	-2.2654	-2.4331	-2.5513	-6.2684	0.060651
-0.55769	-1.4176	-1.8869	-0.60928	1.8766	0.75265	0.15169	0.94205	-2.6528	-1.4722	-1.0229	1.3276	-1.7663	-0.77539	0.64505	-0.38139	-0.12104	-0.95568	-3.921	-4.3014	0.37435	0.39393	-1.9129	-0.61597	3.7909	-2.8893	2.1663	2.5867	0.12152	-0.060187	-3.1368	3.0753	2.7055	-1.7753	-2.382	-3.9852	1.9253	0.38221	3.1366	-1.4442	-0.11617	-1.0377	0.60193	-1.1331	1.5071	-0.62217	0.64644	-0.41547	-0.65371	-1.6782
1.4404	3.5871	-0.69456	1.0979	4.3195	3.9189	0.28857	4.2823	-0.32918	-1.9468	0.032176	2.3346	1.1903	0.27409	0.81372	2.1537	2.9265	0.86213	1.3273	0.36389	5.2203	0.9826	-0.1271	2.3939	-1.791	4.3609	4.1157	2.0277	2.0333	3.4458	3.1329	2.9133	0.3248	2.12	0.043232	0.85295	2.6539	2.6372	1.4929	3.865	-0.87511	0.12758	0.38307	1.1155	5.4237	0.30666	0.003291	1.9088	2.3696	0.10834
-4.7115	-5.0996	-6.8072	-3.4259	-3.1171	-6.8166	-3.1792	-4.2644	-5.8648	-4.8435	-7.0813	-4.3256	-4.8041	-4.1938	-4.9137	-6.4152	-5.321	-6.2364	-2.3012	-5.5985	-7.3037	-0.56077	-4.7426	-5.5001	-3.9479	-7.1433	-3.6336	-6.2059	-5.9645	-5.6994	-6.8429	-2.0089	-5.6827	-4.2941	-3.5747	-4.4204	-2.2704	-9.1864	-3.6285	-5.5362	-4.0733	-7.9618	-5.0925	-8.5147	-3.8015	-2.2	-4.4928	-4.5043	-4.706	-5.8298
5.9063	4.8327	5.2518	7.4384	7.0671	6.7622	7.4356	6.5521	3.8138	2.6477	5.2189	4.8042	8.3289	7.6078	5.2999	6.6412	7.1907	4.2951	6.9575	6.4873	9.3143	6.8827	5.7234	4.8443	6.0831	5.968	9.4082	6.1067	6.2196	5.7437	3.2345	8.56	5.8025	8.4742	6.1033	5.0167	8.8701	7.6228	6.2464	5.927	6.4779	6.01	7.3268	8.3033	8.9383	8.7187	4.974	8.0614	6.0746	10.348
-4.5642	-3.3199	-4.5478	-5.3343	-4.3978	-2.3001	-6.7136	-4.7802	-3.1323	-5.7972	-4.5732	-6.3969	-6.1912	-8.0576	-8.377	-0.95159	-3.2757	-6.8702	-5.4015	-4.2526	-6.435	-7.5787	-3.3644	-4.6412	-5.3502	-7.1017	-3.8648	-3.4761	-3.7399	-5.3385	-6.3412	-3.3942	-4.8197	-3.1264	-5.4784	-4.5933	-6.7877	-6.1001	-3.863	-4.1562	-6.0864	-4.8482	-4.9202	-5.0842	-5.1724	-6.8432	-3.436	-6.5768	-5.9596	-5.2896
-7.1692	-10.839	-10.461	-11.945	-12.009	-15.404	-13.141	-11.786	-12.485	-15.178	-13.105	-8.7161	-12.442	-10.228	-11.74	-12.748	-13.331	-10.907	-10.126	-8.6479	-13.705	-12.048	-13.713	-8.9805	-13.947	-12.39	-10.954	-16.05	-14.488	-13.416	-13.211	-10.448	-14.308	-11.502	-10.645	-13.589	-12.105	-14.719	-10.488	-10.683	-13.696	-14.135	-10.633	-10.675	-14.866	-14.732	-11.95	-11.954	-9.5673	-10.109
1.397	3.8278	2.9466	1.4583	1.844	0.73904	3.8959	2.4105	3.5239	-0.68743	4.9875	2.4099	1.8571	1.0295	3.7509	3.5327	3.0913	2.7898	5.3987	3.6499	3.042	3.3229	4.6261	3.5669	2.4135	-0.49668	1.3026	-0.092161	1.9199	0.87135	1.5282	0.78401	0.90349	2.2938	2.9632	3.6565	3.2822	0.52739	3.5444	-0.60676	1.9179	0.63417	3.8291	4.8035	0.53567	2.6192	1.9018	4.948	1.9586	2.6662
-5.2188	-4.505	-4.9103	-3.9444	-6.2388	-6.7153	-4.2961	-3.7225	-4.1325	-5.2721	-7.3713	-2.8743	-5.048	-3.2432	-4.5859	-6.7087	-5.5266	-10.114	-6.4326	-5.7293	-4.9324	-7.9628	-6.1843	-0.9463	-3.7992	-1.6749	-6.0795	-5.3235	-4.9536	-3.8911	-1.0068	-3.4353	-7.7299	-8.1685	-4.8398	-8.8161	-7.4753	-4.7581	-6.2863	-6.5243	-6.4704	-6.4228	-6.2277	-2.559	-2.6121	-5.4035	-5.2268	-6.0121	-7.37	-2.1271
2.5252	1.8865	-0.6082	1.3776	-1.226	-3.1787	-3.7382	1.3685	0.15002	1.1789	-1.496	-2.3802	-1.2835	-0.60912	-0.5741	-2.2839	1.618	-1.4307	4.1458	-1.9126	0.49233	-0.12299	-0.36265	0.031951	-0.93416	0.32053	-0.8123	0.068599	-1.2317	1.2686	-0.84692	1.0998	1.5782	-0.89879	-1.3614	1.48	-1.0164	1.1167	0.61621	1.3956	-3.7204	3.4295	-1.7463	-1.0797	1.0452	-0.23794	-0.42519	-2.235	0.78624	-0.24215
-14.073	-11.579	-12.394	-6.831	-9.1004	-7.1178	-10.336	-7.3902	-9.7628	-7.7064	-6.6259	-10.949	-8.7025	-8.8079	-11.584	-9.0333	-9.3856	-7.1401	-9.3248	-10.822	-10.247	-10.714	-9.6457	-9.4734	-6.4875	-9.6733	-7.3296	-8.9564	-8.4905	-7.7976	-6.6963	-9.812	-11.177	-8.9705	-7.7652	-13.697	-10.835	-6.1298	-8.7954	-10.425	-10.325	-10.092	-8.0381	-7.0917	-8.8519	-8.8996	-11.988	-10.824	-11.321	-10.637
-0.31677	-3.8524	0.19216	2.8426	-3.0972	-0.37901	1.7888	0.63595	0.95578	-1.6649	1.5523	0.10901	0.49094	0.64185	0.53525	0.47905	-3.5895	1.8554	2.1884	1.4401	-0.80347	1.2669	2.8487	-1.6033	1.9092	-1.2321	3.5295	-2.6191	4.0974	2.0806	2.004	-1.0049	0.69085	-1.6702	-2.0869	3.1927	-0.28555	2.6362	1.0331	2.5167	-2.5255	2.5458	-0.36469	0.40928	1.1508	1.3874	0.22938	0.78281	0.90628	3.6664
1.0816	-0.74292	-3.3965	2.6554	-2.3641	2.7488	-2.1836	-2.1099	0.52861	-5.0615	0.17225	-2.073	-0.77824	-0.32402	1.2938	-1.2978	-1.5443	-2.5888	3.0924	-2.3571	1.1932	-1.5258	-0.5415	1.487	-1.965	2.5305	-0.59619	-1.7834	-5.6349	-1.5627	-0.55748	1.1003	-3.2451	-0.022963	1.1472	1.3057	-1.6806	-2.361	0.76079	-0.61265	-4.2855	0.75229	1.7013	-1.6654	-1.04	-2.744	-2.0436	-1.1145	-2.8248	2.4402
-11.499	-9.4865	-12.182	-13.193	-11.831	-14.297	-11.345	-12.525	-11.247	-11.744	-11.512	-10.93	-10.355	-9.8776	-10.721	-12.752	-11.88	-18.743	-15.227	-9.1446	-9.7503	-15.747	-12.937	-12.998	-12.684	-15.382	-10.366	-11.063	-11.099	-11.738	-13.77	-12.352	-9.5836	-15.397	-11.667	-9.3163	-10.708	-12.249	-11.231	-13.201	-11.285	-10.508	-10.623	-8.6646	-11.845	-13.681	-8.8546	-12.47	-10.34	-11.245
-11.538	-16.912	-12.64	-12.645	-12.647	-12.616	-16.042	-12.07	-11.367	-10.843	-12.35	-12.415	-16.494	-10.076	-8.6671	-12.201	-11.668	-14.853	-14.512	-10.905	-11.471	-13.213	-9.7153	-14.043	-11.583	-11.223	-11.289	-11.458	-12.728	-15.759	-11.351	-13.414	-12.03	-13.166	-10.864	-11.969	-9.3803	-13.417	-10.204	-8.0959	-9.9876	-14.181	-12.478	-14.605	-10.355	-7.9701	-11.341	-11.172	-14.166	-13.47
7.2933	7.4494	6.7457	9.6643	5.9149	10.99	6.46	7.6773	10.951	9.7217	7.3785	3.0405	6.1769	5.5128	11.149	9.3824	9.3365	9.3769	6.314	11.119	6.0707	7.3491	5.4645	7.8396	7.0669	5.5956	8.518	5.3233	8.1527	9.5396	6.4914	5.9778	8.7786	8.9646	11.013	8.9019	9.3013	6.8083	9.3606	9.5205	7.4406	9.3139	7.5851	9.2477	9.4361	9.6187	6.4808	6.8627	5.7125	9.4783
-10.207	-8.4409	-6.2241	-11.99	-11.651	-9.0731	-6.9453	-9.9126	-13.997	-6.8483	-12.243	-11.082	-10.576	-10.411	-12.061	-10.224	-10.406	-11.265	-11.519	-13.223	-9.092	-11.278	-11.305	-13.298	-9.4051	-9.5555	-9.6295	-12.212	-12.845	-11.714	-13.227	-11.3	-11.068	-9.1083	-13.511	-10.635	-11.406	-11.11	-11.62	-10.644	-10.438	-12.371	-9.4278	-12.811	-11.892	-10.864	-14.121	-7.9732	-11.422	-10.137
0.94444	0.41486	-1.1781	-0.67669	1.0666	1.1474	0.87984	0.69574	-0.15481	2.6637	1.5996	-0.72765	-0.25582	-1.0477	-1.9683	-1.9782	2.3397	-1.4291	-2.3661	-2.8682	1.7228	-1.325	0.83019	0.10167	1.6009	-2.1614	1.937	1.409	-2.1983	-0.86689	0.3097	4.4236	-0.153	-2.0188	0.19734	-2.779	1.9914	2.004	3.2888	-2.3063	0.30626	-1.4629	3.5131	-2.9615	3.78	-4.1134	0.28875	5.9784	-0.48946	-1.3682
1.6485	1.5962	-3.5874	-0.24446	2.2346	0.69513	1.3483	0.95761	0.35691	-2.6718	1.6439	-1.8371	-0.80615	-2.317	-1.4416	-0.81717	0.84536	-0.31344	-4.4773	-1.8348	0.16886	-0.46963	1.8663	-0.63693	2.1843	1.3027	1.5557	0.18185	0.6463	-0.0079073	2.2545	-0.48145	-2.8006	-1.2116	-0.81489	-1.3098	-0.75246	-0.21666	1.2261	-1.1152	-0.1829	-1.9669	1.0768	2.4892	-2.5602	1.8834	-1.4042	-1.0659	1.7421	1.9314
-3.5023	-3.147	0.92292	0.70737	0.74443	-4.1937	-2.5776	-2.4783	-4.3711	-1.1575	-0.25113	-1.4912	-3.4255	-0.15621	-0.97353	1.2535	-1.1579	-2.0916	-0.27502	-0.30183	-4.4331	2.9861	-1.5874	-1.4704	-1.767	-0.29785	-3.458	-2.5674	-1.8025	-3.7975	-3.5499	-1.1993	2.0161	-1.9013	-1.4832	-1.0376	-5.1927	-0.46437	-1.6998	-1.1309	1.963	-0.59192	-1.0223	0.14991	-2.696	-5.7527	-4.0939	0.46378	-1.1714	-1.7625
-5.1811	-6.3338	-5.0516	-7.7089	-9.2038	-3.6424	-6.0359	-8.725	-4.5875	-1.9652	-5.8649	-5.4577	-3.5266	-6.3722	-7.1164	-6.7376	-3.8719	-6.3597	-4.8879	-6.3568	-8.4816	-5.2031	-6.521	-9.538	-8.1517	-7.071	-6.2265	-7.002	-5.7264	-4.6926	-7.3494	-0.79985	-5.2218	-10.472	-3.022	-11.346	-7.8866	-6.0232	-3.7884	-7.7732	-5.2441	-8.3681	-2.701	-8.2329	-7.5923	-7.543	-4.4807	-8.3162	-5.4473	-5.9048
-2.415	-2.3458	2.0061	0.065351	0.7586	-0.35802	1.3719	-2.5337	0.76988	1.4593	-1.5412	-1.3776	0.28136	0.39318	0.64039	-0.86512	0.61627	1.4641	-0.95858	-1.7677	-1.3288	-1.7785	-1.5695	-1.9344	-2.8846	-2.3831	-0.071275	-0.74875	-2.8935	-3.6501	-0.60316	-4.4549	0.70761	2.0875	3.2705	0.39186	-0.39896	-0.58947	-4.449	-0.49634	3.7082	-1.6963	-1.381	0.080311	-2.3905	3.1068	-3.5478	3.7642	1.0371	-3.3338
-0.20262	-1.6299	-2.8707	-3.3117	0.27855	-0.30082	-4.0657	-1.0512	-1.025	-3.4909	-7.5752	-2.7286	-4.8463	-2.8079	-2.1537	-1.9601	-3.4218	-2.0236	-1.2905	-1.14	-0.25271	-3.3466	-0.72476	-3.0643	-1.9668	-4.1407	-0.75515	-3.5085	-1.8017	-1.9283	-4.6758	-1.2401	-3.1892	-4.0801	-4.3372	0.93909	-1.4604	-3.5248	-3.753	-0.47111	-0.14146	-3.2685	-4.4087	-1.5399	-3.272	-1.8251	-3.1551	-3.8529	-3.3995	-2.0194
0.29148	-0.15884	0.85456	-0.023095	-0.66741	-2.0217	1.2421	-3.1103	0.29848	-2.3656	-5.1853	-1.0316	-0.34189	-1.4657	-2.4252	1.6668	-4.6422	-2.0757	0.49868	-0.15402	-1.4943	-0.73249	-4.8281	-0.27041	-0.73576	-4.2373	2.174	-2.918	-0.80508	-0.77726	0.19821	-2.3042	1.6805	1.2444	-2.2811	0.96611	-0.93381	-5.8619	0.61569	-2.3719	-1.0512	0.77296	2.3831	-4.1129	2.7038	3.8674	2.8233	1.1546	-1.4033	-1.7975
-7.6022	-1.893	-5.6473	-5.1477	-5.6656	-7.0802	-6.8902	-6.3947	-0.78151	-4.3877	-3.3857	-2.2954	-5.5265	-4.7576	-4.0152	-3.978	0.17978	-4.0884	-3.3734	-3.1054	-3.6004	0.50697	-4.141	-3.1653	-3.7764	-6.0747	-4.0549	-7.3949	-1.3018	-4.6152	-3.9225	-5.2617	-3.8605	-4.6413	-3.6505	-2.8453	-2.6322	-3.821	-2.2791	-2.6175	-5.3134	-2.8338	-1.7265	-7.3193	-3.072	-0.76345	-1.9063	-1.9452	-4.0661	-1.8669
9.3572	8.1279	9.1236	11.387	7.1163	7.3899	9.3891	8.7128	9.2184	9.6431	5.6169	9.3025	8.51	7.5607	7.6721	10.448	8.6541	9.0157	10.036	9.0864	7.8687	8.6378	7.1209	8.934	6.6458	9.0997	8.8334	9.2658	9.0001	6.5785	5.0943	8.6166	8.0174	8.3431	8.9913	9.2976	10.031	5.7305	8.3185	9.8067	5.2458	9.7408	7.5184	10.161	6.2873	8.1405	5.8983	6.3999	9.2407	10.092
5.9289	1.0499	5.6404	4.3983	1.9885	4.21	3.3641	4.0985	6.3359	3.3479	10.334	7.1034	4.532	4.3062	5.4162	4.0588	3.8585	7.2422	4.212	6.8546	2.7741	2.7226	4.6514	3.2971	3.6886	5.942	3.2605	3.0221	6.6332	3.3411	4.0823	5.1738	3.1271	2.4607	6.5186	5.5077	2.3238	6.552	1.2768	3.8851	5.6693	7.4214	2.5872	4.0125	5.1424	5.0579	7.7245	3.224	7.2604	5.0469
-8.6201	-7.7411	-6.0017	-10.729	-11.622	-9.48	-6.5456	-8.3212	-7.7301	-8.7974	-8.5334	-9.4335	-8.5122	-10.071	-8.054	-7.2343	-7.7831	-8.5933	-6.2037	-8.2963	-8.1151	-12.095	-11.44	-12.654	-10.821	-10.033	-10.12	-8.6756	-7.6965	-10.665	-12.769	-10.566	-9.648	-11.115	-9.7844	-8.9499	-8.9194	-6.7956	-11.382	-11.097	-9.4261	-4.8764	-8.6839	-10.313	-6.6285	-9.7119	-6.8235	-7.58	-7.2138	-10.197
-23.264	-21.865	-20.078	-19.574	-21.162	-25.888	-21.296	-22.258	-18.475	-21.344	-23.147	-17.552	-24.032	-21.368	-19.027	-21.48	-22.604	-21.787	-22.136	-22.835	-19.42	-21.837	-21.12	-21.578	-22.932	-24.318	-22.223	-22.571	-19.093	-23.507	-25.677	-23.105	-24.807	-22.523	-23.469	-21.211	-19.962	-19.187	-22.066	-21.948	-23.041	-21.019	-21.226	-23.865	-23.393	-21.851	-21.792	-23.155	-24.225	-25.185
-19.759	-22.947	-19.248	-20.109	-22.397	-21.58	-24.3	-19.73	-19.327	-19.656	-19.504	-18.786	-19.292	-23.401	-22.56	-20.224	-20.297	-18.265	-21.845	-24.695	-21.227	-21.044	-19.573	-22.451	-19.601	-20.638	-21.369	-16.082	-21.197	-19.19	-19.989	-21.933	-21.3	-20.396	-20.364	-20.473	-18.507	-21.286	-19.834	-22.397	-20.454	-21.581	-23.317	-22.66	-18.477	-22.887	-22.788	-18.43	-23.221	-16.034
10.169	7.2827	10.248	8.1853	13.415	13.455	11.896	8.8432	8.697	9.6785	10.552	9.325	13.312	8.4097	8.4493	9.7778	11.652	7.636	10.007	8.9965	12.596	11.329	9.1172	5.4691	10.321	9.5152	10.523	8.8774	8.5997	9.4956	7.6952	11.092	8.7601	7.1269	9.8406	10.344	7.6333	9.9575	8.4519	9.9141	13.323	8.0322	9.5553	11.881	13.126	8.9391	8.5011	10.584	10.165	8.4858
-0.39488	2.5659	1.7741	2.5762	-0.82129	1.8632	2.9636	-1.3268	0.15201	1.8886	1.7868	1.5844	0.4929	-0.17274	2.4567	1.0415	5.2593	0.98239	0.97867	0.62291	-0.5461	0.078516	3.036	2.8489	0.89786	-1.1405	0.7415	-2.0342	5.8224	-2.7794	2.5392	2.577	2.2226	4.9661	-0.31038	2.0236	0.85559	2.6534	1.7146	0.91959	0.43094	-2.5042	3.5974	1.1191	2.0052	0.32361	1.5946	1.9332	3.9206	3.155
-0.40505	-3.0567	-1.276	-3.413	-3.0216	-3.4502	0.12671	-4.0844	-0.23141	-1.1437	-2.8092	-1.2956	-1.8136	-1.5112	-5.2003	-1.1657	-4.0051	-3.4478	-1.2467	-3.098	-3.2185	-2.4744	-2.5917	-3.6455	-2.6348	-1.3104	-4.1659	-0.78862	-1.3371	-0.57221	-4.3841	0.67526	-1.2844	-1.9038	-1.0918	-0.21443	-0.82126	-2.633	1.0153	-4.1774	-0.5286	-3.596	-0.86567	-2.948	-1.0845	1.6496	-3.2768	-2.9136	-1.0272	-2.4007
5.1451	4.7157	5.7336	3.442	0.70225	3.515	7.7422	4.1217	5.3492	4.6653	4.2276	6.4268	6.0036	5.2765	7.5095	5.1167	5.74	4.4463	9.0629	3.5231	5.503	8.5796	5.3743	5.075	6.4432	4.9873	5.495	3.9658	6.3947	6.3098	2.735	5.5585	3.5402	3.4075	5.0369	3.9769	5.7893	4.2569	3.9377	3.3729	5.732	6.6236	6.6205	2.6265	6.1832	4.9879	7.3146	3.1366	2.789	5.8656
2.3921	-2.4087	1.6019	-0.80337	-1.6213	-0.96879	3.4868	-0.31022	-0.67456	-0.23768	0.59051	0.88265	-4.8435	-4.1096	0.93819	-0.079512	-0.35113	0.4547	-0.23743	-1.04	3.0907	0.78265	3.1256	-3.805	1.9349	-0.54281	2.1757	0.34453	-2.2178	-0.13915	-0.7535	-1.3541	-1.6623	2.8928	0.35482	1.7961	2.1889	2.0973	-0.45702	-1.27	0.81411	0.59978	3.0674	-1.4054	-0.66847	1.9594	0.98212	2.7369	0.85944	-1.382
6.6958	3.0306	5.0509	3.5371	5.6169	2.5776	3.2895	2.5906	3.2983	0.18938	2.0547	4.0348	5.8564	1.7929	2.1755	4.0946	2.792	3.028	3.0525	8.3106	3.1154	3.594	5.7399	7.2485	4.3706	1.4154	0.53895	6.0944	4.702	5.8552	5.6048	3.6579	8.6856	3.7268	6.6936	6.0919	1.9655	3.6115	2.1565	4.8727	4.9744	6.9781	3.2371	4.6567	6.3577	4.5084	0.77878	7.3423	4.4291	4.6068
-1.2149	-2.7035	-5.6138	-3.1122	-5.8213	-3.3118	-3.3923	-7.9859	-6.7336	-3.9754	-6.4667	-5.8591	-5.3206	-6.637	-9.8182	-7.6911	-5.9257	-6.2169	-3.6604	-6.3255	-5.8131	-4.1152	-4.4152	-4.0346	-8.2533	-8.1288	-4.8527	-6.349	-9.0492	-7.8036	-3.7104	-6.6972	-7.1203	-4.4023	-3.9586	-4.5036	-0.72536	-5.1054	-6.2746	-6.6936	-10.343	-3.5777	-5.8199	-8.8527	-6.9759	-7.1646	-6.088	-2.8254	-6.0259	-5.6921
7.1624	4.4082	4.2594	7.6714	4.8608	3.5735	7.985	7.1141	7.152	6.241	10.054	8.5059	9.352	5.3003	6.7026	3.0353	6.6076	6.5534	6.6848	6.3116	3.6888	7.3998	7.026	7.3481	8.7279	5.8403	9.3914	9.4725	3.8201	9.2116	5.2864	7.1983	5.1249	8.0645	4.8852	7.1399	5.8724	5.6707	5.1773	7.3303	9.9701	6.7154	9.2789	5.8913	5.334	6.184	8.6924	7.285	5.6173	8.7403
-4.6249	-10.043	-6.7437	-7.7434	-6.4628	-4.0297	-5.9902	-7.0858	-8.0197	-9.2807	-6.3848	-7.1478	-5.6247	-5.0298	-6.4039	-6.9289	-4.3433	-4.6065	-6.8067	-2.1329	-1.6703	-2.6353	-6.4075	-7.4923	-4.5102	-4.7146	-5.0851	-2.7954	-6.1495	-7.5291	-2.0985	-4.2794	-6.6568	-7.729	-6.1235	-7.2951	-6.195	-4.9293	-5.8717	-5.6377	-5.9197	-4.0873	-5.4401	-7.1133	-6.7343	-6.4953	-6.4368	-7.1094	-3.3343	-4.9407
-11.626	-10.838	-12.519	-10.794	-14.029	-12.999	-13.562	-10.421	-11.817	-12.145	-12.36	-10.808	-12.113	-11.249	-14.538	-7.4718	-8.2368	-11.416	-11.131	-10.571	-8.3659	-13.805	-10.585	-10.401	-11.992	-11.213	-6.1074	-9.5414	-10.984	-9.1205	-13.527	-8.5928	-10.433	-11.324	-10.041	-9.968	-9.8186	-12.767	-8.8746	-12.314	-12.304	-9.4772	-10.238	-10.247	-11.172	-11.257	-9.7936	-12.633	-9.2189	-9.5445
-22.12	-20.414	-24.529	-23.172	-20.733	-22.607	-22.385	-24.242	-20.398	-24.661	-19.175	-21.368	-24.124	-19.947	-21.289	-24.925	-24.637	-21.74	-22.262	-21.191	-20.385	-20.211	-19.188	-22.092	-20.302	-22.398	-20.699	-24.813	-22.012	-24.95	-22.354	-24.176	-23.746	-19.906	-22.73	-23.952	-26.026	-22.597	-20.924	-20.744	-18.305	-22.135	-21.313	-24.047	-20.688	-23.179	-23.224	-18.98	-23.166	-22.019
-5.3965	-3.0458	-1.5836	-1.0145	-0.74722	0.37439	-3.1061	-2.6664	-3.0241	-2.9062	-2.0639	-1.9789	-0.68775	-3.7908	-1.5176	-4.0769	-1.5426	-1.2817	-2.0139	-1.7369	-2.4765	-3.3722	-3.367	0.72926	-6.3812	-1.2035	-2.7748	-0.054054	-3.4836	-2.9827	-1.2291	-4.5062	-3.6868	-1.5189	-0.14769	-2.4999	-0.98451	-3.512	-3.8447	2.0203	-3.9076	-3.4762	-4.0088	-3.789	-3.9993	0.37945	-3.9923	-4.678	0.40561	-3.7231
-2.4822	0.65735	-5.4479	-2.2782	-1.361	-2.5503	-4.6474	-3.1601	-1.9063	-4.4369	-4.35	-1.6822	-7.0053	-1.7399	-6.0393	-2.5336	-5.7628	-4.5679	-6.6845	-3.6795	-4.3825	-4.1697	-4.0117	-2.6448	-2.785	-3.0773	-1.1838	-8.0407	0.56062	-3.6419	-5.7457	-0.097255	-3.9667	-5.1754	-2.994	-3.4338	-7.8877	-7.7855	-5.607	-5.0187	-3.1475	-3.3259	-2.7245	-6.1102	-6.6515	-4.4858	-4.2417	-2.9952	-3.992	-4.4485
-15.477	-15.055	-14.769	-12.662	-15.914	-15.245	-18.728	-10.131	-13.625	-12.449	-14.653	-13.767	-14.316	-14.443	-10.006	-13.632	-13.302	-11.112	-14.334	-13.2	-15.046	-14.731	-14.346	-12.113	-16.884	-13.341	-14.96	-16.834	-11.492	-14.043	-12.3	-14.003	-14.543	-13.864	-11.118	-13.214	-13.863	-12.082	-11.525	-14.551	-15.361	-10.327	-13.646	-12.468	-13.395	-13.689	-16.058	-11.741	-15.445	-12.863
-1.8158	0.34868	-0.83092	2.5705	-1.2192	0.7835	-4.1816	-1.7697	1.7596	-1.3829	-2.6086	-2.9755	-0.16509	0.53313	0.19415	-0.20522	-4.5555	0.19102	-2.3644	-0.55749	-3.6321	-2.6456	-3.5845	2.3058	-1.7403	1.4451	-5.3147	-2.197	-1.7343	-1.7377	0.33528	-3.6208	-2.4237	-3.2368	-1.0287	-0.25506	0.97217	0.98054	-0.57461	-2.7913	-4.5148	0.77855	-1.4459	-3.1599	-1.7354	-1.1681	-1.2189	0.074844	-0.092574	-3.3846
-1.7444	-4.3371	-5.9305	-7.7366	-7.1861	-6.3967	-5.1257	-4.2028	-6.2361	-4.7328	-4.6435	-1.5465	-6.3031	-6.0735	-1.7795	-7.7706	-5.0083	-4.703	-4.8314	-4.1362	-6.3278	-4.2385	-7.0278	-2.6179	-7.8205	-7.5117	-10.094	-8.374	-2.2961	-2.6776	-3.68	-2.8598	-1.9529	-5.5723	-4.4851	-4.7129	-2.2361	-5.642	-6.5315	-5.7812	-7.1426	-2.1267	-5.4664	-4.011	-8.0574	-5.6416	-6.3725	-7.9125	-2.0667	-4.6286
-20.345	-22.717	-19.441	-20.168	-17.26	-23.651	-20.781	-21.329	-20.969	-19.947	-19.915	-19.303	-23.265	-21.404	-17.731	-20.381	-19.071	-20.462	-19.139	-21.111	-18.772	-20.49	-21.807	-20.725	-24.53	-20.84	-23.304	-19.079	-17.783	-20.843	-21.849	-15.51	-18.639	-19.717	-21.585	-24.034	-21.059	-20.073	-19.404	-21.443	-16.798	-19.471	-23.828	-24.93	-21.143	-22.069	-21.634	-19.537	-21.191	-21.346
-11.056	-10.445	-10.528	-13.025	-12.942	-17.478	-12.981	-9.7977	-10.929	-12.324	-13.492	-11.119	-9.4468	-10.586	-13.014	-10.42	-9.2461	-10.06	-9.2977	-13.454	-13.024	-15.278	-10.161	-11.211	-10.951	-13.402	-12.526	-10.215	-8.1998	-10.942	-12.265	-10.298	-12.025	-10.384	-12.566	-8.6063	-12.091	-8.2296	-11.039	-12.876	-13.652	-7.7773	-11.65	-11.21	-11.35	-11.548	-10.988	-9.7637	-9.4653	-13.734
1.1225	4.0896	1.7006	2.2824	0.55907	0.36377	5.8225	1.4606	3.9849	-0.033358	-2.9772	2.3152	1.1653	3.3617	3.0508	0.97416	3.5197	0.99423	-0.91337	2.073	-2.1084	2.8549	2.5437	1.7617	2.8443	2.394	1.809	1.8433	4.2451	2.4377	3.0206	3.0111	3.7386	4.0428	3.3018	1.2733	3.0366	2.9457	-2.4429	3.2464	2.1237	2.2789	2.9858	1.9353	1.3828	4.1096	3.8071	-1.1045	1.4894	1.135
-5.6461	-6.6932	-3.5809	-10.044	-9.3224	-7.1937	-9.467	-10.287	-5.9638	-5.8816	-4.3592	-7.2028	-6.7155	-7.9266	-8.0049	-6.2443	-7.0023	-5.9657	-7.3782	-6.691	-9.5607	-7.513	-7.1443	-9.0957	-5.8858	-7.1144	-8.7939	-4.4341	-8.0288	-6.5174	-7.3962	-7.0418	-10.235	-3.8446	-4.5034	-8.3718	-8.7976	-8.8991	-8.9157	-5.9259	-7.4999	-7.448	-5.5654	-5.3322	-7.8479	-9.2357	-8.6822	-6.1378	-6.6424	-8.3827
2.743	-2.8344	1.6562	-1.6155	-3.5978	-1.6195	-0.71377	-0.10927	-1.7646	1.9574	0.46186	-0.34477	1.2492	0.45474	-0.52118	-0.91638	0.66675	0.53568	-0.98479	1.5406	1.7437	0.27673	0.11377	4.0262	1.5849	1.6149	0.24576	1.5622	0.44442	0.51494	0.59013	-1.9234	0.95095	-1.5375	-2.4278	0.54949	-1.1762	-0.034633	1.6727	0.85873	-0.46447	0.23971	-3.4885	1.9485	2.2789	0.27418	0.6544	-0.42709	-2.3396	-1.1697
10.851	12.448	7.2605	8.5369	7.3992	10.017	6.03	7.7166	7.7888	7.8598	7.9703	9.3882	7.1969	5.8691	10.221	7.4753	8.7317	6.2039	10.239	8.1792	5.7853	7.3089	12.6	8.6899	9.9302	9.7704	7.9085	10.486	12.75	5.2275	8.5444	8.9468	7.8048	7.2561	7.0265	8.8011	5.677	13.627	7.4107	6.7076	8.4236	10.62	11.94	7.7559	7.7258	6.8716	8.0377	5.4972	8.1026	7.2429
-19.863	-17.29	-18.99	-19.946	-17.571	-23.286	-23.233	-22.759	-22.369	-21.566	-20.189	-20.636	-20.126	-16.503	-21.051	-23.03	-23.475	-23.83	-21.52	-19.707	-21.161	-21.212	-18.61	-22.368	-18.894	-19.308	-21.966	-18.255	-18.142	-20.324	-21.738	-20.269	-19.441	-20.755	-19.597	-20.81	-21.161	-20.816	-19.269	-20.614	-20.164	-21.079	-21.013	-21.863	-18.877	-21.772	-20.962	-19.526	-20.516	-19.677
-9.1089	-7.6355	-9.9929	-11.514	-12.011	-12.701	-14.021	-10.923	-13.059	-10.537	-10.773	-12.13	-12.498	-11.061	-11.096	-14.234	-13.754	-10.394	-11.365	-8.1905	-12.919	-10.151	-12.864	-7.5323	-14.62	-13.208	-12.758	-11.744	-8.8153	-10.718	-10.757	-12.457	-10.741	-6.6548	-8.6215	-11.97	-12.52	-12.917	-12.501	-12.303	-15.217	-7.8423	-13.935	-11.876	-12.927	-13.589	-11.513	-12.567	-11.75	-10.124
-0.47118	-5.2725	-2.1712	-0.16535	-4.8427	-3.1918	-5.061	0.28058	-2.2987	-2.5717	-2.7179	0.0014469	-0.56291	-1.6622	0.058296	1.3361	-1.5248	-3.0138	-2.128	1.0578	-0.42115	1.3209	-0.4389	-6.9954	-3.4516	-0.70597	-2.2159	-0.48908	-4.4133	-2.0416	-3.2829	-2.9378	-3.335	-2.3566	-3.3486	-2.5596	-4.3599	-1.009	-2.4125	-6.2758	-3.7414	-5.3313	-0.99759	-4.0261	-2.4531	-5.8812	-1.7231	-1.3757	-4.1829	-1.2685
1.8935	0.73338	1.2118	0.61932	5.0768	2.4986	-2.17	3.0542	1.98	2.1375	2.8449	-0.86124	2.3469	4.0948	-1.3184	-0.1314	1.4425	3.3921	1.1744	0.11214	0.40489	2.5257	1.1868	1.6182	2.7809	2.7165	0.052961	1.8818	1.9428	1.5165	1.3068	1.3763	0.10598	2.7227	0.27907	3.1876	1.4592	0.28061	0.72568	1.1039	-0.093899	3.8032	2.6809	1.6825	1.7482	2.4004	0.28713	2.7108	2.1629	1.1111
-3.0311	-1.4494	-4.1803	0.047611	1.4557	-2.0498	-1.0712	-1.6248	-0.55562	-0.87818	-1.7956	-0.35681	0.71964	-2.7365	-2.35	-2.5027	0.039135	-0.40329	-0.11326	-1.1511	1.8954	-4.0903	-2.4206	-0.88891	-3.7014	-0.20789	-0.51342	0.056304	-2.2412	-1.1353	-2.8135	-1.8124	-1.3277	-1.0084	-2.2434	2.8905	0.26767	0.25811	-1.6212	1.4903	-3.7655	-2.7129	0.30628	-3.0693	-0.056399	0.38963	-2.0603	2.0143	0.28486	-3.3366
-12.39	-15.255	-12.677	-11.767	-8.3098	-11.36	-10.866	-13.198	-14.14	-10.762	-9.9022	-10.894	-11.142	-16.897	-10.328	-11.416	-10.997	-14.888	-11.841	-10.453	-10.456	-12.34	-10.594	-12.677	-11.194	-12.017	-14.2	-11.747	-10.795	-12.568	-10.617	-12.187	-9.0994	-11.651	-12.258	-13.041	-14.504	-11.839	-12.591	-10.795	-10.121	-14.291	-9.9465	-9.1194	-11.376	-12.159	-11.678	-11.47	-12.257	-12.152
-14.519	-13.602	-14.763	-11.82	-12.519	-15.937	-11.932	-16.778	-14.486	-14.452	-12.563	-9.2225	-12.171	-14.707	-11.854	-12.37	-16.985	-12.629	-13.803	-12.863	-11.606	-12.731	-11.174	-14.754	-13.31	-11.983	-15.123	-15.892	-10.874	-14.401	-13.651	-12.09	-14.733	-8.5245	-11.158	-15.516	-12.94	-11.376	-11.334	-12.773	-12.091	-14.691	-11.33	-10.408	-15.697	-14.242	-14.62	-12.906	-15.683	-12.671
-10.091	-14.332	-12.196	-10.446	-13.47	-10.559	-12.957	-13.565	-12.318	-13.933	-11.886	-16.987	-14.357	-14.542	-11.358	-13.271	-14.005	-9.8888	-14.438	-14.216	-15.414	-14.289	-13.823	-11.178	-13.146	-15.479	-12.491	-15.785	-12.487	-13.159	-11.401	-16.825	-12.262	-14.274	-11.739	-16.061	-14.406	-12.756	-11.888	-15.725	-9.0511	-14.601	-11.799	-11.581	-14.102	-15.678	-10.262	-13.432	-10.688	-11.362
2.1434	1.0328	-1.8013	1.7949	-1.0356	0.40142	0.23223	-2.1636	3.7906	-2.8423	-0.038857	2.6162	0.86782	0.81516	-0.14539	-1.0551	2.3997	-0.73705	-1.6606	-0.31255	-2.0323	-2.1048	2.3979	1.2356	-3.7195	0.32113	3.3193	0.2661	-1.0831	-0.46776	-1.0858	-2.5416	2.0759	-1.001	-0.33776	-0.48026	2.1712	1.019	-1.902	4.5034	-3.0245	-1.0092	-0.64033	0.0056161	0.67934	-0.73295	-0.95795	-1.0372	-2.4333	-1.1512
-10.651	-12.463	-14.342	-13.46	-10.277	-11.265	-9.8648	-15.72	-12.431	-11.872	-12.016	-10.536	-9.0217	-11.465	-13.203	-11.402	-13.756	-12.899	-9.4945	-10.639	-12.474	-13.566	-12.006	-11.652	-12.866	-14.232	-8.8261	-10.698	-11.8	-14.21	-12.294	-9.178	-11.506	-15.453	-11.19	-11.22	-13.512	-11.726	-10.997	-12.001	-11.901	-8.1288	-10.711	-12.42	-12.841	-7.8101	-13.053	-13.07	-11.8	-11.006
-0.32854	-3.3993	-5.1692	-4.6383	-1.3972	-3.7183	-7.8712	-4.2534	-3.591	-4.5337	-2.4946	-1.8616	-4.6997	-5.4579	-4.8618	-4.8331	-3.0316	-3.6861	-4.062	-5.032	-1.9034	-1.545	-4.299	-4.4869	-3.1126	-5.3265	-4.0302	-4.2156	-2.1188	-5.2322	-1.9598	-4.4503	-6.4001	-6.3901	-5.7156	-4.7242	-3.8453	-3.8705	-1.3258	-6.9174	-6.66	-0.6969	-4.6028	-4.0188	-4.1431	-4.2834	-2.3544	-2.8902	-4.3586	-3.9324
-23.574	-20.679	-22.584	-20.873	-22.235	-24.359	-21.46	-21.032	-22.291	-22.179	-21.314	-24.104	-22.053	-18.683	-20.238	-21.028	-21.989	-21.779	-21.401	-20.294	-19.769	-20.805	-23.664	-22.602	-20.966	-22.271	-20.125	-22.813	-22.902	-22.662	-21.379	-22.161	-21.755	-23.212	-22.124	-19.589	-20.666	-22.178	-19.527	-26.135	-21.166	-16.484	-24.363	-19.788	-22.694	-21.811	-22.006	-21.024	-21.018	-22.32
-12.106	-10.055	-12.681	-9.4619	-13.799	-13.921	-13.005	-12.693	-13.112	-13.208	-13.273	-11.674	-12.697	-12.707	-11.786	-12.307	-14.461	-12.902	-13.662	-12.967	-10.316	-12.43	-15.291	-14.029	-7.9036	-11.614	-12.339	-11.563	-12.451	-12.927	-16.518	-13.648	-11.188	-14.996	-14.238	-12.148	-13.004	-11.79	-14.281	-12.944	-13.872	-14.378	-13.088	-13.23	-13.954	-11.003	-11.597	-9.1569	-16.298	-15.675
1.2187	-2.0404	-0.3079	-0.036023	-0.088102	3.4744	1.0405	-2.0219	2.8631	2.2829	-0.32933	-1.0169	-0.28489	0.13865	-0.59052	1.97	4.111	-2.9419	2.4166	-1.1206	2.789	-0.064811	1.8472	0.25937	-1.3868	-0.89101	0.51562	0.44742	0.73513	0.86083	-1.4006	0.48926	-1.8377	0.03698	0.28395	1.0934	-1.6409	2.4953	0.98768	-2.5425	3.8411	0.8684	0.014843	0.32994	-0.4808	-2.8039	1.4159	2.0223	-1.6017	2.3453
-12.485	-11.847	-12.423	-17.136	-15.195	-15.035	-15.516	-12.565	-13.948	-15.7	-14.194	-16.448	-13.691	-13.037	-17.394	-15.104	-19.832	-15.312	-17.255	-15.142	-10.889	-12.613	-16.688	-12.378	-15.108	-14.239	-14.806	-16.284	-17.22	-17.456	-13.396	-11.614	-13.738	-13.949	-14.329	-15.715	-13.352	-11.654	-12.657	-14.158	-18.017	-14.925	-17.852	-14.796	-14.259	-15.757	-14.432	-15.509	-16.969	-14.638
-3.2122	-3.8288	-3.7787	-5.4231	-2.9281	-4.0436	-5.3525	-2.2748	-5.2499	-4.3664	-3.5927	-1.9034	-4.4733	-3.9584	-3.7703	-1.6266	-6.1485	-2.2568	-7.9638	-5.7798	-2.9626	-4.6022	-4.7817	-5.6193	-5.1903	-5.2322	-5.1546	-2.9394	-3.3455	-2.0847	-4.9003	-2.5303	-1.3676	-6.6508	-4.0769	-5.6931	-3.1762	-4.8742	-2.8575	-1.2799	-3.4139	-1.3069	-4.0899	-3.6298	-3.7474	-3.4523	-5.8431	-5.617	-1.8613	-6.4955
1.9841	6.7391	5.2662	4.5365	6.298	3.9876	3.1329	-0.70375	7.5703	5.3605	5.3924	3.7183	3.3897	2.9961	2.4038	5.8949	3.838	5.3034	2.7983	2.1716	3.8067	5.0311	4.5197	3.2396	5.1249	7.4111	3.065	2.7789	4.2188	3.2201	6.6834	4.9278	3.0548	4.0807	1.7452	2.7971	2.4344	6.4769	3.9612	7.1722	5.8327	6.5068	6.9343	6.2643	8.0582	5.0839	3.1807	1.5984	4.4373	5.9589
1.84	1.9375	4.2644	2.9923	-0.28553	-0.64714	3.0329	2.0742	2.2428	1.3226	3.0929	4.4528	0.45697	2.8221	1.4892	1.0797	3.0022	1.4671	0.42378	1.412	-1.5758	5.6426	3.5481	2.6195	0.78955	2.1318	1.3175	2.8374	4.7126	4.8598	0.24631	2.9769	3.7266	2.422	1.6973	1.4816	3.0359	-0.076668	-2.1773	0.56224	0.47294	0.90831	2.3538	1.0379	0.2675	0.94626	-0.057681	1.4376	3.6182	2.5574
3.5261	3.3122	2.6048	1.1319	4.3723	5.2829	4.0003	1.4988	3.6998	2.5255	4.4722	7.1813	1.6396	4.1079	4.5658	2.7425	1.9382	3.3261	4.1777	2.8659	4.6539	0.415	1.558	2.3458	1.8532	3.3802	6.6849	1.7431	2.4491	5.7249	3.4289	3.3883	0.41666	0.1163	5.7733	5.8863	3.6965	1.9441	0.31831	1.0976	0.12561	2.0824	3.1108	5.5813	3.0995	5.0392	2.6999	6.4125	0.83064	2.6896
8.276	11.733	5.0038	6.101	5.8259	6.8802	8.1494	7.0035	5.3286	5.1184	5.0895	6.043	9.0012	7.0696	6.5415	9.3374	4.2094	5.1283	4.5207	8.4557	5.7793	7.6688	5.1022	8.979	8.359	6.9223	4.4953	5.1616	6.4035	6.8477	4.6505	5.8131	5.5423	8.701	4.1174	8.0611	3.2865	4.2884	5.0242	6.76	5.2616	6.8971	8.2617	5.327	8.4445	7.269	5.6496	5.715	5.9034	3.4047
-5.9127	-8.6886	-5.9815	-7.7801	-7.0362	-8.5243	-3.1309	-9.1193	-6.8607	-5.4749	-3.4334	-9.4117	-3.8103	-6.5955	-7.8189	-10.388	-3.451	-6.1407	-7.8387	-5.2494	-9.5859	-9.2154	-6.3182	-6.323	-5.0214	-7.6213	-5.2433	-7.4847	-7.9417	-3.7953	-6.9377	-6.2926	-7.7442	-8.6593	-5.264	-8.0825	-2.7978	-4.7127	-6.572	-8.3016	-7.0691	-7.535	-4.8604	-5.391	-6.7798	-8.6927	-8.947	-3.6736	-6.0046	-6.4923
-15.276	-12.78	-14.774	-10.164	-13.606	-12.485	-10.43	-14.488	-14.113	-14.035	-13.514	-14.528	-12.943	-13.695	-12.564	-12.816	-14.076	-11.847	-13.208	-13.997	-12.968	-15.445	-13.548	-16.011	-12.989	-14.094	-11.917	-11.272	-15.556	-14.712	-13.624	-15.008	-10.098	-10.91	-14.989	-16.972	-13.154	-12.427	-14.305	-14.974	-12.144	-11.03	-13.903	-12.8	-12.987	-9.2126	-15.086	-15.751	-17.148	-15.798
-16.366	-11.977	-15.282	-11.166	-12.72	-14.899	-10.497	-13.995	-14.433	-11.602	-12.246	-14.164	-15.713	-14.506	-13.541	-13.397	-11.747	-15.835	-13.343	-13.385	-12.642	-13.941	-12.239	-13.584	-10.578	-12.634	-14.996	-15.612	-8.2702	-11.329	-12.852	-14.273	-12.608	-14.132	-13.153	-15.274	-12.184	-15.364	-13.704	-12.46	-12.404	-10.023	-12.325	-12.268	-14.198	-13.421	-13.763	-13.21	-13.4	-11.286
-7.7933	-13.548	-10.792	-10.782	-12.81	-10.401	-7.8754	-12.708	-12.062	-10.907	-11.067	-14.386	-12.357	-15.028	-9.7698	-10.822	-9.537	-11.077	-11.984	-12.979	-12.394	-11.594	-10.282	-6.5758	-13.01	-11.557	-13.042	-10.713	-9.3018	-12.621	-13.37	-12.464	-8.4935	-14.178	-11.2	-11.978	-13.725	-6.7818	-11.615	-11.075	-10.811	-12.913	-12.988	-8.8228	-11.331	-12.345	-10.226	-10.982	-10.905	-10.063
-1.3055	-0.99469	1.4834	1.0596	-1.7834	0.59041	-3.8464	-1.8325	2.566	0.19082	-0.84902	-0.94041	0.56899	1.2152	3.5919	-0.67447	-0.35724	1.4998	0.77749	0.68567	0.023973	0.25172	1.1253	1.814	1.6528	-0.1135	-0.54626	2.5715	-1.5941	1.9027	1.4821	-0.52942	-3.538	-5.7437	-1.3321	1.0089	-0.40307	-0.098537	-0.74034	-0.70874	-2.0193	1.5134	-3.7866	1.7185	-1.3313	-0.18893	-1.1037	-2.7019	1.238	-0.16226
-16.446	-14.356	-14.586	-11.98	-14.33	-15.933	-13.589	-13.806	-11.471	-14.83	-15.328	-15.635	-16.628	-15.669	-14.434	-11.923	-12.678	-14.841	-14.302	-12.007	-16.404	-17.478	-11.487	-13.656	-14.329	-13.047	-15.097	-13.963	-15.442	-15.039	-13.289	-14.885	-16.936	-16.58	-16.868	-12.871	-11.382	-14.467	-18.633	-10.05	-12.217	-17.203	-16.399	-15.264	-14.916	-12.971	-12.071	-17.087	-14.989	-13.668
2.2705	1.3941	2.4078	-1.0203	0.93467	2.4815	-0.43306	2.7199	4.2685	0.22841	0.28332	-0.11453	-0.015476	-1.7879	2.1728	0.97387	-0.71406	2.242	1.5959	5.144	-0.24838	1.589	2.5724	2.5868	4.5356	1.127	3.1015	0.022271	1.5363	-0.21479	1.111	3.7704	-0.33827	1.0255	1.0449	-0.79549	-1.0918	2.5335	-2.6805	1.7325	4.8466	-0.10594	-2.5625	3.3211	-0.52506	2.7381	0.18531	2.0349	0.83126	0.5612
-21.758	-20.558	-22.181	-20.983	-24.623	-20.489	-18.17	-19.144	-22.544	-20.703	-19.871	-21.423	-22.37	-21.914	-26.652	-23.271	-20.774	-20.511	-18.818	-22.754	-22.004	-20.989	-20.496	-23.436	-24.621	-21.444	-24.275	-19.318	-25.484	-20.2	-21.763	-22.159	-23.099	-23.71	-23.371	-21.558	-22.146	-21.38	-20.946	-20.129	-21.95	-19.053	-22.327	-23.525	-21.921	-21.378	-21.158	-20.988	-22.952	-21.664
-13.801	-10.227	-14.349	-14.019	-14.354	-14.325	-14.368	-12.277	-9.5093	-10.067	-10.824	-14.726	-10.153	-13.044	-12.505	-11.129	-17.79	-14.093	-13.344	-15.603	-11.193	-14.489	-11.779	-11.41	-11.744	-13.647	-13.39	-11.669	-13.035	-15.131	-9.5382	-13.685	-13.523	-13.105	-10.532	-11.223	-13.985	-13.24	-11.117	-14.357	-11.933	-11.765	-15.611	-15.017	-10.169	-15.402	-13.434	-14.621	-11.499	-14.841
-9.0004	-9.492	-14.479	-9.7845	-12.445	-12.171	-12.223	-8.4009	-13.952	-10.931	-12.29	-10.32	-10.037	-11.501	-12.868	-10.828	-11.787	-12.6	-13.084	-10.942	-13.178	-13.015	-12.308	-11.699	-10.979	-9.8302	-12.571	-10.119	-14.402	-11.115	-8.9791	-14.258	-13.004	-10.486	-11.329	-14.928	-10.662	-10.119	-13.175	-10.84	-11.427	-12.594	-10.908	-11.655	-11.67	-12.67	-14.193	-12.156	-12.417	-15.058
-1.2179	-3.8201	-4.1134	-1.1596	-5.6804	-4.388	-2.4824	-1.4941	-5.138	-3.1403	-4.1482	-4.6042	-3.3441	-3.7046	-2.8491	-5.7816	-5.1927	-4.2306	-2.2647	-4.6738	-5.152	-2.1306	-5.5219	-4.4153	-4.8498	-5.7593	-3.9305	-2.7151	-8.2435	-4.2462	-2.2542	-4.9361	-2.9636	-3.2672	-4.1683	-7.2582	-4.5025	-3.559	-6.3586	-3.0501	-4.8981	-3.9834	-1.6799	-4.5184	-1.9535	-1.5202	-0.13459	-3.1168	-5.022	-5.2305
5.5316	10.371	6.999	6.3735	4.8117	7.3486	6.1166	5.5302	9.9245	3.9651	5.4571	7.0105	9.9969	7.294	6.4476	8.8802	6.8714	6.8092	7.8971	6.4963	5.5752	7.1724	6.9617	7.0639	8.8655	9.0789	5.0532	6.3413	5.6359	6.8324	7.5777	5.4909	7.8406	5.4694	9.2585	5.8329	5.8631	6.1363	4.0371	6.7292	6.6187	8.5372	4.6342	5.0326	9.0857	5.9895	6.1782	10.611	6.56	4.72
6.34	4.5115	8.6997	6.7006	2.2912	4.2612	5.7556	5.5884	1.744	5.0183	6.1471	10.189	7.7762	4.9046	8.7721	5.3893	4.4342	5.4277	4.599	7.1469	7.3924	6.6485	5.0565	5.582	5.7936	5.3639	2.2211	5.7234	6.6154	3.2009	5.6673	4.5206	5.9918	8.9617	8.501	2.9856	3.6203	3.9118	2.6798	3.898	4.5828	4.9468	5.1611	9.0625	10.015	2.6045	8.4889	5.7354	6.6092	8.5962
-9.8795	-6.8616	-6.188	-7.3967	-9.5637	-8.6746	-11.401	-13.026	-8.8726	-7.4096	-7.5505	-10.613	-10.093	-7.9034	-9.8542	-9.5607	-8.1837	-10.394	-10.504	-8.4149	-9.3912	-10.547	-7.3109	-5.6882	-11.523	-11.052	-8.3987	-12.078	-11.455	-9.051	-8.3795	-9.2399	-6.6016	-10.354	-9.2135	-6.6157	-9.8758	-10.171	-10.494	-9.2721	-8.4916	-8.5061	-9.2177	-3.7886	-6.0619	-9.6341	-9.8513	-9.1488	-8.9535	-7.7241
0.77394	-1.6642	-0.71351	-0.11181	1.1557	0.55108	2.2014	-1.1474	0.81195	1.431	0.1545	-0.037254	0.99141	0.32485	1.7126	0.30603	-1.796	-0.32426	-1.2163	-0.26387	0.17215	0.57194	0.55957	0.1325	-1.2757	-1.8173	0.13941	-0.77009	0.19731	0.45563	-0.70051	-2.4514	-0.53804	0.68586	-2.2367	0.71804	0.029477	-3.7644	-0.58122	3.2205	1.0068	-2.4849	-0.92118	-1.3764	1.158	-0.20059	-0.60688	4.415	-1.8365	-2.8915
-0.44096	0.16147	3.6551	1.2097	3.243	-0.63137	-2.3916	-1.9788	-3.3229	-0.17859	-0.78822	3.6423	1.0078	1.2123	-0.26978	1.7481	2.1588	-0.23788	1.9003	-0.10336	3.625	0.093419	1.0951	-1.234	1.8716	-0.44471	-0.3785	0.19445	0.4734	-2.0306	0.76605	3.5614	1.3974	2.0922	0.097131	1.5791	1.5347	1.1252	4.2025	0.11864	0.58691	0.18563	0.52478	2.4177	-0.6441	1.091	-0.71594	0.71105	-2.6631	1.445
-9.5066	-9.453	-10.075	-8.5059	-7.7787	-7.1737	-6.1179	-8.9491	-8.11	-8.4565	-10.91	-10.417	-7.3302	-8.6187	-4.8711	-7.215	-6.9302	-8.0495	-11.875	-10.481	-9.0341	-10.663	-8.2666	-10.144	-10.613	-9.5381	-7.1186	-6.1947	-8.6013	-8.487	-8.2573	-10.127	-9.9069	-8.9299	-7.9417	-11.134	-7.4419	-8.8893	-11.825	-6.8033	-6.4008	-9.9507	-7.68	-7.8588	-10.236	-11.574	-9.2722	-8.4834	-10.56	-9.2893
-20.536	-21.159	-21.634	-24.769	-22.505	-26.542	-22.673	-19.909	-23.058	-22.623	-26.135	-19.786	-25.787	-23.337	-21.058	-23.568	-23.457	-21.77	-23.582	-22.433	-21.378	-21.836	-21.371	-18.791	-19.597	-20.982	-23.675	-21.752	-24.087	-21.889	-21.741	-23.134	-20.493	-23.069	-22.771	-20.242	-20.252	-20.017	-22.406	-20.238	-20.582	-22.833	-20.072	-19.885	-21.538	-20.587	-18.139	-22.986	-20.564	-22.96
-1.7522	-1.1975	3.4689	0.23869	-0.14518	-1.6669	0.39414	-1.315	-1.4141	-0.51889	2.3891	1.5105	-0.30584	-2.5015	1.2643	-2.3294	-3.8233	2.7227	2.8171	-0.037694	-1.1482	0.21624	-2.0646	1.5618	0.66038	-0.87886	-4.3143	0.60908	-3.4187	2.9688	0.64293	-3.9296	-0.58887	1.0372	2.6656	-1.1849	0.098348	-3.1187	-0.71485	4.1873	1.0084	-0.43134	2.436	-2.0889	2.6681	-2.9433	2.6519	-0.1608	2.1392	-1.7108
0.29628	-1.1103	2.5821	-0.5282	2.5393	-1.1662	2.581	-0.89018	-0.25731	-1.4098	0.65994	-0.70838	-2.3266	-1.0381	0.13776	-0.90233	2.4638	-0.1413	2.2908	1.0831	0.59852	1.5212	0.76406	-5.6815	-1.898	-2.3406	-1.5078	-2.9086	-0.088676	-1.0891	2.5864	0.23973	2.272	-0.39285	2.1187	-1.9803	-2.2183	-1.5517	0.42416	-0.39666	-0.94623	-1.6473	1.7012	1.9268	-4.4867	-1.0278	-2.8956	-0.55223	-0.95524	0.29166
-1.2247	-2.2933	-1.7613	-3.098	-1.1593	0.25967	-4.9337	-1.3664	-3.4659	-4.969	-1.026	-0.61636	-3.4077	-1.2053	0.95207	-0.52683	-2.5414	-4.4586	-3.868	-3.5407	-1.9428	-2.2891	-0.59893	-2.2562	-6.7386	-0.75093	-2.0758	2.5723	-1.1781	-4.034	-4.9005	-0.32651	-2.1382	-0.78451	-2.015	-4.2398	-1.8273	-0.37311	-1.2203	-2.2075	-6.3754	-4.0308	-2.2694	-3.0028	-3.6343	-3.8673	-3.0551	-3.3703	-1.7581	0.86561
-14.708	-12.624	-12.119	-11.163	-13.298	-9.2198	-14.044	-10.305	-14.758	-11.197	-13.683	-15.334	-12.767	-8.7778	-13.364	-13.216	-11.528	-12.856	-13.763	-10.532	-9.7389	-9.2657	-11.832	-14.311	-13.494	-15.874	-10.757	-12.87	-14.49	-15.517	-11.6	-11.566	-14.222	-12.512	-12.604	-10.814	-13.85	-9.6731	-12.362	-14.734	-11.465	-13.048	-11.087	-10.306	-12.99	-11.028	-11.759	-16.32	-12.152	-13.839
5.8252	3.4381	4.5538	4.7836	1.5024	4.2464	3.9379	-0.92907	3.1399	2.0979	5.6999	2.0733	-1.3606	4.4603	0.85464	4.0307	7.3624	3.3875	2.8348	2.8176	2.5866	1.8862	4.7924	4.5028	5.12	3.568	3.0997	1.1563	1.4643	3.8579	1.176	2.8259	2.066	0.62366	2.5749	0.50313	4.1081	1.0961	1.9702	6.2731	3.678	1.6808	0.0056022	4.2429	-0.25872	6.2834	4.1111	2.7644	3.18	3.4505
-2.7566	-1.8775	-7.1199	-0.3319	-2.9957	-1.44	-0.64168	-2.16	-1.403	-1.9441	-2.217	-1.9108	-3.0127	-2.6838	1.3354	-2.483	-2.7198	-2.0109	-3.7906	1.2804	1.0226	-1.9635	-2.9693	-2.0183	1.3568	0.55448	-1.3684	-3.0937	-4.297	-3.7747	-2.1898	-0.9035	-0.71883	-0.019567	-1.7321	-5.3082	-2.977	-1.7446	0.95568	-2.3456	-1.4477	-2.6201	-1.5301	-1.939	-0.49565	-1.3456	-1.4291	-3.0496	-0.00042704	-1.9659
-4.0976	-5.4222	-11.135	-7.3332	-9.5156	-8.257	-10.692	-9.7398	-11.09	-7.9814	-6.9621	-7.4528	-10.273	-9.549	-9.8564	-10.696	-8.5399	-8.0356	-6.2353	-9.9713	-8.908	-11.492	-10.261	-9.3925	-8.3125	-11.048	-8.6706	-11.01	-10.797	-7.8687	-10.737	-9.2535	-6.0007	-10.094	-8.9582	-8.4661	-8.9291	-10.873	-10.202	-11.283	-11.551	-6.5969	-8.3774	-9.3498	-9.7954	-8.2443	-10.949	-7.7829	-7.7673	-5.8817
-4.9441	-8.0896	-4.3203	-2.9904	-3.885	-5.0167	-2.64	-5.2903	-5.9622	-3.6623	-5.1976	-5.6351	-5.0855	-8.8152	-2.7422	-5.0327	-4.4429	-5.0736	-3.7123	-4.4139	-4.6045	-1.2794	-5.9792	-4.7854	-4.6903	-5.316	-2.6671	-6.1425	-4.6969	-6.3147	-4.7311	-6.1375	-4.5323	-4.0161	-5.1	-5.3469	-2.6225	-3.1959	-5.4318	-4.2347	-2.268	-4.7949	-3.2506	-4.8254	-5.6537	-3.4562	-5.2355	-7.7084	-1.3784	-5.2837
3.5196	0.99241	0.79918	1.346	1.9557	3.437	1.5699	2.0038	0.20012	0.31378	0.81244	0.68197	1.0098	-1.5173	2.9169	4.0289	1.31	0.93677	0.21759	-0.90564	1.3422	4.2212	-0.27314	-1.8259	3.1702	1.1468	1.306	-0.8125	3.5143	-0.0043025	-0.55643	0.85966	0.95938	0.31177	0.82691	1.3829	-1.0639	0.72726	0.78547	4.0973	4.3311	-0.094115	2.3187	1.6308	2.5955	-0.29171	5.3448	0.77359	-0.18516	2.0552
-19.951	-20.655	-24.482	-23.596	-23.108	-20.528	-22.586	-23.13	-23.184	-24.664	-21.024	-20.432	-21.706	-20.414	-24.062	-21.565	-22.792	-22.178	-22.419	-22.366	-20.339	-21.751	-24.268	-25.434	-24.398	-26.586	-21.062	-21.079	-24.311	-20.518	-22.479	-20.172	-23.71	-22.698	-24.096	-18.507	-23.024	-20.741	-26.856	-20.976	-20.309	-23.358	-22.329	-16.946	-26.964	-23.781	-23.437	-21.658	-21.9	-21.264
-8.7128	-9.4306	-9.5891	-9.6123	-8.4303	-9.5318	-11.517	-9.2402	-10.37	-7.9294	-11.636	-11.542	-7.6164	-8.0529	-10.294	-8.0521	-7.7546	-9.7749	-8.3168	-8.4316	-7.2912	-10.744	-11.155	-6.6783	-10.098	-12.089	-10.378	-7.7689	-11.216	-8.9723	-11.294	-6.4121	-5.6614	-8.933	-6.2319	-8.3209	-10.833	-4.4117	-9.244	-11.312	-10.204	-8.6596	-9.224	-6.8979	-9.3167	-7.7711	-10.695	-13.349	-9.9443	-9.0393
-10.711	-10.641	-11.79	-12.388	-13	-11.299	-9.937	-15.504	-13.824	-12.522	-10.955	-11.261	-11.91	-11.827	-12.135	-12.642	-10.705	-13.71	-10.349	-14.879	-14.41	-8.4228	-11.086	-12.976	-12.247	-11.969	-9.5441	-9.9152	-14.713	-11.471	-12.452	-11.602	-11.314	-10.981	-12.931	-11.191	-10.854	-11.393	-10.623	-10.096	-11.244	-9.9065	-12.908	-11.735	-9.6333	-10.602	-10.854	-14.124	-14.123	-8.987
-5.6361	-0.3347	-3.1329	-4.4223	-4.3433	-8.8742	-4.3006	-5.52	-4.5116	-3.3294	-4.3056	-5.3635	-6.1621	-5.5405	-4.3152	-3.1464	-5.6148	-4.0693	-3.7045	-4.5914	-4.4947	-8.3729	-9.6743	-4.7959	-5.9927	-4.1243	-3.704	-2.654	-6.6918	-5.0387	-1.6957	-4.684	-6.3367	-5.5901	-7.1099	-7.967	-4.5005	-5.9067	-4.366	-5.3638	-6.5687	-5.3488	-4.9086	-6.8367	-6.8401	-1.5369	-6.9755	-7.8002	-7.1512	-5.2426
0.14398	-1.7239	-1.4666	-3.5266	1.0978	-0.17047	-1.1645	-3.2351	-1.5601	-1.2805	-0.85584	2.2121	0.48212	-1.2426	-5.2518	-2.9748	-1.3143	-0.75836	-1.9046	-2.095	1.7301	-0.75485	1.4562	-2.2505	-1.9008	-2.061	-2.0621	0.48552	1.071	-2.4715	-3.7054	-1.9495	-1.4515	-0.32088	0.19688	1.3178	-0.78306	-2.0361	-1.2228	1.2617	-3.1428	-3.4978	-1.4219	-0.99306	-2.446	-0.4781	-1.1718	-0.76807	3.9701	-3.7599
-1.5247	-1.3845	-0.2352	0.69686	-0.92772	-2.2554	-2.5585	-1.5382	-0.72639	-1.2307	-0.44275	-2.1916	-1.7134	0.69903	-3.7799	0.97649	-4.4732	-3.3761	-1.4517	1.2424	-1.7287	-1.8986	-2.3842	1.9885	-2.4648	-3.5707	-4.8499	-1.5834	0.70304	-0.4853	-2.5361	-0.77189	-2.9455	-2.8257	0.24827	-1.8207	-5.6269	-1.8178	-2.4891	-1.5056	-3.5053	-3.8945	0.029678	0.086133	-3.2152	-2.3419	-0.64731	-1.6484	-3.6332	-3.3165
3.5143	6.3384	8.7419	7.3673	8.1109	5.9762	5.3436	8.1367	6.3966	11.49	7.6927	8.3615	9.3823	7.4013	4.7536	7.7935	7.5818	7.7147	5.085	5.7599	8.0541	10.547	8.0763	6.1453	8.2232	9.493	7.272	6.9302	5.2798	10.931	7.1725	4.6111	7.9466	5.0943	7.9581	7.7624	7.9118	7.9135	7.3745	5.6411	9.8679	4.8369	8.9683	9.9699	5.3189	7.3437	4.8346	6.5239	6.931	6.6658
-3.5558	-5.663	-7.6944	-5.1171	-6.3246	-3.3301	-3.196	-4.7207	-1.854	-5.4221	-8.8788	-4.9858	-4.1194	-5.2416	-3.896	-7.3589	-4.1789	-3.171	-1.336	-3.3829	-3.7472	-4.4941	-4.5978	-4.569	-4.608	-2.9707	-2.3441	-7.9419	-1.5341	-4.1861	-4.0222	-0.82262	-5.7564	-3.8852	-3.0122	-4.3313	-7.6999	-2.1739	-1.7185	-2.1076	-3.4384	-7.0127	-3.9059	0.9641	-5.4742	-5.793	-6.7237	-2.5556	-7.4082	-9.6629
-2.9549	-3.1386	-4.1457	-4.0128	-2.8881	-4.0612	-3.8545	-5.9121	-1.9122	-2.1656	-6.3631	0.94398	-3.6643	-3.958	-4.3195	-2.3042	-2.0187	0.4964	-4.5087	-1.6301	-4.6363	-2.7346	-7.572	-1.9307	-3.0342	-4.2905	-2.8362	-3.6225	-5.7772	-2.0869	-1.6647	-5.1265	-1.8157	-3.304	0.75473	-3.3324	-4.3314	-1.379	-5.9358	-2.3523	-2.9861	-4.012	-3.5431	-2.7242	-5.9062	-3.4896	0.3075	-4.831	-1.3432	-3.1456
-15.855	-13.072	-16.391	-13.658	-14.562	-16.68	-13.999	-12.43	-16.205	-13.692	-12.137	-15.122	-12.446	-10.639	-15.359	-17.351	-13.175	-13.803	-13.486	-17.909	-15.558	-15.181	-12.553	-18.302	-14.777	-14.492	-16.335	-14.443	-11.665	-17.614	-9.5293	-15.833	-12.8	-17.303	-14.701	-12.034	-13.258	-14.865	-13.484	-12.144	-19.406	-11.888	-15.048	-15.879	-17.703	-13.372	-11.149	-13.273	-15.609	-14.448
-12.638	-14.164	-15.375	-12.341	-12.617	-14.978	-14.665	-14.522	-13.344	-13.49	-13.034	-12.311	-13.118	-15.184	-12.309	-11.01	-12.112	-11.875	-14.169	-8.7312	-14.806	-16.441	-14.228	-11.1	-10.4	-13.037	-17.446	-13.739	-11.782	-16.118	-17.806	-12.962	-15.964	-11.169	-16.559	-12.282	-15.474	-15.07	-13.526	-15.425	-13.56	-12.447	-14.295	-13.117	-13.418	-12.072	-10.419	-12.31	-12.055	-14.899
-13.055	-15.095	-15.525	-11.491	-16.835	-13.17	-15.649	-13.907	-15.9	-14.391	-13.063	-13.836	-8.655	-11.525	-18.368	-12.461	-13.18	-13.255	-14.193	-11.623	-14.05	-11.425	-11.509	-15.626	-14.439	-14.856	-13.953	-15.022	-13.907	-14.314	-16.826	-13.795	-13.98	-15.095	-11.571	-12.737	-11.569	-13.376	-11.751	-13.308	-14.137	-13.454	-14.31	-13.228	-16.121	-15.835	-14.223	-15.674	-14.657	-15.021
3.2446	7.2168	5.3517	4.559	5.0767	8.9654	4.8495	6.7163	3.5809	7.3381	3.9307	5.0579	6.7274	7.3019	7.1484	5.6978	7.7386	11.477	9.0986	5.9745	7.8882	5.0354	6.2893	3.8704	7.4419	4.4386	6.8985	5.7919	7.7423	7.9483	6.5612	7.5159	8.4628	6.5368	7.1233	5.5484	8.123	9.8995	8.1576	5.8607	4.4718	4.1059	6.585	8.9253	4.8419	7.7651	10.72	6.453	2.6204	8.4288
-5.8803	-9.279	-9.7756	-7.8343	-7.3683	-6.0099	-7.0715	-7.0406	-3.3292	-6.974	-6.8007	-5.1032	-9.6552	-9.2328	-7.8852	-5.9834	-6.167	-7.6327	-5.4638	-6.7919	-10.086	-4.1518	-8.6435	-5.7795	-7.8122	-3.9208	-4.925	-6.3666	-8.4174	-5.8854	-5.6227	-4.4499	-8.5777	-10.258	-6.9566	-10.464	-6.7254	-10.144	-6.0051	-4.9655	-5.587	-9.5333	-4.8905	-6.1894	-6.6892	-6.4966	-10.775	-9.4305	-8.4424	-4.0199
-19.352	-20.893	-21.169	-21.713	-21.677	-20.002	-21.867	-22.144	-20.543	-22.04	-22.689	-21.795	-24.85	-20.966	-21.122	-25.397	-19.449	-22.827	-24.094	-23.928	-24.66	-21.347	-22.939	-23.645	-21.227	-24.465	-23.137	-20.478	-20.474	-24.705	-20.944	-21.476	-17.677	-21.597	-23.962	-23.145	-23.123	-23.225	-21.23	-22.122	-20.672	-22.354	-22.694	-19.057	-24.027	-22.36	-22.767	-21.725	-24.322	-24.428
-0.45872	1.0362	-0.31867	-2.3752	-0.31153	-2.3709	-1.1399	-1.3649	3.1699	1.2356	1.557	0.99034	-1.7579	-2.4838	-0.5406	-0.40186	-1.8348	-4.0911	-0.049868	1.6374	-1.0791	0.84516	-0.30009	-1.5185	-0.062074	2.825	-3.2499	-0.37148	0.05104	0.22236	0.87505	1.6245	1.3461	-0.029766	1.3506	-2.4969	-2.9543	0.4316	-1.7126	0.24463	-3.5745	2.6343	2.9584	1.1058	-1.9596	-0.19878	0.84454	1.3574	0.57334	0.99147
-11.756	-11.598	-11.92	-11.608	-7.7667	-11.238	-9.7881	-7.7926	-11.54	-10.58	-13.23	-7.7375	-10.076	-6.3439	-10.428	-15.89	-10.696	-10.748	-10.841	-14.426	-9.6714	-12.404	-10.398	-9.9097	-13.033	-14.328	-11.173	-8.5981	-10.24	-12.377	-8.5259	-8.6749	-11.575	-9.6543	-8.8331	-8.7687	-10.394	-9.4975	-11.122	-11.425	-6.2798	-10.748	-8.3414	-8.8436	-10.476	-8.4224	-10.114	-13.067	-6.4269	-12.066
-10.266	-13.162	-13.28	-16.319	-12.885	-15.359	-13.761	-15.687	-14.335	-14.103	-13.593	-14.105	-11.516	-11.995	-14.825	-12.31	-14.877	-11.7	-14.753	-14.372	-10.735	-13.336	-11.011	-14.37	-13.086	-11.369	-12.166	-10.622	-10.452	-11.113	-11.664	-11.641	-13.842	-12.683	-11.455	-13.571	-12.698	-13.599	-14.219	-12.193	-15.553	-11.649	-12.509	-11.261	-11.934	-14.847	-11.975	-12.075	-14.648	-11.26
-9.1421	-8.0397	-11.043	-8.8442	-10.884	-8.6893	-9.4358	-9.3625	-8.4526	-10.617	-8.2324	-9.4285	-11.713	-6.1054	-9.3868	-6	-11.492	-13.393	-10.548	-8.5989	-12.114	-9.4079	-8.2543	-8.45	-10.249	-9.6636	-10.259	-11.007	-10.493	-10.824	-8.8805	-9.872	-9.3922	-8.666	-9.5167	-11.379	-9.0222	-12.688	-9.6961	-10.518	-7.822	-9.67	-7.7738	-9.7094	-8.5259	-8.6035	-8.235	-7.6348	-11.123	-8.4602
2.1512	-2.4641	2.1109	1.2325	6.0155	3.379	3.3448	2.725	4.3731	2.5091	3.4235	3.607	1.0379	3.0707	5.3463	2.7427	1.0281	0.60368	3.6848	2.3778	2.6193	-0.31689	1.244	3.1622	-0.18135	-0.49196	0.19952	1.1258	2.4689	2.6667	2.7215	3.0873	3.703	-1.4528	-0.35698	4.0671	-0.45706	4.1336	2.5062	1.2906	0.7933	2.9548	1.6709	0.87232	3.5142	-0.88865	2.0719	2.1439	1.1704	4.5956
-2.8858	-6.4617	-3.9786	-3.918	-1.7859	-2.6184	-4.862	-7.3568	-2.9132	-6.3334	-6.8499	-0.19152	-2.0371	-2.6032	-3.6976	-3.0417	-6.415	-4.3677	-6.2947	-3.2759	-3.2935	-4.1407	-4.1004	-7.86	-3.4422	-2.7648	-4.8817	-6.8953	-2.7428	-2.1823	-8.3194	-4.6821	-2.8177	-5.8703	-3.966	-3.7978	-5.0942	0.50877	-4.8501	-5.905	-8.7009	-5.5249	-8.3371	-6.2695	-2.2979	-3.957	-4.3253	-6.4369	-3.9394	-3.0178
-12.353	-9.7868	-11.799	-10.313	-12.553	-13.756	-9.0535	-12.498	-9.978	-10.82	-6.8408	-9.5568	-11.573	-12.329	-10.326	-11.502	-8.62	-15.972	-17.639	-7.9472	-11.199	-12.486	-10.448	-9.5952	-11.297	-14.409	-13.505	-12.897	-11.814	-12.181	-11.261	-10.645	-12.147	-9.0069	-13.936	-10.855	-11.194	-13.629	-11.271	-12.171	-10.773	-10.748	-11.045	-12.508	-12.642	-13.315	-13.702	-12.245	-10.35	-9.9942
-14.609	-15.237	-16.744	-15.109	-15.58	-15.456	-14.601	-11.149	-13.014	-11.295	-11.868	-17.755	-17	-11.068	-12.305	-12.856	-13.184	-13.026	-16.924	-15.019	-11.159	-16.135	-16.345	-14.575	-14.695	-15.647	-11.045	-10.459	-11.292	-15.015	-16.206	-13.768	-14.497	-14.453	-13.535	-12.579	-15.474	-12.13	-10.417	-11.732	-14.638	-17.403	-16.145	-18.157	-14.999	-12.493	-11.539	-16.243	-14.579	-11.853
6.9	2.4032	4.5332	4.0899	5.991	5.3331	7.2432	5.5485	4.9424	6.7585	2.6956	4.2045	3.8012	4.0248	6.2686	2.765	8.0878	9.3063	5.0887	7.2377	7.3417	5.0069	3.6566	2.1383	3.9375	4.2776	2.5613	3.2909	3.2293	6.9031	5.3298	5.1764	1.7964	4.8287	6.4038	4.6447	4.1623	1.0486	5.546	2.6994	4.7914	5.5527	3.5353	2.5788	4.5213	6.5914	4.9315	5.1707	3.1998	4.6057
5.6924	1.5216	6.6038	4.1053	2.3727	4.6297	0.63573	8.9563	5.2041	4.8629	5.4934	4.6402	4.7484	3.6532	6.3745	6.7454	6.3043	3.6233	4.444	3.8151	8.1202	4.0954	3.1009	6.9982	7.362	4.5088	5.0828	4.6881	5.3845	2.8664	5.168	8.2767	6.3554	7.8962	3.1934	3.9032	5.4583	1.7509	7.2853	7.9827	6.5679	5.6377	4.6083	2.9352	5.7402	5.9748	5.0019	6.1511	3.7682	4.456
-9.6814	-12.221	-6.9377	-7.4784	-10.601	-8.8406	-6.9174	-9.6346	-9.8652	-9.7651	-9.2768	-10.605	-9.4892	-8.7005	-10.573	-7.3625	-7.0779	-8.4737	-8.4295	-8.2034	-9.1958	-7.8044	-8.7727	-10.913	-9.2021	-7.6359	-9.9724	-8.2511	-9.7687	-7.0372	-10.184	-7.4912	-9.2441	-11.643	-9.2572	-11.232	-7.5585	-12.009	-12.806	-7.9306	-8.1555	-4.9463	-7.8122	-6.5169	-11.851	-5.8929	-11.707	-4.3834	-11.663	-8.7809
2.3714	1.3717	-2.2242	-1.669	-0.86638	-1.157	-0.28587	-0.046423	-1.7504	-2.4881	-2.0145	-0.061003	0.83479	-2.792	2.0558	0.63559	-0.72296	-2.9019	-1.4174	-3.6425	-2.8704	-0.86374	0.92464	-1.1562	-3.2326	-0.72311	0.6149	-2.6332	-2.5337	-0.89016	-2.5698	-3.089	0.40487	-2.9317	0.20422	-1.2105	-0.97053	-3.8137	-1.2321	-0.0042518	0.98576	-0.85586	0.15278	-1.8004	-0.65522	-0.0054674	-2.2591	-0.60019	-1.9657	-2.1856
-9.0225	-9.5644	-10.056	-12.049	-10.806	-9.0827	-11.898	-10.618	-13.782	-9.1112	-10.882	-9.5411	-8.0588	-11.46	-12.142	-11.779	-13.179	-8.9699	-12.337	-10.267	-10.857	-12.386	-11.943	-7.2161	-9.8505	-9.46	-12.692	-10.642	-11.398	-11.736	-9.361	-10.7	-14.451	-7.6435	-9.698	-10.036	-12.57	-10.544	-12.35	-9.9307	-9.1134	-6.0228	-9.8329	-9.7825	-12.614	-10.065	-11.132	-10.567	-8.0892	-9.858
-13.006	-11.025	-11.996	-14.251	-15.815	-11.892	-12.539	-11.139	-11.062	-13.276	-8.7891	-11.91	-17.352	-13.565	-12.309	-15.566	-12.644	-13.846	-12.85	-13.24	-16.466	-11.771	-14.641	-13.79	-11.732	-7.1354	-12.682	-14.675	-12.129	-15.755	-16.762	-10.393	-15.1	-11.365	-14.733	-13.606	-11.044	-14.385	-12.37	-13.451	-12.843	-10.593	-14.28	-13.127	-11.226	-12.712	-11.782	-12.275	-10.186	-13.372
-10.456	-11.149	-12.176	-12.307	-10.517	-11.722	-10.557	-15.045	-13.747	-11.958	-10.161	-13.953	-13.939	-15.99	-9.3978	-12.709	-13.194	-12.75	-13.419	-14.948	-13.852	-10.84	-12.355	-10.655	-15.858	-12.733	-14.395	-13.794	-7.8949	-11.756	-11.201	-11.147	-13.051	-12.04	-11.769	-11.358	-14.043	-10.973	-12.22	-14.953	-11.731	-10.308	-13.108	-11.963	-13.629	-9.134	-11.277	-14.482	-14.092	-15.033
-9.8525	-12.426	-13.817	-11.78	-11.769	-13.379	-8.7231	-11.245	-13.551	-9.5353	-10.47	-16.711	-9.303	-14.621	-12.679	-10.471	-11.085	-12.758	-10.365	-11.515	-16.17	-11.917	-9.6581	-13.876	-14.684	-14.617	-12.118	-10.515	-12.319	-11.081	-10.405	-14.43	-12.714	-12.398	-11.173	-11.443	-8.4765	-9.5487	-10.248	-13.765	-14.357	-11.339	-10.01	-8.9107	-13.329	-14.234	-9.878	-9.2741	-14.136	-11.933
-13.659	-13.116	-12.164	-14.81	-13.653	-13.207	-15.182	-15.551	-15.931	-16.718	-16.6	-13.811	-14.007	-16.647	-14.429	-12.244	-16.507	-10.967	-17.417	-14.288	-14.815	-16.166	-11.77	-15.74	-13.215	-15.391	-14.975	-14.753	-18.564	-16.872	-17.195	-12.743	-16.124	-12.129	-16.856	-17.774	-15.633	-13.625	-14.458	-15.685	-12.956	-14.967	-16.365	-13.205	-13.442	-15.652	-16.847	-12.729	-10.304	-11.855
-4.1627	-1.4622	-4.6914	-4.4594	-2.1514	-6.4996	-2.8199	-2.7894	-2.096	-4.6157	-2.3116	-2.5632	-7.9448	-4.5972	-2.1945	-4.1491	-6.5492	-2.2162	-2.1117	-1.3123	-7.1428	-5.6566	-4.7601	-0.58256	-3.6902	-2.801	-2.9861	-5.1512	-7.0974	-5.0471	-3.3965	-4.3159	-4.5115	-2.6307	-3.6344	-5.111	-6.2	-3.9056	-4.1517	-4.2893	-2.5931	-2.293	-2.7885	-1.4455	-3.5251	-6.2962	-3.5855	-1.9027	-4.8436	-1.8043
1.3314	1.252	5.7876	-1.7631	-0.079288	-4.8945	1.8788	0.60013	-1.9629	0.92444	3.0543	0.098663	-0.20751	-0.18931	-0.4561	0.48204	0.19809	-0.69905	-1.7021	-0.31915	0.35566	0.40667	0.11199	3.0777	-1.6251	2.1545	1.0273	1.7905	-0.81115	1.086	-0.51005	-0.82725	-0.89934	1.0935	-2.432	0.49759	1.0846	1.487	0.15289	3.1422	-0.75823	1.0361	-1.5535	-0.53469	3.0543	-0.7301	-0.74749	2.4716	0.236	0.53939
5.4887	4.2538	7.7848	5.5241	6.2436	7.1602	6.675	9.6566	7.3712	6.0411	5.7781	4.9366	7.0039	10.285	9.2948	9.189	3.1682	8.808	7.973	5.5919	7.7212	5.3018	2.8024	7.0046	9.7664	4.7188	9.33	3.6503	5.4798	6.0121	9.6888	6.7928	5.0722	7.136	5.4403	6.5268	10.316	6.5335	4.0946	5.5581	9.4824	4.8507	6.677	5.7463	8.1111	7.129	9.1222	6.3394	5.0276	6.5648
-12.457	-17.258	-10.705	-11.76	-11.258	-16.17	-16.271	-10.403	-13.455	-13.26	-14.001	-10.208	-13.81	-16.249	-14.831	-12.506	-12.012	-15.14	-8.8041	-11.415	-13.619	-12.728	-11.381	-14.126	-13.626	-13.261	-13.665	-11.765	-9.2488	-12.387	-12.261	-13.777	-12.286	-13.194	-15.732	-10.18	-12.07	-12.775	-15.014	-12.354	-11.495	-14.516	-16.854	-11.035	-12.327	-11.425	-10.113	-11.482	-14.787	-14.415
-0.13802	-3.7882	-1.2061	-2.917	-0.93749	-1.4226	1.3729	4.1183	-0.17086	-0.94836	-3.64	-1.0495	-1.6611	-0.68493	-1.5106	-0.86202	-0.91493	-1.5237	-0.14585	-3.7764	-3.9894	1.9946	-0.78076	-4.1942	-0.5542	0.16915	-1.9116	0.6184	-0.84022	2.769	-1.496	-1.9213	-1.2008	2.1497	0.7554	0.096212	-1.0471	-2.5216	-1.7839	-1.429	-4.3264	-0.28239	-0.099619	-2.2033	0.21779	-1.6741	-0.81232	1.854	-3.2848	-3.5359
-2.5723	-1.2668	-3.578	-4.1348	-1.3817	-3.9504	-5.9511	-2.3989	-1.1771	1.4731	-2.1681	-2.4015	-1.5829	-2.8955	-1.959	0.0038629	-2.422	-1.7559	-1.2471	-1.8573	-3.9421	-1.5836	-1.3565	-2.6169	-1.8211	-5.6545	-4.237	-2.0318	-0.55611	-1.708	-0.15361	-2.1063	-2.8554	-5.7001	-2.705	-4.1075	-1.4064	-2.0731	-0.97057	0.73241	-1.2446	-0.86062	-0.45109	0.79035	-0.51267	-2.9132	-0.84055	-1.1396	-2.1621	-1.8091
-4.3993	-5.1334	-6.1343	-1.1128	-1.2285	-2.7369	-2.034	-2.9477	-1.7699	-5.2552	-0.10697	-0.97626	-3.9876	-3.3395	-3.6463	-3.381	-3.2735	-0.93891	-0.94589	-3.7622	-6.1299	-3.7585	-5.308	-3.2565	-3.1554	-3.9106	-7.6703	-5.1241	-5.4529	-0.97135	-5.8366	-1.1259	-4.5115	-2.6319	-4.5053	-1.1164	-5.3356	-5.5234	-4.149	-1.443	-3.8786	-0.28696	-0.57835	-4.4048	-3.5719	-5.5214	-1.904	-3.688	-3.8704	-2.4211
0.44473	-0.64916	0.25557	3.4927	-1.8953	0.13757	1.4783	0.19288	2.9351	-3.9563	-2.3092	-0.47601	-1.3583	0.73158	-0.32616	-1.7135	-4.2625	-1.6378	-1.7308	2.097	-0.16862	-1.3217	1.5346	-0.7066	-1.4078	-2.7649	0.44153	-0.30208	1.0338	-0.28782	-0.89296	-2.894	1.5353	-0.016935	-0.60269	-0.42486	-1.0709	1.3834	-0.03316	1.1618	3.2251	2.8053	2.5384	0.3601	-3.5377	1.6972	1.4527	1.0388	1.4251	1.6438
-0.88164	-2.4457	0.032326	-1.3	-1.9171	1.0589	-2.35	-1.8682	-3.956	-1.133	-3.9389	-2.6247	-0.48883	-0.91376	-2.8807	0.22635	-4.5628	-6.9813	-2.4786	-1.0317	-1.5173	-3.8615	-4.6806	-2.4275	-2.608	-2.8163	-4.1954	-1.7605	-2.3423	-5.6189	-1.7049	-0.22183	-2.0747	-3.0802	-4.8984	-2.0036	0.45964	-2.5982	2.9371	-1.8976	-2.1524	-2.7531	-3.3389	-6.6421	-0.98857	-2.1641	-3.5899	-3.9738	-3.3646	-1.8716
6.8417	6.7822	3.8236	5.2282	4.5032	5.7661	4.8935	8.8723	4.9356	6.5746	5.2973	2.855	5.3594	4.2504	3.0812	3.3543	7.5001	3.356	2.0468	3.2013	4.3869	2.2658	7.6331	5.7583	3.0764	4.9551	6.575	6.0199	5.584	4.678	2.2157	4.3712	5.8388	9.9992	6.2347	5.6976	4.3162	5.9923	3.8793	5.0091	5.206	5.4909	4.5992	5.5733	2.9041	7.6004	6.2716	2.7473	3.1373	4.8254
-5.1129	-5.2886	-8.1812	-5.7899	-5.066	-5.1285	-4.2365	-0.96675	-4.4146	-5.8077	-5.2047	-4.1472	-3.3915	-2.2268	-6.3636	-6.6759	-4.9026	-2.5811	-3.18	-2.6432	-2.5919	-0.74431	-2.6355	-5.1906	-1.0916	-7.0036	-3.8848	-4.9428	-7.3611	-1.7126	-1.8642	-2.457	-5.0787	-4.0148	-4.6166	-1.4295	-2.5602	-6.6577	-8.8016	-6.3732	-5.2312	-3.9811	-5.0244	-2.735	-3.9068	-4.3271	-4.3052	-9.1104	-1.6275	-5.9826
-12.465	-18.15	-13.066	-16.417	-14.16	-15.126	-14.682	-15.771	-16.19	-14.122	-15.106	-16.951	-12.33	-14.587	-14.875	-13.624	-14.711	-15.715	-15.594	-18.483	-16.425	-13.102	-15.239	-14.154	-14.575	-16.446	-13.811	-15.047	-13.014	-13.918	-17.497	-16.909	-12.033	-12.099	-13.429	-15.391	-13.992	-17.488	-13.551	-15.425	-15.614	-13.306	-15.467	-15.513	-17.254	-14.234	-17.586	-10.162	-16.526	-13.788
-1.6307	-0.21735	-0.96956	-3.283	1.3253	-1.6327	-2.4334	-4.1519	-0.71686	-0.028372	-0.45636	-1.3518	-0.57232	2.5656	2.0894	-1.6627	-3.1786	1.3448	-2.9512	-3.926	1.182	-0.93939	-5.262	-1.8051	-3.1337	0.4203	-2.0191	-1.1408	-3.5487	-0.041505	-1.7307	0.048024	-2.5211	-2.2783	-1.8059	-5.381	-2.0205	-3.1379	1.0757	-0.82349	-2.9616	-0.00079239	-1.1444	-2.6058	-4.1614	-3.8301	-0.26341	-1.389	2.1244	-0.66741
-24.862	-23.114	-21.994	-23.83	-23.765	-21.501	-23.289	-22.496	-21.046	-18.377	-26.119	-19.152	-21.533	-19.834	-22.391	-24.803	-18.96	-22.094	-25.286	-20.218	-24.786	-22.56	-25.09	-21.556	-23.106	-21.306	-24.35	-22.198	-19.188	-22.49	-25.997	-21.316	-23.249	-24.686	-21.86	-18.399	-22.413	-23.391	-19.375	-23.88	-20.926	-22.776	-22.094	-25.271	-21.415	-22.914	-23.425	-21.988	-21.136	-21.613
-7.17	-6.8271	-4.1798	-6.604	-6.5054	-4.8811	-6.7641	-9.2871	-5.6506	-4.0979	-5.8622	-6.5947	-3.4321	-8.8927	-6.3059	-7.4641	-3.6871	-3.5643	-4.4281	-8.2602	-8.9861	-4.9872	-5.8727	-6.9188	-4.292	-1.5694	-3.245	-3.4771	-4.8399	-4.926	-5.2094	-6.4838	-6.123	-5.2238	-5.35	-8.111	-7.3523	-5.1194	-7.1386	-4.542	-3.3438	-5.1319	-5.0894	-8.0606	-7.6705	-4.983	-10.376	-4.7169	-5.3022	-5.0344
1.656	2.3967	0.61981	2.43	6.3799	5.4027	5.6249	3.3366	1.3938	1.7556	2.0721	0.069583	5.4124	0.52284	0.59013	3.8221	1.8341	4.1821	2.148	1.79	1.0795	1.8099	2.1958	2.2668	2.9144	2.7808	1.2132	1.2929	4.0906	2.3659	3.1946	0.30563	4.9019	5.1554	4.4591	3.9337	1.3251	4.1586	3.6412	0.33875	3.1382	1.0739	1.4398	-0.096946	1.9581	-0.41651	4.9717	1.6909	1.8683	3.9642
-12.177	-9.0052	-8.5395	-9.5437	-13.128	-10.245	-12.243	-8.4775	-10.684	-6.0915	-13.001	-10.06	-9.5003	-11.878	-10.791	-9.1442	-11.931	-11.327	-12.537	-8.5869	-10.435	-7.4333	-8.6488	-9.0161	-10.263	-10.391	-11.692	-9.6825	-13.169	-8.0709	-11.248	-12.334	-10.617	-10.049	-11.732	-10.603	-11.227	-9.6207	-9.4812	-9.657	-9.0747	-4.1856	-10.64	-12.258	-10.362	-7.7833	-10.909	-7.8112	-7.2553	-10.97
-22.797	-21.525	-20.876	-18.969	-18.425	-21.72	-23.866	-20.92	-19.927	-23.207	-20.462	-20.926	-25.569	-23.435	-21.268	-20.393	-24.059	-19.474	-20.478	-22.562	-22.326	-22.382	-21.449	-23.084	-19.889	-25.022	-21.656	-18.931	-21.132	-21.388	-22.262	-23.789	-20.116	-22.473	-20.235	-17.316	-21.398	-24.907	-23.063	-24.462	-25.064	-23.496	-20.9	-24.316	-25.122	-20.666	-23.111	-18.71	-22.434	-21.711
9.3926	4.8504	7.5449	7.7796	6.7298	7.5311	9.6049	5.8494	6.4945	7.1824	1.368	6.6734	4.0904	7.6335	6.7112	7.4985	9.5944	7.6849	6.5623	7.1001	9.707	8.7242	7.9311	4.0757	4.6309	8.647	5.3809	6.3445	9.4014	6.3407	5.1349	10.995	4.4144	9.2794	3.1839	6.016	3.7059	5.4235	9.9991	7.0672	9.0372	8.2848	4.3133	8.7432	4.9734	7.6452	9.1121	6.8372	4.4684	4.5707
-7.0166	-4.1784	-4.3891	-3.5371	-2.6107	-2.2521	-1.8823	-2.4088	-5.4074	-3.7647	-7.6716	-3.0027	-2.8011	-2.3964	-3.4881	-5.7933	-1.207	-4.7325	-5.2439	-7.4021	-3.458	-3.4243	-5.1073	-4.312	-1.969	-1.5045	-2.3575	-2.0683	-4.0095	-4.6616	-1.4792	-6.1784	-1.6183	-4.9012	-7.2129	-4.8105	-2.072	-1.7887	-5.2936	-8.053	-4.1991	-6.8261	-4.5284	-6.0512	-3.2227	-3.7094	-4.3582	-4.239	-2.7041	-4.6927
-0.41887	-2.0941	-1.6507	-4.1365	-0.50067	4.045	-3.4257	-2.7065	-0.55104	-0.97566	-2.6679	-3.5824	-1.9528	0.17997	-0.64775	-0.72767	-1.6386	-2.9115	1.7609	-0.61247	-0.34296	-1.6264	-1.8139	-0.080668	3.2755	-0.13324	-3.2327	0.49452	-1.2197	1.0668	-2.5112	-0.85477	-0.11944	1.9047	1.4918	-0.32766	0.32612	-3.5548	2.2944	-1.5546	-1.205	2.7134	-2.2346	-2.6275	0.70358	-3.0166	-1.7324	-1.206	-2.2972	-0.26491
-7.911	-6.6372	-6.4669	-9.5551	-5.44	-6.1336	-7.4826	-4.985	-7.9981	-8.5442	-8.9964	-5.0072	-7.6868	-7.7771	-9.6849	-6.0405	-7.1059	-6.3056	-7.6309	-6.393	-9.7059	-6.1395	-10.059	-9.097	-4.0916	-7.5832	-6.9762	-9.0541	-6.7588	-7.7701	-8.2897	-10.545	-6.7444	-9.5684	-8.3953	-9.8196	-8.374	-6.5336	-6.167	-6.7901	-8.3609	-8.62	-7.805	-7.0766	-10.245	-7.8514	-5.0515	-5.965	-6.807	-8.692
0.41743	0.23449	2.2202	-0.19261	0.12091	2.4539	0.19776	1.756	-1.5735	2.3856	-0.5295	-0.98709	-3.1867	-3.8783	-1.1372	0.60461	2.1262	0.83095	-3.459	-1.0303	0.19864	-1.9808	0.89603	-1.4974	2.8386	2.7408	4.0008	-0.77113	-0.87043	1.2969	3.4491	-1.205	0.95292	-2.1378	-1.9966	-1.0152	-2.6924	0.28946	1.2229	-1.0713	-1.5736	-2.1785	-2.2095	0.42393	-1.6344	-0.79212	-0.41452	1.636	0.029104	0.33923
-2.0365	-0.31903	-1.2863	-3.2574	-0.64989	-2.9953	0.067402	-5.3837	-0.25374	-2.9968	-5.0027	-3.7342	0.84685	0.31241	0.42989	-4.0271	-1.6575	-2.0216	-1.6286	-0.68085	-3.8176	-2.7109	-1.5088	-2.1912	-1.0662	-2.195	-2.363	0.79224	-0.051275	-2.2884	-3.5996	1.238	-2.0306	-2.9052	-0.42932	-2.2364	-5.9268	-3.3371	-2.0496	-0.98421	-3.2915	-2.9241	-2.147	-3.4498	-5.8763	-3.4653	0.92749	-3.3673	-3.5421	0.030652
-9.5256	-12.059	-10.876	-10.17	-8.1046	-10.983	-10.166	-12.477	-12.455	-9.7449	-10.326	-10.6	-11.102	-7.5212	-10.147	-7.0685	-9.1543	-11.505	-10.311	-9.3771	-14.884	-8.8455	-12.711	-12.402	-11.861	-9.9929	-9.7149	-10.119	-11.785	-10.797	-11.402	-13.333	-9.6741	-10.837	-10.271	-10.536	-10.107	-9.1881	-13.855	-14.76	-9.3255	-10.496	-9.5265	-10.822	-11.572	-9.2406	-13.038	-7.8268	-9.6347	-8.6591
-11.68	-7.7667	-8.302	-7.7918	-9.8473	-8.735	-13.475	-7.5675	-11.124	-11.41	-15.051	-7.8319	-11.514	-8.3945	-11.628	-11.521	-11.975	-10.56	-6.2028	-12.688	-12.48	-9.9155	-9.8239	-14.242	-11.637	-13.512	-10.821	-8.7735	-12.924	-8.5693	-9.9511	-11.612	-12.121	-7.2268	-9.3409	-10.409	-10.611	-8.0527	-9.3788	-9.1901	-12.099	-10.291	-12.128	-12.903	-9.6551	-10.751	-12.277	-8.5824	-9.8943	-8.7838
-11.711	-15.091	-14.084	-14.282	-8.3813	-11.636	-10.25	-15.394	-13.614	-13.71	-11.961	-13.809	-13.192	-11.971	-8.8072	-10.875	-12.963	-11.808	-12.27	-15.162	-14.565	-12.66	-10.444	-13.872	-12.754	-13.323	-10.442	-10.552	-12.791	-15.087	-15.048	-15.036	-11.708	-13.855	-10.623	-11.245	-10.215	-12.689	-11.417	-10.252	-15.761	-11.067	-12.637	-11.2	-15.354	-11.711	-11.102	-12.7	-12.187	-13.571
6.82	8.032	6.534	5.0747	9.1499	4.8531	5.7977	7.6855	8.1967	7.8149	5.6987	7.5621	8.2947	5.7405	6.908	7.9375	7.8586	6.4155	6.9294	5.7504	1.0056	3.691	8.1066	9.781	9.59	5.2399	6.495	4.0824	0.19066	7.3762	9.7443	8.4402	6.7752	4.8901	6.2589	7.9487	8.2742	5.2253	5.5862	5.6471	6.3685	5.7358	4.3056	6.577	8.6057	7.8212	5.587	3.8992	6.3068	3.8565
[truncated: 776 more rows]
[truncated: 150 more columns]
