# Supplementary material for: Genetic dissection of main and epistatic effects of QTL based on augmented triple test cross design
Source: PLoS One. 2017 Dec 14;12(12):e0189054. doi: 10.1371/journal.pone.0189054 (PMC5730204; doi:10.1371/journal.pone.0189054)
Supplement: S7 Supporting Information — (ZIP) [file pone.0189054.s007.zip › z2_1800_0.8_10.csv]

-1.3263	-1.7645	-0.83145	-2.8763	-1.7352	-2.4014	-1.2407	-1.2229	-2.3307	-1.5494	-1.1582	-2.2788	-1.0019	-1.7404	-0.84315	-1.2907	-1.1642	-3.4255	-1.604	-1.0496	-1.4506	-0.06302	-2.051	-1.6608	-2.1147	-1.0701	-1.7169	-0.95464	-2.5582	-1.2162	-1.3316	-1.5619	-0.93674	-1.0848	-0.58406	-0.070287	-1.0758	-0.88328	-1.3785	-2.0571	-1.8877	-1.199	-1.2899	-1.2283	-1.4187	-1.9321	-1.9316	-1.1384	-1.2846	-1.627
-0.62926	-0.60704	-0.6565	-1.4341	-1.5464	-1.9863	-2.0467	0.064382	-0.89987	-0.77954	-0.65466	-1.1823	-1.6966	-1.2178	-1.7019	-2.1765	-1.3236	-1.5412	-1.4412	-0.47197	-1.8994	-1.8975	-1.4853	-1.7326	-0.94099	-0.66896	-0.78114	-0.54632	-0.059751	-1.7874	-0.6151	-1.2347	-1.7724	-1.1292	-2.4861	-1.9155	-1.3124	-1.3895	-1.845	-1.5828	-0.89962	-0.91581	-1.7456	-0.30127	-2.0387	-2.2528	-1.4023	-1.9036	-0.48786	-0.57729
9.8582	8.6493	9.0744	10.854	8.8729	9.3979	10.419	9.7422	9.9152	10.141	9.8098	10.158	9.6797	9.3185	9.8065	10.459	9.7276	10.303	10.494	9.6311	8.6601	9.4263	9.9796	10.029	9.8189	9.59	10.564	10.077	10.425	10.367	10.062	11.492	9.2513	9.5308	10.456	9.4931	9.8092	9.2274	11.485	10.587	8.5737	10.194	9.5671	9.8299	10.106	10.361	10.223	9.7473	9.7293	9.4173
-12.22	-13.394	-13.231	-13.009	-14.004	-13.907	-13.159	-13.296	-13.335	-12.626	-12.596	-13.851	-13.587	-12.232	-13.646	-13.572	-12.588	-13.442	-12.763	-13.296	-12.577	-13.32	-12.899	-12.664	-12.904	-14.645	-11.896	-13.116	-12.124	-13.019	-14.561	-12.086	-12.996	-14.238	-12.807	-12.989	-13.701	-12.752	-13.774	-13.451	-13.131	-14.261	-13.52	-12.417	-12.892	-14.156	-13.092	-13.486	-13.157	-13.84
-10.808	-12.982	-12.709	-13.015	-12.261	-11.815	-10.983	-11.41	-10.957	-10.855	-12.722	-12.143	-11.035	-11.771	-11.704	-11.414	-11.907	-12.893	-11.42	-12.41	-12.248	-11.449	-12.701	-11.765	-12.076	-11.097	-12.43	-11.804	-11.703	-11.344	-11.978	-12.001	-12.039	-11.5	-11.338	-13.275	-12.025	-11.535	-12.65	-11.49	-11.425	-10.91	-11.954	-10.439	-11.342	-12.266	-12.045	-11.382	-11.772	-11.533
6.7126	7.4671	7.3517	6.3276	6.8626	6.2636	7.4679	7.3956	7.7913	6.852	7.5042	6.553	5.6665	6.4571	7.9688	8.293	6.8603	6.9946	6.6955	6.487	8.0027	7.5775	7.2871	7.2944	6.0402	6.4459	6.7199	6.7602	6.1984	6.3477	7.4538	6.0783	7.2332	6.1547	7.4112	7.4872	6.1237	5.9449	6.637	7.1378	7.9123	7.419	6.8078	7.2719	5.6167	5.2274	7.2723	7.9297	8.0058	6.0523
7.4913	7.9925	7.6321	5.9505	9.4865	8.1146	7.4717	8.5743	8.5058	6.9041	6.7022	7.689	7.6949	8.8796	7.6113	7.5782	9.2781	8.1018	8.7465	7.7662	8.1584	8.1339	8.4104	7.8718	8.5153	8.1481	7.818	9.0405	8.6986	7.0088	8.6905	8.4905	7.1951	6.8221	6.7345	6.5349	8.4303	7.7935	7.493	7.4019	8.4289	7.5315	8.1615	9.1649	8.4917	7.0523	7.8881	6.7232	7.6538	6.8771
4.524	4.7808	4.8496	3.0266	4.7066	4.5999	3.9761	2.9448	4.8762	3.9296	4.9377	5.0586	3.7286	3.4343	4.2045	4.1596	3.375	5.3242	4.936	4.5842	4.4946	4.1717	4.1577	5.1595	5.078	4.1468	5.4836	4.1862	4.3463	4.8817	5.117	4.6058	5.4531	3.1985	3.7819	3.5789	5.6606	4.5981	4.2403	4.2956	4.9191	3.4614	3.1023	4.3093	4.7026	4.3	4.4085	4.9151	4.6638	3.8272
3.4583	2.4898	3.9193	3.4475	3.499	4.3508	1.6644	3.6622	2.9764	2.609	3.5772	3.0906	3.7933	2.8876	2.0985	2.7223	2.9561	1.9195	2.3932	3.9811	2.8761	3.1998	2.6284	2.8691	3.0672	2.2776	3.5137	2.7564	2.6927	2.0497	3.5086	1.9915	2.3875	3.9845	3.173	3.0393	3.0237	2.7426	3.1277	1.7988	3.556	2.1835	1.9153	2.717	2.9065	2.87	3.7922	3.5736	3.6165	1.6271
-4.9489	-3.0442	-2.9574	-5.365	-3.2291	-4.5192	-3.4803	-3.3831	-4.2303	-3.6037	-2.5768	-4.5168	-4.342	-4.5652	-3.5779	-3.8392	-3.6372	-3.6121	-4.2314	-4.5568	-3.6405	-3.7081	-4.0093	-3.7852	-4.512	-4.2365	-3.2181	-3.7223	-3.7383	-3.6304	-3.6973	-4.1588	-3.2962	-4.2988	-2.5235	-2.7841	-4.1002	-4.691	-2.7528	-4.236	-3.4998	-4.3008	-3.4176	-3.5501	-3.1213	-3.8439	-4.4673	-3.926	-3.5051	-3.7018
-1.243	-3.0989	-1.5296	-2.5892	-1.817	-2.2251	-1.7502	-1.7579	-1.087	-1.5313	-2.2538	-1.8621	-2.2014	-3.0173	-1.7772	-3.2309	-1.0569	-0.88743	-2.3431	-1.5241	-2.057	-1.9382	-2.0876	-2.294	-2.5201	-2.3526	-1.4838	-1.6741	-1.8443	-1.4917	-0.7794	-2.2646	-1.3283	-1.7353	-1.5664	-1.5688	-2.5541	-2.7278	-1.0904	-2.4496	-3.9266	-1.9903	-1.21	-2.1885	-0.60501	-2.4413	-1.3639	-1.9644	-1.5525	-1.3241
-0.93825	-2.6185	-0.54734	-1.6422	-1.1468	-1.9022	0.079497	-0.72193	-1.2898	-1.3422	-0.58228	-0.91646	-1.2964	-0.97922	-1.6179	0.0042373	-0.23539	0.079304	-1.7143	-0.4327	-1.1549	-0.89436	-0.10804	-0.47552	0.63956	-1.8553	-0.74067	-0.8277	-0.74554	-0.65093	-1.0584	-1.7913	-0.71313	-1.2911	-0.23665	-1.9224	-1.2831	-0.61147	-0.50222	0.060557	-0.68284	0.15577	-1.8236	-1.8683	-0.54736	-0.64698	-1.0724	-1.3	-0.61369	-0.72771
-0.272	0.80189	1.7019	0.63228	1.0069	1.708	0.84249	2.046	0.19742	2.4616	0.95071	1.4083	1.5567	1.6678	1.833	-0.63571	1.2842	0.43665	1.6475	0.73376	0.77357	2.0019	0.76057	0.88763	1.0489	1.8799	1.7075	0.43855	1.1076	0.69268	1.4244	0.893	1.5952	1.2771	0.064468	2.2532	1.0517	0.75095	0.11613	1.0541	0.21816	1.3949	0.31816	1.0145	1.0761	1.1138	1.6092	1.6015	2.2917	2.0125
-5.5997	-6.4725	-5.7596	-6.4827	-6.4677	-5.1977	-5.7193	-6.5303	-7.1168	-4.7099	-4.5556	-4.8215	-5.7972	-4.9921	-4.8285	-4.554	-4.944	-6.1923	-5.3421	-5.4169	-6.0808	-4.8925	-6.2027	-5.9063	-4.9659	-5.7371	-5.8643	-4.8915	-6.5682	-7.1637	-5.6394	-4.8401	-5.3507	-3.9012	-6.9997	-6.358	-5.2302	-5.5399	-6.7899	-4.9713	-5.7749	-6.6274	-6.6322	-5.3216	-5.1585	-5.6146	-5.2135	-4.8628	-5.9673	-5.7957
-15.092	-15.619	-13.994	-13.293	-13.936	-15.362	-13.693	-15.014	-14.978	-14.876	-14.22	-14.493	-14.546	-14.081	-13.95	-13.856	-14.096	-14.235	-14.408	-14.066	-13.76	-14.559	-14.772	-13.37	-14.704	-15.579	-15.044	-13.721	-13.552	-15.397	-14.543	-15.586	-13.097	-15.399	-13.889	-15.038	-14.583	-13.962	-13.798	-14.545	-13.29	-13.996	-15.002	-14.242	-14.058	-14.5	-15.887	-14.608	-14.522	-15.411
-0.39012	-0.29142	-1.0982	-1.2422	-0.49302	-1.7	-0.75224	-2.4588	-1.2407	-1.103	-0.5622	-1.433	-1.5929	-1.6435	-2.1265	-0.20679	-2.4063	-1.2795	-1.206	-2.0479	-2.3457	-1.575	-1.4623	-1.6931	-1.4192	-2.482	-2.0299	-0.98519	-1.4643	-1.7793	-1.2857	-1.2754	-1.4554	-1.2344	-2.3648	-1.1712	-1.0074	-2.0099	-1.6452	-1.3509	-1.0899	-1.1755	-1.0979	-1.4644	-0.97467	-1.9288	-0.75416	-1.3321	-1.5211	-0.60076
-13.891	-13.639	-13.351	-12.728	-14.662	-13.375	-12.815	-13.347	-13.347	-13.14	-13.182	-12.857	-12.7	-13.192	-12.593	-12.898	-13.316	-12.215	-14.397	-12.811	-13.388	-14.226	-12.345	-13.787	-12.593	-12.968	-13.565	-13.194	-13.082	-12.683	-14.298	-12.737	-12.401	-14.3	-13.238	-12.705	-13.26	-12.77	-13.286	-13.276	-11.714	-11.776	-12.807	-13.363	-13.601	-12.324	-13.816	-12.605	-11.586	-12.552
-5.3936	-3.7322	-4.1664	-4.2731	-3.8189	-5.8299	-4.7037	-4.8137	-5.1168	-6.0652	-4.4106	-4.0669	-4.4606	-3.9936	-5.0516	-4.6151	-4.345	-5.0327	-5.3689	-3.4595	-4.0456	-5.0707	-5.8258	-5.5216	-4.0946	-4.1857	-4.6629	-3.7955	-4.6627	-5.0949	-3.8958	-5.0099	-4.8996	-4.734	-5.1657	-4.5627	-4.6615	-4.3498	-4.8791	-6.132	-4.7274	-4.7188	-3.9337	-4.0427	-4.9273	-4.4005	-4.4955	-4.72	-5.5601	-4.5091
-0.23623	-0.2189	0.73409	0.097737	-0.21376	0.34279	-0.17479	-0.55933	0.22685	0.18479	-0.31247	-0.40864	-0.68641	-0.26076	0.82869	0.26361	0.53347	-0.75235	0.34797	0.4791	0.42583	0.12358	-0.48123	-0.76167	0.54956	-0.29359	-0.20547	-0.51521	0.1422	0.54662	0.49142	-0.85665	-0.93198	0.23711	0.33289	-0.67907	-0.15651	-0.43665	-0.01181	-0.74907	0.82837	0.5366	1.1248	-1.0127	-0.46901	0.75544	-0.36369	0.31989	-0.18311	-0.23281
5.3004	5.0409	5.5778	4.717	5.4449	4.4561	4.2878	5.0962	4.4378	4.7865	5.7418	4.8687	4.488	4.6538	3.5248	5.2301	5.3792	4.9938	4.7594	5.0711	4.7548	5.0638	4.084	3.9646	4.0334	4.1733	4.9936	4.6868	4.185	5.9877	4.7031	4.1685	4.9197	5.1239	4.7913	5.1944	5.9368	5.451	5.5691	4.1642	4.7765	4.4283	3.2432	4.2857	5.8615	3.9911	5.176	5.7248	4.6608	4.3556
-2.9515	-2.8074	-3.9424	-3.4907	-4.3727	-4.6338	-4.3169	-3.8095	-4.3083	-4.3861	-4.6224	-3.6586	-2.5726	-3.4849	-3.8651	-3.7511	-4.1093	-4.87	-3.3937	-2.6182	-3.8502	-2.8228	-3.6779	-4.3192	-4.5391	-3.1936	-3.5964	-3.2361	-2.8668	-3.8703	-3.6971	-3.4997	-3.5878	-3.8586	-4.0819	-3.6501	-4.2448	-3.5222	-3.2406	-3.2696	-2.9437	-4.6797	-3.2481	-4.197	-4.1003	-4.721	-3.5056	-5.0727	-3.7677	-4.7272
-1.3208	-1.3263	-1.5343	-0.12984	-1.3631	-1.0703	-1.1478	-2.041	-1.3569	-0.35101	-1.6319	-1.1614	-1.9074	-1.5239	-1.7965	-1.8143	-2.0061	-0.98478	0.032191	-0.37692	-1.2043	-1.8985	-0.97287	-1.4532	-0.011255	-1.8554	-3.0241	-0.99557	-0.62111	-1.6331	-1.0139	-1.8057	-1.7851	-1.4716	-0.67468	-0.70437	-2.393	-1.359	-1.4014	-1.2782	-1.8412	-1.3676	-1.8727	-1.2627	-1.2959	-1.6423	-1.3908	-0.73393	-1.6877	-1.748
-3.3377	-3.074	-3.7777	-2.0339	-4.0849	-3.9933	-2.3312	-3.2292	-3.7369	-2.7201	-3.0984	-3.6422	-2.8634	-3.1897	-3.6861	-2.6797	-2.7551	-2.3159	-3.5804	-2.111	-3.8464	-3.6671	-3.3881	-1.9568	-3.001	-2.3432	-3.9873	-3.8447	-2.7126	-2.3924	-2.97	-3.5871	-3.5505	-3.4781	-3.979	-3.5667	-3.2907	-3.0922	-3.5312	-2.5221	-3.7578	-2.564	-3.2479	-3.502	-2.8714	-2.9988	-3.4954	-3.1472	-3.0823	-3.3374
-3.4685	-3.0986	-3.1465	-1.592	-1.5302	-3.09	-2.2852	-2.9145	-2.0396	-1.9407	-3.3459	-2.264	-3.8359	-2.5178	-2.0717	-1.7784	-1.9486	-2.7772	-2.7425	-2.8608	-1.9719	-2.0206	-1.9523	-2.7743	-2.8474	-1.8683	-2.9421	-3.2362	-2.586	-2.3041	-2.3001	-3.065	-3.3007	-2.1169	-3.7466	-2.9451	-1.7673	-2.1619	-2.7694	-1.9312	-3.4916	-2.5474	-2.8461	-1.5581	-1.8197	-2.6833	-2.8122	-2.5943	-3.7146	-3.0686
-6.3094	-7.0757	-5.8072	-6.9801	-5.3457	-6.4697	-6.204	-6.256	-6.4856	-4.9549	-7.1883	-5.9674	-6.6779	-6.3425	-5.9731	-7.0766	-6.3052	-5.3574	-6.3486	-6.7647	-6.0009	-6.0736	-6.2651	-6.1378	-4.6298	-6.6375	-7.1113	-7.2297	-6.9071	-7.1939	-7.0885	-6.2263	-7.9648	-6.1587	-6.5886	-5.8383	-6.0082	-6.1148	-6.3006	-5.8667	-6.3794	-6.6159	-6.2698	-7.0129	-6.141	-6.3177	-7.4854	-5.5885	-5.4719	-5.8378
8.9722	10.87	10.144	9.7532	10.05	9.5672	8.8831	9.9142	9.9184	9.431	9.7647	8.8889	10.545	9.4133	9.2581	8.5423	9.3696	11.264	10.261	11.06	10.179	9.0928	9.8954	9.1506	10.218	10.291	10.418	9.6231	9.6068	10.449	9.7066	9.9703	9.408	10.273	10.177	9.4006	9.6615	8.8128	8.8999	9.4779	8.723	9.1624	9.6844	9.5884	9.0811	9.2562	10.349	9.9279	9.7922	9.4067
0.74274	1.3022	0.31099	2.4992	2.2707	1.5503	2.1539	2.6461	2.1219	1.6745	2.6697	2.5432	1.6115	2.0484	1.55	0.46334	2.3613	1.9484	2.2318	1.7873	2.1426	2.1206	2.1986	1.7613	1.9065	2.6835	2.4813	2.257	0.74264	1.9429	2.4463	1.0877	1.2555	1.5079	1.6267	2.0553	2.0649	0.88091	1.7332	1.2894	2.2797	2.4864	1.8973	1.7003	1.6121	1.8285	1.6419	1.197	2.2733	1.7448
2.0255	2.0514	1.5377	1.6982	1.4436	0.92894	1.1066	2.2394	1.6184	1.0442	1.0654	1.455	2.1658	1.7712	1.42	1.8771	2.1909	0.63918	2.0362	1.2943	-0.0037965	2.5146	2.447	2.1938	1.9622	0.52629	1.5829	2.5449	2.0432	1.3139	1.4677	1.0739	1.8303	2.2471	1.9844	3.2396	0.56523	1.2084	1.4421	1.3405	1.7692	2.0347	1.9421	1.9527	1.8038	1.9525	2.2155	1.3449	1.0303	0.19815
6.264	6.5286	6.6158	7.2833	7.0968	6.7324	6.0534	7.276	6.2752	8.3882	7.2628	7.6203	7.4754	5.2122	7.3113	6.8857	6.9006	6.9812	5.7963	7.7064	6.3091	7.0436	7.3887	7.0217	6.2771	5.9973	6.4292	5.8082	6.9502	7.3369	6.4103	7.006	8.2041	6.9538	6.3365	7.1255	6.3874	6.9417	6.3695	6.6927	6.1922	8.2759	7.7057	6.8921	7.0216	6.8946	6.0369	7.1009	6.1163	6.4377
-5.8652	-4.9219	-5.1064	-5.8653	-5.8858	-5.7017	-5.616	-6.5151	-5.4195	-5.1263	-5.2951	-5.0726	-5.7265	-5.1946	-5.78	-4.9459	-5.7915	-5.7682	-5.3677	-5.7554	-5.5435	-6.3124	-5.4991	-5.3061	-6.0675	-5.2342	-4.9601	-6.0956	-5.0236	-6.0212	-5.2109	-6.4268	-5.3587	-5.1981	-7.1406	-4.5816	-6.1938	-5.2342	-5.6849	-6.1917	-5.0018	-4.8472	-6.0049	-6.0723	-4.3759	-6.6129	-5.4861	-5.8725	-5.4791	-4.747
-8.2357	-7.8072	-9.4174	-7.4452	-8.6667	-8.0135	-10.016	-8.3686	-8.4791	-10.94	-7.319	-8.0958	-9.365	-9.3053	-8.8347	-8.8933	-9.8115	-8.3395	-9.0978	-8.708	-9.65	-8.7489	-9.7535	-9.1224	-8.8341	-9.1668	-7.1787	-9.1315	-10.119	-8.1824	-8.6403	-10.117	-8.1198	-10.098	-9.0958	-9.5318	-9.1475	-9.9567	-8.8072	-8.4889	-10.341	-8.0813	-9.6265	-8.8563	-8.3848	-10.058	-10.543	-9.1289	-9.4928	-9.6821
-14.135	-14.53	-13.878	-14.115	-13.848	-12.732	-14.193	-14.245	-14.11	-13.628	-13.428	-13.705	-14.564	-13.941	-14.536	-13.519	-14.671	-14.033	-13.95	-13.997	-14.203	-15.368	-14.423	-15.769	-13.388	-13.969	-14.531	-12.922	-13.852	-13.987	-13.79	-15.534	-13.29	-14.356	-15.058	-14.413	-14.597	-13.905	-13.705	-15.699	-13.993	-14.444	-13.59	-13.574	-15.383	-14.273	-14.518	-15.025	-13.137	-14.741
-2.9011	-1.5469	-2.1867	-2.0956	-2.3421	-1.3945	-3.0588	-2.6132	-1.8857	-2.2867	-1.6901	-2.7468	-2.6645	-3.0775	-3.1907	-1.0972	-1.3411	-1.1887	-3.6614	-2.2222	-2.6702	-1.658	-1.6744	-2.4879	-3.1295	-2.4869	-2.7167	-2.8699	-2.0061	-2.8595	-1.904	-2.9082	-3.6401	-2.3311	-2.7861	-3.2386	-2.9139	-1.8205	-1.9488	-2.0335	-2.0594	-3.4265	-1.8509	-1.3859	-1.9769	-2.496	-1.6241	-0.37541	-2.7354	-1.8127
-0.26434	0.16961	-0.29603	0.31992	-0.24221	-0.13668	0.045077	-1.2757	0.69153	-0.45476	-0.13343	0.079794	-0.67341	0.29274	-0.10598	-0.71755	1.4282	-0.66809	-0.28357	-0.016857	0.3164	0.39077	0.66722	-0.098177	-0.15218	1.1029	1.3123	0.0034151	-0.39146	-0.66532	-0.039563	-0.53474	-0.21158	-0.75208	0.8404	-0.14453	0.081898	-0.26677	-0.47939	-0.037927	0.49155	0.30096	0.67938	-0.10225	0.39441	0.30031	0.11546	-1.7685	-1.3979	0.15136
7.4168	6.9874	6.3778	7.1136	6.5899	7.4795	5.9538	8.2748	6.44	7.319	6.9197	6.2794	7.0177	6.7616	7.1146	6.4099	7.5056	7.6599	6.1087	6.1075	5.6758	5.9409	6.5781	7.1891	7.6422	7.5261	6.222	6.6463	7.4059	6.5357	7.2574	7.2817	6.4115	5.0368	7.0443	7.5966	7.7442	6.2992	7.2353	8.3711	6.6235	7.0255	6.0468	6.878	7.192	7.0809	6.8473	6.7685	6.6646	5.4946
0.78226	1.4491	1.0023	-0.85103	0.0018745	0.48981	1.3173	0.62897	1.1337	-1.1995	0.60004	1.1411	0.94341	0.3474	-0.15318	0.25908	1.6787	0.36404	1.7763	0.084975	0.19995	0.19748	-0.34217	0.50885	0.09531	0.63246	0.76136	0.41227	0.0017615	0.76998	0.63243	0.7417	0.5334	-0.35309	0.085525	0.54947	0.75698	0.081615	0.22357	0.37324	0.29465	0.13694	0.21993	0.37361	0.69074	-0.39097	0.16058	0.47304	0.28488	2.0206
-11.505	-11.701	-12.412	-11.903	-11.302	-13.22	-11.023	-11.378	-11.129	-11.979	-12.703	-12.277	-12.017	-10.697	-12.036	-11.59	-11.613	-11.049	-11.976	-11.139	-11.023	-10.184	-11.638	-11.914	-10.42	-11.936	-11.703	-10.754	-11.995	-12.399	-11.381	-12.969	-10.791	-12.169	-11.892	-11.246	-11.189	-11.515	-11.016	-11.612	-11.803	-12.081	-11.242	-11.153	-10.49	-12.131	-12.861	-13.385	-11.491	-11.214
-1.2521	-0.53453	-0.48108	-0.97769	-0.91137	-0.56514	-1.4004	0.77256	-1.7783	-0.52585	-1.7312	-0.81538	-0.6765	-1.0145	-0.53074	-0.79485	-0.58735	-1.2889	-0.60839	0.33181	-1.8661	-0.94549	-1.7893	-1.792	-0.7946	0.59886	0.48002	-1.4257	-1.6986	-1.1401	-0.53923	-1.4254	-1.0551	-0.28761	-1.743	-1.0204	-0.62403	-0.41702	-1.8391	-0.49286	-0.9325	0.071757	-0.69013	-0.72928	-1.0902	-0.23771	-1.0586	-1.5854	-0.62496	-0.45754
-14.398	-13.852	-14.562	-14.495	-15.83	-14.406	-14.495	-15.242	-14.922	-14.438	-14.086	-13.949	-15.05	-13.721	-14.226	-15.001	-14.783	-14.648	-13.92	-14.313	-15.246	-14.554	-13.595	-14.109	-14.233	-14.595	-15.301	-13.709	-14.732	-14.799	-15.228	-13.944	-14.541	-14.022	-14.465	-15.008	-14.239	-14.047	-13.861	-13.896	-14.849	-13.793	-14.173	-14.074	-14.83	-13.846	-15.345	-14.486	-13.669	-13.611
-12.211	-12.146	-11.702	-11.484	-11.03	-11.409	-11.463	-12.369	-11.601	-12.322	-10.795	-12.14	-11.304	-12.793	-11.204	-12.071	-12.093	-11.494	-11.622	-13.227	-11.921	-11.278	-11.554	-12.1	-10.581	-13.405	-11.717	-12.029	-11.94	-11.619	-11.033	-11.457	-10.243	-12.448	-11.564	-11.931	-12.062	-12.686	-11.199	-11.826	-12.251	-12.189	-12.742	-11.244	-11.244	-11.795	-10.851	-11.886	-11.871	-11.508
-0.6076	-1.0279	-0.45555	0.20106	0.044588	-0.67733	0.31213	0.90581	0.035029	0.18483	-0.42681	0.72516	0.17067	-0.74102	-0.0033293	-0.24439	-0.63718	-0.23116	-0.34259	-0.70396	0.0058044	-0.95981	0.08767	-0.21571	-1.5206	0.099194	0.97329	-1.067	-0.48272	-0.13424	0.085621	0.32833	0.75918	-0.66275	-1.0178	0.31464	-0.20721	0.3921	-0.29766	-0.58288	0.09054	0.5035	0.44713	0.97189	0.32764	0.63717	0.45572	-0.3802	-1.0559	-0.41521
-0.1218	0.083439	0.78223	1.1424	-0.63105	0.95268	0.2166	-1.1361	0.21896	0.010882	0.96447	0.61122	-0.55088	-0.72816	-0.32613	0.00046367	0.54972	0.30738	-0.21719	-0.50232	-0.69718	0.92318	-0.68992	-0.51203	0.37371	0.14411	0.46199	-0.90592	-0.12531	0.71828	0.41	-0.039183	-0.6912	0.42537	0.085966	0.094258	0.82581	-0.43177	-0.40142	-0.51972	-0.085623	-0.4383	-1.0795	0.64072	-0.26847	0.4521	0.55049	0.36955	-1.3139	-0.40774
6.0021	6.2896	4.0293	5.7317	5.118	5.5083	5.1111	5.7522	6.4214	5.2701	4.7605	5.9715	6.3157	5.5522	4.7879	6.2143	4.9076	5.7306	5.4107	6.5498	5.3989	5.6472	6.5953	6.0763	6.5283	4.7436	4.6634	5.6213	6.2061	5.7467	5.6547	5.9927	5.9298	6.3907	5.4371	5.0147	5.6231	4.7956	5.4402	5.8765	5.998	5.3635	5.1333	5.0452	4.621	6.1146	6.0953	5.9355	5.1909	5.4623
-21.943	-22.93	-22.199	-21.63	-23.002	-21.777	-22.322	-21.02	-21.895	-21.605	-23.45	-22.226	-22.292	-22.884	-22.263	-22.191	-23.445	-22.345	-22.777	-22.337	-23.186	-22.393	-23.025	-22.017	-22.174	-20.519	-22.62	-21.8	-21.274	-22.217	-22.419	-22.042	-21.706	-21.752	-22.806	-22.374	-22.275	-23.729	-22.33	-21.502	-22.258	-21.915	-22.618	-22.255	-21.87	-21.522	-21.567	-22.309	-22.473	-21.86
7.2063	7.5183	7.9711	6.6645	6.1961	6.3467	6.8777	7.5116	6.2846	6.9424	6.5379	5.3762	6.029	6.4684	6.8967	7.9657	6.3023	6.6592	6.8318	6.3059	6.3768	5.8801	7.2514	6.9554	6.4192	7.403	6.5165	7.2022	6.9905	5.6843	6.5843	8.3926	6.376	6.2415	5.7952	6.5901	6.8161	6.9251	6.6382	6.8678	6.4252	6.081	6.6879	7.151	6.5035	6.7657	6.4438	7.1515	7.5403	5.9983
-10.243	-10.601	-10.327	-10.893	-9.6208	-10.25	-9.8998	-10.732	-10.814	-11.461	-10.3	-9.9465	-9.6199	-10.566	-9.4306	-10.909	-9.7158	-10.568	-8.8026	-9.6771	-10.203	-10.557	-10.129	-10.126	-9.2801	-11.235	-10.764	-10.386	-10.083	-9.7278	-11.455	-10.132	-11.83	-10.076	-10.275	-10.673	-9.9859	-10.676	-10.281	-10.635	-11.351	-10.762	-10.469	-10.459	-10.264	-9.2493	-11.244	-10.139	-9.319	-10.162
1.5624	1.3832	0.74224	0.50641	0.97296	2.0352	1.8461	1.1427	1.5553	2.3962	1.2037	1.1988	1.2771	1.4414	2.9049	0.89914	0.3058	1.5332	1.8759	0.58295	2.7884	2.6091	0.15546	2.1881	2.9139	2.2385	1.5557	2.2849	1.0564	0.62496	1.5514	1.2496	1.2727	1.5187	0.79562	0.96406	1.0085	0.90735	0.89472	1.8044	0.85904	1.8151	2.3006	1.7594	1.6048	1.2818	1.8702	2.449	1.6506	2.5058
-5.5341	-5.5471	-5.669	-5.1736	-5.3522	-6.0177	-6.5748	-5.8768	-4.23	-6.2304	-6.6983	-4.2836	-5.1645	-5.6851	-6.1658	-4.5842	-5.2163	-5.229	-6.2587	-5.7152	-4.4853	-6.8116	-4.503	-5.1083	-5.2096	-5.0001	-5.625	-4.4813	-5.8489	-4.3398	-5.866	-6.5182	-4.5681	-5.8962	-5.1231	-6.3143	-6.4706	-6.189	-6.5951	-4.6562	-5.462	-5.7148	-5.2721	-6.3996	-5.6103	-5.1075	-6.528	-5.3775	-5.7439	-5.2619
0.80963	0.29597	1.4967	0.5418	0.65549	0.31641	0.7429	0.26607	-0.010195	0.74597	-0.64263	0.78548	-0.32541	0.074178	-0.40688	0.49461	0.29231	1.0403	0.84776	1.1959	0.11164	-1.2462	-0.28781	0.53598	0.90765	1.0032	0.87501	0.1063	1.1483	-0.51857	0.007473	-0.18053	0.052452	0.95792	1.0748	1.102	0.78923	0.24727	0.76005	0.83592	0.36572	-0.0092477	0.062034	1.477	-0.12664	0.96634	0.026368	0.4731	1.5037	-0.34301
-14.827	-15.335	-15.255	-14.403	-14.787	-14.069	-15	-15.56	-15.359	-14.946	-14.775	-13.407	-13.883	-13.51	-14.97	-14.196	-14.236	-14.735	-14.999	-14.648	-15.09	-15.019	-14.7	-13.618	-14.036	-15.684	-14.708	-15.574	-14.725	-14.552	-13.947	-15.077	-15.78	-13.292	-14.176	-15.094	-13.797	-14.728	-15.176	-14.458	-14.876	-15.223	-14.886	-14.359	-15.387	-14.824	-13.934	-14.615	-14.87	-13.651
-5.4023	-5.4585	-6.1496	-5.7411	-4.9129	-5.8364	-5.2252	-5.7127	-5.57	-5.1764	-5.4792	-6.8715	-5.4278	-6.4274	-6.0953	-4.9593	-6.2685	-6.2187	-5.0629	-7.0321	-6.1049	-6.3179	-5.6143	-6.235	-5.9817	-5.3007	-5.6312	-7.0753	-5.3324	-4.8695	-5.2613	-5.5654	-5.097	-7.0308	-5.9187	-5.6806	-6.1062	-5.5942	-4.9435	-5.5894	-5.5895	-5.6559	-5.494	-5.2969	-4.2713	-4.3511	-5.3052	-4.3899	-5.3614	-5.8377
2.75	2.6129	2.2456	1.1711	3.3107	3.3845	1.5952	2.8993	2.2927	2.1454	2.3099	1.7592	2.6342	2.2381	2.002	1.9273	2.7123	2.9122	2.367	2.1328	2.6055	3.0772	3.2767	3.2701	3.1025	2.3412	3.1834	2.3538	2.1721	2.7709	2.1255	2.9079	2.9352	2.4256	2.3543	2.7529	2.8448	1.4488	3.2799	3.1001	3.1878	2.4691	2.1744	2.0822	1.958	2.7195	1.8257	1.2858	1.971	1.9536
-9.9768	-9.2482	-9.997	-9.774	-9.4461	-9.9425	-9.2193	-9.6838	-8.7513	-9.7997	-9.4215	-11.053	-10.142	-9.5067	-8.5077	-9.0128	-8.0517	-9.2175	-9.4739	-8.5841	-9.7238	-9.8415	-9.6725	-9.0015	-9.3789	-8.8049	-9.7018	-9.3286	-7.8146	-9.1723	-8.6465	-9.5648	-9.0577	-9.3965	-9.0373	-9.779	-9.4861	-8.6807	-8.0153	-9.8492	-8.5149	-8.9755	-9.5826	-9.7225	-9.267	-10.134	-9.4643	-9.6927	-10.086	-10.069
-9.4003	-11.535	-9.8217	-9.8329	-9.7445	-11.692	-10.565	-11.158	-10.115	-11.16	-11.009	-9.7985	-11.483	-10.374	-11.814	-10.476	-11.56	-10.971	-10.835	-12.101	-11.375	-11.005	-10.766	-9.6252	-10.787	-10.911	-10.262	-10.177	-11.74	-11.665	-11.496	-9.9025	-11.035	-10.688	-11.433	-10.592	-11.236	-10.998	-10.624	-10.498	-11.403	-8.4068	-11.31	-10.667	-10.034	-10.944	-9.7401	-11.539	-10.574	-10.804
-10.977	-11.718	-11.636	-11.278	-11.843	-11.99	-12.19	-11.366	-12.219	-12.98	-10.856	-11.269	-11.628	-11.752	-12.277	-11.348	-11.181	-11.747	-11.843	-12.206	-11.162	-12.511	-10.944	-13.035	-11.034	-11.509	-12.062	-11.84	-11.229	-11.943	-11.512	-11.164	-10.971	-11.377	-11.643	-12.337	-11.049	-12.138	-11.643	-12.039	-11.797	-12.668	-12.987	-11.581	-11.193	-12.301	-10.733	-11.602	-11.819	-10.636
-12.254	-13.561	-11.872	-12.508	-12.771	-14.404	-13.806	-12.883	-12.559	-13.585	-13.936	-13.648	-13.526	-12.813	-13.615	-13.01	-12.892	-13.056	-12.604	-13.046	-12.827	-13.563	-13.409	-13.021	-13.171	-12.529	-11.975	-12.989	-13.929	-12.555	-14.388	-11.257	-13.998	-12.635	-13.134	-13.16	-14.391	-13.35	-12.136	-14.666	-14.153	-12.334	-13.231	-12.76	-13.097	-13.522	-14.32	-12.479	-13.777	-13.951
-0.66775	-2.0073	-1.1976	-0.87901	-2.3646	-1.8547	0.2868	-1.8014	-0.34334	-0.86832	-0.95518	-0.80702	-2.3763	-2.0249	-0.35475	-0.11012	-1.5643	-1.717	-1.3281	-1.2433	-0.26583	-0.82407	-1.3373	-2.9214	-1.4529	0.31062	-0.78968	-1.9179	-1.1959	-1.3747	-2.2339	-1.9215	-0.96894	-1.2572	-1.1435	-1.4412	-1.8861	-1.6373	-1.2003	-1.8807	-1.7928	-2.256	-2.0894	-1.5488	-2.0902	-1.3962	-1.6968	-1.5012	-0.17312	-1.0901
-5.0942	-4.4021	-5.2911	-4.3358	-5.1682	-5.8771	-5.1299	-5.3384	-5.0277	-3.8765	-4.4908	-6.0377	-5.585	-4.208	-5.2575	-5.666	-5.7046	-5.7452	-4.7299	-5.1283	-4.8697	-4.6777	-4.7536	-5.0582	-5.3679	-4.5382	-4.2054	-5.1636	-4.4585	-3.7916	-4.2079	-5.5879	-4.7064	-5.6281	-4.6731	-6.4743	-4.6709	-4.9209	-5.4363	-5.8135	-5.3877	-4.5036	-4.3784	-4.5413	-5.9377	-5.3794	-5.8214	-4.6186	-5.6139	-4.6458
-3.6218	-4.2402	-4.1307	-3.3141	-3.5812	-3.3549	-2.3086	-2.8897	-3.2811	-3.454	-3.9121	-2.7872	-3.6553	-3.0798	-3.0551	-3.9816	-2.2529	-3.433	-3.9716	-3.5402	-3.4198	-4.3775	-3.3197	-3.9615	-3.7721	-2.935	-4.0797	-3.5628	-2.5961	-3.7071	-4.1841	-3.4962	-3.7046	-3.1562	-4.6946	-3.5354	-2.9557	-2.727	-2.4957	-3.6975	-2.9028	-2.6469	-3.3182	-3.5601	-3.3974	-3.4866	-3.6285	-3.8925	-3.1283	-2.9109
0.69182	0.48604	0.40661	0.22802	0.40121	-0.50654	-0.4749	-1.2106	-0.59671	-1.32	0.43215	-0.053141	-0.12406	0.041086	-0.74792	0.38208	-0.26253	-0.79887	0.24279	-0.69777	-1.0127	0.00040805	-1.3467	0.17075	-1.3759	-0.66085	0.84284	0.55163	-1.0254	-0.15243	-0.32341	0.66708	0.39265	1.7334	0.1688	-1.1384	-0.012383	0.3009	-1.1854	0.76517	-0.084704	-0.57936	0.97254	0.2131	0.10634	-0.5273	-0.61878	-0.16736	-0.19789	-0.44141
-3.3118	-3.5758	-2.6074	-3.4121	-3.9963	-3.3938	-2.9279	-2.9722	-2.7467	-3.6776	-3.0386	-3.0551	-2.7593	-2.7815	-3.0158	-2.6832	-2.5341	-2.6102	-2.4863	-2.6157	-3.9602	-3.6428	-3.1663	-2.3292	-3.7563	-3.7247	-2.6879	-2.6291	-3.8889	-2.7448	-1.6934	-3.5702	-3.7593	-3.9847	-3.0951	-2.8762	-2.4343	-2.8918	-2.8972	-2.1069	-3.4572	-3.1797	-1.9602	-1.9213	-3.7634	-2.6993	-2.793	-3.7201	-4.2478	-2.4053
4.9429	5.7526	5.559	4.8958	5.5707	5.7791	6.2614	6.3057	6.6316	5.2694	5.4596	5.8605	5.0602	5.0073	5.6656	5.0481	5.2615	5.5717	5.3815	6.7509	6.1348	6.7748	6.0019	5.0069	5.4015	5.9089	5.5362	6.2781	6.2416	5.6728	4.93	6.4703	6.1116	5.1852	4.5312	5.9476	6.3811	5.3706	5.0318	5.8667	6.6787	5.3023	5.2056	5.2052	6.0327	6.4933	5.8114	5.0677	4.9784	5.6272
-14.34	-15.008	-14.725	-14.34	-14.111	-15.141	-14.447	-14.561	-14.477	-14.352	-13.838	-15.478	-14.24	-15.141	-15.087	-14.846	-13.272	-14.157	-14.359	-15.119	-14.464	-14.555	-14.599	-15.026	-14.994	-15.744	-14.878	-15.003	-14.207	-15.179	-15.116	-14.561	-15.339	-14.075	-13.97	-15.183	-13.725	-15.439	-15.229	-13.622	-14.852	-13.678	-14.96	-15.603	-15.333	-14.816	-15.294	-14.094	-14.729	-14.649
0.27637	0.034737	0.65791	-1.4584	-1.2357	0.27422	0.15884	0.15296	0.38835	0.40069	-0.22788	-0.77204	1.1881	0.40431	-0.52933	-0.8014	-0.15278	-1.0827	0.15637	-1.7709	0.56156	-0.27508	-1.1832	-0.42147	-0.58649	0.11198	-0.31926	-0.15996	0.58798	-0.3435	-1.344	1.2282	0.096136	-0.085736	-0.032205	-0.36606	0.07721	-0.87233	-0.21659	-0.94033	-1.0541	0.62588	0.51984	0.80664	-0.95119	0.88519	-1.0802	-0.72811	-1.3961	-1.0203
-3.0528	-3.7118	-2.3716	-3.1529	-2.24	-3.5973	-2.1461	-1.0696	-2.9879	-1.8325	-2.5053	-1.9087	-2.0093	-1.7147	-3.4558	-3.1291	-2.1884	-2.6674	-3.3933	-2.0498	-2.7718	-1.6425	-3.9509	-2.2935	-2.6027	-3.0113	-2.033	-3.8051	-3.6917	-2.3086	-2.7884	-3.0238	-3.4108	-2.54	-2.7936	-1.686	-3.0859	-1.7845	-2.6228	-3.2965	-1.5887	-2.2842	-3.3876	-2.4524	-2.4484	-2.6242	-2.5643	-2.3537	-3.345	-2.74
-8.5035	-7.4988	-9.0509	-9.4085	-9.5009	-9.1602	-9.0914	-8.7871	-9.5059	-8.7454	-10.091	-9.5036	-8.2166	-10.224	-8.972	-8.2267	-8.8735	-8.7339	-9.2496	-8.8348	-8.5205	-9.5883	-7.6864	-10.291	-9.3888	-9.2401	-8.2143	-7.7632	-9.6591	-9.0469	-8.9383	-9.4061	-9.3921	-8.5054	-8.6728	-9.4942	-8.7044	-8.6679	-10.231	-8.8872	-9.9726	-9.5015	-8.4834	-9.2374	-9.4835	-9.6156	-9.6246	-9.8395	-8.8434	-8.5572
0.0029553	-1.466	-1.1698	-1.3252	-0.97347	-0.71438	0.22291	0.29578	0.43169	-0.13213	-1.3086	-1.1164	-0.70283	-0.82407	0.011964	-1.5682	0.054618	-0.3185	-0.059426	-1.1911	-0.58533	-0.12176	-0.38625	0.52157	-0.15019	0.70582	-0.64996	-0.43639	0.43541	0.44019	0.61602	-0.66409	0.49502	0.26038	-1.4949	-0.5249	-0.94356	-0.18415	-1.0054	0.039417	0.27256	-0.77545	-0.12013	-0.16393	-0.11615	-1.2391	-1.0103	1.4942	0.23116	0.46312
-15.664	-15.585	-14.941	-14.394	-14.239	-14.195	-14.228	-13.779	-15.476	-14.805	-13.898	-13.502	-14.814	-15.961	-14.649	-14.477	-15.554	-15.157	-14.362	-14.065	-14.275	-13.83	-12.979	-14.971	-14.935	-13.172	-14.589	-15.072	-14.387	-15.153	-13.139	-14.239	-15.194	-14.474	-14.556	-15.403	-15.237	-14.783	-14.362	-14.451	-14.644	-14.798	-15.499	-13.863	-15.526	-16.11	-14.866	-14.75	-13.964	-13.758
-0.83739	-0.97755	-2.4906	-1.476	-0.9929	-0.54634	-0.45736	0.10551	-0.060702	-1.6483	-1.0883	-0.94469	-0.93695	-0.93519	-1.6501	-1.3701	-0.65753	-0.90888	-0.37327	0.19213	-1.4271	-0.48398	-0.67023	-0.29345	-1.8378	-1.0886	-0.59749	0.82204	-0.89486	-0.10567	-1.1094	-0.15842	-1.2872	-0.74148	-0.71891	0.060533	-1.0577	-1.1817	0.24532	-1.6712	-1.0719	-0.55845	-0.49276	-0.85888	-1.2192	-0.85133	-0.14037	-0.54534	-0.34475	-0.12634
10.598	9.7989	8.9201	10.567	10.784	9.4329	9.1268	9.5191	9.6453	11.29	10.07	10.339	9.5165	9.8843	9.6964	10.53	9.4213	10.736	8.9217	8.9996	9.5719	10.447	10.511	9.793	10.099	9.7522	10.586	9.4494	10.329	9.288	9.9065	8.7614	9.3527	9.3105	10.202	10.001	9.744	10.773	10.448	10.41	9.9002	9.565	8.8323	9.8982	9.9068	9.0935	9.6558	8.2722	9.3768	9.7192
-4.9689	-5.5574	-6.1747	-6.4292	-6.1254	-5.8428	-5.6376	-6.0323	-4.8027	-5.7495	-4.6942	-5.1845	-6.607	-5.2756	-5.9131	-5.6155	-5.7281	-5.4287	-6.9118	-6.0743	-5.4977	-5.3649	-5.6022	-5.2924	-5.4515	-5.4025	-6.4723	-5.9182	-5.4612	-5.7462	-5.0451	-5.2073	-4.2905	-5.4984	-5.4646	-5.3559	-5.7219	-4.8785	-6.0102	-5.2738	-5.4534	-5.8815	-6.1149	-4.987	-5.7619	-6.0474	-5.6855	-5.7675	-5.0403	-4.6864
-0.18031	-0.04072	-0.37576	0.0017697	-0.053135	-0.029484	0.82265	-0.35526	-0.5545	-0.35827	0.82087	1.6963	0.13508	-0.55558	0.32997	-0.77081	-0.21932	-0.74226	0.59256	-0.32651	1.3576	-0.78304	-0.26107	-0.74499	0.41186	-0.15614	-0.20205	-0.44993	-0.50369	-0.51834	-0.72075	-0.64825	-0.6986	-0.30088	0.45287	-0.35681	-0.098285	0.71247	0.30114	0.24769	-1.3643	-0.023209	-0.64617	-1.2969	0.10953	0.23031	-0.32195	0.30502	0.94248	-1.2137
-0.28451	0.035697	-0.040937	0.78335	-0.9552	-1.2754	-0.74644	0.25287	-0.83286	-0.3697	0.2603	0.33573	-0.99654	-0.13612	-0.68045	0.50505	-0.57828	-0.058811	-0.96261	-0.37228	-0.32193	-0.035914	-0.35282	-0.66462	-0.29012	-0.84838	-0.36567	0.42519	0.6369	0.86225	-0.6437	-0.40553	0.67473	0.049196	0.043268	-0.11479	0.28685	0.122	0.50198	-0.38793	-0.11354	-0.6973	-0.28641	-0.80098	1.0341	-0.43459	1.1481	-0.48044	-0.023679	-0.50011
-14.819	-14.417	-13.105	-15.111	-15.426	-13.48	-13.542	-14.366	-13.574	-13.312	-13.868	-13.485	-13.848	-14.209	-13.984	-15.073	-13.961	-14.996	-14.873	-14.857	-13.233	-15.289	-14.13	-14.864	-13.95	-14.089	-13.566	-12.899	-14.093	-12.28	-13.226	-14.049	-14.758	-13.95	-13.531	-14.359	-13.823	-13.979	-14.008	-13.63	-14.994	-14.215	-13.745	-13.6	-13.087	-13.933	-13.231	-13.896	-14.155	-13.803
9.1957	8.1718	7.6201	8.5567	7.4217	8.1686	7.9305	8.916	8.2865	8.5715	7.876	7.5844	8.2712	8.1425	8.4658	7.7498	8.9821	7.7183	8.369	8.9297	8.6915	8.6499	8.0295	7.8185	8.2538	7.7252	9.206	6.9517	7.1318	7.2498	7.4182	7.5976	8.5967	7.5335	7.0575	7.3087	8.0679	8.562	7.2812	8.6271	8.3318	8.2683	9.6166	8.201	7.5624	7.7427	8.9129	7.5971	8.9804	8.5714
-4.6696	-3.6251	-3.7761	-4.518	-3.8313	-4.0084	-3.662	-3.8855	-3.2125	-3.5429	-4.1972	-4.6028	-4.1407	-4.299	-3.9943	-3.8776	-4.2903	-4.1386	-4.5383	-4.5854	-4.3169	-4.1245	-3.8957	-4.0298	-4.7401	-4.8298	-3.8097	-5.7453	-4.1437	-3.0982	-3.8079	-5.0838	-4.839	-5.2382	-4.8807	-4.7042	-3.8861	-4.7886	-3.1197	-3.3782	-4.0804	-3.7507	-4.5487	-3.1166	-4.176	-4.5177	-5.0546	-4.1747	-5.3125	-3.9549
3.4667	2.5644	2.6458	2.8331	2.1769	2.2899	2.6996	2.4427	2.1257	2.93	2.4539	2.6955	3.3419	2.3062	3.3164	2.7694	2.7777	2.2567	2.4783	2.458	2.6171	3.0664	2.0661	2.1	2.149	2.5771	2.5058	3.1766	3.3366	3.9552	2.6445	3.2477	1.2678	2.2229	2.2278	3.2494	3.1152	1.0866	3.1661	2.3433	2.2871	4.0993	2.0735	3.322	3.2934	2.0395	3.1923	3.2524	1.3236	1.7122
2.8058	3.8682	2.8449	2.5476	2.8482	4.2329	2.6423	2.5078	3.4536	2.3797	4.8941	3.0994	2.8761	1.8807	2.0667	2.7098	4.8447	3.7552	2.8788	3.1043	3.6983	3.2464	3.3149	1.4415	2.6119	3.1612	3.6714	3.1369	4.0055	3.6922	3.4303	3.6371	2.3676	3.2048	3.9392	2.3887	1.7351	2.6841	2.3582	3.3182	3.4406	3.7967	2.6884	2.9068	2.4224	3.2763	4.3365	3.4078	3.1278	2.9944
2.2543	2.0687	2.2461	3.3102	3.0184	2.8654	2.2888	3.5107	2.3633	3.0998	4.2652	3.1584	3.3162	3.2526	2.7771	2.3851	1.9288	3.2162	2.7039	2.2146	3.4605	3.3758	3.091	2.1335	2.373	2.8945	1.8268	3.3671	3.1592	3.5537	2.9544	2.0362	2.7469	3.0755	2.4165	3.6409	2.5019	2.1455	1.2996	2.8909	2.3379	3.688	1.1831	2.1678	1.7067	3.072	2.4921	2.2981	3.6697	4.3342
-10.558	-10.394	-10.72	-10.259	-9.2806	-10.101	-10.075	-9.1817	-10.228	-9.3053	-9.5677	-9.5908	-10.292	-9.9986	-10.027	-9.3504	-10.55	-11.209	-9.7843	-10.068	-11.059	-9.939	-9.8965	-11.595	-10.471	-10.001	-9.8322	-10.589	-10.801	-10.349	-10.252	-10.819	-10.964	-11.983	-9.4021	-10.402	-8.8456	-9.7328	-11.289	-10.007	-10.766	-9.8603	-10.209	-10.859	-11.33	-11.512	-10.457	-10.138	-9.1029	-10.712
4.3118	4.1588	3.585	4.443	4.4986	5.1981	4.473	4.6799	4.6384	4.2957	4.8461	3.4048	4.1495	4.5943	2.817	5.0394	5.2361	3.6543	5.7423	5.4758	3.8036	3.587	5.0171	4.2187	3.8699	4.2414	4.0628	4.2956	5.1379	5.1069	4.1416	4.6803	4.1434	3.3217	3.6954	5.0422	4.8321	5.4915	5.1155	4.6219	4.9224	5.0467	4.1203	4.5989	3.0449	4.9412	3.982	3.99	3.3565	4.8854
-0.60154	0.6291	0.82511	0.90536	2.1622	0.7409	1.5538	0.77721	-0.17352	-0.043518	1.1938	1.6553	0.6848	0.68463	1.5233	0.66622	0.19626	1.1292	1.7714	1.3544	1.1338	1.0403	0.46745	1.6492	0.90235	1.0659	1.4462	1.0634	1.6842	0.34623	0.95995	2.3192	1.2323	1.1253	1.5701	1.9714	1.3383	0.90873	1.7886	1.698	0.68227	2.0044	1.459	1.5689	0.75373	1.3607	0.66441	0.73964	0.8754	1.3466
3.0867	1.3399	3.4949	1.0417	1.5629	2.0571	1.1588	1.3559	1.4867	1.4215	2.0808	1.7036	2.0044	2.0054	1.7573	1.0118	1.6209	1.6723	2.0883	2.2026	2.2017	1.2393	1.9168	1.279	1.6273	2.0153	1.8838	0.12431	2.1191	2.3099	1.3254	2.6739	3.5461	1.7779	1.0152	0.23852	1.9799	2.325	2.2324	2.2566	2.4859	1.8886	1.5775	1.7437	2.5343	2.2203	1.3643	1.7113	1.1927	1.7939
-13.906	-12.057	-11.432	-14.291	-13.863	-13.131	-13.805	-12.791	-14.14	-13.261	-13.326	-13.278	-12.56	-12.79	-13.945	-12.96	-12.833	-13.342	-14.213	-13.311	-14.19	-13.001	-13.623	-13.407	-13.226	-12.384	-12.266	-13.722	-12.183	-12.569	-13.474	-13.652	-13.25	-13.48	-13.596	-13.431	-13.279	-13.553	-12.827	-13.787	-12.666	-12.294	-12.781	-12.599	-13.367	-13.581	-12.756	-14.096	-13.965	-13.207
-11.503	-11.194	-10.168	-11.99	-12.061	-10.634	-11.096	-11.277	-11.56	-11.714	-11.944	-13.919	-11.754	-11.697	-11.072	-11.681	-12.101	-11.732	-11.715	-11.095	-13.87	-12.146	-12.632	-12.774	-11.386	-12.061	-11.217	-12.007	-12.974	-11.796	-10.717	-11.472	-12.341	-11.675	-12.156	-12.313	-11.765	-12.755	-11.571	-11.98	-11.122	-12.052	-11.648	-11.404	-12.675	-11.899	-11.838	-11.49	-11.781	-13.457
-14.709	-14.24	-13.688	-14.424	-14.428	-15.277	-13.83	-15.487	-14.496	-14.459	-14.415	-14.079	-14.81	-14.103	-13.871	-14.678	-14.533	-13.832	-14.945	-14.768	-14.693	-14.571	-15.03	-14.18	-15.877	-15.593	-14.811	-13.861	-14.841	-13.924	-13.751	-14.075	-15.162	-15.409	-15.061	-13.925	-15.448	-13.425	-14.712	-14.49	-14.266	-14.167	-15.252	-14.584	-14.972	-14.806	-13.91	-14.456	-15.029	-14.595
-4.3038	-4.418	-4.4659	-3.5637	-3.8583	-4.5149	-3.9004	-4.0314	-4.6205	-4.6074	-3.7101	-4.9309	-5.0435	-5.4359	-4.6033	-3.9685	-4.4128	-5.3004	-4.8552	-4.884	-5.2839	-4.7324	-4.6693	-4.5339	-4.7456	-4.0633	-4.6544	-3.7174	-3.7157	-5.0222	-5.7549	-5.6489	-3.7169	-5.0268	-3.2842	-4.2445	-5.3896	-5.023	-4.0244	-4.8133	-4.2034	-4.4681	-5.6319	-4.3444	-4.4399	-4.5953	-5.3927	-5.2581	-3.4638	-3.1939
-5.7033	-5.8957	-4.671	-5.1748	-7.0155	-5.9357	-6.2188	-4.2945	-5.5068	-5.2636	-5.2091	-7.2816	-6.1743	-5.3073	-5.7107	-5.8529	-5.4834	-5.91	-4.9985	-5.3575	-7.1345	-4.9661	-5.1243	-5.4202	-5.4497	-5.6845	-4.5552	-5.7563	-6.1054	-5.3418	-5.0677	-4.4872	-5.7856	-5.7819	-4.9127	-3.9373	-5.9721	-4.9827	-5.4046	-5.6563	-5.3634	-5.1379	-5.8585	-5.9658	-5.1524	-6.7847	-5.1442	-6.2589	-5.6896	-4.4172
0.27051	0.043425	0.031334	0.50289	0.15123	-0.57466	0.32019	0.022572	-0.17177	0.25773	1.5272	0.49863	-1.2582	-0.7828	0.93258	0.13287	0.11931	-1.6511	-0.42141	0.48126	0.19559	1.4378	0.17583	-0.15928	0.0080741	-0.71176	-0.0031214	-0.20634	0.22411	-0.10703	0.32375	0.25047	-1.0413	0.79604	0.26356	0.12641	-0.59887	-1.2509	-0.3046	0.48532	-0.6478	0.12688	-0.52418	0.31327	0.1483	-0.22858	-1.3976	-0.31894	0.10851	-0.32739
5.262	5.6243	4.6936	5.335	4.3112	4.6327	5.0153	4.954	4.8106	5.1651	6.1254	4.7165	4.932	4.3306	5.2624	5.4436	4.8702	5.3364	4.5553	5.2471	5.689	4.0439	5.1366	4.4518	3.9678	6.2382	5.1652	4.6418	5.8474	5.5953	5.7394	5.1199	5.0231	5.7513	4.2165	4.578	4.0325	4.7519	4.841	5.3144	4.8712	5.319	5.0606	4.7867	5.6936	4.5194	5.1711	5.6287	4.7689	3.9945
0.27691	0.79271	-1.3158	0.4573	0.15937	-0.098385	0.97668	0.38714	-0.96963	-0.11715	0.23246	-0.0035018	0.6203	-0.97118	-0.14465	-1.1804	-0.11643	-0.034667	0.51169	-0.044751	-0.74069	-0.61056	0.91872	-0.97509	-1.191	0.52586	-0.33309	-0.16928	-0.73232	-0.58075	0.29927	-0.8744	1.0063	-0.17813	-0.8889	-1.0358	-0.078584	0.031332	0.54782	-0.23618	-0.032498	-0.51439	0.98817	-0.75164	1.7042	0.816	-0.42569	0.0010106	0.038933	-1.2979
7.6255	7.1574	8.5285	7.5482	7.7154	8.4732	7.9677	8.5282	7.4505	7.6318	7.2116	8.2933	6.9149	8.4348	7.1463	8.5932	8.0542	7.4276	7.9853	7.38	8.2578	7.9206	8.1704	7.5494	8.4326	7.6876	8.0433	7.4246	9.2377	7.6659	7.9964	8.0113	7.8569	8.9454	7.4581	8.2801	7.3915	8.3429	8.2704	7.6242	8.4454	8.5444	7.7709	7.3607	7.5571	8.5033	8.9341	7.463	7.8829	7.8692
1.8221	2.0174	1.6028	1.8615	1.9348	1.5571	1.8835	1.4216	2.2235	0.97049	0.52529	0.74306	2.1581	2.1354	1.0341	1.0248	1.0748	1.5565	1.4829	1.8495	1.2563	1.2982	1.4765	2.0398	0.45231	1.7122	1.4067	1.0698	2.0932	1.8417	1.2379	1.2602	0.68033	2.0997	2.2863	0.44203	1.5888	1.5883	1.4107	2.1233	2.252	1.3639	0.43488	0.81495	1.6013	2.4988	0.07801	2.3377	2.0931	0.92442
8.8234	8.5578	8.2152	9.0424	8.8836	8.5284	9.3974	7.7899	9.2127	8.569	8.8004	10.082	8.7973	8.535	8.4504	8.4156	8.7079	9.4889	8.5276	8.4971	7.6562	9.9968	7.2173	8.4403	9.0298	9.1638	9.0636	7.9024	8.691	9.1112	8.1006	9.5107	8.9339	8.7996	9.2822	8.8439	9.2574	9.3426	9.1209	9.2457	8.197	10.089	8.6077	7.8526	7.8514	7.8769	9.5144	7.0127	8.8029	9.8579
-15.493	-14.248	-14.377	-14.204	-14.113	-13.217	-14.004	-13.868	-13.737	-14.194	-14.887	-13.085	-13.448	-13.162	-14.351	-13.115	-14.586	-13.866	-14.189	-13.736	-14.101	-14.477	-14.134	-14.728	-14.567	-14.745	-14.448	-13.496	-14.356	-13.673	-13.263	-14.706	-13.838	-14.049	-14.712	-13.753	-14.86	-13.7	-13.334	-13.77	-15.674	-14.504	-14.612	-13.003	-14.339	-14.51	-13.769	-14.748	-13.78	-14.666
-11.497	-11.82	-11.004	-10.405	-10.22	-11.309	-10.205	-12.076	-11.149	-10.105	-11.867	-10.712	-11.015	-12.468	-11.308	-10.782	-11.765	-11.239	-11.545	-10.484	-11.646	-11.824	-11.811	-11.922	-10.799	-11.117	-10.327	-11.293	-12.623	-10.556	-11.279	-11.361	-11.376	-12.025	-11.342	-11.002	-10.691	-11.729	-11.159	-10.993	-11.225	-11.096	-11.112	-12.553	-9.7933	-11.616	-10.982	-11.321	-10.95	-11.804
-15.694	-15.248	-14.559	-13.904	-14.252	-14.63	-14.984	-15.194	-14.834	-14.701	-14.173	-13.847	-14.081	-15.087	-14.675	-14.197	-14.624	-15.778	-14.204	-14.472	-14.159	-15.179	-13.516	-12.971	-13.415	-14.883	-13.954	-15.062	-14.988	-15.891	-13.538	-14.424	-13.833	-15.888	-14.736	-15.123	-17.095	-14.029	-13.829	-13.55	-15.209	-14.096	-14.694	-13.763	-13.091	-14.725	-15.38	-15.103	-14.963	-15.443
2.3168	2.5119	2.065	2.8994	0.96061	2.6309	3.0166	3.2828	2.1882	2.7517	1.4004	1.5994	3.1338	1.3725	2.7753	1.4245	1.9258	3.2336	2.2473	2.5305	2.0253	2.6945	2.1518	1.913	2.9228	2.4832	1.932	1.501	0.76557	2.8532	1.338	1.6526	1.8599	2.7348	1.1148	1.6806	0.91439	0.97742	1.9125	0.61422	2.6936	2.3878	1.3832	1.8751	2.449	2.1279	3.0535	2.1192	2.1661	3.2106
-11.848	-10.262	-11.435	-10.976	-12.563	-11.078	-10.928	-11.591	-12.728	-11.707	-11.548	-11.451	-11.527	-11.435	-11.037	-11.544	-10.563	-11.801	-11.304	-10.78	-11.123	-11.28	-12.075	-9.7811	-10.363	-11.274	-12.276	-11.97	-11.596	-10.477	-11.885	-11.005	-11.754	-12.13	-10.616	-11.554	-11.128	-11.617	-12.124	-12.277	-11.575	-11.607	-10.084	-11.987	-10.646	-11.774	-11.464	-11.203	-11.036	-10.745
-4.1931	-3.6676	-4.2114	-4.7279	-3.0365	-5.2112	-3.6871	-3.8713	-4.1994	-3.5199	-3.5348	-3.6363	-2.9897	-4.4271	-3.5889	-4.0805	-4.5697	-3.5871	-3.3716	-4.0775	-3.5543	-3.1216	-3.698	-3.898	-3.7753	-3.2587	-4.563	-3.7582	-3.5678	-3.6297	-4.4622	-3.9477	-2.8489	-3.0939	-2.9932	-4.3144	-4.6471	-3.6352	-4.2676	-4.753	-4.2701	-1.9238	-3.471	-3.7306	-3.7747	-3.5897	-4.5766	-3.3455	-2.6484	-4.0053
-11.648	-11.12	-10.755	-10.143	-11.374	-10.765	-11.477	-11.561	-11.014	-9.7596	-10.7	-11.571	-11.52	-11.416	-11.658	-8.9659	-11.027	-10.89	-11.7	-11.101	-11.572	-11.432	-10.388	-10.732	-11.614	-10.292	-10.254	-11.028	-10.441	-10.741	-10.87	-9.5926	-10.782	-10.472	-10.065	-10.43	-10.545	-11.039	-10.907	-11.363	-11.004	-10.745	-11.016	-10.409	-11.045	-10.091	-10.231	-12.195	-10.856	-10.558
-0.94476	0.13528	0.062465	-0.67334	0.082382	-0.48413	1.0622	0.54379	-1.2726	-0.2323	-0.79647	-0.06259	0.42502	0.033281	0.83476	0.41225	-0.77108	0.43207	-0.24662	0.41307	-0.44581	0.22921	-0.27101	0.30999	-0.088806	0.72595	-1.3303	-1.3353	0.39173	-0.29946	-2.3839	0.033686	-0.78381	-0.22245	-0.3458	-0.458	-1.574	0.70916	-0.86564	-0.88708	1.382	-0.084635	-0.30333	-0.56449	-0.50444	-0.36743	0.51663	0.18178	-0.71099	0.69312
-1.439	-2.5183	-1.4748	-2.609	-3.0101	-2.1174	-2.0328	-2.8884	-1.9481	-1.9586	-0.89176	-3.2692	-1.9001	-2.4881	-2.3093	-2.5978	-1.9766	-2.7507	-1.7932	-1.9946	-3.1647	-2.1946	-1.5905	-2.7853	-2.7707	-1.3852	-2.7398	-2.2263	-2.2451	-2.1995	-3.0633	-2.1221	-2.0259	-2.4372	-2.9698	-3.061	-3.4079	-3.0926	-2.3334	-2.5971	-2.3798	-1.9873	-2.3129	-2.4648	-1.659	-1.9961	-2.1133	-3.7881	-2.3831	-3.6364
2.7645	4.0541	1.7816	3.3207	1.7606	2.1891	2.6888	2.592	2.2099	2.5768	2.2752	2.9051	2.7289	2.1563	1.502	2.7201	3.9392	2.2621	2.1512	2.4707	2.7204	1.9268	3.3452	1.9897	3.6531	3.1748	2.6203	3.3896	2.9923	2.0729	2.701	2.4399	2.6039	1.9898	2.1015	2.8749	2.1778	2.8679	2.8158	3.7449	4.2377	3.2054	0.89944	3.0875	2.9829	2.5228	1.7923	2.101	2.1407	2.6253
-10.66	-10.416	-12.073	-10.849	-11.808	-11.203	-12.024	-12.696	-12.178	-11.656	-12.173	-11.229	-11.897	-11.269	-12.405	-10.28	-11.219	-11.587	-11.539	-11.446	-10.186	-11.868	-11.751	-11.391	-11.82	-10.963	-10.922	-10.99	-10.858	-12.103	-10.304	-10.915	-11.386	-12.02	-12.384	-11.683	-11.987	-11.876	-12.088	-11.101	-11.518	-11.578	-11.574	-11.089	-11.182	-10.243	-11.525	-11.204	-11.938	-10.163
-14.976	-13.603	-13.31	-13.048	-14.471	-15.11	-13.914	-13.738	-13.294	-13.88	-13.613	-13.114	-13.581	-13.691	-13.054	-14.378	-13.949	-14.139	-14.002	-14.818	-14.021	-12.645	-13.477	-14.659	-14.512	-14.029	-13.213	-14.585	-14.149	-13.284	-13.391	-13.532	-13.803	-12.885	-14.857	-13.437	-14.949	-15.263	-14.474	-15.438	-14.063	-14.07	-13.073	-14.853	-13.582	-13.778	-13.401	-13.459	-13.774	-13.395
-8.8146	-9.2762	-9.6604	-8.361	-9.1609	-9.0181	-9.124	-9.0335	-8.7633	-9.9968	-9.3437	-8.2523	-8.7772	-8.3576	-9.672	-7.8596	-8.5287	-9.4491	-10.104	-7.9785	-8.9139	-10.003	-9.1188	-8.4391	-8.9439	-9.3806	-8.7681	-9.0646	-9.4687	-8.794	-8.8265	-9.167	-9.2034	-9.6402	-9.2122	-9.3674	-9.8421	-8.6651	-9.0446	-9.6384	-9.452	-9.0041	-8.9285	-9.7901	-7.7655	-10.135	-9.6302	-8.8354	-8.915	-9.6748
1.4995	1.7837	1.8028	1.7969	2.1001	1.2437	1.717	1.4396	1.7786	2.5046	1.5551	0.90553	1.1417	2.0697	1.0576	1.456	1.942	0.58418	1.8494	1.7657	2.23	2.7676	1.6142	2.7613	2.2278	2.0063	1.8681	1.6304	0.75399	0.65701	1.9982	0.31043	0.90468	1.657	0.98956	2.2489	1.6347	1.5187	1.1823	1.7699	1.4196	1.8829	1.7388	1.6929	1.2121	0.5984	1.7874	0.59202	1.917	1.5252
-0.40177	-0.79691	-2.0363	-1.6248	-1.6475	-0.74776	-0.70793	-1.7927	-1.1882	-1.953	-0.7965	-0.73317	-2.0901	-1.0603	-1.4166	-0.93138	-1.5806	-0.24215	-0.2816	-2.1356	-1.3641	-2.9206	-2.2212	-1.0105	-2.3851	-1.342	-1.4295	-2.1262	-1.3759	-1.5995	-1.2986	-1.986	-0.74915	-0.71137	-2.2895	-1.9645	-1.1232	-2.8323	-1.4332	-2.1661	-0.42149	-1.4616	-0.088158	-1.0002	-0.77122	-2.0626	-0.85255	-0.09089	-0.97192	-1.7899
-13.96	-14.963	-15.468	-15.076	-15.465	-13.676	-13.851	-13.953	-14.434	-14.361	-15.613	-14.895	-13.665	-14.672	-14.719	-15.718	-14.045	-15.275	-14.713	-13.698	-14.418	-14.003	-14.529	-14.612	-13.925	-13.362	-15.074	-13.03	-14.901	-14.004	-14.212	-14.413	-14.063	-14.846	-14.367	-13.703	-14.292	-14.663	-15.082	-14.206	-15.014	-15.233	-15.24	-14.977	-15.559	-14.525	-15.022	-15.845	-15.734	-15.3
-12.145	-11.635	-12.92	-12.926	-12.23	-13.021	-13.164	-13.312	-11.668	-12.631	-13.578	-13.184	-11.616	-12.895	-12.699	-13.215	-13.151	-12.107	-13.666	-12.792	-12.976	-13.246	-12.456	-12.289	-12.585	-13.592	-13.123	-12.754	-13.344	-12.507	-11.802	-12.335	-12.291	-12.699	-13.627	-13.907	-13.49	-13.064	-11.51	-12.2	-11.529	-12.162	-12.023	-12.938	-14.184	-12.93	-12.864	-14.387	-13.141	-12.49
-6.6386	-5.3851	-5.8933	-6.4984	-4.9791	-5.8526	-5.7818	-6.2856	-5.3798	-6.0347	-6.0406	-4.8989	-6.2763	-6.842	-5.8161	-6.2299	-6.615	-5.2428	-7.5517	-7.037	-6.9329	-6.4057	-5.6431	-6.1686	-6.6986	-5.8254	-5.7513	-6.9107	-6.6203	-6.5632	-6.3753	-6.9661	-5.3303	-6.5277	-6.0819	-5.5232	-6.0006	-6.572	-5.8423	-5.6873	-6.9711	-7.2465	-6.4789	-7.0919	-6.7123	-6.1522	-5.1679	-6.1913	-6.9409	-6.6307
-2.0358	-2.9938	-3.434	-3.1497	-3.3826	-3.7552	-3.5888	-2.9894	-3.4528	-4.6393	-2.5687	-2.5784	-2.9027	-2.6521	-3.1278	-2.2505	-2.3082	-3.1971	-2.4023	-4.0886	-2.6959	-2.797	-4.2397	-4.0158	-2.5748	-3.5078	-2.958	-2.7216	-3.7313	-2.7784	-2.9274	-2.5806	-3.1686	-3.1101	-1.9943	-3.1609	-2.7428	-2.5206	-3.2445	-2.9556	-3.417	-3.7917	-3.6637	-3.3513	-2.58	-4.388	-2.5656	-2.4638	-3.8682	-2.5029
-8.9827	-9.7097	-9.9218	-9.4308	-9.2884	-10.128	-9.1869	-8.8601	-8.7228	-9.1254	-8.8927	-8.776	-9.4195	-7.6877	-9.6151	-8.4507	-8.8614	-8.315	-7.401	-8.8195	-9.0194	-8.6358	-8.7279	-8.8666	-10.182	-8.5347	-8.662	-10.437	-7.74	-8.9012	-8.9731	-8.9201	-10.471	-8.5767	-8.7949	-9.6333	-9.5872	-8.697	-8.6687	-8.5901	-9.3596	-9.0565	-10.377	-8.8993	-8.8245	-8.0699	-9.1788	-8.7576	-9.8029	-8.5867
0.63606	0.41257	-0.016371	0.30528	0.88417	0.25196	0.48356	0.41127	0.17385	0.63561	0.43666	-0.07919	0.55094	-0.093796	0.034347	0.41414	-1.2603	0.084288	0.63689	-0.5566	0.33305	0.20813	1.3051	1.0648	0.025109	1.0654	0.79906	0.10203	0.741	0.090274	-0.31374	0.36554	-0.45051	0.17519	0.82228	0.35409	0.12451	-0.76926	0.42921	0.75306	1.1392	1.4136	-0.079574	0.5233	0.69645	0.28884	0.65968	0.44237	0.97266	0.3814
-1.9007	-2.2666	-1.4106	-2.349	-2.2473	0.37878	-1.8015	-1.5149	-1.7776	-2.115	-0.9789	-1.3173	-1.1406	-0.18481	-1.0669	-1.1418	-2.3761	-1.2252	-0.42958	-1.2635	-1.1122	-1.5957	-0.93071	-0.60807	-1.5142	-0.39719	-1.7336	-1.5343	-1.8728	-1.1141	-1.7342	-0.86448	-0.92747	-2.1552	-1.474	-1.7402	-1.7108	-0.89734	-1.182	-0.71856	-2.2933	-1.5983	-1.463	-1.869	-1.0667	-2.1384	-1.4438	-1.1199	-0.98674	-1.3141
-10.514	-10.282	-11.979	-11.049	-11.824	-11.882	-10.906	-11.654	-12.14	-11.76	-10.798	-11.697	-11.226	-11.701	-12.209	-11.589	-12.401	-12.249	-12.031	-10.273	-12.322	-12.608	-12.329	-11.246	-11.696	-11.839	-11.445	-10.687	-11.275	-11.253	-10.371	-11.586	-11.91	-11.19	-12.311	-11.705	-12.461	-12.426	-11.194	-11.755	-11.437	-11.066	-11.177	-12.321	-11.444	-11.158	-11.483	-10.503	-11.7	-11.776
-3.5291	-3.5988	-5.6837	-5.6545	-5.5135	-4.4903	-5.9605	-4.4305	-5.5314	-5.4873	-5.4499	-4.5561	-4.6647	-4.2732	-4.2333	-5.123	-5.1351	-5.6675	-4.623	-4.3601	-5.0652	-5.3582	-5.2124	-5.5877	-4.7519	-5.2588	-5.1571	-4.891	-4.3032	-3.8499	-5.1466	-4.9841	-4.5793	-4.8883	-4.9792	-4.6538	-4.8769	-5.4466	-5.6371	-4.8098	-5.8701	-5.2372	-4.365	-4.9713	-6.4852	-5.1484	-4.6028	-4.5821	-5.5228	-4.6908
1.6083	1.4126	1.7029	1.3185	0.96684	1.0411	0.72977	2.2018	1.7707	1.2169	2.5976	1.913	1.4446	1.8489	1.2679	2.6529	0.057103	1.9408	2.4074	1.4187	2.2731	1.2715	1.6762	2.5584	1.7177	1.1734	0.14451	1.0662	1.7551	1.496	2.4434	1.8263	1.614	2.2119	1.3437	0.86287	1.4332	0.97283	1.5785	0.73549	1.5908	2.0467	2.3247	2.4535	2.6965	0.84157	1.8785	2.3454	1.9062	1.5157
-0.34928	0.29198	0.3057	-0.29839	-0.51813	-0.11371	0.65709	-0.7024	-0.26552	-0.23556	-0.5852	0.84536	-0.24066	0.91454	-0.56984	-0.024251	0.63487	-0.56014	-0.38988	0.56582	-0.81642	0.20123	0.62261	-0.72261	0.50091	0.87576	0.15781	-0.20628	0.13007	-0.057798	0.12205	-1.1991	-0.56528	-1.7632	0.037418	-0.85203	0.070224	-0.79364	-0.58708	0.14432	-0.5087	-1.0043	-0.83425	-0.028279	-0.80336	0.056261	-0.21303	0.1613	-0.77538	-0.0071423
-12.474	-12.936	-12.569	-12.221	-13.498	-13.559	-13.191	-12.803	-11.489	-11.742	-13.202	-12.259	-12.701	-13.275	-12.783	-11.798	-12.375	-12.949	-12.825	-11.911	-12.869	-12.588	-12.371	-13.503	-12.703	-12.572	-12.462	-11.529	-12.491	-12.774	-13.422	-11.536	-13.602	-12.383	-13.606	-12.945	-13.086	-13.245	-13.278	-13.405	-12.916	-13.162	-11.651	-13.061	-12.19	-12.084	-12.768	-12.554	-12.283	-12.276
0.44724	-0.15919	-0.39179	0.10647	-0.60052	-0.23923	0.59687	0.36336	-0.010862	1.5376	-0.037355	-0.40609	-0.23621	-0.10467	-0.10176	-0.4013	0.39349	-0.18995	-0.1023	-0.16342	-0.050546	-0.012695	0.77846	-0.015343	0.19671	0.22826	0.082242	1.3157	-0.30839	0.08989	-0.11369	-0.30281	-1.1502	0.016304	1.1535	-0.18275	0.44253	0.012651	-1.1343	1.3388	-0.29887	-0.48445	0.32519	0.12192	-0.24049	-0.39886	1.1519	-0.18695	0.10693	0.18403
-21.991	-21.969	-21.825	-21.347	-23.067	-21.876	-21.892	-22.413	-22.281	-22.174	-23.03	-20.549	-22.014	-22.001	-22.365	-21.864	-22.352	-22.668	-22.241	-22.742	-22.198	-22.374	-21.652	-21.176	-21.988	-22.537	-21.455	-21.564	-21.664	-21.878	-22.578	-22.022	-21.132	-22.909	-22.434	-21.35	-22.047	-22.959	-22.097	-23.413	-22.297	-23.11	-23.62	-21.782	-22.114	-23.338	-22.059	-22.46	-24.126	-21.725
-5.6025	-6.6677	-5.8043	-6.8965	-5.5754	-6.8109	-6.3235	-6.2209	-5.7326	-6.5891	-6.2164	-5.8794	-6.3281	-6.9731	-6.273	-7.1306	-6.4154	-5.4537	-5.4482	-7.0342	-7.117	-5.209	-6.7247	-6.5016	-6.7826	-5.8143	-6.0513	-6.0831	-7.0751	-5.8497	-6.4313	-6.4171	-6.2757	-7.9818	-6.5999	-6.8045	-5.8947	-6.8768	-6.0776	-6.2337	-5.4367	-5.1111	-6.4682	-6.0973	-5.8824	-6.2252	-7.2907	-6.346	-6.1175	-6.656
-6.6134	-6.0749	-6.9466	-5.5293	-6.0598	-5.0532	-7.1245	-6.2157	-5.4354	-4.8423	-6.2522	-5.9405	-6.4147	-5.4716	-6.2422	-5.6044	-5.9808	-7.2251	-4.9672	-5.4956	-5.8639	-5.8919	-5.4285	-5.3981	-6.1116	-5.591	-5.6251	-5.0861	-4.9035	-7.2435	-5.592	-5.4842	-4.3991	-5.473	-6.3595	-6.6827	-5.3225	-6.6404	-5.8909	-6.3543	-6.8321	-5.5449	-5.7293	-6.0884	-5.7963	-5.719	-5.9909	-4.833	-4.8824	-5.396
-3.0453	-2.6912	-2.4677	-2.5741	-2.4555	-3.6116	-2.6436	-2.3883	-1.1538	-3.1382	-2.1805	-2.847	-2.7464	-2.7603	-1.7352	-2.5406	-3.3157	-2.3739	-2.0954	-3.9485	-3.5639	-3.44	-3.3839	-2.3297	-3.2547	-2.6686	-2.4608	-2.0085	-1.8021	-2.6265	-3.0927	-3.7061	-3.3015	-1.5888	-1.0336	-2.3793	-3.0506	-3.6011	-1.3874	-3.5872	-2.6328	-2.2726	-3.0923	-3.0571	-2.4186	-2.554	-2.6037	-3.126	-2.2654	-3.7804
1.0998	-0.025617	0.012844	-0.67961	-0.05446	0.12788	-1.2107	-0.83091	-0.0019323	0.31159	-1.0927	0.26554	-0.58599	0.28562	0.34229	0.054917	-0.090115	0.27371	0.63247	-0.63823	-1.0083	-1.609	0.72132	0.15686	-0.13612	-0.2982	-0.64075	-0.31099	0.21571	-0.39816	-0.59027	-0.28173	-0.4488	0.94738	0.25989	0.036378	0.043352	-0.57706	-0.68961	0.27663	0.79043	0.063248	0.65504	0.032481	-0.24286	-0.52146	-0.45161	-0.10558	-0.98853	-0.55347
-5.6409	-5.8844	-5.5869	-5.7712	-4.8552	-4.6775	-5.7502	-5.0927	-5.8675	-6.4345	-5.2132	-4.6069	-5.8039	-5.7089	-5.7603	-5.1197	-5.5268	-6.6666	-5.825	-5.116	-6.034	-4.4325	-6.4085	-5.4511	-4.8933	-5.3693	-5.8861	-6.1346	-4.6832	-6.4572	-6.7156	-6.0118	-4.8347	-5.2784	-6.1639	-5.2051	-5.1212	-5.531	-5.7435	-5.4778	-5.5279	-7.2288	-5.6148	-6.1434	-5.5943	-4.4	-5.3243	-5.555	-5.1989	-6.2234
-21.927	-22.32	-21.421	-21.386	-21.292	-22.038	-22.123	-21.619	-21.419	-22.77	-21.607	-22.451	-20.907	-22.519	-22.309	-22.813	-21.033	-21.843	-22.442	-21.195	-21.641	-21.625	-21.234	-21.648	-21.24	-22.487	-23.184	-21.994	-22.581	-21.847	-22.055	-22.161	-23.237	-21.422	-22.99	-22.646	-21.582	-22.705	-22.442	-21.786	-21.724	-21.921	-22.674	-22.588	-21.527	-21.263	-22.986	-22.853	-22.214	-21.354
-4.354	-4.6687	-4.2954	-5.1494	-4.4898	-5.6087	-5.219	-3.9474	-5.556	-4.0191	-3.7271	-4.8146	-5.103	-4.5146	-4.774	-5.8075	-5.2144	-5.9762	-5.4508	-5.3527	-5.4074	-4.6391	-5.7166	-4.3396	-5.9451	-5.5919	-4.5045	-4.8786	-5.342	-3.9423	-5.0976	-4.2309	-5.0825	-5.5543	-4.8058	-5.4914	-5.1459	-4.5501	-4.5641	-4.9448	-4.2725	-5.0525	-5.9834	-4.4041	-5.2241	-5.254	-4.7362	-5.4412	-4.4461	-4.2418
-8.1515	-7.3147	-7.6586	-7.1797	-7.0513	-7.8987	-6.9087	-7.606	-6.1592	-7.6485	-8.7902	-7.2769	-8.459	-7.9792	-6.7881	-7.0843	-6.3082	-7.9683	-7.6225	-6.9134	-6.7194	-6.8082	-7.4476	-7.4813	-8.2135	-6.9233	-8.8102	-6.9194	-7.848	-6.8952	-7.4929	-8.0344	-7.0465	-7.7197	-6.9109	-7.5097	-7.5856	-8.0101	-7.7541	-7.1836	-7.0744	-8.6906	-8.2638	-7.2239	-9.7278	-7.5916	-7.8703	-7.3354	-7.2747	-7.5687
-2.4826	-2.4607	-2.5905	-3.8745	-2.0737	-3.5503	-3.26	-3.4859	-3.1573	-4.6408	-2.8251	-2.767	-2.9285	-3.5124	-3.8642	-2.4062	-2.9692	-4.1805	-2.8727	-3.6604	-2.774	-3.1475	-3.8734	-4.4505	-3.8615	-3.5692	-2.1598	-4.13	-3.3359	-3.4186	-2.661	-2.3631	-2.8498	-2.8507	-2.3352	-3.8188	-3.6956	-3.7534	-4.0064	-3.4018	-2.8512	-3.7663	-2.3009	-2.6164	-3.8421	-4.5439	-3.8535	-3.6756	-3.4784	-2.9564
0.1855	0.78487	0.84284	-0.30114	1.6705	0.55637	0.53332	-0.4528	0.67479	-0.89306	-0.4736	-0.19675	0.50223	0.96163	-0.087264	-0.32942	0.0057231	0.2784	-0.6645	1.528	0.47841	-1.1724	0.3716	1.6001	0.037166	0.097911	1.8446	0.5578	0.12361	1.2021	0.8472	-0.45121	0.69587	-0.16275	-0.32527	1.1395	0.81018	0.68607	-1.0574	0.30971	0.049884	0.010033	-0.58322	0.77049	1.9163	0.43166	1.5968	1.6851	-0.94309	0.41396
-9.2205	-9.3901	-10.816	-7.9396	-9.0787	-8.8575	-9.0359	-9.1155	-10.272	-10.48	-9.7578	-8.8916	-9.469	-9.7504	-9.4522	-8.9892	-9.4292	-10.009	-9.4318	-9.5774	-9.482	-10.447	-9.3403	-9.6231	-10.002	-8.7509	-9.5906	-9.9812	-10.003	-8.4917	-9.583	-9.537	-9.9045	-8.982	-10.212	-10.829	-9.9692	-8.1959	-8.8838	-9.7472	-9.3927	-8.9136	-9.9598	-9.4977	-9.2479	-9.1822	-9.6818	-9.6456	-8.6821	-8.9893
-12.267	-12.034	-11.511	-11.495	-12	-11.996	-11.445	-12.066	-11.367	-11.673	-12.167	-11.435	-11.646	-10.836	-12.904	-12.929	-10.07	-11.939	-11.516	-12.154	-11.974	-11.757	-12.584	-12.351	-12.351	-11.634	-11.78	-11.623	-12.332	-12.163	-12.424	-10.77	-10.774	-12.189	-12.477	-11.999	-12.194	-10.988	-11.49	-11.123	-11.55	-12.193	-11.803	-12.054	-11.884	-11.777	-10.724	-12.324	-12.349	-10.582
-12.532	-12.087	-13.639	-13.01	-13.441	-12.991	-13.341	-13.065	-13.738	-13.204	-13.14	-12.618	-12.697	-13.134	-12.06	-14.924	-13.587	-12.473	-12.804	-13.216	-13.471	-14.195	-14.139	-12.805	-13.431	-12.991	-13.552	-12.704	-13.539	-13.977	-12.938	-13.325	-12.972	-12.677	-14.209	-13.185	-13.041	-14.431	-12.125	-13.47	-13.753	-13.383	-12.535	-12.795	-13.543	-13.423	-13.192	-13.004	-12.68	-13.342
-4.9655	-4.2563	-5.4095	-4.9241	-5.6123	-6.2042	-6.7425	-4.3641	-5.2205	-5.4693	-5.8494	-5.6734	-4.5959	-6.2301	-4.7523	-6.2591	-5.4397	-4.9968	-6.0794	-5.9483	-5.4436	-5.4986	-5.7697	-5.5946	-5.5548	-4.5088	-5.8383	-6.0707	-6.0732	-4.3252	-6.2215	-5.6072	-6.4074	-5.7198	-5.0935	-6.1349	-4.8862	-4.8642	-5.6976	-4.9858	-5.3223	-6.837	-6.067	-6.3641	-5.5417	-6.0233	-6.1061	-5.479	-5.3417	-5.7908
-4.1578	-3.3906	-2.4501	-1.7735	-2.6944	-2.1386	-2.0885	-1.7871	-2.872	-2.2841	-3.269	-3.2628	-3.169	-3.0287	-2.2827	-3.0426	-2.6089	-2.6048	-3.4551	-3.3135	-2.0491	-2.5822	-2.5746	-3.2896	-2.4531	-3.5163	-2.4913	-2.0658	-1.9698	-2.7556	-3.3473	-1.8931	-3.2162	-3.5327	-3.4048	-1.306	-2.3756	-3.4358	-2.7991	-3.0981	-2.7192	-3.0116	-1.8428	-2.183	-3.2824	-2.7454	-3.158	-1.7238	-3.2502	-2.2745
-0.79842	-1.1119	-1.1478	-0.92527	-0.86274	-0.81608	-1.2544	-1.8193	-1.1615	-1.6498	-1.3945	-0.8717	-0.8298	-1.173	-2.1493	-1.5277	-0.39604	-1.2939	-1.7587	-2.0486	-1.3637	-1.7905	-1.0281	-1.5609	-0.017808	-1.0948	-1.4556	-2.1544	-1.5877	-1.3899	-1.0761	-1.4345	-0.87141	-1.1316	-1.7057	-0.81607	-1.2665	-1.5347	-2.0875	-1.4047	-1.8277	-0.81836	-0.92762	-0.89704	-1.7265	-1.5893	-1.1733	-1.0653	-1.908	-0.92166
-1.5765	-3.0233	-2.7368	-1.8583	-1.1678	-1.8825	-1.3717	-2.7467	-1.8293	-2.0237	-0.89162	-1.3941	-2.0038	-1.158	-2.2383	-2.5421	-1.025	-1.293	-2.7839	-0.96267	-0.78687	-1.8223	-2.3505	-1.3549	-1.7225	-1.5029	-1.4918	-2.7198	-1.1923	-1.4062	-2.2433	-2.0734	-2.4145	-1.8629	-1.8528	-2.3335	-1.682	-1.7927	-1.0563	-1.4145	-1.7275	-2.217	-1.3933	-2.5689	-2.1601	-2.0201	-2.7686	-1.9645	-1.1279	-3.1496
-2.7861	-3.2259	-2.1574	-0.95894	-2.6709	-1.9467	-3.5021	-2.8797	-3.5624	-2.302	-1.4875	-2.3596	-1.9719	-2.9413	-2.7499	-1.36	-1.9092	-3.3235	-2.5503	-3.9863	-1.9637	-1.9892	-1.8802	-2.8423	-1.6507	-3.6503	-2.8343	-3.1914	-2.6575	-2.0134	-2.1323	-2.128	-3.723	-2.1506	-1.6637	-3.0686	-2.4796	-3.3855	-3.9998	-2.4588	-2.9752	-3.2779	-3.9242	-2.3717	-3.3	-3.0754	-2.5782	-3.6655	-3.1246	-3.3913
-1.0706	-0.10804	-0.76814	-0.036866	-0.75527	-0.93038	-0.054493	-1.7	0.22788	-0.32889	-1.9706	-1.2845	-1.4668	-0.14653	-0.59164	-0.87612	-0.58919	-1.0488	-1.4893	-0.10547	-1.2158	-0.6709	-1.9735	-1.5356	0.3585	-0.53734	-1.53	-0.98989	-1.7223	0.31052	0.11558	-0.18418	-0.35336	-0.21644	-0.067172	0.67693	-0.94824	-0.99395	-0.87542	0.15592	-1.1663	-1.4928	-0.38223	0.62014	-1.2363	-2.4361	-0.5503	-0.62498	-0.36918	-0.60326
-11.278	-9.9558	-10.949	-10.437	-10.947	-11.807	-10.497	-12.372	-10.438	-10.849	-11.189	-9.9049	-10.188	-11.044	-10.241	-11.265	-11.259	-11.031	-11.488	-9.5628	-10.795	-10.768	-11.026	-10.093	-10.585	-11.131	-10.276	-10.816	-11.435	-10.876	-11.388	-9.7091	-10.492	-11.616	-10.037	-10.309	-10.568	-11.387	-10.612	-9.4814	-10.96	-11.195	-11.224	-10.271	-11.149	-9.3227	-11.754	-10.57	-11.229	-9.4132
-13.8	-14.401	-14.865	-13.681	-13.345	-14.171	-15.367	-11.866	-12.475	-13.987	-13.738	-14.336	-13.344	-12.942	-14.071	-13.599	-14.711	-14.254	-13.138	-14.706	-14.885	-13.815	-13.403	-13.611	-14.139	-13.765	-13.447	-13.821	-15.307	-13.424	-14.567	-13.468	-12.486	-13.587	-14.234	-15.239	-13.575	-12.867	-14.43	-14.835	-13.523	-13.987	-14.366	-13.982	-13.573	-14.661	-14.54	-13.198	-14.68	-14.538
7.121	5.7315	6.2435	6.7644	7.1133	7.2639	6.9008	7.4848	6.9282	7.3915	7.617	6.0873	5.632	5.6806	7.8571	6.8159	6.4209	8.5416	6.5058	6.1886	6.6659	7.0525	7.4373	6.3522	5.5801	7.1655	7.2861	7.3428	6.1453	6.0605	7.7686	6.882	7.3911	5.9646	7.3276	7.9995	7.8917	7.8948	6.2582	5.9006	6.3898	7.3013	5.4545	5.7668	8.019	7.4921	7.0589	6.3126	7.1977	6.9484
0.21778	-0.29606	-1.2041	-0.34563	-0.61998	-0.5898	-1.3921	0.080162	-0.73517	-0.31149	0.27848	-0.11658	-0.34269	-0.93311	-0.93376	-1.0291	-0.2264	-0.018695	0.38968	0.073381	0.35426	-0.73286	-0.61828	0.8861	-0.97597	-0.87837	0.88921	-0.55372	-1.2359	1.001	-0.40727	-0.51191	0.079523	-0.52322	-0.062455	0.85305	0.75767	-0.53573	0.76016	-1.1466	-1.2302	-1.3354	0.17475	0.070128	-1.3303	-0.46132	-0.6552	-0.58683	0.49952	0.15662
-11.552	-10.764	-11.154	-10.784	-11.882	-12.343	-12.741	-12.574	-10.799	-12.425	-11.089	-11.588	-12.364	-11.124	-11.632	-12.121	-12.345	-11.946	-11.06	-11.237	-12.748	-10.861	-12.566	-11.018	-11.892	-11.232	-12.125	-12.854	-11.461	-10.82	-11.12	-10.268	-10.832	-12.686	-12.734	-12.175	-11.909	-11.297	-11.217	-11.703	-12.516	-12.35	-12.376	-11.767	-11.712	-12.114	-11.37	-12.697	-12.909	-11.302
-10.359	-11.404	-10.062	-10.79	-10.203	-10.882	-10.313	-10.866	-9.541	-10.787	-11.311	-11.418	-10.953	-10.973	-11.228	-10.785	-11.123	-11.361	-10.832	-9.9597	-11.855	-9.4774	-11.096	-11.564	-10.651	-11.571	-11.858	-10.476	-10.962	-10.207	-10.547	-12.01	-11.739	-12.373	-11.773	-9.9046	-12.033	-11.213	-11.474	-11.825	-11.618	-10.752	-11.709	-11.223	-11.09	-10.65	-11.463	-10.476	-10.908	-11.592
3.8122	3.3361	3.0371	1.6519	2.5307	4.4543	2.588	2.9356	2.6288	3.1841	2.8033	3.2532	4.1408	2.929	2.7657	2.7824	3.1191	3.6222	1.8934	3.0218	1.8493	4.0881	3.3122	3.2127	3.5579	3.4472	3.5549	3.2553	2.3529	4.1765	2.5011	1.9961	2.6235	3.2521	2.5398	2.6905	3.0192	3.6964	2.1577	2.2609	3.0006	2.2947	2.4841	4.142	3.2025	4.087	1.6147	2.94	3.419	3.0965
2.853	2.243	2.2888	2.9432	2.8414	2.1823	2.3078	1.8763	1.6942	2.8122	2.0049	2.3997	2.766	2.5093	3.575	3.0229	2.781	2.8064	2.4212	2.9669	2.0448	1.3094	2.4553	2.3263	3.2056	2.2293	3.1303	3.5285	2.3748	3.6105	2.1866	2.9614	2.873	1.5523	2.2325	2.3577	1.8285	2.2856	2.2529	3.6127	2.7754	2.739	2.8278	2.0626	2.309	2.9973	2.1344	3.1129	2.8164	2.6874
-12.255	-12.765	-14.626	-13.057	-13.38	-13.779	-12.789	-13.872	-12.266	-12.85	-12.138	-13.026	-13.733	-13.019	-13.584	-13.28	-14.469	-14.428	-14.47	-13.701	-12.985	-13.502	-13.924	-13.524	-12.228	-12.502	-11.665	-14.06	-13.65	-13.291	-13.186	-12.707	-13.105	-13.625	-13.135	-13.423	-12.253	-13.057	-14.145	-12.647	-12.698	-13.216	-13.845	-13.398	-12.61	-13.131	-13.502	-13.159	-13.018	-13.066
-14.075	-12.414	-13.174	-13.82	-12.804	-13.093	-13.953	-13.099	-13.58	-13.095	-12.738	-12.325	-13.037	-13.388	-13.698	-12.272	-11.714	-13.885	-13.261	-13.794	-13.495	-13.825	-13.532	-13.865	-13.912	-13.07	-14.154	-13.897	-14.059	-13.533	-12.237	-12.197	-14.516	-13.532	-13.398	-13.517	-13.205	-13.023	-14.721	-12.767	-14.171	-12.519	-11.875	-13.819	-13.961	-12.51	-12.659	-13.1	-11.817	-13.732
-0.89445	-0.57924	-1.228	-1.7386	-1.0966	-1.584	-1.7351	-1.5889	-1.5731	-0.74884	-1.888	-2.6182	-0.96785	-1.4121	-0.60522	-0.76166	-0.28553	-1.6107	-0.54157	-1.5837	-1.7279	-1.7534	-1.7368	-1.4682	-2.1039	-1.095	-1.7989	-1.7164	-0.71791	-0.79835	-2.1703	-1.8322	-0.99396	-1.2603	-2.5962	-1.4989	-2.3067	-2.1555	-1.8939	-1.04	-1.7803	-2.0465	-1.1491	-1.8017	-2.3945	-0.55675	-1.4961	-1.5039	-1.5493	-1.5411
-12.644	-13.713	-12.789	-13.084	-14.237	-12.936	-13.836	-12.92	-12.857	-11.948	-13.178	-13.072	-13.437	-13.616	-12.818	-13.586	-13.259	-13.086	-13.9	-12.518	-12.847	-14.435	-12.163	-13.55	-12.342	-12.785	-13.392	-12.913	-13.512	-13.351	-12.508	-12.539	-12.852	-13.138	-13.721	-13.571	-14.209	-13.049	-14.041	-13.904	-12.217	-13.819	-12.849	-13.412	-13.802	-14.005	-12.335	-12.504	-13.091	-13.585
-6.0685	-6.8839	-5.7022	-6.857	-6.4899	-5.8837	-6.4899	-7.2533	-6.6916	-7.2455	-6.1086	-6.2796	-6.3936	-7.1091	-6.5589	-6.9934	-6.8152	-6.7746	-5.8412	-5.8872	-6.5105	-5.4362	-7.5849	-7.5474	-6.845	-6.0818	-7.4633	-6.4173	-5.526	-6.5046	-7.0302	-6.9561	-7.724	-5.6308	-6.4416	-5.9979	-6.6909	-6.5714	-6.8347	-6.0671	-5.6701	-6.8724	-7.2525	-6.0938	-6.1879	-7.3731	-6.3396	-8.0874	-6.6017	-5.9711
-11.979	-11.486	-12.252	-11.585	-11.214	-11.025	-11.332	-12.65	-12.025	-11.714	-11.133	-12.15	-11.832	-12.316	-11.728	-10.524	-10.495	-11.068	-12.027	-10.937	-12.331	-12.015	-11.806	-12.471	-11.914	-11.168	-9.9346	-11.71	-10.577	-11.094	-12.189	-11.931	-10.814	-12.469	-11.742	-11.549	-11.324	-11.497	-11.09	-11.998	-11.888	-11.59	-11.234	-11.271	-11.79	-11.939	-10.973	-11.786	-10.132	-11.803
-9.4919	-10.613	-8.2565	-9.0199	-9.1386	-8.9506	-8.5585	-9.4409	-9.1732	-8.5968	-8.93	-8.5086	-8.7739	-9.5829	-8.9573	-9.4336	-9.1279	-6.8305	-8.4539	-7.6265	-10.769	-9.4555	-8.8798	-9.6478	-9.489	-8.172	-8.5856	-9.03	-8.8462	-8.1586	-8.4009	-8.5591	-9.2242	-9.5736	-8.2318	-9.3428	-8.545	-8.3796	-8.5987	-9.5008	-9.2307	-9.6201	-9.2347	-9.0085	-8.6921	-8.7926	-9.6855	-9.353	-9.0857	-8.5779
-3.892	-2.4581	-2.7549	-3.1371	-3.4774	-3.4421	-3.7811	-2.8815	-3.6268	-2.7046	-2.6872	-2.7862	-3.7093	-3.1919	-3.457	-4.1656	-3.2708	-4.4312	-3.7478	-3.81	-3.9884	-3.7569	-3.29	-2.5073	-4.8931	-3.0684	-2.0122	-2.8206	-2.836	-3.7866	-3.0566	-3.0959	-3.3802	-3.0393	-3.4687	-3.7885	-2.1006	-2.9707	-3.5156	-3.4345	-2.8272	-3.26	-2.6609	-3.5108	-3.6801	-3.7965	-3.4276	-3.0154	-3.4146	-2.7545
-2.4395	-1.51	-1.8788	-1.4734	-1.435	-1.3923	-0.86026	-0.91806	-1.4398	-0.67854	-0.13591	-1.5831	-1.5629	-1.5257	-1.6317	-2.2967	-0.48365	-0.94667	-0.53312	-1.5325	-0.59043	-1.1565	-2.0674	-0.072831	-1.0264	-1.8203	-0.73933	-0.87478	-1.2435	-0.94954	-0.88297	-1.0202	-1.1201	-1.4472	-1.0728	-2.4052	-1.1668	-2.1308	-1.5987	-1.7559	-0.84199	-2.8474	-1.1248	-1.9551	-1.5771	-1.0089	-1.1398	-0.59795	-1.4182	-1.7642
-6.2773	-4.9561	-5.7964	-5.9884	-6.0303	-6.1633	-6.8541	-6.3153	-6.3631	-5.4172	-5.1172	-5.911	-5.1283	-5.9158	-5.9955	-6.0747	-5.699	-4.6416	-4.9125	-5.9762	-6.055	-4.7907	-5.3226	-5.3056	-5.6607	-6.194	-5.8214	-5.5896	-6.3095	-6.5146	-5.9518	-4.37	-5.5474	-3.8744	-4.5136	-6.0253	-5.2077	-5.358	-6.2233	-5.2514	-4.9872	-5.9159	-5.2644	-5.0803	-5.147	-6.0134	-5.1122	-5.4007	-5.602	-5.4955
-14.149	-14.249	-14.213	-13.92	-14.522	-14.062	-14.679	-12.906	-13.368	-14.085	-13.59	-14.812	-13.701	-13.353	-14.674	-14.073	-14.48	-13.249	-13.661	-15.143	-14.65	-14.798	-13.893	-14.105	-13.625	-13.606	-14.31	-13.778	-13.33	-13.129	-14.694	-13.58	-14.768	-15.276	-13.826	-14.346	-14.361	-13.935	-14.473	-13.057	-15.655	-14.5	-13.78	-14.795	-14.162	-14.191	-13.998	-14.803	-13.95	-13.865
-7.0943	-6.1186	-6.3376	-5.2197	-5.7175	-5.7598	-5.5726	-8.0847	-5.4311	-6.9024	-5.5354	-5.8342	-5.953	-5.8064	-6.5311	-6.3335	-6.1067	-5.9343	-6.3609	-6.2766	-5.6548	-6.1448	-6.8247	-6.0802	-6.2679	-6.2622	-6.1982	-6.7637	-6.1258	-6.1446	-7.389	-6.0516	-4.9799	-6.0702	-6.6293	-6.8551	-6.3099	-6.5519	-5.6863	-7.1397	-7.2284	-5.4742	-6.2478	-6.5102	-6.6435	-6.0273	-6.3476	-6.6953	-7.0442	-7.3869
-3.2726	-2.5941	-3.5268	-3.5677	-2.8409	-3.5982	-2.3157	-3.1689	-2.6812	-1.9067	-3.3955	-4.496	-4.2081	-2.9579	-3.9508	-3.2696	-3.522	-3.647	-3.662	-3.7455	-3.5135	-3.5915	-4.1391	-4.0982	-3.0392	-2.592	-3.3136	-2.7984	-3.0981	-3.3805	-1.8696	-3.1236	-2.3791	-2.4997	-3.0652	-2.5648	-3.8428	-2.6606	-3.2696	-3.1755	-3.978	-4.409	-1.6929	-2.7465	-3.7585	-2.5872	-3.0118	-3.5181	-3.0872	-3.1389
-23.102	-22.09	-22.145	-22.294	-23.009	-22.641	-21.198	-22.394	-22.072	-23.108	-21.873	-22.065	-22.4	-21.851	-21.613	-22.492	-22.038	-21.694	-22.314	-23.234	-22.567	-22.6	-21.845	-22.736	-22.356	-21.328	-22.547	-22.586	-22.324	-21.989	-22.47	-20.997	-22.777	-21.853	-22.614	-23.126	-21.408	-22.173	-21.981	-20.74	-21.86	-22.789	-23.257	-22.77	-21.562	-21.486	-23.106	-21.191	-21.886	-21.991
-6.4761	-6.6958	-8.141	-7.7976	-8.1262	-7.3224	-7.8791	-7.2512	-5.9782	-7.7765	-8.1963	-8.7883	-6.8481	-7.0124	-7.8168	-6.6289	-6.2515	-7.9142	-6.3114	-7.13	-8.1535	-7.9285	-6.7651	-8.5356	-6.8782	-7.7433	-8.0121	-7.4676	-8.5359	-7.805	-8.1358	-7.6321	-7.1918	-7.542	-8.1624	-7.7468	-7.1742	-7.6051	-7.7134	-7.3179	-8.3375	-8.0184	-7.2148	-8.2922	-6.9197	-8.3344	-6.8975	-8.1884	-6.3637	-7.6584
7.0632	7.4867	5.9572	6.2719	6.3605	7.1349	7.8658	7.1704	6.959	6.3092	7.8623	6.2508	6.2927	6.1144	6.9134	7.1547	6.7576	6.8323	6.4959	6.7157	6.579	7.6658	7.832	6.5625	6.287	6.7052	7.3887	6.4672	7.311	6.1029	5.9357	7.0328	5.3702	7.3264	6.7843	7.1957	7.2447	6.2591	6.9369	8.0095	6.6364	6.6665	5.8555	6.6753	8.8185	6.4252	6.482	5.8269	7.9271	6.8993
-0.68702	-0.80969	0.90068	0.72555	0.67225	0.53879	1.3651	0.34172	-0.4415	0.86466	0.38898	0.13551	-0.001294	1.2014	0.64394	1.4127	-0.36749	-0.28946	0.024522	0.039428	0.088046	-0.12193	0.53119	0.18611	-0.55059	0.55442	-0.45456	-0.47797	-0.21848	0.080272	-0.17622	-0.29342	1.2685	2.4838	0.30013	0.35133	-0.38756	0.5258	-0.85799	0.26943	-0.64572	0.86929	0.41532	0.65491	0.47441	0.25372	0.24057	0.30671	1.0372	0.69162
-10.75	-11.853	-10.492	-11.851	-11.257	-11.984	-12.051	-10.888	-11.35	-12.147	-11.243	-10.729	-11.562	-10.983	-11.527	-11.988	-11.619	-11.643	-12.29	-11.6	-12.657	-11.858	-10.7	-11.371	-11.34	-12.087	-10.984	-11.13	-12.105	-11.625	-10.587	-10.796	-11.664	-10.356	-11.372	-11.368	-10.994	-10.746	-11.39	-11.614	-11.938	-11.714	-11.105	-11.856	-11.508	-12.384	-11.464	-10.89	-11.573	-12.517
-0.38984	-0.9131	-1.6955	-2.0541	0.21299	-1.7872	-1.0345	-1.9017	-0.86608	-0.44934	-1.1038	-2.0405	-2.8676	-1.2034	-0.52109	-1.2029	-0.67313	0.10734	-1.7719	-1.5454	-0.98394	-1.7155	-1.0946	-0.2251	-0.74058	-1.1115	-1.4501	-1.5286	-2.0409	-1.2574	-1.3986	-1.466	-0.93559	-1.6723	-0.54062	-1.4239	-2.3442	-1.4783	-1.3001	-1.3096	-1.6253	-1.4517	-1.499	-1.8173	-1.374	-1.1769	-0.84178	-1.4578	-1.1543	-1.6151
-11.357	-11.526	-12.376	-11.455	-11.87	-11.887	-11.659	-11.142	-10.85	-10.692	-11.903	-10.612	-11.627	-11.672	-10.919	-11.38	-12.32	-10.511	-11.969	-13.161	-10.979	-10.587	-11.386	-10.415	-10.419	-11.714	-11.622	-11.777	-12.199	-10.776	-11.551	-11.404	-12.458	-10.89	-11.631	-13.198	-11.385	-12.737	-10.864	-11.22	-11.409	-11.761	-11.37	-11.676	-9.7402	-10.511	-11.943	-10.847	-11.443	-10.952
10.057	9.4277	10.566	10.537	10.85	10.417	9.8809	10.072	8.7175	10.032	10.35	10.365	9.7969	10.394	8.5434	9.7193	10.14	9.9448	9.1791	9.1338	9.2794	10.159	10.21	10.497	9.2164	10.444	8.9702	10.017	10.587	9.3454	9.8468	8.2551	9.352	9.2749	9.0912	8.6033	9.4036	9.3084	8.8887	10.255	9.1026	10.454	10.058	10.223	9.3014	9.5079	10.211	10.364	10.928	9.2747
-1.0049	0.057913	-0.47267	-0.87268	-0.013698	-0.26398	0.20407	1.3699	0.15227	-0.48346	0.53581	0.61405	0.63532	-0.32659	0.6602	-0.98646	0.68072	-0.52141	0.092182	0.071091	-0.36407	-0.15083	0.63643	-0.14356	0.14154	0.071145	0.36924	-0.78788	0.67042	-0.42914	-0.73266	-0.068085	-0.22666	-1.1983	-1.227	0.9085	-1.2109	0.086423	0.45836	-0.6392	-1.4501	-0.96828	0.98832	-0.72532	-0.0078715	0.015998	0.74365	0.36733	-1.0608	0.0098063
5.5309	5.1255	4.6433	4.6378	6.2362	5.2777	4.7917	5.086	4.369	4.0055	5.1633	4.7401	4.7565	6.4341	5.7788	4.4892	4.8404	3.5952	5.2993	4.3189	4.3919	4.2533	5.2535	5.8876	4.7115	5.3547	4.9516	5.3136	5.569	5.0875	5.0027	4.8025	5.7151	4.5493	5.0605	5.4694	3.9528	4.7935	5.7406	4.917	4.9879	5.5264	4.6261	4.722	5.3309	4.2623	5.3575	3.7679	4.3679	5.0809
-13.109	-13.776	-13.015	-13.862	-12.868	-12.586	-14.028	-12.416	-12.014	-15.082	-13.321	-12.323	-13.072	-12.676	-12.972	-12.658	-12.368	-12.967	-14.317	-13.599	-13.184	-12.887	-13.817	-12.924	-14.901	-12.923	-12.502	-13.638	-13.095	-12.971	-13.844	-13.243	-12.169	-13.848	-13.921	-13.695	-13.753	-13.441	-11.786	-13.673	-12.751	-14.137	-13.88	-13.763	-13.673	-13.445	-12.542	-13.761	-14.052	-13.556
-7.645	-6.6765	-6.6703	-7.7348	-5.6573	-7.0843	-6.9772	-7.1288	-6.5898	-7.3359	-7.4554	-6.5643	-5.8556	-6.5733	-6.6762	-5.8851	-5.9016	-6.1631	-5.8922	-4.9174	-6.6162	-6.3347	-6.0274	-6.8504	-6.9504	-5.5802	-6.9615	-6.1861	-5.1638	-6.1046	-6.9267	-6.7542	-6.6602	-6.0035	-6.5629	-7.0839	-7.4793	-6.7554	-6.8513	-6.7634	-5.2008	-6.6904	-6.658	-7.4753	-5.8159	-6.2055	-6.0458	-6.9695	-6.0798	-6.5039
-21.908	-21.938	-21.562	-22.827	-21.47	-23.06	-21.595	-22.73	-22.336	-21.356	-21.814	-23.328	-21.774	-22.338	-23.293	-22.242	-21.753	-21.963	-21.434	-22.474	-21.496	-21.02	-21.072	-20.73	-22.225	-21.642	-22.926	-23.339	-22.696	-22.389	-21.834	-21.605	-22.147	-21.648	-22.423	-21.893	-21.028	-21.691	-23.041	-22.475	-21.901	-21.579	-22.135	-21.106	-21.485	-22.134	-22.074	-22.686	-22.011	-22.421
-9.5212	-9.3523	-9.7658	-9.75	-10.035	-9.098	-8.947	-9.8719	-9.1644	-9.5892	-8.2784	-8.7684	-8.6909	-8.5543	-8.8886	-9.6121	-10.044	-9.6078	-8.6522	-9.6174	-8.2537	-10.073	-7.6753	-9.6936	-9.0505	-8.9922	-8.4862	-9.9945	-9.0962	-9.1272	-9.5337	-10.058	-9.2243	-8.9958	-9.6031	-9.8258	-9.5941	-9.4452	-9.8199	-9.2679	-9.1024	-8.4953	-8.8887	-8.0172	-9.5806	-9.5954	-8.2862	-9.0472	-10.565	-8.8776
-2.6945	-2.7226	-2.3686	-3.9014	-2.0336	-1.8904	-1.4822	-2.1588	-2.6422	-1.7809	-2.5944	-3.2447	-2.3112	-2.3685	-2.093	-3.6825	-2.9946	-1.7091	-3.1002	-2.7058	-2.7718	-1.9179	-3.4644	-1.6869	-2.928	-2.5596	-2.3801	-2.8932	-1.8708	-2.5939	-3.3635	-2.1816	-2.2346	-2.5796	-2.8634	-1.9488	-2.8547	-3.0076	-0.86195	-2.5935	-3.0543	-2.2756	-2.3886	-3.0561	-1.6732	-2.5562	-2.667	-1.704	-2.6708	-3.7778
-1.8492	-1.8452	-1.5044	-1.6451	-0.62529	-1.4893	-0.6768	-1.8005	-1.7339	-2.3565	-1.3788	-1.0155	-1.9934	-1.8315	-0.9649	-0.91693	0.10701	-1.5813	-1.6786	-1.7116	-1.8587	-1.5801	-0.51986	-1.2398	-1.1158	-1.288	-2.0351	-0.59786	-0.85781	-0.35762	-1.35	-1.9517	-1.3661	-0.62207	-1.5352	-1.1541	-1.786	-1.6802	-1.3579	-1.857	-1.3352	-0.68559	-1.3005	-0.75651	-1.9413	-2.2242	-0.86156	-0.42429	-1.8401	-0.62643
1.3086	1.7586	1.6461	1.5591	1.9651	1.8602	1.1685	2.0993	0.49625	1.9479	1.1488	1.7348	2.9192	2.5679	1.1956	1.4478	1.1626	2.401	1.3896	1.3436	1.2845	2.1714	1.2136	0.78711	2.2024	1.9157	1.2908	1.3525	2.4126	0.085771	0.96211	2.0109	2.1277	1.7076	2.242	2.4868	2.462	1.8266	1.6037	0.9267	1.6932	0.8893	1.4356	0.53236	2.1167	1.0418	1.2296	1.6908	2.5849	1.1884
-2.2542	-2.1252	-3.5267	-2.6751	-2.46	-2.8919	-2.3351	-2.5772	-3.2389	-2.3142	-3.067	-3.3662	-2.7208	-2.4517	-2.9737	-2.5422	-1.951	-1.4246	-2.1503	-1.9323	-2.3432	-2.0042	-2.5056	-2.4604	-2.0994	-2.5676	-2.6633	-1.6189	-2.5946	-2.4833	-2.6023	-1.916	-2.7888	-2.0211	-2.8523	-2.8643	-2.0156	-2.3488	-3.2501	-2.4935	-2.4706	-2.8088	-3.046	-2.2815	-2.218	-3.551	-1.6513	-2.6916	-3.3043	-2.3935
-21.05	-21.331	-20.219	-20.916	-21.143	-20.885	-20.207	-21.103	-20.807	-21.246	-20.988	-20.485	-20.833	-20.658	-21.426	-20.342	-21.285	-20.847	-20.784	-19.42	-20.506	-20.727	-21.255	-19.676	-21.569	-20.291	-21.018	-20.051	-20.215	-20.015	-20.946	-20.348	-21.01	-20.603	-20.572	-20.336	-20.606	-20.408	-20.45	-19.864	-21.12	-19.988	-20.868	-20.44	-21.849	-21.008	-20.451	-20.027	-20.629	-21.325
-9.3487	-9.5715	-8.5414	-7.505	-9.129	-7.6533	-9.1919	-8.4457	-8.5391	-8.762	-7.9119	-8.7718	-10.479	-8.9698	-10.48	-9.6189	-8.0412	-9.2383	-8.2301	-10.37	-9.1692	-9.1524	-9.1505	-9.2046	-10.318	-9.4703	-7.6548	-9.3047	-8.7132	-8.7707	-9.1172	-9.6451	-9.6728	-8.1316	-9.7682	-8.6949	-9.126	-9.1687	-9.9194	-8.6356	-9.3448	-9.1136	-8.2296	-8.227	-9.115	-8.9747	-9.9558	-7.9075	-8.8787	-8.364
0.77799	0.23192	0.69828	0.84385	1.0015	0.046224	1.0402	0.12928	0.21747	0.13101	-0.52215	-0.12699	1.0714	0.30355	0.58674	0.65712	0.69174	0.94204	0.48983	0.22083	-0.078221	0.19531	-0.94775	-0.59232	-1.3196	-0.086645	-0.58761	-0.098833	-0.26605	-0.54196	0.30677	0.70581	1.3652	0.79914	0.39544	1.1046	0.81471	0.33157	0.38193	0.1666	0.75166	0.64973	0.21527	0.52394	-0.15499	0.24908	0.30787	-0.11658	0.13761	0.051213
-13.183	-13.069	-11.901	-12.149	-13.568	-12.472	-13.225	-13.179	-13.198	-12.776	-12.593	-12.449	-13.638	-12.903	-11.752	-13.953	-12.972	-13.057	-12.424	-12.864	-12.271	-12.305	-13.878	-11.844	-12.524	-13.324	-13.885	-13.483	-13.079	-12.313	-13.991	-12.803	-12.934	-12.037	-12.461	-13.94	-13.576	-12.828	-12.178	-12.665	-13.144	-12.531	-13.051	-11.994	-12.572	-12.268	-12.776	-13.082	-13.088	-13.56
1.8355	2.8643	2.1632	1.2428	1.6622	1.8014	1.854	1.2917	1.1888	1.7012	1.8969	2.1988	1.4699	2.4014	2.9506	1.8965	1.2518	1.767	1.5656	1.6056	2.7996	2.049	2.3119	2.5771	1.6845	1.9536	1.9174	2.2899	1.8873	1.2222	2.1881	1.8709	2.0089	1.934	1.1978	1.5681	1.9239	1.5636	1.6042	1.2436	0.70052	1.4647	1.9211	2.4802	0.93019	1.2808	1.6942	0.87564	1.9875	1.936
2.9299	3.5396	2.9447	3.2721	2.3928	3.5682	1.6919	4.7192	3.2809	3.228	4.4551	2.8228	2.7	2.5313	3.6855	2.1657	3.7269	2.9205	2.8802	2.2446	3.0816	3.3728	2.662	3.1866	2.8288	3.7718	3.5018	2.4089	3.8874	2.3446	3.2935	2.723	2.2799	4.1791	2.8518	3.202	2.005	2.9221	3.5103	3.3557	2.7181	3.5228	3.2946	3.5987	2.7368	3.3499	1.6523	3.4341	3.8278	2.9802
-20.909	-22.085	-22.104	-21.617	-21.253	-23.055	-21.995	-21.234	-22.28	-21.985	-21.76	-22.111	-21.455	-22.611	-22.239	-22.409	-22.493	-21.05	-21.989	-21.583	-22.499	-21.663	-22.754	-22.772	-22.336	-21.598	-23.483	-22.099	-21.955	-21.076	-20.896	-22.398	-22.067	-22.328	-22.155	-22.671	-21.479	-21.937	-21.855	-21.791	-20.783	-23.018	-22.317	-22.013	-21.536	-20.509	-22.906	-21.264	-21.703	-21.311
-11.233	-10.212	-10.453	-10.587	-10.25	-10.056	-11.026	-10.737	-11.642	-11.483	-10.886	-10.138	-10.307	-10.535	-10.84	-10.438	-10.909	-12.03	-11.635	-10.782	-10.077	-11.1	-10.102	-11.654	-11.92	-10.928	-10.872	-9.5402	-11.139	-10.96	-10.409	-11.07	-10.972	-11.948	-11.535	-10.235	-10.717	-11.481	-10.386	-11.028	-11.537	-10.363	-10.931	-11.786	-11.177	-10.983	-11.113	-11.502	-11.778	-10.931
-22.424	-23.127	-21.826	-22.526	-22.95	-22.816	-22.612	-21.771	-21.716	-21.45	-21.815	-22.381	-21.345	-22.452	-23.814	-22.97	-21.999	-22.629	-22.364	-21.004	-21.495	-23.496	-22.018	-22.754	-21.232	-21.657	-23.097	-21.873	-22.794	-21.349	-22.003	-22.538	-21.59	-21.256	-21.892	-22.355	-23.387	-21.515	-22.959	-21.815	-21.613	-22.202	-22.663	-23.03	-22.303	-22.394	-20.589	-22.602	-22.822	-21.954
7.0588	7.0365	6.2556	5.6631	8.0325	6.8207	6.7756	7.6637	7.5731	5.869	6.7385	6.8858	6.0314	6.7122	6.8982	6.3775	7.3311	6.024	7.8548	6.0242	7.8296	6.412	7.0764	6.7492	6.5575	7.0913	7.0278	6.8609	7.0435	6.2785	7.0683	7.8507	7.097	6.8494	7.1475	7.3868	7.1788	6.4891	7.4317	6.9081	7.0162	6.0594	7.372	7.3661	6.118	7.4335	7.2258	5.2368	6.3972	7.4279
-1.2158	-0.89341	-1.5697	-2.1194	-1.9808	-1.5557	-0.60216	-0.88138	-0.52061	-1.5548	-0.042478	-0.65795	-1.7478	-1.242	-1.7771	-0.54799	-1.6657	-1.2183	-1.4202	-0.55888	-3.0209	-0.08072	-1.4523	-0.66205	-1.0215	-1.7167	-1.6335	-1.4201	-1.0054	-0.85577	-1.4897	-0.67086	-1.3215	-0.30658	-1.1332	-2.0017	-1.5778	-1.4479	-1.8388	-1.697	-1.1526	-2.4939	-0.76005	-1.5601	-1.9075	0.25995	-1.627	-0.42176	-1.2985	-1.2142
4.8956	6.1893	6.4344	5.8905	5.8159	4.9878	5.4976	6.2991	5.074	6.2658	5.6923	7.3206	4.1453	4.5235	5.0734	5.8994	4.7174	5.266	6.2974	5.0294	5.0144	5.6621	5.6374	4.7358	4.7212	6.0343	4.4808	6.8769	5.8194	6.4204	5.4742	6.6897	5.579	6.1366	6.6507	5.5307	4.7252	5.0931	5.3615	5.77	6.2702	4.8439	7.1877	5.6354	4.344	5.6837	5.3404	5.8351	5.6955	5.67
9.6216	7.0246	9.7147	8.6575	8.0424	8.2157	7.0312	7.9668	7.7554	8.1533	7.8467	7.7039	7.8696	8.1793	7.4885	6.9875	8.6501	7.4282	7.8585	7.4051	9.0702	8.4229	8.4067	8.0369	6.5966	8.773	7.9307	6.8034	7.6554	7.7335	7.5719	7.0965	8.2156	7.4111	6.8292	9.0467	8.4658	8.1796	6.8816	8.6275	8.5133	7.7393	7.8607	8.7538	7.2378	8.08	7.3206	8.4866	8.25	8.2207
-1.5371	-0.9524	-1.8943	-0.63345	-1.3015	-2.3287	-2.0996	-2.0684	0.19814	-0.99969	-1.3362	-0.94806	-1.2549	-2.0716	-1.4979	-1.5229	-2.2771	-2.9741	-1.5233	-1.2458	-0.82192	-1.8838	-0.82103	-0.9025	-2.0442	-1.1523	-1.4249	-1.9107	-1.0838	-1.9245	-2.0214	-1.632	-1.6763	-1.1436	-1.5545	-2.461	-1.4063	-0.37054	-0.77859	-2.0472	-1.8734	-0.64132	-1.5628	-1.2482	-1.0381	-1.7633	-1.7488	-1.143	-2.2588	-1.0498
-0.21666	-0.38522	-0.94494	-0.96567	-1.2892	-0.70999	0.31017	-1.1027	-2.0392	-1.3686	-1.2051	-1.5537	-0.89102	-1.051	-1.6384	-1.4788	-0.14122	-0.668	-0.48014	-1.5656	-0.53024	-0.96256	-0.52913	-1.5788	-0.44924	-0.4321	-1.0289	-0.69191	-0.852	-1.2538	-0.9636	-1.1589	-1.299	-0.98555	-2.1302	-1.9237	-1.0504	-1.5178	-2.0427	-1.0652	-1.3601	-2.0011	-1.4922	-1.5365	-0.29833	-1.1048	-0.44436	-2.087	-0.84323	-0.1267
-3.0783	-2.5893	-0.91744	-1.9499	-1.241	-3.742	-3.0343	-3.2472	-2.5681	-2.962	-3.6188	-2.682	-2.2782	-2.4967	-2.027	-3.7342	-3.3277	-2.5525	-3.1005	-3.4962	-2.4426	-2.5879	-2.6655	-2.318	-2.4568	-3.0822	-2.4455	-1.7296	-3.0394	-1.9835	-3.4618	-2.1679	-3.3474	-2.7503	-3.253	-2.9145	-3.0889	-1.7986	-3.1986	-2.4537	-3.283	-1.2947	-2.8795	-2.7062	-2.5455	-3.3754	-4.0329	-2.6791	-2.3253	-2.5193
8.1852	8.1175	8.0946	7.6334	7.9964	8.0511	6.3191	7.6111	7.1997	8.8189	8.0466	7.5676	8.4942	8.817	7.683	8.5683	8.2897	8.2041	9.0116	7.9533	7.4723	8.9526	8.6285	6.776	8.4876	7.9689	7.3423	7.3414	8.2177	7.396	9.0379	7.7592	7.8995	8.891	6.9724	7.8615	8.9645	8.1769	8.9647	8.9492	8.2058	8.3041	9.2005	7.5512	7.4964	8.7668	7.8326	7.5969	7.4751	8.7445
2.1348	1.9363	2.5127	2.6515	2.7827	1.9517	2.0501	2.9121	2.3431	2.1752	2.3354	2.2799	2.5347	2.6729	2.8932	3.5306	3.3558	1.8473	2.0201	3.4041	3.1815	4.9078	2.0874	1.6116	2.256	2.1977	1.802	2.6023	1.9471	2.0508	2.4064	2.9339	3.3183	3.0849	1.7753	3.1456	2.4674	2.5047	2.7826	2.2555	2.7856	3.2496	1.9782	2.5056	1.7218	3.2389	3.2892	1.9097	2.5476	2.6185
2.0592	1.3315	1.7379	1.0934	1.7471	1.5568	1.6314	2.4157	1.206	1.665	0.90212	1.2327	1.5194	1.3635	2.8085	1.8205	2.3554	2.3177	2.2775	0.91768	1.9171	2.5066	1.156	1.1588	1.7642	2.1645	1.1725	2.0077	1.7136	2.5319	2.469	2.2949	1.7228	0.841	2.3618	0.93266	1.2926	2.1681	1.8984	1.846	2.456	1.8909	2.0804	2.5756	1.4232	2.4067	2.129	1.729	2.4138	2.1491
-1.8171	-1.206	-2.571	-1.1159	-0.88352	-1.2313	-1.3382	-1.6055	-1.2754	-1.1372	-0.81236	-0.76036	-2.1097	-0.6005	-0.80974	-0.97094	-1.2437	-0.083882	-1.539	-1.4332	-0.37133	-0.79853	-1.7393	-1.9485	-0.97028	-1.8403	-1.8767	-1.2039	-1.1671	-1.5514	-1.247	-1.6944	-1.2879	-1.6493	-0.96371	-1.6868	-0.76343	-1.1111	-1.8767	-1.9411	0.077546	-1.8376	-2.0518	-1.7131	-1.2234	0.25846	-2.3603	-1.7346	-1.0761	-1.9723
-12.519	-13.5	-12.834	-12.858	-13.183	-13.889	-12.494	-12.915	-13.326	-12.945	-13.916	-13.373	-13.714	-13.525	-14.075	-13.822	-12.476	-13.485	-12.805	-14.271	-14.06	-13.154	-14.404	-14.363	-13.554	-12.994	-12.782	-12.948	-13.362	-12.912	-13.972	-11.638	-12.266	-13.447	-13.922	-12.661	-13.472	-13.779	-13.014	-12.959	-13.604	-12.573	-12.223	-13.184	-13.822	-12.245	-13.583	-12.957	-13.399	-12.722
-14.32	-13.295	-13.953	-13.324	-13.281	-14.126	-13.363	-14.714	-14.554	-13.329	-13.251	-14.427	-14.415	-13.945	-14.362	-13.703	-14.793	-13.018	-14.688	-14.859	-13.564	-13.521	-14.285	-14.294	-13.44	-14.371	-12.984	-13.149	-13.502	-14.064	-12.609	-13.672	-13.683	-13.781	-13.247	-14.098	-13.294	-14.042	-14.59	-13.435	-14.229	-12.905	-14.366	-14.53	-14.142	-12.918	-13.461	-14.556	-14.188	-13.494
-3.3922	-3.8935	-3.7255	-3.6133	-3.3623	-3.0383	-3.1262	-4.5897	-3.7038	-3.4659	-4.3315	-5.2177	-4.314	-3.8062	-3.6675	-3.452	-4.1737	-3.6082	-4.4721	-3.9155	-4.714	-3.7486	-3.9804	-3.7837	-2.5382	-4.6707	-3.9429	-3.6086	-4.4815	-4.4913	-3.7538	-3.1778	-3.9506	-3.3965	-4.1225	-4.7629	-4.3209	-3.5181	-4.2395	-4.6639	-3.8609	-3.1434	-3.1177	-3.4452	-4.0547	-4.2499	-3.7664	-4.1088	-2.8831	-3.3969
0.040095	-1.2061	-1.318	-0.98229	0.29018	-0.74423	-0.53872	-0.95572	0.0511	-0.44227	-1.8482	-0.21777	-0.52233	-0.87105	-1.225	-0.60657	-0.11357	-0.8155	-0.27741	0.35551	-0.39866	0.52266	-0.72505	-0.41407	-0.55035	-0.10662	-1.6449	-0.88581	-1.0334	-0.88982	-1.4573	-0.44653	-0.59276	-0.37604	-0.92401	-0.1708	-1.3985	-0.85179	-0.30666	-0.041652	-0.66063	-1.0112	-0.80991	-1.4051	-0.90808	-1.083	-0.95283	-0.55847	-0.87947	-0.95462
-1.438	-1.0368	-1.4022	-1.0265	-1.1761	-0.90318	-2.383	-0.67335	-2.5306	-0.85832	-1.3637	-1.2567	-1.1738	-0.50265	-1.7516	-1.7142	-0.94731	-1.4025	-1.2616	-1.2825	-1.9672	-2.4398	-0.66544	-0.94143	-1.092	-0.54786	-2.4219	-1.1005	-1.308	-1.7535	-0.17956	0.018711	-1.6779	-1.5671	-1.1546	-1.4345	-0.9551	-2.3124	-1.4608	-1.3788	-1.5655	-1.4297	-1.3132	-1.4499	-1.8578	-3.1489	-1.8879	-0.83964	-1.0269	-0.46167
-10.535	-10.655	-9.3809	-8.2179	-8.9124	-8.7778	-9.013	-8.5791	-8.7759	-9.3304	-8.3047	-8.555	-9.6709	-9.0661	-8.5273	-8.8543	-8.3848	-10.099	-9.9544	-8.7723	-9.2956	-9.452	-9.9198	-10.039	-8.9509	-10.418	-10.133	-8.5778	-8.4806	-8.7496	-10.16	-9.6282	-9.9539	-9.258	-8.949	-9.4868	-9.7775	-8.0982	-8.8325	-8.9503	-10.267	-9.443	-10.188	-8.658	-9.0627	-9.4379	-9.4937	-8.6897	-9.8404	-9.2177
-12.953	-13.349	-13.008	-13.947	-12.935	-12.379	-13.416	-12.933	-12.358	-12.942	-13.297	-13.733	-13.402	-12.941	-12.896	-12.737	-12.711	-12.469	-12.826	-13.378	-12.876	-11.575	-13.454	-13.333	-12.439	-12.096	-12.11	-13.051	-11.946	-13.096	-13.416	-12.005	-12.922	-11.991	-13.246	-13.009	-13.901	-12.453	-12.362	-12.883	-13.015	-13.5	-12.074	-13.199	-12.046	-12.35	-12.534	-13.479	-13.253	-12.901
2.885	2.368	2.3141	3.0075	2.8019	3.7193	2.744	2.5068	3.6654	2.8418	2.4076	2.7894	3.3136	3.9383	1.3483	3.2458	3.1014	2.6988	2.4104	2.0477	2.5829	2.578	2.6143	2.6563	1.9356	2.2301	3.1487	2.3862	2.5186	2.7255	1.5538	2.7137	2.9331	2.7187	3.0062	1.773	2.6679	1.7243	2.8887	3.8534	2.2549	0.98739	1.8544	1.6851	2.6243	1.4838	3.4145	3.6329	2.8864	1.954
-11.254	-12.128	-11.644	-12.153	-11.916	-11.091	-11.868	-12.091	-11.89	-12.008	-11.976	-10.462	-11.812	-11.715	-11.491	-12.168	-9.8686	-11.088	-11.988	-11.422	-12.358	-11.021	-11.635	-11.676	-11.396	-11.996	-11.127	-12.466	-12.052	-11.296	-12.455	-11.271	-11.766	-11.131	-11.966	-11.672	-11.473	-10.643	-11.736	-12.62	-13.171	-12.341	-11.581	-12.369	-11.652	-11.549	-11.315	-12.081	-11.248	-11.164
-10.712	-11.778	-11.787	-11.343	-10.847	-10.78	-11.892	-11.706	-11.677	-11.393	-11.242	-11.135	-10.821	-10.846	-11.55	-11.888	-11.474	-10.777	-12.042	-10.634	-11.982	-12.306	-11.72	-12.077	-12.059	-12.027	-11.388	-11.393	-12.195	-11.197	-12.546	-10.227	-12.391	-11.878	-11.665	-11.555	-13.21	-11.914	-10.909	-11.327	-12.364	-10.844	-11.782	-10.855	-11.149	-11.602	-11.568	-12.583	-12.014	-12.124
8.8825	8.4203	8.5216	8.0679	8.2289	9.4272	8.4881	7.7572	9.1164	8.365	8.2707	9.1604	7.5575	9.2685	9.4083	8.3063	9.2392	9.4999	7.5176	8.3069	8.7337	7.7601	8.7516	9.1771	8.7631	8.0019	8.5769	8.8449	8.7955	8.7474	8.1529	8.6547	8.3459	9.4196	7.6085	8.7405	8.3774	8.7914	9.2495	8.1664	8.8954	7.8563	8.8783	7.8968	6.9335	7.5975	8.6577	8.0322	9.0604	10.285
8.0649	7.8389	7.9342	7.9292	7.3269	7.8959	8.119	7.7219	9.9633	8.3397	8.8367	8.1175	7.7095	7.2138	8.514	7.0066	8.5872	7.2962	7.6209	7.7117	8.0743	8.2189	8.3053	8.2632	8.9422	8.3802	8.4166	8.0478	7.7165	8.6369	8.8447	7.52	7.2648	8.4335	7.9545	7.863	8.0069	7.6066	8.4804	7.4845	8.183	8.3136	7.5026	7.8156	8.1371	8.7532	8.4538	7.8418	8.1638	7.4477
2.9593	1.792	2.4886	2.5423	3.697	2.9017	3.4098	1.3089	1.8126	3.0307	2.8732	3.0918	2.7407	2.5148	2.7034	4.0035	1.8173	2.9924	1.3379	2.6353	2.3946	3.2505	2.957	2.6728	4.1195	2.1899	2.507	2.5318	3.8511	3.2974	4.021	2.6415	3.2227	2.7897	1.3238	2.4402	2.6942	4.0428	3.3032	1.8801	3.2167	2.9101	2.5326	2.7276	3.3386	3.3019	1.8175	2.3548	2.5525	1.3628
5.8174	6.102	3.9555	4.3852	3.9278	4.8561	4.3596	4.5249	4.0195	4.9484	3.8349	3.8415	3.9186	4.4684	3.8931	5.3367	5.6782	5.1285	5.4175	4.9156	4.2701	4.4868	4.7053	4.748	3.716	4.3304	4.1013	4.5304	4.2501	3.9481	5.5723	4.1806	3.3924	4.7602	3.2162	4.42	4.6401	5.3328	5.0247	4.2971	4.8849	4.2641	2.9868	5.8416	4.018	4.2106	4.2428	4.9178	4.2051	4.6751
-1.7926	-0.93144	-1.8497	-1.6024	-1.7352	-1.3483	-0.43857	-1.7763	-2.405	-0.75604	-2.0062	-1.4573	-0.41091	-0.41706	-1.7247	-1.9681	-0.8396	-1.1412	-0.72715	-2.0526	-1.4047	-0.62487	-2.4004	-1.5344	-1.3575	0.031319	-1.2724	-2.3514	-1.3659	-1.7081	-2.1368	-1.6013	-1.4221	0.65807	-1.2249	-1.7747	-2.0314	-1.9759	-1.0062	-1.1775	-1.64	-1.0696	-0.46569	-0.37858	-1.2009	-1.6287	-1.338	-1.5073	-2.3747	-1.4317
6.1086	6.0533	6.7754	7.5034	6.8495	7.4931	6.5419	7.5538	6.0807	6.0763	6.8539	6.3621	5.8448	7.2932	7.2678	7.6399	6.9979	7.6342	6.7382	6.3276	8.0234	7.1824	5.6514	7.2778	7.4539	6.8883	6.4116	5.8428	6.3635	6.6392	6.7947	7.4139	6.6703	6.7369	6.2399	7.2717	6.2847	6.4674	6.5269	6.253	6.8677	7.5577	7.0804	6.7663	7.9374	6.6373	5.8806	7.2918	7.0393	6.6334
0.8629	0.18974	1.7781	0.39898	-0.1243	-0.52043	0.76315	1.4938	1.4355	-0.98944	-0.35011	-0.049406	0.30375	0.77401	0.47281	-0.3391	0.18515	-0.71193	0.8325	0.57535	0.9263	1.2018	-0.69072	0.25985	-0.78455	0.10152	1.013	0.30288	-0.076861	0.343	0.50418	1.4222	0.13804	0.60932	1.1974	-0.33839	0.4534	-0.094015	0.044316	0.47984	-0.8261	0.81617	0.12913	0.87841	0.84543	0.94039	0.91788	0.84878	0.092313	-0.5966
1.2087	0.27619	0.25714	1.3121	1.6158	0.49792	0.37441	1.1388	-0.57349	0.24116	0.056017	0.11622	0.81025	1.1117	1.1413	-0.50219	0.15271	1.3173	0.35709	0.60724	0.27784	0.78699	1.3434	0.36777	0.78375	0.30474	0.94497	0.5366	-0.18112	-0.45291	1.1133	-0.031816	1.1428	0.48458	0.14254	0.37473	1.2039	0.22051	0.31121	0.51339	-0.3722	0.055991	0.80025	-0.026411	0.67835	-0.79932	0.50665	1.1216	-0.13034	-0.10276
2.941	3.724	3.069	4.4474	1.1367	3.5071	3.3378	2.7539	2.7494	3.3337	3.7885	2.3252	2.982	3.0967	3.698	3.3615	3.5236	1.9926	3.2818	3.4139	2.2491	3.2884	2.6375	2.7099	3.8825	2.2586	2.3528	2.0031	2.8587	3.3088	3.3301	2.5963	3.8068	2.4898	3.6704	3.6315	3.138	2.5875	3.0084	2.2073	1.8179	3.4518	2.9378	3.4511	2.0694	3.3289	2.831	3.7253	2.8773	2.7828
-2.9918	-4.0472	-3.5761	-2.697	-1.763	-2.9466	-1.8411	-2.4683	-2.0213	-2.5949	-2.078	-2.6724	-2.7783	-3.3166	-3.7134	-1.6154	-1.6743	-3.2725	-2.0542	-2.1651	-2.7335	-2.1161	-2.7904	-1.8509	-1.7414	-2.9288	-2.4405	-1.8009	-2.0967	-3.0021	-3.6971	-3.7083	-2.3223	-3.2471	-1.0831	-2.5427	-2.7083	-2.4117	-3.3647	-2.3544	-3.0303	-1.6343	-1.6353	-2.583	-2.1581	-1.8048	-2.1919	-2.1994	-2.7603	-1.7221
-4.7724	-3.5464	-3.5638	-3.0922	-4.6882	-4.1373	-3.2805	-3.4888	-4.3626	-3.8278	-3.3102	-3.4961	-2.9989	-3.7916	-3.6653	-3.6831	-3.1899	-4.0695	-3.9304	-4.3368	-5.081	-3.8077	-4.112	-3.0504	-3.488	-4.3229	-3.5936	-2.9796	-2.7483	-4.5265	-3.5662	-4.3517	-3.6701	-5.0913	-4.1104	-4.3273	-2.8541	-3.9246	-3.1373	-3.761	-4.3883	-3.821	-3.6361	-4.1131	-3.5699	-3.3479	-2.407	-3.9513	-3.5153	-3.6726
-0.040188	0.77525	0.31412	0.41842	-0.22152	1.0579	-0.79155	-0.071116	0.83337	0.77264	0.35145	1.1655	-0.58243	0.86504	0.63454	0.2564	0.65701	-0.54227	1.3077	0.82875	1.7201	-0.22059	-0.17119	0.20259	0.31817	1.452	0.68229	0.66601	1.8465	0.074415	0.91023	0.0023566	0.96172	0.29022	0.12922	0.29493	-0.079634	0.50056	1.3507	0.77527	0.27579	0.41378	0.97948	0.40117	-0.79411	0.22021	-0.27866	0.97825	-0.36578	1.2587
-1.4392	-1.1575	-1.4895	-1.6918	-0.23204	-1.9033	-1.6246	-0.48053	-1.1277	0.17189	-2.2209	-0.83432	-0.59544	-1.7951	-1.3514	-0.5169	-0.83075	-0.58374	-2.264	-0.69611	-2.1991	-1.6389	-2.5813	-0.64211	-0.94689	-1.3332	-1.4105	-1.0271	-1.2651	-0.10922	-1.9114	-2.0988	0.46472	-1.563	-0.6729	-1.1078	-2.0312	-1.8661	-2.4018	-1.5506	-0.99724	-1.9423	-1.3014	-1.2348	-1.2669	-2.3108	-2.2711	0.029475	-1.9158	-1.1413
-10.136	-9.5929	-10.28	-10.096	-10.438	-10.115	-10.168	-10.752	-10.264	-10.762	-11.114	-10.502	-9.7482	-9.5074	-10.156	-10.966	-10.48	-9.4943	-10.851	-10.102	-10.67	-11.493	-9.6339	-11.172	-10.325	-9.9418	-9.6861	-10.61	-10.823	-8.7531	-10.91	-10.256	-9.2048	-10.19	-9.2727	-10.792	-11.001	-10.598	-10.647	-10.962	-11.07	-11.007	-11.806	-10.299	-11.403	-9.7655	-10.074	-10.968	-10.426	-9.6972
-1.392	-1.2988	-2.0705	-0.90537	-1.0319	-1.1902	-0.72888	-1.3525	-1.1378	-1.9587	-1.1911	-0.97148	-2.4799	-1.0126	-0.78101	-2.2235	-1.9601	-1.8996	-0.66639	-0.53671	-1.691	-0.96924	-1.4748	-1.8212	-1.4326	-1.6985	-2.6109	-1.3655	-1.482	-1.3236	-0.17116	-0.82715	-2.8707	-0.92468	-1.1116	-0.5573	-1.5928	-2.3353	-1.4704	-1.1701	0.14758	-1.2041	-1.6349	-1.0355	-1.8514	-1.0703	-0.79869	-0.88656	-2.2002	-1.9265
-9.6888	-9.4792	-10.18	-9.5837	-10.719	-11.426	-10.384	-10.291	-10.394	-10.447	-10.167	-10.681	-10.511	-10.348	-9.4477	-10.644	-9.7626	-10.397	-10.141	-9.9436	-10.21	-9.2257	-10.785	-10.285	-9.2186	-11.364	-10.569	-10.927	-10.741	-9.571	-11.535	-10.743	-10.364	-10.953	-10.128	-10.326	-10.337	-10.18	-9.2298	-10.843	-10.795	-8.9786	-10.734	-10.068	-9.5002	-9.8145	-9.963	-10.565	-10.119	-10.755
5.8203	5.2204	5.3292	6.0699	6.2016	4.835	4.6885	6.4704	6.1467	5.3663	4.83	5.2201	4.4908	6.2411	6.5457	5.1342	5.2405	5.574	5.5446	5.6671	6.3072	4.1811	5.2526	5.9059	5.8552	6.5095	5.8674	5.5618	5.383	5.1136	5.3317	4.9008	5.5021	6.3523	5.7695	5.7781	4.497	5.8777	5.7092	6.0922	5.0615	6.2371	5.5012	5.8209	5.6872	6.881	4.9777	5.2155	5.6849	4.3649
-3.931	-2.2037	-2.195	-4.3611	-2.5641	-2.0841	-2.5871	-2.8267	-3.4875	-2.1084	-1.7838	-0.93136	-1.5173	-2.4301	-2.9659	-1.9125	-2.2076	-3.5694	-2.2652	-2.7747	-2.2619	-2.6127	-3.3439	-2.5966	-2.4828	-2.2188	-1.5026	-2.0027	-1.9831	-3.0702	-1.7199	-2.0542	-1.9366	-3.501	-2.8818	-1.1998	-3.0084	-3.4315	-2.9931	-3.3104	-2.6182	-1.5589	-2.6677	-0.77145	-0.42927	-2.3882	-1.0854	-1.9346	-1.332	-2.332
3.4434	3.4684	3.7842	3.5973	1.9586	2.3318	2.4569	3.7575	2.9554	3.0627	2.4797	3.5252	2.5218	4.7299	3.6193	3.2853	3.3059	2.8315	2.3026	3.6246	3.0586	2.3019	3.938	2.7868	3.1294	2.5537	2.6865	2.9485	2.4102	2.6695	3.0212	3.6682	2.9224	3.5798	4.8875	3.2019	2.6651	2.4743	3.5202	3.5587	3.0503	3.4963	3.3242	3.8971	2.5373	2.6928	3.5862	3.1596	3.1007	3.3598
-22.471	-22.689	-21.261	-21.99	-23.098	-21.975	-21.691	-22.07	-22.725	-21.826	-22.218	-21.493	-23.829	-21.953	-21.793	-21.919	-21.413	-22.415	-21.593	-21.648	-22.282	-22.332	-22.261	-22.654	-22.044	-22.583	-22.789	-22.263	-22.389	-22.906	-21.477	-22.299	-22.838	-21.121	-22.226	-22.192	-22.729	-22.431	-21.55	-21.608	-20.818	-22.176	-22.928	-23.134	-21.699	-22.033	-21.624	-22.519	-22.233	-22.003
-12.604	-12.72	-11.471	-14.03	-12.583	-12.246	-13.054	-13.653	-13.617	-12.85	-13.572	-12.994	-12.736	-14.122	-12.216	-13.566	-12.768	-12.757	-12.803	-12.831	-12.482	-13.179	-12.874	-12.9	-12.667	-13.552	-12.187	-12.356	-11.442	-12.85	-13.779	-12.726	-12.764	-13.571	-11.699	-13.802	-13	-11.376	-12.42	-12.76	-11.396	-13.568	-13.246	-12.896	-14.169	-13.518	-12.85	-12.645	-12.803	-12.149
-12.522	-11.425	-11.893	-11.143	-11.94	-11.44	-11.415	-12.452	-11.617	-11.571	-11.414	-11.75	-13.04	-11.71	-11.534	-12.51	-11.45	-11.508	-9.8071	-12.092	-12.061	-11.332	-11.348	-12.224	-11.359	-11.177	-11.859	-11.597	-12.113	-11.138	-12.098	-12.558	-12.509	-12.266	-11.441	-12.119	-10.91	-12.045	-11.682	-11.495	-11.044	-10.76	-10.271	-11.293	-11.419	-11.633	-10.883	-11.139	-11.564	-11.357
-9.2586	-8.3923	-9.3945	-8.9971	-9.2165	-9.8373	-10.297	-10.127	-9.7174	-8.0611	-9.3641	-10.49	-9.5777	-10.045	-9.6668	-9.9015	-8.9109	-9.2307	-9.1905	-7.701	-9.1786	-9.1568	-7.9321	-8.7168	-8.6792	-8.7465	-8.1758	-9.0716	-9.0651	-8.1876	-9.543	-9.8883	-9.4149	-9.8234	-9.9237	-9.1446	-9.5578	-9.6093	-9.39	-10.679	-8.4582	-9.5595	-9.3777	-9.411	-9.4107	-8.3542	-9.137	-9.5758	-9.408	-9.7135
-2.6842	-3.2421	-2.5821	-3.0823	-1.394	-2.8434	-2.0278	-1.8618	-3.3937	-2.3949	-2.558	-2.9986	-1.9085	-2.6488	-1.865	-1.8857	-2.1966	-2.6768	-1.7639	-3.1306	-2.8364	-2.6163	-2.5593	-3.2686	-2.5467	-2.8832	-2.7752	-2.9971	-2.8404	-2.3909	-3.0436	-2.8837	-1.6349	-3.1254	-1.4976	-1.7356	-2.9274	-1.9778	-3.1577	-4.0932	-2.6882	-2.6169	-2.5931	-2.1131	-3.2566	-2.4891	-1.3342	-2.8471	-2.4002	-1.5203
0.49245	-0.51035	-0.0534	-0.26549	0.31439	0.22183	0.0068024	-0.34444	0.11128	1.3244	-0.47835	0.00034187	0.050634	0.58561	0.33045	0.76861	0.50378	0.88247	0.51045	-0.15456	0.38139	0.76114	-0.46312	0.95033	0.78358	-1.2366	0.66991	0.22175	1.0549	0.46791	0.73311	-0.31757	0.44719	0.085251	0.18019	0.11208	1.0534	1.2704	0.8212	-0.48401	0.98048	0.8036	0.59156	0.48031	-0.64934	0.56365	1.0082	0.39415	0.29311	0.96752
0.82577	1.4202	1.6892	1.3942	1.7443	1.6654	1.3913	2.5422	1.38	1.2305	1.1553	1.4625	0.9259	0.70463	2.1759	3.0325	0.75575	1.976	1.8312	2.3019	2.582	1.2342	1.0206	1.2864	1.6383	1.2576	1.7693	2.1339	2.3084	1.69	2.044	0.70274	2.1012	1.1794	1.3798	1.6094	0.99927	1.0416	0.60975	1.6218	2.0832	1.0177	2.1301	1.4152	2.5343	1.6261	1.4911	2.3027	1.2559	1.6603
-21.979	-22.177	-21.744	-21.905	-22.842	-22.544	-23.301	-21.342	-21.684	-22.673	-22.958	-23.033	-22.055	-23.32	-23.018	-22.048	-21.885	-22.579	-22.56	-22.275	-22.546	-21.875	-22.513	-21.875	-21.445	-22.579	-22	-22.886	-22.162	-21.443	-21.886	-22.267	-22.618	-21.923	-21.926	-23.045	-21.62	-21.661	-22.37	-22.445	-22.374	-22.699	-22.51	-21.539	-22.267	-22.712	-22.526	-22.151	-22.644	-21.679
-21.762	-21.204	-22.747	-22.916	-22.615	-21.746	-21.691	-22.686	-22.79	-22.148	-22.524	-20.729	-21.725	-22.952	-22.621	-21.605	-21.762	-22.371	-22.597	-21.054	-21.867	-22.944	-21.934	-22.639	-22.573	-22.275	-21.51	-22.372	-21.793	-22.576	-21.81	-22.583	-22.319	-23.036	-22.222	-22.002	-22.498	-21.627	-22.644	-22.076	-22.545	-21.37	-21.808	-21.79	-22.155	-22.312	-22.922	-22.746	-22.651	-21.837
-11.764	-11.842	-11.735	-12.065	-12.289	-11.772	-12.051	-11.901	-12.731	-11.988	-12.064	-11.029	-11.164	-11.614	-10.731	-11.102	-10.664	-11.361	-10.909	-10.814	-11.913	-12.459	-11.85	-11.844	-11.829	-12.841	-12.525	-11.83	-11.588	-11.715	-11.529	-12.789	-12.549	-12.638	-10.951	-11.479	-12.106	-11.578	-11.147	-11.637	-12.828	-10.627	-11.825	-11.649	-11.905	-10.905	-11.905	-12.465	-12.97	-11.207
-8.0643	-6.6676	-8.1827	-5.9015	-6.9879	-6.9198	-8.2051	-7.3856	-7.5748	-7.4202	-6.7955	-8.6506	-7.1649	-7.514	-7.6994	-8.4446	-7.0109	-7.1809	-7.4379	-7.9785	-6.8314	-9.1934	-5.8725	-7.7096	-7.277	-7.7415	-7.4977	-8.4349	-6.9694	-8.3679	-7.502	-8.1897	-6.2648	-7.5783	-8.5627	-7.5995	-8.7364	-8.204	-7.0989	-7.8009	-7.6875	-8.6251	-7.2791	-7.1494	-7.1731	-7.394	-7.8323	-8.5218	-8.316	-6.7081
-2.4093	-1.2522	-3.1864	-3.5673	-3.2656	-2.8544	-3.0663	-4.6986	-3.521	-2.6641	-2.6169	-3.4322	-4.1451	-3.0457	-4.055	-1.9068	-3.405	-2.5447	-3.855	-3.715	-2.5351	-2.9391	-3.7494	-3.2898	-2.005	-3.7387	-3.0282	-2.1794	-3.2631	-3.3758	-3.6441	-3.7036	-2.3151	-3.901	-3.0958	-3.8888	-2.4033	-2.7547	-2.6169	-4.5847	-2.4881	-3.5911	-3.4852	-3.8918	-4.0204	-3.8668	-3.245	-3.7914	-2.8223	-3.1726
-11.592	-10.762	-10.338	-11.692	-10.656	-11.586	-10.82	-10.482	-11.221	-11.377	-11.772	-10.98	-10.998	-8.3699	-11.394	-11.582	-10.842	-10.761	-10.146	-11.105	-11.122	-10.559	-9.5583	-10.835	-10.233	-11.009	-11.389	-11.631	-10.865	-11.328	-10.938	-10.522	-11.17	-10.661	-10.494	-10.074	-10.636	-11.568	-10.442	-10.149	-11.056	-10.649	-10.644	-10.144	-10.656	-11.14	-11.21	-10.559	-10.378	-11.42
-12.445	-13.408	-12.843	-12.564	-13.422	-13.554	-13	-12.871	-13	-13.573	-12.876	-12.426	-13.204	-12.342	-12.089	-13.172	-13.643	-13.561	-12.392	-12.226	-13.785	-12.784	-12.973	-13.181	-13.208	-11.813	-13.826	-13.162	-11.915	-12.617	-14.325	-13.105	-12.997	-13.378	-12.763	-12.143	-12.257	-11.946	-13.029	-12.404	-13.234	-13.688	-13.863	-12.864	-11.958	-12.526	-13.054	-13.349	-13.923	-13.409
-2.9149	-3.2764	-3.4761	-2.0135	-2.7165	-3.2753	-3.7683	-3.7923	-2.8223	-1.5406	-3.9324	-2.0884	-2.4657	-3.6848	-4.414	-2.9078	-3.5278	-2.5791	-3.4731	-3.117	-2.6126	-3.0335	-1.6928	-2.2715	-3.9079	-3.1813	-3.6526	-2.2741	-3.9448	-2.9816	-3.4335	-3.1566	-4.3126	-2.825	-3.3671	-3.4556	-4.4894	-3.9203	-3.3975	-2.3092	-3.3646	-2.923	-2.6104	-3.7617	-2.5058	-3.1916	-3.1204	-3.2305	-2.5562	-3.4881
-5.2781	-7.3372	-6.2097	-6.963	-5.5908	-5.6594	-6.556	-7.3482	-6.7436	-6.2656	-6.5366	-6.8882	-6.0294	-6.0839	-6.1529	-6.5639	-6.1417	-7.0097	-5.8876	-5.7808	-6.8625	-6.9835	-6.7837	-7.5196	-6.4408	-7.2414	-6.8831	-6.6366	-6.643	-6.1118	-5.8767	-6.1238	-6.7696	-7.4612	-6.3483	-6.3133	-7.3066	-6.1309	-6.6002	-6.9326	-7.0131	-6.5925	-6.645	-6.5175	-6.8402	-7.1216	-5.9061	-6.53	-6.5609	-6.2586
-14.789	-13.808	-13.798	-14.919	-15.226	-13.638	-13.289	-14.176	-14.133	-15.034	-15.024	-14.056	-14.649	-14.176	-13.898	-14.579	-13.532	-15.01	-14.897	-15.073	-13.667	-14.694	-13.42	-14.811	-13.783	-15.438	-14.521	-15.063	-14.864	-15.455	-13.883	-14.107	-14.555	-15.006	-16.219	-14.435	-14.441	-15.394	-14.046	-15.569	-15.244	-13.626	-15.037	-13.847	-14.838	-13.83	-14.709	-14.023	-14.575	-14.339
-1.0639	-1.5165	-2.1282	-2.6518	-2.5562	-2.4996	-2.0179	-1.4272	-0.67941	-1.5813	-2.9809	-0.93479	-2.2988	-1.6817	-0.59715	-1.284	-0.78363	-1.1527	-2.0461	-2.3647	-1.4712	-0.83551	-0.92845	-1.0403	-0.88016	-2.4367	-1.5592	-1.4495	-0.55995	-2.1043	-2.2615	-1.5095	-1.0255	-0.81456	-1.6345	-0.95798	-1.7533	-1.5336	-0.54443	-2.0767	-0.75654	-0.31497	-2.6992	-1.304	-0.81345	-0.87508	-1.5871	-1.0118	-1.4595	-1.2575
4.0155	2.7517	2.8841	3.1219	2.1187	2.596	2.9784	2.916	3.4707	3.1315	3.298	2.188	3.7574	1.6335	3.5227	3.0736	2.4765	2.8902	2.3781	2.8072	3.261	2.8762	2.95	2.1828	3.8632	2.2821	2.5361	2.6768	3.3226	3.8463	2.2536	1.9901	2.0071	2.2977	3.1208	2.847	2.3144	2.9597	2.6304	3.6462	3.1991	3.3519	2.9689	3.2277	3.0704	3.8866	2.6813	2.1047	2.2975	3.5899
-3.084	-3.7453	-4.0476	-3.0881	-4.8875	-4.2956	-4.0161	-4.718	-3.7233	-4.5639	-3.7075	-4.5091	-4.5383	-3.8456	-3.4542	-5.1803	-3.4908	-4.6253	-3.6779	-4.3485	-3.8725	-4.6751	-4.1038	-3.9491	-3.8913	-3.1663	-4.2187	-4.6748	-4.6186	-4.2159	-3.4302	-4.14	-3.6645	-3.5959	-2.8855	-4.935	-3.9402	-3.6922	-4.5193	-3.909	-3.6447	-2.6287	-4.8396	-3.729	-4.4143	-4.2487	-4.4486	-4.8402	-3.4126	-3.5284
1.6418	1.9013	0.72184	1.3565	1.0489	1.6074	0.80734	1.3965	1.5174	2.3869	2.5794	1.2867	1.2267	0.74598	1.8222	2.5648	1.401	1.3161	1.5047	1.6119	0.79801	1.5546	2.2823	1.5369	1.1364	1.1074	1.1799	1.1375	1.928	1.6101	1.3985	2.0316	0.96766	1.2703	0.279	1.1916	1.1546	1.9348	0.65188	2.4087	1.457	0.82511	1.6897	1.1562	1.6425	0.29835	1.7542	1.6058	2.2635	1.3514
-22.957	-21.712	-20.861	-23.05	-21.79	-20.025	-22.979	-22.037	-22.519	-22.509	-21.945	-22.634	-22.973	-22.977	-22.666	-22.089	-22.504	-22.389	-21.985	-21.593	-21.995	-22.816	-23.597	-22.07	-22.029	-21.932	-22.667	-22.515	-22.836	-21.635	-22.28	-23.91	-22.037	-22.237	-21.186	-22.49	-21.693	-22.35	-21.331	-22.086	-21.85	-22.598	-22.215	-22.268	-20.759	-21.41	-22.197	-21.085	-21.721	-21.539
-13.235	-13.504	-15.655	-13.558	-14.278	-13.731	-13.363	-13.62	-14.73	-14.261	-13.569	-13.859	-13.081	-13.611	-14.156	-13.224	-13.334	-14.048	-13.452	-13.374	-13.754	-14.373	-13.251	-14.615	-14.664	-14.31	-14.931	-14.251	-13.669	-13.382	-13.787	-13.487	-14.711	-13.073	-13.972	-13.881	-13.919	-14.837	-13.404	-13.615	-13.092	-14.283	-13.393	-14.306	-14.155	-12.366	-14.01	-13.986	-14.947	-12.33
-0.81861	-0.029439	-0.93404	-0.84898	-1.0838	-0.9493	-2.3512	-0.33408	-2.8495	-0.30314	-2.4602	-2.1009	-0.77589	-0.4654	-1.4562	-0.96184	-1.8818	-0.98367	-2.4656	-0.72789	-0.83831	-2.5104	-2.5714	-1.2642	-0.41614	-0.74423	-1.3984	-1.5791	-1.5372	-1.4847	-2.14	-0.46735	-2.1664	-1.4024	-1.1929	-0.52103	-1.393	-1.3072	-1.1413	-1.1571	-1.1992	-1.1784	-2.182	-1.2422	-1.3574	-2.2979	-0.7695	-1.1918	-1.0854	-1.148
-22.258	-21.701	-21.519	-22.199	-21.845	-22.79	-22.022	-22.313	-21.867	-21.894	-22.298	-21.933	-21.826	-22.139	-21.802	-22.805	-21.981	-22.331	-21.64	-22.959	-21.996	-21.718	-21.844	-21.692	-22.123	-22.125	-22.508	-20.766	-22.454	-22.087	-22.47	-23.327	-22.196	-23.074	-22.079	-22.052	-22.117	-21.881	-22.038	-22.368	-22.506	-22.67	-23.128	-21.855	-22.884	-21.556	-20.777	-22.232	-22.131	-23.57
-11.709	-12.036	-11.432	-11.797	-12.203	-12.769	-12.071	-11.61	-11.418	-12.23	-11.5	-12.003	-12.311	-12.066	-12.11	-11.057	-12.096	-12.178	-11.898	-12.321	-11.191	-12.249	-12.261	-11.478	-12.152	-11.013	-11.63	-11.585	-11.865	-11.345	-12.167	-12.041	-12.569	-11.153	-12.107	-12.184	-11.546	-13.047	-12.585	-12.39	-11.646	-11.697	-12.508	-13.435	-11.798	-12.59	-12.123	-12.211	-11.064	-10.875
-0.48985	-0.41824	-0.25394	-0.3683	0.55788	-0.3937	0.51904	0.33373	0.14486	0.87819	-0.17562	-0.91206	0.44024	-1.0915	1.1638	0.047655	0.68018	0.93995	-0.020324	-0.43792	0.24444	0.74165	0.45171	-0.4988	0.3356	0.37354	-0.24034	-0.4051	0.061852	-0.073944	-0.78778	-0.36184	-0.47194	-0.062525	0.42925	-0.28269	0.80116	-0.22765	-0.14782	-0.8769	0.044205	0.0049474	-0.52279	0.84364	0.28843	0.1982	-0.68965	-0.55207	-0.59966	0.57425
-10.492	-9.7533	-9.8864	-10.791	-10.118	-10.26	-9.4089	-9.9231	-10.125	-8.6825	-10.574	-10.776	-11.077	-10.563	-9.5695	-10.069	-10.883	-10.41	-11.09	-10.201	-10.969	-10.502	-9.2065	-8.8554	-10.592	-10.359	-10.626	-10.651	-11.183	-9.919	-10.224	-10.743	-9.4834	-11.216	-10.258	-10.362	-9.7166	-10.004	-10.137	-10.811	-11.474	-11.818	-9.6792	-10.452	-10.042	-10.123	-10.814	-10.533	-10.656	-9.8156
-2.1732	-0.32236	-0.84186	-0.8422	-1.8568	-1.0112	-2.1106	-0.95044	-1.8079	-0.80987	-0.81646	-1.0798	-0.76498	-1.5405	-1.8821	-2.6872	-1.1661	-2.0792	-0.45789	-1.0573	-1.8595	-3.3253	-1.5841	-1.3172	-1.0026	-1.9897	-1.4387	-1.2851	-1.7452	-1.8585	-1.8603	-2.0258	-2.4689	-1.1015	-2.1159	-1.3064	-2.237	-1.6678	0.47773	-2.1636	-1.9361	-0.47256	-2.0218	-1.2414	-1.6563	-1.2402	-0.28828	-2.19	-2.8827	-1.1946
-0.39061	-1.0784	-0.46675	-0.072823	0.58281	-1.1549	0.38897	-1.3868	-0.1563	0.051251	-0.11548	-0.42615	-0.81044	-0.72789	-0.97319	0.17869	-0.4497	-0.36591	0.24929	0.65479	-1.2359	-0.54212	-0.074003	-0.35472	-0.085192	-0.12527	-0.33688	0.4601	0.20472	0.27957	0.070208	-0.79827	-0.057574	0.045393	0.32181	-0.80215	-0.46796	-0.85818	-0.28339	0.11453	-0.035044	0.99861	0.13306	-0.89399	-0.5805	0.77374	0.070752	-0.42561	0.30717	-1.1578
-3.1864	-2.8845	-3.3982	-3.5666	-3.0071	-4.0535	-3.5567	-3.6814	-2.5881	-3.8751	-3.9924	-2.7514	-2.8254	-3.1529	-2.5644	-2.9003	-3.6081	-4.0838	-3.1619	-3.2097	-3.107	-4.6598	-2.9639	-2.7482	-3.0776	-3.1414	-4.0079	-3.9693	-3.3621	-3.2029	-3.6965	-3.6084	-3.5325	-3.2322	-3.0078	-3.1374	-2.7707	-4.6287	-3.568	-2.6019	-3.2343	-2.925	-3.2678	-3.1305	-3.6552	-2.8016	-4.1841	-2.8253	-3.9806	-3.3117
-1.0935	-1.0719	-0.96058	-0.67231	-1.5006	-1.2811	-2.3445	-1.3803	-1.3931	-1.6436	-2.0406	-2.314	-0.71885	-0.96713	-0.019378	-1.22	-1.403	-1.253	-1.2995	-0.96338	-1.1079	-0.66218	-2.1675	-0.88069	-0.64599	-1.7498	-1.8277	-1.5172	-1.73	-1.803	-1.7693	-0.96409	-0.78032	-1.5797	-0.82661	-0.49989	-0.40736	-1.1185	-0.79875	-0.99147	-2.0708	-1.1049	-1.2486	-1.116	-1.3043	-1.4595	-0.40188	-0.69119	-0.91896	-0.86141
-10.961	-11.542	-11.234	-11.12	-11.767	-10.672	-11.473	-12.298	-10.606	-11.069	-10.38	-10.442	-9.8991	-10.567	-9.5775	-9.8216	-10.496	-11.166	-10.931	-10.298	-10.776	-10.007	-11.408	-10.658	-10.467	-11.819	-10.43	-11.628	-11.032	-10.963	-10.097	-10.633	-10.197	-10.635	-10.575	-10.454	-10.716	-11.652	-10.856	-10.618	-10.616	-11.515	-12.148	-9.675	-11.053	-11.845	-11.395	-11.02	-10.134	-11.379
2.2796	2.7349	3.113	2.4497	2.3019	2.8088	2.1492	3.0273	1.9051	2.312	2.9633	2.6369	3.7546	3.165	3.3697	4.0266	3.0728	3.2053	1.7536	2.2977	2.5673	2.1817	3.1007	1.3946	1.5521	2.6669	3.2167	2.1706	2.3297	3.6246	1.7716	2.515	2.4419	2.429	2.8941	2.8667	1.8971	1.9258	3.1439	3.4613	3.8751	3.3282	0.95428	3.5243	1.9821	3.6202	2.8997	2.4492	2.5168	2.8657
-1.5874	-1.3504	-0.47526	-0.51392	-0.70437	-0.46495	-0.85188	-1.005	-1.0805	-0.19573	-0.9931	-0.70854	-0.94757	-0.25882	-1.5114	-1.1949	-0.45911	-0.73643	-1.8781	-0.88737	-1.013	-0.92637	-0.2908	-1.2548	-1.2734	-0.3411	-0.99787	-0.36971	0.39769	-0.141	-0.66067	-0.27898	0.29207	-0.11117	-0.59614	-2.024	-0.29894	-2.2879	-1.0739	-1.5267	0.18083	-1.247	-1.5083	-1.6514	-1.3282	-1.0497	-1.6084	-1.1826	-0.16941	-0.015609
7.1226	6.8719	5.8227	7.1474	6.8858	6.1192	8.1789	5.8173	5.7185	7.868	7.3625	7.9501	7.6395	6.4582	6.9701	7.2737	7.8727	7.3653	6.7269	6.9977	7.052	7.6295	6.8777	7.6461	5.6911	7.1611	7.7031	6.0063	5.9848	5.4976	6.8455	6.9256	6.713	5.8339	7.4184	7.0117	6.8039	8.3368	6.7379	6.5404	7.7407	6.6132	6.7152	6.4633	6.7505	6.7787	6.4917	6.4271	7.4723	6.8449
9.5097	8.5191	8.7769	8.5981	8.1462	8.237	8.1344	8.6876	8.3565	7.6225	8.6021	8.8276	9.0462	8.5372	8.6741	8.4051	8.1267	7.8618	9.8874	8.5761	8.4759	8.6524	7.9981	7.7083	9.0258	8.3331	8.0666	8.4674	8.544	8.2983	7.8875	7.8953	8.7414	8.924	7.1784	8.6084	8.6256	8.1374	8.2847	8.409	9.6174	8.867	7.0588	7.4764	7.6653	8.455	8.2173	9.0907	9.0595	8.9413
2.1806	1.7286	1.082	-0.12983	1.2297	1.828	0.6013	2.2972	0.22255	0.88829	0.23854	2.0651	1.1126	0.51335	1.2838	1.2249	1.0878	1.7892	1.3182	1.1906	0.883	1.7135	0.94681	0.65876	0.55021	1.3609	0.68563	1.3646	2.6917	0.83028	1.4885	1.4478	-0.048431	-0.039914	1.7208	0.76953	1.3374	1.1849	0.48734	1.0271	1.7913	2.3479	0.28192	1.9585	0.58606	1.427	1.0733	0.61401	2.7797	0.99202
-2.0821	-3.4372	-2.2201	-3.6126	-2.7554	-1.8627	-2.1541	-3.0347	-3.0083	-2.6836	-3.2384	-2.9293	-2.1935	-2.7016	-3.3985	-2.0714	-4.0909	-1.4855	-2.0507	-2.7671	-2.4289	-3.7371	-2.2185	-3.8631	-3.0224	-3.0217	-2.9151	-3.091	-3.561	-2.6781	-2.4617	-2.5463	-3.6262	-2.3771	-3.0933	-2.4798	-2.685	-1.7798	-2.3271	-2.4716	-3.2746	-2.8494	-3.2909	-3.1183	-3.8597	-2.5745	-1.7272	-2.1085	-1.8235	-2.4097
-15.086	-15.503	-13.214	-14.014	-15.067	-15.025	-14.417	-14.848	-14.375	-14.241	-14.206	-16.002	-16.32	-15.371	-15.628	-13.69	-15.22	-14.895	-14.208	-14.131	-14.269	-15.376	-14.327	-13.583	-14.193	-15.221	-14.75	-14.551	-15.098	-14.816	-14.933	-13.964	-14.643	-15.002	-15.361	-15.311	-14.165	-14.762	-14.497	-14.97	-15.227	-16.069	-14.201	-16.296	-16.076	-14.474	-13.475	-15.567	-13.419	-15.163
-11.816	-13.278	-13.402	-13.78	-12.452	-12.872	-14.201	-13.355	-14.119	-12.394	-12.244	-12.797	-13.636	-13.044	-14.495	-13.111	-12.797	-12.925	-12.627	-13.086	-12.564	-13.486	-12.424	-13.357	-11.853	-11.644	-11.233	-12.847	-13.233	-11.699	-13.242	-13.549	-13.051	-13.851	-11.607	-12.436	-13.798	-13.587	-11.816	-12.378	-13.507	-12.349	-11.901	-13.431	-12.659	-12.238	-13.794	-13.255	-13.023	-13.692
2.9369	2.6976	2.9744	1.8145	2.6913	2.1721	1.4206	1.6641	2.6932	2.3363	1.8875	2.3403	3.3504	2.7256	2.6459	1.1302	2.203	2.8034	2.3305	2.414	2.2782	2.0385	2.3131	1.8912	1.4626	1.5179	2.289	3.3841	1.5635	3.0781	2.6565	2.9113	1.2708	2.3554	3.7664	2.6067	3.1764	1.5282	1.4116	1.5399	3.3497	3.5007	2.9006	3.0797	3.3756	1.5597	2.9687	3.2304	1.9528	2.0369
-3.8866	-2.2238	-4.662	-2.7727	-2.9597	-3.7765	-3.33	-4.4144	-2.7944	-4.1151	-3.8016	-3.4849	-3.1429	-4.3447	-2.9284	-4.0282	-3.6747	-3.1387	-3.1206	-3.1938	-3.036	-3.2231	-4.0745	-4.7799	-3.5769	-2.8517	-3.6665	-3.3996	-5.0217	-3.8513	-3.8661	-3.1602	-3.3236	-4.0156	-3.7718	-4.2559	-3.4605	-2.7084	-3.7459	-4.002	-3.7863	-4.3664	-2.8576	-2.8785	-2.3304	-3.4091	-3.9143	-2.6649	-2.7784	-3.1649
2.8164	2.6068	2.2465	3.7916	2.4811	2.9502	2.4512	2.3213	1.8119	1.9722	2.8004	2.6119	3.7551	2.3259	3.1189	3.2539	2.3197	2.8055	1.9511	2.3457	1.3019	2.9407	2.6593	2.2825	1.9087	1.4456	3.4127	2.2046	2.7396	3.178	3.7818	2.4546	3.5891	1.5782	3.0598	2.7148	2.1025	1.9744	1.2814	1.4097	2.9534	2.9071	2.0109	2.3124	3.9423	3.0545	2.9845	1.6314	1.2345	1.2117
-9.5965	-10.283	-9.2509	-9.5426	-10.006	-9	-9.4092	-10.537	-8.9959	-9.1871	-9.5116	-8.8302	-9.3405	-9.5737	-9.6706	-9.7828	-9.8922	-10.584	-9.4698	-8.7327	-9.7064	-9.3456	-8.7147	-9.4657	-9.7387	-9.783	-8.6674	-9.277	-8.6508	-9.8829	-9.494	-9.5348	-9.2296	-9.3948	-10.34	-9.8311	-9.6339	-8.9377	-8.9027	-9.6456	-8.9496	-9.9209	-8.896	-10.151	-10.331	-8.5207	-9.3448	-10.085	-10.286	-8.3267
-12.046	-11.441	-12.095	-12.322	-12.55	-12.126	-12.296	-11.369	-11.541	-11.118	-11.074	-11.838	-11.544	-11.661	-12.396	-11.765	-11.406	-12.283	-11.003	-11.875	-11.511	-10.71	-11.276	-12.555	-12.639	-12.751	-12.837	-12.364	-11.776	-12.253	-11.123	-12.257	-11.131	-11.686	-11.768	-11.97	-10.593	-10.647	-12.044	-11.095	-12	-10.991	-11.285	-12.01	-11.054	-11.725	-11.732	-12.125	-11.448	-11.091
-12.742	-12.777	-12.576	-12.39	-13.646	-13.408	-12.244	-12.864	-12.524	-12.567	-13.221	-13.349	-13.318	-12.744	-12.615	-12.704	-12.576	-13.265	-13.243	-13.004	-12.863	-13.229	-12.75	-11.284	-13.87	-13.078	-12.61	-13.209	-12.557	-12.798	-13.334	-13.295	-12.31	-12.717	-12.581	-13.085	-13.12	-10.837	-11.771	-12.46	-13.215	-12.095	-11.912	-12.212	-12.346	-13.74	-12.439	-11.803	-11.359	-12.113
-22.654	-22.66	-22.998	-20.964	-22.251	-22.299	-21.191	-22.34	-21.223	-21.581	-22.35	-21.683	-22.534	-21.641	-21.935	-21.546	-22.791	-21.782	-21.532	-21.758	-21.732	-22.429	-22.144	-22.02	-21.511	-22.204	-22.322	-21.614	-22.817	-22.172	-21.957	-21.805	-22.379	-22.045	-22.455	-22.725	-20.959	-20.629	-20.996	-22.593	-21.763	-21.895	-22.285	-22.458	-22.543	-21.504	-22.577	-23.117	-22.336	-21.621
1.3656	0.98073	1.7034	1.545	1.256	1.4322	0.096549	0.85018	1.6558	1.2018	2.2574	0.59563	2.0859	0.89851	0.80262	1.8165	0.86974	1.3138	2.0505	1.3301	0.26976	1.7678	0.89813	2.5318	3.0919	2.0492	2.3117	2.4946	0.67316	1.3864	1.2424	1.4077	1.6083	1.032	0.07471	1.9247	2.3985	1.9478	0.80607	1.2524	2.3698	1.0524	1.5431	1.6749	2.4149	1.8302	0.79602	2.0177	1.4478	1.3687
-22.505	-22.649	-21.699	-20.847	-21.602	-22.351	-22.602	-22.153	-22.199	-22.505	-22.953	-22.546	-21.903	-22.345	-21.24	-21.595	-21.325	-22.538	-22.149	-22.102	-22.419	-22.043	-22.913	-21.941	-21.163	-21.866	-21.55	-22.574	-22.501	-22.29	-22.794	-21.137	-22.383	-22.557	-21.347	-23.001	-21.867	-21.309	-22.433	-22.155	-20.235	-21.494	-23.178	-22.138	-21.873	-22.997	-20.595	-23.188	-22.385	-21.685
-13.783	-12.519	-14.008	-12.404	-12.92	-12.647	-13.091	-13.476	-13.222	-13.327	-14.146	-12.901	-14.035	-12.767	-14.179	-13.974	-13.692	-13.571	-14.22	-12.309	-12.449	-12.258	-12.45	-13.927	-12.64	-12.98	-13.855	-14.135	-13.215	-12.45	-12.779	-12.474	-14.933	-12.645	-14.214	-12.774	-12.496	-12.852	-13.972	-13.324	-13.091	-13.17	-12.647	-13.273	-12.426	-12.031	-13.105	-13.517	-12.051	-13.033
1.7818	1.4254	1.2006	0.30453	1.1741	1.1251	0.80582	1.6831	0.95841	0.70654	1.47	1.2174	1.3256	1.3465	1.2418	0.56939	1.3248	0.68477	1.6877	0.61662	0.95937	1.5997	1.6538	1.588	1.4145	1.5349	1.0624	-0.066954	1.3511	1.4896	1.3831	1.2392	1.2193	0.72246	2.4495	1.2496	1.3849	2.1726	0.94656	1.6429	1.2642	2.0155	0.32468	0.92064	1.6737	1.6483	2.1707	1.2032	-0.067686	0.084386
7.561	9.1475	7.4985	7.7211	8.2234	6.9659	7.0565	7.5487	6.9037	8.3006	6.852	7.4228	7.6129	8.0026	7.3815	8.1048	8.2954	7.934	8.0407	7.7862	6.4058	10.006	7.8257	9.5742	8.4879	8.2405	9.2008	8.0489	7.9695	8.209	7.8807	8.38	7.4041	7.9933	8.3061	7.7738	7.8098	8.212	8.145	6.3246	8.662	8.7109	8.2181	7.6076	9.4394	7.4914	7.8331	7.8189	8.1108	8.5764
-21.473	-20.319	-20.06	-20.104	-21.597	-20.819	-20.484	-21.146	-21.491	-20.242	-20.887	-20.963	-20.354	-21.176	-20.348	-20.565	-20.554	-20.124	-20.708	-19.857	-21.909	-21.852	-21.138	-20.231	-20.271	-20.582	-20.801	-20.42	-20.914	-21.004	-21.527	-20.708	-22.001	-20.289	-21.53	-21.532	-20.855	-20.623	-21.014	-19.661	-20.05	-21.791	-20.626	-20.579	-20.005	-21.46	-20.23	-20.661	-20.371	-20.824
-13.397	-13.948	-14.071	-14.233	-13.237	-13.34	-13.219	-13.271	-13.146	-14.308	-12.8	-13.769	-13.694	-12.144	-13.434	-12.778	-13.877	-14.047	-13.435	-12.745	-13.309	-14.26	-12.916	-13.199	-13.478	-13.478	-12.946	-13.096	-13.377	-13.07	-13.418	-13.577	-13.565	-13.202	-13.753	-14.215	-13.486	-14.781	-12.468	-12.303	-13.364	-12.581	-13.289	-13.008	-13.341	-14.628	-13.113	-12.488	-12.859	-13.005
-9.9293	-10.321	-11.967	-11.647	-11.679	-11.033	-9.4942	-10.834	-9.8171	-10.79	-11.011	-11.67	-11.266	-10.949	-10.309	-11.648	-10.297	-11.747	-10.958	-10.655	-11.154	-10.265	-9.9569	-10.929	-10.409	-11.082	-10.196	-10.33	-11.914	-9.8848	-10.401	-10.707	-10.868	-10.794	-10.155	-10.148	-10.269	-10.55	-10.737	-11.32	-10.425	-11.739	-10.35	-10.593	-10.518	-10.651	-9.0844	-11.238	-11.74	-10.584
6.3168	6.3099	7.3954	6.7406	7.9251	6.4764	7.0513	5.4291	5.8438	7.3926	5.2742	7.316	6.9727	7.0227	7.1536	6.7401	6.175	7.1183	7.345	7.3981	7.0999	6.8982	7.1896	7.5799	6.6953	7.5426	7.7303	7.9428	5.5804	7.6214	6.5309	6.7124	5.7251	5.8465	8.5399	6.0086	5.6714	6.7531	7.0498	6.0943	7.1164	6.4194	7.1105	7.8194	7.4559	7.1419	5.6988	5.9864	6.5253	7.1972
-2.8114	-4.4543	-3.5863	-3.6063	-4.2276	-4.3014	-4.0322	-3.2031	-4.5149	-3.8726	-3.9845	-3.6498	-4.8114	-3.7223	-3.7612	-4.9351	-3.6736	-4.3446	-4.7095	-3.7781	-4.0573	-4.4779	-3.264	-4.2051	-4.0972	-4.9666	-4.113	-4.2705	-4.7317	-3.2547	-2.9903	-4.1558	-3.4615	-4.3101	-3.7143	-4.6239	-3.739	-4.2887	-4.8679	-3.7993	-3.6202	-4.6915	-4.1814	-4.7879	-3.3115	-3.4159	-3.2704	-3.8566	-4.1279	-4.1012
-3.6701	-3.7389	-3.5764	-3.2914	-3.252	-3.6601	-2.6094	-3.3616	-2.7883	-2.8547	-3.4114	-3.4411	-3.2998	-3.4832	-4.6569	-3.6725	-3.9661	-2.9896	-3.5695	-3.9987	-3.8755	-3.7471	-3.5747	-3.0534	-3.498	-4.0514	-3.4927	-3.4347	-4.1638	-3.7354	-3.6862	-3.1806	-2.7299	-4.0494	-2.6225	-3.5285	-3.7484	-3.0308	-2.428	-3.5266	-3.9494	-3.0273	-2.6576	-2.5823	-2.1427	-2.2747	-4.2058	-3.8383	-4.6175	-3.9317
6.5937	5.9875	6.6086	6.846	6.7974	6.7787	6.439	6.9109	7.2598	5.5428	6.0111	6.6741	6.4958	6.0708	7.2794	6.0935	7.2477	6.5977	7.2571	6.8313	7.3362	6.6548	5.5835	7.0988	7.2425	7.1484	6.4637	6.2491	7.2621	7.1278	6.6332	7.0916	5.898	7.0538	6.456	7.0711	6.3335	7.9033	7.0921	7.4112	5.8325	6.4295	7.2398	6.536	6.7819	6.4611	8.5364	7.7193	7.0853	6.7782
0.76539	-0.0017443	0.68169	0.25977	0.82604	1.2801	0.68212	-0.63416	0.31359	0.30065	0.83403	-0.60193	1.4875	0.55134	0.14184	-0.50457	-0.70278	0.72881	0.46075	0.31621	0.41659	0.83272	2.1687	1.4684	0.011544	-0.88666	0.56915	0.62297	1.7267	0.77241	1.1579	-0.78731	1.3788	0.84118	-0.1967	1.0156	0.62397	0.26143	0.67143	0.92267	0.086453	1.0496	-0.32419	0.2813	0.21722	0.89358	-0.073291	1.613	-0.064089	0.033761
-11.464	-12.842	-12.21	-12.193	-11.634	-12.018	-10.591	-11.555	-12.559	-12.235	-10.988	-12.372	-10.835	-11.311	-11.449	-12.206	-11.696	-11.744	-12.362	-11.836	-12.36	-11.903	-12.292	-11.151	-11.886	-11.802	-11.671	-11.53	-11.016	-11.202	-11.959	-11.819	-12.002	-11.153	-11.787	-12.276	-11.394	-10.487	-12.362	-11.785	-12.048	-12.462	-10.557	-11.623	-10.975	-12.492	-11.725	-12.14	-12.818	-10.836
-1.3424	-0.35201	-2.0854	-1.5704	-1.423	-2.0293	-2.568	-0.52416	-0.76297	-1.2076	-1.3362	-1.9432	-0.75357	-0.99388	-1.9428	-1.065	-2.3531	-0.83714	-1.6587	-0.8363	-1.6202	-2.0465	-0.42847	-1.8131	-1.4293	-1.5058	-0.96999	-1.486	-2.2929	-0.61492	-1.2154	-0.98868	-1.0187	-1.56	-2.5097	-1.4225	-0.74869	-1.8983	-1.1859	-1.1154	-1.0839	-0.40599	-1.2896	-1.954	-1.4557	0.17992	-0.3884	-1.3173	-2.3242	-0.80448
-1.435	-1.3028	-1.1571	-1.0643	-1.7723	-1.3687	-0.20736	-2.0029	-0.32798	-1.3178	-1.6496	-1.5502	-1.007	-1.4049	-1.3646	-0.54707	-1.6139	-2.6154	-0.63865	-1.5398	-1.4359	-1.7376	-1.3744	-1.7194	-1.0013	-1.654	-0.95444	-0.30513	-1.1544	-0.88441	0.21784	-2.3927	-2.3333	-1.6884	-0.44487	-1.4056	-0.63476	-2.0233	-1.4504	-1.8824	-2.0468	-1.9077	-1.6466	-3.0877	-0.82129	-0.82465	-1.0601	-0.86553	-1.4557	-0.84109
0.21873	0.38215	0.21159	0.11959	0.87559	0.05801	1.3514	0.12921	0.95674	0.55463	0.26533	-0.39614	0.31131	-0.57555	0.62154	-0.13094	0.31542	0.17772	0.091696	-0.28791	0.42401	0.45307	0.96036	0.43701	0.90336	0.14443	0.19336	0.78155	0.69381	-0.018668	0.20638	0.093818	-0.33566	0.71203	0.81758	-0.60082	-0.011308	-0.10286	0.33281	1.5077	0.055637	0.69196	1.3546	0.13444	0.80796	0.13764	0.40813	-0.40747	0.22756	0.59829
6.5971	7.459	6.0886	6.0407	6.0177	7.1951	6.5441	7.4203	6.7885	5.6631	7.6558	6.0476	6.6174	6.5903	7.1506	6.6684	7.4213	7.5094	7.7899	7.4248	5.7967	6.8002	6.4065	6.3177	5.7377	6.9764	7.9295	7.1042	7.6761	6.9655	6.6842	8.3929	6.3198	7.0724	7.4865	7.9887	6.4356	7.7319	5.9186	6.5099	6.4663	6.3756	7.0409	6.5257	6.2703	7.1756	6.1887	5.7702	7.7111	7.2996
-9.9454	-8.949	-9.5346	-9.1277	-8.7427	-9.0084	-8.9953	-8.0414	-8.9936	-9.6602	-8.1162	-8.2097	-8.0175	-9.229	-9.4121	-8.79	-8.742	-9.1376	-9.2754	-10.178	-9.9363	-8.5291	-8.9218	-9.1889	-8.2877	-9.6441	-9.6223	-8.8781	-10.449	-9.8483	-9.0736	-9.4328	-8.2486	-8.9092	-8.8277	-9.0782	-9.1812	-8.6667	-8.7805	-9.7532	-8.9732	-8.5162	-11.031	-8.6858	-8.6574	-9.1994	-8.5143	-8.9571	-8.6405	-9.0563
-8.0928	-7.0018	-8.3743	-6.7582	-7.9781	-6.4274	-7.6413	-9.029	-7.6903	-7.6643	-7.798	-6.2755	-7.3609	-7.219	-6.8478	-7.203	-7.3358	-6.9917	-7.0854	-7.8724	-8.2792	-7.4112	-6.6709	-8.8964	-5.8278	-6.8494	-6.8023	-7.5115	-6.7261	-7.3459	-7.9403	-7.7512	-6.6972	-8.6928	-6.6801	-7.3638	-7.9539	-8.0232	-7.8666	-8.0227	-7.0732	-8.2559	-8.0817	-9.0023	-6.9767	-6.5608	-7.6442	-7.4307	-6.8549	-7.8668
2.4811	1.8005	2.796	2.381	2.8835	2.9049	2.6299	3.595	3.0695	1.9195	3.0814	2.048	2.7639	2.6137	3.7552	1.4923	2.9342	2.5676	1.9809	3.2016	2.4706	2.6333	3.2108	2.6035	2.9743	1.8676	1.6486	2.1551	2.871	1.9112	1.7542	1.5489	1.192	2.1129	1.7875	2.4506	2.4465	2.4573	3.1194	2.4843	2.4771	2.5442	4.1451	2.6764	2.1966	3.4467	2.0596	2.2202	2.4726	2.6626
-3.4814	-3.7207	-3.7552	-2.032	-2.8284	-4.0636	-3.3974	-4.1309	-3.1799	-4.7336	-3.0024	-3.0983	-2.1963	-2.7706	-3.2173	-4.0955	-4.0352	-3.2735	-3.991	-3.6909	-3.8034	-2.6653	-4.0641	-3.3461	-2.4398	-3.4323	-3.8025	-2.6367	-3.3015	-2.98	-2.9753	-3.1273	-2.6436	-3.2237	-2.2525	-4.4644	-3.8972	-3.3267	-3.0851	-3.1623	-2.9025	-2.4627	-2.4816	-3.0971	-3.0978	-3.3502	-3.9422	-2.9983	-3.0186	-2.7525
-3.4775	-4.9534	-4.2211	-3.7092	-2.6105	-3.9578	-4.8434	-3.6664	-4.8314	-3.5387	-3.209	-3.9965	-4.66	-4.2678	-4.8927	-2.7227	-3.5053	-3.3357	-3.9006	-4.7539	-3.9739	-4.9352	-3.5374	-3.9671	-4.6207	-4.2387	-3.9036	-3.2066	-4.3811	-4.5306	-3.5934	-3.8501	-4.1736	-4.3466	-4.6522	-4.4042	-2.7844	-3.9601	-3.6377	-4.1016	-3.7439	-3.9557	-3.2804	-5.3175	-3.6621	-4.407	-3.8391	-4.5993	-3.3183	-4.2338
-1.6997	-2.0762	-1.0665	-1.1602	-1.0709	-2.2902	-1.7182	-2.2292	-0.61932	-1.6217	-1.4194	-1.2406	-1.9833	-2.4897	-0.63796	-1.257	-1.5014	-0.87315	-1.0317	-0.45496	-1.5502	-0.60546	-0.36834	-1.3968	-1.9044	-0.78938	-1.3141	-1.813	-1.3153	-1.1025	-1.5071	-1.9516	-0.62992	-2.2603	-1.9833	-1.0681	-1.7484	-2.3132	-1.5251	-1.8465	-1.9275	-1.8296	-1.4391	-1.4902	-0.01526	-1.1491	-1.9272	-0.56675	-1.195	-1.7699
-9.9481	-11.405	-9.8152	-10.737	-10.633	-11.688	-11.889	-10.86	-11.115	-10.39	-10.297	-10.304	-10.386	-11.471	-10.692	-10.347	-11.823	-10.913	-10.738	-10.228	-10.305	-10.556	-10.535	-11.817	-11.255	-11.092	-10.968	-10.361	-11.522	-10.124	-9.6144	-11.165	-10.736	-11.995	-10.904	-11.772	-12.427	-11.36	-11.126	-10.406	-11.098	-10.137	-12.086	-9.8358	-11.583	-10.726	-10.087	-10.767	-11.173	-10.416
-12.363	-10.53	-10.957	-12.655	-10.039	-10.964	-11.02	-11.179	-9.7763	-11.461	-13.191	-10.945	-13.084	-11.281	-11.601	-10.485	-12.947	-12.325	-12.167	-11.212	-10.927	-10.715	-12.335	-11.12	-10.888	-11.499	-10.109	-11.033	-12.311	-11.524	-11.332	-11.214	-9.6714	-11.513	-12.264	-11.874	-11.777	-12.177	-12.979	-11.276	-10.416	-11.142	-11.464	-12.167	-10.671	-11.634	-11.332	-11.695	-11.796	-11.648
-10.993	-10.588	-10.645	-11.375	-11.122	-10.967	-10.373	-10.828	-11.497	-11.105	-11.122	-11.608	-12.148	-11.057	-11.378	-10.887	-11.745	-11.754	-10.632	-11.831	-10.228	-11.19	-11.454	-10.408	-10.917	-11.204	-9.9823	-10.706	-12.06	-11.711	-11.175	-11.329	-11.762	-11.68	-10.639	-11.364	-11.195	-11.203	-12.394	-11.763	-10.829	-10.582	-11.898	-10.579	-11.805	-10.788	-11.741	-11.582	-11.359	-11.838
9.085	9.4082	10.389	11.127	9.0913	8.4232	10.565	9.6059	9.2349	10.122	9.276	9.8811	8.1978	10.743	9.332	9.7137	10.279	9.4987	9.0468	9.3197	9.7561	8.4612	10.817	10.252	9.098	10.828	9.9018	10.541	10.558	9.609	10.106	10.39	9.5227	9.0999	9.5658	9.7957	9.119	9.9259	9.9593	9.8678	9.6354	9.6728	10.305	10.754	10.359	9.7594	9.0578	9.6184	10.483	9.7482
-14.678	-14.024	-13.522	-14.113	-15.133	-14.66	-15.662	-13.871	-15.025	-12.822	-14.888	-14.156	-13.535	-14.694	-15.404	-14.97	-14.956	-13.345	-14.795	-14.941	-14.965	-14.365	-15.08	-15.324	-15.125	-14.031	-14.582	-16.313	-14.447	-14.807	-14.506	-14.729	-14.371	-15.115	-15.123	-14.498	-14.495	-14.161	-14.133	-15.205	-13.602	-15.594	-14.418	-14.206	-13.963	-13.511	-14.84	-13.245	-14.607	-14.434
0.27483	0.082182	0.33625	-0.62527	-0.25518	-0.95136	0.12438	0.64878	-0.053191	-0.727	-0.22967	-0.23762	-0.29049	0.751	-0.16296	-0.25901	0.73163	-0.62191	-0.36369	-0.060628	-0.065469	0.022863	1.2824	-0.17344	0.14353	-0.83484	-0.37106	-0.13975	0.52851	-0.72068	0.44433	-1.4444	-0.32158	1.4134	-0.36781	0.52522	0.10685	-0.32173	0.49127	0.61335	0.8906	0.353	-0.74724	-0.26392	-0.89653	-0.73011	-0.28063	0.071151	0.52762	0.18885
-0.79014	-0.84615	-0.91425	-1.8311	-2.088	-1.8638	-2.8809	-1.3287	-1.0352	-2.3672	-0.5692	-1.662	-1.1786	-1.4684	-1.4324	-0.91844	-0.02525	-1.7287	-1.6159	-1.6856	-1.4821	-2.2031	-1.8418	-0.67875	0.28356	-1.9065	-1.5945	-1.881	-1.9842	-1.3566	-2.1246	-2.7158	-2.4145	-0.85509	-2.076	-2.1969	-1.2947	-2.2048	-0.78346	-1.4174	-1.3736	-0.32943	-1.0124	-0.87281	-0.40827	-1.2937	-1.5988	-1.7232	-2.0476	-1.6514
-3.0616	-4.7451	-2.6603	-4.8366	-4.0345	-5.0786	-4.8186	-3.7848	-3.8918	-3.5994	-3.3338	-3.3571	-3.582	-3.0052	-3.0579	-4.2733	-4.2237	-3.4292	-4.8229	-3.3658	-3.6397	-3.7768	-4.569	-4.4307	-3.695	-3.6552	-4.3499	-4.1711	-4.8164	-3.8125	-4.6534	-4.4423	-4.1262	-2.5982	-3.8119	-3.2741	-3.3715	-3.9927	-4.2932	-4.1553	-3.405	-3.4041	-4.0003	-4.1201	-3.5051	-3.5899	-3.7511	-3.4719	-3.8624	-3.3911
-1.2966	-1.5101	-0.99769	-1.261	-1.9404	-1.6069	-1.8033	-1.6106	-1.1449	-1.8104	-1.6862	-2.013	-1.0723	-0.69425	-1.4436	-1.1579	-1.4955	-1.1757	-2.4057	-0.54762	-1.1479	-2.1348	-1.4295	-1.182	-1.4348	-0.83793	-1.8817	-0.88234	-2.0704	-1.1762	-1.3667	-2.2287	-2.6263	-1.68	-1.4426	-1.9992	-0.51428	-1.941	-1.5039	-2.6436	-1.3659	-2.193	-2.1883	-0.12963	-1.0111	-1.5165	-1.9047	-1.2542	-1.5759	-1.1958
-15.211	-15.034	-15.217	-14.666	-15.609	-14.808	-15.351	-14.793	-14.911	-13.512	-14.342	-14.428	-14.595	-14.393	-14.786	-14.928	-14.48	-14.279	-13.75	-15.07	-15.456	-14.788	-14.228	-13.813	-13.887	-13.83	-14.905	-14.561	-14.774	-13.714	-14.251	-15.747	-14.205	-14.503	-14.597	-14.872	-14.814	-14.336	-14.734	-13.868	-14.729	-14.175	-16.015	-15.282	-13.961	-14.011	-14.492	-13.84	-14.818	-14.782
-2.0288	-3.6497	-3.432	-3.7246	-3.7765	-2.6364	-3.4182	-3.9373	-3.9513	-2.8048	-3.0153	-3.77	-2.9182	-3.589	-3.3426	-2.9436	-2.2226	-3.7614	-2.7856	-2.6261	-3.6572	-3.5975	-3.4802	-3.5913	-2.1324	-3.9667	-2.9906	-3.5525	-2.7828	-3.2371	-2.6862	-2.9367	-3.0085	-3.8937	-2.6333	-3.586	-3.1283	-3.4801	-2.4248	-3.9563	-2.2128	-3.5159	-3.2082	-4.1303	-1.5137	-3.0225	-3.6556	-3.3566	-2.5876	-2.3306
4.3574	3.7239	4.1904	3.7865	4.2927	5.2352	3.8342	3.5167	4.8486	3.3754	3.0718	4.6836	4.3893	4.0478	2.6927	3.9463	4.4922	3.6413	3.9201	3.515	3.8358	3.7914	4.9758	3.1576	4.376	4.7095	3.4211	3.6854	3.5896	4.1382	5.0431	4.7888	4.1025	3.7351	4.245	4.6638	4.232	3.9257	5.2444	4.6177	3.9347	4.7182	3.9063	3.7897	4.5923	3.6069	4.4803	4.7752	3.8799	4.4437
-10.429	-10.665	-10.74	-9.5957	-11.248	-10.907	-10.714	-8.7114	-10.935	-10.85	-9.7097	-9.706	-10.572	-10.537	-10.104	-9.5089	-9.4322	-10.294	-10.803	-10.879	-10.763	-9.2811	-9.5874	-10.385	-9.261	-10.008	-10.694	-10.573	-9.5946	-9.5913	-9.5664	-9.2859	-10.478	-10.609	-10.737	-9.8854	-10.116	-10.576	-10.52	-10.327	-9.7977	-10.58	-11.182	-10.338	-10.322	-9.7684	-9.6507	-9.8341	-10.296	-10.35
2.6911	1.6761	2.8212	2.5118	2.2286	1.8473	3.0216	1.9379	1.812	2.1866	2.5061	3.1461	1.5859	0.79683	2.69	1.5808	2.29	2.0797	1.9264	2.6873	3.3456	2.3039	2.9735	4.0665	2.4861	2.8162	2.7119	2.2258	2.4808	2.2118	3.384	2.2955	1.8923	2.1205	1.5615	3.2194	2.3183	2.49	2.3233	2.3819	2.4527	3.2049	2.2009	1.6062	2.382	2.4324	2.8103	2.4956	3.0702	3.0131
3.0404	3.8636	3.6458	3.3959	3.9302	3.0034	3.3774	2.6574	4.2407	3.652	3.1005	3.3005	4.0161	2.0954	2.225	2.3577	2.9415	3.3083	3.1294	3.8024	3.9178	4.0962	3.4706	2.3344	3.4779	3.1714	4.0483	2.8321	2.5817	4.2088	3.0285	3.5733	3.3541	2.9088	1.8464	2.8995	3.4276	2.7099	2.5612	3.2728	3.571	2.7271	3.1656	2.309	3.6655	3.3718	2.9955	2.8139	3.0128	3.0318
-1.0422	-2.4221	-2.3923	-2.6775	-1.5565	-2.551	-1.6781	-3.1466	-2.4545	-3.1573	-1.2934	-2.0458	-2.499	-3.2129	-2.5903	-1.687	-3.4124	-2.612	-2.566	-2.7822	-2.4464	-2.2431	-2.2292	-2.7988	-2.4704	-2.9243	-1.8629	-2.7902	-2.0206	-3.4921	-2.75	-1.9038	-3.2302	-0.67192	-3.642	-2.6373	-3.3097	-2.5625	-1.9438	-2.4245	-2.7738	-1.5701	-1.9326	-1.4902	-1.9553	-1.487	-1.5613	-2.8404	-2.2089	-2.1764
6.1699	7.3127	6.4565	6.5491	7.4574	7.5579	7.1814	7.315	6.0407	7.1369	6.5937	8.0978	6.9721	6.4796	6.2866	5.1745	7.7002	7.2762	5.4407	5.6764	5.9899	7.2892	7.223	6.2068	5.4424	6.9478	7.4363	6.0259	7.0718	6.3231	7.4677	7.4262	7.0336	5.4051	8.1104	7.3438	5.7207	5.7444	5.8	7.0276	6.1544	5.4459	6.8556	7.52	5.6572	7.2042	6.704	7.3654	5.9337	6.0383
-11.425	-9.4499	-10.393	-12.014	-10.882	-10.166	-10.977	-10.805	-12.074	-10.7	-10.725	-9.8811	-11.803	-10.056	-11.221	-11.933	-10.565	-10.857	-10.066	-10.469	-10.016	-11.373	-11.005	-11.143	-12.8	-10.88	-10.422	-9.3877	-10.929	-10.395	-10.688	-10.96	-10.437	-10.757	-10.513	-11.24	-10.312	-9.9816	-11.841	-10.688	-11.783	-11.276	-10.512	-11.266	-11.291	-10.852	-10.353	-10.563	-11.892	-10.708
-14.403	-14.444	-14.878	-14.968	-14.3	-14.712	-14.6	-15.157	-15.611	-14.126	-15.076	-14.096	-14.318	-15.04	-14.964	-14.962	-13.335	-13.807	-15.296	-14.402	-14.855	-15.767	-13.948	-16.179	-15.063	-13.879	-14.311	-15.176	-15.181	-13.534	-13.929	-14.821	-15.281	-14.2	-14.126	-14.347	-14.492	-14.209	-14.299	-17.083	-14.755	-15.691	-13.936	-14.774	-15.45	-15.024	-14.937	-13.846	-15.706	-14.665
-10.047	-8.8717	-7.8186	-8.7798	-8.7856	-9.2467	-8.6308	-8.7303	-9.3902	-8.9813	-8.4186	-8.4394	-9.8858	-9.6222	-9.4144	-9.5652	-9.5455	-8.7309	-9.6296	-9.2866	-9.6491	-7.9136	-8.5142	-8.5331	-8.3684	-8.9313	-8.5237	-10.352	-8.6102	-9.4472	-8.6858	-8.6018	-8.1449	-8.2434	-9.681	-9.2989	-9.6148	-7.1916	-9.0108	-9.9127	-8.3347	-8.646	-8.5514	-8.6045	-8.1698	-9.2304	-10.622	-10.276	-9.1561	-8.1564
-5.153	-4.9928	-5.0354	-4.8451	-4.47	-5.2999	-5.4375	-6.3347	-5.5488	-5.051	-4.2799	-4.4172	-5.8835	-4.1985	-4.7306	-5.1672	-4.9201	-5.0152	-6.9026	-5.0207	-5.7255	-4.8134	-5.3574	-4.1369	-4.8337	-5.1381	-6.317	-4.9029	-5.3704	-5.8806	-4.8066	-4.2462	-5.1516	-4.4272	-5.4969	-5.5041	-6.3099	-5.8896	-4.7506	-4.4222	-6.0382	-5.488	-5.4778	-4.3056	-3.9752	-5.9264	-3.7603	-5.061	-3.8356	-5.4835
-2.5305	-3.6322	-3.5238	-2.7881	-2.8862	-2.6275	-2.1463	-2.2674	-2.2188	-2.0505	-3.161	-2.4312	-1.9831	-3.0197	-0.98557	-3.3055	-2.825	-2.0861	-2.3524	-2.7576	-1.6259	-3.5665	-2.9814	-1.9816	-1.7708	-2.3231	-2.0513	-2.8447	-3.5346	-3.7707	-1.2184	-2.8017	-2.8867	-2.6553	-2.7436	-2.5191	-3.2157	-3.0112	-2.1383	-3.4175	-2.5707	-2.5928	-3.1975	-2.9245	-2.8611	-2.4543	-1.422	-2.4126	-3.0271	-3.4518
-2.1813	-2.15	-3.6975	-3.5099	-2.5552	-2.1519	-3.0867	-3.3052	-1.5742	-3.13	-2.3488	-2.3709	-1.7793	-3.0059	-2.8657	-3.2221	-2.9324	-2.4049	-2.1967	-2.4588	-1.4243	-2.8867	-2.9021	-2.64	-3.0775	-1.9325	-1.6052	-2.2648	-2.3416	-2.7425	-2.2601	-2.5201	-2.6174	-2.1567	-2.771	-3.2969	-2.8489	-2.6719	-3.7287	-2.9534	-2.826	-2.803	-3.1595	-1.5506	-3.3577	-2.4515	-4.1056	-2.7639	-2.6945	-4.4262
-16.439	-14.633	-13.946	-14.597	-15.142	-13.996	-15.07	-14.333	-14.057	-13.793	-14.486	-14.935	-14.69	-13.642	-14.411	-14.299	-15.411	-13.774	-15.727	-13.546	-13.585	-13.965	-15.088	-14.459	-14.459	-14.438	-14.17	-12.615	-14.643	-15.164	-13.202	-14.841	-13.431	-13.575	-14.503	-13.814	-14.846	-12.773	-15.163	-15.524	-14.452	-15.161	-15.417	-14.589	-15.543	-15.656	-15.051	-15.156	-15.016	-14.128
10.415	10.96	9.7378	9.3799	10.668	9.7691	9.839	9.3581	10.281	9.104	9.6781	10.093	9.6341	9.7829	9.8665	11.385	9.9211	9.9138	10.226	9.5946	10.798	9.8803	9.2914	9.6409	10.96	8.6508	9.9587	10.952	9.2249	10.337	8.3574	10.228	10.503	9.7272	10.545	9.1474	9.9593	10.062	9.9757	10.939	10.064	9.4218	9.9367	9.7883	9.8642	10.645	10.509	9.3269	9.2965	9.0352
9.6846	9.2398	10.305	9.5807	9.9142	9.4271	9.4661	8.8023	8.999	9.0638	10.199	10.053	10.018	8.7328	10.46	8.5344	9.3736	9.0215	10.454	10.038	10.334	8.4607	9.4741	9.5585	8.6252	10.445	9.6481	11.07	9.9682	10.052	10.617	10.231	9.5689	9.7169	9.5895	9.9762	9.4892	10.089	10.233	11.003	9.8552	10.11	9.3907	9.7095	9.5002	9.0658	10.695	9.9435	9.6289	9.726
-22.332	-22.137	-22.013	-22.366	-22.056	-22.147	-22.06	-22.51	-22.695	-22.039	-23.103	-22.142	-22.278	-21.551	-21.525	-23.116	-22.523	-22.031	-22.328	-22.223	-23.007	-22.129	-21.866	-21.85	-22.554	-22.002	-22.728	-21.863	-21.751	-21.788	-22.201	-22.05	-23.2	-22.642	-21.88	-21.72	-20.514	-22.012	-23.399	-21.436	-21.855	-21.581	-22.568	-22.265	-21.856	-22.405	-21.324	-22.199	-22.489	-21.671
-10.26	-9.7139	-9.3512	-9.4289	-9.0054	-9.806	-8.6065	-8.8998	-9.4496	-9.0927	-9.8254	-9.5323	-8.3656	-9.7817	-9.4962	-8.6989	-9.2763	-9.9342	-10.237	-10.6	-10.781	-9.4078	-10.203	-9.0773	-9.845	-10.213	-8.6822	-9.9258	-9.7681	-9.4745	-8.7253	-8.4227	-9.2765	-9.4618	-8.7606	-9.3114	-8.1496	-10.181	-9.455	-8.154	-9.701	-9.9773	-9.2322	-8.4462	-8.637	-9.6503	-9.619	-10.28	-8.5699	-10.361
-15.012	-15.198	-13.478	-13.943	-14.569	-15.43	-14.555	-13.069	-14.942	-14.684	-14.111	-15.005	-13.78	-14.548	-15.164	-15.706	-14.466	-14.732	-13.671	-14.384	-13.577	-15.609	-14.498	-14.698	-14.679	-15.015	-14.848	-14.778	-14.058	-14.249	-14.087	-13.875	-14.9	-13.226	-16.103	-15.104	-14.764	-13.686	-14.568	-14.955	-13.958	-15.409	-15.058	-14.799	-14.022	-14.242	-14.82	-13.962	-14.206	-14.696
-1.8831	-0.4004	-1.6359	-1.5387	-1.3902	-1.8458	-0.86053	-1.9505	-0.65254	-1.8714	-1.3547	-1.1153	-2.9753	-1.5823	-1.4606	-0.83286	-0.90701	-1.7745	-1.0904	-1.3454	-1.3908	-0.38663	-2.2801	-0.33149	-1.7983	-2.0552	-2.2771	-0.8835	-1.7624	-1.2066	-1.8887	-0.69524	-1.8146	-0.80608	-1.2674	-1.3339	-1.6279	-0.65416	-0.59779	-0.64239	-0.72133	-1.5351	-2.6841	-2.7942	-2.3185	-1.7543	-1.3778	-0.24834	-1.4595	-1.2415
-12.242	-12.238	-11.441	-11.1	-10.72	-11.038	-11.424	-11.155	-11.7	-9.6445	-10.819	-10.893	-11.627	-11.078	-11.528	-11.21	-11.398	-11.066	-10.999	-11.631	-12.006	-10.553	-11.898	-12.317	-10.765	-10.781	-11.588	-10.903	-11.618	-11.433	-10.972	-11.373	-11.419	-11.36	-10.951	-11.752	-11.593	-11.526	-10.883	-12.749	-12.088	-11.733	-10.795	-11.013	-11.6	-11.706	-10.825	-10.456	-10.903	-11.64
-2.5428	-3.0867	-3.271	-3.0656	-4.2334	-2.379	-3.04	-3.6526	-3.5424	-2.768	-3.911	-3.0111	-3.7454	-3.6862	-4.7801	-2.122	-3.9812	-3.7068	-2.1348	-1.9409	-3.6852	-2.9129	-3.4895	-3.8186	-2.6116	-1.0647	-4.0604	-2.1109	-3.3836	-3.4723	-3.5582	-2.4778	-2.5174	-3.176	-3.1816	-3.7853	-4.1893	-3.2909	-3.7001	-3.2337	-3.3195	-3.6049	-3.1224	-3.2304	-2.9657	-3.2004	-3.6615	-3.7156	-2.5549	-4.1211
0.65265	2.0763	2.0251	2.0055	1.2296	2.7408	2.5257	0.93093	0.39341	1.8805	0.79308	1.8345	1.3628	1.0913	3.0857	1.646	1.201	1.5013	1.5078	2.0575	0.21404	0.92403	1.9382	1.6591	2.1575	0.7595	2.0991	1.6874	2.4422	1.1319	0.87442	1.1799	1.0294	1.914	2.1432	1.3955	1.5549	0.47651	1.2397	1.466	1.8302	0.97932	2.6585	2.2349	1.413	2.4037	1.9489	1.1538	2.8929	2.3885
-4.2949	-4.9633	-4.9007	-5.1672	-4.7916	-4.9257	-4.6915	-3.7208	-5.222	-5.4574	-4.3579	-5.5373	-4.2431	-5.6791	-4.5222	-5.2988	-4.9189	-5.5025	-5.6326	-4.5488	-4.7687	-5.2454	-4.6362	-5.3836	-5.5909	-5.8255	-3.9731	-4.1805	-4.5757	-5.9524	-4.6428	-4.0996	-5.0774	-4.9428	-5.0918	-5.9164	-4.1829	-4.3754	-5.3938	-5.9539	-6.3541	-6.0426	-3.9981	-4.1722	-6.003	-3.7658	-4.1836	-5.0698	-5.4429	-4.248
-12.701	-13.459	-13.927	-12.363	-14.161	-13.194	-14.295	-13.431	-13.037	-13.281	-14.425	-13.122	-13.225	-13.421	-13.045	-13.199	-13.065	-13.402	-12.415	-13.023	-13.21	-14.347	-13.131	-13.628	-13.113	-13.606	-13.183	-12.572	-13.224	-12.332	-12.785	-13.32	-13.059	-12.829	-12.584	-13.656	-14.867	-12.455	-14.531	-13.761	-13.633	-13.787	-12.733	-12.692	-13.786	-13.454	-13.291	-13.625	-12.937	-12.556
1.5702	1.8183	1.8797	2.4974	2.5867	3.2024	2.6668	3.4683	1.8881	2.682	3.5519	2.3254	2.2481	2.1715	2.626	2.3138	3.6353	2.2041	3.1864	2.2638	2.9685	3.0941	2.5355	1.0185	3.3466	2.4921	2.9742	2.6868	1.4383	2.4427	3.7043	2.8458	2.2124	3.334	2.7847	2.3365	1.8359	3.1862	3.6567	1.894	3.3381	4.0563	2.4285	3.0136	1.3557	3.3466	3.0599	2.7729	2.4346	2.0072
-1.3852	-1.4866	-1.5337	-2.0475	-1.9857	-1.4096	0.054331	-1.0902	-2.306	-0.81678	-1.7616	-1.0299	-1.9675	-1.2837	0.47956	-1.3558	-0.75908	-0.76041	-1.274	-2.3812	-0.98045	-0.52431	-0.29102	-0.5829	-0.50556	-1.1551	-0.29956	-1.4132	-1.2297	-1.499	-0.4025	-1.0031	-1.8313	-0.30731	-0.94409	-0.25017	-1.3538	-1.4118	-1.8479	-0.57814	-2.0762	-1.2604	-1.3724	-1.4765	-0.86043	-1.1555	0.36706	-0.66242	-1.8823	-1.1524
-13.328	-13.164	-12.249	-13.52	-12.715	-11.765	-13.556	-13.653	-13.544	-11.414	-12.645	-13.768	-13.013	-13.515	-13.056	-13.012	-13.529	-13.54	-13.086	-13.311	-12.595	-14.086	-12.868	-12.876	-13.281	-13.02	-12.217	-13.211	-12.986	-13.44	-13.619	-12.434	-13.012	-13.026	-12.962	-14.121	-14.194	-12.881	-12.952	-12.895	-12.089	-13.655	-13.062	-12.85	-13.796	-13.486	-13.203	-13.062	-13.5	-14.137
-0.78716	-0.33449	-1.1916	-2.3339	-2.6155	-2.3082	-0.29411	-0.31808	-1.4073	-1.7288	-0.56347	-1.8495	-0.56333	-2.6104	-1.0635	-1.3257	-1.0266	-1.3281	0.48848	-1.4426	-1.9336	-1.1568	-1.3797	-1.8339	-1.2595	-1.7034	-1.3133	-1.2467	-2.1603	-0.55471	-1.6107	-0.77159	-0.96706	-1.4065	-1.1921	-0.90864	-1.1123	-0.94931	-1.2251	-0.66262	-2.4057	-2.0646	-1.2217	-0.80388	-2.6717	-1.8042	-1.5883	-0.40102	-2.1773	-1.2469
-4.2012	-4.771	-3.9045	-5.2032	-4.1212	-5.0215	-3.9623	-3.4277	-3.2144	-4.9168	-4.774	-4.171	-4.1609	-4.672	-3.7626	-4.1044	-4.7259	-3.377	-5.3851	-4.1566	-3.919	-4.7376	-3.9494	-3.2876	-4.554	-4.8837	-4.5981	-4.04	-5.6315	-5.0527	-3.9019	-3.9158	-4.2846	-5.0906	-4.2655	-4.5697	-4.0132	-3.8977	-3.8319	-4.3354	-4.238	-4.6408	-4.253	-4.2914	-2.9777	-4.8756	-5.8212	-4.8163	-3.6759	-4.7907
-2.4748	-1.9944	-3.0578	-1.9962	-1.3928	-3.2293	-2.1789	-2.6247	-2.501	-2.5446	-1.9477	-2.7599	-3.2709	-3.5493	-1.8026	-2.2768	-1.8226	-3.0352	-1.6418	-2.9194	-3.687	-2.2853	-2.3083	-2.0386	-2.9975	-3.2886	-2.4106	-2.0816	-2.2095	-1.9817	-2.4809	-2.5995	-2.6126	-2.4732	-3.3103	-2.592	-1.0468	-3.308	-2.2366	-2.8563	-2.2353	-3.6158	-2.2523	-1.9688	-2.0317	-2.8888	-1.9375	-2.5741	-2.0378	-2.3889
-4.5178	-5.0608	-4.9859	-4.2526	-4.3573	-5.2892	-4.8931	-4.6835	-4.3334	-4.6495	-4.7229	-4.6721	-4.3831	-5.0831	-5.6121	-4.4516	-5.3114	-5.5758	-5.8165	-4.7485	-4.9976	-5.7814	-5.2237	-6.1163	-5.3993	-5.797	-4.8901	-4.9838	-4.7608	-5.1736	-4.2063	-5.1254	-6.199	-5.1021	-4.111	-4.661	-4.4854	-4.4979	-3.7765	-5.086	-4.7045	-4.9798	-4.505	-4.5595	-5.4183	-4.2055	-5.3386	-5.8728	-5.0784	-5.5785
0.81475	1.1227	0.39623	2.4439	1.5963	2.2642	1.3319	0.43254	1.4471	1.7149	1.565	0.81578	1.3866	2.6098	1.5667	1.3945	1.7833	1.6844	2.9353	1.7424	1.4729	1.712	0.7688	0.63607	1.4114	2.0961	1.4325	1.9279	1.4753	2.4746	1.8554	1.4954	2.0812	1.7254	1.3584	1.6321	1.8092	2.0691	1.2943	1.5183	3.03	0.6787	0.91392	1.2637	1.6658	1.4217	2.2544	2.6111	1.6362	1.9514
-12.072	-12.201	-14.392	-13.556	-13.379	-13.043	-12.462	-13.964	-13.665	-12.759	-13.223	-12.278	-13.384	-12.447	-12.95	-12.905	-12.965	-12.552	-12.851	-13.731	-13.154	-13.57	-12.495	-12.931	-11.496	-11.717	-12.12	-12.721	-12.516	-13.192	-12.52	-13.49	-11.139	-12.447	-11.932	-13.431	-14.137	-12.222	-12.304	-12.573	-12.626	-12.974	-12.966	-12.883	-12.716	-12.362	-11.755	-13.763	-14.286	-13.306
-7.2523	-6.3328	-6.3473	-7.1654	-6.1942	-5.7531	-6.9461	-5.702	-6.4695	-6.4112	-7.5248	-6.786	-5.7617	-6.1761	-6.602	-7.165	-5.5742	-6.9533	-5.7405	-6.0267	-5.5678	-6.9417	-6.4925	-7.506	-5.4683	-6.6906	-6.3583	-6.2048	-6.8038	-7.6867	-5.4103	-6.7887	-5.5997	-6.118	-5.4906	-5.8456	-7.3043	-6.1567	-5.383	-5.8878	-6.6595	-6.4512	-6.209	-6.229	-6.7524	-6.368	-6.2417	-5.8176	-6.1418	-5.4482
10.276	9.7279	9.2792	9.6487	10.374	10.079	8.6192	9.1176	10.248	9.6748	9.5967	9.9633	10.316	9.7073	9.8836	9.7721	9.9517	9.8811	9.7766	8.71	9.7324	8.875	9.4318	8.6973	9.8342	10.252	9.7593	9.8682	9.9177	11.548	11.075	9.7272	10.399	9.799	9.0368	9.2026	11.255	8.7985	10.024	10.168	10.533	10.445	9.1509	9.2218	9.7028	9.1006	10.907	10.071	10.622	10.033
-12.358	-12.945	-13.404	-14.378	-12.95	-14.069	-12.817	-13.859	-13.52	-13.034	-12.214	-13.556	-13.592	-12.956	-11.782	-12.738	-12.643	-12.496	-12.871	-13.952	-13.634	-13.73	-13.556	-13.445	-13.847	-13.324	-12.704	-13.1	-13.224	-13.478	-13.733	-13.221	-13.002	-14.098	-12.237	-12.544	-13.533	-13.197	-13.53	-12.991	-13.841	-12.54	-12.735	-12.136	-13.582	-12.711	-14.569	-13.647	-14.098	-12.563
-3.4975	-2.173	-3.7482	-2.3709	-2.5734	-3.2951	-2.5137	-1.7046	-2.6476	-2.9431	-2.7905	-2.2603	-2.5361	-2.3112	-3.0539	-2.9757	-2.1371	-4.1451	-2.3961	-2.9126	-3.9751	-2.4814	-2.4007	-2.0674	-2.2048	-2.0492	-2.2946	-2.7053	-3.5644	-1.3644	-3.1233	-2.6181	-3.025	-2.7599	-3.2419	-3.1704	-2.0284	-2.8852	-3.6203	-2.5463	-3.45	-2.4818	-2.8979	-3.0716	-1.9724	-2.9317	-1.1867	-2.852	-1.862	-0.79307
0.48769	0.51735	0.037803	-0.79558	0.0533	0.80074	-0.073029	-0.33632	-0.29318	0.062054	0.18223	-0.76781	-0.74949	0.042647	-0.59059	-0.5774	-0.5101	-0.43484	-0.6116	-0.87916	-0.82922	-0.70648	0.89997	0.712	-0.22037	0.16047	-0.23949	-0.90286	-0.61608	0.75465	-1.6541	-0.090082	0.097051	0.17722	0.187	-0.62385	0.80964	0.79374	-0.35837	0.025948	0.78077	-0.30283	0.21349	-0.14531	-0.12028	0.44113	-0.7535	-0.032959	-0.35235	-0.84971
-10.55	-10.38	-10.452	-9.6261	-9.3511	-10.682	-10.282	-10.58	-10.779	-10.518	-10.285	-10.244	-10.813	-9.5234	-9.2137	-9.4942	-9.6527	-10.519	-10.431	-9.7504	-10.582	-9.0018	-11.237	-10.349	-11.1	-10.516	-9.1747	-9.6164	-9.7569	-11.632	-9.6226	-10.922	-9.6129	-9.6979	-10.537	-11.03	-11.174	-11.007	-9.8486	-10.091	-9.8155	-10.35	-9.4243	-11.066	-11.026	-9.922	-9.74	-9.7041	-10.233	-11.004
7.7913	6.8123	6.3109	6.3722	6.6313	7.3106	8.1609	6.8273	6.831	7.9486	6.3716	7.0171	6.8396	7.3299	7.1134	6.2966	6.8197	6.6872	7.8534	6.5466	6.8267	6.4499	7.1139	5.622	6.1118	7.3309	8.0613	6.9389	7.6667	6.1859	6.6581	7.0264	6.3788	7.1797	6.8536	6.1014	6.0564	6.3607	6.0071	6.8256	7.2978	5.591	6.309	6.5832	6.7625	6.0969	6.7217	7.1657	5.9739	6.6367
4.0651	4.7351	4.3098	4.613	3.3991	4.0505	4.6905	5.314	3.7946	4.0547	4.6095	5.1189	5.2802	4.5442	3.9626	5.1304	4.5271	5.1221	5.0735	3.9857	5.3051	4.2371	3.4706	4.0974	3.7673	5.4002	4.6612	5.1418	4.681	4.6701	3.9729	4.4936	4.6308	4.0197	4.5073	4.6686	4.6307	4.4222	5.0685	4.2463	4.8564	5.0131	4.1103	4.9777	4.6039	3.3646	3.7909	4.5808	5.3984	3.9966
0.99487	0.18992	0.76486	0.47807	0.89853	0.57866	0.15809	0.26166	-0.37772	0.86504	0.060764	0.41004	0.71611	1.2288	0.75775	0.25062	0.3034	0.57557	0.28894	0.63864	1.0039	-0.0087033	0.89471	0.91482	1.4916	0.087324	0.83892	-0.30185	-0.13442	0.51885	-0.36681	-0.83701	0.97031	0.27035	0.64194	-0.14332	0.72163	-0.91379	0.28086	0.42686	0.031495	-0.16461	-0.29798	0.062824	1.1813	-0.3775	0.12881	0.6767	-0.082798	-0.50059
-2.8424	-3.2415	-2.7676	-2.5458	-2.8465	-3.1015	-1.7205	-4.031	-2.8433	-0.88459	-3.0926	-2.9051	-1.5948	-2.718	-2.9597	-2.6328	-2.2111	-2.7523	-3.6031	-3.5687	-4.3282	-2.1382	-2.2402	-3.3918	-2.7321	-3.2242	-3.1031	-2.3644	-2.7627	-2.0543	-2.5269	-2.2778	-2.3924	-3.0577	-2.9577	-1.9153	-1.5314	-0.77225	-2.658	-2.2231	-1.8721	-2.4215	-3.074	-2.0737	-1.6273	-2.4373	-1.7177	-3.3419	-2.1101	-3.466
-4.4447	-3.4174	-3.5788	-4.0988	-3.7949	-4.0388	-2.8265	-4.99	-3.2582	-3.3608	-3.1057	-4.1617	-3.5589	-3.6768	-3.2056	-3.2623	-3.6447	-3.483	-4.2271	-2.0423	-3.6167	-3.7891	-2.9556	-4.278	-4.2693	-3.5369	-3.2282	-3.352	-3.1432	-3.8662	-2.7893	-3.5997	-4.1562	-3.5418	-3.3721	-3.7883	-5.164	-4.389	-4.5666	-3.3211	-3.6693	-3.4053	-4.5119	-3.1732	-4.7781	-3.583	-4.6453	-4.6285	-4.4222	-3.4924
0.95067	1.5588	0.56138	1.1107	2.0916	1.4875	1.4258	1.2306	-0.27549	1.6929	0.95209	0.87109	0.66369	1.3113	2.1409	1.0325	1.1947	0.71183	0.97764	2.9292	0.048158	1.2454	0.81827	2.9477	2.3056	0.51497	0.03345	1.3054	0.75881	1.8402	0.90493	-0.253	1.4978	1.4527	1.6451	1.0242	0.41516	1.2162	0.96618	2.0994	0.52597	0.45609	1.4453	0.97077	0.011335	2.0107	1.3776	1.0789	1.4517	1.3811
1.5615	0.47363	1.0289	0.0092138	-0.20552	0.5045	-0.43655	0.19722	0.51622	-0.25467	1.7749	0.66728	0.42888	0.091599	1.5618	0.82391	1.0535	-0.30585	-0.75285	-0.97579	0.041971	1.7251	-0.66312	0.39214	0.16827	0.08534	0.59396	0.93608	0.24558	1.2957	0.13957	0.68387	0.81052	0.20455	0.10993	1.6024	0.1337	1.4928	0.93155	0.40429	-1.0671	-0.84708	0.32806	0.13669	0.38877	0.45024	0.7946	0.71563	-0.3321	0.26569
-13.358	-13.843	-12.961	-13.275	-12.997	-13.688	-13.125	-12.218	-13.1	-12.939	-12.621	-12.965	-13.128	-12.449	-13.322	-13.069	-12.429	-13.048	-11.875	-12.837	-12.265	-12.731	-13.228	-13.09	-12.668	-13.203	-12.123	-12.35	-13.338	-14.617	-11.768	-11.508	-13.204	-12.377	-13.33	-12.643	-13.139	-13.696	-12.695	-12.561	-12.553	-12.196	-13.315	-12.609	-11.558	-13.031	-12.416	-13.382	-12.763	-12.853
-11.07	-10.495	-11.541	-11.59	-11.899	-11.485	-12.871	-12.006	-11.623	-11.093	-11.069	-11.645	-10.601	-11.957	-11.972	-10.997	-10.571	-12.153	-12.693	-11.02	-13.306	-11.095	-12.521	-10.902	-11.815	-12.922	-10.719	-11.167	-12.116	-11.212	-12.698	-11.876	-12.446	-10.936	-11.561	-11.728	-11.862	-11.62	-12.639	-12.327	-10.816	-11.647	-10.927	-12.008	-12.419	-10.853	-11.998	-10.598	-11.896	-11.733
-10.134	-9.9938	-10.683	-9.5635	-10.465	-9.6969	-10.896	-10.315	-10.821	-10.896	-10.599	-11.15	-10.53	-10.387	-12.197	-10.635	-10.287	-10.426	-10.391	-9.7567	-10.497	-9.5813	-11.238	-9.9038	-9.516	-8.9265	-9.4767	-10.933	-10.524	-10.791	-10.212	-9.9603	-10.492	-10.053	-9.7622	-10.453	-10.172	-8.976	-10.372	-9.4218	-9.4306	-9.7993	-11.005	-9.4245	-9.6858	-10.292	-10.293	-10.905	-9.8269	-10.708
-1.3126	-1.1721	-1.9889	-1.9052	-0.2106	-1.6462	-2.2612	-1.1794	-1.5617	-1.986	-0.65359	-0.82688	-1.1917	-2.1424	-1.0336	-0.82439	-1.9506	-0.51946	-0.51577	-1.4314	-2.2142	-0.96188	-0.47486	-2.075	-1.9165	-0.47926	-2.0125	-1.3097	-0.69742	-1.8182	-2.3768	-1.6429	-1.0654	-1.4126	-0.62907	-1.1421	-1.3273	-0.68803	-1.0075	-2.515	-1.6571	-1.2823	-1.2164	-1.8486	-1.4347	-1.3302	-2.0875	-0.7895	-0.91648	-1.2069
-12.68	-13.075	-13.789	-13.088	-13.856	-13.68	-12.064	-14.435	-12.231	-13.579	-14.058	-12.848	-13.115	-13.134	-13.039	-14.473	-13.273	-13.457	-12.678	-14.456	-13.845	-13.4	-12.515	-13.321	-12.418	-13.647	-13.64	-13.614	-14.214	-13.215	-12.957	-11.758	-12.697	-13.675	-13.473	-14.065	-13.94	-12.5	-12.999	-13.064	-14.021	-13.687	-12.87	-12.985	-13.75	-13.316	-13.415	-13.201	-12.843	-14.608
-9.5749	-9.2908	-8.0405	-9.5923	-8.6956	-9.2508	-8.806	-9.1513	-8.5971	-10.119	-9.1772	-9.9652	-9.557	-8.9386	-8.5663	-8.3155	-9.1515	-8.228	-9.4041	-9.4295	-9.6084	-9.1826	-9.1457	-9.2489	-9.5184	-9.6469	-8.4288	-8.5002	-9.0675	-7.6989	-8.8494	-8.0115	-9.1619	-8.6667	-9.2381	-9.4889	-9.8214	-9.1129	-9.2064	-9.6153	-9.6453	-8.4379	-8.6014	-10.007	-8.3665	-8.6983	-9.1248	-8.5753	-8.9931	-9.0245
2.192	2.8597	3.068	2.6533	2.1593	1.5978	2.8762	1.8275	3.5953	3.107	3.256	1.3352	2.4775	2.7396	2.6128	3.0976	3.8406	2.4161	2.7107	2.8772	3.7466	2.3111	1.3946	3.0886	2.9489	3.5564	2.0699	2.7454	2.7838	3.1511	3.0773	3.5507	2.216	2.9242	3.0474	2.3812	3.5674	1.7866	1.8109	3.6762	2.6087	3.2392	3.245	2.5888	1.9294	1.9162	2.5494	3.2059	2.376	2.0968
-11.74	-11.003	-12.305	-12.425	-12.495	-11.712	-13.066	-11.426	-11.556	-11.41	-11.882	-12.334	-12.375	-10.308	-12.351	-11.639	-11.361	-11.771	-11.993	-11.27	-11.22	-12.277	-10.664	-10.255	-10.644	-10.336	-11.676	-11.487	-11.804	-13.017	-13.728	-11.941	-11.591	-11.532	-11.561	-11.147	-11.585	-11.218	-12.782	-11.414	-11.46	-11.014	-11.234	-11.383	-13.256	-12.493	-11.016	-11.284	-11.989	-13.152
4.464	5.1679	4.4561	6.5469	4.5537	4.1527	5.5584	5.828	5.8921	5.2149	5.5763	4.9078	5.7164	5.3783	6.4852	5.376	5.0927	4.2362	5.333	5.7762	4.5241	4.6101	6.2585	6.2077	5.7897	5.2403	5.858	4.7056	5.3914	5.8016	5.706	5.6251	5.8177	5.5983	5.21	5.4388	5.3641	6.1829	6.6173	4.8069	4.3807	5.5538	3.8266	6.1799	4.681	6.6204	4.5326	5.5702	5.148	6.2541
-21.671	-23.134	-22.29	-22.416	-22.78	-22.798	-22.057	-22.064	-23.407	-23.874	-22.423	-22.913	-22.6	-22.443	-22.097	-21.016	-23.882	-22.279	-21.894	-21.892	-22.329	-21.641	-22.964	-22.187	-21.701	-22.333	-22.039	-22.258	-21.5	-21.993	-21.79	-22.518	-21.921	-21.828	-22.349	-22.487	-20.776	-22.52	-21.254	-22.072	-21.964	-23.014	-21.879	-21.824	-21.676	-22.36	-22.355	-23.236	-21.141	-22.29
1.1317	1.9225	1.8191	2.341	1.4005	1.1142	1.6021	0.97974	2.2742	1.3477	1.825	2.4151	1.6796	2.0086	0.8912	1.9475	1.7579	1.9886	1.8723	1.294	1.5956	1.2624	1.061	2.2033	1.6321	0.54641	1.5101	1.9135	1.0367	1.3969	1.2428	1.5642	0.87296	1.2992	0.5479	1.3968	1.7458	1.7695	1.6105	2.0792	3.0344	2.2056	1.5242	2.4871	1.4317	1.3151	2.4164	1.0246	1.7714	1.8231
-0.26974	0.21374	0.48684	-0.42114	-0.51424	-1.3937	0.077412	0.16311	-0.45613	-0.87352	-0.050992	-0.013696	0.64178	-0.32623	-0.047844	-0.76928	0.076109	0.1081	1.0208	-0.2362	-0.080416	-0.41936	0.22257	-0.030912	-0.10951	-1.1252	-0.33762	0.40218	0.91261	0.50281	0.05773	1.1142	1.2043	0.49942	1.6538	-0.96427	-0.58752	-1.3395	-0.48482	-0.17803	-1.465	0.44809	-0.62324	-1.0987	-0.33548	-0.78276	-0.42194	0.18546	-0.023192	-0.12967
-22.051	-22.007	-22.298	-22.482	-21.956	-22.339	-21.853	-21.575	-23.354	-21.727	-23.082	-21.49	-22.632	-22.036	-22.634	-22.428	-21.464	-22.74	-22.538	-21.911	-22.157	-22.097	-21.769	-23.386	-21.876	-22.311	-22.085	-21.748	-21.918	-22.599	-21.704	-22.443	-21.783	-21.921	-21.183	-21.939	-22.34	-22.434	-21.211	-22.716	-21.573	-21.929	-22.421	-22.528	-22.022	-21.923	-22.433	-22.134	-21.766	-21.52
-5.6079	-6.3104	-5.0284	-5.9345	-5.642	-5.6789	-5.8673	-6.6523	-5.4192	-4.9138	-7.2532	-5.9663	-5.925	-6.0771	-5.7037	-6.0578	-6.8287	-5.1831	-6.0062	-5.8596	-5.0206	-6.6578	-6.195	-5.7259	-6.2845	-5.8904	-5.9149	-6.252	-5.8436	-5.5863	-5.1014	-6.2371	-6.9506	-5.7688	-5.8569	-5.365	-4.2118	-6.1202	-6.1408	-5.0172	-5.341	-5.8264	-4.9737	-4.8421	-4.8802	-7.0854	-6.124	-6.3422	-5.9763	-6.2852
-8.0428	-9.3462	-9.4391	-7.9081	-8.5392	-8.9945	-8.5182	-9.3672	-9.7326	-9.1155	-9.0136	-9.6988	-8.6924	-9.3748	-9.292	-9.6792	-10.559	-8.3456	-9.4139	-8.9182	-8.3094	-7.9563	-9.2333	-8.0785	-9.0893	-9.1512	-8.6498	-8.4723	-9.228	-10.048	-8.5877	-8.184	-9.0289	-8.4934	-9.0497	-8.8836	-9.7777	-9.8073	-9.512	-8.5194	-8.6839	-10.245	-8.5011	-8.9322	-7.4226	-8.0015	-9.5831	-9.1293	-9.5733	-8.6674
-4.0162	-3.2274	-3.506	-3.9688	-2.984	-3.784	-2.8913	-4.0638	-3.3509	-3.0973	-2.9421	-3.1943	-4.1489	-3.0208	-4.2675	-3.2424	-4.0077	-2.6114	-3.8749	-4.3966	-2.6541	-3.3131	-3.9415	-4.9737	-3.4315	-1.6748	-1.7991	-3.2184	-2.2432	-3.4381	-3.849	-4.1804	-3.1482	-2.9494	-3.4217	-3.9529	-4.1714	-3.1943	-3.1169	-3.0526	-3.0651	-3.1166	-2.6062	-2.9511	-2.8828	-2.1713	-2.9344	-3.6127	-4.0854	-1.8308
-9.9426	-7.9377	-8.9809	-9.3744	-9.3973	-8.6509	-9.0847	-9.3089	-9.6858	-9.3193	-9.8129	-9.0024	-8.723	-10.044	-8.8237	-9.2145	-8.4045	-9.4367	-8.7387	-8.262	-9.8659	-9.1071	-9.2783	-8.9624	-8.1546	-8.2541	-8.5969	-9.527	-8.9747	-9.3446	-8.7174	-7.9262	-9.2021	-8.1779	-9.4847	-9.5496	-8.4846	-8.0173	-8.3924	-8.4143	-9.0729	-9.4418	-9.3128	-8.8006	-10.108	-8.803	-8.8694	-8.6435	-8.8208	-9.8731
-1.7949	-0.9615	-1.6476	-0.83711	-1.5161	-0.97471	-0.75405	-0.48092	-3.3786	-1.4906	-1.2132	-1.242	-1.4345	-1.575	-1.5089	-1.4952	-1.4543	-0.91535	-1.8676	-1.6039	-1.7393	-1.1496	-0.71826	0.051412	-1.96	-0.6167	-1.9073	-0.82518	-1.8311	-1.2978	-1.7291	-1.3888	-1.8285	-1.3125	-0.84244	-2.0254	-0.7778	-0.81641	-2.3454	-1.4617	-1.9571	-2.1793	-1.669	-1.3207	0.0021031	-1.8118	-1.0473	-1.3681	-1.2938	-1.062
-3.5537	-2.747	-4.1757	-2.8603	-3.5833	-2.2981	-1.7391	-2.2151	-2.4339	-2.2899	-2.9072	-2.2656	-2.416	-3.1257	-2.4483	-2.355	-3.566	-1.5151	-2.63	-2.8541	-2.6583	-3.3993	-2.7956	-3.2623	-3.0816	-3.3467	-2.7748	-3.0468	-2.6578	-2.244	-2.4637	-2.1678	-3.2815	-2.2518	-2.0037	-3.1728	-2.6604	-1.7361	-3.1259	-3.2381	-2.3637	-1.9965	-1.1213	-2.8905	-2.6445	-1.1796	-2.4391	-2.647	-3.8688	-1.6523
-3.6256	-1.761	-2.362	-2.2354	-2.687	-3.1507	-3.2078	-2.5149	-3.0883	-3.7643	-3.8912	-2.3549	-2.4282	-1.6616	-2.7424	-1.605	-2.7566	-2.7369	-3.5185	-3.4833	-1.2485	-1.7161	-2.0767	-1.9845	-2.6387	-2.9498	-2.3556	-2.0974	-3.583	-2.9658	-2.3948	-3.904	-2.2594	-2.6268	-3.6272	-2.5739	-2.7774	-2.4827	-3.0863	-1.8087	-4.2924	-4.4111	-3.2372	-2.9915	-2.6862	-4.114	-1.5507	-1.7361	-1.9843	-2.815
-4.1946	-4.5079	-3.2105	-3.9398	-4.6987	-3.5352	-3.1282	-3.7781	-3.6963	-3.4974	-2.7781	-4.0104	-4.7214	-4.0033	-3.2012	-3.8975	-4.7249	-3.441	-4.1364	-2.0522	-3.8654	-3.8762	-4.5951	-3.2448	-3.5717	-3.3329	-4.2297	-4.9856	-3.565	-1.8734	-3.7436	-2.2997	-4.1313	-2.7575	-2.7873	-3.6361	-2.9562	-3.319	-4.297	-4.2587	-3.2954	-2.0481	-3.1378	-3.4565	-3.9708	-4.2581	-4.0284	-4.8115	-3.6287	-3.9036
-8.8925	-8.2279	-8.2589	-9.8182	-9.5076	-8.3589	-9.5002	-8.3417	-10.031	-9.0904	-9.2448	-8.9873	-8.3923	-7.7131	-8.164	-9.4831	-8.6389	-9.8815	-8.2529	-9.864	-9.616	-9.6768	-8.4816	-9.2474	-8.946	-8.8313	-7.6457	-8.2136	-9.3411	-9.1203	-9.8631	-7.719	-8.6274	-9.6448	-8.7571	-7.9829	-9.4996	-8.7171	-8.4326	-8.3709	-8.2502	-9.2383	-8.4928	-9.0667	-8.9585	-8.6356	-8.3931	-9.2358	-9.7323	-8.3499
-4.0453	-3.7418	-4.095	-3.8952	-3.1477	-3.013	-3.5832	-2.6707	-4.7851	-3.1476	-3.2831	-3.3433	-3.1364	-4.1677	-3.5596	-3.0764	-2.9503	-3.3516	-3.4414	-4.076	-3.4274	-3.7283	-4.1539	-4.061	-3.2	-2.7291	-3.1671	-2.8402	-3.6529	-2.466	-4.7322	-4.3414	-4.3881	-3.7992	-3.5193	-2.6176	-3.0993	-4.0871	-3.1018	-3.9573	-4.6841	-3.0139	-2.1164	-3.4095	-3.792	-3.8399	-3.4342	-2.8651	-3.8376	-3.1185
-2.8226	-2.795	-2.1247	-2.1275	-3.186	-0.8081	-3.0497	-3.367	-3.1021	-3.1587	-2.4854	-2.0961	-1.3405	-2.587	-2.8796	-2.4553	-3.3119	-2.7581	-1.4933	-3.0634	-2.8999	-2.7512	-2.2703	-2.9641	-1.8454	-1.7294	-1.9297	-1.7853	-3.276	-2.8987	-2.7005	-2.9492	-3.2303	-2.3856	-2.6736	-1.7853	-2.41	-2.1565	-3.937	-1.8654	-3.1207	-3.5721	-2.2843	-1.5944	-2.2702	-2.7643	-3.4251	-2.7402	-2.7347	-2.3888
-2.7283	-2.3637	-3.0811	-1.3836	-1.4831	-2.4755	-2.2768	-2.1164	-3.0333	-2.4679	-2.8238	-2.277	-2.0585	-3.5485	-3.5908	-2.0696	-2.9665	-3.1092	-1.9779	-3.0434	-2.8055	-3.3077	-3.2573	-2.2857	-2.37	-2.3212	-1.8727	-1.9833	-1.9373	-2.9786	-2.257	-2.2549	-2.3465	-1.8538	-2.7617	-2.4689	-2.058	-1.8556	-3.1298	-1.5108	-1.714	-2.5331	-2.44	-3.6673	-3.0338	-2.1691	-2.4762	-1.6319	-3.084	-2.0878
-3.2442	-4.6184	-3.084	-3.4732	-3.2268	-3.8727	-2.344	-4.4288	-4.1423	-2.9528	-3.86	-3.088	-2.6238	-3.7	-2.7444	-3.0645	-2.4741	-2.84	-3.7668	-3.6206	-4.3858	-4.0359	-3.4402	-3.669	-2.1745	-3.8205	-1.9907	-2.8631	-3.4191	-2.8353	-2.0195	-2.5424	-3.0812	-2.5802	-2.2955	-3.2446	-2.7148	-3.1243	-2.2555	-3.4331	-2.8683	-2.9518	-2.8127	-2.43	-2.3896	-2.9099	-3.6065	-3.8517	-3.4098	-4.024
-4.3752	-4.0873	-4.7377	-4.1071	-4.7875	-4.8943	-5.4156	-4.6233	-4.3466	-4.4316	-5.6091	-4.5969	-4.7029	-4.048	-4.8517	-4.3386	-4.4026	-4.4074	-3.2385	-4.6586	-4.442	-5.3943	-5.5108	-5.098	-4.4753	-4.3838	-5.4354	-3.8129	-4.0739	-4.5467	-4.4771	-5.4171	-5.8269	-4.8614	-3.9001	-4.9799	-3.2377	-3.793	-5.2165	-5.9607	-4.2874	-4.4663	-4.5832	-3.4229	-5.4536	-5.0689	-4.0926	-5.3386	-4.8311	-4.114
2.4366	3.1341	3.0279	4.1348	2.3475	1.8199	2.2173	3.3904	2.6517	1.9076	2.8739	4.9175	3.8227	3.5155	2.9944	3.1384	4.2744	4.0077	4.2327	2.9105	2.8377	2.7717	3.07	3.8916	3.9865	1.9509	3.8191	2.7927	2.8426	3.3075	3.2704	2.8888	3.0073	2.5716	2.6705	2.3527	2.8346	2.3264	3.7816	3.3888	3.6661	2.8377	2.8506	2.8566	3.1025	2.0952	2.831	3.2105	4.1654	2.7704
5.0474	5.4702	5.2503	5.593	4.9578	4.4204	5.0388	5.1384	4.6805	4.8458	5.0555	3.8786	4.9784	4.6661	4.2369	4.779	4.7279	4.6526	5.3396	4.8581	6.0647	5.5767	4.3711	4.441	4.9515	5.2772	5.0656	4.5519	4.2343	4.6953	4.6714	5.1272	5.134	5.1885	5.0079	2.7754	5.4947	4.8802	5.52	5.042	5.449	4.1172	4.6637	5.6271	4.2727	5.1929	5.5802	5.4181	4.3684	4.8568
5.6137	5.9089	5.0017	5.8992	5.2996	3.8179	3.9959	5.8445	5.6687	3.9825	4.7011	4.3561	5.2276	4.402	5.1368	5.4641	4.5419	5.0743	5.6016	5.8812	5.6417	4.8583	4.2144	5.7435	4.4915	4.6029	4.5725	4.2336	4.4471	4.6651	5.7387	4.9031	5.134	4.3556	5.8191	5.8927	5.265	5.2773	4.6329	4.9636	4.2101	4.1497	3.8034	4.1047	5.311	4.263	6.0582	3.8223	5.8725	4.4567
6.4649	6.4795	5.029	6.7669	5.3949	6.8124	7.0417	6.8673	6.5637	7.8676	6.9117	8.2424	7.4359	7.0051	6.5219	7.8232	6.4944	6.7285	6.7011	7.4174	6.292	6.7337	6.6319	7.5222	6.7413	7.6483	5.9205	7.0687	6.5447	7.0261	7.0997	6.2929	6.7212	7.3352	5.5749	6.9311	6.2724	6.916	6.9622	6.8862	6.8794	6.9091	6.0391	6.8084	6.5891	6.2054	5.977	7.1228	7.025	5.9725
-21.796	-22.771	-23.05	-22.553	-22.196	-22.401	-21.824	-21.604	-22.15	-21.782	-23.119	-23.161	-21.55	-22.398	-22.145	-22.625	-22.673	-21.657	-22.407	-21.881	-22.808	-21.694	-22.64	-22.426	-20.823	-21.63	-21.87	-23.212	-22.316	-22.521	-21.734	-22.671	-21.655	-22.78	-23.849	-22.303	-21.697	-22.602	-21.585	-22.759	-22.31	-22.28	-23.546	-20.629	-22.108	-21.144	-21.714	-23.36	-22.34	-21.521
0.41999	2.598	1.4343	1.1388	0.16782	0.17669	0.60562	1.7652	1.4178	1.2105	1.3718	0.58549	0.92632	1.133	1.0658	0.81717	1.6845	0.44973	0.99913	0.077124	1.8181	0.5174	0.54053	1.8115	1.2445	1.4346	0.24743	0.90099	0.49281	1.183	1.3085	1.8739	1.1532	1.4051	0.56863	1.4781	1.1562	-0.07323	1.5678	1.5328	-0.011791	1.2595	1.9787	1.0739	2.1122	1.2016	0.88892	0.64583	2.8927	1.5988
-10.029	-9.78	-10.001	-10.109	-9.2883	-8.6773	-8.9759	-9.5911	-9.0916	-8.9271	-8.871	-8.9252	-9.3442	-10.707	-9.1594	-9.2519	-9.5054	-10.096	-9.4366	-8.6572	-8.5036	-8.4703	-9.5055	-8.9019	-9.5857	-10.234	-9.5434	-8.8923	-9.5364	-9.9525	-10.252	-8.0697	-8.4158	-9.2229	-8.7571	-9.388	-9.6813	-7.8264	-9.1933	-10.19	-8.6841	-10.598	-9.6413	-8.5755	-9.291	-8.5467	-9.5813	-8.8131	-9.5281	-8.9873
-1.8246	-2.168	-1.5704	-1.89	-2.4498	-1.9446	-1.7941	-2.8208	-1.6824	-1.3437	-1.8208	-2.5072	-1.0555	-0.65409	-1.9255	-1.1099	-0.69399	-2.2001	-1.0952	-1.5166	-2.2588	-1.7761	-1.9705	-2.6108	-1.1018	-2.3001	-2.002	-1.9236	-1.3573	-1.9407	-1.6883	-1.7194	-0.98632	-1.6122	-1.1927	-1.917	-2.1676	-2.0867	-2.162	-1.0752	-2.0303	-1.5946	-2.4293	-1.5435	-1.8749	-1.3159	-2.2671	-0.29736	-1.955	-1.6798
-1.5306	-2.737	-0.69081	-1.0418	-1.2411	-2.335	-0.68838	-1.8591	-1.1435	-2.2103	-0.97649	-2.5396	-1.423	-2.0355	-1.0367	-2.718	-2.1498	-1.7209	-1.5524	-2.1783	-0.23137	-2.0481	-2.2153	-1.3243	-0.76776	-2.2564	-2.5104	-1.8084	-3.2385	-1.828	-2.7447	-2.9389	-1.3045	-1.3894	-2.015	-2.703	-1.6663	-1.3877	-1.5225	-2.5638	-2.0069	-2.4855	-2.832	-2.328	-2.0054	-0.68386	-1.1646	-2.4324	-3.3829	-0.57815
-5.5926	-4.8419	-6.2965	-6.0103	-4.8565	-5.7955	-5.6352	-6.2056	-5.5008	-5.2708	-5.3018	-6.0401	-5.5748	-4.7176	-5.6803	-4.9295	-5.7375	-5.6253	-5.2565	-5.1204	-5.1741	-6.3535	-6.0883	-4.8384	-6.0177	-4.9383	-4.9505	-6.6643	-4.9404	-5.5707	-7.1844	-5.8963	-6.0997	-4.2904	-5.3356	-5.9872	-6.9499	-5.5501	-4.6301	-5.0628	-5.6806	-5.781	-5.2894	-6.1423	-5.7286	-4.6927	-5.4299	-5.2222	-6.4422	-5.7043
-3.0072	-2.6297	-2.4066	-4.9433	-3.5872	-3.8576	-2.8405	-2.4202	-2.9433	-4.7008	-3.2776	-3.7121	-2.97	-2.8259	-3.7725	-3.6339	-2.5641	-3.5512	-4.3764	-3.7038	-3.0866	-2.8063	-2.8378	-4.5805	-3.9797	-1.7495	-3.997	-3.4545	-3.5291	-4.5241	-3.1076	-3.1419	-4.2733	-2.5968	-3.2531	-4.0571	-3.9265	-3.3445	-4.1249	-3.5417	-4.4012	-3.0954	-3.2313	-4.6776	-3.1081	-3.562	-3.5574	-3.9525	-3.232	-3.4164
-2.2513	-2.5791	-1.6289	-2.066	-1.3726	-2.2765	-0.69677	-2.0004	-2.6691	-1.6968	-1.7245	-2.6135	-2.1949	-3.2757	-2.8552	-1.6658	-1.8905	-1.7002	-2.7117	-2.326	-1.5999	-2.3674	-1.3602	-0.87373	-1.1717	-2.235	-2.1945	-2.4205	-1.593	-1.5362	-2.0708	-2.4755	-2.7323	-2.0263	-1.3518	-1.3615	-2.2827	-2.3089	-2.2304	-1.2133	-2.5892	-1.3775	-3.0918	-1.8701	0.043786	-1.5783	-1.4916	-2.4304	-1.6721	-1.9699
-0.91795	-0.44484	0.041551	-2.442	-0.69478	-2.4224	-1.3686	-1.6858	-1.0345	-3.7873	-1.434	-0.8011	-1.7598	-1.589	-1.3457	-2.4488	-2.3141	-0.51462	-2.3862	-1.3455	-1.6415	-0.51099	-0.77036	-1.5437	-0.77381	-0.1544	-1.8415	-1.1124	-1.1993	-1.3419	-2.0574	-0.73069	-1.6436	-1.8818	-0.89849	-1.4077	-1.7534	-1.3671	-0.90983	-1.098	-1.276	-0.7914	-1.6399	-1.3705	-1.1597	0.14752	-0.86882	-2.3249	-1.7673	-0.9106
-4.217	-5.0396	-5.3961	-4.8636	-3.935	-4.5695	-4.3471	-5.9038	-5.3258	-3.8459	-5.1918	-5.0665	-4.2999	-5.1744	-3.0739	-5.6482	-5.5375	-4.7835	-3.9706	-5.7712	-4.216	-4.6714	-3.9151	-5.3621	-4.2307	-4.5551	-4.8849	-4.3577	-5.9715	-4.0266	-4.6134	-4.6509	-4.4747	-3.5257	-3.8748	-5.0622	-4.9252	-5.7258	-4.8345	-4.3771	-4.5482	-4.7475	-5.3354	-4.9992	-5.1276	-4.6302	-4.4243	-3.5667	-5.8259	-3.9806
-14.808	-14.891	-14.901	-14.627	-15.745	-14.262	-15.01	-14.712	-14.595	-14.138	-14.389	-14.813	-15.454	-14.889	-13.952	-13.846	-15.803	-14.28	-15.54	-15.227	-14.643	-13.717	-15.681	-14.73	-15.173	-15.021	-15.628	-13.57	-14.588	-14.162	-14.771	-14.522	-14.422	-15.074	-14.642	-13.66	-15.041	-14.645	-15.841	-14.575	-14.874	-13.739	-14.497	-14.376	-14.461	-15.911	-14.941	-14.308	-15.03	-14.634
-3.8085	-2.2174	-3.0241	-3.4442	-3.743	-3.5417	-4.596	-2.2666	-2.1121	-2.3199	-4.1898	-1.6722	-2.9432	-3.826	-2.1821	-3.2491	-4.1321	-2.6779	-3.9369	-2.7488	-3.5199	-2.7171	-3.0322	-2.5425	-4.492	-2.892	-3.1143	-2.7698	-3.2237	-3.5309	-3.2029	-2.6384	-2.6787	-3.8745	-2.2136	-3.4407	-4.011	-2.3501	-2.1787	-2.145	-3.6673	-3.1898	-2.1937	-3.4498	-2.9398	-2.8638	-3.635	-2.7284	-3.5981	-2.7702
-0.97347	-1.0811	-0.53107	-0.86772	-1.7374	-0.40963	-1.2415	-1.3332	-1.8821	-0.77559	-0.80985	-1.532	-0.8798	-1.1032	-2.2511	-1.3946	-1.467	-1.1305	-1.3057	-1.9086	-1.2725	-1.2142	-0.10241	-1.2558	-1.0364	-1.4063	-1.1325	-0.094842	-0.59977	-1.4133	-1.0226	-0.69518	-1.7629	-1.2159	-0.71104	-1.6234	-0.97419	-0.70961	-0.49436	-1.1883	-0.88238	-1.6284	-0.15917	-1.4152	-1.1068	-0.78303	-1.4392	-1.9517	-1.0455	-1.5566
-13.081	-13.143	-12.974	-11.53	-13.3	-12.094	-12.905	-13.244	-12.651	-12.945	-12.243	-13.029	-11.827	-12.51	-12.202	-12.694	-12.671	-12.821	-13.647	-13.583	-13.35	-12.371	-13.442	-11.743	-12.988	-13.851	-13.284	-12.769	-13.079	-13.345	-12.078	-12.895	-13.22	-12.087	-12.951	-12.182	-12.173	-12.326	-12.148	-12.935	-11.701	-12.842	-12.398	-13.01	-13.381	-13.236	-11.812	-13.376	-12.935	-14.021
-8.7723	-9.1118	-10.475	-8.882	-8.5009	-8.8583	-8.7607	-9.0343	-8.6066	-9.0801	-9.7281	-9.8751	-9.4891	-8.4492	-9.6849	-9.625	-8.6561	-8.8809	-10.109	-8.6352	-9.6112	-9.1828	-9.8136	-8.3508	-9.7774	-9.36	-9.0028	-9.4215	-9.707	-7.8279	-8.171	-10.054	-8.9212	-9.3298	-10.481	-9.9177	-9.7603	-9.379	-9.8949	-9.7914	-8.7795	-10.211	-9.2402	-9.5725	-9.5897	-9.9318	-9.6018	-10.783	-9.2578	-9.2078
-5.4163	-6.526	-5.8649	-6.0546	-6.1447	-6.7879	-7.5311	-6.4665	-5.2112	-5.5809	-5.9466	-6.9965	-6.9682	-6.9596	-6.4131	-6.0018	-5.7784	-6.678	-6.7343	-8.107	-6.0351	-7.318	-7.6952	-6.9697	-5.6601	-7.4921	-6.6116	-5.9618	-4.9715	-6.1687	-6.7222	-6.0383	-5.7362	-5.1889	-6.2784	-6.5133	-5.4082	-6.3761	-6.6102	-6.6228	-6.6806	-6.2466	-6.7193	-6.4296	-6.1425	-6.4469	-5.5106	-7.341	-6.2694	-7.4643
-8.1051	-10.123	-9.0388	-9.6283	-8.0553	-9.5454	-9.2898	-8.8884	-9.1255	-8.8492	-10.179	-10.945	-8.9848	-9.33	-8.7041	-8.8557	-7.8702	-8.6396	-8.715	-9.5046	-9.5414	-9.2757	-8.9316	-8.912	-9.6461	-9.4699	-9.221	-9.1027	-8.6814	-8.9114	-9.425	-8.6601	-9.4447	-8.989	-8.6341	-8.7418	-8.6438	-9.9488	-8.6053	-8.5074	-9.282	-8.8586	-8.6437	-9.7643	-9.5779	-8.5122	-8.541	-8.0275	-8.272	-8.961
0.91523	1.1191	1.5946	0.81637	2.1738	1.3728	1.3226	-0.091021	0.94998	1.9642	0.053682	1.4417	0.17106	1.9509	0.63232	1.3304	1.9399	1.8782	1.6261	2.0746	1.1976	0.28639	0.77857	1.3146	1.6603	2.2538	0.20477	0.12262	1.8386	1.8599	0.83494	0.61269	1.7215	0.51682	0.87275	0.90633	1.1762	1.036	2.3178	1.6044	1.2148	0.12866	1.4913	2.2975	1.9143	0.91743	0.7348	1.2321	1.0943	1.308
-4.8665	-4.9021	-6.2782	-5.942	-4.8954	-4.637	-5.905	-4.4875	-6.0256	-4.0854	-5.8767	-5.3	-6.3074	-5.367	-4.5978	-5.9078	-5.322	-5.0197	-5.139	-6.5766	-6.1734	-5.8509	-5.9432	-5.4917	-5.2956	-5.9975	-4.8611	-6.0872	-5.5922	-5.3928	-5.8579	-6.8962	-5.3819	-4.9748	-4.9083	-6.1412	-5.3435	-5.7776	-5.8288	-6.2738	-5.3963	-5.4978	-5.3524	-6.8847	-5.175	-5.786	-4.5912	-5.1097	-5.4872	-6.0791
-12.294	-11.813	-11.521	-11.835	-12.033	-12.335	-11.228	-12.655	-11.797	-11.99	-12.278	-11.898	-12.205	-11.007	-12.951	-12.137	-11.297	-11.45	-11.95	-11.958	-11.481	-11.072	-10.412	-12.639	-12.553	-12.073	-11.393	-12.254	-12.379	-10.868	-13.324	-11.918	-11.238	-11.273	-12.242	-12.099	-11.813	-13.421	-11.001	-11.379	-12.37	-11.064	-11.901	-12.744	-12.506	-12.768	-12.044	-11.391	-11.74	-11.674
-1.8608	-0.56884	-1.8376	-1.631	-0.87791	-1.4228	-1.8676	-0.072139	-2.3416	-1.8074	-0.38547	-2.4515	-1.8692	-1.4621	-2.0354	-1.042	-0.59263	-2.5758	-1.9302	-1.9877	-1.2362	-1.1994	-1.4266	-0.92865	-2.6204	-0.89071	-1.9474	-1.3697	-0.6992	-1.4412	-2.6145	-1.335	-1.1215	-1.2387	-1.7478	-0.90915	-1.7904	-1.4791	-0.76014	-2.1629	-1.3098	-2.0524	-0.81318	-0.82817	-1.1935	-2.9339	-1.9626	-1.5115	-0.35619	-0.88862
-22.393	-22.005	-22.172	-22.588	-22.194	-23.232	-22.633	-22.305	-22.178	-22.966	-22.243	-20.949	-21.817	-21.463	-22.331	-22.209	-22.952	-22.788	-22.918	-22.162	-21.41	-22.638	-22.129	-21.34	-22.625	-21.392	-21.514	-23.188	-21.762	-22.84	-22.772	-23.327	-22.102	-22	-22.111	-22.553	-21.739	-22.122	-22.319	-22.828	-22.344	-21.329	-21.408	-22.205	-22.286	-21.686	-22.706	-21.783	-22.879	-23.336
-3.6147	-2.698	-1.5368	-3.3072	-3.0473	-1.5649	-1.7021	-2.9164	-2.1451	-2.8112	-2.9173	-1.1822	-2.5784	-2.5198	-2.9607	-2.5739	-1.6002	-1.8384	-1.4679	-3.1507	-2.5172	-3.2807	-3.4325	-2.4511	-2.0575	-2.3737	-3.2329	-2.7529	-2.6053	-1.6011	-1.8975	-3.1162	-2.4824	-1.8273	-3.9181	-2.123	-1.7834	-3.1442	-1.9995	-2.0486	-1.9815	-3.0697	-2.2565	-2.996	-3.0754	-2.7649	-2.0293	-3.1219	-2.8738	-4.2116
-3.8911	-2.0952	-3.4763	-1.1879	-3.312	-3.2179	-2.4514	-4.0345	-3.2619	-2.6891	-3.1676	-2.9295	-4.287	-3.0187	-2.7744	-4.2142	-3.2351	-2.8971	-3.1613	-3.6709	-2.483	-3.0438	-2.95	-4.1881	-2.9794	-3.1253	-2.7004	-2.9299	-3.8323	-4.1445	-3.9946	-3.9257	-4.236	-4.5132	-2.6767	-2.5114	-2.8696	-3.3953	-2.9795	-3.0642	-3.5353	-2.7916	-2.4072	-2.9425	-2.0593	-2.608	-2.539	-3.4853	-3.5521	-2.6181
-3.426	-3.6524	-4.005	-3.9832	-4.1214	-3.7813	-4.672	-4.6849	-4.577	-2.5827	-4.4204	-4.6698	-5.265	-2.7201	-2.8989	-4.7398	-4.4842	-3.6102	-4.5667	-3.887	-5.2082	-4.7559	-5.1094	-4.7021	-3.1619	-3.3383	-4.3086	-3.8617	-3.3321	-4.2584	-3.0426	-5.6493	-5.3914	-3.8318	-3.6431	-4.7686	-4.3406	-4.4775	-3.8323	-4.6548	-4.7688	-3.7693	-3.8088	-4.2673	-4.4899	-3.0812	-4.0503	-3.6293	-4.7493	-4.3814
-10.106	-11.153	-10.52	-11.174	-12.029	-10.737	-10.198	-10.203	-9.9491	-10.799	-11.424	-11.152	-10.677	-11.429	-10.546	-10.157	-10.791	-10.604	-11.533	-10.403	-11.143	-10.444	-12.289	-10.975	-9.7534	-9.9182	-10.777	-11.03	-10.255	-11.659	-12.991	-11.039	-10.387	-11.091	-10.742	-11.696	-11.946	-11.626	-10.041	-10.684	-10.362	-10.335	-10.434	-9.4516	-11.614	-11.076	-10.814	-12.027	-10.951	-10.64
-2.4699	-2.0815	-1.9726	-2.9491	-1.3859	-2.1447	-1.9274	-2.9753	-2.4112	-2.2777	-1.4025	-3.1826	-2.538	-3.5765	-2.7043	-2.2681	-1.7976	-2.6762	-2.2154	-2.8611	-2.467	-2.6548	-3.2017	-2.8693	-1.7348	-2.1407	-3.4815	-3.4117	-1.2059	-1.4756	-2.3379	-2.0612	-1.7258	-2.2226	-1.7035	-3.3096	-1.4034	-1.7215	-1.9212	-1.7655	-2.579	-1.7424	-2.4565	-1.9615	-2.5927	-2.3796	-2.5721	-3.3802	-2.5994	-2.4734
-13.499	-13.22	-12.019	-13.483	-14.288	-13.242	-12.453	-12.539	-13.636	-14.262	-11.572	-12.487	-13.731	-14.052	-14.157	-13.707	-14.155	-13.483	-12.466	-12.689	-12.923	-13.195	-13.352	-11.399	-12.358	-12.676	-12.794	-12.984	-13.309	-12.688	-13.924	-13.614	-13.033	-13.951	-13.042	-12.039	-13.309	-14.631	-13.507	-12.411	-12.506	-12.273	-14.468	-13.321	-13.257	-13.149	-12.528	-12.193	-13.989	-12.894
-4.7518	-5.3922	-4.6158	-5.069	-4.9314	-4.785	-4.9373	-4.714	-4.8484	-5.6035	-5.1627	-5.8003	-5.5491	-5.2297	-4.7114	-5.3244	-3.9731	-4.3624	-5.0995	-4.8429	-4.6014	-5.2249	-4.647	-3.5176	-4.8477	-5.3621	-5.7004	-4.0706	-4.7447	-4.7706	-4.8187	-4.7676	-5.4411	-5.167	-4.3661	-4.3308	-4.7114	-5.8519	-4.1992	-5.5146	-5.8014	-4.5774	-5.7854	-5.5007	-4.5943	-4.2809	-4.499	-4.5112	-5.2189	-5.6131
-6.7619	-6.5948	-7.1829	-6.9829	-5.989	-6.4873	-5.8655	-5.5361	-7.4599	-6.1485	-6.2822	-6.2833	-6.0577	-6.2508	-5.7914	-6.1459	-7.0736	-6.0962	-6.5006	-7.2061	-7.0749	-6.0423	-6.8015	-6.5675	-5.4521	-6.6096	-5.9915	-5.7389	-6.079	-6.2493	-7.0067	-7.1258	-6.0037	-6.0503	-6.229	-6.8792	-6.26	-7.5863	-6.7111	-6.7232	-6.3278	-6.293	-6.4959	-5.823	-6.1687	-7.324	-6.3637	-6.3195	-6.3858	-7.1278
0.017436	1.1023	-0.345	0.37978	0.57432	0.11043	0.82198	0.47747	0.0084838	-0.077743	0.17049	-1.1704	-1.1138	-0.031029	0.68904	-0.20816	-0.15305	0.63665	1.0442	0.34512	0.29957	0.52262	1.0604	0.97822	-0.63964	1.2775	0.072418	0.67916	1.3099	0.30955	0.18527	1.2432	-0.5501	0.071954	0.34902	-1.1903	0.47767	-0.17998	0.27462	-0.89726	1.4478	0.39997	1.136	1.1312	-0.11285	0.467	0.60638	-0.16153	0.026175	-1.2894
2.963	3.4698	1.8947	3.474	3.8015	3.2272	1.4016	3.9531	3.5008	1.8044	3.2561	1.3282	2.4587	1.782	3.3698	2.5684	1.9763	1.4611	2.4758	1.883	3.3891	3.0886	3.4509	2.1303	3.3405	1.6513	3.2402	2.1269	1.7128	0.47576	3.4599	2.945	2.0745	2.1603	1.6522	2.4396	2.6074	3.5949	2.0536	3.7496	1.7722	1.8616	3.3249	2.6129	2.2378	2.5537	2.2078	2.4825	3.8396	2.4613
-10.955	-11.774	-12.068	-11.622	-11.176	-12.56	-11.061	-12.017	-12.122	-10.95	-11.42	-12.886	-12.171	-11.635	-11.116	-11.019	-11.728	-10.701	-12.065	-11.638	-11.076	-12.043	-11.92	-11.625	-13.193	-12.836	-11.871	-11.397	-12.068	-10.864	-11.939	-11.9	-11.582	-11.574	-12.018	-10.908	-12.071	-11.757	-10.313	-11.388	-12.318	-11.582	-11.538	-11.511	-9.7668	-11.075	-11.451	-12.012	-12.094	-11.39
-1.0834	-1.1002	-1.1053	-1.1356	-1.8583	-2.1289	-1.2032	-2.1004	-1.605	-0.50028	-1.792	-2.2912	-1.4983	-2.2175	-1.1871	0.024505	-0.84105	-2.2728	-1.3588	-1.8597	-1.4406	-1.3354	-0.1569	-1.4555	-2.0676	-1.3559	-2.5403	-1.5183	-0.70456	-2.3372	-1.6914	-1.1442	-2.8569	-0.45629	-1.1362	-1.1014	-1.4297	-1.1434	-1.0958	-0.79488	-1.1365	-0.5203	-0.97786	-0.46034	-1.531	-0.98146	-2.1837	-1.0434	-1.7891	-0.72689
-5.8213	-5.5734	-5.4762	-6.1212	-5.5746	-7.0572	-5.8213	-7.1492	-4.3699	-6.2849	-6.3996	-6.7343	-5.4063	-5.86	-6.0419	-5.8209	-5.347	-4.9429	-4.2081	-5.7838	-6.6	-6.9784	-6.5232	-5.6844	-5.6666	-5.9637	-5.6517	-5.0142	-6.5219	-5.4888	-6.3672	-6.5465	-5.9383	-6.3721	-6.4575	-5.5976	-5.7836	-6.2753	-5.4875	-5.9554	-6.7132	-5.9108	-4.6123	-5.7519	-5.8731	-3.7333	-5.2351	-4.9467	-5.6407	-6.6764
-4.6427	-4.4882	-3.8783	-4.3554	-4.3286	-5.1911	-5.5386	-4.8431	-3.9085	-5.1655	-4.1705	-5.3777	-4.7286	-4.3921	-4.3626	-5.2294	-2.9855	-4.7097	-5.7079	-4.7008	-3.4668	-3.6432	-4.1402	-5.2534	-4.8822	-5.2151	-5.6855	-4.6742	-4.6094	-5.3182	-4.1751	-3.7288	-4.0889	-4.5845	-3.6956	-3.7966	-4.4314	-5.1887	-5.7006	-3.305	-4.7434	-4.7219	-5.011	-6.0926	-5.1572	-5.8158	-4.8608	-4.8685	-4.3663	-3.9936
-7.5172	-8.9772	-7.8455	-6.3646	-7.4901	-6.7027	-7.6703	-7.3477	-7.6326	-7.4921	-7.1941	-6.4131	-7.5379	-7.6208	-7.1843	-7.7634	-7.6988	-7.4353	-8.0406	-7.3834	-8.2129	-7.804	-7.4704	-6.3241	-7.0795	-8.6159	-8.5522	-8.0392	-6.7918	-7.0134	-8.8338	-7.8395	-6.1943	-7.4323	-9.0781	-7.3986	-8.5366	-7.4968	-7.337	-6.9715	-6.572	-8.8887	-7.3354	-6.9603	-6.5626	-7.0558	-8.3124	-7.6441	-7.2953	-8.0676
-12.164	-11.761	-11.078	-10.834	-11.626	-11.449	-11.436	-11.86	-12.049	-11.323	-11.052	-10.802	-10.32	-10.448	-11.451	-11.97	-11.682	-11.284	-10.394	-11.88	-10.552	-11.288	-11.696	-10.513	-11.666	-11.638	-12.201	-11.783	-11.309	-11.719	-11.626	-10.674	-12.006	-12.024	-11.863	-12.299	-10.92	-11.34	-11.988	-11.149	-10.737	-13.458	-11.802	-11.154	-10.802	-11.216	-11.154	-11.585	-11.586	-12.864
-1.7613	-2.254	-0.57082	-1.7297	-0.94653	-2.2026	-2.2706	-2.2068	-1.5823	-2.8269	-1.4915	-1.197	-1.4407	-1.6428	-2.0436	-1.6784	-1.4654	-1.147	-1.4331	-1.8948	-2.2077	-1.9712	-1.1457	-1.2338	-2.8861	-1.9234	-0.19181	-1.8789	-2.2846	-1.7634	-2.3633	-1.3955	-0.65591	-1.6291	-2.9791	-1.9997	-2.1197	-1.5692	-1.9023	-1.4596	-1.9806	-2.2824	-0.89245	-3.1713	-1.7583	-2.3957	-2.09	-0.27137	-2.259	-1.4474
1.2959	1.8361	1.2297	2.7079	1.1413	0.83113	1.3425	2.4072	1.5501	1.2179	2.2008	1.2721	2.3574	1.5565	3.0949	0.93902	1.7224	2.3553	1.1773	0.89935	1.7482	2.778	2.3034	1.7305	1.8304	1.6638	0.56337	1.904	1.7804	1.5975	2.3188	1.8716	0.90936	1.6684	1.147	1.6548	1.5301	0.82082	1.3504	1.6882	0.76717	1.7321	1.8825	2.2621	2.7782	1.1782	1.1487	1.8883	3.2541	1.8164
-1.3478	-1.4248	-1.8352	-0.69479	-1.6428	-0.9695	-0.88551	-1.6735	-0.94776	-1.3605	-0.45711	-0.95517	-1.7086	-0.65148	-1.0809	-1.8686	-1.0542	-1.4368	-1.0101	-2.2435	-1.1838	-1.1756	-1.6609	-1.5115	-0.72055	-1.8994	-2.1253	-0.16887	-1.8677	-1.0691	-1.2448	-0.3545	-1.9674	-1.0143	-1.9823	-0.83831	-1.4048	-1.0099	-1.352	-0.37659	-2.1047	-1.0686	-1.0395	-1.0019	-1.5786	-1.6105	-2.0787	-1.0824	-2.1498	-2.027
-0.52105	0.033712	0.087075	0.18779	-0.020253	0.76631	0.53036	0.38844	-1.0242	0.48396	0.4828	0.8685	0.96784	0.54941	0.013047	-0.43566	0.22739	0.099742	0.53035	0.68515	-0.21549	-0.031843	-0.62841	0.44813	-0.66074	-0.62708	-0.32774	0.19359	-1.0802	-0.29606	1.1148	-0.58944	-1.0408	0.23679	-0.25153	-0.012936	-0.73758	-0.61951	1.3272	0.39997	0.54148	-0.38569	0.11032	-0.43738	0.66984	-0.55969	-0.24157	-1.3958	0.10548	-0.44962
-8.7943	-10.109	-8.5982	-9.5819	-8.958	-8.7694	-8.9507	-9.4394	-8.7698	-9.0499	-8.3435	-8.4867	-8.7522	-9.1236	-8.6099	-9.6733	-9.8123	-7.8572	-9.623	-8.8028	-9.7838	-9.9044	-8.4997	-8.8762	-8.3486	-8.9979	-10.176	-9.5674	-9.0128	-8.5831	-9.6747	-8.4319	-9.6246	-9.4939	-8.6277	-9.7162	-10.335	-8.4291	-8.0657	-8.6649	-10.148	-8.9773	-9.366	-9.0561	-8.432	-8.2194	-8.0376	-8.5516	-9.5604	-9.4773
-3.7485	-2.2366	-3.4928	-2.4113	-3.0202	-3.4607	-4.1252	-1.995	-2.0941	-2.6362	-4.0856	-3.7718	-3.0917	-2.1706	-3.0676	-2.7543	-1.8087	-2.1628	-3.6955	-2.3764	-3.268	-4.2483	-4.2814	-4.0426	-2.3595	-3.28	-3.1573	-3.0285	-2.7565	-2.9162	-3.0187	-4.2343	-2.7465	-2.7125	-3.079	-3.1297	-3.2989	-2.9717	-4.027	-3.7487	-3.2354	-4.0325	-3.045	-3.6095	-3.7275	-3.1901	-2.7995	-3.3906	-3.5342	-2.9001
9.266	8.4651	8.8673	9.6602	10.087	8.8182	9.5439	7.6472	8.6011	8.7738	8.5867	7.6024	8.4104	8.5936	9.6522	9.8384	9.7228	8.238	8.7612	7.5588	8.845	7.9391	7.886	8.2389	9.8827	9.2089	7.9378	8.8512	9.5125	7.8011	9.0268	7.1697	8.556	8.7278	8.9515	8.0983	7.7064	7.7995	8.9966	8.6046	9.3308	8.3765	8.1943	7.731	7.0921	9.2975	9.37	8.867	8.451	8.5877
3.4328	2.7627	2.5243	2.5267	2.1233	3.8324	4.1472	1.9213	2.7131	3.0698	2.0335	1.4171	2.4238	1.8086	2.3975	3.8869	2.1035	2.6384	2.6508	2.3661	1.7689	3.7715	3.2313	2.998	3.3683	2.976	4.0953	3.0143	2.4494	2.3041	3.3785	3.7496	2.4399	2.8782	2.0764	2.8761	1.9602	2.8791	2.4808	2.1771	3.3484	3.3351	2.7956	2.0114	3.2598	3.2291	1.9819	2.9606	3.1343	2.1578
-5.7497	-5.4911	-6.2122	-5.5421	-5.3908	-4.7985	-6.4114	-4.9911	-6.6053	-5.8771	-5.1377	-4.9669	-6.2922	-5.7306	-6.1039	-5.3609	-6.1608	-4.6012	-6.4375	-5.8275	-4.9102	-6.02	-6.2079	-5.5176	-5.7945	-6.5926	-6.1743	-5.3849	-5.4881	-5.8168	-5.2759	-6.5071	-5.4781	-5.259	-6.3452	-4.902	-6.1411	-4.6234	-4.6294	-4.4173	-6.13	-6.6324	-5.86	-5.8201	-6.0288	-4.7326	-5.8676	-6.2664	-6.6934	-5.6821
-9.9311	-12.093	-11.175	-11.206	-11.828	-11.066	-11.235	-12.191	-11.29	-11.28	-10.722	-10.766	-11.048	-10.755	-11.239	-11.993	-11.285	-10.819	-12.177	-10.057	-11.771	-11.38	-10.822	-11.177	-11.334	-12.763	-11.462	-11.862	-11.534	-11.16	-10.676	-9.9687	-11.974	-13.051	-11.16	-12.485	-11.986	-10.403	-11.697	-11.386	-12.307	-11.133	-10.636	-11.92	-11.685	-10.977	-10.285	-11.206	-11.289	-11.354
-12.855	-13.056	-11.456	-12.555	-12.785	-13.179	-12.224	-12.392	-11.827	-12.548	-12.486	-11.645	-12.369	-12.604	-11.99	-12.379	-11.316	-12.26	-13.273	-12.374	-13.223	-12.702	-12.513	-13.657	-12.815	-14.009	-12.285	-13.274	-12.989	-13.583	-14.233	-14.983	-12.57	-13.061	-12.995	-13.521	-11.621	-12.426	-13.691	-13.964	-13.784	-12.249	-12.679	-13.803	-13.393	-13.104	-13.738	-12.713	-12.713	-13.036
0.85831	1.2261	1.1777	1.2264	1.6607	2.2393	1.6211	1.5211	1.3379	0.94561	1.7861	1.7455	1.6361	2.5346	2.5291	2.0676	1.2456	0.91206	0.38893	1.7649	1.0808	0.49036	1.5644	0.55893	1.3644	0.80015	1.4383	1.2421	1.3748	2.0182	1.8111	0.52098	1.9268	0.74679	0.65487	0.62918	0.92879	1.6841	2.5563	1.4405	1.0329	1.1245	1.0452	0.25788	1.6818	2.8051	1.6291	1.0589	1.4135	0.79169
-4.3069	-4.8123	-4.2744	-3.4663	-3.9784	-4.8105	-2.4903	-3.093	-3.2679	-3.6218	-2.853	-3.4909	-3.872	-3.7632	-3.568	-4.0766	-4.6862	-3.2794	-3.1786	-3.2068	-2.742	-4.3261	-3.859	-4.4288	-3.4682	-2.8912	-4.4517	-4.073	-2.0366	-4.1414	-3.2281	-3.5015	-4.1316	-4.3667	-2.6349	-4.4544	-2.184	-4.9009	-3.6841	-5.3523	-4.2161	-3.417	-4.024	-2.3664	-4.0403	-3.5785	-4.7758	-2.8599	-3.0005	-3.8434
1.3694	1.0823	1.4251	2.2301	2.5325	2.2697	1.2659	1.8572	1.9828	2.3193	1.6098	1.5699	1.3057	1.9379	0.5512	1.8867	1.7051	0.31853	1.8096	1.7703	1.597	0.53867	2.1467	2.4491	1.86	1.953	2.1275	1.819	0.91952	2.6623	3.2947	2.3393	2.7384	1.2161	2.1753	2.2182	2.8881	0.9864	1.1018	1.7117	1.888	1.9794	2.2668	1.4906	2.4269	2.0666	1.5209	0.67171	1.0554	0.7234
-2.714	-2.8394	-3.702	-2.6663	-3.2355	-2.669	-3.0409	-2.1114	-1.6632	-2.4597	-3.285	-2.7785	-3.1075	-2.8857	-1.6839	-2.4557	-2.0614	-1.4381	-1.707	-1.9683	-2.1508	-2.3607	-2.7021	-2.6892	-3.3066	-2.518	-2.4356	-1.7743	-1.7531	-1.2577	-2.7176	-1.4747	-2.6794	-2.7611	-2.2021	-3.0975	-3.0326	-1.4785	-3.4597	-2.7335	-3.4739	-2.5146	-1.7683	-2.7789	-1.8891	-2.0927	-3.2408	-2.4541	-2.8594	-1.4886
6.1143	6.3453	6.7586	7.11	7.0822	7.0319	6.8702	8.3265	7.286	7.6209	6.4621	6.9579	6.3598	6.8849	6.6654	6.9117	5.8245	6.7981	6.7749	7.3708	6.2089	7.4211	5.8471	6.3023	6.303	7.3725	7.3967	6.9095	6.597	7.6072	7.1215	7.6157	5.5578	6.3088	7.3474	5.9491	7.1598	7.2576	6.4046	6.0371	6.6993	7.0609	7.6187	7.1505	7.0824	6.4584	7.3861	6.4642	6.4871	6.6058
2.2654	2.0561	2.6281	2.3796	3.222	3.1941	3.2293	1.9352	2.3671	2.1213	1.9584	2.7985	1.7675	2.4211	2.6694	2.2898	1.7636	3.2284	1.9577	2.3641	1.9398	2.1938	2.0085	2.2533	2.7564	1.7752	2.1543	4.0497	3.4589	2.3105	3.2901	1.9597	3.3083	1.5946	2.7065	3.4359	3.2944	1.914	2.9477	2.2999	2.5704	3.5666	2.9603	2.8719	1.616	2.3308	2.7341	3.1314	1.8117	2.0189
-0.2812	-2.1349	-0.4174	-0.90279	-1.6285	-1.3821	-1.6395	-1.3034	-1.2013	-0.50874	-0.71092	-1.2359	-2.3339	-0.52443	-1.3358	-1.5751	0.019168	0.05124	-0.64703	-0.64597	-0.83565	-1.3809	-1.7	-0.82188	-2.1024	-1.3661	-0.026864	-1.649	-0.35272	-1.1601	-1.1418	-1.1115	-1.2599	-1.7572	-2.5767	-0.73963	-1.8333	-1.096	-0.36667	-1.428	-1.2735	-1.2195	-1.8368	-1.8101	-1.5878	-1.5487	-0.72349	-1.7072	-1.809	-1.5883
9.9777	8.9402	8.2145	9.2083	7.4783	8.743	8.0257	7.3379	9.2264	7.9323	7.8882	8.2658	9.2665	9.1721	7.9976	8.482	9.0188	8.6286	8.2721	9.9906	9.0552	7.8465	9.8097	8.3066	9.3324	8.4853	8.9387	8.7154	9.9051	7.9366	8.0793	9.5765	8.1264	8.2541	9.2052	8.3354	8.2489	9.4552	7.7817	9.3326	8.9538	7.9614	9.9485	8.445	7.9976	10.355	8.0771	7.3637	7.9536	8.1018
0.10571	-0.70142	-2.0931	-0.91676	-0.78707	-0.86552	-1.3088	-0.87527	-1.2615	-0.21153	-1.0892	-0.72683	-0.1771	0.37622	-0.26996	-0.66849	-0.64206	-0.63353	-0.98901	-1.1898	-2.1338	-0.46113	-1.3237	-0.69777	-1.3886	-0.39218	-0.13498	-1.2956	-0.94273	-0.39125	-0.79916	-1.5701	-0.84109	0.21129	0.0011295	-1.2716	-1.2472	0.22463	-1.1015	-1.8606	-0.72094	-1.2777	-0.34164	-0.37376	0.15004	-0.84349	-1.3893	-1.2891	-0.37397	-1.3645
-0.78476	0.16661	-0.63141	-0.13446	-0.41555	0.16346	0.09213	-1.2738	0.5229	0.68392	-0.37984	-0.35949	0.46517	0.50014	0.34656	-0.66231	-0.15287	-0.76708	-0.17396	0.21	0.22285	-0.52841	0.033285	-0.0397	-0.40872	-0.22391	-0.12324	0.17978	-0.13973	-0.15374	-0.5388	-0.0095695	-0.7962	0.28634	-0.23518	0.66465	-0.70937	0.0945	-0.47525	0.27064	0.44957	0.28518	0.058214	0.40275	-0.099786	1.0574	-1.195	-0.67975	-1.2053	-0.73448
-14.233	-14.5	-14.119	-14.216	-15.161	-15.14	-15.246	-14.394	-15.107	-13.6	-15.789	-14.046	-12.86	-14.41	-14.584	-14.925	-14.272	-13.72	-14.606	-15.232	-15.771	-15.26	-15.576	-14.926	-15.46	-15.709	-14.619	-14.535	-14.054	-14.594	-14.412	-14.58	-14.032	-14.409	-13.874	-14.955	-15.317	-13.705	-15.314	-14.287	-14.059	-15.07	-14.488	-15.54	-15.125	-14.003	-13.652	-15.024	-14.892	-13.974
-1.6555	-1.3611	-2.1166	-0.79343	-0.072764	-1.1017	-1.2971	-1.7434	-1.2444	-1.6356	-1.1662	-0.57023	-1.3859	-2.1493	-2.0576	-0.97312	-1.2909	-2.9475	-0.55618	-1.2281	-0.76152	-0.80478	-1.4632	-1.6754	-1.176	-2.6707	-1.812	-1.4396	-1.8654	-0.85454	-1.6919	-1.1935	-2.1636	-0.64307	-1.6069	-1.5213	-0.57621	-2.2641	-1.2139	-1.4095	-0.88278	-1.6053	-2.0976	-2.5659	-1.4863	-0.57728	-0.68126	-0.94937	-1.0196	-1.5763
-0.40427	-0.10912	0.17356	0.13471	0.22686	-0.28853	-1.0103	-1.4875	-1.1861	0.84864	-0.44732	-0.076563	-0.015785	0.28132	0.042128	-0.32911	-0.21606	-0.72186	-0.025872	-0.7747	-0.84446	-0.02305	0.14787	-1.3564	-0.85671	-0.81718	0.11382	0.64637	-0.60995	0.1193	-1.6982	-0.23708	-1.2864	-0.49927	0.23891	-0.77434	-0.16232	-0.0073896	0.16329	-0.92241	-0.8027	-1.3859	-0.62994	0.35412	-0.42847	-0.44375	-0.05288	-1.6435	-0.12806	-0.09002
-4.0259	-5.1835	-4.81	-5.9556	-4.2436	-5.64	-4.5244	-4.8403	-3.3413	-3.6968	-4.577	-5.2747	-5.8523	-4.6709	-5.5218	-3.3117	-4.9638	-4.4956	-5.6328	-4.7122	-4.2267	-4.0775	-4.0598	-4.4217	-4.2526	-3.8232	-4.0179	-3.0561	-4.4543	-4.727	-3.6036	-4.4568	-5.4714	-4.3776	-4.6741	-4.9514	-3.1838	-4.8917	-5.0622	-4.4305	-4.9016	-4.8707	-5.4995	-4.1345	-4.0803	-5.455	-5.1045	-4.5215	-3.7709	-5.3486
-1.3529	-1.0227	-2.8019	-1.4726	-1.3115	-1.0324	-1.7926	-2.2153	-0.83818	-2.1036	-2.96	-0.48079	-0.17538	-2.1461	-1.559	-1.4594	-1.1322	-1.4505	-1.0653	-1.9305	-1.471	-1.868	-1.0759	-0.79473	-0.51456	-1.4699	-0.62579	-2.2084	-1.8384	-1.4449	-1.8402	-1.1227	-1.3067	-1.9492	-1.0446	-1.6222	-1.4643	-1.3867	-1.4797	-1.3015	-1.2743	-1.6894	-1.2821	-0.41715	-1.1649	-1.4969	-1.9538	-0.28754	-0.94131	-1.7705
-4.0417	-3.0071	-3.0584	-2.8672	-2.0486	-3.1315	-3.4593	-3.0993	-2.5566	-3.2171	-3.7127	-2.9964	-3.8614	-3.4251	-3.5735	-3.8281	-4.2893	-3.3129	-2.79	-3.0877	-3.9321	-3.287	-3.0373	-3.6942	-3.837	-2.6931	-2.673	-3.7439	-3.2729	-2.4205	-2.1224	-2.3672	-2.7638	-2.4514	-4.7456	-1.1914	-2.3701	-3.1654	-4.1385	-4.5089	-3.511	-2.9056	-4.2439	-2.5396	-2.8592	-3.1818	-2.6635	-3.0957	-2.3237	-3.2367
6.3835	6.5687	7.6833	6.7736	8.1385	5.2071	8.5145	7.8937	5.9032	6.487	6.5146	7.0311	7.3664	6.5289	7.7837	7.1809	6.6819	6.9089	5.6955	6.4554	6.8877	6.7164	6.4263	6.8691	5.6862	7.3619	6.872	6.4307	7.1617	7.5466	6.6883	6.6433	6.7171	6.3835	6.6295	8.1747	6.3524	8.4945	6.8345	6.8027	6.6716	6.2199	7.4338	8.3132	7.2628	7.194	6.276	6.3442	6.9204	6.9477
1.9225	1.5033	2.6848	3.495	2.9545	2.479	3.8861	2.3044	2.8379	1.7617	1.9062	2.3524	2.0776	2.6449	2.4566	2.6236	3.4654	2.3374	3.415	2.4177	2.7477	3.9671	3.2113	1.7229	2.5813	1.2908	2.1573	1.8894	3.7001	2.4952	2.8894	2.3121	2.4526	3.176	2.3404	2.5206	2.5842	3.0274	2.9155	2.4702	2.8027	1.3899	2.8712	3.5806	1.7962	2.4328	2.5494	2.8673	2.4234	3.4993
-1.4145	-1.8776	-0.73469	-1.4268	-1.3213	-0.75501	-1.9095	-0.40679	-0.3094	-0.98952	-1.2288	-1.3997	-0.78493	-0.67009	-0.34962	-0.93375	-0.81196	-1.5344	-1.8356	-2.3844	-0.70482	-1.4644	-0.49119	-0.93912	-0.14673	-1.6451	-0.30626	-1.6825	-1.2732	-0.99787	-0.47074	-0.64221	-1.0786	-0.57286	0.24973	-0.020774	-1.5683	-0.50951	-0.60725	-0.46582	-1.011	-0.84601	-0.90011	-1.5257	-0.3043	-1.3104	-2.3313	-1.5057	-1.7861	-1.9617
-11.568	-11.684	-11.794	-10.489	-11.762	-11.271	-9.8955	-9.5487	-11.296	-10.864	-9.9756	-9.2909	-10.615	-11.518	-9.837	-11.608	-10.473	-10.405	-10.429	-10.64	-9.8787	-9.9769	-10.286	-10.684	-10.285	-10.23	-9.9718	-10.014	-10.614	-11.533	-11.03	-11.081	-10.556	-10.039	-10.704	-9.8946	-12.121	-10.999	-10.147	-10.771	-11.003	-11.324	-10.754	-9.3108	-11.917	-11.019	-10.638	-11.418	-10.965	-11.222
9.802	10.374	10.097	9.8173	10.167	10.216	9.0801	9.565	9.783	9.4932	10.293	10.636	10.689	10.436	10.717	9.3441	10.164	9.9103	9.8061	10.226	9.7396	10.313	9.8981	10.993	10.551	11.545	9.5649	9.5361	9.3563	9.0405	8.9456	10.056	9.0346	9.832	9.6558	10.144	9.6609	9.6667	9.2718	9.7667	10.141	10.629	9.7387	10.287	9.7888	9.1767	9.5016	9.5536	10.102	9.2996
2.8932	2.4323	2.5037	2.4698	2.132	1.4135	2.7389	2.1338	2.891	0.63038	2.9335	4.1483	2.235	3.7393	2.3227	2.3663	1.3167	3.2727	1.516	2.6419	2.7078	2.3504	1.3898	1.4733	2.5705	3.1039	1.8636	3.6631	3.6708	2.2491	1.6682	4.0089	3.6692	2.4111	2.9875	2.9132	3.2957	1.7988	2.8357	1.7045	3.5345	2.594	2.7503	3.5916	1.8147	3.7036	2.1319	3.7493	1.3287	2.5516
-20.038	-20.422	-21.094	-19.953	-20.114	-21.112	-20.412	-20.91	-21.21	-21.234	-21.349	-21.923	-20.746	-19.952	-20.016	-21.438	-19.155	-20.151	-20.159	-21.466	-20.624	-20.89	-21.086	-20.917	-21.4	-20.466	-21.671	-20.47	-20.779	-20.585	-20.716	-20.744	-20.709	-21.256	-20.214	-21.592	-21.113	-20.953	-20.249	-20.669	-19.75	-20.266	-20.157	-20.946	-20.028	-20.761	-20.863	-20.984	-21.471	-21.291
-5.7244	-5.3468	-5.3302	-4.5753	-4.8129	-5.4717	-6.8361	-4.9161	-6.5764	-5.4529	-5.3214	-4.8196	-4.7981	-4.3747	-4.9717	-5.7154	-6.0712	-5.7843	-5.9042	-5.5922	-5.455	-5.6281	-5.1563	-5.648	-6.0692	-5.2676	-5.7459	-5.2745	-6.2721	-5.2635	-5.8264	-5.7512	-6.7797	-5.9797	-6.4128	-6.5533	-4.2717	-6.2043	-5.1196	-5.8405	-5.6907	-6.3001	-5.0782	-5.2234	-5.5128	-5.0263	-4.8231	-5.8675	-4.7376	-5.457
-2.8489	-2.9598	-2.3084	-3.2283	-2.1379	-3.0765	-1.8408	-3.8122	-3.7199	-2.6006	-3.4616	-2.9824	-3.2378	-2.5009	-3.0824	-2.6846	-2.6107	-3.6505	-2.9717	-2.5649	-2.4817	-2.7443	-3.4255	-2.7017	-4.22	-3.0877	-3.3086	-3.5697	-3.3077	-3.5669	-2.3446	-2.7183	-3.5417	-3.3002	-3.6424	-2.6374	-2.9672	-4.04	-3.8623	-1.9537	-2.2458	-2.7462	-3.4449	-2.615	-3.1651	-3.5444	-3.4185	-2.605	-3.2112	-3.4876
-12.347	-12.509	-14.309	-11.764	-14.12	-12.884	-14.061	-12.625	-13.545	-13.464	-13.393	-13.446	-12.714	-13.462	-13.435	-14.152	-12.994	-13.666	-12.878	-13.768	-12.947	-13.631	-13.048	-12.476	-13.759	-13.732	-12.783	-13.425	-13.558	-13.447	-12.881	-13.055	-11.828	-12.406	-13.4	-13.292	-11.975	-11.736	-14.697	-12.756	-13.592	-12.805	-12.419	-13.02	-11.757	-13.293	-13.127	-12.434	-14.491	-12.518
-19.528	-21.36	-21.376	-19.614	-20.877	-20.863	-21.336	-20.241	-21.055	-21.179	-20.939	-19.843	-21.076	-21.13	-22.121	-20.611	-21.343	-20.465	-20.955	-20.701	-20.512	-21.353	-20.812	-21.105	-19.711	-21.518	-20.85	-19.944	-20.451	-20.454	-20.717	-20.437	-20.185	-19.753	-20.409	-21.672	-21.569	-21.655	-21.275	-20.396	-20.831	-20.079	-20.754	-21.016	-20.603	-22.114	-20.47	-20.59	-21.7	-21.107
7.8033	7.7208	6.5835	7.6466	6.5941	5.9325	7.7572	6.9082	6.5119	5.7133	7.2364	5.5761	6.7676	7.1131	7.7449	7.2959	5.791	7.4338	7.0071	5.8849	8.0416	7.1295	6.7797	7.0307	6.0638	5.8996	6.1639	6.4726	7.0719	6.7367	7.3525	6.3468	6.3645	6.6873	7.3408	6.647	7.135	5.7325	7.1543	7.6522	6.5719	7.1744	6.5538	6.3432	6.9631	7.6322	6.4671	6.7664	7.0989	7.2824
0.13092	-0.24734	0.73782	-0.78527	0.55848	-0.82497	0.43601	0.53753	-0.30047	0.47529	-0.49936	0.64771	0.028625	0.076921	1.0866	-0.2283	-0.27956	0.13872	0.53403	1.1615	-0.23643	0.28268	0.39831	0.85604	0.13843	0.14568	0.90024	-0.12603	0.035459	1.2652	0.73969	0.85913	0.13991	0.20008	0.37816	0.11316	0.66379	-0.017947	1.2005	0.42933	-0.1057	-0.14308	0.82264	0.18873	0.39431	0.24227	-0.47524	0.17602	0.64488	-0.074474
-2.4037	-2.1457	-1.5397	-1.6189	-2.0715	-0.99141	-1.0007	-1.8331	-1.9939	-1.4928	-2.344	-0.19777	-0.65771	-1.3804	-1.486	-1.1024	-1.1057	-1.54	-1.0154	-0.38971	-0.77648	-0.84651	-1.5265	-0.99791	-2.9849	-2.2342	-1.5788	-1.0814	-1.5514	-1.3971	-0.94123	-1.9471	-2.4963	-1.0586	-1.1707	-2.5869	-2.6283	-1.121	-2.5762	-1.1543	-1.0035	-0.85261	-1.4936	-0.71713	-2.1649	-1.6583	-1.3298	-0.75211	-1.8373	-0.81447
-13.091	-12.812	-14.117	-13	-12.687	-11.451	-12.793	-13.117	-13.064	-12.5	-13.281	-13.406	-13.325	-13.001	-11.81	-14.296	-13.526	-12.851	-12.642	-12.17	-11.984	-12.274	-13.279	-14.46	-14.411	-14.004	-13.003	-12.229	-13.299	-11.709	-12.05	-13.288	-13.515	-13.109	-12.593	-12.219	-12.688	-12.526	-13.177	-13.215	-12.994	-13.812	-13.525	-14	-13.23	-12.52	-12.947	-12.869	-12.298	-13.331
-3.966	-4.5769	-4.7248	-4.8301	-5.5269	-3.2281	-4.7196	-4.0232	-4.6842	-4.6042	-3.2833	-4.3167	-3.7954	-4.2127	-4.1324	-3.5612	-3.2004	-4.0912	-3.4602	-4.9457	-4.9527	-5.1101	-4.1689	-3.3894	-5.8433	-5.456	-4.1339	-4.2139	-4.2673	-5.1558	-4.6478	-5.3459	-5.4077	-4.1912	-4.2946	-4.9854	-4.8487	-4.6487	-4.6029	-5.3787	-5.7564	-2.8385	-5.1927	-3.6568	-3.8366	-5.1374	-3.7914	-4.6218	-3.4788	-3.7291
-6.5682	-6.3103	-5.4147	-7.8798	-6.669	-5.8306	-6.303	-6.9223	-6.218	-6.0531	-5.1168	-6.9106	-6.6267	-6.2798	-5.7711	-6.7284	-6.3003	-5.809	-6.2545	-6.3434	-6.3665	-5.9663	-5.918	-6.5246	-6.062	-6.4824	-5.9695	-6.6464	-6.2718	-5.7702	-5.9274	-7.399	-7.0642	-5.6634	-5.2861	-7.4522	-6.9593	-6.8069	-6.4911	-5.816	-7.0039	-6.5293	-5.9664	-6.7857	-7.054	-5.81	-6.9019	-6.78	-5.933	-6.7128
2.8709	2.673	3.4222	3.0916	3.1746	4.6115	3.3221	2.6377	2.9503	1.8033	3.5768	2.5157	4.1607	3.4097	3.1051	2.8721	3.0395	3.681	4.0572	3.0119	2.6074	2.1895	2.6925	1.9176	2.2355	2.6956	3.1158	3.3572	1.7023	2.1406	3.4615	2.9904	2.2986	2.5736	3.7334	2.1593	2.6395	1.993	2.446	2.4209	2.7199	3.8808	3.2012	2.5646	2.4971	1.8543	3.2524	3.5259	2.3922	3.9857
-5.6289	-6.4623	-6.4325	-6.9708	-6.696	-6.676	-6.0062	-6.69	-5.8275	-5.6498	-6.6988	-6.1101	-5.9719	-6.3091	-6.2508	-6.1658	-5.1566	-5.2846	-5.9979	-6.5023	-6.7513	-7.5157	-6.3095	-6.3462	-7.8312	-6.3409	-6.3045	-6.4921	-7.4965	-5.5618	-6.6657	-6.785	-6.7686	-6.5438	-6.3915	-6.9586	-5.7368	-6.7057	-6.7411	-6.1369	-6.3766	-6.9472	-5.6137	-5.8706	-6.7611	-6.0029	-6.4514	-5.1759	-7.321	-5.6675
2.601	1.9831	2.2953	2.7941	2.0072	3.3183	3.2784	2.9699	1.9373	1.9082	1.994	3.3891	3.825	1.2319	2.9649	2.4882	3.7906	3.1334	3.2378	1.4627	3.0948	1.9011	2.3479	2.9247	1.837	1.7915	2.4436	2.5353	2.6357	2.8018	2.7303	2.5374	2.2136	2.4785	1.3792	2.4241	2.8125	2.7368	2.6819	2.2705	2.2004	1.8071	3.0783	0.50708	2.7785	1.1981	2.4103	3.1686	2.8379	2.6993
-0.93364	0.15894	0.018559	0.37429	-0.324	0.39347	-0.26423	-0.75918	-1.5599	-0.28243	0.47302	0.16753	0.18379	-1.2553	-0.079485	-0.5873	-1.7976	0.11029	-0.20546	-0.27841	0.23729	-0.70147	0.12445	-0.37992	-0.53514	-0.97781	-0.80805	0.68311	0.91051	-0.54115	0.16826	-1.3201	-0.93356	-0.56969	0.14363	-0.75725	0.22049	0.75681	-0.49761	-0.61948	-0.79288	0.18645	-0.7529	-0.65731	-0.10064	-0.52172	0.38528	0.75923	-0.49858	-0.47688
-2.797	-1.3389	-2.9467	-2.1498	-2.7505	-2.3642	-3.0094	-2.9022	-3.0064	-2.838	-4.1592	-1.5583	-1.6141	-2.586	-2.2193	-3.8607	-3.8269	-3.0132	-1.5623	-2.4872	-4.3716	-2.5499	-3.0844	-1.9702	-2.9387	-2.5093	-2.7092	-2.2105	-1.8933	-2.1182	-2.0202	-3.0797	-3.4547	-2.4371	-2.7197	-3.288	-2.0883	-3.252	-3.069	-2.2919	-3.0335	-2.2293	-2.179	-2.752	-3.2098	-2.0864	-1.9619	-2.9682	-2.2471	-2.2208
0.22835	1.3597	1.3471	1.7347	1.7825	1.087	0.86624	0.2045	1.4376	1.4525	1.7702	1.2928	2.9209	1.6768	1.6602	1.5908	1.5672	0.59702	1.9533	1.2777	0.74541	1.791	2.4946	1.129	1.1211	1.9251	1.0572	1.2272	3.0269	1.933	1.3449	1.6207	1.1268	2.2583	1.3453	1.4912	1.1019	1.667	2.3763	1.9182	1.7783	1.7921	1.209	2.7119	0.0059526	1.0942	2.1828	1.3751	1.4356	0.8404
-19.579	-19.917	-21.001	-21.853	-21.239	-20.209	-20.96	-21.147	-20.407	-20.378	-20.138	-20.811	-20.91	-21.766	-20.793	-20.275	-21.363	-21.021	-22.165	-20.276	-22.073	-20.205	-21.375	-20.316	-20.037	-21.946	-20.676	-21.15	-21.586	-21.013	-19.718	-20.53	-21.42	-19.979	-20.22	-21.076	-20.296	-19.508	-21.318	-20.657	-20.412	-19.912	-21.087	-20.409	-20.588	-20.163	-20.607	-20.921	-21.486	-20.644
-12.438	-12.377	-12.027	-11.304	-11.925	-12.885	-12.386	-12.209	-13.086	-12.093	-13.213	-12.943	-12.142	-11.811	-11.299	-11.31	-11.118	-12.112	-11.9	-11.851	-11.308	-12.667	-11.949	-11.232	-12.466	-12.382	-12.366	-11.5	-11.863	-12.035	-12.984	-11.804	-11.738	-11.598	-10.751	-11.689	-11.071	-11.78	-12.372	-11.008	-12.203	-11.375	-11.162	-11.174	-11.42	-11.973	-11.212	-10.738	-11.481	-11.533
4.8114	3.1785	3.942	3.9426	5.4694	3.2312	4.7655	4.9798	4.4328	4.8764	4.6312	4.1262	4.6203	4.5503	4.9665	3.5877	3.9257	3.2832	4.3841	4.0012	4.7733	4.5231	5.1274	4.2983	4.7747	3.3181	4.7593	5.1917	4.6215	5.2992	3.9403	3.6869	5.0436	4.0442	4.4578	6.1706	3.7797	4.9525	5.4309	4.4332	4.2831	4.8252	5.5606	3.6025	5.2863	3.5893	5.3735	4.4917	4.4312	4.484
11.014	8.7827	10.05	10.461	10.32	9.9502	9.9359	10.965	10.06	9.7645	9.4451	10.277	11.363	10.665	9.4615	9.5253	8.6191	9.3779	10.81	8.8314	10.555	8.4771	9.3444	9.8848	7.8964	9.4582	10.676	8.4749	10.829	9.5077	9.9118	9.5486	10.21	9.9989	9.6333	10.278	9.6042	10.066	10.091	9.9383	8.7407	8.8798	9.7038	10.132	8.4836	9.7655	9.5116	8.0674	10.916	10.424
6.4323	6.6541	7.4757	6.8939	6.8055	6.6855	6.5504	6.5163	6.3549	6.4691	7.3764	6.073	7.2037	6.4464	6.9318	6.1282	7.6068	6.6931	5.4362	6.8541	6.8499	6.4896	6.3894	7.4478	7.8487	7.1894	6.3959	5.8381	7.3603	7.2655	7.5655	6.5842	7.2735	5.6138	6.735	6.7386	6.1668	6.3176	6.4353	6.2752	7.8519	6.4495	6.1272	6.9872	7.082	5.5891	7.0824	6.8859	6.6773	6.233
-3.1163	-2.6921	-4.4486	-2.4816	-1.6964	-2.9603	-2.7133	-1.5193	-2.1715	-1.7989	-2.5297	-2.5388	-3.2912	-2.9598	-2.603	-2.9009	-2.8499	-2.2191	-3.5178	-1.0324	-1.6226	-2.5102	-3.8908	-2.0678	-3.0813	-2.2711	-3.192	-3.2037	-3.3498	-3.9573	-2.5936	-2.9207	-2.2456	-1.8876	-3.0671	-2.5149	-2.4976	-1.8117	-2.4938	-1.9966	-2.0576	-3.2076	-2.4155	-2.2804	-2.4585	-2.9137	-2.8524	-3.3504	-2.0077	-2.2721
-13.502	-12.234	-12.696	-13.432	-12.44	-14.033	-12.804	-13.633	-13.553	-13.121	-14.231	-13.38	-13.256	-13.467	-13.817	-12.377	-12.561	-12.951	-12.777	-14.31	-12.623	-13.589	-13.378	-12.158	-13.686	-14	-14.252	-13.901	-13.202	-13.456	-13.487	-13.48	-14.372	-13.252	-13.538	-14.226	-13.358	-13.106	-12.911	-14.287	-13.139	-13.048	-13.622	-12.888	-13.75	-12.496	-13.613	-13.953	-13.829	-13.214
-1.4068	-0.81301	-1.3455	-1.55	-1.4083	-1.2187	-0.55703	-0.90554	-0.68881	-1.5003	-2.4557	-1.5302	-1.6711	-1.2271	-2.3293	-1.0067	-0.7028	-0.8183	-1.9497	-1.5735	-0.76961	-0.98894	-1.1861	-1.4396	-2.871	-0.73984	-1.7719	-2.6014	-0.70498	-1.5849	-2.9267	-1.6576	-2.5144	-2.029	-0.96567	-1.8998	-1.3128	-1.437	-0.8767	-1.4507	-0.75584	-2.0129	-2.3092	-1.3043	-1.1114	-2.3459	-1.1306	-1.9421	-1.5968	-0.96784
-9.1237	-9.2881	-8.3427	-9.2738	-8.8025	-9.9316	-8.8675	-8.5369	-8.5451	-7.8359	-8.6135	-7.566	-7.4542	-9.7453	-8.8425	-8.0023	-9.5952	-9.3727	-9.1493	-8.8956	-7.7093	-7.6206	-8.2345	-8.6246	-9.4236	-8.9407	-9.2662	-7.6853	-8.7692	-9.5081	-8.3485	-9.3893	-9.7008	-9.1672	-8.8144	-9.7015	-9.3084	-8.7859	-9.8195	-8.4296	-8.948	-8.9072	-8.6721	-9.1996	-8.7966	-8.1804	-8.301	-8.6821	-8.644	-9.522
-2.393	-3.4791	-4.0858	-3.7077	-2.5673	-1.3938	-2.7872	-3.4651	-3.8991	-4.0234	-3.0234	-4.1819	-3.3065	-2.3726	-3.8387	-2.7796	-3.587	-3.8047	-2.8482	-2.0195	-2.9798	-2.7802	-3.5263	-3.2625	-3.8295	-3.2398	-3.8559	-2.051	-2.9841	-3.5258	-3.9789	-3.4874	-4.1523	-1.9929	-2.1065	-2.9781	-2.8069	-3.4764	-3.2007	-2.9533	-3.6546	-3.2662	-3.5239	-3.1263	-4.6265	-3.0495	-4.6488	-3.1397	-3.7426	-3.0573
-7.9959	-7.7023	-7.7199	-7.2598	-7.8765	-7.15	-7.9802	-7.4026	-7.9506	-7.4388	-7.4422	-8.3066	-6.9372	-8.5305	-6.739	-9.3455	-7.73	-8.1092	-8.0362	-7.6579	-7.5547	-8.3561	-5.6404	-7.4559	-7.1176	-8.7866	-7.7013	-7.432	-7.4161	-6.9926	-8.7537	-7.078	-7.3857	-7.1907	-7.3348	-7.3162	-8.1449	-7.7011	-7.7568	-7.8534	-8.4319	-6.5257	-7.5742	-8.79	-8.3142	-9.3075	-6.9757	-7.4852	-6.8238	-8.0994
-10.705	-10.843	-11.32	-9.8133	-10.93	-10.598	-11.453	-11.976	-11.928	-10.129	-11.591	-11.523	-11.606	-11.091	-12.472	-11.763	-10.743	-10.602	-13.11	-10.969	-11.743	-11.527	-11.223	-11.374	-11.215	-12.531	-11.223	-11.057	-11.606	-10.796	-11.709	-11.471	-11.383	-10.306	-11.188	-10.85	-11.418	-11.172	-10.498	-10.537	-11.214	-11.101	-11.053	-12.634	-11.349	-10.268	-11.265	-11.843	-12.044	-10.741
-1.4615	-1.7642	-1.5569	-0.88815	-1.9041	-0.60933	-1.4886	-2.7297	-2.3222	-0.57778	-1.515	-0.84589	-1.1514	-1.4303	-1.994	-0.073292	-2.2284	-0.89448	-1.1326	-1.2536	-0.3821	-1.4678	-1.7344	-1.6481	-1.4269	-0.94979	-1.1314	-1.1329	-0.6945	-1.4788	-2.4774	-1.3673	-1.6852	-0.23809	-0.24193	-1.5151	-1.9516	-1.6196	-1.2813	-1.9892	-1.6526	-0.53533	-2.4462	-0.67811	-1.9137	-1.733	-2.4739	-1.1114	-1.4236	-1.3205
-3.3492	-2.9966	-3.1168	-3.6191	-3.1849	-2.7147	-3.9057	-2.956	-3.885	-3.6067	-3.358	-4.5776	-3.1534	-3.4455	-2.8646	-4.0087	-3.1873	-2.7988	-3.1797	-3.7624	-3.5586	-2.5862	-3.3244	-3.2064	-2.7952	-3.3653	-2.5117	-3.2111	-4.5201	-3.6361	-3.3021	-3.6698	-3.3829	-2.6452	-3.0438	-2.3415	-3.8799	-2.6481	-2.6733	-3.7164	-3.1124	-2.8855	-2.0049	-2.6702	-3.5084	-3.4732	-4.0262	-4.02	-3.4014	-3.0227
-14.433	-14.076	-13.992	-14.942	-13.826	-13.155	-13.712	-15.389	-13.653	-14.423	-13.18	-14.052	-13.785	-14.136	-14.555	-14.505	-15.24	-13.524	-14.618	-13.638	-13.531	-14.382	-13.903	-12.385	-14.016	-12.858	-13.825	-14.259	-12.662	-12.957	-13.822	-14.866	-13.906	-12.128	-14.332	-13.39	-12.869	-13.399	-13.452	-13.984	-13.839	-14.51	-13.115	-13.543	-14.325	-14.607	-14.981	-14.407	-14.64	-14.273
-0.32764	-1.279	-1.3311	0.11407	-2.4691	-1.6249	-2.4086	-1.485	-2.268	-2.4995	-1.3793	-2.2498	-1.5648	-2.1581	-1.6145	-1.66	0.027358	-1.3784	-1.1549	-0.54244	-1.7928	-2.4753	-0.60308	-2.0361	-1.4064	-1.524	-1.6033	-0.4298	-0.517	-2.1621	-1.9013	-0.97342	-0.75936	-0.98736	-0.76853	-0.78963	-1.6407	-2.0371	-1.968	-0.91954	-0.9076	-0.98795	-1.5045	-1.6423	-1.4603	-0.11941	-1.6157	-1.796	-2.1614	-0.54711
0.55385	-0.76875	-0.95849	0.79956	0.41804	-0.52086	0.86001	-0.30148	-1.1872	0.18369	-0.30366	0.66794	0.74739	-0.41946	-1.3415	-0.25129	0.034587	0.3086	-0.37557	1.5309	0.36193	-0.59891	0.37509	-0.38621	0.75107	0.77162	0.072112	-0.26203	0.53778	-0.24017	-0.47497	-0.70405	-0.22983	0.47764	-1.063	-1.8226	0.60164	1.0091	-0.64124	-0.55409	-0.22831	-0.92537	0.54233	0.14191	-1.1387	-0.63015	0.30674	-0.18445	-0.70702	-0.033913
-4.8934	-4.6025	-3.8967	-4.9586	-3.6148	-4.1631	-5.1626	-4.7606	-4.11	-4.8216	-5.7035	-5.0572	-3.6453	-6.0605	-5.1472	-3.8938	-4.2765	-5.0791	-4.2919	-4.0602	-4.5391	-2.7893	-4.5404	-3.5987	-4.7647	-5.2353	-5.176	-5.7543	-4.92	-4.9087	-4.5553	-5.1644	-4.7869	-3.3576	-5.8678	-5.026	-4.34	-4.5204	-4.6722	-5.5758	-6.1687	-4.6724	-4.4682	-5.1397	-4.9514	-4.3549	-4.6546	-5.3002	-4.8859	-4.1243
0.49251	0.057433	-0.47627	-1.7056	-1.2636	0.093829	-0.38475	0.66537	0.17937	0.20714	0.090322	-0.044549	-0.047974	-0.22141	0.21286	-0.66631	0.74546	-0.09664	0.19803	1.4208	0.95646	0.32207	-0.28816	0.44047	0.89785	0.28298	-0.18014	-0.48307	-1.3642	0.05715	0.57362	0.21968	-0.27931	-0.10881	-0.64417	-0.32862	-0.3796	0.44865	-0.74096	0.050561	-1.0575	0.41508	-0.4827	-0.26733	0.39764	-0.056929	-0.71856	-0.35468	-0.08483	0.077663
10.611	10.12	9.7896	10.676	9.6127	10.125	10.573	9.6304	10.244	9.0641	10.894	10.449	9.5526	9.0032	9.5316	9.2321	10.054	8.9738	9.2876	10.303	9.9926	10.989	10.005	10.269	9.4408	9.7518	9.9649	9.1243	10.258	10.861	10.132	10.145	9.5856	10.797	9.1929	10.102	10.345	11.605	9.7334	10.081	10.678	10.49	9.4706	11.198	9.6976	9.8722	9.3136	9.3834	11.303	9.7389
-13.604	-13.583	-13.385	-13.884	-14.263	-14.276	-12.601	-12.913	-14.186	-12.787	-14.98	-13.451	-14.155	-13.837	-14.539	-13.619	-14.264	-13.624	-13.794	-14.312	-13.66	-13.843	-14.27	-14.321	-12.785	-14.075	-14.473	-14.828	-15.388	-13.744	-14.418	-14.478	-14.126	-13.8	-13.991	-14.426	-13.596	-14.299	-12.694	-13.781	-14.687	-13.745	-14.784	-13.875	-13.669	-14.77	-14.413	-13.981	-14.426	-13.527
-20.958	-20.206	-21.028	-20.839	-21.275	-20.2	-20.53	-21.693	-21.375	-20.498	-21.241	-20.612	-20.322	-20.848	-20.901	-21.48	-21.632	-20.994	-20.496	-20.566	-20.971	-19.838	-21.386	-20.476	-20.244	-20.863	-20.698	-20.71	-20.647	-20.839	-20.348	-20.526	-20.751	-21.324	-21.164	-20.979	-20.304	-20.912	-21.004	-20.841	-21.061	-21.187	-19.772	-20.82	-20.872	-20.186	-21.124	-20.537	-20.743	-20.322
-10.881	-12.067	-12.37	-11.36	-11.775	-11.234	-10.714	-12.794	-11.837	-11.318	-10.524	-10.253	-11.344	-12.459	-11.647	-12.498	-12.283	-11.701	-11.811	-11.374	-9.7565	-11.764	-12.096	-12.353	-11.022	-10.991	-11.991	-11.566	-13.428	-10.512	-11.143	-11.412	-11.159	-12.338	-11.769	-11.75	-10.519	-10.792	-11.398	-11.755	-11.859	-10.446	-12.262	-11.384	-11.358	-10.853	-11.616	-11.733	-11.106	-11.604
-3.8351	-2.2955	-3.8914	-2.8788	-2.2514	-2.6494	-3.0316	-2.0298	-2.6407	-3.3832	-2.7246	-3.4555	-1.6635	-1.8741	-3.3668	-2.9854	-2.735	-2.0643	-3.627	-2.8026	-2.9847	-3.0855	-3.351	-1.8923	-2.6623	-2.2995	-2.0256	-2.7321	-3.3763	-3.9489	-2.6677	-1.8749	-3.1199	-1.8862	-1.5929	-2.3116	-1.9066	-2.6214	-1.9162	-2.8061	-1.9165	-2.4552	-2.2931	-2.4279	-2.0691	-2.2141	-3.67	-1.6742	-2.5988	-3.0985
-23.136	-22.009	-21.709	-21.303	-23.118	-22.707	-21.568	-23.345	-22.393	-22.882	-22.281	-21.955	-22.074	-22.31	-22.257	-22.903	-22.379	-22.127	-22.366	-21.816	-21.149	-22.503	-23.339	-21.918	-21.909	-23.75	-21.349	-21.329	-23.701	-21.623	-22.123	-22.386	-21.745	-21.413	-21.598	-22.181	-21.932	-21.336	-23.165	-21.912	-22.035	-22.981	-22.8	-21.78	-22.289	-21.884	-22.449	-22.022	-22.513	-23.004
-2.1985	-0.70483	-2.3321	-0.61905	-1.4079	-2.4244	-2.6914	-0.93973	-0.81489	-1.0384	-0.52906	-1.3493	-2.9785	-1.6514	-2.373	-1.5366	-1.4676	-2.1073	-0.38152	-0.97674	-1.2396	-1.6086	-0.93567	-1.373	-1.2905	-1.7777	-0.90503	-1.2247	0.43094	-0.72096	-0.10665	-0.58287	-1.4781	-0.56308	-0.79549	-1.52	-1.2366	-1.0102	-2.3135	-0.86692	-1.8413	-2.0353	-2.4764	-0.38638	-0.50995	-1.0091	-1.2462	-1.7515	-2.3484	-0.7399
-13.467	-12.211	-12.927	-12.949	-12.551	-13.296	-12.438	-12.247	-13.518	-13.093	-12.3	-12.463	-12.474	-12.851	-13.1	-13.264	-12.932	-13.142	-13.204	-11.573	-11.99	-12.943	-13.52	-12.964	-14.27	-12.542	-13.609	-11.928	-12.682	-13.505	-12.229	-12.687	-13.556	-12.569	-11.596	-12.561	-12.668	-12.057	-12.073	-11.953	-11.643	-11.512	-12.046	-12.514	-12.734	-13.086	-11.624	-13.501	-11.995	-13.199
-2.7264	-2.9326	-2.171	-3.2039	-3.3989	-3.1175	-2.05	-2.7688	-1.7673	-2.1305	-3.4103	-2.6768	-2.9646	-2.7027	-3.1715	-2.8038	-1.9735	-2.0049	-3.6137	-2.6399	-2.5669	-2.2405	-2.5043	-2.3221	-3.6746	-2.7759	-1.8166	-3.4704	-3.3313	-2.5752	-2.9907	-2.0818	-2.7313	-3.1376	-2.3914	-3.2674	-2.2391	-2.6404	-3.2859	-2.7045	-1.943	-2.052	-3.277	-3.5957	-2.9616	-3.0063	-2.9245	-3.3099	-2.1752	-3.0209
2.0202	1.6692	1.7529	2.2785	2.1238	2.6868	0.99241	1.358	2.0747	0.89394	3.0508	1.9353	2.2856	1.5886	2.3689	1.2833	0.90024	1.0544	1.6552	0.86241	1.5319	2.2099	1.4557	1.8903	2.2336	1.2282	1.0462	2.9155	2.3985	1.1546	1.6941	1.7984	2.9858	1.8713	2.0706	2.5699	2.1517	0.43511	1.5982	1.3381	2.5717	2.5243	1.0456	2.8221	1.5871	1.8054	2.3263	2.2447	2.6717	1.9811
0.888	0.56402	1.3803	2.2129	1.9668	1.1742	1.8405	2.087	1.9462	1.4346	1.341	1.3555	1.8838	0.98606	1.901	1.9852	1.7354	1.3419	1.7432	1.4275	1.724	0.93526	1.9994	2.9581	2.852	1.6875	2.3443	1.0011	1.5853	2.2216	2.256	1.8758	1.9886	2.4103	2.7794	2.1404	1.5242	1.7755	1.2734	1.5897	1.0594	1.3739	1.6305	3.0756	1.4621	1.4701	2.2175	1.6816	1.2154	2.8114
-1.8298	-2.4981	-1.5416	-1.4195	-1.376	-1.3903	-2.7009	-2.4746	-1.1492	-2.2824	-2.7244	-2.2573	-1.4788	-1.7288	-2.0938	-1.621	-2.0566	-2.8325	-2.4874	-2.0761	-0.19424	-2.8692	-1.7858	-1.3911	-3.4441	-1.4054	-3.1148	-1.0536	-2.2902	-1.7025	-1.302	-1.1431	-2.0358	-2.5597	-1.4965	-1.2589	-2.6408	-1.8351	-1.8393	-0.22263	-1.862	-1.7736	-3.1011	-1.0649	-1.9296	-1.66	-1.4234	-3.05	-2.0338	-1.5261
-7.2346	-7.3859	-7.3692	-7.0754	-8.2975	-8.5211	-7.9734	-6.3693	-6.1739	-6.5093	-7.5301	-8.016	-6.2433	-8.4547	-7.5604	-8.5245	-7.4621	-7.3518	-7.2734	-8.2614	-8.5871	-8.0067	-7.5912	-8.1869	-7.1292	-7.0067	-7.9263	-7.9211	-7.9691	-6.83	-8.4075	-6.6352	-8.0471	-8.1454	-7.6875	-6.853	-7.214	-7.5251	-8.039	-7.2609	-7.0679	-7.3268	-7.718	-6.9219	-7.9456	-8.3158	-7.2406	-7.2037	-7.09	-7.6748
-7.2072	-8.7586	-7.0956	-8.0014	-7.9157	-7.5778	-7.6378	-7.8365	-8.4374	-7.2899	-8.478	-7.5028	-8.0927	-8.2215	-8.4079	-7.7798	-7.141	-8.2947	-7.4676	-7.929	-7.4162	-7.67	-8.8187	-7.1699	-6.739	-8.1272	-7.8711	-7.8198	-7.9274	-8.5528	-8.0709	-7.7784	-7.6498	-7.1803	-7.0379	-6.3742	-7.4172	-8.3267	-7.8277	-8.3262	-6.905	-7.8691	-7.9644	-6.5484	-7.9187	-7.6382	-7.7547	-6.6954	-7.6881	-6.998
-5.5063	-5.5405	-5.8105	-5.1023	-6.2824	-6.1575	-5.5686	-4.813	-6.8148	-5.4366	-4.3652	-6.3047	-5.3925	-4.3912	-5.4874	-5.0238	-6.5333	-5.1271	-6.1426	-6.9784	-6.0682	-5.9618	-6.6812	-5.4727	-5.6384	-4.9808	-6.1573	-5.3676	-5.8108	-6.6802	-5.9485	-6.3217	-6.2661	-6.6241	-4.7654	-4.5857	-5.7658	-5.6573	-5.6491	-5.1643	-6.1703	-5.0005	-4.7619	-5.3726	-4.7428	-5.8278	-5.735	-5.3572	-5.6161	-5.2993
-20.371	-20.847	-20.417	-20.596	-20.632	-20.104	-20.382	-20.874	-20.714	-20.5	-21.675	-20.831	-20.624	-20.68	-19.745	-21.408	-20.143	-20.339	-19.682	-21.766	-22.074	-21.401	-20.445	-19.609	-20.918	-21.166	-21.63	-20.838	-20.135	-21.532	-20.897	-21.085	-19.827	-19.789	-20.096	-19.666	-21.205	-20.946	-21.105	-21.636	-21.426	-21.129	-21.115	-19.857	-21.253	-19.931	-20.769	-20.843	-19.508	-19.079
-22.646	-21.819	-23.286	-22.437	-22.742	-22.791	-23.008	-21.364	-22.731	-21.616	-22.499	-22.914	-22.31	-21.83	-21.844	-22.243	-22.221	-22.827	-22.725	-21.456	-21.757	-21.554	-21.964	-22.431	-22.301	-21.645	-22.498	-22.999	-22.433	-21.383	-23.186	-21.81	-22.905	-21.364	-24.055	-21.712	-22.024	-22.906	-21.865	-22.2	-22.746	-22.606	-22.346	-22.191	-22.885	-22.675	-20.712	-22.204	-22.12	-22.319
9.3766	8.8271	8.95	8.9394	9.0665	8.3439	9.2172	8.738	9.3997	7.8608	6.8159	8.5248	8.5142	7.1388	8.077	8.1408	8.802	9.0167	8.907	8.5808	8.2329	8.9657	8.4633	8.56	8.435	8.4037	8.0675	9.301	8.6204	7.7797	9.5992	8.5567	9.3005	8.3513	8.1362	8.9472	7.9748	10.045	8.6662	9.1094	8.9299	8.3586	9.4917	8.1078	7.2516	8.567	8.2288	7.6329	7.7965	8.5928
-9.7283	-8.3945	-9.1982	-8.9787	-8.716	-9.1352	-7.6938	-7.8023	-8.2091	-9.1019	-7.9052	-9.1173	-10.252	-8.4793	-8.979	-8.579	-9.072	-9.6603	-8.5574	-8.2604	-9.2005	-9.6	-9.0754	-8.7743	-9.2757	-8.3885	-8.2087	-8.0723	-8.6172	-8.8282	-8.3654	-9.7408	-8.0712	-8.988	-8.922	-9.2433	-9.5143	-9.0032	-8.9011	-8.5656	-9.4756	-9.4558	-8.6274	-8.1742	-8.6191	-9.2378	-8.8842	-9.2039	-9.1821	-9.3248
-8.5181	-9.5099	-8.7234	-9.3951	-9.242	-8.7963	-7.9175	-9.252	-8.6657	-8.6381	-9.4216	-8.9359	-9.3021	-8.916	-8.7459	-8.5152	-9.4216	-8.6128	-9.2028	-9.4721	-10.12	-10.111	-9.2663	-7.6258	-9.9119	-9.3441	-8.8699	-9.213	-8.8303	-8.2856	-8.3577	-9.7473	-7.7765	-9.7409	-9.7088	-10.231	-8.279	-8.6402	-8.9379	-9.4207	-9.7594	-8.7749	-8.9066	-8.9285	-9.6211	-8.2319	-9.0363	-8.6032	-8.8442	-8.7489
0.063007	0.27618	0.021922	-0.80031	-1.0298	-0.75161	0.45684	0.31953	-1.5046	-1.3588	-0.49201	-0.96158	-0.65817	-0.61361	0.63343	-0.4872	0.76749	0.090745	-0.042102	0.50021	0.24706	0.38918	0.91417	-0.25423	-0.4296	-0.68774	-0.10785	-0.10833	0.62967	-0.58507	0.12768	-1.0241	-2.5176	-1.0188	0.15065	-1.1674	0.66215	1.0162	-0.026485	-0.71284	0.10794	-0.10402	0.27158	-0.46212	0.80611	0.32881	-1.1538	-0.31336	-0.46451	-0.18347
-8.6827	-9.8486	-9.7748	-9.6461	-10.156	-9.0501	-9.0952	-8.9935	-9.5867	-9.621	-9.1843	-9.5536	-9.9228	-8.9441	-9.6366	-8.5045	-8.3591	-9.2413	-9.719	-8.6459	-8.9239	-8.4229	-9.6283	-9.1106	-9.1195	-8.832	-9.2136	-10.029	-8.6129	-9.4922	-9.1394	-9.3049	-8.6715	-9.4886	-8.8059	-10.335	-9.2549	-9.1565	-8.2226	-10.618	-9.8939	-8.4148	-9.5014	-9.6194	-9.131	-8.4919	-10.485	-8.7882	-8.9518	-10.261
-3.3853	-3.6402	-2.8432	-3.3721	-4.5941	-3.6191	-3.1904	-2.5563	-1.507	-4.3442	-3.4773	-3.0071	-1.8677	-2.6618	-2.9478	-2.7546	-3.2916	-3.2177	-3.5958	-3.4845	-2.2548	-3.952	-2.6678	-3.4372	-4.2902	-3.1916	-2.5348	-3.3159	-2.5096	-2.5439	-4.304	-3.0157	-3.4282	-3.6413	-3.0727	-2.6245	-4.2577	-2.5506	-2.4723	-3.3441	-3.8165	-2.0004	-2.7838	-3.9249	-2.1957	-4.2491	-4.146	-3.7948	-3.9694	-3.2236
2.9153	4.1271	2.1134	4.2324	3.2444	3.0558	3.0028	3.434	2.7717	4.0804	3.2082	2.8727	3.1283	2.8736	1.9363	2.8292	2.9084	3.551	3.778	2.8285	3.7079	2.9352	2.579	3.4161	2.8184	2.5867	3.4076	1.8349	3.1417	2.8306	4.34	3.6769	2.8897	2.3273	3.0898	4.3996	2.8205	2.719	3.7023	3.4943	1.9564	2.3373	2.5387	2.1301	3.1985	4.4411	3.0707	3.1108	2.8987	3.4502
-1.5103	-1.2802	-0.84534	-1.3422	-0.13346	-0.96196	-0.15857	-0.6815	-1.9725	-0.85905	-2.279	-1.8081	-0.7269	-2.0802	-1.7609	-0.90807	-1.1893	-2.8758	-0.84272	-1.9932	-1.0033	-0.97732	-1.3381	-0.99256	-0.51757	-1.2842	-2.603	-1.8342	-1.4952	-0.24692	-1.1243	-0.66811	-1.3731	-1.3886	-1.0193	-0.54716	-1.8231	-1.9496	-0.74172	-1.8575	-1.481	-1.4514	0.050377	0.39404	-1.0907	-1.1536	-0.13669	-1.7142	-1.1739	-1.9862
-8.4522	-8.6923	-10.489	-9.1979	-9.4906	-8.6806	-9.0205	-9.9941	-9.4173	-10.466	-9.2778	-9.8909	-9.5149	-8.7086	-9.4163	-10.518	-8.6584	-9.5986	-8.8389	-9.2228	-9.2364	-9.5525	-10.061	-10.833	-9.4626	-9.4076	-8.7685	-10.228	-9.3563	-10.234	-9.5263	-9.7261	-10.083	-9.7861	-9.9449	-9.4812	-9.4125	-8.558	-7.6434	-10.056	-9.6398	-8.4171	-9.7386	-9.9312	-9.6542	-9.7645	-8.5826	-9.9291	-9.8895	-9.009
-20.998	-20.178	-20.806	-21.255	-20.941	-19.571	-20.763	-20.722	-20.687	-19.875	-20.488	-20.206	-20.566	-20.297	-19.976	-20.221	-20.359	-21.472	-20.123	-20.304	-21.234	-21.421	-20.166	-20.858	-21.098	-20.542	-21.996	-20.983	-20.185	-19.907	-21.007	-20.284	-21.006	-20.766	-20.737	-19.779	-21.119	-19.463	-20.438	-19.622	-20.415	-21.436	-20.296	-22.043	-21.245	-20.6	-21.071	-22.147	-21.016	-20.015
-5.0132	-5.8417	-6.0087	-6.8824	-5.9273	-7.4494	-5.321	-6.423	-7.5307	-5.6105	-6.0344	-6.1627	-6.1501	-6.7987	-6.0295	-5.4685	-6.6784	-5.7425	-6.6347	-6.4704	-6.0166	-7.0017	-6.9346	-5.1145	-6.5603	-6.2859	-6.55	-6.2187	-5.9601	-6.427	-6.6138	-7.201	-6.9757	-8.0586	-6.1986	-6.8073	-7.2207	-5.7142	-5.9306	-5.8022	-5.8013	-7.6111	-7.081	-6.4814	-6.3314	-7.0867	-6.3034	-6.3194	-5.1702	-6.6198
8.2895	8.3189	8.6454	9.4401	8.1374	8.6014	8.2891	8.6073	7.5332	8.106	8.2017	8.9854	9.2158	9.0621	9.0534	8.8892	9.7256	7.7209	9.2471	8.8878	8.807	7.6203	7.5284	7.8883	7.8075	7.8479	8.3115	7.9565	9.1248	9.2116	8.2459	9.0065	9.6653	8.0055	8.5416	9.0586	8.6837	9.5266	7.7447	9.5943	7.7091	9.0034	8.8874	9.5396	8.5813	7.9456	8.901	8.071	8.3186	9.0842
-22.317	-22.053	-21.845	-21.224	-22.362	-22.297	-22.338	-21.836	-23.047	-21.825	-20.947	-21.38	-22.176	-21.741	-21.981	-21.423	-22.769	-22.448	-21.691	-21.92	-22.377	-22.779	-21.908	-22.813	-22.015	-21.221	-22.65	-22.348	-22.843	-21.315	-23.593	-21.522	-21.507	-22.55	-22.144	-21.159	-22.107	-22.025	-22.305	-21.488	-21.51	-21.993	-22.079	-22.62	-21.896	-22.472	-22.84	-21.866	-20.813	-21.517
-0.26815	-0.05697	1.0437	1.5392	-0.00428	0.042017	0.90914	-0.49771	0.019831	-0.087716	0.43758	0.89558	-0.13297	-0.38118	1.0639	1.4561	-0.66331	0.71811	0.25942	0.93161	2.1564	1.0091	0.37346	0.60926	0.76247	0.20803	0.77068	0.76101	-1.1247	0.45245	0.26702	0.8631	2.0056	1.2959	1.1024	1.1431	-0.45159	-0.32649	0.98986	0.78378	1.0404	0.83953	-0.2692	-0.49841	-0.14117	0.15187	-0.20512	-0.45889	0.45727	0.10127
-9.6477	-10.285	-9.31	-11.586	-9.9806	-10.117	-10.86	-10.27	-11.323	-11.014	-10.156	-10.065	-10.439	-9.6406	-9.8742	-10.084	-10.992	-10.467	-11.117	-9.1312	-10.884	-10.746	-10.628	-9.4677	-9.8161	-10.68	-10.094	-10.311	-10.035	-10.928	-9.3087	-9.979	-10.975	-10.496	-10.737	-9.3416	-11.027	-11.094	-11.903	-9.4705	-10.006	-9.7695	-9.5472	-10.239	-9.8989	-11.981	-9.8412	-10.702	-10.435	-10.291
-4.2251	-2.8443	-4.7995	-1.9031	-3.49	-3.4939	-3.1978	-4.0458	-3.6803	-3.6722	-2.7255	-3.5002	-2.7176	-3.8159	-2.9793	-3.0523	-3.2012	-2.7754	-3.5865	-5.2433	-3.9028	-3.3775	-3.1612	-3.887	-3.1337	-2.6642	-2.8998	-4.9629	-3.6312	-2.8852	-2.1952	-2.7128	-2.8693	-3.273	-3.6865	-3.1247	-2.8968	-3.2292	-2.2655	-3.003	-3.8464	-4.3974	-3.5183	-4.7088	-3.3228	-2.4627	-3.4712	-3.1774	-1.973	-2.8246
-8.8315	-8.7806	-8.8563	-8.4989	-9.2991	-8.8851	-10.692	-8.9878	-8.1657	-10.867	-8.9126	-7.9751	-8.1748	-9.4126	-9.1969	-8.6072	-9.783	-8.6936	-8.8236	-9.4823	-9.4113	-8.6454	-9.6694	-8.8168	-8.9953	-8.1519	-9.6244	-9.9732	-7.9138	-9.4085	-10.666	-9.0759	-8.8013	-9.0427	-8.618	-9.3161	-8.9157	-7.8653	-8.9761	-9.1331	-8.6034	-9.1514	-7.7754	-9.1647	-8.8461	-9.0028	-7.8392	-9.0534	-9.5752	-10.222
-2.9782	-2.5306	-2.4559	-2.3084	-2.3508	-2.1457	-2.6281	-1.3318	-2.6908	-2.3443	-1.6156	-2.839	-1.8383	-1.5644	-2.1616	-1.4354	-2.2221	-2.7905	-2.3321	-2.4515	-2.4079	-2.0968	-2.0657	-2.5889	-2.8227	-0.94507	-2.8146	-2.1676	-2.9682	-3.4858	-2.6733	-0.18856	-1.8477	-3.4777	-2.2472	-2.5203	-2.5266	-1.7644	-3.4723	-2.0912	-2.1973	-3.4599	-3.1201	-2.5556	-2.0993	-3.0887	-3.3549	-2.559	-2.0321	-1.6908
5.7191	5.8264	5.3559	5.629	5.3687	5.3874	5.6424	5.3665	5.2705	5.9664	5.5422	4.9204	5.7992	6.4072	6.5404	5.4527	5.1176	6.6053	4.9994	5.2162	5.5719	5.8588	6.2294	5.6611	5.221	5.6538	6.6759	4.7937	5.7057	5.2967	5.4994	5.8332	6.1619	5.3991	5.8344	4.5438	5.4415	5.6651	4.6035	5.4481	5.3008	5.3703	4.2479	5.4877	4.9691	5.1635	6.4464	5.7983	5.8204	5.4323
-2.3959	-3.162	-4.1112	-2.2384	-3.1181	-3.1557	-3.3419	-2.6218	-3.2651	-1.8584	-3.5713	-2.8366	-2.6322	-2.7414	-2.2443	-2.5791	-3.1293	-2.7404	-2.6709	-3.3241	-3.0287	-3.0343	-4.5237	-3.6909	-3.6216	-3.7552	-3.185	-2.779	-3.16	-2.7713	-3.9137	-3.9421	-3.334	-3.8436	-3.254	-3.0429	-3.8073	-2.444	-3.0125	-3.0618	-3.0293	-3.3032	-2.8488	-3.6548	-3.1893	-4.0566	-3.148	-2.8625	-2.8515	-3.1978
-21.913	-22.094	-23.303	-20.944	-23.005	-22.245	-21.322	-23.07	-23.048	-21.908	-22.671	-22.849	-22.119	-21.953	-22.436	-22.05	-22.769	-20.749	-21.144	-22.025	-22.142	-22.078	-22.166	-22.149	-21.998	-23.083	-22.497	-21.23	-22.612	-22.315	-22.409	-22.707	-22.827	-22.108	-22.04	-22.204	-21.393	-21.342	-21.933	-22.491	-21.796	-22.2	-22.333	-22.206	-22.298	-21.625	-21.53	-22.287	-21.828	-21.46
-1.5205	-1.1247	-0.37924	-1.7151	-1.2144	-0.95106	-1.6798	0.65705	-1.5656	-1.3637	-0.58318	-0.75957	-1.4732	-1.5897	-2.0487	-1.7031	-0.56795	-0.57113	-1.4278	-0.57807	-0.24994	-1.319	-2.2984	-0.72511	-1.26	-1.4265	-0.37962	-2.0713	-1.2856	-0.77104	-1.4851	-1.193	-2.6037	-0.30182	-0.77872	-1.5398	-1.9003	-1.517	-1.2013	-2.087	-1.699	-2.2451	-1.6451	-0.74057	-0.61709	-0.50858	-1.1179	-1.501	-1.0744	-1.8233
0.35102	0.23419	0.65677	0.16122	0.76274	-0.17857	0.55241	-0.16283	0.7285	0.024593	1.311	0.49779	0.64773	0.65255	-0.33002	-0.04409	0.83196	0.29203	0.55202	1.1485	0.15376	0.72175	1.0802	-1.324	0.55503	-0.43397	0.1688	-0.83893	0.17834	0.67193	0.71297	0.53331	1.0636	0.043472	0.19129	0.21686	0.92145	0.035681	-1.0236	0.4987	1.0038	-0.2377	-0.34581	1.3903	0.8279	0.23662	0.018649	0.13418	0.68448	-0.36784
-14.537	-15.454	-14.132	-14.03	-15.417	-14.07	-14.312	-15.876	-15.031	-14.663	-14.881	-14.376	-13.99	-14.288	-13.157	-15.164	-14.958	-14.729	-15.05	-14.132	-15.134	-15.907	-13.821	-14.054	-15.024	-15.495	-15.257	-14.958	-14.942	-15.443	-14.821	-14.526	-14.937	-14.957	-15.487	-14.49	-15.182	-14.859	-15.638	-15.17	-14.685	-15.959	-15.487	-15.064	-16.342	-15.766	-15.066	-15.297	-14.307	-14.907
-1.3967	-1.9039	-0.089291	0.015074	-1.4357	-1.4913	-1.5138	-1.4984	-2.354	-0.58644	-1.1357	-1.2104	-1.7316	-0.9787	-0.73149	-1.9919	-1.4573	-0.90288	-1.8307	-1.1491	-1.9973	-0.60171	-1.3762	-1.3115	-1.7408	0.15092	-1.9308	0.51708	-0.45447	-0.71435	0.24644	-0.78514	-1.4501	-1.494	-0.38414	-1.2186	-1.5749	-1.5798	-0.97377	-0.88796	-1.552	-1.4887	-0.58592	-0.85025	-1.912	-0.87634	-0.9587	-1.1963	-0.21526	-1.6499
-14.154	-12.957	-12.728	-12.329	-11.89	-13.733	-12.928	-12.399	-12.209	-13.15	-13.815	-12.904	-12.671	-14.077	-12.908	-13.201	-13.03	-12.873	-14.037	-13.262	-13.297	-12.762	-12.842	-12.925	-13.387	-13.776	-12.665	-13.081	-13.489	-12.745	-13.345	-12.433	-13.154	-13.508	-13.143	-12.816	-13.753	-12.916	-13.211	-12.133	-13.244	-11.783	-13.141	-12.428	-13.424	-14.091	-13.424	-13.961	-12.86	-12.837
-13.571	-12.906	-13.948	-13.183	-12.929	-13.289	-14.332	-13.013	-13.521	-13.941	-13.663	-14.697	-13.59	-13.651	-12.739	-13.445	-13.541	-13.5	-12.785	-12.408	-13.347	-13.658	-13.228	-13.84	-13.04	-12.566	-13.505	-13.174	-13.931	-13.708	-14.718	-12.657	-13.838	-13.39	-13.684	-14.688	-13.117	-13.036	-13.855	-12.554	-14.489	-13.594	-13.341	-13.65	-13.229	-12.599	-13.118	-13.85	-12.674	-12.957
-5.1417	-5.8245	-5.2136	-5.5375	-4.8704	-5.6695	-6.1344	-4.9487	-4.2832	-4.9438	-5.1253	-6.2955	-5.0306	-6.4691	-4.8526	-5.7913	-5.8291	-6.1526	-4.2624	-5.7019	-4.6054	-5.053	-5.2181	-5.4377	-5.2591	-6.316	-5.3198	-6.0041	-5.2628	-5.5816	-5.2024	-5.3818	-5.7118	-5.2571	-6.2211	-4.9439	-5.9134	-4.8959	-5.7365	-5.7788	-6.0274	-4.5754	-6.0574	-5.1897	-6.4108	-4.935	-5.6793	-5.8144	-5.0957	-5.7677
-0.97932	0.94273	-1.3904	0.42477	-0.33818	0.071453	-0.88608	-0.33942	1.0954	0.023823	-0.54177	-0.0092112	0.33567	-0.29482	0.39298	-0.027069	-0.71224	-0.83799	-1.5334	0.63421	-0.53218	-0.33722	0.39288	-0.78136	0.15501	-0.64728	0.30791	-0.23388	-0.093934	0.33571	0.13701	-1.7847	-0.23928	-0.026032	-0.46358	0.50651	-1.0041	0.54443	0.30703	-0.37124	-1.0526	-0.072223	-0.99778	-1.2812	-0.41002	-0.20097	-0.51401	-1.1628	0.121	-0.61649
5.8415	6.5063	5.2757	4.5418	5.6583	5.6763	6.3059	6.2522	5.9095	5.5513	5.849	5.1219	7.7087	4.9786	4.5104	4.7553	6.3079	4.9637	6.2597	6.1158	5.4244	5.3253	5.1295	5.0121	6.2009	4.4007	5.765	6.2876	5.7831	5.9184	4.4796	5.3464	4.0581	5.1359	6.3544	4.6181	6.5348	4.3421	4.6293	5.3971	5.267	6.4891	5.2519	6.7539	6.1043	5.7999	5.8692	6.3019	5.1835	5.3336
-5.043	-4.7137	-4.3662	-4.9729	-5.3484	-5.0478	-5.3585	-6.2046	-4.2791	-5.001	-4.7398	-4.426	-4.6537	-5.3982	-5.2758	-4.7793	-5.1799	-5.1808	-3.897	-4.9122	-5.8817	-4.3145	-5.0186	-4.1919	-4.6932	-4.6314	-4.1831	-4.6777	-5.0878	-4.7692	-4.1308	-5.5456	-4.8798	-3.8106	-5.2802	-4.6773	-5.1052	-4.2573	-4.2457	-4.6408	-3.8409	-5.2391	-4.8273	-4.4261	-4.9361	-4.0794	-4.3262	-4.2419	-2.5759	-3.3943
-11.193	-10.558	-10.203	-10.426	-10.634	-10.97	-10.825	-10.634	-10.423	-10.909	-10.389	-10.754	-10.572	-9.6918	-10.272	-9.9123	-9.9511	-10.264	-10.431	-9.4032	-9.8676	-10.99	-9.9454	-9.8243	-10.736	-10.706	-11.036	-9.3301	-9.4886	-10.083	-9.8548	-10.701	-9.4182	-9.1438	-10.629	-9.2235	-9.6358	-10.24	-10.61	-9.696	-9.7168	-8.5199	-10.689	-10.1	-9.1676	-10.482	-11.681	-9.8811	-11.564	-9.6832
-3.9344	-3.8262	-3.6801	-2.6722	-2.6129	-3.7279	-3.9908	-4.9955	-4.3921	-4.4958	-3.644	-4.4106	-3.855	-3.1975	-3.0209	-3.5249	-4.5544	-3.755	-3.8667	-3.6953	-3.0416	-4.3195	-3.3226	-4.3947	-3.8182	-4.2707	-4.5834	-3.2751	-3.4747	-3.5411	-5.1128	-3.3851	-3.8364	-4.2064	-3.1996	-2.8767	-2.5233	-4.4946	-3.1397	-4.1895	-4.0375	-4.42	-3.5546	-4.4723	-3.4843	-2.9104	-3.5361	-4.3432	-3.7375	-4.1659
2.2992	1.3955	1.4054	1.7787	1.6496	2.5729	2.0045	2.2703	1.855	1.1816	1.8424	2.14	1.4387	1.138	1.4993	1.5142	2.4881	1.4712	0.66082	0.98334	1.4791	2.2865	2.6662	1.9934	2.7574	1.2745	1.3105	2.1212	1.3905	1.0519	1.8476	1.3289	0.84925	0.35432	0.6379	1.9703	2.4253	2.877	2.7828	1.9905	0.37405	1.3216	1.6029	2.9176	0.74098	1.9794	2.3687	2.0409	2.0913	0.67029
2.2556	2.9312	2.3173	1.9195	2.8742	2.1331	2.6717	3.3411	2.632	2.9446	2.6861	2.6523	2.2618	2.5353	1.9341	3.2302	2.0463	2.6833	3.0612	3.1845	2.1682	0.81769	2.5834	3.4685	3.8229	3.4985	2.8319	2.7962	2.398	2.5181	3.075	2.6733	2.7246	2.233	2.6487	3.5527	2.0162	3.6131	2.3925	3.187	2.9376	3.5421	2.293	2.9052	2.5024	1.8462	2.1677	2.5829	2.3469	2.1997
-13.225	-10.735	-11.455	-11.647	-12.226	-11.9	-11.799	-11.018	-12.565	-11.327	-10.643	-11.594	-11.102	-11.738	-11.367	-11.995	-11.937	-11.89	-11.693	-11.834	-10.278	-10.814	-12.399	-11.522	-10.995	-11.656	-10.702	-12.023	-12.124	-11.231	-10.775	-11.793	-10.396	-12.944	-11.47	-12.118	-10.802	-12.94	-10.924	-11.474	-11.943	-12.697	-13.613	-12.193	-12.35	-11.692	-12.013	-11.133	-11.771	-12.303
-13.942	-14.474	-14.541	-13.179	-14.091	-14.224	-13.938	-14.474	-14.443	-14.297	-13.244	-13.768	-13.154	-13.45	-13.248	-13.576	-12.955	-13.345	-12.605	-13.191	-12.944	-13.853	-13.435	-13.833	-13.812	-12.69	-14.432	-14.374	-13.627	-13.385	-13.305	-11.211	-14.385	-14.45	-13.632	-13.667	-13.573	-13.16	-14.04	-14.302	-14.264	-13.109	-14.195	-14.489	-13.753	-15.026	-13.77	-14.612	-13.915	-14.37
5.7094	5.9682	6.3888	6.0023	4.0998	5.4106	4.6709	5.7339	5.483	4.9889	6.0991	6.0368	4.1753	5.582	5.6898	4.5841	5.8836	6.1006	5.1801	4.78	5.0546	5.2458	5.9961	5.6324	4.9136	5.2656	5.6597	5.0757	5.1604	4.9139	5.2869	6.1412	4.3225	6.031	5.4715	5.4103	5.3967	6.1858	6.7604	5.7199	5.5013	5.8075	5.5358	5.236	6.0341	5.093	6.4531	5.6072	5.8924	6.2276
5.0803	6.4426	8.1253	6.1534	6.469	6.6042	7.9413	7.1148	6.8158	6.5099	6.27	6.1133	7.1347	7.2627	6.4329	5.9112	6.9864	6.8164	5.8414	6.587	7.6311	6.4122	6.7172	6.9191	6.578	7.3703	7.1933	5.4429	7.7662	7.13	7.2564	5.276	6.5302	7.3952	7.3814	7.0432	7.7581	6.8607	6.7558	7.3229	6.8481	8.135	6.7867	5.8166	6.5918	7.8439	6.3195	6.6538	7.7045	6.7704
-6.9174	-7.6089	-8.0474	-8.963	-6.7854	-7.1575	-7.1296	-8.9623	-8.3593	-8.2149	-8.2053	-7.2189	-7.2899	-7.9874	-6.8471	-7.4689	-6.856	-7.6247	-7.95	-9.0908	-7.5875	-7.9828	-7.6256	-7.9407	-8.1188	-7.8609	-7.5154	-7.3001	-7.5168	-7.4356	-6.7842	-8.5721	-8.0629	-7.5344	-6.9818	-7.3918	-8.2942	-8.2641	-8.9442	-7.7151	-6.6688	-7.4528	-8.1195	-6.9608	-8.5621	-7.5295	-8.8905	-7.6482	-6.6792	-6.596
-0.38175	1.4212	0.045245	0.27986	1.4355	1.2605	0.70248	0.37397	0.020602	0.88245	0.53091	0.93908	0.13791	0.22767	-0.95406	0.94047	1.0701	-0.12223	-0.37377	-0.12832	-0.34935	0.1689	1.3089	1.8216	-0.55535	0.7815	0.33951	1.2179	0.3203	1.3343	-0.32828	0.25459	-0.13525	0.028309	0.17075	0.90676	0.34142	0.87448	-0.17172	-0.82326	-0.43585	0.74519	0.18832	-0.12438	1.1733	-0.23731	1.3827	0.81446	0.54128	0.28493
1.0961	1.2109	1.5215	1.5484	1.3886	2.4999	1.1339	0.90392	1.5128	0.43749	1.8134	0.91616	-0.038516	0.82149	1.0938	0.2535	0.37884	2.6309	0.74581	2.1441	1.0042	1.2348	0.6096	1.2135	3.0789	0.80503	0.91454	1.3659	1.2627	0.76456	0.53018	0.56203	0.2397	0.69612	0.66611	-0.30507	1.539	0.37005	0.20267	1.6227	0.99862	2.4812	0.954	0.43941	1.256	0.28453	2.1908	1.1138	2.9572	1.0388
-22.219	-21.996	-22.459	-20.8	-22.188	-21.876	-22.324	-22.731	-22.563	-21.837	-22.564	-22.748	-21.681	-21.644	-22.754	-21.755	-22.854	-22.205	-22.086	-22.191	-20.862	-21.781	-21.683	-22.24	-22.076	-21.08	-22.7	-21.264	-22.488	-21.99	-21.554	-23.237	-22.568	-23.441	-23.479	-22.464	-21.274	-22.324	-22.834	-22.555	-21.877	-20.929	-22.081	-22.479	-22.917	-22.581	-21.265	-22.883	-21.35	-22.085
-14	-12.728	-13.822	-14.405	-11.716	-13.283	-12.491	-12.924	-12.541	-14.374	-13.18	-14.133	-13.913	-14.404	-13.398	-12.602	-12.64	-15.079	-13.323	-13.161	-12.858	-14.097	-12.837	-12.141	-12.048	-12.441	-13.138	-12.573	-12.613	-12.658	-12.816	-14.095	-13.389	-13.17	-13.348	-13.963	-12.752	-13.318	-12.215	-12.687	-12.824	-11.977	-13.723	-13.026	-11.306	-12.564	-13.575	-12.359	-13.508	-12.515
-15.987	-14.495	-14.707	-14.007	-13.357	-14.293	-14.825	-14.236	-15.911	-15.15	-14.825	-15.039	-14.769	-14.49	-14.081	-14.19	-14.706	-14.665	-14.412	-13.99	-14.028	-14.679	-15.009	-15.566	-14.54	-15.868	-14.77	-13.381	-13.92	-15.278	-14.368	-14.145	-14.541	-14.551	-13.962	-14.665	-15.56	-15.12	-14.503	-15.608	-14.783	-14.391	-14.462	-14.295	-15.342	-15.614	-14.635	-14.711	-14.402	-14.724
0.26882	1.414	0.2823	1.1346	1.3142	1.8335	1.3062	1.1502	1.8906	2.3963	-0.41679	1.2988	0.70441	1.1551	0.52967	-0.19572	0.83718	1.2499	0.34191	1.2608	1.1694	1.6617	1.4919	1.3337	-0.71473	1.6128	0.037026	1.6338	1.8268	-0.03625	0.54094	0.74758	1.2673	1.6811	0.79983	0.60906	0.96917	1.1217	0.75021	1.5822	0.54743	0.77321	1.0168	0.61366	0.43581	1.5428	0.48171	2.3735	1.309	1.9717
-12.369	-13.129	-12.759	-13.241	-13.573	-13.328	-12.759	-12.94	-13.188	-12.503	-12.934	-12.923	-12.181	-12.349	-12.048	-13.478	-13.349	-12.507	-12.426	-11.939	-13.087	-12.615	-13.168	-11.446	-13.701	-11.14	-11.846	-12.673	-12.926	-13.072	-11.796	-13.083	-12.013	-13.348	-12.763	-12.605	-12.493	-12.467	-12.433	-12.601	-12.474	-12.992	-13.052	-12.803	-14.337	-12.233	-12.357	-13.661	-12.394	-11.831
1.6643	1.1092	1.6622	0.98172	0.87989	1.3206	1.5675	1.6516	0.38382	0.48753	0.042448	1.5243	1.5778	1.1494	2.3717	1.1924	0.33704	1.1891	0.47743	1.3268	1.0627	-0.76625	0.99661	1.69	1.8442	1.8983	1.4429	1.3653	1.9144	1.0986	1.1033	1.3585	-0.55903	0.13066	0.90965	1.1277	1.235	2.6216	0.67776	1.2692	1.4401	1.2199	1.8298	1.9632	1.0437	0.9877	1.7874	1.1293	1.1105	1.8238
-13.089	-13.349	-11.652	-13.167	-13.417	-13.526	-13.827	-12.656	-13.068	-11.365	-12.827	-12.866	-12.329	-13.123	-13.397	-12.286	-12.503	-13.316	-11.246	-13.011	-13.009	-12.38	-13.543	-12.419	-12.801	-13.43	-12.376	-13.038	-12.875	-12.747	-13.663	-12.553	-12.473	-11.814	-12.399	-12.453	-12.931	-12.561	-13.403	-12.718	-12.303	-11.942	-12.387	-13.915	-13.713	-12.664	-13.614	-11.723	-12.153	-11.935
-11.132	-10.645	-11.469	-10.271	-11.268	-10.936	-10.978	-10.897	-11.508	-11.782	-11.305	-11.108	-11.28	-10.011	-10.518	-10.657	-11.749	-10.158	-10.612	-10.746	-10.493	-10.854	-11.267	-9.6116	-11.446	-11.172	-11.058	-10.821	-11.288	-11.78	-10.886	-10.407	-10.809	-10.589	-10.602	-11.228	-10.651	-10.922	-10.157	-11.36	-10.741	-10.287	-11.327	-10.939	-10.924	-10.446	-10.538	-9.7198	-11.298	-11.36
-0.92532	-1.9175	-1.9418	-1.4312	-1.5613	-1.3201	-2.4084	-1.7116	-2.0284	-0.96477	-1.909	-0.79714	-2.2039	-2.5002	-2.5602	-1.2518	-0.21536	-0.41781	-0.7294	-1.3544	-2.3576	-1.7	-1.3331	-1.0019	-1.9383	-1.5562	-1.359	-1.4641	-0.93711	-2.1622	-1.6278	-1.5666	-0.91886	-1.2486	-1.4527	-2.0448	-2.1114	-1.2965	-1.9274	-1.3646	-2.0181	-1.8439	-2.1535	-1.7788	-1.317	-1.8408	-1.0894	-0.59266	-1.9499	-1.0674
-12.401	-12.614	-12.166	-14.197	-13.382	-14.043	-15.173	-13.677	-11.379	-12.92	-12.808	-12.086	-12.84	-12.979	-12.656	-12.468	-12.721	-13.476	-13.775	-12.68	-13.408	-13.794	-12.337	-12.322	-13.501	-12.408	-13.824	-12.306	-12.536	-13.964	-12.319	-13.097	-12.881	-13.682	-13.707	-13.395	-13.43	-13.257	-13.3	-12.601	-13.73	-13.595	-13.299	-13.337	-14.723	-12.867	-13.541	-12.463	-13.742	-14.119
-11.634	-11.774	-11.281	-11.133	-11.672	-12.17	-10.796	-11.234	-11.637	-11.65	-12.871	-11.304	-12.317	-11.527	-12.276	-11.897	-11.966	-11.56	-12.028	-12.088	-12.169	-12.07	-10.421	-11.798	-11.908	-12.223	-11.957	-11.503	-11.506	-11.746	-11.405	-11.849	-12.805	-11.965	-10.965	-11.615	-12.956	-11.995	-11.025	-12.335	-11.548	-11.735	-11.103	-12.8	-12.464	-11.669	-11.645	-11.766	-11.849	-12.896
1.5944	1.716	0.9166	1.6808	2.8413	1.7413	1.0452	1.325	2.118	1.5803	1.1048	2.3069	2.8015	2.0236	0.47702	2.6704	2.5186	1.8049	1.0627	2.802	1.3556	2.335	1.7984	1.9488	1.4046	1.08	1.6195	1.099	0.74706	0.98299	1.7234	1.5141	2.0616	1.15	1.8586	1.8434	1.4344	2.1285	2.4852	1.2334	1.3655	1.5143	2.7329	1.1503	2.8574	1.5937	2.5558	1.1717	1.8341	1.3284
-22.027	-22.88	-22.635	-21.804	-22.236	-21.933	-23.268	-22.22	-22.341	-23.721	-21.812	-20.857	-21.552	-20.469	-22.444	-22.644	-21.692	-21.112	-22.848	-22.041	-22.57	-22.839	-22.343	-22.986	-21.782	-21.613	-23.007	-21.704	-22.636	-23.15	-22.968	-22.132	-21.876	-22.619	-23.097	-21.93	-22.235	-21.427	-21.837	-21.839	-22.381	-22.239	-21.921	-22.056	-21.857	-22.796	-23.128	-22.548	-21.632	-22.012
-10.145	-10.111	-10.111	-10.553	-11.762	-11.173	-11.452	-10.93	-10.852	-10.698	-11.491	-10.92	-11.553	-11.11	-9.8176	-10.994	-12.216	-10.432	-9.1534	-11.957	-11.653	-10.334	-11.066	-10.185	-10.229	-10.085	-11.064	-10.628	-11.139	-12.078	-10.917	-9.9793	-10.523	-11.075	-10.618	-10.94	-10.142	-11.343	-11.492	-11.106	-10.514	-11.143	-10.418	-10.856	-10.962	-11.068	-10.43	-9.9945	-9.2211	-10.707
-23.796	-21.281	-22.914	-22.552	-23.251	-21.634	-23.385	-21.75	-22.222	-20.969	-21.212	-22.101	-23.596	-22.277	-22.614	-21.923	-21.295	-21.256	-21.855	-21.434	-21.689	-23.199	-21.971	-21.775	-21.744	-22.036	-22.334	-22.055	-22.281	-22.006	-21.441	-22.073	-22.643	-20.845	-21.275	-21.607	-24.327	-21.85	-22.327	-22.635	-22.336	-22.565	-23.107	-23.534	-22.948	-22.332	-21.757	-22.518	-21.39	-22.503
9.9744	9.5487	10.332	9.7059	10.223	9.9635	9.7185	9.1183	9.5258	8.7503	11.16	10.098	10.265	10.75	9.8845	9.5075	10.501	9.5117	9.8252	10.044	9.2182	10.675	10.246	10.418	9.8322	10.979	10.672	9.7398	10.93	10.435	10.111	9.832	9.7944	9.9786	10.159	9.482	9.4065	10.121	9.4634	9.7455	9.3264	8.9883	10.146	9.4062	9.5662	10.583	10.023	9.4103	9.9443	9.8651
-10.39	-9.8729	-10.656	-10.27	-10.696	-11.212	-10.668	-11.526	-11.431	-10.738	-10.268	-10.142	-11.106	-10.477	-9.0522	-10.812	-11.514	-11.093	-10.593	-10.483	-9.5217	-10.96	-10.285	-10.454	-10.419	-10.533	-11.058	-11.096	-10.259	-10.22	-11.01	-10.636	-9.9034	-10.994	-10.521	-11.548	-11.879	-9.6705	-11.371	-11.251	-11.272	-11.876	-10.349	-10.743	-10.837	-11.984	-11.051	-11.089	-10.528	-10.495
6.5623	6.6852	7.0025	5.8343	6.0812	6.8333	7.0108	6.6605	6.3719	8.134	7.477	7.0619	5.9131	6.0366	5.4797	7.0456	7.0248	7.9316	5.3849	7.1422	6.5328	7.3988	6.523	6.4743	5.9012	6.5547	6.6374	5.996	6.5147	5.949	7.4631	6.8961	6.3549	6.3925	7.2001	6.1304	6.6645	6.0007	6.1307	7.9405	6.2535	7.5607	6.8238	6.4366	7.2024	6.9988	6.5083	4.976	7.5409	6.2463
2.5821	2.2778	2.49	2.5914	3.2838	2.8369	3.2613	3.0759	1.7861	4.005	3.3012	2.5666	1.4951	2.4318	2.3817	2.8381	3.7702	2.4214	2.7436	3.1344	2.6047	3.8047	3.0325	4.4083	2.8044	3.5707	3.002	2.8705	3.0406	3.3473	3.9889	3.1522	3.5962	3.0631	3.2243	3.4059	3.072	3.1122	3.6549	2.8427	3.2665	3.0839	3.5871	3.1681	3.0219	3.4048	3.504	2.9675	2.7279	1.7049
-6.1906	-5.0189	-6.2033	-6.4282	-6.1025	-5.0309	-5.1135	-4.1266	-6.3565	-5.4068	-5.4469	-4.9489	-5.2005	-6.0668	-6.5595	-4.9889	-5.9866	-5.5171	-6.7707	-5.2593	-6.4879	-6.1435	-6.1508	-5.9216	-6.3352	-6.9383	-5.579	-5.3644	-5.7861	-5.1482	-3.8846	-6.7945	-5.1605	-6.3017	-6.213	-4.9067	-6.6018	-5.5561	-6.4678	-5.7253	-4.6014	-6.262	-5.8491	-5.1878	-5.8163	-6.1882	-6.0891	-5.6876	-5.3854	-6.5708
-2.7928	-2.3751	-2.9446	-4.2547	-2.9149	-2.391	-3.757	-3.7625	-4.4905	-1.9224	-3.127	-3.1769	-3.1964	-3.5065	-3.8572	-2.2677	-4.2583	-4.2967	-3.4541	-2.8529	-4.0315	-2.9421	-3.7517	-3.2943	-3.7847	-2.958	-3.1597	-2.7108	-3.568	-2.6986	-3.3204	-3.2532	-3.5945	-4.0277	-3.5317	-2.4004	-2.334	-2.5631	-4.345	-2.3272	-2.7905	-3.3857	-3.4857	-2.6967	-4.5491	-1.6373	-2.8866	-3.6141	-2.9702	-2.745
-13.823	-13.777	-14.976	-14.607	-13.788	-13.899	-13.5	-14.064	-14.083	-13.753	-15.54	-14.523	-14.336	-14.051	-13.521	-14.693	-14.265	-13.805	-14.776	-15.047	-15.101	-14.534	-14.325	-14.699	-13.79	-12.502	-13.963	-14.28	-14.303	-14.814	-13.783	-14.391	-13.769	-12.916	-13.594	-14.421	-12.868	-14.247	-13.666	-13.398	-13.596	-15.189	-13.296	-13.683	-12.903	-13.902	-13.54	-13.453	-13.198	-13.82
-2.2523	-2.6282	-2.7543	-3.0313	-1.9971	-2.7751	-2.346	-2.0212	-0.89356	-3.702	-3.056	-2.2754	-2.0808	-2.7223	-2.7381	-3.3901	-1.8039	-2.9239	-3.0173	-3.0965	-2.4171	-2.1808	-2.3316	-2.6459	-2.5018	-2.0282	-2.5453	-3.3666	-2.8072	-3.0914	-3.1669	-3.2362	-3.4477	-2.0463	-2.83	-2.1569	-2.1623	-3.0622	-1.5888	-2.0193	-3.4945	-3.3462	-2.8344	-4.393	-2.9164	-2.8003	-1.3989	-2.4121	-3.2424	-3.8163
-2.6641	-3.6988	-2.9168	-4.2803	-3.7632	-3.1616	-3.3582	-3.7309	-3.0655	-3.5989	-3.1271	-4.4235	-4.047	-3.2531	-3.6725	-3.8981	-4.2124	-4.0286	-4.0711	-3.3886	-5.4194	-3.5112	-2.6852	-2.9366	-3.3403	-4.237	-3.966	-3.0989	-3.3396	-3.5486	-3.4941	-3.9418	-4.3184	-3.0998	-2.7917	-3.5884	-4.13	-3.7174	-4.6425	-3.442	-3.4389	-3.9771	-5.3225	-3.2734	-3.7211	-4.1636	-4.777	-3.6006	-3.9539	-4.3307
-10.489	-10.091	-9.9291	-9.9011	-11.358	-10.846	-10.97	-11.174	-10.985	-9.7063	-11.357	-10.837	-9.5418	-9.591	-10.651	-10.148	-10.588	-10.648	-11.116	-9.7641	-11.17	-11.388	-11.15	-11.362	-11.41	-10.284	-9.8057	-10.187	-11.725	-9.8523	-10.3	-10.611	-9.674	-11.215	-11.018	-10.607	-10.058	-10.47	-11.441	-10.785	-10.89	-10.868	-11.624	-10.451	-10.763	-10.942	-9.5119	-10.877	-10.832	-10.468
-12.369	-11.067	-13.096	-12.05	-11.552	-10.942	-12.524	-11.395	-11.829	-11.422	-12.054	-12.282	-12.005	-10.822	-13.315	-11.178	-11.522	-11.297	-13.427	-11.728	-11.92	-10.143	-11.425	-12.119	-11.75	-12.587	-12.003	-11.806	-11.739	-11.461	-11.59	-12.53	-11.824	-12.161	-12.142	-11.202	-12.127	-12.559	-11.741	-11.562	-11.343	-12.014	-11.283	-11.817	-11.802	-11.121	-12.516	-11.97	-11.956	-11.977
6.0584	5.1834	5.3018	6.2447	4.4281	6.1492	6.1375	5.4096	5.0807	4.4716	5.1307	5.3541	5.4034	5.8187	6.3064	5.484	5.3157	5.4273	5.505	6.3059	5.7927	4.8325	5.1364	5.0323	5.2655	5.6968	5.1669	5.6808	5.6791	4.4397	5.6862	6.3924	5.3036	5.639	5.4953	6.0126	4.7729	5.9592	5.2489	4.8271	5.0945	6.2874	5.4782	5.9934	4.4688	5.9815	5.977	5.607	5.8173	4.6483
-0.020865	-0.84925	-0.70352	-0.69517	-0.24528	0.43137	-0.49104	-1.7006	-1.2273	-1.0657	-1.5369	-0.93207	-0.75067	-1.8349	-0.96078	-0.78257	0.15491	-1.0214	-0.59756	-0.95316	-0.82685	-0.14402	-0.35636	-0.55808	-1.175	-0.90224	-0.35764	-1.614	-0.88133	-0.83622	-0.47688	0.7105	-1.1663	-1.3034	-1.2519	-0.28114	-0.069968	-0.62676	-0.76277	-0.90466	-1.4842	-0.83533	-1.891	-1.7874	-1.4229	-1.6992	0.026934	-0.086461	-0.51696	-1.1447
1.4209	1.6916	2.4459	2.0971	0.93514	1.8954	2.3753	2.2223	1.3597	-0.1808	1.9381	0.98398	1.8034	1.9289	1.1776	2.5904	1.2569	2.0141	1.7757	2.436	1.7878	0.56413	1.8072	0.99872	2.1824	1.4793	1.8086	1.3801	0.99252	0.61606	1.5721	1.3318	0.73656	1.9673	1.0603	0.88587	2.2856	1.0903	2.4235	1.6164	1.5067	1.2992	2.2007	0.59352	1.3912	1.5844	1.3052	0.86571	2.2268	1.9592
-1.2167	0.017798	0.23212	-0.42901	0.32479	1.1575	0.036821	-0.11544	-0.085231	-0.70879	0.06068	-0.69777	0.36397	0.67761	0.090824	0.083382	0.09179	-0.44663	-0.53925	-0.27423	-0.14339	-0.69358	0.25672	-0.44536	-0.97672	0.6485	-0.92796	0.64846	-0.57683	-0.91504	-0.63263	-0.33233	0.48103	0.2658	0.21665	0.61721	0.88045	-0.32302	-0.76595	-0.078407	0.17255	-0.35193	-0.56666	-0.21798	-0.066565	0.28667	-0.46955	0.62153	-0.59106	-0.75492
-0.38942	0.88963	0.4095	-0.30175	-0.0033221	0.75912	0.31305	-0.41721	0.41332	-0.012748	-0.44271	0.079697	1.4744	0.032954	0.22543	-1.4676	0.23846	-0.85726	-0.9456	0.018063	-0.74969	-0.30921	-0.62092	0.66975	-0.5778	0.62397	0.1765	0.10115	-2.0647	-0.35512	0.74928	0.052445	-0.37706	-0.85798	-0.48974	-0.91788	-0.27701	0.17436	0.048272	-0.96797	-0.20269	1.0239	-0.2482	-0.38091	0.51192	-0.98537	0.21995	-1.8495	0.17192	0.64658
-13.874	-13.084	-13.875	-13.27	-12.881	-14.278	-12.834	-13.706	-12.797	-13.476	-13.037	-13.327	-13.229	-14.764	-14.556	-12.897	-12.963	-12.566	-13.769	-12.692	-12.449	-12.846	-14.17	-13.028	-13.098	-12.395	-12.811	-13.284	-13.034	-13.416	-13.265	-12.494	-12.823	-12.589	-13.182	-13.46	-12.841	-13.47	-13.445	-13.549	-12.797	-13.181	-11.634	-13.489	-12.849	-14.449	-13.224	-14.173	-13.642	-13.494
-2.5445	-3.5532	-3.419	-2.2939	-3.5854	-3.1771	-2.9872	-3.5027	-2.9547	-2.9497	-2.0425	-3.0304	-3.3085	-4.094	-3.2052	-3.1405	-3.7024	-2.8677	-3.5941	-3.6731	-3.8116	-3.3545	-3.3984	-3.6042	-2.6962	-3.4342	-2.5154	-4.4328	-4.2851	-3.913	-4.3982	-2.3337	-2.6129	-3.1711	-3.6917	-3.7033	-2.3066	-3.0369	-2.5314	-4.0333	-2.992	-1.6444	-4.1192	-2.1979	-3.3259	-2.9086	-1.8134	-3.8021	-1.3237	-3.2455
8.6001	8.5944	7.9369	6.9024	9.0226	7.6749	8.0856	8.2952	6.7587	8.1441	8.0742	8.884	7.1889	7.9444	7.319	7.9358	6.5652	8.1327	7.6566	8.3333	8.4573	8.149	7.6912	6.8636	8.0366	7.5369	8.1558	8.4382	6.8424	7.5498	6.8804	7.5458	7.2409	8.7144	7.14	6.8515	9.229	8.8198	9.3411	7.8982	7.1123	7.3261	8.5871	8.0874	7.5894	7.0058	7.503	8.4752	8.1896	7.4846
7.4156	6.1989	6.3511	7.2438	5.6355	7.3078	6.5143	7.5245	6.5854	6.4812	6.8376	7.271	6.529	6.3357	6.8592	7.3862	5.5861	6.2453	6.4402	7.1754	6.0117	8.1303	6.6268	6.8801	5.8682	5.7365	7.7409	7.5618	6.3481	7.5056	6.8534	7.0378	6.4233	5.6697	5.9017	6.8374	6.857	6.9497	6.5777	6.7827	8.6748	6.5618	7.1847	6.2948	5.7147	6.4015	6.5997	7.1108	7.0105	7.524
1.6077	1.8492	2.5223	1.8036	1.3503	1.3598	1.3316	1.6864	2.2895	1.4677	2.211	2.0669	2.6174	1.4024	1.6435	1.5512	1.0816	-0.019264	1.2812	1.5856	1.174	2.5396	1.6704	1.0288	2.2311	2.2382	1.4245	2.0019	2.1876	1.0727	1.9586	1.5826	1.3465	2.4237	2.1804	1.3594	1.3208	1.4876	1.8375	1.6192	0.90795	2.6027	1.6699	1.8651	2.0057	3.1338	1.2915	1.3811	1.7654	1.7698
-9.2642	-10.05	-9.7667	-8.11	-9.1263	-9.5027	-8.036	-9.8321	-9.2754	-9.8231	-7.8496	-8.6263	-9.1436	-9.0806	-8.8289	-9.6079	-8.0405	-9.5528	-8.4575	-8.6588	-8.6975	-8.0908	-8.8083	-9.493	-9.3397	-9.9685	-8.5773	-9.6208	-9.8867	-8.5082	-7.7459	-9.0104	-8.9653	-9.1455	-8.8998	-8.5554	-8.7047	-10.433	-9.3733	-10.258	-8.9326	-8.5984	-8.4877	-8.5173	-8.2741	-8.3645	-8.9497	-8.6085	-8.473	-9.042
-2.561	-3.7276	-3.4377	-3.1445	-2.3043	-2.7615	-3.8158	-2.9135	-2.8024	-3.4689	-4.2956	-3.6919	-3.2034	-3.6384	-2.3019	-3.6353	-3.2366	-3.5098	-2.9206	-3.2789	-3.8709	-3.486	-2.8758	-3.4644	-3.1217	-2.9671	-2.2251	-2.4703	-3.4064	-2.2028	-2.8957	-4.3102	-3.1927	-3.6705	-2.4699	-4.4644	-4.3547	-2.9377	-2.8496	-4.2893	-3.415	-2.1819	-2.7411	-2.8014	-3.4674	-2.5234	-2.4324	-2.2264	-3.5429	-3.1274
3.9962	4.7051	5.5457	5.5959	3.9164	4.4727	4.8932	4.479	5.1123	5.2161	6.1006	5.0283	5.2337	4.6683	4.5788	5.6211	3.5595	5.1473	4.195	3.9399	4.9956	6.0339	4.3776	4.9822	4.8841	5.1613	6.2382	4.6122	5.2602	5.2891	4.544	5.1426	6.356	3.573	5.8276	4.4183	5.6177	5.4709	5.2005	5.4756	4.4923	4.9692	5.1273	4.6143	5.7861	5.4108	5.1961	5.3698	4.1486	5.5119
8.8392	7.0891	7.7029	8.2424	8.4478	8.0325	6.9539	7.3943	9.3941	8.6256	9.2792	7.6174	8.0477	8.2311	7.5632	7.7723	8.4638	8.552	7.9409	7.5112	8.0848	7.8417	8.2729	8.3456	8.0838	8.2816	8.4754	7.545	8.7675	7.3425	7.1272	8.6411	7.338	8.1666	7.1081	7.7521	7.6682	7.6987	8.2062	9.1941	8.1751	8.0333	8.7855	8.2971	7.9485	8.1158	8.4816	8.0913	8.0222	7.9018
-1.1575	-0.34529	-0.19831	-0.61099	0.03481	0.92131	-0.10763	-0.74537	-0.81583	-0.010212	-1.4955	0.14696	-1.4045	-0.5586	0.20215	-1.3109	-0.44099	-1.2354	0.0036687	0.54651	-0.28408	0.20056	0.13582	0.4387	-0.91117	-0.59176	-0.091679	0.82794	0.29522	1.6122	-0.032205	-0.63387	-0.53904	-0.74925	0.19099	-0.45878	-0.41225	0.3434	0.84907	-0.068857	0.19311	0.57456	-1.023	-0.012928	-0.27573	0.69333	-0.24081	0.93949	0.10583	0.63558
-9.9242	-8.622	-9.8695	-9.0519	-9.1179	-8.3141	-10.044	-9.5175	-8.6737	-9.139	-8.1917	-9.0574	-7.5042	-9.7367	-7.4064	-9.8931	-9.3976	-8.3862	-9.2488	-9.8485	-8.5752	-8.6662	-8.8339	-10.76	-8.4326	-8.9897	-9.6322	-9.4636	-8.6503	-9.604	-9.0897	-9.5986	-10.107	-9.5806	-8.483	-7.6757	-7.9354	-8.9198	-9.7756	-8.6128	-6.8919	-8.9855	-9.4004	-9.4951	-9.3271	-9.1923	-9.4065	-9.3521	-7.3204	-8.419
-11.567	-9.9116	-10.7	-11.349	-12.61	-12.609	-10.468	-10.589	-11.473	-12.017	-12.735	-12.116	-11.23	-10.739	-10.906	-11.076	-10.596	-11.385	-10.857	-11.778	-11.257	-10.858	-12.227	-10.877	-11.952	-11.064	-10.682	-11.363	-11.485	-12.317	-12.642	-10.354	-10.962	-10.693	-12.423	-10.851	-11.486	-11.274	-12.275	-11.298	-12.682	-11.458	-13.041	-10.946	-11.825	-11.019	-12.405	-10.275	-11.391	-11.18
6.5137	6.8565	6.6098	5.745	7.4172	6.94	7.3466	7.1003	7.1752	6.022	6.4129	6.9084	6.8395	7.5081	6.7889	6.264	7.0049	6.6151	7.2076	5.6506	6.2168	6.5355	7.0418	6.6136	6.1401	7.6802	7.9272	6.3116	6.409	6.9437	6.5383	7.6066	5.9852	7.0845	6.3486	5.7047	6.8059	6.6612	7.2392	6.7299	7.3954	5.9707	7.1569	8.0573	5.9712	5.5915	5.9022	6.272	7.5677	7.1496
2.4925	2.6339	3.3749	2.1545	2.2374	1.2591	2.4625	2.1424	2.1028	2.6042	2.6992	3.3716	1.9553	2.584	1.768	3.0927	2.8998	4.4557	2.9682	2.1267	2.8575	2.3253	2.77	3.2542	3.361	3.3915	3.0257	3.4439	2.3271	2.5583	3.0383	3.4747	4.5947	2.7461	2.3916	1.9622	1.4213	4.3551	2.7906	1.3086	2.868	2.1689	1.6054	3.0385	2.5726	3.2854	2.4382	3.1015	2.4311	3.0819
-12.912	-12.15	-13.482	-13.298	-14.162	-12.434	-12.941	-12.441	-12.722	-12.482	-13.574	-13.752	-12.902	-13.625	-13.57	-12.992	-12.524	-12.881	-12.876	-13.277	-13.232	-13.736	-12.801	-12.776	-14.115	-13.551	-12.727	-13.115	-14.678	-13.049	-13.175	-14.796	-13.685	-12.796	-13.446	-13.697	-12.455	-13.703	-12.854	-12.54	-12.57	-13.615	-12.936	-12.733	-13.235	-13.418	-13.034	-13.676	-11.994	-13.609
10.349	9.7793	10.706	10.679	9.3443	9.3877	10.602	9.2906	9.4412	10.256	9.9462	9.4235	9.9228	10.335	10.158	9.8945	9.9361	9.8765	9.6626	10.34	9.2914	9.0737	9.2697	9.4833	11.037	9.6997	9.4349	9.3886	10.832	9.3494	10.032	11.16	9.119	10.292	10.26	9.4188	9.7312	10.474	9.132	8.9972	9.6599	9.4442	8.8588	9.9209	9.9023	11.146	9.0219	9.5456	9.7352	9.7763
-13.744	-12.845	-13.74	-14.583	-13.694	-14.462	-14.228	-14.89	-14.06	-14.659	-13.88	-15.206	-14.187	-14.417	-13.621	-14.248	-14.587	-13.256	-13.656	-14.726	-14.087	-13.249	-14.091	-13.547	-13.49	-12.711	-13.798	-14.023	-13.246	-13.419	-13.375	-12.934	-14.201	-14.504	-14.724	-13.813	-14.012	-14.151	-14.019	-14.074	-14.44	-12.936	-13.513	-14.439	-13.898	-14.525	-13.675	-13.815	-13.364	-13.631
-3.9305	-3.6085	-3.3908	-2.7297	-3.1709	-4.1869	-2.3835	-3.3038	-4.1488	-2.702	-2.5649	-2.4554	-2.644	-3.5033	-4.3143	-3.2842	-4.1501	-4.2317	-4.0607	-4.1062	-3.4102	-3.4856	-3.5347	-3.9242	-2.9504	-2.892	-2.9076	-3.4446	-3.3551	-3.4398	-3.3843	-3.0106	-2.6208	-3.7718	-4.0454	-4.7608	-2.6905	-3.1645	-2.837	-4.1123	-3.32	-2.7046	-3.1412	-3.2011	-3.2186	-4.4621	-3.6115	-3.2886	-3.4561	-1.4744
-3.8051	-3.219	-3.281	-3.5389	-2.5893	-2.3829	-4.1563	-3.2275	-3.1224	-2.7832	-3.7336	-3.7093	-4.2786	-3.4519	-3.9185	-4.0973	-3.758	-4.1078	-4.6268	-3.6879	-2.7471	-4.375	-4.6094	-4.1272	-4.911	-3.039	-3.0493	-3.7962	-3.8546	-4.5437	-2.9843	-4.3756	-3.0293	-4.4947	-3.4048	-3.2755	-3.28	-2.8792	-3.3962	-3.656	-3.4082	-3.8046	-4.3833	-4.6731	-3.1456	-3.7567	-4.0272	-3.3558	-2.981	-3.2238
-10.345	-10.461	-9.0268	-10.991	-9.4289	-10.238	-10.318	-9.6784	-10.704	-10.5	-10.62	-10.755	-10.703	-10.91	-10.388	-9.4203	-10.375	-10.087	-10.293	-10.405	-10.391	-9.1742	-10.186	-10.819	-11.007	-9.941	-10.275	-11.811	-9.9445	-9.9258	-10.443	-10.294	-10.037	-10.197	-11.115	-9.865	-10.201	-9.1168	-10.514	-10.232	-11.189	-10.882	-9.9952	-10.254	-10.809	-10.083	-9.5347	-10.274	-9.1176	-10.359
-11.575	-10.692	-10.89	-11.881	-11.33	-10.603	-12.412	-10.587	-12.286	-12.259	-12.292	-11.476	-11.016	-11.521	-11.478	-10.605	-11.457	-10.535	-11.921	-11.371	-11.935	-11.432	-11.843	-11.718	-11.149	-11.908	-11.004	-11.59	-11.353	-11.062	-11.528	-11.595	-12.232	-12.268	-12.143	-11.56	-10.307	-11.646	-12.342	-11.906	-12.787	-9.9235	-10.813	-11.634	-12.23	-11.719	-11.471	-12.148	-10.753	-11.279
-2.9275	-3.4663	-3.0525	-1.7781	-2.5919	-0.89591	-3.2016	-2.4697	-2.3628	-1.2878	-2.6023	-2.72	-1.6521	-2.7067	-1.4492	-2.7441	-2.1401	-2.5444	-2.8187	-2.757	-4.2498	-3.2215	-2.676	-2.5703	-2.4372	-3.1292	-3.2208	-2.9002	-3.6043	-2.4648	-3.037	-2.6822	-2.2914	-3.1737	-3.0511	-2.4685	-2.1633	-1.4502	-2.9179	-1.812	-2.3471	-1.2679	-2.5738	-2.7841	-2.384	-1.9574	-3.223	-1.5255	-1.9014	-2.4926
-6.9727	-7.2151	-7.3141	-8.0636	-7.8354	-7.6534	-8.1482	-8.6611	-8.1146	-8.5385	-6.9069	-8.4962	-7.8274	-7.5193	-8.4688	-7.1294	-7.8956	-6.9058	-7.1663	-8.1391	-8.3471	-7.053	-7.253	-7.2269	-8.1727	-7.3375	-7.5691	-7.3901	-7.6765	-8.3516	-7.313	-7.0918	-8.1886	-6.8771	-7.1975	-7.2407	-6.714	-7.4201	-7.8624	-7.6231	-6.5949	-6.7553	-8.1895	-7.1989	-7.509	-7.8048	-8.1252	-7.1446	-8.0095	-8.166
4.9247	5.3849	5.0738	5.6551	5.3793	5.1245	5.0909	5.2528	4.5999	4.8914	4.2898	5.8734	5.6228	4.8316	5.0496	4.311	5.2288	5.2985	3.9062	5.6826	4.4871	4.9114	5.2869	4.5392	4.8437	4.9053	5.2964	4.8219	5.2346	4.7527	5.425	4.8157	4.4675	5.7262	4.0086	5.3222	4.0619	5.3619	5.6053	5.1962	4.9323	5.6722	4.6593	5.13	5.1817	4.6806	5.5147	3.8773	4.4963	4.6371
10.497	9.5815	10.202	10.347	9.4028	9.8478	10.452	9.1983	10.23	9.0905	10.091	10.64	10.646	9.8278	8.9742	10.164	9.3272	10.481	9.7881	9.1412	9.8101	10.567	10.451	10.287	10.711	9.6577	10.076	9.6261	9.9145	9.4635	9.1114	9.7867	8.6001	10.154	9.9009	10.246	9.9002	9.7729	8.8178	10.202	10.567	9.2062	9.6683	9.496	9.86	10.501	7.6488	9.8038	10.89	9.5003
-0.79806	-1.3393	-0.49289	-0.56408	-0.56256	-1.0879	-0.054693	-1.497	-1.393	-0.23465	-0.81565	-0.5925	-1.8923	-1.3556	-1.66	-1.1033	-1.5574	-0.89008	-1.0812	-1.5509	-0.83629	-1.2103	-1.6306	-1.5165	-1.464	-0.83378	-0.96113	-1.9624	0.5919	-1.581	-1.4616	-1.6579	-1.7748	-1.9555	-1.9493	-1.2583	-0.63897	-0.85009	-1.7538	-3.072	-0.85108	-2.6827	-1.8848	-2.3541	-0.77884	-1.534	-1.7034	-0.85523	-1.6654	-1.3764
-8.7473	-9.083	-8.5504	-9.4474	-9.4286	-9.3654	-8.065	-8.622	-7.6592	-7.7536	-7.8502	-9.5375	-8.848	-9.417	-8.9099	-8.9995	-9.3294	-8.5943	-9.6313	-9.8378	-10.135	-9.0861	-8.215	-9.5358	-9.3514	-9.1478	-7.6352	-8.4228	-8.6474	-8.6718	-8.1639	-8.3663	-9.1679	-9.455	-9.228	-9.1726	-8.3588	-8.8535	-9.6638	-9.1675	-9.5619	-8.6692	-8.5729	-7.9412	-10.149	-9.5488	-8.6635	-8.9405	-8.5803	-9.5547
-5.6061	-4.4686	-4.7806	-3.9484	-4.8944	-5.0498	-5.3665	-4.0474	-5.2974	-4.51	-5.2449	-5.3562	-6.1206	-5.3895	-5.8639	-5.2226	-4.3614	-4.6623	-4.6542	-4.1221	-5.7849	-5.2419	-3.8965	-4.8454	-4.458	-4.8322	-4.9601	-4.2906	-4.8344	-5.0452	-5.8275	-5.2155	-4.2943	-5.421	-5.0032	-5.6507	-4.8994	-3.4765	-4.6	-4.7312	-5.8703	-5.254	-6.1677	-4.898	-4.1256	-3.1003	-3.5185	-5.2763	-5.3916	-5.8187
-10.595	-9.0946	-11.008	-11.943	-10.283	-10.732	-10.263	-10.956	-11.517	-10.943	-10.27	-11.537	-10.717	-10.984	-10.022	-10.484	-9.8934	-11.637	-10.3	-10.17	-10.848	-10.905	-11.688	-11.515	-10.934	-11.547	-10.416	-9.0227	-11.754	-10.238	-10.001	-11.374	-10.592	-11.077	-11.35	-9.5156	-10.881	-11.297	-10.94	-11.853	-11.028	-9.9252	-10.775	-11.189	-11.033	-10.489	-11.754	-10.602	-10.838	-10.451
-3.5302	-2.6842	-2.9666	-2.4681	-1.8807	-3.2146	-4.8159	-1.9917	-1.5004	-1.9566	-2.7007	-1.9107	-3.3147	-2.9384	-3.0194	-2.4048	-2.6414	-2.0583	-3.4544	-2.7959	-2.5962	-3.5517	-2.8241	-2.758	-2.4251	-2.5517	-2.3126	-1.8738	-4.1698	-2.286	-2.5994	-3.5417	-3.0819	-1.8824	-3.837	-3.55	-3.0627	-2.2249	-1.5756	-2.0226	-2.3819	-3.7388	-2.5244	-2.9487	-2.3385	-2.0595	-3.3104	-2.2574	-2.1783	-3.4651
-15.511	-13.932	-14.678	-13.885	-14.254	-14.262	-14.918	-14.948	-14.501	-14.452	-15.434	-14.453	-13.797	-13.626	-14.66	-15.097	-14.088	-13.531	-14.222	-13.997	-15.141	-14.062	-13.48	-14.986	-15.008	-14.871	-14.647	-15.355	-15.33	-14.123	-13.876	-14.901	-14.498	-14.65	-14.748	-13.909	-15.138	-14.227	-15.132	-14.277	-15.477	-15.113	-16.385	-14.285	-14.357	-14.485	-13.568	-14.85	-13.895	-14.755
-6.6759	-6.0131	-6.2456	-5.6479	-6.422	-5.7426	-5.5056	-5.6293	-4.4672	-5.0799	-5.4943	-5.3259	-4.8265	-5.445	-5.9811	-6.4208	-6.12	-5.8899	-5.7926	-5.5133	-5.4935	-6.0789	-6.5704	-6.289	-5.3403	-5.7718	-4.8827	-5.4568	-6.4391	-5.7196	-4.9098	-5.5032	-6.2426	-4.4118	-6.6208	-5.4606	-3.8687	-4.9103	-6.0969	-6.0363	-6.5827	-4.6176	-5.0009	-6.2246	-4.8703	-5.2294	-6.6513	-5.997	-6.3971	-6.1129
-1.561	-2.7277	-2.1584	-3.0184	-1.3311	-2.5189	-1.4821	-1.9206	-1.9214	-1.8293	-1.5611	-2.8614	-3.104	-2.9682	-3.4299	-3.0476	-2.3985	-1.5845	-2.0605	-3.0018	-2.8576	-3.0858	-2.2369	-1.8033	-2.242	-3.5677	-3.0805	-1.8976	-1.8637	-1.2728	-2.2149	-2.3021	-2.8842	-2.492	-1.4291	-1.6712	-3.2009	-1.7041	-1.2631	-2.3506	-2.1183	-2.0364	-2.5015	-1.8688	-3.1803	-2.1143	-1.9605	-1.4147	-2.6087	-1.9508
-8.9505	-9.0115	-8.6108	-8.713	-10.293	-8.9726	-7.6342	-9.8874	-8.7792	-8.9032	-9.0675	-10.17	-9.5284	-8.9177	-8.8923	-10.353	-9.9397	-8.5085	-10.152	-9.4904	-9.5102	-8.6376	-8.6439	-9.3873	-9.5299	-9.0464	-10.445	-9.48	-8.3712	-10.049	-9.1905	-9.463	-9.2486	-8.3296	-11.116	-8.8184	-9.4268	-11.066	-9.8108	-10.009	-9.3347	-9.6927	-10.429	-9.0196	-10.489	-8.7212	-8.8841	-9.2502	-8.6049	-9.9385
-2.7606	-3.5272	-2.612	-4.086	-3.0894	-4.0344	-3.7132	-3.1742	-3.5131	-3.4578	-2.163	-3.5127	-3.3935	-3.1232	-2.9172	-3.0385	-2.7255	-3.0209	-2.6781	-3.4249	-4.493	-3.0896	-3.2529	-2.9795	-3.8392	-4.3189	-3.1599	-4.2475	-2.9549	-3.5324	-2.694	-2.6743	-2.3215	-3.016	-2.6113	-2.2981	-3.704	-2.9518	-3.5245	-2.3193	-2.7497	-2.9046	-4.8352	-3.876	-3.3402	-2.0577	-2.8635	-3.3958	-2.8681	-3.555
0.83991	0.58211	2.3488	2.4635	2.5105	2.0719	2.3383	1.2204	1.3242	2.045	1.4608	2.3485	1.978	0.89939	2.8764	0.97048	2.3764	2.0426	2.4344	0.84223	2.0048	1.6557	1.5963	1.2155	1.3845	2.3743	2.5239	1.1416	1.3595	1.4703	1.3213	2.7341	0.85826	1.2722	1.0104	1.5967	1.8418	2.1776	1.9132	2.3763	1.1443	2.5393	0.94865	2.6026	1.707	1.493	1.9342	0.82664	1.7347	1.6177
-2.5958	-3.0031	-3.0873	-3.3481	-3.7766	-3.1101	-2.1704	-3.2894	-3.878	-3.0615	-3.8206	-3.1134	-3.2072	-3.4704	-2.7899	-4.2487	-2.8528	-2.8448	-3.1699	-2.9573	-3.7982	-3.7168	-4.0586	-3.6231	-4.5276	-4.1932	-4.4471	-3.9819	-5.2107	-3.5329	-3.4319	-3.6107	-3.665	-2.7473	-3.1085	-2.4822	-1.3618	-4.0473	-4.2793	-3.1353	-2.7414	-2.3844	-3.856	-4.3644	-3.6648	-2.8667	-3.2265	-3.9705	-2.6396	-2.6442
-2.2915	-3.0265	-3.8475	-2.9498	-3.252	-2.585	-3.473	-2.9353	-4.4609	-3.6503	-3.141	-3.6708	-2.9644	-4.6217	-3.0994	-3.0446	-3.2973	-1.5433	-1.8743	-4.2483	-2.8668	-3.0201	-3.3548	-2.1391	-3.6643	-3.1764	-4.0542	-3.1709	-2.7813	-3.8879	-2.1588	-3.7198	-2.7768	-2.7173	-2.7179	-2.8643	-4.4412	-4.1606	-4.1294	-3.4618	-2.9735	-3.3525	-4.0653	-3.4675	-2.2245	-3.6229	-4.7181	-2.3036	-2.4348	-2.3983
0.76221	0.83555	1.8097	0.62238	2.5784	0.71659	1.7968	2.3488	2.665	1.3423	2.0275	1.5308	0.45521	2.4005	1.5239	2.3016	1.9435	2.2894	1.9467	1.2274	1.227	1.2941	0.76611	1.3568	3.0065	1.0073	2.1505	1.7098	1.3704	1.1005	0.63556	1.1914	2.8721	2.1309	0.63991	1.5315	2.1395	1.2921	1.8087	1.6474	1.3116	1.3797	1.7188	2.4354	2.2066	1.5683	1.7428	0.84167	1.628	1.4928
0.70828	1.4724	1.5295	0.87829	0.91802	-0.16887	0.63707	1.0414	0.50648	1.2689	1.7462	1.8698	1.7903	2.5732	1.4143	2.206	1.4662	1.3373	1.1344	1.6352	1.3838	1.8915	0.40161	1.4522	1.6692	2.7577	1.23	1.3021	2.0085	2.0195	0.96943	0.6844	0.29078	1.1785	1.7506	1.7458	0.49604	0.92724	2.4711	1.6687	0.60116	0.60904	1.0365	1.6827	1.823	2.1183	2.1436	1.4746	1.8685	1.0876
-13.239	-13.453	-13.886	-13.969	-13.193	-12.841	-13.671	-12.914	-11.672	-13.306	-14.453	-13.655	-12.228	-12.882	-12.806	-13.135	-13.017	-12.142	-13.416	-11.695	-13.161	-14.433	-12.967	-11.831	-12.81	-13.255	-12.414	-13.757	-13.007	-14.469	-14.517	-12.966	-13.246	-12.991	-13.36	-13.475	-12.582	-13.488	-12.8	-12.898	-13.214	-13.108	-13.573	-13.397	-13.145	-13.348	-14.073	-14.023	-12.332	-12.575
-12.885	-13.477	-13.35	-13.395	-13.257	-13.347	-13.596	-13.698	-14.148	-13.027	-14.797	-11.555	-13.71	-12.625	-13.626	-12.249	-13.042	-12.923	-12.813	-13.03	-13.54	-14.127	-13.854	-12.253	-12.762	-13.67	-14.026	-14.448	-12.51	-13.14	-12.396	-12.024	-13.326	-12.477	-13.395	-12.162	-12.928	-13.964	-13.392	-12.379	-11.545	-13.286	-13.91	-14.111	-13.824	-12.623	-13.299	-13.807	-13.269	-12.718
1.6313	2.3633	2.9991	3.0587	3.31	2.0878	3.2093	2.7579	0.57873	2.3898	1.6102	1.9766	3.1649	2.1491	3.0306	2.143	2.0123	1.5066	2.6548	2.2443	2.7101	2.1452	2.6889	2.6279	3.2396	3.1913	2.2122	2.0223	2.832	2.1687	3.0582	3.1031	1.9232	2.4047	2.3042	2.3177	2.9951	2.4489	3.198	2.577	2.9077	3.4877	2.2029	2.8019	2.0645	2.4619	1.8837	2.0966	3.7691	2.3975
-4.1512	-5.5284	-5.6975	-5.8572	-6.3672	-5.635	-4.8106	-5.3181	-5.6837	-4.5785	-5.9614	-5.7698	-4.6194	-5.4954	-4.8001	-5.4346	-5.7638	-5.6418	-5.0278	-4.6481	-5.2133	-6.1419	-5.8877	-5.8359	-5.9524	-5.5861	-6.12	-5.1416	-5.7449	-5.8075	-5.3475	-5.7227	-5.9856	-6.7618	-5.7007	-6.0863	-5.4824	-5.373	-6.2744	-5.8523	-5.7591	-6.0816	-5.4582	-5.9767	-4.924	-5.2178	-6.698	-5.3914	-5.9832	-5.2333
7.3839	8.8873	7.454	8.4233	8.6263	8.3844	8.7678	7.6317	9.4226	8.6112	8.0797	9.007	8.4792	9.049	8.929	9.2509	8.4194	9.6811	8.4587	8.5973	8.4245	9.5868	8.3481	9.4795	8.4465	8.5977	8.4741	8.775	7.9173	8.6157	8.7765	9.1182	9.0744	9.0087	9.2735	7.5583	9.2751	8.0296	8.1487	9.5107	8.0169	8.561	8.4876	8.7863	9.0768	7.3945	8.9261	8.8787	9.3521	8.7839
-21.34	-22.648	-22.638	-23.313	-21.199	-22.488	-22.868	-21.866	-21.661	-21.909	-21.57	-22.505	-21.689	-22.11	-22.585	-21.362	-22.86	-22.621	-22.358	-23.557	-22.113	-21.745	-22.439	-22.781	-22.567	-21.925	-22.569	-21.96	-21.691	-22.897	-22.974	-22.236	-23.126	-22.466	-22.485	-22.974	-22.902	-22.086	-22.473	-23.153	-22.36	-21.437	-23.189	-22.37	-22.06	-22.214	-22.563	-22.305	-22.699	-20.303
-20.065	-20.243	-21.353	-21.263	-20.788	-19.767	-22.416	-20.945	-20.83	-20.35	-20.517	-21.756	-19.905	-20.559	-20.196	-20.287	-21.398	-20.514	-19.623	-21.694	-21.079	-20.691	-21.256	-20.994	-21.372	-20.98	-20.56	-20.539	-21.804	-20.134	-21.384	-21.18	-22.169	-20.437	-21.119	-20.089	-20.926	-20.558	-20.236	-22.222	-20.914	-19.99	-20.779	-20.398	-20.976	-21.301	-21.151	-21.213	-20.216	-20.584
-20.548	-20.053	-21.326	-21.279	-19.68	-21.833	-20.971	-19.606	-20.562	-19.616	-20.326	-20.321	-20.626	-21.589	-22.77	-20.653	-21.423	-21.025	-21.498	-20.863	-21.303	-20.927	-20.125	-20.908	-20.916	-19.332	-20.608	-19.91	-20.138	-21.361	-21.239	-21.558	-21.536	-20.352	-20.331	-20.297	-22.011	-20.183	-20.965	-22.053	-20.197	-19.48	-21.536	-20.961	-21.601	-20.533	-20.063	-21.811	-20.444	-21.709
-11.884	-12.032	-11.261	-12.884	-11.082	-11.974	-11.768	-10.812	-12.089	-10.94	-10.988	-10.481	-10.107	-12.024	-10.954	-11.977	-11.584	-11.776	-11.496	-11.614	-11.897	-11.888	-11.45	-12.185	-12.388	-10.987	-10.841	-11.485	-10.953	-11.076	-12.132	-10.6	-11.657	-12.091	-11.785	-12.576	-11.798	-11.383	-12.172	-11.567	-11.845	-13.366	-12.097	-11.331	-11.29	-10.595	-11.398	-11.611	-11.795	-12.015
-5.0774	-5.741	-5.5393	-5.4186	-5.1024	-4.8886	-5.0014	-5.5341	-5.9932	-5.626	-5.0031	-5.1884	-4.8803	-5.4741	-6.2249	-4.2615	-5.6713	-5.6233	-7.0535	-4.8629	-5.3535	-5.1645	-4.6377	-5.7267	-6.1518	-6.1114	-6.7734	-5.4569	-6.0838	-4.7358	-6.5947	-5.0182	-5.6854	-5.6388	-6.3284	-6.5993	-5.7633	-6.2933	-6.0949	-6.3132	-5.0737	-5.8624	-6.3425	-5.407	-5.4081	-5.6796	-5.0524	-5.9713	-6.8789	-6.7857
0.22301	0.72034	-0.68253	-0.071078	-0.57285	-0.30294	0.26488	-0.13947	0.96549	-0.85838	-0.96273	-0.15058	-0.45992	-1.3531	0.19106	1.4376	0.4627	0.2632	0.17297	-0.48564	-0.54633	-0.25714	-0.27517	-0.15781	-0.26343	-0.53301	-0.58458	-0.59285	0.32475	0.38907	0.062949	-0.57858	0.82178	0.72253	0.28208	0.64343	0.43338	-0.058506	0.56061	1.1327	0.1145	0.18349	0.10303	0.099534	0.40017	0.96408	0.023857	-1.2439	0.061242	1.835
-0.94722	-3.2822	-3.1416	-3.2835	-3.4859	-4.0926	-3.9822	-2.7892	-2.7257	-3.3425	-3.6513	-2.5889	-3.163	-3.2317	-3.7559	-2.411	-3.6236	-3.3768	-2.5727	-2.5652	-3.1677	-4.0786	-3.2301	-3.7352	-2.1247	-2.5478	-3.5475	-3.9936	-5.1004	-2.387	-2.9499	-3.2495	-2.737	-3.3192	-3.1153	-3.2891	-3.397	-2.9996	-2.1183	-2.8548	-3.262	-2.8358	-3.0487	-3.5514	-3.6538	-4.405	-4.439	-3.2684	-3.5813	-2.294
-10.202	-9.9766	-10.57	-11.896	-10.513	-11.918	-10.809	-10.451	-10.708	-11.011	-11.228	-11.711	-10.869	-10.544	-10.847	-11.568	-11.701	-11.421	-11.049	-10.457	-11.678	-11.501	-10.245	-11.013	-10.138	-11.156	-9.7489	-11.978	-10.7	-10.628	-10.619	-11.541	-9.1799	-9.9506	-11.149	-10.774	-11.243	-11.044	-11.363	-10.202	-10.237	-11.688	-9.9345	-10.161	-11.201	-9.9091	-10.425	-11.286	-10.387	-10.831
1.2189	0.43684	1.6229	1.666	0.015718	1.4497	1.8676	2.9825	1.6141	0.70071	1.5838	1.5867	0.69425	2.0267	2.4484	1.6525	2.4635	1.5273	2.1949	0.7349	0.7472	1.4767	2.0522	1.4529	1.2019	2.5325	2.8133	1.9733	1.6183	1.3988	1.6375	2.0711	1.9748	1.1085	2.0896	1.7487	0.46254	2.1944	1.7371	1.6001	0.86139	1.8258	2.31	1.1994	1.4756	2.4061	1.3149	1.222	1.2597	1.4281
-2.2828	-1.4089	-2.8476	-1.969	-3.1627	-3.4546	-2.7834	-1.9729	-1.5228	-2.4863	-2.0983	-1.8647	-2.244	-2.8851	-3.2802	-2.3067	-2.5418	-2.5196	-2.7288	-2.261	-1.9613	-3.1885	-3.3754	-3.0764	-2.394	-2.5109	-2.2263	-2.0752	-2.1558	-1.9905	-2.741	-2.3582	-3.051	-2.2576	-2.5447	-1.6933	-2.0553	-2.0083	-3.1505	-1.6964	-2.0734	-1.8528	-2.3011	-2.7621	-1.0434	-2.8758	-2.3117	-2.5845	-2.8132	-2.092
-0.31376	-0.60951	-1.1139	-0.7879	-1.6563	-1.1285	-0.83713	-1.6842	-1.4852	-1.7374	-1.214	-1.5323	-0.7841	-1.1058	-1.8896	-0.79403	-0.87203	-1.6503	-0.17826	0.2617	-0.66046	-1.3827	0.25195	-0.48822	0.27537	-2.092	-0.89547	-0.45457	-0.92946	-0.39141	-0.59531	-2.0864	-1.6874	-1.6212	-1.5954	-0.66818	-0.66581	-1.2547	-0.05946	0.70108	-1.5622	-1.4201	-0.43459	-0.5794	-0.74063	0.7964	-1.1335	-1.5117	-1.4915	-1.4362
-3.7554	-0.88248	-2.5685	-3.3186	-2.5134	-3.0709	-1.7113	-2.6173	-2.0243	-2.4636	-1.397	-1.6331	-3.0772	-2.7611	-2.6984	-1.7643	-2.8327	-1.7965	-1.8434	-3.126	-3.671	-2.0473	-1.7776	-3.0641	-3.9173	-2.6559	-1.7862	-1.3401	-2.4149	-1.8013	-2.6321	-1.9166	-2.6709	-2.326	-3.55	-2.2956	-2.754	-2.665	-2.902	-2.2447	-3.2052	-3.0939	-3.2416	-1.859	-2.3424	-2.0399	-2.8355	-1.381	-1.9694	-2.9903
8.4186	7.3817	6.9005	9.2909	7.2877	7.2816	7.405	9.5286	8.2168	7.3629	7.6383	8.6454	8.3684	8.1586	8.3137	8.9365	9.5318	8.6574	8.2081	9.0265	9.0729	7.9597	8.0426	8.3379	8.2404	8.1735	7.996	8.1728	8.1056	8.1404	7.8461	8.0669	8.436	8.3917	8.5978	8.6449	8.4777	7.8837	8.4682	8.1087	7.8673	9.0857	8.4539	7.2948	7.0589	9.2826	7.689	8.6696	7.2838	8.3885
-1.4369	-0.59193	-0.92546	-0.75351	-0.20158	0.62348	-0.6868	-0.63043	0.67393	-0.30629	-0.56748	-0.92129	-0.57904	-0.20945	-1.6217	0.11966	-0.72582	-1.5674	-0.97694	-2.5851	0.12548	-0.59084	-1.7567	-0.051918	-1.7468	-0.65491	0.43405	-0.68715	-1.027	-1.252	-0.76375	-0.99359	-1.3345	-0.52856	-0.29676	-0.37312	-0.39764	-1.242	-0.8176	-1.7903	-0.37196	-0.052674	0.43322	-0.57442	-0.68375	-0.87995	-1.3486	-0.54894	-0.39832	-0.53946
-6.874	-6.2995	-6.0142	-6.3796	-6.1497	-6.8659	-7.3796	-6.7839	-6.6716	-6.6247	-5.6258	-5.9034	-6.9963	-6.3979	-6.3474	-6.2199	-6.1725	-6.65	-5.5258	-6.2227	-7.6909	-7.2649	-6.3632	-6.124	-7.129	-7.7897	-6.8647	-7.4122	-6.7053	-7.6792	-7.0047	-6.6814	-5.7341	-6.4437	-5.9242	-5.3982	-8.0031	-7.2581	-6.2171	-7.0407	-6.8372	-6.4339	-6.7383	-6.3074	-6.524	-7.1941	-6.5983	-7.074	-8.1545	-5.245
8.0515	8.4014	9.381	7.6098	8.5605	8.1995	7.9241	8.3538	8.7536	8.6349	7.4877	8.8502	6.7174	8.5366	8.13	8.0994	7.5254	8.9588	8.565	8.9199	9.2318	8.29	8.8148	7.6293	8.9948	8.9875	8.794	9.1362	8.5098	8.968	10.345	8.0474	8.9838	9.718	8.8779	7.6269	9.1119	6.7638	9.1195	8.6892	7.8466	8.6099	8.4127	8.3053	8.7034	8.392	7.6616	9.383	7.8169	9.1503
9.2265	9.9204	9.5638	11.291	10.26	8.4127	9.8852	9.282	9.5254	9.4835	9.089	9.098	9.9907	10.154	10.264	9.0842	10.779	9.9717	9.6374	9.353	10.319	9.3994	9.3747	9.2437	8.9954	10.178	11.13	9.9217	9.6083	9.3403	8.6637	9.5634	8.9029	9.6394	9.5356	10.62	9.3788	10.18	9.7716	9.7889	9.3347	10.035	8.613	11.112	10.779	11.168	9.7393	11.124	8.985	9.5911
8.5632	7.6165	8.0754	9.0792	9.2035	8.2294	8.4389	9.0665	8.4829	8.354	7.8444	8.7907	8.4004	9.2686	8.9265	8.3273	7.9012	8.1587	8.691	9.9235	8.1077	7.7708	9.5579	7.9766	7.9199	8.9736	8.0606	8.8278	8.8304	8.5418	9.4573	8.9054	9.1844	8.9596	9.35	8.4021	8.75	8.311	8.5045	9.152	8.5446	8.2598	9.2247	8.6326	9.8812	8.2619	8.2053	8.46	8.1581	8.1271
7.8876	8.5334	9.2168	7.991	7.5644	7.9495	7.8954	7.6895	8.352	7.494	9.0517	7.3632	8.1739	9.0252	8.167	8.2406	7.6913	8.3707	7.3247	7.4967	8.5281	7.2965	8.518	8.4681	7.7306	8.1364	8.0243	7.9734	7.7304	8.5939	8.4173	7.7797	8.6435	7.2696	8.1435	6.9901	8.6979	8.0202	8.0092	8.4561	8.2587	7.79	8.0159	8.9473	8.1427	7.3177	8.815	7.7017	8.0283	8.4128
-9.7951	-10.46	-10.415	-10.681	-11.214	-10.317	-10.119	-10.283	-10.951	-12.207	-10.597	-10.38	-10.617	-12.097	-10.276	-10.754	-10.556	-11.122	-10.508	-9.5919	-11.198	-10.648	-10.982	-11.217	-9.498	-10.864	-11.396	-11.515	-11.66	-9.5323	-11.018	-11.238	-10.394	-11.599	-10.745	-10.77	-10.958	-9.7311	-10.752	-9.7981	-10.585	-11.695	-10.999	-10.425	-11.769	-11.072	-11.232	-11.377	-11.57	-9.8581
5.2678	4.6531	5.1768	4.7765	4.9136	4.5479	4.7199	4.5664	4.46	4.6711	5.8196	4.1354	6.5282	5.0412	3.8353	5.4022	4.7942	4.8132	5.2987	4.5417	5.1185	4.2285	4.6763	3.9044	4.4033	4.6132	5.221	3.4674	5.6306	3.9594	5.9009	4.548	4.6268	4.2176	5.1066	6.4273	4.5545	4.651	4.825	4.4309	5.0389	4.8546	4.3716	5.0165	5.132	4.7788	5.2227	5.041	5.695	4.6881
1.1794	1.5074	-0.58525	0.77003	-0.30783	0.80451	0.31266	0.29554	1.502	1.3913	-0.29698	0.23596	0.025176	0.78244	1.0727	-0.40898	0.43865	0.35683	1.3176	0.77569	0.4961	1.1107	0.79289	-1.1826	1.579	0.92348	-0.041032	0.22509	0.053206	0.032103	-0.44905	0.29111	-0.032821	-0.089966	-0.047569	0.26782	0.41178	1.3566	-0.51098	0.43343	-0.81981	0.51773	0.57802	-0.3905	0.089553	0.57932	0.7075	-0.099629	1.4166	0.77067
-4.9416	-6.7491	-5.2565	-6.012	-6.0746	-4.3288	-5.1026	-5.5713	-5.948	-5.6053	-4.4552	-6.1906	-5.1854	-5.0104	-5.3744	-4.7882	-4.9405	-4.9494	-6.3795	-4.982	-5.8199	-6.4527	-5.3168	-4.6959	-5.7061	-4.756	-5.2263	-6.0879	-5.7537	-5.6301	-5.2085	-5.4904	-6.3182	-5.6021	-6.7079	-6.6526	-5.2967	-5.1452	-5.2952	-5.9727	-4.8316	-5.9021	-6.0215	-5.7549	-6.1901	-5.0254	-5.3834	-6.4443	-6.5189	-5.392
-12.847	-13.399	-11.453	-12.664	-13.768	-12.24	-13.39	-13.319	-13.127	-13.463	-13.349	-14.046	-13.176	-13.145	-14.649	-12.898	-13.58	-13.834	-13.316	-14.157	-13.661	-13.739	-12.541	-13.614	-12.751	-13.398	-12.798	-12.814	-12.79	-13.113	-13.278	-13.388	-13.327	-12.625	-13.061	-13.676	-13.065	-12.842	-14.039	-13.012	-13.412	-13.918	-13.385	-13.791	-14.314	-13.142	-13.231	-13.117	-13.35	-12.563
-21.145	-21.233	-19.837	-21.462	-20.362	-21.22	-20.309	-21.095	-21.025	-20.063	-21.012	-21.235	-21.12	-20.935	-20.009	-21.746	-20.591	-21.545	-21.275	-22.336	-20.457	-21.217	-20.451	-20.069	-20.648	-21.852	-20.5	-21.733	-20.8	-20.962	-19.862	-21.161	-20.229	-22.258	-20.77	-22.246	-19.778	-20.258	-20.296	-20.581	-20.399	-19.482	-22.071	-20.157	-20.115	-20.67	-20.713	-21.196	-21.239	-21.076
-1.0909	-0.86075	-1.5866	-0.38226	-0.5616	0.23086	1.1677	-0.70428	0.17958	-0.73978	0.28241	0.19358	-0.3872	-0.1283	0.23091	-0.31891	-0.59757	0.99947	0.73621	0.19334	-0.71457	-0.077733	-0.1912	-0.16286	0.4041	-0.15582	-1.0273	0.49071	0.7817	0.44377	0.071281	1.3566	-1.1135	1.0102	-0.041526	-0.71757	-0.56774	0.23326	0.27788	-0.79121	-0.22381	-0.17466	-0.03291	-0.26159	0.99848	-0.091973	0.63313	0.072936	-0.10325	0.44265
-22.699	-22.141	-21.817	-22.716	-23.134	-21.099	-22.413	-21.47	-21.719	-22.496	-20.945	-21.595	-21.789	-21.684	-22.352	-22.502	-20.626	-22.766	-22.339	-22.321	-22.814	-21.403	-22.571	-21.636	-21.862	-22.751	-21.923	-22.424	-21.904	-22.051	-22.251	-22.332	-22.088	-21.498	-22.167	-20.96	-22.726	-22.408	-22.946	-21.547	-22.326	-21.967	-21.953	-22.253	-22.748	-23.651	-22	-21.779	-22.745	-22.309
1.2903	0.89227	0.20219	0.31231	1.1048	2.1471	1.2343	1.3303	1.5579	2.0711	0.4237	1.6118	1.0122	1.7811	0.13298	1.9919	0.038309	1.2679	1.9206	1.6231	1.6428	1.5352	0.92395	1.1537	1.0054	0.29147	0.0033796	0.14176	1.5119	1.9193	0.61506	1.8552	1.0162	0.92021	1.268	2.175	1.9413	0.63733	2.2138	1.5234	2.4701	0.36577	0.15681	1.3276	1.6659	1.2013	1.2412	0.17352	0.30217	0.9363
-1.5733	-1.8559	-2.328	-1.0547	-3.4023	-1.1838	-3.8304	-3.5115	-2.0158	-1.6439	-2.7655	-1.8362	-2.91	-1.7856	-3.5003	-2.7845	-2.2064	-2.842	-2.4058	-2.4039	-2.9786	-2.7963	-3.2407	-2.3116	-2.7619	-3.447	-1.4513	-2.6095	-1.8703	-3.1297	-1.4175	-2.669	-1.6454	-3.1198	-2.5833	-2.6192	-3.265	-2.783	-2.0258	-2.5713	-2.2781	-2.1041	-3.7964	-2.2642	-2.0543	-2.7515	-2.8021	-3.5697	-2.8532	-2.5187
0.6948	-0.36609	-0.40882	0.85255	0.49755	-0.43539	0.52611	1.3551	1.0008	-0.21239	-0.24685	-0.77488	-0.091033	-0.018347	0.52914	1.3335	0.20251	0.13452	0.29418	-0.62681	0.36599	-1.0957	0.65491	-0.8858	-0.42295	-0.57019	0.59304	-0.22134	0.53758	0.091501	0.62406	0.15497	-0.47516	1.0063	0.36509	0.41945	0.9193	-0.99997	0.0013303	0.29726	-0.41254	-0.037289	0.92351	-0.37047	-0.22533	-0.019586	-0.60513	-0.64683	-0.42226	-0.51968
-0.30642	0.76922	0.72281	-0.39154	0.10244	-0.3729	-0.4894	0.51622	0.91645	0.56204	-0.38951	-0.24592	-0.50734	0.88952	-0.31748	-1.3848	-1.0657	-0.66926	0.42169	0.093073	1.0334	-0.37927	-0.25511	0.65377	-0.29073	0.24427	-0.1203	0.46954	-0.052427	-0.76861	0.28255	-0.93459	1.0444	-0.052094	-0.3531	1.0291	-0.40962	-0.48046	-0.5577	0.11102	-0.12351	-1.6259	-0.10363	-0.60017	0.41818	-1.474	0.42945	-0.51666	0.017293	0.53322
-11.575	-12.58	-12.345	-12.126	-11.921	-12.549	-11.915	-12.65	-13.867	-12.684	-12.502	-12.016	-13.387	-13.13	-13.506	-12.847	-12.836	-12.425	-12.705	-13.702	-12.477	-11.76	-12.596	-12.161	-11.979	-12.318	-13.349	-12.631	-12.997	-13.184	-11.232	-13.532	-12.662	-12.561	-12.28	-12.576	-12.956	-12.389	-13.306	-13.541	-12.294	-12.443	-13.047	-11.635	-12.615	-13.66	-13.125	-13.11	-12.958	-12.69
-1.0013	-1.2743	-1.9184	-1.0349	-2.376	-0.52207	-2.0449	-1.9545	-0.11858	-1.7864	-1.8323	-1.8462	-0.6362	-1.8534	-0.29541	-1.9296	-1.5572	-1.3722	-0.25233	-1.8997	-0.6717	-0.60329	-0.44405	-1.356	-1.8127	-1.5289	-1.3219	-0.96858	-2.2999	-0.8163	-0.78176	-2.6106	-1.2735	-1.3976	-1.346	-0.72999	-1.8815	-2.5201	0.054616	-0.7209	-0.55936	-0.74709	-0.37041	-0.14172	-0.95567	-1.9476	-0.7088	-2.1811	-1.0597	-0.95403
-3.103	-2.5762	-2.5243	-4.2379	-3.3854	-2.4113	-2.7317	-3.2349	-4.2294	-3.6982	-2.9241	-3.3274	-4.2045	-2.8295	-2.9916	-2.9292	-3.2799	-1.4798	-3.6024	-3.3492	-3.161	-4.3234	-3.3168	-3.8577	-3.4245	-2.5359	-3.2934	-3.5959	-3.4791	-2.8881	-2.798	-3.3189	-2.9148	-3.9921	-2.8995	-2.6832	-3.5381	-3.4487	-2.6461	-3.8956	-2.7683	-2.5303	-3.6545	-3.6231	-3.6827	-4.5149	-3.4893	-2.0414	-3.4438	-4.239
-13.219	-13.262	-12.567	-12.605	-13.203	-13.299	-12.375	-13.117	-12.294	-12.816	-12.081	-13.852	-12.728	-13.186	-13.354	-13.357	-13.006	-11.758	-12.423	-13.63	-12.041	-12.871	-12.558	-12.146	-11.68	-11.332	-12.338	-12.359	-12.347	-12.655	-13.649	-14.491	-12.906	-13.028	-11.605	-13.014	-12.546	-13.269	-12.875	-13.312	-12.847	-12.784	-13.009	-12.334	-13.122	-13.016	-12.658	-11.102	-12.416	-13.022
4.7183	4.9219	3.4171	4.6979	4.9838	4.0533	2.6381	4.805	5.0555	4.5674	4.2133	4.6305	5.7206	4.7314	5.2026	4.1968	5.1057	4.0848	3.7426	4.3835	5.0515	4.6407	5.0611	5.4516	4.5202	4.1806	5.1766	4.8995	4.7223	5.2942	4.8552	3.7407	5.1444	4.8183	5.2791	5.8743	5.1789	3.9206	6.0392	4.4165	4.4147	6.2407	4.5618	4.8649	4.7952	4.749	4.5312	5.2793	3.736	5.8716
-22.872	-21.712	-22.271	-22.452	-22.827	-23.619	-22.589	-22.188	-22.246	-21.797	-22.358	-22.818	-23.417	-22.827	-20.888	-22.001	-21.937	-21.448	-21.64	-21.608	-23.047	-22.05	-21.911	-22.295	-21.947	-23.479	-22.741	-22.855	-22.626	-21.677	-23.122	-21.882	-22.27	-21.885	-22.31	-21.884	-22.413	-21.743	-22.126	-22.229	-23.09	-22.167	-22.463	-22.617	-22.984	-22.002	-22.268	-21.523	-22.748	-22.19
-14.947	-14.1	-15.604	-13.871	-15.38	-14.626	-15.021	-14.408	-14.966	-15.532	-14.286	-14.619	-14.917	-14.355	-14.63	-14.576	-15.41	-13.107	-15.243	-13.632	-14.74	-15.571	-14.357	-13.94	-14.701	-14.689	-14.365	-14.346	-14.475	-15.685	-15.035	-14.478	-14.653	-14.858	-14.066	-14.614	-14.572	-15.14	-14.745	-14.393	-13.504	-14.448	-14.186	-14.447	-14.057	-13.646	-14.746	-15.557	-13.77	-15.853
-4.2884	-4.3347	-4.4756	-4.6372	-4.4256	-4.5677	-3.0171	-4.7489	-4.186	-4.8792	-4.1984	-5.4105	-4.5521	-4.8489	-3.7375	-4.9988	-4.1994	-3.9342	-4.8204	-4.1161	-3.3147	-4.4077	-2.99	-3.8538	-4.5339	-4.6803	-4.7845	-3.6954	-3.4873	-4.7084	-4.3991	-4.1251	-3.2135	-5.1736	-4.5807	-4.4454	-4.9938	-5.0078	-3.5775	-4.1018	-3.08	-3.4726	-5.2268	-4.6867	-4.384	-5.0879	-3.3021	-4.0651	-3.8957	-4.8695
-10.371	-9.2982	-10.387	-9.2953	-10.001	-11.464	-9.3251	-9.2927	-10.536	-9.2242	-10.217	-9.1929	-9.4346	-11.3	-11.257	-11.367	-10.054	-11.141	-10.31	-9.3866	-9.2193	-10.322	-10.555	-10.326	-11.23	-10.311	-10.052	-10.719	-10.234	-9.7702	-10.576	-10.745	-10.661	-10.628	-9.8283	-10.131	-10.349	-9.9841	-10.596	-10.399	-9.5328	-10.397	-9.152	-10.55	-9.3332	-10.836	-10.109	-10.255	-9.6734	-9.8949
-1.3848	-0.80671	-1.4396	-0.77555	-1.7203	-1.6387	-0.233	-0.94571	-1.1231	-0.86623	-1.304	-1.8982	-0.4284	-1.3775	-1.1569	-1.4238	-0.70366	-2.7362	-1.4085	-2.4425	-1.5334	-1.9095	-1.5922	-0.34159	-1.7849	-1.5928	-1.1475	-1.9731	-1.9975	-1.3879	-1.4392	-1.165	-1.68	-2.097	-1.6458	-2.1473	-1.5245	-1.661	-0.5312	-2.1765	-0.88657	-2.2358	-1.418	-1.2263	-1.9771	-0.015896	-1.0994	-2.0587	-1.8899	-1.3297
0.17005	0.10435	-1.2454	-0.11954	0.0434	-1.7843	0.57348	0.073236	-0.60483	0.012508	-0.28598	0.040928	-0.055773	-0.41583	0.46479	0.43093	0.73161	-0.10325	-0.39896	-0.32441	-0.12181	-0.048573	0.20847	0.2335	-0.64093	-0.15338	-0.40578	1.3822	0.25805	-1.3739	-0.1991	-0.25135	-0.41541	0.68667	-1.2641	-0.51189	-0.58345	-0.78796	-0.10301	0.26914	-0.98595	-0.67258	-0.57146	-1.3266	-1.1054	-1.7304	-1.5394	0.022984	-0.27885	0.14659
0.49533	-1.2359	0.21073	1.1831	-0.53785	-0.33017	0.40279	-0.3475	-0.6714	0.31713	-1.2371	0.18305	0.8384	-0.44627	-0.59217	-0.48828	-0.063412	-0.59587	0.60927	-0.21249	0.052684	-0.16189	1.2772	-2.0513	1.2657	-0.13909	0.086352	0.088827	0.69284	-0.3239	0.14604	1.5151	-0.0069905	-0.21489	-1.2766	0.14043	1.2931	0.1112	0.069869	-0.34805	-0.86757	0.35743	-1.0609	-0.055939	0.23704	-1.0192	-0.13042	0.8999	-0.72167	0.77882
-11.84	-11.449	-12.725	-11.343	-12.969	-12.507	-12.173	-11.141	-12.418	-11.62	-11.941	-11.878	-12.3	-11.911	-11.658	-11.571	-12.613	-11.362	-11.078	-11.971	-12.415	-12.205	-11.922	-13.083	-11.941	-10.381	-12.783	-11.259	-13.117	-11.042	-12.12	-9.7125	-11.051	-12.116	-11.875	-10.874	-10.717	-11.67	-12.118	-13.288	-11.809	-10.774	-11.566	-10.988	-11.021	-10.898	-11.665	-11.641	-11.814	-12.638
1.3149	1.8175	1.0143	1.3173	2.2634	1.763	2.368	1.5863	1.1066	1.5363	2.3421	2.5415	1.3911	1.4714	0.87599	1.2913	1.8529	1.4883	1.5574	1.9506	2.3574	0.67661	1.8553	1.7535	1.2303	1.8251	2.4703	1.1412	1.902	1.8732	2.1825	1.9474	2.6402	2.204	1.2044	0.11277	2.7882	1.9465	0.88871	2.2701	2.0337	1.7308	2.0258	2.6011	1.9332	1.9935	1.1789	1.129	0.6117	0.79741
-6.9723	-6.132	-4.8117	-5.3048	-5.6555	-5.6155	-5.622	-4.9009	-5.9491	-6.1881	-5.0969	-5.9196	-4.9006	-5.5889	-6.1228	-5.2533	-5.0651	-5.8766	-5.9518	-5.3548	-4.4033	-5.7638	-5.8344	-6.8108	-6.0217	-5.05	-6.5194	-5.732	-4.5616	-5.5983	-5.5037	-6.795	-6.1222	-6.132	-5.0719	-4.4623	-6.1187	-5.2896	-5.2569	-6.6444	-5.3736	-5.5121	-5.9881	-5.7693	-5.3372	-6.4808	-5.1626	-5.7816	-6.1475	-5.1765
2.4674	2.8106	3.1698	3.6608	1.3507	2.3879	1.7822	2.6193	2.9693	4.0405	3.0705	2.88	3.0223	2.5872	1.4309	2.8902	3.763	3.3141	2.7089	2.5754	2.7627	2.9996	2.8195	2.2308	3.4558	3.2752	2.2182	2.2044	3.5437	2.9768	2.478	3.0116	2.6818	3.5762	3.3782	3.3673	2.4017	3.326	3.0465	3.5814	2.9786	3.2059	2.8952	2.7883	3.5446	1.932	2.6058	3.4042	3.1941	2.7123
7.9113	7.925	7.0537	6.856	7.5155	7.5979	8.8764	7.5087	8.1387	8.6068	9.2699	8.3357	8.596	7.5931	7.7376	7.0983	7.8326	7.6502	7.528	8.1087	8.0473	8.3776	8.5935	7.3893	8.044	7.5158	7.4303	8.4226	8.4725	8.1005	7.9025	7.9216	7.4444	6.8114	6.7698	8.3075	8.1577	8.0432	7.8398	8.4267	8.0206	7.4534	7.3487	8.0202	7.4772	7.222	7.6811	7.6282	7.6915	7.8748
-11.511	-12.168	-11.9	-12.025	-12.045	-11.882	-12.781	-11.963	-11.459	-11.589	-11.486	-12.424	-12.412	-11.37	-12.822	-10.806	-13.194	-12.138	-11.52	-12.605	-12.972	-11.54	-11.373	-11.868	-11.767	-12.483	-11.368	-12.167	-13.301	-11.305	-12.202	-12.21	-11.848	-12.426	-12.787	-11.749	-12.794	-12.154	-12.144	-10.777	-12.593	-10.969	-11.117	-11.324	-11.784	-11.485	-12.391	-11.521	-11.371	-12.002
-11.505	-12.309	-13.3	-12.288	-13.341	-12.476	-13.221	-12.529	-12.74	-11.887	-12.946	-13.146	-12.539	-12.456	-13.204	-13.231	-12.518	-13.005	-12.3	-13.126	-12.622	-12.938	-13.671	-13.438	-12.245	-12.186	-13	-12.478	-13.416	-13.383	-13.161	-12.495	-12.483	-12.955	-13.314	-13.25	-12.547	-13.216	-13.853	-11.68	-13.267	-12.89	-12.413	-12.509	-13.06	-12.744	-12.502	-12.836	-13.832	-12.029
-10.44	-10.745	-11.757	-10.599	-11.468	-9.5676	-10.85	-10.301	-11.67	-10.544	-10.58	-11.457	-10.855	-9.8378	-10.458	-11.012	-10.292	-10.672	-10.791	-11.267	-10.351	-10.509	-10.922	-11.024	-11.094	-10.749	-11.126	-10.46	-10.843	-11.02	-11.329	-11.486	-11.057	-10.974	-10.774	-10.476	-10.596	-10.997	-11.636	-10.952	-10.093	-11.26	-10.481	-9.3243	-11.159	-11.509	-10.808	-10.911	-9.2743	-11.659
-13.582	-13.525	-14.143	-12.829	-15.056	-13.997	-13.719	-13.486	-16.01	-13.974	-14.057	-13.578	-13.893	-14.126	-14.329	-13.725	-13.454	-13.837	-14.687	-13.289	-14.689	-14.219	-14.31	-13.239	-14.195	-13.658	-12.945	-15.534	-13.765	-14.951	-13.736	-13.805	-14.401	-14.004	-14.169	-13.419	-14.644	-13.667	-14.036	-14.183	-13.736	-14.208	-13.604	-14.248	-14.633	-14.8	-14.672	-13.319	-12.31	-13.295
0.63628	0.98355	0.86754	0.55227	-0.43944	1.3308	1.5487	0.11022	0.005227	0.27751	-0.31642	0.69755	0.15207	1.3312	0.29059	0.20566	0.151	1.0249	0.15393	0.58276	-0.17652	-0.0080927	0.28637	0.5337	0.24155	1.4074	0.93747	-0.79485	0.33387	0.62259	0.94965	0.005303	1.5551	0.75007	1.4645	0.62241	0.55973	0.46431	0.74457	-0.89509	-0.66415	0.27265	-0.025153	1.4152	-0.019296	1.8951	0.66657	-1.0804	0.53859	0.31127
-3.1923	-2.625	-1.7672	-2.7923	-3.5389	-3.6243	-3.2368	-3.2848	-4.5937	-3.4972	-4.5851	-2.5625	-2.8527	-4.0055	-2.7918	-4.7142	-3.3958	-3.2352	-3.3631	-3.6058	-4.2681	-3.2488	-3.4605	-3.4163	-3.8222	-3.5614	-3.5609	-3.7942	-2.6842	-3.3314	-4.4919	-3.9711	-3.6068	-3.5104	-3.3169	-3.656	-2.0027	-3.4315	-4.6064	-3.9418	-3.6861	-3.4791	-2.3564	-4.1727	-3.1332	-2.6976	-2.0626	-3.3824	-3.4099	-4.0301
-2.4005	-3.4639	-2.6926	-3.1574	-3.1565	-1.9627	-3.0779	-1.8164	-3.2093	-2.2719	-3.5855	-3.3352	-1.2121	-1.4695	-2.3076	-2.4306	-2.3201	-2.0625	-2.9055	-1.8171	-2.7889	-2.9923	-3.0802	-1.2675	-3.1458	-3.2212	-2.1856	-2.6564	-2.7746	-3.0732	-1.8552	-1.7891	-2.8286	-3.4712	-1.6416	-1.778	-3.0419	-2.5308	-3.0115	-2.399	-1.9601	-2.0957	-2.5233	-1.795	-3.16	-2.4955	-2.3055	-2.3418	-2.419	-1.7703
-10.148	-8.5791	-9.4565	-10.002	-8.9491	-9.744	-9.8484	-9.0791	-8.6526	-9.7166	-9.267	-8.843	-9.0426	-8.6246	-8.7718	-9.8502	-9.3045	-9.3984	-8.5411	-9.2638	-9.2181	-8.5094	-7.793	-10.279	-8.4927	-9.1114	-9.6393	-10.147	-9.3148	-8.86	-9.7397	-10.257	-10.039	-10.553	-9.3757	-9.1641	-9.3991	-9.9699	-9.2627	-10.247	-9.6935	-9.9348	-9.569	-10.369	-9.4884	-9.2946	-9.1033	-8.5246	-9.3389	-9.3149
-8.3506	-7.6297	-7.5311	-8.6644	-9.024	-8.2348	-7.1137	-7.6651	-8.4803	-7.2825	-6.9548	-8.1761	-8.2496	-8.2617	-7.5509	-7.4986	-6.2067	-7.7923	-9.0125	-6.9436	-8.0645	-7.5664	-9.0475	-7.0877	-7.2975	-7.3293	-6.8094	-7.6862	-7.9377	-7.0531	-6.56	-7.1856	-7.1996	-7.4974	-7.4902	-7.6128	-6.9818	-8.8079	-7.927	-7.8932	-6.6991	-6.8528	-7.0265	-8.5044	-6.4652	-6.5941	-7.0083	-9.1434	-8.0582	-7.6112
-12.311	-11.515	-12.785	-10.982	-11.204	-11.046	-12.115	-11.958	-10.756	-11.255	-12.597	-9.7157	-11.387	-11.572	-11.758	-11.313	-11.062	-11.707	-10.647	-11.186	-11.62	-10.9	-12.685	-10.956	-10.811	-11.577	-11.195	-11.784	-11.739	-11.127	-11.462	-11.259	-11.461	-10.303	-11.806	-12.62	-11.082	-12.65	-12.214	-11.205	-11.322	-11.556	-11.867	-11.738	-10.973	-11.772	-11.855	-12.148	-11.525	-12.07
-11.603	-10.197	-10.245	-11.416	-10.71	-11.499	-11.232	-11.012	-12.398	-10.035	-12.292	-11.497	-10.691	-9.9573	-12.242	-9.9678	-11.858	-10.236	-10.744	-11.723	-11.687	-10.591	-11.583	-11.932	-11.93	-11.019	-10.786	-11.471	-11.931	-11.93	-11.205	-11.58	-11.567	-12.282	-9.9778	-12.047	-10.528	-11.558	-11.995	-11.657	-11.446	-11.626	-10.744	-11.041	-11.521	-12.186	-11.605	-11.559	-11.913	-11.505
-0.3977	0.12605	-0.52818	-0.8724	0.28509	0.18638	-0.85463	-0.29041	0.61879	0.23129	0.2228	0.028438	0.79778	0.5403	-0.81005	0.5457	-1.075	0.31713	-0.59071	-0.36003	-0.54925	0.7806	-0.13569	0.12595	-0.63566	-0.63054	-0.73356	0.97552	0.32806	-0.27894	0.38294	-0.81373	0.30191	1.7298	0.1538	0.63473	0.088493	-0.76354	0.029606	-1.4042	-0.26211	-0.18501	-1.2108	-1.2006	0.29718	-0.55359	-1.3095	-0.78824	0.34642	-0.96096
6.4699	8.0982	6.4442	6.4224	6.3751	5.9747	6.376	6.6584	6.5844	6.2521	6.2809	6.3624	6.8064	6.7141	7.0684	6.4049	7.0893	7.1639	6.8502	6.567	7.6766	6.0269	6.7333	6.2691	6.6476	7.3085	7.3181	6.7387	7.0467	4.739	7.0105	7.2218	6.5601	6.8111	6.014	6.8613	5.9571	7.4537	6.0219	7.143	6.461	6.8896	7.514	6.4386	6.9961	7.3848	5.7921	7.6186	6.1971	6.64
5.2996	5.1225	4.6868	4.8118	4.3676	3.9515	5.3477	4.4504	5.6477	4.7267	4.266	4.0957	4.9057	4.9454	4.005	4.9009	4.5328	5.1151	5.4164	5.4407	5.918	5.5849	3.4568	5.2159	5.123	5.6783	5.4525	4.6059	4.77	4.2394	5.4839	5.7301	4.179	3.3382	5.3296	4.5537	4.372	4.9816	5.7644	5.901	5.3677	5.1613	4.5754	6.4049	6.0472	4.8642	4.4791	5.186	5.6714	5.8695
2.8616	2.2568	2.1524	2.3685	2.9239	2.7436	3.3984	3.2401	2.9096	2.3258	3.0879	2.7712	2.1042	2.5405	3.7951	3.0058	2.743	2.1067	3.3544	2.4289	3.8217	2.6735	2.9071	2.893	2.8375	2.3393	2.3185	1.7375	2.4899	3.6807	2.8632	2.2309	1.7933	2.669	2.1408	2.4069	2.0165	1.5348	2.302	2.6783	2.5051	2.6646	2.4378	3.8588	3.4632	2.2068	2.4649	2.1605	1.1268	2.2288
-2.1498	-1.5646	-1.6503	-1.8375	-2.3259	-2.2803	-2.1871	-1.1813	-3.0879	-2.2434	-1.3173	0.11734	-1.9275	-1.7727	-1.9115	-0.84506	-0.95126	-1.6329	-2.2459	-0.92362	-2.5601	-1.8161	-2.2206	-1.862	-0.40076	-2.1312	-1.1294	-1.7038	-2.2101	-2.1584	-2.639	-1.3593	-0.64658	-0.50553	-1.986	-1.5831	-1.2839	-1.6067	-2.1467	-1.501	-1.2427	-3.036	-1.4392	-2.0654	-0.69298	-2.4089	-1.5487	-2.0584	-0.9023	-1.4635
-13.809	-14.945	-14.23	-13.505	-15.558	-14.012	-14.437	-14.159	-14.412	-14.313	-13.841	-14.902	-15.141	-13.734	-14.093	-14.371	-14.704	-14.636	-14.247	-14.921	-13.906	-14.793	-14.235	-14.011	-15.337	-14.654	-14.242	-14.063	-14.379	-14.274	-14.855	-14.819	-13.865	-14.45	-14.224	-13.795	-13.018	-15.002	-14.947	-15.106	-15.303	-14.843	-15.939	-13.937	-14.263	-15.375	-15.898	-14.185	-14.884	-16.187
3.0349	3.0842	2.1247	1.5405	2.5269	2.9125	1.751	3.2642	2.8448	1.9875	3.2122	3.3751	2.6848	2.1647	2.5647	3.8247	2.2356	2.817	2.0261	2.2289	3.569	3.849	2.6942	2.7477	1.9196	4.2576	3.4703	1.7191	2.7212	2.3539	2.5304	2.7045	3.6747	2.9085	1.5512	3.7288	3.2293	3.6364	2.9714	1.9356	2.381	2.5113	3.7789	2.3833	2.4289	2.1623	2.2285	3.9633	3.2869	2.6763
-10.863	-12.037	-11.844	-12.42	-11.452	-10.899	-12.611	-11.267	-12.534	-12.813	-11.966	-11.048	-11.61	-11.25	-11.626	-11.625	-12.079	-11.863	-11.393	-11.395	-12.125	-11.028	-12.887	-10.897	-11.294	-12.151	-11.305	-12.867	-12.574	-11.874	-12.31	-12.668	-11.231	-12.42	-11.723	-11.163	-12.749	-12.68	-12.941	-12.167	-12.459	-12.547	-11.805	-10.359	-11.546	-12.102	-11.769	-10.429	-11.531	-12.033
-12.768	-12.9	-13.82	-13.1	-13.206	-12.297	-11.521	-11.943	-12.698	-12.361	-13.538	-12.314	-11.63	-13.979	-13.477	-12.409	-12.116	-12.391	-12.283	-11.614	-12.885	-12.324	-12.681	-13.174	-12.032	-13.26	-13.301	-13.626	-12.218	-11.87	-12.48	-12.57	-13.262	-12.633	-12.102	-11.735	-11.181	-12.667	-12.948	-13.648	-12.87	-13.2	-14.133	-12.809	-13.24	-13.501	-13.205	-12.868	-12.886	-13.199
-7.2501	-7.493	-7.044	-8.6269	-7.4896	-7.8348	-8.836	-7.5359	-7.9127	-7.6676	-7.8344	-6.6868	-7.8917	-7.6676	-6.2168	-7.7893	-7.5814	-7.5421	-7.9637	-7.5388	-8.3646	-7.5856	-7.66	-6.8193	-8.7349	-7.9415	-7.8258	-8.5154	-8.0035	-8.4994	-6.8819	-8.0309	-7.1663	-8.0424	-7.6427	-7.5631	-6.0361	-7.12	-6.5605	-8.4238	-8.8536	-7.207	-7.4797	-7.3696	-8.2436	-6.2778	-7.1992	-7.5999	-7.213	-7.3187
-8.234	-9.2194	-7.8837	-9.3602	-8.9235	-9.1707	-8.5256	-9.8251	-8.7943	-8.9204	-10.465	-9.3626	-9.2189	-8.6475	-8.5767	-9.3652	-8.9675	-9.5198	-9.3597	-9.0716	-9.5801	-8.6944	-8.1079	-9.4731	-8.2425	-9.349	-9.7277	-8.0565	-9.757	-9.6115	-8.9984	-9.1598	-8.7123	-9.9778	-8.4258	-9.6106	-7.3358	-9.3189	-8.8194	-9.4257	-10.651	-8.5708	-8.4828	-9.3384	-8.7813	-9.1297	-8.9583	-9.5307	-8.9587	-9.5079
-1.2174	-2.1306	-1.6837	-1.6821	-1.2382	-1.7253	-1.8774	-0.83663	-1.621	-1.9101	-1.6981	-1.4247	-2.3823	-0.25201	-2.2787	-1.497	-1.0908	-1.3358	-1.1277	-1.7197	-2.1147	-2.4234	-0.75838	-1.4153	-1.1899	-0.74441	-1.5961	-1.4656	-1.4716	-1.0384	0.23977	-0.76979	-2.547	-1.4614	-2.4764	-1.3027	-2.1352	-1.8786	-1.2061	-1.5025	-1.1977	-1.9593	-0.30237	-1.9968	-1.9527	-1.0996	-2.2019	-1.417	-1.8435	-1.7337
-4.9686	-3.6451	-3.8108	-3.4223	-2.7887	-3.2239	-4.8936	-3.5856	-3.1421	-3.8653	-4.2474	-4.2505	-4.3359	-3.7916	-3.3021	-3.6379	-3.2804	-3.299	-3.6954	-4.0305	-5.4783	-3.8229	-4.3577	-2.9296	-4.3045	-3.4997	-3.5381	-2.8682	-4.3383	-3.5805	-2.5575	-2.5249	-2.5859	-3.4239	-3.255	-4.0588	-3.7068	-3.5652	-4.2375	-3.1334	-3.932	-3.6554	-3.5903	-4.4256	-3.9499	-4.0971	-4.4083	-4.4643	-4.092	-4.3439
0.5029	0.25288	0.20333	0.77353	-0.058955	0.82859	0.69299	0.94625	0.43028	0.62057	1.7306	0.20591	1.1512	0.31789	1.5864	-0.81938	2.0361	-0.80049	0.1168	1.082	0.35914	0.10906	-0.20405	0.53313	0.62124	-0.30061	0.14499	0.22796	0.26081	-0.067783	0.43545	0.61826	0.59828	0.83685	0.094625	0.36855	0.3381	0.47312	1.4111	0.5796	0.76056	0.26868	0.48637	1.7238	0.51263	0.29503	0.76876	0.52484	0.20997	1.6402
6.3559	7.0338	7.4892	6.7787	7.3527	6.7342	6.8167	7.2272	6.4315	7.9267	6.6581	6.4361	7.9516	6.8918	6.8146	6.4182	7.2221	6.4621	6.5702	6.3686	6.5553	6.9416	8.1758	7.0033	6.35	7.4845	6.8892	7.0097	7.3173	6.7387	6.1081	6.2491	7.0366	7.2835	7.2898	6.1252	7.2776	6.791	7.1226	7.0839	6.9407	6.9514	8.1855	5.3226	7.0508	6.7656	6.9128	6.3081	6.5648	7.553
-9.1576	-8.8846	-9.0386	-9.2873	-10.269	-9.498	-9.6468	-9.3156	-9.1673	-9.6881	-8.7412	-7.9518	-9.541	-8.7164	-10.434	-10.087	-7.1485	-9.4661	-9.3867	-9.9529	-8.7302	-8.7891	-8.7825	-8.7944	-8.7929	-9.4241	-9.8203	-9.2439	-9.3239	-10.221	-9.9318	-9.3323	-10.607	-10.366	-9.4076	-9.76	-8.1354	-9.4177	-9.5316	-9.8913	-8.7881	-9.3089	-9.2966	-9.6055	-9.6661	-8.7802	-9.604	-9.3774	-8.7755	-9.4139
-11.768	-11.168	-11.462	-11.529	-12.34	-11.387	-10.873	-10.13	-11.262	-12.302	-10.367	-11.18	-12.272	-11.845	-11.8	-10.433	-10.683	-11.049	-10.726	-10.955	-11.729	-11.223	-10.993	-11.685	-12.709	-11.837	-10.066	-11.942	-12.345	-11.182	-12.385	-10.212	-11.439	-10.671	-12.248	-11.175	-10.859	-12.266	-11.285	-12.403	-11.173	-11.086	-10.548	-11.843	-12.363	-11.151	-11.712	-11.716	-11.825	-10.51
-2.3437	-2.1367	-1.6	-1.5333	-3.2346	-2.5595	-2.8095	-2.3722	-3.0351	-3.3169	-2.4524	-1.9707	-3.2359	-2.2664	-2.481	-1.4588	-2.2305	-2.3919	-2.7597	-2.8383	-2.7253	-2.8262	-3.6872	-3.8017	-3.038	-2.6621	-1.9061	-2.6175	-3.3316	-2.7076	-1.9844	-2.1589	-2.494	-2.5911	-2.7022	-3.2935	-2.0382	-2.614	-2.3604	-1.7098	-2.694	-1.9299	-3.89	-1.2017	-2.7809	-2.2381	-2.0306	-3.1706	-3.4487	-2.8655
-2.5926	-2.5216	-2.0424	-2.2534	-1.924	-2.9558	-1.6364	-3.1072	-2.5947	-2.3346	-1.6608	-2.5095	-2.8607	-2.4353	-3.6367	-0.99316	-2.9249	-2.0212	-1.9413	-2.6736	-2.4103	-1.7099	-2.5757	-3.1556	-2.0601	-3.4699	-1.6766	-3.2032	-1.7666	-2.7844	-2.9726	-2.684	-1.8311	-2.2705	-2.7991	-1.9443	-2.339	-2.4992	-3.6705	-1.669	-1.6733	-3.1464	-3.7008	-3.211	-2.9498	-2.9176	-2.4159	-2.0146	-1.7673	-2.3678
-2.9967	-1.6313	-2.2105	-0.44675	-1.29	-1.9934	-2.2166	-0.96784	-2.3914	-1.2598	-1.8213	-1.6682	-2.644	-0.81804	-0.97299	-2.0273	-2.3496	-2.1501	-1.2071	-1.4493	-1.6987	-1.3883	-1.7882	-2.4864	-0.96531	-0.80138	-1.1917	-0.64288	-2.3119	-2.6162	-2.3032	-3.1561	-1.724	-2.1057	-3.1221	-2.0677	-2.6832	-1.2455	-0.92464	-1.493	-1.2881	-1.9015	-0.89991	-0.51418	-2.033	-2.3728	-2.0142	-1.8558	-1.9655	-0.65299
-14.621	-12.27	-13.6	-12.343	-14.018	-12.293	-14.608	-12.664	-14.143	-12.944	-13.588	-12.71	-13.066	-14.154	-13.153	-12.209	-13.287	-13.235	-13.443	-13.963	-13.341	-13.806	-13.194	-13.256	-12.866	-13.918	-13.582	-13.977	-12.272	-14.319	-13.21	-12.524	-12.731	-14.136	-12.307	-12.973	-12.402	-13.996	-13.852	-12.648	-13.547	-14.038	-12.537	-12.099	-13.489	-12.397	-13.509	-13.104	-12.453	-13.872
-1.1255	-0.49552	-1.5349	-0.9788	-2.4127	-0.92452	-1.4435	-1.8977	-2.2009	-0.60402	-1.9816	-1.6203	-2.288	-1.0347	-1.6446	-1.6729	-0.81335	-1.6331	-1.7112	-1.3715	-2.1847	-1.143	-0.60076	-0.51759	-1.3314	-0.89326	-0.26875	-1.9548	-1.321	-1.8316	-2.45	-1.0909	-0.98032	-1.1221	-1.7029	-2.4919	-0.71364	-1.513	-0.65082	-1.238	-1.0424	-2.3026	-1.518	-1.0845	-0.96141	-0.83102	-0.6847	-2.0284	-0.63136	-0.93314
-13.85	-12.768	-11.8	-13.836	-12.343	-14.294	-13.857	-12.764	-13.04	-13.266	-12.682	-13.828	-12.985	-12.875	-13.314	-12.337	-13.325	-14.197	-13.152	-14.233	-13.092	-12.195	-13.672	-12.715	-12.677	-12.884	-13.652	-12.744	-13.637	-14.967	-13.76	-12.282	-13.04	-13.239	-14.123	-12.819	-12.734	-14.312	-12.849	-13.833	-13.767	-13.316	-12.806	-12.9	-13.422	-13.81	-13.767	-12.968	-11.982	-12.748
-4.1114	-4.421	-4.5322	-3.0079	-3.8432	-3.9368	-3.3735	-3.9757	-3.6948	-2.7598	-3.7536	-4.0622	-3.4878	-3.8785	-3.4944	-3.4133	-3.1356	-3.9534	-3.1189	-2.1378	-3.7804	-3.3177	-2.1491	-3.4423	-3.2045	-4.4737	-4.1451	-3.1701	-3.0226	-3.5868	-3.0476	-3.3628	-2.6243	-3.4252	-2.8289	-3.2919	-3.4961	-3.8176	-3.388	-3.0277	-3.6867	-3.505	-3.5009	-3.5775	-4.2417	-4.6396	-3.54	-2.3506	-4.6572	-1.6772
-2.7462	-2.1865	-2.9169	-2.2581	-3.5777	-1.879	-2.2298	-1.9235	-2.5214	-2.7023	-3.2083	-2.7695	-2.8359	-1.7043	-2.9849	-2.6018	-1.5852	-2.6021	-2.1217	-1.7231	-2.9467	-2.7643	-2.8703	-2.8517	-3.0782	-2.3521	-3.2079	-3.4086	-2.5112	-1.9579	-3.1978	-1.9031	-1.6919	-4.0994	-1.0695	-3.0923	-3.4631	-3.0329	-3.3745	-4.0782	-2.1894	-2.834	-2.0205	-2.6768	-2.2278	-2.3934	-2.3157	-2.0401	-2.3298	-3.6056
-2.4604	-2.7581	-1.6608	-1.9381	-2.9807	-2.673	-2.2924	-2.779	-2.6918	-1.5746	-3.8743	-2.8481	-2.4724	-1.9628	-2.7251	-2.6531	-2.8896	-2.879	-1.6104	-3.6115	-3.2622	-2.5551	-2.8994	-2.1181	-2.7004	-2.9298	-2.3898	-1.8395	-1.9009	-3.3676	-1.9851	-2.0751	-2.482	-2.9863	-3.4816	-2.7592	-2.5969	-1.7174	-2.0529	-1.9301	-2.0022	-2.7872	-1.263	-3.0186	-2.5079	-2.1371	-3.2897	-2.3848	-1.3063	-2.7663
-20.707	-20.682	-21.481	-21.133	-21.698	-20.97	-20.444	-21.04	-21.481	-20.417	-19.631	-21.311	-19.657	-21.233	-21.589	-21.309	-21.03	-21.677	-20.261	-21.393	-20.23	-20.691	-20.721	-20.868	-21.604	-20.808	-20.742	-20.586	-21.052	-20.269	-20.876	-19.322	-21.813	-21.283	-21.784	-20.126	-19.896	-20.605	-21.416	-21.524	-21.431	-21.836	-20.482	-20.724	-21.855	-20.695	-20.918	-20.605	-21.071	-20.565
-1.2578	-1.4038	-1.3378	-1.9997	-0.25343	-1.2514	-1.6836	-2.8928	-1.3817	-2.234	-1.0979	-1.8253	-1.7621	-0.62635	-1.8203	-2.299	-2.3557	-0.76291	-0.75475	-0.48135	-0.8938	-1.115	-1.4782	-0.77517	-0.72277	-1.5799	-2.5659	-0.83287	-0.95965	-0.90785	-2.5105	0.065033	-1.6616	-1.5696	-1.26	-1.7812	-1.8547	-2.1559	-1.6236	-0.56357	-1.0914	-1.2115	-2.092	-2.0346	-1.8251	-0.9365	-1.5462	-2.3839	-2.1127	-1.2984
6.077	4.9805	5.06	5.6201	5.1238	6.7115	6.278	5.9319	5.5962	4.608	4.5052	4.8351	6.14	5.3235	5.4169	4.3665	5.234	5.345	5.076	4.8521	5.739	6.5276	5.9824	5.8012	6.2289	5.3408	6.1425	5.018	4.9288	4.3644	6.1765	6.2639	5.8787	6.2362	5.1535	5.7122	5.4931	5.4893	6.04	6.1192	6.5562	5.7165	6.1606	5.071	5.0131	4.5376	5.2486	6.0921	5.1099	4.1222
-10.709	-11.551	-9.7706	-11.156	-10.937	-10.881	-11.567	-10.825	-10.681	-11.019	-10.202	-9.4658	-11.496	-10.777	-11.065	-10.028	-11.364	-11.261	-10.068	-11.4	-10.352	-10.77	-11.725	-10.164	-11.435	-8.9466	-10.812	-12.343	-9.6415	-10.289	-10.148	-10.086	-11.182	-10.989	-11.1	-12.246	-11.612	-11.935	-11.417	-9.7554	-10.16	-10.911	-10.429	-10.667	-10.904	-11.083	-10.468	-11.852	-9.7477	-9.6115
4.9664	3.8927	4.5718	5.0669	3.8186	5.4263	5.0813	5.4281	4.6955	4.8325	4.6947	5.4326	3.8207	4.6612	5.8464	5.6414	4.357	4.1313	4.3302	4.9785	3.8908	4.5879	5.0883	5.3854	4.9164	4.0846	5.4369	5.1597	5.5177	4.5566	4.9961	5.8306	4.523	4.468	4.8047	5.0326	5.0522	5.6587	4.4577	4.5207	4.2486	3.9996	5.2837	5.8859	5.5587	4.8918	4.6397	5.4943	5.5323	4.5556
-1.7727	-2.3382	-2.1852	-1.852	-1.5916	-1.0319	-0.74844	-0.9895	-2.2871	-1.2539	-1.7239	-2.0329	-0.95964	-2.4766	-1.7669	-0.48315	-1.3514	-0.90161	-0.723	-1.4421	-1.1706	-0.4803	-1.0473	-1.7102	-1.8421	-0.085825	-0.87206	-0.54516	-0.9817	-0.89141	0.213	-1.43	-1.3999	-1.1903	-2.3509	-1.1455	-0.11299	-1.3626	-1.3874	-1.8312	-0.35813	-1.6494	-0.25892	-1.9993	-0.49212	-0.59774	-2.2446	-0.58031	-0.32612	-1.4963
1.6293	2.3281	1.5295	1.1461	1.8648	1.8432	1.4662	2.1187	2.1592	1.6885	1.6726	1.8932	1.095	1.5309	2.1443	1.9381	2.2124	1.8332	2.3598	1.0672	1.8062	0.86247	2.2383	1.8152	2.4119	0.79921	1.8188	2.0242	2.0472	1.7843	1.5162	1.1496	1.04	1.126	1.353	1.4133	1.7045	3.1628	1.8912	1.503	2.2677	1.5782	2.0664	2.797	0.71747	1.6206	2.3666	2.2003	0.5921	2.1584
-8.5421	-9.1735	-8.4889	-9.6772	-9.0184	-9.4965	-8.51	-9.0493	-9.2469	-9.1985	-10.088	-9.4065	-8.9857	-9.4914	-9.2823	-9.5751	-9.3114	-9.7545	-9.2958	-10.369	-9.3906	-8.4633	-10.984	-10.595	-8.529	-10.607	-10.313	-9.0925	-9.6283	-9.6918	-9.1881	-9.8077	-8.7431	-9.8288	-9.1288	-9.9957	-8.5186	-9.0272	-9.7099	-7.4474	-9.4866	-8.8039	-9.2811	-9.5863	-9.1168	-8.0968	-8.2065	-9.7362	-9.5118	-9.6824
-10.402	-10.893	-9.996	-11.343	-11.281	-10.939	-10.398	-11.068	-11.525	-10.202	-10.361	-10.363	-11.064	-10.729	-11.674	-11.766	-10.128	-11.065	-10.654	-10.768	-12.456	-10.188	-12.612	-11.852	-11.041	-10.983	-9.8605	-10.053	-11.296	-10.981	-10.742	-11.493	-11.583	-11.89	-10.317	-11.175	-10.934	-11.326	-10.169	-11.094	-11.011	-10.762	-9.3984	-9.8297	-10.425	-12.33	-11.034	-11.038	-10.644	-10.36
-14.006	-14.798	-12.706	-13.457	-14.188	-15.597	-14.335	-15.143	-13.081	-13.975	-14.306	-14.718	-15.251	-13.909	-13.787	-14.116	-14.053	-13.419	-13.507	-14.652	-13.406	-13.608	-14.185	-15.318	-12.815	-14.679	-13.397	-14.219	-15.628	-14.055	-13.795	-14.314	-14.975	-14.146	-12.996	-13.967	-14.138	-15.184	-13.075	-14.716	-14.116	-13.637	-13.622	-13.359	-14.865	-13.979	-13.562	-13.91	-14.176	-14.074
-14.29	-14.4	-14.095	-13.957	-12.947	-14.09	-15.372	-14.117	-13.701	-13.627	-14.423	-13.198	-14.767	-14.35	-15.124	-14.044	-13.676	-14.523	-14.245	-14.421	-13.878	-13.483	-12.828	-13.983	-13.792	-13.796	-14.235	-14.638	-13.477	-13.907	-13.543	-14.297	-13.976	-12.814	-14.59	-14.386	-14.231	-13.487	-14.343	-13.921	-13.008	-14.261	-12.636	-14.085	-14.014	-13.293	-12.901	-13.686	-13.581	-14.698
-1.93	-2.6017	-3.4602	-3.437	-2.1447	-2.6042	-2.817	-3.145	-3.2507	-2.6417	-2.9479	-3.0138	-2.0221	-1.9723	-2.6131	-2.3959	-2.4653	-1.5055	-1.7487	-2.3466	-2.7687	-3.8169	-2.6588	-2.8875	-2.7098	-3.4578	-1.2886	-2.3324	-1.7215	-2.3968	-2.3493	-2.5481	-3.0597	-2.9335	-2.5318	-1.8787	-3.0241	-3.0903	-2.8101	-2.7939	-1.7099	-2.5591	-3.3611	-3.4204	-1.5896	-3.088	-2.4984	-2.3099	-3.4786	-2.3804
5.0508	5.9065	5.2538	6.1037	5.9442	5.348	6.3721	5.1122	5.0583	4.9921	5.3557	5.5324	6.3538	5.5752	5.4667	6.5442	5.2517	5.3719	4.9043	4.4295	5.7019	5.6963	5.607	5.1662	5.8425	5.1852	5.4777	5.6891	5.8609	5.5225	5.2711	6.3693	5.193	5.6002	5.4383	5.1201	5.3401	5.8149	6.2625	4.8884	5.6276	5.1358	6.8988	5.6853	5.3002	5.6772	6.0534	5.9446	5.8176	5.6729
4.154	5.3546	5.2019	4.7832	4.7949	5.3356	5.3213	4.6799	4.4939	3.937	3.9511	5.099	3.7715	5.5916	5.1367	4.7088	4.957	5.6706	4.6529	4.4563	5.404	3.9049	5.197	5.3247	4.7945	4.6342	4.9484	3.8235	4.4599	5.893	4.191	5.6674	4.8956	4.0647	5.1112	5.3706	5.1924	5.6666	5.019	4.9663	5.5917	4.7293	5.6209	4.6095	4.6971	3.8811	5.3015	6.0767	6.3501	4.7698
-3.1378	-2.7344	-2.9561	-2.3359	-1.617	-3.3472	-3.5196	-3.1897	-3.4884	-3.3236	-3.3788	-2.6416	-2.4649	-2.9547	-3.1388	-3.4399	-2.9321	-3.4084	-1.9752	-2.901	-3.784	-3.8153	-3.1411	-2.8833	-2.9823	-4.2651	-2.9632	-3.0047	-2.9131	-3.5074	-4.1065	-3.708	-2.8136	-3.5539	-4.0315	-3.0996	-3.2535	-3.6731	-3.575	-3.3644	-3.7464	-3.5324	-2.1916	-3.0894	-4.3944	-4.3263	-2.9654	-3.0482	-3.4607	-3.28
-3.784	-4.2312	-4.0903	-5.022	-5.056	-4.1743	-3.655	-4.6731	-3.6745	-4.125	-4.4759	-4.0201	-4.1387	-4.5561	-3.4235	-4.795	-4.5414	-4.0996	-4.6714	-3.834	-3.058	-3.2199	-3.9964	-4.2997	-4.227	-3.257	-3.7135	-4.8648	-3.8018	-4.5898	-3.5779	-5.1734	-4.3297	-4.6639	-4.8746	-4.1101	-3.3937	-4.0332	-3.7198	-3.8275	-4.2359	-4.3262	-4.3138	-3.6564	-3.6707	-4.0018	-4.2216	-3.3722	-4.1775	-4.9709
1.1899	1.224	1.2642	0.9469	0.98573	1.291	2.2474	2.0195	1.4459	2.0034	2.3512	1.608	0.98741	2.4781	1.4087	2.131	1.6938	1.8787	1.5748	0.70333	1.5727	2.2568	0.95832	1.8163	2.0467	2.2947	0.88054	0.52029	0.69898	1.6162	1.5018	1.4192	0.34861	2.0629	0.97231	1.5087	1.1302	0.94568	1.6117	1.5647	1.4475	1.7193	0.91775	1.7294	1.8557	0.59619	2.4694	2.6031	1.3189	1.3297
0.13655	-1.0115	0.81913	0.47761	0.1762	1.4678	1.6389	0.6003	-0.048676	0.12251	0.097636	1.6671	1.4232	-1.0028	2.3023	-0.0152	0.47842	0.030116	1.3693	0.092417	1.0095	1.6847	0.67009	0.7109	0.24669	1.099	0.92898	-0.17694	0.79219	0.074569	0.36391	0.10544	-0.78739	-0.5215	0.076763	0.20502	0.08	0.35786	0.79814	-0.024327	-0.76068	0.47405	0.86112	0.23021	0.16505	0.28181	0.9339	0.33084	-0.11198	0.82369
-9.4091	-9.2797	-9.1453	-8.5527	-9.248	-8.419	-9.1528	-9.0501	-8.6195	-10.259	-8.9689	-10.05	-10.011	-10.08	-9.3427	-9.788	-9.8661	-9.1772	-8.6385	-9.143	-8.8317	-9.3668	-8.4567	-9.4919	-9.0635	-9.139	-9.2821	-10.617	-8.5703	-9.4676	-9.1475	-8.6157	-8.6325	-8.6865	-9.1908	-9.036	-8.7535	-7.8214	-9.2078	-10.127	-8.0547	-7.6983	-8.1945	-8.9948	-8.5491	-8.5804	-9.3593	-8.9969	-8.9551	-9.5512
2.3877	0.99259	1.1991	2.3002	2.2944	1.6664	1.1605	1.0038	1.4387	1.5092	1.0634	1.9892	0.9312	0.2807	2.0847	1.78	1.5264	2.1496	1.985	1.6791	2.3038	1.9225	1.0693	2.6617	2.0107	1.8767	0.96763	2.7244	2.1073	2.0745	1.9667	1.3786	0.24256	2.2974	2.0752	1.0878	0.80021	1.2764	1.6534	1.6777	0.98937	2.9491	1.4685	1.5055	0.66105	2.0098	1.72	2.4264	1.4182	1.4834
-5.1318	-3.5843	-5.3542	-4.4552	-4.6268	-4.0027	-3.9821	-4.4943	-4.2525	-5.051	-4.1345	-3.8106	-3.7972	-4.0529	-3.4435	-4.4018	-3.3156	-4.5595	-3.7273	-4.0416	-3.1961	-4.1552	-4.4029	-3.4785	-3.677	-3.2672	-3.9424	-4.8729	-5.0111	-3.7927	-3.4144	-4.5825	-4.4145	-4.7515	-3.7287	-4.1148	-4.0143	-3.9196	-4.698	-4.6135	-4.5705	-4.4761	-4.3129	-4.0985	-4.6258	-3.7915	-3.5407	-3.4972	-4.9448	-4.0262
-8.671	-10.328	-10.255	-9.7478	-9.5982	-7.9368	-9.5156	-9.4007	-9.1343	-8.899	-9.5459	-9.9892	-8.7816	-9.5788	-9.6763	-8.8701	-7.9313	-9.1598	-9.2774	-8.2867	-10.189	-8.8741	-9.3677	-10.2	-7.9918	-10.307	-9.3281	-9.873	-9.7727	-9.852	-9.2205	-10.571	-8.6332	-10.212	-9.4125	-10.401	-8.6918	-8.891	-8.6276	-10.03	-9.3497	-10.234	-10.2	-9.6238	-9.7665	-9.5458	-8.7178	-9.1407	-9.2457	-9.7957
-1.2745	-2.3808	-2.1418	-2.4671	-1.8785	-2.7291	-0.054514	-1.0913	-1.0432	-2.3036	-2.8025	-1.4711	-1.15	-2.2834	-1.646	-0.78053	-1.432	-1.8721	-1.9333	-2.9613	-1.8687	-1.6836	-1.0558	-1.3229	-1.6221	-2.3656	-1.6915	-0.76221	-0.85655	-1.7192	-2.326	-1.8798	-1.9241	-2.2203	-2.2963	-1.2242	-1.4496	-0.16492	-2.8563	-0.69884	-1.4462	-1.7	-1.9074	-0.46273	-1.395	-1.5446	-1.9386	-1.9828	-2.1535	-2.4056
-13.128	-12.978	-12.994	-11.879	-12.783	-12.641	-12.779	-13.265	-13.124	-12.914	-13.464	-12.307	-11.689	-12.355	-12.127	-13.565	-13.262	-12.735	-12.835	-13.323	-12.244	-13.822	-12.733	-13.05	-12.636	-14.266	-12.061	-13.22	-12.904	-14.22	-13.1	-12.761	-13.359	-13.297	-13.812	-12.196	-12.535	-12.902	-12.65	-12.678	-12.385	-13.647	-12.523	-13.117	-12.105	-11.946	-12.621	-12.686	-12.52	-11.353
0.83063	0.27375	0.25482	0.82224	0.8183	0.03281	0.72218	0.18134	0.24978	-0.26436	0.18419	0.88883	0.45917	-0.21396	0.96452	-0.044534	0.85092	0.048212	-0.2151	-0.44785	0.90881	0.064108	-0.15722	0.87508	0.89284	0.098651	0.50473	-0.50406	-0.53334	0.32614	0.22777	-0.22175	1.5314	0.91233	-0.61768	0.4688	0.6081	0.043652	1.0793	1.1427	0.078306	0.56618	1.3342	1.8462	-0.6301	0.62444	0.93707	-0.5927	-0.12304	-0.68394
8.1983	8.8159	8.3615	8.5531	8.3493	8.6825	7.2571	8.0323	8.5615	7.6364	7.8606	7.6758	8.2203	7.8621	8.3931	7.3735	8.3211	7.7329	7.0655	7.871	9.1865	6.3222	8.0356	8.1543	9.1276	8.1452	7.9193	8.3235	7.4276	7.6177	7.6463	7.3214	8.4706	7.6657	8.6468	7.9507	7.3146	6.5687	6.9012	6.6788	7.7915	8.1178	8.0858	8.2487	8.2494	7.0098	7.7623	7.2091	7.3218	8.3783
-1.9814	-1.7402	-1.6765	-1.5859	-2.0005	-2.0072	-1.6153	-2.0018	-1.6519	-1.3918	-1.2319	-1.5094	-1.2159	-1.4026	-0.81823	-1.7342	-0.51484	-1.0985	-1.8471	-0.19417	-0.97508	-2.3575	-2.6202	-1.778	-2.0021	-1.1412	-1.5357	-1.4803	-1.3191	-1.8822	-1.4429	-2.0346	-2.3183	-0.6231	-1.0426	-1.4539	-0.89421	-1.7528	-1.6353	-0.4424	-0.62979	-1.4728	-1.0581	-1.059	-1.6668	-1.084	-1.5692	-1.1783	-1.0235	-1.358
-12.779	-13.365	-12.983	-12.224	-12.632	-12.598	-12.328	-12.516	-12.019	-12.831	-12.99	-12.702	-13.976	-13.276	-12.633	-12.327	-11.725	-13.44	-13.098	-12.673	-12.66	-12.143	-12.861	-13.444	-11.444	-13.66	-13.048	-12.941	-12.897	-12.905	-11.441	-13.046	-12.112	-13.541	-12.08	-12.835	-12.673	-12.961	-13.397	-12.793	-13.946	-13.498	-12.929	-12.666	-12.598	-12.825	-14.194	-13.212	-13.356	-13.014
-3.9536	-3.584	-2.5305	-3.9703	-4.679	-4.3093	-3.9768	-3.3753	-4.9226	-4.352	-2.7862	-4.9569	-3.559	-3.1349	-2.9337	-3.7446	-2.8861	-3.5075	-3.3013	-3.5879	-3.7989	-3.9491	-3.666	-2.749	-2.9154	-3.8858	-3.3364	-4.1892	-4.5237	-3.8454	-4.5329	-3.7753	-3.7021	-3.542	-3.4539	-3.4067	-3.7889	-4.5075	-3.721	-4.3995	-3.6123	-3.9473	-4.2938	-3.8847	-4.1473	-3.5847	-3.2592	-4.2936	-3.3096	-4.2832
-13.552	-13.662	-13.978	-14.451	-14.847	-13.968	-15.016	-13.071	-13.622	-13.403	-14.647	-14.268	-15.147	-13.801	-13.79	-14.252	-13.559	-13.248	-14.911	-13.599	-14.298	-13.761	-13.96	-12.267	-14.001	-14.904	-13.201	-13.695	-14.435	-13.028	-13.635	-13.637	-14.192	-14.772	-14.147	-13.444	-15.022	-14.534	-13.442	-13.91	-14.006	-13.445	-13.748	-14.95	-13.379	-13.8	-13.448	-13.901	-14.524	-13.306
-12.522	-11.161	-11.44	-11.719	-11.712	-10.521	-12.005	-12.123	-11.869	-12.262	-11.408	-10.771	-10.814	-11.24	-11.59	-11.672	-12.007	-11.934	-12.314	-12.251	-11.394	-11.29	-11.437	-9.9028	-11.13	-10.572	-12.466	-11.808	-11.995	-11.614	-11.021	-11.585	-11.47	-11.496	-11.037	-12.227	-10.853	-12.086	-12.076	-11.552	-11.852	-11.706	-12.121	-11.523	-11.526	-11.711	-11.798	-11.685	-10.621	-11.32
-12.328	-11.602	-11.808	-12.292	-11.916	-10.197	-11.487	-10.906	-11.462	-12.253	-12.257	-11.116	-12.436	-11.25	-11	-9.7691	-11.074	-11.109	-12.439	-11.845	-11.553	-11.56	-10.627	-11.93	-11.359	-12.198	-10.78	-11.192	-10.841	-11.057	-11.879	-10.835	-11.374	-12.118	-11.868	-11.549	-12.036	-9.9342	-10.985	-12.39	-10.832	-11.874	-11.197	-10.23	-12.499	-11.537	-11.999	-10.8	-12.277	-11.363
-2.1788	-1.973	-2.8369	-2.4694	-3.9702	-3.3718	-2.0275	-3.0284	-3.1495	-2.2765	-3.0813	-2.729	-2.8982	-3.1857	-2.4902	-3.0956	-3.3199	-3.8692	-3.0414	-2.7517	-3.0782	-3.4278	-3.5136	-2.6211	-3.4583	-1.9089	-2.3837	-1.4839	-2.7172	-3.2208	-2.7899	-2.4348	-3.8389	-2.7921	-2.3133	-2.4354	-3.1319	-2.6947	-2.7485	-3.7547	-2.5373	-2.777	-3.564	-4.1876	-3.2922	-1.542	-3.0379	-2.1524	-2.8369	-2.3337
-0.55417	0.18879	-0.84359	0.0028029	-1.7732	-2.0309	-1.6779	-2.4814	-0.76953	-0.81181	-1.6789	-1.1172	0.094526	-1.0953	-1.4581	-1.4369	-0.97675	-1.4451	-2.7691	-1.7135	-1.6924	-0.49657	-0.69374	-1.7996	-1.4615	-0.71605	-0.74131	-1.2938	-1.94	-1.7413	-2.0549	-0.2456	-1.0239	-0.54559	-1.1607	-1.2294	-1.6447	-2.2458	-1.8866	-1.6154	-1.2042	-0.82252	-0.90157	-1.1793	-1.0313	-2.4597	-1.517	-2.6333	-1.0182	-1.7039
1.0535	0.72228	-0.32375	1.07	0.1673	-0.41501	0.92101	0.25883	0.97344	1.2311	0.66782	-0.1781	0.66882	0.85283	0.52899	0.684	-0.12325	1.5718	1.0364	-0.71657	1.1176	0.97805	0.35772	0.0621	0.34867	0.55863	0.042635	0.32215	0.37041	0.91145	-0.14615	0.88352	-0.12087	0.20669	1.2954	1.2536	0.49974	-0.79044	0.79588	0.061824	1.0587	-0.4493	-0.089673	1.2607	1.1116	-0.13229	0.42097	-0.23416	-0.1717	0.25931
-3.0869	-3.9874	-2.7867	-2.8802	-3.2678	-2.4847	-2.7977	-2.6274	-2.7864	-3.3038	-2.3181	-4.5557	-2.9033	-3.8685	-2.8585	-2.5277	-2.7657	-3.2273	-4.1735	-3.0883	-3.7612	-2.6728	-3.5703	-2.5757	-2.7389	-3.7354	-4.6177	-2.7442	-3.0168	-2.7797	-3.4986	-3.4809	-3.3557	-3.0019	-3.248	-2.9111	-3.6186	-2.4028	-3.152	-2.0504	-3.0406	-3.2426	-3.0391	-2.3765	-2.9879	-3.6168	-3.8578	-3.2298	-2.7423	-2.7148
-2.4	-1.8065	-1.8948	-0.33896	-1.3403	-0.42778	-1.9888	-2.2239	-1.425	-1.5932	-1.6492	-1.6281	-2.1928	-1.0935	-3.1568	-2.1877	-2.0344	-2.2479	-1.831	-2.2126	-1.5136	-1.6154	-1.8231	0.049926	-1.1648	-2.1633	-1.1441	-1.8963	-1.9631	-1.1871	-0.49146	-1.4088	-2.5141	-2.5621	-1.7157	-1.8804	-0.6442	-1.4355	-2.6742	-1.9187	-2.3899	-2.0314	-1.6888	-1.5258	-2.3418	-0.98239	-0.97819	-2.2234	-2.3829	-2.5694
-14.317	-15.06	-14.855	-14.784	-14.014	-15.636	-14.218	-14.349	-14.368	-15.853	-12.833	-16.137	-14.51	-13.789	-15.909	-14.713	-14.52	-14.549	-13.717	-13.454	-14.176	-13.931	-14.676	-14.21	-14.356	-14.379	-15.404	-14.7	-14.238	-14.982	-15.903	-14.806	-14.547	-14.859	-14.58	-14.926	-14.808	-14.896	-15.007	-15.819	-14.209	-14.603	-14.661	-14.371	-14.522	-14.229	-13.148	-14.675	-13.973	-15.048
3.5571	3.7442	2.0314	3.0614	3.4402	2.1921	2.5221	2.9852	2.9167	3.5368	3.1688	4.1432	3.2735	2.7806	2.4027	2.4226	2.244	3.7073	2.3636	4.1961	2.0624	2.3251	4.2859	3.0645	2.381	2.3128	3.6798	3.798	4.2939	3.1827	3.7466	3.6505	2.6671	2.0926	3.0647	3.0238	2.7953	1.8144	2.7416	3.489	2.0073	3.7476	2.3303	3.5193	2.8875	1.5724	2.8665	2.922	3.5966	3.8993
-3.5803	-3.0822	-2.8896	-2.8059	-3.7101	-2.1941	-3.7961	-3.8653	-3.3579	-4.1009	-1.4125	-4.1431	-4.3725	-2.9164	-3.3454	-4.1352	-3.0979	-4.6163	-2.9978	-2.5698	-2.1756	-1.446	-1.6833	-3.1228	-3.541	-3.1452	-3.8227	-3.7936	-3.6794	-3.6338	-2.1969	-3.4841	-3.9422	-3.4364	-2.1489	-3.1763	-3.8322	-2.5993	-3.0127	-3.6199	-2.6049	-3.3387	-3.4129	-3.6786	-4.2048	-3.3084	-2.8338	-3.1231	-2.5695	-3.0599
-2.04	-2.6527	-0.92771	-1.8426	-2.2329	-1.3863	-2.7387	-2.7284	-1.8649	-2.0061	-2.2708	-2.53	-1.5443	-2.2225	-1.7803	-2.4486	-1.2022	-1.9556	-3.1852	-1.111	-2.4596	-1.6263	-2.1303	-1.8598	-2.1778	-2.1812	-2.0695	-2.2149	-2.4495	-1.9717	-1.3529	-2.2594	-1.4897	-2.0683	-2.9026	-3.2152	-2.3418	-1.7489	-3.1165	-1.9721	-2.2349	-1.4749	-1.1003	-1.1518	-2.0289	-2.1277	-1.7447	-2.2242	-1.6105	-1.4283
-0.57251	-0.32679	-0.15778	0.20723	-0.82547	-1.8574	-2.5766	-1.5491	-1.0938	-1.9687	-0.79079	-1.7565	-0.061757	-1.8554	-1.4586	-1.1205	-2.8712	-1.6805	-0.8504	-2.3647	-1.237	-1.0118	-1.742	-1.0504	-1.8557	-0.5817	-1.0247	-1.8027	-0.55743	-1.715	-0.81173	-1.2628	-1.2752	-0.78337	-1.6982	-1.4746	-0.61016	-2.2166	-1.3194	-1.1841	-0.66202	-1.4142	-0.18945	-0.59331	-1.4001	-0.26606	-0.65172	-1.5613	-1.8706	-0.33524
-1.7765	-1.9171	-1.6833	-1.1293	-1.5396	-1.3034	-2.0426	-1.9916	-1.4268	-0.46513	-1.3113	-1.4438	-1.1027	-1.5369	-1.8239	-0.70788	-0.90025	-1.738	-0.4231	-0.3904	-0.072342	-2.9859	-1.3395	-0.13457	-1.7819	-1.5484	-1.3901	-1.7168	-2.3383	-1.316	-2.098	-1.8263	-1.443	-1.6198	-0.46142	0.25394	-1.0209	-0.62622	-2.8225	-1.0418	-1.6227	-1.6648	-1.6622	-1.6448	-0.28612	-1.5743	-1.9634	-2.1267	-0.88901	-1.7235
1.6075	0.98628	-0.12924	0.024162	0.62494	-0.16828	1.2044	0.46064	-0.86955	0.80746	1.4951	1.2056	-0.32897	0.80902	1.4526	1.0512	1.3172	0.24575	0.77205	0.68526	1.3205	0.09227	0.34418	0.72099	1.4086	0.36789	1.1768	0.48949	-0.14544	0.24906	-0.1807	0.32721	0.58962	-0.26938	0.73929	-0.66323	0.22397	0.0027464	-0.64205	0.29743	-0.015734	0.44479	0.75721	0.091454	-0.36937	0.10684	0.59239	0.67806	0.83303	0.90821
-0.51188	-0.61813	-0.86287	-0.33014	-0.59916	-0.23702	-2.3833	-1.3921	-0.32986	-0.60218	-1.2251	-1.9119	-0.26767	-1.1396	-0.99719	-2.1394	-1.0535	-0.94804	-1.3706	-1.8136	-1.6395	-1.4545	-0.88603	-0.90854	-0.82033	-1.7223	-0.80861	-1.7942	-1.9287	-0.80094	-0.69191	-0.55116	0.084301	-1.2501	-1.0602	-0.89131	-1.4383	-1.9416	-0.30743	0.027336	-1.479	-1.5282	-0.96349	-1.5173	-1.0176	-0.56243	-1.043	-1.816	-1.8944	-0.89025
-13.799	-14.978	-14.413	-14.401	-13.594	-13.457	-15.221	-15.743	-14.653	-14.939	-14.102	-13.849	-14.231	-14.042	-14.702	-15.616	-15.006	-14.178	-14.559	-15.806	-14.691	-15.223	-15.115	-14.211	-14.444	-14.58	-14.995	-14.376	-15.359	-15.242	-14.995	-14.754	-14.979	-15.456	-14.74	-14.559	-14.558	-14.864	-14.795	-14.896	-14.169	-13.612	-15.291	-14.262	-14.75	-14.587	-15.373	-13.851	-14.816	-13.849
1.8714	1.5288	1.3016	1.6912	2.0935	1.2638	3.0801	1.9505	1.1646	2.0055	2.4186	1.5353	2.0899	1.6746	2.927	1.9091	1.7755	1.5433	2.1225	1.0582	0.86932	1.5006	2.6178	1.3611	2.8511	-0.6619	1.9481	2.0201	2.781	1.3565	1.7308	0.65533	1.862	1.7674	1.2855	2.3672	1.6187	2.087	2.0598	1.4451	3.4039	2.9807	2.1933	1.4503	2.1802	1.3531	1.9626	2.0226	1.8888	0.69748
4.783	4.0991	3.752	5.3969	4.1481	4.1185	4.2599	3.3551	4.2792	4.9	3.998	4.5721	4.1805	4.6325	4.8069	3.5047	4.7542	5.0817	4.0395	4.4473	4.7015	4.8007	3.7587	5.3034	4.2144	4.6037	4.3505	4.2618	5.043	3.9491	4.454	5.0479	5.7651	4.5823	5.0156	3.0923	4.7956	3.9188	4.3372	4.2454	3.7304	4.9779	4.3292	5.8053	3.6862	3.2179	4.8282	5.2807	5.9037	4.4845
-1.8629	-3.1025	-2.9609	-2.8781	-2.4118	-2.1484	-3.8545	-3.9243	-2.1412	-2.4891	-1.8212	-2.6874	-2.2429	-1.5786	-3.3552	-3.8114	-2.307	-2.9113	-2.2494	-2.23	-2.2952	-2.5982	-2.7701	-2.5193	-3.0911	-1.7764	-2.907	-2.5398	-2.1611	-2.778	-2.9787	-3.0836	-2.6054	-2.6924	-1.9425	-3.0008	-2.1249	-2.2029	-3.0508	-2.1421	-2.7814	-2.6762	-1.7814	-2.2931	-1.5558	-1.9324	-2.5446	-2.3601	-2.7652	-3.0893
-4.5081	-3.2916	-3.9769	-3.729	-3.5667	-3.2984	-2.9823	-3.3082	-3.9441	-4.5341	-3.8373	-4.3777	-3.8504	-4.3535	-4.4037	-3.26	-3.0072	-4.3616	-3.8581	-3.4071	-3.6474	-3.5572	-3.8151	-2.8725	-3.958	-4.4764	-4.1907	-4.5517	-3.1289	-3.8819	-3.9572	-4.6405	-4.0669	-3.8775	-3.9939	-2.953	-3.8384	-3.5171	-4.8481	-3.4052	-3.4893	-4.0932	-4.14	-3.7205	-3.5139	-4.43	-3.5963	-4.0206	-4.3735	-4.2022
1.8557	0.50314	2.7255	1.5678	1.7367	1.9346	1.4389	0.96547	1.7624	0.31009	0.72472	0.68004	1.8477	1.9118	1.3066	1.5414	0.92172	1.4979	1.898	0.96091	0.23753	1.2069	2.229	1.7031	0.80636	0.31592	1.0804	0.499	0.069116	1.771	1.4506	0.94897	1.2063	0.73706	1.6231	1.3419	0.97682	0.61785	0.73457	1.5247	1.8082	1.6603	1.1772	1.2717	1.6857	-0.097755	1.0575	1.2905	1.2837	1.208
-11.053	-11.771	-11.196	-10.051	-11.823	-9.4537	-10.811	-11.018	-10.081	-11	-11.455	-10.243	-10.899	-10.046	-11.57	-11.42	-12.651	-10.863	-11.059	-10.332	-10.872	-10.241	-10.691	-11.306	-10.353	-11.255	-11.491	-10.954	-10.044	-10.109	-10.967	-10.442	-10.088	-10.565	-10.044	-10.471	-11.122	-11.873	-9.8534	-10.081	-10.625	-10.283	-11.273	-10.461	-10.572	-10.978	-11.29	-11.16	-10.286	-11.008
-14.017	-12.52	-12.443	-12.765	-13.565	-13.598	-12.743	-13.074	-12.729	-12.713	-12.778	-12.141	-13.545	-13.08	-12.758	-13.56	-12.989	-12.199	-13.835	-14.082	-13.049	-13.293	-12.927	-12.247	-12.579	-13.029	-13.467	-13.79	-13.455	-12.713	-13.656	-13.701	-13.303	-13.497	-13.643	-13.387	-12.952	-13.401	-13.065	-13.937	-12.935	-13.744	-13.206	-12.483	-13.708	-14.09	-13.919	-12.943	-13.188	-13.915
0.66257	-0.56468	-0.94681	0.15462	-0.10641	0.37677	-0.45677	0.13711	-0.080413	-0.32457	1.751	-1.0581	-0.76833	-0.17091	0.030873	-0.090421	-0.91186	0.15353	-0.57062	-0.95837	0.16887	-0.73436	-0.31053	0.17386	0.60651	-0.66402	-0.40498	0.22112	0.96918	-0.0079135	-0.81855	-0.63885	0.025808	0.23651	0.11778	-0.50889	-0.47544	-0.073482	-0.0046094	0.41969	0.67556	-0.31704	0.81105	-0.49091	-0.75648	-0.45941	-0.52861	-1.0444	-0.56581	-0.16393
3.4693	2.3808	3.2686	2.841	3.4256	2.3878	3.4944	3.273	2.4498	3.2888	2.5487	2.9626	3.1351	4.1879	3.4858	3.4176	3.4758	2.6859	3.0716	3.2978	3.7357	3.6829	1.7381	2.3783	2.5126	3.5569	2.926	2.8069	2.2225	2.9471	3.8328	3.5139	3.2245	4.0046	3.0624	3.0683	2.8862	3.4728	3.2084	3.6597	3.0514	2.7765	2.0482	1.9979	3.314	2.7293	3.2601	3.3947	3.503	3.2731
-1.9902	-1.063	-1.7762	-1.5468	-1.2491	-1.3124	-0.67096	-1.2151	-2.3897	-0.72749	-0.7597	-1.5737	-1.0314	-1.2352	-1.7747	-0.83914	-1.2061	-1.2607	-1.0686	-0.75356	-0.97351	-1.1992	-0.97103	-1.3982	-0.52094	-0.38254	-0.38747	-2.1691	-1.4568	-3.0478	-1.249	-1.4233	-1.6589	-1.6079	-1.8932	-0.39694	-1.4709	-1.3272	-1.1081	-0.43397	-1.9092	-0.87213	-1.0655	-0.64951	-1.7657	-1.0385	-1.8196	-1.3357	-2.1417	-1.5376
-1.2258	-1.8994	-1.7047	-2.018	-1.2278	-1.2906	-1.126	-1.9908	-1.8055	-1.2558	-1.2838	-0.79733	-0.88242	-0.56699	-1.3609	-1.7628	-1.18	-1.766	-1.7783	-1.2834	-0.58724	-0.88359	-1.3186	-1.3159	-2.521	-1.3201	-1.4808	-1.7985	-0.37497	-0.81191	-1.1434	-2.249	-3.2936	-0.732	-0.71372	-0.044448	-0.10409	-0.96496	-1.7843	-1.3407	-1.1783	-1.3727	-1.6722	-0.49199	-1.6032	-1.4911	0.40277	-1.5194	-1.178	-0.65427
-1.1316	-2.0671	-1.3649	-1.2344	-1.8095	-1.4737	-2.4867	-2.3017	-0.064025	-1.9149	-0.87024	-1.4008	-1.3022	-1.4282	-1.2026	-1.5389	-0.93772	-1.1728	0.35924	-0.14845	-1.1893	-2.7779	-1.6918	-2.4673	-1.9689	-1.3094	-1.0753	-2.2039	-2.5873	-1.4301	-0.39519	-1.3208	-2.3192	-2.5037	-1.1921	-1.1685	-1.3586	-1.3946	-2.2935	-2.1682	-0.36287	-1.3457	-1.8233	-1.6373	-0.54273	-0.94169	-1.241	-0.94961	-1.5174	-1.5745
-14.236	-13.68	-14.495	-14.491	-12.934	-14.272	-13.965	-14.05	-14.463	-14.194	-13.389	-13.023	-13.174	-14.346	-13.556	-13.793	-14.913	-14.638	-13.633	-13.748	-15.338	-12.201	-13.774	-13.479	-14.823	-14.643	-13.74	-14.241	-14.102	-14.54	-14.663	-13.613	-13.658	-14.642	-13.533	-12.029	-14.73	-14.395	-14.428	-13.677	-13.74	-12.444	-13.784	-14.702	-13.588	-14.222	-13.653	-13.921	-13.97	-14.572
-9.0245	-9.7976	-9.4582	-8.4654	-8.3214	-8.8938	-8.9977	-9.1843	-9.7594	-9.5694	-8.4451	-8.5544	-9.8165	-8.2507	-8.6904	-6.7846	-8.9675	-9.2204	-10.034	-9.6329	-8.5907	-8.8648	-9.1125	-10.156	-9.5269	-9.2281	-8.1437	-9.0346	-8.7825	-8.8055	-8.0296	-9.5271	-8.1196	-8.9457	-8.8288	-9.1334	-8.9528	-9.1273	-9.0142	-8.5891	-9.138	-9.1383	-8.6019	-8.412	-9.4694	-8.5439	-9.5051	-8.9662	-8.8165	-9.4503
-1.4241	-1.9267	-1.0973	-1.5955	-1.0968	-1.5929	-1.2176	-1.4183	-1.007	-1.9899	-1.671	-1.5871	-1.7625	-2.0788	-0.99182	-0.90612	-0.3163	-1.3103	-1.3427	-1.5808	-2.1231	-1.172	-1.1995	-0.95338	-1.7148	-0.4452	-0.65331	-0.8425	-1.7378	-2.2853	-2.8984	-1.8027	-0.90066	-2.1878	-1.8945	-1.7374	-1.9937	-1.8677	-0.63693	-0.76947	-2.292	-1.7081	-0.20162	-1.2105	-1.891	-1.5966	-1.8814	-0.8419	-0.88245	-1.4975
-3.8003	-3.0703	-3.4443	-3.2814	-2.4184	-3.6954	-3.8733	-3.6786	-3.0487	-3.6779	-3.9248	-3.0823	-3.196	-3.2979	-2.6638	-3.4442	-4.3886	-4.0743	-3.3424	-2.9117	-3.615	-3.5187	-4.0311	-3.7924	-3.236	-3.7193	-3.2365	-2.9756	-3.4997	-3.5259	-2.9845	-3.024	-4.7059	-3.0058	-3.8675	-4.7679	-1.679	-4.4245	-3.1059	-2.1904	-3.5131	-3.4408	-3.3514	-3.1601	-4.6123	-4.0475	-3.3289	-2.3421	-2.9188	-3.4571
-2.6865	-2.1944	-3.2926	-3.2445	-3.2723	-2.6022	-2.2068	-2.3261	-2.1054	-2.9661	-3.0905	-1.7578	-2.0173	-3.495	-2.9041	-2.2367	-2.3929	-1.7968	-2.7663	-3.4346	-2.4507	-2.0975	-3.0267	-1.2264	-1.6336	-1.6174	-2.7348	-1.78	-2.9755	-2.2636	-2.5068	-2.7679	-3.3049	-1.555	-2.8227	-2.7561	-3.5969	-3.1158	-3.4978	-2.7637	-3.7378	-2.7158	-3.5204	-3.1436	-2.9318	-3.6615	-2.7084	-2.6971	-2.095	-2.6095
-13.314	-12.011	-13.321	-13.143	-12.297	-12.613	-12.606	-12.443	-12.319	-12.915	-12.78	-12.056	-13.258	-12.589	-13.344	-12.885	-13.211	-13.043	-12.23	-12.537	-13.078	-12.75	-12.982	-12.632	-13.168	-12.21	-13.276	-12.459	-13.505	-13.32	-13.482	-12.823	-13.089	-10.803	-13.841	-12.316	-11.622	-13.521	-12.332	-12.929	-11.899	-12.49	-13.013	-13.502	-11.951	-13.152	-13.616	-12.031	-13.257	-13.581
0.56962	1.3253	-0.23444	0.55497	0.59564	0.34007	0.67843	0.42765	0.44258	0.32751	1.1078	0.6712	2.0348	0.91483	0.15596	1.3609	0.79636	1.276	1.2937	-1.4763	-0.52436	0.20515	0.37519	-0.22746	1.16	1.5961	0.70832	0.70243	-0.36233	-0.00076178	0.75415	1.6126	0.23946	0.42864	1.152	-1.1626	-0.4997	0.98758	1.0579	0.71966	0.35339	0.48007	1.4332	0.036982	0.26378	-0.1531	-0.32458	1.0189	0.89391	0.68995
1.1391	0.3222	0.16382	-0.28435	0.89168	0.9794	0.79555	0.63088	0.26099	0.29567	0.23949	1.19	0.92121	0.61596	-0.32911	0.36283	0.71005	0.37637	1.2452	-0.33713	0.094437	0.75802	0.50676	1.0966	0.78	-0.35722	-0.16254	0.0023586	0.43091	0.71918	1.4798	0.66314	-0.38132	1.0377	0.36667	0.4619	0.20761	0.78791	-0.56274	0.29558	-0.2315	0.24177	0.6755	0.5169	1.0449	-0.023829	0.53774	0.28859	-0.057561	0.64434
-0.18972	0.48782	0.20309	0.034356	-1.411	0.016181	0.49093	0.39073	-0.16485	-0.49344	0.39022	-0.20353	0.048853	0.28678	0.1632	0.41265	-0.073054	-0.4578	-0.16119	-1.2787	-1.0891	-0.46066	0.11533	0.73025	1.2892	-0.99014	-0.26497	0.61006	0.14554	-0.19404	-1.0377	0.30928	-0.20489	-1.2481	0.45966	-0.17385	-0.78211	-0.5353	0.43744	-1.1343	0.82858	-1.2549	-0.48637	-0.258	0.84409	0.17921	-0.76366	0.41427	-0.94105	-0.4105
7.644	7.4308	7.077	7.8364	6.3883	6.4915	6.5658	6.9954	6.2366	6.4987	6.907	7.0335	7.3142	6.3764	5.9718	7.1396	6.8093	7.8873	7.5864	7.1425	6.9023	6.2569	7.2464	7.1306	7.4123	6.8511	6.7429	7.2565	7.628	5.6275	4.6214	7.1399	6.8961	6.1592	6.6301	7.09	6.8609	7.6658	6.1547	7.4827	8.1529	6.3734	7.0449	6.8373	5.8403	6.541	6.4392	7.7142	6.1331	6.1307
-1.1923	-0.73758	-0.84757	-1.8354	-1.2569	-1.1157	-2.3529	-1.1599	-0.86249	-1.256	-2.1133	-1.6322	-0.31261	-1.4477	-0.60079	-2.8808	-1.2638	-2.2114	-1.1166	-1.2878	-1.3794	-2.1465	-1.5704	-0.81628	-0.71222	-1.7966	-0.75984	-0.64545	-1.137	-0.42874	-1.3036	-1.2116	-0.92845	-1.0038	-2.3087	-1.2833	-0.69991	-1.5019	-1.0043	-1.2392	-0.97739	-0.12028	-1.1484	-0.69961	-0.98191	-0.88325	-1.1855	-1.703	-1.9919	0.016782
7.3922	7.8866	7.9185	8.2287	7.2711	6.5016	7.2156	6.3405	6.7965	6.9234	6.3874	6.3774	7.1014	7.5175	6.0383	6.8181	7.1151	5.9195	6.4721	7.498	5.5207	6.539	6.7269	7.2137	6.2945	6.6057	6.9301	6.4443	8.406	7.2558	7.5294	6.7271	6.2487	6.7057	6.6821	6.2618	7.4343	5.6413	6.8757	6.5363	5.6304	6.4046	7.4706	6.2136	6.4479	6.7259	7.2139	6.8798	6.479	7.5531
-20.191	-20.598	-20.168	-19.893	-21.197	-20.352	-19.8	-19.814	-19.289	-20.059	-21.316	-20.399	-20.122	-21.314	-20.841	-21.164	-21.024	-20.492	-20.8	-19.503	-20.113	-20.475	-20.88	-20.939	-19.662	-20.358	-19.567	-20.057	-21.1	-22.172	-20.954	-21.482	-20.834	-20.713	-20.355	-21.852	-20.418	-21.658	-21.167	-20.442	-20.75	-21.932	-19.737	-19.744	-19.766	-21.211	-20.367	-20.739	-21.966	-22.61
8.9025	9.9002	10.037	9.2211	9.4396	9.3695	9.8558	11.121	10.387	8.41	9.5393	10.346	9.5942	10.129	9.1699	10.392	10.937	9.5836	10.068	10.342	9.2877	8.481	9.9233	8.7167	8.5357	9.8282	9.0456	10.023	10.655	9.9395	7.9946	9.9302	8.5802	10.134	9.9235	8.509	9.1832	9.7501	9.0409	9.4026	9.8239	9.3546	10.487	10.505	9.7957	8.8894	10.821	9.0888	10.596	10.78
-5.8267	-5.566	-4.2483	-6.5908	-4.9074	-4.7485	-5.9203	-4.2032	-6.1781	-5.8409	-4.764	-6.1949	-6.3507	-6.3268	-6.5142	-5.9549	-4.6971	-5.514	-5.506	-6.2361	-5.379	-6.5966	-5.4221	-5.4605	-5.6635	-5.5567	-5.0869	-6.0156	-5.5217	-6.2161	-5.8515	-5.6567	-6.0742	-5.2095	-6.3826	-6.0606	-6.1862	-5.3867	-5.3593	-5.714	-5.9726	-5.6615	-5.2312	-6.5227	-7.6282	-5.3265	-5.5841	-6.3117	-5.3959	-5.4792
2.7242	3.3767	3.0722	2.6433	2.7343	2.4361	3.1272	2.6095	3.0084	3.2618	3.5715	2.2119	2.8328	2.1573	3.116	2.4228	3.1886	3.0609	3.1597	2.9176	3.0623	3.0737	2.46	2.5919	2.1351	3.5508	2.0841	2.2443	2.9398	2.8558	2.5914	3.765	2.4056	3.4359	4.457	2.3365	2.5551	2.5549	2.332	1.9896	2.2566	2.7574	3.5191	3.0908	2.4528	2.5843	2.9144	2.7795	3.945	4.597
-3.3895	-3.3874	-3.3929	-3.129	-2.7756	-4.4633	-4.1005	-3.2205	-3.4069	-4.0433	-3.6121	-3.9523	-3.5467	-3.1248	-3.2831	-3.1889	-3.4479	-4.0707	-4.2814	-3.0461	-4.1669	-2.8622	-3.0432	-4.305	-3.6765	-3.5378	-2.7646	-3.7652	-4.0826	-2.923	-3.808	-3.3356	-4.0792	-2.7247	-3.9806	-4.1216	-4.248	-3.244	-1.7643	-3.5538	-4.0859	-3.6065	-5.2664	-2.3424	-3.6396	-3.6212	-4.326	-4.4762	-3.7006	-1.9504
-4.3309	-3.0932	-2.8645	-4.5132	-5.0775	-3.9363	-3.6694	-3.4628	-3.5169	-3.2265	-2.6725	-3.2174	-3.6834	-4.9453	-3.8898	-3.2418	-3.5427	-2.1694	-3.1262	-4.2449	-3.8409	-3.2153	-3.819	-3.5518	-3.4516	-3.7045	-3.4014	-4.0199	-2.8448	-3.6401	-3.8978	-3.4303	-4.3281	-3.9186	-3.7826	-4.8003	-4.0964	-4.4566	-3.6011	-2.8775	-3.9413	-4.7332	-3.1153	-3.4805	-3.5523	-3.4631	-4.3098	-2.7597	-3.0463	-1.5546
0.20641	0.20564	0.44888	0.21033	0.6635	0.76703	1.705	0.44909	0.15425	-0.58186	-0.27721	0.17509	0.49681	0.10796	-0.19954	-0.37059	-0.73677	0.37204	0.02597	0.94766	1.0714	0.18812	0.45214	0.45572	0.17693	-0.5801	0.86583	-1.0696	0.025274	-0.62409	1.7523	1.3859	0.40956	0.45076	0.20453	0.80868	1.5654	-0.37278	1.5395	0.077699	0.45136	-0.60091	0.50417	0.49407	0.45584	1.0715	-0.42055	-1.0256	-0.30973	0.24478
-3.5638	-3.7023	-3.1687	-1.8326	-2.5123	-3.4038	-3.1023	-2.9821	-2.6699	-2.7891	-3.3689	-2.7848	-2.8044	-3.033	-3.0651	-2.5558	-2.8624	-2.9282	-3.4424	-2.2823	-3.5384	-3.5114	-3.2656	-3.5106	-3.2236	-3.8669	-3.8296	-3.6102	-2.9359	-3.4163	-2.9025	-2.4597	-2.6101	-2.703	-3.1509	-2.654	-2.2516	-2.7575	-3.0396	-4.8473	-2.5786	-2.3659	-3.2947	-2.8107	-3.8151	-2.2967	-2.0982	-2.7746	-2.5187	-3.2056
-3.3664	-3.3197	-3.6892	-2.6029	-3.9266	-3.1237	-2.973	-3.2821	-3.1798	-4.2519	-2.7895	-2.3064	-4.3117	-2.3684	-2.1728	-4.0535	-2.8755	-3.1234	-2.4924	-2.7158	-2.7646	-3.4856	-3.0903	-4.0799	-3.4879	-3.1658	-3.3483	-1.8649	-2.7205	-3.6257	-3.2402	-2.959	-3.8424	-3.9405	-3.861	-3.0508	-2.4846	-3.5512	-3.3748	-3.3814	-3.3667	-3.6856	-3.6073	-3.2195	-2.757	-3.537	-3.7989	-4.0877	-3.7705	-3.3278
-8.8959	-8.6807	-8.8672	-9.9106	-10.76	-9.1671	-9.8154	-8.6044	-10.037	-9.3561	-9.4638	-9.4648	-8.6212	-9.0842	-9.3537	-9.053	-9.1207	-9.6739	-9.3859	-8.8885	-10.037	-9.3545	-9.8752	-9.6788	-9.0956	-9.4495	-9.9126	-9.2797	-9.38	-8.4195	-10.85	-9.281	-9.4436	-10.913	-8.6177	-9.6595	-9.1428	-8.6912	-11.13	-9.5233	-10.159	-9.4932	-8.705	-9.0435	-9.1173	-8.2678	-8.5437	-8.9346	-9.1346	-10.701
1.8927	1.771	2.5786	1.3922	1.2712	1.2397	1.29	2.4943	1.0227	2.294	3.0654	0.47646	2.1437	1.2414	2.8349	1.8684	1.8766	1.0828	2.0143	1.2193	1.29	1.4347	1.7988	1.9823	1.7901	1.346	1.0933	0.36578	2.5101	1.6222	2.2856	1.9899	2.0952	2.0357	1.7654	1.8109	1.7562	2.4349	2.3249	1.6899	2.0641	1.0236	2.7626	1.6742	2.3097	0.19316	1.2241	1.4341	2.3305	1.6416
0.43041	-0.1125	0.53768	-0.20365	-0.10112	-0.17439	0.036011	0.026235	-0.47111	-0.18891	0.030361	-0.6675	-0.83955	0.85586	-0.31368	0.65471	-0.92971	-0.51974	0.43303	0.44013	0.25847	0.37204	-0.10773	0.73595	-1.1209	0.38392	0.90871	-0.58398	0.3138	-0.33957	-0.53218	0.27552	-0.81366	0.82854	0.77862	-0.35321	-0.21671	-0.6079	-0.23363	-0.0080502	0.57838	0.32744	1.0188	-0.50659	0.38668	-0.18948	0.25552	0.55325	0.28974	0.40705
-2.4092	-2.5023	-2.4828	-2.6997	-2.4592	-4.2091	-3.1424	-1.0072	-2.4815	-2.4601	-2.5375	-3.1937	-2.5118	-2.3128	-2.1228	-2.2688	-3.285	-1.2697	-1.9955	-1.4005	-3.0524	-2.3379	-2.8591	-2.4684	-1.3457	-1.2557	-1.9468	-2.5615	-1.8769	-2.3797	-2.7455	-3.1655	-1.5323	-1.5978	-2.1459	-2.7637	-2.4606	-2.3709	-2.3005	-2.7747	-3.0453	-2.2161	-2.5245	-1.3892	-2.2209	-2.2799	-1.6611	-1.5504	-2.8139	-2.0863
-4.8297	-4.4248	-3.728	-3.9841	-2.4297	-3.7888	-4.77	-3.2646	-3.0402	-3.9913	-4.0527	-3.5401	-3.1202	-3.7183	-4.8957	-3.6925	-3.2166	-4.8639	-4.7638	-4.1856	-4.1914	-3.4189	-4.3499	-3.6209	-3.6126	-3.2221	-2.4661	-3.3803	-4.1367	-4.329	-4.4341	-4.0669	-4.8546	-2.8623	-4.1692	-3.9263	-3.3441	-3.6937	-4.0642	-3.4384	-4.9218	-4.2347	-4.4438	-3.7517	-3.359	-3.8033	-4.2019	-4.3032	-3.714	-3.3253
-2.2385	-1.7433	-0.3676	-0.83039	-1.5229	-1.175	-1.4587	-1.9605	-1.6854	-0.98858	-1.5007	-1.7008	-0.60153	-2.0667	-1.0272	-2.0165	-1.1626	-2.7035	-0.8124	-0.98147	-1.7249	-2.158	-0.51793	-1.2377	-0.94471	-1.8751	-1.9224	-0.82817	-2.3668	-1.4537	-0.90746	-0.59234	-0.89729	-1.4447	-1.6447	-0.41076	-1.5704	-2.3258	-0.65303	-2.132	-1.0823	-0.55999	-1.0778	-0.34355	-2.4679	0.048298	-1.5591	-0.60639	-1.0292	-1.3217
-10.556	-10.721	-9.5305	-9.753	-11.029	-8.9023	-10.718	-10.112	-10.297	-9.3533	-10.417	-9.9989	-10.412	-9.4746	-9.3732	-8.8369	-10.229	-10.224	-9.7785	-11.249	-10.342	-9.6317	-9.8777	-10.56	-10.393	-8.9591	-10.34	-11.211	-9.4235	-9.8067	-10.626	-9.6328	-11.464	-10.677	-10.971	-10.834	-9.9406	-10.087	-11.311	-10.207	-11.002	-9.3016	-10.648	-9.9205	-11.503	-10.51	-10.329	-10.519	-10.374	-10.319
-2.8838	-2.2558	-2.9109	-3.9837	-2.357	-2.1871	-2.719	-2.2415	-1.8006	-2.9574	-2.6559	-2.3149	-2.5408	-2.3176	-1.9173	-2.5631	-3.0636	-3.4416	-3.15	-2.057	-1.831	-3.5065	-2.4614	-1.5758	-2.8549	-2.6057	-3.2696	-3.2292	-2.3312	-1.9763	-2.5794	-3.8241	-4.2899	-1.5862	-1.5349	-1.8674	-1.5329	-2.3142	-0.66795	-2.5559	-2.1119	-3.1979	-3.7756	-2.3844	-1.7817	-3.6809	-1.8064	-2.9367	-2.0106	-2.1598
6.7257	7.6556	8.3876	6.8878	6.7885	6.598	7.0542	5.8182	7.5064	5.4051	5.9985	6.8433	5.9211	6.6697	6.6309	6.6366	7.505	6.8177	7.1495	6.377	7.409	6.4887	7.2673	5.1874	6.1922	6.6042	6.4688	7.4698	6.38	6.9434	5.788	5.4828	6.6861	6.891	6.2001	6.2862	7.108	6.9723	7.382	6.8635	6.3581	7.2046	6.8188	7.0651	7.2453	8.4274	6.6636	7.3772	7.1944	7.1916
-4.2579	-2.8403	-3.2156	-3.4827	-4.0085	-2.921	-3.7652	-2.7462	-3.8216	-4.1977	-3.428	-4.6726	-3.4704	-2.0307	-3.7844	-3.6806	-3.0809	-3.1742	-2.8928	-4.2201	-3.5452	-2.3416	-3.4344	-3.805	-3.641	-3.6984	-3.5743	-2.3903	-2.535	-4.1516	-4.2368	-3.0718	-1.8396	-4.3912	-3.479	-3.5354	-2.6693	-2.8629	-3.2673	-3.9083	-4.1493	-3.077	-2.7308	-3.7032	-3.2423	-3.6913	-3.8888	-4.5667	-3.473	-4.042
4.1837	5.8979	4.2617	5.1315	6.5499	4.4143	4.7042	5.5468	4.8822	5.1885	5.8798	4.9407	5.0813	4.2633	5.0295	4.121	5.4	3.9145	4.6398	4.5642	5.4477	4.1657	5.8161	4.7479	4.5011	5.6232	4.5028	4.3469	5.687	3.8812	4.8903	4.9904	4.2752	5.5612	4.3772	4.8269	5.6039	6.2997	3.7435	4.3908	4.5881	4.7832	4.2317	5.5684	4.829	5.5466	5.3512	3.4213	5.0274	5.0703
7.6159	5.7119	6.9264	7.3304	6.8033	6.3021	6.7963	6.9212	5.0626	6.8111	7.2158	7.1476	6.3928	5.8327	7.2083	6.0151	5.7957	7.0581	7.3115	7.0552	6.7164	7.4186	6.7523	7.0884	5.6662	6.1789	6.5654	6.193	6.6265	5.6335	7.3144	5.6513	6.8399	6.7007	7.7663	6.4907	6.551	7.0961	7.6734	6.7708	6.3097	7.273	6.462	8.4815	7.0166	6.4932	6.8309	6.7299	6.8743	6.5319
5.2108	5.6975	4.1949	5.1578	4.551	5.578	4.2306	4.0642	4.9734	5.2657	3.3123	4.6529	6.0983	3.8717	3.7821	4.8699	4.2303	4.9096	4.9933	5.2837	4.7506	3.8281	4.149	5.2003	4.2362	3.8668	3.9439	3.8592	3.5289	4.1734	3.8814	4.2356	4.8462	5.4753	3.2709	3.9518	3.7796	3.5902	4.2738	3.971	4.4551	3.8607	4.574	4.5301	4.2511	4.9299	3.6722	4.5598	4.1182	4.1442
-15.162	-14.144	-13.959	-14.018	-14.679	-13.849	-14.134	-14.154	-13.44	-14.297	-14.322	-13.673	-13.975	-15.034	-13.174	-13.628	-13.337	-14.365	-14.256	-15.238	-13.186	-12.757	-13.962	-14.151	-14.709	-13.364	-14.525	-13.627	-13.851	-13.346	-13.369	-14.514	-14.934	-15.205	-14.297	-14.635	-13.89	-13.516	-15.485	-14.553	-13.259	-13.873	-14.21	-13.421	-14.666	-14.657	-14.212	-13.211	-13.312	-14.009
0.64965	0.81095	0.30612	0.19384	-0.24859	0.67467	1.0216	0.68297	0.39342	0.11733	1.3599	0.87955	0.18517	-0.23648	0.096307	-0.1195	0.96045	-0.34083	0.93824	0.69283	0.40178	0.046369	0.83624	-0.31446	0.1752	0.81267	0.77777	0.48276	0.73045	1.0285	0.56607	2.0593	0.5301	0.42673	0.28993	-0.31525	0.69522	1.0463	0.015202	0.38023	-0.59385	0.45043	0.017529	0.78246	1.1211	1.1103	-0.28586	-0.32538	1.1444	-0.10733
-7.1698	-7.8331	-7.2554	-8.2606	-7.6034	-6.1634	-8.144	-7.5092	-8.093	-8.0009	-6.8629	-7.6488	-7.8934	-7.5534	-7.8973	-8.6335	-6.9688	-7.8481	-9.0534	-7.764	-8.1333	-6.6273	-8.2209	-6.9448	-8.0455	-7.7652	-7.6379	-7.3967	-7.6936	-6.7837	-7.8993	-7.5804	-7.7315	-7.1635	-7.2779	-7.6561	-8.6438	-7.7302	-7.8926	-8.5316	-7.5035	-8.854	-6.5127	-7.3299	-8.4794	-7.5936	-8.249	-6.967	-8.3194	-7.5356
-6.153	-7.507	-6.3658	-6.641	-6.5613	-7.0026	-6.315	-5.923	-7.5649	-6.1787	-6.613	-6.5395	-7.9378	-6.8488	-6.5903	-6.3653	-7.4593	-7.1629	-7.0527	-5.204	-5.8233	-6.6423	-7.2727	-6.7455	-5.7369	-5.4923	-7.9056	-6.6137	-5.4796	-7.3677	-6.1491	-7.1024	-6.8499	-5.6593	-6.2258	-6.3465	-5.6953	-7.8427	-5.891	-6.3634	-6.608	-5.8989	-5.6428	-5.9847	-6.162	-6.7265	-5.2792	-5.5841	-6.3313	-6.5252
0.20361	-0.23264	-0.13065	-0.58959	-0.66768	0.4047	0.27222	0.80409	-0.16969	0.23653	-0.37156	0.54017	1.0961	0.056626	-0.115	-0.30215	-0.0037546	-0.23786	0.43125	0.51649	0.13468	1.1456	0.29569	0.78469	0.37741	1.2118	0.51475	0.076453	0.29322	-0.45412	0.93798	1.3415	0.72141	0.020429	0.73293	-0.43753	1.732	-0.7654	-0.21658	1.1553	-0.02405	-0.27707	-0.73808	-0.63497	0.65159	-0.35071	0.14461	0.31583	0.33818	-0.014775
-3.1128	-3.1214	-3.2185	-2.1821	-2.4483	-1.472	-1.5748	-3.1085	-3.2134	-3.3855	-1.5412	-1.8381	-3.1243	-3.0035	-2.457	-3.468	-2.4494	-2.7928	-1.3279	-3.0247	-3.7271	-2.696	-2.5843	-2.3426	-1.9333	-2.8089	-2.4606	-2.5745	-2.9748	-2.7685	-2.8114	-2.2285	-2.3774	-2.0805	-2.7847	-2.7951	-1.2725	-2.4944	-2.6676	-3.7167	-3.1282	-3.7766	-3.248	-2.8872	-3.1989	-2.5934	-2.583	-3.4822	-1.4415	-1.9167
-14.528	-13.98	-14.852	-13.967	-14.685	-15.261	-16.018	-14.626	-14.342	-14.89	-14.566	-16.088	-16.521	-15.138	-14.187	-14.797	-15.637	-13.805	-14.603	-15.395	-14.637	-14.21	-14.233	-14.362	-15.15	-14.687	-13.429	-14.389	-14.079	-14.765	-15.298	-14.234	-14.692	-14.434	-14.613	-14.49	-13.671	-14.325	-15.423	-13.837	-14.37	-14.299	-15.587	-14.535	-14.334	-14.671	-15.103	-15.372	-14.589	-14.058
6.6699	6.8489	6.9972	6.043	6.4652	7.5596	6.0208	5.3132	7.0841	6.6583	7.1585	6.0533	7.0824	5.8389	5.4035	7.5953	5.9294	8.3516	6.9199	6.3982	5.8823	6.0433	6.7022	6.7703	6.1928	6.5734	7.5244	7.3866	7.1799	6.5136	6.5749	6.7261	6.8254	7.2731	6.9037	6.6887	6.159	7.2466	6.8242	6.823	6.4523	8.285	6.6676	6.9171	7.6942	6.4817	5.9088	6.3649	6.4301	6.4631
-1.2373	0.98845	0.45247	1.4659	-0.27737	0.90108	0.13709	-0.94204	-0.36854	-0.095481	1.0126	0.1262	-0.42253	0.55092	0.035817	-0.07165	-0.21013	0.53975	0.6735	-1.0356	1.0418	0.75448	1.2665	0.84265	-0.55483	0.65997	1.0002	0.064754	0.93405	0.25995	1.5132	-0.45596	1.0014	0.16551	0.20018	-1.0462	0.27951	0.37002	-0.81482	-0.52463	-0.6265	1.3217	-0.042013	-0.49308	0.81276	0.70177	0.18635	0.58698	0.93754	-0.19865
-13.371	-13.426	-14.007	-13.783	-13.238	-13.809	-13.992	-13.803	-13.664	-14.902	-13.326	-14.82	-13.439	-13.828	-14.585	-12.825	-14.036	-13.892	-13.443	-13.765	-13.845	-14.441	-14.944	-13.85	-13.617	-14.392	-14.327	-13.712	-14.184	-14.662	-14.538	-13.623	-13.726	-14.416	-12.906	-14.39	-15.335	-13.657	-13.143	-14.509	-13.785	-14.501	-13.622	-14.386	-13.334	-13.747	-14.114	-13.794	-13.938	-14.501
-22.898	-22.913	-21.79	-22.041	-21.929	-21.976	-20.998	-22.848	-23.659	-22.449	-21.951	-22.203	-22.275	-22.355	-22.887	-23.001	-22.185	-22.399	-19.945	-21.428	-23.114	-21.94	-21.868	-22.493	-23.565	-23.039	-21.447	-22.827	-21.99	-22.586	-21.59	-22.914	-21.404	-20.937	-22.123	-23.365	-21.403	-22.235	-22.712	-21.207	-22.269	-21.907	-22.227	-22.761	-22.123	-22.196	-22.271	-22.19	-22.065	-21.942
-2.5401	-2.3752	-2.2161	-1.7089	-2.1578	-2.5209	-1.4013	-1.4425	-2.4045	-2.2499	-2.9523	-3.3157	-2.0152	-2.5664	-3.5789	-2.3924	-2.6776	-3.3919	-1.5138	-2.0773	-2.4845	-2.726	-2.5672	-2.982	-2.7446	-2.2131	-2.4095	-2.7931	-1.6449	-2.5606	-3.3033	-2.7514	-2.4089	-1.8846	-2.6892	-2.1515	-3.4352	-1.7221	-1.9969	-2.5159	-2.4117	-3.0649	-2.737	-2.303	-1.9235	-3.4325	-3.1129	-1.6063	-2.0959	-2.5131
0.64717	1.8757	2.1272	1.9943	1.2732	1.3286	1.4615	-0.021997	0.091209	1.7169	1.9108	2.6866	1.9753	0.951	1.568	-0.10529	2.6642	1.6111	0.94043	1.6058	1.8307	1.422	1.1372	1.7609	1.7198	1.658	1.1212	1.67	1.064	2.3013	1.9555	1.0254	1.5684	2.6555	1.7633	3.253	1.2421	1.6442	2.0091	2.0709	3.4002	1.4275	1.479	1.9791	0.86444	1.8177	1.397	1.8606	2.2494	1.779
-7.5572	-7.2059	-7.3397	-7.7774	-7.8101	-7.9112	-7.5808	-7.8074	-7.9201	-7.0075	-6.2994	-7.2237	-6.4944	-7.4656	-8.2787	-8.1379	-7.2976	-6.6711	-7.2628	-7.4326	-7.0647	-8.3997	-7.5427	-7.7156	-7.2198	-6.2663	-7.7395	-7.3218	-6.9355	-6.9912	-7.1732	-7.8043	-8.8543	-7.6249	-8.9949	-7.8801	-7.8881	-7.7375	-6.5399	-8.3293	-7.5354	-7.1161	-8.2883	-7.126	-7.4181	-7.8937	-6.0392	-7.6883	-7.5864	-7.6805
-3.5966	-3.2355	-2.5818	-3.83	-2.8603	-2.2624	-2.659	-3.222	-3.8135	-4.2701	-3.7222	-3.6571	-4.0174	-3.7392	-3.933	-2.7825	-3.4357	-3.593	-2.4854	-2.8222	-2.8025	-2.9391	-3.927	-4.2235	-3.4927	-3.7818	-2.1951	-3.5712	-3.031	-4.0842	-4.2972	-3.3927	-4.4089	-2.1408	-4.2257	-2.3992	-4.6488	-3.9765	-2.6951	-3.6296	-4.0287	-4.1552	-2.6567	-3.2164	-2.4006	-3.6649	-2.4825	-3.7477	-2.6445	-3.3639
-2.7255	-2.8503	-1.616	-2.4213	-2.3165	-3.7281	-3.5858	-3.0648	-1.9985	-2.416	-2.0177	-2.3474	-2.2333	-2.3434	-2.3501	-2.6145	-3.6756	-3.0417	-2.7408	-4.359	-1.4257	-2.3854	-2.8602	-1.9568	-2.7382	-3.1644	-3.2148	-2.6394	-2.8476	-2.8727	-2.306	-2.9777	-2.2091	-3.445	-3.1809	-2.6287	-2.6708	-3.3912	-3.1639	-2.723	-1.7121	-2.2084	-2.7572	-2.2928	-3.069	-3.2136	-3.1885	-2.2903	-3.2571	-2.8006
-2.9818	-2.7222	-1.886	-2.0448	-2.5565	-2.7069	-2.337	-3.0437	-1.9911	-3.0446	-3.0176	-2.4446	-2.4677	-3.0906	-2.302	-3.4324	-2.6029	-2.5634	-3.0568	-1.213	-3.0662	-1.8734	-2.3883	-2.284	-2.0061	-3.683	-1.9021	-3.6094	-3.9583	-2.3868	-2.2636	-2.8386	-2.3878	-1.5299	-2.0463	-3.0646	-3.9331	-3.257	-2.7672	-2.7641	-4.2543	-2.9031	-3.2424	-2.0799	-2.1472	-3.2184	-2.4433	-2.0696	-2.155	-2.508
-10.002	-10.396	-9.5742	-9.9569	-8.9467	-9.0086	-9.7579	-10.336	-11.046	-9.4165	-9.5034	-10.041	-9.1678	-9.1073	-9.6998	-9.3905	-7.6048	-9.6092	-10.449	-9.7847	-9.5926	-10.531	-10.336	-7.7925	-9.2733	-8.2645	-11.153	-9.702	-9.6226	-8.9991	-8.56	-9.104	-8.8129	-9.4918	-9.4863	-9.5371	-9.9677	-9.0556	-9.1242	-8.4869	-8.7471	-8.8291	-9.8188	-9.3049	-9.2028	-8.667	-9.1421	-8.9199	-9.3246	-9.6847
-4.4806	-5.1593	-3.5278	-4.3564	-4.6074	-5.0139	-3.8911	-3.3694	-5.3085	-5.763	-4.1702	-5.2508	-3.8523	-4.4942	-3.691	-3.9168	-4.3505	-4.0949	-4.6736	-5.2185	-4.2966	-4.8518	-4.7927	-3.9444	-4.6387	-4.1273	-4.5422	-4.3382	-3.7601	-3.4815	-4.341	-4.2337	-4.824	-4.3412	-3.6537	-4.3813	-4.597	-4.3105	-4.6725	-5.1615	-4.0225	-3.6938	-3.2139	-4.619	-4.3011	-5.9857	-3.5953	-3.9448	-3.7027	-3.3868
2.954	3.1941	1.4792	3.935	3.9454	1.8171	4.1113	3.132	4.3276	2.1298	2.744	2.1586	3.0141	2.9118	3.2881	3.3477	2.0017	3.2212	2.019	2.5193	2.4993	2.8287	3.0952	4.0875	2.8529	3.1327	4.8699	2.9595	3.4127	2.6821	2.7606	2.3333	2.286	2.9987	2.7733	4.4355	2.7977	1.9777	3.8011	2.1761	2.0661	2.57	1.7807	3.2063	2.1062	2.9703	2.563	2.537	3.8199	2.8255
-7.5436	-8.7804	-9.2286	-8.8766	-8.9928	-8.5592	-8.3402	-9.4348	-9.3969	-9.5879	-8.1737	-9.5935	-8.8846	-9.8901	-9.634	-9.6741	-10.581	-10.19	-9.2468	-8.3307	-9.0456	-9.3245	-9.3306	-9.4485	-9.063	-9.2936	-10.46	-9.4416	-10.541	-9.3545	-10.146	-8.6703	-8.5537	-9.8583	-9.2613	-10.027	-9.9769	-9.6491	-10.671	-9.4782	-9.1556	-10.424	-11.03	-8.4514	-9.5038	-9.1627	-8.2246	-10.002	-9.5121	-9.9894
5.3382	5.3205	4.5009	5.7519	5.3461	5.5568	4.3015	4.942	5.4684	3.5999	4.6035	5.9528	5.2723	3.9381	4.6868	4.9898	4.9845	6.0667	4.9718	4.2893	4.6116	5.6953	5.0074	5.4489	5.1364	4.122	5.7873	4.4189	4.2726	4.2406	4.6923	3.964	4.8353	4.5013	4.509	6.342	5.8755	5.2349	4.6944	4.6362	5.0273	5.5053	5.5123	4.8668	4.7611	5.3896	4.9197	5.3332	5.2989	4.3796
1.6395	2.6141	2.5517	0.36674	2.3398	2.1987	1.9324	2.2629	1.8994	1.4949	0.80508	2.3803	0.54569	1.9728	1.1373	1.6558	0.25466	3.1989	2.3737	1.4414	1.5679	2.4633	2.6122	3.4788	1.884	1.8685	1.572	2.2948	0.59894	0.59394	1.6209	1.1103	1.6192	1.6819	1.7124	1.0644	2.3298	1.2005	1.8115	1.3438	1.5921	0.67711	2.0253	2.8767	2.0166	1.5064	1.3813	1.1964	1.5863	1.2838
-6.1278	-5.6712	-6.5067	-6.636	-5.9103	-4.6775	-6.6242	-7.0613	-6.5615	-6.8064	-6.5215	-6.8805	-6.1406	-6.9537	-5.9911	-7.4152	-5.9221	-5.9135	-6.6808	-6.4452	-6.7052	-6.9144	-5.7831	-6.0425	-6.1679	-6.3493	-5.2932	-5.0509	-5.9114	-6.6301	-6.7929	-5.7521	-6.8687	-6.2625	-6.0528	-5.9784	-5.4496	-5.6829	-6.9787	-6.0166	-5.1974	-6.7064	-6.7978	-6.8946	-7.293	-6.5098	-6.2905	-6.6427	-5.7822	-6.3191
-14.891	-14.453	-14.432	-14.796	-14.727	-13.983	-13.899	-13.797	-14.023	-13.1	-13.903	-14.595	-14.663	-13.463	-14.891	-14.38	-14.342	-14.418	-13.653	-14.189	-13.477	-13.576	-13.238	-14.281	-13.35	-14.014	-13.969	-13.638	-12.859	-13.401	-14.532	-13.805	-14.11	-13.056	-14.418	-14.384	-15.105	-14.275	-14.585	-14.273	-14.392	-13.019	-12.794	-14.544	-14.725	-13.78	-13.226	-14.686	-13.91	-14.594
-12.379	-11.771	-12.594	-11.121	-11.765	-12.66	-11.93	-11.393	-12.12	-12.102	-11.088	-11.573	-11.021	-11.088	-11.015	-12.229	-11.614	-10.215	-11.726	-11.054	-11.515	-11.626	-11.552	-12.469	-12.262	-12.07	-11.702	-11.19	-12.031	-11.203	-10.673	-12.053	-11.75	-10.962	-12.034	-11.157	-11.866	-11.597	-11.902	-11.115	-11.51	-11.425	-10.788	-11.541	-10.507	-12.167	-11.832	-13.281	-11.969	-11.904
4.9674	5.4463	4.308	4.7582	6.0243	4.3751	4.8908	4.4622	5.2601	5.0998	5.8538	4.1551	5.3303	5.3887	5.0323	4.3641	4.098	6.7751	4.0896	6.3689	4.7171	4.7988	5.9215	4.8881	4.4344	4.5718	5.3289	4.5399	5.4049	4.3769	5.2171	5.2319	4.8671	5.9981	4.9494	5.6582	4.1905	5.5401	4.9663	5.76	5.9925	4.7741	5.5293	6.1337	5.9988	5.433	4.0688	3.8818	4.127	5.2372
-5.027	-4.2098	-4.1509	-4.3478	-4.0564	-4.7045	-4.5273	-3.9644	-4.3043	-4.6659	-5.1853	-4.7356	-5.2825	-4.7405	-4.2725	-4.354	-3.3391	-5.119	-4.9831	-5.2322	-4.6632	-4.0733	-5.617	-4.2083	-5.2176	-5.6357	-4.1446	-3.8008	-5.4718	-4.1966	-4.8346	-5.0098	-4.4673	-5.3302	-4.4815	-5.114	-4.4586	-5.862	-4.9091	-4.5651	-5.0429	-4.8188	-5.1067	-4.7627	-4.4559	-5.0874	-5.2166	-3.8778	-4.3719	-5.5697
-10.227	-9.5901	-9.7633	-8.855	-8.8254	-9.1215	-10.172	-10.01	-9.1193	-9.0158	-8.0995	-10.718	-9.9289	-9.0653	-8.7188	-9.3859	-8.5979	-9.1969	-8.5896	-10.442	-8.8964	-8.1115	-8.5997	-9.5572	-9.0524	-9.1282	-8.7377	-8.5691	-10.055	-9.2373	-9.2666	-9.9685	-8.8756	-9.5477	-9.507	-9.3176	-9.7474	-9.8288	-9.1065	-8.2182	-10.384	-7.5688	-9.9075	-7.7253	-9.7923	-9.0612	-9.4678	-9.8796	-8.2306	-9.2676
5.1689	4.3529	5.0791	4.4235	4.859	5.2148	4.5027	4.7182	4.6838	5.1285	4.9026	5.1196	4.9122	4.1091	4.3505	4.8424	5.3215	5.466	5.0943	6.205	4.4174	5.7112	4.6144	5.5699	4.7721	5.8738	5.2585	4.9494	4.3635	5.4011	4.4977	4.8723	5.1454	5.0787	4.9682	4.7795	4.2832	5.0932	4.3117	4.597	5.6894	5.65	3.9374	4.7035	5.423	3.8365	4.8268	4.1504	4.6917	4.1926
-5.5937	-6.4381	-6.2619	-5.2625	-4.7497	-6.4733	-5.8819	-5.4853	-5.5554	-5.2875	-5.5133	-6.4851	-5.7152	-6.014	-5.1445	-5.5535	-6.6571	-5.2685	-6.2889	-5.7857	-4.7909	-4.8725	-4.7401	-6.285	-5.8372	-4.7449	-6.5225	-5.4354	-6.0605	-5.4858	-5.6387	-6.1285	-5.5828	-4.9834	-4.8498	-4.4292	-6.1003	-5.2244	-4.5206	-5.5097	-4.5784	-6.2741	-6.0324	-5.4566	-5.846	-5.4064	-5.4897	-5.6336	-6.2675	-5.1503
-8.2807	-8.1686	-9.7791	-9.5302	-8.2674	-8.8365	-9.605	-8.9184	-8.8735	-8.4211	-9.3592	-8.963	-8.6293	-8.6073	-9.115	-8.682	-10.876	-9.5246	-9.6134	-9.7653	-9.1569	-10.617	-8.8153	-9.8854	-8.7339	-8.9596	-9.1405	-9.571	-8.162	-10.762	-9.7018	-8.5456	-8.8571	-9.8822	-9.1896	-8.8713	-9.6297	-9.1138	-8.5935	-9.2083	-8.7833	-8.8695	-8.5808	-8.6462	-8.0699	-8.8065	-8.533	-8.5634	-9.1931	-8.51
-1.3794	-0.17476	-0.56879	-0.86824	-1.6685	-1.9679	-0.82536	-1.746	0.22165	-1.3543	-0.70777	0.17231	-1.6162	-0.91565	-0.73125	-2.0197	-1.8396	-0.88411	-0.4378	-0.027901	-2.6166	-1.4135	-0.4574	-0.10029	-1.7304	-1.79	-2.0996	-1.8771	-0.82171	-1.0494	-0.33034	-1.4442	-1.7095	-1.8052	-0.92634	-1.528	-1.8848	-1.1149	-1.3649	-2.6445	-2.1853	-0.73221	-1.0484	-1.8977	-0.88227	-0.56487	-0.5529	-0.23642	0.15703	-0.7842
-3.67	-4.5559	-3.438	-3.2823	-4.1698	-2.7982	-2.715	-3.5771	-3.8864	-3.584	-3.5762	-4.5564	-3.2268	-3.2288	-3.4765	-3.649	-3.4688	-3.2365	-2.9893	-4.3345	-3.9663	-4.057	-2.7104	-2.7562	-4.1125	-4.586	-3.6938	-3.414	-3.8117	-3.349	-2.9936	-3.4099	-3.6893	-4.5716	-4.0926	-3.3502	-3.3115	-3.1436	-4.5811	-3.887	-3.3818	-4.2452	-4.4757	-3.728	-3.7789	-2.8555	-3.9953	-3.6872	-4.5785	-3.9583
7.6345	8.0742	7.221	6.6488	5.9695	7.2481	7.114	7.2908	6.2001	7.9569	6.5451	6.3443	7.8359	7.5385	6.554	5.9296	6.9307	6.4853	6.9999	7.0987	6.8192	5.9555	5.9548	6.4799	6.5665	7.1331	7.0328	7.4022	6.4534	7.191	6.4468	7.1471	6.3289	6.8774	7.0025	6.0749	6.8327	5.5013	8	7.551	7.488	6.6842	6.582	7.3938	7.1293	7.2431	6.7601	6.3328	6.6711	7.186
-7.402	-7.8874	-7.3123	-8.739	-8.4186	-7.098	-8.1681	-7.1444	-7.6601	-8.6981	-8.2304	-7.2731	-6.6235	-6.9516	-7.8592	-7.2216	-7.0246	-8.0439	-7.0138	-7.875	-8.0249	-7.6238	-7.2268	-8.2215	-7.6148	-6.4166	-8.3483	-6.9481	-7.0809	-7.4072	-6.9384	-7.3065	-6.158	-7.9907	-6.9851	-8.4934	-7.2056	-7.6492	-7.0262	-7.4836	-7.7185	-8.8274	-6.9511	-7.9906	-7.241	-8.2752	-7.0362	-7.3453	-8.5719	-7.1199
3.4692	3.3178	2.9203	3.4709	3.514	2.0207	3.8798	3.2354	3.7818	3.0755	3.0252	3.01	1.9852	2.307	2.8362	2.5729	3.6332	3.9289	2.8605	3.4021	2.0988	1.5446	3.4058	3.627	4.1862	3.9713	3.4257	1.9799	3.7617	2.7111	2.8171	2.5715	2.8186	1.5468	3.0469	2.3945	3.2658	3.5197	2.2687	4.0339	2.9223	4.3076	3.5904	1.9285	3.4021	3.6872	2.5836	2.911	2.4578	3.0402
-14.731	-14.11	-15.806	-16.841	-13.349	-16.083	-14.586	-14.919	-13.54	-15.202	-13.942	-14.166	-14.622	-14.496	-14.632	-15.042	-14.536	-14.399	-15.213	-14.405	-14.735	-14.936	-14.749	-15.52	-14.643	-14.19	-13.368	-15.278	-14.95	-13.722	-13.497	-13.51	-14.552	-15.027	-14.835	-16.261	-13.064	-15.224	-15.473	-13.287	-15.336	-16.272	-16.097	-14.199	-14.714	-14.658	-15.026	-14.304	-15.731	-15.256
0.62722	-0.30144	0.5386	-0.7271	0.90815	0.8533	0.81941	-0.71901	1.003	-0.074115	0.34616	-0.44378	-0.42374	0.85498	0.65131	0.32728	0.72798	0.25571	0.60899	-0.076419	-0.51886	-0.30569	0.35646	0.90918	-0.88596	-0.2287	1.2796	0.55741	0.24383	0.45301	1.5478	0.39623	0.32487	-0.63557	-0.083885	0.39698	-0.5337	-1.208	-0.33621	0.64731	0.46806	-0.52475	0.040872	-0.2007	1.1077	-1.6817	0.37836	-0.74552	0.12007	1.073
0.88204	0.57578	0.75181	1.2059	0.0043414	0.59966	1.0206	-0.043254	0.69996	0.095463	-0.762	-0.55403	0.75292	1.4037	0.29335	-0.74989	-0.45134	0.99492	0.53212	0.49824	0.49221	0.65785	2.0465	1.0726	0.39884	-0.69578	0.36699	0.28663	0.43936	-0.25331	0.69401	-0.22207	0.86634	1.7545	0.25605	0.92007	0.92652	0.90135	0.32776	-0.030903	1.3107	0.83946	-0.55594	1.7467	-0.53305	-0.0068448	1.0256	0.33843	0.99115	1.0887
-12.98	-13.743	-13.351	-13.443	-14.151	-13.837	-12.232	-12.473	-12.674	-14.416	-13.772	-13.25	-14.047	-13.911	-12.239	-12.136	-13.535	-13.586	-12.661	-13.568	-13.177	-13.601	-14.063	-13.952	-13.904	-13.183	-13.819	-13.862	-12.999	-13.287	-12.76	-12.917	-12.49	-13.378	-14.117	-12.805	-12.109	-14.118	-14.04	-13.699	-13.533	-12.343	-13.105	-12.437	-13.338	-14.375	-12.506	-14.035	-13.087	-13.685
-12.846	-14.429	-13.376	-12.893	-12.89	-13.374	-14.283	-12.342	-13.061	-13.366	-12.84	-13.32	-12.992	-13.025	-13.79	-12.023	-13.213	-14.48	-12.675	-13.046	-13.597	-12.372	-13.298	-13.069	-13.156	-12.933	-14.067	-13.148	-12.875	-13.055	-13.546	-13.759	-13.561	-13.255	-13.186	-12.463	-13.799	-13.486	-14.62	-13.605	-13.565	-14.464	-13.135	-12.939	-13.287	-13.393	-13.456	-13.422	-14.017	-13.406
4.0111	3.171	3.2382	2.6907	2.8697	2.7543	2.7539	2.6229	2.6574	2.279	3.0744	2.8825	3.1839	4.4178	3.6293	2.9489	2.3673	3.6	4.0832	3.0504	1.3835	2.1523	3.2014	3.6091	1.0488	2.7003	3.9058	3.7151	3.2556	3.9603	2.8859	2.8552	3.4773	2.8964	3.5666	2.6907	3.1658	2.7082	2.8535	3.2151	3.3819	2.734	2.8423	3.5551	3.2025	2.92	1.4231	3.6185	3.9737	3.4189
-3.454	-2.303	-2.3912	-2.7338	-2.7917	-3.6979	-0.92772	-2.8133	-1.2963	-3.0755	-3.817	-0.76937	-3.1033	-1.6923	-2.2137	-1.5033	-3.4869	-2.6903	-3.2204	-3.2183	-1.8392	-2.7519	-2.5738	-2.5335	-2.7747	-1.8516	-2.7996	-2.4151	-3.3929	-2.5981	-3.6958	-2.051	-3.6921	-3.0132	-2.5555	-2.6608	-2.2689	-3.1368	-2.5672	-2.8667	-2.4199	-2.7246	-2.2287	-2.0559	-1.8039	-1.6822	-2.3838	-3.975	-3.4022	-2.8891
5.9752	7.3325	7.0685	6.4662	8.2115	7.2971	7.9279	6.7313	6.7215	6.4637	7.5797	6.7412	6.089	6.2999	8.1293	7.7117	7.3937	6.5053	6.432	6.3868	6.4683	7.1444	6.4439	6.1876	7.6517	7.0897	7.2948	5.4458	5.9123	5.9572	7.0485	7.6923	7.3914	6.9435	6.0128	7.9802	6.3468	6.4244	7.5068	5.5535	7.6045	6.7993	5.7889	6.5455	6.871	5.9967	7.5507	7.745	6.5218	7.5356
-13.254	-13.084	-13.418	-13.396	-13.248	-12.736	-13.229	-12.641	-13.171	-12.183	-13.607	-11.97	-12.356	-11.964	-12.914	-14.136	-13.458	-12.467	-12.935	-12.472	-12.786	-12.146	-13.893	-12.853	-12.176	-12.589	-12.447	-12.58	-13.085	-12.763	-12.595	-12.121	-11.426	-11.812	-11.691	-12.689	-11.98	-12.618	-10.779	-12.124	-13.21	-12.305	-11.546	-13.642	-12.699	-12.529	-12.866	-11.853	-11.481	-12.356
-22.572	-22.503	-21.79	-21.91	-20.416	-21.068	-21.816	-21.572	-22.534	-21.822	-23.311	-20.801	-21.678	-21.715	-22.214	-22.634	-21.076	-23.249	-23.313	-21.545	-22.286	-21.825	-21.786	-20.343	-22.9	-21.371	-22.839	-22.653	-22.85	-22.571	-22.274	-22.266	-22.256	-22.644	-22.4	-21.936	-22.667	-22.31	-23.193	-21.755	-22.129	-22.625	-21.865	-21.877	-21.733	-22.335	-21.767	-21.965	-21.991	-22.009
-3.3534	-2.0452	-2.9483	-2.4986	-2.4146	-1.7101	-1.8236	-1.3081	-2.4389	-2.7142	-3.252	-2.8673	-3.248	-2.346	-2.8921	-1.9489	-3.1471	-2.7842	-2.2761	-2.9613	-3.1036	-1.4203	-2.0062	-1.666	-2.6197	-2.4702	-2.2895	-2.2947	-2.1465	-0.94768	-2.0696	-2.7163	-2.6739	-2.5149	-3.0891	-3.5016	-2.8328	-2.7493	-1.7778	-3.2326	-2.5761	-2.3319	-3.7384	-2.4557	-2.906	-2.6452	-2.4873	-2.276	-1.2767	-2.3285
-6.2033	-4.4347	-3.9166	-5.0186	-3.3763	-3.8767	-4.9907	-4.8661	-4.6751	-5.042	-3.3827	-4.9074	-4.828	-4.631	-5.426	-4.4598	-4.5604	-4.6909	-4.495	-5.248	-4.2914	-4.9625	-4.7948	-4.632	-5.1237	-4.6599	-4.4858	-3.8104	-3.6066	-3.9611	-4.1083	-5.3743	-3.8939	-5.5347	-4.978	-4.2552	-5.2407	-4.4083	-4.8148	-5.0968	-4.3726	-3.4864	-5.5432	-4.0823	-3.461	-4.3171	-4.1808	-4.4694	-4.472	-5.0883
4.9779	4.324	5.3094	5.128	6.0531	4.8685	4.7861	4.7287	5.8528	5.6584	4.5373	5.624	5.9	5.3913	4.888	5.3094	4.958	5.6716	5.8737	5.9924	6.9227	5.7215	4.1092	5.7415	6.1376	6.8512	5.1183	5.2341	5.9097	5.5826	5.3293	5.0102	5.0632	5.7742	5.5882	6.1196	5.2379	4.9346	6.1401	6.4607	4.9817	5.6504	5.9158	5.6782	5.8549	6.4641	4.4768	5.0556	5.7411	5.256
8.6108	7.7943	7.9431	8.5032	8.1223	8.6502	7.24	7.9399	8.1546	8.4228	8.2063	7.9191	8.9229	6.8732	8.2769	8.2091	8.4513	8.5902	9.4933	8.063	7.1851	7.3584	9.3717	8.3063	7.3791	7.8772	7.6735	8.0043	9.411	7.5566	9.1587	7.9889	7.9149	7.5575	8.1263	8.2643	6.7795	7.2349	7.6743	8.1752	7.7767	8.3959	8.8485	8.2667	7.6114	8.4297	8.4586	8.2552	6.9632	8.1807
-0.2879	-0.13762	0.53317	0.119	0.0091293	-0.36607	0.95327	-0.82171	-0.17997	0.1119	0.443	0.33604	0.0465	-0.66013	0.28002	-0.53715	-0.99394	0.57017	0.43753	-0.53798	1.2591	-0.25741	0.14801	-0.079738	-0.85627	-0.89098	0.87659	0.61208	0.33321	0.51746	0.13576	0.17317	-0.84779	0.16228	-0.27493	0.23141	-0.09082	-0.93938	-0.49365	0.43092	1.6455	0.076575	-1.025	-1.0515	-0.10609	0.087661	0.46059	0.96103	0.42271	-0.87254
-0.18028	1.0357	1.6889	0.80199	0.53037	0.68821	1.2049	0.74762	0.61777	2.1477	1.0564	0.14548	0.4097	1.4268	0.40657	0.85367	2.181	0.79523	1.7603	0.9379	2.013	0.73421	0.29314	0.46776	0.91848	1.8079	1.675	0.90741	0.54285	1.4407	0.8723	0.66345	1.3564	1.4564	0.69698	0.22705	1.0834	1.5321	1.3579	1.3748	1.1631	0.75227	1.6161	3.0552	2.0489	0.02077	1.6238	0.96464	0.9664	0.55315
-13.131	-10.861	-11.679	-11.385	-12.93	-11.405	-11.719	-12.041	-11.3	-12.376	-12.83	-10.702	-11.138	-10.702	-11.536	-11.027	-12.229	-12.054	-10.982	-11.95	-11.103	-11.312	-11.567	-13.22	-11.026	-11.454	-11.157	-11.963	-11.759	-12.143	-12.124	-12.591	-11.698	-10.249	-12.343	-11.699	-11.437	-11.438	-11.871	-11.491	-11.239	-11.649	-11.502	-10.83	-11.416	-12.027	-11.97	-12.167	-11.19	-11.977
-23.301	-23.08	-21.82	-21.95	-21.706	-22.243	-21.894	-22.201	-22.225	-22.615	-21.141	-21.883	-22.714	-21.377	-23.133	-23.609	-21.142	-22.038	-23.201	-21.726	-21.787	-22.48	-22.42	-22.712	-22.225	-21.723	-23.256	-22.27	-21.399	-22.441	-22.574	-21.202	-22.604	-22.605	-22.587	-21.958	-23.053	-22.316	-22.305	-21.409	-22.405	-23.383	-21.527	-23.006	-22.563	-21.194	-21.506	-20.993	-22.328	-22.292
0.22599	-0.0052601	-0.1057	0.678	-0.18692	0.085352	1.011	-0.50214	0.090435	-0.72275	-0.44357	-0.099298	-0.8908	0.36967	-0.1706	0.49724	-0.066084	-0.45861	0.037845	0.072449	-1.3527	-0.21218	0.067312	-0.1147	-0.16598	-0.087028	0.58829	0.78938	1.1104	-0.051296	0.23946	0.66371	-0.052771	0.29488	-0.19987	0.61979	0.17436	0.7133	0.034922	0.012332	-0.082517	0.94147	-1.4864	-0.47893	-1.3246	-0.55374	0.31372	0.64016	-0.071719	-0.52207
-4.3362	-3.7621	-3.4726	-4.413	-3.7533	-3.8404	-3.7567	-4.0461	-4.5082	-3.7058	-4.2248	-2.8508	-3.6963	-4.318	-2.7498	-4.1859	-3.8254	-2.9419	-3.7496	-3.6361	-3.3258	-4.118	-5.2732	-3.421	-4.6083	-3.9443	-4.4686	-4.6612	-3.9419	-3.5593	-3.4337	-4.1946	-4.0879	-2.9404	-4.2111	-3.008	-4.0812	-3.9287	-4.8365	-3.9521	-3.6399	-4.0906	-3.6916	-2.8929	-3.1802	-4.197	-3.8291	-4.2474	-4.1701	-4.3287
-1.2184	0.38968	-0.25647	0.95518	-0.04986	-0.89662	-0.18982	-0.52889	-1.1947	0.68088	-0.24473	-1.026	0.45387	-0.29275	0.091558	0.26202	0.28987	-0.47019	-0.014212	-0.22245	0.41304	0.63745	-0.18988	1.6487	-0.26372	0.82061	-0.0027626	-0.11507	0.011783	0.91104	-0.91885	-0.19699	0.012806	0.24665	-0.2761	0.93346	-0.35805	1.2639	-0.14052	-0.42238	0.67377	0.64452	0.83119	-0.7071	-0.72421	-1.9076	-0.792	-0.60005	0.63979	0.0054669
-1.6528	-1.5784	-0.86287	-2.4599	-1.51	-0.3224	-1.5185	-0.36939	-0.87278	-1.2672	-0.98441	-0.54207	-1.7345	-1.9738	-3.0577	-1.9368	-2.312	-1.7089	-0.56105	-0.93822	-1.438	-1.2671	-0.76286	-1.7886	-1.1985	-1.1698	-0.9452	-0.92173	-0.9914	-1.0272	-1.0641	-0.54959	-2.0907	-1.0439	-1.6372	0.43053	-0.79646	-1.5398	-1.2859	-2.1314	-1.5639	-1.1128	-1.8137	-0.64727	-2.3859	-1.1638	-1.5661	-1.3217	-2.0053	-2.0366
-3.3931	-2.0199	-2.143	-2.6195	-3.5993	-3.131	-2.5608	-2.781	-2.7196	-2.4135	-2.2157	-2.6856	-3.3284	-2.3489	-1.873	-2.3033	-2.993	-2.8601	-2.4242	-2.7144	-2.7725	-2.3987	-2.8898	-3.0688	-2.7833	-2.7122	-3.5209	-3.5793	-2.2192	-2.0908	-2.94	-2.0827	-2.8876	-3.3427	-1.6789	-3.4851	-3.2949	-2.6594	-1.5941	-2.0441	-1.229	-2.6726	-1.7243	-1.2229	-2.8852	-1.7365	-3.2525	-3.3212	-2.9567	-2.4626
-14.557	-14.888	-14.643	-14.509	-14.28	-14.881	-14.764	-14.167	-15.036	-15.041	-13.788	-14.541	-14.019	-13.82	-14.567	-14.53	-14.653	-14.761	-15.815	-13.885	-14.257	-15.457	-14.836	-14.893	-14.374	-13.8	-13.907	-14.506	-14.353	-15.412	-14.208	-13.745	-14.714	-15.121	-14.164	-15.583	-15.67	-14.562	-15.445	-15.602	-14.594	-13.669	-14.785	-15.049	-15.043	-14.425	-13.679	-13.495	-14.16	-14.741
-0.70479	-1.8545	-0.77155	-1.4648	-2.0423	-1.0283	-0.56042	-2.4904	-1.2389	-1.9809	-1.0909	-0.45735	-0.48361	-1.9278	-0.87967	-2.5889	-0.95478	-1.7859	-0.84063	-1.623	-1.1231	-1.3135	-1.8337	-1.4028	-1.2923	-1.779	-1.034	-1.904	-1.0942	-2.8569	-1.1402	-1.7818	-1.0421	-0.24899	-0.77079	-1.257	-1.5502	-2.2089	-1.413	-2.1881	-0.64789	-0.073011	-1.3625	-1.5839	-1.2493	-1.0408	-2.2982	-1.3617	-0.54752	-1.471
-2.7657	-2.9678	-2.844	-1.7841	-3.3486	-1.1381	-1.7901	-2.7794	-2.5129	-2.7519	-2.8078	-2.8852	-2.6383	-2.2135	-2.0873	-3.304	-1.7059	-2.4902	-3.0307	-2.0889	-2.8484	-3.0239	-2.213	-2.8916	-2.5234	-2.867	-1.8227	-3.8437	-2.8868	-2.4934	-1.9584	-2.5037	-3.1354	-2.0109	-2.9246	-2.3951	-2.054	-1.3615	-3.6587	-2.9712	-2.2182	-1.6944	-3.0658	-2.8774	-3.2635	-2.6795	-2.4783	-1.9359	-3.3649	-2.0869
-1.2296	0.12898	-1.5586	0.10889	-0.10738	-1.2921	-1.6794	-0.74516	-0.55783	-0.54585	-0.069209	-0.050713	-0.20506	-1.6968	-0.64798	-0.13369	-0.71196	-0.10621	0.4521	-0.13215	-1.3759	-0.20236	-0.84275	-1.2583	-1.276	-1.262	0.13721	-0.21435	-0.90449	0.019253	-1.3432	-1.0972	-0.44446	-0.73398	-0.16221	-1.0372	-0.3397	-0.91094	-0.6687	-0.14787	0.13005	-0.46733	-1.091	0.095239	-0.42498	-0.6421	-1.5709	-0.65592	-0.50778	-0.66308
-0.035277	-0.0083704	-0.92785	0.84018	0.59466	-1.371	-0.91701	-0.079429	1.2646	0.37628	-0.38896	-0.66695	0.22276	0.65297	-0.42873	0.31161	1.0426	-0.056422	0.83628	-0.55745	0.22769	0.047837	-0.88064	-0.085939	0.83274	0.38648	-0.99799	0.12396	0.083353	-0.17817	-0.7794	0.7896	0.39259	0.020559	-0.29603	-0.80397	0.25322	1.0814	-0.24923	-0.47358	0.52563	0.0634	-0.22987	-0.67538	0.69604	-0.03163	0.53426	-1.3346	0.62555	1.0809
-3.632	-1.9006	-2.6146	-1.7591	-1.2968	-2.2529	-2.1359	-2.8734	-2.2039	-2.9105	-1.8178	-2.569	-1.9101	-2.2523	-2.4086	-2.4564	-1.684	-2.5256	-2.3345	-2.7666	-2.3883	-1.8176	-2.1005	-1.6967	-1.0707	-2.9879	-2.5846	-2.6196	-2.7982	-3.7672	-3.8091	-1.9893	-2.4809	-2.1148	-3.2443	-2.0977	-2.1369	-1.4595	-2.1589	-1.9648	-2.7797	-2.3991	-2.5954	-2.0962	-2.6381	-1.9533	-2.5121	-2.2023	-2.4458	-2.1841
-10.666	-11.504	-11.268	-11.841	-11.1	-12.163	-9.9205	-12.169	-11.491	-12.462	-12.395	-11.306	-9.7508	-10.658	-12.117	-11.789	-11.642	-11.717	-10.992	-11.966	-12.247	-10.794	-11.987	-11.533	-10.975	-10.928	-11.136	-11.197	-11.657	-11.576	-11.439	-11.031	-11.286	-11.537	-12.92	-11.863	-12.323	-11.074	-11.532	-11.769	-11.253	-12.107	-12.228	-11.271	-11.151	-11.826	-11.597	-11.629	-12.292	-11.157
4.4625	4.7535	5.1933	6.5516	5.6594	6.3586	4.928	5.6512	5.3949	4.7419	5.2194	6.0149	6.1603	5.5126	6.501	5.0161	5.1147	5.9087	5.3794	5.2042	5.981	6.3987	6.5263	5.1043	5.927	6.0866	5.1402	4.801	6.137	6.0538	6.3597	5.6473	5.0713	4.8628	6.146	6.8614	5.7737	7.1537	6.8898	5.3312	5.7743	5.4979	5.9546	5.7048	5.4271	4.6404	5.1621	6.8535	5.964	4.9716
-12.356	-13.13	-12.386	-13.177	-12.812	-13.736	-11.735	-13.197	-13.493	-12.334	-13.479	-13.205	-12.915	-12.973	-12.232	-12.406	-13.16	-13.019	-13.314	-13.575	-13.66	-12.664	-12.176	-11.983	-12.19	-13.048	-12.719	-12.186	-12.725	-13.605	-12.475	-12.421	-12.702	-13.078	-13.108	-13.247	-12.534	-12.367	-13.489	-11.6	-12.695	-13.274	-12.617	-13.107	-14.174	-11.996	-12.242	-12.754	-11.732	-12.744
-10.64	-11.147	-12.138	-10.557	-12.221	-12.06	-11.533	-11.765	-11.379	-11.778	-12.643	-11.201	-11.831	-11.69	-11.527	-12.63	-10.992	-11.7	-11.708	-11.535	-11.682	-11.548	-11.978	-11.369	-10.937	-12.171	-12.015	-11.469	-11.564	-12.443	-11.087	-10.782	-10.963	-12.418	-10.896	-11.443	-11.466	-11.216	-12.425	-11.088	-10.29	-12.299	-10.565	-12.226	-10.941	-11.592	-11.864	-10.817	-10.395	-12.055
-2.2443	-1.7462	-1.1869	-0.76183	-1.1271	-0.14905	-1.6599	-3.1385	-2.2501	-1.3384	-1.6702	-0.58098	-1.5205	-2.0586	-1.9186	-1.1806	-0.89853	-1.465	-0.91045	-1.9822	-1.2506	-1.2703	-0.88462	-1.7114	-0.86594	-2.6923	-0.74515	-0.28309	-1.3029	-0.75213	-0.91519	-2.9049	-2.0504	-1.8627	-1.4099	-1.2732	-0.97585	-1.4937	-1.0562	-1.631	-1.3969	-1.5432	-1.4558	-1.2943	-1.6099	-0.70716	-0.00077189	-1.7863	-0.72908	-1.6382
-7.023	-8.1203	-8.16	-6.9846	-7.7645	-8.5362	-7.5527	-6.6264	-7.9161	-7.7481	-8.0128	-7.9791	-7.173	-6.8901	-8.0481	-8.6767	-6.9041	-7.3476	-7.3046	-7.6608	-7.3945	-8.0924	-7.235	-7.5544	-8.2975	-9.6276	-7.4508	-7.5516	-7.3223	-7.7125	-6.7785	-7.8475	-7.8294	-7.6765	-7.1331	-8.0852	-7.9325	-7.7585	-6.8915	-7.7411	-7.4713	-8.1139	-5.974	-8.2423	-7.6015	-8.2023	-7.0036	-6.9126	-7.5782	-7.9152
1.2	1.5664	1.6627	0.77382	1.458	1.6418	2.1996	1.0004	1.491	1.702	2.8238	1.8035	1.1031	2.3188	2.1145	1.0616	0.90001	1.9859	0.57529	0.15018	2.3863	1.0943	2.6609	2.6405	2.3518	1.6729	1.9919	3.0384	1.6154	1.4017	-0.026276	2.5873	1.5862	0.67928	1.6839	1.2205	1.6813	0.75735	2.186	1.8626	0.32192	1.6494	0.96389	1.9322	2.2699	0.80336	1.565	1.5724	1.2155	1.2439
-10.822	-11.912	-11.049	-10.568	-11.183	-10.537	-12.333	-11.124	-11.127	-11.288	-12.051	-11.569	-10.743	-9.5099	-10.778	-11.599	-11.451	-11.469	-10.702	-11.812	-10.879	-12.044	-10.985	-12.172	-10.987	-12.164	-10.835	-11.89	-11.517	-12.107	-11.856	-10.905	-11.46	-12.04	-11.945	-11.361	-10.495	-11.383	-10.609	-11.153	-11.058	-10.514	-10.042	-10.722	-11.855	-12.001	-11.124	-11.764	-10.696	-11.015
-1.943	-3.4459	-1.9014	-2.0512	-1.9645	-2.4175	-2.5061	-2.3789	-2.2587	-3.4888	-3.2312	-2.752	-3.1401	-2.0823	-1.9303	-3.933	-3.9771	-3.1363	-3.5533	-3.0872	-2.391	-2.0972	-3.0256	-3.1675	-1.0949	-2.4613	-1.2669	-2.9028	-2.074	-3.1451	-3.0918	-2.4689	-2.3109	-1.9721	-2.5216	-2.3948	-2.2235	-3.3268	-2.4643	-2.6579	-3.6861	-2.2718	-1.7971	-1.9711	-3.1193	-1.3851	-1.4219	-1.9094	-2.9335	-2.0975
-5.9848	-5.3925	-4.7904	-5.0704	-4.2592	-6.1013	-5.6139	-5.9683	-4.6081	-5.6728	-6.4807	-6.2838	-6.2653	-4.8351	-5.1719	-5.3778	-4.6459	-5.9808	-6.5589	-6.0703	-5.9045	-5.5272	-4.8645	-5.8582	-5.672	-5.244	-5.5042	-4.2327	-5.8437	-5.7256	-5.3861	-5.1645	-5.6767	-4.4591	-6.0493	-5.2409	-5.2838	-6.3129	-5.8513	-4.6943	-5.0024	-4.9472	-4.3768	-6.5236	-4.872	-6.0895	-5.2834	-5.2703	-5.6233	-4.9371
-4.8744	-5.5099	-6.3903	-4.9891	-6.0982	-6.0981	-4.463	-5.901	-5.8466	-5.4268	-6.4629	-6.3781	-4.7263	-6.0493	-5.0342	-4.9479	-5.5724	-5.2695	-6.2762	-7.0223	-5.0591	-5.708	-5.7303	-4.147	-4.8772	-5.8367	-6.9839	-6.5574	-5.6882	-4.9578	-4.9301	-5.4457	-4.5007	-5.3383	-4.9831	-5.4149	-5.2828	-5.8264	-6.3874	-6.6404	-5.5062	-6.479	-6.0042	-5.4946	-5.8678	-5.0424	-5.4439	-6.3504	-5.6524	-5.0843
6.742	7.4409	7.1215	7.6198	7.1984	7.2584	6.2537	6.4339	6.649	6.3258	6.1509	6.6679	6.7335	6.7012	7.0745	6.5724	5.8112	7.1393	5.5443	7.4958	7.8607	6.6497	6.3023	6.7223	6.3645	6.8285	6.7063	7.1124	7.6044	6.8579	6.6286	7.737	6.2374	6.0486	7.4106	7.4254	6.2243	6.6683	6.8023	7.69	6.9848	5.9499	6.6172	6.4422	6.609	7.1393	7.0719	5.5819	7.6097	5.616
-23.131	-22.638	-23.42	-22.128	-20.521	-22.061	-23.235	-21.705	-22.704	-22.681	-21.997	-21.599	-22.177	-21.565	-22.002	-23.297	-22.018	-22.099	-21.614	-22.373	-22.896	-21.384	-22.362	-22.795	-23.014	-22.33	-22.186	-22.665	-21.596	-22.561	-22.789	-21.863	-22.565	-22.002	-22.234	-24.144	-22.641	-22.848	-23.017	-22.236	-21.792	-23.304	-22.537	-22.821	-21.551	-22.369	-22.917	-21.752	-21.703	-22.334
-11.822	-10.832	-10.129	-11.837	-11.59	-12.232	-11.14	-11.497	-10.922	-10.894	-10.761	-11.381	-10.453	-11.726	-11.618	-11.255	-11.465	-11.186	-10.949	-11.535	-11.722	-10.937	-12.089	-11.115	-10.317	-11.107	-11.068	-10.558	-11.311	-11.957	-11.792	-11.522	-11.815	-11.898	-11.669	-11.244	-12.296	-11.265	-11.144	-11.504	-12.705	-11.743	-10.557	-11.174	-11.297	-11.663	-11.563	-11.969	-10.934	-11.554
-3.1581	-2.4534	-3.2143	-3.2014	-1.6949	-2.5801	-3.4713	-1.0252	-2.0733	-3.0012	-3.3206	-2.8063	-2.4102	-3.2191	-3.2921	-2.0226	-1.9979	-2.3559	-2.4459	-1.1764	-2.8976	-2.7575	-2.3003	-3.3575	-3.1407	-2.0289	-3.5763	-2.6288	-1.4283	-3.6043	-2.1162	-1.4134	-2.3797	-2.3473	-1.9527	-3.4745	-2.5713	-3.3013	-2.83	-3.2754	-3.0294	-3.292	-4.0342	-2.7287	-2.849	-2.5378	-0.97439	-2.0993	-2.7323	-2.6786
-9.6709	-11.52	-11.534	-10.129	-10.348	-9.1721	-12.046	-10.495	-11.14	-11.429	-11.306	-10.884	-11.089	-10.526	-9.8557	-11.173	-11.247	-10.516	-9.853	-10.031	-9.9429	-12.036	-10.389	-10.764	-11.44	-11.109	-10.897	-9.9167	-10.447	-10.511	-10.711	-11.233	-11.149	-12.056	-11.158	-10.376	-10.815	-11.655	-11.943	-11.493	-10.316	-10.832	-10.704	-11.504	-10.987	-11.558	-11.442	-11.138	-10.037	-11.693
7.2271	6.6546	7.5626	6.976	7.4267	7.3088	6.9997	7.4271	6.7714	7	7.3583	5.6501	6.1331	6.6596	7.567	6.4888	7.4265	6.6393	7.7962	6.5942	7.3372	6.1091	6.4173	7.1854	6.5987	7.0322	7.1749	6.056	6.9669	6.9221	6.3697	7.3578	7.3498	7.1735	7.636	6.5687	7.93	6.9935	6.3316	6.2535	6.2986	7.4791	6.2822	6.0564	6.7763	5.5799	6.3647	6.9381	7.4102	7.1931
-2.3878	-2.5955	-2.7385	-3.0148	-2.0416	-2.1216	-2.7558	-2.3488	-2.9396	-2.2857	-2.6239	-3.192	-2.404	-1.9486	-1.8649	-1.6679	-2.4764	-1.9886	-2.4599	-2.0111	-2.2386	-2.4965	-2.6923	-2.0719	-2.1471	-3.2639	-2.4657	-1.8855	-2.3674	-2.5294	-2.5624	-2.3809	-2.102	-3.0468	-0.76268	-3.1585	-3.1968	-2.6719	-2.3336	-2.0885	-2.7281	-2.2142	-2.486	-2.6344	-2.09	-2.5514	-3.1062	-2.13	-2.3557	-2.3423
-22.855	-23.599	-22.842	-23.081	-21.917	-22.016	-22.202	-21.601	-21.693	-21.819	-23.058	-21.832	-22.931	-21.005	-22.288	-22.109	-22.499	-21.411	-21.32	-21.707	-21.538	-22.609	-21.457	-23.395	-21.774	-22.543	-22.537	-21.225	-22.898	-20.796	-22.609	-20.625	-21.724	-22.741	-21.849	-21.964	-23.057	-23.123	-21.823	-22.872	-22.252	-21.612	-22.589	-21.908	-22.365	-23.149	-21.516	-21.272	-21.816	-22.936
-20.557	-20.049	-21.322	-20.531	-21.381	-21.515	-20.762	-21.475	-20.757	-21.378	-20.225	-21.655	-20.732	-20.285	-20.053	-21.114	-21.103	-20.783	-20.751	-21.425	-19.804	-21.606	-20.707	-19.726	-21.517	-21.222	-20.635	-21.388	-21.279	-20.256	-19.432	-21.442	-19.973	-20.485	-20.921	-21.39	-21.623	-20.925	-20.601	-21.557	-19.818	-21.096	-20.223	-20.522	-20	-20.273	-21.49	-21.309	-20.692	-21.051
-2.8477	-1.8168	-3.5806	-2.7739	-2.7433	-2.0342	-2.6402	-3.8064	-2.3484	-2.24	-3.6523	-2.1326	-2.6983	-2.2065	-2.9695	-2.1444	-1.7611	-2.5434	-2.3444	-2.6559	-3.3468	-2.9918	-2.0166	-2.8167	-2.1869	-3.1773	-2.9416	-3.4044	-2.398	-2.9623	-2.7033	-2.1395	-3.2159	-3.3786	-3.6865	-1.8787	-3.0984	-2.2442	-2.3273	-3.6796	-1.6725	-3.7001	-2.4561	-2.7718	-2.7424	-2.5997	-3.7085	-2.9511	-2.1548	-2.828
-1.2502	-1.9931	-0.97031	-1.4633	-0.20802	-0.94774	-0.10827	-0.96141	-0.17658	-1.2257	-1.5627	-1.0194	-0.82786	-0.28997	-2.2219	-1.7138	-1.1186	-0.57015	-2.9485	-0.62372	-0.95786	-0.57202	-1.0896	-0.42567	-0.44095	-1.0159	-0.63714	-0.84696	-1.1368	-2.5822	-1.5627	-1.8005	-1.3106	-0.97956	-1.3048	-1.6196	-1.8029	-0.90461	-1.2317	-0.65882	-0.68303	-1.2467	-0.54486	-0.75869	-0.39098	-0.62767	-1.1389	-0.48874	-1.3894	-2.0134
-3.1196	-1.987	-3.0711	-2.2588	-3.0648	-1.3248	-1.659	-2.1911	-2.3238	-1.4223	-2.4586	-2.0838	-2.6789	-1.9251	-1.4993	-2.054	-2.0766	-2.3306	-2.0107	-2.5815	-1.6482	-2.0481	-1.8692	-2.0798	-0.82696	-2.0251	-2.5781	-1.1144	-3.1391	-1.6744	-3.2873	-1.848	-2.0929	-2.1758	-1.8095	-1.705	-2.1694	-2.2895	-2.3343	-2.0259	-1.5295	-3.9497	-2.9384	-3.2798	-3.4721	-2.3768	-2.1707	-3.559	-2.7259	-2.4747
-11.72	-12.037	-12.394	-11.288	-11.294	-11.366	-11.734	-10.91	-11.251	-11.148	-11.805	-12.385	-10.88	-10.055	-11.687	-11.802	-11.092	-11.675	-10.836	-11.628	-11.299	-11.363	-12.005	-11.915	-11.753	-10.684	-12.097	-11.658	-11.825	-10.504	-10.315	-12.101	-13.477	-12.143	-11.658	-12.425	-11.665	-11.976	-10.495	-12.247	-12.007	-11.383	-12.74	-11.364	-11.049	-11.936	-11.536	-11.571	-11.129	-11.142
-9.2997	-9.5965	-10.17	-8.8868	-8.7339	-9.0747	-9.3969	-10.06	-8.5389	-10.401	-8.3106	-9.5558	-8.5909	-8.2529	-10.343	-9.0632	-8.8764	-9.4683	-9.1529	-8.6261	-9.7888	-9.3861	-9.2985	-10.738	-9.3045	-9.0258	-8.4645	-9.2191	-8.7197	-9.7053	-8.0819	-9.1457	-8.9275	-9.1137	-8.4768	-8.9808	-9.317	-9.2273	-8.7237	-9.4719	-9.6025	-9.2122	-9.716	-9.1136	-10.377	-7.6463	-9.8829	-9.0055	-9.3	-8.5076
1.4712	2.012	0.96481	2.7279	2.5154	2.0854	2.6959	2.3154	2.0723	1.4693	2.8485	2.3842	1.1385	2.1544	1.9681	2.2848	0.80824	2.0039	2.0878	1.9915	2.4981	2.4953	1.2696	0.99937	1.67	2.4298	1.2941	1.9237	2.4093	1.7884	2.4791	2.0872	1.5387	2.4573	1.0806	0.96744	2.2608	1.6173	1.8763	0.80122	2.802	1.8088	2.5494	0.6344	1.2921	1.3108	1.7963	1.5388	1.7285	1.3882
5.6246	5.3193	5.8203	3.6489	4.4233	4.5538	4.8129	5.136	5.3929	3.8968	4.7359	5.6456	4.4497	4.0547	4.4718	5.6768	4.7912	3.7384	5.2063	4.2213	3.4323	3.59	4.7147	4.0375	4.1283	5.3519	4.8847	3.9182	4.7296	4.6788	3.2424	3.4922	3.6115	4.4331	3.7917	4.3318	4.4577	2.73	5.0329	4.0175	4.107	4.9356	3.8962	5.2302	4.0506	4.652	4.5881	3.935	2.7763	4.6395
0.71139	-0.29865	0.71431	-0.82648	0.12291	0.043215	0.26713	-0.20525	0.79412	0.13807	0.060932	-0.09253	-0.17612	-0.4831	-0.19736	-0.21523	-1.0372	0.69623	0.022309	-0.82608	-0.1434	0.13074	0.24731	-0.18055	0.60948	0.96649	0.67452	-0.17784	1.122	0.50363	-0.37328	-0.18392	0.44048	0.26139	0.02944	-0.94659	0.22491	-0.5511	1.0539	0.011273	0.56252	0.0060784	-0.47014	-0.73466	-0.020193	0.10009	-0.067852	0.19991	-1.5579	-0.83032
-22.543	-21.566	-22.106	-22.647	-22.428	-21.97	-22.464	-22.456	-21.645	-22.941	-23.069	-21.039	-22.471	-22.6	-21.921	-21.946	-22.749	-21.549	-22.73	-22.739	-21.633	-22.383	-21.431	-22.31	-21.897	-23.533	-21.545	-22.247	-21.968	-22.388	-21.962	-21.572	-22.942	-22.227	-22.241	-21.982	-22.979	-21.728	-21.765	-22.678	-22.873	-21.812	-22.675	-22.423	-21.688	-21.564	-23.103	-21.8	-22.391	-22.745
0.29816	-0.085408	0.62729	0.15395	-0.65089	-1.1475	0.50603	-0.26969	-0.854	-0.65195	-1.1436	-0.75529	-0.60353	-0.3457	0.031691	-0.13226	-0.90226	0.39415	0.52812	-1.3481	-0.7144	-0.21281	-0.21163	-0.47431	0.11562	-0.64288	-1.4965	0.78303	0.65789	-0.50954	-0.58774	0.070329	0.13349	0.16311	-0.57111	-0.86298	0.42312	-0.62734	0.16141	-1.0829	0.99971	-0.11991	0.93758	-0.76311	-1.6356	-0.53965	0.2173	-0.25977	0.7104	-0.36085
5.6641	4.6292	4.9292	5.1451	4.8185	5.187	4.7439	5.5497	5.3514	4.9331	5.3375	6.2993	6.7475	4.8107	5.2949	5.6225	6.0665	5.5081	5.7811	6.3362	5.4727	5.3734	5.0765	5.2871	5.2618	5.3572	6.7438	5.7222	6.542	4.4259	5.3919	5.3234	6.1348	5.2384	7.3167	5.5906	4.6439	5.2177	4.4625	5.879	4.9028	5.8088	6.5481	6.0746	4.6846	6.6967	7.0008	5.2459	5.3539	5.7859
-10.857	-11.528	-11.499	-12.114	-10.688	-12.742	-12.261	-12.446	-11.481	-12.406	-11.81	-10.786	-11.071	-11.703	-12.11	-11.881	-11.666	-11.426	-10.767	-12.088	-11.539	-12.075	-11.368	-11.036	-12.484	-11.492	-11.807	-12.514	-10.395	-11.754	-10.919	-11.852	-12.252	-12.166	-11.575	-11.966	-10.766	-12.211	-11.143	-12.454	-12.35	-12.213	-12.52	-11.496	-12.874	-12.004	-11.231	-12.608	-11.051	-11.696
-11.745	-10.895	-11.778	-11.639	-11.639	-11.928	-11.641	-13.043	-11.017	-12.083	-11.609	-11.209	-11.619	-11.878	-10.791	-9.6729	-11.486	-11.531	-11.162	-11.506	-11.595	-12.347	-11.302	-11.694	-13.054	-12.441	-10.767	-11.729	-11.299	-12.953	-12.4	-12.058	-12.102	-12.631	-13.273	-11.571	-10.993	-12.077	-10.443	-11.007	-10.544	-11.841	-11.794	-11.275	-11.82	-11.371	-9.8407	-11.606	-12.247	-12.765
-2.4561	-1.6178	-0.87657	-1.5113	-1.9947	-1.9237	-2.4006	-1.7254	-1.7231	-2.3818	-0.85538	-1.0041	-2.8827	-1.9195	-1.573	-1.1232	-1.4951	-1.0406	-0.83965	-1.4712	-2.483	-1.7975	-0.9914	-1.2378	-1.6473	-1.4775	-3.1431	-2.1418	-1.8473	-2.2193	-1.3257	-2.3876	-1.7709	-1.717	-0.6191	-1.0656	-2.1581	-0.029076	-1.5959	-0.88513	-1.0352	-0.79734	-1.2992	-1.5971	-2.1573	-1.1575	-0.54048	-3.4596	-2.8607	-1.1966
-1.8305	-0.68232	-0.84792	-1.0306	-1.5164	-1.7866	-2.8652	-1.2927	-1.1657	-1.9479	-1.5389	-2.0872	-1.4406	-1.0789	-1.7696	-2.7384	-1.0685	-1.3248	-1.5984	-1.2233	-0.7108	-0.81724	-0.76926	-0.6197	-1.5793	-1.3256	-0.27438	-1.9824	-1.582	-2.0712	-1.4938	-1.7282	-1.3277	-1.4137	-1.4302	-0.66247	-0.58041	-0.73705	-0.21477	-1.7551	-0.12751	-2.6392	-2.1119	-2.4021	-1.3463	-2.1333	-1.2204	-0.75799	-2.8217	-1.1171
-0.21242	-1.6598	-0.21649	0.082622	-1.4651	-0.56621	1.1433	0.28709	0.19647	-0.78339	0.47738	-0.090055	0.50738	0.27544	0.49561	-0.21115	-0.35631	-0.94224	-0.38002	0.065232	-1.539	-1.0816	0.13051	-0.17372	-1.1548	-0.20891	-0.5554	-0.23709	0.37784	-0.34455	0.10725	-0.76731	-0.022517	0.01459	-0.44383	0.24692	0.30328	0.47576	-0.00032494	0.91901	-0.1711	0.43029	-0.063681	0.41643	-0.40437	-0.80042	-0.65932	-0.025378	1.1372	0.021872
-1.1448	-2.1694	-1.7564	-1.9658	-1.7885	-2.1085	-0.33867	-1.5006	-1.8857	-1.9191	-2.5929	-0.97449	-1.3543	-1.4274	-0.32385	-1.5017	-1.3033	-0.80917	-1.8579	-1.9648	-2.2444	-0.44919	-3.346	-0.88518	-1.9676	-0.80156	-0.86953	-1.4264	-2.2311	-1.1953	-0.56844	-0.059635	-1.6732	-1.937	-1.9078	-1.3774	-2.783	-0.9357	-1.028	-0.96986	-1.7886	-2.0583	-0.9958	-1.5613	-0.37543	-0.35822	-2.0312	-1.2932	-3.1986	-1.7277
-2.6008	-0.028947	-0.45535	1.0835	-0.96618	0.079327	-0.10469	-1.1248	0.043648	0.31269	-0.10708	-0.060617	1.2176	0.47349	-0.43953	1.3508	-0.57939	-0.023091	-0.27194	0.18573	-0.38187	-0.6765	0.55608	-0.13021	0.52281	-0.75161	-0.3027	0.1335	0.19291	0.31291	-0.57569	-0.41846	-0.12416	0.21997	-0.20997	-0.47559	0.21459	-0.3492	-0.69355	-1.876	0.28903	-0.7376	-0.42654	-0.24809	-1.3509	-0.46944	-0.017676	-0.33674	0.86057	-0.12732
-11.48	-11.403	-10.622	-10.646	-11.479	-12.734	-11.399	-11.711	-11.841	-10.669	-10.813	-12.028	-11.04	-11.131	-10.523	-10.638	-11.627	-11.991	-10.813	-11.645	-12.521	-12.063	-11.728	-11.599	-12.279	-10.776	-12.631	-11.719	-11.409	-11.424	-10.686	-11.846	-12.189	-11.175	-11.015	-11.391	-11.641	-11.482	-11.043	-11.642	-11.051	-11.279	-12.362	-11.442	-11.538	-11.723	-11.149	-12.288	-11.59	-10.895
8.5812	8.2641	7.9683	7.9372	8.3202	7.7996	7.8984	7.4679	7.9298	8.8102	8.071	8.0356	8.1253	7.2498	8.7934	7.104	8.6993	7.8753	7.4441	6.7548	8.7857	7.5859	8.1488	8.1036	8.0175	8.3595	8.0949	7.9473	8.8456	8.2785	8.2849	7.2451	7.9975	8.2063	6.8817	8.3895	6.9974	8.6764	8.5042	7.2044	8.1643	7.6491	8.1044	8.4336	8.8237	9.46	8.0188	7.1017	8.4153	8.3683
0.75567	0.17162	0.31902	0.37044	2.0398	0.97978	-0.29392	-0.33822	1.0732	0.28037	0.2103	0.31515	1.1023	1.4083	0.60818	1.5406	0.84694	-0.46504	1.137	1.039	-0.33126	-0.14704	0.079902	0.73129	-1.1081	-0.59185	0.27497	1.7913	0.94202	0.049898	0.98104	0.40689	1.1682	-0.31011	0.3827	1.2936	2.5166	-0.40356	0.38836	0.052371	0.31344	-0.40032	-0.36006	1.0981	0.35227	1.5348	1.1908	0.93338	0.53298	0.69221
-2.2006	-1.2677	-2.8217	-3.1211	-3.276	-3.4534	-2.8656	-3.0839	-2.9604	-2.2914	-2.2563	-1.6474	-2.8898	-2.4577	-2.5493	-2.6768	-2.1348	-2.1056	-2.209	-2.3217	-2.215	-2.6469	-3.0576	-2.2445	-3.7953	-2.4932	-3.2163	-2.1988	-1.4954	-2.3576	-2.9944	-3.0506	-3.4786	-1.8372	-2.4975	-3.4439	-2.9001	-2.0251	-1.6867	-2.4765	-1.4896	-2.9474	-2.5225	-2.2022	-2.7257	-3.8277	-2.4022	-2.3528	-1.3813	-3.8421
-22.241	-21.56	-21.388	-20.71	-21.361	-22.434	-22.3	-22.839	-20.91	-20.675	-21.7	-21.669	-21.932	-22.193	-21.112	-23.027	-22.139	-22.497	-22.406	-22.664	-22.105	-22.732	-21.51	-21.852	-23.457	-20.767	-21.046	-22.041	-23.035	-20.782	-21.78	-22.584	-21.119	-22.068	-21.925	-22.289	-21.351	-22.707	-22.793	-23.495	-22.884	-21.997	-22.123	-22.499	-22.595	-21.335	-21.182	-21.711	-21.159	-22.602
6.4015	7.0441	5.8478	5.2112	5.3979	5.4469	6.5745	6.7767	4.5717	5.9159	5.3303	6.2356	5.5074	5.6013	6.8409	5.877	6.0678	4.765	5.0585	5.934	4.8247	6.2529	4.4353	5.8324	5.0463	5.8479	6.1385	5.7886	5.8739	5.5932	5.1211	6.236	5.4828	5.461	6.0629	3.8281	5.7155	5.61	4.441	5.3028	5.567	6.7199	5.7802	6.0306	6.1828	6.0096	5.4509	4.928	6.0115	5.7362
-0.040668	0.44549	1.0256	-0.47429	0.82932	-0.16683	0.37768	1.0079	0.062	1.2036	0.59747	0.17375	-0.736	0.34135	0.080972	0.78749	0.42427	0.84496	-0.86414	-0.098296	0.4764	-0.5165	1.7416	-0.39264	-0.22607	-0.94535	-1.0178	1.1283	0.0079708	-0.1656	0.95366	1.0356	0.041278	-0.55536	1.1491	0.96074	0.16718	0.7734	1.3215	0.14128	0.24646	0.57853	1.5516	0.5056	-0.14045	0.027509	0.87365	0.56145	1.1529	1.3879
-10.516	-10.096	-10.944	-11.546	-10.953	-11.97	-11.06	-10.261	-9.9406	-11.011	-10.929	-10.496	-9.9489	-10.975	-11.705	-9.6488	-11.251	-10.594	-10.948	-11.79	-10.451	-9.4225	-9.5448	-10.947	-10.557	-10.739	-10.558	-11.272	-11.299	-10.547	-9.7051	-11.499	-10.84	-10.98	-11.237	-12.424	-11.111	-10.704	-9.4083	-11.132	-9.7565	-10.382	-10.393	-10.097	-10.12	-10.226	-10.898	-10.074	-9.5334	-10.203
-3.0998	-3.9801	-2.5561	-2.4107	-3.3404	-2.4563	-1.9093	-3.3968	-2.464	-2.7119	-2.6642	-3.6472	-1.7548	-2.4317	-2.9576	-2.3363	-2.8974	-1.9615	-2.8046	-2.2116	-2.5086	-3.393	-2.7007	-2.7659	-2.6446	-2.3577	-2.8439	-2.7635	-3.0833	-1.097	-2.5612	-2.2116	-3.2159	-2.1461	-2.863	-1.9172	-2.2773	-2.4454	-2.5819	-2.0663	-1.9365	-2.1074	-1.54	-3.1737	-2.6064	-1.929	-3.3417	-1.3895	-1.8155	-2.7014
1.7749	2.8135	0.66743	1.0265	1.3048	0.72377	2.5452	1.8582	1.4436	2.7203	1.2715	0.90425	2.499	1.9011	1.7431	1.7136	1.6526	1.865	1.9542	1.513	2.0976	0.43902	1.4132	1.6204	2.7712	2.03	1.4185	1.931	2.0895	0.9873	0.42804	1.0491	2.8119	0.87728	0.58856	1.572	0.42833	1.7093	0.66201	2.9616	1.3283	2.2586	2.4147	2.0656	1.6419	1.6396	2.0375	0.63593	2.3776	1.9407
-13.897	-13.257	-12.936	-12.822	-14.431	-13.294	-12.814	-13.019	-11.853	-13.108	-13.344	-13.313	-12.008	-12.539	-12.54	-12.542	-13.659	-12.544	-12.827	-11.936	-14.295	-13.252	-13.373	-13.485	-12.496	-13.001	-13.393	-12.753	-13.324	-12.887	-13.522	-13.283	-13.273	-11.721	-13.857	-12.431	-13.636	-13.693	-11.799	-12.644	-12.995	-14.717	-12.283	-12.821	-13.273	-13.451	-13.066	-14.274	-11.877	-13.139
-11.12	-10.657	-11.321	-11.178	-10.31	-10.578	-10.527	-10.044	-10.192	-9.9703	-10.449	-10.621	-11.101	-11.631	-11.025	-11.957	-10.577	-10.745	-11.452	-10.511	-10.284	-10.515	-11.544	-10.607	-11.425	-10.413	-11.034	-10.869	-11.23	-9.9484	-11.797	-11.241	-10.943	-11.53	-10.808	-10.203	-10.698	-11.378	-11.042	-10.654	-10.667	-10.411	-11.273	-9.6424	-9.5245	-10.721	-11.592	-10.876	-12.374	-10.83
-9.8391	-9.3172	-9.3414	-9.4562	-8.4788	-8.4581	-8.7544	-9.2668	-7.7194	-9.555	-9.1191	-9.248	-8.6913	-9.6118	-10.047	-9.3699	-9.5193	-8.7552	-9.144	-7.7795	-9.2644	-9.1431	-9.2623	-9.3641	-8.446	-9.7436	-9.8862	-9.9396	-9.2866	-11.137	-9.3494	-8.8228	-9.4814	-9.2994	-8.5268	-8.5382	-8.4526	-8.9427	-9.4049	-8.1279	-8.8538	-8.3201	-9.0173	-8.4288	-8.8726	-9.6911	-10.913	-7.8227	-9.6817	-9.2567
-4.3647	-5.8529	-5.7036	-6.264	-4.7068	-5.2831	-4.6494	-5.1668	-4.1175	-4.3669	-5.6733	-5.2001	-5.3827	-6.4273	-4.774	-5.1995	-4.1983	-5.8661	-5.6879	-4.3431	-4.1956	-5.0961	-4.099	-4.4991	-5.3707	-4.8393	-4.9763	-4.0993	-5.2232	-5.3708	-3.5056	-4.3391	-5.0349	-5.871	-5.1075	-4.5249	-5.8122	-4.9713	-5.0115	-6.0165	-5.9565	-5.0527	-5.7275	-5.2457	-5.2627	-5.1441	-5.1007	-4.5145	-4.5141	-6.2362
-14.118	-14.176	-14.938	-15.011	-14.488	-14.171	-14.46	-13.466	-14.79	-13.874	-15.738	-15.494	-15.818	-13.87	-15.217	-14.789	-15.385	-14.89	-14.602	-14.289	-14.104	-13.112	-14.566	-15.594	-14.525	-14.063	-14.248	-15.096	-14.945	-14.519	-14.109	-13.768	-15.156	-14.951	-14.091	-14.747	-13.415	-15.717	-15.102	-15.485	-15.326	-14.883	-14.917	-15.35	-13.582	-14.915	-14.444	-15.646	-14.907	-14.177
-10.5	-10.497	-11.423	-10.742	-11.794	-12.559	-11.727	-11.761	-11.604	-11.609	-11.579	-11.409	-10.916	-11.417	-11.097	-12.536	-10.243	-11.488	-10.943	-12.48	-11.331	-11.158	-11.76	-11.546	-10.822	-10.611	-11.085	-10.187	-11.729	-11.703	-11.029	-11.927	-10.526	-11.299	-10.654	-11.189	-11.693	-11.315	-11.487	-10.097	-9.9239	-9.9465	-10.683	-11.005	-11.737	-12.404	-11.253	-11.001	-11.589	-11.681
-8.5407	-9.5248	-8.6255	-8.6815	-8.4228	-9.253	-9.4202	-9.056	-8.3985	-9.4577	-8.3735	-9.8111	-9.1541	-8.465	-9.3844	-9.6092	-8.8834	-8.4674	-8.3529	-8.8262	-9.6361	-9.3993	-8.9269	-9.7264	-9.196	-8.5506	-9.1027	-9.7795	-9.2471	-9.8853	-9.4816	-8.3559	-10.849	-9.568	-8.2489	-9.1039	-9.1338	-8.3391	-8.7972	-9.4339	-9.6666	-8.8947	-8.1456	-8.7168	-8.3103	-8.7099	-8.5742	-8.9642	-7.8537	-9.2265
-13.436	-13.075	-12.567	-14.077	-14.132	-13.736	-12.906	-13.405	-11.957	-12.854	-13.032	-13.742	-12.626	-13.958	-13.941	-14.142	-13.949	-13.166	-13.879	-13.279	-13.027	-12.718	-13.942	-12.807	-12.574	-13.393	-13.064	-13.188	-13.252	-12.654	-14.096	-13.928	-13.797	-13.646	-13.048	-12.082	-13.729	-13.022	-13.212	-13.561	-13.085	-12.233	-11.828	-13.419	-13.727	-12.473	-13.207	-13.52	-13.706	-14.723
-4.7697	-4.4922	-3.3196	-3.9534	-3.7295	-3.9207	-3.662	-4.2105	-4.3593	-2.8505	-3.3582	-3.8355	-3.8449	-4.2058	-2.8616	-3.8451	-3.4607	-3.7448	-3.0261	-3.7393	-3.18	-2.0859	-3.8411	-3.3533	-3.3641	-3.3108	-3.5851	-4.3365	-3.7939	-4.7975	-3.3968	-3.8696	-4.2068	-4.9729	-3.51	-4.312	-3.516	-4.2398	-5.1653	-3.5026	-4.3331	-3.2335	-3.9396	-2.1437	-2.8213	-4.1093	-5.4251	-4.2229	-4.2886	-3.4987
6.8807	5.589	6.1911	5.6041	6.1002	5.4792	5.4847	5.8132	5.1533	5.3514	5.0304	4.0539	6.5866	6.4365	5.15	4.8357	4.9645	5.9147	5.3015	5.488	6.0014	5.1758	6.5484	5.4987	5.7926	5.9722	4.779	6.5705	5.2165	5.4561	6.2374	5.5612	6.3091	6.2578	4.6133	5.5926	4.8114	5.8299	5.126	6.5431	4.8453	5.0242	5.2612	6.1428	6.5397	5.733	3.9168	4.7695	4.761	6.2349
-3.9957	-3.6094	-4.2519	-3.994	-4.8086	-4.5863	-4.0815	-4.161	-3.5578	-4.2869	-4.7255	-3.8042	-4.0131	-3.8681	-3.2149	-4.0743	-3.9286	-3.5876	-3.5689	-3.9729	-4.07	-3.9015	-3.9458	-3.7597	-3.7437	-5.1922	-3.9767	-4.6844	-4.8152	-4.5461	-4.0019	-3.1802	-3.8079	-3.7919	-4.021	-4.6241	-3.6959	-4.5128	-5.05	-4.3288	-4.2359	-3.2757	-4.3555	-5.2923	-5.1597	-3.6287	-3.8811	-4.0248	-3.8252	-4.7925
-0.66344	-2.751	-1.4982	-1.5505	-0.80316	-2.9235	-1.9279	-0.5431	-0.85778	-1.6978	-2.3161	-1.9588	-1.1931	-1.2878	-0.58877	-2.2094	-1.2284	-1.461	-2.2844	-0.85918	-1.9203	-1.4784	0.40002	-1.3165	-0.85455	-0.33021	-1.4205	-1.0874	-0.84975	-1.0063	-1.9014	-0.27976	-0.87381	-0.086919	-2.7626	-1.4251	-1.632	-1.4669	-1.284	-1.6485	-1.4124	-2.0292	-1.1675	-0.80593	-2.0532	-1.3676	-0.42262	-0.74766	-1.6655	-1.0022
-5.1793	-3.9198	-4.2672	-4.0527	-4.6849	-4.976	-4.1465	-4.5524	-4.3529	-4.8764	-4.1113	-4.3757	-4.5778	-4.2463	-4.1004	-4.7692	-4.9924	-4.6849	-4.9214	-5.0096	-4.8448	-3.5534	-4.2749	-4.1979	-3.8665	-6.0344	-4.3272	-4.4453	-4.9921	-4.5205	-5.3323	-3.6875	-4.8526	-4.4836	-3.4524	-4.502	-3.319	-3.5952	-3.5879	-4.1919	-3.9375	-6.2799	-5.0772	-3.6474	-5.6536	-5.5215	-3.8759	-4.6135	-5.431	-5.048
-3.8859	-4.2305	-4.068	-2.6829	-2.4014	-3.0085	-2.5372	-3.7053	-3.5637	-3.2986	-3.759	-2.2902	-3.3128	-3.2372	-3.1395	-3.3495	-4.5246	-2.9543	-3.6132	-3.3141	-3.3257	-2.4106	-3.3793	-2.7198	-3.5326	-3.4707	-3.8828	-4.2558	-1.1936	-2.5476	-3.3392	-3.7127	-2.9412	-3.3153	-3.9978	-3.4702	-2.5257	-2.739	-2.9585	-2.2932	-3.4393	-3.357	-2.707	-4.3363	-3.7083	-2.9086	-2.7336	-3.3542	-3.7141	-3.1215
-21.997	-20.694	-22.434	-20.944	-21.753	-22.438	-21.556	-21.961	-21.899	-23.103	-23.322	-21.434	-21.591	-22.314	-23.842	-22.351	-22.323	-22.731	-22.907	-22.087	-22.438	-21.913	-20.644	-22.149	-21.629	-21.956	-22.808	-22.832	-22.436	-22.028	-21.61	-22.285	-21.977	-22.579	-21.062	-22.08	-22.113	-21.474	-23.251	-22.719	-22.119	-22.781	-22.024	-22.497	-21.586	-22.785	-22.774	-22.246	-22.288	-22.328
2.7169	0.63896	1.9252	1.5104	1.4009	2.1929	1.9759	1.9663	1.6077	1.5439	3.1753	1.5013	0.98125	2.2151	2.7595	2.1485	2.716	2.7352	2.0909	0.045226	1.5783	1.3623	0.87459	2.0356	1.2298	1.6655	2.3041	1.4954	1.3718	1.3019	0.55249	1.0032	2.6825	0.82346	1.488	3.405	1.6997	2.2047	1.6311	2.0706	1.0897	2.1301	1.671	0.837	0.93068	1.3254	0.89621	1.1258	1.3634	0.61303
-11.366	-11.587	-12.61	-12.36	-11.1	-11.055	-11.696	-10.92	-11.751	-12.919	-10.764	-11.651	-12.246	-11.255	-9.4328	-12.31	-11.667	-11.301	-11.26	-11.471	-11.428	-11.693	-11.134	-11.223	-10.117	-11.106	-11.884	-9.6574	-12.488	-12.265	-11.354	-10.721	-10.869	-11.849	-11.59	-11.948	-12.104	-11.414	-10.856	-12.29	-11.765	-12.565	-11.668	-10.819	-11.675	-11.519	-12.113	-11.139	-10.343	-11.31
1.0012	0.84534	2.2271	1.1635	0.86996	1.2196	1.5861	0.23023	-0.1713	2.2778	1.2225	0.91655	0.71541	0.96063	1.0887	1.6452	1.4857	0.74079	0.97219	1.4329	0.70923	0.93143	2.0507	0.049107	0.080368	0.24861	1.0567	1.711	1.4604	1.2753	1.4335	1.3125	1.4379	0.80178	1.6451	2.7495	1.4332	0.83133	1.7922	1.4193	1.4912	1.2535	0.53232	2.1534	0.97914	1.3785	1.1645	2.6251	1.1256	1.7909
-0.13186	0.19275	-0.14266	-0.11444	-0.8695	0.072267	0.26638	0.023459	0.63062	-1.1384	-0.7727	0.8367	0.35881	-0.66869	0.74327	-0.83571	-0.52439	-0.6734	0.067398	0.62023	0.3458	-0.75799	0.5615	0.16285	0.7258	-0.83026	-0.56318	-0.11444	0.54022	0.17199	0.63059	-0.52812	1.1872	0.16953	-0.87905	1.0874	1.033	-1.9071	-0.17225	0.043544	1.1456	-0.81845	0.015024	-0.53067	-0.22657	1.0782	1.2699	0.66373	-0.73695	-0.14434
-1.1404	-1.1227	-2.2069	-2.2373	-1.2737	-1.5286	-1.8498	-1.6168	-0.42673	-1.2901	-1.479	-0.92987	-1.61	-0.90068	-2.2953	-2.1096	-0.49256	-1.5189	-1.3179	-0.83178	-1.7536	-1.441	-1.4072	-1.7559	-0.82638	-1.4392	-2.0623	-0.49706	-0.51694	-0.79165	-2.1197	-0.57879	-1.0208	-1.0203	-1.3395	-1.5387	-1.8205	-0.63293	-1.6342	-1.8137	-0.86335	-2.3284	-1.1102	-2.8268	-0.7316	-1.5246	-0.86401	-0.95731	-2.4631	-0.58742
-1.1239	-0.66467	-0.58593	-0.60614	-0.38257	-1.7374	-0.58034	-1.7509	-1.2345	-2.1618	-1.6502	-0.4466	-0.40759	-1.4222	-1.6135	-1.1644	-1.8469	-1.428	-0.49641	-0.54632	-1.486	-0.65284	-0.85817	0.40732	-1.6924	-1.0016	-1.9425	-0.44874	-0.8309	-1.1694	-0.84745	-0.925	-1.1145	-1.0732	-0.65948	-0.65948	-1.1231	-1.1171	-1.3806	-2.2485	-0.56494	-1.3458	-1.2197	-1.9321	-0.78633	-1.37	-2.3432	-0.065149	-0.9167	-1.5055
-3.6848	-3.4913	-3.9483	-3.456	-2.8903	-3.1275	-3.7575	-3.8683	-5.4207	-3.4948	-3.8496	-3.518	-3.902	-4.086	-5.052	-3.9701	-3.432	-3.2631	-3.4758	-3.574	-4.7165	-3.4595	-4.1161	-5.1247	-3.7568	-3.7807	-2.932	-3.455	-3.5728	-4.2479	-3.9409	-2.6237	-3.4823	-3.6395	-2.958	-4.0287	-4.4668	-3.3759	-3.9185	-2.9133	-4.9619	-2.9635	-4.5022	-3.624	-4.639	-3.8784	-5.0533	-3.643	-2.6104	-3.7623
-3.8193	-3.2239	-3.2887	-3.422	-2.9343	-3.1382	-2.8828	-3.1751	-3.9726	-3.4863	-3.899	-3.0045	-3.4967	-3.8398	-3.6755	-3.3803	-3.6409	-2.6382	-3.8592	-2.199	-3.1894	-3.9441	-3.4992	-2.8948	-2.8365	-2.4702	-3.8865	-2.7544	-3.5724	-4.7496	-3.8827	-3.1561	-3.8949	-3.5818	-2.4396	-2.676	-3.5997	-3.4898	-2.5065	-3.4675	-3.3941	-2.2472	-4.0887	-3.8576	-3.8091	-3.735	-3.7586	-2.3179	-4.5764	-3.9106
-9.2948	-9.1912	-8.0282	-7.5899	-9.4691	-8.335	-10.338	-8.3842	-9.7878	-9.2583	-8.8873	-8.7308	-8.5779	-9.5534	-7.8286	-8.8243	-10.294	-8.1626	-8.794	-9.9306	-9.4215	-9.2909	-7.9049	-8.0348	-8.2006	-9.9696	-10.282	-9.4547	-8.5868	-9.642	-9.1097	-8.42	-9.4107	-9.3877	-7.6689	-9.394	-8.6819	-9.0562	-8.6959	-8.2295	-8.7887	-10.306	-9.7063	-9.4935	-9.0327	-9.5106	-8.3839	-9.2633	-9.4049	-8.5344
-12.31	-13.115	-12.413	-12.05	-13.313	-12.366	-12.717	-13.882	-11.939	-12.423	-12.962	-12.833	-13.142	-12.53	-13.465	-12.543	-12.957	-12.13	-12.886	-13.385	-12.655	-13.11	-12.705	-13.487	-12.13	-12.828	-12.772	-12.659	-12.923	-11.871	-12.788	-11.756	-12.225	-12.569	-13.432	-12.984	-12.857	-12.214	-13.241	-13.193	-11.716	-14.426	-13.015	-12.773	-13.042	-14.041	-12.627	-13.088	-12.834	-12.142
7.9008	8.0189	8.6271	8.7848	7.9089	6.3461	6.9955	8.9082	7.2491	8.3165	7.5535	8.1795	7.3111	8.2999	7.9329	8.9381	7.3026	8.8503	7.9928	9.15	8.7058	6.8848	8.1352	7.565	7.9208	7.5606	7.6652	8.9469	6.8085	9.2723	7.9223	8.0019	8.0469	8.9513	7.8743	7.7322	8.1717	8.2498	7.1919	7.1465	8.129	9.0792	8.7518	7.286	8.684	8.1806	8.5501	7.712	8.7342	8.1008
0.78889	2.1192	2.2598	2.203	0.95157	2.2415	1.7863	1.8536	1.5182	-0.14828	0.77874	0.45363	2.051	0.90402	0.42814	1.908	1.6341	1.0003	1.3148	1.0936	2.0155	2.0036	2.1575	0.72601	1.6924	1.5183	1.983	2.1717	0.71557	1.3139	2.5166	2.1799	1.2361	0.5016	0.8971	0.97438	1.8542	1.6289	1.5238	-0.38539	0.1956	2.0434	0.36853	1.9225	1.4232	0.53131	2.1103	1.2851	1.5292	1.6135
-13.27	-12.937	-14.057	-13.766	-13.98	-12.899	-13.016	-12.798	-13.398	-12.982	-12.891	-13.259	-12.224	-13.464	-13.225	-14.452	-13.906	-13.088	-13.268	-13.119	-13.564	-14.659	-12.679	-12.553	-12.86	-13.775	-13.141	-12.791	-12.846	-11.948	-12.806	-12.077	-12.866	-13.948	-12.91	-12.476	-12.889	-13.464	-13.522	-13.212	-13.418	-11.074	-13.486	-13.393	-12.507	-13.764	-12.375	-13.01	-12.932	-13.246
-1.0739	-0.97932	-2.2025	-0.95125	-1.2982	-0.9512	-0.95118	-1.4714	-0.70478	-0.92416	-0.53025	0.008353	-0.36132	0.1209	-2.4151	-1.352	-1.2962	-1.0525	-1.6611	-1.48	-1.091	-2.0498	-1.356	-1.6476	-2.2447	-0.3328	-1.26	-1.6756	-0.61512	-0.67857	-1.147	-1.2518	-2.0936	-1.497	-0.29154	-2.0553	-1.6404	-1.1377	-0.64727	-1.5914	-1.5658	-1.9486	-0.77665	-1.785	-0.82167	-0.89677	-1.5125	-0.85056	-0.62674	0.26325
-2.8977	-2.3813	-1.5475	-2.1334	-2.6273	-2.4478	-1.7742	-2.7415	-1.8341	-0.83651	-1.876	-2.318	-2.2475	-2.026	-3.9333	-2.2618	-2.613	-2.2756	-3.0076	-2.9095	-3.0073	-2.323	-2.9489	-2.9018	-2.1861	-3.4677	-2.6661	-2.7622	-3.3778	-2.7851	-2.6887	-3.303	-2.5045	-3.3674	-2.4819	-2.7725	-2.97	-1.4828	-2.0159	-3.4339	-2.4799	-1.6732	-2.1237	-1.6787	-3.4317	-2.8496	-1.8896	-2.5382	-4.6254	-2.4286
-10.635	-10.78	-9.5646	-10.156	-11.317	-10.747	-11.58	-10.458	-10.686	-11.069	-10.939	-9.7496	-12.023	-10.532	-11.319	-10.433	-11.758	-11.51	-9.9717	-10.606	-10.806	-11.237	-12.412	-10.897	-10.823	-10.142	-11.063	-11.736	-10.879	-10.291	-10.687	-10.347	-11.074	-11.175	-11.778	-10.912	-10.27	-10.87	-10.566	-11.04	-11.243	-10.556	-10.257	-10.185	-10.395	-10.274	-10.974	-11.157	-11.263	-11.569
-1.2144	-1.0133	-1.3569	-1.9588	-0.80832	-2.4782	-0.38622	-1.3552	-1.7406	-1.2166	-1.2196	-1.178	-0.67725	-1.3403	-1.1896	-1.0868	-0.77269	-1.585	-1.9986	-2.6957	-0.010226	-2.0031	-1.0358	-1.6892	-2.1464	0.012931	-1.132	-0.067621	-1.2517	-1.3428	-0.37296	-0.68201	-1.2942	-1.9058	0.15505	-1.4168	-1.4323	-1.8414	-0.68368	-1.4189	-2.0624	-0.73458	-1.4501	-0.52807	-1.4468	-1.2585	-1.2388	-1.198	-0.63871	-0.011682
-11.594	-10.81	-11.282	-9.4781	-10.305	-10.527	-10.816	-11.644	-10.116	-10.899	-10.445	-10.03	-11.683	-11.327	-10.645	-10.915	-10.265	-10.744	-10.258	-11.191	-9.7279	-10.109	-11.062	-10.706	-11.22	-11.346	-11.57	-10.906	-10.716	-11.827	-9.6626	-11.405	-10.675	-9.9248	-11.394	-10.935	-11.05	-11.115	-11.395	-11.445	-11.415	-11.754	-11.282	-11.19	-10.538	-10.783	-9.9605	-10.218	-10.588	-11.233
-6.4265	-7.2338	-8.1177	-8.4055	-8.1196	-7.4855	-8.3082	-7.6831	-6.8248	-6.5387	-7.0292	-8.1671	-7.717	-7.3352	-8.0953	-7.0565	-6.7004	-7.6887	-7.1486	-8.3807	-7.8225	-7.6461	-7.809	-7.454	-8.5724	-7.7701	-8.0524	-6.7101	-7.3788	-7.2861	-7.6328	-8.0348	-8.1983	-7.8862	-7.5427	-8.507	-9.1637	-7.1626	-8.0531	-7.3993	-7.6476	-7.6764	-8.0833	-8.6164	-7.6189	-7.8369	-7.0257	-8.3732	-6.7257	-7.4232
-9.7849	-9.4275	-9.1817	-9.0898	-9.3411	-9.4856	-8.5891	-8.1989	-9.6306	-9.204	-10.282	-9.1312	-9.47	-9.1038	-9.6079	-8.9352	-9.192	-9.4947	-8.2722	-9.565	-8.2666	-7.5005	-8.7349	-10.388	-8.9269	-8.6956	-9.3478	-8.0324	-8.9881	-9.2196	-9.2258	-8.351	-9.4255	-7.9255	-9.0245	-9.098	-9.1273	-8.3708	-8.5899	-8.698	-9.129	-9.3247	-7.8409	-9.3277	-9.0969	-7.9296	-8.9778	-9.3378	-8.6333	-9.6579
-10.457	-8.9208	-11.211	-11.395	-10.406	-9.7541	-10.975	-11.026	-10.783	-11.121	-11.069	-9.7295	-11.426	-10.984	-11.489	-10.312	-11.352	-10.398	-10.723	-10.422	-11.606	-10.441	-11.322	-10.463	-11.205	-10.76	-10.879	-9.9419	-9.7473	-9.8393	-11.095	-10.99	-10.918	-9.9094	-12.085	-11.438	-10.719	-11.022	-11.19	-10.194	-10.734	-10.855	-9.904	-11.869	-11.239	-11.112	-11.482	-10.607	-11.834	-10.248
-4.4088	-3.9057	-3.6635	-4.7898	-4.1732	-5.2245	-4.7842	-3.3816	-3.936	-4.6965	-4.766	-3.4793	-3.7998	-4.936	-4.1395	-4.396	-4.3193	-4.4438	-4.0218	-3.9423	-4.953	-5.0776	-4.6717	-4.5122	-3.9952	-3.7965	-4.759	-3.595	-4.2886	-3.9028	-4.9004	-3.6315	-4.4764	-3.3625	-3.6709	-3.764	-3.6448	-3.6624	-4.956	-3.2096	-3.8778	-4.1278	-4.9172	-4.0058	-5.3924	-3.9334	-3.6459	-4.524	-4.1098	-3.7133
-0.54076	-0.23826	0.68724	-1.0708	-0.14763	0.17504	-1.3128	0.6045	0.29979	-1.5122	-0.13369	0.13301	0.10153	-0.89984	-0.1224	-0.36057	-1.0404	-0.056303	-1.3275	-1.1678	0.20326	-0.61393	-1.1429	-0.41437	0.085891	0.40086	1.3663	-0.69899	1.1344	-0.88842	-1.1954	0.29817	-0.35759	-0.35289	-0.62588	-0.31189	-0.65937	-0.28918	-0.44081	-1.2242	-0.83537	0.052216	-0.32028	0.91087	0.44809	-0.50796	-0.44641	0.036651	-0.92592	0.01004
-2.7726	-2.3263	-2.9605	-1.8712	-1.9845	-2.8155	-3.6142	-3.5785	-3.1365	-2.4719	-3.0062	-3.2067	-2.1696	-0.83465	-3.9648	-1.7186	-1.9148	-3.2584	-2.98	-2.2141	-1.799	-3.3863	-0.46833	-2.9045	-2.3642	-2.4018	-2.1652	-1.2263	-2.7833	-2.5849	-2.5056	-2.8395	-2.9124	-2.3994	-3.8685	-1.9124	-1.8515	-2.4351	-2.4968	-4.0046	-2.42	-3.1336	-3.0981	-2.7039	-1.0577	-2.7655	-3.0794	-2.4701	-1.5892	-1.9966
-10.978	-10.751	-11.009	-10.367	-11.154	-9.951	-10.146	-10.538	-10.262	-10.7	-9.7663	-10.131	-10.296	-11.058	-10.103	-10.692	-11.911	-9.8134	-11.116	-10.929	-11.618	-9.7398	-10.545	-10.466	-10.231	-11.158	-10.859	-10.157	-11.15	-10.205	-10.893	-11.228	-9.7957	-10.805	-11.134	-10.816	-11.418	-11.409	-11.097	-10.188	-10.418	-10.178	-10.688	-11.04	-11.489	-10.817	-10.283	-10.313	-9.5394	-10.752
0.55256	1.5536	3.4199	0.68078	2.3178	0.76269	1.6183	1.9766	2.2008	2.0938	1.9539	1.7422	0.8249	1.82	2.2363	0.96589	0.48038	1.5276	0.96727	2.3613	2.1556	2.0713	1.6471	1.6958	1.8849	1.6565	1.7172	1.7904	1.8276	1.1091	1.7761	2.5443	1.7477	2.2735	2.9457	1.9195	2.5457	1.1961	0.93375	1.7661	1.7916	0.17433	1.8175	0.52218	1.6109	1.7005	1.4699	1.148	2.1076	2.3275
1.2215	-0.47617	-1.0386	0.080973	0.23979	-0.79765	-0.06574	-0.30439	-0.35948	-0.55532	0.86778	-0.54676	0.81393	-0.24795	0.26774	-0.41742	0.95056	1.3163	0.4055	-0.1525	-0.24687	0.3998	0.43274	-0.53156	-0.56383	0.61538	-0.0074259	-0.60179	0.90276	0.043291	-0.33695	-0.9935	0.8268	0.16988	0.19743	-0.84201	1.0195	-0.17569	0.20881	0.45765	0.063808	-0.31791	0.17296	0.011645	0.075403	-0.10505	-1.6482	0.24179	-0.46313	-0.29385
-11.452	-10.322	-12.667	-11.374	-12.307	-11.379	-12.121	-11.11	-11.973	-12.072	-12.322	-11.726	-12.038	-11.245	-11.994	-11.745	-9.9621	-11.639	-11.917	-11.284	-11.413	-11.504	-11.323	-12.717	-11.784	-11.197	-11.858	-11.08	-11.989	-11.656	-11.305	-10.455	-11.272	-12.144	-10.721	-11.961	-10.462	-12.378	-11.521	-12.019	-11.338	-11.152	-11.799	-10.739	-12.356	-12.047	-12.347	-11.105	-10.06	-10.572
2.0539	0.77041	0.92913	1.8588	1.4468	1.7555	0.71283	1.7444	1.6457	1.7535	2.3849	1.0394	0.88634	1.987	1.6524	1.531	0.46885	1.5119	1.9939	0.99145	1.9421	2.1775	1.3552	1.0057	2.1838	1.4024	1.9677	1.4892	1.7386	1.7162	1.4603	2.1251	1.0954	1.5436	1.495	0.9414	1.9511	1.9794	1.4066	2.4682	2.9885	2.1461	0.78133	2.4177	0.76217	1.5995	2.6401	1.5474	2.612	1.3647
0.56792	0.072391	1.09	1.6582	0.96265	-0.3879	0.44205	0.45415	0.19363	0.0026812	0.44114	0.55223	-0.4293	0.18314	0.0025564	0.71999	-0.40779	0.048557	0.80638	0.16838	1.8392	-0.22418	0.48494	-0.56295	0.78367	0.4896	0.38992	0.54376	1.1955	-0.015756	-0.36361	0.86477	-0.36854	0.012184	0.7083	0.56881	-1.0642	0.37576	1.1934	0.052379	1.5156	0.71748	0.35083	1.6655	-0.29664	-0.3236	1.3191	0.32378	0.37972	-0.65191
-12.26	-11.958	-10.835	-11.148	-12.013	-11.38	-11.336	-11.756	-10.974	-10.99	-11.311	-11.249	-11.387	-11.646	-10.367	-11.459	-10.18	-11.474	-12.171	-10.999	-11.465	-11.751	-11.471	-10.735	-11.096	-10.701	-12.079	-11.597	-11.181	-11.14	-11.303	-11.294	-11.386	-11.016	-12.572	-11.598	-10.583	-12.162	-10.673	-11.745	-10.981	-10.09	-11.664	-11.74	-10.881	-10.71	-11.9	-12.399	-11.695	-11.504
-11.908	-12.541	-13.361	-13.85	-13.071	-13.341	-13.153	-13.397	-12.92	-12.172	-12.656	-12.892	-12.778	-12.552	-12.439	-11.535	-12.746	-11.411	-12.015	-13.29	-12.719	-14.256	-12.682	-13.199	-12.468	-13.487	-12.683	-13.327	-12.255	-13.304	-13.139	-13.153	-12.65	-11.875	-12.137	-13.645	-12.547	-12.248	-12.778	-13.152	-12.406	-14.451	-12.252	-13.254	-12.06	-13.733	-12.997	-11.336	-12.714	-13.204
5.1466	4.8016	4.713	3.5631	4.0978	3.6311	3.4428	3.8647	5.2002	4.7967	4.2735	3.3623	4.2038	4.0285	4.0799	3.5819	5.2705	4.7934	4.3355	4.5845	5.0729	4.4214	3.3876	4.3779	5.7391	4.1239	4.4944	3.5879	4.6051	4.5481	3.169	4.1408	3.4091	4.1522	3.5469	5.1395	4.0437	5.1582	5.0367	4.5609	6.0098	4.7466	3.5498	4.6924	3.1661	4.8536	4.995	4.7479	5.1194	3.9104
-22.035	-20.968	-21.456	-21.014	-20.753	-19.091	-20.649	-19.49	-22.373	-21.327	-21.675	-21.959	-21.697	-20.775	-21.76	-20.39	-21.318	-20.454	-21.095	-19.338	-21.295	-21.214	-20.863	-20.656	-20.276	-20.102	-20.736	-21.027	-21.383	-21.627	-20.878	-21.11	-21.313	-21.015	-19.783	-20.658	-20.965	-21.325	-21.731	-21.045	-19.97	-19.271	-21.671	-20.818	-20.927	-20.952	-20.714	-20.696	-20.473	-19.914
-5.3575	-5.5793	-6.7437	-6.0688	-4.5774	-4.7403	-5.9355	-5.4696	-6.1191	-5.6112	-6.1885	-4.7699	-6.0127	-6.1254	-6.1339	-5.9122	-4.7096	-4.7326	-5.7068	-6.0849	-5.3843	-4.6914	-6.0497	-5.169	-5.0044	-5.3606	-5.2565	-5.066	-5.6671	-4.6334	-5.5069	-6.1507	-5.704	-5.2764	-5.1242	-4.9579	-6.1924	-4.9741	-5.6309	-4.5012	-5.6353	-5.0238	-4.8607	-5.5234	-4.6877	-6.2241	-6.3581	-5.87	-5.2448	-5.9796
-11.401	-11.498	-11.569	-10.795	-11.765	-11.426	-11.486	-10.98	-11.826	-11.429	-11.297	-10.646	-10.065	-11.775	-10.935	-12.516	-11.488	-12.67	-11.035	-10.808	-11.169	-10.502	-12.248	-11.568	-11.109	-12.362	-11.843	-11.291	-10.365	-11.573	-11.641	-10.125	-11.331	-11.317	-12.296	-11.422	-10.737	-11.807	-11.635	-12.21	-11.271	-11.445	-11.355	-11.834	-11.584	-12.306	-12.046	-12.12	-13.095	-11.213
4.6983	4.201	4.6663	6.2335	6.0308	5.6045	5.4918	6.1185	5.0326	5.715	3.034	4.3493	4.4652	4.9895	6.1404	5.4916	5.3734	4.0962	5.0613	4.762	4.3537	5.2769	4.7826	4.5278	4.6807	5.5018	3.9684	5.3149	5.1775	5.9644	5.1076	4.9399	5.1973	5.5487	5.0436	5.2994	5.5118	4.5346	5.2831	6.078	4.759	5.6159	5.4939	5.2298	5.2778	4.6112	4.8009	5.0338	5.3674	5.3064
-6.5347	-5.7239	-5.4247	-6.5153	-4.2573	-6.396	-6.2238	-5.7816	-6.3195	-5.3649	-6.6113	-5.0626	-5.9057	-4.9534	-5.6049	-6.4248	-5.109	-4.1783	-5.395	-5.9831	-5.5287	-5.8172	-6.417	-5.5071	-5.9855	-5.7175	-5.5386	-4.4832	-4.8962	-5.8111	-5.1028	-6.4131	-5.6003	-4.7293	-5.6001	-6.7115	-5.9976	-5.8471	-4.035	-6.2175	-5.0507	-4.6199	-5.4276	-5.5879	-6.4344	-6.2438	-5.8984	-4.3401	-5.6016	-4.3329
7.4078	7.4282	7.614	6.6688	7.4099	7.8406	7.5383	8.3217	7.8488	8.8545	6.9908	7.9361	8.1173	7.1529	8.0635	7.3367	7.0382	8.7417	7.3911	6.6948	7.7456	8.3668	9.5022	7.932	8.347	7.7631	9.2606	8.0842	8.4319	8.4999	8.4651	6.8813	8.2872	8.0844	8.1193	6.8105	7.9902	8.3895	8.7201	8.6583	7.6816	9.3289	7.4656	8.3023	8.3454	8.3006	7.8168	8.2051	8.2672	7.4738
-5.5707	-5.775	-5.6798	-6.3403	-5.81	-6.2949	-5.7133	-4.8118	-5.9764	-5.7146	-5.7529	-5.3258	-6.5055	-4.6827	-5.4439	-6.3315	-5.6261	-5.8535	-4.2849	-5.1926	-5.3836	-5.2059	-4.7875	-5.8083	-5.6661	-5.2039	-6.0095	-5.7601	-5.1897	-4.858	-4.6359	-6.2154	-5.0977	-5.4229	-6.1447	-6.2195	-5.033	-6.6616	-5.3499	-5.6798	-5.2673	-5.636	-5.8977	-5.5906	-5.2019	-5.6983	-7.1416	-5.428	-5.8872	-5.2488
-1.6653	-1.2015	-2.266	-3.2767	-2.4857	-1.8579	-1.7732	-2.1015	-3.3976	-2.6422	-2.8351	-2.4073	-3.0107	-2.7807	-3.813	-1.8341	-2.9043	-2.665	-2.6932	-2.8711	-3.4137	-2.3892	-2.5661	-2.1883	-3.7789	-1.9652	-2.6276	-1.8304	-2.8573	-3.14	-2.6649	-3.0812	-3.3842	-2.584	-2.7037	-2.724	-2.641	-2.6191	-3.2623	-2.9714	-2.1102	-2.7648	-2.6582	-3.0689	-2.8891	-1.3385	-3.1595	-2.0216	-1.8798	-2.3099
6.0668	5.5279	4.5074	5.4168	5.5238	5.5332	4.8277	5.5499	6.3213	4.7663	5.1502	5.7976	5.4509	6.0421	4.3887	5.918	4.4575	6.2008	5.513	5.6413	5.3485	5.6186	6.465	4.9524	7.1851	6.2344	6.1442	6.4051	6.1122	5.0917	5.7273	6.1427	6.8797	5.4958	4.9981	7.3524	6.1049	5.4769	5.9192	5.5757	5.5044	4.025	5.9142	5.1046	6.723	4.8503	6.3656	6.3671	5.2794	6.8499
-12.645	-12.596	-12.763	-12.632	-13.245	-12.732	-12.525	-11.917	-12.384	-12.592	-13.889	-13.944	-12.393	-12.978	-13.043	-12.193	-12.6	-13.736	-14.016	-14.078	-12.622	-13.394	-12.901	-12.257	-13.062	-13.511	-12.915	-13.075	-12.021	-12.528	-12.618	-12.773	-12.5	-11.989	-12.386	-12.534	-13.203	-13.22	-13.858	-13.627	-12.794	-12.918	-13.581	-15.115	-13.122	-12.668	-12.153	-12.931	-12.904	-13
-20.846	-20.686	-20.655	-20.799	-20.108	-21.844	-21.117	-21.042	-19.918	-21.303	-19.601	-20.684	-21.035	-20.726	-19.965	-20.611	-20.965	-20.664	-22.028	-21.417	-22.51	-21.755	-20.119	-20.409	-21.176	-22.026	-20.463	-21.755	-20.5	-20.908	-22.048	-20.316	-20.083	-21.48	-21.603	-21.468	-22.228	-21.057	-20.009	-20.408	-22.308	-21.627	-20.577	-21.206	-21.254	-21.484	-20.838	-22.043	-21.399	-20.013
-22.667	-21.633	-21.764	-21.42	-22.877	-22.552	-23.056	-22.238	-22.06	-22.485	-21.912	-21.896	-22.538	-23.393	-22.011	-22.179	-22.333	-23.333	-22.514	-20.729	-22.208	-22.95	-22.646	-22.249	-21.731	-23.347	-23.228	-21.215	-21.442	-21.947	-21.28	-22.787	-22.466	-21.18	-23.109	-21.58	-22.148	-22.015	-21.426	-22.77	-21.964	-21.747	-21.564	-23.072	-21.954	-22.893	-22.089	-22.531	-21.953	-21.156
-9.7161	-11.318	-9.7599	-10.71	-10.877	-10.95	-10.241	-10.801	-11.186	-10.447	-10.599	-11.499	-11.444	-10.768	-10.203	-11.364	-10.357	-10.912	-10.549	-11.181	-11.221	-10.811	-9.7686	-10.618	-10.586	-11.12	-9.5406	-10.529	-11.689	-10.45	-11.211	-10.178	-11.437	-11.1	-11.347	-10.157	-11.321	-10.008	-11.66	-11.222	-11.871	-11.173	-10.166	-10.589	-11.076	-11.148	-11.219	-10.674	-10.569	-11.541
-0.7639	0.29814	-0.14183	0.026148	-1.4572	-0.65602	-0.89675	0.26915	0.45127	0.15652	-0.67695	0.075251	-0.9947	-0.096916	0.39309	-0.30038	-1.4711	0.50517	-0.95077	-0.3849	0.72404	-0.43844	-0.46941	-1.3054	-0.30256	-0.76059	-0.041154	-0.60072	-0.31506	0.064936	0.75236	-0.16381	0.10382	-0.57417	-0.27975	-0.30698	-0.33556	-0.722	1.0457	-0.91837	0.64845	0.43014	0.031157	-0.44471	-0.77899	-0.20447	0.72665	-0.87833	-0.38084	-0.25918
-0.24577	-0.67422	-1.2535	0.52808	-0.98855	1.0609	-1.4636	-0.13527	-0.11429	-0.00084181	-0.42071	-0.46656	1.1835	-0.91174	0.41972	-0.64182	-0.035782	1.7748	-1.1036	-0.39728	-0.28676	-0.047349	-1.012	1.1225	0.52618	0.11248	0.41503	-0.24779	1.1974	0.15725	-1.0187	-0.53454	0.14908	-0.2447	0.0082346	-0.5465	-0.79719	0.47039	-0.62976	0.62405	0.77711	-0.88778	0.63573	0.52331	-0.79547	0.60038	0.27064	0.17672	-0.076018	-0.088138
-3.7372	-3.7097	-5.6402	-4.415	-4.4421	-4.2876	-3.911	-3.8056	-4.5349	-3.7621	-3.5223	-5.2727	-4.1968	-4.3128	-4.1232	-4.5911	-4.1595	-2.8765	-4.2146	-3.4928	-3.7258	-5.1275	-3.2507	-3.0746	-4.8589	-4.1533	-4.1967	-3.9825	-5.4335	-3.4555	-4.133	-4.0016	-4.0765	-3.8321	-4.7463	-4.5335	-4.5919	-3.6703	-5.2265	-4.0323	-3.5938	-4.1128	-4.7402	-3.774	-3.7968	-4.7015	-4.4014	-3.5465	-4.2617	-3.885
-3.6352	-5.1766	-3.3827	-3.6747	-3.4264	-3.1203	-3.7974	-2.3115	-3.7868	-3.3628	-3.2838	-2.9467	-3.3829	-3.3486	-4.9657	-4.243	-3.8808	-3.5353	-3.2939	-4.4182	-2.9791	-3.6245	-2.7564	-2.2198	-3.3988	-3.9458	-3.5739	-3.481	-3.1965	-3.958	-4.6016	-2.9676	-3.6788	-3.467	-2.891	-4.0278	-3.7439	-3.6413	-4.3307	-4.3699	-3.7113	-3.7463	-3.6849	-2.2588	-3.8097	-4.0015	-3.9151	-4.8274	-5.3356	-4.2526
1.089	-0.23896	0.70473	-0.34257	0.36721	0.81246	-0.039998	-0.14515	1.0248	0.61037	-0.0041649	-0.74229	0.63171	0.46948	-0.36977	-0.40593	0.58563	-0.0521	-0.16741	0.91583	-0.1734	0.3475	0.38444	0.19182	-0.26778	0.83581	-0.17585	0.54485	-0.28963	0.54498	0.22982	-1.2048	-0.51391	0.33914	1.2097	1.2244	-0.1506	0.78775	0.20854	0.60176	0.35281	0.28438	0.40111	1.0242	-0.43754	-0.24014	0.02544	-0.72488	-0.29934	-0.13598
0.14142	1.1001	-0.64573	1.6597	0.35659	0.33475	-0.94845	0.40802	0.55191	-0.21394	0.82179	0.19969	0.091087	-0.23294	0.65493	-0.96129	0.92309	-0.55739	1.16	1.9202	-0.62229	-0.58564	-0.33219	0.69362	0.29029	0.68632	0.45633	0.45447	0.29927	0.65518	1.2222	0.31483	1.1354	-0.21904	-0.076835	-0.28432	0.85325	-0.63222	0.90222	0.41107	0.84418	-0.67357	-0.75261	-0.2501	0.1463	0.33876	-0.56395	0.75556	0.43096	0.81648
-11.903	-12.006	-12.186	-12.098	-11.723	-11.544	-12.47	-12.547	-11.726	-10.488	-11.07	-12.818	-10.963	-11.587	-11.529	-13.085	-13.072	-12.254	-11.519	-12.001	-11.501	-11.692	-11.775	-12.058	-11.754	-11.59	-12.334	-11.467	-11.708	-11.381	-11.997	-11.718	-12.492	-11.897	-11.145	-11.213	-11.587	-11.047	-10.363	-12.052	-11.82	-12.164	-11.739	-13.017	-12.195	-11.724	-11.552	-11.876	-12.277	-12.568
-11.722	-11.074	-12.14	-11.337	-11.881	-11.061	-13.009	-9.9362	-10.977	-11.887	-11.612	-11.01	-12.209	-11.768	-12.32	-12.041	-10.747	-11.423	-11.573	-10.638	-11.897	-11.151	-9.9741	-11.063	-11.65	-11.226	-11.781	-11.898	-11.807	-12.84	-11.744	-11.083	-11.199	-12.105	-11.777	-11.728	-10.993	-12.403	-11.418	-11.851	-11.5	-10.614	-12.769	-11.051	-11.328	-11.313	-11.636	-12.35	-11.44	-11.944
1.1373	1.4385	1.5683	2.1045	1.1997	0.09786	1.4941	1.2082	0.49621	1.3667	1.0809	0.90726	2.0713	0.14141	0.15642	0.92561	2.4594	0.44962	1.2258	1.0301	1.0972	1.7092	0.56821	2.8306	1.0079	1.2339	1.1982	1.973	1.634	0.99455	3.3519	1.2235	1.4728	0.41049	1.0807	1.4682	1.1501	1.4676	1.3366	-0.24565	0.86028	1.5086	-0.17653	1.3579	0.60891	2.0183	1.0299	0.47745	0.059684	1.7078
-12.876	-14.036	-12.876	-13.89	-12.653	-13.419	-13.633	-13.369	-12.841	-12.107	-14.103	-12.28	-12.165	-12.843	-13.666	-12.781	-12.156	-13.505	-13.53	-12.672	-13.216	-12.513	-12.717	-12.639	-12.27	-12.373	-14.037	-11.855	-13.107	-12.794	-12.371	-13.463	-13.457	-13.627	-11.274	-12.172	-12.937	-13.329	-13.248	-13.208	-12.592	-12.752	-12.649	-12.307	-12.602	-13.394	-11.669	-12.616	-12.071	-12.202
0.093254	0.36538	0.55571	1.4605	0.62397	0.37092	1.1872	-0.66704	0.73733	-0.73838	-0.38304	-0.16617	-0.15225	0.72869	-0.13465	0.17803	0.3185	0.1008	0.27235	-0.56879	0.30103	0.50363	0.42625	1.5903	1.0636	0.16319	0.56647	0.78627	-0.053061	1.4452	0.32498	0.79633	0.44803	1.1983	-0.098312	1.1534	-0.1381	0.40925	1.3841	0.52831	0.66737	0.76446	-0.15636	-0.81829	0.41471	1.5353	0.29136	1.0888	0.84174	-0.25581
-2.997	-2.4874	-2.0561	-1.7991	-2.3396	-2.5636	-1.532	-2.8187	-1.5777	-2.4513	-1.8102	-3.0204	-3.548	-1.9275	-3.2843	-2.6271	-2.921	-2.6734	-1.7354	-1.522	-1.4042	-3.6055	-2.7858	-0.74863	-1.9813	-1.6355	-4.0984	-3.1014	-2.1367	-2.757	-2.1043	-2.3037	-1.48	-2.2966	-2.8513	-1.791	-1.0212	-2.3423	-2.6022	-3.2184	-2.6607	-2.0919	-3.1529	-2.9326	-2.115	-0.99859	-2.8372	-2.3009	-1.1016	-2.4823
-13.409	-14.662	-14.204	-14.06	-12.815	-13.878	-13.986	-13.132	-14.226	-13.399	-13.558	-13.086	-13.977	-14.013	-14.782	-13.697	-13.883	-14.993	-15.245	-13.672	-13.781	-13.609	-15.249	-13.325	-13.628	-12.955	-14.188	-14.836	-13.795	-13.808	-13.599	-13.915	-13.521	-13.329	-13.245	-14.171	-13.83	-14.404	-14.432	-13.09	-13.755	-13.873	-13.908	-13.723	-14.76	-12.967	-14.038	-13.426	-13.739	-14.329
-2.8883	-2.9416	-1.3435	-2.0701	-1.7038	-2.9597	-2.5573	-2.7201	-2.217	-2.1513	-3.0878	-3.0851	-3.0752	-3.8914	-2.4145	-2.3239	-2.1046	-3.8601	-2.7801	-2.1464	-3.2731	-2.9661	-3.4752	-2.4354	-3.6889	-2.0426	-2.1389	-2.0309	-1.7877	-2.6026	-3.1618	-2.6516	-2.7622	-1.9959	-2.191	-2.2206	-1.6435	-3.4602	-2.4648	-3.4465	-1.6283	-2.6858	-1.9733	-1.7978	-2.6244	-2.7373	-2.9956	-2.6452	-2.4237	-1.9485
0.54137	-0.32798	0.19225	1.0456	-1.2054	-0.57335	-0.97941	0.8145	0.50545	1.051	-0.13764	1.2221	-0.3664	0.71907	0.60068	-1.6598	-0.17414	-0.096534	-0.045441	-0.36172	-0.2796	-0.44718	0.45041	0.38254	-0.39994	0.11787	0.40302	0.38511	0.33942	-0.1275	0.062396	0.053328	0.49434	0.46479	0.22816	0.9987	-0.24832	0.69098	0.86669	-0.278	-1.3703	-0.8713	0.033799	0.027835	0.25336	0.34093	-0.010106	-0.49707	-0.62539	0.59629
-13.557	-12.731	-13.233	-11.794	-14.388	-14.219	-12.24	-13.159	-13.728	-13.367	-13.362	-12.388	-13.045	-12.065	-13.092	-13.279	-13.757	-12.312	-13.051	-12.574	-11.873	-12.894	-11.875	-13.005	-12.968	-12.743	-12.582	-12.961	-12.808	-13.275	-12.801	-12.794	-13.166	-14.025	-12.974	-12.296	-13.98	-13.077	-13.157	-13.006	-13.353	-11.663	-12.612	-12.692	-12.83	-13.358	-13.424	-14.239	-12.762	-13.972
-12.834	-11.886	-13.641	-12.862	-12.987	-12.52	-12.213	-12.933	-12.64	-12.365	-12.579	-12.256	-12.14	-12.997	-13.106	-12.494	-13.783	-12.427	-14.249	-13.395	-11.797	-12.171	-13.25	-13.201	-12.272	-13.538	-11.265	-12.052	-13.512	-13.003	-12.312	-12.555	-13.824	-12.863	-11.74	-13.769	-13.451	-13.182	-13.29	-12.763	-12.479	-13.54	-13.288	-12.321	-11.995	-13.029	-12.469	-13.063	-12.509	-13.23
7.97	5.9044	6.1041	6.0459	6.7116	7.0535	6.9002	6.7574	7.1692	6.5322	6.8863	6.4607	6.3892	7.6702	7.0085	6.282	7.1512	6.4741	6.3544	6.6898	6.5751	7.4454	7.8352	7.2508	7.891	6.7955	6.8939	6.8053	6.7399	6.895	7.6018	7.8482	6.5153	6.7609	6.2054	6.1767	6.2423	7.1037	7.3543	6.4069	6.9592	7.146	6.2367	6.8959	6.3803	6.6052	6.5714	6.3865	5.9366	6.6476
0.32397	-1.8293	-1.1879	-0.21124	-1.8279	-0.34274	-1.121	-1.5064	-0.46589	-0.71896	-1.2157	-0.56638	-2.3882	-1.2109	-0.4426	-0.044279	0.52132	-0.73982	-0.54274	-1.6506	-1.0401	-1.3793	-1.5864	-1.2097	-1.247	-1.4008	-1.109	-1.1684	-0.84047	-0.8478	-0.3511	-0.88483	-1.6518	-0.41291	-0.88681	0.018348	-0.81825	-0.82197	-1.1167	-1.0791	-1.4502	-0.82433	0.81095	-0.87967	-0.75238	-1.0849	-0.68683	-0.17177	-1.4164	-1.3162
-14.102	-14.697	-14.582	-13.043	-14.977	-14.889	-13.526	-14.614	-12.998	-13.835	-14.341	-13.106	-13.271	-13.809	-13.907	-13.333	-14.528	-13.097	-14.339	-13.143	-13.842	-15.06	-14.072	-14.155	-12.668	-14.023	-14.891	-14.528	-14.723	-14.136	-12.973	-14.386	-13.481	-14.153	-13.371	-14.051	-13.998	-14.356	-13.949	-13.481	-13.566	-13.02	-14.598	-14.495	-13.876	-13.993	-13.147	-13.036	-14.165	-13.754
-12.458	-13.045	-13.625	-13.524	-13.318	-11.824	-12.407	-13.808	-12.809	-13.613	-13.935	-12.144	-13.033	-12.341	-13.639	-13.295	-13.054	-12.92	-12.683	-13.253	-13.443	-12.373	-13.623	-14.229	-12.213	-12.789	-12.926	-13.783	-13.569	-12.078	-13.7	-13.637	-12.754	-12.501	-14.818	-12.646	-13.61	-13.457	-13.343	-13.556	-12.891	-13.554	-13.602	-13.906	-13.723	-13.193	-14.441	-13.947	-14.104	-12.721
-20.929	-22.162	-22.122	-23.176	-21.511	-22.21	-22.36	-22.286	-24.194	-22.861	-22.57	-21.092	-21.809	-22.246	-22.888	-21.628	-22.127	-21.52	-22.098	-22.216	-23.293	-22.106	-22.917	-21.998	-21.788	-22.689	-23.048	-22.788	-21.293	-23.803	-22.036	-21.675	-22.462	-21.581	-22.641	-22.579	-22.274	-22.511	-22.546	-22.188	-22.85	-22.247	-22.974	-21.23	-22.125	-21.224	-22.006	-22.574	-22.07	-22.618
0.23507	-0.055863	0.64978	-0.53156	-0.2698	1.2022	1.3692	0.064866	0.70281	0.0076292	-0.26055	-0.82909	-1.0647	-0.15579	-0.64526	0.38692	-0.33804	-0.04923	-0.74745	-1.3069	-0.61492	-0.63091	0.29271	-0.079085	-0.2374	-0.32393	0.14833	-0.42089	0.61052	0.080702	0.26654	0.17275	0.48021	-1.0332	-0.67158	-0.59601	-0.43102	0.3779	-0.81891	0.78597	-0.70488	-0.48291	-0.82121	-1.0513	-0.40059	-0.61223	0.42539	0.70504	0.21661	-0.07736
8.2541	7.3985	7.0142	7.8156	8.5825	7.7076	8.2091	7.323	7.6232	8.2281	7.5412	8.3123	8.4409	7.8088	8.2886	7.3618	7.7751	7.6683	7.8004	8.7747	7.5817	7.139	8.509	8.6033	8.3535	8.5636	7.673	7.4157	7.7462	8.715	9.2095	8.0205	8.4408	7.3565	7.9419	8.6197	8.158	7.1015	8.0418	8.2984	8.8013	8.9359	8.0622	7.6769	7.6712	7.3548	7.0758	7.7823	8.3215	8.2039
-5.2758	-5.7299	-5.3095	-5.4702	-4.9111	-4.9682	-4.6333	-4.8894	-4.4146	-6.2335	-4.4121	-4.6086	-5.6253	-5.042	-3.9355	-5.2844	-5.2576	-3.9657	-4.7276	-5.4349	-5.6084	-5.7452	-5.9027	-4.9256	-5.5914	-4.8036	-4.6039	-5.3014	-5.1471	-5.287	-4.4612	-4.8749	-5.6735	-5.6463	-4.7535	-5.0468	-4.185	-4.7181	-4.8916	-5.6528	-4.7476	-4.2339	-3.8483	-4.412	-5.2329	-5.6431	-4.9485	-4.5698	-5.5971	-4.9683
4.9257	5.0369	4.923	5.3894	4.6888	4.1767	4.6578	5.1157	6.2543	4.5982	4.6933	5.245	4.5176	4.5001	5.3338	4.9855	4.1934	6.1112	4.9152	5.511	4.7766	5.3757	4.4509	5.302	4.7532	4.4411	4.9023	5.258	4.5771	4.6726	5.379	6.8775	4.5075	5.6262	5.5768	4.5159	4.3071	4.9945	4.9609	4.6439	5.2888	4.2511	4.9747	5.0157	4.3156	3.0229	6.0553	4.9602	4.7677	5.281
-12.325	-12.085	-11.93	-11.949	-12.066	-12.103	-11.739	-11.498	-11.657	-11.655	-11.353	-11.597	-11.465	-12.152	-11.121	-10.973	-11.495	-12.745	-11.85	-12.046	-12.025	-10.455	-12.114	-11.253	-12.27	-12.671	-11.664	-11.975	-12.291	-12.205	-11.508	-12.552	-12.502	-11.637	-12.86	-11.587	-11.699	-12.143	-11.991	-11.263	-11.289	-11.917	-10.969	-11.066	-12.435	-12.555	-11.705	-13.154	-10.945	-11.025
-9.5739	-10.129	-10.229	-8.9349	-10.135	-9.4039	-11.208	-10.427	-9.5031	-10.731	-11.818	-10.56	-9.9842	-9.834	-10.446	-10.265	-9.7111	-10.564	-9.8876	-10.294	-9.7274	-9.3393	-10.813	-9.7672	-9.7622	-10.512	-10.31	-10.67	-9.4781	-9.9644	-9.1027	-9.316	-9.0719	-10.091	-10.008	-9.6532	-10.757	-11.248	-9.9715	-10.789	-10.396	-10.915	-9.9351	-9.3927	-9.5518	-9.9602	-9.8015	-10.717	-10.327	-9.9786
-3.3846	-0.78856	-2.5026	-2.8673	-2.5351	-1.7842	-2.0747	-2.1958	-3.0452	-1.7831	-3.6297	-2.2704	-3.5727	-2.249	-2.9733	-2.2246	-3.0763	-3.5478	-2.7886	-2.0487	-2.0089	-3.6343	-3.1518	-3.4927	-3.3947	-3.2028	-2.8405	-1.2486	-2.5181	-1.7929	-3.0937	-1.9666	-1.7168	-1.7672	-2.3661	-2.5242	-2.0673	-3.0272	-2.0224	-2.705	-1.6189	-2.5554	-4.0587	-2.4022	-3.3425	-2.4923	-1.804	-2.5568	-2.8899	-3.6331
4.6429	5.6989	6.5216	6.281	5.2736	5.9012	6.5638	5.9637	4.9459	5.6738	5.8933	5.7084	5.6989	5.442	5.2244	5.201	4.8459	6.1407	4.5449	6.2134	4.9855	6.0589	6.4726	5.8309	6.8161	6.2304	5.6681	5.4768	5.9537	6.4124	4.9157	6.1786	5.8016	5.5113	6.6932	5.1196	5.2378	5.0994	5.8382	5.5159	5.1207	4.8435	5.921	6.9584	4.2858	3.9769	5.6877	4.8009	6.6111	5.709
-22.085	-21.99	-22.396	-21.648	-23.362	-21.642	-21.78	-23.02	-21.775	-22.04	-21.884	-22.88	-22.164	-21.209	-22.505	-22.302	-21.733	-22.217	-21.875	-21.943	-21.556	-22.054	-22.47	-22.526	-22.473	-20.574	-22.307	-22.441	-22.011	-22.957	-21.917	-22.068	-22.681	-21.471	-23.027	-22.609	-21.949	-21.926	-22.033	-21.997	-22.514	-22.103	-21.712	-21.796	-21.617	-21.544	-22.826	-21.629	-21.692	-22.388
2.3649	1.1458	1.155	1.1723	1.6045	2.3247	0.72897	2.2016	1.366	1.0356	1.4448	1.8029	1.5986	1.4619	1.7063	2.2503	1.0778	1.1175	0.53816	1.5504	0.88925	1.6399	1.7394	1.11	1.2074	1.6315	2.9807	0.29875	1.3678	1.9897	1.3011	1.1554	2.0563	0.52969	1.8659	1.5679	0.9744	1.8609	1.7811	1.6394	1.7324	3.0876	1.3778	1.4409	1.1106	0.91059	1.1286	2.649	1.2788	1.6247
-2.1833	-2.1404	-2.0508	-2.1086	-2.5823	-2.5743	-3.4863	-3.4469	-2.8771	-2.1796	-1.645	-2.7895	-2.9648	-2.7763	-2.3108	-3.3142	-1.7562	-1.4483	-2.043	-3.7964	-2.5857	-3.2249	-2.9854	-3.1999	-2.6753	-1.8022	-2.9479	-3.3922	-2.3544	-2.0124	-2.3253	-2.2425	-2.7268	-2.2697	-2.3248	-2.5459	-3.0158	-2.6552	-2.7289	-2.2384	-2.5608	-2.4478	-3.2902	-2.0616	-2.6374	-3.538	-2.9825	-2.08	-2.3407	-2.3781
-2.8489	-3.8831	-1.3289	-2.9716	-3.8946	-3.2932	-4.016	-1.3997	-2.5462	-2.4913	-2.4024	-1.5422	-3.1738	-3.215	-3.0411	-2.1509	-2.4958	-2.6264	-2.4311	-2.3063	-2.9313	-3.7046	-2.0566	-2.1799	-2.3178	-2.0254	-3.0845	-2.8706	-3.6735	-2.545	-2.4958	-2.394	-2.2615	-2.9652	-2.7534	-1.7839	-2.8561	-3.1418	-2.6775	-2.4365	-3.0791	-2.0605	-3.4458	-2.394	-2.7075	-2.402	-3.4226	-2.227	-2.7484	-2.6033
6.8551	5.9623	5.9128	6.5926	6.573	6.5188	6.4161	7.6953	7.1691	7.2059	6.5637	6.9858	7.7935	7.1537	7.03	5.9875	7.5928	7.1722	5.8803	6.7525	7.404	7.1844	5.5124	7.108	6.3646	6.5686	6.7073	6.1669	5.9266	7.1154	5.8983	8.74	6.206	6.5467	6.3931	6.688	6.771	6.6187	6.8209	6.2102	8.1893	8.0285	6.6642	7.5949	6.3245	6.3679	7.1775	6.3097	7.2158	6.109
-21.859	-22.551	-22.175	-21.969	-22.551	-21.207	-22.859	-21.909	-21.503	-22.712	-21.702	-22.696	-22.151	-21.516	-21.914	-22.286	-22.083	-23.115	-22.465	-24.009	-23.175	-22.813	-22.205	-22.24	-22.225	-22.385	-20.976	-22.725	-21.628	-22.115	-22.173	-21.247	-22.074	-21.63	-22.639	-22.188	-21.099	-22.421	-23.039	-22.277	-22.113	-21.821	-21.155	-21.658	-21.846	-22.081	-21.905	-22.406	-22.481	-22.817
-11.045	-10.408	-10.904	-10.302	-10.793	-11.029	-10.846	-10.824	-11.081	-9.99	-11.326	-10.417	-10.125	-10.021	-10.136	-10.638	-10.461	-10.928	-10.19	-9.919	-11.752	-10.342	-10.789	-10.825	-10.295	-10.302	-11.082	-10.373	-11.343	-10.65	-11.033	-10.177	-9.9795	-10.967	-10.848	-12.394	-9.916	-11.684	-10.588	-10.556	-10.6	-10.204	-10.376	-11.63	-11.431	-10.301	-10.243	-11.055	-10.072	-9.7348
[truncated: 779 more rows]
[truncated: 150 more columns]
