# Supplementary material for: Genetic dissection of main and epistatic effects of QTL based on augmented triple test cross design
Source: PLoS One. 2017 Dec 14;12(12):e0189054. doi: 10.1371/journal.pone.0189054 (PMC5730204; doi:10.1371/journal.pone.0189054)
Supplement: S7 Supporting Information — (ZIP) [file pone.0189054.s007.zip › z2_1800_0.8_5.csv]

-0.45461	-1.2478	-1.3014	-1.4535	-2.4124	-2.2319	-1.3095	-1.1125	-1.8403	-2.1911	-2.2928	-0.80509	-2.0685	-0.97606	0.54858	-0.51713	-2.6631	-2.6086	-0.80567	-1.6412	0.32312	-1.6656	0.80205	-0.80948	-0.64393	-1.1226	-2.2434	-1.1653	-3.052	-1.6717	-1.4549	-1.5445	-1.5812	-0.28416	-2.5552	-1.4613	-0.72921	-0.86052	-0.67816	-1.604	-1.6177	-0.71408	-1.561	-2.437	-2.6172	-1.4399	-1.0976	0.26754	-1.5334	-1.3456
-10.807	-13.201	-12.237	-12.665	-12.162	-13.706	-13.073	-13.425	-14.486	-13.701	-13.01	-11.548	-13.209	-12.074	-12.281	-13.23	-13.254	-12.795	-12.445	-12.895	-13.377	-12.873	-13.131	-11.005	-12.325	-13.677	-14.214	-13.383	-11.831	-12.167	-12.523	-13.031	-13.982	-13.827	-13.12	-12.366	-12.148	-14.135	-12.93	-12.739	-13.193	-12.708	-10.378	-11.952	-9.8763	-11.661	-12.311	-13.696	-13.377	-13.626
3.2721	4.9534	4.6092	4.5403	2.5373	3.6958	6.2101	4.4866	5.2665	3.7472	5.8848	3.2328	4.6726	4.8044	5.8942	5.9675	2.6683	6.1523	4.8036	3.8828	4.7864	4.9898	4.0913	3.2023	3.2853	2.8719	2.7526	4.0559	3.9615	2.4714	4.1553	3.4894	4.8236	4.6622	3.8795	3.9621	3.9757	4.2113	3.7726	3.4698	4.2849	5.279	6.6821	4.0213	4.4879	4.9248	4.7419	5.8872	5.4789	2.9275
-1.3798	-2.4265	-2.097	-1.6502	-1.0253	-2.128	-1.0499	-1.4492	-1.5041	0.054595	-1.4246	-1.1222	-1.0693	-1.8339	-0.90052	-1.0292	-1.6552	-1.1312	-1.2703	0.89302	-3.2167	-2.8423	-1.952	-2.5775	-0.043679	0.11712	-1.8404	-2.17	-1.9927	-0.42831	-1.431	-1.7262	-1.5791	-2.2678	-1.0469	-2.2808	-0.88876	-1.1826	-1.3887	-2.7345	-0.10325	-1.4422	-0.70129	-2.0354	-1.7431	-1.9172	-0.5046	-1.649	-2.8742	-0.79067
-9.3776	-9.3028	-9.3523	-9.9147	-8.9106	-8.5682	-9.4027	-10.187	-8.424	-9.1456	-8.2133	-9.3181	-9.0769	-7.6613	-9.8137	-8.6874	-9.8967	-8.9048	-9.702	-8.5044	-7.5234	-8.7419	-6.8535	-10.189	-8.1532	-9.0555	-8.9588	-9.3513	-7.626	-9.7313	-10.615	-8.6056	-8.4388	-8.9932	-10.933	-8.3639	-9.4348	-8.4218	-9.277	-8.5655	-8.7049	-8.2725	-8.8316	-9.6295	-10.958	-8.4248	-7.9035	-8.5037	-9.2521	-9.7159
-2.2168	-2.8809	-2.5495	-5.7612	-3.1162	-3.2749	-3.2532	-5.0248	-2.6619	-3.7027	-2.8452	-3.8294	-3.5579	-3.3435	-3.6348	-3.3452	-3.5286	-2.7026	-4.063	-3.5918	-4.2789	-2.1752	-3.6739	-3.0566	-5.4822	-4.1076	-3.7467	-5.196	-2.5534	-3.1608	-5.4389	-1.9169	-3.8423	-3.1636	-3.2295	-2.8495	-5.3792	-5.049	-3.0156	-2.9221	-4.981	-3.756	-3.5887	-4.5488	-4.6592	-3.8366	-2.9884	-2.9757	-3.4832	-3.7009
-1.4868	-0.71155	-1.3912	-1.8	-0.3092	-0.19719	-1.3033	-1.8861	-1.6336	-2.773	-2.0872	-2.3789	0.46526	-0.96846	-0.24865	-0.96815	-0.80357	-0.58746	-2.09	-0.22019	-2.8127	0.077774	-1.4507	-0.3312	-0.76544	-1.2793	-1.0319	-0.83803	-2.5637	0.38562	-1.812	-2.3947	-0.95895	-0.75344	-0.42662	-2.482	-1.869	-2.7952	-1.7018	-2.2544	-0.035625	-1.4485	-0.86968	-2.1148	-3.9371	-1.3908	-0.79206	-1.2759	-0.44586	-2.228
1.8232	-0.074113	0.27455	1.4942	0.62843	0.78724	-0.35859	0.13925	-0.21738	0.62893	1.9491	2.7284	1.5478	0.80084	-0.17051	-0.24228	-1.8155	0.40356	0.55425	0.59886	0.28173	-0.66789	1.1121	0.26753	1.429	-0.29449	1.1796	1.1001	0.78568	-0.034526	-1.1633	0.43745	1.5276	0.32927	0.70864	-0.45957	-0.62064	0.92658	1.5276	-0.29391	0.76057	0.16673	1.079	-0.11178	-0.5945	-1.3661	-0.28645	-2.1475	0.09465	0.32327
-0.5806	-2.3797	0.23418	-2.1186	-2.8978	-0.94044	-0.4578	-1.9814	-2.8615	-2.5782	-1.3581	-0.50758	-0.80744	-1.4404	-1.8967	-1.8709	-0.21524	-2.2482	-2.2052	-1.1273	0.063716	-2.4991	-0.13406	-2.3087	-3.017	-1.7982	-0.36905	-0.95105	-2.6103	-1.8033	-1.6112	-1.5861	-2.7416	-0.26609	-1.7748	-2.0095	-1.7116	-1.0495	-0.99029	-1.6788	-3.2434	-0.47091	-2.6065	0.10068	-1.6485	-2.1917	-2.3679	-1.3932	-2.4456	-1.0709
-20.313	-21.524	-22.312	-21.51	-19.954	-19.599	-21.869	-21.404	-19.63	-19.311	-20.514	-19.979	-21.074	-20.978	-20.786	-19.936	-19.944	-21.124	-19.977	-20.935	-20.568	-21.035	-19.815	-19.574	-21.677	-20.336	-20.859	-20.45	-21.605	-21.619	-20.111	-20.899	-20.497	-21.707	-19.963	-19.424	-20.103	-21.311	-19.575	-19.998	-20.267	-21.792	-19.836	-20.647	-20.823	-19.047	-21.122	-20.14	-20.614	-21.994
-3.8058	-3.7055	-4.3399	-5.0351	-4.4917	-4.7464	-2.6804	-2.8482	-2.4943	-2.4648	-3.0736	-4.1385	-2.802	-3.1316	-5.068	-5.8367	-4.9932	-2.985	-3.4343	-3.764	-3.348	-2.3518	-4.2864	-4.4142	-3.2786	-5.0498	-4.2921	-3.5319	-2.7619	-4.5551	-4.7325	-5.2821	-4.6298	-2.9627	-2.4922	-3.1116	-4.6198	-3.1743	-3.5322	-4.3901	-3.2011	-4.1263	-2.8934	-3.8469	-3.5056	-3.4855	-2.4095	-3.3148	-4.2751	-2.102
-3.7152	-1.243	-2.7094	-2.6458	-1.4161	-0.58652	-2.7094	-2.6903	-1.2584	-3.0824	-2.3042	-3.5549	-3.1309	-2.6682	-2.3492	-1.7507	-2.9365	-1.9063	-3.1657	-3.8975	-1.9898	-3.9132	-2.8692	-1.2134	-3.2578	-2.5903	-1.6903	-2.6776	-1.9428	-2.7432	-2.1263	-1.5504	-3.9728	-0.82985	-1.9833	-2.8728	-0.88347	-2.9237	-1.4683	-2.1642	-2.7662	-2.2147	-4.0077	-2.0715	-3.479	-2.5782	-1.0683	-2.2724	-2.1614	-1.6122
3.4754	2.1109	2.321	5.3362	0.050607	2.2976	5.6831	2.6091	3.7231	3.7125	0.86263	3.6659	2.9999	2.9883	2.5936	2.61	3.0035	2.6329	3.6088	2.9679	2.1303	3.7806	1.7845	3.3046	4.7486	3.7882	2.568	1.2666	2.8775	2.2629	2.9769	4.2734	3.1346	3.2875	4.5098	3.2233	1.635	2.3704	2.8282	2.7991	3.2518	2.7469	3.3383	3.8175	3.3767	4.3146	2.1207	2.7783	3.219	3.3396
-3.8175	-3.4418	-3.7987	-2.145	-3.2072	-3.1755	-4.6675	-2.5842	-5.8362	-2.5443	-2.0533	-4.2477	-3.8923	-3.6037	-2.8232	-4.1889	-3.8321	-1.5112	-3.0799	-3.5293	-2.5818	-3.0618	-3.8976	-4.144	-4.2316	-2.983	-4.3275	-4.629	-3.118	-2.0627	-4.2372	-3.7754	-4.6258	-3.2758	-3.5807	-0.66276	-4.3161	-1.2247	-4.0821	-3.395	-3.0542	-3.5573	-2.5809	-4.2096	-4.0005	-1.5135	-4.2296	-3.7409	-3.3832	-2.7108
-7.2815	-8.2131	-7.3482	-7.7145	-9.0858	-9.4682	-7.6892	-7.0835	-7.049	-6.9056	-9.4054	-7.7581	-7.4784	-9.2324	-7.6948	-8.8839	-7.3123	-7.5452	-8.3013	-8.1539	-5.9139	-6.1687	-6.1607	-8.4167	-8.3472	-8.6879	-8.7387	-8.0471	-7.5731	-8.109	-6.8508	-8.3415	-8.8381	-7.7755	-6.7848	-6.7264	-8.1955	-7.6706	-7.3842	-8.0926	-8.1163	-6.5541	-7.2344	-7.8984	-8.0909	-8.251	-7.6468	-6.6898	-6.8731	-6.8592
-7.8144	-6.864	-6.019	-6.577	-5.2732	-6.3358	-6.7814	-7.8567	-4.7658	-7.0124	-5.4067	-5.4734	-5.956	-7.3052	-5.9268	-7.6528	-6.243	-8.0292	-5.2531	-7.5828	-7.5016	-6.7427	-5.1342	-5.946	-6.1615	-7.3052	-6.4647	-8.2931	-5.1471	-5.661	-7.2806	-6.3826	-6.9393	-5.6204	-6.8985	-6.537	-7.0956	-6.3538	-6.1025	-6.1989	-8.4268	-6.6374	-5.9575	-5.0589	-4.4061	-6.7285	-5.7745	-7.0191	-6.7626	-5.273
-1.6429	-1.5237	-1.4382	-1.4862	-0.76599	-0.48599	-2.6325	-0.82545	-1.7441	-2.134	-2.3393	-0.081797	0.71538	-1.3704	-1.3291	-0.50959	-0.41406	-2.3005	-1.851	-1.0502	-1.4268	-0.89166	-1.0655	-1.1022	-1.901	-1.2036	-2.2087	-2.4304	-1.8019	-1.6186	-0.99373	-2.793	-2.0279	-2.0021	-2.2329	-1.466	0.19762	-0.58125	-1.7302	-0.85518	-2.0263	-1.04	-0.35316	-0.90055	-0.88844	-0.56758	-1.1254	-1.2714	-1.0978	-1.0983
0.62651	1.2356	3.574	1.8415	1.9678	1.6656	3.8508	2.8626	3.3231	2.7402	3.3519	2.5497	2.4298	2.9393	2.146	1.9891	1.9112	2.4132	2.6143	2.6026	2.7062	1.4534	1.8504	3.5425	2.4752	2.9585	2.4416	2.4191	2.375	1.9576	1.547	2.7471	0.57021	1.0337	3.6599	1.4826	3.3458	2.456	1.6489	5.1014	2.6404	2.4977	2.7248	3.1937	3.3354	3.766	2.4395	2.5806	3.8917	2.8686
-8.1613	-9.5919	-9.6475	-9.8782	-9.5441	-11.021	-8.3693	-10.495	-9.7444	-8.5611	-9.8884	-9.5585	-8.3508	-10.332	-7.5022	-8.7168	-9.8539	-9.2729	-9.4673	-9.6153	-10.039	-9.8715	-7.8918	-10.261	-8.5212	-7.9429	-9.9693	-9.6352	-7.8524	-10.531	-10.464	-9.4205	-7.9355	-7.9075	-8.9614	-9.2005	-9.4575	-8.4123	-8.0294	-9.3922	-9.6846	-9.0439	-8.9156	-6.6086	-9.7501	-8.6394	-8.2838	-8.6256	-8.3941	-9.0442
-12.088	-11.493	-12.28	-9.9729	-10.875	-10.83	-10.039	-9.3458	-9.5341	-9.8713	-9.9418	-10.601	-12.893	-11.577	-9.9024	-9.3981	-10.977	-10.598	-11.991	-10.613	-9.5833	-11.16	-11.583	-10.673	-12.024	-10.546	-9.5392	-12.668	-11.381	-10.216	-10.002	-9.84	-11.157	-12.297	-9.8933	-11.947	-10.056	-10.101	-10.53	-12.106	-9.6218	-11.285	-10.555	-11.016	-9.6635	-10.426	-10.17	-12.372	-9.5027	-11.64
-0.83234	-2.5025	-1.1397	-3.1669	-1.9236	-2.4267	-1.52	-2.0735	-0.053064	-3.4266	-2.1215	-1.9601	-1.5952	-1.3238	-2.0427	-2.3316	-1.6688	-1.6274	-1.5273	-0.30343	-1.7148	-2.2418	-0.46367	-4.156	-1.1647	-0.76609	-1.5965	-0.45648	-1.1528	-1.467	-0.50344	-2.5894	-2.3775	-2.6167	-1.8899	-0.7955	-1.662	-0.023392	-1.4135	-1.9837	-3.3015	-0.27337	-1.3228	-1.3328	-0.57772	-2.0266	-1.8542	-2.0394	-2.9106	-1.9647
-8.9066	-9.0994	-7.1811	-7.5625	-8.6148	-10.433	-10.125	-10.212	-9.2229	-9.1405	-9.0187	-9.2586	-9.2042	-8.9217	-8.9108	-9.8569	-9.6568	-9.876	-8.8171	-11.378	-8.3543	-9.9231	-10.147	-9.3729	-7.7845	-8.5832	-9.1591	-9.3028	-8.9021	-9.5282	-10.64	-9.6654	-8.3193	-8.0973	-8.7526	-10.113	-11.711	-8.284	-9.026	-11.046	-8.6708	-7.7424	-9.5992	-9.1346	-10.442	-8.0683	-9.4378	-10.593	-9.0451	-9.6067
-2.6762	-1.5893	0.25698	-1.4463	-1.1634	-0.88761	-2.3745	-3.0098	-2.0004	-2.3893	-1.9399	-1.6083	-1.5732	-0.85342	-2.4064	-0.84447	-2.4788	-1.5525	-1.1784	-1.6435	-1.7463	-2.5013	-1.2268	-2.6825	-0.46924	-3.7424	-1.4119	-2.5515	0.18367	0.26552	-1.2514	-3.8019	-3.3196	-0.91959	-1.9318	-0.69665	-1.5743	-1.3508	-1.5801	-1.0973	-1.1105	-0.84664	-1.2518	-1.099	-0.69864	-2.0159	-1.0577	-0.22368	-0.11182	-2.6592
-11.864	-10.631	-12.073	-12.8	-11.06	-10.116	-11.952	-11.498	-12.439	-12.529	-10.995	-11.816	-11.932	-11.698	-11.622	-12.288	-12.145	-11.509	-11.031	-11.155	-11.837	-11.103	-11.011	-11.564	-11.212	-12.102	-10.638	-13.035	-10.312	-11.474	-10.757	-11.142	-10.422	-12.16	-8.3736	-11.361	-11.71	-11.845	-12.333	-11.23	-12.638	-11.267	-12.703	-11.824	-11.041	-10.831	-12.043	-10.288	-11.672	-11.585
-10.329	-9.4851	-8.479	-9.3982	-8.9509	-8.7412	-9.1854	-9.7533	-9.6941	-7.8618	-10.263	-9.8247	-8.909	-10.738	-9.5848	-10.752	-9.2068	-9.6284	-9.0694	-9.3968	-8.8841	-10.267	-9.898	-9.5105	-10.159	-10.066	-9.6785	-10.209	-10.44	-9.8516	-9.2261	-10.191	-8.7739	-8.6419	-8.971	-8.7325	-10.069	-9.73	-10.75	-10.633	-9.56	-9.4094	-9.4462	-9.0692	-9.5962	-10.359	-9.4171	-9.7801	-9.5524	-7.7794
-12.472	-11.167	-13.24	-11.372	-10.496	-11.921	-10.834	-10.692	-11.383	-12.35	-11.123	-12.762	-12.449	-12.033	-13.297	-11.34	-9.3614	-10.392	-12.035	-12.329	-11.339	-11.168	-12.612	-11.201	-11.475	-12.544	-10.388	-10.823	-10.588	-11.893	-11.326	-11.01	-10.161	-12.883	-11.766	-12.944	-11.464	-10.352	-9.508	-11.782	-11.606	-12.548	-12.35	-11.189	-10.733	-10.77	-10.566	-11.889	-11.563	-12.857
7.5918	8.3496	8.0088	8.338	7.8976	9.1429	8.7337	7.5733	9.9657	9.4263	8.2755	9.1382	8.672	8.074	9.5062	5.876	7.3934	9.6129	9.1951	9.698	9.1148	9.5245	8.9154	7.1527	6.9923	7.8371	7.8522	8.379	8.7322	9.0872	8.2926	8.4697	6.8017	8.1481	9.5492	8.8555	10.523	8.0927	9.3774	8.5208	8.6602	9.8121	8.4184	9.1718	10.782	9.2763	8.757	9.3554	9.5296	9.6204
-14.639	-13.885	-14.843	-12.124	-11.166	-12.954	-12.945	-15.289	-13.039	-13.014	-14.687	-13.694	-14.392	-12.667	-12.017	-14.173	-13.267	-14.353	-13.453	-13.951	-12.552	-13.302	-13.434	-13.575	-13.497	-12.829	-13.033	-11.344	-12.178	-12.146	-14.363	-13.666	-13.198	-13.509	-13.586	-12.82	-13.834	-13.657	-13.666	-11.727	-13.411	-12.989	-14.94	-13.159	-12.903	-12.716	-12.234	-13.085	-12.113	-11.478
-3.4511	-1.481	-2.8424	-4.2584	-2.8806	-2.813	-3.3341	-3.2921	-3.8072	-2.2208	-3.5422	-1.3532	-2.1507	-3.176	-3.4437	-3.2063	-3.6169	-3.4119	-3.5724	-3.1999	-3.7527	-3.4131	-2.5086	-3.4804	-3.3889	-3.4412	-2.7199	-2.7787	-3.1738	-3.1878	-3.2202	-1.0633	-3.335	-2.6008	-2.6112	-4.1628	-1.1759	-2.912	-3.9402	-3.7101	-1.2658	-2.7336	-4.3972	-4.636	-2.5579	-2.9017	-4.593	-3.9415	-5.1199	-4.1341
7.455	9.2983	8.6828	8.2476	8.2149	9.0918	8.538	8.805	7.5823	8.3948	9.2074	9.5068	7.8282	9.0119	9.2612	8.8827	10.786	8.1286	8.2399	7.9057	10.677	8.5198	9.9564	7.6658	7.0404	7.6838	7.184	8.5875	7.787	10.892	7.7394	7.6819	7.1407	9.8558	7.9747	9.6438	9.4029	8.097	8.6792	8.1034	8.6569	10.572	8.563	7.952	7.5825	8.0938	9.1065	7.8733	8.3912	8.3492
1.552	0.043745	1.3977	0.43879	0.32828	1.0924	1.0512	2.3821	0.56021	0.84091	1.678	0.51231	0.81839	1.7526	0.10532	2.2094	0.94743	0.72412	1.1753	1.7391	1.1147	1.2256	2.1214	0.099583	1.6309	1.2881	2.5315	1.4088	1.5508	1.9164	-1.6459	0.48365	2.0279	0.54062	0.96718	0.10538	1.0318	0.98626	0.93392	-0.25662	1.3438	0.046245	1.1267	1.4562	0.86784	1.8696	2.5966	1.5276	1.773	-0.15151
-13.6	-15.54	-14.634	-14.647	-14.388	-12.76	-14.54	-15.323	-13.923	-15.037	-13.756	-12.59	-14.216	-14.561	-13.346	-11.688	-13.891	-15.697	-14.988	-14.139	-13.847	-14.884	-13.963	-13.946	-15.137	-13.485	-14.246	-14.603	-14.679	-13.859	-13.015	-14.56	-13.386	-13.384	-13.737	-13.412	-13.861	-14.467	-14.181	-16.467	-14.461	-14.446	-13.912	-11.526	-14.264	-13.742	-14.217	-13.112	-14.453	-13.768
-5.3495	-6.4393	-5.4421	-5.2018	-5.5728	-5.6952	-5.5558	-5.4098	-5.3402	-6.5747	-4.475	-4.6973	-4.5765	-6.9321	-5.7885	-6.2792	-5.6543	-4.5394	-5.2417	-5.9756	-3.7356	-5.2159	-6.2628	-4.9461	-4.8719	-3.4415	-7.1216	-4.6013	-5.4446	-6.3622	-5.2802	-5.3028	-5.0251	-5.6546	-6.4074	-5.9735	-4.4987	-6.1226	-4.9062	-4.9339	-7.0721	-5.7188	-5.5386	-3.7822	-5.7628	-6.0298	-4.2408	-5.0858	-5.8506	-6.0765
-13.23	-13.03	-12.591	-13.32	-13.025	-13.268	-11.996	-12.677	-11.087	-11.48	-12.024	-12.767	-12.373	-13.254	-11.281	-12.581	-12.685	-11.468	-12.007	-12.31	-12.554	-13.018	-12.413	-13.377	-13.082	-14.418	-12.662	-13.011	-13.02	-13.162	-12.922	-10.798	-12.536	-11.53	-12.104	-12.351	-13.243	-12.45	-12.721	-12.499	-12.556	-14.264	-10.561	-12.316	-12.003	-12.89	-12.438	-11.888	-12.537	-12.024
-2.9006	-3.3664	-3.0082	-1.7815	-3.5748	-1.9649	-2.5446	-2.3098	-1.5029	-3.8362	-3.8733	-3.2515	-4.4005	-2.6884	-3.1425	-2.3001	-3.582	-3.079	-3.5597	-2.0952	-2.7432	-3.9782	-2.136	-3.547	-3.6718	-3.7882	-2.4381	-3.7531	-2.3642	-1.8929	-3.6797	-3.1321	-1.5661	-3.4843	-1.9757	-3.0566	-2.4368	-4.6549	-2.8808	-2.8927	-2.9854	-2.406	-3.5277	-4.136	-2.2575	-2.9079	-3.253	-2.7046	-4.2649	-4.1412
-1.381	-1.7785	-0.61727	-2.0338	-0.24225	0.6594	-0.20597	-1.7567	-0.4429	-0.63689	-0.29251	-1.8322	0.69782	-0.74798	-0.56949	-2.3298	-1.5501	-0.57515	-2.1387	0.28665	-3.6415	-0.94195	-0.029889	-0.87599	-0.42206	-1.2979	-1.6329	0.18674	-0.80024	-1.2962	-0.18167	0.13271	-0.11636	-1.1673	-1.919	-1.5312	-1.3855	-2.6714	-2.2552	-2.1176	-0.75712	-0.52921	-2.6263	0.39049	-1.2188	-0.95921	-0.30412	-1.0859	-0.9001	-1.7792
-3.1592	-1.8106	-3.7174	-1.0785	-3.2844	-2.0404	-2.5924	-1.2135	-2.5091	-2.6062	-2.9281	-2.0173	-1.8506	-1.8838	-2.1534	-2.3785	-1.692	-1.9277	-3.9318	-2.41	-2.4516	-1.0919	-4.149	-3.4804	-1.4338	-2.5505	-2.5141	-1.0746	-3.3317	-1.9693	-3.3648	-3.6975	-1.0583	-4.7413	-2.7055	-0.66646	-2.9088	-2.9187	-2.8403	-1.1465	-4.0604	-2.8285	-2.6967	-3.3774	-2.199	-3.084	-0.39537	-1.4466	-2.8421	-2.4378
-2.3677	-2.9381	-2.4643	-5.1036	-3.419	-2.8152	-2.3385	-2.783	-3.756	-1.6647	-2.1982	-2.123	-0.91232	-3.0348	-3.6084	-3.6979	-2.4269	-2.1697	-2.4216	-1.4824	-1.6636	-1.9294	-2.5857	-2.5737	-2.6617	-3.2076	-3.2521	-1.4393	-3.2358	-2.6486	-4.008	-2.8728	-2.3332	-4.6156	-3.4313	-0.92749	-2.7431	-3.0677	-1.7453	-4.3881	-0.52347	-3.099	-1.4201	-1.4342	-1.5712	-2.937	-1.6911	-2.5683	-0.73286	-2.0366
5.4668	8.1596	6.9043	5.7101	7.5427	9.2673	5.4786	6.2446	7.2508	5.1537	6.4139	6.1906	6.4858	6.9151	7.6564	7.3275	6.6345	7.4388	4.8546	8.2384	7.1217	8.0574	8.3878	6.8166	7.5361	6.2965	5.59	6.6026	6.4433	6.7527	7.2873	7.2421	7.5429	5.6226	6.5243	6.9721	6.2151	7.192	6.9946	7.0224	6.205	5.4567	6.4863	5.4124	7.848	7.4885	6.8614	6.198	7.0073	6.3551
4.804	5.6396	4.3844	1.6718	5.6583	3.0229	4.6374	4.9867	4.8191	5.1412	3.8876	4.3805	6.8501	3.5944	4.5019	5.0157	5.3625	3.0886	3.6598	3.9762	3.6954	3.8681	4.4839	3.1673	5.0703	2.0524	3.3003	3.3995	3.1465	4.3733	4.6296	4.6531	5.4706	4.6262	3.8562	4.6548	3.3693	3.5522	4.45	5.7194	4.0758	3.4673	4.1274	3.5943	4.6979	3.8512	2.4396	2.8554	4.0432	5.3222
-0.19354	1.4569	1.1681	-0.065425	0.69781	0.53259	-0.56441	1.9627	0.37671	0.60977	-0.14963	0.66349	1.1787	1.6375	0.10658	0.098821	-1.308	-0.72442	1.2887	0.12614	1.857	-0.59024	1.8477	0.48775	-0.1272	1.648	0.098024	1.3015	0.98768	-0.36515	-0.66248	0.30087	-0.73162	0.36426	1.9486	0.68004	0.31223	-0.10262	1.5153	0.7409	-0.20369	1.6732	-0.17349	-0.74382	0.82105	2.2643	-0.60102	0.5882	0.32539	1.5392
8.8785	8.6682	8.2362	10.64	8.6756	7.2627	7.9435	7.9617	7.3874	6.9855	8.8842	8.9597	9.12	8.7647	9.5533	8.6202	8.5728	9.3031	7.4963	9.1181	7.5851	8.4813	9.7177	8.0694	9.8846	8.0231	8.9568	8.7352	8.692	8.4146	8.8672	7.883	7.1626	8.6482	9.4486	7.276	7.576	9.3437	8.8676	7.1936	9.3336	9.6194	7.8392	9.326	8.9671	7.9171	11.034	9.4311	8.5907	9.9951
-11.851	-12.183	-15.296	-11.813	-13.475	-12.685	-11.964	-12.432	-13.504	-12.449	-13.853	-13.47	-13.5	-12.214	-12.351	-13.445	-13.768	-13.83	-13.522	-13.188	-14.255	-13.918	-13.852	-13.168	-12.88	-12.322	-13.62	-13.693	-12.185	-13.76	-12.574	-13.156	-13.857	-14.075	-13.389	-9.9867	-13.661	-13.608	-13.874	-12.97	-13.549	-14.919	-12.249	-12.062	-12.972	-11.36	-12.993	-15.049	-12.569	-13.732
-4.1219	-2.7721	-4.1974	-3.819	-3.7024	-4.5915	-3.2588	-4.2932	-3.4565	-4.9966	-4.5603	-3.6666	-3.5131	-1.693	-4.9635	-4.1202	-2.8076	-3.6819	-3.2638	-3.6275	-5.4612	-3.9473	-5.9247	-3.9495	-1.8073	-2.6704	-3.3369	-5.1093	-4.0883	-3.7889	-2.5704	-3.4311	-3.1678	-4.008	-3.3502	-2.4732	-2.1838	-2.3164	-5.5514	-4.0042	-2.852	-2.4636	-3.6031	-3.6261	-4.8783	-3.9116	-2.4913	-3.9136	-3.6927	-3.6232
-12.688	-11.142	-11.293	-12.515	-11.55	-12.38	-11.873	-11.21	-10.58	-11.092	-11.657	-12.771	-10.339	-10.929	-12.704	-11.511	-11.758	-11.313	-12.841	-12.302	-11.648	-11.582	-12.505	-11.964	-12.519	-11.808	-10.684	-10.529	-11.714	-11.005	-11.316	-10.483	-12.162	-11.742	-12.218	-11.984	-11.865	-11.462	-10.72	-12.044	-11.422	-11.219	-11.3	-11.93	-11.307	-11.823	-10.682	-10.678	-10.971	-11.073
-12.198	-9.77	-10.379	-12.096	-11.863	-12.275	-11.932	-12.523	-12.204	-11.078	-11.883	-12.061	-12.246	-12.179	-12.26	-11.583	-9.8389	-10.874	-10.885	-12.893	-12.269	-9.8323	-11.237	-10.615	-12.26	-10.904	-11.909	-11.731	-11.801	-12.375	-10.848	-11.263	-10.373	-12.151	-10.833	-9.8328	-11.784	-12.316	-12.242	-12.756	-11.91	-11.873	-11.738	-11.763	-12.158	-10.682	-12.833	-11.369	-11.442	-11.512
1.3445	0.03987	0.48021	0.6474	0.44315	1.1436	-0.66166	0.089213	-0.80781	-0.10674	0.96576	-0.25103	0.2081	-1.5284	-2.2085	0.58896	-0.8116	1.3547	-1.2857	-0.4633	0.52766	-1.035	-0.29202	-0.57604	-0.74787	1.1348	-1.1047	-0.13018	0.74247	-0.64888	0.3705	1.4525	0.31708	0.098336	1.0332	0.36998	-0.55453	0.041782	-0.86897	-0.57767	0.43739	-0.64398	-0.84123	-0.26706	-1.444	0.080202	0.090817	-0.21905	1.3627	0.20642
4.0263	1.8281	1.4939	3.7138	3.1681	1.9119	3.5517	3.7693	2.2265	4.5549	1.5827	2.7405	2.2685	3.8788	3.8819	3.8033	2.7996	1.4873	2.1221	1.1284	2.7172	2.6008	2.1182	3.1722	3.8137	2.1162	3.6157	3.5465	2.9267	2.9316	3.5476	3.5776	3.4022	1.9577	3.6108	2.6133	0.87234	3.7188	3.1392	2.4863	1.3373	1.9166	3.2009	5.0612	2.54	1.784	1.7375	4.0189	2.4037	2.6813
-10.965	-11.289	-11.767	-10.411	-11.11	-11.017	-9.4454	-10.491	-10.013	-11.098	-9.8842	-10.984	-10.873	-11.343	-10.442	-10.437	-10.065	-11.422	-10.867	-11.6	-12.462	-11.782	-10.751	-9.7102	-11.431	-10.94	-10.742	-11.216	-11.177	-11.255	-9.9219	-11.346	-10.673	-11.777	-10.729	-10.248	-9.5017	-9.9748	-10.437	-10.493	-12.296	-10.427	-9.4424	-11.184	-10.584	-10.215	-11.11	-11.086	-10.571	-11.488
-11.7	-13.288	-12.025	-12.186	-10.695	-11.871	-11.824	-11.683	-12.245	-12.982	-9.7391	-13.543	-12.184	-12.193	-13.595	-10.51	-10.953	-11.652	-11.005	-11.476	-11.777	-12.994	-12.035	-10.795	-10.272	-11.326	-10.428	-11.694	-10.913	-11.588	-11.164	-13.162	-13.159	-11.636	-13.514	-11.428	-12.717	-12.446	-12.893	-13.859	-9.8175	-11.054	-11.6	-12.189	-10.259	-11.881	-11.552	-11.584	-13.173	-10.208
2.8097	2.1198	2.9468	0.49438	1.7074	0.80145	0.64688	1.3358	1.3478	2.9357	1.5233	3.4155	2.0547	1.2349	1.8652	1.1509	1.4427	1.7063	1.6072	3.5514	0.15525	0.69485	1.739	1.8965	1.8166	0.59742	2.0107	2.4907	1.1015	0.9475	1.3226	1.232	2.4188	1.478	1.5322	1.0156	1.7451	1.5003	1.5404	3.1466	0.83162	1.2045	-0.2745	1.5442	1.3893	0.99943	2.5935	-0.23711	1.3752	0.97958
-3.7499	-1.7264	-2.7633	-1.3459	-1.4915	-3.1616	-1.6781	-0.23281	-2.3968	-0.78202	-3.6013	-3.2089	-2.3833	-4.6436	-0.7606	-1.2146	-2.3194	-2.5253	-2.1838	-3.3469	-2.1496	-2.5027	-0.99751	-2.9016	-3.4569	-2.1784	-3.148	-2.538	-2.1687	-1.8644	-1.5345	-3.5587	-1.7099	-1.7745	-3.3144	-3.4152	-1.8702	-3.7086	-3.1482	-2.7372	-3.0521	-2.8771	-3.1971	-2.7966	-3.1531	-2.5204	-2.584	-3.4156	-3.4334	-2.2342
-9.9605	-10.331	-9.9093	-8.0778	-8.1231	-8.8124	-8.3512	-7.7104	-9.0664	-9.4766	-8.9453	-9.485	-9.276	-8.2625	-8.2821	-10.331	-10.038	-9.7387	-10.403	-7.9585	-7.8766	-9.2262	-8.5587	-8.4341	-8.2726	-9.7194	-9.2964	-8.1409	-7.6881	-8.1175	-8.8105	-9.0869	-10.779	-8.2637	-8.7634	-8.831	-9.5906	-8.529	-9.8526	-8.5553	-8.7439	-9.0211	-10.626	-6.8868	-8.4216	-9.1774	-9.1702	-7.4583	-7.8949	-10.764
-8.6327	-9.951	-8.0094	-8.6484	-9.5886	-10.038	-8.8565	-9.3309	-9.1301	-10.556	-10.815	-9.1867	-10.581	-8.9222	-9.4664	-8.3481	-8.7253	-9.2807	-9.8864	-11.217	-8.821	-9.5863	-10.185	-8.4154	-9.3102	-10.228	-8.8498	-9.5184	-10.819	-9.1676	-9.4152	-9.4471	-9.4734	-8.3273	-9.6048	-8.9281	-8.7011	-10.607	-9.697	-8.9641	-9.3971	-10.236	-9.4802	-10.411	-8.274	-11.244	-10.089	-8.8732	-8.7405	-9.7171
0.47723	-0.82558	-0.66175	-0.028736	-0.67769	-1.5286	-0.1628	-1.2877	0.45683	-0.92809	0.92948	-0.88106	1.4641	0.082665	0.099579	1.3441	0.92794	-2.213	1.2854	-0.074725	-0.016156	0.18245	-0.91565	-0.07876	-0.26858	1.2218	-2.6381	0.96896	0.39519	1.722	-0.9376	0.55658	1.1377	0.5587	0.36528	0.68771	0.11465	-0.79231	0.47576	-1.6875	0.95985	-1.0475	0.89752	0.54184	1.864	-1.5596	0.039592	-0.46103	0.67268	-0.9887
8.8984	9.3821	6.0012	7.1037	7.9448	8.0232	8.365	7.2435	7.4401	8.1125	6.5658	8.5417	8.0056	8.4915	8.0619	9.276	6.8469	7.9338	7.8093	8.21	8.6927	7.2647	8.5197	9.2519	6.4861	8.289	7.06	7.7491	7.3353	6.8584	8.6179	8.0926	8.9059	9.3082	8.3104	7.9731	8.3628	9.276	8.1928	8.6764	6.2227	9.7199	8.6889	7.4432	8.6593	9.5307	6.7609	7.666	8.8576	8.4212
-20.974	-22.38	-22.303	-22.072	-20.546	-22.007	-22.159	-20.695	-23.356	-22.693	-22.761	-21.828	-21.635	-23.346	-21.639	-21.754	-21.638	-21.6	-22.785	-22.813	-24.335	-22.534	-22.156	-23.668	-23.096	-21.495	-20.997	-21.394	-21.225	-22.946	-21.446	-22.797	-21.337	-20.837	-22.017	-20.976	-23.522	-21.375	-21.639	-23.05	-21.574	-21.736	-23.742	-25.012	-23.753	-24.518	-22.218	-22.27	-22.247	-23.137
-12.854	-12.254	-12.693	-12.357	-14.882	-14.413	-14.897	-12.295	-14.366	-12.768	-12.593	-12.082	-13.619	-13.719	-12.65	-14.206	-13.207	-11.502	-12.314	-11.77	-12.121	-11.995	-12.839	-14.315	-14.487	-14.408	-12.616	-12.193	-14.216	-11.406	-12.167	-14.371	-12.345	-12.722	-12.309	-10.896	-12.145	-12.271	-12.236	-13.037	-13.368	-12.019	-11.897	-12.479	-12.529	-13.367	-12.472	-12.151	-12.897	-12.763
-2.699	-2.8589	-4.3564	-3.8078	-3.7218	-3.2845	-3.1367	-1.5241	-3.5695	-2.9203	-5.5611	-2.8945	-3.0113	-1.3944	-3.0128	-3.2071	-3.8266	-1.5213	-2.2566	-1.2935	-3.7229	-3.3032	-5.3228	-4.457	-2.4037	-2.5385	-4.0134	-3.9318	-3.9325	-3.7026	-3.4927	-1.4993	-2.2018	-3.9312	-3.6218	-2.6656	-2.2964	-3.2956	-3.3311	-3.8509	-3.7316	-1.8984	-3.1804	-2.7038	-3.3596	-3.0523	-4.6099	-2.3912	-3.9355	-4.1712
8.5232	7.9566	10.498	9.1948	10.243	9.1859	8.8363	10.027	9.2805	7.396	8.6067	8.3682	7.5977	9.0614	9.5933	10.717	8.9483	10.128	9.0272	9.9553	7.0239	11.147	9.384	9.8624	6.5131	9.4877	8.725	8.2109	8.7182	8.5264	8.1645	9.8702	7.9061	9.417	9.1529	6.9534	8.4915	8.3443	10.715	9.2293	9.365	9.251	8.8133	9.2303	7.1382	8.201	8.5372	7.4156	9.5602	8.8599
-12.07	-11.685	-11.377	-12.26	-11.78	-12.156	-13.242	-12.305	-13.618	-11.732	-13.25	-11.984	-10.278	-13.847	-11.648	-12.9	-12.643	-12.927	-14.35	-15.253	-10.488	-12.062	-13.302	-13.666	-12.952	-13.594	-13.466	-11.337	-13.04	-14.157	-12.137	-13.295	-12.825	-13.904	-14.381	-12.695	-12.85	-12.688	-12.958	-14.447	-14.616	-13.672	-11.241	-13.881	-13.317	-12.272	-12.309	-14.315	-12.941	-12.7
-9.6218	-11.032	-11.125	-11.634	-8.5523	-9.8646	-11.091	-9.5065	-11.732	-11.244	-10.256	-10.654	-9.4779	-10.987	-10.07	-9.5618	-10.022	-11.204	-9.8435	-10.292	-10.103	-10.728	-10.709	-10.343	-10.469	-12.274	-9.6834	-11.774	-10.174	-10.363	-10.14	-9.7832	-9.6282	-10.145	-9.169	-9.6527	-9.088	-9.7845	-10.421	-10.765	-9.7083	-10.312	-10.169	-8.3302	-11.488	-9.5799	-8.6284	-9.608	-11.007	-9.0377
8.5252	7.0328	7.0858	6.6622	6.804	6.5017	5.6001	6.7398	6.7611	8.4467	6.2545	7.4666	6.9985	6.347	6.0604	5.8715	5.5075	7.5851	7.7149	6.3498	4.9186	7.62	7.3687	6.662	7.0668	7.1482	7.3898	7.655	8.0101	6.0723	4.6894	6.758	5.3457	7.42	7.9802	6.8172	4.918	6.5584	6.399	6.4817	5.8134	6.2631	6.1926	7.0347	7.821	7.3773	5.9167	5.9795	6.7626	6.6915
-6.7406	-5.4285	-6.8726	-5.1306	-4.5586	-7.6694	-6.9989	-6.2286	-6.8701	-7.4255	-6.8121	-6.6184	-7.5286	-5.6872	-5.978	-5.3346	-5.4215	-6.7292	-6.6996	-6.8834	-6.7882	-5.0112	-6.5752	-6.9723	-5.7104	-6.1329	-7.8342	-6.5275	-8.1028	-6.3001	-6.1147	-6.3258	-6.2085	-6.5326	-6.5371	-6.9355	-5.5702	-5.419	-6.2858	-6.4104	-6.785	-6.6322	-7.7033	-6.3579	-5.9201	-8.7419	-7.2544	-6.1612	-6.1938	-6.1937
-9.7359	-14.119	-12.163	-11.312	-11.773	-10.019	-10.454	-11.358	-10.234	-10.277	-10.824	-10.344	-11.138	-11.334	-12.023	-12.171	-13.521	-12.685	-10.911	-10.63	-10.98	-10.962	-11.271	-10.727	-11.865	-11.573	-9.8584	-12.177	-10.482	-11.289	-10.815	-11.129	-9.5492	-11.256	-12.587	-10.382	-11.123	-11.504	-12.229	-12.728	-10.256	-11.403	-12.961	-12.028	-11.752	-12.123	-12.779	-11.952	-10.17	-10.088
-0.60006	-1.448	0.66346	-2.5221	-0.13518	-0.70792	0.010245	-0.96187	-1.7073	-1.1569	-0.36769	-0.19053	-0.62043	-0.55868	-0.80051	-1.952	-1.5301	-1.2601	-1.6915	-0.1403	0.32103	-0.86044	0.3636	-1.3291	-0.1757	0.20288	-0.79574	0.12835	-0.96754	-1.8818	-0.879	-0.3973	-0.75572	0.099537	0.7445	0.38527	-1.6519	-0.58119	1.314	-0.017355	-1.9374	-0.77986	0.19821	-0.72729	-0.28332	-0.66165	-0.44857	-1.4829	-0.59465	-2.3388
1.8616	0.055918	1.9174	2.6414	0.75927	0.57496	2.0183	1.5122	0.97037	2.1413	1.9272	0.67341	0.87923	2.864	-0.36339	0.12675	1.8722	1.6829	0.81269	2.5235	1.2701	-0.11001	-0.1998	1.1176	0.17762	1.8056	2.0277	0.78657	-1.9722	0.025251	2.7472	2.447	-1.0659	-0.29856	1.452	-0.57812	0.7016	0.60087	2.2401	2.1855	2.1186	1.7668	2.4749	0.77476	3.0396	2.2801	0.27274	2.3092	0.54278	-0.044907
9.7182	10.516	8.4279	10.581	9.0887	9.3558	10.58	10.784	11.19	10.41	9.7753	9.7188	8.2163	9.9703	7.2767	10.237	9.6436	9.7619	10.05	10.467	9.0642	9.6979	8.5127	8.7582	9.8376	11.576	10.089	10.637	9.7958	10.098	10.696	9.2845	11.044	8.835	9.5199	11.295	9.0511	9.9414	8.5176	9.2819	10.294	8.7417	10.755	9.8092	10.124	8.1595	9.3935	8.8721	7.9316	8.797
-15.763	-15.614	-14.866	-14.902	-14.778	-15.287	-13.328	-14.652	-14.573	-15.059	-15.18	-13.345	-13.791	-15.272	-15.889	-14.361	-14.426	-14.315	-14.487	-13.829	-14.114	-15.563	-15.293	-15.771	-15.061	-14.783	-15.2	-14.009	-15.939	-14.865	-15.819	-13.715	-15.462	-14.173	-15.25	-13.672	-13.58	-14.53	-15.241	-14.925	-11.572	-14.02	-14.858	-15.317	-14.155	-15.947	-14.228	-14.334	-14.307	-15.48
-21.729	-20.115	-20.221	-20.588	-21.311	-20.54	-22.432	-22.128	-22.374	-19.073	-20.66	-19.613	-21.286	-21.172	-20.263	-20.758	-20.245	-20.617	-22.204	-20.379	-20.236	-21.618	-20.853	-19.873	-21.511	-22.907	-21.388	-20.876	-20.537	-19.888	-21.23	-21.712	-21.72	-20.858	-21.66	-21.344	-19.976	-20.433	-20.305	-21.948	-21.436	-21.103	-19.312	-21.731	-22.187	-20.71	-19.849	-21.623	-21.675	-21.115
-4.6255	-4.3474	-4.1466	-6.2948	-4.7222	-7.6688	-6.5978	-6.3171	-5.7827	-5.519	-4.4442	-6.2865	-5.3696	-4.7297	-5.5447	-5.2488	-4.8853	-5.212	-4.8636	-6.2375	-5.2457	-6.7473	-3.3098	-5.186	-3.682	-5.6822	-5.5015	-5.6437	-6.3102	-4.2217	-6.5436	-5.4672	-5.4362	-4.889	-5.4201	-5.0773	-6.8055	-4.4823	-7.247	-5.0223	-5.6361	-5.6482	-5.8112	-5.2769	-5.8106	-7.2883	-3.9521	-6.1056	-5.0525	-4.1634
6.6086	7.686	8.024	8.836	6.3644	8.7738	9.7936	8.2364	7.2802	8.481	9.9267	9.6283	8.2575	7.1458	8.2111	9.2643	7.7691	8.1445	8.3035	8.5542	6.4224	7.7691	10.297	6.5775	7.137	8.1528	8.0854	8.2129	7.5034	8.1438	8.7912	8.9265	8.9367	6.2962	7.6899	8.0533	7.9571	8.8825	7.4596	7.9103	8.3602	8.2017	9.231	9.1439	8.3097	6.4038	8.6672	8.3548	8.0112	6.8682
4.4008	2.2684	3.098	1.5041	3.6819	3.0323	1.6802	2.0996	1.2722	4.3526	2.4603	4.8487	2.6136	4.8274	3.4211	2.6355	2.5595	3.7565	1.9921	1.8125	3.7231	3.7172	4.0576	3.1077	3.6419	2.5884	5.2066	1.7496	1.9043	3.3104	3.5903	3.0467	3.3594	2.949	4.9464	2.9199	2.9959	2.1865	3.4774	3.775	3.0586	2.4158	1.4282	1.3281	1.5848	2.2741	3.5154	2.6154	2.553	1.0156
-5.5238	-5.2907	-6.2331	-6.1954	-4.3358	-4.7113	-7.1697	-4.347	-5.1284	-6.0491	-6.3375	-6.6531	-4.1154	-4.9002	-5.6064	-5.4568	-4.8984	-5.4486	-4.9556	-5.7294	-5.0126	-5.7847	-5.9359	-6.6616	-7.4618	-5.2517	-3.2762	-5.3436	-5.7504	-5.0438	-4.3704	-6.2037	-7.073	-5.6561	-5.5787	-5.445	-6.1192	-4.038	-5.5138	-5.1535	-4.461	-5.0346	-6.9251	-4.7149	-5.1977	-5.3665	-5.5901	-5.84	-6.5485	-5.5287
8.8153	9.0971	7.4734	7.2541	7.5475	7.587	9.0828	10.297	8.8585	8.6297	8.5485	9.1514	8.4377	7.5721	9.7737	9.1806	7.806	7.9635	9.313	7.5113	8.1266	7.6187	8.0813	8.4397	8.6514	8.4418	9.0062	7.1248	6.5943	9.147	7.7683	7.8706	8.6864	9.2393	7.6366	9.0046	8.7836	7.8088	9.5731	9.6396	8.6348	8.4127	8.6882	6.5718	9.3458	9.9191	9.635	9.2054	6.313	9.6044
-2.8555	-2.6518	-3.4315	-3.9704	-3.4075	-5.7238	-3.191	-4.6668	-3.4963	-0.85092	-3.6649	-2.2527	-4.7519	-5.2033	-3.4002	-2.6027	-3.9255	-2.3199	-3.3079	-3.7573	-2.5972	-3.1443	-2.758	-2.5599	-3.0496	-3.9492	-4.2201	-2.7153	-4.5609	-3.7954	-4.1465	-2.6402	-1.3126	-1.1474	-3.4801	-2.9027	-2.4084	-3.0489	-2.1043	-3.8769	-4.0698	-2.619	-3.3956	-4.0713	-2.0461	-3.5652	-4.5007	-4.5099	-2.6409	-1.4717
-6.6527	-5.4177	-6.2128	-4.6501	-6.0878	-4.5984	-4.5202	-5.3812	-6.0201	-4.0453	-6.9494	-4.5953	-5.2486	-6.018	-5.2147	-5.4791	-5.3672	-6.9221	-5.119	-5.2009	-5.6588	-6.0621	-5.241	-4.5016	-5.7599	-5.8672	-4.9613	-4.1327	-5.7354	-3.4875	-6.4013	-6.8779	-6.6772	-6.6594	-5.9646	-5.453	-6.1366	-5.9281	-3.7295	-6.2966	-5.2467	-6.7834	-4.9177	-6.0329	-6.8801	-5.38	-5.2638	-5.3158	-4.5659	-3.9525
-4.2339	-4.0179	-4.6295	-5.4948	-4.591	-4.8556	-3.7342	-5.3555	-3.1843	-5.511	-3.7522	-3.6716	-4.8901	-5.3687	-4.9338	-5.5928	-4.6355	-4.99	-4.7092	-3.9309	-6.5799	-4.5246	-4.8676	-4.5325	-4.6003	-5.6168	-4.3084	-4.2115	-5.1274	-3.4223	-4.473	-4.5799	-4.25	-2.9584	-5.5154	-3.9213	-5.0272	-5.8987	-5.1	-3.9456	-4.0439	-5.35	-4.7458	-5.0244	-4.1215	-4.3676	-6.2425	-5.5259	-4.1269	-4.2673
9.4052	8.8465	9.4389	8.3301	8.2848	8.5902	8.5085	8.2178	8.4247	8.7921	7.5693	9.3918	10.052	7.8069	7.9074	9.9226	7.4967	8.5774	10.628	10.304	8.7768	8.1397	8.4014	9.0343	8.4083	8.1608	7.6023	9.6428	7.7803	5.8571	9.6034	6.801	8.9105	9.9888	8.5062	8.7334	7.8186	9.8578	8.6284	9.4022	10.495	11.044	7.9863	8.8728	9.122	8.6613	8.0351	8.921	6.896	7.9607
-2.4101	-2.3287	-2.0207	-3.0123	-1.9031	-2.9667	-2.7524	-2.0192	-2.126	-3.4778	-2.7739	-2.6735	-3.7814	-3.6206	-3.6641	-3.2769	-1.1484	-3.0716	-1.6997	-1.4016	-3.9314	-2.1395	-2.84	-1.87	-2.5023	-2.8625	-2.5811	-2.4344	-3.9125	-2.8779	-1.8813	-1.7665	-4.2453	-1.6982	-3.7089	-3.7735	-3.5502	-0.76213	-1.5029	-2.5262	-3.6931	-4.1235	-2.2101	-3.5573	-0.82566	-2.8983	-1.8388	-2.9168	-1.3741	-3.1962
-10.912	-11.456	-12.716	-11.965	-11.553	-11.393	-12.551	-12.13	-12.039	-10.282	-11.339	-7.6818	-11.215	-13.189	-11.922	-11.427	-12.408	-11.702	-10.688	-11.295	-13.33	-12.003	-11.954	-9.9733	-10.564	-11.363	-11.933	-11.603	-11.63	-10.208	-10.335	-11.106	-10.231	-11.703	-11.84	-10.406	-11.409	-12.733	-10.156	-9.506	-12.325	-11.512	-10.075	-12.047	-11.941	-11.866	-12.422	-11.536	-11.752	-10.636
7.1579	5.3027	7.0948	8.2044	7.3289	6.4585	7.8707	7.5969	6.5971	6.1147	6.87	5.9619	6.0415	7.6359	4.3973	6.0313	6.8398	6.4125	7.0097	6.7973	6.3932	6.8233	7.3803	7.0071	6.4196	6.4138	5.6902	6.7653	7.4776	4.5635	5.9404	7.6486	7.4042	8.7598	6.6316	7.908	5.2816	6.9108	6.382	7.0143	6.9267	7.5676	5.4705	7.4136	5.7588	7.8455	7.987	6.2921	6.8755	8.0283
-1.8163	-2.7571	-1.8217	-2.0991	-1.2723	-4.4189	-2.2266	-1.8625	-2.9961	-2.1761	-2.0738	-4.82	-2.3957	-2.4354	-3.3427	-1.7683	-2.714	-3.706	-4.5251	-1.5803	-2.5131	-0.38235	-0.91258	-2.1762	-1.3578	-3.4837	-2.5764	-1.096	-1.0603	-2.1365	-2.911	-3.4813	-1.5331	-3.4359	-2.7383	-1.3296	-2.2024	-3.3499	-2.2069	-1.0551	-2.6929	-2.6808	-1.1927	-1.4439	-2.0639	-1.8798	-2.7881	-0.99423	-2.3923	-3.6805
-3.3867	-1.3719	-3.131	-4.43	-3.2746	-0.71213	-4.0364	-3.2723	-2.3303	-2.4818	-2.8674	-1.1885	-1.6578	-2.8589	-3.3199	-3.3455	-3.287	-1.8907	-1.497	-3.2577	-2.5391	-2.6605	-1.7975	-2.5666	-0.41352	-1.57	-2.3381	-1.3632	-1.1706	-1.1933	-1.4788	-1.8106	-3.548	-2.7831	-2.7877	-1.5077	-1.3633	-2.4656	-2.363	-1.3915	-2.3741	-3.1907	-4.378	-1.9955	-1.4237	-0.6814	-1.963	-1.3071	-1.409	-2.684
-3.4784	-3.6554	-4.0429	-4.3424	-4.2498	-4.1642	-3.2344	-2.4574	-4.9687	-3.2028	-4.9481	-4.8226	-5.1821	-4.0687	-5.576	-3.8887	-4.1695	-2.1203	-3.0402	-4.6051	-3.4949	-4.1471	-3.7962	-4.547	-3.5671	-4.6654	-4.7962	-3.6607	-4.5331	-4.7017	-2.377	-5.9912	-6.5804	-4.39	-3.0836	-3.6747	-4.0955	-4.2971	-4.0077	-3.5934	-3.7581	-2.5552	-3.0649	-3.597	-4.5046	-4.095	-3.7018	-3.5866	-4.1699	-4.1106
-3.1079	-2.938	-4.9433	-2.6716	-2.0934	-1.97	-4.8401	-3.9125	-3.0584	-3.8052	-2.441	-3.5062	-3.9184	-4.0645	-3.5221	-3.8417	-2.3348	-3.664	-2.8963	-3.4748	-3.2164	-3.0401	-2.3523	-2.2877	-4.8249	-4.1325	-3.3816	-2.3584	-2.8851	-2.5654	-3.3344	-4.9863	-1.1743	-2.4377	-3.5201	-2.7566	-5.1267	-2.7118	-4.8312	-1.9661	-3.2831	-4.5328	-2.8695	-4.1242	-3.2045	-3.6151	-3.5353	-4.1619	-3.652	-2.9652
-3.4018	-4.2506	-2.4212	-5.7307	-3.5706	-6.0358	-4.5795	-3.3159	-4.8323	-3.9311	-4.9202	-5.8316	-3.0848	-3.2633	-2.6019	-4.7483	-4.8488	-5.4324	-5.1304	-3.3102	-4.2849	-5.2366	-4.6589	-5.1619	-2.7637	-4.527	-4.9761	-3.6493	-5.597	-3.6736	-4.2375	-3.97	-4.8022	-3.6974	-2.7916	-3.8416	-4.3455	-3.9728	-3.8791	-3.6342	-5.4768	-3.6655	-5.0252	-5.2073	-3.1086	-4.2669	-4.5707	-5.6987	-4.62	-4.7968
-6.346	-5.4751	-6.0782	-5.411	-2.9613	-5.4388	-6.1466	-5.7857	-6.3766	-5.779	-6.0952	-4.8935	-5.091	-5.6126	-5.2563	-7.0344	-5.402	-6.1609	-4.7653	-5.5132	-5.5247	-5.4768	-5.0358	-4.9616	-5.2699	-4.9654	-5.6466	-5.1999	-4.9575	-6.2058	-5.7674	-5.367	-6.852	-4.542	-5.1237	-6.9436	-6.4991	-8.0505	-4.9889	-4.8998	-6.2824	-5.1378	-4.177	-7.091	-4.5661	-6.5477	-4.7474	-5.1789	-4.4594	-5.9903
2.3298	2.0325	3.396	2.994	3.645	2.9699	2.8809	2.5475	2.0626	3.4108	2.0515	2.7139	3.7289	2.5949	2.4438	3.1313	2.9353	2.1479	2.6015	1.6808	1.9374	3.5646	2.1094	3.1603	1.7752	3.4733	3.2891	2.0132	3.2379	2.2327	1.3054	4.7885	2.6429	1.8597	3.6384	2.1742	2.2142	3.7064	3.4328	1.127	3.088	2.5206	3.5504	0.050829	1.5135	1.7026	0.174	1.9653	2.5332	2.4615
-2.0233	-3.2741	-2.8812	-2.3082	-3.4425	-3.615	-3.3602	-2.6095	-2.2193	-1.9972	-3.2731	-1.5386	-2.7224	-2.7556	-1.2354	-1.9889	-2.5731	-2.5554	-1.7175	-0.97711	-3.0701	-2.8076	-1.8676	-2.6189	-2.7851	-1.4844	-2.087	-1.4665	-3.0738	-3.7048	-2.5894	-0.9562	-1.9036	-1.8282	-1.4725	-1.1183	-3.6774	-2.8895	-3.6482	-2.6164	-2.6069	-0.056296	-1.1317	-2.2349	-3.0033	-1.599	-1.3752	-1.4259	-3.103	-1.8013
5.1944	7.0748	5.7062	4.2247	7.084	7.5818	5.536	6.6801	6.6898	6.161	6.2749	5.7243	5.2372	5.7663	6.1453	5.9217	5.7228	5.1685	4.961	5.1521	4.5455	4.5229	5.2603	4.2682	6.4093	6.1024	6.1021	6.7447	4.3942	6.8495	6.0765	6.8796	6.3963	5.3986	5.2223	4.9997	5.1564	4.6989	5.3161	5.9496	6.2866	4.7524	4.8566	4.9071	4.9214	6.1993	5.8309	5.5355	6.5595	4.7957
-4.1226	-6.4774	-5.7431	-6.6962	-4.8989	-5.2442	-5.2462	-5.4928	-6.1836	-5.4736	-4.8307	-5.9026	-5.0698	-5.8823	-6.855	-4.448	-6.591	-5.8062	-6.2679	-5.7541	-7.7751	-6.3755	-3.7882	-5.4017	-4.5152	-4.8582	-5.7018	-5.6023	-5.2618	-5.8594	-7.4064	-5.7177	-5.506	-5.2616	-5.5138	-6.3481	-5.2	-5.3548	-3.9827	-4.433	-5.3565	-6.1452	-6.6282	-4.8011	-6.0311	-6.9888	-4.9476	-5.8772	-6.6649	-6.0754
-2.8232	-0.9076	-3.2177	-2.4974	-1.6674	-3.1056	-1.8261	-2.1467	-1.8174	-3.7891	-1.4361	-2.1757	-2.2417	-0.90538	-4.06	0.16978	-1.3107	-1.3779	-0.40922	-1.8518	-2.3194	-1.7714	-1.3334	-2.461	-2.2809	-2.8764	-1.7287	-2.3431	-0.48715	-0.70426	-1.175	-1.3196	0.24517	-0.42308	-0.56427	-2.1312	-2.0347	-1.5486	-1.3473	-1.2958	-0.48783	-2.4832	-1.4298	-2.3102	-0.46665	-2.0271	-2.7446	-1.9385	-2.1095	-3.5523
8.0705	6.5842	8.3271	8.3054	7.2624	9.2695	8.4524	7.5626	7.9649	7.5388	6.8092	9.1803	9.5032	10.215	7.9318	8.0476	8.1135	6.876	7.6004	7.6112	8.538	7.1825	8.4519	7.632	8.6148	8.1906	8.203	8.4014	7.5674	8.4087	8.1978	8.8963	8.6688	7.4983	8.7535	8.4097	7.8393	7.4496	7.6485	8.0525	6.6782	8.2555	7.2442	7.8773	7.8732	6.9834	9.4551	8.3742	8.7902	7.5154
-10.351	-8.8986	-10.45	-9.8034	-10.344	-8.9786	-8.6065	-9.9522	-9.7848	-9.7359	-7.975	-7.4241	-8.818	-8.3853	-9.5968	-9.5916	-8.7385	-8.6693	-7.1281	-8.7613	-9.356	-9.0964	-8.4714	-9.6834	-7.2424	-9.6414	-8.9798	-7.8405	-8.1766	-8.8762	-8.9768	-9.3265	-8.136	-9.5897	-7.4381	-8.3448	-10.102	-8.6399	-9.2232	-10.236	-8.9516	-8.5458	-10.111	-9.5633	-9.5151	-9.6778	-8.7861	-9.6593	-8.2463	-9.1881
2.2954	1.7941	0.39698	1.0999	1.3255	1.5946	3.1156	1.4702	1.0986	3.8464	3.0042	1.8147	0.83754	2.0385	1.4019	0.89917	1.2735	0.39224	0.93834	1.5619	0.95736	2.5629	2.2909	2.3157	1.5233	2.137	0.80963	1.938	1.7772	1.3072	1.1934	-0.42378	1.3561	1.8127	-0.2214	2.6521	0.81877	1.5724	2.3217	0.95094	-1.1209	0.65091	0.75867	1.5175	1.3284	1.4722	0.43588	1.2465	0.72758	1.2126
1.0664	1.4467	2.0712	1.51	1.6041	1.0273	2.7221	3.727	1.9287	1.3911	1.0155	1.3212	1.5702	2.4761	0.92931	3.1053	2.0239	0.91603	1.7973	1.8847	1.3263	2.4282	2.8649	-0.35413	2.0797	-0.049233	1.4453	1.6671	1.2062	2.2308	-0.22779	2.5943	1.7499	-0.021094	1.9143	1.6959	1.7136	0.0058731	3.4888	2.4182	1.5424	1.0377	1.8463	0.19623	1.514	1.721	0.88051	2.9809	1.1089	3.1076
7.3675	5.8413	7.6705	7.1331	6.157	7.3852	5.6459	6.8447	7.1455	6.4462	6.5615	7.3775	8.1811	6.3649	5.5393	7.0446	6.3664	7.0031	5.9997	8.0153	6.5765	7.5115	6.2127	5.8619	7.383	6.6574	6.22	6.7217	6.3072	4.917	7.2876	6.3437	6.0296	5.636	6.5188	6.9415	6.8729	6.4939	6.3105	8.0435	7.182	7.7437	6.8821	5.7419	7.4704	6.305	6.3677	6.436	4.6143	6.9948
-2.4404	-2.0931	-2.2572	-1.0244	-1.281	-2.4221	-1.4279	-1.9968	-3.0981	-1.9599	-2.1268	-2.2812	-2.3899	-2.481	-2.5479	-2.3034	-0.80419	-1.2194	-0.41187	-2.5578	-0.67398	-0.21094	-1.5124	-2.5517	-2.8912	-2.3593	-2.7919	-1.4911	-1.8879	-2.3397	-1.5146	-1.0384	-1.4214	-2.1207	-0.067226	-2.4078	-1.8312	-1.1286	-2.9847	-1.1286	-2.0121	-3.5267	-3.4842	-2.2158	-2.204	-1.2487	-0.56257	-1.6907	-2.2133	-2.1885
8.7077	6.5512	8.6281	7.8273	8.3406	8.0313	6.386	7.4186	7.4732	8.6788	10.632	8.5306	9.1825	8.0277	8.137	7.5484	7.1977	7.7769	8.1494	7.9564	7.3153	7.2429	7.9493	9.9612	9.335	7.6543	7.6627	7.1086	9.2268	7.2282	8.1658	9.698	9.6339	7.2223	8.0453	8.491	7.7002	5.4817	8.2456	8.3834	6.0265	7.8058	7.8944	8.4477	7.28	7.134	6.0764	8.5659	7.7747	8.2842
2.2285	0.64097	2.3595	0.40179	1.9751	2.7098	1.6623	0.70786	0.79903	0.87194	1.4533	1.0288	1.2536	1.4543	2.8493	1.7249	1.0223	0.80054	0.68361	3.0604	0.41716	0.5144	1.8998	2.8794	2.5665	3.0566	2.7404	2.0431	3.2838	0.80877	-0.36489	2.5646	1.6705	2.3867	1.1068	2.9621	2.2715	2.097	1.0095	2.0769	1.2646	3.3552	0.85402	1.0916	0.83563	1.1342	0.62201	2.9429	1.97	1.8364
-0.8299	-2.2712	-1.9867	0.39771	-0.44975	-0.90436	-0.6118	0.65567	0.18388	-3.3468	-2.285	-0.94228	0.85916	-0.45884	-1.7305	-0.49665	-0.93585	-0.10055	-1.2801	-1.1044	-1.5647	-1.4016	0.74149	-0.85672	-1.171	-2.0366	-0.50881	-1.0942	-2.0107	-2.1883	-0.32251	-0.64181	0.72245	0.030188	0.015843	-2.3312	-0.084362	-0.10029	-1.9513	-1.5419	-1.7491	-0.84794	-0.052635	-1.1242	-1.9682	-1.4129	-1.0813	-1.412	-1.3628	0.30148
1.3645	-0.82582	0.24202	-0.72163	-0.87135	-2.0033	-2.0691	0.0766	0.94548	0.42939	0.17254	-0.09386	0.85061	-0.18221	1.4035	0.97869	0.95585	-0.55182	-0.23772	-0.084206	-0.15953	-0.015058	-0.48465	0.73664	2.2587	-1.2087	-2.3408	0.41151	-0.85882	-1.3686	-0.13177	1.4796	0.19237	-0.084245	0.0086071	1.5492	-0.84182	-2.1363	-0.027846	0.086876	-0.78923	-1.3701	0.76034	0.5193	-0.13585	-0.52603	0.53776	-0.30068	0.54999	0.99217
-13.979	-12.975	-12.466	-13.237	-13.548	-13.07	-13.36	-13.586	-13.317	-13.488	-13.464	-12.88	-12.988	-13.885	-14.24	-13.04	-14.129	-13.014	-13.955	-13.229	-12.724	-13.558	-13.47	-13.296	-14.012	-12.666	-11.879	-13.75	-12.95	-12.583	-13.509	-12.556	-13.055	-13.428	-12.858	-11.229	-12.948	-13.842	-12.303	-14.138	-12.917	-13.098	-14.478	-13.651	-14.729	-12.583	-12.56	-12.767	-13.468	-14.015
-0.51713	-2.0621	-1.753	-2.4412	-1.8397	0.046751	-2.2979	-1.3402	-1.4864	-3.5727	-0.82361	-3.596	-3.4532	-2.1962	-1.1788	-1.6682	-2.4303	-1.7245	-1.5252	-1.7471	-2.7717	-1.4206	-2.9525	-1.297	-1.2686	-0.91428	-2.8814	-1.9174	-2.1553	-1.4797	-2.3792	-2.2035	-2.5394	-0.89681	-1.9929	-2.7284	-1.8024	-1.4727	-2.1018	-3.4134	-1.9162	-2.2507	-3.8486	-2.0367	0.075672	-2.2174	-2.4684	-1.6053	-1.206	-2.1287
-2.4643	0.67038	-2.7905	0.12872	-0.67136	0.36451	-1.0293	-1.566	-2.3507	-2.3958	-2.8154	-1.0819	-0.69904	-1.3841	0.17172	-2.0566	-2.3171	-0.85622	-0.20468	-1.3671	-1.2395	0.10119	0.21513	-1.3357	-0.79361	-1.8113	-1.6182	-0.46896	-1.7864	0.11608	-2.0338	-0.23636	-1.7027	0.66935	0.29828	-0.84233	-2.321	-2.286	-0.25401	-0.98939	-1.8347	-0.4438	-3.2954	-1.8095	-1.5307	-1.3135	-1.6772	0.039382	-2.3598	-0.50421
1.9065	1.873	0.79159	1.6105	0.91553	1.4574	1.8254	1.1584	1.2704	1.7677	2.9806	2.225	1.9011	1.1036	0.33514	1.8211	1.1213	2.402	1.0216	0.89303	3.7692	1.9803	1.1853	2.3336	0.90406	0.66645	1.5689	0.37681	2.4468	3.5253	2.3199	2.2697	2.4598	2.0424	1.3879	2.6098	0.60138	3.1272	0.46507	0.64935	0.1382	0.69843	1.2596	0.93074	3.1889	0.76585	2.2971	2.2596	2.3333	1.3456
-7.6271	-8.0584	-8.8931	-7.8452	-9.2987	-7.731	-8.8663	-8.5161	-6.8851	-8.9064	-7.3726	-7.5216	-7.7997	-6.3919	-7.9221	-8.9614	-7.9747	-6.7675	-7.1392	-6.7103	-8.2606	-7.8972	-7.9769	-7.7449	-8.7602	-7.8116	-7.8061	-7.7774	-6.9382	-7.1764	-7.3283	-6.9501	-7.8197	-8.936	-9.2222	-8.3108	-8.2019	-6.4927	-6.5322	-5.9776	-7.9035	-8.2858	-7.5031	-7.6438	-7.7742	-6.7745	-7.4799	-7.6041	-7.554	-9.0583
-2.7849	-1.1536	-3.786	-3.408	-1.8376	-3.1912	-1.9625	-2.2281	-4.0505	-2.6314	-1.0475	-2.5255	-2.6442	-2.033	-2.8942	-2.7878	-2.758	-1.2256	-2.244	-2.5825	-2.7437	-1.5864	-2.8872	-3.7619	-2.0793	-3.0023	-3.1725	-4.1931	-2.817	-2.7774	-4.0788	-3.5668	-2.5176	-1.2628	-2.452	-2.7773	-2.595	0.091078	-3.5754	-3.1559	-2.6832	-1.1738	-0.38124	-2.6266	-1.0099	-2.8416	-2.6874	-2.5701	-3.0854	-2.5306
-2.2883	-2.1072	-2.8646	-2.3002	-3.8027	-2.5567	-0.63703	-1.6715	-1.5761	-2.0202	-3.0868	-2.9035	-2.7348	-1.9977	-3.088	-1.4355	-2.6306	-2.6512	0.28578	-0.74021	-2.3663	-1.3102	-1.5108	-1.3329	-0.77385	-1.4966	-1.5714	-2.2203	-0.3501	-2.2697	-0.14016	0.13179	-3.5195	-1.5932	-0.12493	-1.0378	-0.92853	-0.66242	-0.98465	0.38531	-0.65033	-2.1084	-0.42999	-2.3106	-1.8671	-2.0278	-2.3162	-1.0144	-2.632	-1.3839
-11.439	-7.9606	-12.906	-12.041	-12.051	-10.716	-12.205	-10.585	-8.6849	-11.492	-11.123	-10.169	-11.438	-11.334	-10.701	-9.8764	-10.124	-11.625	-11.135	-11.65	-9.3818	-11.067	-10.518	-10.587	-11.409	-10.623	-10.926	-10.395	-11.699	-11.951	-10.859	-9.9302	-10.405	-10.629	-11.709	-11.533	-11.393	-10.789	-10.161	-10.122	-11.754	-10.769	-10.817	-11.268	-9.6854	-13.039	-11.611	-9.8763	-11.655	-11.511
6.8521	6.0422	7.1784	8.3466	6.2082	5.859	5.7409	7.2924	5.9006	5.1736	6.5759	7.4277	7.4713	9.8218	6.0662	7.0978	5.7882	5.8364	5.9289	7.2766	7.2858	7.68	6.615	6.6354	4.7679	6.617	6.0281	6.7729	6.991	6.9797	5.8828	6.4725	6.8425	6.5721	6.7542	7.3312	7.1019	6.3194	5.7739	8.6213	7.431	5.3889	7.6738	6.8264	7.0118	5.3257	5.8955	6.3205	7.8657	6.1866
-15.273	-13.798	-14.029	-13.796	-14.976	-14.144	-13.741	-14.226	-13.403	-13.844	-12.432	-13.979	-14.396	-14.465	-14.395	-12.214	-14.21	-14.106	-12.044	-13.446	-14.266	-13.821	-13.512	-13.794	-13.76	-14.053	-14.315	-14.808	-14.809	-13.532	-14.003	-12.824	-14.752	-15.087	-14.588	-13.062	-13.365	-14.524	-12.278	-16.009	-15.262	-13.938	-13.955	-11.715	-15.321	-13.997	-11.725	-14.988	-15.649	-14.197
0.95882	1.154	2.2275	1.8467	1.8683	1.6385	1.8752	2.129	2.0588	3.7039	1.6233	2.3412	1.4414	1.9061	1.319	2.7308	0.33654	1.5336	2.3634	0.23949	0.96149	1.6827	1.7948	3.8208	3.4165	2.6819	2.3814	1.4643	2.6149	1.3302	0.47211	-0.32426	2.1112	0.75958	2.1797	2.6845	1.5974	1.768	1.8391	1.8376	0.72827	1.6451	2.0085	1.6332	2.0425	1.6586	1.2571	2.4603	0.63883	1.144
-1.0436	-1.3394	-1.5162	-0.65183	-0.74307	-1.165	-2.7312	-1.9871	-1.3782	-1.6648	-3.0745	-2.3257	-1.5602	-2.2982	0.11238	-0.37966	-0.45551	-2.213	-3.282	-2.2314	-1.3367	-1.5323	-2.0326	-1.941	-0.81079	-1.3395	-0.67556	-1.5615	-0.85872	-0.87779	-1.8693	-2.0902	-0.82804	-0.27648	0.043368	0.53278	-0.14079	-2.1106	-1.4194	-1.5267	-0.60059	-1.4225	-0.21028	-2.76	-1.4273	-1.4193	-0.17546	-1.0628	-2.6653	-2.2462
5.6004	5.8772	5.8074	6.0465	5.6158	5.5302	5.9253	6.3922	5.5068	6.0833	6.1925	5.1463	5.694	4.9806	6.0876	5.1078	6.6294	4.996	6.4702	6.1853	4.799	4.9284	5.0888	6.2998	5.2248	4.01	4.7945	5.5289	5.446	6.1358	6.3903	4.4691	6.3155	5.2192	4.377	6.0416	6.0205	5.5453	7.0013	4.8398	6.7983	6.0645	5.7486	6.0608	4.9409	5.8139	5.8774	5.9933	6.5302	3.8754
7.1671	8.0831	6.5416	7.93	6.1826	6.278	7.0399	7.9636	7.8429	6.2309	7.3746	7.7774	5.6585	6.6497	6.8973	6.9474	5.9916	5.4064	6.0516	7.6837	9.4116	7.3067	7.1193	6.5862	5.941	6.9496	6.7068	7.2008	6.4056	6.5553	6.2113	6.1683	6.0436	5.7402	8.1448	5.9989	6.8888	6.9034	7.3344	6.0971	6.6601	7.5778	7.5514	5.6296	7.0438	7.5334	6.0691	6.7659	6.6658	6.6182
-1.9831	-1.4018	-1.0141	-3.1937	-1.0989	-1.4209	-0.36367	-2.2531	-2.6853	-2.4263	0.57757	-3.2369	-0.56004	-0.93244	-1.67	-1.961	-1.4052	-1.473	-0.41456	-0.4428	-2.8662	-1.7809	-1.6579	-1.8288	-0.55182	-2.5934	-2.5312	-1.0429	-1.4715	-1.3288	-1.3923	-2.155	-1.0169	-1.2539	-2.7525	-0.90274	-0.66604	-2.0024	-2.3827	-2.1526	-0.83918	-1.6013	-0.35421	-2.954	-0.82263	-1.9237	-1.5087	-0.8685	-1.135	-0.55166
3.6453	4.7079	4.6956	2.9783	4.3732	4.8796	4.9209	2.9607	4.2581	2.5415	4.5595	4.0311	4.3209	4.081	4.2333	4.5413	4.359	5.3582	2.7519	4.3755	3.9198	4.3819	5.5119	4.638	5.4854	3.128	4.0509	4.498	3.6397	4.0616	3.4132	3.3607	4.3264	4.5459	4.4636	3.1777	2.9864	4.1905	4.9509	5.7759	4.2023	6.1995	5.6004	3.2136	4.2961	5.5279	3.5658	4.2824	3.5438	3.8988
-1.6533	-2.4555	-2.9093	0.0055693	-1.0842	-0.6661	-2.9763	-1.0447	-0.4238	-2.0085	-2.6711	-2.5117	-2.5956	-0.93821	-0.66916	-0.15776	-0.54056	-0.60727	-2.2139	-1.9645	0.9695	-1.8472	-0.24433	-0.96392	-0.42594	0.81774	-1.0842	-0.45918	-0.63036	-0.40057	-2.8876	0.074472	-0.75774	-0.75676	-1.1343	-0.82526	-2.6209	-0.37675	-1.6696	-0.18718	-1.694	-2.9533	-1.3782	-0.38163	-1.0164	-0.78792	-2.6179	-2.4923	-0.44985	-2.7399
-1.9178	-3.1174	-4.2674	-3.2413	-2.9948	-2.6144	-2.8261	-1.4449	-1.649	-2.1739	-2.7931	-2.2397	-2.4784	-4.3326	-3.259	-2.7295	-2.0249	-3.9546	-1.63	-3.046	-1.4513	-2.1092	-1.4873	-1.5909	-3.3847	-1.9313	-2.3031	-1.9727	-2.409	-3.2488	-2.7532	-2.7152	-3.2326	-3.4576	-2.3716	-1.1908	-2.8035	-3.0702	-2.1564	-3.7662	-4.5023	-3.1796	-3.3763	-3.8394	-2.4517	-3.4921	-2.9121	-1.8958	-5.42	-2.6665
3.2973	-0.83825	1.5413	0.90886	1.8843	0.49857	2.0869	0.28485	1.332	0.71559	1.0155	2.0462	0.2248	0.71502	0.71162	1.9623	1.412	0.57301	0.82366	0.37009	-0.31349	2.2968	1.057	0.4496	0.6882	1.1091	0.43197	1.9448	0.64943	2.8616	1.7453	0.70669	1.9698	1.8121	1.6063	1.9746	1.9943	1.1162	-0.45722	2.309	2.4358	0.15054	2.0368	-0.015262	0.26694	1.8593	1.5232	1.5629	2.3299	2.9209
-8.6513	-9.9012	-7.4505	-9.1865	-9.0497	-10.904	-8.5346	-8.028	-9.9593	-8.4191	-9.0661	-10.82	-8.0094	-9.406	-8.7053	-9.9083	-10.35	-7.8749	-8.9674	-9.4176	-7.8242	-8.5563	-8.5259	-8.5558	-8.8717	-9.997	-8.6719	-8.8132	-9.78	-8.5427	-10.032	-10.261	-10.846	-9.5084	-9.0521	-8.1474	-8.8569	-7.6134	-8.7661	-9.0319	-9.9997	-8.2916	-9.5662	-10.416	-10.157	-9.4979	-8.9967	-9.9179	-8.2328	-7.8177
-2.9006	-3.9306	-2.2891	-5.1049	-3.3692	-1.2557	-2.1965	-3.7926	-3.3495	-3.7911	-4.5907	-1.9011	-2.6138	-2.8917	-3.4974	-2.9706	-2.7389	-2.1413	-3.5417	-1.2545	-3.0339	-1.6642	-2.215	-3.8639	-1.3101	-2.3399	-3.8848	-3.9427	-1.403	-2.2548	-4.0351	-1.4811	-3.1228	-3.3545	-2.2948	-2.8717	-1.6882	-3.9662	-2.9449	-3.1486	-2.8225	-2.645	-3.9052	-3.0942	-2.2838	-0.90188	-2.536	-3.5844	-1.7692	-4.5856
-9.427	-11.175	-10.274	-11.252	-12.482	-10.521	-10.475	-11.911	-9.9851	-12.695	-10.931	-12.456	-11.382	-11.531	-10.395	-10.582	-9.8777	-11.028	-13.817	-11.809	-12.724	-11.165	-11.749	-11.128	-11.685	-11.641	-12.765	-10.379	-11.663	-11.413	-11.174	-10.842	-11.588	-11.747	-11.408	-11.014	-11.82	-11.974	-12.444	-10.802	-10.453	-12.157	-10.075	-10.541	-11.763	-11.67	-12.466	-10.475	-11.628	-11.553
9.0165	7.392	10.354	9.6858	8.3622	9.8128	9.347	11.136	9.3801	9.1715	10.366	9.0962	10.521	9.5668	7.6247	8.8383	9.8447	9.8532	9.1423	9.0478	10.711	10.185	9.0485	10.504	9.9578	9.6397	9.1166	11.022	9.4973	9.568	10.666	12.397	10.234	10.625	9.7357	10.59	9.6545	9.6714	9.9455	10.08	9.9837	7.9742	9.5117	9.5533	9.8878	8.8982	11.726	9.6265	8.7729	10.217
-15.398	-14.996	-14.624	-14.21	-14.001	-14.441	-14.685	-16.181	-14.266	-14.902	-14.35	-12.927	-13.386	-13.429	-14.744	-13.463	-14.192	-12.345	-14.185	-12.658	-13.207	-14.865	-14.776	-14.38	-12.103	-15.395	-14.903	-13.106	-15.08	-14.205	-14.111	-13.601	-12.432	-12.238	-14.941	-14.168	-14.266	-12.582	-13.417	-13.799	-14.887	-14.749	-15.471	-16.514	-14.604	-15.847	-13.668	-12.502	-15.815	-14.984
3.5327	5.5093	5.9127	4.5246	6.2282	6.052	5.7659	4.9986	4.1311	5.8813	6.0384	6.0583	7.829	7.7232	4.9733	4.894	5.5565	5.8351	6.3152	5.4858	6.6749	5.3628	7.0448	5.8669	6.7466	5.9363	6.3817	5.657	3.9077	6.4405	5.2621	4.3132	3.5752	4.3205	6.3	5.8987	4.1035	5.7362	6.115	5.9509	5.9175	4.9638	3.8112	4.0133	5.4054	6.0272	4.8954	5.2806	6.0909	5.0066
-15.643	-14.101	-14.053	-15.277	-14.665	-13.835	-15.742	-16.025	-13.86	-14.877	-13.669	-14.32	-15.411	-12.912	-14.462	-15.591	-14.236	-14.192	-14.672	-14.432	-14.488	-13.081	-15.583	-14.923	-14.947	-15.616	-16.537	-15.917	-13.84	-15.239	-15.48	-13.401	-13.232	-13.839	-15.563	-14.019	-13.826	-14.135	-13.96	-14.992	-15.247	-14.896	-13.97	-14.775	-14.098	-14.922	-14.402	-14.16	-15.771	-15.706
-11.601	-11.987	-10.627	-10.752	-11.038	-11.685	-12.135	-12.334	-11.018	-11.61	-11.798	-12.323	-10.357	-12.1	-11.393	-11.663	-13.421	-12.715	-12.679	-11.72	-11.131	-10.559	-11.108	-11.639	-12.281	-10.264	-12.549	-10.226	-11.318	-10.815	-10.066	-11.426	-10.342	-11.924	-11.66	-11.507	-10.466	-11.442	-12.218	-12.89	-10.716	-10.2	-13.386	-11.933	-10.837	-12.047	-13.088	-12.039	-11.507	-11.647
7.8899	7.1292	8.3466	8.5831	8.8284	7.3347	7.8604	8.5837	9.2808	7.7122	8.2628	7.7599	9.1043	7.6395	9.7938	9.6434	9.149	8.3044	7.8442	7.2919	8.2767	8.3754	7.2272	8.8941	7.7181	9.1262	8.1469	7.8181	8.472	8.8812	8.9135	9.0162	9.6598	7.5336	8.389	8.81	10.892	8.6562	8.7121	7.1817	8.4892	8.0971	9.3168	9.3781	7.5981	6.9797	8.5251	8.3098	10.649	7.5091
-4.0573	-5.3677	-3.5428	-4.7108	-4.964	-5.4283	-4.0254	-3.9404	-4.951	-4.3321	-4.4539	-4.4507	-6.6776	-4.1244	-4.409	-6.3938	-5.2833	-6.3632	-3.1	-5.3232	-3.7834	-5.9025	-5.6475	-4.7636	-2.966	-4.0059	-6.6397	-5.6754	-4.2918	-4.3629	-4.8884	-6.9284	-5.4961	-4.188	-6.4059	-5.3625	-4.3467	-6.1735	-7.2549	-4.7815	-6.0178	-4.7296	-4.6295	-3.9947	-3.7128	-5.6729	-4.7967	-5.7647	-5.1787	-5.446
3.74	6.2735	5.9067	4.7932	4.738	3.8506	5.5639	5.0843	4.7218	4.4383	2.5071	3.3194	4.7493	5.5909	3.2875	5.304	2.9843	4.3862	5.1995	3.5818	4.7457	5.1285	3.374	3.6713	4.0012	4.5896	4.9777	5.1939	3.9705	4.8911	4.3968	3.4444	3.6845	4.5797	5.6067	5.2276	4.5109	4.714	3.378	4.4784	3.4991	5.0198	2.4019	4.0048	5.1957	5.1659	4.1547	2.6131	4.1934	5.7294
0.33295	-0.24988	-0.36624	-0.33504	-1.061	1.6086	-2.6408	0.0951	0.083284	0.15861	-0.3303	-1.0901	0.095457	-0.11465	-0.1242	0.84356	0.04151	-0.033584	-1.7445	-0.6637	0.3415	0.81992	0.15667	-2.3025	-0.22466	0.65306	0.88897	-0.51287	0.30446	0.51988	0.0086598	0.43372	0.53311	-0.37905	0.45647	0.22962	-0.064855	-0.72972	-1.6019	0.53909	1.5558	-0.49797	-1.7737	-0.51068	-1.1847	-1.561	-0.93619	1.7557	0.17097	-1.0425
-10.61	-8.6403	-10.437	-8.8623	-8.8209	-9.6878	-8.602	-7.8208	-9.9625	-8.2574	-9.8837	-8.2902	-9.5111	-9.0995	-8.143	-8.1132	-10.081	-8.9914	-9.3113	-10.283	-7.8563	-8.8348	-10.141	-10.575	-8.8557	-7.9974	-7.5483	-7.4997	-8.2118	-8.9069	-10.422	-9.1666	-8.5663	-8.808	-8.4971	-9.7254	-9.3002	-10.647	-9.7439	-8.4607	-7.4035	-8.5554	-9.1292	-10.057	-8.8384	-9.0066	-9.2247	-9.3604	-8.4323	-8.5645
-14.314	-15.634	-13.286	-14.166	-13.585	-15.204	-14.418	-14.56	-16.053	-15.195	-13.916	-13.031	-14.634	-14.569	-14.076	-15.065	-15.001	-14.435	-15.609	-15.07	-14.267	-13.547	-15.91	-14.344	-14.246	-13.924	-14.391	-13.184	-13.128	-14.638	-13.357	-16.195	-15.325	-14.193	-13.966	-14.023	-15.452	-14.348	-14.575	-14.383	-14.353	-12.962	-12.337	-14.345	-15.713	-14.192	-15.719	-15.479	-12.335	-14.063
-0.5555	0.79212	-1.4371	0.0078271	0.69114	-1.3283	-0.11468	-0.46502	-0.19852	-0.35706	0.45833	1.3517	0.076146	-0.097759	-0.55125	-1.0013	0.65691	-0.62111	-1.8618	0.14454	-0.43086	-0.94754	-0.2772	-1.4698	1.1219	-1.6751	-0.45616	-1.0085	-0.87932	0.98416	0.11646	0.16694	-1.3508	-0.85969	-1.2403	-0.28863	-2.7553	-1.2675	-0.8866	-0.12932	-0.49287	-0.8094	-2.0876	-1.2771	-0.28527	2.0333	-0.0042441	-0.5336	-0.57907	-0.3097
-0.26607	0.4738	0.42957	0.80342	-0.67345	-1.6425	-0.3807	0.59403	0.30511	0.34041	-2.0263	-0.84381	-0.65049	-2.4009	-0.78961	2.013	-0.36506	0.31646	-1.2579	-0.41835	-0.49955	-1.8209	-1.2397	0.34947	-1.0401	0.14085	-1.7157	-0.54531	0.73972	-1.3966	-0.75897	-0.63008	-0.81289	-0.70674	0.89628	0.21527	-1.3604	0.19939	-0.87475	-0.8302	-0.041758	1.3842	-0.15064	0.61017	1.4289	0.76624	1.0697	1.693	-0.25917	-1.7625
-12.617	-11.049	-12.937	-11.686	-10.921	-11.082	-10.817	-11.383	-9.5999	-12.757	-11.738	-10.284	-10.073	-12.508	-11.228	-13.002	-13.443	-11.052	-11.914	-10.799	-11.909	-13.22	-13.658	-11.289	-12.436	-10.238	-11.524	-10.722	-12.917	-11.204	-10.389	-13	-11.71	-11.746	-11.287	-11.893	-12.331	-11.97	-11.971	-12.193	-12.438	-13.188	-11.483	-11.1	-11.285	-10.879	-11.226	-11.643	-12.307	-10.2
-0.51658	-1.1425	-2.914	-2.2286	0.1042	-1.0509	-1.5297	-2.3523	-2.5569	-1.9901	-0.73107	-0.80407	-0.30238	-1.5609	-1.722	-0.7241	-2.3183	-0.83316	-0.92644	-3.3221	0.11641	0.19112	-1.2907	0.052495	-2.5693	-1.5629	-2.5846	-1.3602	-1.9571	-1.3619	-2.1805	-2.5862	-1.8183	-1.9352	-1.5929	-1.4681	-1.9517	-1.7858	-1.6691	-3.6274	-0.45469	-1.5201	-0.77716	-0.70255	-0.57855	-2.1221	-2.4193	-0.98589	-1.9791	-1.1567
-9.6975	-10.372	-9.4994	-11.171	-10.806	-9.7015	-8.7184	-9.0109	-10.054	-9.4237	-8.8035	-10.126	-10.555	-10.521	-10.917	-9.6247	-10.014	-7.8348	-9.289	-9.468	-9.635	-9.7937	-9.221	-10.666	-10.075	-10.355	-9.5635	-7.6716	-9.6181	-8.0337	-10.355	-9.6956	-8.8714	-9.7503	-10.148	-10.651	-9.5392	-11.221	-9.5678	-9.8924	-10.647	-10.434	-11.898	-11.538	-11.43	-10.842	-9.8122	-10.692	-9.2855	-10.581
9.9026	8.9825	9.6776	9.644	9.1455	7.6294	8.9491	8.2504	8.0693	9.2607	9.7826	8.3248	8.1803	8.6099	9.0405	5.7328	8.5911	8.7627	8.1288	7.4811	7.6371	8.5186	8.3865	6.6909	8.164	7.5625	9.5438	10.489	6.7463	6.996	9.6025	9.5297	9.2784	7.7188	8.9303	8.1612	8.274	8.7809	8.7158	7.8992	9.2909	9.5036	7.6442	8.3064	10.138	7.8611	9.2954	8.3748	7.4903	7.695
-14.563	-16.032	-14.906	-15.352	-14.513	-14.82	-15.024	-14.227	-14.631	-13.383	-14.476	-14.431	-14.774	-13.536	-14.546	-14.387	-14.834	-14.958	-15.754	-14.651	-13.608	-16.1	-15.057	-13.577	-12.975	-14.276	-12.378	-15.106	-14.548	-14.824	-14.423	-15.256	-14.329	-14.982	-14.054	-13.651	-16.044	-14.815	-12.538	-14.358	-15.646	-14.313	-14.322	-14.58	-16.476	-13.348	-13.122	-15.051	-16.874	-16.41
-0.13308	-0.25668	-1.4322	0.94166	0.057283	0.90932	-0.033155	-1.8118	-0.62152	0.10241	0.95386	0.26383	1.5101	-0.95504	0.14738	0.25906	1.1701	-1.9083	0.078286	0.80427	0.37104	-0.26781	0.9802	-0.275	-1.2795	-0.51404	-0.74495	-0.9969	-1.1549	-0.12626	1.6426	-1.4814	-0.49769	-0.51788	0.93405	0.89313	0.023666	0.88128	-0.6374	0.28813	-0.10354	-0.25179	-0.74215	-1.2587	0.38125	0.60039	-1.2922	-0.38864	0.78571	-1.2466
6.7842	5.5753	7.2745	6.2928	7.0361	5.6042	7.4265	5.4635	7.1043	6.4317	6.7204	7.745	6.011	5.9529	5.9542	7.5387	6.3306	7.4516	6.0767	6.3427	6.3029	6.944	6.1496	8.2689	6.1048	7.4649	7.4817	7.2346	5.8175	5.3502	7.3349	6.3152	4.9502	7.4683	7.418	7.5461	7.265	7.5417	7.438	7.7625	7.0588	4.7273	4.7705	6.1918	6.443	5.254	5.8799	6.2251	7.5618	7.1435
-0.83164	-1.0942	-0.55186	1.1872	-1.2005	-0.42588	-0.41944	-2.8304	-1.077	-0.77738	-0.7444	0.42372	-0.42969	-1.0716	0.21146	-0.70047	-0.96375	-0.49596	-0.46042	-1.1447	-0.54621	1.1418	-1.4496	-0.11996	0.93601	-0.84467	-0.07108	0.024543	-0.091051	-1.0286	0.35253	-0.70499	0.34134	0.23333	-0.64972	0.9158	-0.059755	-0.76208	-0.0071014	-1.2961	-1.3953	0.79139	-0.47053	-0.2501	-0.31306	-0.39605	-0.065536	-0.43827	-0.26029	0.066784
9.0333	8.293	7.584	9.5451	7.3684	6.7862	6.9033	7.3943	7.5872	8.8486	9.242	7.4108	7.5618	7.9468	8.0567	8.7869	6.7648	6.9934	7.2007	7.7193	7.659	7.3543	9.3866	5.5442	8.5793	7.5163	8.7044	9.1649	7.0205	7.9452	7.4354	8.0514	8.3267	7.6889	9.1306	8.6684	9.2816	6.5496	8.1798	8.5784	7.4182	10.621	9.0384	7.8943	9.7807	7.9942	8.8937	9.0201	7.855	8.2842
-14.915	-12.821	-12.928	-12.737	-14.547	-15.346	-14.929	-14.531	-16.657	-14.24	-13.265	-15.16	-14.532	-15.709	-13.515	-14.37	-14.95	-13.789	-14.267	-14.534	-12.853	-13.852	-14.918	-14.302	-13.478	-15.079	-14.635	-14.263	-14.398	-14.742	-16.41	-14.77	-13.34	-14.302	-15.114	-15.416	-13.944	-13.938	-14.087	-14.39	-14.479	-14.36	-14.947	-16.517	-14.451	-15.572	-14.227	-15.121	-13.435	-14.334
8.5642	8.3855	9.0003	9.3533	7.8444	8.9068	7.4222	8.2861	8.6016	8.9086	8.5918	8.9064	8.2251	7.9193	8.2725	9.9897	8.723	8.906	7.2134	7.4178	8.5042	8.9695	8.8804	8.1134	7.2373	8.3757	8.8517	9.1558	8.0885	9.0005	7.3137	9.4063	9.3094	7.3284	8.9367	8.0347	9.9357	8.3371	8.9547	5.8968	9.7301	8.9071	8.1627	8.1018	7.508	9.9308	8.4407	8.2165	8.4601	7.7534
-15.402	-15.666	-14.848	-13.703	-14.651	-14.137	-15.537	-15.211	-13.976	-15.122	-13.457	-14.512	-13.091	-13.302	-13.454	-14.701	-15.804	-13.679	-14.113	-14.692	-13.896	-14.033	-13.387	-14.46	-15.836	-15.191	-14.898	-15.122	-15.003	-14.859	-13.46	-14.127	-15.078	-13.469	-14.267	-13.927	-15.755	-15.633	-14.422	-14.068	-14.878	-14.103	-15.745	-14.129	-14.399	-15.327	-15.346	-15.569	-14.733	-14.333
-4.0526	-4.0659	-4.6907	-3.859	-2.7513	-1.9812	-2.9169	-2.4733	-2.1024	-2.2655	-0.5921	-2.6921	-2.7703	-0.40735	-1.7761	-5.307	-2.0139	-2.6304	-3.3177	-1.8666	-3.17	0.038217	-1.6132	-2.4003	-1.5898	-2.7648	-2.3313	-3.8098	-1.4892	-2.0402	-3.8447	-1.9335	-3.1106	-1.0433	-1.3135	-2.3656	-2.6488	-1.0316	-3.2505	-0.94741	-3.7484	-3.3354	-2.5737	-2.4534	-2.9206	-1.9286	-2.0302	-2.2906	-2.5475	-2.4419
-14.357	-14.782	-14.885	-14.014	-13.308	-13.963	-13.44	-15.03	-13.463	-14.718	-15.657	-14.952	-15.082	-16.178	-15.721	-14.7	-14.507	-14.101	-14.101	-14.824	-14.249	-14.139	-14.723	-16.226	-13.647	-14.6	-13.351	-14.101	-15.369	-14.423	-15.155	-15.365	-14.917	-14.158	-13.477	-14.162	-12.961	-14.906	-14.308	-13.515	-15.4	-15.59	-14.465	-15.553	-14.08	-13.188	-14.462	-13.744	-15.212	-11.27
0.33167	0.82999	-0.74363	0.29699	0.2045	1.4561	0.61233	1.1587	1.0521	0.41714	1.004	-0.70586	-1.1459	1.4657	0.71634	0.74607	0.66687	0.080497	0.80362	-0.48243	1.563	-0.8379	1.8106	0.045719	-0.19174	1.8255	0.039008	-0.61719	-1.5824	0.44674	0.57173	2.0845	0.14219	0.40239	1.5502	2.1073	0.29582	-0.39511	1.0375	0.61477	1.305	1.3749	0.19389	0.033614	0.12591	0.81489	0.88954	0.91245	-0.69216	-1.2638
-11.162	-10.815	-12.47	-10.558	-12.834	-12.092	-12.062	-13.647	-11.527	-10.234	-10.713	-11.211	-11.596	-11.254	-11.335	-12.444	-10.515	-11.369	-11.062	-13.357	-11.755	-11.147	-10.374	-10.347	-13.482	-13.08	-10.422	-11.075	-11.137	-11.237	-12.493	-12.819	-12.504	-11.298	-12.704	-11.698	-11.24	-11.403	-11.766	-11.374	-10.362	-11.582	-10.968	-11.623	-11.169	-11.865	-11.139	-9.8262	-9.4059	-12.212
-11.814	-11.436	-10.521	-11.99	-10.951	-11.265	-11.92	-10.241	-10.743	-12.449	-14.001	-11.522	-10.543	-11.532	-11.984	-10.866	-10.645	-10.79	-11.69	-11.248	-10.586	-11.611	-11.402	-10.026	-11.8	-12.259	-11.219	-12.638	-12.163	-11.094	-11.683	-10.398	-11.937	-11.445	-10.842	-12.962	-11.787	-11.321	-10.133	-12.093	-11.294	-11.079	-12.069	-10.454	-12.243	-9.3588	-11.573	-10.252	-11.478	-12.528
-6.1209	-5.972	-6.2962	-5.2414	-7.2796	-5.6291	-6.3629	-5.4664	-6.0387	-6.4551	-5.3778	-6.3553	-7.4655	-6.064	-5.7072	-6.1517	-6.2764	-6.808	-6.7852	-6.6329	-5.8888	-5.6471	-6.7196	-6.3228	-7.8503	-7.2534	-8.0043	-6.4124	-6.6641	-6.2699	-6.2147	-6.4571	-6.733	-8.1698	-7.2651	-6.6238	-4.7572	-6.8435	-6.3142	-7.0479	-6.7321	-6.338	-5.0586	-5.7362	-7.23	-4.9066	-6.0169	-5.8542	-6.7409	-7.0491
-2.2226	-1.2657	-2.9919	-1.9528	-2.8364	-1.3416	-1.8181	-0.72736	-3.7025	-2.2618	-1.6771	-1.1899	-3.2707	-2.9972	-2.1444	-2.8572	-3.1278	-1.5494	-2.9982	-2.3425	-2.915	-3.4035	-2.2378	-2.6397	-1.6094	-4.1271	-2.8277	-2.8533	-1.4254	-2.1109	-3.2295	-2.1092	-2.7697	-2.0162	-3.0744	-2.1142	-2.9155	-2.7268	-0.94464	-2.6872	-1.547	-2.6821	-4.0675	-1.5851	-3.3894	-3.8758	-0.99448	-3.6121	-3.4246	-1.9587
-12.072	-10.176	-12.737	-12.196	-11.595	-11.804	-11.052	-12.235	-11.377	-10.389	-11.467	-11.376	-10.017	-12.369	-10.795	-10.79	-11.286	-12.054	-12.794	-10.901	-10.439	-12.355	-12.137	-10.385	-12.063	-11.369	-11.195	-12.874	-13.162	-11.93	-11.386	-10.647	-10.649	-12.369	-9.6857	-13.047	-11.271	-12.34	-10.284	-11.833	-11.926	-11.299	-10.947	-11.752	-10.133	-10.727	-11.63	-12.113	-10.942	-10.111
-11.943	-11.266	-12.521	-12.631	-10.838	-10.658	-10.414	-10.497	-10.576	-12.194	-12.012	-12.006	-11.198	-11.325	-11.972	-11.262	-12.252	-11.724	-10.941	-10.644	-11.286	-10.818	-12.094	-10.289	-12.124	-11.521	-10.129	-10.524	-11.064	-11.123	-11.551	-12.636	-12.44	-11.218	-9.6593	-11.508	-11.804	-10.427	-12.333	-11.752	-12.331	-11.509	-10.301	-12.576	-12.235	-11.469	-11.556	-10.44	-11.845	-11.11
-10.843	-12.567	-9.6447	-11.191	-11.956	-10.535	-11.063	-10.059	-10.927	-11.96	-10.74	-10.174	-10.7	-12.036	-10.929	-11.304	-10.227	-12.42	-12.089	-11.225	-10.928	-10.022	-10.666	-9.0756	-11.801	-11.162	-9.737	-11.717	-10.301	-10.712	-10.938	-10.89	-10.633	-10.817	-9.6561	-11.365	-9.7095	-11.098	-9.7148	-10.499	-9.9943	-13.321	-11.639	-12.159	-10.53	-10.629	-10.014	-9.583	-11.118	-9.4182
-1.7557	-0.33356	-1.1447	-0.020861	-1.4035	-2.2102	-1.5442	-0.68832	0.24487	-0.90243	-1.8021	-1.7316	-0.28887	-2.8938	-2.8944	-2.7425	-0.049031	-1.6596	-1.0397	-0.25477	-1.3252	-0.56983	-0.79623	-2.3227	-0.33514	-0.77689	-1.2675	-2.8022	-0.98372	-2.6661	-1.2335	0.2755	-0.42928	-0.60793	-0.63545	-1.3365	-2.5674	-2.43	-0.048855	0.049359	-0.54134	-2.0372	-2.2115	-0.17378	-3.1111	-0.86702	-2.3495	-1.5298	-1.7564	-0.99613
-2.6021	-4.1338	-3.0009	-3.0389	-2.9687	-3.8627	-1.7195	-1.3719	-3.245	-2.8936	-2.3956	-2.3765	-2.1262	-3.6127	-4.974	-1.8914	-2.8038	-3.5211	-3.3624	-2.1864	-2.7424	-1.4113	-2.8275	-2.4861	-2.9699	-2.1396	-3.6451	-3.4818	-2.3114	-3.7399	-2.1851	-2.546	-0.78184	-2.6879	-3.706	-1.8684	-3.3169	-1.8978	0.11645	-3.5482	-4.5322	-2.5926	-2.3982	-1.8038	-4.3028	-1.1739	-2.8192	-4.3642	-4.0789	-2.9797
-4.5678	-5.0286	-5.4596	-4.1089	-4.397	-5.8292	-6.5443	-6.6311	-5.2851	-5.3144	-5.6259	-3.638	-5.213	-4.9584	-5.3532	-6.5225	-6.5327	-6.8863	-4.2873	-6.7183	-5.49	-4.3367	-5.82	-5.2737	-7.0819	-5.2919	-4.357	-6.5196	-4.2279	-5.5437	-4.8698	-4.6942	-7.3438	-5.9776	-5.4648	-4.7884	-6.0825	-4.7002	-3.7641	-6.0689	-5.4078	-5.3725	-5.146	-5.8594	-4.4875	-4.7909	-5.9052	-6.6518	-5.8964	-6.8352
2.1507	1.6481	0.83242	1.6602	1.167	-0.020438	1.6951	2.4926	0.062069	1.5702	0.79766	1.8405	0.71742	1.9903	0.30634	3.2234	1.3034	0.20719	1.2596	0.85282	-0.60649	2.3817	0.33667	0.68174	1.2779	0.75829	0.51632	1.4261	1.8598	2.0518	0.8615	0.6658	2.0695	1.492	1.5634	1.0254	1.935	1.7832	1.8056	0.95713	0.23836	-0.063945	1.073	0.34854	0.57109	3.5386	1.3374	1.0973	1.8804	1.3973
-13.687	-11.824	-14.751	-12.974	-11.613	-13.602	-11.029	-11.783	-12.027	-14.055	-13.081	-12.701	-14.066	-14.631	-11.738	-12.778	-14.129	-14.494	-14.285	-12.047	-13.894	-12.033	-14.258	-12.954	-12.266	-14.232	-12.057	-15.097	-13.725	-13.353	-13.628	-13.058	-13.173	-12.159	-13.706	-12.674	-11.332	-11.532	-13.346	-13.915	-13.096	-13.562	-14.498	-13.865	-11.793	-13.386	-15.013	-11.874	-12.082	-13.67
-9.5841	-10.14	-10.18	-10.663	-9.0938	-10.204	-11.838	-11.11	-11.342	-11.111	-10.238	-10.319	-10.412	-10.047	-10.787	-11.013	-10.565	-11.4	-10.003	-9.6734	-10.329	-10.371	-11.237	-12.472	-11.604	-11.695	-10.404	-11.074	-9.7546	-9.7389	-10.657	-10.068	-10.989	-10.467	-11.146	-9.3282	-10.422	-10.041	-10.866	-10.497	-11.534	-10.217	-11.964	-11.686	-11.34	-8.619	-8.775	-10.837	-10.324	-10.73
-10.778	-12.558	-13.234	-11.563	-12.052	-10.848	-11.038	-10.502	-11.557	-12.936	-11.63	-12.259	-9.7935	-12.806	-11.085	-11.635	-12.367	-10.478	-10.864	-11.906	-12.375	-10.138	-9.9696	-11.32	-9.4532	-12.23	-10.792	-10.117	-11.117	-11.492	-8.9144	-10.783	-12.58	-11.553	-9.4123	-12.009	-11.166	-13.344	-12.574	-10.588	-12.125	-10.433	-12.825	-11.825	-10.809	-12.117	-11.997	-11.776	-10.854	-10.838
-7.1166	-4.3122	-6.588	-5.9143	-4.9295	-6.1735	-5.764	-4.136	-5.9264	-5.6374	-6.873	-5.578	-5.7008	-6.1994	-5.3338	-4.4137	-5.2676	-5.4008	-5.255	-5.7551	-4.5825	-6.0487	-3.4174	-6.426	-5.7476	-4.2514	-4.3396	-5.3909	-6.4415	-4.8903	-4.0978	-4.1407	-5.1008	-6.3138	-4.9859	-5.329	-4.9225	-6.4513	-2.5163	-5.1741	-5.0856	-5.1323	-3.8273	-4.3578	-6.6555	-6.5788	-6.5782	-3.8784	-4.2614	-5.7234
-13.308	-11.79	-11.097	-12.78	-12.216	-11.154	-12.399	-12.244	-13.139	-14.067	-13.052	-13.615	-11.65	-12.806	-14.567	-12.691	-12.596	-12.307	-12.507	-12.951	-12.142	-11.58	-12.804	-12.295	-12.917	-14.132	-12.641	-14.3	-12.312	-11.794	-12.879	-13.743	-14.576	-11.789	-11.914	-11.867	-11.941	-12.463	-13.479	-13.642	-12.348	-12.742	-12.328	-11.482	-13.372	-14.445	-12.994	-13.157	-12.42	-10.792
3.8697	3.1021	2.7779	1.963	1.535	2.9817	2.5918	3.7783	1.8911	4.3342	2.8636	2.7231	2.1629	2.465	2.4627	5.2282	3.4482	4.6122	3.1994	3.9939	2.9788	4.1138	3.0669	2.3073	2.7599	3.2408	1.2027	3.5352	4.0661	1.9741	2.0098	2.5806	4.1959	3.4241	2.3962	3.5365	2.7227	3.0602	3.963	2.6994	2.4813	2.7583	4.261	1.9034	1.9074	3.9928	3.8507	1.7987	1.4643	3.0003
1.2554	1.5829	2.903	1.1372	-0.54643	0.76075	-0.17445	-0.27963	2.7354	2.5316	2.1154	3.1257	2.5804	1.4813	1.963	2.0047	-0.33059	1.9673	0.80762	1.2233	-0.92442	1.6634	-0.30846	0.65717	2.6611	1.1874	0.75772	1.0821	1.5752	1.1386	1.8013	-1.8245	2.7285	-0.097811	1.283	1.2583	0.49264	0.83381	0.21442	0.92706	3.0294	0.46389	-0.51006	1.397	4.3896	1.8216	0.30694	0.98968	1.6183	2.3259
-12.513	-13.59	-13.485	-11.117	-11.889	-13.44	-13.745	-11.167	-13.947	-14.454	-12.763	-13.163	-11.475	-13.314	-12.693	-12.742	-12.952	-12.644	-12.508	-12.72	-12.975	-12.889	-13.583	-15.59	-14.578	-12.396	-13.966	-12.138	-12.642	-14.128	-13.092	-13.651	-13.411	-13.384	-14.291	-12.919	-14.002	-13.732	-13.807	-13.304	-13.055	-12.769	-14.085	-13.188	-12.451	-13.153	-13.143	-13.418	-14.218	-13.293
-11.75	-11.254	-13.703	-12.824	-13.545	-12.569	-12.401	-13.396	-12.879	-13.721	-13.922	-12.402	-13.728	-13.476	-12.312	-12.27	-12.376	-12.147	-12.257	-13.364	-11.072	-11.978	-12.649	-13.602	-10.978	-12.126	-12.069	-14.062	-12.736	-13.553	-12.017	-13.015	-12.313	-12.881	-12.939	-14.278	-13.004	-13.754	-11.951	-13.304	-12.178	-11.704	-13.793	-13.725	-13.871	-13.636	-12.587	-11.413	-12.452	-13.439
-0.48528	-0.43432	-1.0443	-0.15795	-0.65239	-0.80154	0.8184	-0.31997	0.36485	0.3215	-0.76189	-0.95496	0.35126	1.1762	0.30705	0.212	0.50894	-0.7933	-1.0509	0.25196	0.19581	1.0231	0.16685	0.18744	1.2039	-1.4025	1.4413	-1.256	-0.48713	0.96644	1.4161	0.5945	1.833	0.63837	1.8642	-0.0059595	0.68702	0.28981	-1.7831	-1.5335	0.08534	-0.93202	-1.2383	-1.3418	-0.89209	0.90795	0.54486	0.6132	1.792	-1.2434
3.2208	1.252	3.6137	4.0799	1.5884	3.6	2.7424	2.2655	1.451	1.5771	2.9521	3.3957	2.1815	2.6853	3.1749	3.2775	3.3742	4.1133	3.2474	2.7852	3.4625	3.3828	3.4734	3.5722	0.9341	3.2425	3.728	3.2559	3.1818	2.0338	3.4903	1.4213	2.2374	2.2215	2.6683	4.8155	3.3706	3.1582	3.1203	1.7257	3.1305	4.2689	3.0657	2.7329	0.23847	3.3508	3.366	2.6182	3.7032	3.2994
-12.866	-14.479	-14.456	-15.582	-14.879	-14.313	-13.46	-14.044	-14.85	-14.312	-12.337	-15.233	-13.582	-13.998	-13.667	-13.629	-14.075	-12.821	-13.463	-13.774	-13.974	-13.276	-13.999	-13.783	-14.464	-14.941	-14.021	-15.03	-14.374	-13.332	-14.508	-13.883	-14.119	-13.498	-11.946	-13.459	-14.635	-16.43	-15.198	-13.833	-13.464	-14.205	-15.33	-14.232	-12.761	-14.904	-14.452	-14.195	-13.691	-13.988
-12.432	-9.8432	-12.053	-12.174	-10.334	-11.503	-9.977	-9.8714	-11.115	-11.66	-9.7346	-11.53	-12.123	-10.101	-11.15	-10.206	-11.703	-9.9314	-10.951	-10.159	-12.237	-9.8511	-11.298	-10.484	-11.801	-11.173	-11.169	-12.142	-11.556	-10.49	-11.442	-10.546	-11.594	-9.8486	-11.011	-10.14	-9.4661	-9.308	-11.189	-9.8972	-10.966	-11.931	-11.734	-11.169	-12.533	-11.259	-10.676	-11.06	-8.3189	-10.927
-0.53767	-0.12594	-1.5656	-0.85037	-0.70151	-1.955	-2.4212	-1.4987	-1.0009	-2.7018	-3.1843	-1.5977	-1.7583	-0.19825	-0.35921	-1.6678	-1.5756	-2.5025	-1.1268	-2.2087	-2.2794	-1.8563	-0.20508	-1.8227	-3.1211	-1.491	-1.0748	-1.2905	-0.62404	0.0016781	-1.4708	-2.0155	-1.5423	-2.1108	-2.1915	-1.7037	-0.49742	-1.2364	-1.0879	-0.93266	-1.717	-0.93128	-0.4357	-1.6463	-1.2098	-2.4037	-1.1264	-1.1502	-1.2332	-0.74742
-4.7766	-4.7761	-4.5871	-5.311	-5.8253	-4.0738	-4.5524	-5.3651	-5.0865	-7.6662	-5.1601	-5.795	-6.7404	-6.1483	-5.4924	-5.1484	-5.2151	-4.5687	-5.2861	-5.449	-6.3065	-4.7219	-6.0878	-6.4658	-4.6247	-4.699	-5.7099	-7.3123	-6.9298	-6.7304	-5.1633	-5.5202	-5.2848	-5.2365	-5.2196	-5.8792	-6.0957	-5.0668	-4.6085	-3.7596	-5.3492	-6.605	-5.4791	-5.403	-6.0247	-4.9522	-6.8627	-5.5492	-6.7536	-5.681
2.4439	1.5139	1.8819	1.2809	2.1118	0.25817	1.2801	0.87801	1.8322	0.83678	2.888	0.2791	1.5926	-0.029099	0.75468	3.2813	1.1683	1.3226	1.4895	2.3371	3.0524	0.82277	1.6138	1.5272	-0.12678	1.2079	2.5764	0.84247	1.0052	1.6666	1.107	1.5656	0.75384	0.47287	1.8502	1.2444	2.1583	1.1635	1.5944	1.0413	2.0427	1.7746	2.5448	0.93055	1.4383	1.2516	1.5053	1.0289	1.2812	-0.015581
-5.5119	-4.6688	-5.873	-5.3216	-3.6121	-5.4058	-5.0234	-6.0255	-4.4664	-5.6631	-4.0101	-5.6216	-4.9236	-4.7285	-4.5725	-4.9262	-3.4493	-5.4739	-5.8024	-5.1385	-6.0734	-5.3932	-4.9073	-4.5526	-4.5624	-5.9044	-4.9153	-5.3206	-6.2233	-4.8156	-5.557	-5.6156	-5.4673	-4.0295	-4.259	-4.3822	-4.9755	-5.0404	-4.1249	-6.2269	-4.8871	-5.6643	-5.1082	-3.8297	-3.518	-4.0908	-5.131	-5.1874	-4.5065	-5.7111
-1.9835	0.65617	-0.34286	-0.57129	-0.87042	-1.6959	-0.923	-0.04969	0.58498	-0.54879	-0.64633	-2.265	-0.84225	-1.5736	-0.43871	-0.89895	0.5814	-0.15286	1.141	-1.7352	0.29384	0.85977	0.096069	-0.43137	-1.2021	-1.1328	-1.928	-1.9486	-0.27971	-1.9497	-1.0429	-0.32205	0.041456	0.76298	-0.04517	-0.027213	0.6173	-0.14305	-1.9483	-1.3686	-1.5066	-1.6567	-1.5119	0.21023	-0.04277	-1.3147	-0.098802	0.1695	-0.69759	-0.91382
-4.0612	-5.7151	-5.4669	-5.6071	-5.3472	-5.1295	-3.5717	-5.1494	-5.3125	-3.9597	-5.9043	-6.5325	-4.6566	-4.8914	-4.3794	-5.6424	-4.2141	-5.31	-4.8736	-6.7287	-3.4954	-6.8464	-5.2948	-5.7735	-3.9044	-3.2756	-5.0144	-4.2478	-4.8941	-5.2917	-5.6583	-4.1264	-4.6917	-6.28	-4.4531	-4.776	-5.8374	-4.0011	-6.3104	-6.5433	-5.2501	-4.5156	-4.6731	-4.6343	-1.8798	-4.439	-7.2269	-5.0261	-4.9136	-4.3403
-14.506	-15.234	-15.682	-14.266	-13.338	-14.73	-15.533	-13.524	-15.516	-16.255	-14.295	-15.456	-15.331	-14.463	-15.242	-14.927	-14.778	-13.774	-15.079	-16.389	-13.254	-14.645	-14.619	-15.689	-13.554	-15.063	-14.902	-14.696	-11.778	-14.52	-14.078	-14.167	-13.266	-14.388	-13.953	-12.65	-15.522	-14.107	-14.872	-14.418	-14.995	-14.322	-13.728	-16.145	-14.813	-14.734	-12.854	-16.361	-14.755	-14.366
-0.10697	0.14258	-0.36717	-2.8657	0.17046	1.993	-0.15362	1.4313	0.76541	1.2439	-0.75726	-1.281	-0.78069	0.62409	-0.14706	-1.3484	0.04674	-0.13159	-0.42989	0.7078	-0.68408	1.4232	-1.7029	0.34363	-0.60889	0.5495	-0.11757	-0.67252	-0.72301	0.73989	0.10822	0.41533	0.47805	-0.43478	-0.87397	0.85627	0.1047	-0.58274	0.29556	0.056012	-0.6949	-0.22052	-0.83031	-0.51923	0.57373	-1.7551	3.3716e-05	1.7246	0.80577	0.64367
10.239	9.6335	9.2892	10.37	10.718	10.665	9.7766	9.3369	9.483	9.2871	8.3593	9.1693	10.794	9.4502	10.566	9.9094	9.3705	11.062	8.5647	9.2301	10.606	9.9668	10.285	10.186	9.5761	10.218	9.9504	11.44	10.331	9.1961	7.4721	8.8824	10.641	9.2436	8.736	10.183	10.254	8.2904	9.06	10.373	9.4306	10.257	11.036	9.4698	9.7018	9.9964	10.592	9.9137	10.286	10.947
0.57882	2.0241	0.06853	1.2353	-0.10627	-0.097854	1.0433	0.25068	1.2312	1.343	1.075	1.1542	0.33251	0.010123	-0.48948	-0.28991	-1.5212	0.78599	0.83954	-0.67519	-0.66267	-1.7015	0.56191	1.5753	2.368	0.11178	0.29012	1.1393	1.3471	0.89606	-0.63751	0.97671	0.45343	0.62492	-0.32525	-0.78409	1.0681	-0.19529	-0.21981	1.6304	1.1409	-1.2444	2.0608	0.18331	-1.082	0.37036	0.29707	-0.75955	0.85314	0.74077
-22.031	-22.766	-22.595	-20.273	-21.586	-22.065	-22.376	-21.243	-22.415	-23.608	-22.784	-21.796	-23.35	-23.661	-21.757	-23.094	-22.345	-22.688	-21.214	-21.237	-22.699	-22.557	-23.247	-21.702	-22.469	-24.409	-20.8	-22.864	-21.754	-21.955	-22.087	-22.271	-23.666	-22.505	-19.96	-22.523	-20.45	-20.633	-22.007	-22.168	-22.361	-23.315	-22.884	-21.528	-21.826	-22.437	-22.099	-20.008	-21.597	-22.181
-2.6105	-2.747	-3.0005	-3.3361	-3.5197	-3.2463	-2.8433	-2.9345	-3.064	-2.1117	-1.3926	-3.0408	-3.3122	-2.5954	-2.6832	-3.4809	-2.7159	-2.2832	-3.9697	-2.7162	-2.1046	-2.408	-4.751	-2.7573	-5.0633	-3.7189	-3.8984	-4.0223	-3.4405	-2.0709	-2.5035	-1.9733	-2.7971	-2.9043	-2.4432	-4.611	-2.3013	-3.8344	-3.512	-3.3704	-3.1931	-0.86966	-5.5852	-4.0543	-3.0022	-2.2875	-3.0765	-4.4487	-2.7925	-2.8435
-5.4224	-4.3121	-4.6988	-4.8224	-5.0595	-4.0657	-3.6998	-4.7428	-5.4822	-4.7147	-4.5257	-5.3064	-5.5635	-4.4555	-4.8341	-5.4104	-3.418	-6.2622	-5.1334	-4.0202	-4.9118	-5.472	-3.066	-3.6684	-4.3476	-6.1833	-2.7035	-3.8803	-3.1716	-4.3297	-4.9568	-5.5349	-4.6765	-5.2491	-6.0323	-4.3968	-4.9058	-5.4902	-6.2384	-2.7845	-4.7411	-2.8491	-5.5207	-3.8388	-5.5616	-4.4629	-6.1688	-4.1631	-5.3394	-5.54
-11.832	-9.8931	-10.536	-9.2675	-10.499	-9.61	-9.3548	-11.025	-10.512	-11.386	-10.271	-10.372	-10.809	-8.0839	-10.397	-11.062	-10.807	-10.831	-9.1402	-9.4857	-10.288	-9.8828	-10.865	-11.157	-12.516	-10.707	-9.8319	-9.3645	-10.2	-10.203	-10.382	-10.581	-10.056	-11.277	-12.243	-11.614	-9.6557	-11.446	-9.779	-9.2669	-10.52	-10.597	-8.3598	-10.76	-10.391	-10.316	-7.8225	-8.8427	-10.07	-9.8624
-2.4749	-3.5658	-3.7704	-3.4339	-4.4357	-4.3334	-4.2411	-4.5669	-3.944	-5.0255	-4.3368	-5.1472	-1.7943	-4.5061	-4.163	-5.2583	-4.5443	-4.3976	-6.0017	-3.6159	-4.7149	-5.0062	-3.7943	-4.6801	-4.3138	-3.1721	-4.1495	-4.1617	-4.7338	-4.6911	-4.4713	-3.8432	-4.7972	-4.2847	-5.1343	-4.1963	-5.4943	-2.9643	-5.741	-4.4823	-3.8636	-5.2592	-3.4485	-4.3624	-4.4839	-3.6713	-4.3887	-4.2579	-4.5221	-4.7197
-14.198	-13.736	-14.228	-14.22	-12.781	-12.183	-12.698	-12.74	-13.32	-12.437	-12.747	-13.528	-13.773	-13.055	-12.639	-13.18	-11.462	-12.001	-12.064	-12.31	-13.612	-12.63	-13.27	-13.154	-11.608	-12.598	-12.774	-11.784	-12.588	-13.643	-11.603	-12.68	-11.729	-12.457	-12.07	-11.694	-14.009	-11.952	-12.037	-12.932	-12.657	-13.483	-13.646	-12.329	-12.269	-14.016	-13.582	-13.296	-12.806	-12.132
-9.7903	-10.315	-10.017	-11.101	-11.356	-11.023	-11.577	-12.343	-11.682	-12.037	-9.8965	-10.969	-10.388	-10.427	-10.033	-10.086	-10.852	-10.173	-10.132	-9.3245	-11.461	-11.731	-11.246	-10.814	-10.611	-10.342	-11.513	-10.591	-11.062	-11.589	-11.999	-11.328	-11.297	-11.742	-9.9779	-10.618	-11.104	-10.607	-11.521	-11.997	-11.413	-12.878	-9.82	-11.452	-10.687	-10.857	-9.8669	-10.737	-10.784	-10.527
0.36677	-0.74913	0.64117	-0.24899	-1.1904	-0.27374	0.44044	1.1282	-1.0631	-1.2218	-0.8994	0.10893	-1.6121	-1.5893	-0.067875	-0.53744	0.68239	1.0977	0.83403	-1.1445	-1.1233	1.1837	0.46442	0.30949	-0.43713	0.52094	-1.0488	-0.53259	-1.7735	-0.78222	0.60171	-0.71145	0.8169	0.25693	-0.042714	0.40303	0.43259	0.26434	0.51774	1.7662	0.6717	-0.12319	-0.49261	0.27383	-0.5986	0.48096	-0.15835	0.92324	-0.99226	1.2691
-1.2422	-2.7139	-2.0143	0.040793	-1.3921	-1.1915	-2.4762	-1.7766	1.1363	-1.1498	0.16599	-3.4361	-0.75753	-2.6462	-1.6576	-2.3371	-2.4885	-0.76952	-3.9312	-1.1294	-2.8431	-1.3579	-1.2402	-1.6846	-0.75057	-0.44623	-1.2274	-1.1465	-1.5865	-0.3188	-2.7356	-1.2591	-0.81166	-1.9925	-0.5177	-1.1168	-1.8657	-1.4049	-3.2473	0.8204	-0.33435	-0.70384	-0.78342	-0.36135	-3.0784	-1.3821	-2.576	-0.18271	-2.0694	-2.8367
-1.924	-1.6045	0.30501	-0.75694	-2.7236	-0.99828	-0.54519	-0.37696	-1.7428	-0.88268	-1.6114	0.012263	-1.9496	-0.73192	-0.19428	-0.51635	-0.63567	-2.4713	-1.151	-0.87315	-0.86161	-2.3976	0.12237	-2.1969	-2.313	0.30736	-1.6321	-0.38756	-1.3233	-0.90778	0.21971	0.90339	-1.092	-2.248	-1.6474	-0.67382	-1.5234	0.5146	-0.72593	0.40355	-0.58865	1.0304	-0.65497	-1.0185	-0.32097	-0.53839	0.46204	-0.34919	-1.7213	-0.49855
-11.144	-11.183	-12.105	-11.103	-10.216	-10.659	-10.324	-11.736	-12.638	-9.4276	-9.1971	-10.401	-11.612	-11.303	-12.419	-10	-10.265	-8.9073	-11.94	-11.246	-10.842	-9.5821	-9.1465	-10.987	-10.716	-10.049	-10.948	-11.331	-11.99	-9.8726	-10.682	-11.345	-11.886	-11.07	-11.125	-12.994	-10.359	-10.004	-11.248	-9.8569	-11.372	-9.3178	-8.3973	-10.682	-10.311	-11.142	-10.319	-11.294	-11.06	-10.934
-9.2025	-7.9273	-9.2433	-9.1523	-9.9488	-9.6068	-10.493	-9.419	-9.3518	-9.2711	-7.9159	-9.5508	-9.4487	-9.0506	-8.4877	-10.05	-7.699	-9.4739	-8.4909	-8.2509	-8.986	-9.8621	-10.506	-9.3908	-9.1078	-8.6208	-7.9996	-8.0858	-9.6406	-9.4454	-9.1115	-9.889	-9.8902	-7.8401	-7.6146	-9.835	-8.072	-8.9077	-8.2834	-7.9729	-8.8717	-9.8872	-7.7183	-7.8447	-9.5914	-8.9744	-9.661	-8.0751	-7.942	-9.0166
-23.075	-22.072	-22.433	-21.952	-22.464	-21.746	-22.369	-22.204	-21.258	-21.851	-23.547	-22.693	-23.764	-22.36	-21.893	-23.345	-23.853	-22.089	-22.17	-21.915	-22.362	-22.516	-22.719	-22.494	-22.544	-22.253	-22.896	-22.728	-22.284	-23.967	-21.849	-22.414	-22.886	-22.774	-20.988	-22.064	-22.995	-22.294	-22.725	-21.284	-22.878	-21.915	-21.615	-23.365	-22.397	-21.28	-21.752	-21.19	-21.818	-21.784
-1.7112	-1.2435	-1.7877	-0.69808	-0.23815	-1.3859	-3.2138	-1.1446	-1.0254	-0.99485	-1.228	-1.2977	0.079303	-1.7721	-0.99014	-0.27226	-0.034565	-1.2133	-0.67183	-0.40569	-2.2193	-0.8435	-2.0816	-1.2273	-0.67548	-1.3557	-2.7723	-1.4799	-1.8513	-1.3962	-1.703	-0.86275	-2.9602	-1.2826	-2.5172	-1.0741	-0.31602	-2.7937	-1.3032	-0.069813	-0.47347	0.10803	-1.9185	-0.9243	-0.54845	-2.1387	-0.21667	-0.89893	-0.67067	0.50328
-13.924	-14.809	-13.023	-12.917	-12.469	-12.832	-14.464	-14.827	-12.758	-13.199	-12.666	-13.332	-12.55	-13.779	-14.206	-14.317	-12.929	-12.342	-12.613	-12.794	-13.591	-13.472	-12.77	-11.465	-12.52	-13.6	-13.273	-13.84	-13.375	-11.917	-12.233	-12.594	-14.536	-14.476	-12.794	-14.39	-12.148	-12.901	-13.071	-13.453	-13.209	-12.359	-12.61	-12.697	-12.482	-13.64	-13.098	-14.498	-13.984	-14.176
-10.966	-13.452	-13.115	-11.578	-12.213	-11.867	-12.816	-13.785	-12.14	-13.569	-13.887	-12.45	-13.15	-11.748	-11.304	-12.029	-12.527	-12.589	-11.602	-12.378	-13.091	-13.089	-12.934	-11.093	-11.149	-12.261	-13.868	-13.503	-12.864	-13.278	-12.148	-13.65	-12.769	-10.659	-11.873	-13.393	-13.045	-13.39	-11.663	-13.358	-13.927	-12.219	-13.862	-13.006	-11.745	-13.022	-10.634	-14.589	-12.508	-12.558
4.5152	5.3932	4.2257	5.7515	5.0639	4.3852	5.983	5.363	6.0585	5.8706	4.3327	5.578	4.9574	4.4041	5.1447	7.3041	4.3411	4.3825	4.5642	5.8395	3.0694	6.1784	3.714	5.3696	3.7308	4.4437	6.685	5.1917	4.9857	4.1987	4.8847	4.9621	5.4817	5.933	6.553	6.2604	4.9699	4.4046	5.9718	5.072	3.9505	6.105	5.8021	5.1073	3.5129	5.1103	6.3155	4.8173	4.7205	5.4122
-7.3646	-7.0052	-8.1923	-7.4314	-7.4771	-7.8485	-7.3451	-8.7209	-6.8683	-7.788	-8.147	-7.9062	-6.621	-7.3239	-8.5304	-8.8656	-7.8644	-6.7228	-7.9821	-7.4666	-7.2298	-7.2367	-6.5548	-6.8829	-8.7045	-7.4971	-6.8056	-9.6542	-7.8866	-8.0755	-8.895	-8.7506	-7.6668	-6.3694	-7.7433	-7.9042	-8.3396	-8.2826	-7.6328	-6.2153	-8.4465	-6.9857	-7.0114	-7.4951	-7.5432	-6.1347	-7.8312	-6.7059	-7.753	-8.1295
-2.8491	-4.1079	-2.4933	-4.4256	-3.79	-3.2917	-4.6831	-2.6594	-3.6835	-3.2923	-2.8597	-3.4473	-3.2044	-3.9788	-2.4468	-3.1586	-2.602	-4.4374	-2.427	-2.8561	-3.3077	-4.6425	-5.2841	-3.176	-4.9501	-2.2524	-2.6898	-3.3189	-1.8809	-4.2782	-3.4	-4.5204	-2.4676	-4.0746	-3.3654	-5.1764	-3.9587	-3.7058	-2.5277	-3.8431	-3.2288	-4.3384	-3.0729	-2.6275	-2.5763	-3.2121	-4.0828	-1.8838	-2.7916	-4.4747
-5.1187	-6.348	-6.81	-5.4416	-4.6455	-6.246	-6.1767	-5.7972	-5.4396	-4.6276	-5.5529	-5.8058	-5.4422	-6.1668	-5.0203	-6.402	-4.3907	-6.644	-7.6892	-4.3508	-4.0237	-5.1346	-6.8174	-4.4414	-7.9971	-5.4238	-4.9135	-6.195	-5.9173	-6.0318	-5.7306	-4.2863	-6.7132	-3.4349	-4.1023	-4.6652	-4.5794	-5.2299	-3.7549	-5.5713	-5.0183	-4.1185	-4.7669	-7.5797	-5.344	-5.1844	-3.9966	-6.2255	-5.3606	-6.6257
-4.7308	-1.8336	-3.0593	-2.022	-2.489	-2.145	-4.5644	-2.0419	-3.7514	-2.2653	-4.5466	-4.0517	-1.9372	-2.9584	-2.4739	-2.1942	-4.132	-5.2409	-2.0288	-3.4299	-3.4516	-2.6974	-1.5154	-1.7359	-3.8357	-5.0924	-1.8821	-2.7721	-4.9641	-3.3974	-3.813	-3.9355	-1.8617	-2.2237	-3.0247	-3.865	-3.0592	-1.951	-3.8061	-2.5626	-3.2707	-3.5015	-3.2169	-3.3822	-3.3704	-3.2247	-3.2833	-3.1836	-4.1119	-2.9656
0.14869	0.48201	-0.9332	0.10814	0.55233	0.55577	-0.60183	1.0724	-0.059084	0.06137	1.5144	0.45664	0.18238	1.3107	0.48775	-0.19371	1.8698	-0.090771	0.3883	0.40102	0.59643	1.3185	-1.0225	-0.14822	1.1328	1.4259	1.0077	0.97199	1.1611	1.7131	1.2918	0.63875	-0.29303	0.95905	-1.7356	1.5122	1.486	1.6408	1.7229	0.4685	0.67898	-1.4184	0.60264	1.1496	2.0053	0.60124	0.011741	0.099064	0.070929	1.5139
0.26253	0.24546	-0.27902	-0.25355	0.44172	-0.37196	-1.0221	0.48287	1.247	0.79284	0.51941	1.3539	-0.024298	-0.13117	-1.3552	0.18741	-0.31373	0.37515	-0.19623	1.3541	1.1999	0.89427	1.2013	0.30914	-0.1434	-0.67188	-2.4449	0.84077	-0.073171	-0.011282	-0.05771	0.09166	-1.2118	-0.87687	0.54026	1.2186	2.8485	1.2479	1.3174	1.2173	0.12789	0.46342	-1.6218	1.2379	1.0103	0.55947	0.5143	-0.2459	1.3888	0.13813
-3.1392	-4.0182	-2.6384	-2.7685	-3.1613	-3.0481	-3.6706	-1.5641	-2.2154	-3.5178	-2.1095	-2.84	-2.9653	-4.0686	-4.1558	-3.0061	-1.5409	-3.0405	-4.4955	-3.623	-1.9398	-3.17	-3.5428	-3.8104	-4.5424	-2.7759	-2.7145	-5.0015	-2.0581	-3.9513	-3.3491	-2.4643	-3.6927	-4.0491	-2.0092	-3.4095	-3.3255	-2.1049	-4.6247	-2.8434	-2.7056	-2.9049	-3.9396	-3.3118	-3.6583	-3.1446	-2.1612	-3.0548	-4.1907	-3.455
-4.2112	-4.1588	-2.7836	-3.7802	-2.4866	-4.2159	-5.8172	-4.5986	-2.8771	-4.8447	-5.3064	-4.9052	-2.4768	-5.5108	-5.5346	-4.75	-3.9542	-2.6712	-4.1954	-3.3901	-4.3927	-3.7111	-4.2555	-4.0872	-3.8581	-4.9875	-4.2659	-4.7815	-4.6097	-3.4459	-2.056	-5.2276	-3.3354	-3.9387	-5.6482	-4.3965	-4.7811	-3.8353	-4.3457	-4.9093	-2.8808	-2.27	-3.9692	-4.2864	-4.4729	-3.5388	-4.5722	-4.3336	-4.1235	-4.2654
5.357	5.5811	6.6575	6.4064	7.1486	6.6324	6.5081	6.127	8.2131	6.2621	7.1669	5.0489	5.6927	5.0455	7.8273	7.9291	6.2846	7.3963	7.7396	7.1963	6.9298	6.5752	7.6578	7.4796	7.219	7.8491	7.9408	6.496	5.0991	6.1689	6.6554	6.4495	6.5522	8.222	6.2414	5.0231	5.3732	5.3965	7.7737	5.8338	7.8809	6.8366	7.0484	7.0241	7.6329	7.1773	6.5522	7.7259	6.8533	6.5482
-13.288	-14.686	-14.452	-14.064	-15.337	-15.061	-14.738	-14.309	-15.219	-15.664	-13.884	-14.527	-15.317	-15.099	-15.535	-14.685	-14.617	-14.804	-12.508	-13.648	-15.632	-12.645	-13.962	-13.919	-14.641	-14.007	-15.108	-14.88	-13.802	-13.765	-13.479	-14.649	-13.495	-16.517	-13.54	-14.563	-14.446	-15.114	-14.306	-14.436	-15.376	-13.371	-14.806	-15.452	-13.892	-15.944	-13.986	-14.744	-15.219	-14.732
-1.8412	-1.2753	-2.553	-3.8068	-2.9847	-3.4875	-3.2671	-2.1337	-2.1055	-2.3166	-2.7706	-2.9114	-1.3368	-3.2013	-2.6255	-2.1806	-1.8179	-1.5034	-1.7152	-2.3931	-2.3408	-2.1544	-3.7767	-3.6947	-3.0762	-2.8757	-0.41797	-2.6247	-1.5325	-1.6967	-2.2029	-3.3152	-2.0124	-3.6325	-2.2469	-3.8013	-3.5793	-2.5126	-1.7492	-2.1305	-3.0496	-1.4812	-2.31	-2.5169	-2.0139	-1.8043	-1.9231	-3.0475	-1.2125	-2.6511
-0.95487	-0.65939	-1.0173	-2.4661	-1.7574	0.13538	-3.0072	-0.12458	-0.76992	-0.71828	-1.5819	-1.2245	-1.3721	-2.3106	-0.43719	-1.0643	-0.16103	-3.2146	-1.4121	-2.5207	-1.4755	-1.1961	-0.43312	-1.4284	-2.4283	-1.391	-1.6216	-2.4597	-2.8056	-2.5725	-0.82236	0.27764	-1.9598	-0.46758	0.35102	-2.4476	-1.6459	-1.955	-2.8718	-1.231	-1.1549	-1.4426	-1.3585	-2.1584	-0.58898	-1.2186	-0.94973	-2.1549	0.23878	-0.33823
2.4049	3.7467	3.6874	2.3139	4.2458	3.5071	2.5068	3.608	3.4608	3.5825	2.9829	5.1798	4.5053	3.4954	2.9955	3.9029	4.0409	3.0536	2.4376	4.1597	2.1829	3.8485	3.0266	2.5138	4.6039	1.0183	2.4209	2.4623	1.3498	4.1263	3.5436	4.6578	2.1887	3.1154	3.7978	3.6742	1.7202	1.3212	3.6987	3.2861	3.1125	2.4506	2.1085	2.5911	4.5626	3.1173	3.8036	3.6225	1.965	3.0022
-0.33125	-1.4405	-0.49815	0.38892	-1.0723	-2.321	-1.5998	-0.15206	-1.0619	0.24467	0.11111	-0.29957	0.019008	-0.067981	0.47212	-2.2454	-0.97482	-2.0078	0.097624	-0.84021	-0.39158	-2.2559	-2.0387	0.015663	-1.3777	-1.1597	0.11696	-0.38972	0.81046	-1.6143	0.065514	-0.95415	-1.7077	-1.1202	-1.3119	-1.5156	-0.82679	-1.5084	-1.3427	-1.2462	0.019714	-0.84095	-1.0378	1.3874	-1.7939	-2.4714	-0.81344	0.46962	-1.2481	-0.74544
-3.1522	-4.1183	-2.6842	-2.0182	-5.0764	-3.6635	-4.028	-3.1603	-2.2366	-1.2634	-3.3685	-3.6382	-4.5222	-3.7092	-3.4693	-3.3841	-4.1727	-3.0832	-4.2279	-2.7467	-2.9115	-2.3466	-4.0945	-4.0599	-4.5182	-1.4358	-4.677	-4.9233	-2.3076	-3.6535	-3.2651	-3.7842	-2.4423	-1.9517	-1.9022	-3.4834	-3.7083	-3.1349	-2.7479	-3.4434	-3.1782	-2.3961	-3.4428	-2.6302	-2.767	-3.1247	-3.2756	-4.4349	-5.2524	-3.6392
-0.43711	-0.4732	0.53027	0.50356	-1.1741	-1.1222	0.11291	0.056363	-0.37015	-0.76782	1.2148	0.068889	0.21631	-0.57346	0.60958	0.086369	-0.79672	-2.224	-2.4997	0.97403	0.88485	-0.59853	-2.0476	-1.258	-0.92123	1.2058	0.14071	0.55588	-0.080653	-0.62699	-0.25861	0.50994	-1.1013	0.12381	1.066	-0.12673	-0.23859	1.3766	-0.093039	-0.46249	-1.8856	-0.21125	-0.98021	-2.6607	-0.042356	-0.28224	-1.3535	-0.72927	0.42558	0.14291
-21.812	-22.535	-21.207	-22.642	-22.471	-22.198	-23.485	-20.593	-23.085	-23.09	-21.87	-21.85	-21.001	-22.403	-21.638	-20.995	-22.185	-22.292	-22.837	-23.06	-22.054	-22.773	-21.679	-23.212	-21.001	-22.216	-22.996	-21.524	-22.566	-21.044	-21.555	-21.751	-22.643	-21.755	-22.309	-20.981	-22.465	-21.703	-22.304	-22.105	-22.155	-20.33	-20.234	-20.808	-21.452	-21.018	-20.879	-23.105	-22.857	-21.77
-14.545	-13.798	-13.585	-14.345	-14.521	-14.495	-14.878	-13.227	-15.577	-14.811	-15.33	-13.457	-15.193	-14.982	-15.07	-14.708	-13.959	-15.29	-12.028	-14.525	-12.74	-14.866	-15.325	-17.47	-12.802	-16.559	-14.658	-13.281	-13.925	-14.768	-14.254	-13.963	-14.629	-14.271	-13.64	-15.158	-15.872	-15.387	-15.155	-13.059	-13.949	-14.368	-13.611	-15.023	-15.149	-15.341	-15.844	-13.826	-15.722	-14.77
-22.231	-23.09	-22.713	-23.753	-22.042	-23.351	-23.149	-21.775	-21.893	-22.169	-24.831	-22.286	-22.887	-23.813	-21.808	-21.931	-22.887	-22.625	-21.425	-22.056	-22.9	-21.862	-21.518	-21.318	-21.933	-21.204	-23.668	-23.175	-24.117	-21.938	-22.188	-20.131	-23.184	-23.503	-22.37	-23.448	-22.386	-22.28	-23.409	-22.477	-24.149	-21.561	-20.957	-22.432	-22.888	-22.001	-22.094	-23.224	-22.947	-21.757
0.21902	-0.93241	-0.40058	0.26018	-1.0166	1.1958	-1.317	-0.26064	0.21696	-0.11286	-0.36374	0.7213	-0.36224	0.12705	-0.10445	-0.24288	0.33159	0.010235	0.71647	-2.9759	1.5686	1.5712	-1.2233	0.68457	-0.32094	-1.0619	-0.49262	-0.47199	-0.36063	-0.050841	1.0157	0.55396	-1.7955	-0.13706	-1.048	-0.54649	-0.43337	-0.88827	2.75	1.7401	0.081786	0.97203	-0.58509	0.89147	0.28192	-0.47175	0.9143	-0.71262	-0.31031	1.0704
-0.99294	-3.518	-4.6288	-2.608	-3.4099	-4.2883	-4.503	-3.7753	-4.9928	-1.8719	-3.9583	-3.9288	-3.4877	-4.1966	-3.1049	-4.6217	-4.2649	-3.7432	-5.006	-3.4384	-5.0605	-5.9198	-3.8348	-1.849	-3.1548	-2.8219	-3.2475	-2.4026	-4.1964	-4.2728	-3.2993	-3.5882	-4.6539	-5.8044	-2.3806	-3.4253	-2.0096	-5.3214	-3.6637	-1.4869	-3.5286	-3.6451	-3.2639	-4.3071	-4.4565	-4.1875	-3.1567	-4.4917	-3.1656	-4.2204
0.039381	0.23628	1.2985	-0.52747	0.6355	-0.65597	1.4503	1.1818	-1.0699	0.36181	0.11426	0.11952	0.38004	-0.24738	0.53439	-0.36792	-0.3915	0.73873	0.24688	1.1951	-0.3794	-0.55042	-0.87788	-0.4059	1.2968	0.54259	0.20099	0.60273	0.71756	1.0302	-0.70175	1.5632	0.70529	0.75184	0.86047	0.80735	1.3397	0.10167	0.33957	-0.31397	0.86487	-0.98031	0.60896	-0.54676	-0.57548	-0.064116	0.92975	-0.25879	-0.26661	1.9592
-3.6087	-3.5761	-2.9059	-3.2677	-2.7862	-3.0846	-3.7942	-4.0164	-2.4084	-3.1197	-2.4161	-3.3752	-3.5437	-2.4789	-4.1268	-3.0351	-3.497	-4.0618	-3.4394	-1.4393	-4.8907	-4.1135	-2.3616	-3.784	-4.2774	-3.3355	-2.5628	-3.27	-1.95	-4.1086	-4.5553	-3.299	-1.0663	-3.7183	-3.6724	-3.5138	-2.6947	-3.2284	-3.6813	-3.6154	-5.114	-3.7551	-4.5059	-3.9179	-2.2868	-2.4831	-3.3581	-2.4618	-3.6811	-3.885
-10.101	-9.057	-8.6834	-8.1524	-8.8306	-10.946	-9.2352	-10.961	-11.338	-10.546	-10.377	-10.689	-10.2	-10.217	-10.151	-9.0957	-10.434	-10.339	-11.171	-8.2286	-10.456	-12.033	-10.319	-9.5277	-11.027	-10.347	-9.7358	-9.7417	-10.361	-10.077	-10.408	-10.669	-8.9306	-10.363	-11.258	-10.87	-10.305	-9.6403	-11.69	-10.018	-9.469	-9.7591	-9.528	-10.249	-7.9722	-10.652	-10.076	-9.504	-9.3324	-10.494
6.7787	7.7175	8.7355	8.2152	9.5973	9.3583	7.977	9.2164	7.8468	10.174	10.223	8.8437	8.8114	8.7881	7.4074	10.266	9.2624	7.8993	8.21	8.2264	9.4982	9.6145	9.3223	8.2718	7.6605	7.9366	6.9985	7.3966	6.803	6.6065	9.5234	8.9633	8.0816	8.7027	7.6298	7.6081	8.0241	8.523	8.631	9.5787	8.8325	7.7218	8.4335	7.693	9.2283	9.1718	8.0956	5.4949	9.8026	7.9559
-13.209	-13.994	-11.116	-11.95	-12.669	-14.204	-12.712	-12.389	-12.957	-12.075	-11.647	-12.636	-14.037	-11.62	-13.059	-13.155	-13.395	-14.109	-11.139	-14.234	-12.212	-13.858	-11.619	-12.765	-12.259	-13.325	-12.657	-12.25	-11.379	-12.495	-11.052	-12.786	-13.207	-12.792	-13.502	-13.056	-12.556	-13.364	-11.451	-13.372	-12.575	-10.673	-12.328	-13.08	-14.134	-11.323	-13.307	-11.419	-11.065	-12.325
-10.484	-12.703	-10.394	-11.048	-13.692	-10.349	-11.674	-12.232	-12.656	-10.154	-12.399	-11.823	-11.345	-12.252	-13.018	-10.037	-12.015	-11.385	-11.447	-10.624	-11.676	-10.82	-11.502	-13.002	-13.569	-11.155	-11.118	-12.729	-11.427	-11.026	-10.955	-11.675	-12.34	-10.692	-12.475	-10.486	-11.173	-10.165	-13.154	-12.523	-11.186	-11.786	-13.308	-12.596	-11.214	-12.948	-10.99	-11.027	-12.858	-12.864
-1.9563	-3.8553	-5.1213	-4.0212	-3.9935	-4.7237	-2.8561	-2.5841	-2.5242	-4.9021	-3.2184	-5.0926	-4.5303	-4.8256	-3.5847	-4.1659	-4.2082	-1.5857	-4.1847	-3.802	-3.2063	-3.525	-2.6058	-4.878	-4.3902	-3.4123	-3.2094	-1.6907	-3.7493	-5.3322	-4.0808	-3.1445	-3.9597	-2.725	-2.3252	-4.7281	-4.5575	-4.1926	-2.4856	-3.185	-3.8989	-2.8248	-2.8775	-3.2799	-3.9531	-3.4262	-4.1712	-4.7647	-3.3487	-3.4732
-0.24404	-2.1241	0.33855	-0.16762	-1.2804	-0.55508	-0.19186	-0.32049	1.1281	-0.66155	-0.10295	-0.47292	0.53711	0.58583	-0.35636	0.45072	-0.085172	-0.53716	1.5872	2.1196	-0.11927	-0.049916	-0.96062	-0.17447	-0.89038	-0.60027	-0.35789	-0.579	-1.1974	-0.72569	0.53965	-0.26855	1.8735	1.017	-1.2274	0.4797	-0.68651	-0.21413	0.40871	-0.086593	0.026548	0.13331	1.8219	-0.2555	0.27886	0.39373	0.17464	-0.84161	-1.6274	0.43922
-12.363	-12.184	-11.897	-14.257	-13.556	-12.748	-12.618	-13.314	-12.658	-13.527	-13.685	-13.513	-12.801	-14.531	-13.159	-13.861	-13.041	-13.504	-13.762	-13.808	-13.273	-13.424	-14.481	-13.192	-12.653	-13.864	-13.674	-13.035	-12.251	-14.186	-14.68	-12.394	-14.218	-11.433	-13.644	-13.161	-12.744	-13.749	-13.548	-12.849	-13.625	-15.726	-11.553	-12.542	-13.649	-13.356	-13.538	-12.704	-13.212	-13.293
-3.6638	-3.7438	-4.2686	-4.56	-4.48	-4.5858	-4.0205	-3.6804	-4.7415	-2.9184	-2.2722	-3.5513	-3.4261	-2.4415	-3.9425	-3.7777	-3.636	-2.636	-2.1226	-1.994	-3.5039	-1.972	-3.442	-3.9858	-2.1921	-0.594	-3.9093	-2.7887	-3.1679	-3.2882	-3.8168	-4.1431	-2.0886	-1.701	-4.284	-3.3004	-4.497	-3.9364	-3.4784	-3.8306	-3.1393	-1.6356	-3.5939	-2.826	-2.7157	-4.5478	-3.1458	-3.9526	-2.4107	-2.9439
-14.042	-13.801	-12.961	-14.475	-13.403	-12.778	-13.813	-13.093	-12.578	-13.005	-14.527	-12.038	-13.732	-13.424	-11.749	-12.33	-13.061	-12.823	-14.517	-13.956	-13.305	-11.564	-14.225	-14.997	-14.789	-12.425	-14.534	-13.878	-12.438	-12.745	-14.21	-14.48	-14.953	-12.025	-13.941	-12.912	-12.802	-14.177	-12.746	-13.616	-12.132	-13.011	-12.729	-13.359	-14.094	-13.344	-13.867	-13.828	-12.826	-13.931
-3.3665	-2.007	-2.0349	-0.33418	-3.8151	-2.4856	-1.8168	-0.75037	-2.655	-3.1398	-2.9812	-2.7814	-1.4929	-1.7873	-1.7069	-3.5494	-3.4349	-3.1871	-3.6262	-1.8003	-4.1252	-3.3404	-3.258	-3.2693	-1.6735	-3.4749	-3.4693	-2.7749	-1.4549	-1.4457	-2.6582	-3.2009	-3.2325	-0.83439	-2.365	-3.7286	-2.1806	-2.0133	-2.3219	-3.9437	-2.9453	-1.8313	-3.1733	-2.8369	-2.8961	-1.8711	-3.8155	-2.1347	-2.4007	-1.803
3.6555	4.0118	3.6554	2.0462	2.023	3.6459	3.3579	4.1911	2.9771	2.7824	3.9392	2.7342	2.5467	2.6604	3.3606	0.9087	3.2942	1.928	3.0612	3.4461	2.6519	3.8314	2.3273	3.0989	2.1397	2.2166	2.3315	2.9832	2.9055	3.0839	4.9816	3.069	2.963	1.9796	1.039	1.6586	3.0782	2.7839	2.2911	4.519	3.6914	3.5404	4.6933	2.633	4.7115	2.4213	3.532	1.9172	3.6293	3.4704
-13.638	-12.775	-12.781	-12.853	-13.143	-14.16	-12.081	-12.226	-14.32	-13.531	-13.518	-13.322	-11.447	-14.226	-13.846	-13.318	-12.377	-13.493	-13.273	-12.005	-15.052	-11.987	-11.506	-12.846	-12.461	-13.893	-12.987	-12.038	-13.946	-14.235	-12.715	-12.51	-12.123	-12.847	-13.289	-13.204	-13.612	-12.696	-13.428	-11.712	-14.194	-12.507	-13.592	-13.739	-14.129	-14.171	-14.12	-12.419	-12.4	-13.384
-10.98	-10.261	-10.96	-9.5515	-9.9341	-10.475	-10.534	-10.202	-11.169	-10.258	-11.929	-12.441	-9.4079	-9.6558	-10.912	-10.204	-10.719	-9.5869	-12.481	-10.715	-9.4866	-8.8046	-9.4602	-10.318	-11.074	-9.2664	-10.195	-10.154	-10.16	-10.403	-9.9887	-8.4359	-11.085	-9.8438	-10.99	-9.3645	-9.9443	-9.9165	-11.249	-8.6892	-10.896	-9.9138	-11.22	-10.85	-9.5464	-11.212	-11.758	-12.213	-9.7197	-9.3958
-0.71539	-1.4827	-1.9542	-1.5594	-1.1784	-1.4676	-1.9467	-1.4339	0.78347	-0.86127	-2.2587	-0.55821	-0.78257	-2.53	-0.94626	0.22464	1.0606	-2.623	-2.2282	-1.8217	-2.7523	-0.66134	-1.0189	-0.6525	-1.141	-1.7635	-1.1459	-1.942	-2.3725	-2.3811	-2.6176	0.71837	-1.7211	-0.89036	-0.91647	-2.3975	-2.3792	-1.2424	-1.5508	-0.65823	-1.5769	-1.5713	-0.7199	-0.31544	-2.0985	-1.2818	-1.8086	-0.15834	-1.3926	0.29749
-7.9883	-7.0144	-7.9915	-8.0869	-7.9984	-6.4343	-7.4497	-7.2972	-10.295	-7.3161	-7.202	-8.8157	-8.6726	-7.8338	-7.88	-7.5571	-7.3048	-8.8927	-7.3358	-6.5551	-7.7846	-6.3857	-9.4005	-7.318	-5.0276	-6.0107	-7.3795	-6.7851	-7.2331	-6.9495	-7.0669	-7.2384	-7.7098	-7.7017	-6.9682	-5.7587	-7.6388	-7.8316	-7.371	-6.8529	-8.683	-7.2086	-7.6167	-8.3292	-7.307	-6.447	-6.4804	-7.7931	-7.2421	-7.1529
1.1307	0.20024	-0.34355	-0.26876	0.95308	0.9493	-1.336	-0.46829	-1.0959	-0.21612	1.4837	-0.88957	-0.85234	0.46755	0.89896	1.1884	1.0353	1.6861	0.93921	-1.0312	1.7169	1.461	-0.29006	0.077033	-2.6946	-0.13074	0.66723	1.0836	-0.55058	0.95841	0.037578	0.013928	-0.09371	-0.4553	-1.0248	-0.3885	-0.66861	-0.71191	1.0778	-0.751	-0.66848	1.8365	-0.81368	0.65133	-0.04725	0.82613	1.0879	-1.1219	0.0038736	0.88124
-12.414	-13.306	-12.952	-12.565	-14.52	-11.327	-11.509	-13.544	-12.17	-13.925	-13.67	-11.647	-12.559	-13.774	-12.073	-12.188	-13.561	-13.172	-13.774	-12.001	-13.469	-11.566	-12.295	-12.805	-12.724	-14.474	-12.996	-13.855	-12.585	-12.082	-11.328	-11.443	-13.098	-11.703	-12.234	-14.003	-12.435	-13.723	-13.167	-12.784	-12.806	-14.561	-12.138	-13.537	-12.562	-11.821	-11.87	-13.083	-12.984	-11.924
-4.9903	-4.2921	-5.5876	-5.5497	-3.994	-5.7103	-5.5835	-5.2287	-4.8832	-5.2659	-3.9889	-5.0453	-3.6166	-4.608	-4.6999	-4.6328	-3.1872	-4.629	-5.9316	-4.2876	-4.0092	-4.5022	-4.8032	-5.8775	-6.1913	-3.8987	-3.2318	-4.9197	-5.2086	-4.9846	-5.984	-6.2229	-5.1595	-5.2463	-4.623	-5.3832	-3.4919	-3.7056	-2.9194	-2.8619	-5.0853	-4.7622	-4.6687	-5.5461	-5.7382	-4.6287	-5.6376	-3.9478	-3.9054	-3.0351
-11.311	-9.3975	-8.6846	-10.935	-11.366	-10.788	-9.0446	-10.852	-9.2392	-12.199	-10.202	-10.238	-11.219	-11.145	-9.6171	-10.55	-10.523	-9.9593	-10.672	-10.45	-9.695	-10.919	-10.47	-11.132	-10.184	-9.0909	-9.7004	-8.7683	-11.363	-10.643	-9.4795	-9.5627	-10.215	-10.154	-10.017	-8.9103	-9.1281	-10.932	-8.581	-10.453	-11.198	-9.8191	-8.7938	-10.175	-10.415	-11.052	-10.417	-10.715	-9.5991	-9.7638
5.4077	6.1718	5.634	5.1507	4.311	5.8148	4.7255	5.1807	4.4644	4.7447	4.4644	4.1282	4.727	5.3898	4.0066	4.5363	6.0128	6.1608	5.8856	3.902	4.9639	5.1889	5.0058	4.5118	3.9563	5.7712	5.1031	5.3355	4.9527	5.8681	7.6259	5.7848	4.9793	4.7116	3.3148	5.9251	3.8303	3.6863	4.9069	5.4894	5.5223	3.4683	4.7045	5.2395	5.0286	2.7638	4.9591	4.5366	5.3303	4.201
-0.25998	1.6045	0.083747	1.0377	2.121	1.8987	0.88612	1.8176	1.3977	1.0704	-0.66821	1.9273	0.68401	1.2713	1.6105	0.046662	1.7907	2.3132	0.53652	1.5666	3.1471	-0.27736	2.0543	1.3995	1.2357	2.4344	0.89969	1.3056	0.33297	3.7693	-0.56831	0.78819	1.0906	0.14696	2.1254	0.75256	0.78158	2.6589	1.3331	2.0709	0.21186	1.7904	0.93357	1.3253	1.0377	1.4078	1.6791	1.6597	1.4653	0.15009
-11.745	-11.205	-11.689	-10.244	-9.8812	-12.056	-10.594	-11.878	-12.589	-10.311	-11.308	-10.164	-12.746	-11.68	-12.431	-11.232	-11.942	-11.065	-10.562	-12.513	-11.286	-9.8847	-10.75	-11.627	-10.877	-10.63	-9.9793	-10.873	-11.815	-12.489	-12.099	-11.298	-12.032	-11.777	-12.733	-11.811	-10.915	-11.216	-11.867	-11.719	-12.109	-11.421	-11.459	-12.676	-11.687	-11	-10.541	-10.993	-12.534	-11.912
-1.4286	-1.9224	-1.557	-2.4394	0.45761	-2.4029	-1.8274	-3.5742	-1.131	-2.0901	-0.72742	0.26162	-3.0334	-1.1907	-2.0287	0.35514	-0.80923	-2.6514	-1.7909	-1.9418	-1.6913	-0.057517	-0.56824	0.19975	-2.2343	-1.5583	-1.5672	-2.2763	0.072909	-1.7184	-0.53497	0.34381	-1.3095	-1.4043	-0.11866	-0.42124	-1.8573	-1.4856	-3.2092	-0.82261	-1.9902	-1.9349	-1.1973	-3.3264	-1.0379	-2.2758	-0.099517	-1.8863	-1.5174	-1.4026
-9.503	-8.3565	-10.241	-9.4041	-10.99	-9.0466	-11.906	-9.0966	-9.2538	-10.972	-9.2479	-10.524	-10.672	-9.1118	-10.826	-9.8279	-10.427	-11	-10.726	-11.24	-10.205	-11.315	-10.67	-10.417	-10.507	-9.2453	-11.928	-11.34	-9.5137	-8.9523	-10.397	-9.8882	-10.793	-9.9873	-11.192	-10.495	-11.35	-10.996	-10.113	-10.147	-11.023	-11.344	-9.3777	-10.43	-8.2822	-10.588	-9.1662	-10.007	-11.421	-11.588
2.7235	3.192	2.8784	1.9084	2.1084	2.0483	2.071	2.4514	0.301	1.4487	0.75388	1.8746	1.5785	0.48332	1.7249	1.7205	1.3148	2.6303	1.2102	1.1322	1.0291	1.0294	0.29824	2.02	2.1648	0.39946	3.0123	1.0228	1.8839	0.97803	2.82	3.166	2.2615	3.2841	2.0882	2.7344	1.2529	1.0142	2.2585	2.7404	1.5185	2.5988	2.5086	2.7769	0.86439	1.0869	1.732	3.3392	1.3996	1.7364
-13.929	-14.288	-13.092	-13.95	-13.961	-14.43	-13.388	-13.784	-15.407	-13.676	-12.023	-14.796	-14.556	-13.674	-13.606	-14.299	-15.31	-14.063	-13.92	-14.449	-16.212	-14.71	-13.974	-14.807	-12.872	-14.535	-13.522	-13.646	-14.387	-11.448	-13.546	-14.166	-13.952	-14.649	-14.475	-14.942	-12.027	-15.108	-13.544	-15.016	-14.415	-14.117	-13.9	-14.726	-15.322	-13.575	-15.063	-13.875	-14.363	-14.708
-5.2502	-4.7827	-5.535	-5.7482	-3.891	-4.9154	-3.7116	-5.3999	-5.5912	-4.5731	-6.2025	-4.8453	-4.6621	-4.601	-6.6189	-3.8581	-4.992	-6.5032	-4.6206	-4.9021	-3.8861	-4.017	-5.1436	-5.1702	-5.0253	-3.8821	-3.8285	-3.1714	-3.6877	-4.1818	-5.0442	-3.6293	-3.9804	-4.2049	-3.2373	-5.1528	-4.8354	-5.683	-5.4848	-5.4594	-4.2498	-2.9225	-3.1234	-4.1339	-4.5731	-3.8228	-4.2206	-3.5623	-5.374	-4.2351
-13.408	-13.014	-13.423	-12.095	-12.028	-11.752	-13.693	-13.244	-12.506	-13.346	-13.27	-11.84	-13.443	-11.341	-13.96	-12.708	-12.406	-12.959	-13.252	-12.758	-12.228	-12.597	-12.793	-12.995	-12.506	-12.235	-13.366	-13.26	-12.817	-12.65	-13.339	-12.191	-12.402	-14.223	-13.472	-12.734	-12.401	-12.085	-11.761	-14.169	-13.454	-12.564	-13.423	-13.195	-13.033	-12.796	-11.292	-12.543	-13.128	-13.435
-2.4517	-0.65364	-0.041835	-0.8897	0.38677	-0.439	-2.2618	-0.36605	0.84677	-2.2061	-1.0658	-0.34521	-0.91302	-1.2265	-0.81607	-1.2066	-0.47247	0.67577	-0.67778	-0.00071171	0.78987	-0.80027	-0.11825	-0.025818	0.56175	0.14994	-0.90739	0.0032632	-0.37141	-2.0409	0.082827	-0.010657	0.36303	-0.36826	0.2945	-1.5312	-0.23031	-0.081218	-1.0999	-1.3743	-0.15097	0.51896	0.28638	-0.1357	-1.0719	-0.45746	0.35131	-0.30509	0.173	-0.96771
7.1884	5.6657	7.1258	6.3152	5.4473	6.2484	6.3571	7.006	7.6691	7.1715	7.5203	7.5641	7.8184	7.4008	7.4203	7.3973	6.7911	6.0302	5.9423	7.0608	6.6201	5.8723	6.2148	7.1875	7.8463	7.3678	6.1029	8.4751	5.2498	7.091	7.7484	7.677	5.7146	6.1079	7.1233	5.8836	7.983	6.4364	5.3742	6.7611	6.1033	7.8622	6.9681	6.2102	7.8099	6.9895	6.0083	5.7664	5.985	6.5466
-5.0277	-2.7557	-4.6052	-3.7894	-4.5268	-4.3546	-3.9361	-2.6624	-4.7526	-4.3954	-5.1714	-5.5078	-3.3959	-3.9345	-4.0691	-1.732	-2.6585	-4.1014	-2.9251	-1.9121	-3.9273	-4.5344	-3.902	-4.2628	-5.0326	-4.2218	-4.3443	-4.2645	-3.8302	-5.9911	-3.3436	-2.8143	-4.5556	-2.7488	-4.8868	-4.1913	-5.0764	-4.0431	-3.3481	-3.8995	-3.5628	-4.0602	-2.9999	-4.5374	-3.2921	-3.8886	-3.8161	-3.6135	-1.2642	-3.3124
-4.2619	-1.6009	-4.8187	-4.7999	-4.9685	-4.4183	-2.6961	-4.2409	-4.0763	-3.135	-4.4024	-4.8584	-4.0566	-3.5766	-3.6432	-3.1072	-4.3446	-3.4937	-3.7578	-3.7106	-3.0771	-3.6871	-4.0491	-4.2678	-4.7998	-3.8175	-3.647	-3.1483	-3.3457	-3.4823	-4.0175	-2.6787	-3.8159	-3.8702	-3.5679	-2.7693	-1.9668	-3.7764	-2.722	-4.7118	-4.7105	-4.1444	-4.1817	-4.563	-3.2898	-4.6013	-6.0159	-4.4756	-3.9533	-3.4515
-8.2124	-9.0668	-8.2353	-8.3362	-9.6863	-8.2745	-10.227	-9.2401	-9.2252	-8.478	-8.617	-9.0504	-9.3842	-8.9321	-8.4172	-10.379	-9.5416	-8.5858	-9.9205	-9.8903	-8.4998	-9.828	-6.9512	-8.4889	-7.8592	-8.465	-8.3935	-10.347	-10.851	-9.1421	-10.317	-9.6699	-9.6725	-9.689	-9.8635	-8.7886	-8.8111	-9.1782	-10.336	-8.9573	-8.2404	-8.6731	-10.11	-9.3252	-9.9632	-9.0796	-9.0229	-9.4185	-8.386	-9.0044
-1.2809	0.42259	1.2018	1.2702	0.6433	-0.62613	-1.8963	-0.77955	-0.41704	1.324	0.22155	0.96364	-1.3492	-1.2516	0.93346	0.55874	0.057984	0.14553	0.2544	-1.0774	1.917	-0.32547	1.9657	-0.2176	1.2816	-0.73096	-0.5988	-0.83005	1.0149	-1.2116	1.2649	0.9977	2.5752	-0.31782	0.56703	0.79988	-0.73322	-0.50688	-0.43346	1.177	-1.6117	0.022507	-0.15595	-0.76942	0.25074	0.08932	0.81639	0.42121	2.0492	0.18803
-3.4841	-3.3985	-4.0519	-4.5391	-3.619	-2.8814	-4.9205	-4.0921	-2.4995	-3.1499	-4.278	-4.4065	-3.0849	-3.9984	-4.6386	-3.3846	-3.7687	-2.3892	-5.1823	-3.8644	-2.7125	-3.9622	-2.8166	-3.1808	-4.4596	-4.2941	-4.8473	-2.8675	-4.5479	-5.0182	-4.1531	-3.8917	-4.1986	-2.8807	-3.2037	-3.317	-3.9667	-4.2847	-3.9452	-2.1452	-3.9198	-3.4382	-3.312	-3.3011	-3.1268	-6.1596	-2.7678	-5.0374	-5.2009	-4.3703
-3.4996	-3.3064	-3.3698	-3.1716	-3.4254	-3.6556	-2.3188	-3.1174	-3.2453	-3.3388	-2.447	-3.2432	-1.1624	-1.7352	-2.3695	-2.2478	-2.1463	-2.5741	-2.4134	-2.8472	-1.8599	-1.8915	-2.924	-2.405	-2.8307	-2.6139	-1.6692	-4.7511	-2.5864	-1.3217	-2.8586	-2.7125	-0.80815	-2.5278	-3.1281	-1.8262	-2.6087	-2.9779	-3.9901	-2.9276	-1.5394	-2.7016	-2.8394	-2.2807	-2.2916	-2.9198	-0.48788	-3.052	-2.235	-3.5325
0.50993	0.78922	-0.23196	-0.91654	0.932	1.8318	0.5282	0.48855	-0.6154	1.5079	1.0084	-0.39414	-0.224	-0.048813	-0.19678	-0.79489	-1.3161	1.2936	-0.041011	1.2293	-0.73744	-1.2665	0.066385	0.56216	-0.0086537	-0.96418	0.23453	0.98624	-0.019708	0.90865	0.4825	0.92211	-1.5329	0.17433	-1.9866	-0.57753	1.2129	-1.7135	1.2341	-0.83202	-0.35487	0.67978	1.1736	-0.045932	-0.047376	-0.97576	-0.080573	0.34557	-1.7853	0.35471
5.2268	5.6113	5.8176	6.0813	7.251	6.4091	4.0838	5.6698	8.3574	7.3665	6.1893	4.7928	5.1152	6.5438	5.1011	6.2149	6.104	4.7915	5.7445	5.7965	5.1104	5.5964	5.5364	5.9105	6.9506	4.9037	6.0881	5.5155	4.8741	5.5038	3.6302	5.4583	6.9122	6.4161	4.9881	4.7648	6.1751	4.5824	3.7255	5.2822	5.4021	4.481	4.1431	6.8254	7.2531	4.8951	4.9457	4.1847	4.9705	6.771
-22.482	-24.187	-21.576	-21.852	-20.726	-22.11	-21.753	-23.746	-21.543	-22.312	-22.722	-22.546	-21.359	-21.645	-23.009	-22.326	-22.709	-23.381	-22.143	-22.529	-22.486	-24.846	-22.134	-23.606	-19.972	-22.324	-21.745	-22.821	-22.862	-21.003	-22.804	-21.659	-20.902	-22.255	-22.247	-20.898	-22.869	-22.213	-21.916	-22.153	-21.435	-20.649	-22.763	-22.677	-23.205	-20.281	-23.114	-22.062	-22.629	-20.99
-22.394	-21.205	-22.041	-23.538	-22.247	-21.757	-21.612	-22.949	-23.384	-22.435	-22.128	-22.926	-22.095	-22.29	-22.03	-22.507	-22.521	-22.817	-21.409	-21.027	-22.801	-22.234	-21.225	-23.763	-21.336	-22.06	-20.337	-21.003	-22.606	-22.306	-22.485	-22.293	-21.039	-21.47	-24.522	-22.86	-21.126	-22.253	-23.163	-23.367	-23.31	-22.032	-21.152	-24.372	-20.909	-21.932	-23.57	-23.116	-23.837	-22.57
1.5915	0.0073073	-0.4411	0.64636	0.42902	0.94918	-0.75548	1.557	1.1128	0.31551	1.3215	2.1639	0.99704	0.55963	0.75987	0.072203	-0.47055	0.45672	-0.60954	0.016156	0.0005393	-1.2893	0.68911	-0.015063	0.12092	-0.58889	-0.038068	1.1586	1.4035	2.0867	0.56919	-0.85064	0.78859	0.47056	-0.49588	1.6865	-1.0336	0.50731	0.99708	1.1604	2.06	1.0655	-0.68235	-0.027714	0.74523	0.049198	0.08851	-1.8074	0.11786	0.23723
6.7316	5.7222	7.2836	5.4048	6.0957	6.1407	6.8321	6.6606	8.439	7.0566	5.501	6.7882	7.177	7.0139	6.577	7.4958	7.4882	6.133	6.6141	8.3273	6.2213	6.2613	7.2707	5.6785	8.4065	6.1086	6.2987	8.3645	7.2807	5.462	6.1325	6.3767	8.9572	6.4693	6.8972	7.3095	6.5573	6.9893	7.687	6.6357	8.1868	5.0082	6.0802	7.7022	7.5437	9.4086	7.8059	6.1771	6.9367	7.0025
9.0706	7.9431	8.3386	6.161	9.2285	7.7973	9.3246	9.7736	8.7908	8.8854	8.1847	9.0348	10.193	8.3254	7.755	8.8708	7.8195	6.8057	9.2662	6.8133	9.3415	9.4633	9.4944	8.5614	7.4991	8.4036	7.9586	9.1838	8.0351	10.029	9.7564	8.554	8.605	8.6562	7.7636	7.9995	8.0461	9.205	9.2722	8.4557	8.8313	7.7886	8.5081	9.3597	8.9087	8.4621	8.1686	7.7738	7.09	7.6237
8.7652	5.6448	7.6486	8.2289	6.2105	5.6036	6.4387	7.0723	6.5969	7.1415	6.9031	6.5178	8.3917	8.1393	7.3537	7.4056	8.273	6.3615	6.6071	7.2932	6.8046	6.0466	6.3706	6.4993	6.3549	7.2925	7.1265	7.3938	5.2682	6.9057	8.2991	6.7689	8.2367	7.4999	6.578	6.6676	7.1167	7.2667	6.8939	6.8924	7.7253	7.3207	7.2211	6.3864	4.5318	7.8704	8.553	6.8554	6.4745	7.1541
-23.02	-21.086	-22.285	-22.034	-22.756	-22.785	-22.236	-21.495	-22.042	-21.014	-21.794	-21.713	-22.306	-22.916	-20.989	-21.268	-21.256	-21.293	-22.1	-23.112	-21.625	-22.522	-20.693	-22.585	-21.998	-22.733	-22.736	-20.458	-22.615	-21.892	-22.514	-23.356	-21.214	-22.359	-23.463	-23.758	-24.476	-22.296	-21.353	-22.488	-22.577	-22.79	-22	-23.039	-22.707	-21.566	-21.687	-22.359	-23.892	-21.36
-8.1435	-6.2484	-8.0583	-6.5454	-9.3186	-8.5628	-8.1441	-7.5625	-7.3842	-7.3216	-8.4373	-6.8378	-7.7968	-9.6602	-7.6064	-7.2415	-7.8292	-8.6286	-8.8166	-7.8233	-6.1579	-7.9712	-8.0075	-8.2888	-7.8197	-7.0416	-9.4111	-6.7713	-6.5805	-7.7684	-6.1201	-7.442	-8.6661	-8.7083	-7.4162	-7.5181	-7.5183	-7.8625	-7.7894	-7.9309	-8.532	-7.1276	-8.6298	-7.6592	-7.4289	-8.6382	-6.6387	-9.2913	-8.2074	-6.0899
-11.522	-11.266	-11.373	-10.429	-12.375	-12.613	-11.645	-10.463	-9.5088	-11.893	-11.631	-11.84	-12.819	-12.34	-11.51	-11.835	-10.688	-9.7645	-10.853	-11.412	-12.494	-12.432	-11.49	-11.544	-12.251	-12.266	-11.093	-12.158	-10.499	-10.875	-10.773	-12.184	-11.68	-11.304	-11.829	-11.846	-11.063	-10.264	-11.504	-12.512	-13.068	-12.238	-11.465	-11.409	-10.447	-10.031	-12.98	-9.7264	-10.499	-11.587
-10.621	-11.37	-10.66	-9.9948	-12.576	-12.242	-11.114	-12.337	-11.397	-11.03	-11.893	-12.969	-10.51	-12.4	-12.651	-10.258	-12.468	-12.703	-11.73	-10.716	-11.025	-12.579	-10.92	-11.379	-11.62	-11.862	-10.372	-11.697	-13.441	-11.636	-11.965	-12.237	-11.268	-10.63	-12.871	-13.57	-12.339	-11.897	-10.232	-11.024	-11.752	-12.887	-13.176	-11.514	-12.989	-12.429	-12.232	-10.729	-12.152	-11.871
5.4777	4.007	6.688	4.4445	4.215	4.4363	7.3888	3.7967	4.8099	5.755	6.4542	4.9229	4.4594	5.1401	6.1727	3.6652	4.8753	5.0006	4.716	4.3865	6.8996	5.7726	6.0833	5.0737	5.0994	6.1284	5.2961	4.6489	5.6395	5.645	5.1976	4.7955	4.3532	5.101	6.1041	4.576	7.4225	6.2446	5.4534	3.9366	4.4767	5.0147	4.3762	5.1715	5.9749	6.2267	5.2717	5.4653	6.1449	3.8687
-10.514	-10.666	-11.142	-10.105	-9.7961	-10.037	-11.595	-11.893	-8.3637	-10.795	-9.26	-10.157	-9.4608	-11.746	-11.034	-11.091	-12.57	-10.132	-11.687	-10.338	-10.25	-11.163	-9.2557	-8.9863	-9.5338	-9.434	-10.828	-11.006	-11.027	-9.8811	-10.577	-11.916	-10.631	-9.0029	-11	-10.618	-11.363	-9.7532	-10.928	-10.313	-10.294	-11.919	-9.8299	-9.5118	-11.56	-10.306	-12.471	-9.5178	-11.713	-10.645
-3.0839	-3.012	-1.1627	-1.6625	-3.7686	-1.5253	-2.6557	-3.4175	-1.5237	-2.3144	-3.2498	-2.7973	-0.78928	-2.2748	-3.9933	-2.9756	-2.4186	-3.8251	-4.9479	-2.0344	-3.8124	-1.8578	-1.4218	-2.4514	-1.6061	-2.2814	-3.4251	-2.4893	-2.4901	-1.7247	-1.3626	-3.1522	-2.5996	-2.6361	-2.7528	-2.9192	-3.1497	-3.7057	-3.4537	-2.02	-2.0632	-2.7763	-2.2261	-2.5143	-0.63482	-2.5515	-3.0021	-3.3042	-3.9734	-2.7556
-2.3299	-2.3601	-0.64103	0.71624	-0.33771	-1.1861	-1.7992	-1.4764	-2.5286	-1.1077	-0.31689	-0.59659	-1.4524	-1.5753	-1.8717	-2.1602	-0.49704	-2.262	-2.8352	-2.4388	-1.9954	-2.1233	-2.3866	-1.3157	-1.7633	-0.29456	-0.30952	-1.1125	-2.1535	-1.7986	-1.4492	-0.71875	-1.6493	-1.7673	-2.594	-1.6818	-1.718	-0.64105	-1.9167	-2.1535	-1.8227	-1.2962	0.20836	-2.1454	-1.9894	-0.5526	0.39014	-0.14321	-1.3361	-2.3713
-11.783	-11.584	-11.379	-10.143	-11.72	-11.665	-12.048	-11.691	-11.41	-11.188	-11.288	-12.068	-10.743	-11.597	-13.313	-10.561	-10.958	-11.866	-9.591	-12.23	-12.628	-12.934	-11.445	-10.564	-11.431	-12.326	-11.708	-9.2797	-10.499	-11.527	-12.641	-12.164	-12.131	-12.008	-11.178	-10.626	-11.759	-10.425	-11.545	-11.521	-11.791	-12.601	-10.458	-11.728	-10.138	-10.599	-11.021	-9.8316	-11.562	-11.518
6.4592	4.8637	6.287	3.9597	6.0838	7.1174	5.7426	4.2334	4.8986	5.2077	4.6444	7.2491	6.6016	6.0262	6.4754	5.1543	5.4734	6.2581	4.2216	4.6656	5.4908	6.1997	6.2035	4.6025	5.1256	5.3083	5.1604	5.0879	5.4612	5.7306	6.4075	6.027	5.6922	6.6015	4.8164	6.2781	6.7181	6.6656	5.9013	5.7676	7.2115	5.5118	6.4283	7.6681	5.4749	5.6576	7.1855	6.4169	4.5333	4.569
-1.9416	-0.76356	-2.1197	-2.3177	-2.6577	-0.34398	-2.4868	-2.5798	-2.1664	-0.38643	-0.9695	-2.4176	-0.022511	-1.0774	-2.1628	-0.59147	-0.81573	-1.469	-0.24427	-2.1579	-0.89358	-1.0532	-1.6228	-1.4482	-2.7379	-0.12875	-2.1001	-0.99493	-1.3564	-2.1974	-1.6929	-1.977	0.73769	-2.0498	0.43409	-0.97934	-3.8624	-0.82142	-1.1319	-0.80343	-1.7229	-0.15248	-1.3405	-1.2592	-2.228	-0.015533	-1.8429	-1.847	-1.8469	-1.6645
7.8387	8.3829	9.5644	6.7393	9.314	8.1847	8.2085	6.7926	8.2648	9.8347	9.483	9.1727	7.7562	8.3987	8.4366	8.0465	9.3533	8.7011	8.2472	7.4088	9.2977	8.1301	9.5795	9.213	8.3849	9.7799	8.9643	8.2128	8.7224	9.2513	8.8736	9.6617	8.8022	8.1181	9.1451	9.2339	9.2486	10.639	9.2494	8.453	8.3351	7.8464	10.828	10.26	7.9969	8.4281	7.3817	8.343	9.7262	9.8087
8.0975	7.6737	9.9887	7.5812	6.8567	9.0508	8.7761	7.1535	7.4401	9.5367	7.2534	7.6643	8.5863	7.8659	7.7774	9.5056	7.5092	7.8026	9.0487	9.2793	5.305	8.9817	9.0437	7.0416	9.3495	6.9498	7.5847	8.9378	6.878	8.3218	6.5239	8.2972	7.1972	7.9731	9.4399	7.9772	7.13	8.8927	7.89	9.2759	8.7242	6.7713	6.5299	10.443	7.3649	7.9214	8.6763	8.2696	8.9016	7.7865
-3.5893	-4.4801	-4.8023	-4.3825	-5.7768	-6.1835	-4.9003	-6.3097	-5.717	-6.4864	-4.3661	-5.7471	-4.2735	-4.5956	-5.332	-5.3746	-3.5689	-4.8426	-3.9847	-4.7543	-5.0382	-3.9508	-4.3736	-4.6353	-4.0171	-3.0774	-5.2643	-3.785	-4.9471	-5.225	-4.1142	-4.797	-7.0451	-6.0673	-5.1928	-4.9118	-4.2576	-2.9816	-5.8665	-4.2568	-6.651	-4.5808	-3.3619	-5.3636	-3.6366	-4.4015	-5.5925	-5.1517	-5.7704	-5.1782
-13.814	-13.385	-15.428	-13.623	-14.064	-14.555	-13.855	-15.472	-14.278	-15.245	-16.039	-14.483	-13.836	-13.676	-14.505	-14.124	-15.788	-15.024	-12.952	-13.261	-12.142	-14.202	-14.007	-14.74	-14.394	-14.105	-13.28	-14.191	-14.452	-13.901	-14.978	-15.229	-13.068	-13.924	-14.733	-13.624	-13.67	-14.509	-13.678	-14.504	-11.386	-15.009	-15.047	-13.87	-14.736	-12.377	-14.465	-14.005	-12.499	-12.656
-12.594	-13.587	-13.519	-13.976	-14.413	-12.112	-12.175	-13.051	-13.842	-12.918	-13.536	-13.622	-13.668	-11.912	-14.491	-14.64	-12.494	-13.973	-14.372	-15.644	-12.887	-12.132	-11.35	-13.913	-14.552	-13.493	-12.875	-14.172	-13.461	-11.622	-12.822	-13.846	-13.93	-13.954	-12.748	-13.151	-13.429	-13.417	-12.356	-13.906	-13.776	-12.654	-11.419	-12.851	-14.047	-11.909	-12.682	-13.16	-11.704	-15.605
-12.23	-12.447	-13.507	-12.679	-13.326	-10.989	-13.197	-13.15	-12.825	-11.214	-12.858	-13.302	-12.585	-12.456	-12.794	-11.188	-12.558	-11.795	-13.422	-13.159	-13.65	-12.609	-12.744	-14.044	-12.24	-13.414	-12.108	-13.511	-13.289	-13.367	-11.01	-13.632	-15.461	-13.052	-12.915	-12.665	-13.031	-14.343	-13.074	-13.876	-12.766	-11.538	-14.04	-12.76	-11.971	-12.507	-12.857	-14.099	-12.621	-13.172
-4.8367	-5.5129	-4.4412	-3.9876	-3.1222	-2.8158	-4.2452	-5.7681	-3.1683	-1.832	-3.9166	-4.1372	-3.5044	-4.339	-3.8888	-4.3917	-4.8105	-5.8595	-2.8512	-3.8653	-3.9225	-3.9131	-3.0468	-4.1978	-1.6385	-2.6856	-2.2366	-4.8397	-3.8866	-4.3084	-4.2311	-3.6041	-4.5568	-3.7279	-4.1843	-5.2548	-3.4354	-4.5836	-4.7521	-4.0234	-5.5028	-4.6559	-3.6708	-6.0317	-3.0187	-2.1839	-6.03	-6.1536	-3.1683	-3.553
1.8701	0.79326	2.0168	0.012014	0.41378	1.5114	1.6685	2.1056	1.1857	3.2019	3.0555	0.45023	-0.30889	1.4748	1.1386	0.81559	3.0787	1.1129	1.9488	2.7249	2.1452	1.8285	3.1774	2.1728	0.10132	1.4639	2.8197	1.998	2.7672	0.102	0.82309	1.6366	0.38478	2.8273	-0.047749	2.0713	3.3407	0.81697	3.0068	3.1198	0.69538	2.1066	2.7828	1.746	2.5257	0.77135	1.9288	1.187	1.112	1.6631
-9.6439	-8.1043	-8.356	-8.9897	-7.5497	-8.5204	-8.733	-9.6334	-9.0728	-8.4354	-8.7841	-8.7636	-10.01	-9.5909	-8.4705	-9.8276	-9.277	-9.4545	-9.2852	-9.0333	-9.5829	-8.0894	-7.9504	-10.921	-8.7402	-8.1988	-10.04	-9.1516	-8.6965	-10.015	-9.0463	-9.1028	-9.3316	-8.7962	-8.7678	-9.8892	-8.8765	-8.6054	-8.887	-10.185	-7.8236	-7.8143	-9.8612	-7.7892	-9.728	-8.8554	-9.5017	-7.718	-9.1162	-8.506
-20.864	-20.922	-21.854	-21.834	-23.201	-21.783	-20.8	-23.441	-22.56	-19.7	-21.903	-22.302	-22.228	-23.582	-23.759	-23.409	-22.99	-22.966	-21.29	-22.412	-21.815	-22.236	-22.467	-21.806	-21.792	-22.014	-21.088	-23.005	-23.074	-23.404	-21.737	-22.765	-22.266	-21.726	-22.12	-22.778	-22.202	-23.331	-21.945	-21.052	-22.445	-21.37	-21.951	-21.615	-21.016	-20.573	-21.354	-21.382	-22.359	-22.943
-6.3893	-6.2374	-6.9251	-5.8838	-7.9034	-5.5898	-6.3027	-7.0777	-6.8005	-4.9213	-5.4392	-6.6343	-7.9122	-6.8427	-6.9587	-6.1193	-8.3715	-7.5278	-5.362	-6.9381	-7.6987	-6.6341	-7.0279	-6.4832	-7.1753	-7.2781	-5.5627	-5.8992	-7.4893	-6.3468	-5.9319	-5.5005	-6.2427	-6.5095	-8.3613	-4.9476	-6.9119	-7.097	-6.356	-6.1258	-8.3741	-6.0186	-7.0538	-5.9367	-6.2111	-7.2836	-6.0195	-6.4594	-8.2206	-5.8856
-22.304	-22.299	-22.445	-20.441	-23.304	-21.325	-22.199	-23.259	-23.396	-22.299	-22.684	-21.565	-21.687	-21.873	-21.255	-21.71	-23.42	-21.274	-23.63	-21.448	-23.002	-23.086	-23.263	-21.407	-22.331	-22.557	-22.889	-22.823	-22.627	-21.136	-21.069	-22.37	-22.632	-23.505	-20.717	-22.326	-22.349	-21.177	-22.181	-22.676	-20.934	-20.789	-21.33	-22.877	-21.598	-23.178	-23.654	-21.981	-23.572	-22.815
-2.514	-3.1988	-1.5437	-3.8799	-2.1522	-2.9851	-1.5168	-3.4121	-2.9867	-3.0169	-4.1206	-3.5562	-4.8037	-3.0467	-3.3735	-1.319	-2.2886	-3.9156	-2.3035	-3.087	-3.0387	-3.0161	-3.2378	-2.3463	-3.0353	-3.9353	-3.7712	-5.6769	-2.1715	-3.7232	-2.78	-2.4237	-2.2142	-2.422	-1.3528	-2.0991	-3.1508	-3.1488	-3.1352	-2.3381	-2.3775	-4.65	-3.7698	-2.6744	-4.4021	-1.5395	-2.869	-3.93	-2.8466	-3.6697
6.7467	6.1679	7.3026	7.5743	6.0394	7.2379	8.3962	5.0504	7.8351	7.0503	5.0161	7.1395	6.1644	7.215	7.5098	7.5817	5.5157	7.4201	7.4095	6.018	6.7243	5.6599	6.0211	6.3295	6.3168	6.2868	7.998	6.3803	6.7342	5.5014	7.985	6.1395	6.1976	6.5643	6.7823	6.6542	7.0098	5.7524	5.8657	6.0617	7.1495	6.1075	6.2752	6.76	7.1691	6.1462	8.4206	5.4624	7.5522	5.5241
-13.333	-12.134	-12.026	-12.484	-13.257	-11.58	-12.936	-11.047	-11.53	-12.333	-11.211	-11.684	-11.321	-11.771	-10.287	-10.653	-11.495	-11.653	-9.792	-10.507	-12.439	-11.767	-11.041	-13.015	-12.433	-9.693	-10.228	-11.279	-11.446	-11.162	-10.042	-10.303	-9.9177	-10.639	-10.046	-12.442	-11.507	-10.626	-12.148	-12.032	-11.92	-11.358	-11.445	-12.361	-12.005	-12.223	-11.155	-11.177	-11.715	-13.603
-10.98	-11.548	-11.099	-10.283	-12.045	-12.31	-12.045	-11.705	-10.071	-11.607	-9.9834	-12.055	-9.7329	-10.179	-9.7347	-11.29	-11.903	-11.587	-9.5924	-11.591	-11.273	-11.112	-11.196	-11.486	-11.351	-12.334	-11.999	-12.696	-11.667	-10.913	-11.881	-11.604	-12.124	-12.33	-12.208	-12.51	-11.165	-12.182	-11.518	-11.774	-11.602	-12.068	-10.733	-10.364	-11.4	-11.663	-12.905	-11.676	-10.171	-12.225
0.66872	0.67087	0.73382	-0.13254	-0.47995	-1.2509	-0.9908	0.66398	0.49824	-0.72862	-1.3162	0.10818	-1.5666	-0.13653	0.55282	0.25354	-0.024197	1.2292	-0.94405	0.73431	0.98503	-1.2697	0.19973	0.49335	-0.40228	-0.52969	0.2444	-1.5612	0.78336	-0.87197	1.0326	0.073348	-0.22559	0.014567	0.076184	0.94384	-1.3404	-0.5478	-0.59368	0.73989	0.017463	-0.24774	0.062043	1.4077	0.49165	0.3566	0.55861	-0.089007	0.17032	0.079264
-12.05	-11.063	-11.091	-11.959	-12.082	-11.286	-9.6576	-11.908	-11.531	-11.812	-9.8444	-10.238	-10.259	-11.393	-11.163	-11.344	-11.768	-13.981	-12.492	-11.43	-10.962	-9.2539	-10.209	-10.82	-11.347	-11.841	-11.486	-11.253	-10.155	-9.862	-10.822	-10.691	-10.487	-11.289	-11.978	-10.486	-9.749	-11.755	-10.449	-13.215	-10.308	-11.672	-12.465	-11.308	-12.674	-10.632	-12.023	-11.481	-9.5071	-11.317
-4.7287	-6.1736	-3.9629	-5.6712	-5.8797	-7.7308	-5.3354	-4.0326	-5.279	-5.0964	-4.9006	-5.3045	-3.657	-4.9478	-5.0787	-7.9594	-4.6228	-7.0136	-5.5863	-6.3926	-6.1885	-5.3638	-5.302	-6.1209	-5.5845	-5.6981	-3.9354	-6.1041	-6.7537	-5.8262	-6.4426	-6.8991	-5.0476	-6.1433	-5.5844	-5.6594	-7.9454	-5.8944	-5.1652	-5.1272	-5.0107	-6.4102	-5.4192	-4.419	-6.2931	-6.0041	-6.6136	-3.8485	-6.2114	-4.1889
9.7595	9.9762	9.5729	7.1672	8.5366	8.1157	7.2323	7.4357	8.037	8.252	8.7006	10.651	8.6649	7.9937	7.8959	8.6173	9.8168	9.2553	7.3363	8.489	8.8741	9.9217	8.8981	8.5688	8.0864	9.1734	7.9393	8.7629	8.7025	8.4707	8.6573	8.9449	8.3794	9.1541	8.9666	9.1863	8.1188	9.1581	8.6274	10.98	8.8508	8.6961	9.3065	8.8465	8.9677	7.199	9.9137	8.9202	6.1296	9.0804
-1.5761	-2.3997	-1.2495	-1.9022	-3.918	-2.2667	-1.8246	-4.2601	-3.1965	-2.8544	-1.1011	-2.5964	-4.0502	-3.8182	-3.017	-0.33491	-2.5044	-2.1029	-2.8873	-1.8195	-1.4459	-1.5391	-2.3254	-4.2262	-4.1122	-1.9361	-2.9924	-3.1825	-3.0092	-3.3856	-4.1251	-3.0723	-2.4366	-2.0204	-2.3037	-1.9335	-3.0935	-1.6445	-2.8457	-0.9931	-3.0342	-2.3341	-4.0521	-2.8212	-2.5606	-3.079	-3.0781	-2.9774	-2.5758	-3.0361
0.044009	0.56047	0.62721	-0.64614	0.7886	0.43822	0.57755	-0.32924	-0.48193	1.1523	-0.44076	0.20335	0.28731	0.65382	-1.1334	2.0015	0.10191	0.094896	1.8202	1.4794	-0.44468	1.0716	1.8192	1.7212	-0.68002	0.096904	0.33988	0.12034	-0.43161	0.49636	-0.30098	-0.79956	1.5201	0.97389	-0.81904	1.5253	-1.3724	-0.63864	-0.58428	0.33088	-0.66724	0.13092	1.3926	1.3698	0.82264	-0.41749	0.78626	0.83974	1.3513	-0.23585
-2.3541	-3.132	-4.9208	-4.5755	-7.0389	-4.6464	-5.3247	-4.7592	-5.0333	-3.8182	-4.5019	-3.4794	-3.6953	-5.0392	-4.7613	-5.0854	-5.7552	-4.9455	-5.7831	-3.8769	-4.7012	-3.4112	-5.7436	-3.6618	-4.2524	-4.1945	-4.626	-4.1331	-4.2842	-5.6905	-5.586	-4.2942	-3.1521	-4.5715	-3.8888	-3.7282	-5.2455	-5.714	-2	-4.6351	-4.9448	-3.1863	-5.4383	-3.1501	-5.0635	-3.7867	-4.8048	-3.436	-4.9237	-4.6422
-4.5416	-2.2409	-2.7624	-2.7565	-1.8095	-1.9107	-2.4463	-0.21442	-1.4572	-1.8016	-3.1187	-2.0823	-1.3402	-1.8919	-2.1288	-3.7213	-3.0329	-2.0369	-2.5559	-1.4414	-0.11356	-1.4034	-2.0982	-2.6264	-2.7903	-2.9736	-1.2908	-2.49	-2.169	-1.0051	-1.8868	-2.2057	-2.5228	-3.5067	-2.2376	-1.5555	-1.9812	-2.3524	-2.5058	-3.5151	-1.3089	-2.3275	-2.9557	-1.5637	-1.6065	-2.9437	-2.84	-3.047	-3.1478	-2.2302
-0.19912	0.4638	-1.0561	-1.0021	-2.0326	-1.4204	-1.2269	-1.5875	-0.29984	-1.4024	-1.7219	0.51434	0.26055	-1.2365	-0.32134	-1.3114	-1.1674	0.25098	-0.64588	-0.012874	-0.10877	-0.78442	-0.38377	-0.82787	-0.73195	-0.041559	-1.6037	-0.2568	0.073626	-1.4988	-1.377	-0.72865	1.1268	-2.0278	-0.90147	-0.069648	-1.307	-0.20101	-0.40878	0.45044	-2.2868	-2.216	0.37328	0.068069	-1.1504	-0.82847	-0.89101	0.56341	0.74302	-0.55915
-0.48607	0.46076	2.0893	0.95959	1.7921	-0.0020264	0.047507	0.96668	-0.064067	1.2789	0.39128	0.40681	1.3063	2.0982	1.1436	0.22864	0.26935	-0.21654	2.4651	-0.53749	0.0034237	1.1184	-0.18855	1.362	0.91752	0.70209	-0.84718	1.6633	-0.064887	0.2356	0.57574	-0.2176	2.2003	-0.59177	-0.04348	1.0078	0.97757	1.1516	0.62784	0.1176	-0.16025	0.021636	1.5683	0.086862	1.0578	1.1129	0.84998	-0.4195	-0.82322	0.52223
-11.912	-11.544	-11.951	-13.155	-12.002	-11.404	-10.65	-12.578	-11.767	-10.995	-11.853	-11.08	-10.023	-11.225	-11.566	-11.656	-12.972	-14.37	-11.665	-12.68	-9.6458	-11.69	-11.142	-13.227	-12.757	-11.697	-13.442	-11.248	-11.555	-13.801	-11.594	-12.136	-11.33	-10.718	-11.579	-12.725	-11.055	-12.504	-12.703	-12.276	-11.9	-12.291	-11.583	-10.636	-12.526	-11.466	-10.643	-12.538	-11.413	-11.592
-3.2632	-3.6199	-2.1989	-1.5212	-2.5412	-2.0369	-2.9341	-2.2321	-2.3002	-1.2015	-2.4343	-3.1082	-4.0228	-3.3931	-2.1005	-2.6176	-2.6562	-2.9905	-2.1189	-1.8996	-2.2838	-3.3704	-2.5015	-3.57	-3.3321	-3.0236	-2.1831	-3.4116	-2.4133	-2.8937	-1.8464	-2.9558	-3.2556	-2.2121	-2.7011	-4.1085	-2.3864	-3.6786	-3.7185	-3.7329	-2.4865	-1.5995	-1.9763	-2.2784	-3.8637	-2.7018	-2.0239	-3.1054	-4.1411	-1.9542
-13.242	-11.403	-11.737	-12.99	-12.716	-13.548	-13.241	-11.852	-12.215	-12.965	-11.202	-11.546	-12.672	-14.524	-12.952	-11.975	-12.291	-13.967	-13.653	-12.084	-13.667	-12.676	-13.374	-13.197	-12.756	-12.81	-11.738	-13.301	-13.363	-11.007	-10.844	-11.924	-14.092	-11.266	-12.236	-13.51	-12.543	-11.549	-10.958	-14.09	-13.243	-12.061	-12.572	-11.22	-12.865	-13.386	-12.412	-12.533	-12.191	-11.907
2.2397	2.132	1.287	2.4219	2.2005	2.5093	0.4782	1.2351	1.1887	1.115	0.61172	1.1385	1.6915	2.3874	2.4404	0.73264	-0.69563	2.4896	0.68673	3.464	3.077	1.1075	1.7644	2.2529	1.5589	0.75132	3.9482	1.8677	1.5585	2.5662	0.87372	-0.51352	0.12643	1.6368	2.4381	3.2874	-0.84434	1.5565	2.7879	1.8476	0.4307	1.3982	1.2226	1.7007	2.0234	0.39696	2.0424	1.8771	1.6504	0.60801
-11.02	-12.103	-10.135	-11.639	-11.153	-13.967	-12.855	-11.505	-11.093	-10.324	-9.967	-10.101	-11.784	-10.406	-11.023	-10.835	-11.32	-11.312	-12.511	-11.83	-11.61	-12.297	-10.991	-11.541	-12.609	-12.097	-11.338	-10.844	-11.984	-13.423	-12.165	-10.537	-10.621	-10.862	-11.982	-12.413	-11.48	-13.39	-11.702	-10.467	-10.331	-11.597	-10.274	-12.022	-11.424	-12.031	-11.382	-11.095	-11.32	-10.572
-2.4965	-3.4175	0.15376	-1.8333	-0.69071	-1.6904	-0.30839	-0.14603	-1.8857	-1.7065	-1.4605	-0.75979	-3.1231	-1.2312	-2.0638	-2.7965	-0.54245	-2.1704	-1.2877	-1.4337	-3.506	-1.4941	-1.8501	-2.3799	-1.2557	-1.8158	-1.3178	-2.6858	-0.89902	-1.5987	-1.6018	-1.4847	-1.7736	-1.615	-1.4643	-1.8602	-1.2123	-1.3912	-0.097287	-2.5776	-1.0377	0.22665	-1.9841	-0.77821	-1.1536	-1.1672	-0.26253	-0.72671	-1.7549	-0.69499
-16.161	-14.466	-14.545	-14.556	-14.381	-14.984	-14.589	-13.086	-15.543	-14.988	-14.43	-15.858	-13.052	-14.541	-16.496	-15.27	-13.719	-14.753	-14.985	-13.87	-15.653	-15.39	-15.334	-16.037	-13.044	-14.697	-15.096	-15.348	-13.381	-13.904	-13.358	-14.943	-14.547	-14.288	-14.039	-14.826	-14.04	-13.27	-13.93	-12.21	-14.95	-14.705	-14.844	-13.394	-15.036	-14.578	-15.621	-14.335	-15.502	-14.84
9.0571	6.3385	7.6486	6.9872	6.3287	6.6049	6.9801	6.6442	7.3804	5.9669	8.2976	8.042	8.6643	5.6389	5.2141	6.4304	6.9924	6.2261	6.2375	6.0581	5.5997	5.1315	6.9345	7.5672	6.3542	7.2862	6.0878	7.3894	7.1575	7.5586	8.3083	5.8175	5.6305	6.7326	4.8705	9.2805	6.2676	7.4547	8.3083	6.3917	6.8807	7.0786	5.5917	7.5722	6.0152	6.0913	5.9495	7.1136	6.9606	7.6683
-2.1544	-0.64264	-0.80026	-1.15	0.069016	-2.1726	0.23557	-1.7249	-2.1361	-0.46962	-2.4141	-2.377	-0.74484	-1.5546	-0.95945	-2.4342	-2.2704	-0.05696	-1.9024	-1.9158	0.2517	-2.295	-2.1916	-0.44855	-0.64121	-1.3073	-1.5606	-0.53445	-0.6952	-0.95979	-3.2309	-1.9051	-0.80737	-1.7286	-1.4423	-0.64006	-1.3961	-0.40456	-1.5061	-1.3906	-0.79817	-2.4053	-2.8597	-1.7341	-0.15098	-1.0015	-1.2236	-1.261	-0.13957	-0.73561
-2.1176	-1.0048	-1.3308	-1.4165	-0.59948	-1.559	0.8293	-0.48639	-2.2133	-0.51105	-0.22008	-2.9115	-0.19534	-1.8022	-2.4187	-1.2686	-2.1999	-0.68922	-0.17449	-2.1117	-0.076323	-1.6738	-2.1117	-2.332	-3.1485	-0.96905	1.6713	-0.97403	-1.3421	-1.9554	-0.24241	-2.2169	-3.5212	0.27147	-1.9699	-1.0952	-0.79654	-2.0297	-1.0853	-1.8451	-2.021	-2.1447	-1.5065	-3.2359	-0.77026	-1.1348	-1.895	-0.56546	-2.0622	0.32938
2.8518	0.036623	2.9559	2.5877	-0.37642	2.5235	0.43018	1.7315	2.1799	2.5595	0.47236	1.1913	1.7263	1.1194	1.442	1.9516	0.99645	1.8759	1.258	0.63765	2.1792	1.6554	1.6695	1.7827	3.3171	0.7481	1.8683	2.9728	1.8014	2.89	2.9408	1.2173	2.2094	1.1038	1.1715	1.9738	2.0301	-0.70228	2.7201	1.0927	2.4322	1.1312	1.7887	2.7333	0.51849	1.3776	2.5167	1.4453	1.839	2.5706
-14.192	-14.068	-13.94	-13.737	-13.785	-16.198	-14.077	-13.488	-12.551	-12.374	-14.23	-14.532	-13.718	-14.942	-15.224	-13.751	-14.401	-12.571	-14.834	-16.001	-13.261	-14.244	-14.399	-14.487	-14.114	-14.092	-13.277	-13.471	-14.208	-13.901	-13.198	-12.827	-14.274	-12.41	-15.941	-13.909	-13.549	-13.046	-14.638	-14.19	-12.369	-14.639	-14.038	-14.63	-13.99	-13.927	-13.987	-15.48	-13.838	-14.704
-1.2575	-0.50648	-0.88087	-1.4087	-2.3256	-0.15857	-1.4053	-0.52845	-1.123	-2.0966	-1.6339	-1.6754	-0.091723	-0.95676	-0.96814	-1.6783	-1.3153	-2.2302	-2.5217	-0.73405	-2.1655	-1.6705	-1.15	-2.0791	-0.7392	0.055073	-2.6223	-1.345	-1.1643	-3.0439	-2.5102	-1.7484	-1.7312	-1.9982	-1.6418	-1.1524	-0.6764	-0.94206	-1.3758	-1.7198	-0.93041	-2.2581	0.78448	-2.1382	-1.4927	-0.88726	-2.3672	-0.82255	0.3047	-2.4787
-13.351	-13.345	-14.702	-14.453	-14.884	-13.268	-12.398	-14.267	-16.774	-14.999	-14.564	-12.902	-14.921	-14.35	-13.978	-15.622	-14.989	-14.215	-13.537	-15.771	-13.946	-15.069	-15.021	-15.014	-14.299	-15.241	-14.455	-14.401	-14.141	-14.283	-16.027	-14.449	-13.623	-13.601	-14.452	-14.853	-16.166	-15.366	-13.588	-15.381	-14.999	-13.332	-14.704	-13.429	-13.76	-12.971	-13.728	-14.87	-13.773	-12.842
-3.4515	-3.3245	-1.73	-3.517	-2.6406	-3.0186	-3.1764	-4.0687	-3.3514	-5.0393	-2.9423	-4.5368	-3.8871	-3.5113	-3.7492	-4.485	-1.9995	-2.3133	-3.9587	-1.8361	-3.554	-1.941	-3.2385	-4.9628	-4.6119	-3.2507	-2.0956	-3.3708	-4.0179	-3.3638	-4.8788	-2.445	-3.5796	-2.578	-3.5462	-2.6268	-3.3058	-2.807	-3.3711	-3.0057	-3.577	-4.4152	-3.9919	-3.7223	-2.7931	-4.078	-3.9699	-4.0147	-3.4922	-3.7637
0.56603	0.38539	-0.44587	1.1796	2.3341	2.092	1.4872	1.2924	0.59904	-0.15009	0.22175	1.6797	1.758	0.53853	-0.027415	0.82312	1.7469	2.0341	0.63088	1.8616	2.8453	1.0302	0.16261	1.2161	2.4626	1.4404	1.8529	0.94561	2.2	0.4831	1.6179	1.4536	2.4484	4.2764	2.8318	1.4497	1.8042	1.528	1.0076	2.7381	2.2401	1.8444	1.2737	2.0211	1.9962	2.0953	1.1844	2.3585	1.3139	3.4486
5.4791	3.564	5.1705	3.1663	6.7256	4.3954	4.1822	5.5237	4.305	4.9241	4.8463	6.1467	3.1666	3.8775	2.7588	3.938	5.2222	3.7739	6.1917	5.1674	4.4351	4.1662	4.9528	5.6899	5.9487	4.9282	4.2703	3.2446	2.3068	4.2416	6.0707	5.8264	7.0681	4.3333	3.5627	2.4371	3.0928	4.6198	3.2903	4.1072	5.0762	2.7792	3.7269	4.9876	5.0233	3.3265	4.425	3.512	4.4733	4.183
-4.6016	-5.5195	-4.8258	-4.035	-5.1922	-4.7483	-5.2637	-3.9323	-4.6647	-3.5805	-4.3565	-6.9149	-6.1263	-3.94	-4.5844	-4.9442	-3.953	-4.5523	-4.0295	-3.4513	-4.174	-3.8689	-5.9602	-4.3933	-4.3192	-3.519	-4.7132	-4.834	-5.3268	-4.4227	-4.6135	-3.8079	-4.0411	-5.0902	-5.4837	-5.6153	-4.4754	-4.782	-4.1781	-5.3431	-4.6773	-3.8673	-4.7647	-5.7844	-4.8781	-5.3023	-4.6627	-4.1656	-4.5893	-3.8876
-1.818	-3.143	-2.5462	-1.93	-3.6175	-2.3444	-2.9505	-3.8111	-2.3691	-1.1455	-3.1401	-2.2219	-2.7932	-1.5397	-1.7978	-2.6744	-2.5623	-0.42062	-2.5303	-2.769	-2.633	-2.8912	-2.3446	-1.59	-1.3543	-2.1238	-3.48	-3.6571	-3.7727	-0.93653	-1.1723	-3.4338	-1.5285	-3.1415	-4.4442	-1.3282	-1.3922	-4.3395	-2.3362	-0.92499	-2.9118	-2.985	-3.7061	0.14529	-1.8736	-2.3139	-2.0939	-2.1694	-3.7793	-1.5994
2.2138	1.4361	2.0684	0.35681	2.8549	2.119	2.1063	2.8941	2.284	1.8395	1.556	1.0366	1.8399	1.7179	0.18684	3.2451	1.7645	1.5883	0.63074	2.3006	1.5284	1.7782	1.7867	1.3869	0.77039	1.7054	1.1665	1.5334	1.6015	-0.27401	1.9287	1.351	1.8437	1.671	0.59739	0.36811	0.84445	1.0061	1.2787	1.4441	1.0647	0.71176	1.0965	-0.046729	0.90821	-0.13604	-0.062073	1.1506	3.0506	1.1576
-4.4257	-2.59	-4.856	-3.5088	-4.5897	-4.0176	-2.0156	-3.3405	-4.6095	-4.7357	-2.1367	-2.6489	-1.7339	-1.9997	-3.0555	-2.4038	-2.9846	-4.8498	-2.0962	-1.8852	-2.4969	-1.6794	-2.4222	-1.797	-5.0536	-4.1038	-2.4043	-4.0293	-3.9458	-3.0594	-3.3383	-2.1472	-3.8628	-2.0025	-2.9657	-2.0579	-4.084	-2.2771	-3.8177	-2.0158	-2.9755	-4.3601	-3.7033	-3.3857	-4.3114	-3.1995	-3.7118	-4.3164	-4.17	-3.1456
1.199	0.96298	1.9784	1.2355	2.7545	0.56676	0.42814	2.3731	-0.63294	1.4221	0.98398	1.5458	2.0223	0.85083	0.14207	1.7403	1.2978	2.3112	1.3073	1.616	1.0368	0.45786	1.8895	0.56253	1.9848	0.6795	0.51235	1.4713	1.157	0.6905	-0.87816	1.0465	-0.41068	1.1983	0.46055	3.1668	3.3993	0.082824	1.2513	0.80512	0.88941	2.0508	1.9458	0.1472	1.1534	0.8016	2.0169	1.0736	0.13488	1.1918
0.75696	0.58935	2.2812	3.7779	1.4513	2.497	1.6164	0.77524	1.8679	2.0496	1.0956	1.4938	2.3386	0.84969	2.0057	1.3869	1.7202	0.73125	2.7072	1.9995	1.8841	1.492	2.7305	1.1837	2.405	0.94538	1.3722	0.92682	2.5845	2.6208	0.65032	1.0294	1.1073	1.2911	3.1474	1.3845	0.26381	1.1171	-0.97539	2.0952	0.82895	2.367	1.1645	2.1979	2.611	0.68551	1.691	2.58	2.4013	2.125
-10.086	-11	-11.56	-12.648	-10.803	-11.153	-9.9133	-13.788	-9.6955	-10.011	-13.061	-9.8369	-12.446	-12.649	-10.798	-10.022	-11.467	-13.12	-12.22	-11.988	-14.127	-10.792	-12.696	-11.205	-11.146	-11.443	-10.817	-10.75	-12.337	-12.264	-12.197	-12.152	-12.919	-12.548	-10.435	-11.852	-10.981	-12.186	-11.304	-12.421	-11.401	-12.046	-12.041	-11.371	-12.226	-11.578	-10.978	-13.186	-11.937	-12.488
-5.6294	-6.2422	-4.512	-5.6139	-5.4072	-5.8251	-5.114	-5.1538	-3.9626	-5.9198	-4.3162	-5.5495	-4.094	-6.2889	-3.5346	-5.2124	-5.1503	-5.6808	-6.0854	-6.3288	-5.5698	-4.9997	-5.4425	-4.0421	-5.4754	-2.8513	-5.8665	-5.0302	-3.1089	-5.5568	-4.4166	-3.7213	-4.7031	-4.0869	-5.5109	-4.8252	-4.9416	-6.5547	-5.3835	-5.7339	-3.914	-6.812	-4.7492	-4.9407	-4.4295	-4.8547	-5.8585	-6.1222	-3.8702	-4.4813
-11.688	-10.627	-11.909	-10.816	-12.662	-9.4262	-13.05	-11.743	-12.518	-10.019	-13.718	-10.199	-11.477	-11.285	-11	-11.444	-11.244	-12.489	-13.674	-11.921	-11.617	-10.087	-13.828	-13.333	-12.127	-11.898	-12.018	-12.275	-10.367	-11.38	-13.772	-10.772	-11.761	-11.658	-11.819	-11.945	-11.525	-12.856	-10.814	-10.725	-11.081	-11.739	-12.553	-12.6	-10.662	-11.11	-12.684	-12.974	-12.749	-12.384
-5.9252	-4.5243	-6.1385	-4.8435	-4.9688	-6.0901	-4.5421	-4.1468	-5.4932	-3.5904	-6.9586	-5.7587	-5.1899	-4.8255	-4.5846	-4.7863	-6.4196	-7.1321	-4.6506	-4.4467	-6.6827	-5.8407	-4.8151	-3.5715	-3.9721	-3.7787	-6.4705	-6.3435	-5.1741	-4.468	-7.1211	-6.0125	-4.8221	-4.3455	-5.621	-5.267	-3.7756	-4.8469	-4.6337	-4.8072	-5.1577	-4.9381	-7.3295	-5.4187	-4.7179	-6.6558	-3.9262	-7.1593	-5.4288	-6.8572
8.7836	10.058	10.034	10.563	10.023	8.7895	10.597	10.145	11.014	10.335	11.47	7.3912	9.3576	11.6	9.4113	8.6268	11.012	7.9948	10.606	9.4337	8.5116	9.014	8.3807	10.663	9.4919	10.486	10.765	8.782	10.222	10.46	9.2456	9.3482	10.505	9.0024	8.6396	10.11	9.2011	9.2915	10.985	9.4644	11.713	9.2771	10.079	9.8667	8.4963	8.0234	11.026	9.261	9.7163	10.697
0.75375	0.60857	2.2657	0.4458	1.0974	1.3757	2.4998	2.9311	0.76412	3.1571	1.9852	0.49083	1.0723	1.1762	3.0481	0.5854	2.5102	2.4083	1.2396	2.5822	2.4817	3.7716	2.1233	1.7633	1.6171	2.5191	1.6785	1.7135	2.5117	1.4539	1.3245	2.2341	1.1104	1.4182	1.6548	1.8926	0.55706	3.1831	1.7849	2.6137	1.8321	2.7516	1.5126	3.1908	2.1672	2.8032	1.9036	1.5225	3.0214	0.092725
-0.31063	-1.9214	-2.0995	-2.5979	-2.1069	-1.5389	-1.5076	-1.7934	-1.2264	-2.6644	-1.9952	-2.8436	-0.7702	-2.7287	-0.69358	-0.9014	-2.8866	-1.1822	-0.66284	-0.81564	-0.72765	-0.30183	-1.9945	-2.4342	-2.4874	-2.7849	-1.0311	-0.82467	0.40769	-1.0547	-1.19	-2.2571	-0.91365	-2.3955	-2.4835	-1.0683	-2.1401	-1.7788	-1.0077	-1.4711	-0.79196	-0.39822	-1.2039	-1.375	-3.018	-1.4912	-1.2544	-0.32067	-0.64544	-1.6958
-12.909	-11.476	-14.148	-11.993	-11.266	-11.12	-10.914	-11.537	-10.355	-9.4625	-9.4473	-12.55	-8.6627	-11.255	-10.876	-10.013	-12.418	-10.145	-10.577	-10.62	-10.901	-12.088	-11.402	-12.206	-11.043	-12.325	-10.812	-11.382	-10.219	-11.163	-11.376	-11.608	-9.0973	-11.108	-11.081	-12.6	-11.044	-11.217	-10.828	-10.311	-10.782	-12.215	-11.215	-10.235	-12.541	-9.9966	-11.749	-10.457	-10.684	-10.491
-6.9341	-6.6003	-5.9197	-6.4075	-5.9571	-6.0219	-6.4721	-6.6347	-7.0592	-6.2913	-6.1384	-6.087	-5.6155	-7.4593	-6.6948	-6.8865	-6.8106	-4.5189	-7.8705	-6.4885	-6.8119	-6.4404	-5.6195	-7.2133	-6.3551	-5.1803	-5.811	-7.9084	-6.5631	-5.6446	-7.5223	-7.3147	-7.0153	-6.508	-5.0912	-6.5136	-5.6648	-5.912	-6.5619	-5.6001	-5.3568	-7.1435	-6.982	-5.9902	-5.9633	-5.9753	-5.8796	-5.3662	-7.3068	-7.6785
-2.0438	-2.8102	-1.0901	-1.2118	0.11376	-1.4821	-1.3869	0.13567	-1.6828	-1.8457	-0.29779	-1.2957	-1.9235	-1.4063	0.65957	-0.57077	-0.76528	-1.606	1.0095	-0.34527	-0.90605	-0.82144	-0.65801	-2.9348	0.27123	-1.6513	-1.8531	-2.091	-1.6452	-1.7788	-2.739	-1.8031	-1.3602	-1.5358	-1.1487	-1.1762	-1.3763	-1.587	-0.44014	0.27124	-1.7043	-0.86587	0.018445	-1.4544	-1.6985	-2.5842	0.65942	-2.2913	-2.0416	-2.0249
5.1359	5.0687	4.7801	5.4368	6.3037	4.7284	6.0847	5.0083	6.5685	4.7701	6.1393	7.0294	4.6374	6.3868	5.5363	4.8511	5.08	6.0909	3.2088	5.2194	4.8949	5.0469	5.3293	5.0542	4.8845	4.9692	4.7657	5.601	5.2369	4.3548	5.7716	6.2436	6.1653	3.7106	5.8512	4.387	4.8779	3.5624	6.1959	4.6076	5.6008	3.973	4.7737	6.7176	5.5726	5.1006	5.5679	4.1691	3.8341	3.9003
-10.874	-11.409	-10.613	-11.854	-12.128	-12.129	-11.798	-13.296	-11.753	-10.055	-10.795	-11.837	-11.361	-11.247	-12.236	-11.877	-12.317	-11.708	-11.336	-11.302	-12.371	-11.446	-12.185	-10.79	-11.292	-11.666	-12.108	-10.334	-10.108	-11.649	-13.677	-12.296	-12.51	-12.387	-12.129	-11.051	-11.071	-12.007	-12.719	-12.776	-11.461	-11.213	-11.975	-11.522	-13.212	-13.132	-11.381	-10.368	-11.608	-12.168
8.136	7.6312	8.8636	7.6314	7.2088	8.1844	7.4269	7.5821	9.481	8.3484	6.2908	6.7632	8.0287	7.2153	9.2487	6.9845	7.452	7.3533	7.0759	9.2313	8.0422	8.3231	8.8924	7.0501	8.9817	9.9822	8.5765	6.9978	8.3849	10.549	8.211	8.0833	6.9462	8.356	10.585	6.3253	7.5694	8.2839	8.3419	8.4392	8.1854	7.6368	6.4931	9.5873	6.8324	9.6544	8.035	7.3193	6.9642	7.7156
-11.885	-10.8	-12.171	-10.031	-11.982	-11.008	-12.657	-12.794	-11.816	-11.942	-13.109	-11.705	-12.088	-12.531	-11.701	-13.676	-10.662	-11.317	-11.643	-10.579	-10.551	-12.415	-11.763	-13.091	-11.146	-13.632	-10.168	-10.402	-12.559	-11.776	-12.548	-12.02	-12.019	-12.15	-11.167	-11.208	-11.589	-11.772	-10.382	-10.446	-11.756	-11.315	-10.513	-10.531	-12.556	-11.432	-10.441	-9.6094	-12.369	-11.435
-9.5315	-10.683	-9.5716	-10.474	-11.78	-10.96	-8.6196	-9.3061	-10.362	-10.743	-10.893	-11.826	-9.0297	-10.4	-10.36	-10.621	-10.106	-10.455	-10.442	-9.5898	-10.501	-10.848	-9.9444	-10.605	-9.3293	-9.2679	-9.4118	-10.516	-11.543	-11.548	-9.0376	-9.8481	-9.4009	-10.12	-9.666	-10.868	-10.29	-10.399	-10.637	-8.4747	-9.8807	-10.559	-9.1056	-9.0839	-10.13	-9.7449	-10.636	-10.593	-9.6047	-10.76
6.7964	4.9594	4.3698	4.2758	4.9819	5.0056	5.5368	5.0242	4.8816	5.6167	4.8545	4.7051	3.9235	5.9341	4.7052	4.3618	4.4529	4.5504	4.2999	3.9721	3.4391	2.8799	3.8345	5.0581	3.2303	5.6724	4.8598	3.7586	4.5884	5.6221	3.2069	3.4422	3.4474	5.4428	5.9645	5.0953	5.7312	3.4099	5.2251	3.8138	4.0194	5.2258	5.2639	3.7756	3.4836	4.4397	5.1182	3.9427	6.1824	4.1693
-20.863	-19.72	-19.385	-19.386	-21.58	-20.782	-22.333	-20.484	-21.664	-19.862	-21.055	-21.297	-20.666	-20.707	-20.244	-20.483	-22.442	-20.508	-20.998	-19.555	-22.122	-20.49	-21.58	-22.013	-21.5	-21.884	-19.047	-22.028	-20.551	-21.245	-20.87	-19.617	-21.824	-20.832	-21.842	-20.358	-21.375	-19.782	-22.145	-19.707	-20.716	-21.972	-19.279	-20.279	-20.238	-21.733	-21.504	-20.417	-20.685	-22.094
-4.2346	-3.7189	-3.8362	-3.5731	-2.543	-3.0776	-1.3915	-2.5357	-1.7683	-4.21	-1.5196	-3.3669	-2.7654	-3.6697	-3.2206	-2.1353	-3.5649	-2.3014	-3.8539	-1.8292	-2.6738	-1.6395	-3.7944	-3.3789	-2.2472	-2.3483	-3.2436	-2.162	-3.1783	-4.0179	-4.3243	-2.3526	-4.0332	-3.5093	-3.0304	-4.3118	-2.8255	-4.053	-2.3986	-4.1211	-3.4394	-3.3518	-1.6102	-4.0046	-2.1711	-4.0574	-3.3733	-3.1307	-1.9242	-2.4622
6.1533	5.4345	6.0042	7.1608	6.4802	6.9344	6.9054	6.3521	6.0823	7.1984	8.7021	7.1452	5.675	6.852	6.6017	7.7381	6.9124	7.7137	6.8844	6.3319	7.7764	8.2343	4.3251	7.5456	7.8749	7.0088	7.1522	5.3531	7.1105	6.6138	6.1864	5.8762	6.8416	7.0369	6.8746	7.5519	5.4271	6.4998	5.3215	6.3391	5.7636	6.1537	7.5528	6.4634	8.2012	5.1517	6.1876	6.8252	7.2041	4.7096
-2.7291	-1.9773	-3.4942	-3.8777	-3.1374	-3.5506	-4.6235	-3.0902	-3.5771	-3.7838	-2.6191	-5.3258	-3.9732	-4.2049	-5.0491	-4.3375	-4.3203	-3.6049	-4.4299	-5.2613	-3.1742	-5.2675	-4.0258	-2.9402	-4.7682	-4.525	-2.8556	-4.5311	-4.4454	-4.8765	-4.1911	-4.02	-3.6619	-2.4222	-4.4825	-3.5677	-4.2423	-4.6716	-3.4135	-3.6765	-3.2799	-3.3378	-4.1505	-2.7829	-3.1536	-3.4856	-4.146	-5.9203	-3.1036	-4.3905
0.32047	1.5066	0.96268	2.054	0.85966	-0.1666	1.2772	1.4671	1.5135	1.5343	1.9581	1.3544	-0.0099333	0.31903	1.6097	0.86233	1.0657	1.6838	1.3173	1.0131	0.99729	1.7058	1.3975	1.6795	2.1676	1.9387	1.0228	1.6516	1.55	1.26	1.0786	-0.50126	2.5689	2.0165	2.1853	0.85174	1.3526	1.4789	3.035	2.914	-0.32974	1.2022	0.74774	2.2436	0.96365	2.3114	0.09467	2.4046	1.7652	2.0075
-12.463	-12.056	-11.056	-12.368	-12.562	-13.182	-12.6	-13.883	-13.939	-11.609	-13.324	-10.99	-12.36	-11.212	-12.209	-10.163	-9.8565	-12.357	-11.533	-11.772	-11.147	-10.79	-10.683	-11.868	-12.106	-11.302	-10.477	-11.797	-12.481	-12.638	-12.001	-11.699	-13.721	-12.83	-11.135	-12.405	-12.507	-12.173	-12.137	-12.555	-9.821	-11.685	-12.435	-11.217	-11.587	-12.2	-12.042	-10.879	-12.221	-11.015
-13.249	-11.812	-11.086	-10.532	-12.566	-11.972	-11.948	-11.851	-12.213	-11.642	-11.439	-11.425	-12.537	-14.032	-11.518	-11.381	-13.743	-10.285	-11.471	-10.882	-12.714	-12.422	-12.164	-11.463	-11.092	-10.326	-10.948	-10.994	-11.717	-11.015	-11.317	-11.418	-11.471	-11.583	-12.301	-12.571	-11.617	-10.534	-11.492	-12.209	-11.23	-13.182	-12.089	-12.937	-11.905	-11.981	-12.275	-12.547	-10.718	-12.613
-13.581	-14.019	-12.963	-12.195	-12.955	-14.144	-12.611	-12.337	-13.586	-13.981	-14.125	-12.096	-12.623	-13.734	-11.911	-13.165	-14.331	-11.894	-12.989	-13.55	-12.589	-12.986	-12.612	-12.481	-13.551	-14.038	-10.961	-13.514	-14.406	-12.786	-13.152	-13.746	-13.148	-13.72	-12.773	-13.447	-12.478	-11.746	-14.086	-13.758	-13.759	-12.72	-11.673	-14.982	-13.364	-11.776	-11.712	-14.207	-12.53	-13.458
-0.65213	-3.5132	-1.5567	-0.89582	-0.17624	-0.15267	-0.62631	-0.23187	-1.433	1.2777	-1.2691	-1.1493	-0.75664	-0.4759	-0.19798	1.6536	0.33389	-0.15834	0.50712	-0.11769	-2.6764	-0.97334	-0.69613	0.91895	-0.099723	-1.3977	-1.1727	-0.29609	-0.94171	-0.34988	-0.42407	-1.3278	-0.82982	-1.3515	0.8245	-0.25755	0.30611	0.098548	-0.072592	-1.6754	-1.0578	-0.7275	-1.3324	-0.92557	-1.305	-0.54459	-1.1398	0.36844	-1.0766	-1.72
4.1537	3.9838	4.1453	5.4958	5.2243	6.1821	4.2766	4.9805	4.7841	6.1529	5.209	4.0947	3.6164	4.7825	4.846	4.2988	3.9678	6.2181	4.3409	4.8087	4.1878	5.4075	4.6977	3.7603	7.1038	4.8047	5.4935	5.0703	5.2214	6.2379	5.8737	5.2363	5.2238	4.3237	4.1378	5.1294	5.4752	5.5303	5.7371	4.6074	4.7931	5.5054	5.1219	4.9171	4.1403	6.5054	5.5378	3.9219	4.2866	3.7806
4.9156	5.377	5.7073	4.5063	2.9611	4.7594	4.8142	3.1809	5.3876	4.2986	5.0032	2.7695	2.9689	4.9213	5.6055	4.8714	5.5823	2.9259	3.2926	4.7431	6.0237	5.2943	5.0253	3.1882	4.1319	5.8255	6.0278	4.4529	3.5121	5.6373	4.0806	4.5296	4.8169	5.9089	3.6994	3.6664	4.1235	4.2036	5.2626	5.3574	3.0751	3.6206	4.6077	5.0007	4.5704	4.0292	3.5176	2.4663	2.576	3.4511
-0.41608	-0.27124	-0.98426	0.97007	0.45125	-1.8148	0.49107	-0.019533	-0.32345	-0.72988	-1.0182	0.047138	-1.4067	0.088425	-0.60107	0.042474	0.21977	-0.3902	-0.69487	-0.1427	-1.3853	0.75296	-0.49651	-0.34768	-1.1843	0.10001	-1.5555	-1.024	-2.1359	-0.84756	-2.0158	-1.6501	-1.1228	-1.5676	-0.61457	-0.71161	-1.3577	-0.38068	0.1629	-0.11866	-0.26576	-1.3461	-0.03641	-1.2169	-1.6458	-0.38906	-1.9788	1.5452	-1.7212	-1.9878
-14.597	-14.296	-15.671	-13.604	-14.332	-15.75	-14.875	-14.662	-14.341	-13.584	-16.189	-14.483	-14.255	-14.088	-15.407	-13.015	-14.138	-13.492	-14.164	-15.491	-14.493	-13.513	-14.801	-15.33	-14.13	-13.818	-13.813	-14.791	-15.29	-12.722	-14.998	-14.985	-15.408	-14.253	-13.888	-13.89	-13.842	-13.153	-13.98	-15.702	-13.687	-13.483	-17.469	-14.431	-14.164	-13.164	-14.296	-12.887	-15.417	-14.036
-3.1032	-4.2964	-3.5477	-4.2584	-4.1128	-4.3154	-4.3593	-4.7373	-3.4114	-3.0886	-3.3135	-3.4403	-4.1375	-3.6539	-3.5838	-4.2195	-3.6096	-3.916	-3.4741	-6.2207	-4.4047	-2.7374	-3.0348	-3.5684	-2.7615	-4.0886	-3.9037	-3.575	-5.0217	-2.2444	-2.5519	-2.6632	-3.4952	-3.1503	-3.1045	-4.2039	-2.6939	-3.9605	-5.0791	-2.0727	-3.75	-4.013	-3.586	-4.4172	-2.8993	-3.6883	-2.2691	-4.6199	-3.4955	-4.7906
-5.174	-4.6349	-4.1424	-3.1899	-1.8275	-3.5271	-3.5142	-3.7222	-2.4989	-3.9231	-5.1013	-2.0738	-4.9726	-4.5345	-4.8874	-4.7857	-5.0096	-4.4694	-3.3349	-4.596	-4.0142	-4.6755	-4.7453	-4.4716	-5.3065	-3.362	-3.2553	-5.6259	-3.2638	-3.6483	-3.681	-3.7357	-3.0087	-4.332	-4.3582	-5.0651	-5.6098	-5.1796	-3.5192	-4.8412	-3.1557	-3.5165	-3.8551	-3.4543	-4.1125	-2.8374	-5.1244	-4.9955	-3.8206	-3.909
-3.7246	-4.2096	-1.9955	-2.8864	-1.8894	-2.9649	-2.9601	-1.402	-1.3942	-2.6426	-3.7952	-2.8787	-4.695	-2.4308	-3.5189	-1.3396	-3.5933	-2.4853	-3.5315	-1.9048	-2.5584	-4.0605	-4.6702	-3.3798	-3.9758	-3.289	-2.8531	-1.8345	-1.9369	-2.4872	-1.3203	-4.0641	-3.7474	-3.3707	-2.2009	-3.2985	-2.7531	-3.3117	-1.8196	-3.8221	-3.9943	-3.6473	-2.4825	-2.1899	-3.1244	-3.3083	-3.6196	-2.0553	-3.4357	-2.8051
-0.9954	-0.058254	-2.9265	-1.8317	-0.63246	-2.5447	-1.9111	-0.21532	-0.77534	-1.7005	-2.6703	-0.65466	-3.152	-0.64597	-0.66149	-1.2148	-0.093778	-2.781	-1.6901	-1.74	-2.4764	-1.4127	-1.6394	1.0684	-2.087	-0.52222	-1.2935	-2.1781	-1.4432	-2.8229	-1.881	-0.6521	0.10694	-1.3832	-2.2756	-1.2098	-2.5541	0.3802	0.054039	-0.10298	-0.36895	0.25039	-2.3482	-1.2774	-1.5542	0.30022	-2.3527	-1.9914	-1.1214	-2.5338
-11.712	-13.678	-13.475	-12.848	-13.801	-12.902	-11.451	-11.986	-12.882	-12.712	-14.681	-11.043	-11.918	-13.804	-11.592	-12.899	-12.731	-14.059	-14.135	-11.964	-12.85	-13.957	-12.391	-11.966	-13.009	-14.146	-12.127	-11.674	-13.662	-12.032	-10.833	-11.958	-12.585	-12.233	-12.815	-12.732	-12.293	-11.489	-13.608	-13.591	-13.374	-12.731	-11.63	-12.497	-12.157	-12.712	-12.643	-11.944	-11.389	-12.542
1.4586	1.5708	1.9128	0.53866	0.50955	1.4719	1.6943	1.2578	1.9653	1.6856	1.3256	2.6294	0.32841	0.25664	0.11519	1.7446	2.604	1.3722	1.2956	1.0782	1.4686	0.89641	0.87105	1.569	0.83933	1.0772	1.8521	1.4301	1.7453	0.81071	0.72903	0.92628	-0.16839	2.1292	2.1187	1.373	3.3726	1.6206	1.28	3.6335	1.3483	1.7021	1.5321	0.9774	2.1709	1.4628	0.93274	0.9908	0.79717	0.1401
0.85734	-0.10061	1.4008	-0.36182	1.1746	1.1593	0.31383	0.73057	1.133	-1.3136	-1.3304	0.64262	0.37264	0.032256	0.88557	0.37692	-0.81622	0.80757	1.0596	0.46935	0.17343	1.0479	1.6722	-0.51172	0.31622	-1.1536	0.48034	-0.94767	-0.33402	0.0081778	1.4186	0.0025603	2.1964	1.2255	0.037361	0.43274	1.3979	1.0511	0.43465	1.5281	1.0527	1.6605	-0.054073	0.22687	0.29008	1.5458	0.16066	1.129	0.84959	-0.40823
-16.411	-15.261	-13.458	-14.302	-13.727	-14.139	-14.575	-15.232	-12.497	-13.424	-16.298	-16.439	-14.008	-14.174	-14.816	-15.217	-14.421	-14.233	-13.564	-16.328	-14.181	-14.047	-16.415	-14.601	-14.936	-14.871	-14.272	-13.437	-14.886	-13.522	-14.849	-14.255	-13.356	-14.402	-14.664	-14.919	-15.024	-14.576	-13.793	-14.423	-15.576	-14.212	-15.029	-14.088	-15.362	-13.643	-14.231	-13.664	-15.24	-13.819
-1.7532	0.078487	-1.1062	-0.70247	-1.3943	-0.1573	-0.75965	-1.8742	-0.51178	-0.77907	-1.4441	-1.6139	-0.1076	-0.96055	-1.4446	-0.49828	-2.5918	-1.0867	-1.9499	-0.83551	-0.13682	-1.2397	-2.194	-1.2274	0.22955	0.3625	-2.4132	-1.5599	-0.63871	-2.7342	-2.5435	-0.76381	-1.6031	-2.0483	-2.5204	-1.2368	-2.8849	0.037365	-1.5706	-2.2496	-1.1775	-0.47156	-1.7089	-2.5663	-1.6746	-1.4204	-1.0513	-2.021	-3.064	-1.6598
3.8883	3.814	3.8928	4.6491	5.6513	4.7003	3.1731	4.2234	2.2351	3.8229	3.3972	4.6344	4.5708	4.8612	5.0001	4.5223	4.7765	5.2655	4.8006	3.9033	6.218	4.2581	3.9451	2.6583	4.4005	4.1541	3.4464	3.5825	4.5999	3.8979	4.7643	4.6293	5.1271	4.0251	5.7776	4.4494	6.0443	5.8035	3.6119	2.9922	2.3211	4.3184	3.8146	4.6058	3.2206	5.5742	5.4053	3.6651	4.1178	4.268
7.1997	6.7992	7.9156	6.3885	6.2559	6.9204	7.4159	6.2245	5.4231	6.6798	6.349	6.2877	7.0601	7.0549	8.1094	5.5359	6.5751	6.069	7.121	7.62	6.171	8.0955	6.627	5.8785	6.3968	5.93	6.2133	8.3965	7.8088	6.9884	7.5465	7.7664	6.1651	5.496	6.4214	6.4517	7.0222	6.6192	6.3762	7.8588	6.1136	6.9039	5.9105	6.5895	8.0757	6.5936	5.7717	7.4988	7.1262	6.4288
8.1718	7.5846	8.0298	8.2238	7.096	8.4039	7.7627	7.4046	6.634	7.9742	7.9493	7.6761	7.0373	7.1542	8.7889	6.8446	9.6487	9.2573	6.837	8.5891	7.3558	8.7897	7.3475	6.4682	7.6192	7.5662	8.7108	7.1592	7.5787	7.3685	7.9207	8.333	7.8439	6.8625	8.5766	7.6067	6.9064	8.5085	8.3731	7.1816	8.7589	6.0986	6.751	8.2282	8.048	8.3706	8.2057	7.9974	8.0008	8.7152
-0.77761	-1.6126	-2.0873	-0.6729	-1.4426	-0.95891	-1.7987	-1.5795	0.64208	-0.79443	-0.5497	-2.1486	-1.5553	-0.11745	0.68274	-1.412	-3.6605	-0.081209	-1.1751	-1.8481	0.027465	-0.18881	-1.6892	-2.3659	-1.0414	-0.40704	0.21169	-0.79508	0.10203	-1.0605	0.24854	-1.8471	-0.19676	-1.3971	-2.8798	-1.3142	-0.22025	-0.96452	0.25382	-0.60559	-0.38802	-0.27064	-1.4853	-1.8521	0.50101	0.99098	-0.4857	0.41484	0.73714	-1.3368
3.07	0.80988	1.782	5.2693	2.1324	1.7178	3.3884	3.4149	3.0505	2.3471	4.1903	1.8898	2.7129	1.8128	3.1969	1.9389	4.0773	1.3287	2.9667	1.7813	1.0525	2.4223	4.4119	2.9717	2.0577	1.6555	3.1404	2.1168	4.1183	2.8746	2.3179	1.4531	2.3482	2.0669	2.1466	2.6812	2.8981	2.3871	3.2091	2.8103	2.3956	3.2939	1.4876	2.4514	2.6585	2.7542	2.9693	2.8205	2.9573	2.4257
-9.3597	-7.7557	-8.3547	-7.1714	-8.868	-9.7241	-8.0014	-7.5622	-7.14	-8.396	-8.105	-7.6095	-7.7086	-7.7792	-7.6802	-6.1993	-8.2075	-6.9062	-7.1285	-6.8746	-7.1478	-8.8099	-9.3389	-5.8166	-7.0436	-7.5265	-8.6819	-8.0233	-6.7658	-8.5637	-8.8054	-6.1074	-8.9639	-9.3566	-6.9475	-7.7303	-6.7684	-7.7135	-7.07	-7.3891	-6.2267	-9.326	-6.9729	-7.3988	-8.9837	-7.5709	-7.3259	-8.224	-6.4718	-7.6822
2.354	1.7678	-0.09169	0.74969	2.1158	1.5622	1.697	2.7945	2.495	1.2698	2.839	1.4966	1.354	2.4297	1.4125	3.5477	1.568	2.3099	1.7819	1.0558	3.4525	1.5591	1.3514	1.8067	1.2884	3.4169	1.5657	1.6967	3.4869	2.3927	2.3906	1.5122	3.5656	0.16902	2.7119	0.52919	3.1468	2.8837	-0.26079	0.46447	2.9198	1.7853	1.1823	0.71386	1.4293	0.27789	1.9145	2.1241	2.117	0.40682
-9.2448	-7.9591	-9.5183	-9.3312	-8.8105	-8.3242	-7.3246	-9.1897	-8.0695	-8.8388	-8.8401	-8.2555	-9.194	-11.309	-10.073	-11.324	-9.0053	-9.7343	-10.107	-10.77	-8.7391	-7.6147	-8.1631	-10.466	-8.8874	-9.7768	-10.213	-9.6663	-9.4797	-9.9883	-9.8865	-10.193	-11.378	-8.2008	-10.368	-10.294	-8.1376	-7.2323	-9.3265	-9.1007	-10.064	-8.3384	-9.4115	-8.8976	-8.5411	-8.8438	-9.1002	-10.413	-8.8228	-8.1115
-3.5485	-3.0014	-1.999	-3.5243	-3.8348	-2.696	-1.9225	-3.8019	-4.5575	-2.4317	-3.8606	-4.001	-3.9667	-3.4431	-3.7406	-2.1011	-2.8428	-3.321	-2.5335	-1.6974	-3.9137	-2.4525	-2.7406	-2.3699	-3.2172	-3.5534	-3.8803	-4.1174	-4.0102	-4.7687	-3.141	-2.6922	-2.6057	-3.0235	-2.4158	-3.1997	-2.499	-4.2728	-1.9951	-3.3094	-2.7929	-3.5397	-4.3736	-3.6183	-3.631	-4.0033	-4.8646	-2.0083	-2.6105	-2.4992
-4.6531	-4.1596	-4.283	-3.6415	-4.9834	-5.5784	-3.9695	-5.1278	-4.0898	-3.2953	-3.7775	-2.9217	-3.0253	-5.345	-4.1737	-2.9172	-3.9632	-4.8398	-3.5015	-3.8162	-3.7964	-4.6344	-4.2297	-5.4492	-2.9216	-3.8242	-5.0697	-3.4581	-4.3484	-4.1751	-3.5702	-5.9158	-4.067	-4.4428	-4.6916	-4.763	-2.8668	-3.4818	-5.3712	-3.3857	-5.0727	-4.6227	-2.884	-3.0244	-4.1019	-4.6483	-4.6511	-3.5877	-3.1349	-4.5842
-1.7052	-0.66943	-1.8025	-1.4367	-0.9469	-0.93028	0.11443	-0.99681	-2.7305	-1.1037	-2.0616	-1.2499	-1.99	-1.3521	-0.93296	-1.2324	-0.26738	-1.2847	-2.071	-2.2523	-0.90355	-0.19717	-2.2101	-1.4833	-2.7391	-1.6251	-0.0043336	-1.9929	-1.3305	-1.7145	0.46531	-1.1169	-1.7701	-0.11339	-0.49761	-2.004	-2.065	-0.12252	-0.62386	-1.7843	-3.8458	-1.803	-1.2003	-1.0388	-0.84127	-1.0617	-1.32	0.11228	-1.0011	-3.5065
-4.7647	-6.2617	-4.8528	-6.0391	-5.9832	-7.686	-7.6483	-6.4279	-5.8697	-5.8863	-6.7012	-7.2751	-5.9324	-7.6747	-6.5144	-6.0314	-7.0126	-4.9145	-5.7767	-7.5034	-7.2138	-5.2779	-6.9344	-6.7975	-6.8133	-5.5805	-6.1885	-5.6489	-5.9906	-7.0649	-5.9969	-7.4525	-6.6485	-6.5204	-6.1987	-7.7325	-7.174	-6.1894	-6.5101	-7.6183	-7.9274	-5.3011	-5.7277	-6.391	-6.4113	-7.181	-6.6679	-5.457	-6.6633	-5.435
1.5024	0.17115	0.67235	2.1442	-0.48178	0.52724	1.9363	1.9864	1.2874	2.539	1.181	0.041996	1.7203	1.8762	0.82987	3.1296	0.17778	0.53994	1.1949	-0.56887	-0.039783	0.86752	1.3461	0.69613	0.46309	-0.24796	2.1029	0.11596	3.133	2.0004	0.66223	1.6911	0.090032	1.2799	-0.1333	1.4186	1.5357	0.5889	0.30335	1.8811	2.4907	0.79667	1.7234	1.0827	0.37411	1.1927	2.0201	1.5027	-0.25047	0.33388
-12.73	-12.198	-9.7035	-12.699	-13.252	-13.324	-13.399	-12.766	-12.703	-13.486	-10.672	-13.625	-13.329	-13.78	-11.847	-11.063	-13.614	-11.854	-13.091	-13.311	-11.846	-13.216	-12.239	-13.99	-11.553	-12.524	-13.064	-13.204	-12.394	-13.292	-14.319	-13.463	-13.359	-11.678	-11.236	-11.854	-14.212	-14.546	-13.446	-15.043	-12.712	-10.859	-11.065	-12.834	-11.855	-11.54	-13.938	-11.979	-12.744	-13.479
-5.3566	-5.9243	-6.0022	-6.3393	-7.0856	-4.2749	-5.6182	-5.1305	-5.8672	-4.2927	-5.5008	-5.3373	-5.2697	-5.8281	-4.758	-4.7489	-4.994	-5.5886	-6.3193	-5.617	-4.4166	-6.7524	-5.2051	-4.587	-6.3357	-4.4713	-4.5527	-4.7851	-4.3573	-4.4681	-4.9276	-5.3878	-6.4802	-4.9199	-5.5892	-4.6626	-5.9216	-4.1251	-6.5004	-4.7782	-4.5721	-5.8786	-7.6916	-5.4456	-5.0047	-6.9534	-6.15	-6.2547	-4.6208	-5.0874
-2.0186	-2.0068	-1.4293	-0.029113	-2.531	-2.2788	-0.40094	-1.6673	-0.41464	-0.95302	-1.8723	-2.2925	-0.54412	-0.79103	-1.9484	-0.17636	-2.734	-2.5617	-1.4141	-0.58632	0.21514	-1.8111	-1.8723	-0.55379	-1.0684	-0.75766	-0.34043	-1.3505	-2.0028	-1.8073	-1.7481	-1.5223	-1.699	-1.9404	-1.024	-0.76557	-1.9461	-2.0009	-0.84358	-0.72776	-1.4951	-1.0171	-1.2166	-0.50896	-2.3248	-0.63818	-1.9459	-2.3578	-1.1086	-0.62327
-2.6826	-1.491	-2.9432	-2.4278	-0.45133	-2.958	-2.8121	0.44359	0.26422	-0.67905	-1.8464	-0.31291	-1.9525	-0.67773	-1.1895	-1.2687	-0.51376	-1.852	-2.2981	-0.97948	-0.52987	-2.0613	-2.1738	-1.0777	-1.531	-1.1613	-1.5079	-0.22008	0.61446	-1.3065	-1.661	-2.1646	-1.6137	-2.0836	-1.7167	-1.6651	-0.89822	-1.8347	-0.87077	-0.16082	-1.3912	-0.79396	-1.5147	-0.89959	-1.5197	-1.6354	0.29387	-1.0366	-2.1584	-0.41277
-3.0425	-0.99377	-1.4208	-2.2031	-2.4508	-0.9619	-2.696	-3.434	-3.1659	-3.8976	-1.5709	-2.2251	-0.54147	-1.9983	-1.045	-2.9898	-2.5571	-3.6783	-3.3708	-1.1979	-3.5697	-2.154	-2.5736	-3.1218	-2.6939	-1.7595	-1.8703	-3.5119	-2.0413	-2.0058	-3.7018	-1.7619	-2.3549	-2.8595	-2.3319	-2.2593	-2.1253	-1.9435	-2.8163	-3.8144	-3.1025	-1.3633	-2.2917	-2.4648	-2.4913	-3.0067	-1.7319	-1.6162	-2.2349	-1.8266
-4.0304	-3.6649	-3.4188	-4.8704	-2.6828	-1.2062	-4.3037	-2.7292	-2.7309	-6.0551	-2.7796	-2.1037	-3.7106	-1.2165	-3.879	-1.5626	-3.5572	-3.4228	-3.9249	-4.0174	-2.3845	-3.6853	-3.2462	-2.0119	-1.8035	-2.3472	-2.9279	-3.8938	-2.6968	-2.5349	-3.0629	-2.1418	-3.0794	-3.0654	-4.3709	-2.8487	-3.5453	-2.0307	-4.6155	-3.1561	-2.5694	-3.7761	-3.366	-3.8102	-1.04	-2.9563	-2.8707	-2.7979	-2.6143	-1.6829
7.3331	7.5956	6.8741	5.8301	6.5365	4.8579	7.1325	5.8426	6.9073	7.0737	6.3799	5.122	8.2183	7.4626	6.0222	6.2139	6.6384	6.7048	5.0695	5.3954	6.9079	7.7937	7.2972	6.7362	6.4959	5.1062	5.6944	7.7015	6.168	7.857	6.7684	9.2024	6.0411	7.6986	7.4767	6.6832	8.1228	7.595	6.4608	5.2332	6.9236	7.0011	6.5584	6.2485	5.9852	6.3737	7.7117	6.3107	6.7797	5.5614
-4.5775	-5.2009	-2.7818	-3.1386	-3.5958	-5.4716	-3.9778	-4.2824	-4.4522	-5.3711	-4.2165	-2.6872	-3.4135	-5.5462	-3.0819	-4.5067	-4.2125	-3.7729	-4.2435	-3.6547	-4.1854	-3.8309	-5.4619	-3.7638	-3.8532	-5.1893	-5.0424	-5.6062	-5.4023	-4.2991	-3.1174	-3.7735	-3.8394	-4.4204	-3.9918	-4.5186	-4.0168	-4.4314	-3.2984	-4.907	-2.1874	-4.9885	-2.1709	-3.0633	-5.4951	-3.1145	-3.6033	-5.573	-4.6589	-3.6404
-9.2524	-9.5546	-9.7816	-10.22	-8.1025	-9.105	-8.9929	-8.4195	-8.7806	-9.28	-9.0056	-9.5709	-8.2858	-8.5299	-6.928	-10.091	-9.2121	-8.8921	-8.8151	-7.3323	-9.5371	-9.7408	-9.3114	-9.3228	-8.1646	-8.6207	-9.1279	-9.7697	-10.531	-10.392	-8.0625	-9.4068	-9.5277	-9.9922	-10.142	-9.0331	-9.5141	-10.345	-9.8565	-8.0745	-9.0076	-10.141	-9.4551	-7.437	-8.2835	-9.7316	-8.9555	-10.021	-8.8178	-8.1885
1.0537	0.61491	-0.87631	0.589	0.095846	1.3137	1.2902	-0.47034	-0.022974	0.64687	-1.3049	-0.48727	-1.8295	-0.53949	0.24401	0.63083	-1.0909	0.33621	-1.0692	0.72504	-0.6569	-0.43774	-0.20541	1.3663	1.007	-0.18189	-0.7432	0.074351	0.75488	0.58907	0.54237	-1.2342	-1.0908	-1.2825	0.32714	0.7887	-0.27909	-1.5876	1.0757	-0.15424	0.33775	-0.3851	-0.030752	1.1175	0.6126	0.57697	0.58131	-1.1461	-0.91699	0.46173
-5.2139	-2.9163	-3.703	-3.4352	-3.489	-3.6446	-4.2162	-3.5587	-1.1427	-3.2115	-5.6166	-2.0346	-1.4626	-4.5238	-3.4441	-2.6706	-3.8438	-3.8921	-2.6568	-3.4921	-3.7586	-5.1609	-4.7909	-3.1585	-3.5761	-2.8659	-3.3774	-3.3589	-3.0666	-4.7265	-4.2588	-4.491	-3.0389	-2.5968	-3.0084	-2.2765	-5.1867	-4.1883	-3.2846	-0.52503	-3.5474	-3.7671	-3.3317	-2.334	-2.9327	-2.8088	-2.9755	-3.7558	-3.5009	-3.5805
-22.408	-22.073	-22.674	-22.218	-23.152	-21.634	-22.35	-22.028	-20.63	-19.612	-23.801	-22.829	-22.486	-22.532	-21.292	-22.364	-22.227	-21.452	-22.342	-21.68	-23.122	-22.303	-20.462	-22.546	-23.152	-20.004	-22.827	-21.675	-21.781	-22.239	-22.633	-21.662	-22.021	-21.332	-20.876	-21.888	-20.909	-22.781	-22.038	-22.853	-22.585	-22.691	-22.536	-20.662	-21.698	-23.143	-22.537	-23.057	-21.455	-20.33
0.7921	0.077247	0.51392	-1.0183	-0.20063	-0.034618	0.4992	-0.61237	0.22355	-0.37884	-0.15981	-0.34371	0.24954	-0.089324	0.61562	0.9299	-0.437	-0.0044186	-0.12594	-0.1888	0.5449	0.28772	1.3464	-0.73957	0.90067	0.1949	0.5948	-0.17271	1.3148	0.92521	0.12256	-0.97017	0.014545	-0.79787	-0.50294	0.75036	-0.43922	0.19891	-1.6699	-1.3277	-0.42736	0.31295	0.99037	1.6364	-0.79035	0.05039	0.85584	1.0729	0.46489	1.9092
0.2253	-1.0177	0.16364	-0.80665	1.7283	-0.2077	-0.83336	0.7782	-0.43926	-1.6488	-1.3617	0.45432	1.5062	-1.5041	-0.30054	-1.167	-1.0044	-1.3352	1.5437	-2.6909	-0.33852	-0.63799	-1.1873	-0.55632	-0.89523	-0.7749	0.079566	-0.79018	0.15214	-2.2366	0.48254	2.2754	1.663	0.45141	-0.72934	-1.5943	-1.3563	1.1818	-0.54227	0.91311	-0.19216	-1.1716	0.14528	1.7602	-0.69441	-1.3608	0.10173	1.1635	-0.11901	-1.0139
-11.346	-12.793	-12.58	-13.162	-10.965	-12.201	-12.798	-11.41	-9.7945	-12.148	-11.459	-10.493	-9.2499	-10.402	-12.252	-12.449	-12.134	-10.909	-11.755	-12.53	-11.498	-11.137	-11.189	-11.745	-11.813	-10.37	-12.599	-11.65	-10.742	-9.7159	-10.987	-12.321	-11.626	-12.389	-12.654	-12.311	-10.518	-10.971	-10.655	-13.385	-12.112	-13.427	-11.247	-11.602	-11.908	-10.706	-10.467	-10.866	-12.847	-11.977
2.7674	2.3172	2.0535	1.1773	2.0079	0.76105	1.7962	2.1206	1.0373	1.7389	0.91207	2.4536	1.8571	1.636	2.4465	1.2738	2.8255	2.1207	0.71744	0.79132	2.3345	0.78945	0.83527	1.3713	0.70802	2.1127	0.33874	1.8886	1.9974	1.2013	2.3612	2.4353	2.6056	1.4097	1.1281	1.5624	0.86458	2.3275	2.9441	1.0371	0.74684	2.7053	0.53511	4.3238	1.0793	1.996	2.117	2.3937	1.4322	1.7979
-1.2176	0.098804	-1.3195	-1.5447	-0.86739	-1.776	-1.2848	-2.4332	-0.56521	-1.9464	-2.9718	-2.2374	-1.9406	-0.69205	-0.91949	-1.2977	-1.8294	-0.5379	-1.8212	-0.99135	-0.23491	-1.2429	-1.2719	-1.9563	-0.34574	-1.3179	-0.24067	-2.7096	-2.3177	-1.4253	-1.8401	-1.0743	-1.4152	-1.9645	-0.35655	0.46831	-0.12784	-2.1123	-2.0597	-0.32816	-2.2013	-0.21503	-0.87519	-1.809	-1.5641	-1.1885	-1.3008	-1.0918	0.63178	-2.4944
-3.6797	-1.2741	-2.8218	-1.4603	-1.8404	-2.8879	-3.1147	-2.9917	-1.6304	-1.8218	-3.5754	-1.9168	-2.2265	-1.7458	-2.0067	-2.1317	-2.0445	-4.1689	-2.855	-3.0692	-2.8249	-4.1784	-3.3526	-2.2897	-1.8445	-2.3341	-3.2528	-2.0549	-2.5828	-0.80589	-0.87323	-3.0993	-4.119	-0.49995	-3.0721	-2.1484	-1.8499	-3.3818	-2.4913	-2.5033	-2.4702	-1.461	-2.8787	-2.7185	-4.164	-3.2931	-2.7791	-1.277	-3.5938	-0.31007
-21.224	-21.37	-23.445	-21.281	-21.867	-22.478	-22.696	-22.75	-22.314	-21.908	-24.085	-21.266	-23.037	-22.97	-21.586	-21.164	-21.242	-23.164	-22.26	-23.37	-23.285	-23.394	-23.83	-23.064	-22.266	-23.548	-23.055	-22.211	-21.698	-22.844	-20.815	-21.38	-22.406	-23.159	-22.791	-22.845	-21.247	-22.451	-21.51	-21.702	-23.07	-23.475	-23.313	-22.713	-21.116	-22.888	-21.532	-22.117	-20.769	-22.469
-9.1098	-9.3032	-9.014	-8.3988	-8.1302	-7.6373	-9.3035	-8.9464	-10.317	-9.6397	-9.4814	-8.8223	-7.5549	-8.0577	-8.5999	-9.1224	-8.8171	-9.3582	-8.4864	-9.6198	-9.8437	-7.7869	-9.5344	-9.3592	-10.189	-10.764	-8.9471	-10.366	-9.7202	-8.0509	-9.7178	-7.8109	-8.3762	-9.3213	-9.1886	-9.2297	-7.9802	-8.9177	-9.1588	-8.285	-8.3642	-7.8364	-8.3158	-8.9101	-8.9732	-8.4566	-8.4319	-10.046	-9.2418	-10.488
-14.072	-13.474	-12.912	-15.767	-14.244	-14.496	-13.545	-11.887	-15.235	-15.589	-14.402	-14.552	-13.81	-15.188	-13.819	-13.043	-15.779	-16.153	-14.201	-14.084	-15.711	-14.508	-15.574	-14.223	-13.702	-14.641	-13.033	-13.852	-14.126	-13.083	-14.494	-15.192	-15.223	-13.663	-14.545	-12.707	-13.696	-13.319	-13.969	-14.199	-14.19	-16.055	-15.228	-12.821	-15.185	-13.666	-15.01	-14.751	-13.154	-14.49
-2.3374	-3.7845	-1.6516	-4.602	-4.2516	-3.1305	-2.8265	-3.3052	-4.4772	-4.2698	-2.4593	-3.6464	-2.8759	-4.2685	-4.4277	-2.2892	-3.3965	-0.92546	-3.0352	-2.2314	-3.3543	-2.502	-3.7886	-2.7073	-2.8506	-3.1989	-3.7553	-3.5442	-1.3512	-3.3877	-3.7881	-3.7836	-2.2354	-0.64484	-3.8244	-4.6356	-2.9561	-4.7601	-5.5265	-1.9782	-2.5902	-4.7821	-3.4366	-1.5009	-2.9326	-4.1657	-3.5917	-4.3883	-2.789	-2.9774
9.7442	9.63	9.1015	9.3209	8.8217	10.239	8.7359	9.7137	8.8036	9.3243	9.8671	11.693	8.2516	9.3441	9.2647	9.5107	10.537	9.9782	9.3221	11.345	9.1068	9.0839	7.9946	10.438	9.6874	7.1419	9.3425	10.098	10.225	7.9639	9.578	10.306	10.653	9.758	9.5601	10.512	10.082	8.7822	10.438	9.2307	9.732	9.1253	10.377	11.275	8.4843	9.951	10.699	10.115	10.706	11.168
-9.6796	-8.6359	-9.8292	-7.9647	-9.271	-9.6407	-10.387	-8.797	-9.1714	-9.9955	-10.001	-8.335	-8.7899	-7.2738	-8.2032	-10.23	-10.184	-8.1607	-7.9182	-9.0506	-8.8918	-8.3882	-9.4426	-8.9652	-10.86	-11.361	-9.7216	-8.1647	-9.2546	-8.266	-9.0568	-10.838	-7.927	-8.2313	-7.2587	-8.8566	-9.073	-9.4798	-8.7256	-8.0248	-9.3757	-8.7861	-10.728	-9.1304	-8.9424	-9.2524	-9.3196	-8.9823	-8.0428	-10.467
4.2313	2.4572	3.2484	2.364	2.4625	2.7374	3.7236	1.8197	2.146	2.1616	3.8381	3.0973	2.6107	2.7	1.5233	3.8287	1.3494	2.7133	2.037	1.0596	2.2569	1.8376	2.0373	2.7775	4.5678	2.5476	1.6013	4.0749	2.6476	1.0523	3.1263	3.1156	3.4589	2.7557	3.3831	4.3091	2.6819	4.377	3.4365	1.7449	4.1708	3.283	3.2396	2.7943	4.0203	1.9553	1.7166	3.113	2.0698	3.6432
-11.26	-11.424	-11.201	-10.015	-9.5772	-10.909	-12.056	-11.492	-10.38	-10.363	-10.226	-11.103	-12.47	-10.285	-10.541	-11.223	-11.642	-11.179	-10.89	-10.731	-11.915	-10.037	-10.135	-11.883	-10.282	-10.854	-10.308	-11.233	-10.89	-10.638	-11.233	-10.765	-11.216	-10.441	-11.492	-9.5616	-10.952	-9.9033	-11.421	-11.513	-10.709	-9.6658	-10.011	-11.271	-10.267	-11.459	-11.783	-9.9776	-10.934	-10.413
-0.36995	-0.6767	-0.28616	0.90148	0.037636	0.7838	0.045951	0.20662	-0.62358	-0.94442	-1.3607	-0.42483	-0.3402	0.13461	-0.90918	0.76504	-0.65963	-1.5459	-1.0878	0.33579	0.13241	-0.53661	-1.743	0.42792	1.0687	-0.63819	1.8121	-1.7463	0.019067	-1.078	0.91204	-0.11461	0.35156	0.066573	0.54432	-0.24488	-1.1971	1.1029	-0.56841	-0.71488	-0.814	0.81653	0.88368	-0.47233	-1.0004	0.28296	-0.16898	-0.25321	-0.4259	-1.6203
1.3674	0.014532	0.15355	0.13055	0.95924	-0.4809	0.024393	1.4461	1.209	-0.28479	0.26343	0.53582	-0.53739	-0.16261	-1.0337	-0.32866	1.7149	-0.29557	0.81847	0.82511	-0.83082	-0.91481	1.2091	0.023913	-1.1887	-0.66337	-1.2711	0.85316	-0.70358	0.81816	0.1259	-0.68955	-1.0712	-0.8989	-0.81579	0.98704	0.73434	0.026665	-1.2729	-0.98012	0.019009	-1.029	-1.4744	0.062275	1.604	-2.1341	0.013155	-0.079623	0.38238	-0.73072
-22.643	-21.728	-22.333	-21.666	-21.708	-22.283	-21.156	-22.107	-22.31	-22.462	-22.689	-21.708	-23.086	-22.658	-22.099	-20.383	-22.349	-23.144	-21.224	-22.092	-21.818	-24.271	-21.567	-22.195	-22.6	-23.001	-20.508	-24.165	-21.899	-21.673	-23.647	-21.564	-24.061	-21.894	-22.399	-21.855	-22.696	-23.796	-23.455	-23.05	-22.813	-22.482	-21.394	-20.967	-21.583	-22.332	-20.237	-22.059	-22.238	-22.803
0.071607	-1.1103	1.0292	1.0194	1.2103	-0.83887	1.7771	0.72106	1.4564	1.3678	0.90815	0.48327	0.90237	0.3684	-1.065	-0.40152	-0.4862	-0.81921	0.43348	-0.67987	-0.30847	0.13942	0.91306	-0.73174	2.3875	2.2225	-0.48326	1.3554	0.51795	-0.92655	0.77988	1.2068	1.6407	-0.47446	0.073378	-0.39235	1.1101	1.6595	-0.32815	0.90139	1.0556	2.1414	-0.44613	0.68236	1.0187	-0.59422	0.66414	0.56822	1.9766	1.1851
-10.965	-11.936	-11.316	-13.346	-13.123	-11.898	-11.555	-10.721	-10.495	-11.271	-12.661	-11.809	-12.31	-10.545	-12.836	-12.362	-11.692	-11.065	-11.436	-9.6594	-12.316	-12.412	-12.611	-11.429	-11.461	-12.259	-11.979	-10.936	-11.504	-12.184	-11.877	-10.938	-12.323	-10.504	-11.683	-12.444	-11.165	-11.801	-11.672	-11.189	-11.091	-11.755	-12.863	-11.916	-12.762	-9.5017	-10.403	-10.73	-11.193	-12.735
7.1506	5.7921	6.3338	5.22	6.7009	7.8222	6.0753	6.4604	7.5011	8.0177	7.1399	7.1281	7.3905	6.9851	6.6975	6.7316	6.6366	7.3451	5.9583	6.7718	6.3094	8.4582	5.8358	7.747	6.4568	8.6529	7.5704	6.9468	6.442	6.3764	6.4385	5.8364	7.4704	6.2091	7.2268	7.9042	7.9715	6.4857	6.3715	5.4337	6.9576	8.4101	5.9391	7.6308	4.4568	5.7117	7.9813	6.8571	8.1814	7.5053
-19.9	-20.943	-19.602	-21.075	-20.316	-22.739	-20.15	-20.496	-20.977	-21.917	-22.808	-21.955	-21.753	-20.866	-21.776	-20.924	-20.553	-20.651	-20.996	-19.706	-21.386	-22.008	-19.885	-19.629	-21.169	-21.241	-19.664	-22.934	-20.461	-20.734	-20.94	-19.774	-21.792	-21.667	-20.452	-21.078	-19.728	-20.633	-20.244	-22.04	-21.746	-17.877	-20.965	-21.629	-21.766	-20.909	-21.282	-21.147	-21.519	-20.431
-22.2	-20.609	-21.118	-21.182	-21.061	-22.524	-22.13	-20.764	-21.844	-22.928	-20.834	-22.747	-22.999	-22.613	-22.569	-21.997	-22.853	-23.351	-22.815	-23.298	-22.355	-22.559	-21.281	-22.637	-21.059	-21.487	-22.354	-22.906	-22.023	-22.198	-23.2	-23.081	-21.179	-21.741	-21.707	-22.907	-22.734	-21.767	-23.497	-22.521	-23.62	-22.597	-21.543	-20.374	-23.656	-22.052	-20.852	-22.867	-23.829	-20.961
-1.2607	1.017	0.046228	-1.4611	-2.1514	-0.45933	-1.8851	-0.17959	1.6438	-1.367	-1.4686	-0.15102	0.086042	-1.3169	-0.49248	-0.60393	-1.0651	-1.8263	-0.12938	-3.0716	-1.6758	0.39903	-1.3278	-0.75989	-1.9891	-1.7143	0.17864	-1.6678	-2.02	-0.049809	-0.27181	-0.56841	-0.30304	-1.0376	0.024669	-1.1196	-3.048	-0.57063	-0.11574	-1.8134	-0.9721	-0.86334	-0.70544	-1.8351	0.37969	0.93147	-1.6064	-1.311	-0.94561	-3.0716
4.7172	6.0189	6.1199	5.5697	6.053	5.1095	6.7847	5.5926	5.8813	4.9019	4.3078	4.8722	4.8207	4.8553	5.4613	6.3465	6.359	5.2298	6.6354	5.9466	4.2275	5.5769	5.8832	5.9141	6.1292	5.6419	4.1773	4.4271	5.1589	5.4396	7.114	4.8831	6.0281	6.9573	5.1498	6.6655	6.1528	7.2977	6.5982	5.1408	4.4726	6.3356	5.9715	5.9039	4.8515	6.3595	6.4301	5.3714	5.8543	6.4999
8.2791	7.7085	6.8071	10.118	10.326	9.2715	6.972	8.0967	8.209	7.4054	8.9751	9.827	7.5185	8.8945	7.7857	9.3556	6.6419	7.1739	9.9524	10.038	9.525	9.4585	9.3371	9.5695	9.4479	9.9605	8.9913	7.7155	8.4131	7.6608	9.5159	7.211	9.3284	8.8111	9.0783	8.1132	7.7643	8.3937	7.5973	9.3366	9.2897	9.3776	9.5473	8.8052	8.6113	8.1556	7.6462	10.541	8.8286	8.2892
-3.4286	-2.0727	-1.7119	-2.5428	-2.584	-1.9721	-2.7018	-3.8596	-3.3848	-2.6588	-2.0709	-3.2107	-2.0242	-1.5328	-2.9678	-2.5306	-3.0532	-1.8872	-2.2244	-1.6098	-1.9487	-3.8274	-3.0113	-2.9404	-2.0465	-3.166	-2.4809	-3.0989	-1.485	-3.6131	-3.5313	-2.3043	-3.0533	-1.8744	-3.6399	-3.3014	-2.5853	-3.1345	-3.0874	-3.0282	-3.3814	-2.4783	-4.1583	-3.6738	-3.1984	-2.9856	-4.5334	-3.8512	-2.2689	-3.9779
-4.1667	-5.4722	-4.0845	-2.9818	-4.4404	-4.4603	-4.4821	-3.4698	-3.3147	-5.1851	-3.7776	-3.2909	-5.3756	-3.5261	-3.4995	-5.8564	-4.9291	-6.1562	-4.8196	-3.4298	-3.9654	-3.5788	-5.8675	-4.1323	-5.5928	-5.3604	-5.9857	-5.4472	-2.7434	-5.7621	-4.8006	-5.0434	-3.3458	-3.5088	-3.6852	-5.6446	-5.2341	-4.2005	-4.2476	-4.0255	-4.8015	-4.5719	-4.8912	-3.2399	-2.5888	-4.3462	-4.773	-6.377	-5.1754	-4.7901
-0.41988	-0.14905	0.66082	-1.5443	-0.44451	0.034544	0.1383	-1.1226	0.047039	0.43699	-0.21667	0.51856	0.10668	-0.54482	-1.0397	-0.11344	2.5015	0.11541	1.7458	-0.59172	-0.4572	-0.72526	0.076204	0.63891	-0.57184	0.0044536	-0.1081	-1.0377	-0.73251	-0.12731	-2.0458	-0.28465	0.61859	0.46845	1.1984	0.35268	0.47647	1.5605	-2.2728	0.85066	-0.60777	0.51023	0.5772	0.16811	-1.174	0.37832	0.2595	-0.33842	-0.30356	1.3337
-22.448	-23.315	-22.069	-21.974	-22.26	-22.88	-21.697	-21.175	-20.652	-23.341	-21.933	-21.479	-23.024	-21.347	-21.687	-21.051	-20.901	-21.982	-22.89	-21.481	-21.474	-20.612	-22.396	-21.327	-21.365	-21.724	-21.065	-20.59	-20.913	-22.004	-20.792	-23.044	-21.649	-21.681	-21.393	-22.575	-22.909	-21.33	-22.643	-22.858	-21.653	-22.23	-21.832	-22.314	-20.578	-23.096	-22.384	-23.635	-21.739	-22.104
-10.632	-10.705	-11.343	-9.7712	-10.674	-11.208	-10.305	-12.22	-8.8059	-10.756	-10.119	-10.855	-12.005	-11.413	-11.695	-9.6639	-10.347	-11.905	-9.8679	-11.046	-11.139	-11.44	-11.446	-11.916	-9.2877	-10.703	-11.232	-10.428	-10.537	-10.537	-12.705	-10.675	-10.711	-9.2342	-11.014	-12.005	-10.004	-9.8423	-11.869	-10.615	-12.269	-9.9994	-10.068	-11.734	-11.34	-11.332	-12.332	-10.906	-9.6194	-11.132
-9.3474	-9.4662	-9.7207	-10.214	-9.0089	-9.8994	-10.881	-9.0059	-10.722	-9.0927	-10.175	-10.518	-8.7894	-10.21	-12.272	-10.737	-7.8935	-9.2213	-9.9176	-7.4692	-10.653	-10.711	-9.0476	-9.1751	-11.205	-12.167	-11.149	-9.4349	-10.281	-10.793	-11.539	-10.532	-11.191	-11.213	-9.9539	-11.715	-11.092	-10.354	-10.521	-10.348	-10.33	-10.456	-8.8648	-9.8203	-11.923	-9.8592	-10.533	-9.4986	-9.0206	-12.223
-12.047	-12.223	-11.713	-11.101	-11.211	-11.014	-12.216	-12.266	-12.295	-10.769	-11.878	-10.565	-12.414	-11.054	-10.47	-11.243	-8.5836	-11.775	-11.386	-12.79	-11.931	-10.119	-12.056	-13.521	-10.969	-11.26	-11.103	-10.972	-10.486	-11.416	-13.765	-13.099	-13.854	-11.557	-13.424	-12.493	-10.657	-10.806	-11.064	-11.056	-10.038	-10.979	-11.419	-12.647	-10.965	-11.021	-11.556	-10.068	-10.544	-12.144
-1.4339	-0.72379	-3.2773	-1.273	-2.2684	-0.96955	-2.2982	-1.7916	-3.3503	-1.6509	1.049	-2.6629	-1.4012	-0.90735	-1.2245	-0.9659	-1.4084	-1.3608	-2.1307	-2.3764	-0.65698	-1.1813	-2.7562	-2.4061	-1.8704	-0.90592	-1.6689	-0.8562	-0.85342	-1.4557	-2.1299	-2.4811	-1.711	-1.7721	-2.6232	-0.25019	-0.63054	-1.7155	-1.2421	-1.5416	-0.30217	-1.0404	-0.77876	-1.0774	-0.99586	-2.7947	-0.57858	-2.0401	-1.4029	-0.75544
-9.1299	-9.8909	-8.5907	-8.5171	-9.521	-8.9962	-8.903	-9.389	-9.8666	-10.271	-8.3968	-7.9025	-9.1775	-9.9663	-8.213	-9.7835	-10.32	-7.3992	-9.3726	-8.9188	-10.89	-9.7805	-10.278	-10.137	-9.0809	-10.309	-8.9683	-8.3131	-10.362	-9.3441	-7.679	-10.449	-9.4696	-10.262	-10.426	-8.6889	-7.5907	-8.7855	-7.9186	-10.389	-8.4698	-10.835	-10.257	-9.9077	-8.8906	-8.6309	-8.8288	-9.4114	-11.224	-9.2474
1.2942	2.3895	1.0087	1.1839	0.46092	2.5489	1.7034	1.4029	3.1326	1.8091	0.9683	3.2402	2.2183	0.42828	1.2077	0.90889	2.4884	1.4962	1.377	2.0248	1.1347	3.0424	1.9221	1.5687	3.1244	1.7086	2.2682	2.8732	2.0827	1.7604	1.1952	-0.021285	3.1084	1.4051	0.92749	1.5767	1.4361	0.065909	1.0976	1.2494	1.593	-0.90078	2.1512	0.16875	2.0799	2.0707	1.042	2.6515	1.2765	1.9188
7.0007	6.4	7.9613	7.224	7.312	7.1733	5.4	7.5054	6.7924	7.8692	6.7606	5.2665	6.4658	7.5591	6.8715	5.9986	6.9465	6.3084	6.4349	7.174	8.066	5.3314	6.0645	7.3098	8.2875	6.3766	6.9801	6.7226	6.3744	7.0451	6.4777	7.7228	6.7216	5.6178	6.4383	6.1537	6.6658	7.7976	6.192	6.6771	6.2217	6.6281	5.9695	6.438	6.6185	6.1264	6.4165	8.2773	5.9337	7.9346
-9.5162	-10.01	-8.8389	-7.7396	-7.9285	-10.215	-9.6665	-9.4206	-8.6946	-8.7352	-8.3939	-8.3624	-10.084	-10.619	-9.5537	-8.9687	-9.57	-8.5329	-7.9946	-10.669	-7.9728	-6.7878	-10.995	-7.8248	-9.1769	-8.4776	-9.5459	-10.831	-9.4695	-7.1774	-10.424	-8.974	-8.6682	-8.3141	-11.049	-7.1396	-10.826	-8.8914	-8.9889	-9.751	-9.1069	-10.572	-10.112	-7.3812	-9.5676	-7.8572	-8.2481	-9.6902	-8.5985	-9.6194
-0.62818	-0.25679	-1.0642	-1.1344	0.17599	1.6688	-1.1754	-0.81419	-0.41011	-1.22	-0.056576	-0.29428	-2.6594	0.69758	-0.10005	-0.31157	-1.406	-0.26709	-0.47098	-1.0836	-0.4332	-0.21413	-0.99197	0.20066	0.31027	-1.083	-0.74266	-1.6841	0.84508	1.3356	-0.5815	0.8778	-2.1995	-1.5487	-0.65993	-0.16906	-0.45164	1.222	-0.58604	-1.3848	0.47784	-0.69188	1.5258	0.16691	-1.3215	-1.3595	0.18779	-1.1075	1.466	0.1526
-1.2658	-1.4867	-1.0702	-1.8851	-1.5406	-0.5512	-2.9541	-0.4481	-1.8075	-2.8166	-1.4586	-1.3333	-1.0785	-1.8851	-2.5514	-3.1166	-1.155	-1.4557	-2.2094	-1.8284	-0.41752	-2.2395	-2.3433	-2.4102	-0.15408	-1.2058	-2.0989	-1.8206	-3.5381	-1.6421	-1.7063	-2.4358	-0.63594	-1.0903	-1.7981	-1.9848	-2.4248	-0.59999	-1.6628	-1.6621	-1.6585	-1.8929	-1.1807	1.581	-0.68665	-0.76126	-1.3377	-1.3543	-1.0242	-1.8934
0.79078	1.3779	0.78248	-0.12873	-1.3718	0.55724	0.71505	-0.80466	-0.10334	0.45359	2.3188	-0.48064	-0.55089	-0.27174	0.43508	0.011046	-0.91893	-1.3608	1.6776	1.9541	0.072016	-1.0929	0.91211	0.96977	-0.50597	1.4444	-0.91027	-0.76443	0.67402	-0.50542	-1.0886	0.28631	-0.86712	-0.33984	1.4029	-1.8599	0.98494	0.63875	-0.62405	0.33834	-1.0905	0.49988	0.89413	0.085864	1.271	0.53251	-0.91802	-0.77684	0.31667	0.49048
-10.607	-9.7954	-11.697	-10.249	-10.181	-10.629	-10.725	-10.788	-10.444	-12.137	-9.2877	-10.216	-10.583	-12.28	-11.502	-10.888	-12.209	-9.8025	-11.989	-11.293	-12.387	-11.221	-10.351	-10.328	-11.068	-10.267	-10.358	-12.038	-10.857	-10.749	-11.609	-11.842	-10.771	-10.137	-12.012	-9.0925	-11.199	-9.8366	-9.8846	-10.727	-10.931	-11.443	-11.959	-10.996	-10.618	-9.6806	-11.331	-10.549	-11.529	-11.915
-0.63361	-0.29691	-1.0247	-0.20178	-1.1825	-1.8528	-1.2593	-1.4719	-1.9758	0.48653	-2.6082	-1.5702	-2.8422	0.64434	-0.41519	-1.3321	-1.4356	-0.27704	-2.1355	-1.0295	-1.4958	-2.6042	-1.7083	-2.0173	-0.79903	-2.4801	-0.95603	-1.2706	-2.8616	-1.1618	-2.5693	-1.5944	-1.1912	-2.484	-1.6454	-0.33986	-0.38177	-1.1824	-1.1938	-2.2273	-1.1363	-1.4023	-1.2389	-1.1782	-0.45065	-2.8945	-2.8587	0.15716	-1.8933	-1.0183
4.897	6.5328	2.9411	3.258	3.5814	5.0237	4.3747	3.7424	3.3296	5.8525	5.6409	4.9277	4.8232	5.4374	3.3091	5.2035	5.0124	3.0136	4.2689	2.7156	5.9414	5.2306	5.1093	4.169	4.5147	6.1102	3.7831	3.5923	4.0241	4.8902	4.1866	4.8617	3.2045	3.6742	3.2909	3.3692	2.664	3.8161	5.6049	4.5866	3.067	4.3282	4.4839	4.8507	5.3973	4.6049	5.3705	4.7366	4.8513	5.0744
-0.44035	0.98297	-0.44116	0.53243	0.76913	-0.026048	1.0296	0.24644	1.621	0.14299	-0.56262	-0.87706	-0.20593	-0.13777	1.1497	1.3447	-0.031182	0.46917	-0.33493	0.63676	1.5138	-1.1295	-0.13642	0.66078	-1.8779	1.2303	0.76846	-0.13437	0.0016759	-0.59383	0.73685	-1.007	-0.9914	1.1769	0.26849	0.95111	-0.70776	0.48121	1.5853	0.771	-0.24721	0.40687	1.2496	-0.19914	-0.51674	-0.087615	0.56153	1.202	1.0272	1.5329
-4.6731	-5.3384	-6.3326	-5.724	-6.3864	-6.375	-5.5188	-3.4004	-5.284	-5.7412	-6.2149	-5.1728	-5.5767	-4.4545	-5.1174	-5.3381	-3.9917	-4.5993	-5.1068	-5.1291	-6.2167	-4.7444	-5.4731	-5.4217	-4.985	-5.0502	-3.3953	-6.2341	-2.6098	-6.4954	-6.1206	-4.816	-4.2505	-5.8804	-4.6917	-4.895	-6.1466	-3.6685	-3.4701	-3.3833	-4.258	-4.0254	-4.8445	-4.3586	-4.037	-4.9166	-6.4521	-5.4559	-5.4635	-4.9839
-1.532	-3.2589	-2.2712	-3.2902	-1.9299	-2.35	-1.6924	-2.7271	-2.0844	-2.4601	-3.0914	-0.84311	-1.9897	-2.9257	-2.075	-1.7465	-3.0053	-2.3597	-1.5067	-2.579	-2.8572	-2.9335	-3.3206	-2.4401	-2.9462	-1.8319	-3.8329	-2.6561	-1.0264	-3.3224	-2.9918	-2.6402	-4.0943	-3.552	-1.9079	-2.4431	-0.40362	-2.5843	-1.0606	-4.2088	-1.6814	-4.2671	-3.3143	-2.5017	-1.7742	-3.1958	-1.9146	-3.2003	-1.8511	-2.5502
-21.189	-20.489	-21.487	-19.891	-22.133	-22.653	-21.432	-19.876	-20.909	-22.212	-20.49	-20.32	-21.14	-20.036	-21.382	-21.472	-21.507	-21.478	-21.373	-21.256	-21.478	-20.454	-20.663	-20.632	-21.254	-23.262	-21.202	-22.414	-20.553	-22.686	-18.222	-20.062	-20.643	-22.189	-19.482	-21.659	-20.662	-21.077	-19.587	-20.859	-18.398	-20.522	-19.538	-20.496	-20.187	-20.11	-21.921	-20.809	-20.588	-21.788
0.55145	0.99077	-0.25328	-0.54165	-1.4169	0.23898	-1.8586	-2.1208	0.18109	0.55627	-0.10434	0.20236	1.3479	0.67977	-1.3226	1.4502	0.77996	0.621	2.4495	0.76614	0.0016178	0.35097	-0.85978	-1.3552	0.018079	-1.8564	-0.20754	-0.29588	-0.62902	1.8308	1.0237	1.0605	-0.34302	-0.9734	-0.56914	-0.14667	-0.82373	0.16493	0.82974	-0.27546	0.17973	1.2285	-0.53736	0.49793	0.30796	-0.62163	-0.3373	0.57989	0.33282	-0.40994
4.8314	3.8371	5.0422	5.0159	4.2623	4.465	4.3157	5.7288	5.9098	4.9905	4.8709	4.4116	5.6071	4.4952	5.434	5.0359	5.9285	5.1861	5.4691	4.713	4.0882	4.1489	4.9792	4.1066	5.4066	5.0163	5.7596	4.2255	5.2285	4.9531	4.5351	5.2142	4.7407	4.8498	5.1949	4.4119	3.3096	7.1461	4.7639	6.255	4.9902	4.5758	4.072	5.374	5.6597	6.6505	5.0107	4.7927	5.1648	4.0695
2.4117	3.9407	3.3619	3.7004	2.8432	3.7238	3.8312	4.1654	3.1704	3.4098	3.6439	1.3845	3.6306	0.87501	2.8769	3.0306	2.7451	1.9217	0.96746	2.43	4.9208	3.2745	3.3341	3.3642	2.9553	1.5612	3.6001	1.2297	2.4385	3.6301	2.3382	2.9669	3.8158	3.6131	3.2335	0.99906	3.78	3.6684	1.6599	2.4846	3.7385	3.495	4.3833	2.1536	3.6942	3.8041	3.3916	1.5786	4.4023	3.3257
-3.3558	-2.5137	-2.3589	-0.61288	-3.7777	-2.7653	-2.8757	-1.7857	-0.77702	-1.5566	-4.0474	-2.0041	-3.2562	-4.4914	-3.0946	-3.6172	-2.8682	-3.7604	-2.3839	-3.4523	-3.2176	-2.7361	-3.4412	-2.763	-2.8342	-2.8525	-1.6743	-3.6124	-2.4838	-1.7416	-1.7123	-3.245	-3.3391	-3.3849	-2.6577	-1.7482	-2.5215	-2.2963	-3.4267	-1.7514	-2.5366	-2.3938	-2.1328	-4.6062	-2.0942	0.40589	-1.6787	-3.1225	-2.1993	-2.619
-4.89	-4.3006	-3.6283	-3.9085	-5.8839	-4.2839	-4.3642	-4.6651	-4.2122	-5.85	-4.8401	-2.7535	-3.9333	-2.862	-5.5644	-4.1557	-4.8692	-3.7183	-5.0785	-3.9779	-3.8913	-4.1572	-2.392	-4.9923	-4.4142	-5.6405	-4.3243	-4.5511	-5.1051	-4.6778	-3.4123	-3.6605	-3.2641	-5.1618	-4.4149	-5.4486	-5.5997	-4.2787	-4.8856	-4.9609	-5.1306	-4.1361	-5.9666	-5.6344	-3.9407	-2.5955	-6.0059	-4.3995	-5.7928	-5.0329
0.60242	1.9185	0.42168	2.289	1.2563	3.756	0.96594	1.2116	1.8728	1.5127	1.8076	2.234	2.0035	0.99567	1.7549	2.2013	2.9405	1.9265	2.795	1.2908	0.17444	1.3037	0.92961	2.207	1.3006	1.0725	2.2476	0.88905	1.2683	2.4848	2.6087	1.8359	2.5729	-0.25436	1.0784	1.7401	2.138	0.41511	0.76894	2.0631	3.2112	1.2261	0.92795	1.9931	2.0289	1.0759	0.12116	2.4814	1.1505	1.2773
1.3762	2.1547	0.25769	0.70169	0.44834	1.508	1.086	0.5828	0.97233	0.16926	0.077156	1.0529	2.3325	0.43724	0.61948	0.76587	2.8628	2.3094	1.3677	1.7531	2.5207	0.93011	1.5586	1.0317	1.4173	2.0147	0.77429	2.0001	1.3008	-0.39522	0.6812	2.1325	1.7752	1.1647	1.673	0.24805	0.85092	0.15315	1.3836	1.7276	2.4654	2.1931	2.0101	0.33437	0.72554	1.2103	0.32948	2.019	2.9777	0.31857
-2.2843	-1.5065	-1.7807	-1.5487	-0.64362	-1.1737	-0.87393	0.21301	-2.3461	-1.5358	-1.9249	-0.98354	-2.2181	-0.8592	-0.3248	-2.4673	-1.4591	-0.41478	-0.46881	-1.0438	-0.86604	-0.93429	-1.7692	-0.25522	-2.1174	-2.1082	0.24505	-1.5825	-3.4173	-0.29726	-1.0807	-1.9312	0.18551	-1.0203	-1.1871	-3.3068	-2.8474	-1.2259	-0.99952	-1.0943	-1.1867	-1.0901	-2.1564	-2.8982	-1.2244	-0.80286	-1.5007	-0.36607	-1.632	-0.66565
-11.714	-8.5432	-8.1772	-7.8889	-10.944	-8.4572	-8.0742	-8.769	-9.6403	-8.9728	-8.9061	-9.1317	-9.2381	-9.6569	-7.4377	-8.6117	-8.4488	-8.5193	-8.8507	-7.8046	-9.1274	-8.5524	-8.4468	-8.6519	-9.4473	-9.8362	-8.7226	-9.4974	-8.7195	-10.277	-9.2139	-9.7111	-8.3221	-8.9249	-8.2194	-11.453	-9.0233	-10.443	-8.3209	-9.7245	-9.0135	-9.2835	-9.3142	-8.9733	-10.146	-9.4981	-8.2016	-9.5997	-9.7753	-9.3276
2.9433	1.0893	0.4987	1.2481	1.0552	0.7445	1.3168	1.6984	0.75874	2.0731	0.60196	0.47359	1.4044	2.9168	2.3256	0.75085	2.5707	2.1261	2.9186	3.4921	1.8409	2.0354	1.2004	1.6429	1.4888	1.808	2.745	2.7857	1.2416	0.21982	2.0248	2.2058	0.42322	1.9067	1.767	1.9654	0.80049	1.3567	1.1239	1.8612	1.1013	2.4378	-0.48104	0.28322	1.74	1.8018	1.4199	1.6788	2.5336	2.2598
-2.6586	-4.298	-3.0147	-4.097	-3.2774	-3.1493	-2.6613	-3.9423	-3.1609	-3.1382	-2.5434	-1.6595	-3.5313	-2.9047	-2.6668	-2.2929	-3.466	-3.8911	-3.6425	-4.3161	-3.3162	-3.058	-2.3429	-4.1275	-4.184	-2.4137	-2.5043	-3.5076	-3.8301	-4.1143	-4.224	-3.2493	-1.9571	-2.6768	-4.5916	-3.4138	-4.141	-3.55	-1.8378	-4.256	-4.9953	-3.4002	-3.0292	-4.9976	-3.4091	-4.3961	-3.0717	-2.3599	-5.3847	-4.9709
5.1054	2.1196	3.2088	3.7234	2.3483	2.8091	2.5809	3.9441	4.0039	2.1077	4.1173	1.3496	3.8571	3.8898	3.4041	2.9126	2.7423	3.023	2.4471	4.0874	4.0726	4.7471	2.8884	1.2431	2.2864	0.85104	3.3024	4.6054	2.7674	4.5306	2.7027	3.4106	4.9551	4.317	2.461	3.3411	1.5764	2.9374	2.7387	2.4165	3.6434	2.7682	3.4176	2.5671	2.5569	3.6523	2.8811	2.6538	3.1466	2.6678
-10.437	-9.9813	-10.422	-10.091	-11.718	-12.399	-9.8868	-9.2657	-10.694	-9.3455	-9.9751	-11.639	-9.9361	-10.05	-10.43	-10.011	-9.3913	-9.192	-10.064	-11.381	-8.5893	-11.615	-8.7439	-11.302	-10.158	-11.569	-10.122	-9.421	-10.082	-11.215	-8.1034	-10.31	-11.034	-11.607	-10.203	-10.859	-10.61	-9.2382	-9.1282	-10.335	-9.4315	-9.589	-10.155	-10.6	-9.6278	-10.074	-8.7791	-10.498	-9.701	-10.375
4.0442	3.5135	2.949	5.9322	3.0304	4.8451	3.9359	4.2213	4.2171	3.0461	1.9993	4.9205	4.6747	4.1702	4.5445	5.0647	3.0121	4.2822	3.6959	5.0696	5.5253	4.1146	4.8459	2.7	4.3004	4.4718	4.8378	5.3997	3.4323	2.7919	6.2511	3.5648	4.8301	3.6888	3.9811	3.5364	4.2046	4.3274	3.4111	5.1384	2.8554	4.6358	6.0196	4.8653	5.257	4.476	4.9499	6.1034	4.4569	3.3143
7.1164	4.5422	7.4951	6.4508	7.0217	6.6511	5.704	9.8526	6.6794	6.8509	5.8034	8.321	7.694	6.333	8.3204	8.436	6.8759	8.8165	7.3771	7.0335	7.8365	6.4993	6.2371	7.3215	7.8598	7.2986	7.4671	5.8569	5.461	6.815	8.1308	6.4387	6.7699	6.4009	6.8706	8.1057	7.837	7.3979	5.6844	6.5368	6.7563	7.0861	7.1352	7.0702	5.136	6.6768	6.52	7.0988	6.8045	7.5728
-21.318	-20.894	-21.498	-22.652	-21.046	-21.15	-23.145	-21.505	-21.154	-21.408	-20.749	-20.942	-24.184	-22.712	-22.086	-24.026	-22.411	-20.759	-22.433	-22.553	-20.876	-22.937	-22.183	-23.344	-22.425	-21.913	-21.349	-21.453	-21.213	-22.828	-22.006	-22.129	-22.801	-23.767	-21.463	-23.024	-22.014	-22.116	-21.822	-22.156	-23.173	-23.179	-22.181	-21.569	-23.795	-21.806	-23.25	-21.849	-23.688	-22.306
-3.1106	-2.7716	-1.8834	-1.0239	-3.5377	-2.0722	-1.2962	-2.0874	-0.25556	-3.1298	-0.36764	-1.6589	-2.4686	-0.42202	-0.88731	-0.2865	-0.88363	-1.4443	-3.2864	-1.6551	-1.4369	-0.73122	-0.26724	-1.8075	-0.68147	-1.8697	-1.2797	-2.5657	-2.201	-0.34086	-2.203	-0.59429	-1.1974	-2.4291	-1.5958	-2.6039	-1.5754	-1.0177	-0.89073	-0.56245	-0.88273	-1.2383	-2.4248	-2.0814	-0.81508	-0.7042	-1.3909	-1.345	-3.1571	-1.4755
-9.8848	-9.6441	-9.6699	-8.4758	-9.3701	-9.0308	-9.7426	-9.5782	-10.456	-9.1937	-10.079	-8.7163	-9.1457	-10.29	-9.7239	-7.8293	-8.4145	-12.499	-7.4786	-9.9983	-10.005	-10.954	-10.706	-9.7838	-10.013	-9.659	-9.7612	-9.9897	-9.9082	-9.4978	-9.4041	-10.143	-8.0038	-8.5345	-11.076	-9.6684	-9.8247	-8.582	-9.369	-8.7016	-11.939	-10.291	-10.699	-8.707	-9.7723	-10.892	-11.029	-9.3704	-9.2576	-9.0773
-2.2974	1.8606	1.2994	0.41338	-0.042508	-1.0501	0.84944	0.60175	-1.3019	0.49159	0.67841	-0.70136	0.53288	-0.74018	-0.028632	0.56821	0.77971	0.60554	0.51992	0.87847	1.1226	0.51166	0.50842	0.71301	1.0974	1.7794	-0.97727	-0.035027	0.70372	-2.2519	0.0030835	-0.476	1.3044	0.15854	1.6811	-0.34199	0.72223	-1.1236	-0.15828	0.011758	0.88982	0.47217	-0.007129	-0.74015	0.95512	-0.8764	1.8601	0.12428	0.73216	-0.13106
-13.055	-14.944	-14.639	-14.935	-14.968	-15.075	-14.178	-14.542	-12.349	-12.807	-14.469	-13.515	-13.062	-13.379	-13.32	-14.439	-14.182	-14.102	-14.091	-12.953	-14.999	-14.443	-13.188	-12.715	-14.482	-13.919	-12.007	-14.002	-14.316	-13.294	-14.159	-14.864	-12.854	-13.364	-13.85	-11.768	-14.628	-13.156	-13.863	-13.268	-15.69	-15.6	-14.933	-14.1	-15.61	-15.096	-15.084	-11.894	-13.629	-13.286
-12.327	-13.075	-14.604	-14.031	-14.196	-14.264	-13.143	-14.536	-13.123	-11.255	-13.98	-13.06	-13.926	-11.775	-14.993	-11.473	-12.744	-14.527	-12.443	-13.036	-12.62	-13.269	-13.486	-14.358	-14.197	-14.406	-12.567	-12.273	-13.6	-11.195	-12.597	-12.682	-14.009	-13.36	-12.641	-14.319	-14.013	-13.232	-11.749	-12.633	-13.01	-13.691	-13.496	-14.317	-13.543	-14.716	-12.913	-13.338	-12.956	-12.986
-13.446	-15.962	-12.962	-14.214	-14.51	-15.243	-13.797	-15.242	-14.962	-13.557	-14.884	-13.685	-14.754	-15.228	-14.624	-15.289	-14.324	-14.37	-13.441	-14.897	-14.963	-14.275	-15.675	-13.759	-14.284	-16.102	-15.854	-14.155	-14.054	-15.326	-13.263	-14.15	-15.583	-13.942	-14.004	-15.491	-15.352	-13.881	-13.924	-15.518	-15.02	-13.874	-15.143	-15.924	-14.814	-13.803	-13.836	-14.583	-13.177	-14.706
-1.6019	-2.1926	-0.72422	-1.5876	-1.6802	-1.3521	-2.2988	-3.2909	-1.8501	-1.0867	-2.3002	-0.025175	0.17787	-1.7368	-0.92359	-1.7544	-1.5495	-1.5328	-3.2817	0.29314	-0.45695	-1.9097	0.039375	0.37024	-2.5493	-1.3786	-1.2842	-0.88313	-0.64585	-2.3215	-0.65078	-1.1168	-1.1672	-0.37688	-0.79863	-2.3622	-0.31475	-1.9388	-0.59251	-0.76321	0.14316	-3.9836	-1.6268	-1.9518	-0.21519	-2.8582	-0.60747	-0.85074	-0.88221	-1.2227
-4.3326	-2.59	-3.6113	-3.441	-5.4419	-4.2535	-3.0477	-2.8264	-3.0594	-3.0839	-1.3629	-3.4576	-3.8183	-3.2665	-1.4773	-0.85798	-2.2466	-4.5993	-2.689	-1.6855	-2.0252	-4.0374	-2.3493	-4.2499	-3.8465	-3.6427	-3.5608	-4.9707	-1.1514	-4.7338	-3.8729	-2.7316	-2.572	-4.1341	-2.5209	-2.8557	-3.1842	-3.8978	-4.0643	-3.3995	-4.1785	-2.951	-2.7564	-3.0013	-5.0549	-2.1309	-1.1299	-2.4743	-2.4878	-3.1509
-15.059	-13.664	-13.205	-13.526	-13.797	-14.396	-13.768	-13.188	-12.784	-12.03	-13.704	-13.775	-12.947	-13.357	-12.17	-13.349	-13.304	-11.849	-12.522	-13.894	-13.27	-13.124	-12.376	-13.997	-14.408	-12.9	-13.66	-13.193	-12.445	-12.409	-13.219	-12.146	-13.177	-13.439	-14.235	-14.145	-13.955	-11.984	-13.377	-15.102	-14.871	-13.644	-12.797	-11.871	-11.846	-13.457	-13.141	-12.963	-12.173	-13.741
-0.21807	0.66931	1.6461	0.83184	-0.36557	0.59864	0.65062	1.312	0.2043	1.8489	0.39001	0.4201	0.77514	0.43056	0.79252	1.7125	2.5575	0.36336	-0.5411	4.2729	1.7137	1.0141	0.64242	1.8117	2.347	2.213	0.33813	1.3164	1.0794	1.0119	1.2394	0.99289	0.0062659	1.7582	2.5506	2.5418	1.1182	1.2548	1.7127	0.62176	0.63787	1.9914	0.39018	0.15312	0.77153	0.58293	1.1172	-0.351	1.0208	2.4352
-12.575	-15.18	-12.983	-13.044	-12.514	-13.814	-14.305	-13.197	-14.212	-13.763	-13.005	-12.614	-13.808	-13.792	-11.877	-12.768	-13.534	-12.735	-13.093	-13.827	-13.645	-12.915	-14.247	-12.164	-14.301	-14.187	-13.047	-13.337	-12.976	-13.253	-14.482	-13.742	-12.851	-13.733	-14.218	-14.145	-13.74	-12.968	-12.646	-11.923	-11.917	-11.352	-12.717	-13.192	-14.182	-13.227	-12.716	-15.661	-12.893	-13.052
7.2499	6.2736	8.7449	8.6737	7.4467	7.0466	7.6038	6.1689	7.3605	7.426	9.6693	8.3732	7.4635	7.5353	8.2179	8.7972	8.3298	8.0542	8.1439	8.4408	7.266	7.5595	8.4957	7.0722	6.6481	8.3966	8.8758	9.2837	7.4589	8.8059	8.8591	6.7246	8.3513	5.8481	6.8834	7.199	8.8996	8.5516	8.966	6.3068	8.5745	9.0515	7.2405	7.8304	7.8691	8.504	8.5191	8.8491	9.4843	6.858
3.1855	4.4952	4.202	4.1365	4.4141	3.9911	3.6877	3.1084	3.0502	4.5305	3.1762	4.3182	4.5039	4.1841	3.834	3.5124	4.8292	4.6838	5.1964	5.1016	4.5677	3.9744	3.2097	3.9647	3.5144	5.4896	4.1599	2.0142	4.8284	5.462	4.0682	4.1394	5.0839	3.5871	4.372	4.3717	4.0435	2.8541	3.4348	4.8447	3.6056	4.3952	4.0224	4.095	3.5183	2.9548	4.4857	3.9938	2.9374	3.333
-9.4181	-8.9515	-9.0722	-10.448	-9.6632	-11.473	-10.186	-9.576	-12.017	-9.1294	-11.388	-10.778	-10.036	-11.402	-11.312	-11.531	-10.019	-12.255	-9.174	-9.281	-9.7617	-10.589	-10.846	-9.3626	-10.893	-11.673	-10.905	-8.2663	-8.919	-7.9018	-9.9262	-10.737	-11.15	-11.499	-10.25	-10.763	-9.9845	-10.632	-10.283	-9.6467	-9.8313	-10.823	-10.487	-8.6859	-10.733	-9.9827	-10.382	-10.803	-9.8319	-9.5717
-1.0938	0.9157	-1.2916	1.0053	0.098125	-0.39745	-0.30017	-1.9382	-1.5803	-0.58343	-1.1559	0.40946	0.088813	0.39465	2.2586	-0.048906	1.2824	0.054973	-0.47572	-0.003856	-0.29467	1.0691	0.63716	-0.19436	1.7575	0.35102	-0.73047	-0.24192	2.1924	-1.9579	0.44473	0.14466	-0.60452	1.2057	-0.18716	-0.23719	0.45387	-0.58362	-2.0482	1.2116	0.55997	0.77391	-0.24266	0.40715	0.22525	-0.98837	-1.4079	-0.99256	-0.49528	0.27734
-14.811	-16.333	-14.78	-13.512	-14.226	-15.773	-14.12	-15.151	-14.466	-14.403	-15.871	-14.807	-14.109	-14.111	-15.636	-15.459	-15.412	-14.455	-13.535	-15.476	-15.238	-14.793	-13.417	-15.809	-15.239	-14.419	-14.871	-14.17	-14.966	-15.385	-13.631	-14.218	-13.871	-15.707	-14.169	-15.878	-14.224	-13.356	-15.43	-14.943	-14.681	-14.197	-14.643	-15.219	-13.816	-13.259	-14.527	-15.673	-14.731	-15.254
5.0948	6.1591	6.6721	7.0676	5.5049	5.6656	4.6998	6.9988	6.3502	5.6455	6.7113	5.8821	6.0212	7.2488	4.9269	5.0889	4.7993	4.32	5.6442	4.3825	4.6552	6.2334	6.1013	5.2758	7.2661	5.4362	5.2411	3.9371	6.6465	4.206	6.297	4.7325	3.1817	4.1734	5.25	5.6098	4.6955	4.22	6.5914	5.6254	4.8898	5.531	6.2324	6.949	6.395	5.9106	5.62	5.5713	5.5367	4.8115
-3.0927	-3.1154	-3.5953	-1.7731	-4.1297	-3.3881	-4.0866	-3.2496	-3.2492	-2.6613	-4.1045	-4.16	-3.8639	-4.3803	-4.316	-2.1236	-4.077	-4.6354	-4.0312	-3.3331	-3.0498	-3.0774	-3.5974	-2.792	-3.3928	-2.8817	-4.4408	-2.8218	-3.0023	-4.4278	-2.4423	-3.668	-4.1772	-3.993	-2.4181	-4.0987	-4.6572	-3.6969	-2.8808	-3.1498	-3.3683	-2.9618	-3.7219	-2.0016	-3.1108	-1.3724	-2.6353	-3.2781	-3.5045	-4.0732
-2.1395	-3.3902	-4.8859	-4.1943	-2.6049	-2.9713	-4.6424	-1.6411	-3.9191	-4.6011	-3.7238	-3.2399	-4.2145	-4.1186	-3.5762	-3.069	-2.8201	-4.5006	-2.649	-4.8258	-0.99975	-2.8584	-1.4903	-2.3423	-3.4683	-3.9309	-2.6253	-2.7918	-3.7884	-2.3356	-3.4053	-2.9242	-3.4706	-4.4557	-5.1379	-3.5011	-3.5576	-3.1976	-4.1515	-2.7764	-3.6008	-1.8326	-3.9665	-2.6124	-3.4534	-4.9389	-3.2854	-2.8171	-3.2676	-3.7816
-23.809	-20.843	-21.184	-22.678	-21.244	-21.443	-22.517	-21.669	-22.415	-20.26	-21.857	-22.84	-21.481	-22.269	-20.752	-22.394	-22.394	-21.989	-23.237	-23.403	-21.128	-21.66	-23.128	-21.719	-20.573	-23.453	-22.297	-21.078	-22.894	-23.636	-23.531	-22.569	-21.844	-21.977	-21.695	-23.725	-21.067	-20.79	-22.969	-22.657	-22.523	-22.665	-22.562	-21.461	-22.302	-21.737	-24.04	-23.332	-21.311	-23.784
-2.5734	-4.2019	-3.9156	-3.7904	-4.5869	-3.8196	-4.2299	-4.207	-4.6108	-2.7059	-3.6435	-4.5018	-2.6893	-4.2051	-3.2001	-3.6043	-2.6757	-4.9126	-2.2116	-3.0228	-4.3515	-4.5393	-6.0794	-3.8871	-3.728	-4.4703	-2.6302	-4.4956	-2.5126	-2.5303	-4.852	-4.0731	-4.8111	-4.2226	-4.4458	-3.661	-4.4181	-2.6355	-4.3699	-4.3066	-4.5651	-2.1803	-3.9985	-4.178	-2.398	-3.779	-3.9412	-4.226	-3.7828	-3.4794
8.9272	9.3399	10.662	10.227	9.9368	9.1257	10.599	10.822	8.0211	11.139	9.0173	8.8592	9.415	10.175	9.4681	10.384	10.377	8.1886	8.4473	9.9438	9.178	10.505	9.1591	9.2746	8.4292	8.5046	11.16	9.6443	11.495	9.5448	9.6224	10.113	10.782	9.7689	12.281	10.506	8.9966	9.2578	8.7523	9.8992	8.9994	10.862	10.211	8.7704	8.5417	10.07	12.36	10.021	8.5355	10.404
-10.768	-11.65	-12.151	-11.799	-11.553	-11.779	-11.358	-11.842	-11.128	-12.181	-10.727	-12.924	-11.844	-10.637	-10.74	-12.516	-11.514	-10.812	-12.363	-12.588	-10.442	-10.284	-12.326	-11.886	-11.032	-11.068	-11.271	-12.311	-11.302	-11.654	-12.297	-10.151	-12.429	-10.95	-11.041	-11.634	-10.63	-10.426	-11.082	-11.988	-11.663	-10.766	-11.861	-12.557	-13.286	-12.798	-11.373	-12.512	-11.227	-11.587
-3.3761	-4.1188	-5.1258	-4.1526	-5.4472	-3.836	-4.4679	-4.2913	-5.7679	-2.547	-4.2959	-5.7455	-4.0357	-3.5385	-3.0597	-4.1045	-4.3767	-2.9657	-3.7516	-2.8596	-3.6775	-2.6294	-4.6879	-3.6571	-3.1287	-3.4659	-4.9977	-4.0557	-3.1351	-3.9144	-3.4346	-3.9492	-2.4522	-3.645	-4.1147	-2.3296	-5.3963	-3.9666	-5.2206	-4.7811	-4.2651	-2.863	-3.5726	-4.3691	-3.2023	-3.1948	-2.9012	-5.3064	-4.2365	-4.7771
-1.4342	-0.65319	-0.30881	-1.5988	-2.5982	-0.79538	-2.2325	-1.9376	-2.0342	-2.7063	-1.8781	-1.9479	0.055119	-1.4446	-0.084409	-0.86852	-1.7218	-0.22602	-2.3791	-1.6694	-2.9956	-2.1166	-1.4747	-1.7958	-1.3364	-0.69944	-0.57167	-1.7153	-2.4966	-1.0863	-2.6377	0.15154	-1.4972	-0.95635	-1.7306	-1.818	-2.1433	-0.4004	-1.2278	-1.2296	0.88872	-1.3149	-0.71525	-1.196	-1.1998	-2.5984	-1.6547	-1.4508	0.80758	-0.34179
-4.5196	-4.7509	-4.8678	-5.8399	-6.3024	-6.3881	-4.5415	-4.044	-5.1916	-5.5123	-4.9397	-4.717	-4.835	-4.7336	-6.0082	-6.0507	-4.5375	-4.8356	-4.9754	-5.8474	-3.9325	-6.272	-5.0879	-4.4915	-5.8235	-5.142	-7.2277	-4.3262	-5.7944	-4.3783	-5.4203	-5.6843	-5.1908	-5.2401	-5.8117	-4.8484	-5.5715	-5.1628	-3.9996	-5.9187	-5.0907	-4.3927	-5.5969	-4.7459	-5.2134	-6.0979	-5.8861	-3.6473	-6.166	-3.6108
2.8375	3.0395	1.0084	1.737	1.894	0.67718	1.3434	1.1058	2.3241	4.1989	1.5524	1.0549	1.7116	2.2408	1.5428	2.5251	0.74865	-0.57284	1.5428	3.0492	1.732	1.3124	2.3586	1.8121	1.2488	0.93798	2.9522	0.17755	1.3156	2.5043	1.1646	1.8471	0.12913	0.70663	1.2737	0.6822	3.2648	2.4786	1.3515	1.6767	1.5169	1.0993	2.0253	2.1131	-0.12621	2.7951	1.3048	2.8916	1.7115	1.0322
-12.194	-12.294	-13.254	-13.365	-12.616	-12.395	-13.332	-13.708	-12.396	-12.559	-11.967	-13.849	-12.242	-11.552	-12.985	-13.1	-12.888	-13.058	-13.53	-13.316	-14.298	-13.653	-12.044	-14.348	-12.655	-14.066	-11.923	-13.792	-12.043	-13.275	-13.298	-12.724	-13.507	-12.604	-13.268	-13.991	-13.184	-11.763	-11.913	-14.331	-11.899	-13.153	-12.525	-12.703	-13.514	-12.55	-12.22	-11.793	-13.473	-12.12
-12.321	-11.9	-10.494	-12.048	-11.613	-11.285	-11.03	-10.935	-11.968	-11.198	-11.245	-10.912	-9.9526	-12.036	-9.7479	-11.096	-11.803	-12.699	-11.27	-11.007	-12.757	-10.953	-11.877	-11.227	-12.224	-10.519	-11.407	-11.983	-12.102	-12.237	-13.377	-9.2482	-12.721	-11.013	-10.981	-11.894	-10.992	-12.427	-12.558	-12.17	-11.947	-10.081	-11.835	-11.802	-12.536	-13.212	-11.174	-10.248	-12.483	-12.501
0.55131	0.30659	0.03805	0.45804	0.1979	-0.16491	-1.8628	-0.48023	1.0284	1.1312	0.67875	1.227	-0.5363	-0.79558	0.56963	-0.14986	-0.27709	0.0264	1.2382	-0.20887	-0.15068	-0.065291	-0.29914	-1.4722	-0.10741	0.28903	0.60476	-0.047808	0.19082	0.1287	0.039984	-0.27288	0.34986	1.1001	-0.12056	1.6193	0.77333	-0.49194	0.5127	0.17169	-1.6399	0.97627	-0.99066	0.90123	0.67427	1.4598	1.2932	1.0298	1.3234	0.43923
-11.535	-13.363	-13.767	-13.079	-13.579	-12.193	-13.343	-13.547	-13.45	-12.593	-14.299	-12.745	-11.93	-13.459	-13.346	-13.434	-13.594	-11.496	-12.089	-12.915	-12.134	-13.463	-13.066	-12.522	-13.341	-13.578	-12.452	-13.516	-12.662	-12.695	-12.878	-13.481	-13.587	-12.838	-14.163	-13.73	-12.559	-12.405	-11.682	-12.276	-13.795	-12.339	-13.395	-12.407	-13.787	-11.578	-13.207	-14.119	-13.359	-14.19
3.6006	0.72701	2.4376	4.0425	2.3693	2.232	1.518	0.44006	4.1241	3.5845	2.7384	2.8736	3.9951	2.7659	0.93226	3.3609	3.2495	1.6351	2.4471	3.4231	3.9716	3.0339	2.4493	2.0586	1.0547	2.4888	2.1237	1.7143	3.6578	2.2201	1.9551	2.4536	3.5682	1.8088	2.4331	1.8723	2.4857	2.2938	3.3577	2.0182	1.5688	3.2512	2.1605	1.2713	1.2256	1.1814	3.8437	1.6396	2.067	3.3224
-6.3157	-6.3979	-4.9033	-6.5061	-6.7962	-5.8344	-6.2486	-6.7943	-5.691	-6.9024	-5.8674	-6.2405	-7.9567	-6.3465	-6.1989	-6.0731	-7.3818	-7.2592	-6.3637	-5.2159	-5.6657	-5.0851	-6.9384	-6.2422	-5.5876	-7.9602	-4.7764	-5.3742	-6.3427	-7.2057	-6.5184	-6.5353	-6.4259	-5.749	-7.7212	-5.6763	-7.0124	-7.4063	-6.6237	-6.5947	-5.8205	-7.0906	-6.0382	-6.4152	-8.2877	-7.7716	-6.7448	-5.9031	-5.6845	-6.9354
-6.7469	-5.5392	-6.2895	-7.02	-4.7963	-7.1441	-6.1045	-5.7419	-5.8915	-7.2725	-6.6076	-5.4975	-7.3462	-6.8671	-7.0247	-6.0343	-7.5507	-5.3462	-7.6752	-5.3972	-5.815	-6.5124	-6.1403	-4.6995	-6.2057	-4.2875	-5.1169	-6.4383	-4.5641	-5.6883	-5.1677	-6.7201	-5.6353	-6.2513	-7.2734	-5.9003	-5.8081	-5.8122	-5.3814	-7.2173	-4.9822	-6.3115	-7.5765	-7.8317	-7.2481	-3.9477	-6.3136	-8.314	-8.2031	-5.8619
-22.352	-21.358	-21.374	-21.201	-22.215	-22.818	-21.971	-23.108	-22.426	-21.882	-23.586	-23.449	-21.826	-23.317	-21.675	-20.836	-21.937	-22.067	-22.752	-21.334	-22.048	-21.553	-22.436	-21.48	-23.038	-21.859	-23.489	-22.489	-23.787	-20.882	-21.759	-23.345	-22.166	-21.67	-22.241	-21.261	-22.797	-23.025	-22.968	-22.629	-21.685	-21.509	-22.229	-21.12	-22.229	-23.282	-21.073	-22.531	-22.105	-22.111
0.33114	-0.12398	1.796	-0.93682	-0.88983	-1.2104	-0.50731	-1.0512	0.59414	-2.2377	-1.2005	1.0193	-0.63438	0.16894	-0.65509	-0.19225	0.25138	0.7394	1.0412	-1.0005	-1.2239	0.04531	0.12902	-0.48306	-0.40549	0.33621	0.93179	-0.54886	-0.79222	-0.035571	0.10823	0.79206	-0.62543	-1.4691	-0.89959	-0.61466	0.10664	0.6673	-1.1321	0.65719	-1.1291	-0.27468	0.64768	-1.9399	0.62752	-1.9289	-0.58335	-0.12963	0.11809	-0.61061
1.641	0.79629	0.67379	0.047562	-0.63214	0.0020985	0.41441	-0.22902	0.41612	-0.68377	-1.1552	0.46763	1.216	1.1224	-0.12036	-0.034191	0.15371	-0.68003	-0.40447	0.33848	-0.41065	1.1224	1.429	-0.87838	-0.62103	-1.2747	-0.33676	0.03703	1.5983	0.95778	-0.33734	1.082	-1.428	3.0617	0.88913	-0.20511	1.1573	1.6778	0.70319	0.0068075	0.24449	0.73961	-0.96213	0.68038	0.59409	0.35911	0.20356	1.6543	1.203	1.8257
-2.3829	-2.2974	-3.3965	-2.3907	-3.0496	-3.0112	-3.3309	-2.001	-2.4748	-1.2964	-2.4155	-3.4922	-1.0061	-1.735	-2.1448	-3.6539	-3.8172	-2.7734	-2.3398	-4.0407	-4.1811	-1.2352	-0.20575	-2.1216	-1.0049	-2.2298	-4.1107	-2.3413	-2.4059	-2.3225	-2.3238	-1.3165	-1.9957	-1.3663	-3.4161	-3.6296	-2.3282	-3.0555	-2.4248	-0.73014	-1.777	-4.1232	-1.6124	-0.75476	-4.1537	-3.6916	-3.0639	-1.6412	-1.4675	-1.3757
9.16	9.316	9.0067	6.7642	7.8816	6.4877	8.1217	9.5039	7.4382	7.3868	8.4518	8.595	6.5707	9.4666	7.0515	7.9438	8.047	7.8319	8.7537	8.5743	8.0196	7.4305	9.087	8.7413	6.2693	7.9443	7.6517	7.6932	6.3681	8.2637	7.8711	7.1371	7.2817	8.3913	8.4643	8.2338	9.0203	8.0395	8.9888	8.726	6.7163	8.4902	6.5377	7.6222	7.9435	8.5211	7.2221	9.2515	7.7304	8.0339
4.2258	5.2432	3.84	4.1134	4.8996	5.0025	3.3858	5.4063	4.885	5.2724	6.5074	5.156	4.9666	3.6654	5.637	4.844	5.0034	4.2597	5.1234	5.3575	5.4792	5.4938	4.7373	4.5268	5.2676	5.4643	4.2799	3.8687	4.1764	5.2359	5.229	5.4695	4.1946	5.0643	4.8347	3.5594	5.7471	4.495	5.4606	4.422	4.2696	4.2633	2.6242	2.9845	4.4369	4.9972	5.906	4.9079	5.2334	6.0323
-6.5913	-5.1834	-5.1244	-7.6259	-4.2267	-5.6883	-5.4435	-7.3771	-6.3188	-5.6237	-5.7284	-4.4296	-4.4347	-6.3749	-5.0091	-4.9132	-6.0573	-5.21	-3.9477	-4.8191	-5.3385	-6.7202	-8.0329	-5.9733	-7.3785	-4.9661	-6.7068	-4.8788	-4.6122	-4.8911	-4.7837	-5.2972	-5.5236	-4.7746	-5.6926	-6.6149	-4.9802	-4.8856	-5.6501	-5.4128	-4.4872	-6.5508	-6.7928	-5.7051	-6.3332	-5.2396	-5.9007	-5.2994	-4.1969	-5.7588
2.0673	1.3985	2.3264	2.4965	2.0644	0.46845	2.1809	0.56093	1.9827	0.63551	0.70747	1.4721	1.2291	3.6841	0.74527	1.7536	3.0648	1.8171	1.442	2.7078	1.2126	2.6181	1.2782	2.6691	1.0293	-1.1104	2.0428	1.5484	1.7308	0.37783	3.2235	3.0636	2.4811	1.0641	1.365	2.2934	2.0232	1.42	1.958	1.6836	2.5413	2.4993	0.82802	0.63661	2.2288	1.5951	1.662	1.7809	1.5186	0.141
-13.096	-12.318	-13.377	-13.445	-14.65	-15.802	-12.761	-12.848	-13.428	-13.052	-15.283	-13.695	-12.18	-12.921	-14.642	-12.116	-14.658	-14.423	-13.748	-14.532	-13.13	-14.143	-15.144	-13.389	-15.482	-14.53	-13.554	-12.551	-13.724	-11.944	-14.906	-14.818	-13.168	-14.143	-14.782	-14.42	-14.843	-14.666	-14.748	-13.457	-13.927	-13.195	-12.947	-14.718	-13.793	-14.641	-13.746	-14.263	-13.694	-12.355
-14.938	-14.568	-14.39	-15.724	-16.515	-13.866	-15.304	-14.983	-12.425	-12.528	-14.245	-14.289	-15.252	-14.805	-14.49	-13.844	-15.638	-13.058	-16.285	-15.351	-14.059	-13.463	-15.561	-13.79	-14.902	-15.083	-14.14	-13.818	-14.758	-14.028	-14.31	-15.157	-15.453	-13.644	-13.324	-15.438	-14.051	-15.439	-15.022	-14.938	-14.822	-14.736	-14.166	-15.451	-14.22	-17.436	-14.983	-13.256	-15.289	-15.129
-8.7046	-9.9209	-9.4243	-9.2571	-9.509	-11.35	-11.643	-9.1286	-9.4105	-11.706	-8.7395	-11.382	-9.5753	-11.186	-9.7973	-10.785	-8.9421	-9.6886	-10.282	-10.117	-11.333	-10.314	-9.1447	-9.7505	-9.5384	-10.492	-8.6349	-9.184	-9.9816	-9.573	-10.048	-11.805	-9.7606	-9.5002	-10.862	-10.07	-8.3569	-11.322	-10.899	-11.049	-10.115	-9.8419	-10.205	-10.476	-10.608	-9.1695	-10.029	-11.041	-10.036	-9.0463
8.6711	7.9598	7.6718	8.5007	7.6118	7.4226	9.9126	8.2819	10.262	8.3272	9.7624	9.1287	8.0002	9.4205	8.2672	9.4649	9.3205	9.0647	9.8307	8.6883	8.5611	7.9822	10.098	8.2984	9.1801	8.8255	9.0769	7.1289	8.4082	8.3395	10.249	7.8753	8.8733	7.1676	8.2638	7.5294	8.7832	9.9869	9.4136	6.3897	9.2517	7.1169	8.08	8.8208	7.7346	7.7598	9.1969	8.2282	10.212	9.7582
-12.424	-11.058	-14.017	-11.974	-13.877	-13.623	-12.426	-12.634	-13.224	-13.972	-15.627	-14.654	-13.14	-12.663	-12.727	-13.244	-14.603	-13.602	-12.836	-14.371	-12.656	-13.13	-12.749	-13.324	-12.425	-14.505	-13.273	-12.842	-12.62	-12.791	-13.326	-14.015	-13.569	-13.135	-12.886	-12.832	-13.532	-14.052	-13.182	-14.082	-14.066	-12.994	-12.705	-11.476	-13.394	-13.552	-13.863	-13.935	-12.43	-13.543
-14.402	-11.962	-14.303	-12.936	-14.761	-13.711	-14.673	-15.018	-13.366	-15.25	-12.636	-13.768	-12.705	-14.75	-13.986	-14.403	-14.107	-14.508	-12.514	-15.377	-14.125	-12.889	-13.877	-13.502	-15.17	-14.923	-13.765	-13.721	-13.136	-15.467	-14.732	-14.286	-14.749	-13.445	-15.071	-12.905	-12.932	-12.203	-13.406	-15.689	-13.778	-13.738	-13.69	-14.984	-14.214	-14.231	-13.237	-13.453	-12.481	-14.484
-2.9855	-3.952	-2.0783	-1.6302	-3.0413	-3.9159	-3.5061	-3.6055	-3.9747	-2.8695	-4.2661	-3.9142	-2.9697	-3.4261	-3.6933	-2.631	-3.8867	-3.5287	-2.5577	-2.7137	-3.3085	-2.6717	-3.961	-2.8029	-3.5588	-4.0645	-1.6092	-2.4595	-2.0797	-3.7679	-2.6556	-4.5766	-3.1663	-3.2443	-3.3871	-3.19	-1.3264	-4.5611	-4.0509	-4.0826	-3.2359	-3.2834	-3.9559	-3.1876	-2.9852	-3.2154	-2.5896	-2.4807	-4.5341	-1.9883
-2.2452	-2.5269	-2.0234	-2.2729	-2.1498	-2.4442	-0.51022	-1.8771	-3.2254	-2.0515	-2.6437	-1.0887	-1.2039	-1.813	-0.96665	-0.37602	-1.2024	-2.0394	-2.8987	-3.364	-1.4407	-2.801	-0.56922	-2.0522	-2.0839	-0.23175	-2.5652	-1.6476	-0.019866	-1.2753	-0.45709	-2.3276	0.53594	-1.8206	-1.1785	-1.8837	-1.8446	-2.6728	-2.7386	-2.6806	-2.0028	-1.4254	-1.1747	-0.61243	-1.0944	-0.35863	-2.0228	-1.1188	-2.9729	-0.54812
2.8219	2.2465	0.42104	1.6243	0.68604	2.8133	2.3359	1.3763	1.5062	-0.069683	-0.011396	1.8257	0.17128	2.0197	0.7061	0.68371	0.66708	1.4968	1.5923	1.5583	0.75485	2.2697	2.3703	1.3187	1.724	1.9339	0.95223	2.2656	0.9742	1.4169	1.2811	1.1854	1.2128	1.7947	1.583	1.9742	1.4805	2.0424	1.3973	2.6639	1.1779	-0.45711	1.4208	0.64516	0.56433	0.64021	1.4896	1.7989	0.44054	1.4126
-10.235	-7.3593	-10.622	-10.301	-9.8026	-9.2795	-10.072	-10.16	-8.2618	-9.7007	-8.8586	-8.8877	-9.2559	-9.0838	-8.8969	-8.1443	-9.1262	-10.008	-7.7424	-9.6684	-9.984	-9.4754	-8.1681	-9.2739	-8.3199	-10.189	-8.4822	-8.2001	-9.0014	-8.6321	-9.0101	-10.133	-8.6646	-10.309	-7.4478	-10.382	-9.5383	-8.6644	-9.3584	-8.15	-10.034	-9.9347	-8.3163	-9.3648	-9.8558	-8.6406	-10.377	-9.3137	-9.767	-8.4776
-3.1034	-3.9239	-6.2387	-3.9447	-4.9136	-4.2994	-3.9856	-4.7769	-4.1004	-3.4675	-5.4553	-3.1938	-4.4152	-4.7322	-2.6135	-3.2337	-4.651	-3.3303	-3.0689	-5.1234	-6.5268	-4.0567	-3.6742	-4.4675	-5.0946	-4.2701	-4.0668	-5.2583	-5.8354	-4.4429	-4.3263	-3.8511	-5.361	-2.8402	-3.7261	-3.1213	-5.0656	-6.0737	-4.8786	-6.1398	-4.3796	-4.2462	-6.8121	-5.6309	-4.8716	-3.7587	-3.1605	-4.6114	-2.7567	-5.9899
-20.815	-21.804	-21.995	-23.325	-20.418	-22.971	-22.268	-22.136	-23.31	-22.124	-22.924	-22.009	-24.228	-21.214	-21.932	-22.52	-22.178	-21.892	-21.137	-21.808	-21.65	-21.96	-21.692	-20.983	-23.224	-22.08	-21.8	-22.619	-21.81	-23.495	-22.057	-22.1	-21.876	-21.428	-21.734	-21.317	-23.238	-19.74	-21.192	-20.747	-22.863	-21.875	-22.268	-21.729	-22.844	-21.689	-23.799	-21.586	-21.477	-20.792
-0.84569	-0.12035	0.054217	-1.3383	-3.0665	-1.1132	0.46423	-2.8971	-1.583	1.4451	-0.73489	-1.1553	-2.1708	-1.9099	-1.4252	-0.98337	-1.4099	-2.4007	-0.23961	-0.2042	-1.7317	-1.2573	-1.5895	-1.9739	-2.1045	-2.1169	-2.2789	-1.6571	-0.62467	-0.89996	-1.0084	0.15098	-0.61517	-1.6584	-2.1077	-0.98047	-1.2896	-0.71264	-2.3986	-2.0672	-0.95389	0.52724	-0.76259	-0.5478	-2.4728	-2.0113	-2.6779	-2.2534	-0.87697	-0.69798
-11.283	-14.169	-12.5	-12.846	-15.113	-10.528	-13.823	-13.233	-12.139	-12.297	-15.108	-12.81	-12.834	-12.062	-12.774	-13.981	-13.289	-11.352	-13.926	-13.954	-13.338	-11.899	-13.476	-13.363	-14.236	-12.558	-12.005	-12.913	-12.639	-13.525	-12.748	-13.76	-13.251	-12.534	-13.681	-14.688	-13.028	-12.649	-13.174	-12.959	-13.39	-13.45	-11.466	-13.09	-13.571	-13.877	-13.869	-13.28	-14.318	-13.964
-2.6486	-2.9518	-1.7436	-1.3469	-4.0349	-2.9453	-2.6386	-4.0554	-2.2868	-2.0083	-4.9443	-2.3292	-1.9223	-2.5439	-1.8265	-1.825	-2.8588	-3.33	-2.8925	-2.4208	-1.5868	-0.8417	-2.3371	-2.4626	-3.7367	-4.0041	-2.0138	-2.7243	-3.5706	-2.9749	-2.7825	-2.0971	-1.8674	-1.8869	-4.7441	-1.6992	-2.247	-3.8422	-3.4194	-2.0506	-2.7897	-2.5581	-3.4794	-2.8948	-3.4078	-2.3497	-1.4697	-2.8289	-1.6191	-3.1005
0.38021	-1.3408	-1.0303	-0.36039	-0.51008	0.7309	-0.47401	-0.44209	1.0065	-0.7582	-0.36756	-1.186	-0.62516	-0.58102	0.31999	1.3909	0.8554	0.13778	-1.4602	-1.4051	0.75378	-0.4428	-0.41918	0.26339	-0.70418	0.58064	-0.86867	-0.12897	-0.77262	0.18541	-0.04389	0.2504	-0.5976	-0.10115	0.021287	-0.40876	-0.23272	-1.6258	-0.67636	0.6917	-0.96187	1.8516	0.30865	-1.7424	-1.057	1.3493	1.1339	-0.71901	-2.8632	0.074732
7.8208	7.5509	6.3096	5.7932	7.9565	7.7279	6.6882	7.1669	7.9902	5.9224	6.9662	6.6495	7.1743	6.2333	7.5093	7.7714	6.3022	8.8087	5.9063	6.7735	6.4475	5.4814	6.2648	7.8267	5.4039	6.0118	8.2204	6.9003	5.9298	6.2047	6.5123	6.0342	5.6282	7.282	5.5636	7.0377	6.5928	7.0685	7.5863	7.0843	5.7625	5.8143	5.9475	4.474	6.9342	5.2512	5.3979	6.864	6.8379	7.9562
-0.46694	-0.24385	-1.019	-2.1289	-1.0474	-1.7442	1.3668	-1.3098	-1.3623	-0.82322	-0.91938	-0.14248	-0.68301	-2.6155	0.84822	-0.79018	-2.1392	-1.1517	-0.72132	-2.0446	-1.4529	-1.5596	0.03549	-0.7132	-1.547	-1.3533	0.29094	-2.6851	0.3546	-0.9612	-1.7706	-1.0976	-1.1226	-0.42717	-1.1725	0.35121	-0.097343	-0.4456	-0.73348	-2.49	-0.38463	-1.2811	0.10137	-1.5662	-0.1924	-1.4917	-0.47013	-0.26533	-0.7933	-1.4845
-1.0514	-5.4989	-3.4971	-4.8687	-3.245	-3.3177	-3.5974	-2.9713	-3.7993	-1.5943	-2.3581	-2.4242	-4.4219	-4.6792	-2.7965	-3.6708	-2.0942	-2.6515	-4.0379	-2.8219	-2.4581	-3.9201	-4.2105	-3.5782	-3.7372	-3.2844	-3.7094	-3.0295	-3.8095	-4.6072	-3.0276	-2.7551	-3.5621	-2.9173	-2.9543	-2.0291	-2.6844	-3.7261	-3.475	-3.3366	-4.0087	-3.4335	-3.4011	-2.5793	-2.5015	-3.4862	-3.7337	-3.7089	-2.6189	-4.0465
-10.275	-11.774	-10.596	-10.609	-9.5917	-9.1336	-9.847	-11.736	-11.054	-10.716	-10.904	-10.565	-10.262	-12.266	-11.832	-12.155	-9.1175	-10.692	-11.359	-10.336	-9.6152	-10.608	-10.44	-10.514	-10.366	-11.442	-10.076	-11.235	-10.784	-10.286	-11.303	-11.147	-11.436	-9.6063	-12.3	-10.874	-11.677	-10.233	-11.112	-11.32	-11.265	-9.2899	-11.299	-11.276	-12.378	-10.896	-9.8879	-10.647	-11.229	-9.3279
-21.103	-21.689	-22.155	-23.683	-22.725	-22.001	-22.195	-21.186	-22.361	-23.291	-21.739	-21.581	-20.492	-24.456	-21.308	-22.08	-22.697	-23.104	-22.78	-21.769	-22.667	-22.157	-22.051	-22.315	-20.22	-23.521	-21.892	-22.514	-21.791	-22.779	-23.731	-23.109	-21.942	-21.756	-22.641	-22.631	-20.9	-22.203	-24.424	-21.421	-21.071	-22.933	-23.157	-21.029	-22.834	-23.106	-21.796	-23.548	-21.419	-22.014
-0.86721	0.33992	0.99123	-2.1093	-0.12187	0.77007	0.0057173	-1.0508	1.114	0.11241	-0.13548	-0.33871	0.74353	0.38416	-1.3611	1.5206	0.8489	1.3951	1.9965	1.8875	0.4779	-1.0501	1.6857	-2.0251	-0.23085	-0.565	-2.0525	0.033179	-0.81731	-1.3776	-0.60514	0.35188	0.82298	0.2213	0.20595	-0.98626	0.095351	0.10544	2.1786	-0.88114	1.277	1.0005	-0.97708	0.11484	-1.396	1.8995	-0.54013	-0.97395	0.4816	-0.44875
-1.7388	-3.2475	-3.5505	-2.9363	-3.064	-3.1422	-2.3798	-2.7642	-3.2832	-2.3738	-2.7443	-3.2213	-3.3636	-1.4421	-2.4357	-0.89273	-1.9989	-3.356	-0.84355	-3.6059	-1.9484	-2.4161	-3.0015	-4.4948	-2.4631	-1.9231	-3.6112	-2.693	-3.34	-2.5098	-1.4328	-1.793	-3.1731	-1.5384	-2.6796	-1.6814	-2.3729	-3.2972	-2.6095	-3.2006	-1.9311	-3.6919	-2.9482	-2.8153	-3.1714	-2.1489	-1.8528	-3.7954	-3.4166	-2.7261
-13.386	-14.065	-14.231	-14.762	-14.446	-14.208	-12.435	-15.361	-13.235	-14.673	-14.703	-14.452	-14.958	-15.185	-14.682	-14.298	-13.457	-14.679	-14.641	-14.614	-14.248	-13.435	-13.223	-13.99	-14.68	-14.702	-13.984	-14.877	-13.133	-15.476	-15.448	-15.449	-14.851	-15.316	-14.591	-15.636	-15.563	-13.481	-15.069	-14.602	-12.483	-14.269	-14.386	-13.813	-14.396	-12.403	-15.986	-14.751	-14.654	-13.982
3.7914	3.3809	3.6722	4.5877	3.7339	5.2962	4.4605	5.0125	6.1686	5.0127	4.3985	3.1378	4.483	4.9276	6.8635	5.2156	4.8011	4.5364	4.9125	2.9505	4.0127	3.7102	3.6671	5.7553	3.6992	4.7464	4.2833	5.636	5.5623	5.6356	4.7159	4.6255	3.4723	4.675	5.1474	5.6429	4.75	3.5855	3.9845	3.1954	4.7519	4.2988	5.4269	4.8509	4.6675	4.3441	4.5195	3.3913	4.8731	4.1295
1.7884	2.1814	2.4337	2.6552	1.8516	4.468	1.6566	1.4824	3.1656	3.7674	4.0666	3.5545	2.9093	4.8064	1.7311	3.1631	3.4666	1.6922	2.3755	2.3037	1.9456	2.6204	2.8421	4.2016	3.495	1.9286	2.8947	3.7467	2.7012	3.092	2.8139	2.5984	3.0242	0.88305	2.9278	1.4055	3.4635	1.7119	3.0687	4.1319	2.2643	2.6865	4.0746	3.7425	4.887	2.8802	1.7092	3.2077	2.3884	3.991
-5.1179	-5.19	-5.3196	-4.1767	-5.0776	-4.3216	-6.6228	-4.668	-5.035	-3.0739	-4.557	-4.5316	-3.7403	-2.2823	-4.1629	-4.1066	-4.606	-5.5537	-5.7052	-4.3654	-3.9794	-2.8188	-4.4986	-5.2912	-6.097	-4.459	-4.9051	-4.3564	-5.5024	-4.0642	-5.3679	-5.4261	-5.51	-4.0286	-5.1635	-6.1064	-3.5334	-4.2071	-4.2424	-4.5953	-5.29	-3.5818	-4.5643	-5.7347	-6.6908	-4.3061	-4.1839	-3.5159	-4.1362	-4.6151
1.8372	0.63461	2.513	2.5635	2.7264	2.8573	1.1083	0.41208	1.0578	1.5705	1.2346	3.0474	2.0852	2.2594	1.1634	2.6197	2.0318	2.5806	1.1007	1.9039	1.6843	3.3425	1.6748	2.3811	2.2792	2.7581	0.24877	0.94372	0.68737	1.9069	1.0178	1.2831	2.0981	0.30065	2.2158	3.3086	1.051	0.22018	2.2647	-0.1315	3.6243	2.857	1.9787	1.8598	2.2936	2.1075	2.238	0.33402	0.97562	0.66015
-14.261	-13.827	-14.088	-15.892	-15.852	-15.122	-14.483	-13.923	-16.126	-15.545	-15.148	-13.853	-14.757	-13.462	-15.428	-13.828	-14.65	-15.612	-14.674	-14.409	-14.68	-14.323	-14.591	-14.851	-14.273	-14.217	-15.316	-16.134	-16.072	-13.954	-14.603	-14.739	-15.164	-12.938	-13.295	-15.886	-15.047	-14.248	-14.842	-15.553	-15.265	-15.853	-15.479	-15.231	-14.568	-14.773	-14.19	-15.51	-15.685	-13.155
-5.6594	-4.4748	-5.6346	-6.1025	-6.1407	-5.775	-6.2714	-5.0163	-6.6636	-6.4657	-5.1724	-5.983	-5.8107	-6.2701	-4.6994	-6.3028	-6.212	-4.9654	-6.2661	-5.4329	-6.5214	-4.4413	-5.9509	-6.8781	-5.802	-6.8227	-6.7837	-6.8337	-4.832	-4.4001	-6.2274	-6.5964	-4.1156	-6.023	-4.5403	-4.8547	-4.5735	-5.8603	-5.4353	-5.7444	-6.1585	-5.7914	-5.9196	-5.8572	-5.7514	-6.021	-5.4533	-6.7647	-6.2849	-6.3142
-3.9977	-2.2441	-4.8295	-4.0505	-4.2039	-3.4269	-3.6451	-3.6548	-3.4263	-4.2265	-2.7381	-2.5249	-3.4886	-4.6689	-3.0949	-3.3331	-4.2147	-4.115	-4.3049	-4.5815	-2.4965	-2.9482	-3.1858	-4.1721	-3.2846	-3.1464	-3.3484	-3.87	-4.4567	-3.1207	-4.5847	-4.161	-2.6609	-3.1951	-4.8834	-3.2383	-2.8041	-4.8442	-2.9065	-2.6313	-4.4981	-3.6371	-4.1393	-1.1639	-1.6836	-3.0052	-3.8311	-2.8164	-3.4165	-3.3497
-14.438	-14.707	-14.017	-16.392	-14.783	-14.019	-13.908	-14.427	-15.506	-14.828	-14.404	-14.562	-14.726	-16.083	-13.258	-14.427	-15.951	-13.741	-14.114	-13.967	-13.569	-16.434	-15.527	-14.777	-15.395	-15.337	-15.157	-14.851	-14.24	-14.666	-15.394	-14.844	-14.027	-14.809	-15.243	-14.353	-13.704	-13.517	-14.597	-13.186	-14.739	-16.22	-15.426	-14.892	-14.897	-13.503	-15.164	-15.973	-14.103	-15.006
8.1486	7.4783	7.845	8.5274	8.0107	7.1279	9.3168	7.2619	8.7842	7.4147	7.2811	9.6157	8.4342	9.0289	8.5402	7.886	7.6333	8.6948	8.7274	7.3275	7.0479	7.8624	8.1194	8.263	9.2175	8.6265	6.1226	7.5465	8.9091	7.6988	6.0685	7.5447	8.5077	7.4834	6.3509	7.7928	7.4417	9.4303	9.0607	7.0034	8.0302	8.4506	7.9562	7.7894	8.324	7.6123	7.3779	8.0642	8.2289	7.477
-10.978	-10.172	-10.751	-10.185	-12.251	-11.147	-11.469	-10.806	-10.625	-10.482	-10.374	-11.2	-10.607	-11.135	-11.959	-9.8108	-10.629	-9.5021	-10.61	-10.978	-10.992	-12.42	-11.788	-9.4576	-9.5745	-9.9685	-10.412	-10.573	-10.853	-10.254	-10.877	-10.579	-9.8341	-9.1441	-10.393	-11.652	-9.9518	-9.5798	-10.843	-10.962	-11.646	-11.254	-9.7499	-9.6978	-12.113	-11.123	-11.884	-12.051	-10.29	-11.082
-5.9166	-5.9671	-6.7405	-6.0154	-6.6796	-7.2145	-5.1423	-7.5085	-6.6976	-6.8839	-6.361	-6.2921	-6.8069	-6.4821	-6.7217	-4.8479	-6.2231	-5.6049	-7.4383	-6.3713	-7.7562	-7.2593	-6.7397	-7.0498	-6.9081	-6.6551	-5.1078	-7.1099	-5.173	-6.2989	-5.9428	-6.2992	-7.6653	-7.2443	-7.6246	-7.5755	-7.158	-6.8513	-5.4944	-6.2964	-6.6437	-6.1103	-5.2771	-6.7382	-8.6071	-6.1351	-6.2121	-5.4325	-6.0677	-6.0276
-12.42	-13.58	-11.813	-13.892	-13.867	-12.528	-14.064	-14.405	-12.004	-13.598	-12.452	-13.724	-13.472	-14.906	-14.05	-13.659	-12.853	-14.029	-12.376	-12.409	-13.848	-12.672	-13.219	-14.222	-14.081	-14.081	-12.28	-12.195	-14.19	-12.579	-11.58	-13.757	-14.155	-12.931	-13.184	-13.127	-13.421	-13.649	-13.698	-12.668	-13.488	-11.3	-11.955	-12.037	-13.223	-12.741	-12.439	-14.45	-12.405	-13.056
-11.432	-12.446	-12.105	-11.086	-10.861	-12.273	-11.09	-9.8362	-10.491	-13.257	-9.9242	-10.808	-11.556	-10.611	-11.328	-11.933	-12.199	-13.346	-11.404	-13.07	-11.48	-10.731	-11.72	-10.799	-13.099	-11.364	-11.669	-10.31	-11.644	-10.662	-11.955	-13.47	-11.807	-10.943	-12.618	-11.219	-11.576	-11.959	-12.026	-11.421	-12.223	-11.292	-13.61	-11.153	-10.163	-10.3	-11.288	-11.832	-11.54	-10.548
-7.1626	-6.6161	-5.1528	-6.5338	-4.2135	-5.7664	-4.7336	-5.4485	-5.3815	-4.5316	-5.5196	-6.03	-4.4616	-3.5731	-3.9923	-6.3532	-4.8669	-5.7627	-5.9534	-5.6689	-6.9745	-6.2481	-5.0768	-5.1011	-6.6037	-5.1717	-6.8427	-5.179	-5.6822	-7.1148	-5.7691	-5.9622	-6.236	-5.6777	-7.4001	-5.949	-4.4615	-6.1776	-5.4754	-5.6721	-6.5463	-6.7434	-6.5709	-5.5652	-5.7976	-5.2775	-5.8209	-6.6462	-4.812	-5.3351
6.2438	6.4725	6.3877	8.3499	6.2579	6.8081	7.0127	7.591	6.2509	6.9127	6.4945	6.093	5.8592	6.1943	7.2428	4.1955	5.9268	6.2502	6.8905	5.5896	7.2155	8.6415	7.0873	6.1096	7.2346	6.005	7.0982	7.7868	6.7545	6.748	7.7672	7.1272	6.1525	6.5313	7.4651	7.0558	7.0463	6.7015	6.5732	7.1287	5.3061	6.8985	8.3262	7.3089	6.1876	7.018	8.2445	6.8075	8.4078	7.3121
-6.0893	-5.2465	-5.35	-5.0861	-6.5564	-4.411	-6.3885	-4.5549	-5.1535	-3.7649	-6.9593	-7.1228	-5.6643	-4.2064	-6.3844	-4.9746	-6.005	-5.3074	-5.9057	-4.5837	-5.395	-4.5577	-4.8519	-6.2468	-3.684	-5.435	-5.3416	-3.7811	-6.1681	-6.0844	-5.7928	-6.1972	-6.5121	-6.8566	-5.1335	-6.07	-3.8745	-4.3135	-7.1103	-5.8587	-3.5338	-7.0513	-6.6874	-6.542	-5.6145	-6.7984	-4.3833	-4.9833	-5.5016	-6.515
-4.5034	-2.6177	-3.5308	-4.3063	-2.3147	-2.13	-3.7245	-3.311	-1.7087	-3.7229	-3.7206	-3.1935	-3.3553	-4.2765	-4.1629	-3.1192	-3.6789	-4.2616	-2.9303	-4.3883	-2.3953	-4.0717	-2.5692	-3.7232	-2.4259	-4.9891	-3.3887	-2.7702	-2.5202	-2.8244	-3.8205	-3.8704	-3.9494	-1.7833	-2.8948	-2.7224	-4.2125	-4.574	-3.4245	-3.8549	-3.1895	-2.1314	-4.6595	-1.2591	-5.6206	-3.134	-5.127	-2.0515	-1.8612	-4.1216
0.63734	-0.44745	-0.61478	1.0618	-0.0084574	0.17077	-0.12705	-1.0526	1.5867	-0.48904	-1.3219	1.2783	-0.59456	-0.047036	-0.087696	0.94959	1.7541	0.78462	-1.0506	-1.1495	-0.59064	-1.4348	0.59	0.072355	-0.0022817	-1.8257	-2.5046	-1.0106	-0.41751	-0.73717	0.036453	-0.87428	-0.39048	0.34366	1.071	0.33225	-1.5895	-0.0089008	0.7583	1.368	0.85208	-1.0867	-0.47745	-1.817	-0.15192	-1.0078	-0.16889	-0.9017	-0.58796	-0.1534
-0.03264	-0.45872	0.89558	-0.16608	-1.9191	-2.3424	0.1315	-0.88268	-1.3199	-0.25788	-0.59548	-0.019189	0.43944	0.38773	-1.1351	-1.333	-0.63174	0.16755	-1.3413	1.3711	-0.71472	0.32225	0.92193	-0.21479	-0.038321	-0.70359	0.49386	-0.5185	-0.29172	-1.2333	0.8241	-0.81425	-0.59356	0.11814	-0.82709	0.25222	-0.68166	-0.68861	0.00096407	0.015931	-0.14378	1.0304	-0.44163	-1.0433	0.99575	-1.9267	-0.23602	-2.129	-0.18944	-1.3572
0.13718	-0.30681	-0.9054	0.29364	0.53036	-0.31174	0.67191	0.70488	-0.1072	-2.5302	-0.2535	-0.40302	-1.5184	1.6314	-0.48229	1.0305	0.19251	1.1688	-0.96323	0.20864	-1.2155	-2.2382	1.2505	-2.1206	0.94598	-1.2582	-0.89114	-0.29592	0.34241	-1.6358	0.9315	-1.4448	-0.3665	0.98081	-0.28002	-1.075	0.22075	0.48785	-2.9923	-0.84176	-1.6624	-0.38369	0.13273	0.043283	-0.53355	0.59976	0.22593	-0.30325	0.56152	-1.7577
-8.0132	-6.0754	-7.2707	-5.2301	-6.5531	-6.0688	-7.3638	-5.7089	-6.4342	-6.8047	-6.554	-7.2496	-5.6398	-5.7326	-5.4187	-6.5353	-6.0986	-6.1308	-6.1773	-7.1906	-6.0682	-5.9083	-5.8778	-8.4612	-3.8444	-5.516	-5.1922	-5.9374	-8.1978	-6.2632	-6.5546	-4.9289	-5.5908	-6.2561	-6.8911	-4.9399	-5.4544	-6.506	-6.4616	-6.8079	-5.7903	-7.5938	-6.1278	-5.7479	-7.3035	-5.7784	-6.897	-6.9793	-6.3164	-5.5058
-9.4813	-9.4731	-9.6168	-10.922	-10.095	-8.0685	-9.3452	-9.3785	-9.3061	-8.6366	-10.367	-10.015	-8.665	-9.041	-8.8284	-9.9429	-8.6222	-8.3399	-9.8331	-8.5364	-9.7258	-8.2216	-7.8354	-8.4138	-9.5236	-9.0993	-10.458	-8.954	-7.7541	-8.1658	-9.2953	-8.4825	-7.8132	-8.5466	-7.9757	-9.7219	-10.122	-9.1113	-8.7703	-8.018	-8.7651	-10.282	-8.3444	-9.1028	-7.7181	-8.4188	-7.9305	-8.8607	-9.4284	-10.058
-1.482	1.0345	0.58992	-1.2792	0.19485	-1.5898	-0.83902	-0.8492	-2.4196	-1.1813	-0.85429	-0.53016	-0.67105	-0.71255	-1.762	-2.8571	-0.43909	-0.18147	-0.0077784	-1.8658	-0.66118	0.84764	-1.1438	-1.7464	-1.2864	-1.6234	0.28234	0.56861	0.10887	-0.79506	-1.0345	-1.3788	-0.79775	-2.7874	-0.77577	-1.495	-0.82937	-1.2334	0.52172	-1.9783	-1.9887	0.74351	-0.69794	0.37827	-1.9812	-1.4853	-1.332	-3.7545	-1.7763	-0.022249
-12.252	-14.748	-13.106	-12.754	-10.979	-12.177	-13.501	-11.724	-12.653	-11.437	-11.403	-13.341	-12.337	-13.434	-11.847	-11.416	-12.673	-12.759	-12.829	-13.131	-13.357	-13.049	-11.727	-12.792	-14.333	-12.548	-12.131	-13.647	-13.298	-11.76	-12.099	-14.159	-11.9	-11.887	-12.865	-13.684	-12.224	-12.1	-12.735	-12.421	-13.098	-14.172	-12.736	-12.934	-13.048	-12.561	-11.861	-14.968	-12.565	-12.076
6.415	3.5314	4.3428	3.4326	5.3269	4.4863	5.4151	5.5698	5.7888	4.3152	5.3841	4.5572	5.2131	4.8617	5.3426	4.8613	5.5424	3.2429	4.2104	5.2211	4.2459	5.3263	5.6559	5.8607	3.7274	5.6044	3.0456	4.9597	4.7431	3.4146	3.9601	4.425	5.7285	5.4776	5.3061	3.8818	4.5033	2.544	5.4833	4.5139	4.2475	5.8801	4.3847	5.9222	4.2539	4.522	6.6708	5.4891	3.9038	4.7687
2.5773	2.8629	1.9535	1.8994	1.6733	0.64057	2.6133	1.3117	1.0188	2.1696	3.8057	1.1037	-0.20996	1.9371	1.8549	1.358	0.63424	0.28758	-0.23231	1.3876	2.0925	3.1862	1.8727	2.0794	2.8842	-1.0427	1.221	2.5409	1.4212	2.2418	1.6186	0.96315	0.98149	2.5439	2.6501	1.9688	1.1149	0.83998	2.0718	2.4641	0.78919	2.6252	0.23192	1.0215	2.8248	1.9177	1.7527	1.4896	2.619	1.761
-9.2123	-10.524	-9.9136	-9.8937	-9.5322	-9.062	-8.5186	-8.8311	-9.0142	-8.9035	-8.6613	-10.235	-9.4879	-8.2954	-9.6199	-8.3737	-8.9143	-10.209	-8.1683	-9.6958	-8.6688	-8.4198	-10.509	-9.1887	-8.4575	-8.843	-9.0951	-8.2975	-8.8573	-11.33	-10.146	-10.878	-9.366	-10.374	-9.849	-10.238	-10.095	-8.4566	-10.44	-8.9883	-10.413	-7.7784	-10.029	-10.449	-10.014	-7.6896	-9.8724	-9.3079	-8.0398	-9.5752
-13.729	-13.085	-11.473	-12.43	-11.714	-12.832	-12.803	-12.567	-12.474	-13.451	-14.726	-13.224	-12.292	-14.352	-12.306	-14.009	-13.004	-12.308	-13.007	-13.27	-13.892	-12.827	-12.745	-13.465	-12.927	-14.764	-13.407	-12.911	-14.683	-13.777	-12.812	-11.888	-14.304	-14.407	-12.581	-12.071	-13.23	-13.655	-13.435	-12.875	-13.884	-12.92	-12.158	-15.056	-12.98	-11.995	-13.768	-14.235	-11.813	-12.489
-4.1972	-4.0547	-2.9367	-4.323	-4.3079	-4.8527	-4.0144	-4.6109	-4.629	-5.2984	-3.8765	-3.5769	-3.9999	-4.8103	-4.6887	-5.1049	-4.0382	-6.4067	-4.7208	-3.3313	-3.6807	-5.2759	-5.1637	-5.2595	-5.2318	-5.0041	-3.2389	-3.911	-4.7233	-4.0445	-4.2959	-6.0425	-3.7748	-4.3704	-4.2101	-5.564	-4.4787	-3.5831	-3.9479	-3.9205	-4.9756	-4.4844	-5.6928	-5.4643	-4.4761	-3.2045	-4.0446	-4.2134	-3.064	-6.5582
8.9786	8.997	8.2181	9.3043	9.0813	6.6293	8.4186	9.207	9.0388	8.0579	8.8018	8.5257	7.763	7.8745	8.2417	9.235	8.2793	7.6446	11.313	9.4475	9.3879	6.3641	8.8839	8.1267	6.6415	8.6421	8.5621	9.1396	8.1143	7.3411	9.7556	8.9229	9.5278	7.9562	8.322	8.8921	9.5451	10.356	7.4657	8.2105	8.4772	9.9044	7.9834	8.3399	7.7162	7.8244	9.4663	7.4305	7.3124	8.967
5.1453	4.0158	5.085	4.6173	5.041	4.703	4.5398	3.8743	4.3673	4.1552	4.5645	4.1594	4.7632	5.8859	7.1957	4.5101	6.0877	4.7906	5.0006	6.0218	5.2952	5.7357	4.9549	5.0385	4.7702	5.5423	5.9616	3.2858	5.3459	4.9936	6.1995	3.636	4.3549	3.2527	4.5952	5.7938	4.7533	4.0532	4.8145	3.5566	4.62	5.6976	5.2067	3.2043	4.667	3.6687	6.2709	5.0139	4.849	5.21
9.3897	9.4043	9.8857	9.9913	9.6973	10.545	9.8067	8.9483	8.352	7.8923	11.418	9.6461	10.121	9.3705	8.4391	9.3843	10.189	9.3382	9.153	9.7816	11.749	9.2069	10.665	9.4275	10.356	9.4502	9.3956	8.6881	9.9012	10.423	10.393	10.693	9.7029	10.205	10.499	9.6058	8.9941	10.5	9.6595	10.669	8.8537	9.9945	9.4699	10.588	9.922	10.655	7.7809	10.566	9.5989	11.074
-11.744	-10.474	-10.717	-13.614	-9.333	-10.181	-10.496	-12.608	-12.489	-10.304	-10.275	-10.86	-11.886	-9.9234	-10.415	-11.215	-11.222	-11.061	-10.437	-12.202	-10.054	-9.7479	-10.151	-9.693	-11.116	-10.293	-10.762	-10.9	-11.568	-11.688	-11.908	-11.015	-11.052	-11.07	-9.5165	-10.264	-9.1646	-9.8475	-10.871	-9.7721	-10.35	-12.286	-11.379	-11.451	-9.7622	-9.5152	-10.351	-11.27	-10.992	-10.819
-2.9366	-2.0403	-1.352	-1.6418	-2.3289	-2.3858	-2.0449	-1.6962	-2.1891	-2.5758	-2.194	-2.3021	-4.6881	-1.3269	-1.4989	-1.7464	-2.6485	-1.524	-1.5668	-1.1905	-0.90786	-0.37771	-2.1478	-2.3367	-1.7986	-1.6471	-0.68615	-2.0115	0.33682	-1.409	-2.5656	-0.76388	-0.66803	-2.3735	-0.54331	-1.4785	-0.57701	-0.08231	-0.85692	-1.4816	-0.6212	-1.7576	-1.8691	-1.2883	-1.6745	0.89121	-1.7386	-2.0187	-1.5522	-0.028727
-5.8781	-5.0979	-7.37	-7.0357	-4.097	-6.7843	-3.3041	-6.9783	-5.1208	-5.0097	-5.0977	-6.3035	-5.149	-6.0331	-4.7704	-4.0437	-5.9204	-5.1662	-4.0823	-5.6463	-5.7876	-5.8063	-4.8209	-5.8779	-5.7894	-6.5444	-6.835	-6.4961	-4.3845	-5.0372	-3.8394	-6.7346	-5.6614	-4.9123	-7.5989	-5.2974	-4.3286	-5.4199	-6.0399	-5.3987	-4.9567	-5.4621	-5.3337	-5.9751	-6.9146	-5.6113	-8.0317	-6.6981	-6.2045	-4.7893
-4.644	-4.6004	-4.6775	-3.3626	-4.246	-4.0019	-2.7141	-2.5256	-4.2184	-3.669	-4.2893	-2.9445	-3.0405	-2.608	-3.7708	-2.8847	-3.1376	-3.8085	-4.2346	-3.2179	-5.8536	-4.7522	-2.5358	-3.8588	-4.1227	-5.2102	-4.266	-2.7051	-4.4479	-4.6492	-4.0998	-2.6291	-2.3683	-2.891	-3.8355	-3.9119	-3.0809	-5.0419	-4.2762	-3.7063	-3.0297	-3.2926	-3.7098	-5.3941	-5.6062	-3.1678	-2.982	-5.1449	-3.0601	-3.222
-6.0274	-5.1307	-6.0316	-6.3132	-4.9071	-5.5341	-6.9607	-7.0204	-6.6038	-4.2529	-5.5209	-6.1795	-6.0138	-6.8607	-4.0523	-5.5852	-4.8718	-5.0208	-7.6643	-5.1264	-6.8069	-5.9692	-5.0071	-5.7672	-4.6691	-4.4581	-5.2842	-5.7001	-6.2382	-5.755	-3.0127	-4.7719	-5.8296	-5.3649	-5.3531	-5.6914	-5.4045	-5.5551	-6.0418	-4.1984	-5.8114	-5.089	-7.0197	-6.4372	-4.8562	-5.9938	-5.2275	-5.0723	-4.4277	-4.1341
8.9434	7.8221	7.4761	8.1554	6.8672	9.0615	6.804	9.8104	6.8862	7.1819	8.6704	7.1729	7.39	8.5063	8.9825	9.1521	7.5517	7.98	8.2889	7.5558	8.2451	9.0452	8.4289	6.9713	7.4153	7.8167	8.8165	8.0909	9.1	8.1378	7.0729	7.7305	8.1551	7.4418	8.8894	7.2507	8.4853	7.3598	8.4941	8.8393	7.4929	8.3499	6.9668	7.8658	7.3133	7.9329	7.6502	7.3613	7.3464	9.2098
9.2007	9.7348	11.189	10.922	9.7832	10.398	10.537	9.4574	10.089	10.147	10.112	9.3666	9.1695	10.762	9.1264	9.2547	10.601	10.167	8.148	10.071	9.2169	11.361	9.1022	10.102	8.72	9.4969	9.9088	10.016	8.8297	10.848	9.3136	9.8509	9.5958	8.9358	10.255	9.3023	12.652	10.132	10.347	10.248	8.146	9.236	10.76	10.533	9.3427	10.423	8.0024	9.2019	9.2076	9.6232
-5.9324	-3.3073	-4.6186	-5.9685	-2.9039	-4.5281	-3.4546	-4.318	-5.542	-5.3641	-5.241	-5.9615	-3.5907	-4.631	-3.5885	-6.1464	-4.3908	-5.1796	-5.1896	-5.6089	-4.4488	-5.5017	-5.3698	-3.776	-6.3824	-5.6659	-3.7523	-3.462	-4.6357	-5.1613	-5.3487	-6.0973	-3.231	-5.2647	-5.0169	-4.4077	-3.4505	-4.7078	-4.8678	-5.7091	-4.9522	-3.6372	-6.2162	-4.2235	-5.8199	-4.6841	-5.8924	-5.3876	-4.0398	-4.8546
-13.197	-10.558	-11.878	-14.104	-9.6316	-11.202	-12.029	-12.455	-10.535	-11.015	-12.45	-11.321	-13.187	-10.487	-10.556	-11.294	-12.162	-10.306	-10.229	-12.519	-11.614	-11.274	-11.275	-12.262	-10.341	-12.837	-12.149	-11.417	-11.076	-11.818	-11.716	-12.059	-12.618	-11.213	-11.12	-11.101	-8.6364	-10.845	-12.21	-10.849	-12.636	-10.118	-9.7892	-12.274	-10.269	-11.61	-11.978	-10.999	-11.782	-10.663
2.6526	1.8817	1.4612	1.2576	0.64451	0.35249	0.48371	1.368	2.4849	2.1446	2.3135	2.8913	2.5184	1.4098	0.96816	2.5467	0.33526	1.4774	1.1914	0.49387	1.1868	2.2479	1.3917	2.5996	1.752	2.1661	0.87389	1.8401	1.9359	1.8118	1.7627	1.5693	1.4917	0.56698	2.5865	1.0108	0.79597	1.028	1.2232	1.7742	2.1593	2.9983	2.3283	2.2559	1.3503	1.0151	1.5312	2.196	1.1682	0.94764
-12.042	-12.709	-11.068	-12.99	-11.033	-11.924	-11.567	-12.454	-12.874	-10.953	-13.244	-13.66	-11.425	-11.547	-12.323	-12.134	-11.602	-10.413	-11.028	-11.002	-12.108	-11.996	-11.104	-13.503	-11.307	-10.726	-13.539	-9.7631	-11.865	-13.514	-11.285	-10.689	-11.883	-11.225	-11.929	-11.638	-11.435	-11.596	-12.756	-9.9211	-10.766	-12.636	-11.154	-10.757	-13.149	-11.485	-10.831	-11.999	-12.318	-11.134
-0.60065	-2.4788	-2.5328	-2.655	-2.9246	-0.34746	-2.7919	-2.5671	-1.4105	-1.3921	-1.0177	-3.1241	-0.97613	-2.5545	-2.3836	-2.8222	-1.4252	-0.92496	-2.0832	-2.6083	-2.2052	-1.0502	-1.8761	-0.73822	-2.0809	-0.28408	-3.0124	-1.6205	-0.60935	-1.304	-2.2433	-2.3891	0.45261	-1.7166	-2.3287	-0.2986	-2.6698	-0.11664	-2.1218	-0.66646	-2.4221	-1.9659	-3.1514	-1.1576	0.0060052	-2.9614	-0.74579	-2.527	-1.388	-2.8012
-1.8479	-4.9126	-5.0344	-4.3786	-5.1999	-4.6005	-3.5441	-3.7499	-4.6118	-4.3573	-3.422	-3.9411	-4.1164	-4.362	-5.1289	-3.7078	-3.4331	-4.2873	-3.4409	-5.6312	-3.7831	-4.891	-3.7614	-3.7728	-3.4605	-4.8596	-4.7938	-5.4612	-4.0257	-4.034	-5.2721	-2.9272	-5.5193	-5.2603	-5.153	-1.522	-6.0015	-5.6686	-2.4645	-4.412	-3.1205	-3.5076	-5.4233	-4.2838	-5.1833	-5.1018	-5.2822	-3.5324	-4.8972	-4.0017
-14.714	-14.124	-12.923	-14.692	-16.408	-16.363	-15.005	-15.431	-15.264	-13.249	-14.484	-16.17	-14.685	-15.316	-13.414	-15.389	-14.899	-15.2	-15.357	-15.199	-14.479	-14.138	-14.594	-14.301	-13.568	-13.512	-14.584	-15.316	-12.56	-15.537	-15.154	-12.823	-15.225	-14.184	-13.794	-14.123	-14.927	-15.987	-15.81	-13.672	-13.914	-14.118	-14.842	-14.317	-14.758	-15.055	-13.303	-14.892	-14.824	-13.903
-2.1098	-1.857	-1.4258	-1.2881	-3.1479	-1.9139	-1.3849	-4.9509	-3.1471	-2.9643	-1.4282	-4.1368	-3.5343	-2.0539	-2.6739	-4.2031	-3.6704	-1.2199	-3.5811	-1.3881	-2.3242	-1.3969	-2.0066	-4.2052	-4.2867	-2.5781	-1.3973	-2.4362	-2.3027	-3.0417	-3.2202	-3.2472	-3.7461	-2.6208	-2.373	-3.7742	-1.0992	-3.1644	-2.277	-2.507	-2.1394	-4.3964	-2.1919	-2.2742	-2.564	-2.6607	-3.5994	-0.81109	-1.1809	-2.8867
-2.4061	-0.56394	-1.0793	-0.76989	-0.8981	0.074467	-0.095199	-1.9002	-1.7246	-0.97136	-2.4586	0.68896	-1.0266	-0.54628	-2.3663	-0.86195	-1.3472	-1.4349	-2.5208	-2.1663	-0.54636	-1.6338	-0.84663	-1.4811	-0.90301	0.43002	-2.4585	-1.7681	-2.0984	-1.8536	-0.96331	-1.3132	-0.55411	-0.97438	-1.8925	-2.501	-1.228	-1.1714	-2.6978	-0.39338	0.63059	-1.0501	-1.5005	-0.77456	-1.8433	-2.0111	-1.6841	0.22224	-0.10409	-0.92806
3.1091	1.4139	2.1308	1.5111	1.8091	0.7683	2.1807	1.0117	3.7412	3.234	1.5945	1.2289	2.2576	2.015	2.1321	1.8166	3.202	1.7912	1.5041	3.1433	1.6915	2.3947	3.804	2.502	2.0148	2.4362	2.5635	1.8442	2.186	1.3484	1.9755	0.25167	2.4417	0.32372	1.0553	1.5117	3.0738	1.2284	1.5645	2.9968	1.2607	0.47057	1.6191	2.827	3.7937	2.2759	0.025575	1.4283	3.0208	1.5257
-4.9845	-6.594	-5.9971	-6.1434	-5.2762	-5.4355	-5.999	-5.9566	-7.0219	-6.7467	-8.0546	-5.8323	-5.4005	-3.8094	-6.7344	-6.4702	-5.8344	-4.2863	-5.7692	-4.9227	-6.7271	-5.6805	-4.5926	-5.8564	-6.3594	-5.2059	-6.3037	-4.6529	-5.2031	-5.9426	-6.0286	-4.7343	-5.3017	-7.1046	-7.5422	-6.0544	-5.7687	-6.375	-5.471	-5.1895	-6.3481	-6.8454	-6.1632	-5.3613	-5.4547	-4.7518	-5.971	-5.1356	-4.7545	-4.3252
-3.5359	-4.5875	-4.0381	-4.5411	-4.261	-3.8714	-3.4168	-3.8549	-3.477	-3.1721	-3.4536	-4.7958	-3.1748	-5.0059	-2.2487	-2.717	-3.9429	-4.4053	-3.9454	-2.4434	-5.388	-5.0316	-2.957	-2.7784	-5.5967	-2.9316	-4.2855	-3.2317	-2.6712	-5.1529	-4.1022	-4.7963	-3.7787	-3.3286	-3.1295	-3.8843	-2.8524	-3.5634	-3.4983	-3.1954	-2.6984	-3.4328	-4.9737	-4.9842	-3.1201	-2.7288	-3.4622	-4.0058	-5.6424	-7.2039
4.169	5.4441	5.3288	4.4928	5.1853	6.0794	5.5507	3.7649	4.5903	4.9583	5.6259	5.0688	3.991	4.709	6.454	5.1912	3.778	4.1563	5.6462	6.2492	4.7675	4.8033	5.9625	4.1648	3.1361	6.2142	4.9435	5.0184	6.5846	3.6511	5.1428	6.0947	4.314	6.9638	5.6594	5.5581	4.5741	5.9034	4.3716	4.3525	4.3838	4.9415	5.3896	6.4833	6.1784	4.9063	5.7133	5.0329	6.3964	4.935
-12.011	-11.225	-10.604	-9.9895	-10.859	-10.047	-11.26	-11.818	-12.058	-11.04	-12.132	-10.623	-11.762	-10.558	-12.748	-10.536	-11.642	-10.462	-11.671	-12.645	-13.956	-10.052	-12.736	-10.655	-11.969	-9.9187	-12.557	-10.232	-11.188	-12.544	-10.355	-10.561	-10.944	-11.908	-10.29	-10.607	-11.103	-11.503	-9.2534	-10.477	-12.018	-10.931	-12.696	-11.546	-11.402	-10.738	-10.816	-11.172	-11.808	-12.271
-0.13418	-1.5319	0.082395	-0.6774	-0.186	-1.4033	-1.5115	-1.2671	-0.73571	-0.31445	0.51845	1.5408	0.24244	1.0357	-0.39581	1.3175	-0.22435	-1.4564	-0.24494	0.057959	-0.22543	-0.73542	-0.14163	1.1893	-0.60257	-1.6055	-0.88569	-1.3732	-1.8253	1.427	-0.76544	0.096894	-1.551	0.30526	-0.49673	-1.7395	-1.0631	-1.3255	-2.3415	0.39009	-0.067984	0.15531	1.1937	-1.5011	-1.111	0.57931	-0.60525	-0.14847	-1.9002	-1.3873
-2.0993	-4.0297	-2.2748	-3.1458	-2.4346	-1.7262	-2.6473	-3.6991	-2.524	-3.9027	-3.3865	-2.7357	-4.5175	-3.5003	-3.5817	-3.1433	-3.0337	-3.325	-3.2606	-2.9528	-3.3142	-1.9022	-2.0388	-4.5554	-3.1775	-2.6538	-1.8781	-4.3211	-2.8165	-3.8872	-2.6476	-4.9403	-2.4605	-4.3087	-4.7895	-4.3482	-3.4164	-1.3162	-4.4809	-4.3752	-1.6327	-1.2141	-5.0152	-3.4845	-2.9373	-4.2311	-3.4958	-2.4733	-3.9052	-4.1352
-1.2808	0.011128	0.8944	0.76333	-1.8729	0.1506	-2.2405	-0.062537	0.016498	1.1834	-0.0035239	-0.14668	1.1086	-1.1962	-0.22453	-0.38563	-0.025512	-1.2325	0.44761	-1.2486	-0.46714	-1.5849	-1.3025	0.93063	-0.93091	0.022981	-0.12306	0.66909	0.67587	1.5115	-1.3942	-0.78802	0.71088	-0.43039	-0.26716	0.18677	-0.60189	1.1181	-0.17283	0.5223	0.090312	-0.29089	1.2063	-0.64056	-0.40532	-1.3839	-1.2464	2.3509	0.85568	0.93368
7.4151	7.9737	9.2023	9.2565	9.1113	7.5871	8.2393	9.1957	9.6331	8.4791	8.0544	7.6642	8.1565	9.0851	8.7958	9.1745	7.6181	9.2514	7.3144	8.7244	9.2188	8.2153	9.7784	9.1938	9.4649	9.0124	8.6655	8.134	7.8681	10.885	8.0632	8.5459	8.2577	9.5877	9.5498	8.1589	7.6394	9.1951	9.0496	9.2076	9.8162	8.0545	8.6464	8.2454	8.111	8.4497	8.0901	9.399	7.6742	8.7843
-0.74776	-0.85434	0.18799	0.24714	0.93044	-1.3592	-0.61578	-2.4911	-0.54294	-0.57707	-0.93594	-1.0141	-0.82002	0.79364	-1.1653	-0.32734	-1.6667	-1.6004	-1.5032	1.1127	-1.6691	-1.1241	-2.0562	-0.93807	-1.1363	-0.063148	-1.0855	-2.2466	0.66328	-0.72464	-1.8355	0.18746	-0.77969	0.049555	-0.63733	-1.0474	-0.47399	-1.2815	-1.0465	-0.42653	-0.7749	0.5287	-1.4451	-1.2702	-1.1822	0.18653	-1.0542	-2.7741	0.44928	-0.70796
-21.564	-24.227	-21.553	-22.475	-22.939	-22.098	-21.858	-22.385	-23.869	-23.275	-21.556	-21.392	-22.569	-21.922	-21.626	-21.623	-21.938	-23.828	-22.474	-21.469	-21.549	-23.089	-22.949	-22.135	-21.663	-23.262	-22.633	-21.905	-22.174	-22.308	-22.538	-21.717	-24.471	-22.143	-20.992	-23.513	-23.985	-22.173	-22.422	-21.372	-22.378	-21.019	-22.587	-22.166	-20.459	-22.603	-21.54	-22.45	-21.981	-21.384
-0.88098	-0.31145	-0.77599	-0.83487	0.29966	-0.91555	1.9383	-0.17079	0.30175	-1.0208	-1.3279	0.0049856	0.27405	-1.5693	-0.11735	1.6716	0.3071	0.84264	-0.35267	0.91543	-0.17395	-0.067312	0.38057	1.9232	-1.5383	0.67675	1.1831	-0.027303	-0.99335	-0.99305	1.3534	0.28284	-0.99244	0.31359	0.45079	2.0457	-0.061508	0.43692	0.99264	-1.4971	-1.0761	-0.45371	1.3115	1.1004	-0.25569	-0.028396	-0.1678	1.0384	0.7133	-0.70958
-10.845	-11.664	-10.902	-10.571	-11.976	-11.427	-12.19	-11.432	-11.861	-11.299	-10.558	-12.135	-11.553	-11.401	-11.979	-11.545	-11.503	-9.0366	-11.958	-10.948	-10.425	-12.039	-11.212	-11.962	-10.76	-11.11	-13.048	-13	-11.277	-11.408	-11.91	-10.524	-12.705	-12.681	-11.003	-11.52	-11.344	-11.545	-12.134	-11.125	-13.137	-11.636	-10.066	-10.204	-11.088	-11.372	-13.322	-10.021	-12.124	-10.945
-10.664	-11.04	-13.337	-10.709	-11.71	-10.818	-10.669	-9.9693	-11.003	-9.9053	-10.561	-11.305	-10.625	-9.3843	-11.726	-10.694	-11.214	-10.255	-9.9798	-11.48	-9.3991	-11.96	-11.566	-9.4959	-11.364	-10.903	-10.696	-11.615	-10.618	-11.325	-10.802	-11.463	-11.065	-11.289	-11.487	-11.464	-11.306	-10.251	-11.294	-11.276	-11.463	-10.416	-11.605	-11.203	-9.1082	-10.676	-10.588	-9.5015	-10.55	-9.5695
-14.561	-14.426	-14.399	-13.594	-15.31	-13.849	-14.976	-13.786	-12.855	-14.983	-13.598	-14.789	-15.199	-13.589	-14.357	-14.688	-14.412	-13.914	-14.619	-14.74	-15.708	-13.68	-14.597	-15.263	-14.484	-13.861	-13.154	-14.596	-15.988	-14.799	-15.917	-15.001	-15.409	-13.191	-14.493	-14.511	-14.542	-14.575	-14.956	-14.197	-10.494	-14.528	-14.725	-13.528	-15.722	-14.523	-12.72	-14.506	-14.04	-14.458
7.3167	8.0342	7.0275	8.7646	8.209	8.2062	9.4297	8.293	7.4682	8.6142	6.7064	9.1632	7.814	7.017	9.2291	7.2539	10.12	7.7817	9.774	7.2419	7.2564	8.4764	8.2946	6.1464	9.017	9.1122	7.1862	8.0365	10.214	8.2754	7.1429	7.6176	6.4704	6.2642	7.4257	7.2803	7.8958	6.8293	7.1611	9.0025	9.8204	9.1847	7.7983	9.3159	8.7174	6.7648	7.7651	7.5515	8.8733	8.6833
-13.417	-13.24	-12.733	-10.809	-13.596	-12.608	-13.83	-12.441	-14.361	-11.541	-12.453	-13.082	-14.248	-12.544	-12.606	-12.844	-13.142	-12.622	-13.969	-13.683	-11.955	-12.893	-12.561	-12.923	-11.459	-12.436	-13.743	-12.109	-13.123	-14.073	-12.542	-12.289	-13.527	-13.352	-13.701	-13.216	-13.222	-13.651	-11.525	-12.494	-12.668	-11.572	-12.721	-13.323	-11.878	-12.448	-13.954	-14.553	-12.19	-13.781
-1.4052	-3.7404	-2.2099	-3.2888	-2.6357	-2.6126	-3.995	-2.746	-2.4536	-3.6347	-3.7769	-2.2662	-1.8836	-0.93138	-1.1291	-2.5913	-3.7661	-3.5517	-2.5851	-1.4	-2.2722	-3.5227	-3.1877	-2.9334	-2.5809	-1.4342	-2.7643	-2.3638	-1.5019	-4.7162	-2.4942	-2.9698	-1.7797	-3.3647	-3.9928	-4.0188	-2.3692	-3.0602	-3.7811	-2.5267	-3.0347	-2.9861	-2.0665	-1.8709	-1.9492	-2.9712	-2.6955	-2.323	-2.4962	-0.54518
-0.31276	-0.083179	0.17868	-0.03575	0.6514	0.1126	0.62268	0.42325	1.9141	-0.31596	2.0216	-2.1816	0.02059	0.39148	0.14165	0.55667	1.9198	0.39913	-0.31815	-0.41282	0.33616	-0.078377	1.2027	-0.55402	0.91059	0.85707	1.7447	-0.034244	0.59208	0.43897	1.1952	2.2524	1.3614	0.20813	0.99744	1.3501	0.63918	0.10262	0.095641	0.7965	-0.067147	1.5175	1.0071	0.66033	0.67	1.5843	-1.5392	1.1584	1.516	-0.86094
-12.77	-12.634	-12.66	-11.273	-13.241	-12.294	-12.387	-13.214	-12.413	-11.543	-12.012	-12.259	-12.348	-10.846	-10.518	-12.445	-12.536	-13.104	-13.755	-12.396	-13.065	-13.25	-12.066	-13.526	-13.351	-13.27	-13.996	-13.317	-13.299	-13.776	-13.475	-12.57	-14.013	-12.991	-12.979	-13.905	-11.87	-12.27	-13.364	-13.521	-13.806	-11.212	-12.354	-13.459	-12.356	-12.977	-12.051	-12.661	-12.345	-11.15
-23.07	-22.469	-21.588	-22.439	-21.376	-22.571	-22.295	-22.867	-21.014	-21.266	-21.61	-20.699	-22.561	-23.404	-20.152	-20.262	-22.1	-22.265	-21.984	-22.301	-22.912	-21.014	-22.627	-23.257	-22.507	-22.145	-22.765	-22.966	-20.158	-20.195	-22.363	-22.909	-21.454	-21.342	-20.803	-22.601	-22.343	-22.031	-21.22	-21.915	-22.564	-24.154	-21.352	-22.087	-19.695	-21.233	-21.754	-22.005	-22.121	-22.111
0.018144	0.33458	-0.17908	-0.87755	-0.055574	-0.49489	0.87492	0.3121	-0.38902	0.27793	1.3341	-1.1574	-0.84553	-0.12922	-0.033423	1.1781	0.59928	-0.3684	-1.0892	-0.83212	-0.32666	0.40277	-1.1267	-0.5344	0.54559	-1.1159	0.42159	-1.0295	0.57178	0.1719	0.59871	-0.41431	-0.10342	-0.83922	0.64741	-1.0022	0.83393	-0.32237	-0.39332	0.63943	0.92726	-0.35279	0.74275	-0.31619	0.67881	-1.153	0.53585	-0.49432	0.12382	0.093901
-1.1211	1.2267	0.73502	1.0347	0.17976	0.83705	0.71799	0.92759	0.51901	0.39678	-0.40462	0.31465	0.97334	1.0718	1.5346	-0.8763	0.18374	-0.67241	0.32143	1.0587	0.51747	0.8106	1.0139	-1.0235	0.78412	-0.099619	0.14243	-0.90516	1.0504	-0.26417	1.3062	-0.52483	1.5459	-1.4336	0.34601	0.067468	-0.42601	-0.3862	0.97008	-0.60441	-1.1543	1.2386	0.0081234	2.0207	0.52234	0.40996	-0.4756	0.079754	-0.89125	0.11045
0.32725	2.0561	1.6484	1.0325	1.9249	1.1797	4.1878	2.1778	0.70302	-0.42525	2.0882	1.0544	1.0891	2.4623	2.3599	2.6281	3.6601	0.41397	2.1901	2.7639	2.282	1.3975	1.2779	3.4829	2.3815	2.3455	2.3024	2.1064	0.54781	0.90183	2.2433	0.27142	0.9054	2.3359	2.1739	2.3342	3.2784	2.3918	0.95251	1.538	1.5617	1.8443	1.6456	1.5796	0.98188	2.2433	2.2813	-1.3339	1.4203	0.95874
-5.2987	-5.5858	-5.5047	-5.583	-4.5193	-5.3195	-5.9446	-5.1151	-6.4514	-4.8591	-4.8793	-6.1025	-5.4659	-4.2839	-5.5586	-5.1566	-5.123	-5.1788	-5.1021	-6.3501	-5.2091	-5.1786	-5.1882	-5.7361	-6.8203	-6.0362	-6.014	-6.6121	-6.6174	-5.7827	-4.5872	-7.1388	-4.9838	-5.087	-6.6302	-4.8446	-4.4251	-4.7737	-5.6611	-6.1049	-6.6273	-5.968	-5.769	-3.4893	-5.6809	-5.3984	-5.6949	-5.6166	-3.5587	-6.0136
4.7678	7.2268	5.1317	2.4865	4.8543	5.8453	4.1831	4.6489	6.07	3.7531	4.0833	5.1931	4.9927	5.8419	5.3781	3.786	4.5725	3.5339	5.4892	4.4526	5.4627	3.9807	5.1154	3.9865	6.1656	5.3651	5.7646	5.8389	5.2549	5.0061	5.1057	6.2755	5.4538	4.6777	4.5189	4.808	4.7774	5.5909	5.7896	5.6445	5.2208	5.0112	5.3548	4.9597	5.4349	4.9171	5.3758	5.1887	5.1555	4.9344
-4.0171	-2.6059	-3.1336	-3.1558	-2.9105	-2.4221	-3.9392	-1.6805	-1.9189	-4.2362	-4.3744	-5.3659	-6.1917	-4.028	-3.9548	-3.4911	-3.9142	-3.6204	-2.618	-3.967	-3.8511	-3.9019	-5.095	-2.9589	-2.4045	-3.0843	-3.4773	-3.1649	-3.134	-2.4273	-4.4876	-2.3298	-4.8742	-4.6404	-3.8712	-3.1891	-2.2164	-5.3731	-5.6891	-3.506	-3.0926	-4.0581	-3.8783	-2.7932	-5.9395	-3.1038	-3.9724	-3.5312	-3.376	-5.0667
-11.84	-11.32	-10.348	-10.669	-11.65	-9.3137	-10.82	-9.1255	-10.863	-10.182	-11.031	-11.437	-10.775	-11.527	-10.598	-10.369	-9.6274	-11.132	-12.209	-10.321	-10.899	-11.09	-11.834	-10.052	-11.83	-11.209	-11.873	-11.029	-10.888	-10.87	-10.659	-12.342	-12.066	-10.265	-11.499	-10.617	-10.831	-10.854	-11.046	-10.47	-9.6183	-8.9248	-10.455	-10.692	-11.874	-11.475	-12.035	-12.305	-9.8001	-10.567
-21.587	-20.88	-21.217	-21.424	-21.886	-21.476	-23.247	-22	-22.322	-23.667	-20.532	-21.86	-22.425	-22.465	-21.614	-22.19	-23.352	-22.867	-21.898	-21.903	-22.029	-21.888	-22.76	-22.856	-22.321	-21.665	-22.005	-21.391	-23.737	-22.976	-22.241	-23.961	-21.503	-22.002	-23.122	-22.925	-22.101	-21.701	-21.794	-22.698	-22.654	-21.958	-21.702	-20.778	-22.062	-23.408	-22.199	-22.693	-21.796	-22.303
-12.7	-12.499	-14.285	-11.904	-13.162	-13.848	-12.699	-12.838	-12.403	-14.032	-14.195	-13.711	-13.188	-13.113	-13.379	-13.67	-13.104	-13.727	-14	-13.567	-12.752	-14.634	-12.71	-12.35	-12.588	-14.37	-13.324	-14.412	-13.205	-13.104	-12.653	-11.724	-13.526	-11.15	-13.39	-13.299	-14.305	-13.518	-12.393	-12.372	-12.48	-13.184	-12.382	-11.016	-13.34	-12.891	-12.698	-13.004	-14.429	-13.683
-7.193	-7.8243	-8.3819	-6.9813	-7.6642	-6.9678	-6.8087	-9.1571	-8.6399	-8.0173	-8.3331	-5.8979	-7.0112	-6.4102	-10.239	-9.4699	-9.1105	-7.7912	-8.2441	-7.2853	-7.9324	-8.7973	-8.4956	-5.7351	-7.4993	-8.7284	-7.1697	-6.8591	-7.2196	-6.6618	-6.7435	-8.3452	-6.346	-8.1819	-7.464	-7.169	-8.5538	-8.0707	-7.8856	-7.4458	-7.3745	-8.2126	-5.7762	-6.8956	-7.8368	-7.9043	-6.7159	-6.6066	-7.3655	-6.5063
-14.829	-13.43	-13.417	-14.379	-14.055	-14.288	-12.864	-14.885	-13.451	-15.472	-13.763	-14.016	-13.461	-13.619	-15.883	-15.061	-14.564	-14.656	-15.92	-14.951	-14.834	-14.194	-15.066	-15.261	-14.883	-14.029	-14.933	-13.806	-12.888	-12.88	-13.735	-14.402	-15.344	-13.932	-15.013	-14.179	-13.73	-15.575	-14.721	-14.332	-14.895	-15.881	-14.759	-15.302	-14.528	-15.27	-13.378	-12.986	-15.087	-14.263
-2.7694	-3.1206	-2.7776	-4.965	-4.0481	-3.7401	-1.8535	-3.9507	-1.4996	-2.6237	-3.2018	-2.2154	-2.469	-2.1286	-3.5136	-3.4256	-1.7535	-1.8189	-3.2143	-2.9466	-0.69878	-1.7784	-3.0167	-2.7378	-3.1701	-0.96787	-2.8937	-2.0883	-1.6825	-2.9153	-1.7011	-0.78547	-1.0128	-4.2636	-2.7862	-4.015	-3.739	-2.554	-2.431	-3.7476	-1.4768	-2.427	-3.0397	-2.7076	-1.3611	-2.9052	-1.0819	-3.7482	-3.007	-4.1045
-2.6502	-1.6736	-1.9903	-2.3194	-2.4865	-1.2432	-1.2894	-1.8216	-3.2149	-2.3717	-2.229	-2.3974	-1.6557	-2.6828	-2.2094	0.12486	-1.6431	-2.978	-1.879	-1.6033	-0.75312	-1.8276	-1.4046	-1.5189	-0.9513	-2.023	-2.4747	-2.0312	-1.864	-0.88639	-0.34513	-1.1358	-2.4018	-2.8251	-1.896	-0.50156	-1.6195	-3.4787	-0.76181	-0.80221	-3.2379	-1.5337	-0.89293	-0.83334	-1.4642	-1.1601	-3.7258	-1.3201	-3.0871	-1.2102
-4.459	-4.4719	-3.5492	-5.2703	-4.6397	-3.9149	-4.3003	-4.2812	-4.2646	-4.652	-2.6545	-5.1061	-4.2697	-4.4961	-4.5728	-2.967	-6.2107	-3.3636	-3.9236	-3.4812	-3.4873	-4.4894	-2.1662	-3.9805	-4.0538	-3.4303	-3.3304	-3.471	-4.6512	-3.8725	-3.152	-4.6859	-6.6676	-4.8424	-2.8198	-3.9487	-4.7783	-4.7481	-3.7978	-4.0681	-6.1204	-4.3804	-5.4518	-2.9854	-4.1212	-4.7251	-4.1842	-4.3808	-4.2086	-5.2854
0.79752	-3.1746	-0.8535	-1.9869	-1.1736	-0.50696	-1.8623	-0.29567	-0.5256	0.46239	-1.519	-0.95801	-1.9966	-2.799	-1.8207	-1.1666	-0.78453	-1.1251	-1.8567	-1.3719	-0.44024	-1.3022	-0.71574	-1.9653	-2.1571	-2.0406	-0.83063	-1.6832	-2.1026	-1.2433	-1.4677	-2.7769	-3.6628	-0.78326	-0.87808	-1.8814	-1.9654	-2.2051	-1.0768	-1.6405	-1.6868	-0.21474	-3.2688	-1.5971	-1.4684	-2.0427	-1.4407	-1.5661	-2.0444	-1.1901
-7.8469	-7.0445	-8.5901	-7.2894	-7.4734	-6.5881	-6.9908	-7.5356	-7.093	-8.2172	-7.7704	-8.0591	-6.141	-7.8927	-7.2981	-6.7247	-7.5866	-6.4937	-7.0346	-8.3581	-7.4073	-7.2538	-9.119	-8.2029	-6.9884	-7.1195	-6.4166	-9.2855	-8.3686	-7.6827	-7.5389	-8.6893	-8.4065	-7.4951	-8.0659	-7.8072	-7.3488	-8.182	-7.4763	-6.3016	-7.3327	-6.4086	-7.3207	-7.8957	-7.8846	-6.9747	-8.8165	-7.2426	-7.0155	-7.6684
-3.2408	-0.076573	-1.6058	-3.3503	-3.7124	-3.2976	-2.8112	-2.1377	-2.6354	-2.6178	-1.1552	-3.1036	-2.3979	-1.9741	-2.1499	-1.9238	-2.1357	-2.2387	-1.0065	-3.0482	-2.5117	-1.5845	-2.8098	-3.0623	-2.4909	-3.6318	-4.088	-1.2694	-2.0342	-3.2263	-4.5278	-0.49293	-4.4851	-1.7605	-2.6788	-1.3069	-1.3592	-1.3527	-2.35	-2.744	-3.0195	-3.2211	-2.4922	-3.3355	-1.1718	-1.115	-3.1471	-2.9126	-2.6794	-1.8271
-1.0213	-0.43697	-0.68516	-2.3999	-0.50751	-1.3916	-2.0839	-1.1901	-2.4642	-1.0007	-1.103	-1.3638	-1.6797	-0.60088	-1.5368	-1.0967	-0.66564	-0.27103	-1.8426	-0.72035	-1.2485	-1.482	-2.0084	-1.5261	-0.3976	-2.1135	-0.64187	-1.9744	-2.6857	-2.3812	-2.0844	-3.3752	-1.9703	-0.70034	-0.61084	-0.83697	-1.4284	-1.578	-1.2732	-1.3919	-1.5373	0.18549	-2.1646	-2.2284	-1.4378	-2.2047	-0.35655	-1.6441	-0.88741	-1.2556
3.7475	6.341	5.8401	4.3528	5.7735	5.2451	5.1752	6.077	5.8508	5.95	6.2366	4.6054	6.2131	7.977	3.8542	5.7968	5.801	6.7273	6.2119	5.9672	5.0341	5.8917	6.4956	5.5481	5.6745	5.0859	5.1157	6.3911	4.4426	6.976	6.3345	6.4097	4.3196	5.0846	4.9694	6.0152	4.9999	5.5612	4.2778	6.1403	5.4763	7.2442	6.5298	5.8754	6.4087	7.298	3.826	3.1787	6.5221	6.3644
-15.03	-14.254	-13.887	-12.705	-13.667	-14.218	-14.358	-11.614	-14.612	-14.243	-12.699	-13.133	-11.661	-12.578	-13.861	-13.376	-13.38	-12.23	-13.09	-11.973	-13.036	-13.122	-12.381	-13.534	-14.378	-12.9	-11.936	-14.22	-14.664	-11.845	-12.979	-14.014	-12.262	-13.664	-11.727	-13.344	-14.919	-13.849	-12.35	-13.336	-13.393	-13.283	-13.694	-11.416	-13.748	-13.064	-13.118	-12.442	-13.741	-14.388
2.7914	2.0749	2.3985	1.2939	2.4201	2.7801	3.4479	2.5537	5.1006	3.8818	4.0321	3.7228	0.90426	3.3334	2.9478	3.933	1.8154	3.3498	3.3559	2.928	3.0933	3.4063	2.638	1.9116	2.0261	2.7256	2.1292	2.5303	3.2065	3.5218	1.6377	2.2254	3.2979	2.7594	2.0275	3.9075	3.0648	0.72983	4.0259	2.6433	3.3461	1.9076	3.4631	3.0301	3.9002	3.478	1.0517	1.574	2.6778	1.1707
-0.62045	-0.047467	-1.0784	2.5672	-0.87158	0.45067	0.084868	0.23386	-0.94962	0.78464	0.093223	-0.23449	-0.4332	-1.4659	-0.25861	-0.15889	0.20885	-1.2734	1.9151	0.15793	-0.57227	-0.94643	0.65499	0.26038	0.12211	-0.7435	-1.1039	0.77947	-1.0332	-0.22055	0.85102	-0.54077	0.95585	0.58688	0.64389	-0.23952	-0.86156	-1.1413	0.30339	0.53466	-0.41698	-0.18085	-1.3839	0.25424	-0.57658	1.2646	1.177	-0.6863	-0.93948	-0.013597
0.58725	-1.182	0.7795	-0.55008	-0.78319	1.3401	-0.41848	-0.06848	1.9955	-1.491	0.66228	0.20321	0.09235	0.21043	2.0979	-1.4868	-2.3682	0.81959	0.54085	-1.955	-0.18053	-0.97448	-0.48965	1.3869	1.8521	1.8961	-0.55795	0.66968	0.70857	0.57741	0.80921	1.154	0.17354	0.91689	-1.4692	-0.56156	0.63539	0.3467	0.28027	-0.56807	-1.3603	0.38808	-0.95514	-1.2233	0.20006	2.3149	1.692	0.96167	-0.079143	-0.23662
1.7744	1.2462	1.5774	1.5648	2.7292	0.58376	2.2607	3.5072	0.56959	1.3779	3.6019	2.1764	3.0366	2.1037	1.4256	0.020105	1.6841	1.0762	2.0219	2.4056	1.4879	3.1348	-0.12073	1.5916	1.562	1.5911	2.0134	1.1947	1.5215	1.7646	2.0962	2.8158	1.8709	0.44483	3.8541	1.2545	2.1436	2.3732	1.4631	1.5101	0.76744	2.9891	1.1131	1.2928	1.5878	2.1308	0.64245	2.269	-0.17374	1.1333
-7.6026	-9.2824	-7.8591	-10.438	-10.136	-10.056	-7.9876	-7.3145	-8.5159	-9.9913	-9.326	-8.3739	-9.516	-7.9075	-9.27	-8.687	-9.0118	-9.2732	-8.9459	-7.4068	-8.2395	-10.023	-8.6071	-8.1773	-8.6328	-8.823	-8.4803	-8.3451	-11.365	-9.243	-9.1549	-9.658	-12.038	-10.381	-7.413	-9.2751	-9.0115	-8.7026	-9.5254	-9.6694	-7.9086	-8.2553	-9.1144	-9.5402	-9.9466	-8.9918	-8.806	-10.016	-7.8326	-8.357
-11.605	-13.236	-11.704	-12.838	-14.522	-12.78	-12.668	-12.741	-13.071	-12.618	-11.753	-12.089	-12.372	-12.453	-14.596	-12.906	-12.923	-13.134	-12.958	-11.217	-13.932	-11.515	-13.004	-12.66	-12.542	-13.459	-13.151	-12.589	-12.432	-12.488	-13.081	-11.792	-12.79	-12.339	-13.852	-11.35	-15.253	-13.696	-12.434	-12.736	-12.874	-11.858	-13.53	-13.919	-11.924	-11.907	-13.297	-14.644	-13.889	-12.113
1.2835	2.6199	3.7109	2.805	2.3842	1.828	2.8151	3.4149	3.5126	3.9843	3.4816	2.4254	1.874	3.4248	2.9906	3.102	0.75455	3.8513	2.7824	3.1091	2.2628	2.9428	2.0885	2.1962	3.5873	2.8554	2.505	4.0237	3.6199	2.1783	3.8649	0.79353	2.4358	2.6022	2.6991	4.1665	2.3098	2.7841	2.0933	1.3616	3.3065	1.8166	3.6919	3.0484	3.2718	2.3637	2.7241	3.6199	2.4533	0.96835
-3.7382	-2.7785	-1.9272	-2.184	-2.5347	-2.6282	-3.4627	-2.9238	-1.8031	-1.4714	-3.0398	-0.85442	-3.8769	-1.6617	-2.2857	-2.5247	-0.85693	-1.6542	-2.1078	-1.9243	-2.9412	-1.8253	-2.3432	-2.0309	-2.3066	-2.6043	-1.6592	-2.9545	-3.1501	-2.2584	-2.0717	-2.0981	-2.0804	-3.5799	-2.546	-1.8911	-3.8514	-2.5548	-3.5672	-1.813	-2.2717	-4.4469	-2.105	-2.2698	-2.3137	-2.8711	-2.8625	-2.6039	-2.7158	-2.4035
-0.31379	-0.92764	-0.14918	-2.7187	-2.347	-2.4115	-1.5376	-0.66138	-2.4945	-2.2221	-2.5742	-1.3596	-1.8968	-1.6829	-0.7556	-0.36827	-0.59699	-1.4895	-1.6771	-2.3976	-1.2606	-0.57443	-3.3837	-1.3172	-1.6088	-1.3693	-1.7908	-1.6084	-0.85385	-0.44412	-3.1478	-1.9841	-2.3273	-1.0567	-2.1372	-1.3793	-0.17185	-1.4235	-0.96098	-4.3662	-2.3075	-0.70393	-2.125	-0.49566	-1.8577	-0.99358	-0.57739	-2.0632	-2.8527	0.3988
-19.781	-20.272	-20.65	-21.525	-19.135	-22.078	-21.674	-21.394	-21.317	-21.226	-21.029	-20.368	-20.753	-20.423	-20.277	-20.819	-21.763	-20.622	-22.212	-21.394	-23.221	-19.316	-20.513	-21.283	-21.772	-21.217	-21.123	-20.589	-18.93	-20.787	-21.031	-20.16	-21.632	-19.604	-20.266	-20.031	-19.823	-19.381	-21.442	-21.074	-21.018	-21.243	-19.664	-20.47	-20.512	-21.96	-21.808	-18.87	-20.223	-20.744
-0.54543	-0.43785	-1.7445	-1.8059	-1.4672	-0.52577	0.1831	-0.84094	1.2754	0.3236	-0.31466	0.0052034	0.58048	-0.37053	-0.22569	-0.41701	0.85993	1.2968	-0.36615	0.45754	1.1291	1.2872	-1.1336	-0.11227	0.28174	0.77194	1.7389	0.40181	-1.4611	0.40242	-0.85485	-0.10071	0.93681	-1.3151	1.2524	1.8489	-1.253	0.83455	-1.4442	-0.25226	-1.2191	-1.2555	-0.89114	0.5154	-0.18102	0.7684	0.46499	-0.040255	-0.90371	-0.91135
8.9165	7.0077	7.2915	5.5744	7.6289	7.5519	4.2138	7.3494	6.8809	6.6116	6.4188	6.1876	6.0675	6.6633	7.5243	5.1054	6.1486	6.7481	6.5137	5.1299	9.0923	6.5801	7.513	8.1822	7.0484	9.4578	6.5976	7.5799	7.3605	7.373	7.3466	6.1399	8.7588	7.7095	7.2941	7.9736	6.6937	7.8903	6.5901	6.8406	7.7938	5.8345	7.7306	6.8857	7.4039	7.3082	6.3125	5.3045	6.9578	5.5088
9.06	11.085	10.731	10.99	7.714	9.9797	10.705	9.076	10.367	9.4068	9.8597	8.7544	10.254	8.8884	10.469	9.5387	9.545	10.429	9.7447	9.235	11.08	9.6983	10.191	9.2015	9.1523	11.5	8.087	9.6943	9.6997	8.4415	10.127	8.8579	9.6252	9.3489	10.728	9.1747	9.1148	8.9826	8.5934	8.5557	11.529	9.673	8.9175	9.3035	9.3674	8.3008	11.198	10.071	11.362	10.795
-7.9935	-8.8569	-10.764	-10.222	-9.8208	-10.982	-10.278	-11.067	-10.077	-8.9101	-11.178	-9.3667	-10.828	-10.853	-10.203	-10.958	-9.7736	-13.267	-11.994	-11.682	-11.246	-10.646	-11.287	-8.6675	-9.0313	-11.97	-10.76	-11.419	-10.068	-10.882	-9.3593	-10.331	-10.639	-9.8907	-12.913	-10.022	-8.8822	-11.019	-8.7371	-11.319	-10.311	-10.902	-12.093	-10.033	-10.07	-10.539	-10.735	-10.527	-9.2862	-9.8523
0.13623	-1.7596	-0.29432	-0.30199	-0.24144	0.65171	-0.0086845	-0.82275	0.20581	-0.22388	-1.5113	0.13434	0.53973	-1.8706	-0.30016	-1.7024	0.72039	1.2576	2.0931	0.98023	0.39305	-1.6592	-0.5244	-1.2098	-0.14326	0.72067	-0.51716	-0.064036	-0.042898	1.2202	-0.73424	0.77799	0.15931	-0.6804	-0.98893	-0.22467	0.82597	1.1517	0.51762	-0.55852	0.018513	-0.35837	0.13414	0.69956	0.021695	2.2181	-0.6589	0.060584	-0.025161	-0.11652
8.3745	8.6002	9.0795	7.6127	8.637	6.9572	8.1224	8.5345	10.053	7.8998	9.712	7.7165	8.9916	8.243	8.3788	9.6677	7.3625	8.5658	8.1693	8.9564	7.9173	10.335	6.819	8.569	8.5532	7.4307	10.031	9.1601	8.2968	9.7858	9.0457	8.7092	7.9869	7.8183	7.6169	9.7991	10.325	7.5437	7.5483	8.6346	9.6595	9.9493	8.0809	8.1896	9.7624	7.7454	8.5043	9.481	7.9167	7.9585
-2.416	-0.28074	0.09493	-0.59409	-0.16954	0.23599	1.7823	-0.096781	0.28789	-0.011516	-0.52395	-0.93746	0.17771	-0.70026	0.46605	-0.043245	-0.028567	-0.10943	-1.2042	-0.57761	-0.27649	-0.29652	-2.1482	1.28	-0.17598	1.1406	0.58591	-0.71841	-0.83671	0.94331	-0.099537	-1.0921	0.46585	-0.59314	0.33997	1.2663	-0.22518	0.74745	0.35515	-0.19874	-0.18219	-1.0631	0.95318	0.4218	2.2262	0.49363	0.11332	-0.45657	0.38041	-0.3892
6.8797	6.9517	6.2526	6.6867	7.0728	6.1038	6.5467	6.2106	5.9791	5.6218	5.53	6.0453	5.8121	6.3632	6.7346	6.8702	6.5884	6.1514	6.5725	7.4065	6.311	7.7068	6.9372	4.9613	7.1707	8.2165	6.0813	8.14	6.486	6.0866	7.6122	7.2554	7.3839	7.4555	6.7564	8.7317	7.7843	6.3267	6.339	8.4837	5.7175	6.9696	8.633	7.822	7.6521	7.7395	6.4462	5.47	7.8011	5.3161
-10.003	-11.689	-10.842	-10.753	-10.987	-12.276	-11.35	-10.683	-9.6673	-11.374	-12.916	-11.411	-10.271	-11.666	-11.207	-10.889	-12.338	-11.055	-10.889	-9.8488	-8.6558	-9.8065	-11.334	-9.6994	-10.045	-10.078	-10.193	-11.359	-10.654	-10.737	-10.583	-11.437	-11.989	-11.78	-10.029	-11.382	-11.105	-12.431	-11.349	-9.1769	-9.3875	-10.248	-10.678	-11.251	-11.233	-11.021	-12.007	-8.828	-10.795	-10.81
1.6335	2.3546	0.72913	1.7674	2.6492	1.5552	1.122	3.4727	2.1065	0.12067	3.4922	2.964	3.5393	2.15	0.53211	0.646	1.9255	1.3694	2.7667	1.6031	0.1968	1.5169	0.84853	2.2893	1.3043	2.5322	1.5195	1.5847	1.5845	0.30702	2.0962	3.7098	-0.15903	1.6672	2.3132	2.0286	2.0748	2.0498	2.024	1.0169	1.1128	0.91915	0.51709	2.48	1.4762	1.0386	1.4651	1.2462	2.9724	1.8832
-4.0702	-5.4466	-4.4374	-4.6561	-2.6502	-4.4318	-3.3684	-6.4923	-3.9029	-4.6037	-4.7805	-3.4232	-1.628	-3.2137	-2.646	-5.4932	-5.2766	-4.7044	-5.0131	-3.4443	-4.0433	-4.513	-5.0773	-4.4753	-4.1788	-4.5947	-5.0163	-3.6135	-3.9855	-4.0566	-4.1909	-2.3499	-4.5456	-4.8447	-5.8534	-4.19	-3.7476	-3.7408	-4.0698	-5.7809	-4.1894	-4.5991	-4.1123	-4.1565	-5.5918	-5.6719	-5.181	-5.1268	-1.8425	-5.7321
-2.7498	-4.026	-3.59	-3.921	-4.3367	-2.5277	-4.2275	-6.0986	-4.01	-4.5556	-4.8337	-4.1964	-4.4509	-4.8004	-3.7915	-5.2492	-4.192	-4.4726	-3.4893	-4.3486	-3.6607	-3.6691	-5.2401	-4.9556	-2.9021	-2.3509	-3.4829	-5.602	-3.3861	-4.1995	-4.2054	-5.007	-3.5324	-4.315	-4.1016	-3.9409	-4.1593	-4.1385	-3.258	-4.9268	-3.8535	-4.2095	-5.1787	-5.8674	-3.1932	-4.6291	-3.1308	-4.9371	-3.7466	-4.6471
-0.84613	-0.18585	-0.51694	0.34365	-0.88584	-2.5395	-0.33648	-1.9026	-0.85077	-0.84147	-1.0809	-0.64601	-0.61817	-1.6205	-1.2653	-2.2302	-1.9613	-1.8091	-1.1668	-1.0034	-1.1717	0.031918	-0.81103	-2.4691	-1.0058	-0.97324	-1.6813	-1.2725	-0.33499	-0.67037	-1.5841	-0.51096	-2.7186	-1.1987	-0.58606	0.064367	-1.6174	-0.92933	-0.48043	-1.2409	-2.1385	-1.8058	-0.29424	-1.0535	-0.86494	-1.2636	0.28413	-0.36708	-0.53005	0.76626
-3.5103	-3.795	-4.1035	-4.1887	-2.6643	-1.8285	-3.2087	-2.9754	-3.2574	-4.5266	-4.3273	-4.8257	-5.2701	-4.1963	-2.3246	-3.4388	-4.6492	-4.5083	-3.4829	-6.1404	-3.7788	-4.3024	-6.2411	-4.057	-3.443	-4.6187	-4.2028	-3.0342	-3.7293	-5.0209	-3.9686	-3.8866	-3.3199	-5.0001	-3.3307	-3.9538	-4.1852	-2.9692	-3.4358	-3.8141	-2.9539	-3.0812	-3.721	-4.1017	-4.0214	-4.8703	-3.4023	-4.3254	-4.1931	-1.6465
-13.947	-12.658	-14.041	-13.984	-15.014	-14.26	-13.685	-11.914	-14.708	-13.032	-13.145	-13.534	-14.194	-11.861	-12.007	-14.425	-14.978	-12.548	-12.462	-13.598	-12.292	-12.545	-14.104	-14.192	-13.264	-12.552	-11.975	-13.318	-13.476	-13.494	-13.185	-13.585	-14.247	-11.628	-15.426	-13.167	-13.009	-13.252	-13.761	-12.309	-12.862	-11.749	-12.826	-13.2	-14.972	-13.345	-12.951	-14.493	-12.447	-14.112
1.5643	0.56596	1.0101	1.6146	-1.3478	1.0548	-1.2833	-0.07228	0.5283	-0.40207	0.1947	0.47894	0.17185	-0.72118	1.026	-0.49759	2.0485	-0.29412	-0.76773	0.41051	1.3179	1.5553	1.007	0.94704	1.233	0.95112	-0.93883	0.12304	0.35073	1.0599	-0.16027	0.95181	-0.75044	0.18415	1.6627	1.5312	0.46917	1.0464	0.26232	-0.51548	1.8464	-1.1086	1.5023	-0.50592	1.4404	0.53561	0.14458	0.70343	2.1757	0.9776
-12.901	-11.492	-11.667	-12.233	-12.48	-10.778	-11.417	-12.41	-12.817	-11.506	-11.2	-11.264	-9.9493	-10.183	-9.7281	-11.828	-11.571	-12.336	-10.778	-11.729	-10.408	-12.674	-13.826	-11.574	-11.338	-12.297	-11.521	-11.684	-11.915	-12.533	-11.523	-11.69	-11.338	-11.643	-11.684	-12.394	-12.16	-11.404	-12.024	-13.627	-11.4	-10.769	-11.127	-14.223	-11.875	-10.869	-12.287	-13.031	-12.772	-12.42
-2.2078	-2.972	-3.2574	-1.8553	-3.0565	-2.6261	-2.7235	-3.5939	-3.9019	-3.7335	-3.1649	-2.0981	-2.4618	-3.6012	-2.9964	-1.9998	-2.8006	-2.8295	-1.7939	-2.5269	-2.8462	-2.2646	-3.1452	-2.8732	-1.4247	-1.825	-3.3352	-2.6247	-2.9681	-2.1431	-2.4013	-3.7176	-1.7017	-2.5996	-4.8622	-2.7541	-2.8205	-2.3947	-3.6871	-2.4831	-1.3144	-2.1092	-0.91027	-1.5873	-2.3402	-2.2377	-2.419	-2.1635	-2.0221	-2.6666
9.667	7.0387	8.98	8.0917	8.2912	6.8847	8.45	7.3784	7.8238	7.5119	7.2681	8.0261	8.0978	7.1626	9.1533	8.8067	8.6848	6.8311	8.3271	8.7514	8.9765	8.2215	7.2272	8.6666	7.8144	6.9385	6.7095	8.3007	7.3102	6.2522	6.23	8.3792	7.3633	7.1295	8.7652	8.3671	7.9597	6.9353	9.0639	9.4273	7.6593	9.4795	7.788	8.1567	7.6053	8.3323	6.1847	7.7364	9.0115	8.1523
-13.514	-13.718	-12.87	-13.892	-12.185	-12.401	-13.61	-12.213	-10.349	-11.246	-13.397	-11.25	-10.819	-12.969	-12.04	-12.659	-11.912	-13.671	-13.686	-12.478	-12.724	-12.033	-15.374	-13.283	-13.424	-12.621	-13.721	-12.592	-12.441	-13.312	-12.298	-12.716	-11.66	-13.334	-14.291	-12.164	-11.444	-12.678	-11.885	-13.425	-12.577	-11.825	-13.053	-13.372	-12.528	-14.195	-11.707	-13.06	-14.153	-12.197
-1.7543	-1.5441	-0.17231	-0.50574	-1.5082	-1.1375	-0.047278	-1.3539	-1.6867	-1.4824	-1.3586	-0.3982	-3.5879	-1.7232	-1.4002	-1.6766	-1.2837	-1.7191	-3.1489	-1.3459	-0.15262	-1.5376	-0.73242	-1.7528	-1.1438	-1.7948	-0.94814	-2.5313	-2.1784	-0.9689	-0.92532	-0.97372	-0.93252	-0.41848	-1.04	-1.3525	-2.1596	-2.1102	-1.8068	-1.6446	-1.6921	-1.7526	-3.1267	-0.98002	-0.94795	-2.4129	-0.5779	-1.0442	-1.6778	-1.9277
-1.2648	0.38015	0.18342	-0.90937	1.5666	0.51709	-0.18926	-0.7912	1.2531	-0.16818	1.4939	0.38067	-0.58633	2.0667	-0.92158	-0.20787	-0.12765	-0.11014	-2.0518	-0.92365	-1.1045	-1.2816	0.49775	-0.26853	-0.40899	-0.14921	1.4754	0.86846	-0.13425	-1.8279	1.0791	-0.27908	-1.5182	0.60142	-0.65058	-0.6975	-0.323	-1.549	0.15251	-0.052624	-0.86357	0.25749	-1.4099	-1.3374	-0.68041	-0.52518	0.82728	-0.7556	0.41577	-0.18444
-12.952	-13.242	-14.762	-15.157	-15.17	-14.687	-12.634	-14.9	-15.877	-12.943	-14.737	-14.277	-15.378	-14.765	-15.894	-14.414	-14.784	-14.392	-15.091	-15.066	-14.399	-15.033	-16.613	-14.691	-14.285	-15.482	-14.649	-13.533	-15.809	-14.515	-13.814	-14.835	-16.581	-14.146	-13.699	-13.738	-15.043	-15.265	-14.335	-15.07	-12.921	-14.841	-15.725	-12.908	-14.133	-15.301	-15.067	-15.625	-15.305	-14.051
0.1124	1.3524	2.0129	1.8543	2.1743	0.86152	2.1883	1.8454	0.65601	0.58686	1.7783	0.74876	1.5325	1.455	3.7372	-0.14777	2.161	0.17285	3.055	1.064	1.8925	1.6113	2.5626	2.6743	2.5354	1.0888	1.785	1.013	0.60925	0.75259	1.0111	0.53175	0.9995	0.36943	0.4961	-0.30053	2.5642	1.3673	0.44267	0.30099	2.6024	1.1965	0.99237	1.5391	0.19122	0.020513	1.199	0.69557	2.0107	0.29878
-3.5709	-5.1838	-4.6733	-4.1881	-2.7769	-5.4361	-4.3088	-5.3731	-6.7947	-5.529	-4.3848	-5.5367	-4.451	-4.2329	-5.4759	-3.5311	-3.7638	-4.9521	-5.2304	-5.5745	-5.8992	-4.1018	-4.7206	-5.1021	-4.2097	-3.7203	-6.8559	-5.2682	-4.2562	-5.4175	-4.9871	-4.0207	-5.6732	-4.4513	-4.9384	-3.8097	-4.9295	-4.6122	-3.2949	-5.7517	-5.974	-5.4845	-4.3828	-4.6912	-5.3082	-5.4049	-5.0478	-6.0234	-4.9135	-4.8677
-2.8496	-2.9024	-1.6063	-2.9845	-1.4686	-4.1249	-2.1658	-2.9666	-2.868	0.12162	-2.7236	-3.0377	-3.5066	-2.3761	-3.3795	-3.1532	-1.8642	-3.5528	-2.3805	-2.7668	-3.0261	-3.2165	-2.0781	-2.1111	-3.9495	-3.8814	-2.0891	-3.8873	-3.7136	-4.6764	-3.92	-2.2784	-2.4188	-1.3954	-3.3275	-1.8857	-2.7991	-2.2738	-0.70051	-1.6498	-2.8058	-3.3543	-2.6838	-3.3978	-1.8323	-1.5829	-3.4837	-4.7442	-3.1579	-2.288
-2.7028	-2.1629	-3.5989	-4.5048	-3.0138	-3.0404	-3.1162	-4.2819	-2.1558	-4.2104	-2.7568	-2.6055	-3.2172	-4.1785	-1.3036	-1.7066	-4.5759	-3.5944	-3.8711	-3.5636	-2.4973	-4.0094	-3.0398	-2.7609	-2.3951	-3.5732	-3.2734	-2.251	-3.4031	-3.0389	-2.5147	-2.6631	-2.9903	-2.9578	-2.3303	-3.7816	-3.3124	-2.9689	-3.6403	-4.2081	-1.5137	-2.627	-4.3954	-3.8091	-4.5434	-2.011	-3.372	-1.6122	-3.1447	-4.3863
-0.44326	-1.855	-0.46105	-0.78488	1.7483	0.79792	1.699	-0.16384	-0.25543	1.2684	-1.7551	-0.50935	0.84901	1.3462	1.4757	1.5658	-1.5022	1.0945	-0.78051	1.3051	1.6486	1.4266	0.19363	-0.64984	-0.065155	1.6194	0.31716	-0.39573	2.1374	2.3489	0.27277	0.36969	-0.18218	-0.19849	0.80358	1.8911	1.1388	0.66946	0.59183	0.64093	0.37597	0.74641	-0.94484	0.071772	0.85879	-1.2022	-0.54559	0.85495	1.2871	1.9912
-6.5386	-5.7163	-4.8366	-7.0649	-6.665	-7.9197	-4.9231	-7.8547	-8.0827	-7.011	-7.8957	-7.3344	-5.5829	-5.8164	-5.5564	-5.9004	-5.8567	-5.9619	-6.7779	-5.5488	-5.7068	-5.1688	-6.2682	-5.3556	-6.7113	-8.521	-5.5546	-6.2145	-6.5808	-6.9486	-5.1517	-5.6027	-5.751	-7.9171	-7.5533	-5.4858	-4.8097	-6.6523	-5.6603	-6.6482	-5.5494	-6.2443	-6.4809	-6.7697	-6.2329	-6.5459	-5.1701	-5.6566	-7.2539	-7.0023
3.3149	1.7426	3.8834	2.8062	4.5873	2.5588	3.7082	4.302	1.6559	1.3458	4.1975	3.6371	2.437	1.8854	1.8658	3.005	3.0801	2.3857	3.5638	3.6904	2.2764	3.9798	3.272	0.93222	3.8261	3.0772	2.7155	3.1062	3.6099	3.0893	3.5387	4.2773	1.3645	2.9451	4.208	4.6281	3.1608	2.7213	4.0198	1.4971	3.2015	2.7102	4.9432	3.839	1.342	3.4897	3.5063	2.6195	2.795	4.0105
-12.315	-10.619	-10.839	-11.633	-12.437	-10.641	-11.336	-11.486	-12.099	-11.988	-11.719	-10.988	-11.02	-10.46	-8.9376	-12.396	-10.291	-10.51	-11.172	-11.505	-10.66	-11.687	-9.8588	-11.121	-12.332	-11.779	-11.754	-13.106	-11.652	-10.903	-12.023	-10.616	-11.43	-10.736	-10.006	-11.922	-11.576	-11.981	-12.405	-12.134	-12.769	-10.631	-11.513	-11.488	-11.015	-10.195	-10.658	-12.017	-12.061	-10.791
-2.7359	-2.6963	-1.7942	-3.2439	-2.9686	-2.2227	-1.9477	-2.575	-1.0623	-3.5265	-2.5328	-3.939	-1.8755	-2.6997	-0.86954	-0.88738	-3.2696	-1.8845	-1.2622	-2.145	-1.663	-2.1865	-2.2795	-2.6438	-2.0874	-2.4909	-2.3737	-2.124	-3.5491	-1.9907	-2.1127	-3.3685	-2.823	-3.9158	-1.7781	-0.63982	-1.0982	-2.0856	-2.3972	-2.2798	-1.2073	-2.8955	-0.067726	-2.889	-2.9751	-2.9749	-1.1047	-1.5005	-1.1297	-1.5438
-10.644	-10.49	-11.044	-11.612	-12.146	-11.777	-12.302	-10.524	-11.823	-10.619	-10.771	-12.274	-11.134	-11.538	-11.157	-11.455	-11.707	-10.725	-11.288	-10.452	-10.778	-11.213	-10.441	-11.716	-11.322	-11.138	-11.542	-11.71	-10.586	-11.493	-11.252	-9.3131	-10.086	-12.235	-12.059	-10.29	-12.002	-11.595	-11.456	-12.126	-10.049	-10.525	-10.732	-11.195	-11.152	-11.882	-11.051	-11.744	-9.8238	-12.004
-2.3837	-0.5165	-1.5846	-1.2317	-0.86855	-1.2751	-1.3469	-2.1094	-1.3231	-2.6031	-1.9404	-0.27304	1.4168	-0.66247	-1.8925	-1.324	-2.0546	-1.1183	-2.1371	-1.8208	-1.9268	-1.1389	0.41149	-2.3966	0.046073	-1.3566	-2.3789	-1.7457	-0.9857	-0.33995	-2.8349	-0.59828	-0.95441	-1.1741	-2.445	-1.4157	-1.5726	0.06471	-2.7515	-1.0997	-2.5094	-1.1004	-1.4174	-0.42449	-1.9533	-1.0206	-2.0048	-1.4547	-2.3112	-0.63396
-1.1737	-1.305	-1.7754	-2.5449	-0.91836	-0.3382	-2.2013	-2.9159	-2.271	-2.033	1.1345	-2.1627	-0.23104	-0.32309	-1.2567	-2.2621	-0.41313	-0.90101	-2.4995	-2.6731	-0.88412	-0.87632	-0.5423	-1.3647	-0.18901	-1.7881	-0.78058	-1.0809	-2.1538	-1.6999	-0.89644	-1.9951	-2.879	-1.7883	-1.9288	-1.1347	-1.9424	-1.3827	-2.0199	-0.19304	-1.2206	-0.14581	-0.79508	-1.848	-0.89945	-0.4805	-2.7217	-0.49798	-0.82073	-0.912
-3.6859	-3.8087	-2.9092	-2.9499	-2.813	-4.5003	-2.6911	-3.1794	-2.052	-3.5574	-3.2323	-2.8458	-4.9379	-2.589	-3.7044	-3.7309	-1.7993	-2.3549	-2.5746	-2.5351	-3.7952	-3.457	-2.1601	-3.9935	-2.839	-4.0778	-3.9117	-2.6237	-3.4774	-3.1889	-0.071331	-3.2161	-2.9021	-1.9734	-2.3524	-2.4058	-4.287	-3.1633	-3.8446	-5.3935	-2.9484	-2.9962	-2.2324	-4.6859	-2.1415	-3.0311	-1.9312	-3.3594	-4.3881	-1.6416
-11.791	-13.464	-12.452	-11.892	-11.282	-12.222	-10.603	-11.708	-12.477	-11.187	-12.084	-12.345	-11.617	-11.867	-11.483	-9.8115	-11.916	-11.02	-12.312	-12.201	-10.299	-12.185	-12.666	-11.325	-10.992	-10.424	-11.833	-12.786	-11.462	-12.301	-11.257	-12.251	-11.741	-12.178	-12.35	-10.531	-10.073	-11.11	-11.449	-9.6088	-11.691	-12.574	-10.704	-10.495	-12.217	-11.505	-10.718	-11.632	-12.255	-11.685
-1.4793	-1.2729	0.25475	-1.2818	-0.45421	-1.1445	-0.31831	2.2394	0.446	2.6979	-0.72523	-0.48212	-1.3942	-0.4442	0.4664	-1.6939	1.133	0.63347	0.58039	0.877	0.44847	-1.681	0.59619	0.22814	0.46568	-0.04996	2.0268	-1.1742	1.2832	1.1462	1.2246	0.0097455	0.53299	-1.1547	-0.41544	-1.0078	0.27078	0.29574	-0.091821	1.2736	-1.4479	-0.069735	-0.13774	1.3771	-0.78807	0.57008	-0.68186	0.13	-0.35714	1.9492
-7.7211	-6.6036	-5.8623	-4.4783	-6.7884	-5.8334	-5.2222	-5.8645	-6.6171	-6.7734	-7.7451	-6.91	-6.3136	-5.1496	-8.1317	-4.6586	-6.8181	-6.459	-5.8984	-6.9112	-8.2339	-6.1484	-5.4494	-5.8458	-6.5534	-6.3138	-5.2886	-4.7433	-6.8111	-4.4195	-7.1805	-6.6664	-6.0641	-5.8132	-4.7625	-7.2257	-8.843	-6.3642	-5.6392	-5.5719	-5.8372	-4.9539	-5.6141	-4.8419	-6.1625	-5.2148	-6.08	-7.0157	-5.4649	-6.0924
-10.502	-11.165	-10.004	-10.771	-11.864	-10.665	-10.588	-11.171	-10.122	-7.9373	-10.071	-10.105	-10.293	-11.436	-11.094	-10.626	-10.585	-10.712	-10.46	-10.678	-11.825	-11.567	-10.637	-11.516	-10.709	-10.883	-10.153	-11.448	-11.366	-10.022	-11.463	-11.305	-11.665	-10.994	-12.885	-11.72	-8.8233	-10.693	-13.259	-9.9842	-9.8091	-10.825	-9.8061	-10.568	-9.2165	-11.092	-10.03	-10.306	-10.343	-9.3125
-2.6672	-4.0438	-1.5924	-0.70174	-2.3656	-2.7995	-3.3851	-3.6387	-2.5252	-1.8196	-3.2256	-1.9361	-1.7403	-2.8924	-2.2059	-3.6083	-3.7598	-2.647	-3.6685	-1.3725	-0.87031	-3.105	-2.4875	-0.52403	-3.7759	-2.0227	-0.38311	-2.0372	-3.5101	-1.0072	-1.2326	-2.3198	-2.3135	-3.0426	-3.5984	-3.2299	-2.4312	-2.8974	-3.2169	-2.893	-3.6956	-1.7204	-5.1401	-2.273	-2.1124	-3.1143	-3.2818	-2.8465	-3.8639	-2.5363
-15.039	-14.24	-13.546	-13.226	-12.345	-14.053	-13.111	-11.217	-13.738	-13.247	-14.155	-13.252	-13.86	-12.032	-12.887	-13.054	-13.125	-13.088	-11.514	-13.095	-12.852	-13.093	-13.406	-14.053	-13.548	-12.934	-12.896	-13.396	-13.339	-14.102	-12.633	-13.146	-14.166	-13.582	-13.816	-13.569	-13.997	-14.58	-12.523	-13.003	-12.91	-12.675	-14.4	-13.92	-13.166	-13.392	-14.128	-12.243	-13.138	-13.12
-11.51	-12.509	-12.102	-11.072	-11.415	-11.756	-11.994	-11.567	-12.301	-11.431	-12.266	-12.08	-11.729	-11.316	-11.435	-11.702	-12.037	-12.288	-11.648	-11.953	-10.637	-10.472	-11.21	-10.734	-9.6279	-11.568	-11.372	-12.903	-11.799	-10.636	-12.127	-12.461	-12.565	-12.984	-13.325	-12.229	-11.538	-11.716	-11.296	-11.951	-12.133	-12.417	-13.263	-12.411	-11.83	-13.048	-10.95	-10.5	-11.679	-12.188
1.6577	1.6191	3.655	3.161	1.514	0.082546	2.7659	3.0518	0.65296	3.8688	3.9445	1.9229	2.6732	4.1517	3.0192	3.8085	2.7819	1.6473	1.5746	2.7295	1.8725	1.3843	2.055	2.5774	3.3234	1.9131	1.7069	2.127	4.2269	3.6898	2.5097	3.4482	3.5013	3.6478	2.027	2.4857	3.3144	1.1896	1.7002	1.3726	2.2523	2.684	1.644	2.5565	4.3669	2.0935	2.0975	1.0561	2.4511	3.0447
-11.092	-11.643	-12.562	-10.571	-10.977	-10.69	-10.845	-10.695	-10.98	-12.322	-10.322	-10.825	-11.99	-10.634	-11.765	-11.827	-12.312	-13.65	-12.009	-11.973	-10.947	-12.043	-11.083	-11.461	-11.418	-11.991	-13.369	-10.485	-12.244	-11.737	-11.432	-11.956	-11.29	-13.43	-11.155	-12.652	-10.922	-10.164	-10.535	-12.05	-11.623	-10.073	-11.975	-10.721	-12.506	-10.63	-11.02	-10.489	-12.235	-10.463
0.86134	0.32538	1.6717	-0.63354	1.5242	1.2171	1.862	1.6339	0.25891	1.6919	-0.40424	0.22369	1.1901	0.64959	1.3283	1.0967	0.65337	1.2292	2.0831	1.4588	2.7653	1.7271	0.67404	-0.051711	-0.60996	-0.47805	0.20872	1.3871	0.34669	1.288	1.3391	1.4265	2.4165	0.87826	0.97429	1.9499	2.8891	0.96786	1.4083	0.82625	2.6379	1.331	0.58412	0.90777	2.2358	1.8947	1.0437	0.025271	-0.77064	0.88395
8.0777	9.885	10.653	9.1621	7.8436	8.0911	10.005	9.6302	8.2111	8.0262	10.545	9.6166	12.73	11.054	10.861	9.8334	8.9965	10.316	10.713	8.8558	10.042	9.8553	9.7323	9.3209	8.4488	9.2142	10.683	9.4245	11.562	8.1266	7.7472	10.307	10.431	9.5898	9.1605	9.3374	9.3688	10.598	9.5027	10.069	8.5195	9.7052	9.0539	9.5867	10.599	9.9112	9.8884	9.845	9.5073	10.773
-1.5749	-3.4967	-2.6269	-1.9728	-2.2886	-2.4338	-0.62688	-3.5419	-2.3163	-3.2518	-3.8007	-3.0478	-1.1811	-2.5737	-1.5931	-0.82864	-3.2152	-5.0601	-1.7507	-3.9839	-3.2183	-2.4636	-2.2351	-2.3276	-2.4204	-2.3545	-3.6431	-3.0116	-1.6705	-4.4118	-2.3732	-1.5115	-3.3418	-3.9842	-1.1668	-1.2193	-1.9921	-3.8092	-3.097	-3.5549	-2.745	-3.2662	-2.4316	-2.6721	-1.686	-3.2133	-2.2053	-2.8334	-2.249	-2.6815
-11.724	-11.541	-12.359	-14.21	-13.675	-12.377	-13.735	-14.88	-12.441	-12.532	-12.704	-12.028	-13.648	-13.963	-13.619	-12.42	-13.047	-13.643	-13.422	-11.307	-12.414	-14.041	-12.356	-12.771	-12.113	-13.569	-12.3	-13.911	-13.343	-14.048	-10.736	-12.958	-13.309	-13.062	-13.255	-12.565	-13.715	-12.302	-12.961	-14.175	-12.521	-12.072	-12.696	-14.119	-12.976	-13.51	-12.636	-14.331	-12.715	-12.6
-11.088	-10.455	-9.0995	-10.693	-9.4447	-8.5602	-10.355	-9.0425	-10.19	-10.626	-10.493	-10.198	-10.507	-11.802	-9.0839	-9.4448	-9.2821	-10.291	-9.9325	-8.0899	-11.3	-9.6548	-9.8413	-9.6131	-10.27	-11.7	-8.5486	-8.7712	-8.5071	-10.183	-10.542	-10.168	-10.821	-9.3742	-8.8235	-9.5146	-10.683	-10.31	-10.21	-9.9743	-10.583	-9.8181	-9.7719	-11.02	-10.209	-10.73	-12.261	-10.305	-8.8738	-8.851
-13.983	-12.918	-12.493	-11.776	-13.929	-12.253	-13.435	-12.298	-13.038	-12.608	-13.104	-12.993	-13.521	-13.565	-14.721	-12.416	-12.459	-12.443	-12.497	-14.746	-13.613	-13.289	-14.102	-13.791	-13.428	-13.1	-12.15	-10.596	-11.923	-13.346	-13.412	-12.328	-12.326	-14.02	-12.14	-12.02	-15.552	-13.606	-14.683	-12.702	-14.858	-14.118	-13.636	-13.118	-14.301	-12.191	-13.173	-12.782	-13.872	-12.998
1.9347	1.1139	1.6754	1.9981	2.7617	1.3996	1.3423	0.8854	1.0648	2.0236	0.29593	1.7736	0.38348	1.3008	0.021081	0.14484	2.1591	1.8221	1.7021	-0.21116	1.0564	1.3897	2.1318	1.1129	1.0845	3.8012	0.7577	0.44987	1.0496	2.3769	3.3319	1.1415	1.0879	1.09	3.5296	0.81754	1.1515	0.63615	0.35837	0.43168	0.63332	1.225	0.43645	2.894	2.9214	1.2243	1.9647	-0.05714	2.8957	2.8346
-11.342	-8.4993	-9.4586	-10.997	-10.785	-9.7894	-10.469	-10.816	-11.482	-12.429	-9.733	-9.9366	-9.7436	-12.033	-10.769	-10.299	-11.135	-10.595	-11.207	-10.436	-10.33	-10.665	-9.9609	-11.647	-10.652	-10.054	-10.38	-10.22	-11.425	-10.187	-11.583	-11.514	-10.949	-10.08	-10.983	-11.816	-9.1464	-10.684	-9.3723	-9.8037	-11.037	-10.608	-10.996	-12.259	-10.925	-9.5434	-9.3645	-9.993	-11.714	-11.371
-12.153	-13.905	-12.782	-14.244	-13.893	-14.004	-13.088	-13.751	-12.017	-13.537	-13.48	-13.305	-12.901	-13.758	-11.698	-13.111	-14.557	-14.163	-13.364	-14.239	-12.508	-13.017	-11.522	-13.151	-14.95	-13.514	-12.062	-15.223	-13.975	-14.135	-13.075	-12.953	-14.555	-12.121	-13.054	-12.855	-13.809	-13.661	-13.68	-14.261	-14.086	-13.273	-12.936	-13.212	-14.02	-13.103	-12.53	-14.144	-13.38	-12.363
0.88917	-0.34852	1.4442	1.7706	0.31017	2.5346	2.8518	0.20264	1.4214	1.6542	1.7105	2.4279	1.5471	2.2097	2.0854	1.6607	1.0658	1.3917	1.806	2.4102	1.3957	3.0559	2.2944	1.9892	1.8626	0.81223	2.4967	0.86817	3.523	0.32244	1.371	1.5923	1.4675	2.8403	2.0194	1.2164	0.17355	3.0562	1.9853	0.87187	2.9299	2.3425	1.3584	1.7344	1.4896	2.1919	1.7081	1.7473	2.2568	2.4896
-9.5262	-10.064	-8.1875	-8.835	-9.415	-8.6794	-8.565	-9.415	-8.8013	-10.481	-8.6795	-10.2	-8.8372	-8.8924	-7.6928	-7.4238	-9.7988	-8.994	-8.2297	-9.8768	-8.4626	-7.5214	-8.3941	-7.8225	-10.458	-10.352	-10.641	-10.515	-8.3234	-11.356	-10.494	-9.3868	-9.2928	-8.0644	-7.535	-7.3625	-9.3917	-8.2665	-9.1562	-9.1247	-9.3179	-8.6078	-9.1057	-8.6321	-10.104	-8.707	-10.196	-9.8034	-8.692	-8.4463
0.77718	0.69516	-0.095613	-1.6741	1.4134	0.94563	2.1611	2.3265	0.75528	0.85687	0.3867	0.26859	0.31873	0.75222	-0.45621	1.0392	-0.44249	1.3562	0.68697	-0.97356	1.2049	0.078198	0.74266	-0.36836	1.704	1.1143	0.93963	0.11795	1.5686	2.3017	-0.035445	0.80963	1.163	-0.059655	1.8366	-0.19869	0.54692	1.133	0.23285	1.8775	0.27969	0.88111	1.0282	0.49301	0.27166	-0.1475	-0.076262	0.44853	0.24224	-0.54106
4.6505	4.6916	5.4146	3.9152	5.0315	4.1861	4.9723	3.515	3.8882	2.8719	3.6625	3.9698	5.9498	5.1447	5.3528	4.6275	5.2328	4.5157	3.6823	6.2842	3.3005	4.9266	5.4216	4.7827	4.6843	4.2854	3.8836	3.6299	4.6884	4.5718	4.257	4.534	5.7808	3.6714	4.6794	4.149	4.3002	5.2192	3.7774	4.8418	3.1078	3.3817	3.4058	4.8222	4.7159	5.8546	3.5517	4.1905	3.9193	4.9201
-13.844	-13.249	-14.569	-12.575	-13.664	-12.722	-13.811	-13.496	-14.149	-14.058	-12.651	-12.943	-11.72	-12.983	-13.279	-14.527	-12.153	-14.799	-13.348	-13.306	-12.154	-13.949	-11.64	-13.669	-13.184	-13.711	-12.482	-12.827	-12.253	-13.492	-13.062	-12.672	-13.346	-12.802	-14.414	-13.85	-12.036	-14.64	-14.112	-13.63	-12.852	-13.051	-12.393	-13.511	-13.452	-12.849	-11.338	-14.599	-15.029	-12.3
6.1551	3.9627	5.6289	5.0873	5.4305	3.1981	5.94	3.3559	4.5638	3.9167	4.237	4.8211	5.7145	6.3295	5.3664	5.1592	3.8572	5.204	4.6092	4.5441	5.6528	5.0994	6.3133	3.6968	4.3628	5.4938	4.1428	5.8754	4.903	4.0472	6.299	4.7978	4.2075	4.2796	4.9731	5.1329	4.6735	6.4459	7.0186	5.6425	6.5709	6.9607	4.2008	3.8347	5.4192	4.1099	4.5913	6.0367	4.1437	4.4403
-8.45	-7.8221	-8.7819	-9.3509	-9.8397	-8.7507	-10.791	-9.2187	-10.605	-8.6798	-10.609	-9.1702	-7.2675	-7.778	-8.8884	-10.482	-9.3012	-8.7679	-9.6544	-9.3913	-8.2385	-10.225	-8.2284	-7.9127	-9.0854	-8.1886	-8.5246	-9.4113	-8.9564	-8.2307	-8.8735	-9.9838	-11.019	-6.8577	-10.624	-9.2542	-9.5102	-7.8359	-8.4731	-9.2847	-8.4427	-8.5162	-8.7553	-9.8151	-9.4031	-9.8307	-9.267	-10.296	-9.5018	-8.2589
-0.72517	-1.3404	-0.19975	2.182	-0.3692	0.32569	-0.5348	-1.018	-1.1094	-1.431	0.51025	0.29479	0.10267	-0.59876	-1.5665	-1.2635	-0.47908	-1.2834	-0.67409	-2.6877	-0.79808	0.15188	-1.5829	-1.0099	-0.30661	-0.92268	-0.63673	-0.78835	-0.2642	-0.96533	0.71808	-0.21342	-1.6956	1.6798	-1.5615	-0.53096	-0.75104	-1.38	-1.3317	-0.10428	-1.4134	1.2802	-1.5817	-2.5196	-0.41699	-0.87609	-0.29914	-1.4154	1.1503	-0.76881
-4.5079	-3.1484	-5.2663	-4.6566	-6.633	-5.5453	-3.4853	-2.9671	-4.4977	-6.3717	-5.9201	-4.2468	-5.4411	-4.733	-5.7522	-4.6369	-6.2875	-5.6965	-4.5454	-5.3813	-4.4882	-5.2887	-6.0382	-6.1392	-5.2398	-5.7661	-3.8388	-5.8167	-5.7934	-4.0663	-3.7697	-4.3464	-4.633	-4.0689	-6.0628	-5.7205	-5.3377	-5.8545	-6.171	-7.464	-4.8951	-5.887	-4.0815	-5.8084	-4.3879	-5.7942	-5.4434	-5.9928	-5.3758	-5.4379
0.69826	1.3544	0.19194	-2.587	2.5868	-1.8992	0.15541	-0.12017	-1.1797	-0.43435	-0.51704	-1.9015	0.30606	0.58388	-0.11241	2.1874	-1.1442	-1.0458	-1.2401	-0.76947	0.64063	-0.23888	0.26081	0.9164	-0.71511	-0.86025	-1.3307	0.41662	0.037091	0.099679	0.55346	-0.58463	-1.0479	-0.10304	-0.1586	-1.1621	-0.78801	0.2847	-0.89246	0.3307	0.79699	0.24808	1.1417	-0.87667	-0.20349	-0.72146	-0.048608	1.9465	-0.15056	0.62742
-0.3188	0.76514	-0.10092	0.53064	-1.107	-1.8836	-0.053956	-0.84285	0.64654	1.3746	-1.155	0.36812	1.6449	0.56693	-0.80092	-0.39688	-0.20421	-0.8199	-2.7739	-0.30035	-1.0279	0.049147	0.52983	-0.19206	-0.090967	1.8142	1.4219	-1.8491	0.67192	-0.98899	-1.6931	-1.2006	0.070653	-1.0492	0.76909	0.1355	0.74717	0.15882	-0.27298	-0.7599	-1.1283	0.79441	0.20125	0.09372	-0.20934	-1.0613	-0.0047541	0.30705	0.95278	1.1743
-2.0347	0.30045	-0.51252	-1.1718	0.34119	-1.2927	-1.226	-0.45224	-0.93419	0.66091	0.1183	-0.65569	-0.34069	0.46332	-0.33424	-1.6054	-0.81521	-0.83782	-0.8081	-1.0283	-0.74653	-0.68742	-0.96631	-1.6864	-0.50155	-3.6086	-0.84596	-0.56116	-2.2137	-2.0953	-1.136	0.3686	-0.05473	-0.62002	0.6052	-1.492	-2.472	-0.025488	-1.1694	0.69789	0.81072	-2.1455	-0.66177	-0.95622	-1.1698	0.91053	-0.1431	-0.91674	-1.2375	-0.89634
-3.7128	-2.9197	-3.312	-2.3804	-3.5417	-4.7779	-4.4662	-3.7762	-4.1222	-2.364	-4.7167	-4.168	-3.8678	-3.7468	-2.6889	-3.2557	-2.9501	-5.3116	-4.4501	-2.4809	-3.8584	-2.7552	-4.0274	-3.043	-4.3813	-1.4105	-4.181	-3.3029	-4.5666	-4.8473	-3.6266	-4.3148	-6.0458	-3.7313	-3.8161	-2.3082	-2.5762	-3.6794	-3.5967	-3.3048	-3.7949	-3.3663	-4.5879	-3.2529	-4.7694	-1.1143	-1.3676	-3.8988	-3.8739	-2.5049
-21.367	-22.099	-21.844	-21.679	-20.619	-21.435	-22.126	-19.267	-19.854	-19.961	-21.132	-21.254	-20.949	-21.705	-20.032	-20.824	-20.485	-20.765	-21.8	-20.109	-20.306	-21.343	-20.314	-22.093	-19.781	-19.858	-21.848	-20.462	-19.212	-18.982	-20.405	-20.666	-21.19	-19.021	-19.471	-20.536	-19.824	-19.808	-22.529	-21.44	-23.001	-20.79	-21.037	-21.136	-21.638	-20.739	-20.237	-20.445	-20.073	-20.761
-21.182	-22.078	-20.944	-19.664	-22.357	-21.364	-20.276	-21.644	-21.449	-19.904	-20.133	-19.944	-19.424	-21.414	-19.565	-20.651	-20.565	-20.282	-19.972	-20.959	-20.372	-19.825	-19.499	-22.77	-20.519	-19.607	-21.125	-21.052	-22	-20.657	-22.106	-21.343	-20.577	-19.205	-20.522	-19.95	-21.705	-21.185	-21.32	-20.875	-19.751	-20.76	-21.037	-22.346	-21.121	-19.869	-21.35	-18.723	-21.522	-21.025
-4.0548	-2.7325	-4.2001	-4.2932	-3.7375	-4.2883	-2.2186	-3.9	-3.8924	-2.7537	-3.0052	-3.5902	-2.5731	-4.0391	-1.7464	-2.9016	-4.4324	-3.5513	-2.5726	-2.3451	-2.766	-3.6289	-3.2624	-4.2486	-3.2422	-4.4014	-2.8511	-4.2433	-3.0765	-4.664	-4.9332	-4.3953	-2.7602	-4.7514	-3.4119	-3.4894	-3.4361	-3.6301	-4.263	-3.4442	-1.5581	-3.0533	-4.2035	-3.3795	-2.6567	-3.6905	-3.7313	-4.7831	-2.6682	-2.2844
-3.6122	-4.2625	-4.29	-4.6411	-3.7671	-3.0323	-5.0642	-4.8136	-5.3594	-4.5178	-5.218	-2.4942	-4.2037	-2.9975	-5.3777	-4.4477	-4.3672	-5.5202	-5.2056	-2.5528	-4.8898	-4.5986	-3.5749	-5.3828	-3.3186	-4.5764	-4.8527	-3.6217	-3.741	-3.044	-5.0887	-3.5487	-2.7557	-6.1806	-4.5013	-5.0896	-4.2881	-4.0916	-2.5316	-4.7911	-3.5137	-4.4242	-4.6121	-3.9484	-3.1925	-5.4856	-4.147	-1.925	-2.4962	-2.7425
4.5745	1.9078	1.4226	3.2196	3.4199	2.8328	2.7897	2.6959	3.4477	3.3062	1.0787	2.9236	3.0867	2.5183	3.2285	3.1301	2.9612	2.2482	2.357	2.107	1.2854	3.8281	3.1885	3.4591	2.3508	2.3903	1.9858	2.9983	3.2727	2.8803	1.7349	2.11	1.8532	1.8447	2.9156	2.1073	1.9065	2.7527	2.6605	3.4444	3.3721	2.7697	2.6234	4.6186	4.8179	3.1154	3.719	3.2058	2.844	2.0327
-5.8576	-6.0157	-4.6921	-4.2675	-5.5126	-5.1878	-4.8863	-3.8917	-4.7569	-7.0222	-4.3716	-6.1407	-5.1223	-5.7639	-3.555	-6.629	-5.1387	-4.4631	-4.3665	-5.5523	-4.273	-4.4456	-5.4786	-5.4182	-6.626	-6.1893	-4.9078	-4.775	-5.5056	-5.2519	-5.1408	-6.2913	-5.3187	-4.6476	-4.3492	-4.7279	-3.4993	-5.3864	-6.0585	-4.5229	-5.6089	-4.4768	-2.8356	-5.5532	-4.0094	-4.8428	-5.1048	-4.9145	-6.023	-3.962
-0.97663	-1.3618	-1.5839	-2.4814	-1.8462	-0.21809	-1.2213	-0.32094	-1.33	-1.8213	-1.915	-1.6449	-2.1767	-1.3235	-2.3256	-0.3316	-1.7206	-1.0595	-1.7672	-0.46574	-0.50629	-1.3978	-1.9809	-0.79062	-1.2812	-0.78697	-2.1014	-2.1934	-0.50004	-0.7163	-0.28877	-1.6693	-0.9318	-0.22888	-2.2614	-2.0335	-1.3515	-0.38121	0.19745	-2.786	-1.0194	-1.4187	-2.6858	-0.12253	-1.9059	-0.99443	-2.084	-2.1136	-1.5135	-1.8582
0.53256	-1.783	-1.8694	-2.0519	-2.1826	-0.27089	-1.8944	-0.76893	-0.51234	-0.47702	-2.942	-0.014234	-0.20729	-0.61143	-0.1617	-1.4472	-1.2467	-2.1538	-2.422	-2.5555	-0.14504	-0.7121	-1.38	-1.8244	-2.0401	-1.6135	-1.5354	0.25985	-1.1175	0.78373	0.32094	0.1093	-1.349	-1.2634	-0.63402	-3.3181	-1.111	-0.67659	-2.0684	-0.92835	-1.6724	-1.6823	0.21758	-0.48909	-1.4538	-0.95764	-0.73707	-0.65079	-1.011	-1.3239
-3.0277	-3.1993	-3.5162	-3.6174	-2.4529	-4.2674	-3.0519	-3.8135	-3.8243	-3.6076	-3.3718	-3.7634	-3.8061	-3.9584	-3.6002	-3.5806	-2.7827	-1.6999	-2.1014	-5.4667	-2.0785	-2.7662	-2.1618	-4.203	-3.6854	-5.2552	-3.1841	-0.9634	-2.3992	-1.2777	-3.6113	-4.024	-4.1494	-5.7797	-3.4722	-5.5078	-2.8224	-3.3971	-3.227	-4.5672	-3.5456	-3.392	-3.8717	-3.2952	-3.4	-2.839	-3.4773	-3.7915	-4.423	-3.4061
3.2274	2.2493	4.1723	3.3496	3.6036	3.4667	4.3585	3.6819	2.938	4.364	3.0646	3.2284	3.3325	2.8738	1.291	3.0956	3.5809	2.3698	2.6493	2.2559	3.8995	2.4362	2.3057	2.9045	2.6654	3.8999	3.2243	1.3286	3.6027	3.2016	2.2923	3.6796	4.4493	3.66	3.6606	3.0461	3.6433	3.5072	3.6437	4.5116	3.1514	3.7256	2.2725	2.3495	2.7415	1.5705	4.6806	1.4491	2.5923	3.8779
-0.14739	1.4558	-0.43423	-0.77911	0.12737	1.2368	-0.1603	-0.082618	0.97247	-0.85244	0.1034	0.049993	-1.6567	-0.55196	-1.3958	-0.94343	-2.1078	-1.799	-0.68999	0.11122	-0.38936	-0.56917	0.72223	-0.47844	-0.48957	0.51082	-0.6016	-1.3574	0.43399	-1.0301	-0.44554	0.40283	-0.85464	0.28956	-0.63024	0.30877	-0.25035	1.0074	0.16109	-0.38774	-0.76039	0.55746	1.1987	-1.514	0.92165	-0.60468	1.5393	-0.26593	-0.0066224	-1.5488
-3.5034	-3.9972	-1.7116	-3.6483	-3.0695	-1.5831	-4.4991	-4.9587	-3.8855	-3.5865	-3.0323	-2.0722	-4.7875	-2.5828	-3.0312	-2.1253	-4.1292	-3.4434	-4.5844	-2.1503	-3.5287	-3.8678	-2.9927	-3.5795	-2.7652	-2.9522	-3.5333	-3.135	-0.66299	-2.6674	-3.3636	-2.1667	-2.8812	-4.4494	-2.0588	-3.4862	-3.944	-3.8113	-4.173	-4.8853	-2.8121	-2.06	-2.1384	-2.0178	-3.9682	-5.3939	-4.8365	-2.1951	-4.7971	-3.9986
-3.5834	-3.3547	-1.1027	-1.5016	-4.1022	-2.6968	-3.1941	-1.986	-3.54	-2.6573	-2.2845	-3.2197	-2.0127	-1.3552	-4.2408	-1.8408	-3.2864	-2.3934	-3.5652	-2.4972	-3.06	-2.8721	-1.5862	-3.7104	-3.9524	-1.6511	-3.4623	-1.9436	-2.186	-2.9387	-2.6235	-3.0027	-2.5709	-3.1947	-2.0318	-4.3131	-3.159	-1.6359	-3.3549	-3.6836	-3.3833	-2.2484	-4.9594	-2.9155	-1.3275	-4.4366	-2.483	-2.6184	-2.5801	-2.3314
-13.962	-11.489	-13.668	-14.915	-13.812	-13.562	-13.637	-12.617	-12.589	-13.408	-12.921	-11.684	-11.98	-10.702	-12.399	-13.128	-11.835	-13.905	-11.19	-13.502	-11.628	-12.084	-12.831	-12.035	-15.058	-15.051	-14.458	-12.836	-12.298	-12.067	-12.856	-13.076	-13.656	-13.185	-14.273	-12.859	-11.817	-12.402	-12.789	-12.963	-13.17	-13.583	-12.939	-13.059	-12.512	-13.667	-11.994	-13.166	-14.74	-13.89
-12.012	-12.536	-11.64	-13.026	-12.937	-14.667	-13.638	-12.868	-12.723	-12.887	-12.994	-14.401	-12.342	-13.639	-12.616	-13.811	-13.963	-13.386	-11.838	-13.733	-12.957	-14.452	-12.913	-13.078	-13.169	-13.479	-12.909	-11.375	-10.837	-13.208	-13.397	-12.255	-13.282	-12.315	-12.548	-12.942	-12.07	-12.846	-10.929	-12.958	-13.727	-11.28	-15.142	-12.049	-13.171	-13.217	-12.58	-13.619	-11.388	-12.532
-7.1375	-5.7943	-6.6973	-7.379	-5.9543	-6.5986	-6.4176	-4.6776	-6.6394	-7.2495	-6.4548	-6.3699	-6.0388	-7.0041	-6.3886	-5.3961	-5.2021	-6.6237	-5.6532	-4.8559	-5.1878	-6.3062	-6.2282	-7.2939	-5.4416	-7.1054	-4.8264	-6.02	-6.5814	-4.8766	-7.2018	-6.063	-4.7484	-6.3638	-5.4631	-7.2024	-6.4796	-5.316	-7.9414	-5.6747	-7.4933	-8.7782	-5.1068	-6.4028	-7.709	-6.3949	-5.554	-6.3844	-4.2552	-5.2097
-0.086063	-0.15296	-1.2823	0.51757	1.0991	-1.3976	-0.38733	0.52512	0.98994	-0.98679	-0.36585	-0.31495	-0.33645	-0.30446	0.40209	-0.7814	-0.55405	-0.3763	0.26122	0.45529	0.99996	-0.15765	-0.33248	0.012391	0.11687	-0.80284	0.34333	0.59557	-0.26431	-1.0814	-0.034511	-0.22866	0.33826	-1.1965	0.35231	0.15357	1.6325	1.0462	-0.50029	1.4609	-0.77365	-0.75587	-1.109	-0.27661	0.1359	-0.86664	-0.58404	0.54327	0.51566	1.6153
-0.26624	-0.32534	-0.33776	-0.20304	-2.288	-0.81286	-2.8166	-2.1913	0.024657	-3.1394	-2.153	-1.533	-1.4386	-0.40053	-0.85164	-0.85343	-1.6683	-0.81807	-1.0997	-1.4838	-1.507	-2.2903	-0.035093	-0.6876	-0.42774	-1.4925	-1.5637	0.29206	-0.34889	-2.4748	-1.3446	0.72433	-1.5833	-0.62044	-1.6734	-1.3718	-1.0359	-0.65055	-1.1239	-1.227	-0.26712	-1.7034	-2.1785	-1.2547	1.0394	-0.41073	-2.3841	-0.3248	-3.0107	0.48395
-12.912	-11.984	-12.027	-10.807	-10.586	-10.968	-11.831	-12.04	-13.044	-13.028	-11.298	-12.016	-11.221	-11.274	-9.5372	-11.233	-13.12	-13.17	-11.381	-11.211	-10.344	-12.834	-11.965	-10.262	-12.547	-11.71	-14.06	-12.777	-10.613	-10.862	-11.301	-12.215	-11.538	-10.992	-13.154	-11.18	-12.361	-12.646	-11.278	-11.22	-11.468	-11.785	-12.248	-11.352	-11.3	-13.299	-12.709	-10.703	-10.693	-11.115
-11.205	-12.967	-10.757	-9.9161	-9.8931	-9.7238	-10.067	-11.457	-9.3972	-11.332	-10.885	-11.121	-11.372	-11.566	-12.251	-10.604	-11.696	-10.222	-11.572	-10.386	-12.025	-10.904	-9.1529	-11.594	-11.459	-10.831	-12.189	-11.113	-11.077	-9.9878	-11.578	-10.874	-10.266	-11.469	-10.273	-10.75	-11.62	-11.003	-9.4991	-11.163	-9.3976	-10.149	-11.71	-11.59	-11.893	-10.894	-10.303	-8.8904	-10.203	-10.688
-15.734	-15.578	-15.766	-14.969	-13.204	-12.716	-14.779	-13.425	-13.192	-14.929	-15.267	-13.608	-14.884	-13.37	-13.963	-14.057	-15.809	-14.913	-14.032	-15.931	-15.86	-15.403	-14.342	-14.918	-14.596	-14.957	-15.075	-15.514	-15.404	-14.687	-13.807	-14.573	-15.288	-13.847	-14.632	-14.362	-13.18	-15.368	-14.814	-14.928	-14.303	-14.462	-16.221	-15.422	-14.304	-14.053	-15.427	-14.964	-14.494	-13.669
-2.3341	-1.5252	-3.3566	-1.344	-0.80468	-1.9816	-1.9896	-2.6245	-2.5126	-4.6331	-3.58	-1.9567	-2.2991	-2.6062	-3.9544	-3.4717	-3.3027	-2.3737	-3.442	-2.7305	-2.6726	-1.8278	-1.1354	-2.9194	-1.4125	-5.1793	-2.9164	-4.5368	-2.0474	-3.0311	-0.38288	-3.8283	-2.8391	-3.3802	-1.7198	-1.9562	-2.2317	-3.0516	-3.399	-4.9722	-3.5724	-2.9759	-2.9838	-4.4261	-2.8986	-3.7381	-2.7437	-3.2633	-1.9268	-1.1866
9.0203	9.8015	10.655	9.2907	12.433	11.896	8.5497	9.5295	9.8167	10.343	9.8322	9.8678	11.223	11.029	10.184	9.9948	8.9973	10.283	10.176	9.3367	10.608	9.8999	9.7545	10.375	8.8951	10.744	10.852	9.9612	9.5731	9.8573	8.8011	9.7216	7.9544	10.055	9.2539	8.3917	10.361	9.5794	9.9357	9.5458	8.1036	7.8698	9.7916	10.553	10.78	9.2282	10.33	11.279	10.912	9.8179
-1.1957	-2.9064	-2.4081	-2.9172	-1.5146	-2.118	-1.3467	-1.0372	-2.8643	-1.6068	-1.8337	-1.575	-1.5409	-0.66903	-0.62311	0.27594	-0.7527	-0.89654	-0.37433	-3.4267	-2.0519	-2.4884	-1.4188	-3.2307	-1.7552	-2.4867	0.37778	-1.6502	-0.84316	-2.0576	-1.9661	-0.17282	-2.7806	-1.3325	-0.73531	-0.28976	-0.21516	0.79466	-1.396	-1.9563	-1.4779	-0.45789	-1.5042	-1.1073	-0.46468	-1.9223	-0.82318	-0.035706	-1.6824	-1.3735
-1.296	-0.24002	-2.1728	-2.5674	-2.5128	-0.14185	-0.81257	-1.8123	0.01176	0.046184	-1.588	-0.80359	-2.5529	-0.77341	-0.98376	-2.8238	-1.5154	-1.3279	-1.2069	-0.81895	-1.7321	0.13521	-1.0127	-0.70928	-1.7604	0.50534	-1.1449	-0.78566	-2.4793	-0.98842	-2.2492	-1.5175	-2.9283	-1.6248	-1.0526	-2.1947	-0.93514	-1.528	-1.2866	-0.35038	-1.7096	-1.3563	-1.6098	-1.564	-0.60024	-1.917	-1.0823	-2.3275	-1.1963	-2.6123
1.0734	1.5786	3.7238	1.2562	0.83399	1.9688	0.88977	1.0739	0.33189	1.1735	0.95711	1.2119	2.0239	0.65083	1.8517	1.9382	1.7972	1.416	1.5201	2.6343	2.736	2.5973	2.2726	1.842	1.632	1.4778	3.5408	0.30184	1.0313	0.72551	1.2574	1.7514	0.83518	3.566	0.59891	1.7769	3.0531	1.9532	0.62425	0.66766	0.42222	1.6843	0.56205	1.1603	1.4392	1.923	2.4571	2.5407	3.3403	-0.36899
5.7957	5.7588	7.2387	5.9883	7.1575	7.2588	7.5492	7.3562	6.9109	6.8407	8.4527	6.9657	7.7489	8.1749	6.0303	6.2087	8.5888	6.1703	8.1676	7.1679	6.6268	8.2935	6.7387	5.6401	6.8906	6.7597	7.2378	7.4638	5.3902	8.3293	7.9476	7.2742	4.6826	8.3276	7.5094	6.6574	7.3977	8.8067	6.8702	8.334	6.8839	7.6246	6.9042	8.4249	6.7109	7.664	6.4789	6.5401	6.2663	6.2196
-2.749	-3.3854	-3.1763	-2.9968	-3.0003	-3.9845	-4.1593	-3.4958	-3.6314	-4.1829	-2.3141	-3.7143	-3.0819	-4.298	-4.3705	-3.5286	-5.2042	-4.5843	-3.3992	-1.698	-4.1677	-3.164	-2.5461	-3.5451	-4.42	-3.6597	-2.1374	-3.1636	-3.9775	-1.1513	-5.1391	-3.2264	-4.0141	-2.9835	-3.9322	-3.9952	-1.4791	-2.3557	-5.1351	-3.5684	-2.9691	-4.6576	-2.5948	-4.2946	-3.6819	-3.438	-3.8315	-3.8377	-1.8716	-3.9314
-1.0585	-1.5992	-0.71124	-1.691	-1.3566	-1.942	-0.30253	-2.7031	-1.1471	-1.9814	-2.2999	-2.114	-1.5715	-0.77095	-1.9089	-0.78581	0.16814	-2.2876	-2.1006	-1.0517	-0.76293	-1.1723	-1.2583	-1.4512	-2.004	-1.6466	-1.1597	-1.8713	-2.412	-1.1627	-2.9965	0.58983	-1.1424	-1.641	-0.12764	-2.2909	-2.6674	-0.72092	-1.3364	-2.4977	-2.0327	-1.1344	0.20477	-2.795	-2.1849	-0.94764	0.18284	-2.2273	-1.8474	-0.3217
6.2333	6.4616	6.1564	5.2431	7.4283	5.9762	6.6942	6.4649	4.7561	6.7854	5.4444	7.1039	9.5	5.8158	6.5411	7.4213	7.2262	7.6028	5.7461	4.5899	7.0846	6.3275	7.9238	5.7454	6.0511	8.1891	7.9463	6.9716	7.6767	6.1271	7.0274	5.4659	6.4316	6.8777	7.7095	6.2691	9.686	5.4262	7.6805	6.1839	8.1337	6.1704	9.2801	6.1658	6.3102	7.1652	6.5919	5.3736	7.2479	6.8507
-6.18	-5.5912	-6.0534	-7.1059	-6.25	-5.8468	-6.093	-6.8842	-6.7886	-5.5628	-3.6771	-2.3846	-6.2604	-5.2432	-4.1244	-4.6647	-5.5671	-6.1045	-6.7686	-5.0688	-7.1719	-5.239	-5.0608	-4.8661	-6.1162	-5.11	-6.305	-5.359	-5.8257	-5.4207	-6.9929	-4.7125	-6.9258	-5.6605	-5.6813	-5.666	-5.9133	-5.4197	-6.291	-5.033	-4.6221	-6.8938	-6.2427	-6.2798	-7.8168	-6.339	-6.1428	-5.1959	-4.8594	-7.5064
-9.3163	-9.8016	-9.8612	-9.6496	-9.0978	-10.122	-9.0573	-9.8724	-11.11	-11.524	-11.19	-9.6924	-9.8841	-10.694	-9.521	-8.5691	-10.661	-10.808	-8.5753	-9.0589	-8.6632	-8.4617	-10.999	-9.9163	-9.9634	-10.468	-10.786	-10.695	-8.2747	-10.534	-9.5139	-9.4523	-10.07	-10.488	-10.588	-10.137	-9.7389	-8.5982	-10.303	-10.363	-9.966	-9.1194	-8.391	-9.9643	-10.326	-10.847	-11.564	-11.489	-9.7136	-9.4535
-13.12	-10.632	-11.329	-11.118	-12.443	-12.294	-12.597	-12.293	-11.02	-11.501	-13.971	-9.4868	-10.771	-11.826	-11.509	-11.678	-14.72	-12.921	-10.567	-11.358	-8.428	-11.932	-12.81	-12.116	-11.111	-8.9406	-9.6181	-11.937	-10.817	-12.589	-11.211	-10.022	-10.843	-11.543	-11.2	-11.926	-10.486	-11.502	-10.276	-11.381	-12.505	-9.1204	-12.963	-11.053	-10.719	-12.306	-11.571	-10.809	-11.216	-11.258
-2.3897	-0.82242	-0.71039	-3.2102	-1.4184	-1.7871	-0.49291	-1.3761	-0.94786	-1.826	-2.0227	-2.2783	-1.3122	-1.5489	-1.2763	-1.7616	-1.3064	-1.1067	-0.89621	-0.59555	-0.55224	-2.694	-0.43582	-0.91078	-1.9217	-0.20885	-1.5267	-0.39485	-0.21566	-1.1121	-0.79001	-2.8689	-1.8219	-3.4191	-0.0063545	-0.8444	-1.4424	-0.30568	-3.158	-1.0366	-1.9635	-1.318	-0.90415	-0.11733	-1.3478	-1.3606	0.90592	-2.5756	-0.19175	-1.0727
0.1203	-0.57176	-0.96133	0.14366	0.81829	1.7472	0.077078	0.431	-0.35173	1.1217	0.024657	0.75962	-0.46823	0.56592	-1.5941	-0.44205	-0.65768	-0.61365	0.99251	-0.57238	0.26981	-0.036733	-1.3919	0.52525	-1.0825	0.65662	-0.93829	-0.18374	-0.087366	-1.3739	-1.5477	1.2007	1.4503	0.62215	0.67519	-1.4482	-0.15776	0.2682	1.44	-0.67728	0.36103	0.488	-1.9471	0.0066934	-1.0194	0.14989	-1.2778	0.54479	-0.091308	-0.35095
-11.938	-11.826	-11.474	-12.204	-11.389	-12.615	-9.8249	-12.437	-11.254	-10.699	-11.591	-13.373	-11.842	-12.696	-12.346	-11.528	-10.636	-11.711	-12.013	-11.807	-13.351	-11.815	-9.8779	-10.402	-12.878	-11.885	-10.956	-12.343	-11.116	-12.162	-10.933	-10.694	-9.9555	-10.722	-11.549	-10.866	-12.345	-11.828	-11.24	-12.233	-10.862	-12.178	-11.434	-10.948	-12.145	-12.08	-11.949	-11.202	-11.708	-10.507
0.72799	3.3687	2.4513	2.359	3.1309	2.985	3.687	3.2797	4.0173	1.9212	3.2682	2.8135	1.8961	3.1086	2.2001	3.3767	3.513	2.2482	2.2346	2.945	3.8772	5.221	4.2193	2.8542	2.9778	3.9482	3.2002	3.8777	1.5216	2.4278	4.0553	2.6293	4.3287	3.9792	3.5857	3.7916	3.3227	2.7777	3.2728	3.8178	3.7662	4.1789	3.2157	3.3351	3.7783	3.4957	2.1225	4.1355	2.9331	2.2221
-12.332	-10.53	-9.8515	-11.03	-10.669	-10.321	-10.273	-11.043	-10.863	-11.211	-11.023	-10.957	-10.306	-9.9784	-11.67	-9.5361	-10.561	-10.396	-10.47	-10.654	-10.056	-10.154	-11.852	-11.184	-11.033	-11.699	-10.553	-12.1	-10.427	-6.756	-10.305	-11.284	-10.534	-11.616	-11.873	-10.42	-10.99	-11.791	-10.52	-10.998	-11.128	-12.065	-10.179	-10.073	-11.003	-11.014	-10.55	-9.25	-12.11	-9.4609
0.89569	1.8858	0.91995	1.9539	1.2763	-0.21613	0.84332	1.4442	1.012	0.81236	0.30771	0.90619	-0.080686	1.2605	0.57487	0.12655	0.82783	1.8623	2.3005	0.38989	0.58309	1.5177	0.17408	1.3621	-0.018332	0.30955	2.0433	1.9841	1.6026	-0.66541	1.4743	2.8778	3.2693	-2.1637	1.0758	2.0942	0.5078	0.74197	-0.55563	1.9112	1.3099	1.9444	2.1258	1.6678	1.326	2.0454	0.7001	0.91951	1.2093	1.9837
-10.413	-8.6852	-8.1354	-9.4577	-10.369	-8.7197	-7.2526	-8.4674	-8.476	-9.4871	-8.3217	-7.8292	-7.884	-10.289	-8.9076	-9.2061	-10.148	-10.187	-9.1687	-9.9285	-8.9515	-8.1911	-9.0463	-8.0505	-9.2384	-8.8062	-9.6195	-9.7105	-9.3117	-8.8463	-8.6282	-8.7862	-8.5072	-9.2055	-7.6217	-8.8922	-8.2105	-9.5824	-9.9951	-9.1232	-9.0536	-8.4781	-8.7258	-9.5939	-9.1924	-10.137	-9.7575	-7.2954	-7.697	-9.972
-5.1333	-3.7894	-2.628	-4.2193	-3.2586	-3.4815	-3.4693	-4.4637	-5.0339	-4.1708	-4.6507	-3.8277	-4.2215	-4.8443	-3.7743	-3.0989	-4.5261	-4.2433	-3.8435	-3.2102	-4.7159	-4.4844	-4.1144	-2.4866	-2.1164	-3.9463	-5.2429	-4.9479	-4.1542	-4.5078	-4.4805	-3.1866	-3.2095	-2.7851	-4.486	-4.5231	-4.0648	-4.5799	-6.0868	-3.8142	-3.7793	-3.6034	-4.5006	-2.7177	-4.6709	-4.8518	-5.0007	-4.3705	-3.5712	-4.5608
-9.3599	-10.059	-8.2656	-7.6011	-9.1496	-7.7379	-8.301	-8.9163	-8.9446	-8.3761	-7.4677	-7.5573	-8.7714	-11.255	-9.5252	-8.2896	-9.2707	-9.2099	-8.9545	-11.359	-9.8016	-9.7328	-10.324	-8.7624	-10.274	-10.415	-8.9136	-7.7878	-8.512	-8.6789	-8.4178	-9.801	-8.1917	-6.5218	-9.1122	-5.932	-7.4258	-7.772	-9.3291	-9.4727	-8.5225	-10.096	-8.5333	-9.1531	-7.9682	-8.1737	-9.2652	-10.562	-9.052	-8.7106
-3.5304	-2.8809	-4.3775	-3.0779	-2.5485	-2.6942	-1.9238	-1.259	-3.4919	-3.7966	-3.3913	-3.5441	-1.6676	-1.4075	-3.4343	-2.5423	-1.4725	-3.364	-3.261	-1.3155	-3.6892	-2.1277	-2.8634	-3.1151	-2.3926	-3.1005	-1.538	-3.2434	-2.5775	-2.0101	-1.4437	-2.6415	-2.4931	-1.8899	-2.7659	-4.9148	-0.8723	-1.9719	-3.1713	-2.9496	-2.7543	-1.3533	-4.075	-3.5273	-1.8039	-2.4719	-3.2194	-1.9825	-1.7817	-3.6491
8.7751	7.4993	9.4521	7.9083	8.7163	7.3798	7.8325	10.46	6.7883	9.0215	7.9715	9.299	7.2847	8.5919	7.1158	8.646	6.8562	8.4411	8.7553	7.5546	6.9489	8.4787	8.393	9.7937	7.312	7.8108	7.3785	7.0587	9.168	8.169	8.6232	7.2668	7.497	8.1047	8.228	9.2401	7.9831	8.2703	8.8393	6.9923	6.5409	7.5058	6.7933	6.3549	8.3931	8.011	8.7573	8.2462	7.8962	9.1016
-4.6906	-6.1567	-6.5948	-6.7062	-7.7774	-5.6463	-6.3577	-5.8062	-4.972	-6.5856	-5.975	-8.6081	-6.8478	-7.4941	-7.0644	-6.3011	-8.2812	-5.6485	-6.7427	-7.1342	-6.9343	-7.2189	-6.0359	-5.7373	-6.4036	-5.8365	-6.3347	-5.5364	-5.3376	-8.1794	-6.3192	-7.1352	-6.8629	-6.6748	-6.1917	-7.027	-6.2096	-7.6302	-6.3254	-7.6314	-5.6169	-7.8817	-6.0161	-4.1031	-8.5227	-4.883	-6.1325	-5.4489	-7.4747	-4.5313
-15.007	-13.678	-13.815	-13.377	-15.037	-15.597	-15.629	-14.887	-13.421	-14.292	-16.114	-14.95	-13.967	-15.002	-15.295	-15.489	-15.174	-14.64	-13.73	-13.723	-14.511	-14.734	-15.465	-12.699	-15.18	-13.988	-15.055	-13.694	-15.171	-14.329	-14.896	-14.177	-14.019	-14.999	-14.328	-16.182	-13.382	-15.373	-16.58	-14.622	-13.046	-15.046	-13.762	-13.48	-13.607	-14.1	-14.962	-14.799	-14.351	-14.548
-12.912	-12.781	-14.224	-14.506	-13.792	-13.735	-13.557	-16.329	-13.59	-14.729	-13.405	-15.274	-13.137	-13.515	-14.124	-15.132	-14.017	-12.531	-13.154	-13.94	-13.098	-14.183	-14.693	-14.114	-15.8	-11.783	-15.129	-12.695	-13.343	-12.935	-14.947	-14.793	-14.719	-15.428	-14.446	-14.958	-13.033	-15.559	-12.995	-13.494	-13.038	-14.659	-14.137	-13.243	-14.78	-14.043	-14.457	-12.385	-14.008	-13.123
-10.656	-11.851	-13.96	-11.926	-12.067	-11.032	-11.501	-11.905	-11.86	-11.09	-11.44	-11.55	-11.962	-12.215	-10.448	-10.457	-9.8979	-11.102	-10.85	-11.664	-12.351	-9.9053	-11.568	-11.035	-10.156	-10.177	-11.837	-11.374	-12.562	-11.268	-10.512	-11.267	-12.741	-11.347	-11.465	-10.626	-12.944	-11.912	-12.189	-11.026	-10.426	-12.817	-10.459	-10.282	-10.899	-12.128	-11.879	-12.078	-10.499	-11.132
-11.578	-11.606	-10.605	-10.987	-11.405	-11.329	-11.47	-12.7	-13.058	-13.108	-11.322	-11.786	-11.993	-11.598	-11.399	-10.703	-12.99	-11.769	-11.051	-12.094	-12.707	-13.055	-12.374	-11.336	-11.67	-9.9834	-11.634	-10.702	-12.546	-12.596	-13.349	-11.536	-11.395	-10.301	-12.595	-12.206	-11.229	-12.48	-11.344	-10.939	-12.017	-12.069	-12.545	-11.479	-12.339	-12.227	-11.158	-12.72	-11.02	-12.357
-6.682	-8.4087	-5.5366	-7.6653	-6.6894	-6.4056	-8.745	-6.4793	-7.4409	-5.9247	-6.0756	-7.3192	-6.732	-5.6883	-5.083	-5.7366	-6.8451	-7.1677	-8.5943	-8.1143	-5.1535	-8.2401	-7.6067	-5.6235	-5.8738	-5.0935	-7.037	-7.0734	-5.9792	-6.6777	-6.1613	-6.3599	-6.1601	-5.5006	-5.355	-5.8557	-5.7188	-6.8603	-6.8691	-7.6226	-6.601	-5.6065	-6.3833	-5.6139	-6.0909	-5.5636	-4.9074	-4.9295	-5.634	-6.9334
-21.124	-20.047	-19.078	-21.556	-21.523	-21.341	-22.196	-21.268	-19.924	-20.834	-20.099	-19.443	-20.666	-19.785	-18.795	-21.936	-20.486	-19.711	-21.032	-19.936	-21.346	-21.939	-20.71	-20.93	-23.242	-22.303	-18.973	-20.501	-20.799	-22.358	-21.65	-21.061	-23.016	-19.84	-19.836	-20.147	-21.421	-21.382	-21.375	-20.456	-20.018	-21.247	-21.064	-20.63	-21.292	-20.51	-21.588	-21.807	-21.52	-20.762
-2.2694	-2.5516	-3.0066	-2.0224	-2.9251	-2.653	-3.8506	-1.8428	-2.9997	-3.5193	-4.3462	-1.9629	-2.2059	-2.1784	-2.8885	-1.5	-4.3181	-2.5963	-2.4432	-2.5103	-1.0654	-1.5035	-1.9261	-3.3127	-3.3233	-3.2028	-3.3386	-3.4311	-4.243	-1.921	-3.0705	-1.9895	-3.0016	-3.3335	-2.5187	-2.7116	-2.1599	-2.5048	-1.7708	-3.2792	-3.2907	-3.0926	-3.103	-2.6618	-2.5188	-1.9144	-2.9368	-3.007	-2.7418	-0.72402
-1.4776	-2.2389	-1.2383	-0.73429	-1.3692	-1.814	-2.074	-1.8523	-0.74139	-0.1849	-1.9718	-0.93512	-1.7557	-1.4249	-2.3669	-1.3904	-1.9547	-1.375	-2.285	-0.96785	-2.2698	-1.6682	-0.52806	-1.4741	0.36114	-0.045226	-2.9725	-1.9265	-1.6276	-0.27157	0.0021969	-0.99833	-2.5301	-0.50382	-1.7104	-0.67988	-0.70923	0.34198	-0.50694	-0.39553	0.40555	-0.23305	-1.8402	-2.8678	-0.87243	-1.5152	-2.2353	-1.9073	-1.0524	-1.7738
-1.0007	-1.7101	-1.4467	-2.0319	-1.9494	-1.7348	-3.0386	-1.9409	-1.246	-0.24935	-2.7885	-3.952	-2.1627	-2.3071	-0.24117	-1.7634	-1.4393	-2.7803	-2.2076	-1.3818	-1.9925	-2.0033	-1.599	-0.21839	-1.8339	-0.79047	-4.4705	-2.1108	-2.9656	-0.83683	-1.7645	-1.8245	-1.7487	-1.6471	-1.393	-1.6094	-1.3327	-0.29282	-0.82567	-2.5334	-1.4774	-3.4831	-4.2645	-1.3959	-0.97495	-1.5584	-0.85614	-2.5126	-2.1175	-1.2895
8.8015	8.6412	7.2429	10.015	8.4555	7.0278	9.7156	9.4766	8.6975	10.021	7.972	8.3972	8.8508	9.5268	6.5278	8.8129	9.7901	6.0111	8.2635	9.8901	8.8988	9.0326	9.5813	7.1956	9.2196	8.1507	9.0183	9.3861	7.5918	6.8849	8.3948	8.8262	7.9792	8.3891	8.7817	9.8647	8.846	9.8436	11.556	8.787	10.117	10.007	8.1172	9.2374	9.0426	8.8078	9.6727	8.3368	8.468	8.2476
-11.989	-11.346	-10.188	-9.7547	-11.48	-10.858	-12.559	-11.063	-9.7085	-10.683	-10.145	-10.049	-10.574	-10.288	-11.553	-12.163	-11.063	-10.921	-10.83	-10.063	-10.179	-9.3159	-10.755	-10.215	-10.191	-10.316	-11.169	-10.319	-10.806	-9.8735	-9.9595	-10.29	-11.062	-10.978	-10.164	-10.577	-12.289	-9.9481	-11.561	-10.245	-10.249	-9.0841	-11.319	-10.313	-10.296	-11.898	-9.7988	-10.656	-9.4779	-9.9052
5.654	5.5581	5.0471	4.3606	5.2928	2.2534	4.214	4.6281	2.4077	4.2058	3.481	4.6875	4.1514	4.4542	3.354	2.92	2.4532	3.7458	2.7899	4.4764	4.7019	3.6827	2.9949	4.83	5.9683	5.5001	5.5451	4.0837	5.0961	5.3277	4.0066	5.1124	4.5734	3.5674	6.1359	5.0146	3.484	3.8017	4.3417	4.7377	2.9478	4.4419	4.8324	4.8981	3.8806	4.1192	4.0835	4.827	3.3153	3.7274
6.6916	5.6243	5.5106	6.0644	6.5964	5.9752	5.9386	7.069	6.5394	5.4765	5.6281	5.2887	6.1851	5.718	3.7704	3.8899	6.8913	5.5349	5.9698	6.7298	4.5853	5.1571	5.6424	4.5394	2.7023	4.4663	5.1997	5.7028	7.895	7.9259	6.2477	5.9217	7.6072	6.5761	4.6837	5.5095	6.7701	5.9915	5.8235	6.2417	5.4854	6.9265	3.8912	4.5365	5.6568	5.2727	6.1009	7.68	7.0819	5.516
3.8901	4.2575	4.2017	5.6684	4.7092	3.4278	5.1287	3.7729	6.1338	2.815	4.8509	3.5663	4.6117	5.1775	4.3064	4.4055	4.9476	3.8829	4.5587	5.358	5.1069	5.0402	4.6076	2.8918	4.7506	3.3872	5.4557	4.9974	2.5675	3.8276	6.7051	5.4636	4.3333	2.0824	5.7847	4.5156	4.1179	5.4624	4.4247	3.5645	4.3108	4.4796	3.8039	3.0791	5.5465	4.5047	3.9516	3.0625	5.4633	4.307
-4.4561	-6.072	-3.5733	-4.7121	-4.3325	-3.0068	-4.1324	-4.9082	-5.261	-5.064	-5.488	-4.4178	-3.9992	-5.1794	-4.1429	-5.3155	-4.8054	-5.4454	-5.5445	-4.8162	-3.6076	-5.2849	-4.2275	-5.39	-5.168	-4.7421	-5.0502	-5.7954	-5.0506	-5.5085	-5.3748	-5.627	-4.7834	-4.2514	-4.7565	-4.2956	-4.8876	-2.3141	-4.2351	-4.906	-5.3102	-5.0937	-6.3461	-3.499	-4.1852	-5.1054	-4.5068	-4.8204	-5.179	-5.1021
-15.241	-14.786	-14.992	-15.008	-13.615	-13.715	-13.757	-15.614	-13.11	-14.494	-14.778	-14.258	-14.324	-13.494	-12.348	-13.957	-14.835	-13.656	-16.136	-14.493	-13.515	-14.878	-15.231	-15.011	-15.265	-13.42	-14.068	-13.373	-15.105	-15.735	-14.073	-15.725	-13.795	-14.626	-15.013	-13.457	-14.908	-15.149	-13.548	-14.56	-16.543	-14.967	-15.407	-14.479	-14.431	-14.907	-14.596	-13.169	-15.801	-14.713
0.47237	0.1653	0.9092	0.15441	0.3348	1.0229	0.39796	0.93867	0.83048	-0.48007	-0.93327	2.2206	-0.71961	0.74454	1.6989	1.29	0.74268	1.3489	-0.56185	1.5119	-0.89329	0.66038	0.93273	1.903	1.6324	1.2637	0.58436	2.1295	0.49618	1.4913	0.65558	0.63817	1.87	0.70864	-0.57605	0.02284	1.083	-0.1404	0.84536	0.30106	0.51712	-0.51686	0.4587	0.80656	-0.97383	-1.0626	1.6544	0.76743	-1.7234	-0.1199
-4.0899	-2.4308	-3.598	-3.669	-4.0191	-2.152	-3.9217	-4.186	-3.2051	-2.3955	-4.2693	-1.4743	-2.7773	-4.5636	-3.6084	-3.5255	-2.5005	-3.9323	-3.1391	-3.8767	-2.1883	-2.5826	-2.6104	-3.6877	-2.846	-3.3254	-3.3467	-3.0328	-4.033	-2.4989	-3.811	-3.12	-3.6495	-3.6892	-5.0332	-3.7118	-3.5862	-3.9886	-3.8653	-4.6168	-2.9855	-2.6591	-1.9977	-4.2496	-4.1725	-3.3942	-3.3062	-4.3199	-3.6665	-2.0972
0.94729	2.8371	1.9574	1.7523	2.5181	1.4204	1.5814	0.49445	2.1454	0.23525	-0.010374	-0.19351	1.5012	1.5931	0.83828	2.186	1.8385	0.15482	1.5525	1.7094	1.3901	2.692	2.1251	1.4765	1.2029	1.5993	0.54897	2.0163	1.2266	-0.07832	0.21812	0.70857	1.5006	0.83179	2.0729	0.84279	1.3512	0.80876	1.979	1.3849	2.2045	0.73918	1.2093	0.50998	1.1221	1.4134	0.82437	2.0066	-0.73521	0.24152
-3.7991	-3.8004	-6.0825	-2.8122	-3.3412	-3.8348	-3.6158	-2.8067	-3.6702	-4.0066	-3.7353	-3.7757	-4.4746	-3.4756	-2.631	-1.4509	-3.1938	-3.8646	-4.822	-3.7322	-3.5156	-4.8849	-3.3021	-3.4677	-4.0144	-3.8007	-5.8018	-2.9019	-5.6878	-2.9445	-2.0796	-3.6532	-3.613	-3.1744	-3.2058	-3.3833	-3.4088	-3.6796	-2.8961	-2.9311	-3.7248	-3.6824	-3.0476	-4.537	-3.0478	-3.601	-4.3584	-4.9263	-3.5918	-5.2436
-13.104	-12.012	-13.262	-12.438	-12.805	-14.038	-13.335	-12.82	-12.261	-12.645	-13.156	-13.157	-11.216	-12.605	-14.088	-14.28	-14.06	-10.09	-12.826	-13.302	-13.766	-12.815	-13.307	-14.214	-13.104	-14.128	-13.394	-14.547	-12.121	-14.143	-13.855	-13.01	-11.049	-13.03	-14.778	-11.405	-12.979	-13.595	-12.008	-13.065	-13.839	-14.089	-13.238	-11.769	-11.719	-13.341	-13.075	-12.604	-14.453	-13.398
2.3755	1.7898	1.5947	-0.16809	2.5841	1.6434	1.0706	0.040434	0.87081	0.74178	2.6432	0.83126	1.6472	2.0844	1.8583	2.5324	1.013	3.5052	2.233	2.4386	1.3836	3.244	2.2965	1.1848	3.2467	0.94774	1.4305	2.8386	3.5428	1.4559	0.36228	0.67386	3.1529	1.7436	2.6114	3.7158	1.1423	0.28272	1.277	2.1884	1.2787	2.7312	2.7447	1.0865	2.007	2.3804	0.74148	0.18003	1.4616	0.64926
-13.398	-13.474	-11.324	-10.523	-11.624	-13.35	-12.778	-12.57	-13.328	-11.716	-11.441	-11.112	-12.164	-10.57	-11.079	-11.178	-9.9961	-12.541	-12.239	-11.952	-11.899	-10.675	-12.771	-11.102	-12.403	-10.196	-10.473	-13.355	-10.818	-10.833	-11.592	-12.469	-11.977	-11.587	-11.42	-11.334	-11.728	-11.97	-11.607	-11.047	-10.682	-11.83	-12.089	-11.354	-12.814	-11.623	-12.379	-9.7721	-11.618	-12.516
-12.246	-11.86	-10.393	-12.973	-11.47	-12.302	-11.754	-12.526	-11.619	-11.195	-10.935	-12.422	-12.873	-10.836	-12.629	-11.043	-11.199	-12.486	-10.979	-11.6	-11.751	-10.518	-12.436	-11.437	-12.047	-10.76	-9.7337	-11.221	-11.061	-10.944	-11.41	-10.369	-12.012	-11.584	-9.4965	-12.654	-12.073	-11.579	-12.08	-10.814	-11.786	-10.851	-10.544	-10.338	-11.098	-11.031	-12.331	-10.815	-10.845	-10.741
0.6928	0.90361	-0.97713	0.064385	-0.88002	0.1928	1.5998	-1.3064	-1.0221	-0.63581	-0.7966	-0.26192	0.14471	0.058922	-1.7823	-0.47492	0.40365	-0.4726	-2.3891	0.71444	-0.31697	-1.3005	0.045864	-1.4998	0.85661	-0.78122	1.1223	-1.2355	0.58311	-1.0081	-0.56566	-0.40599	-0.070201	0.030763	-0.097504	0.67429	-2.6238	-2.568	-0.41772	0.42649	-1.6622	-0.74891	-0.76532	-1.069	-0.31509	-0.90164	-0.19656	-0.13679	-0.96794	-0.1588
1.3613	2.3484	0.29662	2.0343	0.80392	1.7518	2.2904	2.5903	1.0706	2.9254	0.76624	1.2032	0.63386	1.2374	1.1091	2.4893	1.9785	0.60158	0.24314	1.5264	0.19031	1.6693	1.7833	0.341	1.8304	2.2212	2.5531	0.80316	1.3497	1.4687	0.45573	2.4043	3.6423	0.45082	2.2283	-0.20047	2.1807	0.77062	2.3111	2.9823	2.8135	2.5288	1.648	0.83792	1.3147	1.9671	2.25	1.3573	1.2719	0.13325
-1.6265	-0.79561	-0.18724	1.6603	-0.72129	0.2994	-0.040728	0.38522	-0.9932	0.39652	0.25029	0.84438	1.3507	-0.096374	-0.6715	1.3777	-0.47072	0.99807	1.3987	0.32101	1.9309	0.9353	-0.54244	0.54913	0.25743	0.57851	1.0503	0.8236	0.41262	-0.72199	-0.15691	2.8962	1.8802	1.0865	0.94587	0.62788	0.85608	0.88134	-0.67659	-0.38737	0.79913	1.1289	0.83556	-0.83635	0.78378	-2.5174	0.90188	0.17115	-0.039493	0.54998
-13.283	-13.205	-12.202	-11.451	-13.363	-12.732	-13.592	-13.353	-12.1	-13.72	-13.042	-12.591	-14.069	-14.57	-13.598	-13.207	-13.816	-14.035	-13.033	-13.031	-13.196	-13.966	-11.011	-13.751	-13.75	-12.782	-13.432	-13.751	-15.52	-12.413	-14.684	-13.254	-11.351	-14.636	-13.546	-14.163	-13.767	-13.986	-11.701	-13.519	-12.956	-11.954	-11.862	-14.719	-13.462	-13.263	-12.393	-12.691	-14.769	-14.861
-3.6307	-2.1777	-3.5984	-2.4669	-2.3287	-4.1811	-2.6587	-2.8729	-0.84254	-2.5579	-3.2714	-2.7979	-2.9478	-4.4025	-3.6561	-2.4234	-2.8664	-2.2514	-3.6518	-2.7097	-2.9498	-2.1941	-3.3265	-2.3092	-3.1504	-2.3875	-4.2512	-3.7634	-1.8047	-3.5426	-1.9406	-3.1864	-2.0473	-2.3889	-3.9734	-1.8474	-2.15	-2.0212	-3.2368	-3.2417	-3.2455	-2.6636	-3.7616	-3.1316	-2.8959	-2.3462	-2.4228	-2.4097	-4.355	-3.121
-10.557	-9.6439	-10.271	-8.8845	-9.5745	-11.258	-9.6813	-8.8657	-9.5979	-10.905	-10.713	-9.8622	-9.5636	-10.172	-10.548	-9.7985	-10.509	-9.1149	-9.4304	-10.261	-10.976	-10.69	-10.815	-11.143	-9.5471	-9.9279	-10.145	-10.006	-8.8213	-11.147	-9.6484	-8.6495	-9.7552	-10.855	-9.964	-7.4942	-10.866	-9.7514	-10.83	-9.2865	-9.8851	-10.591	-10.795	-10.137	-9.8862	-10.725	-9.7548	-9.9875	-10.412	-10.384
1.6554	-0.68634	0.40849	1.4028	0.78212	0.71117	0.58405	3.0132	2.396	-0.79803	0.84108	1.4147	0.18966	0.10647	1.0081	-0.12416	0.62583	-0.91347	1.1825	1.1949	0.51369	0.42999	1.5249	-1.0228	-0.88261	-0.14987	-0.36612	0.052617	-0.14038	0.074027	1.6255	-0.33793	0.78651	0.48012	0.11397	0.65014	-0.064653	0.26939	1.3594	0.41041	-0.22067	0.75846	-0.8373	0.63366	0.12912	0.19434	1.1748	0.27974	1.4663	0.66175
5.058	4.6037	3.7558	5.4364	4.8197	4.4447	4.1662	3.6192	5.141	5.7507	4.4366	3.1296	4.1771	4.8255	6.2891	6.1661	5.7668	4.3192	3.897	4.4698	3.6879	3.6167	5.2142	5.0709	6.1885	4.6324	3.6863	3.8038	5.1845	4.4039	5.684	4.7115	4.5926	5.9546	5.1344	5.4443	5.1093	3.9724	5.0358	4.8997	5.0887	4.9641	3.3813	4.6758	5.4734	5.5831	5.2301	3.7074	5.0913	4.7893
-0.8778	1.2861	0.28821	1.3699	0.15607	0.88938	-0.63031	0.091165	0.025784	-0.069834	1.4826	0.42527	-0.060534	1.6443	1.3299	0.12145	0.74467	-0.50461	0.49888	0.39715	0.21535	0.063919	0.72411	0.24118	-0.049404	0.84301	0.78107	1.0904	0.47646	-0.76145	0.90003	-0.48022	2.1414	-0.91807	-0.043435	-0.78326	0.23795	-0.84766	-0.39704	1.5738	-1.0463	-1.9709	-0.73539	1.2291	0.15851	0.58352	0.75375	-0.65959	0.16522	0.71023
-0.65116	-1.4892	-0.85714	-2.4739	-1.0647	-1.1325	-0.3851	-0.85645	-1.9878	-1.1936	-1.4024	-1.9173	-2.1692	-0.37604	-3.1187	-0.50066	-0.61079	-1.5675	-0.86911	-1.7409	-1.8585	-2.1844	-1.1686	-0.67341	-1.1965	-0.90131	-0.74681	-1.8879	-1.9077	-0.12656	-1.7267	0.091648	-0.75326	-1.6105	0.41877	-1.1239	-0.94966	-1.1124	-1.5949	-0.64494	-0.054315	-3.1441	-0.84867	-2.0167	-0.87505	-1.2054	-3.6358	-1.0619	-2.6845	-3.0004
-6.8539	-8.616	-8.3617	-7.839	-8.7868	-8.1497	-8.0194	-6.6059	-7.0409	-6.101	-7.0727	-7.5179	-7.8535	-8.701	-7.5554	-7.5809	-8.7038	-7.8186	-8.0092	-7.973	-8.3893	-7.43	-6.5765	-8.2593	-9.2451	-8.6718	-8.4112	-7.206	-7.8086	-8.7518	-6.5812	-8.989	-7.8547	-8.2016	-7.3409	-8.6018	-7.7696	-7.6159	-7.7405	-7.6367	-8.8495	-6.207	-6.7367	-7.4679	-6.5324	-7.0998	-7.0266	-7.4855	-6.9588	-9.766
-2.6292	-2.4435	-1.3346	-3.5438	-2.8909	-2.527	-2.8147	-2.0535	-2.4171	-1.7381	-2.0579	-4.0456	-4.8102	-2.9627	-4.1394	-4.5458	-3.7507	-2.6622	-2.8327	-3.0286	-2.2942	-2.1802	-4.1705	-2.486	-3.6605	-4.6674	-4.3596	-4.1396	-3.3093	-1.9701	-4.6888	-3.3952	-2.8884	-2.5124	-1.2086	-2.5091	-1.5726	-3.9897	-5.165	-2.6938	-3.1047	-5.0941	-2.3299	-4.3741	-3.5923	-1.8537	-3.5906	-3.2264	-4.9485	-2.2753
-12.396	-13.363	-13.214	-12.416	-13.001	-13.434	-12.326	-13.789	-13.124	-12.792	-13.374	-13.561	-14.154	-14.017	-13.514	-14.453	-11.706	-12.833	-12.674	-13.6	-13.39	-12.55	-13.322	-12.946	-14.275	-14.029	-12.335	-12.449	-13.054	-13.374	-14.049	-12.336	-14.361	-13.745	-13.786	-13.401	-13.368	-14.408	-13.644	-12.973	-12.632	-13.815	-12.107	-13.386	-11.892	-12.369	-12.326	-13.572	-13.15	-13.483
-2.4247	-2.1238	-3.178	-2.2849	-2.6891	-4.2003	-2.4296	-2.0142	-2.6504	-3.2628	-2.4844	-1.7465	-1.793	-0.59618	-2.8985	-2.3905	-4.214	-3.6114	-1.1806	-2.9231	-3.5416	-2.8533	-4.0128	-2.5715	-2.768	-2.3203	-1.6126	-2.6989	-4.19	-3.6415	-2.6922	-2.5249	-1.9992	-3.9008	-4.3959	-4.4704	-2.4585	-3.2158	-2.7299	-3.8114	-3.2852	-1.964	-2.5581	-2.819	-3.9917	-1.8778	-2.4486	-3.5777	-2.6622	-2.2793
-12.888	-13.149	-13.978	-10.829	-12.488	-14.422	-12.529	-11.749	-14.839	-12.894	-12.775	-11.969	-13.632	-11.829	-11.459	-13.421	-11.819	-14.151	-13.187	-12.69	-12.5	-13.96	-11.542	-12.016	-13.874	-12.994	-12.526	-12.28	-13.565	-13.814	-13.676	-13.398	-10.784	-13.345	-13.103	-14.17	-12.457	-12.404	-13.816	-13.286	-12.963	-11.705	-12.003	-12.325	-14.03	-12.42	-12.873	-12.445	-14.598	-10.996
-8.8264	-8.9609	-8.7722	-8.8544	-9.5374	-7.8613	-8.2912	-9.3085	-7.9871	-9.6056	-8.063	-9.4269	-8.0862	-8.5814	-8.9672	-8.8726	-8.3405	-9.9115	-10.518	-9.4644	-9.2993	-8.8382	-10.408	-11.248	-7.9661	-8.4204	-9.0968	-8.7817	-8.5594	-9.3633	-8.6914	-9.2741	-9.609	-8.366	-8.6077	-9.6631	-8.1605	-8.8814	-8.1509	-7.9142	-8.9667	-10.092	-8.4549	-8.5689	-10.662	-7.8301	-9.1966	-9.4941	-9.9772	-9.4533
-0.0043443	-0.45138	-1.4869	0.26633	-0.21491	-1.1344	0.05161	-0.31218	-1.2365	-0.85328	0.51912	-1.0191	-2.0372	1.4601	-0.62369	0.67995	-1.6619	0.29823	-0.087138	-0.11338	-0.54774	-0.29037	0.53024	-0.88886	-1.4317	0.39634	-2.2832	0.26091	-1.1611	0.34137	0.3653	-0.7661	-1.3928	-0.52227	-0.87921	-3.2184	1.3275	-1.0763	0.97662	-2.3714	-0.944	-0.86879	1.1255	-1.013	-0.49061	-1.5111	-0.14486	-1.097	-2.7437	-0.9254
-5.3637	-4.4589	-5.2634	-3.8893	-4.8522	-4.9957	-5.1351	-5.3799	-5.7926	-4.8173	-3.5356	-4.8174	-5.2847	-4.8904	-3.5052	-4.6735	-4.0656	-5.3833	-4.928	-7.2535	-4.2684	-4.4902	-4.0723	-5.0026	-4.9009	-3.7481	-4.3002	-6.2595	-4.9724	-5.115	-5.6651	-3.9501	-4.8467	-4.6761	-5.5799	-3.5676	-4.9303	-5.1218	-3.9204	-4.644	-4.0712	-6.2056	-4.979	-4.9325	-5.5272	-4.1892	-5.1729	-3.0466	-4.2935	-6.2329
-0.9282	-1.158	0.28208	-0.67479	-1.9676	-1.889	-0.29888	-1.8989	-1.8133	0.21219	-0.86387	-1.2484	-3.121	-0.34208	-0.83915	-0.95792	0.23204	-0.86889	-0.08445	-1.6873	-0.77874	-1.5396	-0.97404	-0.28112	-1.4784	-1.0948	-1.4238	-0.40223	-0.23468	-0.71704	-1.417	-2.4583	-0.90703	1.1375	-0.82793	0.15243	-2.4704	-0.75324	-3.4009	-0.78083	-0.083652	0.29893	-0.62223	1.1105	0.16374	-1.8663	-0.7357	-0.49008	-0.20893	-0.98846
-4.5333	-7.0407	-6.5701	-7.2579	-6.1986	-5.3812	-4.583	-5.9214	-6.1152	-5.7764	-6.2203	-5.6954	-6.1221	-6.5368	-6.781	-4.9602	-4.2722	-4.5954	-6.4181	-5.8958	-5.3283	-7.1531	-7.2272	-5.2299	-6.4752	-5.3008	-5.1168	-4.9331	-4.1306	-6.4197	-5.4407	-5.7433	-6.563	-4.5165	-4.4966	-6.9014	-3.8808	-5.0514	-4.1153	-6.2639	-5.7812	-6.7794	-4.8963	-4.5132	-6.7736	-5.7775	-4.5207	-6.3366	-5.3712	-5.3303
-13.036	-14.109	-12.141	-11.996	-13.998	-14.575	-11.258	-14.235	-11.77	-12.843	-13.415	-13.966	-13.169	-13.281	-13	-12.956	-13.978	-13.793	-12.93	-12.309	-11.88	-14.556	-13.558	-13.738	-11.273	-13.845	-12.841	-13.089	-12.579	-12.537	-12.104	-12.455	-11.04	-13.818	-12.464	-12.995	-13.131	-14.928	-13.473	-12.036	-13.781	-12.808	-13.005	-13.95	-11.722	-14.418	-11.814	-11.117	-14.107	-13.207
-1.1551	-0.86247	-1.1858	-1.9051	-1.4813	-3.2057	-0.47451	1.0197	-0.73364	-2.789	-0.79984	-1.7397	-2.0296	-3.1953	-1.1067	-0.75776	-2.636	-0.55852	1.1896	1.4803	-1.4155	-0.87952	-1.0358	-1.2075	-1.0954	-1.2145	-0.98695	-1.3444	0.065839	-1.2036	-1.313	-0.75942	-0.67981	-1.9332	0.80219	-1.6935	-0.68641	0.29484	-1.3089	-0.91865	-1.9015	-0.59175	-0.091472	0.19183	-1.7236	-1.4833	-0.28608	-1.3558	-0.43137	0.23718
-1.6445	-0.50297	-2.9958	-1.1815	-0.34208	-1.088	-2.0313	-1.2988	-2.1588	-1.6111	-2.6618	0.023214	-1.7439	-1.2323	-0.42521	-0.86557	-1.7782	-1.7413	-2.5646	-2.8484	-2.5328	-0.43354	-1.9995	0.14272	-1.0079	-0.061312	-0.86515	-0.55042	-0.53282	0.40454	-1.073	-1.6375	-1.5639	-0.775	-1.8689	-2.2055	-0.44478	-1.7349	-0.046273	-0.51789	-2.0952	-1.1469	-1.6305	-1.1771	-1.6352	-1.049	-0.91117	-1.3324	-1.4452	-1.8815
9.5096	8.1588	8.687	8.4204	8.531	8.6472	8.4436	8.6286	9.6616	9.0826	8.7124	8.3253	7.8015	9.243	8.8272	8.3473	9.2308	8.8568	10.115	8.0676	8.9067	9.2135	8.8045	6.5447	9.1891	8.2419	9.3865	8.1646	8.4054	8.9152	7.3963	9.1289	8.6158	9.1682	9.8478	8.4404	9.7513	9.1787	9.6779	7.5065	7.8264	7.489	7.6961	8.9416	9.9589	10.15	8.0547	6.9167	8.7116	9.1631
7.1359	6.9401	6.2473	7.4227	9.2788	7.303	7.7604	6.1059	7.1052	5.3721	9.8762	7.0051	6.478	6.2189	6.6821	6.0136	6.68	5.9329	7.6697	6.3341	6.9343	5.0317	6.3238	8.0338	6.8427	6.8832	5.8888	5.974	6.2158	8.1361	5.9462	5.0981	6.0534	6.7208	5.595	6.3178	7.8363	5.7295	6.8385	7.6655	6.3426	6.7301	6.0663	8.4588	5.5273	7.6703	7.0025	6.3537	7.2235	6.588
-13.428	-13.652	-12.224	-12.425	-14.16	-13.878	-14.667	-12.303	-12.637	-12.222	-13.331	-13.445	-14.275	-13.857	-13.794	-13.305	-13.894	-11.828	-11.35	-13.752	-12.73	-11.483	-12.812	-13.048	-13.699	-12.992	-12.822	-13.401	-13.518	-13.548	-14.382	-13.206	-13.615	-11.666	-12.616	-14.039	-11.83	-13.996	-11.643	-12.477	-11.925	-13.641	-11.501	-12.042	-13.654	-13.207	-14.23	-12.578	-14.212	-14.197
-20.693	-23.159	-21.453	-18.634	-19.841	-18.665	-21.015	-21.177	-21.855	-21.2	-21.051	-20.144	-21.083	-21.954	-21.694	-20.133	-19.575	-20.462	-19.743	-21.157	-21.022	-19.468	-21.83	-21.958	-19.621	-21.172	-19.572	-21.03	-21.183	-19.113	-22.049	-22.314	-21.777	-19.472	-21.976	-22.165	-20.275	-20.166	-22.354	-20.956	-23.653	-20.82	-20.746	-21.743	-20.863	-20.829	-20.889	-19.553	-19.742	-19.524
-11.441	-11.729	-12.114	-12.071	-11.041	-11.734	-12.122	-12.405	-10.616	-10.721	-12.527	-10.274	-12.294	-12.604	-10.877	-10.285	-11.295	-13.114	-10.995	-11.506	-11.838	-10.782	-11.27	-12.303	-11.739	-10.996	-13.554	-13.704	-12.279	-11.947	-10.227	-13.587	-11.764	-10.563	-11.005	-10.879	-10.755	-11.194	-10.011	-12.01	-10.51	-11.034	-10.499	-10.146	-10.385	-12.252	-11.993	-10.992	-11.414	-11.996
-11.385	-10.485	-9.5751	-11.739	-10.84	-9.9125	-11.758	-9.4541	-12.184	-11.338	-10.917	-10.072	-9.9414	-10.339	-10.261	-11.901	-10.104	-9.9917	-10.101	-9.5008	-11.446	-11.441	-11.318	-9.5429	-10.726	-11.681	-10.375	-10.001	-11.854	-10.968	-9.9224	-11.099	-10.981	-11.833	-10.687	-10.241	-10.72	-9.8082	-11.357	-10.086	-10.668	-10.205	-10.9	-9.9933	-10.165	-10.719	-9.0782	-11.94	-11.732	-10.572
-10.815	-11.2	-10.397	-10.587	-11.931	-10.179	-10.838	-11.44	-10.282	-10.8	-9.8253	-11.168	-10.194	-10.951	-10.912	-10.999	-10.572	-11.021	-10.319	-11.407	-11.548	-11.192	-10.383	-11.242	-12.473	-12.517	-9.9807	-11.48	-11.98	-10.986	-11.463	-10.204	-8.9949	-10.576	-9.4305	-11.163	-10.145	-10.238	-11.843	-10.097	-10.715	-9.6842	-11.215	-12.406	-10.403	-11.606	-9.7295	-10.888	-10.373	-10.47
9.4291	9.9016	10.387	9.3051	9.7648	11.029	9.7981	8.597	9.2186	10.632	10.65	9.9011	9.8388	8.9816	9.8979	8.8208	10.077	11.463	7.5836	10.891	9.479	9.3672	11.03	9.211	10.001	8.6073	8.6562	10.066	9.6341	9.1734	8.5595	9.92	9.913	11.263	9.7958	9.6015	9.0488	9.0258	8.1094	10.993	8.9497	10.128	10.176	9.7941	9.8595	11.029	10.782	8.1725	9.2895	9.8055
-2.5751	-1.4602	-1.0577	-1.9259	-1.2263	-2.7886	-2.6821	-1.0985	-2.9882	-2.1764	-1.8251	-0.61482	-1.4241	-0.96251	-1.5249	-0.59436	-0.60004	-1.7512	-1.1908	-0.74316	-0.87011	-1.6593	-0.58485	-0.35468	-1.6043	-2.9057	0.28362	-2.7385	0.86635	-0.87349	-2.5634	-1.0468	-1.0291	-1.9255	-3.2028	-0.73569	-2.5344	-1.8827	-0.019767	-1.4406	-1.0373	-0.4977	-1.3661	-0.97835	-0.5725	-1.1167	-2.1675	-0.9522	-1.8546	-1.6401
-1.4139	-0.16244	0.14668	-2.2331	-3.7145	-1.9026	-1.4816	0.086714	-0.83742	-0.55208	-1.9984	-1.2048	-2.2619	-0.8295	-0.43888	-1.2564	-1.8991	-1.1204	-0.6527	-1.2933	-1.9177	-0.64429	-2.0907	-1.436	-0.88298	-1.6926	-1.9017	-1.2869	-1.7665	-1.9464	-1.9354	-0.58638	0.33834	-0.098082	-1.4786	-0.81913	-2.3278	-1.56	-1.3045	-1.3844	-3.3175	-3.0014	-3.8751	-0.47015	-2.4374	-3.34	-2.8008	-0.87503	-1.7403	-1.4199
-13.03	-12.365	-12.284	-12.994	-13.047	-12.11	-12.529	-11.621	-13.086	-13.376	-12.644	-13.631	-13.586	-12.511	-12.022	-13.076	-13.086	-13.035	-11.642	-12.909	-11.923	-12.703	-13.519	-13.184	-13.539	-14.242	-13.851	-12.111	-13.07	-13.614	-10.637	-13.02	-13.088	-11.703	-11.879	-13.806	-11.331	-12.851	-12.468	-13.885	-13.504	-12.792	-14.269	-12.1	-13.452	-12.773	-12.977	-14.758	-14.105	-10.865
-4.2631	-6.4423	-5.087	-5.8595	-4.9144	-6.3281	-4.4457	-5.5155	-6.7695	-5.053	-4.8872	-5.4238	-5.802	-5.435	-6.5951	-5.0589	-7.155	-4.3331	-4.6809	-5.0685	-5.8561	-5.9137	-5.5948	-6.2923	-4.8593	-3.9415	-4.8088	-5.4183	-5.4922	-4.8577	-4.7475	-5.4707	-3.6769	-2.0251	-4.8265	-5.4176	-6.0918	-4.9994	-5.3454	-4.4905	-5.8903	-5.338	-6.4062	-5.2879	-7.2348	-5.0223	-5.6556	-5.425	-6.0186	-5.1685
-14.398	-15.547	-14.673	-13.418	-13.458	-12.244	-13.401	-14.395	-14.66	-14.762	-14.375	-15.009	-13.227	-14.098	-13.471	-13.277	-14.399	-13.658	-15.672	-12.566	-13.835	-12.887	-13.671	-14.867	-12.859	-13.508	-12.71	-13.488	-12.812	-14.581	-13.679	-15.416	-14.546	-14.121	-14.067	-15.05	-15.588	-12.546	-14.911	-14.496	-14.208	-15.402	-13.691	-15.538	-14.853	-14.563	-12.815	-13.575	-15.195	-13.636
-11.665	-10.07	-9.9312	-10.669	-9.64	-10.981	-11.36	-12.248	-11.442	-10.326	-10.898	-11.765	-11.631	-11.546	-10.645	-11.329	-12.146	-12.014	-10.111	-10.32	-9.6881	-11.399	-12.429	-9.5921	-11.529	-11.661	-10.335	-10.465	-10.089	-11.087	-10.798	-11.149	-9.8612	-10.886	-7.5188	-10.101	-10.555	-10.623	-11.195	-11.355	-11.604	-9.73	-9.3822	-11.882	-10.196	-11.167	-12.358	-10.226	-9.6907	-11.958
0.11059	-0.53232	-0.37804	0.9239	0.68383	-0.76157	2.5381	0.00068485	-0.32082	-0.090259	-1.1834	-0.54569	0.3437	0.74437	1.1215	1.4555	-0.10085	-1.0494	1.5761	-0.90513	-1.0794	-0.20516	0.12874	-0.2576	1.2364	0.78117	-1.3531	0.0771	0.53127	1.7885	-1.705	0.30684	0.085162	0.85641	0.80631	0.29568	0.11936	0.017625	-0.81148	1.2894	0.019127	0.39813	1.0834	1.593	1.31	2.7268	-0.18032	2.2305	1.2499	0.046092
-7.7956	-8.2947	-7.0715	-5.5654	-6.9498	-6.9517	-7.8111	-7.3187	-9.0132	-9.2558	-6.8689	-9.1029	-7.4364	-7.5506	-6.9939	-7.1791	-8.3304	-8.0262	-7.9446	-7.8515	-8.0153	-5.6224	-8.2786	-7.5694	-8.3348	-8.0596	-6.7141	-6.1058	-8.1993	-8.5955	-7.1722	-8.2817	-9.5682	-9.049	-8.0244	-9.5104	-7.7269	-8.3472	-7.7007	-8.3667	-9.0798	-8.463	-7.5247	-6.9443	-6.9167	-5.5969	-7.6498	-7.8445	-8.6747	-8.99
-1.7803	-2.2079	-2.9514	-2.7676	-2.6464	-3.3498	-0.97156	-1.3101	-1.7543	-0.2885	-3.1887	-2.8974	-4.0661	-1.4708	-1.6184	-2.0707	-2.4944	-1.6237	-2.4939	-2.4532	-2.9796	-2.3866	-2.9918	-3.1672	-3.3959	-3.2071	-1.4351	-1.8579	-1.9779	-3.0927	-1.7043	-2.4385	-2.62	-2.1631	-1.8875	-4.4887	-1.9356	-1.4655	-2.32	-2.2984	-5.0955	-3.6971	-2.171	-4.268	-2.4486	-2.4462	-1.4795	-3.0397	-3.1485	-3.7522
-23.199	-21.695	-21.684	-21.711	-21.232	-21.601	-22.652	-23.51	-20.62	-22.304	-21.722	-21.555	-23.407	-23.111	-21.106	-20.608	-22.416	-21.695	-24.033	-22.309	-22.013	-22.894	-20.276	-22.393	-22.9	-23.29	-22.631	-22.759	-21.781	-24.668	-22.697	-21.904	-23.42	-23.804	-21.957	-21.366	-21.427	-21.677	-21.82	-22.019	-23.19	-20.812	-21.117	-22.257	-23.065	-22.5	-22.683	-23.234	-22.07	-22.468
-10.311	-12.441	-10.959	-11.77	-11.397	-10.898	-11.929	-10.729	-12.234	-10.118	-11.087	-10.782	-12.29	-11.095	-12.354	-11.782	-9.7494	-12.486	-10.638	-11.229	-11.912	-11.361	-11.059	-10.795	-11.649	-12.243	-12.211	-10.831	-11.812	-11.027	-11.397	-10.214	-13.057	-11.764	-11.518	-12.807	-12.334	-9.8329	-10.521	-12.591	-9.1232	-10.856	-10.46	-10.296	-11.61	-11.918	-12.318	-10.697	-11.391	-10.267
-10.246	-9.5574	-11.384	-10.432	-10.781	-11.858	-12.122	-11.822	-11.555	-11.141	-9.9119	-11.52	-12.24	-12.401	-10.759	-12.574	-12.03	-10.45	-10.261	-11.619	-11.564	-13.011	-11.98	-11.078	-9.4836	-11.405	-11.108	-11.793	-11.852	-11.269	-12.176	-11.998	-10.081	-12.223	-10.302	-11.544	-12.887	-12.663	-10.791	-11.594	-12.767	-12.613	-10.682	-10.277	-11.417	-12.546	-11.126	-12.437	-12.148	-10.672
-9.402	-8.7014	-8.2928	-8.6783	-8.459	-8.7981	-8.6997	-9.2732	-9.5335	-9.5554	-9.17	-9.9512	-8.588	-7.8848	-9.2098	-8.5199	-9.3815	-9.0105	-9.1422	-9.9717	-8.9348	-7.8032	-10.525	-7.5691	-8.4066	-10.134	-8.3689	-8.9685	-9.0739	-9.6236	-8.7819	-9.1821	-8.7421	-9.8343	-9.9691	-9.2044	-8.781	-9.0652	-9.4716	-8.7433	-9.1619	-9.6612	-7.3347	-8.6153	-9.1577	-9.0014	-8.2962	-9.3299	-8.8045	-9.8711
0.74624	1.0418	1.1354	0.080383	0.70239	0.94272	-0.66534	-0.32433	-0.97648	-0.29779	0.59515	-0.98872	0.041044	-0.48247	1.1746	0.26476	0.59241	0.87379	1.1467	-1.4207	1.6909	1.0167	-0.011302	0.80028	-0.062974	-1.1543	0.61591	1.2254	2.1411	1.9564	1.071	0.49366	0.83268	0.22458	0.34872	1.4003	-0.7061	0.32721	1.026	-0.61836	0.1429	0.59246	-0.02296	0.29297	0.093276	0.88771	0.20629	0.9356	0.42717	1.5007
0.0072612	0.048022	3.5017	0.92849	2.257	2.7131	1.0818	0.73423	1.6962	2.1549	1.5825	1.6262	0.73497	1.7909	3.0403	1.7261	0.47287	2.143	0.92991	1.5574	1.5551	2.7171	2.4662	1.2762	1.3201	1.0615	2.1163	1.7776	1.9461	3.673	2.4303	0.75275	1.4734	0.80155	2.4437	2.8027	1.4276	2.1515	0.81331	1.7395	2.6696	2.1544	0.95332	1.8153	3.1566	2.2577	1.2974	1.9993	2.6068	0.31424
-10.044	-6.9906	-7.9733	-9.7001	-9.6206	-8.786	-8.9347	-7.6501	-9.387	-11.278	-9.0384	-8.2565	-9.1523	-10.4	-9.4648	-11.572	-8.3054	-9.2804	-8.705	-8.2802	-9.84	-10.214	-9.2407	-8.8619	-10.173	-8.3442	-7.6634	-9.5148	-10.955	-10.011	-8.5579	-9.2512	-10.847	-10.588	-9.7944	-9.0873	-10.292	-9.3143	-9.1043	-8.8335	-9.9437	-9.5887	-8.8691	-9.539	-7.2111	-8.5245	-8.5177	-8.9183	-10.949	-9.8702
5.6985	5.3559	4.8438	6.2441	6.1988	4.3301	5.7367	5.0465	6.1551	6.6563	6.3257	5.4482	6.6028	5.0899	7.5276	4.2532	5.1728	4.0605	5.9703	4.9466	5.0709	5.6743	6.1928	6.5933	5.0617	5.9504	7.1982	6.2766	4.8756	6.6656	5.4241	4.3653	4.2472	4.8934	4.7594	3.6663	5.0261	3.3282	5.3954	6.3639	4.7706	6.0306	5.5679	4.7691	4.0077	4.8545	4.507	6.5867	4.5073	8.2549
-7.3233	-7.6366	-9.1049	-7.5828	-6.8629	-7.9727	-7.1299	-9.1475	-8.7169	-8.3078	-8.1727	-6.2439	-8.3425	-7.7943	-7.5161	-7.8714	-7.9217	-7.2831	-6.8721	-6.6792	-8.439	-8.2498	-7.719	-7.1851	-6.7481	-6.7108	-7.1549	-9.4115	-6.182	-6.8213	-7.0993	-7.485	-7.3421	-7.7803	-7.6197	-7.1115	-6.8692	-6.9846	-6.747	-7.1974	-6.6297	-7.1248	-8.2234	-8.3718	-6.5866	-7.5994	-8.527	-8.4383	-7.1513	-6.0705
-6.1964	-5.5389	-4.78	-7.3169	-4.9776	-6.429	-6.5209	-6.5554	-7.1409	-6.6631	-4.3569	-6.3383	-4.1696	-4.5702	-5.0209	-5.8818	-6.9421	-5.0482	-6.4937	-5.9495	-4.1867	-4.3973	-5.6807	-7.6354	-6.3987	-7.967	-4.9915	-6.1815	-6.3921	-4.5918	-4.4011	-4.5169	-5.152	-4.2493	-5.0889	-5.6238	-6.2275	-6.3682	-6.0715	-5.9822	-3.8134	-5.0845	-5.3561	-5.2983	-6.2531	-5.3427	-6.0849	-4.9549	-4.8791	-5.6391
1.5965	-0.53858	0.49425	1.8383	0.093964	2.2988	0.73791	2.0585	1.1621	1.5615	0.064424	1.1095	0.91741	0.98112	0.72249	1.4215	1.0745	0.64222	0.50243	1.1058	2.89	0.32097	1.9167	0.9898	0.7442	1.294	1.7843	1.0222	2.1664	0.63264	-0.17574	0.46564	0.79879	1.9665	2.3773	1.2076	-0.13915	0.37092	1.3161	2.023	1.6623	1.7059	1.908	2.3289	1.5632	2.334	0.90504	3.0595	-0.048189	2.6644
-5.0355	-5.4827	-5.5607	-6.1354	-5.4856	-6.3332	-5.1806	-6.1787	-5.1273	-5.6886	-5.0711	-5.6541	-6.1449	-6.0944	-7.0995	-5.9539	-5.3515	-6.6737	-4.8694	-6.2917	-6.2624	-5.3644	-5.3728	-6.8405	-5.2902	-6.1963	-6.1956	-4.8856	-7.1127	-5.658	-4.9896	-6.9179	-6.8496	-7.6473	-6.9031	-5.1772	-5.6598	-6.2432	-5.1647	-5.7454	-7.9208	-5.7312	-4.7883	-4.5541	-5.3534	-5.872	-6.3761	-6.534	-5.9625	-7.6371
-13.889	-13.225	-11.634	-13.424	-13.125	-13.658	-11.713	-12.049	-11.812	-13.131	-12.896	-13.405	-12.992	-12.207	-13.58	-12.038	-13.142	-11.92	-12.637	-14.178	-11.18	-11.511	-13.829	-12.632	-12.324	-12.59	-11.662	-13.098	-11.992	-11.16	-14.219	-12.487	-13.301	-14.452	-13.637	-13.355	-11.846	-12.139	-12.301	-12.3	-13.677	-11.234	-13.696	-12.285	-11.533	-13.622	-13.163	-11.909	-12.748	-13.448
-11.336	-8.6164	-9.9269	-12.062	-11.622	-10.17	-11.561	-11.884	-11.399	-10.365	-11.461	-11.374	-10.67	-9.368	-10.83	-10.025	-10.324	-10.469	-11.736	-10.66	-11.349	-11.758	-10.476	-10.11	-10.282	-10.878	-9.8685	-10.965	-11.6	-9.8239	-10.412	-9.0554	-12.339	-10.866	-11.203	-11.272	-11.005	-9.3197	-11.496	-10.597	-10.126	-13.168	-11.262	-10.827	-11.142	-10.081	-9.9134	-11.831	-9.1542	-10.838
-11.334	-10.962	-12.209	-11.205	-11.465	-12.689	-10.725	-11.268	-10.976	-11.065	-11.585	-11.221	-10.382	-11.423	-10.474	-10.58	-11.646	-12.856	-12.36	-13.006	-11.444	-11.688	-12.16	-10.676	-11.1	-10.844	-12.76	-10.859	-10.79	-10.71	-10.837	-11.911	-12.589	-11.43	-10.609	-12.268	-11.152	-11.231	-11.816	-11.104	-12.294	-10.507	-11.588	-11.636	-12.094	-12.632	-10.972	-10.671	-11.827	-9.6433
-6.9264	-5.465	-7.4228	-5.6991	-5.8992	-6.6991	-5.8882	-5.8062	-5.036	-5.7648	-5.2029	-5.9545	-5.5673	-4.9646	-6.1126	-3.4452	-5.5897	-4.9416	-6.0482	-3.6254	-4.3992	-4.7247	-6.701	-4.9303	-5.892	-7.0447	-6.9303	-5.8546	-5.1248	-5.2391	-4.8241	-8.1539	-4.1753	-5.8389	-4.2231	-4.2025	-5.3907	-6.4615	-5.4842	-4.9935	-7.0201	-6.025	-5.6726	-5.1715	-4.3372	-5.9101	-4.8057	-7.4312	-5.5656	-6.243
-5.2736	-5.9431	-6.6013	-6.2125	-6.1844	-6.7329	-7.0176	-6.5075	-6.0603	-5.4297	-5.3805	-6.4677	-5.2313	-6.4488	-6.6875	-5.3548	-6.0026	-5.6156	-5.5294	-6.7364	-4.3689	-6.8225	-6.0129	-6.4413	-6.6834	-6.7742	-7.2968	-7.7332	-6.4425	-5.1983	-7.5872	-5.8832	-7.3023	-5.6132	-5.2518	-7.1278	-8.1631	-6.7551	-6.2826	-7.2256	-7.5143	-7.3644	-5.4622	-4.9977	-6.4542	-4.8418	-7.084	-7.4375	-7.6392	-5.5292
-0.041829	0.36682	-2.2398	-1.576	-0.035906	0.21277	-1.3565	-0.65666	0.11293	0.81476	-0.12218	1.1947	1.7033	-0.23669	1.2093	-1.2084	-0.72643	-0.94522	0.92284	-0.78149	1.9953	-0.0030062	0.44711	-0.53114	-1.2365	-0.13733	0.8417	1.1622	-1.3092	-1.1193	-0.85163	0.13411	1.0696	-0.54458	-1.5434	-0.29418	0.1771	-1.225	-0.22586	-0.64124	0.73007	1.0116	0.75716	-0.37873	0.38863	-1.6678	-0.74455	0.31765	1.3038	-0.40652
9.9262	10.686	9.371	8.3251	10.299	9.6537	9.3283	10.283	9.0973	8.9143	9.8851	10.567	9.7995	9.1671	10.416	10.543	10.526	10.82	10.234	10.145	10.159	9.4273	10.764	9.3039	9.8987	9.7457	9.0613	9.3978	9.2102	7.523	9.6056	10.253	9.4495	9.4269	10.296	8.5575	10.397	11.206	10.455	9.7165	10.901	9.3808	9.582	9.4253	9.4929	9.8376	10.121	10.451	9.2586	10.687
-7.4864	-7.5641	-7.8216	-6.4783	-6.646	-7.523	-7.7616	-7.5226	-7.182	-7.0954	-7.3707	-8.174	-10.199	-7.3884	-8.3183	-6.7595	-9.0967	-8.9758	-6.4772	-6.9018	-6.3394	-6.7838	-6.2965	-7.1618	-9.5074	-8.0442	-8.0176	-7.0961	-7.4148	-7.5262	-7.2724	-8.4512	-8.5703	-7.241	-8.6901	-8.3114	-7.2986	-8.4495	-7.2048	-7.2546	-9.6894	-9.5959	-10.158	-9.9916	-7.6407	-8.2314	-9.1824	-7.8764	-6.3502	-6.2362
-0.47064	-0.63924	1.1214	-1.4652	-1.7846	-0.98537	-0.74762	-0.27691	-0.81961	-0.96891	-0.58865	-1.3181	-2.7371	-0.49296	-1.2857	-1.9264	-0.67729	0.76393	-2.2996	1.445	-0.54453	-0.85622	-0.84583	0.16504	-0.30437	-1.5513	-1.1155	-1.293	0.95208	-1.0539	-0.96943	-1.1803	-1.0451	-0.44621	-0.72766	-2.3531	-0.55289	-0.087623	0.89059	-2.6658	-1.9735	-1.1949	0.54954	-0.61689	-2.1427	-0.18088	0.45027	1.2162	-0.55313	-1.386
1.1492	1.5717	-0.50199	-0.65116	-0.63064	1.6799	0.11153	0.28964	-0.4382	-0.83966	-0.96053	-0.93765	0.041327	0.5918	0.32288	0.032799	-0.78451	-1.5062	-0.038122	-0.8401	0.89902	-0.15222	-0.13209	0.6578	-1.1126	-0.43881	-1.1331	-0.63008	-0.233	0.27477	0.50111	-0.73137	0.058563	-0.80389	2.5077	-0.81559	-0.7713	-0.83953	-0.21953	2.2034	-0.99624	-0.044192	1.8081	-0.015205	0.58616	0.73238	0.36521	-0.40063	1.3018	0.31341
-0.55846	0.72979	-0.94248	-0.20997	0.3388	-0.22135	0.32436	-1.1373	-0.33461	0.25029	-0.020735	0.85676	0.41149	-0.53184	-0.73292	-0.051302	-0.33423	0.37762	-0.56918	0.42508	0.42686	1.5508	0.59967	1.4488	-1.1319	0.12532	1.3003	0.15372	-0.033843	0.20027	-0.6472	-0.31595	-1.0536	1.0009	-0.52411	-0.13509	0.18553	-0.26738	0.056728	-0.12138	0.23296	-0.51954	-0.31353	-5.1073e-05	-0.61766	0.30451	0.39216	0.41071	0.19424	0.56862
-11.405	-10.061	-10.986	-11.749	-10.53	-11.246	-11.447	-9.4144	-10.606	-10.298	-12.068	-10.933	-11.515	-9.9671	-9.5115	-11.231	-12.604	-9.9663	-9.4631	-10.406	-12.232	-12.013	-9.3586	-11.283	-10.3	-9.9284	-7.5574	-11.631	-10.258	-9.7651	-11.111	-11.117	-10.686	-11.118	-10.824	-9.8957	-10.756	-10.744	-10.596	-9.6276	-10.76	-12.332	-11.461	-9.9885	-10.046	-9.9403	-9.6839	-11.946	-8.9718	-11.685
-9.9931	-10.739	-10.457	-9.4246	-8.5033	-9.9082	-7.7597	-9.2891	-9.2626	-10.01	-7.3814	-7.9815	-11.076	-9.6519	-9.2382	-7.847	-10.367	-10.056	-9.892	-9.1569	-9.1037	-9.8592	-10.378	-9.9578	-10.661	-11.18	-8.3135	-9.4973	-9.6749	-10.208	-9.6539	-10.097	-9.3414	-9.3049	-10.601	-10.156	-9.2707	-10.406	-8.7809	-8.0582	-9.5513	-9.5691	-11.385	-8.242	-10.87	-10.672	-9.0676	-9.9003	-8.9136	-7.5872
-4.4456	-3.5445	-5.8618	-6.1885	-5.1183	-4.5284	-5.1911	-5.5591	-4.9586	-4.0616	-5.0891	-4.1337	-4.6835	-6.0416	-3.9724	-5.6268	-4.7009	-3.916	-3.85	-5.113	-4.3886	-5.1461	-4.3034	-4.9725	-4.6801	-6.7298	-5.0185	-4.4343	-4.0727	-4.9516	-6.329	-4.4295	-5.8206	-5.6378	-3.6594	-5.9924	-3.0541	-7.0184	-5.4409	-6.5413	-5.1014	-5.2256	-4.7882	-4.9935	-4.3546	-5.5369	-4.6252	-5.4659	-6.2408	-6.1662
0.59823	1.4	-0.59931	0.6939	1.2135	1.1414	0.71634	0.34227	1.3188	1.0211	0.32395	0.39048	0.9386	1.7964	1.0161	1.0281	0.82486	0.45794	-0.5418	0.25067	-1.1628	2.1141	1.6862	0.042631	0.33049	-1.7393	1.0137	0.35135	0.039592	0.83782	0.76883	0.45734	0.93213	1.9988	-0.50338	1.249	1.6346	2.2039	-0.42203	-1.0468	0.53622	0.52731	-0.30081	1.1004	0.51734	0.38102	-0.22174	1.9019	1.3426	-0.24963
-21.321	-23.395	-21.934	-20.21	-21.559	-21.198	-22.083	-21.776	-23.077	-22.031	-22.977	-23.794	-21.937	-21.901	-21.171	-22.54	-23.052	-22.751	-23.162	-20.281	-22.021	-23.136	-22.918	-23.213	-21.149	-20.633	-22.604	-21.808	-22.786	-21.615	-22.212	-20.641	-22.878	-22.718	-23.727	-22.531	-23.452	-23.005	-24.28	-22.726	-21.232	-22.778	-20.698	-22.914	-21.107	-22.28	-22.364	-22.854	-21.125	-21.05
-12.673	-10.476	-12.266	-10.745	-10.513	-11.906	-10.813	-9.0191	-9.9165	-12.384	-11.905	-10.933	-10.36	-10.485	-11.126	-12.218	-12.482	-11.111	-11.752	-10.429	-13.199	-10.807	-13.338	-12.089	-12.212	-11.342	-10.985	-11.708	-12.016	-10.912	-11.437	-11.967	-12.153	-12.725	-11.688	-12.085	-10.763	-12.046	-11.991	-12.322	-12.775	-12.687	-12.421	-12.078	-10.941	-11.068	-11.445	-11.132	-11.83	-13.092
6.2325	7.2073	5.4252	7.1944	6.6943	5.9588	6.7068	6.0599	6.1522	6.9307	8.2161	6.7281	6.8879	7.6379	6.3889	6.9689	8.552	7.6725	7.5206	7.5111	7.8627	7.1672	6.5411	7.7587	7.7594	8.1749	7.5846	7.6785	7.3495	5.1248	8.1029	7.7671	7.0704	8.3768	6.8997	5.7787	7.8859	6.0247	5.31	7.3214	7.2988	8.5171	5.5424	8.2432	8.971	6.5571	7.141	7.4883	7.3601	6.536
-3.137	-3.457	-3.4344	-3.5404	-2.3254	-3.4668	-4.8239	-2.2241	-1.7011	-4.4576	-4.6611	-2.1584	-3.1436	-2.4871	-2.1941	-2.8078	-3.7982	-4.2793	-2.729	-3.0008	-3.5828	-4.4808	-2.4997	-2.6789	-3.4554	-1.795	-3.427	-3.5639	-1.7234	-2.4759	-2.8689	-2.4061	-3.0595	-3.7436	-3.3687	-2.3755	-4.0875	-2.6189	-3.383	-3.6244	-4.4219	-2.5196	-1.9597	-3.3666	-3.9554	-3.09	-3.4431	-5.0027	-5.2672	-2.6984
7.1914	7.305	8.488	9.6413	8.8948	8.9281	10.274	8.3941	7.8878	8.3087	7.5922	10.567	7.4962	9.6061	8.6105	8.971	8.3278	9.4616	7.1515	7.2995	7.2458	9.0123	8.9466	9.0878	8.211	7.8095	8.1841	8.6332	9.1275	9.6754	9.112	8.5114	9.4291	8.4264	8.8254	8.1805	10.809	9.3622	8.5259	9.3415	7.2894	7.5112	8.8616	8.0624	9.7005	8.7539	9.6187	8.1808	8.5749	7.9175
-2.6887	-2.4208	-0.75172	-2.1721	-0.78866	-1.7775	-2.7011	-0.85454	-2.0927	-0.88399	-2.3716	-0.13486	-0.65281	-3.3475	-0.82893	-2.2415	-1.3506	0.87378	-1.1973	-4.6778	-0.82254	-0.22759	-2.2688	-1.1452	-2.1099	-0.96735	-1.5006	0.20987	-1.0536	-1.6012	-1.2961	-1.8817	-1.3623	-1.4864	-1.5762	-0.70759	-1.4542	-0.43347	-0.081783	-1.8838	-1.0015	-3.8578	-1.8725	-0.51724	-0.66323	-1.1638	-1.6455	-2.8272	-1.2243	-0.94968
-11.488	-10.539	-12.084	-12.11	-12.95	-12.993	-10.735	-10.41	-10.558	-10.795	-12.189	-13.221	-12.257	-11.722	-12.293	-12.177	-12.136	-12.116	-11.053	-12.159	-10.858	-11.006	-11.895	-11.668	-12.88	-11.916	-12.228	-12.821	-12.328	-11.941	-13.174	-12.909	-10.658	-10.622	-13.165	-10.627	-13.103	-11.991	-11.411	-10.741	-11.389	-11.657	-10.074	-11.302	-10.477	-11.539	-11.545	-9.7219	-11.66	-10.779
-2.2513	-1.1313	-1.242	-0.032874	-0.88033	-1.4482	-1.5715	-2.0242	-0.21544	-1.6602	-0.96124	-0.84248	-1.7185	-2.2405	-0.93316	-0.0025514	-0.42228	-1.7537	-1.309	-0.8572	-0.28699	-0.040708	-0.17726	-2.0459	-1.45	-1.1322	-0.85213	-1.1561	-1.7182	-2.0924	-1.6275	-1.6688	-0.13543	-1.6411	-1.0775	-2.2163	-1.4871	-2.3991	-2.0538	-0.76007	-1.2239	-1.7655	-0.26964	-1.5242	-1.9951	-1.4628	-1.9494	-2.1658	-3.3026	-1.1518
-3.7251	-3.455	-4.9066	-3.2439	-4.7365	-4.5416	-4.0171	-4.837	-3.155	-3.8142	-4.5999	-3.0662	-3.9776	-5.8333	-2.6043	-4.0072	-4.3203	-2.8468	-4.4589	-2.9483	-3.9986	-2.6154	-2.6074	-4.6034	-4.0096	-4.2928	-3.2998	-4.9242	-4.2988	-4.0222	-4.8722	-4.473	-3.5255	-4.6805	-3.5827	-4.0703	-5.3198	-2.6188	-4.7865	-2.557	-3.1951	-3.2633	-5.2723	-4.4417	-3.7366	-4.1598	-3.2407	-3.7001	-3.0381	-2.6273
-13.12	-12.129	-13.096	-12.955	-12.496	-12.228	-13.919	-13.877	-12.247	-13.783	-12.884	-11.849	-12.184	-13.57	-13.394	-13.328	-13.335	-12.565	-13.559	-12.829	-13.993	-13.095	-12.108	-12.578	-12.36	-12.64	-13.404	-13.705	-15.04	-13.187	-13.356	-12.244	-14.707	-13.66	-14.146	-15.013	-13.237	-12.214	-10.936	-11.761	-14.965	-11.737	-12.91	-13.396	-13.431	-13.912	-13.741	-14.248	-12.911	-13.014
-1.1348	-1.8906	-1.5736	-2.7093	-0.808	-1.198	-1.7388	-1.682	-1.1813	-2.0698	-1.3305	-0.63047	-2.1188	-2.4217	-0.35296	-2.126	-1.0007	-0.9184	-2.2294	-2.8366	0.14748	-1.612	-2.4738	-1.076	-0.23342	-0.09869	0.43626	-0.77089	-0.49631	-1.2253	-0.3658	-1.0669	-2.3003	-2.0902	-1.3031	-0.5291	-1.1349	-2.3533	-1.8082	-1.5737	-2.7013	-1.2477	1.1866	-2.1594	-0.75701	-2.8507	-0.8886	-1.2978	-1.6877	-0.81188
-2.4605	-2.6839	-2.2571	-2.7943	-3.9255	-1.6361	-1.7305	-3.417	-3.0449	-3.0594	-2.121	-1.735	-2.7741	-2.8376	-2.958	-2.9309	-1.3428	-3.7813	-1.5072	-3.3522	-3.2219	-4.0998	-2.1142	-3.8579	-3.022	-2.6723	-2.7166	-3.8796	-3.1102	-4.157	-2.5204	-3.5584	-3.0409	-4.3887	-3.8577	-4.3559	-3.1195	-4.0922	-3.9428	-4.1569	-1.9285	-2.4536	-4.1214	-3.7834	-3.8373	-3.3907	-1.4553	-3.9244	-3.5099	-2.6777
7.3786	8.6933	7.8387	8.3368	9.6833	7.2907	6.1827	8.4752	8.3183	8.1663	8.5052	9.0962	7.97	9.6958	8.4869	7.3049	6.4812	7.0007	7.7138	6.5914	6.9778	9.318	7.7691	8.9511	8.4959	7.486	7.9009	7.4745	7.7808	6.4256	6.0925	8.4145	7.3078	8.3098	6.9496	9.7536	8.5589	8.862	8.0532	7.2833	7.76	6.9698	8.6481	9.0404	7.1649	7.4077	8.5872	6.5058	8.1685	7.5198
-4.4285	-4.978	-4.5717	-3.6149	-4.3018	-3.7875	-5.2208	-4.7136	-5.8423	-4.9239	-4.2655	-3.3954	-4.3678	-5.4321	-4.7497	-5.1041	-4.868	-5.1738	-5.7281	-3.0084	-3.263	-3.6083	-3.7171	-5.5525	-5.4756	-4.2439	-4.6914	-3.4152	-4.1005	-5.5655	-3.9929	-4.0257	-4.9351	-2.8885	-5.0505	-4.6318	-6.3599	-2.9628	-4.0162	-3.2149	-4.1855	-5.4671	-3.6968	-5.3849	-4.4677	-3.9514	-4.3	-2.93	-4.8384	-2.7456
-2.2783	-1.6466	-0.64454	-1.7683	-1.312	-0.38306	-2.2987	-0.75351	-1.8769	-1.2188	-0.15103	-0.69949	-0.30117	-1.1851	-1.107	-2.744	-2.0755	-2.4758	-1.2232	-1.6016	-2.1235	-1.6161	-1.3367	-1.3814	-1.4729	-1.6489	-2.731	-2.5966	-3.3052	-2.0576	-1.7119	-1.9658	-2.707	-3.0321	-1.5662	-0.96669	-1.7815	-0.54543	-1.7519	-2.1595	-0.10707	0.0095474	-2.4181	-2.6269	-0.22177	-0.45116	-0.88359	-1.3168	-1.3557	-1.7926
-0.52651	-2.9639	-2.6626	-3.3886	-2.142	-2.8115	-1.6717	-3.8551	-1.8497	-2.1377	-2.5435	-2.6267	-4.034	-2.3481	-3.4789	-3.5655	-1.7242	-2.742	-2.6761	-2.1212	-2.604	-1.8059	-3.3449	-1.7657	-2.1795	-2.8871	-2.8207	-4.1031	-2.4448	-4.1613	-4.1622	-3.3365	-2.0686	-1.8677	-1.4465	-3.93	-1.8129	-2.9541	-4.4618	-4.1079	-2.7975	-2.5288	-2.5173	-2.0317	-1.3488	-2.791	-1.88	-1.9559	-3.6757	-1.1233
-8.0562	-8.1041	-7.4025	-6.7339	-7.3372	-7.1951	-6.7853	-7.9425	-7.0542	-8.029	-7.5748	-8.2928	-6.3116	-8.6653	-10.144	-9.1816	-8.7276	-8.7034	-7.7865	-8.9718	-7.449	-6.2715	-6.7752	-7.2662	-7.7778	-8.2407	-6.4867	-7.8759	-6.857	-8.8469	-7.6939	-8.3895	-8.0586	-7.9314	-7.6214	-8.3048	-8.2905	-7.8134	-8.498	-7.3302	-7.4324	-8.2269	-7.2175	-6.7585	-8.509	-7.7944	-7.9207	-8.5525	-9.0249	-7.5608
-10.801	-12.591	-9.2352	-12.392	-12.106	-10.435	-9.5517	-9.3708	-11.433	-11.133	-10.512	-11.136	-9.5274	-12.174	-11.684	-10.481	-11.517	-13.298	-10.635	-10.393	-11.808	-11.663	-12.05	-11.366	-12.214	-10.784	-9.2933	-10.806	-10.65	-11.264	-13.015	-11.405	-11.319	-10.46	-10.933	-10.447	-12.314	-11.235	-11.55	-8.2685	-12.883	-12.851	-10.456	-11.783	-11.465	-10.762	-10.218	-10.826	-11.409	-11.733
-2.7176	-3.7822	-3.416	-3.2029	-2.5434	-2.1204	-4.3529	-3.2957	-1.7749	-3.0304	-3.4893	-4.7543	-3.0057	-6.1493	-2.479	-3.2311	-3.2531	-2.9137	-1.9986	-2.4229	-3.4962	-3.3559	-3.4797	-3.3866	-2.1355	-3.2735	-1.8221	-0.63485	-3.8967	-3.6574	-2.2672	-3.8965	-2.9199	-3.6256	-4.6031	-1.267	-4.4808	-4.1502	-3.7842	-4.5496	-2.4014	-3.7865	-4.2204	-2.5007	-2.4107	-3.0606	-3.8804	-3.1025	-3.3123	-4.5508
-2.0725	-2.9752	-3.2292	-3.0564	-1.0755	-1.8185	-1.9994	-3.6097	-2.0348	-2.2591	-0.29633	-3.0943	-2.8602	-3.32	-1.471	-1.8865	-2.3337	-2.3926	-2.1555	-3.6877	-1.7614	-3.1972	-1.7491	-3.3389	-3.6651	-2.6993	-2.3966	-2.7513	-3.6526	-2.7275	-1.645	-1.7789	-4.0313	-2.6126	-2.3762	-3.9233	-2.8082	-4.7074	-2.6908	-1.8233	-2.2774	-2.8785	-3.1955	-3.3933	-2.4565	-4.3177	-2.2408	-1.4368	-3.526	-2.4564
-14.376	-16.266	-14.125	-13.965	-13.206	-15.332	-15.047	-15.536	-13.203	-15.962	-14.215	-15.271	-15.543	-15.341	-13.726	-13.699	-15.56	-13.183	-14.563	-13.979	-15.245	-15.611	-14.513	-15.624	-14.754	-14.246	-14.206	-15.238	-13.32	-14.559	-14.706	-14.886	-14.736	-13.794	-13.58	-14.095	-15.192	-13.847	-15.778	-14.907	-15.937	-14.249	-14.77	-13.825	-14.142	-15.59	-13.817	-15.733	-15.485	-15.632
-0.66244	-0.24228	1.9067	0.71064	0.10762	0.22165	1.0669	0.71571	1.7799	1.1485	1.0212	1.072	-1.1573	-1.0796	0.92452	-0.90342	0.68579	0.42041	-0.68004	-0.28211	1.8349	0.72327	-0.62817	-0.56607	-1.381	1.0451	-0.57519	-0.31771	-0.42747	-0.71222	-0.12797	1.5104	-0.9257	-0.13493	0.79417	0.96266	-0.11454	-1.0806	0.41357	-1.1346	-1.877	-2.0005	-0.15185	-0.22976	-0.32762	-0.96632	-1.6051	0.2405	-0.36602	0.48752
-12.656	-11.485	-12.809	-11.463	-10.651	-12.703	-11.743	-13.856	-11.215	-11.839	-12.158	-11.803	-12.216	-9.2751	-11.396	-11.11	-10.967	-11.269	-12.827	-11.158	-11.186	-12.222	-11.792	-11.23	-11.058	-12.386	-11.287	-11.276	-11.953	-11.39	-10.083	-12.744	-11.075	-12.405	-10.502	-11.232	-12.844	-12.975	-12.543	-11.319	-12.029	-11.545	-12.244	-13.358	-11.681	-12.621	-12.29	-11.761	-12.186	-12.956
-0.30349	-1.8291	-0.33406	-0.18979	0.1866	-0.26427	0.65711	-0.27829	-1.1838	-0.05242	-1.3375	-1.2815	0.65003	0.35646	-1.4001	-0.17913	-2.1945	-0.52572	-0.68544	1.2458	0.79471	-1.1208	-0.954	-1.1174	0.30817	0.19288	-0.36995	-0.81901	0.62802	-1.1558	1.409	0.15179	0.31003	-2.5906	0.61116	-0.046219	-0.64269	-1.6486	1.0658	1.709	-0.47025	-0.14068	-1.4832	-0.27558	-1.5039	-1.6408	-1.0893	-0.98655	0.70767	-1.2355
-14.021	-12.819	-12.603	-12.628	-14.887	-14.759	-11.656	-12.905	-12.826	-13.951	-13.517	-13.762	-11.798	-11.166	-12.211	-14.282	-12.313	-13.045	-14.398	-13.115	-14.924	-13.264	-13.439	-12.974	-14.551	-13.712	-14.93	-15.412	-12.57	-13.222	-12.667	-12.179	-13.022	-12.864	-13.336	-12.001	-13.367	-13.277	-12.784	-10.804	-13.455	-13.363	-13.8	-13.638	-13.896	-13.676	-13.29	-14.351	-12.643	-13.129
-14.93	-14.795	-14.412	-15.044	-15.455	-16.169	-15.98	-15.262	-16.384	-13.797	-14.862	-14.222	-15.801	-14.475	-14.605	-15.809	-14.363	-14.765	-15.057	-14.744	-15.372	-15.442	-15.203	-13.251	-15.267	-14.474	-13.384	-14.559	-14.443	-15.143	-14.716	-13.763	-14.875	-15.763	-13.221	-14.21	-14.933	-14.718	-14.73	-16.158	-13.236	-14.89	-14.518	-14.715	-14.058	-15.988	-14.723	-15.909	-15.239	-17.027
-7.6131	-7.8494	-8.9164	-7.7832	-8.4663	-8.8455	-9.7876	-10.37	-10.121	-9.3611	-9.1612	-8.5591	-10.17	-10.935	-8.859	-8.4842	-9.1304	-8.5115	-7.3159	-8.5762	-10.234	-8.2996	-9.3486	-7.5594	-7.2526	-8.2791	-9.5587	-8.1465	-8.0608	-10.802	-8.5327	-9.3417	-8.4721	-6.7849	-8.4028	-8.6914	-9.4541	-8.3582	-8.9769	-9.4541	-9.0106	-7.5876	-9.422	-9.8979	-9.3831	-8.7246	-9.8097	-8.5251	-10.964	-7.5538
-8.3912	-8.8786	-10.33	-9.2712	-9.2591	-9.4292	-9.2342	-9.4186	-8.8818	-9.9507	-8.0593	-8.8916	-10.081	-10.749	-8.8602	-9.1347	-10.901	-9.0606	-10.249	-9.285	-9.2158	-9.2129	-9.0681	-8.3353	-9.6014	-9.6621	-6.717	-8.8142	-10.36	-9.282	-9.6428	-9.5617	-8.4905	-8.7044	-9.5179	-9.8269	-11.064	-8.528	-10.103	-7.87	-10.132	-9.5123	-7.7286	-9.9817	-9.1868	-9.4254	-9.5081	-8.0844	-9.8126	-10.979
-5.6344	-4.4445	-5.9262	-5.2683	-5.6847	-4.71	-3.5244	-4.0842	-4.0941	-4.8328	-6.45	-4.2637	-5.6844	-4.5346	-4.127	-5.6414	-5.0758	-5.3551	-4.9613	-5.134	-4.5842	-4.7387	-5.3031	-4.6483	-4.1543	-4.0075	-4.351	-4.0854	-4.4833	-4.9289	-4.6277	-4.7866	-5.0386	-5.0606	-4.8091	-4.8836	-5.7082	-5.8054	-4.527	-4.0786	-4.6187	-5.1274	-5.5291	-5.7247	-4.1919	-5.099	-5.4183	-5.6397	-6.2592	-5.0678
-20.287	-22.685	-20.67	-21.533	-22.358	-21.697	-21.219	-22.099	-19.689	-21.2	-21.034	-21.483	-20.919	-19.178	-20.783	-22.944	-20.689	-20.654	-20.802	-20.553	-21.334	-21.695	-20.443	-20.356	-21.332	-20.624	-20.793	-21.688	-21.722	-21.335	-21.525	-21.485	-19.428	-20.278	-20.435	-21.095	-21.154	-21.983	-22.071	-21.598	-21.948	-19.612	-20.937	-20.575	-21.854	-21.428	-21.304	-20.922	-20.396	-21.852
-4.6246	-5.8337	-4.2397	-2.8737	-2.927	-3.3164	-5.0352	-3.4184	-5.793	-2.7234	-4.3424	-2.3948	-2.8785	-3.1836	-3.7088	-2.1628	-3.5048	-4.6258	-2.7208	-4.2152	-3.8273	-2.0148	-3.9379	-2.6567	-3.8399	-2.6823	-3.7936	-1.9639	-3.5549	-2.5259	-3.4087	-3.0889	-3.085	-4.8856	-3.915	-3.4056	-4.4056	-4.0961	-3.1189	-3.959	-1.879	-2.8509	-2.7591	-4.9251	-2.6127	-2.5333	-5.2145	-4.4419	-3.7516	-1.887
5.5401	6.4	5.8137	6.6018	6.3902	6.3327	6.3636	6.1513	5.9894	7.2642	5.7833	6.8455	6.9189	6.5343	7.336	6.7313	7.6844	6.9597	5.0898	6.2355	5.6896	6.847	6.3791	6.4813	6.5801	7.4931	6.4725	5.3281	7.773	7.0036	7.3799	7.8181	7.3377	7.7144	6.2115	7.0161	7.3691	6.8686	6.0122	5.1124	7.3824	6.8745	5.2486	8.1689	6.9364	7.9033	6.0465	6.9618	6.5712	6.1634
8.0975	7.9233	6.0859	7.4101	7.4278	7.86	7.2057	6.5088	8.6451	8.5661	7.4343	7.7841	7.1011	8.1911	7.2063	9.0223	7.4462	9.6969	7.3939	8.3149	6.4765	8.1423	7.9331	7.9562	9.4238	7.3516	7.474	7.5073	8.7659	10.035	6.9319	8.9198	8.0197	7.2488	8.5131	8.0642	6.7291	9.4446	7.4216	8.7477	7.6181	8.3209	10.024	9.5515	7.171	8.0523	8.6968	8.0937	8.6956	9.1337
0.41004	-0.19461	0.95838	1.343	1.0207	-0.059877	0.2242	-0.12683	0.30908	1.694	0.81596	0.65915	0.13528	2.0706	0.71471	-0.83825	0.013761	-0.76944	-0.87624	-1.2697	0.74998	0.49851	0.58432	1.1171	1.0024	0.98512	-1.9091	1.7866	0.058929	-0.43694	0.77969	1.527	-1.0528	-0.35751	-1.5128	2.3129	-0.43319	0.30813	-1.1504	-1.2786	1.4579	0.84667	2.0488	1.6089	0.93213	1.6463	0.43772	-0.80548	1.3984	0.49803
-2.3562	-2.9274	-2.1965	-2.5165	-3.7395	-3.6176	-3.5362	-3.2892	-3.2031	-3.4099	-3.3275	-5.3289	-3.7226	-4.6081	-2.2278	-3.4713	-2.7945	-4.6784	-3.763	-4.6926	-3.2659	-1.6158	-4.0112	-4.0586	-5.0686	-3.0035	-2.5703	-3.3304	-3.1219	-1.3043	-2.6957	-2.6569	-1.8183	-2.698	-4.1795	-1.7454	-3.5143	-3.8817	-3.2612	-3.7231	-4.2156	-3.4921	-4.8874	-2.6667	-4.818	-3.5752	-4.7619	-3.7766	-3.2978	-3.2827
-13.262	-10.94	-11.467	-12.574	-13.798	-12.396	-13.129	-12.436	-13.168	-10.296	-10.085	-11.26	-11.64	-12.405	-12.318	-11.447	-10.249	-11.518	-13.001	-10.508	-12.392	-12.898	-11.95	-12.312	-8.7484	-10.591	-12.113	-11.792	-12.43	-11.402	-11.445	-10.641	-11.824	-11.303	-11.979	-11.612	-10.812	-11.796	-10.678	-12.325	-12.715	-10.716	-12.927	-10.616	-11.412	-11.586	-12.054	-11.102	-11.125	-12.372
9.4468	8.4725	6.5726	7.8779	11.478	9.0418	8.4661	8.7364	8.2697	8.0849	9.2188	9.89	10.79	8.8897	7.7241	9.2062	10.713	9.5959	7.6454	9.0057	9.1085	8.2433	7.6188	7.9918	7.8031	8.326	8.8762	8.6	9.5801	9.9015	8.1776	8.843	9.399	10.434	7.8289	7.862	8.2181	8.2145	8.216	9.6742	8.5091	7.8619	9.1551	7.2116	7.0763	8.5811	8.8061	7.7188	9.1708	11.068
2.2802	3.1	1.1411	3.5239	2.8754	1.7417	2.1145	3.4482	3.8609	3.235	3.0789	2.4371	2.2928	2.3195	2.9299	3.5378	2.9918	1.6546	1.3811	2.6112	2.7631	3.0447	2.3391	2.5192	3.1558	5.0405	1.309	2.9896	3.9432	1.3292	2.1133	3.6712	3.075	3.7556	3.3606	2.9129	2.9792	3.5583	3.6278	2.7078	1.282	2.638	2.2827	3.9506	3.2315	2.8958	1.8178	3.0808	1.5547	1.3968
-1.9378	-3.8051	-3.0076	-4.6966	-3.9944	-3.9001	-3.615	-4.0462	-4.3889	-3.6382	-4.251	-2.353	-5.5157	-1.5009	-3.038	-5.1499	-4.4187	-4.4004	-4.1693	-4.4873	-4.7856	-4.1984	-3.6493	-5.4039	-3.8645	-3.5607	-2.7698	-5.6554	-5.3094	-4.3821	-4.5688	-4.5021	-4.1728	-3.3593	-1.2035	-3.1444	-3.9205	-2.9241	-4.1614	-4.4609	-5.1156	-3.4572	-4.2258	-2.3976	-4.4448	-4.3987	-1.7329	-2.8761	-3.5328	-4.0193
-13.096	-14.505	-13.871	-14.221	-14.494	-13.134	-14.299	-15.451	-14.919	-14.575	-13.359	-12.128	-14.077	-15.304	-14.477	-14.895	-14.512	-13.241	-12.296	-13.658	-14.575	-12.16	-13.766	-14.652	-13.732	-14.249	-14.605	-13.344	-14.019	-13.511	-15.063	-13.08	-12.389	-15.19	-14.203	-13.919	-12.88	-14.921	-13.984	-15.004	-13.09	-15.937	-15.002	-13.044	-12.921	-14.384	-12.846	-13.136	-14.729	-15.381
-9.0513	-8.5617	-9.1497	-8.6247	-9.4269	-10.816	-8.9105	-9.8478	-9.8582	-9.0213	-9.4651	-7.9962	-9.1364	-10.709	-7.642	-9.1794	-9.1768	-9.2895	-10.143	-9.049	-8.2469	-8.4761	-8.2853	-9.0285	-9.1586	-8.8796	-9.8845	-8.2745	-9.7953	-7.7805	-8.9215	-8.5218	-8.4431	-7.7912	-9.2084	-8.0083	-8.6309	-9.147	-8.836	-6.5315	-9.8262	-8.5614	-8.6316	-7.9784	-8.1023	-9.7876	-9.9985	-9.1481	-9.6605	-10.157
-5.7408	-3.4902	-4.179	-4.4467	-3.4495	-6.1279	-6.5235	-3.7039	-5.9107	-4.5936	-5.6566	-5.3331	-4.2469	-5.2981	-4.2795	-4.145	-4.6292	-4.0304	-4.7469	-2.3573	-4.4348	-5.3289	-6.4366	-4.7233	-6.0771	-5.0881	-3.8375	-6.6273	-4.7143	-4.4744	-4.4386	-5.7233	-3.9758	-5.0769	-5.6747	-3.2603	-3.5335	-6.7702	-5.2116	-5.2118	-4.844	-5.4126	-4.8463	-6.1772	-5.5475	-3.6624	-4.2977	-6.5729	-6.2862	-4.9725
0.1286	0.91605	0.80682	0.55524	-0.30811	-1.818	-1.5806	0.33257	0.70003	0.83521	0.41256	-0.4947	-0.37869	-0.61722	0.7002	0.78899	-0.11691	-0.16849	-0.67812	-0.59413	0.22219	1.9417	-0.64934	-0.72932	1.0848	0.77515	0.33453	0.23659	-0.15481	0.59218	1.5058	1.0335	0.61051	-0.42835	-0.14374	0.37229	-0.74201	0.67038	-0.12259	0.84449	0.30742	-0.52025	0.45374	0.19652	-0.57449	0.37951	-0.22366	0.72049	1.1306	0.020307
-3.2095	-2.9431	-1.8269	-1.6144	-3.131	-3.1569	-3.7565	-1.3784	-3.744	-3.1321	-2.0007	-1.4678	-2.0637	-4.0337	-2.2071	-1.4532	-2.9048	-1.7348	-4.5164	-3.3222	-1.6405	-1.601	-2.6337	-3.2356	-1.0553	-2.998	-2.6443	-0.54852	-1.6874	-2.0287	-1.8078	-1.1876	-2.215	-2.7725	-2.0687	-1.5091	-2.8438	-3.0967	-3.1416	-4.222	-2.8443	-2.8417	-2.8233	-1.8146	-2.3964	-2.7363	-3.9644	-1.8858	-2.6767	-2.1191
0.7252	1.0765	-2.0955	-1.7318	2.9929	-0.46655	-0.62526	0.79782	-0.67785	-0.64911	-2.3062	-1.3915	1.1991	0.07515	-0.22488	0.85745	0.36303	-0.67472	1.6599	1.0572	0.70999	-0.60837	0.57104	-0.67317	1.1057	1.8137	0.1504	0.56136	0.17708	-0.050103	0.23358	-0.46695	0.74701	0.55179	0.083783	-0.56352	0.12211	0.21932	-0.52457	0.14567	-0.55658	0.15383	0.85863	1.0056	-0.4379	-0.47873	-1.1333	-0.64366	0.30728	-0.28335
-4.8885	-4.0326	-4.2774	-3.3113	-2.286	-4.6072	-3.1123	-3.7289	-4.2346	-3.637	-3.0307	-3.4538	-3.6228	-3.6274	-3.8869	-5.4362	-3.4007	-3.9943	-3.6708	-4.4805	-3.5608	-2.5962	-2.7529	-2.4905	-4.3653	-3.0201	-3.6804	-4.5654	-3.842	-3.0598	-2.9503	-4.0961	-4.4299	-5.3099	-4.6021	-4.0327	-3.7269	-4.7787	-3.2253	-3.1825	-4.3218	-4.2724	-4.4903	-4.2467	-1.9715	-2.3359	-2.2743	-4.5047	-3.2421	-5.0307
-1.017	-1.6834	-1.9893	-1.9963	-1.819	-1.4551	-0.95594	-0.093594	-0.0048592	-1.86	-1.6252	-0.13091	-2.5254	-0.86043	-2.159	-2.2302	-2.1584	-3.0857	-1.8475	-0.51518	-0.92723	-2.2559	-1.8825	-0.052879	-1.4047	0.29283	-1.4315	-2.1585	-0.38325	-0.84788	-0.3195	-1.7413	-1.5301	-1.5362	-2.1658	-1.321	-1.5595	-1.1424	-2.0391	-1.2114	-2.7181	-0.73362	-0.61676	-1.2194	-1.4211	-1.5828	-0.68736	-1.2613	-2.3984	-1.2553
6.0094	6.7103	7.1679	6.0974	6.0463	7.3202	6.1816	8.5492	5.3771	6.8851	7.4354	7.0043	5.8979	5.5179	8.2518	6.8954	8.0926	6.4884	7.225	6.6035	7.9041	5.8187	5.2821	6.6814	7.1058	7.1652	8.1774	6.274	6.0518	7.3972	5.8631	6.5885	5.5766	6.9286	6.1392	6.2242	7.9968	6.1775	6.7833	7.9201	8.5334	6.6381	5.964	7.048	5.6642	6.9882	7.411	6.6445	6.5614	5.9228
-1.7861	-1.4274	-1.1424	1.1067	0.56236	-0.27964	-0.30076	-0.80826	1.3154	-0.23955	-0.87111	-0.89904	-0.50832	-0.10574	-0.79669	1.0718	0.030443	-0.22759	-1.7064	-0.016672	-0.089327	-0.074344	0.12935	-0.036115	0.73851	1.28	-1.4211	-0.97019	0.19772	-1.2458	0.10774	0.44205	-1.0428	-0.6388	-0.14723	0.020731	-2.2837	-0.40769	0.23904	0.039109	-1.0979	0.35307	0.02292	1.4975	0.118	-0.30892	0.52529	-0.19798	-0.8123	0.58576
-1.4018	-3.7028	-3.5081	-2.5653	-3.0358	-1.6825	-3.0608	-3.1096	-3.0043	-3.0533	-3.3445	-0.82137	-2.7888	-2.4117	-2.9508	-1.4875	-3.4816	-3.4478	-4.3721	-2.9437	-3.3923	-2.4591	-3.202	-0.95426	-2.6805	-2.3608	-3.3807	-2.8595	-4.0627	-3.0415	-1.947	-1.7783	-3.0695	-0.77181	-3.882	-2.4635	-1.865	-3.6233	-3.4802	-1.1217	-4.8459	-2.4621	-1.8887	-1.5336	-1.6038	-1.691	-3.4842	-2.3705	-2.7622	-1.7074
-3.1807	-3.6725	-1.787	-4.1503	-3.7997	-3.9131	-2.0612	-3.1865	-1.8344	-3.3628	-3.9412	-2.8117	-5.6544	-4.6189	-3.7733	-3.5156	-4.0184	-3.1589	-2.8254	-3.4794	-3.4021	-1.7626	-4.8186	-3.7583	-2.6754	-2.6771	-1.9043	-3.0858	-4.6803	-1.7794	-3.2984	-1.2908	-3.3217	-3.0717	-3.2668	-2.7929	-4.0353	-3.7755	-4.9594	-2.9389	-4.328	-2.8178	-3.1154	-3.2749	-4.7278	-3.2077	-3.204	-4.4153	-2.7448	-4.8553
-21.454	-22.225	-21.974	-23.183	-21.207	-21.919	-22.265	-22.016	-21.392	-23.505	-21.626	-21.833	-23.217	-22.923	-22.443	-22.076	-22.459	-22.756	-23.228	-20.923	-21.195	-21.063	-23.511	-22.716	-21.995	-22.594	-22.641	-22.513	-20.861	-21.539	-23.611	-22.551	-22.69	-22.235	-22.875	-22.349	-22.565	-22.342	-21.031	-21.018	-20.375	-22.795	-22.955	-21.494	-22.86	-22.684	-22.194	-23.857	-22.06	-23.301
-20.623	-22.444	-21.758	-22.225	-22.837	-23.077	-21.982	-21.427	-24.196	-22.002	-20.983	-22.209	-22.336	-22.295	-22.068	-22.662	-21.73	-20.321	-19.929	-22.349	-21.569	-21.981	-22.915	-21.938	-21.199	-22.378	-21.523	-21.536	-22.557	-22.125	-22.389	-22.708	-21.725	-21.901	-22.708	-23.419	-22.279	-23.068	-22.55	-22.024	-23.298	-21.985	-23.728	-21.393	-21.521	-21.32	-21.398	-22.127	-22.789	-22.328
0.30527	1.4919	-1.6523	1.1218	1.3952	1.0701	2.5604	-0.95099	1.1131	0.069641	2.309	1.1546	1.3988	0.5726	-0.4338	0.83043	1.2808	0.57333	0.82192	1.0035	0.5356	1.0569	-0.56119	1.014	0.078657	-0.4654	0.10633	-0.057359	0.39932	-1.8196	-0.27987	-0.21727	0.55064	-0.028362	0.12882	-0.9872	0.19275	-0.89683	0.58284	0.18805	1.3548	0.63401	-0.36937	0.42044	-0.81379	0.80848	0.44786	0.51578	0.28661	1.3965
-1.7397	-2.3092	0.17822	-1.803	-1.8759	-1.0644	-2.4491	-0.7522	-3.5886	-0.91218	-1.9987	-2.9059	-2.893	-1.0089	-0.9867	-2.6346	-1.0382	-2.0553	-3.4007	-1.659	-3.2164	-1.7354	-1.3915	-2.2459	-3.0927	-2.2309	-1.7485	-1.499	-0.27083	-1.7487	-2.6577	-3.3694	-2.7903	-3.0569	-3.2575	-2.2853	-2.7349	-1.4861	-1.443	-1.6121	-2.551	-2.3401	0.168	-0.87717	-1.7015	-1.2599	-2.5911	-1.371	-2.7262	-1.3631
-2.9083	-1.7017	-3.9094	-2.3791	-4.0206	-3.2798	-2.0281	-3.9046	-3.0717	-2.2166	-3.2642	-1.7818	-2.4269	-2.1705	-2.9626	-2.3098	-2.8795	-2.8928	-3	-2.0259	-4.3579	-2.7899	-2.0316	-2.7114	-1.478	-3.0603	-3.6957	-1.5126	-1.5399	-2.4031	-2.3946	-3.2082	-1.9269	-3.0473	-3.6043	-3.8547	-3.5623	-3.2894	-2.0276	-2.5905	-3.0783	-3.3063	-3.1949	-4.0101	-4.0396	-3.2393	-2.4841	-3.6582	-1.7888	-1.8443
-14.985	-14.037	-14.757	-14.28	-15.62	-13.794	-15.476	-13.723	-14.17	-14.404	-14.599	-14.394	-14.767	-14.899	-14.392	-15.907	-15.29	-13.317	-15.117	-15.624	-15.233	-16.115	-14.727	-14.299	-14.772	-17.135	-15.217	-13.026	-13.284	-14.481	-15.119	-14.179	-16.279	-16.296	-15.444	-13.409	-14.322	-14.739	-15.154	-13.715	-14.532	-16.841	-15.212	-12.992	-13.804	-13.712	-13.378	-15.12	-13.213	-14.77
-13.075	-14.669	-11.915	-13.538	-13.592	-12.685	-12.26	-10.9	-13.995	-13.764	-11.735	-12.443	-11.992	-12.773	-13.341	-11.935	-12.691	-12.272	-12.047	-12.04	-11.494	-13.905	-13.005	-13.6	-10.902	-12.12	-12.934	-13.947	-12.238	-13.604	-11.568	-11.86	-13.094	-11.631	-13.681	-12.395	-12.645	-13.383	-12.914	-13.654	-12.679	-12.434	-14.613	-13.837	-11.919	-11.624	-11.858	-10.584	-13.008	-12.219
2.9039	1.7841	0.31562	1.0238	2.6581	0.80765	0.94203	1.1874	1.8099	2.9326	0.039347	2.5194	1.9482	2.1925	0.87429	1.718	0.49473	0.37353	1.8887	2.6841	-0.20019	1.8509	2.1835	1.3295	2.0078	0.29705	2.1252	2.9116	1.225	1.3364	1.0782	1.531	4.6215	2.8716	2.5404	1.9233	2.444	2.7286	0.078917	1.2853	1.649	2.2067	2.2106	3.1207	1.6426	0.71539	1.0709	0.93168	1.1569	0.96218
-2.3844	-1.8054	-3.3069	-0.21549	-3.5561	-2.5994	-4.5822	-2.63	-3.2386	-3.4273	-2.2737	-2.1073	-3.52	-3.5927	-2.1906	-2.7508	-4.0381	-2.207	-3.3007	-2.8561	-3.4402	-3.3698	-3.2917	-2.3238	-2.67	-3.3525	-3.365	-4.5583	-2.4184	-4.5259	-4.1361	-4.4619	-2.0272	-1.865	-3.0608	-4.43	-2.9937	-2.1536	-2.7756	-2.6177	-2.8685	-4.3037	-3.3723	-2.6034	-3.3716	-3.9189	-4.7388	-3.6011	-3.2793	-4.4673
-1.3193	-0.35321	-0.54525	-1.6297	-3.7402	-0.66352	-1.4965	-0.82172	-2.437	-0.62773	-0.78148	-0.37703	-0.48702	-0.63711	-0.76593	-0.86586	-0.94338	-1.7411	-1.243	-2.0361	-1.1273	-1.6568	-0.68351	-1.1843	-1.1243	-1.1099	-0.28885	-0.12692	-1.0735	-2.9025	-1.6997	1.6055	-0.68242	-0.97635	-0.90322	1.3886	-1.8184	0.083192	-1.1454	-1.6314	-0.7626	-2.2053	-0.73046	-1.3654	-1.8442	-3.0543	-0.32496	-0.90578	-1.2171	0.63817
-5.3602	-4.6762	-4.5119	-2.5529	-4.5403	-2.7956	-3.6494	-5.1486	-4.2776	-4.1332	-3.0335	-3.5943	-2.8886	-4.4263	-4.5473	-3.9597	-3.1702	-4.1249	-4.2801	-4.0177	-3.8685	-3.0201	-2.2538	-2.5879	-4.6755	-3.2632	-3.5084	-2.8686	-4.1325	-5.0293	-2.5971	-5.249	-4.4834	-3.6153	-4.4678	-4.9027	-3.3125	-4.0628	-3.9695	-4.5338	-4.4626	-4.4743	-5.0207	-4.6444	-4.3116	-3.7872	-5.3658	-4.4641	-5.9217	-3.87
-1.0907	-1.0865	-1.0303	-0.080984	-0.77986	-0.13744	-0.96579	1.6923	0.40361	-0.12279	-0.48568	0.20829	-0.57657	-0.68695	0.92625	-0.55241	-0.51596	1.4889	-0.73453	-0.10766	-0.13976	-0.43017	-0.85974	0.011268	-0.57755	-0.4371	1.0536	-0.21737	0.88036	0.0344	-0.29963	0.78012	0.32107	0.030673	-0.43255	0.44001	0.31259	-0.88996	-0.38594	0.19879	-0.96495	0.58172	1.5049	2.1883	0.30968	0.88337	0.46624	0.21851	0.48536	0.72946
-14.398	-12.084	-13.214	-13.197	-14.975	-12.288	-13.703	-12.568	-12.79	-13.479	-14.108	-11.405	-16.123	-13.052	-13.248	-12.714	-12.494	-14.202	-12.662	-12.583	-12.382	-12.818	-12.338	-12.937	-13.963	-13.333	-12.659	-14.287	-13.005	-13.264	-12.79	-15.403	-13.234	-13.216	-13.543	-13.67	-12.219	-13.014	-12.534	-11.878	-14.242	-12.966	-13.57	-12.944	-13.008	-12.19	-12.193	-11.267	-15.227	-13.66
7.2674	7.449	7.5161	8.1998	8.3957	8.2161	7.9727	7.9265	8.0585	8.1875	8.476	6.9631	8.0379	8.8575	6.633	7.7018	8.3724	9.6735	7.0733	8.5965	8.9671	6.5617	8.8816	7.508	8.3466	7.5751	9.2738	7.1576	8.9746	7.4255	8.143	9.1575	8.1258	8.2828	7.3302	7.0043	8.1563	6.6611	7.7138	7.8123	8.2068	9.2537	11.449	7.893	7.852	7.3071	8.9263	8.1966	6.0927	8.6655
-12.544	-16.636	-15.785	-16.793	-13.403	-14.128	-13.65	-12.641	-15.32	-14.836	-14.886	-15.804	-12.952	-14.476	-12.986	-13.288	-15.452	-14.834	-14.671	-12.619	-14.653	-15.409	-14.134	-15.421	-16.857	-15.131	-15.575	-13.112	-15.377	-14.658	-14.666	-13.576	-14.57	-14.52	-14.245	-14.871	-16.062	-16.328	-12.702	-15.798	-14.868	-14.806	-14.818	-15.288	-15.939	-15.218	-16.37	-15.559	-16.109	-15.406
-4.2199	-3.6303	-2.1775	-3.0038	-2.0731	-3.4402	-2.667	-3.8036	-2.7222	-2.441	-3.9656	-3.0997	-3.2281	-5.6797	-2.5218	-0.98652	-4.0181	-2.0995	-4.7779	-3.2162	-3.8577	-4.4337	-2.4204	-2.4389	-4.9313	-3.1484	-2.1802	-4.0765	-1.8235	-3.1486	-3.4798	-2.7659	-2.9271	-4.3308	-4.1546	-2.7251	-1.9604	-4.3371	-2.2522	-3.0848	-4.1353	-1.8438	-2.6307	-1.7869	-3.0636	-3.1073	-3.954	-3.769	-2.3438	-1.6854
-4.1455	-3.5513	-3.1843	-3.9255	-3.2994	-4.0682	-4.301	-3.7482	-3.8281	-2.2315	-2.2309	-1.811	-1.8832	-3.4559	-2.535	-4.7986	-4.9011	-4.0629	-3.5154	-3.3877	-1.7701	-3.4002	-4.4771	-2.8494	-2.5762	-2.4507	-2.7981	-3.9189	-3.5426	-2.3224	-4.1669	-2.7717	-2.0435	-1.9789	-4.2117	-4.8396	-2.1228	-3.6498	-5.1008	-2.6848	-2.4168	-3.8623	-2.6609	-3.4405	-1.9285	-2.7014	-3.6686	-2.794	-3.3827	-4.0025
-12.798	-12.067	-12.977	-12.799	-13.589	-13.012	-12.423	-11.966	-12.968	-13.219	-12.626	-14.269	-13.489	-13.169	-12.634	-13.896	-13.685	-12.132	-13.198	-12.851	-13.03	-13.031	-12.51	-12.538	-12.654	-13.762	-12.888	-12.85	-12.418	-13.211	-13.383	-12.486	-14.181	-13.764	-12.287	-13.632	-12.464	-12.844	-13.661	-12.498	-14.605	-12.739	-13.299	-13.569	-14.622	-14.089	-13.136	-13.393	-12.385	-12.815
-12.523	-12.595	-11.437	-12.12	-10.893	-12.207	-11.42	-12.081	-11.044	-12.184	-11.579	-13.237	-10.219	-10.387	-9.7966	-11.567	-11.573	-13.071	-12.857	-11.847	-10.837	-12.895	-11.607	-11.668	-12.1	-12.474	-13.45	-13.183	-13.547	-11.476	-10.274	-11.677	-12.715	-12.126	-12.57	-10.548	-13.192	-12.247	-10.592	-12.143	-12.399	-12.296	-11.087	-11.645	-11.833	-10.981	-11.173	-10.511	-11.163	-12.507
1.1588	1.1027	2.0579	0.55408	0.010937	0.95789	2.0692	-0.22414	1.1963	1.8056	1.8224	1.7466	1.1644	2.0987	1.3128	0.83077	1.507	0.22465	1.441	-0.0061956	1.6054	1.4031	2.0756	1.8049	1.8647	0.28773	1.468	1.5167	2.5056	0.29772	0.18984	1.2224	0.79864	1.571	2.4807	2.3033	0.022933	-0.012156	0.88995	0.82484	3.6979	1.2135	0.73667	-0.42456	1.347	1.2886	1.4192	1.6206	1.5339	2.0552
5.7597	5.7763	7.2372	6.4957	7.5455	6.4594	5.6701	7.6779	6.1251	6.0611	5.4716	6.2799	7.637	7.1266	6.7925	5.1106	5.4959	6.4746	7.1712	5.5216	7.6584	6.685	7.4986	7.2975	5.723	6.2797	6.3395	7.1865	6.4	6.4328	6.8563	6.4072	8.2484	5.7526	5.7137	7.3798	6.6779	5.6398	7.0348	7.2212	6.4557	7.1763	7.7213	8.0846	5.9842	6.1786	6.4752	6.5297	7.173	6.4475
-12.91	-10.206	-9.6424	-11.498	-12.207	-11.683	-12.767	-11.654	-12.41	-12.643	-11.147	-9.9794	-10.965	-12.381	-11.059	-12.108	-12.319	-12.301	-12.079	-12.004	-12.14	-11.943	-10.55	-11.789	-12.58	-12.162	-10.894	-11.402	-11.543	-11.684	-11.221	-11.121	-12.591	-11.279	-11.952	-12.791	-12.658	-12.873	-11.705	-11.953	-10.72	-10.699	-11.175	-12.494	-11.639	-10.761	-11.495	-11.829	-11.697	-12.821
3.5807	3.8048	3.2451	4.3934	5.0121	5.2501	5.7819	2.8303	4.4875	3.5463	4.712	3.7014	4.9598	5.3106	4.4989	3.1641	4.2595	4.2159	4.6007	4.3845	5.1954	2.4691	4.5093	5.3476	2.5499	4.312	4.7689	4.5833	2.9983	3.6007	4.172	3.8707	3.6644	4.578	4.0028	4.3683	3.8578	5.346	5.5399	3.2801	3.7929	4.4648	4.7609	3.8981	3.1937	4.6984	4.0884	3.9701	4.2403	3.9278
-12.424	-10.866	-13.21	-12.519	-11.116	-9.7766	-11.433	-11.813	-13.069	-12.366	-11.704	-11.32	-13.313	-10.327	-10.646	-12.861	-12.267	-10.207	-12.786	-10.667	-11.596	-11.112	-12.649	-11.668	-12.084	-12.486	-12.479	-13.781	-12.606	-11.88	-11.647	-11.271	-12.061	-12.099	-12.172	-10.729	-11.537	-12.046	-11.607	-11.658	-9.8449	-11.777	-12.278	-12.116	-10.949	-11.662	-11.138	-12.005	-12.071	-11.064
-7.9734	-9.1182	-7.6052	-9.9776	-9.3886	-8.3387	-9.076	-8.3161	-9.2039	-7.2548	-8.9491	-8.7003	-7.342	-10.002	-8.7407	-10.2	-8.271	-10.043	-8.7754	-8.6013	-8.4402	-9.112	-9.6664	-9.5908	-8.1563	-8.143	-10.529	-8.4905	-8.8904	-9.5148	-8.3367	-9.9723	-9.7921	-9.4298	-9.5886	-9.2733	-10.32	-8.9171	-8.5343	-9.0381	-10.133	-9.04	-8.7984	-9.1407	-8.8887	-8.4726	-10.027	-9.3345	-9.062	-7.6735
-0.23311	2.1819	1.7688	1.8452	1.5326	0.50474	-0.15688	1.0463	1.5669	0.2581	2.8912	2.1104	1.0325	1.4897	1.753	1.5199	2.2745	1.8589	2.6867	1.6721	2.0874	2.6533	0.65651	3.4115	1.4563	1.7249	1.0118	0.76212	0.0027594	2.5476	1.668	1.5667	2.2728	2.8899	1.4402	1.2282	1.3581	1.9358	2.3134	3.2932	0.38842	3.7289	2.3262	2.2073	1.534	2.6323	0.9562	3.0207	2.8963	2.0101
3.3503	2.78	4.1029	2.451	2.847	1.5333	2.631	2.59	3.7629	2.9929	2.9499	1.7831	2.7899	1.9111	4.1808	3.5248	1.7848	3.7761	2.3694	3.0292	1.7713	3.8644	2.8753	3.4189	3.8386	2.486	3.9806	2.1687	2.1763	3.0995	1.4203	5.4832	3.6847	3.5196	3.1778	2.5427	3.1874	3.6234	2.7511	4.6957	2.8395	2.1296	2.9973	3.3579	4.368	2.3994	3.1508	3.2994	2.4875	4.4343
-6.22	-7.3932	-9.0604	-8.7971	-7.0655	-7.5514	-7.4366	-7.0095	-8.1835	-7.9396	-7.5748	-9.0678	-7.2823	-7.6502	-7.2817	-7.4821	-7.3421	-7.955	-9.1648	-7.8496	-7.683	-6.2563	-8.2784	-9.0521	-7.3777	-8.3366	-6.823	-7.4251	-10.001	-6.8568	-7.0633	-7.3655	-8.2129	-7.8997	-6.6856	-6.5626	-7.271	-6.1755	-7.2391	-8.1095	-6.6835	-6.4084	-6.9655	-6.1952	-6.4365	-7.4473	-8.8088	-8.2018	-9.0962	-7.3764
-2.9908	-3.3801	-5.7919	-2.4864	-4.8385	-1.2372	-2.74	-2.583	-3.1043	-2.2473	-2.9225	-2.9567	-2.4827	-3.6428	-3.5862	-4.1937	-1.7829	-2.4293	-3.6473	-3.5893	-3.7662	-4.2931	-2.1436	-4.0187	-5.0087	-3.6237	-3.2746	-3.8826	-2.5385	-1.2546	-3.5441	-4.8001	-3.1361	-4.0338	-4.1846	-3.1398	-1.8289	-1.5423	-2.4537	-3.2613	-4.0596	-3.9562	-2.9679	-4.3222	-3.2799	-3.5831	-2.1591	-2.6012	-2.3365	-4.208
-0.7382	-0.34101	-0.16649	-1.0093	-0.30974	-1.0386	-2.0393	-2.1528	-0.72125	1.3264	-0.23583	-0.33444	0.48991	0.30032	-1.0254	0.29059	0.0056588	-1.1486	-0.95407	-0.89137	-2.099	-0.63044	-1.8498	-0.46711	0.57763	-0.42057	-0.90969	0.11365	-1.9256	-0.64615	-0.1769	-2.0173	0.069564	-2.4145	-0.98473	-0.37537	-0.14559	-1.7748	-0.44986	-0.42533	-0.78682	-0.51671	-0.022832	-1.1164	0.27346	-0.068069	-1.4488	-1.0677	-0.72941	0.37353
-23.277	-21.448	-21.654	-22.596	-20.536	-22.816	-22.305	-21.86	-22.327	-24.116	-21.302	-23.064	-22.21	-21.954	-22.275	-22.719	-23.052	-20.459	-22.681	-22.221	-23.147	-22.574	-21.516	-21.961	-22.953	-21.871	-21.418	-21.14	-21.901	-23.12	-22.249	-22.41	-22.763	-24.75	-24.009	-23.484	-23.054	-22.478	-21.192	-22.108	-22.325	-22.271	-22.952	-21.192	-22.979	-23.054	-22.264	-22.794	-21.289	-21.985
-8.5518	-8.2182	-8.4046	-8.354	-9.6717	-8.2134	-9.5853	-6.229	-8.4339	-8.8147	-8.2263	-9.4048	-9.7625	-7.3938	-9.2219	-9.0466	-11.679	-8.6709	-8.292	-9.6284	-6.7463	-10.613	-8.5313	-8.9688	-9.5697	-10.605	-7.6685	-8.5455	-8.1597	-9.3267	-10.171	-9.2657	-9.6865	-8.7709	-8.2546	-9.508	-7.6767	-9.4813	-9.015	-7.4807	-9.4396	-9.0519	-9.4895	-9.1392	-9.0018	-10.018	-7.1782	-8.9046	-8.1321	-8.6317
-13.916	-12.853	-14.148	-13.752	-13.102	-12.703	-13.574	-14.575	-13.487	-12.223	-12.503	-13.33	-12.795	-13.651	-13.528	-13.975	-13.183	-12.441	-11.223	-13.148	-12.201	-11.648	-14.484	-13.094	-12.649	-13.711	-13.197	-13.82	-12.899	-14.308	-11.783	-12.684	-12.9	-13.42	-13.472	-13.629	-13.281	-13.332	-13.106	-11.518	-11.923	-13.802	-13.268	-15.457	-12.027	-13.004	-13.475	-14.938	-13.862	-15.33
3.5515	5.1033	2.7433	3.2285	4.3729	2.6423	2.4673	1.4496	2.4446	2.226	1.8486	1.7445	3.5039	3.1098	2.5158	0.43557	3.1026	2.0821	3.591	2.5737	3.2438	3.3328	1.3417	2.4858	0.50103	3.493	2.9617	1.6363	2.5572	3.3037	4.6845	2.1	1.5369	3.5775	2.6167	3.6732	1.7491	3.7736	3.125	3.1543	2.9041	3.2625	3.7353	3.4969	3.0556	3.0668	3.3541	1.9731	2.2241	1.1512
-1.2832	-0.87736	-0.93599	-0.43255	-1.6931	0.44871	0.34995	0.30681	0.38874	0.77452	-1.5271	-0.81362	-0.4389	0.98977	-1.3807	-0.89659	-0.32424	-0.47801	-0.036475	-0.25868	0.88915	0.83324	0.59293	-0.30724	0.94543	0.56227	2.2465	-0.3473	0.75828	-1.94	0.63891	1.0967	-0.76027	-2.5011	0.30349	-0.93613	0.19065	-0.29445	-1.1622	0.26879	-1.6157	-0.20715	-0.69425	0.90212	-0.25249	0.93367	0.14669	0.84905	-0.5904	0.23505
-0.34741	-0.71973	-2.022	0.39604	-1.9571	-0.48505	-0.66667	-0.62138	1.2148	-0.94174	-1.1685	0.42577	-1.2311	-2.0203	-0.24018	-0.81238	-1.7162	-0.47237	-2.5042	0.43235	-0.76078	0.22612	-0.95906	-1.8943	-0.78289	-2.882	-1.2334	-1.4565	0.5382	-1.4964	-2.4859	-1.7817	0.14218	-0.75067	-1.1063	-1.2269	-1.3056	-2.2787	0.67655	-2.9625	-0.98896	-0.21291	-1.3654	-0.68742	-1.7125	-1.3303	-1.037	-2.1008	-1.5368	1.0175
-2.0243	-2.1555	-2.0748	-0.51812	-1.7787	-1.5138	-1.4789	0.89119	-1.9669	-1.083	-0.33877	-2.0073	-2.4065	-3.4753	-2.2313	-2.9166	-0.90199	-1.4858	-1.2561	-0.14084	-2.4836	-1.5274	-1.481	-0.33379	-1.7616	-2.3809	-2.1499	-2.8586	-2.0249	-0.47349	-3.2613	-0.7533	-1.6693	-1.211	-1.3555	-1.4354	-0.97833	-1.3739	-2.0406	-2.2679	-3.934	-0.43956	-1.0647	-2.3739	-1.642	-0.60918	-0.1853	-2.8667	-0.75308	-1.4789
-1.5417	-0.70764	-0.41323	-4.1892	-2.482	-0.85213	-1.5459	-2.539	-2.4615	-1.692	-1.0575	-2.1395	-0.7502	-1.6405	-1.4263	-0.48904	-0.7964	-1.198	-1.6077	-0.5206	-3.3149	-2.1069	-0.67829	-1.2377	-1.7587	-0.97932	-2.1674	-1.0078	-2.0725	-0.37567	-1.6077	-0.91242	-2.6504	-2.1012	-1.6514	-1.8929	-2.5552	-3.1764	-0.34214	-2.6626	-1.9174	-0.76419	-0.93977	-2.0128	-0.14196	-2.5214	-1.3102	-3.4505	-1.5851	-2.3328
3.0442	3.6628	4.3215	2.9611	1.9417	2.0502	2.7272	2.3694	3.9636	2.7191	2.8944	2.0248	1.9549	2.9099	2.2062	3.513	1.68	3.1471	3.1131	3.2375	1.8146	4.0576	2.2414	3.2521	3.6637	3.0946	3.0441	2.0664	2.5434	4.3299	3.4159	3.2195	3.3252	2.9377	2.507	1.5297	1.9901	3.6171	3.9743	3.0217	0.94584	5.1134	3.3579	4.8782	3.9937	2.4016	2.5536	1.8251	3.6072	1.7542
-13.486	-14.459	-13.639	-13.99	-13.077	-14.081	-12.563	-12.646	-12.4	-12.406	-14.267	-14.431	-12.912	-11.274	-12.452	-12.61	-13.517	-10.302	-13.214	-13.837	-13.763	-13.893	-14.344	-13.656	-12.346	-13.649	-13.183	-12.821	-12.521	-11.682	-13.982	-12.603	-14.631	-12.821	-13.906	-13.841	-13.879	-12.899	-12.673	-13.18	-10.759	-12.919	-14.141	-13.479	-12.963	-13.622	-13.119	-13.555	-14.066	-12.685
-0.99882	-1.2834	-0.78568	-1.6527	-1.3701	-3.3436	-2.3998	0.067297	-0.19053	-2.3674	-1.4778	-0.57737	-1.6768	-1.5893	-2.1662	-0.98103	-1.8066	-0.70779	-3.3378	-0.31558	-0.68634	-1.2937	-0.1836	-1.6781	-0.30254	-2.1367	-1.8214	-1.8218	-1.6866	-2.4169	-1.7838	-1.8173	-1.0691	-2.4828	-2.1088	-3.0526	-0.21063	-1.9495	-0.49769	-2.9905	-0.46926	-2.9939	-2.4205	-2.2126	-2.6924	-1.2949	-1.9151	-1.7789	-1.4704	-3.1621
0.30041	-0.38026	-0.31398	-1.1908	0.22611	-1.1162	-0.36724	1.8454	-1.1468	-1.3314	-0.16623	-1.7089	-1.2475	-0.058036	0.43557	0.01008	0.3681	-0.40146	-0.81628	-1.2536	-0.40838	-0.10625	-0.39822	-0.27691	0.8307	-0.26033	-0.53956	-0.79266	0.21351	1.0923	0.45588	0.062585	0.15184	-1.5163	-0.4179	-1.3485	-1.4951	-0.5922	-1.7755	0.35672	0.7756	0.58011	-1.8544	-0.30064	-0.42867	-0.0070924	0.46527	1.3151	-0.99008	0.16021
-15.923	-14.599	-13.795	-14.213	-15.338	-13.443	-13.114	-14.22	-13.924	-13.32	-14.109	-13.76	-14.223	-13.409	-13.461	-13.1	-12.662	-15.036	-15.498	-13.993	-14.51	-14.938	-12.703	-13.178	-12.986	-13.92	-15.332	-13.78	-13.311	-13.002	-14.527	-13.975	-13.747	-13.571	-13.204	-14.28	-14.802	-16.262	-12.392	-14.201	-12.984	-12.404	-14.242	-14.66	-16.771	-12.765	-13.888	-13.48	-14.144	-13.842
1.4286	1.235	0.96082	-0.55336	1.4792	0.45626	0.98805	-0.81015	1.3803	0.52888	1.4953	-0.47979	1.4056	0.18169	-1.0272	-0.26641	0.22237	0.10144	0.73083	0.52442	-0.094194	-0.31248	-0.82461	1.3698	0.45534	0.2835	-0.72071	0.99417	1.8579	-0.0041662	0.34883	0.38533	0.57003	-0.65405	-0.76714	1.1837	0.40779	-0.41028	-0.20954	1.1466	-1.5241	0.34728	1.3932	-1.1207	-1.0269	0.53321	-0.073105	-0.55792	0.79935	1.7916
-11.106	-11.835	-12.076	-11.395	-12.542	-10.299	-11.454	-11.948	-12.961	-11.871	-12.991	-13.861	-11.982	-10.653	-11.641	-13.774	-11.775	-11.071	-11.745	-10.874	-12.347	-12.005	-10.788	-11.709	-10.844	-12.165	-10.943	-11.861	-10.577	-11.429	-12.214	-12.207	-13.075	-10.779	-11.833	-11.89	-11.147	-11.683	-11.865	-12.703	-11.343	-11.618	-11.965	-11.536	-11.442	-11.384	-12.839	-11.821	-11.583	-13.396
-2.6014	-2.5767	-0.87804	-1.8887	-0.8415	-1.4474	-1.6637	-1.5215	-1.1693	-1.8358	-0.9336	-2.4175	-1.7451	-0.035123	-0.36526	0.46127	-2.7086	-1.8006	-1.0885	-2.5775	0.10512	-1.8111	-2.4203	-0.27623	-1.0464	-2.3157	-0.13719	0.63604	-2.7784	-0.37959	-0.78546	-2.1889	-0.33726	-3.0747	-1.8545	-1.3921	-0.81446	-0.32008	-0.70339	-0.14931	0.50454	-2.219	-1.0912	-3.3538	-0.81152	-1.7627	-1.6124	-2.1582	0.018556	-1.7803
-3.8343	-2.4533	-4.9496	-3.953	-2.2453	-3.4936	-2.5747	-4.7512	-3.3106	-3.1926	-3.8519	-4.9475	-3.404	-5.0502	-3.6574	-4.9249	-2.9433	-2.5955	-2.4062	-3.6326	-4.0547	-5.4568	-3.4094	-4.4866	-4.5085	-4.3211	-3.7975	-4.3102	-3.641	-3.0051	-3.9009	-4.3483	-3.1603	-4.738	-3.2398	-4.1116	-4.7651	-4.3809	-1.4592	-2.9638	-4.1794	-4.982	-5.5073	-4.0939	-3.7999	-3.5922	-4.586	-4.3305	-2.6996	-3.8577
-3.9658	-4.5929	-4.6261	-4.363	-3.7427	-4.2039	-5.0048	-3.1638	-3.5202	-3.732	-3.6594	-3.458	-3.6181	-3.7799	-1.7747	-3.574	-3.5838	-3.5922	-4.3538	-3.823	-3.349	-2.4324	-2.9855	-2.6054	-3.7722	-3.8825	-2.9534	-2.4938	-3.4642	-3.7343	-2.4559	-2.5929	-5.4084	-3.8537	-1.2983	-3.8384	-3.2588	-4.5486	-3.1632	-2.3461	-3.2992	-3.9584	-3.0582	-3.8005	-4.2571	-3.3911	-2.2907	-3.5182	-4.293	-2.554
-12.26	-12.593	-13.833	-11.939	-13.408	-12.335	-11.419	-12.093	-13.849	-12.241	-12.928	-13.211	-12.561	-11.709	-12.409	-10.536	-12.095	-12.725	-12.492	-12.238	-14.287	-14.272	-12.918	-12.395	-12.594	-11.904	-13.562	-13.296	-11.171	-12.442	-12.016	-10.444	-10.995	-11.18	-13.41	-15.611	-12.749	-13.06	-13.279	-12.692	-12.673	-11.716	-13.327	-13.227	-11.982	-10.136	-12.944	-13.209	-11.629	-11.957
-22.211	-20.929	-21.38	-19.584	-20.99	-20.983	-19.864	-21.374	-20.493	-19.658	-21.003	-21.347	-22.528	-21.734	-21.78	-21.561	-20.482	-21.031	-19.247	-20.222	-19.865	-21.199	-21.422	-21.046	-21.315	-21.438	-19.958	-21.413	-18.707	-19.929	-20.777	-19.866	-21.426	-21.403	-20.097	-21.371	-20.373	-19.345	-20.106	-22.262	-20.586	-19.872	-21.251	-20.491	-20.85	-20.341	-21.429	-19.528	-21.328	-19.66
1.7628	2.1319	1.3616	0.68921	0.2202	1.4437	1.2911	0.77976	0.65305	-0.65112	1.0703	-0.97725	0.4927	0.66894	0.96284	-0.90175	-0.07629	0.89883	2.2684	-1.3659	-0.59944	1.5805	0.25838	-0.25962	0.5121	0.36415	0.14301	0.96935	0.25089	1.0694	-0.41514	-0.89447	-1.0134	-0.96961	1.5268	-0.79834	0.62518	-0.71383	2.3224	1.5538	-0.60668	-0.5015	0.54855	1.2209	0.66508	-0.019556	0.32269	0.24004	0.51094	0.38726
-4.9209	-4.4226	-4.5779	-5.7687	-5.226	-4.2352	-5.7757	-5.0138	-3.8952	-4.8177	-5.377	-5.6502	-3.3441	-5.1194	-5.8348	-5.1395	-3.729	-4.256	-5.3622	-5.9046	-3.6231	-5.5099	-4.9026	-6.1955	-5.0433	-4.7435	-5.7423	-3.5097	-5.1168	-5.4232	-3.8115	-5.1981	-5.7122	-5.1629	-4.7715	-3.3628	-5.3055	-4.422	-5.2479	-5.8627	-5.3416	-5.3107	-4.1074	-5.7691	-4.3393	-4.2945	-5.3329	-4.8709	-5.5028	-5.2653
-6.8224	-8.2714	-5.5655	-7.0727	-8.7396	-6.4524	-6.7296	-7.8314	-7.1997	-7.3896	-7.3815	-7.2593	-6.2168	-8.2819	-7.3523	-7.2597	-7.6886	-7.9178	-10.048	-5.8113	-8.3468	-7.6001	-9.153	-6.3079	-6.9792	-7.0635	-7.5787	-8.4504	-7.0227	-7.4596	-7.3418	-5.8468	-8.9002	-7.7653	-6.263	-6.2247	-9.196	-6.9539	-7.4753	-8.0289	-7.2269	-8.4836	-6.1128	-7.4139	-8.0315	-6.66	-7.1977	-7.1044	-7.7558	-8.4487
-13.815	-12.933	-12.43	-13.334	-13.001	-13.63	-13.831	-12.204	-12.826	-12.752	-14.471	-13.539	-12.7	-13.094	-14.313	-12.807	-11.355	-12.105	-12.408	-13.382	-11.379	-14.034	-11.278	-13.805	-12.103	-13.409	-12.747	-13.192	-13.521	-13.335	-12.154	-12.175	-13.175	-12.463	-11.563	-11.045	-11.459	-13.324	-12.776	-13.752	-13.006	-13.997	-11.355	-13.094	-13.87	-12.291	-14.448	-11.666	-12.232	-12.238
-3.8882	-2.995	-2.5182	-1.7866	-4.5038	-1.7752	-2.0103	-3.2743	-2.1999	-3.8894	-0.84458	-3.0851	-1.7867	-2.6449	-1.7484	-4.2247	-4.5554	-2.0371	-1.8441	-1.4085	-2.9847	-2.3873	-4.7756	-3.7229	-2.8297	-2.8572	-2.7777	-2.8003	-3.2339	-2.9329	-2.0691	-3.2748	-3.3416	-3.102	-3.3151	-3.9514	-3.4318	-2.0202	-3.6117	-2.2361	-3.0474	-2.9667	-3.2563	-2.8065	-2.5264	-4.2946	-2.9292	-3.6253	-2.6352	-2.4559
-9.7811	-11.333	-11.15	-11.958	-10.18	-9.9	-11.253	-12.725	-11.915	-11.209	-10.967	-11.268	-11.267	-11.544	-12.57	-9.8008	-12.591	-10.524	-12.82	-10.975	-11.985	-11.125	-11.428	-11.459	-10.681	-11.412	-12.245	-11.924	-11.34	-12.086	-10.169	-10.775	-11.479	-13.097	-10.274	-11.23	-11.429	-11.215	-11.058	-12.047	-12.214	-12.27	-13.259	-11.759	-10.373	-10.514	-12.689	-10.427	-11.584	-10.48
-10.554	-10.39	-11.868	-11.067	-11.671	-11.818	-12.723	-13.457	-12.129	-13.23	-11.755	-10.735	-14.187	-12.199	-12.742	-10.972	-11.771	-12.459	-11.812	-11.48	-11.604	-12.703	-10.61	-11.101	-13.318	-11.417	-10.705	-12.564	-12.301	-12.685	-12.499	-11.886	-11.978	-11.077	-11.948	-11.121	-13.082	-12.137	-11.68	-11.955	-12.302	-12.316	-12.75	-11.798	-12.755	-13.216	-11.227	-12.325	-11.792	-11.241
-1.094	-1.1972	-2.0508	-1.9193	-2.4149	-2.1377	-0.041927	-0.33312	-2.3039	-2.3201	-1.3135	-2.322	-1.9058	-0.75551	-2.2172	-2.7089	-2.2294	-0.03474	-1.0532	-0.78082	-2.2495	-2.5271	-2.284	-1.9694	-2.1819	-1.6648	-1.7373	-1.8271	-1.0045	-0.40947	-1.165	-0.96042	-0.15257	-1.4892	-1.7834	-0.71565	-2.015	-0.52671	-2.4493	-0.24164	-1.6568	-2.1029	-1.6138	-0.16788	-0.80374	-1.5427	-1.5987	-0.9458	-1.676	-1.4106
-6.7712	-6.8297	-8.1287	-8.2734	-7.8233	-6.468	-6.0525	-7.6908	-8.6976	-7.5838	-8.7865	-8.0915	-8.3916	-6.7216	-7.0473	-8.2949	-7.5753	-7.8333	-9.0496	-8.6241	-8.3666	-7.7443	-7.1603	-7.6445	-7.1641	-8.0432	-7.4199	-7.2571	-8.659	-6.6273	-7.9567	-7.5148	-7.5873	-7.5848	-8.0348	-7.3881	-6.8187	-8.7145	-7.8322	-9.1675	-8.1948	-8.6018	-8.4457	-9.0207	-6.8039	-8.3931	-7.9841	-7.1456	-8.9769	-7.3103
1.5704	1.2785	2.509	0.66086	1.7518	1.4995	1.3873	2.0425	0.37398	0.45714	1.8668	2.0359	0.56887	3.3314	1.5001	3.1666	2.6485	1.7352	2.9129	2.3181	2.1721	2.4514	0.94673	2.3272	0.97796	-0.24355	1.592	1.0919	2.2046	0.47928	2.3376	1.947	0.6597	1.328	-0.66483	0.87148	-0.039198	1.4229	1.0401	1.8282	-0.47538	0.7274	1.3901	1.0274	2.0382	1.6442	0.80946	-1.1793	1.3211	2.2448
3.0731	4.5556	4.0637	5.1049	4.4065	4.141	3.9513	3.244	4.7792	3.9115	5.0457	4.3419	4.031	3.1764	6.2121	4.3253	5.6989	3.1971	4.9195	4.2735	3.3218	4.4	5.1295	4.5294	3.8986	6.2028	4.2539	4.04	4.1218	4.525	3.5547	2.9434	4.675	4.2086	4.3003	4.6874	3.6114	4.1761	3.8524	5.3907	4.0711	4.1467	4.4647	2.9392	5.5113	5.9729	3.3552	4.056	6.4882	3.1065
-15.339	-14.328	-15.821	-13.303	-13.309	-14.166	-14.724	-13.954	-14.586	-14.293	-14.878	-15.098	-13.433	-14.119	-14.674	-15.207	-12.861	-15.213	-15.36	-16.267	-14.225	-15.574	-15.16	-14.812	-14.658	-14.384	-14.065	-16.228	-13.229	-14.363	-15.456	-14.521	-13.817	-15.043	-15.101	-14.934	-14.851	-15.403	-14.699	-15.235	-15.134	-13.128	-15.063	-14.15	-14.927	-14.839	-14.228	-12.859	-14.247	-15.007
-1.2418	-3.1048	-1.8112	-3.2701	-1.8654	-2.3738	-1.2653	-1.9057	-3.546	-1.4917	-1.8562	-0.56005	-1.9489	-3.6426	-1.5925	-1.2017	-1.4967	-1.769	-2.3077	-1.792	-2.9151	-2.8178	-3.1985	-3.6503	-0.38784	-2.095	-2.3235	-0.25825	-1.7105	-3.3485	-1.058	-0.38036	-3.0881	-2.765	-3.105	-4.1759	-2.7881	-2.0226	-3.3929	-2.3048	-4.9921	-3.1789	-1.7545	-3.6468	-1.2121	-1.1579	-2.7516	-3.1522	-2.6067	-3.1814
2.117	1.1468	3.3342	1.9232	2.0343	1.072	3.1097	1.4762	1.2298	2.7132	3.3553	1.6039	2.151	1.1694	1.0295	3.5918	0.88755	1.3384	2.3203	1.8089	1.2997	1.1312	1.6266	2.3693	0.8449	0.66761	1.302	2.5679	0.20587	1.8862	2.7277	3.349	0.24691	3.1932	3.3883	1.2752	0.25016	1.8507	1.3937	-0.10216	0.30941	1.9498	2.2788	0.80656	0.791	0.68629	2.075	1.7542	1.3513	1.6105
-3.6874	-4.2986	-5.2932	-3.6285	-3.7145	-4.7096	-3.1163	-3.2591	-4.7691	-3.6206	-6.1205	-4.7145	-4.9245	-4.0867	-4.8922	-3.8063	-3.9219	-5.0555	-3.3898	-5.5316	-4.5048	-3.2932	-4.1475	-3.8423	-4.926	-6.1435	-4.0253	-6.077	-4.2221	-4.3564	-4.5787	-6.5436	-6.6158	-4.3652	-4.3924	-5.203	-4.0015	-4.0417	-4.4021	-5.8474	-5.2506	-3.5419	-4.6564	-3.3501	-4.5016	-4.9499	-4.7009	-5.0165	-4.924	-4.0411
5.7356	4.5412	5.2157	4.3173	4.2094	2.9039	4.4092	4.7417	5.179	4.1611	3.8802	5.2762	2.9151	0.94242	5.4755	3.928	4.4022	5.3475	5.4347	3.654	4.9256	3.5233	5.1633	3.2993	5.2478	4.0724	2.0641	5.749	4.2913	4.3428	4.6341	4.3379	4.7105	5.4734	3.8773	3.7221	2.3146	5.395	5.3933	4.8006	4.4175	1.9288	2.0682	4.2053	4.8134	5.9431	2.9708	4.3408	4.1175	3.328
-3.9577	-5.4207	-4.2432	-3.3389	-4.4499	-2.4441	-4.5076	-3.7613	-3.571	-3.1672	-4.2081	-5.7134	-3.7405	-2.687	-5.3608	-4.4581	-2.8512	-4.6214	-2.9812	-3.3123	-4.3853	-3.1789	-5.2864	-3.7133	-3.5448	-3.5031	-4.0089	-2.6157	-5.0118	-3.4981	-2.8227	-2.9739	-2.9658	-2.2194	-4.2068	-4.7173	-4.7606	-2.6552	-4.0647	-3.5931	-3.8317	-4.6491	-4.5009	-4.9012	-2.8557	-5.7207	-3.7569	-3.2655	-4.069	-2.4195
-11.932	-12.28	-15.549	-13.585	-11.605	-13.19	-11.42	-13.561	-12.287	-12.724	-13.83	-12.605	-14.848	-13.061	-13.624	-14.971	-13.943	-11.96	-11.213	-12.877	-12.838	-13.753	-13.118	-13.266	-12.827	-13.686	-12.682	-14.202	-13.658	-14.462	-12.734	-13.212	-14.678	-14.117	-13.826	-12.569	-11.846	-13.135	-12.439	-12.763	-14.442	-13.067	-13.734	-12.603	-14.403	-12.824	-14.2	-13.66	-12.314	-13.551
-6.5759	-6.5613	-6.5337	-4.4762	-6.8647	-6.6702	-5.8127	-5.672	-6.5455	-8.7536	-4.0567	-4.5923	-5.2147	-5.4335	-7.2086	-7.1687	-6.6495	-3.9844	-6.1289	-6.4803	-5.6967	-5.3469	-5.3688	-5.8653	-5.8915	-7.2054	-5.5206	-5.4043	-5.8413	-5.3152	-6.4383	-4.8328	-5.6134	-5.9485	-4.7297	-4.2659	-5.0277	-5.1206	-7.617	-5.2651	-5.8569	-5.9812	-6.2592	-5.0203	-4.5245	-4.9102	-7.0585	-5.0719	-6.371	-4.8142
-0.61653	-0.91653	0.51059	0.045417	-0.096321	0.18687	-1.0024	-0.55399	-1.7128	0.019633	-1.5842	-1.3857	0.39903	-0.050019	-0.9889	-0.99516	-0.054039	1.8064	0.32992	2.1048	-0.43135	-1.2766	0.028626	0.53027	-2.0183	0.82724	-0.66231	-0.56136	0.35056	-1.005	0.94854	-0.049958	-2.6418	-0.013197	-0.055937	-0.10423	-0.67515	0.26666	-2.4486	0.35802	-0.10238	1.8268	-0.50845	-0.16687	1.6098	0.017989	-1.499	0.095147	0.64631	1.4079
1.6331	1.5093	1.112	2.789	1.6024	1.8547	0.70474	2.9282	0.71204	1.9423	2.1494	1.546	1.4334	2.5212	0.036417	0.62491	-0.40229	1.9952	0.69673	1.769	0.3086	1.7207	0.53285	2.2292	2.4709	1.3886	2.642	2.0857	2.7115	1.3798	0.71305	1.9687	1.6512	0.308	0.45258	1.2533	1.7859	1.7395	1.5392	3.558	1.9341	1.9487	2.3334	2.6841	1.594	0.34261	1.9548	1.9231	0.79084	1.9628
-19.162	-20.945	-20.81	-20.703	-19.951	-21.571	-20.937	-21.931	-21.116	-20.443	-21.424	-20.155	-21.578	-19.814	-21.512	-20.44	-20.63	-22.25	-20.003	-20.73	-20.864	-20.663	-21.022	-21.008	-21.692	-19.229	-22.907	-19.001	-20.277	-20.727	-20.982	-21.681	-21.204	-20.229	-21.112	-20.82	-22.614	-21.321	-20.286	-20.654	-22.99	-21.276	-22.149	-21.779	-21.661	-21.2	-20.824	-22.273	-20.627	-20.87
-14.241	-11.904	-13.546	-10.855	-11.874	-12.431	-14.293	-11.98	-13.056	-14.339	-12.274	-13.897	-14.553	-12.984	-13.873	-14.215	-13.191	-13.306	-12.587	-13.086	-14.382	-11.763	-12.156	-13.775	-14.116	-13.812	-14.01	-12.131	-11.579	-12.72	-11.601	-13.175	-11.841	-11.952	-11.978	-13.068	-12.706	-12.816	-11.885	-12.672	-13.533	-13.527	-11.785	-12.398	-12.109	-10.68	-13.426	-13.424	-12.186	-12.044
7.6594	7.3652	6.6672	8.2972	7.7236	5.9234	4.9957	6.2281	5.5765	6.4268	7.7855	6.0353	6.666	5.301	6.2351	6.9763	7.3871	5.1673	8.1082	7.9721	6.3031	6.6749	6.934	6.5822	6.8512	7.4414	8.3344	7.8429	6.7457	6.3525	7.158	4.5697	8.0399	6.7237	6.5369	6.8879	8.3316	7.0367	6.1097	8.357	5.9131	4.7063	7.2592	7.9845	5.0047	7.3055	7.8539	6.9332	7.3837	7.0283
-3.2831	-5.6539	-3.2877	-4.0647	-2.7701	-2.5537	-4.331	-3.6389	-3.985	-2.5213	-1.8607	-2.9914	-3.1235	-3.0549	-3.6793	-4.2427	-4.955	-3.5111	-5.3861	-4.5319	-2.6158	-3.4985	-3.5624	-1.6202	-5.774	-4.7262	-2.0646	-4.0617	-4.8106	-1.7581	-3.7894	-4.2686	-3.2709	-3.6917	-4.959	-4.3268	-4.054	-3.167	-3.6183	-1.8914	-3.2146	-2.6648	-1.8478	-2.7345	-3.6663	-3.7001	-4.5698	-1.8564	-2.2101	-4.1892
-1.4695	-2.9948	-2.9048	-3.4596	-3.3831	-1.8904	-2.4928	-2.5352	-1.7089	-3.5195	-2.1975	-3.0878	-1.015	-0.74879	-2.6486	-2.9749	-1.8403	-2.0152	-2.6961	-0.85491	-2.9245	-2.4915	-1.9566	-2.0135	-3.8833	-1.5812	-1.6546	-2.2839	-1.5256	-3.0798	-3.094	-1.4418	-1.7787	-2.5699	-1.6156	-3.2356	-1.625	-4.0868	-2.8357	-2.9886	-4.2009	-3.4842	-2.5168	-2.9136	-2.2978	-2.4692	-3.7246	-2.9145	-2.6224	-3.3275
-7.2101	-8.1639	-6.5234	-6.6454	-7.1814	-7.259	-7.9358	-6.9498	-6.4625	-7.7706	-6.9836	-6.8079	-6.699	-8.7079	-9.3033	-8.5638	-7.9393	-8.5603	-5.4112	-7.2196	-6.6278	-7.0111	-8.445	-5.5161	-7.0309	-7.9997	-7.8969	-7.5805	-8.4003	-8.6544	-10.109	-7.6313	-8.8854	-8.1581	-8.2416	-8.2361	-7.7629	-6.8916	-7.4454	-6.8872	-7.6566	-7.9016	-8.1428	-8.5323	-6.8456	-7.0996	-7.9095	-7.178	-7.118	-7.065
5.4141	4.0971	5.2589	3.5037	5.0341	4.5826	4.3933	4.8965	5.638	5.2335	5.2421	5.352	4.4822	5.3656	5.4329	4.5286	4.5882	4.4181	4.8731	4.9253	4.5998	5.6234	3.1677	6.8114	4.2573	5.8704	6.1263	3.7371	4.4042	4.2527	4.6947	6.0277	4.1868	3.9337	5.7755	3.6659	5.6504	5.8664	4.9705	5.5985	4.7412	5.4264	4.762	5.7172	3.5164	5.3455	5.7067	4.4275	3.5912	4.8327
-8.6808	-10.102	-10.673	-9.7742	-10.359	-9.8726	-8.9829	-10.556	-10.496	-10.131	-9.9682	-10.039	-10.231	-9.844	-9.4107	-11.864	-10.439	-8.8443	-10.528	-9.599	-11.126	-9.6635	-9.9102	-9.3512	-10.034	-10.412	-9.0555	-10.292	-10.504	-8.809	-9.3806	-11.394	-9.0302	-10.274	-10.84	-9.4703	-10.224	-10.402	-9.3337	-11.127	-9.772	-10.441	-9.6112	-11.18	-10.308	-11.699	-10.194	-10.938	-9.6932	-10.732
-21.451	-21.223	-21.013	-22.564	-22.486	-21.843	-23.063	-22.387	-21.869	-22.463	-20.524	-23.543	-23.162	-21.674	-21.461	-22.921	-22.341	-21.366	-23.216	-23.37	-20.942	-22.208	-22.67	-22.121	-20.981	-22.388	-23.039	-22.253	-21.802	-22.927	-21.617	-23.056	-22.803	-24.141	-21.181	-22.62	-21.361	-22.567	-23.329	-23.797	-22.832	-22.058	-22.745	-21.824	-22.335	-23.359	-22.963	-22.696	-21.62	-21.828
8.1703	10.035	11.463	11.051	8.6631	10.867	10.089	10.379	10.299	8.7932	10.368	10.594	10.106	8.6211	9.5663	9.9914	10.669	9.4388	10.228	8.4589	9.1167	10.642	9.7767	9.3872	10.408	8.9154	10.049	9.567	10.426	8.5898	11.457	11.708	8.6844	8.9634	10.027	9.2994	10.392	9.8064	9.1288	10.753	9.4865	9.0735	8.6906	9.6003	10.811	10.582	10.99	9.6439	9.5702	12.057
-0.54201	-1.8727	-1.829	-2.0778	-1.551	-2.9853	-1.7632	-2.6482	0.028998	-2.7317	-2.7722	-1.3856	-0.64372	-3.073	-0.16811	-1.0311	-1.8502	-2.9663	-1.3378	-2.2287	-1.4953	-1.7051	-2.0506	-1.4144	-2.5598	-1.5605	-2.7936	-2.2826	-1.6412	-2.3332	0.10017	0.35427	-1.0192	-1.7397	-1.1676	0.007098	-1.1979	-3.3805	-1.9498	-0.9005	-3.0686	-2.1161	-1.1306	-2.0094	-2.9514	0.094299	-3.3125	-1.3115	-1.2169	-0.95234
-11.261	-10.295	-12.479	-10.346	-11.834	-10.788	-11.626	-12.642	-12.956	-11.05	-11.876	-11.943	-10.641	-9.7562	-13.623	-10.306	-11.476	-11.467	-11.936	-11.53	-12.816	-10.411	-11.064	-9.3458	-9.1574	-11.813	-10.945	-11.008	-11.027	-11.748	-12.286	-11.119	-11.375	-12.503	-8.7874	-10.154	-11.497	-10.472	-10.229	-10.41	-11.623	-12.948	-12.099	-12.124	-12.314	-10.726	-12.744	-11.701	-11.858	-9.6714
-12.735	-12.894	-11.478	-13.409	-13.384	-13.681	-13.307	-13.476	-13.341	-14.883	-13.405	-13.218	-13.443	-12.853	-13.497	-14.567	-13.04	-13.181	-12.587	-13.523	-13.941	-12.286	-12.529	-14.65	-13.211	-14.017	-14.831	-13.12	-13.522	-13.964	-13.121	-15.018	-13.028	-15.106	-13.278	-12.456	-14.96	-11.579	-13.685	-13.248	-14.551	-14.014	-14.969	-14.115	-14.443	-12.802	-13.416	-14.339	-13.581	-13.544
0.43639	0.79259	2.9525	1.3114	2.1128	1.9863	2.2867	3.37	1.1537	0.79888	1.2395	1.6606	1.3768	-0.11195	1.8752	0.94875	1.2315	1.2687	2.8924	0.77587	3.0363	0.82603	0.55789	-0.010544	1.9649	2.0799	0.53608	2.5204	3.0034	1.3802	1.8364	1.8506	3.059	1.1968	0.24745	0.90788	3.3974	1.506	2.1249	2.4583	2.0687	1.7421	2.6789	0.98427	1.1886	1.1082	2.2655	2.615	2.4276	-0.34685
-0.35479	0.12138	1.005	0.52556	0.039329	-0.034512	-1.1072	-0.89012	-0.85985	-0.774	-1.213	0.29206	-0.022691	0.96945	0.28887	-0.61805	-0.66566	-0.068379	-0.87796	-0.027284	-0.16757	-0.46756	-0.5314	-0.73131	-2.0821	0.62381	1.0335	0.47291	-1.1175	0.47415	-0.004189	-0.053785	-2.0923	-0.45394	0.80214	0.046095	-0.87043	-0.30537	-0.67246	-0.11033	-1.7225	0.085876	-0.44375	0.69615	0.22878	-0.12856	-0.9149	-1.1386	0.26187	-2.3688
-8.1062	-9.1715	-8.8266	-10.287	-8.4415	-9.6848	-8.3985	-9.1532	-8.2319	-8.2314	-12.442	-9.8595	-9.349	-9.5144	-9.8156	-10.042	-9.3728	-9.0846	-9.0314	-8.6378	-9.7475	-9.467	-10.672	-10.38	-8.5682	-9.2366	-9.7073	-8.9008	-8.0518	-9.2076	-9.9376	-8.1802	-10.683	-10.181	-8.0247	-9.7626	-8.4395	-11.294	-9.6276	-9.6653	-9.6913	-10.359	-9.838	-9.7882	-10.669	-9.9548	-8.2108	-9.8269	-10.032	-9.4762
6.5323	8.4857	8.425	7.7054	7.8495	6.77	7.8387	7.94	9.6123	10.358	7.9035	7.4477	7.4342	8.8604	8.8366	9.227	8.0639	6.8791	8.943	9.1012	7.6746	7.6706	7.2829	7.851	8.3808	8.1238	7.4605	6.8043	9.0763	7.2662	8.4585	9.5522	8.0418	7.623	8.1987	8.7478	7.5923	7.5712	7.4519	8.2538	8.8579	7.3164	8.6161	8.1425	7.0128	7.5134	8.1661	7.0232	8.3306	7.9382
-7.2295	-7.8663	-7.1539	-6.882	-5.7974	-8.3252	-9.6272	-7.7677	-8.1205	-9.5948	-7.8182	-7.4597	-8.0557	-7.8237	-7.8872	-8.8738	-9.7666	-9.0662	-6.2046	-8.2495	-7.4848	-7.1907	-6.7021	-7.8791	-8.1138	-8.5389	-6.549	-7.5271	-8.7055	-8.2888	-5.1309	-7.9386	-8.0911	-6.1157	-7.9305	-9.6872	-7.667	-9.3161	-7.9476	-7.7187	-8.2583	-8.2853	-8.5135	-8.7711	-6.0585	-5.9939	-7.9378	-7.8774	-8.585	-9.0445
8.1309	8.8916	6.7633	8.5315	7.3069	8.3502	7.035	7.694	8.0669	7.6919	6.9646	6.7809	9.1204	7.8566	9.7095	7.2068	7.3443	7.8168	9.2869	7.1369	7.2486	6.2534	6.8711	7.4469	10.158	7.6167	9.2232	7.6678	8.3673	7.9104	8.2634	9.4073	8.0572	9.0203	8.6252	8.0552	8.3796	7.4475	8.8818	6.1769	8.0786	8.1864	7.4667	7.9542	7.065	7.804	9.1854	7.0102	7.6371	8.2657
4.2634	3.3608	1.8207	2.8684	2.0983	2.3683	3.689	2.6191	3.0801	2.4211	3.0885	3.6523	1.314	3.8536	3.2707	3.9058	1.3444	3.4011	2.2362	0.50081	3.0894	4.4918	2.1897	2.7402	3.7668	1.3051	3.1781	3.2339	2.8919	3.5966	2.7327	4.337	3.4923	2.782	2.3812	0.0095444	3.2023	2.3797	3.06	2.1203	2.4125	3.7698	2.077	2.5659	3.1573	2.6764	3.4801	1.3734	1.9795	2.5547
-3.1127	-2.656	-2.8321	-3.5924	-3.7768	-4.9382	-2.3255	-3.5735	-2.6908	-3.3225	-3.3893	-2.9395	-3.2634	-2.118	-3.0356	-3.5668	-3.9251	-2.9414	-4.7513	-2.5116	-4.1605	-3.4171	-2.5965	-3.7663	-4.1671	-3.9015	-3.0862	-2.7181	-3.6342	-2.8909	-2.751	-1.4424	-3.77	-1.0157	-2.8863	-3.1333	-4.6101	-4.0296	-3.0899	-2.1108	-4.2515	-2.6392	-3.3263	-4.2511	-3.3162	-4.1709	-2.6182	-3.818	-3.9386	-5.282
1.18	-0.92227	1.0155	-0.99015	0.087644	-1.4751	0.21342	-0.27818	0.34719	0.55504	-0.47931	-2.6284	-0.29716	-0.48025	-0.0039668	-0.23319	-0.56621	-1.2488	0.74468	-0.0025125	1.2207	-0.21302	1.0588	1.8228	-0.68864	0.44061	-0.17196	-0.1501	-0.2155	-0.2181	0.0066522	-2.3567	-0.11048	0.16157	-0.57541	0.16818	0.49057	-0.25827	0.19979	-0.3957	0.064837	-0.20468	-0.70195	0.1079	-0.091594	0.054966	-0.34345	0.44636	-0.11609	1.1198
-1.9435	-3.9331	-3.4113	-2.5452	-1.6506	-2.2979	-1.575	-2.8778	-3.7365	-2.6664	-3.1329	-2.0185	-2.6548	-3.178	-3.0713	-3.8415	-2.639	-2.7667	-4.4968	-2.3357	-3.0745	-3.9022	-1.4871	-3.6135	-2.9826	-3.8725	-2.8817	-2.0668	-2.6207	-3.9225	-3.1871	-3.5854	-2.4905	-3.2812	-3.1787	-1.9821	-3.325	-2.197	-3.9392	-3.1281	-1.8984	-1.4923	-3.0097	-3.8683	-2.9086	-2.5828	-3.2814	-4.9103	-2.6092	-3.6272
5.9171	6.1772	6.0752	6.0206	7.6264	4.9705	7.1497	7.3603	6.816	8.5202	7.0449	5.0928	5.4923	7.4935	7.7427	8.2774	5.0208	5.1645	5.751	6.6012	7.1831	6.1134	6.418	7.277	6.688	5.5941	5.4853	7.3884	6.4448	6.9492	7.5075	5.4158	6.8379	5.9622	5.2025	6.0813	6.7919	7.0405	7.7469	6.9884	8.4291	5.1656	6.5893	6.0416	7.7762	5.9578	5.5032	6.5256	7.0008	5.9911
4.375	2.7877	4.1253	2.3527	0.92729	2.8484	2.8423	4.4686	2.7394	4.4169	3.4524	3.0455	3.1396	2.654	2.7213	3.8938	1.8939	3.2672	3.7185	2.6177	2.6059	3.4945	2.6866	3.3663	4.2271	4.6507	2.5378	3.819	3.6139	3.4218	4.1731	3.9314	3.5032	3.5272	2.6136	3.7213	2.2666	4.4662	2.7264	2.1975	3.8943	3.1121	2.7993	2.9444	1.9544	5.5258	2.9928	4.3763	3.1093	3.2731
-12.1	-12.588	-13.429	-12.374	-14.637	-12.044	-12.791	-12.9	-12.53	-12.449	-14.584	-12.476	-11.247	-12.011	-12.813	-13.265	-13.755	-12.734	-13.466	-14.664	-12.544	-13.442	-13.437	-12.907	-13.525	-12.132	-10.958	-12.761	-12.162	-13.442	-13.037	-12.235	-11.743	-11.93	-11.856	-12.112	-12.213	-12.876	-13.057	-13.104	-11.627	-13.417	-13.159	-12.882	-11.594	-12.949	-12.715	-11.804	-12.239	-12.559
0.41019	0.58766	0.13846	0.725	0.46181	0.74874	0.1035	-0.61567	1.2256	0.28755	-0.35307	0.5151	-0.8036	-0.30715	0.94236	1.0136	-0.661	-0.51708	0.42524	-1.2658	1.4342	1.7439	1.3218	-0.26883	-0.018388	0.17859	0.032612	-0.12155	0.93463	0.011517	-1.8701	-1.1196	0.87739	0.98581	-1.3127	-0.92815	1.1292	0.34324	-0.3617	0.30142	0.49765	-1.7265	-0.83262	-0.0657	-0.057177	0.49404	0.32473	1.7271	0.34084	1.0287
1.4041	2.2807	3.1629	3.7658	3.1333	2.262	3.1798	2.283	2.5564	1.9558	1.3668	4.0424	1.5665	1.0789	3.7886	2.5191	3.4644	1.8689	2.1573	3.1155	2.6068	2.2819	3.0408	3.1885	1.6546	2.3953	3.6799	2.3434	2.6233	2.2697	1.6673	3.2877	2.7561	2.8335	1.7376	2.8902	3.352	3.3495	2.0253	2.7864	4.9392	2.8125	1.6888	1.5975	2.366	1.9011	4.5541	2.0586	3.9729	2.4853
-11.953	-14.024	-13.989	-14.281	-12.674	-13.78	-11.282	-12.749	-13.522	-13.266	-14.877	-13.693	-13.585	-12.114	-13.448	-14.182	-13.94	-15.224	-13.96	-14.974	-13.886	-14.119	-12.93	-14.253	-13.893	-13.403	-13.328	-13.327	-12.58	-12.615	-12.363	-13.626	-11.382	-10.63	-13.695	-12.919	-14.293	-14.426	-11.305	-14.297	-12.2	-13.934	-12.46	-11.788	-12.382	-12.429	-13.175	-13.677	-12.389	-14.837
-22.497	-22.295	-21.068	-20.39	-22.09	-21.894	-22.868	-21.991	-22.666	-22.433	-21.445	-21.888	-21.927	-20.782	-22.08	-22.872	-22.175	-21.215	-21.113	-22.885	-23.21	-22.191	-23.203	-23.2	-20.711	-22.3	-22.876	-22.886	-23.12	-23.296	-21.951	-21.511	-23.866	-21.078	-23.207	-22.938	-21.86	-23.303	-23.469	-21.753	-22.067	-22.295	-22.374	-22.689	-22.393	-21.11	-22.233	-21.486	-21.016	-21.488
-10.851	-12.479	-10.952	-12.758	-12.172	-12.89	-12.432	-11.46	-11.685	-11.818	-10.879	-9.2814	-12.309	-11.445	-9.9964	-10.776	-12.855	-13.167	-11.388	-10.826	-9.7523	-10.962	-12.839	-12.761	-12.261	-11.755	-11.903	-9.9214	-10.787	-11.229	-13.017	-12.243	-11.932	-11.437	-12.209	-10.546	-10.84	-13.383	-12.527	-11.823	-12.204	-9.931	-9.5361	-11.638	-10.161	-11.429	-11.705	-9.9702	-10.992	-12.882
-10.055	-10.416	-10.416	-10.033	-8.744	-10.703	-12.141	-10.553	-10.186	-9.9193	-9.8032	-10.488	-9.9527	-10.003	-10.14	-10.397	-10.919	-9.0697	-9.5359	-10.753	-8.6776	-11.843	-10.674	-10.132	-11.042	-8.5672	-9.2136	-11.175	-10.233	-10.105	-11.311	-10.086	-9.1272	-9.9264	-9.3042	-10.589	-11.048	-10.299	-10.665	-10.757	-10.298	-11.672	-10.021	-9.5902	-10.739	-11.334	-10.431	-8.8056	-8.9237	-11.438
-11.288	-11.834	-10.879	-11.207	-11.611	-11.276	-12.331	-11.553	-10.891	-10.771	-10.842	-9.7367	-11.441	-11.83	-11.572	-11.928	-11.614	-11.356	-11.512	-11.62	-12.079	-9.638	-10.804	-12.699	-11.509	-11.178	-11.524	-11.486	-8.9885	-11.146	-10.769	-12.481	-10.106	-11.562	-10.643	-11.583	-11.931	-11.832	-11.398	-10.048	-12.509	-10.957	-11.842	-13.475	-10.799	-11.873	-11.544	-12.455	-10.6	-11.69
-1.2209	-1.4164	-0.94073	-2.3917	-0.56255	-1.8972	-2.2564	-0.85972	-2.0474	0.18794	0.055266	-1.7917	-1.2896	-2.7917	-2.7233	-1.401	-3.0605	-2.0901	-0.65881	-2.6738	-0.63727	-1.5701	-2.2527	-1.144	-2.7879	-1.0253	-1.7664	-2.594	-2.2446	-2.3427	-2.95	-2.671	-0.39118	-1.8558	-1.3544	-1.1987	-2.5667	-0.1202	-2.0256	-2.3648	-1.3729	-1.5441	-1.1142	-0.60597	-2.6684	-1.2256	-1.8792	-0.92705	-0.49043	0.19642
0.46644	1.4982	-0.26283	2.5595	0.50137	0.74771	0.4579	1.8886	-0.72663	-1.4255	-0.60204	0.18616	0.072559	-0.14693	1.1816	-0.43715	0.6827	1.4405	1.674	0.035212	1.8074	2.5307	0.52705	-1.0867	0.50863	1.4849	0.99118	-0.64496	-1.6439	1.0548	-0.20119	-0.085808	1.9881	0.60227	-0.15947	0.37765	0.62638	1.1244	0.51786	-2.3149	-0.81971	0.63427	0.27179	0.12211	-0.021214	1.5499	0.74802	0.52708	1.1688	0.055883
4.9668	3.8165	3.2977	4.1101	5.1431	5.0679	6.0299	5.615	4.2934	6.0777	4.4486	4.7533	6.3623	4.6783	3.7924	4.8043	5.0835	3.1051	3.4171	5.0201	5.9809	5.8169	5.0453	3.3365	4.6616	5.0664	4.6031	3.9308	3.8626	4.396	5.759	4.0551	4.9379	4.3389	6.0817	5.0558	4.0847	3.6343	4.8418	3.0627	6.7408	5.3725	6.4345	4.84	5.2123	4.8893	4.2128	4.551	5.9918	6.155
-13.443	-13.684	-15.267	-14.878	-14.851	-15.604	-13.241	-15.643	-15.528	-14.039	-16.276	-14.029	-14.068	-14.482	-14.145	-13.38	-15.045	-14.851	-15.798	-14.287	-14.065	-13.328	-14.812	-14.957	-14.197	-13.834	-13.663	-14.655	-14.175	-15.455	-15.519	-13.612	-14.035	-13.302	-16.426	-15.884	-15.027	-16.052	-14.206	-15.613	-13.285	-15.354	-14.743	-14.953	-12.6	-15.446	-16.458	-16.657	-14.289	-14.872
-10.151	-8.8434	-9.0961	-12.183	-9.897	-10.022	-10.585	-10.045	-10.453	-11.67	-9.6313	-11.345	-12.092	-11.473	-11.036	-10.35	-10.99	-10.811	-9.9592	-10.385	-10.081	-10.851	-11.647	-11.236	-11.481	-11.338	-10.934	-11.818	-11.492	-9.8446	-10.277	-10.172	-10.799	-11.75	-9.9141	-10.884	-10.269	-12.25	-11.128	-10.128	-10.804	-9.6049	-10.085	-10.78	-11.317	-10.966	-11.387	-11.511	-12.183	-12.143
-11.358	-11.405	-14.891	-12.859	-11.454	-12.54	-12.998	-12.667	-14.045	-12.733	-12.761	-12.295	-12.735	-11.944	-14.117	-14.051	-12.535	-12.181	-13.599	-12.266	-13.133	-13.64	-13.03	-13.571	-12.928	-14.262	-12.98	-12.43	-13.216	-11.24	-13.487	-13.417	-14.327	-13.33	-11.612	-13.735	-12.661	-12.429	-13.299	-12.795	-13.377	-12.251	-13.131	-13.185	-12.411	-11.789	-13.271	-11.893	-13.02	-11.457
-10.028	-8.947	-8.7538	-8.9594	-9.9154	-8.489	-9.5022	-8.1083	-8.7454	-8.4863	-8.6439	-9.7808	-9.5597	-10.232	-8.5529	-9.1111	-8.5778	-8.0733	-8.7549	-8.7175	-9.9276	-9.8779	-8.6926	-8.1132	-8.3267	-9.6395	-9.1287	-8.3443	-7.7977	-9.8651	-7.4359	-8.1024	-8.8482	-9.0147	-8.6733	-8.5329	-10.17	-10.89	-8.9602	-8.4849	-9.8531	-10.221	-8.375	-10.398	-8.8657	-10.323	-10.134	-10.27	-8.9502	-8.7081
2.3022	1.7295	1.7037	-0.40598	1.6512	0.96848	2.3508	2.3223	2.2322	0.4981	1.7291	-0.52167	1.4416	2.6717	-0.014973	1.1649	1.6129	0.41255	2.3238	1.0421	1.4219	1.8399	1.7739	0.76978	-0.11932	0.27219	-0.30924	0.5845	0.96155	1.6704	2.0237	2.2893	1.3568	1.5547	2.0617	0.98377	1.7947	0.82028	0.43576	1.0147	2.3332	1.6887	2.0396	0.72328	0.579	0.017649	0.042032	0.066413	2.6567	2.1244
-14.091	-12.715	-11.742	-12.856	-11.529	-13.822	-15.157	-13.152	-13.649	-13.192	-13.81	-12.437	-11.386	-12.813	-12.588	-13.766	-13.727	-13.248	-12.311	-12.432	-14.882	-12.27	-11.062	-13.624	-12.626	-13.625	-13.039	-12.794	-12.458	-12.163	-12.59	-11.284	-12.384	-13.082	-12.372	-12.358	-12.992	-12.974	-12.931	-13.74	-13.072	-13.247	-11.04	-12.122	-14.563	-12.588	-12.638	-12.692	-13.394	-12.723
9.6298	9.5051	11.431	8.8169	9.9926	8.3847	8.6241	8.6918	11.651	10.343	10.97	11.374	8.6951	9.6155	9.664	9.1215	9.3894	9.0893	10.657	10.262	9.6561	9.9053	11.979	11.424	11.381	8.6848	8.2927	9.1351	10.322	9.8829	8.5908	8.5567	10.082	8.7503	9.6906	9.0183	10.504	10.342	8.4503	10.074	11.354	12.454	9.6681	9.1074	10.358	8.8617	10.493	9.8732	10.331	9.9461
-5.3551	-5.1	-4.0598	-4.0884	-6.0256	-5.7866	-5.8885	-6.7932	-4.7937	-6.3074	-5.2048	-6.569	-5.8626	-5.6547	-6.5682	-5.3604	-5.1479	-4.8249	-5.5815	-6.0794	-6.3921	-5.3253	-5.3396	-5.2474	-4.0752	-3.9233	-6.0372	-6.3992	-6.7657	-6.8273	-5.2863	-5.893	-5.6214	-4.4617	-5.4945	-4.8213	-6.0733	-5.2795	-3.9466	-6.6477	-5.1708	-4.3702	-5.6342	-5.6921	-6.6732	-6.2453	-5.336	-5.5324	-5.3316	-6.0846
-13.67	-13.95	-16.641	-16.152	-13.849	-14.078	-13.39	-14.799	-13.692	-12.908	-13.778	-13.834	-14.495	-14.009	-14.575	-14.218	-15.223	-15.183	-15.385	-14.82	-14.166	-13.469	-14.489	-14.208	-14.073	-14.17	-16.334	-13.961	-15.667	-14.808	-14.991	-15.984	-14.797	-14.264	-13.332	-14.935	-12.878	-13.253	-13.859	-15.358	-13.623	-13.03	-13.353	-18.063	-15.861	-14.025	-14.701	-16.476	-14.534	-13.609
-12.191	-14.742	-11.766	-13.843	-14.129	-12.878	-13.929	-11.768	-11.849	-13.753	-13.251	-11.498	-12.754	-11.89	-12.085	-12.812	-13.099	-12.836	-13.595	-14.107	-12.467	-13.859	-13.784	-12.512	-12.876	-13.138	-13.27	-13.765	-11.909	-13.682	-12.8	-13.055	-12.698	-13.523	-12.794	-12.692	-14.091	-13.946	-13.434	-11.858	-13.003	-12.694	-12.062	-13.964	-11.827	-12.908	-13.394	-12.725	-11.743	-11.262
-0.22091	1.8108	-0.13373	0.82631	1.2997	-0.026572	1.4272	0.97754	2.2557	0.6022	1.2371	-0.33727	2.635	1.9205	1.1342	2.2463	1.1867	-1.0269	0.37437	0.91743	0.89879	1.201	1.7229	3.5624	0.26214	1.6531	1.8198	0.0027406	1.0273	1.1863	1.6993	1.7938	1.2156	0.67036	-0.12225	1.5449	1.3541	1.8032	0.65599	0.49564	-0.076286	2.3867	1.1203	0.27434	0.21316	0.58316	1.1405	2.997	-0.79705	1.6144
-1.2011	-0.95993	-2.4186	0.13166	-2.1785	-0.95104	-2.0349	-1.0258	-1.2083	-0.82413	-0.99957	-0.43466	-1.6827	-1.1445	-4.1082	-0.70142	-0.95966	-0.55752	-1.4027	-1.59	-2.0635	-0.085082	-2.4437	-1.2913	-0.93241	-1.1625	-0.00037083	-0.051726	0.19849	-2.1197	-1.0727	-1.9359	-0.79977	-0.28004	-1.3858	-0.76383	-1.4244	-0.94011	-1.1535	-1.0676	-1.9201	-2.5002	-1.8938	-2.0674	-2.0817	-2.9213	-1.4946	0.37436	-1.1568	-1.5093
-11.483	-9.8878	-10.286	-12.312	-10.748	-11.347	-11.214	-11.554	-10.486	-11.648	-11.255	-10.822	-10.472	-9.7728	-9.2477	-13.44	-11.738	-10.578	-11.505	-11.003	-10.902	-10.331	-12.049	-10.177	-10.498	-11.325	-10.715	-10.975	-10.049	-9.9323	-11.469	-10.917	-10.53	-12.989	-12.216	-11.431	-10.016	-11.175	-10.24	-9.4569	-8.8866	-11.194	-10.976	-11.803	-10.128	-10.852	-12.429	-10.006	-12.051	-11.265
-1.9819	-1.6902	-1.1762	-2.0046	-2.3127	-1.9004	-1.9426	-1.7968	-0.26839	-2.0186	-1.4997	-0.29313	-2.6832	-0.17962	-0.69969	-0.11553	-1.2534	-0.44079	-1.4389	-1.2773	0.94408	-1.5804	-1.8607	-1.092	-0.23615	-1.4138	-1.5704	0.22729	-1.1684	-0.41385	-1.5039	-0.32329	-0.62043	-0.94627	-1.6418	0.66187	-1.1164	-1.6883	-1.384	-1.8614	-1.1919	0.3628	-1.5635	-0.35162	-1.9631	-1.5165	0.65352	0.033226	-0.57965	-0.43998
1.1118	1.5898	0.39017	1.62	-0.51284	1.1775	0.7399	1.8541	0.282	0.6491	1.795	2.9748	1.7258	2.4063	2.6077	2.3663	-0.63078	1.5519	0.4274	0.34772	0.54692	1.2393	1.5445	1.5874	1.0017	0.25778	1.6167	2.4055	0.57999	2.1698	1.9659	0.94074	1.4954	0.92743	1.1724	0.58769	2.7236	0.66086	2.9899	1.6201	-0.35321	2.1279	0.83323	0.0041143	-0.57887	0.1729	0.1877	0.48701	0.60894	0.34649
-11.009	-10.302	-10.108	-11.677	-10.339	-9.9136	-9.5979	-10.513	-11.486	-10.352	-10.633	-12.312	-10.766	-12.049	-10.966	-10.543	-13.316	-11.847	-11.474	-11.222	-11.635	-11.654	-11.875	-9.0945	-9.7486	-10.205	-11.303	-12.561	-10.02	-11.449	-10.95	-10.935	-9.119	-11.022	-10.088	-10.233	-10.173	-11.648	-11.135	-11.178	-10.621	-10.281	-9.8128	-11.545	-12.652	-11.241	-12.183	-10.923	-12.038	-9.3094
1.983	2.8407	2.1482	-1.4305	2.7319	2.5854	1.4371	1.9598	3.275	3.0918	1.4396	2.5657	1.9319	2.1061	0.95476	2.009	1.4342	0.80957	2.0663	1.8829	0.56612	3.1039	2.2341	1.0194	1.6113	1.6977	1.1898	2.3128	0.72682	0.45782	0.29905	2.3633	-0.32541	0.7815	1.6873	2.79	0.7989	2.6933	0.42471	1.9837	1.0904	1.3711	2.1337	1.9772	1.3311	2.6007	1.1481	2.2592	1.4722	1.4656
-6.1792	-4.4019	-5.3665	-5.4801	-4.1491	-5.5464	-6.0437	-6.6209	-5.8449	-7.1129	-4.6566	-6.5772	-5.5612	-5.281	-6.826	-6.1254	-5.854	-7.0588	-6.1534	-5.2201	-7.062	-5.88	-5.5392	-5.8556	-4.7618	-4.3189	-5.9105	-7.2479	-6.4311	-6.7324	-6.5229	-6.2805	-5.4109	-6.0745	-4.0365	-4.2003	-5.8684	-6.9388	-5.8828	-4.3176	-4.4998	-5.6133	-5.0224	-5.4722	-5.8677	-5.1035	-6.6625	-4.1572	-5.7511	-4.714
-14.461	-14.152	-14.857	-16.291	-13.145	-15.036	-15.118	-16.158	-13.697	-12.837	-12.906	-14.455	-15.749	-14.427	-13.839	-15.081	-14.637	-14.459	-14.97	-12.856	-15.362	-15.986	-14.793	-15.899	-13.922	-15.87	-15.13	-15.002	-14.975	-13.886	-15.494	-13.793	-14.989	-14.131	-15.006	-14.817	-15.253	-13.976	-15.331	-12.988	-13.501	-14.534	-14.445	-15.166	-14.152	-12.943	-13.602	-15.319	-14.5	-15.16
-11.631	-11.216	-12.166	-10.262	-12.471	-10.474	-11.347	-11.698	-11.168	-11.975	-9.9527	-10.314	-12.178	-10.459	-10.255	-8.6616	-12.774	-12.201	-12.749	-9.7953	-12.07	-11.682	-12.03	-12.887	-11.7	-12.782	-12.151	-11.053	-11.158	-12.365	-10.692	-12.328	-11.509	-12.351	-14.094	-11.134	-11.731	-11.865	-12.161	-10.957	-12.444	-11.94	-11.495	-12.21	-11.569	-9.8324	-12.104	-13.309	-12.03	-10.361
6.9661	9.7081	9.1692	8.8051	7.2299	8.629	8.7022	8.7999	8.0354	7.7157	7.492	8.2769	7.6713	7.6713	7.8443	7.7367	8.9385	7.3056	8.178	8.0944	8.1354	8.0476	7.4793	8.1438	8.9792	9.2534	7.4811	7.9864	7.274	8.0423	7.7426	9.6282	6.414	7.5	7.7709	7.3084	10.221	8.3709	8.637	6.3147	6.8679	7.6278	9.512	7.7466	8.4938	7.2464	10.396	7.7906	7.6175	8.6618
5.9873	5.9707	6.155	5.7635	5.6335	4.9238	6.1278	6.0775	5.7093	7.0091	4.3255	5.2273	6.54	6.8143	5.8525	6.8321	5.3234	5.5187	5.4887	5.7361	6.6914	5.1143	6.3934	6.8653	5.008	7.4869	5.7756	4.3579	5.5384	5.1706	6.1091	4.6278	5.6148	6.555	5.3027	3.7328	5.3781	5.569	4.1063	5.0613	5.5844	6.026	5.2346	6.7774	5.9315	7.9649	5.2196	5.5351	5.9551	6.6639
-0.51824	-0.75716	0.51775	0.92303	0.60957	-1.722	0.61536	-1.0098	-0.088923	0.38293	-1.4926	-0.67476	-2.3592	-1.2897	0.47828	0.79347	1.5862	0.083577	0.23182	0.22648	-0.57198	-0.33379	-0.37676	-1.2591	-0.21769	0.44778	-0.56248	-0.26542	-1.4744	1.5927	-0.63522	1.0084	0.35181	-0.11853	-1.4839	0.99598	-0.61507	-0.075295	-0.13352	-1.753	-0.59206	-0.15951	0.017935	0.68186	-1.4486	0.22596	-0.56062	0.61194	-0.22932	-0.27333
-4.6542	-5.7349	-5.3987	-6.0982	-6.3696	-6.8249	-6.4924	-3.8257	-5.5996	-6.7741	-5.7966	-4.1005	-5.693	-5.2061	-6.5645	-6.3132	-6.0658	-6.4755	-6.3442	-4.9208	-6.0696	-5.5151	-5.9005	-4.7625	-5.6702	-4.5702	-5.1458	-5.0602	-5.1152	-5.122	-6.0025	-5.1812	-6.1914	-5.2135	-4.5136	-4.9591	-6.1635	-5.2354	-5.1799	-6.4623	-6.2753	-6.7512	-6.9155	-5.0599	-5.1987	-6.4247	-5.1705	-6.0879	-3.9631	-5.8099
-5.2401	-7.1155	-7.3874	-6.8017	-4.3756	-7.8077	-6.6217	-5.3032	-9.5847	-5.7783	-8.0198	-6.8623	-7.5284	-6.5875	-3.5796	-6.8027	-5.5681	-4.3012	-7.0629	-6.0147	-7.5789	-6.0865	-6.1294	-5.8026	-5.9999	-5.4755	-7.4556	-4.7104	-6.2284	-5.1986	-8.354	-6.4552	-6.9422	-5.5959	-6.4221	-6.6764	-7.1902	-6.5684	-5.6788	-4.9896	-7.0024	-7.1172	-6.1453	-7.5044	-5.6242	-5.6491	-6.0459	-5.8184	-6.3439	-6.6857
-12.968	-13.485	-12.954	-12.244	-12.418	-13.023	-12.701	-14.178	-12.429	-12.392	-12.938	-12.507	-11.024	-12.219	-14.026	-12.213	-12.21	-12.595	-14.397	-12.738	-12.994	-12.771	-13.187	-14.137	-13.754	-12.205	-11.411	-13.657	-13.059	-13.802	-13.518	-13.707	-12.715	-12.205	-12.888	-12.139	-13.028	-12.184	-11.48	-12.531	-13.656	-12.775	-11.42	-13.977	-13.15	-12.717	-12.751	-12.669	-11.549	-13.674
10.149	9.204	10.586	12.239	8.3676	9.5755	10.162	9.6209	8.8902	8.9967	9.366	9.9941	9.8082	9.112	9.0949	9.3582	10.987	9.4892	8.8719	10.096	8.944	9.4372	10.207	10.842	9.8104	11.63	10.981	9.2338	11.08	7.6278	9.6539	10.831	9.7372	9.8378	8.6614	10.819	9.4686	8.6278	9.1954	10.614	9.8813	8.8588	9.4593	11.283	9.2883	8.5223	10.073	8.9761	9.0395	8.7925
2.5738	2.2005	1.7077	1.2032	1.7348	2.0648	0.81548	1.1865	2.4743	0.93213	2.0857	1.7799	1.2433	2.6386	1.3733	1.0395	1.3123	0.30985	2.2887	1.6551	1.5852	2.6457	1.611	1.4903	3.0448	0.51123	2.2084	1.9135	1.1433	1.6894	0.60924	1.2671	2.0311	1.79	0.91117	1.5906	2.2074	0.63432	2.2471	1.2842	2.858	0.60777	1.3611	0.43577	2.5749	1.4628	2.5302	2.3818	0.72646	0.59543
-8.4184	-8.9436	-9.4041	-8.1207	-7.8984	-9.7152	-8.0516	-8.4292	-7.8579	-10.25	-9.6198	-8.1619	-8.6808	-9.5972	-10.184	-7.9116	-9.5215	-9.9236	-8.5856	-9.2533	-9.1274	-9.6708	-8.0341	-9.5613	-8.2009	-9.4912	-7.4226	-10.819	-7.5058	-8.1077	-10.521	-9.475	-7.7873	-9.2554	-9.2011	-7.9425	-8.565	-9.5926	-8.6437	-7.0422	-10.232	-8.0764	-8.5727	-8.6828	-8.9117	-10.093	-9.0415	-9.1005	-7.7673	-9.8629
-2.4354	-3.4468	-2.5201	-4.0968	-2.4798	-2.0429	-4.336	-3.5364	-1.5675	-2.3978	-2.2312	-2.0971	-2.2924	-2.5438	-1.8377	-3.0298	-1.4779	-1.9318	-1.9513	-2.4282	-3.4125	-0.62001	-2.3059	-2.0613	-1.3137	-2.546	-1.6327	-2.7769	-2.8735	-1.942	-2.0389	-1.506	-1.5137	-1.9106	-2.9026	-2.202	-1.8117	-2.4899	-2.1266	-2.7335	-3.1731	-2.8637	-2.5692	-3.1237	-3.0224	-3.7899	-1.2129	-2.7703	-1.5926	-0.88396
3.7904	5.5947	4.4987	5.9043	3.1957	5.7286	3.6435	5.9757	4.8553	6.2205	2.7455	4.1217	4.1784	4.6793	4.8921	3.7274	6.5151	4.4131	3.9892	2.7462	2.771	4.6049	3.4244	2.878	3.2242	5.8519	4.9467	4.631	4.3598	3.3511	5.2441	3.9723	4.9704	4.8478	5.1518	3.2399	3.8985	4.0317	4.1918	4.7351	4.8335	3.9145	4.3186	5.5085	4.3559	4.5144	4.0514	3.7652	2.9151	3.1274
-12.616	-12.882	-11.13	-13.354	-14.378	-13.935	-13.432	-13.671	-14.3	-12.49	-12.748	-12.607	-11.997	-14.171	-12.167	-11.447	-12.714	-12.642	-11.899	-13.599	-13.726	-13.963	-13.888	-12.481	-14.218	-13.595	-13.943	-11.477	-12.905	-14.027	-13.393	-13.612	-13.291	-13.786	-11.833	-13.364	-12.285	-12.959	-13.842	-15.329	-14.13	-11.816	-13.852	-13.773	-12.331	-14.604	-13.592	-11.819	-13.873	-13.473
-0.24465	-0.32636	-0.54975	-1.4129	1.4075	0.3519	-0.8838	0.52331	-1.5989	0.37833	0.25716	-1.9388	-2.569	-1.0953	-0.55193	0.1822	0.53428	-1.1182	-0.39602	-0.4663	0.96779	-0.34156	1.3535	1.4704	-0.42485	-0.25318	-0.90756	-0.094923	-0.89733	0.11278	-0.09132	-1.3122	0.1189	-1.0707	-1.0214	-0.28446	0.80189	1.9628	-0.36013	0.52907	0.6116	0.083119	-0.35285	-0.27871	-0.85789	-1.5654	-0.59565	-2.3014	1.5365	-0.8653
-11.456	-11.599	-11.729	-10.913	-11.401	-11.961	-12.326	-11.499	-10.878	-11.58	-11.811	-11.284	-12.359	-12.779	-11.508	-11.842	-10.213	-12.611	-11.67	-10.506	-12.592	-11.215	-10.948	-11.476	-9.896	-12.884	-11.251	-11.302	-12.633	-12.679	-12.725	-11.62	-13.564	-10.32	-10.329	-11.63	-10.798	-10.718	-12.152	-12.271	-10.39	-12.071	-11.734	-11.908	-11.451	-10.934	-11.258	-10.72	-11.073	-10.481
9.693	10.106	8.9126	10.653	8.0527	10.428	9.7325	9.8275	11.03	10.025	8.2515	9.7266	8.8068	10.629	11.198	8.8732	7.8618	10.027	9.3618	10.659	8.5589	9.8996	9.4658	7.835	10.018	9.5403	9.3928	9.2484	9.6327	9.5187	10.004	10.56	10.014	9.0036	9.6496	9.8618	10.044	9.4227	9.2749	8.6922	8.1177	9.4299	9.4714	10.435	9.4903	10.419	9.9879	9.1098	10.482	9.96
-13.739	-13.681	-12.591	-12.261	-14.294	-12.874	-14.341	-13.511	-12.77	-13.518	-12.73	-13.467	-13.592	-12.778	-15.18	-13.628	-12.686	-13.866	-13.544	-12.672	-13.81	-12.759	-15.13	-13.83	-12.888	-13.329	-13.629	-14.042	-13.141	-12.466	-13.813	-12.603	-13.923	-13.434	-12.532	-13.449	-12.107	-13.763	-13.27	-12.857	-13.752	-12.184	-12.157	-13.368	-14.113	-11.925	-12.393	-14.576	-12.111	-13.491
-1.4848	-2.5256	-3.2855	-3.9337	-3.2247	-1.6813	-2.8776	-3.8862	-2.2362	-2.769	-3.3298	-1.7762	-3.0099	-5.5895	-2.4134	-3.2605	-3.7817	-3.5142	-3.2514	-2.5487	-2.7551	-2.4367	-2.5767	-2.2957	-2.1349	-3.5847	-2.8897	-1.5306	-1.8813	-2.6054	-2.5589	-2.3952	-3.51	-4.3984	-3.6325	-2.6321	-2.9585	-4.6884	-3.3036	-3.907	-4.173	-3.4356	-3.8258	-2.1991	-3.486	-1.4576	-2.8887	-5.0672	-3.0124	-3.4014
-5.3213	-5.4184	-5.2749	-3.635	-4.8211	-4.8706	-6.8212	-4.9275	-4.8051	-5.4908	-4.1791	-5.7654	-5.4314	-6.4132	-4.8012	-5.2632	-4.1647	-4.4208	-4.8496	-4.871	-5.0862	-5.3726	-5.941	-5.7729	-4.6386	-4.195	-5.1946	-5.7028	-4.9466	-5.6229	-5.3351	-5.0642	-4.3387	-5.6085	-3.4529	-4.4812	-4.9296	-5.7914	-5.8131	-2.7374	-5.0627	-3.7645	-4.5444	-5.9247	-3.9327	-4.7231	-3.7429	-5.6261	-4.0688	-3.8995
[truncated: 779 more rows]
[truncated: 150 more columns]
