# Supplementary material for: Genetic dissection of main and epistatic effects of QTL based on augmented triple test cross design
Source: PLoS One. 2017 Dec 14;12(12):e0189054. doi: 10.1371/journal.pone.0189054 (PMC5730204; doi:10.1371/journal.pone.0189054)
Supplement: S7 Supporting Information — (ZIP) [file pone.0189054.s007.zip › z2_1850_0.2_10.csv]

1.9568	-1.633	4.0807	-1.1915	-1.8719	-6.3077	-1.661	-0.98167	-5.1872	-2.3221	3.3549	0.16638	2.9759	-0.28248	-0.55682	-2.359	-2.6537	-3.6436	-1.1164	-5.2198	-1.903	-1.0892	-4.1341	-4.5621	-2.7672	-0.034963	0.8775	-4.7772	-1.102	-6.2861	-3.2692	-5.3996	-3.6467	-1.2945	-5.2845	-4.5554	-6.6504	-1.4255	-2.0127	-2.7905	-0.29223	-4.8947	-0.21865	-6.9421	0.32955	3.7335	-1.8701	-2.0746	-1.6289	-0.099101
0.43902	0.54519	-0.10088	-1.9061	3.2163	2.8623	2.8595	-0.37685	-2.2318	4.0892	1.5341	1.0263	-2.5792	3.1653	2.9629	1.9885	2.637	7.3992	0.84947	-0.48821	1.9397	1.7922	-0.18903	-1.5068	3.3304	-2.5627	2.2535	-1.2742	-0.44479	-1.8403	-0.33315	-3.6231	0.65458	2.2131	3.3759	1.7595	0.90748	3.1579	0.6495	-0.94655	2.3377	1.0992	-2.5852	3.4723	4.822	-0.71189	0.12167	-1.2431	-3.6354	1.0556
-23.754	-22.749	-21.032	-27.961	-23.333	-26.652	-22.345	-26.084	-24.518	-17.242	-19.497	-17.717	-21.852	-22.912	-23.179	-24.285	-22.512	-27.506	-22.077	-24.016	-23.652	-20.487	-23.523	-22.753	-23.416	-25.481	-20.267	-23.82	-24.214	-18.377	-21.275	-26.055	-23.595	-23.223	-23.072	-24.55	-26.972	-22.191	-17.321	-24.796	-21.295	-21.552	-25.189	-18.533	-24.285	-21.943	-25.887	-25.579	-23.477	-16.594
-12.007	-13.698	-11.97	-10.515	-12.969	-11.131	-13.629	-9.1708	-11.537	-12.247	-11.233	-5.4311	-11.482	-12.072	-6.3258	-9.0447	-7.023	-7.8405	-9.995	-9.1357	-11.936	-10.167	-12.131	-9.0744	-11.937	-9.3919	-9.8443	-13.912	-11.329	-6.0137	-13.879	-10.862	-13.501	-8.9859	-8.5902	-14.561	-11.993	-6.7894	-9.4106	-12.313	-7.9004	-10.322	-8.7212	-10.028	-10.218	-7.8593	-8.6957	-10.218	-8.2979	-11.021
-21.77	-26.279	-22.611	-22.743	-19.899	-21.084	-21.756	-22.97	-22.73	-20.737	-22.918	-24.343	-29.878	-20.68	-26.009	-22.735	-20	-21.439	-18.763	-25.417	-26.412	-17.287	-19.274	-19.405	-24.346	-24.049	-23.88	-22.908	-20.772	-19.516	-19.597	-23.899	-23.587	-21.474	-24.744	-22.848	-21.534	-27.535	-20.811	-17.973	-22.543	-23.832	-24.258	-23.776	-26.984	-21.33	-20.431	-24.79	-21.01	-17.946
-8.733	-7.8524	-13.834	-7.8614	-7.0854	-9.48	-7.7824	-9.4196	-9.6375	-12.127	-6.9429	-10.267	-10.063	-11.132	-7.9742	-11.983	-7.8754	-7.6588	-10.291	-8.6446	-11.255	-9.6219	-8.7956	-8.7904	-4.531	-8.0403	-6.7437	-9.4003	-8.9436	-7.057	-7.1794	-11.091	-7.5838	-9.8813	-6.9373	-7.1999	-6.6083	-8.4443	-6.6485	-12.706	-6.61	-4.6423	-11.559	-8.7078	-8.3447	-7.587	-5.1726	-12.373	-10.63	-6.8782
8.8718	10.291	10.232	7.9308	8.9727	10.022	6.9571	6.8935	5.3144	8.8638	7.146	10.484	5.7156	7.3336	13.599	4.5202	7.1891	8.0239	10.301	8.139	11.702	7.8292	8.3678	7.4994	9.4729	8.3167	3.2422	11.207	9.7579	5.1407	5.0239	8.9938	8.9019	7.5774	7.2701	9.5933	10.288	8.7519	9.7253	10.045	11.018	8.598	11.138	10.37	9.563	9.0545	5.6004	10.33	7.0004	11.87
-4.6842	-2.2041	-7.3769	-7.2494	-6.8639	-2.8098	-2.6735	-6.4767	-6.0279	-7.9959	-5.774	-9.1964	-1.6801	-4.8065	-5.5811	-0.91455	-5.4441	-5.6992	-6.0369	-7.2239	-4.8415	-3.3951	-5.8114	-7.4832	-9.8836	0.28131	-0.62829	-0.92029	-8.1949	-4.1419	-7.1792	0.40663	-0.67885	-4.1482	-6.4978	-8.8822	-1.5946	-7.0476	-5.1653	-3.836	-4.2111	-8.4071	-5.2021	-6.5019	-1.3206	-6.4657	-1.2035	-0.95332	-5.5322	-5.5806
-18.475	-21.043	-21.409	-24.246	-22.243	-22.353	-19.621	-19.032	-21.653	-22.005	-21.459	-24.959	-19.632	-22.623	-22.004	-24.159	-21.115	-21.907	-21.899	-25.626	-21.847	-25.123	-23.364	-25.234	-22.512	-22.586	-21.447	-22.713	-19.547	-21.268	-21.917	-22.936	-20.649	-23.125	-19.849	-26.51	-22.278	-30.388	-26.316	-22.635	-21.794	-21.171	-22.929	-21.934	-24.165	-23.247	-24.963	-20.555	-23.311	-19.797
-2.1975	-6.2469	-1.9687	-4.6516	-1.2665	-2.4251	-1.5433	-0.36954	-6.8418	-2.6105	-3.784	-0.69923	-7.2764	-2.5744	-4.4872	-3.4206	-4.7561	-1.1264	-2.2058	-3.1413	-1.3508	-4.0274	-2.3746	-7.8903	-2.2546	-4.7043	-3.0435	3.7816	-4.3899	-7.5368	-4.605	-5.2234	-4.1295	-1.2533	-4.241	-1.6233	-4.6623	1.0153	-3.4567	-2.0707	-6.8275	-3.8747	-2.0084	-3.3267	-2.2945	-0.6244	-3.6857	-2.5012	-6.2649	0.47076
-1.2359	1.8869	1.3088	7.5879	4.8596	2.8173	5.6838	2.1315	-0.090104	-2.1277	-6.3545	-0.71872	-2.5922	-2.3604	-1.1178	1.3428	2.3682	0.96237	4.7627	-2.8605	-2.9836	-2.2595	-5.6485	1.4511	-2.518	2.1007	-1.1548	-0.72437	-2.5385	-3.1742	0.96763	-2.9522	-0.46752	-2.4193	-2.471	-0.41603	-0.99886	0.095726	-1.2539	1.1907	-0.74361	-6.8811	-0.59624	-0.039598	2.4669	2.3932	1.2933	0.50547	-0.21167	4.2322
-3.5719	-2.0029	-4.1427	-5.0275	-3.1545	0.011417	-6.7005	-2.4069	-0.29713	-3.0862	1.0491	-0.83465	-4.0107	-7.5908	-0.81565	1.0527	1.1869	-1.8484	-6.1407	-1.5032	-1.6571	-1.0431	-0.15258	-4.7292	-3.3151	-1.8038	0.1039	-5.4545	-2.7606	-1.5126	-3.0517	0.30451	1.4338	-8.532	-3.894	-3.4227	-0.56535	-3.946	0.92893	-0.70339	-1.7738	-2.5191	-5.8028	-3.2342	-1.829	-5.7033	-1.3095	-0.40287	-0.31794	-2.7118
1.7298	-7.471	-0.74424	-0.28294	-3.9887	-5.9393	-1.5239	-1.9302	-1.159	-3.842	-2.5986	-5.8002	-5.2121	-4.042	-2.2126	-4.6536	-6.9369	-1.7845	-1.2936	-1.9244	2.2902	-4.6247	-5.631	-2.6695	-2.2601	-7.2533	-0.45684	-2.8755	-5.1689	-4.917	-4.0618	-5.2373	-3.636	-1.9184	-4.3884	-2.5106	-4.7826	-5.4142	0.74456	-5.8738	-6.3539	-5.6885	-6.0092	-2.9256	-5.1203	-3.6307	-2.8711	-0.10649	-3.3963	-5.4457
-17.315	-16.592	-9.0342	-16.413	-14.135	-11.406	-14.664	-14.013	-14.879	-12.412	-14.419	-14.168	-16.272	-12.417	-12.347	-19.673	-15.352	-15.535	-14.287	-16.703	-16.004	-13.978	-15.959	-16.747	-13.173	-11.136	-9.8579	-18.675	-13.03	-16.634	-13.466	-14.17	-11.958	-15.478	-13.599	-15.907	-19.371	-10.244	-17.793	-12.39	-11.522	-13.59	-12.876	-7.7751	-11.511	-15.871	-14.338	-11.71	-15.324	-14.718
-7.9378	-14.848	-12.889	-15.332	-14.091	-10.542	-12.578	-14.208	-7.6069	-10.34	-14.976	-9.5229	-9.3819	-15.989	-13.698	-14.038	-14.114	-14.239	-11.127	-5.1186	-10.897	-13.672	-13.417	-16.167	-15.854	-15.197	-12.647	-9.0297	-16.086	-14.505	-15.178	-10.459	-12.329	-13.168	-14.933	-12.126	-16.514	-13.08	-15.545	-16.811	-10.56	-16.572	-12.031	-13.399	-12.663	-14.839	-8.43	-14.798	-12.12	-13.266
-1.3976	-2.2458	-1.3774	-4.1466	-2.7643	-3.4988	-0.6175	-2.6779	-3.9169	-3.9952	0.33132	-4.2492	-0.51015	-5.944	-0.70631	-1.604	-1.5144	-6.1374	-4.5438	-1.4205	-3.6775	-0.54248	-2.7489	-3.6932	-1.6511	-4.2718	-0.49917	2.3107	-1.5757	-3.6428	4.716	-2.3104	-2.5893	-2.5264	1.484	-3.9113	-0.66095	-2.8551	-4.0577	0.61808	-3.3182	-5.6138	-1.7975	-0.62174	0.13463	-2.0007	-2.8058	-3.4741	-5.6488	-2.2345
6.4232	7.1057	9.6575	9.8808	8.8417	7.6184	1.842	3.9171	3.5553	6.4155	7.3678	7.8121	6.2615	6.2952	6.5885	8.5864	6.5171	10.351	5.492	5.139	10.009	11.515	5.6892	8.7518	11.333	7.5932	4.1566	13.085	6.8611	8.2222	7.6907	4.249	9.3748	6.252	5.7612	9.8005	8.8321	7.0224	3.8098	0.39633	5.8775	7.6254	5.0644	4.5888	6.3137	2.0394	9.3431	6.0741	5.2482	5.1974
-21.488	-23.35	-19.588	-23.159	-21.461	-21.584	-23.001	-21.646	-24.603	-20.453	-22.562	-20.812	-23.471	-22.685	-18.217	-17.723	-22.069	-24.81	-22.806	-20.249	-20.58	-21.048	-20.845	-22.51	-19.786	-20.383	-20.758	-24.396	-21.586	-21.936	-22.662	-20.44	-22.859	-24.417	-20.569	-20.854	-19.451	-19.888	-23.802	-21.56	-22.517	-20.072	-24.126	-23.13	-20.749	-25.149	-20.696	-24.349	-21.438	-22.253
-11.088	-7.6263	-11.683	-1.6888	-12.362	-6.9572	-6.8406	-4.9377	-7.4512	-8.0805	-5.1958	-8.9059	-8.6884	-6.2825	-5.893	-8.7889	-7.9442	-6.739	-10.992	-5.0939	-10.825	-12.249	-9.0441	-10.47	-7.202	-5.6266	-7.5448	-6.4657	-9.1918	-6.7901	-9.5305	-5.3749	-10.467	-7.3504	-10.221	-9.841	-9.3087	-5.3385	-8.5847	-7.5531	-14.138	-7.2894	-9.0281	-9.9316	-8.1772	-8.0857	-4.1955	-4.8858	-8.158	-10.738
4.4961	-1.0005	-0.38115	-4.0499	-4.2288	3.3853	3.884	1.6701	3.0382	-0.021644	-0.66132	8.0593	-0.67469	1.8192	7.6453	-1.7678	0.79135	3.8282	-0.28894	5.2503	-2.9335	-1.1434	2.6862	4.7998	2.9713	4.8825	2.463	4.8158	6.0166	1.0494	1.3428	0.87126	2.8275	4.3223	-0.86509	3.9972	2.3085	-0.37397	3.3982	-1.1802	-0.87769	0.91342	0.037919	-0.36372	1.4975	5.8617	5.4611	1.9163	1.6432	-0.91375
-13.35	-9.248	-7.295	-11.73	-10.02	-16.702	-7.7595	-10.393	-13.075	-13.584	-12.476	-12.194	-13.375	-8.403	-12.719	-9.3753	-10.454	-10.054	-16.358	-11.771	-9.7529	-11.008	-7.8268	-12.595	-8.9149	-9.0062	-11.311	-8.3278	-10.466	-11.142	-11.366	-12.518	-13.555	-11.274	-11.951	-8.3946	-6.5675	-13.24	-9.0894	-10.867	-9.0852	-14.585	-14.469	-8.1129	-9.0606	-14.009	-12.955	-9.9342	-15.152	-10.806
3.7714	7.3936	0.4421	7.438	5.571	6.9326	5.6569	2.4753	4.0701	7.5599	3.3028	2.3419	2.2152	1.6698	0.90096	4.0189	5.9362	-3.9567	2.4282	-0.36306	-0.32007	0.85438	1.5053	-0.31882	3.2623	2.8846	0.66998	4.4567	3.947	6.3753	0.34393	3.1781	3.1258	4.9489	3.7753	4.3793	4.9451	-0.64122	4.634	5.7035	6.4614	4.2656	3.8493	4.4378	4.4801	1.841	6.6456	5.7555	3.1818	1.957
-2.4275	-2.2287	-5.7046	2.4691	-0.053579	-5.0329	1.5624	0.72096	-1.9924	-3.6026	-1.2563	0.93931	-0.77017	-4.987	-0.82258	-3.3315	-6.9371	0.67988	-3.279	-2.5716	-2.8685	1.0261	3.7804	-3.1498	-3.8506	-2.278	1.4071	0.071834	-3.0199	-0.83991	-4.4706	-4.0582	2.0594	-2.6809	-5.6645	0.095504	0.77613	-1.2292	-0.90716	-4.6553	-2.7697	-1.3125	-2.961	-0.79528	-2.8204	0.83822	-1.1204	-1.0334	-3.6038	-3.7561
-6.1447	-11.505	-10.764	-11.643	-6.5567	-12.837	-11.893	-8.011	-13.551	-5.4503	-10.863	-10.198	-9.3455	-8.8417	-13.792	-11.685	-9.7746	-13.814	-3.2992	-9.8575	-10.138	-7.9429	-5.698	-12.728	-10.975	-9.7523	-5.2754	-11.622	-13.139	-8.5509	-10.597	-11.426	-8.6469	-8.0531	-9.2039	-13.116	-10.483	-8.4901	-4.0999	-8.9754	-13.337	-5.152	-8.2854	-9.3538	-11.037	-5.9774	-7.8069	-10.433	-9.4753	-4.2648
-9.162	-3.8702	-4.2913	-3.8936	-5.4997	-4.8672	-3.4238	-4.5531	-7.5406	-5.1239	-3.6499	-4.3269	-6.3208	-6.0938	-5.3727	-7.1616	-4.3613	-6.0758	-4.7	-2.205	-2.5878	-4.107	-6.4351	-5.4172	-4.7877	-4.2007	-6.4908	-4.1001	-4.6491	-1.9113	-0.66405	-7.6052	-1.8905	-5.9909	-5.2776	-0.06838	-1.1733	-3.5014	-2.5486	-5.826	-0.79991	-3.6167	-2.1006	2.6387	-6.2276	-4.4184	-2.1529	-2.6744	-1.6303	-5.249
-9.4752	-4.2986	-8.881	-5.084	-6.3987	-11.523	-9.6356	-6.5399	-12.958	-7.621	-6.7688	-9.5055	-10.276	-7.835	-9.1029	-9.115	-10.457	-8.6335	-9.5586	-9.7431	-8.5373	-8.3116	-9.5526	-7.3116	-10.02	-8.7946	-7.9896	-9.1743	-10.795	-11.87	-7.4552	-10.646	-9.8863	-5.3853	-7.4123	-11.26	-5.5644	-11.41	-9.2978	-14.129	-11.17	-7.5347	-6.7681	-7.8479	-10.556	-9.0577	-8.9839	-12.173	-8.8297	-5.9863
-3.6995	-1.4638	-8.9975	2.5283	-1.1804	3.3052	-5.6939	-1.9149	-2.2828	2.0727	-0.72566	0.49145	-3.6798	-0.75987	1.7937	-2.8932	-0.046623	-3.374	2.1319	1.6643	-3.1725	-0.050037	-1.7954	-3.9797	-1.9444	-2.792	-2.4316	-3.8998	-3.7553	-2.4423	-3.0936	-4.4089	-3.2441	-4.9863	-0.31601	-3.7291	-1.4579	-0.70051	-3.9377	-1.0905	1.045	1.2915	-2.3613	-3.5882	-0.9686	-4.8333	-9.0135	0.45247	-1.6276	-10.048
0.66358	-4.5466	-3.1974	-0.034692	-4.2515	-2.5707	-11.189	-7.3153	-4.7775	-4.3927	-8.2724	-1.5597	-3.0532	-3.5872	-2.1128	-5.4656	-8.5682	-5.923	-3.4484	-4.9084	-2.5944	-6.8386	0.56837	-2.6716	-3.215	-5.5172	-5.9194	-3.5544	-5.9141	-4.2104	-5.602	1.464	-2.5631	-2.4797	-4.5619	-4.2571	2.0878	0.12374	0.31725	-5.3097	3.9366	-3.4758	-3.4451	-2.5387	-5.7007	-1.8706	-2.8028	-3.4869	-5.083	-3.2973
-6.3726	-2.2931	-3.1443	-3.0491	-1.6755	-6.3804	-0.70343	1.0179	-3.4669	-7.5294	-2.0503	-1.7863	0.15342	-1.6122	-3.905	-1.4856	-4.7913	-0.57237	-3.6689	-4.7371	-1.7979	-4.3868	-4.3939	-4.6653	-0.95879	-2.8953	0.27927	-3.8915	-1.0829	2.9865	-1.1258	-5.4855	-1.3668	-4.8427	-6.1168	-0.59551	0.12055	-3.7893	-2.7884	-3.3698	-2.719	-1.0995	-1.8549	-0.3146	-5.5395	-0.88388	-2.9171	-3.2103	-4.4979	-1.6302
-0.00071889	6.1212	0.60698	3.9648	2.8211	5.5704	5.3068	3.7451	0.66603	5.5925	5.4249	5.8067	-2.6912	3.5716	4.3127	2.2561	0.29772	1.1008	5.1875	2.2174	-0.24901	4.3094	2.7386	3.4506	-0.18477	5.906	5.0402	2.3632	5.2617	2.172	3.3566	3.4871	7.454	2.2861	1.2665	1.3465	3.1792	5.0621	3.5343	1.7369	-0.25894	3.5822	1.8651	3.7998	4.6279	3.7759	6.9309	-0.0052446	4.4908	2.756
-9.5357	-9.5351	-7.3921	-11.709	-11.513	-12.519	-12.023	-14.51	-9.277	-8.0251	-10.884	-8.2736	-10.638	-8.9805	-17.297	-10.374	-10.397	-9.798	-8.6081	-14.824	-16.222	-11.903	-7.3274	-10.404	-13.259	-17.027	-13.933	-13.062	-18.127	-10.666	-14.257	-9.9114	-8.0963	-11.86	-9.9121	-12.824	-9.3992	-8.3172	-7.622	-10.427	-12.701	-12.982	-15.891	-14.771	-13.196	-13.443	-14.99	-14.411	-12.594	-15.044
-6.9355	-12.949	-8.6903	-6.6538	-7.4807	-9.3643	-3.9512	-9.0397	-16.505	-10.079	-6.8225	-12.492	-6.6683	-8.3487	-9.9536	-10.15	-6.5262	-5.2596	-9.2837	-5.1146	-8.8029	-12.905	-6.1176	-6.2926	-9.8831	-9.6157	-8.8631	-6.9332	-9.2282	-11.133	-11.155	-10.516	-11.906	-11.012	-7.7618	-14.636	-8.114	-11.795	-5.2917	-10.385	-10.677	-11.126	-12.797	-6.892	-10.702	-9.7179	-12.12	-10.701	-6.935	-11.245
2.1268	-4.3768	0.29488	-2.1541	-2.5955	-1.1773	0.26635	-4.9577	-3.2315	-0.043716	0.27199	-6.3196	-2.3997	-2.8719	-3.23	1.4792	-0.74287	-0.88373	-2.7266	2.0208	-6.0373	-2.4882	-2.2679	3.6142	-5.0403	0.28754	3.199	-2.9717	-2.2337	-2.0609	-0.25153	-1.383	-0.48854	-2.0285	5.8806	1.8658	2.0128	1.6349	-3.8182	-0.9942	-0.7868	1.0076	-2.2636	-0.47991	4.7323	-4.2114	0.97684	-4.0259	-0.18948	1.447
-3.2156	0.18277	-4.2086	4.247	3.7227	4.036	-1.7213	1.6107	-4.0857	0.12254	3.4716	3.5201	-2.2689	3.7154	1.2994	-1.1735	2.9165	1.2464	1.6732	0.76395	5.7758	0.90445	1.8635	0.95391	-3.344	2.4352	6.7541	-1.0239	1.7117	-2.5122	2.7733	1.7918	5.307	0.39891	-0.24944	2.8091	2.6141	2.5576	0.92424	0.1999	-0.16608	2.8514	-0.6922	3.0019	2.2423	-0.19279	-2.1402	6.2241	5.3378	0.95621
0.25935	-5.1843	-2.151	2.9234	-2.744	-0.43054	1.7437	-1.1385	0.32945	0.56002	-2.3486	-0.36491	-1.2101	-4.2731	3.2717	2.1903	-4.8743	3.5459	-3.1529	0.64217	2.5107	4.1484	5.3895	-0.59075	0.5817	3.3773	-3.0028	3.8184	-1.801	-3.6538	1.794	-1.0493	-2.9343	1.0694	-0.96683	-0.47366	-4.0489	3.8206	-3.1701	3.0257	-3.7843	-4.1919	0.46046	-0.69528	-0.3087	0.19233	0.13997	-0.57532	-1.3927	-1.9818
-7.0382	-4.968	-1.5086	-10.111	-2.5259	-0.2628	-4.0311	-2.04	-3.8405	-2.9288	-0.90599	-1.3975	-0.58645	-3.663	-6.2492	-5.8102	-3.9166	-0.67884	0.47798	-4.2337	-1.8622	-3.4904	0.039865	-2.9682	-6.7456	-5.7562	-5.2307	-5.3006	-3.951	-4.5455	-1.8648	-6.2168	-5.1286	-6.969	-8.6288	-8.4408	1.5507	-1.2706	-6.2918	-5.4974	-4.1449	-0.70756	-8.4175	-2.2962	-6.8858	-6.0255	-3.2844	-2.1312	-5.3854	1.0018
-1.7971	1.154	-2.5221	0.20159	2.196	3.4385	1.3199	1.7436	0.32219	2.6166	1.0136	3.2855	1.9648	3.2875	3.0672	1.4465	0.71167	2.6568	0.17429	2.8656	4.7095	5.773	1.1217	5.986	4.8181	1.5824	3.3144	2.6372	-0.6383	-2.6489	1.9823	3.6397	-0.21701	7.9242	-2.748	1.098	2.3445	3.942	0.15929	-0.048529	-3.3246	-1.1318	0.90428	3.3417	0.043635	2.9051	-2.5028	-3.4632	4.8488	6.321
-8.9203	-12.274	-9.9243	-9.1487	-11.333	-13.306	-4.6976	-8.9862	-11.345	-11.236	-6.2494	-11.549	-13.819	-9.9621	-8.3372	-16.949	-9.8415	-7.1336	-6.3243	-8.5734	-15.156	-8.3047	-11.878	-10.687	-10.284	-11.519	-11.589	-13.163	-9.2472	-10.372	-8.7358	-9.4856	-10.085	-11	-9.5601	-11.899	-14.268	-11.488	-12.355	-10.622	-7.2446	-10.661	-10.837	-8.0926	-10.4	-8.5813	-9.848	-8.53	-13.528	-10.481
-2.0391	-0.65815	-0.56312	1.759	-5.5718	-0.38799	-0.74148	-0.63003	-3.3185	-2.3195	1.5209	-0.12549	-0.8719	5.2039	-0.80809	-3.8573	-1.7429	0.19886	-3.3964	-2.0588	-3.4303	-1.1723	-3.2368	0.26849	-4.0415	0.61772	-0.89159	-0.29778	-1.4047	1.1046	-0.83563	-1.7281	-0.29293	-4.9049	-2.0362	3.0612	-3.5372	-3.0398	0.67285	-1.064	-3.9393	0.1531	-5.6045	-4.8023	-1.4095	-2.3441	0.030597	-3.3262	-0.078367	-2.4679
-11.086	-12.179	-9.6333	-16.728	-9.4696	-10.645	-9.666	-9.0787	-10.659	-11.151	-8.4548	-7.8414	-10.097	-9.9149	-10.134	-7.384	-10.297	-11.558	-9.6621	-9.3601	-6.0842	-13.072	-4.4085	-6.7549	-8.2104	-8.1088	-9.8218	-11.261	-12.215	-8.8969	-10.578	-12.087	-7.9501	-10.844	-9.3089	-10.124	-11.993	-10.367	-10.142	-6.4765	-12.62	-12.158	-11.619	-13.451	-4.7602	-10.55	-5.3239	-13.069	-10.382	-8.084
-13.023	-7.9599	-12.976	-11.946	-9.337	-12.421	-9.734	-13.609	-18.136	-14.206	-12.329	-16.607	-12.185	-13.354	-11.323	-12.244	-10.667	-11.87	-11.666	-16.826	-13.68	-12.474	-11.494	-17.257	-10.048	-10.324	-15.512	-6.6305	-10.662	-10.968	-13.74	-18.355	-12.389	-13.345	-16.246	-15.061	-17.973	-12.801	-11.528	-11.683	-10.203	-8.2183	-12.666	-12.899	-13.615	-8.2717	-9.2866	-11.034	-17.602	-13.277
-6.0108	-6.7995	-10.528	-10.57	-9.8242	-8.3051	-5.2176	-9.073	-7.2914	-7.0951	-8.2647	-8.3165	-8.642	-7.0494	-5.388	-9.4652	-13.768	-13.214	-12.2	-7.0329	-9.732	-8.8336	-5.0007	-9.1099	-5.0828	-7.6426	-8.9294	-10.037	-11.701	-8.7333	-9.0285	-12.231	-6.0222	-8.1	-11.939	-11.978	-12.649	-9.8052	-10.915	-5.041	-9.6496	-10.752	-8.8663	-11.201	-8.4495	-7.7244	-12.603	-8.798	-7.6239	-8.9873
-8.692	-3.7761	-9.6044	-9.0549	-8.7686	-14.304	-10.362	-11.699	-13.755	-7.7622	-11.355	-13.626	-6.7017	-11.653	-11.906	-13.614	-11.114	-13.269	-7.4627	-7.7803	-12.336	-18.739	-10.792	-10.153	-9.866	-13.815	-11.437	-11.81	-5.8706	-11.399	-12.135	-10.323	-10.957	-4.0158	-11.123	-5.6194	-10.492	-10.458	-11.67	-9.8646	-11.519	-8.7616	-9.1177	-13.322	-12.789	-5.2641	-10.429	-15.287	-12.453	-5.0547
-2.5001	-1.0318	2.1264	-1.6167	1.48	-2.0039	-2.5467	-4.2456	-5.6387	-3.7112	-2.9335	-2.2537	-0.94017	2.3513	-1.073	0.87065	0.43651	-0.4621	-0.024285	-2.631	1.9769	0.29471	-3.8761	-6.556	-0.040948	-0.048975	-2.2852	-1.9932	0.086912	-0.15292	-1.9342	0.034165	-3.0104	-4.1179	-1.4489	-1.8458	-2.8269	6.0469	1.073	-3.9978	-1.3964	0.7923	-2.8807	0.56992	-1.3489	-1.5337	1.3366	-1.1808	5.21	-6.3144
-6.6897	-5.1393	-6.1592	-7.0211	-3.5636	-10.491	-8.5599	0.42842	-2.8243	-6.6126	-4.9386	-12.344	-4.4249	-5.1372	-5.2341	-7.8986	-9.8723	-2.515	-2.7312	-6.188	-9.5257	-3.8024	-6.5427	-6.89	-6.4419	-6.9614	-9.1891	-7.7765	-6.2276	-3.0846	-4.3259	-6.6279	-8.2934	-10.284	-4.2408	-7.8254	-9.8344	-4.8096	-7.5415	-8.4876	-2.3666	-5.3593	-12.149	-5.9329	-5.6084	-8.9984	-12.256	-8.7282	-3.5702	-11.791
-3.1013	-4.5575	-3.2566	-2.9376	-1.2159	-3.3528	1.0498	-3.5863	0.0795	1.6868	-0.70944	-2.5631	-2.3915	-2.3451	3.2958	-0.123	-4.2538	2.8685	-2.4439	-3.0342	2.3553	2.201	-0.58107	-3.4331	-1.3159	-3.6647	-3.3122	-3.6838	-4.6293	-0.74909	-5.1692	1.3111	0.19339	-5.5316	-4.3201	-1.9029	-1.0589	-0.75419	0.95674	0.38323	-0.93462	-2.273	2.6133	-1.3985	-4.1141	0.78087	1.3392	-0.35296	-1.859	-2.9498
5.9047	6.9863	8.5721	2.7514	3.3652	7.5219	4.2048	7.3634	6.181	7.2826	8.8036	7.8337	5.7861	9.6329	8.8323	6.9599	9.0129	1.8083	12.122	7.2754	7.8742	5.9988	13.905	9.5545	5.547	4.9452	5.7127	4.1487	4.6329	6.119	3.9611	8.1518	6.237	3.9786	5.3783	5.2513	7.9808	7.3361	4.8073	6.2922	11.668	7.0482	7.5213	5.6215	8.0903	8.1144	4.9334	5.7436	3.4292	8.5154
7.4594	5.6653	2.5077	9.0331	6.5022	6.4309	5.4695	3.4595	11.451	2.0451	6.1364	5.2693	4.5648	3.4438	7.2736	3.2657	5.2041	6.5963	4.9387	7.9924	6.9116	5.8927	4.238	6.9365	1.7302	3.725	6.6078	5.2383	6.9389	5.2172	8.5602	8.3277	2.6026	3.2984	8.304	9.0288	8.3947	6.7207	7.8562	9.5851	2.5947	4.0746	8.8892	3.0023	2.5802	4.0695	8.792	5.4239	8.0351	2.2253
-2.6388	-1.3583	-0.71175	0.073036	-3.034	0.86236	-0.87004	-2.2683	-1.2965	1.8501	-6.3728	-4.2453	1.5132	-2.5021	-1.6171	-0.45556	-4.3116	-1.0396	0.61909	-0.72863	0.93224	1.5184	-1.2414	0.84558	2.279	1.4832	-3.3923	-3.9031	-2.3584	-3.4568	-1.7147	1.041	-0.71159	-0.26443	-6.3153	0.18705	-3.8906	-2.1973	-3.341	-2.4004	-4.5213	-3.0789	-1.9913	-3.8606	0.43535	-0.76922	-3.338	-2.9249	-1.5656	-3.1868
-4.0532	-5.7719	-0.90691	-1.0867	-4.0588	-6.9508	-0.42757	-1.3894	-0.82734	-5.5589	-4.2481	-1.7931	-2.6711	-2.2397	-4.5192	-1.5402	-4.3957	-3.3276	-2.9903	-1.9478	-6.498	-5.2028	-3.4894	-3.8964	-3.0482	-4.1282	-5.1963	3.7739	-6.6279	-5.9359	-1.4305	-0.15369	-3.4168	-4.432	-4.0297	-4.727	-2.599	-4.2727	-4.9894	-1.799	-4.8527	-5.1485	-0.11116	-1.2609	-6.6953	1.5654	-5.2557	-1.4941	1.3178	-3.3354
-11.4	-10.357	-8.0025	-15.163	-10.193	-11.767	-10.127	-7.3354	-11.272	-10.925	-12.261	-7.6993	-10.039	-11.347	-10.978	-10.134	-10.092	-7.7596	-7.1439	-5.4788	-9.2954	-10.244	-10.511	-8.594	-8.2329	-7.8641	-9.5588	-11.466	-13.878	-12.757	-9.819	-10.221	-9.951	-8.5739	-13.919	-10.343	-10.886	-9.0997	-7.6405	-1.2188	-13.437	-7.4643	-8.6198	-11.244	-9.2256	-15.122	-12.687	-8.3385	-10.236	-9.6724
-11.304	-14.042	-9.3883	-13.787	-10.431	-12.65	-10.367	-11.805	-8.9547	-11.348	-14.453	-6.9904	-7.1615	-10.889	-11.731	-8.7672	-6.9397	-14.065	-14.505	-11.897	-12.797	-10.778	-13.019	-13.555	-13.042	-8.9177	-12.069	-8.809	-7.7375	-11.991	-11.624	-13.099	-11.163	-13.468	-12.74	-11.088	-9.4868	-14.545	-11.113	-8.1866	-12.553	-8.7254	-10.135	-9.9528	-12.838	-12.572	-9.5301	-9.6493	-9.9339	-10.397
-2.7393	-2.3075	-2.7864	-1.2851	-0.48256	2.8766	0.12645	-1.0579	-3.2415	1.2959	4.533	-0.80822	-0.4562	0.46118	0.29782	-1.1555	1.2279	-2.2459	0.61851	-2.5943	-1.9988	-1.3432	-4.2192	-6.4065	0.51945	-5.2014	-1.7999	-1.2479	-4.6969	0.12633	-1.5358	-0.98778	3.3324	-3.8931	0.067138	-1.5943	-3.1184	-2.5967	-2.7953	-1.5732	0.32595	4.5771	0.93229	2.0598	-3.6463	1.2654	1.6765	1.0107	1.034	0.90653
-11.907	-11.261	-12.897	-14.491	-12.329	-11.181	-10.482	-6.9303	-15.237	-13.706	-15.348	-16.658	-11.315	-11.119	-12.499	-9.9951	-7.4746	-9.2656	-6.3366	-13.404	-13.54	-13.456	-11.342	-14.887	-7.9042	-15.355	-11.84	-13.968	-4.7602	-8.1314	-14.452	-10.838	-11.539	-10.123	-11.025	-10.259	-13.35	-15.804	-9.0996	-12.092	-9.5939	-5.6173	-12.359	-13.978	-9.0516	-15.342	-16.888	-9.7768	-10.326	-13.493
1.0999	-6.4229	0.78849	-0.56296	1.2765	-2.1173	-0.57357	-1.3441	-4.2242	-1.5171	2.7739	-2.646	-0.41311	3.7095	2.6443	-5.2407	-0.38998	-2.457	-4.9548	0.86987	-2.9915	-1.2848	-0.59044	-3.2983	2.5962	1.0385	-0.22036	0.51936	-2.1139	-0.19957	0.016113	-1.2687	-5.1744	1.5938	-1.9073	-3.5046	-2.6226	-3.0828	-2.1028	-2.5639	-0.092267	-3.7671	-4.6112	-0.4765	-0.67675	-4.1136	-7.0142	2.2146	-4.4505	-3.8302
0.46385	-2.2576	-2.7236	-3.6128	-2.2013	-0.14595	-0.46834	6.4945	1.7307	-3.1353	1.0385	-1.7863	-1.652	-5.5258	0.81165	2.2511	-5.2611	-0.76966	-2.3471	-1.3864	2.2217	-2.2841	-2.5233	-2.5977	2.3412	0.65927	-0.14143	4.6303	-1.2835	-1.1727	-5.914	-4.9545	0.80182	-4.957	0.27354	-3.8257	-1.0145	2.6765	1.9264	-5.513	1.1682	-2.3524	-4.203	1.8314	-0.13683	-0.1011	-3.8433	-3.8847	0.012069	-5.8121
-2.3696	-2.5065	1.2788	-3.4361	-0.32633	-0.92972	-5.7507	-2.8658	-2.7895	2.0423	-1.3552	-6.5287	-0.051146	-2.3405	-3.2718	-4.7948	-3.4833	-5.0188	-0.91681	-3.9907	-2.6232	-2.5964	-1.7155	-3.0804	-3.8793	-2.9841	-2.921	1.5542	-0.012605	-3.4285	-2.9183	-1.6993	-0.94802	-3.1609	-5.8421	-5.663	-1.4738	0.61124	-0.57926	-0.97094	-1.9207	-6.9808	-0.18213	0.24449	0.13992	2.6345	-5.7267	-2.7001	-3.256	0.52189
-22.399	-17.65	-23.622	-25.889	-21.557	-20.423	-21.127	-21.95	-21.039	-20.611	-22.005	-23.772	-19.583	-23.675	-23.662	-25.884	-22.753	-22.628	-25.369	-24.393	-24.767	-22.595	-21.185	-25.644	-19.653	-21.193	-24.468	-21.663	-21.162	-21.298	-20.487	-27.348	-20.535	-26.397	-19.454	-21.855	-22.503	-21.286	-20.066	-21.915	-18.477	-19.805	-22.756	-21.934	-21.816	-21.592	-17.642	-22.176	-21.931	-17.549
-15.109	-15.147	-12.652	-14.985	-12.689	-11.783	-16.352	-7.1439	-15.594	-16.262	-12.768	-16.059	-17.656	-12.092	-13.757	-14.178	-15.105	-13.418	-10.182	-11.988	-8.6289	-10.863	-12.265	-14.74	-12.199	-14.775	-12.988	-18.693	-13.274	-10.418	-14.179	-19.648	-11.595	-16.151	-12.541	-13.913	-16.318	-16.36	-10.941	-15.921	-12.44	-13.831	-17.441	-11.685	-9.0891	-14.831	-14.555	-13.149	-12.016	-8.2877
4.8375	4.1082	-0.39592	-2.3564	-1.0196	3.3172	-1.8525	-1.3562	-1.6805	5.698	-1.1484	-0.1434	-1.1746	0.63643	1.5103	-1.1102	-1.9632	1.8303	4.4321	1.759	0.81135	5.0182	-0.55491	-0.38788	-2.4277	0.64288	-2.2267	3.716	-0.67666	5.979	-0.29804	0.84837	1.6354	3.3234	1.4315	-1.8821	3.2043	-3.4045	3.2003	-2.4851	4.0275	-1.0009	0.99208	-1.191	-0.77533	0.9079	1.3004	2.2247	-1.7827	1.3416
5.6849	6.9218	4.2881	0.99386	6.4664	0.45126	-0.3096	0.4258	1.9981	5.0606	4.7659	1.782	3.389	3.7125	5.1088	2.0469	1.4018	3.6315	1.7044	3.8262	3.2027	3.6769	3.353	3.6914	3.7158	2.786	7.8247	8.6132	-2.122	-2.6811	-1.5099	1.0772	1.6369	3.8348	1.338	0.43086	6.7878	-1.6672	-1.9387	1.7249	6.8034	5.1677	1.2817	5.584	0.8683	2.7164	4.1061	5.3277	1.458	5.518
-17.502	-23.704	-21.776	-17.853	-20.462	-22.146	-25.635	-27.338	-23.734	-21.435	-19.944	-20.182	-23.205	-21.456	-24.883	-26.68	-21.182	-19.885	-23.123	-24.648	-17.502	-22.313	-21.099	-22.585	-20.249	-23.457	-25.686	-25.216	-21.22	-21.987	-19.908	-29.571	-21.935	-25.907	-19.462	-19.016	-20.701	-22.6	-19.844	-21.037	-21.026	-23.106	-26.975	-24.612	-19.188	-25.412	-17.035	-16.807	-16.69	-16.35
-11.676	-10.639	-17.773	-13.257	-16.144	-12.141	-12.097	-15.211	-14.896	-10.944	-16.724	-11.205	-17.923	-10.937	-13.516	-14.35	-10.479	-16.127	-9.0153	-13.631	-15.128	-10.521	-15.295	-15.579	-15.305	-10.544	-13.424	-16.103	-11.736	-13.51	-16.757	-8.1363	-12.096	-14.559	-15.032	-11.733	-11.132	-12.45	-15.775	-17.102	-14.777	-18.624	-9.2111	-15.753	-11.918	-17.04	-9.62	-11.401	-17.307	-13.294
-1.1375	3.635	-2.3317	0.41711	-0.38253	-0.78963	5.1051	-0.2027	3.2719	2.1035	1.1192	4.4287	-4.353	-1.4188	0.44049	2.3731	-3.4954	0.62389	-0.85599	0.057519	4.7896	0.49126	1.6018	-0.74506	0.88044	-2.9292	0.03091	-2.0653	-0.53877	2.2316	2.1505	-0.71322	2.2982	1.3344	1.6188	-0.95334	0.20641	-0.085493	-0.68561	-0.039807	-0.47458	-5.0274	0.40059	2.0786	0.1288	-1.2948	4.5219	4.4294	0.23745	-0.8895
-2.8576	-2.5942	0.65626	0.37617	-2.4834	-1.8511	-1.81	-1.4035	0.061357	-4.4196	-0.79642	-4.381	-1.8306	-0.48692	4.164	-2.6791	-0.020225	0.080728	-0.73002	-6.5966	-5.1995	-3.2236	-1.8404	-2.0762	-4.0768	-0.95894	0.4746	-1.7769	-0.20739	0.68402	-6.2436	1.113	-0.82687	-3.2668	-0.94092	-2.1221	-4.3726	-3.6849	-5.0295	-1.807	-4.292	-2.5542	-2.3123	-4.4505	-1.4497	-3.0191	-1.0756	-2.0709	-4.5229	-5.2725
-7.9772	-5.9117	-5.0385	-4.1044	-3.8455	-4.8878	-5.5771	-7.3665	-8.7088	-7.7013	-0.20575	-4.7581	-6.9459	-8.519	-3.6141	-4.5945	-9.3886	-10.437	-0.3692	-11.291	-9.4677	-7.1762	-3.5633	-4.9619	-6.0124	-4.5357	-3.9832	-9.0727	-4.9299	-12.902	-4.8602	-6.0476	-6.3723	-7.8136	-11.42	-4.9282	-5.0404	-2.7099	-6.9214	-7.2455	-5.0005	-3.5695	-10.952	-11.273	-6.2401	-8.1511	-9.5405	-2.1843	-1.4459	-7.9743
-7.2041	-9.8732	-11.035	-14.022	-8.8148	-10.253	-14.771	-7.791	-11.396	-4.7651	-12.883	-12.009	-9.5843	-10.16	-12.168	-13.493	-12.927	-10.524	-10.439	-16.156	-14.181	-5.8511	-7.1002	-15.257	-10.78	-10.631	-10.82	-13.526	-10.919	-11.46	-12.936	-17.573	-10.214	-13.044	-8.7985	-14.56	-12.136	-13.778	-10.739	-14.28	-11.227	-12.783	-8.5038	-12.596	-10.45	-10.361	-9.6287	-10.071	-9.2098	-13.625
11.753	7.4291	7.5862	5.8045	6.2602	8.8182	5.1001	8.2341	7.9916	8.7997	8.8672	4.3902	8.8588	5.9604	6.0724	5.5888	7.2962	7.3623	8.954	8.7506	6.5661	9.2187	4.9718	10.817	7.0482	8.9933	6.7497	3.2622	7.2231	7.0645	8.7905	4.701	5.4175	5.0263	8.6716	9.607	4.8394	3.675	5.4313	5.1055	5.9758	7.8279	7.1568	10.595	6.2482	7.3826	4.7641	7.116	7.6453	6.9454
-3.8972	-4.1245	-4.5633	-5.1177	-1.9905	-3.662	-3.4611	-7.9713	-8.2716	-5.7347	0.83412	1.4483	-2.6733	-0.70242	0.10571	-2.6782	-1.1876	-1.4218	-2.1213	-4.4673	-5.6984	-5.5186	-4.2983	-2.4044	-2.0608	0.15584	-2.225	-5.6286	-1.7545	-2.3424	-3.9854	-2.0476	-2.6177	-2.9741	-0.0089632	-2.5535	-1.4908	-0.66061	-3.6822	1.5975	-2.1801	-3.5087	-2.0151	-3.3716	-3.8662	-2.4384	1.7282	-0.43052	-5.6363	-1.7853
3.5336	3.1854	4.7847	5.6927	1.5158	1.3358	-0.13747	1.9406	7.8974	-0.23254	1.6853	0.68478	0.18563	1.2735	7.1411	1.2619	0.98422	1.7433	2.4411	3.8632	5.6522	3.0094	2.4886	1.0434	2.734	-0.57757	0.30176	9.0511	0.012201	1.9739	0.96935	5.1374	1.2849	7.2091	7.1451	2.2536	6.1306	2.1467	3.183	2.3024	1.8936	5.1185	2.6425	4.3188	2.2715	-1.5892	2.4754	2.5891	2.6593	5.8073
-21.355	-23.943	-20.303	-23.313	-20.808	-24.309	-24.439	-20.75	-19.117	-18.574	-22.223	-21.431	-19.558	-20.037	-25.637	-15.778	-20.116	-22.055	-22.084	-20.206	-19.556	-20.229	-25.159	-22.994	-25.743	-18.775	-18.358	-23.327	-19.95	-19.593	-15.147	-21.471	-20.27	-19.629	-17.294	-20.673	-21.57	-20.383	-24.273	-21.754	-20.473	-18.396	-23.962	-18.658	-17.513	-20.664	-22.342	-17.693	-18.044	-18.804
-13.104	-13.855	-12.186	-13.624	-14.488	-10.628	-6.6157	-11.476	-9.8148	-10.018	-10.645	-5.6758	-10.581	-6.8223	-18.526	-15.728	-12.965	-10.54	-14.562	-12.793	-14.257	-12.839	-10.884	-15.373	-11.525	-15.333	-14.138	-12.712	-12.632	-13.714	-11.233	-16.038	-8.6188	-13.377	-9.5562	-12.272	-8.7584	-11.264	-11.159	-10.563	-8.2453	-11.615	-14.227	-6.7222	-12.852	-9.0374	-15.421	-9.9337	-9.2638	-11.094
1.9085	1.3428	0.67118	4.5445	-3.1176	2.0644	5.8203	3.2451	-1.1527	-3.6113	5.5512	5.1595	3.1822	6.2227	2.9197	2.4082	2.7122	1.2106	1.9065	2.0783	2.3031	1.798	-2.5616	4.053	1.5814	6.1429	0.30298	2.8573	0.97497	0.6111	2.5662	-0.093224	-0.50332	1.08	4.2549	-2.4949	-2.5388	2.029	-3.0584	3.0221	0.66083	1.3208	1.8566	1.9137	1.4171	-0.4011	-1.0176	-0.34997	0.86549	3.5609
-4.3476	-5.3649	-6.0067	-3.1045	-2.1934	-6.865	-2.2747	-3.7948	-2.359	-1.4117	-3.9973	-7.1133	-5.5267	-1.8991	-4.1129	-1.9647	0.77157	-7.5067	-2.5851	-7.5198	-4.0429	-4.6742	-7.6581	-8.0887	-1.1842	-4.0244	-4.433	-2.9168	-0.89179	-5.188	-8.2607	-3.6876	-2.4347	-2.0609	-0.98654	-1.8722	-2.8594	-4.8927	-5.9919	-7.1773	-3.0358	-8.2758	-8.0405	-7.6046	-4.9388	-2.6586	0.5647	-6.3741	-6.0549	-4.4442
0.28961	-0.22232	-1.4103	2.327	0.71406	1.8096	-1.7354	1.6619	3.9529	-0.56888	-4.5809	0.49894	-1.471	1.2899	1.0388	3.1854	0.9756	2.122	-1.1217	1.7666	-0.3648	0.44946	4.8894	1.3399	1.0984	2.2075	5.9451	-1.4178	0.072978	2.9435	1.7236	2.3204	2.1098	0.70696	0.25953	3.8973	-0.88417	1.3034	2.1413	-1.6478	0.93028	0.99401	4.5395	4.1046	-0.83609	2.7068	2.2746	5.1874	2.0857	-0.23763
5.8871	0.67871	-0.73725	4.9281	0.87872	5.3113	-2.3363	-0.69192	4.9629	-0.28801	-5.2021	-1.1691	-1.7521	4.0583	1.6474	6.3927	0.19127	6.2178	-0.61398	3.8629	0.37388	0.4575	3.73	-4.2904	-3.4103	1.7158	2.7676	-1.2762	-3.0008	-4.3129	1.222	5.018	-3.0851	-0.75979	2.0262	-2.289	0.73671	6.7847	0.26513	1.9783	4.2662	-5.819	3.8929	1.2281	3.4336	-1.3229	3.1481	-5.9879	4.2246	-5.6207
-3.2046	-5.0648	-2.3898	-2.4654	-4.3857	-6.8089	-2.9048	-2.033	-2.4659	-10.949	-0.26885	-3.3394	-3.1063	-6.9398	-1.2247	-9.4277	0.93198	-7.7802	-4.8594	-3.3887	-6.6226	-3.7247	-2.8666	-3.4969	-1.6213	-2.8564	-6.2033	-6.5874	-0.093041	-2.8634	-2.378	-5.5133	-5.4997	-8.8291	-2.1685	-3.346	-2.6965	-4.9321	-5.149	-8.9287	-3.204	-2.6679	-7.1754	-3.4001	-3.5595	-2.6551	-0.75975	-2.7731	1.5023	-7.8202
-6.3932	-1.1502	2.587	-0.69592	1.82	-3.5045	1.0381	-1.9909	1.8849	2.7688	-1.2471	2.9233	0.23961	-2.1085	3.0732	-1.4067	-3.7223	-1.3125	-1.268	2.6336	-0.31939	-1.3628	-1.8855	-0.58701	4.7576	3.3893	-1.2833	3.3961	2.9764	1.7355	4.045	-1.0206	1.5431	3.6177	2.201	2.3931	2.6231	2.8419	-2.4402	-0.1022	0.45997	0.46309	-2.6276	1.8504	1.4402	0.31177	-0.1922	0.12634	1.2812	1.3712
-10.629	-13.429	-8.8217	-11.06	-12.621	-12.353	-14.142	-17.108	-11.249	-11.956	-13.45	-11.837	-12.394	-12.449	-16.018	-8.7718	-13.105	-12.16	-11.817	-11.168	-14.592	-11.58	-8.6796	-10.213	-7.647	-10.91	-9.1711	-11.115	-7.9561	-9.2845	-16.056	-10.828	-17.419	-8.4723	-13.203	-15.389	-11.824	-18.125	-10.309	-14.331	-12.85	-11.714	-12.233	-12.207	-11.551	-8.8205	-13.056	-10.216	-9.4728	-13.271
2.4914	-0.95561	2.8566	6.3119	2.3771	-1.7543	-1.2336	-4.7217	-0.0613	-0.65436	0.2995	3.6478	-1.083	-4.7715	-0.022401	-1.3164	1.0273	-2.7135	-1.7815	-0.57638	2.9187	3.9303	0.89499	-2.954	1.7822	0.86029	-1.3664	3.9215	-2.6808	2.8629	-0.1671	-5.9012	-4.4472	1.4915	-5.3073	1.103	-0.11869	2.0584	-0.83908	2.1205	-3.7464	-0.89997	1.0229	4.0829	3.5765	-1.9118	3.4482	0.21097	-1.1167	-4.522
-1.4812	-10.622	-12.402	-9.0044	-5.0503	-8.7682	-9.3137	-12.543	-6.4701	-8.9456	-2.726	-9.3619	-4.2018	-9.8144	-9.4648	-9.1313	-9.552	-7.0181	-9.6657	-7.7147	-9.0226	-8.641	-8.4319	-13.013	-9.3107	-10.268	-11.013	-7.5451	-3.1923	-12.169	-6.1894	-14.035	-9.58	-6.2867	-8.4833	-4.5863	-11.432	-7.0782	-7.33	-9.4774	-6.984	-8.2319	-6.5408	-7.4244	-8.5199	-8.8728	-6.2289	-7.671	-5.8269	-5.1219
-0.20878	0.54598	-3.7055	-2.0751	-2.9354	4.2424	0.11371	2.823	0.61051	3.1485	-6.8703	-3.405	-1.9975	-0.81266	1.1115	2.5757	0.28468	-1.4506	-3.0314	-1.3903	0.072112	-2.0615	0.4861	0.5926	3.5107	0.89537	-2.5012	-2.5434	-0.39809	-2.1672	-0.7066	4.0011	-2.6027	-2.4689	-1.966	2.09	-2.9927	1.1169	1.0157	5.4161	-1.0618	0.39055	-1.1368	0.66211	-1.4828	-1.1883	-0.22318	-0.41849	-2.0006	4.2973
-13.005	-11.007	-11.39	-9.7537	-10.192	-10.957	-12.912	-14.765	-10.777	-12.084	-13.473	-9.2603	-12.874	-13.826	-7.7515	-7.89	-7.6336	-10.665	-7.9753	-11.629	-12.281	-12.092	-14.862	-8.3377	-9.0238	-8.7594	-8.4601	-10.099	-13.001	-11.574	-10.155	-8.6522	-9.8219	-13.518	-9.6904	-10.982	-10.601	-7.1421	-12.256	-9.922	-16.986	-10.992	-12.667	-16.985	-6.4243	-10.473	-14.347	-7.9946	-8.5186	-10.441
-12.073	-13.938	-13.844	-11.364	-11.446	-10.021	-13.253	-12.858	-13.643	-12.11	-8.6843	-11.33	-11.701	-9.3209	-8.3774	-10.938	-9.5413	-15.806	-11.079	-14.607	-13.011	-9.494	-11.2	-8.6935	-9.5976	-13.069	-9.0688	-10.589	-12.179	-14.356	-14.343	-15.771	-9.1344	-8.9168	-12.145	-13.583	-12.677	-9.5392	-13.152	-8.6524	-14.216	-12.13	-9.7128	-13.702	-9.115	-13.683	-8.7657	-12.088	-14.611	-13.919
3.4458	4.0644	8.2891	7.381	7.4641	10.025	3.4735	6.3848	4.6877	9.0028	6.6229	9.8353	5.0704	7.3597	5.9582	3.8111	5.3451	11.772	5.1976	10.184	6.7404	9.462	7.208	2.6656	7.1273	4.7267	10.28	5.3071	4.5869	11.254	9.6112	0.6327	9.0325	6.489	9.1087	1.4761	8.1239	5.4881	9.5519	8.486	8.3043	8.127	7.9909	8.2151	8.7925	4.0383	6.613	6.1432	7.605	9.3605
0.26154	-0.13148	-2.6793	3.037	-4.2205	0.95425	-0.36992	-4.7592	-4.5461	-2.4758	1.1343	-5.2444	-3.8224	2.9125	-2.2308	-0.87114	0.5729	-4.6303	0.86111	-3.9031	-0.32601	0.3936	-3.3894	-0.026722	1.1183	-3.2481	-4.7011	-3.1754	-2.9496	-0.40322	-2.7016	-3.1892	-4.6028	0.011821	2.7432	-1.9034	-2.5681	-4.0124	-6.3085	-4.7302	-1.6088	1.1316	-6.1474	0.45688	-2.4236	1.9332	-1.5058	-1.7652	-1.4236	-4.0002
7.2525	6.8079	8.1507	7.1748	9.6611	5.362	3.3788	11.267	5.8305	7.4972	7.7506	10.677	9.192	9.4306	10.653	6.559	9.5379	6.8775	3.8102	10.327	2.8402	2.4906	5.6708	8.3092	8.5885	6.2486	7.6707	4.1816	7.9677	7.194	6.7525	4.3621	8.332	7.7078	5.2319	7.075	4.5486	9.2489	8.3688	8.2583	9.2544	7.2025	9.3284	2.2904	6.5762	11.542	9.45	6.6947	3.5455	10.578
-0.12748	4.6186	1.3363	-1.8963	-1.9001	2.4026	2.2126	0.5116	0.67542	1.0469	-1.6403	4.4847	0.55563	2.5321	1.9113	-0.28272	-0.38463	1.8933	2.2866	2.719	5.1745	2.0457	-0.19225	2.4086	5.5253	5.784	-0.94637	0.69251	4.1626	-0.58942	2.7772	4.2395	-1.6267	-0.98142	0.64949	9.4969	0.97583	3.833	3.3883	3.9217	-2.2744	-0.42192	4.3353	3.0808	3.1842	-1.9907	-4.8899	4.4612	1.9969	5.8529
4.8143	5.5868	1.3482	-0.73203	4.1292	3.9902	-2.9521	5.2511	0.099809	-0.82814	1.2093	3.3861	0.59939	-0.1102	3.8957	-0.68381	4.3037	4.082	2.4109	-0.26781	10.301	3.0189	6.3967	5.432	3.5671	1.0244	2.274	0.19185	0.46779	1.6575	4.7251	3.9304	3.5808	5.0824	4.1773	0.36448	3.3312	4.1387	0.64569	-1.7746	2.2656	5.049	-0.41709	-3.0756	0.95682	1.5372	3.8047	4.2159	4.0009	2.8377
-0.068078	-4.2706	-6.2095	0.48941	-0.29715	-2.2528	1.2848	-3.8028	-3.9689	-3.1633	-1.9418	-1.9943	4.5404	-4.9286	-4.1713	-2.1027	-1.0179	0.3282	0.17819	0.80161	-6.7994	-7.4453	-0.64889	-7.0838	0.070843	-3.306	-6.1938	-5.7978	-0.5922	-8.0463	-2.7022	-0.41071	-1.856	-2.9346	-4.6325	-0.51851	-3.1292	-4.4989	-2.8316	-1.3141	-5.1885	-6.9712	-5.0015	-4.9297	-4.5429	-4.4362	-3.5473	-4.8481	-6.982	-1.3878
6.9661	9.492	10.689	11.315	6.2599	5.1334	6.6104	3.1626	8.0673	4.7854	6.5113	11.589	5.2859	11.625	7.5869	8.1569	4.5479	3.199	7.4027	7.8517	6.5181	7.1612	4.0972	8.5508	6.0203	7.1063	11.83	5.7494	8.1183	8.6835	8.1343	4.7401	5.476	4.3643	7.2719	9.3283	7.831	10.359	6.9636	7.278	2.9613	0.62049	7.5174	4.3358	10.895	4.6858	6.974	7.0641	5.311	6.7571
-3.6746	-6.0154	-8.3893	-0.57616	-4.6318	-6.7882	-4.6367	-6.5688	-0.92084	-4.9833	-2.3619	-2.6966	-3.3789	-1.8169	-5.3378	-6.3705	-2.4971	-6.1499	-1.3946	-3.8404	-0.0076126	-5.8007	-9.1405	1.5276	-5.252	-0.91018	1.1782	-0.8	-2.8588	-0.15279	-6.415	-2.6657	-3.1828	-5.9446	-3.0017	-4.297	-4.249	-2.6593	-2.0093	-6.3644	-5.0125	-4.1807	-2.2958	-5.0401	-5.3307	-1.1476	-8.5819	-4.123	-3.6408	-4.7274
-9.4552	-1.1498	-9.1932	-8.3367	-11.828	-9.3326	-9.6016	-12.583	-6.8017	-11.534	-9.1329	-9.0757	-8.102	-13.419	-7.4249	-5.0463	-14.292	-7.7998	-7.0835	-7.0124	-5.691	-5.021	-6.6462	-7.0615	-10.772	-6.0258	-16.997	-8.5244	-6.7422	-8.4331	-11.003	-11.528	-8.1324	-8.2632	-8.6635	-8.9287	-12.567	-9.979	-12.771	-9.9338	-8.7302	-6.1821	-7.5198	-9.3059	-6.8167	-4.321	-12.114	-12.73	-7.243	-6.5109
-11.025	-16.023	-15.928	-9.7157	-9.1786	-9.2859	-6.5661	-14.73	-13.916	-7.6259	-9.0141	-12.414	-12.03	-13.099	-11.389	-12.321	-12.243	-13.389	-9.551	-15.453	-5.4106	-7.0471	-8.687	-7.8272	-8.6199	-10.074	-14.493	-11.326	-11.201	-13.729	-6.1259	-7.5807	-11.099	-7.418	-14.432	-12.689	-7.62	-12.135	-8.0866	-7.3055	-8.9247	-12.872	-9.6892	-8.5416	-10.711	-6.7774	-6.9688	-13.232	-5.8743	-8.1127
-11.147	-8.2742	-10.437	-15.484	-12.848	-17.287	-11.225	-11.802	-12.097	-14.157	-11.011	-11.217	-12.811	-7.5389	-9.5767	-9.1433	-12.766	-15.521	-12.694	-10.67	-8.4841	-10.035	-10.844	-10.258	-10.091	-9.7855	-10.731	-7.1577	-8.6778	-15.729	-12.139	-11.049	-11.164	-7.9389	-14.224	-12.565	-9.4644	-12.286	-15.103	-11.688	-11.132	-12.176	-11.678	-11.17	-13.263	-8.1644	-9.8348	-7.1831	-11.223	-12.299
10.989	6.3932	4.4913	3.3608	7.7839	6.8286	10.511	4.0093	2.9996	10.463	6.3337	8.4522	2.7526	6.7065	7.1485	7.2285	9.8438	10.479	5.8504	9.4922	8.7626	10.507	5.7393	6.0256	1.553	8.7601	3.4912	6.8311	4.3458	5.4248	9.1958	3.8406	5.9719	2.2388	11.056	8.928	8.1996	4.5308	7.7527	7.5357	10.119	9.2734	6.4785	6.2566	4.1035	4.4225	10.211	7.4986	10.627	7.2048
1.2066	-0.80649	-7.3052	-4.0621	-0.46478	-0.95849	-2.1296	-1.2755	-4.8627	-1.6171	-4.2438	-5.3942	0.50436	-2.7367	-4.1486	-4.4467	-2.082	-5.2498	-1.9623	-7.6944	-4.4799	-1.7044	-10.433	-2.8556	-2.7456	-3.8185	-8.2099	3.1442	-0.66039	-4.2432	-2.4502	1.7933	-4.1859	-4.5303	-4.0968	-6.7033	0.42257	-2.8747	-1.1561	-2.1545	-1.6351	-4.3974	-4.4874	-2.7106	-3.886	-0.38816	-6.4661	-3.5507	-2.0378	-7.033
0.38926	-5.3844	-1.4778	-2.3528	-4.2596	2.209	-4.3414	2.7447	-2.634	-2.5773	-4.5471	0.89379	-7.8791	-0.044279	1.5735	0.50127	2.5254	-5.2754	2.273	-2.6418	-0.68428	-2.3567	-1.8726	-2.2857	-2.8944	-5.385	-1.8484	-1.5417	-0.85788	-0.28385	-3.618	-8.6204	0.82639	-3.6723	-2.9295	-1.0139	-5.7102	-4.9582	-3.7591	-1.0191	-3.1567	-3.6676	-1.7843	1.0339	-0.76723	-3.5889	0.53032	-6.5489	-1.8415	3.0491
-14.857	-8.8486	-6.9276	-11.745	-16.026	-8.0811	-9.447	-8.4265	-13.679	-15.556	-12.527	-12.329	-12.819	-6.9255	-11.921	-13.374	-8.4086	-12.397	-15.236	-11.132	-12.042	-8.1528	-15.148	-10.876	-15.288	-14.002	-15.222	-12.947	-9.2999	-9.4226	-13.052	-9.0189	-10.95	-14.417	-13.116	-14.142	-10.219	-7.6338	-16.424	-13.036	-13.595	-12.03	-10.734	-7.6381	-8.3081	-10.639	-11.418	-12.972	-9.7613	-10.982
1.7994	-1.2544	1.3235	-3.5642	4.3386	-0.28031	1.3689	-0.54374	2.4325	0.051003	3.8331	-0.11685	-0.93556	-4.4293	-2.6487	-1.1707	0.40918	0.83243	1.611	-1.4947	3.5491	-0.27496	2.1695	-4.9936	-0.87756	1.4299	-0.4701	2.24	-0.11443	-2.0097	1.3798	-2.195	2.1283	4.6754	-0.98624	0.41774	0.89273	1.9095	3.9221	1.0513	5.6528	1.8888	-0.60065	-0.13103	-0.16124	1.7718	1.242	-1.4279	-6.7203	-5.0289
-0.8267	-1.3125	-0.20852	-4.1607	-0.98997	0.46639	2.5202	3.6999	1.4021	1.7653	-3.8607	0.41939	1.5651	0.51235	-1.5621	-1.627	-3.6659	-0.57508	0.48772	-0.81493	-0.28938	0.20917	-2.0832	3.3179	1.881	-3.3684	-2.0978	2.1601	-3.8775	-0.23726	0.43573	-2.009	-0.96301	-0.43441	1.6803	-3.8578	1.705	-0.98101	-0.039413	0.60765	-2.4939	-2.5601	2.2614	1.2281	7.1297	3.3531	-2.737	-0.19391	-1.4091	-0.87817
-3.7562	2.1303	-4.2844	-4.3713	-4.3537	-3.0188	1.1145	0.14929	-1.019	-3.3701	-2.8027	-4.0346	-5.1133	-2.8581	-1.2876	-3.0545	-0.15412	-5.449	-1.1513	0.73089	-4.7526	-3.2365	-3.617	-1.6081	-1.5539	-2.3872	-1.8009	-6.0844	-0.96852	1.5853	-1.6961	0.1189	-2.3542	-3.1873	-2.2109	-0.35553	-4.7436	-2.0878	-5.9684	-2.1026	-4.5092	-1.1827	-1.2995	3.4215	-5.5421	-2.5555	2.4699	-2.8291	-0.16653	-2.3779
-9.3405	-8.6732	-7.4994	-2.0023	-9.6371	-9.6847	-7.5041	-5.5509	-4.9448	-4.8393	-4.9814	-6.6628	-7.3841	-4.8996	-4.6928	-9.4753	-3.2745	-6.237	-5.2457	-7.1739	-6.963	-7.2869	-6.232	-5.5536	-0.19912	-4.3831	-7.3964	-9.5698	-0.41596	-11.812	-5.8051	-7.4035	-11.577	-8.7411	-5.4949	-6.4659	-9.3899	-8.1205	-7.6924	-10.899	-10.708	-6.6129	-6.0049	-9.5656	-6.0733	-9.8982	-8.2255	-5.4345	-7.8744	-3.8328
3.5478	3.96	1.0867	3.5926	2.0878	2.1881	3.1184	-0.30189	-0.74803	0.46696	3.263	0.2392	2.4175	0.89431	0.49345	-0.8501	2.3343	3.4352	2.0429	4.4161	4.4708	8.545	-1.3083	3.1537	4.2397	-0.098784	2.0109	-0.076476	3.9476	-1.1731	-1.1289	6.1901	4.614	2.4776	-0.14186	1.8899	5.0272	-2.9074	3.2366	4.302	4.1315	3.6794	-0.78386	-0.90055	1.6598	-3.4545	6.3372	3.3432	1.2867	-0.84247
-22.847	-17.808	-19.166	-18.537	-22.239	-24.526	-21.667	-15.878	-14.627	-24.202	-19.218	-23.033	-24.469	-26.098	-25.024	-22.239	-20.959	-21.115	-20.108	-21.847	-22.012	-22.85	-25.994	-22.976	-25.474	-19.685	-26.898	-26.491	-23.738	-21.922	-23.619	-18.577	-22.907	-20.815	-22.289	-28.712	-24.037	-25.422	-26.247	-24.501	-18.316	-20.786	-22.074	-20.681	-24.277	-23.409	-20.359	-26.406	-21.823	-20.673
7.6364	4.6705	9.8142	10.043	4.2322	2.5015	11.282	3.8543	9.3286	7.1613	6.7352	6.3104	9.8151	7.2128	8.8152	6.2988	4.731	11.397	0.54928	7.6005	5.6789	7.1239	9.7555	0.53208	9.849	5.9429	3.2538	8.0828	9.7107	7.4614	4.4589	5.2391	6.5616	5.4916	4.6386	5.9443	7.9732	7.9205	6.3364	4.0165	2.9199	9.1872	7.475	8.8003	9.0154	5.6909	3.6044	9.4719	6.43	6.9478
-14.818	-12.64	-13.526	-11.123	-7.0668	-12.563	-13.783	-6.9275	-10.135	-11.726	-10.249	-10.752	-9.7145	-7.921	-10.311	-12.762	-10.987	-12.046	-8.7492	-12.702	-15.325	-6.6923	-10.246	-4.2974	-6.3367	-15.716	-9.3748	-12.181	-15.332	-10.225	-7.0458	-9.5611	-9.3938	-10.534	-10.933	-6.6361	-11.792	-6.1266	-8.9472	-8.1068	-9.3938	-11.082	-11.27	-8.3945	-13.614	-16.105	-11.571	-9.1412	-13.911	-7.1653
-15.005	-16.379	-12.319	-12.174	-13.384	-16.592	-15.483	-18.89	-11.825	-12.049	-15.702	-12.9	-12.166	-17.418	-13.09	-9.9834	-9.4419	-19.562	-12.746	-12.596	-13.842	-12.659	-17.861	-12.515	-16.247	-16.112	-14.565	-12.921	-17.541	-11.33	-16.162	-14.549	-15.512	-13.455	-15.915	-17.211	-15.028	-10.255	-9.6763	-12.079	-14.556	-17.927	-16.52	-13.524	-15.315	-15.554	-16.087	-14.832	-13.956	-16.286
-6.8237	-10.408	-8.7891	-9.7235	-4.9761	-6.6915	-6.3133	-7.2219	-7.9743	-6.357	-3.7333	-7.3021	-10.964	-9.9797	-11.538	-7.3066	-10.003	-5.7201	-6.7969	-6.3917	-5.006	-9.0393	-8.8193	-8.0977	-9.9289	-10.546	-6.6938	-8.0132	-15.919	-4.3747	-9.201	-11.89	-10.405	-10.097	-11.304	-6.6562	-7.3641	-12.03	-4.7424	-8.0334	-14.737	-9.0826	-4.606	-5.9026	-12.433	-11.125	-7.7562	-8.7165	-12.561	-13.034
-7.1456	-3.8961	-8.6943	-5.1394	-6.143	-5.7431	-3.8402	-2.8468	-8.4965	-8.9263	-3.8589	-5.3271	-5.8329	-5.9896	-9.7172	-5.4497	-8.5116	-5.9157	-6.0529	-8.4724	-7.997	-5.1467	-9.5249	-7.9651	-6.6847	-10.185	-5.4331	-6.2883	-10.074	-8.7816	-8.1667	-10.539	-8.3618	-9.4186	-4.8089	-8.3412	-9.3264	-9.6856	-6.5248	-11.272	-6.3589	-7.9864	-5.4051	-7.5342	-10.066	-10.846	-7.6187	-8.2723	-2.7464	-6.2071
0.38232	3.2487	1.5674	2.6488	1.7186	-0.75732	7.2078	3.7351	-1.1595	-2.297	4.1565	2.6009	-6.6336	3.0494	3.5676	4.1939	0.69992	6.1047	-0.54145	-0.64012	0.064945	0.9086	3.4314	3.0076	1.119	-1.0742	0.20371	0.91101	1.3042	5.1364	2.2651	1.3157	6.5397	-1.2153	2.2956	0.029971	1.1256	-2.5	1.7599	-1.5314	3.9844	0.53591	3.3949	0.28047	2.1184	0.897	-1.6805	-2.3875	1.8796	0.90825
-16.599	-12.86	-17.835	-14.963	-12.552	-10.949	-11.82	-12.386	-16.982	-13.33	-13.515	-18.335	-13.674	-18.331	-15.441	-13.515	-10.013	-17.435	-14.342	-15.706	-10.443	-16.555	-8.7974	-11.477	-12.832	-10.67	-12.423	-15.499	-16.094	-11.595	-12.532	-9.2784	-15.865	-15.091	-15.788	-10.809	-16.534	-14.09	-15.136	-13.492	-13.073	-15.813	-13.282	-16.318	-17.261	-13.194	-15.213	-14.097	-15.514	-17.131
-14.309	-14.999	-11.318	-11.527	-7.2789	-10.791	-16.307	-13.205	-10.32	-13.387	-12.85	-13.153	-10.776	-13.341	-9.8088	-13.797	-8.288	-8.729	-8.45	-13.81	-12.875	-10.122	-14.06	-17.604	-12.905	-15.506	-13.282	-12.68	-13.234	-13.923	-10.451	-5.476	-13.07	-15.237	-8.9155	-13.407	-13.044	-7.3629	-10.001	-14.463	-17.454	-13.236	-14.644	-13.352	-15.918	-11.854	-9.5303	-15.111	-14.391	-12.027
0.62071	0.94236	0.3867	1.5528	-0.92528	0.30085	2.6654	2.1329	-3.0977	0.70524	-2.8424	-3.4027	0.18557	1.0511	-0.2543	-1.3282	0.7623	0.71303	-0.59725	-3.8389	0.5295	0.9194	0.74347	-1.6921	0.47398	1.8398	-1.2228	1.8671	0.080534	-1.5379	4.1692	1.7244	0.11882	2.908	1.4079	-3.7387	-6.7118	-0.55957	2.0258	1.6422	-0.42819	0.73157	-2.7252	1.5996	4.8753	-1.7654	-1.3447	-2.1289	-1.0675	0.14788
-5.9235	-15.06	-10.485	-13.353	-13.959	-10.145	-13.118	-8.4255	-13.809	-11.243	-11.148	-18.296	-13.139	-8.5799	-15.51	-11.837	-9.9032	-7.5082	-8.5485	-7.6723	-12.736	-13.843	-12.234	-15.571	-11.162	-11.619	-14.6	-12.904	-6.9915	-19.214	-12.89	-12.396	-12.893	-11.763	-9.7785	-7.8891	-11.272	-10.918	-12.235	-12.217	-12.962	-10.369	-8.6007	-9.9549	-10.825	-11.148	-10.72	-11.756	-15.223	-9.9722
-13.826	-13.487	-11.887	-15.063	-12.179	-10.124	-11.297	-13.217	-12.307	-6.5117	-13.587	-9.574	-9.8982	-13	-9.0479	-10.217	-11.576	-13.073	-14.089	-13.815	-10.687	-14.509	-9.3212	-12.78	-13.974	-13.025	-11.756	-9.5467	-10.288	-14.641	-11.392	-17.036	-15.902	-10.379	-14.511	-9.5207	-10.436	-12.257	-13.6	-18.132	-13.079	-16.104	-9.531	-10.608	-14.701	-12.586	-16.422	-15.289	-12.06	-10.544
-7.1105	-6.0554	-6.3847	0.64623	-6.621	-7.4134	-8.3634	-6.1377	-9.4595	-5.5335	-2.8594	-1.6978	-3.8991	-5.134	-6.0207	3.5104	-8.1784	-5.2861	-6.2231	-6.0847	-4.4526	-6.1569	-6.684	-4.1364	-7.415	-4.8468	-10.32	-5.4444	-3.6433	-3.6507	-6.8998	-9.1972	-5.2099	-2.7905	-7.6808	-4.6509	-5.7183	-7.1979	-3.6541	-2.1865	-9.0855	-6.1449	-1.1389	-0.70411	0.24851	-5.6465	-2.6927	-6.9308	-2.5786	-0.44357
-8.1617	-8.356	-10.601	-11.66	-8.4694	-11.336	-5.7717	-10.865	-7.1137	-14.207	-8.963	-6.9215	-8.6554	-9.2465	-15.092	-7.9196	-9.0955	-8.8901	-7.3576	-8.7966	-7.5713	-9.7901	-7.1788	-7.7431	-11.748	-9.6619	-8.261	-12.065	-10.965	-8.8104	-7.9872	-9.0589	-9.773	-9.8641	-12.808	-10.694	-6.8009	-9.574	-8.8141	-10.756	-6.6792	-8.9908	-5.8185	-11.142	-8.9221	-3.491	-6.4113	-6.0065	-7.8897	-8.4492
-5.8039	-2.5253	-1.3594	-2.6345	-1.2708	-1.8157	-3.5619	-3.1846	-4.9663	-5.5403	-2.4363	-5.2927	-0.14273	-2.7707	-4.1903	-6.0148	-3.9013	-4.9928	-4.6257	-1.4311	-3.3676	-2.8801	-1.6671	-5.0676	-0.99303	2.7689	-1.9306	-2.9895	-2.868	4.4962	2.3245	-3.9845	-1.3732	-1.8736	0.066825	0.61117	-1.5094	2.3611	-2.7053	-1.5821	-4.2463	0.24526	-3.1821	0.49602	-6.8526	1.9708	3.7882	-0.97811	0.19646	-0.29112
-13.383	-14.944	-13.69	-9.3204	-12.568	-11.386	-8.2114	-15.28	-6.6815	-17.721	-12.148	-13.566	-12.243	-15.96	-12.757	-11.917	-9.6383	-14.622	-17.151	-11.858	-14.216	-9.4925	-10.371	-12.426	-10.84	-16.073	-19.172	-11.435	-11.993	-11.285	-10.826	-11.859	-13.368	-16.643	-7.6524	-13.765	-10.826	-12.008	-8.6991	-9.5652	-9.3569	-13.656	-14.033	-13.297	-16.279	-13.195	-10.209	-10.076	-14.272	-12.547
-13.253	-12.109	-11.416	-13.067	-8.3527	-9.1452	-13.789	-11.686	-11.402	-13.13	-10.696	-9.297	-10.378	-9.9001	-16.028	-11.164	-10.51	-11.311	-11.275	-11.431	-10.464	-11.322	-13.453	-12.176	-15.168	-6.9153	-12.482	-16.588	-18.034	-16.097	-13.162	-13.12	-12.201	-13.547	-11.654	-9.3306	-11.587	-9.123	-12.367	-12.479	-11.313	-17.625	-15.054	-13.19	-10.584	-7.4931	-10.578	-12.302	-15.721	-14.216
1.5509	4.273	-1.8798	0.5039	2.4151	1.3575	3.1984	0.44568	3.0846	-0.66014	-1.2834	4.4093	4.317	4.499	-2.6587	-0.70765	-0.23761	0.070755	0.33912	-0.7854	-2.4186	-1.2034	-0.83492	-0.34001	0.041974	6.5813	3.5925	-0.56096	3.1506	0.041288	1.2563	-3.096	2.2842	5.3826	-3.768	-1.3637	-0.97926	0.67012	3.0162	-1.7948	1.007	2.8519	2.6326	6.6797	6.2189	2.9535	2.9912	1.1229	1.4292	0.65296
3.4057	8.6251	9.88	6.1798	12.553	8.4041	6.3923	7.9665	5.9032	11.663	9.3537	7.0102	7.1708	7.2106	9.1288	8.4156	9.8898	8.0373	9.6813	8.476	8.0178	11.568	8.0542	6.9931	6.9917	5.923	11.87	9.9388	10.666	6.9994	5.5676	10.693	5.0693	11.444	10.411	6.5188	6.7247	6.0086	8.4649	9.2613	7.6428	11.473	5.0798	10.323	9.1785	6.0295	11.99	6.5522	11.916	8.1566
-21.292	-16.812	-23.938	-22.314	-23.099	-23.791	-26.452	-17.643	-25.421	-26.69	-20.544	-23.02	-16.152	-24.394	-23.256	-25.533	-21.607	-22.943	-26.71	-21.216	-25.283	-23.349	-22.767	-25.846	-23.967	-25.069	-23.077	-22.337	-14.924	-23.342	-25.997	-26.076	-21.533	-25.749	-21.51	-20.262	-18.043	-18.96	-26.127	-25.682	-21.173	-19.375	-21.113	-23.61	-25.351	-22.018	-23.66	-18.197	-19.622	-21.929
-1.077	-2.063	-2.1972	1.3057	-2.8029	5.8255	-2.1343	0.86264	-0.1371	3.1034	-1.3242	0.41622	2.4671	5.8646	-0.11256	0.9562	2.1358	1.2541	2.383	1.5056	1.6067	1.3109	-1.9801	1.6935	-1.4045	3.6141	0.70905	0.37322	0.50329	-0.21532	-2.0633	-1.4611	-2.6112	1.4706	0.0080477	1.5661	1.6817	-2.8882	2.0648	-0.097962	-2.3194	-2.1274	0.89496	-1.9523	2.3867	-0.26858	-1.6415	4.3814	2.0921	0.72309
-10.872	-15.667	-11.841	-12.853	-12.088	-12.452	-9.2364	-14.605	-9.6043	-12.847	-18.752	-11.077	-16.568	-14.489	-12.893	-16.432	-14.237	-11.726	-15.19	-13.284	-13.299	-11.77	-12.142	-16.173	-13.122	-11.566	-16.853	-14.738	-11.711	-13.916	-13.791	-13.674	-13.873	-8.7939	-14.866	-11.316	-16.836	-14.049	-5.7156	-11.15	-11.57	-12.726	-14.766	-16.001	-14.495	-10.598	-12.759	-11.567	-12.862	-12.131
1.1855	-0.71939	-2.1737	0.1159	2.0071	6.8547	1.4026	0.80172	-0.93653	-1.4031	3.3487	2.2504	0.39313	0.9586	4.716	-0.9129	8.4028	-0.60094	1.8288	2.0572	-1.4276	-2.3414	2.8827	2.4806	3.6526	-1.6473	4.2699	0.38128	0.85283	4.4048	1.9673	4.57	2.9156	4.1931	2.352	3.3536	0.51393	4.3061	3.2396	1.9616	1.5231	4.651	3.1759	1.5923	-1.781	-0.11014	2.4788	2.1863	3.2007	-3.8469
-18.374	-20.37	-18.988	-21.697	-24.382	-15.641	-23.083	-22.343	-23.955	-21.303	-21.726	-23.502	-19.972	-21.233	-16.346	-22.047	-21.269	-20.556	-24.462	-18.838	-17.264	-15.191	-18.304	-16.781	-22.307	-18.75	-22.387	-21.873	-17.717	-15.024	-22.256	-19.902	-18.485	-21.765	-22.147	-21.678	-18.549	-18.144	-18.71	-21.486	-17.909	-24.561	-18.576	-22.356	-20.26	-21.441	-22.992	-21.745	-20.891	-21.92
0.91524	-3.7153	-3.9303	0.54868	-0.47572	-0.35397	0.91789	-2.2215	-3.9723	4.1335	-1.9794	-2.5351	-0.41619	-7.1787	0.59932	-2.735	2.3563	-4.0188	-4.4463	2.9354	-0.15894	-3.0496	2.8268	-3.0806	-0.77937	-2.5125	-3.4148	0.94798	0.81899	-2.5585	-0.83897	2.671	-4.0051	-1.7917	1.7346	0.44263	1.0869	-2.9339	-1.2477	-2.9345	-3.5265	-2.7856	-0.82688	-7.3116	-0.16529	1.0173	-3.9585	0.22783	-3.4369	-2.6418
4.2148	5.4578	7.2784	7.4013	6.1308	5.2924	4.5243	0.38733	5.8799	4.4062	5.3612	3.9469	-0.49136	4.7904	1.9969	3.7911	3.4064	1.9921	5.0268	9.1198	4.7416	8.1434	7.6387	1.2199	8.6152	5.4144	0.91713	5.9039	5.7763	3.2754	3.0104	7.5357	1.8278	6.3971	2.8166	2.3806	6.9204	7.5582	-1.0892	4.7876	7.4785	6.638	3.2354	4.9791	6.8525	4.583	0.92336	5.5119	6.6252	6.7815
-3.7921	-2.8911	-2.93	-1.153	-7.7581	-7.6479	-6.1512	-4.2115	-4.8825	-2.4424	-5.7154	-3.2283	-1.977	-2.3494	-6.3691	-4.4115	-4.8454	-4.8999	-3.0049	-7.1695	-3.7032	-3.983	-1.5113	-5.1219	-8.2096	1.162	-7.4153	-0.12502	-5.3766	-9.0226	-5.0384	-1.2653	-6.7362	-1.1832	-3.9912	-4.5375	-0.67213	-7.9225	-5.5007	-5.9625	-0.13258	-1.9383	-8.8927	-4.3786	-5.2018	-5.2571	-0.4566	-0.12976	-3.918	-4.2624
-7.9529	-7.4458	-6.6226	-5.309	-13.564	-9.2635	-4.0191	-7.8462	-6.7048	-9.7948	-10.82	-1.9825	-8.4783	-8.3591	-4.9993	-10.616	-9.5716	-5.1003	-9.862	-4.095	-5.2689	-6.2431	-4.2941	-7.9178	-5.2176	-12.414	-13.209	-9.2553	-11.488	-4.0558	-7.7357	-10.173	-4.051	-7.8259	-7.8347	-8.769	-5.8727	-8.4494	-10.415	-7.302	-7.3758	-9.7537	-5.9384	-7.9151	-11.921	-1.8468	-5.9967	-3.0747	-0.24035	-7.7428
-14.97	-10.532	-9.616	-11.535	-11.985	-10.962	-14.933	-11.345	-13.568	-9.7934	-15.629	-16.406	-12.211	-10.64	-11.048	-13.05	-9.3194	-5.9337	-12.18	-11.591	-14.111	-13.963	-9.5558	-8.548	-8.138	-15.164	-15.287	-11.775	-10.093	-13.123	-10.048	-13.714	-11.913	-11.339	-13.009	-11.293	-11.721	-11.912	-12.675	-12.82	-11.84	-12.042	-12.144	-10.337	-10.211	-11.569	-11.542	-12.136	-11.711	-10.968
-13.926	-6.5973	-10.931	-16.572	-9.1723	-14.443	-11.336	-10.768	-7.6328	-12.181	-9.6019	-12.422	-12.382	-8.6635	-13.693	-13.224	-7.9344	-8.9901	-13.753	-11.729	-9.0712	-12.228	-11.176	-10.307	-7.4227	-13.989	-10.385	-9.5764	-9.8911	-8.0006	-12.175	-12.613	-14.257	-12.599	-9.4673	-14.724	-15.065	-12.134	-12.138	-7.3881	-12.487	-16.543	-9.9558	-15.244	-7.7715	-7.1843	-8.8818	-13.732	-12.788	-10.854
-1.5793	-8.2636	-5.5289	-4.9061	-8.1571	-8.9127	-1.5487	-6.7872	-7.6803	-9.954	-6.244	-8.9726	-6.1227	-12.886	-4.3669	-11.503	-7.78	-10.437	-2.8369	-8.5207	-11.712	-4.7856	-10.685	-1.9765	-6.2277	-9.4013	-4.659	-2.8574	-6.1538	-6.062	-8.8875	-10.384	-7.6281	-10.077	-8.4606	-6.1874	-7.249	-4.0931	-12.97	-8.7366	-10.654	-5.9066	-8.3596	-9.3703	-6.2915	-6.3093	-9.7856	-5.7801	-8.4612	-8.3673
-21.784	-18.998	-20.619	-25.804	-21.393	-28.855	-19.778	-22.116	-22.27	-20.929	-22.293	-24.143	-18.943	-17.334	-21.201	-25.878	-19.637	-19.424	-22.092	-23.202	-19.477	-20.261	-21.89	-20.418	-23.891	-14.752	-22.659	-18.238	-20.58	-20.608	-19.263	-19.751	-21.448	-20.436	-16.047	-23.623	-16.374	-17.899	-21.523	-25.172	-20.649	-19.765	-17.291	-18.258	-18.531	-18.598	-22.299	-19.17	-17.868	-21.664
-1.4181	0.95887	0.014659	-3.6849	-4.9212	-2.3059	1.6286	4.948	3.2898	2.4357	1.5339	4.2876	0.83746	3.2862	-4.6936	-0.95592	4.6242	-3.4241	1.5598	2.196	2.5156	1.0863	0.88082	0.88924	-1.5651	1.6585	-0.75986	-3.3716	4.1859	1.9155	-0.067172	-0.76992	1.9151	-0.72742	-3.6465	2.1555	5.6631	0.37429	3.833	1.1442	-0.95706	-2.218	1.7997	1.3521	1.0342	0.84891	0.42159	2.8172	-0.69469	2.1475
2.1715	6.474	5.0141	8.011	5.3859	7.2539	11.229	4.8231	5.9469	6.2197	10.196	8.6103	6.9662	7.4369	11.67	1.9139	7.3694	5.953	7.5497	9.1743	11.047	7.1818	6.5838	4.834	6.535	6.6168	7.9219	5.9679	9.0955	11.338	3.713	11.203	3.8489	7.3437	3.8679	8.4443	7.8321	10.58	8.0299	7.6215	8.8189	11.239	9.2597	6.1665	7.1108	4.2968	4.9906	5.2135	12.3	6.703
-10.853	-5.7626	-9.4761	-6.2883	-9.1764	-7.6365	-11.473	-8.6055	-8.6629	-10.889	-10.22	-12.624	-10.002	-15.321	-11.699	-8.5764	-11.234	-12.601	-6.1864	-11.079	-11.252	-10.648	-7.0661	-12.582	-15.205	-12.967	-10.298	-11.539	-11.971	-14.269	-9	-12.732	-8.8838	-10.594	-13.286	-8.6995	-9.0865	-10.982	-10.773	-10.581	-11.676	-9.477	-8.6009	-11.794	-9.6502	-7.0009	-7.7741	-12.891	-8.338	-14.111
10.695	10.754	8.1219	6.0275	2.979	8.2938	17.143	10.313	10.723	10.898	11.597	10.133	8.5626	9.2284	11.386	7.3713	10.452	4.997	12.729	10.756	11.033	9.4958	8.2688	3.6369	6.9265	8.8406	8.5224	11.155	10.637	11.65	8.9213	11.62	8.4288	11.332	4.1515	9.798	9.7512	13.473	12.919	8.6407	11.233	9.3674	12.954	5.8808	8.8359	9.3098	9.3664	11.287	13.206	9.307
-1.2039	-2.871	-5.0979	-2.8323	-3.3614	0.44414	1.1049	-4.0716	1.3091	-1.1395	1.3619	-2.963	-4.7902	-3.4077	-2.4604	-3.5704	-4.6316	-5.9697	-3.1044	-2.5743	-4.8181	-6.7015	-0.093769	-0.047566	-3.8325	-2.8375	-2.4746	-1.5057	-1.9688	-4.7342	-7.0823	-2.261	-3.6045	-7.23	-1.6932	-8.2328	-4.4084	-7.5281	-5.4969	-6.6884	-1.6851	-8.2138	-3.5729	-8.9591	-5.6845	-3.807	-4.072	-7.3778	-3.9701	-2.8546
-13.037	-15.673	-11.113	-20.533	-11.758	-15.195	-8.6088	-15.025	-12.347	-13.931	-15.394	-15.46	-12.368	-14.905	-13.378	-8.0234	-12.439	-14.806	-8.9897	-17.022	-15.088	-13.904	-11.856	-16.415	-16.895	-13.788	-16.213	-12.444	-15.563	-12.144	-11.169	-11.071	-13.024	-12.698	-18.783	-16.944	-12.244	-14.722	-12.756	-15.942	-6.8241	-15.614	-15.606	-12.767	-12.361	-17.488	-12.446	-11.221	-14.511	-19.495
-3.664	-1.2052	-2.3008	1.8423	2.3193	-2.2608	-2.5712	1.1417	0.5515	-1.1183	-1.484	-0.6513	-1.311	3.0419	-1.1549	-2.8051	-2.1147	-1.7555	1.1243	-6.0019	-1.306	0.76127	3.1611	-0.86562	1.8849	-5.1859	-1.7314	3.1045	0.88298	-3.2234	-1.5791	1.2125	2.2839	3.984	-0.92018	1.6783	-0.37352	-3.0647	-1.5203	-2.9617	-0.71367	0.19353	4.8918	-1.4182	2.358	0.052426	-4.964	-0.65022	1.1726	0.74411
-19.366	-17.9	-22.314	-19.154	-18.636	-22.519	-21.715	-18.741	-24.461	-21.477	-20.753	-20.315	-21.484	-19.611	-20.823	-20.982	-21.534	-17.406	-18.479	-18.743	-19.817	-23.193	-17.867	-14.795	-21.769	-17.9	-22.446	-21.075	-23.763	-20.966	-19.588	-16.885	-22.248	-22.346	-21.474	-22.318	-24.931	-26.255	-22.29	-19.429	-21.337	-23.635	-22.184	-24.035	-23.19	-18.366	-20.425	-22.779	-19.184	-22.56
-19.988	-25.457	-22.185	-23.916	-21.853	-18.543	-23.828	-21.869	-20.987	-26.34	-24.371	-21.29	-20.609	-21.679	-26.025	-23.873	-21.542	-24.626	-18.017	-21.251	-27.08	-20.569	-23.813	-23.149	-23.051	-27.697	-19.169	-24.839	-21.803	-24.437	-25.983	-23.75	-25.992	-22.397	-23.292	-25.194	-20.364	-21.424	-19.262	-21.902	-17.888	-20.721	-22.382	-20.58	-23.228	-18.275	-21.912	-24.768	-25.94	-20.715
-7.4755	-3.8576	-9.6683	-8.6371	-4.1027	-10.029	-5.4768	-3.2521	-6.4936	-4.2309	-8.1228	-7.3291	-4.9366	-6.7786	-8.5935	-2.3438	-7.577	-8.6132	-4.1523	-8.4593	-9.5704	-9.9357	-7.5095	-6.1833	-9.5623	-7.4793	-6.4628	-10.277	-5.598	-7.6092	-4.939	-4.6754	-8.5697	-4.9137	-8.219	-10.162	-10.569	-5.8689	-5.3903	-7.4452	-9.0189	-5.4991	-9.0034	-11.774	-9.5477	-8.5207	-6.703	-6.9801	-4.7626	-7.5981
-4.5692	-3.9332	-5.4374	-0.86089	-6.9495	-6.2556	-5.2936	-4.7999	-7.3538	-5.9398	1.1243	-5.7391	-6.3509	-5.1193	-2.7104	-1.4593	-4.9868	-3.9978	-5.9061	-1.902	-7.6772	-3.2255	-3.9115	-7.7186	-3.5669	-5.9448	-2.5135	-5.2616	-5.8181	-4.8484	-4.9268	-5.5679	-6.3808	-2.6668	-3.0451	-9.1223	-1.4378	-6.642	-4.5567	-5.8171	-1.7627	-1.4175	0.12599	-4.1779	-1.4563	-1.9136	-2.1576	-1.7261	-1.6997	-1.4017
-9.8069	-8.7544	-13.336	-10.585	-15.198	-8.4653	-11.551	-10.869	-10.422	-9.8917	-12.725	-10.318	-15.317	-14.769	-11.023	-15.792	-13.907	-14.597	-13.863	-11.883	-10.197	-10.259	-8.0964	-16.037	-9.0125	-15.412	-11.34	-7.2868	-11.651	-10.492	-12.122	-16.039	-15.094	-12.494	-9.6469	-12.282	-13.753	-14.798	-12.673	-13.204	-8.2328	-8.4076	-10.241	-11.069	-11.843	-5.1746	-7.6499	-10.287	-9.9434	-18.718
1.9888	-2.6532	5.4164	4.248	-0.9443	3.8572	3.9397	0.91769	3.1682	5.0298	-1.574	-0.47147	-1.4231	0.63993	-3.3772	0.35499	-2.8641	-0.47353	1.2217	-1.687	2.1763	8.933	4.3397	-2.7292	3.7099	2.2936	-2.2342	1.7277	-1.1851	-1.8004	-1.712	4.1191	-0.080258	-0.41752	2.1867	1.0963	-2.7996	-0.84735	0.78184	2.9237	1.8352	-1.9137	4.5661	0.94821	2.276	1.416	3.0004	-1.1574	0.1581	2.0271
9.7006	6.2157	10.392	9.9492	8.7851	7.9793	9.918	13.056	13.318	9.0609	12.453	7.7449	6.8944	13.148	9.7651	8.6793	9.6429	6.0228	8.7405	8.1148	10.627	6.4024	9.728	8.1477	8.9192	10.374	7.9741	11.865	9.6633	10.712	11.854	12.329	7.8868	15.686	7.6607	10.442	9.8777	6.1902	6.1181	6.7514	9.2482	12.924	9.3252	7.3731	10.995	9.1701	10.95	8.6484	14.88	7.6856
8.4788	1.6922	-1.1917	5.9785	-1.5093	0.056304	3.308	2.9196	4.899	3.2578	-1.5447	-4.5323	4.9191	-1.7912	-0.74987	4.13	2.4932	-4.2305	-1.9142	0.86833	-3.9117	-2.0294	2.1351	-1.1215	5.0597	2.0935	-3.4345	0.62439	-1.182	6.395	1.4336	2.6352	-0.15028	0.10515	-0.15541	-0.74279	2.0348	3.2802	-1.1668	2.713	-2.4265	2.2931	0.16981	4.3252	-1.0517	2.584	5.3893	1.9099	4.2257	1.3966
7.318	7.69	9.75	3.6165	0.31622	8.1195	4.6609	2.9133	3.2524	3.9884	5.9482	6.3089	5.3737	5.4939	3.5328	2.4057	8.0205	1.6081	2.6476	6.9376	4.5744	2.1899	9.3654	8.1352	2.4134	2.8587	3.316	9.5198	8.681	1.6828	4.2199	9.1026	8.7955	6.7063	7.1029	-0.75408	4.2905	3.6782	7.7355	4.9775	4.4008	2.034	2.6473	5.7573	1.6271	2.8725	6.1294	7.0811	1.8513	2.8764
1.9628	1.4562	3.8952	-1.323	3.4679	0.44653	2.3876	-0.53418	1.3667	-4.6602	-2.2474	1.0663	3.8787	0.69793	-2.8604	3.7895	-1.9734	2.2303	1.6246	-3.3995	-2.6095	1.229	-1.8592	5.935	-0.026906	0.66603	2.7135	4.4985	4.2195	-4.235	-3.2429	4.911	-2.4012	-7.2148	2.1998	0.065713	0.35395	1.5165	2.0374	-4.5168	0.18652	-1.9811	1.1408	0.84883	5.0125	-5.6887	1.7316	2.4406	-0.063617	-0.29951
-2.1799	-1.3078	-3.2945	-5.7262	-3.4528	2.6393	-2.6266	-4.8316	-3.8544	-3.4451	2.4276	-3.8551	-5.1032	0.11506	-3.2701	-2.7388	-7.1764	-2.0332	-1.7108	-2.2434	-2.5502	-1.6349	-0.00048639	-0.18181	-1.5442	-1.0595	-0.35396	-1.2833	-2.6597	-8.936	-2.5945	-6.9816	-4.881	-3.7716	-4.9212	-0.39686	-0.89987	-1.5825	-0.30356	-0.47287	-6.7806	-3.053	-4.9617	-0.6504	-3.3608	-8.1566	-2.7282	-4.6117	-3.1693	-5.4069
-5.6518	-8.5519	-6.1941	-8.3887	-1.7619	-4.9232	-3.7954	-10.311	-11.033	-10.874	-7.9128	-8.2343	-6.9015	-6.4308	-5.1196	-5.458	-3.7315	-6.3051	-7.7933	-4.38	-5.9897	-10.453	-10.379	-8.2155	-8.25	-2.87	-8.128	-8.8313	-9.5429	-7.7588	-7.6813	-3.7851	-8.16	-8.1185	-9.5188	-7.6151	-8.5326	-9.8878	-5.2083	-9.7066	-7.134	-8.2156	-11.809	-7.1261	-7.0238	-8.286	-8.0929	-5.252	-9.3665	-10.189
9.273	5.0304	7.2846	7.2812	9.1171	12.163	8.3575	8.2375	5.3069	12.299	1.0256	7.1398	12.116	4.736	6.3757	9.8714	2.7568	7.2747	8.8253	7.7131	7.3023	10.121	5.681	8.5256	3.7028	6.4009	8.5317	9.9527	6.4483	7.3092	7.1873	8.051	10.417	8.8002	12.242	12.821	6.9662	8.5459	5.9055	6.6317	5.7819	7.3154	5.1591	6.4637	8.9843	8.5179	9.8955	3.5654	3.8339	11.181
-1.8699	-0.032118	7.6107	-1.9416	3.3446	0.40419	7.0641	3.8008	6.4434	6.18	1.4837	3.2592	1.0854	-0.55112	0.79449	3.9559	-0.17901	2.9518	3.3363	-0.14289	-1.6593	7.9253	1.5163	3.703	2.1127	-0.24799	2.8196	1.224	0.52252	1.6275	4.0016	3.3866	-4.371	3.987	4.4115	5.4352	1.2188	0.73111	2.2931	6.2984	2.7479	3.6594	2.5022	5.7326	1.7762	3.5137	-0.42873	-0.66067	2.5066	1.2487
-14.703	-17.895	-19.403	-14.6	-11.9	-13.821	-13.742	-13.42	-18.806	-10.672	-10.45	-12.947	-16.466	-9.513	-14.765	-12.307	-9.5788	-9.0523	-11.519	-10.51	-13.2	-12.283	-12.949	-14.542	-13.236	-11.595	-15.957	-11.855	-13.377	-15.98	-15.724	-12.405	-13.315	-11.932	-10.146	-14.507	-15.398	-13.726	-10.392	-12.096	-10.946	-15.645	-17.578	-13.559	-11.096	-16.802	-12.759	-10.548	-14.551	-19.511
9.7789	6.9914	10.868	9.8059	8.2224	5.3484	6.4653	6.3285	7.3698	2.588	11.485	11.482	5.9151	5.5676	11.689	11.637	11.7	7.826	8.2547	3.2447	10.686	7.0007	8.0344	0.91386	5.6196	8.993	8.9641	1.616	11.735	6.888	5.4969	5.1028	11.155	4.3764	7.4773	8.7007	10.819	5.8377	5.3967	5.8387	7.111	4.717	5.877	4.4368	4.6868	5.6107	12.195	9.8415	9.0476	12.212
1.5391	-1.6869	-3.1493	-3.6231	0.65782	-1.014	-0.67537	2.7156	-0.8712	-1.0591	0.7674	1.3168	1.9409	0.70201	0.16647	-3.4968	1.5768	-0.72708	-4.2004	0.41884	2.4446	1.7442	2.434	-0.57881	-0.011479	0.032235	3.7808	5.7819	-0.29075	1.1078	-2.7864	0.92042	-1.7692	-2.1885	0.49804	0.40022	-1.1553	4.7128	0.67732	-1.798	-1.8864	-4.9074	-2.5061	2.6485	1.3983	2.2711	-1.255	-0.32664	1.3425	2.256
-1.4457	-2.6965	2.1035	-3.9723	-5.97	-2.4283	-0.85428	1.1449	-2.679	0.036432	1.9812	1.1034	-3.7838	-5.2125	-1.671	-3.0227	1.6285	-3.3212	-3.4349	1.6942	3.3337	0.10098	-4.3198	3.8695	-4.9471	-2.0644	-0.62391	-0.44281	-6.0519	1.5992	-2.7294	2.4325	-0.86471	0.26478	-5.5613	-1.6892	-1.9135	-0.23669	2.4043	-2.0944	1.923	-5.8204	-0.61163	-0.812	-5.1391	-2.5501	-3.0575	2.149	-1.7124	-0.17383
-6.2356	-4.354	-5.4495	-2.2052	-0.99728	-3.2446	-3.6686	-0.83766	-2.3201	-3.0348	-6.1025	-4.0273	-3.4897	-7.5017	-0.46153	-4.8132	-8.0268	-9.0881	-2.4344	0.19168	-2.6865	-6.8557	-3.6554	-5.47	-9.1931	-2.3827	-2.3288	-3.5317	0.011045	-4.495	-3.5704	1.0449	-3.3866	-4.0241	-0.5696	0.047578	-2.1193	-3.6965	-2.7532	-2.2476	0.81204	-8.2153	-2.2009	-5.9549	-2.6364	-5.3297	-3.5445	-4.1483	-2.156	-5.3051
8.7932	5.693	3.6605	9.5318	5.7451	8.3801	5.6973	12.059	1.8584	2.1413	7.2704	1.5013	4.8653	1.3534	-0.12578	6.0903	7.8395	6.1688	4.0049	5.4132	2.8836	5.7236	6.1321	6.5662	7.564	4.5558	6.5041	2.6115	1.433	5.6568	12.747	1.5025	3.6902	0.85663	1.8585	1.3005	6.7908	4.3487	3.3566	4.3777	6.1929	1.9508	5.7785	8.6491	0.98113	4.0918	2.8456	0.30331	4.6115	1.5983
-8.4119	-3.1729	-0.49471	-1.3056	-7.4611	-8.7664	-5.9935	-4.7836	0.54357	-0.22178	0.050272	-4.3106	-3.9217	-6.0708	-3.7718	-9.7935	-5.8578	-3.8979	-3.6162	-2.7423	-4.5087	-5.5243	-7.5059	-5.3693	-3.4259	-7.6479	-4.8194	-6.7621	-5.6763	-3.2518	-8.7615	-3.7621	-1.5114	-3.3136	-0.2874	-6.5492	-4.8725	-4.1373	-4.4349	-5.1444	-6.6988	-3.2827	-6	-7.1907	-3.2253	-8.8543	-5.4402	-4.0536	-6.5501	-0.57315
-4.3188	0.92857	2.0271	-0.80507	1.9095	-4.1452	-2.2969	-3.7141	0.029339	1.8096	-3.6759	0.67535	-2.4349	2.9913	0.83786	0.81332	-1.9377	-4.3318	-1.5203	-2.454	-0.81715	-3.9107	-3.0129	1.4461	-1.1534	-4.3005	3.5068	-1.245	-3.8506	-0.15064	-1.9174	-0.82122	1.6163	1.9161	-1.0865	-4.5417	-1.963	1.8761	1.3121	-2.2865	-2.4763	0.11742	-1.9719	-1.613	-1.5657	1.7692	1.9279	-0.75056	-5.5684	1.0082
2.1917	-1.5286	1.0968	2.7772	1.6134	5.3963	3.4699	3.3763	5.8579	1.066	4.2819	0.59062	0.33724	4.9429	1.6654	0.69298	4.2081	2.6136	-2.0341	4.3592	-0.85416	2.3533	7.0416	5.1795	2.049	4.9663	-1.9303	2.1167	1.6012	4.6091	2.3317	3.9392	6.1345	0.36149	-2.0658	-2.9821	5.8965	2.522	1.2649	1.6413	3.8432	6.2566	2.8554	7.8934	4.6704	0.48585	2.4493	5.9168	4.1112	4.8394
3.4407	4.5683	2.8602	6.0085	1.7459	3.8982	9.6156	3.7527	4.8218	3.668	4.4977	4.7764	0.42554	5.1484	2.4319	3.7193	0.59464	11.949	0.22353	4.2736	2.5998	4.3491	1.537	5.9469	3.5887	2.6324	0.938	0.57959	-3.0041	1.494	1.0433	5.7155	2.1645	2.7672	3.0512	5.3259	3.5468	3.3716	-0.021117	1.307	4.4394	5.5984	1.6514	0.98446	4.5018	-0.3626	6.0225	3.5055	-1.757	-1.8703
-1.5026	-0.61364	-5.999	-2.5938	-9.4362	-0.60624	-4.705	-5.9845	1.5079	-3.6701	-0.17798	-4.1758	-2.7827	0.55255	1.0624	-5.6017	-6.6181	-2.0032	-3.7831	-9.0209	-1.628	-1.2723	-4.7882	3.954	-0.98	-4.0641	-6.1652	-7.5986	0.87507	-2.2469	-5.1364	-4.2578	-2.7342	-4.8202	-0.46497	-2.7146	-4.4046	-2.422	2.3839	-2.7464	-2.787	2.2525	-5.7007	-1.1895	-7.9907	0.68287	-2.3112	1.655	-5.9183	-6.9223
-12.6	-13.77	-7.5635	-14.139	-10.363	-10.21	-11.785	-12.457	-12.012	-11.686	-11.135	-12.213	-9.2277	-12.313	-7.4162	-12.296	-8.5285	-10.291	-8.9205	-17.308	-8.3354	-7.1236	-15.019	-10.052	-12.026	-14.12	-14.261	-8.791	-12.312	-12.56	-12.762	-10.918	-16.143	-17.192	-10.166	-10.172	-12.959	-10.216	-9.7853	-13.238	-14.911	-14.691	-7.9101	-9.862	-11.676	-14.7	-7.2732	-12.734	-12.254	-11.165
-5.8876	-11.492	-9.2801	-8.3925	-10.068	-12.49	-5.241	-9.454	-8.1457	-7.5077	-8.6993	-10.908	-7.6288	-9.6929	-6.4738	-9.7459	-6.2144	-11.168	-9.0949	-9.0008	-9.3264	-11.421	-13.998	-7.2948	-10.456	-10.515	-9.9131	-11.584	-10.586	-10.694	-5.884	-9.117	-10.908	-9.9679	-9.5654	-11.968	-7.9463	-10.838	-11.708	-10.006	-7.5943	-6.3085	-11.376	-12.274	-13.401	-5.6137	-9.3153	-10.259	-9.1088	-10.81
-6.0453	-4.1792	-2.2676	-0.73484	-4.9535	-1.9213	-3.5564	-2.1986	-3.9645	-5.0753	-3.3317	-1.1399	2.418	-9.5131	-2.7839	-4.248	-1.5152	0.3326	-6.7583	-1.1452	0.78356	-2.8066	-2.7393	-4.1145	-0.5614	-3.0674	1.0732	-1.2071	-8.5406	0.63384	-4.0609	-5.2341	-2.2258	-0.46315	-5.4707	-3.7949	-0.78285	-2.5231	3.1911	-2.4096	-4.7384	-7.3708	-4.1285	-6.1863	-1.5598	1.2843	4.0313	-4.5649	-2.2064	1.0619
-0.65303	2.964	6.4532	2.4407	0.77233	2.1037	0.99287	1.5007	0.1937	1.2055	2.8204	0.11731	6.141	0.37465	3.4857	-0.24769	1.1643	1.7249	-0.30567	3.9916	0.68118	2.9756	3.4428	1.2143	2.5256	-3.6179	0.63708	0.27386	3.4667	0.58985	1.8115	1.0657	2.2321	-0.27394	0.23598	3.3461	3.2538	2.8572	2.5335	3.815	5.3064	-0.33974	0.74017	5.9193	-3.0817	0.44066	3.0199	5.3112	2.903	2.8137
-6.2963	-14.677	-11.296	-14.749	-11.68	-12.645	-11.492	-11.644	-9.5641	-15.929	-8.4224	-10.166	-8.3309	-9.4949	-10.605	-13.445	-14.718	-10.199	-14.47	-11.465	-12.136	-9.262	-11.587	-9.801	-10.569	-7.8691	-11.87	-12.147	-9.9951	-10.759	-10.894	-13.144	-13.128	-15.683	-8.1677	-10.672	-15.152	-7.0549	-12.993	-12.938	-12.382	-8.5747	-11.015	-10.662	-11.75	-13.805	-8.2897	-8.9623	-12.252	-13.389
3.9331	-0.82183	-1.32	3.6452	3.4386	6.7855	3.4031	3.2123	0.74031	2.7497	6.2388	1.0638	2.7489	2.1654	3.979	1.81	6.618	4.8961	2.0828	-0.50303	1.0247	2.979	1.898	1.9053	1.1365	5.3063	0.059278	-0.59936	1.388	7.8118	2.0954	-0.35704	4.5808	2.6115	1.5473	4.9901	7.5467	3.1307	5.4166	2.1592	2.9135	3.5117	6.0768	1.4677	6.5433	3.0161	2.6906	2.2694	0.38323	-1.2726
-4.7417	-3.3586	-4.7002	-4.6597	-5.5916	-7.2058	-6.0103	-7.2229	-5.59	-3.8989	-4.9906	-11.295	-6.7143	-7.7468	-6.4051	-8.1722	-4.1116	-3.8576	-6.2055	-4.8954	-3.7562	-7.4969	-4.6355	-7.0114	-5.7327	-7.0933	-6.7397	-7.7816	-5.7784	-7.8783	-3.7864	-5.5083	-3.0398	-7.5835	-7.9903	-6.5139	-5.075	-4.5133	-9.4122	-7.0426	-0.54156	-5.2034	-3.2662	-3.3272	-5.1471	-5.4266	-7.6629	-6.9833	-5.1367	-5.5071
-15.076	-8.0493	-8.8239	-10.91	-13.567	-15.027	-12.213	-11.275	-14.49	-13.997	-11.412	-9.3382	-3.1922	-11.876	-8.2791	-10.409	-7.9416	-10.168	-10.243	-8.852	-10.248	-12.995	-12.401	-9.5106	-12.855	-11.573	-14.194	-13.41	-12.878	-12.124	-10.328	-16.861	-12.935	-9.5741	-12.486	-12.418	-9.8632	-12.937	-10.561	-9.7072	-10.623	-11.967	-14.922	-9.6893	-11.105	-8.9172	-15.244	-14.019	-9.3252	-9.7522
-15.148	-10.26	-17.704	-8.4356	-9.8692	-14.485	-18.004	-9.7574	-14.469	-18.125	-16.406	-8.2805	-14.814	-14.271	-12.352	-15.435	-12.708	-10.608	-14.594	-11.064	-13.689	-15.07	-10.062	-10.213	-12.401	-14.218	-15.766	-10.165	-15.278	-13.497	-17.885	-16.086	-12.896	-9.7182	-16.812	-17.368	-12.942	-9.9116	-17.017	-12.194	-8.1016	-17.514	-9.0767	-9.7912	-14.749	-12.627	-12.988	-11.193	-11.423	-11.559
1.4691	5.3686	8.3679	4.553	6.6761	2.1391	2.9346	3.6023	7.0868	6.4061	5.6347	6.0402	1.6949	2.2577	6.0234	4.6643	9.2005	5.055	7.4955	3.4266	6.7637	8.5753	4.5054	8.248	3.5677	4.9403	3.6976	1.0627	4.1089	3.9351	7.8623	0.86848	4.4192	3.4586	3.2687	6.1158	2.3453	4.8746	5.1265	3.7799	6.3631	5.4994	3.8899	7.4639	3.8582	3.88	5.5678	0.9467	2.0287	4.8408
-0.22613	-1.8444	-1.5866	-3.3144	-6.7866	0.40869	-3.2125	-1.4176	-0.9721	1.006	-0.52114	-2.0676	-5.8171	1.5382	2.0975	0.48842	4.5299	2.1997	1.7336	0.67716	-0.84259	-0.69952	1.7434	-3.4751	-1.3994	-1.417	-2.3126	-0.47995	2.2719	4.8806	-2.0617	-1.5923	-2.8854	-0.7094	-1.1758	-2.2531	1.2755	-4.7412	-0.79004	-2.6954	1.3139	-3.1236	-5.0329	-0.15707	2.5255	1.1222	-1.7577	-1.9385	3.8045	-1.2063
-0.38265	-2.7853	-0.64885	-3.8822	1.6516	-2.0977	-3.5859	1.0394	-4.0684	-0.065128	1.9074	3.7328	-2.0789	-4.509	-3.2747	0.65085	-4.308	1.0354	-1.1471	-1.1092	-1.9911	-2.8555	-2.7672	-1.2561	-2.2896	-0.84487	0.16456	-2.1167	-2.1666	-0.48079	-6.305	-4.3501	1.0089	-0.80891	-1.757	0.4868	2.7971	-1.3255	1.1808	-2.666	-3.0802	2.974	-0.86796	4.0031	-2.048	-0.24089	-1.0128	-4.2551	0.17124	4.0524
-6.4198	-10.586	-8.9738	-10.545	-13.867	-10.561	-13.405	-12.08	-10.388	-5.6284	-6.3387	-8.8914	-10.471	-7.4027	-12.675	-6.4786	-3.7415	-10.781	-10.66	-9.0018	-11.133	-9.6448	-12.659	-10.74	-10.591	-9.4796	-13.128	-12.668	-11.512	-10.373	-7.6249	-10.639	-11.145	-9.0226	-12.028	-7.2342	-10.968	-6.4179	-9.5703	-9.6861	-6.9747	-11.591	-12.32	-14.889	-8.9595	-10.494	-9.1627	-12.269	-9.7829	-7.5288
4.461	8.0172	2.2405	7.1759	7.3115	3.3191	6.166	4.1213	2.6939	6.3307	3.2063	4.6552	2.4962	6.3942	6.7347	5.3275	7.3233	6.5562	3.3762	3.9017	2.4762	7.7103	6.3954	4.6055	4.1451	10.162	7.2998	5.2167	8.3381	7.4184	5.4302	7.7119	6.5822	10.248	4.1134	8.4795	6.3099	-0.66502	7.8399	5.8424	5.0706	4.4809	7.4506	6.6499	4.5953	2.8048	10.056	6.9259	7.4248	7.8134
-13.497	-9.3724	-8.2548	-7.7769	-5.5784	-13.908	-9.2268	-6.1073	-9.8815	-4.6982	-6.6069	-7.7119	-10.981	-13.446	-6.736	-7.6779	-9.7455	-5.9523	-8.7452	-7.6421	-11.717	-9.0983	-9.1524	-13.147	-10.076	-7.1525	-5.2154	-7.4348	-3.7887	-9.9106	-7.2232	-11.69	-8.6073	-11.95	-8.8523	-7.9324	-10.193	-7.0433	-13.698	-10.859	-7.9454	-7.9538	-10.367	-8.0452	-7.4208	-9.7353	-10.116	-6.3201	-8.2476	-10.919
-7.3808	-8.527	-7.5548	-6.2915	-5.7928	-7.6239	-11.239	-12.581	-5.454	-12.187	-6.0141	-7.1575	-6.3618	-6.7637	-13.194	-6.2268	-3.8331	-5.12	-7.3873	-8.7949	-5.927	-8.3192	-6.5969	-10.929	-4.4037	-6.7458	-9.4253	-2.3407	-7.4466	-2.8641	-9.9044	-3.5498	-9.0153	-7.174	-3.3985	-11.471	-6.2259	-1.6711	-8.8635	-5.4833	-4.7903	-9.6835	-10.124	-9.41	-10.031	-7.6226	-6.6658	-10.994	-11.475	-8.1195
-13.95	-13.382	-11.721	-15.047	-6.6118	-12.696	-11.169	-12.844	-11.173	-10.046	-11.106	-9.7086	-12.222	-15.701	-10.695	-14.457	-11.288	-12.583	-17.219	-11.954	-14.597	-13.621	-7.8925	-11.476	-10.468	-10.475	-12.866	-8.8031	-6.4768	-12.099	-14.767	-14.368	-12.499	-14.136	-12.785	-4.6062	-6.1828	-14.604	-15.098	-11.458	-13.869	-10.884	-7.2836	-9.5537	-9.362	-13.761	-13.852	-8.2915	-9.3213	-13.115
-17.169	-13.405	-13.388	-13.385	-14.564	-14.131	-17.166	-17.513	-16.187	-11.315	-14.402	-13.972	-18.938	-12.921	-11.405	-10.12	-16.011	-11.013	-12.655	-18.868	-16.323	-12.803	-15.148	-14.735	-19.934	-10.571	-12.426	-15.056	-15.799	-15.342	-13.818	-8.4515	-15.326	-12.059	-13.871	-15.643	-17.249	-14.071	-9.9211	-14.084	-17.093	-12.997	-19.283	-14.093	-16.33	-18.254	-19.269	-10.077	-13.174	-17.588
1.4832	5.4414	8.1905	2.4413	2.3486	10.503	4.8513	4.725	4.3563	2.623	5.418	4.7302	5.2176	5.2399	4.7673	5.3596	3.9624	2.7882	1.8099	4.3402	2.0484	3.9241	2.2811	8.9698	2.3563	5.5135	5.4	4.6824	1.9525	9.5665	4.2438	-0.7021	5.7818	-2.3476	5.4907	-0.60868	6.5454	2.5224	4.6118	1.0319	5.8045	1.9278	5.373	4.1709	0.79786	9.096	6.5528	1.8685	4.0793	3.1973
-12.945	-11.115	-9.8083	-11.48	-9.616	-7.103	-11.089	-12.126	-11.147	-7.7346	-10.29	-8.8646	-10.815	-9.6191	-8.9975	-8.1782	-12.002	-12.746	-7.6415	-5.4568	-7.1917	-6.0431	-6.8225	-10.391	-10.389	-10.748	-7.6724	-9.6231	-6.8028	-10.286	-8.7008	-9.1516	-7.9312	-9.4634	-7.874	-13.157	-12.257	-7.969	-5.8324	-13.153	-4.2608	-11.953	-7.2996	-12.779	-6.6542	-10.486	-8.4794	-3.2675	-10.569	-5.0103
-6.0694	-6.1877	-4.4968	-5.8217	-4.9876	-6.1563	0.20807	2.4656	-7.0484	-6.6774	-2.4937	-9.5865	-5.3077	-3.4295	-4.2317	-1.3155	-4.2672	-7.4127	-2.7442	-6.0205	-6.0107	-2.6743	-1.8308	-7.0192	-6.6573	0.078667	-4.9193	-9.4704	-3.6857	-6.0781	-8.4799	-5.5486	-7.8979	-4.0782	-6.5196	-4.4509	-9.2056	-5.9581	-3.8327	-6.7135	-6.9614	-5.0743	-7.2009	-3.0357	-5.627	-3.8961	-2.4895	-4.3564	-5.1521	-4.0058
-8.9661	-12.748	-10.138	-8.7537	-13.657	-12.504	-10.873	-6.928	-15.526	-13.618	-12.332	-14.185	-12.124	-8.4432	-13.659	-15.839	-12.24	-8.9927	-10.342	-9.855	-12.874	-13.957	-14.706	-11.352	-11.553	-16.321	-9.6405	-10.468	-7.9984	-11.921	-7.4532	-13.146	-10.573	-8.7093	-11.386	-18.546	-12.239	-15.442	-11.069	-13.181	-14.849	-7.2472	-10.341	-14.209	-12.216	-13.104	-11.513	-12.014	-10.028	-15.19
-0.77306	-1.6205	1.1225	5.0852	1.1819	-5.0887	2.8652	-6.1286	0.94018	-5.2621	-5.5378	-4.5016	0.17093	-2.1998	0.16489	-0.63783	-4.4799	-6.4009	-1.0718	-1.7619	-0.71714	1.7788	1.4928	0.94561	-0.32318	-0.14239	-0.13923	0.68201	0.37562	0.060568	-3.1107	2.8462	-3.6795	-2.9619	-3.737	-2.0688	2.7213	-3.5858	4.1408	0.98842	0.88795	-0.28573	-6.0907	-2.0791	-2.2205	-1.0517	-1.9738	-3.0488	-0.83756	1.2335
-0.209	-3.3891	-0.15098	-5.6596	-1.5679	0.98166	-2.2382	-2.8799	-6.7495	-3.4975	-3.0787	-1.0956	-0.80887	-2.2517	-3.1519	-0.84118	0.29399	-3.2034	-0.36897	-5.367	-4.4303	2.1472	-4.1259	-3.0613	-3.6625	1.2665	-1.9406	-4.0552	-2.1258	-4.3523	-4.4245	-4.2815	-1.5241	-4.3434	-4.207	-1.771	-5.4052	-0.77522	-2.9819	-0.50757	-2.8026	2.1262	-2.4165	-4.3717	-1.5582	-2.2732	-5.4595	0.24306	-3.7825	-5.9865
-10.009	-7.8075	-8.7175	-5.3257	-6.177	-9.9008	-7.7417	-7.8324	-8.0702	-3.5091	-12.152	-10.834	-7.7861	-8.7239	-7.0716	-7.0017	-5.532	-6.9716	-10.382	-6.093	-6.5098	-12.641	-7.9361	-11.775	-13.449	-10.044	-10.342	-12.208	-10.775	-9.2583	-8.7873	-10.311	-6.9121	-8.4254	-8.374	-9.0028	-9.5774	-11.964	-4.7549	-7.8396	-11.184	-3.7808	-7.8855	-5.6081	-11.664	-13.892	-5.1264	-6.6327	-10.781	-6.0196
-11.636	-11.964	-9.4094	-16.78	-10.509	-12.895	-12.175	-10.793	-11.046	-12.458	-16.144	-13.147	-10.426	-15.693	-13.796	-14.53	-9.7864	-15.231	-14.922	-15.216	-12.162	-9.5507	-11.574	-11.743	-15.429	-13.777	-14.381	-14.853	-13.658	-8.8061	-9.2823	-11.342	-12.584	-13.446	-10.044	-11.023	-9.482	-12.674	-15.341	-17.854	-13.557	-12.342	-10.198	-13.86	-17.314	-12.601	-12.154	-10.966	-15.125	-9.5273
-19.779	-23.232	-19.916	-19.104	-17.744	-20.444	-18.14	-21.165	-18.149	-26.016	-19.135	-22.809	-19.243	-19.728	-20.224	-19.618	-22.24	-24.13	-22.301	-19.482	-21.862	-19.713	-20.061	-25.29	-23.897	-22.67	-17.858	-16.264	-22.816	-17.555	-16.836	-18.711	-16.824	-17.813	-19.163	-18.55	-19.841	-18.771	-19.101	-22.105	-22.68	-17.74	-21.746	-20.153	-17.782	-19.04	-23.516	-22.104	-22.295	-22.511
3.249	2.7473	-1.7248	4.5762	6.5721	1.2016	0.31899	-0.44762	3.178	4.9928	4.2887	2.2812	2.516	0.17381	-0.57093	3.9873	-4.4249	-0.48251	-3.3235	3.2192	-0.15267	1.9696	1.7046	-3.2785	2.0031	0.45726	2.5972	-0.89012	-0.66478	4.3678	-1.585	-0.069488	2.7098	-3.6684	2.8705	0.77041	-1.739	-0.76578	1.5267	1.4879	7.4484	5.7112	-0.64837	0.13547	0.14174	0.13306	0.61215	1.7928	-1.1058	-2.0108
-5.6808	-4.3783	0.02774	-0.87641	0.43756	-0.19017	-3.9016	-4.6464	1.0505	0.90866	-5.0389	-0.65286	-4.4648	3.1205	-0.59637	-1.7847	-2.5795	-4.0576	-2.8647	-3.7597	-0.75405	0.019471	-0.13724	1.2147	-1.4206	-4.4257	-3.2709	1.1824	-1.737	1.6394	1.3756	2.6277	-2.517	-1.5568	-2.1203	2.5792	-1.1445	-3.5501	0.65211	-2.6685	-4.9269	1.5587	0.13378	-0.82197	-5.7068	-1.4277	-1.0675	-3.9769	-0.37063	-2.5654
5.3905	5.7436	4.9203	2.5681	5.1009	4.2894	3.9583	3.6046	2.4958	6.2702	2.2037	-0.42502	5.4221	0.46235	1.4554	1.1322	3.0492	-1.1945	2.2694	5.0971	7.5456	2.9256	0.90637	-2.9333	3.0374	2.2606	-0.4019	-0.86688	4.3695	2.009	-0.90759	0.29661	5.7354	4.8521	3.6903	6.7641	1.0542	2.4523	1.3477	0.38357	2.1846	6.0174	1.1556	2.9433	0.86351	-0.71089	-0.048984	0.59087	3.4936	5.391
-9.0346	-9.3754	-8.8533	-2.4194	-7.3347	-5.9296	-6.2196	-8.9722	-11.333	-10.34	-9.8581	-6.9839	-9.8009	-10.212	-10.3	-9.9028	-7.8696	-10.227	-10.168	-5.6791	-5.2746	-8.9938	-6.1825	-6.1123	-8.0327	-10.427	-9.4852	-5.8446	-7.9482	-7.3604	-12.588	-12.841	-10.173	-10.022	-9.611	-10.933	-3.7834	-12.157	-11.425	-9.7024	-7.0353	-11.868	-9.5957	-9.79	-12.144	-8.0417	-5.8633	-12.988	-3.7039	-11.796
1.9619	4.3866	4.8736	1.5243	0.25194	4.3371	7.396	4.3427	0.21019	4.8275	4.5749	4.6402	3.1165	4.5601	-1.0685	-3.9741	3.5562	1.3588	1.2466	-1.5188	3.8807	-1.0536	-1.1375	3.8225	1.4526	1.4106	5.1607	-1.4406	5.1595	2.287	1.5198	1.5433	1.2108	-0.31907	1.6836	-3.0387	0.2986	3.1163	-0.89109	1.9242	4.6049	0.54481	0.94748	5.1562	5.1374	4.6244	5.4009	1.6253	6.5975	2.7204
-15.615	-14.684	-21.446	-22.44	-26.681	-20.605	-21.017	-19.12	-18.869	-19.695	-25.105	-20.641	-16.945	-23.779	-14.805	-23.528	-24.655	-19.918	-18.322	-20.495	-20.802	-19.731	-18.353	-21.503	-17.028	-21.975	-22.937	-21.483	-17.372	-20.608	-17.687	-25.012	-19.498	-19.072	-17.05	-22.523	-26.804	-19.137	-22.285	-18.703	-24.113	-20.899	-21.966	-19.58	-19.659	-20.225	-21.126	-20.996	-20.096	-20.3
-3.2459	-6.5807	-5.4544	-6.3715	-3.7871	-6.3565	-6.4464	-5.3564	-9.1071	-3.9357	-6.2481	-0.75252	-4.0713	1.8722	-2.5829	-6.6351	-6.8877	-4.2476	-2.6808	-1.4669	-1.474	-2.8257	-1.0625	-10.305	-5.6096	-4.1547	0.10325	-6.08	-4.3399	-2.0108	-9.1632	-6.6008	2.9396	-7.0922	2.3937	-6.3169	-4.2575	-5.3167	-1.4381	-1.7263	-6.1012	-4.3838	2.1829	-4.0304	-4.6333	-2.9182	0.49609	-3.1744	-0.71938	-5.088
1.0919	-3.997	-1.2067	-1.4197	-1.6874	-3.2593	-6.6312	-4.6607	-2.1707	2.2906	0.16577	-1.7193	1.922	-2.0602	-0.44379	-0.18239	2.9601	1.6509	-3.9358	0.77851	-0.046238	-2.1822	2.4251	4.0409	4.6852	-2.3323	-3.4675	-0.20138	3.9395	1.1643	-0.68304	1.3628	1.1165	-3.8331	1.6599	-1.4321	0.79165	2.178	-0.66827	0.66978	-0.018157	4.7494	-4.1209	0.60616	2.2181	-0.89075	0.80708	6.3207	-4.1126	1.0561
-10.341	-17.785	-7.4794	-12.295	-5.2728	-10.678	-12.352	-5.7705	-9.7886	-7.62	-8.0847	-11.143	-8.4753	-15.26	-10.001	-13.002	-9.6133	-10.848	-10.12	-12.132	-9.6453	-13.165	-10.043	-9.7805	-12.354	-9.8212	-9.3227	-12.854	-7.7953	-10.293	-10.858	-13.337	-12.174	-13.469	-13.085	-9.4759	-11.168	-8.5829	-8.7613	-8.067	-10.315	-8.1825	-8.8979	-8.403	-11.239	-15.272	-13.309	-9.0981	-12.077	-9.8238
7.8224	3.2428	5.7556	2.1633	4.7612	5.4309	5.25	4.4087	6.0751	5.2777	7.3813	2.8085	6.9249	9.0281	2.5063	6.2335	7.6208	7.6546	9.7579	4.0944	9.2922	3.3229	1.5682	6.3496	5.9048	6.475	5.1072	7.6936	3.5881	12.386	12.025	3.4828	4.1928	9.1629	6.7657	5.9976	9.0284	6.7177	6.333	2.0018	3.7313	0.89122	8.4226	1.345	6.0707	4.3765	6.1634	8.2753	5.7856	5.9935
-12.562	-16.238	-11.467	-14.304	-12.37	-15.376	-15.075	-11.82	-11.691	-15.784	-10.408	-16.152	-10.106	-12.731	-14.27	-11.708	-15.839	-16.239	-12.803	-13.074	-9.3832	-14.661	-10.892	-11.428	-11.258	-18.712	-13.752	-14.059	-13.659	-14.259	-12.899	-11.517	-8.5721	-14.697	-11.921	-12.484	-13.015	-7.5535	-11.318	-12.571	-10.406	-15.961	-11.918	-10.368	-10.379	-15.332	-13.663	-13.407	-11.324	-8.6193
-5.0859	-3.722	0.00946	-1.1432	-2.8726	-2.736	0.60264	-1.5418	1.1183	-4.6249	-5.5786	-6.45	-5.7575	-1.1374	-6.7386	-4.2941	-3.7011	-6.0485	-4.579	-4.8757	-3.3212	-5.8013	-2.974	-6.3591	-4.8132	-2.8947	-3.566	-1.2739	-2.2949	-0.65341	1.6582	-1.7599	-1.526	-0.50636	-2.8424	-1.2391	-0.47943	-1.7809	0.71853	-2.5275	-0.75358	0.41454	-3.5623	-6.0053	-8.1293	-3.6985	-7.3359	-6.8088	-3.0841	-1.0068
2.7067	-0.069253	-0.10175	1.2261	-1.3727	5.0809	2.666	2.1801	4.743	-0.48096	2.0554	3.2664	1.2796	1.5219	0.55743	3.4911	0.74734	4.3542	-1.9539	2.0796	-0.075876	2.5933	5.8694	6.54	3.5454	-1.7922	6.9742	4.6052	-0.13553	3.2667	0.70955	3.1018	2.1035	0.98875	0.75461	6.8123	4.4059	7.3391	-5.0326	6.5182	1.6058	5.0413	-1.5644	2.0577	-0.36888	-0.60412	3.7782	1.3527	-0.9111	0.48706
-5.23	-0.15131	0.81909	0.061113	-3.7364	-2.2354	-1.983	0.36354	-0.74695	-1.555	-5.3333	-0.25129	-1.5689	1.8968	-3.6423	1.9488	-3.3345	2.9979	1.643	0.085935	-4.3605	-4.5426	2.2589	-2.1476	-4.0857	-3.4444	-2.7284	-0.43185	-1.5526	-1.2493	1.0078	0.23891	-2.297	-5.5963	-4.5087	4.5135	-3.0718	-1.8031	-2.9308	-0.11734	3.0669	-1.5217	1.343	-4.69	0.15698	-0.58285	1.1403	-4.5356	0.1378	-2.253
-3.9692	-3.4006	-1.1085	-7.2309	-3.2953	-3.6506	-5.6734	-3.2626	-9.6085	-4.9836	-5.0259	-7.8728	-6.4715	-3.6487	-7.7809	-6.9123	-1.6044	-5.9424	-7.9583	-7.6704	-8.0319	-5.1698	-4.9367	-1.7818	-4.1429	-2.1242	-8.5364	-6.8846	-7.2321	-7.8376	-4.137	-6.965	-7.3175	-5.794	-5.094	-7.1971	-7.2778	-8.9751	-4.6037	-1.6201	-10.871	-8.0718	-6.3091	-3.5314	-8.7177	-4.8473	-5.6236	-0.97621	-8.3934	-3.816
-4.9708	1.1553	-2.0926	-0.22292	-1.1341	-3.3563	-3.7851	-1.7542	-3.4429	-1.0579	1.0754	-4.0559	-6.5253	-1.0711	-3.0691	-4.3624	-6.5051	-0.75623	-6.8461	-6.7334	0.72415	-9.6611	-0.47313	-3.6381	-6.3119	-4.2671	-3.8274	-5.854	1.0852	-2.9855	-4.4138	-2.03	-1.6156	-0.9149	1.1616	0.35713	-2.6592	-5.719	-3.178	-2.0162	-4.3899	-4.1113	0.40415	-4.7803	-2.4459	0.3857	-2.9996	-3.2097	-0.057181	-4.6301
1.0784	4.9956	-1.2216	1.0234	-2.2523	-2.8253	-1.1481	0.05612	-1.1923	-0.16419	0.42323	-2.8046	2.7564	-0.35001	-0.82525	-2.2404	1.8935	0.35549	-3.2002	3.4604	2.5684	4.7063	5.9718	3.8173	4.3142	-0.14381	-2.9106	6.2346	-0.65121	-4.293	-2.6595	6.3492	1.9122	-1.7511	3.375	1.5339	-0.96507	0.68995	0.51447	-1.3342	5.1068	2.1177	0.7352	-5.2553	0.40122	0.8733	-1.4505	-1.6809	-0.98213	-1.1268
10.64	6.9473	7.9267	6.9629	7.1895	10.165	5.3378	6.7592	7.3823	8.8162	6.6944	5.8846	7.7936	7.6292	12.218	1.9574	6.6065	6.4857	7.1197	10.321	7.3458	6.3926	10.708	11.678	10.415	9.9294	7.3791	7.6039	6.8013	8.0206	10.813	10.046	7.6589	9.9865	5.5351	7.377	13.055	1.5486	12.895	7.3242	4.6587	12.146	14.167	8.357	3.1516	11.228	8.953	8.9965	5.6848	6.5995
-5.4667	-0.60152	-7.6682	-1.8839	-4.9335	-5.0375	-6.774	-7.8055	-7.2248	-3.2382	-6.4103	-5.8833	-5.1996	-4.606	-6.8533	-5.2973	-3.6509	-5.9338	-7.4794	-6.0477	-5.0709	-6.6245	-1.6352	-10.349	-6.7355	-3.9372	-4.1184	-4.7775	-11.7	-5.4108	-7.3402	-4.7361	-3.3032	-7.7805	-5.5622	-0.36456	-7.7408	-4.4926	-10.291	-5.3086	-3.483	-9.205	-6.396	-2.1868	-7.4323	-5.3899	-8.5468	-9.0112	-5.4136	-2.7273
-1.5798	-6.4253	-3.1998	-3.8237	-1.092	-2.0949	-2.3318	-0.90253	-4.2277	-3.7987	-3.8253	-2.4671	-5.4513	-3.9024	0.17242	-7.7608	-6.2566	0.68257	-6.2781	-1.5115	-1.7206	0.89845	-1.0948	-1.4794	-3.3997	0.47101	1.3611	-2.8571	-2.6577	-5.7111	-1.8046	1.9074	-4.7276	0.14672	-1.6545	-4.1609	-1.6096	-7.2074	-1.0582	-2.131	-3.4457	-3.2538	-0.75419	-2.2543	-3.8878	-5.4017	-6.0318	3.3724	-7.0557	-1.8443
-4.1001	-12.204	-7.9575	-10.883	-10.294	-6.9327	-10.33	-6.2289	-9.1905	-14.783	-10.762	-7.0917	-8.2121	-9.2346	-5.6873	-4.6568	-8.0609	-9.9454	-7.2397	-11.52	-11.414	-8.5942	-10.711	-6.4452	-7.976	-8.0658	-8.3863	-10.581	-12.424	-5.4798	-7.8995	-9.3209	-10.705	-12.101	-11.015	-4.6015	-11.642	-8.5322	-8.2925	-5.0882	-9.6129	-8.9597	-11.007	-11.029	-12.883	-8.115	-5.6393	-6.0892	-9.534	-5.4923
-4.1868	0.38504	0.60183	2.8253	5.1359	2.2539	-0.29406	-3.9035	1.274	-2.0878	0.28016	0.03042	-2.2089	0.81758	1.5593	0.93433	0.34148	-0.065007	5.2426	0.70949	-2.6921	-2.768	-1.6189	-1.977	-0.45898	3.1241	0.70101	0.62473	-1.5764	1.2916	0.63409	-3.18	1.5712	1.3233	-0.13643	-2.218	0.69489	0.93121	-3.0458	2.3193	0.77289	0.48332	3.0219	2.1714	0.10842	-0.9962	-0.71943	0.6253	0.26099	-0.884
-4.9087	3.6427	0.54118	-0.25705	-2.7472	-3.581	-1.8775	2.3858	0.19381	4.3773	1.3284	-3.975	1.3726	3.7964	1.3293	3.6174	2.0004	2.6107	1.1348	1.0685	0.36548	1.6618	2.8106	0.64593	1.5795	1.4546	-0.49204	0.068473	-5.3675	1.1763	1.6188	0.71063	-0.63473	-2.8592	-3.2204	1.6795	-2.2582	-3.8031	-0.74985	-3.2083	-2.4058	-2.3844	-2.2934	-2.0974	-2.4388	-3.7993	-1.7735	4.4386	-2.5243	-5.3808
-11.056	-11.345	-10.725	-9.8755	-10.909	-10.928	-12.863	-11.983	-10.65	-12.426	-9.8224	-11.484	-12.16	-7.9594	-11.466	-11.793	-9.9884	-15.125	-10.331	-16.777	-13.17	-10.385	-11.984	-7.3103	-4.1398	-12.58	-7.8577	-12.222	-12.637	-16.932	-10.243	-9.5165	-8.9732	-11.361	-12.983	-10.97	-13.878	-10.831	-10.953	-10.804	-13.81	-7.292	-11.577	-12.666	-12.715	-16.763	-15.411	-11.806	-13.39	-7.9395
-8.8873	-6.5376	-5.1218	-6.1053	-6.3327	-2.8793	-4.7806	-10.708	-7.5748	-7.8053	-4.8471	-5.558	-7.6943	-5.6342	-9.1739	-1.2846	-4.8842	-2.4644	-4.292	-3.0475	-4.8443	-8.6279	-9.2603	-4.0989	-0.74298	-9.1396	-5.8401	-5.1477	-8.9945	-5.8504	-6.3853	-4.066	-11.158	-5.9266	-9.4744	-3.6055	-5.2935	-1.84	-5.1	-6.1767	-6.3002	-8.3751	-3.1616	-9.4155	-2.8693	-6.7834	-4.5691	-5.9106	-9.5175	-7.1679
-15.091	-14.616	-15.377	-14.561	-16.904	-14.179	-14.5	-18.075	-15.454	-12.568	-16.389	-16.368	-10.042	-21.049	-16.505	-16.037	-11.637	-12.982	-19.237	-15.878	-11.864	-14.287	-19.111	-15.811	-15.648	-14.982	-10.871	-13.498	-16.906	-15.602	-12.453	-15.63	-17.128	-13.244	-16.037	-8.0751	-15.647	-13.443	-14.422	-16.755	-11.099	-12.794	-12.132	-12.791	-13.869	-10.598	-14.271	-14.615	-15.268	-14.215
-8.9094	-8.7784	-4.1269	-6.6131	-7.5389	-10.003	-2.1514	-9.3697	-5.3539	-10.757	-8.0804	-8.1105	-0.48556	-8.2109	-7.1311	-7.5882	-7.6535	-2.7874	-6.4567	-4.6808	-6.2505	-5.4864	-6.9623	-10.699	-8.5788	-6.6715	-7.7153	-2.8131	-2.544	-8.2002	-10.659	-9.8049	-10.829	-7.0233	-6.1536	-0.97341	-7.8442	-3.6174	-2.665	-6.0748	-10.726	-8.583	-5.4019	-11.887	-7.8286	-7.0071	-4.1577	-7.933	-5.1281	-9.5899
-5.3419	-3.2738	-2.0689	2.1447	-6.7518	-5.0324	-2.8604	-7.6895	-0.18569	-3.9652	-7.9304	-3.281	-7.4711	-5.6487	-4.5361	-4.5827	-6.649	-4.1745	-5.042	-2.7663	-4.5736	-3.0085	-5.2742	-5.4275	-2.9188	-6.3299	-3.3921	-3.5527	-7.2489	0.57104	-3.9301	-7.1183	-6.628	-5.521	-6.5303	-5.5722	-6.7877	-3.9208	-6.8805	-0.6938	-4.7466	-2.722	-3.4523	-2.437	-5.9795	-3.2074	0.37376	-4.482	-2.281	-6.9585
-14.979	-12.834	-14.596	-13.459	-13.412	-17.282	-15.892	-14.308	-11.089	-17.567	-14.335	-13.382	-12.512	-11.747	-14.493	-14.702	-10.689	-10.42	-15.891	-15.386	-12.362	-15.567	-12.267	-11.442	-15.12	-19.774	-18.534	-12.582	-16.109	-14.011	-13.998	-17.702	-13.347	-14.201	-15.764	-13.171	-14.709	-15.559	-12.923	-14.575	-13.109	-17.812	-11.704	-14.455	-17.346	-13.904	-11.807	-10.883	-13.133	-14.179
12.532	8.8279	9.9557	10.323	6.6078	12.987	11.49	6.8085	9.943	12.483	3.9199	8.0625	8.7316	8.6037	6.8466	7.7779	5.8116	8.7049	9.7111	7.6272	14.262	4.9519	5.7383	7.8923	5.8162	8.9198	8.4286	13.564	8.3998	12.67	4.6967	6.7483	6.6276	9.6008	5.321	10.654	6.4672	8.3004	4.7507	6.9906	6.8391	9.1651	8.4287	7.5784	7.2974	8.3418	5.7223	9.7027	1.8987	5.7175
-11.187	-13.319	-4.866	-12.076	-12.496	-12.082	-8.5913	-11.152	-15.08	-14.122	-12.349	-11.54	-8.9411	-10.465	-16.508	-12.177	-10.11	-10.651	-10.306	-16.057	-12.513	-15.653	-16.41	-12.051	-9.6691	-12.003	-13.447	-11.414	-10.81	-14.742	-12.331	-12.778	-10.832	-12.464	-12.822	-13.091	-9.8964	-6.3192	-15.771	-8.0576	-13.719	-11.92	-10.168	-15.17	-15.002	-12.309	-13.141	-11.165	-13.658	-14.325
-23.246	-19.707	-18.452	-19.959	-25.501	-24.356	-23.261	-19.285	-25.049	-25.228	-20.979	-21.247	-21.304	-22.315	-24.852	-21.276	-18.111	-21.599	-21.218	-21.596	-19.867	-24.001	-15.95	-20.104	-23.272	-20.605	-24.201	-25.553	-23.378	-17.411	-24.445	-24.171	-22.938	-19.577	-22.781	-16.174	-20.171	-18.728	-20.943	-20.968	-22.449	-22.518	-26.292	-20.069	-20.503	-15.984	-23.437	-24.538	-19.354	-20.721
-15.083	-13.95	-14.162	-11.977	-11.912	-9.7463	-11.903	-10.038	-9.6185	-14.801	-9.674	-8.7834	-8.3238	-11.841	-11.147	-13.942	-11.287	-12.444	-4.7808	-10.597	-14.562	-14.912	-11.465	-9.7051	-14.313	-9.6244	-14.024	-11.053	-4.8366	-8.463	-9.5091	-17.162	-7.8214	-13.669	-11.432	-11.77	-9.1877	-10.646	-7.7543	-5.3428	-14.647	-10.293	-6.6307	-9.7718	-6.8647	-13.035	-10.177	-13.036	-12.611	-8.4026
-2.1319	2.5848	1.5494	1.2409	0.52859	-2.0447	4.8171	5.4242	-0.074443	-0.27733	2.0168	-1.2067	1.2906	-1.6823	-0.29018	2.6425	3.7403	-0.25617	2.2583	0.99912	-0.11289	1.3523	5.2178	-0.60412	-1.4377	-0.56851	-1.9921	0.98169	0.39142	4.4665	-5.1622	3.2058	3.292	1.0052	-1.0547	2.1792	1.6982	-0.80121	4.3081	2.0392	0.39636	-0.31781	-3.0848	1.8485	5.0564	1.0784	1.7924	0.66449	-1.1107	0.28837
-9.8685	-15.384	-12.898	-14.343	-9.6423	-10.92	-18.654	-12.335	-14.038	-9.401	-13.993	-13.439	-14.24	-14.924	-13.787	-8.8393	-11.057	-14.593	-12.924	-14.544	-17.35	-17.091	-13.485	-12.965	-11.84	-13.499	-11.122	-13.766	-6.9458	-9.8223	-16.833	-10.598	-16.77	-18.193	-13.948	-11.92	-11.77	-11.167	-13.744	-11.556	-16.638	-13.873	-17.047	-16.427	-7.0139	-15.489	-7.5154	-16.692	-14.318	-13.774
5.5403	3.1424	2.8446	-1.3886	0.24888	-1.5924	-3.4007	-2.153	-2.9341	1.2601	-0.45978	2.7046	4.4993	1.6339	1.8241	1.2094	0.72995	0.20331	0.3231	0.87768	-0.77568	1.9493	-1.7887	7.5283	0.49825	0.39891	-1.6232	-0.32359	-0.72686	2.4228	1.77	-2.4004	1.1836	-1.994	0.63399	0.4317	3.1818	3.8704	-2.3805	-1.2116	2.6199	0.62249	2.9995	-1.9279	-1.7656	-0.5846	0.90711	-2.168	-0.22538	3.8194
12.351	8.8662	7.8075	3.8003	8.8784	7.7433	11.685	8.1174	12.725	12.637	10.383	11.46	10.284	11.148	10.34	10.46	9.9847	12.297	6.103	9.6467	8.1222	15.839	11.625	8.6842	10.887	5.5548	12.867	13.227	9.0984	11.347	10.388	11.773	11.1	8.9727	6.6127	10.16	10.61	13.258	7.788	11.092	8.4609	7.3538	5.1646	11.996	6.6799	9.3697	9.8391	10.245	9.4194	6.3414
-0.16585	-2.0992	2.8061	5.7204	2.3525	5.7154	4.7749	6.1375	5.3433	7.955	1.6266	2.9116	1.8086	-7.8979	0.087483	1.9606	2.3818	1.1546	5.198	3.2725	-0.091112	0.082764	2.9503	0.023851	7.4035	-0.16571	1.6087	0.41129	-2.4433	2.2587	0.48938	-0.074165	-4.1388	0.64626	-1.0394	3.5316	0.64026	2.5901	1.1166	0.085237	3.6095	1.5135	2.857	1.487	0.60353	0.9646	2.2688	-1.942	5.3186	2.2896
9.5458	10.028	10.676	8.1049	8.5739	6.506	6.6374	6.1683	7.5284	11.121	12.713	8.4783	8.4026	13.19	8.1885	5.1587	5.8664	4.2888	5.9873	6.0464	7.0994	9.1828	9.1107	5.2635	5.9975	14.08	12.199	9.8302	9.2981	8.8435	4.5453	9.0089	6.5351	8.0453	8.9713	10.089	9.5676	8.1795	10.585	8.6864	7.6106	12.482	8.7442	10.015	11.131	10.545	5.4145	8.7766	9.919	4.5733
6.5852	3.4308	6.1514	9.8925	12.694	4.9695	5.3032	10.344	8.2849	2.7101	2.6954	3.7465	6.9838	11.163	9.7042	6.3784	7.2879	9.5695	10.756	8.4405	5.5829	9.308	11.797	6.8417	9.5557	5.6029	4.6862	3.2207	5.9829	9.6675	6.7214	11.275	6.5935	9.7101	9.9325	5.3182	10.673	8.3435	4.4673	4.0131	5.9972	8.5807	9.6522	3.9373	10.806	3.1624	5.6489	9.4541	3.8047	5.3333
-24.318	-19.877	-21.182	-23.932	-20.257	-22.685	-23.563	-22.132	-24.72	-23.167	-18.852	-22.386	-22.927	-21.698	-20.132	-23.215	-22.358	-21.284	-20.505	-19.914	-23.026	-21.375	-17.261	-22.709	-20.972	-23.202	-16.628	-20.226	-22.757	-23.946	-21.902	-20.827	-19.732	-21.043	-19.921	-21.253	-23.047	-18.78	-19.928	-23.862	-22.09	-22.14	-20.629	-26.645	-22.895	-21.037	-22.961	-25.854	-22.443	-20.347
6.6075	9.9716	5.1714	0.56346	3.6749	4.7577	-0.0049838	3.9829	5.5493	5.6462	5.4833	3.7493	2.6836	2.7475	3.4296	5.5399	3.9964	10.247	2.8429	7.1332	9.3633	3.5746	6.7007	4.248	7.3863	6.999	2.4395	8.6222	4.765	6.2781	6	4.5712	3.3745	4.8293	2.7244	1.0382	2.6094	8.3043	4.9629	3.4463	5.4524	4.8458	3.7386	3.6989	3.9797	3.1314	3.4542	2.9729	5.8683	7.5192
7.0998	2.4386	4.2958	4.8552	2.7165	7.3989	2.8288	2.3934	5.027	-1.4925	3.6062	5.5291	2.3157	1.9257	1.944	1.6797	2.3206	7.2709	1.3227	8.8836	6.972	1.4668	0.72841	5.1853	0.95001	0.18688	4.3183	1.0188	5.4337	4.2841	5.3838	2.9564	-1.8183	4.027	-1.3277	6.0671	1.7019	3.9945	3.2723	2.2893	6.4839	2.6783	4.8292	4.509	1.6044	2.7012	6.5635	4.1573	3.1389	3.1663
-0.42719	1.1956	4.5804	-0.81957	-0.47706	-0.10822	-0.98599	5.6093	-1.6885	1.317	5.2107	-0.58027	1.9293	0.79298	2.9889	1.8956	4.212	2.4991	7.9723	-2.6043	0.64999	6.2668	6.1171	3.3585	-3.1135	-0.66357	6.4636	1.5463	-0.5938	0.34011	3.196	2.8243	3.1181	2.3442	-1.2641	1.2478	-0.91201	-1.0855	0.097312	3.2355	1.0944	5.2494	4.3258	1.6565	0.55762	-0.22899	-1.3762	-1.7495	3.7964	7.2732
-9.4291	-6.8733	-10.883	-13.154	-10.486	-15.191	-10.722	-9.2581	-9.3638	-11.052	-5.0409	-8.8618	-7.8175	-10.282	-11.237	-13.848	-16.749	-9.7663	-8.676	-7.2609	-8.6166	-3.8917	-11.123	-8.9621	-10.797	-10.519	-10.146	-6.7781	-12.845	-9.6439	-7.5747	-8.0629	-7.558	-7.2812	-9.7169	-12.047	-11.528	-10.407	-12.329	-10.634	-12.424	-12.145	-10.343	-9.8055	-10.347	-8.3015	-12.12	-8.0376	-9.1766	-9.185
-1.2767	0.97794	-2.5592	3.2691	-1.0263	-2.3506	1.8728	-6.0819	-1.2797	-3.0764	1.7726	2.4033	-4.6544	-5.3136	-3.9853	-2.6828	-2.3749	0.034934	1.5315	1.8738	4.1104	-3.7621	1.8125	-0.078791	0.26262	-1.2181	-5.385	-6.6087	-6.3107	0.41276	-2.955	2.0439	-0.53129	-1.7446	-1.8566	-7.6954	-3.444	0.00085539	-1.3042	1.7064	-3.9641	-4.5219	1.1584	-0.55407	-1.6198	1.8363	3.3082	-6.4531	-0.33916	-1.9372
-1.5962	-5.1061	-4.5687	-4.8709	-2.8673	-4.5938	-1.6211	-3.0488	-4.2344	-1.7069	1.0095	0.63224	-2.8429	-5.118	-6.5163	2.1204	-3.8149	-4.9775	-0.36409	1.9958	0.8967	-3.0434	-8.1528	0.93454	-5.3287	-2.912	-3.5181	-5.5812	-4.4997	-5.1004	-3.575	-2.3177	-0.87413	-4.5399	-3.1268	-4.3197	-2.417	-5.7215	0.09123	0.09409	-0.8147	0.46561	-2.9407	-5.1022	-3.9782	-7.3467	-7.1239	-6.0355	-7.6082	-0.087933
-0.42648	-0.35357	-1.3303	-3.9346	1.3912	1.457	-3.583	0.16112	-5.6101	-4.0481	-5.7548	0.28804	2.5457	1.8611	-1.7681	-3.1315	-5.4178	-0.83083	0.6074	-4.2846	-2.0663	-2.4661	-1.8039	-1.8487	2.3466	-0.11529	0.18598	-3.1114	-0.29157	3.3495	1.7572	1.5574	0.73818	-2.6253	-2.0968	-0.97068	-2.3652	-2.5299	-2.9327	-1.3646	0.20775	-2.5511	1.5527	-1.1555	-1.4618	-2.4319	-1.084	1.1816	1.335	-0.18183
1.6002	-2.5251	-3.6202	-1.4433	-5.5429	-3.0457	3.7239	-0.21359	-2.0394	-1.8096	0.062104	1.7167	-1.6995	-1.1671	0.82715	-2.8994	-1.2093	2.8293	3.1388	4.2144	-1.4387	2.0251	-1.4334	-0.76021	1.1189	1.916	1.3458	-3.0731	-2.3091	-0.97082	0.54512	3.831	0.82137	0.57248	1.0784	-2.4491	5.5445	-1.7141	1.9214	1.6647	4.4058	3.3549	-2.8834	-0.37924	4.8974	-1.702	-0.43419	-1.462	-1.48	-2.7948
-9.973	-12.922	-14.112	-12.56	-12.348	-13.23	-11.956	-8.9472	-10.374	-16.11	-10.635	-11.591	-6.7171	-7.3788	-11.289	-12.128	-16.46	-11.157	-14.736	-7.88	-16.389	-8.4537	-9.0407	-9.196	-11.159	-14.534	-8.7313	-9.4648	-14.059	-12.574	-10.127	-11.384	-10.524	-10.782	-8.1665	-10.533	-12.286	-16.281	-9.9348	-10.547	-12.761	-13.26	-12.163	-9.3215	-7.8228	-11.807	-11.051	-10.711	-12.443	-13.708
-14.153	-15.517	-13.936	-11.554	-15.901	-16.928	-14.621	-17.292	-13.991	-12.933	-11.734	-14.093	-12.288	-12.421	-15.812	-9.1594	-12.815	-11.19	-15.465	-8.7277	-10.443	-18.559	-16.197	-11.573	-9.4916	-8.3878	-16.742	-10.348	-12.606	-15.057	-13.067	-13.522	-11.546	-12.496	-13.989	-17.345	-14.256	-14.053	-12.791	-17.487	-13.026	-8.5908	-13.952	-14.821	-14.725	-10.596	-17.633	-16.399	-15.301	-11.656
-14.54	-13.062	-13.677	-17.345	-8.3697	-11.925	-9.0374	-9.4475	-13.841	-8.9885	-10.669	-9.3158	-9.9696	-16.261	-9.9324	-14.094	-12.943	-8.5631	-11.279	-10.057	-10.936	-11.287	-13.766	-8.8952	-12.861	-14.47	-13.045	-9.8281	-10.58	-9.8658	-9.1748	-11.621	-9.2179	-12.414	-9.186	-9.3737	-6.0791	-10.961	-8.5443	-8.9626	-16.79	-10.256	-15.032	-7.0917	-8.4091	-8.6021	-13.353	-12.361	-11.724	-7.918
-4.6778	-0.303	0.089591	-5.4018	-0.7235	-3.2434	-2.4605	-6.6034	-1.3184	-1.1793	2.4395	-2.4811	-1.1256	-5.0001	0.49856	-5.1018	-4.6513	-6.0967	-1.4758	-8.4493	-7.2927	-4.6881	-5.6326	-4.2661	-2.6489	-4.6989	3.029	-3.4412	-5.8312	-2.2871	-4.3509	-4.9698	-4.1848	-3.4531	-3.6555	-3.587	-5.0708	-5.4538	-1.7137	-5.24	-2.9754	-2.0442	-7.2882	-4.0933	-0.73557	-6.2285	-5.3897	-3.8923	-8.4778	-1.0442
4.9608	-2.9894	1.7723	-1.5316	-0.64721	-2.353	3.6647	2.137	-0.074926	3.1646	-3.5085	2.9125	2.1558	2.2808	4.8141	0.6352	-1.1008	0.2143	1.451	-0.68565	-1.5766	5.4807	1.9649	5.2815	-1.8922	4.2178	1.3467	1.8824	3.6684	7.2346	-2.3202	1.892	6.4348	3.1065	2.5586	-0.27679	5.5109	2.0783	-1.0859	3.0256	4.2618	3.549	0.24684	6.1508	1.1363	4.0044	4.7818	-2.1023	4.5648	4.4434
3.0113	2.3039	0.69546	4.3585	1.4766	-2.1074	3.5041	1.4806	2.6321	1.246	5.7703	4.744	3.3006	3.5215	3.6761	4.24	4.8141	5.2043	1.6034	4.1737	5.4424	0.14149	2.1095	4.9314	1.2149	2.5696	1.5247	1.5501	0.60959	2.9923	6.9479	2.7013	4.7084	3.1464	4.0662	3.2807	-5.7586	6.0887	-0.40218	0.97488	0.024985	2.4561	0.61295	2.8573	2.3939	0.43652	1.8123	3.7882	7.7452	5.0751
-4.7601	-2.2118	-3.6234	-7.6417	-8.5884	-5.2084	-2.6976	-2.1143	-6.5028	-3.5316	-2.6455	-5.1696	-2.9927	-7.893	-1.4714	-6.0032	-0.36282	-1.468	2.3279	-4.9165	-1.7376	-3.1533	-5.0455	-2.1087	0.75604	-1.7802	-2.3701	-1.7058	-3.6988	-7.2443	-2.0405	-4.405	-0.24812	-5.2429	-2.2486	-3.1539	-4.4393	0.93232	-4.8145	-2.5471	-5.9102	-0.17847	-9.5051	-3.3525	-3.5011	-1.6605	-2.767	-1.726	-6.4712	-4.3398
-14.116	-14.283	-15.199	-15.663	-18.202	-14.807	-15.783	-11.849	-17.237	-16.391	-14.794	-11.756	-14.185	-14.043	-13.253	-14.871	-9.4771	-14.598	-17.918	-14.846	-17.003	-13.189	-14.121	-12.005	-15.458	-14.947	-13.566	-12.23	-15.551	-17.112	-16.926	-17.728	-13.704	-9.3089	-11.763	-17.582	-15.655	-13.461	-10.625	-14.559	-14.077	-14.504	-19.673	-12.972	-11.456	-13.292	-10.821	-12.851	-15.255	-17.898
-5.6959	-2.2017	-1.6954	-5.2268	-7.9293	-1.2298	-5.2705	-0.43422	-2.7407	-2.8589	-1.8555	-6.1438	-6.7126	-6.0331	-4.5721	-4.5448	-5.1282	-6.0762	-3.709	-1.0854	-7.1013	-3.2776	-3.9416	-3.5888	-1.0305	-1.31	-1.3353	-6.282	0.57323	-0.25305	-2.6375	0.82906	-4.6723	-2.491	0.41744	-7.903	-5.5017	-6.0609	0.84959	-4.5684	0.18055	-1.4601	-6.5221	-2.6208	1.9401	-0.20363	-1.5199	-3.1182	-5.7695	-0.38475
-0.6804	1.0153	0.65499	-3.4893	-5.252	-2.0762	0.72763	-3.3484	1.4283	-7.0386	-1.9868	0.88402	-2.146	-2.7618	-3.3857	-4.2181	2.1298	-2.2061	-2.9151	-0.95901	-4.673	-4.0777	-3.4076	-1.4786	-0.16642	-3.4359	2.4452	1.4565	-2.0491	-5.1981	-2.565	-2.5121	-7.8179	-1.1631	-5.9149	-1.2344	-3.9726	-6.1586	2.8355	1.7747	1.6507	1.6215	-8.9401	-3.8844	-2.1125	-4.9821	0.28662	-10.41	0.41123	-1.7727
-2.3496	-4.248	-2.6359	-3.6691	-6.4702	-2.0743	-4.083	-3.6296	-3.4851	-6.9083	-5.4309	-0.83959	-4.3108	-1.7918	-3.1765	-3.6561	-4.4722	-5.4976	-5.2487	-4.2882	-0.54224	-7.2691	-5.3638	-5.4773	-4.9577	-5.2152	-9.5878	-5.606	-4.8803	-5.6734	-3.2378	-2.3504	-3.4436	-1.091	-8.9252	-3.1863	-7.8747	-3.5551	-3.4762	-0.68367	-3.5748	-3.8302	-8.4057	-6.5661	-2.1162	-5.5004	-8.626	-2.5954	-9.3121	-6.1063
-1.6334	-0.01751	-1.7998	-1.5812	-4.4019	-2.0264	-7.9504	-5.5623	-0.3026	-4.7675	-2.3442	-3.3428	-0.74167	-2.9956	-1.2246	-2.4185	-1.3433	-4.0526	-3.7551	-4.4508	-5.0796	-4.7606	-7.2882	-3.537	-3.7367	-2.0797	-5.2814	-6.0601	-1.0821	-1.909	-4.8109	-4.4722	-9.9392	-1.7835	-5.8015	-2.1998	1.2598	-3.2513	-5.3844	-1.8073	-1.6869	0.75787	-0.92334	-5.5615	-0.45385	-0.30393	-0.14111	-3.9628	-4.5032	-0.70766
-8.6967	-13.098	-10.001	-13.165	-11.543	-11.048	-10.012	-7.0788	-10.248	-13.148	-9.3213	-6.4358	-9.1365	-11.759	-11.39	-10.748	-9.6361	-10.688	-11.063	-11.054	-6.1292	-9.2596	-7.3929	-8.9374	-3.2833	-9.4713	-9.0618	-7.267	-5.1762	-10.713	-3.3544	-14.224	-7.6862	-10.775	-7.9182	-0.91584	-5.5181	-12.116	-7.8141	-9.0153	-11.861	-7.4171	-5.5954	-6.6065	-10.449	-6.5362	-10.231	-10.776	-8.2128	-7.6404
-13.853	-8.9999	-6.9295	-10.899	-11.217	-10.827	-10.263	-12.27	-11.118	-13.157	-14.275	-10.359	-11.263	-13.516	-12.344	-12.121	-14.6	-6.8529	-10.174	-12.995	-14.583	-12.736	-14.856	-13.86	-16.003	-11.474	-10.69	-7.2505	-10.204	-14.588	-5.5954	-8.3208	-9.9077	-10.383	-9.4667	-15.316	-14.436	-11.378	-12.45	-13.773	-11.165	-12.795	-17.58	-14.221	-12.61	-5.4741	-12.683	-11.885	-16.386	-12.72
-16.441	-7.2365	-15.271	-18.564	-13.398	-15.97	-13.99	-14.638	-14.642	-12.525	-11.456	-8.902	-13.004	-15.269	-16.898	-15.239	-10.039	-16.712	-16.05	-15.073	-13.267	-17.154	-16.437	-9.3035	-10.484	-16.808	-13.469	-17.016	-14.909	-17.548	-18.026	-18.122	-13.061	-14.444	-17.568	-16.298	-17.053	-12.129	-14.341	-16.372	-11.599	-7.8886	-17.076	-13.281	-11.97	-14.213	-13.623	-19.322	-17.256	-14.273
-0.3671	0.41554	1.8031	2.9707	0.94353	3.6671	-1.8451	1.1188	3.3763	5.6178	2.8097	5.6989	-0.47516	4.2001	1.2254	3.9804	1.8496	2.129	8.4025	4.7211	5.2738	4.4357	-1.4547	2.3062	0.5025	6.0009	3.2017	-5.7988	3.614	2.1386	3.463	-0.49224	3.1732	4.3312	4.1032	0.99564	-1.131	2.0309	2.2486	0.49723	2.7324	0.028359	-2.286	3.9471	3.6035	1.846	5.7787	2.9602	1.6118	-1.6766
-2.0549	1.0716	0.50746	-4.1649	-2.0169	-1.192	-0.46308	-0.2269	-0.82161	-2.8184	-2.6007	-0.85684	-5.5851	-2.4922	-1.7769	-8.0039	0.87273	-0.72912	-2.4173	2.1227	1.8008	-6.2403	0.47849	-3.1896	-3.9579	-4.1915	-1.6539	-1.9918	-2.022	-3.4701	-1.5363	-8.0433	-3.5847	-1.5679	-3.3951	-2.6916	-1.5397	1.9861	-1.2605	-4.4543	0.44639	-0.27445	-3.05	-2.9785	-8.189	0.020758	-5.3147	-1.5717	-0.87115	1.128
-3.8879	-1.9506	-3.1786	-3.2277	-2.2956	-2.7244	-5.0489	-2.9059	-4.7033	-1.9624	-3.788	-5.1756	-6.5139	-0.83814	-5.7812	-5.0522	-7.4123	-2.7765	-3.7498	-4.0921	-8.5951	-8.5698	-2.3631	-2.5772	-7.6664	-3.4771	-1.9762	-1.9723	-4.7454	-7.0042	-7.1536	-3.3425	-5.1018	-0.4324	2.2773	-2.6774	-6.2049	-5.9166	-3.7551	-11.889	-3.8306	-5.0189	-5.2499	-2.1952	-6.6251	-3.6103	-7.0911	-5.5854	-10.634	-5.469
0.758	0.33037	1.4545	-0.21941	-4.0793	1.6337	-0.74388	4.7732	-1.2192	-0.71258	-4.0638	-2.1029	4.1073	-3.6165	-0.028333	-5.8082	1.203	0.010751	-0.36476	-2.5226	-2.5712	-0.25832	5.1178	-0.00093543	0.44077	1.3101	-2.6668	2.2946	-2.112	-1.2627	1.3673	-4.5967	-3.4933	0.010858	0.79458	-3.0739	-3.9748	-1.797	-3.1964	1.454	0.45448	2.7119	4.8114	0.70968	5.8048	0.091549	-1.3572	0.67123	-4.1868	3.7626
-4.3237	-4.6094	-3.8421	-0.70929	-9.1898	-3.8694	-1.511	-1.8884	-4.6846	-4.7339	-0.043952	-1.1204	0.57668	-7.4916	-2.6993	0.94235	-2.9186	-2.5617	-0.17157	-3.302	-2.2807	-1.6927	-3.0543	-3.3601	-6.1919	-2.6364	0.25326	-4.283	-4.1719	-1.4664	-1.7073	-3.891	-0.78269	-4.3684	-4.2171	0.056541	-2.9752	-2.4944	1.6342	-3.1001	-4.3146	-1.7903	-3.7088	0.4723	-3.8034	-2.0942	-3.9129	-4.5351	-5.7171	-2.4895
-17.184	-15.453	-14.602	-14.003	-9.526	-13.965	-18.992	-11.022	-12.055	-14.693	-13.724	-13.197	-15.396	-10.462	-12.193	-18.523	-17.258	-11.926	-11.293	-12.18	-13.509	-8.9285	-15.673	-12.6	-15.71	-15.234	-12.044	-12.016	-12.231	-15.901	-14.271	-9.7203	-11.012	-15.258	-12.002	-13.955	-16.177	-9.4456	-10.735	-12.595	-15.156	-12.515	-11.349	-15.651	-14.063	-12.607	-12.422	-13.51	-13.92	-14.234
1.7074	0.09378	0.12761	-0.057818	0.19443	-1.0714	-1.0749	2.1908	-0.42785	-0.2719	1.1569	6.9815	1.2429	0.077654	-0.71404	-5.2535	-0.084281	2.1349	-3.8308	-5.3487	-5.3479	3.3879	1.8148	1.168	4.4027	1.2213	5.9805	-1.4913	1.3765	-0.11374	0.26615	4.1589	-5.5611	0.13171	-3.635	2.1628	1.8252	-0.17588	-3.2078	-2.3149	1.9136	-4.0297	-1.7774	-0.55162	1.0414	4.4052	4.8406	-5.1265	-3.0784	-1.4938
4.1503	2.0107	1.3517	-2.3313	0.033993	-2.097	-1.4577	-1.5108	4.7196	0.87404	-0.18761	-0.55641	1.2975	-1.1983	1.3535	0.53384	-2.711	-2.3444	0.74646	0.68748	2.023	0.90668	2.6878	-0.52671	2.919	2.3877	3.5468	0.70526	1.0794	2.6443	-5.7049	-0.11194	-1.0027	0.5334	2.6493	-1.514	0.83792	-0.55321	-1.2899	1.7791	0.80619	-1.7248	1.2506	2.1057	3.3242	1.7985	-0.033274	0.53434	-0.79129	1.7588
1.7455	-0.45215	0.99666	1.234	2.0384	5.2087	2.8484	4.0072	3.3668	4.1459	5.3212	-1.7717	1.9667	3.5136	2.2022	1.6644	-1.1742	2.0392	-3.8965	-0.60652	-3.6431	2.5409	3.4982	-0.019529	5.9529	2.0329	6.1835	-1.9791	2.5421	6.0225	-0.59709	6.5927	7.9941	2.3746	5.9014	3.3816	2.3856	2.1082	0.2167	0.19127	0.50541	4.7263	2.1861	2.4816	3.5524	3.1829	4.2617	-2.0685	-0.025376	-0.49166
-4.4052	-3.4247	-1.3639	-3.3773	-7.0713	1.5636	-2.9813	-4.8795	0.779	-3.2133	0.7867	-1.3208	-3.9873	-4.5082	-2.9135	-1.711	-1.3002	-3.9163	-2.9032	-1.5548	-7.3263	-3.4102	-3.1973	0.05048	0.49183	4.2696	-5.301	-3.4731	-1.4237	-2.1541	-3.1205	-0.80984	-2.9619	-7.6052	-1.837	-3.2617	-2.9167	-1.1236	-3.1642	-5.1133	-3.2038	-2.2477	0.70395	-4.6921	-5.0763	-0.030139	-5.2237	-4.2881	-5.1886	-5.5624
-7.4548	-11.53	-10.89	-14.645	-10.631	-10.64	-12.845	-12.967	-13.757	-10.187	-8.4114	-8.8304	-7.8916	-10.245	-12.756	-12.144	-10.912	-11.041	-13.207	-13.805	-8.8714	-11.641	-8.9658	-12.546	-12.96	-10.372	-6.9459	-7.4539	-12.1	-9.2128	-14.266	-14.922	-12.49	-14.911	-9.6729	-12.632	-12.26	-10.16	-8.8506	-12.08	-10.091	-12.495	-9.1418	-11.331	-11.5	-10.312	-9.2191	-13.16	-13.343	-9.5964
-1.5937	0.018821	2.9188	-2.7668	-0.16692	-2.6146	2.4592	-0.68953	-1.7197	3.6813	-0.88022	-0.38411	-1.0174	1.4532	-0.59648	1.3751	-3.238	-4.3063	0.1015	-3.533	-2.8422	1.1812	-0.67833	0.42437	0.63362	-5.8231	2.1933	-1.5906	-2.4997	-1.3783	1.8361	2.4791	-0.075279	-0.019625	-4.6992	-5.5491	-1.5787	0.90717	4.6758	-3.239	0.62878	0.94182	-1.6311	2.2296	-3.6746	3.8175	0.97994	-1.791	0.25629	-1.3996
-8.8721	-9.2658	-6.3026	-9.0453	-4.5809	-4.2666	-7.6008	-6.5072	-6.8083	-5.6406	-6.5407	-4.08	-3.1227	-5.7003	-3.5169	-7.558	-5.4145	-7.5113	-9.2984	-8.9884	-9.1378	-1.4128	-8.4116	-8.8542	-3.7507	-7.0033	-9.354	-8.7743	-4.4294	-4.6112	-9.2269	-7.233	-6.7991	-7.142	-6.6145	-6.6423	-7.4102	-4.8489	-9.3317	-13.786	-7.7479	-9.1886	-5.987	-9.0926	-8.2761	-7.3595	-6.0174	-6.577	-9.4773	-4.08
-12.71	-9.776	-12.275	-11.433	-11.175	-10.977	-9.2419	-9.2592	-11.052	-15.842	-9.2066	-14.288	-11.99	-10.387	-10.989	-8.5142	-8.3098	-9.1589	-13.42	-11.258	-9.4276	-10.19	-14.655	-9.7975	-15.541	-12.441	-9.1254	-12.504	-10.615	-14.444	-11.139	-7.407	-12.493	-13.163	-9.7475	-12.05	-14.64	-11.12	-8.7785	-11.76	-11.547	-14.927	-10.025	-8.4974	-9.9723	-14.825	-12.58	-10.615	-11.734	-8.7021
9.1771	9.2558	4.7613	6.3487	5.4653	9.1547	5.9206	6.7015	7.9108	4.1098	5.8708	10.664	7.7977	9.8458	10.121	2.8372	7.9165	7.98	7.3036	4.3055	8.531	4.901	8.7304	6.972	9.1587	5.7489	4.1496	5.8501	6.3961	5.4003	7.462	8.1616	5.3272	3.135	9.645	8.8596	4.9814	4.5443	5.0422	10.476	6.2472	10.539	5.0885	8.9329	6.1928	11.246	7.0194	4.3583	7.2782	4.0768
14.079	8.8494	10.319	9.3337	8.9634	6.5386	9.9756	8.8286	3.453	10.247	9.9513	9.066	9.0998	11.232	12.199	11.597	8.1002	11.494	8.951	8.4525	13.479	7.8942	6.8679	6.4641	6.1836	7.8928	13.833	10.825	16.486	12.067	12.397	8.9149	6.6771	9.3821	10.792	12.82	7.0321	9.8195	5.2266	12.692	15.93	8.9248	11.268	9.9329	15.74	5.0606	12.425	8.6946	13.146	11.962
5.4391	9.2906	10.587	5.3	7.2723	6.548	9.7972	8.5923	6.489	7.6556	10.637	7.4272	8.7607	9.6541	6.3267	9.7747	7.0388	8.0804	13.335	7.0127	9.8524	8.4993	6.3383	9.8373	12.251	14.422	14.81	8.3956	6.5958	8.4913	8.7509	11.221	9.2574	4.4298	9.2313	5.8411	8.2013	8.8683	10.268	4.413	7.5482	8.0496	6.4883	10.365	8.5312	10.88	9.8967	7.6389	11.465	7.5045
-18.894	-22.001	-21.118	-18.168	-22.387	-19.699	-21.679	-24.123	-19.869	-18.934	-23.155	-20.396	-20.37	-21.775	-25.029	-18.144	-23.494	-20.451	-23.06	-22.761	-24.315	-25.252	-20.295	-20.783	-19.232	-25.623	-17.678	-22.411	-16.859	-24.154	-22.346	-16.09	-17.946	-16.51	-17.604	-19.187	-23.26	-18.906	-21.236	-20.386	-14.85	-21.784	-23.051	-17.37	-23.61	-19.414	-20.112	-21.21	-21.642	-25.189
-12.25	-13.771	-17.309	-8.5075	-14.115	-16.242	-14.802	-16.099	-13.103	-13.025	-14.883	-15.777	-10.207	-16.877	-17.142	-12.836	-14.444	-15.92	-15.592	-8.8382	-16.055	-15.65	-14.53	-15.583	-15.228	-16.256	-13.533	-10.632	-17.071	-12.356	-12.545	-10.23	-12.184	-15.876	-14.831	-19.125	-10.646	-15.319	-14.231	-17.162	-17.006	-11.926	-13.106	-13.571	-19.221	-13.819	-12.604	-14.708	-12.551	-18.147
-12.184	-16.121	-16.325	-11.298	-15.532	-12.351	-18.145	-15.106	-12.828	-18.562	-14.011	-12.668	-16.134	-11.82	-12.271	-15.239	-12.159	-16.436	-14.799	-17.488	-8.8414	-18	-12.472	-14.61	-18.699	-17.55	-13.656	-16.015	-16.448	-18.661	-16.205	-16.39	-13.23	-15.647	-13.795	-19.7	-14.011	-13.22	-17.37	-13.624	-15.352	-13.023	-16.763	-14.345	-15.073	-14.862	-15.228	-14.695	-14.715	-22.964
8.9527	5.7499	3.1668	9.0949	8.296	7.6274	5.6339	9.0323	7.3836	8.4429	6.6928	7.3697	6.3029	6.2111	8.1081	7.9173	8.828	5.5911	4.9589	7.3071	8.8185	7.4699	8.2956	11.672	7.6986	8.8733	4.4088	11.611	3.881	5.7504	6.4156	8.0035	2.5048	6.7129	5.541	13.518	6.2257	6.9283	7.2432	4.2249	7.9553	5.1355	5.2539	6.395	4.0731	5.9246	9.0116	5.9661	9.484	3.3858
-7.5859	-2.7279	-4.1074	-2.3024	-2.9712	-2.4931	-4.9247	-6.1454	-2.4758	-3.7978	-4.3266	-4.3754	-5.2956	-2.6396	-2.0971	-5.3577	-5.3314	-5.923	-4.993	-0.18609	-3.2428	-3.2406	2.0478	-7.8908	-4.7636	-2.6961	-1.8967	-4.7047	-5.533	-3.046	-6.9878	-4.944	-5.8888	-2.3663	-7.111	-3.9363	-6.2305	-3.7427	-6.4875	-1.8171	-5.281	-1.397	-3.9068	-3.9191	-7.994	-6.802	-4.7649	-7.2223	-4.5105	-2.5225
-2.6952	-2.8277	-0.457	-9.1974	-0.60894	-7.3264	-5.5882	-0.82744	1.8183	-3.8915	-4.427	3.0459	-4.3748	-2.0428	1.2927	-5.9825	-5.199	-2.2793	-6.5439	1.2557	-5.9505	-1.2669	-0.59293	-3.2261	-3.9734	-0.20346	-3.117	-2.6309	0.52491	-1.1458	-3.6756	-2.5985	-0.82997	-1.4982	-2.9821	0.20126	-7.8175	-4.4455	0.0031671	-4.3969	0.23781	-4.887	-0.8532	-1.5956	-3.8074	-4.6862	-2.5446	-1.8187	0.46588	-2.6755
-13.891	-13.069	-9.0469	-16.239	-16.812	-13.356	-15.411	-11.359	-15.878	-17.671	-12.191	-12.284	-12.792	-13.031	-10.038	-9.1033	-13.526	-12.419	-7.4901	-12.463	-9.0811	-13.092	-11.768	-11.825	-15.105	-13.831	-6.8764	-11.962	-10.733	-16.188	-12.882	-12.826	-11.272	-11.72	-15.495	-9.3067	-9.442	-8.6883	-9.3416	-11.763	-11.755	-14.287	-7.6601	-14.416	-12.195	-15.462	-14.392	-5.6741	-16.048	-9.5606
-14.913	-12.926	-14.15	-16.867	-15.074	-13.165	-12.19	-14.787	-17.33	-18.82	-12.901	-14.72	-11.685	-17.893	-20.207	-11.774	-15.118	-13.831	-15.774	-12.542	-10.348	-11.066	-13.618	-17.296	-14.935	-13.692	-14.803	-15.357	-18.216	-12.885	-15.175	-7.2106	-14.57	-11.851	-15.057	-15.191	-13.645	-12.376	-12.316	-17.419	-13.039	-14.555	-11.91	-11.984	-16.364	-14.94	-11.758	-15.64	-14.944	-12.197
-16.647	-15.628	-8.6737	-15.646	-11.641	-18.768	-13.469	-12.556	-12.479	-8.0945	-13.474	-10.659	-10.314	-11.591	-9.9926	-11.348	-16.805	-12.851	-12.295	-14.046	-17.773	-16.757	-13.809	-13.839	-13.344	-13.509	-13.264	-12.734	-19.752	-11.514	-12.453	-12.815	-15.317	-11.305	-14.744	-14.43	-16.707	-15.093	-17.765	-13.177	-10.435	-10.937	-11.853	-16.533	-14.306	-14.783	-12.183	-8.7524	-11.876	-12.653
-4.6847	-0.44305	-2.0988	-0.40049	-6.72	-0.63295	-2.7438	-0.20883	1.2157	-3.7393	-3.9853	-3.6504	-3.7096	-3.154	-4.7113	-8.176	-3.4571	-4.2863	-0.24779	-6.0291	2.8817	-3.38	-3.4822	-4.7788	-2.7289	-2.0831	-4.5317	-4.3903	-4.7982	-3.189	2.0302	0.49744	0.79242	-4.423	-5.0068	-0.87146	-1.7388	-1.8208	-1.1318	-2.3637	-2.538	-3.039	2.1606	-2.7058	-2.1909	1.979	-5.4017	-3.5324	-5.4457	-6.7654
-4.5037	-5.0909	-6.1962	-1.3075	-4.1052	-9.8838	-3.7015	-6.1865	-7.8957	-6.9768	-0.61566	-2.062	-2.52	-11.918	-2.6845	-7.9733	-6.9605	-5.6015	-5.7936	-7.3527	-8.6465	-0.033178	-4.9584	-7.7905	-4.8593	-7.126	-4.3057	-3.48	-4.7304	-7.1828	-0.5919	-5.2258	-5.7383	-7.7883	-3.798	-2.5718	-3.1402	-4.1155	-2.5175	-8.1754	-1.8759	-5.5188	-1.906	-6.3976	-2.6698	-9.5805	-2.6788	-4.9435	-2.6336	-1.5149
-11.575	-13.569	-18.104	-12.387	-8.6615	-13.857	-13.415	-10.341	-16.965	-16.483	-13.971	-9.5705	-16.103	-14.082	-13.345	-12.283	-13.98	-10.203	-15.294	-12.531	-15.488	-14.605	-10.853	-16.167	-11.74	-17.179	-17.59	-11.822	-11.68	-10.175	-16.236	-14.372	-13.763	-13.518	-13.735	-12.353	-10.897	-11.94	-11.579	-12.32	-16.529	-14.577	-12.904	-12.739	-14.133	-16.035	-9.1799	-18.153	-13.438	-12.936
0.73022	-2.5824	-0.99723	-5.7858	1.8748	-1.0892	-2.7445	-5.5255	-3.2559	-3.7885	0.80614	-2.1704	-0.28248	1.238	0.23035	-3.1568	-3.7108	1.6375	-1.8456	-2.1418	-1.2198	-1.3135	-0.41656	-2.1356	-1.2638	-1.9091	0.56598	-7.1208	-2.5894	1.9393	-2.0188	-7.4846	3.0919	1.9152	0.55362	2.2757	-2.2375	-0.93573	0.43155	-1.0665	-3.3951	2.3291	-3.0144	5.7404	1.2115	2.6239	-6.4704	-2.4579	1.1181	1.7543
1.8471	4.7724	4.3749	5.6957	6.6255	4.2139	2.5445	3.8533	7.0835	5.5472	3.2906	3.3938	4.0288	3.2004	9.162	3.8976	3.79	1.5767	5.0569	7.5391	6.9248	8.1004	4.4037	3.9772	6.2598	1.1182	5.1151	6.6804	1.4623	7.3278	-0.040855	4.1769	10.589	3.9988	1.8682	3.1441	8.3932	5.3752	8.3544	1.8089	5.7205	3.4886	1.6721	11.05	10.803	2.5409	3.5809	2.0167	2.4646	2.7536
-13.986	-14.737	-11.613	-14.492	-11.105	-13.791	-10.924	-10.454	-12.304	-11.26	-12.744	-15.1	-12.325	-13.737	-8.6383	-12.554	-15.245	-9.8403	-14.489	-12.998	-12.107	-13.052	-12.555	-11.445	-13.394	-8.7798	-14.948	-12.479	-8.3939	-9.9672	-16.539	-8.4232	-12.844	-13.506	-15.184	-10.381	-11.82	-9.7349	-8.5453	-13.085	-10.405	-7.5533	-13.81	-8.1128	-12.997	-11.315	-10.323	-10.811	-11.687	-12.702
-16.95	-26.176	-28.304	-20.062	-17.024	-20.011	-24.399	-18.524	-23.564	-25.402	-17.452	-16.711	-20.066	-23.562	-21.029	-19.719	-20.918	-21.933	-27.613	-21.034	-21.668	-21.294	-19.208	-21.141	-23.376	-22.293	-17.825	-19.471	-17.032	-18.021	-18.93	-21.165	-21.62	-16.604	-18.18	-18.508	-22.022	-24.137	-21.169	-18.831	-14.501	-18.449	-18.974	-26.653	-23.487	-17.966	-20.411	-19.781	-24.808	-16.11
2.1243	4.0894	4.2059	-1.0545	2.4111	2.1669	-0.56113	1.3242	2.4419	3.5984	-3.1001	0.96868	-1.8512	3.0508	-1.0999	-0.73664	-0.31695	5.7059	4.0627	2.8577	3.2212	1.543	2.3713	0.78727	-1.9889	3.3835	-0.16765	1.2616	2.423	3.3174	0.38748	0.6792	-1.2536	3.138	1.1597	2.8786	3.3467	3.4477	2.0458	0.94392	-1.0632	2.9466	0.28518	3.9762	4.7352	-3.6795	3.6903	2.7972	-1.4217	0.26683
1.8854	-2.0896	-1.6623	-1.7712	-2.3248	3.6425	-1.3902	0.55698	-0.64646	2.1851	1.1719	-0.034584	-2.6177	-0.69531	-1.1712	2.3838	-2.2354	-0.25827	3.1466	1.9989	-3.2195	2.1685	0.20906	1.6752	-1.7046	-1.6641	0.75028	-2.6825	0.92619	3.2255	-1.0776	-1.4898	0.55328	5.2276	2.5014	-0.97653	3.4624	-0.036867	1.586	-0.89682	-2.9193	1.2245	-3.1233	-5.2507	4.1944	0.33945	1.5882	0.082359	-0.087343	-0.060013
4.9112	7.3078	7.5621	5.9362	3.0561	5.5152	7.3933	3.8591	1.6908	8.6879	4.8774	5.9444	4.3457	5.4117	3.6743	3.547	0.022309	4.0788	3.7848	4.7002	3.0871	1.6497	5.6019	-0.68609	2.8784	5.1587	0.78533	3.4409	5.9955	6.5935	6.0816	8.9983	7.0025	6.5304	4.4235	6.5466	3.018	5.9919	8.389	8.6332	3.2104	4.074	2.1191	5.1526	5.3005	2.9843	1.466	4.1758	5.2902	2.6496
-13.491	-8.0083	-10.572	-14.176	-19.528	-13.053	-12.741	-11.997	-12.453	-7.5921	-11.029	-10.872	-15.703	-10.687	-14.234	-14.605	-10.808	-13.743	-10.921	-8.0587	-10.527	-10.026	-9.1744	-6.2786	-12.22	-9.4283	-9.5734	-9.9698	-10.514	-11.036	-9.1327	-18.511	-11.091	-11.639	-10.612	-11.899	-15.124	-13.185	-11.588	-11.643	-15.179	-9.8869	-12.247	-8.5738	-10.259	-8.6277	-12.939	-11.205	-13.286	-9.0551
-4.6229	-0.97136	0.91631	-3.0566	-0.73296	-3.7407	-3.8061	1.3214	2.7618	-3.8378	-1.0362	-0.36707	-5.2275	-0.90195	-1.2868	-0.45223	-0.33971	-0.70528	-0.66433	-0.83148	-6.1533	-3.845	0.26942	-0.40057	-3.9884	-1.8002	-1.2558	-3.7459	-4.3147	-1.4842	3.0947	-1.5097	2.3629	1.3199	-3.2016	-3.8264	0.46953	-0.76556	-1.4486	1.6676	-1.4046	-1.884	-1.6649	-5.2304	0.25127	-2.8989	-0.31987	-1.7691	-1.0529	3.4853
0.98549	-0.33767	-1.3675	-5.4733	-1.9673	-2.9303	-3.0326	-7.9544	-8.5849	-5.321	-4.1972	-3.8935	-2.497	-5.2224	-2.7798	-6.7769	-3.7755	-4.0964	-5.2518	-3.3847	-0.83656	-1.3568	-6.3067	-9.7485	-3.0856	-0.62091	-4.7561	-2.3828	-4.4812	-6.9487	-7.6326	-5.8462	-5.5936	-2.6057	-1.8901	-3.3147	-1.8561	-2.2309	-0.66948	-6.2118	-3.8037	-1.892	-6.426	-7.6377	-6.9018	-1.594	-4.3673	-7.0248	-1.9592	-3.6814
-15.268	-10.018	-14.842	-10.284	-16.286	-17.726	-14.619	-8.8315	-15.908	-11.119	-11.551	-11.344	-14.174	-13.182	-10.358	-11.121	-17.841	-15.734	-14.898	-10.885	-13.445	-10.544	-17.084	-16.592	-8.8596	-14.13	-15.992	-11.995	-13.937	-11.173	-12.815	-12.585	-11.634	-8.904	-17.527	-10.75	-15.542	-10.976	-19.163	-16.38	-13.85	-11.017	-15.946	-14.212	-14.065	-15.313	-12.777	-13.517	-13.657	-18.329
-3.9026	2.4494	2.1247	-2.2125	-2.2861	-1.4092	-2.4783	0.79273	0.6086	-2.9411	-3.3389	-0.49046	-6.3379	-2.361	-2.8194	0.31673	-3.0517	-3.6511	-0.055338	-1.9675	-2.2019	-6.5153	-2.0002	-4.3986	1.5764	-6.6843	-3.4029	-1.6752	-5.6391	-1.4742	0.76399	-3.537	-0.017739	0.34337	-2.3199	0.41384	-1.739	-4.1845	-2.46	1.7679	2.4396	-1.4071	-1.1854	-2.6	-0.026027	-0.84914	-0.44866	-2.6432	-2.6868	-4.6175
1.6969	-1.272	-1.0532	3.0866	5.0371	4.6505	-1.3115	2.4818	0.65561	-0.37981	0.77269	2.4752	0.98563	1.7892	0.34326	-0.81108	-1.3129	1.1697	-2.3705	-2.0577	3.2763	-3.0373	4.0091	2.9412	1.949	2.7614	0.85241	3.1023	2.4584	1.0521	5.3567	3.1208	4.533	0.8336	2.5736	3.0636	-0.43765	-3.5803	0.86163	-5.4965	1.7805	1.9344	2.3761	-0.76502	4.0702	4.5164	5.4651	4.6189	0.80365	-1.622
-0.85721	-5.3402	-5.3211	-12.007	-7.1869	-6.3745	-1.2469	-5.1238	-2.6107	-7.1188	-4.4659	-4.1446	-6.4274	-3.7007	-2.3942	-5.2713	-7.9404	-5.6624	-3.1981	-12.96	-8.9183	-5.8089	-0.96432	-2.1116	-3.6599	-1.8305	-2.9085	-5.735	-4.9587	-4.1668	-4.8406	-1.898	-4.8736	-1.7096	-6.1147	-1.1035	-4.5715	-10.846	-5.7281	-4.5318	-8.2361	-6.7532	-13.57	-6.574	-4.2274	-5.7729	-6.2029	-6.2467	-4.7891	-4.7425
8.4596	6.1092	9.3945	7.0747	10.493	9.6517	13.165	9.6109	4.6039	9.5402	8.3384	6.6659	10.374	8.1011	11.146	9.0815	8.7006	7.6494	8.0237	10.39	9.6302	6.7766	7.0405	10.187	12.171	13.474	9.3951	17.208	7.2456	8.9087	10.867	10.197	9.2176	10.123	11.651	9.8671	14.444	11.23	11.967	8.9212	14.054	11.188	10.404	12.092	11.39	7.926	10.94	9.6859	8.0244	7.9399
-14.31	-6.0319	-11.087	-9.8008	-14.604	-13.791	-14.318	-14.676	-10.359	-10.741	-11.367	-12.279	-8.1589	-5.9531	-11.605	-10.955	-6.8271	-10.881	-11.94	-12.101	-11.052	-10.928	-11.568	-9.9048	-12.953	-10.629	-10.475	-8.5146	-11.192	-7.4022	-12.253	-11.401	-11.655	-11.968	-14.906	-17.083	-8.8571	-10.834	-16.597	-9.0732	-16.845	-12.057	-11.784	-8.775	-10.437	-8.9416	-8.2631	-14.073	-9.523	-8.7136
5.4181	1.7778	4.5743	3.5444	0.88492	3.2213	8.0865	8.4884	2.4616	4.3134	4.6456	2.9114	2.3628	2.6925	4.6967	5.1542	6.409	5.343	3.7779	4.0964	5.2475	7.8676	2.3326	3.1054	3.6981	1.2062	4.1946	3.8984	2.6707	8.4857	1.3662	4.0739	5.6446	3.6331	4.5936	4.4888	6.5306	5.1644	1.844	11.483	7.136	5.8292	2.4585	0.52456	8.6495	4.2465	4.0636	1.9284	2.2186	3.0618
2.2025	-0.94318	0.24261	2.7537	2.6706	0.96753	-1.2938	3.9435	1.3832	-0.8749	-0.54408	-3.5605	4.681	0.97543	-0.90617	1.0795	-3.9886	-2.8327	-3.6386	-2.1713	5.1533	-3.7268	-1.3506	0.62453	0.17373	-2.2808	3.0918	-4.3926	2.0299	3.3297	-1.4602	0.56368	-0.0095129	2.5278	4.8699	-3.8957	-1.4638	1.3964	5.2169	2.3109	2.101	-2.533	2.1136	0.32866	0.41601	-3.9253	-2.2182	1.1831	-2.947	-0.011292
-18.582	-22.048	-22.072	-18.863	-23.637	-21.217	-25.075	-22.46	-21.766	-22.966	-22.714	-20.73	-24.185	-19.514	-19.138	-16.971	-20.203	-24.287	-20.446	-22.558	-14.714	-20.574	-23.125	-21.406	-22.219	-20.961	-22.226	-20.326	-20.311	-15.725	-21.302	-21.44	-23.494	-21.65	-23.749	-24.48	-20.037	-21.133	-20.267	-20.654	-21.266	-24.985	-22.619	-23.306	-23.586	-25.902	-21.846	-22.099	-23.91	-23.922
0.8979	1.778	-3.7008	-0.29724	-1.8037	-4.6625	-0.37488	-6.2682	-1.9887	-3.549	2.2505	-5.9772	-1.0621	0.98443	-2.8268	-2.1875	-3.7959	-3.9568	-3.7748	-5.778	-0.80662	2.6806	-2.9555	0.040725	-1.477	0.65217	-0.83402	2.622	-1.8669	-1.2289	-0.0082788	-6.2006	-2.2502	-3.3635	-1.8117	1.9691	-0.13402	-1.4002	1.9081	-4.716	0.59444	-6.1961	-4.9153	-2.1796	-3.7426	-0.84465	0.25214	1.1575	-10.476	-0.53493
6.7507	4.9729	4.8405	8.8549	4.9073	3.953	5.5666	4.5633	1.7638	3.9959	1.2979	3.4216	5.5631	6.6584	5.4197	6.1813	9.1442	7.8347	9.3372	3.9481	5.886	1.9418	2.6638	3.5647	6.2998	5.4266	3.3851	8.6628	6.425	5.2121	4.6462	4.8969	5.6006	6.6345	3.1385	6.2058	6.4984	3.4941	5.2895	0.5936	3.0453	7.3584	11.398	4.382	6.59	5.1737	4.1049	3.2707	7.6687	6.9785
-3.0031	-4.0083	-1.5117	-7.7175	-3.1058	-9.5791	-2.5101	-6.6518	-5.6074	-4.7894	-5.605	-2.8774	-7.94	-2.5436	-0.87244	-1.8186	-0.6543	-1.1048	-1.5204	-5.9829	2.0274	-3.9759	-2.7367	-2.1058	0.52738	-3.5413	-1.3641	-7.25	-1.7973	-1.205	-7.6051	-3.8831	-4.5498	-3.5288	-7.0251	-0.8148	-6.0174	-3.0175	-4.0754	-4.3881	-2.6619	-1.2999	-3.8783	-5.9709	-0.71966	-6.5278	-4.9641	-7.13	-5.8967	-7.9148
-22.202	-18.564	-16.693	-18.647	-15.758	-19.45	-19.872	-18.428	-22.657	-22.456	-18.981	-22.804	-22.536	-21.898	-16.735	-24.643	-21.46	-22.112	-22.201	-20.314	-20.629	-18.959	-25.409	-20.575	-19.353	-22.804	-23.138	-20.501	-25.703	-23.353	-18.714	-19.049	-21.531	-23.94	-16.842	-14.694	-18.964	-19.422	-15.508	-22.54	-19.145	-20.377	-20.648	-23.35	-21.032	-19.568	-18.853	-18.768	-24.781	-23.911
1.0818	-9.2241	-2.4902	-2.4077	-3.5639	-5.4113	-5.1314	-5.0416	-3.0384	-7.5881	-6.5549	-2.3011	-0.9267	-3.2444	-3.2965	-3.6199	-4.0578	-10.775	-4.473	-3.5288	-7.7897	-4.974	-3.372	-1.8634	-0.95129	-2.0993	-5.6094	-5.3205	-6.4149	-1.3926	-6.1356	-3.1036	-4.0157	-4.8991	-7.8904	-4.6796	-6.4456	-5.5079	-4.7708	-5.5659	-3.4535	-6.5655	-5.2088	-5.6117	-5.2809	-6.7088	-5.6109	-3.9636	-0.35204	-4.4556
-14.814	-14.42	-12.359	-16.788	-11.032	-16.055	-13.441	-9.157	-15.457	-15.357	-15.015	-9.2647	-12.35	-17.351	-18.371	-12.468	-13.141	-15.36	-13.336	-13.211	-14.24	-12.441	-12.407	-19.672	-10.731	-14.849	-15.794	-12.358	-12.052	-11.245	-10.467	-16.828	-15.746	-16.183	-12.047	-14.144	-15.466	-17.389	-10.593	-11.919	-13.65	-12.188	-13.24	-12.723	-10.302	-16.853	-15.124	-15.628	-14.007	-13.011
-2.9357	1.8266	-1.6386	1.1989	-1.4813	-3.3744	0.027914	-4.9401	-6.2962	-2.643	-3.4167	-5.3235	-1.0637	-5.1596	-1.9453	-2.3868	1.5549	-3.9782	1.196	-1.991	-3.4351	-1.6672	-3.1301	1.1716	2.5147	3.4641	-5.1964	-1.805	-2.0825	-1.4394	-3.6361	-3.4827	-2.5315	-3.5896	-6.9495	-3.3381	0.85786	-1.6366	1.0987	-5.0364	-5.2306	-2.6398	-2.019	-1.8798	-7.8524	-1.8676	-0.85257	-2.8756	-5.652	0.061897
6.2202	13.651	5.5759	5.3608	10.992	11.964	6.8036	8.0987	10.873	3.6834	4.3571	8.6711	9.1559	9.1393	7.4118	10.13	9.0838	9.2475	11.382	10.01	8.8287	7.0448	5.3064	5.4517	10.846	10.048	10.096	9.0789	9.7044	4.3424	3.6298	6.2376	11.227	4.9959	9.2605	3.95	9.3953	6.818	10.203	11.437	12.993	13.137	7.9564	9.4894	5.6261	11.599	4.4218	5.2705	10.323	10.214
-18.704	-15.586	-13.474	-14.764	-14.908	-15.063	-13.947	-19.861	-16.135	-15.541	-11.639	-19.219	-11.377	-15.986	-11.035	-13.344	-12.229	-13.085	-12.796	-20.8	-15.045	-16.302	-14.938	-18.918	-18.03	-11.341	-14.314	-11.278	-13.289	-7.0469	-15.137	-14.18	-15.405	-15.299	-17.484	-15.18	-17.712	-16.235	-15.934	-17.005	-11.712	-20.156	-11.599	-18.223	-15.211	-14.911	-9.5962	-18.435	-12.566	-15.669
-1.03	-1.0874	3.9889	3.172	0.57939	-0.18682	7.5618	-1.596	2.2371	2.7661	4.6305	-2.3107	4.6492	1.8979	-1.7133	1.1143	0.87561	1.682	1.7692	1.1792	4.1112	4.4229	1.3562	-0.5934	2.1279	1.3878	3.7053	0.050449	2.5687	7.0854	0.61947	3.4657	3.1214	1.363	4.856	1.9654	5.3399	1.1581	2.9448	-1.731	3.2442	3.4813	4.8807	1.5804	-1.0526	5.6255	1.6049	3.7988	5.0241	0.83593
-19.585	-23.504	-21.694	-21.814	-19.759	-20.91	-19.283	-23.354	-23.417	-22.625	-20.486	-24.086	-24.624	-21.151	-18.396	-30.164	-21.518	-21.276	-21.329	-24.402	-17.585	-23.417	-25.878	-21.908	-20.611	-19.466	-22.772	-19.936	-22.668	-24.375	-25.468	-20.298	-24.405	-19.872	-16.935	-21.124	-24.133	-27.813	-27.273	-25.712	-23.465	-21.144	-24.239	-20.559	-22.744	-22.671	-20.055	-23.165	-24.409	-21.256
0.83289	-3.4447	2.2643	1.5355	-1.818	0.79317	2.0677	4.6456	-1.5967	1.1535	1.8817	-1.1108	-2.3143	3.2534	1.8271	2.2535	-0.51781	0.45628	-2.5186	-0.75582	0.90591	1.513	4.774	1.8184	7.2501	0.98085	1.2818	1.4281	1.2203	-1.4279	1.3781	-3.482	1.9341	2.8611	-0.2696	2.6466	6.3046	1.1479	0.95688	-3.8797	-2.1049	2.9065	4.5946	1.1818	0.139	5.3639	1.5426	1.2011	4.1017	3.9287
-8.4088	-11.844	-10.869	-12.673	-10.531	-10.348	-11.013	-11.207	-14.839	-12.294	-13.581	-12.471	-9.5997	-14.019	-11.848	-9.4658	-14.837	-12.525	-12.231	-12.563	-9.9366	-11.771	-14.108	-5.4777	-15.919	-12.289	-12.979	-9.0429	-10.973	-16.934	-9.4538	-12.813	-12.427	-11.637	-12.061	-10.144	-10.081	-9.1018	-13.622	-9.3878	-11.497	-16.114	-15.186	-10.896	-7.7945	-9.7726	-13.133	-10.499	-10.764	-12.406
-14.531	-14.197	-12.785	-9.9821	-12.095	-11.682	-12.621	-10.434	-8.671	-12.037	-12.503	-15.328	-12.877	-12.929	-12.498	-9.2108	-12.634	-8.6351	-14.726	-13.021	-9.0246	-15.209	-14.446	-11.731	-12.21	-8.6558	-8.5058	-7.0333	-13.911	-14.06	-13.485	-10.723	-13.52	-11.233	-13.03	-12.582	-9.7979	-13.055	-11.428	-12.11	-13.608	-5.7963	-17.887	-13.267	-14.35	-13.673	-15.004	-11.88	-12.218	-13.03
-5.6799	-1.4765	-6.4932	-5.5975	-2.8747	-2.9033	3.2377	-1.1266	-0.20963	-7.2005	-6.516	-3.2454	-1.5818	-1.419	-3.0904	-1.6651	-2.7487	2.1891	-3.0844	-0.5651	-4.2718	-0.8757	-5.5004	-4.1708	0.093686	-3.4311	-0.65525	-4.8725	-0.20902	-1.0529	-4.5673	-2.4407	0.0058847	-4.6439	-4.7309	-1.6379	-0.8451	-1.5493	-7.7306	-7.1573	-2.285	-5.5804	-3.3018	-3.9463	-1.0813	-4.7572	-3.8484	0.0099835	-2.923	-6.9729
6.056	6.5874	2.8632	6.949	3.9678	6.55	11.524	4.8999	5.99	6.29	7.8207	6.8955	7.7926	11.257	6.3784	9.0893	5.1702	11.516	8.0639	6.06	2.8593	8.0164	12.655	8.849	2.9355	3.939	6.0267	7.9254	8.7675	9.0929	11.41	2.1903	5.6418	5.849	10.292	5.3261	1.8451	5.57	7.3597	2.0417	5.5997	3.2138	4.691	6.8336	6.1304	5.4923	4.0909	5.7979	11.734	3.9306
-0.35917	2.7332	-0.74971	1.3456	-2.5812	-0.14085	-7.198	-1.2615	0.93577	1.2542	-4.4001	-2.9118	-0.66798	2.5867	-2.2869	-5.2208	-5.4328	0.018107	0.57501	-1.0817	0.87106	-3.7457	-8.6193	-1.1764	-5.3502	2.4179	-1.3527	-1.0074	0.33846	2.0609	-6.3735	-1.0625	-2.3213	-0.89577	1.2308	-3.7475	-1.4126	-1.1051	1.6096	2.0143	-2.4648	2.3513	-2.0554	-0.087127	1.0174	-1.9591	-0.48309	-1.9689	-0.75944	4.4139
-15.964	-15.589	-17.402	-12.515	-16.359	-13.557	-10.886	-10.027	-17.52	-11.495	-7.3184	-13.135	-15.059	-13.289	-13.505	-13.342	-16.515	-12.625	-16.527	-18.813	-14.479	-17.492	-12.863	-13.924	-19.317	-17.613	-11.39	-17.077	-10.555	-14.77	-20.857	-8.3465	-15.264	-16.494	-12.416	-9.9847	-16.4	-10.989	-12.284	-17.407	-13.643	-13.604	-12.459	-14.649	-13.441	-13.287	-12.785	-16.801	-13.725	-10.786
-5.6683	-4.4266	-6.0857	-3.7732	-6.156	-6.8219	-4.0618	-3.0104	-6.7783	-4.3872	-4.8431	-2.8176	-5.0123	-6.1479	-5.8928	-2.2527	-6.0344	-8.5114	-4.7409	-9.9329	-6.2669	-4.6318	-3.4348	-2.6147	-5.3083	-5.5436	-5.8072	-8.3098	-4.8791	-3.2185	-2.2597	-4.4249	-6.5938	-9.9859	-7.7156	-7.7723	-2.1606	-2.4378	-4.2661	-2.9123	-3.8787	-5.9325	-10.441	-0.75351	-7.3213	-1.6874	-5.4421	-0.9335	-8.9628	-4.3093
10.818	12.155	13.813	13.597	10.472	7.9863	12.47	8.4364	8.6359	10.82	9.9516	7.8738	6.9228	6.48	11.492	6.1237	11.996	5.8375	9.2364	11.9	4.9325	9.4714	6.1984	9.3491	7.9091	8.0067	11.682	7.5703	7.2354	9.9186	12.985	10.68	11.077	9.2327	7.5768	8.3196	10.469	7.3704	8.3019	11.982	6.5954	7.6796	4.0828	9.2721	7.6371	6.9586	9.7685	10.031	7.7529	3.5886
13.491	10.246	9.0692	4.179	10.666	8.8622	10.776	11.411	8.655	7.7578	12.034	11.331	6.4785	11.288	4.3359	5.5005	7.0942	10.337	9.2916	4.8184	5.871	4.6644	10.915	9.4244	8.3873	5.7981	5.537	14.774	10.395	10.571	7.7659	7.6597	7.8228	5.3466	9.959	7.3518	10.348	12.345	5.9564	10.757	4.1925	7.9915	6.5077	9.267	8.8183	10.134	9.1897	10.064	7.3883	2.7793
-8.1897	-5.0186	-7.6866	-5.474	-7.3944	-1.3897	-5.2416	-1.3865	-5.5626	-2.6421	0.75551	-6.3382	-0.98128	-2.4312	-4.697	-6.3224	-4.9593	-5.391	-1.9783	-6.6175	-1.6639	-5.7535	-6.5237	-1.0404	-4.1835	-6.7865	-5.113	-7.5508	-3.3902	-3.4066	-2.9681	-6.4485	-5.6036	-3.2103	-4.1433	-0.37822	-2.9994	-3.1921	-4.8906	-5.1607	-3.7827	-6.7761	-7.4922	-8.6273	-9.0578	-7.4847	-3.3511	-2.6458	-5.1989	-6.6868
-7.5743	-7.1758	-8.8316	-11.548	-9.7085	-10.311	-5.43	-13.506	-10.763	-9.5371	-13.433	-8.784	-12.816	-8.6916	-8.8065	-4.1365	-11.611	-7.7459	-9.1483	-8.7546	-15.626	-8.6397	-8.1633	-14.869	-10.967	-11.699	-9.8258	-10.412	-11.48	-5.6719	-8.0324	-8.417	-9.5281	-10.553	-12.403	-7.262	-11.586	-12.692	-5.598	-12.849	-15.101	-10.92	-11.594	-11.025	-10.207	-7.5227	-7.1157	-0.63874	-13.016	-5.0748
-7.0018	-2.7058	-4.6753	-1.6638	-6.7436	-4.0069	-4.9011	-5.5147	-4.0318	-4.5772	-4.2599	-3.2361	-6.4756	-4.4907	-3.1495	-5.1389	-8.0328	-5.2702	-2.7298	-4.5481	-6.8441	-4.0067	-4.2805	-2.4815	-3.4635	-2.8222	-6.6977	-3.8264	-5.1307	-7.5583	-5.6909	-7.1917	-5.0581	-3.8209	-4.0287	-10.128	-7.9946	-4.612	-4.3293	-6.5139	-8.5554	-9.5775	-8.1986	-2.9935	-4.1171	-6.8454	-3.9115	1.4486	-4.5085	-6.7866
0.57496	-2.315	4.9549	-0.75146	-0.98412	-0.51051	-2.8657	-2.2964	-3.3308	0.066467	-2.9852	-1.8433	1.0191	-0.65705	-1.1438	-2.7879	1.8675	2.9179	1.9261	0.37929	0.17828	0.93901	-1.2834	1.8968	3.517	-0.21331	2.8509	-4.8774	-0.099414	-3.4615	-0.3286	-2.0911	-3.3357	-1.9474	-0.1964	3.1448	-1.7102	-4.3386	3.8033	-5.821	0.71193	0.010397	1.5296	1.7743	0.14031	3.281	0.72097	3.4063	1.7219	-0.78174
-6.6065	-9.0358	-9.7344	-9.955	-3.4911	0.63145	-5.1602	-9.006	-4.3812	-4.0601	-2.2437	-8.0961	-8.1437	-3.7014	-9.5859	-6.8111	1.198	-2.2161	-2.5748	-5.1941	-2.7337	-5.9239	-10.04	-6.3433	-9.6831	-6.6817	-7.4449	-5.3224	-7.5375	-7.5938	-4.8458	-8.804	-10.78	-4.0518	-7.5161	-10.319	-4.091	-7.4578	-8.3718	-11.099	-7.8194	-8.6505	-1.9838	-5.1695	-7.9429	-4.9747	-7.733	-8.8211	-1.9446	-8.4727
-12.609	-11.949	-10.402	-10.441	-14.09	-14.224	-11.97	-16.271	-10.296	-14.668	-10.32	-7.7404	-12.267	-13.563	-13.168	-15.077	-10.587	-11.6	-9.0828	-11.89	-12.267	-15.235	-10.306	-8.786	-9.2174	-16.017	-10.728	-10.288	-11.082	-11.813	-14.529	-13	-10.889	-10.136	-9.8032	-11.119	-12.164	-14.641	-10.472	-11.108	-9.2243	-8.396	-10.538	-13.918	-10.298	-11.877	-17.832	-13.7	-14.405	-10.3
4.2423	2.7133	5.765	2.1285	10.363	4.4573	5.6422	6.0646	7.2916	0.10621	7.7778	-0.018254	1.3859	7.4631	2.0481	8.9704	1.5808	4.6608	0.25036	5.1523	6.8007	2.8155	6.2101	6.9307	5.4611	8.828	3.8182	3.7053	3.8537	6.0448	1.0318	3.5277	3.8034	3.2072	7.6833	5.1221	4.053	5.4189	-0.02045	4.0898	1.7822	6.8409	6.2204	6.7387	4.7599	6.9649	4.3344	4.0479	3.0722	2.7701
-9.0462	-8.7292	-8.8523	-13.782	-10.011	-7.7747	-7.2081	-9.9853	-13.422	-10.6	-11.709	-7.9071	-8.6824	-9.8745	-10.409	-11.195	-13.081	-13.654	-12.717	-12.213	-9.1852	-7.1275	-12.847	-16.867	-11.445	-13.699	-10.443	-12.491	-9.8836	-15.52	-8.4305	-11.176	-13.322	-10.693	-12.057	-10.122	-11.948	-8.2616	-11.695	-14.281	-9.6573	-12.032	-12.469	-14.408	-11.559	-13.753	-9.7646	-11.165	-9.2538	-11.13
0.47964	7.4693	5.1571	5.8122	3.6255	-0.15126	2.7489	1.7787	6.641	4.6367	6.6962	3.4095	2.2518	0.07454	3.6589	-0.5539	-2.8422	6.7939	9.5457	3.6909	7.1965	3.1874	1.1984	4.4521	4.9018	5.8336	4.6708	5.6407	3.3742	-0.83651	0.66132	-0.053989	8.1271	1.5648	3.5247	2.274	8.9913	-3.641	3.0307	-1.1977	0.82391	3.1863	2.2469	6.4221	0.69842	3.0311	3.0412	3.4553	5.4587	2.7387
-3.9612	-3.8638	-2.8425	-2.4733	0.72314	2.6534	-0.77493	-1.9211	-0.27569	2.7392	-4.9088	1.3601	-2.8643	1.4435	-0.10129	-1.5856	4.528	-3.0972	-2.286	-3.1554	-2.6928	-0.67022	-1.0038	0.50634	-4.8743	2.3915	-0.015893	-3.4859	4.3157	-2.2894	-0.84288	0.62478	-0.40757	-1.1725	-0.95083	-0.98257	-5.9499	-1.6344	-0.35571	0.43968	1.4043	-1.2463	-2.9934	-6.1919	-5.1029	1.6159	-0.94098	2.4882	2.3415	-0.74888
-1.4651	-6.4124	-4.1726	-9.4082	-3.3212	-2.8594	-5.4385	-3.846	2.2402	-6.6867	-3.2903	-6.7158	-6.1436	-4.7817	-4.2371	-5.3104	-3.1868	-1.5664	-6.0603	-3.0329	0.12553	-0.3027	-2.7332	-6.3817	-1.8203	-4.2576	-8.0268	-2.3998	-6.7922	-7.5537	-1.7565	-5.55	-5.9048	-3.2351	-0.027996	-6.1006	-0.73708	-4.4361	1.2104	-2.9502	-3.0883	-6.3947	-0.30038	-6.7599	-9.6779	-2.5888	-3.8841	-7.2675	-5.996	-4.1993
-2.2295	0.38988	3.5144	1.258	1.4563	-3.7761	0.9658	2.8043	2.6335	2.7668	2.5183	2.3653	1.6969	-1.2968	0.063176	1.036	1.2489	-0.72379	-0.77903	2.54	-1.675	-0.93372	2.5395	-3.2507	3.0955	-2.8344	-4.4474	2.4347	0.80178	2.5557	-2.3402	1.7832	-0.012757	-2.042	0.49093	-1.1307	-2.1504	4.0743	-1.4346	-0.0658	1.2196	-0.99914	-0.53755	-0.58995	5.6532	4.9319	-0.028921	3.9661	-3.5839	-0.78835
-7.1424	-2.7092	0.45834	-3.9641	-1.4075	-3.9768	-5.1758	-4.3871	-0.076222	-0.16542	-4.6854	-2.2071	-4.7022	-5.6286	-6.3088	-4.2465	0.17223	-3.5444	0.34843	-1.0788	-4.9449	-5.1539	-6.5957	-6.0862	3.1732	-2.7408	-0.68594	-9.1023	-2.8879	-1.8727	-0.18202	-0.23845	-3.4416	-8.1592	-2.3007	-6.1685	-2.028	-4.8709	-5.7168	-7.3855	-5.5017	-3.8623	-8.4959	-3.8596	-3.8579	-5.8161	-0.76442	-2.3233	-2.4349	0.65007
-3.0818	-4.4279	-4.944	-5.785	-1.2243	-1.5095	-0.73322	-0.24085	-2.0434	-3.0102	-0.77483	0.5276	-4.7727	1.1094	-1.7387	0.042389	-5.0888	-4.8884	-0.81716	-2.1035	1.6607	-4.2789	-0.8214	-0.40787	-0.87831	-5.7262	-0.27848	-3.8294	0.88435	-2.3738	-0.75696	0.21537	-1.4137	1.583	-4.1618	-6.8382	-2.9499	-3.7076	-2.8342	-4.0418	1.0912	-0.20732	0.60471	-0.87436	0.41204	0.2671	-0.05202	1.039	-0.86027	0.77672
11.639	8.0328	12.054	7.5855	9.854	7.4246	8.6752	9.6593	10.609	6.992	10.728	10.586	11.287	13.351	13.435	14.005	7.9706	11.837	9.7391	12.605	11.472	10.585	5.7702	9.3566	8.3936	5.5936	6.8379	8.1903	7.3979	12.497	7.1242	8.2764	8.4258	10.434	6.4554	8.5324	10.223	5.8198	10.342	8.962	11.196	4.1474	7.6091	10.456	10.112	8.4191	6.5027	6.6879	4.2634	8.6352
1.6205	-0.82854	-1.9269	-4.771	2.7318	0.44083	-4.464	0.41805	-5.1258	-4.316	-0.33486	-6.5538	-7.0304	-0.62046	-2.9066	2.9955	-3.7299	-5.339	-4.1722	-1.7552	-3.6986	-1.9647	-2.9573	-0.81295	-7.3328	-2.438	-0.98899	-4.9771	0.29446	-0.97806	-2.9514	-5.0255	-2.4842	-2.605	-1.7076	0.30372	-3.2232	-0.4595	-2.4191	1.7495	-1.6556	-0.79883	-4.6513	-4.4038	-2.3819	-1.8147	-1.6493	-1.6656	-2.0682	-0.70887
-1.1627	0.86428	5.8344	-1.0841	2.2229	-2.1477	1.6873	2.3423	-1.4384	-1.2965	2.2637	-1.3092	1.3347	0.28339	2.6599	0.95836	-1.6307	-2.1946	-5.4711	1.3892	1.9065	-0.16536	2.2235	1.6486	0.82767	0.90609	3.9122	0.43012	0.95671	0.9811	2.7383	2.1516	4.7789	4.0201	-2.5161	-0.021265	-1.4424	1.5543	4.1681	-1.0572	-1.6697	3.1134	-3.7675	0.22312	0.7169	3.6822	4.5168	1.6247	-0.71777	-4.6543
-13.105	-7.6312	-6.8103	-9.3239	-8.1844	-12.402	-13.078	-10.534	-10.556	-13.845	-9.3365	-8.947	-8.9312	-7.0708	-8.3061	-9.7386	-10.478	-10.993	-6.0277	-11.899	-6.8054	-8.9269	-10.322	-9.3216	-8.6395	-10.598	-6.0336	-11.302	-8.2918	-9.1165	-7.0346	-10.127	-6.3253	-8.9494	-7.4269	-11.028	-9.8131	-8.4793	-8.6263	-12.698	-9.9168	-11.388	-9.1671	-8.5817	-11.144	-8.0716	-10.717	-7.894	-11.256	-8.6436
-6.5455	-6.5857	1.0569	-7.3617	-4.7658	-8.4048	-9.2005	-3.9854	-4.0842	-4.3775	-5.2141	-4.8375	-6.365	-3.6292	-4.9082	-5.0677	-7.0291	-6.5191	-2.9812	-6.0518	-10.766	-3.3135	-8.4848	-7.4943	-2.4317	-11.624	-10.085	-6.1437	-8.7642	-6.5996	-8.3835	-3.3541	-5.8676	-5.5982	-8.4053	-7.4316	-3.5595	-7.7972	-0.7942	-3.5528	-4.8439	-7.8473	-6.804	-2.7967	-6.7152	-3.6404	-7.2404	-8.9015	-7.4689	-2.3167
-9.4239	-14.565	-12.919	-13.067	-10.737	-8.0899	-10.66	-8.7523	-10.791	-9.0249	-10.759	-6.1133	-8.8236	-10.307	-9.8561	-10.861	-10.371	-9.4324	-10.905	-7.9453	-10.544	-6.4921	-9.3155	-9.5714	-9.629	-13.6	-12.706	-12.177	-5.0061	-9.9066	-13.309	-12.983	-6.0643	-8.3467	-10.777	-13.026	-8.2543	-7.3051	-7.5493	-9.3398	-14.021	-10.588	-6.5803	-10.265	-13.954	-9.7002	-14.363	-9.4196	-9.1701	-10.665
4.4662	0.74305	3.8298	-1.824	3.6743	-2.7435	-1.172	-1.0139	2.7231	1.6743	5.1873	0.51816	0.2133	2.1233	-1.6133	0.73696	7.9124	-1.6839	-1.807	-1.1129	-1.8122	-1.5997	3.1381	1.0761	4.7719	2.5376	-2.1956	3.7288	1.8801	0.59787	-3.6771	4.4301	-0.030304	2.5992	1.012	0.14658	1.1382	1.5122	3.7173	0.011786	2.5866	3.0808	-2.6631	0.84749	2.6125	-0.95594	0.86738	7.7081	-1.1934	0.50828
10.508	5.5496	7.2226	5.7266	5.0546	2.5895	7.9888	11.302	9.9458	7.0527	6.2832	6.0634	8.8157	9.074	12.487	6.2553	6.7651	5.8561	8.9894	8.9496	9.8993	8.7544	4.418	9.0449	12.319	11.186	5.4373	9.0576	12.098	7.3749	8.1032	9.278	9.9586	8.7071	7.1824	7.3162	7.9131	8.5713	13.044	9.754	8.175	10.09	5.9447	12.169	5.7136	2.57	10.031	8.6642	8.0585	4.7021
-23.608	-25.415	-24.377	-19.322	-25.603	-22.348	-21.846	-26.574	-29.024	-22.606	-26.007	-16.287	-18.725	-17.767	-23.966	-17.991	-23.832	-24.445	-25.645	-20.572	-21.613	-19.506	-22.416	-26.31	-24.628	-21.239	-24.721	-24.186	-24.918	-22.296	-24.277	-23.517	-20.036	-20.745	-21.982	-24.45	-24.11	-20.28	-24.619	-22.117	-18.414	-22.096	-19.818	-25.068	-24.526	-25.061	-24.525	-19.052	-19.186	-25.333
1.2729	-3.8983	5.2011	0.41572	-0.21818	1.5091	5.1886	7.2636	0.14377	-3.3213	-3.3102	6.7462	3.6743	-4.2023	5.6568	0.077871	3.5751	2.6476	0.07889	5.4009	3.5405	2.6354	0.94607	1.8482	1.6381	1.8964	0.80499	1.1915	-1.4198	0.58743	1.2467	-1.27	0.75149	3.6733	1.7988	-0.28587	0.10423	5.6198	1.3925	-4.6507	1.4397	-0.13103	3.0884	-2.0993	-4.2506	1.6882	-2.0153	1.6169	2.6143	-2.1445
-12.732	-7.215	-11.842	-14.693	-5.4604	-10.007	-6.1341	-11.585	-11.88	-10.771	-8.7134	-11.06	-10.111	-8.2635	-9.9873	-13.325	-10.372	-10.866	-9.6208	-9.5128	-13.645	-8.3083	-13.419	-11.81	-12.689	-16.138	-12.988	-12.295	-4.5842	-9.6672	-8.1649	-13.128	-5.7603	-14.939	-12.862	-11.513	-11.186	-11.379	-12.096	-13.444	-10.31	-12.715	-11.884	-14.534	-10.2	-12.753	-13.906	-6.9175	-10.382	-15.488
6.4405	8.1178	10.228	10.535	7.8884	8.7679	10.771	5.8003	7.0445	6.2778	3.0218	9.616	8.1723	7.2098	9.631	6.7088	8.1086	10.155	7.3517	8.3092	6.2924	8.6648	6.1274	4.1437	1.8909	7.1007	7.224	4.6079	3.8123	6.2344	9.7497	13.472	7.5793	5.4221	1.7748	10.604	5.9874	3.6907	8.4171	4.1245	8.2437	7.7484	7.9053	14.9	9.0805	9.7934	9.8719	5.963	8.4167	5.7726
-10.961	-13.611	-15.885	-11.516	-16.2	-16.334	-8.4087	-14.824	-15.372	-15.653	-13.195	-14.292	-12.703	-12.848	-14.308	-13.638	-13.7	-11.138	-12.49	-17.633	-13.288	-14.165	-16.287	-14.146	-12.51	-9.8188	-11.96	-13.069	-10.808	-8.6394	-13.317	-9.1517	-13.963	-13.208	-12.073	-15.619	-13.84	-15.245	-9.6599	-14.728	-15.454	-13.983	-12.712	-8.063	-8.5336	-9.0847	-13.821	-10.5	-14.744	-11.37
-7.2668	-8.9923	-3.2363	-4.9133	-0.85669	-5.859	-5.1778	-2.4093	-8.4083	-3.0527	-7.1027	-6.081	-6.1606	-5.8693	-6.5578	-6.6792	-1.9023	-6.5746	-5.6515	-6.3501	-6.8201	-5.6267	-2.6182	-7.9182	-7.8215	1.429	-5.7429	-3.9356	-7.5106	-5.3762	-4.4468	0.16864	-4.7022	-0.5356	-1.1598	-7.3314	1.1135	-7.4256	-0.86145	-3.1564	-2.2444	-7.9436	-8.7905	-4.8521	-10.439	-4.1663	-2.6307	-5.402	-4.7999	-2.03
-23.868	-24.44	-21.344	-17.453	-23.741	-21.125	-17.841	-21.663	-19.644	-16.63	-27.157	-17.195	-15.872	-25.513	-20.83	-26.134	-19.77	-18.269	-22.647	-18.491	-22.453	-23.434	-22.295	-19.897	-18.066	-16.23	-24.303	-24.826	-23.958	-22.279	-22.156	-20.16	-22.574	-18.609	-24.678	-20.079	-17.531	-18.483	-20.127	-19.251	-21.765	-18.692	-23.23	-24.628	-19.942	-20.496	-22.005	-19.033	-20.05	-18.107
-12.249	-12.21	-14.856	-13.688	-13.927	-14.24	-13.02	-13.189	-9.292	-10.956	-13.696	-9.9683	-8.0645	-9.2437	-10.432	-12.786	-14.671	-6.2275	-14.019	-11.126	-7.9677	-12.832	-13.343	-11.444	-11.972	-11.134	-10.912	-10.552	-11.706	-14.052	-11.868	-12.183	-10.485	-10.113	-9.9572	-7.3536	-12.668	-16.35	-16.198	-11.216	-11.598	-11.141	-9.4569	-11.867	-16.115	-9.0578	-10.278	-14.128	-10.744	-13.624
-8.5454	-4.2166	-7.8045	-7.9267	-9.6619	-6.2473	-4.3511	-4.0184	-4.3481	-5.73	-4.4954	-3.7556	-7.4792	-6.0423	-4.5274	-8.7851	-6.3809	-7.0631	-5.5452	-2.5608	-8.6801	-6.0512	0.83954	-7.7671	-2.1769	-8.7507	-6.3712	-3.8773	-6.5081	-7.1734	-3.0051	-2.1248	-3.8116	-2.5489	-6.5048	-2.4337	-7.9251	-1.3714	-8.4757	-3.5036	-4.7881	-3.6121	-5.6894	-7.868	-6.8811	-1.9712	-8.3345	-4.7873	-3.5598	-3.9939
-7.4733	-8.8789	-5.9423	-14.566	-10.142	-13.226	-10.7	-9.8582	-12.16	-14.071	-9.4814	-7.6748	-14.002	-18.367	-12.782	-10.958	-12.353	-8.7248	-7.914	-12.688	-12.817	-15.639	-12.571	-12.946	-11.624	-5.7429	-15.159	-12.768	-10.258	-12.794	-14.346	-11.723	-10.052	-9.6589	-9.5675	-10.924	-11.586	-15.608	-12.048	-13.41	-8.2752	-15.774	-10.941	-8.967	-10.92	-10.171	-12.624	-12.262	-12.853	-13.369
-12.307	-13.179	-18.803	-15.664	-13.85	-15.501	-14.367	-10.936	-10.16	-16.047	-11.252	-11.847	-8.2217	-18.762	-11.758	-16.885	-6.7184	-14.342	-12.327	-15.091	-12.344	-16.23	-12.243	-19.449	-14.266	-12.731	-17.397	-16.313	-10.652	-16.604	-14.366	-10.741	-9.7868	-8.7509	-11.596	-13.478	-18.773	-11.098	-14.541	-13.491	-13.669	-18.867	-13.757	-9.2439	-9.4666	-13.832	-15.467	-16.38	-10	-6.9825
0.30762	-0.35448	-1.6138	1.3697	-1.6895	-0.44421	-3.8345	-2.3278	-3.6759	-3.1701	-1.011	-2.1361	-1.3915	-4.6048	0.77386	-6.9763	-5.3449	-0.27295	2.2456	2.0717	1.8606	0.49094	-3.4014	-0.82434	-0.84832	-0.88921	0.43307	-0.74522	-2.128	1.2113	2.579	2.742	-1.5776	-3.7475	-0.69474	-0.63229	-4.2941	-0.44841	-4.6933	-2.5736	-1.3033	-4.1009	-0.52183	-0.90882	1.6904	-1.2324	-4.0166	1.2023	-4.5929	0.20734
5.8323	8.3393	5.597	12.822	1.4771	5.4088	7.488	4.8771	4.3153	4.6669	5.8275	5.8047	9.9382	5.8558	7.4766	3.3516	5.8917	7.3132	7.7334	6.7151	5.6111	4.478	4.9166	3.2207	1.1712	3.1476	7.4825	8.4886	3.5132	8.0479	5.9777	9.0546	0.61808	-1.0531	7.342	0.86233	6.4865	2.1143	4.0258	4.1936	7.7728	5.3268	7.1311	5.2681	7.9663	5.1296	7.1552	3.7702	4.988	5.4016
5.5487	9.8086	13.292	9.5102	9.5683	10.633	6.786	4.323	7.6929	5.546	9.8794	4.7124	4.0431	6.4706	10.995	7.3892	7.0907	8.6048	8.3546	10.563	8.4294	7.1642	9.3928	6.0845	12.279	10.476	6.9866	7.0277	2.147	9.8456	8.5669	7.2482	10.686	7.8947	9.7871	11.95	6.3305	12.123	4.5641	7.9439	8.1581	7.1005	8.4423	8.3479	6.4479	4.894	10.213	5.0711	13.558	6.7903
-3.1363	-1.732	0.82193	-0.74509	2.0248	-0.93205	1.364	-1.4399	0.61041	3.2245	-5.4136	-1.1638	0.081388	0.73377	-0.095417	-1.3514	-1.8798	0.72274	-0.36978	-1.1212	1.0237	-0.4556	-0.48147	1.644	2.0778	2.8188	-5.5568	-2.4412	3.2598	-0.47546	-0.46019	0.77959	-1.8636	1.2177	-3.9004	1.0093	1.4784	-1.7275	-3.0049	5.5412	-0.27513	-1.4758	-0.18517	2.4412	4.7546	-4.6305	-0.16717	3.0801	6.5902	-3.6894
-23.317	-23.973	-23.044	-22.092	-22.134	-22.03	-21.061	-23.789	-24.494	-18.089	-23.156	-19.714	-16.365	-17.895	-25.457	-23.761	-18.754	-20.886	-18.336	-26.168	-21.747	-23.6	-22.48	-22.01	-20.12	-23.388	-24.334	-22.579	-21.993	-22.517	-21.068	-21.881	-23.003	-24.254	-23.008	-24.899	-21.964	-25.973	-21.972	-23.888	-18.888	-21.905	-23.459	-18.659	-19.232	-20.185	-21.58	-21.912	-21.324	-19.099
6.144	2.1261	6.0184	5.579	-1.8573	2.0626	-1.7246	0.34455	4.9329	-2.4567	1.5659	3.0942	4.1183	2.5836	3.1473	2.6583	-0.67163	7.0105	-1.6051	1.5671	0.60523	2.5518	-0.52429	9.4918	1.7709	2.6457	-2.226	1.2255	3.869	2.2418	1.0805	-1.0716	1.5761	2.8345	2.5264	4.1417	-0.6182	3.2556	0.60771	-0.58974	3.1335	2.1314	3.5936	6.7759	1.6164	0.63912	0.71129	3.378	5.9233	-4.1832
0.59922	3.8797	0.69425	-1.4468	2.1209	3.881	-0.12586	0.9239	-1.964	2.3931	-0.24848	0.48319	6.2974	0.60433	-3.482	-0.19464	0.14945	-0.53054	1.2964	-0.88147	1.8891	1.2474	6.8893	1.5008	-3.321	-0.35055	-0.88077	0.79296	3.489	0.46721	2.7793	1.8007	-3.2961	2.0174	2.8412	2.7141	-2.4248	0.82495	1.135	2.4396	5.0881	1.4367	2.4888	-2.0234	-0.98246	0.94478	0.32873	-2.8787	0.27737	-1.0086
6.1204	1.8533	2.244	3.5295	4.311	1.6242	2.3486	3.7699	-0.4487	1.1718	3.8811	-0.11675	0.41851	4.1548	-0.96965	2.0753	4.4563	0.51859	6.698	5.5372	4.0464	1.1409	5.4876	0.66317	0.047232	-0.19064	3.659	0.48507	1.8754	-0.9639	1.88	-0.062173	-0.18351	-2.6156	-1.2789	1.7598	0.73805	2.008	2.2893	4.6417	5.4847	-1.74	0.59465	2.3924	3.3066	4.768	1.2264	1.3752	-0.018729	3.4195
-11.134	-13.081	-13.095	-9.7971	-7.3284	-9.639	-13.705	-10.277	-7.9499	-6.5656	-6.2622	-6.8403	-9.769	-12.382	-8.2074	-8.6364	-10.506	-6.1979	-11.969	-8.1546	-9.2853	-9.4625	-9.0313	-7.6028	-11.841	-9.6553	-4.4858	-8.4746	-9.6597	-3.4652	-9.7186	-10.701	-7.3665	-11.874	-10.883	-6.5047	-8.1534	-4.3855	-10.867	-10.513	-5.5817	-8.738	-5.9113	-6.9234	-7.71	-10.494	-6.9153	-10.317	-10.17	-9.7617
-1.604	1.2818	-5.3181	-3.0545	-3.1484	-6.1369	-1.2155	-5.2748	-0.51862	-2.5254	0.56908	2.1924	-6.3772	-3.8907	-2.9637	-0.77073	-4.9094	1.3844	-0.81413	-0.99393	-5.2357	-3.3505	-4.773	-4.4419	-2.7347	-6.1914	-4.4489	-3.0105	-3.3282	-3.0519	-3.4003	-1.6844	-2.2924	-3.361	-4.4324	1.6067	-3.9546	-8.5874	-6.0626	-4.5001	-5.9422	2.2592	-3.334	-5.5191	-2.0064	-7.1277	-5.4381	-4.4464	-3.8086	-3.1925
-8.8414	-11.357	-10.319	-14.229	-12.552	-15.935	-13.049	-8.0015	-12.837	-10.843	-12.928	-8.9837	-12.478	-10.206	-7.979	-8.8965	-9.1152	-6.9749	-12.385	-10.313	-9.2802	-10.997	-8.7113	-11.911	-11.529	-9.9882	-9.9629	-4.1212	-13.737	-12.233	-9.6798	-9.8096	-13.721	-8.2713	-13.309	-11.213	-10.623	-8.6214	-7.9632	-10.574	-11.882	-9.2757	-12.037	-9.556	-7.9837	-10.941	-8.553	-8.4067	-14.656	-10.74
-13.913	-12.093	-8.987	-19.58	-14.925	-13.593	-15.761	-15.447	-16.662	-13.458	-11.743	-16.585	-12.884	-15.934	-15.55	-17.31	-13.349	-16.239	-11.075	-16.64	-11.412	-11.604	-13.863	-13.846	-16.367	-15.073	-15.123	-18.648	-12.833	-19.713	-14.812	-13.412	-13.683	-16.434	-10.957	-17.957	-15.872	-19.224	-13.647	-13.304	-8.8528	-15.922	-11.998	-18.94	-12.076	-10.538	-14.931	-12.923	-14.044	-14.664
-8.3472	-14.398	-12.815	-11.297	-8.3254	-7.7401	-9.0617	-12.026	-8.8974	-12.546	-14.197	-13.063	-11.972	-9.1458	-13.44	-10.809	-19.403	-12.417	-9.1838	-11.369	-9.5414	-14.205	-13.769	-9.8674	-13.062	-11.992	-11.465	-12.136	-8.4399	-12.272	-11.303	-13.619	-12.731	-15.347	-11.566	-10.596	-8.0062	-11.39	-10.722	-13.792	-10.248	-9.9122	-13.6	-12.747	-12.063	-11.345	-10.259	-10.966	-8.4024	-13.172
3.3379	-1.5848	-3.8797	3.2069	-3.3613	-1.311	-0.91058	-2.1785	0.0089498	-0.78621	-2.5264	-2.7763	3.0663	-2.9433	0.70029	0.60046	-3.7312	6.3785	2.7913	0.45998	-1.47	-0.40637	-0.8122	0.78111	-5.3709	2.1103	-1.0376	-1.3176	-3.4429	1.1588	-0.59029	-3.5202	1.6383	-2.5547	-4.0802	-7.6069	-0.52694	-1.3722	-0.23389	-1.4106	2.026	-2.7813	-3.8024	-1.301	-0.39961	-0.6289	-3.5001	-4.1475	-3.5652	-4.6813
-5.7049	-6.7788	-7.8765	-1.9292	-2.2435	-3.7335	-5.1576	-2.3338	-6.458	-3.0544	-10.008	-2.6673	-5.3668	-7.3421	-5.9516	-8.5581	-5.1554	-1.4135	-5.6048	-6.8582	-3.7587	-0.9097	-2.1679	-0.47638	-2.1172	-8.8589	-2.0595	-8.9021	-3.1814	-4.9559	-1.2942	-6.966	-9.0547	-8.0007	-0.6696	-4.3596	-3.3471	-7.0097	-7.2865	-2.865	-1.8298	-6.6366	-5.4955	-1.3966	-6.297	-5.57	-5.0356	-5.0002	-5.916	-2.6499
-15.853	-16.88	-12.6	-11.644	-15.875	-11.268	-18.099	-12.842	-14.22	-15.966	-13.731	-13.128	-16.018	-17.425	-14.14	-13.345	-17.72	-14.575	-14.734	-14.349	-14.536	-12.977	-13.852	-18.536	-16.016	-13.242	-16.148	-13.038	-16.588	-13.218	-14.957	-9.6815	-11.842	-14.54	-8.9836	-14.096	-11.583	-16.579	-16.309	-13.649	-13.625	-19.649	-17.262	-15.999	-19.578	-15.301	-12.971	-15.059	-14.209	-16.086
0.83392	-2.0364	-0.39873	-4.4696	-5.0363	0.83172	2.2291	0.47392	-4.4056	-2.5054	-6.7737	-2.6929	-2.4294	-1.9976	-3.0947	-0.88204	2.0108	5.1194	0.60631	0.3674	-0.17838	2.8249	-2.5722	4.6423	-2.5404	2.3825	-5.6055	-3.0534	-3.2371	1.8045	-3.7273	-1.2144	-4.2519	-0.1524	-0.34578	-1.0793	-5.7713	-4.952	-0.0080635	-3.4342	-2.9664	-0.08248	-4.4151	-3.3731	-1.9069	0.56525	-3.1238	-1.2951	-3.6952	-0.64159
-1.0362	-1.1214	-1.6405	-1.1682	-4.2869	-0.06738	-0.88591	-0.6001	-2.7114	-4.3518	1.2043	-5.4204	-2.4908	1.5653	-2.3258	-3.6613	2.7571	-4.1075	0.079626	-0.061599	-1.2397	-3.1385	-2.0504	1.3254	-0.3572	-3.9699	2.3267	-1.0221	-1.972	0.85393	2.1511	-4.6014	-1.9441	-1.562	-0.64898	1.6686	-1.4924	-0.59673	-4.7569	-3.2911	3.5626	-2.7792	-2.8648	-1.5883	-0.60078	0.01592	-2.4221	-1.3019	-6.6132	-1.8428
1.3245	4.0091	1.1186	1.0864	3.4197	5.0685	1.5835	-0.33972	0.21691	1.7038	0.14688	3.7986	1.7012	2.1937	-1.6276	1.2963	1.0117	-3.9573	4.707	3.0038	6.022	3.1774	6.2645	-0.63196	6.7942	0.16993	0.064858	2.3973	5.7806	-4.6824	5.0877	0.61142	5.168	-0.48223	2.3902	3.1974	2.3773	2.4956	8.9193	-3.6388	-2.4762	1.9047	1.9099	2.3156	3.5455	-3.1463	0.63375	0.68457	3.9948	-0.99186
-1.2356	1.466	3.2535	3.2213	-1.1604	5.7033	-3.3784	0.90794	0.16776	-0.81023	0.61792	-0.30394	0.5896	1.5668	-6.3617	1.2501	1.8355	2.4146	4.1803	-0.49311	-1.0718	-1.0828	-2.7975	1.5225	-0.053063	0.1676	2.5371	1.6489	0.079867	2.7415	-0.45455	-1.8338	3.4152	0.74423	4.1381	2.862	2.3043	4.3801	3.8781	2.677	-0.84108	2.1269	-0.29209	1.3915	-0.68039	0.42223	1.1106	0.35012	1.379	2.1806
-5.2891	-10.159	-3.4803	-6.3516	-3.2022	-8.3981	-5.0484	-2.5301	-6.3315	-7.6346	-3.1959	-0.98174	-0.73706	-4.7694	-8.9694	-5.5974	-4.7201	-6.1026	-2.2118	-7.1551	-3.9266	-4.1875	-2.746	-7.7354	0.22691	-4.3552	-6.9618	-3.6077	-6.7862	-3.7084	-6.4855	-6.1743	-4.3761	-5.4812	-7.0126	-9.5727	-4.4966	-3.104	-3.7307	-9.3351	-3.8297	-4.107	-0.21997	-5.9663	-2.2521	-4.1019	-2.4931	-7.8504	-4.1624	-10.22
-4.1798	-1.6376	-1.5656	-3.229	1.9394	-4.7684	1.4798	0.11157	-0.84219	-2.4695	-1.1924	-0.53649	-4.2142	-2.3296	-0.4224	-3.0098	0.60908	-9.0142	-3.9281	-3.7898	-6.3698	3.2223	-6.9188	0.6343	-0.28723	-1.8907	-0.62045	1.0945	-3.6686	-5.6329	-0.44259	-3.5399	-0.36335	-1.1775	-5.6027	-3.7345	-1.6076	-4.4639	-1.001	-2.3562	-1.6015	-5.199	-2.9445	-2.3452	2.6727	-1.251	-0.7365	-1.7881	-4.7584	-2.9131
-3.9138	1.8117	-4.5067	2.0139	-5.2186	-1.2196	-1.3115	-5.7642	-0.60673	-6.111	-3.859	-4.1868	0.53991	-9.7578	1.0914	-0.82323	-2.1284	-0.6456	-2.2196	-1.3416	-3.2112	-5.7006	-3.9518	-2.3981	-2.0787	-4.1113	-3.1239	-2.4595	-3.5998	-1.626	-4.3797	-4.788	-1.3333	-6.5726	-6.426	1.741	-1.5026	-2.0307	-0.93356	-3.2645	-6.3341	-5.894	-5.2083	-2.4561	-0.76186	-2.409	-4.2059	-3.378	-0.50911	-0.54359
-4.6012	-3.5423	-1.0082	-0.84025	-3.3025	-4.4421	1.095	-1.1629	0.84811	1.9572	-1.369	-5.0706	-0.56537	4.3202	-2.7119	-0.09144	-4.1902	-4.6995	-1.4163	-5.4227	-4.5621	-3.7401	-1.6136	-3.164	-6.2414	0.88437	-0.49912	-1.2428	1.3905	-5.3933	-3.6316	2.5607	2.0724	-3.3803	-0.63959	-3.8613	-2.8287	-2.7563	-4.4516	3.575	-6.0155	-1.7517	-2.6032	-1.0813	-4.9953	0.33107	-6.4066	4.252	-3.2998	1.8723
-1.809	-3.0186	-3.732	-3.7716	-4.81	-4.1645	-1.9644	-3.228	-4.7464	-1.5865	-2.5968	0.77853	2.6808	-7.7414	-2.6958	-4.4538	-4.5128	-3.5265	-2.9387	-4.7783	-2.1088	-6.4232	-0.30517	-2.5076	-4.7518	-3.8872	-6.3574	-4.6405	-2.9836	-5.0497	-4.7767	-1.4193	-1.6783	-8.3823	-2.5602	-5.2476	-5.2231	-6.0783	-2.792	-2.128	-8.4712	-4.0324	-2.6657	-1.5358	-6.6302	-2.2136	-5.6811	-3.4456	-8.1291	-3.4412
-11.874	-9.7886	-10.843	-13.434	-8.5364	-16.874	-12.729	-14.27	-16.483	-15.719	-15.72	-14.532	-14.388	-11.28	-13.872	-18.574	-12.213	-18.733	-10.046	-12.567	-14.886	-11.023	-19.916	-15.974	-18.261	-14.692	-16.816	-12.732	-12.987	-17.743	-13.172	-13.718	-11.013	-12.228	-6.4249	-16.312	-18.111	-11.391	-15.46	-17.054	-10.444	-14.428	-12.257	-12.716	-13.683	-12.494	-10.731	-18.17	-11.075	-11.889
-13.861	-15.793	-12.817	-12.915	-12.741	-8.4628	-13.139	-12.514	-15.076	-15.173	-13.305	-10.762	-14.5	-10.736	-18.415	-11.896	-14.62	-11.353	-11.085	-16.02	-11.648	-10.634	-13.094	-13.741	-13.446	-17.303	-14.228	-14.901	-15.988	-16.05	-10.038	-12.373	-11.917	-10.636	-11.095	-12.56	-11.163	-16.775	-11.901	-13.737	-12.34	-14.504	-11.486	-9.6008	-10.868	-13.372	-14.506	-12.752	-9.5063	-14.326
1.4462	-4.5594	0.35989	-3.9315	-3.5943	2.7288	-2.8726	-4.7745	-2.4044	-4.4356	-1.5225	-6.3243	-5.2942	-3.1752	-2.2268	-1.8784	-4.1221	-3.1936	-5.3002	-4.5546	-2.0176	-3.4554	-0.21092	-3.5893	-2.6881	-2.4122	-0.89082	-4.7706	-3.4899	-0.61665	-0.92143	-4.2613	-4.9887	-0.91086	-7.2034	-6.2175	-3.1031	-0.070858	3.5843	-4.093	-2.6887	-1.0036	-0.24669	-6.8027	-7.7388	-4.6516	-1.8201	-4.7501	-4.9791	-0.94698
0.083371	-8.5196	-6.6299	-5.1389	-7.189	-7.7382	-4.8751	-8.1463	-5.0174	-7.5257	-5.5264	-10.22	-4.1915	-6.2767	-8.2296	-5.5741	-4.1264	-6.2457	-5.6048	-6.0296	-10.164	-6.817	-4.9777	-4.19	-7.4017	-6.7197	-5.3762	-4.7911	-4.2808	-4.7272	-8.1743	-7.6609	-8.8916	-4.4045	-6.4378	-1.4956	-2.6862	-10.341	-7.4528	-7.9708	-7.6237	-0.56273	-5.3905	-6.3669	-5.7463	-7.2927	-3.2686	-3.6028	-7.9877	-1.8892
-0.29792	-1.3832	-3.4148	-7.8952	-3.3607	-4.6248	-3.1798	-1.0049	-7.1058	-5.7996	-3.0126	-1.3223	-1.1807	-4.2264	-5.628	-5.0456	-2.6027	2.2712	0.85852	-6.3809	0.81121	-0.54967	-3.7082	-2.2843	0.17137	-3.3761	1.4048	-1.3966	3.1755	-2.6162	-3.0118	-3.8307	-1.3599	-3.5157	-4.0648	-3.5378	-2.336	-2.0437	0.97641	0.81416	0.53229	-2.2293	-2.6214	-5.2962	-1.2304	-3.3128	-1.5197	-6.9801	0.51171	-4.6015
-3.1115	-4.6118	1.6336	-4.8371	2.9556	-4.7092	-3.3439	-5.6295	-0.11603	-2.3512	-3.2496	-0.073015	-4.9693	-0.19563	-4.3515	-3.5133	-1.7347	-0.86247	-2.5574	-2.795	-2.4147	-1.8617	-0.31681	-4.7058	-4.107	-2.9741	2.4635	-2.4395	-5.2974	-1.2333	-5.497	-0.62384	-3.1478	-2.9383	-2.1409	-4.138	-1.6273	-2.9725	-2.4102	1.0044	-7.5971	-5.4172	4.6732	-4.7169	-3.0561	-1.0757	-1.3865	-2.2936	1.3248	-7.3027
-3.2117	-6.1613	-12.008	-6.9899	-7.4192	-7.586	-10.488	-8.2804	-6.908	-5.3455	-5.4165	-10.647	-3.1215	-7.8245	-8.5267	-8.9989	-11.467	-7.8456	-4.6169	-10.606	-12.052	-2.9488	-8.5516	-7.1817	-6.0094	-5.1187	-8.9856	-7.6048	-12.489	-9.6788	-9.069	-3.7693	-7.272	-6.5877	-3.7867	-3.5497	-8.7045	-6.3147	-9.5983	-9.1343	-8.5722	-4.4679	-5.0051	-8.4523	-8.2968	-8.5469	-12.099	-10.983	-9.0632	-8.6988
-8.7748	-8.9527	-11.506	-8.8015	-12.111	-19.936	-15.569	-10.051	-16.176	-8.0671	-12.987	-11.542	-16.561	-9.6459	-14.723	-14.218	-12.782	-16.805	-14.943	-13.298	-13.482	-16.646	-14.406	-11.739	-13.208	-11.881	-9.4723	-9.5724	-9.7973	-14.649	-13.982	-13.453	-14.049	-12.867	-12.532	-12.849	-17.962	-11.327	-17.825	-16.154	-13.414	-14.48	-15.446	-13.002	-9.4644	-13.78	-5.7121	-15.834	-15.61	-11.999
-25.389	-20.758	-19.824	-22.979	-24.561	-22.343	-25.602	-18.721	-21.753	-24.378	-14.739	-27.95	-17.69	-22.202	-28.224	-20.653	-25.02	-22.561	-24.772	-20.572	-21.577	-17.569	-23.065	-20.761	-19.07	-20.546	-26.099	-28.496	-22.04	-18.696	-17.218	-23.245	-24.665	-22.666	-28.125	-25.207	-16.786	-21.945	-23.089	-22.107	-18.749	-26.362	-21.554	-22.423	-18.714	-21.408	-19.918	-24.05	-23.02	-21.554
-5.561	-0.71747	-4.4362	-0.39893	-1.6011	1.6022	-5.5641	-7.2017	-1.5387	-1.7707	0.26744	-4.8357	-0.46442	-3.6302	-2.6149	-3.3368	-3.5123	-2.5538	5.9013	-5.1727	-2.3149	-1.649	-0.66719	-4.4531	-2.0923	1.4102	-2.503	-3.601	-2.5161	-1.0426	-4.9079	-12.365	-3.3381	-5.5843	-4.9223	-2.8419	-1.8249	-4.7665	-3.2405	-1.3987	-0.048817	-3.6703	-3.1481	1.5283	3.1692	1.9272	-2.4867	-5.6992	-2.7779	-1.6643
-0.73492	-2.5437	-4.1356	-3.2892	-0.57082	-0.16927	-0.25728	-3.3273	0.23731	-2.7507	-2.0923	-0.94484	-4.004	-0.89275	-2.5145	2.1225	-5.2846	-9.8652	-3.1957	-3.349	0.46168	-4.4137	-3.2522	-4.908	-1.6803	0.68198	-6.1429	-5.8719	-5.7268	-0.96279	-2.4044	-5.9656	-2.0855	-1.7206	1.2177	-3.0995	0.12997	-0.33361	-2.4266	-3.7965	-3.623	-5.8161	-6.6944	-3.3611	-2.3078	-5.2893	0.54262	3.7715	-7.7669	-3.5651
-5.4047	-6.638	-2.7362	-7.9898	-8.1014	-9.5964	-4.2621	-0.56817	-6.3005	-6.1038	-11.935	-6.8708	-9.6816	-8.8324	-5.7875	-3.1089	-5.9177	-5.7661	-4.4885	-2.9833	-5.7486	-6.1765	-4.9033	-1.6493	-5.9992	-4.2534	-7.0333	-3.5969	-4.2196	-4.4631	-1.719	-8.7842	-3.9437	-4.2459	-2.2519	-2.5133	-6.5537	-7.2572	-4.4491	-7.7355	-7.3851	-2.1028	-6.9245	-4.8276	-3.5911	-6.0573	-5.0395	-6.1104	-2.6448	-1.4278
9.3958	8.471	11.377	12.64	9.5412	13.642	12.068	9.0893	8.2184	10.604	15.382	14.839	4.9583	11.907	8.4823	12.69	8.8582	10.679	10.383	8.2628	4.4613	6.693	11.738	12.213	12.687	11.251	8.6796	10.136	10.652	15.619	9.8302	11.908	17.071	10.826	13.867	11.652	13.566	9.1601	9.7306	9.1864	7.7915	6.1405	9.1106	8.9492	10.645	8.2363	7.5425	9.0502	9.5357	11.904
-15.455	-11.814	-8.556	-11.801	-10.6	-14.868	-11.217	-12.652	-12.409	-9.1663	-12.66	-6.5123	-9.2025	-11.133	-9.607	-12.17	-8.6461	-6.9102	-7.4379	-5.4362	-14.442	-11.235	-10.528	-15.275	-13.782	-9.8789	-11.314	-10.139	-11.794	-10.308	-9.1907	-10.459	-9.9648	-10.199	-11.448	-12.391	-12.067	-8.7007	-12.151	-14.86	-9.6094	-12.746	-10.941	-11.716	-11.301	-14.227	-13.978	-6.9887	-13.522	-10.181
-7.049	-6.2777	-5.1012	-2.8635	-5.5467	-5.2515	-4.9168	-3.4546	-7.6093	-2.3378	-2.9996	-5.9533	-5.9278	0.49948	-4.7964	-7.435	-3.9302	-7.2651	-7.0358	-3.8438	-7.6476	-2.4641	-6.746	-4.0155	-6.9048	-0.62859	-3.1055	-6.0412	-7.2876	-5.0422	-8.4055	-6.3605	-0.35731	-9.1506	-3.0566	-7.638	-5.132	-6.7993	-6.151	-1.6605	-5.9545	-3.6234	0.026872	-6.0583	-4.366	-5.6429	-1.0156	-4.8338	-7.7445	-2.2956
6.9826	6.3738	5.4212	5.5576	6.8793	3.3486	6.5923	6.5433	2.5018	2.3138	8.3069	3.4238	2.7499	3.966	4.6698	7.3848	4.5328	-0.66171	5.1316	8.2612	5.922	4.6902	6.8506	5.1637	3.1275	7.4536	1.0466	5.3711	5.3556	4.5625	6.4916	-0.050359	6.3017	6.894	6.71	5.6469	5.2875	6.8921	6.57	8.1767	7.264	-1.4714	8.6235	5.6681	7.8873	5.9072	10.423	3.9344	5.1325	3.755
-24.261	-26.552	-22.958	-23.14	-20.657	-24.538	-18.371	-19.643	-24.262	-23.147	-20.838	-23.683	-21.644	-26.392	-23.096	-20.969	-21.313	-19.294	-21.769	-26.419	-24.447	-22.64	-23.55	-24.858	-19.583	-20.286	-23.007	-19.858	-23.522	-18.105	-23.442	-22.412	-22.338	-23.284	-17.328	-17.895	-20.654	-24.836	-25.28	-22.754	-22.969	-24.309	-19.146	-28.161	-24.75	-22.636	-18.662	-19.369	-23.356	-20.498
1.4601	3.1611	1.0991	-1.0141	-2.5803	2.8109	-0.70233	-3.8106	1.4206	2.9896	1.6525	1.2945	2.1367	3.2938	3.3782	2.9287	4.4432	-0.18376	0.96126	-2.7312	0.95664	-0.19401	0.55973	4.6393	2.4604	-1.7415	-1.2537	-0.50975	5.949	-2.8247	-0.72186	-0.17416	0.41742	0.20467	3.9251	0.42872	1.9993	2.5226	1.5024	4.2356	1.9439	-0.50085	3.621	-0.4204	-0.99556	2.4975	2.0864	0.79587	-1.1786	-1.8595
-13.162	-12.264	-15.209	-16.737	-10.612	-11.957	-14.661	-14.85	-13.918	-11.279	-14.009	-15.316	-10.768	-14.034	-14.712	-16.009	-14.647	-12.412	-13.432	-11.416	-15.381	-14.23	-15.73	-9.6641	-17.832	-14.358	-12.436	-16.565	-8.6479	-8.725	-11.461	-15.075	-13.174	-11.62	-13.834	-11.682	-10.342	-11.888	-11.427	-15.353	-7.1666	-14.607	-15.521	-16.914	-11.07	-13.398	-10.953	-8.8343	-14.792	-15.787
-10.718	-8.7087	-7.7062	-6.0503	-4.7786	-7.223	-10.989	-7.1979	-6.872	-8.9097	-4.6253	-9.1306	-9.4596	-7.4541	-9.412	-6.4696	-7.111	-8.5746	-8.9494	-7.1395	-12.879	-9.3795	-7.7478	-8.7091	-10.834	-8.471	-8.3862	-13.251	-11.566	-2.026	-11.515	-12.808	-8.8788	-5.3117	-14.574	-7.7723	-9.3559	-9.7449	-7.1027	-12.243	-11.562	-6.7681	-10.512	-3.8888	-10.203	-9.5496	-15.45	-10.879	-11.128	-9.1978
-11.079	-8.4472	-10.646	-14.157	-10.531	-9.5772	-10.29	-11.373	-9.3401	-11.677	-10.368	-8.0848	-11.594	-7.9302	-11.123	-14.481	-11.059	-10.817	-12.596	-16.986	-14.098	-12.47	-11.393	-9.9642	-10.589	-8.402	-7.7014	-13.963	-8.614	-12.652	-10.592	-13.235	-13.832	-11.118	-14.733	-5.5558	-9.3127	-14.312	-10.416	-8.6889	-5.3913	-8.9585	-11.452	-8.6261	-9.3138	-5.0139	-9.8437	-9.6328	-6.1301	-10.491
-3.5313	-1.0885	-2.8323	-1.8071	-1.1308	-0.71893	0.33228	1.7703	5.1312	-0.012353	-0.48238	-3.5953	0.0047199	4.4975	0.45379	4.4566	-2.02	1.6861	2.4622	-0.74706	1.6406	-0.15283	3.6977	2.0394	1.4889	0.53981	-0.31593	0.66674	-2.1741	-1.1382	-2.6732	3.2939	-1.7117	-0.6947	3.3599	2.1981	1.7727	-2.3408	-0.76837	0.41195	1.9961	-1.7932	-2.4061	0.84818	1.3008	4.0552	-1.0438	1.4057	-0.91275	-0.43889
-11.93	-12.653	-10.172	-14.917	-10.838	-12.098	-5.0851	-9.0584	-11.86	-9.5539	-5.9322	-11.091	-4.3195	-14.649	-6.9252	-12.043	-6.3297	-7.3577	-9.0361	-5.2629	-9.1158	-11.573	-9.5648	-10.547	-9.8752	-5.8834	-7.9916	-11.842	-10.223	-7.3675	-5.6761	-7.1918	-12.94	-3.6788	-4.2144	-11.005	-12.676	-11.751	-9.1876	-7.7002	-13.413	-11.482	-9.0672	-8.4881	-10.914	-12.952	-6.4403	-8.359	-11.804	-8.2156
-3.2974	-5.586	-3.3691	-4.8974	-2.6362	-2.6408	-9.1852	-0.62641	1.1816	-0.86059	-2.575	-3.3069	-1.3435	6.1575	-4.0777	-5.1415	2.9859	-2.1063	-1.3307	-4.7496	-5.2822	1.9146	-1.457	-2.5911	0.63967	-0.07074	-2.7382	1.8262	-0.031001	-1.6475	-1.4032	-4.1643	-3.4189	-2.1937	3.4384	-1.5672	-6.1828	0.46329	-5.3887	0.77792	-0.41869	-7.1923	-2.4723	-2.3206	1.8444	-0.32693	-2.7875	-1.6234	-3.5037	0.92964
0.72192	1.4649	0.46922	0.30588	0.25776	-0.26853	2.8177	5.7067	2.8834	3.5644	0.38189	-2.3133	2.7581	10.341	-0.96541	2.763	0.83911	-1.674	0.85247	1.4188	6.5606	5.5813	2.7377	2.3329	4.3632	2.9365	2.787	-0.61642	3.7835	2.8803	2.2706	5.6879	3.0088	0.31057	3.6765	-3.5055	-0.36218	2.3985	1.2038	-0.79759	-1.3121	4.126	0.3535	0.019333	2.5912	3.5052	2.3083	-1.6321	1.199	4.9046
13.38	10.324	6.5612	6.612	13.043	8.8986	10.931	9.6115	8.85	11.635	9.6375	8.3802	9.9838	6.0891	9.5655	10.943	6.3557	4.2129	11.3	14.371	10.819	6.4875	6.2801	10.981	4.5161	3.9666	12.877	8.5739	7.8345	11.404	6.2932	8.103	8.212	9.7562	11.729	8.5318	10.657	9.1915	9.3145	6.1755	10.204	8.9602	6.5255	11.39	10.517	7.3359	7.7724	4.2419	5.9917	11.216
-7.9161	-3.9784	-1.8049	-6.6025	-3.4461	-5.2274	-4.7826	-8.1913	-5.2479	-2.7859	-6.9525	-3.8238	-5.7673	-4.8093	-4.1141	-4.7493	-6.2465	-2.7812	-3.2542	-5.3032	-8.8855	-5.0415	-7.6871	-2.3129	-5.8219	-1.5364	-3.3865	-1.5081	-2.4163	-6.372	-7.1572	-8.2046	-3.1672	-5.2524	-4.3786	-3.3776	-8.866	-5.5122	-6.8549	-3.4888	-9.307	-5.7496	-0.9129	-7.0367	-1.6056	-6.268	-7.6766	-5.9012	-5.7922	-3.6211
-2.1132	-1.5758	0.35965	-2.7783	-0.165	-2.2012	-2.964	-4.2869	-3.251	-5.9989	-4.0419	-5.4836	-5.5453	-1.1735	-2.8427	-4.9863	-2.9424	-6.1666	-3.9361	-4.5026	-6.3212	-8.9126	-0.18077	-4.7062	-1.4093	-2.8386	-0.59569	-4.8817	-3.7644	-5.5775	-5.6767	-4.6181	-2.6061	3.4345	-5.7031	-3.4213	-5.5829	-6.8901	-4.6086	-1.7686	-2.7676	-4.4453	-2.6974	-7.7575	-3.7853	-2.9117	-2.6449	-1.7286	-5.8718	2.2566
-7.7634	-12.504	-16.128	-14.129	-12.126	-8.2868	-7.4016	-12.269	-13.681	-10.722	-9.2255	-13.016	-4.6862	-12.864	-10.832	-8.7718	-10.747	-15.315	-11.452	-7.8656	-11.019	-14.69	-13.81	-13.201	-8.9278	-9.7407	-12.661	-6.5218	-11.805	-16.931	-13.099	-12.015	-9.6941	-10.751	-12.201	-7.8257	-9.6119	-9.2202	-11.791	-14.655	-13.511	-11.514	-14.536	-17.265	-12.215	-12.545	-10.889	-10.594	-15.233	-9.1
3.877	-1.9023	-0.87025	0.31477	1.74	1.5394	-1.0394	-0.47681	3.2103	2.5633	7.5378	4.7347	0.8285	0.91863	1.28	3.2566	-0.2433	5.4248	1.4782	9.9605	2.9199	4.1511	2.4609	9.8974	4.2931	-2.6292	-2.1098	5.1023	0.069668	-1.5021	1.2547	5.2505	1.5789	3.9953	1.5115	2.1222	-2.7416	3.8282	2.1641	1.9075	1.4418	3.2538	8.7685	0.86889	6.1502	5.104	2.2816	7.1046	2.6651	2.9919
-21.206	-23.47	-19.871	-21.43	-20.965	-19.872	-22.442	-19.315	-25.214	-20.766	-17.812	-24.29	-18.813	-20.275	-13.841	-21.857	-21.181	-21.126	-19.154	-19.552	-21.438	-22.713	-21.787	-24.683	-23.53	-21.144	-24.895	-19.932	-19.272	-21.968	-18.361	-21.217	-18.263	-12.119	-21.061	-23.551	-20.69	-21.377	-24.62	-23.627	-19.383	-24.123	-22.652	-19.488	-21.199	-23.03	-20.841	-17.703	-20.231	-17.285
1.0505	2.2913	0.23127	0.545	1.5481	-2.702	0.3971	-1.3245	-2.5909	-5.8534	4.6463	0.55847	-3.6093	-0.43824	1.7799	0.12437	0.10853	0.11428	-1.6856	-3.5105	3.1367	-0.73049	4.8007	2.6037	-0.46844	3.3971	-1.0759	1.7265	2.0107	-2.102	4.1132	2.8532	2.5636	3.2591	3.4166	-2.0287	-0.33156	-2.6734	-3.5724	-1.5127	-5.0697	0.56485	0.36388	-5.7942	-0.44236	1.3746	0.73827	2.4998	1.8161	-6.5009
0.088353	9.2223	4.5157	8.5908	5.6057	9.9437	6.6916	4.6295	1.2295	8.976	3.1062	5.286	5.8554	8.5108	6.7927	3.9934	5.4982	6.2687	6.2946	7.5892	6.9243	8.9302	3.8246	6.7913	6.1359	1.4441	3.2776	7.082	2.9704	4.5152	3.2204	0.91917	6.88	7.2432	4.0872	5.4784	8.8727	10.094	5.1527	5.1937	2.9244	9.5506	4.1588	5.4908	5.9977	0.57862	6.0358	6.4827	9.6387	6.9046
-14.238	-9.4682	-11.579	-12.138	-18.166	-23.408	-12.57	-14.847	-16.492	-15.361	-20.741	-13.374	-13.075	-10.072	-11.276	-10.991	-17.12	-17.929	-14.936	-15.689	-11.77	-10.647	-15.041	-9.4963	-16.124	-13.554	-14.652	-13.138	-12.568	-11.932	-9.7875	-13.22	-17.439	-13.775	-7.0456	-13.131	-14.483	-13.797	-13.816	-12.798	-12.517	-16.093	-15.474	-17.116	-15.284	-13.495	-16.629	-17.492	-10.91	-13.089
-4.779	-7.3952	-4.5048	-8.7155	-8.058	-0.69943	-7.5075	-6.8302	-0.36169	-7.0284	-5.6824	-8.1299	-7.4783	-12.837	-4.5959	-5.1528	-3.561	-7.4158	-2.5267	-8.5275	-1.6612	0.76298	-4.0306	-7.6513	-5.7442	-8.7643	-2.775	-2.6321	-5.8388	-6.4734	-8.5921	-2.471	-7.8879	-1.8201	-8.8447	-5.774	-6.2912	-2.9956	-4.6813	-9.8903	-3.2538	-3.2917	-5.0525	-8.5583	2.0507	-9.8827	-9.0876	-4.7568	-1.3364	-6.8789
-9.6402	-9.6076	-9.7404	-10.366	-7.8716	-3.1254	-10.926	-4.5396	-11.086	-8.0752	-9.2265	-10.337	-11.315	-12.749	-10.586	-6.6747	-9.442	-6.5803	-10.683	-11.677	-10.453	-9.5861	-10.537	-10.334	-11.414	-7.9559	-12.368	-6.8407	-9.9839	-9.23	-10.193	-10.033	-4.8805	-8.1693	-12.565	-8.9475	-7.9949	-11.338	-10.335	-7.1207	-9.3009	-12.336	-7.8531	-10.903	-12.414	-8.4782	-9.3312	-11.534	-6.4994	-11.806
0.36989	-1.5038	3.1594	0.074945	-3.6148	2.9202	-0.053081	1.2544	-1.2154	1.5356	-0.75787	3.4048	0.2031	2.5493	-3.1368	-3.5438	0.11283	-0.2587	1.629	-1.9839	1.8779	-1.6952	-1.4654	-1.2322	-3.0412	-0.70221	-2.7163	1.9936	3.4191	0.8533	4.9638	1.7874	-0.56596	-2.2419	-0.77415	-0.043497	-3.2051	-1.3553	0.29765	-5.3512	-2.1142	-5.3857	0.8088	1.2296	-0.69682	-3.0193	-5.5859	-7.78	6.7469	0.011784
-15.418	-16.305	-12.353	-14.523	-14.709	-17.658	-12.518	-15.125	-16.737	-14.413	-13.739	-14.723	-17.485	-13.797	-7.978	-20.705	-12.74	-10.857	-13.168	-15.765	-14.332	-13.453	-15.173	-13.615	-14.609	-17.56	-16.073	-17.709	-11.651	-20.917	-12.389	-16.963	-18.039	-10.33	-15.395	-12.159	-14.842	-10.773	-16.97	-12.995	-13.22	-14.992	-17.767	-13.397	-14.74	-14.768	-12.479	-12.599	-14.754	-13.773
1.8529	-0.254	-1.0017	-1.2171	1.1666	-2.0731	1.8519	-2.3813	2.772	1.7587	-0.55019	-0.15854	3.31	-0.46477	0.72487	-1.3178	-2.0162	-4.7963	0.96763	1.8505	2.3702	-0.43691	3.6479	-3.5689	4.6923	0.20782	-1.7268	2.4547	-4.8755	-1.7828	-2.0774	4.2961	1.0403	0.19955	-3.069	-0.63551	0.044814	-1.3476	-0.13802	3.6003	1.8828	0.6641	1.6824	2.3255	2.6211	3.3599	-3.3698	-0.65172	0.67828	-0.072901
9.9643	8.8971	8.7634	10.235	11.86	5.0937	7.5383	11.152	7.1771	7.9554	8.6664	9.8153	10.46	9.3936	5.8058	8.4059	11.115	7.2336	7.0342	2.8763	5.9145	8.4937	8.1418	7.2235	6.7674	6.9987	7.9857	4.3173	9.4033	14.013	6.2497	5.4675	7.0732	7.3508	12.732	8.7171	8.2037	5.4963	10.348	4.8877	8.4581	5.9098	11.127	10.929	9.1452	11.356	9.5441	9.6811	7.4379	7.0853
-1.9765	-1.81	1.0977	-1.5642	-3.2283	0.73489	0.53663	-2.9179	-2.8099	-3.8126	0.47497	-2.574	-9.5016	-1.1977	-7.2924	2.3034	-2.9634	-3.1701	0.81475	-0.65427	-0.71791	1.8158	0.71517	-1.6367	-1.3456	-3.1976	-0.055472	-1.9077	-3.8167	-1.9324	-0.74091	-3.8543	-5.1325	-3.9506	-1.7245	-0.37208	-1.14	-5.0425	1.0252	-3.5117	-2.6747	-1.1986	2.2005	-0.89732	0.91128	-6.3708	-0.58659	-0.8125	-0.50442	-2.4962
8.056	2.6633	8.6487	4.1578	5.4299	7.452	6.6806	8.2623	6.8842	10.287	9.9299	10.424	8.4846	9.9238	0.58678	8.6408	7.7393	4.9086	1.4723	5.247	6.3838	2.7668	4.615	4.8434	6.5582	3.985	8.197	8.6098	4.4167	8.4785	8.9202	10.063	5.2504	10.349	5.954	3.0044	10.353	8.2257	12.987	10.662	4.5737	2.5009	9.5486	4.3756	7.9956	7.6668	7.8269	0.32862	9.3696	6.8829
-16.729	-20.521	-22.873	-19.91	-21.938	-15.472	-22.117	-27.129	-22.608	-20.271	-21.574	-17.571	-23.624	-21.269	-22.792	-23.648	-19.759	-25.68	-20.264	-19.902	-20.412	-20.077	-18.372	-25.273	-21.625	-21.832	-20.25	-20.828	-19.962	-23.033	-21.859	-23.629	-21.646	-22.276	-21.162	-25.083	-19.513	-18.77	-22.227	-23.503	-24.038	-21.702	-21.101	-16.732	-22.723	-22.702	-17.97	-19.343	-19.281	-18.474
-1.4747	-0.19644	-3.8332	-3.2533	-6.152	-9.2674	-2.7003	-2.9874	-7.0331	-2.9903	-5.7655	-6.7688	-4.3625	-5.9939	-6.0701	-0.58759	-9.4088	-4.832	-4.2793	-3.5262	-5.1566	-8.4544	-5.2529	-4.5604	-5.9067	-4.9134	-3.2176	-3.0392	-5.0285	-3.0882	-7.5191	-3.5475	-6.0703	-5.3478	-8.8461	-3.6157	-6.289	-2.0888	-3.8712	-7.0217	-5.0651	-2.3745	-9.1069	-4.7674	-1.1266	-7.8775	-7.4671	-3.8663	-4.8731	-3.5702
1.5545	4.6083	2.8687	4.4679	-0.86806	1.0643	-0.010733	-1.0531	-1.9083	1.3357	-0.8435	1.0913	0.094476	3.9392	2.5733	1.6844	2.9965	6.7891	6.0208	4.1355	0.56927	1.731	1.4958	3.0117	-1.5241	1.9923	-3.9899	2.8193	-1.6292	-0.98893	2.3129	0.45734	3.0304	1.3786	1.9499	1.8405	-1.5472	0.65309	-0.81202	3.4201	0.89199	2.2217	1.8495	3.3379	2.9378	3.144	-1.8102	4.7254	2.5773	-2.2953
-11.301	-12.194	-11.052	-13.259	-10.795	-9.9934	-7.0003	-7.8251	-13.334	-7.5839	-6.9792	-5.4955	-7.0924	-10.268	-8.4734	-12.809	-12.567	-9.4333	-10.939	-9.6073	-8.9176	-7.9407	-12.8	-10.416	-7.3495	-8.8892	-11.139	-6.6964	-10.961	-10.209	-7.9986	-8.8291	-11.052	-6.4015	-8.7465	-8.6067	-7.955	-9.5875	-10.571	-9.3625	-8.4868	-8.5832	-9.289	-11.415	-7.1907	-11.955	-8.0243	-11.353	-11.528	-7.3506
-10.909	-9.5757	-9.0644	-4.93	-12.266	-9.8728	-10.159	-5.9464	-10.587	-14.856	-14.389	-8.8264	-9.7764	-12.798	-11.276	-8.4204	-8.7142	-15.192	-15.538	-14.118	-11.619	-10.888	-13.676	-9.4583	-15.958	-11.323	-7.3588	-11.124	-12.787	-10.566	-17.188	-14.221	-13.7	-12.014	-14.578	-9.2087	-13.509	-10.15	-9.767	-9.1879	-15.476	-15.147	-9.928	-12.86	-12.952	-10.762	-16.553	-14.63	-10.7	-15.469
0.53847	-4.494	-2.9926	-2.6479	1.185	-4.9994	-1.3259	-3.2304	-2.6658	-1.8608	-1.1983	-4.9209	-1.9449	-5.4478	-3.4962	-4.1501	-5.5679	-1.3309	-3.8761	-1.1258	0.086905	0.091402	-0.85616	-6.8096	-2.0293	-1.565	-2.0959	0.828	-2.3882	-4.6932	0.74764	-7.6384	-2.3165	-5.6442	-4.7423	-5.5012	-5.6878	-0.90746	-1.5023	-5.6704	-3.7927	-0.62505	-6.8672	-11.992	-2.5876	-3.251	-4.0443	-0.54015	-2.6015	-3.1039
-9.8478	-8.4565	-6.6601	-9.4397	-6.3219	-9.4838	-9.1485	-10.392	-8.6742	-10.82	-9.5037	-8.0555	-9.2064	-5.6897	-11.872	-12.205	-10.444	-10.354	-10.953	-10.137	-10.248	-13.47	-10.064	-10.029	-12.644	-6.9622	-0.83941	-7.4778	-8.0814	-5.7821	-10.539	-8.1334	-12.08	-7.9157	-10.941	-9.5074	-12.02	-7.4063	-10.315	-9.005	-4.8709	-6.7777	-4.6802	-4.2518	-10.632	-6.4962	-8.5602	-6.6397	-6.863	-7.3113
-3.5276	-2.5418	0.35918	-4.8744	-4.7528	-1.5938	-1.8715	0.012845	-1.377	-3.3179	-5.7386	-0.30184	-2.1196	-4.1953	-6.7132	-0.33734	-0.85447	-2.5581	-5.1892	-4.9503	-4.3581	1.2482	-2.8142	-5.0828	-4.2814	-5.3684	-4.8876	-4.001	-0.94663	-4.1041	-0.58516	1.8022	-0.27057	-2.439	-7.8735	-2.7289	-1.0907	-2.0303	-3.4315	-1.7246	-1.2546	-1.1807	-2.802	-1.4919	0.22171	-3.7666	-5.0883	-3.912	0.09208	-2.0271
2.2037	1.9285	-3.1675	2.4105	3.8434	-3.8657	1.1912	2.2905	2.4831	2.413	1.7672	2.7306	0.016757	1.9785	-0.20177	-0.92383	2.895	-1.7389	0.30563	-1.4661	-2.1293	-4.4137	6.2946	0.57617	0.83227	5.1789	1.969	2.4613	1.7779	1.3613	4.2989	0.75475	3.9603	-1.527	4.576	2.9538	1.7466	0.30618	0.084883	2.0045	2.6667	2.0542	6.3713	-1.3281	0.52272	-0.55352	3.0592	-0.44618	-0.9834	-2.0853
-15.352	-11.628	-13.958	-12.745	-11.814	-10.985	-12.537	-14.337	-14.1	-13.442	-14.098	-12.327	-15.387	-13.777	-12.887	-17.581	-11.018	-12.829	-13.666	-13.693	-10.144	-10.492	-13.096	-15.386	-13.442	-12.988	-10.192	-6.7671	-10.574	-14.292	-10.925	-14.928	-15.375	-12.632	-10.831	-12.27	-13.091	-14.059	-13.573	-13.025	-12.019	-14.456	-16.832	-11.559	-11.097	-11.746	-12.223	-10.765	-11.635	-11.714
1.6008	2.309	5.5534	3.8282	0.22071	1.7442	3.0936	2.5822	3.7559	3.8478	-0.2856	-0.44331	2.5034	4.7019	-1.7763	3.6833	-1.5225	6.4329	1.8691	3.1417	3.4693	-0.11062	-1.2173	2.0606	0.74566	-4.8517	4.3695	-0.6565	0.47508	3.067	6.4737	1.9648	1.7658	4.8661	0.5879	2.0657	4.1855	2.2552	3.1084	3.0264	5.9691	7.0664	-1.7367	2.4325	2.1671	-1.7765	8.5343	0.56568	1.9142	1.8148
1.5083	0.98262	4.6544	2.802	4.6748	7.5817	0.063985	1.0543	3.5667	1.8966	2.9549	4.5642	4.311	6.9679	6.7259	6.3469	8.9249	7.5924	7.2511	7.4669	4.8761	7.1297	1.9926	1.4571	3.9026	7.8992	6.5155	3.899	6.6006	1.23	2.9964	5.7443	3.1013	3.7537	5.373	2.1827	-0.075633	4.0674	7.6043	3.8762	9.1952	6.7206	1.1814	4.4033	6.7365	1.1244	-0.81331	3.0415	5.353	6.3963
-23.235	-23.347	-17.964	-23.565	-19.968	-22.377	-24.836	-23.661	-23.113	-20.47	-24.694	-23.873	-23.921	-23.834	-21.029	-16.644	-20.729	-20.198	-26.934	-22.699	-23.373	-20.306	-21.284	-26.401	-16.904	-21.05	-23.136	-19.268	-21.596	-21.948	-19.154	-24.658	-20.22	-24.345	-23.572	-20.067	-20.941	-23.538	-18.44	-19.775	-22.158	-24.472	-22.56	-23.01	-23.221	-22.588	-22.801	-20.59	-20.197	-23.925
-6.728	-8.4657	-10.643	-8.4252	-4.1936	-3.5569	-6.2611	-4.3269	-2.9164	-6.2094	-4.8575	-7.2839	-3.8991	-2.5427	-7.4861	-6.4603	-4.4998	-5.6178	-4.5991	-3.4601	-6.6988	-0.93937	-4.2377	-8.524	-0.79466	-4.7248	-7.5342	-6.6552	-4.0465	-8.1074	-3.6125	-7.4091	-6.2702	-4.8143	-6.5806	-7.6306	-9.1137	1.6292	-7.8112	-6.9969	-7.9247	-3.2214	-5.5276	-1.4744	-3.0125	-5.6156	-10.943	-1.6364	-10.241	-3.5339
-22.126	-20.286	-18.252	-22.891	-25.254	-23.224	-20.317	-17.635	-21.807	-20.203	-20.476	-21.793	-22.579	-24.267	-22.442	-25.72	-23.604	-22.301	-22.727	-22.733	-23.337	-25.154	-18.526	-16.994	-19.45	-17.619	-21.997	-25.331	-22.114	-23.428	-22.97	-22.582	-21.396	-26.084	-24.085	-21.567	-21.168	-20.384	-23.482	-22.972	-24.183	-24.254	-21.686	-17.409	-27.323	-21.508	-21.206	-17.295	-21.341	-23.51
-3.2139	-3.0947	0.029813	0.88321	0.086559	0.48583	0.63284	-1.2583	0.27509	-1.9876	0.046364	0.76064	-6.1998	0.73254	-2.5484	4.5451	-0.75105	2.5736	0.90866	1.2481	0.84933	-1.0673	0.65885	0.26241	-1.0848	1.0017	-3.0478	-5.4122	-2.1452	0.70441	0.38579	-4.1121	-0.31212	1.2419	-1.6488	-2.3039	-2.6125	-0.54162	-0.72385	-0.89147	2.8619	0.02579	1.441	4.853	1.1868	2.0625	-0.0065781	-0.1653	-6.3985	-3.8857
-1.1763	-0.56908	1.3067	-0.34614	-2.1631	-2.3475	-2.378	-0.37596	0.21505	-6.9233	-3.9849	-1.7591	-8.7649	0.1607	-2.3092	-3.3153	-5.1596	2.9045	-0.089277	-0.52767	-3.4355	1.4714	-2.0078	-0.33975	-5.8353	-3.6628	-2.6272	-0.67255	0.6859	-4.5367	-6.633	-1.2053	-1.2786	-3.0099	-9.0375	-3.231	-2.9394	-2.4154	-5.7232	-2.5362	-4.2769	-4.4806	-0.19754	0.38834	-5.3986	-4.9107	-1.2201	-1.1351	-3.0007	-4.3158
3.7132	4.1468	2.993	5.9155	4.1391	-0.077773	1.4396	7.1766	10.722	6.5043	6.4425	2.6242	8.2963	4.1334	6.8935	8.5638	4.7499	6.2815	4.7909	4.438	3.9995	10.354	8.21	9.8869	5.9395	8.7005	4.8791	6.0513	3.7178	10.083	-0.98195	8.2344	3.1623	3.8722	7.8747	7.3326	4.8079	6.7819	7.8389	2.2683	5.3435	9.2605	5.5443	10.603	3.439	5.394	11.024	11.013	0.74715	7.6759
-11.408	-9.8337	-9.3127	-13.437	-10.433	-10.421	-11.959	-15.217	-12.796	-6.0038	-9.7188	-13.475	-9.9432	-8.7994	-13.251	-7.1438	-16.854	-14.382	-12.531	-13.154	-10.829	-14.342	-8.8484	-11.513	-10.09	-12.343	-15.899	-10.834	-8.666	-12.699	-12.756	-9.6489	-12.931	-10.714	-12.168	-14.515	-13.249	-5.4979	-10.174	-10.66	-10.189	-12.504	-8.5255	-9.0717	-18.934	-11.938	-13.46	-11.324	-13.64	-13.614
-1.0602	-0.068217	3.524	-0.98773	3.8531	-2.4931	-0.62274	-3.3639	0.47834	-1.3473	-3.2679	0.77644	-6.0033	-3.8517	0.15227	-3.049	-2.0445	-1.0361	-1.7663	-2.1183	1.1801	-1.914	1.6466	-4.6255	3.4875	-1.6855	-2.7612	0.89313	-5.2057	-2.9133	-2.4555	-7.4554	1.4891	-2.3742	-5.4336	-0.49319	-0.38923	-0.015806	-6.0338	-2.8094	-0.051332	-5.9798	-1.9041	3.0508	0.54624	-4.1618	-3.4263	1.1299	-0.16288	-2.3739
-4.2634	-3.6473	-5.0448	0.81082	-3.3114	-4.2573	-6.1324	1.3523	-0.97666	-1.1625	-1.083	-4.8832	-1.6455	-10.031	-3.7618	-2.2622	-5.4085	0.78153	-5.1606	-9.3837	-3.7074	-0.82338	-6.0702	-7.4902	-2.177	-3.07	-6.5244	-6.4027	-3.1084	-5.6633	-7.1926	-5.4104	-5.7589	-4.0201	-4.2737	-5.3457	-4.8916	-7.6584	-5.3258	-11.93	-2.1936	-2.9337	-5.4722	-2.7707	-1.99	-0.41238	-3.399	-8.5977	-6.7336	-6.8567
-0.73985	4.192	3.4	1.9363	-0.75922	2.5144	0.82188	0.62518	1.0916	0.42659	-1.5149	2.9059	2.1393	1.6386	-1.5761	2.0958	1.2197	-2.3448	-5.7943	-0.96778	-2.8383	-3.8273	-1.6257	-3.5777	-0.25083	2.8247	-1.4515	0.57463	-0.77423	2.7476	-5.8073	0.49828	2.7512	3.1954	-1.318	-3.1365	1.3549	-2.0252	-2.583	1.2847	-0.43338	0.076399	3.522	-0.63237	-1.4031	3.6746	-0.84503	4.7202	-2.3413	1.3182
-5.6011	-5.8059	-7.1511	-9.1614	-7.8103	-11.234	-7.1316	-10.36	-1.9262	-10.331	-3.2289	-8.0092	-6.5197	-0.18147	-7.4557	-6.4805	-7.3062	-9.6537	-8.2013	-3.0131	-5.9925	-2.6326	-4.3296	-3.7087	-9.2425	-4.5721	-2.1619	-11.452	-4.9465	-6.8708	-10.162	-10.582	-6.759	-10.014	-12.261	-5.6624	-3.2133	-7.0207	-2.9796	-3.1603	-7.6864	-1.8617	-6.379	-6.7508	-6.2112	-6.5522	-4.5596	-6.4767	-5.9727	-7.9825
-3.8553	-3.1635	-0.5163	-1.2957	-5.0335	-0.80224	-2.0179	-3.7864	-2.7862	-2.8491	-2.7747	-5.3916	-3.6895	-3.7575	-6.1319	-4.175	0.24179	0.27213	-3.0271	-4.1687	-1.1394	-3.9099	-1.6723	-1.0103	2.5582	-0.98407	0.65544	-1.2857	-4.3449	-1.9999	0.24903	-2.1158	-0.035321	1.5159	-0.093951	0.38684	-3.1226	3.1853	-3.5025	2.6959	2.1404	-0.66872	0.90585	-1.555	-0.28469	-3.2909	-2.9641	-4.9457	-1.9598	-2.9684
0.17411	-3.9718	-0.20123	-3.7882	-8.1932	-4.6631	-5.6045	-3.7249	-4.6651	-3.8209	-5.2692	-3.398	-4.4763	-2.6868	-0.57343	-3.8577	-6.3835	-4.7612	-8.527	-8.2401	-6.2959	-4.3523	-4.2568	-2.0275	-5.7439	-4.7328	-0.60366	-4.148	-3.121	-3.9082	-3.5427	-5.13	-1.3389	-5.5962	-2.5665	-0.12113	-5.3851	-6.6428	-9.1763	-6.6318	-1.2341	-1.1993	-6.7371	-3.6316	0.79138	-3.9507	-7.1966	-3.0255	-6.0687	-3.4869
-14.309	-11.274	-11.887	-14.169	-13.976	-14.293	-15.506	-12.31	-7.8137	-17.758	-13.808	-13.338	-12.374	-10.053	-9.6055	-18.583	-13.387	-16.469	-11.873	-12.987	-15.035	-17.866	-10.904	-17.228	-7.5817	-12.897	-10.452	-15.026	-11.984	-11.317	-13.567	-15.236	-12.515	-19.234	-12.655	-15.748	-12.613	-10.936	-12.918	-13.858	-9.7022	-15.105	-18.36	-12.429	-13.109	-14.949	-13.992	-16.511	-14.882	-11.768
-3.9569	-1.3635	0.24651	-2.0582	1.1046	-7.7654	-1.6076	-3.8798	-3.7165	-8.6129	-6.3881	-2.6836	-0.21501	-0.94144	-5.8083	2.3292	-0.43668	-5.91	-2.457	-5.5164	-4.9066	-3.6627	-1.064	-2.3052	-5.8868	-2.6905	-9.0367	-0.36482	-2.0359	1.2859	1.0846	-4.3519	1.4705	2.5067	-0.47566	-2.0912	-1.1004	-1.3866	-1.7173	-0.34285	-3.4117	-4.9674	2.1939	0.10388	-3.2173	0.025009	-3.7741	-1.7595	-0.72442	-4.2875
1.3367	6.5663	7.5609	10.56	7.1319	4.199	6.9119	0.62381	7.8745	10.531	10.139	2.9856	5.1845	6.1955	2.5542	5.082	6.7985	3.9141	5.5663	2.8744	9.4997	5.8489	5.8056	6.7192	5.0554	5.784	5.3595	2.5178	9.0382	0.85714	8.5479	4.4384	7.8628	0.46325	5.392	1.127	5.892	3.4896	7.7743	5.7016	5.6693	6.4001	5.6543	9.6331	4.0189	4.5013	3.8954	4.8656	2.7072	4.3285
5.6428	5.0969	5.6938	4.4152	8.2446	7.0729	7.6168	6.9298	5.0815	4.972	7.332	3.0258	1.6571	9.2868	5.1578	0.28554	1.4912	1.8769	7.6879	7.107	5.4021	7.7691	7.5697	8.3033	4.8596	4.9869	8.5033	0.65728	4.7093	4.0133	7.1746	3.9808	1.9986	4.4358	5.265	3.1253	6.5532	8.7179	2.317	0.97716	3.7929	2.9729	4.6622	5.934	2.8592	1.4364	3.1858	7.1383	1.8362	8.1401
1.2731	-1.4507	3.4312	2.0217	0.88029	4.3521	5.5611	4.3806	6.7032	2.5849	1.6299	1.4665	2.3101	-1.5776	5.23	0.68953	3.0955	3.1584	2.577	5.1948	3.0324	-2.4419	1.7268	2.2096	2.878	-0.045121	1.4531	8.0305	2.1478	1.1323	2.6818	-0.017241	2.9026	1.6758	0.37785	4.9664	3.0417	-0.80239	-0.21805	1.2472	2.4541	1.244	1.5735	2.2001	-1.4583	-2.4583	0.95692	6.6204	0.90671	3.0149
-3.3298	-2.9192	-2.1494	0.68085	-4.0398	-3.3481	-4.1128	-2.315	-3.4092	-0.087831	-1.0301	-3.1461	0.03011	-4.4903	-4.203	-1.8616	0.37292	-3.8426	0.51825	-3.01	-1.3858	-3.1763	-3.518	-3.471	-6.3486	-2.0843	-2.0751	-2.2898	-4.2815	-2.8005	-3.6655	-1.1588	-2.2899	-2.1159	-5.3274	-6.4967	-7.0734	-1.187	-8.0914	-3.495	-1.0076	0.039567	-5.6449	0.19335	-3.9879	-4.9168	-3.7615	-3.4751	-0.10769	-3.6594
0.30668	3.3763	2.51	-0.90263	-0.76013	2.3994	-1.895	-1.7822	3.6395	-1.7311	-0.93489	-3.4196	-4.4195	1.9856	2.814	-1.6636	-1.8297	-2.8256	1.5566	-3.7621	-2.4373	-2.9916	2.6222	-0.42473	-1.4988	-5.3592	-1.6435	-1.6488	1.2547	-0.098224	-2.8903	1.6252	-2.7924	-3.2349	-2.414	1.7251	1.9889	-1.212	0.589	-2.9636	-4.68	3.3544	-3.2768	3.3471	0.83897	-5.4462	-3.0195	-3.4855	3.8741	-0.33971
-6.1248	-2.9044	-4.1833	-4.8899	-5.0173	-5.3097	-5.8984	-8.0064	-8.3064	-7.5023	-12.304	-1.73	-7.8374	-0.41221	-7.1229	-4.3744	-8.4913	-5.2861	-2.768	-5.9395	-6.9134	-5.2412	-6.2424	-8.0128	-3.8608	-6.1769	-4.9486	-2.1934	-7.9122	-7.8535	-6.553	-7.3216	-3.3047	-4.4814	-5.7208	-7.2317	-3.6955	-5.1062	-0.26348	-3.7093	-3.9711	-5.6269	-5.2714	-3.8385	-8.2498	-5.3162	-1.7611	-5.0086	-5.466	-6.4395
-7.7761	-10.34	-12.425	-10.779	-13.134	-12.504	-15.193	-12.915	-12.248	-15.186	-12.59	-7.7753	-13.969	-14.653	-13.447	-12.773	-10.574	-12.305	-16.816	-10.741	-13.219	-8.6401	-16.584	-12	-12.319	-14.362	-9.9657	-10.749	-13.152	-11.272	-9.5794	-13.679	-10.474	-13.167	-14.508	-9.6847	-11.602	-13.096	-9.5853	-10.294	-11.425	-5.5854	-13.427	-12.72	-14.62	-10.282	-11.167	-11.209	-13.759	-10.701
-13.593	-10.216	-14.299	-9.2713	-10.879	-10.345	-11.695	-11.51	-8.6386	-9.6735	-8.7081	-12.008	-8.3048	-8.6857	-12.143	-8.0143	-13.277	-11.716	-11.613	-9.1202	-12.656	-13.479	-9.936	-9.2104	-8.3176	-13.192	-10.755	-12.271	-7.2553	-13.296	-9.8803	-10.02	-13.33	-8.8904	-7.2306	-6.0966	-11.79	-12.746	-13.698	-9.2803	-6.6845	-13.228	-7.6207	-8.926	-5.7643	-12.941	-9.6638	-14.026	-14.021	-11.216
-13.438	-9.7239	-15.249	-10.342	-9.5326	-10.03	-10.04	-16.552	-12.916	-15.83	-16.667	-13.64	-13.779	-8.3184	-10.694	-14.166	-11.666	-12.619	-15.544	-12.983	-15.432	-12.916	-11.977	-18.373	-11.853	-11.369	-12.167	-11.969	-11.04	-13.486	-16.713	-10.184	-17.178	-7.3764	-15.774	-11.796	-13.75	-9.9106	-11.255	-11.568	-12.046	-18.356	-11.898	-13.58	-18.989	-15.492	-11.577	-7.8727	-11.536	-15.547
-11.347	-11.164	-11.245	-12.075	-11.93	-8.0341	-11.219	-7.6401	-8.2548	-6.018	-7.5367	-12.836	-11.101	-8.6893	-16.459	-13.75	-8.5191	-8.0077	-8.6287	-9.7661	-11.074	-11.18	-7.8443	-8.9372	-11.547	-5.2005	-10.042	-10.055	-4.8642	-9.2749	-7.3783	-11.192	-5.6993	-11.625	-9.2035	-11.061	-8.7277	-11.312	-12.391	-7.9189	-11.065	-11.606	-9.7304	-6.5611	-10.89	-7.8926	-12.067	-6.7745	-11.608	-7.8029
-2.2498	-2.7572	1.8152	-0.66507	-1.8726	-2.919	-5.3023	-2.3422	1.7273	-3.2948	-8.1687	-0.035555	-5.5756	0.63322	-4.7861	0.79851	-1.4411	1.8148	-2.9383	-2.9754	-5.8654	-1.0187	0.24789	-4.2346	-2.5361	2.2511	-3.6135	-4.6882	-2.3333	-2.045	-3.9426	-0.77545	-0.4703	-3.9236	-1.0779	-2.4124	-5.0833	-2.4636	-1.8498	-2.916	1.886	-2.0997	-6.863	-3.9034	-1.0228	-2.6133	-3.7815	-2.5998	-2.5786	-1.1049
-4.841	-1.1935	-3.909	0.2074	-0.9283	-4.4388	-4.0191	-10.515	-5.9164	-2.9678	-7.5902	-6.3963	-3.12	-3.4205	-0.40011	-6.8328	-2.6764	-4.2271	0.29918	-2.5216	3.1912	-3.3455	-4.7577	-4.2292	-4.1874	-5.8508	-4.3244	-0.83379	-3.5969	-3.0901	-1.8042	-1.7539	-4.2182	-2.0895	-2.3396	-1.84	-4.2734	-1.7338	-2.8474	-1.549	-5.1476	-4.2969	-1.2253	-10.437	-4.3822	-0.47685	-4.727	-5.3982	-1.5791	0.83989
-3.1166	-4.0641	-0.58138	0.32653	-0.023766	-2.0261	-1.2794	-0.51639	-5.3414	2.3759	-2.2169	-2.879	-1.95	-3.0681	-1.0632	5.1318	3.8326	0.2988	0.48512	0.7484	-5.7148	1.9281	2.8197	-1.1162	2.8669	-2.6505	-0.61555	-2.8866	-0.811	4.1836	0.48304	-2.2949	2.1539	1.0714	-1.3697	-2.1521	0.39859	1.0116	-1.9476	1.1589	-1.7505	4.4774	-1.1619	-5.1548	-1.5641	-4.1582	3.6289	-6.8223	-1.0648	-0.45028
2.0205	-0.18036	3.9793	0.26391	-0.6331	1.2461	-3.3247	0.35093	-3.1137	-3.614	-6.7169	-3.0116	3.1481	-1.8865	0.86849	-2.2101	1.1347	-0.61121	-3.321	-1.3763	0.018295	-0.88386	-1.6044	-2.5682	0.90913	-3.4209	-2.3553	-0.72525	1.749	-1.273	-1.0384	-3.9868	2.4806	-1.6181	2.4192	-3.0515	0.26477	-3.4761	-0.96012	-3.4894	-2.5773	-2.8657	-0.47236	-2.0483	-4.3046	-3.9179	-2.5044	-5.3711	-4.4811	-2.4828
0.11284	1.9321	6.2584	-1.5732	3.5096	3.3374	3.9568	4.8367	6.0677	2.3366	-2.473	4.1378	1.4687	0.62608	-4.9039	1.4612	-0.96128	4.1289	0.62401	0.155	2.7303	3.9373	-1.8709	3.1327	4.9774	3.3322	-1.1487	4.7668	2.19	0.9413	1.4404	2.3523	-0.45628	1.9265	2.0193	3.1352	-0.21793	4.2057	-0.68476	6.11	1.4653	-1.3172	1.7316	2.6441	-0.82517	4.487	3.0392	-1.4601	1.9674	-2.0557
-12.127	-9.8057	-10.594	-9.178	-13.611	-13.704	-7.6932	-12.997	-10.562	-10.761	-11.042	-13.461	-10.674	-9.5781	-11.161	-12.213	-14.873	-10.533	-12.113	-12.52	-9.7814	-6.4322	-14.871	-7.8468	-12.351	-10.599	-14.931	-7.4862	-11.199	-10.599	-12.697	-12.591	-12.081	-10.913	-8.5021	-10.874	-8.9546	-8.9009	-7.7409	-9.0418	-10.652	-9.3932	-11.993	-9.9845	-12.402	-12.905	-14.002	-9.3087	-13.729	-11.333
-12.663	-16.06	-14.173	-14.033	-11.247	-14.658	-12.522	-17.403	-16.252	-9.3497	-12.408	-12.999	-17.99	-17.686	-12.394	-18.74	-13.695	-14.417	-15.749	-17.503	-15.128	-15.089	-16.794	-14.168	-16.773	-12.106	-13.501	-9.1783	-14.371	-11.727	-14.783	-14.545	-15.564	-13.322	-12.859	-15.489	-13.803	-11.93	-13.063	-12.793	-15.468	-13.606	-16.444	-6.6462	-13.406	-15.801	-15.248	-12.102	-13.497	-11.655
5.5385	3.6254	6.5948	5.4376	7.9574	8.5748	4.3331	2.5255	5.3062	6.8939	5.6204	-0.063097	3.6591	5.409	2.2643	2.7842	9.8151	1.9174	3.87	4.8621	7.3597	6.425	7.9716	8.2011	5.3253	4.6014	5.8932	6.9509	5.7119	3.3074	4.8951	5.1018	4.0364	5.071	7.4046	1.7858	7.508	5.2005	7.2891	4.0778	4.7061	-1.8822	7.4171	4.1973	4.9773	-4.8453	5.4738	9.1044	4.6058	3.7898
-8.5944	-1.1902	-6.5879	-5.2379	-6.1555	-4.6529	-1.6573	-4.7093	-3.7693	-10.017	-5.5443	-5.0761	-6.0958	-8.5369	-7.8073	-0.32181	-6.7673	-5.8453	-7.3975	-5.2077	-7.502	-5.7329	-2.0556	-4.6776	-6.2671	-6.2093	-7.0527	-7.3571	-3.9617	-0.16608	-10.372	-3.0457	-6.1416	-5.1105	-0.41038	-2.1628	0.12371	-5.3627	-2.5103	-7.7063	-7.5794	-3.5996	-7.6668	-1.6573	-11.185	-6.2014	-4.8977	-2.2113	-5.8033	-3.9118
2.3448	0.031118	-3.203	0.29497	0.24077	-0.34138	-1.0828	3.5027	-0.7931	2.7417	0.00068518	2.6177	-5.4856	-3.4732	1.8173	-2.5635	-2.3745	1.6939	0.79757	-1.872	-0.8184	3.5569	7.1226	2.8677	1.2534	-1.1905	0.32636	-0.88219	3.2502	-0.11668	1.5688	-3.8458	-2.6585	2.2005	0.65777	1.4466	0.20595	0.8552	-5.2828	-1.2075	-1.4893	0.8486	-0.62104	-4.4097	1.9322	-0.85078	-3.859	-1.4272	2.4822	-0.13154
0.98535	0.18241	-0.88352	-0.33833	2.7597	3.6288	-3.9836	0.03168	-6.7116	2.5966	-0.90526	-1.1469	1.2868	-4.4106	2.2648	-2.3566	0.53064	-2.0592	-3.8778	-3.0848	-0.8161	-2.0705	-4.9725	-3.2058	-8.2712	-0.65378	-2.8266	3.7727	-3.6148	-5.9243	-6.3713	-0.068222	1.4049	1.8089	-3.0966	-3.5501	-7.5454	-4.2632	1.827	1.7401	1.0444	-3.2144	-5.2531	-1.3683	-5.373	-1.1272	-2.3535	-1.8923	1.5144	0.53657
4.8572	2.346	2.3801	1.1416	1.882	0.12635	2.5374	2.2242	1.0644	2.4008	-0.68869	6.7774	-0.50228	-0.76937	-4.3281	4.0804	2.1395	-2.489	4.6195	0.2433	1.2784	2.7547	-1.2758	-1.2594	-2.3309	-2.8987	2.4911	3.4274	-1.7388	1.2867	-1.4898	-0.95327	3.0823	1.013	-0.43656	-2.4417	0.58806	-3.1734	0.78503	-0.81072	-2.6601	3.3069	0.2195	-6.13	-2.513	-0.69178	0.46327	5.8838	1.7717	-2.458
-23.467	-22.856	-22.016	-20.357	-22.939	-28.294	-21.446	-22.497	-21.472	-22.984	-19.209	-21.922	-20.885	-19.421	-22.731	-17.954	-23.833	-18.89	-20.251	-22.048	-25.233	-20.97	-22.503	-23.915	-21.226	-26.47	-22.398	-23.76	-15.831	-26.263	-21.271	-26.817	-22.105	-21.648	-20.994	-24.298	-25.886	-23.22	-22.204	-22.13	-23.601	-22.708	-20.081	-22.36	-23.758	-22.924	-22.301	-19.974	-24.885	-22.808
-3.4839	-3.6262	-4.6887	-10.586	-4.4914	-5.8981	-9.9408	-4.1465	-2.3061	-9.8037	-10.007	-5.6819	-6.5247	-3.9958	-6.0837	-11.736	-5.6534	-5.3286	-8.4393	-8.2393	-0.37302	-8.4308	-9.0833	-3.88	-3.7795	-6.4612	-7.3036	-2.8803	-8.8121	-3.459	-3.714	-8.6444	-4.6002	-7.3542	-9.6786	-11.538	-7.845	-6.1406	-3.8174	-7.1346	-0.4019	-7.9169	-2.5745	-5.2732	-5.2593	-3.8139	-7.4381	-5.5898	-7.5953	-9.0711
1.237	-1.876	-3.694	-2.7395	-4.9333	0.16417	-0.6439	-0.12261	-3.8057	-3.1085	-1.7891	-3.7399	1.1631	-3.345	-1.7684	-1.745	-5.3908	-1.1452	-2.8148	-5.7069	-0.27204	-0.19965	-4.2638	-5.8052	-4.8199	-2.556	-5.5018	-2.7303	-2.6797	-2.5258	3.2227	-0.81124	0.16841	1.851	-5.0579	-4.6384	-1.1833	0.2221	-3.6953	-2.7309	-3.5325	-3.5938	-1.05	-3.1028	-2.3274	0.38681	-0.091029	-2.3732	-2.0028	-1.1961
-3.14	1.8128	-1.3186	-2.034	-3.973	-1.3253	1.1532	1.8975	1.5715	-0.22944	-3.429	-0.53729	-1.5062	-6.0639	-2.3931	1.1512	-3.0233	0.85695	2.7561	4.3321	2.6304	-5.3613	0.81454	-2.7516	-4.8976	-4.732	-1.9705	0.21934	0.14895	-2.3446	-2.2084	-1.872	-0.478	-4.3638	-2.7024	-3.1443	0.59637	-0.21025	-2.678	-0.53734	-0.9498	2.8895	-3.3415	-3.5397	-3.9667	-1.6033	-1.1778	1.9029	-2.1417	-2.061
4.3836	6.833	0.36761	6.0188	3.668	6.8264	7.1284	4.5285	4.0046	3.7269	7.0472	4.7802	4.3033	5.2182	4.7092	3.7747	6.8115	6.111	4.9802	2.6947	4.1278	11.35	6.1669	6.2117	7.5933	7.7489	8.9001	3.2533	4.2121	3.7006	5.3335	6.0453	7.8484	1.6752	5.5091	5.1991	9.5519	3.3451	8.7323	6.615	2.5386	3.845	2.4001	1.7046	2.3346	3.7389	5.2892	5.1106	6.0891	8.8813
-6.9961	-4.9136	-1.3467	-7.0363	-1.6776	-0.68213	-4.1686	-10.696	0.30252	-5.3204	-1.899	-9.7453	-1.4501	-4.2178	-8.2594	-5.907	-11.743	-8.5624	-9.0587	-6.7287	-6.4065	-7.829	-8.5228	-7.744	-5.691	-10.597	-5.3963	-2.29	-4.4261	-4.1266	-10.543	-3.8067	-11.609	-6.5655	-5.1862	-5.14	-8.1668	-6.6871	-7.1136	-8.7486	-10.082	-3.8808	-8.9061	-5.3808	-5.5718	-5.9084	-4.7651	-4.2218	-1.1141	-2.8201
7.4667	9.4571	3.4768	8.2066	8.2949	6.1993	5.8287	7.0433	6.9621	7.3603	8.1298	7.098	5.2342	5.8885	8.9338	6.0109	5.9124	7.2216	10.468	5.3603	7.1194	8.4998	9.862	6.1122	8.0803	5.8812	3.835	6.8064	5.8063	8.7064	5.2269	11.912	5.6898	0.81815	5.5059	6.3359	2.2496	5.2585	6.382	7.1398	11.598	8.1226	4.0336	6.8925	13.276	3.2124	6.1884	7.3431	8.7479	4.7095
-10.753	-12.269	-11.398	-16.023	-15.372	-15.185	-12.437	-11.64	-17.685	-8.7143	-17.999	-14.122	-13.712	-10.15	-12.933	-9.1003	-12.715	-14.057	-10.908	-12.887	-12.738	-15.039	-14.078	-13.156	-12.445	-12.825	-13.032	-12.683	-12.321	-13.887	-13.785	-12.377	-11.759	-16.837	-10.732	-11.736	-10.196	-12.02	-9.9811	-14.974	-13.012	-9.8128	-11.125	-10.159	-12.358	-14.772	-12.359	-14.391	-13.547	-11.758
6.3538	6.2943	4.7771	8.723	10.918	7.0464	9.1148	9.1689	4.8389	3.359	7.74	10.366	8.958	9.0253	9.5682	8.8189	5.2091	3.6489	4.7042	9.297	10.841	3.837	1.7776	10.546	9.0563	7.0596	5.4756	6.2283	5.156	4.1781	9.1489	4.6832	3.751	4.1038	9.0258	6.258	6.4056	7.6828	8.8281	8.3731	4.2779	8.2032	1.3683	3.1326	1.7219	7.9127	7.3344	2.5063	8.6823	2.1649
2.1302	1.7082	3.2992	1.0742	3.2612	4.6584	7.647	2.4072	6.4903	-0.19713	4.4473	-2.6911	3.8087	2.2274	1.9728	6.5969	1.1942	2.3125	5.0282	1.7307	4.1989	0.79076	4.7734	2.1937	-0.94618	5.1442	2.8281	4.7005	0.55984	0.48573	3.0068	3.4012	1.9603	-2.1477	0.55076	2.0469	2.8904	-3.7059	-0.17219	-0.039036	-0.2272	1.3079	1.9491	-2.9874	3.2563	3.8803	-0.48929	-0.33512	5.9994	3.7348
-1.1012	-2.8721	-0.37838	2.4625	-3.6071	1.7803	-0.21237	-1.5792	1.6649	-0.81472	-0.6749	-1.7672	0.37015	-2.0403	0.53605	-0.73139	2.5132	-0.055024	-1.9636	2.6674	-1.5696	-2.2414	2.4765	-2.5968	1.8322	3.7791	-1.3498	1.4507	0.48851	-2.0393	-1.106	-1.819	-5.2326	-1.5405	1.3555	-3.8974	1.5224	1.251	4.4367	-1.1839	-0.1053	0.91431	4.3005	-3.4036	-4.3955	0.067529	-2.5024	-1.3049	-0.83786	-1.1026
-10.015	-7.3515	-9.4327	-11.922	-5.8332	-11.062	-8.0563	-7.4941	-8.1534	-10.071	-5.3693	-4.2107	-7.7251	-10.508	-5.6914	-12.279	-8.5731	-7.0105	-5.8063	-5.937	-9.4338	-9.3707	-5.9621	-8.1561	-8.001	-6.4429	-6.5339	-11.904	-8.7098	-8.7381	-3.7565	-9.5892	-0.61473	-7.0063	-8.5349	-11.055	-5.4381	-7.6048	-9.6054	-11.114	-5.3935	-7.9658	-5.3106	-13.992	-7.5431	-9.0719	-6.4347	-11.751	-5.715	-9.9807
-0.086573	-4.2588	1.2829	-6.1617	-3.4334	-1.1149	1.3546	-6.5446	1.2015	-4.7248	4.7969	-2.7993	0.19344	-5.1704	-1.4912	-0.81688	-1.7189	2.0776	-2.8941	-2.68	-3.3061	4.4765	-1.6174	-2.1239	0.75205	-3.4946	-3.0866	-3.816	-0.061179	-5.5528	-1.7418	-3.7704	-7.9066	-1.4109	0.9987	-2.0559	-2.133	-1.6594	-2.1112	-3.2617	-2.5697	-7.449	2.1739	-2.9925	-4.8219	-0.253	-5.8115	1.0182	-2.832	-4.8149
-14.699	-14.4	-11.665	-13.033	-13.177	-13.169	-9.8838	-15.376	-15.709	-13.467	-11.743	-15.001	-18.165	-18.002	-13.066	-12.635	-14.333	-15.637	-17.168	-12.12	-15.828	-13.399	-14.373	-14.165	-14.603	-18.943	-13.752	-15.214	-13.572	-17.447	-14.862	-15.796	-13.392	-17.008	-12.185	-14.407	-16.178	-19.636	-13.937	-11.84	-13.058	-12.94	-18.422	-12.577	-20.44	-16.397	-16.509	-19.062	-14.945	-13.267
-1.6575	-2.7135	-1.9705	-3.5185	-1.1148	0.78525	-2.9985	-0.98011	-2.7989	-3.4419	0.85645	-0.44469	4.4418	-4.1743	-5.8384	-3.8637	-4.7037	-0.1752	1.2421	4.1837	-5.2069	-1.9961	-2.8414	-2.991	0.86978	-1.3235	-3.2009	0.36463	1.0161	-0.4568	-0.40409	-1.5015	0.55457	-1.0079	-6.6114	-3.3986	-1.881	0.13341	0.48724	-2.9084	-2.8063	1.4689	-2.1917	0.37156	-8.0264	-2.9802	-4.0118	-1.0405	-1.563	-0.61145
-16.864	-15.492	-12.315	-16.039	-14.448	-15.547	-11.461	-15.636	-19.778	-11.302	-12.072	-13.583	-12.82	-12.766	-13.161	-11.368	-15.966	-11.008	-14.013	-11.617	-14.574	-15.529	-17.775	-14.845	-14.703	-17.216	-14.388	-10.186	-16.383	-16.972	-14.235	-15.806	-11.939	-14.129	-19.801	-14.701	-11.017	-11.274	-11.486	-17.812	-15.312	-12.506	-16.203	-15.919	-12.853	-14.585	-15.018	-10.362	-13.874	-10.159
-10.109	-10.788	-10.256	-8.6179	-15.429	-10.05	-5.4078	-8.5754	-11.059	-9.1887	-11.619	-15.381	-13.715	-8.0462	-14.716	-8.2833	-11.588	-10.247	-11.682	-9.8327	-11.147	-13.474	-15.357	-11.995	-13.323	-18.243	-16.103	-10.114	-12.856	-10.565	-13.953	-14.084	-13.661	-11.137	-9.0663	-14.474	-10.044	-11.873	-5.8802	-14.287	-11.118	-13.224	-8.1392	-9.6958	-12.563	-11.768	-10.985	-10.25	-9.3415	-6.4997
2.5642	0.59603	0.26247	0.84653	1.1022	-0.98791	-0.90616	-9.0792	-0.37344	-4.8909	-4.6933	-6.0472	3.9318	-3.7238	-2.5527	2.4102	-1.9132	-1.6398	-2.0818	-0.81713	-4.4849	-7.5945	-4.603	1.5153	-1.6821	-3.7314	-2.3356	-3.3711	-3.7124	-2.9165	-2.876	-4.3258	1.6846	5.1305	-1.9672	1.0568	-3.428	-1.6589	4.8912	-1.0115	-1.7075	-1.5281	-8.7935	3.3832	-5.1529	-0.53955	1.3313	0.29383	0.017611	0.99413
-8.8555	-6.6369	-4.2349	0.76616	-3.1352	-5.2932	-2.057	-6.5462	-5.9087	-8.6193	-0.38285	-8.0319	-8.349	-6.2272	-4.5958	-7.0761	-6.7323	-4.0057	-9.1015	-4.7274	-3.9469	-3.7283	-5.0825	-7.7109	-5.5287	-5.2119	-1.7507	-5.8627	-4.6313	-4.3093	-6.3659	-6.0316	-3.1887	-5.0183	-1.6142	-6.5203	-1.3521	-4.3917	-4.7953	-9.4506	-10.547	-5.9577	-5.4523	-6.6429	-3.1017	-10.86	-3.6293	-4.1261	-4.4898	-0.83767
0.55121	-2.9291	-4.389	0.17796	-5.8034	-6.0056	-5.3209	-3.7739	-3.7506	-0.40389	1.5496	0.85096	-0.45151	-1.8335	-3.1033	-4.1048	-3.0793	0.51304	-1.6315	0.52413	-6.9565	-0.1363	-4.7164	0.53617	1.0614	-5.5758	0.58926	-1.3459	-4.1046	-4.7986	-2.9367	-1.3523	-2.0046	-5.2696	0.14224	-0.38278	-1.3857	0.59147	0.87642	0.21455	-5.4318	-1.9076	-0.1703	-1.6717	-0.35185	0.62933	-1.3773	-2.5228	-1.1489	-6.1504
-2.0827	-7.7579	-2.6363	-5.7384	-3.2365	-9.3244	-1.6877	0.56558	-4.2111	-2.1509	-4.7677	-5.0778	-6.2536	0.85757	-2.8956	-5.8132	3.2381	-5.8878	-4.8011	-0.59659	-3.4011	-1.72	-7.1259	-3.546	-5.4699	-6.4439	-4.5505	-4.0573	-4.6716	-4.7593	-2.2687	-2.5192	-4.1105	-5.9698	-8.1528	-3.9508	-2.8467	-4.0406	-0.17419	-0.53929	-4.6614	-0.88976	-3.6082	-2.9983	-4.1735	-2.2694	-5.1259	-0.98095	-1.5918	-7.1738
-12.074	-10.23	-9.0952	-10.458	-11.627	-11.319	-10.923	-6.6559	-5.6561	-6.2062	-10.281	-8.755	-9.6115	-11.109	-10.646	-9.492	-8.5724	-11.896	-9.4417	-13.29	-8.696	-12.542	-9.7777	-7.3467	-8.0234	-8.4938	-9.8793	-12.959	-11.81	-13.825	-11.477	-14.167	-10.291	-13.027	-8.1131	-8.5462	-11.176	-11.998	-9.7831	-12.289	-12.59	-10.76	-11.098	-8.1245	-10.362	-11.108	-7.6447	-9.7804	-11.511	-10.199
-5.9361	-6.8748	-4.0043	-5.3166	-5.417	-6.585	-10.547	-4.2566	-6.7488	-8.2752	-6.5278	-6.3571	-5.7197	-8.9433	-3.2814	-6.1878	-7.0955	-4.9223	-3.8686	-2.35	-3.8586	-6.7998	0.28365	-6.1457	-4.7976	-3.5979	-6.5128	-3.65	-6.5439	-10.954	-6.6139	-3.789	-6.2461	-2.284	-1.8763	-0.48041	-6.5141	-2.2394	-8.5191	-3.1139	-6.0135	-9.649	-4.6527	-9.3475	-7.1588	-5.094	-4.0292	-4.5355	-5.3523	-3.7793
-10.526	-7.2655	-10.011	-10.286	-4.9271	-8.7973	-9.9302	-8.2556	-10.641	-8.3333	-6.1457	-8.7397	-15.566	-10.745	-6.8234	-11.056	-9.1681	-12.089	-4.1905	-6.3843	-10.064	-10.975	-8.3997	-13.363	-12.603	-5.5712	-7.8145	-8.5683	-6.2157	-12.162	-6.4921	-12.304	-3.4797	-6.1194	-8.5686	-5.9048	-10.103	-12.357	-5.1406	-9.0934	-9.9819	-8.5093	-10.002	-11.668	-2.2155	-8.4015	-8.7449	-11.225	-8.6034	-11.108
-19.403	-19.836	-20.038	-26.591	-25.189	-19.345	-25.738	-17.992	-21.042	-23.203	-24.597	-23.754	-21.007	-18.936	-23.324	-22.385	-17.706	-23.593	-20.485	-21.185	-20.004	-24.24	-19.451	-22.104	-24.441	-17.498	-18.82	-21.728	-20.739	-27.246	-20.131	-21.322	-17.584	-19.555	-24.109	-22.003	-19.717	-20.263	-24.478	-21.026	-21.376	-21.018	-22.524	-21.141	-27.636	-21.938	-18.664	-22.559	-19.058	-20.184
-13.519	-13.263	-16.131	-13.501	-19.417	-17.002	-10.756	-9.1241	-11.278	-11.842	-14.075	-18.821	-17.84	-13.17	-14.92	-12.256	-14.411	-7.702	-13.643	-15.087	-15.285	-13.496	-13.776	-14.466	-13.53	-12.283	-14.36	-14.63	-11.93	-12.675	-12.774	-15.983	-15.126	-12.912	-12.471	-16.755	-14.26	-14.98	-15.223	-14.54	-17.065	-12.016	-11.378	-13.294	-12.203	-11.001	-11.256	-13.223	-14.535	-17.623
-3.1734	-5.8084	-3.3734	-5.6365	-7.4749	-5.3055	-4.6583	0.76767	-2.002	-1.3043	-2.7077	-6.4242	-4.4315	-6.4286	-5.4982	-5.0628	-3.3949	-1.0724	-3.6327	-1.3439	-1.1091	-4.2705	-2.8832	-0.909	-1.2425	1.3486	-6.3914	-2.697	1.2001	-2.3264	-3.6548	-3.2037	-0.855	1.2949	-4.1803	-4.6999	-2.8178	-3.297	-3.6848	-3.3212	-5.7033	-3.7656	-0.69298	-4.3377	-6.4442	-3.2864	-2.8001	-6.7926	0.91052	-4.6775
-1.2822	-2.249	-2.8577	-3.677	-2.9019	-6.7404	-3.6041	-4.6061	-1.0382	-6.0695	0.066594	-3.6767	-9.0297	-9.0165	0.55122	-2.7127	-7.6888	-5.1699	-2.8556	-0.79794	-0.3066	-5.7948	-8.4903	-2.0703	-5.957	-2.516	-0.92496	-2.0377	-5.489	-4.726	-0.012058	-4.5457	-5.7994	-3.5887	-3.8515	-3.753	-2.196	-1.8489	-1.1319	-1.6827	-1.748	-6.1217	-6.7515	-0.8479	-2.0406	-6.8535	-3.7763	-3.0881	-2.9372	-0.832
-0.91287	-4.4805	-0.23973	-2.715	-4.36	-8.345	-5.496	-4.2677	-4.491	-0.83997	-0.13195	-1.7327	-4.801	-3.932	0.84181	-5.717	-4.5452	-6.4657	-2.5285	-0.91569	-3.6582	-6.2317	-3.1285	-4.805	-7.8026	-3.3892	-6.7369	-2.0348	-2.5817	-3.5319	-7.8526	-8.3955	-1.4297	-3.8002	-9.491	1.447	-9.409	0.43103	-1.7478	-4.4117	-2.5681	-2.6718	-2.9821	-3.7268	-1.7486	-1.0856	-4.8419	-4.5038	-7.0079	-1.8337
-1.0968	-1.0938	-1.3852	2.0745	5.2069	-0.23721	-4.5625	1.215	1.2118	2.0492	-4.6814	0.85319	-1.3764	-0.5219	-2.6004	-0.71749	-3.4711	2.7192	2.5593	0.92285	0.93193	-1.7105	-1.0333	-0.0024682	1.9115	0.44715	0.094935	-0.43735	-2.979	1.8314	-0.92748	-0.68557	-2.6798	-0.81656	1.1991	6.9879	1.9372	4.2044	3.6396	-5.7155	3.4203	-2.7141	-0.2196	-0.98462	-2.8203	-3.0933	0.033486	0.97753	-3.2665	0.46878
2.5659	9.7186	5.2742	0.6068	6.6332	3.1477	2.3844	2.5265	4.1089	3.7851	4.1802	5.2032	2.3278	3.5081	4.434	-0.75229	2.2257	1.9923	1.2023	6.561	5.5553	-0.13595	4.2911	4.5285	5.8471	3.6155	5.821	9.0048	7.3811	9.8796	2.8315	3.2562	5.5897	4.0351	5.8114	9.0995	3.4465	4.8097	8.1191	6.0372	7.2688	5.8517	5.1647	5.0921	3.8758	6.228	-0.38877	6.1959	1.8875	3.0575
5.3794	4.3962	1.5899	2.1368	2.8192	3.6183	6.7253	-1.4782	2.1311	-1.5284	0.56509	0.33282	0.85288	1.006	2.4386	-0.96721	-2.2389	1.374	-2.9381	0.90505	2.5702	4.4877	4.985	4.2448	1.6258	7.1903	1.2457	-2.1278	1.422	5.0563	-1.1628	-0.89092	-1.8565	5.2432	-1.4576	2.9235	-0.23985	5.5291	3.2601	3.2373	3.5726	0.61732	2.239	0.70815	0.82883	1.5564	0.53985	2.9718	-0.72371	4.5347
-2.8933	-2.6563	0.38824	0.6455	-3.751	1.4851	-1.5568	-0.70353	0.27091	1.1466	0.81379	-1.7258	-3.4943	2.5873	0.80187	0.33581	-1.5624	2.8331	0.22021	-0.74908	-1.0452	-1.1117	3.2659	-2.8715	1.8344	4.1299	2.4156	-3.9999	-4.422	1.9014	2.5551	-0.37029	2.413	-2.3028	-1.1666	6.8022	-4.9632	-2.9847	1.8211	0.65424	3.3463	2.8583	-1.2331	-0.30878	0.86923	-5.6396	-3.5588	-1.2883	-0.22814	2.4722
-1.0924	-3.6493	-1.852	-1.2481	-1.505	-4.5009	-8.1759	-4.5744	-3.4436	-8.6522	-2.4964	-3.6251	-3.162	-2.0193	1.1604	-4.9952	-7.0318	-3.7368	-8.8507	-3.1411	-2.8961	-5.9964	-4.8221	-6.7262	-8.946	-1.6779	-3.1781	-4.5426	-7.1902	0.70941	-4.5091	-5.1667	-8.805	-4.074	-9.1209	-2.1542	-1.8857	-7.0033	-10.655	-4.37	-6.2718	-3.9538	-0.5276	-4.2745	-4.1292	-2.0857	-5.9479	-2.2291	-6.9732	-3.8314
2.6802	4.2136	1.6499	-4.6017	2.5981	-3.4501	0.55991	-1.5607	1.6787	-0.5533	-3.6979	3.0074	1.3151	-3.68	-1.5086	-1.0085	-2.989	-0.48382	-2.3618	2.6678	0.75416	-2.8506	2.5713	-0.8078	-3.105	2.8816	-4.3027	-2.2282	8.1782	-0.40947	5.0843	2.0187	0.56975	4.7912	0.008527	-3.1681	-1.9916	-2.8682	2.5783	-3.1351	-2.6053	-1.3319	2.5681	-2.532	-1.9892	0.10021	1.4515	-1.1175	1.632	1.6448
-25.543	-22.268	-21.613	-19.184	-21.31	-20.674	-23.454	-21.165	-25.117	-25.237	-20.69	-22.156	-19.334	-27.496	-19.786	-20.152	-21.357	-22.531	-21.422	-21.804	-22.601	-24.215	-23.187	-26.948	-17.827	-26.345	-22.937	-24.93	-14.988	-21.561	-23.698	-20.234	-23.142	-21.675	-20.996	-22.938	-24.819	-25.261	-25.695	-22.436	-20.867	-23.019	-22.484	-22.489	-21.888	-23.67	-22.316	-21.371	-22.97	-25.282
-9.8219	-12.208	-7.3768	-11.708	-9.5591	-10.806	-12.488	-14.748	-7.0443	-11.953	-13.72	-16.134	-9.9471	-16.546	-9.6407	-13.986	-12.463	-9.8047	-14.284	-8.6584	-12.564	-17.113	-10.257	-9.9589	-11.107	-11.458	-13.702	-7.792	-9.4096	-9.432	-15.56	-10.612	-12.248	-10.82	-11.502	-15.889	-14.239	-14.496	-10.568	-5.9694	-13.139	-11.476	-13.485	-11.427	-12.788	-11.521	-11.894	-8.9022	-14.868	-11.363
4.9267	9.1261	11.96	4.9835	3.8613	6.5141	4.5795	7.4958	6.2415	5.7595	10.366	3.1085	9.671	2.2919	4.4308	5.7	5.9886	7.5989	7.5867	8.1962	7.2313	6.6792	10.411	8.2642	9.3021	6.8776	4.573	8.7129	4.5639	9.6491	6.6387	8.299	8.6912	6.0611	3.7623	4.7785	5.5466	4.4133	10.278	8.686	6.25	6.4016	6.5299	9.2093	3.7866	8.0634	5.4557	7.1529	7.8073	8.054
-1.4359	-2.2337	0.68435	-3.2711	2.1864	2.5133	-0.30267	-1.4032	1.8308	2.0112	-5.6811	-0.50863	1.5088	2.5421	-0.78403	-2.7029	-4.2126	1.7732	-1.6876	1.1598	-2.2895	-3.015	0.35821	0.66606	-3.2638	1.6723	-5.3103	0.29633	-4.4317	0.28416	-0.83285	-0.44063	4.3435	5.1369	1.7263	1.955	-1.3048	-4.5526	0.46181	-0.41667	-5.1045	1.6708	-1.3157	1.111	3.0702	3.5541	2.5788	-0.8935	-0.44778	-1.1301
9.7008	7.516	6.0034	10.564	4.2002	10.065	13.86	8.8634	9.1398	8.2637	4.7445	7.6461	9.4502	7.4363	10.428	9.6693	10.818	11.102	8.9925	9.9686	4.9847	10.75	5.6817	10.544	10.538	9.7378	5.9871	7.494	9.4529	6.0652	8.4902	6.6931	11.068	11.344	7.1794	9.259	9.5588	12.622	4.723	11.858	7.43	6.8969	10.668	10.521	7.9397	9.5548	9.7376	9.2144	4.6417	9.0739
-0.96105	-5.5202	-2.4107	-3.2092	-3.8115	-2.0041	-3.4738	-2.7772	1.266	-4.4151	-3.6007	-10.227	-6.0643	-2.4626	-3.0733	-4.7441	-2.2406	-2.9005	-7.7757	-0.99158	-3.8233	0.38754	-3.6758	0.28231	0.99878	-3.0838	-1.6397	-5.3899	-6.0602	0.89911	-0.56208	-2.5932	-5.9534	-4.5814	-6.636	-0.0057625	-5.1397	-0.0018445	-2.0213	-3.8283	-7.3885	-2.9416	-4.2856	-5.9892	-3.6355	-2.2363	-4.9355	-3.611	-2.108	-4.3811
-8.5828	-12.239	-11.105	-14.334	-11.854	-9.4807	-7.8208	-14.652	-9.9518	-14.178	-15.792	-12.013	-11.199	-11.963	-8.4045	-14.197	-10.582	-16.427	-13.728	-7.9885	-10.983	-9.189	-17.644	-11.214	-9.6588	-8.4735	-14.388	-10.245	-13.534	-11.547	-13.029	-12.775	-15.926	-10.581	-14.45	-16.36	-13.567	-10.805	-9.0695	-10.779	-7.6488	-15.508	-10.322	-9.5558	-8.0995	-13.325	-11.965	-13.344	-13.74	-14.789
-10.285	-8.824	-11.974	-9.5035	-9.3672	-9.8254	-7.8011	-6.1599	-5.7631	-15.95	-8.5953	-8.2427	-9.6912	-13.929	-10.035	-14.694	-8.686	-7.0007	-12.373	-11.825	-8.491	-12.551	-11.039	-10.96	-14.777	-15.032	-10.192	-17.89	-13.001	-8.0235	-11.033	-9.1921	-10.14	-10.478	-11.26	-14.994	-7.3246	-9.6091	-9.815	-10.482	-12.707	-11.951	-8.7532	-8.5054	-9.8457	-11.254	-12.033	-12.244	-8.6755	-12.727
1.1683	-2.1099	0.81036	-0.55043	-2.4866	-5.2689	-2.9562	3.2149	3.2436	0.72042	-0.046556	-2.734	-3.462	-2.0496	0.85697	2.4151	0.05788	-0.96718	-2.0841	-6.5197	0.59345	-2.3887	-3.6367	-1.3125	-1.2559	0.8557	4.2071	-1.8466	2.3685	-0.72039	1.027	0.8844	-0.38475	1.0805	-3.5911	0.47302	-2.5775	-2.7156	0.17468	0.53347	2.6512	-1.3518	-4.3235	0.035707	-4.3738	-2.8037	-0.74465	-2.6768	-0.72492	-0.68274
-12.61	-11.099	-14.575	-13.011	-14.696	-15.063	-19.545	-12.415	-16.078	-17.996	-10.496	-8.5794	-14.902	-15.831	-16.719	-13.784	-11.339	-15.015	-13.373	-16.232	-9.1201	-13.05	-13.412	-15.731	-10.181	-15.496	-17.105	-10.679	-14.807	-12.849	-11.424	-14.718	-15.835	-13.072	-11.293	-10.012	-15.109	-18.789	-12.527	-9.2034	-6.8252	-15.058	-11.359	-11.875	-7.3651	-13.212	-18.717	-14.717	-11.884	-11.644
-15.905	-22.947	-14.666	-11.264	-15.694	-10.999	-10.619	-11.459	-10.953	-12.566	-11.429	-13.023	-15.251	-10.901	-13.444	-8.459	-12.523	-12.874	-11.721	-14.45	-13.716	-15.159	-14.846	-16.222	-13.208	-11.776	-14.138	-11.394	-17.565	-10.096	-12.744	-11.737	-11.748	-12.715	-14.487	-15.724	-17.037	-11.896	-10.158	-16.213	-13.262	-12.232	-13.821	-11.839	-16.214	-14.584	-12.493	-16.14	-11.036	-11.294
-13.445	-11.986	-7.3164	-6.6064	-6.7776	-10.187	-14.681	-9.612	-9.2725	-12.442	-7.4812	-11.489	-9.3943	-7.7798	-10.403	-8.5418	-12.778	-11.545	-11.207	-11.117	-11.882	-7.7248	-11.033	-10.478	-9.3076	-7.2102	-10.779	-6.1812	-10.325	-6.943	-6.6296	-8.8844	-11.414	-10.006	-12.377	-7.8583	-4.8583	-8.5581	-6.5443	-14.914	-5.0665	-11.039	-11.502	-8.5634	-7.5422	-13.658	-10.47	-9.5445	-9.3638	-9.4801
1.3566	1.5848	1.1767	2.6062	5.5784	3.0742	1.3017	2.5872	-0.19504	2.9525	1.3527	3.126	0.0079471	2.482	3.1566	3.3889	-0.66416	-2.1241	4.5528	-2.0278	-1.0644	-0.35164	1.098	1.0784	-1.8674	-0.11	3.4784	-3.8907	0.7034	-1.4535	5.2289	4.9268	-3.0141	5.9417	2.8177	5.6713	4.2464	-1.1002	2.2963	2.5172	0.0061402	3.8343	-0.7098	1.0258	2.9596	4.0789	-1.1653	1.1211	1.2817	2.4714
-0.31697	-2.4059	3.3211	2.1279	1.6518	0.68417	-3.6554	1.8024	-1.9528	1.3389	1.7095	0.30767	-0.91885	-3.2806	1.2994	-0.13035	1.0244	-1.038	2.6943	-5.7861	1.7984	3.4849	-0.95058	-1.305	-2.7482	-6.194	-0.50376	1.3872	-0.092445	-1.1535	2.4434	-0.94104	-2.7204	1.2125	4.2499	0.44672	1.8597	0.78327	-1.4709	0.019081	0.51193	0.12995	3.2737	5.6443	-1.9051	1.4063	-1.3792	0.059656	-2.4999	3.4245
1.1189	4.2852	-3.3436	-3.71	2.3442	0.24276	-2.4492	0.1003	0.68026	0.61118	3.8196	2.2871	-1.9768	-1.3187	-3.8035	-0.89282	-1.1273	-0.97888	-2.4004	-2.1592	-0.35769	1.53	-1.8714	0.83107	-0.85526	-3.5758	-1.3811	-1.8489	-1.1466	-2.4027	-1.8883	-5.3667	-0.52892	-3.3925	-4.3499	0.2495	1.342	-1.9907	0.072405	1.9457	5.6062	-1.595	0.23072	-3.8015	-3.2279	0.51321	1.472	-1.8147	-0.13573	-0.75637
-21.508	-18.91	-25.648	-22.456	-22.37	-23.411	-25.135	-23.587	-20.476	-23.675	-23.351	-27.034	-23.949	-26.91	-20.506	-20.238	-17.221	-22.911	-26.118	-21.959	-25.123	-26.622	-21.227	-17.408	-19.454	-23.194	-20.497	-22.24	-18.927	-20.371	-22.637	-23.742	-19.521	-24.313	-25.587	-26.547	-24.937	-17.502	-21.311	-19.931	-22.263	-20.726	-25.347	-25.932	-26.448	-19.92	-23.148	-18.422	-25.616	-21.017
-13.025	-13.299	-14.851	-16.08	-19.39	-15.986	-10.161	-13.098	-16.608	-9.7982	-12.955	-11.332	-14.156	-15.983	-17.676	-14.715	-11.082	-16.546	-15.561	-16.464	-14.06	-8.8347	-12.719	-12.249	-13.07	-17.143	-15.092	-12.458	-12.607	-15.991	-11.115	-14.605	-17.409	-15.569	-11.598	-15.516	-13.684	-13.78	-15.524	-14.145	-11.776	-19.09	-13.844	-17.019	-16.949	-14.558	-15.306	-11.781	-16.28	-13.066
-0.97392	-4.9017	-2.4094	-0.22391	-4.8854	3.2051	-1.4615	0.75813	-3.6263	-6.0282	-3.7299	0.051978	2.71	-4.9659	-1.7606	-3.3814	-5.1081	-1.3354	-2.4467	-1.8279	1.0783	2.6183	-7.332	-2.5442	-1.2305	-2.7145	-2.3208	-3.2549	2.8633	0.53249	4.1047	-2.4597	-0.28537	-2.8455	-1.4704	-0.19104	1.058	-4.426	-3.0583	-3.8666	-2.4079	-3.0986	-3.6604	0.35503	-0.014271	0.19649	-0.095798	-5.286	0.16536	-5.077
2.5971	-0.65349	-0.75361	-0.37135	-4.3689	-5.9078	1.0128	-1.7955	-2.7521	-2.5432	1.8924	1.9218	-3.1419	-1.209	-1.7192	-1.2291	0.42262	-4.6777	2.5203	-4.3986	2.2783	1.2273	-0.00073642	-0.82534	-4.9011	-1.4976	1.4726	-1.8528	-0.47798	-4.7776	2.4292	-2.9712	4.8006	-2.7186	-4.7144	-3.075	-2.5494	-0.22316	-2.7658	-1.4375	5.6697	2.1174	-1.0595	-3.8599	0.462	-2.0576	1.7736	-3.4616	0.19945	-1.3059
-5.601	-3.7399	-3.0774	-6.3504	0.49847	-3.8731	-2.7563	0.92193	-6.4837	-1.3826	-7.9122	1.134	-5.9825	-3.3823	-0.37642	-1.9604	-3.6878	-1.5725	-1.1837	-3.8114	-5.2404	-0.76847	-1.2803	-0.83337	-1.6096	-3.1801	-7.9852	-3.5474	-3.7352	4.2366	2.118	-2.8463	-1.6346	-0.82385	1.9304	-4.0282	-5.5821	-1.3992	-0.87026	1.6183	-5.2232	-5.4617	-4.4655	-6.3879	-2.8074	1.3644	2.2625	0.38044	1.0764	-4.9213
3.9222	1.5644	5.6209	2.6221	2.9193	7.2552	9.7136	1.8709	-0.88774	3.7546	7.9793	3.6695	2.3641	1.4409	4.2868	9.0291	3.2301	0.52876	8.8045	5.2996	3.8436	3.6624	4.1112	4.7415	1.8488	3.5922	4.5583	6.3484	4.8431	9.596	6.2138	0.37457	6.0065	1.8132	1.4866	3.9463	2.4419	6.4892	4.0816	2.5876	2.1325	2.5692	3.6316	7.8257	4.9255	2.9813	5.2469	2.3646	1.8496	5.654
8.08	9.1854	2.8856	4.8432	1.7746	2.9111	4.8408	7.1373	4.014	4.6947	7.5634	9.4599	4.2213	2.5687	1.5297	5.9889	6.9298	5.564	1.9857	-0.36211	6.9199	8.6627	8.6805	4.8038	8.1858	7.5405	6.0812	6.2421	3.3102	2.9401	7.2863	7.1839	6.3241	8.5985	3.254	9.1804	3.7107	6.7949	5.8132	6.1767	3.4739	-0.14863	3.573	3.7747	-0.21202	2.154	5.6157	1.1807	3.2471	5.3272
-1.1366	-5.0572	2.5501	0.084991	1.9012	-2.0672	-3.7716	2.075	-1.2439	-1.0889	1.4222	-3.2257	-2.2085	2.1568	0.68185	-1.064	-1.8306	1.4115	-1.2801	1.1155	-1.464	-1.7239	0.21939	1.1464	-0.94622	0.71278	1.0339	-2.7372	-0.79463	-3.07	-3.7897	-0.36841	0.57533	-2.0394	3.7933	-0.30755	0.42168	-0.35111	-1.4901	2.558	0.89376	-3.3214	0.14282	-1.4322	1.5661	1.7431	3.9044	-2.2551	-0.012116	0.3451
-3.5126	0.2551	-3.6176	-0.47243	-3.6864	-0.95743	1.4786	-2.0125	-0.47221	-0.61979	-3.3682	-0.5612	-1.0056	-1.9623	0.73109	0.04363	-4.9438	2.6687	-2.7229	-4.3422	-5.0755	-0.31247	-3.1461	-0.17729	-3.2309	-2.7605	-4.7036	-0.097432	-0.99565	-4.1453	2.7597	-0.35735	-1.4118	-3.0669	0.14999	-0.22212	-2.8361	-3.1833	-4.2473	-0.83073	-3.9027	-4.1877	-0.72982	-1.4215	-1.3655	-0.97106	-0.77464	-1.494	-6.59	2.1998
-11.815	-9.829	-9.7199	-11.961	-7.5761	-11.341	-4.3022	-8.6697	-7.9909	-11.983	-8.8651	-11.723	-10.738	-11.968	-10.026	-15.359	-7.9843	-9.7388	-10.193	-12.473	-6.9266	-9.2824	-11.075	-11.404	-12.66	-11.843	-10.105	-11.09	-11.317	-8.0467	-11.94	-11.326	-12.686	-7.7188	-7.5249	-10.22	-12.388	-9.2636	-9.8535	-8.7295	-12.15	-8.6661	-6.092	-7.1153	-11.935	-9.6283	-8.0559	-11.512	-11.119	-10.455
4.7063	0.88552	5.7154	4.5626	5.0778	8.1011	4.5453	1.7254	3.7238	4.6353	6.6328	5.993	3.3257	3.8968	6.0984	7.8474	8.4841	4.8768	8.231	2.0055	5.2256	7.4866	0.56381	4.4127	-2.8379	3.8812	4.5913	1.7332	-2.6861	5.0815	-2.6159	4.4493	0.66471	3.0112	4.3918	5.8348	4.8767	7.6996	6.3256	3.7596	5.4248	5.7595	5.9314	2.6051	5.4893	4.613	4.8445	1.961	6.1876	11.646
-4.518	-3.5868	-4.3548	-3.8887	-8.2397	-1.4657	0.46289	-1.5124	-0.22188	-4.1304	-3.731	-4.544	-2.1394	-1.3015	3.2279	-5.0466	-3.3051	-4.8174	-2.086	-6.3378	-4.1273	-0.94486	-1.6781	0.44258	0.78487	-6.9227	-0.6372	0.22515	2.7214	-4.5752	-6.1362	-9.236	-4.2789	-5.0313	0.69424	-0.42416	-2.7653	-3.6561	-0.56125	-1.5664	-2.3782	-3.3583	-1.6155	-6.3534	-1.8947	1.0375	1.1958	-3.0576	-1.0691	-1.8702
3.2447	1.4144	-1.1041	-0.15816	-0.40907	-1.3732	0.47689	0.47107	0.40903	-0.60054	3.482	3.5318	4.2365	2.7393	7.4275	1.1876	2.9042	-0.077474	0.15657	-3.6037	2.711	4.0862	5.3238	3.0948	-0.76116	0.1179	2.1222	0.76401	3.4199	-0.27185	5.3759	-0.28069	-1.3148	1.0613	-2.2832	2.4044	7.0883	1.6126	-0.87777	7.7716	0.96334	2.6972	-2.3859	4.9998	4.2708	5.7149	2.7906	5.9306	2.942	1.8913
4.5397	4.2799	4.627	4.1473	3.9245	8.8831	11.045	3.5425	3.4919	5.2075	0.66064	5.3507	4.9428	3.0482	6.845	11.539	10.964	6.2883	5.5595	8.8854	8.6867	8.0444	8.0251	11.036	6.6489	9.9373	4.2183	8.3841	8.7676	8.6093	8.9031	2.1925	5.8095	9.2335	9.5118	7.9516	7.3813	9.6453	9.0009	10.167	5.2525	4.8091	8.7214	9.6255	4.676	7.0541	7.4034	4.5417	9.6539	7.5137
-19.845	-18.443	-24.369	-19.867	-20.64	-18.064	-22.247	-20.052	-20.969	-20.083	-23.717	-17.009	-19.636	-21.611	-21.365	-18.349	-13.543	-26.413	-20.405	-24.682	-22.748	-23.105	-18.364	-24.61	-22.646	-21.729	-22.349	-23.878	-24.854	-22.633	-22.653	-21.57	-23.302	-19.173	-18.552	-17.721	-20.186	-22.014	-19.14	-24.199	-22.099	-19.387	-20.515	-15.469	-21.137	-26.307	-23.161	-20.71	-24.343	-21.928
-19.936	-20.643	-23.657	-19.71	-23.069	-25.346	-24.346	-23.943	-20.485	-20.417	-19.861	-23.394	-20.798	-24.37	-19.822	-20.463	-21.618	-19.964	-21.084	-23.886	-17.48	-20.837	-26.899	-22.495	-24.295	-20.405	-26.51	-19.322	-21.899	-22.421	-19.233	-23.301	-17.719	-21.196	-21.093	-22.324	-20.974	-24.105	-17.334	-25.28	-15.559	-20.744	-19.823	-21.554	-19.171	-24.716	-21.772	-23.895	-24.509	-24.86
1.2969	-5.4344	-1.313	3.9046	-1.8917	-2.1166	-0.057847	-2.7898	2.3801	-2.1836	2.7048	3.8086	-0.076274	-2.4268	1.8654	-0.47492	-0.58134	0.63637	2.0249	2.9311	-1.1431	-4.3638	0.65328	2.1104	0.39198	-1.8628	-0.10768	1.1112	-0.84169	-0.86784	-3.0453	-0.09419	1.742	4.9502	2.3515	-2.5981	-0.83484	-3.0801	1.15	1.8298	3.2164	-1.373	1.5026	-0.057061	-1.2908	0.18172	-1.5944	3.657	0.50581	-1.2351
-9.0863	-2.4943	-4.9227	-2.1992	-3.8897	-3.1219	-1.6155	1.5748	1.0312	-6.3436	0.40074	-3.6467	-3.9488	1.0262	-0.62715	-2.7692	4.614	2.3718	-7.697	0.60394	-0.090728	-0.050181	-8.4278	-6.7373	-2.009	-2.3744	-3.0515	-1.0067	-0.5827	1.2706	-2.0379	-4.3962	2.1367	-0.25067	1.285	-2.0974	-0.15919	-0.085266	-1.422	2.5128	-3.3575	-1.9533	-3.5356	-4.0846	3.4785	-0.54171	-4.3165	-0.55921	-1.7587	-4.6793
-17.202	-28.916	-19.43	-22.818	-24.107	-20.218	-18.648	-24.958	-25.841	-26.635	-23.613	-18.935	-25.787	-23.71	-27.662	-20.366	-22.731	-20.338	-21.548	-26.516	-24.118	-22.176	-24.609	-24.443	-24.252	-22.648	-21.317	-21.05	-20.725	-21.282	-21.022	-27.264	-22.657	-23.234	-21.366	-21.553	-23.115	-19.993	-18.177	-24.618	-20.904	-25.409	-23.698	-18.527	-27.272	-21.524	-24.278	-22.937	-22.034	-23.897
3.77	1.4597	-1.0565	-1.431	-0.79474	3.024	0.92972	-1.9507	2.4319	5.1908	3.5886	-0.34841	1.9959	-2.3178	0.66647	-6.588	-3.9557	0.92577	1.9935	-4.0006	0.94214	-2.742	-1.11	1.8237	2.6457	3.1817	4.5894	1.8804	0.75959	1.0476	0.054187	6.6221	3.6648	2.798	-0.51581	2.6905	-1.2577	1.7828	4.8153	-1.7813	7.102	6.9725	1.1388	-5.4172	-0.25324	0.2073	-1.4555	2.1843	3.7282	-1.5377
-5.8451	1.9838	-4.2165	3.4068	2.7678	-2.7391	-2.2338	-3.0232	0.30326	3.7007	-2.35	-3.7359	3.9531	-0.15308	-1.6584	1.5728	5.476	1.4336	5.2249	0.066637	-0.86131	2.1325	0.16442	-0.11507	-4.7098	3.9136	0.65099	0.14341	-2.5485	3.6084	-0.93461	-1.0258	1.7489	-0.74382	0.43488	1.9756	4.7659	-0.51221	-1.4212	-1.2171	2.6794	-0.72657	1.3514	-5.8011	0.78092	1.5717	-0.80299	2.358	-1.8141	2.7733
-10.759	-7.2276	-8.3517	-15.555	-11.603	-8.3422	-12.837	-9.7182	-12.639	-13.973	-10.367	-11.925	-15.112	-8.3434	-9.6742	-10.797	-14.871	-11.205	-8.7459	-9.1255	-12.596	-13.39	-12.495	-9.0029	-14.648	-8.4085	-15.034	-12.092	-15.641	-10.941	-14.487	-8.9229	-12.231	-12.204	-11.442	-13.379	-13.02	-9.8208	-14.658	-14.549	-11.778	-14.516	-13.181	-12.072	-12.809	-7.2675	-9.1701	-13.516	-11.107	-11.658
-17.059	-11.675	-10.099	-15.613	-13.045	-10.998	-11.232	-14.698	-15.974	-9.7245	-12.648	-13.833	-16.061	-11.984	-13.26	-12.031	-12.051	-14.006	-15.04	-15.113	-21.16	-14.816	-12.868	-16.705	-13.169	-16.582	-15.92	-16.347	-14.813	-11.543	-13.703	-15.391	-16.512	-15.337	-14.079	-17.159	-9.6179	-15.74	-11.912	-15.363	-10.134	-13.283	-14.204	-12.248	-12.715	-15.574	-18.794	-21	-17.64	-14.161
-12.928	-13.605	-13.707	-12.727	-10.882	-13.275	-11.396	-10.614	-13.828	-9.6907	-16.744	-13.891	-13.472	-14.5	-8.2873	-8.3436	-12.309	-12.712	-15.128	-12.259	-14.048	-15.397	-10.052	-14.765	-15.488	-12.296	-12.43	-12.842	-12.093	-10.527	-14.488	-13.086	-14.697	-12.455	-12.415	-14.623	-11.997	-10.912	-17.45	-12.949	-14.421	-12.583	-9.5088	-11.133	-9.6438	-14.572	-13.227	-16.034	-11.02	-13.951
-3.8987	-4.7964	0.09522	-5.1891	-4.1927	0.6722	-3.344	-5.3847	-3.2733	-0.22203	-4.5851	-4.288	-2.3676	-5.0208	-5.4763	-5.2137	-0.81247	-4.8002	2.527	-1.9471	-10.562	-1.8901	-3.0099	-6.1076	-1.3647	-4.6252	-3.8224	4.7386	-1.4104	-4.7278	-0.27921	-1.1539	2.2148	-3.0078	-5.4773	-2.4578	-3.3629	1.1459	-3.1747	-4.0647	-4.166	-2.8163	-2.8366	-2.7643	0.35846	0.46234	-0.71605	-4.4826	-1.6569	-2.8541
-11.134	-14.692	-8.1813	-17.82	-12.375	-15.639	-10.184	-16.062	-14.373	-18.42	-13.552	-6.8896	-12.659	-14.229	-9.9172	-16.918	-10.124	-13.429	-14.586	-13.285	-15.114	-17.876	-15.202	-12.06	-16.879	-14.404	-12.346	-11.238	-11.778	-11.931	-13.189	-10.805	-12.511	-15.023	-13.598	-11.838	-12.406	-14.887	-16.625	-15.335	-13.069	-14.003	-10.589	-13.737	-8.6522	-14.034	-11.165	-10.339	-15.41	-7.4431
1.2942	-0.1496	1.3099	-1.4232	-2.792	0.28024	2.6665	0.044705	2.8328	0.27713	2.6285	2.0008	5.1124	2.8675	-0.077447	1.9483	-0.2295	-1.8099	-1.2945	1.0661	1.9958	1.4473	4.1643	-2.4455	5.1104	0.62507	2.1748	-0.12602	5.111	4.2648	2.6987	5.201	1.0087	2.3188	2.4406	2.4909	0.51164	0.32063	2.3573	3.6936	1.6088	2.5729	-2.75	-0.77883	-1.1149	5.7044	-0.14777	3.1119	3.2874	-2.2031
-0.51262	-0.17404	3.1704	4.8939	3.3665	1.5531	3.7731	3.8966	1.8496	0.26217	1.4278	0.33709	3.1476	2.5609	1.5388	1.6883	2.4212	2.8227	4.1806	-2.072	1.058	-0.48557	0.8143	5.6618	4.4721	1.3468	1.5368	0.60638	5.3449	-2.4216	1.845	0.15185	3.3948	1.2895	3.6239	-1.8684	0.44322	1.1033	3.821	5.0946	2.345	-3.5377	1.5224	5.6681	-0.084028	4.3013	4.1506	1.9897	2.8259	-1.5606
-1.6576	-3.9246	-1.4702	-3.9531	1.0541	-4.2764	-3.0697	-6.9543	2.8489	-2.8433	-0.30453	-4.5219	-0.12423	-3.3379	-1.6588	-1.6922	2.1466	-7.1748	-1.1194	-3.6416	-1.2985	-0.39975	-5.6275	-2.3915	-2.441	-1.8955	0.31383	2.9149	0.18556	-3.1733	-5.1056	1.896	-6.2891	-2.9711	2.533	0.19256	0.99886	2.3767	-4.6545	-1.0751	-4.7438	0.085988	1.3437	-3.3525	-1.9842	-2.6445	-3.0894	-0.18194	-0.11046	1.7211
-7.5289	-6.7809	-4.3334	-2.5144	-4.6094	-5.5389	-3.3028	-3.7876	0.18114	-4.3549	-4.5296	-6.067	-1.2515	-4.2005	-2.0679	-2.6054	-3.2334	-5.3696	-4.5859	-1.187	-3.9729	-3.8269	-5.3042	-0.90921	-1.2392	-7.6823	-3.8987	-2.0017	2.5196	-4.9885	-0.67707	-3.2623	0.18151	-0.19895	-3.9606	-3.5583	-2.5028	-3.5011	-1.9145	-6.7414	-1.9263	1.4925	-1.5347	-4.4846	-2.2868	-3.3582	-0.9363	-4.7376	-5.0764	0.55439
-0.12389	-0.46504	-1.3733	2.966	-3.5341	-1.2532	-1.1165	-2.0674	-1.1069	2.8474	-2.9259	0.9642	-6.9207	-3.6053	-2.8906	-6.6572	-1.9809	-0.81445	-1.6662	1.4501	-0.30912	-0.85079	0.016531	-6.5784	0.85552	-0.46922	0.14062	-0.48354	0.066794	-0.8968	1.9925	-1.0844	-0.75766	-2.1611	3.1113	1.4674	2.8516	-2.7971	-3.1526	5.1937	-1.8756	-1.8605	-3.9027	-2.3422	-0.71342	-0.28133	-0.80901	-2.2652	-3.2739	2.0879
-0.52113	-8.5783	-5.1061	-6.0243	-10.449	-7.6418	-4.5306	-5.1617	-3.1237	-7.0224	-3.7823	-9.9905	-8.8712	-3.1199	-4.3441	-4.6701	-5.9562	-0.99613	-4.8513	-9.2472	-5.6485	-7.2703	-2.0263	-7.4831	-8.8435	-7.2584	-7.9708	-5.8966	-4.9751	-7.1362	-4.3793	-4.8685	-7.4484	-4.3885	-9.0872	-6.9323	-4.3198	-7.232	-3.869	-7.3977	-5.9966	-6.2129	-7.7474	-6.3728	-3.5988	-5.9877	-7.5432	-6.953	-7.1536	-9.2107
9.8389	2.6818	-0.67161	1.6721	3.7226	2.1509	-0.22641	1.5359	1.5038	-0.080005	3.351	2.3308	1.3695	0.5771	0.86012	-2.1224	1.881	0.0040301	5.2413	5.4875	0.21869	3.0966	-0.21487	4.9977	2.487	2.3809	2.7581	3.925	-3.6683	-1.1243	-2.4137	2.8802	0.99029	-0.62117	6.0733	6.1601	1.2907	6.8495	-0.81246	4.0387	1.1889	3.3253	3.6279	1.9576	4.4084	-1.0116	-1.4687	-3.7337	4.6507	4.2396
-10.775	-14.786	-10.604	-13.061	-9.9406	-11.469	-14.243	-11.189	-18.812	-15.106	-18.206	-15.546	-15.82	-8.9228	-17.094	-11.248	-12.774	-12.481	-17.388	-11.206	-15.809	-15.92	-13.231	-11.946	-13.716	-12.269	-12.4	-10.364	-18.363	-10.161	-8.9304	-10.659	-12.512	-9.7256	-15.226	-12.781	-8.7182	-13.382	-13.231	-8.2277	-12.161	-11.628	-11.926	-16.327	-15.761	-16.513	-13.823	-12.236	-10.422	-15.75
-13.231	-14.894	-9.0687	-11.722	-12.615	-16.622	-13.113	-14.217	-13.47	-17.442	-13.67	-9.8923	-13.239	-11.391	-13.544	-10.92	-9.1057	-11.365	-14.32	-12.574	-10.735	-11.513	-15.472	-11.926	-12.73	-12.673	-14.676	-12.523	-15.507	-12.199	-11.798	-12.183	-15.796	-16.335	-11.82	-14.805	-11.823	-12.401	-12.068	-15.118	-15.16	-11.604	-13.324	-9.9	-10.612	-14.641	-15.463	-15.655	-13.104	-9.3982
-12.319	-6.5332	-9.246	-9.6412	-7.9623	-15.399	-9.6211	-11.837	-6.7089	-11.546	-5.9231	-9.3738	-6.4591	-13.157	-9.9887	-9.8127	-9.5264	-9.4844	-5.7698	-10.235	-12.082	-9.3555	-4.7205	-9.68	-11.57	-7.9366	-11.318	-12.779	-10.608	-5.9958	-9.3124	-11.387	-9.5564	-11.578	-11.331	-13.524	-10.817	-10.579	-13.662	-13.458	-11.011	-10.85	-10.908	-11.169	-13.746	-11.249	-12.568	-9.399	-11.6	-7.6506
-1.7752	-5.1371	-4.3846	-3.8051	-3.9175	-1.1646	-3.973	-2.3965	-5.0696	-4.5011	-6.6777	-2.3286	-5.5284	-4.8036	3.2389	1.547	-4.45	1.1506	-0.80908	-1.5886	-4.115	-5.5755	-3.4152	-3.9413	-2.7538	-0.69174	-1.0758	0.93526	-6.3249	-8.1876	-1.5439	-3.4098	-7.4583	-4.2231	0.40681	-3.9991	-2.3846	-1.7829	-1.247	-2.702	0.98165	-7.0815	-1.854	-2.5162	-6.7773	-1.2629	-3.7585	-2.9904	-5.7251	-5.5981
4.2174	4.9029	-1.3686	2.3404	-0.19768	4.4733	1.4836	1.1012	-0.068449	1.397	0.65336	4.348	4.7797	6.3369	3.0219	2.7477	1.1307	1.4236	0.89481	-0.61406	0.67724	1.2818	-4.5095	4.7699	1.384	4.8894	5.5552	3.3783	-0.44165	-2.0754	1.1278	4.6218	2.7566	0.30297	-1.8629	2.4054	0.88921	2.4528	1.1612	1.9137	1.7331	-1.6053	4.7202	-2.5743	3.9298	2.0202	-0.26056	-1.9683	2.0051	3.8771
-5.0387	-5.6535	-0.042376	-3.5728	-2.7578	-4.078	-3.4484	-5.8647	-3.2122	-1.2335	-1.5085	-6.2024	-3.2481	-0.16913	-6.7376	-4.8037	-3.49	-4.4262	-6.4494	0.05867	-0.080635	-3.5686	-2.435	-5.2887	-6.8143	-0.46048	-3.5218	-2.4044	-3.321	0.10486	-5.7522	-8.3508	-5.5899	-3.7718	-2.155	0.94578	-1.506	-1.6526	-0.83805	-2.2483	-0.52625	-0.29377	-4.8183	2.5831	3.0213	0.80925	-2.8625	-0.7757	-2.06	-1.7439
3.493	-3.4713	-0.14355	1.7225	7.3471	9.7891	5.8615	1.836	4.7605	5.1271	7.1408	2.0547	4.1464	4.1595	1.5351	4.2127	2.7065	0.61305	5.053	3.5237	6.3186	4.0381	2.0096	8.3516	-0.36498	3.5407	6.8692	4.6852	-0.3175	7.7801	4.8159	1.0474	-0.34473	-0.074467	4.6196	1.8798	1.7677	2.5059	3.9253	3.0204	-0.27392	2.7862	-1.625	5.1613	2.8457	5.4683	3.9298	2.968	2.3318	3.193
9.5679	8.9475	8.7238	12.007	8.9788	7.7338	5.7447	4.6424	10.665	7.9627	7.5352	8.5538	6.6516	6.9153	6.3517	10.83	10.286	7.0198	7.0381	9.6548	6.5688	7.0888	7.1825	11.313	9.2291	5.978	7.5423	6.2472	7.8604	6.0871	6.6268	7.4214	6.894	8.9507	7.038	9.3654	6.6992	9.4431	4.0947	4.6904	6.3683	8.366	9.1627	10.88	8.765	8.7447	8.5121	7.8171	7.8737	4.4318
-4.3088	1.3751	1.6742	-0.93457	-1.5693	-2.1406	0.028867	0.5292	-1.9309	3.1755	1.5408	-1.3309	1.2377	-2.2539	0.32075	-5.6049	-3.101	1.6303	0.32274	-3.6204	-1.0183	0.80507	6.1121	-2.6835	-5.2378	-5.4196	-0.28061	-4.6136	-0.66428	-3.6015	0.33006	2.0676	-5.489	-2.0636	-7.0853	-0.45968	-3.1836	-0.63991	-2.2399	-4.6382	-1.7738	3.3148	-0.65942	3.8212	1.524	-1.2135	1.9539	-3.3853	-1.2313	-4.7732
-13.23	-12.777	-11.826	-13.031	-17.076	-10.853	-18.848	-12.305	-13.332	-12.636	-12.44	-14.748	-10.941	-14.216	-13.094	-8.8189	-14.486	-10.876	-13.937	-8.943	-15.453	-12.03	-10.709	-14.903	-15.448	-14.815	-16.713	-12.684	-16.356	-15.714	-13.752	-9.9876	-15.095	-12.293	-12.31	-15.093	-14.842	-12.025	-10.328	-11.716	-16.308	-8.8999	-17.388	-13.578	-15.61	-10.579	-15.469	-14.262	-20.141	-13.052
-8.0186	-3.8873	-6.4373	-4.0151	-2.3143	-4.9036	-6.8306	-2.7627	-3.9486	-3.4834	-0.96864	-3.9236	-4.6053	-5.9562	-0.20449	-6.3335	-2.1559	-5.0225	-5.1178	-8.8051	-3.8439	-4.4732	-3.2037	-7.9898	-6.9384	-4.2824	-4.2881	-6.3067	-4.0222	-7.8079	-3.1259	-4.4071	-4.3395	-5.668	-3.0206	-6.5552	-0.96562	-8.2388	-1.6371	-7.3284	-1.5619	-2.5281	-4.9389	-3.5471	-3.4789	0.67716	-5.4986	-5.1924	-4.2714	-2.8773
6.8374	7.3778	8.5562	7.4775	7.065	8.8278	10.422	4.6755	3.2223	8.5842	8.8882	0.49642	12.796	6.5997	10.199	5.4846	7.9121	10.636	8.6269	10.785	4.3829	5.2626	7.1695	5.3064	4.9592	9.4442	9.1101	10.344	6.2535	5.1861	5.2443	9.9832	6.7731	5.3718	9.9627	8.0122	8.4538	8.5943	8.225	9.3436	6.8113	5.6077	10.406	7.8645	10.772	4.2486	10.636	6.8396	5.8946	9.1958
9.8314	7.5378	1.18	5.5616	7.6837	3.2652	10.036	5.1667	4.3731	5.5063	10.121	6.451	3.4464	7.1365	7.3375	9.8035	8.2484	5.2145	8.4513	7.2025	8.7412	7.1021	6.6141	6.4177	2.1782	3.8036	5.0693	6.8279	7.6906	7.3518	10.083	7.3604	7.6071	8.2948	7.2619	3.1035	1.4879	4.3412	7.623	7.3046	6.5925	4.57	9.2584	7.081	8.7673	7.4484	2.3307	6.2698	11.278	9.1421
-7.6699	-13.675	-10.288	-13.714	-12.937	-15.24	-16.426	-17.445	-10.194	-12.664	-15.417	-12.93	-11.823	-15.604	-14.764	-14.356	-14.047	-10.492	-11.657	-15.894	-13.137	-11.025	-13.669	-16.072	-13.021	-9.6949	-17.497	-12.168	-14.431	-10.393	-11.6	-12.456	-14.105	-10.918	-11.183	-12.945	-13.389	-12.227	-14.144	-12.354	-17.394	-15.262	-11.972	-11.614	-14.198	-14.701	-12.921	-14.154	-13.917	-16.794
-15.6	-11.337	-14.607	-12.413	-16.666	-9.6093	-11.864	-12.55	-9.2412	-12.771	-15.229	-13.21	-10.534	-15.043	-11.643	-16.546	-12.659	-16.048	-14.441	-11.866	-8.6776	-12.284	-13.338	-11.526	-10.156	-9.5855	-8.6858	-16.83	-13.896	-17.782	-11.94	-12.225	-11.119	-10.427	-12.612	-15.914	-11.254	-18.119	-19.233	-12.248	-13.15	-17.113	-16.164	-8.7168	-11.434	-14.336	-17.087	-16.682	-16.464	-8.1344
-3.6391	-10.201	-2.3537	-1.996	-1.0164	2.2678	-7.1003	-1.717	-1.4583	-4.4317	-5.5316	-5.0237	-5.4247	-2.8807	0.98805	-5.297	-0.7213	-1.8137	-2.2504	-2.3437	-2.6035	-4.6062	-2.8203	-4.2238	-3.4875	0.10978	-1.6062	0.89336	-0.44837	-4.6801	-2.4678	-5.2758	0.59874	-8.0538	-0.93465	-2.8061	-1.4094	-7.4389	-4.5658	-3.4396	-1.6475	-2.2464	-5.559	-1.6967	0.074375	-5.8913	-3.7194	-6.3384	-3.7222	0.76591
-6.249	-15.25	-7.5865	-12.343	-11.35	-9.6378	-9.9647	-8.3216	-7.9414	-4.0695	-6.3507	-8.4501	-15.553	-12.193	-13.318	-11.712	-9.847	-11.047	-12.2	-8.1066	-10.902	-12.171	-12.908	-11.385	-9.5555	-12.999	-11.988	-12.022	-8.7075	-11.883	-13.38	-15.897	-9.5207	-11.962	-7.2704	-11.805	-12.866	-7.4867	-6.816	-8.5778	-3.6304	-9.993	-6.573	-9.4636	-11.74	-5.5165	-6.213	-9.5339	-11.36	-11.209
-10.958	-12.5	-12.811	-9.4928	-14.869	-12.748	-9.8482	-11.577	-10.859	-13.446	-12.332	-16.343	-4.5723	-10.728	-13.205	-9.3838	-8.3528	-8.9345	-10.554	-9.6042	-9.9456	-8.4741	-11.257	-9.1923	-8.8974	-13.445	-7.4654	-15.031	-8.3186	-10.708	-11.782	-13.435	-10.55	-12.961	-10.518	-11.43	-10.887	-9.8963	-13.284	-10.677	-9.3125	-14.754	-9.8559	-13.531	-13.072	-9.0353	-12.336	-11.847	-16.024	-10.141
-4.2641	-2.2015	-6.3486	-4.1973	-9.0675	-5.4642	-2.7706	-8.461	-1.2286	-3.7709	-3.2608	-4.1912	-4.4653	-5.1838	-5.8827	-4.9186	-1.3532	-9.2876	-6.6934	-5.3168	-6.6521	-2.0666	-4.2107	-1.1635	-10.361	-3.7034	-5.0737	-7.1577	-1.8074	-0.098452	-2.4638	-5.2794	-7.2626	-1.0766	-2.6696	-7.009	-7.3178	-4.678	-0.52369	-8.7937	-5.6121	-2.5388	-3.3593	-6.7534	-0.83284	-5.7189	-4.8187	-3.4493	-1.0361	-3.7406
-9.8508	-11.999	-14.053	-8.9686	-7.8014	-10.849	-8.5241	-11.01	-10.219	-11.753	-10.324	-9.2229	-8.8254	-15.228	-10.713	-14.976	-10.52	-13.691	-10.349	-13.18	-13.535	-6.8596	-13.687	-14.544	-10.453	-9.5467	-9.1095	-19.536	-12.661	-7.7341	-12.086	-12.303	-14.027	-9.5123	-13.366	-9.3357	-13.559	-12.222	-10.998	-11.52	-9.778	-14.579	-11.141	-9.7423	-13.399	-13.505	-13.342	-8.7652	-9.193	-15.776
-7.8791	-4.1016	-6.9327	-0.37587	-5.5239	-7.2793	-2.6113	-5.6622	-6.0259	-1.6018	-6.8421	-0.95635	-3.4243	-2.8511	-2.1348	-4.1421	-4.8249	-4.0047	-2.3063	-4.8525	-8.6498	-2.4238	-7.634	-7.9538	-6.8022	-5.9634	-3.5592	-6.6833	-4.3004	-1.109	-4.1112	-1.6638	-3.8043	-5.7851	-7.6893	-4.7114	-5.299	-5.4694	-4.4429	-1.4475	-2.686	-2.2284	-3.7622	-7.3269	0.56012	-1.1007	-6.8667	-4.0935	-3.7593	-9.4994
-12.475	-6.1598	-10.384	-7.842	-7.3028	-15.021	-14.012	-13.447	-9.0742	-10.993	-8.1122	-14.032	-8.978	-12.278	-13.946	-9.7205	-13.34	-14.928	-16.226	-9.8037	-16.154	-10.611	-13.96	-10.192	-8.4626	-8.7424	-8.6415	-2.9083	-5.7661	-10.786	-11.632	-12.066	-10.974	-15.408	-8.0702	-9.307	-11.513	-7.6851	-11.049	-8.5061	-5.7648	-8.0821	-7.0143	-13.091	-8.7881	-9.8794	-10.686	-11.642	-4.8468	-12.901
3.2987	3.4615	-0.63144	4.2155	0.2436	2.0682	2.5515	0.69407	-0.7421	4.6576	4.9953	0.32478	3.2643	5.937	4.4397	4.8348	3.3004	2.0518	5.2908	5.2714	2.8124	5.6451	0.05721	3.0032	1.7348	2.6041	2.1567	1.7356	2.3892	-2.2294	5.0983	5.4493	-0.40585	-0.99475	6.5541	4.4109	3.4173	7.4628	1.5931	-0.93929	3.5837	1.5276	4.4603	2.7072	5.3616	2.6927	5.3028	5.492	3.0457	2.7558
5.3486	8.4409	3.6771	6.9609	7.5374	6.0345	3.4816	7.2612	6.2434	4.5867	7.7784	2.8358	7.7282	5.545	3.9375	9.5087	5.1537	13.036	6.5713	7.3928	3.18	2.2969	5.4142	8.9612	7.7299	4.9232	4.7809	0.21126	7.6511	2.3621	3.4525	8.2692	6.6376	2.7624	6.7854	-0.066966	1.6207	2.3394	5.8438	8.583	6.7714	3.7393	7.1262	5.1895	9.2345	5.0403	4.5654	8.9424	5.286	4.6618
2.7796	-1.5347	0.7009	-0.25459	-3.3205	-3.3121	-1.2681	-3.8713	2.9682	0.96445	-3.0202	-1.9255	2.8914	-0.90669	3.4221	-4.5608	0.62308	2.1663	-4.0782	-5.3038	-6.3752	-1.9271	-0.021229	-2.3314	0.57545	-4.3243	-1.6402	-0.36967	4.3602	3.6767	-0.95369	1.5792	-1.439	2.4576	-3.464	-3.6329	-5.7225	3.738	-3.3493	-2.8591	3.0654	1.9315	-4.6807	0.087659	-4.9405	-4.053	1.4066	-5.1825	-2.6688	-1.9682
-10.385	-6.2783	-12.537	-9.0778	-8.305	-9.7799	-9.4911	-11.958	-8.6587	-12.484	-9.5344	-6.6749	-9.3647	-12.836	-6.2383	-7.5762	-12.659	-8.2456	-7.4899	-7.968	-8.4901	-8.5172	-8.0842	-12.585	-11.736	-11.753	-7.9861	-12.634	-10.396	-8.0848	-7.1142	-7.5567	-4.6206	-11.645	-7.721	-12.437	-8.1611	-7.353	-9.0831	-9.6442	-8.2248	-8.9687	-6.2993	-10.161	-11.848	-4.0312	-7.0195	-7.7036	-9.1345	-4.9499
-4.1733	0.063187	-0.2171	0.34965	-2.443	-0.29445	0.54154	-4.3036	-1.7609	1.5239	-0.92849	1.0827	-3.4275	-3.1233	-3.1464	-1.9807	2.101	-4.9201	-7.5622	-2.0474	0.66667	0.69184	-7.9207	-3.5389	-3.5191	-2.6619	-0.17831	-1.547	-5.1399	-0.51249	1.5481	-3.291	-1.7862	1.4475	-1.9507	-0.83894	-2.7644	-4.5468	1.0769	2.5894	-0.21809	-0.10746	-0.40474	-5.0977	-1.1153	-2.6491	1.5364	-2.052	-4.2029	-2.9409
3.117	4.5764	2.1604	2.3184	1.6364	-1.7815	0.92681	-2.6229	-3.0436	3.7107	1.9937	2.4591	4.3745	-2.0064	3.0829	0.28134	-1.5278	3.7614	-0.3132	-1.061	1.7929	0.65171	-2.2132	2.5009	2.5529	2.1794	0.8841	0.59121	0.38465	0.91989	2.6423	4.9126	2.8379	-1.8072	2.0332	0.46945	5.3105	4.5281	4.4768	3.9465	-1.723	4.2423	1.2183	1.8311	3.5191	0.85742	6.1252	6.7028	-0.083033	1.6356
-15.929	-15.706	-12.982	-16.232	-15.497	-17.439	-19.366	-15.085	-16.139	-15.317	-17.379	-18.324	-14.418	-10.833	-12.627	-13.577	-13.429	-17.102	-16.867	-15.34	-15.152	-14.649	-14.647	-16.952	-13.555	-14.531	-14.436	-12.305	-17.796	-17.816	-17.107	-11.962	-15.512	-14.676	-12.943	-11.614	-12.118	-11.811	-14.927	-13.556	-13.436	-16.296	-16.061	-14.764	-13.531	-14.919	-11.336	-13.589	-14.108	-16.892
3.6291	2.0057	0.65023	0.78007	3.8284	2.188	1.7295	2.2451	5.5363	3.252	4.31	4.89	0.079198	2.8025	1.4771	3.9458	6.4943	-1.6617	0.83935	4.3853	4.3319	0.70518	6.3673	0.019772	0.57074	-0.63598	0.54645	-1.4831	3.7634	2.8904	1.7764	0.79534	-1.4615	-3.1736	1.8417	0.83079	0.82479	3.4066	3.8717	2.7322	0.14834	3.1405	2.8496	2.1267	4.1965	1.1259	0.12163	1.2922	3.9302	-0.6779
-9.2385	-9.6763	-12.848	-14.418	-12.804	-7.4802	-13.153	-8.9033	-10.747	-13.519	-12.291	-8.1251	-9.4129	-6.4689	-9.505	-17.164	-12.002	-13.62	-14.852	-11.683	-7.3706	-10.532	-7.4211	-12.363	-12.654	-11.772	-15.119	-15.749	-10.005	-9.543	-9.2968	-7.6888	-12.172	-13.676	-10.816	-17.066	-7.6923	-12.281	-11.001	-13.287	-10.556	-14.888	-13.106	-8.4394	-10.332	-7.8709	-11.478	-11.89	-14.893	-11.208
-1.4018	-6.4456	-1.8279	-1.6952	-2.4272	-3.7241	-1.4494	-0.74561	-0.78914	-4.395	-0.83337	-2.4132	-4.2674	1.4098	-3.104	-1.5855	-0.18781	-2.5534	-3.6146	-4.5683	-7.6321	2.7465	2.4513	-5.9193	-0.084869	-1.78	-2.8511	-0.29583	-2.9646	-1.4713	-4.1959	-3.4417	-4.1271	-1.5727	-4.997	-1.2429	-6.6094	-5.8315	-2.9766	1.327	-3.5417	-2.7082	-0.0016411	-1.6541	-5.0693	-0.51916	0.60608	-2.1477	-0.83117	-2.1071
-3.6928	-2.1158	-5.2441	-3.511	-7.3683	-8.9309	-8.2319	-6.559	-5.7469	-5.3526	-2.6002	-0.35969	-5.1849	-4.8454	-4.1986	-7.2357	-7.3505	-4.8675	-3.8173	-8.0453	-2.5666	-5.017	-10.159	-8.7883	-11.598	-4.4656	-4.4123	-4.4403	-1.9458	-7.4052	-7.174	-5.2696	-8.4741	-7.6349	-2.7971	-1.9856	-2.2944	-6.8465	-6.8757	-4.1058	-0.56345	-1.9919	-3.8818	-7.3255	-4.8489	-6.1595	-3.4834	-1.0103	-6.4755	-9.2624
-19.294	-23.997	-22.187	-19.07	-21.395	-22.437	-17.554	-19.12	-23.876	-23.017	-16.84	-22.993	-14.22	-23.575	-23.123	-21.342	-21.491	-24.003	-23.161	-16.85	-24.587	-23.206	-22.42	-17.115	-20.395	-20.223	-22.895	-24.727	-22.209	-20.208	-22.413	-22.056	-21.092	-21.691	-21.118	-21.211	-24.002	-18.143	-16.19	-21.88	-19.945	-22.392	-16.892	-16.976	-16.391	-24.999	-23.684	-19.807	-23.132	-18.524
-2.6332	-1.6467	-4.4936	-4.8924	-10.032	-2.7024	-0.77243	-5	-1.3121	-2.4297	-7.6738	-2.1841	-2.6695	0.1747	-4.8296	-3.9376	-2.3049	-7.0219	-6.1407	-3.5885	-2.0169	-4.214	-0.99404	-4.0358	-5.9545	-7.1651	-7.6128	-3.6446	-11.99	-6.5979	-3.096	-1.2998	0.74224	-6.2195	-1.6512	-0.7957	-4.4476	-7.2129	-8.0058	-5.2083	-7.4798	-7.5955	-3.75	-5.4096	-4.275	-8.0051	-4.636	-1.6667	-1.507	-4.0719
1.6332	-2.8127	4.7409	2.8074	-1.9503	1.15	-0.67586	2.0746	1.8388	-1.7306	0.92129	-2.7965	-2.3987	-2.8997	3.9487	-3.0072	1.3665	7.336	1.4546	-1.8156	3.9664	-1.4502	-1.0759	-4.3329	-6.6504	0.73101	1.3608	0.9584	4.2478	-1.1767	2.5414	-0.73028	-0.30465	0.14943	3.0349	1.1864	-1.1085	3.5711	-1.291	1.9767	1.0651	3.9599	2.1056	0.26472	-1.7147	-2.2863	2.4717	-3.2117	-4.316	-0.15069
-20.334	-20.979	-22.652	-27.324	-20.365	-22.156	-23.887	-24.292	-25.382	-21.979	-22.888	-23.523	-22.263	-20.631	-25.059	-23.148	-20.26	-24.039	-20.65	-20.257	-24.778	-23.962	-24.679	-18.899	-22.804	-17.884	-22.265	-20.534	-23.331	-21.409	-25.631	-24.677	-21.463	-21.571	-21.396	-22.399	-20.395	-20.861	-23.376	-22.489	-22.975	-20.38	-21.085	-24.135	-26.129	-19.629	-20.029	-18.544	-19.524	-23.538
-5.0819	-4.3848	-2.847	-2.5372	-4.289	-2.3627	-4.0845	-2.9125	-1.3173	-2.5924	-1.8598	-1.4561	-4.4082	-2.6752	-1.2076	-2.4348	0.65752	-2.0846	-2.5671	0.143	-4.4568	-0.4285	-0.87085	-2.512	3.419	-4.6031	0.53827	-3.0472	-0.26841	-3.7382	-3.9771	2.4289	-0.97125	-3.1823	-0.41324	-4.1535	-1.4984	-0.81297	-2.8313	0.024558	-5.7089	0.51495	0.023091	0.54723	-0.98713	-3.3065	-1.7575	-3.5018	-0.55436	-3.606
10.687	11.037	9.9861	7.8525	12.529	6.6752	11.879	7.0168	8.4774	12.729	5.8946	6.495	5.5268	4.4499	13.185	6.4988	7.5206	10.15	12.422	10.105	8.0709	9.6257	6.0069	11.13	6.2739	8.4556	12.984	9.0199	8.8703	5.0846	8.9926	13.558	7.3521	4.8956	7.272	6.9842	8.596	4.1457	12.709	8.0263	7.8548	8.9404	8.3067	8.5162	12.653	10.702	5.2283	7.7212	12.13	11.851
-2.9741	1.9728	-0.97606	1.6349	1.2409	-0.51051	2.9161	0.97819	-3.1458	-1.2919	-0.90863	-1.1762	-3.3006	0.59028	-4.1444	-7.5031	-1.3425	-2.2243	2.337	-1.961	0.49314	0.13621	1.3684	1.902	3.6421	1.9903	0.03182	-1.3508	2.7816	2.0436	2.0668	1.3774	-2.0545	-0.83468	-0.5483	-6.0211	1.9487	-4.9362	0.69222	0.23486	1.1342	-0.25851	0.23641	1.4838	2.5887	3.1876	1.7328	2.3264	2.7576	0.78745
-6.3739	-3.5686	-9.1915	-3.9689	-3.8159	-0.96914	-2.8496	-5.6167	-1.6461	-2.9085	-4.7907	-0.54834	2.0987	-1.4924	-11.014	-1.7384	-2.4152	1.2671	-4.973	-4.2678	-5.4842	-1.6799	-0.28184	-0.71574	-3.3945	-1.709	1.1378	-0.94163	-3.2494	-5.2063	2.0009	-2.6534	-3.5058	-3.6416	-5.4855	-1.6759	-5.7957	-2.9491	-1.1523	-5.3819	-1.2865	-0.055583	1.362	-1.1995	-3.9481	4.7655	1.0419	0.69499	-2.6741	-1.2776
3.4869	7.9604	8.9934	9.7851	0.28365	9.1446	5.1545	3.2975	8.4601	4.3373	5.392	6.8455	11.705	9.3448	10.986	7.5087	11.615	5.9157	10.161	4.3728	9.1651	5.7609	12.079	3.2149	12.583	7.5281	7.3126	8.7078	7.646	10.14	5.8787	2.1562	5.2418	8.6133	11.685	4.6823	6.1384	8.9569	2.323	5.3815	4.7917	8.2841	8.4264	4.4927	7.2128	6.4962	5.061	7.4026	9.8164	10.067
-0.92291	-5.885	-7.928	-5.3757	-3.3931	-1.9413	-4.5363	-3.1891	-2.7053	-3.5047	-1.0015	-2.0938	-5.6883	-6.0459	-6.4603	-3.0902	-5.7589	-5.2278	-7.9311	-1.5873	-6.6554	-5.9089	-8.4235	-4.7067	-1.9852	-5.0851	-2.3512	-3.235	-0.87901	-8.5501	0.86697	-4.4855	-6.6278	-2.4458	-2.2284	-3.7374	-4.1758	-5.3282	-5.4204	-5.1321	-3.6712	-5.7978	-6.6126	-1.2017	-1.8214	-2.5258	-3.6039	-3.0723	-2.5334	-9.5103
5.6577	3.954	5.0813	3.8515	3.8149	4.2096	7.0454	4.7766	6.7953	2.0629	5.1046	8.1207	3.2827	-0.50971	3.9117	1.8865	0.75906	3.9833	4.9177	1.7479	3.7853	2.252	9.0665	7.7485	4.7281	5.5736	3.7483	2.4821	8.9158	6.2798	6.064	1.7552	10.694	4.517	2.4336	2.0721	2.3513	1.1656	4.1657	2.1257	6.7028	4.8318	3.3772	1.4764	0.29696	5.6062	8.4612	6.3321	7.5228	1.1747
-2.2004	-4.8677	-1.4346	2.2686	-3.358	-1.8119	-5.8445	-2.909	-1.1367	-5.4619	-4.3375	0.56491	-6.8136	-4.1895	-3.6142	-9.0262	-7.4296	-5.6862	-2.7559	-4.8865	-3.8078	-8.4191	-5.8604	-2.9079	-5.901	-5.2798	-1.4474	-5.9209	-5.7174	-0.31057	-4.1783	-0.30901	-5.0541	0.86656	-2.2301	-3.9912	-1.2381	-5.6275	-5.4059	-7.3511	-1.3779	-4.0728	-5.0842	-4.5037	-4.044	-8.7142	-1.8627	-5.2648	-8.0601	-6.7433
-13.617	-13.441	-11.622	-11.682	-12.297	-13.688	-13.248	-7.6498	-11.088	-9.961	-10.72	-15.257	-13.363	-16.641	-16.598	-14.042	-9.9739	-12.602	-14.221	-11.687	-11.446	-14.404	-13.146	-13.196	-11.028	-13.524	-10.749	-10.518	-11.148	-14.653	-11.686	-16.602	-12.095	-13.679	-16.838	-14.973	-14	-11.398	-12.529	-13.355	-12.269	-17.137	-13.745	-7.2747	-18.342	-15.463	-12.891	-14.363	-10.216	-12.63
-10.771	-8.7835	-14.321	-17.913	-9.0822	-8.6628	-10.874	-9.5936	-9.7411	-10.154	-11.121	-8.3281	-15.634	-7.9687	-15.34	-8.2001	-17.073	-9.3095	-11.639	-14.42	-15.899	-14.536	-13.457	-4.868	-13.454	-11.387	-15.411	-15.498	-9.8296	-16.947	-12.027	-10.229	-14.188	-12.637	-9.1916	-13.329	-11.44	-11.7	-15.064	-13.187	-14.174	-16.118	-12.672	-10.528	-11.633	-17.024	-10.198	-12.78	-13.437	-9.8888
-8.911	-12.214	-12.581	-11.125	-5.0938	-12.03	-3.7988	-3.8127	-8.6751	-13.501	-10.737	-14.489	-9.9994	-6.3438	-6.9531	-10.123	-10.637	-8.7952	-7.4507	-7.5359	-10.172	-6.7882	-5.6678	-11.334	-9.3923	-7.136	-7.4944	-5.1837	-12.241	-10.518	-9.986	-8.9859	-12.466	-16.292	-9.1727	-12.324	-12.771	-5.4408	-11.122	-7.8573	-8.453	-12.469	-7.7509	-6.6503	-8.7479	-7.713	-11.752	-8.8919	-7.429	-12.537
-3.0516	-1.6349	-3.1961	-1.8997	-5.1302	-2.7216	-3.8704	1.3383	2.5519	-2.0553	-3.1608	2.8937	-1.5418	-2.257	-2.3399	-3.5631	-1.3674	0.27504	-4.4439	-4.1008	-3.4257	-2.9031	-5.3662	-3.8733	-2.2068	-4.1388	-3.0923	-4.5693	-5.1659	1.5622	-2.0416	1.2264	2.3424	-4.1834	-4.1523	1.2013	1.6096	1.2105	-3.265	1.451	1.2056	-0.063101	-1.9126	-2.6557	-0.016092	-2.8906	-1.5347	-0.3872	-2.9833	-2.2844
-1.2481	-0.091665	4.4452	0.16791	0.36848	1.8948	-7.266	-2.1272	3.6289	1.0222	-1.9918	-0.88705	-0.23987	-3.4983	-0.45339	0.9356	-0.36669	-0.77531	-0.1796	-3.1246	-3.3876	2.7189	-0.84418	-2.0096	2.9456	1.5035	0.86759	-3.6431	-0.6646	-2.1875	-5.7857	0.80233	-0.31814	-1.4383	-3.2424	-2.4421	-2.5367	-1.8358	-0.42532	-3.1767	-0.50169	-7.2429	-0.9745	-2.3215	3.1674	0.079095	-2.0307	-3.5645	-3.3995	-1.9641
-1.54	-4.1113	-8.8214	0.21069	-6.5083	-4.2793	-5.3561	-7.71	-7.888	-2.1156	-6.4936	-5.5175	-3.0951	-6.9533	-4.6781	-10.392	-6.2496	-7.6325	-9.1589	-6.7042	-3.057	-4.4342	-7.3748	-8.7482	-2.4162	-3.953	-7.3922	-6.9204	-0.40127	-6.6517	0.47957	0.44832	-2.6792	-10.122	-0.18031	-7.2244	-1.9446	-6.1124	-7.6679	-3.8045	-0.86185	-5.1403	-2.3352	0.2829	-7.7698	-5.6918	-4.2982	-3.0776	-6.0625	-1.1899
6.0083	1.7669	-0.84054	0.95834	3.4611	3.9481	1.1229	-2.4028	1.8694	-2.8106	2.5959	0.48	3.4945	1.1103	-2.6546	2.8181	2.938	3.5751	0.39651	5.0304	2.9846	2.8065	1.1939	-0.6577	-0.75449	4.1392	2.8791	-1.6919	-0.61073	1.9528	2.6633	0.59161	0.96392	2.8173	-5.1381	3.7789	8.2522	1.299	0.28621	4.1518	-0.78406	0.47018	-2.8072	9.0061	-0.84398	0.38213	-0.069256	3.2789	1.4226	2.3806
-2.0913	1.8295	-2.5529	1.6255	-3.073	1.1547	-0.32749	-1.7776	-0.19915	-3.9213	2.7308	-0.25878	-1.5473	-0.83746	1.7196	0.79818	-0.9493	-5.5297	-2.0733	-0.67939	-0.98635	1.4035	-0.35665	6.5528	-1.344	-4.0703	1.7941	1.5737	-2.4543	-0.70867	-1.1341	-2.6192	-3.9447	1.3082	2.9274	2.9199	-1.4149	3.4054	-1.7002	-2.831	2.5199	-0.29731	1.8772	-1.3481	-4.7076	-5.3489	-1.0473	1.0951	-3.2818	-7.5902
-13.294	-9.9401	-11.63	-9.7064	-13.361	-7.45	-12.461	-15.874	-8.8227	-15.107	-11.738	-9.7105	-13.373	-18.528	-10.514	-16.137	-11.648	-14.205	-11.604	-15.606	-10.955	-13.57	-11.617	-10.544	-13.683	-14.862	-12.844	-15.939	-12.67	-15.575	-8.2086	-11.154	-15.442	-14.345	-16.42	-14.351	-10.286	-12.511	-18.762	-13.659	-11.322	-10.32	-13.201	-13.676	-18.709	-13.887	-12.217	-11.128	-15.668	-12.989
0.22528	-0.27945	-7.3694	-4.7456	-6.2705	-1.9674	-4.8818	-1.088	-4.7251	-6.0954	-3.8371	1.2732	0.85703	-1.8421	0.038938	-0.86646	1.959	-0.66987	1.0821	-3.1971	3.8465	-0.97319	2.1972	-4.9595	-4.9938	-3.1215	-0.80006	-4.8596	-2.4754	-2.3659	-4.4652	-5.1092	-2.148	1.571	-2.9643	-4.9077	-0.79015	-1.5225	-1.3621	-3.3907	-3.3663	-2.3675	-2.8739	0.62584	-0.06144	-2.8958	0.090089	-5.7838	-0.76983	4.0699
-0.94392	4.8873	0.35776	-0.31778	0.25499	3.1523	3.5334	2.1667	-0.58889	5.7576	7.3926	2.2698	3.3132	0.11409	-1.2633	-2.5209	2.5433	0.54832	5.2007	3.0021	7.3423	4.5946	2.7957	0.22115	0.85309	9.7855	0.96253	3.5715	2.6543	4.9311	2.1251	1.0143	5.3322	2.2659	4.1015	7.8485	-0.99108	3.0878	-0.10169	0.94394	2.1277	1.0775	3.1102	2.4591	0.83805	3.4486	0.12082	-0.70155	8.1956	4.8497
-3.5355	-8.1312	-4.2428	-8.3482	-2.944	-5.4291	-6.8909	-4.9883	-7.0375	-6.6946	1.2005	-2.9097	-4.3575	-9.0283	-0.084995	-8.4251	-4.6045	-5.0471	-8.1715	-3.8707	-4.5599	-3.5576	-6.7838	-6.1497	-6.8133	-3.6778	-6.2108	-3.6337	-5.7309	-3.4878	-7.3306	-4.8083	-4.0289	-9.8859	-5.7635	-7.025	-7.9387	-9.0772	-7.7086	-1.9751	-8.1263	-4.2827	-6.2741	-5.0682	-5.4331	-2.4442	-4.5839	-7.8061	-3.1264	-3.3003
-7.8206	-14.087	-5.3254	-11.364	-11.485	-11.287	-9.65	-6.7082	-10.418	-12.365	-13.417	-9.2037	-7.6752	-9.1039	-7.6829	-9.3201	-9.5513	-10.594	-4.367	-4.6921	-8.3258	-10.079	-13.29	-8.1524	-7.635	-8.2927	-7.09	-11.797	-12.218	-10.122	-14.307	-6.784	-10.571	-7.6386	-9.1038	-12.327	-6.4052	-5.7734	-9.0851	-7.9726	-10.594	-9.0196	-9.0312	-7.2834	-7.4586	-7.8695	-8.338	-10.449	-5.374	-8.7479
0.59511	1.7752	3.2191	4.9538	0.99122	-0.01242	4.706	4.3822	1.2367	-2.7292	5.6956	5.3428	0.85232	0.5547	0.34208	1.3586	5.6263	0.41458	2.2001	2.6204	6.1779	-1.1251	1.4572	3.9455	0.709	-2.2494	-2.2476	4.2764	2.8757	0.90136	1.2537	2.2575	1.9743	2.1392	1.0022	5.7938	1.7972	1.9941	-0.53385	2.413	3.2414	2.1827	-1.238	4.3572	5.4477	-0.25565	8.5009	8.3713	5.0196	3.0466
-3.1255	-2.367	3.4294	-2.4347	1.3151	-2.7958	-2.552	3.8832	-0.2518	-3.0569	4.4345	0.47359	-1.7802	0.14516	-2.3218	1.0732	1.6286	-6.2677	-0.97125	-5.4052	-4.827	-0.18153	-0.66241	2.4573	2.5422	1.7262	-1.3017	1.2638	1.8191	1.024	-1.8453	-1.0468	0.82499	-4.5702	3.0713	1.0912	2.1583	1.3066	-0.35661	-0.052767	-3.1373	-3.4078	-3.3657	0.5525	1.1405	-0.65864	-1.6397	-0.95695	1.595	-0.62661
0.87076	-1.0653	-2.5778	-0.15619	-3.3577	-1.5798	-0.71578	-1.8863	-2.6914	-0.78855	-5.2089	2.1966	-7.3503	0.65357	-0.69341	-0.92735	3.5082	-3.6103	-0.049001	-4.5369	-2.9818	0.19583	-1.4372	0.075803	4.0018	-1.5782	0.33822	-6.0371	-3.0815	-2.4332	-2.4714	-3.0031	-0.41892	-3.3589	-1.9591	-2.3722	-0.067174	-7.7301	-3.0586	-6.6805	-0.48195	-2.6877	-4.1839	-1.5208	0.59428	-4.8864	-7.3358	1.3349	-1.8167	-1.2041
-12.225	-10.734	-11.983	-12.341	-9.7638	-8.3112	-11.69	-12.783	-7.5286	-7.9347	-12.069	-11.057	-13.621	-14.656	-16.248	-11.123	-9.7826	-9.6658	-12.361	-16.036	-11.007	-13.832	-11.852	-11.577	-15.983	-11.29	-10.316	-10.255	-10.844	-12.509	-16.696	-13.864	-10.419	-9.3447	-14.711	-10.222	-9.0406	-11.115	-15.303	-10.338	-9.6597	-9.478	-11.256	-13.981	-13.824	-11.662	-11.007	-7.9905	-13.514	-9.9796
-0.48075	1.6049	1.0468	-0.97743	-4.0298	-0.75016	1.8867	-1.2831	-4.8087	1.9088	-0.20476	3.5416	-1.6112	4.1137	-2.5561	3.1848	-2.8308	-1.4643	-2.9264	0.39187	-0.50523	-3.9605	4.1628	-0.5154	-1.3815	-0.84993	-6.0101	0.79926	3.9595	-2.6795	0.065675	-0.072217	-0.2504	-2.1385	-2.1212	-2.1221	-2.1547	-4.9898	-0.31923	3.8455	1.0654	-0.94842	-2.5812	-2.1605	-0.45318	-2.6131	-2.5085	-2.1163	-0.37578	-0.59712
10.316	2.4624	0.85197	6.2593	6.3416	6.4797	7.2161	6.163	6.0372	8.6237	6.5011	4.5737	6.1973	6.8404	5.5272	4.4288	4.8246	5.4801	3.0737	8.1275	5.5798	4.5826	8.0596	4.5439	4.8282	3.4642	2.1039	8.3203	6.0097	5.6465	5.9253	11.028	4.3724	7.0265	6.2606	8.1777	5.5978	2.7192	4.5275	4.2689	5.5065	5.6029	4.8871	2.6486	7.0365	5.1267	6.7505	4.4187	8.339	8.3032
-0.77299	-3.8252	-2.7542	-7.4002	-3.4581	-7.9932	0.98808	-1.1872	-0.34619	-3.2042	-6.1765	-5.5006	-4.6756	-3.6844	-0.40419	-2.0757	-2.9136	-2.3433	0.42628	-0.75939	0.45409	-1.1872	-1.1982	0.09637	-4.1788	-0.53521	-3.4076	-2.1292	-1.7486	-2.1678	-6.0717	0.26419	-1.0486	-0.98944	1.9157	-1.4262	-3.8986	-5.7593	-1.3929	-1.2789	-3.9071	-2.3979	-7.3158	-2.1049	-1.7558	-5.9008	0.37284	-5.6762	-0.33425	-1.739
-16.163	-15.235	-16.906	-20.291	-11.646	-18.706	-17.722	-16.005	-15.371	-14.195	-14.99	-12.681	-13.952	-13.881	-13.185	-16.525	-19.205	-17.025	-14.231	-17.022	-13.795	-12.31	-15.066	-14.602	-15.94	-10.866	-18.278	-13.145	-13.874	-13.927	-15.565	-11.594	-17.305	-15.347	-15.872	-15.955	-14.95	-14.771	-13.544	-14.9	-16.617	-13.981	-14.766	-16.246	-12.68	-11.213	-13.944	-13.412	-14.669	-19.807
-5.5708	-1.1119	-3.0253	-9.1323	-4.5604	-3.0058	-4.5343	-2.6603	-4.6172	0.62914	-5.2263	-0.73268	-7.7837	-2.2058	-5.5777	-0.81397	-7.2101	-7.2273	-6.1341	-2.8222	-3.7685	-2.9836	-5.0229	-5.8766	-5.5455	-1.6105	-1.1332	-2.7054	-0.55945	-0.78924	-5.1866	0.48709	-3.0649	-2.7304	-3.1756	-9.5945	-0.52907	0.62958	-5.9777	-4.1412	-2.9138	-8.5367	-4.1584	1.8828	-3.1231	-2.0914	-5.778	-1.1807	-0.36482	1.9599
-19.955	-26.391	-20.762	-17.796	-24.881	-23.563	-22.019	-22.786	-24.91	-21.79	-21.368	-23.106	-21.217	-21.799	-18.996	-20.594	-21.372	-24.378	-19.248	-19.359	-21.905	-23.113	-24.532	-21.831	-23.076	-25.009	-21.239	-20.51	-25.155	-24.039	-23.837	-18.981	-17.517	-24.144	-23.359	-22.524	-22.4	-21.367	-24.53	-18.084	-22.587	-23.023	-21.374	-24.457	-16.317	-21.684	-25.262	-23.69	-22.248	-25.233
6.9166	11.925	4.5477	6.6508	5.9174	3.0391	6.618	8.1569	12.627	9.2061	0.96338	4.0644	3.8266	8.2469	5.2971	5.4074	4.0565	7.2455	7.3897	9.1776	8.1118	4.1959	6.2922	5.608	7.4605	11.338	8.1839	5.3186	7.8194	8.6773	8.7245	6.2381	10.366	5.3927	4.3727	4.8191	6.6225	-0.23426	9.6819	8.9281	10.13	7.8799	5.2478	2.8286	9.1439	5.7435	6.9597	7.3559	8.0043	7.839
-13.011	-14.196	-8.2257	-6.921	-14.35	-10.859	-11.489	-14.855	-8.0902	-9.3954	-11.504	-14.078	-13.582	-12.776	-7.9138	-11.908	-7.6818	-12.348	-10.951	-12.456	-15.217	-9.8476	-12.898	-12.99	-9.646	-8.1718	-12.655	-11.083	-13.921	-10.099	-12.635	-15.322	-10.638	-11.158	-10.288	-9.4234	-11.851	-8.5299	-10.653	-9.0592	-17.299	-10.775	-9.0112	-5.9447	-11.141	-10.183	-8.2262	-10.135	-9.9386	-10.212
4.5184	0.19911	4.8445	3.8573	3.2274	8.0153	5.6064	5.5799	-0.93597	6.712	3.0032	7.5476	5.3859	3.8337	4.0369	-1.7571	0.82888	2.6586	7.4179	6.7246	7.0002	8.6118	5.7703	5.8732	2.8303	6.7923	3.0678	5.5131	3.6889	7.4627	4.2029	2.513	-1.8566	-1.3078	1.5548	6.833	4.296	6.6225	3.9708	5.5355	6.1829	11.036	0.74124	1.0406	2.3343	4.8447	3.1234	5.7504	8.7522	6.505
1.2813	2.4681	1.2131	-7.3443	-3.4143	-3.7221	-2.4238	-7.636	-2.1596	-3.189	-5.3477	-1.032	0.075201	-5.9011	-5.3432	-6.8321	-2.1613	-4.0553	-9.0121	-3.3839	-3.026	-7.3088	-4.9469	-8.3162	-11.331	-6.5704	-3.3195	-3.9394	-2.8558	-3.3259	-3.3008	-2.5351	-2.4135	3.2692	-3.4148	-1.3275	-6.1434	-4.7679	-6.7202	0.24166	-3.5332	-6.507	-7.7828	-2.6593	-4.8973	-4.4	-1.5827	-11.267	-4.0292	-9.0582
-9.947	-8.0568	-13.054	-19.219	-9.9156	-11.638	-14.347	-18.262	-15.206	-13.221	-13.614	-14.693	-15.593	-7.8399	-15.269	-8.0066	-11.365	-17.15	-9.4448	-11.929	-13.789	-14.521	-16.947	-16.613	-14.565	-15.521	-13.011	-15.904	-14.398	-12.453	-15.239	-13.179	-15.636	-17.467	-12.973	-17.056	-14.055	-12.378	-13.801	-10.172	-14.279	-12.592	-20.335	-21.687	-15.504	-12.492	-13.099	-17.756	-14.32	-10.028
7.9927	-1.3137	6.5339	4.9264	5.8934	7.8889	7.0268	1.8073	8.1256	5.8119	3.9078	6.3389	2.8262	4.9075	5.7785	3.37	3.8558	5.241	2.0966	0.57803	3.0187	6.1714	6.4266	3.3209	1.7855	1.3202	3.7395	5.8166	2.0428	4.1731	2.4478	4.9575	4.9729	4.9397	4.765	6.6658	4.1573	3.8112	7.1153	2.2788	3.4078	3.9683	1.2572	4.3265	8.4751	8.8892	4.7747	2.8643	3.4597	4.5241
-15.913	-11.506	-15.249	-17.005	-15.289	-14.69	-10.495	-16.514	-15.172	-15.767	-15.062	-13.199	-13.618	-18.916	-11.555	-15.569	-13.801	-11.069	-13.322	-13.209	-13.466	-8.1669	-12.152	-11.49	-12.294	-16.65	-13.706	-16.183	-17.286	-9.8153	-13.034	-11.917	-10.247	-12.184	-12.162	-11.299	-14.315	-12.972	-14.202	-16.856	-9.1722	-16.38	-9.5172	-13.234	-13.605	-15.95	-10.494	-18.892	-11.741	-13.327
-13.155	-11.066	-13.387	-13.261	-9.558	-13.529	-11.216	-18.247	-14.015	-14.27	-9.1296	-13.502	-12.573	-17.845	-11.751	-13.501	-14.808	-14.256	-14.386	-13.576	-17.623	-16.256	-11.112	-14.042	-10.673	-9.5262	-15.289	-10.8	-12.518	-10.785	-11.919	-14.241	-9.8774	-10.85	-13.867	-13.873	-12.809	-17.285	-10.91	-13.241	-9.4602	-9.7714	-12.79	-16.397	-11.114	-16.638	-11.041	-12.235	-10.619	-10.393
-14.643	-9.5214	-12.945	-10.137	-13.94	-15.689	-14.727	-16.056	-14.498	-14.862	-14.522	-10.883	-8.317	-15.803	-15.806	-12.364	-15.229	-12.238	-16.513	-17.155	-16.444	-14.338	-17.129	-11.073	-16.498	-9.7382	-10.351	-13.253	-13.163	-17.959	-19.016	-19.003	-10.798	-15.848	-12.11	-19.071	-15.367	-11.621	-16.08	-15.315	-18.81	-9.5247	-13.421	-18.146	-15.884	-18.813	-17.317	-20.147	-15.799	-14.671
-6.6042	-8.6241	-12.624	-8.6987	-13.653	-10.384	-8.6602	-11.964	-12.922	-12.275	-9.1182	-15.029	-14.336	-14.775	-13.246	-8.5159	-9.3378	-14.941	-11.055	-11.572	-8.909	-10.949	-10.454	-10.155	-12.325	-11.389	-12.84	-6.9129	-12.244	-14.409	-13.051	-10.185	-7.9003	-11.687	-12.006	-13.19	-12.358	-12.689	-6.8485	-13.187	-10.65	-8.6419	-8.1865	-14.313	-10.533	-5.4962	-8.2656	-12.591	-11.813	-8.2345
-12.006	-16.637	-15.97	-11.24	-13.088	-8.6532	-12.686	-12.785	-8.9008	-12	-11.69	-13.462	-14.958	-12.013	-10.552	-13.73	-11.732	-10.359	-10.93	-10.273	-13.6	-11.901	-13.298	-12.085	-8.9577	-12.304	-11.095	-10.659	-13.722	-11.336	-8.4973	-9.4482	-11.947	-11.837	-8.2512	-13.793	-13.419	-10.252	-17.808	-10.365	-5.7815	-10.671	-7.8032	-15.449	-11.775	-14.037	-13.689	-9.3358	-11.594	-11.155
-9.7703	-13.045	-13.981	-15.598	-10.479	-13.607	-9.9959	-11.764	-9.1686	-17.29	-9.5252	-13.653	-12.692	-14.051	-11.711	-13.191	-16.786	-18.916	-12.202	-14.318	-13.195	-11.051	-12.807	-14.518	-18.053	-12.665	-11.387	-15.468	-11.937	-13.411	-16.899	-8.6916	-12.475	-16.037	-14.034	-15.341	-11.287	-9.6434	-12.912	-11.722	-13.399	-13.972	-11.35	-12.812	-14.866	-14.699	-10.376	-17.746	-13.113	-17.377
-1.5628	-0.48936	1.8163	-0.15116	-1.5614	2.7923	-0.93943	-2.8225	1.7839	-0.16119	0.8056	-1.9733	-1.721	-2.7843	-4.0129	0.06585	-0.74491	4.8537	1.151	0.29421	2.0265	2.9864	-2.3033	0.41759	1.1097	-0.1745	-3.7224	4.0499	0.69905	2.5129	-3.1945	0.71185	0.39325	-0.3709	4.3426	-0.72623	-3.3149	-2.719	0.06468	-1.5756	0.5596	0.021027	3.8492	2.4077	-1.9892	2.4375	-1.687	-0.17742	-2.1282	0.58786
-0.97513	-5.4287	-2.6262	-3.6935	-6.6466	-1.5573	-6.9954	-1.4595	-6.1197	-1.796	-3.5867	-6.7158	-2.8367	-2.8264	-4.5326	-4.5287	2.3831	-1.8187	-0.2055	-7.1827	-3.0134	-2.9075	-3.0566	-4.7441	-3.5567	-1.4678	-0.13824	-4.4739	-4.6535	-0.95111	-0.060133	-3.4534	-3.6572	-0.79091	-3.9768	-5.0086	0.5363	-4.4283	-2.7393	-2.4836	-2.0647	-11.449	-7.7131	2.3049	-3.5314	-5.2991	-3.9307	-4.8999	-4.3622	-4.8205
7.3923	8.057	7.7697	9.3461	6.7292	7.4647	6.8081	7.8214	8.9913	9.5362	8.7756	11.997	10.534	13.527	8.2091	11.164	7.4515	7.7333	6.1495	6.7849	10.367	9.6153	8.8508	10.825	6.6528	4.8439	7.4127	10.78	10	10.108	8.6232	8.2193	7.8176	7.9679	9.5949	8.0033	9.8616	8.1517	10.51	5.4504	16.118	5.101	4.4804	4.3759	8.5019	3.699	9.2326	9.4187	7.2717	9.9951
1.1553	-0.13583	-3.3011	0.97165	-3.983	2.313	-2.1241	3.5366	1.8392	-3.624	1.5882	3.1547	-1.1799	-1.9814	0.85079	1.6572	-0.3618	1.0623	-1.7793	-2.3457	-1.2619	1.0151	0.035369	-1.0358	0.6601	0.28773	1.0504	2.0098	1.6337	6.7113	0.70449	0.68712	3.1939	-3.215	-0.43355	1.1252	1.6118	4.8432	1.4852	-1.0177	2.6203	-0.035887	-4.9095	1.6834	-0.34485	2.4863	1.9285	2.7031	-1.241	0.38097
-13.883	-8.7404	-12.863	-21.368	-15.786	-13.805	-14.433	-10.351	-17.783	-12.319	-11.833	-9.9334	-8.9265	-14.852	-13.454	-10.493	-11.41	-13.804	-7.1966	-13.191	-10.833	-9.1173	-11.941	-16.881	-11.173	-15.717	-12.986	-12.212	-14.309	-13.009	-13.687	-11.36	-10.508	-13.048	-8.4795	-10.382	-12.422	-19.081	-12.002	-14.19	-11.15	-7.6662	-17.265	-10.641	-14.04	-8.4069	-11.175	-15.955	-8.7826	-8.4159
3.54	3.9776	2.9939	5.9106	6.64	8.4577	1.8571	5.6667	3.4821	3.7619	4.5377	5.488	5.5831	7.8505	3.4873	7.1297	5.266	3.936	6.6883	2.6096	2.9155	4.8346	3.6375	6.5784	9.5369	6.3102	2.3006	9.0797	1.0829	4.2163	8.9162	6.6148	6.7997	6.0019	7.6796	3.37	5.5063	7.1323	7.1597	4.1294	2.8949	4.1454	2.2972	4.7942	2.5951	7.9296	5.4338	3.944	3.3235	4.4016
-6.1411	-8.8812	-6.9997	-0.95625	-11.294	-5.6213	-1.8517	-8.0531	-6.9739	-7.1619	-6.7586	-6.0073	-8.3182	-5.8059	-9.4605	-6.5844	-4.4547	-7.8228	-4.8165	-5.1377	-3.2656	-8.6259	0.82283	-5.8057	-5.7086	-8.2379	-4.9321	-5.6583	-3.9893	-6.6042	-6.2381	-4.6121	-2.1645	-8.5805	-8.1839	-5.0993	-2.5616	-9.2262	-3.7427	-9.7657	-5.33	-5.8589	-9.3711	-6.2694	-2.5762	-5.3719	-5.8904	-8.0712	-8.2684	-7.3819
-5.123	-5.5335	-3.5562	-7.1844	-4.8558	-1.6717	-5.3974	-5.3056	-8.2635	-7.1716	-7.8509	-5.8292	-4.3153	-8.461	-4.4442	-2.738	-7.9252	-6.1015	-7.3928	-3.9149	-4.0481	-5.2475	-4.7284	-7.8687	-8.4244	-3.6009	-5.4468	-7.2941	-3.4237	-10.087	-5.3102	-9.1765	-0.54486	-1.3856	-5.8986	-4.0662	-1.1795	-6.5859	-4.7829	-3.0107	-3.5227	-5.4456	-8.604	-9.793	-4.5286	-5.9358	-6.9867	-6.2076	-5.7478	-2.7451
-4.8811	-10.934	-9.7345	-2.0356	-8.5884	-4.7538	-3.5768	-7.0685	-5.1166	-8.4443	-5.3461	-8.5545	-2.7152	-7.1167	-11.747	-6.4048	-3.456	-1.7556	-9.9879	-8.1279	-7.168	-3.6399	-3.4858	0.78459	-7.4309	0.013719	-1.9054	-2.3557	-6.4633	-2.9184	-8.2232	-5.0419	-6.5559	-7.5172	-4.992	-9.0056	-8.1294	-8.4054	-5.3629	-7.0799	-5.2506	-5.0434	-6.1756	-6.6671	-8.2978	-5.3967	-2.8832	-7.1902	-6.9879	-9.9146
-4.9525	-9.8093	-6.2217	-6.2789	-9.286	-10.614	-9.1952	-7.1531	-11.139	-8.1585	-10.594	-6.9186	-7.9093	-5.5587	-13.505	-6.1053	-7.1214	-8.2058	-6.428	-3.42	-13.172	-7.0954	-10.276	-6.8546	-7.6641	-12.911	-5.407	-10.802	-8.3665	-6.6887	-7.5355	-5.875	-13.634	-13.153	-1.6384	-8.8045	-8.9276	-9.1934	-10.103	-10.06	-4.2397	-8.2673	-10.728	-7.2484	-8.7605	-9.5948	-6.7738	-9.7013	-5.808	-7.7805
5.476	1.5647	-2.7884	-7.1788	-0.66923	1.0525	0.037176	-4.6146	-3.5828	-0.34078	5.8127	-0.69461	-1.1874	-5.3501	0.59266	-2.9573	-2.1439	-2.584	-2.9765	-1.8458	-3.1728	-3.2602	0.19128	-0.20155	-1.626	-6.1383	2.6492	-1.6478	1.9466	0.78228	0.7987	-1.1525	-0.97132	1.0831	-2.101	-3.1236	-2.0786	-0.74854	-3.3101	-0.69083	-5.502	-1.0952	-3.4444	-4.345	0.15973	-2.9489	-1.3982	0.21937	-2.9358	-1.364
-0.38111	-1.0332	-4.4125	-2.3235	-0.71863	-1.5827	-0.252	-0.82943	-0.5555	2.2543	5.0123	-2.2549	0.94438	0.81095	-0.66367	-1.1747	-0.64894	-3.322	-4.4926	-3.0252	0.31054	-4.6365	-2.2242	-4.4545	1.5383	0.54468	-1.2733	1.8414	2.0672	-1.6107	3.5323	0.84662	3.4815	2.8406	-1.7881	1.2947	1.7545	-4.3876	1.3623	0.76134	-3.7915	-5.7462	-2.2417	-0.64905	-2.1907	-1.0394	-1.6071	-1.8128	-0.60505	-2.4349
-13.143	-10.116	-11.152	-15.216	-13.839	-15.691	-12.295	-15.071	-13.193	-14.521	-10.188	-4.9278	-17.412	-16.503	-18.399	-10.922	-15.698	-11.095	-9.3135	-15.944	-12.34	-11.567	-8.1529	-16.99	-10.075	-11.07	-14.506	-12.721	-13.542	-12.249	-9.1651	-15.617	-13.757	-13.871	-13.982	-12.704	-11.911	-16.716	-9.9532	-7.175	-11.596	-10.932	-16.067	-12.875	-15.942	-7.5462	-16.433	-11.141	-14.269	-11.852
-9.8379	-12.652	-8.2672	-6.485	-5.3128	-9.8978	-10.553	-10.19	-10.12	-8.7369	-9.2552	-8.6549	-13.778	-8.1806	-13.693	-5.4138	-6.506	-11.994	-10.977	-7.2186	-10.651	-11.36	-9.0294	-6.9608	-9.4875	-9.5865	-8.8245	-7.0652	-7.9527	-8.9988	-7.42	-9.8759	-3.9094	-11.983	-9.6715	-8.3932	-8.4074	-12.598	-11.342	-6.3468	-12.395	-6.6357	-7.0568	-8.4433	-9.3373	-8.0641	-7.5779	-8.5714	-9.7772	-9.1484
-5.1669	-7.3733	-3.948	0.082673	-4.5933	-2.0222	-0.33279	-1.1098	-3.4925	-3.672	-1.5668	-3.4864	-0.07858	-3.7729	-6.9253	-2.264	-8.8031	-1.0286	-6.9412	-0.42691	-1.5893	-3.6836	-6.8229	-4.5634	-1.8021	-4.3412	-1.3422	-4.4945	-2.9344	-3.5489	-3.3079	-2.7655	-0.28027	-7.0843	-4.2328	1.523	-5.4403	-7.83	-3.7748	-5.2545	-2.1878	-2.6053	-4.6774	-2.3897	-1.5779	1.9493	-2.4761	-4.5361	-0.73223	-2.2018
4.1016	8.2202	7.1985	4.1601	7.8417	5.5006	5.5725	10.704	8.1593	5.7856	8.5057	6.2029	-1.236	6.9265	1.1822	2.5972	3.8672	3.0824	5.4868	6.5225	4.8141	3.8911	5.0833	12.099	6.4257	4.2984	5.0366	5.8363	7.4532	6.8127	6.8016	7.476	11.211	6.1885	2.1807	4.0928	7.558	5.0341	6.9622	1.1644	5.4588	6.1422	5.8739	1.8866	6.1102	5.5882	3.6496	10.562	8.5555	1.9898
-7.5338	-11.739	-8.2192	-7.2342	-11.792	-9.3996	-7.9504	-11.123	-11.125	-9.068	-5.2087	-9.0926	-11.178	-8.4772	-9.4701	-9.4147	-9.0102	-5.0849	-8.1323	-8.7396	-8.47	-10.731	-11.558	-15.599	-8.6727	-10.526	-8.5896	-5.4816	-8.1786	-6.0592	-6.8372	-6.8977	-10.267	-10.933	-3.5378	-3.3381	-6.9365	-14.044	-5.7426	-10.977	-10.327	-8.1368	-10.161	-6.9453	-11.57	-6.7794	-8.9672	-10.474	-5.63	-6.8061
5.6447	4.0482	2.546	3.7416	3.7222	5.1872	3.7196	9.3712	8.9357	5.2556	1.4665	4.7569	6.3793	4.7496	5.0757	9.0621	4.7919	5.8489	5.7923	5.6679	6.5646	9.0555	4.0125	6.2919	11.247	11.123	5.0849	4.9312	9.6581	5.5681	2.2447	3.4535	3.1495	-0.95432	6.4887	5.6947	3.9073	5.0103	1.3338	4.5617	2.9983	7.3855	9.3464	5.4172	6.1372	5.8549	7.3833	6.4341	4.4091	6.9667
-2.0611	-2.3719	0.89752	1.6388	-2.697	2.0387	-3.6923	-5.7647	-0.4032	-0.35912	-2.8382	-1.4381	2.1246	1.1974	-4.2109	-4.7427	1.1019	-3.0195	-5.2782	2.2983	0.98734	-1.2129	-4.9085	-3.4252	-3.4542	-2.2396	1.9999	1.494	-4.0839	1.4953	-3.5826	-0.84354	-1.6814	-4.2749	-1.1208	3.1472	0.16167	-0.073315	-6.2098	-1.7498	2.7416	-1.2705	-1.8133	4.4276	-4.5262	-5.5928	-3.7711	-2.3611	-3.6931	-2.9716
-4.5583	-2.3324	-8.0402	-2.1477	-1.7492	-4.0319	-0.87389	-2.1348	-7.7174	-2.6608	-5.505	1.0279	-2.9155	-3.4535	-5.6047	0.9651	-7.9406	-5.2642	-1.6812	-1.6983	-2.2011	-6.3988	-5.8831	-5.0186	-6.0036	-0.37815	-4.6236	-3.1196	-3.2422	-6.0263	-7.5929	-3.4263	-6.5593	-4.5	-4.2184	-2.5057	-3.0528	-3.8829	-4.1063	-8.3385	-3.1505	-4.1068	-8.3049	-5.037	-8.6167	-6.5322	-1.0195	-5.6289	-4.1175	-3.8199
-0.79679	2.3644	2.7708	4.1595	-1.6639	2.9548	-0.13711	7.2609	-0.17146	5.6152	1.5676	5.9835	0.18659	6.0024	-0.14447	1.4033	4.5116	1.7846	-1.6048	3.3574	-4.1028	1.2995	1.2513	1.5639	0.90031	1.2506	7.4425	-3.5861	4.8208	3.9578	-1.2655	-0.034752	5.4396	5.096	2.0597	4.5415	-2.207	-1.448	1.9385	1.6587	2.6851	-0.35043	-4.8185	6.0352	3.0248	-0.54302	1.2457	2.3872	0.93763	0.59139
14.771	3.5271	8.743	10.185	8.3729	5.7572	10.342	5.2592	7.8724	10.217	9.0122	6.1624	5.5902	11.051	14.637	7.4396	7.6228	10.467	6.3877	9.6253	7.6683	9.8395	9.6962	5.3411	12.821	6.3627	7.3397	9.6099	4.9499	10.668	7.0992	7.7783	9.8798	12.701	6.6445	7.3442	7.3363	8.55	10.496	7.2442	8.042	6.4269	7.664	5.6441	11	6.3456	7.2893	9.0332	7.9273	8.9659
-1.11	-3.1602	-6.0054	-2.7675	-4.4579	-5.732	-5.5093	-9.0116	-1.0991	-0.19758	0.098844	-8.1367	-1.6756	-2.0172	-3.0792	-5.2587	-5.6774	-0.16831	-3.9791	-2.2251	-6.8888	-4.2036	-1.2633	-3.4986	-7.5604	-5.7691	-5.1747	-0.73994	-10.594	-4.5117	-1.1866	-0.7136	-5.1135	-3.2011	-1.3869	-2.7429	-3.7466	0.31419	-4.2797	-1.1956	-2.304	-8.079	-2.2268	-3.2365	-4.8734	-7.1504	-1.4491	0.52803	-3.5834	-1.8584
-13.918	-15.944	-10.542	-12.883	-16.167	-8.0535	-18.154	-12.874	-12.859	-11.06	-16.009	-16.257	-15.544	-12.674	-14.188	-12.435	-14.713	-16.212	-13.221	-15.309	-11.287	-11.8	-11.164	-12.385	-11.291	-18.35	-10.801	-11.496	-14.79	-13.318	-14.392	-16.911	-12.334	-23.268	-15.955	-13.23	-16.16	-11.818	-14.846	-10.424	-13.879	-10.637	-14.144	-14.693	-15.972	-10.543	-15.928	-10.908	-15.141	-12.328
2.3886	-6.4317	3.9399	-1.7119	0.36806	1.6377	1.6954	1.643	1.2646	-3.7109	1.9618	-6.854	1.7024	1.3865	0.57804	2.8224	4.8268	4.3667	0.7061	2.3573	3.2909	-1.6789	2.091	2.8856	1.9165	5.9662	1.2896	-2.9027	-5.6776	3.0373	-0.62148	-1.5955	1.1687	-1.2301	7.8848	-0.7466	-0.023311	-0.47489	-0.36042	0.35199	-3.7178	1.8935	1.905	-3.5397	1.2926	4.3145	-1.8589	-4.6217	-1.0018	-3.9959
6.8638	8.3866	11.633	8.6877	7.7233	8.3002	5.8811	4.9891	2.9717	9.6111	5.666	2.7849	5.6715	6.5219	6.6445	5.8234	7.1051	4.1547	7.1481	5.5543	9.1373	8.4498	9.6357	8.34	8.0677	2.3736	5.1829	1.2387	6.622	9.5822	10.116	6.7828	6.9078	7.4676	7.7247	6.0834	3.8979	10.264	7.8249	4.5187	1.5498	5.9968	9.1536	11.882	7.2205	6.1374	6.3426	6.4646	10.795	7.5019
-12.883	-10.171	-15.214	-12.445	-10.785	-9.3426	-12.587	-11.557	-10.644	-12.045	-11.803	-16.808	-15.426	-16.185	-11.053	-11.963	-10.428	-16.531	-11.086	-18.147	-12.574	-14.001	-9.7349	-6.1778	-14.165	-11.652	-10.833	-6.977	-12.225	-13.673	-18.054	-11.395	-12.113	-13.71	-20.048	-10.905	-14.363	-15.621	-15.376	-15.051	-10.364	-12.548	-14.718	-9.9487	-12.135	-12.255	-16.05	-14.721	-12.257	-12.146
3.3561	7.3545	5.6898	5.2371	4.5753	9.5127	3.3216	6.5134	4.0353	2.3694	4.1216	-2.5303	3.9826	4.2443	3.47	1.338	4.2697	4.0375	1.7781	7.8654	3.9181	6.4647	3.6044	2.3256	-2.1088	4.1842	2.1478	3.119	4.1092	0.67021	2.969	2.6298	-2.1394	0.1161	2.8795	-2.5795	0.87146	0.60722	0.21092	4.4216	0.07258	2.3886	4.2659	3.876	-0.75111	2.0904	4.5662	2.1148	7.7411	12.58
-17.056	-10.737	-11.77	-12.712	-16.927	-12.107	-12.205	-12.651	-11.491	-14.179	-8.8559	-10.946	-15.141	-8.0715	-12.656	-12.078	-12.369	-11.064	-11.064	-14.123	-12.604	-10.094	-15.995	-8.4149	-12.007	-11.063	-14.645	-12.71	-11.267	-8.4231	-13.927	-9.4889	-15.807	-8.7284	-15.22	-10.706	-15.558	-14.805	-11	-10.783	-10.843	-16.09	-13.855	-13.039	-15.795	-14.247	-15.736	-9.7943	-11.737	-10.714
-9.791	-14.97	-15.652	-12.858	-11.274	-10.687	-8.3918	-9.8415	-9.8992	-11.966	-11.771	-14.652	-10.423	-10.772	-12.444	-12.044	-15.95	-13.144	-11.977	-14.662	-9.6536	-15.331	-11.856	-10.725	-14.865	-14.178	-14.832	-11.79	-9.0427	-12.891	-12.581	-11.181	-12.49	-12.086	-13.232	-14.886	-13.43	-12.575	-16.315	-7.7729	-16.864	-14.081	-8.2197	-15.581	-11.407	-14.481	-15.023	-12.432	-10.191	-15.695
-13.078	-13.096	-12.429	-10.517	-11.197	-13.314	-12.928	-13.501	-14.568	-11.789	-11.908	-10.961	-12.466	-12.202	-7.1148	-11.597	-10.929	-12.297	-11.911	-11.219	-11.74	-15.874	-15.131	-10.804	-10.336	-12.356	-10.484	-8.1669	-9.8588	-12.518	-14.275	-16.167	-13.839	-12.256	-14.884	-10.097	-10.849	-14.266	-10.575	-14.063	-12.873	-10.579	-6.3988	-8.7733	-12.727	-14.139	-11.434	-11.902	-10.106	-11.329
-10.44	-3.7427	-3.005	-7.6733	-3.0107	-7.5045	-3.393	-5.5811	-8.1256	-7.468	-5.8301	-6.827	-5.3341	-1.1881	-3.1069	-2.1269	-9.1439	-4.8698	-9.0205	-2.3546	-6.4722	-4.2445	-5.853	-8.4653	-8.6856	-4.8336	-5.813	-8.4739	-4.3497	-4.6796	-4.48	-4.5367	-7.0508	-6.9525	-5.2438	-8.5618	-3.7226	-0.91684	-4.9257	-6.4033	-4.6461	-6.3118	-6.1192	-8.5246	0.20087	-7.6158	-2.4928	-3.0771	-4.2283	-6.5309
-1.8103	4.1669	2.3468	2.6117	0.63865	0.053195	-3.4328	-2.4676	3.3875	1.2492	0.16487	-3.6994	1.3735	1.8621	3.1998	-3.0856	2.5068	1.6219	6.3799	-1.2601	6.4368	2.6628	0.2636	4.6904	1.8924	-0.17844	-3.7546	-1.0136	3.0255	0.79316	0.20237	2.7273	-4.0094	-0.35222	5.1185	-0.7922	-1.4872	-1.9722	-1.8379	2.6954	4.9441	5.9462	3.0151	0.61338	3.3093	3.3952	-3.34	-0.74009	2.4259	2.7948
-9.892	-13.085	-15.977	-11.691	-14.014	-15.269	-12.591	-9.9885	-14.01	-17.432	-13.437	-12.436	-11.173	-15.296	-10.527	-15.391	-15.011	-15.243	-10.646	-8.6017	-12.969	-10.533	-14.44	-14.338	-17.684	-11.871	-12.553	-11.843	-13.652	-12.787	-13.048	-16.601	-8.8914	-12.442	-13.91	-12.439	-15.301	-16.284	-9.1639	-14.571	-14.357	-11.795	-14.738	-15.851	-13.272	-10.009	-13.462	-10.941	-11.195	-15.934
-11.96	-14.668	-10.406	-10.274	-9.5693	-13.981	-9.0705	-6.7791	-9.4357	-12.811	-14.096	-9.7361	-5.3536	-13.402	-13.994	-10.69	-7.418	-9.0927	-11.997	-9.9961	-9.4638	-10.725	-10.946	-16	-10.706	-14.536	-8.8181	-15.86	-10.574	-11.912	-9.2433	-16.677	-10.495	-10.233	-12.968	-13.552	-11.727	-13.215	-9.0165	-10.852	-11.205	-7.2488	-12.844	-10.309	-11.162	-11.348	-14.64	-8.3208	-10.925	-10.721
3.2714	4.3567	-0.51551	2.2497	6.2624	1.8998	0.60214	2.3133	5.4717	0.28987	1.2691	2.8725	0.1586	1.0575	6.1819	4.8732	4.7823	1.1015	-0.50911	4.5281	6.1634	1.7346	-0.17006	5.7233	-0.58999	2.1561	7.7786	2.2318	2.1136	3.9776	-0.48596	3.3976	3.2837	6.4433	1.4829	2.2532	0.0065341	-0.00030553	-0.3106	2.1671	5.0102	2.7582	3.9885	-1.8936	0.6071	0.27931	5.8607	5.277	0.50423	5.701
-8.6972	-10.411	-7.3292	-11.876	-11.747	-12.407	-7.6671	-6.3702	-11.485	-7.2867	-11.65	-13.293	-13.56	-9.951	-10.777	-8.4509	-10.51	-5.9951	-7.1037	-5.8733	-13.077	-10.467	-11.023	-6.2664	-12.346	-11.988	-11.087	-11.146	-8.2224	-6.821	-7.9107	-7.0022	-13.448	-6.5698	-4.5985	-7.5124	-12.728	-16.761	-11.709	-6.7119	-12.948	-9.7093	-7.6688	-14.051	-5.8876	-9.7872	-13.655	-6.5063	-12.774	-8.7047
-21.384	-26.823	-24.101	-19.279	-25.001	-21.455	-19.887	-20.266	-21.759	-21.535	-18.372	-20.471	-22.046	-20.813	-19.026	-20.926	-23.399	-23.065	-22.006	-19.973	-23.245	-26.684	-22.894	-24.758	-21.877	-25.036	-20.006	-24.376	-20.842	-18.907	-22.816	-27.504	-23.615	-21.2	-17.997	-21.685	-20.216	-23.09	-23.663	-24.097	-21.809	-21.431	-22.489	-20.575	-27.604	-24.524	-23.778	-18.374	-26.266	-18.168
-9.2255	-15.441	-12.572	-1.6741	-13.603	-12.23	-9.5969	-13.057	-12.551	-14.026	-8.2976	-8.1092	-12.044	-12.669	-10.87	-9.9953	-8.2783	-13.176	-7.7802	-11.179	-12.107	-14.156	-10.81	-11.084	-8.9669	-16.65	-14.75	-16.194	-14.55	-7.8153	-13.018	-11.668	-6.7921	-14.086	-8.6895	-7.8213	-11.353	-14.019	-12.198	-16.811	-13.13	-11.827	-14.779	-9.3157	-8.3002	-14.937	-14.908	-9.9774	-11.988	-12.005
-0.51529	0.74112	1.7936	6.5289	3.6575	-2.5134	1.5789	-0.10795	7.5614	0.26642	4.585	-0.46952	0.8287	2.4119	5.2657	6.8731	6.0564	3.6421	1.6514	-2.3977	-1.1373	0.79148	1.967	2.79	0.041085	1.0195	0.68633	2.0376	-0.15389	2.1921	0.3647	2.4752	-1.8017	3.4858	2.7014	3.8473	-2.0535	2.2943	-0.85302	6.7401	0.5822	1.1456	3.7973	-0.75566	4.5723	1.9679	5.0827	3.3787	-0.46488	-1.0159
-1.2556	-2.5341	0.44987	1.823	5.6774	-0.9081	-1.1918	2.3347	2.3786	-2.9863	0.30963	2.1495	-2.2861	-1.8092	1.0394	-2.0655	3.0058	-3.8453	-1.2524	0.92508	-1.3356	-2.2906	-0.99843	-2.1512	0.773	-3.6315	-3.4715	-2.5682	-4.309	2.0585	-1.5077	-2.8923	1.2516	-3.7666	0.18363	2.3298	-0.45654	-2.8389	1.7044	1.9548	-4.6906	-1.5839	-0.47262	-1.7286	-0.25515	-0.66355	5.6899	1.8489	-2.8677	2.4286
-9.2271	-12.575	-11.899	-9.895	-8.8677	-10.864	-11.528	-8.0896	-10.618	-8.9169	-8.505	-11.879	-7.553	-10.252	-12.914	-4.2295	-4.3817	-7.253	-10.996	-9.8721	-10.841	-9.5012	-7.1901	-12.209	-8.4675	-11.21	-12.108	-11.949	-9.4246	-8.2745	-9.6004	-7.3084	-11.227	-11.755	-10.355	-12.14	-10.089	-8.6342	-12.83	-7.3382	-9.8446	-8.5476	-9.595	-6.2615	-12.433	-9.2981	-9.5874	-9.2434	-10.474	-7.5041
-5.6836	-0.20493	-6.0834	3.2766	-4.4607	-5.0703	3.162	0.06323	-6.3057	-0.25593	0.94743	-2.0943	-1.8531	1.5511	-1.0609	-1.4581	3.3468	-1.3994	-0.32524	-0.82938	-1.9926	2.3641	-3.9456	1.4761	2.2304	4.7048	1.1113	-6.4674	-2.0052	-0.081507	-2.0874	-1.8916	-2.3873	-0.075256	-5.4835	-4.242	-4.3418	-0.61063	1.2926	-6.5132	-5.3597	-1.2324	1.1301	-5.5308	-0.38429	-0.29938	-3.4323	-0.60975	-0.32263	0.49285
-7.0021	-2.8892	-6.641	-7.9883	-10.079	-2.6973	-5.6904	-4.7228	-0.35239	-4.5211	-6.3227	-9.6749	-4.7572	-7.7842	-7.184	-4.9305	-4.5416	-7.0562	-13.28	-9.108	-7.0504	-5.9654	-10.009	-3.3703	-7.3681	-10.029	-4.8873	-1.5839	-4.8013	-8.1647	-3.9449	-3.1744	-5.0351	-4.2429	-7.0044	-7.9332	-5.1106	-5.3974	-4.0092	-7.012	-4.9973	-4.4309	-9.7492	-5.0429	-8.6446	-8.0273	-3.3487	-9.4328	-3.1444	-7.0811
-0.8434	-1.8558	-0.70673	-1.7657	-5.8255	1.7257	-5.005	-1.6604	-5.8165	-2.4038	3.0288	-2.2472	0.75498	-6.0965	-2.5597	1.4537	-5.7388	0.99587	-5.2675	-3.64	-5.9199	-2.9775	-5.2154	-1.3186	-3.8034	-4.1332	-2.3626	2.2268	-1.3905	-2.3334	-0.78813	-5.0787	-0.44224	-6.9657	-7.2606	-1.6516	-3.3043	-3.3945	-1.609	-3.5154	-2.3639	-2.0175	-2.8956	-1.8905	1.2818	0.84932	-3.424	-2.7873	-3.8278	-1.6401
-5.4883	-4.1939	-5.7017	-3.6529	-2.6535	-8.4419	-2.5287	-2.0649	-3.9539	-4.6367	-4.7219	-2.6523	-3.6058	-3.0991	2.4152	-4.8355	-0.029117	-3.0148	-0.45419	-2.274	-2.778	-6.6848	-4.0867	0.051379	-1.1151	-0.2623	-6.5782	-4.9934	-4.2559	-5.5182	-1.8277	2.4375	-5.6378	-1.3707	-2.9372	-5.1547	-4.0261	-3.9107	-6.3334	-4.362	-0.2554	-1.093	-3.4448	-5.8908	-7.359	-4.5513	-3.7304	-6.1764	-0.76717	-3.9174
-0.31147	-5.4883	-4.5444	-5.1806	-3.645	-6.9244	-7.2085	-2.2554	-0.17579	-7.1325	-9.8987	-4.1022	-5.2906	-7.2166	-3.526	-5.675	-5.2732	-7.7514	-4.8428	-5.764	-4.6086	-2.8238	-5.6453	-5.9487	-9.8646	-4.2084	-4.9938	-4.5263	-10.706	-3.007	-6.4996	-7.5703	-2.7741	-4.8193	-2.8279	-5.6583	-3.4703	-4.0976	-1.6572	-4.6755	-5.2796	-4.3414	-5.2938	-8.5233	-4.3054	-7.585	-7.1924	-6.1802	-6.3099	-7.2178
-5.5449	-0.336	-1.612	-3.7648	1.1992	1.1123	-2.104	-3.0807	6.1078	-4.1704	-1.0782	-1.206	-1.9557	-0.29212	2.7418	-3.6285	0.55557	-0.79753	-2.5087	-2.5151	-3.7911	-3.6588	-0.35846	-1.4646	1.6225	-4.141	0.54706	1.2693	-0.21956	-2.4868	0.6944	-0.56297	3.1149	2.2763	-1.9925	-4.0084	-2.3088	-3.8333	0.073808	-0.23666	-2.8723	-1.8641	-0.20805	-3.3804	-7.0893	-4.2854	-3.0873	-4.7422	-4.5807	-5.7082
-9.6295	-12.362	-10.054	-12.711	-6.0611	-5.7467	-9.1466	-9.9347	-8.4968	-10.397	-10.515	-8.7241	-7.7527	-12.173	-12.927	-10.098	-6.1016	-8.5813	-6.292	-6.2838	-13.512	-6.3288	-13.654	-7.3367	-10.766	-11.385	-8.202	-6.298	-8.9062	-9.4772	-10.511	-11.569	-9.072	-13.155	-11.379	-9.8189	-5.7119	-6.708	-7.4206	-6.3219	-6.9742	-10.289	-9.0769	-5.9522	-8.1208	-11.19	-6.9484	-4.9228	-8.4615	-10.581
-18.219	-11.177	-15.21	-13.56	-11.22	-15.983	-13.292	-12.349	-12.196	-19.197	-12.64	-17.291	-14.065	-12.985	-15	-19.835	-14.116	-12.769	-9.989	-12.272	-13.983	-10.694	-10.391	-16.177	-15.562	-14.426	-15.339	-11.2	-15.024	-13.696	-13.681	-14.578	-10.465	-12.14	-7.999	-11.09	-10.501	-14.492	-15.951	-14.79	-15.568	-12.748	-12.872	-15.215	-13.989	-16.505	-11.576	-10.118	-11.403	-11.918
1.5001	-0.61928	1.9127	-3.885	-1.6169	-2.605	1.533	-3.8944	-1.2071	0.83032	-4.8387	-3.379	-4.164	-3.7192	-1.0318	-2.7024	-6.4934	-4.7328	-1.4927	-2.4198	0.30329	-0.20924	-1.3518	-5.9883	-2.4214	-0.49948	-8.3029	2.3092	-5.2058	2.7675	-4.9378	0.22643	2.6713	1.016	-0.77734	-3.3398	0.72899	-0.074482	-0.51361	0.21167	-2.034	-5.9289	-3.9393	-3.292	-3.6319	-2.6945	-0.85602	-8.2614	-4.1399	-1.3608
3.2829	1.923	-0.96629	0.9648	-1.3564	-0.086982	7.2349	4.4264	1.0916	4.9543	5.3685	0.33467	6.1502	3.5531	3.7362	3.446	1.2295	4.1717	4.8642	6.2557	-0.56549	-0.43323	1.3764	3.8117	1.3743	2.7742	0.57379	2.8541	3.4233	5.607	4.4284	-1.7382	3.8315	5.7438	5.0592	0.84022	0.67059	3.8887	3.1078	5.2026	0.12134	-0.079201	0.16603	-2.0957	2.8255	2.0018	4.5856	2.5606	5.4773	-2.5415
-6.1906	-1.862	-1.9246	-1.2778	-5.2725	-0.48854	-5.4819	0.29091	-0.89826	-1.7499	-2.316	1.354	0.22487	-1.4098	-0.31608	-0.93232	-2.9638	-6.5924	-3.518	-1.1894	1.0378	0.12617	-0.27145	-4.0242	-5.4853	-6.323	-3.8083	1.9738	-0.87847	3.0758	-2.1702	-4.4253	-1.9384	-3.3824	-1.7495	1.6037	-0.57443	-2.1265	-3.2764	-1.8478	2.9229	1.085	-1.5022	-2.8212	-6.6624	-3.9078	-3.3047	-3.9259	-2.3888	2.2725
2.2423	-1.2433	-6.0388	-4.9904	-0.76393	-6.6174	-7.4507	-0.93439	-0.28024	-0.24896	-4.1335	-0.064261	0.039957	-3.4258	0.74241	-1.997	-2.9705	-4.0258	-0.78523	-0.069228	3.007	-2.2671	-0.79165	-0.24415	-4.1531	-1.521	-4.6903	-1.8014	-1.2709	0.52658	1.2886	-5.5511	-2.7194	0.66854	-2.3316	-3.6303	-3.3341	0.18769	1.894	-0.066296	0.39552	-4.6308	0.49235	-3.1583	-1.3415	-0.29439	1.7031	-3.836	-6.1814	-3.294
4.0839	1.2182	4.4744	0.6358	2.0849	-1.1721	0.6908	0.69653	0.77141	1.2989	-0.21295	-0.88452	-0.0012958	-1.7736	-0.011404	-2.208	-3.2605	4.4277	0.926	-2.635	-1.0357	3.8267	-4.9177	-0.29813	0.15252	-1.0182	-4.9827	1.1211	1.1424	5.7234	3.5674	1.5302	0.49378	-2.9462	0.65037	-2.6165	2.2924	0.21751	-0.52293	3.1199	-0.42323	1.8346	-0.42263	2.8678	-0.72886	-3.352	-0.43174	0.4135	-2.0007	0.96209
1.6603	-1.2828	2.5613	2.7974	2.7622	-0.24377	2.0209	4.4418	0.82283	-1.5723	1.7475	-2.387	0.81282	-2.7909	0.11567	1.5439	2.8905	1.8108	-0.41708	-0.23291	1.2052	3.9452	-1.1261	3.124	-0.10494	2.9744	0.38489	2.2689	-1.3295	1.1671	2.6855	0.94496	-1.9648	0.8106	1.0663	1.321	7.7665	5.1118	-1.263	-1.463	4.1892	2.5081	7.1058	-1.6077	1.6878	3.5327	-0.42963	-0.5704	5.7163	1.8006
1.6929	1.5901	-0.51232	-0.65433	3.3903	-3.6079	-0.36371	2.2579	-0.2049	3.1461	5.7627	3.7332	0.74561	2.1904	0.96005	0.089731	0.78562	3.8094	-0.34937	2.0843	1.6975	-1.5295	5.1357	2.925	1.9831	0.026371	3.3494	0.44506	-1.0349	-0.67553	-0.43177	3.2098	2.901	-4.9912	-0.74824	0.69374	3.0007	-0.54007	3.7616	0.77866	2.3012	1.4462	0.76132	3.6924	1.7501	4.2357	2.5249	1.9834	3.0822	1.7544
-18.053	-20.659	-22.106	-20.523	-21.126	-22.289	-22.797	-23.424	-22.601	-21.297	-19.176	-19.777	-26.588	-19.657	-21.223	-21.543	-22.962	-21.224	-23.351	-22.084	-19.398	-21.794	-20.873	-23.36	-23.545	-18.726	-20.752	-24.216	-18.631	-20.413	-22.487	-25.872	-24.346	-15.583	-20.28	-23.376	-17.761	-22.045	-20.482	-22.229	-23.26	-23.473	-23.794	-22.148	-19.544	-22.806	-23.851	-16.936	-24.086	-25.581
-3.5739	-4.5752	-5.9411	-8.3019	-6.8226	-9.2448	-5.9038	-7.2654	-5.7193	-8.4312	2.6469	-3.8052	-3.0614	-3.5945	-7.2205	-6.0317	-0.88593	-8.2513	-4.9197	-7.2206	-1.5111	-8.5627	-5.7592	-7.0547	-8.5421	-2.8158	-5.1058	-5.0507	-12.138	-4.2361	-6.5699	-2.5418	-4.807	-6.1983	-4.7144	-8.9231	-8.0694	-4.2344	-11.447	-5.2094	-4.5352	-5.4833	-0.98296	-4.5484	-6.874	-5.6437	-5.8834	-3.9343	-3.3963	-7.1553
-0.56537	-6.4494	-3.2631	-3.616	-2.6779	-5.8962	0.31733	-3.6911	-0.78504	-7.9073	-4.0643	-2.8779	-3.5541	-2.0117	-5.381	-5.151	-4.2962	-3.7661	-2.5455	-0.49854	-1.4938	-1.0805	-6.5066	-4.2363	-0.31053	5.517	-2.5758	-0.51388	-4.3216	0.64327	-2.1365	0.11822	-5.6537	-4.6589	-2.4647	-0.94064	-6.613	-3.4583	1.8745	-0.24486	-1.409	0.42979	-4.2922	6.0069	-7.6858	-0.49105	-1.7339	2.0178	-3.4478	0.50197
-14.673	-11.776	-15.047	-12.331	-15.557	-12.079	-11.719	-15.862	-16.306	-13.116	-12.869	-13.41	-12.621	-12.392	-13.321	-13.572	-14.353	-12.997	-15.409	-13.424	-13.387	-17.668	-13.491	-6.859	-10.957	-7.4981	-14.072	-14.849	-12.469	-13.682	-13.407	-17.26	-14.985	-13.807	-10.486	-8.6466	-19.94	-12.679	-14.147	-14.155	-10	-10.316	-11.589	-13.668	-12.626	-12.771	-12.323	-13.444	-12.199	-14.434
-10.871	-10.76	-7.5059	-7.3391	-6.7511	-6.5236	-6.25	-4.2709	-8.6916	-13.118	-5.0138	-11.5	-6.7774	-10.108	-8.429	-9.5523	-8.2268	-10.216	-5.6245	-9.1371	-10.503	-11.642	-9.9187	-7.9637	-12.633	-7.0109	-8.3481	-6.2765	-10.488	-6.3247	-6.884	-10.811	-10.504	-7.9747	-10.829	-7.6407	-13.657	-14.774	-9.6943	-8.1594	-8.7828	-10.634	-10.592	-10.471	-10.227	-5.2207	-7.0017	-5.0787	-6.4124	-11.494
0.80343	-5.0402	0.49	-2.2397	-5.6076	-3.8246	0.55492	-1.2223	-0.49455	1.2107	-0.73518	-4.1702	-0.23166	7.1548	-3.9256	-3.1685	1.8243	-4.4523	3.0599	-0.56143	0.26033	1.8154	-1.9577	-2.3277	-0.45383	-4.3742	-1.0123	1.983	0.17043	1.7752	-0.17327	2.9569	3.0403	-3.7898	2.0704	0.80495	2.7657	3.1464	1.7224	2.0964	0.23115	-1.858	-2.6617	0.40645	-1.45	2.5317	0.86817	1.9084	-1.9433	0.47552
-3.6578	0.62818	-1.6238	-0.73714	-3.1679	4.1504	-6.2084	3.0916	1.5197	-1.3905	-2.1556	1.2108	0.24297	-1.7934	3.3511	0.97989	0.74175	-3.5907	-3.5759	-0.29085	-2.0021	4.0836	0.19109	0.68029	4.1411	-1.6099	-4.4938	0.85341	1.1938	-0.31889	4.0641	6.2276	3.5591	2.8047	-5.3896	-2.9472	2.7532	3.7932	1.593	-2.2844	-1.4991	-1.4143	1.3294	-0.60753	-2.1841	0.66824	-4.2643	1.6113	-0.33166	1.7077
2.0196	0.049353	-2.3497	-1.095	1.1752	-4.4343	-0.41325	1.4125	4.849	-1.6116	-3.1222	-0.10145	3.0588	6.2791	1.9343	-0.8242	3.8948	-0.98512	4.5279	3.7579	4.1035	3.8038	3.7109	3.4773	0.83311	-0.4739	2.5584	2.5467	3.6793	1.6327	2.4643	2.9126	2.1098	1.7786	4.4069	3.0757	2.1493	2.6821	5.4883	-0.82054	3.1132	-0.16233	-0.16803	-0.5971	1.4494	-0.074102	0.541	4.5878	2.7538	-0.70076
-12.206	-16.618	-16.627	-13.239	-18.383	-15.523	-14.102	-14.893	-9.5738	-12.728	-15.158	-10.595	-13.973	-14.4	-17.164	-12.069	-14.711	-18.866	-14.857	-14.506	-15.852	-13.516	-16.04	-11.778	-12.407	-13.344	-15.647	-17.056	-12.158	-14.803	-16.054	-10.405	-14.897	-10.573	-13.476	-13.503	-12.448	-13.509	-15.918	-9.9488	-11.867	-10.675	-10.964	-12.025	-10.97	-15.298	-10.735	-12.462	-14.363	-15.53
0.22998	-3.381	-6.5144	0.92921	-4.3566	0.84533	-3.3237	0.17947	-3.4654	-3.4588	-4.786	-2.3844	2.6788	-4.5502	-2.0331	-1.4205	2.0868	-4.58	-6.2293	-5.8249	-4.6297	0.40875	-5.2962	-0.85831	-0.48754	-2.5728	-1.5988	-0.025996	-6.1465	-5.2731	-4.8148	-5.2866	-4.4338	-3.8416	-6.114	-1.5587	-3.9319	-4.3404	-2.2874	-3.4407	-0.61953	-0.98313	-0.41503	-1.4893	-1.4206	-2.1513	0.93813	-3.9304	-2.5067	-3.2285
0.36868	0.90858	-3.0773	-0.81705	1.3996	0.1548	-1.3083	3.9211	1.0554	-1.6455	0.095055	-2.1345	-1.0488	1.3238	-1.1308	-2.2058	-1.437	-1.224	-2.7889	-1.7004	0.040905	1.9211	2.5875	-0.68507	0.75949	1.2216	1.0856	-4.0809	-0.17622	-0.6744	-3.1493	0.27725	-3.8542	-3.0695	1.3021	3.1119	3.3977	-2.1986	2.1078	-1.3308	1.6567	-3.7905	-0.95385	-3.2014	0.85172	0.82506	-4.3383	0.21634	-1.4265	2.8679
-3.9986	0.88751	-1.2051	-2.5962	-0.4497	-1.2702	-2.3702	3.8838	2.3257	0.25553	-2.8513	-1.8583	-4.0147	-6.6596	-3.3985	1.2011	2.7356	0.20002	-3.0014	0.21131	3.5387	-2.2864	-3.4489	2.0942	-3.0815	-0.12335	-3.4271	-2.0151	1.0488	-2.5136	-4.9324	-3.9574	-1.4634	-0.83623	2.3742	-4.1789	-4.8254	1.9041	-2.7867	-1.5238	-3.3297	-2.5293	-5.4419	1.2125	-0.92836	-5.1548	-3.8575	1.3739	5.2364	-3.6138
10.426	6.4016	7.1511	8.6436	4.1932	6.1452	9.5152	5.6655	8.2254	6.7611	10.26	8.419	13.539	7.7812	6.7695	5.8214	8.6162	10.364	11.12	5.4559	6.3508	9.5906	10.914	4.6349	10.676	4.9688	8.6592	3.1152	6.2985	5.6229	10.314	9.1665	4.1342	7.0688	8.9639	6.2815	7.2964	12.759	8.7274	2.9398	2.6841	3.5102	4.9873	9.216	7.7718	5.8914	9.8601	2.8583	2.0175	5.6165
-0.17091	-1.0822	-5.4013	-2.0798	0.83178	4.5796	-2.9116	-2.6617	3.95	0.0243	-3.2856	1.5466	-6.4742	-5.253	0.061912	-0.99783	-0.71788	-2.038	-5.2168	-0.90058	-0.66698	3.4652	-2.4109	0.4674	-0.91923	-6.3327	-1.8171	1.2118	-3.5938	1.2225	-0.031397	-0.64502	-3.7458	-1.2657	-2.3488	0.21849	3.9795	-0.21115	-2.9516	-3.3408	-5.9365	-3.5069	-1.3174	-3.535	-7.2038	0.49113	-4.3061	-1.642	-3.7323	0.68536
-6.013	-5.4919	-4.3914	-3.7606	-3.3196	-5.7776	-4.9385	-10.97	-6.9575	-6.4735	-2.246	-3.9054	-3.3101	-1.5501	-2.4763	-6.5723	-5.4294	-3.7528	-5.3358	-6.5474	-0.43122	-4.6291	-0.28989	-8.3058	-0.18185	-4.3184	-6.8261	-5.9666	-3.2044	-4.6645	-8.9905	-0.94933	-4.1059	-5.6895	-2.4049	-3.0466	-3.3022	-8.6329	-3.0531	-4.3037	-7.5033	-6.5631	-7.8611	-6.9265	-5.0581	-4.1892	-3.2615	-4.1926	-8.0822	-4.0312
6.1855	11.089	8.741	5.1464	6.5126	9.3413	7.9882	6.5845	2.2085	12.208	6.0699	6.7018	9.4505	6.5152	3.2692	5.6325	6.3353	11.079	7.1685	8.796	4.4298	9.1921	11.602	10.581	7.1237	5.1468	7.0507	8.5836	3.2162	3.7016	2.3041	11.256	9.1903	7.0578	5.0076	6.8363	10.304	7.8606	4.6243	8.5977	4.724	4.4668	6.2325	6.5843	5.492	7.2261	8.4243	2.998	1.9798	10.973
-6.5524	-12.5	-13.881	-16.829	-9.4789	-11.507	-12.06	-7.8959	-9.5756	-12.005	-12.977	-12.709	-11.276	-11.904	-14.441	-13.376	-11.782	-11.507	-9.7309	-14.982	-7.3605	-12.208	-11.211	-11.033	-14.73	-11.029	-7.7743	-11.869	-13.54	-11.181	-14.806	-16.777	-11.569	-12.076	-11.114	-15.608	-8.9579	-11.944	-11.169	-11.335	-10.733	-13.392	-11.917	-10.164	-6.9237	-16.296	-8.5951	-8.6531	-12.232	-6.5391
-12.458	-10.486	-11.277	-8.0652	-11.83	-11.276	-13.057	-15.763	-12.335	-14.693	-14.055	-10.715	-8.3037	-8.8642	-13.104	-14.54	-13.211	-10.851	-13.272	-13.511	-9.0006	-15.696	-8.8278	-13.054	-7.7322	-15.651	-11.928	-9.0784	-11.066	-12.427	-13.811	-15.577	-7.0966	-13.876	-14.191	-13.778	-11.487	-10.275	-14.775	-11.618	-8.2149	-8.6395	-17.196	-14.009	-14.459	-17.012	-12.522	-9.5303	-10.054	-9.7757
-0.3313	-9.0328	-9.2666	-11.28	-8.9944	-13.038	-9.743	-6.7575	-9.854	-7.9371	-9.6758	-9.0935	-6.7895	-8.4808	-13.425	-6.5541	-7.2246	-11.914	-11.599	-10.078	-8.7547	-11.441	-6.3854	-9.5502	-7.375	-9.1067	-8.3195	-13.938	-14.465	-9.4582	-5.1446	-6.0655	-6.8678	-8.8615	-10.155	-6.5866	-10.823	-9.4855	-7.3403	-12.904	-11.174	-15.505	-8.878	-11.475	-8.9434	-12.14	-9.8973	-5.5169	-8.1598	-5.6011
4.8983	7.1177	5.5981	5.4346	5.5981	5.6408	5.1066	6.9589	5.6389	4.9146	0.69597	2.3399	5.7244	8.5049	6.1348	8.9809	3.8766	7.4275	9.5413	5.363	7.121	6.9959	5.9378	8.7927	4.4789	0.98811	3.7033	5.3375	6.1809	3.3964	6.8603	4.4813	7.9374	5.9506	4.0574	3.2431	3.0007	3.5571	6.9164	6.9216	10.623	3.5828	4.3799	6.8973	1.2177	7.2973	-0.38321	4.8955	6.0761	0.57401
-2.1543	-3.356	1.1488	-2.4186	-2.5379	0.72337	2.0111	-2.0008	-3.1705	1.3993	-2.3293	6.4418	-2.2489	4.5448	0.3899	-1.5288	-4.0083	-3.0959	-1.5445	-0.54459	-2.1235	4.5636	-2.5254	0.87525	-0.22978	1.4037	-2.2112	-5.0655	0.82875	-0.91444	-1.0725	-1.7431	-1.8435	-1.5873	-3.8464	-1.4845	1.9754	-5.4103	-1.8041	-2.4555	-4.5738	-0.64484	1.765	-1.6947	0.51049	-1.5032	-0.35122	2.3215	-3.22	-0.5114
1.6232	1.1147	5.8733	0.39924	7.4141	3.4511	2.3444	2.0704	3.5094	5.5203	0.77669	3.0829	4.2605	2.9585	1.6576	0.25818	4.9482	0.66321	5.1436	7.1454	5.3904	6.2969	0.1669	2.1353	0.67788	3.7921	3.2646	1.6421	6.7151	3.0044	6.1974	0.15786	3.4999	6.3194	-0.31127	0.48455	3.916	4.8129	3.9847	6.3104	-0.42076	2.1881	3.2942	1.5265	2.4193	0.68346	3.866	-0.51644	6.4998	2.2789
-1.641	0.67138	-1.159	0.026118	-4.2905	-3.4433	-2.2166	-0.83271	1.8407	-1.4711	-0.24935	2.8702	-4.7589	-2.8412	0.19847	-1.2764	-2.6258	0.6464	-0.81469	-0.65884	-4.204	-3.6228	-0.7387	-1.5867	-5.7397	-2.9159	-3.6374	0.19946	-2.5525	-4.1254	0.038951	-1.4274	1.2951	-1.3929	-0.84218	-0.38094	-2.5552	-1.1529	-2.1129	1.43	0.43018	-4.1889	-1.0504	-4.3273	-2.0402	-2.2542	-0.14795	-1.9048	-4.1441	-1.0827
-11.749	-13.562	-12.96	-11.72	-11.157	-15.649	-15.714	-13.292	-16.35	-16.139	-17.086	-12.246	-8.5123	-14.94	-13.387	-10.065	-9.937	-17.798	-15.124	-12.713	-15.994	-19.08	-13.247	-15.315	-14.472	-17.884	-14.396	-12.79	-14.552	-16.102	-11.07	-13.641	-12.121	-20.49	-14.187	-14.014	-11.813	-11.363	-13.333	-15.673	-14.46	-14.307	-14.307	-12.448	-12.375	-11.998	-14.067	-13.419	-11.382	-19.02
-13.226	-9.8611	-11.491	-11.829	-17.233	-15.207	-15.432	-12.331	-13.616	-13.62	-16.825	-16.223	-18.376	-17.479	-14.64	-15.051	-10.395	-17.309	-12.458	-17.195	-18.541	-12.983	-5.4876	-14.066	-10.79	-13.582	-14.157	-17.671	-17.282	-12.042	-13.623	-13.557	-9.0952	-14.507	-12.729	-10.059	-16.15	-15.332	-13.833	-16.395	-10.14	-14.377	-12.863	-14.75	-17.034	-10.436	-18.015	-16.409	-14.94	-13.656
3.5253	5.7537	1.828	2.8815	2.8136	5.8218	9.5249	6.6166	4.0737	3.6102	6.3091	9.6588	2.613	6.2051	5.7565	7.6981	3.8797	7.8483	4.0638	6.3724	8.3075	6.7661	6.2552	3.4859	10.671	5.2067	2.407	3.4991	3.2538	4.3634	6.0065	7.6799	4.708	-0.49164	2.1844	1.8531	5.2049	6.4858	2.75	8.6862	6.0681	4.4559	7.3089	8.5891	8.2141	5.8223	3.2287	6.311	6.8196	4.3237
9.683	8.4089	8.6034	13.068	10.465	8.4884	5.5466	12.733	10.024	6.2015	10.982	5.6309	9.217	12.237	2.8892	6.2333	6.4042	5.2995	12.139	16.204	7.029	10.516	7.5503	11.244	8.9084	4.2698	7.8035	6.9466	13.712	10.599	9.6076	5.0883	2.3728	12.525	4.5207	11.274	9.7239	9.8843	8.4712	14.207	7.6198	12.076	12.375	4.1369	6.1878	5.76	3.2083	8.5771	7.9973	10.335
7.2871	5.0269	7.1297	6.9143	3.4671	4.7532	4.9199	4.0339	3.5812	10.544	4.1353	5.3812	0.93562	7.2029	11.82	6.0373	7.6789	5.1647	7.5284	5.1619	4.5414	7.8565	4.1115	1.4468	6.3431	6.531	5.1692	7.9785	0.86462	5.081	6.8957	3.3327	4.2246	5.664	3.233	5.2016	3.3641	5.1014	7.9306	7.6649	5.7667	8.783	6.3386	9.9501	5.0963	5.9397	6.8574	0.81384	3.7546	5.7627
-3.5134	3.5309	-0.25519	-0.19139	1.4547	-2.6478	-1.3621	0.69676	-3.4794	1.1748	0.60875	-1.1301	2.5425	-1.9415	1.4571	5.047	-1.5496	-2.3661	1.7851	1.608	-1.466	-0.85959	-2.1966	-0.40679	-1.0101	-2.515	-0.27502	1.1202	-1.5679	-2.3677	1.0994	-0.7057	6.576	-1.8334	-1.4506	-1.6547	-3.5282	2.7826	1.8208	-0.21348	0.1738	0.86298	2.1636	2.6688	-0.7038	-0.13804	-4.0892	0.68269	-4.0109	1.3292
-4.8665	-2.9235	-3.1788	-3.1879	-1.5353	-2.1692	-3.4208	-5.2103	-3.051	0.08938	-1.257	-5.1772	0.87415	-2.2261	1.838	1.0964	-4.0544	-7.1248	-1.0406	-4.8967	-7.1127	-2.6258	-0.47228	-5.049	-0.91552	-4.014	-2.0944	-1.3943	-4.2072	-0.90342	-1.3982	3.2296	1.9038	-0.71689	-1.1954	1.6237	-3.7521	-2.4049	-3.6567	-4.9143	-2.4701	-3.769	-3.6278	-2.9062	1.8224	-1.2985	-2.0381	-4.619	-2.6783	2.2187
-3.3027	-7.5527	-6.8224	-3.0131	-2.0366	-8.4755	-2.2953	-1.5264	-2.7465	-4.0591	-0.90841	-4.6334	-2.5394	-3.7563	-4.6337	-0.55254	-3.8277	-1.0033	-3.5457	-4.1717	-4.8339	-3.418	-4.1101	2.4546	-2.783	-5.9904	-2.4109	0.056258	-3.8109	-3.7746	-1.1964	-1.2183	1.1216	-7.7608	-4.7929	0.8787	-2.6187	-3.2376	-3.5041	-1.7444	3.8295	-3.1463	-3.9571	2.4847	-1.5069	-3.1507	-5.0004	-0.18577	-4.4303	-2.3941
8.7282	4.718	3.6907	4.2769	7.1157	5.8048	4.6637	4.0187	3.011	4.5288	7.1286	5.5447	4.171	8.5657	9.1311	8.2739	3.9315	4.3635	2.5834	5.8667	7.3824	4.1725	4.5527	4.7256	3.104	6.6427	7.3149	6.347	3.2969	4.8607	3.8762	5.5717	3.1943	6.7345	1.2392	8.6651	6.8782	7.6088	4.1406	6.6799	4.0944	6.1485	5.8157	8.2641	3.8272	0.32768	2.896	5.0569	8.3624	5.2753
0.68507	-0.049127	2.3785	-0.47366	5.0316	3.3365	3.3842	0.24656	0.92903	2.9464	-0.21656	0.063748	0.28041	-2.01	0.65671	-1.7037	5.5146	-1.7135	0.90227	0.24574	1.6232	1.5648	1.1368	0.82829	3.7757	-1.0263	1.7648	-2.2202	1.5823	1.6882	-1.2437	-2.8185	1.8136	4.2545	3.5359	-0.46717	-5.7737	-0.37807	3.8319	-4.1444	1.5748	1.0012	-3.0071	-2.025	-0.81998	2.4267	-1.7434	2.9211	2.5524	-3.1845
-3.4661	-2.8899	-5.9764	3.4156	0.70574	-0.8363	-0.38965	-1.5871	-2.2324	-1.3167	-3.6738	-1.2116	-6.9967	-4.2383	-1.2915	-6.4385	-4.2402	-0.71976	-2.5417	-5.4613	1.3005	1.6452	-2.9225	-4.9662	-3.6742	1.8578	-3.4646	-6.1183	-0.51423	-3.3361	4.8677	-4.2857	-5.2671	-3.8124	-0.0048958	1.291	-2.8826	-2.6248	-5.5528	-10.031	-5.0771	-1.2255	-2.6655	-3.0108	-4.0478	-2.2957	-4.8333	-2.1007	-4.2177	-5.4343
-19.908	-17.553	-22.784	-24.875	-21.393	-18.485	-17.868	-21.053	-14.098	-21.624	-20.559	-17.19	-20.862	-22.25	-20.628	-24.238	-22.683	-24.816	-19.537	-20.994	-21.279	-16.258	-23.871	-19.038	-23.484	-18.595	-20.383	-18.332	-19.052	-21.59	-22.471	-22.102	-25.755	-19.207	-21.168	-18.308	-20.718	-19.063	-22.184	-20.219	-22.238	-17.767	-19.126	-21.353	-19.756	-21.714	-20.284	-21.088	-20.503	-16.944
-11.781	-6.7867	-11.701	-11.495	-10.483	-13.63	-11.756	-15.545	-15.305	-12.706	-8.6385	-12.976	-12.306	-15.745	-11.905	-11.284	-12.45	-8.4353	-11.35	-10.433	-14.153	-12.284	-10.51	-8.7529	-10.267	-14.851	-10.282	-14.238	-11.292	-5.2144	-8.6035	-11.028	-11.864	-10.471	-11.527	-12.645	-10.02	-10.098	-12.555	-18.404	-13.788	-11.405	-12.675	-7.6412	-13.565	-11.721	-12.385	-13.851	-11.304	-9.1693
1.2157	2.0451	2.3285	-1.1953	0.8467	0.29508	1.2999	-1.677	0.25729	-0.31592	0.41574	-1.5532	2.0144	1.4805	0.26355	4.6387	2.1262	-3.6664	2.2847	1.4355	3.1691	-1.0931	2.2172	3.4264	0.20563	-0.014124	1.1193	2.0306	-2.2302	2.4833	0.88608	-0.21316	-2.2611	-3.5765	0.41149	-2.0002	3.828	4.2445	2.3443	-2.7656	2.748	1.5355	-0.50575	0.39555	-5.7391	0.73967	2.2342	-6.0301	0.14738	1.5955
4.0485	2.0112	0.72618	8.6543	3.1837	1.2935	2.2354	-0.17639	3.1763	0.11981	-2.4038	-0.95893	3.6061	3.6229	0.9744	4.7868	3.1264	4.0948	3.2696	3.9357	2.4326	-0.21912	3.7462	3.8622	7.9723	4.9766	0.33557	1.9651	5.9044	3.5507	5.8993	5.2948	-0.47139	5.3133	-1.0738	6.5946	2.2379	1.1571	6.1661	4.3502	-0.93618	2.1418	-1.4183	6.9056	0.69077	4.5213	1.7797	2.6584	5.3783	4.8574
-1.9505	-7.9628	-3.2158	-1.6389	0.14147	-1.6167	-6.7602	-3.479	-1.6149	-5.5913	0.11163	-0.19576	-4.3833	-6.1696	-6.8653	-6.2727	-4.0688	0.9222	-2.1158	-4.3866	-3.7222	-2.8683	-2.3059	-2.9688	-4.0799	-0.26903	-6.1776	-2.0845	-2.6406	-8.8314	-12.016	-1.0535	-1.8213	-7.6509	-5.2915	-2.8017	-5.7523	-5.9594	-3.8929	-2.5313	-5.5693	-4.0984	-1.4862	-6.8798	-2.4233	-4.5392	-2.854	-1.4437	-0.72796	-4.0005
-4.6908	-4.9387	-3.2789	-3.7674	4.0522	-3.9144	-5.0309	-1.6435	-4.982	-3.646	3.2058	-4.1973	-4.7609	-7.3709	-6.1332	-5.3024	-7.6697	-6.4572	-3.7773	-3.0283	-4.1306	-5.0895	-4.5797	-6.1782	-7.4095	-0.15758	-5.1108	-4.4518	-4.2888	-6.9191	-0.99978	-5.7901	-0.26491	-9.1921	-3.8794	-5.5778	-3.5902	-2.6016	-3.0103	-5.1853	-2.9974	0.20395	-3.95	-7.8831	-8.1151	-0.5655	-5.4234	-4.6793	-6.1011	-3.9511
5.3896	6.1508	5.1235	0.94478	2.0035	1.611	3.2184	3.8584	6.2545	6.1642	4.4511	5.1606	7.4018	5.859	3.7005	3.2637	3.4859	4.0152	7.4824	5.9738	2.0927	5.4816	3.6977	2.3496	5.1954	5.0576	1.121	8.7183	-0.2852	5.5893	2.7811	5.4767	8.3091	7.747	3.3407	8.0438	3.9332	10.672	5.9183	1.5714	8.7662	5.7914	3.5945	1.0676	6.488	0.31851	3.6255	7.0844	8.883	5.3303
-2.4681	-6.6549	-4.9586	-2.959	0.33427	-4.7383	-4.1533	-8.3911	1.0984	-3.0564	-1.5264	-6.1177	-3.4669	-1.4723	-1.108	-2.1764	-2.3208	0.52832	2.14	3.012	-2.977	-6.3178	-6.8965	-3.819	-7.6969	-4.6904	-3.0466	-1.8263	-1.7301	-4.6147	-1.6502	-4.7452	0.097998	-4.2062	-8.4988	-3.712	-2.5587	-5.0236	-0.75526	-1.1042	-0.7031	-2.8098	-5.6605	-3.1749	-2.3975	-5.0922	-3.3281	-6.4643	-4.7125	-3.0564
-10.022	-15.2	-10.644	-11.173	-14.215	-10.867	-13.087	-4.7533	-17.874	-10.086	-12.911	-6.6396	-11.23	-11.197	-13.353	-9.206	-9.2234	-10.411	-13.892	-11.1	-6.9318	-11.719	-10.584	-14.86	-13.474	-11.61	-12.926	-15.154	-12.165	-11.271	-15.117	-10.69	-10.496	-8.5639	-16.944	-7.7926	-11.271	-11.593	-13.321	-9.4164	-8.6533	-12.615	-5.6965	-10.619	-9.8534	-13.985	-12.746	-12.615	-11.629	-10.659
5.1419	1.7167	-2.1718	4.802	1.4103	0.13482	2.8875	2.2687	0.21202	0.4695	5.7384	0.095249	2.899	2.8846	3.5237	-1.1539	1.5848	1.9393	0.30261	3.207	0.41379	-0.52141	3.9814	4.7383	3.599	-0.5394	-1.8946	-0.017382	3.4518	-1.3779	1.8926	-2.1781	0.97647	2.6051	0.47949	3.0668	1.7611	2.1429	1.2734	5.4733	0.22687	-0.84795	-3.5633	0.76341	6.3642	0.9157	-3.8057	2.4208	-5.0127	0.21131
11.762	7.1801	6.0159	10.465	7.3052	9.6043	13.588	12.161	10.71	10.127	9.5824	16.935	8.7398	7.5382	9.7813	12.636	5.4496	8.2244	11.435	6.9331	12.933	8.041	9.5874	8.5632	13.494	13.217	10.685	8.7101	8.9892	12.322	6.0561	12.162	7.7319	8.9253	7.746	7.0211	10.297	7.7095	9.7976	6.6685	10.733	6.8536	8.6094	5.491	6.167	7.6458	8.9278	10.61	7.0293	8.1768
-14.93	-12.519	-13.547	-15.269	-12.487	-11.76	-11.35	-8.2325	-11.481	-16.593	-12.518	-14.619	-12.852	-15.344	-10.928	-14.175	-13.939	-10.731	-12.18	-5.2674	-17.432	-10.937	-14.12	-13.347	-10.904	-13.135	-12.743	-10.366	-11.307	-12.521	-15.741	-11.513	-14.782	-10.054	-11.261	-12.758	-10.11	-13.142	-14.223	-8.6377	-17.736	-18.469	-10.483	-16.152	-16.318	-10.213	-11.774	-14.319	-14.84	-13.472
3.0949	1.4416	1.6264	4.4336	7.9351	9.788	9.7246	2.0063	6.1955	0.66869	2.1302	3.952	4.7245	7.313	5.6975	7.6329	5.6505	4.3119	3.3503	5.7386	5.3905	9.536	-0.52491	2.5537	3.8755	4.6891	5.2804	5.9855	7.5908	6.5013	5.5105	9.8509	5.9292	8.5493	7.3754	3.9581	3.7846	9.0732	-0.24951	1.8477	3.5683	8.2455	3.526	8.6625	5.1635	9.577	4.2779	5.5671	7.2495	7.9779
3.4082	0.05003	0.4374	-0.66254	-3.3387	-1.7282	0.037773	-1.7472	-0.47916	-7.7436	3.4119	0.12995	-1.0483	-0.75181	-1.0334	2.536	0.95078	-4.6338	-1.226	-3.1812	0.76682	1.9027	2.0332	-3.9125	-2.2447	-3.0757	-3.1489	1.0075	-2.2301	2.8124	-1.4463	-1.4996	-2.6905	4.0701	-0.86566	-3.7594	-4.4174	2.8211	-1.1645	-3.3741	-1.1267	-0.93738	-3.135	-0.42186	1.8241	-2.5044	-1.5369	-2.6693	0.014703	-1.3385
-18.695	-21.585	-22.331	-20.831	-21.774	-23.715	-21.587	-26.212	-23.334	-20.988	-20.918	-27.511	-23.143	-22.702	-17.654	-18.529	-25.629	-18.018	-22.646	-21.58	-18.888	-23.743	-18.432	-17.771	-21.525	-18.604	-21.709	-22.267	-26.107	-22.237	-19.435	-18.049	-22.005	-21.588	-20.768	-25.601	-28.446	-23.418	-26.135	-21.937	-21.204	-20.893	-22.259	-21.905	-24.219	-24.888	-21.748	-25.407	-20.881	-23.831
4.8145	9.0393	8.9728	3.3988	5.7427	8.9441	7.8866	9.0577	7.9388	12.239	6.8228	6.348	8.2414	5.5493	6.8774	11.267	8.755	9.4316	9.1334	6.8766	9.5784	5.9762	10.108	9.8159	2.9066	8.7332	10.819	8.0828	5.2557	4.6412	9.3287	8.2602	11.892	6.0552	7.7316	8.1833	5.9664	10.087	9.6433	9.4086	7.6078	4.1978	8.1973	10.761	7.9179	7.6583	8.7563	10.576	4.499	9.5364
-6.0501	-3.9022	-7.0558	-5.7	-6.8753	-3.6586	-6.1337	-6.9641	-6.8717	-7.1427	-5.1783	-5.1336	-9.8051	-3.1864	-8.7875	-6.0597	-5.8242	-5.8649	-5.0259	-6.5616	-5.6566	-5.7445	-8.2771	-9.861	-5	-5.8828	-3.6055	-6.5859	-5.4016	-9.289	-1.9414	-4.4645	-4.977	-4.4738	-6.2388	-2.5644	-1.9511	-3.5412	-2.3973	-5.5338	-4.9445	-4.8578	-4.8521	2.1111	-7.6803	-7.7728	-7.0999	-4.6924	-7.9711	-6.6154
-14.909	-14.065	-16.779	-12.602	-13.278	-10.28	-17.196	-13.128	-10.305	-14.415	-10.118	-15.065	-15.816	-13.855	-13.749	-16.697	-16.493	-14.794	-14.868	-17.09	-14.662	-17.443	-19.354	-10.845	-11.519	-13.843	-10.859	-15.491	-11.455	-16.346	-17.914	-9.4844	-15.294	-16.007	-13.204	-12.812	-16.2	-16.205	-13.776	-13.615	-14.711	-15.495	-15.002	-15.911	-16.448	-15.663	-12.442	-12.348	-14.288	-13.061
0.61149	0.12001	3.5829	1.5984	0.9646	-1.3937	2.3333	-1.3064	4.4247	0.24306	-5.3034	3.3914	1.7757	-3.0443	-1.0489	-2.026	-2.1852	2.9094	0.7174	5.1907	1.6189	-1.1254	2.0285	-2.4269	0.04335	-2.6283	-3.671	-5.1871	0.20866	0.72607	-0.26555	-0.24929	-1.286	-0.91643	3.4825	-2.7476	-0.74915	-1.4377	-4.2038	-0.23531	-2.8238	2.8193	0.7347	1.0628	0.85351	0.74763	-0.5798	1.2813	1.5927	0.34025
-2.1409	-0.77975	2.1895	-3.0157	-4.1976	-6.4571	-6.029	-2.4786	-0.9092	-2.0195	-1.9078	-4.6782	-2.3405	-5.9759	-3.5595	-2.6525	0.476	-0.098935	-1.9564	1.0712	-1.6305	-1.4334	-4.0353	1.0804	-1.0291	-4.777	-1.3199	-4.087	-4.1753	0.75646	-2.9261	-4.5515	-0.99197	-1.3895	-2.45	-4.8079	-1.799	-5.0401	-3.0101	-3.585	-4.3135	-2.9742	1.667	-3.8194	2.9614	-0.6554	-2.698	-4.6327	-3.4332	-8.1985
5.3259	3.4315	-0.72214	0.82899	-2.3606	1.4837	-1.5347	4.3922	-0.11122	0.3729	-0.3077	-0.66392	-0.22628	-2.0129	5.4894	4.3454	3.9358	2.8653	2.2373	2.5258	6.0489	3.043	-1.606	0.39087	6.2285	0.34969	-2.494	2.9534	2.9911	4.6724	5.4918	-0.076081	0.81328	2.2997	-0.69334	0.37784	2.3939	2.0513	-0.74244	-0.73682	1.0939	-2.5591	-1.0118	-2.207	0.34094	0.86827	0.54471	3.4245	0.8433	3.0336
0.038744	-3.3053	2.7425	-2.1696	-1.6153	-2.5491	-3.0522	-0.6808	-0.99935	-4.2813	-8.1542	-3.796	-1.6182	2.2566	1.6281	0.71513	-0.26225	-1.8168	0.26854	0.24397	-3.4618	-0.70972	-3.2363	-3.1765	-0.52631	-1.0001	-2.7516	0.77317	3.4324	-3.8248	-0.98932	0.24621	-2.0693	0.45071	-1.3968	-2.2456	-3.304	-4.318	-4.3575	-0.53142	2.8815	-3.4999	2.5519	-1.7966	-2.5209	-0.27099	-1.8193	-1.5507	6.007	-1.8666
-8.3041	-8.2601	-12.771	-7.7782	-12.893	-8.8779	-11.085	-7.6942	-10.549	-9.4767	-11.305	-11.044	-10.012	-9.7372	-11.606	-13.193	-9.1766	-7.0196	-6.2289	-8.09	-13.852	-9.725	-9.9634	-9.3493	-8.7876	-5.6406	-9.5165	-9.6875	-9.8255	-6.1028	-7.9967	-13.968	-12.301	-9.843	-3.6655	-12.606	-9.2712	-8.0997	-11.466	-9.931	-9.5188	-8.5166	-7.9005	-9.1772	-15.237	-5.6313	-10.574	-9.8499	-5.9133	-8.7936
-5.0033	-5.3171	-0.74991	-6.0182	-5.6151	-6.5182	-3.0227	-3.1925	-1.3499	-0.74819	-4.836	-6.6355	-2.5595	-1.4396	-1.6621	-5.6291	-2.3121	-2.2649	-3.9942	-8.8386	-7.6756	-4.2469	-1.2937	-6.401	-4.6213	-1.6877	-4.3603	-4.77	-6.4747	1.1943	-3.2788	-2.5951	-7.1641	-2.7424	-3.8607	-2.3256	-2.3818	0.41492	-2.0199	-4.6155	-2.2212	-5.3298	-5.5597	-4.6533	1.2644	-5.8502	-3.9892	-3.2777	-1.6003	-3.4838
-3.7138	-0.75648	-4.922	-1.7283	3.0689	-9.0273	-8.1339	-0.7948	-1.5302	-2.6503	-3.7897	-3.4544	-3.6757	-7.8161	-4.6002	-4.292	-4.9577	-9.1216	-7.6237	-3.9484	-2.5986	-0.2943	-10.682	1.8911	-7.009	-8.3757	-4.1068	-7.609	-6.3666	-3.2597	-2.911	-3.4962	-2.0696	-1.5259	-1.5097	-2.2132	-6.0939	-2.7068	-5.3091	-4.8546	-4.9531	-6.3838	-1.9158	-4.787	-5.3688	-4.545	-5.8266	-3.6207	2.8558	1.0522
-1.1929	-2.4387	-0.84206	-7.4507	-6.701	-3.1317	-4.4889	-3.7686	2.0192	-2.4337	-5.9754	-3.2597	-2.5153	-6.616	-0.75611	1.0741	-2.3921	-4.8856	-2.8328	-3.1811	-0.034288	-3.88	-4.4097	-4.5637	-3.0957	-4.0738	-4.8935	-7.6697	-2.1692	-2.1915	-7.8982	2.2983	-0.44355	-3.7762	-1.2778	3.9784	-7.4707	3.7499	-4.4858	-6.3275	-4.1005	-8.6133	-2.1667	-1.1013	-3.6869	-0.66598	-4.8956	-5.699	-3.5919	-7.0878
0.25111	0.19093	-6.4441	-1.7252	-1.1665	1.9889	-3.7669	-7.8381	-2.3434	-3.6351	-2.1964	-2.8276	-6.0404	-6.4804	-2.7015	-2.6036	-7.7258	-1.1563	-1.7909	-2.5719	-0.043323	-1.2496	-2.2447	-1.5538	-0.61956	-7.0404	-3.3515	-3.6857	-6.1039	0.049416	-1.3577	0.28784	-2.5699	-5.2115	-9.0467	-2.6763	-3.3483	-4.3735	-3.2835	-2.1263	-1.9357	-2.7767	-3.4664	-1.8606	-4.0804	-4.4765	-1.0355	-2.4673	2.9697	-6.7755
-3.5891	3.5086	6.1664	0.65535	-3.9169	-2.1255	-0.30344	1.8274	-1.5577	1.1031	3.5951	-0.12544	4.4279	2.8337	-1.5068	-2.8055	2.7233	-3.5769	0.43133	3.0457	-2.3514	2.4891	-3.8078	0.55468	3.9412	1.0999	3.6145	-0.0054285	2.7621	-0.25939	0.17992	-1.7419	4.639	1.0314	-2.432	2.4329	-3.2624	-0.10892	1.8879	2.1636	-2.5739	4.2206	-1.6037	1.0519	-2.0477	-0.14217	4.6922	-0.13375	-0.27604	0.76114
-22.287	-16.852	-23.308	-20.559	-22.444	-20.608	-23.641	-22.474	-21.014	-22.183	-21.545	-20.466	-20.547	-26.49	-24.625	-19.972	-25.924	-19.262	-19.42	-20.962	-23.878	-21.444	-20.568	-23.876	-18.178	-24.683	-22.062	-25.158	-23.75	-22.377	-22.335	-18.249	-21.051	-18.463	-19.59	-23.651	-19.647	-23.644	-24.05	-19.043	-22.797	-20.477	-20.688	-25.286	-21.707	-27.015	-19.26	-18.356	-23.038	-20.103
-13.145	-12.584	-16.516	-9.543	-13.048	-12.8	-11.116	-10.024	-14.361	-13.179	-10.356	-12.286	-12.739	-14.754	-11.816	-13.228	-13.125	-13.739	-16.936	-12.745	-16.53	-11.408	-16.314	-13.832	-10.536	-11.175	-18.517	-11.173	-15.202	-10.281	-12.793	-9.0623	-10.491	-13.658	-11.191	-13.841	-10.831	-13.423	-12.566	-13.427	-14.443	-14.227	-15.265	-12.15	-11.839	-18.59	-15.725	-17.603	-7.9651	-6.7078
-7.2542	-10.971	-8.5731	-16.652	-13.757	-8.7126	-11.767	-8.9931	-9.5701	-15.399	-11.434	-10.495	-10.79	-7.7855	-7.5123	-9.284	-12.392	-10.909	-9.0154	-16.575	-11.606	-7.5575	-14.09	-10.707	-11.596	-9.8178	-7.5683	-13.627	-6.9325	-11.627	-12.346	-12.076	-10.539	-11.517	-9.7933	-10.503	-12.17	-14.509	-9.1373	-8.4617	-10.073	-13.471	-4.3043	-6.836	-8.8144	-12.252	-8.8793	-11.071	-13.511	-10.463
3.2568	-2.4464	0.30117	-3.6962	-0.26323	0.23081	-1.6315	2.4595	-4.6772	-1.3357	1.7974	-0.48347	-3.8773	1.1254	-0.36309	0.38657	-0.73858	-1.9852	1.3049	-3.324	-3.266	-3.9038	2.2134	-0.2304	-1.7484	-2.7967	5.692	-3.7415	-2.561	3.4493	-1.2174	-0.55485	-0.53673	0.054233	0.017366	-1.5164	0.63107	0.52807	3.268	-4.5592	-4.6779	-2.1083	0.22335	3.4411	-4.1292	-4.7227	1.1145	1.0763	0.19299	-1.8671
0.029411	-0.83398	-2.1007	-1.3186	3.6412	-1.2877	0.24454	-0.72971	2.1937	-1.9173	0.81093	-0.65534	-0.0071253	-0.92572	-0.15241	-4.3509	0.28226	1.0774	-1.2901	1.4284	-0.57275	-2.1571	-0.41872	2.3851	-0.59252	1.4963	-2.8813	-2.3018	2.2698	3.4281	1.8096	0.77796	5.5353	-1.5694	4.5157	-2.7944	-2.0026	2.9933	1.7459	0.31722	0.2859	0.22699	2.9722	-0.15312	-0.035147	2.742	-3.0794	0.79096	5.4221	-0.16532
-8.2599	-6.3373	-10.424	-9.2037	-5.2686	-11.434	-11.518	-8.2601	-6.1483	-8.0864	-10.809	-5.1958	-4.7511	-9.5822	-7.5888	-5.3224	-7.2917	-6.341	-0.83597	-7.9641	-9.1355	-9.9676	-8.2324	-6.5551	-4.7566	-4.5268	-10.554	-4.0889	-6.7291	-4.3237	-5.5477	-11.461	-10.215	-5.1432	-9.1212	-9.4534	-15.18	-9.9502	-8.8907	-5.6266	-9.9719	-5.6328	-5.5263	-11.623	-4.9202	-10.031	-9.8018	-7.4233	-10.324	-7.8661
-2.817	-2.817	-4.0766	-5.8066	-5.9021	-0.98251	-9.0996	-2.9697	-5.2224	-1.6817	0.34775	-7.6591	-5.9741	-1.753	-3.4769	-4.4524	-3.5374	-4.8536	-1.0793	-1.8912	-3.4336	-1.9845	-6.0763	-3.7008	-4.2435	-1.2627	-3.8388	-2.5855	-2.2818	-2.655	-2.3028	-3.693	-3.7645	-2.921	-3.5057	-3.6983	-5.6378	0.70454	-5.1089	-3.4408	-4.5203	-2.3893	-5.9753	-7.8452	-0.91783	-6.3964	0.17046	-10.531	-7.9849	-2.4903
-0.90054	0.30109	-0.35556	1.9181	-2.7675	-4.9308	-5.9476	-2.8487	-0.66458	-0.64957	0.53954	-3.4672	0.62714	-4.5471	3.6705	1.108	-3.7947	-1.5939	-0.88609	-2.9203	-3.9897	-5.8049	-6.0905	-2.2566	-3.3304	-2.2479	-5.9834	-2.7933	-7.6272	-4.7993	-1.4128	-4.3986	0.31017	-9.0499	-9.5363	-2.5399	-2.3789	-4.6634	-1.0152	-2.9741	-3.972	0.65719	-3.3111	-1.9894	-3.2712	-3.2665	-4.1407	-8.0591	-3.8054	-2.1689
3.8278	5.6523	2.281	0.2688	8.4459	6.7998	4.5648	1.0314	4.7423	5.8548	3.1818	6.0838	3.3914	-0.22372	7.1939	7.3478	3.3068	2.2423	5.7769	3.945	2.9375	5.3697	3.9662	5.0205	5.2	2.8652	2.1918	0.68376	6.9692	5.0985	6.9421	3.4341	2.7637	4.3125	2.0336	2.6972	4.7999	4.6783	4.2158	1.4849	4.3246	4.5326	6.1444	5.6345	3.9206	14.259	4.1559	7.3125	4.4165	5.7145
-13.196	-9.9427	-18.817	-13.914	-8.2237	-11.325	-17.101	-17.823	-12.252	-15.728	-13.18	-12.742	-11.633	-19.31	-19.075	-17.912	-20.394	-12.673	-16.389	-13.823	-16.765	-13.547	-13.961	-19.36	-16.923	-14.769	-15.211	-20.657	-14.091	-14.777	-18.153	-14.704	-12.694	-13.447	-16.314	-9.537	-10.565	-15.199	-17.132	-15.173	-17.516	-11.988	-13.28	-13.838	-13.132	-14.781	-15.173	-15.693	-9.2517	-16.738
-1.4694	-1.1264	3.1676	-2.2223	7.5807	-1.5513	2.4501	3.5477	2.0811	1.1173	3.7675	-1.417	3.883	-0.012463	-3.255	-0.99021	-2.7787	0.48861	2.3944	-0.4826	-1.9587	-0.94288	-1.0667	-1.8846	2.5133	3.7152	-0.0986	-1.9043	-0.065442	1.4083	0.80744	2.701	-0.95996	3.1657	-1.1854	1.0978	1.4093	-0.95873	2.6013	-2.3574	-6.3217	-1.4365	-1.3261	-0.77909	2.5689	-1.449	2.5073	-0.9176	1.8846	-4.8676
-12.67	-12.963	-9.5601	-11.581	-11.104	-12.087	-13.791	-14.407	-11.881	-8.972	-13.82	-14.464	-9.6305	-5.5364	-11.464	-6.7676	-13.33	-10.897	-7.4803	-9.1525	-9.8674	-10.932	-13.415	-13.672	-10.758	-11.162	-10.454	-5.3581	-10.006	-12.224	-14.573	-12.916	-11.641	-11.233	-10.448	-11.891	-6.1489	-13.385	-10.594	-11.91	-12.92	-8.2987	-11.828	-11.929	-10.407	-11.507	-11.178	-10.776	-6.9283	-7.6417
-0.9912	-2.2834	-7.0515	-1.5083	-3.516	4.3652	-2.2815	-5.4503	1.22	-9.6259	-4.0155	-1.5094	-0.50269	-4.4517	-8.5848	-3.8742	2.2	-1.1806	-2.8395	-2.7038	-3.737	-1.5325	4.3287	4.8299	0.23509	-1.5845	3.6525	-1.9785	-4.3069	-0.79131	-0.90841	-3.9031	-6.0487	-2.1879	-4.1071	-4.1053	-4.3601	-6.758	-6.456	-1.6788	-5.6808	-2.2826	-0.5818	-6.9057	-0.63964	-5.7391	-0.13826	-3.8905	-3.4496	-5.1929
-9.9677	-7.405	-13.544	-6.3575	-11.299	-11.164	-12.448	-8.0703	-5.6518	-11.015	-14.912	-12.298	-11.046	-11.044	-9.8096	-12.026	-9.753	-11.707	-10.323	-10.933	-12.798	-10.948	-7.4153	-11.473	-12.294	-8.0896	-8.0161	-7.0037	-10.746	-10.807	-13.208	-10.138	-11.484	-13.098	-11.012	-12.958	-9.586	-10.597	-12.532	-10.147	-13.603	-13.164	-9.3832	-13.462	-14.561	-11.955	-10.158	-11.772	-11.568	-10.139
-10.809	-14.815	-12.969	-16.842	-14.021	-17.169	-13.204	-9.7352	-8.6708	-13.628	-12.357	-10.265	-12.387	-9.2969	-16.091	-11.487	-11.316	-17.695	-12.992	-14.797	-11.581	-15.133	-16.212	-11.229	-17.884	-11.37	-11.794	-14.185	-12.264	-15.139	-10.497	-16.113	-11.267	-11.861	-16.383	-10.714	-13.978	-16.789	-13.848	-11.184	-13.195	-14.342	-11.873	-14.022	-14.538	-11.38	-11.596	-16.673	-15.224	-14.73
2.8445	-0.017158	0.083583	3.8671	-2.712	-1.1218	-3.965	-1.7611	-4.1445	0.6926	-0.73951	-3.4644	-0.10012	0.32903	-2.8074	0.17369	2.9434	-1.0965	1.4491	0.50165	-2.1193	-2.2858	-0.25446	-2.1056	0.57152	-0.19602	0.70951	-2.386	-2.1804	-0.99213	-0.10591	-1.4919	0.87892	-2.2345	-0.41311	-4.3582	-3.1606	-1.5144	0.042589	-2.8409	-0.0081415	3.4087	-0.53602	-2.4571	-2.5601	-3.9106	-1.5954	-1.073	0.4347	-4.2287
-0.81794	-4.4974	1.032	0.72571	-2.027	-5.618	2.7463	0.41447	-1.2248	-0.31205	-5.4377	1.1749	0.22278	2.2254	2.4414	0.50639	0.06715	-2.235	-5.3358	-0.73666	-2.574	-4.2778	-0.091306	1.2672	-4.9144	2.0289	-1.5005	-0.58514	1.4402	5.266	3.8752	1.4983	-1.3252	-1.6572	-0.41194	3.1278	-1.5991	2.4756	1.0341	-4.7196	-2.5799	-4.113	-2.5559	0.39342	-1.745	-3.4353	2.7108	-6.5969	3.1495	-0.30426
-12.685	-10.191	-8.9883	-11.541	-14.452	-7.6966	-12.395	-9.3629	-10.66	-12.152	-14.265	-13.41	-11.2	-11.408	-10.55	-11.788	-9.2444	-12.698	-9.8017	-14.17	-11.717	-12.127	-11.557	-15.769	-5.8217	-10.459	-8.9804	-11.591	-11.438	-11.618	-13.109	-12.457	-11.937	-13.138	-10.633	-10.124	-11.598	-10.471	-13.457	-13.502	-12.379	-7.3658	-11.597	-7.7931	-10.967	-12.237	-12.155	-10.114	-14.869	-11.371
-0.33114	-2.9578	-4.7727	-2.635	0.81678	0.92799	0.17554	1.4222	-1.3511	-7.3738	-3.7669	3.0774	-0.41927	0.51501	-2.2541	1.6933	1.1354	-3.4002	-0.033073	-2.0945	-0.10672	-1.1676	-0.30409	-0.25348	2.8973	-0.91054	-5.2889	0.35543	-0.25538	-0.096399	-3.3466	1.8354	0.0003533	-1.7597	-1.9005	-4.1003	0.63709	1.765	-3.0111	-3.8562	-1.2951	0.65895	0.3781	-1.1002	6.211	0.7712	-4.7122	0.25482	-2.4967	-3.4691
-3.9066	-6.5561	-10.327	-9.5842	-5.4622	-6.0133	-9.1647	-7.517	-7.1835	-5.8522	-6.2943	-2.8642	-3.7129	-13.139	-4.3472	-7.1997	-9.1069	-7.5132	-4.9464	-6.9052	-9.7338	-7.324	-4.139	-6.6849	-5.8748	-5.251	-7.9474	-3.851	-5.7182	-5.6508	-0.94292	-9.1804	-4.0865	-6.3592	-8.0368	-5.5041	-6.4243	-9.1995	-8.4315	-8.3185	-9.8559	-9.3152	-6.0288	-5.9088	-4.4546	-5.6713	-6.0346	-5.1577	-3.9012	-2.8662
-3.9843	-1.7264	0.18621	-3.6248	-5.3782	-5.2929	-5.358	-1.9767	-0.4364	-1.1443	-1.0141	-4.3207	-3.188	-3.7818	0.99652	-1.1259	-3.2537	-2.5213	-3.0948	0.93641	-2.7728	-0.48173	-3.2756	0.95725	-2.363	0.63294	-3.7502	-0.053003	2.0455	-2.0855	-2.8439	-5.2451	-1.2742	-2.193	-1.2018	-0.43018	-4.1759	-0.011012	-1.6431	-1.1718	0.32596	-1.8139	1.6676	0.63041	2.4861	-0.95399	-1.9891	-0.10953	-1.6292	-4.7605
-3.898	2.623	-6.4982	0.80405	-2.9129	-2.9799	0.029912	-1.6348	-1.1236	-0.34171	-2.7464	-4.9836	1.1813	0.1638	-5.2027	-2.7281	-2.908	0.2091	0.050009	3.1691	-1.0048	-5.3029	-0.16702	0.26423	-2.1215	-1.0444	-8.3065	-1.9052	0.24074	-1.2738	-0.6972	-0.35729	0.61905	-2.5683	-2.8804	-2.0766	-5.5374	-0.61624	-4.5179	-2.4424	-5.3534	0.50074	-2.0653	0.65697	-6.4848	0.1116	-1.1862	-1.909	0.15067	-4.5431
-0.43357	0.18798	-1.0929	-3.744	-2.1613	-2.8343	-9.5451	-4.8443	-1.2888	0.67428	-3.0031	-4.8438	1.4892	0.4459	-2.8342	2.0985	0.26292	-2.3921	0.10975	0.055015	-2.7613	-0.84176	-2.2608	-1.8523	-3.7806	4.3661	3.2349	0.86497	-2.7206	3.4839	-2.1659	-2.1413	1.3715	-1.6084	-2.8695	2.0613	-3.3306	-1.0055	-5.2167	-1.4847	-3.7069	-3.0349	-0.43298	-6.6513	-0.4799	-3.5996	-0.48136	-3.8601	-2.341	-2.262
-16.568	-13.218	-12.604	-8.9012	-13.934	-16.594	-11.907	-10.1	-11.701	-18.001	-12.059	-13.651	-15.109	-12.892	-8.0794	-9.0169	-8.8018	-13.868	-13.635	-10.953	-10.879	-15.988	-9.5823	-9.4839	-9.5684	-8.675	-8.2354	-10.191	-10.233	-10.743	-12.045	-12.772	-10.907	-11.749	-10.28	-13.713	-11.921	-12.832	-12.311	-11.571	-13.621	-10.327	-9.3458	-9.6035	-6.3197	-11.083	-10.14	-11.852	-11.822	-12.924
2.5854	2.6174	-0.84547	-4.3454	5.3661	0.55745	0.55937	1.0345	-1.2854	-1.6407	-1.5089	1.6734	-2.5934	-0.45699	-5.1197	-0.77128	2.6492	-1.4541	-3.3334	-6.3251	-3.1666	-0.49017	-4.3514	0.85048	1.7049	-1.4882	-2.0428	-3.322	4.6613	0.1782	-2.3503	-3.386	3.6177	4.5416	2.9681	-2.852	0.072739	1.8717	-1.9064	1.1305	-1.2533	-0.63699	0.28899	-0.79307	-4.8936	1.3749	-2.2393	2.1507	-3.0393	1.4114
-21.431	-21.451	-18.22	-24.15	-23.771	-23.722	-20.468	-21.688	-18.016	-21.798	-20.659	-24.623	-23.494	-19.7	-22.827	-22.233	-25.15	-22.288	-24.897	-23.248	-22.574	-22.05	-20.336	-26.183	-23.338	-26.106	-22.259	-20.611	-22.459	-22.098	-25.237	-24.486	-23.171	-23.478	-23.058	-22.513	-23.988	-23.97	-16.692	-18.648	-20.976	-23.065	-18.77	-23.282	-20.804	-24.62	-24.027	-21.242	-23.491	-21.753
-3.6277	-4.0537	-3.5403	-4.2299	-9.1445	-9.4799	-3.4816	-8.1064	-8.7533	-4.7782	-6.7324	-6.8303	-6.2187	-7.1758	-6.3841	-0.69528	-6.4393	-1.52	-4.9852	-6.1913	-4.9578	-4.4528	-5.6037	-5.1086	-10.56	-4.0018	-2.4542	-3.6111	-13.792	-4.3497	-5.8699	-7.3767	-7.3845	-6.8699	-6.8603	-9.5071	-10.77	-5.8263	-5.3861	-8.749	-4.055	-5.2177	-5.9502	-5.1091	-0.61351	-6.0275	-7.4051	-3.1595	-6.8831	-7.0531
-11.928	-15.341	-6.2441	-7.7207	-12.759	-13.414	-11.674	-9.8985	-11.168	-12.148	-9.0472	-7.6303	-11.78	-18.708	-15.251	-13.455	-14.02	-15.058	-12.482	-13.813	-12.001	-13.764	-13.909	-13.659	-18.674	-9.2742	-16.769	-15.531	-9.5681	-11.313	-12.819	-13.812	-8.0649	-10.95	-8.509	-11.229	-13.732	-13.677	-13.136	-10.737	-9.7455	-11.456	-12.667	-10.415	-11.876	-7.5289	-13.003	-13.279	-12.34	-8.9961
-10.36	-9.2435	-7.8483	-10.63	-13.21	-8.9272	-16.338	-12.214	-13.09	-11.862	-11.232	-15.218	-12.641	-13.293	-11.768	-12.858	-10.213	-12.566	-12.976	-9.9244	-11.021	-3.8731	-7.8123	-4.8131	-11.297	-10.245	-7.7914	-8.6662	-7.7813	-10.42	-13.034	-13.491	-13.375	-13.036	-11.401	-11.461	-11.716	-8.3495	-11.227	-13.416	-13.064	-14.096	-14.569	-12.369	-11.356	-9.884	-10.168	-9.1445	-12.557	-8.8472
-8.3209	-3.5552	-5.1645	-3.7677	-2.5951	-4.7584	-9.9123	-8.3908	-2.0318	-7.6229	-3.4727	-2.7144	-4.5692	-7.1084	-4.1214	-8.3685	-9.0855	-4.4465	-9.3246	-4.7049	-4.6539	-8.4872	-8.1043	-7.4088	-5.2521	-2.8155	-7.2701	-5.3932	-4.4261	-1.8923	-8.1452	-6.3199	-5.1352	-8.2493	-3.4817	-10.135	-6.2448	-8.8395	-4.9016	-6.5122	-4.6662	-4.7464	-4.1005	-7.6189	-8.1248	-7.3694	-11.817	-5.9629	-10.103	-9.3221
-2.8717	-2.6591	-2.6629	-0.071591	-1.8302	-4.0367	-4.0868	-0.1355	-4.1177	-3.4164	-3.2201	-0.48546	-3.4101	-0.14071	1.7919	-3.4101	-5.6668	-4.6303	-5.8897	1.1001	-1.1142	-3.4405	-0.71703	-1.5911	-4.5558	-0.65172	-1.6521	-2.312	0.11296	-2.4548	-4.5368	-0.97303	-5.3056	-7.2159	-5.3349	-0.53829	1.0684	-2.0724	-1.8182	-5.4371	-1.098	-0.93911	-3.3281	-4.1771	-1.4671	-3.8318	-4.8434	-1.743	-3.1687	-6.5227
1.5303	0.33695	-0.46579	-0.89003	-1.6194	-5.4542	-3.2896	-0.50083	0.32375	-3.5525	-0.96747	-1.1985	-2.8226	-0.52973	-5.6491	-6.3476	-2.0055	-2.7643	-6.0343	-6.0155	-0.20583	-3.7806	-2.4073	-8.4413	-3.276	1.1951	-4.6297	-2.8105	0.022165	-4.4737	-4.6735	-7.0054	-2.1753	-3.705	-2.1054	-8.1461	-1.664	0.33683	-2.0428	-3.7721	-1.9152	-2.0444	-3.2185	-4.4882	-8.4721	-3.8439	-6.9597	-5.828	-2.2264	-2.3431
-20.95	-25.206	-18.453	-19.016	-19.246	-21.662	-19.054	-20.605	-25.828	-20.91	-25.004	-23.032	-16.261	-21.798	-25.884	-20.474	-25.007	-20.343	-20.142	-19.563	-24.209	-16.106	-18.623	-18.651	-23.498	-22.213	-14.594	-24.34	-19.626	-18.65	-21.401	-20.989	-19.746	-22.174	-21.248	-20.35	-19.387	-21.704	-15.664	-21.933	-21.774	-20.496	-18.2	-22.381	-16.425	-19.93	-22.434	-19.754	-15.48	-21.852
-13.649	-13.387	-8.842	-12.471	-13.273	-9.3257	-10.853	-11.532	-17.051	-17.016	-11.889	-13.261	-17.051	-14.089	-16.026	-14.264	-14.339	-8.3929	-20.549	-13.839	-14.471	-8.4007	-15.558	-16.514	-12.699	-17.519	-9.6033	-14.419	-13.507	-10.89	-18.06	-13.34	-14.92	-18.213	-15.201	-13.167	-14.292	-14.043	-15.142	-17.913	-12.435	-10.596	-14.626	-15.283	-8.7125	-6.6305	-13.912	-17.305	-12.649	-17.109
2.439	2.9598	-2.6206	2.2484	1.1333	-2.3486	3.2923	0.081371	-0.55376	-0.34243	-2.853	2.0703	-1.0658	3.2053	-1.5363	2.9292	4.5907	-2.2251	2.0973	0.6127	1.1861	1.4188	-1.9908	1.4164	0.032174	-3.6479	1.7631	1.6182	3.2844	-0.71847	3.3308	-1.1942	-0.64744	-1.8368	-0.3001	3.6395	-2.1676	1.9822	0.5737	5.9896	2.46	-0.28234	-0.10248	-1.2387	0.034221	1.481	-1.6302	1.6418	-3.4403	-1.97
-6.0364	2.8865	-6.7195	-0.33305	-1.3053	0.19423	-0.75788	-5.9142	-5.834	-6.4569	0.071519	-4.5907	2.1337	2.8768	-1.3605	1.7143	-5.3644	-6.3808	0.04552	-2.3132	-1.5368	-7.8419	-3.9248	-3.0243	-4.6093	2.8705	-2.972	-3.4071	3.2486	-0.2716	-2.6476	-3.0023	-0.10746	-2.4352	-1.4934	-2.5892	2.2226	3.085	-2.4145	3.0822	1.013	-0.26358	-2.6561	-3.663	0.14572	3.3018	-3.6062	-2.4571	2.7143	-3.8132
-7.4972	-3.552	-5.0459	-4.8996	-3.2711	-2.5448	-2.9895	-9.0339	-2.6242	-2.6324	-5.9256	-6.9751	1.6502	-4.9449	0.8796	-5.4883	-3.4176	-5.6776	-3.8977	-8.164	-7.7907	-5.7451	-4.9188	-4.8054	-6.301	-4.082	1.7104	-2.7202	-5.5863	-2.9139	-6.5359	-6.6505	-1.8054	-6.756	-4.4308	-3.3669	-4.8039	-4.1564	-2.4142	-1.6103	-3.6084	-7.3383	-7.669	-6.2251	-2.996	-2.7741	-3.0115	-4.0216	-3.816	-4.7965
-11.947	-15.085	-12.847	-14.23	-13.502	-14.119	-15.882	-14.986	-14.492	-15.885	-10.621	-8.5021	-15.856	-11.359	-13.212	-13.886	-14.596	-15.318	-12.66	-12.565	-13.685	-16.526	-11.44	-13.985	-7.3038	-15.16	-15.125	-13.336	-11.327	-13.013	-9.1251	-15.651	-15.166	-13.281	-15.521	-9.6575	-15.013	-18.393	-11.554	-15.126	-15.992	-19.921	-15.268	-11.015	-8.959	-16.204	-15.476	-17.256	-16.255	-12.904
-10.445	-9.9254	-9.2876	-14.699	-13.412	-12.344	-9.6236	-12.706	-9.6417	-11.184	-15.329	-10.602	-9.4043	-14.773	-11.574	-6.6047	-6.4631	-13.601	-12.429	-9.7137	-8.9196	-12.74	-7.5018	-9.6494	-11.834	-13.228	-15.101	-8.722	-7.5206	-7.2724	-5.9608	-15.949	-8.5869	-12.646	-7.9786	-8.9044	-8.2569	-14.932	-7.9108	-9.5159	-7.6551	-14.641	-15.339	-12.473	-10.435	-11.189	-5.6381	-9.8295	-9.4771	-10.956
-13.943	-13.659	-14.474	-13.985	-16.841	-9.0615	-13.277	-12.017	-12.636	-16.569	-13.605	-9.7698	-16.23	-12.867	-14.84	-12.703	-6.4503	-13.768	-14.537	-10.172	-13.926	-14.01	-13.538	-14.889	-15.876	-14.427	-15.564	-12.562	-13.384	-18.288	-16.262	-12.695	-12.035	-8.432	-8.6046	-11.177	-7.0428	-13.547	-9.5604	-11.754	-13.894	-14.74	-10.662	-11.797	-13.257	-13.65	-11.157	-12.283	-14.406	-12.945
6.3137	3.4533	4.2761	5.2029	0.51362	3.4065	2.6517	-0.089834	12.98	5.1424	3.5671	8.0339	4.2701	9.5545	6.667	8.6953	4.1214	5.6186	1.936	5.9041	6.9119	4.2323	6.6641	7.2842	5.7823	5.2971	4.641	4.5748	10.238	5.039	9.7364	5.9388	4.2625	3.2715	7.1128	6.6855	6.9843	6.5473	5.3131	1.3892	6.3069	10.345	5.3264	6.8706	-2.178	2.6576	6.9435	4.4886	8.1685	4.3488
4.0855	-1.7645	0.51526	-2.033	-0.9377	-1.6894	0.60674	1.6305	-0.23831	-1.1315	-2.9164	-2.674	-1.6188	-2.5192	-0.29709	0.56417	0.56829	1.514	5.4716	0.12857	0.19275	1.4176	5.2306	-1.9279	2.4029	0.74893	-0.30264	-2.0721	0.38429	1.8181	-3.3173	-0.19539	1.0883	1.1162	0.4736	6.354	4.6802	1.1124	-1.7006	-1.6045	-2.8439	0.31813	2.2972	-1.2047	0.91162	-1.0343	2.5278	-6.4042	2.2124	0.80314
8.9624	3.7806	7.4193	2.1702	8.9708	6.7291	5.8113	6.1496	7.1872	2.7843	2.0469	4.2375	10.001	4.275	8.0731	5.6793	5.6451	7.053	7.1766	9.2574	3.2193	6.6237	2.9584	9.6026	6.4428	5.6094	9.4027	7.3315	5.8021	3.987	4.7434	7.4791	3.772	6.561	5.2539	1.899	3.3464	2.1323	6.3662	6.5327	4.3415	9.2248	5.2619	2.5813	5.4395	6.4084	7.0733	10.1	7.4824	6.1463
-2.2286	-1.9284	0.43451	-0.9605	-0.5176	1.603	-1.4131	-3.2478	1.1087	-0.90895	2.7261	4.6335	1.7399	1.3018	-1.6825	-0.086791	-3.0369	-5.2878	-1.3282	3.8184	4.6889	0.01515	-0.016733	-2.1093	-0.59974	-3.6516	-1.5879	-2.2591	2.3671	2.1576	0.58892	3.8733	1.1083	2.6074	3.0654	-0.53213	0.74308	0.55287	4.9291	0.62492	-2.0939	4.1094	2.2408	-1.2034	-2.4798	1.2799	2.9604	0.64009	2.1393	-4.0203
1.6005	1.9632	2.3416	1.8445	-0.16557	5.2536	4.4796	4.4512	4.6867	4.0877	3.2639	0.98961	1.3672	-2.9714	0.60993	3.4587	-1.976	-2.2391	6.6059	5.393	5.5138	6.5682	3.3668	6.7575	2.7878	1.5345	0.10733	2.8168	0.9864	0.45815	6.375	1.5536	4.8682	8.5955	4.9467	2.0998	6.6471	1.7449	2.7534	0.64206	2.117	0.27466	2.2749	4.08	-1.0482	4.8237	-2.8344	5.4088	0.80608	-0.89341
-1.9291	-3.7967	-2.0057	-4.3641	-9.1134	-4.8096	-4.9291	-0.60193	-2.078	-6.8219	-2.6304	4.1095	-5.423	-3.6115	-1.9968	-0.49928	-7.8375	-3.0391	-2.0378	-2.5963	-3.4789	-3.3069	-3.3452	-3.2094	-5.1507	-2.0169	-1.0236	-4.1243	-6.6432	-7.1668	-0.08545	-4.4297	-4.4162	-9.2908	-6.5853	-6.005	1.7923	-6.9289	2.0547	-2.3393	-9.6587	-7.7191	-3.3688	-3.7613	-4.4715	-1.1726	-1.6872	-6.7984	-1.8523	-3.9854
0.71983	-6.9527	-2.2102	-1.6449	-6.4685	-3.3515	-4.3832	-3.4236	-4.4041	-1.5555	1.5733	-10.945	-3.6313	-4.176	-3.8819	-3.7956	-2.0571	-4.2016	-7.2108	-1.1786	-4.1265	-5.1014	0.98795	-7.429	-3.4866	-4.1056	-3.7672	-5.0837	-5.1625	-0.71353	-4.4592	-1.991	-2.7646	-3.2493	-2.7885	0.73613	-5.3816	-8.0607	-4.7327	-6.1186	-5.3016	-6.8156	-8.796	-7.2666	-4.9737	-5.036	-3.2589	-3.5911	-2.1085	-7.7013
-0.11251	-4.0911	-1.7343	-2.0751	-1.8165	-3.8918	0.29879	-6.6327	-3.4411	-2.4267	-7.6983	-0.35005	-1.3639	2.7253	-0.065567	-1.7165	-0.40121	1.891	1.0294	0.17573	-0.5613	-1.2172	-4.2636	-1.2029	2.3758	-3.2149	2.8832	-7.5281	0.38521	-2.3285	-6.3617	-2.8259	0.7822	-8.0664	1.4331	-2.4949	-4.6716	-4.3544	0.5987	-2.8257	-0.81984	1.9978	-1.6787	1.2982	-3.6624	-2.0948	-0.833	-3.1068	-1.3503	-1.6945
0.25397	-3.8966	-5.9497	-3.4075	-1.4603	-0.65285	-4.29	0.43297	-1.6694	-1.6598	-5.5363	0.29418	-3.7351	-3.2142	-2.1621	-2.8618	-0.18391	-1.3327	0.30157	1.1901	-0.094662	-0.34539	1.2663	-2.8181	-7.9679	-1.2095	-4.8608	-2.3283	-4.2667	-3.6748	-4.2123	-0.56539	0.012038	-7.3033	-1.7443	-1.5728	0.22302	-2.9557	-0.77457	-4.0468	-0.10274	-1.9116	1.038	-3.5727	-2.0884	-2.8244	-2.0355	-2.1078	-2.2544	-1.0397
4.3398	0.59448	4.7213	0.68818	-2.865	1.4204	-0.016699	0.14266	-0.16037	2.0072	0.61629	3.8021	4.0161	1.8328	2.3564	8.5822	2.8878	2.1494	3.4602	1.8096	1.9938	1.8227	1.9754	-0.083913	4.8892	2.8374	1.9221	3.7565	-1.4744	0.77609	2.1323	3.162	1.7019	-1.8031	2.8108	4.0621	2.7474	0.73225	-0.68838	-0.12045	2.5343	2.3361	-2.5806	-1.1348	1.6247	0.26588	3.5124	4.2704	0.25896	-0.77647
-2.193	-3.9483	-3.9829	-8.6244	-2.9004	-5.0102	-4.9449	-4.3167	1.2492	-3.9097	-5.6436	-4.8088	-1.6489	-6.0331	-7.3035	-3.9761	-0.44024	-7.9709	-3.4365	-4.4064	-4.2673	-4.1235	-2.295	-2.8877	-2.8519	-8.3136	-3.0945	0.051761	-0.29499	-4.0672	-2.0975	-4.785	-3.6718	-7.7584	-2.2762	-4.1463	-3.4893	-0.84612	-5.6286	-1.7294	-0.27436	-4.2532	-7.9827	-3.5172	-4.6331	-4.2931	-4.2393	-1.9593	-9.5407	-3.8605
-16.489	-13.304	-10.181	-11.705	-12.014	-13.102	-13.482	-11.354	-13.271	-12.651	-13.693	-10.124	-15.124	-11.255	-17.149	-14.174	-11.756	-9.7406	-19.176	-14.732	-9.767	-12.628	-10.505	-13.225	-8.7727	-7.9427	-9.3056	-8.5337	-10.729	-11.984	-14.16	-8.1777	-16.708	-14.528	-13.237	-12.658	-12.342	-8.9802	-15.106	-18.977	-13.647	-10.325	-12.509	-15.882	-12.588	-13.291	-11.047	-13.77	-10.013	-15.383
-9.972	-2.5558	-5.9919	-8.3265	-6.6754	-6.3707	-2.6058	-7.2346	-5.1328	-8.5147	-6.6082	-9.9753	-0.80901	-5.9318	-3.0249	-7.2819	-3.3395	-6.7646	-7.8883	-7.7091	0.97448	-7.6261	-7.5558	0.098625	-3.7412	-5.125	-10.573	-3.2152	-3.4376	-2.4402	-6.7722	-5.4703	0.057517	0.29972	-8.0281	-10.161	-5.6779	-6.6757	-5.4343	-9.311	-5.5014	-9.1973	-9.5568	-7.2418	-4.8105	-5.4444	-5.075	-7.6004	0.5056	-5.9303
-11.578	-11.329	-9.8862	-8.5162	-13.224	-10.549	-16.28	-11.554	-7.3655	-12.471	-9.8596	-12.883	-12.594	-16.139	-13.858	-11.776	-13.889	-14.144	-12.232	-13.243	-14.646	-10.649	-8.281	-9.6737	-8.6462	-6.5858	-13.456	-14.411	-14.334	-10.836	-11.049	-12.646	-13.441	-15.038	-13.265	-15.082	-15.683	-11.426	-13.05	-10.172	-14.273	-12.707	-15.763	-12.91	-9.4421	-8.6289	-11.98	-9.1696	-10.696	-18.261
-2.575	-0.37157	-5.7433	-3.9198	-0.69191	-1.4714	-2.7928	-7.4804	-4.1759	-6.9853	-6.1556	-3.4511	-3.4162	2.3946	-8.919	-6.128	-6.0324	-3.5841	-10.026	-0.77092	-8.1352	-4.662	-6.9376	-7.6706	-4.5399	-6.942	-6.8812	-7.3678	-4.7403	-6.9945	-8.6251	-6.1928	-2.585	-7.9252	-6.4577	-3.711	-6.2047	-5.1041	-3.0146	-5.6123	-3.1674	-6.8431	-8.123	-8.1222	-4.232	-4.8909	0.29906	-4.6993	-3.7752	-2.0982
-13.837	-12.592	-14.731	-9.712	-6.6426	-13.216	-12.881	-11.368	-13.627	-12.997	-14.942	-10.61	-15.03	-9.8053	-15.968	-19.143	-15.634	-14.289	-14.13	-11.732	-14.777	-11.64	-15.064	-11.59	-12.626	-11.259	-11.951	-13.824	-14.913	-11.354	-9.0531	-10.981	-10.225	-13.297	-15.257	-17.089	-11.74	-11.635	-14.639	-14.363	-8.8485	-14.17	-10.786	-11.027	-10.984	-9.7853	-12.352	-16.929	-13.565	-9.5549
-12.087	-9.3915	-11.541	-6.5117	-9.1089	-8.9896	-7.0636	-7.6778	-11.607	-8.5854	-11.434	-9.5069	-11.223	-7.722	-4.53	-11.683	-7.1404	-7.2012	-10.3	-8.1721	-8.3347	-9.6292	-6.9549	-5.5329	-6.6905	-12.069	-6.3274	-7.3202	-8.0668	-4.5683	-5.5669	-10.794	-7.6143	-8.4215	-3.6537	-9.8659	-9.3067	-11.011	-6.1275	-9.3959	-11.974	-5.9605	-8.4033	-10.635	-5.3456	-8.1795	-12.19	-13.77	-7.3855	-6.5871
-6.0413	-2.8238	-7.3282	-2.2017	-6.6736	-2.0236	0.14339	0.21039	-0.65453	-4.4802	-0.0085622	-0.91112	-1.7101	-2.4002	-4.9822	0.44936	-5.0146	-4.3325	-3.8367	0.30332	-1.6838	2.5009	-0.080885	-1.9486	-1.6405	-3.2555	-2.8993	-1.178	-5.2515	-2.644	3.2359	-2.1131	-1.1728	-0.35015	-0.30074	-1.1886	-0.50926	-5.5395	-3.1793	0.11419	-3.588	-4.1823	-4.4132	-3.5757	-5.2518	-0.14417	1.003	-5.4261	-2.4881	-2.8097
2.3762	2.2935	1.5769	-3.5303	-0.28268	1.3828	-1.7937	-0.97694	4.3889	-0.55268	-1.8047	-1.4607	-3.0819	-2.3083	-3.3037	-3.0382	1.2402	1.2185	-0.2685	-1.9244	1.1926	-6.7257	-0.30007	-1.2105	-0.62239	-0.77264	2.2447	-3.1494	-6.4315	-2.2922	2.4493	2.5688	-1.1743	2.0943	-1.4963	-1.2094	1.3479	6.6762	0.70664	1.1106	-0.67893	1.0526	2.4581	-1.8902	3.6	-0.90884	-2.0244	0.83615	-3.75	0.088587
-23.94	-22.551	-20.443	-20.95	-19.07	-25.197	-16.607	-20.969	-24.797	-22.839	-24.013	-21.654	-25.67	-19.624	-17.866	-20.589	-26.832	-22.497	-24.238	-23.539	-23.004	-23.828	-21.02	-25.31	-21.83	-21.491	-20.823	-23.122	-25.934	-23.544	-18.471	-18.077	-22.595	-24.224	-21.542	-22.019	-23.736	-23.329	-23.733	-24.858	-16.615	-22.1	-22.641	-21.244	-23.35	-25.051	-25.701	-22.859	-18.972	-20.206
-10.359	-7.3765	-5.106	-6.6054	-6.2105	-4.2911	-3.1907	-3.3881	-5.922	-4.3371	-4.9511	-4.74	-3.3437	-5.859	-4.6667	-2.9266	-5.6292	-7.9459	-5.3255	0.83241	-2.1399	-6.9702	-2.9455	2.8485	-6.8503	-5.4511	-4.842	-2.6462	-4.0917	-8.5018	-3.9706	-4.917	-1.2624	-5.7755	-7.8683	-4.8231	-4.9127	-4.8683	-4.5531	-6.7316	-1.6195	-0.29305	-0.30853	-3.2605	-3.4465	-3.2785	-2.8596	-4.0044	0.51758	-2.052
-11.139	0.22218	-2.4239	-0.3461	-1.5821	2.0365	-0.98434	2.9759	0.43794	3.641	1.1356	4.2016	-0.47371	-0.39483	-2.5254	-0.57908	-0.62656	-2.0724	1.5062	-3.6712	-1.3363	1.8255	-3.119	0.91422	-3.5207	-3.1883	0.72158	-6.6605	2.8329	0.021479	-3.6296	2.4622	-4.7188	-2.2526	-3.2921	-3.5845	-1.7233	0.96364	-0.19669	1.4789	-3.8717	1.7168	-5.0713	-2.5985	-0.73092	-1.2494	-1.3267	-9.9813	-0.44032	-6.4685
-3.4944	-6.6108	-8.4607	-1.7047	2.3267	-6.8788	-1.0827	-4.7792	-4.7509	-4.4174	-4.3621	-3.0809	-6.551	0.063791	-3.0013	-3.3002	-5.8319	-0.5997	-3.241	-1.1248	-3.1702	-6.6111	-0.2172	-1.1334	-4.7466	-0.45641	-2.6782	-3.0424	-5.2517	0.75548	-5.9776	-1.8222	-1.203	-8.5434	1.0996	-1.6496	0.7386	-7.3368	0.26547	-4.0365	-4.2598	-4.5099	0.15218	0.81387	-2.8938	-5.4606	-2.5541	-4.3209	-3.2713	-3.2427
-0.50395	-1.0513	1.5689	-0.51214	-5.0494	3.3323	2.47	2.1242	-3.9435	0.87102	3.288	1.502	-2.7853	-2.9106	7.1417	0.15136	0.68964	-1.028	-2.3689	-0.75419	7.1056	1.6196	-1.7524	-1.3863	-3.7643	0.87151	2.1229	-2.4087	-3.0435	0.65861	1.5699	-0.12553	-0.37449	-1.1022	-0.31528	-2.5862	0.28653	-0.42106	-1.4808	-2.5451	-0.094773	0.64133	4.1815	-2.1602	-0.24916	2.7323	0.73915	-0.14077	-4.9462	2.1402
0.16074	0.032671	0.412	-4.7659	-3.2872	1.0068	0.83961	-3.2673	3.6329	0.41946	-0.50368	0.19757	3.1622	1.8649	-1.564	-0.61665	-3.834	-0.53925	0.79143	0.046796	1.6002	-1.7277	-5.6848	-1.2116	-2.862	-1.3326	-1.1784	2.4512	-0.78243	0.645	0.030561	-0.15031	2.6953	-2.8528	1.6026	3.6125	0.89621	-3.8841	2.7539	0.45047	-1.5869	-1.0675	-2.3395	-0.4743	-5.6579	1.2971	-1.2709	-0.81742	-1.884	0.54149
3.5526	-1.8062	-0.5946	5.2842	3.3642	4.552	2.0525	0.28277	0.71239	1.4501	1.0405	1.3201	5.0804	4.0037	-1.4837	4.8716	0.45285	0.82241	-5.4029	3.3894	0.8379	3.5282	1.1764	-0.7896	-0.44809	3.6393	2.1194	4.5609	-0.94551	1.73	3.8583	5.1174	1.7518	4.2278	4.5121	-1.0685	2.542	0.54042	2.7775	1.4355	3.8762	-0.77886	-0.49139	-0.66404	4.3632	2.6031	0.76897	1.4559	5.8508	-0.28972
-11.455	-6.1677	-14.06	-9.5625	-5.5693	-9.2783	-7.2156	-9.5487	-7.5871	-11.621	-11.255	-8.9799	-6.3	-8.4158	-13.313	-9.6539	-9.0967	-10.854	-7.779	-10.301	-10.771	-7.9549	-5.4142	-13.406	-7.5978	-11.957	-6.6627	-5.6965	-11.74	-7.8704	-9.9567	-7.5935	-6.4042	-13.72	-6.8505	-5.1064	-2.9146	-11.651	-5.3847	-8.507	-8.1606	-11.257	-6.1089	-9.3106	-10.254	-6.9184	-13.012	-12.289	-9.0798	-3.1019
-5.1746	-0.67789	-0.48338	-1.2686	-3.8068	-3.9095	-6.9279	-3.014	-2.1495	-4.3118	-3.1384	-1.0235	-2.2129	-6.3443	-0.60957	-4.4737	-5.1836	-3.2424	0.11605	-4.9821	-5.9131	-3.8751	-4.8896	-6.0107	-3.9222	-6.6125	-3.7763	-8.1711	-9.3693	-2.7393	-1.9618	-3.4614	-1.1545	-7.033	-3.9217	0.2151	-5.2548	-0.12875	-5.4213	-0.1174	1.456	-6.0948	-3.895	-0.62236	-1.8307	-5.1281	1.1026	-7.5487	-4.128	-2.5647
-7.1458	-6.7698	-5.0688	-6.1041	-6.0632	-11.595	-8.9016	-6.7109	-8.9535	-9.924	-7.4425	-2.298	-4.1178	-10.837	-6.8128	-6.8047	-2.1568	-6.7599	-3.5812	-4.364	-8.3771	-6.0556	-5.4712	-6.4469	-10.001	-8.4016	-3.7376	-6.4287	-4.2519	-7.6079	-4.0107	-8.1795	0.6274	-8.3671	-4.7694	-7.4139	-6.1321	-7.5308	-9.5257	-6.7598	-6.7312	-3.6909	-6.7318	-6.7242	-3.2184	-3.2194	-10.325	-5.1321	-11.293	-2.2
-12.928	-11.809	-11.151	-3.1731	-7.9394	-11.37	-6.4525	-14.969	-9.4117	-8.0521	-10.499	-8.9249	-9.4321	-12.375	-10.171	-8.7479	-8.5379	-9.4176	-8.433	-10.709	-8.5026	-6.8023	-8.854	-6.6387	-10.625	-7.9018	-12.709	-12.619	-7.9537	-7.5896	-13.541	-7.3283	-11.62	-8.0345	-10.463	-5.881	-7.2254	-9.9119	-9.0841	-7.4879	-10.465	-8.409	-13.302	-3.7166	-8.8347	-6.8335	-9.1364	-6.4074	-10.914	-9.9264
2.7997	4.5884	-4.5137	7.8186	4.1703	3.6163	5.9966	4.0537	1.6986	6.7155	0.30859	3.8061	2.6101	3.793	5.6741	4.5684	3.4608	7.1669	7.8596	-0.0074637	6.6397	6.1253	7.2013	7.1114	6.2055	9.3204	4.0696	4.6899	1.1093	1.2118	7.7544	2.9186	6.742	5.6125	2.6315	10.462	1.2864	5.5025	8.6272	8.6653	2.6145	4.1583	1.6265	5.3104	4.3656	1.4378	3.4777	0.55535	2.8114	6.3281
2.1111	-1.5371	-3.3382	-0.38767	-0.13671	-3.4389	2.1972	-4.5048	-2.0056	-0.7909	-2.4454	0.65009	-3.6712	0.48162	-1.6017	-1.2691	-2.3998	-0.88322	0.3921	0.42098	-4.5533	-0.60714	1.9462	-1.3772	-5.2121	-3.6444	-6.1622	3.4405	-2.4575	-2.1364	0.48923	0.66315	-2.7162	-0.27136	-6.143	2.2188	-1.7618	-3.2773	0.71193	-2.9813	3.4769	0.6535	-2.1302	0.43387	-1.7079	-2.386	-5.4591	-0.023029	-3.3308	3.4347
1.1126	0.8221	-3.2018	2.9694	0.55663	-3.7988	-1.012	-0.81043	-2.0132	-5.2104	-0.97395	-2.1903	0.95452	0.27764	2.1803	0.97013	-2.2403	1.5098	-0.76602	-5.4534	-3.979	-2.0919	-2.4397	-0.47738	-0.79928	-2.7957	-0.59636	-0.90623	3.3515	0.90912	-1.0269	-1.9248	2.1881	-2.8128	-1.2309	-0.31193	0.40155	-0.057865	-0.27875	3.0125	-4.3373	2.6843	0.44174	-5.7847	0.63353	2.668	1.2258	-4.1746	0.78108	-5.1606
1.4444	3.2446	0.19678	3.5388	-1.5568	2.131	2.8943	3.9045	2.1497	0.78704	2.7108	6.5682	1.8698	1.3624	3.6664	2.6346	3.263	5.2227	3.5611	3.9698	2.5229	-1.6172	1.7569	1.6137	-1.2266	-0.016453	-0.080995	2.1778	5.945	1.9541	-5.3437	1.2832	2.4108	0.71953	1.9483	2.2908	2.6812	1.8897	-0.19353	1.001	-0.28856	-1.4121	2.1512	3.1056	-0.42214	2.0161	5.2098	-1.8647	0.61278	2.2667
12.483	7.1409	7.427	2.9946	12.596	5.5403	7.3073	8.9386	11.372	7.2193	9.0799	9.5352	8.71	5.7352	8.811	7.7834	7.7904	13.813	4.4462	8.4515	9.7408	5.3238	10.69	6.235	5.2334	9.3846	8.9369	8.1998	9.828	8.6683	11.138	10.813	10.018	5.7899	11.218	6.2536	12.144	6.0245	7.5918	8.4645	8.1031	11.172	9.5508	6.5697	11.302	7.2636	4.9442	9.2299	7.7536	11.409
-10.353	-13.435	-14.878	-10.041	-10.131	-10.951	-11.882	-11.54	-11.183	-9.7459	-11.748	-6.418	-6.9233	-11.888	-7.3353	-8.8232	-13.244	-9.2287	-12.427	-10.996	-11.577	-6.9885	-8.0004	-9.6836	-12.115	-5.7618	-8.5159	-13.999	-7.19	-8.0188	-9.2111	-14.04	-6.2328	-12.138	-9.036	-10.209	-10.785	-5.0601	-12.008	-12.25	-10.02	-12.566	-13.714	-11.495	-9.5297	-9.6681	-10.649	-11.106	-13.901	-7.2301
-16.681	-14.704	-17.743	-14.051	-16.853	-12.234	-15.012	-15.572	-17.247	-14.08	-15.233	-12.385	-16.599	-16.439	-17.626	-14.264	-17.683	-16.735	-10.018	-15.397	-10.597	-14.298	-16.92	-9.2078	-16.955	-15.257	-12.575	-10.617	-14.495	-17.961	-16.429	-15.021	-14.953	-15.682	-18.318	-12.924	-13.133	-11.126	-12.427	-13.846	-13.128	-12.914	-14.02	-14.55	-14.517	-11.016	-16.823	-8.5376	-10.861	-22.932
1.3268	2.3637	-1.9578	0.90175	2.0047	4.0767	-2.7239	1.9799	5.1048	2.728	3.2316	3.2197	0.74078	3.8959	1.5372	1.0564	0.63534	3.9781	0.76563	-0.89924	2.955	1.7103	2.9699	3.9136	3.7214	4.0103	1.9861	2.5579	2.4365	2.1876	0.64776	3.6767	3.9788	4.0321	1.9208	2.9237	2.3052	0.53221	1.7079	6.5338	3.2265	4.8298	-5.1489	0.27596	3.115	6.1254	1.3158	1.9778	3.9407	3.5873
1.4535	-0.16252	-0.48369	1.714	0.83335	1.0529	2.6011	-0.94672	-4.1629	0.36666	-1.6644	-1.6098	-1.9519	-2.3392	1.5831	1.0984	-0.47215	0.19562	3.1424	1.1932	-1.5122	-3.1178	0.54667	-0.68651	-1.8727	0.69726	1.664	-0.6565	2.5252	0.8791	-3.4271	1.3328	2.1983	-2.5807	-3.5269	2.1489	1.3757	-0.096736	-2.0762	2.863	1.078	-1.3896	3.8862	1.0071	0.30205	1.1334	-4.2427	1.3671	-1.5017	0.34609
10.802	13.49	7.0417	7.9218	10.014	5.4779	10.469	11.403	10.72	11.494	6.7994	9.8551	10.709	8.7442	8.5341	6.0354	13.126	9.5795	12.271	9.7549	12.39	5.5183	11.783	7.2948	14.294	5.9154	5.1172	5.9769	13.018	13.071	9.4986	11.579	8.671	9.3713	7.424	7.442	9.817	8.7228	7.9569	8.3172	7.8711	10.517	8.9594	10.357	7.3017	7.7853	10.231	6.0171	7.928	16.809
-5.2731	-5.3936	1.5404	-2.343	-5.1828	-3.8263	-6.8754	-2.0981	-4.3175	0.59171	-1.0324	-0.02713	1.6952	-9.6992	-2.3639	0.56235	-4.7322	-4.0053	0.24725	-0.7328	-3.7846	-4.6611	-1.2328	-6.4909	-3.6355	1.0048	-4.6944	-5.3976	-4.8086	-0.44219	1.6464	-2.6224	-2.6267	-4.5946	-1.1127	-2.0694	-2.818	-2.6176	3.7032	-3.5069	-0.79337	-3.5916	-0.80751	0.24053	-2.1605	-3.5833	-1.8366	0.88208	-7.1701	-4.6244
-3.7565	2.2976	-1.2211	-2.0245	0.98426	-2.6839	0.80502	-3.8757	-2.2591	-8.3355	5.1323	-7.0447	-1.1049	-1.5305	-3.3693	-0.65431	-0.51219	-3.7688	-5.7755	-0.7907	2.1556	-3.135	-2.9125	-5.3739	-0.17071	-0.52674	-6.0107	-2.762	-8.0403	0.82756	-2.0529	2.0559	-3.0784	-3.8229	-4.3846	-4.0841	-2.149	-5.7335	-1.9161	-8.5397	-0.7795	-3.9653	-2.6853	-2.5722	-0.73225	-0.24988	-5.2693	0.78331	-0.22511	5.6828
3.9173	6.9829	5.2516	6.7955	3.2286	10.925	5.2317	5.6744	5.0678	6.6589	8.49	4.9701	3.9308	7.1091	3.7985	7.8754	6.3667	11.929	8.5064	6.3101	8.0831	11.417	8.819	5.2346	4.2792	6.7901	8.289	8.4029	10.867	3.7072	9.9071	4.223	3.844	8.03	3.3228	6.9673	5.7594	9.8744	7.6554	7.7663	3.4736	2.4997	7.7798	10.23	7.9909	8.7733	8.2244	6.9852	8.3278	4.3807
-6.7765	-8.3502	-12.619	-11.038	-8.1763	-8.4695	-6.0179	-6.3907	-7.1392	-6.4023	-12.253	-6.3487	-4.9407	-10.683	-9.5412	-10.37	-10.242	-9.1274	-4.8591	-11.408	-11.921	-5.7014	-8.1957	-4.1926	-11.856	-9.7136	-7.795	-10.115	-6.8341	-9.498	-11.067	-12.385	-7.7144	-6.907	-10.014	-10.15	-8.1083	-8.7038	-13.321	-10.565	-8.7359	-7.8012	-10.767	-8.2232	-7.4839	-11.191	-8.3261	-9.5823	-7.6593	-12.136
-20.368	-18.528	-20.902	-22.956	-18.426	-24.427	-22.959	-19.597	-21.809	-18.669	-25.083	-22.104	-22.99	-22.475	-18.204	-25.859	-21.438	-25.612	-18.175	-24.625	-18.665	-21.494	-18.716	-24.465	-25.78	-23.893	-18.53	-20.446	-21.574	-17.26	-22.08	-22.5	-20.326	-20.04	-20.816	-25.107	-18.737	-26.227	-23.947	-23.567	-27.216	-22.007	-18.427	-20.477	-27.256	-23.785	-24.114	-19.544	-23.37	-19.466
4.6309	-2.7657	-3.2846	0.79622	-2.6281	3.0084	0.02376	3.1278	-0.62682	-0.97041	6.0689	-0.92179	1.4152	4.4276	0.43802	2.352	-0.093583	-0.54201	1.1549	-0.86274	-0.2602	0.2196	2.3387	-0.26564	-0.13156	3.5554	3.4035	4.3815	0.88932	2.2929	0.21248	2.0831	1.4763	1.1462	0.046719	-0.44117	-4.7347	-0.052957	-1.2003	0.15104	4.2505	-1.0969	-0.86408	4.7671	2.4292	2.6777	-0.0012671	-0.18251	-2.3385	5.5091
-3.2083	-2.057	-5.2137	-7.8946	1.0036	-3.3989	-2.6942	-5.2071	-6.7935	-2.8571	1.0611	-3.8767	-5.4508	2.4694	-5.106	-5.3261	-2.1682	-9.1887	-9.4161	-4.455	-6.0333	-8.1981	-1.522	-3.9013	-2.1755	-3.3887	-3.7392	-1.5843	-5.9373	-6.7903	-0.95556	-1.7399	0.77079	-4.2528	-4.3156	-4.7794	-7.9083	-0.31842	-4.0617	-7.2364	-6.3514	-0.96696	-6.6993	-5.0191	-2.2134	0.9089	-4.5498	-8.5648	-5.137	-0.74917
0.48814	-3.0333	-4.6393	-8.8282	-1.1032	-4.0738	-3.929	-3.031	-2.0138	-6.626	-3.7921	-5.5799	-3.8061	-5.4121	-4.4263	-8.357	-2.5534	-3.0519	-1.9142	-1.804	-5.9243	-7.1541	-7.8849	0.8901	-2.2546	-2.2827	0.2011	-6.6087	-4.4648	-6.875	0.023335	-3.1848	-3.4488	-5.0324	-1.6341	0.081251	-7.4293	-6.9367	-2.8751	-3.8319	-9.5557	-5.6841	-8.7499	0.0051216	-2.3172	-4.143	-2.088	-6.3793	-3.0485	0.57045
-9.4514	-11.785	-8.7535	-6.6229	-12.788	-6.3858	-7.0865	-7.3526	-9.6853	-9.3253	-6.5393	-11.652	-9.8817	-6.7884	-13.078	-5.3871	-7.2158	-6.1563	-11.572	-5.8169	-6.318	-8.4631	-8.5528	-12.893	-12.154	-11.476	-6.1911	-14.064	-11.811	-10.1	-8.2881	-12.553	-10.297	-9.7209	-9.7777	-8.8162	-5.57	-4.2087	-8.3745	-13.264	-8.7279	-11.428	-12.817	-9.0677	-15.064	-9.1502	-10.081	-9.0218	-9.4585	-10.165
8.7858	8.2701	9.2354	4.7475	6.9488	6.8262	9.1694	2.4808	5.6481	11.992	7.3629	9.2483	6.6262	6.321	5.3449	9.2992	10.403	6.5042	5.1739	12.563	6.9473	7.7254	5.4775	12.029	5.576	10.177	4.8034	8.6763	6.2106	6.8999	5.9758	6.6606	6.7283	5.8552	3.9708	4.7463	5.6742	4.9728	9.9814	8.9682	3.837	3.7627	7.4086	4.6265	2.4783	7.9555	7.7719	6.9024	7.0334	11.398
-4.4183	-4.9126	-1.791	-2.9344	-7.464	-5.7266	-3.7704	-6.3219	-3.7882	-2.1045	-3.9565	1.1935	-2.3997	-4.5597	-6.6079	-2.9848	-2.4032	-0.16813	2.0372	-5.7721	-4.9447	-2.6734	-8.7194	-2.2898	-1.5609	-1.1684	-5.7929	-0.29859	-4.0784	-4.0024	-3.8828	-4.2495	0.43895	-1.4116	2.5922	-2.5976	-1.3946	-6.2399	-7.2933	-2.9927	-1.9241	-2.5641	2.1003	-1.5883	-3.0714	-5.5779	-3.26	-1.8582	-1.8633	-4.5933
-0.52191	1.5157	3.9541	4.0102	1.8711	4.5487	2.3123	-2.5684	4.5092	4.4703	4.1051	3.2996	-0.42361	2.271	3.8259	5.6064	3.7707	6.404	-2.2872	4.9709	2.9382	1.5153	6.2159	2.7345	1.6297	6.462	1.218	2.6232	4.1327	-0.52662	4.525	3.9284	4.0184	-1.0219	4.2349	2.2862	1.6073	4.4626	1.6379	5.8805	-0.25566	1.2345	3.5065	-0.34368	0.041941	-1.8221	1.209	1.2853	0.44118	2.0634
0.35241	3.839	1.0062	0.40123	-0.2136	5.1926	0.95008	1.0008	-0.41939	-0.47483	5.0882	2.5225	-0.86442	-1.6976	-1.995	-0.26082	1.2358	0.59833	6.6503	6.2381	0.49093	-0.11546	-4.2893	6.3975	0.77927	0.10856	2.9523	3.4107	4.727	2.9692	3.9777	2.3458	3.8085	4.4411	3.4143	-0.016638	1.4042	-1.1417	2.9842	-1.4523	3.5654	2.5595	2.8771	3.104	1.4305	3.1477	1.2513	6.1185	4.853	2.4138
-5.1857	-4.0507	-4.0365	-5.0378	-1.7126	-6.214	-3.3726	-5.3156	-2.3838	-1.657	-8.7742	-2.3948	-3.4107	-3.7926	0.81393	-8.5961	-3.6391	-6.1123	-3.5332	-3.114	-4.826	-3.3403	-1.7173	-8.857	-6.1509	-4.4452	-4.4165	-1.106	-6.822	-2.9466	-1.1636	-5.7109	-3.9589	-5.6239	-3.5218	0.40604	-5.8452	-4.3873	-2.6894	-8.2981	-2.9321	-1.3482	-1.1993	-3.6308	-4.7255	-4.641	-6.8386	-7.9778	-3.5978	-3.113
-5.0714	-5.2937	-6.5332	-8.4332	-16.733	-6.9793	-8.0412	-3.8102	-8.4543	-7.9529	-12.307	-7.3622	-7.2905	-5.1286	-7.5864	-2.527	-9.4392	-12.934	-9.2839	-9.525	-9.4239	-13.839	-5.525	-10.152	-7.9876	-4.2123	-7.8884	-6.512	-2.8968	-5.5369	-9.7505	-11.297	-10.548	-9.4992	-8.111	-11.017	-8.5883	-7.8769	-6.7762	-8.791	-6.563	-7.8471	-7.4483	-4.8723	-8.9603	-6.2858	-4.7759	-7.0115	-7.3894	-7.3457
-8.3013	-10.498	-14.877	-14.331	-11.458	-12.094	-8.9556	-13.532	-8.0252	-7.3593	-11.051	-11.05	-11.832	-8.5044	-10.087	-9.4337	-9.3852	-9.6462	-10.741	-11.136	-9.2146	-8.2428	-13.137	-9.3536	-6.4131	-9.4443	-7.0625	-5.5248	-10.304	-12.257	-14.655	-6.4158	-13.304	-11.593	-7.5889	-14.899	-9.4661	-11.055	-10.075	-8.8094	-15.241	-8.7378	-8.4739	-10.867	-11.808	-14.293	-5.9232	-7.5828	-10.537	-11.814
-2.4109	0.34232	-7.7332	-3.8163	-2.986	0.33226	-4.3709	-5.112	-2.1757	-1.6278	-3.8352	-1.5614	-3.1422	-0.5833	0.29156	-6.2923	-2.151	-5.7013	-3.1316	-2.3295	-0.32623	1.8809	-0.41588	1.7777	-0.4894	-2.5885	-2.1269	-3.4366	-3.123	0.56326	-1.887	4.7855	-4.9884	-2.5862	-0.85131	-6.17	-5.2917	-0.53874	2.5016	-0.71894	-1.8261	-4.8598	-1.9242	-4.8832	-7.3562	-5.3307	-5.7546	-2.606	-0.074373	-2.4275
3.3231	2.9221	7.1539	5.8556	5.8157	4.4931	3.6037	2.0974	4.9372	-0.71082	6.6454	7.5568	4.0221	5.1653	3.434	5.4176	2.6355	2.7439	3.2762	5.3547	7.8664	3.9788	2.9073	7.2781	6.4738	3.0058	2.9475	-1.1929	1.9385	3.3636	2.4733	5.675	4.6941	3.2851	1.2433	1.431	5.6302	2.4175	5.0733	-0.16292	5.6033	6.9748	1.7861	9.2716	7.3249	7.4709	2.1182	2.2062	2.0464	2.2594
-0.1426	-0.13183	-0.58709	-2.2587	-7.4809	-1.2848	-5.3048	-2.2417	-0.1033	1.3696	-0.13198	-3.5177	-3.6101	2.1952	-0.3042	-2.3043	-5.1384	-4.6859	0.12069	-3.7402	-0.28314	3.0829	-4.5175	1.5066	-0.038791	1.9749	-2.6062	-1.8339	-5.1949	-1.6177	-2.8126	0.83565	-6.1716	-1.6037	-1.3634	-1.7015	-0.7408	-0.61918	2.068	-5.1466	-7.2289	-1.2375	-2.1618	-4.6252	-0.80755	-4.5508	-3.5938	-3.8348	-5.0372	-1.4609
4.4029	7.8838	3.5615	10.103	11.447	7.6286	2.9587	6.4674	3.4554	3.7477	5.554	4.4002	5.4941	5.6901	3.0433	5.5709	4.1033	4.1276	1.9482	4.6085	-1.2165	10.724	1.0579	1.1261	2.9548	2.8839	10.902	2.5921	5.2559	5.2664	3.8273	10.804	6.5158	0.39724	3.3303	0.5114	2.0231	3.0105	6.2012	7.7746	4.5647	4.5627	4.5382	3.679	8.5195	10.395	3.0251	6.5848	4.2731	4.8261
-5.2023	-9.0344	-9.3694	-2.0932	-6.8213	-11.06	-2.7696	-8.6184	-9.9315	-6.6089	-7.9286	-7.6805	-4.6919	-12.17	-11.536	-11.835	-9.9646	-13.727	-7.7121	-4.4872	-13.775	-8.7457	-11.501	-7.1162	-11.924	-6.7032	-10.498	-7.8782	-9.1878	-9.1758	-11.206	-9.1776	-11.566	-8.266	-13.035	-9.6983	-5.0215	-10.721	-9.5087	-10.424	-11.726	-9.2679	-8.8422	-11.196	-6.7938	-7.6589	-8.5226	-13.884	-7.1722	-5.78
-3.7554	-4.7136	-3.3473	-1.5508	0.42348	0.63967	-1.2348	-2.1438	-5.5756	0.12974	0.11141	-2.6805	-1.3079	-4.1536	-0.69548	-3.1593	2.654	0.15638	-4.1468	-1.451	-2.9738	-1.9562	-1.1617	1.787	0.50516	-2.37	-1.1806	3.262	-0.38509	-1.4208	-3.8717	-2.2168	-0.34274	-0.8572	0.90616	-2.5825	-3.5474	-2.4798	-4.419	-0.067894	-2.3113	1.1489	-1.2865	-4.49	4.6563	-0.73992	-6.1913	1.9186	-2.0122	0.47803
4.803	1.6531	-0.24741	1.7697	0.051009	-0.15416	-4.147	-2.2496	-1.9776	-4.4215	3.3684	-0.78717	-1.2877	1.9665	0.19659	-1.715	-7.5044	-1.7253	3.2361	1.6641	0.72941	-1.5912	1.9668	1.1471	2.8855	-0.099152	-4.3006	-0.25686	-0.053297	-4.3219	-3.0032	-1.3347	-2.7207	-3.0738	0.28424	-2.0075	-3.5054	3.8131	1.4943	-0.64738	-1.8877	-1.8365	-5.9313	3.7218	-1.0629	1.0281	2.7126	-0.1039	-1.3191	-4.9608
-26.163	-20.46	-21.941	-21.852	-24.223	-23.881	-21.916	-25.32	-20.557	-22.724	-20.255	-23.999	-19.871	-16.856	-23.772	-20.812	-20.695	-23.385	-22.231	-22.086	-23.346	-15.835	-21.645	-23.014	-17.192	-17.141	-21.088	-19.208	-21.13	-23.743	-23.084	-22.607	-22.458	-22.927	-23.234	-22.07	-21.012	-24.351	-18.794	-20.224	-25.378	-22.723	-18.672	-18.765	-22.607	-22.134	-23.873	-20.738	-19.273	-16.105
2.2457	-0.37827	1.5567	0.31541	-4.2576	3.1472	-0.87631	0.87869	4.3557	-4.1879	-2.1951	-2.9058	-0.38696	3.886	0.45304	0.53507	-2.6134	6.3446	0.70968	-1.06	-1.2707	1.2114	-3.6481	-1.9999	-0.73637	-2.2756	0.82236	-2.8746	2.2726	0.62805	3.163	3.3623	3.2085	-2.1374	-0.50152	-3.5913	4.7311	1.3668	-7.1465	-0.89103	-2.7816	-2.1642	-2.7974	-1.6159	-3.7194	-4.4229	1.351	-1.4001	1.0767	-1.0008
3.0601	-1.2644	-4.2642	-3.2992	0.6308	-3.3462	-3.5298	-3.5746	-5.78	-0.87958	-3.5847	-4.4382	-4.4863	-4.0617	-0.86969	-2.0289	-5.8434	-4.5544	-3.4249	2.3534	-6.4519	-2.4338	-1.3512	1.0536	-4.3609	-5.0625	-3.4016	-3.4277	-2.7591	-0.28257	-0.60462	-0.52081	-5.9197	-3.2366	-1.4705	-3.1622	-5.7784	-1.0687	-2.7014	-4.7209	1.7404	0.85864	-5.5283	-3.6706	-3.6895	-4.4469	-3.7788	-1.9868	0.46167	-1.1601
-4.6183	4.894	-1.9319	-3.4034	-2.8488	-3.697	0.49106	-2.4641	0.53662	-3.6257	-0.93877	0.37678	1.4298	-1.1733	-0.7353	-0.16982	-2.2736	-3.3861	1.3235	1.0841	-2.9347	-1.5539	-7.749	-2.9663	-3.9875	-2.9578	-1.4586	-2.4975	-1.0768	-6.1357	-1.9912	-1.2127	-3.0418	1.6316	-0.69957	-0.72204	-4.5249	-5.8821	-1.4863	-0.57309	-2.4635	-2.3836	0.80043	-1.0221	-1.8733	1.2844	-0.88801	-2.2593	-2.5344	1.613
-0.27087	-0.24356	-1.4916	-4.78	0.084163	-3.1358	-3.0991	-2.2405	-3.0931	0.0081019	-7.8853	-3.5342	-3.1432	-1.0241	-3.4884	-2.0438	-2.1984	-1.6657	-4.0973	-7.1435	0.75826	-1.4239	0.80912	0.18293	-3.5795	-1.9627	-2.3161	-0.90878	-2.0217	-5.025	-5.9384	-1.4945	-4.5511	0.84935	-6.0743	0.43491	-7.2691	-3.5273	-1.9568	-0.67575	-1.0608	-7.6606	-3.7708	-0.98774	-2.5994	1.4021	-3.1357	1.0203	-2.9255	-1.7109
-9.7365	-10.253	-13.348	-18.488	-15.603	-16.183	-11.767	-13.734	-9.7957	-13.697	-17.139	-12.932	-13.611	-14.819	-12.515	-16.921	-13.677	-14.949	-13.199	-14.129	-15.452	-15.667	-14.326	-15.023	-7.8075	-11.899	-11.841	-11.217	-12.271	-11.799	-13.191	-15.505	-14.521	-12.37	-12.256	-13.392	-14.885	-16.147	-10.73	-14.542	-12.254	-10.576	-18.196	-14.429	-11.464	-11.883	-14.872	-18.046	-13.883	-13.863
-6.3275	-10.001	-11.576	-12.004	-8.4451	-7.792	-4.6533	-13.496	-6.8739	-9.3667	-10.788	-10.248	-11.516	-6.8688	-8.6404	-12.139	-11.104	-9.3426	-10.569	-9.1069	-5.5149	-6.0529	-8.1634	-12.375	-8.8291	-7.6698	-9.0437	-9.6008	-12.525	-10.466	-16.727	-9.8282	-6.0514	-10.7	-12.663	-8.3999	-11.738	-8.2444	-10.02	-6.0931	-14.778	-12.123	-6.5572	-10.668	-16.003	-14.062	-12.79	-10.482	-6.6152	-10.854
-2.8636	-2.9956	-1.184	-1.8486	-1.1886	-3.6838	-5.3368	-2.9196	-3.6018	-6.1933	-6.8911	-5.6726	-0.42104	-0.4439	-8.9974	-3.0793	1.8537	-4.1371	-2.7404	-2.1832	-2.1983	-0.40979	-5.379	-4.9434	-5.9336	-4.2869	-8.553	-2.2045	-3.8617	-4.4983	-8.1706	0.73299	-2.8411	-6.3787	-2.6197	-2.9757	-2.2371	-7.2929	-1.9589	0.87774	-4.3334	-0.4008	-3.8208	-2.7552	-3.0894	-8.6441	-9.5353	-5.3591	-9.3258	-4.1389
-7.8639	-7.9908	-8.8002	-11.573	-7.7656	-8.0216	-9.1193	-5.9044	-10.006	-7.1924	-7.7911	-7.8508	-8.837	-11.114	-10.324	-9.2298	-4.7122	-12.41	-4.5765	-10.654	-8.3098	-10.569	-6.6206	-9.7196	-8.7158	-10.16	-5.8056	-8.8787	-13.518	-7.1391	-10.015	-6.5515	-8.6653	-3.4798	-7.9594	-8.1744	-9.5595	-10.358	-9.5289	-11.333	-11.74	-6.4457	-8.5084	-9.7315	-6.8816	-8.8074	-8.9919	-5.3704	-11.608	-7.2213
-1.4037	-1.9706	-1.4772	-3.4831	-0.54074	3.0322	2.0443	3.103	1.8084	2.0235	-3.5542	2.3157	6.8133	1.942	-0.31843	1.7356	4.036	2.8585	3.6801	1.2285	0.098678	-3.6602	-1.0297	3.6863	-0.80091	4.1645	0.69206	0.40831	-2.3952	2.7979	-0.41996	2.2029	-0.98231	-0.64467	-3.6132	-7.5649	2.7633	-1.0449	0.57704	-2.4889	-1.8016	-2.0552	-5.0003	-2.1171	1.9866	-1.9656	-0.9642	2.5617	2.0875	-1.2748
-2.466	0.93986	3.6384	0.14812	1.7517	0.50708	-0.39527	-5.907	-0.45532	-2.5288	-2.7023	1.5044	2.0931	-5.2284	1.3801	0.33925	-1.8448	2.7923	-2.7233	1.9346	0.55687	-2.6521	-0.18483	1.202	1.0143	3.3997	0.55555	-1.8295	-0.70831	6.7197	1.8756	-1.6731	3.1355	-0.75549	0.60093	-0.28451	0.88759	-2.71	-0.68094	2.5042	3.1627	-1.3619	-3.7948	3.1372	-1.82	-1.4139	2.1192	1.5496	-0.29984	1.1487
-13.867	-14.788	-12.031	-13.292	-16.649	-11.868	-12.636	-10.541	-9.6689	-12.215	-12.93	-15.23	-10.783	-16.277	-9.2258	-12.95	-10.829	-12.026	-10.757	-9.7977	-15.718	-10.303	-12.332	-12.811	-9.368	-11.297	-7.0705	-12.36	-10.55	-11.461	-9.5451	-11.814	-12.293	-10.5	-8.662	-12.552	-12.564	-13.384	-12.561	-13.217	-9.2694	-8.3658	-10.709	-15.004	-11.757	-8.2712	-11.744	-10.461	-6.1525	-12.742
-5.8079	-7.2888	-9.5038	-5.6812	-7.3999	-8.299	-5.7137	-0.85524	-5.6907	-4.5219	-8.4697	-11.475	-4.2311	-2.8886	1.0188	-8.7938	-7.5816	-6.4902	-7.0949	-11.928	-8.4829	-6.1828	-6.1989	-6.6963	-2.3053	-9.045	-7.4138	-9.0435	0.46425	-8.731	-6.8081	-1.2268	-7.4438	-3.2727	-2.9809	-5.1256	-7.0759	-9.0909	-5.0025	-7.433	-3.2111	-3.6632	-6.6886	-8.3906	-5.6233	-5.2149	-10.038	-3.8521	-6.0624	-5.2884
-11.994	-8.0442	-9.7063	-11.541	-12.663	-11.877	-11.702	-10.54	-10.823	-13.927	-11.329	-12.849	-13.269	-11.789	-10.517	-12.534	-12.026	-12.07	-12.19	-11.847	-6.7255	-14.301	-12.72	-11.562	-14.157	-12.274	-10.692	-7.5674	-13.44	-9.6864	-7.7414	-16.068	-14.323	-12.334	-10.019	-6.5412	-13.19	-11.43	-14.976	-5.4013	-14.051	-6.6357	-9.6727	-11.535	-6.9176	-10.091	-9.9647	-12.184	-11.609	-10.366
-12.977	-6.4565	-13.695	-12.085	-11.359	-10.941	-8.8707	-11.101	-11.416	-11.294	-8.3243	-16.429	-6.94	-8.1051	-12.449	-10.534	-9.8267	-7.2424	-11.651	-14.551	-13.597	-13.389	-15.14	-15.632	-10.503	-11.085	-10.704	-12.133	-11.766	-13.295	-11.179	-13.47	-11.413	-10.365	-11.194	-12.117	-14.218	-13.202	-7.8254	-10.423	-8.9413	-13.728	-12.387	-13.707	-9.8467	-9.6891	-11.979	-10.396	-15.045	-7.8038
-13.231	-17.866	-13.89	-9.3886	-14.927	-11.511	-11.158	-12.431	-14.176	-14.707	-12.179	-8.9728	-15.255	-13.2	-7.4918	-15.484	-10.713	-15.54	-15.238	-6.2352	-15.523	-8.194	-13.709	-11.836	-14.617	-10.71	-12.277	-17.981	-10.847	-14.813	-11.829	-14.921	-15.887	-16.456	-14.785	-9.8148	-16.419	-13.629	-14.977	-13.619	-9.1976	-14.95	-13.824	-12.638	-13.805	-17.423	-15.265	-13.688	-13.289	-15.079
7.6048	10.344	10.256	7.9277	10.807	5.0345	10.246	4.525	6.1412	13.226	10.483	0.79503	11.33	6.4217	5.1278	7.3639	11.228	8.75	11.136	6.3009	11.828	3.976	9.0079	5.1568	3.5822	6.6634	5.9123	7.8384	5.0911	13.349	5.0917	11.641	5.0364	2.9568	8.8334	6.2918	8.9645	6.8076	10.224	11.902	7.1017	7.1192	9.1533	9.0098	6.5173	7.9318	12.213	11.466	7.6104	10.941
-7.6206	-14.449	-9.7553	-13.635	-10.198	-11.154	-13.287	-9.0868	-11.277	-10.393	-10.874	-9.994	-8.5735	-7.5332	-10.923	-7.0934	-12.593	-6.0378	-13.753	-12.422	-12.213	-13.432	-12.923	-8.9482	-13.529	-13.442	-10.009	-14.305	-12.79	-8.9384	-15.418	-13.181	-17.062	-13.75	-11.969	-5.7055	-10.571	-12.874	-11.114	-11.377	-11.386	-13.085	-14.851	-12.007	-14.521	-10.728	-9.3602	-10.587	-13.075	-11.683
-6.5049	-2.9898	-2.5723	-6.1916	-5.759	-8.7129	-6.4977	-6.0513	-3.9151	-8.2547	-5.6863	-3.3964	-4.8355	-7.8791	-7.4558	-3.4283	-7.2634	-2.4664	-7.225	-3.3415	-0.9601	-8.4205	-4.111	-7.8606	-2.0869	-6.8503	-5.9137	-0.92435	-6.5708	-4.496	-2.6921	-2.6962	-2.1551	-6.6116	-9.1364	-7.3	-0.77285	-8.9274	-5.6422	-3.1373	-6.5336	-3.5072	-8.1806	-6.9027	-3.5622	-10.596	-11.117	-6.2159	-2.2648	-8.5344
2.7581	-0.58361	-2.5238	-0.019874	5.0008	1.1811	3.7769	0.38502	2.4415	2.2136	0.69584	5.1132	-0.015602	3.1292	5.0353	2.0493	1.0362	2.2154	-0.18761	2.5356	3.8116	1.6511	2.89	1.0895	3.7362	7.408	2.1423	-0.35763	4.4744	6.0592	4.5252	0.26144	2.9906	5.9947	0.18786	-1.3244	-2.369	3.7054	6.2217	2.8725	0.51596	1.7	4.143	1.2146	-4.4904	6.7205	7.2252	-4.5908	3.5423	1.3191
0.59453	-3.8552	-4.931	-3.2106	-0.51683	-2.1722	-2.8051	-2.1849	-0.98875	5.7438	-0.83571	-6.1482	-0.91192	-2.77	-4.0345	1.4972	-0.018999	-0.24083	-3.6442	-3.495	0.86904	-0.45196	-1.7279	-1.6477	-1.0053	0.72339	2.3033	-1.0432	0.71485	-1.1532	-5.8379	-4.5813	-5.7192	-9.8534	-1.1013	-0.80699	2.2306	1.9058	-0.32193	0.53157	-5.4994	-2.0327	-8.3524	-3.0531	2.3208	-2.5696	-4.3467	-0.1649	-0.81001	-5.7133
-2.8771	0.34678	-6.595	-0.39366	-2.5333	-2.2027	-3.1553	-7.4519	-4.2316	-3.3162	-5.3713	-6.2357	-1.0367	-0.045421	-1.8564	0.053152	-2.0046	-4.48	2.5101	-2.577	-0.37809	-1.3902	-4.6439	-4.1255	-3.1656	-1.4132	-0.9343	-9.6294	-2.4537	-1.717	-5.9494	-4.3419	-4.2316	-4.2457	1.1368	-0.63505	-3.5884	-2.837	-0.65508	-4.1571	0.6066	-2.3256	-5.9702	-1.2981	0.59206	-0.15558	0.78277	-0.58688	-2.92	-0.21244
-18.443	-18.426	-26.214	-23.578	-21.021	-19.068	-23.008	-20.84	-21.988	-22.732	-25.37	-20.155	-21.638	-17.349	-22.045	-24.532	-25.698	-22.827	-24.139	-22.425	-23.353	-24.833	-22.256	-20.687	-24.135	-21.594	-18.488	-22.317	-20.526	-23.81	-24.936	-18.047	-24.521	-26.556	-27.718	-23.538	-24.253	-19.238	-20.08	-22.707	-24.095	-25.429	-31.537	-22.184	-22.335	-23.545	-22.398	-25.5	-24.486	-20.395
7.2057	9.2858	2.6652	10.04	6.4761	4.0633	6.1502	7.4162	8.0177	7.5661	7.026	11.821	8.4286	11.589	7.2306	5.9263	6.5311	8.7189	9.3945	10.841	10.935	8.2437	9.4591	8.3108	9.6453	7.8752	7.8554	10.856	9.7981	10.082	7.9668	7.8997	9.4156	8.4111	6.8279	14.367	8.174	7.3594	7.7877	9.5707	10.425	5.3072	1.5655	8.0762	7.0883	6.6866	10.741	8.3468	4.5496	9.3204
-9.4126	-7.3869	-6.9812	-10.623	-2.5693	-7.6942	-7.3738	-8.007	-4.496	-9.6521	-9.359	-10.447	-10.945	-5.6076	-14.928	-10.786	-6.4022	-11.364	-8.4559	-11.716	-8.5064	-6.4019	-8.2835	-3.1392	-8.4484	-10.419	-8.3093	-6.4401	-4.8104	-8.9321	-7.6361	-12.194	-12.266	-12.193	-11.051	-5.7364	-11.041	-9.2282	-8.195	-10.91	-7.9256	-7.581	-10.425	-14.344	-5.705	-10.046	-7.5087	-12.304	-13.336	-5.7334
6.1496	2.2447	3.708	5.1613	5.1225	4.2343	8.663	7.9422	3.0937	2.3971	6.3057	9.9887	9.6764	3.6901	2.6761	2.7975	3.9064	2.7921	3.8406	6.9386	9.2867	6.857	6.6091	10.99	0.7492	4.9088	2.5785	7.1249	1.6803	8.9501	1.2793	0.33931	4.263	7.9472	3.8079	1.4389	4.8426	4.3959	2.2449	4.2289	6.7006	6.105	2.8162	5.449	4.1606	5.8193	9.5642	6.9497	1.8497	2.1864
-12.921	-15.822	-11.356	-14.755	-15.834	-14.447	-15.038	-15.255	-19.419	-10.723	-16.139	-16.651	-14.118	-14.175	-7.7073	-16.579	-13.057	-17.073	-15.99	-11.739	-14.123	-14.494	-14.961	-11.548	-12.074	-10.674	-14.39	-10.656	-14.558	-9.2721	-14.248	-15.327	-17.196	-12.302	-17.181	-10.824	-12.724	-14.664	-13.355	-11.62	-14.488	-16.171	-11.118	-15.553	-16.047	-14.79	-11.943	-9.8421	-14.794	-16.835
-9.8212	-13.916	-10.834	-9.8748	-11.728	-6.7373	-12.419	-8.9471	-2.7603	-9.1944	-10.726	-8.339	-9.1533	-6.8063	-7.6771	-7.1028	-11.597	-9.4183	-9.2037	-9.9054	-10.394	-9.2191	-7.8014	-12.588	-5.2157	-10.662	-10.078	-12.096	-3.8721	-12.675	-10.303	-9.2803	-11.83	-11.483	-5.5261	-11.513	-9.0361	-10.7	-7.7802	-7.2805	-11.904	-6.1949	-7.2347	-9.9603	-12.75	-13.721	-11.816	-9.568	-6.4355	-9.2647
-5.8284	1.9945	-4.735	-1.3668	-1.3249	-3.7449	-6.5683	-4.8676	1.3647	1.2789	-2.674	-7.2218	-4.1596	-2.6197	-5.8335	-3.0923	-4.5826	-3.7062	-0.282	-1.4211	-5.4734	-0.32738	-4.4952	-5.7231	-2.4971	-5.3113	-5.2113	-0.71223	-5.6883	-6.2751	-3.5867	-6.1377	-4.3456	-7.7209	-7.125	-5.7712	-5.6478	-6.8018	-3.7493	-3.3511	-5.6134	-2.6812	-2.0518	-6.1335	-2.7636	-6.0105	-5.4765	-4.8708	-4.8989	-4.127
-24.71	-18.042	-22.788	-19.185	-20.879	-22.525	-21.493	-23.467	-18.088	-21.997	-17.389	-22.522	-19.419	-18.243	-20.002	-23.861	-20.877	-17.52	-21.988	-18.455	-19.716	-18.933	-21.088	-21.915	-21.119	-23.354	-14.863	-22.238	-22.879	-20.526	-24.299	-18.454	-21.79	-18.313	-22.144	-19.859	-18.179	-20.697	-22.665	-21.053	-21.173	-25.527	-16.864	-22.378	-20.348	-16.495	-27.523	-20.741	-22.688	-18.654
-4.1288	-2.5285	-5.3698	-3.1826	-1.5849	1.1301	-5.7014	-4.4691	-2.5887	0.39873	-0.5976	-3.1393	-0.6013	-4.4821	0.9907	-2.912	-4.5677	-2.854	-5.8526	0.78358	-1.1676	2.8447	2.0415	-2.7296	0.79487	-3.2946	-1.5936	-2.1319	-2.072	-3.4527	4.0738	-2.7984	-2.1903	-1.1666	-2.3273	-2.0559	-2.9457	-2.3901	1.0777	-2.0648	-2.0391	6.6392	-2.2488	-0.14125	-4.0841	-2.8488	-3.8499	-1.0645	0.041181	0.72906
-5.4042	-8.8785	-5.4893	-6.3052	0.14352	-8.6972	-7.12	-0.81448	-9.9783	-6.4758	-0.25378	-6.7501	-7.7249	-7.754	-1.6723	-6.9565	-7.3142	1.0392	-6.5847	-7.3325	-4.1392	-10.489	-4.2313	-4.8462	-6.2167	-5.8462	-6.5662	-5.0696	-8.6062	-2.1433	-7.1318	-7.1754	-5.2771	-10.844	-3.6785	-7.6813	-1.1582	-4.7531	-7.0423	-4.0138	-4.7489	-4.0716	-5.6489	-4.6461	-6.6792	-10.867	-5.668	-5.3691	-3.2605	-3.0373
-2.2171	-0.66839	-2.097	3.0017	0.6067	-6.4152	2.2153	-2.6178	-2.7361	2.3018	-0.65009	-0.33417	0.90973	-6.3157	1.5528	-1.104	-2.6822	-2.6556	-2.0216	-1.6014	-1.0604	-3.2057	-2.2688	-4.4925	-4.4529	-4.5802	1.2706	-1.357	-2.0312	-1.7928	-0.87668	0.72643	-3.408	0.69041	-0.52877	-0.21715	-1.6947	-2.9326	-2.0607	0.20802	2.7634	-1.6158	3.1374	-3.4971	0.73321	-2.0265	-1.3263	3.1613	3.0976	-1.3809
-3.7846	-6.0038	-4.78	-10.458	-12.305	-11.131	-9.8927	-8.394	-9.5828	-9.273	-12.402	-10.816	-8.2118	-11.152	-14.826	-10.244	-12.11	-5.9804	-13.205	-2.3817	-9.6785	-6.2681	-9.5531	-11.806	-8.1501	-7.7576	-11.549	-9.4154	-11.449	-11.872	-11.808	-12.335	-6.4721	-11.073	-9.6297	-12.623	-11.665	-10.674	-9.2139	-3.7694	-13.581	-12.304	-8.0004	-7.9961	-8.0295	-9.2361	-13.58	-8.9788	-12.36	-12.106
-19.529	-18.696	-18.691	-22.864	-22.095	-19.866	-24.002	-22.288	-23.678	-20.281	-24.089	-20.83	-22.082	-17.709	-25.838	-20.48	-12.37	-20.331	-24.324	-22.988	-23.896	-23.75	-21.81	-23.196	-20.556	-22.618	-27.463	-18.993	-23.341	-22.058	-23.083	-19.242	-22.557	-18.963	-18.447	-20.313	-21.23	-25.371	-22.967	-22.182	-23.542	-20.67	-19.458	-26.023	-19.768	-20.824	-16.913	-22.512	-21.668	-23.626
6.9627	5.5206	3.258	8.4028	4.7693	2.1161	0.016	2.1244	2.3061	-0.24435	3.8309	9.4764	3.5973	4.3527	5.5075	3.9512	3.6878	8.0784	3.9771	7.0131	9.7122	5.4618	5.9466	5.6188	2.4075	5.0286	4.6306	3.2215	3.2713	3.765	7.3151	7.9801	5.2784	8.5124	2.9761	5.82	4.9769	4.3842	2.4306	1.7149	4.7127	6.1475	2.508	5.0763	0.82367	3.9393	5.7443	6.0458	7.4437	3.3372
7.9042	6.9916	9.4875	6.8713	6.8289	8.55	9.282	8.986	1.9031	9.0323	-0.72829	-0.058717	9.1738	2.3457	4.3899	8.3544	12.909	2.5971	3.6007	7.982	6.5651	7.3053	7.5389	3.7473	9.2092	5.9277	7.908	8.0967	11.022	6.2403	4.6387	8.2015	6.9211	4.0945	9.5581	4.609	5.5437	10.723	8.5198	8.6329	6.5843	3.9722	7.6994	5.8637	3.5248	5.9445	8.9517	8.7325	4.728	9.3776
4.2027	-0.88691	7.6494	5.6634	3.5485	4.6154	7.2822	4.604	3.3263	2.2609	2.4744	9.1689	9.0173	3.5651	7.4322	-0.59186	0.88081	0.037325	6.182	1.2271	4.1153	10.744	6.0565	5.4234	6.4744	0.25746	2.3782	4.5181	4.0455	4.258	-0.61135	4.9122	6.4422	4.8397	3.2253	-0.25438	5.5986	7.4765	4.0314	7.7845	5.6072	3.2362	-0.35277	1.7608	8.3769	5.4847	6.573	1.3246	3.3011	3.1544
-1.774	-2.6632	-8.4797	-10.849	-5.2925	2.3958	-5.1835	-2.0511	-8.6276	-4.6426	-2.9199	-3.431	-5.3873	-4.4288	-6.7765	-4.0446	-6.2722	-4.4875	-6.2652	-3.8335	-4.5356	-5.9668	-6.4923	-6.8021	-10.167	-7.7986	-7.8367	-4.5408	-4.4038	-7.3351	-5.4	-0.39348	-2.7322	-4.5131	-1.7199	-5.7452	-7.8296	-3.9404	-1.2705	-4.4113	-5.0487	-0.75156	-8.9128	-4.6763	-7.127	-6.8004	-7.5769	-6.0137	-8.2974	-6.3015
-11.024	-11.85	-9.421	-14.521	-15.778	-14.364	-8.486	-12.239	-13.689	-13.037	-4.5379	-12.744	-12.81	-14.451	-11.462	-9.941	-8.4773	-10.668	-9.2239	-12.715	-12.467	-15.233	-10.417	-11.32	-14.853	-13.981	-11.088	-7.3439	-6.8246	-11.621	-12.186	-11.658	-9.3298	-15.581	-13.527	-7.7225	-8.6844	-5.8702	-7.143	-10.144	-13.814	-8.3623	-7.6038	-9.5059	-15.221	-8.1688	-12.178	-8.3689	-12.122	-15.793
-0.46555	-5.0986	-4.4036	-0.8415	-8.1078	-2.9314	-2.6102	-4.7747	1.2313	-7.3308	-3.5713	-3.6395	0.20798	-9.0697	-3.9448	-5.3323	-3.4575	-2.0358	-3.8883	-2.6459	-1.957	0.51859	-2.9731	1.42	-2.5274	-1.1011	-3.8951	-1.383	-2.813	-2.1173	-2.2678	-0.72916	-0.59565	-6.7471	-0.95554	-4.4371	-1.6897	-2.1618	-0.12677	-3.267	-0.33531	-5.0527	0.034504	1.726	-5.2966	-4.0475	-5.3154	-3.5344	-0.22248	-0.093619
-7.9165	-8.4262	-12.134	-11.995	-2.6909	-11.662	-12.535	-11.886	-13.617	-9.3186	-9.7773	-7.146	-14.359	-9.0652	-8.0241	-9.6736	-3.3161	-7.1824	-11.056	-6.9666	-12.96	-12.17	-10.666	-5.0239	-8.4359	-6.279	-13.416	-10.265	-13.535	-9.2044	-12.665	-14.972	-12.085	-10.719	-10.638	-8.8954	-6.8616	-14.165	-11.506	-11.538	-11.457	-11.19	-8.8215	-8.9932	-8.0823	-11.074	-10.483	-7.0655	-14.115	-8.274
5.462	4.8534	4.3568	9.0001	3.8397	1.7765	3.2187	7.2955	1.9682	4.9607	4.3959	8.3003	7.9455	2.8142	3.5193	8.3931	8.4641	1.8841	2.9166	4.0323	1.1	1.4355	6.033	8.579	4.8747	7.5403	6.7506	4.7419	5.6446	3.4658	2.2891	11.686	7.3268	4.8458	2.4018	3.315	9.0459	5.2314	2.8297	5.9167	7.0514	6.5601	5.9126	7.4156	5.0343	5.6869	5.8221	4.497	7.2665	4.2177
-13.128	-12.158	-13.615	-9.6157	-15.382	-6.8613	-7.3265	-12.097	-7.3984	-8.607	-10.918	-13.204	-12.876	-12.795	-13.374	-10.557	-7.8299	-9.7285	-10.211	-9.2903	-10.21	-15.172	-7.5805	-10.479	-6.348	-13.304	-13.148	-12.207	-11.52	-7.7295	-13.657	-10.695	-6.7539	-8.212	-12.55	-8.0889	-4.7485	-11.108	-13.564	-11.289	-9.7227	-5.5157	-10.072	-7.3165	-4.7047	-9.2482	-10.229	-11.548	-10.248	-11.747
-3.2108	0.40453	-3.6806	-4.4218	-5.1872	-0.66495	-6.4604	-8.9779	-3.6955	-2.3119	-4.3946	-1.3878	-7.0614	-1.1967	-3.0457	-3.3377	-1.2005	-3.2797	-3.4621	-3.0716	-2.0317	-5.6267	0.25528	-6.2208	-6.5332	-6.0661	-3.2167	-6.9025	-7.4586	-1.8654	-4.3159	-1.8261	0.97666	-2.8102	-5.0636	-7.2829	-5.1527	-3.5251	-3.8152	-9.086	-5.8763	-5.8471	-4.2574	-3.7505	-5.4758	-3.2435	-4.8601	-6.1315	0.88161	-6.756
-3.4953	-7.4942	-3.3698	-4.0871	-7.2994	-4.6545	-6.2842	-7.8147	-4.535	-6.7813	-6.0525	-6.5829	-3.9583	-3.8907	-8.237	-4.9639	-2.5167	-2.4371	-6.4997	-6.9115	-5.4117	-2.9346	-2.6369	-9.0603	-8.0473	-7.1891	-6.4831	-4.7463	-7.3417	-9.2354	-7.6296	-10.888	-7.4301	-2.5512	-6.1951	-3.2924	-5.5168	-8.8024	-3.0683	-6.4495	-5.4382	-3.3803	-3.7094	-10.418	-7.4708	-7.4298	-8.3407	-6.2422	-3.7035	-7.9772
0.28719	-0.15484	-3.5699	1.8202	3.7727	-0.0042199	4.1502	-1.6776	-1.3538	1.5255	2.152	1.4236	-3.452	2.4792	2.0396	2.2546	2.7557	-0.23167	1.4031	3.0005	1.7015	-2.1271	3.2321	-1.5439	-1.705	0.29811	1.0338	-3.7989	-3.7178	-1.0199	1.7663	-1.8006	3.7184	-1.4382	1.6354	-1.6802	0.91013	0.12772	-1.4755	-0.99685	-2.3931	0.38437	3.1698	-0.49083	-1.8861	1.0752	-0.89922	1.4062	0.322	2.9851
-7.8173	-11.148	-10.453	-13.204	-14.352	-12.517	-12.448	-10.497	-10.221	-12.679	-9.1196	-17.493	-7.1274	-9.5544	-11.748	-7.0155	-11.511	-11.093	-10.537	-13.18	-10.382	-9.0876	-12.315	-10.432	-11.165	-12.092	-11.293	-11.566	-12.645	-8.1242	-13.422	-12.361	-15.679	-8.8517	-8.8625	-11.969	-10.118	-13.555	-9.4775	-13.705	-9.6778	-15.94	-9.0087	-13.143	-11.111	-12.586	-13.995	-15.514	-11.796	-10.484
-9.6737	-10.488	-10.432	-6.7052	-8.635	-9.8826	-6.1485	-10.857	-5.195	-8.6929	-10.792	-11.033	-8.0163	-5.4102	-4.5116	-12.826	-5.2059	-9.6556	-9.6047	-9.3044	-6.5764	-8.3133	-6.8707	-9.0508	-8.7233	-8.7426	-9.102	-13.272	-5.5389	-9.2255	-8.9432	-9.7747	-12.112	-9.4036	-11.063	-5.1045	-11.399	-8.9963	-6.193	-13.058	-8.7075	-12.857	-9.8232	-6.5801	-7.2389	-7.9546	-8.6728	-7.0519	-11.641	-7.8378
-15.91	-15.795	-18.799	-15.85	-20.62	-15.915	-12.16	-16.043	-11.582	-11.823	-16.103	-15.67	-13.513	-19.908	-17.406	-11.935	-13.785	-14.602	-15.743	-14.358	-15.283	-16.256	-13.39	-12.519	-15.146	-14.441	-14.89	-14.06	-12.842	-15.134	-19.915	-16.996	-7.9882	-13.933	-10.487	-12.818	-14.388	-12.51	-15.765	-12.633	-13.628	-15.734	-15.759	-12.998	-15.603	-18.248	-11.223	-15.272	-14.623	-11.965
1.3971	-0.68696	3.6696	-1.2335	1.9367	4.3073	-0.49692	-4.3831	0.14707	2.1317	0.32324	-1.0505	-1.6319	1.6929	-2.8134	-3.0047	1.8141	0.16279	0.87957	1.4617	0.85032	0.25112	-0.24314	-6.1819	2.5129	3.7911	2.3622	2.529	0.68013	-2.0666	2.1502	-0.92232	-0.9447	0.0037199	0.010602	-0.66015	1.2909	0.55574	-1.7093	3.0444	2.1483	0.58607	-4.8483	0.047472	0.10532	-3.5153	-2.297	-1.9376	0.21176	-1.3378
-4.6656	-4.0124	-4.6518	-7.3748	0.0070131	-3.2	-1.0596	-6.7515	-4.1051	-2.7406	-6.9108	-3.5268	-5.2007	-0.19655	-2.6464	-2.7974	-3.4914	-3.1542	-8.0702	-3.862	-5.1957	-4.8959	-3.4473	-0.43962	-2.4575	-2.247	-2.8598	-3.6219	-5.8865	-1.1271	-4.5414	-1.48	-4.446	-6.7081	-3.4205	-5.4808	-1.282	0.28586	-3.9557	-5.8399	-8.5277	-5.1623	-6.2264	-1.2051	-5.7549	3.2686	-1.8597	-2.9382	-5.1852	-0.97683
-9.8375	-13.627	-7.5045	-11.761	-12.042	-10.441	-14.151	-10.004	-11.071	-12.487	-13.837	-5.0925	-9.1096	-13.065	-11.46	-13.195	-11.1	-9.0713	-11.543	-9.8211	-11.757	-13.663	-5.9695	-12.171	-14.547	-10.314	-7.3659	-8.8362	-13.037	-13.451	-10.225	-9.8996	-13.995	-11.959	-9.3614	-10.698	-12.096	-8.5819	-10.555	-9.9234	-9.4812	-9.7669	-14.88	-8.9419	-8.6294	-9.2042	-9.5707	-10.91	-10.794	-9.3259
-3.4243	-3.391	-3.8519	-5.0986	-1.514	-3.8183	-6.7196	-2.8983	-1.5434	-7.5146	-7.8746	0.56058	-2.3063	-5.5651	-4.7072	-0.34474	-3.0558	-2.6513	-2.8499	0.12282	-4.3366	-3.7606	-3.5314	5.648	-2.3966	-1.8146	-5.5362	-8.4661	-3.089	-4.5297	-2.3446	-3.0666	-3.4781	-6.375	-1.4348	-3.1161	-4.0168	1.2262	-4.4967	-5.762	-4.1907	-0.29743	-2.1848	-4.1189	-4.1002	-7.139	-6.4509	0.61959	-0.73436	-6.2867
5.3508	3.2179	0.87456	1.5004	4.6312	0.77672	4.731	1.4982	1.0018	5.3868	0.10861	4.0507	1.4178	1.9557	2.5014	2.8865	2.3829	-0.4687	4.3556	0.87675	6.021	0.74618	3.0494	-1.5171	0.68737	3.7673	-0.033027	-1.2508	5.7008	-2.2143	-4.1198	3.7076	-1.7151	0.71395	0.143	2.8797	-0.11642	-0.83753	-2.4626	3.3267	1.32	-3.8034	0.92531	-1.4628	3.4013	-1.3387	1.4993	0.65365	2.0888	0.63854
2.0502	-3.9171	-5.9812	-2.6328	-4.3311	-7.5141	-6.512	-6.6526	-4.0019	-2.9494	-2.9256	-1.2522	-1.4971	-5.9384	-2.6169	-2.1217	-7.6051	-6.9623	-2.6897	-0.89638	-2.9064	-7.9736	3.0278	-3.5011	-5.2472	-3.235	-4.5843	-4.5655	-0.44713	-5.1328	-5.3467	-3.2921	-3.6469	-3.1403	-1.6201	-3.756	-3.1271	-4.7936	-9.0631	-6.4923	-0.23653	-2.037	-3.9456	-6.2548	-3.7702	-5.4383	1.3175	-1.1624	4.685	-4.3933
-3.6286	-2.7612	1.3877	-5.55	-3.6407	0.91994	-0.60019	0.36439	-3.811	-2.4407	2.0935	-0.46377	3.291	-1.3384	0.014087	0.082632	-1.6446	2.8211	-5.5855	0.72254	-0.25425	-1.8783	-3.9859	0.42193	-1.7335	2.3576	-3.7135	2.5735	-1.2849	-0.067907	1.954	0.4653	-0.96412	0.20598	-0.066656	-0.038898	-2.2413	-1.7255	-3.9536	-2.1464	0.081287	0.63792	4.4714	-0.36076	4.1696	1.4612	-3.6443	1.578	-1.6766	-0.67243
-4.266	-4.6593	-6.0288	0.20024	-2.8677	-4.3045	-4.2678	-1.7702	-6.2672	-2.4753	-5.4262	-5.7076	-0.083659	-5.6096	-1.9506	-5.5779	-7.5754	-3.8733	-4.5929	-3.4253	-6.716	1.1199	-10.975	-10.19	-6.6511	-2.715	-9.3115	-5.97	-4.1386	-3.5701	-2.3621	-6.6104	-3.6461	-4.6618	-1.0661	1.8202	-3.1697	-6.128	-3.7761	-2.2912	-4.0003	-2.888	-5.0806	-3.7204	-4.1573	-2.0418	-3.775	-6.7635	-2.5034	-6.1025
-0.33202	3.2258	-3.0849	-0.91642	0.18299	-5.0668	0.37826	-0.98941	-5.2289	3.0995	-2.279	2.9837	0.87824	-0.18481	-2.377	-0.31603	0.84474	2.41	0.10567	0.98888	-0.52194	1.9703	0.76353	1.0619	0.093047	-2.2423	-1.8103	-4.3454	-2.7214	2.9511	1.154	-0.24735	3.5666	-3.8934	-1.2716	1.5274	-1.4728	-2.9539	1.4118	-0.45338	-1.3542	-3.4514	-2.6176	3.4128	0.20571	-3.4216	-1.7886	-2.4859	2.9393	1.7327
-3.2379	-5.6023	-2.0087	-8.0892	-7.7111	-9.8471	-4.2169	-4.504	-4.4056	-6.0333	-5.2603	-7.7281	-8.4047	-3.5712	-1.415	-6.2532	-6.6305	-5.7929	-1.8466	-5.8469	-3.4044	-3.2769	-4.2726	-7.9628	-4.1885	-5.3097	-3.4217	-1.8407	-7.8494	-1.9376	-5.9116	-2.7148	-2.5327	-1.3395	-7.1372	-6.25	-4.9897	-5.3311	-7.4619	-3.8499	-6.8489	-3.8067	-5.9636	-8.7372	-6.0835	-6.985	-9.4228	-1.8015	-2.2184	-8.2495
-16.169	-13.805	-16.625	-13.639	-11.344	-18.743	-11.8	-12.674	-15.364	-18.374	-21.052	-14.557	-12.751	-12.36	-10.745	-16.25	-13.818	-14.674	-9.0212	-11.765	-17.829	-14.813	-11.332	-13.053	-15.379	-15.039	-16.089	-11.115	-15.38	-16.923	-13.726	-13.693	-15.469	-15.364	-15.576	-13.311	-16.312	-9.5065	-13.427	-19.189	-14.016	-16.106	-14.742	-12.72	-14.754	-19.266	-14.109	-11.985	-11.483	-16.41
-7.0145	-5.7463	-4.6778	-10.4	-3.9524	-9.2363	-10.577	-7.6995	-6.1515	-4.4582	-4.0533	-1.6267	-6.5027	-6.8359	-8.8476	-6.8091	-5.4248	-5.8619	-7.6614	-8.4289	-6.2213	-8.419	-8.8459	-7.9656	-3.3084	-5.6378	-4.3301	-8.0519	-8.6144	-6.9796	-10.105	-5.5661	-4.8191	-8.0717	-2.5662	-3.3965	-5.7319	-4.3839	-2.9445	-8.2879	-6.8436	-3.3172	-4.0879	-9.5226	-6.8707	-9.809	-10.618	-9.3216	-8.0135	-8.2153
2.2085	-3.4744	-3.2263	-0.7981	-4.7756	-2.5151	-6.4285	-2.9204	-2.8846	-3.4213	-3.8132	-5.0148	-5.4718	-0.60939	1.6406	0.52693	-6.5963	2.0217	0.47429	-1.5435	-0.37065	-5.1053	-1.9658	-4.9289	-2.1457	-3.5804	-4.0028	-2.1155	-1.5	-4.3001	-1.9677	-1.8018	-0.96514	1.2636	-1.5166	-3.6124	-5.3614	-4.8109	-6.2879	-5.2217	-2.94	1.7577	-1.2394	-5.3315	-1.1995	-7.2853	-4.873	-6.0185	-2.5667	-2.3756
-1.8655	-6.0272	-6.9169	-3.2119	-2.6232	-6.5204	-5.2926	-4.4696	-1.6254	1.3098	-4.8989	-2.6296	-1.477	-4.255	-1.5321	-3.9271	1.541	-4.1633	-4.6545	-0.77059	-2.4298	-2.8157	-2.8043	-5.2599	-2.6119	-10.397	-4.3857	-0.77507	-3.9597	-1.3155	-1.0255	-1.9015	-2.6234	-0.56287	-2.1574	-0.30195	0.13176	-9.3473	-7.5767	-0.23176	-7.2241	-5.4114	-0.14251	-4.8918	-3.5185	-4.5399	-2.1885	-4.8139	-3.7026	-1.8119
-12.116	-16.064	-14.902	-9.5855	-11.952	-6.7361	-5.2811	-9.9705	-11.814	-10.06	-10.883	-12.821	-11.243	-14.383	-8.613	-7.151	-11.748	-5.7029	-8.9239	-12.145	-7.3357	-9.7224	-10.903	-8.9648	-12.585	-14.36	-10.499	-11.847	-7.8303	-14.127	-10.674	-8.3989	-12.893	-7.8108	-11.267	-5.1582	-5.1812	-9.109	-9.055	-11.877	-15.79	-14.335	-10.822	-6.7251	-9.2983	-7.1598	-8.3784	-15.861	-5.7784	-14.746
1.9217	0.14648	2.3462	6.1686	3.7414	0.84497	-2.0382	0.87946	1.3981	2.2075	-0.89064	-2.5629	2.7885	-1.9933	0.68682	7.0907	3.6343	-0.058636	-2.636	-3.2017	1.7132	1.8049	-2.8862	-7.7446	-3.7557	-0.29675	0.7818	-2.7197	0.54264	-0.1895	3.3971	-0.078386	-0.66934	-0.8733	2.0225	3.5543	-2.1532	-0.64003	0.58124	-2.3798	4.1845	2.6067	0.84904	1.06	-1.0888	-1.2482	-0.35661	2.8725	1.0518	3.6999
9.3124	2.2866	7.0781	5.0366	8.2882	7.5041	6.3425	10.154	8.0531	7.9479	6.4468	10.473	11.272	7.0648	4.2518	9.6617	7.8254	7.8709	7.7787	11.835	6.842	7.63	3.8702	6.9859	6.4377	15.818	10.483	13.817	8.5909	10.078	6.1352	7.5036	9.7099	4.4174	4.6747	8.7264	10.159	11.609	7.1661	6.6162	6.7769	10.59	11.183	11.061	9.7686	8.0944	11.574	9.9948	11.3	7.4482
-3.7844	-4.0048	-4.0195	-8.5875	-4.1709	-0.87684	2.9398	-4.1917	-6.1466	-2.8642	-3.4339	-4.5361	-3.4936	-4.2466	-3.174	-1.3942	-7.5181	-2.7189	-4.9974	0.63388	-3.4215	-2.6146	0.15824	-1.3832	-1.9324	-4.0538	-8.6887	-3.756	-5.4871	-5.6426	-1.913	-2.6706	2.398	-5.6288	-6.0975	-6.5311	-2.165	-5.0139	-3.9572	-6.4011	1.6926	-7.8089	-5.6899	-3.4853	-3.746	-4.1231	-2.3211	-4.1606	-6.0311	-4.77
-14.012	-16.772	-16.435	-10.782	-13.879	-17.469	-11.341	-16.211	-10.773	-14.85	-14.443	-11.03	-16.272	-14.921	-14.027	-13.205	-12.724	-15.318	-12.613	-16.968	-11.286	-14.923	-13.413	-15.833	-12.759	-18.755	-14.036	-12.114	-18.489	-12.732	-12.984	-17.416	-11.28	-9.6701	-11.672	-10.71	-17.973	-13.377	-13.053	-16.316	-17.146	-13.36	-13.81	-14.914	-15.423	-13.087	-13.858	-15.016	-15.213	-18.274
-2.2677	-2.7832	-7.5409	-4.7789	-2.4601	-3.907	-0.14514	-2.5647	-5.1976	-6.6984	-0.68223	-9.0831	-4.1858	-5.173	-3.6168	-5.4846	-5.1747	-0.40034	-1.5131	-4.996	-4.2333	-4.573	-0.43046	-1.5557	-1.9383	-8.2629	-4.8902	0.32659	-5.2721	-5.4602	-2.3941	-1.6181	-0.74366	-6.1792	-8.5642	-0.69923	-1.1021	-4.4948	1.2797	-6.462	-3.349	-4.6435	-2.2139	-3.8314	-3.9337	-2.6527	-3.0725	-5.3369	-4.1642	-0.39822
-0.87996	2.7828	-0.50507	-1.6526	3.4933	0.76257	-0.17684	1.3294	2.9134	3.6822	-1.5206	4.4514	4.1347	5.7628	0.13424	-2.6374	-2.792	3.6984	-2.9292	3.725	1.8507	-3.9239	-0.61617	0.069256	-0.34586	1.7998	2.3515	0.7908	5.2806	3.7024	0.55206	3.2252	4.2185	1.1443	0.1176	2.1941	2.4169	3.6295	-2.243	-0.54413	1.3532	4.4725	1.075	6.356	-1.8841	3.6358	1.8287	1.6018	-3.4951	-2.2041
1.1667	-4.7035	-6.6942	-3.3058	-4.2493	-7.8457	-5.5681	-1.7327	-5.7716	-5.0338	-0.31776	-4.7474	-5.0022	-5.4709	-1.842	-5.5966	-2.0226	-2.9617	-4.8643	-2.2944	-8.4914	-2.2056	-0.9227	-4.5378	-2.1862	-6.1713	-5.997	-2.3471	-4.7625	-2.7913	-5.6836	-0.97207	-2.6273	-3.6255	-4.5141	-4.4483	-5.3497	-5.3273	-3.6982	0.56892	-6.9321	-6.7244	-5.8684	-2.6948	-4.9992	-6.8755	-6.3129	-4.6254	-2.6413	-8.4959
-11.208	-11.289	-11.03	-11.895	-7.2787	-10.939	-12.065	-12.068	-9.8418	-10.79	-7.7301	-9.8064	-9.6851	-10.197	-3.9491	-6.6972	-5.4704	-6.643	-6.36	-14.374	-8.1653	-10.146	-11.963	-9.9527	-10.202	-9.8699	-9.2536	-12.441	-5.0086	-13.39	-10.958	-7.9296	-11.064	-13.455	-7.5493	-13.801	-9.2427	-10.421	-8.5858	-8.6672	-6.0535	-8.913	-6.7405	-8.824	-7.9464	-9.9809	-14.028	-10.41	-6.6965	-11.209
-16.002	-14.303	-12.754	-13.157	-11.935	-15.362	-13.463	-18.024	-14.553	-10.203	-9.5789	-12.717	-9.8601	-14.859	-12.098	-10.723	-16.619	-11.994	-14.144	-12.083	-9.6282	-13.45	-15.14	-13.196	-11.727	-11.27	-11.882	-15.13	-13.232	-15.927	-11.885	-20.699	-10.364	-16.011	-11.123	-10.653	-13.28	-10.531	-10.809	-17.281	-12.177	-13.049	-12.836	-14.343	-9.758	-17.02	-15.355	-13.311	-12.82	-10.982
0.036456	-2.0866	-2.4906	-3.986	3.0734	-3.6107	-0.2987	0.46879	0.93416	1.0284	-0.45417	2.789	1.7896	1.9803	-2.8548	-1.3805	0.079712	-0.97477	3.2333	0.15901	2.9742	3.5988	5.0358	-1.122	0.020754	-1.8523	5.7396	2.4901	-0.50885	-2.4504	-0.64656	1.6439	3.9093	1.5801	3.1754	-3.3255	-3.2369	0.36694	0.050091	-0.05601	3.6682	-3.792	-0.16796	-1.3895	1.9839	7.1794	0.90052	-3.2559	0.29281	-0.047171
-2.6511	1.8471	1.325	-2.8449	-2.1148	-1.782	1.2894	-0.78551	-0.94397	4.7201	1.9345	1.0107	0.87791	1.0571	2.6642	-2.7565	-1.6704	-0.79031	-2.2069	-0.28385	-1.6462	-2.4879	0.70721	-3.9072	-5.7606	1.1254	-6.1148	-4.4948	-7.8083	0.14767	-0.067498	0.44336	1.0769	0.44694	-0.70812	-2.1367	0.85064	0.52988	-2.0487	-2.3909	-3.1585	0.43099	1.7905	-0.76768	-2.1087	1.8829	-1.029	-0.35725	-3.8707	0.83364
-11.642	-8.4217	-10.079	-7.1685	-5.9123	-9.9173	-9.1757	-10.963	-11.448	-14.698	-10.75	-8.725	-7.0079	-7.0763	-4.5239	-6.5644	-5.5209	-7.3889	-3.9676	-7.7559	-8.655	-14.018	-8.3578	-8.6305	-5.4051	-8.1305	-11.083	-10.286	-12.596	-8.0378	-10.891	-6.0832	-6.4561	-8.1285	-9.7289	-8.6443	-11.162	-5.8292	-12.227	-11.304	-6.7159	-8.2179	-11.501	-6.3776	-11.467	-4.1461	-9.5551	-7.7437	-8.8562	-6.6971
0.93986	2.7173	3.319	1.0191	3.7508	0.88346	-0.099153	1.979	4.4535	5.1376	1.2686	3.8944	5.9734	-1.7716	-1.2048	0.14651	4.4342	-1.089	0.41946	0.44396	-0.54215	-1.6744	1.5185	2.5656	3.4961	-0.24312	2.5026	4.6966	0.046	1.6241	2.5033	2.6451	1.6076	-0.82492	1.2448	0.051641	2.1426	2.5448	6.9269	2.2092	-0.40782	0.3499	5.2427	0.60479	0.074279	2.2985	-0.71376	0.50439	0.85791	-0.86999
-2.1384	-2.4314	-3.8288	-5.4384	-3.3569	-7.5234	-0.82433	-6.6558	-2.0282	-3.3577	-4.1084	-8.8328	-6.7002	-2.8687	-6.8932	0.020506	-4.4423	-5.9847	-0.95811	2.0314	-2.8436	-5.9126	-2.0161	0.048728	-5.3836	-1.1453	-3.8259	-3.3992	-1.919	-4.1154	-4.3463	-2.9173	-2.8884	-0.66471	-2.6603	-3.5475	-8.5925	-4.4418	-2.8218	-2.8128	-6.9425	-0.3454	-5.3433	-5.5846	-2.5649	-1.5236	-0.3135	-10.605	-0.16463	-5.0288
-3.3569	0.17948	-2.379	-0.96643	-0.59601	0.28875	-1.3543	-1.0635	1.4711	-1.3119	-1.8709	-0.89407	0.041289	-5.1878	-1.9288	-4.3955	-4.2623	3.6586	-0.46775	-1.8903	-0.082598	-0.20214	0.84021	-2.1427	1.399	-3.797	-0.93455	-3.0286	-1.8632	-3.4348	-2.2569	2.6288	-0.59254	-0.19009	1.83	-2.6568	-0.27376	-0.49801	-2.6355	-3.6546	-3.4481	-2.851	-2.6958	0.52388	1.7752	-1.2648	-2.0355	-0.00032488	-0.13655	2.3338
3.29	2.1478	-1.6412	0.71311	-3.3437	3.1676	-2.0327	-1.0151	-3.9815	0.64213	-1.6553	-0.51567	-1.7589	-3.2839	-5.5003	-4.3568	0.51405	0.61214	-0.79278	-1.9633	-4.6189	-2.5552	-3.9424	-2.9644	-2.2293	-5.9162	-2.7403	-0.059657	1.0229	-1.3103	1.6482	-2.0574	-4.9011	0.50735	-6.235	-2.1565	-1.2183	-6.5471	-7.0083	-0.22226	-3.3599	0.83624	-3.4998	-7.0438	1.6143	-6.0541	-7.5291	-0.32827	-2.4972	-1.8272
-21.753	-26.979	-25.64	-23.609	-19.855	-27.778	-24.871	-19.323	-21.48	-22.69	-22.569	-20.569	-21.008	-20.074	-19.941	-18.652	-18.866	-20.654	-19.399	-23.807	-22.031	-26.19	-18.346	-24.732	-23.404	-23.283	-24.268	-20.338	-17.477	-22.676	-22.693	-23.796	-23.433	-19.934	-24.109	-15.363	-20.221	-25.365	-22.232	-22.911	-22.224	-21.187	-21.924	-21.17	-22.422	-22.298	-22.151	-21.606	-25.761	-22.354
11.299	9.6927	11.745	10.512	8.8569	9.1078	12.963	9.3163	6.6339	8.326	11.314	11.711	7.0238	10.642	8.5163	10.34	9.8488	9.7103	9.6327	6.5141	11.659	12.547	8.8588	15.541	13.941	14.75	10.472	6.3942	4.6734	10.983	11.432	11.478	8.02	11.751	9.5435	7.7647	12.866	9.9099	8.9254	8.0952	5.3973	9.843	13.176	9.5263	9.5299	6.5603	9.312	8.7297	14.409	14.244
-14.418	-13.935	-10.343	-11.93	-11.019	-13.468	-11.667	-13.284	-4.4907	-13.887	-8.8782	-12.889	-9.6926	-11.964	-15.229	-5.9687	-16.936	-12.39	-11.013	-13.127	-12.025	-10.538	-10.629	-9.911	-10.887	-13.517	-9.0299	-5.7274	-12.704	-12.326	-7.4748	-13.482	-13.96	-9.0367	-13.974	-10.489	-11.058	-11.913	-15.402	-6.894	-15.163	-12.181	-10.154	-5.431	-9.3985	-12.818	-11.645	-12.92	-10.36	-14.618
-11.253	-9.9645	-9.2156	-11.592	-8.8554	-11.524	-5.303	-15.612	-12.479	-10.609	-8.0617	-11.724	-9.1302	-14.34	-10.54	-9.578	-12.838	-12.847	-11.481	-12.7	-8.993	-9.7723	-4.036	-12.178	-9.6541	-9.8832	-9.8723	-5.8606	-12.768	-10.158	-13.827	-11.226	-7.9983	-8.6652	-10.982	-9.1525	-9.3271	-7.4493	-13.545	-8.3046	-10.714	-8.8456	-8.7059	-11.464	-10.591	-11.008	-10.546	-18.792	-9.9065	-11.033
-11.252	-10.772	-13.163	-12.608	-10.877	-11.516	-12.005	-10.202	-9.4936	-10.882	-8.6288	-11.054	-11.897	-9.722	-13.933	-9.4939	-13.855	-17.369	-14.887	-12.21	-13.308	-10.044	-16.053	-10.383	-12.132	-12.218	-9.2951	-13.485	-14.129	-13.751	-12.747	-12.036	-14.855	-10.904	-8.9484	-14.222	-14.516	-12.596	-7.7603	-5.5545	-10.181	-10.375	-10.946	-10.112	-13.325	-16.469	-6.9671	-11.819	-9.5552	-14.857
-8.8961	-9.3196	-14.235	-6.2816	-10.022	-8.888	-12.313	-8.2157	-8.065	-5.982	-8.0421	-11.658	-7.8117	-11.665	-14.059	-7.3034	-10.434	-9.0736	-6.8271	-11.77	-11.663	-14.505	-10.667	-10.711	-12.002	-8.5055	-10.871	-9.725	-2.9838	-12.66	-7.4877	-10.75	-8.401	-9.6822	-10.079	-8.7008	-7.185	-10.977	-9.1262	-10.521	-6.3055	-6.3332	-8.7285	-9.4942	-9.6499	-8.1614	-12.054	-8.0352	-8.3334	-6.8969
-10.213	-12.042	-12.367	-11.826	-11.575	-8.5035	-12.663	-16.264	-12.673	-11.344	-7.1815	-12.767	-10.186	-7.3148	-7.1389	-10.174	-12.417	-14.272	-14.132	-12.97	-9.3326	-11.875	-8.5415	-8.8723	-10.383	-16.802	-12.294	-15.705	-15.108	-10.481	-10.204	-10.59	-11.387	-12.993	-16.184	-10.454	-10.018	-9.5291	-13.84	-9.3384	-11.796	-7.6592	-12.173	-14.115	-11.246	-16.267	-15.047	-15.65	-11.113	-13.02
-5.3779	-6.2683	-6.6913	-0.61671	-1.7147	2.4311	-5.0173	-6.3171	-2.8671	-7.2564	1.6195	-3.5063	-6.4369	-1.478	-1.7009	-5.4686	-2.7424	-6.5352	-4.8574	-6.7407	-7.9408	-1.195	-4.4428	-2.2773	-0.95895	-5.0021	-0.73703	-4.713	-8.1386	-3.4816	-5.6215	-8.7997	-3.8983	-2.2441	-4.3429	-2.6377	-3.287	0.43419	-4.3626	-1.6103	-3.0454	-6.5649	-4.9439	-3.4901	-5.3975	-3.0216	-6.1595	-6.797	-5.6915	-1.7984
-8.1514	-7.8568	-9.8639	-6.878	-8.1613	-5.4329	-6.9438	-6.6735	-6.6637	-8.0073	-6.7522	-4.9205	-12.967	-11.313	-4.252	-10.55	-8.9364	-8.2094	-7.0446	-5.9794	-8.6434	-9.7859	-9.5958	-5.8315	-6.9123	-8.8173	-8.8011	-7.1765	-11.417	-8.4269	-8.8588	-7.6747	-6.3947	-7.4888	-10.114	-7.6224	-7.5109	-10.908	-12.181	-9.4035	-9.5058	-9.2051	-4.4327	-5.7402	-9.432	-6.2235	-12.677	-9.9236	-7.9089	-9.7755
-12.821	-15.452	-12.837	-10.816	-9.1368	-13.095	-13.154	-14.763	-14.541	-16.866	-12.389	-17.582	-10.853	-13.59	-9.6324	-12.521	-11.694	-9.1849	-7.471	-17.068	-12.369	-9.9493	-13.129	-13.495	-12.279	-13.161	-13.118	-12.817	-12.773	-17.945	-11.894	-11.138	-9.6408	-17.765	-13.514	-10.376	-11.83	-17.239	-11.559	-12.395	-13.733	-15.249	-11.699	-14.631	-12.735	-14.691	-10.391	-13.493	-13.19	-14.301
-1.0433	-2.1474	1.6625	-4.5831	1.1258	0.56766	0.14478	-0.27392	-3.8365	2.3428	-0.056531	0.70424	-1.946	0.61301	3.7516	-1.1772	-0.83182	-1.0255	-1.087	-0.59853	1.3755	-1.5928	1.7305	-0.45357	-4.4428	-0.29526	-3.3678	2.4359	-1.524	-3.9285	3.4397	3.0267	-0.55227	-2.1674	-1.1221	-3.5245	1.0025	-3.2422	0.57436	0.75284	4.2038	0.88339	-2.4789	2.2071	2.2387	0.62661	-0.85182	2.3087	1.048	2.9091
8.2323	14.822	11.078	7.3791	8.1648	6.34	11.05	6.3169	13.338	8.6924	10.54	8.1639	9.6331	11.807	12.03	9.1578	11.716	12.209	4.8983	12.203	12.251	10.366	4.8587	9.9358	9.9921	15.111	7.3199	11.86	7.7554	11.077	6.8982	11.304	9.0877	8.153	12.577	11.264	10.354	9.0892	6.1292	8.9279	10.99	4.741	7.7333	8.4664	9.4979	8.5044	9.5211	8.6605	6.8	8.3363
-4.3142	-2.4601	-4.6784	-6.1475	-2.7497	-1.6979	-1.9469	-4.7339	-5.9818	-4.1809	-1.8046	-3.5171	-0.14107	-2.0631	-5.2979	-5.223	-0.068547	-3.7595	-6.4728	-2.033	-2.8584	0.32754	-8.8113	-6.0126	-5.4699	-4.6547	1.2767	-3.0613	-3.7654	-3.2862	0.87611	0.94147	-5.6271	-2.8232	-2.0371	-0.71281	-2.533	2.2959	-3.88	-7.1499	-3.8885	0.30845	-4.5632	0.66276	-2.8536	-6.2479	-0.66623	-3.404	-3.4401	-3.1771
-0.10281	-4.6575	-1.6416	-3.5853	-3.6758	-0.42771	1.5353	0.78324	1.1412	-2.2904	-0.50092	-1.8519	3.0711	0.14755	-1.8714	-0.85891	0.67351	-3.3611	3.959	-0.63032	-2.9863	0.10546	1.4049	4.1843	0.40403	2.0304	-0.92938	-1.9682	-4.684	-0.2446	-1.757	-0.33314	4.6808	1.0981	0.38148	2.9501	-2.2383	1.3737	-1.0125	-0.80001	-0.033354	0.66088	-4.8202	-6.411	0.91607	1.3917	-1.0378	-2.5545	-1.8552	-0.49961
-6.5016	-1.0593	-1.2133	-4.6751	1.1688	-4.3882	-3.9533	-2.6837	-2.9814	-0.51283	-0.93692	-6.4245	-7.8617	-4.8466	-3.1718	-2.7843	-2.7699	-1.4801	-3.9032	-2.9615	-4.3971	-4.5236	-4.0158	-4.8289	-5.6602	-5.0941	-5.8831	-6.463	-9.6409	-2.4891	0.40422	-8.7289	-6.3229	-8.8604	-6.1196	-2.2817	-7.0599	-5.5162	-1.2311	-2.1114	-5.061	-3.6654	-5.4182	-3.7939	-6.1671	-2.1751	-4.4355	-7.9109	-2.1137	-5.9458
-2.9545	-1.4157	4.5675	-2.3218	-6.6458	3.5828	0.34134	-0.5487	-3.3275	-4.9035	-0.11213	-7.8973	1.3864	-1.6432	-0.54924	1.629	-6.2594	0.80825	-2.3437	2.4774	-0.51865	-1.8336	1.0257	-5.7102	-1.3458	0.26449	-1.9461	0.65594	-0.79111	-4.8052	-3.2603	-2.6104	-2.8836	-1.8006	-4.6013	-3.5593	-2.3687	1.2059	-2.2366	-3.4132	-5.3872	-0.0017938	-4.9876	-2.2917	-0.038232	1.6787	-1.9926	-0.34601	-3.12	2.7779
4.4902	-5.3285	-2.2613	-1.376	1.0891	3.2209	-2.6669	-1.1636	-0.91762	-3.1081	0.15442	-1.7979	2.6308	-0.10845	0.13574	0.69759	-0.37454	2.9455	-6.479	-0.7465	0.25031	3.129	-1.5444	-0.02849	-2.2333	-0.76702	4.3279	-1.2942	-1.334	-4.8945	-0.55484	-3.4277	-0.29615	-3.197	-4.1721	0.7629	-0.90517	-3.8956	-1.0587	1.2657	-3.8526	2.6801	-6.6141	-5.8625	1.1102	-0.64594	-1.5888	-3.696	-1.367	-0.62186
-7.9626	-7.3414	-7.6005	-12.403	-7.1595	-4.6383	-4.9194	-11.516	-11.741	-6.4769	-5.6448	-6.5413	-5.2913	-11.382	-2.4584	-8.991	-6.2197	-3.5679	-10.324	-8.0555	-8.2299	-7.8378	-9.4455	-5.9722	-10.275	-4.6482	-9.2707	-2.3727	-5.5167	-10.46	-4.002	-4.53	-10.33	-7.0926	-7.3881	-8.0297	-8.5667	-7.7849	-5.4298	-7.7887	-6.0014	-10.955	-7.1205	-7.4461	-6.8344	-3.5368	-2.0123	-5.4122	-4.4475	-8.5505
-5.3752	-7.6928	-5.85	-6.225	-7.2857	-3.9978	-2.7786	-4.3961	-10.397	-3.4379	0.50891	-6.121	-4.8389	-9.892	-7.9188	-5.8365	-8.7405	-4.8209	-9.2976	-8.195	-7.2901	-7.7988	-3.9644	-2.1043	-3.9646	-4.6461	-4.5904	-10.079	-8.1631	-0.61356	-5.5797	-8.0022	-13.476	-3.1348	-7.0161	0.38912	-8.3119	-5.4546	-8.8621	-6.683	-6.9525	-10.447	-9.7891	-2.0689	-6.1923	-7.8034	-3.9294	-3.5881	-5.0507	-3.7492
-12.524	-11.129	-9.9713	-6.3805	-6.3692	-13.269	-10.802	-7.0365	-7.4781	-7.4	-9.9779	-11.364	-7.8844	-5.5527	-11.724	-11.508	-10.301	-9.8048	-14.977	-11.11	-8.0029	-6.5955	-11.663	-12.118	-11.851	-13.482	-11.841	-9.8759	-6.0477	-7.8661	-8.6237	-8.0037	-9.215	-11.526	-10.483	-13.336	-7.1206	-10.008	-11.606	-9.0433	-8.3439	-11.451	-10.682	-9.7923	-11.634	-12.449	-7.8475	-8.5923	-9.8749	-10.687
-8.8222	-2.351	0.1358	-2.868	-0.39993	-1.4177	-3.2865	0.19409	-6.024	-2.4544	-4.1102	-5.2735	-2.195	-1.9982	-5.2194	-5.4907	-5.2882	-5.23	-2.8693	-3.4274	-4.7673	-0.043222	-3.5816	-3.2084	-3.7619	-3.5126	-2.6263	0.9426	-5.8128	-6.0284	-0.15234	-1.5106	-4.7597	-3.6339	-5.8605	-5.7415	-9.067	-6.9667	0.89397	-2.2546	-0.58489	-5.992	-2.7477	-6.7458	0.31092	-4.9989	-1.3203	-0.56951	-3.473	-3.4146
2.1505	5.0713	4.7377	2.3822	2.6397	-3.7061	1.767	-4.0418	0.19272	-0.40833	-0.57777	-0.01751	1.5278	4.3333	-3.1426	-0.20706	2.7941	0.13656	2.2805	-2.2989	-2.0262	-3.5379	1.2179	-2.664	-0.61607	3.0481	-3.2514	-1.0853	0.94036	-4.9542	-5.8248	1.4842	1.2393	-0.34775	1.4119	-3.4984	0.15642	0.43103	-0.20988	0.87636	-0.50748	1.3933	-1.3693	-0.29605	1.4759	0.016762	0.13648	0.23258	0.92505	-0.42389
7.3841	9.5889	10.666	10.669	3.3977	8.9401	9.1439	9.4272	13.253	9.0805	6.59	8.6414	11.963	12.108	10.117	11.777	7.7799	7.5116	11.61	11.368	7.9758	9.688	8.9495	9.5314	10.652	7.0158	11.198	10.781	8.8457	14.544	4.3488	9.3717	12.451	10.252	12.354	9.6168	11.628	8.114	14.395	9.9552	6.678	12.617	13.859	10.155	7.762	13.755	9.4859	11.277	8.2088	12.823
8.9418	10.431	7.4296	6.441	3.0212	11.633	9.6601	11.754	6.9445	6.715	10.116	9.253	7.3298	11.897	9.9049	6.2609	6.3081	6.3191	7.2391	5.9774	7.5756	4.4628	5.8138	8.1786	6.3671	3.6614	10.798	2.6203	5.5731	9.051	6.6928	9.6983	10.827	3.5335	8.6637	6.0643	8.6195	9.1432	12.428	7.0031	8.6879	8.4036	7.8647	11.245	5.8131	9.2864	9.5596	10.364	6.325	6.5207
-2.0828	-1.5971	-1.5675	1.9956	-1.5669	-1.6681	-6.9169	4.4173	3.4686	-1.3551	0.30785	-4.6494	-1.3989	-0.68391	-2.9851	0.5589	-4.1062	-0.88182	3.6851	2.5656	-0.46661	-3.5154	-6.0761	0.014302	2.2822	-2.7535	-9.0224	-1.9264	-0.90083	-0.82341	-3.7741	0.28527	-0.0055805	-7.3832	1.0212	2.2984	0.25873	-4.7564	3.8748	-2.4412	-3.6864	1.5497	-0.34966	-3.818	-2.6886	-0.72159	-2.4324	-0.087464	2.7045	1.4871
0.56591	3.8366	0.99628	-0.56538	1.7523	1.0597	-2.5153	4.5317	-1.7846	2.2403	1.2422	-0.90424	-1.6119	1.33	-0.6651	-0.21492	2.0227	-1.4343	2.1817	1.0468	0.064796	-1.9683	0.55297	-2.3795	-0.20223	5.4971	-4.9082	0.32696	-0.94661	-0.61515	0.67555	5.8074	-1.4908	2.0067	-2.6308	1.8904	4.2163	-1.4618	-2.1083	1.0238	1.4358	-0.34176	-1.698	-2.3462	2.6629	-0.49243	0.30119	1.023	0.30081	3.6036
-10.065	-11.34	-11.636	-12.677	-15.068	-15.908	-16.072	-13.923	-12.716	-13.28	-15.749	-13.354	-15.125	-13.833	-13.52	-12.216	-8.1725	-16.308	-14.224	-13.773	-14.776	-14.212	-13.316	-10.682	-9.9318	-14.016	-19.726	-16.855	-12.041	-15.738	-8.9327	-16.055	-12.447	-10.649	-12.763	-13.996	-13.976	-11.494	-11.769	-11.209	-13.878	-16.441	-14.038	-9.5129	-11.826	-11.922	-14.104	-14.232	-12.699	-18.363
-12.68	-11.443	-13.32	-13.534	-8.2352	-10.948	-9.2668	-13.343	-11.216	-12.205	-16.102	-13.762	-14.132	-7.8849	-15.889	-13.912	-10.802	-13.641	-14.081	-8.7443	-7.3678	-5.0491	-16.417	-14.61	-10.163	-11.187	-13.619	-9.0287	-14.294	-11.37	-10.621	-10.124	-12.938	-10.644	-10.991	-9.6032	-12.171	-10.16	-14.222	-15.978	-11.642	-8.6086	-10.716	-8.2993	-9.303	-11.807	-11.445	-13.827	-11.723	-10.912
-19.274	-16.07	-16.488	-16.281	-16.56	-16.975	-10.661	-13.633	-13.453	-18.989	-16.794	-12.563	-16.259	-12.254	-11.368	-14.816	-12.981	-14.935	-16.235	-13.959	-11.178	-13.685	-15.902	-12.193	-11.89	-11.941	-13.013	-14.09	-13.724	-15.863	-12.438	-16.341	-13.184	-15.515	-17.923	-15.204	-14.4	-14.561	-13.438	-11.983	-15.728	-7.2261	-11.899	-14.382	-11.535	-11.321	-11.028	-21.753	-15.022	-14.152
-12.953	-12.894	-18.332	-13.206	-11.427	-13.387	-12.473	-14.664	-13.806	-14.065	-13.232	-10.78	-11.023	-12.488	-15.22	-9.9387	-9.8162	-12.206	-13.589	-14.203	-13.783	-9.1424	-12.989	-13.176	-16.817	-12.409	-14.676	-12.053	-18.221	-10.379	-10.087	-17.635	-12.146	-11.963	-7.8899	-9.8915	-15.878	-11.157	-13.019	-17.713	-13.216	-10.898	-18.207	-9.9467	-8.7796	-15.891	-11.186	-12.767	-12.57	-12.278
-12.684	-8.9873	-3.045	-6.9453	-9.3626	-12.953	-11.158	-10.562	-11.707	-14.253	-10.01	-10.595	-8.8234	-7.6657	-9.6732	-13.792	-11.475	-15.151	-14.904	-11.492	-10.133	-6.6884	-10.636	-8.6791	-8.4726	-8.3354	-5.1475	-10.702	-11.654	-10.991	-9.8283	-12.142	-12.764	-10.195	-12.369	-10.41	-10.063	-10.972	-6.2456	-12.628	-10.742	-8.0744	-12.105	-8.1979	-17.257	-8.1235	-14.97	-7.722	-12.556	-7.4492
-11.423	-13.063	-17.757	-9.588	-7.822	-14.49	-9.8891	-17.623	-11.902	-13.541	-11.917	-13.099	-10.194	-9.0037	-13.069	-11.845	-11.997	-9.9582	-7.7838	-7.4332	-9.2181	-11.729	-11.879	-9.4843	-12.771	-6.1365	-10.741	-8.8851	-10.294	-12.694	-15.848	-12.876	-8.4554	-16.138	-16.964	-7.7497	-12.586	-14.264	-10.943	-8.2672	-11.308	-14.259	-10.674	-15.034	-11.974	-4.9714	-9.9477	-10.99	-6.3467	-10.045
-27.025	-20.977	-20.051	-20.503	-21.919	-23.51	-22.698	-21.92	-24.334	-23.697	-16.466	-23.106	-24.795	-23.248	-17.788	-22.315	-20.923	-18.883	-21.222	-22.734	-22.551	-25.72	-23.209	-21.792	-23.481	-24.336	-27.043	-22.336	-20.579	-17.371	-20.466	-22.366	-24.906	-25.037	-19.561	-24.97	-18.138	-18.804	-24.438	-22.45	-26.177	-29.561	-25.582	-22.318	-16.366	-21.594	-24.154	-23.63	-22.109	-24.348
-14.122	-7.3043	-7.0407	-13.482	-12.097	-7.7987	-11.367	-15.245	-17.396	-14.593	-13.379	-13.312	-12.765	-11.67	-15.951	-14.854	-11.821	-14.438	-8.6014	-10.061	-14.686	-10.455	-11.424	-12.343	-15.487	-11.336	-13.222	-15.913	-10.232	-13.05	-13.195	-13.316	-9.4623	-11.512	-10.731	-10.817	-13.118	-13.791	-14.052	-15.938	-9.9044	-14.066	-13.331	-15.671	-11.043	-18.554	-15.75	-14.621	-14.771	-12.347
-2.2545	-2.2128	-0.017388	-0.47858	-0.76678	-2.3987	4.5118	-2.7317	4.4751	2.7652	0.47757	1.5262	-1.351	0.17346	-1.6574	0.86703	3.3648	-3.1363	0.61702	1.9742	1.2605	-6.7659	-4.0793	0.132	-0.62813	-0.39936	1.0024	-2.3848	0.3293	-1.9658	-2.591	-1.3836	2.8922	-2.3366	-2.7122	0.74572	2.1067	-0.55343	0.74047	-0.48278	-1.3235	-0.95854	4.0882	1.0685	0.84422	0.61925	-4.1467	-1.9243	-1.8987	-2.0563
9.875	6.0554	8.6788	11.473	6.327	8.6754	14.003	8.2858	11.956	7.9694	9.3526	8.5311	7.0051	11.322	7.2865	5.5687	10.912	6.9413	12	4.2583	9.0296	11.63	10.079	8.8933	9.7397	11.612	8.0265	7.4367	8.5791	10.38	13.131	8.1347	11.325	3.8137	7.6879	7.6004	5.2094	8.2106	6.1711	6.0058	5.1772	11.012	9.0082	7.0114	16.465	7.9001	10.941	8.5294	8.5895	8.5084
1.6378	-4.0977	-1.8128	5.2337	3.0176	-0.34983	2.335	3.6637	0.71548	-2.8726	-2.4733	-3.3089	1.9297	0.90238	-1.076	1.5715	-3.9698	1.999	-2.3616	-2.2286	4.1635	-1.8821	1.9394	2.1093	-4.6487	-0.70897	2.33	4.826	3.3429	-0.091742	4.1957	-0.76278	1.3923	-2.2524	1.145	3.0023	1.7367	-2.4797	0.8415	-1.7835	1.3139	-0.40424	0.32607	2.5988	1.5313	0.2765	-0.066081	0.26455	-6.2607	-0.48439
10.365	8.012	9.4385	10.741	6.3608	8.8275	7.5184	10.028	6.1798	11.12	8.9974	8.6886	8.3846	8.6112	8.1057	10.574	8.5916	11.922	8.0176	8.6585	4.8209	12.514	9.9034	12.524	5.8469	3.8565	4.6969	8.3039	7.4845	8.6659	9.8303	9.9317	6.2106	8.5196	9.5755	9.9762	12.938	8.3225	7.328	9.3567	5.8039	9.1433	2.5428	9.0522	9.2976	11.332	7.3866	8.6325	8.059	9.4481
6.6373	-0.66328	3.3258	2.5665	0.051054	3.7973	2.7771	3.06	-5.0105	0.73571	6.025	-1.6663	1.4519	0.73029	3.04	3.896	3.7703	7.2999	6.0058	4.2159	3.9293	5.1587	1.3818	8.5025	5.4119	4.0473	4.2578	-0.2374	5.324	2.2368	4.8603	5.0874	6.6604	4.5638	0.86662	-0.5384	5.947	2.1509	6.0006	2.6183	3.1166	1.4579	0.01702	3.7878	7.8243	1.369	2.4385	4.2195	2.4169	6.9541
2.4158	0.15567	0.41035	-3.8833	-1.7559	-2.3389	0.79862	0.61378	-0.26389	1.6069	0.55823	0.24153	-4.4231	-1.4897	-2.0851	-3.802	-3.0895	-3.6338	-1.94	-1.2622	0.99582	-1.1072	0.2772	-1.5017	-3.8334	-2.934	-3.9531	-2.8979	-1.0716	0.31823	1.8251	0.15239	1.4632	-1.848	-1.3112	-3.0246	-3.8123	2.6285	0.45679	-1.8273	-1.0382	3.4309	-1.8498	-5.7308	-0.47186	-2.9576	-4.0952	1.7778	-3.5732	-3.917
6.6555	3.1542	5.7456	7.5331	8.7219	5.2504	8.6571	8.5544	4.562	0.96963	6.8157	5.1922	1.2624	0.45489	2.1837	9.9656	4.0846	4.9056	4.8459	7.8149	2.7747	5.8691	9.1066	6.962	7.6082	3.5255	10.608	4.6243	2.945	4.6061	8.4189	3.2953	5.3815	2.2679	1.8968	3.3458	2.9996	6.1095	6.9219	7.3984	4.9647	6.8705	3.4227	7.4593	5.3429	6.5762	5.8466	5.3134	4.9766	5.4988
-13.3	-13.145	-12.302	-13.061	-11.209	-11.622	-8.7196	-12.493	-10.129	-9.6672	-14.34	-9.8746	-12.572	-10.996	-6.9533	-13.493	-10.374	-13.071	-9.3797	-8.297	-14.073	-6.7804	-8.0566	-16.288	-12.444	-13.227	-7.9757	-10.07	-8.1588	-11.08	-10.7	-9.1619	-6.2203	-6.7062	-12.29	-7.2608	-12.058	-12.624	-9.521	-8.1179	-6.6983	-10.34	-11.697	-7.5126	-10.459	-10.586	-13.062	-12.166	-15.17	-4.811
2.909	-1.4679	-3.2449	1.7877	1.1235	3.106	-2.9254	-0.898	3.3087	2.9711	5.9872	-3.9432	1.3745	2.1223	2.1426	2.1385	2.0642	-2.0559	4.0698	0.63721	-0.92337	2.9483	-1.1454	3.1993	2.1456	2.8606	4.5388	5.6617	-2.0054	3.0034	4.9453	2.2119	3.4474	1.6567	0.19222	5.0007	0.067943	-0.23603	0.69486	3.0007	2.2035	-2.0776	-4.7637	3.394	-3.4314	3.224	-4.2792	-2.076	1.3562	4.8596
-1.9098	-4.2206	-2.5837	-5.5531	-5.8111	-1.9542	-5.2847	-1.2806	-0.97447	-4.0966	-4.6042	-3.3511	-3.5669	-3.7636	-4.0464	-1.3173	-7.2686	-2.7395	-3.6393	-0.71298	-4.132	1.3344	-1.4214	-4.4857	-2.6642	-5.5414	-3.4479	-4.8475	-3.2981	-2.6408	-1.1066	-5.91	-3.299	-2.7824	-5.8582	-5.2964	-1.066	-3.8637	-5.4579	-6.012	-3.9697	2.2006	-5.4823	-7.7665	2.1394	-4.0385	1.7119	-0.66402	-4.2583	-6.4323
1.3984	2.4244	4.8904	4.6356	3.7636	2.2232	8.3239	2.0986	5.797	6.0531	10.479	4.759	9.0408	4.2842	3.4591	7.7775	4.4152	2.1379	-0.73317	1.3939	3.7	6.4353	9.5971	-0.20657	4.6074	-2.2343	11.149	1.4549	5.975	2.0059	6.9247	3.8598	2.1281	4.3007	5.9891	4.3055	2.5151	-5.718	7.3842	4.5646	5.2703	8.0163	4.3982	7.8363	6.7164	5.8412	5.2761	4.3825	3.5619	5.9451
-13.196	-14.588	-12.724	-12.46	-14.112	-15.194	-14.315	-14.414	-17.014	-10.47	-12.355	-8.6661	-16.393	-15.834	-10.286	-15.122	-11.696	-14.078	-15.872	-16.643	-13.849	-13.327	-11.079	-18.84	-12.438	-11.32	-11.921	-15.28	-13.473	-14.718	-14.307	-13.368	-14.093	-11.784	-15.45	-11.285	-12.97	-10.989	-12.92	-8.254	-12.924	-16.695	-10.728	-16.097	-13.9	-12.007	-11.331	-11.255	-13.595	-12.572
5.0758	9.9952	2.6966	2.8363	3.6346	2.3411	8.9169	5.3323	7.5549	5.6978	5.1398	4.2198	1.5789	4.4773	6.6539	2.8298	4.9058	3.2284	3.4087	4.3508	10.413	2.4681	7.8014	2.7348	6.4357	10.768	4.2994	4.6567	1.9345	4.4151	2.9341	5.1045	4.8454	7.2785	9.3113	5.3193	5.3719	8.9153	0.40833	3.5573	2.0672	8.0163	-0.50042	1.5357	1.2072	4.8494	4.749	6.7266	8.2638	3.7293
-10.873	-15.81	-15.217	-16.883	-12.446	-10.339	-14.724	-13.566	-12.36	-14.333	-12.359	-17.625	-11.631	-11.55	-10.37	-13.26	-10.303	-13.622	-10.061	-14.693	-16.003	-17.056	-13.235	-13.954	-11.988	-13.399	-15.083	-12.272	-14.037	-17.08	-13.65	-13.154	-17.544	-12.928	-14.83	-12.919	-14.889	-9.1747	-12.802	-10.939	-14.148	-10.769	-12.828	-9.9055	-11.423	-14.595	-9.0954	-15.388	-11.02	-9.3863
3.5813	4.0939	-1.0168	1.2358	1.4872	2.5172	7.4849	3.0092	-1.9692	2.6584	0.28155	3.5238	1.7342	2.0023	0.25579	2.6611	5.0721	3.0276	-0.27355	-0.59793	4.4179	2.8233	4.016	4.1814	-0.066901	6.1623	-3.9986	7.2396	3.0064	4.003	4.245	4.8023	4.614	5.1692	1.7565	2.1365	0.95568	6.5398	3.6172	1.9393	1.7504	2.5371	-0.68115	-0.53161	3.1009	2.4688	1.8742	4.6398	9.326	2.5556
-4.4115	-1.0972	0.1664	0.6487	-2.5044	-0.81241	-2.2019	-7.5928	-1.2901	2.2456	-0.24582	0.19395	-2.1828	2.6443	-4.4357	0.3805	1.7503	-0.26086	-2.1142	2.9945	0.73397	-2.7465	-2.4394	0.59925	-2.9926	5.3253	-5.2968	-0.6349	-0.62999	-2.4574	1.4885	-4.7268	-4.02	-2.5837	-1.4548	0.76065	0.32135	2.2162	-5.9325	-1.1995	-0.73764	-1.7051	-1.3904	2.31	1.1667	-1.1077	-4.6313	1.2283	-2.1992	-1.7453
-14.966	-17.254	-15.63	-16.57	-16.147	-11.249	-12.264	-10.2	-9.248	-12.648	-16.706	-13.983	-15.165	-17.18	-13.812	-14.957	-17.078	-17.299	-14.888	-17.549	-12.086	-15.326	-18.002	-11.505	-16.237	-16.827	-11.642	-13.42	-18.264	-15.645	-14.043	-14.245	-13.317	-14.357	-11.586	-17.824	-14.872	-18.407	-13.327	-10.285	-15.563	-9.7507	-17.127	-17.265	-14.186	-15.618	-12.681	-21.735	-12.896	-9.454
-5.7374	0.60516	-4.8524	-6.8649	-4.1896	-1.5877	-6.5527	-1.8659	-2.8676	-4.2431	-3.4897	-5.9583	-2.8365	0.82914	-5.5159	-7.9984	-1.3824	-6.051	-5.2796	-6.2015	-7.4574	-1.4005	-3.6004	-6.9845	-4.0072	-8.3067	-4.9109	-1.9071	-2.0867	-1.4773	-5.7016	-4.1848	-6.3244	-6.6165	-5.3289	-4.3195	-5.3675	-0.48612	-9.5609	-4.2588	-2.5224	-7.7656	-6.8352	-4.8091	-6.6794	-3.8037	-6.9525	-2.2328	-4.6415	-3.0766
-4.7799	-4.3582	-3.2834	-1.4994	-6.8795	-3.7056	-8.2608	-4.2742	-2.8637	-2.7156	-3.0492	-3.7085	-3.0801	-8.2961	-5.7737	2.3656	-2.2861	-6.3685	-4.3905	-1.4645	-6.4435	-2.505	-3.8298	-4.556	-5.0531	-5.9611	-3.5756	-2.8457	-1.7938	-1.4235	-1.4966	-6.0715	-3.4528	-2.4916	1.4141	-5.1561	-5.6878	-0.92788	-11.041	-5.9951	-2.4754	-3.0699	0.67146	-2.9583	-3.9985	0.48461	-9.019	-1.5202	-4.3546	-2.4589
-13.025	-13.687	-14.909	-10.381	-6.1915	-10.161	-13.365	-9.4812	-10.257	-11.455	-14.746	-15.976	-7.8126	-11.263	-11.338	-9.8717	-11.291	-9.9325	-17.216	-12.422	-9.4264	-11.065	-15.419	-11.582	-10.208	-5.7293	-13.533	-13.465	-11.707	-12.417	-10.618	-5.912	-7.5524	-11.465	-12.961	-6.9264	-11.336	-10.201	-13.503	-10.016	-11.673	-14.709	-14.878	-13.084	-8.5548	-10.336	-11.271	-11.509	-9.5592	-11.183
3.52	8.0326	12.832	9.2071	10.337	14.526	9.7433	4.017	12.336	4.8967	10.95	4.0947	8.8949	7.4731	10.197	8.1542	9.2796	8.9914	9.2253	9.0872	13.262	5.6343	10.288	14.114	6.8989	6.124	13.008	8.3208	7.8938	6.216	7.3129	7.813	7.7419	4.8015	8.6268	9.1398	9.5982	8.635	9.3015	11.378	4.1257	5.992	6.8459	10.41	12.647	8.5604	12.898	8.5624	7.7575	4.7216
-0.67416	-2.9093	-0.35575	2.4927	-0.78756	-1.7821	2.0538	-4.8682	-1.9182	2.4581	-2.1313	-3.9063	-2.785	4.1338	0.34382	-3.7231	-0.17418	-0.046448	-2.3502	0.62074	-0.95957	-1.5624	1.6362	0.54181	-3.1288	-1.7192	0.89851	0.21421	1.0689	-1.4777	0.27663	-3.3107	-5.2102	-1.6327	3.9681	-1.5933	-0.38749	-0.92603	-3.2616	0.35405	-4.1658	-2.6765	1.6694	1.7894	0.19652	3.0251	2.142	0.79841	-0.92416	-2.7871
4.221	3.6668	4.9892	9.5375	10.004	4.1245	2.839	5.522	6.0621	7.5378	1.1714	7.684	8.0121	3.399	1.3849	1.1461	-0.6585	2.0432	3.5411	-3.5255	7.9251	6.6707	0.46484	6.4304	4.3913	0.05741	5.4901	3.1805	6.9345	1.3811	2.325	4.1366	7.1114	5.8511	8.0939	7.1665	11.627	8.3338	7.0245	4.2477	2.2099	5.9627	3.6177	3.0729	4.3073	6.3323	5.3367	4.7989	-1.218	4.3153
-16.386	-11.426	-14.087	-18.87	-18.038	-10.564	-17.616	-10.775	-14.624	-15.586	-13.849	-12.398	-14.134	-12.767	-15.228	-13.064	-9.6732	-15.486	-12.98	-9.4974	-9.8442	-15.801	-12.089	-11.23	-10.373	-11.777	-7.886	-12.672	-12.57	-8.0289	-14.349	-11.062	-14.674	-12.417	-14.415	-20.089	-10.559	-9.6765	-11.085	-8.0322	-12.085	-10.753	-9.342	-15.797	-9.396	-10.363	-10.172	-15.819	-12.112	-13.134
-7.6266	-11.013	-9.6529	-14.668	-7.2601	-16.466	-9.015	-13.671	-8.5994	-7.7592	-8.8997	-10.234	-6.921	-7.7811	-9.0949	-10.102	-8.7763	-4.5794	-13.67	-10.344	-14.109	-10.833	-11.887	-11.1	-9.7952	-12.548	-10.432	-11.716	-6.6624	-12.563	-12.278	-9.3755	-8.6524	-10.809	-9.0389	-7.9989	-9.057	-11.888	-13.879	-11.706	-9.7781	-9.5545	-13.114	-8.8122	-13.126	-7.3849	-16.671	-8.5523	-8.5471	-14.386
-4.7142	-1.122	-3.9168	-1.9652	-3.3187	-0.27728	0.44756	3.7166	-4.2226	0.80829	-0.18858	-4.7066	3.2207	0.7	2.8098	-5.2403	0.90385	-0.51984	1.9989	-0.41529	1.6776	-1.4884	-2.5662	4.0527	3.6696	2.106	2.5016	2.8319	2.3105	0.72754	-1.2359	-2.2773	0.74034	-3.009	-2.5202	-2.0657	1.8367	4.5132	2.4213	-1.2075	-2.0333	-3.2451	0.7962	-2.1343	1.3406	2.0674	0.24651	-0.019966	-1.5404	-0.32146
-22.162	-21.351	-25.5	-22.303	-18.637	-19.843	-23.355	-21.033	-23.375	-19.487	-21.008	-19.32	-22.642	-22.236	-24.48	-23.498	-23.4	-17.419	-13.378	-20.084	-22.779	-24.2	-24.314	-18.535	-22.76	-21.586	-21.59	-21.334	-16.906	-24.15	-23.305	-22.568	-20.244	-21.084	-23.393	-19.633	-26.782	-17.29	-21.706	-20.749	-23.121	-21.773	-17.494	-22.846	-21.492	-20.761	-20.542	-20.219	-18.985	-23.818
-1.4968	7.4936	2.0348	7.2415	3.4139	4.6809	7.982	5.4265	6.0863	1.783	2.5613	6.433	7.2904	6.6851	1.3424	2.4833	3.2833	2.5979	8.2692	2.2171	4.483	10.37	2.6295	8.2217	3.5359	8.8758	8.8505	5.4436	7.0561	1.5585	8.6301	5.4849	10.232	7.5979	8.8173	4.9962	2.667	4.5112	2.6982	3.2378	5.8725	-0.80322	5.5831	2.2344	10.065	6.3303	5.7029	2.7764	3.0414	7.1664
3.3522	-2.223	-3.948	-2.9892	-3.2724	-2.6151	-2.9534	-7.6376	-2.5612	-3.1661	2.6123	-2.0525	-5.7453	-1.408	-2.3638	-3.3626	-0.01889	-0.65767	-2.4431	-0.26282	-2.8811	-2.7416	2.7136	-0.77939	-0.0047074	-6.3073	-0.56035	-0.76032	-3.561	1.0084	-2.199	-1.1258	-6.2237	-0.51288	-3.6525	-0.090267	-0.85165	0.15137	-1.1433	3.464	-4.0325	-6.0345	1.0797	-6.1198	-6.3427	-6.1855	-0.4069	-0.91549	-2.0025	-4.4627
-24.327	-22.355	-19.145	-21.854	-24.509	-22.802	-21.261	-21.743	-21.12	-20.178	-23.367	-26.636	-23.061	-21.379	-20.719	-25.681	-20.921	-23.923	-19.479	-20.617	-18.467	-23.105	-20.146	-23.711	-20.29	-20.198	-27.187	-24.97	-27.049	-20.903	-25.217	-20.288	-21.148	-20.477	-20.204	-23.567	-18.823	-19.884	-23.984	-23.192	-14.687	-22.559	-22.667	-22.768	-25.153	-19.828	-25.673	-20.229	-17.717	-18.749
4.0918	6.3341	7.599	9.5623	8.5219	5.5453	7.7732	7.2464	8.7626	10.62	1.4692	3.1928	12.478	7.1165	4.8821	8.3922	-0.18921	11.388	7.8397	5.3471	6.9967	8.9323	0.5417	8.2885	7.5932	4.2321	6.8951	4.2722	6.1224	8.11	3.9597	10.885	6.6445	5.8677	7.0187	3.5793	6.4621	8.335	6.7944	0.55417	4.7158	5.3142	5.8834	8.4974	5.4402	6.5332	10.788	3.9412	10.508	3.0877
2.735	-4.6078	2.8482	2.327	-1.4213	4.6684	1.1334	-1.023	-0.67729	0.14618	0.67363	-3.1173	-2.8503	-3.2241	2.2746	-0.26244	-1.422	-1.4882	-5.1808	-3.0501	-0.34575	-2.7715	0.3891	0.9655	0.064637	-1.6946	-0.21244	-2.2324	1.9019	-2.3491	-5.8539	5.4045	2.3607	-3.2964	-1.9702	2.9083	2.3714	-1.3804	-1.3556	-4.8123	1.0496	0.36808	0.33138	2.9067	-3.8171	-2.7417	0.60842	1.0342	-1.1541	-1.7492
3.0855	-0.6024	6.4601	2.3244	5.6179	-0.084072	7.5396	4.8593	9.146	0.84731	3.3812	3.8507	2.8545	5.4146	2.5585	-3.6709	3.5375	5.2501	5.8657	4.5007	2.2446	5.8366	6.022	2.6259	5.8458	7.9728	-0.71399	6.1423	5.0689	2.5512	-0.32549	6.3404	3.1898	3.9023	3.3436	5.0903	5.5765	4.7379	2.1918	5.8003	5.843	2.7739	7.2195	4.9857	6.7829	2.8319	5.3237	7.0453	2.1967	4.903
-15.08	-16.376	-13.351	-19.029	-14.28	-14.392	-16.477	-14.655	-10.914	-14.3	-14.495	-12.45	-15.484	-11.279	-14.536	-17.768	-14.368	-13.413	-18.204	-14.757	-12.23	-13.078	-12.535	-17.802	-19.061	-12.154	-12.886	-17.935	-15.272	-15.681	-13.232	-15.285	-11.277	-17.186	-16.848	-16.8	-10.7	-13.399	-14.829	-14.192	-13.019	-15.259	-14.949	-15.238	-15.718	-17.795	-14.67	-18.107	-11.462	-17.629
10.563	7.0546	8.4927	1.5806	3.7627	7.0535	4.1371	9.793	5.5588	9.6518	10.488	8.0042	9.6221	8.0521	8.7753	8.8439	8.4461	4.956	9.7578	5.0142	11.016	5.6053	3.3461	9.3128	10.039	6.5992	8.4593	6.2515	4.3242	6.2993	7.7761	10.186	6.6201	4.8848	4.4651	11.288	5.76	3.6643	4.2329	9.9449	7.6924	5.2212	3.9552	6.2315	8.791	5.4159	10.39	8.623	6.1031	8.3694
-13.093	-10.736	-17.29	-13.634	-13.507	-13.514	-11.091	-15.009	-16.879	-10.765	-13.581	-12.571	-10.523	-12.71	-12.229	-11.62	-5.1455	-6.9392	-10.774	-13.808	-11.796	-8.8892	-14.954	-11.792	-12.744	-14.781	-12.399	-14.439	-17.072	-13.138	-14.445	-13.406	-11.521	-12.621	-12.742	-10.299	-11.222	-12.691	-9.8752	-13.234	-10.743	-12.064	-15.79	-10.247	-10.202	-13.343	-10.801	-6.1288	-12.85	-13.783
-12.511	-15.333	-12.547	-14.016	-11.427	-9.9806	-10.148	-13.251	-15.081	-9.6665	-11.281	-12.584	-13.926	-16.396	-11.697	-11.739	-13.94	-10.837	-12.54	-13.64	-10.534	-11.268	-14.993	-7.4696	-9.4894	-16.23	-11.677	-12.213	-9.6975	-8.7762	-12.655	-17.766	-8.583	-14.373	-14.763	-13.202	-14.675	-10.799	-15.452	-11.959	-11.581	-10.212	-17.58	-9.6293	-12.817	-11.68	-12.562	-15.154	-10.643	-14.551
-14.347	-10.647	-17.398	-10.171	-11.332	-11.866	-13.563	-12.234	-11.361	-6.0706	-13.784	-14.338	-7.7198	-11.78	-17.881	-19	-18.337	-16.357	-14.385	-13.199	-9.7943	-14.789	-12.534	-12.053	-13.137	-9.58	-11.228	-15.223	-15.381	-8.4229	-9.681	-10.783	-10.393	-19.59	-14.641	-14.806	-14.263	-16.6	-13.73	-12.66	-17.752	-10.699	-17.959	-12.891	-16.583	-12.409	-8.1049	-9.1079	-15.18	-12.226
-9.2846	-8.4504	-9.9717	-11.43	-6.0582	-12.529	-11.495	-4.8749	-9.8444	-8.5715	-9.7566	-6.1468	-11.368	-14.56	-5.9816	-6.9561	-11.413	-11.256	-11.545	-10.621	-10.491	-7.9908	-10.373	-7.8471	-8.7832	-7.9783	-12.413	-11.37	-9.3194	-11.555	-10.043	-8.4589	-10.769	-14.721	-8.9039	-12.856	-7.8543	-8.2983	-11.01	-12.751	-8.698	-12.648	-11.947	-11.462	-11.112	-7.6043	-8.2578	-7.0061	-12.669	-9.1947
-4.4368	-3.2483	0.73599	-6.2194	-2.0842	-3.2469	-5.5466	-2.5503	-3.7223	-0.2585	-0.049146	-2.0945	-6.2799	-3.0267	-1.5428	-3.1202	-2.9487	-2.0463	2.2636	-4.0157	0.86498	-5.9289	-1.5872	-3.3428	-4.5265	-2.4152	-1.4289	-0.037025	-7.2041	-2.2748	-1.6756	-2.4673	-2.7062	-0.044696	-1.7403	-6.4693	-8.1407	-5.5635	-0.35587	-4.9898	-5.2101	-1.3106	-3.6028	-2.4006	-2.1551	-1.6939	-0.42727	-1.7175	-4.3314	-2.615
-4.2011	-1.5106	-0.93568	-1.1649	-0.13157	-4.0649	-0.97961	2.0956	-0.097957	-1.9874	-0.65196	-2.3291	-1.0559	-1.0023	-1.4016	-0.39993	-0.2948	3.3419	-0.5194	-3.1953	-2.9263	5.4809	-1.5105	-6.3587	-0.063851	-7.2379	-3.5743	-0.20877	-2.4357	-0.92704	0.40692	2.6406	-4.5105	-0.044357	-0.15651	1.1597	0.45322	1.295	1.1753	0.11572	-1.5253	-3.5212	2.1775	-2.5177	-3.1309	0.28302	-0.29225	-3.0661	-0.35533	-4.0775
3.8892	3.6734	1.3351	1.1456	6.2511	-0.30739	4.2798	2.2164	2.4415	1.4624	2.4872	2.5993	2.4147	1.6508	4.5398	4.2264	6.9446	-1.5452	7.5019	0.041255	6.3093	6.2743	0.4321	5.3385	0.22637	2.5479	2.7993	1.217	3.1915	2.1518	4.1001	4.5591	-2.7458	-3.826	3.6344	-0.073602	1.6565	4.675	3.8868	5.6482	2.1821	5.5071	5.2998	3.3908	5.7271	0.38241	0.39693	0.15317	1.8791	7.2129
-12.064	-8.4132	-10.469	-13.144	-7.8671	-12.526	-3.6611	-12.555	-8.6565	-10.928	-16.214	-13.734	-11.124	-10.625	-9.5684	-11.614	-8.0971	-7.9369	-12.481	-11.369	-6.8623	-11.464	-10.741	-7.4942	-13.442	-6.385	-8.6949	-9.4093	-9.2934	-12.742	-14.535	-12.815	-15.809	-9.8214	-11.013	-11.788	-6.3634	-10.74	-12.518	-11.046	-11.448	-6.2453	-14.048	-9.1301	-6.7378	-9.5059	-14.739	-12.21	-14.027	-12.131
4.8173	4.376	6.0118	0.39682	6.6238	1.2073	3.9097	2.2701	2.7284	11.011	4.0381	8.1849	3.3708	5.6344	5.3794	5.2371	2.2434	6.0065	5.3395	2.9817	4.7071	2.1098	2.8846	5.0396	2.4493	-1.134	1.5925	0.03644	4.1126	3.3821	4.555	3.773	4.8155	8.3212	5.5661	2.2262	1.3395	5.4438	2.8486	6.3037	3.3419	0.51686	3.4438	3.7646	-2.1331	5.8437	5.6134	1.675	2.5662	-1.3822
-5.1931	-7.3582	-4.0254	-3.8881	-2.7323	-3.5166	-7.0637	-7.0624	-1.0303	-8.8987	-8.1228	-7.3963	-4.3451	-3.0902	-7.4271	-4.365	-4.7943	-4.6802	-5.6017	-4.3562	-2.7658	-8.347	-2.445	0.14441	-9.0059	-1.0175	-8.5402	-8.5821	-3.4537	-3.3009	-6.4444	-4.2791	-6.2242	-7.5894	-5.6193	-6.3764	-3.8011	-9.6638	-6.1118	-8.0698	-5.6716	-5.6657	-3.4461	-8.2073	-4.5258	-5.742	-0.61469	-2.968	-2.4815	-11.501
7.7038	3.5471	0.43029	0.89781	3.2781	8.2391	0.48918	1.3049	6.3095	5.7852	5.6148	6.2517	8.5495	3.9582	4.8476	3.411	4.014	7.9609	0.33452	1.6646	6.9978	8.4211	5.0298	4.4438	2.9793	6.9583	7.2754	6.9897	1.2168	6.4689	6.3174	4.8124	8.0488	4.279	10.834	5.8057	2.6631	1.2708	7.5801	10.147	5.8765	3.9658	5.9648	6.1694	6.9796	8.3114	11.596	6.4956	8.5432	5.4815
-0.20544	2.2982	0.80851	-3.5196	-4.7802	2.5754	-1.8388	-0.37125	-1.6948	-3.1699	-3.5065	0.76288	-1.9603	-1.9862	-0.65751	-0.84598	0.33988	-1.4459	0.73135	-3.6499	-2.1134	-2.5718	2.7579	0.13137	-4.2362	-3.2796	2.5079	-1.9361	0.046369	1.2495	1.5514	-2.6861	0.42104	0.36758	-2.3022	-0.69404	-2.0013	1.0252	4.5621	-2.0501	-0.21219	0.70359	0.52791	-3.7926	-1.5686	-2.0895	-2.9866	-4.7873	-2.5968	-0.051048
-10.045	-13.5	-10.256	-7.9813	-6.7787	-10.556	-8.961	-9.0286	-7.4375	-11.671	-7.7203	-7.7007	-8.8414	-12.626	-15.336	-6.0401	-9.263	-7.4441	-11.135	-6.5735	-6.9552	-9.2862	-6.6465	-9.6367	-15.228	-15.707	-14.251	-13.122	-10.681	-13.638	-11.014	-12.948	-5.8029	-16.264	-12.408	-10.094	-13.842	-12.425	-10.792	-14.328	-12.326	-13.165	-8.6465	-8.6816	-10.33	-9.3295	-11.166	-11.519	-11.553	-11.203
-11.174	-16.875	-12.028	-16.929	-14.917	-14.989	-15.412	-13.616	-15.74	-19.495	-15.436	-18.949	-15.785	-14.526	-10.144	-14.513	-12.463	-12.111	-11.666	-15.721	-11.876	-18.41	-13.565	-11.21	-13.629	-15.69	-16.598	-12.428	-16.473	-11.515	-13.19	-8.2657	-15.64	-14.68	-11.789	-11.074	-14.668	-15.818	-15.46	-13.15	-17.947	-18.338	-12.107	-17.546	-18.35	-12.872	-11.284	-13.683	-15.55	-15.195
[truncated: 824 more rows]
[truncated: 150 more columns]
