# Supplementary material for: Genetic dissection of main and epistatic effects of QTL based on augmented triple test cross design
Source: PLoS One. 2017 Dec 14;12(12):e0189054. doi: 10.1371/journal.pone.0189054 (PMC5730204; doi:10.1371/journal.pone.0189054)
Supplement: S7 Supporting Information — (ZIP) [file pone.0189054.s007.zip › z2_1850_0.2_5.csv]

-8.8317	-12.324	-14.896	-4.6762	-12.578	-11.514	-7.2396	-10.363	-11.414	-4.0691	-14.143	-8.8509	-9.4361	-10.906	-11.279	-7.0029	-13.455	-11.012	-8.7829	-10.755	-9.5512	-18.131	-8.8983	-15.009	-8.2403	-12.496	-10.62	-18.303	-11.659	-13.09	-13.166	-13.846	-9.6167	-6.2336	-6.5138	-10.836	-5.3174	-9.3814	-13.424	-11.28	-10.122	-7.9968	-8.7999	-11.718	-5.0071	-10.615	-11.043	-10.161	-8.1497	-3.2726
0.77272	-1.3437	-0.51607	-4.1351	-3.7961	-3.1429	-2.6592	1.2081	-5.4576	-4.8862	-7.216	1.5166	-5.4108	-11.912	-3.4554	-6.6505	1.2123	-7.5642	-0.97307	-3.054	-1.9302	-6.2963	-6.3579	5.3673	1.1224	-6.9324	-5.0581	-8.4617	-3.5749	-5.6601	-1.5647	4.0511	-3.4474	-5.1026	2.6118	-1.7459	-4.8472	5.5782	-0.043607	-7.8931	2.7095	-0.6212	-5.1833	-3.0668	-8.4434	-6.2907	-0.27456	-2.1944	-2.6071	-2.1049
-11.057	-9.4256	-6.1029	-7.5228	-8.8276	-2.3259	-8.7192	-4.3896	-8.2899	-6.2325	-11.285	-5.3778	-9.1253	-5.8012	-2.6827	-4.4002	-8.4332	-11.437	-4.526	-3.6809	-6.7843	-9.0299	-7.6976	-4.4564	-9.5219	-7.563	-4.7699	-9.4237	-7.0244	-6.236	-9.6509	-4.5178	-4.6716	-0.84153	-7.2087	-5.6068	-9.0168	-11.688	-8.477	-8.3522	-6.7735	-12.806	-5.0188	-5.8496	-5.7435	-7.5388	-8.0547	-17.97	-10.902	-0.39496
6.4866	4.2607	2.6606	2.8202	5.1984	1.5812	3.9799	2.0526	2.4595	1.5764	-3.9736	6.4886	0.29635	7.6404	6.5766	6.6962	4.4878	0.59618	4.0734	11.683	-2.0454	9.7005	3.9885	6.2372	-0.76735	6.399	11.218	8.901	9.4954	11.906	6.8495	0.04792	5.5652	3.1889	7.1876	7.1051	4.5978	-0.83472	4.7506	9.2114	9.8048	-0.33892	4.0509	7.1672	1.2381	3.2915	6.8546	4.5224	-0.24757	1.0641
-8.4853	-6.3484	-8.7413	-7.0545	0.66129	-5.1594	-5.2421	2.8691	-9.682	-2.1306	-6.1652	-5.0751	-8.8899	-0.80396	-1.5343	-4.9341	1.5758	-2.0274	-5.6868	-7.3489	1.0535	-8.7706	-0.66567	-6.1063	-6.1185	-7.2637	-4.9545	-8.9034	-5.6258	-5.4061	-0.49909	-6.7676	-8.0709	1.5609	-1.206	-12.078	-8.9836	-10.083	-3.7154	-7.879	-4.3264	-6.5685	-7.8328	-11.623	1.2635	-3.8329	-5.1723	-2.4558	-2.3696	3.7871
-6.8458	-4.0098	-9.7797	-7.2633	-6.9021	-2.3045	2.8884	-4.5336	-6.0002	-3.0331	-2.6288	-3.7765	-4.5012	-2.4947	-0.63196	-1.1623	-5.4892	-6.1036	0.20466	-8.6247	-4.7435	3.3004	0.65157	-3.0971	-2.2795	-4.5448	-3.6115	-10.892	-4.7299	-2.4544	-9.2366	4.9769	-0.8148	-10.337	4.9673	2.5309	-6.7117	-5.7806	-3.9222	-8.9819	-3.9927	0.2033	-8.7124	4.3735	-4.3047	-8.8354	-8.9697	1.9534	0.63931	-2.6084
-19.709	-19.78	-25.435	-26.206	-17.499	-25.563	-21.613	-28.668	-18.294	-15.853	-26.397	-24.035	-21.263	-25.676	-22.167	-18.43	-20.884	-27.092	-21.779	-24.698	-19.926	-17.153	-20.158	-21.492	-14.678	-25.961	-23.374	-24.769	-16.362	-24.681	-19.127	-22.943	-22.097	-17.739	-26.302	-22.413	-19.776	-18.713	-26.068	-23.817	-19.617	-24.855	-24.571	-27.123	-19.891	-24.704	-29.838	-23.976	-25.395	-26.792
-11.486	-11.426	-10.03	-15.985	-12.102	-3.5581	-8.5042	-8.5292	-12.424	-10.566	-8.4613	-10.542	-14.668	-12.755	-12.404	-9.4284	-13.542	-9.5644	-10.592	-16.485	-12.824	-8.5887	-14.273	-9.4711	-10.898	-12.723	-9.8546	-10.137	-11.029	-13.251	-11.507	-10.165	-9.4707	-12.317	-4.2997	-11.26	-9.5225	-9.4772	-8.3935	-7.7668	-15.842	-16.504	-9.6332	-7.4756	-11.144	-10.876	-10.03	-14.892	-15.629	-7.4329
-2.9371	-2.2568	0.36851	-2.5735	-5.5422	-4.119	-7.402	0.033457	-3.1669	-1.7674	-4.5862	-8.6159	-9.209	-2.6976	3.3269	-12.397	-7.0073	-7.5573	-2.9646	0.51181	2.6128	-4.1942	-2.312	2.2961	4.6864	-0.66209	2.3014	-5.0853	-1.9606	-1.3739	-2.0759	-1.5357	-4.0409	-1.8586	-5.6549	1.5231	-3.8316	-0.28088	-9.2731	-5.2461	-4.6262	-2.3331	-0.62922	2.8789	-2.0491	-2.8532	-5.1629	-5.0972	-3.2544	-7.4749
4.0561	1.9316	5.1087	-0.26888	-2.2642	-7.2514	-1.1878	-2.1172	-3.4336	-2.2783	9.4817	-4.6664	-0.635	5.2184	-4.6001	-2.1602	0.68293	4.1775	3.9729	2.0918	1.0618	-2.1105	-4.4266	-7.4863	1.1903	1.0318	-1.0403	-5.4955	3.4239	-3.5145	2.86	5.7447	-5.5095	-1.2697	-3.5941	-4.9564	2.005	-3.4373	0.88639	-2.1925	-2.76	-2.6858	-1.6772	4.5203	-2.715	-4.5379	-0.57741	-2.4768	5.978	6.7791
-10.249	-10.001	-17.656	-10.318	-4.2772	-10.68	-11.553	-8.9424	-13.009	-12.337	-8.0079	-7.7683	-12.279	-8.847	-9.4996	-9.788	-8.8757	-9.9094	-15.337	-8.1304	-6.5708	-6.1713	-12.074	-15.404	-11.069	-9.1184	-11.491	-5.4952	-15.032	-10.039	-6.2261	-9.9524	-11.512	-10.67	-12.339	-17.181	-17.418	-9.8908	-9.7327	-10.409	-9.2319	-15.71	-12.071	-13.481	-13.439	-14.619	-9.0232	-14.024	-10.275	-9.7654
7.918	9.5567	9.4626	6.3305	8.9795	2.4122	13.218	11.901	10.213	10.481	10.543	6.9261	10.308	8.9057	5.1331	12.47	11.869	4.6953	12.905	5.1754	8.3122	3.2106	14.235	13.319	15.607	8.9025	10.431	4.827	7.0037	6.6482	9.3541	1.2195	5.1888	12.719	9.5305	10.585	10.992	6.2262	5.1926	11.206	10.755	8.8371	9.9888	3.3285	15.923	11.786	5.5277	8.024	11.356	11.297
-6.6456	-13.586	-9.5052	-14.657	-13.355	-15.835	-20.949	-8.7901	-11.889	-9.9271	-16.934	-8.4393	-19.027	-13.235	-13.71	-12.629	-11.379	-18.037	-16.436	-9.0404	-11.745	-6.0488	-14.579	-13.45	-11.974	-12.177	-10.626	-9.3142	-13.667	-18.133	-16.758	-10.373	-7.7894	-12.542	-11.516	-12	-16.61	-10.117	-10.508	-11.991	-15.29	-13.443	-7.6833	-11.526	-13.022	-11.267	-11.522	-13.501	-14.335	-13.136
-5.0029	-2.2399	-1.0666	-5.5354	-1.7189	6.3831	2.8165	-3.5351	-2.1873	4.7717	-1.249	-3.672	1.3127	0.025555	11.331	-0.40443	-0.2999	2.7381	2.6242	-1.3135	7.5329	-5.5386	7.3871	-2.5255	-3.2536	8.838	-0.12071	5.1388	-3.6175	-7.3882	-0.82809	1.5519	0.2603	5.5505	-3.5078	4.1198	3.2012	0.33666	-5.6456	2.5088	-4.5664	-1.8702	-0.86705	-2.502	-6.6911	-3.5917	-2.4814	-2.5751	0.070158	1.7673
-1.2111	11.206	9.1823	7.2317	13.9	6.9912	4.6079	8.0206	7.0146	7.4649	8.5945	9.612	7.4794	5.6167	9.4029	1.9568	7.6359	10.934	2.2126	7.5421	11.224	7.2587	6.3281	4.7938	9.8293	10.205	9.8129	6.6743	3.7845	0.52974	7.191	10.792	8.5827	8.3128	10.172	6.022	13.507	14.067	4.0016	8.9124	10.423	10.658	11.564	7.6245	4.883	6.6915	18.367	9.6334	12.854	8.3306
-2.7946	-5.3657	-7.5055	-2.1401	-5.2366	-1.9652	2.9834	-2.0465	-7.7442	-3.9648	-10.578	-2.7517	2.6056	-4.3212	-6.1521	-2.8335	-0.96324	-2.9464	-3.1296	-7.2083	-2.8904	-0.93147	-0.26064	0.99161	-4.5203	0.73436	-0.43474	-7.6762	0.23857	-0.40576	-0.88895	-6.6074	-6.4555	-8.3079	-3.4764	1.8997	-7.6718	-6.2311	-4.6843	-5.6807	-8.2564	1.4278	-6.0557	-6.0812	-0.26447	-8.8214	-4.6726	-1.0769	-5.6732	-3.724
-12.342	-10.785	-6.7395	-11.525	-12.751	-7.3177	-15.869	-13.576	-17.085	-12.747	-9.1199	-6.3511	-13.794	-16.459	-14.994	-17.106	-14.299	-6.6067	-15.484	-11.217	-8.9403	-14.668	-11.741	-9.8046	-11.655	-12.545	-8.0802	-5.77	-14.287	-11.095	-10.957	-16.366	-12.431	-8.2325	-15.741	-15.251	-14.193	-11.537	-13.312	-10.003	-14.146	-9.5323	-13.831	-13.106	-11.981	-7.2872	-16.947	-10.915	-13.665	-12.149
5.024	3.8141	0.22293	2.9831	0.61185	-0.28481	7.6807	-2.0096	2.1239	0.077997	-5.5783	-0.70977	-4.6729	1.1177	2.9665	-1.5676	4.8608	5.0107	-0.63961	-0.68118	-2.0696	-1.0244	9.0984	2.6046	2.6317	3.7711	1.4661	-3.1593	5.651	0.68684	-0.76778	-3.5191	4.6384	-2.5787	1.122	-0.94797	-1.0828	-1.0846	0.74239	2.4143	0.15284	-3.1961	2.2717	5.1155	2.226	2.55	-0.92749	7.5715	7.2024	1.6632
-12.104	-16.506	-12.644	-16.569	-14.61	-17.57	-19.465	-16.048	-16.281	-15.271	-13.169	-17.524	-13.588	-11.955	-12.434	-9.7493	-18.281	-15.687	-11.267	-13.998	-12.862	-21.385	-12.326	-14.996	-15.107	-20.581	-13.227	-12.074	-15.373	-14.884	-14.472	-15.135	-16.149	-20.909	-13.052	-13.37	-15.642	-10.97	-13.008	-18.924	-11.206	-18.114	-12.492	-15.483	-19.664	-13.574	-15.515	-5.9938	-14.727	-16.776
6.237	5.5925	3.2655	7.1381	0.84439	10.749	0.77444	4.0237	6.8613	6.7023	-0.25422	2.9331	7.1177	7.8413	4.7996	7.6665	8.0607	9.4232	5.4355	6.0862	6.5433	4.8344	0.83283	3.965	9.9283	4.8805	4.8711	4.3623	8.3669	10.091	7.1203	2.0021	9.2325	2.8766	0.11589	6.758	2.2803	6.4584	5.7186	11.967	5.9571	1.8221	4.3521	3.1417	6.0723	7.8201	6.0494	0.46995	-1.5274	3.7395
-3.6156	-16.237	-9.155	-13.783	-7.7591	-13.633	-11.532	-6.2415	-9.8068	-14.105	-14.495	-9.0292	-15.144	-14.536	-12.203	-16.957	-9.35	-8.0345	-19.355	-15.935	-11.322	-17.124	-17.95	-7.6323	-9.1197	-21.266	-15.057	-8.6934	-9.6442	-12.932	-13.136	-7.3337	-7.5092	-10.303	-17.104	-6.3887	-10.487	-14.337	-11.264	-6.7925	-12.852	-13.35	-12.681	-9.7223	-13.632	-15.806	-7.3537	-13.796	-14.053	-10.337
-5.2686	-8.2044	0.09983	-6.0569	-3.8405	2.2037	-3.4131	1.6096	-2.159	-2.0963	-4.0445	5.2414	-6.113	-3.9853	-6.0933	-1.8566	-1.9114	-8.199	0.49456	-4.6528	-2.3077	-9.9966	-1.654	1.326	-1.6743	0.016189	-0.17192	-1.1441	-5.7066	-5.915	-9.263	-6.0819	-7.2499	0.69558	-7.6179	-5.2375	-7.394	-3.0356	-1.1146	-2.7746	-6.8761	0.62214	0.91801	-0.89373	-3.7497	-5.4752	-3.9038	0.16214	-8.3984	4.1304
3.8415	-1.7357	-2.9226	-2.3648	8.7526	9.5856	-3.4045	-2.4682	-1.5723	5.5255	10.25	8.1542	-0.78362	1.7663	2.2229	4.732	-1.3703	-2.0992	1.7799	7.7277	1.4745	9.1748	0.73881	-1.796	3.0595	2.7161	-1.9776	6.8943	4.1069	4.7069	-0.60397	4.2391	2.0065	0.20619	6.5807	4.6325	7.1316	5.5237	4.8833	2.946	-6.7309	6.8683	0.11518	-4.9166	0.17254	2.9877	-7.2983	6.7262	-1.9813	-0.31878
2.5189	-7.0229	-0.55289	-5.9267	-4.4695	1.302	1.4329	-4.298	-5.2633	-1.4061	-2.4244	-9.0535	-9.1988	-5.6367	-5.9658	-3.7388	4.3074	0.79725	-7.0275	-2.3387	-0.43383	-3.9741	-5.972	-5.2184	-3.3402	1.9167	-2.4649	-2.8891	0.27761	-2.2834	-5.5598	-2.4496	-5.5142	0.425	-8.3919	-3.6952	0.23496	-1.6581	-3.9856	-10.298	-0.95197	-4.1433	-7.7289	-7.0739	-1.6914	-2.2799	-1.9295	-3.8393	-6.8934	-1.9959
-9.6363	-14.709	-13.08	-13.815	-15.339	-8.9899	-6.7996	-9.6728	-5.9015	-10.702	-7.853	-7.0446	-11.573	-15.995	-15.222	-7.0205	-9.1675	-11.254	-7.2732	-10.707	-10.66	-11.395	-14.067	-14.328	-8.6973	-7.9571	-11.293	-3.8907	-6.7555	-18.66	-12.896	-10.65	-10.773	-14.757	-9.8415	-17.202	-6.0145	-9.8538	-8.9837	-13.287	-7.0138	-6.4631	-13.521	-6.3848	-10.865	-5.741	-7.8165	-16.226	-7.8403	-11.098
-11.171	-15.481	-10.66	-8.1216	-10.368	-10.072	-9.4973	-18.583	-12.635	-10.446	-6.147	-12.626	-14.883	-13.791	-7.1425	-3.5481	-12.871	-5.1707	-11.348	-15.177	-20.457	-15.265	-9.5409	-9.3901	-10.535	-15.504	-11.588	-7.565	-17.274	-15.828	-11.131	-12.231	-11.645	-14.194	-6.4089	-8.673	-8.8079	-8.6151	-7.2668	-12.063	-8.749	-14.28	-11.358	-14.167	-10.449	-13.664	-15.051	-7.7886	-13.367	-12.852
-6.0792	-3.7178	3.571	-3.2222	3.4344	0.46222	-4.0602	-5.1936	-3.7867	-2.0609	-11.082	-0.97995	-7.6746	-6.8909	-8.9985	-1.5872	-3.654	0.45684	-3.6564	-1.0886	-1.1681	0.73123	1.4455	-2.9675	3.1611	-3.5216	0.73281	-4.4388	-6.5948	-7.1527	-7.4738	-3.2729	-13.389	2.4212	4.5431	-7.0777	-5.6104	-3.919	-2.1051	-8.8739	-8.2208	2.1663	-4.1899	-6.0029	-6.7662	-5.2224	-4.2925	-5.8979	-2.2291	6.1509
-10.614	-20.108	-13.673	-9.959	-11.013	-12.051	-11.59	-11.46	-13.272	-13.067	-17.655	-14.576	-19.45	-12.679	-13.021	-7.7753	-12.299	-12.823	-12.045	-15.712	-11.847	-14.309	-17.276	-15.704	-14.406	-13.605	-20.466	-15.323	-19.277	-13.849	-15.722	-12.902	-15.391	-13.878	-13.953	-25.713	-16.49	-12.088	-11.587	-8.9109	-16.85	-11.641	-9.0984	-18.151	-21.136	-17.73	-16.761	-16.472	-12.628	-19.262
-7.8181	-6.2592	-8.9695	-3.7472	-11.307	-3.7674	-13.449	-14.677	-12.621	-0.6387	-4.8236	-12.506	-8.0451	-2.9127	-6.7729	-12.085	-8.4532	-7.9735	-11.169	-8.269	-11.582	-7.1993	-5.851	-4.9233	-7.6381	-8.2936	-10.248	-7.0297	-14.776	-6.8985	-6.9667	0.096964	-7.3912	-1.6254	-11.008	-9.8634	-6.5734	-7.0099	-13.746	-10.353	-5.9619	-6.3939	-6.4492	-7.595	-11.675	-4.8718	-5.7647	-8.6712	-3.7643	-2.9142
-10.763	-10.747	-15.046	-9.9918	-17.23	-10.46	-8.7259	-5.467	-11.215	-9.0036	-14.624	-7.3084	-11.738	-3.4258	-11.484	-14.181	-11.554	-11.467	-10.19	-15.541	-14.285	-14.58	-12.606	-8.8284	-9.4745	-16.05	-9.5983	-8.687	-7.5507	-13.332	-6.4576	-8.6267	-13.979	-3.9677	-7.1134	-7.2476	-13.528	-7.1747	-11.487	-4.7159	-10.034	-14.935	-16.783	-14.667	-11.422	-14.152	-11.055	-11.508	-13.95	-6.1693
-14.694	-16.093	-13.456	-14.287	-13.973	-15.915	-10.96	-12.536	-11.952	-17.225	-14.216	-16.481	-13.116	-17.862	-10.597	-17.349	-16.971	-17.792	-16.278	-15.921	-19.706	-18.842	-10.45	-19.211	-12.477	-16.931	-16.695	-12.023	-11.232	-12.742	-21.926	-17.064	-13.647	-15.974	-19.709	-13.241	-13.345	-14.996	-14.1	-6.4341	-18.122	-24.22	-11.302	-11.19	-13.94	-13.361	-17.057	-21.003	-14.243	-17.792
-4.9769	-4.6214	-0.77776	4.363	1.2347	-0.22907	-0.81085	-4.3183	1.2154	-3.5408	-5.6741	-2.2919	-0.59848	4.808	-2.5152	1.6352	-4.6502	4.1478	-3.2923	1.7891	-3.2702	4.207	0.010756	-2.5593	-2.3435	0.4927	4.3689	-5.7313	-4.0888	-0.75299	0.95022	-1.1456	0.73964	-0.57434	-3.5291	-4.4475	0.84004	-5.4538	-1.8968	3.598	1.0486	-2.8373	0.43164	2.7091	0.62004	-3.5864	0.0019423	-0.51182	-1.6612	-8.4971
-15.241	-18.257	-19.18	-14.844	-13.702	-15.827	-11.601	-11.849	-9.6414	-11.446	-9.0509	-15.951	-13.79	-8.8459	-13.951	-9.755	-6.8797	-14.397	-13.122	-7.3399	-13.353	-13.713	-15.024	-8.9485	-12.8	-14.779	-13.657	-15.946	-10.289	-19.357	-15.554	-10.257	-11.96	-11.894	-18.478	-8.6024	-12.502	-6.259	-18.37	-22.908	-7.6503	-14.275	-11.298	-7.7705	-7.5397	-19.474	-11.213	-14.886	-14.356	-11.69
4.9374	0.5392	-3.2593	3.1958	0.86798	1.759	1.4881	1.4218	2.5467	2.1268	-3.8792	3.2397	-4.5968	3.0449	0.272	4.3227	5.0497	5.7078	2.404	2.724	0.60796	-2.5583	0.36343	0.487	-0.16829	1.1937	3.065	0.43207	4.5878	-2.4996	2.2126	7.7165	-3.0841	-4.6231	4.8047	-0.99419	-2.2217	-6.5656	1.8829	-2.0491	-5.7937	-4.8818	-1.1726	-2.6641	3.2099	-2.2311	0.64283	-0.021415	3.0074	0.06428
-21.601	-20.631	-24.664	-24.354	-22.509	-31.109	-25.939	-17.686	-21.65	-18.153	-20.738	-24.359	-23.082	-23.581	-21.893	-21.745	-17.86	-15.203	-16.843	-28.624	-21.842	-24.336	-16.763	-27.08	-27.263	-25.815	-21.747	-15.587	-21.82	-26.005	-17.107	-24.21	-21.315	-24.666	-25.939	-23.453	-22.639	-23.259	-24.828	-25.807	-27.746	-15.99	-21.981	-17.036	-24.348	-20.881	-24.231	-25.408	-19.234	-24.961
2.3833	-5.2588	2.1501	1.935	-0.6077	3.394	4.1803	0.77516	-0.24613	-0.1441	-0.029674	-1.9975	9.9496	-4.7769	-4.6031	5.0563	4.5029	-5.7971	-1.4234	-6.5782	3.2844	-3.2967	-3.8085	-1.7052	2.3766	4.5009	3.7711	-3.6859	2.3066	-8.6352	-4.0495	-1.7093	0.13701	-0.30283	3.7038	-2.0481	4.7033	-0.4423	7.4932	0.30096	-2.5869	-3.83	2.2815	-3.2979	-1.8907	-2.6629	0.33558	-7.595	-3.5415	1.6368
-3.6797	-4.1492	-0.14589	-3.3101	-6.8308	-2.7798	-2.9785	-4.4276	-1.1397	3.776	-5.3036	-11.094	-6.2238	-1.5189	-5.0002	-7.4256	-7.0125	-3.7806	-1.391	1.0829	3.4148	-1.6763	-2.5628	-8.2459	-4.7061	-7.1004	-4.6482	-5.6938	-4.0338	3.4291	-1.5306	-2.2123	-1.833	0.10269	-3.4142	-5.826	-0.72643	-3.1682	-2.883	2.739	-6.0046	-6.8191	-8.4392	-7.5565	-8.0793	1.6761	-4.2873	0.38034	-8.5677	-11.822
-1.2762	1.8117	-2.893	0.99648	-4.2481	-0.90803	3.2607	3.2986	8.1477	-2.4268	-4.8886	5.2104e-05	-0.72262	3.5528	-2.0275	-5.7034	5.7097	-1.6535	9.5513	5.9382	0.63043	-2.1879	-0.74996	3.6542	2.614	-2.4111	4.1599	0.14366	-8.7938	-1.2113	2.7133	-6.6766	-3.3959	5.2639	-4.1192	-0.63903	2.4204	-0.76941	2.6835	-8.0148	3.007	-0.88837	2.4238	3.529	4.3483	4.5792	5.2083	3.1987	-0.88698	10.446
-3.8874	-2.1153	-2.3216	1.1308	-10.688	-2.1636	2.6242	-10.805	-6.0184	-3.3118	0.50646	-6.8811	-5.146	-0.9382	-5.7247	1.2867	-4.674	-0.50275	0.20026	-5.0052	-1.6672	-2.896	-6.4597	-3.9234	-3.3234	-8.6719	-5.0248	-2.4296	-9.3629	-6.3548	-4.3757	-1.85	-2.7357	-7.7896	-9.0443	-3.0861	-10.131	-5.2199	-0.65986	-7.6717	-5.0823	0.16334	-6.1687	-3.8788	-8.2336	-7.5942	-7.6142	-3.6096	-5.2956	1.8746
-0.26823	-0.23468	5.9811	1.3413	7.8193	0.22048	-1.9721	1.6958	7.1697	-1.3471	0.97175	3.4674	-0.34887	-0.45641	-5.6669	5.3292	-0.095548	1.0925	1.1972	-2.2456	0.5991	-0.80086	-3.7867	-3.6693	9.7144	2.6932	-0.8714	3.9905	5.3381	-6.7548	4.7559	3.5728	-2.5952	0.11032	-6.4275	1.9541	4.8165	6.6796	0.37539	7.6068	3.1043	-2.2088	-0.042418	2.7558	3.7966	-2.564	-1.6981	1.6232	0.50193	0.83857
1.087	4.7777	3.6201	-0.88255	8.7639	5.0819	-3.1336	8.6969	3.6419	7.6525	2.2153	-5.3261	3.0034	1.6778	4.6067	0.93255	6.9805	2.373	7.2895	8.1044	7.7375	9.1409	-3.1548	0.81126	4.4585	4.8064	1.19	1.3344	0.93238	-2.2225	1.6561	5.9209	1.6471	-2.0474	5.0234	5.3353	-1.5123	0.57826	9.1461	2.8076	3.162	-0.60658	0.91398	0.93382	-0.54516	3.801	3.0469	7.636	3.5579	-4.0431
-6.3017	-5.6001	-0.16846	-5.9962	-3.4622	-3.2023	-9.7251	-7.0953	-10.58	-8.5443	-4.8297	-3.8626	-6.6129	-5.7758	-3.3677	-5.8476	-1.7283	-2.6947	-8.6114	-3.4591	-1.8106	-1.8603	-5.911	-1.5064	-1.7317	-2.853	-2.0766	-3.9665	-1.514	-6.9732	-3.6141	0.13688	-6.9345	-3.8437	-3.4257	-3.5512	-9.4459	-6.3184	-7.7728	2.5617	-7.4637	-3.5406	-1.397	-3.4553	-12.967	-6.6449	3.454	-3.4577	-5.1512	-1.7999
-10.105	-15.765	-15.66	-20.507	-13.875	-11.731	-12.765	-13.218	-16.679	-11.092	-14.655	-12.71	-14.455	-8.9752	-9.1331	-17.727	-13.803	-13.598	-16.083	-15.462	-11.818	-21.92	-12.507	-6.3722	-19.592	-15.238	-14.363	-15.284	-15.815	-9.6548	-14.857	-9.9472	-19.023	-7.6159	-11.955	-16.355	-4.5795	-5.3836	-16.098	-11.911	-7.5385	-13.536	-11.747	-10.607	-12.382	-17.762	-15.545	-14.855	-5.288	-17.963
-5.9943	-8.7192	-12.934	-3.4495	-11.883	-5.8703	-4.0272	-2.8886	-11.014	-8.6178	-8.8176	-6.0106	-17.87	-10.011	-7.1966	-3.3304	-10.406	-6.7673	-7.5058	-10.117	-8.1065	-8.3318	-7.0044	-10.706	-7.8085	-5.3017	-11.92	-11.259	-4.2075	-10.38	-12.251	-8.6421	-6.9826	-7.8533	-10.281	-4.1728	-8.9118	-5.2084	-16.831	-12.988	-5.4214	-5.1518	-12.538	-9.7248	-10.876	-16.347	-8.2301	-2.5338	-16.554	-3.7101
-14.767	-12.716	-8.9695	-14.475	-12.383	-10.751	-9.4263	-8.3165	-3.511	-9.0361	-11.909	-10.595	-9.2399	-11.403	-9.5003	-6.1985	-11.363	-4.9997	-8.0044	-13.928	-8.1034	-8.5609	-10.876	-10.959	-11.041	-7.7669	-11.097	-9.5095	-5.6057	-15.028	-11.779	-13.406	-10.987	-4.6979	-11.208	-7.0339	-15.574	-6.3777	-7.1245	-7.3379	-13.395	-14.096	-12.984	-8.0205	-12.751	-5.3128	-11.181	-7.093	-10.485	-4.893
-9.7988	-6.2414	-15.277	-12.068	-14.144	-3.8676	-8.5177	-6.7763	-9.8445	-13.098	-6.5179	-5.7039	-8.5093	-2.247	-15.038	-8.8779	-5.7016	-9.2938	-4.987	-9.8697	-14.499	-5.0007	-7.8794	-7.8809	-11.161	-10.863	-11.594	-11.535	-7.6811	-11.312	-7.2971	-4.558	-12.358	-6.2722	-8.7627	-8.6275	-13.714	-8.172	-5.4598	-13.734	-12.659	-4.4664	-7.8604	-6.422	-8.3115	-6.0397	-8.3331	-3.9245	-8.955	-9.884
-10.016	-13.461	-10.008	-15.019	-14.246	-15.793	-17.79	-14.487	-9.676	-16.658	-5.7601	-18.386	-6.9461	-8.5958	-16.544	-15.358	-18.225	-17.769	-13.114	-15.007	-9.9146	-7.2201	-15.684	-16.328	-15.193	-9.6951	-13.085	-6.186	-13.865	-14.815	-9.4313	-5.774	-15.085	-15.141	-8.2354	-11.506	-13.601	-14.895	-11.058	-20.342	-11.584	-18.145	-11.379	-6.7035	-17.307	-12.267	-8.9662	-16.389	-8.8094	-8.2593
-3.0695	-2.1624	-3.1694	-1.2735	-4.3826	-4.3024	-9.6819	-2.186	4.1069	-4.4846	-4.1434	-3.4266	-9.3015	0.26555	-7.0623	2.2646	-1.2664	-8.1027	-7.6903	0.0459	-2.2474	3.7046	-2.1444	-0.24852	-10.05	-3.4071	2.0078	4.2188	-8.5888	-1.6985	0.53545	1.6336	-6.584	-1.5119	-5.3915	-5.08	4.5329	1.0794	1.7024	-5.6979	-6.6003	-5.2582	-8.7082	-0.5334	-3.9757	-8.2116	-3.3465	-4.7019	-6.6529	-0.084507
2.9265	-5.153	0.2215	1.7326	0.35975	-4.855	-2.6488	-2.8041	-1.7689	-6.6476	2.9201	2.0081	-5.1235	1.1786	3.8945	-1.55	-6.3249	-5.6889	-1.2534	-2.5028	-9.7053	1.2685	-5.681	1.8212	-2.6972	1.5305	5.6505	1.0789	0.94289	1.0345	-1.1179	1.3235	-0.85096	-5.8618	-4.2531	-4.9935	0.61824	4.4695	-8.0185	-1.4587	-0.62047	4.7956	-2.318	-4.3751	-0.91543	0.46058	-3.7367	-4.159	2.1408	3.1238
-1.1145	4.736	-1.2481	0.11515	5.8716	3.17	-4.3804	-0.99351	-6.5456	-0.91271	4.171	-6.2919	-4.9136	-1.7938	-2.1663	-1.9176	-3.2538	-1.1926	5.6234	-1.8385	-0.46182	-0.91927	-5.6843	4.3167	-2.4074	-2.9986	-6.0443	2.1594	-3.2908	1.0098	7.289	-3.6626	-2.392	3.6002	-0.70778	1.3472	-0.3384	-0.059644	5.0683	1.2356	4.0024	2.806	-2.6273	0.81872	-0.027938	-6.7308	-5.9302	-7.8347	-4.443	-14.159
-10.484	-8.1686	-14.918	-10.239	-12.56	-16.717	-10.524	-19.012	-14.573	-16.545	-14.58	-21.454	-18.396	-11.143	-13.665	-23.738	-9.9483	-19.965	-16.139	-7.2439	-15.238	-10.969	-14.198	-14.352	-19.254	-12.645	-7.1112	-19.985	-14.663	-14.29	-19.911	-14.793	-12.047	-15.072	-20.436	-12.755	-18.594	-13.706	-17.322	-16.036	-10.007	-16.513	-16.766	-14.655	-12.548	-9.9412	-8.7103	-13.318	-19.771	-13.376
-5.2253	-4.151	2.2211	-7.7576	-2.3928	-0.98444	-5.5615	-3.4185	-3.4912	0.23767	-5.562	-2.5987	-0.25496	0.4816	-7.6756	-3.6609	-1.7092	-1.8603	1.909	-2.889	-0.71459	-8.2708	-6.4621	-7.7124	-7.6434	-9.5258	0.59621	-6.3172	-4.5762	-0.98575	2.2896	2.3951	4.4701	-6.9466	-1.3738	-2.0991	0.62651	3.045	0.77515	-4.3602	-4.7176	-4.4307	-6.2224	-4.466	-2.6111	0.32287	-1.9033	-1.6415	-3.2997	-7.5206
-10.583	-9.6226	-12.421	-8.2362	-10.874	-12.747	-8.7103	-6.0708	-8.9902	-6.4334	-4.4166	-7.0127	-6.3664	-13.635	-14.294	-9.4987	-11.899	-10.446	-14.255	-5.6214	-10.09	-8.1061	-3.5559	-9.4512	-10.762	-9.0747	-4.9915	-12.941	-10.821	-6.7698	-12.699	-9.4078	-5.8452	-6.8548	-10.86	-2.3782	-15.422	-6.5071	-7.2425	-6.792	-6.1374	-14.426	-7.2983	-7.7536	-8.7944	-7.6303	-6.7347	-4.5281	-7.232	-9.5526
-6.771	-3.1087	-1.8022	-8.4976	0.99236	-4.5264	-2.0325	-3.9474	1.4512	0.9088	-4.5156	1.9559	-8.7381	-4.6301	-4.9813	-2.5629	-1.4589	-7.9736	-7.9629	-4.7281	-1.112	-0.73372	-12.422	-0.95985	-2.0508	-1.9511	-0.33077	1.8833	-2.3157	4.3569	-2.3628	-7.3634	-2.8745	1.1812	-4.6897	-2.8493	-6.9919	-4.733	3.8861	-6.4698	-5.4161	-4.6567	1.3643	2.2955	-2.6165	-1.1066	-3.6789	-1.0103	-6.4764	-0.21288
5.9076	8.2517	11.805	8.4974	9.7623	8.6307	13.171	5.1225	0.63463	5.0525	6.912	8.2985	4.4718	7.8379	11.454	-2.8213	4.9085	8.2995	9.4308	5.1508	0.75519	7.4603	0.41217	1.6409	8.6767	2.5506	3.3354	-2.1995	8.5753	5.4296	2.7169	-0.80681	3.0526	5.1625	6.0764	2.5749	5.6404	1.4861	4.9105	6.1723	7.5253	9.4991	6.1326	-0.40687	0.62533	3.6557	9.0149	0.76948	0.98095	6.7812
-8.9389	-15.462	-4.1052	-7.9089	-17.092	-10.63	-3.6675	-4.1293	-6.973	-1.9208	-5.2846	-4.7262	-2.9284	-6.0679	-12.195	-9.8745	-3.9726	-4.2654	-10.351	-15.594	-12.536	-9.5458	-9.9701	-9.5386	-11.594	-7.6096	-6.4233	-3.184	-13.304	-11.696	-5.8966	-6.953	-11.567	-6.3299	-10.039	-12.946	-2.8899	-10.254	-4.7451	-4.3327	-5.8703	-10.996	-7.385	-0.45948	-9.7363	-5.0859	-7.5202	-5.0819	-6.0606	-9.5084
-5.2045	-4.0618	3.5689	3.0015	0.78682	-3.1493	5.1571	5.2684	-0.93632	1.9627	-1.9221	0.0015227	-1.2249	0.63726	-0.74551	5.5852	1.5823	4.1349	-0.70601	4.1555	-0.21551	2.6095	-0.46906	3.6668	7.4572	3.8926	-1.0191	0.18445	-3.4879	2.3351	3.9549	-0.0048374	3.8803	4.4582	-6.7747	-7.0285	4.9545	-1.1866	7.38	3.3378	2.0879	-2.6986	-2.0939	1.3931	-1.0029	1.0983	-1.716	-4.9768	8.5721	5.8918
-14.998	-9.4497	-6.8237	-9.712	-8.9413	-12.665	-13.814	-11.636	-11.294	-6.3623	-7.026	-13.596	-12.794	-12.596	-7.6742	-13.733	-14.141	-16.369	-14.989	-19.025	-14.757	-11.514	-15.85	-19.014	-12.333	-11.627	-11.191	-15.835	-9.6002	-14.639	-18.105	-13.254	-11.856	-13.159	-7.549	-18.98	-15.768	-18.052	-12.603	-14.879	-8.6535	-19.057	-17.014	-15.629	-10.855	-8.5149	-11.021	-15.703	-14.845	-10.98
-4.3107	-14.837	-15.515	-10.902	-20.202	-22.807	-8.706	-13.272	-14.63	-8.1366	-17.247	-15.665	-17.944	-18.078	-20.62	-12.319	-14.289	-15.781	-14.938	-15.583	-13.018	-15.047	-18.818	-10.716	-9.0683	-11.784	-15.991	-12.369	-17.765	-12.535	-14.655	-10.402	-14.052	-11.293	-14.5	-17.234	-13.715	-17.809	-17.855	-23.685	-19.204	-14.811	-8.0246	-17.346	-13.269	-12.742	-14.851	-13.77	-15.577	-15.058
-1.2094	5.3652	4.6327	-5.3291	-0.60668	-2.1087	2.1071	-1.2055	-6.8352	6.4323	2.9178	0.80133	1.0395	-2.6508	-1.7956	-0.59455	7.1481	-3.2599	-0.43248	0.56562	3.343	-0.73724	3.2142	0.65533	0.59585	-1.9107	0.34021	-1.2697	8.3724	7.2489	-2.9776	5.1865	2.2775	4.6438	-7.5705	0.52545	1.3528	-6.5262	-2.2777	-1.331	-4.2004	-3.4617	-1.8471	1.3005	1.8622	-3.5823	4.8437	0.33003	-2.387	-0.76127
0.88125	-7.3792	0.29677	-2.9738	-4.5092	2.4636	-1.9931	0.46892	-1.6996	-1.7364	-1.4586	-6.7728	-7.7658	4.4049	2.4948	-4.7374	-5.7814	-0.072288	-9.413	0.34978	-2.3888	-1.6203	-2.8682	-1.3199	-6.0486	1.5825	-5.7278	-1.312	1.1821	-3.5511	-8.0874	-5.7668	4.2981	-4.1333	1.4603	-1.2621	-1.5988	-1.5154	0.35011	-4.2268	-3.6049	-3.7346	-4.6564	-2.0774	-0.23066	-2.2399	-3.2613	-6.7926	-6.2083	-13.609
-10.725	1.0154	-7.9339	-6.7687	-5.9191	-1.4287	1.465	-5.4891	-0.46929	-5.7125	3.4995	1.2012	-3.5436	1.8069	-0.024205	-4.4926	-1.3804	0.66815	-7.3022	-3.4126	1.324	-6.1767	-2.0605	-5.7591	-3.7593	-2.0306	-8.0413	-7.0292	-2.2747	-2.5753	-0.086478	3.3843	0.089831	-0.88102	-1.5894	-1.1798	-3.2611	-1.251	-0.74859	-6.2082	-4.0163	-0.44176	-1.8914	-7.7022	-2.3423	0.98615	-3.2909	-0.79831	0.79941	-3.4041
-14.105	-13.029	-2.4141	-12.515	-9.6259	-4.9743	-6.126	-10.872	-4.9468	-13.282	-7.8152	-17.268	-12.153	-11.659	-10.964	-9.6419	-11.394	-16.689	-17.153	-14.216	-10.964	-15.282	-18.489	-9.7991	-9.2229	-11.458	-3.957	-17.193	-15.703	-15.139	-11.953	-13.218	-10.089	-12.889	-15.133	-7.1383	-12.099	-23.645	-13.515	-12.643	-13.324	-7.1813	-10.912	-13.081	-11.851	-16.131	-15.214	-8.928	-13.802	-12.435
-3.8454	-6.1247	-5.7786	-3.7615	-0.68854	3.9071	-4.8338	-5.1318	-2.4955	-4.8399	0.61637	-1.9465	-0.35718	0.66716	0.12418	2.8022	-5.7539	0.12936	-1.4651	2.9113	-3.9754	-10.545	-1.2231	-2.0793	-7.3313	-1.1632	-7.791	-0.52054	-4.1002	-3.1245	-2.8648	-2.3772	-0.38997	-1.9806	-2.7065	0.13338	0.61713	-3.5058	-8.2074	-0.54057	-3.1139	-6.249	-4.4961	-10.418	4.5421	-4.1784	-1.664	1.3395	-6.5211	-4.7267
-8.5445	-4.9853	-10.046	-4.8436	-7.392	-11.892	-2.8786	-9.388	-9.7293	-5.9187	-8.9172	-3.6176	1.318	-8.5608	-4.937	-5.7378	-7.1398	-5.7584	-10.13	-6.5353	-9.9705	-10.944	-0.59058	-10.38	-8.1587	-6.9571	-6.057	-7.7327	-9.6458	-7.2955	-8.9682	-5.8365	-5.9721	-7.9355	-3.0417	-10.342	-7.8707	-10.962	-6.5434	-5.9307	-3.9769	-9.1931	-3.9029	-3.0764	-10.416	-1.1381	-4.8078	-5.4721	-4.009	-7.3297
-4.7603	-7.2001	-0.29188	-2.8898	-1.1738	2.0438	1.3234	-2.006	-3.6824	-0.10914	2.0802	-6.9651	-10.351	-3.044	1.9695	-1.756	-0.90901	3.3235	-1.8504	-2.3085	-4.3564	-2.014	-2.5933	-5.822	1.9683	-2.964	4.314	-2.5666	0.62333	0.2086	0.78992	3.5412	1.5453	2.0095	4.0362	-6.5152	-2.2675	-1.7532	-2.3646	-4.5503	-2.5364	0.054227	-2.4989	-0.39636	3.1204	5.3453	-3.9676	-1.8476	-1.2873	2.3562
-14.442	-8.2245	-8.3712	-11.748	-7.5166	-11.445	-11.466	-16.461	-12.554	-10.095	-8.5737	-7.8814	-10.888	-11.591	-10.853	-12.982	-9.3668	-9.6315	-9.8392	-6.0207	-11.047	-10.591	-12.997	-11.212	-14.901	-11.677	-9.6357	-13.245	-13.28	-13.034	-15.51	-8.6595	-1.7659	-6.8593	-12.198	-9.5884	-12.613	-6.9183	-10.348	-12.859	-9.1327	-14.693	-7.684	-9.8292	-9.5742	-13.925	-7.4449	-8.1002	-10.083	-8.7188
2.7787	-1.5264	-3.8839	7.1834	-1.2145	2.8951	7.1951	2.7529	-1.1228	1.2976	7.566	0.80493	8.0131	3.973	1.8794	6.1276	-4.9761	6.5681	0.53555	7.8773	2.1528	1.4987	-0.61827	2.4144	2.5706	1.4854	0.50773	4.3785	-1.3171	5.357	3.8183	2.1478	6.8377	0.59392	-4.2404	-3.2534	-2.5674	-4.8486	0.47713	4.4152	-2.1066	0.45006	2.6423	2.7135	0.59147	4.9292	5.4385	2.945	2.0644	1.4074
-1.1832	-5.3632	-3.5648	-9.8634	-1.7792	-1.5641	-0.40723	-5.7085	0.94741	-10.947	-7.2039	-2.6668	-5.5924	-5.562	-2.6584	-6.439	-3.0834	-8.0758	-2.9384	-1.139	-7.9729	-10.354	-0.92089	-1.4928	-2.5245	-2.7983	-7.7307	-5.4205	-7.0723	-9.6811	-1.8938	-3.6762	-10.145	-10.867	-8.6145	-3.9081	-0.31229	-7.7304	1.7609	-2.3663	-2.7794	-4.2915	1.6099	-7.5003	-8.8703	-6.4199	-2.2209	-11.674	-7.2362	-2.7768
-16.112	-1.6619	-9.0331	-15.997	-15.114	-12.127	-7.758	-14.799	-12.897	-7.7506	-8.0197	-17.857	-12.775	-16.383	-12.796	-13.186	-12.336	-7.6289	-14.03	-4.9428	-4.908	-8.8381	-7.5593	-14.472	-15.761	-9.7163	-8.2186	-12.587	-9.3357	-13.1	-12.729	-4.4096	-9.0714	-16.018	-4.7944	-13.329	-6.3118	-17.558	-12.002	-12.466	-11.356	-12.42	-12.731	-14.005	-11.564	-17.144	-16.24	-10.248	-15.499	-9.1189
-9.0973	-11.182	-7.5596	-4.7196	-12.068	-10.79	-7.0655	-24.709	-7.84	-12.075	-10.92	-10.125	-14.419	-13.786	-7.1976	-12.265	-14.02	-7.8369	-6.5604	-8.1633	-13.408	-13.035	-13.981	-13.504	-10.205	-9.1647	-12.254	-9.2247	-8.7501	-12.152	-14.185	-12.019	-16.533	-11.579	-7.8002	-12.914	-15.989	-12.128	-10.657	-13.377	-13.049	-13.843	-14.608	-9.7727	-14.874	-11.459	-14.039	-3.9517	-12.492	-12.948
-7.037	-6.3234	-5.3174	-11.292	-3.7267	-6.8598	-6.1849	-13.79	-10.433	-4.8601	-7.63	-7.9378	-4.4191	-4.2589	-9.5958	-5.2431	-13.248	-12.45	-13.706	-10.285	-5.6506	-8.8646	-3.65	-6.2116	-11.832	-5.6004	-12.187	-11.224	-2.0846	-10.112	-11.773	-8.555	-9.34	-4.3336	-7.1653	-15.064	-8.3721	-8.7392	-5.326	-8.9448	-10.012	-9.8568	-5.2424	-9.7223	-6.0636	-9.1159	-3.8085	-5.3839	-3.2112	-7.1081
4.1767	-1.058	2.694	-1.0066	-5.5721	-5.2772	-0.84957	-1.4493	2.8362	-0.19909	-5.1613	0.69999	2.4825	2.2441	1.841	0.63118	0.75729	0.35373	2.2591	-3.3565	-0.31861	-3.6595	-1.6895	4.426	-1.1548	1.7779	-0.46916	4.1557	-3.6831	-1.9185	-2.4781	-4.1533	3.4511	-3.0066	-5.6329	6.7386	0.34674	-1.0199	-0.73474	-1.5544	3.9273	-0.95248	-0.71068	3.8505	2.6775	0.2044	1.4116	-2.456	-2.1504	0.13483
-13.287	-17.149	-18.117	-11.636	-7.2116	-11.226	-16.289	-7.1048	-10.087	-13.331	-10.77	-12.74	-10.365	-15.803	-20.143	-9.2261	-10.243	-18.289	-10.255	-10.167	-9.7475	-10.266	-13.842	-13.188	-11.105	-12.442	-14.509	-12.795	-16.304	-14.383	-15.691	-11.616	-11.472	-9.7569	-8.2823	-15.105	-9.254	-13.464	-15.826	-10.932	-9.9307	-14.793	-11.954	-6.3592	-11.51	-13.942	-21.346	-12.577	-16.77	-13.447
-18.141	-23.319	-23.609	-18.907	-25.483	-20.897	-21.944	-19.597	-28.488	-23.305	-19.528	-21.341	-24.192	-25.024	-24.786	-20.761	-21.925	-30.439	-29.961	-27.535	-26.061	-28.294	-22.507	-22.54	-21.144	-22.984	-23.486	-25.021	-21.903	-32.522	-17.422	-21.343	-20.589	-21.21	-24.756	-27.013	-28.217	-26.146	-18.511	-22.592	-24.681	-25.007	-18.878	-28.654	-21.932	-24.536	-20.873	-18.994	-23.404	-18.769
2.0894	-4.8974	-1.1037	7.504	1.5644	-2.5427	-0.13411	-1.2087	3.4545	-1.3366	-2.9762	-0.61834	-3.9746	-1.1122	-3.7576	0.22602	1.1254	0.34104	-1.2955	-3.8627	-6.0457	-2.3557	-4.6693	-1.1411	1.6132	-2.582	-6.7627	3.6844	3.1018	-11.003	0.51443	1.2745	-7.8497	-1.4202	-7.3859	3.3697	4.2514	0.09058	4.3397	-2.4181	4.2671	2.2187	1.6055	-3.2546	-4.74	-4.173	-4.1114	-2.8349	1.377	-4.0056
2.2889	-5.0477	-0.35305	-6.9975	0.65471	-4.6936	-6.2495	-7.1606	-2.7089	-1.4246	0.72738	-3.7598	-9.444	-1.9527	-1.9469	-10.016	-0.56667	-11.983	3.1941	-5.3908	-5.8841	5.3094	-2.5833	-3.8654	-4.0642	-6.7132	-4.4302	0.11247	-0.71407	-1.7581	-2.7905	-3.9893	-11.656	-10.122	-4.3682	-7.1116	-3.4292	-11.628	-3.9937	-2.3817	-1.5914	-16.684	-3.4216	-0.56568	-5.1852	-1.6975	-1.1276	-3.3157	-5.9286	-4.7001
-6.4028	-7.3161	-10.879	3.9516	-3.0814	-5.8402	-1.8497	-0.49999	-6.6639	-8.88	-11.575	-0.48327	-7.7204	-7.92	-2.4461	-8.1034	-2.5191	-6.1575	-4.9452	-5.5215	2.7941	-4.8796	-4.2517	-0.21379	-7.1876	-7.2383	2.4187	-4.0712	-6.7816	-5.7535	-2.0893	-1.8888	-5.5428	-4.9047	-6.7532	-1.7349	-3.7527	-1.4206	-5.1421	-2.7323	-5.8507	-9.1445	-0.32974	-0.78954	-7.9464	-4.7508	-4.7335	-0.23468	-1.7918	-9.981
-0.87357	-1.9314	-3.0872	-4.3923	-3.9793	-0.46972	-3.3275	-4.8223	-4.3406	-0.21235	-5.2548	-7.0263	-1.5544	-7.0022	1.8684	-0.29699	-3.962	-6.0194	-3.7398	-5.0885	-4.391	0.85458	-12.246	-5.055	1.9925	-2.3864	-0.35399	1.5151	-1.1462	-4.0675	-4.4526	-2.2938	-5.5794	-10.246	-4.8844	-4.5819	-2.1084	-0.79514	-4.8184	0.16729	-3.7744	-7.4094	0.35099	-9.6384	0.71107	-0.2587	-2.9887	-0.57948	0.4906	-12.911
1.4957	2.2328	0.44621	-4.0838	-6.2498	3.2317	1.8105	-4.4514	-4.102	2.5823	-2.3199	1.1827	3.452	4.4483	-7.003	-1.3987	-3.9362	5.2453	-7.2135	3.6946	-4.7593	2.0879	3.5091	0.78317	-3.3462	-5.8537	-0.64192	0.58824	-3.5723	2.4193	0.30308	5.173	0.63734	-1.6617	-1.7055	2.1938	0.29538	-0.14145	-0.069243	3.2866	3.9646	1.8328	0.48055	-5.9213	-5.6514	-4.4781	-0.17552	-9.3621	-3.3727	6.4076
-5.216	-3.9536	-8.7745	-10.536	-10.704	-4.4218	-10.693	-15.573	-14.874	-14.388	-7.3975	-5.0211	-11.345	-14.806	-9.5699	-5.6179	-19.848	-6.3742	-12.854	-19.499	-12.059	-12.79	-19.684	-9.8414	-10.409	-7.4303	-20.236	-10.77	-15.047	-5.5942	-14.542	-9.53	-8.5544	-10.823	-10.701	-15.896	-13.12	-13.055	-12.399	-16.217	-11.118	-13.494	-4.3713	-14.448	-6.273	-6.7732	-9.3603	-9.9481	-3.5067	-13.412
3.6574	2.5726	2.9194	6.1454	0.26348	4.0521	1.819	0.090266	5.1529	-1.6742	-6.2119	-0.81349	3.9506	-6.4937	1.4313	0.82967	-6.6894	4.8141	-9.1042	-0.26397	2.9049	-2.0122	4.1996	0.37895	4.0289	-2.3702	-0.33147	-3.5912	2.2309	7.4235	-0.67138	-6.8525	1.7358	7.1036	-2.1383	-1.6289	4.6932	4.0469	8.1094	0.24539	-3.9493	-7.2096	-2.7925	-0.89868	3.4317	0.60456	-1.3458	-1.8898	5.2388	-2.132
-9.7717	-6.6276	-6.4618	-6.7369	-4.7399	-3.5608	-0.95183	-6.1535	-4.4085	-7.2145	-3.8161	-4.2069	-3.8075	-2.539	-6.9689	-3.042	0.054145	-9.2562	-8.9028	-0.50738	-4.3265	-3.5685	-0.58077	-5.3408	-4.7366	-6.4484	-7.99	-4.8392	-2.1702	-12.877	-4.1028	-5.3611	-3.3696	-4.2011	-3.0384	-4.3076	-4.8763	-5.7126	-7.5485	-1.3833	-3.7621	-5.6873	-0.55442	-1.9571	-1.0481	-11.506	-5.5066	-5.6722	-6.7393	-1.925
-15.169	-16.724	-15.409	-12.731	-24.31	-14.167	-13.361	-14.79	-10.877	-8.7499	-14.903	-15.098	-13.948	-16.637	-9.971	-18.801	-13.105	-18.024	-15.707	-16.498	-16.439	-18.051	-14.01	-16.755	-22.676	-20.396	-15.137	-8.1286	-9.229	-19.849	-12.547	-16.674	-14.231	-13.72	-19.958	-12.591	-15.723	-19.341	-14.433	-4.4012	-15.76	-17.471	-14.288	-17.963	-15.336	-18.895	-12.046	-18.724	-17.919	-19.91
-8.8197	-18.765	-19.806	-14.65	-7.9584	-19.551	-15.586	-10.114	-11.398	-13.358	-17.105	-12.415	-10.077	-6.628	-15.45	-12.584	-9.9411	-15.615	-13.492	-14.944	-12.148	-15.469	-13.32	-9.3955	-12.618	-13.851	-12.181	-13.819	-19.335	-16.223	-14.748	-7.2957	-20.881	-7.3451	-6.4175	-12.792	-17.182	-7.3152	-19.055	-19.309	-14.151	-8.2237	-13.457	-11.4	-16.464	-16.384	-11.834	-6.344	-13.486	-20.121
-6.3559	-9.2098	-10.49	-0.3419	0.11837	1.9482	-5.4648	-12.219	-10.11	-9.4307	-13.371	-10.116	-7.7206	-10.297	-8.7921	-9.1671	-9.3791	-5.9478	-9.1518	-7.5779	-6.2228	-6.3943	0.20605	-6.8402	-4.6995	-8.5654	-5.1167	-6.62	-5.2809	-4.6845	-7.0853	-6.7551	-6.1351	-8.4438	-7.2819	-12.036	-7.6222	-2.7197	-2.8648	-5.1382	-1.1018	-7.2765	-6.9276	-9.8056	-11.803	-5.6268	-5.56	-4.6417	-4.8531	-7.5816
-8.7867	-11.776	-8.3312	-6.6841	-11.379	-3.8624	-11.302	-1.7165	-5.05	-5.9192	-9.1957	-10.668	-16.061	-8.1854	-7.5648	-9.2115	-14.066	-6.5115	-7.4902	-13.385	-8.5619	-15.959	1.182	-3.1378	-3.7524	-9.8156	-15.746	-9.124	-3.7799	-8.3558	-13.385	-3.8344	-6.3004	-7.1043	-6.5574	-3.8902	-14.919	-10.279	-4.2304	-10.52	-11.694	0.66852	-16.87	-3.4103	-12.093	-5.348	-11.809	-6.1824	-12.648	-5.0983
1.6175	-0.5585	-1.6009	-8.7132	3.2226	-1.6535	-0.56363	0.13797	-4.3117	1.9749	0.81264	-3.3152	3.6586	-2.4098	-0.57984	-4.6016	-3.0694	2.8728	-2.6252	-2.3809	-2.5511	-6.5725	-6.1397	1.4743	2.363	-1.9235	-5.2262	-0.14741	-14.3	-5.2483	-1.2305	-0.79287	1.8802	-8.9553	-5.9247	-3.246	-7.9712	-1.6656	0.74554	-3.8156	-1.013	0.62962	-4.0271	-4.2498	-4.5072	-11.659	-5.3298	-2.7126	-3.7085	-3.8706
-4.5606	1.8473	6.9145	-2.038	3.2424	-1.4211	1.0496	-0.45989	3.2172	5.6759	2.7082	1.6362	-1.4148	3.3225	4.3438	-1.0811	-0.08752	-1.7341	0.59177	-3.0976	2.0253	2.1941	3.1343	-1.177	-5.8659	0.40397	-0.19097	5.5303	4.6283	4.2079	-0.30164	4.6524	4.578	3.9646	2.9057	0.64408	9.4102	0.46527	1.5942	0.59471	2.5695	-0.2946	0.39846	0.98947	0.16139	4.103	-2.2032	0.52455	1.0615	-1.6462
-3.9609	-5.3017	-4.2073	-8.1314	-5.3153	-5.5932	-6.2094	0.29785	-3.5727	-2.3481	-2.8921	-0.77038	-2.2567	-3.8736	-2.5521	-3.2158	-5.8449	-5.879	1.108	-6.3677	-10.735	-5.3549	2.2006	-4.9597	-6.9901	-6.2542	-4.945	-6.4823	-0.6319	1.4567	-10.396	-3.9166	-3.584	-0.459	-5.7473	-1.757	-4.6946	-3.285	-5.8979	-6.3369	0.40874	-3.4697	0.54775	-1.2414	-3.9582	-1.6918	2.0732	-7.5767	-7.0964	-1.2912
1.6231	3.4956	-4.0696	-3.2938	-3.1747	-0.95589	0.92908	-4.8698	-1.6039	-4.446	-4.6276	0.78211	-3.5894	-1.9462	0.0664	-5.2144	3.4785	3.9862	-1.8268	-0.51917	-1.0796	7.5179	-0.23057	-5.0292	-2.0233	4.3426	-1.3843	-2.4081	-4.9361	-1.6405	2.2606	-3.6903	-1.9411	-1.2215	3.0911	-7.5007	-4.604	-10.379	-0.19101	-4.8473	1.1234	-1.9076	-2.7309	2.0995	5.914	-2.3262	1.5359	1.9925	-1.0179	2.1702
10.809	9.2845	7.3124	7.094	5.8973	2.8364	9.5203	8.5869	11.153	6.7796	5.1269	5.251	0.39044	10.122	12.296	9.3811	15.162	11.054	5.8654	7.8121	11.185	7.0887	3.0094	10.692	15.666	6.4101	9.6795	9.7294	8.4945	11.649	12.023	7.3934	7.4568	16.723	9.6296	11.491	10.833	10.095	5.699	13.422	4.4727	13.801	13.939	7.9178	8.0592	11.133	9.6914	11.783	9.2119	7.9992
12.075	10.637	6.0059	12.968	8.4377	9.3598	7.252	9.236	12.084	14.277	13.963	8.6828	8.026	8.8466	10.083	13.693	4.5785	7.3693	6.0393	6.2653	7.784	6.8514	9.4992	8.7875	8.964	3.6512	10.25	7.3784	10.091	10.69	12.192	12.905	8.0651	12.327	10.697	3.5987	4.5808	8.8467	3.8984	10.954	12.603	3.7062	7.5775	18.664	14.561	14.449	10.143	9.0832	11.693	8.6482
-0.99367	0.32079	3.2248	3.832	1.8351	1.2047	1.5082	3.1906	8.0354	0.98663	10.88	-1.5311	4.1032	-0.075565	3.4789	2.3795	2.1144	2.8203	6.8573	-3.6901	1.5032	-0.91681	2.2515	0.75791	3.1977	2.5043	0.69795	-1.0511	7.786	0.8157	1.6928	3.2175	2.4284	1.6444	-0.10506	0.67575	8.2115	3.7929	1.097	1.897	1.6251	2.5378	6.2698	-2.0498	1.0525	2.9102	9.1776	-2.4113	2.4776	-0.94904
0.63209	-5.5908	-2.5475	2.0507	5.7473	-1.5513	0.3528	4.0754	1.2182	0.62022	4.0584	7.1529	-1.8194	6.8337	8.6258	0.43711	3.3124	9.2132	4.7461	3.6793	1.9168	5.7451	10.209	8.2562	4.8523	4.273	1.3733	5.4982	-4.8627	4.3183	8.9125	3.4397	-1.3032	4.6247	-5.4316	1.0192	0.78662	5.2654	-1.3755	8.7468	6.5991	3.4757	3.5455	4.7905	6.8947	1.5304	0.11511	2.0502	9.3918	1.7416
0.069526	-4.9923	-2.9842	0.18577	-0.19166	-1.3181	-2.2033	-8.6763	-3.1153	-4.1777	4.2351	1.1402	-2.9039	-1.696	-6.1248	-6.2322	-1.9432	-14.115	-8.6415	0.93592	0.40195	-2.7228	-8.5382	1.7204	-10.128	0.4916	4.9262	-3.6847	-3.109	2.9006	-4.8215	-4.5046	-2.1845	4.1311	-0.92008	-6.434	0.59994	1.4915	-4.9815	-10.541	-1.1696	0.71952	-7.7745	-3.5328	-5.071	-1.0482	-9.7946	0.064107	-2.3545	1.3868
-13.472	-18.144	-14.092	-24.588	-12.636	-16.541	-19.706	-16.33	-15.645	-10.83	-8.8017	-18.826	-19.639	-14.471	-15.327	-12.063	-14.859	-15.503	-13.296	-16.828	-12.499	-16.639	-12.897	-11.314	-20.409	-14.243	-19.923	-18.646	-11.245	-13.466	-14.699	-18.843	-13.63	-11.46	-18.998	-12.387	-11.432	-10.899	-7.7141	-13.11	-13.931	-17.536	-17.139	-13.363	-14.26	-14.921	-14.324	-16.42	-11.141	-6.3972
-17.76	-13.616	-10.751	-11.496	-9.0873	-13.334	-16.657	-7.683	-15.811	-14.518	-12.831	-11.779	-13.118	-10.911	-14.861	-17.114	-12.879	-15.259	-16.469	-9.0265	-16.781	-12.602	-18.608	-18.317	-13.583	-11.553	-21.285	-17.145	-11.058	-15.852	-15.543	-10.144	-9.8033	-17.997	-14.125	-17.011	-10.224	-15.36	-15.346	-15.584	-7.9091	-12.347	-11.845	-14.561	-13.215	-14.76	-12.399	-16.203	-18.656	-9.6478
-3.0058	3.5373	-4.1306	-0.33427	1.9105	-3.2376	-0.79394	3.2952	-1.7996	3.0038	4.3935	6.5798	2.75	0.82153	-0.10726	-5.1538	0.88132	-4.2642	-3.9096	-7.1904	1.2787	-1.944	-3.2444	0.44416	-1.644	1.0128	2.6226	0.57072	3.0774	5.0598	5.6616	3.0692	-3.8439	2.8775	-0.63258	1.4553	-0.42916	4.2589	6.4851	-4.7347	-3.7941	-2.6406	-0.061337	-5.5049	1.3349	-1.362	-0.48099	-1.2184	0.018613	-1.6267
-19.061	-21.865	-15.014	-8.2177	-9.4062	-10.558	-11.099	-17.312	-10.811	-12.155	-13.23	-15.605	-20.634	-15.065	-11.461	-11.16	-11.376	-7.8828	-14.616	-10.953	-9.1944	-8.3359	-17.191	-19.369	-9.3756	-16.714	-11.227	-11.688	-12.814	-17.635	-10.241	-10.223	-12.631	-10.699	-18.512	-12.306	-14.49	-11.351	-7.4178	-10.305	-13.869	-12.649	-11.519	-3.9069	-15.745	-7.1758	-13.416	-14.6	-14.922	-12.124
-0.89029	-0.46706	-2.4238	-0.096352	-1.9459	-1.7492	-2.3851	-0.1858	-5.3217	0.37493	-5.9453	4.6947	0.57495	-2.0826	-0.54754	-2.3805	0.030019	-4.9941	-4.2529	-9.1852	-3.5909	-2.1941	-5.7018	-0.57609	-0.85961	2.9443	-1.7737	-6.7678	-4.5908	-3.6065	2.1792	-4.1807	-0.33501	1.1695	-4.3723	-5.027	-8.9177	-1.1231	1.6995	-0.557	2.2738	-0.88329	-0.29518	-1.7822	-5.8123	-1.8317	-7.6236	-5.5986	-0.30659	-1.9624
-4.0804	1.1996	1.9317	4.1351	-1.8106	-4.7315	-4.0145	-6.211	-0.15763	-6.1562	-3.2744	1.4055	-3.8737	-3.756	-0.35506	-3.1765	-1.6834	-0.79127	7.0479	0.78509	1.9719	1.5013	1.424	-0.99287	-2.1197	-3.1914	4.0851	0.40788	1.1752	-0.66042	-6.3235	-1.2631	2.9345	-9.1719	4.8239	-3.4923	-1.8277	0.13634	-0.11365	-3.9919	-3.7787	-0.6024	-5.3067	-6.0776	-3.8376	2.4766	-0.64518	-2.0551	-2.8395	-0.35943
-9.2959	-5.5678	-12.04	-9.0873	-7.0275	-7.0944	-10.43	-6.7955	-10.116	-8.7235	-13.513	-6.8104	-5.9054	-7.5608	-5.1525	-4.9793	-9.7727	-6.1247	-5.1218	-9.2008	-6.834	-11.745	-4.1583	-4.0113	-8.6961	-10.171	-7.5093	-1.5816	-6.4963	-0.81309	-11.967	-9.8849	3.4072	-2.8694	-7.5666	-6.2576	-5.1281	-7.9138	-6.3474	-5.5558	-8.3427	-3.0314	1.3016	-1.5948	-3.809	-4.6435	-2.2577	-5.6452	-4.0133	-8.1407
-6.6486	1.2141	-4.8435	-4.6792	-8.0665	-5.9893	-8.5593	-7.4597	-4.6499	-4.1767	0.82119	-8.0605	-5.2877	-5.1113	-7.852	-1.4488	-6.1047	-6.4353	-4.0331	-9.6058	-1.1797	2.2047	-5.0027	-0.30569	-3.5608	-2.6254	-3.3084	0.39303	-0.31053	1.0542	-2.9159	-3.9084	-6.1803	-2.4514	-0.51884	-5.7264	3.9932	1.7521	-7.8908	-5.3808	0.42484	-4.4043	-3.0578	-3.476	1.2352	1.9673	-1.6975	-4.7165	1.5276	-1.1319
-11.437	-13.269	-12.331	-12.878	-9.2069	-11.458	-11.461	-11.514	-12.729	-10.235	-6.842	-12.005	-7.7749	-11.203	-11.397	-11.582	-1.3041	-11.614	-6.4234	-6.9343	-2.5158	-10.049	-14.904	-8.2614	-8.2063	-11.502	-9.5322	-7.4503	-15.724	-12.554	-13.414	-14.234	-16.462	-13.886	-11.598	-10.627	-1.8373	-13.16	-12.677	-11.234	-10.062	-7.6792	-9.1668	-11.628	-8.7615	-8.4923	-9.277	-11.66	-12.378	-5.4462
-5.6326	-6.8063	-9.2877	-9.0737	-9.6367	-4.457	-6.1581	-8.7711	-11.275	-8.0885	-8.4125	-10.457	-5.3302	-9.6343	-7.8748	-4.7328	-8.7226	-2.7175	-13.986	-9.3193	-4.6663	-1.9103	-1.6456	-6.5739	-2.8759	-12.845	-9.5586	-11.546	-10.314	-11.653	-10.979	-8.2641	-8.5502	-7.7306	-9.5052	-5.6413	-8.0413	-12.503	-4.4951	-5.3324	-6.3306	-9.703	-11.312	-10.758	-5.7728	-3.7627	-8.9758	-5.1772	-9.2333	-5.1132
-10.264	0.71204	2.6289	1.9356	1.3955	2.1315	2.6856	-1.6656	-3.1495	-2.032	1.6039	-1.381	-7.3716	7.6818	-1.7987	-1.2933	-4.6251	-4.682	1.928	-0.072801	4.8567	1.3247	6.9505	-1.0006	-5.1042	-7.8045	-0.20261	-4.2287	-3.0896	-2.675	0.84108	0.54667	7.3639	-3.3032	11.482	-3.77	5.5672	1.6402	-0.97972	-2.7544	-0.2009	5.726	-5.9346	4.6041	-1.5709	-0.12332	0.15018	4.5851	-4.1591	-2.0837
-2.6354	-8.2711	-1.3462	-0.99411	2.7197	-7.9218	-5.7203	-6.5388	-9.0617	-0.60141	0.44539	-5.9409	-1.7545	-6.1053	-3.8161	-2.7112	-1.4526	-4.9078	-0.42229	-5.1486	-10.643	-1.9483	-2.2884	1.6654	-10.711	-8.2433	-5.1494	-0.58934	-5.0996	-4.8871	-11.063	-8.4672	-5.271	-7.1653	-6.2576	0.12442	-3.5857	0.29905	-2.4252	0.98969	-5.4506	-3.3907	-3.6126	-0.0064073	-2.4021	2.6089	3.2434	-5.2563	-1.809	-11.152
-15.31	-10.193	-16.587	-9.5252	-13.536	-10.736	-10.219	-9.8516	-5.2387	-11.167	-3.8989	-18.206	-12.652	-12.746	-11.328	-11.443	-10.466	-10.689	-8.5022	-4.2919	-6.712	-12.414	-17.38	-13.42	-16.427	-11.076	-7.5953	-7.7548	-8.9774	-12.481	-13.817	-8.8746	-12.37	-14.263	-13.167	-5.8994	-15.083	-13.235	-10.436	-13.978	-8.6897	-11.579	-14.46	-8.8657	-10.516	-6.2743	-9.2588	-12.241	-6.3242	-11.993
-19.234	-11.808	-14.356	-17.405	-13.369	-13.054	-25.451	-10.795	-17.186	-9.3722	-10.184	-16.627	-9.0773	-15.413	-10.619	-15.53	-14.377	-7.918	-20.031	-14.225	-11.984	-12.643	-8.8713	-10.301	-20.477	-22.728	-15.859	-8.9624	-14.818	-12.233	-20.787	-13.553	-15.301	-20.725	-15.688	-14.978	-18.788	-16.274	-20.222	-14.15	-12.677	-24.68	-19.001	-9.2824	-12.034	-12.554	-12.93	-14.151	-15.748	-7.3793
-10.379	-7.4254	-9.5741	-12.339	-14.072	-12.898	-11.546	-18.743	-14.556	-16.932	-13.131	-1.8156	-16.157	-13.676	-19.575	-11.6	-16.148	-9.3524	-9.8676	-16.376	-14.408	-9.9874	-11.642	-21.142	-15.209	-15.156	-15.546	-7.9862	-12.915	-18.137	-7.6885	-11.839	-17.166	-11.792	-12.68	-16.77	-14.452	-13.43	-15.117	-19.576	-11.935	-8.3257	-9.7925	-12.979	-12.33	-12.848	-11.414	-12.686	-17.678	-12.591
-12.223	-6.713	-9.7226	-13.935	-10.755	-11.531	-10.067	-23.517	-12.301	-20.711	-17.066	-16.741	-13.503	-17.843	-15.01	-11.874	-17.102	-14.727	-14.583	-13.747	-15.011	-10.299	-13.624	-12.055	-15.866	-9.0222	-18.547	-10.487	-13.476	-12.611	-11.677	-9.1972	-11.129	-19.64	-11.307	-6.512	-14.172	-13.216	-6.6357	-14.229	-9.3167	-8.7033	-17.571	-19.004	-23.245	-8.6648	-14.491	-11.003	-16.043	-15.45
-2.788	-7.2817	2.7849	-8.7477	-8.6854	-1.2811	-2.969	-8.0683	0.13519	-3.5621	-6.7642	-8.9447	-7.1369	-0.85498	-2.7044	-0.87788	1.8683	-3.0547	-3.151	-5.6347	-8.52	-6.3207	-0.23203	-7.5792	-1.5468	0.40384	-9.1541	-5.8384	-8.9832	-1.5207	-3.7599	-7.0517	-11.273	-4.6987	-11.259	-5.357	-1.242	-4.7947	-9.1221	-5.1689	-7.7729	-2.3583	-5.0049	-7.596	-8.4053	-7.608	-6.368	-3.5545	-0.94602	-4.0364
-8.8867	-8.9123	-9.9568	-15.355	-21.732	-13.024	-6.4571	-8.6981	-13.873	-6.7076	-10.734	-15.694	-17.832	-11.981	-19.214	-17.433	-11.998	-15.622	-10.837	-10.177	-15.805	-18.471	-8.2692	-15.359	-13.513	-16.522	-9.3658	-9.9215	-16.856	-13.768	-13.427	-19.235	-8.8374	-15.639	-12.632	-12.933	-16.131	-19.348	-7.4569	-12.785	-10.27	-10.193	-7.6615	-15.054	-12.919	-11.719	-13.965	-14.239	-9.6183	-8.3182
-9.3587	-10.561	-7.8598	-12.294	-3.7897	-8.5414	-9.9498	-3.9274	-7.1318	-2.7813	-8.7848	-5.6361	-10.955	-8.8963	-12.846	-1.4417	-2.1666	-10.263	-7.6377	-6.7103	-6.1502	-6.4745	-8.2536	-5.4183	-9.7733	-9.0078	0.88687	1.7271	-11.755	-2.0849	-6.963	1.6344	-10.5	-6.2963	-4.5363	-5.8271	-11.328	-9.4928	-3.2577	-3.9965	-3.1038	-5.706	-2.538	-7.0438	-8.9283	-6.0906	-3.271	-2.9586	-5.1069	3.0581
-1.7903	0.96288	-1.9309	-5.2339	-4.7539	-7.4157	0.5913	1.8618	-6.29	-2.7841	-2.7076	-1.7471	-5.1908	-9.0329	-8.5196	-6.6196	-4.4998	-4.4144	-4.8106	-4.2488	-1.0065	1.3964	-1.2159	-2.6072	-10.282	-7.6292	-6.5455	-0.34348	-3.7462	-3.9715	-7.6808	0.43542	-4.9515	-4.5593	-5.1406	-7.8518	-2.3194	-0.9363	-6.1483	-4.408	-3.0837	-1.2364	-10.172	-3.1015	1.1874	-3.3958	-4.8514	-8.7501	-1.3454	-1.4022
-10.713	-12.73	-18.607	-15.316	-12.789	-5.9672	-12.68	-14.456	-13.127	-15.932	-17.032	-15.064	-18.02	-6.4113	-16.134	-12.42	-11.007	-17.406	-13.64	-11.397	-19.814	-13.202	-12.887	-18.004	-13.791	-9.6996	-11.739	-14.908	-18.201	-12.843	-9.551	-10.022	-17.267	-18.916	-9.7245	-17.078	-14.075	-9.7923	-13.798	-19.278	-11.379	-14.589	-15.419	-14.407	-11.549	-9.2481	-11.463	-13.95	-13.403	-11.986
-7.8168	-5.5742	-16.641	-11.869	-13.649	-6.4274	-5.303	-11.321	-14.534	-8.8095	-6.9236	-19.331	-14.452	-9.609	-17.552	-11.864	-12.012	-9.0341	-11.937	-13.573	-12.458	-10.842	-11.452	-6.5904	-8.2408	-8.9475	-9.0355	-10.337	-8.7221	-19.311	-7.5082	-10.747	-10.267	-9.9162	-6.0364	-7.0224	-7.4798	-10.544	-6.1224	-10.127	-11.71	-15.508	-11.459	-13.981	-8.7633	-7.7252	-12.307	-4.0322	-6.3252	-10.213
-0.64834	-2.6269	-9.6066	-5.8964	-3.5129	-3.6183	-3.2084	-7.2346	-6.0459	-4.9836	0.33944	-5.0732	-1.6062	-1.6575	-2.506	2.8934	-2.441	-7.2397	-2.1738	-0.56275	-0.84947	-3.9036	-2.2669	-13.356	-12.883	-10.723	-5.0836	-3.5562	-5.4001	-4.2843	-0.11752	0.69861	-1.1304	-8.7989	-2.6525	-2.7312	-0.84364	-2.9846	-5.091	-7.8177	-2.4163	-5.5505	-4.4815	-7.1894	-7.5629	-7.8806	-7.1077	-4.73	-3.9922	-9.7521
-29.886	-22.672	-24.177	-22.679	-24	-20.043	-30.022	-22.593	-18.298	-22.908	-19.47	-23.865	-27.419	-25.743	-15.452	-23.762	-21.725	-20.723	-22.851	-25.01	-22.858	-18.546	-20.964	-22.231	-19.833	-24.203	-22.043	-25.839	-20.701	-15.098	-16.031	-24.163	-28.153	-18.439	-23.647	-20.513	-23.605	-22.614	-21.604	-21.262	-23.844	-16.923	-16.76	-23.686	-25.299	-20.129	-25.409	-19.829	-23.825	-21.252
0.67675	-6.9333	-5.4969	-3.6883	-2.9128	-11.818	-7.114	-10.259	-3.7652	-8.0846	-0.29541	-7.4438	0.51618	-4.7413	6.0374	-6.3869	-10.918	-10.832	-2.9489	-9.2568	-8.3045	-11.791	3.4292	1.0901	-5.0317	-4.6694	-7.8126	-3.9736	1.9049	4.9616	0.90641	-3.3499	-5.5561	-3.202	-7.4256	1.9221	-9.559	-6.6364	-0.44832	3.7749	-3.9969	-9.9155	-6.7259	-4.4166	-3.6253	-6.8555	-8.9137	-4.2645	-1.9104	-3.0828
-15.768	-13.538	-12.765	-14.473	-10.075	-9.8631	-11.601	-14.497	-10.405	-9.8156	-14.235	-10.54	-8.1836	-15.648	-12.499	-19.122	-14.245	-12.606	-14.563	-3.9127	-12.877	-12	-17.791	-14.695	-14.976	-14.537	-18.658	-10.547	-9.446	-6.7584	-14.477	-19.322	-12.347	-11.067	-10.018	-15.915	-16.793	-13.239	-12.896	-13.011	-15.823	-17.809	-9.4142	-9.0484	-13.427	-10.559	-8.5851	-8.272	-8.295	-13.93
-11.426	-12.553	-11.819	-10.724	-9.0735	-13.11	-16.431	-6.9692	-10.253	-14.991	-13.978	-12.14	-20.169	-6.9452	-8.5603	-12.312	-12.12	-14.377	-10.391	-13.973	-13.223	-9.0478	-14.727	-18.044	-14.43	-10.019	-14.344	-13.7	-13.305	-13.946	-9.456	-18.961	-11.895	-11.714	-14.538	-9.9811	-19.967	-14.723	-14.981	-9.2316	-9.1409	-11.205	-13.045	-10.963	-4.7464	-10.071	-13.595	-11.786	-16.085	-15.567
-1.5965	-7.3826	1.9112	0.48422	-2.6875	4.4265	-1.0714	-2.8613	-5.8809	1.1778	0.82777	-0.97119	2.1498	-6.4089	-4.9193	-2.1557	-2.0264	3.884	-9.5628	-6.2566	-4.3615	-4.6342	1.5943	-4.4842	-1.4672	3.4682	-5.0232	-2.5742	-3.4785	-2.0667	3.8515	-7.1428	-2.2249	-1.8864	0.86176	-3.8639	1.4248	-5.2312	-0.21629	0.70594	-8.428	-2.7226	-5.5609	-8.8228	0.69926	0.7779	-2.1464	3.3986	-5.7699	-1.5425
-0.70324	0.1398	-1.9723	4.0419	2.4224	-0.80975	3.9275	2.2405	2.2538	1.9981	2.0013	4.6886	-4.0074	4.016	4.3696	3.1423	-0.8392	2.1135	7.1955	0.098601	-5.5901	5.1156	1.778	2.231	2.3808	5.9474	3.8252	0.16397	5.1394	4.9166	-0.27748	7.8801	5.3622	3.3229	5.7715	-1.7436	5.4823	0.92708	2.5224	7.179	0.68955	2.2941	7.4619	5.2069	4.7056	-1.0771	-1.8208	-4.7263	3.8739	0.67465
-8.685	-15.135	-14.708	-14.632	-15.756	-9.9371	-11.468	-15.652	-16.776	-2.3366	-15.462	-6.6433	-21.469	-17.549	-13.544	-15.487	-11.381	-15.814	-15.5	-9.2015	-15.191	-16.328	-12.241	-11.63	-11.164	-9.0306	-13.965	-13.971	-16.973	-6.5118	-13.218	-9.9058	-9.4802	-12.323	-17.573	-16.484	-5.2225	-11.765	-12.687	-13.852	-16.749	-17.859	-11.427	-14.312	-13.179	-18.161	-7.765	-15.038	-9.0539	-16.047
8.0038	-0.84235	2.6623	5.0164	0.63636	-2.1446	-1.7747	-2.2132	-4.9532	-6.0586	-0.57339	3.0268	1.2788	0.24613	-4.6979	-0.039254	-0.52755	4.9111	-0.15742	0.57281	0.65153	-3.3128	3.1095	0.77432	-3.3694	-0.56092	-0.083279	-3.9396	2.0882	-2.233	-5.5001	3.5433	-1.2316	1.1106	-2.3974	0.58491	3.4584	2.9704	2.1703	0.77801	1.0167	-2.2239	0.32469	4.276	0.84549	7.0322	0.57286	4.1602	0.80995	2.6802
-11.334	-16.121	-13.023	-10.363	-11.469	-17.23	-9.762	-17.215	-8.8968	-13.438	-7.7155	-11.404	-6.1984	-2.6288	-11.487	-10.535	-14.125	-13.968	-6.4681	-8.4961	-8.7843	-10.647	-11.186	-14.228	-12.09	-11.974	-8.3177	-3.4915	-20.081	-13.291	-17.581	-8.2392	-14.717	-12.786	-8.773	-19.56	-13.151	-3.672	-9.0044	-9.9248	-8.2416	-5.4949	-15.404	-14.641	-13.957	-7.8846	-10.468	-11.208	-14.352	-11.039
-11.354	-14.404	-6.3267	-8.8234	-7.3274	-10.561	-17.584	-10.91	-8.2569	-11.162	-11.531	-12.473	-13.627	-10.69	-7.5299	-7.2397	-9.9695	-12.176	-9.2812	-17.686	-10.909	-14.682	-10.243	-5.7619	-11.758	-10.372	-12.729	-9.4433	-7.6555	-12.105	-14.737	-17.141	-10.727	-13.004	-8.6001	-12.166	-22.137	-10.054	-13.538	-16.511	-14.847	-9.9609	-18.736	-9.2345	-13.453	-12.528	-9.2875	-8.494	-13.484	-12.458
3.8902	-5.5675	2.6802	-6.8645	-11.176	-5.8448	-5.4408	5.7068	0.1072	-0.97987	-5.291	0.84934	-4.2352	-3.6809	-1.7007	-0.70985	-1.5963	-3.0405	-10.591	-1.1331	-2.2554	-2.8602	-1.524	0.38557	-4.0303	-0.76663	-9.6472	-8.6243	0.34226	-2.0061	-1.0663	-1.8257	-3.9686	-1.5651	4.9027	-5.3657	-2.2343	-3.3801	-9.6317	-2.2934	-4.6001	3.0965	-1.7745	-2.9158	1.4632	1.89	-3.3404	-5.55	-2.1771	0.74431
-10.566	5.3181	-1.9161	-3.9697	-8.1982	-2.6701	0.75623	-1.6724	-6.1323	0.55288	-2.1926	-1.1359	-2.9735	-7.6393	-1.6743	-4.6183	0.053889	-3.2677	-6.0712	4.1568	-2.4589	0.58337	0.025566	-1.8089	-0.68051	-3.8991	0.858	-2.0105	3.9813	-8.3538	-0.94271	0.32985	5.8198	0.83433	-1.3492	-2.1511	-7.2692	-4.1822	-5.0495	-3.3971	-0.068559	-4.1296	0.88117	-6.5944	1.9256	-0.4865	-3.9823	3.5883	-3.8102	-1.6802
-12.77	-15.238	-7.5673	-14.169	-15.299	-15.164	-15.011	-11.501	-10.097	-4.2651	-11.785	-11.149	-14.245	-13.551	-9.0135	-13.536	-11.464	-13.621	-15.012	-16.576	-7.7177	-8.563	-5.9159	-1.3046	-21.476	-7.1982	-12.657	-11.48	-19.936	-3.2642	-14.64	-9.3676	-17.809	-14.881	-13.387	-16.374	-13.864	-19.188	-15.93	-13.675	-15.777	-11.889	-12.843	-5.735	-10.096	-11.096	-14.011	-11.906	-12.457	-9.7928
3.6528	-0.03689	0.91689	-6.3263	4.7256	2.2456	0.12137	2.1526	-0.82394	5.9202	2.3332	0.32636	-1.7694	3.208	7.6811	-2.8542	-3.6128	-8.9661	-7.1616	-2.8655	-3.6777	5.1115	4.6163	-2.4872	-0.57978	-1.7719	-0.77287	3.4913	8.495	0.49316	-0.82758	-4.9026	-0.0036949	3.6297	-1.7441	2.0605	-2.8984	2.4503	4.8448	-4.6865	-3.1946	-1.5119	-1.9943	-0.8177	-0.61307	3.8543	2.7189	-1.4665	-2.9783	5.6022
0.29511	-0.093655	-2.3406	-3.6656	1.3421	9.1876	6.9599	-1.4748	-1.7894	-1.8954	5.9473	-1.5585	-0.40834	2.7857	-1.6881	-0.93209	4.0388	0.97733	1.4538	6.0651	0.549	-4.3499	-1.4818	-3.4729	-2.2508	4.4213	5.2568	-0.87782	3.4751	-2.8565	2.4991	6.2389	-1.1707	-4.1397	2.1813	-0.77638	-1.779	8.0058	2.1961	-0.37202	-0.2557	2.148	2.1636	0.77838	-0.19266	-0.98489	-1.4927	2.0041	-1.6804	-1.3653
6.5084	-3.237	0.32713	0.85378	2.0717	-1.8693	-3.0708	-1.2312	-2.9994	0.24609	5.4101	-3.0942	-1.7528	2.7937	5.8014	4.7031	-2.9648	-5.6822	0.79914	0.52119	2.5817	0.82297	7.1435	3.1376	0.67195	4.8077	9.5068	-1.6991	0.48037	-1.8713	0.13375	4.2267	5.0055	4.1015	0.32	1.8118	-0.83259	-0.94855	5.9666	-2.6203	-0.59894	-3.2782	0.089084	2.749	-1.5041	-5.9353	-2.0681	3.9808	-4.0454	2.3816
-16.256	-19.512	-12.049	-16.887	-11.687	-14.939	-14.24	-11.88	-9.7397	-14.843	-13.12	-17.791	-15.423	-8.8879	-11.236	-10.188	-15.823	-16.109	-16.621	-11.361	-16.04	-15.892	-9.9334	-14.432	-11.105	-12.233	-16.36	-15.076	-12.04	-18.173	-15.06	-17.087	-18.992	-12.503	-15.563	-11.09	-15.185	-18.79	-15.372	-13.614	-6.3439	-14.398	-10.082	-17.319	-11.106	-12.748	-14.302	-16.578	-16.016	-8.9665
1.1068	-5.9656	2.9246	-1.0503	-4.0922	-6.6817	-2.3539	-3.1911	-1.2704	-2.2987	-3.0774	3.3881	5.5929	6.8205	1.7007	-1.593	-0.68823	0.68004	-2.3584	4.3299	-2.1047	-1.7127	4.2624	-10.136	7.0151	-3.6282	-6.9621	-5.9368	-1.252	-1.6453	3.731	-4.3941	2.7881	-1.2871	1.7582	-2.9652	-1.2337	1.9936	1.6949	-4.7462	-2.6262	0.71908	-0.24909	3.4877	-3.7056	-7.014	-0.33649	-4.3866	-4.4971	-1.1838
2.6501	2.3103	3.6915	-2.8727	1.069	-0.71284	-2.488	0.39725	-0.18074	1.6012	-8.3826	-0.65491	0.83875	1.6778	0.59381	-0.42981	-2.3656	-1.0697	4.8481	-2.9306	5.6532	7.8593	0.88772	-3.6924	0.70328	1.4507	10.749	4.5425	-3.2853	-0.17369	-1.1029	1.1163	0.68816	3.3048	2.8627	1.8009	-1.7795	-0.53409	6.95	1.4508	0.027333	-0.6547	0.44723	-3.0147	-5.0699	3.3948	-2.2797	-1.9761	-0.86748	-1.3937
5.7737	-0.79808	-2.0539	5.3853	6.2893	6.1546	4.2544	1.3986	1.8236	5.9908	-2.3402	5.5207	-6.6902	4.2995	-5.4508	5.459	3.9626	1.7999	-4.3476	5.6693	2.4942	2.7298	-1.1533	-3.8013	-0.26102	6.5857	2.5757	11.37	9.0996	2.777	5.7402	6.2796	3.8231	1.4852	-6.131	-2.3881	4.4735	2.4746	3.097	-6.0381	0.031226	-1.4353	0.26307	-0.66746	4.7574	-6.9389	-4.0475	-1.153	0.11617	-1.8214
-5.2607	4.9611	0.14894	-2.7366	1.87	-3.296	6.0273	-1.5998	2.8636	-0.70701	-0.14188	0.69678	1.0622	0.18695	0.70053	-4.7076	-7.8146	2.549	-0.27601	-2.1443	4.4669	5.6097	-4.8808	4.3728	-1.1652	0.50141	0.30021	-1.0715	3.1662	0.83502	0.54192	-0.37078	-2.7152	5.221	2.1728	-1.6029	-1.2276	-5.7182	2.9315	-0.79531	3.704	-1.6218	-1.9053	-9.5622	1.2957	1.899	2.5997	-2.5473	7.0662	3.8062
9.5871	4.1192	8.7287	8.1663	12.867	10.036	7.6986	8.0114	10.1	6.5519	6.3821	7.433	-3.1934	13.952	9.9524	9.757	3.3497	3.163	11.471	8.0077	8.1749	6.2333	-0.6662	12.995	11.657	8.4576	11.248	4.2708	7.1095	11.045	9.1896	13.174	5.9506	9.4176	10.981	8.0125	5.6928	12.02	9.7967	8.6015	15.687	15.852	8.3258	12.868	1.9618	9.8329	5.0313	7.2476	6.4701	10.382
4.6299	0.30743	-3.4517	1.9809	-0.36625	-2.7613	-4.058	3.9237	-7.5151	3.1194	4.2331	-6.0307	-0.5674	-1.6617	-1.7004	0.56306	-2.8767	1.5865	-6.9929	1.9183	-3.5488	0.77164	-6.7143	-5.3591	-2.0764	2.5093	-5.5661	-8.2353	-3.2871	-2.7217	-5.0714	-2.3991	0.89922	-3.6784	-2.766	-7.5939	-4.7057	3.8165	-2.1739	-3.4437	-0.096507	1.2031	-4.2297	-3.3461	-2.2745	0.78768	2.3459	-6.5328	0.91878	-1.2295
-10.657	-17.486	-11.193	-16.65	-1.8156	-11.185	-13.147	-14.429	-12.797	-5.1995	-8.7757	-10.85	-6.718	-10.926	-7.5391	-10.118	-8.7975	-10.117	-6.1051	-4.6854	-8.1316	-10.893	-10.867	-8.1899	-11.101	-3.8518	-11.536	-11.291	-2.3901	-13.064	-15.917	-9.9024	-16.573	-5.4	-14.298	-7.397	-11.024	-6.9165	-4.3877	-8.8961	-14.618	-7.2612	-7.0392	-8.6632	-15.74	-12.264	-7.6601	-13.344	-6.5684	-5.99
3.7497	7.8047	-0.99554	0.33381	-4.1707	-0.49074	-4.5028	-1.9047	-4.6015	2.782	-1.3888	-1.2289	2.0304	-2.8754	-6.9455	-5.1478	-5.5234	-5.2376	-3.563	4.6998	1.3408	0.38633	2.9089	-5.0794	-3.1466	-5.0133	-2.5067	7.8117	-2.1369	-4.2547	0.59046	0.68923	0.24532	0.51237	3.5264	0.13862	0.015677	-2.075	-4.5463	2.793	-6.8937	-5.1464	-3.8029	-0.1841	-6.5557	-0.58475	-8.4223	-6.7972	2.508	1.5075
-9.9262	-5.0318	-15.317	-11.186	-14.724	-15.997	-11.85	-6.0562	-15.268	-4.9508	-13.859	-2.4185	-12.318	-11.952	-13.612	-4.5188	-7.0139	-12.158	-7.8735	-6.8649	-14.189	-8.8082	-6.0419	-11.926	-8.897	-11.865	-15.374	-12.19	-4.578	-8.9171	-11.563	-8.4613	-8.9609	-10.08	-5.1253	-10.256	-10.428	-18.084	-10.123	-15.393	-11.257	-9.5195	-6.2643	-3.0006	-11.767	-13.803	-15.264	-14.895	-10.919	-3.9912
1.4724	6.075	8.1921	5.5574	0.55442	3.4154	5.1936	3.5072	-2.865	3.4076	9.251	3.2336	-3.3563	1.9305	3.4892	0.22709	4.6001	1.9481	9.1925	-0.79659	6.0448	7.5732	3.1928	8.5679	6.901	-0.45938	1.6101	-4.3487	9.6852	3.4734	5.9443	-2.0294	10.755	7.9329	3.097	2.3981	5.5733	4.6214	3.5362	3.2687	0.98757	6.0941	5.0015	6.4383	11.257	1.7176	3.953	-2.9339	-0.77407	2.0239
0.52881	-7.0663	-4.1967	-0.30937	3.1878	-2.4951	5.0358	3.1408	2.7367	-3.1703	-5.826	4.1178	1.1359	4.2637	3.1318	-0.15733	-2.7551	-1.3691	-4.7169	4.7089	-0.80645	5.4658	1.6374	5.2521	-1.1711	-1.361	1.7808	-1.3655	11.416	-4.8732	3.9061	5.043	5.1751	-1.6677	-2.8396	1.8668	-4.9546	-3.9284	8.1403	-0.89244	6.0417	3.8983	2.6292	0.46139	-4.2183	-0.23315	-1.8938	-6.3007	-0.088845	-0.9535
-8.8835	-16.241	-7.3442	-10.868	-13.041	-15.037	-11.772	-10.53	-15.514	-15.163	-12.703	-16.945	-10.14	-16.788	-8.9074	-21.671	-10.719	-14.077	-11.599	-5.8294	-13.911	-13.776	-10.434	-15.303	-13.556	-14.177	-11.403	-10.042	-17.578	-11.378	-12.593	-15.525	-11.403	-14.245	-17.371	-11.375	-17.979	-16.358	-13.857	-14.484	-11.979	-17.715	-14.093	-11.159	-8.85	-14.498	-14.197	-11.005	-12.608	-13.288
3.6219	15.864	8.4468	7.7904	7.8651	13.1	4.2389	2.8919	3.7588	9.3033	5.3266	12.928	-5.1352	3.5659	7.8736	9.894	6.2756	7.42	7.8579	4.0892	10.076	12.561	2.0514	4.0578	7.6406	4.8311	12.701	-0.11359	-1.245	4.0071	8.7353	-2.8298	0.64824	-0.82859	0.61568	1.0719	5.066	5.5788	5.8918	2.9029	-1.5907	10.99	5.3014	4.543	5.4399	4.4586	7.0978	1.9704	8.1384	0.19503
4.014	2.0502	-1.1696	9.9589	4.7116	4.3536	7.6203	1.2352	3.7233	7.1601	4.8537	-0.70989	5.1815	6.7049	1.1426	-6.3423	-2.4045	5.7391	2.5107	1.6342	4.8619	7.8766	3.5791	-1.5124	3.3229	2.7261	2.947	6.7407	6.1621	-2.722	10.933	4.2275	2.2261	3.6359	4.2797	2.1205	0.78118	-0.31766	5.9367	3.4992	5.4986	13.029	-1.602	1.0392	4.9753	0.15114	-0.78772	3.3651	11.217	8.7571
-0.42205	-1.0795	0.42937	-7.7845	3.104	7.4695	2.865	2.169	3.8046	4.1983	-3.6188	-3.3324	4.0984	1.4587	1.2673	-1.7018	2.6921	2.8587	4.5366	-0.8321	-2.1935	6.1502	-5.8371	-0.27866	6.6282	-4.5112	6.209	2.8913	2.8569	-5.2266	1.421	3.2212	1.82	0.71668	5.4381	-3.6421	-0.016436	4.4459	2.7462	-5.1808	1.6095	5.9192	-1.0637	-3.8044	2.7093	1.5905	2.3757	5.3397	-1.2762	1.4552
-2.9845	-7.7926	-7.8046	1.8274	-5.5613	-2.006	-4.1646	-3.3075	-0.86696	-10.284	-3.7078	-3.3217	-10.229	-7.8638	-8.0294	-0.63951	-12.864	-1.2527	-1.388	-4.6682	-0.52742	-8.5693	-2.7542	-4.7877	-7.2826	-1.1559	-2.6197	-0.30025	-7.6894	-3.7038	-2.6776	-5.1619	-6.5559	-2.5336	1.7338	-2.2711	-4.5031	-7.7667	-5.5942	-0.62739	-2.963	-2.1396	-7.4877	-0.4022	3.3363	-1.7112	-1.6848	-8.5498	-10.182	-0.84868
6.216	4.7563	9.4835	6.889	12.903	7.021	2.5701	9.8017	5.372	8.9764	8.3516	4.0239	8.2894	7.3657	12.671	6.7667	9.3431	5.8659	9.9571	4.4545	6.7648	6.8558	5.9027	14.553	5.0321	5.4026	4.161	5.267	6.6883	10.645	8.1375	10.356	10.627	7.1732	6.6805	8.0493	13.906	7.7587	8.4157	4.3871	4.8825	11.573	1.5195	8.0039	16.525	7.8724	2.4861	10.967	8.5439	6.7871
-13.686	-15.042	-15.877	-17.706	-13.615	-9.9009	-21.526	-20.953	-7.6861	-14.573	-12.835	-11.922	-15.468	-9.221	-16.231	-15.847	-12.153	-11.392	-11.567	-12.607	-12.208	-13.489	-9.1069	-8.3219	-15.992	-7.4763	-6.6196	-17.394	-7.4681	-16.165	-20.482	-14.329	-13.191	-17.972	-10.709	-10.289	-10.73	-14.344	-17.299	-14.956	-14.02	-11.097	-20.305	-16.791	-16.669	-15.873	-12.438	-16.275	-9.8792	-20.931
-0.57414	-8.1038	-5.9981	-0.83912	0.78999	-4.2153	-1.3719	-2.1065	-3.2662	2.2653	-6.4088	-3.4513	-2.4366	-6.7301	-1.5236	-5.7428	0.6471	-4.8843	-5.5248	-2.8645	-1.6885	-4.0131	-4.785	-4.6525	-0.26381	-1.4271	2.4711	1.5214	-8.8008	-4.9856	1.2709	-7.8711	-2.3513	-4.6456	-2.5432	-1.5933	-0.66323	-3.1528	-7.082	-7.7387	-5.3691	-7.4715	-3.5969	1.0406	-1.3687	-7.2593	-7.4273	-2.7974	-7.1056	1.687
6.8047	0.57822	-0.46716	-4.1739	-3.0158	-4.5744	-3.8496	-4.5974	0.062174	-2.2662	1.3911	-4.9195	-6.2959	6.2679	3.1135	1.0815	3.3597	5.0021	-1.5473	-3.5677	4.681	-2.1877	-1.4905	-1.5622	-5.7917	-4.7076	-2.3942	1.4137	-2.5642	7.0065	-0.44902	-1.0587	-5.9243	4.6139	-2.4902	-7.7511	-1.3609	-3.0785	-2.047	-1.2712	0.68082	-4.3489	6.0742	-6.6291	0.52744	-0.56778	0.35571	-3.0277	2.9837	1.4684
-3.5783	-5.0215	-2.2148	4.3501	-7.8511	-0.67155	2.1504	-5.7167	-6.4645	-1.2973	-6.4593	-0.82801	1.8088	-11.455	-6.532	0.39904	-1.5919	-5.9498	-7.5453	0.30625	-9.2508	-7.2714	-3.5262	-9.1154	-12.359	-4.4661	-6.7395	1.2268	-6.9603	-4.5765	-12.417	-10.721	-1.6245	-6.9567	-6.8303	-9.8322	-6.2939	-5.4534	-4.6343	-3.6171	-8.1686	-7.4597	-5.986	-1.1848	-2.3177	0.50627	-5.7641	-1.1646	-3.133	-2.1503
3.1027	-5.2333	1.831	1.2308	-1.2986	0.42594	3.3049	-1.0309	-1.2175	-1.8817	-1.1937	6.276	-3.3715	2.4371	-3.7625	-4.3218	2.7439	5.6485	0.92699	2.1487	1.9227	-0.15853	9.723	0.18355	3.184	-0.68095	-4.9781	3.0922	1.4894	3.308	-0.21174	4.8424	6.4185	-7.2378	0.67076	0.61762	1.1305	0.52849	-4.8676	-3.1576	5.4692	10.557	-0.7939	2.8586	-3.9051	2.3217	-0.77773	1.9954	0.95658	1.0371
-17.599	-15.471	-13.547	-14.377	-11.486	-8.7256	-12.279	-12.902	-10.827	-14.529	-15.508	-11.481	-12.759	-7.3621	-20.373	-15.842	-13.372	-16.302	-19.033	-12.804	-15.744	-11.289	-9.652	-21.543	-8.2491	-16.73	-21.307	-17.998	-14.785	-13.994	-17.34	-12.885	-21.328	-10.052	-11.46	-20.942	-20.746	-14.726	-14.249	-11.759	-16.817	-10.156	-11.928	-11.45	-14.98	-9.3758	-11.576	-10.174	-21.465	-12.164
-7.225	-4.9228	-0.41081	-6.7905	0.095091	-9.361	-7.1565	-7.8882	-2.1727	-1.9578	-6.2955	-2.3853	-2.63	-1.366	-5.5832	-9.0278	-2.4038	-3.0542	-10.008	-1.8571	-1.0369	-1.3129	1.4732	-1.7555	-8.0601	-0.21359	-10.753	0.71811	-1.8064	-3.3568	-8.059	-5.6893	-3.7496	-4.4615	-2.6079	-4.5915	-1.4799	0.47225	-3.2473	1.9363	1.1738	-0.93841	-2.5891	-3.3138	-7.9953	-1.5882	-1.5661	-7.2778	-2.2861	-2.1348
-1.8929	2.4249	-2.4685	3.7787	0.16795	4.7487	-2.948	6.5916	-4.1356	-3.6156	-0.86687	-1.4749	-5.2958	-3.3723	-4.203	-4.1996	-4.235	-3.1914	-6.0899	-4.2539	-5.913	-2.0273	-4.2168	-3.2441	1.9614	2.2886	1.5006	-8.2424	-2.3757	7.337	-0.58386	-2.5595	-1.8646	-2.6497	-1.7981	-7.9962	1.6717	-8.3221	-4.2303	-4.7481	0.91246	3.7134	5.6859	-6.1402	1.5963	-6.2722	-1.6949	-2.2738	-0.20932	-5.3128
-0.49406	-0.51854	3.485	6.6086	3.3073	-1.4235	2.4072	3.1347	5.305	-6.076	7.2988	-3.4787	2.9164	8.0722	4.5149	3.7421	10.045	-1.1368	-3.1195	-3.76	5.6714	3.1728	13.791	3.3479	-1.6997	4.5862	1.2848	3.3925	0.46119	2.8795	0.098548	1.9545	-1.9785	-2.5208	-0.98584	-6.5624	-2.3301	12.169	3.9308	2.7858	3.6472	2.6285	2.0455	7.5236	1.7306	0.99379	4.1792	7.6707	8.4384	1.6385
-12.087	-14.806	-6.2016	-8.2533	-16.823	-15.063	-14.909	-13.161	-13.34	-7.9986	-16.273	-10.954	-12.856	-12.977	-6.3818	-11.677	-13.95	-8.8606	-15.268	-16.337	-16.376	-12.314	-14.543	-16.139	-17.398	-16.204	-13.807	-13.993	-11.597	-13.859	-5.0743	-13.592	-7.8583	-17.789	-14.19	-10.824	-12.655	-18.851	-16.328	-16.953	-15.994	-10.958	-14.044	-14.814	-21.731	-11.151	-17.647	-20.102	-12.096	-13.313
2.8623	4.4549	1.8648	3.3517	-3.1347	2.6354	1.1019	3.9609	10.92	11.81	0.77715	6.299	2.3171	3.6112	5.0049	5.7316	4.1765	7.8609	-4.6308	-0.8552	-2.598	9.3497	6.8692	0.14933	-0.011165	-1.0912	-0.31083	6.4075	2.985	7.5009	6.9787	4.8912	2.0867	3.4663	3.8316	5.785	0.67811	4.6381	6.2423	3.578	5.2193	7.2458	4.987	4.0351	-5.5548	5.8002	3.5415	0.55227	3.813	9.0334
-1.8934	7.2777	1.2157	-7.3445	0.40345	6.5372	-2.6468	2.856	-0.72342	-3.6681	-7.0371	1.9733	-0.97047	-1.514	-0.46636	0.21878	-3.6062	0.53295	-1.2521	-6.0293	4.0528	-0.95993	-7.7419	-4.6112	-3.3623	-0.34026	-0.58744	-2.4393	-2.3162	-2.4312	-5.1581	-3.2036	9.4824	-5.092	-0.69396	-1.8765	3.0698	-1.1829	4.017	-6.2495	-5.6862	-3.8875	-0.87362	-1.2367	-3.306	-6.6617	6.6781	-2.9695	0.10589	0.87486
0.50547	5.0802	-2.5952	5.9012	-1.9292	-5.31	-1.5178	-0.60659	3.756	3.6907	-0.91855	4.9465	-0.31482	2.6008	-7.754	-4.924	-7.0716	0.016652	-0.35988	-1.4615	-2.7163	-5.9032	1.2905	-6.7023	4.5631	4.8593	-2.2834	-3.857	4.3322	-4.6677	-3.2184	-5.4447	-4.9648	-7.2697	-0.36394	1.9958	-2.4387	-0.18084	4.8737	2.6834	-1.4118	-2.9938	-3.8405	0.76109	-3.2794	-3.7622	-1.6112	0.41219	0.92856	-1.406
14.098	7.9561	12.884	16.637	9.0964	3.5521	8.6679	13.469	6.9529	7.9924	5.2366	12.453	11.554	14.146	10.479	5.5197	12.744	11.929	11.95	10.509	8.3321	3.8947	15.443	12.509	8.6599	9.5771	5.287	15.583	13.521	10.448	2.2649	5.1814	8.9639	14.193	5.2448	5.285	8.0829	2.3478	17.875	8.3747	6.0011	3.9375	11.113	6.0267	6.3787	6.5467	9.0051	7.2186	12.441	6.1188
0.79653	-1.4237	-4.381	-1.8671	-0.21227	0.092377	-7.2334	3.7401	0.7246	-0.6329	-3.1008	-1.432	2.202	-1.6975	-1.8284	-1.3146	1.1496	6.1057	-6.8345	-0.57573	4.1152	-4.2394	-0.18222	3.7438	-5.4877	-2.7911	1.0783	-1.7259	-3.9238	0.78819	2.8475	-0.42795	6.1567	3.5272	-2.5069	-0.29099	4.7401	-0.52914	-5.9001	-6.134	0.070365	-2.0329	-4.4695	-1.3231	0.55204	2.0314	-3.6554	5.1441	2.3035	7.9499
0.12418	-0.51391	2.4039	-3.8145	-2.5625	0.71666	-1.1916	-10.444	-1.9992	2.6644	-0.52224	-0.42592	0.48209	-0.65399	-3.3875	-0.45571	-6.6862	-3.2347	-5.1249	-0.14306	-1.5108	-4.333	0.33966	-2.1493	-7.5527	-6.1849	2.6425	-4.8636	0.8934	4.3448	3.0469	-5.1406	2.2232	-3.6163	-5.3599	-4.3551	-1.6397	5.9236	-0.38827	0.63492	-4.0836	2.0561	-8.4657	1.8199	-1.2362	1.7442	-4.7654	5.9999	1.7084	2.437
-4.1977	-3.9852	2.3141	-3.1959	-4.4456	-2.6454	-3.9499	-3.7734	-2.3958	-0.72724	5.3874	-0.80874	2.0307	-4.3497	0.48251	-1.7991	1.7807	2.0793	2.8669	-3.7822	2.9847	-8.6846	-1.4212	-2.5827	0.19808	-14.631	2.4924	-1.2638	-3.4784	1.2766	1.3635	2.6542	-4.3036	-3.13	-2.5773	-4.4283	-4.8089	-2.1814	-1.7841	3.1097	0.21352	-4.155	-3.6943	8.9322	1.389	0.35029	-0.99113	-0.30963	4.3262	-6.4356
-3.9684	-1.6237	-3.9149	-5.6639	0.7987	-0.28752	-1.4983	6.4793	-0.64821	-1.1967	-0.8419	-0.90831	0.9079	-5.3372	-5.8011	-2.7637	0.10437	5.2988	0.37136	2.0815	-4.1195	5.9191	-5.7242	-1.1677	-1.6462	6.8915	-3.9524	-8.7957	-0.12657	-0.33763	-0.0773	10.201	2.2621	-5.5641	-5.449	-3.5037	-5.9962	1.4385	1.2919	-2.5054	-7.1739	0.28126	-6.7529	-3.0767	-1.2452	3.4417	-3.1403	-3.261	-4.1368	-3.9589
-5.4402	2.3476	-3.5351	-4.4911	-3.1162	0.43154	-3.4108	-5.9948	-5.0808	-0.88541	-4.591	1.2524	-1.3821	-3.7261	2.6214	-3.8972	2.4873	-3.4645	-8.3349	-2.3329	0.41762	0.76635	-2.1039	-0.96681	0.28657	2.6388	1.5894	-3.5134	4.008	-0.27468	5.3363	-1.5705	1.5552	-7.6845	-0.42709	-4.4883	-0.57506	0.24078	1.182	-2.145	-4.803	0.62829	-3.2914	-0.25648	-3.3686	-4.8702	4.6345	1.8172	3.8406	-4.4432
-19.138	-23.9	-22.478	-24.058	-19.838	-26.36	-22.874	-23.734	-21.886	-22.786	-20.433	-23.876	-16.36	-23.846	-25.196	-15.53	-22.999	-22.997	-23.845	-22.472	-23.437	-14.921	-20.463	-17.685	-18.216	-17.449	-22.153	-17.319	-20.801	-18.844	-21.96	-17.678	-19.825	-18.525	-21.958	-18.137	-21.044	-21.666	-12.1	-19.692	-20.156	-22.21	-18.846	-19.192	-19.996	-19.423	-27.242	-25.906	-21.93	-17.057
-1.9353	-2.4893	-1.9187	-2.1863	-2.6504	-0.33548	-3.1358	-3.9195	2.316	1.9573	-8.7365	-4.9638	-8.5337	-5.3624	-2.3898	-7.6516	2.5526	0.40864	-4.1693	3.4143	-1.9246	-5.6088	-10.576	-3.5353	-0.58139	-5.2159	-3.1825	1.2369	2.489	-2.939	-0.32425	-0.35585	-5.8862	-4.2201	1.252	-5.412	3.5996	-4.018	-0.06466	0.55818	-1.7445	-2.5853	-9.44	-5.2092	4.8893	-4.2074	-2.7018	-2.2641	-2.5516	-0.23855
5.253	8.6542	9.9989	7.3922	4.8366	5.7504	9.3377	4.5007	5.2151	14.445	0.22336	10.87	-2.1195	3.6053	0.73401	6.0931	10.507	4.7129	8.8867	9.364	12.28	5.8497	9.7935	13.278	9.1892	4.3888	3.0065	9.693	8.5526	10.878	5.5661	6.9142	7.2573	3.6811	4.415	5.4852	10.585	0.40755	9.2407	4.1544	6.2564	3.5597	4.913	2.6816	1.0001	12.794	9.0283	9.3787	10.422	6.1077
-0.017201	0.74031	-3.0057	-1.5001	0.4487	-4.9654	-5.4905	-9.5102	-1.4496	-1.6033	1.516	-0.13519	1.5915	0.73755	-1.5982	3.7063	-0.85842	-3.0058	-6.8278	-1.9441	-5.8315	1.3203	-4.2233	3.3282	-1.0334	2.3888	-1.5197	-3.0162	-2.2046	-0.87098	-5.0583	0.77307	-5.9797	-0.56418	-0.9539	-0.73478	-5.7825	-5.0896	-2.9928	-1.2518	0.61413	-0.65942	0.068561	-3.7797	-4.4555	1.258	-1.4836	-2.2089	-1.0906	-9.0835
-9.2926	-13.413	-14.893	-10.192	-12.776	-11.541	-15.085	-12.218	-11.262	-12.798	-13.491	-7.4932	-10.719	-5.2441	-12.144	-1.8037	-7.7476	-9.4753	-10.31	-9.7405	-7.0441	-6.9981	-9.9127	-14.787	-11.014	-8.5538	-8.3615	-9.9392	-4.8407	-9.8733	-15.409	-11.134	-10.021	-8.4558	-12.031	-14.366	-10.094	-14.561	-14.999	-12.146	-8.2975	-19.032	-6.0796	-7.0265	-11.631	-9.8219	-7.369	-10.715	-9.0752	-6.3298
-0.63269	-4.7922	-3.1706	0.14247	1.5658	2.1278	0.29993	-1.3621	2.4207	-0.22608	-0.68573	7.2478	6.2874	7.3072	1.5596	3.3654	3.3638	2.3675	5.4505	4.0874	-3.4487	1.2104	-0.46766	-1.6931	7.7852	1.3066	6.7222	4.6772	0.21277	-5.8659	0.18237	1.1113	15.087	3.461	1.6331	2.2763	3.9354	2.4971	13.442	3.0942	1.9508	-3.1943	0.98739	-2.6837	2.2788	1.1903	4.2856	-3.3657	1.8832	5.917
-1.3185	-2.6595	-3.1559	-1.0719	-1.1974	-0.85845	1.0522	-2.7804	2.3687	-4.8835	-5.276	-4.3543	-7.15	-3.848	-0.17865	-6.9817	-5.3086	-4.158	-3.265	-6.664	-6.1439	-1.797	3.3935	-1.8039	-2.4291	-8.8891	-5.2337	-8.7423	-2.6862	1.7412	-3.2434	2.9722	-2.9078	5.6472	-0.31017	-0.89041	-3.5131	-6.0288	0.38529	-1.3814	-7.2978	0.051436	-4.4035	-3.8049	-0.60175	-10.543	-3.9268	-4.7542	1.1759	-0.79434
-12.462	-5.5102	-0.2963	-15.278	-5.3023	-13.405	-13.765	-2.2438	-5.0419	-12.561	-11.671	-10.407	-8.8771	-14.533	-5.3168	-14.081	-18.558	-10.348	-10.742	-7.1089	-4.3377	-7.5387	-4.6159	-9.0547	-4.9194	-3.2993	-10.128	-10.981	-5.0837	-9.257	-15.541	-5.4744	-8.6183	-7.7362	-11.216	-8.9919	-13.85	-9.979	-10.126	-11.235	-9.1163	-9.4843	-10.236	-7.6189	-9.9774	-9.8863	-6.7887	-13.275	-5.8974	-5.9489
-2.2675	6.7094	-0.78734	-0.68543	-4.4633	0.91958	4.9556	-3.5322	-1.5306	5.9365	-4.7278	1.3133	-1.1507	0.55392	0.12744	-9.0752	-7.1708	-6.8591	0.018137	-2.4034	-3.8269	2.6522	1.7081	-7.14	-2.72	3.6895	0.025267	-2.7876	-6.2632	0.15856	0.45308	1.2292	-0.31828	3.3334	-4.7161	0.59571	-7.8499	1.1125	-2.0629	-5.1807	-10.641	-1.7209	1.0554	-2.2725	-1.6547	-6.5616	1.4299	1.5827	-2.2015	-0.24706
-12.822	-13.286	-17.253	-11.366	-13.948	-17.775	-10.224	-13.216	-17.086	-18.566	-14.157	-12.041	-12.565	-10.794	-18.07	-9.2501	-11.345	-19.849	-13.12	-16.794	-23.112	-11.924	-9.1918	-6.3623	-16.27	-11.915	-14.265	-17.322	-9.362	-9.9995	-12.653	-19.767	-13.321	-13.025	-16.487	-15.377	-11.674	-12.307	-13.445	-15.541	-12.711	-9.1765	-18.335	-22.75	-16.011	-24.101	-11.122	-10.897	-18.43	-14.773
8.4443	2.6274	0.37981	3.7078	-2.2718	3.2594	-2.4656	-4.6215	0.33147	3.8503	1.6198	1.2552	-3.3681	-3.7655	-1.3753	4.6532	1.7418	4.4356	1.9575	5.079	-2.688	-2.0584	1.448	3.4123	-1.3839	-2.2802	-1.9748	2.2047	2.1424	2.4145	0.98018	-5.1121	2.1298	-5.1325	-2.4146	-2.3481	-1.4141	-1.5874	-3.83	2.2808	1.9606	2.0926	3.3853	-3.7624	0.2779	-0.58805	2.4042	-4.9701	6.8063	-4.5765
-4.6883	-2.6655	-7.0029	3.4272	-1.4896	-3.7075	-7.1582	-6.0907	2.9508	4.0958	1.3986	-4.0525	0.16158	-1.2211	4.5223	-4.1993	-2.8508	-4.2842	-4.7837	0.37388	-1.111	1.2478	3.6041	-5.1173	-1.8009	2.4869	-4.1994	0.36729	-1.3862	-4.1612	-3.2244	-1.7502	2.9272	-0.71928	2.1884	-9.2785	-0.39801	-3.1576	-5.8066	-2.6662	3.1375	-2.4277	1.6359	4.1311	-5.5157	-5.3288	-0.76869	0.9449	-0.78361	6.6085
-10.402	-4.0442	-15.857	-10.606	-11.382	-15.493	-12.335	-16.091	-17.88	-23.119	-14.884	-17.396	-12.536	-15.358	-11.534	-10.494	-14.835	-11.111	-16.569	-13.089	-13.656	-19.244	-8.5876	-18.502	-9.8157	-14.854	-11.05	-6.6709	-15.003	-10.716	-15.42	-11.543	-13.263	-17.684	-13.348	-12.263	-15.85	-8.9292	-14.065	-14.279	-14.056	-16.009	-22.414	-15.225	-22.739	-17.989	-13.375	-12.813	-16.129	-11.836
-13.226	-11.645	-8.3005	-2.1734	-12.02	-8.7317	-13.737	-2.7888	-10.912	-7.2455	-9.2949	-11.366	-18.635	-11.19	-6.9065	-15.027	-8.6849	-8.6592	-13.042	-6.2549	-18.329	-5.6739	-13.93	-11.403	-2.9423	-4.2098	-11.065	-16.116	-13.145	-11.615	-9.7853	-7.694	-8.4434	-2.2421	-8.0783	-11.902	-16.861	-11.321	-5.4046	-7.467	-12.715	-9.8251	-6.9413	-11.68	-7.4433	-17.146	-5.6612	-7.7826	-9.401	-10.724
12.676	5.9607	7.6638	10.585	0.78287	3.9754	7.1206	6.3436	9.0933	1.5823	9.4806	5.2755	5.4446	7.3342	6.0589	3.2944	6.0216	5.0649	10.455	4.8056	-0.94895	7.7171	7.182	8.64	-0.40663	5.6286	7.7576	1.6218	-0.033636	8.4169	3.7016	7.3707	6.0801	8.5795	11.297	6.1326	4.8182	7.2479	7.3611	7.8498	5.6256	7.4308	5.6537	-4.6088	4.4528	-0.26972	-0.76041	-0.37793	8.137	2.0482
-14.935	-7.1992	-20.51	-6.4328	-13.778	-10.833	-11.937	-10.227	-3.7529	-11.22	-12.72	-14.254	-8.4972	-11.902	-15.875	-6.4136	-16.943	-10.251	-13.001	-9.1022	-10.565	-15.437	-9.6793	-18.854	-10.501	-8.2494	-15.89	-7.0773	-13.157	-8.2495	-15.227	-9.2677	-13.74	-12.654	-11.611	-10.613	-13.805	-8.5298	-12.581	-10.563	-12.516	-14.666	-10.913	-15.259	-14.793	-4.272	-11.16	-17.246	-3.2747	-11
-7.1304	-3.5482	-3.1546	-2.0435	-0.98958	-6.113	0.57701	-0.99702	-6.4926	5.5041	-1.3598	-0.81204	0.54649	0.03076	-4.9653	-1.8428	6.4684	-0.79759	-7.5146	4.4324	-2.3986	2.0886	2.7344	-4.3779	2.5141	-3.3604	-2.9367	-4.1823	-0.75288	2.1441	6.1111	-2.0386	-11.184	-4.3785	-2.2191	-0.1281	2.503	0.50526	1.987	2.3697	-3.2645	-1.8614	2.2101	-0.023301	-5.9166	-2.4206	-1.3309	1.617	-4.9544	-1.6085
-21.81	-22.482	-24.655	-19.895	-30.711	-18.25	-26.073	-19.026	-25.991	-23.421	-21.746	-23.531	-21.569	-19.75	-23.816	-24.211	-24.383	-17.499	-24.614	-20.427	-21.85	-16.922	-35.213	-21.888	-13.778	-21.997	-29.102	-21.58	-29.391	-27.453	-17.452	-18.487	-27.49	-19.309	-18.814	-21.013	-25.023	-26.072	-19.49	-24.55	-21.982	-21.433	-23.872	-23.621	-22.112	-21.762	-20.007	-24.634	-22.644	-19.587
-25.733	-24.265	-21.315	-22.132	-17.145	-20.625	-20.841	-19.899	-25.017	-24.694	-25.968	-20.772	-23.257	-23.093	-31.091	-16.081	-26.037	-22.216	-15.537	-23.289	-20.611	-24.354	-22.811	-23.688	-17.805	-16.538	-23.843	-22.36	-19.059	-21.652	-19.36	-26.205	-21.162	-19.726	-19.281	-20.046	-27.759	-21.371	-23.283	-18.465	-22.61	-22.447	-18.355	-17.79	-22.578	-20.799	-25.856	-24.473	-26.046	-27.583
1.2418	1.5858	-2.5366	-5.3779	-6.1501	-7.2356	-3.7896	-0.65023	-3.8022	-4.8677	-0.92373	-4.9234	-1.8245	-7.8902	-4.4695	-8.9008	-2.6216	2.1966	-3.1805	-10.306	-8.4698	-5.6221	-0.14408	-3.0808	-11.555	-5.8645	-0.79937	-7.9526	-5.8738	-7.4027	-3.1321	-2.0866	-9.502	0.77824	-4.345	-3.0758	-6.741	-5.5106	-0.65261	-3.1507	0.44757	-4.5828	-4.285	-4.7872	-2.9764	-11.025	-6.6259	-8.0174	-3.0851	0.34976
3.3305	-3.3826	5.5558	5.4704	-0.18649	5.4102	1.7286	-2.3128	3.002	-4.5928	2.2894	3.4473	0.31159	3.2307	-5.1837	-7.8342	0.35731	3.5172	-0.23372	-2.3811	0.17669	-1.0108	-1.405	1.5821	-0.89069	5.2961	3.213	2.2815	-2.2287	-4.3792	-0.81633	-0.15786	2.4641	2.3737	1.4674	9.859	3.6742	14.151	4.173	3.8829	-0.17134	3.4195	4.3249	1.915	-1.4368	0.13654	4.1407	3.8457	-4.5684	-3.6508
-16.845	-7.5382	-16.545	-10.108	-16.037	-17.736	-10.585	-17.985	-20.142	-10.217	-14.963	-15.751	-15.301	-8.9038	-7.2532	-12.978	-16.047	-15.608	-8.9797	-19.586	-8.0273	-11.544	-14.073	-13.311	-16.189	-10.901	-14.652	-8.0482	-9.9126	-15.616	-14.486	-8.2384	-14.483	-11.304	-20.979	-11.225	-15.714	-9.737	-9.9019	-13.328	-10.6	-14.413	-15.186	-15.049	-11.333	-17.233	-13.04	-16.068	-20.234	-8.3016
-3.8249	-2.617	2.1866	-4.9128	-6.5868	-2.2752	-1.846	-3.4845	-3.6461	0.55783	6.5356	-0.21751	-0.74506	-2.0394	-4.3808	-6.3044	-0.32214	2.8364	-0.035825	2.1157	1.0782	-3.34	-3.9371	0.15561	3.9127	0.54666	-4.6828	-1.9962	1.2094	5.5628	-7.939	-6.0651	-3.5163	-0.82721	0.92371	-3.2493	-0.64097	1.6808	4.2772	2.7011	2.9805	-6.7665	2.0698	2.2135	-2.0558	-2.8663	1.3836	3.8069	-4.4204	2.5004
9.2288	9.2771	10.107	0.60968	13.646	2.9047	8.3314	7.0065	8.3408	6.7009	8.3503	6.2175	8.4087	-0.98606	7.7069	6.0494	6.2716	9.3971	8.2533	12.874	4.077	6.6838	2.7419	9.2172	13.725	10.981	9.5198	8.3145	6.338	13.138	3.5489	7.5728	6.9713	10.63	1.0313	10.709	5.2333	6.1228	8.8147	13.867	6.5751	9.4228	7.7936	11.639	6.6846	7.725	7.7845	12.717	11.831	10.628
-14.419	-17.916	-15.522	-12.256	-11.337	-7.7905	-9.6624	-12.995	-7.6707	-14.099	-9.2122	-12.949	-11.401	-15.844	-13.477	-15.987	-18.397	-10.875	-12.602	-8.7894	-16.98	-9.915	-11.024	-8.672	-7.7087	-17.042	-10.979	-9.1296	-8.3104	-18.884	-11.048	-11.059	-10.945	-11.79	-12.82	-12.643	-9.9362	-12.489	-10.609	-10.637	-13.625	-12.477	-15.291	-14.406	-10.826	-9.6409	-8.4698	-6.9308	-9.0224	-11.573
6.186	7.9361	7.373	10.097	3.6461	7.0905	3.1332	5.6079	9.6686	3.9001	1.6782	9.309	4.7511	4.4927	5.7572	10.502	0.65653	6.5195	0.093432	6.5155	4.2362	17.512	4.4356	5.9119	3.3915	4.6509	3.0968	1.7614	9.8853	7.4	-0.99805	6.7122	3.2791	7.9094	6.0553	4.3444	6.2032	8.5961	-1.5956	0.95004	9.2358	2.1528	3.9809	4.7746	9.3738	12.461	12.411	7.9655	4.7602	3.1848
-1.0222	1.4693	3.8242	2.0204	6.201	8.1427	1.5635	4.2242	2.2874	-1.1417	0.70113	-1.1868	1.444	6.0059	-0.29223	1.143	6.3986	3.8226	0.97387	3.2944	8.9597	2.0756	1.0946	-1.404	10.191	5.0622	6.0528	5.9602	-1.3748	0.32475	7.0639	-0.072147	5.179	2.2655	0.37821	2.5256	-1.1803	2.001	5.4212	10.821	8.1668	5.2166	0.78915	3.1246	3.7932	-0.158	5.141	6.7721	3.5842	3.4748
8.6772	4.471	-0.21853	-3.6287	-0.50183	2.9345	1.1416	1.2512	1.4191	-0.044123	0.1688	4.6979	-2.2764	2.5591	-4.3365	-2.598	4.8276	2.6987	1.6157	1.0892	3.3049	1.8511	-2.4049	0.96328	-5.2854	0.46742	0.73298	5.5526	1.6396	5.285	4.2866	-3.7539	4.3331	3.026	-1.1192	2.4098	6.7232	7.9167	-2.2418	-4.1022	2.7221	3.6679	5.0307	3.5684	2.5779	-1.7392	12.046	3.2548	5.9182	8.7845
-2.2341	-3.7503	-2.4589	-4.7584	-2.7531	1.944	2.6747	3.1042	-1.4101	-3.6386	-3.9937	-4.6318	-0.84275	-2.0346	-1.1959	-7.226	-1.5836	1.316	-0.050055	-0.29202	-0.79875	-2.1168	-9.4027	-2.3016	-7.8641	-6.8126	0.84881	-3.7097	-0.16953	-6.7127	-2.0443	-9.3789	-2.6665	-1.1639	-1.3461	-5.5913	-4.4266	2.6051	2.6225	0.17525	0.7031	2.6236	-6.7853	-7.506	-3.6253	-6.4264	-0.65233	-0.45276	-5.2031	-1.8287
-21.805	-22.82	-23.746	-18.527	-26.664	-19.463	-25.56	-17.309	-20.869	-17.812	-25.959	-22.783	-21.184	-22.186	-19.084	-22.805	-21.791	-23.551	-20.649	-23.052	-25.722	-18.899	-21.992	-20.361	-24.064	-26.213	-22.778	-27.522	-22.997	-18.76	-18.532	-29.72	-26.697	-19.503	-23.053	-20.175	-25.301	-22.413	-20.993	-23.465	-15.622	-22.093	-23.561	-20.599	-23.678	-23.778	-24.543	-24.798	-16.837	-23.258
-10.025	-9.7665	-15.72	-7.0425	-10.74	-12.894	-11.555	-8.4516	-15.194	-16.151	-12.77	-12.338	-13.883	-14.969	-5.5379	-2.6582	-11.211	-10.307	-13.435	-6.5488	-6.5256	-8.7075	-13.606	-12.04	-9.5302	-6.6018	-13.395	-6.9309	-10.213	-11.773	-9.5738	-15.895	-5.4354	-11.66	-10.994	-16.563	-5.1862	-12.086	-10.084	-14.31	-11.505	-12.217	-13.552	-9.8212	-10.376	-14.418	-9.1031	-9.6595	-9.1366	-15.327
-10.537	-14.59	-9.9837	-11.544	-11.965	-11.016	-9.7069	-16.024	-17.714	-12.201	-10.306	-13.325	-9.9929	-10.677	-15.076	-18.017	-8.3584	-11.131	-4.8333	-12.68	-18.983	-9.8265	-13.936	-17.653	-12.853	-13.535	-11.713	-17.969	-19.057	-13.685	-14.276	-15.036	-10.899	-8.9447	-11.207	-8.8894	-12.038	-8.6171	-14.73	-3.3349	-10.011	-14.061	-11.382	-7.6859	-12.755	-9.0671	-11.033	-14.055	-10.933	-11.384
-0.5847	-5.9243	-3.8316	-3.6618	-0.38713	-3.1285	0.48183	-4.3493	-2.7422	-3.3094	-3.3312	2.0008	-3.8383	-1.902	0.76003	2.6293	1.5925	-3.68	-0.66552	0.52383	-6.6865	-1.5818	-4.8674	-1.0874	0.47814	-5.833	0.43967	6.4177	-2.9014	5.8128	-3.4845	-1.8029	-1.659	-4.9177	-5.7321	-6.1831	-3.6287	0.40601	-4.7784	2.6043	-2.8998	-3.6097	-6.4695	1.6069	0.057364	-5.5787	-7.0647	-7.3704	-6.0897	-4.554
-7.7895	-4.6766	-1.8232	-2.5304	-0.089025	-3.6821	1.2741	-2.0599	-2.9165	-6.001	0.85522	-6.2056	2.3859	0.38444	-4.0461	0.49108	-3.3432	-5.6689	-0.55002	-8.1271	0.15278	-5.647	-17.887	-8.235	3.7416	-7.6015	-5.795	-4.3324	-8.1464	-1.0629	-2.8641	-1.4592	-5.3532	-1.3309	-5.956	-1.3943	-4.2016	-6.73	-6.3731	-6.9183	-5.2611	-6.3438	-3.1047	-8.2757	-0.81336	-0.1632	-0.13125	0.37776	-10.87	-2.7423
5.3561	-6.3169	-4.5136	1.9649	2.4142	2.8422	3.7338	-3.7786	-2.5073	5.6512	9.6877	0.43769	2.3191	-4.4503	-7.5326	2.2172	-0.37577	-3.4941	3.7555	-1.3641	2.9008	-2.2068	0.45854	-1.2125	1.0259	-0.099583	-4.2288	5.4064	5.9847	-0.38043	-0.67741	-0.91263	1.1771	1.6513	-1.8043	4.2131	-1.5394	-2.8889	-0.92944	0.53682	-2.3947	-0.0021735	-2.8947	1.4455	-1.2305	-0.35484	3.0817	-0.042133	-0.32706	-1.2433
-25.46	-12.914	-25.036	-16.132	-14.037	-24.537	-19.096	-20.417	-24.5	-16.578	-22.445	-24.531	-22.306	-22.47	-24.104	-20.16	-14.941	-15.625	-14.989	-17.576	-22.372	-17.936	-26.08	-11.085	-19.823	-22.033	-19.939	-24.772	-22.523	-24.477	-21.78	-17.407	-19.783	-19.138	-21.702	-18.741	-23.511	-18.692	-21.782	-21.71	-20.11	-16.14	-23.34	-19.307	-13.237	-22.905	-18.404	-26.397	-19.993	-24.831
-23.553	-24.578	-18.117	-17.079	-19.033	-19.309	-24.616	-21.822	-20.276	-21.194	-21.935	-20.558	-22.68	-22.74	-21.935	-17.559	-23.34	-14.964	-23.677	-17.967	-21.393	-14.506	-25.933	-15.987	-21.525	-15.224	-13.801	-31.939	-12.697	-18.407	-24.838	-18.022	-28.551	-19.847	-19.961	-20.513	-22.25	-26.018	-19.783	-14.985	-20.002	-21.919	-25.098	-12.457	-20.175	-19.054	-22.253	-26.655	-17.585	-26.317
-7.3418	-9.0534	-3.2286	-5.0448	-11.395	-10.633	-10.664	-11.651	-3.5576	-8.2991	-10.133	-11.978	-2.0206	-6.9563	-5.8032	-6.8367	-4.3314	-9.1492	-6.3473	-6.6404	-10.584	-5.334	-10.052	-1.8916	-5.5014	-4.6676	-5.4301	-13.322	-6.1095	-3.077	-4.766	-10.472	-5.1452	-3.5661	-11.791	-3.9462	-11.915	-6.4014	-12.022	-3.1719	-7.5647	-10.483	-8.601	-13.776	-4.3276	-9.6229	-9.127	-13.626	-9.9202	-7.5919
-5.6405	-4.983	-8.2094	-8.5814	-15.323	-3.147	-5.4943	-6.4542	-4.6876	-7.8876	-10.375	-4.2054	-3.3107	-2.0834	-4.1381	-8.9073	-6.9668	-4.2673	-2.45	-9.7033	-5.864	-10.305	-3.0323	-2.9567	-13.194	-3.738	-4.6616	-4.9186	-11.126	-4.2621	-7.7763	-7.4251	-4.8376	-8.5161	-3.6914	-0.50755	-5.8251	-8.0349	-3.8976	-4.51	-5.2202	-9.6554	1.531	-1.7878	-9.1221	-2.433	2.0018	-8.9456	-10.156	0.28595
-18.77	-18.155	-25.744	-23.217	-21.71	-26.224	-19.603	-17.069	-21.919	-26.866	-19.923	-17.885	-23.95	-26.047	-16.903	-27.15	-22.099	-17.69	-18.873	-20.107	-27.474	-25.22	-21.269	-20.333	-20.117	-23.844	-15.979	-18.028	-22.487	-20.617	-18.581	-24.594	-24.063	-19.919	-20.19	-16.59	-29.132	-23.167	-23.971	-23.181	-23.022	-20.19	-22.274	-21.144	-20.53	-22.535	-22.926	-30.383	-20.371	-21.022
9.6684	7.7655	6.0383	11.008	12.243	2.1966	3.4858	6.024	11.01	13.191	4.2736	10.282	7.4011	2.1163	9.7456	8.5457	11.483	3.1384	6.607	3.0776	7.4625	11.029	8.7448	7.3585	11.325	10.144	3.9681	12.32	12.567	9.5724	5.8478	8.5925	5.1861	7.6582	14.246	3.1786	6.6606	4.4966	4.6292	11.704	6.9629	5.6225	3.4239	8.7044	5.561	6.5209	6.2396	7.4476	7.1145	3.6542
-6.4637	-4.7698	0.079029	-1.3198	0.24548	-0.87894	-3.2451	0.70404	-2.107	1.2375	-4.2448	-7.605	0.04111	-2.8071	-1.0972	-4.4322	-8.697	-2.2203	-4.933	-4.0035	-0.74069	2.793	-2.3272	-5.3886	-0.8062	4.0832	-4.0756	1.9469	-3.6063	-1.8455	1.3807	-4.3193	-7.4681	-1.9234	-1.1143	3.9143	2.9658	-5.3269	-7.927	-0.9377	-6.5421	0.0093526	-5.5342	-9.4219	-1.2614	0.87567	-6.0216	-11.194	-5.5776	-0.73902
0.38641	-1.3789	-11.611	-4.9042	-4.6902	-3.0832	-5.3572	2.1672	0.41442	-5.0375	2.5721	-4.7352	-5.6679	-1.9594	1.0699	-2.2057	-2.3459	-12.677	0.24575	-8.3141	-6.3644	-8.0104	2.1244	-6.2136	-1.6074	2.3805	-0.15568	1.3769	-7.5201	0.16737	-8.5613	-6.6835	-2.7165	-2.3487	-2.1924	-0.26118	-1.6616	-12.216	0.40437	-4.526	3.2904	-10.221	-2.0177	-4.5747	-1.1496	7.2725	-9.4406	3.7948	2.1984	-0.717
-24.38	-17.168	-22.516	-17.717	-20.931	-20.437	-19.289	-20.018	-16.499	-21.166	-18.186	-18.516	-16.845	-21.162	-23.155	-22.057	-22.655	-18.903	-24.414	-26.135	-16.945	-10.493	-16.116	-18.674	-27.536	-18.302	-18.278	-21.296	-17.483	-20.511	-30.578	-20.279	-19.379	-23.345	-25.819	-24.372	-22	-16.456	-24.594	-20.487	-23.744	-22.628	-15.867	-18.086	-22.349	-25.368	-21.162	-19.012	-19.506	-23.787
-13.673	-14.954	-9.8635	-8.184	-17.257	-13.521	-19.077	-14.165	-16.343	-18.171	-15.121	-11.934	-18.057	-7.8946	-18.161	-10.416	-18.941	-17.143	-17.596	-12.108	-12.325	-7.0336	-13.271	-19.91	-14.731	-16.44	-17.375	-15.558	-11.663	-18.233	-11.656	-14.221	-14.115	-11.853	-13.141	-16.394	-14.67	-12.772	-14.008	-8.9731	-9.4919	-18.526	-16.134	-15.139	-21.166	-11.001	-13.597	-13.78	-14.333	-15.484
-11.708	-7.578	-14.017	-14.424	-12.274	-13.067	-12.509	-11.324	-8.1282	-11.077	-11.632	-11.136	-7.0703	-9.8352	-16.37	-12.773	-11.547	-14.197	-13.127	-9.7506	-13.306	-16.949	-10.258	-13.986	-14.141	-9.0419	-17.1	-12.903	-12.187	-15.286	-13.266	-9.3001	-17.085	-5.3564	-15.837	-17.995	-10.787	-11.142	-11.624	-8.4709	-11.016	-13.427	-11.917	-12.428	-7.0988	-5.1966	-3.4779	-8.3323	-11.918	-6.2339
1.3131	-3.1887	-4.142	-5.7184	-1.1696	-0.18384	-9.1545	-1.6572	-6.6424	-5.1676	-7.0229	-5.5418	-5.3748	-0.038372	-6.2984	-8.449	-2.9224	-4.3504	-4.0005	-5.9622	-2.1576	-3.0157	-3.6369	-5.8362	-0.93613	-3.3113	-9.1513	-2.0076	1.8755	-2.6172	-2.0076	1.4563	-3.1733	8.9858	2.2761	-1.1215	-5.8508	-5.154	-6.29	-0.71374	-7.4803	0.21153	-7.9761	0.5279	-1.5424	0.25415	-4.6145	-3.8962	-3.0215	-4.5545
-1.4329	-13.103	-6.8698	-8.4542	-6.1951	-3.3785	-3.2297	-4.545	-0.37347	-8.4367	-6.4521	-10.348	-5.2717	-6.4152	2.5943	-1.1671	-3.5826	-1.3959	-7.0304	1.7603	-5.4379	-0.78683	-8.1396	-7.8061	-8.38	-5.8303	-5.026	-6.5404	-8.5498	1.1132	-8.6636	-1.4457	-4.7729	-3.6315	-2.8223	-10.244	-1.1202	-5.576	-4.1794	-4.5991	-2.3275	-10.502	-7.6375	-7.3374	-1.7565	-7.1079	-8.0624	-5.3993	-6.1115	-2.4645
-6.2183	-11.693	-16.387	-13.844	-8.8767	-9.7555	-12.396	-14.649	-13.642	-12.895	-16.093	-10.436	-15.62	-9.2071	-13.876	-8.8052	-10.891	-7.5781	-16.795	-15.331	-13.399	-14.15	-12.799	-16.94	-13.684	-9.2334	-18.055	-11.322	-14.157	-9.3187	-13.067	-16.835	-17.748	-10.551	-22.648	-12.168	-9.1908	-19.828	-16.654	-16.283	-15.783	-15.34	-14.223	-9.8208	-7.1092	-8.8465	-11.369	-9.2594	-10.972	-12.885
-11.668	0.43717	-10.631	-8.5913	-5.5396	-1.3112	-15.255	-2.7958	-9.2822	-7.9224	0.66959	-7.9328	-7.8663	-12.41	-3.231	-4.1987	-8.8466	-6.017	-7.2559	-12.682	-3.8258	-2.3927	-4.3241	-4.2444	-14.849	-6.1403	-6.1581	0.62826	1.7476	-7.7174	-11.531	-10.44	-9.7661	-4.976	-3.7521	-5.2773	-8.2531	-10.199	-11.005	-3.5269	-7.2574	-4.579	-1.9183	-4.807	-12.786	-3.8531	-4.4013	-5.4631	-5.9892	-4.358
-20.881	-24.003	-20.679	-18.88	-14.884	-21.975	-22.244	-25.042	-24.734	-16.207	-19.847	-5.6965	-20.051	-20.447	-18.186	-20.986	-25.491	-21.429	-16.12	-29.62	-21.395	-23.387	-24.211	-25.985	-24.004	-15.523	-26.684	-22.191	-23.41	-26.517	-17.232	-19.484	-22.054	-20.045	-22.171	-19.929	-24.099	-18.028	-15.215	-19.368	-16.978	-25.693	-16.179	-15.99	-17.578	-19.027	-23.654	-16.796	-22.699	-21.337
-6.4536	-1.4562	-0.8485	-3.2439	5.1575	5.8745	-2.6642	3.8978	-0.12408	0.18149	-1.185	5.1216	0.71694	-1.7669	-5.9705	2.6715	-0.52089	-4.5754	-2.4115	-3.6403	2.7838	-3.7358	-3.3354	-0.85234	-5.0767	-2.1026	-1.5905	-4.7957	-6.3761	1.5319	-1.9291	5.6554	-7.0464	-1.0605	1.4417	7.7285	-4.6724	-0.44111	-2.8109	-4.8351	6.5747	-0.40592	-3.3867	2.4887	2.8992	0.43142	-4.3218	4.4292	-7.4486	-0.92737
3.0269	-0.64121	-3.8986	2.9736	-2.5793	0.51188	1.7345	1.4324	0.0082427	5.5908	-2.8294	0.19872	4.0945	1.0479	0.04538	9.502	4.2927	6.5988	-1.3336	-0.68711	2.1285	-0.11118	6.1112	-3.1355	2.0869	6.9193	4.0993	1.2289	-4.5161	9.9907	-1.4531	7.4811	9.0537	4.5592	0.78268	1.3156	4.7121	3.9727	2.9582	3.495	-1.3541	-6.5983	5.8081	-2.3539	2.1948	-0.99915	2.4867	-1.6486	4.8851	-2.638
7.5538	5.6561	4.986	8.7948	12.167	5.5013	8.3628	7.5154	13.257	5.9735	5.9977	10.942	11.114	1.8932	16.144	6.4799	6.7807	8.0714	16.927	2.1716	8.6952	9.1775	10.057	13.224	13.587	11.064	13.052	8.044	12.017	2.9865	6.4498	7.1372	3.5386	8.7488	3.9015	4.4164	12.322	7.6064	10.684	9.9506	14.361	10.904	10.065	5.5026	4.7095	9.5145	8.7012	6.8914	10.759	4.2257
-5.8386	-7.1408	-2.2223	-5.6077	-9.2265	-5.6207	-3.1931	-4.7961	-6.0549	-1.6715	1.3985	-6.6443	-3.6834	-1.5699	-11.418	-11.381	-4.9744	-6.9015	-7.5601	0.5578	-5.6546	-5.0572	-5.1953	-0.77169	-9.0052	-11.498	-3.6335	-9.9438	-2.1161	-9.2355	-7.7895	-5.8708	-3.5106	-7.5329	-7.6345	-0.58181	-3.913	-8.4741	1.2231	-6.6422	-3.5933	-5.3646	-3.0908	-3.6029	-6.4228	-6.0801	-6.4861	-11.813	-6.0415	1.837
-1.833	-6.8849	0.93487	-9.3223	0.37852	-1.1057	-0.43556	-2.1228	-3.1505	2.4152	-6.9884	-3.8729	-2.3909	-6.1656	2.3826	0.92952	-0.66216	-8.7652	-2.8361	-1.3127	1.3179	1.0438	-3.5065	0.88287	-6.2988	-0.033189	-0.039643	-0.28919	-3.1391	-1.9463	-0.81883	-0.33598	-3.3087	-6.0531	1.8925	3.4101	-5.9836	-5.0161	-6.5798	0.96002	-1.7994	-1.3578	-5.1549	1.5482	-4.7767	1.5072	0.090815	-0.70609	-0.6121	5.3137
9.1278	7.0046	16.644	11.883	5.0892	13.994	8.3934	5.7265	6.6239	15.67	14.407	12.718	14.581	4.1563	12.075	11.934	9.4371	7.952	11.457	9.4104	9.8365	5.2514	15.909	11.051	6.5644	11.229	10.481	7.749	9.5118	12.135	15.681	13.425	12.508	6.0463	10.444	11.422	3.3119	10.974	6.5912	2.5854	10.511	19.852	8.1111	8.308	8.209	6.1207	14.901	5.8255	7.9883	7.4096
-5.5537	-5.7364	-3.0962	-5.4553	-7.1844	-7.2749	-5.5845	0.12941	-10.645	-5.2856	-11.351	-6.2479	-14.464	-4.8143	-13.437	-11.929	-8.1721	-8.8012	-7.6495	-14.231	-5.9397	-10.686	-8.1432	-5.6814	-2.841	-6.1224	-8.38	-3.8178	-9.4957	-10.018	-7.9015	-3.2102	-9.0662	-10.474	-7.6623	-1.6631	-10.713	-3.3446	-10.003	-8.37	-6.8015	-10.301	-9.3449	-3.299	-7.3532	-4.9492	-6.8412	-5.4828	-3.5794	-1.956
-11.12	-6.8041	-1.6491	-1.4202	-11.255	-7.1518	-9.6791	-4.9935	-6.6439	-3.5133	-4.5263	-0.25744	-6.6392	-3.2105	-1.3996	-0.17867	-1.134	-4.2786	-4.3523	-5.2733	-3.2114	-10.206	-8.7772	-9.464	1.0602	-3.3841	-8.1576	1.4068	-3.8739	-4.0307	-4.2281	-1.9102	-3.8322	0.76236	-7.5982	-6.9226	-3.7046	-4.3136	-1.5195	-6.3928	-4.698	-0.91348	-3.3257	-5.9051	-9.8529	-6.5081	-4.3484	-2.7413	-3.8471	-0.81518
-1.8551	-1.5584	-1.0391	5.7913	6.3092	4.5217	3.7829	0.57241	5.1765	4.9339	6.3343	1.3973	8.8222	0.15834	1.3212	-1.9761	7.6295	5.6074	-0.54157	-0.39431	-2.3063	-2.9662	6.0669	0.17874	0.037626	5.8316	-1.8769	6.5993	3.1244	0.22429	0.93313	5.4863	-3.5626	4.4251	4.3421	1.299	-2.4889	1.1663	7.5149	-2.6745	2.6257	-6.8433	2.2791	2.5686	0.048382	-0.33764	6.1151	-0.0029338	8.0548	-0.61849
-5.2206	-2.6429	-9.8127	-2.9045	-5.8845	-3.6112	-13.709	-7.4547	-7.271	-3.2284	-7.8965	-8.2953	-1.1892	1.4876	-9.8766	-4.119	-9.18	-3.0877	-12.419	-6.5198	-8.6124	-3.998	-6.1102	-5.972	-12.988	4.4157	-4.6679	-3.64	-6.0879	-2.2322	-4.7298	-12.126	-3.1926	-7.6569	-2.8879	6.0855	0.30327	-15.577	0.4943	-10.41	-8.1947	-4.0311	-2.3961	-3.0795	-7.3779	-0.87853	-7.4364	-8.2342	-8.1439	-8.159
0.76589	-0.10721	-2.1246	5.3251	-1.5201	-3.6782	-3.8098	-1.6447	-4.4612	-1.4911	-7.1489	-8.6967	-2.5655	-6.3313	-3.9994	-7.4498	-3.5049	-1.8917	-1.6075	-0.84784	3.6516	-9.393	-2.4261	-2.6868	-2.6904	2.7985	-2.3184	-0.86403	-0.013233	3.148	-0.12663	4.4882	-3.6643	-4.5681	-1.2855	-3.4954	3.7838	-5.4456	-11.021	4.5321	-0.77389	0.97717	-0.47879	-1.6839	-7.6442	6.8691	-0.49866	-1.9064	2.6222	-2.1278
5.6438	-0.32273	3.3902	8.0751	-5.1583	-0.77117	-0.16742	-2.4267	-5.6592	-5.8147	-1.5438	1.4238	5.5033	-3.2869	2.9331	2.4813	-1.6011	3.6575	-7.8968	3.2381	2.9234	-3.4535	-0.45307	-4.626	-0.074158	-3.7104	1.1473	5.5903	-4.2448	-5.1848	4.5558	-1.4307	-0.47394	-1.6271	-6.0089	3.1786	-5.1908	0.7126	5.3969	5.5849	0.99229	-4.1723	-0.42493	5.5875	0.82929	-0.90267	-5.4174	-4.9399	-0.153	-8.2494
-7.062	-1.8868	8.9996	-1.7108	5.1244	1.3024	-8.6293	-9.769	3.4056	1.5955	3.9676	4.583	-0.61306	-1.6484	3.7606	-0.85441	1.7708	0.24732	-1.0861	1.8384	0.66005	3.7513	1.1761	-3.744	-0.045588	4.1957	3.5315	2.3838	-2.9548	2.6085	-5.7423	2.156	-1.4219	5.5468	-4.5973	-6.3868	0.1442	4.6193	-5.7106	0.45073	-2.1197	6.3934	-3.4705	6.5459	7.8127	-10.394	-2.7876	-4.4874	3.5187	-4.5699
-6.1507	3.4107	-3.5748	-2.7886	3.5494	-7.2755	0.10423	-0.74815	-11.174	2.4976	-2.6281	-5.4053	-3.8499	-3.2103	0.53128	-5.7331	-8.0078	2.7838	-3.8867	-3.7722	-1.6976	-0.60719	-7.5305	-1.6418	-3.2065	-5.3721	-2.9138	-3.2216	4.5786	-4.0426	-3.5827	-3.3231	-5.5474	-0.37868	-1.073	-2.6033	-8.898	-3.538	2.3396	1.7225	-6.6562	2.1078	-4.3126	-0.37783	0.97114	-1.9253	-0.26454	3.8116	-3.918	-5.8325
-2.8528	0.79843	-6.1053	-4.1248	2.0778	4.0426	-3.0502	4.885	-1.7189	-0.035886	1.4966	1.8823	1.4326	-0.31629	-0.66219	-3.9461	4.4358	2.308	6.9151	-1.4972	2.3799	1.6196	-1.2836	2.499	-1.1396	-5.9736	-5.1894	-1.281	1.1283	5.6251	1.2997	1.7828	6.6853	2.3086	11.806	3.8586	0.76766	-0.40719	3.58	-6.1383	-0.62022	1.1423	-2.1749	-3.6432	-4.0175	0.30852	-3.3883	1.3876	-4.5883	1.8145
-2.1704	-7.1639	-3.3299	-0.60303	-2.7425	-8.9432	-8.7813	-4.6958	1.9981	-5.2122	-7.8974	-10.946	-9.7125	-6.2492	2.4691	-3.0027	-2.9398	-2.5008	-4.4071	-4.212	-3.5672	1.0956	-5.2818	-3.4677	2.3012	-3.0599	-3.6059	-1.9161	-1.24	-3.7252	-5.7161	-2.9172	-1.783	-3.7566	-6.1087	-15.091	-4.9507	-3.9526	1.7112	-7.2166	-2.5086	-9.6782	-2.6149	-4.0018	-4.0723	1.3021	-3.535	-2.4636	-1.7481	-5.8062
-20.865	-26.23	-19.367	-13.719	-24.166	-20.155	-17.699	-25.829	-24.454	-24.346	-17.862	-21.73	-21.195	-24.253	-23.872	-23.826	-24.501	-21.311	-16.021	-16.167	-18.816	-20.696	-17.078	-17.974	-20.433	-19.841	-18.605	-18.412	-19.03	-16.274	-27.044	-17.952	-19.16	-17.507	-17.926	-15.351	-32.008	-20.477	-21.247	-26.689	-25.079	-20.293	-20.122	-20.867	-20.006	-26.475	-16.63	-27.985	-19.704	-20.386
2.2564	-0.44671	5.5188	-0.86351	2.1313	10.247	7.7948	2.3327	5.5034	1.4573	3.6486	8.2707	7.1781	8.9878	5.5206	1.604	5.5079	4.334	3.976	4.4993	3.9856	2.5559	4.7562	3.4463	9.2855	8.5173	3.3022	5.3148	10.678	2.2059	1.766	5.208	10.132	7.3196	8.4167	2.4627	12.047	6.0074	5.2357	6.5269	7.9612	8.9021	-0.88187	2.5741	3.0062	-5.1136	-0.8752	3.7436	6.0198	2.3164
4.79	5.7519	-3.6626	-3.1221	2.2562	3.6861	5.3361	3.6602	5.0331	1.3565	5.9865	1.4545	-1.218	-4.238	4.1017	-2.6918	3.4943	7.5421	2.6624	8.2561	0.31079	4.6979	0.77046	-2.4473	-2.977	1.0382	-3.2636	8.1942	8.2278	1.8322	-3.0495	-5.0497	5.0971	1.4321	2.8667	-1.0106	6.6019	6.8819	6.8076	0.62312	1.1103	6.8101	4.8776	1.4448	-1.4671	-2.6127	-1.7069	5.2876	3.3974	1.4493
3.3991	-0.4826	-5.2739	0.54025	-3.1576	-0.40693	-8.638	-4.9989	0.30843	4.4005	-0.21328	-3.3165	-4.7205	0.60823	2.3526	-3.6862	-6.4957	-7.4847	-1.8626	-3.2519	-2.5771	-0.59925	-11.725	-10.911	0.25159	-2.7038	-4.9139	-4.5746	4.1958	-4.9738	1.101	-1.4142	-0.051415	-1.2426	-8.5192	0.85071	-4.7655	-5.0801	-3.0033	-0.50993	-0.21558	2.6076	-3.8099	-4.7414	-0.56384	-6.5068	-5.8823	-4.9177	-1.9068	1.0503
-10.572	-16.758	-9.7407	-15.21	-14.42	-15.792	-8.1646	-13.661	-6.7257	-13.296	-9.3245	-16.123	-12.274	-12.042	-15.609	-6.7003	-13.489	-15.985	-12.415	-10.817	-20.141	-11.668	-8.9602	-12.442	-10.823	-13.237	-11.402	-13.47	-11.939	-12.323	-17.017	-14.972	-15.081	-12.717	-8.3224	-13.098	-10.338	-14.986	-9.0134	-12.548	-12.273	-16.913	-13.441	-9.437	-7.4533	-7.1323	-14.155	-15.821	-16.867	-12.992
-2.1119	-0.81822	-3.4903	-2.455	4.4026	-5.832	-0.40345	-9.6551	-1.2922	-0.28027	5.4945	1.0276	-2.6939	-4.4236	-1.8148	-3.5422	-4.4717	-1.3283	2.787	3.3466	-0.63538	1.0499	0.16359	-1.6233	-5.4724	-1.8987	-2.1305	-0.014139	5.9582	-10.111	-0.38971	1.8865	-0.041481	-4.5828	-3.0262	-5.4343	-3.5786	-3.7866	-2.9354	0.72329	-4.3564	-0.80526	-5.5499	-9.4884	3.7606	-7.7469	-1.1936	-1.1465	-4.0087	-2.5298
-4.2884	-3.4673	3.3777	-13.145	-8.4527	3.3473	0.54079	-4.0657	-0.00055668	2.167	-3.7082	-3.116	2.94	-4.5406	-1.5095	-6.8896	1.7888	1.9308	-8.3448	-2.2935	0.43239	-7.5809	1.2261	-9.397	3.1082	-2.0945	-2.9039	-1.296	2.4402	-2.1971	-3.1051	2.9619	-2.4535	-4.4172	-3.995	-5.1697	-0.050998	-2.6915	-1.8611	0.033855	-3.7101	-2.4183	0.026896	-1.2786	-0.093151	-1.8923	-6.1562	1.7234	1.1334	3.9894
-6.1539	-6.1625	-3.1132	-11.251	-0.69668	-8.3364	-10.022	-4.771	-8.0695	-9.8439	-5.4376	-4.7411	-6.714	-7.8849	-11.295	-4.964	-6.9927	-6.7642	-11.346	-9.9245	-14.535	-3.0454	-4.4107	-12.184	-4.853	-11.009	-5.9599	-2.3824	-8.1009	-7.6698	-4.4401	-4.8317	-7.3837	-11.352	-11.004	-5.8991	-7.3913	-6.0168	-12.142	-9.4418	-9.6692	-7.1392	0.6148	-6.546	-5.5817	-4.5436	-3.8983	-7.9777	-9.566	-14.949
0.89231	-2.4325	-2.3276	-4.5649	2.6367	0.79303	0.97728	-2.0318	-0.69275	-2.9387	-7.0114	4.8454	0.55028	6.9097	-3.7067	2.0728	-2.5301	-3.6916	-1.1807	3.2372	-2.4572	-3.574	-2.4702	-1.3144	-1.1707	-0.24883	1.4766	-4.8541	-5.4405	-5.1731	-2.6238	-1.2185	3.902	2.8482	6.2405	-0.75176	0.24407	3.2902	-3.3049	-0.15928	-1.159	5.1424	1.7448	-0.84166	2.006	-2.4094	-3.1819	-3.0796	2.9712	6.6613
0.50198	-1.4465	-3.2177	1.2592	-8.5231	-3.0249	-0.062975	0.52845	-5.1377	-3.5265	-2.2108	0.36228	-0.2828	-3.6814	-3.0061	-0.70655	-4.8508	-1.6564	-0.03561	-3.06	-4.0759	1.1221	-6.5008	-4.1649	-3.6532	-7.795	0.22074	-1.2665	-5.0514	-6.0882	-0.79353	-4.3005	-4.7583	-10.378	-0.35262	-8.6872	-0.19625	2.1598	5.9258	-6.4647	0.83135	3.3384	-2.9494	-1.0769	-3.505	-9.1742	-3.9595	0.26801	-3.0038	3.3888
-11.711	-9.6856	-9.5711	-9.4795	-9.3628	-3.9798	-13.071	-17.06	-12.239	-13.397	-16.864	-5.2797	-10.508	-10.979	-5.2454	-12.467	-8.9326	-8.9206	-11.6	-9.7783	-15.133	-14.908	-5.0153	-6.7321	-11.125	-9.8515	-6.1698	-11.426	-12.563	-15.299	-17.874	-12.924	-17.714	-14.844	-7.8311	-5.4064	-9.9838	-8.5494	-12.712	-9.0997	-9.9993	-12.453	-13.39	-9.7073	-9.0258	-13.191	-10.437	-14.794	-11.67	-8.7745
-14.93	-14.241	-11.608	-9.884	-4.3365	-15.822	-14.919	-14.177	-14.903	-15.773	-16.143	-17.224	-11.455	-14.708	-7.7279	-20.196	-15.791	-16.981	-10.422	-12.801	-17.72	-12.7	-15.934	-5.4812	-18.318	-8.9451	-12.222	-15.564	-19.734	-13.149	-12.282	-16.633	-17.097	-10.102	-10.942	-13.944	-15.201	-20.818	-17.234	-13.464	-14.154	-11.87	-6.2928	-6.4798	-12.55	-15.287	-14.529	-11.783	-17.062	-16.117
4.1297	-1.9183	4.2321	0.80493	0.4556	-3.9254	6.0738	2.3647	0.25332	0.2816	-6.2733	-7.424	-1.4639	0.07926	1.9214	-4.3452	1.2043	3.4462	2.9942	0.67215	2.4798	1.7337	0.052548	0.87662	-1.6268	-5.5562	2.5691	1.4034	-4.6102	6.0671	-1.6448	-1.8132	1.6035	-3.9659	2.8501	0.55302	4.1882	-3.0297	-6.4593	0.15918	1.2222	-2.5722	0.057656	-4.19	-0.62763	-0.58797	3.3983	0.72505	2.0177	-0.079369
-6.8428	-4.781	-6.1252	-5.2849	-0.70794	-2.5826	2.817	-0.76732	1.4036	-7.2762	-6.94	-0.66344	-5.0599	-5.3368	-1.9811	-12.43	-1.3848	-4.6258	-6.1605	-2.2476	-0.4236	0.075031	-5.9434	-1.2482	7.1089	2.2923	-2.6386	-4.6327	-11.112	-0.89763	-7.1235	-5.7604	-2.9492	-5.522	-4.1292	-2.7287	-7.6834	-5.7703	-0.69035	-2.7672	-5.0421	-6.9982	-8.902	-7.5327	-9.3226	3.0525	-7.7783	-8.3436	-6.19	-4.4334
9.4724	4.6144	3.7739	-1.6838	4.7809	-2.4112	4.0056	0.63403	7.1647	0.96578	5.8207	5.9738	0.73767	1.4971	-2.9104	8.3411	11.476	5.1558	3.4612	4.955	2.4417	2.5766	4.5026	1.4933	1.1982	1.9325	-0.20291	2.1819	6.5484	4.1606	4.4229	-0.064098	-1.8512	-1.929	0.22226	-1.7254	4.8617	5.7485	11.073	-1.2252	9.6576	0.3175	9.0522	5.7085	6.9781	0.42169	-2.928	5.1422	5.4792	7.7756
-5.9823	-12.855	-11.071	-1.9709	-6.3796	-6.9759	-11.998	-0.76625	-8.0328	-7.2508	-11.943	-10.511	-1.4465	-3.6209	-9.8471	-9.8498	-3.3762	-7.3084	-9.6783	-11.206	-9.6762	-13.679	-6.5079	-12.367	-8.2702	-7.1039	-7.7383	-5.2927	-16.938	-4.2172	-8.4917	-5.8727	-6.1425	-12.658	-2.0223	-15.367	-9.6423	-4.336	-4.3193	-4.9331	-6.8126	-9.0259	-5.4923	-9.2644	-7.7526	-9.3189	-6.9606	-10.638	-13.307	-6.0273
8.3911	8.5021	13.393	9.5482	9.7742	7.0189	10.805	7.6696	12.73	-0.74398	10.087	15.074	2.0792	5.6291	9.0944	12.762	9.212	8.4387	7.2592	9.1619	9.1131	3.3704	16.864	4.4714	7.0652	9.4178	10.713	3.3403	7.2784	9.9809	3.5289	7.4596	10.776	14.007	3.6054	4.6833	10.788	11.628	3.6193	16.689	9.0052	12.167	7.3838	9.6775	13.691	5.5408	9.3253	6.56	5.2458	2.2825
-2.264	-5.1186	-2.6574	-4.0573	-0.049758	3.9151	-3.1277	0.27786	-1.2559	6.9152	-4.4967	-0.70425	-4.1954	-4.8775	-0.98765	4.0235	-6.0944	-6.558	-1.2537	-0.017243	5.4045	-3.8497	2.4781	-6.2607	-2.6034	0.50724	-0.92159	-4.3466	0.83197	-0.38266	2.857	-1.3977	1.7621	2.5587	-0.49455	5.7006	4.0857	-3.7226	-1.7646	-1.8891	-1.352	6.3382	-6.3131	-0.70688	-0.73694	-2.6248	-1.589	0.66573	-6.6203	-2.3146
7.1917	2.576	4.4906	4.8883	8.3108	3.2734	-1.109	6.1562	7.2585	15.077	2.2564	-0.39133	9.504	7.3883	6.6407	1.4506	9.9603	10.829	7.023	10.813	6.5185	10.484	9.1209	3.4505	6.6854	-0.72876	1.7137	4.6231	0.93137	8.0673	14.925	9.4374	6.321	4.5923	10.733	5.4853	6.0659	3.8932	13.335	8.2901	7.9251	10.92	6.5466	6.5186	7.4154	4.7868	6.1995	10.551	4.6151	1.4857
-4.9225	-11.574	-2.5837	-12.258	-11.36	-5.9301	-8.1039	-5.3154	-4.7625	-10.216	-9.7241	-4.5782	-0.27301	-7.9856	-10.814	-4.786	-7.7286	-9.349	-5.3674	-7.3137	-15.187	-7.8009	2.8455	-6.8166	-4.7892	-5.5508	-8.4473	-10.144	-10.117	-7.4117	-11.814	-10.474	-2.83	-4.5227	-6.7159	-6.7678	-13.821	-4.9666	-5.3692	-8.6076	-10.965	-7.0562	-9.7606	-6.6587	-4.3845	-9.6283	-2.7391	-5.7901	-3.7203	-6.5876
-0.42643	-1.3156	-1.2373	-6.9364	-0.6255	-4.3012	-4.4934	-2.0567	4.5717	-4.3332	0.39997	0.66561	4.0938	-2.8662	-1.3542	-8.5252	-0.31255	-4.4331	-2.4601	4.4707	-0.81369	2.9174	-1.6529	4.8777	-4.6077	-4.8545	1.3716	4.1325	5.1861	-1.2205	-7.2278	4.0578	3.4451	-1.1542	3.3077	0.22624	-0.80328	5.0297	-1.36	-0.46441	-0.45771	-3.1385	0.1621	3.9761	-2.6609	0.82348	0.076443	5.2635	3.1341	2.5135
-4.5761	-1.9342	1.4474	3.1501	4.006	-2.8462	-0.42673	2.9265	-0.84493	-4.12	-2.4544	-1.1518	5.6665	-7.5488	-4.7703	-1.5672	1.3586	3.4538	-0.95662	0.93474	0.97125	4.1624	4.6711	-2.1583	3.7296	-0.37318	-2.6692	-4.7379	-6.7242	1.6339	0.12935	-0.28468	-2.6906	-1.8063	-2.3604	5.8325	1.1501	-0.4783	-1.8308	-1.7493	-2.4917	1.1079	-6.7019	-5.4061	-0.55001	-2.861	-1.7253	-1.7538	1.4677	-4.1069
-2.7017	-4.3203	-4.1839	-4.617	-1.8303	-0.062564	-6.1408	-4.1788	1.153	-3.102	-7.9993	-5.4826	-2.4705	-1.7931	-8.5751	-5.6801	-2.3953	-5.8759	-2.0215	-0.44222	-0.20848	2.5309	-1.0956	-1.4464	-1.8605	-6.7279	-5.2528	-1.0214	-4.4359	-0.20212	1.8854	-10.427	-4.8044	-4.1968	-0.57764	-6.5971	-7.4295	-4.1272	-3.9555	-1.2923	-3.165	-2.3956	1.9614	-9.9448	1.101	-6.1488	-12.695	-4.9528	-2.551	-4.7337
-0.24753	3.2639	0.5894	0.28649	-0.27765	2.2547	0.28459	-0.55351	4.9561	-7.1966	5.6801	1.0816	-0.070633	-0.52779	-6.4416	-4.6807	-2.6582	-9.9766	0.5751	-0.20544	1.1707	2.8289	2.3494	-1.956	-0.62747	4.3431	3.666	-6.8231	-3.9626	-1.6347	-0.63049	1.1511	-8.5768	1.6834	-0.92052	4.1647	-0.94468	2.7995	7.8633	-3.2599	-1.8953	5.4429	-0.3319	2.1166	0.26144	0.46506	-1.2386	5.1373	1.801	-1.878
1.946	10.566	6.0664	9.8422	12.48	9.7986	3.5949	8.9478	13.427	2.7447	14.786	5.2952	5.5244	4.4475	7.107	11.908	6.0448	10.275	10.914	4.6942	6.9325	9.8855	12.879	10.076	11.595	7.0597	10.964	8.6121	12.584	6.9587	3.7173	5.5514	10.038	12.088	3.083	4.5099	4.9733	6.8243	6.4454	7.9926	9.551	9.5388	12.648	11.136	9.3527	13.233	7.4766	6.9176	6.475	8.7601
4.1648	0.73088	-7.6631	-0.87609	1.9597	-2.9641	-3.8368	3.8433	-5.4643	-4.5144	0.016374	-1.0725	-1.9752	0.83676	-3.7914	-6.4611	-3.2303	-3.1769	-5.5967	0.58367	-2.2834	3.2415	-1.9069	0.037247	0.65389	-3.9256	-3.6026	-7.6013	-3.3806	-1.1873	-4.5423	-3.5843	-1.3695	2.1072	-5.7988	-1.9896	-3.5774	-6.594	-5.035	-1.7654	-2.0004	-1.1119	-2.3229	-3.0492	-2.8979	0.88585	7.6455	-2.1126	-0.79884	0.70751
-3.4733	1.3963	-2.5615	0.35363	-3.4932	0.20049	-0.75024	-6.4093	-8.8115	-8.0027	-3.2261	-3.1051	-1.654	-6.0333	-2.6357	-6.9757	-5.9103	-1.541	-12.057	-4.3801	-2.4988	-10.621	-5.7346	-2	-6.4443	3.4981	-3.2734	-4.0417	-4.6167	-2.986	-2.5541	-1.2917	1.3405	-6.0259	0.78917	-0.48274	-10.335	-1.2915	-4.9049	-4.8727	7.7151	-4.4002	-5.2593	-8.3656	-6.1587	0.44721	-6.0894	-10.51	0.15844	-3.9772
-3.4303	-1.6231	-4.3283	-3.6522	-7.6908	-3.9796	-7.0916	-2.6947	-2.5761	-3.3665	-4.878	-4.4005	-3.441	-2.8918	-5.7238	-6.3063	-5.0944	-1.0973	-5.5712	-1.5208	2.0413	-4.609	-3.0191	-8.6711	-12.259	-8.0831	-2.5253	-7.9866	-3.4314	-11.433	-3.9346	-1.8422	-9.86	-6.3775	-8.5311	-7.9965	-8.3578	0.064797	-6.7989	-4.3295	-4.93	-1.7686	-12.915	-10.691	-7.5191	-2.9174	-2.6387	2.0242	-4.2506	-7.8492
3.743	-0.36285	-4.9417	0.19522	-4.8466	1.0138	0.51106	-1.0883	-0.97489	-6.7401	-1.135	-5.0621	-2.0371	6.0592	1.1852	-9.5505	-2.5722	1.3644	-2.7091	-2.2471	-4.0208	-4.548	-7.2114	-1.2327	1.4795	-3.5145	-11.29	-0.99039	-2.591	3.2826	2.4081	-1.359	-3.5776	-5.3656	-5.0716	4.4363	1.2271	-1.236	-3.595	4.2878	0.97386	-2.3441	-1.0599	-3.6924	-5.8319	-3.8875	-1.5184	-1.0817	-6.0918	-3.7622
-0.57972	-12.419	-1.8311	-1.1159	-4.3182	-4.5292	-6.7488	-6.4527	-3.0339	-6.9091	-4.3053	-1.1053	-5.3913	-3.3321	-8.158	-2.5071	-3.1024	-2.0943	-1.3678	-6.8859	-6.1571	-6.3032	-1.9234	-11.533	-5.1831	-2.7734	-11.581	-8.879	7.17	-5.272	-5.8624	-2.4817	-3.3184	-5.7381	-8.9073	-4.8376	0.44291	-3.5457	-6.7943	-0.82801	-1.5696	-5.3157	-9.1277	-7.0066	-11.315	-6.7679	-4.9416	-8.9356	-0.62981	-4.9104
-1.4013	-3.162	-4.1294	-2.8868	-0.37839	-3.3878	-3.6488	-3.5417	-7.564	2.5929	0.64311	-2.2825	-15.866	-3.2138	0.4403	0.89755	-7.7224	-0.17375	-1.0068	-0.13031	-2.7427	7.4759	-0.11327	-2.8038	-3.2143	2.0331	-3.5006	-6.5579	1.8769	1.8758	-0.77058	-0.45746	-5.538	-5.1849	-4.5933	0.52456	-3.1895	-2.5743	-9.2918	-10.995	5.2988	-5.017	-3.7575	-4.0235	-3.5659	-2.931	-3.2026	1.3489	-3.1944	-2.7965
-2.6665	4.7842	1.2912	6.6958	-3.6267	4.6454	-2.0443	8.888	3.4543	6.317	6.2088	-2.1047	1.3245	1.6787	-2.1761	5.3108	3.5352	2.8767	2.3939	5.0627	-2.1103	-0.69658	2.1305	-2.8159	-2.8983	0.93962	0.31209	0.15008	5.0361	2.5581	4.8963	0.071553	-0.50781	3.2619	0.12924	1.2457	2.4989	-0.98808	-6.5169	3.19	-2.3941	-1.8589	-0.36127	4.2429	5.9993	0.56829	4.029	6.5425	2.7755	2.1512
-3.221	-3.9379	-7.0983	-1.3966	-4.8148	-3.953	-1.5808	-5.8952	-0.86697	-5.4086	-4.4066	-5.352	-8.6024	-8.7765	-2.6314	0.017968	-0.66908	-4.4248	-1.6721	-8.6919	-6.5137	0.34021	-4.5264	12.413	-0.76626	0.27967	-6.678	0.28137	-0.24993	-2.334	-0.37098	-5.9837	-7.6979	-10.338	-5.1023	-6.2987	-6.3892	4.3106	-5.6677	-5.0321	-5.2247	-3.0083	-10.566	-11.189	-1.5766	-14.804	-2.8265	-7.8743	-10.212	-4.9179
3.1788	2.4168	3.3541	0.91986	6.0655	4.8472	11.625	1.005	0.14388	4.708	3.2798	7.7014	3.5185	3.7212	9.1688	4.5143	4.8513	9.7911	8.4625	12.586	2.5656	-1.2086	12.617	-1.1456	5.0877	-3.9378	4.2153	1.365	8.8022	-4.731	2.5033	4.4662	7.0463	5.3781	3.0491	1.0072	2.6018	5.8644	2.6351	5.1147	6.6153	7.6342	5.4953	6.0391	4.0142	3.7674	2.669	8.6246	7.0195	1.9158
-7.6428	-13.492	-9.0709	-15.375	-8.0616	-18.294	-16.668	-10.966	-12.248	-17.005	-12.13	-12.789	-9.8418	-14.196	-17.244	-11.971	-5.6054	-14.086	-19.896	-10.815	-16.019	-12.214	-12.653	-17.588	-11.031	-16.426	-13.056	-4.1639	-12.684	-12.38	-7.3231	-17.797	-11.834	-12.013	-15.667	-15.937	-7.7857	-8.3347	-9.9944	-8.0579	-15.366	-8.3969	-17.444	-12.532	-11.865	-17.038	-14.79	-16.665	-12.904	-8.2679
-4.5	-1.0469	-3.5382	1.7398	-3.4867	0.73578	-7.5365	-2.6226	-4.5223	-1.187	0.57721	0.14394	3.6982	2.8745	-1.0945	-6.1161	3.7898	1.2735	-1.761	0.31925	-0.58791	1.6195	-5.0522	-0.020964	-7.2563	-6.2708	2.6162	2.6479	-0.16736	-1.5698	-0.010051	-3.4696	-1.4303	-3.3981	0.3222	-4.4853	-2.5066	-6.1055	6.2179	-3.9381	3.1932	1.3969	0.58875	0.98834	-1.9991	3.011	-3.0987	3.2083	1.6397	0.48025
6.072	6.2482	4.5763	-0.85873	3.1699	4.209	1.8646	-3.9165	-0.23875	-0.39455	-1.6614	1.4831	1.6918	6.8495	4.6955	2.559	-0.045374	-2.5173	2.2642	-2.6494	-5.8939	6.8802	-6.962	6.0422	-1.0203	-0.57009	-0.5804	-8.1561	-0.94782	4.8948	-0.046572	-2.6173	3.6414	-1.5631	-3.2848	2.3925	-2.8045	1.0986	4.1805	-0.69981	-2.1156	-0.38878	1.2924	3.9377	-2.3752	0.1014	1.0058	-3.3598	-5.4896	1.2655
-18.882	-18.264	-13.542	-9.4743	-14.238	-13.255	-16.307	-8.1569	-13.941	-12.546	-12.528	-13.014	-11.16	-10.098	-18.878	-14.852	-20.391	-9.4567	-17.804	-14.738	-13.611	-14.135	-13.162	-9.3119	-16.578	-8.112	-11.508	-11.373	-6.3476	-20.344	-15.103	-14.862	-13.318	-11.118	-14.367	-13.692	-13.197	-17.451	-15.048	-12.877	-15.446	-16.089	-10.446	-15.052	-7.2341	-10.568	-8.665	-15.568	-17.277	-13.569
4.8441	7.7375	2.2344	9.8913	7.93	7.1849	12.042	10.176	4.0855	9.0936	0.040807	3.878	8.4783	11.34	-0.87901	8.106	12.811	5.5197	4.1737	11.583	12.952	1.4913	8.3916	8.768	-1.6631	4.9472	3.234	4.514	7.8139	6.2177	5.9698	6.4841	5.1955	10.023	0.85182	8.5485	6.6059	8.1871	6.036	1.2391	1.5377	7.0998	12.392	-0.80975	7.1916	8.0276	8.0598	3.9439	7.7735	9.0761
-1.0924	-7.4944	0.79241	1.3299	-3.8414	-4.5811	-7.3308	-0.41059	1.1263	-5.4201	-1.3229	1.4262	-0.12621	1.2402	-1.0589	-5.6775	-0.97686	4.8649	-0.8275	1.0271	-4.6638	-5.0634	6.7671	-3.1745	-6.9266	0.56902	-0.42882	-0.8244	1.9605	-3.7447	-3.9016	-1.9081	3.7745	0.74447	0.64864	-7.2086	0.51076	-4.3974	3.1816	-1.9866	-2.9138	-1.7079	-1.2098	1.2979	-7.2309	0.80118	-0.85115	-3.7345	-3.9799	1.3035
-13.787	-14.796	-17.624	-14.097	-15.006	-9.7543	-8.6616	-18.033	-10.884	-12.757	-10.112	-19.408	-10.785	-14.859	-9.4439	-9.4783	-11.936	-6.0759	-11.641	-18.158	-14.897	-10.013	-12.835	-12.462	-16.82	-11.202	-12.113	-14.29	-16.15	-18.597	-13.831	-11.883	-12.591	-12.9	-14.267	-19.001	-13.747	-9.5754	-17.546	-13.372	-11.092	-11.604	-16.542	-15.767	-14.606	-13.428	-10.343	-12.214	-10.624	-6.2609
-4.7887	-4.298	-7.6395	0.77373	-1.3836	1.4162	-2.5605	3.1925	-4.8583	2.5049	-4.0942	3.4785	4.1903	-2.5754	-3.6176	1.5375	3.9696	3.0085	1.5045	-0.25157	-0.8899	2.6631	2.3275	3.506	-0.29027	-3.116	2.9962	4.1683	-0.49694	7.1322	2.7708	2.3732	1.1034	-4.4753	-2.6583	0.27834	1.673	-1.524	-5.4948	6.1918	-11.364	0.99254	0.83188	-3.1713	4.6124	7.7943	-2.5306	3.2219	-3.3669	3.8291
12.583	4.3011	12.515	10.488	3.348	8.7616	1.5497	7.4579	3.1534	9.4773	9.3127	2.0279	5.6574	7.6704	4.5075	6.6091	6.6256	0.65156	3.2661	3.2764	5.0561	8.4181	8.2789	6.3996	0.79045	6.5239	7.2188	3.7398	6.3379	3.8232	5.4417	-1.3767	9.8373	10.468	2.4237	8.5338	4.1267	13.698	3.7861	-0.52978	7.379	6.474	2.5397	5.936	4.6768	6.2372	10.064	5.0374	2.3504	9.6336
2.2359	-7.8726	-4.8272	-4.1552	-3.9722	-5.0638	-4.2391	-5.5205	-0.044578	-3.8246	-1.7169	-2.122	-7.1165	-2.6326	-4.7102	-9.5887	-7.2298	-4.8401	-4.4973	2.6394	-7.2495	-2.209	-10.188	-0.67545	-3.9757	-7.6893	-4.0893	-2.8957	-6.1167	-0.86655	-7.2953	-5.1764	-5.5848	-4.8036	-0.69963	-0.88688	-3.9305	-5.2472	-6.0952	-3.4639	-3.2744	-4.6274	-1.5348	-2.5134	0.44496	0.41408	0.83203	0.92204	-9.8119	0.42074
-1.9852	-4.43	4.3469	-2.6915	5.22	4.0361	1.2214	3.5265	1.5723	4.6553	2.7745	-1.6166	0.66701	0.93595	-0.57863	-0.40278	6.9919	1.2698	-3.227	2.5104	5.2686	-2.1326	0.13907	-0.33778	5.7451	5.773	1.4273	0.459	-0.98471	-2.8317	1.0502	2.4535	-0.72049	7.2403	3.1134	-6.2502	3.987	-1.4347	-0.22232	3.0198	-1.2402	0.76179	8.8148	8.0752	-1.1756	2.0214	-2.3519	1.8128	3.0016	9.203
-8.6547	-9.8436	-15.125	-10.961	-4.0681	-5.6635	-14.516	-5.8471	-11.017	-6.5465	-7.1504	-9.5211	-7.4468	-8.1609	-9.3788	-10.297	-12.04	-8.2567	-3.7669	-9.1559	-10.278	-4.897	-6.3267	-1.4437	-10.007	-9.0056	-5.0017	-7.235	-12.069	-8.9376	-8.0321	-9.8254	-2.5933	-9.1009	-5.3449	-17.144	-10.119	0.75006	-6.1099	-4.6672	-4.8703	-12.668	-11.57	-7.9218	-7.0576	-11.865	-5.7484	-7.4764	-4.9352	-8.8925
-2.5761	-3.025	-1.0089	1.7027	-7.0557	-7.5134	-5.1999	2.5782	-0.91251	-3.5371	0.85291	-5.496	-5.0006	-11.085	-1.7509	0.62416	-3.3457	-4.6771	-1.1582	-2.5379	-0.18051	-0.72886	-2.0941	-1.7982	-2.9299	-1.3387	1.6499	-6.2051	-2.2856	-3.5971	-3.7584	-0.61348	2.6105	-2.677	-13.982	-3.247	-0.64561	-4.0463	-5.3954	-4.7032	-1.5694	-5.5871	-4.8416	0.46024	-6.1028	-4.4447	-8.9801	-3.5734	-4.0811	-9.2557
8.9557	0.17158	3.6722	10.179	8.5029	5.161	6.3558	2.0664	10.038	12.048	6.7835	4.5805	6.9517	5.1253	2.285	4.7597	6.4417	4.9884	1.6124	3.9066	4.7849	5.2044	8.0524	1.8534	6.9525	-0.4248	4.1478	7.3592	7.6853	5.4087	4.6304	2.4091	0.89271	2.5935	8.277	4.7666	2.5432	3.266	4.8327	1.0778	6.2534	8.5569	8.4599	3.5279	1.6237	7.3504	9.521	0.22368	8.2969	6.061
-15.804	-5.712	-0.96163	-11.317	-18.368	-12.687	-5.4282	-9.0463	-12.857	-9.841	-13.854	-8.7328	-11.047	-12.508	-10.556	-16.231	-13.506	-16.083	-11.881	-15.286	-7.2482	-12.399	-15.841	-12.924	-5.2453	-16.855	-14.1	-14.84	-7.2609	-11.602	-8.9602	-15.92	-10.571	-10.026	-11.1	-12.479	-14.224	-12.578	-17.113	-15.127	-7.4136	-8.7659	-18.147	-11.66	-14.696	-11.592	-8.8082	-8.725	-10.435	-9.3491
-14.878	-20.289	-21.766	-26.036	-25.828	-23.977	-21.146	-23.114	-27.912	-18.42	-26.555	-18.319	-17.394	-31.566	-25.133	-20.723	-19.188	-19.992	-22.609	-17.233	-16.955	-23.255	-17.57	-20.165	-20.82	-23.084	-21.427	-18.906	-24.136	-26.126	-22.317	-20.177	-20.597	-18.202	-15.888	-18.713	-19.302	-18.541	-27.578	-22.803	-22.026	-18.786	-19.221	-21.7	-20.834	-14.058	-18.268	-21.429	-17.195	-20.753
4.9917	11.436	4.0795	6.6661	7.2534	4.3569	6.5708	4.0203	3.8132	0.8718	5.1033	5.3408	4.3774	4.0817	4.0914	4.4976	-0.23949	7.8073	3.0996	1.1806	4.6207	5.4004	11.942	4.4045	10.561	7.6281	3.5615	8.6051	3.9625	4.6805	3.0512	2.5123	9.8465	4.6126	7.715	2.8432	6.6589	4.3078	8.2889	7.5643	5.8567	9.4493	7.2573	1.3742	10.252	6.0817	3.2489	9.8555	9.5143	3.9932
7.1313	7.1888	13.963	2.5309	9.6357	0.015353	11.071	8.0826	2.1801	7.7406	11.958	4.8771	8.5587	2.0677	8.8845	11.956	9.79	5.2867	8.3296	7.6485	14.381	7.7816	11.393	12.325	4.0442	5.454	8.5935	11.32	8.068	8.6825	4.6271	6.587	7.4046	4.2756	12.865	10.048	6.0503	0.61212	8.1126	3.1948	4.9208	3.564	5.4591	9.3234	2.8502	7.312	9.3923	10.042	6.0898	9.1397
-2.0512	-7.1878	0.3034	3.7933	-2.0664	-1.9656	-0.45618	-2.3267	-1.2071	-0.35871	-4.5361	-3.271	-2.005	-6.7824	-0.63411	-5.3809	-0.33928	-3.0907	1.7044	-3.4169	0.86359	-4.6463	0.74539	4.3111	-4.7259	-1.2715	4.3196	9.3519	-2.6047	1.6956	2.4202	-0.54535	2.0958	-0.85113	-0.4707	-1.3372	-5.1807	-2.0249	2.7933	0.37802	1.4856	-5.0241	-1.267	-2.3524	-1.3416	2.481	-0.98967	0.9332	-1.6469	-1.2815
-18.519	-20.312	-12.801	-14.995	-12.166	-18.224	-15.866	-10.548	-11.306	-13.141	-9.5124	-16.533	-17.397	-12.948	-18.223	-12.019	-14.638	-10.964	-18.848	-17.597	-14.643	-13.595	-14.713	-12.124	-16.821	-12.741	-11.859	-15.2	-11.608	-11.184	-18.264	-14.234	-9.5896	-1.4007	-17.87	-14.442	-13.492	-15.315	-14.134	-10.687	-7.7525	-14.81	-16.601	-16.064	-12.128	-13.151	-12.125	-14.321	-7.9007	-15.574
-0.92826	7.2256	7.5527	1.4234	7.4367	3.7576	7.7525	4.5791	6.954	9.5438	4.5726	9.828	6.6354	-1.6437	4.2109	2.5731	3.7079	4.6388	7.9215	5.4521	1.4764	7.7727	9.0642	5.3072	4.7817	5.5022	7.6908	6.4614	7.8249	4.3546	1.6571	7.345	6.4854	3.4594	9.9497	6.8376	3.115	2.1712	10.936	9.0504	5.7448	11.304	5.1865	7.1404	7.5102	10.437	7.412	11.177	3.9674	1.5077
-18.227	-10.29	-13.543	-15.316	-11.791	-10.165	-11.158	-22.102	-18.423	-16.207	-14.711	-10.664	-13.09	-8.6804	-14.588	-13.349	-14.14	-13.472	-16.14	-18.884	-18.093	-13.103	-12.575	-9.6918	-6.6923	-13.234	-17.337	-15.687	-13.254	-15.537	-19.358	-12.036	-20.053	-12.623	-18.732	-22.275	-17.708	-11.668	-18.121	-8.3791	-17.997	-21.211	-8.4603	-18.021	-15.707	-12.623	-13.987	-16.165	-8.6419	-15.104
-4.3989	-7.0223	1.4073	6.1296	-0.68878	-3.2823	-5.7875	-3.643	4.0499	-6.8669	-1.843	-2.7635	5.0878	-2.9998	-0.56411	-0.085684	0.75359	-4.6696	4.3434	2.7932	-0.56297	-1.0474	-5.7851	-4.523	-2.8935	3.362	-5.9487	-2.1835	-2.094	3.2547	-2.6051	5.6081	-8.7205	0.1256	-8.4365	-4.7541	-1.4676	-3.2942	2.1598	-4.2884	-0.80813	-4.8264	-6.6138	-3.8587	-3.2788	-1.0079	5.1117	4.7476	-3.1065	2.6409
-2.2517	-3.7343	-0.38752	-6.0846	-0.46912	-4.7359	-4.1869	-7.9744	-5.2359	0.41609	-3.4324	-0.97895	0.18236	-4.5431	-2.5335	2.7657	1.2343	-6.7513	-0.51519	-1.8968	-4.4859	-0.95798	0.15301	-2.4473	-7.8211	-7.1187	-3.2251	-2.8811	-4.2113	0.33613	3.5286	3.6266	-1.4257	0.43885	1.078	-4.2239	-2.8452	-5.3301	-0.82311	2.0017	0.87821	1.0509	-4.5097	-7.6441	-4.4152	-5.5177	-7.5216	-0.33792	0.60039	4.7452
0.67201	8.2039	4.8192	0.68626	3.6963	4.8309	5.0154	0.85264	6.9106	10.471	8.9049	7.5901	2.1656	-0.91913	4.7611	7.1092	2.821	1.5281	1.4526	13.074	6.4785	5.6014	4.0663	5.7602	2.2867	4.0668	4.1954	6.1034	0.86529	-0.39164	8.6057	4.7537	9.7911	3.2362	3.8502	9.1947	1.8309	6.2423	5.7689	4.3026	-1.0351	6.4953	8.5238	1.8217	2.6846	0.36765	0.16692	4.2673	3.5355	0.077829
-19.575	-17.647	-13.606	-7.0377	-5.8507	-13.811	-11.623	-9.4836	-13.743	-11.726	-15.03	-11.314	-10.566	-13.088	-14.404	-20.64	-11.755	-14.976	-10.381	-14.87	-7.7508	-8.1872	-16.523	-11.321	-10.799	-8.2207	-3.1932	-13.18	-13.837	-13.28	-22.566	-16.701	-18.542	-9.8961	-9.7548	-14.278	-11.104	-10.178	-19.421	-16.35	-12.384	-16.011	-12.135	-13.773	-13.706	-6.0038	-7.1317	-19.165	-7.3402	-10.936
-10.991	-12.452	-9.3288	-9.9829	-18.183	-4.3372	-13.684	-4.2968	-14.181	-4.009	-6.1582	-10.371	-7.2881	-7.4093	-10.197	0.72828	-9.1623	-9.1719	-12.291	-11.137	-7.7537	-8.803	-12.306	-10.176	-12.559	-7.3297	-6.3602	-15.081	-7.0698	-10.525	-0.94608	-12.793	-7.5392	-8.8691	-12.464	-14.579	-12.023	-10.938	-15.066	-10.069	-4.3245	2.5558	-11.904	-2.9661	-7.105	-6.3239	-5.6006	-7.3424	-11.636	-11.071
-12.151	-11.181	-9.199	-10.585	-9.0468	-8.9457	-14.34	-21.685	-13.481	-10.768	-15.713	-19.365	-19.967	-12.699	-15.936	-11.593	-9.9422	-16.024	-7.0531	-15.2	-10.382	-14.928	-9.6088	-10.662	-15.379	-15.762	-8.8561	-24.838	-12.689	-10.155	-9.0012	-10.721	-14.155	-11.427	-15.636	-10.234	-14.969	-10.392	-14.783	-13.138	-14.556	-21.469	-9.3848	-11.215	-15.714	-16.436	-7.5353	-9.219	-12.989	-12.395
-6.4599	-7.4925	1.1111	-6.4799	-5.4843	-6.398	-10.139	-12.887	-4.4846	-5.9581	0.37511	-1.7784	-8.8783	-5.9759	1.7323	-5.9269	-2.5747	-1.395	-3.3118	-9.3191	-5.4041	-6.2329	1.8773	-1.4647	-5.6076	-4.9557	1.4469	-12.807	1.4816	6.1541	-5.0774	-2.887	-0.73386	-7.6586	-4.8279	-2.3945	-6.1402	0.089241	-0.41704	-4.5662	-1.4224	2.9323	-2.994	5.8208	-5.0998	-0.55446	-2.9414	1.6144	-2.6817	-3.1159
1.1223	-5.1003	-6.6692	-2.5761	-5.9091	-7.5642	-0.62193	-1.6543	-7.4509	-3.5003	-5.5803	-1.9838	-0.82696	-2.6163	-4.047	-1.8123	-1.5387	-2.0394	-9.5542	-1.7479	-6.2206	0.056009	-3.3611	-12.708	-5.1966	-4.4225	-7.3574	-2.7862	-3.0045	-3.1332	-2.1485	-0.5497	-0.018749	-2.865	-5.745	-6.35	2.6413	-7.8673	1.3768	-5.3658	-6.2667	-0.45936	-1.7698	1.5629	-3.7023	-6.5255	-2.6775	-0.44557	-6.3428	-3.9625
5.8818	14.076	6.6802	4.1839	5.662	13.132	12.77	12.704	1.8385	11.595	11.271	9.5002	8.483	9.6569	15.244	11.256	8.1771	14.696	7.4959	12.027	10.809	13.463	8.998	13.548	9.4659	10.51	9.5421	7.7396	11.956	12.949	7.9676	8.3164	8.2853	8.2484	2.9924	0.63399	8.0459	11.918	7.6712	11.538	5.4062	6.8825	15.142	10.483	10.688	12.416	12.369	8.1707	13.543	12.193
-19.024	-24.88	-11.781	-20.966	-17.333	-20.146	-15.75	-13.981	-9.2266	-18.104	-16.149	-18.281	-12.208	-9.3448	-11.134	-14.85	-18.545	-20.352	-14.001	-18.316	-16.021	-15.622	-13.307	-10.345	-15.842	-14.842	-13.926	-13.425	-16.882	-13.569	-13.305	-17.166	-18.267	-14.299	-16.634	-12.824	-13.656	-12.782	-11.249	-18.387	-9.1601	-15.457	-17.088	-16.828	-3.3993	-11.554	-18.694	-13.495	-18.692	-15.506
1.6005	1.813	0.58699	2.7597	-2.6142	1.3384	-0.84782	2.6815	-4.4718	1.0547	3.4118	0.12276	-2.3627	-4.315	-0.82745	-4.7838	-3.6491	2.9145	-2.9249	-2.1236	-1.3372	-3.91	-1.9128	-0.85945	7.99	-1.8494	0.26724	-0.053062	-2.5996	-2.161	3.0106	1.8872	-0.94176	-2.789	-2.1916	-0.37589	2.3454	-2.6851	-1.8115	-1.2102	1.2462	-1.3852	4.2031	-3.1472	-6.3141	6.3747	6.291	4.3537	3.876	-5.4285
7.0815	8.1466	5.8836	8.9072	7.5519	10.867	13.856	8.2329	5.3862	2.9928	2.9987	9.5363	6.1492	12.83	10.063	4.2125	1.2509	7.3303	15.504	5.9229	5.5011	8.4178	8.3404	10.202	5.9055	10.567	11.2	4.4475	2.2347	6.4822	9.8623	9.6492	7.9253	5.6639	8.1087	7.301	8.4148	1.2725	13.017	9.0355	9.0669	8.4324	13.534	2.5576	8.7101	6.3422	6.7383	3.6531	5.2999	10.398
-3.6496	-9.3866	-6.732	-4.038	0.69961	-6.4421	-6.3733	-4.4846	-1.1355	-8.0616	-7.9393	-0.20522	-6.6838	-3.6834	0.1864	-7.7303	-5.0072	0.3392	-13.535	-5.9603	1.9645	-7.5541	-1.1962	-2.1824	-5.7075	-9.3761	-1.6417	-2.3192	1.9671	-2.014	-2.0583	-3.1908	-0.58228	-4.7524	-0.56792	-1.6717	-0.16583	-5.324	-1.2412	-0.94552	-4.2268	3.8345	2.636	-2.4316	-9.0009	2.2273	-2.9756	8.1542	-1.5916	1.8955
-6.7544	-1.9166	-3.427	-0.28744	-8.1125	1.6888	-9.8971	-3.0952	-6.7221	-12.006	-1.7968	-3.7326	0.25835	-4.329	-3.7359	-4.061	-9.3686	-11.293	-0.70555	-8.3481	-2.8695	-3.9861	-9.1311	-3.7526	-6.0529	2.5467	-2.7133	-2.9532	-0.74127	-9.0534	0.74249	7.5918	-1.9665	-2.1576	-6.3135	-5.7784	-5.1109	0.87875	-0.78992	0.14261	0.45958	-3.4647	0.70156	-7.2239	-5.2125	-3.5765	-4.7327	-8.8063	-2.9981	-0.62448
-4.9462	-1.7184	-5.3299	-6.0599	-3.6838	-6.2957	-0.74385	-4.0896	-1.5162	-5.2206	0.90334	-1.0659	-6.6727	-1.2292	2.3195	-4.7643	-0.14767	-5.8455	-2.9486	-6.5077	-5.0895	-6.052	-8.6739	0.38204	-4.2398	-10.9	-0.8553	-10.718	-4.2039	-7.6794	-0.80955	-0.66103	-5.0805	-4.0147	-10.049	-4.1022	-1.7352	3.8342	-4.4692	1.9726	-1.1567	0.4053	-6.182	0.074499	-3.0807	-0.93595	-3.4407	-3.2299	-6.5084	-4.8958
5.2743	-6.5324	1.8498	-2.2613	1.0166	1.3057	6.4592	4.0903	3.5023	5.4931	4.9641	6.0147	-1.8449	0.73996	-10.25	0.69954	2.2716	0.97894	3.3068	-5.8517	-0.12306	2.299	0.55371	0.8104	5.902	4.6111	9.1867	6.2079	4.833	-1.7012	1.0282	-2.8001	-0.79608	-2.9915	1.6918	2.3098	-1.2478	-5.104	3.4108	-4.0803	2.0509	0.33653	-3.4812	4.0708	-4.4605	2.1116	0.32307	-7.5406	-2.7903	1.1228
-1.1095	-2.4106	-8.5422	-12.39	-4.8077	-8.6247	2.1795	-3.7745	-0.71545	-3.1204	-2.5594	-4.4018	-5.8981	-8.8242	-7.2807	-3.6375	-5.0257	-0.53017	-5.3106	0.59051	-6.7269	-5.4533	-6.2289	-9.8231	-8.3004	-4.832	-1.7569	-3.5561	-2.5037	-6.3415	-1.1073	-2.0273	-3.0999	-6.9064	-5.3057	-11.248	-0.41551	-6.7754	-2.409	-2.423	-2.9675	-7.4725	-4.9726	-3.565	-6.3701	-8.0316	-6.8621	-1.5411	-11.122	-0.93261
-7.7914	-19.466	-10.608	-10.893	-12.547	-9.9168	-16.103	-6.1301	-5.621	-9.1108	-13.442	-9.2791	-8.512	-16.931	-4.0674	-13.648	-15.676	-6.8623	-7.6586	-15.531	-8.4564	-10.622	-14.207	-13.461	-7.2995	-10.736	-9.8099	-8.3393	-12.809	-10.893	-11.65	-9.4351	-12.876	-16.996	-9.8556	-8.9057	-10.216	-9.2518	-7.9592	-6.219	-14.046	-8.8147	-13.342	-15.363	-6.9559	-12.036	-5.174	-15.879	-7.4615	-16.968
5.8086	-3.2028	0.80283	-3.6677	-1.7698	1.3071	-0.42374	0.11558	-2.2367	-3.0301	-2.8295	0.93956	2.0818	-3.0702	-6.3677	-2.2347	3.3689	-6.4096	-3.0606	-4.2671	4.3936	1.7249	-0.40292	-8.3192	4.1177	0.30439	1.7298	-5.3746	-3.3544	1.6706	-4.1357	0.46685	-5.3649	1.8704	-0.73772	-4.3746	0.29821	-1.3835	2.6776	-4.3245	-1.7386	1.3499	-4.3391	-6.7593	-2.0012	1.196	-1.0088	-0.21163	-5.1665	0.61749
-12.331	-17.721	-13.786	-8.083	-11.076	-4.0629	-14.804	-16.333	-11.845	-17.598	-13.959	-12.045	-8.1382	-9.9273	-9.1442	-16.062	-7.6801	-18.911	-4.5194	-19.518	-13.19	-8.7711	-10.623	-12.906	-5.8589	-17.106	-12.312	-13.542	-13.849	-16.808	-8.3108	-13.272	-12.995	-12.653	-11.701	-8.6718	-11.147	-16.07	-10.866	-14.092	-18.903	-14.207	-8.2946	-12.59	-15.35	-11.631	-14.916	-3.2761	-11.818	-16.325
1.776	-0.87808	-6.6607	-4.5022	-2.2188	-0.31558	-1.2435	3.8898	-8.2866	-4.137	1.7927	-1.7395	-0.92253	1.3234	-3.1898	-0.93322	-7.3557	-4.7642	-6.3118	-0.097595	-4.9978	-0.15276	-5.6755	-5.5768	-5.6533	4.2243	-4.9174	-6.2512	-1.228	4.0227	-3.3652	3.3195	0.76327	-9.4115	-0.5612	-2.7698	-4.7575	-0.92535	-0.38907	-3.0705	-2.9402	0.8612	-1.7573	0.074714	-8.5585	-1.4473	-1.1877	-3.5285	-0.45781	-0.88595
5.0984	0.67898	-1.7718	-3.5642	-0.50521	-3.5903	1.8774	-5.1299	3.0554	-5.3185	-1.159	-0.51917	-2.1608	-2.462	-6.5408	-4.9359	-7.47	-1.9171	-3.6735	-3.7284	2.9529	-0.18472	0.46591	-6.0072	1.5994	2.3784	0.81424	-2.3423	1.9138	4.108	-1.3058	-0.22632	-5.603	-0.96231	0.63903	-3.0438	-3.7098	-1.8446	-3.8488	-6.3913	-1.2158	-0.66111	3.1283	-5.5995	-0.13355	-5.9494	2.2309	-2.5618	3.7266	-0.12959
-24.245	-16.205	-18.337	-20.569	-22.861	-21.288	-17.632	-22.703	-20.718	-18.718	-23.43	-19.566	-19.962	-20.647	-21.563	-17.796	-23.285	-19.013	-17.528	-21.224	-21.543	-25.912	-20.613	-21.397	-19.362	-21.321	-18.398	-22.025	-15.77	-20.378	-22.774	-18.464	-23.115	-23.029	-25.019	-19.056	-20.084	-23.3	-18.664	-24.049	-24.133	-19.328	-18.377	-26.246	-17.747	-17.068	-20.824	-16.919	-20.162	-18.365
-10.165	-8.1689	-1.4647	-11.263	-5.3422	-5.1107	-1.1163	-6.1055	-5.5621	-10.632	-6.9914	-4.0416	-5.7923	-9.7229	-9.5701	-5.4134	-6.1376	-3.3166	-3.6285	-6.6172	-7.6485	-2.1803	-8.051	-7.309	-9.9545	-4.3466	-6.0728	-8.2747	-12.621	-5.719	-4.6073	-9.526	-0.149	-7.8399	-3.6793	-10.059	-6.0288	-9.1484	-3.5737	-4.4531	-8.9065	-5.045	-7.5865	-9.6036	-4.6082	-0.71344	-9.5538	-10.152	-3.6903	-8.0466
1.3845	0.12454	2.4839	3.4412	3.1111	6.5784	7.9356	2.0095	5.3127	-1.4519	5.7236	-2.2965	4.0776	5.5344	6.5017	0.94737	9.9848	2.1753	0.40349	8.1823	-5.8476	5.9165	-3.2928	9.721	10.066	-2.8795	6.2237	-4.3094	2.3896	-0.025643	-3.566	-0.6481	8.5697	6.6347	2.7134	4.3212	-3.302	-3.9854	2.009	2.6295	-0.45479	-0.040315	3.5883	-0.63775	3.7093	10.155	9.3568	1.0831	4.1835	-0.0025168
-1.145	-4.4548	-3.9308	0.34953	-8.9144	-3.6284	-6.5228	-5.2625	-5.1424	-0.37132	-0.9971	-2.1269	-4.8319	-2.6301	-2.6164	0.76507	2.6334	-3.5776	-4.7465	-0.9313	-2.0105	3.7403	-4.349	1.4968	-10.186	-6.5221	-1.4636	2.687	2.2928	-6.6717	-3.7466	-2.8878	-4.4716	0.29065	-6.4319	-1.8983	-0.51617	-4.0353	2.6472	-1.1307	-4.5265	1.6615	-6.6547	0.62474	0.63299	1.3278	-6.4212	-2.5678	0.65474	-6.3401
8.7269	8.9067	12.324	14.952	7.867	-1.2092	7.6091	11.399	5.3684	9.4897	9.5211	8.5821	11.055	10.235	8.1699	4.2932	5.2679	9.4855	6.0612	7.4029	10.538	12.432	11.065	2.5285	5.8544	12.498	6.1234	6.2252	7.9407	2.3703	5.3835	5.2856	9.2514	11.193	3.4202	4.2872	4.3	4.3555	9.4947	4.8148	9.6182	0.16742	2.4145	1.7174	5.092	11.178	5.8001	7.2214	10.929	9.8125
-0.87221	-2.1651	-1.3057	-7.2527	-2.7911	1.1859	-1.2635	-3.6563	-1.7862	-9.4746	-4.0405	-8.4594	-6.7391	-4.5811	-8.1981	2.0398	3.7553	-3.4535	-1.8018	-4.9726	-6.0474	-3.6493	-2.0618	-3.6808	4.0484	-5.7989	-5.3226	-2.613	-7.9305	-8.0948	-3.848	0.097993	-4.5398	-4.0572	-5.1116	-10.147	-2.3519	-4.367	-2.7551	0.89551	-0.56386	-2.8759	-5.3169	-6.4366	-3.45	-2.8047	-3.7021	-3.8326	-5.6352	-3.0103
2.1233	0.672	-1.4094	-3.8561	0.28827	2.5438	-0.80134	2.4529	-7.0397	-4.3735	0.5201	1.6639	1.9128	1.3809	1.9715	-2.0977	0.77178	-2.746	-5.2644	-7.4917	6.749	1.6231	1.871	1.0284	-3.9041	-1.1215	-0.016071	3.2895	2.5879	1.6873	-4.7396	-10.099	4.8808	-0.94534	-3.5677	3.6508	4.3197	-2.3619	-7.7723	5.2109	1.0905	1.9236	-7.678	-0.77568	11.047	-3.0939	-1.5535	2.6494	-1.953	-3.4826
7.1143	-3.9545	5.6351	9.6031	11.197	-3.1972	5.8115	6.6366	6.3281	7.5368	3.7123	9.8364	5.0605	1.7809	7.1623	4.7965	3.3834	-3.6302	2.9901	9.8164	-0.58737	4.4116	1.8897	8.6674	3.6084	1.0883	5.2296	6.6669	0.42995	8.6461	6.9011	0.68414	0.31897	3.4644	1.9996	5.8011	6.6049	1.0113	7.3543	1.7554	4.7954	9.5954	9.4085	3.1271	5.3359	1.4366	-1.4202	11.012	1.9208	4.2319
-11.922	-20.008	-7.8108	-15.818	-11.068	-12.118	-15.111	-11.012	-20.218	-7.4307	-10.92	-12.063	-8.7341	-11.604	-8.5246	-17.307	-22.074	-8.1799	-9.0631	-7.3207	-22.781	-13.255	-12.392	-18.394	-15.219	-18.287	-17.865	-11.041	-15.708	-9.4285	-21.12	-7.8763	-11.217	-8.6717	-9.9463	-10.206	-17.994	-14.385	-15.16	-10.109	-10.701	-4.9048	-13.526	-13.343	-11.661	-17.833	-14.02	-7.3834	-14.578	-23.181
-15.61	-5.9419	-15.301	-13.377	-14.726	-9.4409	-14.44	-12.393	-15.358	-16.253	-7.4472	-11.135	-8.5216	-12.622	-10.945	-9.6388	-10.783	-7.2265	-8.4579	-15.258	-7.027	-4.0963	-9.9082	-7.6548	-10.907	-11.002	-5.2084	-7.197	-13.099	-11.747	-10.049	-17.889	-11.23	-12.27	-8.2978	-9.1345	-13.998	-14.01	-6.9076	-9.165	-9.8132	-12.311	-13.729	-13.628	-11.9	-9.6786	-16.726	-11.567	-13.675	-20.229
-1.5826	-4.6462	-0.19819	5.649	-8.1418	-0.35806	0.56101	-0.41205	-1.2633	-0.4942	-2.2844	-8.7021	-7.0885	-2.1591	2.2394	-1.3355	5.425	-2.513	-3.249	7.2582	3.7713	-2.5201	-0.49437	-7.993	-0.37086	-3.4887	-3.322	-0.087644	-3.1777	-6.3387	7.3158	3.0648	1.9387	4.9013	-1.8004	-5.1706	0.37995	-2.2756	2.2922	-3.6514	-0.65701	-1.2682	-0.43339	1.8904	3.2874	-3.5266	-1.298	-1.4252	1.1957	4.7294
1.2947	-2.5923	-4.1272	-1.3502	2.0697	1.6991	-5.5628	-3.8573	-0.70662	-6.1625	-0.62149	7.364	-1.3368	4.2389	-2.1635	3.1399	-0.79284	-1.4841	-7.0322	-2.0744	0.16158	4.3588	-2.5156	-9.0543	-10.547	0.52756	-4.4441	2.4278	1.5975	2.3798	-3.0075	-2.8602	-5.7645	-2.8036	1.6532	6.0051	-5.9741	-0.6383	-5.1137	-7.3395	-0.84573	-6.4619	2.2527	11.237	4.2187	3.932	-6.209	7.6655	-1.4065	2.6716
-2.7661	-6.8091	-7.0535	-3.7849	-6.2251	0.23734	-5.4725	3.3523	-5.4714	0.021356	-3.2725	-2.8607	-4.1466	4.2408	-0.11941	-1.8961	-4.5847	1.3109	2.132	5.1554	-0.52327	-1.1806	-0.81817	-1.52	-3.8755	0.98574	0.59228	-9.6938	-1.6462	-1.318	-5.102	-3.311	-1.4443	-5.2909	1.9714	-5.8969	-3.7763	-1.5771	-1.5426	-4.7818	0.60569	1.3366	-2.063	-1.5703	-5.4815	4.5605	-0.68823	0.54849	-0.44912	-1.9458
-0.79662	-5.9852	-7.2815	-2.1633	-2.9859	-0.74571	2.3438	-3.8322	3.3199	3.7095	-1.7929	6.8992	-8.267	-2.0207	1.3034	-6.3699	-5.813	0.077381	4.035	1.7466	5.4595	-3.2618	-0.31249	-4.3992	1.6568	0.91145	-6.2297	-4.7997	-0.96993	4.011	-3.8726	0.72004	2.9669	-1.36	-4.0427	0.93779	-3.9695	-4.4786	3.2821	-0.51112	-0.08433	1.3023	-1.6938	-0.84667	3.3052	-2.9394	-4.6047	1.9534	3.8543	-4.2381
-2.7526	-4.991	-1.0148	0.23538	0.16814	1.3047	-3.1182	6.0676	-7.9517	-7.078	-2.1813	-7.5988	-3.109	-3.5074	0.29509	-2.124	-3.4387	-8.2575	-0.69257	-5.6195	-3.1096	-2.6347	-1.6396	-3.1602	-0.50671	0.16656	0.86336	-1.5845	-2.1081	-4.1742	-8.1362	-7.7113	-0.71294	-5.2676	-3.5696	3.5359	-6.2585	-1.2236	2.251	-3.3246	-5.5602	-6.2163	-2.5399	-5.1829	-1.111	-7.8625	-0.36939	-4.3578	-7.06	5.1695
-14.17	-11.611	-13.552	-12.362	-14.568	-15.987	-4.8994	-11.382	-19.177	-16.662	-5.5373	-9.9235	-14.212	-7.5862	-11.924	-6.3697	-10.222	-10.062	-11.556	-2.9442	-11.556	-4.1146	-13.981	-11.148	-17.559	-6.8399	-15.75	-10.561	-9.9874	-13.621	-10.914	-12.854	-10.055	-3.4225	-17.024	-9.0595	-11.496	-11.971	-9.483	-14.172	-6.9811	-13.157	-16.887	-9.9098	-12.446	-9.8053	-9.8506	-13.611	-11.022	-12.682
0.27468	3.9787	7.5778	2.0776	-2.8196	0.96923	3.6609	7.263	7.0672	1.6048	2.013	2.6374	2.3765	5.7315	1.6839	-1.3241	0.79585	-2.5106	1.9311	5.4109	0.19575	-7.8763	5.7571	8.6924	1.5965	-3.1991	4.5439	5.4269	7.2172	6.2832	2.9092	2.668	2.129	4.6273	7.6567	5.7538	2.646	7.2899	2.5332	0.93862	-3.9655	1.6243	5.5903	3.7888	-0.079294	4.5615	-0.82352	-2.5653	7.0345	-3.4264
-9.1123	-11.99	-10.331	-16.666	-5.7357	-7.0589	-17.625	-11.811	-9.5226	-2.9415	-13.349	-13.805	-11.135	-11.16	-7.374	-16.137	-12.747	-16.145	-7.143	-2.95	-8.1262	-8.6589	-14.27	-8.0723	-11.417	-5.6943	-8.1515	-7.1965	-5.5303	-19.366	-11.641	-15.161	-8.8485	-6.829	-11.38	-7.9126	-4.6448	-10.125	-13.687	-9.1976	-9.7539	-13.17	-9.1822	-14.346	-10.408	-8.6503	-11.417	-10.57	-7.6167	-3.1904
-9.9051	-6.536	-5.7452	-9.3345	0.7363	1.5532	-4.0002	-4.9413	-2.0569	-2.4121	-15.492	-1.6969	-0.76048	-4.4376	-2.4595	-8.8059	-3.6685	-6.0516	-4.7487	-11.595	-3.9931	1.0051	-3.9968	-7.2509	-3.9752	-4.9145	-8.0444	-0.70428	-10.04	-3.4434	-5.4378	-6.5201	-9.1546	-3.5268	-6.2907	1.2118	-2.6542	-9.1602	-5.4824	-3.148	-4.2723	-5.6856	-4.826	-9.2972	1.6063	-8.0694	2.3233	-5.6827	-2.9463	-0.061726
-9.878	-20.645	-2.3964	-9.3103	-10.172	-8.4606	-8.4469	-11.019	-2.2594	-6.593	-8.3352	-6.6034	-7.2323	-5.4164	-6.6333	-11.557	-10.787	-5.716	-8.7109	-9.9059	-16.27	-6.1438	-7.6166	-1.6228	-8.0667	-10.216	-8.6355	-9.0181	-7.2406	-6.539	-11.154	-7.0498	-12.03	-8.3072	-6.2624	-0.14773	-10.508	-9.8414	-9.7612	-10.49	-16.42	-5.6854	-8.9188	-9.629	-8.2964	-10.325	-10.164	-11.576	-5.2534	-3.9246
-11.08	-1.8239	-7.2084	-9.0724	-13.357	-11.739	-8.4255	-10.962	-4.3984	-1.9054	-8.7423	-3.2249	-2.8114	-8.3023	-4.2043	-9.8357	-7.5834	-7.3494	-13.135	-13.772	-8.9878	-6.0089	-8.5069	-13.707	-11.443	-8.6283	-10.736	-3.5961	-5.9303	-7.8143	-12.555	-10.095	-13.491	-7.7423	-8.6601	-12.409	-15.192	-8.8968	-9.0422	-5.9815	-8.3805	-7.1963	-6.7112	-10.641	-8.3528	-9.806	-12.306	-9.3483	-10.909	-13.808
7.5634	10.423	6.9022	6.3589	7.7776	8.1291	10.654	2.5894	8.0886	3.3719	2.9209	8.505	2.5271	2.3814	8.9172	0.25307	7.1023	5.1791	2.5053	10.446	4.4801	0.93208	5.9943	0.6159	9.2955	10.257	8.7737	1.8207	6.9552	5.3039	10.843	4.4037	4.9186	10.52	1.694	10.582	12.015	7.0253	-0.63306	5.4097	11.959	2.0069	3.1262	3.1346	3.495	10.539	8.2589	1.254	3.8628	6.2543
-0.82608	-8.8702	-1.2615	-6.6895	-4.3908	-6.5109	-0.503	-0.66276	-3.9772	-9.3541	1.7126	-3.2296	2.6563	-0.3754	-1.0261	-1.8649	-5.6597	-5.6712	0.86685	0.87694	-0.85189	-2.5278	-3.251	-2.179	-0.45398	-3.8283	0.91621	-9.2426	-0.16219	0.54007	5.6798	2.3496	1.5818	-6.5333	-5.6143	-3.908	0.5898	-3.4064	-6.2858	-5.7518	-0.89412	-0.95116	-5.5368	-2.3308	-0.34689	-3.8305	-6.2308	-4.235	-5.9165	-3.7881
-4.134	-6.3959	-1.0577	-9.1188	-4.1499	2.1363	5.9787	-0.12304	-6.3356	2.4796	-1.7331	-4.6959	-5.312	-0.67597	-3.5706	-0.14056	-2.2449	-5.9868	-3.4763	2.6056	4.7582	1.1785	-2.5131	-3.7925	-2.6242	-1.578	-4.6761	-2.8233	2.7269	-8.7911	-6.0587	1.2436	-0.02091	-5.2117	-0.34981	-0.69811	-6.8279	1.2031	-10.116	-6.5461	-5.7948	2.6275	-4.0775	-2.6869	-0.32509	-11.244	0.29927	-0.8478	-2.4778	-13.472
-2.2798	-15.536	-9.5174	-14.788	-19.424	-10.083	-14.613	-8.3511	-4.876	-11.529	-13.789	-12.876	-4.42	-13.37	-12.331	-10.809	-1.9763	-7.3209	-10.403	-8.1074	-11.796	-8.9166	-21.644	-15.382	-17.515	-16.179	-6.1777	-13.326	-8.6368	-4.168	-5.1887	-11.509	-14.411	-11.545	-10.11	-13.505	-7.1923	-10.071	-9.9003	-13.117	-13.182	-6.6411	-9.3653	-9.7136	-7.4111	-12.47	-14.228	-7.8263	-11.216	-13.324
-7.8653	-2.0891	-4.5367	-7.2096	-8.6665	1.1555	-0.91028	-6.8343	-5.144	-8.3823	-6.8213	-8.9014	-2.4428	-10.287	-2.3212	-8.5003	2.1815	-4.3404	-1.7407	-9.7582	-0.53279	-6.1545	-1.2856	-4.2606	-2.5045	-8.3887	-5.2957	-3.8818	-4.829	-6.515	-5.4869	0.35257	-4.7724	-3.818	-0.23283	-2.1186	-2.7735	-2.2401	-1.6019	-2.5387	-2.7411	-5.3138	-4.2016	-9.6113	-9.3731	-0.78422	-2.9177	-9.5146	-8.2913	-9.8412
5.5395	-4.4986	-3.5712	-0.92963	-0.83993	-1.6996	-2.3585	-3.7943	-2.8461	5.49	2.3389	-7.3526	-1.7836	-2.9909	1.6201	0.29299	1.0511	-3.6927	-2.6838	-4.9297	-6.3364	-6.7101	1.0133	-13.072	5.0074	-6.3467	-5.8146	-2.8283	-6.943	-1.8745	-12.307	-10.701	-1.8031	-6.3347	-3.5868	-7.9632	7.0847	-4.4601	-0.047377	-1.9081	-0.21593	-1.9839	1.6547	-1.3011	-1.7157	-1.0796	-0.30819	-4.9073	-5.2718	-8.4783
-5.8307	-1.4654	2.9084	2.2972	-7.4801	2.8495	-0.28591	-4.7542	-3.8487	-8.1671	-0.80143	-1.3507	-2.6284	0.55429	-2.7407	3.2103	2.6498	1.8166	-2.9622	-3.5423	-5.6636	-0.04982	-0.037787	-5.3671	-7.3348	-6.9834	-1.2901	-0.87777	-1.4185	-2.1189	-5.0456	-10.314	-6.4445	0.14661	1.8702	-6.1017	-0.4761	3.0549	5.009	-7.4998	-5.6717	3.7928	-3.3306	-3.2968	-4.998	1.7641	-5.5635	-0.23836	-2.4157	0.059896
-2.3395	-6.4832	-6.3969	-2.1192	-1.2699	0.9795	0.5549	3.5388	0.0091561	-1.0513	-1.698	-3.6401	-0.83236	-4.563	-3.042	-3.568	-7.3866	9.0381	-8.5144	0.14933	-2.1847	-4.9317	0.57282	-0.46079	1.602	2.6041	4.3248	-0.33264	-6.9339	-1.4735	-2.1479	2.5047	5.1031	2.5633	-2.1106	-2.6246	4.2471	3.1042	2.2006	-7.0448	-4.9424	-2.102	-0.83223	0.80056	0.84176	-3.2123	0.12038	-4.3378	0.31662	-4.3605
-15.411	-3.2403	-7.8357	-9.914	-8.5453	-1.5931	-10.382	-7.6798	-5.5994	-9.9925	-7.1958	-7.5017	-5.8869	-10.344	-3.3012	-8.3491	-11.218	-3.5416	-12.64	-7.8745	-0.51215	-5.9149	-11.768	-6.663	-8.3805	-7.7577	-10.049	-15.319	-6.6802	-7.7696	-3.4755	-5.6428	-7.0445	-10.946	-8.8554	-5.2487	-5.2094	-7.9898	-8.8132	-15.557	-10.499	-6.9173	-7.2167	-3.7701	-1.7459	-9.7512	-10.271	-2.6203	-5.5956	-7.3573
-9.2842	-6.8889	-4.7071	0.14371	-0.28218	-5.0957	-6.907	-9.3561	-4.8723	2.9719	-9.6226	-6.7579	-8.2822	5.5778	-5.2589	-1.1557	-6.2535	-10.094	-0.62096	0.67474	-10.281	-9.7169	-3.3035	-6.5081	-11.616	-9.378	-7.3369	-5.4241	-10.142	-6.8245	-4.9204	-8.3137	-10.459	-7.7991	-2.6142	5.0431	-7.3023	-5.0379	-11.224	2.899	-10.281	-2.3118	-1.8855	-2.8557	-4.1699	-8.1532	-5.8643	-3.8422	-8.818	-9.4949
-25.163	-18.085	-18.278	-12.176	-26.016	-22.29	-27.734	-27.078	-24.96	-21.672	-20.289	-28.922	-22.71	-18.705	-22.974	-21.389	-21.305	-29.019	-17.32	-21.646	-22.966	-23.808	-22.273	-20.81	-23.025	-19.145	-23.419	-18.477	-18.186	-23.696	-23.756	-20.672	-24.757	-17.012	-25.375	-21.61	-23.399	-18.698	-27.504	-18.352	-19.359	-21.52	-25.783	-27.308	-26.142	-23.028	-20.055	-22.207	-20.216	-23.559
-7.8885	-17.355	-9.8054	-11.286	-10.917	-10.825	-14.793	-1.8531	-11.037	-12.285	-11.853	-14.894	-14.802	-11.415	-14.915	-13.787	-13.823	-12.712	-13.045	-10.553	-14.263	-10.822	-12.129	-15.51	-11.943	-15.503	-19.025	-13.224	-18.39	-11.297	-17.367	-12.165	-20.408	-18.052	-14.006	-13.53	-10.171	-8.6695	-17.226	-15.627	-13.618	-9.3084	-11.396	-17.854	-22.003	-13.129	-13.284	-14.38	-13.825	-13.881
-19.251	-21.818	-15.731	-23.894	-24.424	-29.031	-23.428	-21.995	-20.882	-21.161	-24.4	-29.576	-13.199	-19.34	-20.87	-18.232	-21.551	-24.631	-13.161	-18.862	-12.218	-15.656	-25.992	-17.308	-16.791	-16.539	-16.626	-20.755	-22.948	-20.699	-17.934	-21.277	-14.182	-20.113	-17.587	-25.095	-20.72	-25.369	-22.232	-16.49	-18.81	-15.13	-21.625	-27.261	-18.71	-23.962	-21.3	-22.213	-14.237	-17.756
-8.4992	-2.9676	-4.6614	-4.2833	-7.0881	-1.8776	-4.6583	-7.3303	-1.8071	-2.1458	-6.4278	-1.3388	0.69437	3.9934	-9.9997	-0.037473	-4.2888	-2.9131	-4.8291	-3.0825	-5.1892	-6.0848	-0.75485	3.5191	-5.5417	-7.765	-1.5942	-0.1022	-1.6264	0.90735	-5.0273	-1.1102	-1.3325	-3.3605	-0.58179	1.0695	-11.119	1.6801	1.4238	-3.6605	-2.7428	0.59593	-4.7346	-5.9594	3.054	2.8809	-3.4541	-0.34052	-4.7579	1.9992
-2.1134	-3.4559	-3.521	-5.4796	-4.7364	-2.9094	-5.0408	-8.141	-4.6226	-2.0794	3.9904	-4.147	0.10875	-4.9966	-4.5006	-9.9812	0.21171	-2.0388	-13.292	-2.5151	-3.1867	-2.0789	0.91529	1.0455	0.80192	-2.4689	-0.51444	-0.33025	-1.0892	-4.9595	-0.64426	-4.4716	-2.5283	0.6065	-2.2615	-1.1159	-5.2019	-1.6381	-6.7749	-6.1933	-3.3032	-2.361	2.0708	-5.9776	0.38404	-3.1935	1.7221	-6.4748	-4.3932	0.79054
-15.343	-7.2367	-15.364	-12.719	-11.994	-17.054	-14.9	-12.262	-12.09	-8.2304	-13.494	-8.621	-13.598	-13.778	-11.024	-9.2849	-8.8063	-16.964	-14.909	-13.04	-8.2139	-17.443	-5.8319	-13.21	-3.0946	-14.445	-13.627	-10.482	-13.758	-10.524	-17.851	-11.816	-10.992	-13.758	-9.1607	-10.341	-9.3258	-12.977	-10.201	-14.908	-16.461	-15.915	-15.137	-10.277	-12.576	-9.6071	-7.9012	-8.6771	-10.051	-14.529
-9.2089	-18.322	-8.3739	-8.8221	-6.6439	-9.475	-9.5561	-9.3531	-3.9846	-13.456	-2.8636	-9.8581	-7.5636	-12.986	-7.8615	-6.5911	-6.4792	-12.375	-6.0806	-10.832	-6.5883	-3.8165	-0.34579	-5.7915	-7.376	-9.9926	-2.8953	-5.414	-7.8461	-7.1787	-7.6004	-7.2038	-9.7311	-0.92317	-4.4919	-7.5877	-6.01	-6.9654	-9.1938	-8.6085	-1.3304	-5.3228	-5.094	-5.3372	-8.1956	-3.5374	-1.1312	-6.4802	-6.8702	-11.921
11.975	15.967	12.27	10.212	11.325	2.2616	8.2603	15.104	6.0755	4.3136	10.084	9.5355	4.7443	4.744	10.608	11.529	16.307	12.304	8.9318	8.9108	8.6132	6.5178	2.7558	8.034	6.943	6.5662	9.4231	10.577	9.1279	2.9542	8.4302	9.8315	4.0889	7.1807	9.0061	3.4882	4.604	9.2696	-2.4273	12.576	9.5668	10.078	8.7469	2.7125	0.97172	12.135	9.5472	9.1371	8.7431	11.754
-7.8939	-5.7556	-3.5278	-4.709	-9.6718	0.96241	-2.692	-7.0328	-1.0728	-5.83	-1.2019	-5.1185	0.25265	-6.2698	-4.1407	-1.6144	1.947	-3.8567	-7.1817	-3.6523	-2.6233	-0.81936	-1.405	-7.9635	-7.6606	-5.308	-4.7291	-2.4759	-8.277	-4.7124	-11.739	-3.2607	-1.0643	-10.878	0.3577	-5.7565	-11.48	0.41348	-5.2908	-1.6912	-0.70548	-5.333	-12.062	-0.99775	-4.588	-6.5688	-3.8616	-2.797	-6.5042	-11.276
-11.721	-10.46	-12.425	-9.8391	-5.4422	-6.9655	-10.569	-7.5876	-8.2106	-14.977	-14.367	-11.364	-19.343	-12.133	-12.586	-7.0937	-7.8722	-11.064	-13.815	-15.343	-12.101	-14.349	-15.742	-12.482	-19.801	-10.238	-8.4788	-5.8995	-15.651	-15.344	-13.8	-14.169	-12.658	-14.233	-16.572	-4.6347	-12.11	-12.575	-10.087	-9.1599	-10.847	-9.1465	-18.33	-9.827	-6.5728	-11.497	-12.025	-12.137	-15.209	-17.058
-20.442	-26.986	-19.076	-20.172	-26.694	-26.151	-23.928	-14.079	-22.1	-22.589	-26.141	-22.903	-21.222	-22.015	-25.475	-25.512	-19.279	-21.086	-22.544	-22.547	-23.725	-18.742	-24.661	-23.668	-31.155	-23.375	-25.923	-18.345	-28.432	-23.912	-24.654	-23.915	-29.081	-20.052	-27.974	-19.532	-21.664	-15.558	-26.086	-26.501	-25.955	-15.135	-27.715	-28.559	-18.221	-23.283	-26.373	-22.313	-12.694	-21.681
0.83493	-6.3804	-5.9407	-5.3416	-5.8111	-4.294	1.6195	-2.2461	-3.0859	-1.9292	-0.79199	-6.2367	-1.8779	-7.9252	-7.3063	-4.4645	-2.2625	-3.4815	-2.2086	-9.6837	-2.5166	2.2398	-5.6836	-3.6422	-4.5957	-8.2801	1.4755	-2.856	-5.7365	4.27	-1.4627	-4.6494	-10.466	-4.2709	-7.9095	-3.2877	-8.1737	-3.8487	-4.2561	-3.5115	-8.1985	-5.4859	-2.8585	-4.7693	-4.3351	-0.93085	-7.7963	-8.7359	-1.6435	0.92714
-17.096	-17.409	-17.728	-24.397	-26.524	-17.511	-23.532	-23.1	-17.447	-30.074	-20.267	-20.314	-22.511	-20.408	-20.333	-21.829	-25.365	-22.868	-17.557	-15.973	-23.062	-23.397	-23.93	-17.513	-18.585	-17.511	-18.545	-21.207	-24.501	-24.671	-23.952	-15.153	-24.283	-20.382	-23.835	-18.597	-20.584	-15.246	-26.163	-21.449	-20.474	-24.12	-25.322	-27.121	-21.504	-25.629	-22.15	-27.325	-23.45	-22.632
3.8686	-0.75466	1.8524	0.1884	-2.6202	1.4916	1.0968	3.0435	-1.8289	3.0404	0.18999	-4.2018	1.9399	-0.12969	4.3601	5.023	5.6864	0.31461	-5.4821	3.7262	1.1467	4.706	1.4027	-5.3138	1.7746	-2.0016	9.4522	5.8249	-2.6262	2.6399	3.9951	-0.42148	-0.14844	3.9148	9.1924	3.2041	-5.7724	1.9803	0.51802	-5.7919	1.029	6.384	-0.5768	3.8187	1.8403	3.0148	1.3214	2.4342	3.1333	-3.8016
9.3833	10.509	8.2996	11.667	6.9597	13.054	5.8197	12.926	2.7686	11.835	13.237	9.5311	11.723	2.1202	1.1843	8.539	11.454	8.9277	10.558	15.542	7.1898	9.4119	6.9343	11.207	6.5432	13.267	8.5137	12.358	10.766	13.525	12.889	12.514	14.487	3.7979	9.5771	-2.2015	10.226	12.006	6.7214	4.1841	12.955	8.8644	6.9835	9.9586	9.4551	13.721	12.977	10.794	7.8414	9.0035
0.1506	-1.6431	4.1458	-2.227	-1.7491	4.2944	-2.1868	4.2077	5.8284	-3.8345	6.0418	0.93623	5.7714	-2.4209	2.2733	6.8896	7.1796	5.7161	4.5611	-2.1913	0.11506	-1.5295	0.75066	4.3008	-0.54598	8.6814	3.6567	-1.7401	4.5058	4.9887	1.5749	1.7849	-1.8444	-5.984	0.63955	6.4193	-0.15127	7.5535	7.6188	1.2638	-1.3352	0.42702	-1.7046	-0.58976	5.8812	-3.9804	-2.8311	-0.16182	2.7133	-1.039
-0.8518	0.29435	-6.3051	7.7049	4.42	-2.6953	1.6488	-1.6994	-0.8758	1.6902	-0.80129	1.1199	2.2653	-2.1447	-0.7729	-0.79999	2.2695	1.7037	0.44505	-6.7115	-1.6964	-1.5248	-2.8663	4.1733	-0.5165	-4.854	0.85678	5.9411	0.33394	-4.8028	3.0781	-6.0236	0.21994	0.069434	-1.6903	-0.20286	1.199	-9.5671	-2.0107	2.9499	-2.2446	0.24623	2.6424	-7.8223	-1.9575	0.81392	1.0046	-2.0751	-5.3124	-2.6713
-1.6513	4.2389	-2.6723	-3.1358	-6.6897	0.93602	1.7232	-1.9636	-4.9699	0.42762	-4.6664	-6.605	-5.8021	-3.1436	-5.9027	3.0553	-0.8031	3.6306	0.035095	-2.9971	-0.31745	-5.1621	0.44407	-5.1419	6.4547	-7.6452	4.1936	-2.4758	3.0364	-1.1585	1.3816	2.0742	-5.24	4.2812	1.5577	1.7989	1.2314	-0.40081	3.0041	0.15092	-0.81467	-5.9685	6.2779	-1.0949	2.5562	-5.4743	2.3196	-4.8236	-0.15661	-3.8789
-2.8012	-9.6177	-6.9919	-8.9098	-11.769	-8.5875	-4.6662	-8.0373	-10.901	-2.854	-10.057	-14.424	-5.9414	-11.416	-8.6326	-11.168	-8.4876	-8.0431	-11.703	-18.579	-7.532	-13.966	-12.349	-1.7763	-9.9632	-6.1305	-9.9366	-6.623	-16.75	-18.281	-5.0755	-11.64	-6.9267	-8.1663	-6.6353	-7.7986	-9.5082	-14.677	-8.7929	-6.3187	-6.446	-6.1786	-12.191	-12.153	-7.5232	-4.1177	-10.465	-10.689	-5.4712	-16.883
-30.357	-21.808	-24.741	-16.642	-23.61	-21.1	-23.376	-22.775	-19.021	-20.906	-18.232	-27.479	-17.921	-23.545	-20.767	-17.337	-27.349	-22.761	-23.267	-17.398	-19.016	-19.74	-22.032	-21.131	-19.215	-26.45	-17.336	-22.211	-23.556	-23.019	-23.868	-24.281	-24.18	-22.593	-23.146	-23.334	-22.813	-15.93	-16.965	-24.275	-20.814	-22.516	-22.91	-20.732	-21.078	-13.85	-18.277	-25.449	-23.67	-16.324
-8.4507	-6.9561	-14.017	-7.0603	-12.554	-7.2558	-13.882	1.4746	-15.138	-7.008	-4.7526	-10.515	-3.4437	-12.71	-12.4	-7.2917	-3.0805	-10.134	-6.244	-12.988	-13.49	-7.6854	-9.891	-11.574	-16.763	-11	-14.416	-13.371	-7.251	-12.021	-10.939	-8.2089	-10.721	-9.3252	-14.177	-7.3218	-6.6994	-9.7132	-11.562	-11.87	-4.7776	-7.7796	-4.6909	-12.414	-13.095	-9.2831	-8.3579	-9.8073	2.1835	-4.7474
-6.8886	-9.4674	-14.421	-7.2791	-3.4578	-2.4735	-10.158	-11.149	-7.5573	-3.5779	-3.3505	-11.132	-13.957	-14.724	-2.8479	-8.9512	-7.3838	-9.0289	-9.6496	-4.6924	-8.4083	-9.2705	-4.501	-4.4341	-12.648	-5.7593	-6.2576	-2.3407	-3.0303	-7.2438	-10.505	-0.41581	-6.0993	0.1801	-1.3939	-12.787	-15.362	-3.9975	-6.5128	-7.9582	-1.6583	-3.0591	-9.8267	-7.0132	-8.9663	-6.3942	-4.9699	-1.5827	-3.4026	-10.14
-1.4813	-3.0916	-6.6399	0.83853	-8.5495	-1.3501	4.9929	-7.5716	-2.6957	1.2169	-6.0088	-7.0279	-4.9953	-1.9845	0.31164	-0.93465	-1.9271	-2.6907	-9.2688	-1.9327	-3.2376	-8.3247	-0.61376	-9.4957	-3.2045	-2.8294	-2.584	-7.7588	-9.622	-3.4778	-1.8925	-2.9697	-2.5924	0.41285	-10	-2.3075	-8.1248	-7.133	-1.7663	3.9489	-7.2641	-7.9382	-3.4253	1.5019	3.4037	-2.2744	-3.0716	2.0614	-1.7861	0.052129
3.3514	6.6276	-0.26826	-2.2112	-2.0925	1.3856	9.0109	2.9344	4.53	7.5333	7.012	1.6343	3.6932	6.2002	0.50782	0.16754	7.9111	2.9304	1.9028	8.5141	3.4935	5.5064	-3.3463	0.2568	2.1685	-3.1385	6.4675	5.0283	1.1857	7.3867	2.6278	8.3748	-0.010882	-0.35418	5.1833	2.1131	2.965	3.268	-2.3974	5.6369	4.1289	2.4137	8.2156	3.4658	2.3518	9.6748	5.9019	5.425	-0.84172	-2.2061
-2.5956	1.977	-3.1919	0.014038	-3.4418	1.3798	-2.105	0.45423	-7.9007	-5.9542	1.2548	-0.78227	-4.3361	-2.4437	-3.0806	-4.8669	-6.2596	-0.38693	-1.1647	-14.242	-5.4613	-1.3647	5.0507	-3.5449	-4.7106	-1.9206	1.6458	-4.8288	-3.8354	-1.7	-1.5924	-4.1685	-8.7464	1.0213	5.4727	1.5459	0.26971	-7.4661	2.0495	-6.0386	-8.1518	-2.2698	-8.0277	-5.0051	-6.7725	-2.7339	1.0279	-7.763	-2.0037	-1.9617
-7.7665	-8.0626	-5.2856	-3.0517	-12.393	-7.3985	-1.1094	-5.6104	-3.7647	-4.8793	-4.973	-5.7355	-0.68608	-0.17299	-11.065	-8.0465	-9.3473	-2.4596	-4.7965	1.6165	0.17857	-4.5569	2.5546	-5.6064	-5.6023	3.654	-3.0614	3.0053	-10.204	-2.9511	-3.6607	-0.89558	0.67816	-1.4774	-5.0965	-7.9079	-7.0664	-5.6947	-1.4803	-10.452	-0.66935	-2.6404	-6.3342	-5.8895	-5.2684	0.052133	-4.5994	-5.9675	-3.0263	-1.9442
-6.2373	-5.4273	-15.206	-11.438	-13.986	-5.4228	-11.172	-1.7585	-3.9699	-7.9772	-10.568	-10.054	-6.0182	-14.496	-6.5593	-6.3037	-6.665	-15.263	-9.9547	-6.8272	-3.6548	-9.2152	-6.1658	-9.3816	-4.2247	-9.4774	-12.849	-7.7013	-8.3476	-8.4646	-10.97	-11.019	-11.437	-4.2546	-9.1954	-13.268	-8.7024	-7.342	-8.2781	-6.7439	-10.176	-3.6721	-3.6015	-7.6542	-2.1028	-3.6414	-12.942	-2.7904	-6.5678	-6.887
-13.298	-9.4845	-15.997	-15.291	-10.909	-14.258	-12.915	-6.5148	-11.167	-9.626	-12.131	-5.3462	-14.724	-6.5458	-6.7965	-12.398	-9.3047	-14.228	-14.653	-10.787	-15.576	-9.884	-10.84	-9.4141	-5.0036	-15.171	-7.9036	-10.305	-7.9603	-5.6751	-8.9351	-15.363	-13.398	-11.751	-12.819	-12.174	-17.858	-14.334	-9.9336	-12.142	-6.7997	-8.1466	-11.341	-11.857	-10.34	-10.36	-13.188	-8.2751	-9.4648	-12.411
-4.7509	3.7367	-7.5324	-2.7715	2.1309	-12.265	-1.0582	-6.3881	1.4079	-8.565	0.52956	-5.6852	-4.9826	-6.0598	2.473	-4.3136	-3.8419	-9.0463	-1.8747	-4.6969	-5.361	-4.7504	-6.3216	-2.8328	-8.5144	-5.511	2.6073	-7.6974	-6.2745	-8.175	-9.4853	-6.921	-4.4128	-3.5519	-4.5977	-2.6677	-1.3593	-8.4431	-6.1377	-6.7812	1.1508	-7.0783	-7.2042	-1.615	-8.4225	-11.649	0.081467	-7.9517	-3.4876	-3.9884
0.1658	-1.3406	-1.874	6.7968	-0.91639	-1.6862	1.3274	5.2346	-5.7378	4.0705	5.0693	5.9344	-2.4062	1.7118	0.10198	-0.27928	-2.5883	1.9304	5.3317	-2.0121	0.14813	1.4749	-4.0035	6.7827	4.0242	4.8202	3.1414	-3.0251	4.4293	2.2946	-1.458	-5.5425	-2.682	1.9615	5.2524	-0.48802	11.698	-8.3003	-5.1683	-4.8171	0.86083	-4.5988	-2.1743	-0.28626	-0.69442	-3.3841	0.56962	-2.9111	8.291	0.65901
-6.4178	-9.1279	-5.3585	-7.7323	-12.393	-5.5263	-8.8476	-6.1811	0.5678	-5.2948	-6.5341	-6.5332	-7.1032	-6.0326	2.8141	-6.1559	-6.0605	-10.421	-14.454	-7.6571	-5.2499	-10.331	-9.3751	-10.233	-1.5747	-8.1284	-7.5035	-3.3226	-9.5295	-4.9121	-10.162	-4.3534	-10.523	-2.476	-7.5834	-10.566	-1.34	-7.8609	-1.8759	-7.6157	-1.4719	-8.5158	-4.0242	-5.8553	-4.3995	-6.287	-9.0156	-10.408	-3.8361	-2.3328
-17.748	-16.275	-17.771	-23.96	-16.486	-19.534	-23.557	-15.75	-23.66	-19.126	-22.097	-20.574	-20.574	-16.409	-20.947	-24.041	-21.498	-21.962	-27.085	-19.91	-24.202	-17.356	-19.551	-25.123	-21.638	-16.207	-18.567	-25.816	-23.961	-18.24	-20.702	-13.451	-16.863	-20.607	-26.149	-27.054	-25.587	-25.561	-18.096	-18.156	-17.474	-23.909	-20.084	-22.163	-19.574	-20.031	-19.324	-19.242	-21.184	-20.435
1.3973	-2.4863	1.6202	-4.5645	0.53359	7.1025	-2.0809	5.1311	-0.34311	4.4173	-0.73777	-2.0617	1.4187	6.4743	-6.2418	-2.3705	0.30207	-0.17765	0.23763	3.149	2.6324	-2.9838	1.9301	-4.0692	-0.6358	1.2127	2.6335	-0.033675	-1.0138	1.4043	-2.8418	-8.9679	3.9921	0.9455	2.5607	1.8935	-1.6829	4.7908	-1.3908	-0.55478	3.5762	-1.539	-0.65083	-0.64843	-1.3547	2.9094	-3.2772	-0.77189	-4.96	0.66973
-7.1734	-3.561	-2.9618	-7.2108	-4.9028	0.94929	-4.2325	-10.943	-2.6841	-4.6403	-1.8788	2.3395	-3.9666	-10.051	-4.2078	-2.9031	-8.3281	-2.5407	-0.89511	1.0595	-1.3676	-10.527	-8.861	-0.55238	-9.0164	-10.468	-6.5443	-1.1371	-1.6069	-6.3251	-6.7812	-4.1551	-9.3584	-7.9547	-7.7842	-4.272	-7.9303	-10.329	-3.1407	-9.4088	-4.9336	-5.1702	-6.2046	-3.7209	-9.844	-5.525	-6.3785	-7.0547	-3.6892	-5.2517
-11.415	-5.0475	-2.2493	-9.4748	-7.585	-8.4326	-9.1602	-8.3628	-11.85	-9.8959	-9.419	-8.555	3.1695	0.43974	-12.703	-7.6792	-5.1989	-10.534	-9.1756	-4.5713	0.11943	1.4991	-9.8677	-7.9588	-4.8569	-4.1361	-9.2929	-4.1451	-13.436	-13.087	-9.5583	-12.898	2.3352	-6.0357	-13.276	-9.5117	-11.68	-11.883	-0.64699	-7.4324	-8.2223	-7.7086	-9.0475	-8.2018	-9.7722	-8.2669	-10.319	-6.6562	-9.4627	-16.5
-21.413	-31.153	-18.26	-22.424	-15.517	-21.212	-20.431	-25.898	-26.131	-25.737	-16.446	-19.319	-21.672	-21.257	-21.201	-21.741	-23.237	-21.947	-16.864	-14.489	-26.792	-34.488	-20.614	-21.447	-18.768	-19.174	-19.323	-21.012	-21.706	-22.332	-23.91	-21.39	-23.565	-19.67	-25.659	-19.386	-21.775	-21.188	-23.728	-25.685	-16.421	-22.329	-23.151	-16.901	-20.669	-25.519	-24.07	-20.41	-20.261	-17.048
0.62429	0.48979	-6.0467	3.0997	-0.99293	2.5788	0.82602	10.491	-0.19016	9.1271	6.4251	4.1836	6.6029	-4.3455	2.8127	-6.1063	1.573	4.9048	2.4291	3.5903	0.60969	3.758	0.17588	-1.0519	-0.55757	3.237	4.7289	-2.6455	-2.489	6.1381	2.7251	1.3707	2.6598	1.7743	0.55592	4.8562	5.0128	-1.841	-2.7765	8.1101	4.8434	-0.55819	4.3482	5.0178	3.1247	6.6629	-2.0404	-1.5678	1.5756	-2.9078
4.878	4.3525	9.691	7.4995	4.2363	7.4353	7.4692	12.003	7.5129	1.2407	7.466	3.9049	8.6065	9.9772	10.598	5.8475	10.857	9.6178	9.0104	5.9072	7.224	7.7138	10.026	3.6584	16.418	2.866	4.8441	9.4349	7.5794	7.5291	9.118	3.0761	9.8113	3.0199	8.0704	9.1872	8.5913	6.0628	7.5768	9.5826	7.2594	13.826	13.391	8.9775	8.1226	9.315	8.2454	15.328	11.264	11.55
5.4521	6.9336	2.645	7.6684	9.5102	7.4489	17.395	8.6363	12.357	15.456	12.367	11.538	10.691	14.07	4.4857	7.4417	6.5762	8.2844	12.113	10.321	4.7764	18.327	6.9129	12.073	3.8034	6.7529	11.23	11.435	14.26	18.895	8.337	6.4685	18.446	13.214	13.037	10.727	12.133	13.637	5.1232	16.05	9.9224	13.149	8.6928	11.932	13.431	7.7506	9.7172	11.411	11.578	8.8757
-5.9714	-2.3397	-1.9655	-0.10718	2.9694	-11.072	0.29306	-7.5116	-7.4444	-4.5585	-3.5101	-3.4149	-1.3104	-4.203	-2.2235	-2.8705	-5.8292	-6.7592	-6.4924	-5.4789	-4.0568	-2.3148	-6.153	-13.303	-3.8619	-1.2935	-4.5725	-4.0799	-2.7385	-5.878	-1.2905	-2.1477	-11.208	1.4055	-7.0572	-4.4695	-5.0751	-2.6528	-3.1445	-5.1779	-7.129	-7.5841	-1.8552	-5.2377	-5.0962	-11.794	-4.9701	-2.8246	-4.7721	-2.6783
-3.7461	2.492	-2.3622	-0.92335	-1.3601	-3.0803	-2.6835	1.2075	-3.785	-1.0976	-1.8724	-0.69105	-3.3572	-3.3343	2.8063	-0.53868	-2.6937	-3.8077	-6.0778	1.7895	-8.8054	0.37615	-2.7748	3.3675	2.3503	2.6526	-7.7606	4.0211	-2.7843	-3.5118	0.31408	1.7238	-1.3055	2.1655	0.51951	1.7217	1.1188	-2.0356	-0.6179	-3.9331	-3.7761	0.65775	3.6709	0.49246	-5.9186	-3.9809	-2.5848	-3.7496	-0.53545	-1.9953
6.3409	4.2662	4.3801	6.8702	0.71204	4.2887	8.747	5.7078	5.898	3.7997	7.2791	3.2323	5.178	4.6509	13.512	5.0468	9.4019	3.0998	8.546	-3.2204	6.1205	6.1149	5.9863	8.9265	9.0654	3.0284	2.2742	7.5747	5.9584	3.0681	0.60541	7.3804	1.7509	3.1936	1.0394	2.4521	1.875	6.2569	8.5262	2.5835	9.0708	6.0172	7.2616	7.7346	1.969	0.94553	2.5825	7.7285	4.517	5.2364
-8.3622	-11.024	-2.0509	-9.5636	-5.1676	-3.4995	-3.9205	-0.35534	-3.679	-8.463	-4.4843	-5.2221	-7.9643	-10.249	-10.286	-2.8536	-4.2662	-7.2953	-4.7165	-7.3252	-8.1288	1.2653	-7.4475	-1.3122	-5.2054	-0.71601	-0.79411	-4.7321	-3.7253	-4.2871	-5.0123	-6.8041	4.2403	-6.8415	-11.16	-5.0947	-8.7457	-9.8971	-4.9423	-8.761	-7.967	-8.5531	-7.1372	-5.577	-2.3382	-4.1391	-0.49397	-5.5016	-4.8998	-5.2071
-2.0706	1.5861	-9.2471	-2.1034	2.0747	1.3244	-3.1956	-8.436	1.7857	2.2579	-1.6728	-0.80079	2.2355	-3.2694	-6.0137	-4.268	3.6868	-5.2913	-0.89324	1.5447	4.9924	0.017122	-0.82792	-6.1136	3.2607	-1.185	-1.2034	0.18794	-3.826	-0.33634	-3.8697	-0.78556	2.8027	-4.7112	-3.9187	-6.4094	-4.7438	-5.7843	-1.8257	0.30823	4.434	-3.6966	-6.5924	-0.031422	0.59836	0.54806	-0.87055	0.28959	3.4969	-2.6437
-2.9453	-3.4062	-12.399	-8.1497	-10.706	-11.279	-3.0498	-8.27	-10.255	-10.251	-7.4211	-0.94508	-9.3169	-8.7263	-6.221	-10.519	-6.0249	-7.4674	-6.6457	-10.087	-2.3466	-1.817	-2.8354	-8.6103	-7.2416	-0.0037486	-1.7122	-9.6238	-4.7502	-4.4206	-1.8441	-12.558	-5.7957	-6.7844	-5.2143	-9.7717	-7.801	-5.6585	-14.031	-7.8062	-4.7649	-3.9687	-4.7149	0.80806	-7.9395	-4.6407	-4.1147	-4.5448	-5.2247	-3.7486
-21.171	-27.513	-25.493	-22.719	-23.861	-24.128	-22.854	-14.099	-19.238	-25.22	-24.606	-26.282	-23.548	-24.269	-27.55	-17.086	-24.978	-25.685	-23.792	-24.765	-19.872	-19.778	-25.16	-20.218	-18.954	-22.649	-25.682	-27.284	-18.048	-28.279	-28.424	-26.137	-23.512	-21.505	-22.739	-19.913	-19.152	-18.52	-15.48	-26.642	-18.778	-26.889	-23.804	-21.286	-21.538	-26.752	-21.072	-16.123	-25.577	-21.67
7.7249	-2.3921	4.5074	2.0762	5.9297	4.4515	2.9458	-8.7436	2.845	6.2321	-7.4643	-7.2017	1.3135	2.4703	0.71245	0.94198	5.9701	-3.1163	0.44752	5.3413	8.265	-1.7317	-5.2163	-9.8796	4.5879	0.15324	11.311	2.4045	4.1694	-0.16464	-0.81151	1.748	6.9113	3.8898	1.5733	-0.6849	-7.0267	2.0534	-0.14522	-1.2878	7.7776	0.37927	11.394	0.74372	-1.2102	-0.18858	6.0429	-0.038812	-1.7399	5.4058
3.5318	11.947	8.4286	14.069	5.6229	14.116	11.44	7.719	2.7156	15.138	14.439	-0.012661	11.049	8.8651	9.0001	15.261	9.229	13.018	6.5311	9.8849	11.506	5.2926	12.427	12.218	0.54659	6.938	14.632	7.517	7.5183	7.6571	5.9916	13.828	6.0827	11.381	11.79	9.1745	8.4857	7.8705	4.1955	11.859	14.514	11.833	6.2032	14.313	15.357	8.2078	12.192	6.8004	10.448	10.449
1.4554	9.9735	4.5151	-0.051398	5.5511	1.5334	3.6619	2.3721	10.21	8.2392	4.3908	4.0809	4.265	2.447	5.3722	1.2547	11.414	0.69783	7.4833	1.6931	4.3132	1.6972	3.297	5.8555	-0.67793	8.2287	4.8268	-0.23373	4.092	1.0127	4.0525	2.4992	2.7184	4.7524	9.2457	5.6967	5.8222	4.8603	9.6402	2.8489	6.527	-0.94316	-0.82278	4.6442	0.34033	5.5862	4.322	9.8803	8.3883	3.8357
-5.4659	-1.1602	-0.756	-3.4293	-2.1351	-1.8197	1.8053	-6.1044	-1.4936	1.7895	-4.5874	-6.2062	-5.2955	2.4211	-2.5417	0.62368	0.41056	-0.60269	-0.22669	-1.1685	-0.9211	3.9109	3.7272	-1.9745	-4.8274	-3.098	0.095457	2.1423	-1.2053	-7.5032	-0.91046	4.0476	6.3971	4.8626	-1.0937	-2.9622	-1.9551	-1.3333	-2.0198	-2.9393	0.2176	-1.6839	3.9082	-1.6601	-1.5225	-6.4797	2.3621	-3.2671	-7.4311	-6.8104
-23.367	-22.104	-20.294	-27.841	-20.27	-22.169	-19.834	-21.784	-23.97	-18.579	-21.248	-16.252	-12.322	-18.731	-20.999	-20.378	-16.204	-18.47	-25.209	-25.763	-19.729	-18.265	-25.624	-26.355	-24.669	-24.108	-18.454	-19.942	-22.113	-19.572	-18.45	-15.882	-18.718	-19.699	-19.363	-26.384	-16.375	-22.063	-20.237	-21.775	-22.255	-26.494	-18.565	-21.084	-24.592	-17.887	-15.134	-22.143	-21.358	-20.049
-2.9409	-7.4821	1.1827	-7.1564	-4.7728	-7.4275	-4.9521	1.5208	-0.27695	-8.6952	-3.661	-4.144	-3.7405	-6.9058	-0.20431	-5.5825	-4.481	-8.7795	-7.0222	-1.7992	-4.0724	-1.1936	1.6827	-2.2297	-4.1034	-9.267	-2.7964	-12.068	-4.3012	-1.8672	-5.7182	1.2021	-3.0278	-3.7413	-8.9035	-9.3391	-1.7689	-7.1876	0.96637	-2.7201	-4.2231	3.8792	1.8061	-7.7085	-7.6287	-6.8569	-3.8076	-3.0191	-7.5522	-8.1042
0.73267	-0.39587	0.33366	1.1838	1.5142	4.592	-2.007	0.11653	4.6502	-1.2382	5.3606	-7.4267	-5.8806	-4.5581	-0.48875	-5.8994	1.702	-1.6415	3.0517	-2.2586	-0.93094	4.0225	-8.3566	-1.7428	-2.7344	-5.2304	-0.40063	2.7547	5.2013	-1.1717	-4.374	-1.2645	3.512	-2.8285	-0.92312	3.9086	-2.5333	-3.736	-0.55851	4.0372	-2.9309	-4.2897	0.66966	-1.777	0.62392	1.5304	-0.41998	-6.4556	-6.5485	-2.9464
-3.8059	4.1419	0.88344	-0.49126	-2.8256	-0.55812	-6.0098	-2.605	-2.5012	-4.5388	1.9686	-0.16076	-0.46227	-5.0029	-5.189	-1.6469	2.9731	-6.3764	-3.8587	-1.3984	0.68782	-6.7851	3.3843	1.4716	-1.2703	-2.921	3.757	0.79076	-5.2214	0.35319	-6.6898	-1.6287	-6.7746	-4.5373	-2.3277	-6.3875	0.44591	-1.487	1.7959	0.66514	-2.2433	2.5549	-0.41919	-0.13427	-3.5774	1.5398	-6.7303	-3.6891	-3.2466	1.8866
12.539	9.713	8.064	9.1538	10.72	5.4582	13.508	13.615	11.962	8.9126	17.266	-0.90375	12.166	7.4276	10.212	8.594	14.375	4.0976	11.058	2.4603	18.348	12.161	9.6339	3.8078	11.135	3.5012	9.2163	9.5556	8.4762	14.353	11.263	12.577	11.87	17.563	12.624	12.975	5.5204	3.91	7.1108	8.6075	9.3824	10.106	12.416	8.6786	4.261	11.493	11.208	11.281	8.3378	12.391
-0.51707	4.0133	2.323	-2.0991	-3.6611	-2.2499	3.6596	-7.4084	-1.1466	3.4252	4.2553	-1.7274	-1.2847	-4.045	6.7477	-6.3304	0.59069	0.803	5.6197	-0.67748	0.48878	-4.1016	-8.1625	-8.86	-1.853	7.144	-5.102	-3.6557	1.3366	5.1286	1.0128	2.7281	1.1456	0.030958	-4.8619	-4.1208	0.32403	-2.5083	2.6464	-1.9336	-6.0159	5.3581	4.6433	-0.18999	7.4644	-5.466	0.037831	6.7802	4.7514	3.9991
0.28917	1.1007	1.2145	-3.9173	-1.52	-10.622	-0.42131	4.295	0.39623	-1.57	-5.432	-5.1548	4.8963	1.081	1.5433	-1.9375	-2.0917	-5.8044	-7.3257	0.096671	5.6387	-7.0253	-2.3005	0.68122	-4.1955	-2.3474	3.6618	4.9977	1.2655	-1.1992	0.85207	-1.0494	0.90062	-7.0005	-2.5342	-2.8574	-5.4042	-0.83852	2.2177	-5.7285	-1.0826	-5.9077	-7.1253	5.4935	-2.7377	0.73992	-0.48404	-0.0086463	2.2538	-0.88983
-4.2799	-8.9077	-2.0246	-6.5997	-14.094	-9.1522	-11.523	-4.7439	-8.7422	-10.174	-5.4319	-12.2	-5.5716	-12.965	-8.6157	-12.113	-5.5178	-5.1192	-8.556	-5.4168	-9.2138	-10.807	-15.553	-11.75	-4.6148	-11.486	-4.691	-6.2436	-14.382	-10.581	-4.1159	-5.4069	-14.668	-4.8354	-9.9948	-8.3404	-8.5272	-9.3316	-6.1579	-6.1039	-2.9713	-9.4545	-10.679	-6.1313	-11.593	-9.8642	-10.951	-7.2522	-11.751	-8.5457
-5.7033	-9.0335	-5.6902	-6.6962	-4.5142	-10.046	-7.6469	-3.1737	-13.062	-3.0504	-6.8367	-3.5291	-6.4051	-8.9722	-6.3389	-9.1822	-6.3466	-5.2408	-0.42217	-5.5486	-7.0486	-2.9649	-3.1809	-9.6685	-8.8752	0.66766	-8.2575	-10.157	-7.9862	-5.5403	-7.7186	-4.1572	1.2052	-2.6338	-7.5502	-9.4094	-2.504	-2.1565	-1.2202	-4.0923	-4.8291	-7.7973	-10.29	-10.615	-14.433	-1.7352	-5.3417	-6.733	-4.7392	-4.601
-1.0652	6.3087	3.7063	3.4004	8.9356	7.2319	7.0255	-0.37321	8.2818	1.0833	6.3213	3.3145	1.6696	7.9753	0.89804	4.9126	10.338	0.14579	1.6153	3.3702	1.7124	4.8975	1.7699	2.2671	7.0662	6.0562	8.1037	-0.4137	4.5638	3.2772	4.2483	3.8019	6.7097	9.8784	4.2382	0.50587	2.4596	3.3137	6.9284	6.9556	5.0814	8.5735	5.4481	3.3051	7.9007	2.4156	7.4504	5.7224	1.8803	4.4637
1.8084	6.4278	7.758	-0.33712	5.0453	5.8044	1.455	9.164	3.2789	7.9033	0.93905	0.26915	3.6746	-0.41486	8.6807	3.1183	5.076	3.6698	7.0362	4.3641	7.2067	-2.5031	9.6607	0.34942	-3.3184	2.0278	1.742	5.9234	2.5576	2.879	3.5158	6.9285	1.5463	2.0269	5.7502	3.5804	1.9809	6.2732	7.8406	-3.2865	4.6589	-1.9354	0.89709	7.4429	2.1937	6.6884	4.4715	7.249	1.3167	6.7099
5.831	0.46439	-1.7946	5.006	6.937	6.0576	3.0357	3.6537	2.463	6.9811	1.3455	-4.2691	6.45	1.7925	2.5343	3.3158	3.6384	0.82987	3.346	1.0232	4.5453	0.12187	3.8511	3.8987	3.2031	4.1697	-3.9055	5.2876	4.0595	10.103	2.5048	3.9324	4.1579	0.69776	1.2131	-2.1296	3.3077	-2.4563	0.075002	6.6938	2.1375	8.4707	5.1966	5.1913	4.9196	6.9328	2.1597	7.0312	2.465	3.9719
-11.713	-6.6914	-13.589	-18.29	-15.49	-12.908	-13.906	-10.296	-8.2184	-15.147	-8.9793	-12.485	-10.966	-13.529	-13.328	-10.929	-12.501	-9.2952	-7.7349	-14.863	-16.218	-11.824	-13.347	-13.087	-2.8674	-13.428	-10.184	-2.6159	-15.545	-11.842	-6.0625	-4.8775	-8.7629	-12.863	-13.404	-9.6133	-9.2781	-12.184	-12.87	-6.1457	-10.88	-7.1203	-12.52	-9.7045	-7.8312	-7.1605	-13.089	-9.9305	-12.696	-10.799
1.4218	1.0011	-3.2167	-5.8857	1.1768	-8.1743	-3.5043	-5.4409	3.6299	-0.88328	-4.6546	1.0015	-4.6446	0.22935	3.0734	2.0223	-2.8989	2.379	0.93998	-1.1479	0.063984	-2.4869	4.939	1.1673	1.4587	-4.9392	-2.7509	-1.4641	-2.2259	4.1044	-7.884	-4.2598	-8.7138	-1.8735	-5.4	-2.5543	-0.32154	-0.53018	3.4605	-0.3127	-0.70653	1.7825	-5.362	-2.9411	1.7316	1.5546	-4.3903	3.4283	-3.7099	-1.3502
-26.754	-23.23	-25.036	-24.615	-20.099	-25.785	-24.968	-28.472	-25.666	-19.034	-23.849	-22.356	-19.365	-14.924	-22.213	-22.243	-16.611	-21.401	-25.139	-16.104	-24.129	-21.576	-21.714	-19.189	-23.084	-20.948	-25.258	-23.561	-19.265	-21.501	-23.689	-23.702	-15.574	-22.728	-11.902	-22.859	-25.492	-24.635	-24.561	-30.901	-22.403	-17.128	-18.115	-21.566	-21.725	-22.629	-20.84	-18.57	-20.248	-20.161
-0.4464	0.051413	-0.23683	-2.3381	4.6666	2.5582	-1.0264	-8.638	-2.5818	1.015	-2.2365	3.4999	-1.8286	-4.5907	1.4062	0.13932	-5.45	-2.4248	-4.8521	-1.4087	-1.6804	4.717	-6.1801	0.12518	-3.0487	-6.6818	-5.3233	-3.0189	1.8607	-4.6992	4.6002	2.0305	-9.3093	0.78856	3.8437	0.8476	-9.5348	1.3804	-5.4289	-4.6749	4.2077	0.80049	-0.30498	-3.0109	-2.4475	1.3681	0.79316	2.0159	-2.6004	-1.4509
5.5749	0.57458	-0.78928	0.2342	0.61195	-4.194	0.30282	-2.5887	-3.0869	0.37608	0.3207	-0.48199	2.5239	-6.2688	-4.8407	-7.6193	-6.3205	0.83987	-1.4634	-3.6892	-8.77	-1.4319	-4.9508	-1.1764	0.65723	-1.5412	-3.4263	-4.1471	-3.4968	-1.559	-8.752	-1.1067	2.2562	3.7762	-5.7318	-0.73501	2.4549	-5.4022	2.5748	-2.1312	0.89616	1.164	1.709	4.6769	2.311	2.3907	-2.0298	-0.19553	-7.7048	-0.77523
-3.0542	1.7276	1.8069	-1.005	0.17295	-3.502	-0.52925	-4.1169	-2.2798	-2.998	-2.7513	-6.1068	-5.914	-2.1535	-3.7788	-1.94	-11.555	-2.9028	-1.1342	1.8238	1.9628	-3.5399	-1.6966	-6.364	-2.2119	1.6068	-3.124	0.3773	-8.6647	-4.5579	-1.4016	-3.4964	-4.8711	-3.1495	-2.9991	-2.3055	-0.095307	1.4138	-0.29147	-7.9681	0.13451	-8.9822	0.75615	-1.5716	1.987	-1.2911	-7.431	-5.351	-5.0479	2.8916
-5.6698	-2.0257	-5.9947	-5.0922	1.2202	-0.39187	-6.8853	0.067264	-5.1442	-6.0888	-3.6937	-1.0981	4.4223	-1.4573	-3.4982	-6.9347	-4.2446	-3.5875	-3.3718	-10.477	-7.5278	-5.0518	-0.29487	-8.7352	-6.3876	-2.1029	-5.9196	-4.4355	-7.6052	-3.0895	-3.1224	1.1341	-4.7747	-3.1465	-10.629	-2.7439	-9.3427	-5.1158	0.66396	1.2166	-0.057691	-3.001	-3.7094	-4.4011	-3.1066	-7.1205	-6.4039	-2.7339	-4.1656	-0.52509
-4.9863	4.08	4.6484	-1.7686	-7.0117	-3.4073	-4.8012	-3.7598	3.2034	-0.38583	1.6536	-0.32265	-7.684	-1.631	-2.3484	-9.3125	3.0924	-0.48913	0.18143	0.57547	4.8942	-3.7422	1.8323	2.5	-3.1317	3.0533	4.1804	-2.5061	0.72776	4.02	2.2211	-3.4124	2.7218	0.61146	5.6298	2.6834	-2.0271	-3.1352	2.1096	0.60275	-2.0771	4.2825	-2.9129	-2.897	0.44697	5.3193	3.9955	3.2512	0.65596	-2.9475
-15.991	-32.909	-22.308	-22.801	-21.823	-26.755	-23.254	-24.853	-20.563	-21.987	-23.929	-22.244	-28.662	-26.645	-25.895	-17.735	-24.533	-27.916	-21.629	-25.922	-23.123	-25.044	-18.718	-16.006	-23.097	-18.365	-21.763	-24.657	-21.433	-17.039	-24.591	-14.282	-28.953	-23.439	-22.8	-17.966	-22.829	-25.224	-27.44	-26.15	-17.798	-15.242	-19.592	-25.437	-17.329	-28.954	-21.235	-15.496	-20.438	-25.68
-2.7955	-2.9927	-4.0282	5.9486	-2.34	-0.89917	0.53508	-1.611	-3.8867	-0.19643	-2.6519	-6.3909	-5.2251	2.9949	-2.3003	0.77999	-0.38363	-3.2218	-4.1562	-1.9946	-1.9958	-0.5897	2.1588	-6.915	-2.8542	-10.587	-6.3267	-0.37295	-1.1874	1.4812	-3.194	-1.819	-2.7697	-2.6389	-1.5296	0.43178	-1.8806	-8.3786	0.35593	1.6064	-1.6008	-1.6378	-6.6905	-6.1792	-4.0937	-1.6845	-3.4474	6.4793	-7.8905	-1.5599
-10.571	-14.097	-13.008	-4.6103	-13.865	-3.2351	-6.6895	-12.029	-6.937	-10.516	-10.73	-5.914	-10.24	-5.7294	-14.31	-11.463	-4.8167	-6.5803	-2.3823	-5.8766	-7.1319	-1.3102	-0.94791	-9.7616	-9.649	-12.476	-9.0637	-13.89	-11.367	-2.9472	-7.86	-8.3084	-6.6817	-5.4856	-6.9051	-9.3087	-14.775	-11.195	-9.8348	-10.782	-17.351	-10.39	-6.4034	-10.689	-5.3775	-7.782	-5.7501	-3.0814	-7.2185	-9.441
-8.7039	-8.4044	-5.2862	-16.851	-18.15	-12.534	-11.138	-12.455	-20.651	-14.29	-11.017	-15.522	-19.442	-11.52	-16.142	-13.71	-11.651	-17.34	-13.88	-17.497	-8.8546	-11.613	-16.855	-11.711	-8.9278	-18.441	-12.984	-13.378	-12.238	-17.848	-10.997	-16.004	-12.97	-10.294	-6.1951	-8.817	-9.7047	-19.355	-14.139	-8.8722	-21.968	-8.4317	-12.838	-12.003	-14.743	-18.716	-10.381	-12.323	-18.364	-11.068
-5.5897	-1.8808	2.1762	-2.3405	-3.3333	0.57432	-1.8634	0.27392	-3.1749	0.67625	0.40226	-1.8389	-2.357	-2.9793	1.4557	-0.027193	-3.4465	0.35171	-1.5866	2.5338	-2.4501	-2.3346	-3.9922	-6.4587	3.6872	5.1566	1.0521	-5.2149	-0.70252	2.0776	4.396	-10.635	-3.9106	0.69794	0.6061	-2.6459	5.0245	-0.93437	-0.81657	-2.0634	-7.0507	-2.7761	4.1065	-3.62	-0.70846	-0.062705	-4.1124	1.2423	0.35633	-4.5655
5.1908	2.6228	4.4211	-5.665	-1.8647	3.8699	4.0445	-2.0722	3.1776	3.1532	0.28773	2.1078	-3.4943	3.5267	2.8991	4.0341	0.047789	4.9858	11.271	3.1024	-0.59326	1.2115	5.1251	0.98257	3.6267	-0.25851	-7.4534	-4.0592	1.5684	6.2531	6.9582	4.4279	3.4302	0.92958	-5.3534	-4.5019	-1.361	5.165	4.5134	6.8423	5.5175	-2.6565	-1.9108	-0.78641	2.5767	0.53009	8.0905	1.1304	-1.4135	0.90943
-1.3336	-1.3586	-2.024	-4.2171	1.9259	-6.2508	-0.69648	-2.3976	-4.5907	-3.7471	-3.3283	-5.9581	-1.0295	-0.42789	2.598	-3.1088	-4.5681	-0.78567	-5.0676	-6.7814	-7.8084	-3.4943	-1.7093	-7.4574	-9.5486	-3.5797	-0.72736	-7.7844	0.17938	0.10387	-0.012189	-6.3585	-2.5832	0.71483	-1.339	-5.2236	0.39601	-2.2669	-2.1618	-2.2892	-3.8705	-2.6055	-4.7603	-3.1232	-1.8137	1.8781	-2.436	-0.1688	-1.9794	-0.41659
-7.134	9.5708	1.1692	-5.5621	0.71146	-7.6765	2.8266	2.7823	-1.3887	2.0527	0.60372	2.8998	-4.7925	6.8355	3.4855	1.872	6.7963	-1.7859	1.3526	0.55063	0.56882	-3.3977	-2.9661	-3.1655	3.2188	3.5222	4.5903	4.8751	2.9446	3.2352	-5.7937	2.5412	-1.0256	0.92782	-6.178	0.561	2.2073	3.9705	2.9028	-3.9191	-5.3714	-2.5145	-4.921	2.2246	-4.4678	-0.49246	3.2512	-4.1842	-1.5435	4.5817
5.0363	-2.064	9.9992	5.5254	3.4964	7.5748	7.2016	1.1405	8.012	3.0478	1.9725	11.302	2.7512	4.3179	6.2779	6.5178	5.9194	0.44425	9.7841	7.924	1.3053	1.948	7.5823	6.5174	11.49	3.496	5.1804	9.7726	7.943	5.4375	9.8794	7.5588	9.8112	-1.3386	8.3891	14.33	2.911	4.336	2.9596	10.743	0.55639	6.5196	5.398	2.7867	1.4281	6.3635	7.6169	1.9424	7.5739	2.9354
1.0582	-7.1528	-3.2532	-8.9824	-3.1423	-5.6451	4.0658	-2.8882	-3.333	-0.42982	-9.3456	-3.2101	-2.4832	-6.2433	-3.0067	-2.3017	-5.8374	-4.083	0.0031579	-3.6471	-4.1287	-0.68426	4.4699	-5.5308	-0.60013	0.88555	-3.4654	2.228	-9.9101	-6.5918	-7.0979	-2.9917	-0.65632	-0.22187	-1.1872	1.162	-0.02776	0.76221	-1.5277	-0.92172	-6.6293	-8.4687	-5.2408	-0.37214	-3.9705	0.027763	-2.0588	4.6724	-0.21926	-4.2009
8.5355	6.3341	7.5277	-0.28486	4.397	13.364	6.5573	10.638	6.5466	8.8288	10.354	3.3217	7.5048	4.0456	6.089	6.4349	3.686	1.4187	6.1821	1.6628	13.726	6.5089	6.3166	2.2368	11.389	10.137	11.243	2.8825	12.207	11.359	6.2462	8.4277	5.9708	10.295	4.7278	7.5464	7.6544	3.1652	5.3719	2.6162	10.273	9.3551	5.6112	7.6962	5.7686	5.853	11.687	11.635	7.4915	6.9406
14.418	7.2805	9.5593	7.6918	13.658	7.7922	12.94	3.3118	11.123	7.1797	9.4133	7.498	6.5874	11.344	8.8979	8.9802	11.558	14.237	11.515	12.319	8.428	2.3036	7.9076	6.0069	6.9666	7.1266	7.4666	12.852	16.666	0.5663	13.998	8.1548	10.668	7.412	8.2025	2.9427	2.0688	5.8442	9.5776	10.932	13.974	7.2081	5.4456	12.76	11.642	4.118	7.7782	2.7225	1.2699	7.6403
-9.9855	-14.743	-11.066	-10.301	-11.904	-11.134	-7.8556	-2.701	-8.306	-12.587	-9.191	-18.298	-17.453	-10.228	-10.629	-14.176	-16.694	-2.5799	-8.5553	-18.863	-6.2319	-4.1247	-11.054	-14.753	-11.307	-11.113	-14.512	-9.1584	-12.464	-10.108	-20.404	-14.019	-11.197	-12.318	-7.0129	-11.4	-8.0154	-6.4645	-13.656	-14.778	-9.9792	-12.79	-5.4105	-14.658	-5.2679	-8.2907	-4.6325	-11.862	-13.523	-8.6827
-9.7271	-5.7266	-5.1988	2.1565	-8.389	-12.516	-3.1271	-8.1705	-5.0668	-6.4772	-6.3838	-10.007	-4.5637	-2.4823	-11.842	-8.2836	-2.7608	-8.8021	-4.3173	-5.8145	-8.2902	-4.5201	-7.7668	-10.172	-4.3641	-0.083139	-10.717	-7.3279	-8.1945	-4.1669	-11.495	-2.1467	-8.6471	-10.002	-3.9622	-2.4948	-9.7478	-3.39	-4.8124	-5.528	-7.2875	-2.18	-3.1654	-3.8706	-5.1128	-3.5691	-11.61	-6.6049	-6.5649	-2.0343
-6.1126	6.3397	-9.6355	4.2116	-0.77228	-3.0144	-6.273	-2.8421	-0.76966	-5.4454	0.63504	-3.4094	-1.8792	-3.5678	-5.6312	-3.5523	3.3259	3.427	2.9296	0.77372	2.3185	0.64315	7.1555	4.2969	2.3053	-1.256	-6.8974	-1.5033	1.1984	0.80157	-6.6451	3.9182	-0.0027527	-5.2468	-5.0684	-7.2207	0.88872	4.9768	2.0243	-2.3678	-1.4957	-1.372	-2.947	-2.3341	1.708	-5.665	-3.0072	-0.80546	2.9368	-9.097
-6.0757	-0.1395	2.6502	-9.3045	-4.1837	-4.608	2.6724	-1.6763	-4.7987	2.767	-3.3579	4.7534	-6.5816	2.3773	0.40414	4.1727	-1.6536	-0.48097	-8.1365	-3.6637	3.3742	-1.4664	-4.84	0.18011	-1.9254	-0.59569	-2.7483	5.2691	-3.3358	1.1517	2.8355	-0.625	-1.7369	1.8313	-5.3382	11.297	-1.8339	-8.5261	7.9826	2.7918	1.2525	-2.4053	-2.7893	-4.8711	-3.5862	-3.0328	5.0447	0.81405	0.34142	-0.5316
-9.17	-11.27	-14.858	-12.523	-13.519	-17.235	-14.068	-15.62	-11.398	-10.811	-17.36	-12.432	-15.942	-10.531	-10.498	-11.087	-13.988	-17.822	-15.774	-11.556	-9.1409	-8.5541	-8.8636	-7.4878	-15.252	-9.8223	-5.5152	-15.001	-11.858	-10.486	-8.2214	-16.584	-8.4253	-13.207	-3.8226	-8.8841	-17.432	-12.166	-17.135	-13.423	-12.198	-12.315	-9.3992	-14.261	-13.232	-13.22	-14.656	-7.2643	-12.635	-6.4216
-12.423	-4.7511	-5.914	-13.656	-5.028	1.2564	-12.312	0.27404	-7.1713	-7.8561	-5.9445	-1.8761	-5.8204	-5.5954	-3.856	0.10156	-2.4366	5.1095	-11.211	-5.8776	-0.35027	-8.0087	-5.5803	2.0706	-5.6661	-4.0088	0.72165	-6.3002	-3.6707	-8.121	-8.3369	-0.97913	-11.907	-7.171	-5.863	-4.4451	-1.7134	2.0149	-1.0081	5.8963	-6.2134	-2.0677	-2.6542	-0.51041	0.16024	-1.3705	-6.8294	-9.3349	-2.582	-1.7137
-15.474	-6.1456	-4.3506	-9.5241	-12.015	-11.169	-6.8842	-14.076	-8.6995	-6.71	-11.739	-15.34	-8.6332	-5.7524	-13.14	-6.8221	-14.362	-6.3757	-12.894	-11.845	-15.951	-6.8886	-11.642	-13.737	-16.904	-11.075	-7.2728	-12.026	-16.467	-12.144	-14.266	-12.128	-17.874	-4.0909	-9.6101	-8.4652	-7.6551	-19.244	-8.1796	-6.0553	-5.8473	-11.734	-12.56	-9.1636	-11.015	-9.1913	-6.2519	-13.447	-3.3897	-22.881
-0.92082	-1.7379	1.6813	-2.5324	-2.5228	-2.1887	-4.9244	1.6837	-0.41534	-2.206	-2.5706	-0.80132	-0.0094353	0.42594	-1.3315	-4.7189	-5.7625	-1.292	-3.7193	-0.83014	-3.9882	-3.5599	-9.3715	0.40772	2.0472	3.936	-0.3897	-4.7235	-3.0563	1.279	-4.8912	-1.3814	0.26672	-7.2324	0.64358	-2.7465	-3.2461	-5.2958	-4.8701	-1.6591	-4.27	-3.7538	6.1847	-0.13572	-2.1858	-6.3415	-1.7619	-7.616	0.43532	3.2777
-13.114	-12.872	-19.184	-13.639	-12.105	-14.879	-12.717	-18.065	-15.682	-13.163	-12.789	-15.421	-15.229	-14.192	-6.8342	-15.734	-13.367	-13.804	-18.176	-5.0955	-9.8623	-10.09	-6.6984	-4.4458	-9.1639	-13.883	-14.31	-19.133	-7.9124	-8.1401	-14.857	-13.944	-4.7682	-8.6361	-13.745	-14.283	-11.201	-14.431	-12.52	-12.549	-9.9425	-8.2502	-6.3243	-15.165	-15.143	-10.754	-6.6397	-15.767	-14.948	-18.738
3.8026	-2.5563	-3.7256	-2.734	-0.19745	-10.221	-0.10693	0.083365	-5.9558	-0.030753	-8.1778	3.8213	1.2461	-10.64	-1.856	-3.1924	-3.2274	-6.8191	4.9203	-6.5574	-7.9903	-9.2198	-3.3355	1.7974	-7.6899	-0.01472	-0.28159	5.5069	-10.432	-5.1194	-5.4574	-3.9548	7.3619	-8.7301	-1.9274	-1.9933	-9.1714	-9.5717	-5.2596	-0.38107	-0.84754	-1.0142	-8.481	-6.6118	-5.8937	-0.74553	0.50217	-2.1389	-2.1076	-2.2375
-7.8954	-20.99	-6.2998	-15.582	-15.071	-9.6956	-13.195	-13.558	-14.001	-17.36	-16.653	-14.686	-4.7178	-12.829	-16.834	-9.2259	-13.673	-13.193	-18.435	-13.389	-12.128	-12.841	-11.541	-12.3	-13.425	-7.07	-14.701	-6.7308	-20.984	-13.557	-17.682	-12.841	-11.581	-13.194	-8.1234	-10.307	-18.726	-13.217	-15.689	-5.5581	-9.6822	-14.002	-14.931	-13.274	-12.417	-7.4166	-9.3509	-15.168	-8.8329	-10.476
4.1973	7.1301	8.2856	-2.6333	6.7298	9.0176	1.612	-1.453	4.1627	5.2364	8.6643	3.0888	4.2082	3.7085	-2.8807	7.6617	0.89383	4.0403	2.9178	4.8267	0.51875	9.5067	0.26155	-0.93563	-3.69	2.326	6.2115	6.9974	1.0821	6.2613	-1.5333	1.7071	0.33376	2.5436	-4.8374	-2.736	-0.9118	5.0041	-0.37424	6.0466	1.5393	2.6356	4.3085	2.7992	-0.053441	10.26	1.4718	-1.5181	1.5226	0.34659
-8.8319	-4.4151	-5.8717	-11.622	-10.775	-8.2095	-4.1885	-3.7666	-5.0143	-3.0001	-9.8766	-2.1591	-5.7043	-4.2958	-7.4551	-10.214	-8.9399	-5.9131	-7.84	-8.5923	-8.1489	-7.5126	-4.3039	-8.2782	-10.314	-5.7363	-4.7739	-5.0398	-8.0985	-13.075	-7.4356	-12.754	-5.1995	-7.4796	-10.015	-5.274	-3.2311	-8.1514	-3.5273	1.2024	-9.2215	-6.1758	-5.6836	-5.9966	-6.7021	-3.7869	-6.2927	-6.1296	-9.8306	-3.7715
-11.753	-16.758	-10.043	-3.9757	-15.816	-10.983	-9.4082	-6.7508	-8.5756	-9.0309	-14.5	-13.075	-4.8186	-10.881	-8.9928	-9.5319	-10.125	-8.774	0.77839	-6.2677	-14.257	-10.197	-5.2603	-5.0862	-12.374	-8.7215	-8.8489	-5.6078	-9.8162	-7.2405	-8.4411	-12.91	-2.9853	-19.048	-14.597	-8.39	-8.873	-5.2112	-10.216	-2.8924	-13.204	-7.6521	-2.5347	-11.947	-10.555	-6.3632	-10.432	-10.607	-7.3805	-8.1838
-1.4583	-9.0483	-5.9122	-6.7854	-9.7998	0.21808	-4.9828	-1.253	-6.7553	-5.241	0.7838	0.36303	-0.77836	-9.408	-4.3893	-0.16395	2.2049	-5.3726	-13.388	-4.1556	-3.2194	-3.3041	-4.3435	-14.379	-7.9244	-8.9523	-0.76429	-3.5903	-9.21	-5.5874	-3.2435	-8.8627	-4.9982	-4.6502	-6.932	-6.8477	-6.7058	-6.8959	-2.6505	-6.4882	-4.3671	-6.4935	-3.2324	-1.1895	-4.0078	-1.7632	-3.4833	-3.7851	-3.6454	-2.2417
-13.786	-21.693	-21.482	-16.083	-16.797	-19.65	-8.526	-13.804	-15.839	-20.259	-16.525	-11.569	-15.837	-13.546	-11.549	-14.317	-10.867	-5.5091	-11.575	-16.1	-18.173	-8.15	-10.068	-11.033	-14.256	-15.233	-19.498	-17.505	-11.775	-9.6488	-6.5186	-15.286	-16.411	-17.327	-11.406	-12.331	-16.241	-15.537	-5.8747	-12.697	-8.8496	-20.336	-6.9101	-16.639	-13.31	-13.981	-16.627	-17.722	-12.129	-15.827
2.0821	1.5565	2.7092	-2.2628	-1.2473	-5.859	-5.7701	-9.0012	0.62172	-2.5341	1.7243	-2.7497	0.4297	-1.1726	-4.1068	-2.4365	-2.1046	1.2463	5.0101	-0.10962	3.2343	4.855	-6.5821	-2.4749	0.46537	-4.8778	-3.0742	-2.4219	0.44157	0.10957	-3.3342	-3.324	3.7673	-0.65969	-11.072	-1.9103	-3.5561	-2.3462	0.43843	-1.9786	-1.9503	-7.0836	-1.6889	-1.2443	5.9799	2.2582	6.9602	2.1284	-0.39048	-4.3535
-1.4908	-0.3842	2.5497	-5.1266	-6.2583	1.6684	2.0504	-1.7952	-3.0211	-3.9291	-4.7373	2.4892	-6.1942	-0.0059545	-1.5479	-1.5336	-5.6466	3.4006	1.1108	-6.4747	-1.2813	-1.4906	3.1834	-2.126	-0.55813	-0.94888	-0.073428	-3.5235	-5.5076	4.0379	-5.3084	1.0262	2.0282	3.9945	0.72127	4.15	-0.76193	-3.4094	-0.41116	-2.1429	-0.99952	-2.7112	-4.1205	-1.1439	0.75932	-5.3758	-3.8263	-1.3587	-3.6411	3.1792
-0.10124	4.8242	2.9396	7.5834	0.008979	0.045233	-5.203	1.0763	6.4853	1.1392	-6.2407	1.1209	4.1603	5.2233	1.1267	4.9464	3.5941	2.7561	-1.8019	4.2103	3.8663	0.28701	5.0186	2.0289	5.3517	3.9973	-1.1029	3.2819	3.3599	2.1146	4.0484	5.4036	6.1006	1.2382	4.3501	3.4665	2.8232	1.2119	4.8141	8.1016	0.30845	1.7538	0.75452	0.92121	6.8098	9.6473	-5.7325	-1.7388	-0.52707	3.8635
-3.7703	-3.3809	-17.94	-9.9927	-11.435	-11.395	-7.7382	-6.4848	-12.894	-9.0491	-5.9211	-13.729	-11.574	-4.0039	-13.42	-5.6301	-6.9641	-9.069	0.30238	-15.871	-10.607	-14.239	-10.571	-10.144	-7.2721	-8.6518	-12.821	-4.1183	-7.3241	-9.5449	-12.987	-8.5118	-3.1106	-11.684	-5.2797	-5.6661	-10.49	-8.7017	-11.151	-11.074	-11.106	-8.6344	-12.724	-5.5957	-7.3696	-9.7975	-9.7165	-5.7568	-6.8836	-10.721
-8.3791	-13.251	-10.514	-12.376	-10.658	-12.6	-5.1878	-7.2416	-7.4119	-11.587	-15.081	-14.206	-13.931	-10.665	-13.931	-7.6888	-11.058	-7.2642	-11.221	-3.6808	-8.8511	-4.3352	-7.7137	-9.9877	-10.617	-10.274	-6.2293	-7.1167	-13.355	-15.335	-5.6125	-12.09	-7.8331	-16.163	-12.745	-9.0909	-6.0242	-5.5028	-6.566	-11.952	-10.318	-9.5138	-12.646	-12.364	-2.8895	-7.4059	-15.353	-13.701	-9.7205	-3.8736
8.7241	1.9845	4.6747	-2.7307	0.4767	7.1063	3.4791	-0.56177	-1.6592	-1.5844	-1.6958	-2.9737	2.2793	4.6973	2.6533	-0.84964	-1.2226	6.8109	5.6396	1.5783	6.6638	3.999	6.7524	1.9893	0.42728	4.8335	4.9325	-1.1136	5.3217	-0.1904	8.6475	4.7709	0.4973	3.5945	1.9629	2.9399	8.9287	6.1909	6.401	0.97462	0.40636	-1.7061	1.6332	3.7377	0.79545	-0.80679	-2.6878	0.66995	10.661	4.5888
0.80241	4.1353	-0.6682	2.0437	-1.0065	-3.6663	3.5606	-0.90126	3.5333	-0.36654	9.2427	-2.8485	3.2432	0.28949	5.702	6.0608	-4.6888	-2.97	-1.7872	-3.6667	-1.7497	-0.061331	7.8847	-5.6664	-1.5261	-3.9797	2.9703	-0.43077	2.7447	1.0224	-2.4621	0.77783	0.21777	0.094887	-0.60417	1.9268	1.2725	1.6177	0.83651	1.9034	0.29757	7.5847	4.6107	-7.4517	2.8431	3.667	-2.726	6.4691	-0.1033	-0.72905
-2.9857	-2.1856	-6.9899	1.7776	-3.2143	-6.2195	-3.6896	-4.5352	-5.9658	-8.333	-9.5657	-0.3484	-10.32	-5.55	-10.056	-2.9387	-2.8265	-3.2123	-2.3546	-6.4139	-3.3209	-3.9817	-3.4065	-6.814	-2.2995	0.26176	-0.46924	-0.042906	-5.3387	-5.2938	-9.9161	-4.8375	-2.8749	2.3377	-9.9952	-9.8749	-5.7872	1.6071	-8.2482	-2.5083	-9.0249	-3.3121	-3.1962	-6.3493	-3.9867	-6.2591	-7.9815	-9.9476	-0.90472	-1.6987
6.7976	3.4709	-3.7083	-3.1778	-1.2781	-1.4157	-0.23081	-2.6458	2.0979	0.39499	2.6702	2.7977	-2.3761	1.6495	-1.5292	-2.6469	-1.2781	1.2691	-4.289	0.80276	0.53307	-4.7721	-1.9309	0.50425	0.6934	-0.71939	0.76248	-4.2677	3.1212	1.7465	-3.185	-2.1567	2.3543	-3.2284	5.8564	3.8272	-1.4175	-0.96579	-0.51421	2.1301	-3.2857	-1.9583	-0.41927	2.754	-5.3996	-2.6565	-6.4786	-1.6542	6.8255	4.6474
-14.818	-12.83	-15.853	-11.524	-18.215	-9.9614	-13.453	-18.991	-13.426	-7.5718	-13.419	-11.721	-11.146	-19.108	-9.8185	-9.4194	-13.903	-10.177	-14.452	-12.596	-15.916	-10.195	-14.094	-16.399	-12.263	-14.717	-12.418	-17.568	-18.897	-10.184	-11.861	-12.832	-16.034	-14.654	-13.16	-11.545	-8.7498	-10.737	-13.765	-14.119	-12.285	-3.7834	-14.456	-11.648	-11.993	-12.472	-17.908	-13.417	-7.984	-13.765
-4.8736	-2.7521	0.54263	-5.2534	-0.58601	-1.6006	0.62642	-9.3033	-3.8942	1.9146	1.9813	-0.60301	-0.95876	-0.84468	0.052579	-3.0378	-6.4975	0.82391	-2.9043	-7.7083	2.7526	-5.8616	-1.9469	-2.4369	-1.5341	-8.6545	0.42491	-1.4853	-1.2502	-5.5763	-4.9109	-1.3669	5.9901	-4.342	1.2418	-0.38975	-2.148	-9.6421	2.1362	0.98327	-3.5413	-7.5964	-1.3779	-2.2576	1.4871	1.1278	-3.3901	-2.4866	-2.1229	-5.9842
5.1404	11.024	15.189	6.5222	14.343	3.9865	7.3948	9.1118	12.171	13.271	6.8177	15.578	9.5432	13.015	9.9793	14.871	13.176	9.6288	5.954	10.662	9.3584	13.207	6.5351	11.365	10.469	14.421	9.8572	10.96	4.487	9.663	12.237	11.292	8.273	7.7457	10.987	4.5693	6.6619	8.1547	12.948	10.758	13.843	16.578	5.1672	8.3593	12.309	10.129	7.3264	10.043	14.462	9.4108
-3.5536	-3.4716	-6.4325	4.616	2.6271	-2.1257	0.28301	-6.3089	-10.137	-3.2357	-9.4477	2.7305	1.3201	-3.1868	1.0105	-5.9756	-7.1195	-4.6136	-4.6031	-6.0064	0.62042	-4.5572	-7.7437	2.2115	-2.2511	1.5967	-11.588	-1.8468	-5.6735	1.7961	-1.4891	-4.3896	-5.9551	-7.6817	-3.2426	-6.725	-2.5792	-1.9369	-10.099	-8.1626	-3.1953	-2.2778	-11.468	-4.629	-4.8435	-6.595	-5.1279	-0.066067	5.8958	-3.2536
-3.9396	-6.2384	-5.7535	-4.2593	-8.716	-12.511	-9.8011	-2.0087	-0.31471	-3.3896	-5.4377	-4.698	-4.3307	-0.17506	-4.6506	-4.6653	-2.7278	-5.8237	-5.9468	-1.5988	-17.242	-7.2029	-4.5031	-9.9627	-2.2628	-0.12305	-4.605	-11.265	-18.075	-5.7132	-6.3217	-6.7551	-9.9559	-5.056	-12.133	-4.1187	-5.2977	-3.6127	-7.7674	-8.4787	-12.292	-8.1229	-7.9751	-5.2529	-6.137	-8.4773	-11.698	1.6664	-7.0609	-4.4421
1.9981	-2.6764	-1.0865	1.0894	-2.094	-5.6858	-9.5547	-3.6625	-9.8423	-2.7418	7.0473	-0.12372	-2.256	6.9371	-2.2675	-0.072229	-6.4381	-0.46147	1.8033	1.9734	1.1164	2.5912	-1.1038	3.2781	4.6161	0.96085	-1.5573	-3.0991	4.752	-0.31798	3.8013	-1.6346	-0.8266	5.2281	1.4334	2.3492	0.051149	-3.2936	3.6647	-1.9868	2.8666	-4.557	1.5992	2.4896	-0.75746	2.5198	3.2991	-3.0779	3.4985	0.87988
-1.2002	0.04108	1.8562	0.74793	-2.8095	2.2436	-3.6404	-7.5939	-0.41113	-1.1451	-4.6959	-4.9501	0.0047971	2.5667	3.6741	1.0115	-1.0593	-0.82886	-0.73112	-3.4459	-0.65106	6.6426	-1.3173	-2.4635	-0.074054	0.24897	-1.2943	-3.0049	1.6735	-3.1052	0.045263	-1.0794	1.6279	0.92015	-3.6374	-0.78343	3.7473	-3.1511	4.3419	2.9906	-4.704	3.3796	-0.185	0.027794	-1.8021	-0.93096	0.56925	1.6662	-6.5827	1.275
-2.1666	6.4475	6.0841	3.537	0.76832	9.7323	13.279	4.0344	-0.72894	2.2435	3.4179	-0.90795	3.1152	6.4621	2.8901	4.8585	8.1311	4.3892	-0.42192	9.2932	4.4648	-1.7195	5.5244	8.2434	5.4807	4.8552	3.5509	0.92188	-1.5678	2.3895	5.8709	10.349	-0.70264	4.9789	4.5849	4.7212	3.9686	5.7489	7.9048	6.0746	3.3339	3.9417	6.5704	4.978	7.3836	8.4197	12.67	2.1015	-0.7869	0.11782
5.1193	13.167	4.5171	3.8868	11.841	5.559	7.1805	13.848	4.8004	7.8609	13.614	3.8554	3.3908	1.1613	6.6471	7.835	3.6583	9.2087	11.742	10.377	2.7827	6.5834	8.5728	12.417	9.6801	6.8228	4.5862	5.7285	5.4956	14.574	8.4221	10.779	7.0731	7.2506	6.3533	5.6885	13.67	10.006	12.433	6.8332	7.6654	10.045	9.509	6.3757	10.065	8.1769	10.729	12.05	7.6349	9.0194
-3.3776	-4.2848	-12.596	-5.5804	-1.8562	-5.4904	3.7478	-6.3069	-7.1839	-4.2497	-10.709	-3.8343	-5.7	-3.0979	-7.2899	-1.8988	-9.0188	-4.14	-3.8672	-5.7222	-5.435	-4.977	-7.4392	-8.1896	-11.883	-0.35014	-5.9724	-3.4803	-7.0016	-4.8332	-2.3917	-11.473	-0.85324	-6.4839	-6.5581	-1.2158	0.31736	-6.7394	-10.318	-2.9772	-7.1846	-4.5169	-11.977	-5.9141	-4.3861	-5.0787	-6.6264	-1.658	-3.5458	2.5327
5.5049	0.094589	-1.2833	6.9813	6.3332	7.1348	3.1511	1.5829	-3.8998	4.5857	7.0592	-1.0532	-1.2092	5.9458	2.1205	-5.143	0.067497	-2.2589	2.3977	4.699	0.69635	-3.6519	2.4386	7.1352	0.36487	4.207	-1.4715	3.9517	3.6222	4.6935	-3.4643	3.3434	-4.3421	4.4589	-0.86389	4.001	0.16047	3.0531	-2.8651	8.3197	-3.037	-2.0675	5.0173	1.7824	7.9274	2.693	4.5981	0.46393	4.4325	3.8809
-5.8968	-2.7826	-2.6749	-4.5405	-0.56934	-6.1478	-9.8303	-12.041	1.8501	-5.5731	-0.78142	-4.6492	-3.4692	0.31963	-6.329	5.0248	-9.6865	-1.1423	-4.1762	-1.3634	-3.9165	-3.0447	-5.4724	-6.6385	-2.9258	-7.9865	-4.6461	-2.2374	-5.9051	-4.5057	-0.32693	-1.5029	-8.6153	-5.5709	-7.4695	-6.8965	-9.4946	-4.6032	-5.3707	-4.7343	-1.6802	-3.8148	-9.6089	-1.1282	-6.5317	1.2432	7.1897	-7.2079	-6.3218	-1.8412
-7.5342	-0.19052	-1.9222	-6.852	-3.6015	3.1294	-2.6782	-4.7161	-1.5665	1.5475	-3.1944	-10.467	-4.3871	3.1689	-4.2809	-1.8444	3.2187	-3.8747	-6.9876	1.3476	-3.5028	-2.653	1.1627	-4.087	-1.5346	0.82832	-1.1679	1.456	-1.5491	-7.5499	4.7165	-0.2841	0.42443	-2.7191	-6.0572	-5.9606	-6.8403	-1.1124	-0.80002	1.7444	-7.5734	-0.37774	-1.5835	-2.5286	-1.0671	-7.3351	4.4146	6.4335	2.8845	-6.7589
-2.6401	-4.822	-4.91	-5.5198	-4.7163	-3.9114	-8.6763	-0.80909	-6.6673	-2.9283	-2.9046	-2.0808	-6.1517	-7.571	-2.7889	-2.9985	-3.1735	-11.435	-2.6161	0.44736	-7.026	-3.2725	-8.4032	-3.0784	-2.015	-9.8794	0.95798	-3.2633	-8.1816	-10.28	-6.1382	-6.1514	-4.7162	1.6637	-4.3013	-3.4431	-2.3516	-3.9278	-9.2476	-2.4545	-5.4932	-3.9178	-5.4248	-11.746	-6.8345	-4.0755	-7.3055	-9.1253	-3.6254	2.8338
-3.9274	1.7627	-3.7203	5.6727	-4.7936	-3.1409	2.0721	7.2557	0.70999	-1.7224	-5.0988	-3.9484	1.005	-9.3321	-1.2397	5.0034	-0.8071	-2.3092	-5.3197	3.3052	-0.4056	-5.2457	2.2049	-2.4113	6.6587	3.9571	1.5937	-0.13903	-0.64628	0.79002	-2.9679	-2.3065	1.7975	-0.83011	-0.79817	-1.143	-1.3878	-1.5599	-2.995	-1.8956	5.7785	2.3419	3.0431	-0.64401	-8.4174	-4.1822	-1.6384	11.632	-3.2467	-1.7414
1.1315	-6.331	-9.3248	-10.571	-11.017	-5.0764	-7.3149	-9.3503	-6.3631	-9.8769	-5.3909	-8.0162	-6.112	-3.9785	-5.0554	-3.7868	-8.5874	-5.2031	-10.383	-5.023	-4.0438	-6.2229	-8.7804	-4.3539	-7.4089	-7.2888	-5.1332	-2.7379	-2.2162	-13.252	-2.7475	-8.895	-5.0681	-8.0255	-1.0019	-2.2031	-8.4601	-2.4963	-4.2687	-14.899	-1.0398	-2.3793	-6.9963	-7.2749	-4.6291	-5.6704	-2.6835	-7.173	-3.2081	-3.8156
-1.4673	-7.599	-7.5653	-7.4353	-2.2618	-4.3129	4.9111	-4.4347	-6.7482	2.478	5.4452	-1.6924	1.5891	-1.3078	-1.5433	-3.0238	-3.644	-7.2113	-2.8176	-0.28208	-1.7095	0.50239	-4.4293	1.5445	-3.2528	-2.1401	-1.3212	6.5823	-7.2324	-0.91266	-1.919	-10.733	-1.944	3.4813	0.51996	3.2377	-0.88404	-6.8874	-1.3337	-2.823	-5.1549	-8.5288	2.7663	-4.981	1.79	-3.1921	1.1248	-1.3768	2.5553	-0.40821
4.3349	1.2711	-4.5558	-3.5672	5.5623	-1.0866	-9.2934	-2.8106	-0.32061	0.47509	-0.08288	-0.95161	-6.7247	-9.6043	-3.1578	2.7658	-3.829	-3.9138	-6.8206	-4.9554	-2.1674	-1.7485	-1.863	1.1728	-3.9295	-9.4184	-5.9266	-0.6479	-3.8128	-2.0046	3.1646	-1.4421	-5.4929	-6.1378	-4.0503	-6.575	-9.2766	-0.18367	-9.2567	-4.9498	-0.46059	-2.9575	3.7997	-2.6158	-3.9833	-0.90258	-8.3207	-9.4672	-11.455	-7.728
1.5049	-1.428	-4.2872	3.9602	-5.8266	-5.8412	-1.9373	-7.9828	-4.0939	-3.6865	-2.9733	-1.0752	-5.3957	-7.0443	-0.86026	-4.8801	-11.717	-8.9314	-6.4322	2.2324	-3.2386	-4.5091	-0.20332	0.97526	-6.6216	0.47087	-4.8688	-3.8639	-8.487	-2.2808	-8.0098	-4.7832	-2.2654	-4.2496	-5.1239	-7.3584	-5.5047	-6.0217	-0.27184	-4.8012	-9.1375	-0.28297	2.0775	1.1344	-4.1445	-2.7743	-6.8282	-4.9367	-6.9459	2.004
10.101	8.2387	13.871	6.035	14.453	12.277	11.755	13.425	10.161	11.681	8.9346	10.769	6.1285	3.2093	8.6011	11.632	6.257	13.205	5.9383	3.7911	7.3115	6.7059	16.162	7.8748	10.336	11.478	9.1125	9.4184	13.487	3.1871	13.446	9.9793	16.302	11.3	12.708	11.75	9.1738	13.783	10.415	7.7627	5.5226	6.8505	10.767	13.097	11.306	15.862	10.006	5.2968	14.05	5.682
3.2672	-6.8724	-3.3485	-3.209	-1.6815	-5.3763	-5.2906	-3.414	1.7557	0.74067	-6.5843	-7.1779	-2.9027	-3.8056	-10.042	-5.0185	-3.2847	-1.3991	-4.2128	-6.907	1.8878	-0.39952	-2.8105	-9.5949	-6.0634	-1.4422	-2.7717	-6.876	-3.3085	-4.7562	-8.1307	-3.0379	-11.731	3.3179	1.5563	-5.6175	-1.5438	-6.6784	-11.912	-3.0162	-6.0773	-3.6142	-5.3639	-5.9722	-6.6384	-8.687	0.19565	-6.2766	-4.5464	-8.5392
-6.7504	-11.198	-14.673	-5.2259	-13.119	-12.221	-13.475	-12.098	-9.5531	-6.1161	-7.9318	-12.747	-10.405	-14.397	-14.218	-3.9765	-13.486	-6.7987	-10.085	-8.7931	-9.0661	-9.2345	-6.9927	-9.879	-12.451	-14.154	-11.655	-13.529	-5.8089	-2.0715	-14.605	-13.485	-11.333	-10.181	-8.4701	-3.9856	-11.47	-10.651	-13.575	-6.5431	-18.548	-9.1815	-12.931	-12.637	-6.7783	-5.2367	-10.797	-8.5452	-8.3785	-14.208
1.1009	-1.1396	-6.1829	-1.9693	0.89323	-7.8464	0.011525	-8.108	-0.11642	2.2581	-5.7232	-4.5205	2.9321	4.1551	0.14359	3.8179	-6.154	-5.0194	-1.3984	-1.7057	-0.50282	0.040018	-2.4666	1.3818	-1.52	2.8119	-1.407	0.39626	-0.35408	-2.5161	-5.8216	2.2732	-1.3717	6.1431	2.9661	-8.4316	-3.8003	-5.62	-0.38811	-6.197	-2.1989	1.47	-0.47319	0.91065	-0.61651	-4.7765	5.6357	1.4838	0.25873	-1.4242
-17.781	-14.945	-19.647	-11.795	-10.796	-7.1806	-16.987	-15.851	-12.826	-9.2747	-17.306	-11.1	-13.463	-13.114	-8.9942	-21.153	-14.889	-14.573	-13.196	-9.7496	-8.9389	-13.451	-15.553	-10.367	-15.871	-16.387	-11.94	-17.371	-7.3245	-15.18	-13.82	-12.254	-13.902	-9.695	-14.27	-17.418	-16.691	-12.446	-11.903	-6.6562	-13.977	-13.751	-10.819	-18.232	-9.1633	-14.12	-14.552	-9.5651	-11.627	-12.492
-13.052	-9.4973	-14.167	-16.67	-18.716	-8.6742	-8.7592	-12.618	-13.693	-9.1945	-11.491	-16.296	-12.897	-19.637	-14.555	-8.6871	-14.036	-10.418	-4.7695	-19.309	-15.532	-16.483	-12.599	-14.104	-12.342	-13.091	-10.495	-11.083	-12.258	-16.545	-16.384	-15.416	-11.579	-16.447	-14.186	-11.621	-14.053	-17.448	-13.683	-9.8833	-4.6607	-11.663	-12.344	-18.604	-10.341	-8.8108	-16.509	-15.493	-13.65	-11.544
-2.8669	2.7922	2.0252	-8.3299	-4.1664	7.0357	-3.2737	3.9277	-4.484	2.1413	0.6454	0.33985	1.4067	3.1828	-2.1552	-2.6596	3.2307	1.5919	0.33984	4.8529	4.4382	3.6679	-1.0297	-5.5527	-0.4716	-4.5739	2.7831	-0.63893	1.5303	4.0919	-2.3156	4.7827	-4.2689	-0.95316	0.22041	5.029	0.76445	0.43842	1.5876	1.8201	-0.49586	-7.0061	-0.42946	0.32217	-4.0751	-1.4926	0.25981	-7.4779	2.8944	-1.9995
-11.225	-15.151	-10.766	-15.013	-8.5271	-11.329	-13.078	-9.0322	-9.6542	-12.096	-10.367	-17.458	-9.1949	-7.8374	-9.4943	-10.298	-14.779	-19.096	-7.4399	-14.084	-6.9744	-7.7549	-3.3392	-9.1702	-13.411	-12.486	-8.2179	-4.0303	-12.927	-9.9174	-12.486	-14.354	-14.49	-5.2859	-11.073	-5.4736	-14.038	-13.301	-8.4791	-9.3244	-4.8927	-10.315	-5.7082	-8.4973	-13.547	-9.345	-14.942	-8.3252	-15.185	-10.155
-6.6133	1.0782	-1.1533	0.80203	-1.9303	-3.926	1.8877	-0.75619	-2.785	2.4832	6.4722	7.527	-1.9546	2.9913	-0.87999	3.854	4.426	-3.9758	3.6659	-1.3071	-1.3071	-1.3781	1.3431	-3.8506	-3.0655	-1.282	0.47963	-0.034334	-0.024374	4.4123	-6.1342	-0.53349	-0.87606	-0.28675	1.4269	1.9361	-3.5983	5.9357	-6.8386	6.9798	1.3428	-1.0225	1.433	3.3111	7.0996	-1.9644	6.8994	4.6925	-4.152	-2.2406
-8.949	-14.984	-12.603	-11.366	-13.003	-13.074	-15.812	-16.961	-12.156	-12.532	-13.942	-14.035	-15.714	-18.17	-9.91	-14.869	-12.579	-11.11	-16.268	-13.458	-15.406	-17.715	-12.178	-13.067	-18.755	-7.3088	-14.26	-16.064	-22.521	-17.124	-10.323	-15.003	-8.5194	-14.276	-14.057	-14.323	-13.657	-13.62	-11.926	-15.309	-26.995	-10.179	-13.954	-15.125	-15.318	-12.952	-12.482	-12.36	-8.5086	-15.196
-5.5647	2.6084	-0.22309	-1.2209	3.409	2.0068	-1.7455	-0.24354	1.8191	1.2481	-0.3478	1.373	-0.36833	-2.0702	-3.6175	-4.7272	2.3479	0.76194	-0.21088	-1.1323	-2.5628	2.0991	-5.3908	-0.35217	-1.2456	3.7878	-1.2576	-1.0765	-4.2298	3.157	0.18067	-0.472	-0.58297	-5.8707	-2.6041	-0.82342	0.5867	-0.68417	-3.6492	-2.6499	-1.9835	-2.9088	-2.716	2.188	2.4047	-1.9037	-1.3749	-5.968	0.35498	2.019
-14.882	-10.022	-12.533	-10.26	-9.408	-12.049	-15.99	-14.663	-2.4872	-15.398	-11.696	-17.168	-15.629	-18.981	-15.184	-11.291	-12.538	-12.84	-10.551	-9.8279	-10.276	-9.3162	-13.777	-9.834	-14.022	-15.048	-10.563	-17.651	-13.579	-9.7592	-14.409	-9.9681	-15.431	-1.0319	-8.9465	-11.884	-11.619	-11.338	-21.485	-9.9058	-11.875	-19.079	-13.836	-13.852	-12.736	-12.278	-8.5888	-17.796	-17.438	-11.769
-0.26389	-0.48898	-11.246	-4.7109	-9.2985	-10.716	-7.1389	-2.4651	-0.10744	-7.6106	-5.9334	1.4807	7.0372	-4.0368	-4.9472	-3.0231	-7.5296	-2.2509	1.2542	-3.4064	-10.552	-2.0096	-11.462	-9.2919	-3.8374	0.93287	-7.1784	-4.5897	-4.0806	-9.6518	-6.5448	-7.0081	-8.7189	2.0644	-5.4794	-6.6597	-1.8892	-5.6741	-7.4929	-7.006	-2.5493	-3.2418	-9.0358	-4.6215	0.62617	3.7078	-11.163	-6.2127	-9.7148	-2.5752
-12.65	-2.0689	-3.4811	-7.7185	-4.4404	-7.0862	-4.9165	-2.7301	-4.1044	-6.3163	-7.4223	-2.5496	-9.1538	-15.314	-5.0419	-6.6759	-5.2222	-7.9816	-6.7646	-9.387	-6.9159	-9.315	-3.1418	-9.6619	-7.4264	-3.6642	-7.9786	-0.73967	-7.5408	-0.87079	-8.2549	-9.1426	1.3698	-6.7737	-9.9199	-4.5194	-11.945	-4.8405	-4.1273	-5.822	-3.313	-7.7837	-4.2893	-5.4473	-1.8319	-5.5544	-5.1303	-7.0731	-4.4454	-9.0242
-5.3906	-10.16	-7.6496	-3.1426	-11.333	-8.6301	-8.9467	-7.8533	-11.776	-8.8298	-4.4715	-3.6837	-6.6134	-7.3019	-13.347	-7.1759	-9.4095	-4.7976	-8.009	0.51765	-10.294	-4.4039	-7.0847	-10.109	-5.1169	-7.5566	-2.5	-5.1167	-7.8748	-0.01169	-11.301	-2.6105	-5.883	-1.939	0.42071	-4.4737	-7.0296	-5.0298	-8.3193	-9.3495	-4.6346	-5.062	-0.43287	-9.2214	-6.414	-11.759	-4.7962	-9.7654	-8.6731	-5.7249
-9.5431	-15.234	-11.437	-9.9964	-8.1104	-7.4045	-11.195	-10.405	-10.881	-10.101	-13.558	-16.849	-13.496	-11.73	-10.407	-10.436	-10.392	-11.751	-7.0857	-15.719	-6.4147	-14.246	-16.335	-10.935	-10.836	-9.0108	-11.415	-11.773	-16.978	-10.042	-12.366	-15.616	-9.655	-8.1903	-10.624	-12.726	-11.443	-18.634	-8.3119	-13.342	-13.071	-13.145	-8.2235	-12.292	-9.3978	-14.437	-15.103	-6.9403	-15.559	-12.404
-2.0738	-1.9898	-5.1829	-3.3787	2.9127	-3.8093	-2.1126	-4.7876	0.34923	-5.2034	3.2964	-3.8325	-4.616	-2.3289	-1.1343	-4.1131	-6.7246	2.0987	-7.7588	-7.7808	-0.44947	-5.7458	-1.4902	-3.6292	-4.8152	-5.4977	-6.1683	-1.5221	-3.9137	-2.4675	-6.6579	-3.1496	-4.2458	-0.60775	-0.94712	-9.0425	-9.319	-9.351	-1.9757	-6.3126	-5.8575	-2.406	-3.4371	2.0175	-2.5706	-7.6923	-5.9546	-2.8214	-6.2422	-4.6928
-5.1645	-10.208	-15.085	-19.607	-2.7068	-6.2278	-8.272	-11.845	-11.817	-8.9829	-8.2987	-13.844	-8.8761	-8.1521	-10.245	-14.688	-7.0113	-16.998	-10.595	-18.33	-6.9786	-11.663	-14.297	-11.962	-8.7532	-14.553	-10.85	-7.5445	-16.472	-11.618	-15.005	-14.889	-9.3501	-11.932	-12.33	-8.4788	-7.6055	-8.1082	-10.565	-9.314	-7.6999	-15.417	-11.962	-9.7548	-9.3005	-14.337	-10.591	-12.598	-11.268	-6.8601
-11.893	-19.683	-19.71	-18.342	-26.962	-16.609	-24.058	-18.875	-20.656	-23.021	-18.688	-20.702	-23.849	-19.029	-19.934	-18.743	-23.064	-27.063	-21.966	-14.091	-21.99	-14.905	-23.016	-19.868	-13.275	-25.431	-24.714	-18.309	-19.761	-16.386	-21.72	-20.071	-15.543	-17.983	-20.996	-20.412	-17.156	-22.113	-20.193	-21.022	-18.296	-19.8	-25.351	-23.548	-25.345	-14.969	-18.591	-17.316	-16.729	-19.28
-11.608	-10.026	-12.72	-11.912	-7.9082	-5.878	-13.945	-9.4277	-9.7283	-15.567	-9.0569	-10.629	-4.215	-4.3185	-6.6189	-10.036	-7.1719	-9.79	-4.5424	-7.9702	-11.152	-10.85	-6.284	-6.792	-12.513	-7.0767	-8.4189	-9.1946	-4.9581	-6.8795	-6.4729	-9.4146	-14.087	-11.881	-4.9638	-8.0169	-8.0041	-10.481	-4.2296	-8.6773	-8.7557	-8.7807	-8.4263	-7.7925	-11.461	-14.863	-9.8978	-14.022	-3.5306	-5.5592
-13.181	-14.715	-19.493	-12.767	-6.8574	-6.1031	-11.042	-12.976	-13.205	-11.845	-18.187	-12.654	-17.379	-11.642	-19.582	-8.5007	-12.078	-17.365	-19.547	-7.4671	-18.191	-10.609	-12.603	-17.122	-16.827	-8.788	-16.987	-19.042	-12.109	-9.9593	-19.929	-11.845	-12.31	-9.4535	-9.7611	-9.0681	-15.942	-14.7	-8.6823	-8.628	-11.803	-15.59	-15.047	-14.197	-11.189	-18.492	-12.303	-19	-13.456	-8.9555
-0.72746	-9.2481	-2.5591	4.8561	-4.2545	-7.6153	-2.1314	-10.335	-8.6423	-7.5804	1.5023	-5.9361	-7.8976	-10.525	-7.4161	-7.4465	-5.0734	-7.8747	-9.1342	-8.9737	-3.7671	-9.4437	-2.51	-13.236	-8.1434	-1.2614	-2.567	-2.0883	0.37572	-7.3429	1.9749	-2.5153	0.2172	-4.467	-3.0219	-7.9864	-6.2653	-0.35808	-7.8535	1.5569	2.405	-5.9846	-9.9604	-3.5936	-13.782	-2.7255	-5.6526	-4.3476	-4.8991	-9.8155
-11.16	-9.4491	-7.0647	-11.635	-9.7814	-8.2502	-9.5069	-7.2604	-10.698	-8.6545	-10.956	-12.931	-6.5032	-6.4527	1.3658	-15.506	-6.391	-5.7107	-14.65	-7.9565	-8.9072	-9.5615	-5.7851	-5.0755	-10.546	-12.402	-8.5909	-10.74	-7.5555	-6.7906	-10.417	-5.7468	-10.53	-5.4656	-6.7475	-9.873	-4.5056	-7.4559	-10.744	-10.984	-12.288	-6.1458	-12.765	-12.43	-12.344	-8.8482	-10.863	-10.187	-9.6755	-5.9344
6.9234	8.2382	5.5579	7.2663	2.4841	4.8539	6.5062	4.9374	-0.13021	4.8267	2.6593	10.449	4.8385	0.21969	3.6851	-0.46902	5.8894	7.8667	2.2105	6.838	7.809	3.5047	5.7174	2.4462	4.6683	4.3495	5.9913	8.726	2.9132	-1.5242	5.2189	7.4272	3.02	3.2761	9.8633	8.3624	6.2916	2.376	7.0813	3.7372	-5.1765	3.0238	10.855	12.136	16.274	6.2887	12.157	3.0178	0.61909	4.0015
-8.2064	-9.8834	-16.093	-14.967	-19.161	-17.094	-12.215	-14.54	-14.69	-17.617	-12.982	-13.418	-10.539	-20.716	-18.704	-17.782	-19.252	-14.737	-13.292	-13.453	-12.198	-13.79	-14.197	-19.615	-15.176	-10.384	-11.983	-9.0827	-14.339	-14.923	-8.7684	-14.755	-10.629	-17.683	-11.335	-16.927	-11.699	-20.282	-11.538	-17.614	-18.158	-15.433	-15.755	-14.31	-13.824	-10.712	-19.308	-14.786	-19.694	-13.712
-5.9782	-12.524	-5.9172	-6.7362	-6.8829	-11.77	-6.4006	-6.674	-14.177	-9.3264	-10.073	-7.884	-6.5276	-5.0546	-7.9495	-9.3936	-15.68	-7.5387	-12.258	-10.964	-2.0576	-10.663	-12.08	-10.083	-5.4405	-3.8845	-3.9819	-6.5459	-3.1232	-8.8811	-11.907	-9.584	-12.378	-6.5853	-1.9215	-8.8134	-14.087	-11.039	-13.326	-11.138	-16.574	-13.24	-5.9804	-8.0963	-7.5113	-9.934	-5.0559	-7.8079	-13.928	-2.5022
-0.57618	-3.5877	-4.4205	1.1031	1.0333	-2.2898	0.02319	-1.0587	-1.7655	-0.75342	-1.1377	-1.5273	-0.8256	-5.9984	-1.2427	0.14343	-0.44156	-2.3218	-3.16	1.1652	-2.1538	2.4514	-7.1184	-2.4852	-0.52184	4.7289	-0.84802	-1.6751	1.6311	-0.29724	6.094	-1.0205	4.4001	-14.299	2.6821	-0.61201	1.8388	3.2187	0.49382	7.1434	8.6197	-2.6515	-6.0255	-1.7984	-4.6966	-3.117	-4.4564	0.13465	-0.50119	-1.5593
8.5239	5.3975	-1.3023	1.1988	6.6203	7.566	2.0362	0.55732	6.4357	4.1848	0.56897	-0.30908	-2.6275	4.847	4.5413	6.7754	9.3756	3.1641	12.425	7.6081	13.19	4.4249	-0.47405	4.207	7.9276	8.6888	2.5465	7.901	-0.98136	2.7137	10.595	6.859	10.484	8.6117	3.5256	8.1719	9.1701	13.796	3.6188	5.1294	7.3678	6.0941	5.5113	2.333	3.8105	0.45624	7.628	3.4747	1.5162	4.6283
-7.4187	-4.2802	-10.437	-11.431	-12.764	-13.633	-6.3784	-11.591	-13.515	-10.871	-11.025	-10.643	-6.5156	-8.0321	-9.2307	-11.121	-7.8682	-11.014	-5.3802	-11.543	-6.9055	-11.81	-8.2211	-8.8534	-9.0171	-10.01	-12.124	-11.431	-9.9034	-7.862	-7.0389	-11.998	-9.6159	-8.7993	-14.289	-9.0174	-12.637	-12.68	-10.333	-4.3002	-8.7974	-8.489	-12.261	-7.538	-9.7211	-12.78	-12.406	-7.6622	-7.2717	-11.832
-2.1415	-3.5097	-3.894	-6.1821	-10.385	-2.3636	-3.6172	-5.4115	-14.167	-2.0563	-7.3256	-8.7235	-10.115	-4.0946	-8.6531	-5.7989	-5.4459	-4.1094	-11.952	-4.4899	-5.3155	-1.8591	-3.7209	-8.3782	-6.0065	-6.189	-3.3219	-8.6857	-7.4698	-3.4179	-7.2438	-1.848	-6.4538	-6.2964	-4.5923	-2.3072	-9.0769	-3.3178	-6.5268	-0.5148	-3.2574	-6.9873	-11.246	-5.1941	-5.2431	-2.1373	-6.7467	-5.6298	-6.3564	-4.1212
1.5636	-2.2202	-1.3925	-2.5633	-2.7942	-10.01	-8.2016	3.0896	-0.51034	-9.9324	0.47265	-3.523	-4.0059	-6.6747	-9.558	-2.5614	-8.2803	-2.4911	-3.2684	-7.9413	-1.09	-3.2549	-6.892	0.35986	-4.9691	-10.017	-0.46226	-2.7287	-2.6622	-4.5873	-1.4796	2.9493	-4.0593	-7.0484	-5.2129	-5.0651	-10.015	1.0642	-0.44658	-1.6893	-3.1388	-3.945	-0.22159	-7.4369	-11.414	-8.3062	-4.2933	-2.248	-2.9612	-3.7618
-11.639	-12.937	-4.9513	-7.8469	-9.0011	-8.5111	-12.179	-13.24	-6.8202	-11.011	-11.333	-5.5341	-11.891	-13.927	-8.6769	-16.117	-10.818	-5.7307	-11.94	-10.995	-13.057	-12.871	-15.975	-10.975	-11.76	-16.044	-3.9345	-11.8	-9.5319	-5.8738	-6.2437	-7.3998	-10.528	-11.459	-10.809	-16.08	-15.558	-13.441	-6.807	-10.08	-8.9554	-14.455	-14.483	-8.7686	-9.4686	-8.5865	-15.422	-13.066	-18.429	-16.921
-25.359	-26.472	-23.397	-21.934	-22.018	-20.956	-21.781	-24.57	-25.525	-22.455	-27.268	-20.956	-17.07	-22.211	-21.904	-23.37	-24.465	-24.29	-21.106	-21.575	-21.545	-15.724	-25.706	-21.806	-20.802	-25.462	-18.982	-22.563	-21.998	-19.592	-21.889	-21.37	-16.567	-18.262	-22.011	-23.434	-19.039	-22.188	-19.889	-25.247	-14.309	-20.744	-20.914	-25.282	-24.718	-22.803	-22.372	-17.882	-18.952	-19.669
0.24443	-1.1886	-6.846	-1.2509	-9.7748	0.2309	-5.7836	-3.2534	-8.2797	-1.4791	-4.4592	-6.4911	-8.8385	-0.51413	-5.7398	-5.5525	-9.4344	0.41094	-3.8202	-4.3772	-1.5659	-0.97041	-0.034487	-4.2781	-1.3127	-2.1878	-9.0229	-9.8804	-9.023	-9.8665	-11.667	-5.2593	-6.5865	-5.6009	-10.015	-10.721	-9.2034	-8.0586	-4.7848	-9.4618	-3.7475	0.56115	-9.8373	-7.1481	-7.7491	-1.6237	-3.0893	-3.032	-3.812	-5.2305
-12.562	-8.7694	-14.75	-6.2681	-8.3189	-12.071	-10.714	-6.7821	-14.611	-8.4535	-20.513	-12.755	-12.55	-10.961	-8.6706	-10.083	-7.6529	-7.0871	-11.115	-3.8376	-11.191	-14.069	-13.368	-7.5928	-9.0963	-11.786	-10.79	-12.481	-7.5	-12.423	-9.2464	-12.639	-11.155	-10.12	-13.759	-10.069	-11.419	-11.384	-8.9834	-5.4737	-12.374	-10.588	-19.963	-7.8802	-2.4301	-13.532	-6.1392	-11.346	-12.692	-16.636
-11.932	-13.175	-11.858	-10.818	-9.0713	-18.432	-7.1755	-11.01	-17.761	-16.117	-16.492	-17.309	-18.46	-21.664	-9.4367	-11.219	-13.515	-14.1	-8.6575	-7.4153	-9.6905	-13.129	-12.544	-17.933	-15.426	-13.487	-11.38	-11.661	-15.721	-12.475	-11.388	-10.663	-14.446	-8.9252	-16.489	-10.292	-13.177	-13.995	-18.798	-11.881	-9.3102	-9.0999	-13.828	-6.9368	-14.495	-5.4096	-11.376	-13.701	-11.55	-12.969
1.3225	2.6553	8.3452	-4.8029	-8.0191	-4.6957	-3.9446	-1.7601	4.0295	2.4718	-3.1749	-1.7728	6.0782	-6.9978	-2.0521	-2.2776	-2.5889	2.2134	-6.9018	-5.5224	-4.6645	4.1159	3.1415	-3.5555	-4.6704	0.21854	2.797	-0.14178	-2.3763	-0.66216	-2.0639	-0.51737	-1.9544	-1.4727	0.84522	-0.70769	-2.165	10.649	-3.2565	-2.333	-1.4352	-1.8439	-2.6068	5.5728	-1.7751	-0.42024	-3.381	-3.5961	-0.76257	-1.0464
-20.728	-12.654	-14.785	-19.064	-13.508	-14.345	-12.904	-11.008	-12.09	-12.947	-15.885	-11.088	-15.976	-16.417	-14.867	-13.247	-8.7377	-14.778	-15.309	-20.564	-18.217	-14.615	-17.206	-22.211	-12.921	-13.736	-20.552	-14.221	-12.969	-10.619	-9.1666	-12.466	-16.597	-8.9344	-17.806	-13.451	-16.535	-18.525	-16.637	-19.474	-19.663	-17.749	-19.891	-7.595	-19.965	-13.652	-13.939	-16.276	-20.154	-18.26
-13.473	-12.181	-11.382	-12.458	-19.574	-16.874	-8.3557	-16.994	-15.754	-15.059	-10.201	-9.2149	-8.5314	-12.52	-19.755	-9.4485	-16.493	-12.518	-13.158	-10.285	-15.137	-17.607	-15.865	-14.104	-6.351	-13.171	-13.255	-18.71	-14.202	-13.079	-13.166	-11.171	-12.192	-18.642	-14.591	-14.131	-17.466	-17.206	-17.622	-12.207	-8.9438	-14.597	-7.8612	-13.972	-17.812	-15.553	-16.011	-13.058	-21.076	-14.009
-2.7604	-0.3546	-3.1344	-2.1738	1.405	1.1586	-2.9213	-2.2259	-2.4033	-3.1523	0.07754	-0.51322	2.3977	-4.6766	2.123	3.0085	-4.7653	-2.9583	1.1681	-0.88149	-0.70808	-3.3576	-8.6632	2.5683	-1.2478	-1.3039	1.4801	-1.0701	-0.8368	-2.3515	-3.6708	-4.9856	1.7888	-4.6311	0.18474	-2.6446	-5.7996	1.6173	-0.60708	5.8869	-0.65333	-4.3944	1.0784	-3.71	1.1818	-2.3278	2.1612	-2.9076	-0.80302	6.199
10.078	4.1696	6.1433	2.1108	11.84	5.0253	5.9758	13.631	9.345	12.15	11.309	9.0595	5.991	10.547	4.2909	5.5031	6.2257	11.495	-1.0082	8.918	7.1023	3.6238	8.7599	5.133	6.6064	4.2401	5.6798	8.2065	4.6673	3.1639	11.36	3.9847	7.7135	7.6235	11.204	9.9032	10.813	7.42	8.3216	3.6923	10.886	8.3322	4.4351	7.1345	6.1001	4.7561	4.7576	9.7474	8.0281	14.703
6.8576	2.941	7.8922	2.1755	5.8777	1.045	7.624	4.2078	6.9929	6.0524	6.3941	3.943	12.974	7.4203	3.1408	5.7314	3.2029	9.4254	6.0704	4.6741	2.6707	8.716	9.4848	10.893	4.3842	8.3518	9.516	7.4455	8.4941	4.801	7.5265	8.8373	8.2248	8.4732	5.2357	3.0565	5.0055	8.377	3.9137	4.1443	5.1889	10.414	5.7511	0.21468	4.736	3.9237	11.082	5.9885	4.4009	2.5744
-7.5672	-3.7019	-12.511	-7.3836	-7.8896	-18.514	-11.077	-9.1166	-9.0343	-7.5723	-4.6105	-14.24	-10.433	-9.0298	-11.102	-15.123	-11.363	-12.992	-8.7131	-10.232	-9.8161	-13.239	-15.461	-7.5116	-17.427	-4.4219	-8.1947	-5.3484	-9.1433	-9.243	-8.2701	-17.965	-17.035	-18.337	-9.2737	-5.5279	-11.036	-16.989	-11.411	-12.33	-9.295	-13.196	-11.845	-7.0871	-9.1837	-7.6954	-13.892	-15.98	-7.7685	-16.575
-9.1332	-4.4744	-3.2357	-4.2424	-4.3245	-4.2124	-8.0125	-0.2425	-2.5133	-5.7332	-5.4304	-7.6486	-0.78955	-9.9543	-3.1894	-0.60377	-5.6097	-11.203	-7.5579	-5.3353	-2.7646	-7.2613	-1.0559	0.99663	-5.1293	0.34489	-5.6935	-6.0612	-3.1268	-5.5414	-2.3932	4.2548	-2.6762	-3.9809	-7.842	-14.302	-6.6973	-5.5339	-3.6329	-7.5179	0.51154	-9.8416	-1.1438	-2.3948	-4.4022	-8.1991	-6.3591	-7.6069	-7.8907	-2.7548
-10.865	-18.322	-15.735	-13.389	-13.904	-7.0918	-13.873	-7.4076	-9.7574	-10.719	-5.959	-12.65	-9.801	-5.2782	-13.842	-7.1004	-13.613	-11.391	-9.2733	-4.991	-12.342	-11.33	-12.807	-15.151	-10.731	-7.0093	-12.983	-10.713	-16.605	-17.121	-18.646	-11.114	-18.496	-10.71	-12.465	-16.422	-17.198	-12.154	-15.97	-4.4839	-11.334	-12.461	-13.122	-12.483	-18.514	-15.757	-7.9615	-9.5046	-10.156	-13.701
-4.9544	-3.7299	-7.6077	-7.6985	-6.2796	-10.006	-8.1821	-3.9948	-4.8928	-7.4677	1.8865	-6.1765	-4.7989	-3.018	-7.8541	-10.19	-10.403	-5.52	-5.7917	-0.016327	-5.4844	0.79799	-2.025	-9.7614	-3.1158	-1.5543	-10.988	-10.47	-7.8237	-2.1139	-3.9996	-4.0938	-2.1572	-5.1552	-4.8849	-1.5441	-9.7736	-9.3515	-3.3432	-6.1179	-2.7128	-3.7539	-0.18732	-5.5272	-3.2865	-4.7371	-3.2476	-5.3413	-5.3465	-1.908
-6.1622	-1.5363	-1.3721	-6.9362	-5.1677	1.2687	-2.7306	-2.4606	0.58875	-2.4367	-8.2897	-4.9723	-1.6649	-1.3371	-5.117	1.8816	-7.5395	-2.3985	-5.4878	-4.2027	-4.5607	1.2047	-5.369	-9.9785	1.993	-4.1293	7.2941	-3.112	-3.1007	-0.65774	-3.0738	0.27342	-1.9689	-4.9515	-3.8406	-6.1132	-4.657	-10.259	-2.3599	-4.6781	1.2415	-4.3279	-5.8581	-3.0549	1.209	-10.735	0.28149	-0.37384	-4.1609	-0.52166
1.4829	5.8712	5.0198	5.5966	4.4093	5.2888	-0.51385	1.6486	2.5781	11.335	6.9267	7.9724	1.8854	2.0377	1.8182	4.7369	4.3831	5.5049	4.1749	-2.2817	6.267	6.3021	8.4	5.9942	0.33129	5.4286	4.3971	8.1491	4.9313	-1.236	3.4138	0.68291	0.39384	3.063	4.184	-0.19335	8.8915	3.3458	0.89657	6.8825	6.0265	3.5519	0.63833	-1.703	10.763	11.106	9.6806	-0.057266	6.418	7.7268
-9.2152	-7.0917	-8.6627	-11.127	-6.1058	-11.008	-4.7064	-5.4957	-3.8432	-6.9713	-10.757	-2.8497	-6.3971	-7.421	-7.8853	-7.5682	-5.6327	-9.748	-8.669	-7.614	-10.808	-4.3954	-2.0472	-11.476	-10.949	-1.5788	-6.5106	-10.914	-8.7671	-8.9236	-8.9609	-10.029	-15.932	-10.461	-10.38	-9.4436	1.583	-0.6684	-6.0803	-9.1395	-5.6301	-8.7519	-3.3537	-3.7403	-5.4989	-10.572	-13.66	-6.0053	-5.0414	-6.349
-0.58418	-1.5838	-0.14601	4.7266	-5.6717	-4.9573	-2.6055	-2.0832	-4.7285	-6.8343	-0.45154	-5.9225	-2.9375	-5.7588	-6.7677	1.4106	-2.1643	-4.154	-3.0703	-2.5491	-4.2745	-11.795	2.992	0.070659	1.4259	-11.282	-3.7934	-2.2716	1.9615	-2.5538	-8.0153	-7.2801	-1.7109	-4.9144	3.6104	-2.5657	2.9227	-1.7127	-1.294	-0.21719	-10.09	-7.2686	0.45874	2.347	-1.1802	-6.8725	3.2187	-2.4775	2.3124	-0.80814
-21.812	-14.367	-11.924	-18.466	-13.657	-16.618	-8.5871	-17.038	-11.601	-7.1885	-19.025	-13.979	-15.383	-12.91	-15.001	-11.845	-18.29	-18.921	-14.585	-12.049	-19.321	-18.521	-13.699	-12.936	-16.088	-21.489	-17.604	-17.544	-11.71	-17.254	-10.622	-15.572	-15.364	-12.966	-5.5996	-17.64	-17.351	-17.835	-9.6895	-15.984	-9.7945	-19.572	-17.364	-17.856	-15.41	-17.126	-21.064	-14.486	-14.324	-23.13
-4.157	1.6468	-1.5728	4.0759	-2.1772	-1.5548	0.024797	-2.7529	5.2442	-2.2269	-2.1886	-2.3973	-0.66454	-2.6877	-1.8069	-6.6992	7.8292	-4.7702	-0.27131	3.7703	-1.3647	2.3962	-2.1414	3.0465	2.2902	-6.4802	0.0060177	2.6844	-4.1315	9.7689	1.1586	-0.33494	-3.8499	-3.9289	1.4978	-0.93455	-0.71326	2.88	-0.36042	0.48985	3.0271	-2.2758	-6.8982	-6.4317	7.9534	-3.0978	-0.40416	-0.3701	5.9846	1.9977
-0.7233	-2.8498	4.284	-2.2256	-0.94992	-2.1038	8.4066	-1.5332	-12.529	5.0407	1.9617	1.0279	-0.77975	5.3569	-2.2357	-2.9732	-0.37634	0.18978	-3.1574	5.0105	0.79862	3.4362	-5.7176	1.5408	-0.40136	0.54008	0.023725	-1.7691	2.3559	2.0317	-2.1402	-3.6109	-0.01464	4.1081	-0.92246	-3.1388	2.3278	-0.57536	4.2385	-7.6219	2.27	1.0185	-3.6022	1.1067	1.1836	-0.071298	2.9986	4.0164	-0.40985	4.9532
8.6092	14.191	8.8178	5.385	10.371	12.264	4.2152	10.331	12.055	6.3997	6.049	12.027	6.5767	10.397	7.1499	3.0935	9.3771	14.804	3.4455	14.659	7.1546	0.49281	8.0899	10.838	9.4417	7.1232	15.413	10.767	9.7549	16.047	6.1298	4.4923	8.3187	12.949	8.4824	7.2046	3.4382	7.9833	5.6955	4.906	7.4681	7.9948	11.134	-0.66929	4.8493	12.813	6.6126	9.3824	5.1287	9.8055
-15.135	-12.28	-12.784	-9.3182	-16.065	-10.789	-11.49	-9.9485	-19.89	-13.961	-9.4997	-14.526	-13.946	-17.9	-10.615	-20.158	-16.962	-12.819	-15.49	-11.641	-12.632	-8.9317	-12.901	-17.669	-19.49	-14.542	-16.466	-18.278	-12.775	-10.487	-12.357	-15.854	-14.683	-12.639	-17.266	-13.087	-19.034	-16.509	-8.8562	-16.63	-10.182	-11.424	-14.422	-11.252	-11.466	-16.314	-11.956	-13.58	-9.2776	-9.4074
7.1372	5.5786	4.9478	6.4769	8.6296	5.8099	4.6889	12.221	4.1789	0.72531	4.1707	6.5081	1.934	7.3707	7.3551	2.1455	8.205	4.5555	8.404	5.1571	10.638	7.8924	11.292	14.216	12.009	0.7093	3.7547	9.9553	12.025	4.9495	4.1697	8.1896	8.6774	6.3942	5.3865	7.5385	12.769	3.393	2.557	10.93	9.1588	4.1474	11.122	1.4006	3.2202	9.6583	6.9575	1.5195	10.956	7.6459
12.379	15.366	5.2035	15.017	10.184	5.4307	7.1641	10.8	8.7401	12.75	4.8883	9.9804	10.559	9.8306	15.956	16.706	11.834	9.8171	11.654	10.086	12.478	12.346	17.862	9.744	12.485	12.145	16.124	7.253	15.544	10.493	8.1794	7.4697	8.5546	12.11	4.5002	13.341	0.48386	16.746	10.27	14.346	12.76	8.7703	13.928	10.485	12.812	12.337	15.294	4.66	4.0982	9.7109
-5.5612	-3.5591	-1.9729	-4.8412	-4.0341	-3.53	-1.0699	1.5044	-1.7884	-2.2044	-1.908	2.5939	-4.7471	-2.7938	-6.2877	-2.2451	-0.79705	-0.043259	-0.57998	-0.23634	-0.70676	-1.7617	-2.9514	-3.6877	-3.4943	-0.31848	-5.7109	8.2172	-3.9888	0.076206	-2.6692	4.1752	4.8882	-0.37842	-1.6906	2.287	5.9649	-2.0175	2.1811	-1.5463	-5.4864	-2.885	-0.1985	0.79995	-4.7423	2.1922	-8.8786	-2.611	-2.7778	-5.5531
5.3517	1.9153	0.025668	-1.3699	-3.4884	-0.15635	-0.25134	3.4052	4.181	-7.6839	5.5141	0.71648	3.6728	-5.2319	-4.1504	-2.3738	-2.1828	-2.2997	0.46141	-4.4457	-3.8105	1.6367	1.3138	5.7332	1.4584	-11.407	1.0143	4.9576	-2.7051	-1.8992	-1.9793	-1.0107	1.3507	3.8342	3.9792	2.9162	2.9159	-2.9177	-2.1675	-1.7724	-6.8774	-7.6753	1.543	-2.6718	-0.68615	-3.9635	-5.869	0.28571	1.8604	-2.6026
-3.2989	-1.0611	-1.6568	0.69732	-0.90255	-2.7742	-5.311	-0.71536	-1.3437	1.6726	-1.0123	-1.7442	-1.3302	0.27567	-7.9019	-1.277	-2.076	-4.4324	2.3803	-1.5777	1.4056	5.7574	-0.0057809	4.7982	-3.9558	-6.6389	-0.9683	-2.3581	-7.3231	-2.4511	-6.5833	-2.5143	-1.207	2.7487	-1.4969	-5.3433	3.9122	-4.7743	-7.8395	2.7852	-2.9399	2.4291	-2.8359	-0.24871	-3.6053	-0.19913	-0.27166	4.3344	2.6999	-4.1767
-10.31	-13.962	-9.7594	-5.6954	-10.856	-7.5324	-6.3587	-8.0071	-11.179	-7.4319	-6.637	-14.349	-12.17	-7.6284	-16.997	-10.387	-6.6037	-11.875	-7.1911	-9.9411	-2.8091	-7.1935	-12.612	-8.644	-11.057	-17.758	-10.361	-13.482	-13.304	-12.935	-13.115	-13.024	-14.325	-15.113	-12.392	-16.763	-10.251	-11.294	-14.211	-12.078	-11.148	-11.452	-7.217	-13.73	-1.5451	-9.6927	-8.6189	-6.3841	-5.1798	-13.88
-16.385	-13.904	-10.187	-16.412	-17.327	-14.738	-22.659	-9.5543	-9.0344	-21.165	-12.435	-20.868	-13.785	-14.626	-10.561	-14.629	-7.3806	-13.651	-9.9278	-17.135	-7.1101	-11.905	-13.304	-10.163	-13.554	-12.81	-8.9904	-16.513	-17.194	-12.263	-14.634	-10.399	-8.2073	-12.194	-15.159	-13.499	-18.957	-17.889	-13.251	-12.23	-16.569	-15.78	-13.65	-14.956	-17.066	-8.8235	-12.959	-18.841	-9.4362	-9.8559
-8.3589	-10.607	-10.18	-6.802	-9.7002	-3.9279	0.25248	-5.1681	-9.5334	-7.066	-0.83984	-10.301	-12.165	-13.696	-6.5007	-9.1376	-11.624	-9.0028	-8.2172	-11.204	-13.01	-7.5645	-5.8417	-8.6619	-10.231	-10.621	-11.745	-10.293	-7.4106	-2.8176	-4.0927	-3.9988	-0.94361	-13.189	-13.737	-3.2222	-6.9605	-9.4095	-1.9688	-9.9416	-16.713	-8.3439	-3.4494	-13.98	-4.5133	-8.2287	-6.6449	-12.058	-13.155	-11.317
-6.6363	-13.977	-8.7005	-12.063	-13.408	-14.66	-18.129	-18.573	-12.055	-13.432	-14.062	-16.244	-7.3162	-15.389	-8.8502	-15.967	-20.696	-4.6971	-13.486	-16.978	-11.781	-13.444	-21.062	-16.103	-21.605	-16.46	-12.886	-15.602	-13.997	-11.252	-19.07	-19.56	-11.769	-14.692	-13.139	-17.608	-12.692	-13.304	-17.251	-12.384	-15.345	-13.188	-17.095	-9.5886	-13.404	-12.228	-19.874	-16.028	-16.221	-12.285
-11.565	-16.449	-7.0689	-9.4594	-10.421	-12.47	-18.551	-10.507	-9.578	-15.033	-8.7189	-8.9943	-14.206	-10.175	-13.73	-15.249	-9.9695	-17.265	-6.1208	-10.975	-13.482	-14.094	-12.624	-14.931	-14.355	-7.1472	-11.569	-14.187	-8.3649	-12.14	-7.9212	-14.968	-11.749	-13.803	-6.8883	-16.816	-17.244	-16.914	-10.381	-16.486	-16.986	-18.407	-13.256	-10.046	-14.125	-13.453	-13.795	-17.1	-13.337	-13.826
0.79092	-5.6013	-4.2672	-1.4328	-2.5223	6.82	-5.3813	-1.8445	-0.3835	-2.0182	3.7305	-4.6291	1.4686	-0.54623	-0.27675	-0.47506	5.5002	-2.4997	3.5313	-4.7874	-3.3708	-3.4885	4.9625	-1.731	-7.1096	-5.7506	-6.336	7.1387	-2.2408	-4.0673	-8.1472	-3.6733	-3.9097	5.7102	1.9872	6.7277	3.6602	3.0019	3.5631	-3.899	-2.2114	-1.0599	-3.2469	-3.89	-1.5867	2.5227	-0.61537	4.8646	-3.6644	-4.3226
-22.476	-22.569	-24.873	-24.611	-28.417	-14.898	-19.511	-19.659	-27.756	-22.061	-23.64	-26.362	-20.373	-24.876	-18.799	-28.468	-28.806	-19.789	-19.25	-26.656	-19.739	-25.669	-19.677	-19.335	-20.256	-21.874	-24.171	-26.772	-26.52	-14.055	-21.158	-25.135	-16.696	-17.204	-20.318	-23.162	-21.236	-20.324	-17.777	-24.887	-23.662	-20.288	-23.375	-15.554	-20.362	-20.11	-18.83	-28.165	-19.887	-19.578
-4.0572	-3.3533	-0.12167	-10.33	-10.32	-16.079	-7.6849	-4.594	-9.4084	-5.1357	-3.7532	-10.299	-8.4636	-6.7938	-11.881	-13.114	-8.6477	-9.1516	-7.5516	-3.9299	-5.5575	-12.03	-8.2421	-11.982	-10.476	-9.4198	-7.92	0.10075	-13.394	-1.2999	-6.2006	-9.6756	-4.1147	-6.7551	0.82532	-1.9588	-11.04	-2.8854	-2.313	-10.359	-2.4968	-10.686	-10.195	-0.43055	-7.7837	-7.2449	-13.077	-7.4978	-4.9694	-8.5486
-10.805	-7.9393	-10.062	-10.271	-4.1045	-10.115	-7.657	-4.2065	-14.876	-5.6431	-17.048	-9.269	-13.267	-7.562	-17.55	-9.6462	-15.22	-8.9006	-12.946	-12.758	-7.999	-7.2213	-11.915	-12.862	0.034486	-16.853	-12.147	-14.137	-8.2051	-3.1187	-7.1306	-9.4052	-11.419	-5.3547	-8.7881	-3.5632	-8.1753	-8.3285	-12.798	-10.402	-8.0529	-9.0084	-12.187	-10.486	-7.0961	-5.9152	-6.4681	-10.624	-13.749	-9.1732
-5.8921	-4.9155	-3.2245	-1.1705	1.1364	-2.7993	3.4852	-6.1525	-6.0423	-10.074	-0.072688	0.24837	2.518	-0.34507	-3.5123	-1.9465	0.23656	-3.4419	-2.0451	0.84792	-6.5254	-0.17463	1.7223	-2.2435	-7.5887	-4.2186	-7.5326	-2.9166	-6.9762	-3.6799	0.55257	-4.2373	-3.6265	2.6752	-3.0816	-5.1225	-2.544	-4.1706	0.39975	-8.5276	-1.2091	-0.032049	-0.99796	-0.056957	-6.6001	-1.0187	-4.8572	-3.0266	-7.8205	-5.987
-5.921	-11.178	-8.6513	-9.1402	-6.9942	-6.9247	-4.9214	-6.1979	-8.064	-5.5265	-8.7675	-11.46	-6.1823	-9.8183	-13.787	-11.819	-8.8456	-8.834	-13.496	-11.809	-8.8421	-13.395	-11.107	-4.3968	-9.8472	-4.4764	-11.079	-12.888	-6.1033	-10.896	-5.8718	-6.3409	-8.3488	-3.4275	-11.059	-11.752	-10.61	-10.173	-13.533	-5.2128	-5.5964	-10.092	-12.847	-9.1217	-12.188	-15.776	-10.499	-9.5244	-9.1117	-6.9054
4.0281	1.0823	7.4242	10.174	5.9069	6.6473	1.5323	4.4009	11.066	5.9599	12.513	6.9308	10.579	6.1826	-0.31416	-1.5706	-2.1524	4.2849	6.667	4.129	5.1291	3.5403	0.26717	0.78755	6.6401	2.7535	9.8738	7.7461	1.7963	2.9475	5.309	4.1965	-2.1474	5.0043	-0.6524	2.8135	3.5448	5.5705	2.2318	1.0459	13.351	6.7951	5.6048	1.0781	4.1253	2.4983	0.90756	3.7475	1.1605	2.436
15.634	11.687	9.7521	8.0353	11.216	9.7794	9.5455	3.7234	4.8891	9.1636	7.3298	12.6	11.718	2.1158	10.942	9.7949	10.622	4.3772	6.7824	12.492	6.6642	5.5634	4.7146	4.5835	2.4537	10.371	12.05	2.7162	12.151	5.7436	14.556	9.5783	7.0048	5.032	4.7413	9.0267	5.2109	8.5656	7.7827	5.8556	-0.32182	7.7165	9.044	3.2684	6.0433	13.283	4.1246	10.968	8.6293	15.14
-17.068	-15.357	-9.81	-13.984	-10.163	-10.978	-7.8046	-8.2427	-11.629	-9.6511	-10.059	-11.503	-12.81	-10.464	-14.943	-14.557	-6.1014	-16.47	-10.245	-6.3405	-6.5137	-14.576	-9.2265	-18.6	-9.3907	-9.8993	-14.66	-12.138	-13.461	-14.606	-4.9642	-12.512	-8.8751	-5.5262	-13.954	-11.957	-8.344	-9.4545	-18.344	-16.426	-10.037	-4.2194	-14.428	-13.595	-8.3156	-10.694	0.027107	-14.493	-6.3003	-14.845
-5.033	-4.5834	-4.793	-8.7781	-1.1179	-8.2255	-4.4721	-8.9626	-7.902	-8.2446	-7.6714	-7.4582	5.9145	-5.347	5.9457	-6.1893	-5.8526	-6.9837	1.0624	3.3337	-7.7347	0.21876	-12.474	-4.6288	-3.9653	0.12753	-11.644	-0.16032	-10.499	-3.7097	-3.714	-4.1943	-9.3835	-6.4356	-2.3299	-9.9161	-2.1226	-11.533	-3.1135	-7.3801	-2.5802	-3.0633	-8.983	-7.6054	-2.1223	-5.1164	4.3981	0.013252	-6.5372	-1.8605
-1.3289	-3.4023	-2.5627	-4.3095	-5.2878	-6.3573	-1.388	-4.9726	2.9188	-7.2521	3.3698	-7.2064	-2.4422	2.6463	-7.1611	-4.3114	-1.3976	3.2236	-2.0628	-1.0968	7.8108	0.32839	-0.13201	0.38253	-11.523	-1.8681	1.7903	-2.7969	-6.0449	1.7132	-3.9982	-6.0713	-9.8647	-5.8582	0.17541	0.94271	0.41513	-9.0871	-7.2356	-0.54114	-9.1331	-4.224	-1.5943	-4.2498	-2.6958	-3.0203	1.4129	-3.1263	0.75932	0.36507
-1.6264	-5.7115	-4.4135	-3.8081	-4.8021	0.26242	-5.3343	-3.6822	-4.9737	-3.7613	-2.822	0.53895	-5.1437	-2.7142	2.3094	-6.2475	-3.0847	-5.0516	-4.2739	-1.8498	-9.3715	-0.56824	-2.3007	1.3343	-5.9142	0.34664	-2.4682	-4.0986	-2.5657	0.022161	-3.4138	-3.5472	-4.4801	4.2078	-3.2702	0.39248	-3.0231	-6.5373	-3.5998	1.276	1.7213	-3.6938	-2.1927	5.0062	-7.7886	0.02702	-2.9882	-7.4642	3.6688	-7.0763
-15.77	-17.087	-14.708	-13.536	-9.665	-10.255	-15.409	-10.842	-12.983	-17.078	-14.99	-17.051	-13.212	-12.299	-12.048	-17.552	-16.456	-16.492	-12.355	-11.121	-15.032	-14.236	-12.769	-16.39	-11.215	-13.454	-14.487	-16.64	-18.868	-12.909	-8.2866	-14.044	-16.606	-15.545	-8.8829	-12.33	-13.589	-21.291	-15.607	-11.3	-12.239	-13.017	-12.916	-20.525	-14.151	-13.976	-11.706	-14.024	-10.993	-14.447
-7.0257	2.5969	-7.2245	-3.5083	-1.9723	-8.5389	0.4889	-7.5303	-10.182	-6.2489	-6.5599	-9.535	2.6947	-8.1539	-5.7809	-2.362	-2.6766	-0.9921	-7.7545	-8.0138	-7.0667	-7.0173	-4.7171	-6.3815	-8.358	-4.9921	-4.9404	-6.9615	-5.5459	-9.8085	-7.7876	-8.7419	-1.6541	-3.4854	-7.5674	0.23318	-5.0349	-7.3067	-9.3509	-7.1117	-5.9475	-6.247	0.91936	-6.5503	-3.3764	-6.0892	-6.3614	-8.5535	-2.3517	-6.8037
-14.137	-13.427	-14.438	-6.9304	-17.978	-14.461	-20.533	-13.252	-15.488	-22.9	-15.208	-7.5328	-11.286	-18.482	-12.544	-8.6983	-13.834	-13.857	-14.44	-10.194	-16.836	-10.153	-10.384	-15.153	-7.3757	-15.464	-6.1287	-16.885	-16.289	-2.9685	-11.07	-7.3776	-12.951	-10.122	-11.34	-16.628	-10.991	-15.78	-14.341	-14.687	-11.075	-11.964	-17.785	-14.573	-14.182	-15.811	-10.829	-17.598	-7.3261	-10.828
6.327	10.353	10.383	10.851	3.9845	3.2007	11.68	5.4929	4.9913	9.251	7.6423	4.0415	7.995	3.6428	11.745	-1.6649	2.1211	-1.5932	2.8045	12.504	4.4258	3.6949	7.6388	8.5612	8.6977	5.8519	3.7789	4.928	6.2708	6.7576	8.0647	5.7454	11.35	13.359	6.9607	12.704	8.4153	6.6713	10.509	4.2234	7.8431	2.838	5.9534	2.5281	8.5933	4.7176	6.8821	5.5799	9.7126	7.0066
-20.262	-19.262	-15.486	-16.914	-25.077	-20.372	-17.972	-23.948	-14.412	-13.423	-20.069	-17.576	-24.679	-24.546	-24.973	-23.926	-23.248	-15.943	-26.394	-21.949	-26.42	-17.347	-19.39	-22.519	-24.894	-19.972	-22.621	-21.045	-27.653	-22.523	-15.955	-19.401	-29.181	-26.626	-21.818	-14.425	-20.053	-13.584	-21.793	-25.269	-22.909	-14.005	-18.246	-19.053	-22.814	-19.837	-21.236	-21.442	-22.01	-20.102
-8.656	0.74651	-4.2616	-0.652	-7.042	-5.35	-10.388	-9.6917	-5.9623	-13.097	-8.3933	-8.2537	-9.7949	-7.5955	-10.381	-4.773	-0.14981	-7.4647	-9.714	-6.9564	-5.6709	-1.4177	-6.0897	-6.3566	-8.4137	-7.7721	-5.9382	-10.121	-3.6557	-1.7195	-9.6064	-4.7842	-1.7869	-2.6383	-9.8434	-2.4968	-5.4597	-5.7957	-3.7336	-7.299	-5.444	-2.5221	-1.7625	-5.3901	-8.2175	-9.2451	-6.7856	2.4717	-3.5654	-3.5674
-3.305	-2.4241	-3.9234	-4.3722	-3.4249	-5.418	0.15248	0.45226	-3.4681	-8.2209	2.6875	-1.2109	1.0072	-1.6501	-1.5883	-3.237	-2.5081	-3.9152	0.13269	-2.3063	-3.9262	-3.132	0.79324	-1.7971	-2.7609	-7.9968	-2.5833	1.5477	-1.1957	0.95098	1.9156	-8.5268	-2.7482	-0.32057	-1.5771	-3.6626	-3.7634	-7.6874	-4.082	-2.8612	-3.0529	-6.7628	-4.5435	0.78764	-3.3044	-6.2197	-3.051	-3.8042	-2.1443	-2.9621
2.7696	0.37971	-2.9159	3.7392	-2.5003	1.6202	-1.9002	0.52504	0.80318	-0.30141	0.97459	0.53419	5.6399	-1.5635	2.0546	6.1974	-1.7911	-4.6929	-0.48526	-3.3949	-3.4406	1.6059	1.4896	-6.9564	9.0819	4.9971	-7.0104	2.3396	0.5422	3.3569	4.5068	-4.2769	-1.508	-1.5501	-1.9198	1.8519	4.7254	3.9864	1.2101	-4.3836	1.8137	3.4679	0.45679	4.5096	3.0578	-3.8962	2.0205	4.0386	-4.6365	-4.8913
5.4817	11.516	7.6727	3.9209	7.3708	0.72805	11.64	-0.062821	2.8149	2.8612	-0.11269	5.6192	0.44927	4.7482	4.7091	6.6502	4.5744	5.2365	4.0949	6.9201	2.3725	6.8756	8.2872	5.7914	5.3487	2.3565	4.1707	3.6122	10.629	5.829	-0.14294	8.4119	12.308	5.243	5.1947	1.0282	5.8727	5.1605	4.3296	2.4233	9.2776	14.578	4.4919	2.195	5.7727	5.741	7.6914	-1.1074	12.859	8.0238
0.14772	-4.2391	-3.9372	-8.0856	-5.6272	0.72096	-6.1534	-1.2102	-5.742	-6.971	-2.8841	-0.90289	1.5965	-1.5148	-1.7979	0.77251	1.1153	-7.583	-1.1649	-1.732	-0.59884	-5.3484	-8.9888	-5.6177	7.3467	1.9309	4.21	-2.1945	-9.5841	-2.7006	-8.794	-1.863	-0.11516	-3.9363	-1.7553	-6.189	-1.9943	-4.222	-1.779	-3.4547	1.1807	-1.6867	-0.25097	-4.4864	-6.1494	-3.3068	-3.2962	-2.7103	-6.2042	-5.695
3.6436	1.9741	-3.1235	4.7422	8.579	-0.93182	2.0141	-0.04471	-1.4824	-1.0224	1.7768	4.1538	1.9922	-2.6984	2.7238	0.20971	-2.5616	0.90108	10.477	8.3483	-1.6067	2.1442	5.6441	2.5349	9.0322	4.9788	0.25628	1.7636	-1.472	3.6389	3.1775	0.53126	3.4941	2.4595	1.0691	-5.7569	3.0204	4.1406	2.4093	-0.26353	2.7121	-0.39179	1.7778	-4.1911	6.6809	1.876	0.58564	1.9021	4.9959	-0.31984
1.2004	4.0321	4.4888	4.687	8.2577	4.1074	3.4088	9.7868	10.921	8.4833	-1.452	5.2413	2.3941	5.8424	1.244	0.44014	3.4214	0.79307	10.785	2.0492	9.11	6.7859	-1.5293	-0.47758	1.1907	3.9227	2.0258	4.9656	9.3875	1.222	1.0669	5.7227	3.7316	3.2922	6.921	0.68024	7.1003	5.5278	1.5057	5.5971	4.1176	7.1138	12.456	2.7334	5.6216	3.5783	0.21848	0.79189	3.4989	6.4274
-16.03	-17.926	-8.4622	-7.9986	-15.083	-13.463	-9.1957	-8.4447	-9.4225	-12.15	-13.272	-14.745	-8.9335	-13.013	-18.569	-16.276	-15.256	-15.489	-16.968	-12.133	-11.465	-11.543	-14.824	-15.481	-12.16	-9.5742	-11.596	-12.541	-12.149	-11.865	-17.879	-14.134	-16.386	-17.022	-15.637	-15.292	-17.033	-14.607	-18.454	-14.569	-15.248	-15.632	-12.254	-9.5416	-11.236	-14.673	-13.656	-16.001	-10.885	-13.113
-0.95999	-8.1781	-6.5607	-2.8492	-7.9826	-1.1232	-4.6615	1.2677	-2.4938	0.48534	-5.4869	-3.3488	-12.731	2.0695	-6.3144	-9.6995	-8.3394	-2.6012	-3.9847	-10.836	-5.3179	-11.953	5.4916	-9.5278	-1.7328	1.7654	-4.6004	-2.5416	-0.53423	-2.7416	-4.1481	-5.6135	-1.661	-5.2216	-3.5649	-5.163	-8.2307	-8.0882	0.33216	-13.932	-6.6003	-0.69823	-6.3248	-4.8355	-8.2245	-2.4242	-2.6184	0.025898	-1.8572	2.0962
-2.4996	-10.05	2.6396	-3.2651	4.6047	1.116	-2.0086	-1.7786	-3.4898	-3.4608	1.2186	-0.29128	-0.40546	-3.4071	7.9251	0.69621	4.6103	2.1405	-6.8595	-7.2047	-6.3149	-1.5104	-5.3262	-0.6341	-0.82018	1.7501	-6.1841	-4.8327	-4.6636	-1.0295	0.054767	0.96756	0.32002	-0.67911	-3.9218	-2.0108	-4.012	3.4904	2.5262	-1.5051	-4.0809	0.42375	0.13872	-2.9813	-0.24562	2.6648	-0.5812	-0.66113	1.5164	2.6422
2.762	0.19733	0.21429	2.4092	-5.9376	-2.1481	3.0158	0.5049	-3.5692	1.7163	-1.4653	3.353	1.2386	-5.0201	0.4283	-2.7105	2.2429	-1.5168	-1.9713	1.0641	2.1406	3.4799	-1.8424	0.60435	-4.0129	-4.1966	1.3508	-0.66131	0.53503	2.079	0.20221	-2.1189	-5.5081	-0.90224	-2.8166	-2.4489	0.43131	4.3219	-0.43472	1.3181	0.99679	-3.9423	-4.6974	-1.0304	1.889	5.8449	-4.1675	2.6082	6.2865	5.0545
-10.377	-7.5875	-16.58	-7.313	-9.4904	-11.504	-11.881	-10.176	-11.788	-8.5625	-14.443	-10.084	-7.9389	-8.5804	-15.572	-11.08	-8.076	-17.593	-11.579	-9.4706	-17.199	-7.4855	-16.422	-15.411	-12.832	-8.0796	-15.18	-10.307	-17.967	-6.9926	-4.7804	-9.9836	-20.213	-11.644	-17.045	-22.101	-4.2269	-7.6601	-11.195	-12.136	-9.5111	-14.38	-15.678	-17.532	-7.8072	-10.704	-13.906	-12.095	-16.879	-15.688
4.2505	0.50574	-5.4343	-12.142	-5.6932	-1.4137	2.4903	-0.32059	-0.0021546	6.0622	-6.7815	-4.3322	-4.6223	-2.429	4.9335	1.2168	-1.1202	-5.8468	-4.2176	-0.18649	5.0817	-2.274	-2.221	-0.21365	-1.1928	4.3661	1.0161	3.2334	-4.043	-5.1032	5.7356	1.4993	-4.8492	0.11167	-5.9007	-5.3245	-0.74736	-7.8018	-0.38378	6.2933	7.3768	0.61837	-7.2151	1.3637	4.5152	-4.7974	1.0075	-6.329	-2.2332	4.7266
-2.566	3.1779	-2.0195	1.0962	-4.2688	-10.061	-0.12928	-7.546	-5.0118	-8.3436	-2.0437	-4.995	-2.9612	-9.4176	-6.9172	-2.6338	-4.1864	-8.1138	-5.3107	-3.9063	-4.7156	-3.1537	-3.13	-4.9106	-6.3297	-5.9547	-12.806	-1.8625	-0.27028	-0.25351	-3.1648	-3.5663	-3.4589	-3.7465	0.36336	-2.5268	-4.5126	-0.50039	0.5764	-12.915	-4.3017	-0.77574	-3.8348	-9.1357	-4.0026	-7.4416	-5.8454	-4.8784	-9.4235	0.61906
8.034	1.313	-3.5925	-4.2901	1.4157	1.6229	1.9806	4.8874	-7.0571	-4.3552	-4.6097	-1.6822	-2.1793	-4.2098	-1.5654	0.10248	0.84114	-4.9155	1.5861	0.24981	3.2068	5.2967	0.42483	-0.23087	0.84001	-3.752	-0.79103	-8.0774	-4.708	3.5579	0.52145	-6.7208	-3.4021	0.19408	-0.70718	1.972	-4.3427	-2.2819	1.8156	-0.17827	4.3934	9.1567	-3.62	4.3201	-0.37952	-7.4656	1.289	-5.7213	0.20381	-3.9205
1.8545	-1.0304	-0.31092	-1.4173	-2.5814	6.0757	-4.3358	-3.2418	-5.4544	3.662	-0.072735	-5.3593	1.7423	-3.1213	-3.7448	-3.6514	-10.551	-1.798	-3.6599	-3.4227	-2.2502	3.826	-5.7247	-0.048498	3.9768	-8.7589	1.9339	-4.3448	-2.018	-4.733	-6.0578	-7.16	-3.0206	1.4193	-0.84707	-4.7922	-5.3291	-2.8318	-5.1323	-5.0637	-2.7583	-1.1653	-3.8195	-3.8751	-12.505	-2.3815	-10.414	-3.4961	-4.2586	0.85716
-6.8567	-13.393	-3.27	-3.507	-6.2124	-2.7014	-4.4368	-6.4077	-3.1163	2.1167	-1.9697	-3.4791	-4.541	-8.8538	5.3021	-4.8064	-5.9876	-0.56719	-7.4813	-5.884	-4.8927	1.6127	3.3727	-3.0212	-1.3494	1.5363	-6.9431	-2.1096	-4.6388	-4.1938	-1.0411	0.56033	0.33145	-1.37	-5.521	0.29461	1.2698	-3.8083	0.15539	-1.4329	-2.7021	4.8997	-1.3876	-2.3119	-8.4598	2.1936	-5.8551	-3.6237	-5.0367	1.1544
-2.9845	-3.9275	-4.337	3.6509	-3.434	0.5589	-6.5792	-4.4806	-4.6939	-7.2017	-1.9002	-2.3559	-4.4249	-2.3719	-3.7705	1.1723	0.43307	1.4078	-1.1157	1.1859	-1.2996	-2.7251	1.4186	2.5145	-3.1774	-2.6172	-4.7624	-5.5084	0.26949	0.62763	-1.8854	-0.6457	-7.5599	-4.7808	-6.9486	-6.0072	-3.2134	-7.3407	-1.4438	-3.1958	-8.3194	1.8068	2.5794	-6.539	-3.0816	-6.721	-3.64	-3.0338	0.47806	3.7652
9.4943	2.3408	8.6757	7.2762	16.244	8.7898	1.5074	7.8011	13.28	6.9028	8.5126	16.897	6.0133	14.317	10.238	16.086	5.3185	5.4043	3.7507	9.3001	8.7264	9.648	0.13728	0.88395	8.7829	2.335	7.646	13.801	8.3794	10.296	14.015	10.145	8.1768	8.4498	10.293	5.324	4.6068	4.1434	4.6961	8.1696	5.4658	12.005	8.8852	5.9932	7.2348	5.21	8.4004	9.5345	7.2661	10.845
-3.4257	0.44878	-4.6676	-1.5297	-0.76024	1.0858	4.1062	-3.4913	-6.7063	5.2042	-1.1473	-2.396	0.19571	-0.94481	-1.1317	4.1295	2.1588	-3.2438	2.2116	3.1503	5.7961	3.4188	3.4597	1.923	-6.6929	-5.6013	9.0895	0.23603	5.8871	-3.1866	7.306	1.3229	-0.40342	-1.4341	-5.2087	-1.0693	-6.313	-2.4009	-3.8749	2.9959	-1.9266	-1.3427	2.5054	-0.10301	-7.8787	8.0385	-2.0683	0.92891	-0.30052	0.32464
-11.869	-7.2143	-12.429	-6.152	-12.955	-9.8211	-11.523	-7.2106	-16.693	-11.353	-8.658	-15.17	-10.535	-14.63	-15.754	-6.5155	-16.033	-9.0904	-9.5053	-10.629	-10.52	-13.261	-7.8114	-10.849	-5.6723	-13.314	-10.384	-11.922	-9.2267	-9.5326	-12.05	-18.568	-9.6363	-12.164	-10.505	-13.943	-12.229	-13.866	-9.9693	-18.631	-8.7965	-14.318	-13.073	-13.04	-13.344	-11.915	-11.328	-9.1415	-15.808	-10.033
-12.354	-4.5567	-5.8605	-16.126	-7.1975	-8.3823	-11.745	-10.306	-10.86	-17.003	-9.5031	-10.519	-11.408	-11.517	-10.337	-9.099	-13.812	-15.121	-14.147	-9.6722	-12.576	-15.697	-7.8869	-16.654	-10.739	-18.816	-10.769	-20.731	-17.502	-4.3773	-10.159	-8.444	-10.768	-12.704	-14.229	-8.9093	-13.156	-9.6465	-12.593	-10.184	-8.3934	-16.61	-8.1929	-7.9192	-8.6312	-7.2761	-18.022	-13.133	-15.765	-12.035
-2.4577	-0.16183	-0.63376	-5.9738	-3.9189	4.0583	0.12254	-1.5721	-4.6029	-4.5221	-7.2096	-4.5154	0.062369	-4.9536	0.32461	-2.5086	-5.0693	-0.89832	-4.2184	3.2835	-0.97784	-6.5041	-0.89092	0.68741	-3.0885	-10.568	2.219	-2.2454	-1.5051	-1.7133	-11.262	-2.3644	-7.6572	3.7517	0.57435	-2.1135	-9.2459	-7.6218	4.0956	-3.4512	-2.7243	-9.5474	-1.7271	-2.4909	-2.4497	-10.014	-7.1872	2.7488	2.4287	-0.38068
-14.327	-26.686	-28.028	-25.048	-22.635	-23.956	-16.966	-20.291	-26.124	-11.627	-22.611	-22.346	-26.929	-19.28	-28.631	-33.283	-24.997	-22.289	-21.921	-30.703	-16.717	-27.43	-18.637	-24.261	-17.952	-20.404	-27.99	-18.355	-22.242	-14.704	-23.564	-19.307	-31.816	-28.284	-23.396	-23.406	-15.529	-24.343	-16.979	-23.753	-19.817	-25.314	-23.902	-21.733	-27.124	-20.579	-20.246	-22	-23.869	-20.427
-5.3515	-0.4972	-7.9003	-8.6387	-6.4365	2.3539	-4.163	-0.98738	-10.095	1.0589	-9.2679	-2.9082	-11.825	2.662	-7.5681	-4.9375	-1.3762	-4.6909	-3.6179	-7.509	-6.0758	-6.6818	0.19903	-3.8759	-7.8568	-1.9609	-5.0318	-4.6709	2.2717	-9.193	-1.1555	-3.239	-8.2173	-0.020066	-6.548	1.8208	-5.6816	-9.5565	2.1651	-2.5054	-3.4033	-4.0057	-7.3526	3.2329	-4.1974	-4.0631	-13.94	-2.739	3.4679	0.39123
-8.8268	-16.981	-12.769	-13.588	-11.575	-14.57	-13.826	-20.939	-18.759	-20.014	-18.258	-17.77	-14.814	-16.606	-15.708	-19.701	-12.334	-7.6218	-6.7193	-16.158	-15.172	-13.421	-12.984	-7.5221	-15.207	-19.137	-22.213	-15.352	-23.804	-17.249	-9.9847	-17.457	-15.068	-12.25	-11.754	-16.824	-12.096	-12.621	-21.964	-12.63	-25.245	-22.364	-17.251	-13.698	-10.813	-19.86	-12.334	-18.029	-13.686	-12.461
-10.903	-10.29	-9.3683	-9.0628	-13.121	-11.769	-15.299	-13.233	-3.6971	-5.0016	-8.5492	-7.3301	-8.1943	-7.9499	-12.476	-18.065	-10.508	-9.2376	-17.035	-10.012	-13.122	-9.7931	-14.769	-17.297	-13.161	-17.647	-14.161	-6.3182	-11.41	-13.631	-12.678	-6.6717	-18.045	-6.7619	-11.325	-12.52	-12.741	-11.775	-8.2572	-8.0476	-10.319	-12.796	-7.0154	-9.2125	-10.493	-9.2232	-6.5268	-12.316	-12.329	-9.0146
4.4405	4.869	4.751	1.3996	1.2341	2.1436	2.4662	-3.079	-1.7902	-1.1451	2.7493	-7.265	1.8528	5.7213	-3.3725	-1.5224	4.5711	8.4639	2.63	3.3659	2.2095	3.1597	6.3226	3.3287	1.9857	-0.994	3.7641	1.8177	-0.19552	1.1076	-1.7698	-2.1841	-5.7086	1.0435	-2.8125	3.7745	2.704	3.3682	-2.954	0.16109	1.8236	0.80092	0.74171	0.21139	8.0404	2.2161	5.1402	1.5809	1.4016	-3.4781
5.9523	5.8004	0.9626	2.4192	-2.1467	6.1753	-1.2444	4.0282	3.6205	7.5729	1.0071	-1.6537	-3.8465	-1.0388	6.464	-2.9714	-0.049874	0.091179	9.9568	0.58845	-2.7177	4.0147	-0.18801	-5.1532	11.887	5.226	-2.4794	4.7796	-0.33491	-3.7113	2.0873	1.3214	-0.80129	-5.9089	-0.49737	0.29116	-1.9205	-3.9761	-0.81972	-0.081949	-0.19495	2.0417	6.4722	-1.191	1.6463	0.82867	0.25105	-3.5324	2.858	4.4325
-14.789	-12.894	-10.561	-16.98	-11.16	-11.333	-16.915	-20.563	-20.296	-12.111	-12.687	-17.885	-11.806	-10.807	-4.9291	-17.221	-10.508	-16.402	-9.4067	-14.132	-20.452	-8.5898	-14.054	-15.54	-7.6073	-15.508	-14.102	-9.6217	-17.83	-15.841	-12.581	-12.353	-15.878	-12.028	-12.724	-16.724	-9.8431	-13.948	-13.802	-14.613	-13.939	-15.434	-13.662	-14.197	-14.432	-9.4136	-17.131	-16.321	-9.9137	-11.996
10.993	3.1609	11.803	9.437	6.3259	10.598	8.7768	3.7566	12.385	4.2016	8.0985	11.586	9.3534	8.7349	11.779	6.9067	11.444	9.0908	15.166	9.5613	11.476	9.2941	1.269	10.717	11.571	6.8524	9.0241	13.955	1.2038	13.608	1.7294	10.227	15.468	11.865	13.568	10.805	12.504	9.3096	9.6474	-0.48846	7.2621	11.053	13.662	7.366	11.008	13.119	10.047	11.051	7.7475	10.101
-7.5666	-4.9422	1.9978	-4.2337	-8.28	-8.9736	-8.9778	-2.3289	-4.7196	-6.557	-0.68696	-0.63898	-3.6965	-3.4912	-5.1917	-2.2033	-11.771	-3.7599	-7.8396	-13.014	-6.0386	-6.2156	-3.1177	-10.788	-1.0965	0.64677	-3.8134	-7.4109	-5.354	-1.0672	-4.5628	-3.5382	-2.0172	-2.2596	-11.719	0.36265	-0.73055	-11.807	-6.8788	-2.6403	0.38423	-5.1275	-7.9845	-7.6597	-8.3638	-10.896	-5.8115	-9.0207	-3.5289	-4.9645
-9.6984	-11.824	-7.3088	-11.671	-11.799	-1.2652	-10.942	-12.448	-12.006	-10.568	-11.946	-12.115	-10.276	-12.598	-9.0882	-11.561	-9.5238	-10.908	-10.127	-13.338	-12.108	-9.8412	-11.232	-10.413	-16.897	-14.214	-9.9706	-13.934	-7.9058	-9.573	-9.3078	-6.2047	-10.788	-14.693	-11.634	-14.159	-6.3568	-8.9087	-4.2244	-7.3436	-12.434	-11.14	-10.279	-10.37	-9.8141	-9.6942	-7.3553	-12.862	-8.8335	-9.5703
-2.0998	-3.5467	-2.3383	-3.3852	-2.5242	5.2928	-0.068232	0.25658	1.6008	-1.5626	5.9577	0.55265	-4.2	-4.4421	-1.4043	-11.479	2.1963	0.43698	-0.44147	0.17684	2.2286	1.1249	-9.3896	2.2513	-3.8657	4.9418	-2.9744	-1.1207	-3.3173	-7.9615	-2.5753	2.4273	-1.6238	-5.4249	-1.9599	-3.4253	0.22836	5.6523	0.68284	5.372	-6.4059	-0.46074	-2.3919	-1.898	2.141	0.57511	1.12	-0.66742	-0.38614	0.092747
-14.527	-4.7373	-15.122	-10.439	-13.124	-10.929	-11.366	-15.404	-8.8302	-10.293	-5.4058	-9.2784	-6.2602	-10.986	-12.511	-12.811	-8.7566	-8.0697	-15.486	-13.804	-7.6385	-10.329	-13.454	-10.67	-15.363	-6.5297	-8.5631	-19.522	-13.651	-9.7116	-12.129	-15.985	-11.365	-10.643	-8.1477	-6.8811	-6.6423	-11.278	-2.3849	-16.259	-8.3163	-10.663	-9.0232	-17.279	-5.6158	-7.2125	-12.282	-8.7661	-8.6427	-9.9345
-0.63745	-2.879	0.2569	0.25674	3.4954	-1.743	-0.6629	3.1697	2.2475	2.6698	-2.5838	5.4161	0.30931	5.4197	-0.54455	-0.077605	-1.7072	3.0024	-12.255	3.0683	0.69967	0.69098	2.5714	5.0272	-1.3157	-2.6228	0.54939	-2.8659	-0.82724	-3.6023	-0.86881	4.114	-3.1264	0.17249	-0.35671	5.2364	1.4501	-1.4067	-8.9759	-0.55993	-2.2539	-3.1627	-3.636	0.96818	-1.3943	-3.1153	-4.998	1.5518	3.104	3.7159
-8.7358	-12.439	-16.546	-11.202	-11.828	-8.9605	-11.286	-19.115	-12.874	-5.5211	-8.8033	-11.854	-11.305	-10.458	-7.2656	-10.593	-18.203	-11.844	-12.394	-14.361	-10.781	-5.482	-5.4587	-15.29	-6.2746	-10.759	-12.152	-7.1381	-7.6879	-15.828	-11.299	-10.341	-11.773	-9.7209	-9.5143	-12.791	-16.51	-9.0532	-8.789	-8.3383	-13.229	-13.403	-6.3107	-5.7926	-10.644	-13.772	-5.1187	-8.8212	-8.8211	-12.733
-5.701	-4.6781	4.5462	-2.88	4.731	3.6178	-3.9992	0.072132	0.40473	-0.33982	-6.6648	-0.29874	-0.16632	-0.55454	2.0242	4.5678	0.6682	-4.7184	6.2117	2.5942	3.1938	1.2623	-1.8231	-6.0769	-3.0713	3.901	6.3454	7.3444	2.2535	0.61387	-0.11811	-0.62842	0.40743	-7.0842	2.5651	-8.8933	-3.234	3.458	-1.9956	-0.82473	-2.2427	-1.4027	-4.0639	1.9895	0.97144	2.4848	1.6078	-0.93938	-1.5093	-1.879
-13.814	-11.618	-18.688	-13.334	-3.5397	-12.947	-11.774	-9.8087	-11.162	-9.1427	-14.26	-12.082	-15.319	-1.5256	-11.203	-6.4566	-9.5213	-15.232	-17.426	-11.395	-9.0617	-8.7256	-11.307	-4.1876	-9.0995	-10.045	-9.0763	-5.9949	-13.716	-17.438	-15.283	-12.035	-11.097	-9.4142	-18.256	-12.593	-16.123	-17.832	-7.2519	-7.7049	-15.877	-18.243	-12.255	-2.0372	-5.5182	-9.6662	-6.8418	-4.0953	-15.294	-11.304
1.795	0.8229	-4.0304	-1.9356	-4.2696	-2.6686	-1.1529	0.41506	-10.875	-7.7289	-8.501	-6.4146	-5.563	-5.971	-9.5238	-5.6548	-6.1341	-1.5338	-6.3097	-7.6596	-6.1146	-5.6501	-5.1826	-11.215	-2.39	-7.5398	0.82658	-8.5812	-4.1872	-5.1561	-7.7293	-2.7013	-1.3855	-4.0298	-7.2425	0.58938	-6.878	-5.6927	2.8786	-7.8544	-5.5999	-6.9656	-1.1548	-1.8421	-5.2422	-6.9729	-2.8387	-2.5035	-8.505	-9.527
3.4928	0.47076	5.896	-0.3607	13.265	7.1527	-1.8938	8.003	1.1851	3.437	-3.8194	-0.74018	8.5138	0.39159	-0.22048	-2.6758	-2.5719	3.3511	1.5314	-1.5468	4.7157	-0.92152	2.5907	-4.1861	-0.94107	-1.0746	5.1626	1.2929	-1.3316	-3.5036	-0.48292	2.8638	3.6494	4.1001	-1.4795	-1.3106	-1.867	0.2631	0.33933	2.3538	3.2291	2.224	1.166	0.4375	3.4823	2.96	5.579	-3.8499	4.2098	6.8082
0.21072	-4.8546	-6.9853	2.2816	3.8571	0.20444	-2.8968	-4.0983	1.5604	-5.7695	-5.488	1.5494	-6.7041	-12.202	0.99856	-4.6003	-3.3493	-3.6121	0.62181	-4.2494	-2.3378	3.0165	2.8072	-2.0186	-2.1698	-3.2331	-6.1973	-1.1832	-13.084	-5.9219	-0.50661	-4.2768	-3.2411	-0.45275	0.033323	-3.7076	-2.5204	-8.8661	4.5094	-6.1935	-7.5002	-2.6057	-3.9444	-2.5788	-1.1219	-8.3573	0.16247	-3.0375	-8.4261	-2.7297
-4.8293	-2.0874	1.7953	0.87363	-3.2338	-5.0844	-0.07893	-4.3373	-4.7671	3.8001	-0.87782	-4.6282	1.604	3.9248	0.8587	4.5464	1.7235	-4.2612	-4.1047	4.7816	0.4601	-2.6555	-3.6745	6.2754	0.51226	-5.232	-3.3833	-2.1857	2.8973	3.7107	-1.8673	-0.050294	-0.31072	-1.1823	-2.1671	-4.923	-3.4795	2.5028	0.75906	-3.8603	-0.99447	-1.0975	-8.5754	2.8679	-3.3427	-5.3428	-11.016	0.73317	0.3396	-7.4335
-15.503	-15.137	-10.915	-11.051	-11.528	-22.006	-16.533	-11.086	-9.2223	-13.525	-16.748	-12.238	-13.98	-15.838	-11.996	-14.073	-11.986	-9.5992	-12.42	-12.013	-19.987	-13.828	-11.614	-19.065	-18.127	-12.358	-13.855	-21.172	-11.909	-16.658	-17.694	-18.378	-14.413	-9.9827	-16.819	-17.376	-16.715	-15.04	-11.993	-13.215	-8.3382	-11.894	-11.158	-12.139	-15.948	-10.476	-5.5076	-11.429	-12.101	-12.452
-12.944	-9.7052	-15.509	-12.045	-6.4728	-6.5856	-12.905	-9.2222	-7.5202	-14.438	-15.653	-14.459	-11.53	-11.916	-7.2613	-15.545	-8.2836	-8.6623	-13.882	-9.1774	-9.5024	-16.385	-9.7278	-14.105	-6.2339	-16.606	-12.022	-8.5527	-8.5649	-10.85	-5.3854	-8.2063	-15.344	-8.9929	-9.3262	-9.9818	-11.029	-10.537	-10.315	-13.467	-2.4022	-10.163	-12.666	-20.219	-12.138	-14.605	-13.097	-8.7426	-9.4241	-9.4674
-8.3274	-12.359	-15.998	-6.1372	-10.516	-9.6619	-10.896	-6.5889	-9.058	-9.3587	-10.039	-9.4254	-11.119	-11.218	-9.5716	-14.624	-12.276	-10.951	-15.142	-12.623	-9.2171	-8.6038	-5.687	-5.9179	-14.985	-12.168	-8.2961	-10.536	-14.826	-6.5365	-8.5787	-12.034	-17.334	-5.733	-11.068	-2.827	-6.1288	-10.713	-9.9707	-8.4248	-17.11	-10.499	-11.49	-15.221	-9.7651	-7.8338	-11.103	-14.131	-9.5373	-13.297
9.3022	5.0277	9.3127	6.3844	4.2176	8.2784	4.0734	6.8525	4.5847	9.7082	-0.61405	5.0028	5.7987	3.08	11.014	11.371	14.216	6.5069	8.8905	6.6	6.0638	9.2191	9.6128	8.6556	6.2083	2.798	6.8112	2.8348	9.1859	7.9962	12.931	12.085	16.439	10.936	10.627	6.6225	0.75199	4.7311	8.3446	3.7679	6.3999	1.2907	4.1848	11.757	3.9428	8.2586	16.169	2.0518	9.755	4.5699
5.721	1.038	6.6326	0.94462	2.3538	3.5039	1.3359	4.0992	-4.1636	2.7816	-3.394	-3.4388	-4.493	-2.3242	5.2511	-3.1816	-4.3442	4.4835	7.2704	-0.51197	-0.24258	-5.2853	5.0937	-3.4663	6.2309	3.1308	6.4944	-1.4319	2.115	2.9827	-0.22892	4.149	0.090023	0.61122	-2.9731	-0.20271	3.827	5.1103	4.4787	2.7097	1.0727	2.1414	0.36301	5.418	6.2726	8.3498	2.8047	9.2645	3.7905	2.0082
5.9562	14.405	13.393	9.4286	13.655	10.898	3.9214	11.32	17.825	6.5962	12.786	7.8726	11.425	10.914	5.1945	15.337	5.8382	8.7646	13.254	6.4892	8.2743	6.7579	7.3566	10.001	9.7678	9.4251	10.664	7.2291	18.535	12.051	10.118	8.4453	8.1368	6.8369	9.2978	11.316	9.1397	9.9359	17.035	5.6674	11.461	5.5837	12.826	14.579	15.846	9.2822	8.0851	9.8259	7.4356	13.433
7.2316	3.9691	10.587	11.675	1.9292	1.937	2.736	4.1298	4.2857	6.6432	-0.80387	6.5694	5.5202	9.3378	7.9278	7.193	7.9175	-0.91945	10.181	10.603	8.435	5.1349	0.2884	-2.9819	4.7572	3.5781	4.7768	4.3981	6.9181	4.6367	7.3239	9.9352	9.5609	4.5383	5.5877	4.8236	8.7892	3.2925	-0.62786	6.5262	9.0453	3.5118	2.7503	3.5785	1.0653	10.773	3.6893	8.3792	0.32664	4.66
-1.8275	-5.1539	-1.3643	-6.5765	-1.9689	-6.4025	2.5978	1.9547	-4.2277	-1.5336	-4.3892	0.78919	-8.2891	1.5415	-9.2644	-5.9295	-5.501	0.25383	-3.4193	-5.8634	-6.3157	-6.0855	-4.2105	-1.9727	-2.3194	-5.065	-6.4464	-4.4848	-5.1311	-4.1054	1.4378	-4.2813	0.15992	-9.4671	-5.766	-3.6848	-5.7325	-5.3758	-6.7212	-3.8822	-6.8692	-0.18498	-3.1494	-0.97312	-1.9828	-4.7688	-1.2915	-6.6816	-3.9878	-1.2825
-7.4149	-2.7944	-8.4283	-0.96354	-9.3989	-5.5617	-4.5036	-0.22116	-0.6802	-0.99862	-10.504	-4.9273	-11.847	-7.3203	-6.3261	-7.8217	-6.9939	-3.4492	-2.4037	-6.3348	-11.8	-8.1423	-5.3446	-8.6515	-8.4603	-0.41205	-15.867	-10.219	-8.7387	-5.1891	-3.5142	-4.1935	-4.473	-6.0073	-7.7061	-10.11	-7.1717	-10.092	-6.7273	-8.2418	-4.1414	-5.1649	-8.4376	-11.752	-6.2747	-6.044	-4.5752	-2.1138	-2.5669	-7.8445
12.361	8.3189	5.6481	9.9835	13.245	11.232	11.942	9.8451	8.5838	4.8822	8.794	7.0999	8.6944	8.7997	13.442	20.88	11.754	14.746	6.1809	12.001	12.957	10.19	6.7867	9.9739	10.603	9.4033	6.9309	5.1017	11.394	10.245	4.051	11.735	13.082	3.9689	15.189	10.824	11.72	10.844	7.7501	7.1345	3.5169	10.835	10.87	8.3663	9.9534	7.7248	3.8615	2.8078	6.7253	11.484
-9.2178	-7.6973	-0.68124	-2.1561	-1.1443	-2.6828	4.8518	4.4122	-0.014416	3.5601	-2.4137	-1.3902	5.0802	2.2176	1.2594	-1.8841	-3.5207	0.038263	-1.58	0.37492	-3.226	-3.7889	-3.8859	10.409	-1.0047	2.5395	1.0486	2.1006	2.5002	-2.3891	-5.1107	-1.9483	-3.3189	9.579	2.0702	3.0167	1.4987	2.0772	-0.4969	0.022568	-6.2424	2.6441	-1.5359	-4.0722	3.9319	1.8226	-2.2952	4.1031	-2.7312	2.0454
-1.0803	3.3697	2.6099	5.0035	-2.672	8.3555	-0.044996	2.2415	0.90902	-3.5508	3.9795	-5.6048	3.9371	-1.1036	3.0121	-0.56597	1.8581	10.354	0.016492	9.1142	-3.7828	-2.7622	-0.51284	3.0958	4.2996	5.4301	-1.8538	1.4943	7.377	-0.637	-0.60103	0.53166	1.3518	4.194	-4.4936	5.202	-4.1249	-4.1716	3.383	1.4516	7.345	2.3986	-1.9889	-3.5663	4.8769	1.0059	3.1715	3.3158	4.4825	4.6048
-13.26	-14.581	-10.387	-20.157	-12.621	-10.104	-16.896	-16.981	-18.39	-13.314	-18.65	-13.639	-12.746	-11.924	-13.897	-13.691	-12.677	-9.5833	-12.973	-5.9983	-10.185	-18.765	-7.0267	-12.6	-13.882	-14.074	-12.875	-15.257	-18.293	-6.4371	-17.611	-11.316	-17.625	-17.43	-18.589	-7.9576	-22.078	-8.9108	-5.0323	-9.7673	-15.636	-9.8862	-14.563	-14.33	-10.844	-17.761	-13.643	-16.786	-15.452	-11.153
5.8605	-2.5127	7.4527	6.0127	0.99531	5.4899	3.6021	2.4276	2.0687	0.6547	3.2586	7.5086	-1.245	5.9418	7.5927	14.963	10.274	-0.13544	5.6877	2.6967	0.018412	9.155	-4.1259	7.113	2.9891	7.7395	6.5807	8.1136	5.4444	1.4629	4.5679	1.8177	7.0554	5.266	6.6245	5.0684	8.2296	2.4761	4.6333	1.4011	4.0978	6.8647	-1.5283	2.4998	1.1645	8.2914	10.33	10.593	5.0269	2.1622
-12.225	-13.277	-10.82	-5.9976	-15.182	-10.665	-7.6794	-10.877	-9.6863	-16.331	-20.221	-14.055	-16.532	-14.555	-16.504	-13.03	-10.385	-6.3759	-8.6596	-8.571	-5.8741	-14.078	-9.5789	-12.459	-11.416	-11.738	-11.709	-4.4142	-16.022	-5.3435	-10.887	-5.5659	-11.647	-16.61	-17.647	-13.76	-13.323	-9.339	-15.573	-16.779	-11.846	-12.047	-13.196	-11.286	-8.8352	-16.091	-8.2412	-9.2216	-15.589	-12.542
-5.1563	0.47874	-0.90262	2.7681	-0.75117	-4.9518	-1.6661	3.9488	-1.0178	6.7228	-3.1439	13.041	-0.51127	2.5843	-0.53624	5.4669	1.1877	1.0278	-1.3094	-1.7403	-3.408	2.9772	6.8571	-6.1983	-3.9959	4.8305	2.4727	2.8776	4.7833	-3.0309	-2.69	-7.0297	-7.003	0.91069	2.9415	-3.1963	7.838	3.735	0.69208	-1.002	-0.5821	4.0382	1.9698	-3.1807	1.0478	-1.4893	-1.913	4.5933	2.9909	-0.98701
-9.4563	-15.192	-12.968	-11.407	-15.301	-13.911	-7.8795	-11.33	-10.348	-11.622	-14.773	-11.692	-5.7085	-19.052	-8.2436	-8.3957	-7.9052	-14.023	-10.87	-12.546	-8.6829	-10.642	-14.253	-2.4447	-13.107	-15.403	-12.627	-14.426	-10.828	-15.216	-12.438	-7.9582	-7.8079	-9.4894	-6.7599	-14.154	-12.765	-10.127	-9.3014	-11.289	-4.0856	-8.699	-13.795	-10.259	-13.943	-16.443	-13.916	-12.68	-13.529	-13.759
0.013258	-2.0505	-2.3841	3.3889	-3.0681	8.6625	2.7715	-3.9197	-4.8167	-2.7238	-3.246	5.4065	-0.57201	-2.8889	-8.4187	1.7529	1.2314	0.46902	-1.0855	-6.9053	-1.7389	2.9203	-2.7625	1.8444	-3.6811	1.7982	2.8415	4.0264	-3.1925	-1.8758	4.1901	-1.8345	2.231	-4.7522	2.8049	-0.53968	3.2364	-0.27032	-1.0074	2.2591	-7.9807	2.0504	-1.5501	-1.3476	-6.1594	-0.57913	-6.8328	-5.0014	2.1092	-4.9938
-0.23381	-4.768	-3.1389	-7.5457	-6.9326	-8.9892	-6.7623	-4.8543	-1.1833	0.1364	-9.4886	-5.5649	-4.1844	-10.75	-5.9296	-7.001	-5.6221	-3.3939	-6.0093	-7.6583	1.441	-4.1048	-8.6586	-3.1866	-9.4725	2.1279	-7.0394	-3.8081	-6.3242	-0.27411	-7.6738	-3.1738	-2.7215	-1.6815	-5.1613	-11.847	-5.8858	-8.4927	-6.6249	-2.8331	-4.3374	-2.3932	-7.6253	-5.8134	-6.0519	-8.4338	-7.1805	-3.7455	-5.7564	-3.6803
-4.1154	-8.0315	-1.6237	0.19416	-2.2418	-5.4745	-3.8475	-0.41079	-10.429	-0.46148	-5.5029	-7.2623	-6.5165	-7.4222	-6.5695	-8.2038	-8.7228	-1.0555	-4.0638	-6.2194	0.056815	-8.6202	-6.3537	-6.2181	-1.1615	-4.746	-14.115	-9.7879	-4.2258	-0.8369	-1.1921	-4.3112	-9.9479	-3.5283	-3.1481	-3.7193	-5.5028	-5.3914	-5.6615	-4.1733	-3.7212	-5.459	-8.8012	-4.5863	-11.033	-3.7942	-3.606	-7.0584	-7.5874	-5.1612
-8.9451	-17.321	-12.399	-2.1695	-9.1329	-7.4192	-8.4383	-4.6086	-18.251	-11.615	-9.4262	-8.8894	-10.658	-5.6854	-7.0964	-14.015	-11.326	-11.465	-7.4704	-5.4357	-7.4611	-16.847	-8.6383	-11.832	-8.2438	-13.364	-10.436	-10.991	-10.701	-9.5887	-10.319	-6.61	-14.069	-13.361	-9.3829	-8.9761	-9.5378	-13.511	-14.383	-8.6347	-11.256	-10.773	-10.165	-12.041	-8.8996	-6.5733	-11.615	-11.677	-9.668	-10.224
-12.049	-11.497	-15.431	-18.116	-13.656	-9.2489	-11.12	-15.083	-20.317	-16.873	-17.447	-14.509	-15.318	-20.398	-20.543	-13.139	-16.601	-19.383	-11.986	-12.588	-16.326	-14.085	-17.001	-12.285	-14.902	-10.953	-12.645	-9.7199	-10.55	-15.211	-12.599	-13.177	-14.164	-25.604	-11.638	-12.463	-7.6605	-18.632	-19.716	-15.296	-19.724	-18.323	-11.802	-16.297	-14.301	-16.947	-14.23	-19.078	-13.77	-12.623
-9.2112	-3.7601	-22.003	-12.376	-8.5735	-7.2626	-18.003	-12.963	-9.7319	-5.2369	-8.3658	-13	-13.389	-9.5266	-4.5617	-12.928	-13.437	-14.913	-7.9419	-9.2588	-11.771	-10.506	-6.2117	-13.085	-12.758	-8.3342	-6.895	-4.9839	-9.3246	-11.297	-5.4014	-8.9204	-5.2261	-10.346	-14.259	-13.435	-6.7968	1.0245	-10.324	-9.0852	-9.687	-15.055	-7.3508	-10.415	-9.6766	-10.734	-4.6562	-8.388	-14.571	-10.125
0.11929	-1.0528	-0.19413	9.9152	1.8523	3.3479	0.17252	2.3281	1.5402	1.4228	5.8484	4.1697	5.3625	5.821	3.0394	0.066341	4.0611	8.0671	-1.5509	1.1642	2.6793	5.761	7.7433	-0.25245	6.4818	8.114	1.3046	1.0609	3.6346	-4.7386	2.1559	-1.2224	5.5511	9.1329	4.4084	0.54195	6.6381	2.4632	5.1399	1.4755	6.7163	8.9624	3.8274	4.4466	4.5338	8.6468	1.6751	3.7999	2.6939	3.0488
-3.8195	1.4465	1.6602	-5.0317	-0.29893	1.2541	-4.8519	10.804	3.0455	-2.4032	6.0812	4.72	-0.5057	0.010043	-1.1081	-0.6605	-1.5924	2.0388	3.4474	0.82276	4.8313	3.1837	1.7392	4.0194	-0.29647	0.68791	1.5369	0.68804	5.68	0.088328	4.1992	0.95103	2.6948	2.9271	1.5389	4.8723	2.2496	-3.9101	-0.80176	-0.82221	1.0324	4.6533	1.6761	1.2998	0.87196	6.5865	-0.85307	-0.74395	2.4292	-0.10825
-7.9201	-13.414	-12.47	-11.041	-16.471	-10.407	-11.56	-14.294	-12.207	-11.853	-8.4442	-12.753	-15.467	-14.085	-7.8176	-7.7164	-5.5409	-10.619	-13.149	-9.4667	-9.2438	-12.11	-14.629	-7.0659	-14.906	-16.529	-14.92	-13.44	-6.5898	-4.7493	-14.25	-11.944	-10.5	-10.943	-14.739	-10.504	-11.417	-5.1013	-16.084	-16.602	-13.104	-9.0379	-9.3613	-7.4764	-9.566	-13.749	-13.772	-14.23	-12.363	-16.155
-0.038844	5.6603	5.1321	4.2601	-2.8194	0.21299	2.2002	0.10801	0.72628	2.0485	3.0943	7.1258	5.7466	-2.2129	-2.4836	2.01	8.6187	0.54952	3.2865	3.8735	-0.035559	-1.9053	-4.1371	4.5636	2.0248	6.3169	1.6444	-0.93695	4.4718	0.089747	4.7162	-0.611	2.4964	3.2389	-3.1773	-6.3588	2.3342	0.80985	6.3727	5.278	-6.1216	0.23669	-3.1038	2.5841	3.4605	4.749	2.6657	6.5722	-3.6677	1.0033
0.061621	-1.283	-8.7118	-11.438	-2.0568	-7.2277	-9.2587	-7.7498	-3.4048	-1.5133	-5.8936	-3.9619	-3.1714	-3.7082	-4.3717	-3.4838	-2.5695	-4.4667	-1.0853	-7.4096	-9.7822	-7.7635	-1.8764	-5.3201	-5.0511	-3.4248	-6.7993	-10.118	-14.51	-10.726	-1.1966	-11.776	-10.522	-3.8859	-5.7783	-8.9215	-2.9131	-6.1976	-9.4175	-2.9488	-5.6996	-1.677	-12.043	-9.4732	-4.793	-9.895	-6.1493	-8.5003	-6.5402	-9.5159
-12.265	-13.328	-12.358	-12.126	-14.363	-13.183	-4.7909	-17.305	-10.641	-11.545	-14.645	-8.1402	-10.685	-9.6773	-7.8047	-10.093	-11.319	-7.5332	-12.557	-8.7131	-12.329	-11.286	-6.2441	-12.005	-9.6499	-13.934	-13.543	-15.578	-13.22	-8.7222	-10.543	-7.5336	-15.15	-10.116	-6.5939	-7.1061	-15.196	-17.416	-15.144	-9.4797	-10.942	-12.807	-6.6158	-10.389	-6.7237	-10.879	-12.098	-5.716	-9.8137	-9.3887
1.9864	3.754	3.1666	1.8295	-4.9481	2.1153	1.0341	-1.3985	-1.2411	-1.1154	13.352	1.9618	5.4392	-1.6874	0.16038	11.434	3.9013	-3.8087	2.478	0.58486	4.9968	0.15115	2.2388	-3.0028	-0.24319	3.9551	0.34578	-0.37469	-0.41747	3.3592	1.7121	2.9387	0.24778	1.0209	3.6135	2.1211	3.1947	-2.257	6.7934	1.5242	0.36376	3.0396	-0.27117	5.0744	2.2194	2.3052	4.8726	6.0578	-4.1277	-2.7435
-12.006	-12.739	-2.0518	-19.198	-14.623	-15.71	-14.025	-13.369	-13.199	-15.993	-10.486	-10.953	-6.871	-7.2065	-9.3438	-16.94	-12.925	-13.938	-11.616	-16.435	-11.868	-12.36	-12.917	-10.652	-9.8398	-9.5841	-13.939	-14.05	-12.324	-12.901	-12.795	-13.882	-10.225	-14.386	-13.84	-11.884	-8.8291	-7.4374	-19.287	-15.435	-16.004	-15.787	-15.68	-10.496	-14.289	-8.6599	-10.357	-14.752	-13.762	-15.567
-10.852	-8.2377	-8.7308	-12.331	-6.1244	-12.013	-6.9831	-4.7439	-10.701	-1.6463	-15.135	-8.9533	-10.273	-7.6688	-9.8555	-7.7211	-9.4265	-8.6167	-9.3428	-10.294	-14.704	-7.3204	-13.984	-11.293	-10.836	-10.575	-7.305	-9.1151	-1.408	-9.6819	-7.5126	-6.8382	-9.8579	-13.965	-12.426	-17.103	-9.1983	-14.216	-10.195	-13.575	-14.36	-14.751	-11.714	-9.3046	-11.08	-7.6007	-14.814	-12.17	-7.2912	-11.71
2.7037	1.8294	8.9975	1.8587	6.0795	8.3784	6.5707	7.4704	13.351	4.4726	8.0163	2.6187	12.339	8.763	7.9393	10.737	6.5212	5.7151	5.0765	9.7674	11.314	14.974	2.8634	6.4428	8.7226	5.2008	2.2083	7.8116	6.1584	6.8042	7.8503	8.3001	4.6278	0.74932	8.3596	3.6973	7.6309	6.7994	6.3133	4.3969	10.248	5.1328	-1.6764	2.6715	6.4936	6.0125	-0.22347	3.9583	-0.17619	6.2727
2.0114	0.88829	3.7167	5.3958	1.0776	3.6327	4.1012	-2.8933	1.2677	-1.6053	-1.2892	-3.4773	-2.7734	-1.5612	-0.66335	-0.35272	-4.93	0.1643	4.7336	1.2498	1.3806	-3.2851	-1.3823	-7.411	-2.0475	3.2807	2.4867	-0.92718	-1.1726	-2.206	4.3478	3.6155	0.53154	2.2208	0.047867	-0.35516	5.6776	0.75233	-3.3238	4.3443	-0.63352	5.1269	-1.0036	0.96024	0.83239	-1.623	-3.8055	4.1662	-0.703	-4.6532
-9.2264	-14.455	-15.337	-4.7165	-14.154	-8.2361	-8.897	-17.686	-12.109	-16.306	-11.801	-6.4907	-12.847	-11.995	-11.858	-3.5741	-13.557	-14.054	-6.7162	-7.5305	-10.197	-8.3426	-16.989	-18.644	-12.794	-13.109	-10.84	-13.042	-8.1353	-4.3937	-12.064	-15.693	-14.909	-5.3104	-16.896	-7.4922	-5.917	-10.672	-14.548	-8.7733	-10.623	-9.0059	-10.033	-7.3067	-11.096	-5.7771	-13.891	-9.0504	-14.092	-4.4979
-3.185	6.1574	-1.1812	-2.1003	-3.2672	-3.3937	-1.729	0.56922	0.23233	-3.6305	-3.1327	0.55712	4.7687	9.3	-2.0958	-2.8416	-0.61259	3.0065	3.6859	-0.73403	1.7545	1.3597	1.4195	5.1939	-3.4512	0.74658	1.2695	2.2408	3.3239	2.6088	9.0373	3.8992	5.7299	-1.7815	-0.44158	1.2925	1.7166	2.4395	4.303	7.3715	3.9695	-2.8003	-2.7891	2.8914	-0.27257	0.47776	-1.3928	3.0997	-2.1795	0.95877
0.416	-6.4672	0.90318	-0.21827	-5.033	-3.2381	-1.5196	-0.64864	-0.19308	-4.1909	-2.6214	-5.2389	-7.3146	2.8471	-6.9548	-3.023	-3.6651	0.98086	1.405	-6.74	-3.8127	-7.8166	-4.8037	-7.7789	-7.1854	1.5941	-8.4296	-2.8878	-7.7829	-3.0084	-6.9208	-9.6809	-4.9195	-4.5162	-8.695	-6.4716	-6.0142	-0.20625	-2.2448	-7.25	-2.9768	-2.4767	-0.57715	-9.1563	-9.5684	-4.6814	-4.5138	1.7467	-4.9549	-1.3991
-5.4359	6.1262	2.5324	2.4914	-1.5622	-3.5819	2.1137	6.7158	-1.8195	0.17334	-3.2686	-1.2354	-2.0781	-4.83	0.25831	2.095	-4.2761	-1.1757	-3.1908	-2.3004	-3.9862	-0.84274	0.5748	3.8723	1.3229	-1.6621	-3.3916	-0.44185	-0.072646	5.1921	2.97	1.3568	-2.1126	3.5951	-3.8951	0.50512	4.0569	2.5407	0.86592	-3.5179	2.0107	-2.3746	0.5502	0.4249	1.1623	-4.1164	-1.3822	-0.15436	-8.3764	6.4979
-9.6296	-13.87	-12.84	-15.743	-11.088	-8.8965	-8.2457	-13.102	-11.837	-16.887	-5.5925	-8.9511	-15.733	-14.156	-17.412	-9.8078	-12.749	-5.8658	-8.0769	-15.855	-4.7554	-11.465	-8.0416	-10.09	-8.2086	-5.4768	-11.051	-18.282	-15.496	-12.886	-7.9086	-13.759	-10.637	-15.174	-15.384	-6.7961	-10.747	-9.6963	-12.317	-13.428	-16.07	-19.596	-12.149	-9.2347	-12.743	-10.075	-9.5493	-15.098	-17.363	-7.7811
9.8593	8.9689	6.7154	13.853	9.5362	8.331	0.71483	10.339	18.244	7.7962	10.607	4.9364	5.3788	9.3088	4.8453	15.64	9.3866	13.402	13.188	13.383	13.768	8.9273	4.8958	11.381	4.0544	4.1609	12.448	11.131	7.8563	10.753	6.3427	12.319	5.5704	12.061	10.919	19.756	9.721	15.431	10.193	14.754	10.455	9.2584	8.5824	14.546	6.8054	13.102	16.687	16.882	10.335	6.7928
1.6688	5.0958	3.4633	5.7868	-3.8802	3.8301	5.4951	8.4255	2.0021	7.9174	-1.7268	6.1629	-2.1407	-8.2574	-1.2244	2.8605	1.842	-3.0877	1.8122	4.564	1.1155	5.584	-5.1292	6.5575	-6.8547	-1.4778	-3.835	-5.7229	5.6226	-2.2096	-2.9237	-0.83808	-4.2568	3.0481	3.4512	3.081	1.9111	-3.655	1.8194	1.9813	3.5526	2.9931	3.2425	-0.11193	6.605	4.0973	2.1711	-2.0219	4.0706	-2.7899
2.9802	-7.7023	0.54145	2.1368	-4.1397	-2.2718	-3.0404	-5.6528	-0.24682	2.0675	1.0414	1.933	2.6999	1.6366	3.867	-0.42573	-4.3529	-2.3727	-4.4289	-6.0385	3.018	-3.0245	-1.4558	-0.6458	-5.9235	4.9908	3.1928	-0.81349	-5.8265	-0.60987	1.1044	-7.1159	0.59983	2.3564	2.9748	-3.8184	-1.6375	-3.522	-1.4898	1.8186	0.1484	2.4051	2.6173	-0.34028	2.4437	2.9737	8.8869	-3.6344	1.0265	-3.9629
-11.805	-12.037	-17.387	-7.2018	-10.244	-5.4196	-14.336	-9.7529	-12.155	-14.298	-12.914	-18.945	-12.022	-8.3729	-15.277	-12.03	-10.443	-15.089	-17.872	-14.095	-11.678	-13.982	-9.9158	-8.3067	-9.0999	-18.785	-4.5602	-10.677	-19.464	-14.338	-11.133	-12.609	-7.252	-14.252	-12.435	-11.723	-10.067	-10.402	-6.3159	-10.876	-10.325	-13.854	-7.5585	-10.173	-8.2663	-10.359	-9.6193	-6.3327	-9.5723	-7.314
-1.656	5.7078	1.5933	0.033117	0.87021	-0.1004	-3.8962	0.90477	-6.3901	-4.9049	-3.2959	4.8509	3.1721	-0.50756	-0.14003	-5.3942	2.7845	-3.2537	-1.1928	2.2618	1.8377	0.23992	1.2406	-5.4149	-4.5586	3.5921	6.131	-3.2243	-0.36438	0.79188	-3.8302	-7.2825	-2.5518	-0.58646	-0.35475	0.85372	-1.0754	-0.64609	-6.521	-4.1679	3.8741	-4.4202	-1.0729	-2.5745	-7.0595	-0.080715	6.536	1.1844	-1.3043	2.686
-5.0245	-2.7034	-6.442	-6.0953	-10.978	-2.5052	-8.3052	-4.4466	-5	-0.014505	-1.672	-3.6345	-4.5983	-5.7732	2.3323	-10.726	-4.1512	-3.4351	-1.7281	-3.4827	0.37137	-7.1644	-9.5634	2.8078	-3.9948	4.0378	3.745	3.5495	-7.4006	-9.7759	-1.4097	-3.4885	-3.7608	-7.8168	-3.3214	-3.0145	-7.9923	1.2633	1.0395	-5.7581	-4.8295	-4.2845	-7.5983	-11.015	-5.1537	-6.6183	-0.72226	-4.5888	-4.847	-3.5723
-0.062876	2.6612	1.4128	-2.9315	-1.961	-5.9937	-4.494	-0.44956	-14.405	-1.1909	2.7791	-4.4513	-4.4926	-4.1255	-10.564	-0.28003	2.1434	-5.6092	3.2188	-3.8496	-7.0905	-3.2253	-5.3319	-5.6572	-4.1492	-3.0611	0.7981	-3.1471	-11.398	-7.0043	-4.641	-6.1313	-5.6643	-5.6775	-8.7097	-2.7131	-5.2537	1.6574	-1.4721	-5.0564	-3.3424	-4.8754	-4.5663	1.0364	2.7219	3.1555	-8.7264	-6.2371	0.73103	-6.5192
-10.869	-6.8945	-10.199	-14.711	-12.074	-12.692	-10.423	-11.737	-9.4569	-5.9827	-9.4192	-17.987	-7.9796	-14.64	-15.384	-11.614	-15.148	-17.424	-11.37	-10.751	-11.073	-13.779	-16.521	-16.138	-11.886	-9.1923	-5.8092	-12.713	-17.304	-16.611	-10.511	-14.31	-16.178	-23.28	-13.969	-15.124	-17.711	-8.5743	-19.869	-13.9	-13.162	-15.517	-17.246	-11.882	-10.043	-9.3046	-12.783	-12.268	-11.634	-17.882
-14.439	-9.6795	-14.706	-15.144	-14.308	-14.06	-17.497	-14.205	-11.69	-12.549	-15.744	-10.287	-18.045	-9.1446	-12.011	-17.156	-21.667	-17.461	-8.294	-9.03	-17.515	-10.199	-14.274	-14.659	-16.323	-8.8199	-14.78	-9.6565	-9.7024	-6.2831	-10.927	-7.8556	-12.298	-13.043	-11.332	-10.146	-14.016	-22.036	-11.718	-17.662	-18.974	-7.344	-18.735	-15.133	-10.533	-17.652	-9.6764	-13.673	-13.283	-14.519
-21.493	-13.575	-20.819	-20.231	-14.812	-12.333	-17.26	-17.076	-16.146	-9.3466	-14.765	-16.58	-10.886	-14.451	-18.618	-15.895	-13.897	-13.483	-11.677	-13.061	-14.918	-15.89	-10.647	-15.203	-16.262	-14.979	-11.793	-18.372	-7.9398	-12.204	-20.714	-18.523	-16.782	-11.621	-19.091	-13.018	-13.458	-16.082	-14.364	-9.5259	-3.8057	-9.1617	-16.924	-16.386	-16.113	-12.535	-22.405	-11.001	-16.533	-14.952
6.8896	12.145	13.062	11.697	8.1086	14.095	11.183	8.5419	14.266	8.1083	6.9913	5.241	11.228	16.729	6.6441	12.031	11.714	14.317	15.308	10.441	6.99	7.1619	9.9035	10.376	18.499	5.5111	2.2197	7.7724	6.3162	13.51	8.3217	4.1881	7.782	13.232	13.354	8.8466	6.3509	4.2279	3.4174	10.875	7.2125	8.8102	17.656	5.575	7.5237	7.2985	11.659	5.3342	13.102	13.292
12.989	11.825	4.7114	7.9413	10.565	9.2958	5.1593	9.3123	15.208	10.269	13.52	5.7261	8.8214	8.197	12.287	12.536	5.4669	16.887	8.2307	8.1946	5.3504	15.189	8.8854	18.146	9.1605	11.39	9.7207	6.5326	7.5304	10.005	3.7657	16.429	1.1535	8.8875	14.161	9.3635	10.635	9.0657	11.333	9.0965	11.962	10.723	15.347	8.6721	8.8789	19.895	9.7159	12.273	12.387	5.9323
-9.7858	-2.8103	-5.7641	-7.2871	0.97473	-5.9334	-8.2639	-9.7749	3.4213	-7.4012	-3.8879	-4.8405	-0.21189	-3.2102	-7.7374	-9.2588	-1.2469	-7.1199	-2.5725	-8.586	-6.3292	-3.868	-6.9753	0.24239	-4.5834	-3.0897	1.5841	-2.4497	0.17803	-14.121	-6.9761	-8.1398	-4.469	-5.3788	-5.6623	-9.9346	-1.3924	-4.8033	-5.5111	-8.0555	-5.9473	0.7869	-5.5906	1.3737	-4.9768	-9.2679	-4.8022	-10.466	-11.814	-3.8012
0.99679	3.4186	1.7814	0.97012	-2.3385	-1.7832	0.65186	1.0329	4.81	1.5363	10.22	1.6179	0.66123	-5.8511	5.3765	3.5269	5.0053	0.54916	-4.4125	8.6917	-1.3934	-6.7121	4.272	5.9808	-0.57136	-1.533	-5.2392	-5.0708	1.4969	0.033917	2.3423	1.1894	-4.082	-7.1349	-2.6383	2.0278	7.2414	6.5775	2.1563	5.9389	2.4202	-2.4032	0.91589	1.3613	1.0854	3.5546	-0.95559	-3.3964	0.20933	-2.2886
2.2488	3.7837	9.8941	4.5043	9.5446	5.0138	4.607	1.1599	2.8385	7.0155	2.7473	5.6482	8.9868	10.852	10.927	6.2027	5.2177	6.1571	5.5864	4.2249	11.304	4.9754	-0.08515	10.506	1.774	6.7344	10.625	3.6652	-4.8996	7.4873	8.7158	3.1593	5.9424	1.5193	5.2636	5.747	6.3916	5.006	4.0524	6.3135	9.3278	3.1227	11.883	5.9157	-0.25053	8.0974	-1.6491	7.0663	7.1501	-2.0142
-1.0064	-0.40623	-4.631	4.2163	-1.6757	4.2581	3.2931	5.8788	0.10579	3.8872	8.9583	5.1403	1.1964	4.2528	-0.036879	5.1599	-5.4088	-1.3449	-1.6945	6.3145	1.9347	0.60846	1.0581	3.9505	7.756	-2.8439	-4.5392	1.4487	-4.5209	-4.9609	0.77143	1.2015	6.94	2.521	-3.0602	2.9989	8.3088	-5.0763	5.4308	-4.3381	4.7258	-2.975	15.827	2.6949	0.48155	-1.9365	1.4589	-1.1366	-0.46909	-2.9071
-6.8837	-14.257	-4.4984	-9.9131	-11.049	-9.3526	-11.913	-8.3677	-5.3687	-8.5867	-14.683	-12.274	-8.9769	-12.02	-9.6841	-11.625	-9.1666	-13.583	-9.0883	-12.282	-9.177	-5.2383	-11.061	-4.1908	-7.4327	-5.7557	-6.5817	-10.997	-13.301	-13.857	-11.154	-11.355	-12.099	-11.588	-10.614	-6.1461	-8.2763	-13.323	-6.9926	-9.9814	-9.1061	-6.1763	-13.311	-10.263	-10.217	-2.829	-13.956	-9.494	-7.4302	-10.645
2.3398	4.8962	11.114	10.185	8.346	2.9474	9.7022	4.8067	10.284	10.436	6.4497	7.7226	6.8718	11.299	10.628	6.5366	11.858	6.8783	9.85	12.245	9.8361	6.5397	12.395	7.7603	8.6445	6.1594	7.7616	17.114	0.73477	14.418	5.434	7.0661	9.5545	9.361	9.269	8.5438	3.6203	3.1209	7.0134	8.3228	9.7078	9.7644	8.4844	10.29	7.5645	-1.5941	6.2004	13.401	4.6618	16.816
-11.137	-16.099	-20.402	-14.699	-8.2701	-22.519	-12.878	-16.6	-14.789	-13.442	-14.066	-12.785	-11.074	-10.974	-12.789	-12.69	-9.0144	-14.848	-11.075	-13.1	-8.1879	-10.193	-12.638	-16.536	-16.58	-15.081	-12.321	-19.906	-13.348	-19.296	-10.61	-6.9676	-12.716	-18.489	-14.005	-11.206	-7.1071	-15.368	-16.902	-16.098	-21.711	-11.285	-13.957	-13.668	-15.047	-16.144	-11.179	-14.044	-16.25	-14.78
-7.0126	-0.42946	-1.8337	0.013723	3.6421	-4.4021	-7.7918	-10.223	-8.3198	-7.1751	0.049128	-4.7386	-1.4805	-7.9744	-7.1906	-3.758	-3.9389	0.77356	-2.484	-7.1044	-7.6038	1.7546	-7.0933	-2.9471	0.54795	2.3734	-3.9441	-1.6551	-2.7248	-6.1555	0.36536	-2.8612	-7.8872	-4.2843	-4.3265	-5.1474	0.8118	2.189	-4.3692	-9.1462	-3.041	-8.2471	-3.5469	-2.3237	-4.8483	-4.1674	-4.3035	-5.1345	-5.2228	-6.7655
-12.346	-7.4225	-13.404	-9.7538	-3.962	-11.843	-17.251	-7.9793	-12.778	-9.7583	-11.637	-15.461	-14.877	-17.43	-12.209	-7.6895	-6.7513	-14.473	-12.262	-10.749	-19.068	-15.331	-9.3188	-15.25	-8.0396	-14.198	-16.408	-11.17	-20.395	-15.748	-12.161	-21.117	-17.178	-13.311	-18.287	-9.8647	-16.906	-7.5028	-15.81	-15.312	-15.817	-16.054	-17.008	-13.831	-12.038	-10.872	-11.075	-7.0193	-9.4159	-12.833
-1.5363	-2.6976	-12.08	-4.7922	-1.115	-6.2223	-4.9363	-3.548	2.0611	-0.92749	-3.8831	-5.3549	-3.213	-6.169	-6.0312	-4.8978	-9.788	-6.4241	-0.64586	-6.9525	-4.2668	1.1133	-7.5662	-5.2209	-3.9014	-1.3357	-6.6996	-4.8092	-5.7527	-2.9625	-2.8967	-0.65558	-0.98343	-3.718	4.0554	-4.5397	-5.3771	-4.7112	-7.1669	1.8114	-8.4411	-2.3905	-3.8296	-2.6856	-2.6483	-5.6019	-1.158	1.357	0.85197	-2.6803
-15.544	-18.695	-12.187	-10.978	-15.477	-13.846	-15.766	-9.9652	-14.474	-11.035	-17.298	-4.7215	-12.899	-10.444	-13.818	-11.712	-10.859	-18.796	-12.616	-12.123	-6.2355	-12.237	-9.0687	-13.01	-14.943	-16.125	-14.803	-10.228	-10.327	-7.9013	-10.979	-14.401	-7.6018	-12.896	-17.108	-12.686	-11.971	-13.631	-14.809	-11.842	-10.176	-9.7913	-14.453	-10.066	-11.782	-12.554	-16.079	-18.483	-11.846	-11.102
-0.81916	-0.82868	1.0056	0.96565	-0.22915	-1.0179	-0.63878	-1.3259	-5.0398	6.1957	-6.4193	0.055095	-1.0191	-6.9555	-7.0895	4.9232	-6.77	-4.6077	5.002	-2.4697	-2.3811	1.1437	-1.8082	-0.51847	-4.6326	-1.5289	2.1019	-6.8739	-0.58384	-8.5088	-2.8178	1.8559	4.1184	-6.1568	-0.96182	-1.1234	3.0187	2.6303	-0.83387	-3.4569	2.7478	1.538	3.8954	-4.6526	-4.2173	-4.9511	-6.3141	1.4933	-13.165	-1.462
-1.4648	1.4942	-1.1322	0.5381	6.178	1.3122	-6.2177	4.6356	9.2569	-0.062697	2.3466	3.1616	-2.6701	3.066	2.4147	2.2136	0.12629	-5.4996	2.6575	5.7213	4.9695	-0.39996	14.312	1.9078	1.8262	-1.1811	-2.9537	4.1131	-1.9395	-0.54868	-6.3349	4.6075	1.0379	1.5468	-2.2358	1.6256	6.3306	5.4099	2.0781	5.0787	2.2709	0.68351	4.1849	1.0155	7.9977	4.3981	4.562	-3.0779	0.73447	0.94047
-4.1946	-2.9202	-7.4929	-4.568	-4.0028	-8.434	-1.6315	-5.9614	-6.1986	-9.5781	-5.8038	-10.57	-6.0229	-4.9598	-5.6642	-13.601	-2.8106	-4.4526	1.7734	-3.2352	-2.0547	-6.9494	-6.6031	-8.4417	-7.997	-6.7024	-3.8777	-5.5407	-8.4421	-6.5824	-12.208	-5.9477	-5.6464	-5.4171	-3.7353	-8.9016	-4.5995	-4.0874	-4.1282	-8.1436	-4.0121	-4.599	-9.5086	-0.79781	-8.3925	-2.142	-1.6974	-4.8534	-6.0345	-12.212
-10.408	-6.1412	-2.1363	-4.4374	-6.6311	-2.311	-9.7895	-3.3819	-1.9468	-1.9482	-6.3328	-3.6911	-4.0876	-7.3769	-12.527	-0.015684	-8.2879	-6.6399	1.7523	-2.9667	-7.4157	-9.004	-3.3372	-6.5695	-3.8615	-4.8888	-9.3713	-5.2371	1.5413	-9.5723	-7.7282	-1.7759	-10.894	-3.6539	-10.228	-5.0205	3.3358	-6.1669	-6.2404	-3.2712	-6.8514	-8.9283	-8.4335	-5.4302	-4.7952	-7.3948	-5.6956	-7.5569	-3.8306	-13.75
-25.915	-24.17	-21.302	-29.975	-27.348	-14.625	-20.026	-24.781	-23.673	-23.758	-26.179	-22.875	-16.072	-31.527	-22.246	-20.293	-16.468	-20.236	-16.241	-20.03	-16.049	-31.258	-28.306	-24.684	-22.424	-24.105	-24.219	-20.807	-18.264	-31.076	-17.735	-16.982	-19.676	-20.56	-30.371	-17.767	-20.281	-25.467	-20.044	-20.834	-21.339	-18.365	-20.51	-29.218	-23.545	-21.288	-20.279	-28.261	-19.639	-21.111
2.2444	-5.3175	-5.0235	-8.3254	-7.5517	-4.7129	-8.9761	-5.6137	1.6486	-7.3099	-5.0761	-7.2256	-1.6554	-7.7425	0.89851	0.50015	-3.7732	-2.7561	-5.399	-0.91656	-6.4826	-8.8013	-8.9913	-3.5044	-1.7476	-7.8583	-9.1284	-5.4808	-0.80449	-8.6116	-2.9775	-5.5387	-5.8396	-3.0686	-3.8752	-8.2973	-5.0526	-3.644	-2.766	-2.0107	-6.1325	-4.7131	-7.8237	-0.95856	-2.8945	-3.2254	-10.744	-5.7755	-4.5028	-1.7522
-12.829	-7.5815	-14.858	-9.0489	-7.3402	-15.641	-8.1988	-8.2423	-16.241	-17.094	-7.5966	-15.707	-8.1671	-6.0428	-19.9	-15.239	-10.354	-14.806	-9.5658	-7.5381	-17.041	-5.983	-13.167	-8.4657	-12.992	-9.925	-12.347	-4.1025	-7.9208	-14.501	-17.23	-8.6596	-12.426	-15.389	-10.802	-10.603	-10.689	-8.4814	-11.209	-13.019	-12.607	-13.292	-17.349	-12.384	-15.867	-8.0802	-11.713	-15.786	-6.0386	-9.8
-10.537	-11.769	-11.572	-14.506	-16.383	-23.496	-14.27	-18.24	-11.22	-8.5782	-13.775	-8.6969	-13.759	-15.899	-14.481	-13.516	-11.861	-15.018	-9.058	-13.765	-15.565	-10.806	-11.39	-11.191	-8.7264	-16.607	-10.932	-9.7658	-15.297	-11.428	-12.804	-13.12	-11.013	-13.544	-19.858	-16.3	-21.227	-11.734	-18.525	-10.994	-11.963	-16.537	-11.606	-19.789	-11.725	-12.454	-15.101	-19.368	-15.779	-16.446
9.376	6.1935	10.36	8.3405	5.869	8.9681	6.0499	6.8897	10.868	5.7056	9.6379	9.7419	11.4	1.7021	3.0047	9.2807	9.7828	4.0613	7.0263	5.2985	-0.8165	8.5539	6.2356	9.5576	6.9207	4.9391	4.6192	8.9567	12.577	3.7734	7.3094	11.933	-1.7707	9.102	9.9168	7.3515	5.8856	10.96	7.5182	6.7967	13.843	6.8883	6.3714	3.5408	10.316	12.262	5.1433	6.2022	9.5279	3.9438
-13.019	-11.343	-17.488	-20.942	-14.483	-11.505	-12.652	-12.892	-8.3402	-12.994	-11.967	-17.97	-18.595	-15.49	-10.228	-17.396	-12.321	-11.078	-13.238	-15.911	-11.263	-14.556	-9.7938	-12.036	-17.432	-8.9263	-11.461	-13.873	-21.068	-14.017	-18.624	-11.493	-11.437	-14.261	-13.046	-14.207	-12.71	-10.323	-12.137	-6.9753	-12.532	-11.768	-6.0869	-18.213	-11.269	-19.672	-13.302	-15.206	-20.915	-15.017
-5.9257	3.8837	-1.0992	-1.8374	-2.0561	-5.6301	-5.0473	-9.2478	0.9215	-1.4655	0.18494	0.72835	0.22243	-2.9048	1.2129	-3.9001	2.9562	-6.3302	1.4999	-4.3329	1.7463	0.31328	-1.6976	-4.1258	-7.2344	-4.6028	-7.1435	2.308	5.6743	-4.4303	-1.7831	-4.1978	-2.163	0.71853	-0.44641	-7.7448	-4.465	0.2747	-7.3347	-5.1032	-5.1131	3.0216	-0.53735	-6.5986	-5.9051	2.0172	-3.6156	-5.465	-4.9914	-3.6777
-1.4906	2.3692	-0.10977	-2.4615	-3.1024	2.8547	-1.585	4.0362	3.4921	-0.29028	3.6484	-2.6301	-3.4814	-0.17163	3.6341	3.9693	-0.34658	0.69481	-5.2911	-5.7553	2.4897	-1.5455	-4.0991	-0.059157	-4.1509	-6.5745	-0.29463	-1.0428	0.077865	4.0808	-6.6994	-2.127	1.0822	0.87516	-4.0942	2.1098	-2.2632	1.1469	-4.6117	-2.8818	0.8359	-0.30685	-2.0434	5.7857	-1.7731	-3.5443	-1.3973	2.7134	-3.8023	-1.2698
-3.6334	-6.5421	-4.2482	-4.2191	-7.8873	-4.5307	-10.642	-5.7179	-9.5082	-2.6276	-12.85	-1.3718	-2.4032	-10.337	-3.3006	-7.1839	-3.2743	-8.997	-4.9418	-5.4824	-11.671	-0.57603	-11.435	-7.16	-4.5174	-2.5216	-5.1235	2.3253	-2.9474	-0.67607	-5.0757	-11.492	-6.7785	-10.466	-5.0738	-8.291	-8.0328	-2.8699	-3.218	-5.0954	-11.181	-5.6562	-8.4322	-6.2971	-6.1817	-3.3624	0.91186	-8.3913	-2.1089	-5.3701
-6.6488	-11.504	-17.148	-16.202	-14.931	-14.197	-13.947	-19.026	-20.729	-11.213	-17.547	-13.291	-14.999	-18.389	-20.353	-15.672	-13.514	-15.028	-16.411	-14.585	-17.574	-12.489	-14.045	-8.0412	-12.887	-14.715	-5.2643	-13.28	-12.041	-19.459	-17.714	-12.893	-14.847	-13.477	-13.426	-20.875	-11.202	-17.469	-14.744	-13.132	-10.441	-10.585	-23.85	-10.751	-10.588	-17.309	-19.154	-11.313	-15.1	-13.408
-3.2066	2.545	-3.6684	-0.55219	0.67243	0.53211	-3.8133	1.9732	0.92364	-1.3943	2.109	1.921	2.4456	4.8459	-3.2724	-2.5814	-3.3764	3.197	-2.6809	4.5832	1.2627	-2.5974	6.4515	-1.5271	7.3218	0.2154	11.887	-0.19657	-3.0065	-7.225	1.0089	-0.50822	5.9569	-3.6248	4.6645	8.3587	-4.4049	3.4269	-3.8931	-1.0874	-5.384	0.83539	1.1037	5.6996	6.7108	0.51697	0.085266	2.3667	-4.6921	0.86142
-20.05	-25.857	-20.694	-18.551	-20.966	-17.962	-22.181	-21.246	-22.693	-24.54	-22.615	-24.756	-19.987	-26.414	-20.462	-20.722	-23.719	-17.279	-23.025	-24.842	-26.159	-21.25	-28.021	-16.515	-21.909	-19.182	-25.886	-22.846	-25.559	-25.228	-25.491	-24.432	-25.399	-23.302	-26.829	-19.918	-20.628	-23.829	-28.384	-21.281	-25.943	-21.864	-15.474	-20.626	-20.719	-25.192	-24.573	-27.436	-21.304	-25.736
-1.5227	-4.8249	-7.6073	6.3116	-2.5421	-5.71	-3.6164	7.4095	1.2188	-3.2751	-8.1838	3.5061	-3.9158	3.907	-6.7964	4.7786	0.72688	-0.76553	2.7016	1.7609	2.1943	-4.177	-1.7395	-3.4559	3.7357	-1.5718	1.2497	1.371	-2.6289	-7.082	4.7086	2.0949	-0.14055	2.1727	3.7597	-4.4945	-6.1311	-0.69708	1.8178	-0.065382	-0.12723	0.75179	1.2552	-0.16451	1.2394	-0.43528	4.7749	2.4095	2.2414	1.7965
-6.953	-5.2672	-10.55	-5.7333	0.89023	-3.6946	-5.3717	-5.0975	-2.2895	-2.7986	-1.4897	-4.337	-6.8379	-9.2666	-2.945	-1.8128	-0.76888	-3.0466	-3.9028	0.3998	-6.4661	1.6787	-7.4487	-0.66149	-8.1222	-8.6073	-6.452	-6.7775	-0.9767	-0.93718	-0.57146	-7.5249	-1.7557	-5.9014	0.42594	-3.6964	-2.7687	-1.7319	0.46539	-4.1977	-1.3915	-3.3502	-1.0287	-3.5651	-9.4057	-2.7783	-1.3101	-5.0642	-4.4301	-1.972
-12.387	-12.26	-15.929	-20.087	-13.604	-13.118	-13.906	-11.814	-13.048	-11.89	-18.462	-17.325	-12.678	-22.005	-13.976	-18.292	-13.816	-11.079	-6.9594	-17.916	-13.242	-15.499	-10.105	-15.705	-20.345	-10.587	-18.09	-17.77	-13.645	-14.959	-22.076	-7.4002	-10.604	-11.539	-13.273	-12.883	-15.064	-18.377	-6.2676	-12.132	-15.275	-17.823	-17.852	-3.4952	-10.753	-12.332	-6.3865	-18.363	-9.9536	-13.751
1.9277	6.5202	-1.359	8.6208	12.011	6.3439	3.0796	6.2255	7.0489	5.0647	6.5284	13.161	5.046	3.5027	7.3288	6.3865	6.1096	6.2275	6.3468	11.568	2.3216	9.7153	12.758	10.255	8.9568	2.8861	15.666	4.3884	3.109	13.631	9.2888	6.8908	4.3889	3.3889	7.3621	4.1517	0.25606	3.1945	5.5062	11.785	7.2722	8.1633	0.2641	2.8242	8.5755	7.1735	7.0203	8.0098	12.812	10.268
-9.4166	-3.1225	0.86156	-3.1137	4.0958	-1.1448	-1.8838	-2.9975	-4.7868	-3.888	-0.84148	4.8168	-2.6713	-2.498	-3.5089	-5.3563	-0.31308	-3.5365	-0.64871	-0.039706	5.1252	-0.34703	-8.0023	-1.3959	-5.5372	1.4217	-6.1639	0.19954	-1.0685	-3.0824	-6.1615	2.3362	-1.6745	-1.4279	-4.6206	-4.6237	-2.9181	1.0748	-1.7561	0.30337	0.32504	-1.6777	-0.72089	0.68404	-4.6697	-2.8421	-1.7619	-6.9526	0.54673	2.167
-18.699	-4.6284	-16.264	-11.264	-13.223	-5.4174	-17.888	-15.924	-16.004	-18.387	-12.599	-8.641	-18.667	-15.029	-16.533	-11.415	-11.014	-12.154	-8.0861	-13.813	-16.223	-13.504	-10.467	-12.931	-13.709	-18.349	-19.653	-16.772	-8.9996	-9.7883	-20.053	-10.086	-11.988	-11.328	-13.185	-5.3731	-12.846	-10.795	-18.861	-14.971	-14.153	-13.613	-8.509	-11.019	-9.3744	-12.537	-11.578	-12.572	-7.7469	-10.291
0.7696	4.6997	2.2446	1.1366	-2.4382	5.5809	-0.17474	3.9	2.1921	5.0147	6.7971	1.7866	-2.9049	6.0862	2.8046	3.6819	7.3238	2.7428	5.9476	8.3575	3.9632	7.1367	2.0433	3.1917	4.5591	5.5093	7.6712	-0.059562	3.0382	2.8615	-2.9745	-0.03298	9.3152	0.75924	-7.3459	5.0849	2.4794	2.3317	5.1676	0.55379	-0.12498	4.2245	5.7448	1.2662	3.9477	6.922	7.5798	5.9243	4.7529	4.122
-3.3898	-5.0373	-4.3028	-7.3412	-7.0519	-7.3548	-2.6249	-3.881	-4.9668	-5.954	-9.0212	-10.813	-12.317	-3.5231	-10.617	-6.2454	-7.3061	-4.2114	-4.4599	-5.2946	-2.9639	-10.235	-3.7927	0.90244	-9.9962	1.072	-5.7578	-7.9656	-5.4152	-2.5785	-6.416	-3.3975	-5.9999	-8.3708	-5.894	-7.7457	-4.2885	-4.2349	-4.8177	-3.0804	-1.3865	-10.942	-3.7284	-1.6081	-11.49	-10.384	-11.259	-6.9823	-15.019	-6.9656
-3.7925	1.1251	-3.8133	-1.301	0.11109	-2.7266	-1.661	2.2636	1.0322	-4.9225	-2.4698	-1.5172	2.7104	-1.3184	-3.7323	1.8709	-1.8555	-2.6385	-4.8483	-3.0965	1.7136	3.8999	7.84	-0.84424	6.0181	0.35291	0.88398	-3.1058	-5.4235	-2.7228	-1.3369	-5.6403	-4.3164	-0.053549	5.7169	5.1914	-0.14798	4.0417	5.9655	0.061638	-9.4764	-1.2865	2.5727	-0.6412	-3.1007	-7.3617	-4.0113	-5.6398	2.9684	-5.0349
-1.211	-3.5039	-1.8294	-3.4525	0.36009	-8.3932	-2.1894	-6.8002	3.0124	-3.2213	-2.2908	-1.572	0.21655	-3.938	-8.0592	-5.001	-5.9767	-3.7039	2.5716	-3.3696	-5.1261	0.12501	-7.7049	-4.9124	-3.421	-1.8072	-2.088	-3.0142	-4.7219	-6.7802	-3.9022	2.1734	-8.5673	-0.94268	-0.75006	-5.5645	-2.9942	-0.54662	-7.6353	-3.185	-2.0208	2.9472	-2.4723	-2.4417	-6.2051	-10.454	-8.3126	-2.0822	0.91493	0.15004
10.11	5.2317	4.8271	10.32	4.7693	1.3236	1.8569	6.7314	18.269	7.8039	7.6607	6.7981	9.1212	8.866	5.9421	11.272	7.0573	8.7604	0.66441	12.112	8.6018	14.114	5.5143	6.6792	7.0905	5.0243	5.2968	9.8963	20.62	5.6521	7.6431	10.418	4.0924	3.6833	10.765	8.5927	7.6996	13.171	4.9808	9.6456	7.7115	8.5834	5.9783	3.5966	8.6569	9.1379	8.7892	9.6407	5.1919	0.048591
-3.5554	-1.4621	-5.5049	-2.3237	-4.5279	-3.9494	-2.5845	-5.3953	7.1307	-2.7012	-3.9572	-7.2836	3.0928	-3.0004	0.95818	2.0341	-5.1415	-6.4455	-8.3589	-4.6839	-3.8717	-0.96748	-5.2761	-9.6703	-1.0221	-4.0925	5.2226	-12.23	-2.3709	-6.2629	-1.6033	-5.8715	0.35409	-7.7075	3.8813	-0.52836	-4.7915	-4.7557	-1.6547	-8.888	-6.1991	5.7933	1.6903	-6.8014	-9.0087	-1.6056	-2.5107	-1.9302	-1.5854	-0.11368
8.5615	-1.1251	4.5141	-6.2755	1.8326	-1.6786	1.7155	-2.3227	-4.5233	-1.7569	0.7716	-2.1178	1.6129	-5.9448	3.0299	-3.0607	0.64584	-6.2218	-2.8163	1.4019	-2.0157	2.1964	2.2451	-0.21201	-1.962	1.236	-3.7549	-0.67281	-6.6506	-2.06	-3.0937	3.3423	1.4814	-3.5521	-1.122	-0.48761	-7.0955	-6.5155	-3.9349	-0.99212	-6.2129	0.7531	6.5631	-1.155	-1.6251	0.61956	-3.1599	-0.1871	-0.39919	-0.45991
-9.2317	-11.776	-13.229	-7.5071	-12.687	-11.981	-11.989	-12.471	-5.9995	-9.1714	-4.1535	-9.4251	-10.67	-12.517	-3.8651	-11.262	-12.316	-11.684	-11.893	-11.214	-9.0476	0.2374	-17.148	-9.4224	-12.464	-11.324	-8.8351	-9.7035	-12.502	-8.9831	-12.514	-8.2637	-15.986	-18.707	-10.041	-7.0499	-9.1432	-13.312	-11.69	-15.546	-16.494	-4.2107	-11.908	-13.188	-9.1424	-14.556	-8.3466	-10.219	-11.647	-14.354
-9.5702	-13.63	-3.3026	-4.1351	-7.8114	-2.4779	-8.3143	-8.7555	-12.93	-9.3868	-13.727	-15.421	-12.241	-9.0159	-8.332	-8.8261	-6.8063	-19.753	-12.006	-5.5912	-7.877	-9.3222	-7.3726	-11.826	-8.6364	-9.6993	-13.16	-8.5264	-9.288	-9.2333	-9.8862	-6.2552	-8.0305	-9.0732	-7.6472	-8.5372	-5.1554	-4.1619	-4.5954	-8.1772	-8.651	-8.5923	-0.43265	-4.1911	-9.1513	-8.5919	-14.427	-5.0378	-5.9755	-10.741
-2.545	-11.621	-10.388	-6.723	-8.7584	-11.05	-11.491	-9.6614	-6.1264	-17.486	-14.762	-12.79	-14.944	-12.419	-4.5272	-8.3603	-8.0933	-7.5096	-12.034	-14.52	-12.153	-8.3396	-10.517	-13.388	-15.402	-6.9482	-22.378	-13.087	-14.374	-12.676	-13.203	-11.041	-10.206	-13.675	-15.786	-11.667	-9.498	-11.415	-14.666	-8.1792	-17.871	-16.308	-6.6029	-10.918	-9.3879	-10.911	-14.912	-11.308	-14.029	-8.6399
-13.553	-12.645	-23.047	-8.8296	-14.111	-9.8476	-12.304	-16.069	-13.404	-12.421	-9.3437	-13.566	-15.678	-12.035	-11.745	-16.678	-12.914	-20.011	-13.23	-20.32	-14.871	-15.312	-15.178	-11.992	-15.889	-13.656	-13.622	-16.346	-19.516	-18.468	-16.934	-8.0181	-13.784	-10.412	-14.138	-16.565	-17.019	-20.05	-10.842	-13.962	-16.924	-14.554	-15.567	-16.85	-11.22	-12.162	-5.6199	-16.546	-9.0951	-10.337
1.5282	-2.1289	5.8776	-0.14461	8.1357	4.6268	-1.7425	0.63726	0.74418	-6.0404	-1.701	4.2519	-0.39529	-6.7322	1.9555	2.2433	1.2531	-3.2041	-2.9003	-3.3449	-3.8077	-2.3265	-3.3371	-4.5432	-0.94085	4.5123	-1.8496	-3.1799	-0.70753	0.15049	0.82829	0.67978	5.6057	2.6783	-4.1862	-3.1348	-1.2972	0.24263	-5.9771	3.3726	1.8039	2.5016	0.40127	-2.5671	2.4117	-4.1669	1.1633	0.49322	2.7274	-3.3204
-2.2915	-1.5634	-3.4227	-5.3327	-1.1096	1.8401	-1.6642	-1.5971	-1.3698	-2.2422	2.3921	1.0943	-1.5588	-8.8246	-2.7004	1.834	-6.7227	-2.8847	1.2443	0.46757	6.3213	-2.98	-1.028	3.9145	1.3896	-1.1355	5.3093	-0.58634	-7.0822	2.4287	8.0748	0.51281	3.747	-5.1728	-0.67478	4.713	5.8532	-3.3641	-1.1306	-1.6102	1.9633	-2.2707	2.1309	-2.7204	-5.0536	0.79425	-4.2716	-0.62058	-0.60357	0.11833
3.498	3.6236	2.9277	2.0905	1.3562	2.6772	-3.2982	-1.2543	3.9247	1.6248	-0.097392	1.9859	-3.2484	-1.8893	-0.26847	-0.46127	6.8058	1.1663	-8.1972	-4.8223	-2.7963	-8.2022	-3.2213	-0.93748	5.1478	-0.41988	-1.8749	-3.8695	3.6326	3.9014	-5.5817	-1.8056	-1.4334	0.89857	3.7823	-0.18842	-7.1249	0.37518	5.2672	-2.599	1.2561	1.2779	-4.5193	2.0032	2.6283	-2.3615	6.984	0.1895	3.5836	-2.6354
-12.447	-17.898	-12.45	-11.808	-13.058	-16.205	-13.059	-15.707	-18.8	-9.6134	-17.847	-13.566	-18.74	-10.156	-9.7635	-14.012	-12.678	-13.102	-21.441	-11.914	-15.943	-15.692	-14.502	-16.431	-15.849	-12.735	-11.925	-11.721	-16.302	-11.723	-15.284	-8.0176	-9.9414	-16.353	-16.197	-22.619	-13.595	-12.743	-13.061	-12.26	-18.255	-12.985	-7.9473	-17.847	-9.7012	-13.509	-10.783	-12.69	-18.3	-17.666
-2.6207	3.2379	-6.2793	5.7569	-5.1629	2.2829	5.7919	3.9216	0.051496	5.5017	-4.9189	-2.9323	-6.3653	3.3603	3.4611	1.8354	-7.3321	0.84832	9.6978	-0.017829	-1.4505	-1.3662	-6.2855	-4.3795	3.2492	-2.026	3.7541	4.4715	1.6656	0.4643	9.9097	1.1589	-1.5309	1.629	-1.6179	0.40499	2.5245	-3.5571	-2.5044	-1.6148	3.5583	6.2372	0.69727	-1.1845	0.010888	-1.3348	3.7474	1.2699	11.006	0.45661
-7.3422	-4.8941	-6.4702	-4.2036	-7.8558	-7.5958	-9.9815	-10.549	-1.6447	-5.2591	-3.676	-8.8202	-9.1444	-2.8545	-1.32	-2.4868	-2.465	-7.8372	-3.3356	-4.8631	-8.4178	-2.0738	-4.3757	-11.532	-0.017038	-5.5176	-5.6842	-4.7054	-2.1645	-5.0661	-9.5714	-6.111	-15.125	-4.2171	-3.9743	-4.7183	-1.9251	1.2713	-6.2075	-3.6669	-5.5583	-4.4021	-6.7159	-3.0235	-8.0622	-6.9385	-2.457	-6.4395	-2.5505	-7.0747
-11.849	-13.078	-9.9781	-9.3214	-15.194	-12.252	-15.302	-10.485	-10.854	-9.6299	-15.506	-11.704	-13.618	-11.081	-6.807	-10.703	-10.81	-10.478	-4.904	-12.18	-4.4266	-16.964	-12.798	-10.404	-11.759	-9.6967	-10.307	-14.76	-15.856	-18.352	-5.6513	-11.863	-8.2046	-15.907	-11.474	-12.358	-10.689	-11.121	-11.485	-16.536	-8.2812	-11.761	-11.963	-9.9747	-12.913	-6.0409	-6.2839	-12.683	-8.749	-16.881
7.1028	-4.4684	0.019013	3.6382	-7.9768	1.4227	2.8201	-2.4262	7.6178	-1.1195	-3.1408	4.921	-5.6194	-3.7689	2.975	4.4842	4.8052	-0.62846	1.5657	-0.32616	3.8577	-0.18311	-2.0225	-3.8664	-0.66595	3.544	5.9481	3.0031	-0.37066	-2.7788	-0.79882	-1.6197	-1.4024	-2.3393	1.8496	1.3285	-4.5475	-3.9183	-5.1143	0.42643	-7.1677	-0.51093	4.4642	-3.3862	0.92077	1.215	-2.6624	-2.3134	2.7487	-2.1076
6.0866	4.3755	0.51714	5.7546	1.4798	4.2431	4.1508	6.0898	2.8449	0.13418	0.77286	0.56649	-4.1857	-1.2647	1.1885	0.25625	3.2529	2.3142	2.1318	-0.18584	-2.2003	8.7894	3.2514	-2.9839	4.0429	-2.9269	-0.67309	7.333	0.41466	2.5349	0.34385	5.9694	3.233	-7.1697	-1.0808	2.501	2.5658	2.4681	-0.035072	2.1574	-3.7709	5.3274	6.4902	-2.0092	-2.3009	7.3121	-0.71927	2.6238	1.0952	0.84964
-4.8938	-14.132	-4.779	-8.5669	-9.6691	-18.088	-18.866	-14.077	-11.124	-8.9238	-11.505	-21.506	-16.516	-15.607	-10.351	-11.74	-11.004	-15.934	-17.112	-10.539	-13.181	-13.634	-7.859	-14.854	-10.661	-12.465	-11.098	-11.268	-6.8091	-13.785	-12.91	-12.328	-13.836	-18.443	-9.2894	-13.446	-16.819	-13.184	-11.453	-8.6047	-15.208	-8.0507	-5.738	-8.5554	-11.82	-13.385	-17.471	-12.253	-13.358	-15.724
3.0043	-1.5757	2.1377	-3.9451	0.080692	3.0034	-0.80473	3.4925	2.1875	2.697	1.9036	-0.12422	1.1512	5.6017	4.0004	-0.40562	-0.16411	0.19883	-7.8245	-3.6132	1.9723	11.378	2.0658	-1.6464	-2.9583	-4.2086	2.6478	-2.8553	0.61296	-0.26747	3.5118	-4.2794	1.7628	3.0306	-1.5417	1.489	6.6661	3.118	-2.7195	1.5022	-5.4592	3.3762	-0.1143	-0.39507	-1.243	-5.2253	6.9538	0.078414	-0.6765	-8.9095
-6.7786	-13.674	-12.393	-12.218	-12.818	-13.234	-7.294	-17.77	-17.12	-11.111	-11.602	-13.335	-17.884	-13.538	-12.516	-15.745	-10.734	-9.9563	-9.1008	-19.289	-11.497	-7.4579	-15.979	-16.738	-15.018	-10.905	-18.828	-18.454	-13.828	-7.374	-16.043	-9.5706	-12.229	-13.061	-6.0111	-10.173	-10.749	-15.981	-18.738	-15.95	-6.1371	-12.292	-8.709	-15.742	-9.9547	-8.44	-4.8891	-10.022	-14.136	-15.376
3.278	0.44154	7.2393	9.4072	-1.4706	2.7369	-4.2307	-5.7785	0.39926	-6.2076	-3.2074	-0.69016	0.66931	-6.6971	2.3687	-6.8761	-2.5471	1.6435	-4.2443	1.7173	-1.0798	-0.72795	0.9138	-0.43848	0.080545	-5.9685	-1.0064	-0.4152	4.7861	1.4845	-0.16664	2.0083	-5.7395	2.2231	-1.3121	-2.1974	-0.57545	0.8283	-0.66536	6.6519	2.1159	-6.2337	-0.63939	-1.2889	3.0927	1.2519	-3.9939	2.464	2.0493	-5.9964
-8.3008	-16.394	-14.297	-21.53	-13.412	-11.792	-5.9482	-8.4317	-14.674	-11.875	-12.718	-12.588	-13.75	-14.933	-10.892	-14.212	-16.142	-14.487	-13.016	-10.978	-3.6736	-11.404	-11.083	-15.903	-10.968	-11.321	-9.9943	-19.851	-8.2135	-15.473	-3.2127	-5.3986	-13.081	-10.092	-11.859	-17.767	-12.492	-13.111	-10.114	-5.8747	-13.327	-12.127	-10.931	-7.961	-13.255	-13.183	-17.908	-17.367	-13.739	-4.265
-13.219	-8.0184	-14.821	-20.803	-10.272	-9.4214	-17.955	-9.6117	-9.903	-9.3258	-14.852	-12.603	-10.158	-15.024	-23.364	-6.3285	-7.037	-8.3614	-6.3562	-8.6725	-9.4718	-12.624	-12.357	-11.604	-16.985	-9.4966	-15.473	-12.837	-6.483	-6.9497	-10.504	-9.5293	-13.131	-13.492	-10.037	-15.669	-16.043	-18.184	-12.278	-10.57	-9.8148	-10.127	-6.2042	-7.8154	-16.845	-5.3833	-15.808	-8.4738	-10.947	-14.661
-1.1557	2.8831	2.6579	4.7978	1.5833	10.895	4.4469	5.1558	3.4851	6.4645	3.8528	7.2505	5.8289	2.7304	3.3299	5.5857	4.4359	1.5253	9.5787	9.2696	0.026031	1.0739	4.0306	7.655	4.6436	4.0945	5.9725	4.9765	7.8516	3.6708	-0.89715	1.9395	3.6447	9.1166	3.2249	7.304	3.1139	6.3104	-1.0244	3.9078	4.2761	1.6762	5.4388	6.2496	3.8513	-0.71427	9.6234	5.5844	-0.053278	6.1484
0.57137	-2.1389	0.30362	0.015902	0.17648	-3.1678	-8.6063	-4.9507	2.9345	1.3137	-3.1184	-3.8054	-3.9173	0.77243	-0.4687	-0.54629	2.7785	-3.3945	0.83237	0.45502	-9.0184	2.8104	-8.8753	-7.7596	-0.47746	0.75622	-0.063725	5.2828	5.4467	-3.1543	-6.2488	2.127	-5.4284	-6.437	-1.5815	-0.99891	3.4834	1.3858	3.064	0.88302	-0.30986	-3.6566	-5.3075	0.52322	1.9567	0.95308	-3.8674	-1.3124	-6.3651	0.47835
-14.417	-14.924	-11.354	-14.75	-11.133	-13.544	-13.246	-13.983	-17.141	-15.934	-18.764	-13.751	-16.004	-12.958	-15.52	-11.944	-17.304	-14.72	-13.073	-20.84	-15.497	-18.352	-16.377	-11.529	-6.1678	-13.687	-13.522	-18.64	-13.431	-13.248	-11.179	-19.249	-13.546	-16.32	-12.737	-15.347	-13.576	-14.142	-11.346	-6.3551	-16.57	-10.888	-15.251	-12.663	-14.438	-17.942	-8.6521	-17.733	-9.361	-15.332
3.8328	-4.4115	2.1732	-0.74117	-1.8145	5.8737	-4.1717	-7.2759	1.5843	-3.8359	1.1415	-2.116	0.45255	1.4792	-3.9293	-1.0631	-3.645	-6.4352	-7.5783	0.3893	-2.9427	-5.1458	0.37756	1.0398	-3.62	-4.6384	2.88	-4.5418	0.76311	-5.9479	-2.7679	6.0727	-2.1442	4.448	1.8464	2.1309	0.71463	0.66141	-2.8818	-4.4094	-2.4892	-3.787	-1.7516	-1.4752	0.7389	-6.3317	1.6496	-6.076	2.7663	-1.3321
-6.9261	-13.53	-15.236	-16.535	-11.026	-9.1408	-11.577	-8.0668	-11.387	-9.7744	-11.408	-13.395	-11.123	-2.4087	-14.93	-14.072	-14.456	-8.0418	-10.844	-11.154	-11.057	-15.86	-9.4976	-11.554	-10.066	-2.6091	-24.154	-13.727	0.55683	-16.395	-6.7148	-8.5555	-4.8926	-8.579	-12.034	-5.7783	-5.9103	-13.101	-10.868	-13.658	-13.723	-13.249	-6.8813	-14.673	-11.993	-7.1191	-13.355	-2.802	-12.334	-14.183
-11.249	-14.109	-2.7859	-4.4628	-2.5577	-3.2383	-12.966	-7.198	-15.079	-10.522	-11.84	-10.286	-4.118	-3.4197	-6.7945	-7.1342	-10.828	-14.245	-12.861	-5.6054	-8.2571	-5.2741	-10.382	-4.0762	-7.0578	-3.869	-6.0587	-11.428	-13.409	-9.536	-16.214	-6.229	-12.996	-17.155	-6.9161	-13.02	-12.605	-4.0423	-7.2399	-5.5204	-7.887	-11.361	-5.3414	-9.9627	-15.06	-7.5761	-8.7253	-13.623	-4.8313	-6.0961
1.1686	0.27255	0.88074	7.0507	3.5744	3.5714	5.3544	3.1618	-0.44785	8.2402	4.967	0.81819	1.8073	0.31439	3.1613	1.102	4.8911	0.94946	-2.1883	8.1771	0.13456	2.3002	6.913	3.222	0.69974	5.1198	5.4572	0.82647	3.648	-0.94092	-4.3376	2.7988	3.8775	1.8858	2.5347	0.30939	1.3743	-2.8518	2.4263	0.75425	2.1276	8.2415	4.658	2.8479	-2.0645	0.39266	1.3033	3.6166	4.1511	8.5531
10.478	7.0611	10.385	5.0282	7.3503	5.8039	9.2613	10.319	8.4596	3.8808	7.7712	11.59	0.74002	8.4199	9.4046	4.1982	4.2816	8.7394	2.9392	6.5096	7.2466	8.9224	1.1119	3.0554	9.5731	8.2449	7.0271	4.336	0.89773	7.2772	-0.002548	9.9568	9.5548	8.7312	1.6995	8.1406	4.851	7.2294	5.8856	15.194	13.933	11.08	7.4258	5.0342	7.4537	4.8383	7.781	9.2478	0.75184	1.5686
-24.986	-19.394	-20.936	-25.617	-23.045	-26.655	-15.212	-26.001	-27.35	-21.812	-19.527	-23.57	-24.026	-18.836	-22.444	-22.458	-22.076	-23.37	-32.093	-19.213	-19.874	-23.06	-25.007	-21.652	-21.33	-22.57	-27.861	-25.887	-25.656	-24.475	-23.634	-15.174	-22.623	-26.413	-23.723	-24.361	-24.767	-19.855	-21.667	-22.817	-17.2	-28.995	-24.681	-23.314	-25.459	-23.042	-22.604	-21.599	-26.431	-24.425
-8.7118	-3.7953	-9.4517	-3.7516	-4.8199	-1.8272	-1.9516	-6.273	-9.9901	-7.3531	-6.1922	-6.9771	-8.1441	-3.2985	-2.3287	-3.3727	1.9765	-0.19556	-6.7375	-0.97869	-2.4101	-2.8231	-6.2916	-6.1299	-4.1021	-7.2635	-3.7484	-4.2386	-5.1118	-2.0603	-7.0265	-3.4247	-4.4394	-0.15817	-5.7716	5.8468	1.1955	-6.2778	-0.63353	2.5459	1.0946	-8.4596	-0.93591	-5.3048	-4.6541	-4.7784	-1.8761	0.63144	-2.5917	-4.2325
-8.3952	-7.4509	-11.169	-13.559	-9.732	-10.306	-12.788	-5.3028	-13.285	-13.039	-18.842	-6.3146	-11.805	-11.119	-13.397	-13.628	-4.7135	-9.5171	-6.0851	-9.0411	-8.7756	-3.4237	-14.299	-6.9949	-6.7049	-11.463	-10.233	-9.6486	-10.264	-7.0341	-11.508	-12.73	-8.9293	-8.4599	-11.844	-10.434	-7.3582	-8.0176	-9.659	-10.45	-3.3498	-10.691	-10.883	-6.4703	-8.8857	-9.5159	-6.0988	-9.8037	-6.8817	-7.9736
-5.4577	-3.2024	-2.0579	-5.0133	0.48339	-5.1074	-9.4357	0.11348	-8.8986	0.14311	-2.5385	-5.6568	-2.4833	-2.1676	-3.2406	0.88849	-2.4147	-7.7383	-2.3956	-5.5751	-7.5829	-3.0256	-7.2668	-6.6047	-0.13085	-3.6575	-4.8052	-5.5959	-4.8411	1.2549	-5.6448	-7.8469	0.72843	0.87509	-2.2819	-3.1947	-4.5863	-7.3923	-7.025	-12.332	-2.0734	-4.3136	-1.3445	-1.0186	-10.987	-3.5769	-2.0845	-7.9264	-7.4679	-5.9307
-1.1902	3.7825	1.4783	5.9504	4.9848	-3.8497	-2.6464	2.1583	-1.6295	-3.4044	-5.5783	5.631	2.0763	-0.8985	-1.6973	-5.6608	7.8663	-5.5257	2.4206	4.2972	0.0080286	0.36455	-0.39636	0.33361	2.282	0.63187	-3.1192	0.05161	7.3688	-0.65018	-6.2225	-6.5226	0.37519	-1.5449	0.60379	1.2	4.7581	0.18788	-2.321	-0.39659	3.5278	2.9524	5.11	-2.4545	-3.1167	1.3895	0.31036	-2.3757	0.80252	5.5431
-17.354	-18.188	-10.42	-14.484	-13.299	-22.845	-13.138	-16.81	-18.503	-16.542	-6.9354	-11.631	-17.561	-16.973	-17.374	-16.712	-19.139	-13.065	-10.256	-19.989	-13.652	-18.645	-15.527	-11.078	-14.257	-8.9971	-12.973	-14.66	-8.48	-13.25	-9.8476	-8.302	-12.382	-17.703	-16.89	-16.538	-9.4962	-12.861	-13.384	-10.104	-14.104	-14.211	-10.123	-18.647	-14.78	-12.751	-16.428	-9.5694	-9.7184	-21.403
-18.736	-19.07	-13.045	-15.685	-15.612	-15.633	-10.842	-20.883	-13.306	-18.718	-17.858	-14.739	-13.471	-10.926	-9.6774	-18.207	-18.559	-16.032	-12.167	-15.44	-11.099	-19.161	-17.014	-14.94	-18.092	-21.662	-13.73	-15.07	-13.304	-15.155	-15.738	-14.93	-16.47	-21.528	-11.811	-13.614	-14.908	-16.102	-15.674	-13.137	-7.7369	-12.607	-16.903	-20.358	-14.785	-12.298	-14.641	-14.487	-11.238	-17.028
-3.9069	-4.0796	-7.547	-1.7708	-2.0982	-1.628	2.2101	-3.6044	6.2214	-2.6678	-2.5283	-8.0952	5.1909	-2.0228	-3.579	-5.2447	5.0839	2.412	0.92256	-5.5564	1.9021	-2.9773	2.433	-1.2489	2.8306	-4.1195	-0.12669	-4.2121	-0.58882	-3.9195	-0.41154	-0.030289	-5.4497	0.96331	-1.341	-6.4575	-2.7864	4.7969	-0.8864	-0.64378	2.9233	-3.8045	-5.0083	-3.2882	-5.0809	3.8801	-4.6787	5.4279	2.8981	0.11062
-24.354	-16.406	-17.263	-21.92	-23.525	-20.451	-19.636	-19.793	-20.233	-22.695	-25.54	-23.389	-23.898	-21.294	-22.414	-22.036	-19.67	-23.654	-27.297	-26.208	-19.584	-17.98	-20.363	-31.08	-22.554	-25.424	-20.494	-30.496	-18.324	-17.025	-21.248	-18.534	-18.895	-21.04	-23.594	-19.284	-13.975	-23.413	-11.108	-14.743	-21.158	-20.816	-22.627	-23.243	-20.121	-16.614	-31.809	-19.452	-23.612	-20.419
-9.0181	-10.735	-11.903	-12.989	-17.323	-11.675	-10.455	-15.818	-11.429	-19.151	-11.127	-10.735	-16.696	-10.588	-12.315	-14.483	-18.604	-16.979	-9.2228	-13.927	-16.601	-14.744	-17.747	-11.663	-8.3249	-12.858	-12.612	-13.022	-9.501	-11.292	-11.039	-9.4551	-20.562	-10.909	-9.1662	-11.758	-12.274	-13.378	-18.587	-6.9032	-12.437	-15.078	-12.046	-20.415	-15.362	-8.2249	-16.05	-13.245	-11.879	-11.025
4.7803	11.104	2.7121	8.3076	6.1579	4.0349	6.5762	10.743	9.7147	7.8966	9.2968	8.7913	8.3295	2.1427	9.7026	12.282	7.1398	6.9466	1.3299	2.7595	6.9896	6.0964	12.652	8.26	11.164	6.1477	9.9349	12.153	-0.62117	8.8104	7.1775	10.139	18.701	10.922	1.5106	10.731	8.5886	13.132	9.03	11.062	10.899	2.7653	7.3842	11.674	5.8677	9.3881	7.5324	11.257	5.0443	4.8113
11.275	6.9615	7.5161	5.9537	8.8446	13.443	6.3053	10.86	6.5265	5.7948	8.0148	0.7934	4.1693	9.9082	3.9379	7.2799	5.0084	11.741	10.049	8.3274	7.5257	5.0352	9.1439	12.584	12.499	4.3442	8.1963	6.0913	7.8985	12.011	5.0762	0.027362	6.2984	5.7799	10.267	8.466	8.4612	11.345	6.9971	9.6553	6.0709	11.139	10.23	7.1248	9.0005	9.8049	12.596	3.3768	2.0941	1.3145
-1.8206	-2.4088	-3.464	-4.103	-3.9827	-3.4947	-13.259	-1.4906	-5.4538	-1.7078	-4.7025	-7.4624	-9.2956	-5.5483	-0.70977	-5.5919	-11.404	-11.144	-7.3352	-8.4939	-0.24411	-2.3067	-6.6274	-5.3931	-1.4068	1.3205	-1.9607	-1.7229	-4.8389	2.1109	-0.93067	0.43806	-11.759	-8.1835	-7.1661	-3.5194	-1.7249	-6.6821	-5.9793	-7.3523	3.1042	-10.282	-2.9873	2.2837	-6.2116	-5.7124	-4.7764	-9.6254	-8.7304	-2.7807
-13.27	-18.123	-13.581	-17.735	-15.619	-20.414	-15.23	-16.324	-8.2943	-12.046	-17.756	-10.685	-19.805	-12.829	-11.128	-13.986	-15.867	-12.187	-14.769	-20.775	-9.7497	-19.752	-17.09	-16.404	-15.831	-12.341	-10.258	-14.795	-12.692	-14.242	-10.765	-18.586	-14.4	-15.781	-12.323	-12.691	-12.352	-21.517	-12.347	-21.026	-16.803	-13.353	-9.711	-19.332	-16.048	-12.435	-19.389	-23.412	-16.325	-11.91
-1.9074	0.68294	-1.5241	2.3965	-1.066	-4.1675	-3.8823	-3.2144	-9.5798	-2.143	-7.675	-0.016738	-5.9374	-0.28802	0.34351	3.1155	-3.9354	-2.7158	3.8096	1.1289	3.8322	-0.70881	-2.5566	-5.4798	-0.5934	-0.15855	0.21652	-0.10418	0.072081	-3.9103	4.943	-2.8061	2.0611	-4.9633	-4.1679	1.0156	-1.8067	5.7698	-3.6247	-3.7259	9.4799	0.69264	-0.67338	4.1546	-1.149	-1.0397	-0.98617	-8.3185	2.0248	-0.2479
-15.977	-10.617	-17.113	-15.655	-18.536	-8.1354	-14.7	-12.085	-15.338	-11.818	-16.036	-15.628	-13.014	-16.553	-16.274	-14.641	-14.966	-10.631	-17.638	-17.15	-10.598	-13.614	-16.582	-17.939	-10.951	-16.507	-9.3588	-12.209	-12.884	-17.603	-19.997	-12.562	-18.451	-12.963	-16.389	-12.962	-17.731	-18.593	-17.408	-14.56	-16.001	-14.219	-16.518	-16.685	-13.959	-13.015	-14.179	-11.069	-18.113	-11.497
-4.2005	-8.8307	-8.8738	-5.573	-11.244	-9.8042	-3.1206	-7.3827	-6.9835	-12.515	-7.7647	-1.4358	-12.371	-9.7026	-7.7323	-10.212	-9.0064	-14.437	-13.627	-15.317	-12.687	-2.9322	-10.346	-12.969	-8.8713	-3.6397	-8.3142	-10.253	-7.9834	-3.8546	-12.539	-8.7917	-9.8879	-5.1208	-8.3532	-11.558	-7.0721	-10.069	-13.094	-14.089	-9.3002	-8.4722	-8.2066	-7.805	-8.7757	-4.6184	-5.7536	-17.799	-13.492	-8.5795
-7.8975	-6.773	-7.9751	-10.169	-14.153	-5.776	-8.1499	-9.2987	-9.011	-5.4508	-10.32	-15.614	-11.759	-7.143	-15.114	-9.6436	-6.0035	-9.7252	-16.107	-12.969	-14.63	-7.3287	-10.767	-12.44	-11.751	-7.0931	-10.712	-10.235	-7.3745	-12.201	-6.2888	-3.78	-9.6875	-6.8514	-12.03	-8.6444	-13.564	-4.7852	-6.3289	-12.399	-9.1147	-15.709	-15.537	-7.0381	-7.9238	-11.998	-12.856	-11.212	-11.851	-13.683
-2.1866	-9.4928	-1.5854	-4.0595	-10.667	-2.5604	-3.1968	0.3018	-6.5043	-4.8318	-6.1369	-3.7251	-9.0813	-0.15436	-5.2069	-2.4878	-9.151	-5.465	-5.5209	-5.7174	-3.9168	-13.287	-3.6843	-6.8932	-9.4086	-6.9405	-5.0507	-2.6213	-3.1886	-6.9229	-6.7411	-9.1239	0.89772	-3.2959	-8.8901	-9.469	-8.5999	-7.2699	-3.9853	-4.1754	-9.9841	-2.4204	-2.2822	-0.66652	-4.9561	-5.0602	-6.6668	-8.3164	1.0359	3.1026
-7.6078	-4.2191	-9.1695	-12.08	-6.8891	-13.31	-7.851	-7.8035	-7.5159	-6.9054	-4.7008	-11.95	-11.273	-8.6207	-3.2552	-12.65	-9.7756	-12.417	-11.242	-11.231	-9.6678	-5.6794	-10.458	-11.192	-11.213	-12.04	-7.2716	-12.232	-14.596	-10.987	-7.3789	-4.9068	-13.068	-6.5003	-10.601	-8.7996	-8.856	-9.922	-1.4446	-9.0386	-2.9937	-7.1622	-9.5524	-4.3733	-8.2126	-7.684	-5.4921	-11.92	-9.3021	-0.48555
-16.041	-10.499	-15.269	-10.039	-8.8743	-7.1186	-12.808	-7.3966	-8.8225	-5.2053	-5.9013	-15.507	-8.9544	-9.2554	-1.9835	-11.066	-3.2146	-3.3093	-10.789	-7.1883	-7.8914	-8.7012	-19.177	-9.7936	-8.1611	-10.703	-5.0452	-10.871	-13.805	-4.6128	-8.1251	-17.326	-8.4874	-16.301	-12.923	-7.3052	-10.462	-7.4561	-8.7687	-13.994	-10.231	-21.096	-10.712	-12.649	-13.439	-17.085	-9.0289	-11.62	-7.7575	-9.2163
-1.1345	-2.0994	-0.43739	2.0428	-7.8288	-7.8975	-4.2451	-2.4876	2.4096	-1.3571	1.4882	-0.7225	-4.6468	2.2541	-2.6907	-1.9721	1.4245	0.8268	-4.4232	-4.8475	5.8202	1.0257	-1.6883	1.3009	1.5927	0.37031	-2.1789	-0.58591	-6.8235	-5.6082	-5.8338	-4.0203	-4.3907	-3.1586	-0.80884	-0.30641	-2.8308	-3.6413	-1.3114	2.5057	1.588	-3.3807	0.5725	2.8775	-2.3234	0.2538	1.3725	1.5055	-4.4361	-2.2953
2.4811	-2.6988	-7.5403	5.6836	-1.5797	-4.3114	-3.8237	1.5573	1.4725	-7.221	-3.1637	1.5982	-5.403	-1.3317	3.2885	-2.175	3.5974	-4.667	2.444	2.3773	0.22354	6.9678	-3.3784	-1.7128	1.2441	-1.7112	-1.6934	-2.3081	-0.90541	1.3724	-5.9375	7.0797	1.2947	-0.26336	-1.3865	0.26482	1.6482	-1.9933	2.628	0.98633	-2.0192	-3.6757	6.6988	1.0879	3.3898	1.237	-1.1267	3.6482	-2.5077	-0.25471
2.4002	1.3085	1.4139	5.7132	4.9179	3.6841	-3.7194	1.5891	4.1777	-1.7545	3.2705	2.4894	-0.43796	1.7474	0.1708	-4.0278	4.0505	-3.4471	8.5677	-3.3877	4.1007	1.7761	3.7848	-1.63	5.7047	-3.0986	0.93856	1.6272	9.365	5.8213	1.1453	5.783	5.9931	2.6505	1.233	6.8842	-5.5171	4.4128	-0.77672	0.58262	1.3072	4.6166	4.8856	3.3062	0.52525	-3.0064	0.81486	1.7461	2.6648	6.3148
-9.4204	-8.1676	-11.143	-14.323	-8.0361	-3.1998	-8.3685	-11.802	-9.1025	-12.081	-11.374	-8.6779	-13.511	-10.212	-15.755	-10.812	-8.8183	-10.534	-6.2601	-17.925	-11.508	-8.1552	-10.657	-5.8354	-13.97	-11.597	-14.632	-9.8193	-12.405	-14.579	-17.327	-9.963	-6.8733	-11.253	-7.7789	-4.7457	-1.3504	-5.0163	-13.331	-11.479	-12.46	-7.9457	-6.1778	-8.8564	-14.672	-9.8303	-9.6459	-9.5751	-12.098	-6.3159
-14.183	-14.006	-17.335	-11.156	-15.674	-11.34	-13.177	-13.58	-14.28	-12.067	-12.203	-10.183	-20.59	-16.1	-7.384	-10.683	-9.9982	-16.301	-12.145	-20.484	-15.472	-11.084	-12.412	-13.879	-14.982	-16.857	-22.035	-19.701	-12.486	-16.927	-12.64	-14.857	-11.444	-18.539	-12.322	-13.863	-12.008	-12.843	-11.927	-14.637	-16.363	-17.557	-12.897	-11.496	-24.917	-15.599	-16.038	-10.258	-20.231	-18.406
-1.075	2.4703	-5.3843	0.046861	-6.2133	0.84064	0.18348	3.2304	-2.1569	0.32696	-4.085	-0.53356	-5.1772	-2.4818	-3.7133	-3.8106	5.8263	2.136	-5.1125	0.21894	-5.6071	-4.3348	0.48772	-2.6423	-2.3793	0.48548	-11.86	-2.8376	-0.066273	1.2977	-0.39548	-3.128	-4.2586	-4.0864	1.073	1.8206	0.80691	-2.4372	-0.85251	-7.7541	-5.3456	1.4338	5.6076	-3.5055	-2.3989	-1.7984	-7.7899	-5.1032	-2.8784	2.8383
-12.632	-14.941	-16.15	-13.392	-12.063	-10.198	-16.83	-17.483	-12.539	-16.265	-14.084	-18.662	-14.994	-10.665	-17.346	-16.88	-17.63	-18.697	-8.0693	-14.71	-10.921	-17.234	-18.934	-15.378	-14.052	-14.754	-14.2	-10.179	-10.518	-11.927	-7.5439	-13.288	-10.069	-14.302	-18.593	-10.241	-17.406	-16.904	-16.916	-10.83	-9.9616	-13.124	-10.078	-11.836	-10.238	-16.005	-15.486	-11.91	-11.47	-12.401
-18.485	-16.337	-9.6277	-8.8722	-13.715	-17.774	-8.5796	-7.4208	-10.969	-15.546	-10.394	-12.673	-16.861	-8.7218	-11.05	-10.038	-13.066	-15.796	-17.824	-8.7613	-16.275	-8.7771	-4.4033	-10.568	-11.635	-3.6983	-12.118	-15.26	-5.1624	-13.638	-11.331	-5.8463	-18.295	-7.1236	-8.7051	-4.8872	-6.8769	-7.2805	-8.7996	-15.834	-12.569	-12.593	-13	-11.55	-7.7278	-12.319	-9.9143	-7.5949	-1.511	-8.1559
-8.0306	-8.409	-4.0088	0.031563	-9.0581	-7.9573	-13.297	-3.302	-3.9423	-4.8506	-0.65482	-11.287	-5.1116	-3.5711	-8.4955	-1.8886	-4.2182	1.9246	-13.064	-2.5898	-3.2395	-11.848	0.12975	-8.8512	2.4021	-7.0427	-0.66373	-1.1646	-3.5489	-1.6294	-4.4861	-3.9064	-6.0458	-4.1864	-9.3312	-8.8276	-10.702	-1.9718	-1.3873	-3.1152	-11.182	0.022128	-8.9019	-3.4468	-3.137	2.8675	-2.2882	-1.0875	-10.021	-6.9521
-10.375	-10.754	-14.116	-10.071	-9.729	-9.6246	-12.424	-14.339	-8.4157	-8.0967	-13.644	-13.159	-8.1036	-14.343	-7.8889	-8.6754	-11.96	-14.803	-14.233	-10.303	-15.057	-6.846	-9.1606	-11.48	-13.071	-2.2787	-9.1011	-12.904	-14.149	-9.4543	-4.3807	-9.2377	-7.3687	-9.668	-7.9663	-9.827	-8.2276	-11.51	-12.323	-13.587	-11.693	-8.3096	-13.854	-13.541	-7.2823	-13.205	-6.6924	-5.8468	-8.3435	-5.5163
-4.0109	-2.3359	2.8307	-0.096241	-7.663	-2.2425	-2.4945	-1.2094	-2.3485	-0.43395	-4.634	-6.4995	0.50952	-1.5151	-6.6059	-2.7579	2.0731	1.9871	-0.77343	-0.47478	-1.0662	-3.1113	-0.10649	-7.2661	-3.883	-7.6865	-4.5157	-5.4042	-4.6171	-9.4161	-5.0177	-0.56602	-7.0888	-5.7286	-7.7157	-0.31615	1.3385	-0.2026	-3.6581	-5.9805	-0.41671	-7.2589	-3.9558	-10.734	-7.6956	-1.8868	-1.0469	-6.1278	-2.5267	-3.3128
-8.3997	-20.128	-8.0266	-13.776	-9.3983	-15.353	-12.202	-12.124	-12.561	-8.5329	-10.345	-18.114	-13.954	-18.157	-5.9349	-12.867	-10.278	-9.4765	-12.695	-18.151	-12.156	-9.8411	-13.057	-10.974	-8.7054	-12.492	-14.679	-13.372	-8.8249	-9.2097	-9.8496	-6.749	-4.9783	-15.354	-15.7	-13.349	-15.357	-11.727	-10.29	-4.9603	-6.1278	-11.735	-11.371	-13.387	-8.7559	-7.4187	-14.007	-19.548	-13.939	-13.83
-9.7513	-19.971	-15.842	-11.802	-13.771	-13.044	-15.414	-18.244	-15.404	-16.667	-13.428	-8.7891	-14.9	-8.5773	-19.081	-9.7208	-17.008	-11.725	-14.98	-16.411	-15.75	-15.997	-17.993	-11.837	-14.814	-2.2258	-12.394	-17.733	-12.573	-12.962	-12.396	-21.121	-10.907	-14.777	-19.715	-14.384	-15.824	-13.296	-13.085	-14.862	-13.946	-13.756	-19.343	-17.265	-16.058	-15.595	-17.732	-15.383	-11.035	-5.1212
-11.121	-11.253	-7.9316	-13.436	-15.37	-16.016	-14.547	-13.061	-16.875	-16.608	-22.208	-15.677	-11.637	-23.078	-15.788	-11.454	-19.089	-17.767	-13.537	-15.635	-14.106	-13.762	-21.22	-17.623	-14.01	-16.818	-10.896	-5.2781	-17.707	-11.346	-13.379	-11.75	-10.088	-15.388	-8.4427	-13.536	-10.361	-9.0641	-14.906	-9.3318	-16.959	-16.479	-14.964	-9.3797	-12.143	-9.683	-14.327	-9.6009	-14.075	-17.158
6.4482	8.7025	6.1958	3.4919	4.0094	10.941	9.6614	7.0235	4.9276	13.008	6.8094	-1.6564	11.122	8.2779	8.0498	9.455	13.285	6.8949	1.0571	11.353	9.8207	2.7765	11.581	10.317	12.997	7.4405	7.6197	2.656	16.666	4.1867	8.082	16.268	11.194	12.181	14.337	-0.34759	7.5095	11.554	8.6135	8.7367	8.0904	11.931	17.79	7.1811	5.639	10.466	12.559	13.558	10.82	7.3004
-14.919	-15.63	-11.249	-11.5	-16.896	-11.473	-19.535	-14.338	-12.3	-11.456	-15.439	-17.324	-10.907	-8.8111	-12.574	-14.966	-14.469	-15.241	-16.063	-9.8492	-15.718	-11.623	-7.7228	-15.614	-16.717	-13.961	-13.053	-7.7375	-14.977	-5.7074	-10.946	-11.106	-11.315	-18.725	-13.094	-16.217	-6.8829	-9.8015	-17.226	-16.293	-14.828	-8.3608	-9.063	-12.438	-13.908	-16.813	-12.236	-16.733	-12.102	-8.7221
-11.144	-9.8617	-17.815	-14.186	-17.901	-17.241	-8.2163	-13.764	-16.215	-12.568	-6.569	-13.274	-16.47	-7.6792	-10.448	-10.005	-15.366	-13.938	-14.554	-18.677	-12.852	-9.808	-17.506	-17.637	-13.666	-16.031	-16.03	-9.6345	-4.9935	-12.47	-12.377	-21.783	-8.3594	-16.905	-21.712	-14.42	-9.4342	-11.512	-14.263	-10.269	-17.009	-13.342	-14.872	-17.186	-10.394	-18.475	-16.084	-13.235	-9.575	-11.08
3.4384	4.71	-3.7396	-0.63467	-0.78956	-5.0678	4.2268	-1.9112	1.7657	-6.0246	-4.672	-3.8828	1.9119	3.0063	-1.8857	-0.9198	-2.1358	-4.2102	-2.0849	-2.2978	3.485	0.87151	-0.30788	-4.2585	-9.0762	1.5017	-2.235	-1.419	-0.67882	0.84729	9.684	-5.093	0.20187	-5.1163	-3.4413	-2.7984	-1.1265	-2.8919	5.4839	0.58387	-0.2636	-2.0371	-1.3057	-4.3631	0.804	-3.5585	1.9381	-1.6588	-1.7717	-5.5964
12.054	13.839	11.393	9.8023	6.8484	4.6507	4.4859	10.475	7.4953	11.461	6.0876	-0.16772	4.0891	7.8668	11.01	13.585	12.071	10.454	10.354	7.9182	4.7916	11.96	6.6858	11.046	7.6061	2.3998	10.102	11.563	10.834	8.3083	10.979	8.082	10.385	6.6596	13.601	7.9726	11.373	10.661	2.5441	8.8845	5.7694	1.2421	4.0583	9.7804	6.4377	9.6999	9.8461	7.6339	11.229	3.3601
-7.0748	-10.168	-8.6358	-10.193	-11.455	-11.139	-5.9656	-6.1946	-5.3238	-10.49	-9.1711	-13.461	-7.5237	-10.633	-8.6896	-11.404	-4.0988	-9.6728	-10.704	-11.489	-13.77	-14.079	-8.9144	-7.5185	-6.3616	-8.3488	-8.5921	-6.2071	-1.7152	-7.9734	-8.4769	-9.2734	-7.7824	-7.3916	-5.7474	-9.4567	-7.1279	-8.2494	-4.6031	-15.757	-9.1037	-10.856	-9.9715	-4.413	-9.897	-9.496	-7.165	-10.362	-10.377	-8.3102
-9.7756	-10.352	-7.2588	-8.7245	-12.376	-10.384	-13.209	-14.566	-17.69	-11.752	-7.376	-11.07	-10.171	-10.844	-16.172	-5.5624	-14.778	-12.63	-10.614	-17.844	-11.135	-14.519	-4.3699	-14.887	-12.398	-11.145	-11.548	-20.541	-5.3314	-11.355	-7.5146	-11.383	-13.03	-14.566	-19.771	-11.148	-6.9561	-16.1	-8.8585	-8.8916	-14.716	-12.861	-20.777	-8.7758	-9.8805	-4.6347	-4.3066	-5.776	-9.4632	-16.543
0.28271	1.4146	3.9782	4.7797	-0.75445	3.183	2.1173	-1.7674	-2.5181	5.3561	2.8016	1.7068	2.4338	1.4023	-8.5925	2.5432	7.4903	-6.2414	2.5022	4.3891	-2.4453	3.7536	4.1562	-1.5665	-0.23607	1.1666	-1.4508	2.9059	4.0436	2.3213	-3.1544	-2.7142	0.51237	4.617	-0.13181	-5.0437	3.2392	0.098958	3.4411	-2.2446	1.1618	8.9802	6.8606	-0.73688	-1.94	5.756	8.6431	7.2537	1.4709	-1.5894
2.7491	-1.1461	-3.5482	3.8303	-7.8603	-8.2088	2.9888	-1.8534	-0.41276	-0.70553	5.9085	-0.23333	0.0076834	-1.0821	-1.4079	-1.038	4.4924	-1.4986	0.19461	1.9685	-1.4994	-3.2978	-5.1044	-0.86063	-0.6795	1.3565	3.6624	-5.1211	5.719	-3.3896	-5.4645	3.5507	-1.1292	-0.30927	-1.6971	-2.6211	3.1521	-6.9127	-1.6666	-1.8289	2.6886	-4.7855	7.8759	-0.71263	4.8743	2.7205	-1.4469	-1.2373	-4.6831	-0.32862
-2.87	-3.3779	2.5064	-10.431	-5.8795	-5.2393	-1.2083	-1.2444	-4.9095	-9.5684	-0.45198	-8.9355	-5.7278	-2.2646	-0.66282	-2.9369	-5.1015	-13.052	-6.2965	-10.297	-2.544	-0.023819	-4.6284	-4.9689	-6.0327	-7.5281	-0.33966	-13.117	-4.6501	-6.2414	-4.4234	-8.0355	-3.7147	-8.3235	-7.1684	-4.0617	-5.4632	-9.9386	-8.1186	-0.8357	-3.3753	-6.5922	-0.37818	-9.2813	-6.4048	-7.4338	-3.5251	-3.5224	-4.5668	-7.3082
-2.5156	-1.306	1.0617	3.7153	8.4354	-0.83875	-5.6808	-0.96736	5.8651	-0.29198	3.1738	0.16374	-4.619	5.9525	-1.5435	7.6975	1.5394	0.71291	2.4774	-1.8551	1.8736	4.6223	-2.368	0.16977	-5.7871	0.88998	-0.28844	1.6131	-3.8894	1.151	1.8578	1.5107	0.51024	2.0049	6.4802	1.3423	5.4981	4.9874	2.6896	6.9974	5.6254	2.0023	2.3521	-1.4493	-4.8718	-0.29806	-8.2342	1.6	3.3404	10.846
-17.606	-26.491	-19.967	-18.941	-17.726	-23.608	-18.735	-19.235	-19.245	-21.086	-21.633	-24.32	-17.293	-19.46	-18.279	-21.977	-23.539	-21.842	-19.348	-20.318	-16.893	-20.981	-23.453	-19.631	-16.224	-20.06	-23.523	-15.352	-19.95	-19.898	-10.272	-24.833	-22.955	-22.043	-17.838	-20.162	-24.044	-22.71	-20.523	-16.71	-17.229	-17.524	-17.2	-22.5	-27.55	-23.063	-21.915	-21.548	-21.712	-24.675
-5.2773	-4.8753	-8.3612	-0.45937	1.3274	-3.8393	-6.5394	-6.5456	-2.0365	-2.3574	-9.817	-0.35847	-7.0091	-5.3171	-2.3644	-3.3214	2.9798	2.3226	2.2562	-2.5021	-7.154	-10.472	1.5187	-3.0094	-4.3155	-1.0623	1.2057	-3.7135	-5.3265	-3.4455	-2.2319	-4.5957	-13.09	0.11281	-2.1527	-3.9381	3.805	-9.439	-6.044	-1.0675	1.0106	-2.5025	-7.0516	0.66811	-4.5748	0.49434	1.3476	3.3879	-4.6589	-2.6901
-8.5153	-15.401	-11.391	-12.095	-17.115	-13.546	-11.741	-16.644	-12.157	-13.693	-11.358	-17.619	-14.574	-10.453	-11.125	-15.351	-16.637	-16.798	-18.914	-6.5482	-15.955	-21.615	-24.482	-11.838	-14.804	-10.522	-18.455	-16.46	-12.254	-17.924	-13.918	-8.1143	-16.915	-16.849	-9.0828	-14.091	-8.1536	-13.438	-11.405	-18.282	-15.397	-15.204	-18.278	-13.496	-13.106	-18.189	-13.159	-22.763	-22.748	-17.176
-6.4434	-6.2736	-6.9102	-4.4472	0.28916	-3.8861	2.6904	-2.449	-3.3938	-7.1636	-2.4518	-4.71	-4.8056	-5.7882	-0.8031	-10.033	-4.0682	-6.7787	-1.2374	-7.3589	-2.2948	-2.969	-5.9429	-0.91459	-1.4465	-0.90253	-6.8726	-5.4782	1.6886	-2.1774	-6.044	-0.69466	-0.61613	1.5307	0.0067628	0.69409	-2.4691	-5.9695	-8.5515	-0.59266	-5.3969	-3.6257	-5.183	-9.1637	3.3042	-5.5132	-4.993	-0.82652	2.4804	0.00688
0.32039	1.5066	1.4904	1.3899	-6.4776	1.7532	-0.61651	-1.3677	-4.9604	-5.0019	-1.0278	-8.9904	1.8468	-4.5992	-0.099602	-3.2441	2.9183	-6.4293	-2.0379	-5.8791	-4.3307	-3.2261	1.8154	1.4853	-2.4013	0.45807	-6.6121	-5.4939	-4.8499	-2.855	-3.4733	-1.3785	-0.88164	-0.86485	-3.8959	-5.8842	2.1082	-2.4051	-1.9628	1.5477	-1.0085	3.3454	-5.076	-2.413	2.5442	-2.4877	-3.6217	-3.5518	-5.6221	-2.7982
-10.223	-10.216	-12.275	-11.088	-8.1659	-13.338	-10.193	-7.9736	-6.1159	-9.1545	-14.295	-10.222	-5.3456	-9.7829	-9.3076	-14.091	-16.452	-11.23	-12.477	-13.184	-5.5734	-9.5301	-18.042	-12.95	-11.292	-9.5945	-13.597	-17.84	-16.236	-11.659	-8.05	-10.002	-12.841	-10.197	-6.9299	-5.4782	-9.2566	-16.018	-13.124	-11.629	-8.5352	-14.548	-16.831	-15.939	-16.906	-9.1385	-9.3936	-15.824	-8.7004	-11.065
4.1674	6.4169	2.4895	-0.66398	0.44945	-1.1851	-1.292	5.3655	-3.4795	-2.2008	4.2535	-1.7986	2.1801	5.0107	-2.0611	1.7587	2.7757	0.78559	4.9037	7.5741	1.0986	3.0465	-0.023282	-6.1869	7.1309	2.0554	1.4202	4.0116	1.9007	1.503	4.3103	5.1581	1.439	-3.6772	3.1089	1.8378	5.778	-2.1655	2.0264	-0.41502	4.0033	2.0664	9.103	-0.88712	6.5947	7.2185	0.55455	0.52438	-0.70915	1.043
-7.3756	-12.083	-7.0029	-11.985	-10.313	-1.2432	-13.629	-14.957	-5.9508	-10.428	-4.477	-17.301	-14.436	-14.038	-10.711	-9.8493	-13.23	-16.079	-4.6085	-15.585	-5.4854	-11.938	-7.9907	-9.4672	-17.039	-13.076	-13.052	-13.888	-13.5	-10.45	-9.2333	-15.837	-7.3191	-11.3	-12.622	-7.1816	-10.138	-17.606	-12.346	-7.8774	-10.891	-11.176	-9.828	-10.935	-6.2678	-10.634	-7.9811	-16.461	-12.595	-10.284
7.6033	8.5821	6.2477	13.828	11.986	6.3442	10.809	6.9398	12.969	9.0513	7.2262	3.4081	13.678	12.756	6.353	4.713	9.6367	5.2019	6.3815	7.7344	6.6022	2.2363	21.666	10.897	5.7049	5.9284	10.514	11.308	16.536	5.6311	3.3701	2.4246	6.4768	7.1476	10.826	6.6806	13.162	9.177	4.1596	7.27	9.9969	9.5257	4.2211	10.007	7.9196	12.963	3.197	10.471	3.3369	10.019
3.61	2.7712	-2.3975	2.9341	4.2074	-1.03	5.6524	-8.0515	-0.042791	-3.2837	2.3274	1.1373	-1.5023	1.6568	0.95774	-3.2966	-0.92002	-3.649	-0.76023	-1.1998	0.63163	3.4853	-0.78711	-1.3708	-2.4859	-3.62	-0.91077	-2.2968	-3.6401	0.6874	-0.27564	-1.2294	-2.1197	-3.5792	3.4853	0.11137	0.51805	3.7983	-2.3184	-5.5842	0.08203	0.82886	-1.5329	0.35318	-5.8837	-2.5453	3.3096	1.7502	-1.6785	-2.739
-12.276	-15.961	-16.88	-16.045	-8.4395	-19.15	-13.182	-11.361	-10.125	-13.821	-9.5858	-15.455	-18.089	-13.044	-11.239	-6.7455	-9.0802	-10.475	-8.829	-17.774	-17.37	-9.6042	-13.262	-17.916	-12.558	-9.8634	-14.41	-19.675	-17.222	-13.034	-25.045	-17.636	-7.5683	-5.5996	-10.868	-12.423	-13.245	-5.5822	-15.979	-15.252	-15.791	-10.333	-14.291	-15.234	-10.02	-9.9242	-10.291	-17.117	-19.211	-11.418
-11.561	-14.552	-8.6816	-9.1452	-9.585	-18.704	-11.453	-18.578	-8.4915	-14.792	-8.1547	-8.0294	-16.069	-8.5466	-9.6212	-12.572	-11.78	-12.939	-13.708	-6.6775	-6.4863	-3.1496	-9.3485	-9.0071	-11.512	-11.463	-13.452	-15.195	-11.611	-16.172	-10.648	-4.1781	-8.1829	-14.33	-14.723	-7.0464	-18.361	-10.201	-11.856	-19.861	-13.241	-11.635	-9.4929	-9.086	-12.979	-12.548	-11.86	-12.672	-8.4067	-5.8401
-15.887	-17.234	-11.658	-16.201	-14.259	-19.899	-12.553	-16.782	-16.572	-9.411	-13.246	-16.698	-14.103	-14.333	-18.132	-21.26	-17.736	-21.693	-13.657	-12.173	-15.294	-8.4961	-11.11	-19.244	-10.001	-14.029	-15.876	-18.883	-15.595	-14.446	-7.3574	-14.465	-10.666	-11.768	-17.74	-19.459	-21.729	-16.609	-17.146	-10.606	-13.483	-16.344	-12.029	-9.4549	-14.316	-14.246	-13.079	-18.404	-18.816	-15.252
-15.475	-11.238	-18.741	-15.322	-11.108	-13.129	-13.775	-11.332	-15.538	-20.145	-14.205	-17.541	-7.1515	-16.14	-17.625	-15.138	-14.09	-15.776	-11.192	-11.841	-21.396	-13.214	-8.2874	-14.643	-11.639	-10.042	-13.559	-11.434	-12.078	-4.3649	-8.8617	-6.9424	-8.7669	-15.389	-13.416	-12.038	-16.774	-14.92	-13.927	-11.332	-8.0383	-16.214	-7.8262	-6.6649	-14.816	-6.8036	-7.5028	-12.725	-5.221	-12.936
3.4238	0.18138	-4.7613	-5.4471	-0.53301	0.095964	0.84246	-1.1952	3.6401	6.0418	0.54177	-9.2337	-1.3322	-0.073046	1.3049	-0.401	5.139	-3.15	-2.4151	-5.9353	-4.4793	5.1863	-0.13864	-2.4642	-1.1344	-0.58566	5.0876	2.6906	0.10337	1.0792	-1.4594	-0.21508	-13.986	-6.3015	-5.6753	-1.7583	0.96899	-0.47536	-6.5352	3.5522	0.92467	2.5873	-3.5591	2.0614	-2.1226	1.4468	2.8938	-4.8321	1.6722	0.063229
-20.487	-24.048	-20.345	-18.679	-30.331	-22.126	-22.732	-17.417	-17.192	-24.198	-20.047	-17.381	-22.632	-20.064	-20.954	-25.041	-25.249	-26.796	-31.544	-19.176	-23.015	-21.428	-16.422	-21.601	-17.097	-24.861	-21.193	-21.381	-25.482	-21.912	-21.865	-16.323	-19.246	-20.82	-21.854	-10.992	-21.452	-13.927	-17.774	-23.259	-18.213	-19.426	-24.905	-18.759	-18.485	-18.547	-29.055	-17.901	-27.903	-21.006
1.6761	-7.3127	-2.9224	-11.349	-0.5528	-0.88418	1.6741	1.4841	-3.311	-5.0807	-8.0082	-3.1152	-3.2395	-2.6576	2.2197	-4.243	-2.9915	3.0929	-2.5312	-5.0109	-9.0739	-10.303	-1.9149	1.5697	-6.526	-5.484	-3.2297	-2.1127	-6.2241	-4.1726	-0.98263	-6.2035	-1.5814	-10	-5.7176	-9.166	0.91017	-6.6479	-9.0176	-6.405	-6.899	-2.8388	-1.9205	-0.87448	1.5586	-3.6643	-2.5159	-8.0546	-4.0894	-4.8842
-10.087	-4.251	-3.2207	0.9536	-5.2298	0.25951	-0.88982	-4.0666	-0.42022	-7.5399	-2.2216	-2.9041	0.90197	-2.1455	-8.0824	-5.4107	0.87298	-7.1164	-6.4272	-3.7017	0.36178	0.73899	-4.4344	-0.98846	-1.0221	-2.6165	-5.8873	4.2892	-4.5391	0.24864	-0.4163	-5.8562	-5.1299	-1.3348	4.1449	-2.5366	-4.2055	-4.632	2.5925	0.66138	-8.22	3.7279	-2.1174	3.6285	0.72641	1.3756	-2.3353	-6.1584	-1.7664	1.8668
-9.2994	-16.488	-12.118	-9.6282	-14.478	-10.412	-12.91	-17.653	-16.319	-8.957	-16.321	-14.018	-9.2113	-9.046	-14.212	-9.9028	-8.7384	-12.74	-14.794	-9.2235	-12.125	-5.8711	-11.22	-9.6289	-19.647	-18.25	-11.098	-16.22	-9.3948	-13.039	-13.619	-13.084	-13.119	-14.323	-13.451	-7.6611	-10.972	-20.529	-9.3668	-11.083	-17.622	-9.9309	-10.787	-16.922	-15.099	-14.856	-12.364	-11.4	-8.1169	-13.113
3.2686	5.6807	-7.0285	-4.9416	-6.8511	0.067976	1.2929	-1.8963	1.4101	-9.8865	-2.8961	3.6962	-5.7591	4.6726	0.097203	0.24132	0.55283	-0.031044	1.5572	2.214	-0.61844	-4.6762	-2.9479	-2.2886	2.8893	3.7795	4.6046	2.0385	3.3354	3.6976	3.0869	-1.19	-4.5141	-5.7373	6.8952	1.845	-5.3317	1.3959	-0.7863	-4.898	-0.39045	3.61	0.61334	1.6979	-3.5155	2.3718	4.0129	-2.9823	3.0626	2.9257
-10.26	-11.381	-11.804	-8.9578	-12.094	-8.374	-19.778	-13.257	-6.1471	-13.105	-12.263	-6.8642	-12.392	-8.2792	-10.683	-3.9438	-10.012	-11.265	-7.2354	-9.4791	-7.2451	-7.5211	-14.294	-13.426	-7.6803	-16.72	-5.6538	-14.04	-6.9144	-12.034	-9.6984	-7.137	-12.116	-9.7037	-12.352	-17.316	-14.36	-4.0275	-11.523	-12.455	-3.7657	-14.74	-9.565	-11.965	-14.617	-10.53	-10.14	-8.7672	-10.153	-14.306
0.84048	-0.43004	-6.6039	-4.6302	-2.4232	-6.8047	-5.644	-2.3822	-0.86378	0.40209	-1.7947	-3.1605	-4.3324	-1.2681	-5.5	-2.3554	-5.7762	-7.745	-3.5016	-1.6886	-5.2385	-4.237	3.4689	-3.2642	3.7271	7.9586	-5.0307	6.3866	-11.614	-6.2256	-5.8272	-3.6481	-6.3227	5.1301	-3.4033	2.2321	-2.5313	-1.9997	0.31552	-7.4774	4.151	-4.7762	2.4501	-0.30204	-6.7924	-6.7206	-6.5289	-1.3527	-2.5042	-1.4324
-10.1	-11.028	-15.564	-8.7846	-10.728	-13.151	-13.869	-12.582	-8.775	-6.5123	-14.293	-11.234	-12.933	-11.96	-17.784	-16.963	-14.823	-11.98	-13.479	-17.565	-10.207	-8.9352	-17.908	-13.137	-12.805	-7.3443	-15.984	-17.894	-12.209	-14.734	-8.2162	-7.5735	-9.6775	-10.12	-11.252	-10.136	-7.2624	-10.724	-12.388	-11.958	-17.923	-10.572	-12.675	-10.42	-17.573	-14.1	-11.724	-9.7741	-14.251	-7.4369
2.6304	-4.0974	-9.0023	-6.9784	-5.0554	-7.2045	-2.904	1.2068	-1.4925	-2.1167	-4.2071	-1.3923	-0.44299	-8.1395	-5.1032	-7.6351	-7.4301	-1.9442	-11.21	-8.2285	-11.669	-2.1766	-5.2676	-0.54122	-3.5613	-3.2747	-5.3537	-8.0475	-1.3287	-8.6666	-4.2887	-7.7009	-4.85	-5.1865	-1.7797	-9.7374	-5.3409	-9.0012	-5.3541	-4.1523	-4.192	-4.3347	-3.0038	-1.3287	-4.5831	-2.2954	1.1476	-7.9973	-2.4509	-2.6492
-5.1061	-1.8638	0.62519	-5.5137	-2.7609	-3.9309	-9.2876	-4.6542	-4.2427	-0.30294	-7.452	-3.8675	-1.1268	-9.7914	-4.1151	-7.6372	-15.695	-1.0041	-2.3753	-8.4091	-1.7113	-2.3833	-3.2502	0.69393	3.2958	-0.60103	-4.9663	-3.4202	-3.7625	-2.844	-5.1849	-3.7046	-4.013	-5.0819	-3.9295	-7.9104	-2.1738	5.5916	-8.8026	-0.22205	-0.32563	-4.5288	-4.6533	-4.1869	-2.7155	-8.5637	-5.7577	-4.9127	-7.5393	-1.7036
5.9585	-0.85628	0.98207	4.0498	-0.10787	4.5241	0.027468	5.3677	-0.7471	1.6062	-5.2239	1.7283	5.509	-0.74637	8.9378	1.7106	2.7223	-2.4962	0.45794	2.815	-0.96722	-0.46593	2.1218	6.7637	1.5091	-8.4753	3.1549	2.5004	-1.014	7.2582	3.7467	4.6191	1.6493	-2.2799	4.2323	8.5	1.9274	0.82535	5.255	-0.051124	-0.36926	3.3479	1.9733	-2.6832	0.61049	7.1372	3.9315	-2.943	-0.33442	3.7845
-4.3564	-5.3152	-7.5626	-1.0662	1.6121	-4.8159	-0.29965	-7.2636	-5.8353	-1.3473	-4.3198	-2.7586	-7.5834	-6.0748	3.9672	-3.4469	-6.5197	-0.74411	1.8079	2.4252	2.2007	-2.9195	-1.564	-9.804	-0.66031	-7.0188	-0.84068	-1.3675	0.46924	-6.0896	-1.3392	-5.0434	2.1551	-7.7798	0.9722	-6.2297	0.73889	-0.61814	1.6714	-2.8625	-2.8308	1.3246	0.36908	-5.0253	0.97652	-0.24141	-0.15025	0.4481	-9.7706	-4.9502
-7.9582	-1.0378	-0.93334	6.6261	-2.9398	4.7629	2.7035	0.74082	4.2348	2.7124	-2.3789	4.1334	2.0877	-1.1226	-1.5575	-2.0027	1.1875	-2.8815	5.455	-0.69371	-5.0531	3.8243	-5.5125	-1.7235	0.55291	1.9178	7.9023	-2.9979	-0.12385	4.0113	-1.6451	1.0591	-1.3269	-1.579	-0.71123	2.0238	-2.1599	-8.404	-3.0938	-0.020299	-1.0923	-1.747	-1.7562	-4.6291	-5.3055	-3.8865	0.014863	-1.9968	1.4312	-3.7128
-2.2677	-4.1298	5.1701	-1.595	1.6938	-2.7023	0.48916	-5.2346	-4.7083	1.8293	-6.1049	3.1891	1.3158	2.7973	-2.3049	1.2971	-2.9023	0.32969	-4.0653	-3.7855	0.52212	-1.2932	-1.0546	0.30471	-0.0098042	-4.9455	-0.83312	-6.8573	-4.4664	2.0943	-5.4657	-2.5643	-3.7115	-1.1986	-7.8855	-5.7362	4.0213	1.7884	-9.198	-0.80092	-5.9957	-1.1689	-3.2272	-0.73303	0.64482	0.48678	6.8122	-6.1343	-1.1393	0.26137
-3.5176	-1.0804	-2.2954	2.7297	-9.2872	-6.9534	-5.602	-2.47	-3.413	-3.1009	-6.5463	0.69857	-8.579	-8.1173	-5.3055	-8.2391	-3.3433	-0.55357	-7.5979	-5.7618	-4.7092	-4.15	-4.5887	-5.3979	3.7374	-10.243	4.4039	-2.1721	-4.5933	4.0377	-0.42296	-5.4514	-3.8379	-1.8008	1.3876	1.7255	-4.7021	-2.4793	0.99943	-4.8386	-5.5989	-0.64809	-2.4114	-3.6055	-0.78712	0.086703	-4.2336	-10.508	-4.6886	-0.31503
-1.6331	-5.5666	-1.3039	4.3071	-8.9095	-4.4711	-3.6536	-6.7787	-6.2351	-1.9524	-8.1701	-8.5252	-10.465	-5.2314	-6.8117	-3.0836	-5.8459	-2.0841	-5.2725	-10.964	-3.3448	-7.1261	-9.6896	-4.5796	-7.6395	-5.6157	-5.1885	-11.243	-10.53	-6.8905	-1.8338	-4.028	-2.3012	-3.1283	-6.849	-9.676	-9.4071	-4.2693	-6.0156	-7.7951	-1.8774	-6.4168	-4.5355	-5.6624	-8.0431	-5.2184	-7.6669	-11.278	-1.9605	-4.5652
-14.093	-12.247	-13.236	-13.615	-7.4159	-11.735	-9.5944	-4.6527	-8.9107	-7.7365	-11.814	-9.0783	-14.479	-6.0611	-9.9474	-8.8524	-6.142	-13.292	-9.9153	-5.5528	-14.127	-8.7794	-11.918	-18.698	-17.602	-4.3428	-9.7664	-6.7186	-13.807	-14.726	-11.937	-7.2676	-16.057	-14.048	-12.21	-5.7575	-12.522	-7.8671	-6.933	-12.184	-10.144	-9.6201	-4.6269	-6.3236	-13.134	-10.162	-17.657	-13.81	-12.657	-12.184
-7.6531	-6.4807	-1.7181	-1.0922	2.8981	2.0208	-2.0535	1.5568	3.3194	4.2992	-2.8581	-2.9375	-0.32305	-0.80456	-1.3653	4.8387	-5.09	1.2686	1.1716	-1.7746	4.8148	1.2125	0.19096	-1.366	-0.16789	7.8978	-4.6432	3.9358	-2.5366	1.2513	2.2271	4.8025	-0.61743	-2.3278	2.9566	-1.4175	-1.1668	1.5683	4.3885	-1.0796	-3.7873	4.022	3.516	4.5765	-3.3499	8.9287	6.5427	-3.2379	-1.7991	-3.8806
-5.2999	-0.43405	0.25277	-4.6201	0.44864	2.5959	-1.6057	7.2151	0.71502	4.2872	2.3866	0.027152	0.41124	1.2804	-4.4486	0.47165	1.6533	7.0505	-3.8379	-0.69908	-0.77972	5.7874	5.9506	2.512	-8.2867	6.346	-3.0992	0.15525	-1.5913	-1.9507	0.36058	-0.74103	-2.572	3.2814	-2.6059	3.0801	-1.5354	-1.3605	-0.42609	0.33674	3.4326	-1.3351	-0.62491	-0.35673	9.9706	-0.56761	3.7304	1.0285	2.3481	0.10782
0.33903	-6.3343	-10.712	-3.6563	3.3968	-4.5148	-2.3588	-0.081627	-4.0445	1.2568	-2.0892	-7.0701	-5.7815	-5.8623	2.0548	-8.4846	-2.2001	-4.7753	-1.4704	-8.0663	-2.7847	-2.1	-8.8251	-4.501	-5.293	-0.56945	-3.1718	-2.9809	3.3282	-3.0388	-6.7563	-6.4647	-7.1371	2.7294	3.5457	1.5066	-1.2438	4.7798	-3.2673	-3.8025	-6.8612	-9.1637	1.5317	-8.4252	-0.85549	-4.5422	-2.2684	-1.6238	-1.9179	-4.1137
-14.927	-7.0145	-6.5926	-13.377	-9.5535	-7.7131	-11.774	-8.2758	-5.1138	-6.3272	-8.7358	-9.555	-13.09	-9.5002	-9.3113	-11.387	-16.112	-11.784	-11.474	-10.525	-4.9977	-7.5057	-6.5784	-12	-11.464	-16.486	-14.136	-17.207	-9.7916	-13.585	-14.783	-8.3831	-12.112	-7.0974	-13.975	-6.3433	-12.882	-10.84	-15.158	-18.991	-11.579	-15.823	-13.002	-9.9594	-12.979	-12.095	-9.7191	-11.648	-10.229	-15.899
-2.9667	-15.547	-1.0044	-8.28	-7.765	-4.2389	-6.5551	-11.118	-9.0154	-11.128	-7.2257	-9.2178	-8.351	-11.491	-11.908	-6.2904	-8.1667	-9.4455	-0.62899	-7.3222	-13.311	-3.4942	-6.9005	-10.565	-8.3273	-2.1113	-10.192	-11.185	-8.9503	0.79959	-11.094	-6.834	-12.482	-10.091	-13.497	-11.382	-12.739	-11.398	-13.897	-10.54	-7.4513	-5.5348	-2.9531	-7.7791	-11.234	-10.102	-10.327	-8.9881	-9.2909	-6.4128
3.4513	-6.9271	-5.4654	-8.4961	-4.1694	-14.568	0.33267	-4.8533	-5.3032	-4.3237	1.0757	-7.7502	0.30277	0.74662	0.97515	-2.564	-2.8908	3.8558	-3.7798	3.0575	-1.0723	-6.8812	0.97536	-8.3808	1.8122	-5.5158	-4.3858	-0.62267	2.0913	-2.4723	-0.41867	-6.7638	-5.9529	-2.9775	-5.3381	-6.0971	-1.6209	-3.77	0.67034	-3.5586	0.34566	-10.338	5.2326	-8.838	-3.5513	-2.7057	-1.5732	-5.755	0.22508	-7.9409
0.047204	-2.4453	1.2605	-3.3294	5.8197	-3.0642	-8.4735	-7.4916	-2.6159	-6.5674	-1.943	-6.5776	-5.0554	0.70002	0.91198	-9.6045	-1.8048	-4.8246	-1.1912	-2.1871	-9.8398	2.036	0.090778	-1.344	1.4703	-0.435	-5.8696	-1.6941	-2.5649	-9.678	-7.5718	-2.5194	-1.161	-8.1789	1.7971	-3.6999	-0.12849	-6.5129	-8.9174	-5.617	-3.943	-6.5187	-4.41	-11.188	-3.699	-6.4515	-3.1436	0.46708	-6.7072	-6.0452
-20.289	-17.375	-27.821	-20.381	-23.341	-20.517	-25.161	-21.644	-23.093	-23.841	-21.25	-24.918	-26.129	-23.734	-22.132	-21.582	-26.478	-22.26	-31.039	-18.84	-26.123	-24.48	-20.826	-18.32	-24.286	-22.02	-19.318	-22.186	-20.176	-18.369	-19.333	-24.355	-20.887	-22.593	-28.169	-23.69	-22.226	-27.269	-25.229	-26.241	-27.089	-18.762	-32.369	-21.195	-23.75	-21.166	-22.805	-23.29	-30.371	-28.782
-9.5833	-0.2421	-2.4625	-5.1712	-4.5652	-6.6496	1.5207	-2.554	-9.8512	-7.9995	-9.2317	-7.2724	-4.2785	-6.7252	-4.5691	-4.5778	-5.5626	-0.36914	-5.8911	-6.3938	-5.9068	-2.9582	-5.514	-4.383	-10.139	-3.1401	0.15178	-1.1018	-3.4836	-2.9675	-5.5214	-6.4134	-1.1547	-3.577	-6.0229	-3.0561	1.4832	0.84838	-1.5601	-3.5781	-5.7205	-6.2129	-5.8823	-5.782	-3.6427	-1.7307	-9.6406	-5.1878	-2.718	-6.0743
10.037	2.512	4.6948	0.13695	0.58721	7.7479	10.551	2.2152	6.3878	3.2297	13.091	7.2736	1.756	6.7505	2.7738	2.9108	11	8.9767	10.98	3.965	1.2144	5.1665	2.8301	9.0029	2.6736	9.4419	9.6202	12.898	3.6608	4.4036	3.1672	5.4605	0.17151	6.5352	-0.10325	5.395	2.4115	7.5689	1.8755	6.265	1.2897	2.3311	4.5177	6.0647	8.7157	5.5549	9.27	6.5055	6.2004	2.6032
-5.989	-3.1803	-4.8459	1.9688	-6.5925	1.6493	-6.7185	-3.8529	-5.5423	-5.026	-4.5628	-0.8705	-5.8483	-0.70216	-8.1708	-2.3068	-2.6966	-4.817	-4.6147	-2.458	-2.8696	2.4683	-7.828	-1.1448	-2.3888	-4.4869	2.4788	-6.3773	-8.2834	-9.5769	-4.3231	2.7927	-4.4	-3.9719	-2.2422	-5.6629	-5.1549	-7.2922	-13.206	-1.9019	1.6377	-4.6645	-2.1969	-2.9199	-9.911	-5.8477	-6.2161	1.7002	-6.1088	-3.8497
-7.0787	-13.022	-11.71	-5.0176	-12.821	-9.8508	-13.028	-9.4731	-12.593	-6.2115	-13.063	-4.6407	-7.8858	-3.7896	-7.3266	-7.0376	-6.543	-7.1231	-13.86	-10.582	-13.135	-2.7831	-14.831	-11.551	-7.3876	-8.2971	-6.4206	-11.948	-8.8625	-11.008	-7.5116	-11.539	-15.309	-9.0313	-10.544	-11.143	-11.673	-6.5669	-9.2162	-4.7229	-9.6323	-3.7912	-12.176	-13.204	-5.7324	-4.223	-7.4373	-12.012	-6.8612	-12.275
-8.8731	-6.5842	-15.359	-11.636	-14.56	-10.099	-14.16	-13.458	-17.937	-1.8894	-9.2139	-13.178	-10.055	-12.021	-10.176	-13.415	-12.489	-14.629	-7.7588	-12.428	-6.7032	-17.988	-8.6073	-14.306	-17.871	-16.569	-18.051	-5.006	-6.8738	-9.7661	-11.419	-7.4455	-11.19	-7.7406	-19.563	-10.144	-8.0665	-10.378	-8.6246	-5.5673	-10.665	-16.042	-9.3583	-13.1	-11.375	-15.696	-7.4157	-16.74	-8.9626	-13.07
-21.372	-13.907	-17.862	-15.792	-17.367	-9.6996	-15.409	-15.59	-15.66	-18.793	-9.2614	-14.849	-15.245	-9.8911	-22.456	-17.442	-20.069	-11.033	-20.054	-10.971	-15.835	-10.82	-17.225	-14.04	-16.485	-11.904	-15.254	-20.171	-11.559	-14.862	-12.192	-19.023	-14.242	-23.058	-10.814	-14.111	-15.453	-5.4191	-18.412	-19.188	-6.1593	-15.507	-11.488	-16.742	-12.949	-15.97	-18.023	-16.388	-15.001	-18.363
-0.9346	-9.7362	-9.726	-5.6757	2.1176	-0.0021672	-3.4758	-5.2101	-9.6836	-6.0094	-1.8696	-3.3228	2.6732	6.6313	-7.2166	-4.6876	1.4476	-5.5526	-1.8752	-1.762	2.0624	6.7262	-1.1623	0.29252	-3.7405	0.077196	-8.825	-9.4072	-4.6071	-5.6692	-4.2291	-4.2813	3.0993	-7.8781	-15.54	-7.0193	-3.215	-9.4262	-4.5001	-2.3097	-2.4572	1.2352	-0.86221	-6.532	-5.8327	-5.8764	-1.0772	1.338	-4.5029	-1.628
-10.011	-1.497	-2.4474	5.3919	-5.0606	1.9483	0.78466	-3.2149	0.33965	7.1319	-1.8064	0.25534	10.919	2.1554	3.2312	-6.8799	0.55591	-3.0481	-5.3158	-4.9835	-3.4066	0.031438	0.77305	1.4243	0.77797	3.4361	-0.40046	0.79084	-4.7721	-7.3961	-4.8488	0.3759	2.0506	-3.628	5.4307	1.4018	2.0335	2.193	4.9974	3.1109	3.3023	-6.4742	1.7232	-3.1265	-5.1413	2.7107	3.9334	-1.3715	1.7658	1.646
-16.042	-10.681	-11.501	-17.71	-10.608	-15.207	-12.148	-12.798	-19.86	-10.08	-8.8177	-14.505	-14.371	-15.229	-15.292	-6.2276	-11.348	-20.762	-14.623	-16.772	-14.683	-10.62	-10.815	-16.218	-12.541	-18.653	-12.094	-14.2	-13.446	-6.1007	-12.561	-12.698	-12.784	-18.849	-13.781	-20.615	-14.339	-16.434	-13.843	-8.2657	-4.131	-17.922	-16.981	-14.625	-18.413	-12.252	-18.664	-12.194	-16.723	-13.249
-8.6519	-7.6917	-15.656	-15.928	-16.35	-4.3302	-14.772	-7.2915	-20.239	-12.648	-11.495	-13.564	-11.476	-7.0885	-9.7581	-8.6003	-7.8531	-14.504	-13.052	-20.894	-13.436	-16.862	-13.628	-10.237	-14.142	-19.41	-9.7987	-13.04	-15.633	-18.082	-14.191	-11.601	-13.176	-14.684	-7.3118	-14.379	-10.535	-13.782	-12.259	-10.319	-15.701	-21.452	-5.5736	-9.5418	-10.742	-11.412	-18.647	-20.462	-4.4855	-14.479
-27.177	-21.369	-18.669	-19.146	-24.183	-13.922	-23.233	-25.006	-17.147	-25.668	-24.975	-16.362	-26.3	-24.157	-19.482	-20.374	-21.349	-13.901	-16.132	-20.865	-26.393	-19.834	-20.804	-17.068	-20.412	-23.468	-18.151	-27.495	-20.146	-20.836	-15.737	-21.109	-20.903	-18.24	-18.31	-20.144	-24.029	-22.737	-18.462	-18.174	-22.394	-18.677	-25.336	-18.498	-25.062	-21.327	-22.606	-15.007	-23.196	-23.869
12.678	2.3965	5.8239	4.78	10.874	8.1547	12.37	6.6331	3.736	7.6538	8.892	5.647	9.3596	6.2664	7.1891	3.5363	8.6057	6.2103	8.7477	11.228	7.3931	11.149	10.159	8.9639	7.4603	1.1452	6.9024	5.6363	8.6696	8.6953	11.714	3.1175	4.298	13.583	9.3238	8.6007	6.2443	7.645	2.7198	4.9536	8.8083	10.457	5.8395	9.8222	4.3032	6.0191	3.2219	8.0425	4.874	8.0535
2.4769	6.7191	10.803	2.7815	3.2452	2.6915	2.7033	-0.4959	0.27547	4.8622	6.3003	0.71653	10.27	3.3016	8.447	9.8754	7.575	8.7021	5.4451	1.7598	5.5725	2.1965	2.7461	1.4289	4.2924	2.5661	4.8674	6.5014	5.3164	5.9245	4.5934	2.7449	5.5688	10.63	3.0844	4.0757	5.2519	3.0545	5.795	-3.1119	9.046	3.2	4.3975	7.083	8.5626	7.3552	4.4638	12.037	4.4321	0.010615
0.98189	-10.651	0.60849	-0.78367	-2.7634	2.3609	-5.1341	-8.2368	-3.4985	4.38	-1.438	1.8102	-4.8091	-4.831	0.41156	-2.323	-1.1905	-1.2497	-3.281	-4.9128	-1.7298	4.0098	1.5748	-1.1384	-4.9897	0.28244	-7.6925	-4.98	1.8223	4.665	-5.4411	-2.7872	-4.9022	1.1438	0.39816	-4.4393	-2.0128	-2.6327	-1.5696	1.2717	0.63541	3.0864	6.4677	0.31513	3.8162	-0.99248	0.066097	-9.2406	-7.1383	-5.9245
-8.983	-3.6872	-7.2712	1.8929	-5.3832	-4.9289	-11.627	-2.4347	-10.712	-7.4579	-12.849	-4.7899	-1.9132	-0.95829	-1.0893	-4.0413	-8.8151	-7.8239	-10.272	-9.9721	-9.8936	-5.1309	1.8088	-5.8418	-7.482	-9.1168	-7.3467	-2.0112	-3.0764	-1.5143	-0.62346	-9.4636	-3.5804	-1.4503	-8.0028	-7.0225	-12.463	-7.064	-6.3456	-4.9709	-4.6843	-5.9045	-9.2659	-4.1413	-7.8696	-6.8506	-5.5594	-6.2003	-7.9024	-4.3851
-14.701	-9.0692	-10.876	-8.0746	-19.935	-9.6931	-10.717	-7.412	-13.619	-12.019	-16.542	-11.106	-13.207	-10.295	-8.803	-7.3055	-9.499	-7.272	-17.256	-13.371	-12.258	-13.442	-13.92	-7.7705	-13.461	-9.0806	-13.065	-12.178	-13.535	-13.445	-14.715	-13.271	-8.6056	-11.645	-11.803	-8.9262	-11.931	-10.449	-6.7977	-14.615	-10.834	-15.846	-4.2531	-10.987	-12.006	-17.472	-9.4813	-9.8113	-11.291	-2.3427
-7.7564	-4.9044	-1.153	-7.5117	-9.9765	-0.6856	-0.50332	-3.3654	-2.4569	-7.0683	3.6643	-12.107	-0.55246	-7.1081	-3.4463	-5.2854	-0.55291	-0.76725	-1.6053	-2.7625	1.6641	-6.7144	1.4468	-1.8058	1.255	-1.6515	2.5663	-3.6212	1.3225	-4.2065	-1.9424	-2.8067	0.67249	-7.3086	-1.877	-4.7775	-4.0398	-7.0062	-1.6012	2.181	-3.711	-0.25514	-6.5205	-7.0134	-2.9145	-8.8699	4.6167	-1.5242	-3.35	-2.6798
-10.065	-15.995	-19.696	-16.93	-14.589	-16.63	-10.635	-11.369	-11.995	-16.093	-12.454	-15.019	-8.889	-10.498	-15.319	-9.8285	-12.977	-16.118	-12.321	-17.554	-14.548	-11.481	-18.344	-7.7297	-14.625	-15.726	-16.28	-10.908	-8.6562	-13.841	-10.816	-9.5846	-8.5721	-10.948	-18.952	-9.3835	-6.8363	-17.513	-9.9525	-11.259	-15.807	-19.978	-11.284	-15.827	-12.323	-15.074	-18.479	-8.2034	-12.22	-20.743
-16.276	-11.901	-16.608	-19.193	-12.233	-11.717	-10.302	-15.311	-10.049	-9.5757	-15.072	-14.897	-18.978	-13.929	-15.534	-11.203	-12.395	-20.333	-7.1234	-17.939	-14.733	-16.353	-14.131	-18.798	-15.608	-14.414	-14.984	-14.826	-12.554	-4.4673	-12.109	-17.37	-10.995	-17.14	-14.1	-16.251	-14.019	-12.837	-23.922	-9.2961	-20.246	-15.665	-16.011	-18.188	-12.358	-18.059	-19.956	-9.5642	-16.222	-18.889
-6.7666	-1.9966	-6.4841	-8.7486	-7.5567	-7.6938	-0.44088	-7.6386	-2.5061	-3.7785	-2.5035	-5.2095	-0.45566	-5.2528	-10.552	-4.8055	-6.061	-7.4788	1.2103	3.2002	-8.8242	-11.814	-0.33563	-7.2695	-3.9179	-0.86981	-5.7586	-7.0829	-1.3763	-3.12	-5.5167	-2.3542	-7.5742	1.389	-5.8007	-5.3394	-4.7232	-2.2133	-1.7077	-9.4225	-6.2956	-1.8898	4.0933	-4.7704	-3.0555	-3.3346	-4.9375	-6.0351	-9.9127	-3.9975
-13.771	-17.244	-14.622	-10.374	-10.586	-7.9689	-5.2623	-11.791	-7.0753	-10.951	-11.995	-15.632	-7.3839	-7.869	-6.6785	-6.8164	-18.382	-15.895	-10.123	-10.086	-15.552	-9.7509	-11.967	-7.5407	-7.9692	-11.785	-12.614	-8.4819	-17.438	-12.883	-11.861	-8.6394	-9.5025	-10.698	-5.8671	-11.218	-14.542	-7.9093	-11.427	-10.219	-7.43	-10.185	-6.8161	-16.157	-6.7897	-20.921	-10.014	-10.477	-14.399	-9.0829
7.1133	8.1461	8.9399	9.2184	2.4342	0.67397	0.62917	6.2727	1.6864	9.3327	10.609	1.1271	10.757	3.7288	6.768	7.8623	10.118	3.1448	5.1931	8.4471	7.7227	4.2819	5.9623	9.9926	3.1902	6.3752	9.6268	7.8869	6.6167	10.393	9.8051	15.727	6.906	7.7849	6.4178	8.5565	5.573	12.594	6.1814	2.1034	3.9901	7.1114	0.81241	3.3198	4.3025	1.0523	10.024	6.214	9.136	3.4453
7.0133	5.9649	5.0639	12.552	0.67003	3.5293	4.8518	6.9508	11.146	13.796	6.5003	13.578	1.5812	7.8568	3.1489	7.0092	10.948	10.655	-0.026566	5.2419	2.02	6.6346	4.0334	5.9549	6.6293	9.1986	10.693	11.631	10.805	1.6978	14.992	-0.40772	11.727	4.5752	3.2949	7.3759	4.1237	10.883	8.4471	8.0545	10.326	5.2243	4.1313	1.2301	8.1059	5.3925	3.9431	9.437	3.5242	4.9725
-13.332	-12.187	-20.273	-8.5321	-9.5826	-11.021	-9.3967	-9.0769	-12.147	-10.631	-5.1004	-11.572	-15.02	-9.3078	-15.897	-4.9961	-12.567	-11.483	-9.3217	-16.329	-9.4743	-13.962	-5.4079	-3.5725	-15.743	-7.6456	-7.9925	-12.763	-9.8555	-11.683	-9.8448	-13.437	-8.5117	-9.1255	-6.6289	-12.864	-17.484	-7.824	-10.035	-17.073	-16.577	-10.224	-5.9689	-12.376	-8.181	-10.257	-10.369	-13.254	-13.759	-10.712
-1.8476	-2.068	-8.869	-9.7958	-8.5146	-18.77	-9.95	-7.7528	-7.5219	-13.139	-5.7201	-11.738	-17.27	-5.3326	-16.494	-10.072	-8.7647	-10.026	-11.877	-6.4536	-12.346	-11.643	-11.732	-8.8625	-14.516	-12.135	-8.2793	-5.6548	-5.9398	-12.007	-11.466	-9.2426	-8.7509	-5.1311	-12.678	-6.4254	-7.9518	-10.797	-6.8965	-9.529	-6.5921	-13.551	-11.783	-16.575	-13.009	-12.83	-10.397	-5.4188	-10.195	-14.247
-12.673	-4.3477	-12.289	-7.9329	-5.7394	-2.8483	-8.9436	-6.5483	-6.9654	-14.186	-4.9598	-6.6209	-3.5704	-7.4395	-7.4546	-9.6039	-8.6824	-6.4893	-9.7022	-13.838	-10.687	-6.7121	-10.466	-15.204	-13.977	-8.2203	-13.914	-13.15	-3.2814	-9.4258	-11.761	-11.049	-6.349	-3.6539	-6.496	-5.3574	-2.969	-8.3998	-11.235	-13.417	-6.5591	-14.365	-8.2116	-13.158	-9.7441	-6.7911	-5.5666	-10.081	-8.6294	-4.2854
2.5816	2.7177	0.31715	-1.8917	0.32784	1.2465	6.2625	0.9101	2.6917	3.6804	-2.4366	3.2881	3.2282	2.5011	2.0844	5.1959	-3.5145	1.8017	2.7987	5.0198	4.9269	0.73024	7.6432	5.5261	6.3358	-0.64504	1.3701	3.7831	3.445	2.0394	2.0686	2.1677	6.9759	6.0522	1.587	3.1446	4.8979	2.3654	9.3711	1.084	-0.75329	-0.68531	0.82252	1.1875	1.0977	0.65921	6.9809	3.504	8.0388	-0.36762
10.544	6.9653	5.4291	5.6926	10.071	7.062	4.1275	4.7738	4.7735	10.521	7.8445	9.4772	9.6395	-1.1269	5.9701	6.0415	6.0744	3.675	5.0033	5.9364	6.0709	10.649	4.7126	12.646	6.6319	8.4533	15.065	1.5103	8.0612	3.8832	10.619	4.8542	4.5058	12.775	3.6592	8.2549	7.6663	7.2604	8.4049	8.5103	4.1494	4.0745	1.4898	-0.56507	10.728	4.1166	7.3893	8.2153	7.8937	2.0561
-4.2492	6.9955	7.0654	0.37723	12.34	4.394	9.095	8.7955	5.1306	-1.814	6.9494	10.167	11.6	4.9348	3.6593	8.404	8.4405	8.0743	4.8232	2.6534	2.7934	6.814	5.6959	4.1877	2.7293	3.362	7.2823	9.1965	1.4353	10.225	7.9434	11.723	5.0941	3.448	4.0303	-3.239	0.049934	-1.1419	3.6054	-1.6961	5.3529	6.474	8.1369	4.9679	1.0617	5.7602	1.2131	9.0375	8.4889	11.125
9.2687	5.8887	10.851	9.8629	7.4646	4.1825	9.0435	9.4865	9.8847	11.853	9.6096	10.833	8.4922	15.971	12.248	12.877	9.8134	4.3784	13.88	6.9709	4.5471	3.8352	5.0163	11.243	12.56	7.1423	10.673	10.982	13.072	4.4507	12.72	6.8748	9.7021	10.619	10.436	4.1757	8.7336	12.848	8.2947	9.296	9.2838	8.1039	14.737	12.242	9.8086	12.108	17.008	10.032	9.2177	7.2104
-11.317	-16.3	-13.492	-15.716	-6.6856	-12.779	-10.993	-15.839	-10.912	-12.813	-9.6075	-18.166	-6.8527	-19.475	-18.234	-10.239	-14.074	-11.635	-18.481	-12.889	-14.231	-10.906	-13.298	-11.283	-8.5971	-12.445	-10.793	-10.328	-13.08	-7.0337	-16.055	-10.59	-11.601	-11.468	-10.513	-15.857	-15.117	-17.941	-15.748	-3.3029	-12.647	-8.7366	-13.234	-13.127	-13.751	-17.251	-13.565	-13.583	-9.3694	-15.024
5.8942	9.1591	14.527	10.937	13.152	12.337	9.3113	6.2785	14.73	9.3737	17.252	7.8598	6.6701	9.3317	13.067	6.7439	12.201	5.0806	11.872	8.2185	4.4231	13.978	12.233	9.8799	11.344	4.2522	13.444	13.175	13.169	13.046	10.519	13.076	6.3815	7.0059	8.7052	13.51	8.601	9.7022	15.996	11.671	10.678	6.8981	11.985	5.8361	12.322	6.6191	11.35	3.8498	11.331	2.5841
-0.66133	-8.1744	-3.8604	-1.1196	3.0224	-0.36051	-1.822	-3.4812	-4.0519	1.3098	-4.1243	-3.1703	-7.1553	4.9685	-4.7665	-2.1173	3.7898	0.047912	-0.47849	-0.93107	2.4998	3.1393	7.7069	-6.4829	-0.28519	-4.5963	-2.6846	1.1439	0.79873	-2.7121	1.1289	-3.9879	-6.0817	-3.0891	-6.1619	-1.7221	1.269	0.90983	-2.795	-2.39	-5.7578	-5.2517	-1.2787	-2.5378	-0.40459	-2.8122	-0.86265	2.5837	-10.56	-2.457
-6.0049	-2.3365	2.284	0.66515	-1.8424	-3.3791	-6.3544	-0.079053	-0.20908	-1.3711	-5.1742	1.7035	-6.2851	3.0531	-3.2334	-3.4587	-2.3236	-6.2745	-2.0578	-0.11239	3.0431	-1.2675	0.55851	-1.169	-3.0201	-0.51244	3.8196	2.1334	1.0564	-7.2348	-2.7448	1.3414	4.3761	5.1794	-1.572	1.8619	5.0952	-0.10138	-2.9144	2.615	-1.4273	-2.8714	-4.2025	-1.4644	0.53979	-0.37691	-3.8499	-4.2676	-5.4786	5.2682
-1.4526	-6.515	1.6901	-1.8043	2.1336	5.9788	-1.247	2.0803	-3.4456	4.3743	1.8849	-3.4427	1.3743	0.81674	-2.7306	0.59775	-3.9602	-6.1055	-1.5935	1.3653	-2.4631	-0.26688	-1.636	-7.044	2.5387	-4.6614	-3.5021	1.7742	-3.7354	2.1927	5.4902	4.1067	-2.5849	-2.7058	6.6952	0.10257	-3.7401	0.072969	-2.9111	-3.3655	3.4819	-4.1187	-0.4593	-0.29069	-0.69409	1.3503	-10.533	-3.8089	-5.6172	-1.971
4.4986	-0.83058	1.4117	1.3499	-4.7687	1.0099	-4.391	-2.0561	-2.818	-3.4	-3.9844	4.2599	0.26965	2.0906	2.084	3.7857	0.72089	-1.9489	2.0406	0.22133	3.7708	5.4534	-1.1404	-0.76134	5.9241	7.5138	0.84575	-2.2785	-3.7968	-8.9234	4.6745	-0.67916	-1.3688	-0.43077	-1.1773	-3.687	2.4583	-0.17476	4.0866	2.3931	-2.7438	4.4557	-0.98197	4.597	-0.67494	1.6263	-3.937	2.585	-9.2683	9.1857
-6.991	-13.336	-12.708	-13.228	-11.476	-11.9	-10.202	-13.61	-10.099	-12.685	-18.542	-14.327	-12.874	-14.504	-12.658	-14.285	-8.3018	-10.169	-10.223	-14.636	-10.883	-11.647	-16.774	-8.2758	-11.142	-13.932	-7.9142	-17.212	-10.222	-3.9755	0.7048	-6.2308	-9.6524	-13.981	-9.3793	-5.2267	-14.462	-12.077	-10.844	-11.589	-11.313	-8.6085	-6.8218	-14.337	-14.455	-8.4066	-8.4553	-6.6563	-6.8265	-12.983
-2.2605	2.3241	-4.6998	-2.8853	1.5808	-1.597	-5.771	-2.4882	-7.1874	-1.1632	8.4924	2.0634	1.1421	1.2282	-2.3896	1.9146	4.8834	3.1354	-0.55721	3.2098	-0.29229	-2.4761	-2.6903	-5.1973	2.091	-3.3396	-0.32932	-2.5153	2.9329	4.8333	2.5341	-5.5005	-0.88132	2.7417	2.0343	6.0441	-3.9803	-1.2616	2.1647	1.7773	2.5083	1.1443	1.2368	1.5482	-1.589	-1.4562	0.14388	0.0799	4.6926	-2.1373
-2.8132	3.4262	3.5075	-1.4825	-7.3567	0.87517	-2.8197	-5.3587	1.2885	2.5499	-5.0295	-1.3297	-2.4098	-2.8626	-0.60607	0.94053	-3.2443	0.51166	-5.0453	-1.979	1.5333	3.885	3.0658	2.7855	-2.0418	-3.8508	3.4974	1.1641	3.1402	0.70175	0.54082	2.8361	-1.9689	4.1621	-3.461	-4.2802	0.45535	3.4236	0.68752	2.1064	-6.0107	-1.2733	-8.9903	0.92604	-2.3827	-1.5867	-7.8676	-0.92	3.644	3.2818
-18.879	-15.434	-15.493	-17.062	-14.849	-18.526	-9.4162	-15.794	-5.9408	-17.363	-18.55	-12.125	-12.348	-15.866	-10.77	-16.712	-10.64	-17.715	-9.4251	-16.196	-15.887	-12.911	-13.187	-11.072	-18.693	-6.7631	-15.396	-14.663	-17.158	-13.813	-14.034	-18.85	-9.9905	-13.853	-9.8059	-17.274	-13.908	-18.133	-15.803	-16.422	-15.344	-11.58	-16.433	-13.624	-14.198	-21.944	-11.342	-7.717	-14.603	-10.716
2.7677	-6.7342	-10.642	-1.4086	3.5038	-4.1268	3.0724	1.3578	-0.1329	-4.1358	2.4101	-7.0103	2.4473	-4.9462	-1.7848	-3.5721	-0.70955	0.33193	-0.035127	-0.97175	0.38879	-7.2373	-5.2056	-3.6826	0.042387	-3.4447	2.8145	-0.477	1.6672	-1.4817	2.6442	-10.053	0.3797	1.2322	-3.671	0.1831	-6.3325	-2.5199	-2.7176	-4.3396	-6.1549	1.9085	0.79924	-5.2318	-9.9963	-3.3155	0.40467	-0.86255	0.61438	-1.7043
-6.911	-5.4342	-4.1774	-7.376	-3.8549	-11.024	-6.9285	-13.951	-6.2692	-8.5	-12.506	-12.411	-5.2652	-11.884	-7.8035	-5.8089	-11.006	-8.0516	-4.6944	-7.3226	-12.204	-7.94	-12.94	-9.1704	-7.526	-11.754	-2.2124	-8.1115	-4.9803	-6.1591	-4.5032	-10.259	-6.2146	-5.537	-5.8493	-10.036	-6.6164	-7.7008	-11.446	-3.0879	-12.139	-5.1448	-13.466	-3.8255	-6.4404	-12.374	-4.2974	-7.1265	-9.3063	-11.705
-7.3291	2.3949	-7.3033	-4.4132	-1.2677	-8.3902	-6.1832	-0.26577	1.7804	-5.4354	-0.75517	-6.6501	-3.9322	-9.7766	-5.3875	-3.3063	-7.0694	-7.5086	-2.5571	0.16516	-5.2815	-5.5453	-2.9116	-7.9626	-4.9939	-3.8075	2.0488	-7.9695	-3.68	-15.492	-12.035	-9.8792	-6.2805	-6.6041	-0.46526	-3.8773	-5.826	-4.3088	-4.4635	-8.4375	-3.7609	-4.184	-4.0473	-9.4588	-2.8966	-8.9353	-10.191	-14.345	-4.2173	-14.691
-1.6333	-8.4459	-5.0606	-16.232	-6.0923	-0.1687	-13.031	-4.0351	-1.7779	0.5461	-9.1307	-3.4217	-7.4093	0.051673	-4.5363	-3.7785	-9.5924	-7.1008	0.017312	-1.6167	-8.6368	0.6195	-4.7366	-10.124	-8.8497	-2.757	-3.9534	-3.147	-0.40968	-6.9205	-0.64759	-0.11416	-4.305	-3.0208	-7.0761	-9.8585	-5.5916	-8.5699	-5.2178	-5.2368	-10.726	-5.5723	-5.3201	-7.7299	-7.0019	-2.7359	-8.6946	-10.919	-4.1317	-7.9094
-9.0445	-13.387	-11.369	-10.04	-9.1137	-14.739	-18.273	-10.484	-12.992	-22.907	-12.565	-14.514	-5.3359	-15.461	-13.8	-16.041	-9.1868	-13.268	-5.9711	-9.5194	-17.504	-14.773	-14.544	-15.583	-18.443	-8.7137	-13.512	-14.248	-12.125	-12.014	-15.236	-10.684	-17.747	-12.698	-16.801	-13.397	-10.775	-9.2246	-18.21	-10.709	-16.815	-17.964	-16.856	-6.6968	-11.331	-11.524	-14.135	-13.23	-21.076	-14.374
-13.288	-12.274	-12.058	-14.267	-10.423	-9.381	-14.556	-14.199	-3.9272	-12.818	-15.999	-13.151	-13.723	-12.136	-9.5466	-15.15	-13.984	-11.359	-3.7128	-12.214	-15.303	-13.464	-11.44	-10.973	-15.314	-10.607	-6.8238	-7.6668	-18.23	-13.077	-6.1388	-8.4366	-10.547	-14.306	-12.622	-10.542	-12.62	-11.348	-11.908	-22.063	-9.7651	-10.257	-20.866	-10.147	-6.8689	-16.809	-13.754	-13.008	-12.033	-13.684
-13.676	-11.718	-6.2033	-5.3689	-11.948	-17.861	-7.6024	-9.4212	-9.7781	-12.477	-6.9866	-13.306	-9.6544	-16.908	-10.666	-6.7263	-13.512	-14.157	-9.1627	-12.296	-9.6718	-14.806	-9.3915	-13.598	-3.4058	-9.4218	-9.3824	-16.283	-12.113	-13.958	-8.9942	-14.605	-10.761	-4.5099	-11.693	-15.319	-9.2446	-11.011	-8.3157	-9.4827	-12.08	-9.6004	-5.3878	-9.9997	-7.4416	-8.5821	-8.3681	-7.4863	-9.2783	-6.6012
2.3605	-5.8653	-0.3347	-0.92154	-5.187	-7.3167	-1.0737	-7.4182	-7.618	-5.2652	-8.5916	-8.8565	-2.4144	0.10877	-5.321	-8.1234	0.1045	-9.5481	-7.6299	-1.432	-2.7864	-2.6777	-0.96719	-2.4966	-2.233	-7.9717	-3.7895	-1.9041	-1.2206	-12.355	-7.2925	-4.0579	-1.4417	-5.5984	-10.031	-1.5571	-3.199	1.0001	-8.283	-7.8623	-4.3564	-6.5975	-7.7289	-7.9272	-4.2832	-4.9586	-10.622	0.96023	-1.9888	1.6341
3.6032	1.0173	3.5512	-1.359	10.689	8.9518	0.9957	7.7449	9.5491	4.2778	6.1772	6.0463	4.9293	4.5578	5.6218	6.9531	15.39	8.8029	6.9843	1.6076	9.9368	4.1051	14.446	7.8672	2.1754	5.1632	5.714	7.8854	3.3307	4.8126	8.4852	1.0512	7.7415	0.00096844	2.4283	4.6317	5.9164	10.452	12.405	5.3835	4.8019	5.0537	7.3066	-1.9456	5.9513	2.4676	3.3564	2.3405	4.4557	1.2766
11.712	11.656	7.8124	10.201	9.7365	9.1604	6.6436	4.0462	9.0229	2.9246	7.5067	10.884	5.508	6.1141	7.308	-0.077232	13.905	8.2418	5.6233	2.8142	3.5399	4.1126	5.6166	11.472	5.6372	1.7871	10.16	7.5625	12.674	6.8982	6.4307	12.325	1.1679	6.4213	4.9035	8.915	10.686	14.479	7.5042	7.1195	7.4421	9.833	8.3909	5.5326	5.9655	14.134	4.0826	2.9096	10.27	4.3058
-0.4884	0.37762	6.2247	-3.0701	-8.9841	-5.062	0.52748	-0.62996	-1.2784	-3.2393	1.0314	-7.145	-1.5367	-8.0224	4.0591	-6.7406	-3.1999	0.45651	-6.2159	-2.017	-3.6017	-6.9092	-5.8299	-1.3903	2.4702	-0.8066	0.25408	-4.2086	-0.58437	-9.4676	-5.0851	-5.5506	-5.0852	-3.0002	-9.3687	0.59426	-7.1937	-4.3217	-5.8918	0.47482	1.0551	-4.5493	-4.2642	-8.5554	-7.1639	-5.4923	-10.795	-0.69049	-7.0529	-5.849
11.839	8.9668	5.8075	12.207	4.4704	13.613	5.0444	5.2684	3.6918	6.2253	6.1439	10.294	8.6573	8.4145	3.0387	1.8699	6.9574	9.6542	10.588	5.2555	11.248	12.085	8.1054	14.761	6.847	6.8164	3.765	6.4979	-0.33194	10.029	9.3535	13.294	4.8786	12.7	3.1452	-0.16304	6.7176	1.643	9.1801	-2.2656	11.723	11.384	11.736	8.8496	10.966	7.523	9.8983	12.066	6.9774	2.6134
-8.5073	1.7684	-9.1373	-7.5327	-6.2825	-6.9715	-9.3701	-2.0618	-5.2291	-5.9178	-7.3591	-5.8931	-1.8229	-2.7014	-9.2809	-6.3367	-4.3702	-9.3821	0.054362	-5.0051	-0.75189	-9.4836	-6.5244	-2.9376	-2.8129	-5.9927	-0.62536	-0.69473	-4.8518	0.11274	-1.0847	0.9612	-3.8775	4.56	-10.499	-5.6288	5.4906	-3.6074	1.0624	-8.8474	-6.6128	-1.7637	-1.2566	-1.5068	2.5076	-3.8279	-7.4159	-8.6533	-7.103	-4.1228
-5.186	0.14701	-6.8896	5.0505	-3.008	-0.8756	6.6696	-2.4153	2.4382	-4.3253	-1.0349	-5.8758	-1.687	0.068305	-2.4054	5.8991	-1.1082	-2.2955	-4.9013	-3.8576	-1.0098	4.7186	-5.1307	0.42044	-5.3197	1.5507	1.0847	-1.9367	7.2155	-3.9508	-5.6704	-7.1572	-0.6194	0.4545	-6.6423	-6.0963	-6.5961	-1.5204	3.0502	0.66394	-1.7854	0.35802	-2.5678	-0.14664	-3.3078	0.64754	-1.5463	-1.2898	3.3746	0.59929
5.064	2.3059	-8.8009	-7.1092	-3.5564	-5.153	-3.9197	1.3344	-4.8137	-2.8785	-3.9816	1.7363	-4.4636	-9.1255	-9.821	-3.8131	-0.98917	-4.3158	-1.9518	-5.1189	0.22272	-6.1217	0.92687	2.0936	-0.00086945	-3.979	0.28125	-2.248	3.9747	-6.0713	-2.177	-5.6555	2.8014	-5.6584	0.92753	1.8695	1.8622	-2.0611	-1.2116	1.447	1.0952	5.8345	-9.9255	-6.7413	-0.38158	-0.57999	-3.3544	-1.1698	-0.12251	0.6533
-14.358	-11.522	-7.2289	-10.955	-8.8514	-10.214	-7.8583	-5.6992	-13.252	-7.0611	-6.0964	-11.364	-7.2472	-7.3982	-6.967	-2.7599	-3.7411	-7.5285	-20.006	-13.687	-7.4754	-7.8825	-8.0946	-6.2966	-7.324	-10.953	-5.8109	-13.858	-16.778	-3.7882	-12.384	-9.038	-8.1217	-10.167	-8.7296	-8.9051	-8.3456	-12.802	-8.5081	-10.28	-8.0042	-5.9426	-7.4457	-2.151	-8.849	-8.5764	-12.073	-6.0967	-15.521	-2.6035
-2.0557	-6.4168	-1.3615	-5.4714	-7.5638	0.99521	0.71562	-1.929	-2.72	-4.0561	-3.4632	-8.8869	6.0664	-4.1329	-1.537	-5.5246	-2.4367	-1.9223	-2.3876	-1.7037	-3.1763	-0.92912	-8.5546	-3.8673	-6.2485	0.5747	1.7158	-3.729	-6.443	-8.4125	-0.048213	-8.1371	-5.5653	0.48626	-0.39844	-3.1259	-3.0383	-1.4814	-2.3019	-1.4069	-6.3051	-7.6315	-6.6659	-3.8019	0.90124	-6.236	-1.4047	-1.8004	-3.7848	-1.5425
-13.097	-7.4908	-10.689	-6.9623	-6.898	-6.0072	-14.142	-7.2985	-13.835	-7.4663	-14.481	-9.3564	-12.021	-5.6583	-6.5698	-9.7864	-13.781	-14.378	-12.95	-6.8872	-13.904	-12.576	-21.353	-9.7919	-8.6747	-16.815	-9.8753	-18.733	-11.277	-9.9137	-15.63	-10.988	-14.743	-10.556	-11.521	-11.408	-6.0783	-11.337	-12.149	-17.466	-8.085	-16.088	-16.556	-1.4502	-13.428	-6.5869	-15.8	-13.948	-15.225	-10.394
-21.577	-13.244	-14.979	-11.03	-11.453	-9.3178	-7.0929	-13.713	-7.1591	-16.792	-10.28	-8.4346	-11.018	-9.1093	-11.81	-11.322	-11.494	-12.978	-11.723	-8.457	-6.5343	-15.828	-13.447	-7.3504	-10.236	-6.7116	-8.141	-7.5479	-11.149	-15.798	-11.476	-2.4967	-9.9409	-12.949	-14.755	-12.913	-11.531	-11.966	-12.291	-13.393	-10.117	-16.831	-13.199	-10.361	-7.4867	-4.9964	-14.492	-7.217	-13.405	-12.754
-21.786	-15.627	-15.794	-23.861	-24.63	-21.496	-24.536	-23.172	-19.419	-18.623	-25.461	-27.8	-18.621	-20.501	-21.223	-21.966	-27.701	-21.654	-26.971	-20.714	-24.906	-27.942	-21.167	-22.773	-19.848	-25.104	-21.52	-28.377	-14.233	-19.279	-18.897	-22.536	-27.204	-18.132	-21.091	-22.622	-21.394	-21.009	-27.462	-23.776	-28.565	-17.974	-25.749	-29.02	-20.815	-20.042	-18.621	-22.877	-19.457	-18.686
-11.802	-12.107	-15.518	-8.597	-14.479	-17.256	-7.5333	-14.088	-9.301	-11.871	-3.5775	-8.2699	-15.551	-10.924	-15.854	-12.212	-8.2791	-15.026	-14.074	-10.982	-11.943	-14.385	-14.535	-8.9248	-10.319	-16.445	-7.2992	-8.4469	-15.955	-12.338	-14.33	-8.5523	-14.479	-8.1852	-8.51	-13.216	-7.9171	-11.967	-11.712	-14.996	-11.795	-15.217	-10.034	-13.434	-14.484	-15.129	-0.80145	-20.865	-12.456	-10.814
7.9552	5.352	8.0854	7.1359	9.8178	5.5773	5.1969	7.9168	6.4864	8.3902	3.8247	1.2212	6.1057	11.197	7.6451	11.152	1.1384	8.7336	8.643	7.2523	-1.3326	3.5604	3.5077	8.6829	8.3457	6.5429	9.5912	3.6155	5.6001	1.1249	3.6335	9.0674	10.406	6.2042	2.7635	12.116	4.2745	7.2007	7.0577	8.2653	12.038	5.8948	2.4614	14.696	2.2433	3.3162	10.712	7.7482	2.8399	11.296
14.612	11.246	12.69	9.5078	11.13	7.076	10.141	6.5416	10.173	13.481	12.22	12.64	9.4729	5.8195	13.992	4.0943	6.5518	6.7764	9.0253	5.3422	11.133	11.016	8.0137	13.385	13.343	11.814	13.228	15.136	8.3712	10.024	9.1274	10.513	11.306	8.2857	8.0089	11.261	4.3978	7.5371	13.156	7.5361	7.1787	9.6355	7.6222	6.2724	11.523	9.211	10.185	11.953	15.602	11.001
6.4203	10.959	8.5331	6.2725	4.8904	13.69	3.1752	10.04	8.399	8.2038	12.671	14.542	7.3762	7.2295	9.1671	14.084	7.184	4.02	12.459	3.7919	8.5394	13.547	4.648	10.878	9.942	5.4153	3.5305	8.1764	18.959	5.9379	3.5715	10.669	4.7469	-1.7649	4.9525	-2.4832	0.92921	5.6809	4.4897	1.0426	5.1148	3.7111	6.6267	5.9274	1.4151	1.4671	5.0548	11.334	7.283	6.0112
-10.57	-6.7233	-4.1856	-3.5466	0.77454	0.32258	-3.0139	-4.1296	-5.6572	-8.3162	-8.027	2.0209	-3.7096	-0.64928	-3.3579	-2.9166	-5.617	-2.9297	-2.6432	-7.8286	-5.697	-2.8686	-5.7795	-10.535	-5.8005	-0.88057	5.695	-2.1143	-3.3339	-4.8816	-0.58397	-3.8942	1.85	-3.0125	-6.2237	-1.1831	-5.2958	-8.9299	-7.1196	-1.9965	-4.8161	-6.8204	0.077737	2.5035	-2.1533	-4.6371	1.0464	-6.7744	-1.9884	-4.5475
-9.5196	-6.7279	-4.682	-1.6745	-5.3273	-7.888	-9.9233	0.53736	0.59077	-1.7186	-2.6788	-5.6007	-2.9701	-4.6054	2.9564	-7.973	-9.1496	-6.8413	2.7373	0.92838	-2.0021	-0.61139	-2.0842	-9.0379	1.2088	-2.2081	-8.4217	-3.2009	-1.3848	2.8663	-10.286	-4.1095	-0.79929	-0.84234	-2.2669	-3.0605	-8.8914	0.41082	-1.2796	-9.6392	-1.4942	-1.7418	-2.8817	3.8049	-6.8591	-1.0095	1.8005	-8.3462	-4.9435	-4.1246
-9.8348	-6.8653	-11.181	-11.477	-14.515	-8.4578	-13.726	-9.0406	-5.7201	-9.8778	-10.255	-6.1172	-11.392	-14.849	-8.1291	-10.03	-8.8149	-10.407	-15.33	-12.511	-15.963	-8.5078	-6.4239	-5.6691	-13.471	-12.344	-15.433	-10.207	-9.5766	-12.266	-10.948	-14.427	-11.969	-6.5859	-13.408	-13.875	-5.2395	-8.1356	-6.2574	-13.241	-13.605	-8.9973	-10.118	-15.141	-9.6315	-9.8111	-9.2119	-5.3087	-13.827	-9.4999
2.8317	-2.879	-2.7787	2.0555	-5.1949	1.3158	-3.8589	-5.1329	-4.8459	-3.8429	-2.152	-3.1396	-5.7626	-3.0564	-0.33268	3.469	3.8855	-1.8958	-5.1418	-0.25185	0.84266	-4.83	-3.807	-2.1815	-1.9528	1.7831	-3.2551	-3.3086	0.55897	-1.0978	5.4033	-9.2956	0.64402	-8.0803	-2.9091	1.8277	3.8855	-4.3469	-0.23544	-10.011	3.2889	1.091	2.3185	-5.8201	2.9556	2.8594	-5.4852	5.3756	-0.7495	-4.1858
-3.8132	-3.436	0.027861	1.3397	-0.28882	-4.6114	-1.1088	-0.66306	2.4449	-5.7484	2.085	3.9155	1.3045	1.4493	2.462	0.11177	-4.674	9.3292	5.8609	7.165	-4.1762	0.46641	2.9017	-2.5176	3.0888	0.39496	1.8106	-0.40261	2.7298	2.2889	-2.7018	0.0372	3.7278	-4.2205	-1.7361	3.4003	10.783	1.2882	4.0511	3.6106	-5.5843	2.6216	-3.6991	-4.1088	-6.0324	-2.5211	1.5168	-3.1059	-5.9669	4.1647
-5.5786	-6.3486	-2.4915	-3.9288	-1.4717	-2.3899	-6.5977	0.56407	-3.7356	-1.1437	2.6627	-3.8384	0.79323	-11.7	-2.4355	-1.0835	-2.1488	-6.9119	3.7286	-10.679	-4.0281	3.3216	-3.4117	-3.3507	-1.8703	1.3032	-0.94407	-4.5976	-4.6275	-4.3498	-0.35894	-4.2193	-2.7484	-9.0099	0.53361	-6.9856	-8.4402	-4.4057	4.941	3.9263	-7.6315	-7.5665	5.4895	-3.5828	-5.3865	-3.3371	-3.1175	-1.7889	-4.2182	-6.7446
4.4562	-0.42264	-3.5918	0.33253	-0.79229	-0.29233	-6.4831	-5.5373	-2.5481	-3.2679	-5.4715	0.35717	-3.2229	-4.2493	5.6052	1.0844	-7.463	-0.34268	-2.2733	-4.0268	4.2267	3.8772	-4.2892	2.6653	3.3243	-1.5552	-0.76653	-0.80485	-0.031961	4.0957	3.5754	0.69041	-1.636	7.5828	-7.643	-3.9333	3.848	0.79865	-1.8932	-2.5397	0.88361	-0.067698	-0.03161	-3.3127	-4.1716	-1.8545	-1.473	-4.4918	-3.7803	-1.0644
8.0442	4.8209	10.395	11.77	9.1787	8.4298	15.628	9.4612	11.781	6.3235	8.6315	3.9505	11.915	2.5933	13.393	9.1004	9.0112	8.2872	8.4495	11.165	1.3126	13.525	10.116	5.7332	6.6055	9.5115	10.832	2.8955	3.7836	3.8466	8.2569	8.8102	7.5108	18.058	6.9834	1.9493	14.142	11.741	10.516	4.9705	15.018	6.6423	4.8863	4.9345	8.7052	11.965	7.4869	6.9977	18.578	5.6628
-7.6911	-2.4905	-9.3792	1.6964	-2.7907	-2.0154	1.4933	-2.6346	0.49887	-8.6867	-7.9918	-4.0734	-3.8884	0.91094	-1.4548	-8.3423	-8.6062	-1.9654	1.783	-5.5193	-1.0214	-1.4594	-1.8664	-5.3543	-6.9968	-3.4768	0.67709	-6.5881	-6.3039	-2.6446	-9.4296	1.7602	-3.249	-3.6195	-1.33	4.1181	-1.917	-2.4945	5.2021	-0.68565	-7.7753	-15.682	-5.4467	-8.8492	1.0789	-8.806	-1.7749	-0.33687	-0.83771	0.035147
1.8187	-7.6449	-3.8883	-4.782	3.1892	-0.0055973	-1.8904	2.1323	-3.0641	-3.8339	-4.8089	-1.524	-3.0467	1.4812	-2.1845	-6.074	-7.8781	-7.6255	-2.9061	-5.2497	-0.35917	1.1516	-0.12972	5.0317	-9.934	-6.9314	-5.8049	-0.79839	3.2541	-2.5863	-0.75686	3.3707	-6.0212	-4.2674	-2.0785	-3.5584	-0.51738	-6.4261	-10.548	-12.111	-2.2567	-2.03	-7.017	-6.387	-0.67979	-3.7786	-0.74464	11.272	-8.4555	-5.373
6.0837	-4.3563	1.8567	4.4246	-4.65	-5.3897	-4.8349	-4.7593	1.6781	4.6841	-1.8972	-5.8106	-2.9084	-2.3312	-7.8158	-6.4855	1.2818	-0.26045	-3.969	-1.0379	4.7507	1.5217	-2.5368	-5.7902	0.41092	1.2623	-10.34	-7.6358	-1.6963	-3.4281	1.0921	-0.13858	7.1989	-4.3424	1.9382	-7.4609	-2.2253	-4.1289	-6.6435	-0.17194	-2.4197	6.1371	2.2291	-1.1495	-1.1805	-2.8947	-4.0091	-3.1375	0.69053	-4.4646
-4.5006	-4.1737	0.64806	1.3629	-9.2865	-9.5655	-6.8652	-3.4688	-10.854	0.34464	-3.284	1.9961	0.77236	-5.1872	-7.0351	-0.87996	-2.0506	-0.80893	-4.1411	-3.2353	-4.6428	-0.17452	0.1586	-1.2645	-5.6868	-10.404	-4.5727	-5.4887	-2.4289	4.0009	-4.298	-3.9172	-2.27	-4.5124	-5.2293	1.1964	-0.8802	-4.869	-3.6874	-2.1765	-3.6907	0.7803	3.6367	-3.6448	-0.57941	-7.689	-5.575	-11.609	-2.9936	-2.1226
0.8809	-2.7164	0.50037	-4.4006	-8.5254	-3.1648	1.1493	-7.8518	1.3967	-14.051	3.5945	-9.9009	-4.3917	-1.9315	-0.57959	-0.28337	-0.8763	-6.5724	-4.9765	-3.9453	-5.2084	1.4664	-2.3669	0.34221	3.161	-4.9212	-7.4318	-2.0237	-0.75688	-7.016	-5.1593	-6.7609	-4.7994	-1.1515	-2.4786	-3.1857	-3.4377	-8.3097	-4.5421	-6.7512	-2.8974	2.1816	-1.7179	-0.65521	-0.83529	-4.3727	-0.05694	0.9002	-9.1776	-5.0442
0.77914	4.0148	2.9687	-1.2096	8.0172	-2.3733	6.742	7.2222	14.173	4.4915	4.6412	2.3165	10.838	5.4369	7.1687	8.5406	5.9251	12.442	4.1494	6.5165	1.5769	2.5072	1.481	1.7239	8.2507	2.3215	2.6839	-0.57781	4.0957	10.797	5.5477	2.2246	7.6298	6.5049	1.6992	5.1437	10.837	7.9294	4.5426	9.0309	-4.4717	4.3682	4.2971	1.8327	2.3607	1.1294	4.9841	6.5581	6.027	7.0463
-19.921	-19.1	-21.626	-23.432	-18.155	-23.564	-19.399	-22.768	-17.82	-23.164	-15.342	-23.663	-20.074	-26.047	-18.026	-19.542	-22.768	-26.187	-24.633	-26.771	-24.099	-24.606	-15.02	-20.539	-19.613	-28.889	-26.411	-23.101	-28.329	-16.435	-21.72	-20.509	-24.913	-21.974	-19.569	-24.737	-21.526	-18.252	-24.229	-18.556	-21.118	-20.444	-16.021	-21.605	-22.863	-20.784	-17.919	-28.156	-16.822	-18.853
6.9474	5.627	1.3652	6.6569	-0.67735	4.0304	-1.3172	3.0387	5.6738	5.9336	5.4713	0.90981	3.777	12.011	-3.2722	1.7553	1.2723	1.0464	4.5508	-1.7089	11.133	1.3435	6.6763	4.0357	10.569	5.2909	-1.3576	6.4784	8.2501	3.5767	7.6163	1.2435	-1.4671	2.4775	3.7948	0.61285	9.3226	1.9759	9.9568	11.055	11.88	3.6972	8.6935	5.9509	1.8929	7.9403	4.4884	2.7943	3.6493	5.8223
-4.21	2.3036	0.2349	6.1039	3.5183	3.2947	5.6293	1.5922	3.271	-2.085	2.0439	1.7598	2.9335	2.7079	-4.6087	5.5634	1.636	-1.8245	-0.85902	6.3811	2.4139	-1.0562	5.9426	-1.0575	3.4295	-1.5314	2.7454	0.95804	4.2745	5.8541	-0.66576	2.1341	2.3006	-2.2763	2.2416	-4.9508	2.6902	-6.9572	-0.37305	9.0472	3.7628	4.3117	6.4035	-1.2579	4.3283	3.1837	5.8788	8.5315	-1.8591	6.2674
5.5091	6.18	1.5364	4.2099	2.9519	3.7481	-1.739	4.7765	8.1097	0.98134	3.5329	7.5525	-1.2931	3.6801	7.1852	2.1861	5.0438	3.9142	4.4345	8.8022	4.3031	8.9545	1.0861	3.8258	1.172	3.9103	6.3421	4.1895	4.5995	9.0452	2.9114	9.1283	8.6166	7.5431	6.4663	2.4631	3.0315	7.4256	0.94563	0.83182	-5.7269	3.754	-0.55506	6.3961	-2.273	5.7785	3.879	1.8351	6.0529	7.5415
10.732	2.23	3.3773	5.1864	6.7488	5.7606	-0.22283	1.9337	5.4162	7.7221	1.6895	5.7905	0.37412	0.61148	-1.569	5.883	-0.39308	3.7298	0.91879	2.6245	3.5957	1.3391	-5.625	2.626	5.9424	2.1076	0.35773	1.4355	-0.038356	-7.9092	6.9176	-1.9108	5.4223	6.1916	2.8562	7.251	-1.2839	3.5148	2.1979	0.48929	-0.3228	-4.2384	0.22307	5.2475	4.4757	4.074	6.9285	3.4274	1.394	-4.4754
9.6699	4.415	5.5126	6.6402	2.779	6.6593	9.1368	5.4193	1.7926	1.9465	4.0983	4.7695	4.323	0.54582	11.875	6.0714	8.98	6.0581	10.789	17.035	12.476	10.107	15.197	10.856	6.0633	5.6669	8.1337	5.4379	14.938	10.244	-5.5185	10.81	2.8385	2.6351	9.1575	8.0507	7.2392	3.1579	3.2069	4.1224	9.3138	12.228	9.301	2.1463	5.0062	5.2004	4.3129	13.378	9.6146	8.3873
-1.4731	1.4681	-2.4397	-1.2847	-10.298	-6.4858	-8.9351	1.0072	4.2277	5.2733	-12.23	-5.0343	-1.0238	-2.8167	-1.2419	-13.007	-6.7571	-3.9426	-4.2445	1.8791	-3.7608	1.6622	-3.4216	-1.1778	-2.5873	-0.24243	-6.7603	-5.3906	-4.9953	-8.6673	-8.0622	-3.2124	0.46636	0.43215	-0.065947	3.0362	-7.6884	1.7303	-9.8881	-2.74	-8.3492	-3.6829	-4.0395	0.90179	-6.9957	-0.84243	-8.8921	-6.4903	0.38515	6.8241
-6.3119	-2.6586	-5.381	-9.9612	-1.8058	6.7368	-4.2831	-10.242	0.23303	5.3937	1.4049	-2.4547	6.5066	-8.0769	-1.3208	-9.1953	0.54294	2.0138	-6.6508	-4.3633	-11.133	-5.9303	1.6199	1.3133	4.817	-7.0919	1.0755	-0.077434	-1.9135	-4.0772	-2.4734	0.53496	1.725	-1.9711	-4.5463	-1.1174	-3.5491	-4.3757	-0.4245	-4.1717	0.17234	0.0049859	1.6548	-6.815	-4.3557	-1.1055	-3.0824	-6.5584	-5.238	-9.3277
-11.494	-6.9247	-11.661	-1.5853	-1.5867	-14.543	-6.9495	-3.7918	-1.201	-6.5653	-10.43	-10.623	-3.4251	-8.5311	-12.296	-9.901	-8.4319	-7.7346	-13.712	-12.68	-12.228	-7.9008	-6.089	-11.207	-7.7526	-9.7822	-10.037	-9.8248	-6.4156	-9.5971	-8.7054	-6.6672	-8.7246	-7.1622	-5.2605	-9.7848	-12.939	-13.651	-2.6911	-10.071	-9.0919	-9.8032	-13.558	-9.5347	-5.7915	-13.293	-7.6373	-6.4677	-3.2136	-8.1814
4.5985	13.085	15.636	13.43	8.1252	16.294	10.393	7.9104	8.1838	14.156	8.2979	12.598	4.0476	11.52	12.613	3.2279	11.597	6.6276	9.3282	9.3565	12.226	3.6195	12.713	12.749	9.4584	11.513	13.039	11.834	8.8833	6.4	7.3643	6.5244	5.9349	12.283	12.051	18.565	11.994	14.142	7.1938	14.573	11.275	6.3999	13.868	8.6509	4.4775	6.5312	10.646	10.04	6.1214	10.403
-2.6371	-8.3452	-2.4856	-5.605	-3.6382	-2.0378	-2.857	-3.604	-0.81235	-8.0392	-5.1728	-1.7798	-6.0668	-1.1214	-1.5009	-9.8832	-10.016	-6.2485	-7.0633	-14.258	-7.4089	-0.46803	0.063874	-5.8973	-2.1418	-3.9451	-4.0616	-3.0463	-2.9695	-0.37742	-5.4681	-6.6216	-4.5441	-5.6952	-1.5869	3.6815	5.2381	-7.9453	-8.0714	-1.2752	-4.1495	-6.6421	2.5078	-3.775	-2.9499	-10.004	-5.4308	-5.0833	-4.3557	-0.094919
-11.96	-12.173	-11.183	-8.89	-12.241	-13.615	-17.316	-13.414	-8.441	-15.224	-9.7588	-11.144	-15.259	-10.168	-19.249	-15.528	-10.844	-22.115	-9.9339	-12.355	-11.367	-15.662	-18.175	-16.499	-10.376	-16.82	-19.294	-16.039	-8.6467	-19.6	-15.818	-11.12	-14.324	-13.978	-16.655	-9.4108	-8.4428	-12.841	-13.42	-11.77	-7.8477	-12.633	-15.902	-17.394	-15.868	-11.814	-11.594	-13.203	-14.837	-16.721
1.0276	9.2867	4.6676	2.9176	11.813	3.6074	1.56	5.07	3.9388	13.327	8.0831	11.301	5.6391	2.4943	8.776	1.2628	6.8326	-2.4113	0.23112	4.321	-0.5198	6.7987	6.689	6.7368	3.3059	6.1797	-0.24825	2.8445	0.32951	6.4901	3.847	4.5702	7.4329	10.029	5.7218	6.6355	8.9366	8.6745	12.215	8.2025	0.33942	3.0493	8.5611	5.9266	1.7926	4.3415	0.26343	4.2345	5.2196	10.346
-3.2661	2.6403	-4.8933	-6.8027	4.8496	-0.078351	1.2376	-0.4811	0.31496	-4.3213	0.72483	0.0033685	-1.813	6.361	2.245	2.6088	4.4965	-6.6257	-1.3947	-1.8444	1.5171	-4.936	2.472	-1.4793	-5.7103	-5.1313	-2.4805	1.529	-3.0805	2.1864	-3.5068	5.0342	-1.0737	-3.1612	5.2521	2.8373	3.4774	-1.5601	0.023214	-6.9779	-3.5306	5.9248	1.3571	6.2771	2.6287	2.4554	4.0984	4.9288	2.6542	0.37817
-9.6516	-10.799	-4.6232	-3.1286	-8.0287	-1.6647	-3.3677	-2.3628	-6.202	-2.0395	-0.87251	-7.3661	-7.4878	-4.0613	-8.6583	-9.1326	-9.1991	-5.7845	-4.852	-0.12638	-2.637	-3.6986	-1.5044	-4.9828	-2.5214	-5.1458	-5.8422	-9.0706	-3.7187	2.5469	-4.5091	-6.679	0.5146	-3.1494	-0.88904	-0.61078	-8.194	-4.8566	-3.9127	-3.5601	-3.94	-6.603	-3.998	-5.9266	-7.3105	-2.0592	-3.4325	-4.8978	-8.5109	-1.8378
-9.9464	-15.708	-10.422	-19.016	-13.359	-11.758	-10.335	-12.842	-17.238	-10.754	-18.286	-15.926	-13.807	-19.602	-9.083	-16.512	-7.9987	-18.984	-14.905	-14.704	-11.324	-14.928	-18.867	-17.88	-11.578	-11.865	-14.102	-16.137	-19.74	-15.941	-6.5269	-16.304	-13.723	-9.4065	-14.843	-18.719	-16.107	-13.32	-12.492	-15.157	-15.183	-16.929	-12.284	-13.403	-9.9276	-11.74	-13.389	-14.034	-13.681	-18.412
7.0837	6.6018	1.344	7.7845	9.6133	4.7051	9.7897	8.6543	4.9568	1.1794	9.1372	9.077	1.5193	9.1397	-3.7998	9.1328	10.152	2.967	4.6086	6.04	4.895	4.3418	4.6493	3.4399	7.3597	6.2899	7.6769	5.9147	4.2448	8.2917	8.2214	3.501	1.8896	1.9752	2.4368	9.4264	5.109	3.9773	1.3229	10.424	4.2844	13.324	8.8302	1.057	2.6361	1.653	0.52164	6.3217	9.4492	7.035
-13.505	-15.268	-13.451	-16.001	-12.104	-10.435	-15.682	-9.5931	-15.384	-14.269	-13.205	-15.097	-17.658	-13.082	-5.5935	-6.4133	-12.286	-17.241	-14.656	-13.451	-10.945	-8.1545	-14.797	-16.582	-14.54	-8.2322	-11.928	-9.5579	-13.722	-10.465	-6.8547	-9.3656	-14.222	-18.749	-11.768	-17.938	-9.4731	-10.527	-4.7328	-9.2403	-9.6443	-12.876	-14.154	-14.791	-10.61	-15.126	-13.358	-10.73	-13.728	-9.233
-17.654	-9.0133	-11	-16.121	-9.0149	-10.781	-11.813	-6.5965	-19.916	-18.133	-15.053	-5.4959	-11.966	-11.459	-1.8741	-11.884	-18.64	-13.071	-4.4196	-11.363	-14.867	-8.7066	-9.0621	-13.766	-12.384	-11.453	-6.0633	-10.882	-14.024	-8.1668	-6.385	-8.5741	-11.688	-13.828	-15.551	-11.939	-11.287	-10.321	-9.8974	-14.444	-14.591	-10.475	-13.287	-9.796	-9.9723	-9.9075	-11.706	-8.1315	-13.99	-8.8009
-5.9258	-1.4704	2.8388	-7.619	-4.3502	-5.0013	-0.40184	-6.5064	-6.586	-3.9817	-0.52793	0.67628	0.59399	-5.3936	-4.4428	-6.3419	-8.8887	-6.3881	-9.2241	-0.58225	-4.9481	-0.92895	-6.0087	1.4515	-0.04448	-5.2664	0.22103	-3.6184	-5.1011	-6.5801	2.5105	-7.204	-6.386	-7.1102	-9.5063	-4.7268	-6.3944	-9.3645	-8.2337	-4.2746	-6.8101	-0.49793	-6.6115	-4.6209	-7.1618	-3.7753	0.51334	-2.5409	-4.9089	-6.1162
-2.583	0.29396	-3.7448	3.8092	8.373	-0.67141	-0.38812	-2.3335	1.0087	0.076621	-4.2123	-0.68582	-1.1162	0.14007	-3.8901	0.94778	-3.941	0.8242	3.1468	2.4277	0.32054	-8.6236	2.6734	5.0527	-8.8139	-6.9054	-0.33241	3.6941	-7.9398	6.3797	5.2736	2.4406	-1.4626	-2.1742	-0.30032	-5.3729	-2.3281	3.809	2.6283	3.3844	5.4982	8.5378	2.5068	0.97984	-1.773	-2.4396	0.33857	-4.0647	-1.519	-0.88406
-10.789	-13.927	-12.808	-15.317	-11.743	-13.89	-8.2013	-13.942	-13.042	-11.424	-9.7307	-14.483	-4.5849	-7.7184	-7.3103	-11.458	-13.228	-9.7642	-12.987	-13.002	-16.829	-13.574	-11.921	-15.144	-8.9735	-9.5277	-10.424	-13.687	-10.797	-16.265	-16.485	-7.212	-8.2273	-8.8861	-11.367	-18.605	-12.954	-5.065	-13.646	-15.569	-10.325	-14.137	-5.6132	-7.3999	-9.425	-8.638	-10.15	-4.9536	-11.781	-16.52
1.332	-0.29432	-6.1492	1.3286	-1.59	0.12941	-5.2434	3.2722	-5.8624	-2.7455	1.0574	-0.51701	-1.2792	-2.9755	-1.1854	-1.2114	-0.39606	-2.5812	2.0106	1.0072	1.6819	1.8203	3.1665	-2.174	1.3242	1.3917	-2.815	-3.25	-1.9614	6.0377	-2.4268	1.0835	-6.3341	-3.343	1.4031	-0.5662	-2.4881	-5.5015	0.29858	-2.0925	2.2336	-1.9134	2.9605	-4.1483	0.56494	3.1407	-2.3837	1.9896	3.2364	-8.3091
4.8385	0.95774	5.7301	6.8778	7.0646	8.5876	5.5473	7.4415	4.1703	-5.9727	3.554	1.7516	-0.34932	8.4261	6.3942	7.7109	4.3548	4.315	3.0426	5.3213	-1.2507	5.6114	9.0158	9.9745	-3.7739	4.1272	6.6908	6.8599	2.5747	9.0281	7.6419	2.2108	4.3478	3.3213	1.0137	4.329	-2.3187	5.9611	-1.5553	2.2539	4.0867	3.4345	9.1983	-0.31576	5.7251	3.5683	6.9789	7.1147	7.4077	2.9951
-23.364	-23.159	-25.542	-26.636	-18.823	-23.025	-27.539	-31.531	-22.415	-21.863	-26.95	-18.018	-22.09	-22.54	-23.05	-24.69	-19.142	-22.074	-15.574	-25.26	-15.736	-23.8	-22.011	-21.979	-18.276	-20.883	-21.034	-23.389	-19.906	-21.497	-21.902	-18.961	-18.353	-19.426	-19.169	-21.335	-14.84	-22.906	-22.363	-26.075	-24.12	-30.247	-17.981	-18.845	-16.465	-20.262	-27.095	-27.143	-17.818	-20.166
-2.6447	-9.1739	-7.9753	-8.913	-1.1007	-7.1581	-13.413	-3.1904	-9.2819	-7.9672	-6.7564	-11.83	-2.5291	-11.785	-7.5525	-7.5798	-10.327	-3.6198	-5.0707	-9.7858	-5.3285	-11.161	-4.2806	-5.7182	-12.419	-11.564	-12.972	-10.267	-9.2799	-10.805	-7.7437	-0.52049	-6.0118	-8.2677	-10.543	-7.6343	-9.2294	-12.855	-8.3995	-2.2263	-8.3333	-11.706	-10.093	-11.86	-5.498	-5.667	-3.7131	-6.5566	-10.699	-2.7502
-0.59619	7.1765	6.7041	4.46	7.3377	9.1567	-0.21748	6.9778	2.4373	6.0748	6.5254	3.4458	11.23	3.7027	5.4123	5.0617	7.7986	3.9073	14.048	7.05	7.659	6.6889	2.5124	3.6697	7.3361	8.2213	10.292	7.2936	4.3504	4.7669	5.1969	7.3899	3.6229	14.423	10.439	3.1396	3.6361	9.4373	9.2391	6.3837	9.0982	5.7805	9.6861	5.3738	7.4923	2.3531	10.924	4.7267	8.814	8.6581
-12.232	-18.95	-18.849	-17.505	-14.721	-15.032	-16.448	-9.8285	-10.183	-14.552	-12.999	-18.537	-13.1	-10.744	-17.282	-13.547	-17.199	-14.38	-9.0826	-11.295	-16.716	-8.9156	-13.88	-10.609	-18.999	-17.158	-13.448	-15.755	-16.231	-9.8873	-14.392	-10.702	-12.538	-12.959	-9.3369	-17.268	-15.354	-12.042	-17.864	-18.726	-19.769	-19.716	-21.013	-13.392	-14.514	-14.802	-14.623	-14.146	-10.22	-14.01
5.424	6.4355	7.0061	8.4691	6.9281	11.816	10.155	16.505	5.5348	9.6024	5.0418	10.816	3.8623	8.4764	4.3703	2.6084	5.7723	2.7997	5.6631	8.6782	7.8663	11.685	10.083	8.0748	11.471	10.847	8.7334	5.1753	5.9686	9.1828	8.3285	9.5106	8.7053	3.6239	5.3357	5.2054	6.2583	11.317	10.321	9.6587	6.6103	10.646	5.1084	15.999	5.2537	7.8473	3.5694	4.159	7.4964	5.0273
-6.2168	-3.429	-5.0778	-1.5359	-8.1267	-8.8127	-5.9712	-0.40822	-3.4747	-1.5584	-11.057	-5.8916	1.1882	-7.9018	-2.7728	-5.9745	-6.9773	0.036979	-8.9394	-8.3441	-2.3845	-1.2245	-2.2452	-6.6191	1.8544	-5.0959	-8.9297	-2.4561	-0.83044	-4.113	-1.1704	-3.5122	-4.4732	-5.5981	-3.8802	-8.7265	-3.4287	-5.4813	-3.4699	-8.2441	-1.5657	-7.1834	1.6488	-4.1694	-2.7741	-2.3201	-0.67428	-10.943	-11.39	-4.8714
-8.8725	3.0161	-2.0653	3.84	-3.2626	-12.422	-5.3957	-8.3151	-4.0546	-5.6333	-4.8948	6.585	-0.27715	0.89794	-3.245	-4.1495	-3.5	1.0084	1.484	-1.6039	-4.1124	-8.4696	-0.47898	-1.1482	-3.281	0.6175	-3.0177	-1.2347	-0.75726	1.9897	-1.5663	0.46226	-2.2008	0.79858	-0.94228	-1.864	-0.37378	-3.1822	5.6	-3.4241	1.9868	0.68213	-4.131	1.0785	-3.1194	2.7565	-5.3151	0.058674	-5.016	-0.89592
9.5865	9.3258	9.4355	13.499	8.1828	10.742	10.873	10.264	7.4412	15.851	15.87	6.194	10.521	13.113	12.843	2.7111	2.1095	5.9878	8.3421	15.283	11.036	9.7969	4.9985	9.2209	9.4996	11.81	12.234	5.4853	9.0916	7.901	2.2945	8.1324	4.1857	11.795	8.1751	16.829	9.3225	15.217	8.1405	13.409	12.21	11.933	10.766	4.3325	12.022	13.398	9.7501	13.037	12.762	14.953
-17.641	-13.274	-11.979	-9.043	-11.786	-12.666	-18.485	-10.562	-21.056	-12.682	-13.93	-13.391	-15.511	-10.539	-10.996	-12.809	-20.258	-11.995	-12.096	-6.3874	-10.705	-14.587	-9.6381	-19.797	-10.722	-8.4325	-14.707	-12.866	-9.4646	-16.64	-14.448	-15.35	-11.055	-8.6533	-15.292	-18.828	-12.502	-11.01	-8.8753	-18.866	-16.773	-4.3946	-15.123	-21.802	-8.8327	-17.189	-17.188	-17.039	-15.326	-12.3
-6.6345	0.23208	-5.9022	2.6187	-9.6383	-1.184	-2.5643	-6.9605	-4.6118	-6.9706	-4.844	-4.9543	-0.16033	0.60463	-1.9282	-9.7567	-3.5658	-3.6529	-4.4279	-3.4546	-2.3822	-0.35436	-4.3468	0.41128	-2.8572	-3.3702	-2.3562	-5.3708	-1.9242	-2.0849	-7.5889	-6.2706	-1.7734	-4.5095	-5.7392	-6.954	2.5899	-1.549	1.6293	-6.2337	0.68712	3.6161	-2.9593	-4.8741	3.9231	-2.4014	-2.9293	1.7744	2.8198	6.4452
-23.632	-15.672	-21.462	-20.707	-23.248	-21.302	-21.196	-21.875	-25.771	-23.017	-21.518	-17.46	-21.608	-29.217	-18.084	-15.624	-18.236	-26.008	-22.729	-21.771	-17.09	-23.813	-27.339	-21.289	-23.25	-19.976	-18.429	-24.499	-25.931	-24.868	-23.966	-14.662	-30.251	-18.158	-15.073	-26.93	-24.739	-26.001	-20.722	-27.331	-25.501	-25.478	-22.306	-25.18	-21.831	-26.789	-19.953	-20.284	-20.677	-14.734
-2.6492	-1.4597	3.4187	-3.4206	-1.7689	-4.2285	-2.4437	2.6314	-2.1628	0.97013	7.0706	6.8078	-5.2127	0.1342	7.1402	-2.1467	-0.052546	-7.0192	-2.7539	-3.805	-9.8691	-0.57579	-2.1441	4.3887	-2.6705	-2.2648	2.9574	-3.2594	-0.6326	2.9032	0.76392	-0.43914	-0.57295	3.2433	-0.91207	-3.1595	-2.4198	-3.8014	0.61793	-3.6756	-2.8387	1.8004	1.7281	0.5206	1.589	5.3524	-3.5007	0.97913	3.478	-0.48387
-12.813	-12.843	-21.483	-10.93	-12.173	-11.508	-20.596	-16.347	-16.261	-18.843	-17.471	-12.358	-12.507	-7.703	-15.205	-18.543	-13.669	-7.5982	-10.14	-15.331	-8.6968	-14.733	-16.534	-11.992	-13.313	-17.43	-11.51	-13.75	-14.815	-12.66	-18.501	-14.775	-8.2636	-17.579	-8.9954	-16.011	-9.9475	-12.46	-14.628	-15.77	-10.76	-14.277	-18.852	-16.518	-17.316	-9.2188	-21.809	-19.985	-17.509	-22.08
-3.1095	1.5128	-6.8275	-10.962	0.64896	-0.51285	-4.367	-6.3573	-5.329	-0.32732	-0.8972	-7.849	-6.1701	-2.095	-7.759	-2.5338	-10.788	-3.828	-0.92875	-4.9446	-3.9719	-3.8713	-7.9402	-4.2872	-4.265	-11.738	-0.23842	-5.5099	-4.2145	-5.0421	1.8786	-2.442	-7.7138	-5.8331	-1.6977	-6.2599	-6.6215	-10.9	-0.99534	-4.4583	-2.9428	-3.6477	-0.17611	-2.1049	-3.1444	-1.8175	-8.8187	-5.2574	1.4676	-6.6242
-24.668	-21.671	-19.618	-17.988	-15.684	-21.312	-14.134	-22.591	-21.727	-23.776	-21.911	-23.182	-21.879	-18.7	-21.214	-21.276	-15.438	-23.851	-20.112	-16.841	-26.041	-23.023	-13.772	-21.02	-21.513	-22.848	-19.327	-20.992	-20.804	-26.898	-22.779	-25.237	-22.068	-25.126	-20.27	-24.883	-22.676	-18.742	-19.522	-10.814	-24.43	-19.117	-19.02	-14.637	-27.808	-15.873	-23.139	-17.845	-22.408	-24.196
-3.2737	2.5335	3.1584	2.4414	2.6498	5.7051	11.329	3.0131	1.2745	1.1491	1.1951	2.5888	-1.5881	2.698	3.371	3.7529	6.1732	0.15379	5.1921	6.326	4.9921	-4.6378	5.0393	-2.1768	4.8784	2.235	2.5855	-0.48865	2.7296	4.7254	2.9096	3.9869	7.4962	-0.89504	3.2855	8.5426	3.9909	-1.5438	-0.292	2.5714	2.5317	4.4884	-0.24094	3.1271	4.4927	5.7829	-0.7672	3.7927	2.7966	7.6039
-2.8671	-2.2555	-1.0513	-5.6362	-4.3434	-4.7402	-8.0485	-2.0558	-13.659	-5.0641	-3.7822	-12.237	-5.2841	9.4669	-9.6959	-2.6264	-4.9818	2.2894	-5.1814	-6.4669	-9.2483	-5.2781	-0.48932	-7.8781	-8.3839	-7.9923	-3.565	-5.5173	-6.7436	-4.9292	-9.0833	0.025501	-1.5539	-6.2604	-6.217	-12.953	-2.2714	-3.8569	-8.4461	-1.8068	-6.5406	0.26209	-1.1663	-3.3277	-10.702	-6.6194	-3.5375	-0.51019	-5.3188	-7.6066
1.3846	-3.5611	-5.4347	0.76997	1.8447	-3.0954	-1.2842	2.0731	-2.0598	6.0975	2.5571	2.7775	4.3082	1.6765	2.3166	-5.8178	-0.075588	4.7366	-1.9341	3.1926	-4.2422	-3.6024	-1.3359	6.935	-3.2566	-4.4765	0.44417	5.3262	-1.8656	-1.7061	0.25238	-1.2143	-1.0121	4.7787	-2.5874	1.4986	-7.9752	-3.6565	1.1431	-1.3562	6.3951	1.4961	0.33932	-3.4139	3.451	-2.8114	1.103	0.49295	-2.3124	2.0092
11.885	5.2439	11.476	6.5765	7.2767	13.263	11.716	13.992	6.4851	11.284	10.906	9.0809	12.564	7.5778	14.159	9.0494	-1.3969	9.69	7.1354	8.5409	7.3054	2.9953	10.607	13.194	7.2352	9.6509	18.532	7.5157	12.551	12.3	9.1791	13.148	15.522	15.276	5.2478	15.314	10.889	17.295	10.328	12.416	10.943	11.333	12.383	3.37	15.659	14.191	3.3615	8.4416	11.436	9.6611
12.148	-0.50373	4.8067	2.2461	8.2934	6.6979	1.5932	-0.63588	2.0345	-3.4938	-1.9813	-0.47392	0.96811	4.3989	5.9533	3.8041	-0.33861	2.5274	-0.90401	-2.3441	7.3666	4.4374	6.6473	-0.84344	6.1361	12.016	2.6962	1.8686	0.93378	-0.19071	6.9079	-1.6451	-5.7002	5.0339	9.0693	2.8478	8.0131	0.999	2.2466	2.2691	5.7931	4.311	0.25495	6.9243	4.1924	-3.9088	4.6853	3.8995	4.8713	2.5054
-8.8179	-5.8454	-2.0284	1.3693	-6.3	-9.5559	-1.1788	-10.885	-6.2053	-6.3042	1.5355	0.20689	-3.7676	-3.9313	0.35012	-4.7128	-0.74226	-0.21547	7.7597	-3.6549	-2.4293	-4.5443	-3.2985	-3.5193	-2.6822	-2.4341	-3.3962	-7.9757	-0.98524	-5.2712	0.35841	-2.8628	-9.9173	6.0367	-7.0005	-5.2563	-0.9529	-11.069	-7.51	-4.8739	1.0622	-5.1188	-2.7227	-6.2829	3.5228	-4.839	-3.9169	-7.2697	-9.7729	-8.1548
3.2816	0.9033	14.262	12.919	8.0761	8.807	10.654	5.7338	8.3985	8.4423	2.8914	2.4573	3.5675	10.606	7.6902	7.1226	8.519	4.4409	4.2329	3.8584	10.303	10.893	3.7723	-1.6957	8.0006	5.5664	4.6738	9.4536	8.6369	6.045	4.974	6.0469	5.5307	11.039	11.329	6.3108	6.2385	4.6282	3.1296	3.5813	2.403	11.563	9.0107	9.996	2.9627	7.5915	16.57	6.1378	6.8411	9.1652
-16.446	-16.864	-16.793	-10.095	-12.816	-11.476	-12.346	-12.871	-16.594	-15.115	-15.818	-17.552	-18.277	-10.18	-6.3082	-20.252	-12.094	-15.886	-16.982	-17.696	-19.039	-14.574	-19.876	-11.806	-14.09	-15.424	-11.893	-13.727	-15.457	-14.331	-15.052	-13.892	-13.562	-13.194	-12.495	-18.252	-15.452	-18.629	-12.127	-11.745	-11.139	-19.207	-13.631	-14.526	-13.74	-13.359	-14.966	-19.118	-16.185	-13.662
-23.767	-24.689	-23.285	-22.728	-24.794	-18.981	-24.205	-18.359	-17.855	-19.076	-18.038	-21.543	-21.126	-20.988	-27.069	-26.51	-20.074	-25.221	-24.107	-22.007	-23.105	-21.782	-23.011	-17.712	-22.424	-20.536	-17.671	-26.511	-15.573	-24.931	-21.012	-21.893	-17.738	-20.909	-21.612	-21.087	-16.651	-23.27	-18.14	-24.494	-22.814	-19.32	-26.479	-15.721	-24.105	-20.478	-18.377	-19.22	-16.934	-19.674
-21.238	-22.521	-19.203	-17.626	-23.805	-20.714	-16.996	-23.385	-16.252	-19.175	-20.667	-23.526	-26.941	-21.078	-19.35	-16.58	-27.373	-18.875	-20.809	-30.378	-22.429	-22.858	-22.145	-24.002	-23.055	-20.163	-15.671	-18.539	-20.327	-25.615	-23.241	-20.266	-23.875	-21.478	-22.378	-22.558	-16.775	-20.962	-19.347	-21.331	-25.294	-30.335	-23.074	-25.339	-21.067	-25.078	-21.453	-18.309	-23.028	-21.102
9.0581	14.74	13.485	13.101	13.08	8.984	11.352	13.672	14.303	15.302	3.673	6.844	6.9179	3.5537	14.393	16.281	6.9739	13.746	7.4877	12.054	11.047	6.4093	9.114	14.583	11.631	8.8533	8.306	7.575	11.431	12.474	2.3411	11.963	8.1519	11.609	10.908	10.291	9.5968	10.342	10.268	7.603	12.716	4.0847	15.796	17.544	12.019	6.3722	6.5777	14.707	12.904	12.38
5.0596	10.368	9.4792	10.59	3.6715	6.0915	8.4864	6.7143	7.1249	14.014	12.117	13.474	10.489	5.1984	2.7112	9.3109	10.721	-1.0615	2.7011	5.263	9.9296	0.90803	2.4577	5.9946	4.5974	5.1757	6.7518	-0.14564	10.428	3.7019	4.1072	8.6539	6.3259	1.4456	1.8107	6.031	4.4501	11.653	4.9405	6.3835	-0.16748	11.382	8.4176	13.398	7.0865	2.4903	4.8726	7.6473	1.1587	4.9163
-3.1155	-8.5131	-7.8947	-9.612	-4.903	-13.276	-11.567	-17.026	-11.313	-14.328	-14.259	-0.62981	-5.6464	-7.4721	-11.499	-7.1202	-11.924	-11.986	-12.211	-6.9497	-4.064	-7.3925	-3.7203	-8.9024	-7.9767	-5.9063	-8.7155	-8.2784	-7.6085	-3.9816	-8.9398	-12.027	-8.6278	-12.927	-2.0879	-8.3366	-12.892	-11.413	-8.9786	-5.8717	-8.4703	-6.5639	-7.2636	-8.3608	-2.8875	-5.5458	-15.102	-15.631	-6.3891	-9.6612
-11.122	-14.088	-9.2584	-9.8067	-11.897	-10.635	-5.7674	-8.3557	-9.1825	-9.957	-8.4479	-11.257	-11.621	-7.9594	-19.211	-6.8414	-12.961	-10.114	-10.655	-14.325	-4.9298	-13.904	-17.486	-12.477	-23.031	-13.962	-17.31	-8.1576	-16.336	-14.377	-15.115	-16.48	-14.121	-9.5408	-14.978	-11.493	-6.149	-2.2202	-9.3761	-16.174	-4.3177	-13.145	-7.1275	-12.721	-17.636	-16.301	-16.557	-12.631	-14.521	-10.348
1.4434	-0.47106	-0.33361	-1.1237	-0.60045	-7.9246	-1.7376	-1.3509	-4.1381	-1.5718	-2.6724	-6.892	-2.1464	0.39729	2.4732	1.2228	4.0685	-2.6436	-4.1045	-9.3414	-8.4299	-6.391	1.9642	-6.5015	-4.1758	-2.8623	1.9348	4.0752	-5.9066	-2.4853	-2.7084	-5.5594	-5.9666	1.6399	2.4526	3.675	-8.8619	-4.5283	5.7039	-9.7481	-0.37052	-4.2518	-2.9116	1.7232	1.6229	-2.6822	-1.7884	-0.76747	-0.062457	-1.6394
-1.2825	-2.34	-4.9586	0.71908	-3.3514	-3.1892	-6.5875	-3.915	-0.30584	-1.1005	2.0775	-1.8795	-2.5536	2.0515	3.7892	-8.4156	4.1058	1.9948	4.5638	-3.6103	0.14565	-2.5985	-9.1191	0.18476	1.6995	6.8344	-3.4603	-3.3483	-5.8541	-3.2613	-2.2041	-4.0811	5.0254	-0.53005	-0.15725	4.1257	-2.0399	0.10768	-2.9699	2.664	3.5298	-0.20099	-4.8784	-5.1598	1.2966	4.0307	-4.4451	-3.4467	-8.6682	2.2129
-17.053	-14.372	-15.735	-14.596	-10.842	-16.524	-12.163	-9.8918	-5.4223	-9.8964	-9.7739	-7.6495	-13.165	-19.567	-14.213	-11.691	-13.162	-14.593	-11.547	-13.059	-13.141	-12.783	-5.438	-10.112	-6.2437	-8.9656	-14.869	-14.786	-10.138	-12.864	-17.479	-12.261	-14.602	-15.965	-12.3	-11.392	-11.379	-13.453	-13.538	-15.322	-6.5769	-11.275	-13.76	-12.55	-18.043	-15.325	-12.759	-14.772	-6.673	-21.045
7.2654	2.5981	10.471	5.5038	5.7076	5.3282	5.2521	9.5944	5.9153	7.2622	19.439	8.5045	9.1294	4.7524	1.8499	8.8508	1.9446	7.2993	7.7013	5.7861	2.5136	5.4282	6.6922	14.372	5.2464	3.2162	7.1413	7.33	6.1787	7.254	2.2912	1.3146	9.0629	6.3809	9.9541	4.7636	11.956	4.1307	7.0011	-1.7459	6.7604	2.9076	8.2108	4.5029	12.266	5.5568	11.268	3.6213	-1.4361	11.327
-4.7074	-7.3597	-1.0152	-0.52742	-3.2884	-3.5775	-5.8581	-0.24375	-0.28853	-4.3606	-3.4911	-5.3082	-1.2633	2.178	-8.3463	-3.184	-0.85039	-0.57631	-3.6272	0.39582	-1.9266	2.1825	-3.8648	-6.3419	-6.5546	-0.70413	-0.90828	-0.26186	5.9499	-3.8927	-0.37997	-1.2893	-3.8978	-0.85089	-1.9674	-2.4567	1.1124	-1.9615	-1.0655	-5.1359	-7.7111	-3.9705	3.2823	5.2264	-3.3252	-2.8813	-7.5521	3.4012	-2.7296	-2.3987
0.46925	-8.8699	-1.7392	-7.9326	-6.0013	-8.1814	-7.6172	-4.432	-4.2012	-8.1575	-9.5278	-6.7506	-6.0956	-6.0496	-2.3132	-4.1569	0.47997	-2.2786	-1.2173	-4.0604	-4.8315	-5.1231	-2.6264	-2.8426	0.22127	-3.907	-3.648	-4.8736	-4.3623	-5.8426	-5.2483	-1.8039	-8.3109	-5.8138	-4.3457	-3.4222	-4.7094	-1.9076	-2.2541	-3.2048	-5.2508	-3.9217	-4.3083	-10.585	-6.9535	-3.6043	-7.9534	-3.3403	-9.0357	-4.3114
-16.04	-3.1326	-11.513	-12.638	-4.575	-14.301	-14.833	-5.6877	-13.454	-6.6314	-13.909	-5.7809	-15.251	-10.722	-9.4099	-16.895	-14.002	-9.7386	-12.394	-11.665	-8.2685	-15.232	-21	-9.6985	-17.356	-10.749	-10.579	-10.174	-11.908	-5.3456	-17.74	-13.131	-9.2416	-11.829	-9.6826	-10.358	-15.618	-17.405	-14.45	-8.1768	-9.1042	-8.2985	-13.23	-10.046	-12.408	-9.236	-4.7689	-11.153	-9.4968	-9.8473
-0.9332	2.0203	-0.3479	-1.7497	6.0076	-3.0542	9.5567	5.9744	3.505	5.9961	7.6082	10.399	2.3028	9.0788	-2.7036	7.6306	5.3685	7.1274	3.6351	1.7423	4.1268	1.5598	0.7819	-0.23853	4.8149	-5.7221	3.5938	9.4814	0.12129	-1.4421	2.3714	9.9903	3.47	0.61715	1.8601	5.275	7.7813	1.3494	2.1957	3.0664	-1.4672	4.5915	5.3491	8.0414	-2.2302	4.0852	7.2487	0.084026	-1.149	1.0125
-5.7364	-11.136	-3.1152	-8.0442	-7.8306	-4.5694	-3.4835	-1.7541	-4.3662	-7.8323	-7.3668	-4.6038	-8.6298	-8.2571	-10.114	-9.3023	-2.5206	-9.1425	-4.5525	-10.635	-7.9678	-0.91558	-8.3254	-8.6156	-4.5622	-3.5106	-2.1256	-5.1466	-4.2148	-3.4537	-4.5016	-1.4956	-8.3356	-7.9489	-8.5293	-10.012	-6.3983	-6.9153	-7.9878	-4.14	0.58436	-1.8676	-5.5532	-8.3523	-6.1321	-6.7981	-2.6184	-3.3495	-5.6017	-12.8
-13.501	-15.186	-14.878	-16.773	-13.028	-2.5899	-5.3033	-13.775	-15.175	-16.565	-16.562	-10.008	-6.3102	-12.055	-15.907	-7.4471	-16.802	-10.57	-9.6222	-13.643	-14.734	-8.0142	-18.236	-16.853	-20.739	-13.421	-11.546	-11.388	-12.646	-15.504	-15.477	-7.8343	-10.704	-16.817	-12.861	-9.7111	-12.491	-11.162	-8.1807	-19.229	-17.852	-10.333	-5.9323	-13.337	-12.218	-10.191	-15.304	-15.356	-20.406	-12.308
-3.9996	-3.0135	-3.5849	-3.6679	-2.7794	-0.426	-7.8913	-5.1251	-5.6909	-0.45564	-6.4404	-0.87545	-8.6535	-5.1155	-0.45724	-1.1778	-3.6807	-12.854	-3.7585	-1.6756	-3.9745	2.3091	-2.4947	3.6317	-5.2828	-1.1618	-3.2821	-3.8103	-1.2434	-0.62328	0.46638	-6.7016	-0.36951	-5.2548	-4.2824	-0.06649	-6.3977	-7.016	-6.0338	-1.1293	-2.0423	-4.3077	1.3703	-8.7948	5.647	-4.837	-2.7818	-4.3706	-5.3618	-7.0539
-13.248	-0.30232	-7.8966	-4.2405	-6.0975	-10.462	-6.2486	-2.4034	-9.0566	-4.301	-3.9632	-3.3239	-1.8189	-0.90348	-9.1545	-4.8906	-5.2747	3.1574	-7.1742	-9.867	-9.8151	-12.625	-10.144	-5.0423	-11.434	-2.9536	-7.7383	-6.3925	-8.5383	-10.034	-7.6304	-6.8509	-8.0531	-6.057	0.022884	-8.0242	-8.159	1.1639	-3.033	-7.891	-4.3422	-7.7558	-11.197	-11.098	-10.962	-5.499	-6.1204	-3.3726	-4.2618	-5.0059
7.6933	5.8524	4.5962	0.99624	-1.1081	-1.4415	-2.036	-8.6918	2.5218	0.89251	-0.48275	10.182	-1.3414	0.18724	-1.2589	5.6025	1.7052	0.015994	4.3964	-2.7658	8.4661	0.8494	2.4045	4.6089	-0.94596	4.5095	7.225	-0.5658	2.3392	-3.3771	-3.8941	10.946	5.6762	2.2249	-0.94241	3.3098	3.1016	-1.2462	-2.4931	-2.9133	-0.91226	-0.22153	5.3633	0.88517	4.6542	-1.6855	-9.81	4.9296	7.1163	0.069558
-9.9595	-4.4511	-4.9146	-3.5715	0.19126	7.3586	-7.4777	-5.5525	-2.854	3.0416	0.3933	-4.3217	-7.129	-8.0925	-1.829	-5.5984	-3.1058	-3.1993	-13.537	4.3148	-1.3004	2.7276	-7.2141	-0.065997	-4.5956	-2.7809	-11.168	0.48135	-9.2107	-3.4008	-1.3706	-6.1291	-9.1951	-2.6337	-2.5384	-6.8877	-7.5708	1.0454	-3.8646	-3.4444	-1.4929	-3.2529	-5.7339	-5.0317	-5.4696	-3.305	2.9531	-2.2883	-5.5899	-5.4739
3.1294	-0.32484	-3.3288	6.4057	-1.0157	0.67073	4.1116	1.3607	0.16746	0.12398	-6.0811	-1.5157	-1.8394	1.1624	-0.78171	-1.7081	3.6908	3.6824	-3.6422	-2.4137	3.7297	0.2122	-2.2418	3.0743	2.3086	-2.6631	1.5483	-4.3396	6.1791	-1.692	1.7552	4.5686	1.8489	-2.1185	-5.7392	-0.79557	3.7408	4.9324	-6.1343	3.6107	-4.8351	-4.8724	-4.3754	-2.9191	2.1375	-7.7565	-5.9292	1.5437	3.2583	1.5555
-7.991	-8.5416	-3.1269	-1.0939	-2.0537	-6.6598	-0.51628	-4.0366	0.035194	-4.5331	3.7917	-4.6835	2.3218	-2.2948	-1.9591	-0.075873	-1.7942	-5.0269	-0.97129	-0.28387	5.3042	-2.7331	-2.7915	-9.1741	2.556	4.152	0.50124	-0.53797	-0.20032	-1.9819	-1.4115	2.5125	-6.9578	-0.37764	-3.9149	-1.1707	5.0338	0.34434	1.1716	-1.6501	0.9038	0.86766	-0.44182	5.7667	3.1452	4.2984	-1.5126	3.1209	-3.6824	3.5429
-5.3162	-0.42915	-4.3895	-2.5427	-4.771	0.62009	-0.20664	6.7007	0.29858	3.1199	5.2647	-2.0967	-0.15922	1.0655	-2.8246	-1.6922	1.0197	3.0192	2.5897	6.6293	8.3216	0.78636	9.0006	11.907	0.94293	-2.3105	0.86974	3.2192	-0.028927	-4.5513	2.6591	6.8644	2.7125	-1.9134	5.787	-0.38052	-5.4097	-5.4908	-3.6572	1.613	-1.0352	5.386	2.4577	-3.088	2.8466	7.2723	3.045	3.4548	-0.84698	0.061884
-1.1565	3.2935	3.3362	4.61	1.5077	8.1688	4.5647	1.7198	4.3936	-0.623	-0.37379	4.9624	8.4198	-0.067533	-3.1011	2.7458	7.4797	3.3437	-1.8385	2.007	8.0526	0.041427	5.518	-1.5819	-3.6964	5.0767	7.2909	0.0012846	0.8056	3.2426	5.3966	-3.0992	-1.6082	0.23461	-0.2301	-4.0185	4.6442	3.6449	4.2758	0.23496	3.1905	1.6022	-2.4054	1.5771	-2.5907	0.77106	3.3087	5.0327	5.579	3.0905
-1.2433	-2.2857	-4.2661	4.8835	-9.8315	-2.4395	-3.3568	1.2071	10.727	-4.6597	1.9358	-2.3892	-3.9174	0.6402	1.6913	4.6525	-0.80243	-1.2286	1.5811	-5.4325	-0.82628	-2.2607	2.9757	0.43082	1.9364	-1.35	2.7707	0.66927	1.7549	1.8347	-0.86018	2.715	-8.3683	-1.3091	0.26928	4.8576	5.824	-4.6128	6.4187	-1.0002	3.0294	3.2033	-0.80017	5.5925	2.3065	2.5357	9.1163	-6.6869	1.2895	-0.90456
-0.86024	-3.015	-8.1731	-3.0572	-5.6735	-5.3832	-7.209	-3.0623	-1.0962	-8.6175	2.635	-7.7309	-4.7486	-0.94169	-3.1698	-7.8214	0.76937	-6.0528	-4.684	-9.8776	-4.3976	-4.1143	-3.8702	-2.5591	-1.6548	-3.8279	-2.2265	-4.345	-6.0705	-2.8198	-9.6305	-8.1296	-1.3755	-6.4556	-4.7568	-6.4917	-1.0747	-2.5136	-3.4607	-7.4645	-0.53411	-7.4009	-1.5654	-1.0782	-1.2505	-6.0641	-0.6732	-1.7416	-5.7816	-3.8589
3.2505	1.6607	3.0731	0.18858	0.87543	4.9692	-1.6752	-4.2831	0.61224	6.415	-2.3907	1.037	0.1566	-2.0141	5.6893	2.1006	1.674	0.81821	3.1872	1.723	-0.74838	7.347	5.9811	-4.8783	-2.3534	-1.2253	0.043922	2.0738	-2.2761	2.4335	-2.0591	3.0361	6.5202	-0.4244	5.367	-2.4879	0.90011	0.76784	0.60819	4.3009	0.029071	1.8928	-0.15669	0.41012	1.6025	4.674	0.64249	8.8661	2.0849	-5.8467
-1.3004	2.2761	-1.2651	11.205	2.287	5.1997	0.12543	-4.1815	2.5624	-1.0965	-5.8084	1.9718	3.6185	-0.62379	-1.3543	-0.48714	1.0592	3.6924	-0.42363	1.6205	6.9905	-0.55453	0.93701	-6.7486	-2.1518	-1.227	-0.11148	0.78156	1.097	3.3468	-0.94048	7.2928	0.33123	4.3618	2.3208	8.1512	5.1121	-3.1056	9.5377	-1.6493	6.2916	-3.2115	6.9518	3.658	-4.9923	0.43825	1.267	5.7235	3.0859	6.8304
-4.1389	-14.416	-9.3572	-9.6244	-6.8117	-11.491	-7.3377	-8.7283	-12	-7.0082	-17.797	-8.5167	-5.5698	-15.439	-10.788	-12.671	-16.71	-11.438	-6.5292	-9.5793	-16.808	-3.2195	-5.7605	-4.1507	-9.7099	-10.985	-14.526	-16.318	-1.7709	-3.6033	-5.973	-8.2262	-8.4343	-16.434	-3.4312	-13.896	-13.991	-9.8279	-7.4922	-10.994	-13.61	-9.3816	-8.1284	-9.7548	-7.4374	-5.571	-5.2692	-3.9998	-9.6047	-5.5681
4.857	5.0097	4.5002	1.5044	4.3791	8.1726	1.3363	1.9457	1.2542	5.7445	2.9749	8.1165	0.95716	6.9066	2.0799	6.9449	-0.44763	-2.6148	-5.7324	-1.7081	4.3553	2.5822	2.0275	6.2882	-1.5386	3.9373	6.429	2.0987	4.4452	0.16133	0.60802	1.7796	3.6457	2.8058	3.31	3.224	-3.4577	0.87827	2.6023	7.1107	10.883	7.3335	-3.5862	8.3965	5.5202	-2.9236	3.7399	1.1242	3.4764	0.96093
-6.6811	-9.9709	-6.9386	-3.139	-9.4517	-6.5079	-0.56653	-2.5363	-8.7603	-8.5246	-3.5097	-5.992	-3.5222	-7.1538	-6.1452	-10.012	-6.6176	-0.66327	-3.746	-3.5163	-8.5399	-7.9955	-4.2688	-8.4419	-8.2456	-5.0322	1.2854	-8.2535	-16.956	-9.7523	-6.2334	-5.9939	-7.4165	-15.186	-4.7281	-7.4329	-10.214	-8.5587	-3.7336	-1.5916	-10.164	-9.2477	-2.4338	-9.8857	-4.8223	-7.6536	-6.4844	-6.0246	-4.8415	-3.2276
3.7074	7.3381	2.8808	11.149	12.02	4.4045	2.7284	8.9309	12.185	15.084	5.9799	4.5052	6.8304	8.5674	7.5313	0.40674	7.1	10.405	7.022	4.7871	7.5699	11.495	0.44808	8.7849	9.7115	9.1337	13.865	4.2705	4.1079	8.688	3.2548	3.5655	7.9956	9.6449	10.68	4.1106	8.5998	16.01	3.7847	0.5467	11.091	10.319	3.9123	7.7271	5.7739	1.797	5.9562	9.3366	11.014	6.1533
-3.9315	-3.3371	0.11577	-4.612	1.775	0.57576	1.3571	1.3713	2.3783	4.4677	1.9745	0.93727	-4.3427	1.4923	0.72804	4.4973	-3.9927	1.1752	-4.9664	6.4326	-0.24625	2.1248	5.2795	0.74527	-3.6128	1.7656	2.6864	-0.81091	-0.20421	1.8125	-1.5345	1.2356	2.4397	-3.7251	2.5139	1.875	3.6282	7.4522	3.1654	-0.0078583	-2.7408	1.1151	-5.2168	6.6288	3.1132	5.1247	1.5536	2.8178	-3.0099	0.27502
-9.7342	-4.4596	-11.584	-10.968	-10.835	-13.75	-8.1634	-8.69	-13.475	-10.057	-8.8624	-12.164	-7.78	-16.477	-10.022	-9.7804	-10.824	-4.213	-6.0805	-8.3283	-14.363	-3.1441	-11.931	-9.2558	-9.8881	-12.471	-10.545	-12.158	-4.446	-11.804	-9.7925	-5.5605	-9.353	-15.451	-12.453	-8.1314	-6.409	-11.514	-14.87	-8.9425	-15.174	-11.106	-6.5827	-8.8612	-14.427	-7.397	-13.791	-14.927	-5.2153	-13.665
-3.2059	-6.3527	-1.705	-2.2626	-4.3019	-5.0546	-8.1106	-2.5273	-7.2305	-7.9858	1.191	4.0786	-3.5888	-2.6618	-4.9605	-1.8788	0.024843	-10.056	-6.5917	-8.9335	-0.42459	-0.26255	-7.6832	-7.2599	-9.5908	-6.5486	-2.8645	-0.50761	-4.0092	-3.4732	-0.74678	-8.7541	-1.4844	-10.586	-2.5353	-5.0675	-6.7447	-2.5549	-0.59812	-1.0647	-3.4055	-3.8709	-1.8495	-8.884	-6.1209	0.6986	-6.9093	-1.6243	-10.359	-2.3134
-9.3847	-12.335	-8.5474	-8.0968	-17.971	-11.166	-14.041	-6.4166	-10.361	-10.257	-15.283	-4.7899	-11.635	-13.031	-8.7292	-14.995	-14.053	-7.1489	-11.406	-12.375	-7.2665	-6.9451	-6.6779	-16.877	-11.124	-7.3894	-16.856	-10.565	-11.723	-17.68	-4.0804	-15.909	-11.11	-10.37	-14.797	-6.8692	-7.7474	-11.903	-13.479	-12.772	-20.145	-9.6231	-12.202	-12.551	-11.042	-15.089	-5.6101	-7.6403	-10.69	-8.9755
-1.3516	-0.99606	-0.56295	0.49668	4.8537	5.2988	-3.1907	3.4562	2.0569	-2.6133	2.8822	8.4565	0.57772	2.8976	0.32982	3.2475	3.5487	-4.4295	-6.245	-1.2211	8.9002	-5.722	6.0715	8.9637	5.8155	0.81987	0.025584	0.62891	-0.10002	0.19912	5.5933	0.63354	1.723	4.4696	-0.61549	1.8692	0.87776	2.5789	2.4521	-1.5355	-4.9331	4.2765	6.2232	2.0625	0.32151	3.9035	-0.059269	3.455	0.94814	-0.65355
3.6297	2.3509	6.6287	16.965	9.4575	11.29	5.7601	-0.39306	3.4996	4.458	6.2344	11.071	7.4499	6.047	2.215	5.2138	4.1435	0.20358	7.7667	2.9995	-4.2963	0.82143	11.996	-4.6469	9.1442	6.0927	3.3706	8.23	10.579	10.518	5.4893	6.1591	-2.4326	2.9105	2.0679	4.2447	0.29368	7.0043	4.3648	7.4992	3.3261	0.79885	5.7648	3.0166	3.9737	4.9337	0.50772	2.6693	1.2624	4.1433
-13.595	-12.523	-8.2748	-16.376	-11.495	-15.997	-16.054	-15.541	-10.901	-13.199	-12.619	-12.769	-14.558	-7.4316	-16.077	-10.676	-6.5105	-16.917	-14.729	-7.1304	-11.401	-16.623	-18.771	-15.717	-9.7054	-14.076	-12.816	-9.483	-13.063	-15.998	-11.343	-6.8844	-11.431	-18.975	-7.0067	-18.111	-8.5387	-12.812	-13.515	-6.9269	-18.84	-8.4045	-16.812	-15.089	-14.902	-12.103	-15.467	-16.297	-8.0131	-7.2898
-1.9988	-3.879	-3.6259	-6.1453	-6.0824	-0.88641	-6.6639	-7.008	-2.1641	-1.8711	-3.5211	-6.8684	-10.812	3.6619	-10.619	-1.8634	-7.618	-3.5545	-3.4322	-7.9778	-5.0295	-3.9594	-7.3004	-4.4937	-6.7551	-5.7561	-3.6946	0.16589	-8.9604	-7.7477	-3.7402	-7.2917	-6.8499	1.8617	-4.4125	-10.308	-3.8701	-7.9552	-7.5182	-8.6294	-0.97875	-2.4074	-12.763	-7.419	-11.204	-11.373	-6.3708	-8.845	-4.7035	-7.9984
-3.523	2.5471	-1.7071	-1.136	-5.9809	-7.5306	-3.7138	-6.8087	-1.4691	-2.2875	-7.5257	-7.2801	-3.6131	-4.6836	-6.3602	-4.5978	-4.5369	-3.6867	-5.8643	-3.9288	4.9042	-5.3914	-2.7509	-4.2675	-7.8161	0.94256	-5.1269	-3.0682	-3.6446	0.78611	-7.4909	-0.80619	-0.055923	-8.3079	-1.9054	-3.1151	-8.7636	-3.4782	-4.5535	-6.9517	-3.7165	-7.0731	-2.3051	3.9834	5.2526	-10.578	-2.8818	-1.4738	-2.1606	-4.026
-4.7693	0.19416	1.1918	-2.7073	0.20446	-1.3958	0.82643	-2.8988	-3.7536	-8.507	-0.13605	-6.2428	-3.7886	-3.0158	-1.0717	0.25189	-3.4964	-4.7244	-9.3585	4.0173	0.49052	7.9476	-4.3708	-7.1396	2.0295	5.0556	-4.1795	-3.6029	-3.0887	-4.8775	2.6215	2.0107	-3.9249	-3.1111	-2.4866	1.4823	2.1742	-5.6352	-3.9949	-9.8926	-5.4052	-3.1698	-0.22561	-4.8406	-2.0711	-5.8972	1.209	-3.365	-3.046	-6.6658
4.2409	3.0351	11.391	3.4066	0.49353	3.7443	4.5437	-0.65343	3.7828	6.9191	0.21509	5.2544	4.621	1.0689	10.462	3.6292	8.7439	1.1065	6.4692	8.4716	5.0328	5.1786	7.648	4.3704	8.112	0.71376	4.2875	4.7965	6.7935	0.71359	2.657	4.4707	3.7995	3.9032	8.9732	1.5274	9.3201	6.6089	6.3869	2.3912	7.8068	4.1077	7.2734	6.6571	6.5779	7.3441	2.9222	-3.0467	8.2331	-4.2989
-0.44963	-5.6966	-2.1682	-4.7531	-1.4525	-4.2243	-2.2749	-0.96384	1.1396	-5.2557	-5.1639	-3.2264	0.24761	-1.9361	-1.9744	-3.9584	-8.1585	3.5707	2.9246	3.4979	-1.3758	-2.074	-5.1037	0.44173	6.1383	-3.1862	-7.0329	4.5234	-6.7054	-0.47287	1.4802	-5.1221	-0.69971	-3.88	-3.427	3.1392	1.139	-2.5406	-9.9787	2.1158	-1.2759	-2.0804	2.4746	-6.8407	-4.8236	0.60291	-3.9781	1.3943	-0.044637	1.007
-0.013987	0.11972	0.00075768	-6.2262	-2.1418	1.151	-8.3142	-0.10941	-2.1548	5.1521	-2.6416	6.5845	-6.9006	-0.8577	3.3653	0.051841	2.3	-6.9818	0.74647	4.0775	-4.0711	-6.257	-3.3115	-1.2532	4.2731	-2.0254	-0.67836	-4.2571	1.4179	1.674	-2.1299	2.6992	-2.8508	3.0548	-0.75921	-4.8978	-7.778	2.7985	-0.36372	-1.9516	-6.3751	5.6798	-1.1167	-0.97745	0.28349	-5.1611	-2.6564	0.47665	-4.1344	-6.3673
-10.565	-8.4957	-9.3755	-10.56	-7.799	-10.589	-21.447	-12.135	-9.3035	-8.9059	-11.912	-17.938	-11.141	-16.051	-9.929	-12.598	-18.471	-9.4171	-12.641	-3.1247	-7.0476	-14.604	-15.07	-6.9618	-9.9073	-13.171	-9.725	-11.842	-13.595	-13.466	-8.2733	-5.0748	-10.396	-9.6961	-11.093	-7.9082	-9.0186	-11.288	-8.5383	-12.189	-13.049	-16.01	-11.996	-15.026	-15.8	-13.168	-13.501	-8.9333	-5.0799	-16.218
-6.5795	-4.6034	-4.3974	0.1258	-2.3445	1.4461	-13.261	0.97158	-2.0127	-5.1272	-3.9615	-11.954	-5.0022	-2.6197	0.48974	-6.2191	1.8132	-3.5158	-0.16395	-1.8692	-5.4187	-4.4745	-4.3489	-1.3466	-4.3585	-6.0563	0.54189	-2.9391	-3.5259	-3.2186	-0.064604	-4.2011	-0.38897	5.6322	-4.8174	-2.8686	-4.4303	-6.6881	-3.5207	-7.2842	-8.3136	-4.7202	-0.35238	-3.4778	-9.0549	-4.5194	-4.0092	-2.7303	-3.7248	-3.2714
-7.8719	-2.7977	-7.7517	-7.396	-9.5874	2.6295	1.3932	-2.1785	-6.2392	-7.5151	-4.9886	-1.3277	-10.709	-3.8905	-5.5765	-6.527	0.44018	-6.4994	-10.063	-6.9435	-2.4618	-1.3015	-5.588	-5.3847	-2.782	-3.0311	-8.1129	-4.9684	-5.0797	-5.0306	-1.8064	-5.6166	-1.066	-2.901	-10.195	-1.9894	-7.3908	-6.3688	-4.4378	0.58176	-0.85114	-6.2261	-6.1261	-6.1419	1.9053	1.2203	-3.5282	-4.8935	-6.3814	-8.179
2.0328	6.3118	8.4642	-0.86842	1.5571	1.979	8.8157	-0.94953	-2.3483	-1.4307	4.6455	6.7526	5.203	7.1167	3.7104	3.5903	7.7815	7.7053	-2.4115	1.3256	2.2568	2.3776	5.8578	4.7268	-0.10712	2.7674	6.943	9.9788	-0.74089	4.3588	3.3671	5.2963	2.5749	0.15305	1.5429	8.0157	1.9144	4.3905	1.3837	0.40687	4.7603	5.5879	4.218	4.1841	6.7229	4.6154	-0.73227	4.1681	7.5686	8.9029
-2.0863	-2.0845	0.10874	1.8696	0.66772	-2.7739	5.2722	-5.959	1.1741	-2.271	0.15797	-2.0945	-1.8412	4.976	-1.6498	-3.9489	1.3684	2.3777	-0.88956	-4.5497	-6.1611	-1.0557	3.8975	6.888	0.21988	0.61989	3.1532	1.3929	-2.8148	1.1413	7.421	-2.4894	5.5477	-0.63983	-4.7602	-0.66125	-3.2836	1.6022	1.3641	-0.043999	1.2754	2.7615	0.0059144	-4.4596	-3.4521	3.1509	-1.2474	-2.2493	-0.35606	-5.2063
-10.638	-13.119	-12.495	-8.8781	-9.5179	-11.869	-8.5803	-8.4581	-14.305	-11.739	-15.285	-8.2459	-6.4076	-7.3279	-14.8	-19.735	-17.604	-13.092	-12.162	-13.908	-18.177	-9.8387	-11.799	-10.521	-11.927	-10.413	-15.633	-11.565	-10.256	-9.7464	-11.274	-8.5247	-14.118	-6.2813	-13.788	-12.754	-14.197	-11.476	-12.328	-13.361	-13.36	-12.885	-7.0113	-12.557	-5.7926	-13.431	-9.7764	-6.1939	-12.826	-12.996
1.0604	2.8536	1.1206	5.6755	-1.361	1.4562	2.1114	4.1545	-1.6985	-2.0741	3.9076	3.1867	-1.8331	-3.0596	-7.5564	1.8546	-5.0208	0.040488	-1.2878	3.2144	-7.9228	-2.8708	0.075422	0.93832	-4.083	0.28968	-0.52176	2.4086	-4.014	-1.8758	0.32691	-1.3203	3.2517	0.86793	-2.946	1.0263	5.0832	-6.0322	-1.6061	-10.147	5.7952	-2.0549	-5.0451	3.2149	4.7256	2.6734	2.7347	2.5199	-0.5007	-10.585
-2.2414	1.0376	-2.1038	-6.9391	-1.7989	-4.4836	3.3113	-1.7702	1.7067	-7.0067	-2.1546	-6.2823	-2.4227	1.8631	-3.3845	1.8524	2.1756	3.0531	0.58222	-3.8637	2.0576	0.4018	1.5943	1.3871	-5.9446	2.8849	-3.2824	-4.2271	-0.35038	2.5133	0.62979	2.3143	-0.070368	-4.4763	-0.48207	-4.13	-3.3557	5.3156	1.7833	-2.267	-4.7191	0.89693	1.0729	-4.4633	-0.18297	-0.82676	-1.9597	1.1994	-2.7761	7.8531
-12.507	-13.312	-15.958	-14.085	-16.07	-8.1456	-11.406	-15.093	-20.735	-15.85	-11.73	-11.88	-10.311	-15.683	-10.8	-19.059	-15.083	-8.0663	-10.487	-16.575	-13.813	-16.631	-10.929	-16.923	-10.573	-14.419	-13.554	-11.794	-14.802	-11.954	-14.63	-11.727	-22.059	-10.171	-10.107	-13.184	-15.121	-14.4	-11.812	-13.148	-17.778	-14.814	-6.2605	-12.177	-10.312	-15.371	-17.849	-8.8602	-11.228	-13.82
-14.41	-10.09	-10.697	-5.0345	-8.9922	-13.827	-11.449	-17.499	-8.8986	-10.011	-14.022	-14.818	-12.687	-16.46	-14.362	-9.8279	-7.5064	-9.3242	-10.064	-16.08	-15.316	-8.6971	-15.028	-16.696	-14.37	-15.513	-9.3107	-6.2346	-9.6248	-12.895	-7.5361	-8.0352	-7.7708	-7.1779	-9.8609	-8.6307	-11.714	-6.5717	-11.612	-14.153	-13.977	-14.998	-15.33	-15.077	-14.859	-11.301	-13.313	-16.171	-8.7653	-6.0722
4.4213	-2.7948	5.6575	-0.887	4.3926	7.2751	2.6495	4.7306	-1.9123	7.3115	2.5594	-0.87519	6.2388	-8.0608	-0.67191	4.8232	2.4006	4.0284	-1.3432	-6.457	-3.9635	0.10504	7.1323	3.083	2.6765	4.9102	7.5535	6.9339	0.94416	2.224	-3.3517	3.6445	4.2876	1.6751	1.032	-2.9514	7.9048	-1.67	5.0222	4.6506	2.8978	5.4426	3.5517	3.3385	-1.3697	-0.41177	2.9545	-0.77315	-0.40181	1.6854
-1.4742	-7.5531	-3.8252	-3.3596	-5.3092	-6.4519	0.79656	-6.108	2.7633	-3.5553	-9.9051	-0.18282	-2.1781	-11.96	-9.2143	-7.4087	-2.6392	-3.4393	-8.7988	1.6247	-11.994	4.3047	-7.0556	-5.0496	-3.6938	-4.1022	-5.2457	-6.5803	-10.934	-5.4375	-3.302	-5.9886	-5.9766	0.91361	-6.578	-2.3213	-8.345	-5.1607	-5.9469	-5.6702	-9.7532	-8.351	3.1628	-8.7013	-11.772	-9.8129	-8.6865	-0.20653	-14.017	-1.9351
5.7804	10.616	7.2996	7.3672	9.5486	1.1434	6.1221	3.8031	8.5959	4.7515	5.595	2.55	2.0305	6.2164	8.4473	9.8951	9.3895	9.294	-0.94945	9.101	7.3794	3.8202	-3.8666	9.63	4.7996	12.438	9.6935	12.073	5.1196	1.6488	10.636	4.9014	3.9613	6.9158	1.3214	8.7176	2.8498	9.9389	5.7925	6.6413	-2.8679	2.7245	8.4126	8.8749	2.3371	9.967	4.5074	4.6872	9.7269	6.7078
-3.7735	-1.857	-7.6672	-2.4858	-9.9457	-0.74518	4.0517	-3.0562	-2.8482	-7.23	-5.1606	-1.6102	-4.0734	-6.6064	-4.384	-4.0568	0.66832	-4.3555	3.7733	0.66702	-4.8542	-1.4865	-6.0273	-5.8538	-0.66687	-5.2216	0.050387	-7.4101	-7.702	-7.5411	-5.4821	-3.2315	-4.2891	0.47869	-2.4185	-1.7521	-0.4351	-10.11	-0.77288	3.3532	-7.0871	-2.3495	-6.5539	-7.7871	-7.31	-3.5119	3.5208	-2.1459	-0.76952	-10.602
-10.672	-9.6219	-6.4784	-7.6322	-10.456	-4.321	-9.6933	-7.7191	-7.195	-11.728	-14.266	-10.387	-7.5824	-12.358	-9.9275	-17.055	-8.0654	-10.699	-8.3541	-12.81	-10.593	-12.832	-13.172	-7.8266	-11.778	-6.1663	-13.301	-6.0648	-10.58	-5.5849	-12.589	-18.258	-7.285	-15.456	-6.5847	-11.547	-18.895	-10.789	-5.4928	-12.124	-11.181	-11.749	-12.436	-7.1635	-8.6025	-5.6076	-9.6409	-9.749	-9.9528	-8.9178
5.1238	12.94	3.485	4.802	6.0419	6.9542	10.428	13.675	8.6938	0.42129	3.2738	6.2202	5.9612	9.6918	7.122	3.5592	2.145	4.7969	6.4967	6.3185	1.1483	6.55	4.3722	6.7987	3.5045	10.212	5.2133	11.336	10.935	10.717	5.1809	6.3888	6.1658	1.1601	1.6111	5.9642	4.6935	7.6041	4.8938	2.0942	11.512	11.435	8.6683	12.214	7.9533	4.7848	1.0767	13.011	7.6981	10.92
-4.2319	-9.2055	-8.099	-10.172	-14.295	-15.941	-9.3744	-9.6745	-4.1642	-10.825	-18.185	-8.8658	-9.6889	-6.5797	-8.3101	-9.6547	-12.639	-12.065	-11.617	-9.3651	-12.409	-8.8943	-10.302	-7.4354	-10.594	-11.242	-9.999	-11.651	-7.9809	-10.332	-7.3653	-13.036	-8.7201	-16.383	-10.931	-15.411	-9.1535	-14.455	-14.103	-6.5885	-10.488	-7.9457	-9.7064	-9.4031	-9.8237	-15.59	-6.7284	-15.446	-8.7167	-20.085
1.2132	0.38767	-5.5402	7.1824	3.2894	-5.7537	-2.7246	6.6285	0.26645	4.8744	1.5187	0.37622	8.0523	2.6265	4.5939	1.8354	2.3894	-5.2089	0.22824	1.2143	3.2079	11.474	14.212	6.539	0.9285	5.8744	0.18361	0.98776	6.2489	3.4363	3.0946	0.33874	-1.7876	1.3747	4.9323	0.17527	2.181	4.9213	6.8069	-1.0215	7.7675	-0.49914	-1.1897	-2.3934	2.185	4.1338	2.154	-1.0708	1.6332	2.4946
-6.1556	4.2446	-4.4749	-2.4432	-8.01	-5.1046	-3.789	-6.0561	-5.6956	-4.3256	-7.4343	-3.4952	-0.65491	-4.9801	-12.056	-10.705	-1.4868	-2.7656	-4.4893	-9.19	-6.0818	0.52904	-4.0149	-5.1082	1.987	-4.2001	-4.4529	-8.3105	-5.4881	-8.3353	-6.7179	-4.8532	-1.91	-7.7344	-4.8463	-5.7002	-7.2795	-10.76	-7.8039	-8.1227	-0.24384	3.3552	2.66	-0.94513	-3.1053	-6.0227	-4.3284	-6.9811	-13.462	-5.5321
-10.502	-13.571	-8.7947	-14.638	-10.705	-14.401	-8.9035	-10.968	-13.283	-14.897	-16.38	-9.9425	-7.214	-9.3649	-12.276	-12.342	-11.936	-9.6516	-14.352	-13.86	-11.228	-18.804	-11.729	-18.704	-8.6994	-5.4888	-9.9399	-10.094	-10.954	-9.6235	-14.327	-12.914	-5.5578	-9.8296	-6.3438	-10.542	-18.834	-12.795	-9.0815	-14.571	-11.53	-13.2	-7.5482	-15.235	-11.639	-8.1583	-2.1023	-17.729	-12.874	-10.019
2.9725	-1.0235	-2.5627	-2.4221	0.074767	-3.6355	-7.3704	3.1642	-2.8299	1.2964	0.80658	-2.6562	-4.762	-0.73674	1.8588	5.919	2.1993	3.1633	8.6154	3.6294	0.21315	3.0442	4.0228	3.9929	6.2091	0.079057	4.4359	-2.1221	-0.11104	6.6332	1.0015	1.5395	2.7493	-5.1953	-1.9757	-2.8007	3.4531	1.8213	-2.3039	-1.1674	1.7829	-1.0663	1.1856	-3.3921	4.7136	2.1062	-4.5051	-0.40215	-1.1751	-4.7715
0.64893	-3.9077	-7.8878	-12.819	-6.3813	4.1067	-1.9764	-7.4385	-0.010058	-12.208	-2.5268	-6.2033	-0.67587	-0.66574	-4.8734	-0.65593	-1.8623	-1.9813	-12.658	-1.0199	-6.2484	-6.1773	-0.04271	-8.8442	-2.5682	-6.8493	-4.0604	-7.0539	0.58337	-8.0886	-2.9828	-2.7481	-1.1404	-5.1465	-5.4025	-0.1804	-1.2439	-4.6512	-2.192	-0.55324	-6.7441	-5.7028	-4.5059	-2.9463	0.023756	-2.8984	-8.6421	-3.7423	0.37096	-6.3929
5.4386	4.5932	10.062	3.6514	6.3383	3.897	10.173	5.9143	2.0247	7.7933	6.6689	2.0959	7.0206	4.6761	6.3064	1.6275	9.106	12.901	7.3135	4.7284	0.45677	3.6076	3.6333	11.761	4.816	6.5832	3.8459	9.5583	9.5554	5.6846	9.5685	0.19955	-0.54066	3.3214	4.9124	3.1195	1.9909	1.8384	4.7253	-3.5582	4.9474	2.8596	2.2839	-4.9361	5.4549	7.2713	1.5545	14.402	7.3416	5.4456
0.18093	1.9739	1.0518	0.8521	7.8469	3.0352	6.0814	3.4744	8.2418	5.684	2.2587	2.747	-2.3184	5.5945	7.7108	5.6632	10.137	6.5795	9.5178	5.5514	0.91082	3.324	2.1779	0.38945	6.4869	-1.275	6.046	7.8001	6.7439	5.5449	10.95	0.21263	7.2965	4.9648	4.2602	8.3166	4.8686	4.8068	5.9054	-1.8368	4.1919	6.1015	6.7772	5.5129	2.3348	2.5776	5.2748	6.3223	9.0131	2.7695
6.5677	-1.119	4.3916	5.8231	0.51418	0.97319	2.1309	4.2529	-6.7833	6.2224	1.9517	-3.7457	7.1434	3.3103	2.1018	0.60318	-1.1778	3.0452	3.7076	-3.7453	6.0128	-0.82742	4.957	3.7082	-3.5286	-1.9322	0.082625	-1.778	5.2167	-9.5991	0.80314	7.9843	3.5223	-2.9378	0.60788	-3.6859	2.7659	-2.0382	-0.37634	-0.91921	4.0674	7.5233	2.2254	9.5971	-7.7486	-2.8806	3.057	2.5258	1.1318	-4.3881
7.5212	-5.9525	-4.324	-3.1233	-1.8919	3.0241	-2.0808	3.9787	-3.3278	-0.51557	-6.87	-0.40019	-8.0165	3.8209	-2.0243	-3.1858	-5.3518	0.79509	-9.8021	1.7209	-0.47292	0.19498	-2.0462	2.3908	6.8463	-0.55166	-3.9757	2.2302	-9.4019	-2.8639	3.4092	-9.0351	4.3587	0.96767	-0.45725	-2.926	-0.62357	-3.6621	-6.4427	-1.5018	-4.2713	-5.6939	-5.2632	-1.6221	2.4393	-0.0059027	-1.035	4.2078	5.7317	1.2455
-8.1259	-3.7546	-7.4324	-0.68921	-1.1328	-9.6847	-3.1574	-0.12126	-4.7693	-2.2391	0.018697	-5.3184	-8.3445	-10.642	-3.8137	-3.0623	-3.9381	-2.1335	-4.2426	-6.6111	-8.7416	-5.8201	-4.7257	-2.4326	-9.3593	-12.789	-3.8501	-1.4019	-2.6252	-5.8636	-5.1476	-6.9964	-1.8783	0.99182	-4.8343	-10.017	-6.7979	-2.7822	-5.5557	-6.7112	-6.338	2.2084	2.2758	-7.2418	-6.3494	-7.2418	2.5132	-8.7706	-0.3724	-6.6793
-24.745	-23.457	-20.231	-19.702	-27.844	-25.978	-20.504	-25.48	-15.896	-24.787	-21.317	-29.438	-24.501	-20.357	-22.514	-19.399	-24.681	-26.115	-21.1	-14.117	-17.184	-20.993	-27.512	-23.294	-21.139	-24.964	-22.99	-23.789	-23.884	-20.079	-18.863	-23.23	-22.207	-21.908	-21.786	-23.415	-23.778	-25.711	-21.569	-28.477	-26.295	-14.962	-19.242	-19.801	-18.392	-24.715	-19.985	-28.094	-14.804	-21.505
7.6419	3.3573	10.8	-0.42021	1.5217	3.6008	1.1511	8.0252	-1.7801	-2.6789	0.090282	-0.58689	1.869	5.4976	3.5517	-1.7212	3.8248	3.2192	-1.5792	6.1656	5.4619	0.42843	2.6096	4.8035	5.4936	2.8737	3.9396	1.0654	3.6951	0.88488	-0.31816	7.8049	3.2029	2.4123	1.2356	-0.39965	7.9768	2.108	2.9216	10.191	2.9667	-1.1256	-0.45822	6.6997	0.76347	3.747	6.8609	1.0188	5.3919	-1.9865
2.1669	-1.535	5.4951	3.4878	3.1956	5.3522	5.8815	4.7378	4.6118	9.9727	5.2163	5.3839	2.9943	9.1254	5.6127	2.3518	5.8755	4.7028	6.2665	5.5927	3.5264	8.5078	0.8121	7.5285	3.3741	1.302	-2.6933	3.7008	6.1569	4.0349	13.184	8.6432	5.3796	4.5848	8.733	3.1969	-0.77253	7.1486	4.4232	3.7842	11.872	4.1684	6.9794	6.9783	1.8834	8.3851	4.3835	3.6768	1.5509	7.5423
1.3857	1.2653	-3.5419	-5.3141	-7.5924	-0.68651	-4.7707	7.4008	-2.9053	-6.217	-1.7532	3.6422	-1.029	3.7612	-1.97	-3.9119	-1.5719	1.9771	-3.1229	-4.2557	-9.0965	-3.3699	0.43227	3.7859	3.2459	2.1177	3.734	-3.3356	-3.403	2.7492	-3.0567	0.92832	-7.2003	-0.53746	-0.62792	-3.492	-9.2998	-3.3053	-4.8952	0.91279	1.555	-3.7128	1.5056	3.1267	-2.2684	-8.1375	0.12969	-5.8232	-4.5985	0.27203
-10.082	-8.1868	-4.368	-7.4725	-10.9	-0.61993	-5.7766	-8.0309	-1.9457	-5.0102	-3.4255	-0.21164	-8.5448	-2.5296	-11.179	-10.574	-2.3384	-2.4401	-1.2413	0.078172	-3.1367	-6.8633	-2.4607	-11.465	-1.9536	-6.737	-0.71694	-10.741	-8.564	-2.706	-11.635	-10.603	-2.4185	-5.0434	-2.1605	2.9847	-2.2674	-6.0642	-0.60944	-2.835	-0.89837	-2.6139	-9.3156	-7.6336	-3.7052	-7.2533	-5.1396	-1.0641	-0.67109	-1.9686
-8.8998	-8.3818	-16.411	-15.155	-13.002	-9.5975	-12.826	-11.4	-10.008	-13.062	-4.7491	-7.3105	-17.297	-7.9092	-16.687	-14.324	-11.63	-6.7865	-9.2388	-7.6862	-12.559	-15.971	-9.0336	-8.3845	-9.1431	-13.525	-9.8619	-7.9241	-10.371	-12.849	-3.4349	-13.605	-12.691	-15.123	-14.457	-17.321	-15.546	-10.137	-6.0575	-18.345	-7.9408	-10.399	-17.011	-11.656	-14.154	-17.033	-9.8064	-1.5046	-16.488	-13.346
5.4639	-7.5714	-6.3944	1.772	-2.6724	-6.3304	-5.6654	-2.5125	-8.3154	-0.25783	-5.6642	-5.3533	-12.717	-3.3709	-6.1451	-6.01	-8.5605	0.63239	-2.553	-3.6156	-6.4145	-10.018	-6.2488	-3.2966	-7.7161	0.19544	-8.0686	-2.5826	-11.769	-3.6325	-4.576	-8.6937	-6.2231	-5.8236	-9.114	-11.415	-2.9165	-5.2011	-3.559	1.2625	-2.106	-2.6024	-4.7849	-9.5972	1.1778	-1.9483	-4.2539	-7.7854	-0.17131	-6.6346
-20.999	-14.145	-13.241	-21.247	-14.757	-14.798	-18.033	-14.039	-14.738	-10.606	-12.682	-18.453	-15.565	-13.234	-16.976	-13.624	-15.797	-10.597	-17.886	-9.5902	-11.758	-18.222	-13.007	-22.557	-17.869	-14.757	-10.332	-14.166	-13.972	-9.0379	-13.693	-15.865	-14.1	-10.6	-19.015	-16.675	-15.523	-9.9517	-19.417	-11.07	-11.66	-18.941	-13.021	-15.182	-15.37	-13.984	-14.921	-11.565	-15.047	-9.9714
-7.028	-0.38724	-4.7329	-3.0234	-7.151	2.219	-4.0274	-4.0751	-2.6082	-0.675	-7.4941	-4.4623	-0.65369	-9.1556	-2.1372	1.4064	0.13714	-0.30788	-3.9464	0.67648	1.5952	-7.5349	-2.1322	-0.36177	-5.0977	-4.0932	-5.7816	-1.1529	-3.4956	-5.524	-8.9318	-3.5189	-9.3482	-0.71294	-1.4932	-3.3235	-0.42073	-1.2226	-5.8235	-6.6869	1.4102	-1.385	-2.7356	-12.731	-4.9549	-5.4008	-6.1597	-3.3331	-2.4029	-6.2715
1.8607	-2.5041	-0.91649	-0.80111	-1.4241	0.25913	-8.0816	-1.8321	-7.3081	-5.911	4.9348	0.21709	-2.101	-3.305	-5.3678	1.8537	3.4076	-3.3525	3.9976	0.46858	-4.5548	0.52589	9.6807	1.7192	0.91904	-1.727	-3.1386	-3.6277	1.715	-1.6676	1.0868	3.691	3.3147	2.6148	-3.8956	2.4768	5.4783	0.39927	3.2388	-9.3268	0.66685	-2.8197	-2.4794	-2.4661	-1.757	2.3463	4.8705	-3.3495	2.1393	-6.054
-11.317	-10.842	-14.161	-4.5429	-15.656	-16.26	-9.4646	-9.7327	-10.652	-3.9209	-9.6661	-13.909	-6.5264	-7.7443	-9.9093	-9.628	-5.9692	-11.228	-7.6606	-16.917	-6.8743	-14.101	-14.748	-9.5096	-9.5069	-8.4464	-13.047	-10.932	-11.31	-6.4359	-7.9831	-11.93	-4.1234	-9.3679	-12.289	-5.4666	-6.8797	-11.836	-12.302	-20.312	-9.661	-13.603	-5.3683	-9.1071	-10.128	-15.787	-16.509	-8.729	-7.1646	-14.485
2.7904	8.5233	4.8239	3.8363	2.9143	1.5485	5.1032	3.0618	2.9248	1.0466	2.6144	0.22863	4.2548	10.1	3.2606	9.5921	1.4305	1.0042	5.1979	6.6488	9.0425	11.665	7.7873	5.4185	7.7878	12.405	3.6017	1.6162	3.5253	2.5679	-0.76457	5.7718	5.2468	6.0941	6.4686	3.5586	8.4365	3.0841	2.7199	6.4512	4.2069	7.9082	7.768	7.9496	2.9897	9.2479	5.6749	1.4931	4.5533	3.2091
-7.442	-6.3493	-10.434	-9.7033	-17.748	-13.787	-13.983	-14.59	-12.762	-13.321	-9.9507	-12.81	-9.9988	-17.75	-7.5225	-15.493	-10.165	-10.424	-11.63	-13.225	-5.2627	-16.961	-12.76	-15.398	-11.059	-9.8108	-13.95	-8.7435	-18.006	-6.1773	-3.0153	-7.8571	-7.8608	-15.354	-9.6801	-12.122	-13.756	-10.227	-6.5966	-11.909	-11.781	-12.083	-14.862	-13.723	-8.713	-13.608	-11.349	-10.849	-11.592	-10.013
-10.148	-13.028	-17.818	-14.238	-11.03	-12.552	-11.722	-17	-12.108	-12.786	-12.525	-12.25	-11.153	-12.821	-17.795	-18.473	-9.3925	-10.341	-10.919	-21.43	-13.587	-3.6713	-7.8224	-17.718	-10.196	-8.2409	-7.4575	-16.353	-11.779	-19.541	-14.031	-12.133	-18.917	-8.335	-11.598	-10.374	-7.8916	-13.211	-12.864	-12.472	-16.268	-10.527	-14.035	-13.99	-15.252	-17.646	-17.464	-13.399	-13.074	-10.942
-7.4814	-4.4632	-5.6499	-6.3248	-1.2981	-7.0541	-1.9918	-5.1042	-2.9856	-5.4957	-4.0503	-9.3555	-4.0164	-7.6836	-4.489	-2.1564	-5.0298	-9.885	-1.0748	-3.1281	-2.468	-1.2571	-0.3214	-3.3475	-4.8088	-4.6484	0.3536	-10.063	-12.45	-9.3157	-9.0915	-5.7717	0.6551	-0.68951	-2.9113	-8.3089	-7.2152	-3.9078	-4.4745	-6.7935	-5.3993	-3.6775	-4.5319	-4.8571	-10.413	0.7728	-7.2719	1.8235	-6.6608	-0.33147
1.1786	-0.28911	3.3854	4.3639	-1.8545	-3.2879	2.7772	0.64545	-0.38439	4.7376	-3.342	-3.4967	-2.949	1.5065	5.5281	0.30875	-0.32208	-0.56046	1.9572	1.2193	-7.8806	-1.7698	5.3879	-0.38577	-3.2913	1.8509	-1.3897	-4.3569	6.7884	2.9786	1.7464	9.8743	3.882	0.11651	8.4103	3.5485	5.7188	2.7982	5.57	0.85745	5.0089	-3.3002	2.3661	2.7306	0.48192	4.8654	-1.9508	3.8864	-2.6213	-2.9577
-1.0201	-2.9739	-2.0091	5.0096	3.648	0.96762	7.6022	0.6899	4.5926	0.25937	5.5565	-3.7432	-6.5798	2.4958	1.3989	0.26071	2.1369	-1.4404	-6.8351	0.57626	11.952	8.6973	0.77389	0.13479	4.2678	8.727	-3.629	-1.8227	0.59197	-0.63684	6.0895	0.52408	1.3344	7.7442	-2.6638	4.629	-1.6057	2.5667	-3.4243	1.6474	-3.0842	-4.9249	1.1122	-2.2601	-2.3446	4.9229	0.70475	5.1075	-0.28697	3.7956
-5.0729	-1.7997	0.062053	-2.0071	0.043786	0.33256	-2.7424	0.0066989	-3.4222	-6.5037	-1.7666	1.5775	5.967	2.7462	1.8532	-0.83143	-3.7827	6.1717	-7.8455	2.2508	-0.34256	-3.8947	-2.0966	-0.096709	1.5939	1.7274	-5.0287	2.5514	3.657	0.83365	1.2242	2.002	9.0604	-7.4786	-3.2979	-1.6149	1.4011	-5.0915	0.78066	0.8597	-3.5029	-9.1137	-5.5545	-2.1108	-1.2778	-0.25761	-0.16154	-1.7905	3.671	-5.999
-9.494	-7.2372	-2.8059	-9.7404	-12.7	-10.79	-10.842	-7.4945	-9.1638	-8.4442	-13.357	-13.045	-6.7599	-11.213	-10.641	-6.9344	-3.5496	-13.835	-7.1547	-14.915	-10.567	-1.6212	-12.896	-9.8294	-7.4067	-6.649	-10.255	-4.6479	-11.796	-9.7677	-8.8712	-5.0675	-3.889	-1.4512	-11.206	-13.077	-15.41	-7.2234	-6.618	-6.9412	-4.3004	-9.0363	-10.306	-9.2924	-4.7084	-3.3504	-3.4684	-4.8655	-9.6014	-9.5953
10.556	2.856	11.754	5.9299	1.3589	10.068	12.403	11.647	10.081	9.8775	8.6914	14.009	8.5753	6.8059	9.6007	6.7859	8.594	8.4132	5.8289	7.7272	10.114	6.5208	10.793	14.093	7.9303	8.0637	5.7945	10.729	14.42	6.21	13.623	11.142	8.5108	8.3792	7.9143	15.413	5.6006	11.916	8.9085	13.257	6.4325	10.659	10.633	10.237	8.3692	5.6068	7.5759	11.033	8.5773	6.5304
-6.6958	-12.219	-4.9342	0.077967	-6.2521	-14.625	-15.425	-14.677	-11.584	-11.175	-11.302	-7.4003	-13.941	-8.9768	-8.0183	-10.59	-10.122	-4.1881	-6.0446	-7.6015	-9.5141	-10.959	-10.232	-7.5786	-3.0141	-10.446	-12.53	-13.062	-9.0526	-9.7082	-10.877	-13.381	-8.1233	-3.2781	-10.76	-10.272	-5.3469	-13.042	-3.493	-4.5267	-13.498	-2.7281	-12.791	-13.834	-8.2879	-13.552	-13.628	-13.2	-3.8871	-18.333
-12.703	-5.0694	-13.11	-6.3822	-16.363	-1.3255	-10.803	-3.4871	-12.761	-6.2429	-8.5294	-11.18	-5.7469	-12.494	-11.301	-7.9625	-9.5523	-4.1309	-7.1116	-3.4545	-13.232	-4.384	-8.4719	-8.0233	-10.984	-9.2533	-15.078	-8.509	-7.7528	-11.091	-5.2988	-4.1425	-6.5038	-5.6585	-11.866	-13.432	-6.0715	-19.046	-14.118	-14.311	-17.281	-3.7137	-10.58	-9.1904	-9.5099	-6.5204	-18.166	-13.011	-12.916	-5.9741
-7.2021	-4.9208	-10.335	-4.5454	-11.158	-16.686	-13.673	-10.788	-5.4518	-6.7112	0.086769	-0.74213	-9.7383	-1.7513	-1.8673	-4.1308	-7.2252	-5.1504	-3.1771	-0.13293	-6.6219	-3.1587	-4.7777	-1.3488	4.868	-10.345	-3.984	-0.11482	-7.8402	1.8669	0.70564	-7.3761	-9.7112	-0.61995	-4.9251	-4.4765	-5.5801	-10.116	-4.0009	-4.6161	-3.9327	-9.9427	-5.6234	-4.0644	-3.8646	-8.7775	-6.3722	-2.4003	-9.7884	-9.5684
0.97461	6.5043	-0.62079	4.0584	4.2834	-0.96813	8.1197	-1.1815	6.8108	-1.8404	4.0538	5.7907	0.40743	7.5357	6.7699	-5.1469	5.0115	0.019906	1.6837	-1.5889	6.0973	6.2762	3.9764	6.1002	4.6699	3.4058	3.166	-1.3978	3.4698	6.3763	4.9723	1.7208	4.3777	0.27226	3.0184	-1.7747	4.1417	8.3972	-0.28321	-0.92976	4.8367	-1.8693	2.664	0.91051	3.8559	-1.4534	6.1301	0.30508	3.8698	3.9688
-10.686	-15.518	-2.7613	-9.7798	-8.0715	-9.6519	-17.266	-13.817	-6.6134	-7.8557	-10.664	-12.742	-10.303	-14.723	-13.429	-6.8661	-8.5108	-7.1107	-11.233	-7.0394	-8.912	-15.086	-12.137	-9.4999	-10.947	-16.226	-12.552	-6.3518	-13.668	-9.0472	-13.573	-7.7905	-6.943	-20.534	-11.197	-5.411	-8.5155	-10.503	-10.018	-10.068	-12.671	-14.824	-8.7187	-12.365	-9.1278	-9.5554	-5.664	-6.8421	-15.808	-12.194
-5.5301	-0.093167	-1.2831	-1.2415	2.2938	-4.0299	-2.6523	-7.5782	1.5877	-4.6239	0.066421	-10.608	-1.0941	0.71024	1.9949	-6.7226	-1.0848	-0.33258	-4.344	-2.6268	-4.2209	0.12802	0.67132	-3.7081	-0.52107	-6.2375	-6.785	2.647	-0.40933	-0.6032	-1.0908	-7.5874	-4.9259	-0.51184	-1.5341	-1.6703	0.10698	3.7214	-0.3409	-8.3287	-0.64455	-7.6719	0.028766	-3.6041	-3.7452	-2.3445	-3.9477	-0.043377	0.24718	0.29856
-13.118	-9.1127	-9.8203	-10.004	-10.688	-11.818	-9.6086	-15.671	-5.5378	-11.325	-7.9233	-14.12	-11.082	-13.41	-11.915	-13.134	-11.246	-11.464	-10.408	-9.4512	-12.721	-6.5751	-4.6945	-6.5543	-10.17	-9.683	-1.5576	-6.1819	-7.5048	-10.469	-7.8311	-10.842	-10.27	-14.878	-15.358	-13.59	-8.2693	-10.978	-3.4064	-12.041	-7.127	-8.9477	-10.706	-6.9972	-17.584	-14.932	-8.4437	-10.429	-7.4016	-14.026
-1.9985	-2.2584	-1.3317	-1.0154	-1.8826	-1.2004	0.75456	3.5737	-3.8087	-1.5697	2.1178	-4.7122	-6.7803	-2.0048	-5.7924	-6.1064	-0.4623	-0.022676	3.3342	4.1546	-2.6066	-4.8949	-2.9164	-3.4489	7.0194	-2.1296	-0.098987	-13.845	-1.7697	-3.9467	1.7444	-4.668	-2.9047	-3.5213	-4.8934	-4.1772	-2.5087	-4.7417	0.085087	-4.2837	-4.0056	-2.1495	-8.372	-0.99901	2.6415	1.0897	-8.9973	-2.6059	-0.9984	1.9987
-2.8499	0.079585	1.1666	5.0549	-0.65881	3.6111	0.46012	4.9539	3.7268	5.1589	1.4165	-5.0902	5.3594	-1.2972	-5.2255	-3.2786	-4.1163	-0.71345	-0.7213	3.7084	-1.8541	5.0899	-1.1636	0.77192	3.7745	-4.1792	5.5232	-0.32885	2.2335	3.6295	7.3769	6.2477	2.2894	1.5034	-0.24894	9.6592	-2.076	5.864	2.3281	2.2702	-3.8903	3.7702	4.3397	1.0792	1.8311	-2.2491	-2.5749	4.1753	-0.041909	1.3063
[truncated: 821 more rows]
[truncated: 150 more columns]
