# Supplementary material for: Genetic dissection of main and epistatic effects of QTL based on augmented triple test cross design
Source: PLoS One. 2017 Dec 14;12(12):e0189054. doi: 10.1371/journal.pone.0189054 (PMC5730204; doi:10.1371/journal.pone.0189054)
Supplement: S7 Supporting Information — (ZIP) [file pone.0189054.s007.zip › z2_1850_0.5_10.csv]

-2.9295	-0.90668	-0.43123	-1.2381	-1.3556	0.93493	0.22903	-2.0731	0.8423	-0.76127	-1.0021	-2.5469	-1.8818	-3.9477	0.35056	-3.462	-1.1122	-1.2388	-2.278	-1.4352	-0.068522	-1.2124	-0.39787	-1.8295	0.32932	-0.51995	-1.5827	-1.9744	-0.71071	-1.3109	-1.9691	0.53373	-0.13056	-2.6784	-0.38728	-1.0198	-3.3355	-1.6916	-1.2749	-1.1926	0.18971	-1.6819	0.11114	-2.4488	1.4349	-0.73024	0.94813	-1.1354	-2.0238	-3.1807
-1.4738	0.16735	-1.4932	0.99292	3.2441	-1.7004	1.2093	1.0102	-0.04119	-2.6096	0.27296	1.7028	-0.74867	-1.7954	1.0129	0.98719	2.1437	0.55251	1.0663	0.68801	3.0025	1.2196	-0.26135	-0.79302	2.4953	1.2002	-0.24339	-1.8833	0.74892	1.3579	1.1521	1.3732	0.8271	-1.8253	-1.4376	-0.62494	-1.0119	-0.49916	0.26547	-1.889	1.6358	-2.3627	-2.643	0.19832	1.0892	-0.37417	2.2575	-1.3833	-1.5142	-0.017095
-2.7077	-6.0071	-6.6002	-5.4012	-5.9453	-1.5359	-4.8449	-4.4634	-5.3462	-6.2997	-4.7369	-7.452	-5.6472	-4.2286	-5.9147	-7.6537	-6.4698	-8.3729	-4.5072	-6.6182	-5.0134	-7.7829	-5.1753	-7.1315	-5.6575	-6.9209	-5.4555	-4.5378	-5.5638	-7.942	-5.0747	-6.0793	-3.8378	-4.6052	-5.3173	-5.3555	-5.5196	-6.4232	-5.3377	-6.305	-4.4976	-4.6553	-5.8297	-5.8881	-5.6652	-3.989	-5.0871	-6.3543	-4.2278	-5.2486
-21.766	-24.364	-23.137	-23.944	-23.038	-20.519	-22.538	-21.653	-22.271	-23.605	-20.731	-22.555	-19.168	-23.782	-23.178	-21.004	-21.913	-23.313	-23.054	-23.183	-22.541	-21.814	-21.473	-23.365	-22.754	-21.875	-21.037	-22.938	-23.579	-19.828	-20.955	-22.403	-22.259	-21.124	-21.392	-20.976	-22.656	-23.02	-22.865	-22.964	-22.526	-21.413	-21.922	-22.691	-22.05	-21.956	-22.292	-23.485	-19.879	-21.964
-21.589	-24.002	-22.032	-22.005	-23.608	-19.929	-22.095	-22.336	-21.404	-21.826	-24.953	-21.27	-21.82	-22.196	-21.913	-24.257	-20.181	-20.847	-23.544	-21.838	-21.715	-21.614	-23.116	-23.623	-21.186	-20.747	-22.849	-22.357	-21.248	-23.382	-22.862	-19.018	-21.873	-22.406	-23.668	-22.041	-23.657	-21.705	-21.351	-23.324	-22.13	-22.652	-22.632	-24.455	-20.925	-23.227	-22.523	-23.655	-21.507	-22.095
-4.3569	-4.8031	-5.2276	-3.7506	-3.0084	-3.9725	-5.545	-3.5771	-3.5361	-0.54238	-4.4125	-5.1319	-3.2473	-4.2509	-4.3888	-2.506	-4.1631	-3.3251	-3.8085	-3.1765	-2.0743	-3.6989	-4.6905	-3.6208	-4.6463	-3.1397	-3.0133	-2.9369	-5.0422	-2.1157	-4.0508	-1.9372	-3.6378	-5.3004	-4.4604	-6.6439	-5.8676	-2.9293	-4.8747	-3.867	-4.7187	-3.2226	-3.2029	-3.0356	-4.9247	-2.2467	-1.2522	-4.4712	-4.3531	-3.6811
-10.858	-10.501	-10.931	-9.8321	-9.4586	-7.4548	-10.255	-8.4414	-12.073	-11.769	-10.696	-11.488	-10.969	-11.299	-11.015	-11.948	-10.167	-9.2236	-11.323	-8.7298	-11.113	-8.8834	-11.561	-11.524	-8.7308	-10.527	-9.7958	-10.816	-8.7787	-9.3331	-10.668	-11.889	-11.94	-10.762	-13.81	-10.77	-12.459	-12.256	-9.1782	-9.1542	-10.27	-12.276	-9.4562	-11.158	-11.16	-9.3923	-13.123	-11.537	-11.627	-11.343
-4.3049	-5.155	-4.1312	-4.502	-5.1021	-6.0196	-9.2416	-4.5551	-5.483	-6.0355	-4.9515	-4.5362	-6.4133	-6.9183	-4.9447	-6.3714	-7.3025	-3.933	-4.182	-4.4408	-5.7889	-7.032	-4.2271	-5.2754	-4.6764	-5.876	-5.4079	-3.14	-6.1243	-4.0229	-6.322	-4.0506	-5.0897	-4.6499	-2.2961	-5.2448	-6.6624	-4.8767	-3.6732	-5.6998	-5.4003	-3.849	-6.2818	-3.7808	-2.5595	-5.1516	-6.6749	-6.0366	-6.0209	-5.859
-12.033	-11.6	-11.102	-10.984	-10.634	-10.997	-12.193	-13.347	-10.963	-10.931	-14.229	-11.057	-12.791	-10.609	-11.94	-11.67	-12.511	-11.45	-11.457	-12.928	-9.8824	-13.883	-11.454	-10.754	-11.345	-11.161	-10.436	-11.924	-9.973	-11.63	-10.813	-12.099	-9.8045	-12.03	-12.585	-11.456	-11.013	-11.243	-11.047	-10.15	-8.3369	-11.47	-11.429	-11.013	-12.053	-13.04	-9.5248	-12.642	-11.107	-13.574
-9.5093	-9.594	-8.0269	-8.3773	-7.6682	-9.1857	-7.8984	-9.4434	-6.318	-10.663	-11.743	-9.7066	-9.1075	-8.763	-7.0842	-10.671	-10.883	-6.5771	-10.277	-10.285	-9.3165	-10.73	-9.3306	-8.3919	-10.455	-10.447	-7.1277	-8.7562	-8.1477	-8.2425	-8.6659	-8.7091	-9.8361	-7.881	-6.3991	-8.947	-10.634	-6.911	-9.8119	-6.2169	-8.5151	-10.614	-10.333	-11.101	-10.799	-8.2522	-12.554	-9.081	-9.0327	-9.9265
-6.7091	-5.4829	-5.9268	-6.2527	-6.5838	-8.6063	-4.5835	-6.679	-6.1768	-7.0586	-4.1023	-6.1462	-5.5813	-7.6976	-4.0671	-6.3911	-7.3373	-8.6393	-6.2228	-5.6161	-6.3955	-4.0512	-3.4044	-6.4315	-6.5209	-4.6255	-3.0603	-4.4777	-5.448	-5.7622	-5.4082	-4.5846	-6.5312	-6.639	-4.7661	-6.142	-5.3575	-5.2498	-7.9776	-2.9356	-4.848	-5.6263	-6.9593	-8.2805	-4.3975	-7.0421	-5.9152	-7.8321	-5.5971	-5.2536
8.8371	9.8313	7.4663	6.557	7.8439	6.5151	9.1664	7.9124	6.759	8.5178	9.3596	8.6464	6.8823	9.9074	7.2233	8.3112	8.4107	8.2315	7.2252	7.0007	6.8487	6.6906	7.0764	5.7122	7.8782	6.9426	7.6083	8.5702	8.0298	7.8759	6.594	9.0932	7.3436	6.6012	9.1645	8.0751	10.29	5.91	5.4578	7.4372	7.0068	6.2888	7.3616	8.7885	7.9312	8.1571	7.9012	8.0497	7.1252	8.3407
-1.7581	-5.9498	-5.5231	-4.0623	-5.3888	-5.6276	-3.5833	-3.6547	-2.6622	-3.5172	-5.4044	-4.1667	-2.8794	-2.9876	-4.4857	-5.6609	-2.8674	-3.8707	-2.8372	-4.4696	-4.2896	-2.34	-3.4204	-3.2156	-4.1064	-3.9453	-5.4974	-2.2647	-3.9032	-5.2458	-2.7454	-6.1429	-3.4972	-4.7804	-4.4807	-4.6202	-3.0466	-4.7937	-2.4592	-3.7244	-3.6859	-4.7315	-5.2045	-3.9283	-5.4081	-4.5473	-5.6581	-2.3471	-4.7765	-2.6396
0.53988	0.20601	-2.9368	1.13	1.1728	-2.1302	1.2509	0.78167	-0.55253	-0.30926	-1.0048	-1.2433	1.5576	0.63482	1.0809	-0.48944	-0.17956	-0.70997	1.1761	-0.90696	-0.15941	2.4133	-0.029128	0.71888	0.70868	-0.0097705	0.18151	0.2836	2.429	-0.13414	-0.98519	1.6928	0.20696	-0.97452	1.4601	-1.5078	-2.8876	0.89334	0.39934	-1.0018	-0.75082	-0.96916	-0.39666	1.0621	0.78069	-1.6212	-0.19074	-1.6797	2.248	-0.033904
-9.8233	-12.203	-8.6697	-10.297	-9.3622	-11.518	-10.377	-10.692	-10.923	-11.338	-9.205	-11.462	-10.823	-11.692	-9.0357	-11.82	-10.323	-10.409	-10.855	-11.865	-12.913	-9.4125	-10.601	-8.3131	-11.199	-11.465	-10.077	-10.511	-10.538	-12.088	-8.2481	-10.525	-11.888	-10.124	-10.832	-9.493	-10.355	-11.313	-11.108	-9.8421	-14.371	-11.229	-11.406	-13.658	-9.8289	-12.695	-7.9078	-10.535	-9.5503	-11.161
-7.4594	-6.2252	-4.2166	-4.8093	-6.0637	-4.3711	-6.117	-4.3803	-4.8995	-7.5787	-5.907	-4.111	-4.4544	-3.7523	-5.7043	-4.602	-5.58	-3.6829	-3.8496	-3.6902	-6.1961	-4.9279	-4.255	-5.6688	-6.8716	-6.8865	-4.4433	-4.9752	-6.245	-4.9396	-6.2601	-4.3166	-4.1946	-6.2135	-5.542	-6.1061	-5.7606	-7.1386	-6.1257	-4.9145	-5.4042	-7.1603	-4.0684	-4.3383	-5.7228	-5.5726	-6.1906	-6.6444	-6.1392	-3.9003
-1.8041	-4.8704	-4.8263	-0.9953	-6.2051	-4.7706	-2.5272	-3.9591	-2.7901	-2.8587	-2.7567	-4.6834	-7.3338	-3.8119	-6.654	-4.0636	-5.4953	-3.3966	-3.7124	-4.5764	-3.3542	-3.0626	-5.6169	-4.1741	-7.096	-3.9854	-3.9657	-3.7909	-3.6967	-3.009	-4.0838	-2.5686	-3.6839	-4.1602	-6.1345	-3.3473	-3.9294	-3.252	-4.733	-3.5543	-3.3126	-7.4674	-1.7132	-5.3862	-6.2709	-4.5998	-2.8456	-3.5512	-4.3177	-3.1804
-0.20799	-3.5274	-1.7091	-0.49102	1.7153	-1.1467	0.60558	0.75329	-0.39577	-1.5207	-1.0615	-0.47914	-0.43438	-2.5987	-1.1986	-0.44968	0.53329	1.0361	-2.0488	-0.44516	-1.212	-1.3957	-3.135	-2.4778	-3.0397	-1.2641	-2.1338	-1.5014	0.54717	0.64901	-0.65834	-0.10156	-0.34376	-1.2427	-0.94855	0.67939	-0.58271	-2.2203	-0.76471	-2.5403	-3.3752	0.18041	-0.29486	-0.5596	-0.87131	-1.7494	-2.4202	-2.1847	0.42293	-1.0133
-2.9809	-0.57107	0.23761	-1.3294	0.71145	-1.6678	-0.97117	-1.4918	-1.6769	-0.35586	-1.8611	-3.2932	-1.8448	-2.1866	-0.75934	-1.8805	0.086423	-2.0808	-1.8848	-1.4385	-2.2979	-0.97354	-1.5323	-1.0315	-0.81363	-2.2049	-1.9655	-0.95303	-1.1488	-2.0449	1.0951	-0.13008	-2.6318	-1.1997	-0.94457	-0.96616	-2.3776	-1.4885	-0.21339	-1.3466	-0.53911	2.1919	-1.4438	-0.025319	0.10287	0.63943	-3.0436	-0.79118	-2.3561	-2.9389
-0.81374	-4.3248	-1.1568	-1.5434	-5.0543	-2.0538	-1.7476	-1.846	-1.2863	-4.6359	-3.6156	-0.28412	-3.0501	-1.4584	-2.4476	-2.8822	-3.7312	-5.3307	-1.8141	-0.43643	-3.0373	-0.024686	-3.0033	-1.0718	-2.9427	-2.3169	-4.1885	-2.2589	-3.008	-2.3849	-5.8668	-3.386	-2.4829	-2.1155	-3.3601	-3.0541	-1.0527	-4.0379	-2.0313	-2.3812	-2.5831	-2.7647	-2.1981	-2.5264	-3.6295	-2.9936	-2.5134	-5.7841	-3.4107	-4.7144
-3.1186	-3.3525	-2.7921	-1.7505	-3.3484	-2.4586	0.16938	-1.289	-4.2208	-1.9491	-2.1801	-4.9084	-0.59954	-1.8924	-3.6163	-1.1543	-1.9768	-2.8759	-2.8977	-3.9747	-1.8508	-2.4075	-2.0302	-0.67533	-5.2054	-1.6367	-2.9254	-0.65546	-2.6182	-2.09	-4.6749	-1.8858	-1.8964	-2.9001	-2.3665	-3.2565	-0.96832	-1.4849	-1.8207	-3.4272	-1.4305	-6.4532	-1.6091	-4.257	-4.9651	-2.7462	-2.4125	-2.4421	-3.397	-1.6806
-23.495	-22.171	-22.874	-19.996	-21.208	-20.959	-22.113	-21.313	-22.333	-21.884	-20.627	-22.226	-22.623	-21.259	-22.032	-22.301	-22.157	-21.385	-21.858	-22.126	-21.613	-24.292	-22.081	-20.417	-21.238	-22.139	-21.006	-22.316	-22.212	-23.127	-22.108	-22.034	-22.215	-23.646	-21.502	-22.088	-23.507	-22.819	-23.26	-21.206	-20.933	-23.844	-24.73	-20.984	-23.422	-23.144	-23.07	-21.707	-21.228	-24.752
4.7297	5.9204	6.87	5.4386	7.324	5.936	3.9062	3.7657	6.6181	5.0857	4.4591	6.1177	8.1701	3.8769	3.202	4.9502	7.3607	4.1089	6.0816	4.6915	5.7585	7.7995	7.1987	6.1969	6.2384	5.4067	6.3827	6.4773	4.4918	6.9587	3.7351	4.7365	4.8899	5.8948	6.0732	5.2127	4.9802	5.1471	7.4798	6.7091	6.5783	5.2121	7.3023	7.4618	5.6369	6.2473	2.3649	7.2985	4.3534	6.4222
-3.5166	-3.4643	-1.6269	-2.2904	-3.4692	-3.287	-0.19964	-1.6762	-1.9606	0.86218	-0.64373	-3.0536	-3.7982	-1.2285	-3.7144	-1.4141	-1.244	-2.6087	-3.1165	-2.8953	-2.873	-3.2712	-2.4818	-2.9652	-3.1895	-2.7	-1.2367	-1.3909	-4.3504	-1.6849	-2.1792	-1.1688	-1.8314	-4.5149	0.019393	-1.9039	-2.1801	-2.8562	-3.7262	-0.87102	-1.4669	-4.0643	-1.4185	-4.005	-1.0035	-4.6263	-3.8398	-2.1376	-0.56984	-1.7794
-0.10429	-1.0414	-0.50154	-1.0305	-0.13315	-0.13373	-1.0378	-0.74776	0.39834	0.082688	1.9967	1.0653	-0.54127	-0.44417	-0.30809	0.16874	-0.22071	-1.9826	-1.775	-0.43869	-0.40636	-1.9072	-2.827	-0.61929	-0.21686	0.9364	-1.2067	-0.94777	-0.1134	0.092123	-0.67069	-1.4598	-1.6325	-1.4242	0.086868	-1.2995	-3.187	-0.71759	-1.2535	-1.6311	-0.58994	-1.4902	-1.8464	0.16291	-0.34765	-1.2177	0.26476	0.095619	-2.0395	-2.3749
-14.618	-15.482	-14.13	-16.529	-17.07	-16.05	-14.02	-13.169	-15.565	-14.03	-13.09	-15.646	-13.774	-11.787	-15.232	-16.059	-15.819	-15.194	-14.077	-14.866	-14.005	-13.904	-12.982	-14.701	-13.622	-13.398	-16.117	-15.951	-12.962	-14.386	-12.882	-15.903	-15.119	-13.408	-16.062	-17.084	-13.113	-15.367	-15.41	-15.116	-16.444	-16.258	-14.335	-14.981	-15.415	-13.996	-15.053	-14.92	-14.406	-14.016
-21.392	-20.263	-21.436	-20.672	-21.092	-18.757	-20.646	-22.295	-20.756	-19.652	-20.726	-20.947	-18.843	-20.182	-20.916	-18.868	-21.53	-21.755	-21.213	-20.156	-22.099	-20.495	-17.761	-20.421	-21.986	-21.284	-20.619	-19.393	-21.966	-19.404	-21.421	-21.265	-20.205	-21.443	-20.761	-22.33	-19.715	-18.722	-21.955	-21.011	-22.486	-19.801	-20.812	-20.479	-20.285	-20	-20.102	-20.937	-22.288	-19.065
0.15417	-3.2629	-4.0474	-2.9328	-3.2264	-0.58318	-1.2707	-5.3797	-1.246	-3.3051	-3.3976	-2.9713	-1.633	-3.6371	-2.8776	-5.4055	-1.7615	-4.8972	-1.4044	-3.7423	-1.8471	-2.8589	-2.4755	-0.28672	-0.6977	-1.9802	-2.3736	-2.0471	-5.1216	-4.3187	-3.3876	-3.0988	-3.7906	-3.1554	-1.4941	-4.4248	-1.2472	-4.7344	-2.9871	-3.1522	-3.4621	-1.3681	-3.5392	-3.2163	-4.7172	-3.6165	-4.0593	-1.4659	-4.6836	-3.4213
0.8219	-0.58141	1.3054	2.2613	0.62918	4.1831	1.2277	0.91806	1.8617	2.1114	-0.5178	1.794	-2.0249	-0.22394	1.2865	3.1043	0.50575	-2.3547	-0.23129	0.6943	3.6853	0.74559	1.2386	1.0371	2.1801	-0.77889	-2.0193	-0.94548	0.5422	-0.11343	0.41574	-1.1401	0.15956	-1.0943	-1.0038	1.5099	-1.1	2.2981	1.3871	-0.86743	0.31648	-0.45338	-0.1744	-1.1121	-0.13697	1.2104	0.71599	1.4409	-1.0244	2.258
4.9902	3.3764	4.7739	4.1987	6.2784	6.1023	3.6938	4.2544	5.5233	4.2672	4.6815	4.6795	7.0779	6.2874	6.6585	3.9079	4.698	4.2683	7.7455	6.4496	5.9189	5.512	4.5684	7.8064	3.9467	6.7788	4.2265	4.8477	6.3665	4.406	4.4522	4.5565	6.8562	4.6573	6.0962	5.1515	5.0277	5.0948	2.5244	6.8958	4.8434	7.8278	4.2924	7.6376	3.4797	4.477	6.0136	6.1192	7.3996	4.4659
-16.673	-14.183	-15.197	-15.178	-16.069	-12.448	-14.252	-15.118	-15.61	-14.842	-14.217	-12.79	-14.674	-14.823	-12.675	-15.547	-15.01	-13.453	-13.689	-15.7	-12.894	-14.191	-15.818	-14.388	-17.746	-14.588	-15.612	-13.875	-13.545	-14.538	-12.673	-14.984	-15.195	-14.432	-17.131	-14.155	-15.188	-15.997	-12.23	-14.952	-13.665	-14.858	-14.414	-13.875	-15.539	-13.242	-13.54	-17.051	-15.065	-15.019
-12.647	-14.279	-13.26	-13.799	-14.726	-14.382	-11.416	-12.835	-13.742	-12.827	-14.255	-12.7	-12.328	-13.27	-12.412	-11.723	-12.562	-13.735	-11.861	-13.38	-14.111	-15.697	-13.56	-11.541	-10.773	-11.695	-11.425	-12.181	-13.785	-12.748	-10.34	-11.561	-13.951	-14.581	-14.532	-13.726	-14.706	-13.192	-13.119	-12.509	-12.648	-13.307	-14.929	-10.873	-12.549	-12.437	-13.597	-15.819	-13.884	-14.179
-14.44	-13.184	-11.559	-13.147	-14.548	-14.915	-12.871	-12.634	-14.638	-12.671	-13.892	-13.403	-16.238	-14.19	-16.714	-13.83	-12.366	-13.342	-13.498	-12.736	-15.386	-12.303	-14.291	-14.431	-13.435	-13.486	-13.072	-14.366	-14.985	-13.311	-14.086	-12.819	-13.724	-15.028	-15.116	-14.511	-11.36	-12.449	-13.945	-14.207	-17.082	-14.366	-16.226	-12.963	-14.703	-14.394	-14.54	-15.235	-16.892	-13.41
-7.0315	-5.1281	-6.9265	-5.4438	-3.846	-4.1718	-5.956	-5.9675	-7.5242	-6.0266	-6.3093	-3.7277	-2.4989	-5.0147	-4.0872	-4.2122	-3.5168	-5.7857	-6.6697	-3.4208	-4.4117	-4.2486	-4.4053	-3.3905	-6.9765	-5.4901	-4.514	-3.9382	-5.3806	-2.8971	-6.906	-2.9457	-3.1561	-6.6724	-5.7461	-5.1969	-6.4392	-3.083	-4.6248	-4.1357	-5.9605	-4.6374	-3.8231	-6.9661	-5.063	-4.2036	-5.8421	-5.0985	-6.2792	-4.412
-4.695	-1.5954	-4.9587	-1.2979	-4.0936	-2.1125	-0.70174	-3.1425	-1.1959	-4.375	-3.9253	-2.9026	-2.6413	-4.2906	-3.7648	-3.3035	-2.4596	-2.4945	-2.1303	-2.4737	-4.452	-2.4801	-2.3934	-4.4449	-2.9865	-2.84	-2.6521	-2.7647	-1.2346	-3.8774	-3.5739	-3.4652	-2.6642	-4.3658	-2.4492	-1.8386	-4.3697	-2.8844	-4.8042	-3.2436	-3.2422	-3.5196	-5.0193	-4.647	-2.8224	-3.6822	-4.8378	-2.6424	-1.7653	-4.1841
5.6289	5.0774	7.2658	5.4885	5.9939	5.5955	5.9481	7.0858	7.2225	7.295	7.2031	5.2103	6.7304	9.0848	6.944	4.9865	7.3998	5.9442	8.0758	8.3408	8.4118	7.0328	4.6989	5.5477	5.9728	8.5773	5.479	8.0328	7.2861	6.0096	7.8961	6.3222	8.0631	6.9938	5.1035	7.2282	8.7677	6.7827	5.8784	5.1073	7.9069	6.2492	6.7909	7.0009	8.638	7.8564	8.4817	7.5139	7.5397	6.7626
-4.8651	-5.0532	-3.6822	-4.5687	-1.4539	-3.7977	-0.41773	-4.3407	-5.9223	-4.5999	-4.0284	-3.2837	-4.6667	-2.1706	-4.7216	-4.0841	-5.7208	-3.426	-4.0441	-3.0762	-4.0585	-3.7283	-3.0204	-2.8842	-4.0565	-1.8291	-4.3465	-5.2925	-3.5245	-4.8305	-1.8975	-5.1588	-4.1506	-3.1942	-3.4876	-2.6316	-1.1978	-4.949	-6.4356	-5.0943	-2.9301	-2.9287	-4.3085	-5.2362	-2.0358	-3.9179	-2.6902	-4.6809	-3.6147	-3.5924
-2.8463	-2.1436	-1.3341	-4.4873	-3.9526	-3.7178	-2.3893	-4.5417	-4.0149	-3.121	-0.90085	-3.8693	-1.7078	-3.8572	-3.9046	-2.3649	-4.9698	-3.542	-2.9896	-1.7256	-3.6872	-1.5808	-2.8554	-4.419	-3.055	-3.0184	-3.2152	-3.9535	-1.5454	-4.3215	-4.3885	-0.83883	-2.2105	-1.3867	-1.2143	-3.8351	-4.0201	-3.4951	-4.1753	-2.3483	-2.4989	-2.9919	-5.0698	-1.558	-2.5594	-3.0285	-4.957	-4.4633	-1.622	-3.2573
-3.4742	-2.6919	-3.9367	-4.1812	-1.2002	-3.2194	-4.4063	-2.3206	-3.3877	-2.0375	-1.6364	-3.6772	-1.1657	-4.4756	-4.1051	-3.3088	-1.2397	-3.2707	-3.0305	-3.4767	-0.6207	-0.89562	-0.85306	-1.8716	-4.228	-1.581	-2.2761	-2.8632	-1.5181	-3.8427	-3.3723	-1.9869	-0.85631	-1.7967	-3.1572	-0.17241	-4.2001	-2.0124	-4.2705	-2.4767	-1.4901	-1.9082	-2.7597	-1.3637	-2.0963	-4.154	-2.1137	-4.7687	-3.423	-4.3215
-3.0041	-4.6172	-2.7198	-4.856	-2.4222	-1.7247	-2.5216	-1.4821	-1.9128	-4.852	-4.934	-3.9135	-2.9326	-3.5579	-1.6205	-2.4718	-0.67436	-4.4184	-4.1346	-4.1395	-0.74863	-5.0454	-2.5141	-2.1923	-3.5652	-3.6705	-3.2266	-1.785	-1.7788	-4.438	-3.9401	-2.9002	-3.3234	-3.6531	-2.8616	-1.9765	-0.65612	-3.6045	-4.6607	-5.0976	-2.687	-1.9786	-1.619	-4.492	-2.1754	-1.7757	-3.6356	-4.0811	-4.2435	-2.8407
-6.5291	-5.8144	-8.7253	-8.243	-7.9239	-7.24	-9.3939	-8.4306	-9.0022	-8.3463	-9.003	-6.8976	-8.7599	-7.3498	-8.7632	-6.5821	-8.3694	-9.3381	-6.8162	-6.8212	-7.7872	-7.7878	-8.6692	-7.2815	-5.529	-6.3144	-7.8664	-6.8429	-7.5182	-8.1285	-7.3766	-5.1311	-5.8929	-7.5428	-9.011	-8.4301	-7.6862	-8.0463	-6.969	-5.9635	-6.6705	-7.3385	-8.4703	-7.3273	-6.2437	-6.7399	-8.149	-6.1474	-6.1717	-9.1018
-24.286	-20.187	-23.2	-21.099	-21.407	-21.383	-22.947	-23.938	-22.202	-23.512	-21.525	-22.798	-23.344	-22.566	-21.405	-22.679	-22.512	-22.151	-21.211	-23.466	-24.286	-23.575	-21.812	-24.127	-20.687	-24.818	-19.977	-20.499	-22.092	-20.865	-20.932	-23.579	-20.976	-25.717	-19.059	-21.738	-22.031	-22.239	-20.228	-22.621	-22.097	-21.249	-22.828	-20.517	-22.4	-22.464	-20.922	-22.727	-23.378	-22.308
-7.5306	-5.0456	-8.2163	-9.2925	-9.2455	-7.6212	-7.1116	-7.293	-4.8306	-5.8776	-9.3714	-7.6039	-7.3944	-7.4355	-5.6363	-10.806	-5.189	-8.2369	-6.5884	-10.039	-10.688	-9.0811	-7.6116	-6.3602	-7.2797	-7.5451	-8.5465	-7.3468	-7.0838	-9.0285	-5.1515	-8.7765	-6.0471	-8.9078	-6.6889	-5.7391	-7.3878	-7.9031	-10.188	-6.5528	-7.7916	-7.411	-6.4439	-8.4633	-7.7441	-8.0589	-7.4281	-8.4195	-7.2682	-6.9179
-4.6609	-4.2423	-3.0907	-4.4174	-4.347	-6.9973	-5.5459	-6.0679	-5.6308	-5.7213	-6.3614	-6.1834	-4.9578	-4.55	-6.4471	-6.2491	-6.5781	-3.6695	-5.3915	-5.1247	-3.9827	-4.5588	-7.6374	-5.2228	-5.8232	-7.9039	-9.0286	-4.3008	-5.4303	-3.2574	-5.4697	-5.5985	-7.2243	-8.2263	-6.1724	-5.5586	-5.0917	-5.4334	-6.4931	-5.1262	-3.4224	-6.7929	-5.0432	-3.9448	-6.3276	-5.5687	-4.7872	-4.3196	-6.6483	-6.4034
8.9576	7.7405	8.0428	6.9168	9.1082	8.2598	8.2195	8.1378	8.1866	10.031	7.0449	9.5465	8.0641	8.972	8.901	9.4134	10.477	7.6638	10.036	8.6352	11.547	7.5468	6.2168	9.8292	7.7896	9.9127	10.357	9.2939	7.4492	7.6832	7.433	8.004	8.6887	8.8228	6.9911	7.5832	6.5772	6.6931	7.2684	8.8016	9.1273	7.429	11.571	10.607	6.7521	7.4736	6.0045	7.3743	8.6111	7.8921
-16.433	-15.12	-12.386	-15.518	-15.093	-13.932	-14.687	-16.436	-14.838	-14.565	-17.082	-17.322	-12.774	-13.996	-15.394	-14.643	-13.849	-14.063	-15.238	-14.639	-13.543	-14.301	-14.945	-13.523	-16.313	-15.343	-13.139	-14.15	-16.247	-14.845	-14.595	-14.71	-13.904	-14.722	-16.637	-12.681	-16.905	-12.916	-15.128	-16.824	-13.327	-14.804	-16.367	-14.491	-15.473	-15.4	-14.49	-13.755	-13.135	-15.414
6.8417	6.2967	5.359	6.7261	7.2393	5.0657	7.3899	6.8157	5.7194	6.0458	6.1732	5.8762	7.2757	6.3073	7.0345	3.6206	5.5141	6.4377	6.0344	2.661	6.0799	7.4238	4.7843	5.551	6.8251	5.9987	3.4613	5.351	5.3917	8.1481	4.7189	5.9972	5.2111	6.0759	6.9735	4.9118	7.9762	4.3764	7.8008	6.0025	3.3544	3.7753	6.7279	4.5397	7.2816	5.5725	4.522	2.8015	5.7959	5.2117
-3.9235	-2.9174	-4.179	-1.5791	-2.4574	0.11297	-2.6554	-3.2888	-2.912	-3.7831	-2.9288	-1.4364	-2.1826	-2.6286	-3.1727	-3.8569	-3.6127	-4.3264	-4.4134	-3.05	-2.7747	-4.6699	-2.2102	-4.1483	-4.2331	-5.6147	-2.593	-3.2996	-2.4426	-3.7808	-2.2747	-4.1724	-2.3716	-3.2589	-2.0688	-0.91221	-5.1896	-3.5768	-2.4128	-2.6629	-1.0121	-4.4203	-3.9217	-2.6545	-2.1212	-4.0382	-2.0834	-0.21591	-0.10435	-3.5988
-3.053	0.3142	0.20164	-1.1212	-1.6301	1.8249	-2.7553	-0.46857	-0.72565	-2.7555	-0.6588	-3.1421	-1.0471	-0.56018	-1.2179	0.012436	-3.3589	0.24403	-1.7711	-0.88257	-1.9265	-2.3385	-1.7335	-0.20044	-0.52142	-3.7931	-2.4933	-3.7975	-1.9361	0.052999	-3.2005	0.68479	-3.4822	-1.4767	-3.0694	-3.6978	-1.8518	-0.76289	-2.8613	-1.9305	-3.2664	-1.6987	1.1975	-2.1167	0.51338	-0.21743	-2.074	-2.9657	-3.2412	-2.3003
-22.341	-20.265	-20.475	-20.285	-19.494	-19.57	-22.55	-18.486	-18.39	-18.75	-20.107	-23.91	-21.161	-20.984	-21.421	-18.294	-20.69	-19.287	-21.957	-21.263	-18.344	-17.137	-22.841	-21.691	-20.129	-20.972	-22.316	-19.32	-19.856	-20.703	-20.969	-21.465	-20.57	-18.683	-21.773	-20.537	-20.415	-21.09	-18.658	-20.851	-19.759	-20.551	-19.569	-21.676	-20.075	-18.386	-19.681	-22.67	-19.875	-19.8
-1.1991	-0.7403	-0.85379	-2.0965	-0.61029	-4.1281	-2.2182	-1.1135	-1.1428	-4.1476	-0.15931	1.188	-2.6677	-0.46166	-1.7111	-3.5491	-2.1482	-2.2047	-1.5018	-0.05889	-2.1159	-0.66327	-2.647	-0.56762	-0.82592	-0.80188	-0.60439	0.65108	0.87129	-0.82794	-2.4185	-2.9638	-1.7106	-0.12732	-1.1274	-1.6313	-2.2171	-0.97508	-2.5703	-2.3414	-1.7097	-0.65293	0.10955	-1.5025	-0.36914	-0.71257	-3.2943	-4.537	-2.3702	-0.55528
-8.2456	-7.9267	-10.638	-9.1124	-10.259	-10.671	-9.9173	-9.1072	-9.3825	-8.6563	-10.453	-10.789	-7.1778	-8.1525	-10.754	-11.108	-11.54	-8.5853	-9.2281	-7.6691	-7.3622	-8.2688	-7.616	-9.9603	-8.8389	-9.2158	-9.6164	-10.863	-10.967	-8.0643	-9.205	-11.42	-8.4758	-8.6329	-8.4018	-7.7764	-9.0908	-9.6355	-7.9317	-8.8989	-8.0192	-9.845	-10.649	-7.3369	-10.578	-10.401	-8.6409	-10.992	-9.4963	-9.2136
-1.9003	-1.8716	-0.0069858	0.559	-0.50327	1.1901	-1.7998	1.6813	0.10879	-1.179	2.1715	0.1041	-0.45383	-0.42426	-0.83801	-2.6451	0.45817	-1.7738	-2.5181	-1.7459	-0.019283	0.19057	-1.9485	-0.41467	-1.7054	1.2337	-0.37865	0.61546	0.37921	-3.5006	2.0354	-1.6437	0.61863	0.5552	-0.4426	0.062772	-0.48427	1.4178	1.0385	0.68266	0.32892	1.7179	0.0096988	0.079549	-0.20763	-1.6552	-0.12414	-0.27463	-0.24387	-1.7113
-12.781	-14.105	-13.761	-11.756	-13.937	-13.623	-11.334	-10.98	-14.274	-12.489	-15.58	-16.507	-13.872	-14.017	-12.478	-12.856	-11.941	-13.592	-11.864	-14.331	-12.078	-12.09	-14.106	-12.146	-13.868	-12.008	-10.639	-12.269	-14.727	-10.348	-13.7	-10.714	-12.748	-18.013	-12.426	-11.029	-11.353	-12.464	-12.884	-15.645	-12.758	-13.514	-12.248	-13.563	-12.711	-11.015	-13.636	-12.284	-11.408	-12.24
5.3696	7.4684	8.676	8.4268	8.6009	5.2191	8.9687	9.6888	6.2536	8.9371	7.4572	7.9841	9.3409	6.7227	8.1421	8.9665	7.865	7.8439	7.6007	6.1937	6.2227	8.1762	7.5336	7.098	10.392	10.726	9.8994	9.5079	9.0841	10.6	8.1444	7.9402	8.7203	8.1311	8.1586	7.7633	8.6315	7.1182	7.3325	8.5202	8.3475	9.2651	7.1139	7.7444	7.171	7.7428	8.9983	7.7957	5.4334	7.986
-2.814	-2.2427	-0.086517	0.28078	0.33192	-0.90478	2.1791	-2.3054	-3.1466	-1.6263	-1.4378	-0.33988	-1.241	-2.1639	-2.9976	-0.078609	-3.346	0.23258	-1.1384	-2.883	-2.9709	-0.4078	-0.62675	-1.2751	-1.1232	-1.172	-2.5956	-1.4409	0.1471	-2.1732	0.33786	0.16496	-1.6558	-2.2945	0.013862	-2.2072	-1.9204	-0.24107	0.41248	0.11476	-2.4346	-0.31608	-2.4768	-0.6529	-0.62806	-1.9636	-1.8804	-4.3392	-1.3497	-2.561
1.1527	0.98206	0.59238	-0.36481	-0.58132	1.9968	0.21704	1.0476	1.0301	1.2026	-0.92853	0.35136	0.3371	-0.2098	-0.96129	2.743	1.4907	-0.062289	0.68124	0.81169	1.1701	0.29181	-2.9422	0.66888	1.2196	1.1289	0.8194	2.9107	1.591	5.7725	-1.969	3.2443	0.21093	-0.045629	-0.16113	-0.27152	2.9122	-0.10805	-0.57722	-0.66887	-0.63521	0.41532	1.554	1.8128	-0.12458	0.75184	0.036448	3.2113	1.9322	0.60984
-10.612	-11.49	-12.652	-10.714	-13.701	-10.845	-9.3067	-10.449	-13.749	-11.38	-10.3	-10.783	-9.8695	-10.916	-11.881	-12.494	-13.29	-11.782	-11.067	-10.524	-12.264	-10.147	-14.304	-11.895	-9.9255	-12.373	-11.594	-11.641	-10.864	-13.023	-9.9057	-9.2707	-12.229	-10.368	-10.397	-9.7655	-12.424	-10.986	-11.768	-11.091	-12.522	-10.973	-10.895	-12.933	-11.967	-11.917	-11.026	-12.168	-10.49	-11.525
-5.117	-6.0443	-1.4571	-4.7201	-5.3264	-2.9859	-4.2234	-3.2575	-2.6618	-2.8686	-4.1285	-3.1969	-3.659	-5.5348	-3.1709	-3.2583	-5.5278	-2.9868	-3.285	-5.2882	-3.0511	-5.0123	-4.1858	-5.5932	-4.3096	-3.292	-4.5174	-3.289	-2.207	-5.0438	-4.4511	-4.7763	-3.8295	-4.3052	-4.6459	-5.2783	-4.7572	-3.3176	-2.9136	-3.5617	-1.4678	-2.5696	-2.8757	-5.4728	-3.2732	-4.2166	-4.2908	-5.2548	-4.3452	-4.2439
-0.10348	2.4049	0.22864	3.3826	0.47801	1.5261	0.73839	0.48008	3.0852	2.8343	2.0611	2.3079	0.34107	1.8536	2.4068	2.2519	0.30401	3.7619	1.0596	1.6611	0.44673	-1.0779	1.1969	1.2311	-0.86917	0.27052	3.6561	1.607	3.2556	4.2045	1.6829	1.0886	1.5381	1.8771	3.1155	3.3889	0.58356	1.5027	0.67613	2.906	2.1565	0.50411	1.3241	0.77252	1.434	3.5775	1.3482	2.3628	4.3689	1.013
-11.894	-13.113	-12.427	-12.072	-14.44	-14.139	-13.362	-13.665	-12.093	-10.516	-12.43	-14.15	-16.289	-14.216	-13.596	-11.051	-13.513	-12.52	-12.387	-11.443	-11.22	-14.338	-12.625	-12.485	-9.7346	-13.779	-11.382	-12.606	-14.306	-12.989	-14.298	-11.561	-13.274	-11.741	-13.226	-11.816	-14.119	-12.959	-13.119	-11.742	-10.467	-14.639	-13.346	-14.163	-12.865	-12.873	-14.159	-11.997	-12.62	-11.998
-12.005	-15.109	-13.736	-12.005	-10.727	-9.9064	-10.9	-12.881	-13.924	-15.23	-13.905	-12.818	-11.42	-15.177	-12.502	-15.27	-12.186	-13.974	-13.734	-13.355	-13.052	-13.564	-13.352	-14.403	-14.154	-13.972	-12.755	-12.914	-13.624	-12.615	-14.792	-11.95	-11.854	-10.847	-12.622	-11.031	-13.38	-14	-12.945	-11.101	-13.467	-15.348	-10.761	-13.835	-13.357	-13.004	-13.87	-12.87	-14.954	-11.056
-22.416	-20.939	-22.642	-22.068	-21.566	-22.474	-18.536	-22.218	-22.301	-22.494	-19.378	-23.022	-21.942	-22.192	-21.296	-20.934	-20.731	-22.411	-20.395	-21.187	-22.18	-22.243	-22.45	-21.006	-23.14	-21.702	-22.689	-23.786	-19.95	-23.255	-22.674	-24.321	-21.236	-22.494	-21.768	-23.478	-20.979	-21.168	-20.781	-24.873	-21.783	-21.879	-23.966	-23.26	-23.478	-20.702	-22.175	-23.472	-23.26	-22.804
-12.121	-12.35	-11.009	-11.897	-13.308	-9.9835	-9.6621	-12.594	-10.664	-9.4678	-8.215	-9.6188	-8.9976	-11.043	-12.021	-11.66	-11.565	-10.207	-12.698	-12.049	-11.825	-8.1695	-9.5347	-7.7527	-9.2284	-9.9921	-11.555	-10.464	-10.633	-10.404	-9.6573	-10.387	-11.013	-10.861	-9.5015	-12.36	-11.608	-8.8987	-12.515	-11.91	-9.0886	-9.7082	-12.373	-10.689	-11.109	-10.191	-11.595	-9.6172	-9.7442	-9.524
-4.2785	-2.3234	-1.3411	-1.4389	-1.2028	-3.9872	-2.9629	-2.9269	-2.5941	-2.5935	-3.8493	-1.3473	-2.4283	-1.7246	-2.5523	-0.45404	-2.3985	-1.3032	-2.0355	-1.7931	-3.6543	-0.76589	-1.2265	-2.0333	0.020194	-1.6518	-2.3687	-4.0656	-2.0671	-2.6229	-5.8133	-2.0569	-0.84735	-1.0925	-1.6727	-5.401	0.1371	-4.4384	-3.0095	-4.9316	-2.2828	-1.6084	-4.8027	-1.1109	-2.8142	-1.5497	-1.2458	-3.2769	-2.373	-1.4645
-5.0324	-3.3584	-4.3801	-3.5952	-1.8958	-4.6892	-4.0849	-2.7618	-5.2358	-2.2901	-1.5591	-2.0469	-5.0838	-2.4248	-2.5687	-4.3582	-3.0523	-5.5227	-2.9213	-1.8759	-2.3824	-3.5251	-4.0138	-3.9037	-4.8829	-4.4396	-3.5947	-3.3871	-1.0547	-2.6511	-4.2383	-2.2141	-4.2907	-3.3548	-3.6502	-4.7469	-5.6952	-4.0914	-2.711	-4.4719	-0.95659	-2.483	-2.693	-4.2827	-2.3714	-3.9159	-3.3216	-0.51513	-4.7555	-1.2382
-0.55811	-0.17183	-1.9744	1.2175	-1.3861	-0.24982	1.8477	0.90296	-0.60367	2.2659	0.83192	-0.37827	0.69205	-0.37391	-1.0899	0.34546	0.76565	-0.1346	-1.8505	1.7644	0.57062	0.78285	-1.6542	-0.34497	1.1742	-1.1853	1.938	-1.5876	1.7909	-2.2673	-1.0444	-0.12961	-2.7611	1.4342	2.3593	-1.2696	-0.76741	-0.2601	-1.3052	0.68974	-0.37381	2.3234	-2.8689	0.70864	0.47575	-1.917	-1.0437	-0.4041	-0.65237	1.1726
-11.317	-10.073	-11.7	-10.265	-13.195	-12.207	-11.46	-11.67	-12.318	-11.758	-11.67	-11.419	-11.818	-11.264	-10.82	-9.2173	-12.442	-10.439	-11.73	-11.18	-12.777	-8.6985	-9.7096	-9.1847	-13.02	-11.32	-12.781	-11.709	-11.268	-12.926	-11.152	-12.381	-10.085	-12.201	-10.967	-13.124	-11.981	-12.398	-12.516	-10.975	-11.101	-13.995	-11.065	-10.938	-10.208	-11.265	-12.603	-9.463	-9.074	-10.393
-10.729	-14.562	-12.983	-13.371	-9.4345	-13.7	-12.591	-15.03	-13.381	-13.361	-12.734	-11.357	-10.927	-11.358	-12.385	-13.6	-13.389	-13.068	-13.731	-12.915	-15.318	-11.674	-11.612	-12.022	-13.955	-12.56	-12.192	-11.701	-13.174	-13.646	-10.654	-12.186	-13.492	-10.438	-13.399	-12.613	-12.898	-12.513	-13.262	-11.778	-11.899	-11.709	-12.946	-13.451	-16.257	-13.892	-11.649	-14.734	-14.528	-11.854
-11.703	-13.301	-12.839	-13.675	-12.913	-12.762	-10.644	-13.176	-14.694	-14.519	-14.507	-13.924	-12.471	-12.607	-13.1	-12.834	-11.459	-13.45	-12.323	-15.11	-14.092	-14.105	-14.416	-12.07	-13.264	-12.309	-14.768	-12.596	-12.348	-12.246	-13.467	-13.537	-14.714	-14.867	-13.084	-12.963	-11.904	-13.378	-13.935	-14.304	-13.384	-12.805	-10.945	-15.266	-11.631	-12.643	-14.9	-12.555	-13.177	-12.521
0.19852	-1.8909	-4.0517	-7.3517	-1.9784	-2.39	-1.0728	-1.9627	-0.14546	-4.1915	-1.1731	-2.2325	0.96693	-3.5098	-2.6567	-4.9023	-3.2727	-1.5686	-5.7299	-3.4884	-3.1628	-2.8675	-1.0774	0.157	-3.7522	-2.4174	-3.698	-3.887	-1.846	-3.5504	-4.1509	-4.5906	-1.6389	-3.5509	-4.0417	-1.6491	0.39841	-3.2682	-0.72501	-1.8002	-0.67569	-1.5354	-1.5506	0.022946	-0.74761	-2.46	-1.4926	0.069223	-3.6024	-2.1815
9.3047	5.2662	7.9395	6.6145	7.4031	8.2539	6.4264	6.1883	6.7417	7.0939	7.7175	6.5581	6.7815	7.3757	6.7281	7.9576	6.4467	6.9541	6.4264	7.0495	5.4703	6.8182	7.0514	7.6215	6.8448	4.9525	6.2823	7.8631	5.9726	4.3683	8.5796	4.516	7.731	6.7399	5.7949	7.4307	5.4705	7.2417	2.8735	8.7329	5.7093	7.8104	7.657	7.1314	9.6653	8.8316	5.7676	6.4472	7.1105	7.2835
-0.91151	-0.16683	-0.83095	-0.95715	-1.2879	-1.7229	-2.2529	1.0741	0.60455	0.35278	-1.0218	1.0526	-0.7314	1.2171	0.1458	-1.0445	-2.2096	-0.80505	-1.0075	-0.63262	-0.88501	-4.1242	-1.1049	-1.1278	-1.3475	-1.6075	0.9009	0.31525	-1.9734	-1.3708	1.0269	1.01	-0.096274	0.87323	-1.0566	0.90101	1.2712	-1.3199	-2.3286	-1.0481	0.71732	1.2551	-2.2217	0.33803	-2.6371	-0.55747	0.57146	0.8133	-1.268	-0.80393
-3.5471	-3.124	-3.6704	-2.7436	-3.8838	-2.9882	-3.5296	-4.4123	-4.5835	-2.7777	-4.5004	-3.9678	-2.6161	-2.639	-4.7145	-3.1618	-3.6709	-2.7008	-2.8783	-2.3165	-5.9459	-0.37465	-1.9537	-3.3718	-4.3365	-3.3956	-5.3973	-2.5549	-1.8635	-2.1439	-3.5572	-3.3182	-1.978	-4.0578	-2.9397	-4.6873	-0.95576	-2.6764	-2.113	-0.86747	-1.3448	-5.4895	-3.4775	-2.6103	-2.949	-0.061566	-2.671	-1.258	-3.1871	-2.3237
-3.0184	-5.3205	-1.1542	-4.3568	-4.486	-4.5014	-5.1914	-4.3156	-3.9977	-3.4186	-4.4675	-4.9851	-0.84412	-3.8562	-3.4765	-4.7259	-3.8425	-1.8496	-3.4155	-5.0032	-2.8635	-3.9548	-4.1295	-3.6212	-4.2829	-3.0868	-4.6056	-5.3935	-3.5252	-0.071928	-4.5348	-5.4092	-1.9517	-5.8284	-4.221	-5.4133	-4.0714	-4.5945	-5.2188	-4.4635	-3.5307	-6.0823	-5.9573	-5.4804	-3.0813	-5.282	-4.8011	-6.1156	-2.1325	-4.08
-13.657	-14.919	-13.478	-14.216	-13.815	-14.046	-13.856	-10.734	-12.334	-15.107	-14.689	-13.61	-16.226	-13.112	-12.975	-15.535	-14.169	-17.192	-14.88	-14.994	-14.336	-17.167	-13.884	-16.554	-16.362	-13.299	-15.649	-13.146	-15.704	-14.339	-15.986	-15.035	-14.464	-12.744	-14.742	-15.323	-14.06	-14.843	-14.3	-16.304	-15.152	-14.905	-16.341	-14.599	-12.994	-11.477	-15.322	-14.982	-13.359	-14.269
-12.661	-12.023	-11.299	-11.207	-13.163	-12.826	-10.765	-10.916	-11.409	-12.003	-10.603	-12.665	-11.463	-10.894	-11.462	-9.7901	-10.678	-12.135	-11.949	-10.668	-10.479	-10.792	-10.856	-10.995	-11.254	-11.831	-9.2175	-10.465	-10.084	-9.1818	-12.661	-13.275	-11.35	-10.909	-11.692	-10.855	-11.152	-10.615	-11.754	-10.738	-9.6232	-12.178	-13.12	-11.332	-12.947	-14.317	-8.3684	-12.166	-12.506	-9.7946
4.6127	5.3307	7.1128	6.9897	5.6962	7.7615	5.6154	5.8635	7.3687	8.0657	7.5196	7.0731	5.9129	5.5022	7.928	6.9994	5.333	4.3645	6.6784	8.2444	5.0822	6.6334	5.4779	4.0042	8.4443	4.9081	7.378	7.1138	6.5188	6.6322	5.5208	7.5802	7.5957	6.7678	7.9349	6.7412	4.9736	9.8013	7.4199	8.2498	5.2182	7.9288	7.924	5.519	2.6441	4.4363	7.7191	6.8585	5.73	6.2026
3.6496	4.9354	5.6699	4.1079	3.8778	7.833	1.7479	3.9183	3.4891	3.7207	4.2666	4.6276	4.6758	5.4124	6.3418	4.8179	4.6166	5.3344	4.0506	4.6587	4.0452	4.9068	6.0217	4.5302	4.6617	2.5309	3.6813	5.7131	5.1261	4.014	3.418	5.2755	5.5323	2.9336	5.1747	6.0639	6.6853	8.4061	6.1862	4.6508	5.0135	6.5167	2.7846	4.8288	4.5579	4.1466	5.411	3.9822	4.4594	3.7772
-0.31691	1.8236	2.8468	1.1886	3.2385	1.9929	2.307	3.8833	2.0997	3.526	3.6135	1.7318	1.6979	0.89502	0.44863	4.314	0.83788	-0.13098	-0.35715	-0.74291	0.77841	0.38742	0.3437	2.5056	3.3274	1.8627	3.7282	3.3028	2.2871	1.0083	2.1807	2.0359	4.4021	1.6043	2.0226	2.5587	2.0948	3.7356	0.64131	2.5943	0.91706	3.4529	2.961	1.1119	2.2064	0.59584	1.6627	2.0025	2.6666	1.5533
-10.466	-9.4542	-8.9474	-7.9838	-9.719	-10.714	-9.8327	-10.583	-10.449	-8.9937	-9.6734	-10.278	-10.746	-8.1442	-9.3415	-10.429	-8.3715	-11.052	-11.623	-8.346	-10.195	-10.259	-7.1888	-7.4379	-9.086	-10.765	-6.7189	-9.3856	-8.5959	-8.7178	-8.9216	-10.52	-8.198	-9.1766	-9.9352	-8.3192	-9.3205	-9.3975	-7.9903	-9.035	-8.3906	-9.1719	-8.269	-8.8234	-11.093	-9.5829	-9.703	-9.5329	-8.3199	-9.9085
-22.421	-22.886	-23.874	-20.945	-22.232	-24.232	-21.773	-22.124	-20.767	-21.481	-22.072	-23.688	-23.14	-20.509	-23.254	-22.461	-23.903	-22.493	-22.117	-23.47	-22.502	-22.114	-23.093	-22.847	-23.16	-22.778	-21.771	-22.422	-22.226	-22.825	-20.053	-21.95	-24.365	-24.61	-21.708	-21.253	-20.907	-22.432	-21.28	-21.591	-22.397	-22.336	-19.859	-20.795	-23.762	-21.066	-23.724	-22.387	-22.085	-23.214
0.058439	-0.32731	0.025945	-0.34246	1.2563	-2.3102	-0.80133	0.33241	-0.24037	1.6797	-2.4926	0.52593	-1.59	2.1004	1.1287	-1.4582	-1.2941	-0.95092	-2.935	1.0099	-1.3024	-0.71683	0.49054	-1.992	-0.62715	-1.14	1.2297	-0.084572	-1.9016	-1.7662	-0.028375	-1.4296	-0.35749	-0.19934	-0.38694	-1.4602	1.5828	-0.42738	0.16542	0.41028	0.33588	0.47252	0.33534	-0.079995	0.4249	-0.92974	1.2205	3.4181	0.0043204	-0.40181
-16.467	-11.934	-13.248	-15.827	-13.261	-13.312	-14.522	-15.052	-15.091	-13.628	-15.779	-16.493	-14.35	-15.493	-10.995	-16.385	-14.834	-17.355	-14.911	-15.636	-14.719	-11.953	-13.799	-16.022	-15.57	-14.909	-13.486	-15.149	-13.904	-15.869	-14.178	-13.364	-15.107	-16.103	-14.947	-14.908	-15.116	-14.088	-16.349	-12.335	-11.489	-14.885	-12.223	-16.117	-12.982	-13.164	-13.836	-15.676	-17.827	-14.466
-4.4848	-6.0479	-6.0933	-5.5652	-5.7471	-5.2206	-4.788	-5.6517	-5.2505	-3.7955	-5.951	-4.0454	-5.9938	-5.9013	-3.1801	-4.0615	-5.3083	-1.2023	-4.132	-4.8842	-8.2967	-5.9053	-6.5833	-5.3827	-3.7518	-5.7081	-4.8518	-3.5852	-6.2672	-5.074	-6.1186	-5.0831	-3.8128	-4.1727	-3.223	-4.6937	-5.6085	-4.7814	-5.8428	-4.7871	-6.8484	-5.1841	-6.6356	-5.5937	-5.8462	-4.6435	-4.3296	-5.2408	-4.8538	-3.5937
1.2553	-1.67	2.4375	0.2943	-0.14181	1.1632	-1.8675	0.70065	-0.42541	-1.5053	-0.30259	-1.003	0.89888	2.5245	-0.27584	-1.3523	-0.11111	2.8593	-1.8657	-0.4051	0.53988	0.31222	-1.1873	0.9958	-0.085077	-0.27295	1.2273	-1.0244	-0.33344	0.78646	-1.2258	0.40871	0.30071	0.28771	-1.7609	1.4065	-0.81231	-0.58468	1.5456	1.3464	0.040224	1.0754	-0.28624	-0.43706	-0.62318	-1.5189	0.40488	-1.316	0.57923	-1.0723
-3.2	-3.5042	-2.9025	-4.0602	-5.3473	-4.9452	-2.5983	-3.9516	-3.73	-3.6727	-3.7142	-3.1043	-5.7516	-4.5404	-2.8531	-3.3856	-3.794	-4.8194	-4.6173	-4.4667	-4.1101	-4.9615	-1.9121	-4.482	-3.1696	-3.4176	-3.0153	-2.8985	-2.8879	-4.1178	-1.6339	-6.111	-4.7958	-4.6614	-2.2099	-5.0009	-4.0473	-2.8157	-5.0953	-3.2379	-2.4956	-2.3628	-5.3751	-3.8548	-6.6542	-3.1129	-2.0179	-4.8758	-2.4401	-2.3308
3.8338	4.6435	3.6822	3.2293	4.8564	5.7856	4.1874	6.1193	6.1783	3.307	6.5235	5.9969	3.7813	5.1224	5.0785	5.7572	4.5377	5.6434	7.0662	4.8318	6.3339	4.0659	2.1722	4.6284	5.4915	4.4777	3.9352	5.0088	4.209	4.7274	5.521	5.4108	3.7571	2.599	3.7276	3.0436	4.7155	4.1597	2.678	3.9547	4.1114	5.3884	3.678	4.5987	4.6692	3.8886	4.8175	6.3489	4.3709	6.1237
-12.13	-11.783	-9.8082	-10.891	-9.9144	-10.726	-11.325	-13.431	-10.43	-10.353	-11.69	-11.966	-10.608	-12.558	-11.568	-11.307	-11.653	-11.84	-13.666	-11.685	-11.801	-13.445	-10.714	-10.549	-12.29	-10.931	-10.095	-10.559	-12.209	-13.024	-9.9072	-14.577	-10.961	-11.654	-10.075	-11.837	-10.476	-10.001	-9.7398	-14.484	-11.376	-10.564	-12.024	-12.566	-12.906	-11.896	-11.421	-12.207	-10.421	-12.849
-12.236	-16.335	-14.939	-13.59	-16.671	-13.109	-12.644	-13.616	-15.165	-11.061	-13.577	-14.19	-16.012	-13.155	-12.54	-15.107	-12.955	-16.305	-10.136	-13.858	-11.665	-12.56	-13.264	-15.318	-15.249	-12.687	-14.437	-12.372	-13.954	-13.961	-11.365	-14.873	-15.205	-13.798	-15.219	-11.984	-15.153	-12.896	-15.599	-16.817	-14.485	-13.382	-12.536	-13.017	-11.952	-13.138	-15.005	-13.948	-13.587	-14.077
-0.5234	2.1403	1.0062	-0.045706	-0.88702	-0.41845	0.91107	-2.3848	0.91018	-0.014061	1.3373	0.27098	-1.0109	-1.7246	1.9058	-0.79016	-0.051689	-0.67874	-0.52304	-0.81423	0.73796	-1.0182	1.489	0.058384	-1.2931	-0.31272	-1.6682	0.036574	-1.2016	2.0014	1.541	-0.055627	-0.92943	0.97494	1.8132	0.40507	-0.68593	0.89172	-0.39258	0.96264	-0.75983	-0.46465	0.44752	0.39392	-0.58501	0.047479	0.17416	0.16812	0.74354	-1.518
-13.683	-13.852	-12.721	-13.717	-13.639	-14	-13.698	-13.533	-13.121	-12.315	-16.149	-14.291	-13.077	-13.999	-14.413	-14.18	-14.526	-15.733	-14.577	-12.377	-15.16	-14.541	-13.98	-13.308	-14.183	-13.413	-14.932	-11.729	-14.158	-13.213	-14.199	-11.801	-14.067	-16.8	-15.895	-12.864	-13.795	-14.704	-16.921	-12.117	-14.138	-15.699	-13.532	-13.135	-15.378	-13.81	-11.7	-14.223	-14.488	-11.991
-12.446	-10.851	-10.8	-8.7841	-11.649	-10.174	-11.92	-12.608	-12.095	-9.31	-11.984	-10.557	-12.06	-11.674	-12.214	-10.527	-13.054	-9.526	-10.47	-11.758	-10.074	-10.164	-11.258	-11.207	-11.117	-13.237	-10.465	-10.616	-12.192	-12.419	-12.014	-14.32	-13.714	-12.383	-12.652	-11.493	-10.82	-11.538	-13.763	-10.407	-9.4052	-12.499	-10.503	-10.605	-13.829	-11.943	-9.0672	-13.68	-11.697	-11.58
4.1062	3.6693	4.8584	3.5812	1.6828	1.5286	4.4648	2.9823	2.7339	3.2798	1.7834	1.0133	3.2406	4.0509	4.1802	1.3128	3.5194	4.4724	3.4411	2.9966	1.3734	4.3965	2.5622	1.1252	2.6873	3.9694	0.7297	3.4163	4.0906	3.9929	1.2084	3.2309	1.9578	4.4105	2.8483	2.3742	2.7059	4.086	0.3673	3.267	3.279	2.7757	1.0118	3.7836	1.1168	0.28299	4.1303	1.4016	4.5545	2.9277
5.0306	2.5009	3.154	5.875	4.0825	5.0143	4.1704	2.8849	3.2893	3.6502	5.3618	3.2752	5.0058	4.8693	3.1369	4.0686	2.5116	3.4248	1.5598	4.0467	4.2786	5.0923	2.6597	1.1126	3.9368	5.009	3.5832	2.6612	3.6903	4.795	3.2749	2.3612	1.8471	3.3951	2.9458	2.4927	2.7087	3.5048	4.3039	3.1801	0.54783	3.1843	2.4913	5.8885	-0.71465	2.2313	1.9352	4.2665	4.1627	4.2446
-7.6402	-8.724	-10.591	-6.3213	-10.683	-10.459	-6.2508	-8.8475	-8.3386	-9.2438	-9.5845	-8.2482	-10.544	-8.2121	-9.2386	-6.8438	-11.061	-10.032	-7.8851	-9.9166	-10.169	-9.4627	-8.9116	-8.8254	-8.4994	-9.3028	-9.5554	-8.2873	-9.0033	-8.1644	-7.8263	-8.1186	-9.3343	-9.8061	-9.5798	-9.0667	-9.5746	-9.5596	-10.769	-9.9326	-9.7025	-8.6553	-7.9483	-12.054	-8.6646	-10.114	-6.982	-9.6948	-7.7869	-7.2206
4.8701	3.8968	4.2591	3.9486	5.3874	4.38	3.7768	4.218	5.2044	3.5021	4.5975	3.3332	6.4109	3.415	5.2004	5.3396	3.1895	5.5047	4.2804	4.7563	4.1919	5.2411	4.5138	3.9916	3.8036	3.4603	4.9823	4.7625	3.9845	1.135	5.8195	4.2597	6.6444	4.7526	3.5406	3.0429	2.0851	5.9389	3.5445	3.5651	2.2057	4.0552	7.0727	5.4035	3.7197	3.7874	3.3351	3.1436	4.8167	4.2884
10.14	9.3348	10.614	7.1118	10.318	8.2792	8.1714	8.8979	9.8366	8.3001	9.7623	10.681	5.9277	6.4356	7.7549	12.011	8.1344	7.5432	5.6618	7.3983	9.8304	8.1456	8.1646	8.089	8.1383	7.845	8.463	7.636	9.015	9.862	8.0601	7.894	6.9885	7.4159	6.2005	10.215	10.955	9.0247	6.8618	7.9692	8.3886	8.6922	9.4977	9.0012	9.8932	9.2787	10.782	6.6926	8.4118	7.8636
3.5692	2.4352	4.9046	5.2925	5.4919	4.7072	3.4104	3.8207	5.7046	5.6185	2.2173	5.2676	4.5999	5.2418	3.222	3.9067	3.3634	3.8938	4.0219	4.0031	7.1019	3.2219	3.6766	3.9107	4.0135	5.5327	5.6194	4.8277	2.9128	4.4394	5.9475	2.8082	3.3274	3.9397	4.0094	3.656	3.9555	4.3586	4.2543	4.5731	5.6447	5.552	3.917	3.7106	3.6829	2.0667	4.0006	1.8979	4.3622	5.0049
-4.2231	-5.8652	-4.4172	-2.7173	-2.7857	-4.0146	-3.7508	-5.4378	-5.6213	-4.9081	-3.9475	-1.9862	-2.9023	-5.5757	-4.0562	-5.7966	-4.0817	-0.91986	-3.6407	-3.5704	-3.3962	-0.35986	-4.8016	-1.9932	-3.3468	-2.3783	-3.6738	-5.0029	-3.3962	-0.91735	-4.2391	-3.0138	-3.9271	-4.0064	-3.7187	-3.1989	-5.6214	-1.6202	-2.1714	-6.0731	-3.9525	-5.5135	-2.9634	-3.0563	-4.3534	-4.3024	-3.8082	-3.45	-2.5018	-3.0354
-9.3358	-10.205	-11.053	-11.592	-12.031	-10.813	-11.133	-12.067	-11.442	-12.269	-10.796	-11.08	-12.861	-12.484	-12.748	-10.506	-13.366	-10.258	-10.296	-12.483	-11.097	-13.303	-10.408	-8.6091	-11.646	-12.863	-11.578	-11.622	-9.371	-10.786	-10.079	-11.331	-10.863	-9.7639	-11.419	-9.666	-12.191	-10.209	-12.959	-10.784	-11.049	-10.318	-12.529	-10.189	-12.075	-8.3375	-10.823	-10.317	-13.074	-10.933
-1.7487	-3.294	-3.4648	-2.8399	-1.2823	-0.71395	-0.47849	-2.2398	-3.0988	-4.2512	-1.5108	-1.6255	-2.1332	-2.2163	-1.6872	-2.1376	-4.8955	-2.165	-1.5933	-1.4401	-3.1066	-2.8646	-2.9775	-1.0959	-2.0523	-2.3592	-3.9355	-1.8401	-3.2847	-1.6522	-2.3091	-0.51696	-4.6174	-2.6804	-1.4622	-2.2895	-3.4413	-2.9996	-3.0244	-2.3149	-2.8129	-1.3195	-1.3808	-1.5574	-4.6871	-0.097889	-2.3716	-0.75761	-2.6345	-2.6368
1.2675	-2.1302	2.1391	1.3036	-1.9652	-0.82057	-1.1557	-0.35454	1.1552	-0.4632	-2.6032	-0.94292	-3.297	1.6214	-0.012009	0.33806	0.52615	0.68908	0.26685	0.46729	-0.60336	1.4081	1.2602	-2.3269	-0.13549	-0.3038	-1.2061	-2.6974	-0.2029	3.4863	-1.4443	1.1125	-0.84644	0.32216	0.43998	-1.0699	-0.95599	-0.73333	-1.3059	-0.030241	-1.0653	0.13796	0.075672	-0.81662	0.16717	0.080628	-0.5428	-1.5786	-3.8624	0.5696
-8.5267	-11.421	-11.136	-10.489	-8.9993	-9.4678	-12.081	-12.43	-12.676	-12.866	-11.54	-11.278	-11.447	-11.11	-13.327	-9.9808	-13.41	-11.41	-11.1	-10.919	-11.346	-11.212	-12.726	-11.6	-10.302	-11.832	-9.8236	-11.24	-11.66	-11.357	-13.147	-12.482	-9.5956	-13.286	-7.9518	-13.145	-9.8597	-9.4465	-11.902	-13.137	-13.374	-11.846	-10.707	-12.77	-11.42	-13.158	-10.874	-11.216	-11.756	-11.218
1.6212	0.78209	4.5878	2.8564	3.7763	4.283	3.0022	1.3357	2.3624	5.3824	2.938	2.7238	2.6627	2.4265	3.5221	3.5632	2.7557	1.1578	4.3379	2.9831	2.0551	2.6601	2.5578	2.8852	4.1439	4.817	4.137	1.4841	4.4539	3.1235	1.2639	2.9183	3.3831	2.4117	1.371	1.3479	2.9191	3.0132	1.6452	4.3909	2.7674	4.9909	0.42856	1.4749	5.0281	2.9106	2.9951	0.74886	1.5588	2.9541
-13.146	-15.126	-14.754	-12.085	-13.591	-14.393	-13.2	-14.06	-13.46	-13.544	-15.019	-12.628	-12.734	-13.345	-11.396	-11.72	-12.823	-11.964	-15.677	-11.919	-13.161	-10.895	-13.929	-14.648	-13.573	-11.16	-14.484	-13.721	-14.217	-13.957	-13.817	-14.395	-13.948	-13.255	-11.611	-11.897	-12.138	-11.524	-11.85	-12.037	-12.489	-13.575	-10.546	-16.322	-11.086	-14.167	-10.548	-12.776	-13.984	-12.437
-7.4577	-6.3451	-9.0129	-7.6301	-6.9798	-6.6924	-6.5882	-6.5876	-5.9463	-6.1923	-7.2843	-4.9697	-7.1574	-7.7102	-7.0787	-5.0931	-4.4314	-8.5504	-7.4895	-5.3921	-5.5284	-7.9829	-4.3204	-6.3925	-6.1346	-5.5785	-7.0682	-4.8382	-5.2928	-6.7112	-5.7916	-6.52	-7.7571	-5.2182	-5.0639	-5.1073	-6.6495	-6.6863	-7.5924	-7.8752	-6.2602	-7.6635	-4.9036	-4.7363	-6.526	-5.8036	-4.2893	-6.9857	-9.4807	-6.3768
-2.8135	-0.53671	-2.6272	-2.6146	-1.4192	-3.654	-3.6327	-1.09	-0.26172	-3.3473	-1.2056	-2.1914	-5.0079	-3.1367	-2.934	-0.048306	-2.3033	-0.79096	-1.8576	-3.4763	-2.8044	-4.2976	-3.1308	-4.2818	-2.9786	-3.0914	-2.3684	-2.6536	-0.66493	-1.0242	-2.4827	-2.0489	-2.7159	-3.1145	-3.234	-4.0704	-2.5515	-3.4488	-0.51951	-2.8196	-0.3034	-1.4149	-5.2062	-2.1973	-1.8778	-2.1794	-2.9912	-3.4489	-2.551	-1.5966
-1.8837	-1.3362	-0.73805	0.47722	0.58591	-1.4283	-1.4196	-3.9256	-1.3371	-3.0381	-2.5318	-2.7814	-2.1663	-2.0921	0.13283	-0.93765	-1.0059	-2.2512	-2.7832	-1.2911	-3.0862	-1.6612	-2.1441	-3.1373	-3.057	-0.324	-1.467	-0.63734	-1.3892	-0.089211	-3.2228	-1.6181	-2.2099	0.22011	2.9553	0.060007	-0.73034	-0.64989	-0.49443	-2.9824	-2.4849	1.6021	-1.4746	-0.82971	-1.0819	-0.73139	-0.56542	-2.2599	-0.38627	-1.0633
6.8096	5.287	8.2248	4.1642	8.6777	4.9976	5.0208	7.0135	7.9899	8.5858	4.3908	6.8737	7.5431	6.1172	7.3822	6.0123	8.1602	5.6109	8.4157	6.0249	9.7327	7.5171	7.5467	4.8115	5.8728	6.6584	7.9974	6.7607	7.7927	6.8336	7.9548	8.4311	7.0493	8.0852	7.3655	6.9508	7.8306	4.4292	7.2586	9.971	6.8255	7.9566	4.283	3.399	6.7024	7.304	5.9882	5.9326	5.3681	5.9815
-5.2674	-5.0567	-2.6803	-2.0094	-3.5435	-3.1158	-3.4274	-3.1941	-3.0645	-1.3033	-3.3946	-3.6837	-4.4082	-3.8849	-2.0144	-4.8845	-1.869	-3.2432	-0.83365	-1.3495	-3.5688	-6.3106	-2.0257	-1.9977	-5.2736	-4.4808	-2.2519	-4.2161	-4.2795	-4.0875	-3.0974	-5.1802	-1.5647	-3.3122	-3.191	-1.7376	-2.8629	-4.3467	-1.9377	-4.0444	-1.0735	-3.3536	-3.3611	-1.0968	0.23265	-2.9749	-4.6064	-0.44166	-0.46208	-3.2438
-8.4176	-6.8791	-5.7377	-8.9832	-4.1901	-6.131	-7.9589	-8.5656	-7.3878	-6.5658	-4.4624	-7.0753	-7.1565	-3.3248	-7.5832	-5.6103	-4.5832	-7.0873	-7.6724	-5.6297	-7.3931	-6.024	-5.3852	-5.4519	-5.9025	-6.7512	-7.0233	-5.9695	-3.458	-8.3822	-4.0483	-7.7712	-7.6809	-5.2615	-6.0644	-6.8847	-4.3636	-4.9175	-5.7991	-5.0412	-5.8764	-9.3001	-5.9447	-7.1391	-4.4241	-7.4276	-7.4041	-7.7464	-7.1647	-5.1334
-11.287	-13.602	-13.118	-16.252	-14.401	-15.525	-15.228	-16.696	-14.719	-13.629	-16.432	-13.541	-16.708	-15.973	-14.139	-14.015	-15.943	-14.826	-14.832	-13.597	-12.899	-13.574	-14.67	-13.176	-12.856	-14.334	-14.642	-13.497	-14.095	-13.747	-15.825	-14.264	-13.713	-14.033	-15.371	-13.278	-11.567	-12.555	-14.235	-14.225	-14.515	-12.558	-12.827	-14.897	-14.579	-13.978	-13.98	-15.246	-12.562	-13.342
-0.67074	2.6942	0.78007	0.33256	0.96513	3.4178	1.8722	3.1093	1.2167	1.362	1.1759	0.74383	2.9094	2.5392	3.5343	2.4426	-0.18688	0.56117	1.5392	-0.55803	1.1189	2.1716	1.3492	0.18283	-0.11314	1.1089	0.96857	0.238	3.2092	2.65	2.3874	1.2768	2.4058	1.1989	1.1362	2.1962	1.3231	1.5772	1.2349	-0.43091	0.93832	1.6184	-0.52521	3.0421	-0.075427	0.19575	-0.72382	0.94981	2.7605	2.4657
-1.686	-2.9733	-1.3245	-1.8982	-0.82145	-1.0934	-2.4528	-0.61283	-1.9438	-3.7617	-0.69012	-3.7868	-2.5306	-1.0618	0.27888	-2.5658	0.40881	-1.1895	-0.30776	-0.77277	-1.1637	1.1474	1.0189	-1.5971	-2.3071	-0.78508	-1.9237	-0.36697	-0.35164	-0.1144	-1.3203	-0.17525	-1.2105	-2.43	-0.29515	-1.8694	0.23947	-0.36975	-0.99204	-0.33355	-2.2797	-1.5899	3.2135	-0.70568	-0.88853	-2.2034	-1.5206	1.0296	0.25946	-1.1059
-12.206	-11.6	-11.077	-11.738	-10.61	-9.8123	-10.745	-12.907	-8.0967	-11.239	-10.439	-11.92	-10.944	-11.768	-11.299	-12.718	-9.9161	-10.981	-12.339	-9.9689	-9.7192	-11.37	-12.304	-11.201	-11.195	-10.721	-12.894	-14.717	-12.726	-11.404	-10.625	-11.604	-12.356	-12.319	-9.7366	-10.894	-12.411	-12.367	-11.466	-11.403	-11.489	-11.697	-10.272	-9.724	-13.172	-11.465	-9.3881	-9.8522	-9.5943	-10.562
5.8742	5.6674	6.3745	5.1247	3.7931	5.0731	6.8068	3.9556	4.9701	7.9898	5.7851	3.9192	3.469	4.4302	5.1371	3.7171	4.5392	7.3544	6.7595	3.0965	5.8675	6.1609	4.1266	6.2656	5.0741	4.2484	6.3946	6.0933	6.454	5.2978	5.4397	4.0739	3.6142	6.6225	5.0112	2.5942	5.2479	5.7862	4.1856	8.7268	5.3564	0.68928	5.2109	4.1968	4.6908	3.1054	4.8422	5.1402	3.8193	3.882
-14.369	-11.202	-12.844	-15.063	-14.036	-13.796	-13.666	-13.326	-15.328	-12.122	-11.717	-13.124	-13.537	-13.653	-10.431	-12.203	-14.874	-14.151	-11.945	-12.92	-13.086	-14.061	-13.955	-12.695	-12.524	-11.541	-13.522	-10.359	-10.464	-13.983	-13.78	-13.061	-12.667	-12.758	-13.49	-15.075	-13.995	-12.634	-15.056	-15.844	-17.183	-12.318	-14.843	-12.898	-13.652	-13.277	-11.866	-13.125	-12.014	-11.968
-4.2932	-6.3654	-4.7136	-6.3292	-3.0963	-1.8013	-1.8644	-3.9765	-4.5921	-4.5474	-7.4133	-4.3688	-4.0734	-3.3289	-5.9069	-5.0254	-5.0403	-3.0488	-1.9057	-3.9689	-3.9701	-4.143	-3.783	-3.0566	-4.0925	-3.788	-3.9364	-6.2797	-4.516	-4.5573	-3.1012	-4.3259	-4.4359	-3.0243	-4.7815	-3.8991	-5.2544	-4.9147	-4.5472	-5.6254	-5.611	-2.5805	-2.7812	-3.0147	-2.7782	-5.8495	-3.1631	-2.3548	-4.3874	-4.2736
-0.89989	-3.3541	-0.40358	-2.2069	-3.0353	-2.6306	-2.9729	-1.5437	-3.0691	-0.42984	-3.2172	-1.3458	-1.1556	-0.75919	-1.0433	-0.93316	1.9533	-1.4721	-1.9667	-1.9114	-1.4473	-1.4762	0.37501	-4.7961	-3.0992	-4.118	-0.069714	-1.9641	-1.6646	-2.9443	-1.2714	-0.46709	0.80356	-0.85493	0.61371	-3.2045	-1.8933	-0.037996	0.31419	-0.71933	-0.9453	0.22067	-1.8874	-1.7537	-0.92831	-2.9372	-0.97908	0.7684	-0.65554	-1.4071
-7.3769	-5.5669	-5.7389	-7.5068	-9.5826	-9.1229	-7.2497	-7.5081	-8.0378	-10.368	-7.6695	-8.2394	-6.6053	-4.7097	-4.8982	-7.8854	-7.9178	-6.3685	-8.8008	-8.011	-6.7039	-7.0571	-5.5312	-7.6367	-10	-9.7928	-6.2917	-7.4415	-6.7139	-7.6755	-6.504	-7.6968	-8.0703	-8.4194	-7.643	-6.2216	-7.832	-8.307	-6.2436	-6.0891	-8.203	-6.5744	-6.8542	-7.0905	-8.2999	-7.7822	-6.1515	-9.5472	-8.6059	-6.7717
-6.1769	-4.0287	-3.1921	-3.809	-4.8622	-2.1774	-5.7392	-3.5469	-5.5252	-3.3124	-4.1866	-3.5233	-3.6326	-5.0809	-3.6161	-5.9849	-2.9158	-5.641	-3.7776	-4.1289	-3.2738	-5.1468	-2.3639	-4.358	-3.5968	-5.6636	-1.671	-5.1867	-3.2924	-5.5203	-3.6871	-6.5407	-5.5934	-2.5841	-1.72	-3.6144	-2.9178	-4.8569	-3.0243	-4.567	-3.5981	-5.5263	-3.8305	-4.272	-2.2404	-3.2416	-3.9787	-3.6056	-4.5563	-5.0751
-1.4998	-0.51876	-0.82974	-0.6477	-0.61222	0.60991	-0.56102	-0.33542	0.96608	1.9967	-0.18218	-0.15555	0.77915	0.60852	-1.0337	-0.83924	1.8494	0.77632	-0.19807	-0.76078	1.8383	-1.5756	1.4967	-0.92754	1.8637	-0.29032	-0.56456	1.6093	-1.4412	-1.3688	-1.3922	-1.2663	0.29913	0.73201	-1.6818	1.298	-0.58646	-1.794	-1.8897	0.26148	-1.5758	2.8322	-1.2638	0.57204	-0.2066	0.73668	1.7475	0.27895	-0.45324	1.7404
-10.153	-11.565	-12.078	-11.858	-12.687	-9.991	-11.911	-10.839	-12.214	-11.541	-11.117	-10.656	-12.819	-10.655	-11.631	-11.738	-12.527	-11.195	-13.062	-10.984	-11.235	-12.792	-12.178	-10.788	-11.584	-11.13	-12.322	-11.145	-12.886	-12.288	-10.265	-10.88	-10.151	-10.32	-10.813	-10.158	-9.3916	-10.586	-12.531	-13.926	-12.996	-11.735	-12.506	-10.781	-10.745	-11.086	-9.8672	-13.045	-10.812	-12.086
-9.179	-12.116	-9.7954	-8.9035	-10.157	-10.239	-11.842	-11.705	-10.541	-10.228	-10.177	-10.783	-9.428	-10.879	-7.4467	-11.424	-6.0826	-10.028	-9.0359	-10.566	-8.9654	-10.064	-11.475	-10.021	-9.0038	-9.8892	-11.01	-10.744	-9.8959	-11.144	-12.43	-9.5334	-11.979	-9.3533	-9.717	-11.813	-9.6456	-11.428	-8.7218	-12.012	-10.745	-10.746	-11.045	-11.284	-11.948	-12.095	-11.155	-9.0584	-10.46	-8.983
0.34447	1.5211	1.5312	1.8768	1.1644	-0.088249	2.4764	-0.0063507	1.6799	-1.3957	3.3727	0.94949	1.0437	0.35618	2.1747	-0.063605	-0.12453	0.32105	-0.089258	0.010668	3.9414	1.6254	1.8826	-1.2395	2.5847	1.204	1.8096	-1.0591	1.6711	1.2119	3.5089	1.9234	0.42309	1.529	1.4514	3.6897	0.9804	-0.70402	1.9371	0.0056959	-0.2662	0.91587	-1.2648	1.4533	2.1462	1.2148	2.9059	1.0206	1.534	0.99589
-9.1784	-6.9019	-6.0669	-9.6852	-9.5017	-8.5059	-10.523	-9.5418	-6.6116	-7.385	-8.7159	-7.9035	-8.6582	-10.438	-8.5676	-8.9548	-11.232	-7.2799	-8.1194	-8.4373	-7.3672	-9.0404	-8.9712	-8.8436	-8.7483	-5.2814	-6.0312	-10.339	-11.26	-9.7367	-8.131	-9.5981	-10.331	-9.5482	-8.9226	-9.5377	-8.8601	-7.5936	-7.0924	-7.4787	-8.6633	-9.1014	-7.1021	-10.578	-7.9336	-9.8051	-9.8982	-7.7423	-7.4119	-7.154
-3.9878	-3.5228	-3.1748	-3.8235	-2.8449	-2.9424	-2.3842	-2.6234	-2.0052	-2.8776	-1.9396	-2.8263	-2.8344	-3.1156	-4.5983	-3.0933	-3.4425	-3.201	-4.4902	-2.7197	-2.6267	-2.5917	-4.5814	-4.194	-4.1381	-4.0356	-2.1886	-5.0859	-2.5419	-4.1304	-5.7446	-1.8359	-5.9919	-2.947	-1.8932	-2.664	-1.7199	-3.6343	-3.5967	-4.5775	-1.5443	-3.845	-4.3704	-1.6026	-4.6603	-3.9875	-3.7037	-3.7517	-5.1884	-3.2957
0.50856	0.96116	-0.52736	0.30536	2.116	-1.411	0.50421	-1.1964	-0.45639	2.9796	1.532	1.5622	0.069747	-0.42341	1.0172	0.32957	0.25647	-0.31136	1.8426	-1.7908	-0.052046	-2.6143	1.2955	-0.18688	0.84552	-1.1481	-0.59114	-0.38175	3.2	-0.0099616	-2.1273	-0.18644	0.36046	-0.26329	1.1729	2.3723	-0.071737	1.599	2.6314	0.90793	1.6198	-0.52696	3.4569	0.45881	-0.33776	-0.85814	-0.75552	1.1772	-1.1729	0.020415
-11.586	-14.767	-13.208	-12.182	-13.992	-12.887	-11.201	-15.092	-15.884	-11.704	-13.598	-12.81	-14.718	-15.166	-13.055	-15.162	-16.163	-13.45	-17.001	-13.31	-9.476	-12.931	-13.203	-14.695	-12.988	-14.534	-10.114	-15.43	-12.241	-15.73	-12.732	-12.724	-13.093	-12.968	-12.463	-13.452	-12.467	-13.735	-13.521	-16.305	-14.947	-11.733	-10.896	-11.532	-12.036	-13.103	-10.766	-12.087	-13.817	-13.713
-4.26	-1.1241	-3.7263	-1.2735	-1.1318	-1.8339	-3.5657	-0.52642	-0.83116	0.23311	-1.5362	-1.3406	-0.77332	-0.86963	-2.6931	-2.0852	-2.8876	-0.52365	-1.0931	-2.6829	-0.042192	0.056985	1.2458	-0.74466	-2.274	-2.1251	-1.838	-3.2126	-1.3195	-1.8449	0.57039	-1.6137	-1.4641	0.20738	-1.2619	-1.4433	-3.595	-2.674	-0.11806	0.74963	-2.3109	-0.34736	-0.59869	0.63836	-3.2654	-0.1098	-1.8835	-1.0717	-1.9883	0.19965
-1.6159	-3.8136	-2.7971	0.87361	0.6999	-2.0651	-1.0918	-2.8761	0.017135	-2.1052	-1.0358	-1.6211	-1.1028	-1.624	-1.0333	-1.6041	-1.355	-0.78326	-1.1443	-0.098871	-2.517	-1.0596	-1.7932	-3.0253	0.58914	-3.5536	0.3659	-3.2923	-0.76316	-3.0341	-1.5977	-0.096191	-2.3771	0.077607	-2.6379	-0.95772	-1.6262	-1.8821	-3.1377	-1.4292	-0.38798	-1.6599	-1.6614	-0.38528	-1.4771	-0.86924	-1.1231	-0.58928	-2.3151	0.24316
-3.8365	-3.8781	-2.4625	-1.3558	-1.6344	-5.1248	-1.8401	-2.0301	-3.8377	-4.8832	-2.9498	-3.1989	-1.4059	-3.5823	-4.0102	-0.8971	-2.4606	-0.19712	-0.89135	-1.5154	-1.65	-3.025	-2.7897	0.70895	-1.9503	-1.0515	-3.3445	-5.1376	-1.2692	-4.3209	-1.9372	-3.1387	-2.2979	-5.5358	-2.6569	-2.0698	-1.6989	-3.6199	-1.9662	-0.93865	-4.1059	-1.958	-1.4376	-1.5318	-1.7843	-0.58541	-2.0563	-4.234	-2.7384	-2.4032
-9.4856	-10.497	-9.6267	-10.037	-8.4353	-10.019	-8.8077	-9.1762	-6.5564	-11.099	-9.301	-9.1237	-9.4349	-8.1614	-11.092	-9.5617	-9.6383	-9.1773	-10.053	-10.281	-12.054	-8.7611	-8.6439	-9.5594	-8.9309	-9.4479	-7.0139	-11.694	-7.8251	-10.104	-9.701	-10.695	-13.186	-10.168	-11.804	-7.291	-8.402	-10.343	-9.1205	-11.91	-9.4782	-12.587	-8.4339	-7.5911	-10.897	-9.9269	-9.3622	-9.9673	-9.4265	-8.0303
-0.52872	-0.57798	-1.1165	0.46424	-2.1843	-3.0059	-1.6299	-0.73107	-2.8635	-2.8979	-0.42444	-1.941	0.29336	-0.90625	-2.5187	-3.2492	-3.8014	-2.6957	-0.003575	-2.1942	1.8267	-0.71814	-1.5048	-1.6994	-0.61124	-1.5787	-3.5511	-0.018336	-2.0217	-1.4374	-3.5533	-0.80168	-1.0564	-0.50426	-2.299	-0.096094	-1.8399	-3.121	-0.95558	-3.4671	0.15889	-1.3318	-0.2197	-2.7312	-3.4789	-4.9368	-1.2519	-0.77277	-2.7602	-3.5272
9.6837	9.2216	10.93	10.502	9.8084	10.784	9.9276	9.6346	7.9299	10.722	8.0201	7.7635	12.237	9.4298	8.8353	10.295	12.533	10.101	8.0486	10.165	7.5533	9.0946	9.2082	11.681	10.1	10.307	9.7484	9.4844	7.9402	9.6085	8.5843	8.021	8.5505	8.3838	8.8481	9.8613	9.2352	10.909	10.177	10.086	10.323	7.8225	10.453	10.495	11.344	8.32	10.748	7.9825	12.469	9.5834
-0.25684	1.7861	-0.99808	0.36839	-0.27566	-0.19209	-0.134	0.63747	0.62422	0.88668	0.82722	1.3419	0.66097	0.3314	-1.0384	0.15503	1.9122	1.0691	0.71059	1.3957	0.021178	-0.93156	-0.99061	0.0088987	-0.17218	0.51289	0.9386	-1.1112	-0.44138	-0.88335	-0.72308	0.63179	-0.04796	-0.2005	0.24755	0.0872	0.21937	0.37085	0.16268	0.52334	-0.94068	-0.29986	1.3713	4.0075	-1.2506	0.0053191	-0.72066	0.36219	-0.25346	0.97898
-23.254	-23.659	-21.264	-22.875	-21.894	-20.49	-24.164	-21.613	-22.074	-21.761	-23.827	-24.542	-22.278	-21.587	-22.328	-22.805	-22.842	-22.596	-21.489	-21.937	-21.807	-22.417	-22.003	-23.199	-20.828	-23.202	-22.237	-22.243	-23.753	-21.637	-22.116	-22.584	-23.406	-21.494	-21.663	-22.724	-22.699	-23.463	-23.185	-23.16	-20.695	-23.717	-22.607	-23.665	-20.707	-21.986	-24.535	-21.095	-22.564	-22.262
-11.852	-14.322	-12.345	-12.984	-13.736	-12.54	-12.368	-11.509	-12.499	-11.558	-14.455	-15.422	-12.718	-13.287	-10.489	-13.417	-14.604	-11.309	-13.069	-13.302	-11.552	-11.748	-12.999	-14.839	-13.349	-12.936	-12.5	-13.033	-11.489	-12.427	-11.352	-12.061	-15.054	-12.276	-13.105	-14.05	-13.004	-14.3	-11.68	-15.29	-12.005	-13.692	-12.964	-12.49	-9.3736	-14.035	-13.59	-11.099	-12.288	-13.513
-0.13805	1.7084	-0.76874	0.66673	1.8782	1.0437	-0.14146	-0.20112	0.63977	-1.1655	2.2316	-0.092594	-0.31519	0.51414	-1.3309	0.42951	0.87957	0.70259	1.5177	-0.020919	0.77265	0.00981	-0.56099	1.5822	1.8261	0.10313	-0.14515	-0.27315	0.86209	1.4206	-0.88876	3.0748	1.1205	0.12206	0.69021	0.17404	-0.020447	-0.79457	-1.1567	-0.084412	2.9338	0.62783	1.1335	1.6145	0.44184	1.0749	0.99135	0.51284	1.0126	1.9748
1.5999	1.6879	4.785	4.186	3.5019	2.4813	2.4136	-0.66475	3.6196	3.7725	1.4509	1.3681	2.3248	3.4426	3.2426	1.8385	3.9881	3.5556	2.0934	3.0203	2.1224	2.512	4.0826	1.8441	3.6004	3.2801	3.1874	1.5191	3.9417	4.1784	3.5441	3.297	0.74802	3.1658	2.7219	1.742	2.4043	2.7805	3.8148	2.2644	0.74677	4.2222	3.3594	1.7935	2.7557	3.7853	2.5174	4.8498	3.8028	2.3614
0.59722	-0.94619	-1.7906	0.40144	-0.15985	1.4085	-0.34394	-2.2233	-0.89307	-0.92115	0.60961	-0.89829	0.48673	1.4754	0.98809	-4.3912	-0.56849	1.215	-0.51626	0.49409	-0.25625	1.5058	-3.4924	0.83112	-1.2283	-0.49415	0.098185	0.015003	-2.3286	-1.7465	3.7746	0.55191	-0.1697	1.5952	2.3803	-2.076	-2.0898	-0.72146	0.60844	-1.168	1.5663	0.62023	1.418	-1.6746	0.15538	0.70164	-0.90936	-0.097934	-0.48697	-0.21548
-1.2584	-2.1036	-1.8622	-2.9253	-1.3678	-1.6349	0.52142	-2.3367	-2.7989	-1.4376	-1.4944	-0.94547	0.40992	-0.042508	-1.0292	-0.57737	-3.1039	-3.4782	-2.6594	-0.1722	1.3496	-1.0936	-0.47857	-1.6178	-1.7239	-1.1303	-1.5771	-1.5919	-1.6588	-1.0487	-1.9457	-3.2841	-2.457	0.058567	-1.9523	-0.36139	0.56491	-1.9336	-2.5307	0.042875	-1.0718	-0.5327	-0.766	-1.6305	-0.74394	-1.8574	-1.0343	-0.035038	-3.5686	-1.081
-4.3478	-3.0169	-1.7067	-3.5754	-2.8011	-3.0785	-2.5989	-3.5663	-3.5466	-2.1866	-3.1777	-5.5935	-1.0445	-4.2628	-4.2434	-3.0412	-3.067	-2.7977	-5.0598	-3.2639	-5.0396	-2.8111	-3.4558	-2.3428	-6.0478	-1.2136	-4.0419	-3.2861	-3.0635	-3.2075	-4.6159	-3.195	-1.5876	-3.9832	-2.4593	-6.6597	-4.4388	-1.5715	-2.4097	-3.4889	-3.4718	-1.9164	-5.9264	-4.5401	-3.2158	-2.7002	-4.9871	-2.4313	-2.8623	-2.8166
5.918	7.5764	5.5587	6.2586	6.3931	8.6016	7.5665	8.2713	7.6955	6.2463	5.0179	7.352	6.3274	9.2214	7.0408	4.863	7.8664	7.5675	7.8736	5.5511	4.573	6.1771	6.5235	7.2592	6.89	4.209	6.9416	8.1515	8.8791	4.3822	8.8862	6.9012	6.7041	6.1464	5.5835	6.4196	5.4903	7.5488	5.1421	7.0563	6.867	8.7424	7.3826	9.043	7.2503	6.9108	5.6809	8.3415	5.694	7.9981
-1.3836	4.446	3.2945	4.8218	1.8002	1.6415	0.58565	3.5563	0.26125	3.2162	-2.5322	2.6379	2.8685	1.0621	2.8209	0.76067	1.9759	1.5571	0.99182	3.0766	3.2118	0.12364	0.45479	-0.8873	0.43482	-0.52375	3.2753	0.34887	1.4582	2.7419	0.87101	3.5089	2.7878	2.8383	1.6971	1.1089	3.2528	-0.18031	3.3703	0.3953	2.3694	1.456	0.64134	2.9785	0.74286	0.66804	2.9753	2.0027	3.4893	0.26175
0.20768	2.899	-1.4551	0.4234	-0.32664	-1.5468	1.8835	-1.1175	-0.30241	-1.3284	-2.3025	0.0023456	1.6427	-1.6034	1.7224	-0.087537	0.89713	1.7968	0.35754	1.23	0.323	2.1008	0.39052	1.8556	0.73532	0.80089	0.81384	0.85444	0.082867	-1.5897	-0.70436	0.85371	0.7573	-0.268	0.28438	0.61573	1.9087	0.21918	-0.74029	1.1428	1.3783	-0.19471	0.13906	2.7132	-2.1649	1.011	0.20533	-1.9284	2.4268	-2.0099
-10.972	-8.6068	-11.289	-11.862	-11.362	-11.639	-12.077	-13.913	-10.467	-11.664	-10.16	-9.4881	-11.107	-13.346	-10.337	-13.225	-11.289	-11.291	-9.7227	-12.284	-11.483	-10.463	-12.505	-11.597	-11.702	-13.684	-10.49	-10.861	-10.974	-11.893	-10.877	-11.302	-13.361	-9.4752	-10.72	-12.67	-12.639	-9.8872	-11.955	-11.433	-11.612	-11.466	-8.9606	-10.213	-12.584	-12.511	-12.265	-13.179	-12.459	-9.6497
-12.085	-13.798	-12.201	-12.691	-14.717	-14.791	-13.191	-14.633	-13.347	-14.308	-13.287	-12.89	-12.81	-12.719	-14.683	-13.204	-13.658	-15.245	-15.548	-15.288	-12.368	-12.884	-13.887	-13.028	-13.789	-13.609	-11.937	-12.721	-13.29	-11.172	-13.898	-13.112	-13.643	-11.726	-12.204	-12.84	-11.263	-13.958	-12.209	-14.235	-13.782	-15.127	-14.841	-14.012	-13.301	-14.054	-12.382	-12.323	-12.504	-14.028
-10.191	-8.6873	-8.9918	-7.7662	-8.0099	-12.029	-11.029	-10.266	-9.9871	-8.2466	-10.903	-10.832	-9.7887	-9.4222	-9.9612	-9.8282	-9.8286	-8.662	-7.6632	-8.7837	-7.4975	-8.2049	-9.4162	-9.6645	-10.325	-11.32	-10.752	-7.0822	-8.8318	-9.7976	-9.7258	-8.5631	-9.3428	-10.826	-10.699	-9.2218	-11.545	-9.0401	-7.2639	-9.4205	-8.755	-11.22	-8.8758	-8.7278	-10.666	-8.8388	-8.9489	-9.7532	-11.152	-10.629
-13.895	-12.548	-11.678	-12.44	-13.078	-10.06	-15.849	-15.037	-11.116	-14.594	-14.125	-14.399	-13.058	-13.661	-13.071	-13.561	-12.994	-12.385	-12.333	-11.967	-12.493	-11.167	-11.534	-12.146	-9.7867	-13.862	-12.666	-12.687	-11.909	-11.816	-14.271	-14.497	-13.678	-13.85	-13.239	-14.59	-12.323	-12.577	-10.871	-11.766	-13.935	-11.182	-13.382	-13.167	-12.516	-15.134	-10.425	-12.516	-12.643	-12.741
-0.31107	0.94268	0.50263	-1.0679	2.5145	-0.80383	1.9521	-1.2419	1.0945	1.59	1.1595	1.2473	-0.056028	-0.3269	1.7751	0.0085001	0.43962	0.10223	2.3039	1.9509	0.37552	-2.5626	1.6353	-1.3367	-1.5953	-0.23108	1.7145	0.12162	-1.6361	1.638	-1.9423	-1.2876	1.0197	-0.34864	-0.28285	1.5686	1.292	2.1682	1.3097	2.0805	0.65568	1.222	-1.1395	0.0043934	0.1412	0.78821	-0.14531	-2.0615	-3.0374	0.66983
1.6801	2.1704	1.4967	2.0061	0.13553	2.0463	-0.32338	1.7155	2.4034	3.2527	2.4539	0.68446	3.7305	0.80628	1.282	0.33997	-0.50853	-0.041973	1.4897	1.6911	2.4972	1.4591	0.39072	0.31207	0.42361	1.5448	0.94963	3.1178	1.051	3.6181	1.4007	2.4004	2.0282	2.8762	1.1996	3.0887	1.5414	1.4158	0.59965	1.5674	1.6232	-2.2581	1.1192	1.2886	1.5408	2.1264	1.2866	1.3892	-1.4479	1.2585
-12.813	-9.3605	-10.416	-11.334	-11.045	-10.088	-11.532	-11.738	-10.086	-9.2911	-10.42	-11.248	-6.7442	-8.6618	-11.567	-9.7005	-9.6809	-11.03	-11.491	-11.278	-10.515	-9.0259	-9.3818	-9.2384	-11.386	-11.379	-8.2902	-8.5625	-9.4746	-9.9735	-13.095	-11.666	-8.7128	-9.7166	-9.4424	-10.147	-9.1205	-12.245	-10.942	-10.885	-9.2908	-10.479	-9.9246	-10.322	-9.3256	-10.135	-11.745	-8.9889	-8.9361	-12.129
-13.486	-10.569	-14.482	-12.875	-15.342	-11.536	-13.388	-14.93	-12.761	-12.783	-13.668	-13.661	-11.131	-12.861	-10.092	-11.268	-17.068	-12.83	-11.38	-11.628	-11.798	-12.504	-12.478	-11.867	-12.367	-12.023	-13.82	-12.492	-13.145	-14.248	-13.924	-13.905	-11.033	-15.692	-13.97	-14.291	-14.333	-13.11	-14.569	-14.999	-12.625	-13.363	-15.135	-12.125	-13.642	-10.301	-13.111	-12.054	-15.359	-14.779
-10.493	-9.9964	-13.911	-10.71	-10.806	-10.406	-11.931	-11.342	-10.639	-10.772	-10.779	-10.025	-14.097	-12.372	-12.116	-12.788	-10.083	-13.02	-13.325	-11.852	-12.541	-11.213	-13.154	-10.365	-11.738	-11.298	-13.265	-12.59	-10.926	-13.276	-11.355	-11.639	-12.465	-11.559	-12.026	-12.603	-11.183	-12.185	-9.8335	-11.331	-10.272	-11.601	-10.542	-11.242	-11.413	-11.893	-11.176	-11.438	-13.071	-12.489
-11.035	-11.761	-11.343	-9.7788	-9.7037	-11.708	-13.107	-10.759	-11.341	-9.6358	-9.0496	-11.826	-9.3263	-9.8466	-10.3	-11.777	-11.204	-12.147	-9.3908	-10.402	-11.796	-10.174	-10.832	-8.4504	-12.195	-11.039	-10.304	-9.5877	-9.8385	-10.753	-9.5124	-10.038	-11.626	-12.215	-11.601	-13.067	-10.141	-10.692	-10.287	-10.873	-7.8804	-11.005	-10.492	-11.496	-12.603	-9.8991	-11.82	-11.696	-9.8337	-9.4352
-4.9442	-5.8325	-4.4779	-5.7348	-6.1206	-5.1332	-6.0276	-6.2919	-6.816	-5.5349	-4.5004	-3.5987	-6.9251	-4.8978	-5.1346	-5.5757	-6.2206	-7.565	-5.073	-5.1279	-4.4699	-3.2695	-7.0713	-8.193	-3.3711	-6.1224	-4.4655	-6.3013	-3.8764	-4.247	-5.3055	-6.5126	-5.2875	-6.2923	-7.8892	-5.5094	-5.1839	-6.4937	-5.5123	-5.9808	-5.8403	-7.052	-5.3878	-6.264	-5.2056	-7.1914	-7.8329	-4.8008	-4.3402	-3.7232
9.3573	9.8176	9.1989	9.2525	8.7291	7.3446	8.0567	9.2841	8.1191	7.3505	9.6152	7.8361	6.8901	7.8972	9.3176	8.9499	8.6144	8.478	5.5469	7.6659	8.2725	7.0107	10.099	7.4377	10.245	6.5919	8.2077	9.9863	8.8546	9.8842	9.558	7.6823	6.3309	9.7293	8.0256	8.0948	8.9553	6.6754	8.0407	8.4215	9.6574	10.639	8.4683	8.5241	9.2406	9.0683	8.8761	11	8.2327	10.011
1.3487	-2.4975	0.41622	-0.27777	-0.4618	-1.1592	0.082781	0.86813	2.6417	-1.0813	1.3511	1.7112	-0.34109	0.22425	-0.51882	-1.635	0.61632	0.59167	0.033454	0.95207	-0.16318	-1.4093	1.958	0.17581	-0.6459	-0.083836	3.174	0.61175	0.30111	-0.24673	-1.281	0.6701	-0.50708	-1.6486	1.381	-0.23131	0.50921	-0.30766	1.3175	2.3611	0.0038828	1.1751	-0.55069	-0.75236	-0.3285	0.54085	1.3989	-1.0643	0.78662	0.23812
-10.807	-8.6792	-10.14	-11.155	-10.809	-11.041	-10.174	-12.322	-10.607	-12.358	-11.286	-11.432	-12.115	-10.676	-10.877	-7.8708	-8.6736	-11.471	-10.077	-12.298	-11.226	-10.998	-9.4911	-9.3688	-9.6736	-9.0995	-9.1792	-11.254	-9.9252	-10.728	-11.254	-11.085	-12.102	-10.131	-11.618	-11.444	-9.738	-8.8823	-9.6915	-9.9762	-8.7569	-10.161	-8.037	-9.0072	-8.0393	-11.5	-12.974	-9.165	-8.8802	-11.351
-20.681	-20.194	-21.639	-19.702	-21.045	-20.426	-21.013	-21.416	-20.936	-21.291	-20.559	-21.073	-19.392	-21.582	-23.757	-20.941	-21.802	-19.94	-20.593	-20.779	-22.85	-19.456	-19.072	-22.729	-20.998	-20.847	-20.08	-21.029	-21.262	-19.817	-20.226	-20.295	-20.538	-23.797	-19.797	-21.542	-20.053	-20.494	-19.758	-20.52	-19.874	-20.92	-21.352	-19.202	-20.517	-23.209	-19.701	-20.946	-20.742	-21.584
-2.0001	-2.6753	-1.6471	-1.7435	-3.0585	-1.259	-2.4246	-2.4145	-3.2841	-1.7199	-3.7467	-2.9641	-2.0352	-4.2464	-2.9894	-1.0427	-2.5991	-3.4666	-2.2931	-2.5178	-3.3169	0.20631	-1.6891	-3.0082	-1.3833	-3.3162	-2.9216	-2.5113	-1.5875	-3.0888	-2.7916	-5.0696	-0.50536	-3.2487	-3.7536	-0.64349	-1.9181	-2.7334	-1.5759	-0.56663	-2.3904	-4.411	-2.7977	-0.65764	-4.387	-2.6346	-3.4128	-2.812	-1.2119	-0.52067
-1.9906	-1.1894	-1.8525	-1.4473	-2.0464	-4.3494	0.91458	-1.2264	0.65866	-0.13788	-1.1193	-1.2155	-0.43727	-2.1844	-3.2553	-2.1771	-3.084	-1.9359	-3.0773	-1.7659	-2.072	-2.4203	-1.209	-2.7078	-2.0206	-0.73697	-1.0655	-2.8756	-2.3875	-3.0633	-1.8512	-4.2286	0.38191	-1.2847	-1.514	-0.025241	-1.7186	-1.5167	-2.005	-1.5641	-1.0472	-2.0929	-1.5219	-2.6995	-2.7889	0.65718	-1.9659	-0.68185	-1.3584	-2.6386
-10.625	-10.18	-13.258	-9.4084	-10.552	-9.4923	-9.9382	-10.793	-11.001	-10.108	-10.614	-11.521	-9.9557	-11.273	-10.996	-10.567	-10.401	-12.504	-10.298	-8.4275	-10.79	-12.897	-12.329	-12.117	-10.377	-10.089	-11.472	-8.0115	-9.6754	-8.3844	-10.805	-12.158	-9.2586	-11.423	-11.7	-12.48	-8.1088	-9.3935	-11.73	-10.316	-10.559	-11.723	-11.545	-9.1479	-9.4979	-8.6255	-12.392	-12.878	-11.956	-12.351
0.15059	1.3565	0.49193	0.037535	1.7119	1.7538	0.66854	2.7556	1.552	2.6511	1.5169	2.6173	2.6812	0.99328	0.86588	0.30722	3.6093	1.775	1.5561	2.252	4.1663	-0.76151	1.6043	2.1929	2.2227	1.6192	-1.4029	0.37424	3.2844	2.825	2.78	2.9214	1.3132	-0.09485	1.2047	1.7392	-0.65344	1.8705	3.7827	2.652	2.4101	1.3088	2.7512	2.5136	0.063181	1.9403	0.52027	-0.94571	0.99286	1.7727
8.8185	7.7628	10.048	7.7067	6.8651	8.3715	6.0243	6.9594	8.03	9.2671	8.3773	6.8651	11.999	11.515	7.7615	10.532	10.641	10.501	7.5266	7.6287	8.9153	8.3426	8.3017	6.5241	9.0848	9.3834	7.5908	6.9358	9.4577	7.9863	9.9176	8.5382	10.426	10.413	8.3173	8.8201	11.266	8.4939	7.0809	6.8176	10.164	9.1344	9.8072	9.02	9.7863	8.8093	8.2385	10.748	8.5009	9.1737
-16.056	-14.516	-15.115	-14.957	-15.505	-16.558	-13.029	-14.665	-16.13	-15.817	-16.252	-15.016	-13.319	-12.634	-15.411	-15.414	-15.87	-15.825	-13.526	-11.498	-13.586	-15.448	-13.712	-14.657	-16.076	-14.462	-15.154	-15.394	-13.62	-13.532	-16.188	-16.385	-15.719	-15.816	-14.324	-13.106	-16.288	-16.301	-15.439	-12.898	-14.611	-14.77	-13.564	-13.607	-17.895	-14.201	-17.326	-17.478	-16.584	-14.934
-0.62606	-4.2198	-1.9766	-0.46299	-2.3566	-1.868	-1.8854	-3.4654	-0.53295	-1.3061	-3.9041	-2.9577	-3.2394	-1.1753	-2.8683	-2.1979	-3.3324	-2.3181	-3.4535	-1.4621	-3.9513	-2.054	-3.2613	-2.2173	-3.0024	-1.3887	-4.2767	-3.4966	-2.2112	-2.0915	-4.1387	-1.8516	-2.5615	-1.2844	-3.8478	-3.813	-4.8816	-2.5296	-1.7262	-1.3745	-4.6225	-3.286	-2.9371	-2.3702	-4.4566	-0.977	-4.1915	-5.185	-1.6726	-3.1023
-12.961	-12.949	-11.869	-11.228	-12.834	-13.124	-12.413	-9.8271	-12.061	-11.631	-9.7723	-8.9643	-12.839	-12.13	-13.776	-11.517	-10.624	-12.813	-12.368	-12.472	-11.563	-11.58	-12.306	-12.052	-10.367	-10.574	-10.9	-10.114	-11.625	-10.472	-12.595	-10.742	-10.533	-11.048	-13.277	-11.22	-11.272	-13.757	-10.155	-9.6373	-11.673	-12.528	-10.776	-12.207	-12.1	-12.74	-12.026	-13.15	-13.052	-14.312
0.38272	-2.4231	-0.86049	-1.6019	-0.19796	-2.6366	-0.68938	0.38643	-1.4992	-3.6919	-2.2322	1.0411	-3.7319	-1.6587	-0.23964	-3.1821	-2.1177	-0.86352	-1.4937	-1.6301	-1.4708	-1.2759	-0.49456	-0.57732	-1.367	-0.80221	0.29609	-2.3755	-1.3141	-2.1147	-1.9589	-1.7892	-0.42916	-0.75629	-2.1894	-2.0269	0.041612	0.5134	-1.6842	-2.2788	-2.1561	0.54518	-1.2035	-1.7439	-1.5143	-2.0037	-2.9954	0.47537	-1.3463	-3.2001
0.74403	-0.48895	-0.94823	-1.3634	0.23679	-0.030662	-1.529	0.25151	0.65566	0.82194	-4.4742	-1.4189	-2.7533	-0.98976	-1.4209	0.40291	0.18224	-1.0417	0.59952	-0.31561	-0.6746	1.3469	-2.4519	-3.3157	-0.30616	-1.7944	0.97837	-0.70874	-1.7938	1.1742	0.35033	0.26516	-0.92033	1.1102	0.017536	-0.41515	-1.9082	1.0024	-2.1064	-0.14709	-1.8282	1.421	-0.21357	-1.9543	1.054	0.97814	-0.043943	1.4566	1.1898	1.6127
-3.3778	-2.2145	-4.4769	-3.812	0.30932	-1.1116	-4.199	-3.2751	-2.8414	-0.89888	-2.7323	-2.9922	-5.2168	-4.4001	-3.0762	-2.7762	-3.4548	-3.4476	-3.2851	-4.9244	-3.3248	-1.1645	-1.7989	-2.0324	-2.9422	-2.1586	-4.5171	0.45318	-0.44923	-3.1994	-3.5062	-3.3183	-3.2021	-3.8029	-4.9481	-3.0059	-3.7581	-3.5799	-2.3842	-2.2645	-4.904	-3.5995	-3.0007	-3.1945	-2.7856	-2.2376	-1.1164	-2.9514	-3.1264	-4.4837
-8.2268	-8.7528	-9.6312	-9.2072	-8.5336	-8.4559	-11.583	-8.2052	-9.5798	-7.9622	-7.6481	-11.086	-9.2774	-9.1453	-7.8133	-9.1717	-10.946	-7.7565	-9.3969	-9.3445	-8.9956	-7.318	-10.088	-7.9309	-9.0352	-9.5703	-10.253	-10.277	-10.391	-8.5653	-9.0124	-9.8688	-9.8973	-8.952	-7.1099	-9.7435	-10.417	-6.9252	-8.4329	-8.5376	-8.1368	-8.1388	-8.4074	-7.0896	-7.9388	-6.6975	-8.0751	-8.1924	-9.0742	-8.9672
-11.054	-12.697	-11.722	-12.987	-11.431	-13.107	-14.072	-11.996	-13.032	-12.399	-10.42	-14.643	-14.537	-14.057	-11.391	-13.841	-13.453	-13.401	-11.856	-11.129	-12.956	-12.479	-13.625	-13.591	-11.914	-13.643	-11.333	-12.923	-15.202	-14.312	-10.661	-13.03	-12.752	-10.87	-10.773	-12.224	-13.234	-13.286	-11.356	-12.936	-12.361	-10.135	-12.878	-12.9	-14.26	-14.667	-12.678	-10.113	-9.704	-11.485
-3.5977	-7.0779	-3.6184	-7.4257	-7.9317	-6.391	-8.3452	-1.8626	-7.5613	-5.3322	-7.662	-9.9598	-4.1796	-6.8873	-5.2995	-5.7153	-4.3023	-5.0597	-7.0053	-7.3545	-6.3604	-8.8531	-8.4286	-7.4495	-8.4221	-5.9316	-5.5952	-4.2946	-5.3915	-5.8669	-6.6246	-8.4661	-5.4694	-6.4915	-8.0858	-6.1066	-6.9871	-5.763	-9.3055	-6.5014	-6.3825	-4.2212	-5.8195	-5.292	-6.429	-5.8179	-7.1816	-6.4853	-6.2933	-5.0393
-1.157	-3.409	0.21913	-2.7852	1.0813	-1.3092	-1.395	-0.80138	-1.552	-2.2493	-1.9524	-0.054217	0.080183	0.29009	-2.3753	-1.3258	-0.057368	-2.1766	-2.9121	-3.9411	-1.8339	-3.4744	-1.7555	-0.86551	-0.69241	-3.7767	-1.1373	-2.6413	-1.8588	-1.5688	-2.2414	-4.2204	-3.1972	-2.3568	-2.5916	-2.705	1.4794	1.5517	-2.0621	-2.1123	-4.7199	-1.5886	-1.5411	1.0383	1.3966	-0.94268	-2.6773	0.20721	0.15065	-1.1027
4.1817	5.2255	4.9448	5.5337	6.1121	6.0557	3.51	5.4953	5.7694	3.7464	4.0758	6.9364	4.9138	6.3377	5.5545	3.2172	4.9888	4.6854	5.7497	5.4634	5.1622	4.9229	5.8534	3.8958	5.2002	4.723	3.8664	6.4981	4.292	4.074	4.2898	4.0732	4.863	4.7422	6.0668	4.2117	5.0538	5.1895	5.0796	5.1083	7.0282	4.9492	5.8715	4.7291	4.8262	5.1524	5.1692	4.0617	5.9028	4.2473
-11.024	-9.3697	-10.048	-9.7873	-6.4632	-11.588	-8.2855	-11.182	-11.31	-8.8634	-8.2351	-9.2174	-8.2499	-8.5104	-10.782	-7.5587	-11.112	-8.2511	-11.115	-9.098	-8.4638	-10.093	-9.1706	-9.0832	-10.802	-8.198	-9.1639	-8.9023	-10.524	-8.8577	-8.6462	-8.8186	-9.3052	-8.6673	-10.219	-7.425	-9.8613	-6.324	-6.9396	-10.287	-11.303	-10.685	-8.0563	-10.236	-9.2038	-12.115	-9.3299	-10.92	-11.248	-8.5828
-8.3302	-10.396	-8.7377	-9.3184	-8.7557	-9.3668	-8.2572	-8.5485	-6.5042	-9.2009	-11.819	-8.6637	-9.1461	-7.9804	-7.3588	-10.007	-8.1908	-10.759	-7.7387	-8.7221	-9.5627	-8.7173	-10.089	-9.1041	-8.5148	-10.603	-9.3075	-9.6835	-7.2457	-8.4198	-9.369	-6.5682	-9.6707	-9.062	-8.8781	-8.0062	-9.5964	-9.1465	-9.2977	-7.3772	-9.6646	-11.129	-7.9975	-10.127	-8.4864	-7.1166	-6.8215	-10.484	-11.344	-10.913
-5.0964	-4.4206	-5.4364	-2.4201	-4.7435	-3.9934	-4.6955	-3.7794	-1.8198	-4.9263	-5.1233	-4.7661	-5.2558	-6.4687	-2.5245	-4.0667	-5.9258	-2.3988	-4.315	-2.9898	-3.5535	-6.4918	-5.0312	-5.1617	-4.0506	-5.1103	-5.6357	-4.7253	-5.665	-3.9242	-4.8356	-3.9082	-2.8196	-4.3513	-3.2411	-1.5078	-3.5923	-1.6668	-5.3202	-3.6604	-2.441	-4.5754	-3.4902	-2.9925	-2.5628	-2.0252	-3.8009	-1.8993	-4.7209	-5.8805
-12.273	-13.513	-16.171	-12.578	-11.81	-13.149	-13.474	-13.802	-8.8772	-13.971	-12.984	-12.555	-11.203	-10.882	-14.749	-12.203	-13.834	-11.454	-11.661	-14.138	-13.602	-13.572	-11.687	-12.611	-12.911	-12.719	-14.625	-13.093	-12.212	-11.865	-13.299	-10.585	-12.984	-11.584	-13.776	-13.76	-12.222	-13.28	-11.176	-12.066	-14.314	-10.031	-11.382	-13.426	-13.596	-15.033	-15.653	-10.508	-12.801	-13.577
-2.526	-0.8976	-0.66983	-1.7244	-1.9937	-3.0817	-2.128	-2.6419	-0.84516	-2.2987	-1.0269	-2.2268	-0.47404	-0.6849	-2.0144	-2.6649	-3.9651	-1.751	-2.2135	-3.9078	-2.8983	-2.2221	-3.3127	-2.0687	-3.9307	-2.7506	-0.8341	-1.8089	-1.4826	-0.69235	-2.9817	-2.6865	-3.0034	-2.6002	-1.5374	-4.48	-0.87811	-1.0159	-3.3271	-4.0321	-2.5236	-1.7518	-4.011	-3.7913	-3.2729	-0.99432	-1.7206	-2.2744	-3.0007	-4.0581
-3.0327	-4.3359	-4.2657	-5.7076	-2.8652	-3.8271	-3.9226	-4.6717	-3.7513	-3.5053	-3.4873	-1.6934	-4.3553	-2.7449	-1.2404	-4.0528	-4.6482	-4.287	-2.2307	-1.8875	-2.6299	-2.0866	-3.0715	-3.6768	-1.5534	-6.6166	-2.4404	-2.5146	-5.5628	-2.7636	-2.7027	-2.9011	-3.8645	-3.6853	-3.2357	-1.2767	-3.3929	-2.5037	-3.413	-3.4401	-4.4294	-4.269	-2.1321	-4.605	-2.7715	-4.0333	-4.7598	-4.5854	-3.3068	-2.6301
2.6097	1.0433	1.8552	1.8525	2.1772	1.7769	1.472	0.31924	2.2535	3.1298	1.2938	2.7843	0.89285	3.2143	1.9522	1.4219	-0.11901	1.7518	-0.82239	1.1827	4.0682	1.309	1.351	0.87161	1.7252	1.4244	1.3774	3.337	2.2931	1.0872	2.0022	2.2646	2.4915	2.2804	2.4727	2.2409	-1.2151	2.3921	3.2171	1.85	2.7044	-0.019982	1.0925	2.1055	2.3366	2.8695	0.067777	-0.12791	1.4106	1.6179
-4.7657	-4.5049	-4.2839	-5.6202	-5.4959	-3.8936	-4.879	-5.9971	-5.0586	-5.7388	-7.7012	-4.0188	-6.3488	-4.0183	-6.8477	-3.9972	-5.5216	-2.9153	-5.9315	-5.5466	-5.6845	-4.4129	-4.6099	-4.5707	-6.4942	-4.4938	-6.2451	-6.7466	-6.9776	-6.7908	-5.0198	-5.5165	-4.97	-5.7955	-5.0072	-6.0611	-5.7384	-4.0773	-6.0268	-3.4649	-6.5048	-5.4168	-6.5048	-5.2747	-4.3105	-4.1996	-8.389	-4.2503	-3.1198	-4.6152
1.5264	0.36597	2.6626	1.5785	1.803	0.98493	-1.4523	1.5771	1.2281	2.4952	0.5245	0.90643	4.2694	1.4623	1.2172	2.2926	2.6997	0.19683	1.5383	2.4653	1.8177	3.6567	2.0832	3.7864	-0.28505	1.4521	3.3029	4.1597	-0.047961	2.9751	1.7518	-0.82997	4.6083	2.7226	-0.75275	0.95539	1.5653	0.68066	0.52887	2.1151	1.4081	0.73691	3.0217	1.5235	0.90596	-0.26366	2.8678	3.0768	2.3544	2.1672
-11.227	-11.572	-10.548	-14.336	-12.586	-10.919	-12.13	-11.778	-12.467	-10.602	-10.728	-12.499	-11.868	-10.884	-11.224	-11.011	-10.826	-10.064	-12.738	-10.388	-10.748	-12.438	-13.283	-11.959	-11.055	-10.498	-13.719	-8.8191	-10.758	-10.725	-11.99	-14.006	-14.354	-13.612	-11.248	-10.552	-11.722	-11.938	-11.22	-12.029	-10.48	-10.337	-9.4048	-10.751	-10.228	-11.505	-14.727	-12.848	-12.464	-12.473
-10.872	-9.2021	-12.223	-13.201	-11.575	-10.112	-9.2593	-11.57	-11.173	-8.9113	-10.043	-10.44	-12.469	-10.436	-11.448	-11.863	-9.0441	-9.1986	-11.371	-11.481	-9.7082	-10.779	-12.248	-11.765	-9.975	-9.8237	-10.494	-11.943	-8.4337	-9.5494	-11.007	-11.781	-10.132	-10.876	-11.792	-9.3577	-10.668	-10.384	-12.338	-11.434	-10.771	-11.072	-10.325	-11.93	-8.994	-12.409	-10.337	-10.936	-10.617	-11.118
-8.8899	-7.9401	-9.5249	-10.822	-9.8292	-9.5091	-11.04	-8.3517	-8.988	-7.6179	-10.651	-10.083	-9.3275	-7.7127	-9.7598	-8.5533	-10.174	-8.4032	-8.6355	-9.0423	-9.3001	-11.396	-8.6723	-9.1241	-8.7879	-8.9142	-6.5986	-8.7895	-7.906	-7.5925	-8.4803	-8.8055	-10.303	-8.3383	-7.539	-8.2632	-8.8264	-8.9463	-10.659	-7.9992	-7.4248	-10.075	-10.45	-8.4825	-9.9904	-9.6053	-9.2174	-10.81	-9.0802	-10.291
-1.4901	-0.01597	0.24142	1.5456	-1.1609	-0.41397	1.4574	-0.83553	0.81858	-0.4065	1.0976	-0.38681	0.65233	-0.94131	-0.98248	0.60286	0.27478	0.19579	0.14484	-0.14564	-0.15681	-0.81638	-1.3581	0.51296	0.25554	1.2219	1.4574	-2.7441	0.30154	-1.8445	0.3885	-1.8132	0.61479	-2.1204	-0.87186	1.7331	0.98853	0.58999	0.11188	-0.35534	-0.97894	0.97629	-2.2605	0.20632	-0.22598	-0.002033	0.52594	0.013204	1.2039	-1.4345
0.052893	1.5325	2.4457	2.0815	0.63131	3.4494	0.68721	2.9453	1.1968	-1.0353	1.6072	-0.7112	2.0877	3.9479	-0.3704	-0.92993	4.2949	1.3203	1.3352	2.345	3.981	0.14857	-0.020069	2.3273	0.66858	2.205	2.7686	2.9063	3.4045	0.34088	0.18286	3.116	0.46602	2.5633	1.6982	3.0931	2.0839	0.60421	-0.97672	1.1342	2.3598	2.585	1.7065	0.38354	2.563	2.196	0.85214	1.0886	-0.72904	2.095
-12.255	-9.6692	-10.823	-12.273	-11.782	-11.634	-14.043	-11.978	-10.695	-13.269	-11.217	-10.775	-11.263	-11.126	-11.275	-12.226	-11.432	-10.292	-11.646	-10.714	-11.947	-11.519	-13.842	-11.57	-10.263	-10.232	-11.19	-12.575	-9.5089	-10.85	-11.145	-10.165	-14.113	-11.619	-11.655	-10.646	-13.618	-12.213	-13.75	-12.578	-11.734	-12.93	-10.662	-12.002	-12.289	-11.723	-11.162	-10.61	-9.9375	-10.17
-1.5533	-1.2789	-1.7668	-3.04	-1.4746	-2.9545	-1.3111	-0.21925	-0.14643	-1.693	-2.6652	-2.4889	-1.9932	-0.12224	0.10847	0.54663	0.055083	-1.9003	0.71556	-0.89881	-2.1415	-0.96537	0.66837	-2.4219	-2.9527	-1.574	-2.1793	-4.0507	-0.94571	-1.2276	-2.5596	-3.6881	-2.9018	-1.6467	-2.39	-1.2691	-3.6595	-4.0826	-0.076049	-2.9746	-2.921	-1.233	-2.148	0.20422	-0.0062281	-1.3973	-2.252	-1.8374	-1.7006	-1.0409
0.63427	0.53245	-1.3365	-1.8682	1.1526	0.74868	0.86137	-0.41866	-0.79572	0.82044	0.56266	0.18153	-0.72832	0.78779	1.3616	0.2753	1.8922	-0.71546	0.064699	-0.74411	-1.2199	-1.9243	1.8042	3.6657	0.72202	0.52901	1.8025	-0.084926	-0.12316	0.806	-0.44175	-1.7983	-0.30835	0.65678	-0.42788	1.1655	0.73398	0.44219	0.37258	-0.85988	1.0451	-1.1722	1.8104	-1.4827	-0.058661	-2.3352	0.31966	1.0347	-1.5351	1.0105
-9.0561	-9.5055	-9.2578	-9.0457	-9.9108	-10.936	-9.4133	-10.602	-10.932	-11.185	-12.487	-9.9916	-8.6052	-10.811	-10.268	-10.634	-8.7208	-8.2813	-12.291	-11.214	-10.189	-8.8196	-12.196	-10.922	-10.245	-8.1524	-10.451	-11.407	-9.7762	-9.3727	-9.5753	-9.6676	-10.319	-11.102	-9.5412	-10.783	-10.603	-12.069	-9.7616	-9.0196	-10.666	-9.3798	-10.697	-9.8683	-9.153	-8.3126	-10.037	-9.148	-12.075	-11.056
-5.8312	-3.642	-4.0613	-3.801	-4.1273	-5.1581	-3.9247	-5.6842	-5.0291	-3.9713	-4.8173	-3.8971	-4.0876	-2.8665	-3.6233	-3.4924	-4.0886	-4.4726	-1.7082	-4.8439	-5.3418	-5.1359	-4.0625	-3.2908	-2.4579	-4.0771	-5.5686	-7.0559	-3.795	-2.793	-3.8348	-5.3624	-5.5098	-4.5057	-4.9861	-5.488	-5.7727	-3.0385	-4.4586	-5.9113	-3.936	-5.2933	-4.685	-5.8478	-2.7808	-2.5147	-3.8561	-3.9534	-4.5966	-3.698
-1.3402	-0.65607	-1.4248	-0.2881	-2.5098	-0.64904	-2.6532	-0.24216	-3.1569	-1.8103	-0.8644	-2.0062	-0.95281	-1.4021	-1.9546	-0.98236	0.029946	-3.7163	-1.2818	-1.3308	-2.3536	-0.9098	-2.8649	0.94719	-1.1848	-2.7178	-1.7881	-2.883	-2.5405	-2.3576	-1.6851	0.19172	-4.5621	-0.70416	-1.4343	0.7551	-1.8432	-4.2784	-3.5606	-1.6478	-1.6176	-0.52407	-2.5164	1.7064	-2.5751	-2.6996	-3.4289	-1.7189	-1.899	-2.4962
-1.5265	-4.168	-3.1949	-2.3889	-1.8472	-3.0681	-2.1074	-2.928	-1.8774	-0.70999	-4.0686	-2.1059	-2.8254	-4.1481	-3.1496	-0.94621	-2.8984	-1.9743	-4.4785	-1.0498	-1.4061	-3.5942	-2.626	-2.2794	-2.9477	-2.2887	-1.2885	-2.3393	-2.9091	-2.5155	-3.5202	-2.2324	-0.94947	-0.023375	-4.6554	-2.4286	-1.8573	-4.18	-3.0492	-1.9361	-3.13	-2.3684	-3.856	-1.1307	-3.9597	-3.7037	-2.5354	-3.4706	-2.9383	-3.2329
-0.21861	1.4101	0.35788	-1.1657	0.33537	-2.2957	-0.055281	0.62635	-0.8861	-0.47463	0.48675	-2.1029	1.9463	2.9589	4.2583	-3.0464	-1.6066	1.0523	-0.028562	-0.46184	-1.6462	-1.2217	-0.54447	-0.61519	-0.37179	1.8343	-0.17863	-1.0999	0.46485	0.11759	-0.35622	-1.3368	1.591	-2.8251	-1.4778	-1.103	0.30486	-0.29482	0.16062	0.42552	0.34685	0.73413	0.54283	2.2372	-2.0373	-2.0967	0.27646	0.14464	2.5036	1.2264
-0.69117	-0.96197	-0.55775	1.7777	-2.8762	-0.32425	-0.75486	-3.1793	-2.4304	-1.622	-2.3116	-0.90688	-0.39249	-1.8092	-0.043029	-2.2319	-3.6305	-0.10734	-1.216	-2.3357	-0.2706	-1.213	-0.4375	-1.7372	-1.6816	-1.1576	-2.0859	-4.2968	-0.66452	-2.6654	-2.8422	-2.4248	-1.4248	-0.79478	-3.2948	0.042104	-1.0043	-2.1928	-1.0721	-1.2267	1.1464	-2.7748	-2.5077	-1.2755	-1.2257	-2.14	-2.6514	-2.4647	-0.15004	-2.2743
-9.3509	-10.634	-8.6747	-9.8021	-10.87	-11.224	-9.2511	-10.82	-9.5729	-12.527	-11.493	-6.9973	-8.0576	-9.8439	-10.171	-10.735	-10.331	-9.5864	-8.5451	-8.3756	-11.482	-9.0105	-13.079	-10.283	-11.901	-10.779	-9.4304	-9.3537	-11.323	-8.8831	-11.689	-9.697	-8.5177	-8.7348	-11.759	-9.9995	-9.5162	-6.374	-9.4102	-11.24	-7.6801	-9.9987	-9.2648	-7.6964	-13.097	-10.82	-9.8173	-9.1222	-9.2802	-11.583
-6.4873	-3.6059	-4.1107	-6.4169	-5.8987	-5.163	-6.8755	-6.8485	-4.1526	-6.935	-6.7029	-5.3044	-4.7377	-6.3552	-6.6284	-5.5491	-6.5781	-5.2866	-5.5719	-4.6362	-5.4544	-5.8718	-4.5712	-6.241	-6.3072	-8.3073	-7.8383	-5.4577	-5.7581	-7.0742	-8.0236	-7.3858	-7.3115	-6.7959	-4.6974	-8.8698	-6.3427	-2.6156	-4.3071	-5.0995	-7.874	-5.512	-3.7229	-4.1121	-3.5481	-6.5136	-5.3319	-7.1997	-6.786	-7.3711
-2.2057	-0.8492	-0.396	0.34194	-0.36718	-2.5582	-1.7474	0.48574	0.093093	0.71343	0.47013	-1.2226	-1.9597	-0.96855	-3.4608	-0.52968	-3.8686	-0.010826	-1.0572	-2.6645	-1.2687	-1.4477	-1.6959	-3.2101	-0.40705	-1.1461	-1.0494	-3.8895	-0.38567	-1.4307	-1.9651	-3.3423	-1.7393	-4.1843	0.8591	-2.2443	0.43788	-0.43321	-1.1637	-0.95548	-0.57903	-0.79673	-0.866	1.8583	-1.8495	-1.5585	-0.0053505	-1.5475	-0.83435	0.039131
7.7765	9.0952	6.5278	7.5794	8.6211	7.4845	7.5575	7.7117	7.2035	10.137	9.1342	8.7831	8.1959	6.6819	7.5115	9.5023	9.4828	8.8958	9.8204	8.5215	7.7041	7.2823	7.5108	8.5006	10.762	8.3321	9.7646	8.3304	8.1893	9.1514	8.9084	8.8046	8.0594	9.1169	10.034	9.4288	7.1032	8.846	10.102	8.7032	6.1334	6.8328	10.099	7.7165	8.9357	7.2359	7.6843	6.5309	7.4229	10.01
-1.9581	-1.0684	1.1475	-0.49656	-2.0402	0.52394	-1.4329	-1.4023	-1.3998	-0.31954	-0.43474	0.46746	-0.67751	-1.0603	-2.102	-2.3135	-1.9545	-3.4909	-0.56638	-0.14556	-1.8489	-3.6393	-0.47783	-3.5976	-0.20648	0.7179	-1.4052	-0.08949	-1.8317	-1.1942	-1.3483	0.16229	0.50237	0.53013	-0.74964	-1.6257	-1.8169	-0.1181	-2.2359	-3.923	0.32869	0.31958	1.1337	0.40861	-1.2562	1.5785	-2.1482	-0.32847	-0.20793	-4.863
-11.034	-9.2037	-11.723	-12.625	-10.514	-11.424	-11.308	-12.708	-11.241	-9.1202	-13.183	-9.6302	-11.216	-11.554	-11.703	-9.3305	-10.118	-11.505	-11.543	-13.283	-13.354	-10.809	-11.069	-10.229	-13.132	-13.39	-10.391	-10.39	-11.654	-10.794	-12.103	-12.255	-10.672	-10.681	-10.084	-10.916	-9.9333	-10.801	-12.226	-11.513	-10.154	-11.728	-9.8773	-11.711	-10.153	-9.9651	-10.258	-12.534	-11.124	-10.257
-11.782	-13.704	-14.589	-11.968	-12.576	-12.062	-12.388	-14.785	-15.435	-11.196	-13.301	-12.33	-11.058	-11.072	-12.454	-13.79	-12.813	-13.879	-12.603	-11.733	-12.6	-13.046	-11.151	-13.588	-14.485	-11.82	-12.874	-11.633	-11.783	-11.712	-14.881	-13.883	-12.969	-13.129	-14.298	-11.647	-12.672	-15.355	-13.103	-12.333	-13.498	-13.584	-13.294	-14.269	-11.583	-13.842	-12.209	-11.465	-11.732	-14.511
-1.6638	-0.70186	0.12364	-2.2561	0.27838	-0.44858	1.1997	-0.61282	1.6045	-0.79211	-1.1973	-0.57279	0.27185	-1.6343	0.35219	0.85939	-1.103	1.1899	1.9349	-0.29599	-0.89057	0.73247	-0.90155	-0.67251	-0.71021	0.50866	-1.2468	-1.065	-2.6152	-2.107	0.62751	0.041575	-0.75107	1.4861	1.2456	-0.084863	-0.40397	-2.3548	1.2283	0.048397	0.37682	-1.3545	-0.80228	-1.1227	0.31485	-2.9053	-0.67131	-0.80514	0.84006	0.463
-3.4574	-2.3191	-2.5741	-0.76539	-1.5656	-0.64821	-1.7246	-2.0301	-1.3005	-2.3131	-2.287	-3.7921	-2.0667	-2.3657	-2.8183	-3.7789	-1.8834	-1.7842	0.038124	-2.3177	-2.8487	-3.3886	-2.4109	-1.0586	-1.6664	-1.8337	-1.4069	-3.9963	-0.61875	-2.4684	-3.6353	-3.4838	-2.0708	-2.3557	-1.389	-0.73167	-3.3915	-1.0811	-3.5366	-2.8739	-5.0582	-1.038	-2.5438	-3.076	-3.2982	-5.1266	-2.4054	-2.8378	-4.1405	-1.8919
-14.685	-13.62	-14.3	-10.421	-12.364	-13.1	-15.71	-11.922	-11.979	-13.873	-11.923	-12.03	-15.567	-14.816	-14.15	-14.024	-12.446	-11.135	-11.646	-13.469	-14.279	-13.739	-13.03	-13.06	-11.669	-14.716	-12.743	-14.463	-12.601	-11.97	-13.925	-14.796	-12.011	-12.304	-14.661	-12.204	-11.488	-11.549	-14.747	-13.129	-13.625	-12.139	-12.364	-14.93	-12.21	-10.823	-12.984	-12.87	-13.017	-14.355
-13.386	-15.002	-14.557	-13.393	-15.407	-15.399	-15.13	-14.78	-14.122	-14.576	-15.536	-16.003	-12.36	-15.069	-15.491	-16.016	-13.526	-13.298	-13.852	-15.195	-13.911	-15.741	-15.67	-15.194	-13.66	-15.573	-14.477	-12.947	-15.955	-17.172	-16.152	-14.49	-12.579	-12.137	-14.323	-12.906	-13.844	-15.315	-16.44	-14.655	-13.932	-14.202	-15.672	-13.542	-13.676	-16.645	-13.861	-12.36	-14.333	-12.866
-9.1168	-9.7288	-9.8039	-11.428	-8.8606	-10.91	-10.834	-10.797	-12.47	-10.01	-10.917	-12.224	-10.476	-9.435	-10.307	-9.6846	-10.467	-9.8139	-10.201	-10.333	-11.507	-8.0842	-10.802	-10.815	-10.873	-9.219	-10.36	-9.0159	-9.9466	-11.666	-10.459	-10.072	-11.574	-9.3106	-9.1308	-11.994	-10.307	-12.503	-12.468	-11.364	-10.88	-10.051	-10.715	-9.9561	-11.544	-9.6765	-12.325	-12.612	-9.7644	-10.5
-13.394	-13.584	-15.671	-14.133	-14.155	-16.896	-15.016	-15.7	-16.664	-11.953	-14.339	-12.956	-12.511	-16.067	-13.906	-14.349	-12.249	-12.807	-16.04	-15.213	-13.031	-12.145	-15.294	-13.117	-14.012	-14.996	-15.037	-14.401	-11.958	-14.741	-16.166	-13.68	-15.493	-13.199	-13.899	-13.824	-14.858	-13.964	-13.022	-14.256	-15.79	-14.474	-14.656	-15.613	-12.25	-13.892	-13.746	-13.152	-17.648	-14.308
-12.466	-13.33	-12.242	-12.197	-12.335	-10.839	-15.735	-11.72	-12.628	-13.499	-11.748	-10.624	-12.112	-12.037	-11.577	-13.462	-14.031	-13.877	-12.274	-13.777	-11.581	-11.007	-11.398	-11.613	-11.362	-13.716	-13.357	-12.604	-12.94	-14.51	-13.336	-12.651	-15.221	-15.098	-14.364	-14.819	-13.528	-13.349	-12.512	-12.491	-14.264	-14.26	-12.28	-14.071	-15.363	-12.108	-13.732	-13.159	-13.221	-13.524
-16.205	-14.187	-15.55	-16.448	-15.836	-13.519	-14.477	-16.781	-14.234	-14.054	-14.427	-14.969	-15.471	-15.449	-14.557	-15.461	-15.295	-14.312	-13.695	-13.755	-15.738	-15.406	-15.931	-15.563	-15.009	-13.88	-13.318	-15.503	-14.48	-14.151	-13.34	-14.506	-15.721	-14.413	-14.571	-13.631	-15.782	-12.157	-16.191	-13.523	-13.409	-16.491	-11.696	-17.39	-14.521	-13.381	-15.123	-13.706	-16.522	-12.83
-11.543	-11.41	-10.034	-13.285	-10.638	-9.7465	-12.756	-16.834	-13.078	-14.064	-12.845	-10.259	-11.696	-12.893	-10.635	-10.785	-12.396	-10.101	-12.545	-12.37	-10.726	-11.37	-13.067	-12.309	-10.818	-10.837	-12.332	-12.175	-10.601	-11.956	-11.403	-10.366	-12.118	-14.426	-10.905	-12.942	-11.066	-10.821	-11.27	-12.813	-12.893	-9.9339	-10.568	-11.434	-10.82	-12.551	-14.1	-11.265	-13.361	-10.496
-13.985	-14.364	-13.083	-14.62	-15.314	-16.51	-13.276	-16.163	-15.046	-12.345	-12.168	-16.235	-13.086	-14.627	-15.071	-14.143	-13.543	-14.473	-13.138	-14.457	-12.108	-13.106	-14.38	-13.246	-13.105	-14.426	-12.459	-13.58	-12.588	-12.508	-12.669	-12.108	-12.384	-15.437	-11.41	-13.854	-11.311	-12.695	-16.055	-12.36	-13.003	-11.797	-13.555	-14.47	-15.847	-12.226	-15.418	-14.149	-12.852	-13.067
-2.9703	-5.5715	-4.6486	-3.0939	-4.0859	-3.2822	-5.1294	-3.427	-4.7677	-4.1227	-3.6513	-3.6974	-2.5596	-4.1755	-4.8218	-3.8157	-2.9188	-3.5772	-4.6441	-2.0707	-4.0597	-2.7431	-5.103	-4.6065	-3.9729	-3.5025	-4.6641	-4.8255	-6.2892	-4.0997	-2.9722	-2.8413	-6.4042	-3.7809	-3.2274	-3.4867	-5.0987	-4.0986	-3.5927	-4.1519	-2.9861	-3.8211	-6.2835	-5.3534	-3.4681	-4.2037	-6.7397	-3.2534	-2.6175	-5.5114
-3.0791	-2.8285	-4.1317	-3.5225	-5.0517	-3.243	-2.7706	-3.7968	-3.2678	-1.3548	-3.6517	-4.8806	-2.7538	-3.3859	-4.3176	-2.3393	-4.8765	-3.3028	-4.3934	-1.3615	-3.6501	-3.6606	-2.5817	-5.2493	-5.0778	-2.4473	-3.3493	-3.158	-2.9107	-3.0903	-3.6334	-4.0907	-2.7874	-3.3641	-3.0834	-5.2704	-5.8114	-4.5972	-3.9755	-3.5539	-3.0492	-4.4272	-3.238	-2.6794	-3.834	-1.7294	-5.3561	-4.1509	-3.1497	-3.5559
-1.7768	-1.6342	-3.2376	-4.6533	-4.2284	-2.3975	-4.6782	-2.3114	-1.8215	-2.7486	-2.8283	-3.774	-2.7152	-1.2765	-2.6623	-3.8236	-3.7383	-2.3165	-1.7309	-1.2119	-5.27	-2.376	-3.02	-5.6388	-2.2475	-4.5198	-5.4491	-3.2109	-2.089	-1.6155	-6.3077	-4.3435	-5.4688	-2.0399	-3.2718	-2.6508	-1.2399	-2.4266	-2.8474	-3.3315	-3.3382	-2.7341	-5.151	-2.368	-5.4441	-4.7511	-3.3785	-1.2198	-3.5131	-1.3044
-11.819	-14.619	-13.095	-12.913	-10.776	-11.866	-11.779	-14.427	-12.934	-15.697	-15.845	-14.501	-14.429	-15.042	-15.346	-13.139	-14.682	-12.593	-14.293	-12.457	-14.837	-14.857	-16.216	-13.736	-16.021	-14.097	-15.713	-13.351	-14.769	-16.889	-13.716	-12.585	-16.407	-13.131	-12.807	-14.414	-14.488	-15.377	-14.083	-15.397	-13.341	-14.36	-13.941	-15.192	-14.834	-14.449	-15.107	-13.425	-15.631	-13.232
-3.056	-4.2091	-4.2964	-1.3654	-3.2522	-1.5827	-2.3417	-3.3025	-1.7922	-4.1354	-2.5062	-4.438	-4.4793	-2.6754	-3.7501	-1.5903	-2.9589	-3.1117	-1.9889	-2.0669	-1.0668	-3.284	-2.8664	-1.7722	-1.7872	-2.421	-3.7224	-1.1102	-0.51573	-3.5205	-1.4189	-2.4507	-2.3038	-3.2621	-1.6818	-3.2017	-3.8803	-2.151	-1.6078	-2.5027	-1.6872	-2.4263	-3.4483	-1.9465	-2.581	-2.2354	-3.48	-1.7724	-1.1693	-1.2639
1.9774	1.3787	1.8249	0.047534	1.6859	0.61732	2.8595	0.86608	3.6293	1.7325	1.1203	-0.24619	1.499	1.7301	1.4593	1.3726	1.5485	2.6886	1.0434	1.9873	1.7414	1.709	1.7805	1.8605	1.6072	2.3464	2.9963	4.3666	2.2512	2.2849	4.1179	1.7793	3.9146	0.21402	2.3174	0.94267	3.6296	0.32408	-0.57109	0.68679	1.4215	0.74627	4.0022	2.2679	2.7491	4.3629	3.3081	2.1678	0.24585	2.1419
-3.805	-3.0395	-2.3056	-5.4704	-4.4775	-3.6518	-2.8652	-2.6418	-2.9974	-2.7497	-2.9756	-3.3568	-3.423	-3.0664	-2.6292	-4.3407	-3.7651	-2.6995	-1.9813	-4.2584	-2.2416	-3.2994	-5.2823	-3.2059	-1.992	-2.9745	-4.8263	-4.7475	-4.4626	-3.2847	-4.1981	-4.2907	-4.106	-4.208	-3.1148	-4.4357	-4.4472	-3.5607	-3.3989	-1.4166	-1.6203	-1.492	-3.6349	-2.1098	-4.5901	-2.8424	-3.8513	-1.9653	-1.4142	-2.4093
-3.9824	-2.5559	-5.119	-1.1576	-4.3125	-3.0878	-4.9327	-5.5006	-2.9799	-4.5646	-1.7904	-3.9612	-2.4531	-4.8383	-2.221	-2.9324	-5.3211	-3.3546	-3.1891	-4.5176	-5.2093	-6.166	-4.1077	-3.0133	-2.8856	-4.7349	-3.2728	-1.3409	-3.6066	-5.5211	-3.2432	-5.1385	-0.83741	-3.0246	-5.0905	-4.9469	-5.7648	-4.4129	-3.754	-3.1461	-4.7613	-4.604	-3.3718	-5.7973	-3.9469	-3.7395	-3.4301	-4.3102	-4.3691	-2.1353
-12.225	-11.486	-10.519	-9.5647	-13.553	-11.503	-11.728	-12.899	-12.082	-12.4	-11.462	-10.477	-15.052	-11.498	-12.683	-11.384	-11.177	-9.7494	-9.1751	-9.3358	-11.65	-10.437	-10.04	-9.5239	-11.359	-8.7884	-12.412	-12.998	-10.885	-12.808	-13.575	-11.937	-10.86	-11.207	-14.551	-12.164	-11.191	-11.07	-10.666	-11.866	-11.68	-11.432	-13.28	-11.488	-13.164	-11.091	-11.387	-10.167	-11.366	-12.372
7.489	6.4301	7.167	9.2337	10.546	8.4889	8.4687	5.4127	9.289	9.0341	5.9971	5.3301	8.9448	7.6622	8.2507	8.1817	6.3855	7.6608	7.9347	10.891	7.4549	10.007	7.0648	8.2363	9.7065	9.2437	7.2648	8.3267	7.3599	7.2791	7.9011	7.1002	6.11	7.4941	7.3308	8.6887	7.4135	5.4242	7.4463	6.8721	7.3221	8.7278	9.9163	8.1442	8.6842	10.315	8.5542	9.8354	10.515	9.0883
8.5131	8.9047	8.7028	8.6376	9.8912	7.8009	7.4979	7.8398	6.5407	10.099	9.7685	7.1093	7.9338	6.5958	7.4817	8.6659	8.5337	8.9948	9.3388	8.7647	8.0206	7.4964	7.0904	8.6567	7.9473	6.4354	11.358	8.3226	6.683	9.4741	7.4321	7.0086	7.965	10.895	8.5142	9.3857	8.1681	10.132	9.2937	9.8704	8.7023	9.9247	8.9475	9.5259	5.064	7.8072	10.358	8.7245	8.9101	8.2445
-2.5894	1.0371	0.79994	0.30728	0.22064	-1.3455	0.13302	-0.0064289	-0.99611	-0.54841	0.90756	-1.1676	-0.81487	-1.3917	1.178	-0.80645	1.8249	2.9415	-0.1713	0.021355	-3.6482	0.47163	-0.59841	1.5791	-1.9238	-0.54221	1.2331	0.66499	1.2184	0.44307	-0.51071	0.51156	0.59237	0.86837	0.15543	-0.62129	-1.7326	-0.7018	-1.3536	2.2816	0.78279	1.2614	0.025508	0.65018	-0.93832	1.1831	-0.40629	0.37689	0.9942	-1.944
8.6387	8.6834	7.8456	9.0044	8.2251	7.6833	7.3696	9.8439	9.3742	7.7079	8.7195	9.3062	5.6264	7.3697	7.3073	10.817	7.3226	7.5401	9.3043	9.0607	7.4692	6.7914	8.3719	7.6117	8.341	6.5001	10.753	8.0817	6.7803	7.9839	8.4503	9.3903	6.8886	6.3042	8.1592	11.031	8.7709	6.5245	9.8315	7.9968	6.1489	6.5367	8.7704	7.3262	7.0542	8.4723	7.1913	7.8738	8.7119	7.1071
8.0393	6.2823	6.2168	8.6287	5.7088	7.4077	5.466	6.1061	8.8412	7.3928	5.3327	8.345	7.1184	8.1243	7.1513	5.0922	7.6234	7.5916	8.1607	6.9339	7.331	6.3326	6.1374	8.1131	7.7436	7.0581	5.7479	6.3692	6.7583	4.6872	8.0325	6.0867	6.3753	6.1343	6.6781	5.1174	7.0427	6.5488	3.9259	9.0382	6.6034	7.1205	7.3561	8.5516	8.3487	7.9696	5.9095	8.1211	7.4589	6.4672
8.9623	6.9485	5.9888	7.0221	4.8715	6.0253	6.2879	6.0105	4.2633	5.3229	3.0928	5.9551	6.7632	3.9881	6.8124	3.6239	4.4277	5.9578	4.7763	5.5647	3.6713	6.0008	4.7909	7.4832	3.9609	4.6048	4.9078	6.5514	3.7947	5.2223	6.9727	7.5375	5.1057	5.7462	6.1999	5.0855	4.8198	7.1157	7.0042	3.9762	4.0622	5.1646	5.906	5.5138	6.065	5.3685	5.5126	6.211	5.3424	5.6144
7.9242	8.9338	7.7443	7.7246	8.9956	7.7328	8.9276	8.3693	9.347	8.9673	9.747	9.1587	9.3418	9.3905	8.4164	6.482	11.033	9.4685	9.1191	7.4102	8.0978	7.5244	8.4283	6.8653	8.1326	8.9149	7.9739	7.3197	9.1057	7.8191	10.076	6.5403	9.6233	7.1534	6.7913	8.8043	10.027	9.0509	8.4381	8.5676	7.9528	7.2423	11.308	11.156	8.1524	5.9529	7.5737	7.0929	8.346	7.9315
-0.89247	-1.9693	-3.19	-1.4231	-2.9195	-4.314	-3.5665	-3.1014	-2.4511	-2.4235	-5.3068	-3.3947	-3.1834	-1.8537	-4.2988	-2.9586	-3.4677	-1.8525	-1.4799	-5.2544	-3.533	-5.239	-6.6785	0.48289	-3.5367	-3.2268	-2.4936	-2.9343	-3.1157	-2.9794	-2.2422	-2.413	-5.749	-2.2161	-4.7009	-1.8705	-4.9594	-4.7866	-3.7541	-1.2044	-2.9076	-3.1608	-1.2454	-4.2902	-5.4047	-4.0167	-2.3653	-3.1113	-6.5861	-3.0907
-0.52692	-2.5181	-1.1466	-1.453	-2.9266	0.70222	-1.7756	-1.3645	-0.91098	-0.98927	0.86084	-1.5402	2.9422	1.8037	-1.8175	-0.067028	0.68473	0.83435	1.1205	0.45259	0.58304	-0.12974	-0.40256	-1.9499	-0.53916	1.7924	-2.1505	0.070387	0.60527	-0.38197	-0.044758	0.27532	-0.10251	0.24411	-1.5409	1.5009	1.636	-0.087975	-0.60541	0.24535	-0.75253	0.16573	1.7369	-1.9768	0.38077	0.94328	-2.3826	-0.55488	-0.73667	0.71513
5.2487	1.5998	-0.067549	1.3555	1.2538	0.24084	3.445	4.4488	0.98613	1.7514	2.3713	3.1696	1.7987	1.9308	-0.7087	1.0709	4.561	2.655	-0.19331	2.5946	-0.87897	2.4333	1.854	1.7566	1.1988	3.0238	0.92247	3.6044	3.7822	1.6183	0.93959	2.5054	3.0998	2.3441	2.0672	0.25372	0.99374	2.4218	0.7639	0.92694	0.037784	2.2082	2.3634	-0.94966	3.2106	0.59686	0.16346	2.9601	-0.6134	0.28019
-3.8616	-3.7812	-6.7082	-5.7387	-0.71188	-3.4104	-1.8472	-2.8516	-1.9133	-5.1629	-3.4591	-3.0761	-1.8011	-2.9972	-3.2201	-3.9882	-3.0561	-2.1159	-3.8075	-1.9307	-3.0951	-2.8392	-3.1071	-1.6375	-5.4157	-4.0925	-5.9594	-4.7092	-5.0875	-5.2067	-2.7839	-2.847	-2.7046	-3.3667	-0.59199	-2.4058	-6.209	-4.4293	-5.2515	-1.1338	-1.6008	-4.3693	-5.5988	-2.1652	-2.4575	-3.1835	-4.7848	-6.468	-3.579	-2.961
-3.3498	-3.9713	-4.6588	-3.1748	-5.1271	-2.5879	-3.1241	-4.4687	-2.202	-4.2456	-4.0111	-0.81938	-3.9796	-5.7582	-5.6559	-2.4931	-2.1031	-4.7806	-2.8709	-3.9465	-3.6173	-1.3474	-3.7074	-3.1098	-2.9206	-3.1537	-2.2842	-2.7059	-2.799	-3.0539	-2.2742	-1.9476	-3.4229	-2.1984	-5.6073	-2.4321	-2.6565	-1.6321	-6.1135	-3.9398	-1.6351	-3.7928	-3.8665	-4.9317	-1.8733	-2.1929	-1.4672	-3.4859	-3.8132	-5.2956
0.40278	0.33307	1.8634	-1.5734	2.4413	2.2518	4.1049	-0.080197	3.1346	1.8434	3.6529	2.2811	-0.71599	2.9057	1.4903	1.1552	1.8373	1.1097	1.1519	1.6996	0.90257	0.62681	-0.24968	1.5356	1.9163	3.6647	-0.53678	1.5526	1.6081	0.57452	1.5055	-0.37362	2.7098	0.66319	1.4169	2.9562	1.0862	4.1	-0.52808	3.3454	1.8442	2.6526	2.595	1.5255	-0.38995	3.1597	2.6611	-0.12754	0.48483	2.2841
-6.6975	-5.4429	-7.2796	-7.5727	-5.947	-4.8245	-5.6165	-4.0688	-6.9789	-7.1768	-5.5275	-6.1605	-5.6661	-6.227	-6.1744	-7.4503	-5.2472	-7.1345	-6.4959	-7.8468	-6.2751	-5.2085	-6.5746	-6.0155	-4.5441	-6.4447	-7.4422	-5.0366	-5.3142	-7.3008	-6.3611	-7.4005	-4.4472	-8.6401	-9.1428	-8.0539	-7.3752	-5.1149	-7.3994	-5.8881	-5.1103	-5.0425	-5.9138	-6.3261	-6.079	-6.5426	-4.5161	-5.7212	-5.9015	-6.7613
8.0263	9.9152	8.6325	8.0478	9.3462	9.5123	7.9813	8.9883	10.293	6.8397	10.649	9.1496	8.8162	7.8489	7.4144	6.8646	8.3843	8.266	6.4306	8.1451	6.5617	8.4104	8.744	8.5833	10.469	6.2447	6.5459	9.3766	10.087	6.78	10.678	10.625	8.2474	6.9331	8.3508	7.5895	9.3298	8.2075	6.1749	8.9387	8.5224	8.4538	9.9684	7.0169	8.5201	8.2499	10.824	9.0326	6.8103	8.462
-11.301	-11.448	-11.356	-9.8236	-11.502	-14.167	-12.56	-10.595	-13.874	-11.188	-10.925	-12.494	-11.875	-12.635	-11.532	-11.159	-11.179	-9.6921	-11.316	-12.551	-12.675	-11.34	-12.428	-12.823	-12.754	-11.167	-14.304	-13.743	-10.781	-12.006	-13.66	-10.934	-11.538	-11.956	-12.922	-12.853	-9.9096	-10.678	-10.017	-11.699	-12.468	-10.49	-12.465	-13.702	-11.436	-12.217	-14.516	-11.268	-9.5779	-9.3686
-0.77331	-1.7003	0.44833	-2.3605	-0.66847	-1.758	-0.69488	-1.6562	-1.3175	-1.1229	0.81774	-3.0657	-1.3131	-1.8684	-1.2833	-3.0664	-4.4561	-0.94659	-0.95857	1.4869	-1.0271	-1.2518	-2.191	0.26753	-2.0101	-1.5978	0.134	-1.28	-3.4134	0.65656	-1.6463	-0.30911	-0.75525	0.41447	-3.4535	-1.3201	-0.80717	0.29934	0.67406	-1.5753	-0.83868	-2.0508	-1.1805	-2.2639	-0.37157	-3.2474	-3.0698	-0.68313	-0.30032	-0.26602
9.8085	8.1811	10.247	11.581	8.8113	10.268	8.0056	9.2563	10.182	7.157	8.8016	6.7622	10.518	8.1141	8.5589	8.3785	7.8396	10.734	8.2311	7.3591	9.6819	6.9131	10.41	8.8519	8.2975	7.5191	9.2847	11.641	7.9938	10.979	8.6085	8.6407	9.5886	9.3031	8.2645	7.3391	8.594	8.7142	9.1349	9.1879	9.068	9.6974	8.8016	7.0899	7.2225	9.0906	9.4636	7.8395	8.0753	9.7412
-0.58993	-0.52402	0.16417	-1.5313	1.7058	-1.1196	0.14338	0.27427	0.47216	-1.3033	-1.504	0.64958	-2.6525	0.40223	1.1468	-2.3503	-1.0817	-1.598	-0.75764	-0.22846	-0.10801	0.13509	0.016225	0.50046	-1.6475	0.85147	-1.1743	2.6337	-0.42973	-0.12929	0.41118	-0.53971	0.42656	-0.56122	0.85693	-0.64936	1.5432	-2.6187	-0.90772	-1.2823	1.7147	-0.61097	2.2496	-0.9863	0.4497	-1.1527	-1.1311	0.11342	0.18646	-0.49384
-1.7428	-0.3828	-0.87602	-2.7167	-3.3428	-1.6934	-4.4312	-1.7768	-2.3423	-3.1127	-1.9163	-0.047766	-2.4208	-0.18212	-0.042446	-1.5263	-1.99	0.44777	-2.839	-0.31344	-3.3146	0.54704	-3.3882	-2.7898	-2.0109	-2.4563	1.3086	-3.9586	0.6862	-1.0172	-3.8815	-1.6176	-3.3528	-1.5255	-0.72251	-2.2354	-2.1709	-2.0881	-0.14749	-0.29921	0.001889	-2.1202	-0.076854	-0.3493	-1.2121	-2.8618	-0.55565	-0.64981	-2.1515	-2.9207
-1.9045	-1.2437	-3.0566	-1.4786	-3.6222	-1.093	-3.4655	-1.9177	-0.74407	-2.6027	-2.4959	-3.1912	-1.2733	0.59567	1.4494	-1.6025	-2.2672	-1.8464	-1.4253	-3.2532	-1.4052	-2.7295	-2.3003	-0.63958	-0.6174	-2.5778	-0.1281	-1.6774	-0.94065	-2.3348	-0.39159	-2.1912	-2.9459	-1.8092	-0.71686	-1.9076	-0.39109	-1.9405	-1.065	-1.8225	-0.96243	-1.6067	-2.7839	-0.41894	-1.0591	-2.2703	-1.5179	0.069131	-4.8307	-1.995
-0.68856	-2.42	-2.2688	-0.10443	-0.92061	0.31636	-0.33922	0.80477	0.9379	-0.18137	-0.22395	0.02744	-1.323	-0.21097	-1.9522	0.55821	-1.5874	-0.88829	-0.81587	-0.80756	-1.6889	-2.6991	-1.409	-4.1922	-0.34142	-1.8566	-2.3289	-2.4284	-1.0098	-2.0345	-1.9864	-1.9085	-1.509	-1.132	-2.4644	-3.2368	-0.88988	-0.37761	-1.3441	-1.265	-2.5942	-2.1759	-1.1226	-2.6803	-2.5655	-1.47	-2.0794	-2.2523	-1.3887	0.54919
-2.5777	0.086474	-0.63876	-3.8298	-1.8371	0.62246	-2.0212	-1.5968	-3.1964	-1.9626	-2.6237	-3.7085	-2.0055	-0.60305	-2.3363	-1.0376	-0.61654	-3.223	-2.4941	-4.0642	-2.9437	-3.2243	-1.409	-3.8205	-1.8576	0.71683	-1.6381	-1.59	-0.63447	-0.47944	0.090882	-1.4571	-2.1592	-1.4535	-3.376	-1.0415	-2.3328	-2.51	-0.56941	-1.3524	-3.6203	-0.5071	-1.116	-2.3262	-2.4296	-2.2488	-3.0903	-2.0062	-2.9034	-1.7234
-1.926	-5.3134	-4.78	-4.2391	-2.8718	-3.8449	-3.0136	-3.6712	-2.3927	-4.0177	-3.0988	-5.3326	-4.9504	-3.6343	-0.74937	-1.1932	-3.6387	-0.28131	-2.9483	-5.4081	-3.1164	-3.3298	-3.2836	-2.1174	-2.974	-2.7638	-3.3592	-3.3604	-2.888	-2.235	-4.7281	-1.9125	-3.6573	-3.0207	-5.1461	-3.2499	-1.8966	-2.7715	-2.2546	-1.9236	-2.7759	-3.3707	-2.4077	-1.9764	-2.7898	-1.4859	-1.9639	-1.7531	-3.5442	-3.055
-3.7149	-4.1189	-5.3871	-2.9537	-4.1915	-5.1985	-1.0943	-4.5466	-5.8382	-3.4491	-4.3551	-2.4453	-4.6375	-5.0048	-3.1711	-3.092	-4.5678	-3.7486	-1.7156	-4.168	-5.1352	-4.7935	-3.5806	-1.6355	-4.1262	-4.7507	-3.879	-4.9606	-4.5761	-6.4476	-3.9922	-3.8123	-1.359	-4.2747	-2.4336	-3.3397	-3.8175	-3.5182	-4.0155	-4.3986	-4.8257	-3.4608	-3.8699	-3.9923	-3.0624	-4.5968	-3.2867	-2.5512	-2.6669	-1.955
-4.2726	-7.0767	-3.3902	-3.5582	-3.7238	-4.5564	-3.136	-3.2768	-3.582	-4.051	-4.7225	-4.44	-3.8991	-3.3707	-3.8277	-3.7562	-4.1397	-3.6776	-5.3317	-3.0742	-2.5427	-3.5822	-4.1148	-2.5571	-4.6237	-3.0694	-2.0831	-2.3764	-4.4474	-4.1571	-5.2413	-4.686	-5.1132	-2.5577	-4.0531	-3.6778	-4.8719	-5.2227	-4.2532	-3.727	-5.6237	-3.5201	-1.7812	-2.3183	-5.7382	-2.2861	-5.8174	-5.8025	-0.91635	-4.7819
-3.1319	-4.6993	-4.52	-0.56934	-4.6777	-3.5119	-2.0872	-1.6963	-3.8704	-3.5287	-4.4394	-3.9555	-3.6184	-2.895	-3.7114	-1.9438	-3.8038	-2.4343	-4.1757	-4.0501	-4.0289	-5.0449	-0.27837	-0.50207	-3.3942	-3.4452	-0.82517	-1.7551	-2.4297	-1.4485	-1.9242	-2.7562	-2.894	-1.8257	-1.6916	-3.3668	-1.6275	-3.782	-3.2093	-4.74	-2.8778	-2.5326	-2.7542	-3.9268	-4.3157	-3.22	-3.6495	-2.2115	-2.8916	-2.5364
10.307	7.4684	7.443	9.0171	8.8738	9.5423	9.0792	7.8877	8.1181	6.9145	8.8021	8.0077	9.1636	7.0692	9.8602	9.7062	9.4131	8.0803	10.589	8.726	6.9369	8.7468	8.0239	8.1502	7.9191	8.8626	8.3857	9.9438	7.1471	7.9289	9.7192	8.9348	9.7862	8.016	7.5785	9.1255	11.629	11.223	8.8829	6.7525	9.9026	8.6176	8.4738	8.9885	10.455	8.0895	8.0574	9.5022	8.0804	10.239
-10.891	-10.364	-10.604	-10.326	-11.992	-11.957	-9.8848	-10.046	-8.3835	-8.3035	-11.711	-9.4764	-9.9721	-11.302	-7.9225	-9.8023	-11.309	-9.7425	-9.699	-11.074	-10.351	-8.7622	-8.0076	-13.409	-10.649	-8.6457	-8.1564	-11.298	-12.621	-10.959	-6.8161	-10.758	-10.593	-12.067	-9.9115	-11.292	-9.1925	-11.654	-9.8996	-8.8763	-11.925	-10.24	-7.3436	-9.6381	-11.274	-13.012	-13.094	-12.269	-11.284	-13.838
7.933	8.5612	7.9254	9.6419	6.494	7.5202	6.4217	10.322	9.3294	6.6472	8.6608	8.7114	7.827	6.7836	8.6734	7.2979	9.3826	7.7731	8.4498	7.647	8.9356	8.5338	7.5359	7.6897	7.221	4.8938	6.4489	8.6626	11.007	6.6649	6.2932	6.5569	7.2679	6.9751	7.7135	6.9015	7.2979	8.5253	6.7325	9.8156	8.628	6.7344	6.6101	8.5597	8.7962	6.4524	6.1805	8.3342	7.8015	7.8874
-7.2503	-9.495	-5.801	-10.879	-9.3062	-9.8029	-8.1154	-9.8591	-9.8592	-9.6124	-9.4747	-8.6977	-8.3118	-9.5622	-8.7355	-7.8528	-9.6533	-10.802	-7.0793	-8.7885	-9.8146	-9.3592	-10.112	-10.448	-9.2744	-7.8792	-10.632	-10.001	-6.9169	-9.1202	-5.8063	-7.5098	-10.08	-9.0584	-9.4239	-9.5049	-10.036	-8.2749	-8.9787	-8.725	-9.7752	-9.3279	-8.8703	-10.71	-9.6345	-8.3545	-7.6358	-10.588	-9.4083	-10.982
2.0116	3.3309	2.0482	3.305	3.3003	2.0581	2.1458	2.3888	1.8863	2.001	3.3268	3.1384	3.2104	2.2799	1.5627	3.2262	2.1876	2.9919	4.6331	3.0361	1.7959	5.8863	1.2675	3.8961	2.5774	2.8263	1.6579	2.1594	2.1331	2.4749	3.181	1.8611	5.2912	2.4465	2.4292	1.5096	3.8561	1.8577	2.9861	3.0563	2.4828	2.229	2.9356	0.52375	1.7266	3.1451	1.5499	2.4286	2.1149	4.127
-4.5712	-3.0995	-5.8245	-2.4786	-6.1769	-5.8838	-2.0479	-4.7697	-3.4225	-3.6976	-3.3262	-5.1666	-5.744	-3.0274	-4.494	-5.2305	-3.976	-4.1252	-5.0641	-3.8267	-4.9943	-5.4219	-3.6034	-3.835	-3.4337	-3.3982	-2.1562	-4.9367	-2.5105	-4.4166	-3.5004	-5.9514	-5.2151	-3.7115	-4.3503	-6.3272	-4.0243	-4.259	-2.8523	-1.4577	-3.4475	-2.8593	-1.9093	-3.1349	-5.6917	-1.8371	-2.8402	-3.9224	-3.5901	-3.0928
-2.8742	-1.9228	-3.6395	-3.153	-3.75	-6.1066	-4.8285	-4.053	-3.6823	-4.4057	-4.4782	-2.1384	-3.9022	-4.7641	-5.1407	-5.3485	-5.8948	-4.7247	-2.3343	-2.9288	-2.9568	-4.0649	-1.7933	-5.7337	-2.9635	-4.7989	-3.6212	-7.4913	-2.9432	-4.7105	-2.84	-2.4804	-5.2183	-3.9133	-3.4047	-4.2218	-2.7793	-5.3475	-3.1398	-3.307	-3.38	-6.2856	-3.5308	-4.6199	-2.4063	-2.9864	-3.0707	-4.591	-1.4188	-3.584
4.976	3.4711	7.2651	4.4831	5.827	3.43	4.2419	4.8091	6.0311	3.0734	3.951	8.6385	5.9639	4.2442	5.9411	8.2054	4.0193	6.2058	6.7795	6.0899	7.6871	4.4673	6.6044	6.4607	4.2392	5.2332	5.0575	4.1874	6.8506	5.9378	6.0815	6.0403	5.6789	3.8337	5.8975	2.8121	3.9978	4.2165	5.1267	7.1257	5.9258	5.9468	5.7149	4.1465	6.1787	4.4739	7.011	7.6236	4.4697	6.1952
-0.39109	-2.0598	-1.0028	-1.5138	-1.7908	-2.5732	0.26569	-3.2416	-0.93949	-3.0908	-0.37648	0.83272	-2.7856	-1.0649	-1.5688	-0.40672	-3.5046	-1.4496	-1.8175	-1.711	-1.4183	-1.794	0.46402	-0.89087	-0.55969	-0.86515	-0.21653	-4.5718	-1.9028	-2.1499	-1.33	-0.73596	-1.2899	0.22957	-2.3321	-2.0428	-1.2668	-3.9116	-1.3361	-0.52676	-3.0347	-2.902	-0.37098	-0.57096	-2.2746	0.55223	-0.11351	-1.2945	0.098668	-2.0379
-1.6981	-6.5303	-5.1426	-5.1932	-7.1847	-5.758	-5.6296	-6.3098	-4.0449	-6.361	-5.8239	-5.76	-6.0523	-5.1422	-4.2554	-5.7989	-5.8326	-5.7275	-4.5236	-6.2087	-5.372	-8.0345	-6.2747	-5.9421	-6.1282	-4.7199	-6.6083	-6.0629	-4.3675	-5.5939	-5.9053	-4.3419	-6.1673	-6.0066	-7.2165	-5.0951	-7.4123	-6.4548	-6.603	-5.1337	-5.3376	-5.7143	-5.2123	-6.7232	-5.02	-5.6282	-4.5074	-4.8255	-5.405	-4.2436
-1.1459	-0.98428	-2.546	-0.75273	-2.0689	0.86529	-0.67714	0.24304	-1.8538	-3.7774	-1.882	-1.3843	-3.8915	0.88802	-0.8513	-0.89083	-2.2506	-2.3171	-2.6893	-0.043994	-1.487	0.54871	-2.8432	-0.97034	-2.1685	-2.4064	0.21985	-0.98601	-1.4188	-1.3684	-0.41997	0.6025	0.17354	-1.6899	0.26173	-1.9797	-0.14741	-0.96804	-2.185	-0.13242	-1.395	-3.3392	-3.0607	-1.0049	-1.3788	-1.6532	-1.8654	-1.3992	-2.3853	2.0862
1.9729	-1.2314	2.9221	-0.053751	2.7447	0.68642	1.259	1.0633	1.3605	0.97417	1.1701	1.3805	2.0572	-0.22897	2.3016	3.7213	4.2439	1.9824	1.387	3.4482	4.4388	-0.34749	1.1466	3.8774	1.6267	2.09	0.94071	2.4255	1.4868	0.55519	1.6445	3.6854	0.62293	3.1219	1.5673	1.3742	1.026	2.9111	0.75473	1.9561	3.1609	2.2	-0.51636	1.7136	1.4839	1.8449	2.3902	2.9138	0.76418	1.6669
-8.4556	-8.7736	-9.384	-8.8232	-9.206	-7.4794	-8.4196	-7.2904	-7.9388	-9.6239	-6.9137	-7.9648	-8.8511	-7.7377	-8.0891	-7.8957	-10.332	-7.5876	-9.4278	-10.065	-8.6084	-8.7373	-9.7347	-11.037	-9.3711	-10.888	-8.2959	-10.384	-9.0923	-10.066	-7.5906	-7.4474	-7.6978	-8.1047	-11.253	-9.2003	-7.823	-7.5319	-9.4586	-9.2453	-8.721	-6.7628	-8.6347	-9.4418	-8.0828	-11.325	-10.496	-9.8458	-8.0396	-8.2921
-5.2407	-5.5904	-3.0344	-1.9785	-2.697	-2.8504	-5.9463	-4.4086	-5.1932	-5.1194	-4.8684	-3.983	-2.3864	-2.2631	-3.4212	-3.7902	-3.6874	-1.7373	-2.4728	-4.2154	-3.1043	-2.7215	-2.0943	-5.8132	-2.2898	-3.0657	-3.7385	-2.1777	-3.0011	-2.1304	-3.7049	-2.5924	-3.766	-4.959	-5.4837	-1.3383	-3.386	-3.8635	-3.2729	-6.3185	-5.3735	-5.1378	-3.7387	-3.8982	-2.4533	-3.3908	-3.1578	-3.0121	-4.3464	-3.4185
-11.05	-12.786	-12.259	-12.063	-12.758	-11.263	-11.809	-11.118	-12.122	-11.476	-13.159	-12.292	-12.519	-9.567	-11.588	-10.912	-12.243	-10.482	-10.926	-12.29	-10.918	-12.36	-12.123	-13.162	-11.337	-13.261	-11.323	-12.7	-10.222	-10.981	-9.622	-12.832	-12.081	-12.028	-11.734	-11.237	-12.5	-14.529	-10.378	-11.406	-9.7185	-12.925	-11.956	-10.991	-11.084	-11.708	-12.349	-11.217	-12.342	-11.944
-0.15597	-0.77109	0.075834	-0.007145	-2.2999	-2.3736	0.80402	-0.77409	-2.5364	-0.63918	-1.8243	-1.4513	-1.5234	0.83125	-1.1802	-2.4009	-3.6808	-0.59311	-0.024073	1.6964	-2.1809	-1.2499	-0.30813	-1.3911	-0.99374	-0.88614	-2.2463	-0.6971	-1.1344	0.89458	-0.56674	1.5662	-1.2766	-2.3656	-1.924	-3.0432	-1.1013	-1.0529	-2.7962	1.0054	0.20267	-0.47947	-1.3467	-1.4866	-2.3874	-0.49359	-1.8982	-1.3582	-1.3582	-0.78284
-2.1266	-3.4951	-1.8801	-4.5567	-1.6715	-3.0624	-1.4104	-0.56067	-2.5601	-3.7508	-2.2964	-1.9097	-4.8454	-1.2014	-2.6312	-1.8484	-2.0705	-3.7098	-3.9094	-0.85911	-3.7985	-4.7285	-4.6359	-3.9036	-2.3136	-1.4961	-4.1932	-3.9927	-2.8558	-1.3165	-1.1428	-0.90785	-2.8761	-1.8032	-4.9643	-2.6841	-5.2385	-0.30647	-0.3391	-2.4946	-2.0549	-3.0493	-0.56095	-0.96183	-1.5319	-1.1159	-2.0173	-0.61116	-2.1653	-3.2438
3.3983	5.6512	5.6842	5.804	3.147	5.7523	6.0007	4.1591	3.6485	5.8615	4.0541	5.6806	3.4863	2.7995	4.9452	4.4698	4.1989	4.8438	4.2728	4.5954	4.6484	3.0731	4.6251	1.0791	2.8224	6.5846	5.2214	4.4683	4.5435	3.5107	5.0827	0.91363	5.0909	3.835	5.4013	5.6946	5.0634	5.1977	3.918	6.2982	2.9208	4.9022	4.122	6.5465	5.411	4.2191	4.6493	4.7121	4.7439	4.7252
-11.954	-12.95	-11.519	-11.258	-12.548	-13.614	-12.945	-12.822	-12.505	-10.948	-12.701	-12.84	-10.175	-11.855	-12.057	-10.07	-12.163	-10.531	-11.221	-13.418	-13.506	-14.279	-10.519	-12.443	-9.7749	-14.563	-12.755	-10.306	-10.748	-15.112	-12.258	-9.5406	-9.4911	-12.198	-11.682	-12.491	-12.108	-8.2086	-13.361	-12.122	-12.76	-10.951	-11.599	-10.778	-10.54	-13.789	-10.485	-12.58	-10.793	-9.941
-4.2506	-4.2706	-1.4023	-3.0862	-4.0917	-3.7241	-4.8052	-3.4068	-3.2139	-1.2713	-3.6904	-2.984	-2.5732	-4.3439	-2.9382	-2.3139	-3.3547	-2.2412	-4.1407	-3.9583	-4.6896	-3.5957	-1.0692	-3.5466	-1.3687	-5.0147	-3.0499	-3.7956	-2.8014	-1.8987	-2.2621	-3.1383	-6.4455	-3.8276	-5.2851	-2.8571	-1.0682	-3.8004	-3.4467	-4.7107	-5.0184	-2.4818	-0.885	-2.2117	-3.4127	-3.864	-3.3566	-3.4763	-5.6009	-3.1987
-1.4015	-0.85592	0.96739	-0.66438	-2.5463	-0.13456	1.7511	0.3827	0.60581	0.23085	0.16827	-0.073156	-1.2051	0.18374	1.6103	0.28865	3.0357	0.15638	2.1262	0.58133	-0.98381	-2.4416	1.2905	-1.2734	0.87516	-0.41201	0.7545	1.3251	-0.17387	0.7423	1.1171	-0.043264	1.5158	-0.069321	-0.42403	-0.58681	2.7392	1.3135	0.6755	0.026535	-2.7487	2.146	1.4495	2.5984	-0.42	1.1112	-1.0139	-0.14594	3.7893	1.6726
-5.0563	-5.9713	-3.2472	-4.8107	-4.5567	-5.5826	-4.1004	-3.4828	-4.5709	-2.8873	-4.9738	-3.7517	-5.2934	-4.5957	-4.036	-5.8889	-4.062	-4.5056	-2.0034	-3.6979	-3.8366	-5.627	-3.6583	-2.5069	-3.3148	-3.6053	-4.4864	-5.2044	-2.9977	-3.0076	-3.4228	-3.8237	-4.4185	-5.5562	-5.4832	-3.7872	-3.4825	-3.2873	-4.3482	-3.3091	-2.6308	-1.5181	-2.6142	-5.2536	-5.0626	-5.585	-3.6139	-3.5577	-4.9521	-5.0549
-4.752	-5.0088	-2.9763	-3.9672	-4.4192	-4.8629	-3.4657	-4.8798	-7.2596	-4.7858	-3.3833	-5.8696	-4.5791	-6.2348	-1.9979	-3.2277	-5.8253	-8.19	-7.3218	-3.6379	-7.0523	-5.7964	-5.8297	-4.5309	-6.2982	-5.3281	-4.9193	-2.7389	-5.7898	-5.5055	-6.2612	-3.229	-3.6211	-4.7044	-5.7046	-6.3183	-2.5362	-3.7707	-5.011	-4.4448	-4.1008	-4.6345	-4.8053	-5.3289	-5.4001	-4.5631	-3.0854	-4.5752	-6.1087	-4.3437
1.1491	0.64321	0.14728	-0.62908	0.31812	0.79624	-0.86118	2.4665	0.78235	-0.14319	0.73452	0.15512	-0.96738	2.1815	0.51158	-1.9148	1.7407	0.94557	1.9945	1.1762	-0.37099	0.22955	0.37053	0.27353	-1.2166	-0.95068	0.90677	0.18529	-0.79191	0.84741	-2.1237	0.54497	4.1983	1.7629	0.41672	2.421	1.5905	-1.0524	-1.8599	0.72582	1.9739	-0.42196	0.32536	1.9976	-1.044	1.9476	0.57911	-0.16226	0.63528	2.4828
-2.8306	-2.491	-1.9044	-4.3241	-2.7425	-0.78356	-1.7847	-3.0471	-4.354	-3.044	-2.8874	-3.5448	-5.6147	-1.5913	-4.2513	-3.2548	-2.6791	-3.4398	-2.9364	-1.8557	-2.2036	-3.4042	-2.397	-1.2156	-1.7041	-2.6986	-1.3181	-2.4493	-2.2018	-2.9551	-0.31416	-1.5016	-2.2274	-1.4726	-2.132	-2.2724	-3.8421	-3.6627	-1.9737	-3.4433	-1.7402	-1.5863	-3.5018	-2.3819	-2.1233	-2.8456	-3.7442	-2.9417	-2.7374	-0.56216
-0.44563	-0.57329	0.61437	0.34966	0.39195	0.91079	-0.8893	0.39481	0.043562	-1.1512	-0.01939	0.82617	-3.3282	-0.076912	0.54979	-2.2065	-0.44652	0.97595	-1.124	-2.2647	0.43549	1.5686	2.3808	-3.1937	-0.73653	1.6365	-1.6644	-0.56344	-1.47	0.90355	1.582	2.0196	1.3259	-2.4985	0.27259	0.069607	0.079103	-1.3395	-1.3061	-0.74567	-0.51926	-0.14285	-0.48262	-4.1934	-2.1689	0.052143	3.3383	0.72165	0.17263	-0.085935
7.3356	9.2764	7.2795	8.2756	9.0361	9.584	7.8056	9.7393	9.304	7.0147	8.1451	7.1889	10.104	10.175	7.5482	7.1911	6.8033	10.333	8.7278	5.8919	8.2432	9.3819	9.1661	8.5461	8.8143	5.3344	8.9545	9.3451	9.0844	8.9092	7.0793	7.6087	5.531	8.9535	8.0236	5.9435	9.3063	7.9641	8.5704	9.6945	9.5642	9.7312	8.3104	10.607	7.4516	6.7726	7.4229	6.8896	8.721	7.9699
-3.3797	-3.8145	-4.5533	-2.4111	-5.7042	-4.1553	-3.3701	-4.638	-5.8898	-4.863	-3.7533	-7.4894	-2.3333	-2.9906	-3.2215	-3.0271	-3.9616	-3.2616	-5.708	-4.9855	-7.4904	-6.8576	-2.3015	-7.1162	-5.5444	-3.9469	-3.1429	-3.6946	-5.8568	-3.7616	-7.2581	-3.2993	-4.9269	-3.9038	-5.017	-3.8716	-5.6952	-4.795	-3.5555	-3.898	-4.9731	-3.3089	-2.7197	-5.3243	-3.5634	-5.8995	-5.5113	-3.6973	-2.8521	-4.5746
-0.43525	-3.6392	-4.17	-0.14354	-0.46212	1.6458	0.024659	-0.38366	0.41556	-0.55142	-0.15023	-1.0224	-2.7717	-1.1486	-3.3777	-1.2744	-2.0834	-1.0993	-0.80432	0.40187	-0.15793	-0.53792	-1.4461	-2.3416	-1.3986	-4.4336	-1.6737	-0.98542	-1.5892	-2.9326	-2.8627	-1.5699	-0.59898	-3.0483	-1.1248	-1.9318	-1.1224	-1.6664	-1.7063	-1.3039	0.066988	-0.028537	0.69296	-1.7465	-2.9866	-0.34951	-2.2222	-1.4831	0.54889	-1.3489
-4.5499	-4.085	-7.2813	-6.6741	-5.6603	-4.5931	-5.761	-3.836	-5.2441	-4.0783	-4.1784	-6.5236	-4.3958	-4.4519	-6.3143	-3.7832	-5.5045	-3.7003	-6.0596	-6.9604	-5.6194	-7.7947	-4.9058	-5.2492	-6.5978	-2.5893	-4.1732	-4.1943	-4.7227	-4.9801	-4.9642	-6.4941	-5.467	-2.9265	-3.1998	-6.3204	-6.2039	-4.3254	-4.0973	-3.2384	-5.1772	-5.0688	-4.7857	-4.6251	-4.2667	-4.0043	-3.8043	-5.062	-6.5328	-4.4022
-12.445	-11.501	-10.177	-12.366	-13.337	-13.232	-14.529	-12.518	-13.678	-11.28	-12.144	-12	-10.923	-11.139	-11.841	-13.062	-10.578	-11.317	-10.626	-10.328	-12.033	-9.1176	-9.3085	-11.479	-11.135	-11.575	-11.706	-12.579	-10.187	-11.501	-10.68	-9.6412	-11.464	-9.4614	-11.932	-9.5802	-12.033	-11.435	-12.811	-11.668	-11.398	-10.344	-12.625	-10.316	-9.1001	-9.8466	-11.227	-11.552	-12.322	-11.553
-12.424	-13.904	-13.702	-12.497	-14.096	-14.906	-12.057	-13.214	-13.104	-13.18	-11.944	-13.153	-13.422	-13.382	-12.778	-11.82	-12.962	-10.571	-14.094	-12.731	-14.1	-10.888	-12.876	-14.222	-15.759	-13.426	-13.296	-14.164	-13.034	-10.698	-14.593	-14.419	-14.622	-13.161	-12.906	-12.762	-11.252	-13.309	-14.652	-14.247	-13.459	-10.469	-14.296	-13.949	-12.458	-14.122	-14.326	-12.499	-13.682	-12.765
8.4311	8.3166	6.6834	7.8935	8.9571	5.6662	8.5782	11.776	6.7106	8.2839	8.4584	5.9961	8.3958	6.3449	8.6814	8.8091	9.534	7.161	4.8419	8.1026	8.8312	6.7203	8.8449	9.1649	8.9571	9.8924	7.0363	8.0312	6.1764	8.281	6.2229	8.5542	7.6083	7.51	8.0338	9.6715	8.3265	7.0561	8.5853	6.5222	7.3569	8.2245	8.9577	7.7008	10.741	8.1727	7.3517	4.4621	7.897	8.6101
-15.93	-15.136	-15.647	-13.943	-13.1	-14.872	-13.996	-15.966	-14.173	-13.248	-13.091	-13.245	-13.471	-13.694	-12.886	-14.498	-13.513	-13.496	-14.309	-13.308	-14.273	-16.309	-15.923	-16.115	-16.184	-14.429	-15.318	-15.075	-12.797	-14.783	-15.08	-13.016	-13.095	-13.907	-14.066	-14.15	-14.38	-15.913	-16.357	-14.276	-16.582	-13.083	-14.542	-18.566	-14.504	-14.843	-15.543	-13.449	-15.575	-12.585
-13.736	-16.783	-14.607	-12.944	-14.395	-15.199	-14.911	-15.882	-16.259	-14.923	-11.924	-16.306	-15.331	-14.591	-15.622	-15.406	-15.183	-13.954	-17.916	-13.685	-12.965	-14.131	-13.196	-15.731	-13.595	-14.16	-15.752	-13.747	-13.651	-14.174	-14.765	-12.908	-14.153	-16.103	-14.036	-12.73	-12.898	-14.373	-13.582	-16.8	-11.294	-14.713	-13.797	-13.798	-15.168	-14.746	-16.371	-15.352	-14.605	-15.295
2.7484	3.124	1.8266	1.5684	2.7933	2.8975	1.5501	2.7977	2.6734	3.2697	7.5523	2.6978	3.4898	1.4774	3.0649	0.34856	2.0221	3.9891	2.2394	1.434	-0.086025	1.3905	3.7388	2.2689	2.5682	2.9549	3.4093	2.8148	2.6754	3.9116	3.0907	1.9488	4.5133	4.2651	3.6043	2.8464	-1.8353	2.5998	5.106	2.2512	4.5452	2.7886	4.6222	2.2449	2.6834	0.57086	2.373	3.3478	3.6342	0.82854
1.6741	5.0341	5.0843	5.7944	4.2308	2.3153	4.1381	5.5953	3.9225	5.3061	4.6912	3.9176	4.8724	4.7378	4.7795	4.8397	5.0208	2.6736	5.3398	4.3048	4.8504	5.7032	4.983	5.4594	3.2881	3.1771	2.0151	3.6519	4.3412	5.7861	2.6213	4.7832	6.2528	4.2071	4.0499	5.9973	4.1541	1.3766	6.4439	5.1213	6.7628	3.0045	3.1806	5.9204	1.7047	2.8763	4.7829	4.5252	5.6714	5.1692
-5.5482	-7.4658	-3.8151	-6.0841	-4.3695	-4.5371	-5.9622	-4.2147	-5.2108	-6.6397	-5.3651	-5.485	-6.3616	-4.8957	-6.5517	-5.0195	-7.184	-7.3915	-4.6622	-6.967	-6.8218	-5.3783	-5.1679	-6.4331	-4.7961	-7.0893	-8.2301	-5.3156	-6.788	-5.3968	-6.4671	-5.6086	-7.1827	-5.9446	-3.0879	-5.3361	-6.9756	-5.8923	-3.7124	-5.4787	-6.3122	-6.2235	-6.4554	-7.1902	-3.4559	-4.9915	-5.5814	-6.2863	-5.2503	-4.2527
-13.593	-13.436	-13.034	-13.325	-12.125	-12.611	-16.287	-10.809	-15.043	-12.923	-12.033	-13.253	-12.882	-12.617	-14.308	-12.622	-12.431	-13.129	-17.224	-12.778	-12.323	-16.305	-14.38	-12.862	-14.198	-11.45	-13.993	-13.72	-15.8	-12.65	-13.436	-10.237	-13.651	-13.25	-15.03	-15.258	-13.591	-10.065	-13.979	-12.205	-16.116	-12.418	-12.364	-12.441	-12.652	-14.508	-12.962	-13.951	-15.879	-11.371
-14.654	-15.245	-14.44	-13.272	-17.311	-17.424	-15.757	-15.986	-14.322	-14.906	-13.532	-15.563	-13.33	-13.646	-14.778	-14.813	-14.715	-15.139	-12.445	-14.072	-14.776	-14.629	-14.51	-14.673	-13.888	-15.667	-13.991	-14.31	-12.842	-13.985	-13.552	-13.412	-11.962	-16.676	-15.763	-13.769	-13.676	-13.32	-13.374	-15.284	-16.193	-13.647	-14.117	-15.833	-14.327	-13.733	-15.207	-15.872	-13.742	-12.302
-14.088	-12.582	-11.789	-13.476	-15.773	-14.177	-15.686	-14.435	-15.567	-12.493	-14.894	-13.939	-11.866	-16.138	-12.611	-13.535	-12.462	-16.851	-12.695	-14.014	-14.307	-15.404	-15.68	-15.215	-15.61	-16.05	-12.918	-14.02	-16.429	-12.359	-16.065	-13.855	-15.466	-15.85	-15.731	-15.02	-15.678	-16.186	-14.33	-15.071	-14.541	-15.357	-13.447	-16.986	-15.053	-14.149	-13.869	-16.074	-15.778	-14.828
-10.168	-11.722	-9.9264	-9.7298	-11.462	-8.0453	-11.907	-9.7001	-11.126	-9.2323	-10.638	-10.3	-10.891	-10.186	-7.7428	-9.9177	-11.783	-10.661	-10.137	-11.612	-10.952	-9.4211	-8.488	-9.5627	-9.3086	-9.0576	-8.6253	-10.893	-11.354	-11.289	-11.785	-10.581	-8.6732	-10.837	-8.8427	-10.732	-10.177	-10.154	-8.2997	-9.7934	-10.339	-12.784	-12.986	-10.364	-9.9416	-9.6792	-12.679	-10.258	-10.289	-11.161
-11.782	-11.82	-12.636	-13.402	-14.134	-13.353	-12.554	-12.555	-14.303	-12.07	-12.383	-12.903	-11.355	-12.867	-11.251	-10.443	-12.476	-12.462	-14.464	-10.523	-12.253	-11.58	-14.843	-14.09	-13.32	-13.326	-15.139	-10.636	-12.093	-12.554	-12.342	-14.037	-11.156	-12.579	-12.191	-11.844	-13.111	-11.57	-12.29	-13.981	-12.497	-12.489	-12.067	-12.348	-11.569	-12.899	-13.077	-11.847	-11.208	-12.306
-7.5232	-5.5349	-5.1065	-6.5308	-6.6794	-7.3821	-5.3918	-4.2421	-6.1796	-6.9088	-4.6803	-5.267	-7.31	-6.7077	-6.9982	-6.0826	-7.7378	-5.8131	-7.8609	-6.7111	-5.6168	-5.7748	-6.1093	-6.8876	-7.6466	-6.826	-8.9396	-6.6072	-6.3417	-5.9142	-8.3855	-5.6457	-6.2414	-5.8041	-8.0981	-6.6689	-4.5082	-5.7546	-5.1474	-8.8203	-8.313	-10.816	-7.2167	-7.6455	-6.5446	-6.9155	-6.1392	-7.1877	-4.7054	-4.5148
-21.666	-20.164	-22.59	-19.117	-21.042	-20.46	-20.338	-21.337	-20.298	-19.518	-23.082	-20.754	-20.611	-22.363	-21.793	-19.629	-19.305	-19.923	-22.203	-20.918	-21.334	-21.488	-22.989	-18.909	-22.047	-21.142	-19.948	-20.451	-22.998	-22.178	-19.865	-21.809	-17.838	-19.087	-20.78	-21.193	-18.212	-19.974	-22.379	-19.286	-19.838	-20.954	-22.648	-20.157	-21.645	-20.317	-22.117	-20.464	-20.271	-20.592
-16.577	-13.158	-14.993	-14.206	-14.307	-14.789	-16.462	-15.533	-15.638	-15.305	-14.85	-14.718	-13.766	-15.131	-14.005	-13.175	-13.785	-14.943	-14.486	-15.009	-15.304	-13.847	-16.647	-14.264	-14.014	-15.222	-13.529	-15.237	-14.578	-13.062	-13.291	-16.444	-16.544	-12.644	-14.35	-16.072	-13.022	-15.042	-14.792	-14.819	-14.843	-16.959	-16.861	-14.705	-15.554	-14.737	-16.713	-14.054	-14.879	-13.7
-13.671	-10.555	-12.047	-11.44	-10.128	-11.554	-12.221	-9.4554	-10.541	-9.2578	-12.624	-11.329	-10.545	-11.537	-10.784	-10.794	-8.9231	-10.187	-11.395	-12.861	-10.483	-10.316	-14.156	-10.952	-12.403	-11.551	-11.089	-10.263	-10.136	-14.406	-10.544	-9.8164	-9.6652	-9.7526	-11.815	-10.737	-11.996	-10.099	-10.689	-12.861	-12.459	-11.856	-11.572	-10.806	-12.046	-11.119	-11.036	-12.396	-11.467	-10.16
6.9696	5.3172	6.274	7.2483	3.7263	6.0451	4.9226	7.8881	6.7008	5.8304	8.2324	6.7502	6.7637	6.5978	5.4757	7.0494	6.3932	6.1321	3.6596	5.6216	7.3101	7.0046	6.0683	6.1548	6.988	4.1782	6.6737	5.1106	6.4483	7.0058	5.4398	7.9267	6.3308	5.9303	4.6817	7.0694	6.7261	4.1756	4.9589	6.4484	3.3006	4.3057	6.7492	3.7317	6.7249	4.7103	4.9444	5.4072	5.4512	6.1368
-2.4003	-2.5766	-3.3758	-1.0979	-1.5545	-1.6504	-3.2271	-2.3163	-4.5826	-0.35259	-3.6858	-0.23003	-2.6284	-1.9672	-1.9293	-4.861	-2.7533	-4.5255	-2.2157	-2.9696	-3.9898	-0.75407	-0.75945	-3.1514	-3.5685	-5.733	-0.031752	-1.4632	-3.9265	-1.8331	-2.601	-2.7137	-3.9943	-1.9114	-3.2117	-3.8969	-5.3019	-4.5919	-1.4655	-2.0678	-2.2814	-1.2829	-1.6265	-0.54126	-4.0172	-4.378	-2.7279	-4.2927	-1.381	-2.1052
-22.155	-23.097	-20.132	-22.125	-23.857	-21.294	-23.8	-21.131	-23.53	-23.426	-21.752	-23.056	-21.7	-22.902	-21.627	-22.662	-22.326	-22.817	-21.296	-22.276	-24.003	-21.831	-21.308	-23.081	-22.724	-23.321	-20.935	-21.575	-20.484	-24.193	-21.309	-22.45	-21.957	-25.756	-21.649	-22.584	-20.451	-23.86	-22.035	-21.679	-22.585	-20.527	-22.028	-22.18	-21.019	-22.151	-23.514	-20.629	-22.086	-23.297
-0.89903	2.6465	-0.60433	2.495	2.1153	1.3193	1.4421	1.8308	0.6626	0.55529	1.2355	1.5967	-0.50579	0.59835	-1.0023	0.3234	1.2328	-0.66548	-0.29874	1.162	1.4526	2.6408	2.8412	1.0822	-0.14182	-1.1586	-2.0943	0.98008	-0.82539	-0.13432	-1.5665	2.7171	1.0311	2.896	-0.0049417	-2.3021	1.1417	0.030674	-0.49316	1.6786	0.31968	-2.8469	0.016263	0.38892	1.0432	1.304	1.3099	1.068	0.70499	-0.78633
-11.753	-14.388	-15.332	-12.455	-13.789	-10.531	-12.863	-11.797	-11.735	-12.18	-12.587	-10.782	-12.094	-13.355	-11.336	-12.843	-13.62	-15.092	-12.136	-11.683	-12.345	-11.971	-12.624	-12.836	-10.15	-13.372	-15.04	-12.162	-13.668	-12.234	-11.042	-13.653	-11.938	-13.773	-13.935	-12.41	-13.412	-12.229	-12.562	-14.748	-13.828	-13.196	-13.279	-16.254	-13.424	-12.264	-11.317	-13.492	-12.829	-10.373
-0.074563	4.2846	1.3093	2.5852	3.6703	-0.135	0.22845	1.029	3.3048	2.0973	2.3268	-0.41225	0.81281	-0.012458	2.1194	2.9797	0.41813	-0.92037	2.0227	0.85095	-0.27671	-1.4107	2.5316	3.0516	1.8274	2.7761	1.724	4.0713	1.0059	-1.8583	1.9094	2.5164	2.2362	3.4037	2.6245	1.2819	3.8659	3.3258	-0.2714	-0.15054	1.9741	1.9408	3.1407	2.0069	2.4645	3.3018	1.3371	0.389	3.5719	3.2582
-1.9566	-3.0674	-4.6661	-1.3526	-2.805	-0.045133	-3.4604	-4.623	-2.6611	-5.3292	-4.1427	-0.48857	-4.2537	-5.8846	-3.279	0.37942	-3.2568	-2.0654	1.1335	-1.7721	-2.3322	-3.264	-2.5007	-3.7297	-2.4514	-2.0083	-1.657	-4.2332	-1.9416	-2.5913	-2.6303	-3.5345	-2.9481	-3.569	-4.0247	-2.8439	-2.0333	-2.5379	-3.32	-0.54872	-2.0912	-0.84401	-2.83	-0.9345	-4.1639	-2.4769	-2.052	-3.207	-5.2366	-3.6157
1.4821	0.42255	0.11912	-0.64385	0.82244	1.2613	-0.71167	-3.4109	1.0901	0.97357	-0.034439	-1.361	-2.0407	-2.6286	-0.094648	-1.3326	1.0179	-0.2908	-0.30285	1.6134	0.84421	1.6428	1.7443	-1.1621	-0.15769	-0.077152	-0.035465	0.816	-0.87279	-0.78838	-0.76217	-2.5032	-1.6213	1.0317	-0.53575	1.7809	0.89279	-0.094026	-0.76711	-1.4878	-0.15432	1.4756	0.98669	2.143	-0.81961	0.60256	-2.0562	0.90666	1.0936	-1.1802
-2.7038	-3.5615	-5.6777	-2.0301	-4.6189	-5.4176	-5.6915	-3.4161	-4.5293	-1.2925	-4.4625	-4.5478	-6.3903	-3.0838	-2.0581	-4.6183	-4.4109	-3.6089	-1.9227	-3.3785	-5.8218	-3.3097	-4.0576	-2.3179	-1.556	-6.8343	-1.2809	-2.7654	-6.2853	-4.1274	-4.4533	-2.0981	-1.7924	-2.3242	-3.5708	-2.2894	-5.075	-3.2499	-4.0356	-3.8755	-4.4199	-3.2175	-2.7492	-5.0316	-1.071	-3.6479	-4.5348	-3.6068	-1.5491	-4.6365
-14.563	-14.007	-10.725	-11.614	-12.733	-14.226	-13.166	-12.668	-11.44	-13.014	-13.02	-12.818	-14.541	-10.727	-15.651	-15.025	-13.388	-12.941	-14.606	-13.144	-12.904	-15.076	-13.101	-14.613	-11.076	-14.774	-11.653	-13.596	-14.796	-14.127	-13.647	-14.772	-14.536	-11.896	-11.378	-16.719	-12.345	-14.064	-13.846	-11.644	-11.716	-14.336	-14.106	-15.302	-13.304	-14.05	-13.659	-13.767	-13.768	-12.516
-8.109	-6.9571	-5.9154	-7.4752	-7.2451	-6.815	-7.968	-6.9151	-8.232	-9.0898	-7.1721	-8.6505	-8.742	-6.4527	-7.8818	-7.1108	-7.281	-9.9436	-7.1703	-8.556	-7.0575	-8.4174	-6.2631	-7.4328	-8.1325	-10.762	-6.6535	-8.394	-4.9586	-6.8678	-9.3245	-8.8956	-8.8026	-6.8359	-7.7752	-8.0445	-8.6848	-7.7839	-6.4978	-6.2889	-8.5267	-9.9969	-7.4585	-8.3798	-5.416	-9.1461	-7.4196	-8.9449	-5.5575	-7.3586
-11.421	-14.35	-13.285	-10.657	-12.193	-14.442	-14.309	-11.72	-13.832	-14.083	-12.702	-13.686	-13.001	-13.284	-10.135	-12.861	-12.168	-12.68	-13.261	-11.334	-12.167	-9.5888	-12.408	-13.021	-12.335	-12.925	-13.185	-12.289	-13.77	-12.398	-13.473	-11.698	-13.349	-13.936	-13.262	-13.519	-14.36	-12.517	-12.659	-13.195	-13.812	-12.001	-11.07	-11.755	-13.007	-14.47	-15.659	-15.244	-13.626	-12.488
-1.4396	-0.60692	0.89898	0.97849	0.6186	-0.021234	0.29399	2.148	1.6426	0.024818	0.98909	-0.33293	0.17361	0.062293	-1.2939	-1.5156	2.034	-1.3288	0.74597	0.77209	0.013968	-2.207	-0.057603	-0.69813	0.90979	-0.076137	1.4149	0.80629	0.31182	2.4	-0.11756	0.18078	0.25188	1.2773	1.5811	-0.76766	1.2752	0.038031	0.032473	-0.81723	1.4279	0.32229	0.29929	0.55138	3.2112	1.2049	-1.5679	1.9016	0.89856	1.3921
0.62466	0.25813	1.6009	2.1201	1.8783	2.099	1.3927	1.88	2.0907	3.451	0.51522	1.7019	3.886	-0.055132	3.9113	-0.10797	0.53634	-0.14849	1.2924	0.17552	2.794	1.295	0.65819	1.8768	1.697	-1.5929	2.6026	2.3917	1.0329	3.4159	2.726	1.6474	3.2825	3.063	0.19571	2.3695	2.3512	1.2787	1.5582	0.93261	2.6887	2.2375	3.4485	2.9422	0.32476	2.1677	2.5962	1.5651	0.0072817	2.8729
-0.10201	1.435	0.73469	1.9943	2.4508	1.5197	2.5677	1.8656	3.6888	4.013	3.629	-0.20536	-0.56467	1.901	3.8143	3.1836	0.72923	-1.1998	1.8542	1.173	-1.0057	0.97576	2.2025	2.801	2.1502	1.7079	0.70994	1.005	3.2733	1.7838	2.719	0.71978	1.271	1.8709	-0.15655	1.4242	2.5009	1.1019	1.9934	3.4869	2.2811	0.50298	0.47835	2.1617	3.0824	2.277	2.1957	2.069	1.7456	2.865
-1.299	1.6694	-1.6828	-2.6494	0.32849	0.46462	0.30194	-0.13951	1.3719	2.2747	1.8843	-0.13634	-1.9752	-0.07292	1.3633	0.21235	0.46095	0.2229	-1.7415	1.5377	-0.91224	-1.3947	-1.1685	-0.034515	-0.60236	0.89705	-0.66808	0.19839	-0.32662	-1.3697	-0.43088	-0.83898	-0.22376	-1.106	-2.2124	0.19351	0.64169	2.566	-0.53209	-0.054484	0.62387	-0.050616	0.77493	-0.41822	0.86945	0.78996	1.3038	2.2868	-1.326	-0.57031
-2.1207	0.13645	-1.4293	-1.7965	0.70622	0.84882	-1.7839	-0.58154	-1.7902	-0.50219	-2.1405	0.83605	-3.3765	-2.2233	-1.8056	-2.3748	0.0066968	-1.4429	-2.206	-0.5262	-0.12374	-1.6275	-1.6914	-2.4878	-2.5671	-1.2791	-3.3155	-1.5703	-2.1423	-0.23328	-0.28325	-1.2643	0.68822	-1.4901	-0.90272	-3.2103	-2.1326	1.567	-0.68156	0.76148	-2.9168	-1.4486	0.39436	-2.1828	-1.6188	-1.483	3.1348	-1.6077	-2.7853	-4.3887
-22.065	-23.019	-23.142	-22.682	-21.431	-21.496	-23.698	-24.835	-20.557	-21.465	-21.923	-21.94	-23.742	-21.844	-22.349	-21.539	-20.957	-22.399	-21.515	-25.67	-22.087	-19.737	-23.68	-19.773	-21.917	-19.891	-20.576	-23.74	-24.753	-20.77	-23.82	-24.687	-23.691	-23.201	-22.231	-22.491	-19.816	-22.484	-22.832	-19.056	-21.84	-22.891	-22.807	-25.008	-22.607	-22.817	-23.494	-23.696	-22.301	-22.187
-13.626	-11.279	-13.959	-13.076	-13.471	-11.808	-12.031	-13.001	-13.271	-13.466	-10.829	-10.935	-14.31	-13.999	-14.026	-15.156	-13.397	-13.423	-13.909	-14.929	-13.083	-12.545	-11.674	-13.839	-12.691	-16.264	-13.741	-13.73	-9.8352	-12.778	-13.859	-12.108	-12.538	-12.235	-12.328	-10.911	-15.637	-12.607	-12.303	-12.011	-10.889	-14.583	-13.735	-14.199	-14.199	-12.833	-12.657	-12.998	-12.793	-13.569
-1.1131	-1.2068	-0.28366	-1.1801	-1.4659	-0.36885	-0.95386	-1.3114	-2.7485	-0.56893	-0.52124	-1.0312	-0.22818	0.50626	-2.2777	-1.0514	-2.0155	-0.19614	-1.9302	-1.5292	-0.34585	-2.298	-2.2684	0.49295	0.037117	-2.9127	-2.6527	-0.73901	-1.864	-1.3862	-0.49739	-3.0992	-2.3219	-0.16	-1.2779	-3.2037	-1.3734	-1.3884	-1.3752	0.013852	-2.8523	-2.3036	1.672	-2.5519	-2.0666	1.0886	-3.6292	-1.2515	-2.6311	0.45797
-2.5363	-2.7457	-2.9519	-1.4773	-4.1994	-1.5356	-1.4436	-1.3786	-1.7225	-4.471	-5.3606	-2.7109	-2.8517	-0.53864	-1.0808	-2.7908	-1.8518	-2.6354	-4.0291	-1.3567	-1.5389	-3.0096	-3.5283	-2.0503	-3.3797	-1.6381	-4.0175	-3.0228	-1.8128	-3.7484	-3.8876	-1.881	-3.3365	-2.4402	-1.2015	-1.3979	-2.8419	-3.6487	-2.4728	-3.3513	-4.9281	-0.71084	-3.3641	-2.3964	-1.7147	-2.6306	-2.6751	-2.985	0.15267	-2.9411
-13.598	-10.836	-15.409	-12.925	-11.036	-11.836	-14.613	-12.452	-11.366	-14.35	-14.125	-15.081	-13.137	-11.408	-13.33	-11.556	-11.552	-13.115	-13.249	-12.79	-13.483	-12.225	-16.556	-13.494	-14.166	-12.946	-12.927	-10.622	-10.722	-14.958	-13.774	-13.752	-12.525	-12.157	-13.102	-13.278	-14.554	-12.718	-14.402	-14.905	-15.885	-13.728	-13.959	-11.593	-14.371	-12.232	-13.671	-10.552	-11.996	-13.192
-2.6938	-0.38696	-3.7323	-1.0578	-1.6442	1.7567	-1.5487	-2.0968	-1.4612	-2.1672	-2.3641	-2.4146	-2.6198	-2.6893	-1.1199	-0.50777	-2.9701	-1.6036	-1.6398	-2.0981	-1.4859	-0.57808	-0.51619	-1.6597	-2.2168	-2.2911	-2.1173	-1.9	-1.7978	-1.9811	-4.0855	-2.5694	-0.92744	0.10024	-1.7689	-1.4357	-0.8438	-0.10929	-1.4325	0.15252	-0.58068	-2.9798	-1.3319	-2.6862	0.5219	-1.6944	-3.1585	-0.69299	-2.7501	-0.27689
3.8052	3.6854	2.1953	4.893	3.4205	4.4436	4.1215	4.4251	2.6243	2.327	5.2233	4.7651	3.1619	4.3109	2.0629	3.7057	3.1773	5.7482	2.2571	1.9619	6.9328	4.6094	4.8921	4.1512	2.5661	3.9018	5.0757	3.7095	2.6501	5.1936	2.526	4.1255	4.938	4.8623	5.5674	2.8385	6.0578	3.7241	2.7702	5.6623	4.6338	3.7077	5.497	2.8422	3.602	3.3735	4.8145	3.223	2.8865	5.3294
-12.408	-10.241	-12.993	-12.321	-11.232	-14.051	-14.717	-13.051	-12.742	-10.703	-13.35	-14.242	-11.951	-12.008	-14.63	-12.248	-12.682	-15.432	-12.679	-13.869	-14.649	-13.47	-12.671	-11.695	-14.247	-15.143	-14.663	-11.901	-12.964	-12.544	-13.154	-13.61	-13.977	-16.016	-13.012	-13.001	-12.446	-12.8	-13.548	-12.344	-8.3812	-14.931	-13.132	-12.112	-12.348	-13.721	-15.392	-10.626	-14.321	-13.796
-2.3388	-4.2614	-3.1939	-4.8209	-2.3332	-4.771	-3.2976	-3.9155	-4.2361	-4.0802	-3.7085	-3.8488	-5.0884	-5.6263	-2.9592	-4.2171	-4.6352	-3.829	-2.621	-1.6246	-4.0789	-3.636	-3.4454	-2.9457	-4.7701	-4.6552	-4.7613	-3.3002	-3.2364	-3.8962	-2.8971	-6.0952	-4.3398	-4.1814	-3.6893	-4.1665	-5.2049	-4.8281	-3.5898	-5.4898	-0.43908	-5.0674	-4.4582	-5.1657	-3.5477	-3.744	-4.7631	-6.5918	-3.4081	-5.1596
4.4086	5.2197	4.2446	6.0093	5.7824	2.0584	5.3997	5.7096	2.7001	5.0582	3.2708	5.9674	4.5522	5.0725	5.3771	5.0776	6.0357	6.9362	4.5522	6.3164	3.2889	6.5164	2.8995	4.3466	3.5461	3.7084	5.8836	4.4819	5.3991	4.8456	3.1823	5.2625	5.3802	4.5875	3.4378	5.2289	5.0198	4.6494	7.0438	5.0838	2.9108	3.6558	3.8042	5.4074	5.065	3.5021	5.0002	2.017	3.8979	6.981
-3.3648	-2.258	-4.2095	-1.1319	-3.2368	-4.1194	-3.7089	-5.3712	-2.8864	-4.0433	-1.3895	0.32799	-5.3181	-2.6073	0.38825	-2.193	-3.7259	-3.1252	-1.8111	-2.1885	-4.8095	-3.1973	-3.5954	-2.624	-2.6998	-5.9425	-2.569	-3.106	-1.4732	-3.3589	-1.4781	-5.3636	-4.0254	-5.5721	-1.5355	-1.473	-1.402	-3.6717	-2.7237	-2.9561	-1.466	-1.177	-3.5889	-1.2849	-4.7197	-1.4315	-4.6608	-5.0843	-0.97015	-3.9201
-3.6834	-3.1217	-3.383	-4.2272	-5.0003	-0.75405	-4.2297	-2.9603	-1.4409	-2.3392	-0.51675	-1.3551	-0.95944	-2.6782	-3.6043	-4.1333	-1.7003	-2.8911	-2.2031	-2.8467	-3.2204	-4.7388	0.71126	-1.7147	-3.7619	-3.3114	-2.3859	-1.8935	-3.6386	-3.6462	-4.7195	-3.0069	-4.3399	-1.9656	-1.12	-2.8631	-0.19718	-2.0688	-4.9398	0.50449	-2.5722	-2.9374	-1.7743	-1.0658	-0.88208	-0.45806	-4.3611	-1.3083	-3.3026	-2.3198
1.2037	-0.20597	1.2354	-1.0704	0.2412	-0.99999	0.68901	-2.1067	1.7026	-3.3591	-1.7866	-0.17321	-2.0995	1.4492	0.8257	-0.95599	1.8851	-0.69957	1.3607	-0.22914	-0.6269	-0.61245	0.91129	-1.0155	-1.6869	-0.37755	-1.7008	1.8603	0.27367	-1.7334	-2.2165	-1.7921	0.75691	-2.2295	0.78225	-0.74579	-1.2292	-0.29936	1.8582	0.43012	0.90491	0.22617	-2.6971	-1.4151	0.7518	-1.783	-1.0203	-1.4002	-1.1209	-1.8728
7.132	7.5061	7.9088	8.0628	7.9157	6.9862	8.9174	9.4628	8.2237	6.7875	8.4393	8.5601	8.9712	8.3373	10.741	6.3621	6.92	9.4067	9.7059	8.4041	8.8173	8.0204	9.8299	5.9539	8.1464	9.9287	8.8617	4.4402	7.1035	7.2862	9.1765	8.2895	7.9378	7.9533	8.3403	8.4168	7.0909	8.1127	7.2972	7.6946	6.2927	6.5986	8.5675	9.0554	9.4758	9.1112	8.9896	7.565	9.0619	9.2678
-19.378	-19.324	-21.771	-21.329	-19.47	-19.7	-19.449	-18.677	-22.156	-19.921	-20.069	-20.402	-20.535	-20.845	-21.287	-19.133	-20.559	-20.316	-20.217	-20.619	-21.724	-20.246	-22.619	-20.445	-19.967	-21.355	-20.535	-19.771	-21.39	-19.515	-22.154	-19.942	-21.624	-21.465	-19.941	-19.108	-22	-22.127	-19.511	-18.406	-20.963	-19.487	-21.483	-21.577	-21.455	-20.475	-18.71	-20.736	-23.154	-20.928
-0.022853	0.34635	-0.92081	0.35755	2.1623	1.0804	-0.61583	0.092865	1.098	2.7635	-0.34895	1.4334	-1.0787	1.2805	0.011006	0.93198	-0.13291	-0.11688	1.4639	-1.8017	0.71386	1.521	0.37682	0.032037	0.12876	1.1736	0.5493	0.081338	-1.2898	-0.62643	0.44304	-0.34969	1.3563	1.9733	1.6995	-0.56798	1.7159	-0.647	0.93175	-1.3821	0.72128	0.38163	0.2223	1.3863	2.0526	1.4156	0.89112	0.31064	0.32611	-0.039215
-0.26029	-0.99963	-0.77802	-0.82695	-1.4148	-2.4463	-0.90639	-0.55061	-1.9075	-1.9035	-0.14778	-0.78399	-0.62704	-1.537	-1.1697	-0.28534	-1.0646	0.17512	-0.8777	-1.0226	-2.093	-2.691	-0.2546	-2.2332	-0.73928	-4.772	-2.8573	-0.71664	-0.87056	-1.7904	-1.4576	-1.285	2.0761	-3.1311	-1.7373	0.045556	-2.5688	-0.90044	-2.2673	-2.7126	-1.7695	-2.5694	-1.7724	-0.17813	0.99136	-0.74932	-1.9983	0.33632	-0.093055	-1.9967
-14.09	-16.034	-14.996	-16.1	-15.336	-13.675	-15.155	-16.993	-14.411	-14.184	-14.462	-14.945	-13.835	-15.056	-15.901	-15.406	-15.355	-14.757	-14.421	-13.14	-12.758	-15.746	-14.445	-15.648	-15.633	-14.17	-13.732	-13.306	-13.464	-15.358	-12.878	-15.013	-15.421	-14.955	-14.464	-12.912	-12.75	-14.078	-14.36	-12.924	-16.931	-15.346	-16.3	-16.198	-15.813	-15.183	-14.876	-15.026	-13.016	-14.288
2.4108	5.8045	5.7057	6.9043	4.3474	6.3863	2.4671	3.5765	4.1144	4.1891	5.5851	5.1007	5.9939	3.4391	5.838	5.3482	4.6885	4.4631	5.0574	5.9232	6.2992	5.5584	7.7764	4.9648	3.5083	4.2712	6.2223	5.0868	4.3962	3.5894	3.6854	3.6711	4.8585	4.3912	5.7876	3.113	6.0304	4.0216	3.6209	3.7162	5.1302	3.9897	6.4659	5.3256	5.1983	6.7368	5.7086	4.458	5.8596	7.6442
-12.402	-14.04	-11.38	-12.885	-12.448	-12.142	-11.624	-10.609	-10.839	-11.228	-12.177	-13.199	-10.568	-11.898	-10.633	-15.121	-9.3616	-10.487	-13.587	-9.9308	-11.83	-11.88	-11.637	-11.479	-9.9337	-12.173	-12.469	-11.757	-11.636	-12.864	-9.8918	-12.925	-13.065	-12.544	-12.138	-9.6102	-10.428	-11.287	-11.52	-9.0831	-13.461	-9.1897	-10.15	-11.045	-12.366	-10.989	-10.53	-12.644	-12.628	-11.545
-2.7211	-2.7856	-1.9876	-2.3854	-2.3306	-0.11411	-1.1124	-2.3563	-2.1329	-1.5351	-3.7081	1.0632	-0.21359	-0.045351	-2.3762	0.020888	0.72801	-2.0616	-3.1468	-2.563	-0.56249	0.0071689	-3.2626	-0.2219	-2.0743	0.98942	0.30206	-2.9886	0.26536	-2.7781	-1.1094	-0.76698	-1.6218	-1.2595	-1.3449	-0.78653	-1.808	-1.2861	-1.0994	-0.28687	-1.3389	-0.89008	-1.5435	-3.0269	-0.69472	-1.4525	-1.3477	-0.3997	-3.7205	1.752
5.6083	2.2932	4.6309	5.557	5.9146	8.0522	5.373	5.6358	5.3801	5.8458	5.7976	5.0044	5.4033	8.6409	4.4483	6.8119	6.8427	5.543	3.6853	5.7247	6.3736	5.4378	4.9765	6.357	4.9418	7.4611	5.9019	3.0335	4.5739	6.3412	5.7355	4.948	4.3615	7.548	5.767	7.4991	7.3368	4.8115	1.862	6.9159	4.9116	2.5586	6.8748	4.6108	4.5863	7.1262	7.0295	5.8359	6.7477	5.8274
3.3036	3.3481	4.1482	3.339	2.2953	3.8309	5.2683	3.9274	3.7397	3.1463	3.9047	5.4598	5.0402	6.5267	1.3983	4.4409	7.7597	5.3169	4.5259	5.1988	5.6856	6.8321	3.9676	4.3354	4.6702	5.1924	5.5465	5.6825	5.0791	6.0263	5.7127	7.4016	4.113	6.1342	6.2092	5.4728	6.2303	4.8398	4.0971	6.4295	4.556	4.9554	4.4695	4.4066	4.4002	6.9965	4.347	3.7644	5.7644	7.3453
-13.24	-14.444	-11.915	-12.084	-9.7384	-12.044	-10.614	-13.196	-11.71	-13.149	-13.488	-13.502	-14.47	-14.269	-14	-14.311	-14.152	-13.338	-13.507	-14.127	-12.586	-12.506	-11.892	-14.508	-14.603	-13.148	-13.069	-12.011	-14.532	-11.662	-14.395	-10.797	-13.582	-13.452	-12.623	-12.367	-10.911	-13.236	-12.17	-13.955	-13.084	-12.139	-13.846	-13.181	-13.503	-14.328	-14.123	-13.201	-11.98	-12.345
-5.5311	-5.7649	-3.1549	-3.3984	-3.103	-1.1576	-3.7759	-1.0943	-3.8863	-4.5674	-4.8402	-4.1208	-4.3002	-4.024	-4.3335	-2.0489	-4.0297	-2.992	-6.3537	-2.2965	-5.612	-4.9259	-3.0095	-2.6514	-4.4661	-2.347	-2.3813	-2.2177	-1.9907	-3.4139	-3.1224	-0.99323	-6.3663	-6.9646	-4.2803	-3.8308	-4.7825	-2.5667	-3.5508	-3.2737	-2.2761	-4.1127	-2.6482	-4.3132	-6.6974	-3.4873	-5.2904	-1.9095	-4.2415	-2.0246
-4.55	-5.024	-5.9595	-6.738	-7.1684	-5.6073	-7.0913	-4.2607	-5.6044	-7.0471	-6.2225	-4.4168	-6.0915	-6.9043	-5.8924	-4.4525	-6.2799	-8.0839	-6.2831	-7.59	-6.8484	-6.7745	-5.4277	-7.1993	-6.9431	-5.8943	-6.7944	-5.1713	-3.6948	-5.5098	-7.6442	-5.7095	-6.9935	-5.2375	-9.5021	-6.4851	-7.0804	-6.3564	-8.1055	-6.7813	-6.2424	-6.7298	-4.5641	-6.8363	-5.0382	-4.9233	-8.506	-5.7296	-5.9337	-7.1221
-3.2946	-4.7851	-4.2399	-3.156	-3.3136	-4.1567	-5.0602	-5.6465	-5.2781	-6.526	-2.4892	-4.2751	-3.5626	-2.7592	-4.7561	-5.3879	-3.1293	-5.2912	-6.3735	-4.8875	-3.9461	-4.4933	-6.3702	-5.6221	-4.293	-4.3341	-8.5321	-3.9544	-5.5247	-5.4113	-5.5035	-4.539	-2.0191	-3.7329	-5.1143	-2.1438	-2.7972	-4.5289	-5.5203	-2.3451	-4.614	-4.0906	-4.4313	-6.4054	-5.0908	-2.9623	-4.781	-3.9917	-4.5866	-4.7709
4.2588	7.5465	6.4633	5.9106	8.0709	6.3717	7.7278	7.2226	7.5763	6.0241	8.0422	4.7338	7.5539	8.5836	7.8553	6.1629	6.0545	7.7714	4.9876	7.9008	7.0294	6.4864	7.3527	5.1035	7.8099	5.4358	7.1053	5.517	4.2371	6.3258	8.3498	7.4915	7.916	6.5085	8.3034	6.4006	7.6657	6.7268	5.8319	6.6884	7.5903	7.9528	5.3849	5.1015	8.7595	7.3561	7.8244	9.0471	7.0303	8.6713
-2.7929	-4.9797	-1.1158	-2.5444	-4.3803	-2.6375	-0.43891	-3.0739	-3.6292	-1.78	-1.3479	-0.39683	-3.4204	-0.72033	-4.1325	-2.2937	-3.8663	-3.0879	-1.3587	-3.47	-4.7135	-1.8073	-3.2356	-1.7172	-2.5311	-4.0209	-1.7528	-4.3545	-2.6071	-1.7704	-2.66	-4.5889	-5.3545	-2.7584	-3.0172	-3.4278	-0.27084	-2.7645	-1.8445	-3.4146	-1.9456	-1.983	-1.8994	-2.8368	-3.4022	-2.8771	-2.9236	-1.4406	-2.2637	-5.3301
-12.671	-12.828	-12.383	-13.426	-13.898	-11.609	-13.98	-13.242	-12.486	-12.701	-11.867	-12.538	-12.096	-12.117	-12.56	-13.429	-12.703	-12.425	-12.808	-13.569	-12.921	-13.968	-13.101	-11.934	-15.632	-13.12	-12.985	-14.115	-12.659	-12.634	-13.507	-13.024	-12.231	-14.335	-14.812	-14.22	-13.929	-13.312	-15.28	-13.777	-11.214	-10.356	-13.655	-13.214	-13.51	-12.384	-12.186	-12.734	-14.01	-15.265
1.4952	1.2056	0.54305	3.0058	2.5036	0.087047	0.49452	1.989	0.89203	2.0737	0.61228	3.2538	0.59779	1.6091	2.5878	1.3755	1.1336	4.5287	2.3292	2.325	3.1245	0.79111	3.8959	-0.30533	2.1214	2.4221	1.401	3.2743	4.0472	1.7123	3.6369	2.964	1.2827	2.3518	2.7468	0.61122	3.4674	3.342	3.5674	1.2245	1.4302	1.7805	-2.2505	2.5736	2.2185	0.045942	0.35821	1.3574	0.090828	3.1629
-7.1678	-10.914	-7.767	-8.2521	-7.1934	-8.8548	-7.9466	-9.3034	-8.8112	-7.2923	-7.9263	-7.3555	-8.2768	-7.5622	-7.3281	-9.0092	-9.744	-8.201	-9.7703	-10.086	-10.517	-8.4331	-9.2081	-7.6843	-8.9911	-9.3283	-8.0349	-8.747	-8.7958	-8.5407	-7.6185	-8.5317	-10.318	-9.2679	-8.5554	-10.807	-8.7633	-8.0584	-11.088	-11.804	-6.3839	-9.0555	-7.624	-9.9037	-10.128	-9.6837	-8.8083	-8.0752	-10.437	-9.7219
1.0441	-1.8058	-1.9138	-0.87504	0.35077	-0.45934	-1.4422	-2.9354	0.40767	-1.9011	-0.33758	-0.33315	-0.41856	1.5221	-3.6614	-0.5445	-1.6472	-3.537	-1.3427	-2.7004	-1.5677	-2.5873	-2.2712	-0.69381	-3.3803	-0.98163	-4.1911	-1.812	-0.73794	-2.417	-1.429	-2.0815	-2.5564	0.16854	-0.43902	-1.189	-1.2572	-1.9611	0.15082	-1.4434	-1.8623	-0.80183	-3.0225	-1.0856	-4.6593	-0.65947	-2.2223	0.41954	-1.1485	-1.479
-14.046	-13.414	-13.327	-13.373	-11.734	-13.036	-11.553	-11.901	-13.265	-12.674	-14.536	-11.844	-13.105	-13.845	-15.753	-13.252	-15.01	-13.376	-13.024	-12.372	-14.026	-13.358	-13.374	-12.905	-13.059	-13.609	-13.772	-15.16	-12.993	-9.8951	-11.595	-13.466	-13.332	-15.015	-14.521	-10.938	-10.801	-11.38	-16.873	-14.411	-14.214	-12.441	-13.29	-13.027	-14.303	-13.22	-11.71	-10.655	-14.605	-13.783
-14.1	-14.148	-14.143	-16.983	-14.001	-14.898	-13.053	-16.109	-15.244	-13.461	-12.819	-14.952	-14.482	-14.614	-14.741	-13.625	-13.416	-15.102	-14.377	-14.268	-14.084	-13.185	-12.176	-13.891	-12.938	-16.005	-15.102	-15.685	-17.06	-14.577	-15.676	-14.947	-14.433	-14.063	-12.834	-14.464	-13.977	-14.058	-15.749	-13.633	-14.31	-14.261	-13.819	-14.639	-14.63	-12.87	-14.039	-15.329	-12.35	-14.913
-6.3003	-6.5024	-7.5363	-6.772	-7.8496	-7.0424	-4.6623	-5.4959	-5.6809	-4.5039	-6.5563	-5.2648	-6.6699	-7.2021	-4.6825	-5.1716	-6.9118	-7.8484	-8.4605	-9.363	-4.7028	-6.1681	-5.0998	-5.7729	-6.9326	-6.0171	-9.507	-6.5981	-6.6108	-8.3865	-4.9325	-7.3423	-6.0247	-9.5883	-5.9071	-7.7589	-7.3276	-7.1516	-10.145	-5.8601	-7.2574	-4.7274	-6.5921	-4.6157	-6.1108	-5.2829	-4.4945	-5.2927	-3.1974	-7.4452
-11.755	-9.8479	-8.4741	-11.583	-10.227	-11.78	-9.6661	-10.733	-11.012	-8.6937	-8.777	-9.4647	-9.8578	-9.7276	-11.826	-12.137	-11.571	-11.232	-11.04	-11.609	-10.546	-11.541	-9.249	-10.333	-12.47	-10.736	-10.921	-10.335	-11.683	-9.6052	-11.456	-10.153	-12.636	-10.543	-13.294	-9.6941	-10.852	-10.067	-9.2381	-8.5597	-11.854	-7.9373	-11.804	-12.029	-11.144	-11.767	-12.348	-10.164	-10.4	-11.527
0.65892	-0.28848	1.1178	-1.3642	-1.8924	1.0737	1.3508	1.0747	1.5886	0.45945	2.8459	-1.9062	-0.39046	0.88249	0.81979	2.1003	-1.4082	-0.4524	0.31593	-1.566	0.72494	0.45946	1.2865	-0.018794	-1.1272	-1.8953	2.7544	-3.0388	-0.89609	-1.4039	-0.71218	0.95086	2.4435	0.44576	-1.3951	1.0863	1.2845	0.057224	0.17825	2.2239	2.7948	0.030276	-1.4317	-0.45488	0.83263	0.038108	-0.78615	-0.058445	-1.9459	-0.34811
-2.6378	-2.169	-2.0952	-1.8492	-0.90674	-5.1185	-2.7669	-2.3748	-3.571	-1.3014	-2.1958	-2.3103	-5.0871	-2.2579	-3.3964	-3.1875	-1.7979	-2.8193	0.15711	-2.6333	-5.3063	-1.3676	-2.5532	-3.3981	-2.2453	-2.6294	-5.0441	-3.9068	-1.3062	-1.2957	-2.4861	-4.3379	-2.4278	-1.6554	-1.609	-3.2824	-2.9272	-4.2069	-4.8138	-0.88836	-1.9793	-3.1497	-0.43663	-4.0617	-3.9126	-3.1644	-2.0759	-3.8223	-3.2898	-3.6644
-1.4186	-2.2485	-1.475	-3.3893	-4.271	-1.0858	-1.5855	-0.98303	-2.16	-2.9951	-2.9348	-2.2656	-1.4434	-3.3739	-4.114	-4.9137	-4.5513	-0.050573	-4.9942	-3.9508	-2.8277	-1.8499	-1.5395	-3.8855	-2.2117	-0.5183	0.084458	-4.6846	-3.6019	-1.5846	-3.7591	-1.1752	-0.93749	-1.0198	-3.1577	-2.479	-3.4334	-2.7027	-2.2255	-3.9363	-2.5284	-3.9733	-3.1201	-4.008	-3.696	-1.7741	-4.5243	0.60059	-2.1775	-1.284
0.88899	-2.1043	0.94074	2.2765	-0.15967	1.6032	1.7331	-0.4282	-0.58754	1.5609	-0.55299	-0.43195	-0.14241	0.20817	0.38765	2.6679	0.14338	1.3216	-0.08491	-1.2847	0.25079	-0.15627	0.78396	-1.813	-1.3226	0.52884	-2.5204	-0.74273	-0.22847	-0.047138	-1.1841	-2.6504	-1.1228	0.11793	-0.095827	1.6412	1.564	0.57002	-0.73774	0.41624	1.0714	-0.77966	1.0918	-0.3022	1.6924	0.84299	-1.4684	-0.18282	-0.020683	0.94299
-11.907	-9.7715	-10.65	-13.126	-12.976	-12.111	-13.189	-10.99	-11.748	-10.247	-11.642	-9.1978	-9.9782	-10.614	-12.423	-12.238	-12.753	-11.132	-12.365	-11.534	-13.456	-13.89	-11.059	-12.098	-9.9425	-12.295	-10.567	-11.368	-11.649	-11.739	-11.268	-11.157	-13.069	-11.554	-12.867	-12.45	-12.247	-10.934	-11.105	-12.064	-13.602	-10.721	-11.673	-12.762	-11.214	-11.946	-11.585	-13.313	-11.067	-11.942
-1.4656	-0.99694	-0.5388	-0.60097	0.47863	-0.83702	-1.2196	-1.3203	-1.6906	-3.9816	-1.5615	-1.5213	-3.335	0.60096	-1.0368	-2.8882	0.22188	-1.3235	-0.18887	-1.4919	-1.6181	-1.7311	-0.39154	-2.4935	0.41688	-3.1243	-2.5157	0.057711	-2.9834	-1.6596	-3.0104	-0.5293	-2.2553	-1.652	0.31619	-2.2952	-0.80233	-1.0703	-0.28928	-0.67721	0.44139	-2.8524	-1.5922	-2.1448	0.037145	-2.921	-1.6767	-2.1137	-2.67	-1.1271
-2.53	-4.5604	-5.9479	-7.572	-4.6658	-4.0434	-4.6833	-6.3428	-4.9524	-5.4693	-6.0381	-4.5432	-4.9836	-4.0482	-5.2612	-5.5439	-5.5587	-3.2026	-5.8206	-3.3051	-5.9803	-3.7543	-5.4344	-5.0511	-3.9755	-4.4163	-2.7321	-5.5789	-5.0727	-2.9479	-3.1683	-6.2781	-5.2333	-3.7112	-5.8433	-2.5811	-6.9172	-4.9399	-4.4683	-5.8928	-6.0434	-2.8297	-3.9437	-4.5951	-3.7273	-5.8706	-6.7896	-5.7162	-4.1287	-4.201
2.2672	0.22024	0.36571	2.0251	1.7866	0.70916	1.6799	2.2871	1.0568	2.8833	4.2618	1.6969	1.6444	2.0148	1.7728	0.30448	2.6422	2.9175	0.73999	1.5804	1.4197	-0.16208	-0.43567	1.6142	2.0553	1.8984	1.0681	2.5368	1.6533	0.211	0.12422	1.545	0.6611	0.2346	2.0876	0.23743	2.1441	3.8683	-0.70516	1.9205	1.8956	3.5633	0.53734	3.8627	0.71438	0.98949	1.1379	1.9485	3.1582	1.1262
-2.8705	-2.4741	-0.6613	-2.1833	-2.3245	-1.6742	-2.1284	-2.9999	-3.3292	-1.5715	-0.51893	-1.7201	-1.9237	0.89294	-1.5613	-2.0115	-1.415	-1.2438	-1.6332	0.02559	0.94995	-1.7042	-2.125	-2.6028	-1.9991	-2.1473	-3.5423	-1.1895	-0.9904	-2.7482	-0.14282	-3.8335	-2.6618	-2.5691	-0.17714	-3.2758	-0.40694	0.089391	-1.3902	0.010719	-2.5746	-2.3105	-3.2495	0.26013	-2.2315	-2.6891	-2.8564	-2.4202	-2.6736	-3.0785
0.10352	-5.8323	-2.9878	-3.8361	-4.5937	-5.4935	-1.0907	-3.9937	-2.1275	-2.6451	-3.1499	-1.2137	-3.7536	-1.2115	-5.6452	-3.0583	-2.2264	-2.2152	-3.465	-4.0256	-6.6876	-1.376	-5.0428	-2.6272	-4.218	-4.4176	-3.6951	-1.3251	-3.5341	-4.8368	-3.4977	-1.2123	-3.4387	-2.6332	-2.5162	-3.4403	-4.2539	-4.6771	-0.88554	-2.478	-3.1106	-2.3339	-2.1348	-2.3589	-4.5161	-3.5939	-5.3507	-2.2416	-3.36	-3.165
-3.735	-3.6352	-5.2419	-5.0119	-4.7868	-5.8477	-2.1248	-3.7067	-4.9082	-2.077	-3.2462	-2.8705	-2.7256	-3.1728	-6.0758	-2.4749	-5.2696	-2.9328	-3.9691	-5.3122	-3.7434	-4.575	-4.1513	-3.7387	-3.6579	-1.5546	-4.4133	-2.5594	-1.8633	-2.8674	-5.5113	-3.7303	-3.0532	-4.9729	-1.6366	-2.4803	-3.9386	-2.9425	-6.6296	-4.2973	-2.5221	-4.0662	-4.6207	-3.8308	-3.9067	-3.7164	-2.9738	-1.6957	-3.3852	-4.5488
7.1397	4.3779	3.55	6.0111	6.1208	4.3858	6.9609	5.0365	5.8741	5.0941	6.955	7.2825	6.103	5.6954	5.9369	5.5842	5.677	5.2665	6.1066	5.6451	4.8877	5.2652	4.4935	6.6557	5.2507	7.1136	6.6957	5.5825	3.962	6.1782	5.5109	5.4766	4.2144	6.7305	5.2811	4.3097	6.8394	5.1094	5.6718	5.6304	6.199	4.9892	5.8968	5.0179	6.5112	6.2739	5.1207	5.2295	3.94	6.954
-8.4698	-10.496	-10.526	-11.644	-10.45	-12.259	-11.065	-11.412	-11.314	-9.3169	-11.665	-8.354	-11.209	-12.934	-7.8116	-8.3761	-11.248	-10.297	-11.58	-9.9932	-11.253	-11.577	-10.256	-9.5048	-11.345	-11.323	-10.247	-8.9474	-9.8521	-12.052	-10.708	-10.599	-10.597	-11.993	-11.475	-9.2701	-12.419	-10.066	-10.723	-12.25	-12.869	-13.091	-9.9517	-9.5773	-10.706	-12.856	-10.893	-8.7531	-11.807	-10.669
-3.4319	-4.8515	-5.5661	-3.9491	-3.0677	-5.6839	-5.0211	-4.4154	-2.4563	-4.7055	-2.3862	-1.557	-2.6658	-6.5321	-2.3462	-1.1551	-5.9691	-3.2356	-3.8005	-2.653	-2.7828	-5.1336	-3.984	-3.7727	-5.8828	-5.107	-1.2734	-3.1816	-3.3473	-5.6373	-5.7335	-5.4114	-0.98415	-4.0606	-4.9482	-4.1034	-3.1635	-6.8766	-2.8207	-5.0081	-2.4256	-3.5703	-3.6595	-2.3327	-0.17011	-5.8357	-4.0797	-5.0071	-4.3573	-3.649
-8.086	-7.9107	-11.425	-8.8626	-8.5995	-8.6533	-9.2687	-7.9485	-8.4528	-7.4791	-6.7299	-8.8999	-9.8005	-8.5295	-9.1119	-9.8724	-7.7466	-8.4008	-9.2849	-7.8828	-9.8225	-7.9647	-9.341	-10.991	-7.6793	-11.494	-7.5275	-8.8707	-9.8211	-8.4444	-9.0592	-9.6687	-10.466	-9.7918	-8.0037	-8.9727	-9.064	-8.671	-9.2371	-9.2425	-8.6293	-11.765	-9.2068	-8.039	-10.538	-8.1768	-8.243	-8.6505	-9.3772	-9.2198
-22.586	-22.247	-20.151	-21.931	-21.443	-22.026	-20.317	-18.528	-20.502	-20.707	-20.504	-20.517	-18.22	-22.965	-18.265	-19.441	-20.13	-21.323	-21.787	-21.821	-21.431	-20.32	-21.618	-19.86	-23.337	-23.783	-22.462	-22.083	-22.774	-21.383	-19.159	-23.45	-20.868	-20.328	-21.996	-24.662	-21.247	-18.292	-20.322	-19.12	-21.456	-19.963	-20.432	-19.724	-19.788	-21.139	-19.873	-20.572	-20.024	-20.356
2.9207	-0.41165	1.2293	2.4085	1.3585	3.3241	2.8183	0.72379	3.2037	2.2223	1.5704	1.8539	2.0791	-0.57732	0.086998	0.78095	0.34506	2.662	0.13711	-1.9629	2.8802	2.6016	2.7205	1.1896	1.7179	1.1738	2.2952	1.0494	1.625	1.601	2.0415	1.7086	1.7659	4.4805	-1.354	1.5533	1.9444	0.28394	2.9342	1.7506	0.91641	2.3404	0.45751	2.125	-0.88309	1.4782	0.85622	0.88839	1.7264	3.2341
-21.868	-21.65	-20.143	-23.029	-21.483	-22.359	-24.071	-21.109	-21.965	-22.896	-17.94	-22.1	-23.037	-21.156	-20.289	-21.76	-23.474	-21.66	-21.551	-20.052	-21.476	-24.16	-21.565	-21.97	-21.598	-20.606	-22.579	-22.83	-24.457	-21.753	-20.346	-22.346	-23.881	-21.661	-21.478	-23.433	-24.003	-22.212	-21.939	-22.885	-22.858	-24.623	-22.699	-23.616	-21.818	-22.453	-20.805	-20.78	-20.85	-22.436
-0.21585	3.4955	3.3119	-0.62811	-0.03126	2.1065	0.99195	2.6305	0.89438	2.4387	1.3496	-0.22119	-0.24519	2.3443	-2.1764	1.7308	2.1562	0.80975	0.4615	0.69946	0.93363	-0.30939	2.075	1.5535	0.28268	2.1662	1.6959	1.9449	2.2434	1.8323	-0.26813	0.86453	2.891	0.87713	1.34	2.3381	1.0181	1.6617	3.4522	2.1284	-1.2066	2.2463	2.416	1.9462	1.1969	1.431	0.077659	1.9019	1.4163	1.304
-8.1854	-7.5492	-7.1719	-8.7745	-8.8672	-8.0238	-9.2611	-9.432	-10.792	-10.409	-8.2607	-10.674	-8.233	-8.0525	-7.9478	-7.6686	-6.1425	-9.4151	-10.382	-12.167	-8.8713	-8.7406	-8.4725	-8.7459	-10.727	-8.4163	-10.343	-8.5234	-11.291	-8.6124	-9.5696	-10.459	-9.954	-8.3993	-10.61	-9.6466	-9.1192	-8.0501	-10.445	-9.5327	-6.9478	-7.555	-9.4327	-8.8717	-10.694	-7.5785	-7.5003	-8.1132	-11.616	-7.7018
-14.453	-13.575	-13.014	-12.055	-12.684	-12.529	-13.089	-11.854	-13.573	-12.647	-15.372	-14.854	-13.724	-12.804	-12.674	-12.512	-13.279	-12.2	-13.525	-13.327	-12.667	-12.648	-12.236	-14.178	-13.717	-12.614	-13.571	-12.465	-11.684	-10.996	-14.863	-14.268	-13.887	-12.885	-12.586	-13.199	-15.424	-13.203	-10.307	-12.925	-15.507	-12.584	-15.272	-14.92	-13.093	-14.303	-13.619	-13.991	-13.236	-12.679
-12.971	-14.119	-13.319	-17.542	-13.861	-15.986	-13.685	-13.315	-15.549	-14.634	-15.655	-13.007	-15.834	-16.857	-14.653	-14.631	-15.176	-13.563	-12.234	-12.665	-11.717	-15.047	-14.228	-14.742	-11.973	-15.938	-16.295	-12.059	-14.124	-14.061	-16.421	-13.953	-15.434	-14.291	-12.754	-15.15	-14.113	-14.7	-16.413	-14.519	-16.322	-12.252	-12.543	-14.965	-12.846	-11.881	-14.444	-15.155	-15.825	-15.626
4.9834	5.6671	5.4035	4.7301	5.8186	5.6847	4.2472	6.2609	6.8492	7.3301	4.4382	6.2833	4.1923	4.2311	3.1934	3.3569	5.8724	6.6875	4.5061	3.4449	4.4596	5.3507	6.1	4.7195	5.4921	4.7293	4.9376	5.1378	3.5193	5.0955	3.6778	3.4207	6.8555	4.8786	5.9415	4.2789	4.8752	4.7911	3.1166	3.2432	5.7989	3.1468	4.9308	2.4257	5.6534	3.2745	4.8818	5.0732	6.1258	4.7576
-13.901	-12.313	-12.579	-9.5982	-13.49	-9.6435	-12.513	-11.834	-12.53	-11.312	-11.796	-10.141	-11.284	-10.974	-13.015	-11.936	-10.651	-11.835	-11.308	-9.562	-9.2313	-12.635	-13.548	-10.95	-11.508	-13.104	-10.532	-9.8361	-11.093	-14.471	-12.579	-10.646	-12.346	-11.247	-10.706	-14.481	-12.464	-10.714	-11.459	-9.2824	-12.95	-12.933	-10.874	-11.492	-11.742	-11.461	-10.581	-9.7609	-12.672	-10.493
-2.2801	-3.1092	-1.9329	-0.25007	-1.6766	-2.4099	-0.0050916	-0.9881	-3.5455	-1.0877	-2.3663	-2.6767	-0.88614	0.28098	0.62588	-1.3198	-0.95572	-2.166	-0.39036	-1.8538	-3.583	0.17992	-0.63924	-0.87366	-1.1617	-0.73018	-0.20494	-2.6488	-0.028674	-1.7956	2.3384	-3.2024	-1.1081	-0.053632	-2.1368	1.4653	0.009106	-1.3605	-2.2407	-1.8464	-1.296	-2.547	0.085452	-1.215	-0.36188	-1.6537	-2.187	-1.9589	-4.2783	-1.43
-13.266	-10.339	-11.424	-11.255	-10.776	-13.37	-11.135	-12.036	-10.873	-14.257	-11.015	-14.358	-12.144	-10.756	-8.951	-13.386	-12.415	-11.18	-9.2921	-11.978	-12.283	-11.179	-11.674	-13.296	-11.616	-11.503	-13.796	-12.766	-9.8455	-11.717	-10.815	-11.003	-12.636	-9.3784	-11.883	-10.64	-13.14	-11.473	-12.061	-10.232	-11.125	-12.932	-12.205	-11.728	-11.126	-11.109	-12.754	-10.9	-10.54	-11.172
-0.99171	-1.6877	-2.7078	0.54066	0.68186	0.51086	-1.9519	-1.316	1.1002	0.83466	0.36512	-4.1017	-0.10712	-1.1884	-0.22973	-1.7651	1.9133	-0.020134	0.25627	-1.298	0.43082	-1.9147	-1.7468	-0.52532	-1.1982	0.18414	-1.4048	-0.22316	-3.0227	2.2132	-0.56412	-1.1189	-1.2065	-1.2477	-0.52763	-3.6584	-1.5225	0.087419	-1.3829	-0.86331	0.044574	0.23781	-1.464	-0.069495	-1.9087	-0.2612	-1.0623	-1.5182	-0.21906	-1.0146
-2.9273	-2.332	-1.9975	-0.94977	-2.0808	-0.72374	-0.63942	0.90153	-1.4671	-2.2088	-2.4192	-3.8941	-2.0234	-1.4949	-3.6357	-2.1309	-3.3802	-2.9937	-4.538	-1.0723	-3.9118	-3.3675	-1.3557	-1.5247	-1.7618	-2.1021	-1.9921	-1.6847	-1.9842	-1.0656	-4.5763	-2.8123	-2.959	-2.6722	-2.231	-1.6502	-4.8585	-4.3742	-2.2838	-2.2587	-1.3482	-2.6735	-1.795	-3.8709	-2.8475	-3.2865	-2.8957	-0.58405	-3.7052	-3.1005
-1.1039	-1.9744	-2.9623	-2.5064	-1.7953	-1.4264	-3.8153	-3.9221	-1.1981	-3.0667	-3.0489	-2.7126	-3.9553	-4.5698	-4.5505	-0.60838	-1.8274	-3.2615	-4.5693	0.31397	-1.769	-1.0218	-2.6293	-4.2114	-2.5916	-2.8781	-1.1265	-3.0123	-3.0344	-2.8894	-4.921	-2.9188	-3.5575	-1.3659	-0.59787	-1.5338	-2.4454	-1.4253	-2.4525	-1.7591	-2.3327	-3.3735	-3.1831	-2.2709	-3.5044	-1.8134	-3.3168	-1.9253	-1.591	-1.977
2.548	3.2938	2.1148	4.0955	3.3782	2.6981	3.8005	4.9589	2.3458	1.5865	4.861	5.2206	2.9074	2.6853	1.9103	2.5764	5.1798	2.3253	2.3525	3.1263	1.1137	2.923	3.1679	0.38042	0.29146	1.9204	4.2529	3.6973	2.5923	1.726	2.3264	2.6646	3.0854	3.0306	2.6498	2.2602	4.6679	3.0075	0.56108	3.573	4.7909	3.9438	1.4786	5.1859	2.8844	3.8975	4.4842	-0.93553	4.1488	2.2715
-8.6921	-11.385	-10.574	-12.25	-8.9696	-9.5004	-9.7567	-9.6737	-9.8082	-9.8753	-9.0413	-11.745	-8.1052	-9.0794	-9.8412	-10.886	-10.144	-7.3942	-8.9854	-8.7094	-11.013	-9.4578	-7.8642	-10.157	-8.3234	-11.37	-9.5739	-8.5841	-11.923	-11.013	-10.084	-8.0456	-10.199	-9.1145	-11.067	-10.437	-9.1597	-7.5749	-10.086	-8.6752	-9.9382	-10.212	-11.328	-11.89	-10.028	-10.24	-9.8005	-9.4732	-10.391	-8.9316
-13.028	-14.054	-13.319	-14.426	-14.339	-11.781	-14.995	-14.618	-14.904	-13.213	-11.474	-11.589	-13.414	-10.639	-17.376	-15.553	-13.177	-12.862	-13.155	-13.028	-15.101	-13.233	-14.289	-12.534	-14.063	-16.22	-13.148	-12.554	-10.568	-13.28	-12.802	-13.722	-12.527	-12.903	-11.567	-12.396	-14.147	-14.326	-14.393	-13.645	-12.685	-11.447	-10.193	-14.347	-13.035	-13.775	-15.017	-10.711	-14.617	-12.178
10.568	9.2536	12.904	8.7814	8.9053	10.465	9.0368	10.039	10.594	9.8129	12.134	9.931	10.219	9.9762	10.197	10.175	9.7098	9.2712	11.33	10.409	11.02	11.78	9.8966	11.955	11.363	7.632	9.9016	10.484	11.234	8.725	9.8057	10.134	8.8944	11.226	10.208	10.045	9.2359	9.7424	8.2568	8.4729	10.006	10.112	8.011	9.1475	8.6545	10.421	10.481	10.332	8.7117	7.0945
-1.1659	-0.61935	0.80882	-2.565	-0.055533	-0.3297	-0.20748	-2.316	-0.70834	0.25038	-1.6599	1.2647	-0.58076	0.40056	2.1936	-1.1536	-0.0012452	-1.9372	2.1563	-2.0752	0.30639	0.78095	-0.70676	0.46104	-2.4082	0.026079	0.91359	3.1985	-2.4744	1.7661	-2.2109	-1.3387	1.8805	-2.8987	-0.89672	1.0154	0.95524	-0.13922	-3.2654	0.73952	-0.31632	1.6308	1.3375	0.055179	-1.4092	-0.17448	1.9108	1.4551	-0.92781	-0.25142
0.4887	0.99555	-1.6232	0.85124	0.0023519	1.3575	-1.0849	0.26591	1.75	-0.88083	0.85151	-1.5424	-0.5848	-1.3816	-0.70675	-0.078558	-2.6667	2.4916	-0.59277	-1.4789	0.25246	0.41311	-1.4131	-1.5452	0.46274	-0.92534	0.85743	-0.726	0.61777	0.52721	-1.9522	-0.41639	-2.0045	2.4022	1.2669	-2.6658	0.40364	0.85639	-0.29499	-0.67327	1.0012	-2.3065	1.6443	-0.25714	-2.0424	-0.03051	0.018741	0.88717	-0.08692	-0.081684
-1.3114	-2.2283	0.61294	-2.3265	-3.5761	-2.3616	-2.1052	-2.8355	-2.5534	-1.9383	-1.1844	-1.7454	-1.3002	-2.2788	-0.72815	-3.3862	0.73057	-2.078	-3.8863	-1.6262	-1.3353	0.088217	-1.4233	-0.45504	-1.583	-2.1093	-1.4435	-1.5992	-0.61341	-1.7286	-3.3706	-0.76204	-2.8079	0.95725	-0.67289	0.36693	-2.3524	-3.9722	-1.7389	-1.5069	0.42948	-1.5626	-1.1444	-1.6593	-3.6911	-0.77378	-0.54021	-1.8266	-2.9915	-0.28361
-20.608	-21.178	-22.135	-24.919	-22.412	-20.764	-22.088	-21.541	-23.543	-22.873	-20.055	-20.94	-21.782	-23.482	-21.058	-21.737	-21.205	-23.116	-21.033	-22.392	-20.233	-24.008	-20.114	-22.682	-20.726	-23.084	-23.355	-21.29	-25.059	-23.176	-23.177	-23.576	-21.738	-20.881	-24.962	-22.236	-21.812	-23.749	-21.569	-20.612	-23.372	-23.177	-23.37	-22.616	-22.618	-21.725	-24.493	-20.392	-23.671	-22.072
-12.592	-10.762	-9.8903	-12.76	-11.164	-9.865	-12.657	-11.934	-9.3114	-10.423	-12.379	-11.459	-11.702	-10.132	-8.6939	-11.619	-10.252	-12.015	-8.9634	-9.2244	-12.18	-10.064	-12.257	-12.766	-11.602	-11.015	-9.0755	-7.9165	-11.526	-13.182	-11.275	-12.069	-11.424	-10.279	-10.036	-11.404	-11.149	-10.978	-11.81	-13.271	-7.707	-10.976	-11.352	-10.279	-10.6	-13.136	-10.149	-11.397	-11.371	-8.4283
-4.6183	-2.6634	-1.2807	-3.654	-2.3964	-0.006192	-4.5264	-1.1995	-3.9579	-0.67097	-2.3664	-2.5642	-4.4375	-2.4309	-3.6749	-4.5696	-2.1303	-4.0126	-1.4154	-3.1073	-4.3362	-4.3745	-3.4966	-2.6628	-2.3908	-3.7321	-4.4867	-3.2959	-4.0872	-4.5935	-4.3008	-3.9437	-3.2072	-4.5786	-3.5479	-3.5009	-3.0481	-2.5019	-3.2675	-2.0541	-2.9473	-2.3407	-0.28576	-4.0259	-4.4385	-1.4351	-2.9778	-1.9697	-3.2632	-1.9776
-10.876	-10.313	-12.429	-10.271	-10.817	-10.493	-11.739	-13.44	-10.505	-10.699	-11.612	-9.1519	-10.252	-9.1449	-10.882	-10.82	-9.966	-10.837	-10.834	-9.3319	-10.034	-13.367	-11.11	-10.431	-10.074	-13.126	-12.064	-10.714	-9.7697	-11.633	-12.728	-11.79	-10.092	-10.155	-10.405	-11.136	-9.8287	-10.148	-9.3075	-10.096	-9.9417	-10.628	-14.645	-10.819	-9.9533	-9.5377	-10.448	-11.855	-13.277	-12.352
-6.1139	-4.4799	-3.6973	-4.6724	-3.6843	-2.76	-5.0033	-5.462	-1.8506	-4.7119	-3.4	-3.8472	-2.728	-1.7396	-4.0838	-4.1054	-5.3603	-3.0137	-2.5789	-4.2166	-3.226	-3.8991	-2.2638	-3.6508	-5.148	-4.8364	-2.0663	-4.7251	-1.5309	-2.7488	-3.179	-3.8139	-4.1842	-4.6307	-2.8094	-3.0704	-2.7265	-4.6555	-3.1513	-2.6478	-4.1347	-2.9638	-2.7017	-5.0774	-4.9873	-2.1483	-5.6728	-2.9302	-3.9807	-2.3257
8.2175	5.9605	4.4584	6.2974	4.4978	9.1481	7.5395	7.4571	7.3545	5.4136	6.6058	6.1581	7.0735	7.2363	8.3247	7.4255	4.8707	6.4098	7.5841	6.972	5.3515	7.5684	6.8069	8.1364	6.411	7.3553	9.2966	5.7932	7.7516	3.288	7.0392	5.7418	5.8876	5.7462	6.6906	4.1659	6.3852	5.9865	6.3635	8.3609	6.3151	3.5379	6.1642	9.5103	5.1229	8.0151	6.0833	6.7816	8.1124	8.4175
1.043	-0.47266	-1.9266	1.2254	-0.034185	2.3254	1.8866	0.013032	0.73027	0.39232	0.60957	-0.70827	-1.7793	-0.46272	-1.0507	-1.2409	-1.8533	1.1352	-0.11654	4.3539	2.2737	2.1924	0.67186	1.1504	-1.1878	0.12971	-1.1721	-1.2509	1.2597	-0.21879	-0.025154	0.31474	0.39888	-0.74791	-0.14066	-0.45185	0.58806	1.22	1.272	0.994	-0.064354	0.819	0.39479	0.28199	-0.20562	-1.6952	1.2263	1.1147	1.0157	2.0238
-2.915	-1.5626	-1.8164	-1.684	-3.6645	-0.98895	-0.68468	-3.0572	0.21422	-2.7067	-2.8324	-2.0343	-2.8832	-0.081056	-0.15906	-2.9478	-3.4685	-2.8261	-3.1267	-0.21105	-2.8633	-1.9764	-0.21847	-1.451	-2.0115	-2.8342	-1.9911	0.60982	-2.799	0.63658	-0.28128	-0.053947	-1.4334	-1.2588	-0.067838	-4.0675	0.80431	-2.003	-0.32421	-2.3202	-2.0419	-1.0086	1.5916	-1.487	-3.1532	-1.2158	1.223	-2.6107	-2.1592	-2.0104
0.81265	4.3552	3.3837	1.7624	3.0266	4.6081	2.8895	1.4692	3.3083	6.0547	4.8597	2.4237	2.5366	2.9504	2.1575	0.019649	3.1201	0.19101	3.9745	5.1084	2.2976	2.1679	2.0909	5.8361	2.8352	1.1472	3.5844	3.649	2.8151	2.7283	2.6735	4.482	4.0282	2.827	4.248	3.9242	4.5684	1.241	0.74517	2.2984	3.3605	1.8634	2.8807	1.9121	2.5522	2.4105	3.9912	1.1737	1.7992	0.26791
3.0884	-0.56551	0.22092	0.55667	-0.77939	-1.4012	-0.92277	-0.14333	0.2629	-0.28698	0.96544	1.4181	1.0675	-0.21023	1.6828	-0.039089	0.9519	2.076	0.45089	1.9949	0.99846	2.3664	1.1538	0.19024	2.4344	-0.27778	1.0816	1.3914	0.4413	-0.71007	-1.8006	0.99508	0.35071	1.6922	-0.47329	-2.1742	-1.4972	0.37884	1.8064	-0.67368	0.4345	0.30489	0.64825	1.2729	3.049	0.61418	-0.53949	0.26665	1.0526	0.29895
-11.319	-12.984	-14.595	-13.471	-13.265	-13.939	-16.341	-12.406	-15.809	-13.561	-12.464	-14.459	-15.803	-13.131	-14.33	-13.219	-15.187	-13.664	-14.572	-14.977	-13.852	-12.911	-14.356	-13.155	-15.212	-13.561	-14.472	-12.58	-12.255	-14.513	-12.94	-15.178	-15.668	-12.929	-13.894	-12.128	-15.636	-14.16	-14.162	-11.842	-16.221	-14.506	-13.361	-13.035	-14.407	-13.165	-12.924	-12.462	-12.997	-14.676
-20.937	-23.934	-21.591	-20.64	-22.654	-22.745	-20.534	-20.145	-21.194	-21.366	-21.605	-24.207	-21.668	-19.389	-21.198	-23.362	-22.819	-24.266	-23.777	-22.372	-21.809	-20.837	-22.43	-21.886	-22.537	-21.047	-22.242	-23.319	-21.212	-20.894	-24.011	-21.226	-22.714	-21.631	-22.964	-21.355	-22.109	-22.364	-22.456	-21.404	-24.088	-22.082	-22.046	-21.049	-21.946	-22.669	-21.567	-22.54	-20.482	-22.646
-2.936	-4.5418	-1.8959	0.33925	-0.25236	-1.5949	-4.0052	-1.6439	-1.3234	-3.153	-0.052447	-1.4947	-1.346	0.14963	0.27386	-2.1092	-4.2943	-3.0702	-1.7037	-2.3106	-2.3078	-1.7408	-4.2764	-3.0148	-1.9082	-1.3178	-0.46272	-1.0436	-1.4952	-1.7537	-0.15402	-2.5077	-1.8597	-0.83569	-0.31037	-2.3325	-1.0717	0.34324	-0.30523	-1.6323	-3.8639	-2.709	-0.54473	-1.8435	-0.602	-2.1293	-2.5004	-1.8936	0.090646	-3.4469
-2.1521	-3.5144	-2.8665	-0.83969	-4.0547	-3.4726	-3.0054	-4.322	-0.53752	-3.8574	-3.8938	-5.1923	-1.7019	-2.0164	-2.7611	-1.9332	-2.9407	-0.82949	-0.38639	-3.7778	-2.4021	-1.34	-0.047718	-1.4606	-0.77237	-4.1696	-2.0955	-2.7247	-4.3692	-1.9574	-4.055	-1.2727	-2.2835	-2.5768	-1.0848	-3.5169	-0.66947	-2.8738	-2.1518	-3.4618	-3.8923	-1.7714	-0.98238	-1.3585	-3.0676	-1.8239	-3.1249	-0.52746	-3.487	-4.1019
-0.14562	2.1828	0.66027	-0.29481	0.22524	0.39232	0.21873	0.81472	-0.32198	-0.95765	-0.81233	0.029833	0.83426	-0.31198	1.8494	3.2101	0.9623	0.8613	-1.238	0.90773	-0.23017	-0.16371	0.97923	0.039024	0.687	0.12829	2.3446	1.6549	0.18089	-0.66316	0.77244	-1.2404	0.17734	-0.30268	-1.6863	1.4829	0.32982	2.804	0.48692	-0.2743	-0.71842	1.4666	-0.16407	-1.3018	1.2797	2.477	0.16253	1.5165	-2.3636	-0.20142
1.3549	0.6253	0.47656	2.0821	1.782	3.969	0.16377	3.103	2.6069	2.6601	0.63728	2.7351	1.2408	3.2062	3.6024	2.8808	1.3316	0.25967	2.6059	0.20643	0.89566	-1.0196	1.8539	0.55752	2.9218	-0.12022	1.4388	1.5389	3.9155	-0.38445	0.49643	2.0685	3.0233	-0.52432	1.6943	1.5801	2.243	0.96951	2.0402	-0.33695	1.0672	3.8489	1.7095	0.8042	2.2985	1.8959	0.026337	2.1763	1.8708	2.2568
-5.7244	-4.539	-5.6678	-5.9332	-0.45396	-4.9934	-5.8894	-2.2213	-2.9333	-2.9716	-3.5522	-3.4611	-3.3147	-2.7443	-3.0771	-2.5483	-5.8852	-2.6182	-4.0287	-2.3146	-4.3613	-3.5465	-4.579	-5.3864	-3.8727	-1.3099	-4.7966	-3.099	-3.3828	-2.0226	-2.612	-3.9902	-4.2626	-3.1348	-5.7124	-3.9775	-5.1838	-1.7407	-3.3676	-3.5487	-4.5708	-2.059	-3.9532	-3.2093	-4.0704	-6.267	-4.1423	-3.3923	-2.3923	-1.8534
-8.3205	-9.0869	-9.9938	-11.168	-11.707	-11.74	-13.41	-10.478	-9.8275	-11.751	-10.712	-10.935	-8.0694	-9.4782	-10.476	-11.688	-9.533	-7.386	-10.292	-12.503	-10.833	-11.156	-10.987	-9.7974	-8.3232	-10.951	-9.2392	-10.413	-9.7103	-9.968	-9.8893	-8.7819	-10.391	-9.8855	-11.988	-12.164	-10.226	-11.4	-10.682	-11.252	-10.302	-11.6	-10.41	-7.1315	-8.0134	-10.672	-11.381	-8.363	-10.67	-10.817
-11.005	-10.117	-11.044	-10.542	-8.9199	-11.392	-10.886	-10.307	-11.048	-11.436	-10.624	-8.9329	-10.95	-10.611	-11.791	-6.7344	-9.8176	-10.385	-10.567	-10.745	-10.15	-12.247	-9.256	-10.754	-9.9687	-10.11	-11.746	-9.5907	-12.013	-8.8628	-10.087	-9.8094	-10.869	-10.207	-11.215	-9.524	-10.18	-9.9715	-9.6066	-11.648	-11.015	-7.3019	-9.8287	-8.5694	-10.411	-10.523	-9.0593	-9.6864	-7.2173	-9.3726
0.2482	-1.1427	-0.54013	0.48303	0.49095	0.0025579	-1.0058	-0.079192	-0.22498	-0.74513	-0.34658	-2.2403	1.3961	-2.0363	-2.7361	-0.11752	-0.31555	-1.5873	-1.8068	-0.71257	1.2751	-1.9702	0.11842	1.5947	-1.7146	1.502	-0.83672	-0.28513	1.2199	0.62675	1.4139	1.7351	0.81779	0.28596	0.94441	-0.6272	0.76268	1.3915	0.17145	-2.8316	-1.4208	0.13775	0.63174	-0.35187	-1.3442	-2.0247	-2.9604	1.9588	-2.6673	0.097036
-10.379	-12.461	-11.311	-10.102	-10.496	-11.284	-11.332	-10.046	-11.227	-11.792	-11.424	-13.678	-12.076	-9.7858	-13.839	-11.299	-12.073	-10.001	-13.445	-12.206	-11.401	-12.761	-11.293	-12.162	-12.106	-11.493	-13.616	-13.525	-14.213	-11.998	-11.086	-14.866	-11.831	-10.799	-11.788	-12.546	-11.125	-10.837	-12.233	-11.382	-11.214	-10.52	-10.802	-11.088	-11.577	-12.51	-11.997	-12.079	-11.468	-12.641
-7.2413	-8.4492	-6.6708	-6.4455	-6.7316	-7.3991	-7.3067	-8.428	-7.2371	-10.279	-7.3359	-8.0143	-7.35	-6.9293	-6.7731	-6.8115	-10.051	-7.2152	-6.8296	-8.5293	-8.1287	-9.7135	-7.1886	-6.5796	-5.8241	-4.529	-7.6865	-6.5111	-7.0341	-5.5644	-10.153	-6.165	-7.7394	-8.9484	-7.4696	-8.0103	-7.4368	-8.3369	-8.9435	-9.3519	-6.9665	-5.8477	-7.4602	-10.907	-8.3189	-7.0476	-7.6544	-7.1505	-8.1695	-7.8388
-2.6239	0.13616	-2.8028	-3.7395	-4.7262	-2.4558	-2.7756	-4.8051	-1.3589	-3.2886	-5.3568	-4.5941	-3.5048	-4.9461	-4.8602	-1.2965	-2.5764	-2.9987	-3.7184	-2.4525	-5.7369	-1.5331	-1.7701	-3.3361	-1.8081	-3.4475	0.55601	-3.0426	-2.4977	-3.387	-2.6947	-2.6523	-2.1602	-5.2427	-2.5916	-3.4922	-3.9012	-0.8016	-3.3998	-0.44371	-2.7781	-3.8146	-4.4098	-3.7289	-4.2113	-4.4924	-3.9637	-4.6553	-1.2254	-0.10942
-12.319	-11.082	-11.502	-11.758	-9.1139	-11.985	-11.009	-13.137	-9.4713	-10.718	-10.605	-12.812	-12.521	-11.412	-11.299	-12.815	-10.839	-12.418	-11.931	-9.4289	-10.049	-10.258	-11.885	-12.367	-11.326	-10.275	-14.823	-12.457	-12.073	-12.543	-10.511	-13.229	-11.492	-10.912	-12.209	-13.712	-13.732	-12.61	-11.035	-13.184	-13.596	-10.656	-12.873	-12.264	-11.795	-13.702	-10.446	-10.652	-11.089	-13.488
-10.71	-11.747	-12.938	-13.736	-13.055	-12.848	-13.541	-12.006	-12.05	-11.479	-11.904	-9.953	-11.414	-9.8742	-12.496	-11.791	-12.488	-9.5301	-9.8441	-10.169	-12.762	-11.26	-11.029	-11.029	-11.502	-12.752	-11.307	-11.241	-10.943	-12.882	-12.032	-12.618	-12.496	-11.162	-13.026	-10.567	-10.932	-11.967	-12.717	-12.08	-13.457	-9.5992	-12.606	-11.671	-12.544	-14.192	-10.377	-12.127	-12.985	-12.949
-11.295	-13.77	-12.07	-10.853	-10.995	-11.471	-12.604	-11.959	-12.1	-11.616	-11.559	-10.519	-12.053	-10.051	-10.319	-11.373	-11.767	-11.82	-9.0651	-10.256	-10.427	-13.372	-12.325	-13.556	-11.119	-12.818	-10.595	-10.85	-12.902	-11.695	-8.5217	-11.832	-11.828	-12.819	-12.509	-13.383	-9.981	-13.021	-11.374	-10.625	-10.492	-10.9	-11.783	-12.997	-10.357	-12.262	-10.722	-11.47	-13.394	-11.483
-16.405	-13.442	-13.073	-12.545	-12.149	-12.482	-14.135	-15.07	-12.469	-12.888	-11.989	-14.344	-9.6533	-12.345	-12.623	-11.955	-12.23	-13.277	-12.304	-15.84	-10.968	-13.137	-11.973	-12.381	-14.603	-13.35	-15.298	-13.969	-11.586	-13.722	-10.479	-13.232	-13.674	-13.341	-12.709	-14.443	-12.529	-12.461	-11.252	-13.021	-11.812	-12.45	-12.028	-12.731	-12.709	-13.914	-12.574	-15.175	-13.511	-14.39
-5.3263	-4.7519	-2.8011	-1.3683	-2.344	-2.8005	-2.9879	-4.2159	-4.583	-4.1128	-1.7325	-3.1888	-3.1999	-2.0998	-2.1725	-1.1801	-1.9991	-1.7457	-4.1329	-0.90042	-4.0872	-1.3463	-4.9251	-3.371	-4.3018	-2.0996	-5.0705	-1.7942	-4.7924	-2.9203	-3.05	-1.0799	-2.9368	-4.8301	-2.6111	-5.1392	-4.2866	-3.6977	-2.874	-4.4249	-4.6666	-5.4874	-3.3328	-3.2816	-1.9604	-0.97023	-6.2506	-3.9828	-0.7096	-3.2
3.0042	4.55	5.4928	2.5019	5.6673	3.6562	4.5855	2.8577	4.7655	4.6907	5.0388	2.9776	4.2778	5.6715	0.70953	4.8491	6.3935	5.5468	4.9165	4.9955	3.8123	5.509	5.6335	6.352	6.4158	6.0455	7.7043	4.9825	7.4877	5.9898	5.0171	6.4714	6.7762	5.9805	4.5592	5.1114	4.1697	5.0571	5.207	4.3781	2.6146	4.6782	3.9795	5.3032	3.0355	4.7584	3.7376	6.3328	2.2452	4.5139
-22.543	-22.6	-20.207	-22.088	-23.35	-23.379	-19.447	-22.125	-21.556	-20.824	-22.874	-23.2	-22.333	-20.51	-20.179	-21.41	-23.099	-24.701	-19.61	-20.517	-19.991	-21.074	-23.13	-23.637	-23.687	-22.295	-22.652	-21.609	-21.302	-20.466	-21.353	-22.443	-21.018	-20.04	-22.316	-23.354	-22.098	-21.107	-21.757	-22.247	-21.376	-19.151	-21.451	-23.049	-21.086	-24.911	-23.926	-21.88	-23.39	-22.014
-15.198	-14.502	-14.948	-11.271	-14.553	-12.823	-13.052	-12.98	-16.431	-13.554	-12.954	-14.955	-15.18	-13.91	-13.292	-14.912	-13.679	-12.877	-14.507	-13.27	-15.391	-14.178	-14.097	-15.24	-12.773	-16.142	-12.322	-16.232	-15.947	-15.484	-12.416	-12.524	-12.583	-16.34	-15.003	-15.103	-13.619	-14.544	-11.838	-13.015	-13.797	-12.293	-13.735	-12.732	-13.377	-13.781	-13.424	-14.434	-16.51	-13.137
5.4198	7.6798	7.6411	4.4828	5.3197	6.3535	8.9723	4.9979	8.2806	8.0823	8.0672	5.8258	3.881	5.5562	8.0593	6.7893	7.4433	7.1145	6.0652	7.1597	4.686	5.797	7.3711	8.782	6.3766	8.4017	7.2043	6.6738	6.5155	5.9497	6.9765	5.0762	6.6057	6.5479	4.9079	7.6811	7.0948	6.1291	7.1453	7.5993	8.3918	7.6506	6.3386	5.1349	7.8136	7.1208	6.534	7.8416	6.7984	8.694
8.3553	6.2522	8.0359	8.4679	6.409	4.5418	7.6215	6.7493	6.0171	6.0391	6.1226	7.173	6.7501	4.9159	7.7823	6.5977	8.9818	7.0925	7.7096	6.1171	7.6722	8.1741	6.2391	6.4454	8.0753	6.7977	7.8461	6.7617	8.1661	4.496	6.0113	6.5642	7.507	6.7572	7.846	7.6237	5.3959	5.6752	5.3699	4.9022	6.7434	6.4831	5.9467	5.8955	7.3236	5.4749	5.5844	5.4552	7.4194	5.7007
-22.776	-19.811	-22.185	-22.502	-21.948	-21.745	-21.532	-21.515	-21.433	-22.012	-24.452	-20.228	-25.049	-21.544	-21.951	-23.306	-23.274	-21.298	-21.409	-21.16	-21.108	-21.936	-21.812	-22.681	-23.723	-22.321	-21.052	-20.58	-22.941	-23.362	-22.896	-22.034	-21.191	-21.36	-20.653	-22.805	-22.579	-21.856	-21.841	-23.26	-21.614	-22.42	-22.538	-22.091	-22.048	-20.952	-24.19	-24.211	-23.456	-25.051
-0.49515	-0.37771	0.5836	2.5496	2.3226	2.1121	0.50431	1.0367	-1.9206	0.66662	-1.7618	-1.7849	-0.18559	0.12574	-0.22191	2.5223	1.8607	0.94619	-0.47395	-1.1592	-0.051717	-2.6186	-0.66326	1.1193	0.52474	0.70699	-0.55223	1.5521	0.14842	-0.29208	0.33874	-0.082111	0.86062	0.24553	0.25034	-2.4132	-2.9437	0.20375	-1.1435	0.9622	1.0906	-0.48437	-1.3147	-1.5094	0.20226	-0.013867	0.56705	1.7945	0.23556	-0.37678
-9.2432	-11.134	-11.468	-13.39	-11.098	-9.97	-9.7301	-10.952	-9.6589	-10.797	-10.297	-11.872	-11.925	-12.456	-10.913	-11.28	-10.744	-11.406	-11.827	-10.492	-9.119	-13.185	-10.151	-8.9547	-11.939	-9.5017	-11.299	-10.96	-11.246	-11.373	-12.639	-10.373	-9.2023	-10.364	-9.6125	-10.208	-10.941	-12.211	-11.703	-12.694	-10.701	-12.153	-11.909	-11.581	-9.7931	-11.536	-10.897	-10.221	-11.454	-8.9108
7.299	7.6116	7.6589	12.371	7.7908	7.9534	8.1336	9.166	9.1408	8.4619	8.696	9.1957	8.1785	8.2778	8.3911	7.9764	9.8368	6.5142	8.2636	8.9396	10.72	8.0214	8.6047	9.2691	5.7948	8.5225	9.0029	8.6933	7.2122	10.173	9.465	8.9719	8.4895	7.3657	10.95	10.744	11.06	7.3919	8.8863	8.298	7.1946	8.4287	4.8615	9.7226	8.1056	9.6705	8.0875	7.8436	7.6292	9.1263
-2.5925	-3.2356	-2.1253	-3.9216	-3.2323	-3.3482	-2.5613	-5.6599	-3.3178	-3.6126	-3.9446	-4.7651	-1.6233	-1.9763	-4.6679	-3.6898	-3.7558	-3.9168	-4.9148	-3.6444	-5.0496	-3.8352	-2.2374	-4.0175	-2.3582	-3.0524	-3.9607	-4.6675	-3.2932	-2.9906	-3.4642	-7.0595	-4.2388	-4.6251	-5.4558	-2.8734	-3.5866	-1.8141	-1.8926	-4.0217	-0.668	-5.814	-3.2322	-3.4678	-3.9327	-3.4977	-1.8431	-4.2745	-7.6209	-4.0751
7.1536	6.1259	6.6149	6.0104	4.7932	4.0243	4.4509	5.9454	1.6225	6.2631	7.7084	4.0842	6.189	4.7056	5.7721	4.1564	7.7008	6.0033	4.8231	6.3225	6.2442	5.8915	5.5537	5.4658	6.0203	6.801	3.746	4.681	5.7118	5.3876	6.3488	6.2626	6.5766	5.9869	6.0196	6.4397	3.1601	4.2493	6.2419	3.2412	4.6609	3.4214	4.3387	5.5326	5.2794	7.798	5.0296	5.6486	7.8762	5.0847
-12.996	-12.106	-12.306	-12.021	-12.095	-13.152	-13.089	-12.685	-14.127	-14.734	-14.909	-12.63	-12.635	-10.99	-13.218	-11.818	-11.936	-15.569	-11.383	-12.279	-11.022	-12.82	-12.651	-14.83	-12.377	-13.819	-9.6741	-13.763	-13.251	-11.629	-10.641	-14.25	-13.064	-13.556	-10.792	-13.838	-13.574	-13.456	-12.101	-14.986	-12.998	-14.123	-12.452	-14.816	-13.21	-14.389	-13.293	-13.483	-13.232	-11.87
-11.891	-12.591	-10.667	-12.652	-12.465	-9.3853	-13.592	-11.281	-10.831	-12.567	-10.417	-11.904	-11.345	-10.562	-13.302	-12.15	-11.433	-11.99	-14.175	-12.371	-10.776	-10.412	-13.73	-13.798	-11.262	-11.874	-11.036	-10.757	-11.186	-10.967	-11.549	-12.209	-12.007	-13.776	-13.85	-12.126	-14.222	-11.627	-12.093	-10.218	-11.523	-9.745	-11.618	-11.268	-10.963	-11.738	-14.692	-12.992	-11.989	-12.152
-12.83	-12.081	-11.974	-11.866	-11.921	-13.26	-9.6259	-12.746	-8.8298	-11.902	-12.752	-9.892	-12.964	-12.667	-12.159	-13.578	-11.296	-12.087	-12.689	-13.343	-11.004	-13.047	-13.623	-10.942	-10.961	-12.386	-11.52	-13.048	-12.424	-11.492	-12.14	-12.306	-11.438	-12.013	-14.24	-13.628	-12.168	-11.097	-12.131	-10.957	-13.61	-11.262	-9.8027	-12.905	-12.014	-12.051	-12.305	-9.5163	-11.575	-11.931
0.12306	1.443	1.4959	1.2882	-1.3361	-0.47829	0.49461	1.8598	3.0889	3.0154	-1.4378	0.41804	2.8518	1.6795	0.45051	1.5838	0.094778	1.418	1.9826	0.85292	4.2424	-2.1588	-2.6969	-1.1636	-0.16669	1.0836	-0.90477	-3.0772	2.2668	-0.58936	-0.22759	-2.5279	-1.4576	0.98948	1.7424	1.7848	1.1516	-3.2385	0.20335	-0.17252	-1.2952	0.095365	0.089589	0.43303	0.30626	-2.1776	0.060182	2.0099	1.0782	2.4632
-13.247	-10.193	-11.304	-12.477	-13.093	-11.457	-13.568	-12.694	-14.473	-13.682	-14.79	-13.737	-9.9184	-13.255	-13.302	-14.561	-13.118	-13.474	-13.58	-11.92	-14.254	-15.591	-12.296	-12.283	-11.227	-13.654	-10.806	-12.21	-13.437	-12.469	-13.573	-11.617	-12.45	-12.682	-15.17	-16.041	-14.035	-13.294	-11.625	-11.437	-13.336	-11.915	-13.482	-14.592	-11.775	-14.729	-11.754	-11.654	-11.907	-11.738
-11.806	-10.148	-11.579	-10.548	-12.513	-11.319	-13.034	-11.107	-12.352	-10.057	-10.897	-12.245	-9.9446	-11.891	-11.242	-11.095	-13.594	-12.24	-10.098	-13.097	-13.034	-10.314	-11.968	-12.521	-12.681	-13.313	-11.407	-11.921	-12.449	-12.085	-12.331	-12.286	-9.8693	-12.065	-12.496	-11.844	-12.5	-12.087	-9.6236	-12.96	-10.928	-11.537	-10.725	-11.305	-13.2	-11.531	-10.045	-11.61	-11.727	-12.271
-2.1908	-1.486	-3.7149	-4.1316	-3.9436	-4.1837	-2.8334	-3.9693	-3.2277	-1.9624	-2.7813	-4.6175	-2.5972	-5.388	-3.911	-5.2898	-4.2772	-3.3478	-5.831	-3.5282	-3.665	-3.9518	-4.9608	-2.7282	-3.4737	-3.3358	-4.799	-3.4255	-5.3084	-6.5637	-1.2483	-3.3402	-2.7344	-3.9801	-5.367	-3.3413	-3.3026	-3.6611	-4.4099	-3.9419	-2.4907	-2.8498	-4.0929	-5.6904	-3.5424	-3.3683	-3.9837	-1.5591	-5.7398	-3.5716
-3.3702	-2.4145	-3.5244	-1.861	-1.549	-3.3703	-1.4943	-4.3176	-1.8975	-5.2943	-2.6451	-2.3174	-3.3089	-1.9887	-3.3411	0.22939	-2.8353	-0.92936	-3.3973	-4.8049	-2.9205	-4.1192	-2.8467	-1.6931	-1.3055	-0.10085	-2.4705	-2.4594	-3.9329	-0.76718	-1.28	-3.4946	-1.1474	-2.9597	-2.8871	-1.5444	-3.7046	-1.3195	-3.2123	-1.8747	-4.0389	-2.0299	-2.0152	-1.9497	-2.3959	-1.1542	-2.4631	-1.398	-5.6195	-5.0712
-4.1453	-1.903	-0.056176	0.65212	-1.9859	-0.45645	0.096624	-3.1393	-2.8964	-0.45859	-3.2249	0.30901	-3.6978	1.2377	-1.0788	-2.6737	-4.2456	-3.3829	-2.805	-2.3049	-0.80826	-0.28734	-2.3334	-0.77113	-3.3404	-1.1507	-0.55534	-3.0997	-1.8385	-1.4	-0.07646	-2.439	1.1972	-2.1	-1.0852	-3.5344	-0.34727	-2.9744	-2.7582	-0.92914	-3.7728	-0.73568	-3.3902	-1.3273	-1.8526	-0.57242	-1.8451	-3.9363	-2.1155	-2.118
-12.473	-11.761	-13.872	-12.617	-11.452	-9.5112	-11.167	-9.8807	-10.055	-12.136	-12.908	-11.571	-11.746	-11.117	-11.354	-12.377	-11.037	-10.98	-12.191	-13.005	-12.929	-11.584	-10.603	-9.7662	-11.861	-10.284	-11.347	-11.743	-12.234	-12.401	-11.882	-10.792	-11.87	-11.282	-13.601	-11.44	-12.558	-9.9995	-12.598	-11.532	-13.013	-12.439	-12.813	-12.586	-11.956	-10.266	-12.332	-12.199	-9.8613	-12.238
-2.6503	-3.2276	-2.7199	-0.56637	-3.5465	-3.5521	-4.2964	-1.2564	-1.2468	-3.0444	-2.5731	-0.33347	-1.6939	-2.2836	-3.9344	-1.4686	-3.5445	-1.1936	-1.928	-0.52949	-1.7714	-3.3224	0.34549	-2.2513	-3.3231	-1.2716	-2.7913	-2.2608	-2.5483	-1.4999	-1.5232	0.13138	-0.64927	-1.5457	-5.2265	-0.57744	-3.485	-3.8163	-2.8494	-3.438	-3.8755	-1.824	-3.6629	-2.3524	-2.1845	-0.5224	-0.10889	-1.6474	-1.2165	-1.8625
-1.6146	0.55032	0.38605	-2.9603	-0.40087	-3.0477	-1.3302	-2.205	-3.9237	-0.62133	-2.8196	-0.25566	-1.015	-1.8046	-2.2599	-2.8306	-0.49325	0.33077	-3.1502	-1.0554	-1.0721	-0.093965	-1.2835	-4.5357	-1.2693	-0.40607	-0.84859	-1.2737	-1.3499	0.50862	-3.5494	-3.3983	1.8792	-0.48163	-1.1009	-1.6612	-0.67544	-0.66048	-2.5969	-1.1763	0.17779	1.0999	-0.63472	-2.2956	0.32381	-1.883	-1.1838	-1.5978	1.3039	-0.25526
5.8763	6.2594	9.7953	5.3676	7.8676	8.371	7.233	8.7903	7.4647	4.9787	5.3463	4.1889	6.454	4.8482	7.0686	6.8776	7.5682	6.0397	6.4864	5.1687	5.9333	7.015	6.8524	6.5205	8.1173	8.0973	5.0812	9.4513	4.1608	5.8221	9.1675	6.7113	6.4998	7.4677	6.5996	6.4326	4.7247	9.2579	5.0303	6.5943	8.021	7.7894	7.9808	8.5863	7.7315	6.3997	5.4929	7.5699	8.1188	8.2852
-5.9419	-9.8259	-10.629	-7.8652	-8.7981	-8.2497	-8.0098	-9.8151	-8.7834	-8.19	-8.6268	-9.6854	-9.859	-10.051	-7.3929	-10.113	-10.391	-7.8755	-8.771	-9.6491	-7.254	-8.4031	-9.2377	-10.573	-9.5721	-11.259	-8.9469	-8.4712	-10.957	-7.2801	-11.102	-7.6862	-8.4537	-9.0667	-8.9059	-8.7216	-10.336	-9.9541	-9.9745	-8.3645	-8.3004	-9.9004	-9.151	-10.498	-8.2898	-8.4118	-9.2179	-10.608	-8.4055	-10.034
1.0787	0.86509	-1.8533	-1.0782	-1.1288	0.22392	-2.7155	-3.7259	-0.87812	0.94356	-0.18804	-1.917	-0.6056	-1.4823	-1.6235	-3.0329	-0.78234	-0.66114	-3.0629	-2.5661	-3.5847	-0.9056	0.063781	-2.3742	-2.4779	-0.63513	-0.51841	-3.8421	-1.2462	-1.9638	-0.011918	-0.21855	-0.18991	-1.2229	-3.4441	-1.8088	-0.13788	-2.1698	-3.2157	-1.5347	-1.1789	-3.1917	-0.5169	2.092	-2.9193	-2.5909	-1.4621	-0.88572	-0.21242	-0.72278
-0.43636	2.3853	1.4787	2.4399	1.6269	-1.7911	3.9574	2.1023	-0.55457	0.73018	1.8921	2.9174	-0.64082	2.336	2.9091	0.88166	1.2213	2.4419	3.3942	1.4357	2.4806	1.268	1.4868	-0.15277	3.3614	2.6629	-0.31909	1.2832	2.3126	-0.018526	2.1665	0.45964	1.6968	0.50291	1.177	3.5226	1.4792	1.8935	2.3665	1.2455	0.91473	2.0425	2.2515	2.5589	3.1687	2.3901	0.46608	1.9412	2.4493	1.8371
-4.2931	-4.5586	-4.3772	-6.2269	-3.5438	-3.0438	-3.638	-5.0395	-4.8202	-6.8641	-6.5281	-6.2431	-5.3004	-2.526	-4.9255	-4.2199	-5.96	-3.3789	-6.5673	-6.2115	-3.1727	-4.8607	-3.794	-5.0227	-6.0051	-6.3801	-5.246	-5.5407	-6.0752	-6.0716	-4.6424	-5.0671	-5.4138	-2.8001	-3.9311	-5.5623	-4.6748	-5.2387	-5.5938	-3.9839	-3.4034	-6.5738	-5.6941	-5.7195	-4.884	-4.5582	-4.0101	-6.2252	-4.7815	-3.1388
-7.7967	-9.1082	-7.3879	-6.0193	-10.403	-9.5513	-8.9006	-9.9071	-10.686	-7.5368	-9.0901	-5.8402	-8.3631	-10.086	-9.3138	-8.0571	-9.0571	-11.578	-8.6109	-9.1248	-6.7044	-8.9173	-10.367	-8.1048	-9.4885	-8.8532	-10.384	-9.0259	-9.7923	-8.3295	-8.3543	-8.4532	-8.5429	-8.8816	-9.0404	-8.6022	-10.653	-10.388	-8.5659	-11.929	-12.355	-9.4391	-9.4623	-10.347	-10.081	-8.8022	-7.9609	-8.8519	-11.752	-6.8305
-2.7923	-5.2671	-4.5326	-2.4787	-4.0096	-2.8357	-2.7288	-3.8357	-4.8726	0.18388	-3.0021	-3.9004	0.058688	-2.385	-1.8248	-5.6658	-4.0824	-3.741	-2.5991	-3.7451	-0.25942	-3.9291	-3.3206	-4.8421	-1.7019	-3.9212	-4.0444	-3.2218	-2.7426	-2.7058	-5.7726	-5.554	-3.017	-2.2587	-1.995	-3.3197	-3.0264	-2.8637	-4.0701	-2.6923	-3.3041	-4.5527	-3.7196	-4.3672	-0.31777	-3.0406	0.026376	-5.4054	-3.8198	-4.6756
-21.587	-22.054	-22.335	-23.055	-22.842	-23.666	-23.217	-21.379	-23.33	-22.539	-21.811	-22.477	-23.068	-24.721	-21.682	-20.5	-22.814	-23.995	-22.642	-22.705	-21.083	-21.84	-20.16	-22.966	-20.854	-21.456	-22.595	-24.311	-21.149	-24.346	-20.83	-22.416	-21.136	-21.833	-21.88	-23.757	-20.094	-24.019	-22.348	-22.496	-19.692	-21.396	-21.746	-22.6	-24.055	-22.677	-22.004	-22.618	-20.747	-21.998
-6.6174	-6.1474	-6.3784	-5.0861	-7.5465	-6.8576	-6.4351	-6.7782	-7.3349	-5.3447	-5.0318	-7.8277	-4.199	-7.1276	-4.1822	-3.7387	-8.2985	-7.536	-4.7112	-4.3027	-6.1607	-6.7489	-8.9991	-8.215	-6.4676	-6.9357	-7.5963	-5.2987	-4.5516	-6.028	-7.4202	-7.2364	-5.5682	-7.3277	-5.1026	-6.1091	-4.4217	-5.1309	-7.6024	-7.4083	-5.4381	-7.7031	-6.3121	-3.2844	-7.2648	-5.651	-6.5167	-3.2909	-6.4534	-3.9989
-0.84675	1.2371	-0.39699	-1.2957	-0.55606	0.70677	1.217	-3.2674	-1.3654	-0.16434	-0.34644	-1.1526	2.4387	1.2997	1.6643	-1.3721	0.7984	-0.22492	0.009675	3.5101	-0.4694	0.17186	-2.3382	1.2304	0.39747	0.92508	-1.3008	0.11175	0.38448	-0.84677	-0.40455	1.5037	0.4351	-0.41382	-1.3584	0.61654	-0.054134	0.45164	0.34954	0.11659	0.15112	-0.66401	2.6022	-0.31737	-1.4572	1.6413	-0.0012375	-0.018915	-0.34752	-0.19814
-0.43516	-3.1206	-3.9814	-2.5224	-2.5194	-4.509	-2.4767	-3.4235	-2.0402	-3.4034	-2.9108	-2.2687	-3.9048	-2.5903	-4.9246	-4.9915	-2.5712	-4.0642	-0.77325	-3.1285	-4.8912	-4.3613	-2.2896	-2.256	-5.4557	-3.7302	-5.1072	-2.7377	-3.7194	-2.1871	-0.41601	-4.9054	-3.4923	-3.2617	-4.4308	-2.1372	-3.5214	-2.6402	-5.3997	-4.1983	-4.6065	-5.7343	-4.529	-3.4239	-2.9348	-3.9639	-3.8622	-1.0941	-3.2644	-2.9805
-9.3632	-8.4098	-11.281	-10.187	-9.7445	-8.8005	-9.5097	-12.598	-8.0747	-11.495	-8.1379	-8.7738	-8.1578	-11.059	-8.4997	-11.737	-9.267	-10.563	-11.554	-7.5582	-10.296	-10.228	-10.446	-10.639	-10.095	-11.234	-8.8133	-10.221	-12.037	-8.7214	-8.3399	-10.162	-9.1037	-7.095	-11.642	-9.7592	-9.2467	-9.3948	-9.4985	-9.1773	-10.503	-8.3872	-7.694	-9.2712	-7.5014	-10.794	-10.886	-11.13	-9.7656	-10.296
1.0604	2.876	2.2557	1.9067	3.8341	4.1629	2.3401	4.2096	3.3337	2.8193	1.9203	2.6424	2.5123	3.1903	2.9541	1.6409	1.7645	3.8531	2.3644	1.6218	1.5962	2.2567	3.2007	2.3484	3.5259	3.2182	1.5914	2.6484	4.3543	-0.1773	2.3601	0.1806	2.8247	1.9303	2.2079	1.8211	1.7299	0.72451	3.0762	1.9027	4.6169	1.9295	0.88847	1.6347	1.0998	4.077	2.186	3.9814	3.0406	2.0577
-3.385	-1.728	-4.0179	0.13057	-3.5167	-2.2058	0.37515	-0.58158	-2.7389	-2.1486	1.2788	-0.9735	-0.62967	-1.0616	-3.51	-2.6957	-2.3758	-1.5536	-0.72518	-0.76346	-1.9229	-1.9843	0.18872	0.18791	-0.019054	-3.3272	-0.24952	-2.0315	0.3208	-2.5715	-1.0944	-3.6317	-4.6434	-0.59774	-2.3943	1.2065	-1.9844	-1.3817	-2.0601	-0.43837	-2.8071	-1.8266	-2.6187	-1.9389	0.20257	-2.7148	0.96113	-3.0539	-2.2917	-1.0208
-4.0607	-4.9225	-5.155	-4.0672	-5.3616	-5.4499	-4.6812	-4.5346	-7.2022	-5.0227	-4.8569	-3.9382	-4.0812	-5.0787	-5.5356	-3.5044	-4.3077	-4.436	-5.4357	-2.8827	-6.4082	-4.3647	-5.6025	-6.381	-3.1526	-4.8664	-6.5092	-3.8518	-5.1321	-5.9906	-4.3042	-5.9128	-5.2492	-5.6334	-4.1337	-3.4909	-4.932	-6.6544	-2.6805	-2.5036	-3.2301	-5.4064	-3.8383	-3.5656	-5.9397	-3.7	-2.9623	-5.7577	-6.1074	-5.2262
7.1354	9.0858	8.3794	10.3	8.1632	7.252	8.3599	6.7177	8.5927	8.8698	7.8902	8.1877	8.367	8.1252	7.2533	7.483	8.0305	9.4909	9.0928	8.9524	10.009	8.8728	7.1501	8.1439	9.2365	8.4452	7.1249	10.301	8.3329	8.9652	8.6063	9.8243	9.0997	8.6508	7.2616	6.63	9.1711	9.6724	11.143	8.4443	7.4815	8.5632	10.374	7.2327	8.4118	6.1276	8.4621	5.8467	6.5498	9.208
-0.30533	-2.2292	0.709	-1.7109	-1.0046	-2.3094	-1.6659	-2.7188	-2.4009	-0.39228	-3.1335	-0.75751	-1.6603	-1.0614	0.61983	-2.2908	-2.435	-3.4905	0.16127	-1.0997	-0.37344	-2.399	-1.3982	-1.6441	-0.43312	-1.0146	0.3987	-2.3489	-0.48422	-1.424	0.14557	-0.012205	-2.5247	-1.1389	-3.5666	-3.0241	-1.9322	-2.2879	-1.7394	-0.13314	-2.8139	-1.8137	0.065538	-1.4102	-2.8992	0.38728	-1.9356	0.25279	-2.2294	-3.1995
0.30486	0.0046885	0.021292	-1.3527	-2.9483	-1.7325	-1.4026	-0.69852	0.90534	-0.72072	-1.4594	-0.59599	0.87936	1.1806	0.60928	-0.171	-0.026017	-1.4214	-0.2994	2.1378	3.8025	0.55293	1.2811	0.10168	-1.3394	1.3671	0.070788	2.0222	0.85657	0.057766	-0.4623	-0.56634	2.0643	0.096404	-1.3506	-0.16332	-0.97181	1.5669	0.12472	0.065832	0.98881	-0.85263	1.9286	-0.055379	0.67642	1.4653	0.69436	0.37063	-1.237	-0.47132
-3.1711	-3.8276	-1.4435	-4.8992	-2.7567	-1.01	-4.5961	-2.2778	-2.6097	-2.5184	-2.9765	-4.1647	-4.8863	-3.4841	-4.1091	-2.3629	-5.6408	-2.6767	-2.0181	-0.7435	-3.3432	0.060395	-4.1374	-4.6791	-2.2677	-6.1004	-3.7428	-1.9085	-5.0982	-4.1349	-5.4119	-5.0475	-3.3362	-3.1624	-1.4319	-3.0725	-4.5037	-2.8611	-3.8426	-2.3778	-3.542	-0.97957	-0.73722	-1.9198	-4.0516	-0.38939	-4.0236	-4.8503	-4.8265	-2.4408
-3.3986	-1.3488	-2.9478	-1.4528	-2.3188	-1.864	-3.2829	-1.5462	-3.4331	-2.0591	-2.3527	-0.3516	-4.3551	-2.8998	-3.8213	-2.5779	-4.2818	-0.57105	-2.3704	-2.968	-1.3456	-3.0388	-1.0499	-1.4369	-4.0176	-2.8841	-2.6155	-3.0424	-2.2267	-2.1617	-2.8995	-4.1913	-2.1842	-3.4079	-2.8178	-3.5987	-5.4029	-0.66615	-3.4179	-3.7763	-3.203	-2.3748	-0.14487	-2.8162	-1.1836	-1.7829	-1.4358	-0.63567	-1.5763	-3.0375
-2.2921	-1.779	-0.77882	-0.35566	-1.3534	-2.4084	-4.8605	-3.8681	-3.2771	-1.5451	-5.0109	-5.038	-2.771	-1.5053	-2.0611	-1.297	-3.0683	-1.229	-4.0314	-1.6883	-3.5728	0.80182	-1.5716	-2.2199	-1.6809	-3.9484	-2.5012	-3.1506	-3.0105	-1.7329	-4.0589	-2.2732	-1.1546	-2.8893	-3.7244	-2.5024	-1.3632	-3.2434	-3.1758	-1.3008	-1.9961	-2.8967	-3.2352	-3.7629	-0.84258	-2.9297	-0.97608	-1.9407	-2.601	-2.2835
-8.5002	-9.226	-8.6575	-10.297	-10.458	-9.6737	-9.6176	-8.97	-9.2342	-9.6023	-10.688	-9.9912	-8.2138	-9.1545	-10.356	-9.9755	-8.4224	-9.3172	-9.7642	-9.4284	-10.071	-9.243	-10.512	-9.2536	-9.3118	-11.657	-8.3928	-7.1041	-9.375	-8.1716	-6.6119	-9.3359	-13.134	-8.4377	-8.4311	-7.6311	-9.5777	-10.13	-9.8646	-8.795	-11.019	-8.7897	-8.4575	-7.5027	-9.0824	-10.603	-8.6666	-8.9186	-9.156	-9.9083
5.6596	6.3339	7.7194	8.0977	5.2184	7.6931	5.7404	5.8444	7.2402	6.3446	7.9374	7.9851	8.4711	7.8321	5.3626	7.2506	9.5363	6.9338	7.2695	7.2406	7.2067	6.8714	8.3414	5.0999	7.5451	6.1835	6.2924	8.6681	8.107	7.9677	5.9072	6.8503	5.961	6.42	5.1665	6.0509	6.1617	4.7199	7.5029	9.1584	6.4097	6.8952	5.5939	9.0729	5.9027	7.9674	8.6691	8.4409	8.6217	8.53
5.3955	5.9146	8.0739	6.1863	6.3996	6.2665	7.1551	6.6512	6.7122	8.7691	9.2937	7.8288	4.4913	5.596	7.6769	7.1062	6.6282	8.2342	6.8573	8.6045	7.9501	8.9416	7.1202	6.8477	6.4894	6.9163	8.2585	4.5648	6.2884	5.4892	8.4547	7.5763	6.2166	4.877	2.9617	8.0118	6.7266	6.6922	6.5817	6.8117	8.2916	7.4692	7.2998	5.3642	9.1301	5.7423	7.9588	8.1257	5.3127	5.8159
-14.354	-13.62	-12.58	-11.731	-13.589	-14.417	-13.189	-13.158	-11.901	-13.608	-14.148	-13.642	-14.146	-13.542	-13.817	-13.336	-13.656	-11.755	-14.131	-12.775	-11.671	-12.629	-14.801	-13.29	-12.095	-12.826	-15.596	-11.731	-13.169	-14.662	-14.843	-12.233	-14.032	-13.617	-10.31	-13.253	-14.35	-14.479	-11.108	-11.67	-13.542	-10.834	-12.035	-14.949	-11.052	-11.459	-11.898	-11.418	-13.846	-15.571
8.8886	9.8071	11.049	8.7421	9.3786	12.12	10.226	8.7497	10.672	9.2704	9.0443	10.889	10.927	8.2741	10.262	9.9167	9.996	10.39	9.6818	10.763	10.18	10.779	9.0415	9.2438	11.4	11.945	9.1578	8.5007	7.7868	8.1204	8.9352	8.591	10.596	6.3037	10.727	9.6694	11.239	8.8173	8.9695	10.515	11.887	9.1502	10.555	10.14	10.638	6.9	9.2508	9.2642	8.2136	9.7954
10.967	11.288	9.5287	10.677	8.2689	11.572	9.5828	9.1367	8.047	10.599	10.085	8.8491	9.8909	10.54	10.29	8.2991	11.503	9.1357	10.897	9.2673	11.729	10.094	9.4849	9.8717	11.513	9.2072	9.1775	9.3721	11.31	10.462	9.0919	12.174	8.2595	9.2722	9.0637	6.2851	8.1297	10.611	9.2609	10.467	9.3045	11.534	11.841	10.245	9.3285	11.741	9.9712	11.192	11.988	8.7303
0.39147	-3.0424	-2.6396	-1.848	-0.94488	-2.5003	0.22111	-1.1458	-0.9827	-0.82862	-2.1489	-0.98011	-1.5485	-1.0855	-0.99221	0.57131	-0.51267	-1.2597	-1.2849	0.42867	-1.441	-2.9092	-0.79539	0.44047	-1.2257	0.32155	-1.2408	-0.81693	-2.123	-1.1047	-1.2338	-0.92322	-1.4461	-3.1673	-0.36512	-0.85615	0.22147	-1.2036	-2.4961	-0.71508	-1.1748	-0.63125	-2.8623	-1.0464	-1.9183	-0.69262	-1.3944	-3.7676	-2.4244	-1.1836
3.2265	3.3214	6.4464	3.843	4.4329	4.1677	4.3113	3.0009	3.4487	3.1374	3.636	4.1108	4.5096	4.2702	4.9854	0.62005	4.9728	1.2378	4.6604	2.946	4.1425	5.598	6.3581	6.1405	3.4479	4.7278	3.8944	2.2978	6.9962	3.6436	3.3977	6.7723	5.9346	4.5639	6.3604	2.793	3.9232	4.5216	3.0192	6.1433	4.9196	1.9261	6.4404	5.2744	5.1378	4.5051	3.7436	4.0633	4.758	2.8641
-5.481	-6.3624	-7.4413	-5.4815	-5.3807	-6.0762	-4.4265	-3.6294	-4.9634	-6.5307	-4.5801	-5.8347	-7.1784	-6.5869	-6.147	-5.7638	-3.9168	-5.3003	-4.9315	-4.5479	-4.9177	-5.1716	-6.2087	-5.9162	-6.1796	-4.1422	-3.9761	-5.7974	-5.8208	-3.5413	-4.9992	-5.7966	-4.2449	-4.3687	-5.5741	-6.9126	-3.4987	-4.8763	-4.5088	-7.5694	-5.3679	-4.3309	-5.6531	-5.8401	-6.1515	-4.2882	-5.0313	-5.706	-6.728	-6.9963
-10.792	-9.4878	-12.311	-8.8601	-12.168	-14.567	-11.183	-8.418	-10.585	-13.564	-11.989	-11.738	-12.581	-12.241	-9.246	-11.435	-10.779	-12.371	-11.237	-11.909	-13.275	-12.53	-14.043	-11.426	-13.211	-9.1135	-12.413	-10.728	-12.6	-11.129	-13.22	-10.322	-12.447	-10.497	-10.354	-12.786	-12.42	-11.821	-9.1056	-11.795	-9.3619	-11.673	-11.688	-10.268	-12.597	-10.22	-11.999	-12.471	-11.956	-13.678
-2.2493	0.37301	-0.17403	0.98842	-0.42799	-1.7573	-0.46957	-1.0887	-0.1598	-2.3853	-3.5053	-0.79863	-2.4609	-0.58521	-2.5343	0.98877	-2.7305	-1.7732	-0.034776	-0.24004	-1.1729	-0.77795	-2.1478	-2.5784	-0.78323	-1.0019	1.1654	-1.3039	1.9823	0.45049	0.72658	-1.9518	-0.26977	1.2779	-2.2045	-1.3514	-0.66705	-1.5287	-2.2337	-2.0671	-2.6122	-0.17021	0.627	0.54214	-2.0311	-0.031836	-0.1294	-1.1907	1.1705	0.12364
11.549	11.317	11.579	8.9144	7.5617	9.6726	9.3621	11.857	11.709	9.6683	11.758	11.391	11.318	8.2269	10.283	10.558	9.3103	9.6753	8.9628	10.455	10.412	8.0669	10.673	9.2921	11.787	11.359	10.667	11.227	9.9743	9.8453	9.1444	10.455	11.319	8.4789	8.7108	9.2317	9.1804	10.803	11.543	8.905	9.1486	10.788	10.605	8.8069	10.667	10.207	10.075	8.4782	8.7529	9.4944
-14.03	-15.291	-14.536	-15.066	-15.556	-15.572	-13.838	-14.058	-14.629	-14.173	-14.992	-14.91	-15.341	-15.088	-14.392	-12.717	-14.718	-15.563	-14.219	-15.423	-12.254	-16.052	-14.603	-14.232	-15.723	-15.227	-14.337	-13.651	-15.7	-12.856	-14.53	-13.52	-15.097	-13.107	-16.048	-15.336	-16.245	-15.463	-14.176	-15.826	-12.266	-12.063	-15.106	-15.453	-14.481	-16.782	-16.002	-13.52	-14.629	-15.371
-4.3201	-1.5226	-3.0658	-0.77866	-3.5716	-1.4084	-3.5299	-1.9211	-1.618	-0.50039	-1.4873	0.74022	0.57185	-2.4375	-0.78522	-2.2094	-1.6588	-1.9038	-1.3963	0.96702	-0.97069	-0.73606	-0.068628	-1.667	-2.9163	-0.11465	-0.43882	-2.9191	-2.9855	-1.8297	-0.88215	-2.1709	-3.7347	-1.9646	-2.1351	-2.5614	-0.49787	-1.686	-3.4722	-4.3031	-0.75075	-1.5041	-1.4208	-2.9156	-2.3991	1.2427	-0.99941	-4.6727	-3.7958	-2.5613
0.24209	-0.15903	-0.063292	-1.6821	-3.9776	-2.7038	0.31144	-0.46282	-0.21774	1.3619	-2.2747	-0.54819	0.35434	-0.59386	1.1644	-0.56852	-1.7977	0.37458	-0.71255	-0.69233	-2.9587	-2.573	-1.0927	-0.27226	-1.7306	-3.9718	-1.2355	-1.5894	-4.2506	-0.25623	-3.4676	-1.7264	-2.192	-2.7414	-3.4647	-3.602	-2.6563	-2.4296	-3.0036	-1.4423	-0.66428	-0.67972	-2.2305	-0.39922	0.14347	-2.6703	-1.1732	-0.72273	-0.18978	-0.16241
-16.529	-15.734	-15.903	-16.382	-12.837	-14.076	-14.409	-15.079	-16.282	-15.621	-14.155	-13.045	-14.271	-15.205	-12.406	-15.815	-15.973	-14.163	-14.512	-14.447	-15.454	-15.19	-14.116	-14.178	-14.177	-14.802	-15.225	-15.293	-13.961	-12.998	-15.202	-17.407	-16.904	-15.972	-13.596	-15.139	-15.255	-14.235	-15.993	-15.864	-15.436	-14.261	-15.05	-14.241	-14.446	-14.488	-15.377	-13.092	-15.293	-15.322
-6.0447	-6.672	-8.5036	-7.9329	-6.5105	-9.2248	-7.5207	-7.3715	-6.8455	-6.5116	-8.1169	-6.9334	-7.6107	-8.2319	-8.3634	-7.9547	-7.2708	-9.9674	-8.2645	-10.53	-6.2679	-6.6452	-6.0507	-7.3412	-7.3613	-10.77	-6.8649	-7.8658	-9.8026	-7.0212	-9.6114	-6.2968	-8.6409	-8.4334	-6.3593	-8.7732	-7.0952	-6.3399	-9.6186	-7.788	-8.7743	-5.4384	-7.1082	-9.3972	-8.3603	-4.5243	-8.0004	-7.7303	-8.2027	-8.6549
3.1754	1.5518	1.677	2.6326	1.6582	2.5465	1.6933	1.4787	1.1469	0.78809	3.4245	1.5672	0.76008	1.7183	2.7695	1.7242	2.1285	2.3679	1.8443	2.0959	0.49899	3.0233	-0.31813	2.2072	0.54029	-1.7014	1.1905	0.73161	1.4628	2.349	0.80214	2.8438	0.70832	0.026165	2.6372	0.24282	1.3884	-0.46742	1.0715	-0.57533	4.1361	1.1945	2.183	0.41963	-0.48758	0.73035	1.3222	1.896	0.13696	3.0755
-12.597	-10.398	-10.423	-10.645	-14.387	-10.484	-11.037	-11.149	-10.933	-12.123	-11.091	-12.213	-13.635	-13.271	-11.802	-12.16	-13.329	-12.468	-13.562	-11.925	-10.894	-12.97	-10.943	-11.742	-11.468	-10.916	-10.922	-11.87	-9.3267	-10.895	-12.506	-12.426	-11.776	-11.405	-12.431	-14.376	-12.883	-11.282	-10.397	-10.652	-13.078	-14.197	-12.371	-12.689	-11.338	-8.9976	-13.062	-11.395	-12.063	-9.7745
5.8482	7.0428	6.2379	5.4319	6.8588	5.9045	4.6824	4.9149	7.9393	4.2681	5.3363	8.2004	3.121	3.9177	6.8494	7.6781	4.5654	7.6699	5.1972	3.3809	3.6691	4.8596	5.241	5.16	5.5167	3.2881	5.3859	6.0679	4.663	5.717	6.8338	6.6073	5.343	4.6853	5.6625	6.2192	2.6329	7.9354	4.7603	5.0471	5.5961	6.0396	6.1839	8.7344	4.5055	6.3749	4.1963	6.1168	8.0217	5.9643
4.8078	7.0269	5.7087	4.737	5.3544	6.1097	4.2444	4.5856	7.4649	8.497	7.7681	6.5947	7.41	6.1024	7.0586	9.2204	7.6	5.1438	5.6012	7.2577	7.3608	4.7172	6.5579	8.1993	5.8835	7.6166	7.1882	4.931	6.2264	5.3751	6.0862	6.6399	7.3545	8.6775	6.4225	6.7308	5.2946	7.4836	6.6327	6.1104	5.4605	5.9957	5.7051	9.8895	8.1791	7.7636	7.5502	7.0863	4.6589	6.5944
-7.7471	-7.2526	-7.2491	-9.1276	-8.7331	-9.2235	-8.2863	-5.008	-9.8453	-7.6817	-8.7156	-6.7882	-6.8137	-6.8035	-6.0379	-8.7397	-6.5973	-8.712	-6.8674	-6.6899	-7.5565	-7.0742	-8.6596	-7.0275	-5.3237	-6.7514	-7.966	-6.6515	-7.9329	-8.9178	-7.9628	-6.6625	-8.0758	-8.3473	-7.2435	-10.001	-7.9172	-8.1892	-6.8272	-6.2646	-7.3069	-6.4747	-9.0647	-9.365	-7.7217	-8.0082	-6.8113	-7.4711	-8.3648	-7.4159
-8.3655	-9.3715	-9.3749	-11.448	-9.5005	-9.3361	-7.7101	-9.9024	-6.6844	-9.538	-8.365	-8.7996	-7.7221	-9.164	-10.068	-9.4026	-9.1663	-7.9154	-8.6154	-7.5596	-8.9023	-10.185	-9.6544	-9.9248	-7.155	-10.346	-9.0287	-8.1073	-7.7393	-10.18	-7.6467	-7.6225	-8.9745	-10.932	-9.042	-8.8619	-6.8006	-10.036	-9.6632	-8.1122	-7.5916	-8.4097	-7.5094	-9.0463	-10.881	-7.9648	-9.4058	-10.619	-8.6986	-8.5408
-3.4705	-4.7655	-3.8462	-1.4142	-2.8076	-4.5202	-3.4965	-3.9043	-4.5885	-2.8378	-3.9284	-3.5482	-2.5723	-3.9775	-2.4632	-5.1591	-2.5112	-1.1407	-2.7981	-3.8096	-4.7321	-1.3286	-1.7465	-3.673	-6.2122	-4.8952	-5.2342	-3.8685	-2.7706	-2.2008	-3.6078	-3.9707	-2.3039	-3.92	-3.397	-2.9625	-3.2001	-1.8425	-3.9651	-4.3321	-3.2727	-2.6673	-4.1033	-2.3098	-3.596	-4.7528	-3.8934	-6.8725	-2.8812	-3.1308
2.5265	2.8557	3.8448	5.2022	1.8236	2.3482	-1.1351	2.2043	2.6153	1.6425	0.19512	4.0946	0.37161	4.2778	2.4857	0.058991	-0.040684	-0.28425	0.17356	1.1623	3.0492	2.8735	3.2206	0.92391	2.5086	1.332	-1.0916	2.8232	2.0361	1.2289	2.5093	3.4642	2.0682	2.9814	1.3609	-1.6363	2.3105	3.1284	1.0761	1.8989	3.8142	1.9473	1.2177	2.7304	1.6643	3.8674	0.12165	0.45634	1.7407	1.0962
3.7928	6.8504	4.634	4.8509	4.3096	2.8206	2.3714	4.6035	7.1539	5.0941	4.4389	5.5135	6.5389	3.8957	6.305	3.8293	5.784	4.5688	3.9226	4.5392	4.5229	6.5083	7.5616	4.211	6.0067	3.4883	5.0826	7.6095	2.9692	4.4059	6.3025	4.2412	2.5148	4.6707	5.9335	4.9805	3.1062	4.3737	5.3437	5.6616	3.3495	3.9795	6.7257	6.8091	3.5781	3.1677	5.5964	5.5699	4.9689	6.6339
-3.7289	-5.6319	-4.762	-4.5607	-4.1861	-6.6726	-4.4794	-6.83	-7.8126	-3.2593	-3.5718	-3.4816	-5.0862	-3.5517	-2.5567	-4.765	-3.0441	-4.718	-5.629	-4.1143	-4.8042	-4.559	-5.6396	-4.3882	-5.464	-4.4601	-3.6272	-5.5953	-4.1139	-5.3676	-5.0446	-5.4197	-3.7692	-4.3569	-4.6411	-5.0256	-5.2832	-4.2028	-5.4421	-4.3518	-2.4276	-3.5444	-3.1348	-4.1465	-2.1211	-6.0871	-2.9707	-3.3599	-4.4184	-2.2233
4.9074	3.1944	2.7923	5.8543	5.3794	3.2695	4.2952	5.3821	2.4893	6.6028	5.7702	3.0687	7.6957	5.618	4.9377	5.2596	3.801	6.3704	5.182	5.7511	3.0075	4.6412	4.5611	5.6472	5.3667	5.6581	6.9768	3.6066	3.4918	6.3005	6.4698	4.0915	7.2286	4.5564	4.0015	3.2585	3.5268	2.4673	4.7433	3.5453	4.6314	3.6066	4.4889	6.5371	6.4461	4.8307	5.8756	5.2221	5.3322	6.2056
-1.7162	-1.6273	1.5126	1.6417	0.27894	-0.64679	1.0154	-1.0797	0.098598	-1.7439	0.1639	0.72404	1.1106	-0.14494	-0.71906	1.0886	3.0707	1.4616	-1.6429	-2.9234	-0.76866	-1.2264	-2.9099	2.2833	1.7609	0.46749	0.47615	0.027537	-0.16544	1.4408	-0.73893	-2.8189	0.79843	0.61864	-0.098261	-0.33689	0.61301	-1.6866	-1.2749	-0.62163	-1.5451	-0.014621	2.0597	0.63353	0.18725	-0.37499	-1.074	-1.0896	-0.79853	-0.5836
-2.9788	-2.6612	-2.9373	1.0396	-2.4368	-3.3849	-2.195	-4.0888	-2.5597	-2.3203	-3.4193	-2.5588	-1.4742	-2.7892	-2.2459	-1.047	-2.2985	-1.1487	-2.8279	-2.7801	-3.721	-1.8555	-2.2269	-1.9033	-5.4919	-1.7203	-3.403	-4.127	-2.0292	-0.39698	-3.7116	-4.0579	-1.7232	-1.7339	-1.1821	-1.6988	-2.6094	-0.76375	-2.1118	-1.6372	-4.1454	-3.0715	-0.79979	-0.12412	-1.2405	-2.4639	-0.86995	-3.9276	-2.5692	-1.1066
-3.3198	-4.481	-3.9658	-0.7141	-3.8467	-4.3997	-3.0416	-3.3018	-3.7204	-2.7656	-1.3805	-4.32	-1.9525	-2.3788	-1.9944	-4.2663	-3.5994	-2.3866	-4.0206	-5.4142	-3.9114	-5.514	-3.0876	-4.3548	-3.1411	-2.1444	-1.9108	-0.3473	-1.5529	-3.7649	-4.2576	-2.6529	-4.2132	-2.765	-3.0719	-5.2701	-6.5035	-5.2413	-4.2163	-4.5873	-3.1328	-4.8457	-4.2161	-2.8087	-5.045	-3.6047	-1.8978	-4.0929	-4.1943	-2.9382
-11.405	-12.025	-11.275	-12.491	-12.778	-13.822	-14.112	-13.27	-11.602	-12.782	-14.265	-17.625	-14.203	-12.625	-11.926	-13.927	-13.06	-11.583	-14.013	-14.238	-13.916	-11.978	-10.811	-12.667	-14.759	-13.456	-14.061	-14.556	-14.985	-14.995	-13.772	-14.242	-12.565	-15.227	-13.222	-14.691	-12.272	-13.794	-14.409	-13.906	-12.491	-14.231	-14.119	-14.953	-11.12	-13.179	-12.244	-15.769	-13.564	-14.627
-3.8813	-2.7373	-3.404	-2.1106	-4.2134	-2.6475	-1.9824	-3.3381	-3.9764	-2.7288	-4.025	-3.3863	-4.1951	-3.1404	-3.2895	-3.6982	-2.1352	-3.8206	-4.1533	-1.8799	-5.3062	-4.6017	-4.4669	-4.7835	-4.105	-3.0446	-2.9075	-4.7468	-5.2337	-1.9416	-4.1588	-4.0246	-1.8288	-1.7204	-3.6971	-4.5618	-1.4044	-3.5324	-4.4709	-4.4038	-2.4894	-4.7338	-1.4739	-4.3535	-2.9073	-3.0059	-5.6484	-4.3403	-2.7173	-3.8381
-11.186	-11.049	-11.707	-12.233	-13.408	-12.249	-10.027	-11.594	-12.759	-13.553	-13.842	-11.519	-10.595	-12.412	-12.07	-12.813	-10.87	-12.781	-8.9771	-11.542	-12.252	-9.4859	-10.885	-10.517	-13.341	-11.099	-9.5032	-11.079	-11.296	-12.226	-11.793	-13.053	-11.555	-11.14	-11.71	-13.686	-11.199	-10.807	-11.494	-12.378	-10.602	-11.029	-11.452	-12.994	-11.929	-10.808	-12.179	-12.325	-12.829	-11.09
6.9711	3.331	1.4595	0.87917	2.7233	2.7886	0.93413	0.45329	-2.0121	1.7337	2.4167	2.1783	0.40493	1.5446	-0.21299	1.5052	1.634	1.4529	1.3788	3.7735	0.99874	3.134	-0.4086	0.45334	0.43386	0.52523	-0.013834	3.1442	1.1567	1.0228	1.8684	0.55688	1.9871	3.1751	2.0949	0.89836	2.5148	1.6987	2.3335	1.1601	1.7426	1.5314	-0.39826	2.3813	2.4915	3.9269	1.3373	2.8578	3.0215	-0.68901
-12.665	-12.026	-12.21	-13.017	-12.838	-13.188	-12.317	-12.689	-12.558	-11.666	-11.446	-13.724	-11.433	-11.726	-10.653	-10.059	-11.656	-14.911	-10.529	-12.378	-13.4	-11.18	-11.125	-10.72	-11.85	-11.528	-10.822	-10.729	-12.113	-10.446	-12.578	-12.606	-12.949	-11.097	-11.672	-11.262	-12.599	-12.548	-11.418	-13.207	-11.088	-12.146	-10.133	-14.041	-11.243	-12.552	-11.794	-15.205	-10.576	-13.606
-10.59	-10.821	-12.317	-12.864	-12.157	-9.7551	-8.981	-12.589	-12.284	-11.98	-10.902	-8.7633	-13.521	-13.504	-9.1981	-12.512	-9.8182	-11.147	-11.279	-12.378	-10.355	-10.425	-10.087	-13.269	-12.003	-9.5829	-12.825	-10.156	-11.027	-10.939	-12.983	-11.814	-9.1018	-11.468	-9.6491	-11.055	-12.917	-8.7429	-10.187	-9.339	-9.8714	-12.981	-10.614	-11.851	-10.279	-9.5634	-9.611	-10.025	-9.8665	-12.274
4.7748	4.0764	4.8773	3.5395	2.4962	5.0711	5.8048	3.4738	6.0082	7.0573	6.8127	4.8058	2.8419	5.8238	1.9233	6.0007	4.6426	3.8461	7.6212	3.3807	6.6052	6.2206	3.5689	6.2264	4.5283	3.9438	5.3632	7.3046	7.2011	3.2791	6.3007	4.1194	2.6573	4.6274	7.3977	3.4207	3.7748	5.8607	5.084	3.6866	5.7853	4.8933	4.469	3.151	5.6198	6.1976	4.7776	5.4863	9.0373	4.3923
-1.578	-4.1722	-1.2145	-3.7564	-2.6531	-2.0941	-3.8256	-1.7565	-3.1777	-3.1831	-3.1991	-2.3708	-2.4887	-5.2147	-3.1848	-2.7369	-3.6684	-1.7552	-0.708	-0.95376	-3.5075	-0.7537	-1.4095	-1.7178	-1.9115	-3.0347	-0.59814	-3.1665	-4.6658	-4.9232	-5.6446	-0.34607	-4.0007	-2.5778	-3.7865	0.352	-3.3249	-3.7754	-4.6576	-2.6635	-3.8708	-3.4077	-2.3303	-1.2146	-2.7212	-3.3271	-2.2222	-2.3956	-0.7389	-1.2511
-12.872	-12.84	-13.57	-9.2614	-10.301	-9.6038	-10.413	-9.7304	-12.708	-11.634	-11.46	-10.936	-9.2001	-10.913	-11.003	-11.661	-10.404	-9.1341	-10.74	-9.4124	-9.3909	-10.895	-11.609	-10.179	-11.488	-10.773	-11.517	-11.241	-10.637	-11.823	-9.9045	-10.983	-8.8545	-9.8391	-11.584	-12.063	-12.531	-13.505	-9.6418	-11.858	-11.456	-9.8927	-10.492	-11.695	-8.6405	-9.4446	-10.887	-10.717	-10.042	-10.834
-5.6034	-8.7879	-7.6015	-5.7716	-6.448	-5.5614	-6.4077	-6.2519	-6.4576	-5.7292	-5.6917	-5.7533	-5.3397	-6.265	-7.9126	-8.8255	-5.5258	-5.0508	-7.9508	-8.9001	-6.4023	-6.4303	-4.309	-9.0301	-5.9825	-8.7347	-7.0594	-6.2836	-6.6048	-6.4108	-4.7521	-7.031	-6.1046	-6.7161	-6.5711	-5.4702	-6.7848	-5.8604	-6.8609	-6.4889	-4.209	-4.8186	-7.0425	-4.9977	-6.0154	-8.3161	-4.7981	-8.416	-5.9415	-2.4432
1.0339	0.87512	1.3991	2.7438	0.89664	1.4928	1.0505	0.15483	1.7352	-0.25238	2.5179	0.32633	-0.11869	0.41	-0.36937	0.5163	0.74052	1.9396	2.5678	1.8298	1.487	1.6045	0.033465	1.9628	1.1321	1.127	0.65813	-0.49273	0.77301	1.9347	1.8206	2.4485	0.26519	0.97131	2.2304	1.8873	1.4415	1.6591	0.96408	1.4931	0.23474	1.1594	2.4842	2.6468	3.7329	1.5252	0.20089	1.2414	1.6501	0.16408
7.3194	5.3998	9.0892	7.1906	6.7709	7.184	4.6998	7.6405	8.8921	7.6746	6.8385	7.4522	6.6077	7.7098	6.8762	7.5484	4.566	6.2844	8.7442	6.0855	8.0404	5.9651	8.8714	6.6199	6.9126	5.4175	5.6748	7.2233	5.9356	9.2231	7.7458	7.1321	6.7138	3.9783	6.893	6.9987	5.7791	6.1545	6.3869	5.6266	5.6197	7.2642	7.9104	10.583	6.4488	6.3804	8.0628	6.0312	6.1059	7.2548
6.0368	6.4662	7.5989	4.2638	5.4215	4.5228	5.6509	6.2185	6.169	3.4622	4.2489	6.5919	5.8263	6.6511	5.9355	3.8188	5.4516	7.2881	4.122	7.0301	6.8831	5.3991	5.1634	5.532	4.8352	6.6425	3.3182	6.1786	4.4685	6.811	5.7625	6.6077	5.017	5.5258	7.5457	5.763	4.3683	7.1787	5.8172	6.2481	6.7142	8.3793	6.8026	4.4124	4.9725	5.2585	6.5021	5.002	4.5684	7.6489
6.4011	3.6825	5.0096	5.9965	4.2466	3.7169	4.6989	4.2824	8.4232	5.0339	6.7617	3.3735	5.9172	6.9541	5.685	5.1504	6.9067	5.6601	6.0379	6.4664	3.4387	5.9214	4.7458	4.8027	6.9349	5.628	5.9347	5.0507	5.808	6.3567	6.1666	5.5445	4.7101	5.4301	5.5594	6.2346	5.5025	5.6734	6.2524	1.5085	5.4603	5.0362	4.8748	6.3595	5.5062	4.1914	5.8432	5.7104	6.3385	2.3567
-10.273	-15.184	-10.969	-15.62	-14.285	-13.014	-14.343	-15.634	-12.249	-13.394	-13.85	-14.621	-13.837	-12.963	-11.999	-12.014	-12.505	-11.972	-10.665	-13.487	-12.177	-12.765	-14.985	-13.632	-12.238	-11.362	-12.838	-13.574	-14.375	-14.207	-12.698	-12.469	-10.852	-9.9866	-12.783	-12.687	-13.166	-14.796	-13.88	-14.193	-12.593	-13.96	-12.647	-13.311	-13.648	-13.767	-10.587	-10.702	-13.386	-13.826
-7.4484	-9.67	-8.4971	-11.387	-10.663	-6.0785	-9.5843	-8.7242	-8.9485	-9.9921	-10.1	-8.7361	-11.234	-8.2254	-10.057	-12.043	-7.9141	-8.6422	-8.0647	-10.907	-8.8283	-9.7375	-8.0064	-10.889	-10.308	-8.7625	-8.3301	-8.7226	-10.421	-7.2979	-7.0509	-8.9769	-9.6438	-11.22	-7.2586	-8.124	-7.1127	-10.232	-10.666	-10.649	-10.527	-10.464	-8.5284	-8.0228	-9.2118	-6.9935	-8.0876	-10.03	-10.745	-9.3998
5.3408	6.1017	4.6942	3.5063	5.8615	6.7358	5.4729	3.2163	3.7758	5.0031	6.2206	5.2661	3.5319	5.2144	8.5697	5.4688	4.5464	3.1212	4.4054	5.0723	4.621	4.7623	6.8996	3.7593	4.6473	5.5936	5.6609	5.5512	5.0497	1.709	7.917	2.8545	5.4316	6.7638	3.9944	5.2563	4.2858	3.223	5.011	5.8604	6.9306	4.4069	5.1997	4.4455	5.2979	6.8445	5.7839	7.5057	5.9388	2.7983
-14.778	-15.765	-14.423	-16.563	-14.434	-14.389	-14.598	-16.916	-15.528	-15.042	-13.106	-13.328	-15.674	-12.932	-14.691	-16.236	-16.661	-14.043	-15.152	-16.042	-14.521	-13.222	-15.346	-14.594	-16.155	-16.99	-15.81	-12.947	-15.402	-14.491	-12.993	-15.642	-14.198	-12.183	-15.115	-13.644	-15.147	-15.417	-14.483	-15.706	-15.268	-14.29	-12.121	-13.978	-15.634	-13.513	-13.246	-13.923	-16.084	-17.244
0.80739	1.8706	0.80202	-1.4976	-0.88979	0.087128	1.3646	1.86	1.6246	1.9428	0.9329	0.89648	1.126	1.1606	0.67194	-0.61208	1.7623	-0.38931	-2.4075	0.67638	0.096301	-0.0024513	-0.26744	1.688	2.5559	-1.7024	-2.1025	-0.89692	0.69711	0.35163	-1.3402	1.6628	0.29155	-1.3496	0.71446	1.1959	-0.28855	-0.084148	-1.2806	-1.9269	-0.005173	2.3444	1.0926	-1.3896	0.68833	1.4701	0.48461	0.26741	-0.11768	0.54498
-1.6863	-2.675	-1.5719	-0.21987	-2.2197	-2.2773	0.83137	-0.022703	-2.0718	-2.3525	-1.5774	-1.3282	-1.4089	-0.40542	0.037273	-2.023	-1.083	-3.0706	-0.89524	0.53364	-2.0906	-0.85683	-3.7226	-0.20654	-0.64968	-2.4022	-0.64011	-2.4314	-1.8494	-0.62373	0.64857	-0.65054	-1.7073	-0.92643	-2.9047	-2.4872	-3.3025	-0.94973	-1.4337	-1.6926	-3.2373	-1.7238	-3.1315	-0.74697	-3.2311	-1.2174	-2.2972	-1.2391	-1.0588	-1.6001
-10.912	-9.9251	-9.5396	-10.611	-12.377	-11.316	-9.8053	-10.189	-9.1819	-10.09	-9.4888	-11.614	-12.884	-10.421	-9.9609	-11.609	-11.272	-11.404	-11.75	-10.841	-12.138	-10.695	-9.3968	-12.02	-12.151	-12.441	-10.597	-11.709	-8.5446	-9.6982	-12.464	-10.872	-12.674	-12.349	-12.475	-9.5823	-12.3	-11.57	-9.9307	-12.401	-11.265	-13.198	-11.55	-12.659	-10.022	-10.628	-10.411	-10.944	-9.2945	-11.112
-5.7482	-5.5482	-7.5112	-6.3615	-7.2157	-8.5254	-4.8691	-3.8617	-5.4138	-7.6073	-5.8353	-5.0041	-6.0157	-6.8499	-6.7224	-6.3861	-7.5934	-7.6256	-7.2763	-6.8499	-6.3635	-6.4441	-6.2359	-6.1343	-3.5423	-7.5095	-7.4579	-7.0195	-7.6841	-5.8521	-7.6801	-4.9248	-6.2288	-5.1425	-4.3014	-5.484	-6.5409	-5.4943	-6.7277	-6.2271	-5.5159	-4.0195	-6.6787	-6.6578	-5.5766	-5.1004	-7.4646	-8.1201	-6.3037	-7.5686
-2.6052	-1.0863	-1.0186	-0.56821	-1.2471	0.78307	-1.3004	-0.3137	-2.0694	-1.8429	-3.1361	-0.30624	-0.23984	-1.2488	-1.4921	-2.2178	-0.73117	0.21385	-0.51743	-1.5722	-2.905	-1.285	-3.0395	-2.2191	-4.0042	-2.5222	-2.4828	-1.91	-1.7146	-2.1999	-1.5331	-2.2528	-0.78848	-0.78084	1.9947	-2.7749	-0.34722	-3.5583	0.52719	0.097429	-2.8125	-1.0147	-1.5876	-0.89719	-1.593	-0.58268	-1.7572	-2.6092	-2.1208	-2.0237
-1.8222	-3.6197	-3.2637	-0.47892	-1.4932	-3.6367	-3.8034	-2.2636	-1.2182	-0.43107	-0.83777	-1.0395	-4.1883	-1.9718	-1.7957	-0.80949	-2.6199	-2.5628	-4.8145	-1.6544	-4.1261	-0.8633	-2.6938	-0.62292	-2.128	-0.49904	-0.52394	-3.143	-2.714	-1.6845	-1.2492	-0.81723	-3.088	-1.288	-3.3053	-2.4672	-1.2194	-1.5216	-4.9244	-3.3441	-3.114	-2.0525	-4.5412	-3.0139	-2.5019	-2.2812	-1.836	-0.88142	-3.4966	-1.69
2.0873	3.6765	3.5386	3.5673	2.4388	4.1904	3.0787	0.6314	-1.0546	2.222	3.6837	1.5124	3.4099	4.3911	0.86039	2.6495	3.5966	1.5257	0.27096	3.6713	2.1744	5.2467	1.7773	1.4565	1.0333	1.0083	3.5227	4.4984	0.89199	5.834	1.8798	3.6811	3.3888	3.5378	4.1321	4.6016	3.6137	3.5105	2.9822	3.1019	3.2956	0.6853	2.6212	4.3479	4.3698	3.1901	3.3262	5.483	3.9963	1.3628
0.14369	0.94325	-0.18396	0.032176	1.0076	0.8063	-1.7045	1.8644	-1.3437	-0.085145	2.7365	0.21957	-0.026738	0.59315	2.4434	-0.91117	2.1622	0.87237	1.3804	-0.36226	1.9737	2.0712	0.86413	-1.4419	1.3367	1.273	0.65692	-0.052094	2.8938	1.57	-0.78162	0.94959	0.30709	0.40258	-0.15745	0.16976	0.83122	0.29695	-0.41388	2.6445	-2.5123	-1.2679	1.6021	0.49465	0.83418	-0.024204	1.2895	-0.18657	1.7963	2.8136
7.4228	9.2967	8.52	9.4921	9.5066	10.733	8.81	8.6855	9.4052	7.1655	6.8964	10.034	7.288	10.049	8.1174	8.125	10.436	7.0676	6.016	5.9998	9.6701	8.465	8.3148	9.3917	9.1569	9.5175	8.6928	9.6243	8.9729	10.61	8.3695	8.4492	7.618	10.073	8.0519	9.5258	8.9085	7.3246	8.2829	8.8819	8.6251	11.564	7.4138	9.2833	9.1707	11.386	7.8765	8.5186	5.41	6.142
1.2744	-1.4486	-1.1023	-0.95564	-3.192	-2.3165	0.12726	-0.41057	-1.1988	0.19451	1.326	-1.6345	-4.4326	0.74453	-2.659	-3.395	-0.95854	-0.9794	-2.3121	-1.9977	-2.1463	-3.688	-1.0962	-0.28143	-0.86118	-3.6152	-0.89445	-3.1076	-1.6263	-1.9351	-2.6972	-2.8257	-1.6377	-2.08	-2.3793	-0.86308	-0.070505	-3.0809	-1.4401	-2.0048	-0.91094	-1.755	-2.9697	-1.5823	-0.13737	-0.36333	0.062804	-0.24923	-0.51596	-1.2806
-10.156	-9.9874	-11.089	-9.3549	-10.879	-8.9273	-9.563	-11.239	-8.845	-11.942	-10.855	-10.746	-9.8035	-9.0642	-10.184	-8.0155	-12.303	-10.024	-11.935	-10.304	-11.797	-10.381	-9.1207	-9.815	-8.7089	-11.544	-7.8458	-11.721	-11.023	-10.137	-11.537	-10.365	-10.25	-7.7627	-10.416	-9.5595	-9.2328	-8.8084	-10.092	-12.101	-9.7435	-10.537	-12.25	-9.232	-10.628	-11.049	-9.8287	-11.963	-10.598	-10.892
2.5045	3.3322	6.0625	4.0079	4.7063	3.2292	6.0091	5.8947	2.436	5.515	3.1594	5.1318	2.9491	4.2946	5.9796	3.4356	4.3145	3.4752	5.3403	4.7325	4.8248	2.9412	6.2608	5.0292	4.4622	4.4793	5.2387	3.7484	3.913	3.3984	5.9112	5.0109	5.0602	1.0228	4.1446	7.1664	2.8365	4.148	3.4777	5.7528	5.048	4.1777	4.5617	6.1527	4.045	2.9605	4.7988	5.8201	3.5003	3.0905
-4.6509	-4.3421	-5.3494	-5.4695	-5.6147	-3.4986	-2.8526	-4.6902	-2.6723	-5.699	-4.0989	-6.0079	-4.7569	-4.3578	-4.5126	-5.8311	-7.6093	-6.2046	-4.6333	-7.9714	-3.274	-5.4291	-5.2137	-6.9614	-5.4412	-5.7827	-5.4267	-6.4406	-6.2504	-5.613	-5.4802	-3.8441	-5.4568	-5.1017	-3.3791	-6.0131	-6.0373	-3.0063	-3.5802	-5.9705	-5.6651	-4.6886	-5.8117	-6.8055	-4.804	-4.1591	-5.2143	-6.5516	-5.108	-5.4094
-6.8201	-6.6716	-4.6158	-6.3705	-5.7407	-6.9057	-5.5916	-5.69	-6.6708	-5.3227	-8.9179	-5.0044	-6.3687	-4.7313	-6.6481	-4.9784	-5.3429	-6.2515	-8.4814	-6.8604	-5.6772	-7.067	-5.4674	-6.2503	-8.0965	-5.8104	-6.7506	-7.5172	-4.9988	-5.5595	-4.2816	-7.8112	-5.1123	-4.2835	-4.5742	-4.1018	-7.0867	-5.2964	-7.9323	-5.2112	-6.9444	-6.6402	-7.1702	-4.2576	-7.0408	-7.307	-4.1953	-6.2223	-7.5147	-6.4032
1.3485	2.3111	3.2137	-1.4757	2.4597	-1.2761	-0.75552	0.39445	0.16898	1.1455	1.9434	-1.078	-0.33792	0.60854	-1.2469	-0.93659	1.0509	0.96079	1.4542	0.8938	0.78935	-1.7382	-1.8011	-0.75286	-0.023129	2.4956	-0.58908	1.1978	1.5682	0.90599	0.34153	0.066661	1.1194	0.75849	-0.49069	-2.6293	1.9899	1.8338	-1.2635	1.0797	0.52361	2.0492	-1.0141	1.1803	0.89573	0.42197	-0.80475	0.38454	0.51655	2.3095
-7.9377	-10.217	-9.1344	-8.7603	-11.117	-9.5864	-7.9905	-8.3112	-11.49	-8.1065	-9.018	-11.831	-8.0899	-9.1388	-8.1835	-8.7442	-9.5647	-8.9029	-10.378	-10.428	-10.699	-12.343	-6.588	-10.792	-10.28	-7.2899	-9.6126	-7.5069	-9.8207	-8.613	-11.18	-8.1667	-8.2722	-9.9181	-6.4422	-8.3845	-7.127	-6.5945	-10.399	-9.129	-6.5308	-8.8503	-7.0307	-7.6805	-7.8392	-10.923	-9.9678	-6.1237	-9.0487	-9.3569
-1.358	-1.4926	0.81202	-0.12619	1.487	-0.0051899	-0.76119	1.545	1.7724	-0.71771	0.18051	0.15289	1.2895	0.42207	-0.26229	-1.6196	1.0059	0.21561	-0.20963	-0.69991	2.3329	0.36152	-0.84713	-0.15958	-0.1184	-0.13656	1.0491	-0.11378	-1.475	0.09481	-1.6977	1.4488	-2.0391	0.54335	-1.2507	2.5941	-0.055264	-0.79417	1.0699	0.33041	0.0047776	-2.088	-0.26989	-0.55842	-1.6281	-0.54465	0.57966	-0.23263	-0.62291	-0.019471
-1.6707	-1.346	2.7207	0.81945	-1.3223	1.7135	-1.0021	-0.83353	0.35055	-0.19574	1.1577	-0.77962	0.49625	-1.9137	1.2895	0.68246	2.0875	0.58972	1.3134	0.99316	3.6148	-0.89564	-2.1064	0.16075	2.4621	2.1336	-0.2268	0.25235	-0.63751	0.82065	0.039636	0.23836	-0.1546	-0.044031	-0.041366	-0.61331	0.46795	-0.2595	-0.44458	1.0615	-3.2333	0.5755	0.25624	-2.6896	-0.39557	-1.1002	-1.5202	-0.97611	0.34582	1.5587
-22.446	-21.692	-23.725	-20.66	-24.585	-20.943	-21.973	-22.781	-23.159	-22.782	-19.997	-22.447	-22.586	-23.372	-22.695	-24.292	-24.164	-21.119	-24.499	-19.204	-20.738	-24.07	-21.094	-23.39	-22.759	-22.073	-23.098	-22.459	-21.476	-20.877	-22.24	-18.983	-22.828	-20.77	-23.442	-22.79	-22.992	-23.599	-22.727	-23.514	-23.456	-21.057	-20.926	-21.559	-18.807	-21.832	-22.585	-23.096	-21.867	-22.275
-12.109	-11.056	-10.385	-8.9976	-10.764	-13.005	-10.758	-11.459	-12.035	-12.157	-12.358	-10.5	-9.8197	-10.721	-11.229	-7.4781	-11.953	-8.8624	-12.472	-9.4069	-9.4405	-12.332	-9.0718	-8.7499	-12.03	-11.457	-9.0598	-8.751	-9.8468	-11.746	-8.6143	-10.189	-9.4394	-11.393	-9.1698	-11.066	-8.9184	-9.7163	-11.43	-12.833	-11.999	-10.857	-12.343	-10.399	-10.422	-6.8226	-10.952	-11.779	-11.12	-11.982
-4.1286	-1.6296	-5.5124	-2.7482	-1.4325	-2.578	-4.5283	0.27154	-2.7502	-4.478	-1.5181	-2.9368	-0.44378	-5.2171	-3.2404	-2.4815	-3.3685	-1.3996	-5.36	-3.2772	-2.9124	-2.053	-0.55281	-2.8006	-2.0258	-3.1458	-2.7941	-2.7372	-4.6483	-3.1074	-0.877	-3.3854	-4.0416	-1.9061	-3.749	-0.0021829	-1.615	-0.68105	-4.1528	-2.7987	-1.0182	-2.1932	-3.122	-1.6527	-0.19982	-1.5528	-3.9279	-3.3422	0.085437	-3.1563
1.7495	0.71779	0.23619	0.44879	1.0317	-0.0032968	0.58543	-0.64691	1.3594	-1.099	-0.94954	-0.92231	-1.1751	-1.5514	-1.3936	1.3728	0.33532	2.0011	0.51818	0.029638	-1.3935	3.3068	0.020402	-0.61906	0.049389	-0.7893	-1.8404	-2.2724	0.23919	-0.86048	0.81125	-0.4306	-0.61659	-0.50187	0.61536	-1.6957	-1.0704	0.085731	-2.1547	-0.13596	1.163	-1.5584	1.3002	-1.5925	2.0174	0.45767	-0.25479	2.5464	0.44419	1.2631
-11.927	-11.856	-13.638	-11.809	-9.97	-11.179	-12.314	-10.918	-8.7615	-14.841	-14.447	-11.692	-12.695	-10.674	-12.261	-9.9141	-8.4063	-10.524	-12.462	-10.647	-10.292	-9.7947	-10.059	-11.219	-13.151	-12.805	-12.816	-11.469	-12.152	-11.962	-12.513	-11.489	-12.104	-12.32	-12.016	-10.416	-12.073	-10.422	-9.7147	-12.92	-11.15	-11.789	-9.7294	-9.1803	-9.9826	-12.043	-12.074	-13.478	-12.135	-13.923
-14.575	-13.254	-11.721	-14.359	-14.482	-12.953	-13.34	-14.683	-14.421	-13.195	-14.117	-15.468	-13.717	-14.113	-11.942	-13.359	-14.563	-13.018	-12.757	-11.898	-12.234	-11.598	-12.132	-14.472	-11.735	-15.18	-14.087	-13.784	-10.871	-14.84	-14.345	-13.908	-12.863	-16.96	-13.357	-13.956	-13.459	-11.995	-11.341	-12.939	-13.478	-15.351	-14.074	-13.107	-11.855	-13.412	-13.195	-12.964	-13.686	-14.92
3.0393	1.6291	0.99513	2.4572	0.34539	3.2506	0.74053	1.5121	-1.8046	3.3422	2.0136	2.8116	-0.056769	1.1982	3.0049	1.5966	3.88	1.8746	2.1307	0.54547	1.4861	1.5676	-0.18975	1.4446	2.7212	2.6699	1.0744	0.0055236	1.5946	2.4629	0.61686	1.9254	-0.25694	1.8259	1.0732	2.1042	2.5265	1.5158	-0.43668	1.2452	0.2159	2.5405	2.4115	0.40373	1.0051	3.518	0.81893	2.6983	2.8892	-0.2389
7.3286	6.9038	7.5516	6.7587	8.3344	7.1356	7.5534	6.2554	8.7199	6.6185	5.3897	8.7584	9.1333	8.4651	5.8124	8.4768	9.706	8.3998	9.6161	7.2574	7.3329	7.4086	7.5428	9.0248	9.889	7.1992	8.0744	7.5851	6.8716	9.4234	9.0085	7.0517	8.6697	8.2592	7.7196	8.7539	9.5268	6.8318	7.3472	8.2313	6.89	8.3193	9.5902	7.1264	6.4311	6.6353	8.6552	7.9432	9.8826	8.3011
-4.4104	-4.6196	-5.3006	-3.2251	-5.5157	-3.4443	-3.064	-4.4042	-1.5158	-2.4346	-3.4354	-3.1599	-2.9613	-3.8612	-5.1585	-5.271	-3.5994	-3.1543	-3.4688	-3.6296	-3.7153	-2.7115	-2.68	-4.3789	-4.6	-0.87575	-3.4157	-5.3196	-3.2605	-5.1753	-3.6611	-0.83645	-4.5354	-3.7043	-4.3823	-5.2672	-3.2211	-3.2362	-4.0955	-5.1003	-3.199	-5.4322	-1.4985	-4.8247	-5.7559	-4.0225	-3.8019	-5.0444	-3.6347	-4.1928
-15.352	-15.117	-13.376	-13.881	-13.902	-13.782	-11.827	-12.69	-13.432	-14.386	-14.401	-13.344	-15.114	-12.008	-14.578	-12.962	-14.376	-14.241	-14.548	-14.201	-15.23	-13.186	-16.072	-15.287	-13.328	-13.739	-15.573	-11.998	-14.832	-13.774	-11.454	-14.713	-12.679	-13.066	-14.939	-12.03	-16.215	-12.553	-15.204	-14.771	-15.998	-16.495	-15.389	-14.261	-13.838	-12.619	-13.348	-14.567	-12.788	-14.868
-1.2069	-0.59373	-1.0679	-0.6063	-0.30848	-0.29176	0.34698	-0.30192	-0.29817	-3.4938	-2.5563	0.45559	-2.5331	-0.7855	-0.97002	-1.2253	-0.82523	-2.4978	-2.8321	-2.007	-0.57685	0.32759	-3.0917	-3.4957	-0.13981	-0.64707	-1.7279	-0.17585	-0.44529	-1.247	-2.6632	-3.8243	-2.4277	-2.4096	-0.77926	-1.3112	0.64156	-2.2758	0.24905	0.37456	-0.6012	0.16781	-0.31628	-0.16636	-1.4682	-2.9013	-2.7389	-1.3225	-2.9658	-1.8051
-10.149	-10.158	-12.735	-10.547	-10.904	-10.569	-11.066	-10.398	-14.114	-10.592	-10.584	-10.64	-11.062	-14.185	-11.252	-9.2225	-10.349	-11.439	-12.388	-9.3398	-12.711	-9.8177	-12.585	-11.719	-11.509	-12.319	-11.278	-11.966	-12.937	-12.537	-10.372	-14.008	-12.802	-12.622	-12.276	-12.906	-13.849	-10.326	-13.813	-12.972	-12.109	-13.255	-12.052	-10.928	-11.827	-10.662	-12.392	-13.61	-11.647	-12.355
-8.8736	-7.9573	-8.3315	-9.2514	-10.497	-7.9548	-7.7266	-7.8966	-7.1201	-9.3662	-10.582	-9.0968	-10.352	-9.4785	-7.643	-8.649	-9.3179	-10.073	-9.3096	-6.8793	-5.4408	-9.4984	-6.6085	-7.9283	-7.6475	-9.8955	-8.4467	-9.0379	-8.2861	-7.8988	-8.8516	-6.9566	-9.4771	-8.1945	-6.6652	-9.7151	-6.0355	-7.8326	-11.946	-11.143	-10.9	-9.1788	-9.1897	-7.1576	-6.8458	-9.3608	-8.9105	-8.4522	-7.7102	-6.0131
-5.6404	-6.7537	-6.0696	-7.7468	-5.6264	-5.6186	-7.6779	-5.3844	-6.9871	-5.8957	-6.9787	-5.3238	-6.029	-5.4767	-5.8185	-3.0247	-6.1516	-5.6994	-4.0188	-7.1504	-3.9442	-5.3755	-4.9341	-5.3098	-7.8467	-4.8698	-3.0961	-5.9764	-4.6308	-6.2961	-5.7081	-5.8744	-6.771	-8.2439	-3.8928	-7.444	-5.3541	-6.1005	-5.4929	-6.74	-4.6504	-5.0509	-6.5884	-4.7586	-6.2538	-6.7834	-5.1353	-5.1778	-5.7463	-6.4112
-2.7912	-0.96379	-2.6024	-3.9391	-5.6626	-5.794	-4.318	-3.8735	-4.2647	-2.0652	-3.4866	-3.1941	-3.1274	-2.46	-1.6677	-1.7281	-2.4244	-6.8646	-4.2653	-1.4699	-2.9058	-1.0905	-2.9945	-3.0751	-5.3472	-1.3998	-5.6039	-1.9197	-2.7626	-5.3618	-4.1872	-1.8008	-4.7586	-5.4524	-2.0201	-4.1026	-3.1994	-3.8589	-4.2295	-3.7148	-3.2293	-4.3802	-5.9696	-2.7484	-1.9712	-3.159	-3.6451	-2.5395	-3.7316	-3.5764
6.0979	6.2439	5.9211	7.479	4.5182	6.1871	5.422	4.2667	6.4039	7.9889	6.953	5.2744	5.3787	6.6786	4.3647	4.3238	4.4941	7.0797	8.1933	6.8617	3.3397	5.9265	6.7068	6.1872	5.3199	5.5734	6.5231	4.2885	5.2424	7.1976	4.7483	5.5672	4.7239	4.8349	4.2407	6.8081	7.2786	4.6835	7.2615	4.8073	4.4268	4.3948	6.7112	6.4617	6.2402	5.8128	3.8214	6.8016	5.7966	6.9644
-0.41502	-2.5488	-0.18256	-2.9984	-1.7432	-1.9435	-3.0614	0.39154	-0.78087	-2.0028	-1.5401	1.3825	-3.675	-0.90047	-2.3288	0.69352	-0.9336	-1.5774	-2.2884	-2.9315	1.4316	-1.9602	-1.3507	-3.6496	-1.5121	0.30493	-1.9866	-1.4894	-1.0318	-1.1619	-0.79883	-1.1207	0.050702	-0.84722	-2.1139	-2.3028	-0.51172	-1.9695	-2.4466	-3.0576	-1.9526	-2.7292	0.38724	-2.9442	0.49753	0.48884	-0.36782	-1.3362	-0.37398	-3.2008
1.5636	0.41362	3.9094	0.89071	1.7929	2.7413	2.866	2.5727	1.915	1.2641	2.7348	4.6929	0.15021	0.92778	2.6198	1.5322	2.6718	2.3236	1.6561	0.78284	3.6032	4.039	1.2838	3.1152	1.7802	2.4271	3.3072	3.5758	1.4886	3.0178	0.8212	0.61469	1.1038	2.9135	2.4527	3.5493	1.1982	2.9876	-0.2779	0.80273	0.63281	-0.4259	4.572	4.6487	1.8254	1.6882	3.0207	2.1468	5.5397	2.3326
-10.182	-11.529	-6.8033	-10.261	-10.972	-10.629	-8.4557	-9.6099	-5.9731	-9.1554	-8.9144	-9.4056	-11.651	-9.1005	-11.903	-9.259	-10.66	-9.8468	-9.9433	-9.6402	-10.778	-8.1769	-12.132	-8.2312	-9.2882	-8.866	-11.2	-9.129	-8.8965	-9.0498	-9.3902	-10.697	-9.4558	-10.245	-9.4808	-9.4444	-11.123	-9.7671	-8.3441	-11.225	-8.6033	-10.395	-8.3249	-8.5448	-9.5488	-9.3065	-9.9268	-8.3056	-8.7057	-8.1712
7.0814	4.8717	7.1503	5.6246	7.4595	5.03	6.7426	5.8621	9.0838	7.6648	8.034	5.8862	7.136	9.5306	6.7371	7.7877	6.4968	6.926	6.9633	8.2598	6.5669	7.1904	5.9669	8.034	8.739	7.7944	5.4128	5.1532	5.3288	9.2447	6.7617	7.4359	6.5012	8.8913	5.9494	7.5175	7.9661	6.5854	4.4911	5.6885	8.0126	7.9017	8.7474	8.0411	7.9659	7.3901	5.3782	7.0634	5.8204	6.5903
-12.16	-12.004	-10.608	-9.9121	-11.753	-11.762	-10.525	-12.333	-10.083	-10.688	-11.886	-8.9598	-11.713	-14.098	-10.485	-11.454	-11.657	-10.748	-11.715	-13.289	-9.7484	-10.595	-11.074	-11.362	-11.36	-11.029	-9.0877	-13.408	-10.669	-9.5908	-11.16	-9.645	-10.958	-12.823	-10.938	-12.565	-9.1562	-11.122	-10.341	-10.722	-9.7649	-11.064	-9.5696	-11.461	-10.625	-11.886	-12.885	-10.884	-11.901	-11.2
-2.4124	-0.88432	-3.5057	-0.049393	-2.9704	-2.7957	-4.3097	-1.3997	-1.4454	-3.9765	0.64523	-1.2829	-0.32716	-3.6069	-0.81995	-2.9538	-3.2888	-1.9784	-0.73261	-1.7783	1.5214	-2.0211	-2.5609	-2.1945	-1.7359	-0.73064	-2.2502	-0.53728	-2.1925	-0.92261	-0.69269	-2.8733	-1.5531	-0.86722	-3.0479	-1.4971	-0.26494	-3.6918	0.43538	0.19953	0.2212	-4.6107	-0.70496	-0.20507	-0.032195	-2.2298	-1.0772	-0.12574	-5.0689	0.23499
-11.441	-12.783	-13.845	-10.724	-11.46	-13.608	-12.276	-12.382	-15.507	-10.361	-11.168	-14.031	-12.779	-14.505	-13.053	-15.233	-16.581	-14.39	-12.643	-13.167	-12.258	-14.481	-11.953	-13.025	-15.136	-13.384	-12.888	-12.364	-13.267	-11.116	-12.667	-12.692	-14.221	-11.115	-15.742	-10.228	-12.48	-12.192	-13.287	-12.546	-13.078	-14.43	-12.28	-11.358	-10.383	-13.12	-12.883	-13.05	-12.395	-15.785
3.9505	1.9083	2.8653	0.49299	0.37626	0.64384	0.81041	-0.18716	1.4326	0.41181	1.9183	1.2081	2.273	3.2773	1.7772	-0.090406	2.6771	0.80827	0.74525	2.6655	0.89888	1.8737	-0.16766	-0.00054574	2.1633	1.826	1.7458	1.6111	1.5914	3.6572	0.25108	-0.014336	-0.23801	0.37756	2.5448	0.45481	2.7472	0.32455	-0.13032	2.6484	1.5954	0.18825	1.6265	2.3014	1.2776	-0.99451	3.4395	1.659	2.6098	-0.66346
-7.536	-9.231	-8.2623	-9.5703	-9.8099	-7.7755	-10.215	-10.283	-9.5341	-10.91	-10.44	-8.5888	-9.6797	-8.4423	-10.171	-8.0893	-10.227	-8.569	-9.5147	-9.7682	-9.1996	-9.6829	-7.3474	-11.157	-10.738	-10.933	-7.7661	-10.747	-10.416	-9.7851	-10.115	-8.7454	-7.2897	-9.9295	-10.121	-9.7675	-7.0356	-9.2808	-8.4839	-10.135	-9.4324	-7.6274	-9.9358	-7.3141	-10.986	-8.2373	-8.8414	-6.9378	-8.3616	-10.451
8.1856	10.557	10.518	11.069	8.5891	9.9026	7.3792	8.5934	10.121	9.6051	11.498	9.101	9.1662	8.1949	8.413	8.7641	7.7292	10.257	10.526	11.519	9.5406	8.2175	8.6041	10.435	10.867	9.0622	9.2263	11.536	11.34	9.7257	9.2905	8.5542	9.4553	10.926	13.281	7.9298	9.3245	10.067	8.4336	12.056	8.895	8.8936	9.1929	10.46	9.4534	9.1534	8.308	10.921	7.5679	9.0552
-12.844	-17.677	-14.361	-15.38	-12.795	-14.677	-11.021	-15.272	-13.72	-14.943	-14.883	-14.216	-16.916	-16.063	-15.325	-15.011	-14.841	-13.735	-15.794	-13.602	-14.527	-15.599	-15.286	-16.477	-13.78	-14.734	-14.004	-13.898	-16.375	-15.933	-13.031	-15.171	-13.369	-14.441	-15.395	-14.889	-15.371	-15.61	-12.01	-12.274	-14.759	-16.517	-15.196	-13.756	-13.476	-15.29	-13.856	-14.27	-13.928	-13.221
-11.961	-10.639	-13.185	-10.983	-10.996	-11.062	-11.806	-11.114	-12.218	-10.61	-13.742	-12.213	-10.452	-11.874	-12.397	-11.886	-12.543	-11.075	-11.379	-9.723	-12.365	-12.611	-13.34	-10.718	-9.3714	-13.33	-11.289	-14.042	-13.014	-11.567	-13.127	-10.872	-12.972	-11.645	-11.744	-13.346	-9.9952	-9.8926	-10.916	-12.132	-10.685	-12.346	-13.299	-12.47	-12.42	-12.454	-10.976	-12.476	-13.406	-12.127
-4.32	-2.235	-4.708	-0.50217	-3.0135	-3.496	-3.037	-5.1502	-2.9077	-5.1053	-1.4655	-0.58857	-4.0842	-4.9765	-4.9532	-2.8635	-1.2918	-6.4277	-2.0468	-1.1447	-3.8963	-2.7369	-3.0023	-3.8981	-4.2452	-4.2273	-3.0311	-3.2781	-3.6621	-3.7857	-2.4333	-3.3471	-2.4709	-3.7051	-4.5348	-2.7141	-1.8431	-3.8401	-4.2148	-2.0066	-3.6903	-3.7252	-3.0366	-3.4696	-2.2229	-3.6967	-4.6585	-4.2427	-4.7791	-1.685
-23.518	-20.876	-22.953	-21.629	-20.687	-20.238	-22.131	-21.302	-23.956	-20.746	-23.001	-23.109	-23.233	-22.732	-23.626	-22.373	-23.445	-22.8	-22.342	-22.45	-22.985	-20.646	-20.266	-22.138	-24.875	-20.169	-19.838	-22.588	-23.404	-22.36	-23.597	-22.335	-23.097	-23.406	-22.922	-23.355	-22.003	-23.532	-25.662	-20.871	-22.171	-22.775	-24.238	-21.39	-21.547	-22.748	-21.449	-19.655	-23.155	-23.579
2.0562	0.8126	3.935	0.97768	3.5732	2.4295	3.0253	0.41673	3.5379	4.0898	2.981	1.7867	2.1203	0.71101	2.1738	1.6212	1.8371	1.6291	0.87453	-0.78539	0.0086389	2.1886	0.90376	2.437	2.8775	0.33776	1.1968	1.8086	-0.24465	1.3437	0.29805	2.1752	1.9754	0.26645	2.7429	-1.6641	0.82064	1.786	2.4571	0.99467	-1.0877	3.4523	2.4955	0.86754	1.7252	0.71905	3.0588	3.8255	3.3839	0.11846
-4.3443	-4.1056	-2.9276	-4.2373	-3.7406	-4.6464	-4.0698	-4.0073	-2.8976	-5.0545	-3.7429	-3.1954	-2.6884	-4.2389	-1.8178	-2.7685	-7.1987	-5.0746	-3.5616	-4.1093	-4.4483	-2.4877	-3.1933	-2.0767	-4.7212	-1.2685	-3.1759	-6.9359	-4.1543	-2.0621	-4.6122	-2.4675	-3.0744	-4.6101	-4.4211	-4.1297	-3.308	-4.9087	-2.7172	-1.5155	-3.5452	-2.4725	-2.0083	-4.1076	-4.9289	-6.5723	-4.6373	-3.1734	-2.4375	-4.1803
-5.7839	-5.3498	-6.5416	-6.8378	-7.5993	-6.6075	-6.1812	-6.3606	-4.4218	-6.6669	-6.549	-4.6592	-3.9694	-6.5436	-6.9455	-6.4471	-5.9517	-6.0324	-6.862	-6.6398	-6.0368	-6.6943	-7.4305	-7.1534	-6.7909	-5.684	-8.496	-5.1618	-4.5142	-8.1337	-6.5337	-7.0317	-7.5903	-5.4993	-5.2746	-6.3042	-6.2119	-6.4656	-6.8619	-5.1037	-6.1808	-7.2477	-5.3354	-7.1941	-5.4857	-8.5871	-8.5408	-7.4675	-6.286	-7.8583
5.1891	5.8689	8.1865	5.1888	5.6022	6.4927	4.6832	7.0128	3.6441	3.9951	5.2523	4.6357	4.9907	6.0881	3.6354	5.6354	2.8926	3.4029	3.933	1.814	3.3618	4.2087	7.2365	4.1136	4.0845	4.6911	5.6499	5.7392	3.3803	4.0559	3.82	3.8329	6.0004	5.4769	3.1252	4.4208	4.1223	4.6067	5.0158	1.9646	3.6167	5.3372	8.1652	3.5712	4.251	5.3641	6.7643	4.5065	7.7232	5.0789
-3.716	-2.2502	-2.489	-2.9653	-3.0225	-2.5377	-1.2238	-1.6872	-3.3707	-0.92457	-3.5392	-4.0435	-2.32	-4.4647	-3.2534	-0.50631	-4.1597	-2.2331	-3.5663	-1.3674	-3.0635	-2.7902	-1.9298	-2.4358	-3.2954	-5.2972	-1.1582	-2.1025	-4.0008	-2.0231	-5.0163	-1.8544	-2.8578	-3.573	-4.9389	-2.8727	-2.1631	-0.15562	-1.2466	-3.5482	-1.2462	-1.5793	-0.69061	-1.7291	-3.2837	-3.1157	-5.5507	-2.3707	-2.1726	-1.2235
-10.051	-7.6606	-10.389	-9.7707	-10.118	-10.002	-9.2731	-10.22	-12.042	-10.723	-8.8996	-10.485	-7.5754	-6.3457	-11.127	-10.087	-8.2751	-8.4891	-10.128	-8.2047	-10.799	-8.2535	-10.498	-9.9084	-7.5641	-9.8626	-8.2426	-8.6324	-11.489	-9.0049	-9.5229	-10.327	-9.1415	-9.8846	-9.9419	-8.7452	-10.75	-11.754	-5.8989	-7.777	-9.5308	-8.1638	-7.9782	-8.9911	-9.6099	-11.119	-6.989	-8.2104	-9.4082	-10.905
6.2766	10.141	9.5905	6.7794	6.059	9.0654	8.0026	7.7871	10.257	8.3643	7.0315	6.8083	8.0734	5.9743	7.1891	8.7391	8.799	8.1604	8.7192	7.1875	9.4769	7.8166	6.4873	5.3573	7.4558	9.3775	9.1706	9.2873	6.1811	7.4202	7.9199	9.1372	8.5636	8.1692	7.5921	8.5122	6.0403	8.1076	8.8446	8.4399	7.2126	8.4002	10.345	8.2366	8.9841	8.5728	6.0715	8.2426	9.2013	8.6184
8.882	6.1629	5.4299	7.9386	6.09	9.1222	7.2154	8.3638	9.498	7.1643	7.2747	7.9585	7.1544	7.6237	8.6951	2.9377	7.11	8.1275	4.5471	7.1166	6.2949	7.0513	7.3835	5.5551	7.1245	5.5794	6.8377	9.299	7.9583	8.2246	8.135	5.9721	6.2337	4.724	5.8486	5.8106	6.1139	8.0363	6.937	7.1961	6.0149	5.6103	9.9864	5.9359	6.6722	6.5677	5.9582	7.227	5.897	6.7357
-2.1067	-3.1802	-1.0789	-3.7583	-3.6966	-2.9133	-3.0881	-2.9867	-3.7389	-1.4407	-1.2865	-2.6664	-4.1398	-2.0369	-4.5543	-3.8421	-2.3864	-3.3448	-5.1481	-1.8946	-2.3365	-2.303	-2.9907	-3.6325	-2.4291	-1.9386	-0.40965	-2.156	-2.6814	-2.6712	-3.8279	-2.5022	-1.5104	-3.5077	-4.2236	-1.4472	-3.4908	-2.0042	-4.8424	-2.9987	-1.6064	-2.0804	-3.5938	-1.8871	-2.6015	-0.75366	-4.8785	-1.7545	-3.2071	-2.3416
6.1311	8.2962	5.5588	5.1754	4.5611	5.2525	4.4835	4.2961	5.8525	5.0447	3.8417	3.8985	6.7667	6.8023	6.375	4.4638	4.7759	5.2389	4.413	5.8135	7.9116	6.1955	6.0766	5.9535	6.1746	5.8789	5.8525	4.7933	5.6799	6.195	6.1673	5.3534	6.4343	5.6811	5.9232	5.2284	6.0151	5.7321	2.9857	5.0051	5.1235	4.3558	8.0435	5.7908	4.2557	8.431	5.9144	4.0829	4.3449	8.0844
-23.73	-18.978	-21.193	-22.75	-21.283	-19.318	-18.908	-21.541	-22.066	-21.246	-22	-20.034	-22.042	-18.336	-21.899	-20.427	-20.464	-19.543	-22.159	-20.696	-20.662	-20.972	-21.827	-20.873	-21.921	-19.645	-23.075	-21.472	-21.97	-19.715	-20.024	-21.206	-20.288	-21.897	-20.116	-18.765	-20.377	-21.263	-21.351	-21.803	-20.466	-22.67	-21.778	-19.364	-21.119	-19.923	-22.168	-18.463	-21.002	-22.661
-5.1027	-4.7257	-3.3908	-4.9343	-5.4707	-3.016	-2.0145	-3.0058	-3.3701	-5.4376	-4.8386	-3.6542	-2.7011	-3.3525	-4.3977	-4.5682	-3.4828	-2.8497	-1.5973	-5.239	-3.6709	-4.5512	-3.5427	-4.2927	-2.732	-2.2236	-3.2986	-4.2474	-6.1183	-4.2666	-3.3875	-1.6936	-2.3307	-3.7739	-3.5372	-4.6166	-2.5306	-4.2784	-3.7887	-1.2175	-3.0875	-5.328	-5.0118	-2.4165	-2.7763	-3.0236	-4.5464	-4.1076	-3.9795	-6.3379
-5.3309	-4.6334	-4.2034	-2.7362	-4.7039	-2.1739	-3.4822	-2.7081	-5.1385	-3.7576	-1.8567	-3.6265	-5.4087	-4.9012	-4.0481	-3.9006	-4.8	-3.5805	-6.0394	-3.1988	-3.076	-1.6623	-1.1627	-5.3403	-4.2404	-5.8105	-5.3341	-3.3361	-4.9652	-3.0238	-4.3422	-5.2461	-6.0432	-4.7518	-2.8171	-5.1456	-4.5498	-4.3165	-2.5153	-3.5296	-4.1466	-3.0127	-3.6266	-6.1909	-6.2688	-4.111	-5.3288	-4.4102	-3.318	-3.0295
-11.627	-10.734	-8.1248	-10.245	-10.149	-10.449	-11.562	-8.2077	-10.19	-7.9101	-9.836	-7.2667	-10.729	-8.3449	-10.114	-8.8149	-6.2954	-8.1884	-11.945	-8.964	-8.8247	-8.1203	-7.5756	-12.201	-9.8091	-10.09	-8.9886	-7.348	-11.06	-10.073	-10.376	-9.8521	-9.2222	-10.033	-10.353	-8.8901	-8.4147	-10.545	-9.6996	-8.541	-8.8501	-11.981	-8.9527	-8.8966	-7.9663	-6.4534	-7.5597	-10.75	-8.1269	-8.4021
-15.112	-16.605	-14.174	-15.493	-12.958	-11.058	-13.042	-13.85	-14.858	-15.877	-11.721	-14.468	-15.205	-14.641	-12.563	-14.836	-15.545	-15.66	-16.851	-15.777	-12.39	-14.908	-15.115	-12.443	-13.389	-14.793	-13.087	-13.384	-14.881	-14.532	-14.981	-12.938	-13.747	-13.714	-12.706	-14.733	-13.527	-13.956	-13.64	-16.94	-14.912	-13.27	-12.578	-15.371	-12.07	-11.643	-13.789	-16.267	-15.282	-13.687
-12.28	-12.964	-11.996	-13.993	-14.627	-10.851	-13.589	-13.939	-14.681	-12.559	-12.68	-11.711	-12.16	-11.126	-11.929	-11.242	-13.226	-12.951	-13.241	-12.45	-10.461	-15.075	-12.487	-13.347	-13.407	-9.5914	-12.29	-14.424	-13.595	-12.752	-12.983	-13.569	-14.139	-12.349	-11.311	-13.233	-14.377	-12.398	-12.554	-12.962	-11.848	-12.56	-11.946	-15.581	-13.098	-13.403	-10.719	-11.551	-10.921	-10.61
-9.1791	-7.3797	-10.095	-10.637	-8.311	-11.212	-9.7786	-9.0699	-9.3327	-9.2946	-9.3388	-9.7247	-8.2361	-9.8235	-9.2766	-9.262	-8.508	-7.9041	-10.317	-10.591	-10.3	-11.258	-8.6269	-10.062	-11.069	-7.7257	-7.7763	-10.59	-9.0091	-11.161	-7.5226	-6.5345	-8.0574	-7.4477	-7.9141	-9.3527	-10.282	-7.4893	-9.6971	-10.329	-6.9835	-9.0013	-9.6393	-8.3019	-10.331	-7.9268	-10.322	-9.3567	-7.1265	-9.1243
-4.0401	-1.5169	0.12583	0.47341	0.57366	-2.1685	-2.9496	-0.58261	-0.88325	-0.31367	-0.95189	-0.96137	0.55518	-3.3431	-2.6595	-1.2978	-0.94442	0.78002	-1.7588	-1.9377	-0.41918	-2.5405	-0.60126	-0.23442	-1.2466	-2.4437	-2.5521	0.46576	-1.9314	-0.39782	-1.6199	-0.75347	-1.085	0.54362	-1.2744	0.71885	-1.1347	0.5369	0.34313	-1.0586	-2.3113	1.6019	-0.58492	-1.2197	-1.2599	-1.8121	-2.4613	-4.983	-1.3034	-2.4433
-21.624	-20.58	-22.409	-23.082	-21.786	-21.653	-23.155	-23.47	-22.134	-23.269	-22.713	-24.072	-20.159	-20.592	-21.391	-21.833	-21.233	-22.318	-20.043	-24.076	-23.675	-23.68	-22.714	-21.297	-21.219	-22.782	-20.464	-21.55	-22.206	-22.616	-21.397	-22.698	-20.689	-21.344	-21.559	-21.754	-22.003	-21.465	-21.807	-20.783	-21.189	-21.332	-22.192	-22.963	-22.358	-23.595	-21.751	-21.743	-22.71	-22.453
-0.34183	0.11	1.1344	1.2423	-2.2005	-0.31712	-0.96607	-3.3911	-0.74773	0.029881	2.0309	-1.4446	-0.034842	-0.91182	-1.8114	-1.289	-1.4373	-1.0686	-0.63666	-1.1668	-1.2312	0.5504	-1.9146	-2.1416	-0.12895	-1.1107	0.81371	-1.5702	-1.5263	-1.4333	-0.24288	-1.5091	-0.82215	-1.3839	-1.3637	-0.97632	-0.54793	0.86195	0.52437	-0.3174	-2.0072	-0.061909	0.65553	-1.0572	0.33528	-1.379	-0.62455	0.66481	-0.7996	0.30882
4.8565	4.4524	3.8069	3.2696	5.2992	2.9571	1.8639	3.086	3.9167	4.9831	3.5453	1.5908	5.6563	5.5645	2.5705	6.0034	6.8485	2.7169	3.8265	6.7366	5.5921	4.9589	5.4009	6.1057	5.1511	4.9611	2.7684	7.292	4.7233	2.8149	3.5901	6.1442	4.5339	7.0333	3.9388	6.2366	4.7094	5.1936	4.4432	5.3698	6.2134	5.3529	4.6128	6.0443	5.0119	5.9848	6.2728	5.2863	7.52	4.2639
-5.8721	-7.4722	-6.4126	-8.0284	-9.1177	-6.5103	-8.0525	-6.9218	-5.8492	-6.7864	-5.5415	-9.2449	-7.1532	-8.168	-7.8693	-7.7184	-7.775	-10.323	-8.1247	-6.3516	-7.9975	-9.3662	-6.0424	-7.9235	-7.0093	-8.2342	-8.0532	-5.9365	-9.6942	-8.0202	-7.3052	-6.636	-5.2903	-8.6998	-6.8303	-8.3474	-6.0017	-7.2038	-10.416	-7.9253	-8.2497	-8.5501	-7.3541	-7.5144	-10.957	-7.5673	-7.8732	-7.1299	-6.2424	-7.1736
-2.6748	-1.7605	-1.8168	-2.4328	-4.1803	-4.0776	-2.4793	-3.9686	-1.0313	-3.4208	-1.8077	-3.1907	-2.454	-3.8809	-2.8016	-4.7973	-4.4568	-3.4885	-3.996	-2.2896	-1.5557	-4.3396	-3.8468	-2.4871	-4.7963	-1.1824	-3.5748	-3.6948	-1.9458	-3.0263	-3.9142	-1.2233	-4.1104	-4.4164	-2.2352	-2.9088	-0.9347	-1.061	-4.0874	-2.8977	-2.6034	-4.4358	-2.8233	-4.1638	-3.7425	-4.4554	-4.8254	-3.2033	-3.4731	-3.3662
0.074473	0.084024	0.51087	0.99397	-0.87503	2.7971	0.93373	0.46394	1.2819	1.5295	1.0811	-0.44134	2.8656	0.4095	-0.37571	0.58151	-0.41603	-0.84036	2.0634	2.246	-0.57379	-0.81659	-1.5664	0.36633	0.91376	-0.17386	0.98703	0.4134	-1.3196	0.98905	0.56595	-0.55368	-1.2678	0.80215	0.28615	1.9423	0.26131	1.1363	-1.0615	0.4255	0.59782	2.418	-0.48835	0.33542	1.158	0.71901	-0.14723	0.78582	-0.46174	0.29499
-16.1	-14.466	-14.464	-13.574	-14.766	-12.548	-15.579	-16.137	-15.122	-14.76	-15.074	-15.396	-16.413	-12.662	-13.339	-12.881	-14.23	-14.658	-15.384	-16.05	-14.065	-15.246	-15.648	-12.691	-13.965	-15.771	-12.812	-13.662	-15.572	-14.108	-14.536	-15.409	-14.83	-14.102	-15.587	-14.017	-14.799	-14.365	-16.397	-15.646	-14.453	-13.89	-14.457	-14.076	-14.519	-12.839	-16.506	-15.392	-16.185	-15.076
-12.781	-12.911	-13.902	-12.472	-13.05	-11.685	-15.408	-13.07	-14.547	-14.41	-15.452	-13.641	-11.137	-11.049	-13.809	-11.745	-12.362	-12.335	-13.951	-13.099	-13.077	-14.545	-15.166	-12.931	-12.624	-13.407	-14.162	-11.782	-11.368	-13.528	-13.953	-13.166	-12.847	-13.054	-14.381	-12.626	-12.406	-15.461	-15.152	-14.064	-11.453	-11.274	-12.81	-12.93	-12.547	-13.915	-13.018	-13.39	-11.557	-13.499
-0.79916	-0.41033	0.050818	-0.42308	0.025922	-2.2434	-0.31872	-2.1628	-0.30372	0.96186	-1.4763	1.7313	-2.3	-1.6571	-1.8021	-0.91873	-0.73395	0.88765	-1.5637	-0.76322	-1.3846	0.1787	0.19326	-0.67847	-0.39688	-0.70017	-2.177	0.21872	-0.5606	0.085919	-0.7616	-0.9586	-1.7869	-0.11173	0.48887	-0.89855	-1.1072	-1.2726	-1.6994	-0.52743	0.19294	-0.87705	-1.8034	0.17929	-1.4575	-2.312	0.14074	-1.3424	-0.71859	0.17481
-14.371	-14.799	-12.58	-13.302	-13.01	-13.912	-14.111	-12.958	-11.729	-11.616	-12.843	-12.285	-14.235	-13.449	-13.756	-14.862	-15.314	-13.061	-14.76	-14.384	-12.28	-10.774	-14.479	-12.538	-13.223	-15.199	-13.63	-12.144	-13.69	-13.735	-13.471	-11.523	-14.794	-14.245	-13.439	-11.529	-11.744	-12.972	-13.513	-14.713	-12.323	-13.317	-12.089	-14.596	-11.266	-15.007	-10.615	-13.297	-12.146	-11.002
-0.44903	1.0263	-0.10859	1.2338	1.032	-0.67598	-2.0702	-1.5262	0.55794	-0.98567	-1.8919	1.1692	0.29695	-0.60878	-1.65	-1.2867	2.2098	1.298	0.36934	0.81198	-0.95735	-1.5774	-1.8255	1.0996	-1.9156	2.0248	1.1356	-2.1318	-0.44566	0.83361	2.239	0.41389	-0.30541	-2.03	-0.91723	-0.99021	0.39802	-1.0053	2.3993	1.4883	-1.5618	-2.5621	-0.24762	0.10504	-0.93463	-0.6252	0.27431	-1.4353	-1.0292	0.24408
-4.0497	-4.4533	-2.0351	-1.8725	-2.8275	-4.2175	-0.57808	-2.3542	-2.6239	-1.9589	-2.5554	-1.2689	-2.6313	-6.2765	-1.4249	-3.8184	-4.1677	-1.6521	-3.0979	-4.7539	-4.4637	-6.4218	-3.4088	-3.7577	-3.7399	-3.3947	-2.2877	-5.3635	-4.5644	-1.0962	-3.4389	-4.3245	-5.5743	-3.1942	-1.606	-4.4349	-1.5123	-4.2522	-3.672	-4.5243	-1.924	-4.0275	-3.7083	-0.40443	-5.0945	-5.0136	-4.7158	-3.796	-3.6826	-2.6682
-0.40812	-1.2196	1.3017	-0.52047	0.37072	-0.59692	-1.6988	0.88748	-0.032748	-2.7835	1.536	2.1655	0.12176	2.2895	-0.95964	0.85346	-1.806	-0.017507	1.4116	0.15522	-0.65593	-1.1592	-0.91205	-0.78186	-0.92139	-0.40365	-0.46695	-2.1567	0.89405	-0.54092	0.87039	2.8909	-0.0064926	0.87178	-2.0114	-0.93108	0.51799	0.7961	-1.0509	-0.14579	0.14493	1.0443	-0.049859	1.6998	-0.45831	0.68043	-2.1784	-0.12597	0.74594	0.98928
-1.0979	-1.8197	-0.055434	-0.23744	-1.8841	-0.39048	0.12987	0.32563	-0.13204	-0.66917	-4.0936	0.50749	-0.55891	-1.1302	0.078561	-0.93336	0.26897	-1.2539	-0.36514	0.36438	-2.2439	-0.37305	-1.6194	-1.5942	-0.089667	-1.0668	-0.56233	-1.2995	0.37596	1.7977	-1.8947	0.42944	-1.9254	-0.69911	-1.474	-0.34162	-2.3369	-1.2608	-0.82089	-1.8573	-2.5079	-1.0533	-0.37733	-2.124	-3.3295	-1.82	-1.4845	-1.5602	-2.5293	-0.47237
-0.79625	-0.88037	-1.3798	0.66021	-1.7254	0.45622	0.066935	0.87195	2.0099	-0.14428	-1.6989	-2.3522	-3.7233	-0.18191	0.48413	0.94167	-1.896	0.17923	0.44205	-0.30751	-1.1325	0.29479	-0.64839	0.095115	-2.5091	1.2212	-1.3582	2.4867	-0.53151	-0.42034	1.4242	0.82236	0.48382	-0.21672	-0.4921	0.83315	-0.89996	-1.4101	1.2435	-0.64105	2.1416	-1.197	-2.8023	0.69147	0.075687	-3.0261	-0.86307	0.41966	-0.99154	0.79573
-2.3769	-1.9061	-1.9793	-0.82204	-2.3642	-1.1615	2.1771	-1.9761	-1.6579	-1.7958	-0.7074	-0.1653	1.1066	-0.48467	-0.83276	-4.9249	-1.1039	-0.42189	-2.6911	-0.50183	-1.2809	-2.3053	-1.4541	-3.2781	-0.77461	-1.1849	-1.4777	-2.9373	-0.4246	-0.50405	-2.5263	-3.691	-1.9333	-1.1591	-2.4993	-2.2488	-1.364	0.89005	0.71874	-0.69184	-1.0995	-2.2837	-0.91557	-4.0661	-1.5089	-2.0825	-2.0038	-0.25047	-0.027594	0.4538
0.96483	0.4636	0.39383	1.0832	2.3764	-1.0963	0.1862	0.65964	1.373	1.6833	-0.8182	-1.2411	2.0128	1.0851	2.1694	0.86833	-0.37178	0.80028	3.1358	1.8458	-0.15033	0.24858	-0.017203	-0.11415	1.9175	0.82551	0.90841	0.80078	1.6352	0.6964	0.46167	1.8595	2.8743	1.2353	-0.029418	2.4484	0.84329	-0.0089273	3.2967	2.1252	4.2811	0.69893	2.9318	1.5327	1.2655	0.28684	1.5263	2.9249	0.97863	2.6596
-4.6431	-4.6696	-2.867	-3.3207	-3.0692	-4.1114	-1.4068	-2.8975	-3.5487	-0.87776	-3.6768	-2.8155	-4.6702	-2.461	-4.4914	-2.0469	-2.9901	-3.6951	-3.8283	-3.2011	-2.2882	-2.9551	-3.5447	-4.577	-3.2825	-3.2743	-4.6014	-4.952	-3.0223	-4.8852	-3.3637	-3.4902	-2.9602	-3.5795	-3.0775	-2.9812	-5.0246	-3.1946	-4.1873	-3.0915	-4.2903	-1.6683	-3.2778	-2.3917	-2.9335	-3.6745	-4.0359	-1.0928	-2.4454	-2.9182
-14.162	-15.002	-12.733	-15.133	-14.608	-14.499	-12.346	-14.441	-15.564	-14.353	-16.235	-15.281	-15.022	-11.956	-15.303	-13.541	-15.489	-13.422	-15.103	-12.102	-15.444	-14.066	-12.327	-13.837	-12.895	-12.895	-14.189	-14.34	-13.178	-14.191	-15.924	-15.712	-15.286	-14.664	-12.689	-15.14	-14.204	-14.805	-11.327	-14.176	-14.859	-14.184	-13.735	-13.1	-14.355	-11.012	-13.06	-16.31	-13.455	-13.456
-3.1081	-4.1235	-3.3418	-5.3449	-5.4615	-3.6659	-5.3694	-7.224	-6.3904	-6.0232	-5.3714	-5.2899	-5.1966	-6.2318	-4.3834	-5.3916	-4.6295	-4.6921	-5.901	-5.9407	-4.2137	-3.0926	-7.1386	-6.2883	-4.2852	-3.7987	-6.3657	-3.0667	-4.8227	-4.5996	-4.7017	-5.4939	-5.9044	-3.7002	-6.3721	-7.1206	-5.1082	-3.7716	-5.8566	-3.3127	-5.023	-4.9103	-5.5429	-5.2891	-6.8877	-5.0556	-3.8036	-5.6357	-6.3521	-7.1212
-1.7886	-1.1252	-0.27582	-1.8166	-0.31365	-1.4321	-0.30298	-0.70541	-0.70488	-0.044468	0.24651	-0.71704	0.47497	1.3956	1.2392	-2.1131	-0.025649	-0.1456	-1.4709	-0.6498	-0.86483	0.50089	0.69591	1.8781	-1.1505	0.021986	-0.44625	-1.5511	-0.010893	0.36728	-0.18952	1.773	-1.5235	0.63068	-0.42682	0.75844	-1.0748	-0.1196	-0.35725	-1.0797	-1.064	1.6644	1.4735	1.0696	-1.4712	0.14785	-1.5244	-0.31714	0.81633	2.6015
-1.7173	-0.52863	-1.4862	-1.3243	-2.1182	-0.9207	-2.9032	-1.8233	-0.84987	-2.0989	0.07903	-0.33968	0.76389	-0.51661	-1.6656	1.478	-1.2536	-0.24628	-3.8439	-2.2344	-0.56305	-2.1516	-1.0606	-0.7825	-1.2628	-1.2254	-2.5668	-0.055652	-1.6309	-3.8981	-0.23143	-0.87208	1.7749	-1.2933	-0.75483	-2.7645	0.087889	0.0032789	-0.18245	-2.4339	-1.9516	-3.2509	1.7539	-2.0827	-0.98169	-1.3922	-2.0037	-0.97954	-4.5596	-4.5906
2.5875	-0.92726	-0.45212	2.8476	1.3888	0.58834	2.7776	2.7947	2.9137	2.6472	0.19197	3.9696	2.1002	2.249	1.0915	2.2633	1.6622	-0.97345	2.4173	-0.43467	0.94113	1.5117	3.2083	2.1151	4.2907	4.7044	0.89892	1.142	-0.76344	1.9729	3.0397	0.73957	2.5545	1.7325	3.4901	2.3186	3.1101	2.1591	2.9854	4.3702	0.98144	-1.9228	0.77056	2.2156	1.8633	-0.18266	3.8195	0.85223	-0.051398	0.085982
-12.58	-13.374	-13.119	-13.37	-10.65	-13.064	-15.18	-10.148	-14.268	-14.415	-15.683	-15.058	-14.316	-13.44	-13.612	-13.378	-13.593	-14.695	-14.799	-13.758	-13.328	-13.224	-13.087	-13.945	-14.763	-12.154	-12.903	-12.935	-13.812	-11.79	-12.819	-12.691	-12.229	-14.629	-13.98	-10.954	-14.605	-13.763	-13.811	-12.673	-10.383	-13.022	-13.365	-11.948	-10.263	-12.386	-12.629	-11.611	-13.639	-13.326
-3.0118	-3.323	-2.8315	-3.8764	-3.2586	-3.7113	-4.2074	-5.3627	-4.867	-3.3431	-1.3884	-4.4569	-3.7333	-5.6061	-4.219	-6.3324	-3.9283	-3.8102	-3.7213	-2.3484	-4.6413	-4.2883	-2.7411	-6.5501	-2.3192	-3.8437	-6.5879	-3.8196	-1.9297	-4.3699	-3.5364	-4.4335	-4.6652	-3.2279	-4.2799	-3.9116	-4.4173	-6.361	-3.5779	-4.4803	-3.6853	-5.4378	-4.277	-3.9188	-2.4393	-3.4495	-3.5726	-4.3607	-4.6808	-2.6572
4.2297	5.6256	3.6017	3.6389	4.4761	2.4806	3.4424	3.4232	4.036	4.9337	0.35665	4.0956	1.6067	0.39684	2.6486	2.3881	4.1753	0.50979	1.4397	3.5698	2.8735	3.5147	0.91288	3.2202	3.7391	1.4795	3.0907	6.576	2.6628	3.017	1.5582	1.68	3.157	0.98536	2.2038	3.2575	0.41568	1.1037	3.9314	2.225	3.4799	1.042	4.5709	2.9517	3.3019	2.5435	3.8937	3.117	2.0225	3.2574
-8.6588	-10.663	-10.914	-10.223	-10.631	-8.7247	-11.084	-9.5277	-9.0436	-8.6827	-11.056	-9.2871	-9.1155	-10.053	-9.3329	-8.7285	-11.426	-9.3817	-10.515	-8.2166	-8.9508	-8.9018	-8.7035	-9.2796	-8.4864	-9.881	-9.6503	-8.3685	-7.7998	-7.4682	-9.0709	-7.7146	-10.273	-9.143	-10.544	-10.089	-7.5625	-11.152	-9.4045	-9.6028	-11.184	-9.8103	-10.005	-9.7246	-8.3377	-9.6942	-9.4126	-11.703	-9.8026	-8.2224
-11.99	-14.568	-12.011	-15.283	-14.123	-13.775	-14.466	-12.493	-12.523	-14.171	-15.632	-11.787	-14.938	-15.661	-15.544	-13.925	-9.7278	-12.408	-17.382	-13.147	-14.809	-11.506	-14.589	-12.103	-10.628	-14.458	-13.53	-13.57	-13.455	-14.402	-15.294	-16.792	-12.793	-13.543	-12.39	-12.491	-12.676	-13.538	-14.331	-15.498	-13.442	-12.84	-13.555	-13.057	-13.749	-13.003	-12.635	-13.317	-13.605	-15.247
-13.495	-14.493	-15.819	-15.324	-15.379	-15.579	-13.686	-15.488	-14.62	-13.901	-15.628	-13.106	-15.787	-13.873	-12.721	-15.049	-12.888	-17.204	-12.833	-17.667	-13.507	-15.127	-17.393	-12.886	-12.676	-14.054	-15.715	-14.522	-16.31	-13.436	-14.394	-14.707	-14.93	-16.52	-14.521	-16.549	-15.588	-14.709	-16.108	-15.211	-15.844	-17.138	-17.768	-13.972	-11.955	-14.179	-13.975	-10.517	-14.703	-15.393
-7.5399	-9.492	-9.0223	-8.7053	-9.178	-9.2955	-6.8763	-11.72	-7.8206	-9.0824	-8.8431	-7.6611	-9.153	-7.486	-8.3459	-9.8139	-8.8238	-10.83	-8.7285	-10.278	-8.8548	-8.6129	-8.2885	-10.771	-9.5282	-9.8859	-8.6919	-9.7947	-8.7027	-8.7922	-7.495	-10.397	-9.1593	-9.1304	-6.4335	-9.6176	-10.564	-11.474	-9.0199	-10.955	-8.0194	-8.4231	-7.6936	-7.1997	-8.5834	-8.1446	-8.5259	-9.3968	-8.9304	-8.0896
-2.1009	-1.012	1.814	-0.36821	-1.5864	-2.2224	0.26862	-0.37783	-0.073434	-1.891	-0.40944	-0.36471	-2.3043	-1.1084	-2.0757	-0.0073468	-2.431	-1.9837	-1.6852	-0.92734	1.1742	-0.56486	0.9906	-0.65335	-1.334	-1.0376	-2.7032	0.8658	-2.1567	0.58679	-0.95262	0.68397	-0.39509	-0.47146	-1.2833	0.10122	-2.116	0.14865	0.267	0.0081164	-3.196	-1.9269	-1.5499	-0.69048	-2.8479	-2.6533	-1.9023	-1.9126	-0.16602	-1.4753
-22.293	-23.02	-21.556	-20.845	-19.717	-20.552	-21.276	-19.428	-19.201	-19.699	-19.563	-20.568	-19.73	-21.15	-20.119	-21.858	-22.346	-19.046	-19.916	-21.02	-20.006	-21.907	-21.353	-20.987	-23.084	-18.963	-21.839	-20.553	-19.706	-21.623	-21.592	-20.302	-20.846	-22.626	-20.84	-19.045	-21.489	-20.93	-21.187	-22.202	-22.054	-21.572	-21.562	-19.85	-22.17	-21.224	-18.826	-21.541	-22.01	-22.184
-1.9068	-5.0029	-0.82237	-0.095278	-1.0481	-2.7484	-3.7957	-2.9018	-1.2773	-1.1069	-2.0358	-4.2718	-2.073	-0.90296	-4.7806	-0.66755	-1.7705	-1.4535	-3.1177	-1.5567	-4.6717	-3.5484	-0.60565	-3.2097	-0.91504	-1.8345	-1.5484	-1.3895	-4.5457	-4.4166	-3.463	-2.0692	-2.3223	-2.9499	-3.2378	-0.24728	-2.3256	-2.511	-3.4356	-3.9572	-2.2477	-2.3697	-1.1011	-1.0578	-3.2475	-2.2968	-2.6075	-2.5648	-1.3159	-1.2443
0.45431	-0.677	-0.019814	-1.1549	0.66366	-0.6764	1.1116	-0.0039903	-0.16153	-0.44538	1.8468	1.0639	1.8803	0.83789	-3.1267	1.137	1.4444	0.70935	-0.31975	-0.33105	0.49616	0.87331	-1.2441	1.4112	1.4137	-1.3266	0.35403	-0.17567	0.35926	1.9346	0.13857	-0.49046	2.4293	2.5825	2.6152	0.095293	3.3443	0.89436	0.85404	0.099649	0.9746	-0.16627	0.032286	1.5758	0.027911	3.3158	-0.52215	-0.48838	0.10969	-1.2133
-6.2146	-6.079	-5.3941	-8.5155	-7.9628	-6.3406	-4.6083	-7.6832	-4.277	-5.8011	-8.3646	-4.2216	-5.7299	-5.0799	-6.7802	-4.6	-6.0705	-2.5967	-5.7222	-6.2948	-7.0195	-4.8838	-8.1239	-6.4497	-7.0859	-6.5194	-5.1808	-4.0291	-6.5369	-6.2864	-3.7234	-6.4509	-4.7163	-4.9053	-4.2542	-5.9745	-6.3437	-5.6833	-4.8711	-7.6319	-5.6663	-5.149	-5.6803	-7.6494	-4.683	-5.5257	-6.2042	-6.8795	-3.7096	-5.7303
-1.2874	-0.42429	-0.22408	-2.0385	-1.6786	-1.324	0.6561	0.52625	-1.052	0.23275	-0.073017	0.37701	-2.9738	-2.8226	-0.54679	-4.0284	-2.1436	-0.54264	-0.55627	-2.2001	-1.6909	-0.86234	-1.7716	0.40407	-2.4873	-3.2906	-1.3192	-2.9788	-0.22765	-1.7328	-3.5612	-0.095695	-0.73687	-0.43065	-2.0854	-2.9758	-1.5953	-2.2309	-0.42834	-0.4243	-1.4733	0.023888	-0.6606	-0.90218	-0.44652	-1.2186	-3.3631	-2.3845	0.73488	-2.4809
-3.0503	-0.72288	-1.2349	-1.736	-1.0413	-0.99075	-2.0144	-0.91896	-1.5078	0.83227	-2.8659	-3.343	-3.4053	-1.9802	-1.4214	-1.5043	-1.323	-2.4684	-2.0726	-1.4679	-3.0626	-1.6625	-0.78053	-3.1524	-1.6284	-1.2793	-3.0306	-2.478	-2.7534	-2.6661	-3.4032	-1.1638	-2.4186	-0.98667	0.43788	-2.4033	-1.8031	-2.6669	-1.3687	0.57878	-4.7325	-0.5967	-2.6091	0.079872	-0.71387	-0.70293	-0.77699	-2.5863	-1.6669	-1.6906
8.0025	5.7104	8.0932	8.2014	5.6342	8.16	6.2586	7.8724	7.8671	5.7444	5.6898	7.3087	9.2986	6.7431	6.6248	7.3194	6.6156	7.738	5.5782	8.402	8.4137	6.8491	5.4639	5.6717	4.58	6.1094	7.0553	7.4404	7.4241	5.8509	6.8261	5.8553	9.9153	5.2817	9.3383	9.2104	7.6653	5.3728	6.1329	4.2817	5.6356	6.1485	8.1572	6.0618	4.505	7.1445	4.569	6.004	4.7998	9.8024
-3.7873	-2.5174	-1.2563	-1.7944	-1.3228	-2.7836	-1.0683	-2.9725	-2.3883	-2.6832	-3.2228	-0.59488	-2.03	-0.21769	-4.969	0.70026	-3.3693	-3.7721	-3.0667	-2.1638	-2.3674	-3.7937	-1.5296	-3.2286	-0.62949	-1.6	-2.272	-1.1861	-0.58043	-3.0627	-3.0254	-3.4842	-3.2188	-2.3121	-4.2163	-0.46781	-1.7503	-4.8557	-3.501	-0.083645	-3.6873	-3.4612	-4.6326	-1.6013	-2.1118	-1.7525	-1.1485	-2.984	-1.6064	-4.9488
-0.090103	-2.1856	-2.1279	-0.20798	-0.24302	0.077574	0.88495	-1.3769	-1.237	-0.40051	-0.096175	-0.25873	1.5401	-1.0468	0.40303	0.77722	0.55896	2.4029	0.5268	0.57715	0.3007	0.26697	1.0617	-0.86832	-1.2321	0.91375	0.29182	0.59492	2.3331	0.72414	1.4797	-1.5349	0.056826	0.83061	2.2353	1.1257	-0.093256	-2.6872	2.09	1.8852	-1.0672	1.2883	-0.39514	0.54205	0.53943	2.0683	1.1037	1.95	1.0653	3.6654
-3.7844	-3.7456	-4.5684	-1.2204	-3.5839	-1.7506	-2.6839	-2.7711	-2.8965	-3.7278	-1.1012	-0.23036	-0.48669	-2.8116	-4.1859	-2.1255	-0.89522	-2.1626	-2.7683	-3.4358	-3.4797	-1.3662	-4.83	-2.2308	-3.9895	-4.8818	-0.87435	-2.7906	-4.0032	-2.233	-2.2486	-2.1953	-1.9656	-2.8636	-6.5403	-3.5631	-3.0216	-1.9992	-1.6539	-0.87241	-3.9993	-3.9625	-2.158	-3.4854	-3.2597	-2.5123	-4.3149	-0.51499	0.11493	-1.5158
-11.73	-12.797	-12.573	-11.268	-12.375	-12.778	-12.747	-14.259	-13.691	-14.153	-11.079	-13.429	-15.898	-12.658	-12.08	-12.42	-13.941	-12.089	-12.405	-11.215	-10.115	-11.564	-12.847	-13.523	-14.113	-11.836	-13.832	-13.959	-15.18	-13.254	-13.283	-13.288	-12.571	-11.634	-13.586	-13.198	-11.802	-11.845	-12.457	-12.547	-11.374	-13.293	-13.308	-15.06	-10.772	-12.998	-11.944	-13.768	-13.01	-14.47
-22.948	-24.168	-20.748	-21.201	-21.937	-20.681	-22.003	-22.467	-20.936	-22.781	-24.179	-21.303	-22.643	-23.067	-25.704	-19.921	-22.128	-20.381	-22.897	-24.017	-23.494	-24.762	-22.958	-21.226	-22.386	-23.37	-23.559	-22.7	-21.32	-22.599	-20.446	-21.094	-18.739	-19.853	-22.392	-23.32	-22.773	-22.608	-22.247	-21.863	-22.858	-21.975	-21.323	-22.484	-20.605	-23.409	-21.331	-22.959	-23.559	-21.674
-2.9475	-2.768	-3.0209	-1.372	-0.50767	-3.484	-2.6895	-2.0292	-4.4793	-3.1951	-3.0197	-3.7949	-4.8091	-4.751	-1.8763	-2.0638	-2.6483	0.43666	-2.6773	-3.9112	-1.8207	-2.452	-3.5983	-0.41667	-3.0182	-1.1813	-4.9733	-2.2461	-3.9083	-5.118	-1.5277	-3.6804	-2.6538	-3.0316	-1.517	-2.1649	-2.6831	-1.5334	-1.7811	-3.5784	-4.2105	-1.334	-1.4197	-2.6325	-2.2172	-1.2481	-3.1312	-3.1581	-2.427	-3.5408
2.0344	3.5737	3.3655	1.4228	2.0352	2.4213	0.40241	1.6104	0.29522	2.1728	0.10733	0.6634	2.2137	2.43	2.404	2.7622	1.2906	0.99551	3.2166	1.7828	2.3363	1.4174	0.38009	1.6558	2.2332	4.0979	2.7025	2.0742	3.1914	0.35496	1.2556	2.7044	1.4265	0.51758	3.2308	2.1273	2.8557	1.8613	5.0652	1.4704	3.6534	2.649	1.0473	5.2586	1.5884	1.7196	0.88414	1.8838	1.2741	0.19621
5.1361	2.3638	5.1074	5.1422	4.6369	3.7029	4.9221	3.4236	3.8363	4.4001	4.0443	4.1428	5.224	5.3683	6.1798	4.9577	1.8514	5.4636	4.2322	5.195	2.0188	2.3139	5.0112	5.0893	3.0253	4.564	3.1489	3.883	3.5894	4.7245	4.9951	5.3833	5.3384	3.8058	2.4158	5.513	4.4005	5.4332	4.5412	3.9912	4.3387	6.3779	1.2947	5.1658	4.6915	3.9558	4.103	4.7444	4.7373	4.2152
-2.9817	-8.131	-7.9362	-5.7729	-6.7342	-6.5819	-4.8452	-6.1214	-5.7507	-5.8762	-7.2549	-5.7296	-7.4338	-4.9727	-6.9449	-7.8637	-7.9193	-5.468	-5.2781	-7.8099	-5.7937	-6.6192	-8.4292	-5.1516	-6.8246	-5.9572	-3.1076	-4.7229	-6.768	-6.8928	-8.6101	-7.7986	-7.8985	-4.4188	-5.9265	-5.4176	-7.1219	-6.1457	-5.3679	-7.8332	-4.9071	-8.1332	-7.5312	-7.3957	-7.1821	-6.687	-4.6258	-7.6864	-7.6204	-6.0483
-12.831	-15.745	-13.109	-14.098	-10.728	-12.409	-14.666	-10.314	-11.812	-12.368	-11.48	-10.379	-12.905	-11.317	-12.52	-11.68	-14.07	-13.744	-11.795	-13.229	-13.21	-11.707	-12.054	-12.955	-12.498	-12.331	-11.273	-12.923	-13.078	-12.762	-10.86	-14.279	-10.691	-11.706	-13.357	-11.599	-13.463	-12.724	-12.467	-12.373	-13.239	-12.483	-11.947	-12.151	-14.429	-14.399	-10.598	-12.379	-13.214	-13.698
-14.528	-14.095	-12.912	-12.806	-13.36	-14.621	-14.482	-14.917	-12.039	-15.665	-12.51	-12.667	-11.821	-14.093	-14.349	-13.127	-14.879	-15.175	-13.427	-13.757	-17.983	-15.765	-14.536	-12.541	-14.503	-11.815	-13.226	-14.116	-15.615	-13.124	-13.263	-13.231	-14.045	-14.098	-13.933	-16.125	-13.895	-15.178	-14.509	-11.689	-12.057	-12.78	-15.246	-12.176	-15.749	-15.471	-12.715	-14.596	-12.628	-14.232
-11.982	-13.937	-13.813	-14.588	-13.863	-14.783	-13.477	-14.081	-11.861	-14.677	-14.782	-14.374	-14.989	-15.696	-15.197	-14.993	-14.56	-15.506	-13.951	-14.045	-14.072	-14.268	-14.12	-12.75	-13.074	-15.106	-15.794	-13.29	-14.706	-16.682	-14.633	-12.503	-13.979	-13.083	-17.134	-14.133	-14.362	-12.361	-13.337	-14.824	-14.642	-14.696	-12.24	-15.124	-14.727	-12.712	-14.433	-11.967	-13.558	-11.672
-15.857	-14.858	-14.413	-12.313	-12.803	-13.772	-12.802	-12.634	-12.327	-13.765	-15.141	-12.83	-14.976	-13.239	-14.821	-11.356	-14.102	-11.694	-14.311	-12.852	-15.466	-12.992	-15.23	-11.81	-13.019	-14.034	-11.191	-14.055	-11.637	-12.825	-12.634	-13.163	-14.62	-15.753	-14.109	-14.772	-14.696	-15.016	-13.915	-12.059	-10.204	-13.666	-14.468	-12.799	-14.083	-12.826	-14.856	-15.233	-14.509	-14.016
-4.4249	-6.9869	-7.197	-5.3288	-4.4635	-5.8516	-7.4559	-6.6515	-7.3245	-5.2705	-4.8693	-6.7019	-6.7969	-7.8271	-4.2795	-5.9861	-8.1327	-5.7526	-7.1246	-7.5606	-6.9719	-7.017	-4.4227	-4.9294	-7.9355	-7.5894	-7.0716	-6.2373	-7.5633	-4.9462	-6.4047	-6.6985	-7.4424	-6.8006	-6.8929	-4.8392	-3.491	-7.9154	-2.9095	-7.5921	-5.9059	-6.4752	-6.2016	-4.8033	-5.1596	-5.4328	-5.4846	-6.1585	-6.3406	-8.0556
-6.283	-4.9471	-5.3789	-3.1974	-3.0391	-4.1892	-3.3064	-4.599	-4.4047	-3.2824	-4.2545	-4.6398	-3.6777	-4.581	-5.8608	-4.2181	-4.9919	-3.8322	-3.6817	-4.1065	-2.2515	-3.5876	-6.004	-2.3193	-2.7407	-4.6604	-4.3384	-3.3674	-4.2005	-1.8492	-3.5578	-4.394	-3.5919	-3.0587	-3.7363	-3.9811	-2.6177	-1.5618	-5.2062	-2.0231	-1.8523	-3.4778	-3.0939	-4.5212	-4.917	-4.3485	-4.2947	-2.5737	-3.2146	-5.2063
-2.7511	-3.5073	-4.6118	-4.0209	-3.7469	-3.8087	-3.1391	-5.1533	-3.1103	-4.0887	-1.6946	-2.0404	-5.2123	-3.0218	-3.766	-2.6216	-4.7548	-4.8884	-3.1674	-4.0164	-2.4012	-0.59113	-4.1328	-2.164	-4.2126	-5.7792	-1.9492	-4.7004	-3.3593	-4.4335	-1.4935	-4.4941	-2.5846	-2.8871	-5.9122	-1.6681	-1.231	-3.9555	-4.0631	-3.787	-4.0473	-2.9883	-1.7133	-3.3078	-5.184	-3.438	-3.1028	-5.4592	-2.4076	-4.4426
-1.6496	-2.1799	-1.4053	-1.6558	-0.9687	-2.0675	-1.3485	-1.7102	-3.3607	-0.59209	-1.1611	-1.8876	0.34187	0.68676	-2.8097	0.61682	-1.1519	1.4107	-1.5709	-1.8902	-2.1079	-4.2347	-1.593	-1.5401	-0.34953	-0.44497	-0.92902	-1.4382	-0.69523	-1.1214	-0.52436	-0.96469	-1.0604	-0.42143	-0.86828	-4.5254	-1.2088	-1.7794	-1.5844	-2.1682	-2.1785	-2.4014	-1.8592	-1.6865	-2.1982	-0.38918	0.96939	-1.2167	-0.81993	-1.2466
-1.8995	-0.91523	-5.4765	-3.5375	0.24266	-2.0591	-3.4738	-1.848	-3.9896	-3.443	-1.8109	-2.7436	-1.2695	-2.9409	-3.6541	-3.3809	-3.7759	-2.1498	-2.0374	-1.6372	-4.3736	-1.6484	-5.2335	-1.4187	-3.5565	-5.5517	-1.4913	-1.3289	-1.9757	-6.0404	-3.9997	-1.8768	-3.5699	-2.5682	-1.8948	-3.7618	-2.1777	-3.7004	-1.6863	-2.3027	-3.3954	-2.5509	-1.0747	-2.4667	-3.0362	-2.68	-0.72865	-1.4017	-2.9347	-1.4268
-1.1485	-3.5481	-1.4561	-3.3243	-3.2653	-2.1436	-1.0728	-1.3923	-0.99519	-3.9642	-1.0508	-2.5551	-2.5957	-0.97856	-3.6077	-2.9937	-1.6493	-1.3156	-1.9999	-2.2074	-2.8504	-1.6042	-2.6403	-2.3743	-4.6534	-4.6833	-2.8851	-4.046	-4.4362	-2.5292	-1.7309	-2.2836	-4.989	-2.8471	-2.1772	-4.1342	-2.1384	-1.3873	-0.83824	-0.87057	-3.8429	-1.7176	-2.0091	-5.8291	-4.0631	-1.9296	-3.0578	-1.6468	-1.6995	-5.6389
-22.211	-21.26	-22.772	-20.752	-21.379	-23.197	-23.435	-19.341	-21.164	-23.156	-23.698	-20.805	-21.333	-25.075	-22.777	-22.903	-23.837	-23.605	-21.071	-21.814	-22.855	-23.714	-24.225	-20.509	-23.566	-22.385	-24.131	-20.713	-20.847	-23.36	-24.055	-22.56	-21.484	-24.374	-21.407	-21.405	-24.349	-24.246	-21.581	-21.007	-24.25	-20.655	-21.844	-22.208	-21.012	-21.59	-22.555	-23.438	-22.099	-23.836
-5.8693	-2.3719	-4.0602	-6.9256	-4.1034	-4.5415	-4.3155	-5.1502	-6.4192	-5.2289	-4.3322	-3.9158	-5.1921	-3.3062	-3.7368	-7.0772	-4.7038	-5.758	-7.5164	-4.559	-6.8319	-4.3847	-8.5429	-5.0339	-3.6254	-3.2682	-4.8604	-3.7917	-4.9725	-4.0059	-3.0257	-4.7298	-3.0873	-5.5906	-4.7965	-3.2757	-3.8204	-2.6641	-4.657	-3.8304	-6.1017	-5.7842	-5.5718	-4.8363	-3.305	-2.0837	-6.6871	-4.5887	-2.9629	-3.2102
-2.4181	-0.2733	-2.8697	-4.8014	-1.6052	-0.98681	-3.7887	-3.7891	-4.082	-2.7615	-4.0976	-1.8789	-3.4957	-4.8255	-2.5889	-3.7724	-1.2034	-2.1997	-1.7304	0.88215	-2.1084	-3.6743	-3.3387	-3.9878	-4.2907	-3.0305	-0.76088	-4.1067	-3.1613	-5.2229	-2.0734	-4.1402	-2.0627	-3.8082	-0.86941	-2.5139	-3.2657	-2.6468	-5.944	-2.8058	-2.9125	-3.6227	-2.3417	-1.439	-1.4157	-1.7084	-5.1591	-1.4779	-2.1225	-1.2056
0.19012	1.25	0.79119	1.7414	1.0495	1.4103	-0.38619	1.8028	1.1204	4.3717	1.3123	-0.22941	3.8358	2.7843	1.8594	1.9861	1.7059	1.4409	1.624	2.8999	1.294	1.8378	1.3937	1.215	2.0269	0.34866	-1.4714	0.036459	0.63942	2.3707	1.0848	0.31838	0.77531	3.0767	2.8032	0.59102	0.29615	-0.31215	2.0103	2.6699	-0.49814	0.34305	3.5456	1.513	1.1275	1.4582	2.6423	2.3799	3.8104	1.9213
5.9419	8.0524	8.941	7.2357	5.7757	10.664	9.2538	8.3577	8.5659	10.276	8.9454	10.822	10.126	8.6649	7.1331	10.158	9.4778	11.148	8.0464	8.9832	9.2667	6.3331	6.8672	10.097	10.62	11.232	5.8436	8.7465	8.8096	8.9711	10.474	10.478	8.8922	8.7711	6.263	5.736	8.2852	9.0662	8.7951	9.285	7.1599	8.3685	10.173	9.1974	8.1683	6.1363	10.484	8.2399	7.3665	7.5584
-2.9326	-2.4748	-5.0759	-5.1861	-1.987	-2.7043	-3.6648	-3.7932	-3.0326	-3.6116	-3.9489	-3.2554	-3.2023	-5.0148	-4.3535	-1.0585	-4.7938	-4.5495	-5.376	-4.4112	-3.5393	-4.5004	-6.0138	-4.0865	-4.5418	-3.2273	-3.8487	-2.0622	-6.0857	-3.398	-4.7691	-2.921	-2.6575	-5.5883	-6.2205	-4.0472	-3.8596	-3.5812	-2.2688	-3.2917	-3.8526	-4.426	-3.0447	-2.7647	-5.7263	-3.886	-3.1654	-1.9068	-3.5756	-2.3353
-4.4642	-4.7041	-4.0463	-4.8086	-6.0142	-4.4317	-5.0912	-5.4926	-5.0199	-4.678	-4.2269	-5.4965	-4.6706	-5.8974	-5.2757	-4.1076	-2.1275	-3.3512	-4.0166	-6.1031	-7.6897	-3.4757	-2.968	-4.6865	-4.1696	-7.1497	-2.985	-4.0706	-3.0938	-4.2782	-7.1468	-4.338	-8.0701	-5.2835	-5.6325	-6.9718	-5.7653	-4.2368	-6.5314	-6.3434	-2.0179	-5.0749	-4.7539	-3.1127	-2.1637	-4.683	-5.1721	-6.2111	-5.0703	-6.3146
-3.686	-2.0609	-2.8289	-3.2749	-2.2405	-3.5263	-4.8293	-4.6954	-2.8776	-1.9988	-4.0279	-3.182	-4.2181	-1.5524	-5.5035	-5.074	-4.7278	-4.1443	-4.6412	-4.995	-3.3797	-4.3594	-4.4227	-3.4165	-3.8916	-5.8888	-4.7395	-3.9597	-5.1805	-4.3512	-5.5764	-2.3167	-3.8214	-3.7886	-3.8797	-2.1133	-3.5741	-3.7971	-5.3554	-4.3531	-1.1959	-3.9067	-0.8625	-3.9913	-3.2551	-3.7592	-4.5149	-5.5819	-3.6785	-4.1744
-11.446	-12.76	-11.853	-11.49	-11.722	-13.256	-12.378	-13.13	-11.954	-13.678	-13.419	-14.002	-10.921	-14.092	-13.214	-10.074	-12.135	-13.507	-13.828	-13.316	-11.525	-11.666	-13.401	-12.339	-13.336	-12.572	-11.597	-11.576	-11.567	-13.326	-11.492	-13.673	-12.606	-13.825	-14.089	-12.963	-14.568	-12.515	-10.523	-12.717	-14.513	-12.205	-13.21	-10.139	-12.554	-13.514	-12.109	-14.235	-11.533	-13.357
-11.142	-11.398	-12.056	-12.136	-12.188	-12.557	-13.319	-13.05	-9.6506	-12.541	-11.958	-11.449	-13.891	-12.224	-11.88	-11.298	-12.418	-12.902	-12.193	-13.687	-10.617	-11.202	-12.511	-12.89	-14.466	-10.722	-11.835	-11.996	-12.577	-13.21	-11.085	-9.7323	-12.603	-11.485	-10.223	-12.593	-10.99	-13.453	-11.827	-11.09	-11.558	-13.109	-13.763	-10.89	-12.115	-11.137	-9.5388	-11.979	-12.359	-10.485
-9.7528	-8.1063	-9.9976	-8.7091	-9.9174	-9.0736	-10.664	-10.727	-9.3853	-11.394	-8.3023	-10.691	-7.0379	-10.886	-9.2587	-8.4716	-9.4717	-9.4381	-7.4082	-7.5678	-10.541	-10.572	-8.879	-9.0131	-8.267	-10.63	-6.1854	-10.173	-8.0263	-8.1931	-10.867	-8.8486	-8.4336	-11.194	-9.6497	-10.544	-10.383	-9.779	-9.0582	-8.1873	-9.8145	-10.49	-8.1296	-9.4344	-8.2293	-6.3097	-10.105	-11.537	-9.9719	-11.005
-11.653	-11.378	-11.631	-13.981	-10.705	-12.291	-12.558	-10.301	-13.324	-13.094	-9.5479	-11.45	-11.715	-12.891	-11.748	-12.304	-12.579	-11.316	-10.292	-11.539	-11.584	-12.605	-11.867	-12.9	-10.307	-12.319	-10.543	-11.071	-11.917	-10.916	-9.0401	-12.657	-13.081	-10.471	-12.486	-10.788	-12.901	-13.405	-10.927	-11.665	-12.503	-10.226	-13.867	-11.487	-11.909	-10.679	-10.455	-11.702	-8.755	-10.692
-3.646	-3.1193	-0.94374	-5.7157	-2.3101	-2.5796	-1.8144	-2.3017	-3.0408	-5.9727	-2.9601	-5.8326	-1.8521	-3.2584	-4.2634	-2.2266	-3.4344	-1.0507	-2.9127	-4.3425	-1.9433	-2.5108	-1.9042	-3.3691	-4.66	-3.2923	-4.0421	-0.83814	-4.5298	-1.743	-3.7186	-1.9964	-3.3584	-4.4943	-5.7061	-6.2326	-4.996	-4.5248	-4.1752	-1.4252	-2.1911	-2.2352	-2.7022	-1.9216	-3.6882	-0.35988	-3.0769	-1.0214	-1.9126	-5.8265
-3.2733	-1.8865	-4.027	-3.7356	-2.8171	-1.5633	-2.0384	-2.1276	-0.81496	-0.83188	-3.4556	-2.9386	-3.1372	-2.6663	-3.8746	-4.7547	-1.4683	-1.7706	-1.684	-1.8767	-3.6938	-0.15647	-2.2888	-3.6139	-3.328	-1.7985	-0.7836	-1.7774	-4.8122	-2.2431	-1.6085	-4.8743	-2.1634	-0.67227	-2.0581	-5.1107	-3.7495	-2.0287	-1.6769	-2.9391	-3.2786	-4.5732	-4.9746	-1.3343	-3.5452	-1.5248	-3.2634	-1.2157	-2.7045	-3.1203
-2.4657	-2.923	-0.51292	-3.4882	-2.5896	-2.584	-1.2421	-0.5396	-0.99611	-2.8783	1.049	-1.1753	-2.3572	-0.33233	-1.3347	-2.0085	-1.0789	-0.84552	-1.669	0.30805	-1.1673	-2.0272	-1.187	-0.7105	-2.0555	0.31587	0.73329	-1.1662	-1.6066	-3.1971	-1.7578	-2.0886	-3.3179	0.6186	-1.1004	-1.6684	-2.1145	-0.41607	0.1699	0.12273	-3.0338	-0.40326	-2.0027	-2.4214	-1.0072	-2.3759	-1.986	-2.7641	-2.283	-2.8039
-3.1925	-1.4443	-0.46408	-2.3496	-1.4477	-0.37473	-1.2328	0.64881	-0.99768	-2.5769	0.66049	-0.94172	-1.7719	-0.34762	-0.35339	-3.0865	-1.9595	0.24695	-0.58242	-0.92575	-1.1147	-4.3331	-1.2235	-1.7451	-2.0978	-2.5485	0.70279	-1.6284	-2.552	-0.60447	-1.7568	1.4696	0.10047	-0.53175	-1.8979	-5.9207	-2.7611	-0.31503	-4.0832	-2.4222	1.2409	-1.1041	-3.0075	-2.8063	-3.6952	-1.3392	-1.6869	1.2105	-2.3919	-0.25435
-2.6497	-4.2844	-3.0577	-4.8469	-3.9886	-4.116	-3.2979	-5.8712	-3.3831	-3.7257	-2.4242	-3.4759	-3.5093	-5.054	-2.8856	-3.9273	-1.8874	-2.7262	-1.8534	-2.507	-4.4147	-5.228	-3.1158	-3.0567	-1.7836	-1.5995	-4.4616	-4.4033	-1.8243	-3.1735	-3.4837	-4.7357	0.32501	-4.217	-3.8478	-4.2104	-3.9465	-4.2975	-2.2088	-2.3011	-4.1572	-1.4975	-0.24628	-3.7628	-2.8454	-4.1852	-2.209	-3.2122	-1.4374	-4.7064
0.82055	-0.23355	0.058667	-0.62188	0.73687	0.16475	0.082607	-0.46829	-0.48775	0.12935	2.136	2.2987	1.2635	-1.7042	-1.242	-1.897	-0.00015353	-0.52466	0.35032	1.2518	-2.0727	-1.2476	0.49129	-1.3892	1.2652	1.7764	-0.8094	1.1252	1.7624	-0.17461	-1.825	0.62949	0.76411	0.9402	0.46152	0.65962	-0.95404	0.35515	-2.1105	0.21152	-1.8891	-0.72682	0.89061	-0.48679	-1.9711	1.7747	-1.8598	-3.2043	0.68903	-0.042326
-2.5214	-1.6379	-1.7822	-0.58338	-3.2097	-0.21536	-1.054	-0.76505	-0.39533	-0.43187	-0.87869	0.18301	-2.6207	-2.4334	-2.981	-5.229	-3.0091	-0.87486	-0.78193	-2.3424	-0.14941	-0.99686	-0.27019	-3.3751	-0.68222	1.0329	1.092	-2.239	-0.12452	-1.3202	-3.195	-2.3895	0.0069173	-2.9321	-1.7056	-2.3068	-0.9149	-0.81053	-2.1306	0.08802	0.34633	-3.7036	0.15602	-1.0352	0.20686	-2.9786	-2.7561	-2.015	-1.3144	-1.1477
-13.437	-12.123	-11.964	-14.388	-12.008	-12.241	-13.064	-13.611	-12.789	-10.71	-13.299	-11.953	-11.542	-11.459	-15.061	-13.297	-14.988	-13.054	-14.8	-15.727	-14.925	-12.684	-11.974	-12.046	-11.629	-12.859	-14.679	-11.991	-11.109	-14.032	-11.976	-11.87	-13.095	-14.23	-13.638	-15.206	-11.35	-10.808	-11.544	-13.295	-12.84	-13.775	-15.001	-10.086	-12.474	-14.318	-13.78	-12.156	-11.128	-12.914
-2.0173	-0.39884	-0.9403	-4.4297	-5.944	-2.1499	-1.3562	-2.0064	-2.6498	-1.9094	-1.8578	-3.0095	-2.6564	-4.1257	-1.4329	-4.6153	-2.6886	-0.85103	-1.1564	-4.1203	-3.6408	-5.5016	-3.9303	-2.665	-3.3961	-1.9751	-3.1922	-2.7125	-1.5726	-5.1639	-2.7949	-0.93523	-2.9419	-2.8216	-2.8446	-3.4945	-2.0747	-0.18904	-3.0473	-2.4664	-1.4454	-4.1189	-3.2955	-1.5449	-2.3817	-1.8533	-2.2345	-1.5541	-4.1577	-1.3441
3.7606	2.0591	4.5175	1.9676	4.7101	3.6915	2.0987	3.8324	1.7303	4.0912	3.325	2.1543	2.8884	2.8602	4.4292	2.7235	2.6055	1.7459	3.8272	3.5695	3.3343	2.8295	3.5923	1.5834	3.2017	3.0183	3.484	3.574	3.7945	1.8705	3.9772	3.7769	1.5964	0.63084	1.6789	2.8898	0.057156	1.3842	3.0292	3.0335	3.7002	1.9868	2.7083	3.1627	1.5286	2.0759	2.6113	1.9823	2.9613	4.2235
-13.894	-15.187	-11.958	-12.173	-14.844	-13.257	-14.128	-13.182	-16.905	-14.001	-13.985	-12.267	-13.664	-12.982	-12.795	-11.012	-13.665	-10.599	-15.223	-13.405	-13.239	-15.06	-13.01	-14.676	-12.092	-14.682	-13.944	-13.774	-13.613	-13.331	-12.148	-13.93	-13.182	-13.932	-11.76	-13.255	-11.971	-14.392	-13.646	-12.393	-12.764	-15.123	-14.427	-14.533	-10.087	-12.588	-12.468	-12.353	-14.455	-15.452
-14.353	-15.573	-11.564	-13.352	-14.077	-14.884	-14.83	-13.979	-14.701	-15.843	-12.889	-15.791	-13.413	-14.308	-13.241	-13.447	-13.163	-14.148	-14.521	-15.768	-15.713	-13.886	-15.556	-14.845	-16.364	-14.225	-13.296	-13.921	-12.903	-12.05	-13.577	-15.883	-13.514	-16.25	-15.383	-16.14	-15.027	-13.583	-15.158	-13.202	-14.743	-15.708	-15.487	-14.19	-14.05	-14.313	-14.586	-12.316	-15.204	-13.969
-9.0081	-10.817	-10.873	-9.7376	-10.017	-12.781	-12.251	-11.012	-10.083	-10.878	-12.192	-11.515	-11.379	-12.726	-12.22	-10.106	-15.181	-11.666	-10.499	-12.331	-11.372	-10.624	-11.252	-8.4951	-12.192	-11.785	-9.8323	-11.569	-14.197	-11.894	-10.813	-9.6514	-10.447	-12.681	-11.63	-9.5855	-12.49	-12.109	-13.286	-11.984	-11.811	-9.2897	-11.287	-10.809	-9.6984	-11.942	-10.762	-12.023	-12.841	-9.2953
-8.3867	-8.9738	-7.7401	-8.2551	-8.3448	-7.1154	-9.3031	-8.239	-9.1692	-10.23	-9.1976	-10.251	-10.657	-9.9129	-9.4436	-11.85	-6.7444	-10.794	-7.3624	-10.39	-8.6913	-10.701	-9.8258	-9.4532	-10.749	-8.7384	-7.6901	-6.8558	-8.6534	-9.3216	-9.0336	-9.6078	-7.4131	-9.3329	-10.225	-8.0395	-9.3852	-9.9226	-10.912	-8.429	-7.5088	-9.1839	-9.2445	-7.8095	-7.0437	-8.4899	-8.7679	-10.5	-9.6107	-8.5487
4.2308	4.0984	4.5754	3.6298	4.5624	6.3488	5.1702	5.106	6.8655	5.6562	5.1821	6.0197	2.3904	5.0399	5.0414	6.1454	5.0792	3.9192	6.64	4.9592	3.9314	5.6217	5.9417	5.7347	7.2631	4.1951	5.7246	5.8715	6.0888	6.5787	4.5795	6.3548	5.033	7.0053	4.1096	5.1891	4.7695	7.2947	6.0789	7.4332	4.3705	5.6037	5.5361	4.5398	7.7842	4.2631	5.698	7.2746	3.6069	7.2167
-1.9072	0.69177	-1.8034	-2.2628	-3.43	-1.6141	-1.3342	0.65216	-2.1321	-2.9528	-3.2279	-2.6486	-2.3628	-0.82739	-1.3885	-2.1482	-1.0866	-1.6899	-4.1475	-3.1257	-4.0971	-3.6323	-0.54995	-4.3589	-2.5387	-0.21832	-2.2387	-2.087	-4.0245	-2.2665	-3.8087	0.63811	-3.0145	0.54644	-2.203	-2.6577	-0.31189	-1.8904	-3.7846	-2.6897	-1.733	-1.5821	-1.9668	-2.1101	0.10399	-5.2206	-5.4803	-2.7587	-1.9625	-3.3116
8.1285	4.9104	5.8882	7.0163	8.0625	9.3407	7.2948	6.5404	6.7508	5.923	6.9845	6.2434	4.6988	6.2285	6.6114	5.6017	5.7061	6.1502	5.3407	8.4979	6.292	6.6638	5.5594	6.0175	7.2195	7.6239	5.1204	7.2329	8.3126	5.1836	7.7642	4.2399	5.1146	4.579	8.401	7.5469	3.1109	6.5821	6.6279	6.9026	7.9688	6.8198	3.6265	5.9774	8.22	8.8065	5.3721	8.1681	6.1607	7.2893
-5.5412	-5.9235	-6.0528	-6.0092	-3.7544	-4.1139	-6.5188	-5.0087	-6.4967	-5.1175	-9.2426	-6.6243	-5.7306	-7.2056	-5.994	-6.7977	-6.3519	-6.0745	-6.5954	-4.7416	-4.5415	-4.3063	-6.0314	-6.2547	-4.5097	-4.3806	-6.5954	-4.6991	-4.5756	-4.2244	-5.5315	-6.1046	-4.3776	-5.6931	-3.9187	-4.7255	-5.0744	-6.3707	-7.1362	-6.5572	-4.9122	-1.8975	-6.8151	-4.0905	-6.1809	-5.8806	-5.4407	-3.7319	-5.6864	-6.5593
-10.907	-14.06	-15.176	-14.438	-14.504	-16.692	-14.677	-12.207	-14.125	-14.568	-15.923	-13.828	-17.431	-13.643	-12.277	-14.996	-14.025	-15.004	-13.122	-12.129	-14.737	-15.651	-15.768	-16.378	-14.761	-13.286	-13.857	-14.691	-12.669	-12.87	-12.931	-11.916	-15.822	-14.406	-11.88	-13.659	-12.652	-13.904	-14.426	-13.512	-13.13	-13.725	-17.07	-13.237	-14.457	-13.814	-14.185	-15.493	-14.289	-15.337
-1.9361	-1.2756	-5.9295	-3.3319	-0.73338	-3.4824	-4.9855	-3.8956	-2.4298	-2.0632	-3.5843	-4.049	-3.4435	-3.9677	-1.9117	-2.7059	-4.9061	-0.42376	-3.0851	-3.2091	-1.7041	-4.7417	-2.0859	-0.42259	-1.7494	-0.47485	-1.7566	-4.4324	-3.7419	-3.3455	-2.7238	-3.5653	-2.4583	-4.4951	-2.9589	-2.872	-1.9732	-1.0292	-3.5992	-4.2484	-3.4774	-4.1987	-5.4279	-3.0772	-3.2579	-3.2158	-3.6507	-3.192	-3.7088	-1.5264
-0.90213	-0.95177	-0.99983	0.76249	-1.4498	-1.4483	-2.0228	-2.6363	-0.88945	-1.6571	-1.2827	-0.17967	0.063827	-2.7564	0.98272	-3.0157	-1.8369	0.027319	-1.6276	-1.3433	-3.3362	0.29039	-1.3112	-2.0787	-3.3164	-0.54776	0.0029182	-3.3637	-2.7397	-1.3697	-1.6209	-2.0298	-3.2388	-1.2617	-2.1387	-1.5184	-0.42603	-1.6106	-2.6304	-3.0682	0.32833	-2.2238	-1.3474	-0.83117	-3.2193	-0.3264	-1.4667	-4.5828	-1.4209	-1.3131
-10.494	-5.9549	-10.103	-8.9436	-9.5849	-10.109	-11.223	-9.4555	-9.4305	-10.257	-10.075	-10.598	-6.9838	-8.181	-9.7017	-8.0209	-10.204	-9.3744	-10.626	-9.4603	-9.4198	-9.126	-9.2956	-8.9603	-9.3906	-11.124	-8.4777	-9.9319	-8.5556	-11.26	-8.9821	-10.365	-9.1612	-9.476	-9.1717	-7.3323	-10.278	-6.486	-9.0668	-7.3305	-8.1449	-10.232	-10.018	-10.474	-6.1281	-8.3779	-10.653	-10.446	-10.207	-9.0453
-12.562	-15.065	-12.371	-10.747	-12.849	-10.89	-14.053	-13.979	-10.224	-11.941	-13.241	-12.842	-13.826	-13.766	-14.993	-11.641	-13.598	-13.201	-11.13	-10.927	-15.116	-14.011	-12.849	-10.315	-13.962	-13.11	-11.603	-11.904	-12.059	-12.679	-13.148	-11.741	-12.978	-14.33	-13.041	-11.808	-13.449	-12.701	-14.204	-13.682	-11.875	-12.891	-12.488	-13.83	-13.825	-11.385	-13.987	-9.9833	-15.214	-11.776
-1.4077	2.0424	0.44032	-0.082225	-0.22008	-0.25194	-0.70473	-2.1842	1.4268	-0.93548	-0.65793	1.0062	-0.77008	-1.4241	0.45281	-1.0225	-0.65954	0.38619	0.26805	0.043609	1.7391	0.26053	-0.0042519	-0.82788	-0.41963	-2.2978	-2.1605	-0.80624	1.5057	0.84028	1.3967	-0.082555	2.1647	-0.81795	0.92961	-2.7095	-0.50767	-0.24742	-0.64556	-0.77873	-0.81419	1.2767	0.26223	-1.5309	1.9155	-0.8986	0.24915	-2.4107	1.2526	-0.10708
1.0092	-1.5366	1.6909	3.1885	2.508	-0.088075	1.0415	1.0681	1.944	3.625	0.62067	1.587	0.025336	-1.0771	0.37458	1.6417	1.8374	0.72303	0.91435	-0.83749	1.638	1.2662	-0.42107	2.5159	0.34362	-0.055606	0.9764	2.4196	-0.49517	2.1065	0.89274	0.83614	1.1587	-0.74712	-0.64099	-0.35719	-0.57545	-0.36975	-0.76655	0.47633	0.63656	0.2121	-0.90249	-0.5416	-0.018055	-0.3333	2.3012	1.5244	-0.077706	0.44057
-5.0681	-1.0472	-1.8766	-3.5954	-3.0444	-2.86	-3.3413	-2.6958	-3.5997	-1.8821	-5.4112	-4.4651	-4.2945	-3.9705	-2.6264	-3.9689	-3.0491	-4.5157	-5.5171	-1.6103	-2.7786	-1.9808	-4.0704	-2.4614	-4.4097	-3.4829	-3.3101	-2.9754	-1.5517	-1.1756	-2.796	-4.6733	-1.6656	-3.4279	-1.0791	-3.2814	-2.2938	-3.2224	-3.9808	-3.4787	-3.5816	-4.2769	-7.1329	-3.9308	-3.6593	-0.79913	-2.7101	-4.0827	-2.4086	-6.3504
0.51232	-0.44994	-2.2392	1.0803	-2.8919	-2.1268	0.12438	-0.58698	-2.1193	-1.4986	-0.71272	1.2879	-3.1668	-2.0045	-1.357	-0.016366	-2.342	0.79484	-0.47717	-1.8942	-3.6219	0.10561	-0.4376	0.3075	-2.6277	-1.7925	0.014511	-0.010547	-2.3979	-0.78961	-0.21348	-3.3177	-0.86073	-1.0583	-1.1102	0.48374	-2.7936	-0.10188	-3.1018	-1.5802	0.91333	-0.39632	-1.5183	-2.2201	-2.322	-1.8908	0.71485	-4.2695	-2.4956	-3.3122
-3.7362	-6.3008	-3.8419	-5.0246	-3.7001	-6.1019	-1.7755	-4.3105	-6.9948	-3.1824	-4.1703	-3.1456	-3.4903	-5.503	-3.2422	-6.3304	-4.4533	-3.6577	-3.735	-5.7941	-3.7481	-5.8096	-3.8276	-5.8149	-4.6664	-4.757	-6.1872	-6.4899	-4.2738	-6.0841	-3.5385	-6.0813	-4.6285	-6.3109	-8.1814	-3.7208	-2.7901	-5.2879	-7.204	-4.4098	-2.9802	-4.7532	-4.6109	-5.8289	-4.5703	-5.8908	-3.5605	-4.2966	-5.4757	-5.439
3.0007	-1.3553	-0.093502	0.020071	0.15278	-0.10873	-0.84254	0.45679	-0.97539	-2.9168	-0.96202	-0.32927	2.4696	1.3685	-0.1567	-0.20778	2.405	-1.7427	-0.96618	1.7133	1.7178	-0.78177	-1.6412	-0.81076	-1.0537	-4.5043	-0.63603	-1.8593	1.4327	-0.90231	-1.3941	0.73963	0.56202	-0.37844	-1.145	0.96555	-1.0286	-0.48512	-0.9098	-1.9505	-1.058	-1.2184	-1.8206	-0.42331	0.32794	3.4028	-1.0802	1.9603	1.8135	-0.80265
-1.692	-1.8826	-2.9187	-4.0907	-2.7272	-3.2115	-4.4743	-2.343	-4.6083	-2.1077	-1.0965	-2.6013	-2.9376	-4.3348	-1.9311	-4.77	-5.841	-2.8053	-3.9587	-4.1173	-3.5633	-4.3353	-2.5118	-3.2499	-2.8262	-6.8343	-1.74	-2.8642	-3.4522	-3.6744	-2.6174	-3.9264	-4.9557	-4.1352	-0.39676	-1.8966	-1.7083	-4.7535	-1.7885	-5.8994	-4.3189	-2.6284	-3.3573	-3.0009	-2.1863	-0.84129	-3.2384	-1.5814	-2.6988	-1.9799
1.9232	0.27975	-1.1703	0.87022	3.4224	0.093893	3.0494	-0.22792	0.81443	4.5174	0.033476	4.2606	-0.16107	-0.18559	0.55122	0.59846	1.5328	-1.2185	0.65778	1.0099	-1.8421	0.70828	1.9473	1.0398	-1.151	1.6564	0.78693	-0.58922	-0.28419	1.3664	2.2677	-0.30611	-0.23848	2.2723	2.2692	1.5091	1.743	2.512	-0.50662	1.8737	1.5726	1.74	0.43346	0.46406	-0.18902	3.529	0.57929	0.26407	2.3122	1.5742
1.9347	-0.41434	0.48198	2.7606	1.1182	3.5339	0.24727	0.58847	3.1021	1.579	0.56144	1.9896	1.4981	0.099522	0.93855	2.6179	1.2729	1.0726	-0.4381	1.1233	1.9469	1.4672	2.0815	1.3997	1.8944	-0.053683	0.64173	1.8513	3.193	0.78995	1.7241	1.9838	0.70181	0.54701	-0.51621	0.10711	3.0112	3.0262	2.6889	1.8938	0.46315	-0.43873	2.5741	1.3153	2.9501	2.6545	0.28316	0.15336	3.0825	2.2539
-3.3653	-2.4019	-1.6019	-2.4114	-4.0876	-2.2307	-2.4372	-3.412	-3.6336	-4.8064	-2.8189	-3.0104	-2.0425	-2.9267	-4.8443	-3.3304	-0.66431	-4.2608	-1.9295	-2.4752	-3.2026	-2.2265	-2.8144	-3.0745	-3.6251	-4.0854	-1.6171	-1.2227	-3.4304	-1.7406	-1.7732	-1.4088	-3.1685	-4.8128	-3.8408	-4.5832	-2.3677	-3.9584	-3.5323	-3.7163	-4.1005	-3.4013	-5.811	-2.8712	-1.6317	-1.1468	-4.1773	-3.1467	-1.8258	-2.7613
-2.0402	-4.2119	-2.7723	-2.6136	-2.9295	-2.213	-2.7914	-4.606	-1.6134	-3.543	-4.9457	-2.7466	-4.7706	-1.1222	-4.1827	-2.4262	-4.7487	-4.0726	-2.299	-2.0209	-3.5766	-4.0471	-4.5808	-3.0034	-3.0975	-1.5799	-1.4236	-2.6517	-2.348	-4.3122	-4.3188	-1.7812	-3.6493	-2.4269	-3.4728	-3.2043	-2.71	-1.8589	-4.9874	-1.4904	-4.342	-2.6279	-2.2845	-3.4066	-3.4967	-4.6765	-1.8275	-3.9104	-1.9219	-3.7902
-0.50487	-4.3327	-1.306	-0.89069	-1.5098	1.671	-0.59689	-1.4982	-2.8459	-1.5962	-0.38789	2.1366	-0.80226	-0.61585	-3.3688	-1.2823	-0.18881	-3.3869	-1.0487	-1.6747	-3.0732	-2.3481	-0.026782	-1.1916	-3.3302	-2.3776	0.50035	-1.9857	0.64282	-1.6072	-1.6062	-1.9612	0.34529	-0.60475	-1.1625	-2.5545	-1.1538	-3.1762	-2.801	-3.8381	-2.6083	-1.351	-0.39075	1.3312	-1.1708	-1.9177	-1.1605	-1.4659	1.0482	0.070855
-10.639	-9.7547	-6.6815	-7.79	-10.632	-9.3394	-8.1223	-10.683	-8.9572	-7.1103	-8.9296	-8.7632	-9.3919	-9.1573	-8.4016	-8.6767	-8.8268	-10.036	-9.6119	-6.9426	-8.474	-9.8398	-9.5913	-8.0572	-10.031	-6.9647	-8.748	-11.172	-9.6727	-11.672	-8.0018	-10.953	-10.354	-8.599	-9.9159	-5.884	-6.9247	-9.4977	-10.121	-11.459	-7.7379	-10.93	-9.0728	-8.9794	-7.1841	-8.0436	-8.9124	-8.9281	-6.628	-9.2169
9.1632	8.1735	9.4466	8.8475	11.671	10.119	10.134	7.2062	11.322	9.8167	8.3091	8.6055	8.3404	8.2191	10.105	8.534	8.0301	9.2526	9.8231	10.9	8.7917	7.4506	8.2219	7.2487	5.1223	9.1834	9.8443	7.036	8.4689	7.4431	9.6726	8.6918	8.5393	8.5713	8.8934	6.0946	9.9877	9.0513	7.935	6.0623	7.8977	7.9674	7.6388	8.918	11.005	9.698	9.2135	8.849	8.464	8.9908
-7.5746	-5.9854	-6.7662	-7.6056	-6.6595	-7.3406	-7.6389	-7.8788	-7.2559	-7.9881	-9.0785	-7.5226	-7.2115	-5.8759	-6.5414	-6.4608	-6.9304	-7.3963	-6.0613	-7.8411	-6.4875	-5.669	-7.3261	-6.8845	-5.6595	-7.2452	-6.8014	-4.5296	-7.8749	-5.7335	-6.0351	-6.0792	-7.5349	-5.8638	-7.7323	-6.1188	-5.2318	-6.1272	-8.1587	-4.6618	-5.4357	-6.3971	-4.95	-8.2475	-5.2397	-6.4813	-7.0031	-6.0866	-6.9456	-8.8729
0.69662	0.21172	0.19415	3.6414	-0.030705	-2.3319	1.3166	2.9448	2.1087	-1.9675	-0.21092	-1.7946	-1.8187	0.34912	0.15297	-0.21694	2.2887	-0.92412	-2.6071	0.87919	-0.79075	0.71035	1.886	0.047228	-0.13473	1.871	-0.41436	1.0895	0.94013	2.1784	-0.65955	-0.27239	0.91375	-0.061724	-0.094025	-0.88651	1.6073	0.98136	-1.1764	1.9389	-0.68628	0.29596	-0.45465	-1.144	1.4579	0.0213	-0.040971	0.00088604	1.2287	-2.4771
0.73411	0.95608	-2.0393	-0.012898	-1.6909	0.70342	-0.29806	0.24771	-0.072505	1.1189	-1.2874	-1.4429	-1.4906	1.0145	-2.166	-1.381	-3.0578	-1.3148	0.74422	-0.29424	-1.3617	-3.4107	1.3924	-2.5814	-1.2989	-0.82243	-1.7177	-1.1291	0.28716	-2.2732	-1.0519	1.6649	-2.2326	-1.9407	0.48445	-3.3801	-1.4195	-1.7412	1.0166	-0.7335	-0.69535	-2.03	1.2877	-0.57037	2.4163	-2.3098	-1.412	-1.9753	-2.6061	0.10911
-2.1916	-3.1627	-4.777	-1.1717	-5.2675	-4.3123	-4.4124	-0.30396	-3.8814	-3.4587	-3.8892	-6.4658	-5.5381	-6.8032	-1.4862	-1.9312	-2.7537	-3.2459	-4.6065	-6.8691	-4.6846	-6.1696	-2.4854	-4.2192	-3.7327	-3.7258	-4.3138	-5.3554	-4.3194	-2.9413	-4.1914	-1.7743	-6.0638	-4.0049	-3.2915	-4.0322	-5.0125	-4.0216	-2.2894	-5.1059	-2.7056	-2.7847	-2.7591	-1.8589	-4.7392	-4.7023	-3.3532	-4.6114	-4.2756	-5.639
3.0718	2.5344	1.3259	2.0043	2.2437	3.5763	3.1088	-0.29619	1.3601	4.5371	1.975	3.2413	3.1824	4.342	3.9186	2.6835	3.8801	4.3368	2.5411	2.0378	3.251	1.1198	5.6747	6.2256	2.7575	1.8229	1.8214	1.7105	2.7441	2.9183	0.88747	3.7926	1.666	2.8646	3.2857	1.0997	1.3913	4.103	3.1734	2.5372	4.999	2.9825	3.2203	2.7562	4.0947	3.2062	1.5944	0.65502	1.0401	2.5971
2.8175	1.8054	1.2817	0.51635	-1.0438	1.0615	1.0457	1.1456	1.5904	2.5583	2.565	1.3511	1.9622	1.8248	2.454	0.38301	1.5549	-0.59888	1.7362	1.0527	0.84826	4.2622	1.9643	1.8471	1.7679	0.53495	2.7081	3.3824	2.1398	2.6388	1.3245	1.2648	1.6824	4.4936	1.5891	0.45079	0.7409	1.8514	0.21462	-0.32599	3.8875	2.2111	1.3001	2.8163	1.7136	4.4266	1.7188	2.0688	-0.49882	4.1155
-4.5901	-3.0954	-4.2458	-3.2192	-3.3982	-3.7998	-2.5443	-4.775	-4.8108	-3.3074	-2.5427	-4.1346	-4.2841	-3.4736	-2.8287	-4.3224	-4.0933	-1.5356	-4.0053	-1.684	-5.8905	-4.5163	-1.4631	-1.6823	-1.1894	-7.4798	-2.6478	-4.3151	-3.6073	-3.5991	-1.8243	-3.3771	-3.2361	-5.0959	-3.2767	-3.7235	-1.7993	-1.8559	-3.0739	-3.8314	-2.3819	-5.3903	-2.8254	-2.288	-3.9089	-4.6624	-3.8177	-2.8479	-6.6303	-3.0776
-11.467	-14.2	-14.614	-12.011	-16.015	-13.558	-15.172	-14.166	-14.99	-12.345	-14.369	-12.767	-11.258	-13.907	-13.758	-12.542	-12.321	-12.065	-14.728	-13.73	-13.662	-12.702	-13.095	-12.022	-12.692	-12.613	-14.064	-15.381	-10.975	-12.798	-11.032	-13.783	-11.351	-14.549	-13.336	-12.794	-14.172	-12.109	-13.657	-13.519	-13.801	-14.013	-12.615	-12.164	-12.952	-12.32	-13.455	-12.488	-13.578	-12.68
4.3503	2.4434	3.3971	3.2939	3.4715	3.929	2.8566	5.4983	4.0856	4.2158	3.4532	1.2131	3.8773	1.9956	1.3272	2.2974	1.4087	0.93579	1.2136	2.9351	3.757	2.1051	2.0585	0.90952	3.2279	2.8755	4.4081	1.4839	2.728	4.5139	2.2101	2.91	2.318	1.1661	1.3939	4.1453	3.6139	1.4977	2.8811	2.46	3.683	2.132	3.3647	2.0381	1.705	3.0244	2.1159	1.9746	4.1717	1.2508
-4.7969	-6.5706	-5.8788	-6.0708	-8.2426	-8.288	-6.2065	-6.6314	-4.811	-4.2952	-6.7281	-7.0166	-6.3354	-5.448	-8.8462	-6.13	-5.9499	-8.4063	-4.5148	-3.6691	-7.1483	-7.1831	-7.4664	-6.533	-7.4383	-6.7929	-8.542	-6.9987	-7.066	-7.4777	-4.655	-8.2854	-7.0273	-7.6693	-8.2553	-8.0196	-3.4146	-5.7287	-4.9445	-6.5363	-5.8157	-6.542	-5.5429	-7.9073	-6.7856	-4.611	-6.831	-6.8596	-6.5582	-5.4301
-14.685	-14.341	-11.446	-11.6	-14.921	-11.461	-13.236	-13.224	-14.389	-12.443	-13.793	-10.955	-13.935	-11.485	-11.748	-13.331	-10.32	-11.862	-12.437	-10.371	-10.516	-12.076	-13.282	-10.731	-11.627	-15.301	-11.939	-11.426	-11.847	-12.796	-13.892	-13.394	-10.56	-12.426	-12.324	-13.568	-13.74	-10.671	-14.496	-14.375	-14.424	-12.93	-13.277	-14.652	-13.419	-13.85	-11.704	-10.643	-12.931	-12.537
-9.3276	-10.743	-12.476	-10.544	-12.867	-14.104	-10.559	-10.675	-9.7706	-11.178	-9.4902	-14.079	-12.267	-12.4	-11.521	-11.572	-12.156	-10.112	-9.074	-10.387	-12.886	-13.419	-12.643	-13.708	-9.9274	-9.3504	-11.708	-13.236	-13.266	-9.5364	-10.951	-11.016	-12.748	-11.006	-11.341	-13.249	-11.273	-12.26	-11.337	-12.773	-12.165	-12.166	-10.273	-11.362	-9.95	-11.993	-11.793	-11.718	-10.343	-11.662
-4.6114	-4.9212	-2.7394	-3.3645	-3.7916	-2.9772	-2.7123	-5.0631	-5.5646	-3.5879	-3.8125	-3.9894	-5.8917	-6.4401	-5.9253	-4.1972	-6.3082	-4.8285	-3.4507	-6.5618	-4.9322	-3.83	-5.0021	-4.7034	-4.0511	-4.3148	-3.1997	-3.9659	-4.0974	-5.8356	-5.012	-5.5217	-3.9558	-2.3751	-3.6492	-5.5591	-5.791	-5.8135	-2.2291	-5.8427	-2.765	-4.3822	-7.4592	-3.6432	-2.8822	-4.3747	-2.9125	-5.3346	-3.543	-2.3664
-10.694	-10.774	-14.529	-12.962	-13.077	-10.636	-11.47	-7.9503	-11.802	-11.522	-10.614	-13.451	-13.54	-13.599	-13.979	-12.162	-11.793	-12.745	-10.399	-14.573	-12.971	-10.819	-11.685	-11.707	-10.714	-13.066	-12.21	-10.689	-11.697	-11.155	-12.212	-10.189	-13.919	-12.096	-11.281	-11.965	-10.517	-10.294	-10.409	-10.383	-11.864	-9.4117	-10.314	-12.73	-10.871	-13.722	-10.894	-10.626	-11.331	-10.473
-19.678	-20.885	-22.553	-20.714	-20.592	-22.718	-21.923	-20.867	-21.274	-20.924	-21.097	-21.838	-22.918	-22.694	-23.268	-21.103	-22.712	-22.822	-23.283	-24.086	-22.249	-21.636	-21.766	-23.146	-21.724	-23.593	-22.43	-24.757	-21.985	-20.565	-23.022	-22.83	-23.699	-22.464	-23.107	-19.911	-22.9	-22.814	-23.499	-21.434	-24.303	-23.247	-22.021	-21.022	-21.827	-18.018	-21.861	-20.811	-20.575	-22.036
-7.682	-7.4287	-8.6147	-7.9156	-6.7516	-10.304	-7.7109	-7.8315	-7.44	-8.51	-7.1799	-7.1937	-6.5431	-6.6228	-9.4027	-8.3302	-6.54	-7.6568	-6.907	-8.9335	-9.2207	-6.5402	-6.861	-9.2836	-5.4283	-6.4054	-6.2149	-8.1293	-6.4871	-8.3208	-7.1155	-11.514	-8.505	-6.5898	-6.588	-7.3135	-6.0752	-7.8678	-7.5295	-9.3758	-8.0621	-8.8846	-8.9702	-6.0035	-9.084	-9.1762	-7.6634	-8.5082	-5.018	-7.3268
-13.149	-14.895	-14.724	-13.982	-11.175	-14.18	-12.058	-11.237	-14.011	-13.818	-9.9279	-12.84	-12.765	-12.245	-12.701	-13.217	-13.032	-11.812	-11.595	-13.448	-14.27	-13.694	-14.21	-13.702	-12.502	-12.348	-12.507	-13.333	-14.41	-15.696	-14.663	-12.678	-12.753	-11.76	-15.468	-14.753	-15.841	-12.55	-13.585	-12.826	-14.741	-13.444	-14.225	-11.54	-11.4	-12.392	-11.634	-14.127	-13.984	-12.673
-4.4235	-4.6573	-4.305	-1.3256	-3.1245	-4.5069	-2.616	-5.8692	-1.9826	-4.4031	-4.6099	-4.3592	-0.92711	-4.9243	-4.2264	-4.8873	-4.6432	-4.4132	-6.0496	-2.2649	-4.7154	-4.347	-2.4446	-4.5312	-4.6082	-2.7551	-3.4796	-3.004	-2.5726	-3.7728	-2.7073	-2.7588	-6.205	-3.6368	-4.2556	-5.9288	-6.2931	-4.671	-2.491	-3.8774	-4.3634	-4.093	-2.2678	-3.6719	-4.097	-3.6936	-4.7373	-3.1217	-4.5783	-3.4404
-13.557	-12.329	-13.36	-11.255	-13.311	-13.777	-13.049	-14.265	-14.025	-14.2	-12.711	-12.156	-11.277	-12.298	-11.218	-12.501	-13.416	-13.472	-10.242	-13.048	-15.406	-11.286	-14.155	-12.076	-13.069	-13.285	-14.447	-11.684	-12.356	-10.692	-11.387	-13.531	-12.76	-13.756	-12.53	-13.144	-12.299	-15.235	-13.37	-12.749	-11.979	-13.84	-13.199	-15.197	-12.756	-12.965	-14.165	-13.103	-13.328	-14.665
3.6958	6.9433	6.6161	4.2743	5.4548	7.7174	5.9664	5.4178	5.9691	3.871	5.5877	3.3646	7.3781	4.4555	6.227	5.0818	4.9738	4.3512	6.8801	6.7069	6.7823	7.0282	3.0364	3.4869	2.8909	4.611	4.7765	5.4374	4.3362	5.3874	5.8543	4.0116	3.8187	5.8511	4.5971	2.5398	3.8752	6.7342	4.4112	2.3078	6.8077	2.88	6.0858	3.2174	3.7606	4.6277	3.1204	4.4807	6.0127	5.2542
-13.264	-12.536	-12.834	-11.705	-12.085	-10.743	-11.32	-11.827	-14.927	-11.322	-11.939	-10.269	-12.227	-14.325	-13.135	-13.081	-14.1	-9.7704	-12.583	-11.039	-12.739	-12.323	-12.802	-14.238	-13.615	-15.415	-14.462	-13.886	-12.195	-13.188	-13.506	-12.541	-15.579	-13.192	-13.026	-13.127	-12.952	-11.217	-11.225	-12.272	-11.304	-11.959	-12.555	-13.079	-12.589	-11.904	-13.519	-11.512	-12.086	-14.037
-7.9526	-9.3987	-10.486	-11.718	-9.3795	-7.9458	-9.2542	-7.2805	-9.1994	-8.6084	-8.4476	-7.6102	-9.2906	-9.0558	-9.0468	-7.2598	-10.305	-10.277	-9.1636	-8.7183	-11.015	-7.3894	-8.7114	-10.187	-11.089	-10.12	-11.668	-7.6374	-7.5142	-8.1042	-8.0746	-7.7468	-7.9513	-8.1109	-8.5428	-7.5761	-7.8571	-9.766	-8.702	-10.748	-9.4165	-8.3531	-9.7399	-10.265	-9.013	-10.3	-10.242	-6.7251	-8.8875	-9.3665
-14.8	-17.431	-16.343	-12.309	-14.46	-14.177	-13.616	-13.944	-16.39	-14.719	-14.643	-15.483	-12.544	-13.302	-12.88	-13.877	-13.884	-15.941	-16.151	-14.547	-15.659	-14.781	-14.485	-17.158	-17.342	-12.617	-15	-12.924	-11.86	-15.708	-14.073	-13.491	-14.678	-14.051	-13.463	-13.379	-15.624	-14.263	-14.585	-14.939	-14.483	-16.217	-16.348	-15.122	-11.223	-14.938	-13.216	-16.342	-16.255	-16.575
6.0667	6.2079	8.0023	8.496	5.7955	8.4808	7.173	5.4687	6.6128	5.5041	7.5222	6.4755	8.2079	8.9577	5.8453	5.3633	4.8404	4.0856	7.866	6.6637	6.2175	5.8176	7.0353	8.1402	8.2043	4.8571	5.6495	5.7144	7.1897	6.7297	7.0375	9.1707	6.6818	7.0583	7.066	6.2426	6.5443	6.0365	6.53	7.084	2.8346	4.8847	5.3326	6.5007	5.8891	7.0788	8.0256	6.9923	6.814	6.3783
-2.8695	-0.13772	-2.4093	-0.6898	-0.15675	0.45592	-2.7372	0.78593	-0.26513	0.070662	-2.0997	0.76283	-0.59181	-1.2501	0.76643	-1.5877	-2.7364	-0.69341	-3.0226	-0.51356	-2.0986	-2.7656	-1.8978	-1.4906	-1.237	-0.85553	-2.1871	-4.0133	-0.18711	-0.49574	-1.5643	-0.95653	-1.9775	0.031025	-2.0191	-1.3646	-4.3554	0.34247	-1.4569	-1.2847	-1.1755	-1.9986	0.97176	-2.3595	-3.1935	-0.88795	-4.0923	0.65933	-1.5392	-1.6026
-6.1221	-4.0055	-4.9596	-4.5213	-2.4454	-5.837	-1.7513	-4.9301	-5.3729	-3.4875	-3.0459	-4.4714	-3.546	-4.7879	-3.4864	-6.2795	-3.6474	-4.7773	-5.5508	-3.7706	-4.8634	-6.0165	-6.8992	-4.1657	-5.9393	-3.481	-4.7497	-4.0962	-4.7801	-5.3139	-5.6573	-4.0676	-3.2996	-5.0914	-2.1881	-3.7619	-4.5181	-4.3833	-5.9297	-4.6215	-2.6763	-4.3768	-2.4186	-5.3051	-6.7539	-3.175	-6.475	-2.7733	-2.3214	-6.4583
-10.865	-13.86	-8.8663	-11.928	-10.549	-11.301	-12.65	-10.589	-8.81	-11.321	-11.051	-11.234	-12.871	-11.173	-10.481	-13.134	-8.9976	-9.8505	-11.744	-10.806	-9.6051	-11.104	-10.496	-11.424	-12.551	-12.15	-10.821	-9.8952	-11.377	-10.066	-12.814	-10.011	-12.063	-11.194	-11.013	-13.063	-11.907	-9.8023	-11.929	-9.504	-11.363	-10.385	-10.411	-13.637	-10.252	-12.109	-10.959	-12.016	-14.152	-11.969
7.384	7.2534	4.5812	4.6605	7.8551	6.798	8.6482	6.8232	9.0673	7.4324	5.35	7.4699	5.0948	7.1596	7.1939	10.753	5.627	8.2819	5.2032	6.791	5.9265	6.8034	4.9237	4.2402	6.3232	5.5059	5.4095	7.9141	7.1851	7.6183	7.1508	4.5732	6.3939	8.1378	4.3387	5.837	6.4063	5.9915	6.6497	5.7404	6.5356	9.1222	7.6058	6.6248	8.4569	8.4317	8.6636	6.2081	9.4307	7.2902
-11.207	-11.607	-10.942	-11.656	-12.526	-10.988	-12.712	-10.689	-11.637	-10.685	-10.692	-11.733	-11.688	-11.766	-9.833	-9.3127	-11.573	-9.6444	-12.624	-11.426	-14.128	-10.931	-12.124	-10.203	-11.596	-11.663	-11.877	-10.67	-11.25	-13.588	-11.334	-10.972	-10.649	-12.061	-12.297	-10.439	-12.838	-11.196	-11.526	-10.68	-10.079	-11.652	-12.569	-13.258	-13.147	-11.549	-13.763	-12.753	-10.097	-9.5253
-1.5495	-2.443	-3.0915	-4.7047	-3.99	-2.9856	-6.4419	-5.5174	-4.473	-4.1547	-4.5264	-1.2919	-6.585	-3.5475	-3.0473	-5.6192	-3.4487	-3.2382	-5.2835	-1.8144	-1.919	-4.4214	-6.1774	-3.3566	-5.7342	-4.1011	-4.1856	-5.644	-3.6245	-3.2105	-4.9199	-4.5081	-4.9814	-6.1611	-4.91	-3.7426	-6.8733	-3.2874	-4.268	-3.6929	-1.9518	-6.8643	-3.3988	-5.0721	-6.5232	-2.4637	-5.4747	-4.8216	-4.3424	-1.6367
-11.115	-11.893	-12.836	-9.1907	-13.033	-13.687	-11.828	-11.857	-10.319	-13.335	-13.148	-12.882	-12.378	-12.947	-13.316	-12.366	-11.456	-10.16	-10.845	-12.449	-13.563	-13.024	-11.517	-12.741	-10.2	-11.283	-10.763	-12.211	-12.85	-11.871	-13.499	-10.232	-11.88	-13	-12.598	-13.009	-9.0574	-11.001	-11.857	-11.23	-11.85	-11.154	-11.203	-11.206	-9.8845	-9.9675	-12.734	-12.611	-11.655	-11.161
-2.9925	-1.0861	-0.96186	-3.4778	-1.5569	-4.5749	-1.3979	-0.064687	-1.0808	-1.7682	-3.3299	0.29041	-3.5285	1.2395	-2.6415	0.77868	-2.7675	-0.13961	-2.3502	-1.404	0.029736	-3.2155	-2.8524	-0.16095	-0.53711	0.61108	-0.95647	-1.3176	-1.963	-0.42041	-2.0255	0.20931	0.51801	-3.162	-2.2773	-2.1189	-2.083	-1.5569	0.73133	-0.62489	-2.0821	-2.3167	-0.47621	-1.8346	-1.6696	-1.9866	-3.2957	-3.1556	-3.2269	0.21166
3.0256	-0.53917	2.161	-0.96671	1.794	0.17584	-0.55086	0.74688	2.0581	0.21935	0.065899	0.67626	2.8349	2.2026	3.198	2.2614	3.2027	2.884	0.76686	1.8482	1.6381	-0.84318	-0.9747	-0.12652	-0.59455	3.2547	0.96405	2.1587	0.96262	-0.88183	0.59766	-1.5367	1.6871	0.087683	-0.60251	1.0112	-1.3418	2.5591	3.4113	-0.5452	0.15134	-0.11022	0.1336	1.4943	1.6186	4.3675	-2.0348	0.083981	1.2632	0.79363
8.3907	9.2436	10.079	10.541	10.71	7.9437	10.242	12.435	8.9523	9.8158	12.004	9.1461	8.6768	10.357	9.5224	10.635	10.448	10.912	9.6363	9.9098	7.9773	8.338	10.166	9.6625	11.396	9.8066	11.492	8.8792	8.216	11.121	8.9645	9.6043	11.065	7.714	10.408	10.113	10.552	9.5084	10.131	11.038	10.106	10.102	11.97	7.9473	9.3303	10.816	7.9766	10.942	6.6575	8.5647
-13.423	-15.926	-16.937	-15.043	-14.959	-14.947	-13.124	-16.089	-13.625	-13.63	-13.332	-11.02	-15.934	-14.595	-13.845	-13.704	-13.069	-15.215	-16.118	-13.351	-15.977	-15.781	-13.805	-13.898	-14.705	-15.707	-13.234	-13.554	-14.435	-15.793	-13.999	-12.97	-16.219	-15.505	-15.614	-14.29	-15.05	-13.283	-14.767	-14.76	-13.893	-13.734	-12.381	-13.295	-14.178	-13.797	-13.528	-11.006	-14.486	-12.998
9.7462	8.7709	9.5902	9.4187	8.2333	9.1977	9.7823	6.9861	9.7841	8.0534	9.82	8.8525	8.9019	7.3656	8.2572	6.7944	9.9906	8.9095	7.6779	8.2359	6.2322	6.712	8.2696	11.485	8.4593	8.2053	9.0529	9.9984	6.4484	8.1228	9.9013	11.069	8.299	9.2269	7.3969	8.6493	8.4201	9.6696	9.4325	7.6493	9.1339	7.3931	7.1368	8.8521	7.6369	8.5977	8.4909	9.1372	9.3726	8.9106
9.9742	9.7601	7.778	9.1544	9.3417	9.7516	12.039	11.153	9.6025	9.8064	9.6793	8.0919	8.4598	12.704	9.8823	10.869	9.7878	10.666	9.2861	11.03	9.8939	9.5836	7.1455	9.0124	10.492	10.039	10.356	9.6465	9.754	9.6453	12.224	9.8045	8.2286	7.2721	9.5403	8.7207	8.5449	9.7893	7.4991	9.1825	10.186	7.7674	11.276	8.0778	10.201	9.9583	11.4	10.153	9.5464	8.6919
-7.4205	-3.2631	-3.432	-3.5073	-5.0227	-4.7562	-4.1611	-5.3935	-2.3897	-3.1584	-8.7328	-6.2212	-3.5824	-4.0096	-5.3142	-4.4136	-3.5112	-3.88	-4.2193	-4.5454	-4.6082	-5.589	-4.2365	-3.7684	-4.3773	-5.2991	-7.6055	-5.971	-5.5057	-2.77	-3.9437	-5.1368	-5.203	-3.9	-4.091	-6.851	-4.6489	-4.7331	-3.65	-3.7487	-3.3684	-2.3838	-5.0065	-6.6868	-3.8768	-3.5423	-5.5815	-6.3862	-2.7218	-3.5902
4.0512	3.6712	6.8427	4.3756	3.5503	4.2347	6.8451	2.0628	3.5003	3.8239	3.4526	3.1961	7.4788	4.5795	4.0761	3.7673	2.7849	5.437	1.5434	4.1309	4.9362	6.3209	3.8107	6.0351	3.1963	5.4091	5.1505	4.7847	5.1378	3.4184	4.0325	5.4114	6.6845	3.9669	5.4744	4.0773	5.7144	3.3318	3.7368	7.3549	2.7542	3.002	2.5952	4.2763	3.8682	4.362	4.88	4.5056	3.9267	3.7498
-11.918	-12.018	-14.106	-13.125	-12.646	-12.679	-14.179	-15.539	-13.732	-13.844	-16.621	-13.166	-13.113	-11.344	-12.654	-13.522	-15.091	-12.504	-12.044	-12.785	-13.318	-11.969	-14.088	-12.2	-11.89	-12.374	-13.359	-9.8577	-12.021	-13.332	-10.838	-12.674	-13.765	-13.844	-12.028	-14.313	-13.127	-15.7	-11.046	-13.925	-13.549	-13.409	-12.953	-12.923	-13.063	-11.777	-13.304	-12.593	-12.164	-12.634
1.9942	1.499	1.9354	2.3023	1.1568	1.7608	4.3664	0.098089	2.448	0.61039	2.2209	1.2014	0.38879	1.4446	3.7187	0.68277	0.24178	2.0699	-0.1474	2.2269	3.5648	1.9124	1.8314	1.3252	-0.44188	2.0246	1.2457	2.319	1.5027	2.9012	-0.074864	3.9174	2.3281	1.6541	5.0306	2.4604	1.0793	0.051055	1.6392	-0.60689	2.4046	2.0672	1.8716	1.1973	-0.4101	3.0079	1.6241	2.8275	1.9463	1.4381
-8.6323	-5.0982	-9.4732	-10.203	-6.8727	-9.032	-7.8657	-6.574	-8.5511	-8.72	-7.8286	-6.3867	-5.6059	-7.0809	-7.8088	-6.9003	-9.4789	-8.687	-8.2325	-6.7426	-9.0587	-6.2558	-6.5607	-7.219	-7.6504	-8.7192	-6.9958	-6.8973	-9.6778	-7.014	-10.388	-6.3425	-8.5837	-9.7594	-8.7757	-8.2008	-6.8781	-7.1599	-6.7863	-6.9374	-7.3972	-5.5872	-8.0144	-9.5736	-6.596	-7.6834	-4.8561	-8.9244	-7.2908	-5.433
-1.8025	-0.62918	0.16699	-2.5859	0.26243	-3.1775	-3.954	-3.3083	-3.9407	-2.5105	-0.42109	-2.439	-0.58459	-5.088	-4.1461	-1.3171	-1.6472	-3.6021	-2.9202	-1.4484	-2.085	0.12613	-1.9855	0.6564	0.0021671	-2.5508	-2.1488	-4.4408	-4.4767	-1.0602	-5.5498	-1.9232	-2.7511	-2.521	-2.1729	-1.6669	-4.6759	-1.9266	-1.749	-3.1852	-2.2225	-2.2974	-2.1647	-1.9367	-2.8739	-1.4083	-2.9678	-4.8025	-2.2889	-5.1088
-2.9046	0.20205	-0.1687	-1.7395	-2.1904	-0.81431	-2.0952	0.18556	1.0887	-2.0635	-1.0456	-2.038	-1.2696	-1.4437	-2.67	-1.0836	-2.5806	-0.91787	-2.279	-1.6799	0.14507	-4.8058	-1.6338	-2.4045	-1.1211	-2.1367	-3.8524	-2.2387	-1.0248	-0.3591	-1.2164	-1.7432	0.24768	-0.13918	-1.4485	-0.45118	-1.3875	-2.1929	-0.039613	-1.116	-0.61803	-1.9115	-1.5286	-2.4386	0.70747	0.063072	-0.23118	-0.40323	-2.1824	0.778
-11.478	-11.002	-11.161	-12.957	-11.399	-12.855	-10.835	-13.832	-9.8757	-11.052	-11.417	-12.816	-11.422	-15.265	-9.3852	-13.584	-12.766	-11.949	-10.818	-13.381	-11.432	-13.491	-11.543	-10.145	-11.808	-13.401	-12.736	-13.093	-11.077	-9.1391	-11.474	-11.871	-12.768	-12.189	-11.587	-12.088	-10.725	-11.616	-11.659	-11.071	-12.504	-14.004	-10.697	-10.177	-11.825	-11.099	-8.4373	-10.586	-10.936	-12.841
1.9192	-0.27093	1.8599	-1.087	1.7463	2.0283	-1.3899	-0.64178	0.75843	1.1054	1.0413	0.32664	0.87385	2.593	2.8473	-0.34904	1.6848	0.5002	0.032167	0.63704	2.348	0.064667	-0.13421	0.64165	1.7291	2.2464	2.2241	1.3327	1.1262	1.4968	1.0552	4.8929	-0.018461	-0.68631	1.4744	2.7307	3.6449	-0.13123	1.8288	1.4579	0.44429	-1.5429	0.85565	2.1207	3.2214	-1.2041	1.1729	1.3539	0.62881	2.2362
6.2655	3.6368	4.4324	3.1665	4.5493	6.2535	4.7739	5.2198	5.2515	4.738	6.0661	4.49	5.2377	5.2878	5.0706	5.1113	5.3123	5.2904	4.8507	5.3431	2.8512	2.5454	6.0179	5.2201	3.691	6.0083	3.8689	3.9203	4.9506	5.0155	6.6064	5.9343	3.4963	6.1464	7.627	6.4206	5.3131	5.2196	4.2631	4.2133	3.1131	5.8813	4.5357	4.8459	6.6027	4.274	5.9085	4.1752	4.7254	1.9811
2.6151	5.6669	2.0852	1.6152	5.5545	0.83409	2.2277	4.315	3.0586	3.9109	2.4695	1.5789	2.6231	1.0642	0.8843	2.9594	3.281	3.1754	1.7797	2.7223	2.7938	6.0029	1.6571	1.3801	1.0487	-0.64929	3.2371	1.0733	3.224	1.3045	2.0701	3.3124	3.9734	2.837	1.8945	2.8173	1.1565	-0.8604	4.9257	2.3511	-0.32452	2.7037	3.4036	3.0901	2.9212	4.622	2.7501	2.4071	2.5198	2.0929
4.6453	5.5749	7.3281	3.4544	3.4824	2.1524	6.0781	5.1459	5.618	5.589	2.6996	5.2796	5.2683	3.8499	3.4349	2.4365	4.762	4.1195	6.5712	6.1203	4.0513	6.5773	6.0559	6.571	4.8788	2.5939	6.0626	3.7396	4.0569	5.2568	5.1724	6.7404	3.7016	6.2376	7.0244	5.2526	5.3441	3.1156	3.9439	5.5305	4.3252	5.8631	4.0859	4.4219	5.4259	3.6732	1.5518	4.1275	6.845	4.7592
-14.874	-14.411	-11.876	-14.269	-14.377	-11.007	-12.478	-11.254	-12.338	-11.723	-12.652	-12.174	-11.218	-12.265	-13.677	-12.381	-15.062	-10.34	-12.725	-13.645	-11.581	-12.719	-13.815	-10.854	-11.993	-12.022	-14.409	-13.164	-14.532	-13.201	-10.761	-13.683	-14.643	-12.667	-13.075	-13.911	-11.85	-11.594	-13.587	-12.314	-13.652	-12.478	-9.8381	-11.936	-12.997	-13.628	-12.07	-11.132	-12.277	-14.09
0.048805	3.446	1.9242	2.8888	3.5554	0.6563	1.9687	1.8779	1.1463	1.4858	0.37337	4.4335	2.2239	0.8255	3.0815	-0.6865	2.4286	1.6621	1.7384	0.078133	1.9048	1.2655	0.88299	1.6268	0.8169	3.1492	0.24519	1.7203	0.25918	1.278	2.1504	1.8279	3.3125	2.4571	1.0761	3.7819	3.4876	2.4702	1.7426	3.1156	1.0349	2.8952	0.32685	-0.56685	2.8902	2.6003	-0.35553	2.0063	3.5191	4.3348
-4.1384	-2.7532	-3.1195	-0.1087	1.1421	-2.4612	-3.4659	-0.88557	-2.9785	-2.7983	-2.2918	-2.009	-4.0431	0.50541	-1.1383	-0.71058	0.030901	-1.3892	-0.046518	-4.6093	-3.3029	-1.0707	-1.019	-2.7664	-2.442	-0.83631	-1.4794	-1.1333	-2.3697	-2.2597	0.81052	-2.0246	-1.3118	-0.38587	-3.7115	-1.9345	-0.49782	-2.655	0.23468	-1.6624	-3.9886	-3.8051	-0.80433	-2.2558	-1.1156	-1.0746	-1.6535	-1.0265	-2.5428	-1.3582
-3.7384	-5.3286	-5.8655	-5.8974	-3.2974	-7.0346	-1.8075	-5.1618	-4.0175	-5.1053	-4.7597	-5.2546	-4.5141	-4.312	-3.6564	-3.0679	-4.359	-3.9977	-1.9566	-4.5554	-4.7035	-2.5841	-2.7811	-3.863	-5.3723	-4.2527	-4.8679	-3.0246	-4.2798	-3.8317	-4.4352	-5.1789	-2.5727	-4.3138	-3.7498	-2.6341	-3.9858	-4.9737	-5.891	-4.6566	-5.5837	-5.2441	-4.3935	-4.8739	-7.4334	-5.6919	-6.7524	-3.5181	-4.2558	-3.1993
-1.0935	1.0101	-0.72404	1.0569	-0.094795	-1.4086	-3.902	-1.7776	-2.8901	-0.68657	0.59766	-0.89657	-1.0322	-1.5477	-2.3153	-2.1515	-1.0737	-0.27427	-0.67723	-3.7271	-1.6082	-5.7649	-4.4081	-0.5007	-1.5485	-1.4133	0.71238	-0.45017	-0.95967	-3.1962	-1.4839	-2.0617	-1.8564	-0.44916	-1.6378	1.04	-0.13041	-4.0652	-4.0089	-1.3795	-2.4194	-0.57132	-2.6039	-0.45463	-2.1313	-3.9408	-2.182	-1.4616	-3.0111	-0.85254
-3.6247	-5.5393	-7.4015	-5.5921	-6.268	-6.1852	-5.5	-5.282	-3.294	-4.813	-6.3082	-7.5004	-4.4182	-5.0593	-4.7593	-7.184	-5.9204	-6.9465	-6.1936	-4.7577	-5.7699	-6.9239	-4.4269	-5.5675	-5.0568	-6.4206	-3.0059	-6.7799	-5.4933	-6.3759	-7.6015	-5.9757	-4.7195	-5.0359	-7.2875	-7.0227	-3.8366	-4.4052	-4.5672	-5.4753	-6.0673	-6.9835	-4.2226	-6.843	-6.2999	-5.5236	-3.174	-4.8771	-3.7998	-7.0495
3.5587	3.8655	3.4576	2.9863	4.3377	2.5756	2.9244	1.9569	2.2034	5.1727	2.5112	0.56754	3.0446	3.291	3.6392	2.6161	1.2163	1.3598	1.4195	5.0396	1.5847	2.2454	2.9848	3.081	2.8154	5.8467	3.7307	1.0889	3.8127	2.2804	2.1663	2.7555	2.5563	0.81062	3.2239	2.8376	3.5279	3.7842	3.3795	2.0882	3.2575	2.8634	4.0242	2.3311	2.8324	1.6076	2.3537	5.3757	2.1925	1.7282
3.7239	1.4374	3.5198	2.3735	3.7458	-0.44543	3.1038	3.2563	5.0506	4.1973	6.1389	3.4229	2.0755	3.0239	3.7232	1.7648	3.3542	1.1504	4.1248	1.2972	5.282	4.0708	2.3921	2.8503	3.7777	1.2977	1.4316	2.9991	3.0413	1.9319	2.0702	3.4789	2.2497	3.7779	1.9776	1.0625	3.8285	0.7395	2.3148	5.6517	1.1786	2.7267	4.5661	2.508	3.3504	2.2797	0.061125	1.8321	2.0295	5.2584
-0.7846	1.1771	-0.1642	-0.81041	0.11486	0.55092	-0.11589	-2.0566	0.97768	-1.3177	-2.3267	-0.39652	0.69157	-1.688	-0.44019	-1.6864	1.3253	-1.1425	-0.22179	-1.1365	-0.68263	0.12969	-1.719	1.476	0.33994	-1.8565	-0.86328	-2.1119	-2.1752	-2.8209	-1.0751	1.2719	-1.5953	-2.1273	-0.3025	-1.2848	-0.58184	-0.78704	-0.0040719	-0.99743	-1.7992	-0.15457	-1.1551	-1.7057	-1.0787	0.1925	-2.4984	-0.053235	1.0242	-1.8406
6.2697	7.9973	7.3621	4.9141	7.2132	6.2854	5.1838	4.5907	4.8734	7.5904	6.8014	5.9105	4.6149	5.6329	6.5451	6.7012	7.8078	6.1165	6.7741	5.7132	8.3297	6.4357	8.8164	5.9776	6.757	5.5928	4.9331	7.2487	10.139	5.5965	6.8704	6.5556	8.3093	7.0044	7.8064	10.81	6.1706	6.8752	10.646	7.806	5.0666	5.7359	5.3822	8.4844	5.2764	6.4874	5.963	6.8091	6.8919	6.6754
-13.996	-12.622	-13.15	-12.365	-12.593	-16.951	-11.489	-14.881	-13.537	-12.676	-16.118	-10.268	-13.924	-13.68	-12.437	-13.624	-12.516	-13.227	-14.832	-13.646	-14.616	-12.452	-14.005	-14.396	-13.591	-13.25	-13.563	-11.702	-13.783	-14.541	-14.821	-13.695	-13.971	-12.924	-14.841	-12.798	-13.61	-11.075	-11.841	-11.41	-12.13	-13.281	-12.59	-11.479	-15.134	-12.035	-12.599	-11.421	-13.691	-12.892
-2.576	-2.2033	-0.085631	-0.94941	0.7957	-1.7766	0.64384	1.2398	-1.5475	-2.3335	-1.8254	-0.50785	-2.3311	-1.6324	-1.6171	-1.6844	-1.7641	-0.29541	-2.2172	-1.4613	-3.2436	-0.96954	-0.18308	-2.561	0.19266	-1.7161	-0.72574	-0.084586	-2.2836	-1.7932	-0.55242	-1.67	-2.0133	-0.31829	-0.89746	-2.1784	-2.4856	-1.3865	-0.30498	-1.9716	-2.3249	-0.79683	-2.7881	1.1359	1.5162	-0.10617	-2.1086	-2.5697	-2.7534	-0.54536
7.8109	7.8155	8.3429	8.7566	7.8588	8.8754	10.993	8.1074	9.793	9.7095	10.388	7.9453	8.041	7.5256	7.0906	8.8577	9.2281	9.9267	8.494	8.461	7.8925	7.0729	8.1527	9.734	10.712	10.933	9.0581	10.983	8.6239	9.1266	11.375	9.7411	7.5945	8.2378	6.4096	9.453	8.3045	7.5023	9.329	8.5319	8.176	7.6442	7.0395	8.2258	7.6734	10.628	8.8742	8.4742	8.0444	8.3618
-3.0698	-2.1293	-2.9952	-4.1392	-2.3773	-3.302	-1.8085	-2.1752	-2.2239	-3.0149	-2.1265	-3.247	-4.7165	-3.6653	-2.6398	-3.3098	-4.2452	-3.401	-3.5168	-4.3496	-4.5242	-2.5845	-3.2136	-4.6951	-1.0442	-2.3376	-3.0076	-2.9487	0.00048272	-0.30124	-4.7032	-2.3369	-1.9153	-0.94389	-2.3617	-3.3644	-3.4627	-4.5256	-3.9885	-4.8922	-2.2239	-4.9001	-3.4427	-5.2145	-3.731	-3.0353	-1.434	-2.4406	-3.0221	-2.0126
2.9611	2.0976	4.3778	2.298	1.0324	1.9766	5.0586	2.1817	0.074791	3.3577	0.71712	2.3348	2.2184	-0.034186	1.8307	0.81386	3.1433	4.1233	2.294	0.22417	2.0905	3.2125	2.0942	2.9461	0.10502	3.0324	3.1164	2.3613	0.63369	1.4069	3.8801	3.437	3.8045	3.2739	-0.060883	2.8698	2.3871	1.7785	2.552	0.79884	3.386	3.988	1.3732	3.3081	1.2489	3.151	0.95109	3.0375	1.0291	2.0024
2.5299	2.0846	2.1202	2.892	2.2592	2.9245	0.82549	2.2306	2.9664	1.0739	1.5068	2.0093	-1.4957	2.7105	2.6751	1.3288	2.5573	4.0404	1.3485	1.6334	2.3964	4.0641	3.0818	1.2517	2.1397	-0.35564	0.48272	1.151	1.1549	1.4702	1.6627	1.1019	2.2861	2.4641	2.8743	2.1775	0.5299	2.3816	2.2374	-0.15354	0.67736	1.1454	2.7616	3.4376	-0.94517	1.7926	3.1181	0.60897	1.2938	0.20349
-12.331	-15.614	-11.875	-12.761	-10.858	-11.638	-11.856	-13.241	-13.445	-9.4216	-14.405	-11.297	-13.431	-13.756	-11.377	-14.181	-14.552	-12.673	-13.957	-14.087	-12.353	-12.871	-12.038	-13.274	-12.651	-13.685	-15.218	-12.239	-12.278	-14.103	-11.219	-14.51	-12.768	-12.763	-12.461	-12.682	-12.016	-11.474	-14.964	-11.47	-12.664	-11.298	-12.156	-13.143	-14.786	-11.867	-12.294	-11.264	-13.452	-13.184
-19.749	-19.021	-23.69	-18.566	-20.672	-19.729	-24.079	-21.58	-21.877	-21.944	-21.018	-21.915	-20.499	-20.93	-19.411	-20.054	-21.297	-20.243	-20.285	-22.657	-23.533	-20.219	-22.386	-22.053	-24.291	-21.753	-22.065	-20.044	-20.461	-21.846	-20.105	-20.365	-21.449	-19.459	-19.332	-21.266	-23.271	-20.106	-21.433	-20.942	-22.398	-20.804	-21.72	-19.975	-20.027	-22.469	-17.54	-22.364	-20.855	-21.532
-1.1937	-1.9341	-2.2344	-0.93902	1.4037	-2.5805	-1.9177	-0.8519	-1.9749	-1.0641	-1.8999	-1.1177	0.65348	-1.3502	-2.055	-1.0166	-1.6933	-0.2674	-3.1508	0.17575	-0.4675	-1.7637	0.53591	-2.6195	-2.1085	-2.42	-1.4152	-1.0112	-0.41482	0.51786	-0.35566	-2.6886	-0.54462	-1.0462	-2.3388	-1.3881	0.18368	-1.4973	-4.5081	-0.78906	-0.86343	-3.0094	-3.0505	-0.86481	-0.17245	-1.2464	-2.1234	0.40426	-2.2438	-2.3738
-3.1948	-2.9737	0.20678	-1.0909	-0.030431	-2.0003	-2.8475	-0.82048	-4.0496	-4.3621	-1.4588	-0.52154	-0.47851	-3.5103	-2.9821	-2.2	-2.9173	-0.77119	-1.3914	-1.3321	-2.594	0.39797	-2.9096	-1.9724	-0.12739	-1.6786	-1.0323	-0.85962	-2.6568	-0.88767	-1.0822	-3.4551	-0.34046	-2.5271	-0.85135	-0.98786	-1.4613	-1.3447	-2.0461	-4.3397	-2.1188	-0.27056	-3.4413	-1.3568	-1.3071	-2.093	-0.39604	-0.77994	-2.1248	-1.4445
-11.546	-13.946	-13.861	-14.755	-13.677	-12.349	-13.518	-12.385	-13.769	-12.198	-11.316	-11.882	-11.19	-13.142	-14.733	-10.995	-12.608	-13.274	-9.6415	-13.749	-13.091	-12.92	-13.51	-13.418	-14.389	-12.54	-12.211	-13.07	-12.07	-12.646	-12.305	-12.586	-14.434	-16.225	-13.395	-11.847	-12.954	-11.134	-13.542	-14.52	-12.494	-14.212	-13.435	-11.822	-14.521	-12.718	-13.24	-12.607	-14.487	-11.514
-13.8	-13.561	-15.831	-13.783	-13.816	-15.462	-16.676	-14.682	-14.765	-15.099	-15.704	-15.878	-14.233	-12.469	-15.701	-14.195	-16.296	-13.532	-14.344	-14.104	-16.848	-13.992	-13.225	-14.095	-15.147	-15.726	-13.557	-14.29	-14.018	-15.387	-15.423	-15.551	-14.829	-15.307	-11.763	-12.934	-17.927	-13.338	-15.958	-15.034	-13.761	-14.697	-15.227	-10.873	-12.936	-11.019	-14.356	-15.885	-14.416	-13.853
-3.7046	-3.5781	-5.7764	-1.4936	-5.3009	-1.5057	-3.7149	-2.7307	-3.0396	-2.6457	-4.9203	-4.095	-4.0911	-3.0562	-3.5156	-4.0166	-3.6361	-6.0958	-4.2645	-2.3868	-2.239	-3.0498	-2.0209	-3.4494	-3.9327	-2.3065	-2.497	-2.9066	-2.487	-7.1017	-5.2986	-3.9115	-2.8399	-3.4406	-5.2668	-4.5451	-3.3406	-1.6855	-3.4544	-3.9188	-2.6448	-4.7063	-2.0525	-4.1459	-3.7644	-3.6716	-3.5198	-3.1272	-1.5305	-2.5345
-9.805	-10.464	-11.865	-8.1898	-8.6649	-10.573	-9.8019	-8.875	-9.5485	-10.956	-10.579	-7.7709	-10.086	-9.1772	-9.8505	-11.434	-9.6827	-8.8442	-9.1182	-10.292	-8.7373	-9.4303	-10.954	-6.5564	-8.9668	-8.7105	-9.6577	-10.151	-8.5774	-10.141	-11.019	-8.1168	-11.265	-9.2601	-7.3229	-8.7496	-8.3975	-11.187	-8.716	-9.847	-9.5906	-11.664	-9.8782	-8.9916	-10.19	-10.637	-10.802	-8.1355	-10.305	-10.225
-10.192	-9.8602	-11.917	-10.762	-10.934	-10.905	-12.587	-7.7609	-12.364	-10.692	-10.685	-8.7664	-9.6675	-12.642	-8.209	-10.609	-9.3245	-8.7106	-12.211	-12.605	-12.003	-10.612	-11.793	-12.78	-9.6939	-10.682	-10.158	-10.116	-9.5067	-10.029	-11.383	-11.555	-11.294	-10.045	-12.924	-10.275	-9.8438	-10.209	-9.2933	-10.46	-10.33	-10.986	-10.969	-11.838	-10.721	-10.686	-10.308	-9.774	-11.862	-8.7141
-6.8884	-5.3545	-5.7953	-6.3313	-7.9817	-5.1252	-5.4746	-7.086	-3.5538	-5.4176	-7.6577	-6.0517	-3.4634	-4.5529	-3.6433	-6.7046	-6.9902	-7.287	-4.0344	-4.4651	-4.8613	-7.1087	-5.7031	-3.68	-5.0748	-6.2569	-4.0008	-5.8034	-6.8869	-7.3306	-4.7156	-6.6328	-6.0029	-6.4553	-4.3428	-2.3899	-3.9389	-5.6794	-6.8758	-7.3771	-5.5854	-5.6045	-6.4709	-4.2699	-5.0273	-6.0796	-6.9052	-5.8908	-5.3331	-7.1417
-4.1702	-6.7262	-6.446	-6.4413	-6.0058	-6.9778	-7.3391	-5.9995	-6.741	-4.1915	-5.353	-6.0436	-7.1936	-6.5676	-6.1703	-4.8884	-4.1057	-6.0075	-6.3008	-6.1686	-3.1689	-5.152	-7.3236	-4.0804	-6.078	-5.0161	-5.1934	-6.4549	-4.2438	-6.7682	-8.8161	-5.5935	-5.9967	-4.3663	-5.1884	-7.2813	-2.474	-6.1693	-5.7043	-5.9881	-7.2476	-5.4479	-6.3517	-4.9433	-5.0049	-4.746	-3.9461	-4.5233	-5.36	-6.4682
-2.8525	-1.3283	-2.2092	-1.9276	-3.3173	-3.7788	-0.99864	0.77112	-1.6158	-3.4356	-2.1971	-1.9389	-2.5723	-3.4256	-2.3333	-1.4153	-3.1345	-1.5827	-2.2838	-2.3675	-1.1371	-1.2686	0.80814	-3.3621	-3.5333	-3.0293	-3.0133	-2.8623	-2.2242	-3.7263	-3.0044	-0.58228	-0.51625	-2.68	-1.1691	-5.3216	-5.0821	-3.5171	-2.4033	-5.1991	-1.6584	-4.6179	-3.1079	-3.181	-2.1561	-0.40911	-2.1075	-3.0159	-1.4164	-1.1058
-0.86495	-2.5563	-4.6301	-3.7708	-3.3358	-7.2677	-2.9541	-2.6199	-4.949	-5.0501	-3.543	-1.4564	-3.1231	-3.2764	-3.9572	-0.79619	-3.898	-1.6204	-5.1727	-4.4926	-4.896	-3.6913	-3.1799	-1.1173	-3.6917	-3.6001	-3.5205	-3.5733	-4.7147	-4.9876	-2.7454	-2.9873	-2.4045	-3.898	-4.0298	-1.3254	-2.7012	-3.5733	-3.084	-0.13525	-2.9546	-4.9895	-1.8436	-2.522	-3.1301	-4.0283	-4.4926	-2.4513	-4.4684	-1.9423
-1.3805	-3.2247	-2.176	-2.7743	-2.0389	-1.0644	-3.7753	-2.3299	-3.5689	-3.8045	-2.1944	-2.4843	-4.3635	-3.5591	-2.3503	-3.8516	-2.1795	-2.6843	-1.1092	-2.284	-2.0072	-2.1987	-3.7109	-1.506	-2.1595	-0.85739	-1.5725	-2.9546	-2.9134	-3.0905	-1.394	-4.1588	-3.1789	-2.9488	-1.3476	-1.5503	-3.1876	-3.2413	-1.4879	-2.4349	-4.8721	-2.6795	-3.304	-2.4426	-1.4203	-1.7045	0.90907	-0.57522	0.83938	-3.0433
9.394	6.959	5.7053	6.9276	8.9302	7.6106	6.2156	9.9368	8.359	9.7568	9.4519	8.3381	8.3954	8.0039	10.308	9.5696	9.3988	6.9901	9.5446	9.2915	8.9927	7.795	6.2242	6.0804	9.6453	8.4715	10.137	8.3127	8.0987	9.696	8.7446	7.4114	6.6338	8.2554	8.8324	6.7455	8.3439	9.152	9.0279	9.5853	9.9886	7.5879	10.531	10.296	8.4969	8.2654	10.214	8.461	9.7868	7.6972
0.34399	-2.8675	-1.424	-0.7756	-0.30344	0.42309	-2.94	-3.3064	1.7192	-1.7442	-3.0503	-1.5772	-2.0564	-0.42141	-0.79633	-1.8499	-1.7786	-2.4737	-2.1049	-2.2083	-0.47326	-1.5644	-1.9927	-0.60739	-2.6775	-1.7488	0.099059	-1.2555	-1.4067	0.21281	-0.1414	0.20841	-2.7994	-0.88954	-1.3668	-1.3884	-3.1301	-1.4457	-0.9712	-1.4427	-0.13944	0.27908	-1.8951	-1.4583	-0.64501	-2.0196	0.058443	-1.0252	-1.6331	-0.1765
-11.065	-12.99	-10.141	-12.302	-11.139	-10.748	-11.44	-12.674	-12.761	-12.561	-9.5999	-11.806	-10.641	-11.224	-11.603	-12.506	-13.205	-12.326	-12.601	-11.255	-12.237	-14.362	-13.175	-12.074	-11.75	-14.416	-11.987	-10.114	-12.09	-7.756	-11.244	-11.077	-12.107	-10.413	-10.545	-12.559	-12.318	-12.896	-13.079	-11.038	-11.776	-13.011	-11.144	-9.7735	-10.796	-11.503	-11.969	-12.267	-10.769	-11.505
-14.481	-13.125	-12.913	-12.429	-13.864	-11.061	-11.836	-10.848	-11.333	-11.916	-13.023	-13.162	-15.548	-11.56	-11.769	-14.614	-12.458	-13.068	-11.252	-13.639	-15.26	-12.104	-13.58	-12.956	-12.451	-13.556	-13.935	-11.166	-12.842	-13.332	-11.785	-10.485	-12.836	-14.169	-12.293	-13.529	-12.548	-11.719	-12.871	-11.447	-13.271	-13.927	-12.308	-16.08	-13.845	-11.113	-11.515	-13.867	-13.869	-12.291
-14.913	-14.005	-11.081	-13.383	-12.643	-14.256	-11.94	-14.427	-12.978	-14.758	-12.55	-16.432	-14.275	-13.375	-15.51	-14.853	-13.261	-11.894	-11.223	-14.401	-15.09	-15.745	-12.469	-12.898	-12.466	-14.224	-13.391	-15.836	-11.876	-12.31	-13.074	-15.019	-13.584	-12.008	-13.55	-12.078	-15.144	-13.636	-14.392	-12.733	-14.142	-13.009	-13.162	-13.323	-11.858	-11.117	-12.737	-12.459	-10.389	-13.492
-11.85	-14.235	-15.165	-15.922	-14.448	-14.623	-13.785	-15.199	-15.809	-12.849	-12.185	-14.551	-13.983	-13.103	-12.688	-14.013	-15.309	-14.324	-12.235	-15.461	-13.412	-13.709	-15.028	-15.118	-14.794	-12.689	-12.23	-16.474	-14.378	-12.157	-14.352	-15.468	-13.334	-14.238	-13.909	-13.522	-13.761	-13.733	-15.932	-12.949	-15.297	-12.946	-15.29	-11.835	-15.063	-13.406	-16.567	-11.517	-11.24	-15.326
-6.3064	-6.8982	-5.1681	-7.2523	-4.2094	-4.4642	-3.8725	-5.64	-7.562	-7.0615	-5.7767	-4.5618	-5.0669	-1.7289	-5.501	-4.8089	-5.169	-4.3078	-4.8354	-4.8232	-2.6164	-5.1878	-4.6615	-5.3521	-5.2239	-4.0094	-4.226	-6.404	-3.4654	-3.3736	-7.235	-5.9616	-5.3989	-3.9754	-5.6763	-4.213	-4.9169	-5.1348	-4.2108	-6.0168	-5.0538	-5.465	-5.138	-3.3657	-5.6363	-4.0654	-3.5978	-3.7494	-5.6205	-6.8732
-5.2968	-2.1649	-3.6707	-4.6149	-3.3261	-3.8029	-5.7354	-2.6152	-2.3046	-4.0142	-4.0611	-3.2719	-5.7655	-1.6026	-5.2229	-4.845	-4.8483	-2.2362	-2.2044	-2.9407	-1.4777	-2.4767	-2.3019	-1.5504	-3.5175	-6.0936	-2.4096	-2.0121	-2.6919	-3.4512	-2.8652	-2.8438	-2.6068	-4.2002	-5.0626	-3.1746	-3.53	-4.2737	-4.7388	-4.5784	-2.443	-2.9936	-3.3444	-3.3025	-2.2679	-4.8242	-4.6266	-2.2653	-4.2089	-4.8088
-9.7576	-12.601	-11.311	-12.84	-13.489	-10.829	-9.401	-10.471	-10.56	-10.966	-10.318	-11.941	-11.827	-10.343	-12.268	-11.033	-12.458	-12.074	-12.054	-11.336	-11.033	-11.661	-10.901	-11.512	-12.629	-10.525	-14.205	-13.611	-10.394	-12.736	-10.812	-12.081	-11.549	-10.118	-13.455	-10.584	-11.838	-11.479	-12.654	-10.424	-12.368	-11.503	-9.4337	-10.949	-11.901	-11.203	-11.607	-12.532	-12.516	-8.7258
-10.816	-10.385	-9.5739	-11.83	-12.123	-12.239	-9.7659	-10.023	-10.017	-9.9262	-10.407	-9.9959	-11.24	-9.8891	-11.51	-9.1439	-8.6763	-11.097	-12.219	-10.798	-10.557	-8.3562	-10.426	-7.7594	-10.987	-10.54	-11.825	-11.202	-10.002	-12.628	-11.112	-10.645	-9.0417	-11.49	-9.8266	-9.9407	-9.3013	-11.582	-8.0108	-10.008	-12.258	-9.9585	-13.712	-11.62	-10.518	-11.393	-10.933	-12.043	-11.736	-12.556
-4.3663	-1.3222	-2.9046	-2.45	-2.8571	-5.5217	-3.7592	-3.2572	-4.9167	-4.7106	-2.3459	-1.8928	-2.9369	-1.4357	-3.7842	-3.8057	-3.3829	-5.1345	-2.5345	-4.4737	-5.1524	-4.048	-4.552	-2.9157	-5.4483	-2.9799	-1.3455	-0.93463	-1.5836	-2.6886	-3.9582	-1.1371	-0.31395	-1.2059	-1.8129	-3.9008	-5.1568	-4.2711	-3.7796	-1.8857	-2.6969	-5.2389	-3.1343	-4.4243	-3.8321	-2.9543	-4.7201	-2.6686	-4.4103	-4.0448
-2.5114	-4.2045	-2.2664	-5.5782	-3.9659	-3.0059	-5.7012	-2.8092	-3.8887	-3.0541	-5.7293	-3.5895	-6.4184	-4.9389	-3.6053	-5.8005	-1.6893	-4.4985	-4.4905	-2.6602	-1.3092	-1.7096	-3.6209	-4.5314	-3.8219	-3.9609	0.22196	-3.991	-5.0767	-5.9452	-5.9711	-4.2726	-3.6984	-4.6325	-1.8129	-0.79456	-4.1423	-5.1895	-4.0898	-3.1959	-4.8119	-2.2691	-4.4275	-4.203	-2.3789	-4.1271	-2.1645	-3.5049	-4.3072	-4.5789
-10.359	-9.7868	-9.4034	-10.523	-10.128	-11.11	-9.9194	-13.343	-8.7279	-8.7342	-11.106	-8.7303	-11.509	-8.6425	-11.034	-9.1042	-9.0499	-10.938	-10.68	-11.609	-9.5645	-10.77	-11.318	-8.8215	-8.8877	-12.361	-9.3364	-13.094	-9.3813	-12.073	-11.188	-9.8104	-9.5341	-8.6398	-8.445	-9.9447	-13.465	-10.932	-9.8432	-11.572	-9.8192	-8.7668	-8.7224	-13.058	-9.9963	-12.117	-9.2071	-8.9423	-10.144	-11.116
-13.241	-12.317	-13.112	-14.233	-13.759	-12.531	-12.389	-12.619	-13.767	-12.665	-13.81	-13.718	-10.203	-14.408	-13.21	-13.071	-13.973	-12.888	-13.605	-14.73	-12.071	-13.067	-13.976	-11.378	-10.779	-12.912	-10.205	-14.712	-13.107	-13.59	-12.447	-13.259	-14.487	-11.687	-11.138	-11.639	-13.744	-15.442	-13.089	-12.121	-15.046	-12.231	-14.23	-15.112	-13.465	-13.6	-11.966	-9.6629	-12.263	-11.662
8.4436	5.1179	6.6957	7.4042	7.5475	7.6395	7.0383	8.3436	5.7135	6.5449	8.3794	9.178	4.5901	4.6023	5.5012	7.8967	3.0162	7.1886	9.1254	7.0791	7.1602	6.9861	4.7835	5.2697	6.7961	5.7162	5.0505	7.6191	7.8985	7.3987	6.1479	7.7802	9.1398	5.7738	7.0398	6.5344	5.1888	8.3767	6.1042	9.7351	6.4268	11.246	6.7627	7.0598	7.2374	5.1144	6.0873	9.0097	6.5778	7.0783
-12.372	-11.997	-15.478	-12.569	-15.116	-9.3678	-12.484	-11.994	-14.637	-11.58	-11.135	-12.388	-13.107	-13.856	-14.688	-14.137	-14.211	-12.875	-11.438	-13.377	-13.16	-13.788	-13.313	-11.563	-10.921	-12.642	-13.898	-12.624	-12.935	-14.377	-13.101	-12.66	-11.987	-11.863	-16.139	-12.654	-14.472	-11.616	-12.381	-13.888	-11.807	-11.7	-11.282	-16.21	-12.063	-12.241	-13.167	-12.51	-12.102	-12.933
-2.3551	-2.4902	-1.2026	-3.5903	-1.7609	1.0409	-2.0742	-1.8967	-2.8199	-4.2803	-2.7741	-3.0659	-0.74891	-2.4136	-3.4318	-3.6023	-2.0184	-4.526	-0.94057	-2.7541	-2.1844	-2.0197	-1.1269	-3.2198	-2.272	-2.6241	-6.8162	-1.3097	-2.5212	-2.4564	-1.5106	-5.0891	-3.0069	-4.3127	-3.7818	-2.4951	-3.7806	-1.602	-2.0305	-1.6376	-3.6463	-2.484	-4.8427	-3.1663	-1.5934	-5.3861	-5.7619	-2.938	-2.3801	-2.2635
5.3025	4.8331	5.5834	3.6234	2.3739	4.9694	3.7877	5.6472	3.9008	4.2955	4.3457	6.5256	3.7418	6.3951	6.2521	4.5895	3.3839	5.7589	6.2969	5.8558	3.7049	5.9367	3.7423	7.288	4.9694	3.911	5.6158	4.0677	4.3812	3.92	3.7957	4.8806	4.2199	5.1601	3.0425	3.8608	2.6081	6.4907	4.511	5.8321	3.8554	7.2192	6.0118	5.073	4.2936	4.2754	4.2784	5.7219	3.0101	4.3175
-0.74595	-0.22416	0.4617	0.35004	-0.87083	-1.7254	-1.2421	0.47571	0.49081	2.5724	0.11469	1.1415	0.42578	2.6349	1.5813	1.6001	-0.17447	1.0676	-1.3774	1.5339	-0.57508	-2.2296	-0.6365	1.3898	0.4788	-0.21183	-0.15817	0.025445	-0.59443	2.214	0.2846	-0.76332	-0.69564	0.51756	-0.74067	0.82953	0.57459	0.74473	-1.6728	-0.07729	1.7866	0.51915	1.3189	-1.0311	0.12968	1.2964	0.082862	0.9741	0.043466	1.1894
-14.133	-11.09	-10.907	-13.808	-11.264	-11.595	-12.462	-10.915	-12.18	-12.311	-11.699	-9.7657	-11.781	-11.296	-14.231	-11.352	-14.468	-10.435	-9.9015	-12.158	-12.335	-12.632	-11.916	-10.989	-13.072	-13.643	-12.452	-11.314	-9.9785	-9.6264	-11.744	-14.361	-10.907	-12.726	-10.047	-10.01	-11.96	-13.181	-10.713	-10.27	-11.162	-14.935	-12.827	-11.1	-11.098	-13.625	-10.338	-8.8218	-11.176	-13.427
1.131	1.7717	1.9505	3.531	1.2573	2.8438	0.6182	1.6908	3.2301	2.3724	3.0845	2.0711	3.7663	0.78316	3.1268	3.3406	0.71466	1.1501	-1.4277	0.29472	3.1204	1.4887	1.2317	1.6132	2.359	2.229	2.0681	3.5923	0.95246	1.8189	0.70846	1.2619	0.8421	0.86451	1.3052	3.1678	3.3221	3.2186	-0.24095	1.5285	1.9516	-0.28051	0.15584	3.0625	0.4355	2.9057	2.4032	2.3878	-1.742	0.92859
-13.599	-15.046	-13.697	-15.133	-11.611	-14.272	-15.656	-12.423	-14.536	-11.463	-15.006	-13.442	-13.79	-11.905	-14.661	-12.345	-14.311	-12.776	-15.663	-14.657	-11.889	-11.551	-14.196	-13.342	-13.538	-9.5033	-13.59	-11.657	-11.757	-13.856	-13.329	-12.421	-15.481	-10.771	-14.119	-14.648	-14.991	-14.716	-14.721	-13.87	-11.909	-12.809	-10.561	-11.362	-12.767	-12.828	-13.704	-11.955	-12.253	-11.95
5.7691	6.9293	6.8349	8.9239	5.2965	8.1142	7.3793	7.1787	6.9213	9.1193	7.2614	6.608	7.1653	8.2123	7.3111	4.9321	4.606	5.1356	6.4597	6.2372	8.4998	6.0873	7.0357	8.1154	6.5516	5.4326	7.8034	7.0665	7.1636	6.8147	6.7269	6.2659	6.4647	6.0769	5.9849	6.838	6.1135	6.7719	6.029	6.9572	9.4511	6.2897	8.0249	5.6613	4.5723	5.6966	7.1522	7.4114	7.4006	6.7668
-1.9939	-4.6924	-3.8111	-4.714	-3.206	-2.7484	-3.8481	-2.2532	-2.8995	-3.2646	-0.7704	-2.4638	-4.0012	-2.5451	-4.867	-3.8995	-3.5746	-3.638	-4.0778	-3.9871	-2.8829	-3.1503	-4.3401	-3.1004	-5.9275	-3.7544	-4.264	-2.4958	-5.5633	-4.41	-4.8492	-3.4543	-3.8684	-5.105	-3.2844	-4.7381	-2.0021	-2.9919	-2.825	-3.2919	-1.997	-4.5241	-1.5018	-4.7954	-3.9422	-2.5089	-5.2458	-3.1935	-3.4244	-3.2479
-2.5088	-1.0223	-1.5293	-3.0176	0.93429	0.33135	-2.769	-3.8242	0.2521	0.4562	-2.6785	-3.4157	-0.16421	-0.82077	-2.9278	-2.8085	0.37303	-1.3973	-0.72787	0.095104	-4.6599	-1.9539	-0.94698	-1.5373	-0.70274	-2.0568	-0.69641	-0.87341	-1.4626	-2.9989	0.98149	0.52601	-1.9128	-0.18667	-2.1833	-0.77785	-1.0552	-2.5517	-1.0857	-2.7676	-0.22416	0.11414	-2.6461	-0.66033	-2.3973	-1.6195	-1.6857	-2.6561	-3.0721	-0.11057
-11.648	-11.712	-11.788	-11.867	-10.952	-13.665	-12.497	-12.284	-10.475	-11.386	-11.652	-9.151	-11.62	-11.255	-10.73	-11.099	-11.464	-12.511	-12.092	-10.652	-12.241	-11.965	-10.977	-11.2	-10.691	-10.226	-12.397	-11.103	-10.829	-12.931	-11.408	-12.083	-12.238	-11.646	-12.158	-11.265	-11.082	-11.53	-10.764	-11.141	-10.986	-10.691	-12.792	-10.018	-11.428	-12.587	-11.716	-12.586	-12.604	-10.531
-7.431	-9.7823	-9.2287	-8.3796	-10.029	-8.7677	-11.147	-11.512	-9.6517	-9.2996	-6.2482	-10.558	-9.9167	-8.9087	-7.5189	-6.924	-9.0957	-9.4572	-9.4533	-10.388	-9.8467	-12.486	-11.078	-8.9923	-9.4788	-9.9465	-10.425	-9.8243	-8.7355	-9.2474	-7.9709	-7.5305	-9.8478	-8.1702	-5.8204	-9.2987	-10.912	-10.891	-9.988	-8.332	-10.911	-9.2508	-10.142	-9.5356	-5.192	-9.1513	-9.1957	-8.4605	-8.8788	-10.187
-0.41592	0.80278	0.39429	0.3409	1.4121	-0.37434	-1.2226	0.87161	1.3285	0.83184	-0.71465	0.60014	0.16619	0.69226	0.70614	-0.73886	1.2696	2.1337	-2.4807	0.1139	0.010358	1.3609	1.1925	0.34631	0.87974	-0.38971	0.44069	-0.30518	-1.1049	2.2712	1.5996	-0.57657	0.60514	-0.0097856	0.78435	-2.2174	1.2855	2.0064	-0.10972	-0.66487	0.29658	1.6002	-0.78854	-0.81514	0.66391	1.0773	-1.7066	-0.034234	0.59741	1.7279
2.3861	4.1128	1.5007	2.9738	1.2995	3.17	1.2397	1.3608	-0.96906	0.88266	2.297	0.71155	1.7444	0.044581	0.91096	0.83019	2.3121	2.0739	0.73778	2.6418	1.3534	2.0671	1.1089	-1.3791	0.87686	3.1667	1.0984	0.93058	1.8218	1.7351	2.9468	2.7291	0.82063	1.9221	2.7555	1.6675	-0.30689	-0.58757	0.30435	2.5127	0.052516	3.0677	1.9939	0.93054	1.7621	0.30264	2.3417	-0.89243	3.9193	0.28679
-9.0243	-12.783	-13.436	-12.644	-12.738	-10.964	-10.775	-10.542	-12.595	-10.25	-8.378	-11.325	-9.551	-8.7409	-12.419	-10.053	-12.471	-11.321	-9.1306	-8.3258	-12.977	-11.08	-7.9233	-12.329	-11.108	-10.575	-11.168	-9.2999	-12.104	-10.683	-11.503	-11.288	-10.783	-13.235	-9.8467	-10.905	-11.524	-9.6565	-12.611	-10.737	-10.849	-9.8852	-11.925	-12.634	-12.643	-10.618	-10.901	-12.227	-10.91	-9.4801
-12.585	-14.551	-12.867	-15.139	-14.759	-16.185	-13.27	-13.453	-13.852	-13.204	-15.209	-12.396	-13.151	-14.533	-13.428	-14.215	-13.337	-16.579	-12.143	-13.755	-12.294	-13.437	-13.556	-13.213	-14.677	-13.498	-14.888	-13.402	-12.29	-14.056	-13.179	-13.368	-14.702	-14.577	-14.077	-12.948	-13.3	-15.025	-14.126	-13.168	-15.796	-15.88	-14.337	-14.382	-13.538	-15.639	-13.047	-12.819	-14.226	-13.705
1.652	-0.21071	3.3719	-0.18009	0.61816	-1.8095	-0.1739	0.70085	3.2936	0.49281	-1.3153	2.8208	1.1598	1.5064	0.55023	3.7312	-0.90403	2.6285	1.4167	1.7373	-1.6372	1.458	3.8041	-0.72306	2.6939	1.5501	2.154	1.2349	2.6069	2.1553	1.5153	2.6062	1.323	2.3611	0.27062	1.9974	4.1174	1.7717	1.5129	1.8825	-0.19	1.8815	2.0142	0.73753	4.8873	1.7892	2.1517	-0.54312	1.3849	1.9882
-13.468	-11.978	-11.702	-13.392	-14.533	-13.513	-13.61	-14.614	-13.039	-12.997	-13.27	-12.322	-14.857	-12.215	-12.638	-11.161	-13.193	-11.244	-14.313	-10.868	-13.38	-11.807	-11.283	-13.236	-13.767	-14.218	-12.212	-14.176	-12.377	-12.118	-10.552	-14.374	-12.461	-12.06	-15.942	-12.918	-12.198	-14.127	-12.848	-11.035	-11.654	-13.443	-12.78	-16.472	-12.431	-12.4	-12.881	-11.218	-12.919	-13.734
7.148	3.2752	4.9158	4.6158	5.8497	3.9352	5.2025	6.9516	4.0411	3.1134	3.2535	5.4356	4.9817	5.3016	3.5799	3.1357	2.8744	3.609	3.8951	5.8016	4.3251	4.8894	3.2241	4.0341	7.19	6.5864	2.867	4.193	3.8458	4.2852	5.8472	4.8979	5.4466	4.1101	4.8707	5.1284	5.0964	4.412	3.4725	4.6282	3.5554	5.3507	5.4115	4.0444	2.738	6.0329	2.7675	6.381	5.8453	3.9909
-3.5122	-5.7993	-5.7846	-3.1409	-5.8673	-3.189	-3.8643	-7.5198	-3.679	-2.3883	-5.6483	-4.8467	-4.671	-6.69	-5.8242	-3.7793	-1.5542	-5.3354	-4.2219	-4.857	-3.359	-3.7925	-4.0899	-4.535	-6.5006	-4.8415	-3.4101	-5.5577	-3.9649	-3.6758	-4.1158	-4.0571	-6.1204	-5.5004	-4.2546	-1.5637	-3.5614	-4.7388	-5.5993	-3.8122	-4.1183	-3.505	-5.2069	-3.7231	-3.588	-6.5117	-3.8969	-3.9064	-4.32	-5.2201
8.1109	6.3302	7.3345	6.0155	7.2423	6.568	8.4732	8.6621	8.4063	8.9893	8.0085	7.8978	8.4306	6.0247	8.5148	9.907	7.918	8.1982	6.9643	8.5355	7.0483	6.2379	7.6767	6.2552	7.5138	8.6866	10.467	9.2226	10.01	4.0612	7.4895	8.025	7.9203	8.7978	9.5597	8.3123	8.3447	7.4653	6.9397	6.7761	7.4277	6.9008	8.6957	9.5818	9.8368	9.2992	6.3787	9.9702	8.3195	7.2347
-11.757	-12.474	-9.7605	-11.274	-11.349	-11.054	-10.94	-10.508	-12.218	-12.881	-12.563	-10.875	-9.4663	-11.863	-11.549	-12.034	-12.724	-11.121	-11.352	-9.6334	-12.839	-10.417	-11.775	-11.462	-12.094	-11.162	-11.4	-12.137	-13.532	-10.136	-11.133	-10.331	-10.859	-9.2432	-10.385	-12.654	-11.58	-9.5876	-9.2921	-11.617	-13.19	-11.521	-9.9696	-12.525	-8.5112	-10.944	-11.331	-12.326	-11.844	-12.443
-1.7014	-0.32835	-1.0608	-0.85423	-1.8861	-1.5064	-2.3691	-1.8438	-1.4929	-1.8594	-1.7146	-1.8887	-3.7919	-1.6531	-0.77543	-0.99262	0.48052	-2.8299	-1.7881	-0.36422	-0.37653	-2.3141	2.6823	-0.26279	0.22571	0.076405	-1.4387	-1.7363	-1.9721	-1.4921	-0.061403	-1.1947	-1.8456	-2.0771	0.43671	-2.3966	-1.7478	-2.6766	-2.3502	-2.5786	-0.48957	-0.73279	-1.9849	-0.73401	-0.1769	-3.0178	-1.8072	0.5032	-2.0053	-2.2941
7.0399	7.2731	9.7148	8.4685	10.966	8.602	7.7736	7.5756	8.7055	8.6181	9.2768	6.7888	7.4268	9.897	9.7967	8.0369	9.4939	7.2029	8.6481	7.387	7.8173	10.808	10.343	10.678	8.4916	9.487	8.6591	8.8767	8.2582	8.5883	6.5218	8.3363	9.4256	5.7177	6.6751	9.1852	9.2144	8.9211	9.0637	9.3074	9.2942	9.1302	8.1326	8.9268	10.195	6.7901	8.8681	5.9214	9.1667	9.6623
3.0681	3.9088	4.8918	3.2106	5.1812	3.6789	5.0308	4.0114	2.9905	5.531	1.9855	4.8898	2.0866	2.3549	5.1779	4.4741	6.9949	4.3633	3.949	5.5898	4.1602	3.8474	3.6356	4.2992	2.8757	5.6363	4.6039	4.0522	5.3585	5.852	4.0556	4.5402	3.1528	4.7785	3.4269	2.943	5.2426	3.0318	5.2603	1.2809	4.412	1.909	1.4024	2.4535	4.1437	5.1872	3.8015	4.1091	5.3515	5.0462
0.63684	0.95204	4.2213	1.6397	-0.079146	0.62586	1.8682	-0.64595	2.5449	2.5881	0.16032	2.9835	3.551	3.2134	1.2186	2.851	0.18286	-0.92648	0.72167	3.0451	3.2777	1.0027	-0.20322	2.4534	1.4006	3.3536	2.3866	2.098	3.1567	1.7061	0.72761	0.59741	2.9651	4.2932	4.0552	1.5249	0.80332	0.8887	0.88842	-0.52955	1.1345	3.9549	0.71043	-1.5144	0.6711	0.48224	1.4217	1.7747	2.9097	-0.73128
-9.6541	-10.956	-10.311	-11.437	-10.248	-12.568	-11.444	-13.287	-14.069	-10.152	-9.4567	-12.479	-13.337	-12.547	-9.4933	-10.536	-12.487	-9.1877	-10.481	-11.296	-13.437	-13.259	-10.592	-12.129	-10.769	-14.341	-10.739	-11.099	-12.696	-10.906	-10.53	-9.7367	-9.9373	-9.6524	-12.555	-11.471	-11.547	-10.66	-12.422	-11.205	-12.725	-12.461	-11.221	-12.739	-10.938	-10.164	-11.65	-11.538	-13.359	-11.741
-14.023	-15.071	-15.437	-13.873	-13.758	-15.871	-12.835	-15.901	-18.349	-13.502	-13.638	-14.824	-14.517	-15.99	-14.594	-15.415	-11.531	-15.73	-14.393	-14.545	-13.221	-17.247	-16.627	-13.256	-13.964	-15.135	-13.504	-15.477	-15.526	-14.699	-16.16	-14.156	-13.493	-13.02	-16.286	-12.843	-13.167	-13.559	-13.635	-15.136	-14.431	-17.953	-15.766	-14.469	-13.939	-15.285	-15.635	-15.011	-15.041	-13.792
7.0072	5.5759	6.8124	6.3063	6.433	4.8341	6.0269	6.0958	2.7579	4.2024	7.1862	6.5339	3.8483	6.8703	6.039	4.7267	3.6262	4.7648	5.0839	6.0949	6.2697	3.6227	6.2692	4.6914	5.8777	5.4111	6.9874	3.1416	4.9706	5.1714	7.2583	4.9968	6.8222	6.3785	8.1598	6.9424	4.7747	5.4598	7.1077	7.2548	3.782	4.6563	5.8584	5.3706	5.2742	4.4233	5.4903	5.1859	3.492	4.2002
-0.28551	-0.9191	-1.4017	2.6773	-1.5107	-0.41081	-1.4831	0.082189	1.9023	-0.46999	-1.3634	-3.5582	-3.3644	0.089944	-0.67509	-0.92387	1.4205	-3.2424	-2.1705	-0.4373	2.5782	-0.0053813	-0.77851	0.98629	-1.3725	-0.92993	-1.6559	-0.05565	-3.4934	-1.236	-0.56724	1.1899	1.4833	-0.68443	-1.8837	0.71372	-0.71942	-0.74257	-1.3214	0.18824	-0.37634	-1.0889	-1.6949	-3.1639	-0.98253	0.11935	-0.50946	1.2324	-0.45557	-0.85477
-0.96043	1.4839	-0.073772	-0.59916	0.37807	0.38008	-0.085223	-0.87875	0.055702	-0.9297	2.1797	-1.083	-1.5899	0.025078	0.62906	3.1389	0.79216	-1.0381	-1.0921	2.3539	2.2831	0.71463	0.22499	-1.0953	-1.4386	0.58235	2.0765	-0.5085	1.7846	2.1537	0.92478	-0.82794	0.24053	-0.31937	1.7596	1.4851	0.42772	2.3003	1.0528	1.8718	1.1546	0.22366	0.066849	-0.91291	1.7249	1.2164	-2.423	1.0135	-0.65211	2.6134
0.22498	0.32978	-3.2707	-0.89261	0.95428	-2.1478	-0.35419	-1.5625	-0.75494	-2.0247	-1.8031	-0.80497	-2.161	-1.4314	-0.22722	-1.8128	2.2916	1.0196	-1.2944	-2.7598	1.3902	-0.40709	0.14783	-2.9393	-1.425	-2.1499	-0.13113	-2.5995	-0.94274	-2.3877	-2.256	-0.62056	-2.1896	-3.9867	2.2739	0.62604	-2.0734	-1.1023	-1.4889	-2.6325	-0.82995	0.27943	-0.46104	-0.29732	-1.3961	-2.4131	-0.46283	-1.2779	0.33275	0.93848
-1.2663	-2.0057	-1.6056	-1.563	-4.9567	-3.055	-5.8859	-2.7926	-2.3908	-2.1839	-0.78268	-4.2329	-1.3367	-3.4702	-1.4491	-3.061	-2.7815	-4.9754	-4.0735	-2.9148	-1.7722	-4.3367	-2.4345	-0.73805	-1.9085	-1.3802	-3.4156	-4.361	-2.4892	-5.3827	-2.8805	-5.0478	-1.7017	-3.7772	-2.6714	-2.2079	-1.7045	-0.63622	-2.4796	-1.1804	-2.3471	-1.7427	-4.1184	-1.6717	-3.8268	-2.3532	-2.1281	-1.1214	-4.199	-1.7809
0.9351	2.6218	2.311	4.1951	2.4042	1.3743	3.1464	2.4936	2.0928	2.0217	2.8776	1.6465	3.3142	3.0525	4.6869	3.0201	3.0891	2.7256	3.4118	1.8737	2.3847	2.1677	4.2679	1.714	3.8776	2.8513	2.5258	2.7442	1.434	4.9197	4.6399	2.7424	2.2822	3.1087	2.4742	0.72051	4.4303	4.9089	0.46978	0.30947	3.8723	2.1288	2.7019	4.1811	4.9736	2.8396	1.403	1.6618	4.4017	3.1512
7.0871	8.5978	4.9006	7.9219	8.4003	7.6976	7.7294	7.3635	8.0718	10.478	8.1611	8.526	7.4936	9.5276	9.8569	8.2368	10.811	8.3537	7.8788	6.5903	8.5465	5.4721	9.5686	6.6634	8.9299	8.4324	6.9173	9.8065	7.3722	7.9084	8.6294	9.1739	9.0276	7.5943	7.8111	6.4717	10.612	9.5958	7.4472	8.2264	8.8168	8.3065	8.7363	6.6818	8.4815	5.9878	6.8298	11.009	6.4046	6.2979
-20.761	-22.271	-23.415	-22.254	-21.085	-24.055	-23.072	-22.326	-23.773	-20.078	-21.739	-20.311	-21.278	-22.069	-22.172	-24.516	-20.776	-22.942	-22.028	-21.55	-21.222	-23.473	-24.365	-20.938	-22.689	-21.333	-22.375	-21.467	-20.89	-21.105	-22.26	-21.805	-19.612	-22.549	-21.969	-21.848	-22.694	-22.35	-21.361	-22.507	-23.994	-21.288	-21.059	-22.065	-21.307	-20.912	-22.614	-23.14	-20.804	-23.262
-11.443	-10.796	-11.312	-10.084	-10.759	-12.47	-10.317	-10.086	-11.499	-11.679	-12.145	-13.014	-11.377	-10.263	-11.008	-10.87	-14.284	-10.513	-14.621	-12.8	-12.888	-13.292	-11.65	-12.396	-9.625	-9.2431	-12.327	-9.7034	-12.283	-10.84	-13.243	-11.959	-12.796	-11.309	-10.026	-10.464	-11.992	-9.8852	-12.465	-13.216	-12.467	-10.575	-10.626	-12.633	-12.908	-12.423	-12.203	-9.6937	-10.368	-13.665
2.9913	3.403	1.1573	3.9163	3.4866	2.3893	3.2438	2.847	2.0563	1.5403	2.1677	2.4975	3.9605	2.2492	2.0526	4.3742	1.9115	4.3812	3.4817	1.9591	4.337	4.5888	2.25	2.8789	2.4752	0.80008	0.19371	3.7918	2.5846	5.2715	2.4994	1.8851	0.38537	3.1202	5.7504	3.6179	4.2164	3.5259	1.0729	2.599	2.997	4.0609	1.7217	3.6263	2.0681	3.389	3.882	4.8206	2.276	4.3319
-1.272	0.12955	0.15431	-2.1507	-2.1292	-0.70309	-0.72362	-1.0051	-1.0838	0.50122	-0.77397	-1.8063	1.0285	0.41641	-2.1977	-4.8093	-0.29067	-0.34982	-1.3168	-0.99265	-3.3348	-2.6639	-1.4205	-2.0488	-0.078618	-2.9679	-1.0093	0.25879	-1.9744	-1.6607	-0.47121	0.82291	0.029088	-3.1291	-3.4793	0.42672	3.1843	-0.5978	0.20381	-1.284	0.33807	-0.42869	-0.80578	-1.0856	1.1148	-0.54458	-0.89642	1.0065	-1.2735	-1.9347
8.2981	9.8678	8.9489	11.211	9.3218	9.5491	12.462	7.942	10.28	10.305	9.7566	8.8029	10.667	10.624	8.5238	8.8933	11.041	8.4783	10.806	8.5048	11.001	9.7591	9.9698	9.1207	11.027	9.0736	11.818	11.256	9.7904	8.4413	8.5339	10.168	9.7143	10.709	8.0556	10.576	12.257	10.669	9.3628	10.585	8.8592	8.62	8.827	10.277	9.5197	11.706	9.6301	10.37	9.4438	9.3647
-9.6754	-15.093	-12.405	-13.547	-10.777	-16	-13.151	-13.913	-13.029	-13.31	-12.131	-12.102	-13.47	-14.001	-11.351	-12.216	-14.251	-15.05	-13.262	-13.34	-12.08	-12.82	-15.145	-13.275	-11.95	-13.274	-15.092	-13.396	-10.539	-12.998	-13.825	-11.06	-13.402	-13.515	-12.828	-13.623	-13.155	-11.322	-15.403	-13.453	-14.737	-14.985	-14.277	-13.587	-13.213	-13.056	-13.064	-11.596	-13.78	-15.458
-4.4133	-7.6783	-3.5384	-5.3264	-2.3142	-5.9683	-5.9043	-5.8554	-5.1579	-5.1247	-5.7826	-2.5836	-5.3478	-1.4555	-3.2083	-2.6162	-5.8088	-3.6742	-2.9321	-5.0258	-4.5885	-3.9568	-7.26	-5.7172	-4.2696	-3.8036	-5.2088	-4.6147	-5.1233	-2.334	-5.1919	-6.2092	-2.6401	-3.0826	-5.9808	-2.709	-5.0205	-3.881	-5.4248	-3.4796	-5.0627	-4.6945	-2.7931	-4.642	-5.8634	-4.286	-3.3277	-2.0618	-5.261	-5.9842
7.4186	5.2403	5.5046	7.1081	5.0853	6.0621	5.8598	6.0312	5.7114	8.1049	8.5573	6.5395	4.8357	8.0794	7.602	5.8872	7.1616	5.1303	5.6069	5.1148	9.2626	6.4229	7.5626	7.9401	6.0857	6.9851	8.6807	7.5285	5.4688	6.8097	5.6511	6.3561	8.8561	9.0605	4.5836	8.6292	5.7921	5.8517	7.8902	8.4787	6.4929	3.9804	6.4802	5.1587	5.8097	5.7452	6.6332	6.9175	6.5542	7.1011
-15.143	-12.586	-14.118	-9.912	-13.101	-12.396	-13.557	-13.818	-13.795	-13.789	-13.982	-13.707	-13.935	-12.144	-12.302	-14.501	-12.963	-14.886	-12.683	-11.903	-13.983	-13.345	-14.733	-13.563	-13.879	-12.315	-12.239	-11.587	-13.63	-12.793	-13.489	-14.314	-11.873	-13.726	-11.423	-13.172	-12.352	-15.566	-14.405	-12.466	-14.401	-12.485	-11.526	-12.586	-11.442	-14.454	-13.19	-14.314	-12.386	-13.712
-4.6319	-5.2552	-7.1416	-5.5221	-5.9756	-8.8082	-4.5467	-5.8771	-6.309	-5.641	-8.3848	-4.3423	-5.7718	-6.2106	-2.3519	-6.4654	-4.2127	-6.6611	-4.7165	-7.0182	-6.0575	-5.2993	-6.6841	-4.7981	-5.8122	-4.9385	-4.3041	-6.2817	-5.255	-4.9691	-7.9273	-7.3519	-5.0379	-6.163	-5.8371	-5.022	-5.555	-4.7654	-7.2242	-6.438	-4.4872	-5.8867	-7.1478	-6.8367	-5.1304	-3.2956	-7.206	-6.096	-5.0162	-5.5203
-9.2542	-9.5102	-7.3267	-7.6835	-11.107	-11.401	-10.534	-9.9736	-7.2938	-7.4275	-8.4385	-9.4898	-7.4868	-7.6181	-8.3056	-9.5415	-8.3809	-9.8838	-7.0403	-8.2299	-10.402	-6.1164	-9.8282	-9.6942	-8.5064	-7.3534	-8.9887	-6.8414	-9.6828	-8.9179	-11.16	-7.3957	-8.5972	-8.8137	-9.3166	-8.532	-11.643	-9.8401	-7.6058	-9.9886	-11.671	-8.8042	-8.6908	-9.7226	-9.8055	-8.3709	-8.1381	-7.4097	-9.8601	-7.9776
-3.6043	-3.2336	-3.9716	-4.9061	-1.3233	-4.5838	-0.59709	-1.1248	-2.848	-2.3055	-0.35748	-3.1993	-3.2192	-3.9278	-1.8666	-3.0861	-4.9774	-2.7258	-1.044	-2.4182	-3.8209	-3.6811	-1.7396	1.5365	-0.87869	-0.72221	-1.8086	-2.9871	-2.2199	-2.744	-4.6075	-4.7238	-3.8451	-2.268	-2.5126	-4.1247	-1.6317	-4.3112	-4.2307	-1.6181	-3.4697	-3.5327	-3.7057	-2.851	-1.677	-2.483	-2.4303	-0.03409	-3.2562	-0.8008
-13.139	-13.823	-12.87	-12.398	-12.384	-12.803	-13.196	-11.354	-14.118	-14.09	-12.785	-13.597	-13.281	-12.996	-14.105	-13.145	-12.798	-11.786	-10.943	-13.885	-14.591	-14.832	-13.098	-12.828	-11.375	-15.15	-13.7	-13.374	-14.623	-15.179	-11.251	-12.015	-12.385	-10.779	-11.407	-11.863	-16.824	-14.422	-13.844	-12.874	-13.324	-12.228	-11.537	-15.946	-13.216	-14.543	-14.154	-14.231	-14.062	-12.839
-6.7022	-4.7521	-5.1271	-5.1918	-5.7355	-5.9881	-6.4568	-2.3695	-2.0244	-5.5432	-7.168	-7.9039	-4.8327	-4.787	-6.0366	-6.0279	-4.9833	-6.157	-3.9086	-6.1334	-2.8223	-4.5309	-5.4109	-7.3005	-5.3562	-6.4637	-7.9566	-5.0074	-5.5492	-4.2501	-5.4902	-6.1204	-3.96	-6.3237	-4.5946	-7.3592	-5.7798	-4.581	-6.5876	-3.8434	-2.3584	-5.4995	-5.1009	-6.8704	-6.1387	-7.2065	-7.2067	-6.3932	-6.7522	-5.7009
-23.56	-18.589	-23.462	-21.544	-23.979	-20.492	-21.412	-21.808	-23.386	-17.82	-20.579	-23.309	-22.102	-23.027	-22.181	-20.475	-21.896	-24.873	-21.766	-22.431	-22.383	-21.977	-20.851	-22.609	-23.087	-22.088	-22.401	-20.991	-21.154	-23.103	-24.854	-19.38	-22.423	-22.077	-22.183	-21.721	-22.622	-21.421	-21.686	-24.343	-22.01	-23.674	-21.587	-24.074	-21.84	-21.025	-21.026	-21.143	-22.344	-22.576
-1.3993	0.7549	-0.37449	3.0324	-1.3106	0.075316	0.36517	0.70416	-1.4232	1.7659	-0.81071	0.27715	1.0759	0.88062	0.61538	0.075613	0.080463	0.89335	2.5317	1.0661	0.79565	-1.709	-1.8587	-1.6044	1.6695	-1.1489	-0.8857	0.2595	-1.6006	0.61478	2.4815	1.6175	1.5077	0.34441	-0.89119	0.87737	-1.05	0.16244	-0.51573	-1.6545	-0.62866	1.2077	1.6982	-0.93271	-2.4168	-0.37831	1.1666	1.9382	-0.30146	0.13627
-3.5105	-2.2734	-2.6401	-3.3469	-1.7576	-1.1619	-3.9894	-3.7729	-4.1808	-0.74837	-2.7608	-4.548	-1.4925	-3.6653	-3.1078	-2.4001	-1.348	-1.0855	-4.4073	-3.7441	-2.6007	-1.3386	-0.54521	-1.087	-4.2419	-1.3755	-2.9055	-2.7879	-1.6465	-0.92417	-1.648	-4.2613	-2.6046	-1.5439	-2.505	-2.4988	-3.2544	-3.0939	-3.4345	-2.3385	-2.4347	-1.9034	-4.0514	-2.212	-0.58617	-1.6606	-2.188	-3.9946	-1.2892	-1.9949
1.5958	1.9989	1.8483	1.7071	-0.43676	0.70643	2.9109	0.99346	2.6017	3.6566	1.0353	2.5867	2.1718	0.47256	2.4413	1.714	-0.62287	3.1955	0.35849	0.21148	1.848	3.2592	-1.2494	3.4805	3.5697	0.039529	2.9116	0.26018	0.30642	2.2864	1.2455	2.0527	-0.60905	0.14356	1.2227	3.3887	-1.1024	1.45	1.3713	2.4254	4.4443	0.91677	2.1299	0.69769	2.4435	-0.0031029	-1.0053	1.6172	1.4371	3.2723
-4.7589	-5.7215	-5.7292	-5.2936	-5.7508	-3.7684	-5.6827	-4.4865	-4.5094	-4.5832	-5.8525	-2.4311	-6.2335	-6.0716	-4.6817	-5.3774	-5.0237	-3.7322	-5.8087	-5.4345	-4.5833	-4.4937	-5.2639	-7.3765	-5.494	-6.0164	-4.0625	-5.4408	-2.4305	-6.2709	-5.5842	-4.6275	-4.9402	-5.5055	-7.8407	-5.6425	-3.6363	-5.119	-6.1014	-6.8731	-6.2477	-1.6369	-5.4895	-5.7859	-5.3935	-5.3459	-6.207	-7.1355	-5.3825	-5.4206
-11.366	-12.414	-10.411	-11.632	-9.8147	-9.8377	-9.0629	-8.7022	-10.028	-10.85	-12.641	-10.153	-8.7257	-9.6591	-8.1061	-9.4871	-10.346	-10.275	-10.477	-9.0156	-10.37	-12.339	-10.932	-10.772	-9.5238	-11.379	-11.529	-10.267	-9.4045	-7.3658	-8.7748	-11.695	-11.83	-10.498	-11.274	-10.945	-7.8478	-11.391	-11.696	-10.022	-10.993	-10.392	-9.533	-10.191	-13.738	-10.43	-11.762	-9.6437	-10.144	-10.77
-5.5985	-5.076	-6.1411	-4.2732	-6.1079	-5.382	-6.633	-5.4338	-5.1906	-3.8296	-6.338	-6.9145	-5.2112	-4.2655	-5.6804	-4.7117	-2.8458	-5.6731	-5.9236	-5.3356	-5.4729	-4.7853	-3.4196	-4.3825	-3.1612	-6.5895	-7.4808	-6.1162	-5.4328	-3.7575	-3.6136	-4.3223	-7.7238	-7.1342	-4.3159	-7.6684	-6.61	-7.3659	-7.1032	-7.6515	-4.5126	-5.2351	-5.3054	-5.8862	-0.99998	-7.1104	-5.9802	-6.1562	-4.5689	-4.2077
-2.0439	-3.1724	-3.8188	-4.5469	-3.3646	-4.2362	-2.2063	-3.5344	-2.1897	-4.9608	-1.2044	-3.432	-6.2514	-2.1913	-6.0247	-1.9696	-3.6254	-2.6513	-4.6137	-0.88685	-2.2433	-3.0839	-1.5728	-4.0798	-4.4678	-2.1796	-2.493	-5.106	-3.8532	-3.56	-4.2405	-5.5501	-4.0779	-2.972	-2.2344	-3.0433	-2.0809	-3.0129	-3.3976	-3.3163	-3.7557	-2.0308	-3.5031	-3.1456	-2.5485	-2.943	-2.0647	-3.0272	-6.4158	-1.8137
-4.3674	-6.8162	-7.8353	-5.5634	-5.4757	-5.5114	-6.3849	-7.2825	-4.5656	-7.8776	-7.3213	-5.2956	-5.1177	-7.0874	-4.9914	-7.2453	-5.6076	-4.9039	-6.4059	-4.8189	-4.9618	-3.5467	-5.4679	-5.9729	-6.9909	-5.5091	-6.7447	-6.6309	-7.8894	-4.5447	-5.058	-5.6927	-5.2505	-5.1724	-6.1127	-7.1098	-5.3836	-6.2376	-7.6454	-6.4252	-7.3414	-4.6144	-5.5734	-6.3534	-6.3034	-4.1024	-3.7516	-7.3422	-4.7007	-7.9328
-23.85	-21.855	-21.555	-22.766	-21.994	-24.996	-24.243	-23.543	-21.833	-22.578	-21.54	-23.506	-22.706	-21.81	-20.556	-21.664	-20.506	-22.94	-22.824	-19.943	-22.485	-22.278	-22.541	-21.841	-20.985	-20.961	-24.693	-22.563	-21.415	-24.291	-21.095	-22.918	-22.138	-20.87	-21.705	-22.797	-22.869	-21.596	-20.505	-21.909	-22.959	-23.947	-21.085	-22.633	-22.121	-21.587	-21.11	-22.753	-20.628	-21.311
-9.792	-10.27	-10.02	-8.6427	-10.171	-9.4595	-10.796	-9.7602	-8.7028	-10.908	-8.4594	-9.0111	-9.1201	-8.8129	-10.714	-9.4883	-9.1416	-11.362	-11.14	-10.742	-7.3666	-9.562	-10.512	-8.1279	-9.4571	-9.0888	-8.1053	-9.4275	-9.158	-9.2697	-9.1087	-6.9622	-7.6646	-8.7388	-10.518	-9.1136	-10.225	-9.1983	-9.9667	-10.073	-9.954	-10.024	-8.4654	-9.4693	-10.636	-8.3392	-9.7541	-7.3108	-9.2313	-9.3808
-12.788	-13.108	-15.159	-13.324	-12.458	-10.939	-16.846	-10.658	-13.495	-10.329	-13.63	-13.654	-12.869	-12.462	-16.34	-12.034	-12.064	-11.664	-13.117	-13.24	-14.212	-13.588	-13.637	-14.372	-11.123	-12.722	-13.226	-16.137	-12.795	-13.735	-12.736	-12.532	-14.587	-15.723	-13.037	-10.99	-13.307	-15.076	-10.559	-15.572	-13.3	-14.406	-13.411	-13.363	-14.009	-12.877	-11.863	-14.422	-9.5945	-10.685
-0.16758	2.3929	1.7155	0.64366	1.2142	1.3232	2.8944	3.2032	1.0155	1.6713	1.1683	0.23071	0.21267	1.4072	0.68235	0.82991	1.2267	0.0029896	-0.58998	1.9985	2.9075	1.6053	2.1093	2.5265	0.92062	4.6702	1.8321	1.2057	1.0964	3.2502	0.12175	0.57474	1.9359	1.0043	0.93688	1.4007	-1.3148	2.3322	2.818	3.6078	2.9916	1.7285	1.4254	1.9367	3.4747	1.7666	2.402	3.0872	0.8459	0.30099
-9.6679	-7.9671	-11.303	-9.262	-9.6381	-11.076	-11.163	-10.077	-9.4305	-13.65	-11.046	-8.9358	-10.565	-10.917	-9.1279	-9.5568	-10.827	-8.7422	-10.721	-9.1425	-8.721	-11.293	-8.9755	-10.223	-9.4805	-8.6728	-9.5251	-8.4175	-10.74	-9.8425	-10.997	-9.1439	-8.9526	-8.7773	-9.4215	-11.304	-7.5568	-11.54	-9.9305	-11.061	-10.259	-9.6762	-10.94	-10.758	-12.15	-10.588	-10.05	-9.3659	-9.0828	-11.336
-19.017	-19.842	-23.154	-19.643	-21.097	-21.427	-21.034	-22.761	-19.526	-18.105	-21.054	-21.388	-21.204	-20.894	-21.376	-19.994	-19.031	-20.983	-20.697	-18.117	-21.18	-21.278	-22.147	-23.936	-19.396	-22.107	-20.378	-22.567	-19.729	-21.716	-21.128	-22.274	-21.734	-22.246	-20.956	-19.043	-20.857	-21.822	-23.74	-20.083	-22.454	-18.382	-21.64	-21.507	-19.887	-19.033	-20.226	-21.784	-21.327	-21.42
5.8782	5.558	8.6883	5.4708	7.4989	7.9776	6.4473	6.722	6.5591	6.3728	4.2686	3.9605	7.4032	5.2619	6.5913	7.6063	4.0617	6.9215	4.562	5.2305	4.4922	4.1345	4.5145	6.8549	4.1165	4.8658	5.2243	7.314	4.2068	6.8532	6.8272	7.6619	5.5753	2.6959	4.0962	4.8827	5.1938	3.8105	7.4299	6.2358	5.5934	6.3594	6.331	4.1236	2.9135	4.5418	3.8885	8.9509	6.2148	4.5264
-23.029	-23.35	-21.635	-22.72	-24.397	-20.157	-20.804	-24.045	-23.98	-22.756	-22.816	-21.384	-21.366	-22.078	-24.038	-22.341	-22.115	-20.016	-21.769	-23.611	-21.737	-20.629	-23.167	-22.112	-21.412	-23.247	-20.158	-22.959	-21.625	-22.385	-22.333	-21.557	-21.429	-20.997	-21.652	-23.515	-21.784	-23.816	-22.862	-20.685	-18.708	-19.63	-19.196	-24.011	-20.713	-22.637	-23.814	-21.39	-22.784	-22.498
-11.591	-11.732	-9.9814	-13.023	-9.3857	-11.372	-11.382	-13.026	-13.348	-13.607	-11.736	-12.064	-12.106	-12.377	-10.585	-10.773	-11.567	-13.051	-10.792	-11.754	-9.5244	-12.639	-10.897	-10.364	-12.889	-9.7691	-13.988	-11.966	-13.029	-11.342	-11.584	-10.717	-13.158	-9.4919	-12.048	-8.6225	-11.914	-9.9911	-12.992	-9.7869	-11.968	-10.191	-10.005	-12.197	-11.917	-10.908	-12.556	-11.005	-13.667	-11.453
-12.07	-13.739	-11.784	-8.8567	-10.968	-11.873	-10.838	-10.734	-14.585	-14.967	-14.848	-15.427	-11.661	-13.347	-12.476	-13.523	-13.277	-13.673	-14.332	-14.58	-13.711	-11.426	-12.174	-11.548	-16.13	-13.819	-13.398	-13.568	-13.262	-13.154	-15.879	-13.268	-14.958	-13.469	-13.915	-12.154	-12.289	-11.437	-12.312	-14.209	-13.724	-12.331	-13.502	-11.899	-13.288	-14.217	-11.769	-13.055	-13.368	-14.529
-2.5824	0.69672	1.1343	-1.8216	0.22741	2.0275	0.26852	0.1781	2.0287	1.7455	-0.86805	1.9144	-1.2846	0.7221	0.96967	-1.2464	-0.4954	0.61481	1.0845	2.169	1.5965	0.59148	-0.085249	0.80276	1.9225	0.018321	2.1834	-0.66354	-1.7955	-0.43655	0.7308	2.0687	0.14657	1.3783	-1.7266	0.12153	-1.4384	2.3827	0.68297	0.028674	-0.61654	0.62295	0.1739	-0.69883	-1.5757	0.9201	1.2756	1.8666	-0.13008	0.59228
-4.0529	-3.2231	-3.4301	-4.255	-2.3742	-2.8005	-2.6144	-3.8201	-1.7543	-3.9043	-4.144	-2.9079	-3.7639	-4.0756	-2.4308	-5.9151	-2.2822	-6.1417	-3.4656	-3.7565	-3.2591	-0.92752	-2.727	-3.4876	-1.152	-3.0984	-4.1427	-5.0748	-2.3228	-4.6441	-5.1112	-2.8855	-1.0676	-1.0123	-4.8743	-2.8885	-2.088	-5.3007	-3.2647	-3.4882	-0.93599	-3.0381	-3.0718	-0.66831	-4.3374	-1.5237	-0.89154	-1.6273	-2.635	-3.4459
2.7259	6.2947	3.6418	2.2401	2.2137	3.4629	5.4149	4.8025	3.7556	3.5521	1.1397	4.4151	0.8185	2.9357	4.661	2.9004	2.7459	4.4772	4.1906	2.7526	4.5872	3.3728	0.25141	3.0592	4.6447	3.7558	2.8641	4.8912	3.1136	4.6639	4.261	4.964	5.5127	2.0815	1.956	2.4579	2.8579	2.7896	2.635	4.1666	2.7905	2.0606	1.3531	2.847	3.8897	4.2281	3.0413	3.1606	2.0926	2.0298
3.4919	0.74514	0.64822	2.3057	0.8905	3.0285	-1.65	0.73264	3.5608	2.4036	0.56988	1.0337	-0.72385	2.573	0.6849	2.1883	0.47022	-0.13576	1.3211	-0.72798	0.80057	2.36	0.27382	3.3182	2.6871	0.054294	2.7808	3.7435	1.6916	1.8265	1.417	1.4541	1.1175	0.56543	0.015399	1.4837	2.2382	1.8138	1.5272	2.7676	1.9749	0.21692	1.8538	1.8206	1.109	2.8634	-0.81644	0.36746	1.9575	-0.55578
-6	-5.9884	-6.4423	-7.8429	-5.7257	-4.7049	-6.5092	-6.9758	-7.4745	-9.0014	-6.4572	-5.8842	-4.9672	-5.5885	-5.8547	-5.7497	-6.8267	-5.5235	-6.0017	-6.8897	-6.7425	-5.0208	-6.7524	-7.2552	-3.8202	-3.6838	-6.6643	-5.0947	-5.4714	-6.7165	-6.4499	-7.4469	-6.2499	-8.2689	-5.7381	-5.8809	-3.7143	-5.6613	-6.2506	-3.6707	-4.4064	-6.8976	-5.3651	-6.1501	-7.0522	-5.8893	-4.3926	-7.8619	-5.1362	-6.3472
-15.423	-14.079	-12.777	-14.274	-14.737	-14.346	-14.504	-11.858	-12.075	-15.334	-14.121	-13.537	-13.932	-12.907	-14.926	-12.304	-14.027	-15.949	-15.732	-16.707	-16.069	-14.931	-14.904	-12.444	-14.263	-11.896	-13.638	-13.94	-14.489	-11.411	-13.712	-15.239	-14.082	-13.779	-15.502	-14.434	-11.896	-14.983	-15.579	-14.579	-14.684	-12.817	-15.813	-15.283	-15.944	-15.363	-13.953	-10.654	-11.992	-13.132
6.7162	7.1662	8.4754	7.0719	7.5187	6.646	9.1891	6.1941	9.585	6.9536	8.8045	6.4541	7.8582	6.0845	8.1818	10.191	6.63	11.037	7.9774	9.1829	6.9623	7.4789	7.9798	7.9937	7.7675	8.6782	8.9709	4.6562	6.4619	8.1509	7.4577	6.3929	7.0387	7.6852	7.5908	7.1491	8.2391	7.1334	7.3021	8.4889	9.8679	9.364	8.7535	9.2391	7.7616	10.033	8.7288	7.0862	9.8367	8.5006
-0.031077	0.45482	0.51206	-1.8108	1.7123	0.79659	-1.0306	3.3422	-0.86677	-1.7742	-0.30964	-0.84043	-2.3257	-0.22383	-0.62936	-0.61609	0.679	-0.042244	-0.26058	-0.97156	-1.2534	-1.2488	-0.51936	0.39895	-2.1604	0.12977	-0.8449	-0.68528	-0.22324	1.4726	-0.85593	1.3004	-1.9952	-0.81621	-0.7214	0.23821	-1.2643	-1.252	1.892	-1.4551	-0.95653	1.5559	-1.4773	-0.74514	-0.76112	-0.4388	-1.0303	-2.1508	0.63847	-2.5667
-1.0311	-3.1854	-0.38177	-1.4783	-1.9918	-1.2463	-0.85613	-3.0755	-3.4046	-2.8743	-1.3952	-2.7018	-4.0395	-3.8929	-1.9564	-1.5139	-2.0471	-3.7537	-0.48233	-1.6814	-0.23617	-0.63981	0.026323	-1.679	-1.2186	-1.9725	-3.5703	0.13729	-2.9927	-1.7162	-2.0514	-3.468	1.0748	-2.458	-1.3129	-0.92462	-1.1859	-0.081749	-1.8666	-2.4237	-1.918	-2.1947	-2.6372	-1.6401	-2.8213	-1.5166	-1.0897	-2.1241	-3.4805	-3.7988
-0.36537	-2.7843	-1.5807	-4.29	-2.7832	-2.4507	1.4864	-0.3906	-0.49224	-0.70111	-0.53285	-1.3861	-0.4644	-0.75845	-2.9837	-1.0396	-1.1473	-0.94237	-0.44882	-2.4526	-0.88853	-0.99649	-1.3369	-1.1989	-2.7973	-0.8975	-2.0808	-0.96534	-2.2042	-1.2582	-0.78391	-0.24603	-0.11925	-2.8858	-0.19958	-0.53077	-0.62609	-2.5977	-0.54404	-1.9238	0.053245	-2.6432	0.081656	-1.5282	0.1343	-1.4138	-1.4838	-1.3766	-0.80212	0.029294
-20.954	-22.238	-22.143	-22.076	-22.074	-20.615	-20.393	-19.58	-22.798	-22.921	-21.134	-21.22	-22.537	-23.875	-22.121	-23.784	-20.384	-21.568	-23.477	-21.053	-23.034	-22.197	-21.19	-23.971	-22.342	-24.722	-21.041	-20.277	-22.886	-25.089	-22.486	-23.679	-25.505	-20.783	-22.426	-21.677	-25.342	-24.632	-21.461	-23.28	-23.155	-21.855	-22.343	-22.932	-21.456	-22.624	-23.37	-22.083	-20.367	-23.821
7.3073	5.2866	4.2783	6.5468	5.3282	8.4802	6.6377	7.2524	7.6365	4.4727	7.1669	8.2386	8.139	8.564	6.507	8.1849	6.3376	6.6849	7.4007	5.5566	5.3612	8.7295	7.181	4.7894	6.7055	7.2763	6.7822	8.2377	5.6576	6.6111	6.2459	6.4176	7.9025	5.8259	6.6429	6.4384	7.6894	5.9052	5.6791	7.8011	5.8026	5.2686	5.9239	7.3173	5.4028	6.6864	8.3252	6.1468	6.9186	8.8911
2.217	-0.21615	2.9689	3.3495	0.43624	2.3182	1.213	2.0198	1.9824	2.3843	0.54018	0.66264	2.2274	4.0231	0.058858	2.5339	1.5149	2.0158	2.8021	1.8716	2.6708	0.77961	1.1669	1.8593	0.93396	2.8107	1.5743	-0.36358	0.50101	3.5316	-0.24728	-0.3859	-0.047059	2.5468	1.1826	2.353	0.0021466	0.79852	-0.23365	0.56691	3.3196	1.834	4.0785	0.4462	1.5487	1.986	1.2252	0.43274	2.9968	2.291
4.8541	0.31151	0.66755	0.66033	1.0058	1.8633	2.6093	2.5324	3.5923	-0.83636	0.80375	2.0616	0.2831	1.7391	2.1223	2.3548	2.6187	2.0036	3.8548	2.5951	0.44583	2.9467	3.0059	0.73105	1.6052	1.5063	2.6042	4.1069	0.42419	-0.21119	3.4032	0.75375	1.8286	0.9073	5.6683	2.8399	0.53668	1.0332	2.0982	0.85829	1.71	-1.0736	0.21753	-0.4518	0.41056	1.1279	2.2216	1.8211	3.5458	0.36129
1.555	2.4396	2.3375	3.1068	4.5866	3.2067	2.7316	1.8689	4.6199	0.78547	3.9223	4.0786	3.0304	1.3698	1.2549	2.4588	1.9813	1.5248	3.4749	3.8375	3.4672	1.6848	2.839	4.1331	2.4841	1.5672	3.6928	4.3956	3.0723	4.3231	1.4948	4.72	-0.23885	4.6891	2.7694	2.3631	3.2575	2.5019	0.89961	2.7974	4.638	2.1918	2.6156	1.7129	2.9512	0.75742	2.8687	3.2215	2.9781	1.7064
10.265	8.7518	6.0703	9.2895	7.1297	9.761	8.0623	8.7315	8.4054	6.7493	7.8119	8.0552	9.0242	7.5694	9.2562	8.1779	9.2695	7.1651	7.9717	8.2768	9.8686	7.8201	8.29	5.3717	6.5204	7.2339	10.339	8.679	9.3659	8.0192	10.029	6.364	9.4966	7.5177	7.3065	10.439	8.5193	8.4238	7.243	8.1127	8.9906	8.0065	8.2735	9.2616	8.1952	8.8246	7.158	7.6272	8.8514	7.5844
-2.1689	-2.3485	-0.7736	2.2743	-1.3973	0.15267	-1.4072	-0.71194	0.57095	-0.17184	-1.1575	-3.6418	-1.3782	-1.8271	-2.0035	-0.031235	-1.9814	-2.2994	-0.26394	-1.9907	-1.5502	0.40997	-2.4029	-3.2518	-2.6251	-1.0518	-1.8582	-0.79247	-2.6308	-1.6168	-2.596	-1.2077	-3.2404	-1.1729	-1.1071	-1.0714	-1.1738	-3.8048	-2.4844	-1.1689	-1.6171	0.16598	-1.0719	-1.411	-3.1068	-2.2191	-1.4297	-1.0534	-1.0025	-1.0684
-8.143	-11.103	-12.482	-7.4103	-8.7881	-10.112	-7.0533	-9.7932	-12.432	-9.9436	-7.2985	-9.6485	-8.7507	-8.4497	-10.068	-8.6941	-8.7168	-8.1827	-8.841	-9.3904	-10.239	-9.5231	-6.5676	-9.9025	-8.3062	-7.2841	-8.7712	-10.202	-9.7685	-7.3085	-7.7758	-9.0796	-7.8898	-6.7643	-8.3146	-6.7055	-6.9145	-9.8314	-10.389	-8.6802	-9.5331	-7.8061	-8.2351	-8.64	-7.4225	-9.1444	-10.464	-11.085	-9.9992	-10.218
-5.1141	-3.8722	-4.4654	-3.2031	-2.3933	-2.6819	-2.7554	-3.5768	-4.5241	-4.1955	-5.6219	-3.6108	-2.3586	-5.7358	-1.0114	-5.1619	-3.5891	-3.7813	-6.887	-6.5713	-5.2252	-5.0605	-3.7684	-2.9054	-2.9893	-2.4024	-4.6345	-4.7853	-4.8502	-2.1519	-6.3374	-3.6221	-3.8538	-2.0081	-1.4343	-5.0396	-4.8812	-4.7751	-0.57022	-3.5912	-3.7756	-3.4793	-3.2105	-2.1221	-2.8871	-3.3508	-4.862	-6.4673	-2.2616	-2.6838
-11.097	-11.698	-10.534	-11.161	-12.046	-10.657	-11.022	-10.706	-11.979	-12.308	-14.467	-12.531	-12.25	-9.4973	-13.826	-12.845	-11.534	-11.434	-10.714	-10.97	-10.719	-10.551	-12.535	-10.345	-12.591	-13.265	-13.264	-9.807	-12.131	-11.328	-11.169	-12.629	-10.069	-11.565	-11.674	-9.0331	-12.742	-9.0367	-13.308	-10.275	-11.787	-11.909	-12.486	-12.194	-12.91	-10.098	-12.967	-11.088	-14.913	-11.696
-11.015	-12.864	-10.679	-13.381	-11.759	-12.703	-9.9821	-12.394	-11.721	-11.216	-11.719	-11.89	-9.4572	-10.491	-11.088	-9.3677	-11.994	-12.528	-12.696	-7.8438	-8.7339	-10.822	-10.991	-10.724	-12.433	-9.9189	-8.7765	-13.254	-8.0162	-10.619	-11.551	-10.481	-10.571	-10.288	-11.342	-10.754	-9.4676	-11.012	-11.531	-11.074	-11.091	-11.198	-11.144	-9.3314	-10.279	-10.186	-11.073	-9.3177	-14.083	-11.984
-11.003	-11.234	-10.476	-10.762	-11.423	-7.9712	-7.3815	-10.475	-11.705	-10.71	-10.97	-10.847	-9.2961	-11.516	-9.7746	-11.01	-10.743	-14.075	-10.563	-9.2689	-10.78	-12.319	-10.602	-10.175	-9.7492	-9.9531	-9.2154	-10.325	-12.921	-9.5536	-9.6873	-11.593	-9.4942	-11.917	-9.947	-10.954	-10.187	-12.754	-10.472	-12.086	-10.604	-12.155	-11.495	-8.303	-12.148	-12.065	-11.462	-12.607	-10.164	-9.8985
-6.0833	-7.3182	-8.2442	-7.8369	-5.0912	-6.0553	-6.5561	-5.0553	-6.8304	-5.9652	-5.292	-4.9034	-5.3083	-6.1595	-5.9772	-7.3582	-6.6454	-6.1934	-5.2977	-7.1576	-6.2126	-4.9205	-6.1681	-6.6164	-4.7536	-7.0748	-7.0472	-7.5378	-8.2609	-6.0343	-4.5373	-4.3195	-5.6812	-6.4715	-7.7124	-7.4372	-7.1108	-2.7452	-7.3016	-5.6078	-6.3557	-7.6111	-6.4882	-6.9735	-5.0869	-9.8324	-5.3512	-7.6344	-5.2362	-5.1507
-10.204	-8.2973	-10.144	-9.7371	-6.7501	-8.5184	-10.889	-9.0808	-7.9159	-8.2049	-9.9881	-8.5392	-7.5083	-12.233	-9.1959	-8.7011	-9.4185	-10.46	-9.6275	-9.0802	-10.19	-10.456	-11.619	-9.0284	-8.7831	-10.117	-9.8665	-6.9057	-9.0238	-9.6903	-11.226	-11.075	-11.477	-10.061	-8.0871	-9.5965	-12.755	-8.1536	-8.029	-6.9421	-8.9994	-10.444	-9.4289	-9.8805	-10.206	-8.3066	-9.3759	-11.723	-10.296	-9.6408
-1.5467	0.91119	0.21223	-1.8667	-3.1618	-0.35786	-2.4426	-0.50535	1.2114	0.48054	-0.12963	-0.16637	0.88597	1.463	2.0454	-3.8752	-0.036021	0.68791	0.538	-0.29667	0.72046	0.1248	-1.4496	-0.6858	3.4585	0.74838	-0.25483	-2.5244	0.23127	2.3275	-0.86988	-0.56574	0.089945	1.6373	-1.0849	0.35132	-1.5899	1.0182	-1.9577	-0.088807	2.9575	0.58332	1.1131	1.4712	-0.89036	-0.92631	0.9665	-0.24897	2.5319	2.0644
-10.408	-7.9857	-10.847	-10.551	-11.894	-8.3534	-9.7476	-10.6	-10.61	-9.9359	-8.0399	-9.0471	-11.606	-6.9793	-10.828	-10.45	-8.6958	-12.064	-10.411	-9.9288	-9.5785	-8.5858	-8.0556	-9.9919	-9.6467	-9.9399	-10.35	-9.9919	-9.7483	-9.7103	-8.8382	-11.316	-10.282	-9.9694	-10.336	-10.808	-10.576	-10.524	-8.1621	-9.9224	-10.663	-9.7412	-11.048	-11.437	-9.542	-11.317	-12.16	-11.928	-10.239	-10.686
3.036	1.5776	1.3329	2.5207	-0.70577	3.6043	2.1798	3.159	1.7752	-0.19459	1.2305	3.263	2.3833	2.2165	2.4241	-0.68333	1.7777	3.4145	2.6996	1.054	2.6435	3.5679	3.7495	2.1055	2.775	0.32606	2.6629	3.1675	1.7386	1.5091	0.0037791	1.8936	3.2475	1.6985	3.4909	1.2149	1.2964	1.9895	-0.46466	0.79241	2.8118	3.7925	0.6897	3.408	2.4626	0.65076	2.1077	1.7581	-0.033968	0.9262
-21.552	-20.702	-21.207	-19.214	-19.864	-22.653	-19.382	-21.661	-22.961	-20.148	-18.683	-20.124	-21.479	-19.478	-21.134	-22.459	-21.722	-20.053	-18.269	-18.727	-21.825	-22.426	-20.493	-21.372	-20.054	-21.391	-20.715	-22.708	-23.016	-20.231	-21.743	-20.036	-23.212	-21.574	-22.36	-20.294	-20.349	-22.716	-24.205	-22.454	-22.06	-19.931	-23.04	-20.116	-23.169	-24.087	-21.29	-20.246	-21.789	-21.589
9.8044	7.5881	8.2605	8.9716	5.2022	8.4719	7.5609	7.1354	8.4497	8.6133	9.3571	9.3307	6.0146	7.8629	9.5204	6.642	10.41	7.1307	7.2788	10.284	8.9966	6.1237	5.9182	8.9152	7.8936	5.6227	7.6279	8.342	8.414	8.148	6.475	9.6157	9.8846	7.5205	9.3053	6.3705	6.6838	8.3528	7.1282	7.6026	7.4144	9.1727	7.1968	8.4547	7.6431	9.9305	8.9994	7.9658	8.7044	7.8497
-9.4872	-8.9631	-8.791	-9.3479	-12.051	-7.1441	-10.651	-11.037	-11.77	-10.923	-10.927	-8.4526	-11.731	-10.05	-10.443	-9.2528	-10.223	-9.653	-10.102	-10.588	-14.338	-9.075	-10.791	-10.145	-9.1544	-10.781	-10.743	-10.775	-11.34	-11.057	-9.811	-6.8915	-11.232	-7.6183	-8.7606	-8.3868	-11.746	-11.295	-12.044	-8.7673	-9.626	-10.642	-10.616	-9.9497	-8.9597	-9.8978	-9.7449	-7.9051	-12.446	-9.4099
-23.532	-23.632	-21.093	-21.575	-21.697	-22.708	-22.862	-21.099	-19.82	-24.37	-22.525	-22.151	-22.853	-22.937	-21.948	-22.193	-21.077	-21.719	-23.252	-21.225	-21.205	-22.724	-23.17	-21.524	-22.91	-21.636	-23.668	-22.35	-24.326	-20.709	-20.29	-22.513	-21.334	-22.55	-22.311	-20.904	-20.526	-23.179	-23.101	-23.298	-23.896	-23.648	-21.176	-21.319	-20.593	-20.789	-21.061	-20.385	-22.398	-22.807
4.3464	5.8819	4.3651	5.0959	4.5528	5.9561	3.911	6.7552	4.4	7.1862	5.4074	5.4675	3.6742	4.1989	5.5847	4.8208	3.3455	5.1151	5.3068	6.3333	4.326	4.9078	4.0064	6.8911	6.8942	3.3353	5.1077	5.521	5.0355	7.005	5.4361	3.7197	5.3746	4.0115	4.4664	4.2182	3.3935	2.0163	5.3777	3.6582	6.1541	6.0085	2.0092	4.0638	5.6828	5.2385	5.2302	6.7364	1.9395	3.1001
-11.132	-9.6641	-12.706	-12.496	-11.594	-10.628	-6.3733	-8.53	-11.922	-10.937	-10.375	-11.687	-10.978	-9.8559	-10.886	-10.437	-8.4663	-10.254	-10.189	-11.272	-7.0157	-9.2657	-9.1802	-9.3611	-10.443	-9.2894	-7.7337	-9.9379	-8.954	-11.391	-10.533	-8.7218	-10.127	-11.117	-10.099	-10.925	-10.541	-9.3559	-8.9887	-9.6322	-10.943	-12.486	-10.486	-12.282	-11.91	-10.849	-7.8272	-11.182	-11.095	-11.615
-21.589	-21.941	-21.05	-19.783	-22.76	-20.993	-19.323	-20.908	-21.901	-20.857	-21.548	-23.348	-20.374	-21.473	-22.036	-20.531	-21.456	-20.039	-21.096	-21.539	-22.718	-21.501	-18.148	-21.741	-20.744	-20.258	-20.946	-22.277	-19.105	-22.467	-20.131	-22.16	-21.8	-20.038	-21.793	-20.619	-20.011	-22.601	-21.586	-19.717	-22.484	-20.291	-16.451	-20.918	-20.939	-22.402	-20.423	-17.425	-20.593	-18.102
-3.3351	-2.7199	-3.2586	-3.0912	-4.4465	-1.6182	-3.9636	-4.8049	-2.9129	-5.9752	-3.2786	-2.0633	-4.0609	-3.8412	-4.397	-3.1765	-4.6301	-3.4296	-3.1968	-7.6925	-2.3642	-5.5328	-4.6198	-3.7008	-1.4566	-4.5781	-5.8479	-4.4739	-7.6025	-3.4345	-2.6194	-3.5851	-5.4493	-4.3056	-5.4053	-5.1241	-3.4257	-4.5333	-4.0385	-5.6302	-4.5094	-4.1987	-4.9559	-5.4099	-3.8905	-4.5147	-5.3415	-5.5865	-2.9834	-3.2799
7.6378	6.1856	8.75	6.3728	3.7562	9.4718	6.0767	5.6073	8.1882	6.4385	6.0944	7.7881	9.5659	5.5809	6.7692	7.164	6.8225	6.9668	7.9918	6.8162	6.1017	6.5296	7.6592	8.2743	7.1533	7.1206	7.3965	6.252	5.0058	5.7526	6.656	7.4344	5.6732	7.0307	6.1132	5.8607	6.7147	3.8574	8.7779	8.3217	6.1637	7.9003	7.8159	3.3537	7.7158	7.5438	9.4695	5.9898	4.6525	7.6309
-18.197	-20.848	-21.063	-18.731	-19.659	-20.969	-20.539	-20.635	-22.216	-20.792	-21.926	-20.859	-18.777	-20.818	-19.373	-19.818	-17.437	-20.451	-18.465	-20.395	-18.85	-21.249	-22.443	-21.893	-22.925	-19.527	-21.139	-19.357	-18.18	-20.09	-19.165	-20.614	-18.846	-21.436	-21.642	-20.476	-21.875	-20.115	-20.786	-18.639	-21.23	-20.06	-19.245	-20.471	-19.926	-20.363	-19.55	-21.181	-21.815	-21.062
-12.322	-9.7188	-11.861	-12.68	-11.365	-12.3	-13.565	-11.795	-10.608	-10.131	-11.444	-10.07	-11.81	-12.013	-9.6539	-12.275	-11.498	-10.705	-13.669	-11.697	-12.676	-10.543	-14.959	-10.46	-11.83	-11.701	-12.555	-13.889	-12.324	-10.825	-11.444	-12.896	-11.422	-10.1	-11.562	-11.019	-9.823	-9.6297	-10.387	-11.713	-12.442	-11.406	-10.749	-12.13	-8.8357	-11.874	-9.7205	-11.65	-11.15	-11.109
0.84049	0.80954	-0.82798	-1.0494	0.1539	-0.87542	1.2772	-1.489	-0.50006	0.52807	-0.96521	0.30654	-0.42798	1.0997	0.89674	0.68835	0.50009	0.17085	1.2834	-0.93347	-0.032263	2.2155	1.7734	-0.0744	0.11073	0.84286	1.1187	-0.23471	0.99241	0.46899	1.9171	0.91671	2.0073	2.2826	-1.7252	1.334	-0.83829	1.9241	1.8673	1.4499	0.13471	1.3447	2.5786	-0.31682	0.39914	-1.6304	1.3086	0.75242	1.6934	-0.17128
-3.9642	-4.0957	-3.1901	-3.6125	-0.76396	-4.5837	-4.103	-4.2683	-4.6359	-4.9289	-4.0847	-4.8075	-4.1258	-2.3766	-4.0031	-6.0557	-3.527	-4.5162	-3.2423	-2.6396	-3.463	-2.5519	-2.5621	-5.0205	-3.7259	-4.6549	-2.3511	-5.7637	-1.9414	-5.4025	-6.1589	-4.4464	-3.8264	-5.7891	-5.5037	-3.1539	-4.0116	-5.6601	-5.0362	-3.2408	-4.4359	-3.6499	-4.7247	-3.4678	-4.4993	-3.3512	-2.4515	-4.9672	-3.6514	-3.3895
-3.4111	-2.4354	-1.8362	0.19065	-0.98298	0.23406	-3.2242	-3.1476	-3.3182	-2.4422	-3.2163	-4.2863	-3.1628	-1.8503	-3.2114	-1.1218	-4.2762	-3.4836	-2.9239	-2.4837	-1.9061	-2.7128	-0.12562	-4.35	-1.6048	-2.3726	-4.5355	-2.8701	-1.9964	-0.79417	-2.9838	-4.9932	-4.4292	-1.3188	-2.2048	-1.7174	-3.3284	-0.33325	-4.2441	-3.1139	-3.8835	-3.2254	-4.4817	-3.0305	-0.75422	-1.3263	-1.2126	-0.14777	-1.1432	-1.64
-7.6351	-7.6286	-4.657	-6.0397	-4.0061	-4.2051	-6.1715	-3.3567	-5.4945	-7.0983	-5.0331	-5.9024	-5.5802	-5.9623	-4.586	-4.9978	-6.568	-4.1449	-3.7788	-5.6691	-4.8734	-5.5791	-4.4766	-6.8639	-8.9277	-6.1881	-6.0604	-6.0897	-4.6947	-5.6348	-4.8404	-4.3427	-4.3688	-4.5265	-6.7561	-6.6979	-4.5575	-3.7707	-6.3317	-5.6686	-4.0945	-4.229	-4.0776	-4.8728	-6.1544	-4.4245	-5.2279	-7.5234	-5.6044	-5.8863
-0.059754	-0.56331	-0.79521	-0.85166	-2.1646	1.0204	-1.0878	-2.3731	-0.056765	1.0581	-3.7922	-0.82105	-2.7626	-0.39377	1.2949	-0.35612	-1.1691	-1.1024	-0.025392	-0.93251	-1.657	-1.2756	-0.11985	-1.4405	-1.0801	-0.80124	-1.4414	-2.3209	-1.7224	0.27899	-0.70603	-0.35537	-0.038669	-2.8965	-0.27215	-2.5669	0.10166	-1.0733	-2.6544	1.6493	-0.91377	-3.1072	0.045731	-1.8342	-3.3612	-2.0594	-0.46811	-2.27	-3.0725	-0.28526
-3.1197	-2.7252	-4.0253	-0.6852	-2.0939	-0.79747	-0.96357	-1.703	-0.93985	-2.7266	-1.9421	0.64862	-3.5007	-2.984	-4.8803	-1.0286	-3.6932	-3.1256	-1.7014	-3.9568	-2.0663	-3.3783	-4.5732	-2.7406	-2.2744	-2.066	-1.5283	-1.4625	-3.1031	-2.6818	-1.3474	-3.026	-3.5882	-2.621	-1.1313	-5.2016	-2.5098	-1.0328	-4.8509	-0.27743	-2.9651	-3.9126	-1.3132	-1.1223	-3.0987	-4.0608	-2.2679	-4.758	-3.428	-0.28325
-3.4143	-2.5919	-3.7616	-2.9934	-4.202	-4.3604	-5.3808	-4.5647	-1.4733	-3.7792	-5.6134	-3.1405	-6.4873	-3.7654	-4.4024	-3.8953	-4.1025	-3.1083	-0.80227	-3.6648	-3.5357	-0.4788	-1.4139	-4.9955	-3.512	-2.9458	-2.9039	-2.8235	-2.6288	-4.2339	-2.1579	-5.2771	-3.7522	-4.0351	-4.2508	-5.3129	-2.0909	-0.71729	-3.5223	-3.585	-2.7158	-1.7512	-3.7349	-2.7102	-4.0805	-1.8746	-4.435	-2.3484	-5.4186	-3.7809
-2.0552	-0.90094	-1.0107	-1.4756	-3.0615	-1.1953	-0.14745	-1.5646	-0.46754	-1.5002	-0.18495	-2.1674	-0.36924	-2.6775	-0.82193	-0.59907	-0.48797	-2.8641	0.63093	-1.12	-1.0985	-2.5655	-2.3453	-1.7379	0.15537	-0.47731	-1.2664	1.851	0.068775	-1.0277	-1.5823	-3.2435	-2.0913	-1.492	-1.1743	-1.5665	-3.7772	-1.2703	0.056565	-0.87499	-1.6998	-2.2762	-1.5258	-2.8676	-1.2867	-1.5102	-4.2023	-0.24995	0.87394	1.0815
-3.0872	-2.4135	-1.9125	-3.8019	-1.6624	-3.5817	-4.1278	-4.8481	-3.7155	-3.9215	-4.4557	-5.983	-1.8757	-3.0249	-2.9184	-1.8379	-3.5131	-4.4642	-1.324	-2.8791	-1.8116	-3.2614	-3.2803	-2.8356	-4.417	-5.8956	0.54205	-3.7014	-1.5583	-2.5078	-3.9028	-3.4562	-1.1064	-3.6747	-4.7121	-6.3456	-4.5397	-2.5405	-3.2407	-2.6946	-4.6508	-4.4643	-3.8622	-4.5011	-3.38	-3.6142	-6.0871	-3.2095	-4.9459	-3.6072
-4.3229	-7.2253	-7.1153	-6.6852	-6.0019	-7.1021	-5.9382	-5.988	-7.656	-6.1406	-7.184	-3.9577	-6.5124	-5.2836	-5.5903	-6.0399	-5.84	-6.4286	-5.4128	-5.9375	-5.0311	-6.5644	-5.6399	-4.4054	-6.0728	-6.8574	-4.5832	-6.5819	-6.1082	-5.5604	-5.912	-6.0461	-5.8878	-4.1801	-5.4068	-7.1775	-7.6506	-5.6611	-6.7448	-6.0361	-5.5935	-5.1684	-3.1511	-5.5646	-4.458	-6.6618	-6.1872	-5.3549	-5.3053	-6.3992
-21.98	-20.952	-20.914	-21.36	-23.607	-23.089	-20.584	-25.089	-24.428	-19.314	-22.924	-21.667	-22.377	-22.712	-19.435	-24.349	-19.301	-21.985	-21.016	-23.305	-20.631	-23.13	-24.024	-20.892	-21.901	-21.229	-22.604	-22.024	-21.854	-20.336	-20.356	-21.653	-23.167	-19.54	-21.89	-22.456	-21.812	-23.522	-21.53	-23.203	-21.789	-22.352	-23.579	-21.391	-22.569	-22.383	-22.958	-24.009	-20.809	-23.525
6.667	8.1968	9.5846	9.4128	8.7889	9.2658	9.3069	12.503	6.6142	8.0416	7.8444	11.634	9.4926	7.9015	10.378	9.0676	6.6279	11.058	8.6529	6.5258	8.3831	8.7182	9.1732	8.4885	10.608	7.9953	7.7628	5.7796	9.5784	9.2336	9.3638	7.1289	9.2924	9.0998	7.8788	7.3906	8.6918	10.936	7.9223	10.009	6.1273	10.079	7.3457	7.1051	8.2568	6.5281	7.8424	11.359	6.5538	10.559
-10.606	-10.966	-13.232	-10.471	-11.745	-10.877	-8.962	-10.78	-10.327	-11.866	-11.991	-7.7419	-10.884	-10.85	-12.06	-10.121	-12.147	-10.823	-9.4673	-11.293	-12.519	-12.138	-9.8192	-12.198	-10.526	-12.59	-9.7146	-11.44	-9.5907	-10.583	-12.76	-11.841	-12.096	-10.515	-10.458	-10.119	-10.66	-9.4978	-10.522	-11.997	-9.5129	-9.9512	-10.974	-10.825	-10.825	-11.638	-12.176	-11.65	-7.5101	-10.925
2.8597	2.2384	1.0796	2.0713	2.1771	4.2601	1.8365	2.3412	2.696	2.531	1.6274	4.3389	1.7275	3.8634	1.9809	2.0381	4.3595	1.6273	4.3839	3.1031	1.0216	1.7281	4.0175	4.6081	4.1723	3.2864	3.9681	1.1957	3.2592	1.9393	2.5774	2.0903	3.8908	0.70192	1.9967	2.6851	2.6112	0.75583	3.6604	1.3967	3.3412	0.95572	2.6275	2.3456	3.3034	1.6947	2.6713	0.96478	3.2145	3.224
5.551	7.3505	7.2577	5.2702	7.1737	5.606	5.0892	7.2126	6.4408	5.6483	10.055	5.659	4.5002	7.3089	5.8279	4.7551	6.9668	7.4407	7.6932	4.5119	5.6622	4.8347	3.5007	9.4937	6.4861	6.4399	6.5784	6.1464	5.8907	9.551	7.0094	8.2711	5.0818	6.0889	8.2394	6.2592	6.4543	7.3446	6.3038	5.5785	6.0056	6.6934	8.0633	4.0763	5.242	6.4362	8.7624	5.2115	5.0404	4.8519
-7.8761	-7.8352	-7.9656	-10.165	-9.4007	-10.62	-8.3885	-8.603	-9.6077	-9.8373	-6.6384	-9.6296	-10.188	-6.0783	-8.426	-8.5258	-9.0642	-11.379	-9.0351	-7.9716	-11.201	-9.5116	-9.4097	-6.6356	-9.0274	-9.2697	-6.5556	-11.306	-8.6752	-8.0113	-7.5866	-9.9966	-10.773	-8.5397	-8.9623	-10.275	-8.1443	-10.336	-8.2432	-9.6078	-8.7157	-9.0442	-9.3867	-9.1309	-9.5188	-9.0829	-10.365	-10.838	-7.6875	-12.284
-8.501	-7.7798	-3.7305	-6.413	-4.4196	-3.776	-3.7171	-3.8527	-5.1131	-3.6827	-4.6225	-6.421	-8.1119	-3.7671	-5.1667	-4.4987	-4.8616	-6.0859	-5.3087	-3.6822	-0.62296	-3.0983	-4.1133	-3.5991	-3.3906	-1.9018	-2.581	-2.9736	-2.736	-5.2738	-4.3326	-5.6157	-4.6154	-4.8559	-5.6757	-5.3869	-4.2476	-3.6587	-3.4145	-1.7876	-4.0581	-5.0484	-5.3088	-4.1177	-3.5499	-5.9739	-5.4861	-3.7104	-2.5589	-3.9058
-1.8663	1.8514	-2.6878	0.38753	-2.8152	-1.7491	-0.25199	0.92972	-2.5372	-1.607	0.36746	-1.6573	-0.48062	-2.2194	1.1061	-1.9802	0.21484	-3.0498	-2.6571	-1.3362	-2.7226	-3.1365	-0.58218	-1.8345	-1.5654	0.080412	-2.0803	-1.7782	-2.6601	-1.0036	-2.2387	1.9706	-0.71726	-0.61917	-2.3027	-0.26111	-1.3775	-1.6798	-0.78321	-0.87544	-0.15113	-1.8418	-2.2681	-1.851	-1.8006	-0.35147	1.0262	-0.94929	-1.382	1.3045
-4.937	-2.3983	-3.0717	-2.6247	-4.9279	-2.9388	-4.8891	-5.0575	-5.0958	-5.6981	-0.78429	-4.7591	-2.1769	-4.2086	-5.2781	-3.7809	-2.4881	-2.8798	-4.1425	-6.4118	-3.7888	-3.0782	-5.7256	-3.9869	-6.105	-3.8639	-6.9637	-2.8663	-5.5865	-3.624	-2.0881	-4.5417	-2.0546	-4.7111	-3.713	-3.7852	-3.0057	-2.3362	-4.9428	-3.1454	-6.079	-6.4905	-3.4937	-2.8241	-5.1836	-3.5013	-4.2233	-3.7278	-2.9344	-4.6976
-15.292	-12.982	-14.522	-13.429	-13.267	-15.146	-15.961	-12.524	-16.21	-13.779	-15.901	-12.587	-16.563	-13.336	-16.287	-15.063	-14.827	-13.899	-15.29	-14.276	-11.972	-13.199	-14.266	-15.893	-17.049	-14.433	-15.482	-15.783	-16.036	-14.091	-14.349	-14.806	-17.009	-16.469	-14.333	-16.972	-13.376	-16.316	-15.32	-17.245	-13.368	-14.943	-13.488	-14.237	-15.753	-16.442	-13.218	-15.767	-13.628	-16.332
-5.1785	-5.6253	-6.1329	-5.2192	-5.4218	-6.1935	-4.5537	-6.0114	-3.9778	-4.7773	-3.6663	-6.4386	-3.7919	-4.4564	-3.1364	-6.1951	-5.6526	-8.063	-5.2385	-5.4858	-1.8112	-4.2069	-3.0929	-4.0898	-6.9866	-4.9185	-2.7724	-5.2961	-5.9298	-3.2194	-5.6166	-6.1814	-4.5008	-6.0656	-3.5614	-4.2924	-6.3481	-4.7294	-4.5964	-5.365	-4.5724	-5.0859	-4.7719	-4.7937	-4.6925	-6.2415	-4.5383	-3.9699	-4.9854	-4.2089
-21.588	-22.807	-21.453	-23.345	-23.705	-22.157	-20.959	-22.298	-20.814	-23.827	-23.559	-22.896	-23.116	-21.321	-23.132	-21.448	-21.347	-24.83	-22.276	-22.744	-22.899	-22.535	-23.074	-23.164	-22.335	-22.654	-22.36	-23.172	-22.836	-22.404	-21.633	-23.614	-22.235	-23.644	-22.792	-23.26	-19.753	-24.766	-21.93	-22.186	-20.012	-22.735	-22.679	-21.596	-21.562	-21.093	-22.999	-22.422	-21.459	-20.191
-1.3613	-3.3107	-2.9176	-3.1276	-3.1363	-2.4776	-5.1423	-2.9405	-1.5704	-4.3072	-0.14861	-4.5336	-2.4803	-3.8278	-0.71618	-2.389	-3.5094	-1.1276	-1.883	-1.1908	-3.5781	-3.76	-2.2708	-1.8568	-1.5296	-3.5551	-3.1166	-3.5952	-3.8648	-1.9249	-0.28698	-2.5527	-2.6537	-3.4178	-0.15424	-1.4608	-2.1565	-3.6114	-1.2572	-2.4931	-4.2576	0.77195	-3.265	-3.4496	-3.866	-2.2045	-3.8514	-4.1576	-3.1856	-3.1305
-13.823	-13.223	-13.29	-13.12	-12.954	-13.755	-11.661	-12.295	-13.974	-13.578	-11.596	-13.358	-12.405	-12.594	-13.444	-12.518	-11.529	-13.244	-14.388	-12.8	-12.814	-13.138	-13.084	-12.066	-12.562	-13.404	-15.628	-13.129	-13.974	-11.744	-11.678	-14.162	-12.359	-11.247	-12.652	-12.221	-13.659	-13.247	-12.774	-13.731	-13.129	-11.683	-14.42	-12.441	-13.536	-12.684	-16.309	-12.021	-14.998	-13.035
-0.99446	-0.3678	-1.1614	0.033147	-0.058011	1.0821	1.626	-0.85282	1.0906	0.64884	1.5744	-0.82175	0.20836	1.3189	-2.0844	0.053724	-1.8727	0.41849	2.1932	-0.97772	-1.1836	-0.41526	0.076425	0.65125	0.71877	0.62011	2.0086	0.012604	-0.72843	0.52959	-1.0521	-0.24503	-0.79685	0.68436	-1.664	2.5704	-0.95319	-0.30378	-0.56518	0.89273	-0.95734	2.3346	-2.3192	-0.96168	0.31477	-1.1847	0.49419	-1.1902	-2.096	1.482
1.6328	2.1077	2.4722	-0.05339	0.94248	2.6061	3.9587	1.2391	1.0654	1.5053	0.77615	2.3229	1.1197	2.4056	2.0644	3.4938	1.5101	4.1133	1.4171	2.2672	-0.10151	2.481	3.9026	2.3754	1.5208	-0.87422	1.5033	0.24983	1.2452	-0.30952	3.5501	0.37323	4.5381	0.96033	0.20073	2.57	2.6862	-1.4813	1.9528	3.2164	0.15937	2.4319	0.49157	-0.65176	2.1282	3.5388	2.4481	4.4299	2.5109	2.4713
0.38235	-2.7323	-4.5925	-1.8563	-3.8112	-2.2237	-0.77167	-5.1881	-2.6907	-4.3405	-3.0386	-4.9566	-2.7593	-2.3188	-3.6739	-2.6738	-2.59	-2.4578	-3.2424	-3.1726	-1.9483	-3.3747	-3.8019	-3.488	-3.0524	-2.9454	-6.3976	-2.3346	-3.9926	-4.1101	-3.9934	-3.5332	-2.9693	-2.2157	-2.9277	-4.0868	-1.3493	-4.5283	-1.496	-5.64	0.37022	-3.6064	-3.6529	-2.1351	-2.8888	-3.8721	-2.7516	-3.7989	-3.443	-1.3373
-12.704	-15.654	-13.6	-15.153	-14.087	-18.089	-14.891	-14.457	-15.4	-12.907	-16.041	-14.115	-17.574	-14.418	-15.523	-14.366	-16.204	-14.795	-14.01	-13.994	-13.257	-14.273	-14.352	-13.605	-14.762	-11.563	-14.021	-15.286	-14.185	-13.538	-14.304	-13.983	-16.927	-13.7	-13.2	-14.619	-14.19	-13.795	-16.375	-14.186	-15.243	-15.244	-14.493	-16.212	-14.656	-13.255	-14.226	-15.33	-14.163	-16.298
-1.288	-0.16904	-2.0568	-3.361	-4.2932	-2.9779	-4.232	-1.7004	-1.8975	1.4172	-1.3281	-1.5014	-1.0899	0.38282	-3.7806	-1.2468	-0.73773	-3.5906	-2.2998	0.75601	-1.7794	-0.56874	-2.2593	-0.36517	-1.9355	0.38729	1.464	-3.7543	-2.4625	-1.2449	-1.8275	-3.219	-1.0703	-1.7359	0.44233	-1.9035	-2.2642	0.21824	-0.98233	-0.46851	-1.8664	-0.68372	-2.6122	-1.7343	-1.5069	-1.2631	-2.9987	-0.74608	-1.674	-1.0704
-11.737	-13.198	-12.781	-16.286	-13.899	-12.985	-13.364	-13.684	-13.841	-12.301	-11.716	-12.592	-12.604	-14.491	-13.874	-11.745	-12.219	-13.43	-14.235	-12.641	-13.806	-13.315	-13.453	-12.251	-13.331	-12.866	-11.136	-13.59	-12.532	-14.163	-12.742	-12.132	-13.146	-14.222	-12.986	-12.769	-13.018	-12.978	-13.277	-12.504	-14.461	-13.838	-10.967	-13.891	-12.998	-11.852	-13.294	-11.72	-14.108	-13.053
-11.857	-10.024	-11.819	-12.103	-9.6691	-9.8446	-12.383	-7.4745	-11.465	-8.9603	-11.528	-10.701	-10.227	-10.035	-9.6153	-9.8668	-8.9042	-10.22	-10.687	-8.2117	-8.5634	-9.1129	-10.329	-11.392	-10.905	-8.8954	-10.953	-10.132	-8.7668	-11.008	-10.153	-10.532	-8.528	-9.3506	-10.957	-10.925	-10.331	-8.8592	-12.125	-11.438	-11.081	-9.8823	-10.054	-12.868	-6.6227	-9.8698	-12.917	-12.037	-10.807	-13.113
-13.173	-14.883	-14.975	-13.879	-14.243	-16.141	-12.729	-13.226	-13.031	-12.663	-13.846	-15.333	-15.032	-15.548	-13.822	-13.654	-15.685	-13.229	-13.935	-14.613	-10.835	-13.804	-13.372	-14.204	-14.005	-12.54	-13.765	-12.176	-11.766	-14.001	-13.633	-13.996	-12.027	-11.65	-15.074	-13.806	-12.087	-11.625	-14.112	-15.93	-14.884	-14.565	-14.214	-14.79	-10.271	-14.3	-14.953	-14.56	-14.628	-15.946
-12.549	-12.812	-11.77	-12.211	-10.029	-10.937	-13.417	-12.204	-10.442	-10.471	-10.795	-10.076	-12.552	-12.478	-10.784	-11.296	-12.168	-11.163	-10.022	-12.358	-11.58	-13.199	-13.125	-9.4228	-12.631	-10.671	-11.373	-11.863	-12.236	-15.092	-12.561	-8.2387	-10.99	-13.382	-12.671	-12.625	-12.338	-11.951	-13.506	-11.572	-11.241	-12.046	-10.016	-13.804	-13.011	-12.916	-10.245	-10.354	-11.841	-9.7965
6.5999	8.3434	7.934	9.0806	7.866	9.5294	4.5725	7.2098	6.4489	7.0161	8.2167	8.0525	7.0776	5.4518	7.2697	7.4195	8.7445	6.9018	5.6178	8.3436	6.6601	8.1194	7.3815	5.9976	6.607	10.014	4.3823	9.2099	7.7145	5.6855	5.5295	6.5225	6.7244	8.8199	9.8303	5.6961	7.4875	6.3601	8.1378	4.9749	9.8222	4.8224	3.4777	6.3349	6.1814	7.5215	8.113	7.5465	8.3411	4.4392
-8.6176	-13.486	-9.0008	-9.7826	-10.711	-11.685	-12.487	-11.346	-10.54	-10.43	-11.416	-10.342	-11.112	-11.273	-8.7651	-10.613	-11.063	-11.733	-12.368	-9.7153	-9.1318	-12.473	-11.586	-9.0024	-10.834	-9.9564	-7.7834	-8.3909	-11.488	-11.662	-11.363	-9.1711	-10.689	-11.031	-8.3352	-10.55	-11.21	-11.434	-10.73	-11.064	-8.2031	-10.37	-10.876	-10.146	-10.235	-10.76	-10.612	-10.519	-12.88	-9.283
-7.0735	-6.2196	-5.8184	-4.4088	-6.7814	-6.4583	-5.3036	-7.1386	-7.7331	-10.207	-6.5732	-4.8859	-5.8932	-9.0765	-8.668	-6.0317	-7.6723	-6.2534	-8.1504	-6.176	-7.1783	-9.1699	-4.6053	-7.0759	-4.9392	-3.7129	-4.7678	-6.1878	-7.0955	-8.3608	-5.3859	-6.1274	-5.0735	-8.0925	-5.6349	-6.4378	-8.3648	-6.7337	-5.5856	-6.1287	-6.9327	-5.777	-5.5284	-8.0237	-6.9016	-6.0252	-6.1471	-7.3778	-5.9858	-4.8243
0.55042	3.3486	0.66216	-0.56047	-1.234	-0.80638	-0.53915	0.072262	-0.080592	0.61552	0.1003	0.52475	-1.9024	-0.63211	0.077584	2.3018	0.28251	1.8038	1.1113	0.35283	-2.0503	0.022136	0.71454	0.89214	-1.2164	-1.5944	0.35336	0.92061	0.33571	0.28672	-0.76096	0.37892	1.3231	-0.27371	0.35157	-0.98104	-0.49626	1.3598	-1.1162	-1.8146	1.5465	0.75854	1.6144	1.7976	-0.16055	2.3313	0.28296	2.4312	1.1639	-0.13954
-11.016	-12.185	-11.527	-9.8907	-11.894	-11.221	-10.327	-11.098	-14.122	-12.706	-11.007	-10.843	-11.167	-10.864	-10.286	-11.281	-11.691	-12.115	-9.906	-10.8	-12.484	-10.715	-12.51	-11.939	-12.963	-12.665	-14.438	-12.943	-10.591	-12.463	-12.036	-12.609	-12.04	-11.805	-11.619	-11.259	-11.231	-12.61	-11.926	-9.7851	-13.342	-9.6194	-12.591	-14.436	-12.449	-10.729	-10.52	-8.7143	-11.154	-11.584
-13.467	-12.449	-13.159	-11.955	-13.895	-15.252	-13.581	-10.974	-15.961	-14.099	-13.259	-13.275	-13.789	-13.477	-11.411	-15.612	-13.649	-13.07	-15.25	-13.385	-13.198	-14.505	-12.863	-15.982	-13.203	-16.492	-16.198	-15.078	-14.517	-15.38	-14.517	-13.178	-13.514	-13.123	-14.165	-15.296	-13.741	-14.957	-13.124	-15.597	-13.906	-12.304	-12.858	-15.519	-15.279	-16.614	-12.394	-13.911	-15.892	-14.358
1.8321	-2.0896	0.92883	1.3101	1.6285	0.48244	-1.4347	-1.2394	1.1123	-1.1887	-1.9114	0.9345	-0.23758	-0.38917	-0.38953	-1.558	0.46968	-0.10853	-1.1156	-1.2096	-0.4128	1.2061	2.8384	0.016798	0.78169	-0.60687	-1.0586	-0.52667	-2.4757	-0.63716	-1.7823	-2.4321	-0.50228	-0.62196	0.26768	-0.15552	1.1328	0.28689	-0.70451	-0.48402	-0.1706	0.071889	-0.99874	-0.76693	-0.8898	-1.198	-0.59981	0.5512	1.734	-0.726
1.5241	1.1215	2.9861	-0.66849	1.4791	-0.47416	3.2859	0.46361	1.8491	0.9446	1.842	1.4305	-0.53076	-0.78872	2.0231	2.1874	0.88088	1.3467	2.5614	2.265	0.5119	0.73159	3.5656	1.39	1.5708	0.15637	1.1752	1.7762	1.7393	1.8952	-0.13554	0.7829	2.8539	3.0586	2.3517	0.53218	2.398	2.7122	1.5658	2.0463	0.13021	0.77032	0.5418	3.4371	1.2441	2.4073	3.4497	3.4031	0.68398	-2.3426
-1.6539	-2.1424	-4.7863	-2.1347	-2.6407	-3.1842	-3.9685	-2.6482	-1.7875	-4.9444	-2.0915	-2.2199	-0.83394	-3.6734	-2.1954	-2.4422	-1.7202	-1.8618	-3.8835	-2.7477	-5.4219	-3.8331	-3.3587	-3.7008	-4.7597	-4.158	-2.5161	-2.005	-2.245	-0.89989	-2.286	-2.0655	-2.5027	-3.7066	-2.1545	0.25703	-1.8194	-1.8147	-1.9134	-1.6858	-0.62918	-4.2115	-2.4565	-1.7357	-3.3579	-1.7889	-2.6684	-3.0467	-2.1122	-1.3415
-13.317	-11.534	-10.732	-12.317	-11.573	-13.383	-10.902	-12.313	-13.066	-12.157	-12.369	-12.466	-13.526	-12.324	-12.433	-10.794	-11.109	-14.708	-12.225	-12.342	-12.666	-9.055	-8.628	-11.03	-13.271	-12.063	-11.198	-13.097	-12.453	-12.759	-14.831	-11.612	-9.0231	-12.29	-11.658	-11.897	-11.458	-12.274	-12.285	-12.824	-10.229	-11.694	-13.762	-11.291	-11.706	-13.788	-9.9329	-12.901	-12.478	-12.469
-21.218	-21.065	-18.921	-21.148	-20.297	-21.012	-19.107	-20.116	-20.359	-22.762	-22.101	-22.206	-22.558	-19.948	-19.58	-21.795	-20.378	-21.682	-20.65	-23.607	-20.193	-21.703	-22.217	-20.492	-18.416	-21.004	-18.303	-21.153	-21.856	-20.903	-19.945	-20.57	-18.833	-18.939	-20.429	-19.211	-21.142	-20.076	-21.357	-19.595	-19.11	-19.433	-20.79	-19.511	-19.424	-20.269	-19.705	-20.941	-23.452	-22.226
-21.925	-20.422	-21.936	-19.808	-23.46	-21.922	-21.85	-20.111	-21.038	-22.159	-23.916	-24.65	-22.87	-21.071	-21.898	-21.848	-20.834	-24.002	-22.676	-20.577	-20.842	-23.183	-22.672	-20.806	-22.358	-22.631	-22.857	-21.861	-22.166	-23.141	-20.306	-22.737	-21.499	-22.288	-20.835	-21.336	-23.248	-22.906	-20.004	-22.371	-21.6	-22.229	-21.098	-21.372	-23.316	-21.27	-19.984	-21.129	-22.392	-20.931
-13.137	-14.56	-15.387	-15.443	-15.037	-13.59	-10.765	-13.706	-15.024	-13.61	-14.184	-13.065	-14.856	-13.724	-13.06	-14.77	-14.673	-12.882	-13.767	-16.011	-14.432	-13.879	-15.096	-14.447	-14.642	-13.492	-14.512	-12.721	-12.706	-13.421	-13.781	-14.709	-13.661	-14.052	-13.168	-14.182	-11.916	-12.729	-14.789	-12.101	-15.379	-14.456	-15.403	-12.001	-12.71	-12.259	-12.353	-13.763	-13.307	-12.467
-10.666	-8.7314	-8.4618	-8.8637	-9.8671	-8.7022	-9.4762	-9.2312	-11.126	-10.801	-10.545	-10.368	-8.9171	-8.2839	-11.39	-10.939	-8.9316	-9.1546	-9.0337	-9.1313	-8.0305	-9.4769	-10.096	-8.5868	-7.4289	-10.851	-10.173	-8.7427	-10.558	-8.1851	-8.7428	-11.593	-9.3151	-11.04	-9.3294	-9.68	-10.321	-9.9302	-12.466	-9.5778	-8.1034	-9.3042	-11.226	-9.9695	-10.947	-10.174	-8.6256	-9.3048	-8.9314	-9.0724
-3.0827	-0.96999	-1.078	-2.0481	-1.7772	-2.0796	-1.0552	-2.6306	-2.5431	-0.33682	-2.0437	-0.90754	-3.1646	-2.3291	-3.1442	-2.8897	-2.6076	-0.24488	-2.8672	-0.8587	-3.632	-3.0638	-2.1856	-3.143	-1.5897	-2.3969	-0.89915	-3.115	-3.6721	-1.1384	0.69101	-0.86965	-0.85963	-2.0857	-3.5495	-2.1487	-3.0711	-2.3333	0.010534	-3.9864	-3.0263	-4.6115	-3.0845	-3.0597	-1.5231	-1.2168	-2.6463	-3.2678	-2.9264	-1.6452
-5.8163	-3.9626	-4.6961	-5.8928	-5.6821	-2.9549	-1.8946	-4.4954	-2.5746	-4.5965	-4.851	-4.8961	-5.8438	-4.0299	-6.5639	-7.0539	-4.4633	-6.7255	-3.6898	-5.0478	-6.8196	-7.6529	-2.2424	-5.9806	-5.1514	-6.3177	-7.1193	-4.9367	-5.2076	-4.1012	-4.9011	-3.0102	-5.2032	-5.7028	-5.3608	-7.6007	-4.294	-4.9465	-7.1311	-7.3777	-4.2631	-2.638	-3.2646	-2.357	-5.0393	-3.7598	-7.9538	-5.7268	-6.4892	-3.6209
-0.12601	2.7339	3.7734	1.9235	-0.27068	1.0421	4.3114	1.2757	2.2683	0.37271	2.7724	4.6393	-1.1168	1.2748	2.1991	2.5207	3.1341	2.6496	1.8062	2.3283	2.3252	1.9325	1.9488	1.7851	3.8012	1.3181	0.80441	1.6573	-2.3315	0.31225	2.9968	0.49538	1.2141	2.282	4.42	-0.12363	0.90106	0.39117	3.3441	2.925	0.38341	2.7232	-0.011905	1.2448	2.299	2.0026	0.81993	2.857	3.5453	1.7611
-0.77989	0.96973	-1.2614	1.1675	-0.67728	0.84574	-0.51999	-0.48077	0.18771	-0.81606	0.49991	0.48341	-0.17001	-0.23538	1.8711	-1.8906	0.55621	-1.7406	-0.42161	0.051505	0.99002	-0.057108	-0.0078625	-2.0657	0.78791	0.48288	-0.71405	-2.0684	0.20243	0.18096	-0.81767	0.69054	-0.8441	-0.76886	-0.29459	-1.031	1.3882	0.27727	0.062761	-2.5427	2.6025	-0.22837	-0.4979	-1.1207	0.83043	-1.4491	-0.26312	-0.33835	0.16761	-1.9096
-5.5735	-1.2714	-3.5007	-4.5941	-4.168	-3.2214	-2.9536	-1.7679	-3.2432	-2.9016	-2.1774	-5.3878	-1.348	-1.1668	-0.91047	-2.5131	-4.3598	-3.7031	-2.4817	-2.4734	-1.2065	-3.1188	-4.7672	-3.4476	-3.7908	-3.4118	-0.60752	-0.72391	-1.7906	-2.0996	0.97557	-2.2553	-2.1878	-4.7462	-1.0004	-3.9105	-4.3586	-1.0443	-0.36913	-1.0662	-4.1174	-1.5114	-2.2568	-4.5868	-1.8021	-4.878	-2.8255	-4.0478	-0.76024	-4.3027
-15.107	-13.926	-11.504	-11.993	-15.174	-14.272	-13.603	-15.462	-15.208	-15.931	-13.465	-15.334	-13.529	-13.186	-14.4	-14.522	-13.932	-13.366	-14.522	-14.9	-13.742	-16.547	-14.04	-12.656	-12.311	-11.784	-14.728	-12.967	-14.872	-12.474	-13.199	-14.061	-11.922	-13.106	-16.234	-14.074	-17.553	-15.295	-14.865	-13.792	-13.306	-14.416	-15.522	-15.574	-14.78	-13.902	-12.639	-13.294	-13.33	-14.677
4.6964	5.289	5.9779	4.0454	4.2434	7.7836	3.8606	6.6938	4.8209	5.9733	5.3235	7.3554	5.9357	3.4051	4.2232	6.6685	5.0607	4.1029	5.9941	5.9679	7.2988	5.0969	6.4906	5.6225	5.8921	4.1684	5.7252	3.5032	4.2883	6.7614	3.5814	6.8417	5.2835	6.1007	5.203	5.2922	5.9098	5.1928	7.4872	6.1188	4.0481	5.5578	7.2955	4.2189	8.2787	3.1895	6.1369	5.7731	6.8454	5.5693
-0.92202	-4.7066	-3.3807	-1.7624	-4.3245	-1.7355	-4.8305	-2.6805	-4.8767	-1.0509	-3.7308	-3.1631	-3.7168	-2.8271	-2.507	-1.9286	-3.3151	-3.3349	-1.1814	-2.5035	-3.0485	-2.2861	-3.8228	-1.1977	-3.804	-2.6688	-4.0635	-1.4455	-4.3581	-3.1428	-3.3558	-4.149	-3.5725	-2.4457	-2.8837	-2.3353	-1.8566	-2.842	-4.0225	-6.1227	-1.6106	-3.6105	-3.3338	-6.6112	-1.5303	-2.5295	-2.7679	-2.8575	-2.5802	-1.9154
1.6364	1.4004	0.82218	1.4824	0.2184	1.572	0.15443	-1.1644	2.5524	0.99453	1.4437	2.3099	-0.34667	2.4906	2.531	0.6297	1.5567	2.2827	1.2104	1.3943	2.5578	2.9294	0.56842	2.0991	0.20352	2.3791	1.4106	0.30397	3.2958	2.0219	-0.44357	1.6226	1.1853	1.2602	-0.60165	2.5663	3.1196	1.5875	-0.17366	0.65853	0.57268	0.76474	0.83841	-1.2602	1.1216	-0.1878	0.68894	2.0368	2.0026	1.5781
-1.7337	-2.4031	-0.095143	-1.8715	-3.9204	-0.83737	-2.3797	-3.7575	-2.7375	-2.1442	-1.763	-3.5163	-2.7117	-3.8156	-0.80496	0.10228	-1.613	-1.3423	-2.667	-2.1291	-1.8821	-4.6722	-2.7791	-3.1759	-3.5194	-4.2401	-2.7562	-2.5969	-3.4348	0.55774	-1.4473	-3.3087	-2.0838	-1.0847	-1.0745	-2.5477	-1.9656	-1.9334	-2.8779	-1.1474	-2.071	-2.9331	-0.61748	-1.6572	-3.2095	-3.253	-1.0548	-2.4023	-4.9547	-4.1065
-6.999	-3.5312	-4.5399	-6.1779	-3.6344	-4.7223	-5.8793	-6.6132	-5.6738	-4.0988	-9.6898	-4.5731	-7.8682	-5.5803	-4.9862	-4.7536	-5.5177	-5.497	-5.3656	-5.6283	-4.8169	-6.5952	-6.3214	-7.2968	-5.7491	-4.6831	-6.4477	-6.983	-4.4546	-5.2558	-3.5636	-6.4658	-4.9142	-6.429	-5.3362	-3.2623	-7.1832	-6.8589	-5.5456	-5.6681	-5.1052	-5.2686	-7.4901	-4.3162	-6.0905	-7.5285	-6.1926	-4.5291	-4.4558	-6.748
1.1631	0.19699	1.4128	-1.8658	-0.4935	-0.052752	-0.40491	-0.34874	1.1838	-0.30672	-0.93953	-0.5936	0.68925	-1.8104	1.1699	-0.23546	2.4079	-1.7168	1.3269	0.0666	0.30181	-0.74355	-0.78134	-0.21341	0.19799	2.2169	1.5517	-1.5755	1.6088	-0.063064	-0.38979	-0.6781	1.5929	-0.1129	-0.95103	-1.5986	2.4121	0.51989	0.94909	1.5934	1.9897	2.0102	-1.1836	1.242	-0.57758	1.38	0.88512	-0.52696	1.2233	0.59641
-1.1351	0.043659	-0.83553	-0.23494	-0.14895	0.42955	-0.74396	0.28295	-0.69948	-0.09744	1.6929	1.7876	-0.42759	-2.2987	-2.3194	-0.52332	-0.2913	0.017599	1.965	-1.1313	-1.6387	-0.25206	1.229	-1.0668	-2.0047	-0.21019	0.56344	-1.0444	-0.0047479	-0.14823	0.17217	0.50843	-0.19594	0.19949	-1.1656	0.12953	-2.7437	-0.014588	0.24122	1.3602	-2.1824	-0.082216	1.2375	-1.5562	-0.82617	0.28719	-1.2335	-0.15244	0.54277	-0.17369
-9.5249	-7.2514	-8.3951	-8.4206	-7.4608	-7.0754	-11.317	-9.1722	-8.533	-6.6406	-8.2051	-9.1761	-9.4763	-7.9142	-8.0075	-7.8675	-9.2305	-9.402	-9.3974	-9.455	-9.0953	-8.4156	-9.8338	-8.7633	-10.692	-7.3611	-9.418	-9.4048	-8.2462	-7.7778	-6.3596	-8.6867	-9.2656	-8.8066	-8.0878	-9.8711	-10.709	-10.489	-9.7515	-9.0798	-10.159	-11.533	-7.918	-10.685	-8.1606	-9.4008	-8.7646	-8.9734	-9.0696	-9.4978
8.1024	7.2927	9.3544	9.5082	7.6116	6.8043	7.3203	6.3817	9.2369	6.447	6.9136	8.7478	8.3817	7.7795	6.1966	8.3532	7.1491	8.6863	8.5432	7.8767	7.7407	7.3164	8.2944	7.3923	9.338	6.959	9.3035	9.2408	8.4485	8.0825	6.8357	11.331	6.7035	5.6157	8.0111	7.9795	7.9104	6.5037	4.2556	9.7517	8.844	8.5275	8.1986	9.1959	9.4174	9.2946	8.0587	7.8422	8.0248	8.9188
-1.9204	-2.9185	-2.3808	-3.3505	-3.5882	-1.738	-1.8442	-1.38	-1.4657	2.1329	-3.7714	-3.2431	-2.2031	-2.8123	-3.4154	-3.3359	-2.2173	-4.1882	-4.5185	-1.1027	-3.7914	-4.1402	-2.4389	-2.8288	-2.7774	-5.8628	-3.421	-3.9718	-3.3378	-3.0675	-5.2083	-1.9562	-3.6142	-1.9715	-3.7577	-2.7762	-2.0243	-3.7441	-3.293	-1.5402	-2.7443	-4.3239	-4.2318	-2.2043	-3.251	-2.8411	-2.7692	-4.4207	-4.731	-0.24242
-1.2363	-0.47214	-3.3509	-0.45399	-1.33	-3.1736	-2.9959	-3.2515	-4.1666	-7.0605	-3.3696	-1.9426	-4.4288	-3.0284	-2.2822	-1.5229	-2.8179	-1.7052	-3.4938	-1.8173	-2.7429	-2.3553	-2.1007	-2.5779	-0.59025	-5.0813	-1.5217	-3.0727	-2.4836	-2.8514	-2.6981	-2.1822	-2.7154	-2.4201	-4.2294	-0.34905	-1.1303	-2.8112	-3.0017	-2.967	-2.4806	-3.2201	-3.7399	-1.6765	-5.0269	-2.9634	-1.1822	-1.3253	-2.7773	-1.4473
-12.853	-13.977	-11.426	-10.779	-12.655	-11.666	-11.145	-10.875	-11.555	-10.734	-12.338	-12.978	-12.151	-13.532	-10.935	-12.029	-11.183	-13.452	-11.925	-12.065	-12.04	-9.9469	-12.19	-13.017	-13.334	-11.463	-11.421	-11.16	-11.397	-13.963	-10.207	-13.99	-12.441	-11.943	-12.197	-13.883	-12.385	-11.322	-12.736	-11.453	-12.986	-11.741	-10.089	-11.739	-11.719	-12.05	-12.727	-13.711	-13.027	-8.5509
-2.2198	-2.9172	-3.9887	-0.57153	-2.0726	-4.4039	-0.98305	-1.1149	0.22374	-1.8038	-0.47692	-1.3616	-1.1649	-0.1811	-2.0462	-1.7877	-2.2687	0.081232	-2.1243	-1.0739	1.0443	-0.12548	-2.8029	-2.5127	-2.305	0.23304	-1.1702	-2.1326	-0.048444	-1.3101	-2.0081	-1.7492	-0.55691	-1.6624	-0.38578	-0.34908	0.16468	-0.2053	-0.24254	-1.648	-2.9124	-1.7487	-1.7347	1.1477	-2.2188	0.061367	-0.80913	0.97404	0.040472	-1.1168
-0.24992	1.4681	-0.35415	0.042124	3.2652	2.4121	1.2293	-1.1728	1.9448	0.36677	2.1571	2.195	2.6813	1.1358	1.594	0.061589	1.157	0.69905	1.2244	0.19593	-0.88935	1.1991	2.9319	1.3182	2.3434	1.7288	2.0911	2.73	4.5553	1.778	0.21176	0.71947	1.1603	-0.0056503	2.6293	0.95333	1.9766	0.77684	1.2258	0.31887	1.2721	0.94822	1.5924	3.1296	1.4469	3.8016	1.3088	1.0349	2.7288	2.525
-13.257	-15.088	-10.982	-13.226	-13.509	-12.945	-12.624	-15.888	-13.663	-11.686	-13.312	-12.962	-15.433	-12.393	-11.986	-18.149	-11.948	-12.234	-11.232	-12.333	-13.631	-12.111	-11.397	-15.197	-12.438	-15.161	-11.789	-11.954	-13.945	-15.126	-14.957	-12.845	-11.693	-12.557	-14.424	-13.735	-12.079	-13.955	-13.409	-14.197	-13.942	-12.795	-11.938	-13.102	-11.278	-13.689	-12.679	-12.207	-11.224	-13.969
6.898	6.5769	9.9888	10.762	8.2498	8.7772	7.2015	7.3221	6.6943	7.6152	9.248	8.1639	7.6982	8.2982	5.6061	11.183	6.5814	6.0797	8.2194	9.4302	7.0898	10.38	10.076	9.526	10.396	5.88	8.3599	7.9617	10.39	9.4888	7.2686	8.9457	8.5996	8.1877	8.0092	10.478	8.0656	6.1349	8.1852	6.9049	9.0269	8.9156	9.6772	6.713	8.2238	11.209	6.5298	6.8317	11.869	8.0159
-1.5124	-2.4456	-1.531	-0.84061	-1.5103	-2.6561	-1.2546	-2.5899	-2.7497	0.75902	-0.6509	-1.1263	-0.87949	-1.4139	0.26123	-3.1481	-1.072	-2.0976	-3.1366	-1.581	-1.1276	-0.89901	-1.7396	0.64532	-2.0789	-2.3014	-1.2639	-2.8376	-0.27357	-2.644	-1.44	-3.6491	-0.10392	-0.51596	-1.744	-1.5088	-0.55103	-3.2564	0.8967	-2.0317	-1.592	-0.9595	-1.71	-3.1489	-2.0285	-2.9062	-3.0137	-1.6401	-2.4379	-1.477
-11.748	-15.05	-12.416	-14.794	-13.801	-15.41	-11.281	-15.426	-14.697	-12.764	-12.363	-13.174	-12.886	-13.982	-12.76	-14.571	-12.549	-13.561	-13.444	-13.129	-14.43	-11.68	-12.825	-16.058	-13.95	-13.192	-14.906	-13.697	-13.628	-11.892	-14.694	-13.569	-14.927	-15.025	-13.942	-14.554	-13.395	-15.44	-14.625	-11.885	-13.502	-14.325	-15.263	-13.224	-13.685	-14.347	-14.217	-15.226	-12.036	-14.683
-2.2701	-1.1188	-3.7973	-0.50256	-2.0734	-1.6208	-1.0747	-0.63295	-1.1188	-3.7366	-3.7905	-0.2075	-1.259	0.73967	-1.8527	-1.1581	1.3023	0.23216	-2.5917	-1.0536	-0.50631	-0.54822	0.85431	-2.8001	-0.39628	-2.1509	-0.016516	-0.84624	-2.4278	-1.716	-2.0948	-1.3211	-2.0828	0.027032	-0.83129	-0.92406	-1.8604	-1.0028	-3.95	-0.81731	-1.6641	-0.95115	-1.2335	-0.43908	-1.9062	-1.3067	-0.67829	0.2311	-0.67105	-0.98254
-0.39712	-2.7818	-2.5241	0.78525	0.061101	-0.54373	-0.29745	-1.9618	-0.18702	-1.0714	-5.4266	-1.6658	-0.42949	-1.5154	0.11464	-1.9731	-3.0289	0.12175	0.21089	-0.34893	-1.2066	-2.0403	-3.7766	-1.3906	-2.2398	0.99678	-2.2444	0.54718	-1.0166	-2.5525	-3.2286	-2.7158	-1.8879	-3.7876	-0.2727	-2.247	-2.3309	-3.0034	-2.3938	-2.0641	-0.67595	-0.89986	-2.4532	-4.051	-0.22897	-0.70501	-0.048256	0.6869	-2.1569	-1.423
-11.81	-9.8179	-9.8765	-10.109	-11.042	-9.5582	-10.964	-10.109	-10.391	-10.496	-11.796	-8.1656	-7.8154	-8.9524	-10.704	-10.897	-9.1213	-10.418	-11.999	-9.8509	-10.928	-10.3	-13.099	-10.46	-11.138	-9.1956	-10.64	-13.673	-10.287	-10.495	-9.2653	-8.9866	-7.9626	-10.26	-8.5992	-7.8958	-8.3281	-11.084	-8.0588	-11.16	-7.4703	-12.738	-9.5314	-9.3622	-11.729	-10.595	-11.034	-11.277	-9.2577	-12.324
2.4648	6.1807	1.5195	5.3291	4.6963	5.6549	3.7565	4.5417	3.4037	4.4334	4.8146	5.2518	3.2521	6.6591	5.8257	6.1695	4.7058	4.7932	4.4991	5.0326	4.5047	4.7192	4.2653	5.3621	4.0507	4.2125	3.7009	2.6232	5.0086	4.1765	5.4443	5.2251	4.2354	1.8108	4.3994	2.6932	4.7459	4.1924	2.2576	4.9615	5.954	4.2441	4.6263	7.8624	3.9334	6.6404	4.0205	6.1905	3.574	2.3367
-11.844	-12.502	-10.987	-13.783	-11.289	-11.468	-12.041	-10.704	-12.533	-13.888	-13.48	-13.953	-10.895	-14.207	-13.799	-14.079	-11.736	-10.781	-11.396	-10.975	-14.435	-11.801	-10.712	-11.613	-13.908	-14.121	-13.371	-13.014	-14.145	-15.699	-12.736	-12.895	-10.396	-11.055	-13.121	-13.021	-10.982	-17.123	-14.062	-14.168	-11.741	-12.482	-13.371	-11.674	-15.788	-11.761	-10.429	-11.313	-10.826	-13.611
-0.80133	0.11276	-4.3232	-0.80744	-0.8084	-2.5731	-2.0319	-0.63459	-0.74542	0.95363	0.49927	-2.3874	-3.0259	-3.0773	-2.1039	-2.4301	-0.18192	-2.4309	0.18764	-0.8283	0.047216	-0.92993	0.15759	-1.9161	-0.16382	-0.23478	-2.3037	-0.19429	-1.5927	-0.94289	-1.6315	-0.86746	-2.3493	-0.25295	-3.0915	-0.45923	-2.9719	-2.0513	-0.081745	-1.8776	-0.40633	-2.698	-1.9479	-1.3287	-1.4272	-1.3349	0.92573	-1.0937	-1.4969	-0.95465
-13.095	-12.271	-13.24	-13.557	-12.175	-11.747	-13.091	-13.34	-13.964	-14.855	-13.056	-12.919	-11.085	-11.102	-12.399	-12.055	-12.111	-14.513	-11.161	-12.905	-13.957	-14.819	-13.757	-11.685	-12.239	-11.022	-14.578	-12.89	-14.043	-13.229	-13.043	-14.024	-13.179	-14.08	-15.457	-12.915	-12.354	-14.526	-10.337	-12.436	-14.03	-12.866	-15.89	-13.359	-12.516	-13.106	-14.722	-13.38	-16.369	-14.701
-12.568	-14.498	-11.565	-11.235	-12.703	-13.006	-11.715	-11.967	-12.169	-12.156	-13.851	-15.096	-13.099	-13.215	-13.508	-11.806	-14.822	-11.513	-12.639	-13.342	-12.694	-15.518	-15.361	-12.077	-13.126	-12.967	-11.265	-12.903	-14.228	-13.713	-11.656	-12.852	-12.763	-12.888	-10.459	-11.876	-11.248	-11.941	-15	-12.538	-12.053	-14.432	-12.446	-13.948	-14.155	-16.047	-12.472	-13.387	-13.543	-13.064
4.9634	4.2334	4.8703	4.3816	2.6123	4.7747	3.7097	4.0478	4.091	3.5886	4.5533	4.1281	3.5747	3.77	3.1952	5.101	3.4313	5.8121	3.7493	5.994	1.6663	6.6695	4.345	3.531	5.1584	4.4485	4.4215	6.0755	4.2376	5.3286	3.983	5.5453	3.7574	3.1173	4.9995	3.1787	2.1554	4.1161	3.2527	4.6943	3.0992	4.9984	3.9383	3.8819	6.1985	7.2976	2.8439	3.3124	5.1727	4.0962
-1.4452	-2.2558	-0.32033	-3.8678	0.5926	-1.8417	0.62451	-2.1206	-0.29811	-1.8118	-2.6953	-0.26548	-2.8945	0.45709	-0.31417	-1.0642	-2.1121	-3.0106	-1.1181	-2.4654	-0.12212	-1.5873	3.1114	-1.3384	-0.28335	1.1134	-1.4508	-2.5472	1.99	-2.1141	-2.3874	1.4249	0.27845	-3.2197	-0.18678	1.9824	-1.396	-1.1027	-1.7651	-0.72509	-1.4642	-0.47968	-1.3207	-0.15385	-1.5639	-0.34654	-0.31199	-0.26945	-0.64967	-1.0448
-10.666	-11.18	-9.6349	-11.035	-9.5852	-9.9453	-10.233	-10.835	-10.429	-9.2397	-9.2154	-8.9438	-10.129	-11.574	-8.3971	-10.446	-10.032	-10.922	-10.315	-10.079	-10.493	-11.329	-10.827	-10.859	-11.614	-11.792	-11.605	-10.817	-12.522	-9.3728	-10.132	-10.563	-11.588	-10.986	-11.484	-10.6	-9.6887	-10.654	-12.178	-11.016	-10.777	-10.309	-12.285	-9.7981	-11.509	-11.151	-10.6	-10.251	-9.3885	-12.608
10.248	11.166	9.9893	6.8687	9.9588	9.9804	9.2635	10.877	9.9239	11.458	9.7678	10.082	10.332	9.7267	9.9721	10.604	9.481	12.005	7.9803	12.045	9.8084	11.39	8.8295	10.839	7.7337	10.158	7.7607	10.793	11.158	7.1897	8.6501	8.086	8.1999	9.6082	10.264	8.9076	7.6697	11.421	9.6263	10.067	8.9017	6.6675	10.578	8.8365	10.963	9.5321	9.7521	10.117	9.8719	10.776
4.8569	2.08	3.11	1.4322	3.7531	2.8711	2.5224	4.3191	2.4854	1.4464	4.3601	3.1976	3.2706	4.0868	2.8717	4.7983	6.1986	3.5354	1.718	-0.070935	3.9466	1.9424	2.4233	2.1413	3.6812	1.4927	0.1729	3.6766	2.7034	2.7121	3.4775	2.7552	1.9908	4.587	0.53043	1.4358	3.2125	3.0842	0.86521	4.5892	3.6497	2.1754	3.1429	2.0447	4.0913	3.6589	3.6991	0.63217	6.5569	4.1497
-11.267	-12.909	-13.102	-13.985	-11.988	-11.991	-11.289	-11.447	-11.813	-12.462	-10.421	-12.944	-9.4443	-13.637	-12.578	-12.786	-13.587	-13.131	-15.141	-14.141	-13.867	-12.649	-11.619	-11.446	-11.944	-10.792	-10.846	-11.531	-13.136	-11.778	-13.449	-13.245	-13.943	-13.524	-14.121	-13.2	-12.198	-11.01	-13.389	-12.582	-16.803	-16.008	-13.634	-13.459	-12.845	-15.521	-13.047	-14.837	-12.774	-12.213
-13.456	-14.531	-13.168	-13.889	-12.577	-13.579	-12.518	-12.646	-11.831	-12.603	-12.913	-14.131	-14.03	-13.198	-11.837	-12.692	-14.423	-15.811	-11.05	-13.615	-12.02	-13.449	-12.339	-12.655	-12.554	-11.654	-12.403	-10.874	-14.019	-12.801	-10.757	-14.419	-12.686	-13.764	-13.095	-14.348	-13.943	-13.025	-12.053	-14.735	-13.556	-12.075	-14.501	-11.203	-12.109	-14.426	-11.727	-14.994	-10.048	-13.294
-10.104	-12.704	-13.703	-12.529	-12.795	-12.425	-11.002	-11.136	-11.334	-11.714	-13.346	-14.03	-10.416	-11.1	-12.067	-12.434	-11.663	-11.351	-11.572	-10.795	-13.329	-12.332	-11.751	-11.518	-11.45	-9.8845	-13.839	-11.165	-12.259	-10.092	-12.024	-9.9087	-10.836	-12.348	-11.238	-12.307	-10.998	-11.211	-14.348	-12.358	-10.466	-11.627	-10.039	-11.323	-11.627	-8.89	-10.443	-10.148	-8.8636	-11.601
-11.874	-12.661	-13.958	-12.142	-14.491	-15.677	-13.843	-11.101	-12.623	-10.484	-14.092	-14.422	-14.597	-11.309	-14.874	-12.748	-13.116	-12.438	-11.174	-13.073	-13.817	-13.951	-13.23	-13.645	-11.752	-13.936	-13.084	-14.454	-15.002	-12.855	-14.403	-11.628	-12.751	-13.621	-11.202	-10.881	-12.543	-14.851	-13.526	-13.628	-11.423	-12.334	-10.49	-12.73	-12.729	-12.67	-14.583	-13.649	-13.364	-14.839
-9.1802	-11.637	-12.537	-11.355	-11.072	-11.185	-9.9903	-9.3641	-6.8978	-10.954	-12.425	-10.004	-11.941	-11.713	-11.911	-12.037	-9.0708	-10.322	-10.713	-9.8284	-10.709	-9.3661	-10.443	-11.886	-10.334	-7.6476	-12.979	-10.416	-11.669	-9.5676	-10.154	-11.366	-10.083	-10.438	-12.513	-11.326	-11.677	-10.8	-12.284	-11.464	-8.8093	-10.071	-11.305	-12.001	-11.287	-10.471	-12.261	-9.4217	-12.114	-11.373
5.4223	5.2267	2.0714	6.4791	7.158	3.8617	6.3434	4.7748	3.4904	5.4379	4.9804	5.0191	5.6373	7.0845	4.3053	4.0304	5.4952	3.3448	5.9305	4.8549	5.3994	4.8264	5.9823	6.4389	6.2199	5.0599	6.6513	5.2298	5.6818	4.5174	5.8302	4.9361	5.4261	6.2788	5.4456	5.2267	7.0312	5.6616	5.8539	7.1998	6.5701	6.6075	5.1852	4.2546	6.539	5.516	3.0658	3.5113	3.8244	3.6098
-12.041	-12.845	-10.402	-13.148	-13.732	-10.824	-12.262	-10.632	-10.515	-11.735	-10.076	-12.376	-10.772	-11.065	-12.639	-11.16	-12.076	-11.558	-11.828	-11.446	-11.932	-10.061	-11.684	-11.326	-12.347	-9.0144	-12.363	-10.67	-9.5076	-12.974	-13.293	-11.815	-11.424	-11.285	-14.072	-9.9474	-10.853	-14.841	-9.9624	-11.127	-10.76	-10.273	-11.362	-11.888	-9.0978	-10.051	-11.558	-11.735	-12.235	-10.352
3.9705	4.2785	4.8141	3.9338	6.7449	6.0379	4.6905	5.2709	4.1068	5.2667	5.5114	3.529	3.8746	6.3138	5.362	5.1224	5.1023	5.8239	3.3959	5.9341	5.8276	4.6331	6.1587	4.8303	5.5356	5.3758	4.2653	4.9708	4.9082	4.0351	2.7666	4.4661	5.2756	6.5086	5.8234	6.3423	5.0535	3.6686	6.166	3.7309	4.1319	4.5125	6.3766	6.2225	6.4403	6.6314	2.9899	4.3614	2.4967	2.5777
-15.091	-14.992	-12.415	-12.571	-14.163	-11.62	-14.4	-12.775	-10.994	-11.025	-12.114	-13.501	-13.689	-13.718	-12.375	-13.645	-11.529	-12.489	-12.931	-14.37	-12.473	-11.712	-11.51	-12.762	-13.356	-11.466	-12.258	-14.11	-12.009	-10.162	-12.944	-13.398	-13.374	-13.123	-12.415	-12.848	-15.562	-11.539	-11.945	-13.671	-13.201	-14.477	-13.946	-12.323	-14.571	-14.325	-12.689	-13.397	-13.933	-11.674
-10.053	-10.487	-10.692	-10.536	-10.897	-10.74	-10.113	-11.585	-11.669	-12.01	-10.919	-12.105	-12.19	-11.866	-11.327	-10.683	-12.564	-9.9057	-11.797	-11.444	-8.5831	-11.642	-11.242	-11.744	-11.159	-9.6193	-11.231	-9.447	-10.911	-10.487	-11.472	-9.8757	-11.99	-10.62	-11.622	-12.09	-11.95	-11.683	-11.766	-8.7071	-11.54	-8.9976	-9.4957	-12.126	-11.664	-10.514	-10.173	-10.013	-8.2652	-9.8782
-13.836	-14.079	-15.831	-14.125	-13.892	-14.744	-14.471	-14.218	-13.12	-12.46	-12.155	-12.181	-14.869	-14.577	-14.928	-12.568	-15.6	-15.763	-14.263	-13.574	-13.91	-15.216	-15.439	-12.912	-16.498	-14.773	-12.399	-13.357	-13.612	-15.164	-13.47	-17.112	-13.891	-14.142	-15.025	-16.324	-14.635	-15.594	-12.551	-13.481	-14.617	-15.623	-13.942	-13.763	-15.768	-14.963	-16.442	-13.498	-16.001	-14.434
-13.764	-11.404	-12.248	-12.534	-15.407	-11.256	-13.06	-11.241	-13.864	-11.689	-13.6	-12.955	-12.12	-14.812	-12.775	-12.926	-12.324	-15.105	-13.432	-14.501	-12.241	-11.948	-13.349	-16.521	-12.634	-12.365	-14.297	-14.382	-15.588	-10.401	-12.218	-13.526	-12.015	-13.991	-13.266	-14.601	-14.594	-12.456	-14.47	-13.089	-12.848	-11.401	-15.694	-13.103	-13.729	-13.583	-12.054	-12.795	-11.865	-12.762
-1.0731	-3.2519	-0.49568	-2.7212	-2.7658	-0.61586	-1.6247	-0.92568	-1.3779	0.68067	-1.6714	-1.6252	-0.88389	-2.949	-2.8799	-1.6237	-3.9115	-1.3228	-1.0514	0.26566	-1.114	-1.1071	-3.0377	-0.79274	-1.4587	-2.3199	0.64884	-0.05638	-0.44931	-0.30198	-1.1562	-1.3883	-0.55723	-3.1612	-0.48109	-0.15574	-2.3371	-1.0362	-2.3733	-0.74481	-1.7461	-1.1848	-1.5286	0.074664	-3.408	-1.5321	-3.0566	-0.79153	-1.1987	-1.1139
-4.6449	-5.7401	-5.2453	-6.3917	-5.1139	-4.1859	-6.1953	-5.5371	-5.877	-2.1936	-5.4461	-7.3901	-5.0409	-4.2508	-8.9289	-3.5815	-5.6031	-5.9332	-5.226	-6.8564	-5.0547	-5.2009	-6.1878	-3.5926	-4.5969	-6.0589	-5.6654	-5.3144	-4.3553	-5.7823	-5.9753	-5.0902	-8.3298	-6.4162	-5.8594	-4.9024	-4.282	-3.3472	-4.812	-5.9654	-6.0931	-4.3863	-3.6644	-5.1674	-5.4512	-4.2396	-5.4506	-6.5485	-5.915	-5.1176
-21.947	-24.622	-23.619	-21.553	-22.716	-23.912	-24.8	-22.299	-20.889	-24.766	-21.998	-21.167	-20.687	-19.097	-20.783	-23.566	-21.669	-20.87	-23.249	-22.933	-23.996	-22.339	-23.635	-21.977	-22.708	-22.172	-23.919	-20.824	-23.513	-24.01	-20.688	-22.533	-22.33	-22.264	-23.472	-22.745	-22.496	-22.753	-24.378	-22.241	-21.931	-22.51	-21.481	-23.542	-21.069	-23.342	-23.771	-21.896	-23	-21.707
2.5399	1.8716	1.1008	0.74209	0.24253	1.4982	1.8739	-1.0776	1.8527	3.8393	1.792	1.8439	1.5752	-1.4446	1.6208	0.19381	2.2161	4.1343	0.080978	-2.1914	0.078348	0.032627	2.7558	-0.26957	2.2414	1.3023	2.7904	3.7143	1.0382	2.0751	1.3214	1.4075	0.35264	-0.79326	1.0907	0.85587	1.8844	0.52142	0.63366	1.7494	3.0655	3.2268	2.8769	1.4127	0.39273	0.8882	1.3598	0.6653	2.4548	0.45148
-14.993	-15.796	-13.816	-11.803	-14.033	-14.007	-15.682	-12.814	-13.732	-12.323	-13.731	-13.154	-13.193	-12.578	-14.202	-17.114	-13.768	-14.469	-13.604	-15.438	-16.198	-12.732	-13.162	-15.179	-16.362	-16.414	-14.329	-13.409	-13.351	-14.37	-14.832	-11.927	-13.447	-15.77	-11.539	-14.631	-12.397	-11.83	-12.608	-15.148	-12.979	-14.07	-14.057	-14.907	-14.176	-13.853	-14.493	-14.3	-12.972	-14.234
-11.396	-16.255	-15.19	-16.155	-14.571	-16.039	-15.924	-13.049	-12.201	-12.455	-13.909	-15.344	-12.504	-13.45	-14.384	-14.944	-14.132	-14.766	-14.56	-16.243	-14.529	-17.731	-13.532	-14.624	-15.31	-15.002	-13.209	-13.993	-15.873	-12.355	-13.888	-14.219	-15.102	-13.352	-15.278	-13.346	-13.773	-12.423	-13.704	-15.369	-14.943	-14.957	-13.692	-12.72	-12.848	-13.829	-14.098	-17.135	-16.39	-14.822
-24.131	-23.415	-19.945	-19.739	-20.223	-17.714	-20.335	-20.316	-21.819	-20.961	-21.022	-20.872	-20.505	-21.918	-19.641	-21.408	-22.61	-21.724	-19.257	-21.967	-20.547	-20.174	-19.689	-20.492	-19.346	-21.164	-19.014	-21.726	-20.507	-22.088	-19.873	-20.067	-20.606	-20.375	-20.351	-21.212	-21.532	-21.09	-23.736	-23.596	-21.674	-20.805	-20.487	-18.22	-18.396	-21.258	-18.318	-22.394	-18.913	-19.792
0.45606	1.0073	0.87655	0.87902	-0.29373	1.2112	-1.3998	1.5977	0.70134	-0.097936	-1.3766	-1.1764	2.6735	1.9757	-0.27088	-0.60228	0.16274	3.1203	-0.5138	0.45892	-0.74986	1.8625	-0.51801	0.77233	1.196	-0.072252	-0.58631	1.0342	-0.29057	1.0407	2.4479	3.0811	-0.32946	1.8936	0.47008	0.31861	0.1616	1.5874	0.79496	-2.8666	1.4683	0.11763	1.8218	1.1097	0.35612	0.082472	0.14743	-0.35406	-1.5247	0.2257
0.76914	2.577	4.3269	3.1404	4.0907	1.2137	1.3505	4.7191	1.3899	3.2485	5.0083	3.5117	0.18752	4.453	2.7365	3.0376	3.9434	5.3286	4.2962	2.994	4.0427	3.4414	2.6043	2.7489	4.5125	3.5206	2.1002	1.0044	4.0582	2.4525	2.5033	1.3605	1.5246	4.0689	2.8071	2.6573	3.7652	3.4129	3.8958	3.4028	4.8474	1.1191	1.3253	1.834	2.794	3.0798	3.0675	2.2176	4.3749	1.7084
-8.8698	-11.742	-11.476	-12.362	-10.874	-8.9919	-9.6412	-12.903	-10.535	-11.041	-11.4	-11.87	-11.772	-11.208	-11.542	-13.278	-12.462	-12.596	-12.312	-8.8104	-11.916	-8.3297	-10.853	-11.764	-10.937	-13.317	-9.9717	-12.527	-9.9908	-12.821	-11.457	-12.253	-12.188	-13.012	-14.022	-12.277	-11.179	-12.482	-12.417	-11.24	-13.487	-12.181	-11.875	-13.873	-13.867	-12.017	-14.312	-11.247	-11.367	-12.065
-0.57893	-0.39426	-1.1799	-1.7584	-0.64239	-1.1758	-1.7245	-1.9118	-1.5188	-1.6972	-1.5649	-2.0723	-1.2617	1.8203	-0.3091	-0.076222	0.9414	-0.7535	-1.34	0.063436	0.032145	-3.2824	-0.063838	0.1243	0.47277	-3.067	-1.7086	1.5139	-1.9855	-4.1701	-1.6794	0.87674	-1.9975	-1.4283	-0.7629	-0.48599	1.2374	-2.5753	-0.61349	0.28954	-2.4174	-0.10469	-2.6306	-2.3302	1.529	0.10442	-2.9003	-2.9629	-0.92439	-2.0884
8.3988	7.4491	10.268	8.3762	6.1404	7.1697	9.0517	8.7215	6.615	7.8115	7.7487	7.2106	5.8194	9.1425	5.0047	7.8828	4.6793	8.1723	7.3763	6.7827	9.5254	7.8188	7.0309	6.072	6.2923	7.771	7.6433	6.8766	7.7943	8.2838	6.1713	6.794	8.7979	8.1951	9.5676	9.5867	7.6799	7.5844	8.9215	9.8186	10.5	7.0177	6.7465	9.6981	9.2886	6.6222	7.2321	6.1673	10.129	8.7976
-4.167	-6.9172	-5.8354	-4.9408	-4.7998	-3.3158	-6.9149	-8.0837	-6.0432	-3.7951	-5.7325	-6.7067	-4.7273	-5.485	-5.4016	-4.0666	-6.1406	-5.6233	-8.6234	-6.2347	-5.2666	-4.1218	-5.303	-5.2463	-5.6564	-4.6892	-5.0503	-5.8048	-2.0973	-6.135	-6.6879	-4.0209	-5.1328	-4.7891	-3.4491	-4.5144	-5.1586	-5.7302	-4.0307	-6.3273	-3.3193	-4.6525	-4.1246	-5.566	-4.6133	-6.7588	-4.5984	-7.0218	-4.9285	-5.7032
-11.625	-13.881	-12.315	-15.592	-13.492	-13.407	-11.917	-12.243	-11.79	-13.501	-13.967	-14.405	-12.726	-13.026	-12.741	-11.887	-14.113	-14.22	-12.355	-12.807	-12.596	-11.831	-13.614	-11.739	-14.143	-14.297	-13.231	-14.168	-12.07	-13.687	-14.031	-13.516	-11.661	-13.016	-12.715	-10.93	-14.079	-12.735	-13.921	-13.964	-12.245	-10.772	-10.883	-11.031	-13.185	-13.627	-12.937	-13.437	-14.689	-14.154
7.4657	5.9413	7.7922	8.1651	6.6771	9.074	7.1324	5.2544	8.4497	8.9489	8.4156	7.3832	8.0963	7.277	7.5995	6.7423	7.8619	7.502	8.6824	9.0309	6.1733	8.6672	5.9224	6.9321	6.1368	5.7732	8.2895	8.8067	8.0658	8.2329	7.9521	6.8857	9.9778	9.6273	7.1917	5.4734	8.1969	7.1951	7.7348	7.8979	9.8482	6.7305	6.5081	6.3175	7.5315	7.6653	7.9883	7.3076	5.0666	6.3264
-4.6214	-2.9733	-1.4039	-0.72913	-2.0677	-2.9122	-4.858	-3.8104	-1.388	-4.0721	-2.2648	-2.9988	0.32036	-2.7509	-2.3091	-5.1271	0.20566	-3.3414	-2.778	-2.0461	-3.0282	-1.5871	-3.5548	-4.232	-1.1786	-2.6502	-2.8351	-1.5511	-2.2688	-3.9825	-2.0971	-1.7403	-1.5925	-2.81	-1.558	-2.7903	-0.89034	-0.83865	-2.9608	-2.9356	-0.73789	-1.8512	-2.6934	-1.6697	-3.662	-3.707	-6.1166	-2.4876	-3.8539	-4.1328
1.8593	0.65951	1.1203	1.0377	0.21749	1.8709	4.1782	1.3825	0.48728	-0.5125	0.71367	2.6799	0.053668	2.0925	-0.31758	2.5969	2.3041	2.7623	3.4957	2.6264	2.1772	2.6997	3.296	2.338	1.2775	4.1146	2.006	-1.2426	2.655	1.3669	1.7506	1.3509	1.6553	1.6463	0.34942	0.92965	2.3165	-0.77979	0.67182	1.7573	2.4748	-0.079044	2.282	1.7828	0.91971	1.1238	0.27299	1.519	2.4871	-1.5539
-3.3868	-3.076	-2.6819	-2.0316	-2.3259	-3.4913	1.0737	-1.1055	-1.98	-1.8378	-2.0735	-3.7184	-3.0764	-2.6612	-1.925	-2.0988	-1.2097	-3.4425	-1.2372	-3.4579	-0.91306	-2.5317	-2.6069	-3.804	-3.3959	-3.7765	-3.1154	-1.3574	-1.9267	-4.1827	-3.6106	-1.4197	-3.4314	-4.2039	-2.9472	0.43689	-2.9612	-2.7569	-2.5221	-0.53196	-1.0537	-0.89576	0.052897	-1.87	-2.0104	-3.8735	-0.65464	-1.7679	-1.2991	-1.7981
-13.376	-15.607	-14.802	-15.163	-18.892	-13.361	-12.876	-13.2	-14.603	-13.121	-14.609	-16.603	-14.66	-13.415	-15.204	-13.232	-13.603	-15.61	-18.055	-14.689	-13.636	-15.454	-13.611	-13.014	-12.233	-12.276	-14.806	-12.951	-13.725	-15.059	-13.64	-15.397	-16.033	-13.986	-12.417	-16.018	-17.223	-14.182	-14.695	-15.031	-15.371	-16.629	-13.057	-13.69	-15.521	-15.11	-11.981	-12.236	-14.786	-15.531
2.0696	-0.51219	-2.1291	0.2928	-0.5422	-0.64222	3.6823	0.042315	1.6362	0.97881	-2.1756	1.9801	2.3759	1.656	-0.55813	0.90562	-0.44701	1.6348	0.22281	0.26113	-0.92652	3.1591	-0.57968	1.9782	-0.79203	-0.12237	1.2991	2.4018	-0.51433	1.7377	1.5387	0.52887	1.5566	-0.49314	0.18455	-0.96387	-0.4785	-2.0748	0.39493	0.25489	-0.90015	-0.95723	1.3344	1.1426	-0.65337	0.5606	-0.46909	1.6522	-3.5462	0.85415
-3.9244	-6.2493	-3.5608	-3.3063	-4.1443	-4.8691	-4.2085	-5.7563	-4.6873	-3.9329	-5.266	-3.8198	-5.7041	-3.7873	-3.9623	-5.7998	-3.9912	-3.1517	-4.5663	-3.2949	-2.8945	-2.9398	-3.7594	-5.2172	-5.1666	-3.1349	-6.427	-5.2091	-3.3865	-5.9376	-5.1595	-5.0473	-4.0173	-5.7493	-7.2028	-4.6898	-4.4444	-5.7004	-3.9218	-6.4582	-3.8066	-5.0577	-6.9084	-2.9591	-7.7316	-4.4595	-6.6067	-5.3161	-2.4981	-5.6508
-3.6448	-4.4205	-1.8467	-3.8291	-2.4435	-2.3754	-2.7515	-2.7425	-2.0436	-6.0652	-1.5829	-1.4073	-1.0209	-4.6411	-5.7067	-2.0244	-3.3131	-2.9	0.063998	-2.7127	-2.2458	-1.382	-4.136	0.11942	-2.7408	-3.238	-2.9269	-2.5858	-1.4307	-4.9044	-4.2981	-1.5262	-3.4831	-3.1221	-4.8203	-1.7002	-3.8593	-2.2339	-2.7687	-2.8918	-1.1985	-3.8071	-1.6007	-2.7879	-2.7213	-1.5029	-1.3892	-3.7703	-3.7214	-2.5364
-2.258	-3.134	-2.6645	-2.4461	-3.2231	-3.6823	-5.1858	-4.9585	-1.7004	-3.2795	-3.4085	-3.5674	-1.2211	-2.6616	-4.1233	-1.9737	-2.4064	-3.2895	-1.8932	-3.8402	-2.3891	-4.9828	-2.6993	-3.7448	-5.0003	-3.4129	-1.935	-3.0721	-4.1367	-2.3962	-2.0262	-5.5313	-3.3149	-0.20053	-3.2434	-2.8909	-3.07	-2.9252	-4.1299	-3.8423	-3.3476	-5.2604	-2.9815	-2.3546	-1.6274	-3.7018	-3.0045	-4.317	-2.0193	-2.8926
-1.6262	-2.0813	-2.6194	-2.8598	-0.8347	-1.4463	0.11225	-2.9854	-1.3897	-1.2875	0.29925	-2.5821	-0.089464	0.22674	-2.1348	-1.9862	1.3096	-1.7598	-2.1662	0.093988	0.51304	-2.3042	-1.9145	-3.0215	-1.1124	-2.4601	-0.8915	0.090242	0.67539	0.83969	-1.49	-1.3571	0.96842	-1.3612	-1.7784	-2.8471	0.78923	-0.1612	0.30515	-0.23053	-0.92582	-1.0843	-0.78364	-0.4261	-0.58213	-1.4719	-1.1746	-1.174	-0.20521	1.9879
-5.1316	-1.4612	-1.7307	-2.4737	-3.7677	-2.9217	0.27467	-2.9003	-4.1811	-1.1965	-2.3626	-1.6044	-3.7723	-2.2288	-1.684	-3.9376	-2.8007	-2.9078	-3.0077	-2.5031	-3.1595	-1.442	-2.9127	-3.4923	-4.2712	-0.71285	-2.1758	-1.4329	-3.2038	-3.9969	-1.853	-1.7798	-0.16185	-3.3383	-0.18821	-2.3434	-4.6232	-3.6611	-5.8727	-4.2201	-3.119	-2.0152	-1.9702	-3.284	-2.6903	-1.5119	-0.96621	-3.164	-1.007	-3.6238
7.0988	9.6934	8.4473	7.3993	9.3489	8.194	8.2707	8.8573	7.1026	6.2603	6.7345	8.7771	8.6746	7.6701	7.9525	7.7403	10.059	8.186	8.4291	7.8944	10.846	8.1774	7.3552	11.603	9.6658	10.131	6.3088	7.6888	8.7012	9.5299	8.4936	10.475	7.0574	8.9165	9.4865	9.2309	7.194	9.5919	8.688	9.1578	8.0011	9.0022	8.6968	9.2611	8.2735	8.398	6.1162	8.0458	7.6468	10.242
-10.601	-8.3613	-12.389	-13.226	-9.6501	-12.483	-9.8529	-10.678	-11.433	-10.922	-10.101	-11.597	-12.474	-9.5974	-8.9212	-7.9016	-9.7297	-12.215	-11.15	-9.2553	-9.8947	-9.5714	-10.592	-11.173	-11.302	-12.316	-9.3913	-9.6472	-10.089	-10.359	-10.685	-12.358	-9.4115	-11.161	-12.08	-12.408	-9.2871	-11.872	-12.694	-11.602	-11.099	-10.74	-9.2281	-9.2898	-11.23	-9.9379	-11.879	-11.46	-9.413	-11.692
4.9932	0.98724	1.681	3.1556	-0.094739	-0.71433	0.1781	2.7148	1.4951	2.1096	1.6577	3.4754	1.5931	0.92877	0.80383	0.42547	0.13862	1.6326	1.2139	0.043881	3.8836	1.9584	2.4353	3.6152	3.6255	-0.41886	1.5878	3.0943	0.20255	1.3459	4.1122	2.7755	-1.695	-1.931	0.15988	1.2022	0.52387	-0.41369	1.702	0.98419	4.1612	0.72702	2.3417	0.59834	-0.0022718	-0.19862	1.5055	3.0015	-0.15827	-1.9411
1.8001	3.5676	3.8613	2.4003	4.3369	3.8732	3.2548	4.5501	2.9283	3.6518	5.5197	2.2739	2.2086	4.8444	2.4897	3.6753	5.7362	4.8193	4.8549	3.0359	0.52016	-0.091755	1.5909	3.0403	5.6781	5.223	2.887	2.906	1.6863	4.7646	5.2881	1.6901	0.40473	3.2287	1.2052	1.5012	2.9447	1.5814	2.5518	3.9567	1.2021	4.1867	1.921	4.0199	3.56	2.8943	1.7831	3.2613	-0.259	4.9286
0.1965	-1.2928	-1.6131	-0.69306	-1.7833	-2.3812	-0.49874	-1.8023	-0.2269	-1.5976	-1.7962	-3.4446	-0.39467	-1.0022	-1.3451	-0.98347	-3.211	-0.21145	-1.1844	-3.1304	0.44495	-2.8958	-0.8967	-0.41331	-3.7187	-1.9255	-0.98895	-0.64571	-1.9791	-2.0973	-3.7409	-0.93514	0.0098203	-1.014	-3.8253	-1.5147	1.0984	-1.9701	-0.79108	-0.52021	-2.9603	-1.1195	-2.59	-2.1156	-3.1253	-2.0012	-3.2071	-1.9159	0.60546	-1.0095
-10.902	-9.8925	-12.383	-10.937	-12.145	-10.623	-12.219	-11.701	-13.641	-10.554	-12.18	-11.449	-11.809	-10.944	-10.713	-11.378	-11.992	-14.34	-9.9712	-10.772	-12.194	-9.762	-12.897	-10.603	-10.347	-11.852	-9.1049	-9.9393	-11.617	-11.389	-10.37	-11.857	-11.662	-10.93	-11.098	-11.793	-10.016	-10.517	-11.606	-11.629	-13.031	-12.131	-12.196	-10.615	-9.9288	-10.797	-11.725	-12.248	-12.083	-13.572
-9.3267	-9.833	-9.4761	-6.6086	-7.0448	-9.9915	-10.656	-9.404	-10.628	-10.199	-10.68	-11.552	-10.674	-10.981	-9.873	-10.345	-8.4196	-10.199	-11.227	-11.07	-11.901	-11.722	-11.061	-9.9286	-9.2171	-10.604	-12.377	-9.478	-10.305	-8.6283	-8.8759	-10.076	-7.7245	-10.87	-8.2131	-7.8506	-12.188	-8.739	-8.8783	-11.105	-11.213	-10.864	-11.598	-11.173	-8.0792	-10.616	-6.2491	-10.575	-9.2202	-10.763
-4.3123	-5.0324	-2.8733	-2.0389	-4.4711	-3.4296	-2.8104	-2.2046	-0.10612	-0.70563	-2.7711	-2.1153	-1.6423	-1.4477	-2.4644	-5.7296	-0.17301	-4.1502	-2.4305	-3.7917	-1.5928	-2.7843	-4.1769	-5.1483	-3.912	-4.1777	-2.85	-2.4886	0.60259	-4.1328	-3.924	-0.20432	-2.5066	-1.8842	-1.5968	-3.2039	-2.6637	-3.868	-3.8155	-3.562	-0.24517	-1.4848	-1.4492	-2.5587	-2.3732	-1.9187	-2.6514	-2.2421	-2.864	-1.8488
-2.7218	-3.0648	-3.0183	-2.1704	-2.2313	-1.8189	-2.5193	-4.149	-1.8796	-3.1164	-1.8324	-3.2633	-1.8677	0.31081	-3.4894	-2.2499	-1.2188	-4.5309	-4.0813	-3.5302	-2.1098	-5.1315	-2.7912	-2.2239	-1.2299	-0.90713	-2.8158	-0.43432	-3.8059	-2.3369	-3.5389	-4.7261	-3.387	-1.6032	-2.1136	-1.4506	-2.9209	-2.9623	-3.9397	-2.34	0.13794	-1.9986	-2.0748	-3.0078	-3.2195	-1.9997	-2.4921	-2.1778	-2.2778	-1.6448
-0.94194	0.25756	-0.96177	-1.0372	0.065699	-1.7964	-0.59118	-2.4064	-3.2447	-3.6282	-2.5979	-0.92581	0.047826	-1.0339	-0.99298	-1.6221	-1.0565	-3.8234	-2.3271	-1.6847	-1.9943	-0.025253	-1.7183	-3.314	0.092286	-1.9224	-0.87787	-0.10438	-1.5407	-3.1219	-1.3854	-2.6687	-1.0219	-0.77109	0.80946	0.54113	-3.7767	-1.9494	0.88542	-2.5688	-1.0392	-1.0166	0.99727	-1.4357	-0.36902	-1.3923	-2.1212	-3.8089	0.19248	-3.3276
3.0433	2.8333	5.6858	4.2293	7.4408	4.5903	3.2364	3.343	4.2176	2.4238	4.9994	3.8246	5.3059	4.1721	4.8578	6.8005	3.348	4.0415	5.3827	3.3594	3.1783	3.0248	2.8886	3.948	6.1321	4.9653	4.5404	5.1805	3.6515	4.8512	3.9262	4.354	5.4571	4.3785	3.0379	2.4206	4.6197	3.2782	5.2491	6.3233	4.5394	2.9653	3.9647	4.73	3.2539	4.4514	6.3378	1.8388	3.9871	3.9791
-11.906	-10.04	-11.541	-13.645	-12.687	-15.685	-11.63	-13.636	-16.621	-13.669	-12.797	-12.05	-13.315	-12.043	-12.5	-12.366	-13.728	-12.53	-12.095	-12.875	-11.99	-11.845	-10.512	-11.907	-12.678	-13.381	-12.466	-11.387	-12.925	-13.177	-12.036	-11.144	-13.539	-11.438	-10.887	-12.146	-14.111	-13.575	-11.177	-12.115	-14.356	-12.444	-12.02	-10.846	-11.832	-12.101	-14.301	-12.045	-11.041	-13.209
-0.38718	-3.0442	-2.1468	-1.9558	-2.6779	-0.41431	-0.46926	-1.2344	-0.7496	-2.1124	-2.4165	0.64951	-2.9997	-1.0104	-0.168	-2.6925	-1.2037	1.0135	-2.7887	-2.4739	-0.81846	-2.9505	-3.5574	-1.4401	-0.28015	-3.0754	-3.9107	-2.7216	2.6866	-0.34803	-2.2681	-2.111	-1.1448	-2.028	-2.7363	-0.49232	-1.5082	-1.5153	0.8227	-1.307	-1.7151	1.3302	-3.552	-1.409	-0.60951	-0.092739	-0.31479	-0.79663	-0.1091	1.5027
-12.625	-10.042	-10.234	-11.228	-10.937	-8.906	-10.925	-10.228	-12.125	-9.1704	-9.9998	-11.46	-9.7742	-12.31	-13.664	-9.8181	-11.248	-11.118	-8.3733	-11.582	-9.3929	-11.115	-10.723	-9.8657	-11.829	-9.3639	-9.3807	-11.074	-12.879	-10.187	-10.217	-10.562	-12.626	-8.4434	-10.535	-13.249	-11.265	-11.377	-13.679	-9.6418	-11.115	-11.478	-12.384	-12.394	-10.353	-10.713	-12.146	-10.554	-9.5955	-10.627
-8.8269	-9.4884	-9.4274	-9.9564	-8.9946	-8.3908	-9.8677	-8.1955	-8.0429	-8.8331	-7.77	-8.7175	-9.745	-10.081	-8.0584	-9.759	-9.7855	-9.7055	-8.7794	-8.3965	-8.3382	-7.5038	-10.407	-7.733	-7.873	-9.9144	-8.7795	-9.2899	-6.8128	-9.4755	-8.8953	-11.256	-8.0346	-7.4814	-7.9236	-11.562	-8.7392	-9.2996	-9.7005	-8.1672	-8.7936	-7.4108	-7.9331	-6.6093	-8.2954	-7.1228	-10.849	-9.8426	-8.9903	-9.9187
-10.035	-12.68	-10.87	-11.012	-11.644	-11.118	-12.592	-12.526	-11.866	-10.648	-12.478	-12.291	-11.359	-13.049	-11.048	-12.444	-13.259	-12.086	-11.712	-11.632	-11.262	-10.886	-9.7429	-11.439	-10.883	-10.986	-11.884	-9.7874	-11.985	-12.988	-9.9318	-11.134	-12.904	-12.507	-11.133	-12.793	-13.122	-12.64	-12.219	-9.6653	-10.834	-10.992	-11.572	-11.958	-9.7842	-12.171	-10.867	-11.817	-10.395	-12.027
[truncated: 829 more rows]
[truncated: 150 more columns]
