# Supplementary material for: Genetic dissection of main and epistatic effects of QTL based on augmented triple test cross design
Source: PLoS One. 2017 Dec 14;12(12):e0189054. doi: 10.1371/journal.pone.0189054 (PMC5730204; doi:10.1371/journal.pone.0189054)
Supplement: S7 Supporting Information — (ZIP) [file pone.0189054.s007.zip › z2_1850_0.5_5.csv]

1.5415	3.5517	2.1302	3.7488	3.7542	1.305	-0.19062	4.8269	2.0579	0.77319	0.72263	0.6756	1.742	2.2604	4.2056	-0.26229	-1.1116	6.0834	0.40101	0.50659	0.30482	4.4475	1.2742	1.2189	1.7167	2.0764	-2.109	3.1897	0.52534	-0.33959	1.2	2.5196	1.3209	1.3658	0.24677	2.5537	-0.55577	2.1617	-0.76662	0.15469	3.9427	2.1053	-1.1985	6.6312	-1.6118	1.8976	-3.0147	-2.7794	2.1592	2.0345
-1.8112	1.9405	-1.1357	-0.46349	2.1631	-1.9719	0.99101	0.28466	-2.3069	1.4804	-0.78804	0.84203	-1.6939	1.3339	4.02	-1.0605	-1.5027	0.50491	-1.0477	1.2535	1.0707	-1.047	-2.73	0.27238	-1.3105	0.0018289	-0.71713	-1.9984	-3.3545	0.91307	-1.5123	1.9715	0.65911	0.32465	2.1346	0.99804	-1.877	-1.0866	-0.32272	1.9032	-0.039199	1.9069	-2.6939	-0.091689	-3.1781	0.52978	-0.96005	4.158	2.2488	0.89474
-12.564	-12.453	-13.329	-14.423	-14.349	-12.953	-15.558	-15.132	-16.65	-16.815	-15.129	-18.788	-18.245	-13.743	-17.276	-12.948	-16.538	-16.729	-12.969	-15.16	-13.492	-15.568	-13.737	-16.94	-15.711	-15.391	-18.998	-14.9	-15.265	-14.912	-14.766	-15.097	-13.578	-17.385	-15.131	-16.551	-17.262	-14.188	-14.36	-11.662	-11.812	-15.372	-19.733	-15.931	-17.801	-19.525	-14.679	-16.588	-11.107	-15.038
-7.7872	-10.804	-11.296	-8.6069	-8.2779	-9.8341	-9.2843	-11.833	-9.1906	-7.103	-7.594	-12.689	-6.6047	-5.5036	-9.319	-7.7042	-8.8854	-9.144	-6.6638	-8.0334	-11.107	-10.382	-11.008	-8.4968	-6.9114	-10.825	-11.152	-9.9654	-9.3214	-10.411	-8.5495	-6.6641	-5.4008	-8.6708	-8.0765	-9.2155	-9.6684	-9.5645	-11.445	-7.2863	-8.5136	-8.1048	-9.1625	-5.9338	-12.609	-10.833	-8.7676	-12.285	-10.91	-10.861
-1.7911	-2.9417	-0.26963	-1.8936	-0.79313	-2.7988	-2.009	2.818	-1.2555	1.3713	-2.1165	1.204	-0.032729	-1.8413	-0.83181	-0.71318	-3.4071	0.61925	-1.4333	4.044	0.58148	0.17069	-0.69865	0.086144	-2.7722	1.6784	-1.1131	0.12198	-0.13747	-1.101	-0.24255	-1.6814	0.96103	0.036815	-3.1467	1.8997	1.5201	0.8455	-1.7004	-2.4077	0.98204	-0.46848	-1.5946	1.9267	1.2301	-3.6582	-1.3159	-1.0541	-0.26892	0.048784
-1.7706	-0.17761	-1.337	-4.1539	2.4855	-0.40655	-2.2068	0.24967	0.23975	-4.7268	-0.021034	-1.0973	0.72698	1.9616	-0.93971	-0.078729	-1.3351	2.1686	1.3904	-3.8088	0.68494	2.1626	-1.1562	-2.4803	-2.9442	-0.60946	-0.64776	-0.92644	0.55533	0.30225	2.2563	-2.7705	-2.4322	-1.9462	-1.9043	-2.2577	2.2534	-0.534	-3.241	-0.60241	-2.9323	-1.6151	-1.6354	-3.0198	-3.4114	-2.7471	1.1375	0.050996	0.063314	-0.12839
-12.655	-13.904	-12.261	-13.557	-13.192	-15.091	-12.364	-12.571	-11.165	-13.204	-13.891	-15.624	-10.252	-13.067	-11.556	-9.8074	-16.714	-14.846	-13.306	-12.857	-13.752	-12.678	-14.699	-12.777	-12.943	-16.136	-13.92	-12.26	-13.42	-14.366	-11.879	-15.987	-11.8	-11.802	-14.756	-16.107	-15.003	-12.507	-13.983	-14.168	-13.127	-13.37	-12.8	-12.647	-15.178	-14.548	-15.697	-14.461	-11.933	-14.139
1.1264	0.28637	3.5725	2.3565	4.0965	5.2062	0.95262	3.2387	1.7723	1.79	1.5953	4.3181	4.4392	4.3685	3.0765	2.58	5.1389	1.1734	4.1742	1.173	3.389	3.841	2.1316	1.5532	2.6489	3.1259	4.5544	2.1977	0.88093	5.0158	1.0129	2.2422	4.5169	4.0188	3.2669	5.0922	2.5566	3.229	3.9618	2.8723	3.0981	3.058	2.1067	1.0668	2.1412	2.9354	4.871	1.0533	0.92083	5.3761
-0.4636	1.4683	-1.698	2.9431	0.20701	2.7659	1.4521	0.041545	1.9009	-0.050133	-2.422	0.99882	2.701	4.5061	-1.489	-0.57679	-1.1168	-1.4099	-3.7749	0.62254	0.69146	-0.43615	-2.9068	-1.7183	1.2297	2.8805	3.5274	-0.057238	0.53786	0.96847	-0.21695	-0.48884	4.0931	4.2756	-1.1903	1.1365	-1.0567	0.56652	1.3803	0.86409	0.083241	-1.5735	-0.60094	-1.4219	-1.5817	-0.8931	-2.8413	2.6318	-1.2498	-0.39449
-15.865	-12.863	-13.088	-8.2531	-10.641	-10.7	-11.041	-12.033	-12.385	-11.725	-13.032	-14.044	-15.823	-12.186	-13.366	-12.859	-13.703	-10.304	-11.053	-12.597	-10.386	-10.545	-12.271	-11.977	-9.631	-11.692	-11.185	-8.7195	-11.647	-11.984	-11.714	-11.14	-13.134	-16.501	-9.981	-13.699	-10.56	-8.4235	-14.271	-12.895	-13.723	-14.884	-9.9789	-15.081	-11.249	-12.001	-13.873	-10.832	-14.718	-11.545
-7.8389	-6.7162	-8.506	-8.1848	-8.6825	-7.1535	-7.6228	-6.0503	-7.105	-6.7642	-7.4137	-10.237	-7.5388	-6.8547	-7.901	-10.685	-6.8727	-8.0343	-9.049	-7.5336	-8.706	-8.9814	-9.7089	-9.5088	-8.8497	-7.9816	-6.5234	-6.8267	-5.346	-4.3705	-9.711	-8.2509	-11.368	-8.618	-5.2605	-6.5314	-9.4806	-7.3665	-10.288	-7.2577	-8.8077	-7.0808	-5.4651	-8.9729	-7.3475	-8.5739	-5.6653	-7.9892	-9.3703	-8.2061
-10.241	-9.0892	-7.5654	-9.835	-9.4488	-8.1462	-6.624	-6.7849	-10.46	-7.1772	-11.487	-7.7008	-11.163	-10.259	-8.6404	-13.102	-11.402	-8.1443	-9.8358	-8.8548	-13.076	-10.05	-11.44	-10.797	-6.3914	-10.146	-10.554	-10.862	-9.6173	-11.933	-10.343	-11.688	-9.5741	-9.1547	-9.6063	-7.3372	-8.8146	-10.243	-10.926	-10.234	-8.5991	-10.754	-8.747	-8.7251	-8.3442	-9.9211	-7.7003	-10.088	-7.1819	-11.045
-0.94653	-2.0924	-3.7566	-0.73916	-4.614	-1.07	-0.61655	-4.0402	-0.61025	-3.2168	0.99466	-2.9943	-3.6224	-3.342	-2.4306	-1.1389	-3.0981	-3.3911	-2.9481	-2.3006	-3.2422	-1.0064	-2.9096	-3.2611	-2.8912	-4.6313	-2.7076	-3.5279	-1.0342	-0.59699	0.30876	-2.1984	-4.4801	-4.9575	-2.3263	-2.7925	-4.5743	-3.3297	1.0341	-0.85798	-2.9326	-2.103	-4.8872	-1.5164	-3.2848	-0.86239	-3.4685	-3.2564	-0.76859	-4.7834
5.0378	2.356	0.25812	0.483	5.4052	4.5879	2.4823	1.8501	3.4704	1.7658	4.7099	1.3565	1.2744	1.2765	2.2759	4.0227	0.47178	5.9062	3.2105	3.7032	2.6553	2.7765	1.6928	3.2551	4.3335	2.3903	2.499	1.4224	2.8319	2.7101	-1.4581	1.0344	3.9219	2.6977	2.8583	5.7548	1.3148	3.5273	-0.42879	0.021218	3.1927	5.7694	1.088	4.5801	2.7117	5.8278	2.7061	4.2229	2.5042	2.9509
-11.318	-11.711	-10.628	-11.916	-13.148	-12.702	-12.969	-9.7757	-9.8385	-10.627	-13.037	-13.299	-12.839	-13.055	-12.73	-12.595	-9.0267	-13.505	-12.187	-8.5602	-12.366	-11.58	-11.56	-14.332	-12.84	-12.539	-10.762	-12.729	-14.581	-11.643	-12.574	-12.712	-9.6526	-7.3962	-14.327	-12.191	-12.038	-11.599	-11.745	-10.537	-12.921	-12.067	-11.018	-14.104	-11.424	-12.8	-12.42	-8.7955	-16.674	-10.779
0.2923	-0.81084	-1.0657	1.5553	-0.4876	-0.67949	-2.3147	-2.6439	-6.6286	-2.2909	-0.0035241	-0.90962	-3.1696	-4.5409	0.38662	-1.3681	-2.3722	0.57482	-2.0649	-0.56405	-0.34335	-1.1922	-2.6846	-1.2782	-4.2339	-2.1975	-0.46779	-4.1996	-3.1768	-2.6559	-1.2027	-0.72472	-1.3423	1.2106	-3.5196	-3.1757	-1.2549	-1.6463	-0.92546	-2.2842	-2.0468	-3.4173	2.6986	-4.1311	-2.133	-1.8271	-0.68509	-1.1028	-0.86002	-3.4367
-15.635	-13.471	-13.83	-13.465	-10.552	-13.876	-15.318	-12.68	-13.791	-10.63	-12.434	-14.118	-9.7342	-13.03	-12.457	-11.389	-14.006	-13.967	-12.626	-10.429	-12.229	-10.464	-14.464	-13.355	-10.602	-12.982	-15.642	-15.481	-14.596	-12.237	-13.791	-12.365	-13.845	-12.642	-12.052	-10.806	-13.406	-17.851	-13.64	-12.754	-13.306	-10.966	-12.236	-15.191	-12.314	-11.362	-10.945	-12.54	-12.32	-10.113
-1.8388	-1.0029	-0.48624	-0.27416	-2.5559	0.053984	-1.4065	-0.011064	1.8255	-1.8776	1.0491	-1.5979	1.4073	0.61105	-2.0449	-1.9131	0.92202	-0.18954	-1.9392	-1.6994	0.43953	-0.058795	-0.05145	-0.85849	3.2651	-0.2124	2.681	1.0431	-0.082468	-1.1333	-0.68621	-0.44628	-2.0595	4.0266	0.38996	0.43192	4.3101	0.52753	0.52285	1.25	0.51933	0.57463	-0.73679	1.4244	2.9754	1.4482	0.46951	-1.0611	-2.9654	0.45209
-13.527	-14.347	-11.19	-12.846	-13.022	-10.584	-13.896	-12.757	-13.804	-12.352	-10.121	-12.568	-11.613	-11.489	-13.609	-13.972	-15.919	-15.262	-13.318	-11.792	-12.513	-13.496	-12.111	-13.311	-8.5786	-9.7677	-12.585	-12.076	-11.626	-13.406	-14.18	-14.052	-11.396	-15.301	-14.046	-13.033	-13.737	-6.9903	-9.36	-12.507	-13.911	-8.5216	-10.973	-13.402	-10.632	-16.466	-16.152	-13.187	-13.25	-12.726
8.7493	8.8676	14.865	7.5453	9.5386	8.0723	8.179	9.1135	10.932	12.146	9.6952	10.572	7.8869	10.266	10.614	9.053	7.7379	10.285	8.1514	11.992	9.8387	11.602	9.4178	7.7715	7.8953	10.08	9.2174	10.566	13.422	6.4364	11.757	8.1089	8.6995	10.884	10.843	9.3506	6.6899	11.452	10.577	10.188	9.4017	11.697	10.226	6.6837	10.189	10.324	5.6991	7.8982	9.9829	10.646
-21.557	-22.483	-24.923	-25.162	-23.149	-18.591	-19.306	-20.785	-21.203	-24.683	-22.992	-22.693	-24.98	-22.346	-18.217	-21.272	-23.845	-23.237	-21.742	-21.495	-23.372	-21.521	-20.197	-21.061	-21.657	-24.068	-25.263	-23.71	-23.02	-19.032	-22.729	-22.766	-20.723	-21.105	-20.747	-21.826	-22.835	-22.397	-26.758	-21.931	-20.811	-22.002	-19.23	-24.719	-22.059	-22.195	-19.451	-19.675	-23.74	-23.418
-7.0777	-7.588	-9.9128	-7.3254	-8.1291	-6.9434	-8.7826	-4.8912	-10.545	-11.567	-5.871	-6.1723	-5.7104	-6.274	-6.3423	-8.0764	-5.1234	-8.1058	-5.0439	-6.7864	-8.2172	-10.762	-7.1861	-6.907	-6.8683	-5.8553	-7.661	-5.4571	-7.8314	-11.384	-6.9326	-9.5846	-5.4285	-6.2489	-9.0042	-8.9285	-7.1584	-7.9221	-7.3897	-8.0691	-7.2197	-7.511	-9.1361	-9.703	-8.9924	-6.7765	-6.5839	-6.401	-7.2959	-6.3775
-18.311	-14.578	-15.311	-16.273	-16.132	-15.974	-15.534	-13.039	-15.588	-15.758	-12.714	-13.392	-14.375	-15.886	-13.015	-13.961	-17.508	-12.278	-10.634	-15.064	-15.984	-14.978	-14.857	-11.544	-12.393	-16.91	-16.556	-13.641	-15.066	-14.753	-13.581	-15.58	-13.622	-15.974	-15.123	-15.003	-15.52	-15.178	-14.99	-13.994	-13.588	-14.685	-15.209	-12.437	-15.827	-14.888	-12.653	-13.46	-16.117	-12.716
-23.999	-19.87	-22.782	-19.047	-19.9	-20.089	-25.63	-19.954	-20.65	-20.024	-18.349	-20.94	-20.885	-22.457	-23.229	-19.535	-23.353	-21.432	-20.48	-18.508	-19.26	-20.666	-20.742	-20.337	-21.84	-24.208	-21.865	-22.683	-21.222	-18.268	-19.145	-19.657	-21.725	-18.19	-17.461	-19.633	-19.074	-24.584	-19.624	-22.938	-20.946	-19.247	-19.394	-21.415	-20.694	-19.216	-18.941	-19.51	-19.775	-22.237
-15.17	-14.597	-11.063	-16.027	-11.653	-16.527	-15.895	-13.624	-15.568	-8.6061	-13.035	-12.574	-14.709	-14.995	-14.468	-16.425	-14.289	-16.897	-13.929	-16.656	-14.532	-13.981	-16.981	-16.712	-12.74	-14.561	-14.088	-11.529	-20.169	-14.69	-13.53	-19.642	-15.348	-15.421	-15.5	-14.594	-16.117	-12.843	-12.531	-13.767	-13.516	-15.395	-13.575	-15.087	-15.556	-13.931	-13.668	-10.855	-16.051	-12.854
-2.5985	0.62621	-0.92894	-3.5274	-0.39557	0.0046205	-3.2402	-1.1966	-5.4839	-2.0974	1.0072	-2.7746	-1.562	-2.6991	0.10437	-2.4608	-2.2797	-2.022	-2.4598	-3.1316	1.8691	-1.456	-1.7159	1.3372	-1.8414	-1.6655	-0.76095	-1.9648	-5.1058	-0.84592	-3.0322	-1.0941	-1.6734	-2.5093	-1.3524	0.19194	-0.36355	-0.56989	-3.3226	-2.9233	-1.6139	-1.2273	-1.4901	-3.9411	0.069556	0.19403	-1.5458	-0.72816	-2.9311	0.52699
-11.555	-13.884	-10.307	-12.713	-7.7759	-11.162	-11.346	-12.623	-11.125	-11.675	-14.316	-12.877	-12.73	-11.401	-11.969	-11.766	-11.324	-11.55	-11.006	-10.63	-15.816	-12.709	-11.817	-12.201	-13.96	-11.019	-10.539	-10.55	-8.8762	-12.473	-16.419	-15.006	-12.524	-12.052	-14.534	-13.184	-10.495	-15.732	-12	-12.823	-11.473	-13.021	-10.842	-12.071	-12.36	-10.166	-12.696	-10.666	-10.663	-11.64
-11.7	-7.3651	-7.068	-7.8536	-9.0691	-8.8402	-9.407	-9.7739	-9.386	-7.0647	-7.7963	-12.724	-9.9158	-9.7978	-8.3271	-7.8368	-10.544	-7.1484	-9.3426	-7.8946	-14.037	-10.293	-9.2462	-8.1284	-7.4582	-9.4792	-7.7475	-10.863	-8.3837	-9.6951	-10.49	-10.463	-8.8742	-11.1	-11.433	-9.7664	-8.5935	-10.773	-7.646	-9.318	-11.429	-10.348	-9.3374	-7.4988	-10.904	-6.4631	-12.053	-11.212	-12.834	-9.0323
-22.679	-24.431	-22.057	-22.232	-22.817	-25.36	-22.789	-22.62	-20.04	-24.387	-22.455	-20.838	-22.701	-18.26	-19.07	-22.309	-21.732	-20.461	-18.936	-20.461	-23.185	-21.506	-23.417	-24.417	-22.972	-20.812	-21.967	-22.877	-20.971	-19.76	-21.388	-21.177	-18.328	-20.016	-23.961	-21.974	-22.684	-21.041	-20.081	-24.651	-23.984	-20.405	-22.343	-22.654	-21.505	-22.921	-24.805	-22.377	-27.27	-21.407
-4.7252	-5.4074	-2.2546	-8.8391	-4.7873	-4.5438	-7.2074	-3.6048	-5.1849	-1.8927	-5.8399	-3.9605	-7.5175	-3.0219	-5.1578	-2.0544	-3.7759	-4.8927	-2.7744	-3.6094	-2.4667	-2.6081	-4.4434	-5.6202	-1.4171	-6.084	-3.5873	-4.0079	-4.7712	-3.0029	-3.8927	-8.5851	-6.0007	-7.1789	-5.6696	-5.3554	-5.6437	-5.4239	-5.057	-2.7224	-2.558	-4.7386	-8.3516	-4.5128	-7.4971	-5.5779	-6.9875	-5.7645	-4.4251	-6.0928
-21.928	-26.075	-23.941	-22.228	-24.802	-20.14	-25.482	-22.332	-25.403	-19.732	-23.344	-22.13	-22.466	-20.775	-23.442	-22.25	-22.96	-21.304	-23.105	-22.693	-21.898	-22.632	-21.912	-22.957	-23.316	-25.236	-21.417	-23.318	-20.755	-22.046	-18.303	-21.564	-23.816	-19.236	-24.798	-23.089	-22.579	-21.575	-23.431	-21.51	-20.822	-22.939	-23.693	-24.805	-21.087	-21.18	-20.122	-22.552	-22.532	-22.641
5.2711	2.3578	0.98707	2.741	-0.64405	4.3112	-1.6338	-0.73956	3.3064	1.7553	2.2991	2.2061	-2.3237	2.607	1.2931	-0.53629	0.5231	-0.30349	0.14509	1.9917	2.1249	-4.8423	1.0139	-0.7193	1.5601	1.3081	-1.1536	3.2985	1.718	0.2611	1.4749	4.1246	0.26361	2.128	1.722	3.2697	2.9328	-0.60314	4.7827	3.3347	2.2893	0.90793	3.1537	3.9266	3.9156	2.2719	5.5526	1.3267	3.1666	2.4675
5.2512	3.3145	2.7506	4.0823	3.3242	2.4587	4.9591	3.8123	2.1515	0.36181	3.0856	4.6943	0.023146	3.4931	3.6602	2.8497	2.0711	0.17127	2.842	1.8683	3.4808	3.2171	3.1253	4.5736	4.9903	4.1654	1.8518	3.4574	0.42874	3.1287	-1.1844	3.3962	2.3609	6.0907	3.2825	4.812	3.3753	0.47791	3.967	5.3199	4.881	3.6194	1.946	1.1517	0.59167	0.57452	3.7667	3.6642	0.69322	2.5422
3.1074	4.1608	2.0698	2.8877	2.366	1.8744	0.29432	1.7236	2.8791	2.1645	4.3494	1.4204	2.7913	4.7837	2.6556	0.9702	4.789	6.745	5.9576	1.5055	2.6258	0.21499	4.0737	2.9456	3.5653	5.3187	4.6074	3.1325	3.6795	3.5101	0.62516	3.6538	1.5642	3.351	2.9565	5.1181	6.4159	3.9693	0.047516	4.4628	2.1121	2.8229	2.4434	3.1188	4.5703	1.8729	2.6612	4.1684	2.9549	0.18167
0.7972	-3.5746	0.38412	-2.9579	-1.1397	0.092251	-1.881	-0.50726	-1.7473	-0.62753	0.40796	-1.7021	-4.4311	-3.2658	-0.90878	-5.3407	-4.2427	-5.9018	-2.7337	0.79902	-0.43855	1.4071	-1.5048	0.87975	-2.0496	-0.38401	-1.4468	-0.913	-0.30638	-1.1648	-2.7368	-4.1904	-1.8317	-0.84163	-2.7986	-3.3864	-0.77005	0.036966	-1.2763	-2.644	-1.5342	-0.39415	-1.7749	-1.5666	-2.6288	0.33088	0.21852	-3.0158	-1.8961	-0.2494
-9.4173	-9.7892	-10.842	-8.15	-8.4249	-10.676	-9.5827	-9.6926	-12.441	-9.9099	-8.9964	-10.918	-14.089	-11.844	-9.4527	-13.555	-9.8826	-10.292	-13.247	-11.202	-9.3832	-12.674	-9.6557	-12.821	-10.689	-10.696	-6.6741	-15.093	-12.044	-10.386	-8.7602	-13.918	-9.4424	-11.433	-9.6256	-16.399	-12.229	-11.134	-8.3453	-12.197	-8.8494	-9.6357	-11.707	-13.395	-9.9442	-11.789	-14.522	-10.395	-11.703	-10.632
-4.5102	-2.2695	-2.1433	1.9227	-0.25183	-3.7259	-3.0723	-4.4755	-4.2594	-3.1148	-1.2755	-3.8409	-2.8521	1.8377	-5.1704	-2.3975	-6.1898	1.3279	-2.7097	-4.4349	-2.8419	-3.2773	-1.1962	-0.60236	-4.3944	-5.1781	-2.928	-2.8941	-3.1818	-3.4777	-2.7981	-4.2893	-1.4334	-1.0884	-4.9898	-6.159	-2.8329	-1.2405	-3.9398	-1.2774	-5.9904	-1.3729	-4.6949	-4.5704	1.1305	-1.3114	-3.1107	-4.4213	-1.515	-3.6569
5.7635	7.4112	4.9322	5.9233	5.6656	7.4805	5.8411	5.4762	5.1769	6.3555	8.3457	4.4124	4.5099	3.1622	5.3278	6.8126	6.8886	5.69	7.9557	8.9517	6.0671	4.7061	4.5022	6.6302	3.9004	6.6603	6.1785	7.783	4.5692	5.8784	3.1439	5.275	9.252	4.3253	8.539	3.6648	9.0527	8.7827	7.9159	4.9468	7.5963	3.8772	3.5302	5.6601	3.2648	7.5055	3.0144	5.2712	5.8419	6.589
-10.518	-9.9171	-9.5188	-10.356	-10.925	-12.213	-11.266	-11.832	-9.7899	-12.301	-10.383	-12.939	-12.919	-13.93	-9.377	-14.036	-14.569	-11.852	-11.461	-9.9008	-12.513	-11.676	-10.358	-9.757	-11.66	-13.393	-9.2552	-12.925	-11.652	-8.8576	-11.173	-11.148	-9.6125	-8.7172	-11.922	-13.075	-12.439	-10.119	-10.324	-9.1311	-10.334	-7.2148	-9.7578	-9.8814	-8.5128	-13.953	-9.6663	-9.6177	-9.5545	-8.3801
6.6134	5.1485	4.314	1.9918	2.1016	2.379	6.1873	2.1559	5.2192	2.6403	1.4083	3.4677	1.6583	2.8217	3.268	5.9546	-0.31612	5.033	2.2105	9.5513	1.455	4.708	-0.72959	2.5427	1.3424	5.7314	2.9147	2.3929	2.9868	1.8781	0.80107	2.7861	2.3482	3.5988	2.5665	6.1165	2.8382	4.3816	3.3207	4.1418	1.5667	5.0936	1.6993	2.1946	0.149	4.5772	2.3752	6.3445	3.3583	3.791
0.43403	-2.2185	3.0052	1.8415	-0.82995	2.4093	-2.2948	-0.54925	2.4569	1.0965	-0.4271	0.42895	-2.9072	-0.6848	-0.59685	0.50328	0.81374	0.5597	-4.2784	3.3847	0.62216	2.298	0.68256	4.7304	-2.3286	-1.3435	-1.5402	-2.0607	-1.0675	-2.0124	-0.26256	0.50091	-0.60614	2.0241	0.54954	0.14827	1.6995	-1.5148	-4.7209	2.9255	-0.0057111	0.40374	1.2707	1.7104	-1.5324	-2.3728	-1.6282	0.24836	-0.4765	1.9933
-6.1765	-2.3758	1.1751	-1.7384	-2.3198	-0.75091	-0.89267	-2.3535	-3.8922	-2.6964	-2.7349	-0.77311	-0.70174	0.81765	-1.5667	-0.80181	-4.3101	-2.272	-1.2731	-6.6258	-2.6221	-0.6258	-2.487	-2.0011	-3.0816	-2.4311	-5.0946	-1.7039	-3.6243	0.3641	-1.6411	2.2844	-0.80002	-1.5008	-0.52401	-2.9389	-2.8674	-3.5132	-1.5263	-2.9971	-3.3974	-3.5035	-0.059182	-1.6906	-1.0766	2.8443	-1.4292	-0.70449	-1.1621	-3.4897
9.5269	7.4809	12.287	11.882	7.9182	9.6552	11.057	8.7414	11.764	9.2293	10.698	8.328	9.5745	11.138	10.815	10.666	9.553	11.886	10.04	12.419	11.946	7.0619	7.1166	12.646	10.248	10.245	6.9787	13.661	9.2124	8.6021	8.7073	12.238	5.9869	7.9249	6.4262	11.978	10.949	10.739	10.262	9.1772	10.438	9.296	7.84	9.9787	9.415	14.139	10.638	9.5459	7.8303	14.91
1.5798	-2.7416	-0.18483	2.7401	-0.14872	1.4762	0.22127	-1.2766	-1.1794	-2.0685	-2.4113	-1.5643	-2.574	-0.5415	3.6641	-2.4996	0.59558	0.57596	-3.3987	-1.5272	3.1625	0.24735	-0.25776	-0.39982	2.6206	1.3534	-0.86098	-1.4856	-4.2513	-0.022959	0.3821	0.29973	1.328	1.378	-0.22531	-1.2947	-0.27591	-0.63707	1.3975	1.0397	2.3554	-0.66155	0.26229	0.30112	-0.61959	0.53154	-0.82174	-2.2018	1.234	-1.6516
1.3526	2.5825	3.1038	1.4764	1.5438	0.071	0.48204	2.1154	1.8075	1.8288	1.3412	-0.11659	1.8836	0.7664	4.5767	-3.6915	2.6979	1.5896	0.83571	2.1189	2.1795	-0.38836	4.6618	1.1131	1.7384	-1.3462	5.3213	1.0764	1.2793	6.324	0.43523	2.5395	0.98619	0.36456	-1.3405	2.2065	2.677	1.2211	0.70589	-0.19863	1.7128	4.0049	0.40496	4.6227	-2.8857	1.7928	0.16972	-0.057531	1.619	2.0819
-13.521	-13.134	-13.936	-12.266	-8.6638	-12.347	-12.96	-12.234	-12.893	-14.565	-13.543	-13.194	-13.59	-13.73	-13.759	-11.935	-9.9289	-9.6194	-10.051	-11.133	-14.676	-9.1417	-10.564	-14.541	-13.164	-12.198	-12.986	-12.743	-11.696	-8.3839	-10.022	-12.685	-13.461	-10.736	-12.404	-11.56	-7.2812	-11.441	-13.964	-9.895	-10.095	-12.373	-14.305	-15.197	-11.545	-12.333	-10.48	-10.972	-12.306	-12.456
2.1158	3.9906	1.6895	2.2344	2.8984	4.4318	2.0132	3.7261	-0.99415	4.5388	1.7853	-2.7515	1.9679	-3.0192	2.6097	1.5638	1.4433	3.1612	-0.53742	1.5364	2.2828	-0.16785	2.3373	3.7791	2.6123	0.091083	-1.858	0.37966	-2.1745	0.16222	2.8869	-0.87562	1.7548	-0.93817	-0.67526	1.8589	2.3036	1.2728	0.55586	-0.24627	3.5738	1.3789	2.3004	1.2184	0.9718	4.3085	-1.0586	0.93097	0.63689	-1.3057
-3.4277	1.0619	0.67098	-0.14212	-4.8353	-2.2276	0.28153	-2.2735	-0.11648	0.78885	-0.15671	0.40155	1.9756	-2.2926	-0.95159	-4.1471	0.52596	-3.3915	-3.2541	-2.106	-0.57228	-6.3674	-0.20695	-2.7586	-3.6011	-2.7796	-3.0813	-2.1161	-2.9379	-0.19552	-3.9947	-4.0769	-1.5146	0.40458	-6.7234	-2.72	-1.0959	-0.35018	-1.7777	-1.1468	2.2999	-1.4785	-1.6198	-2.8149	-2.9112	-5.7439	-0.19089	-0.039413	-3.5162	-2.8926
2.2312	-3.304	-1.9017	-4.7423	-0.81222	-0.3617	-1.7232	-4.0781	2.9846	-1.5208	-0.79176	-2.066	-2.182	0.2729	-2.6118	-0.50393	0.42994	0.19507	0.32333	-1.2565	0.29583	-2.3599	0.0097761	-2.106	1.2999	-3.0357	-0.1667	-2.0045	1.3023	1.3861	-0.64127	-0.10994	0.73787	-1.9581	-3.3753	1.6423	-1.8652	-2.1405	-4.0802	-3.8053	-2.3586	1.5882	-2.4926	-2.2985	-0.45464	-1.0541	-2.5208	0.60661	-0.32747	0.78315
-23.765	-23.032	-21.409	-22.767	-22.707	-22.089	-21.975	-19.466	-22.328	-23.041	-24.195	-24.276	-22.727	-17.262	-25.011	-23.524	-20.597	-21.601	-22.212	-22.639	-23.258	-20.489	-22.183	-22.754	-25.693	-21.407	-21.263	-22.58	-21.453	-19.031	-19.064	-23.624	-18.434	-21.379	-27.531	-20.556	-21.826	-22.017	-23.598	-23.584	-21.177	-21.779	-23.541	-20.758	-19.559	-22.752	-22.941	-20.474	-17.822	-22.764
-12.743	-13.38	-12.987	-12.373	-14.732	-11.388	-9.4662	-8.7808	-12.181	-11.747	-10.617	-13.186	-11.816	-10.8	-8.4868	-8.9901	-8.0589	-13.914	-11.793	-12.351	-11.065	-10.517	-8.6113	-11.247	-12.878	-8.3965	-10.499	-12.953	-10.588	-10.518	-12.596	-9.8822	-8.1129	-10.535	-9.5007	-12.214	-11.192	-7.3127	-11.55	-13.188	-13.276	-12.077	-11.979	-10.724	-9.7687	-10.251	-12.005	-16.557	-10.516	-12.843
-10.033	-10.159	-12.923	-9.9895	-12.152	-13.16	-10.443	-10.847	-9.0162	-10.074	-9.9986	-13.387	-10.826	-8.6476	-9.9254	-12.417	-11.465	-12.417	-8.9384	-9.1437	-13.486	-13.222	-9.2907	-8.4689	-8.9614	-12.472	-12.984	-11.62	-12.306	-14.134	-12.465	-9.3565	-13.598	-15.386	-13.271	-10.233	-13.715	-13.865	-11.907	-11.618	-10.249	-10.469	-9.5017	-10.851	-9.4596	-12.72	-12.998	-11.59	-16.493	-11.349
2.8646	3.404	-1.4032	-1.6996	0.085762	-0.19153	-1.025	1.1054	1.7931	3.7445	0.79767	0.47954	3.3579	-0.42222	3.4704	-1.1068	1.6016	-0.93907	-0.82183	-2.6251	3.0022	-0.56014	4.4866	0.072842	-2.0622	-1.1909	-2.3805	2.033	2.623	0.85429	-0.43258	1.7282	-0.28167	2.7919	0.58132	-2.9418	-0.41028	-0.83441	2.1304	0.99057	-2.1038	-2.9881	1.7208	2.8989	1.1966	1.4972	-2.6418	-2.5755	-2.9585	-0.26468
-0.64212	0.69815	-2.2465	-2.1335	-3.4578	-5.174	-2.4264	-3.0923	-3.0066	-1.548	-1.7504	-2.0734	0.19254	-1.1131	-0.1502	3.3383	0.58357	-0.55399	0.81486	-0.16908	0.080134	0.29312	-1.1587	1.0493	-5.3485	-1.2051	1.3163	-0.45891	-3.8861	-2.3597	-3.7974	-2.7178	0.75552	-4.3401	-1.3626	-2.8781	-4.756	-2.2456	0.42016	-0.62205	-0.25898	-2.1377	-3.2326	-1.8008	0.79035	-0.34235	-2.635	-2.8472	-1.8213	-5.9663
9.1167	8.1499	7.745	6.5343	9.6495	12.474	11.275	9.1127	5.0448	11.668	7.5076	6.671	6.6587	7.0738	7.6207	9.2622	7.6441	9.0688	9.4761	7.5798	7.1429	6.4173	8.603	9.2724	7.6006	6.3009	6.1471	3.9251	6.9265	5.0894	9.5642	7.2515	6.1163	4.2357	7.6302	8.7944	7.85	6.8753	7.3761	7.9836	7.74	8.7132	8.7529	9.0598	9.0259	5.7394	8.3505	7.9638	6.0317	10.134
-4.4381	0.21098	-0.49372	1.0169	-2.8612	-2.5892	-0.33586	2.2775	0.74154	1.9802	-2.2763	-1.1676	0.87212	-0.96423	-0.16615	-0.51214	-3.6773	3.85	-1.0617	-3.1727	0.51154	-3.6193	0.2193	-0.32768	-0.87738	-0.86914	-0.019088	-0.19126	-2.1967	0.52423	-0.20319	0.81656	0.27277	-3.4991	-0.62326	-1.1397	1.058	-0.77303	-0.21954	-1.9755	-0.52312	-0.85979	-1.5007	0.43679	-0.8645	0.35758	-1.7666	-0.074774	-2.26	-2.0296
-2.3152	0.31219	-3.774	-2.2202	-2.3159	-2.9373	-1.8789	-3.2475	0.33751	-2.3316	-1.5692	-2.7742	-0.2083	0.32794	-2.9321	-1.9647	-2.2765	-2.1007	-2.0801	-0.57639	-0.11082	0.12666	-1.3923	-0.57139	-2.6433	-1.9432	-2.4072	1.0278	-0.45855	-1.6358	-3.0496	-0.0083575	-3.3092	-2.1995	-0.99878	-2.3807	-0.33343	0.49914	-0.62343	3.3075	-0.69632	-2.582	-2.9117	-3.5414	-0.20293	-1.2417	-2.0979	-4.4479	-0.85911	-2.119
-9.7444	-14.272	-13.41	-11.691	-12.563	-11.232	-12.542	-12.612	-15.801	-14.438	-14.463	-13.055	-10.201	-15.575	-13.914	-17.252	-11.339	-14.535	-11.479	-13.872	-9.879	-16.277	-12.904	-13.861	-10.047	-15.73	-13.93	-12.398	-12.936	-12.318	-9.1514	-9.4024	-13.958	-15.015	-13.229	-13.549	-13.743	-14.144	-15.747	-11.304	-12.24	-15.131	-14.404	-16.312	-13.507	-13.956	-12.942	-15.412	-13.59	-12.364
2.7406	4.5721	1.3109	0.44938	-0.93426	3.0498	-1.0534	2.2111	1.1883	0.8253	4.1	1.9266	2.1311	1.4076	-2.4571	2.5632	3.9395	0.59205	2.7994	3.7506	5.3253	1.1236	2.7586	2.2059	2.387	2.1637	3.0714	4.4133	2.5096	1.7503	3.3244	-0.15498	2.0436	3.3222	0.57792	1.6168	0.65111	0.83095	-0.026816	0.81307	3.4956	5.4902	3.4285	0.22522	1.8406	-0.67812	1.5878	3.2909	3.6553	3.6393
-8.1324	-6.2419	-6.0804	-5.2823	-7.9474	-7.1482	-1.7629	-3.0271	-6.503	-7.8008	-5.6799	-5.3096	-6.687	-7.6498	-8.1627	-5.7971	-8.237	-7.5049	-6.6661	-7.1831	-3.2627	-7.9569	-7.8631	-7.0394	-3.7596	-7.3936	-4.9728	-5.7716	-5.6412	-5.6896	-5.2564	-2.9237	-6.3494	-4.9683	-5.9233	-6.5702	-5.2659	-6.465	-6.0363	-8.2361	-4.9483	-6.2273	-8.2641	-8.9128	-7.6639	-2.9371	-2.1565	-5.7632	-5.3396	-7.9486
-15.42	-11.93	-16.164	-14.541	-12.618	-11.203	-18.818	-11.973	-12.56	-15.97	-12.556	-13.985	-18.006	-11.062	-14.19	-14.73	-12.375	-15.501	-13.682	-15.684	-14.043	-14.904	-11.97	-15.205	-11.946	-11.669	-13.404	-17.086	-11.304	-13.387	-13.041	-15.778	-15.878	-13.611	-16.049	-15.575	-13.151	-12.943	-15.368	-13.06	-17.233	-15.947	-14.542	-14.849	-16.09	-15.445	-11.613	-14.942	-14.384	-17.203
-12.892	-12.855	-14.365	-11.666	-17.175	-14.654	-13.888	-15.92	-15.424	-12.256	-12.667	-13.244	-11.494	-11.004	-15.171	-15.268	-16.72	-15.674	-15.358	-12.307	-12.878	-14.707	-16.738	-12.583	-11.805	-13.478	-17.829	-17.438	-14.48	-13.696	-14.188	-15.343	-14.347	-17.326	-12.437	-14.922	-14.68	-11.51	-14.97	-12.446	-15.244	-14.788	-13.447	-12.671	-13.939	-16.603	-11.479	-14.107	-16.702	-15.553
7.1007	6.5507	4.4504	6.5385	6.5845	4.7505	7.5641	3.9124	8.0304	6.0346	10.277	7.6235	8.7071	9.0168	6.088	3.1831	5.756	6.0713	8.8855	5.5232	6.1759	7.1947	5.0474	4.3199	5.9774	9.1598	9.1552	8.3141	6.4894	4.5251	6.7626	6.9583	7.2185	6.3901	5.2664	8.7877	7.2838	8.7057	5.8182	8.2611	3.7092	7.2662	3.7064	5.354	5.9276	8.6275	5.0134	6.4632	7.1392	6.5625
0.74515	1.3351	-2.0783	1.9363	-0.40949	1.9485	0.64185	0.97907	-2.326	2.3243	-1.9109	-0.087428	1.3072	3.2868	0.35855	0.77134	1.8304	1.1866	3.2611	1.059	0.072925	1.6901	3.2646	0.69923	-3.6179	-0.19258	5.3309	2.7231	4.0945	1.0969	-3.6892	2.2638	2.412	3.0398	2.0863	0.34095	4.0635	3.1866	3.4125	-1.5369	-1.033	0.77459	0.34083	1.5433	1.0171	-0.15144	2.6268	1.9168	3.13	1.6768
-16.727	-15.102	-12.909	-13.146	-14.489	-13.743	-10.991	-13.063	-13.72	-13.605	-13.685	-14.374	-13.368	-14.454	-13.03	-16.653	-15.201	-14.894	-15.269	-17.281	-15.416	-15.974	-13.312	-14.533	-11.917	-11.741	-13.515	-12.945	-16.173	-13.309	-15.023	-14.144	-19.142	-13.863	-12.786	-15.892	-15.824	-15.65	-13.146	-17.618	-11.889	-13.73	-15.029	-12.805	-13.69	-14.897	-11.306	-17.066	-11.475	-15.211
-5.128	-2.5174	-6.4991	-5.298	-0.57991	-2.3805	-6.7124	-3.1549	-5.4971	-5.2796	-5.6623	-0.075301	-1.3069	-5.1132	-1.9228	-3.3859	-4.8947	-4.7128	-2.9472	-1.853	-7.1172	-1.464	0.7439	-4.9395	-6.4339	-5.0793	0.12708	-4.2258	-3.2274	-4.4421	-1.4595	-2.4103	-5.4991	-3.6872	-5.7589	-2.0927	-1.8698	-3.4736	-3.9232	-1.6925	-2.6255	-4.734	-5.433	-0.43832	-0.51867	-5.9712	-3.9627	-5.1366	-2.4691	-4.572
-1.011	-3.1247	-4.2915	2.1658	2.1836	-2.3753	0.1169	-1.1733	-0.37717	1.0884	0.52177	-0.10376	-0.57763	-2.8148	-0.51241	-1.8564	-2.6952	3.1347	0.33518	0.074893	-4.0588	-0.72157	1.6486	-0.90875	-0.56898	-0.97937	-1.7741	1.2105	0.33273	2.1727	-5.2004	-3.7049	-0.60124	-0.45924	-3.2213	-3.9933	-1.555	-0.63985	0.20173	-3.28	-0.46772	-3.1938	-1.619	0.20129	-1.0972	-0.89978	-3.1073	-3.752	-1.7007	2.4947
5.0425	3.8391	5.3539	5.5096	7.4714	4.5988	1.7046	2.853	6.8244	2.7441	4.6098	3.9376	4.2424	5.4592	1.4304	7.4467	3.9706	5.8209	9.5405	3.2914	6.044	4.6692	4.4912	6.9246	3.0217	3.839	6.6085	5.9342	3.2843	7.3784	5.7677	6.1967	3.6333	4.1805	3.1514	6.4792	3.8489	4.3549	3.1288	4.8473	3.2755	1.7129	2.0011	4.706	5.4107	2.8737	5.868	8.0004	4.746	6.7175
-4.0342	-3.584	-4.4422	-3.494	-4.5237	-2.4886	-5.0747	-5.0439	-2.3928	-7.1238	-3.8663	-3.0346	-2.2315	-3.5552	-4.9522	-2.937	-4.4026	-5.0164	-3.5803	-1.5658	-6.1102	-6.1151	-5.1147	-5.3513	-4.0818	-5.746	-2.4398	-2.1206	-4.5173	-3.906	-4.7377	-6.3815	-3.7963	-5.8679	-7.3066	-3.307	-4.5333	-3.1258	-3.1613	-5.1812	-5.4509	-4.0671	-6.594	-3.314	-6.1343	-6.8099	-2.3273	-4.3269	-3.8191	-4.4741
-4.5425	-4.095	-1.8711	-0.69016	-4.6442	-4.9222	-3.9067	-1.898	-3.6252	-3.8929	-1.5265	-2.2997	-0.9809	-7.781	0.92234	-1.561	-1.9183	-1.6248	-1.7936	-5.316	-2.864	-3.0711	0.10786	-1.3316	-2.8915	-2.993	-1.6072	-5.7745	-2.9105	-1.5414	-1.2169	-1.816	2.071	-4.8762	-1.0171	-2.2188	-2.8488	-3.5713	-1.7577	-4.4647	-2.1426	-2.7445	-7.1568	-2.0704	-2.6474	-1.1877	-0.95	-3.1012	-1.1255	-2.6445
-0.61503	-0.7939	0.18444	1.1844	-0.14158	-0.63489	-3.2934	-1.4544	-1.3435	-1.8916	0.51166	1.6236	2.7701	0.94486	-1.844	-0.8665	-1.2457	-0.14284	1.0384	1.72	1.3563	-1.1129	-2.0698	0.16574	0.31191	-0.80071	1.169	-1.9555	0.52719	0.72595	0.28126	0.18462	2.5234	4.3173	1.0779	-0.37023	-0.7484	-1.4318	-3.6049	-0.28682	0.86547	-0.61854	0.88172	2.3701	-1.297	0.0033355	0.53138	-1.8396	-1.5326	0.33593
1.0498	0.13012	1.18	3.227	-2.0275	1.571	3.6648	-0.92822	4.3055	3.7401	0.35021	1.1651	0.51199	3.4045	1.2518	-0.29574	1.2489	3.3087	-2.542	3.6251	-0.43319	3.1597	1.9509	1.4333	0.53485	4.6373	4.5448	-1.3036	4.412	-2.2516	1.3757	2.7356	2.1994	2.8293	3.0828	3.1513	1.6229	4.3199	1.6356	2.3462	-0.64125	1.3587	1.2862	4.363	2.9962	3.7714	0.99308	0.32919	1.9759	0.23932
0.39086	-2.2549	-3.5455	0.21873	-0.51052	-4.6777	-0.42345	3.274	-3.9265	-2.4535	-0.45778	-2.9991	0.5942	1.6122	-3.2085	-0.80352	-3.4696	1.3333	-0.26284	-3.1179	-1.6505	0.2996	-1.7571	0.74519	-1.468	-2.5331	2.0145	-0.13881	-2.0841	-1.7819	-0.58525	-2.4591	0.6366	-0.45215	-3.1117	1.0349	-3.1246	-2.5177	-2.7571	-0.3808	-1.3818	-1.1937	-0.83804	1.837	-1.6534	-4.5717	-0.099274	-0.87726	-1.7518	-1.9828
-8.7018	-11.167	-10.879	-12.654	-9.177	-9.7208	-8.4547	-10.6	-12.769	-8.12	-14.105	-13.127	-13.168	-12.376	-10.933	-11.755	-15.27	-10.709	-11.901	-13.775	-8.6178	-11.313	-10.698	-12.48	-8.5156	-13.864	-11.862	-11.517	-9.9831	-12.503	-10.827	-11.854	-7.9295	-12.841	-11.911	-10.503	-13.192	-10.013	-11.507	-11.916	-8.2208	-10.605	-9.8655	-9.3145	-15.09	-10.549	-12.664	-14.742	-9.3849	-15.222
-10.236	-8.6968	-11.019	-9.5471	-10.29	-7.517	-7.1685	-9.7474	-6.2942	-7.8813	-10.492	-7.9616	-8.6434	-10.976	-6.8051	-13.068	-8.9257	-8.1252	-8.7228	-8.5834	-7.9784	-7.851	-8.355	-8.719	-10.057	-8.4983	-8.8039	-8.7777	-9.6041	-9.1995	-10.687	-8.333	-11.465	-11.674	-8.9836	-7.439	-9.4419	-6.4234	-10.585	-9.2866	-8.2633	-10.388	-10.241	-12.295	-7.5704	-9.9627	-10.234	-5.3084	-6.2597	-7.0041
-1.3614	-1.1084	0.95571	-0.69831	-2.3847	0.91812	3.489	1.4191	-3.1944	0.10124	1.2139	3.4864	-1.0496	-1.1852	-1.8176	0.19867	-1.5391	1.6016	-2.2317	2.6578	-0.57044	0.68922	1.2132	0.82244	0.64782	-0.59302	-3.893	-0.56372	-3.7506	0.036467	1.2841	0.4703	-1.3465	-1.0249	-0.96577	-0.1151	4.3756	-3.0811	1.4781	2.1733	-0.86914	0.47679	1.5237	-1.2382	-1.9524	2.4717	-2.8145	1.0225	-0.54014	1.0323
-6.9066	-3.3319	-2.6034	-4.995	-4.8489	-4.9032	-2.5524	-1.4694	-5.8054	-3.1132	-3.9262	-3.6086	-3.113	-2.8952	-0.24153	-4.3726	-3.4003	-2.2354	-4.0161	-4.6222	-5.7203	-2.1181	-2.6793	-6.74	-2.6156	0.19868	-0.83888	-4.4118	-3.2772	-5.2939	-1.7854	-2.9036	-2.6667	-5.16	-5.2763	-2.9295	-3.9413	-2.5398	-3.662	-5.2823	-1.9661	-6.2036	-3.6394	-4.6417	-5.5163	-4.4696	-2.9391	-2.8025	-2.5403	-0.6445
-24.237	-22.858	-23.3	-24.665	-24.782	-23.348	-23.673	-23.629	-20.896	-22.837	-21.622	-22.009	-21.809	-25.489	-21.104	-20.871	-21.082	-23.677	-23.006	-21.645	-20.037	-19.039	-23.329	-23.594	-22.648	-26.078	-23.299	-19.589	-22.574	-23.189	-23.151	-20.852	-20.985	-23.82	-20.322	-19.938	-22.539	-21.383	-23.755	-21.767	-20.974	-20.749	-23.798	-18.415	-21.934	-21.664	-22.582	-20.78	-21.721	-21.785
-0.29893	-3.167	-1.4192	-2.9961	-0.37721	-1.3499	-2.0139	-1.3264	-5.5964	-1.9922	2.0424	-3.6218	-2.2027	-1.6486	-2.9953	-2.0689	-4.0029	-1.4446	-2.4323	-3.5052	-3.3109	-6.2555	1.6824	-1.2875	-3.2772	-0.68808	-0.93265	-4.5928	-3.3151	-5.8943	-2.8069	-2.8414	-1.3575	-4.8001	-1.9733	-0.1755	-3.878	-2.9359	-1.2536	-2.6408	-4.2228	-3.065	-2.174	-2.0646	-5.5934	-2.8092	-1.5512	-4.2055	-3.0632	-4.7894
1.4565	-2.2015	-0.50673	-2.7682	0.35692	1.9378	0.81438	-1.0403	-1.9911	-2.5332	-0.83792	-1.5404	-0.061711	-2.9592	-0.55753	-0.23324	1.5034	1.2169	0.45998	2.265	-1.0258	1.4615	-1.185	-3.0163	0.38684	-2.0731	-4.1213	2.5869	2.5891	1.2513	1.2258	1.102	0.30374	1.9435	-0.26054	1.1526	-2.8427	3.747	0.12642	0.92005	-2.2798	-2.0509	-0.53066	1.7124	-1.7873	-0.33929	-1.2319	-6.2181	0.88343	1.939
-8.9347	-7.2751	-7.4988	-6.7364	-4.6871	-6.494	-7.0737	-3.0252	-3.6797	-5.8617	-8.4285	-4.9613	-6.1134	-3.208	-3.5452	-5.2739	-5.946	-1.4111	-1.1751	-4.728	-3.328	-5.913	-3.5425	-3.8555	-3.1802	-6.8826	-3.5466	-7.2801	-7.3133	-10.723	-4.9077	-4.2761	-5.7235	-5.1755	-2.6149	-8.8738	-9.1108	-7.5848	-5.5456	-5.9067	-4.6837	-7.0271	-4.5008	-5.5456	-6.5402	-6.0685	-6.401	-4.785	-5.3666	-5.3103
-13.165	-12.418	-11.759	-9.2229	-10.478	-10.995	-12.554	-12.454	-10.397	-12.063	-9.3084	-12.245	-9.3313	-11.15	-13.798	-13.963	-14.596	-9.3732	-10.693	-14.934	-13.581	-10.417	-9.9462	-11.762	-14.668	-10.059	-11.597	-12.284	-12.896	-12.884	-11.66	-11.024	-13.898	-10.524	-13.211	-13.711	-11.946	-11.181	-10.66	-13.204	-12.227	-12.101	-14.977	-11.191	-11.962	-8.4307	-10.756	-8.3849	-13.303	-11.368
-7.4308	-15.817	-11.999	-9.7996	-10.213	-10.227	-10.74	-7.4355	-13.511	-13.007	-10.593	-11.32	-11.532	-12.112	-12.275	-8.2422	-9.3081	-11.212	-14.71	-9.3435	-11.987	-12.193	-11.335	-6.5346	-12.032	-13.365	-13.651	-9.3078	-10.593	-9.6131	-9.8432	-12.33	-16.099	-11.646	-11.664	-9.4215	-11.509	-10.816	-15.408	-12.785	-13.599	-7.9537	-10.817	-13.373	-12.633	-10.312	-14.085	-14.666	-14.244	-10.991
-9.0967	-3.3225	-5.3471	-4.819	-4.4002	-6.3275	-4.5507	-5.4621	-1.6604	-6.5034	-7.4855	-3.9451	-3.6034	-5.3211	-7.5492	-3.026	-3.434	-4.8816	-2.2052	-4.8114	-3.7671	-4.2245	-3.3226	-5.0566	-2.224	-3.8438	-6.7306	-1.7425	-5.0295	-5.3315	-2.3666	-1.3039	-6.2095	-5.7199	-3.5764	-4.5469	-4.4793	-8.7295	-3.0264	-4.6103	-5.5043	-6.9409	-5.8782	-7.5957	-3.7385	-6.703	-6.8965	-3.9971	-3.1598	-5.2614
-22.326	-20.15	-21.38	-20.764	-23.645	-20.615	-20.371	-22.477	-21.959	-22.023	-20.996	-25.301	-23.602	-24.249	-25.112	-22.726	-22.75	-22.396	-27.757	-21.044	-23.201	-22.211	-23.324	-23.22	-20.015	-22.943	-23.181	-21.097	-20.224	-23.396	-21.598	-17.866	-20.263	-22.21	-23.988	-21.512	-22.603	-24.857	-20.449	-22.836	-21.676	-21.666	-20.615	-19.805	-22.848	-21.319	-26.681	-24.01	-20.463	-21.955
8.0217	7.652	7.3012	6.4798	9.4781	7.2772	8.1018	7.7563	2.9602	9.115	6.6137	6.7781	6.1243	6.1241	7.9666	9.5167	7.008	5.2028	6.5003	7.3957	8.2696	10.351	5.9864	7.3099	7.3586	4.9148	7.944	5.5577	5.8301	6.2994	7.64	9.1653	6.6068	6.1318	7.8397	8.3476	5.675	6.5269	6.4595	7.2287	7.4335	7.108	9.259	7.7529	7.4069	5.5944	5.799	7.5788	7.2827	6.6364
-13.334	-16.201	-9.3117	-12.553	-11.429	-13.7	-12.737	-15.343	-12.817	-14.07	-11.416	-13.032	-14.636	-12.461	-14.139	-13.707	-10.323	-14.897	-12.679	-14.275	-14.843	-14.636	-12.385	-11.464	-11.242	-10.55	-13.019	-12.836	-14.641	-12.878	-13.977	-11.306	-13.765	-14.066	-11.165	-11.278	-12.614	-9.4032	-14.563	-13.252	-13.492	-11.604	-9.6107	-10.615	-13.611	-14.358	-12.606	-14.877	-13.759	-12.908
-16.161	-19.863	-18.982	-22.899	-20.274	-24.913	-21.066	-19.347	-22.754	-20.162	-18.518	-20.426	-22.292	-24.443	-19.345	-18.328	-21.511	-19.213	-22.086	-22.886	-22.732	-20.74	-20.917	-20.988	-19.629	-21.932	-21.755	-20.796	-20.773	-22.477	-19.554	-20.228	-21.492	-17.436	-19.026	-17.897	-20.493	-22.151	-21.115	-16.373	-22.995	-21.125	-17.507	-23.083	-20.915	-20.21	-18.6	-22.574	-22.859	-19.756
-9.7061	-4.761	-2.2681	-2.223	-4.1432	-7.3803	-1.4927	-8.4176	-1.9456	-2.9704	-4.1477	-1.4261	-7.3825	-4.3102	-3.5959	-1.7999	-4.3327	-6.7319	-6.7993	-3.0722	-6.047	-4.3341	-4.9993	-4.2112	-4.2392	-5.262	-3.2376	-7.1987	-6.0619	-4.7079	-6.0312	-3.1355	-3.3084	-2.1041	-3.3904	-6.8848	-3.2252	-5.0421	-3.4574	-4.2144	-5.516	-3.9264	-3.6592	-6.5377	-3.1318	-1.8855	-0.91976	-3.4272	-5.3789	-6.0073
10.832	9.8023	7.8698	12.814	8.0462	9.6654	9.4956	7.0848	9.6334	11.939	9.8811	6.0667	12.826	10.713	8.8508	11.002	9.1991	11.122	9.4486	12.317	11.649	11.146	8.9524	10.921	9.3484	9.1335	10.894	9.9348	10.58	9.5718	11.228	6.0767	8.6201	10.5	11.149	9.0687	13.003	12.387	8.4481	8.8637	10.939	10.425	12.111	12.065	10.096	11.199	10.224	7.6806	9.2762	12.724
1.0396	-0.56804	-2.879	-1.4372	-0.80915	1.8363	-1.5536	1.7354	-0.03506	-0.36209	0.9984	-1.538	-1.394	-1.4831	0.7598	-1.7938	-2.7847	-4.3727	-0.86629	1.0523	0.99263	-1.1086	2.4792	-0.43402	3.8656	1.0985	-2.1321	-4.3609	2.2804	-1.6278	-1.9186	1.4285	0.86598	-0.52969	0.976	2.644	-1.069	-3.5964	-3.0177	-1.0679	-0.33738	-1.6936	-0.95333	1.3946	1.3406	-1.5021	-2.2034	0.066524	-1.3296	0.45031
10.924	10.009	8.4253	11.835	8.3825	9.4512	9.2199	12.216	11.636	11.705	9.3596	10.611	10.454	12.696	9.8929	7.7432	10.3	9.7051	13.319	9.3701	10.532	9.5549	5.466	11.131	6.0758	9.2361	11.92	8.8769	7.6895	9.3411	10.192	10.119	10.769	8.6326	7.1259	10.904	9.7104	7.091	6.9194	9.9034	10.005	9.7901	9.2205	6.0072	10.407	11.206	13.5	10.059	8.7202	8.9541
-1.8656	1.4816	-2.6304	-3.001	-0.9094	0.67994	-0.22009	-2.4102	1.0837	-0.59964	-1.7867	0.94853	1.2657	-1.9069	-1.6329	-2.6599	0.28827	1.5272	-2.9429	0.45609	0.44059	-1.0456	1.0002	-3.3366	-1.5299	1.5849	-0.8108	-1.0758	-2.7479	-2.1322	-0.41139	0.40193	0.19925	2.6319	2.5906	3.4413	-0.92529	1.8061	-3.3371	-1.8529	-0.96409	2.3171	1.6352	-3.5001	0.76944	-2.6203	-2.0496	1.4026	2.225	-2.7631
2.1108	-3.672	-0.41389	2.7494	-0.1699	-1.0789	-3.4178	-0.81975	-0.62738	-1.2784	-0.44086	0.76697	-1.7489	-1.6524	-2.5151	-3.1376	-3.4278	-2.7569	3.1411	-1.1399	-0.83882	-2.0507	0.73951	-1.6435	-4.5365	1.4101	-2.4519	-3.5782	-2.6707	0.061237	-2.7502	-4.6165	0.87329	-2.4355	-0.24375	-3.4349	-2.1745	-3.7547	-0.77212	-3.6639	-2.1369	-3.5592	-0.79486	-1.5775	-1.1022	-0.35824	-0.60522	-3.393	2.1441	3.7481
-3.6955	-5.0083	1.2349	-3.7155	-2.6727	-1.5221	-3.6139	-4.2683	-3.0067	-2.393	-2.0831	-6.9224	-4.4818	-8.5915	-4.4654	-2.5657	2.6168	-2.8146	-5.1682	-4.3041	-4.053	-4.6531	-3.6079	-1.2196	-5.9193	-2.7879	-4.3378	-2.294	-3.1781	-3.0078	-0.68464	-4.1798	-0.82257	-3.4467	-3.7426	-4.7207	-3.1374	-1.1276	-6.0166	-4.5356	-1.2577	-8.8214	-4.0663	-2.6647	-1.7417	-4.6776	-4.0412	-1.5944	-3.7358	-4.0487
2.5541	-1.4931	1.8324	5.5224	5.017	1.0784	2.5876	2.1865	-0.10183	1.0812	3.0636	3.3628	1.7377	1.0753	4.8959	1.262	1.8999	3.3535	2.3239	0.96217	3.8058	2.3361	4.6054	2.1492	1.6055	0.43905	1.7321	4.4117	4.4172	1.9286	1.1027	3.4363	3.363	3.1423	4.6489	1.298	-1.4506	2.6545	4.8467	2.2864	0.02274	6.0631	2.7089	3.814	2.6899	0.10849	5.0887	3.9284	3.8161	2.7889
-6.0675	-3.5527	-5.8216	-2.8459	-6.0478	-3.4444	-7.6989	-0.28415	-6.6701	-7.6488	-5.213	-4.9405	-7.0588	-6.0096	-6.683	-6.0903	-3.1456	-6.4574	-7.1076	-3.6216	-4.2297	-5.902	-5.3301	-2.8921	-5.6758	-5.1137	-2.9603	-6.4152	-3.4994	-1.6669	-5.9114	-6.8906	-3.5111	-5.6671	-4.4468	-5.2351	-2.1118	-8.7547	-5.9415	-3.7069	-6.9469	-5.9637	-4.1661	-6.3913	-6.6448	-3.725	-3.9096	-5.381	-4.908	-4.8974
-1.0314	1.5879	3.0175	0.77433	0.23551	-0.87053	0.91753	1.6229	-1.1272	1.216	-1.1464	3.4458	2.7891	3.5587	3.4508	1.0544	2.5351	1.4253	2.0377	2.3494	4.0971	-0.31485	-0.42275	1.2021	3.0766	-0.38524	2.4274	2.9293	1.8532	1.228	1.9329	2.3812	0.18148	1.9547	1.7799	-0.51924	3.2825	3.9825	2.4635	1.8523	0.20871	2.063	-0.91685	2.9285	1.2887	1.231	1.6754	2.2065	4.1292	2.8994
-2.0673	2.3052	-2.4533	-0.71464	1.7321	0.98924	-0.29337	-0.21333	0.90255	-3.4377	0.67599	3.1384	-0.56266	-1.0698	-0.65804	-0.66989	-1.0764	-1.131	0.63668	2.1972	-1.6245	0.63194	-0.36448	-1.5855	-1.5193	-0.91151	-1.5253	-1.0605	1.9847	-4.2619	1.7969	-1.6775	1.3169	4.4938	-0.95837	0.19644	1.944	-2.6817	0.97325	1.5014	-1.0989	2.0471	1.1425	-0.78123	-0.79841	3.5238	1.6047	3.1044	0.26807	2.0279
-11.642	-11.806	-10.178	-12.07	-9.361	-9.7505	-9.7225	-10.447	-15.12	-10.52	-9.1325	-8.9633	-11.636	-9.7839	-9.6788	-9.2234	-11.035	-9.7811	-9.957	-10.195	-13.111	-8.0867	-11.228	-11.614	-12.361	-10.288	-9.6066	-9.265	-10.538	-12.069	-11.014	-9.7904	-11.651	-12.267	-9.3748	-8.9017	-10.474	-8.9555	-8.0067	-10.284	-10.165	-10.985	-9.4991	-11.595	-10.828	-10.233	-11.642	-9.9279	-11.114	-12.161
-21.592	-21.755	-20.585	-22.94	-23.261	-23.566	-23.26	-21.5	-22.06	-21.196	-21.564	-21.672	-22.684	-23.334	-23.06	-16.804	-24.572	-24.185	-21.494	-26.732	-24.766	-23.668	-21.724	-22.793	-20.168	-19.388	-21.802	-24.126	-24.521	-20.087	-21.162	-20.184	-23.904	-21.145	-20.375	-20.159	-21.27	-22.5	-23.164	-23.014	-21.316	-24.033	-20.814	-21.406	-22.767	-22.129	-24.052	-19.887	-23.41	-20.919
-3.6053	-5.1194	-2.2381	-0.92655	0.7698	-3.3032	-0.051825	-2.4973	-1.3837	-1.3964	-1.5094	-2.8123	-5.0249	-3.4742	-2.2442	-1.7387	-2.7427	-3.2654	-5.0465	-1.7524	-2.0759	-3.1998	-0.24782	-3.4838	-2.5764	-6.1242	-3.517	-1.6198	-3.3713	-2.5251	1.8924	-2.7019	-6.5678	-1.0063	-2.9418	-3.0309	-4.0034	-3.5357	-0.71415	-5.2439	-1.384	-0.36727	-2.0755	-2.0544	-2.5063	-1.6536	-5.2846	0.72621	-4.685	-1.3704
1.5985	-4.6056	1.2744	-4.423	-3.0944	-1.8138	-3.2209	-3.3973	-2.7397	-0.8818	-4.3058	0.31077	-0.47786	-2.2982	1.3667	-3.8933	1.0885	-3.759	-1.8377	0.16592	-0.62787	-1.8736	-0.2121	-2.9234	-0.62646	2.0319	-0.73526	0.99074	-1.3787	-2.7004	1.3479	-3.7997	-0.99389	-3.2513	0.91152	-1.6155	-3.0546	-3.415	0.84207	-2.2812	2.5201	-0.69593	1.009	-6.8609	-6.0625	-1.9677	-0.22049	1.7617	2.5269	-0.68467
3.4901	1.2353	3.6888	-1.6717	0.90289	3.2779	0.89167	2.6643	1.3249	2.5451	0.70919	-1.0691	2.1923	2.6484	-0.65337	0.18043	0.98214	-0.073214	-0.11953	2.2107	-3.3994	-0.050634	-0.43374	0.83246	1.8308	7.8137	0.76915	2.7437	0.59169	0.08242	-0.033714	2.7103	4.4286	0.54897	4.6517	1.7217	0.45007	1.5913	1.44	-1.4394	2.0648	0.98395	2.7352	4.6358	3.9116	1.2072	0.47526	-1.1054	-1.6025	2.9705
-15.389	-13.972	-13.651	-16.994	-13.223	-16.779	-13.528	-10.925	-16.219	-17.143	-17.866	-13.615	-16.179	-14.487	-14.924	-14.993	-11.454	-13.426	-13.033	-14.085	-15.928	-14.598	-12.3	-13.216	-15.125	-16.073	-18.17	-12.617	-16.719	-15.785	-18.138	-14.869	-14.702	-14.141	-15.976	-12.749	-15.887	-16.267	-15.523	-17.044	-12.838	-15.323	-13.898	-14.747	-18.664	-14.106	-14.522	-16.495	-17.693	-15.489
-11.34	-12.408	-12.126	-12.562	-10.922	-12.355	-14.564	-11.156	-14.339	-12.067	-13.832	-12.496	-10.612	-13.052	-14.184	-13.516	-12.095	-15.341	-12.56	-15.905	-12.767	-15.1	-10.316	-13.362	-14.755	-13.018	-14.05	-13.914	-12.667	-13.848	-12.732	-14.912	-13.927	-13.72	-11.735	-12.174	-12.959	-13.222	-11.305	-10.258	-12.282	-12.459	-13.807	-9.3437	-10.615	-13.38	-16.616	-16.682	-13.059	-11.509
-4.1602	0.10194	-4.3825	-3.5344	0.24525	-1.8324	-3.5883	-5.6906	-2.8305	-5.0022	-1.6754	-1.2949	-0.29566	0.36095	-2.1958	-3.5102	-4.2703	-3.4812	-1.8095	-6.0904	-3.5796	-2.2437	-2.2893	-1.0911	-2.1381	-4.9293	-6.6082	-3.0674	-4.4368	-2.8822	-3.2136	-2.0099	-1.7851	-4.398	-5.6634	-1.0517	-0.64248	-1.7568	-4.1045	-5.3281	-4.2073	-0.12227	-0.16417	-2.0065	-1.6771	-2.5057	-1.9124	-0.38526	-1.1784	0.14675
-6.0098	-2.5765	0.85717	0.077582	-4.0266	-3.6834	-4.0342	-0.027857	-0.97622	-1.4642	-0.27646	0.48441	-0.43215	-1.3435	-3.183	-6.4065	-6.9624	-1.1394	0.13028	-0.77938	1.8775	-2.0893	-1.2356	1.55	-2.5042	-2.5134	-2.0348	-5.5872	-1.7286	3.1661	-2.2544	-0.65932	-0.8747	-0.44746	-2.2684	0.0053843	-5.5308	-1.5836	-3.1817	-1.0857	-2.7664	-0.06503	-4.1912	-3.2037	-0.82149	-0.010404	2.0687	-3.0766	2.431	-4.9829
1.702	-1.5123	2.7293	0.62298	1.5236	-0.42027	1.0557	1.8254	2.2339	2.6121	-0.46016	1.4571	1.6354	1.7596	3.0951	1.5487	1.5633	-1.9598	1.2518	1.3706	0.87185	0.83175	2.5045	0.79128	5.8824	2.0935	3.1005	-1.5233	-1.2528	2.5282	3.357	-1.0037	3.477	3.7094	1.7045	2.2749	0.943	0.61093	0.6942	3.4377	1.7893	-1.0362	1.0717	0.85085	2.2314	1.4444	4.1115	-0.35633	2.4264	3.7944
1.4825	4.7775	6.9749	5.2423	6.3598	2.2294	2.5491	6.5916	1.4702	2.9075	5.6903	1.2021	3.481	5.5769	4.5428	1.586	3.9131	5.0827	4.7246	3.4581	5.8399	6.1288	2.9581	4.7573	0.02494	2.9443	6.5581	4.6526	5.4979	5.1278	3.8579	7.5598	2.7753	2.945	6.3925	7.1322	0.7719	4.2735	4.1307	4.8013	4.694	3.6997	5.4758	6.8371	4.2284	5.9509	7.3243	6.5541	3.192	5.77
-13.168	-11.836	-11.787	-11.371	-9.2326	-14.864	-13.127	-12.641	-14.132	-11.176	-11.043	-11.236	-14.422	-11.568	-14.591	-12.767	-10.974	-15.523	-10.205	-9.8463	-10.874	-11.696	-16.716	-13.545	-11.619	-12.289	-14.644	-10.852	-12.287	-11.961	-10.954	-14.975	-12.918	-13.095	-12.369	-11.255	-10.39	-12.658	-13.212	-15.055	-13.639	-13.133	-15.449	-16.275	-10.811	-12.164	-13.811	-13.12	-12.286	-11.84
6.3001	5.4414	5.0094	7.5048	4.3645	8.2508	5.639	6.0992	5.5884	6.1991	9.4223	4.5944	8.7182	5.5387	8.0056	5.0392	7.2366	7.7756	4.898	6.1319	2.7273	4.9388	6.3924	5.2716	5.9328	6	7.1381	7.2404	7.3494	6.3247	6.354	8.2751	7.4121	4.408	5.7247	6.9021	10.344	5.3817	3.3899	5.1833	5.9442	5.3977	7.3274	7.41	3.9477	6.8485	6.1223	8.5079	12.952	9.3822
-6.3401	-10.18	-11.795	-7.3819	-9.282	-8.9733	-11.133	-12.958	-8.4341	-10.339	-8.2897	-11.616	-7.2422	-9.9113	-10.449	-8.1927	-6.4594	-7.3146	-7.7469	-11.585	-11.148	-6.9932	-9.3588	-7.1956	-10.722	-10.47	-9.3092	-10.439	-10.645	-6.4973	-8.2418	-9.3086	-11.26	-8.3518	-8.666	-10.742	-7.3652	-7.9117	-7.7824	-10.451	-10.432	-10.007	-11.225	-6.6827	-7.6832	-7.8297	-9.713	-7.1775	-9.0007	-7.6235
-4.4594	-5.1488	-2.4591	-4.4667	-4.6044	-3.1012	-2.7561	-0.87881	-0.8003	-1.0968	-4.3346	-3.4821	-3.2241	-0.021189	-4.1368	-3.3392	-0.89531	-3.225	-3.9075	-1.7218	0.15783	-3.263	-2.7274	-5.2555	-0.40888	-1.5665	-0.53767	-3.3151	-5.011	-1.2277	-1.2971	-6.1466	-1.1695	-4.4528	0.37608	-2.8162	-2.2581	-5.4978	-5.3233	-2.2595	-3.0137	-3.3269	-1.3503	-1.6515	-6.6936	-3.325	-1.1048	-5.2012	-1.1121	-1.0764
-1.4256	-6.4484	-1.0134	0.56909	-2.2366	-3.9761	-2.074	-3.7775	-3.0735	-2.9298	-3.0861	-2.9396	-4.9947	-5.6703	-2.6663	-2.9263	-3.799	-4.9276	-3.3053	-5.439	-1.1601	-4.0499	-2.7459	-2.8548	-1.7495	-4.807	-5.1538	-6.2719	-5.2848	-2.7953	-5.3336	-2.9216	-0.96315	-0.76463	-2.3191	-3.7303	-7.4223	-4.5238	-6.1316	-5.5398	-2.8684	-2.5954	-5.4789	-8.5139	-4.0172	-2.6365	-2.3664	-4.4012	-2.0546	0.05267
-23.576	-19.059	-23.57	-21.452	-19.138	-24.287	-23.124	-21.528	-22.071	-20.235	-21.091	-21.176	-20.63	-20.318	-23.046	-22.644	-21.801	-20.572	-20.253	-19.238	-19.561	-20.803	-21.445	-22.707	-17.627	-22.987	-16.979	-20.01	-21.193	-23.047	-17.702	-20.859	-21.585	-23.126	-18.106	-22.142	-18.904	-18.557	-17.449	-19.913	-22.306	-21.692	-20.253	-20.324	-19.571	-19.202	-19.024	-24.767	-19.432	-22.013
-24.356	-21.337	-18.469	-23.473	-20.309	-23.791	-23.529	-19.419	-21.32	-24.901	-23.039	-21.457	-19.177	-23.695	-24.413	-22.881	-24.412	-21.176	-21.501	-23.125	-22.04	-23.709	-21.145	-25.139	-23.041	-22.658	-21.422	-21.843	-22.788	-24.51	-20.156	-21.103	-22.467	-24.066	-21.721	-23.454	-22.117	-23.753	-20.196	-21.037	-22.647	-22.141	-18.02	-21.037	-24.282	-22.007	-21.119	-19.475	-23.847	-25.754
7.233	8.3303	7.7051	7.2578	8.9618	10.571	6.325	11.589	8.1531	4.9586	7.1952	7.7949	5.8446	3.996	7.1322	7.8169	4.3956	6.3666	6.0513	5.4632	4.3508	7.1296	6.1547	5.2071	7.0456	5.9531	7.0048	10.008	8.492	3.8365	5.6835	6.3759	5.6874	9.0441	8.8996	9.7314	9.9237	6.2273	5.9602	7.2973	6.6178	9.2682	7.4368	5.5078	10.698	6.1815	2.8779	9.1861	2.6241	8.9529
2.3776	0.53904	1.6685	-2.7348	5.7648	2.082	0.58628	3.4999	1.9177	2.7909	3.5086	1.3776	1.5795	4.4304	3.4301	6.3477	2.5833	4.5315	5.4646	1.9043	1.9953	5.987	1.9071	5.4405	0.20147	1.2213	4.8636	0.11984	7.3862	2.7502	0.99855	-0.085442	1.9131	1.1837	5.6376	3.8424	-2.9445	3.4543	0.94967	2.5967	2.1703	2.7765	1.6994	3.4212	0.23411	1.375	2.0597	2.6055	0.98655	2.3772
-13.961	-10.581	-10.394	-13.904	-10.136	-9.7475	-9.0399	-15.534	-10.373	-14.843	-17.077	-10.745	-10.502	-12.33	-11.369	-12.287	-12.325	-8.9372	-8.411	-11.649	-10.435	-12.109	-13.465	-9.0095	-10.839	-10.072	-14.386	-12.743	-10.818	-8.1445	-12.631	-12.391	-11.199	-11.466	-12.598	-12.392	-10.377	-10.215	-10.165	-9.7281	-9.5459	-12.091	-5.64	-10.003	-9.991	-9.5986	-10.069	-10.769	-12.605	-9.7211
1.0496	-3.2532	-0.21615	0.39569	-2.5378	-4.1821	-1.3502	0.08079	-0.25312	2.5361	3.0224	-5.4419	1.0226	1.5132	1.7476	0.73833	1.8668	0.74279	1.3534	3.0472	2.4421	2.4753	-4.0907	2.6922	-1.0145	2.0392	0.34387	-2.0882	-0.78071	-0.85791	-0.03773	-0.054064	0.005805	-4.1315	-0.92861	1.7874	1.5798	-0.13472	2.1545	2.3322	-0.15752	0.63286	-0.54038	0.1318	1.2474	0.20271	1.6938	-1.6473	-2.3311	0.97795
-2.0003	0.18423	-0.49516	-2.1796	1.8786	-2.0432	1.6213	-1.4088	-2.3931	-2.6624	2.2517	-4.3657	-0.83353	1.7867	1.9134	-4.6187	-3.1378	0.51963	-3.1942	-3.4031	0.68976	-2.9062	2.1836	-2.7698	-0.41916	-3.1874	-3.7209	2.281	0.31201	-1.6701	-0.23617	-0.99907	-3.8938	-0.49481	2.5896	-1.3575	-0.029742	-4.8878	-3.1286	-2.3844	3.5982	3.0562	-1.9665	-1.188	1.7468	-3.1632	0.34853	-2.1375	-1.6789	-1.1155
-0.50655	-1.9821	-3.038	-2.8597	-3.4895	-3.0263	-2.9595	-2.9803	0.12363	0.88204	-2.8614	-2.3252	-1.1494	-3.0952	-3.6038	-0.24379	-0.55673	0.60518	-1.8312	-0.45999	-3.2972	-5.7766	-2.0775	-5.5421	-2.9395	-4.0252	-6.944	-5.9898	-3.1632	-4.3769	-0.60626	-1.7605	-4.6999	-6.3629	-5.569	-5.4265	-1.5413	-2.4786	-3.0752	-3.0493	0.65283	-2.007	-1.1014	-1.4989	0.10578	-2.9966	-2.1899	-3.057	-3.3153	-1.826
-1.0615	-0.5273	1.9084	1.7035	1.6697	1.6277	-0.74593	-0.17871	-0.53864	-1.26	0.74721	1.127	0.99596	-2.7781	1.5013	-1.749	-1.2135	0.36023	1.1024	-0.19455	0.28497	2.6992	-1.3238	-5.2152	-0.99031	3.3028	1.1022	0.2512	-1.3868	-0.020821	-1.8156	0.48201	-1.2732	-1.5774	2.1237	1.6079	-3.5041	1.7852	-1.1465	-1.0528	0.16085	-1.0254	-2.9261	-0.21257	-2.9293	-1.0056	0.065148	-1.4942	0.97567	0.79017
-23.634	-22.722	-21.434	-22.958	-22.856	-24.071	-19.073	-21.402	-20.032	-21.575	-25.609	-22.171	-20.562	-19.959	-25.031	-23.26	-18.383	-24.819	-21.57	-20.163	-23.05	-22.876	-20.623	-21.074	-20.827	-19.905	-22.437	-20.408	-20.272	-28.218	-23.502	-19.411	-20.236	-21.321	-17.471	-22.37	-19.443	-21.839	-22.88	-22.668	-23.047	-24.533	-21.547	-20.149	-19.977	-21.035	-24.243	-20.767	-22.543	-21.509
-5.9483	1.3195	-2.5027	-1.3167	-2.766	-0.76248	-0.98219	-2.9221	-1.584	-3.6439	-1.8395	-0.62403	-4.3313	-2.6743	-3.3649	-5.0576	-2.2358	-5.7326	-4.4353	-1.5585	-5.3797	0.85133	-3.6735	1.2193	0.35289	-6.5164	-1.9323	-4.5215	-3.8488	-2.4158	-1.1429	-1.0824	0.38174	-3.5955	-3.9553	-4.249	-2.5035	-2.6162	-5.8741	-3.0064	-4.5863	-0.71416	-2.9196	-1.2035	0.47475	-4.7891	0.2526	-3.2118	-2.6675	-7.6183
10.734	9.6739	7.7422	9.6958	7.5419	11.219	8.8983	13.548	9.6966	11.464	8.1058	13.019	9.419	9.9595	9.7158	9.2588	8.0956	8.6437	11.346	9.7069	8.3809	9.2801	8.2862	11.254	8.5054	8.7665	6.569	9.8553	9.3937	12.621	10.433	9.6583	7.5404	9.6597	10.909	11.959	11.561	9.9737	8.4574	7.7559	9.5267	11.096	9.4852	9.8935	12.352	10.148	11.603	9.5538	9.8091	10.221
-1.8722	-0.37307	-0.34351	-2.5233	-5.7435	-1.0438	-1.6136	-0.80534	-0.28941	0.80737	-1.8718	-0.83265	1.1102	-1.6609	-4.4107	-5.3132	-1.0171	-4.2215	0.61608	-2.3386	-3.8732	-3.0458	-4.452	-0.73168	-2.0766	-0.26971	0.023057	-3.4769	-3.4883	1.2583	1.7199	1.5237	0.80863	-1.4338	-2.2505	-0.88041	-0.86283	-1.735	-3.1991	-2.3887	0.00085463	-1.1437	0.22617	-3.5667	-4.5354	-4.5962	-1.0698	-3.8083	-1.1056	0.68592
0.4865	-2.6957	0.27694	-2.1309	1.1947	-0.5907	-3.2987	-1.855	2.5301	-1.1866	-2.2631	3.203	-0.99594	0.70444	-0.8258	-1.4644	2.2875	0.579	-0.8047	-0.2098	0.72412	-0.50306	2.6012	-2.0085	-0.062422	-2.8189	-2.743	0.10982	0.13281	2.4873	-1.1815	0.25837	-0.15072	-1.3302	1.0062	-2.9576	-0.44761	-1.1457	0.18104	-0.92342	-1.5039	0.042669	0.16315	0.14172	0.1075	-0.93156	-3.2328	1.879	1.5882	-0.22783
-9.1465	-5.8216	-11.637	-12.798	-8.4802	-9.3725	-7.6326	-5.9904	-7.1375	-6.9693	-9.0213	-9.9734	-8.861	-9.7621	-6.7127	-9.0357	-8.035	-6.9565	-8.1002	-8.526	-10.484	-7.0735	-6.0735	-8.2081	-6.6843	-5.9728	-8.2126	-5.1144	-8.709	-8.3001	-6.1929	-7.7008	-4.3685	-9.3479	-7.1955	-7.8146	-6.3239	-7.8488	-4.5634	-10.651	-7.3578	-5.3139	-7.9021	-6.6795	-6.9135	-7.5935	-11.101	-8.0187	-5.7089	-8.7071
-1.4975	-1.7894	-1.1002	-2.8438	-5.0802	-2.3875	-2.7204	-0.58304	-3.2396	-3.1942	-4.1763	-2.4177	1.3442	-3.0057	-1.8794	-5.3471	-1.3946	-4.945	-5.9759	-4.4133	-5.1334	-4.0522	-4.0256	-3.7842	-4.3266	-2.3379	-7.9734	-1.9946	-1.159	-3.7808	-6.0007	-1.8572	-4.7476	-0.16057	2.5393	-0.10852	-1.358	-6.151	-1.7009	-4.0871	-3.3666	-1.3884	-1.3972	0.36955	-5.1642	-6.6856	0.32938	-6.3257	-2.4241	-2.2759
-0.66122	0.97994	0.86712	-1.5115	3.8212	0.83976	-2.0804	-1.3469	-1.2916	-2.8863	2.3484	0.4013	0.67763	0.9088	0.96259	4.0933	0.17448	-4.5579	1.2348	0.48977	-0.018729	-1.0521	3.2617	1.8068	-1.1067	-0.016771	2.5962	-0.40487	0.17907	-0.50605	-2.2934	-1.914	-0.16074	-1.0629	0.092555	-2.2608	1.0892	-0.28003	1.0723	-1.0823	-0.14649	-1.3931	0.045553	0.6953	0.33397	-0.81283	-0.72872	-1.4894	-1.1215	0.4801
11.289	10.841	11.385	10.81	8.2672	7.7735	8.5223	9.8211	10.592	11.93	10.324	9.1222	4.2598	5.294	6.8338	11.322	7.4043	9.548	4.9023	8.1647	7.1222	10.575	8.5237	8.3113	8.6229	9.1118	8.208	10.621	11.931	11.585	7.9644	13.282	5.3288	9.0493	7.6423	5.3105	10.021	9.7212	10.456	5.6738	8.7447	4.9834	10.019	10.696	9.6467	6.765	9.807	7.2726	9.2769	6.5886
-5.429	-2.2233	-0.19574	-1.3148	-2.4873	-1.2208	-0.76807	-2.3235	-6.136	-0.73107	-1.1192	-1.0287	-0.68188	-4.6256	-2.6298	-2.7645	1.4765	-4.3219	-1.9145	-0.089271	0.69402	-0.70528	-3.711	-2.7752	-3.3931	-0.42891	-0.89354	-4.3309	-2.2049	-0.60985	-2.1042	-1.7253	0.71021	-4.7242	-0.43192	-0.76303	-1.8998	-3.516	-3.53	-0.39671	-0.26831	-0.99116	0.90989	-1.9746	-2.9496	-0.11664	-1.7666	-2.345	-2.9325	-0.42292
11.148	6.3137	11.563	10.218	13.174	11.924	7.4302	9.8664	10.892	8.1434	9.9026	11.423	12.614	9.6896	9.6677	10.427	9.0702	8.3678	11.796	10.606	8.2616	11.074	8.8761	11.22	10.729	8.5296	12.591	8.7787	8.2208	8.9999	10.888	10.957	8.5469	10.101	12.847	8.6858	9.4823	12.393	7.9466	12.552	10.762	12.014	9.058	11.324	8.1645	8.6196	10.649	9.4973	11.801	11.257
-11.57	-12.382	-10.84	-10.436	-10.203	-12.845	-12.359	-8.8528	-11.8	-14.501	-9.6374	-11.42	-13.334	-9.9244	-11.677	-10.359	-9.2242	-9.1988	-16.548	-9.392	-11.127	-9.712	-11.093	-10.029	-12.155	-13.49	-11.173	-12.983	-10.744	-15.237	-8.891	-10.558	-13.794	-11.761	-11.305	-13.374	-13.149	-13.711	-9.0283	-11.315	-12.479	-10.773	-18.073	-10.256	-11.608	-9.8846	-12.897	-11.498	-10.686	-11.681
-2.3832	0.02754	2.0533	-0.50313	0.29454	3.2144	3.6597	0.072514	0.6353	-0.28183	2.5867	0.48574	-1.7313	0.46971	1.5876	4.2068	-0.88672	2.0362	0.28181	1.2529	0.34986	0.94083	-0.9855	-0.95292	0.57048	-1.4021	-2.0355	-0.88604	0.63236	3.5089	1.2311	-0.81399	-0.38831	-0.11372	-0.018207	1.2887	1.2304	3.7378	-0.8293	-2.7369	3.3631	2.4403	3.2733	1.0753	0.55071	2.1963	3.1295	-3.3576	-1.7518	0.47964
-3.4599	-1.0908	-2.7281	1.5894	0.80085	-1.5689	-1.7492	-1.9384	-0.62229	-2.6522	-2.1008	0.94501	-1.2997	-2.3916	-3.399	-0.58857	-2.2351	-0.31196	-0.3493	1.2695	-2.1977	-2.2185	1.8078	-2.7315	-1.8258	-0.9705	-3.5603	-3.9753	-2.131	-4.12	0.70777	0.486	-1.6645	1.7089	-2.3888	1.3776	-0.61284	-1.4182	-2.5529	-1.2427	0.11372	-0.50745	1.0335	-2.6992	0.86181	0.43407	-2.4598	-0.0096921	-3.3163	-2.2232
-0.27289	0.2592	2.7254	1.1006	-0.40805	2.5455	-0.65707	1.3262	1.0091	1.2163	0.32666	2.6857	0.52486	-0.3172	-2.9348	3.2254	2.1905	1.2842	2.1157	-2.7393	1.7789	2.4069	2.882	2.8837	-0.56757	-0.020141	2.8984	0.81908	-0.96879	0.20833	1.6791	0.2998	-0.83737	0.54071	3.2876	0.73034	1.8059	0.13247	0.0054179	-0.59211	-0.052726	0.39505	-3.0718	-0.38539	2.6257	1.5931	0.77043	0.65987	0.83695	1.1909
-1.9116	-3.6278	-3.3982	-3.1708	-4.1324	-0.61328	0.61748	-2.0742	-2.7524	0.00012352	-3.0509	-3.6774	-2.5155	-1.3061	-1.4611	-2.9605	0.37561	-5.2915	-3.61	-0.57397	-2.3114	-0.99141	-1.8663	-4.7458	-1.5349	-6.336	-2.4693	-0.47286	0.60522	-1.3492	-0.80819	-1.976	-6.1138	-1.7413	-4.1644	-0.97273	-2.4787	-0.82367	-3.3384	-1.8073	-3.1482	-4.4769	1.0155	-1.2833	-4.7576	-5.8385	-3.2619	0.20049	-0.41829	-5.2258
-3.5626	-0.20209	0.13534	-1.701	-1.3171	3.103	-1.8793	-0.98863	-2.1538	-0.38529	-3.972	0.058925	-3.3455	3.2087	-1.2989	1.7113	-2.6127	-1.8669	0.4102	0.94634	-2.6633	-5.218	0.54144	0.39239	-2.474	-4.5436	-3.9623	-3.5106	-0.79688	-1.3267	-1.2361	-1.741	-1.5339	-2.5575	-0.78781	-0.043097	-1.1245	-2.1832	1.8517	2.8051	-0.14027	-1.5092	-4.4499	-2.4651	-2.3321	-0.46838	-0.40797	-0.75263	-0.10535	-3.4698
-5.9112	-0.27025	-2.4351	-0.73688	-1.877	-1.2131	-1.6676	-2.8066	2.0158	1.0543	1.3267	-1.8451	-0.92096	-4.3179	-2.7446	-2.4979	-3.7044	1.0611	-4.4757	3.6283	-1.7931	-0.37807	-2.2367	-3.0259	-3.1357	-0.1778	-0.82232	-3.6621	-0.95966	1.4549	-2.3331	0.90993	-1.3362	0.50914	0.10055	-1.4824	-3.1771	-1.5259	-0.17768	-0.31642	-1.5479	-0.087225	-1.7553	-0.5582	0.98076	-2.3073	-1.5651	-2.2336	-0.19822	-2.319
-17.176	-15.061	-15.341	-14.573	-15.181	-14.622	-15.968	-12.449	-14.396	-14.158	-10.881	-10.527	-14.816	-14.155	-13.379	-14.877	-14.252	-14.301	-14.251	-11.387	-15.146	-12.741	-15.395	-14.753	-14.796	-10.65	-10.827	-15.529	-13.695	-17.424	-12.484	-10.986	-11.311	-13.422	-14.272	-15.013	-12.95	-12.457	-14.927	-10.163	-15.019	-12.373	-11.428	-14.949	-16.923	-12.29	-12.346	-15.406	-14.275	-12.227
-10.277	-6.7095	-6.6808	-11.619	-10.297	-8.5613	-8.2608	-7.3942	-7.2067	-12.469	-10.506	-10.875	-10.992	-7.8713	-9.4547	-10.508	-7.2038	-9.792	-10.54	-10.229	-9.7132	-4.6918	-11.954	-8.907	-7.7299	-6.9792	-8.5518	-11.22	-7.9804	-5.1548	-10.989	-10.888	-8.2001	-8.5834	-9.4559	-7.3248	-8.1933	-11.272	-7.0435	-13.465	-9.43	-7.4345	-12.009	-8.0224	-10.041	-8.4821	-9.8235	-8.7149	-10.417	-9.9911
1.0084	1.7772	5.5739	3.1341	-0.29415	0.93781	1.0123	1.4904	-1.4606	-1.3331	5.578	0.40375	3.4051	4.5967	0.88146	3.6624	4.2148	2.7877	-0.15555	2.873	0.13268	2.6171	2.0321	1.5231	1.6488	2.425	-0.44027	0.87664	1.6156	1.9369	1.0703	2.4319	3.188	2.4188	3.889	3.9478	0.16104	-0.53612	-0.57706	3.2094	-0.58191	2.5372	0.95927	3.5372	-1.4013	0.90404	0.23895	0.28675	1.645	-0.004995
1.8315	6.0492	-0.46011	1.2394	4.1807	2.7101	4.8884	-0.28334	3.1144	0.84748	3.8573	1.6645	1.4569	1.0444	0.18884	0.60988	4.153	1.4312	0.36427	5.6838	1.7289	-0.5959	5.5709	3.0537	1.6749	5.7806	1.3495	4.9074	3.8554	4.4891	2.1316	5.6427	-0.38537	3.9123	1.4	0.67463	0.87693	3.499	2.4158	4.026	4.2607	1.7325	2.6414	3.2311	1.408	3.3749	2.812	1.9457	1.0563	3.7449
-9.7583	-10.9	-8.0739	-9.8037	-9.9511	-11.005	-9.2088	-7.8004	-7.4385	-8.5655	-10.176	-7.417	-11.135	-8.6767	-6.8951	-9.7199	-8.8046	-6.9703	-9.5751	-9.2884	-11.905	-7.8473	-7.6989	-7.9118	-7.6734	-9.873	-9.5078	-8.242	-6.8434	-10.331	-9.1667	-9.4291	-9.5304	-6.796	-10.698	-7.1109	-9.845	-10.89	-9.5721	-10.04	-7.3684	-10.039	-10.674	-7.0636	-10.829	-8.8771	-8.9095	-6.4427	-11.287	-13.561
-10.491	-12.88	-10.932	-12.546	-11.285	-11.791	-10.56	-8.2074	-9.488	-11.845	-10.663	-12.346	-10.443	-10.064	-10.212	-14.67	-9.5887	-5.0159	-9.0567	-12.468	-10.669	-8.2597	-8.6473	-11.481	-7.262	-9.3272	-13.062	-8.9152	-10.209	-11.741	-12.024	-10.815	-8.8677	-8.0711	-5.9092	-10.636	-12.991	-5.7543	-10.277	-9.4311	-10.979	-8.7657	-9.8665	-7.8183	-7.7737	-10.184	-7.7237	-8.4099	-10.844	-11.82
-9.8627	-7.6343	-9.6798	-9.5737	-5.9207	-5.9168	-9.9288	-9.0457	-8.6628	-9.2276	-7.6324	-10.434	-9.7966	-9.6013	-9.603	-9.3159	-6.8362	-5.9236	-8.8641	-9.9231	-7.2986	-5.5548	-9.686	-10.487	-8.3135	-6.1594	-8.0777	-8.7852	-10.034	-6.3036	-8.0741	-8.7445	-8.2688	-10.401	-8.9648	-5.6374	-10.368	-5.0984	-8.4866	-6.6341	-9.2267	-6.7917	-10.973	-8.8059	-8.579	-9.3585	-10.681	-11.772	-6.9771	-8.9956
-8.6727	-8.3785	-5.9888	-7.0723	-8.9719	-9.5436	-8.4387	-5.3966	-10.01	-5.837	-7.9017	-7.2651	-12.22	-11.076	-7.7106	-5.8161	-9.2206	-8.1275	-11.377	-6.8009	-8.6379	-5.6004	-9.4117	-7.5278	-7.8685	-6.8197	-8.7505	-6.6562	-7.6587	-7.8293	-3.0034	-7.1654	-5.314	-8.7203	-7.1998	-7.6416	-5.9673	-6.7414	-7.2566	-7.2038	-6.4596	-5.344	-5.7682	-7.9033	-4.2538	-8.2156	-7.3426	-8.3208	-8.3238	-7.745
-15.042	-11.05	-11.705	-10.511	-8.1463	-12.406	-9.6714	-8.6173	-9.7373	-7.7372	-13.839	-14.302	-11.378	-10.331	-11.537	-11.118	-14.45	-10.786	-13.84	-10.65	-9.6235	-11.474	-13.914	-11.134	-11.199	-12.311	-11.441	-11.137	-11.439	-11.933	-11.747	-7.6746	-12.196	-15.38	-15.349	-14.648	-9.9615	-10.962	-10.393	-10.829	-13.24	-9.1518	-11.011	-13.735	-12.913	-10.883	-17.007	-13.205	-12.691	-11.099
2.7414	0.87116	-1.0178	-0.60873	1.806	2.3306	-1.2632	-1.4994	-0.19897	-0.41598	-1.3731	0.042163	2.1481	0.4909	-0.53678	-2.7071	0.045269	-1.771	0.46942	1.2716	-1.2286	0.70372	-4.5611	0.61944	-1.0825	0.65765	-1.316	-1.4613	2.7627	1.1468	1.9194	-0.39127	-0.60892	-0.60224	-2.4078	-0.68077	-2.714	0.64634	0.12023	-4.0982	-1.9591	0.76183	-2.3175	1.9034	1.3829	3.1458	3.259	1.0513	0.67118	1.5013
-5.8711	-2.9277	-3.9682	-4.9342	-4.2394	-8.01	-2.795	-4.7992	-5.2337	-3.5555	-4.8231	-4.4574	-4.7368	-3.0597	-4.8438	-1.2455	-3.2492	-4.798	-3.6037	-5.6628	-1.318	-4.3779	-0.85966	-1.945	-4.0306	-3.1289	-4.2995	-3.9972	-3.0743	-5.3488	-4.9608	-4.7824	-3.9565	-1.8178	-3.1883	-1.3476	-2.0778	-1.8857	-5.1322	-4.6054	-4.6844	-4.1527	-4.3737	-3.756	-3.4056	-3.7224	-2.367	-0.52329	-4.5884	-2.1244
4.4141	5.0729	0.93842	1.3334	3.5678	3.7005	3.1338	3.9089	4.175	0.90629	1.2	0.69757	4.279	0.89742	1.3434	1.5004	1.3138	3.2848	0.24802	3.9315	0.42093	3.3003	3.2996	0.85349	3.1457	3.1277	-1.6893	2.8147	2.4255	0.80434	5.0635	0.38444	2.7094	1.3616	-0.54607	-0.92749	1.0741	3.6079	0.12541	-0.68141	-1.5198	-0.84806	1.2079	-0.60636	3.0113	0.18886	2.2266	0.61106	4.5469	-1.4259
-15.985	-12.646	-13.936	-14.455	-13.136	-13.556	-12.647	-15.757	-13.931	-13.947	-16	-14.658	-13.919	-15.388	-14.311	-16.418	-11.229	-14.44	-13.336	-14.61	-14.348	-15.483	-13.44	-13.687	-14.652	-11.986	-14.067	-15.681	-10.272	-14.115	-15.804	-11.668	-10.281	-14.566	-15.472	-13.082	-11.398	-15.649	-15.763	-17.997	-12.914	-14.33	-14.779	-13.364	-13.568	-13.383	-15.08	-13.736	-14.036	-14.737
-22.498	-23.468	-23.396	-21.829	-24.429	-20.923	-21.739	-24.409	-25.919	-17.558	-21.81	-21.27	-21.819	-23.02	-20.131	-18.802	-25.166	-21.316	-21.71	-20.162	-20.739	-21.851	-18.758	-21.185	-23.997	-22.552	-20.919	-20.566	-22.256	-22.538	-24.817	-23.056	-21.605	-20.458	-22.865	-21.363	-25.979	-20.592	-22.295	-20.705	-18.414	-23.599	-18.55	-24.737	-22.903	-19.745	-21.743	-23.871	-20.841	-21.262
-10.313	-8.2875	-9.3029	-11.741	-11.248	-7.411	-12.56	-10.815	-14.011	-9.3581	-10.737	-9.341	-9.5843	-7.6173	-9.0378	-7.5778	-7.158	-12.867	-9.8776	-7.167	-6.6715	-10.152	-9.1551	-11.859	-8.2628	-10.423	-11.519	-6.7232	-5.8586	-9.6285	-11.423	-8.8865	-11.665	-11.763	-7.3771	-9.8975	-11.475	-9.2352	-11.886	-8.9033	-9.9824	-8.7411	-9.9349	-11.49	-9.4048	-8.0637	-7.5891	-11.968	-8.6848	-11.702
-13.484	-13.02	-12.487	-12.924	-14.821	-13.055	-10.899	-11.401	-13.116	-13.556	-11.144	-13.24	-11.986	-11.322	-13.715	-13.348	-15.327	-10.509	-9.8377	-12.127	-11.696	-10.889	-15.171	-14.084	-12.393	-10.816	-15.847	-11.935	-12.847	-10.796	-12.928	-15.322	-8.4415	-10.628	-14.494	-12.637	-12.385	-11.767	-11.966	-13.987	-12.518	-10.174	-13.11	-15.857	-11.359	-12.275	-11.227	-12.347	-15.642	-12.49
-9.6612	-10.562	-10.594	-11.08	-9.0039	-10.506	-12.129	-11.507	-10.737	-10.56	-12.908	-12.923	-12.878	-10.563	-10.752	-9.4469	-12.37	-9.4967	-10.343	-8.7751	-8.7015	-8.6885	-11.363	-12.719	-13.295	-13.412	-11.093	-11.713	-11.841	-9.7981	-13.601	-14.409	-8.2077	-10.134	-9.2897	-12.199	-12.513	-10.723	-10.816	-11.946	-10.69	-9.9631	-9.4749	-12.852	-7.997	-14.187	-12.367	-14.062	-10.781	-11.048
-2.3595	-5.3541	-3.096	-5.0933	-3.2016	-2.9449	-6.0832	-1.5076	-1.4426	-1.4931	-3.2684	-4.5177	-3.9873	-5.0113	-6.4297	-5.8987	-3.7964	-2.224	-4.0676	-4.22	-5.3615	0.32058	-6.2129	-4.3647	-5.1617	-4.9267	-5.3637	-0.07843	-5.1722	-3.4083	-2.6918	-4.4912	-2.9668	-4.6387	-2.2981	-2.9269	-2.733	-3.1913	-1.9043	-3.5793	-4.4624	-4.0266	-3.9352	-1.8846	-3.1384	-0.97193	-2.478	-3.4159	-4.1742	-2.9277
-6.9882	-9.3807	-8.2851	-9.4902	-7.3246	-7.4733	-8.4283	-9.9393	-6.3105	-10.845	-10.53	-9.7903	-12.077	-8.5517	-6.7079	-7.9712	-7.9985	-11.588	-6.4266	-11.818	-10.462	-7.0615	-8.7315	-7.6687	-8.5195	-8.8928	-9.2604	-9.9439	-7.518	-8.7244	-7.5917	-9.9532	-8.0723	-8.4955	-6.3486	-6.6331	-9.295	-8.3156	-10.179	-9.2887	-12.21	-8.9621	-8.7713	-9.0079	-8.9544	-7.9099	-6.8843	-10.259	-10.352	-9.443
1.2183	1.8133	2.5872	0.69039	-0.21232	1.2211	-1.6573	2.1344	2.2204	-0.81	-1.3174	0.55663	-1.1226	2.6411	-1.856	5.1501	1.0231	0.39577	0.44756	2.164	-0.37802	3.9435	0.0002742	3.2684	1.841	0.049071	5.4335	0.60678	0.25901	2.4231	-0.10905	2.2992	1.0214	1.7647	2.2612	0.21451	1.0145	1.4771	2.7801	0.41815	2.0727	4.7186	-1.473	0.99993	0.52472	4.3478	-2.195	2.6415	-0.41561	2.1231
-7.8055	-5.2576	-4.1039	-6.6106	-8.1188	-5.0985	-4.9969	-7.3815	-8.2213	-8.321	-7.3008	-8.4721	-8.6898	-7.3019	-4.4768	-8.8411	-10.83	-7.1685	-9.7998	-4.8599	-6.0859	-6.6375	-6.374	-8.4291	-10.051	-3.5232	-6.1265	-7.7976	-10.438	-8.5838	-5.9787	-6.2119	-7.242	-7.9804	-8.8396	-7.8834	-9.56	-5.4721	-4.7449	-8.5092	-7.4966	-7.3633	-10.827	-11.243	-6.8907	-9.5073	-3.682	-4.2714	-8.3727	-10.252
-4.5067	-2.006	-4.7186	-2.8696	-4.2632	-2.0699	-2.1658	-5.3394	-5.5455	-3.8792	-5.7728	-0.421	-6.5793	-2.4803	-5.0554	-5.294	-3.4019	-2.5485	-3.8012	-2.1989	-3.2376	-4.5455	0.41625	-3.684	-2.2406	-0.77082	-2.229	-2.73	-1.6638	-5.6066	-1.8841	-4.4056	-2.3468	-5.3593	-5.8052	-2.2846	-0.49357	-1.0828	-5.563	-4.4662	-2.8269	-2.3849	-4.5659	-3.9753	-2.0756	-3.7267	-3.9308	-2.9465	-5.609	-3.1463
-15.699	-15.223	-10.172	-13.546	-14.114	-15.236	-9.8727	-13.433	-12.082	-12.416	-11.85	-14.282	-12.011	-14.718	-11.264	-13.027	-12.139	-14.031	-12.478	-12.003	-11.408	-12.066	-11.085	-13.787	-15.11	-14.988	-13.259	-14.88	-16.042	-12.673	-10.458	-11.693	-15.467	-14.825	-12.946	-10.767	-10.822	-12.516	-10.41	-11.548	-16.359	-12.717	-13.966	-11.089	-13.062	-11.337	-13.355	-13.968	-10.909	-12.122
3.769	3.5922	3.1789	4.9753	-0.37256	-0.90908	2.0104	0.63853	2.7793	0.53547	0.68105	3.0685	2.0667	3.1934	2.1144	-0.46432	0.89578	0.26272	1.829	4.8148	2.9788	-1.3596	5.5165	4.1856	0.90457	2.2868	2.528	5.5669	3.2447	1.9619	2.2103	0.73039	0.23482	1.97	4.2596	0.88407	2.056	3.5412	1.5266	3.5718	2.136	1.5667	3.3174	3.9615	1.8292	2.4479	-0.96841	1.1598	0.68172	0.70435
-3.2546	-3.4075	-0.59657	-3.9707	-3.2585	-1.8741	-1.9782	-5.0456	-6.371	-6.1885	-2.3526	-3.8601	-3.3193	-1.2336	-6.3494	-3.7564	-5.0812	-6.0289	-4.2128	-2.2087	-4.1013	-5.8583	-4.2163	-4.5423	-3.4467	-3.8112	-4.6038	-5.2041	-2.7735	-5.0668	-5.3475	-2.3055	-4.9332	-5.4073	-6.0448	-2.0476	-4.4496	-2.6703	-4.7859	-5.0585	-5.481	0.29761	-3.4175	-5.7281	-3.7544	-6.5822	0.589	-0.061859	-0.44796	-7.2832
-3.8342	-1.2154	-3.9242	-0.66746	-2.2372	-1.4972	-2.6737	-1.3748	-3.4603	-5.0758	-5.4922	-2.3561	-3.3136	-0.35443	-0.82343	0.71682	-0.43941	-3.5086	-1.3302	-0.76344	-0.60611	-0.91983	0.48584	-5.9009	-7.9877	-0.12612	-1.3422	0.93726	-5.1829	-0.95591	-5.1962	-2.7905	-2.2945	-1.6589	-1.6904	-3.2074	-2.3168	-2.5727	-2.0211	2.0076	-2.4735	-0.41489	-4.1929	-0.30549	-1.2907	-0.61682	-1.3557	-2.0884	0.092645	0.94949
-5.6281	-4.6302	-9.8753	-6.1459	-5.5763	-7.9923	-4.4774	-3.3075	-3.2387	-2.814	-5.5222	-6.7682	-3.9142	-5.4989	-5.3949	-6.564	-7.2996	-10.688	-6.0634	-6.4832	-5.3107	-6.0161	-8.5417	-3.3539	-9.0314	-6.6635	-4.8678	-5.759	-2.7519	-6.1834	-3.0264	-3.7382	-8.2979	-6.721	-8.3556	-9.1206	-6.9693	-3.8841	-5.7275	-6.1692	-3.6464	-1.5702	-6.6784	-6.7738	-7.1279	-4.0478	-3.9722	-1.9767	-5.6718	-3.7698
-5.4147	0.83109	-5.8654	-6.5096	-3.9693	-3.6178	-0.82759	-0.58123	-5.4033	-4.3392	-1.8301	-1.0186	-7.4003	-3.7991	-7.0825	-1.8425	-3.0373	-1.3417	-8.069	-5.8442	-4.947	-4.6612	-3.7415	-0.79232	-6.95	-3.2682	-4.6565	-3.8973	-6.0524	-5.1382	-2.7856	-6.974	-4.9694	-2.5182	-2.8627	-5.6913	-3.3983	-4.1805	-6.3977	-0.092346	-3.2462	-6.0657	-3.2751	-4.9655	-5.3771	-4.0937	-1.6968	-5.2252	-1.8423	-7.0583
6.5487	4.3477	6.4089	8.7038	7.2716	6.6404	8.689	7.6566	3.4216	6.4347	9.399	3.7847	4.7702	5.961	8.889	5.8131	7.1881	5.9291	6.3697	7.2405	7.8191	6.0655	-0.57505	7.0033	4.6887	6.9006	6.8399	7.3696	6.4071	9.2396	8.2986	7.4104	6.2558	2.3798	9.4538	7.1522	4.5645	4.7256	4.195	5.3586	5.6085	6.5182	5.9514	5.9325	4.4477	7.1612	7.1229	7.4457	6.9037	7.5818
-4.8017	-0.011255	-3.7575	-2.0447	-3.5575	-3.4356	-1.0846	-2.4663	-3.5214	-3.8451	-4.3493	-4.184	-3.3959	-5.4149	-2.7942	-3.1323	0.13813	-1.6156	-1.4237	-3.6109	-2.995	-2.0089	-1.1336	-1.0574	-3.8784	-4.5856	-0.67682	-3.1927	-3.9772	0.67277	-4.6089	-2.8483	-1.9298	-2.8688	-1.2792	-3.8085	-1.1605	-2.3162	-1.3752	-2.1515	-2.4945	-1.7311	-0.67373	-3.1097	-3.186	-3.1704	-4.7809	-4.1138	-1.0911	-2.8046
-6.0028	-4.108	-2.9842	-3.1083	-3.7938	-8.9108	-6.8048	-2.8503	-2.9392	-5.0879	-6.3933	-5.1772	-6.7963	-6.2376	-5.6493	-4.8754	-3.2701	-3.5603	-8.7321	-3.3609	-7.1739	-5.2205	-5.3818	-5.2862	-2.2369	-2.2906	-4.4312	-3.743	-6.1918	-2.7054	-1.02	-0.94475	-2.0033	-5.3307	-1.7984	-5.3029	-2.041	-4.3397	-5.0976	-1.9637	-5.1104	-5.7567	-1.2837	-3.7382	-5.1996	-4.4103	-2.4191	-6.0883	-0.68189	-7.119
6.0678	8.2796	8.234	8.4359	7.7572	8.6508	5.0836	7.0414	7.754	11.341	7.632	6.1513	4.9785	8.5044	8.5152	8.1363	5.8559	8.2951	8.5978	3.9893	5.2943	5.2823	6.7137	6.5724	5.6936	8.6947	9.1873	7.1708	9.7075	7.9986	5.6003	5.2864	5.0312	4.9611	4.7185	6.1981	5.1308	8.3809	5.7186	6.4622	4.5269	6.1865	7.0148	4.3053	5.1356	8.1416	6.978	1.9354	3.3513	8.3758
-0.061336	-1.096	-1.4152	-2.8681	-1.5683	-2.4809	-2.0409	-3.3206	-0.84936	-1.6473	-0.98591	-1.6474	-3.7543	2.0927	1.2017	-0.55826	-1.8002	1.0907	-3.5544	-2.6175	-0.51902	-1.8456	-4.3398	0.11878	-2.0851	-0.86833	-2.3161	-2.7343	-2.0907	1.4388	-0.7206	-2.2816	-1.937	-2.6408	-2.8768	-1.6258	1.6457	1.2088	-2.0897	-3.9928	-0.67959	-3.4238	2.088	0.75198	-3.5694	-1.9323	1.5058	-2.0331	-3.237	-3.3828
-8.9247	-7.161	-9.999	-9.9208	-8.1524	-10.817	-11.544	-6.0359	-11.573	-7.9719	-8.3179	-10.293	-8.4744	-8.7838	-14.448	-8.6899	-10.119	-8.0086	-10.097	-7.2718	-9.8085	-6.4816	-13.512	-10.025	-8.6494	-9.1062	-8.0453	-8.7297	-10.495	-8.2348	-10.371	-10.643	-11.66	-10.533	-9.5076	-6.3443	-9.7268	-7.9163	-8.2178	-11.168	-9.8081	-9.0198	-9.8106	-9.8842	-10.456	-8.9953	-9.5647	-8.2727	-9.7849	-11.496
2.4241	-1.1792	-6.5903	1.2567	-3.3863	-4.9129	-2.9269	0.58296	-0.72644	-5.0771	0.80487	-3.5173	-2.2858	-0.5187	-3.3108	-1.8277	-4.1962	-4.0007	-2.7301	-4.1185	-3.2749	-1.4362	-0.42462	-2.4506	-4.8264	-4.0158	-4.0713	-0.65225	0.46685	-5.2211	-2.7356	-0.16467	-4.1798	-6.0376	-2.8261	-0.50459	-2.1567	-5.4919	-1.4861	-6.3581	-2.4234	-3.2368	-4.3579	0.73366	-3.6329	-2.3586	-4.3291	0.24563	-2.7922	-2.5652
-2.7787	0.12947	0.41536	1.0424	-0.532	-0.47493	0.67403	-1.2053	-1.3955	-0.5077	0.016566	0.016199	-1.6682	-5.2429	-3.7997	1.3185	2.2121	-3.5757	-1.9356	1.6111	0.63269	-2.3332	0.45545	-0.7705	0.74954	1.1898	-2.2186	-0.41716	1.3631	-0.41551	0.6129	-0.54446	-3.7516	-0.23651	2.9581	0.25838	-0.50437	-0.241	-0.64626	1.2172	0.65608	2.8571	1.208	-1.3373	0.26942	0.9012	1.475	-3.233	0.25391	-0.51335
-21.143	-23.532	-22.164	-22.867	-21.61	-19.63	-23.322	-23.155	-24.458	-24.481	-23.361	-20.368	-19.119	-19.949	-20.352	-22.059	-21.458	-24.718	-19.059	-22.585	-21.862	-22.776	-20.975	-23.472	-23.588	-22.171	-27.229	-21.978	-24.596	-23.342	-22.319	-20.721	-20.02	-24.665	-21.678	-23.866	-22.697	-21.492	-20.038	-22.934	-20.832	-21.759	-21.827	-21.435	-21.422	-22.806	-22.681	-23.309	-23.996	-25.811
-14.886	-16.688	-14.315	-13.858	-16.302	-12.464	-10.142	-16.926	-9.6678	-13.864	-12.035	-15.746	-12.594	-11.065	-12.966	-15.193	-13.277	-11.954	-10.743	-15.921	-12.295	-12.042	-12.707	-11.089	-16.231	-13.103	-13.882	-12.224	-15.402	-14.758	-17.27	-15.553	-11.994	-14.366	-14.744	-15.38	-10.242	-12.23	-13.581	-12.197	-15.335	-14.95	-10.701	-15.68	-12.554	-14.589	-14.566	-12.93	-12.431	-14.104
-0.47609	1.3916	-0.99145	-1.0932	2.8151	0.88408	1.8536	-0.70702	0.33509	-1.5028	-0.51458	2.398	1.5359	2.004	1.7892	2.3421	-0.66027	0.54862	-2.8366	1.1232	2.5028	-0.026684	-1.168	1.8711	-0.147	1.2293	0.60943	-0.087612	0.42719	-1.7938	0.35874	1.661	0.78315	0.047848	-0.5564	-2.1307	1.1912	-1.5834	-1.0702	-0.46423	-0.22171	-2.6707	0.22868	3.9081	0.4633	1.2857	-1.7	0.43781	-0.32319	2.1215
-3.823	-8.6617	-4.587	-9.6509	-3.5239	-3.4	-5.5669	-6.9656	-5.6727	-5.1754	-5.9993	-4.3451	-3.7848	-7.9557	-6.9769	-4.7795	-6.2392	-5.5906	-7.6758	-8.2638	-3.107	-6.8866	-7.6062	-4.9283	-3.7659	-7.3023	-5.4991	-5.3126	-6.567	-7.5128	-6.0927	-7.6628	-5.6018	-1.3812	-6.5737	-8.1891	-7.5929	-3.6928	-4.27	-6.5499	-5.2008	-3.5756	-6.7786	-7.8681	-6.1098	-5.0513	-2.2956	-8.225	-5.3872	-5.0006
-10.859	-9.8953	-9.303	-4.8445	-7.2331	-9.962	-6.7117	-9.489	-7.2687	-9.3071	-9.4292	-5.3168	-7.5861	-7.3768	-7.5918	-8.1146	-6.7613	-7.9375	-9.1147	-7.0798	-8.1631	-5.3804	-11.548	-7.2241	-7.2976	-6.0317	-6.9528	-6.4237	-8.7794	-8.5962	-4.6407	-5.3272	-8.2259	-4.6267	-7.7948	-7.1113	-7.1807	-8.8078	-6.2266	-7.9641	-3.3202	-6.9049	-7.0329	-11.216	-8.4824	-9.9533	-5.5321	-5.8707	-6.6952	-7.6025
8.3318	6.2441	7.5138	7.1711	9.1132	7.4533	4.2996	8.2562	7.358	8.3913	6.6224	8.2353	5.4628	7.0346	5.3486	6.7606	4.6925	6.7336	5.3264	3.1453	7.2878	4.3191	5.5857	9.218	7.1987	7.458	8.8701	6.7988	7.0905	7.2317	8.0407	9.8251	7.2989	5.1516	6.9495	4.5977	5.9082	6.9089	7.9552	3.7189	9.0946	8.0006	9.2483	8.2929	6.1116	10.509	4.4871	7.6923	11.216	6.714
-2.2225	-3.6379	-4.1942	-4.9955	-3.8789	-2.7209	-5.7204	-7.7151	-2.8826	-4.8169	-3.4518	-4.6152	-2.8852	0.057632	-7.7738	-6.3683	-6.4943	-4.1573	-1.9772	-5.8045	-2.7931	-4.507	-4.9553	-1.8758	-6.0657	-6.0394	-0.92014	-4.0321	-0.25723	-5.7448	-5.7107	-5.5325	-4.2424	-4.543	-3.2836	-3.557	-3.488	-2.7224	-0.21985	-1.7648	-4.5326	-3.4472	-4.8677	-3.2931	-4.887	-3.6797	-3.8606	-2.3609	0.29599	-1.6846
0.35857	-0.9822	0.32468	0.61808	0.42326	1.1573	2.1414	3.7107	1.0429	2.2666	1.6976	0.38139	0.46997	1.2281	-1.3702	3.1607	2.7018	2.4533	-2.8127	1.2307	-0.99512	-0.57556	-1.9354	0.45274	-1.9771	1.0585	-1.9736	1.9109	-0.52448	-3.2504	-0.34075	-1.2386	0.62017	-0.78064	0.39126	0.46497	0.61586	2.2961	-3.359	-1.239	-0.58323	1.1136	-0.64414	-2.4307	-0.32035	0.18768	-1.7951	-2.3022	-1.068	1.0177
-1.9319	-3.0525	-4.177	-0.61402	-0.23752	-1.0889	-7.6054	-4.582	-2.6969	-0.53047	-5.3238	-4.8742	-2.0678	-1.684	-5.3644	-1.4514	1.3173	-2.2365	-0.55216	-1.0955	-2.2721	-3.3447	-2.9161	-0.85026	1.7516	-6.005	-2.8912	-1.0636	-3.7262	-3.1031	-2.1338	-4.762	-3.5954	-4.7335	-2.3653	0.31205	-6.2279	-6.1113	-1.615	-5.4477	0.2424	-4.9423	-0.81067	-2.6293	-4.5813	-4.6216	-4.8151	-3.3341	-5.2603	-3.8701
2.2882	2.856	0.57069	4.3278	0.50555	3.8741	0.55184	0.71552	2.4122	0.66125	1.5518	2.9244	4.7815	2.9454	1.018	0.10083	-1.3787	-1.3321	-3.1599	0.3506	2.3881	-1.163	2.9849	-0.32197	2.3537	0.96618	0.97791	3.2249	1.2749	-0.013861	3.8151	1.6983	1.5788	3.0106	-0.10503	3.2215	-1.8962	4.3099	-0.72382	1.7698	2.8001	1.2454	4.2805	1.9097	3.1283	3.094	0.37923	0.65388	-0.66965	0.46231
-15.221	-14.897	-12.254	-12.479	-16.044	-12.85	-14.535	-13.287	-12.947	-12.873	-13.079	-10.344	-12.697	-12.657	-9.6848	-10.289	-14.25	-12.246	-13.024	-9.1885	-11.853	-11.87	-16.782	-13.728	-12.061	-12.739	-13.953	-14.823	-12.593	-13.112	-12.581	-16.572	-12.98	-13.617	-13.746	-13.524	-13.528	-11.731	-14.047	-15.155	-15.485	-16.23	-13.007	-14.118	-12.684	-11.737	-14.514	-14.758	-13.696	-12.12
2.3717	0.91078	0.61908	1.7829	0.5288	2.0383	2.916	3.0284	2.5559	4.7191	-0.062388	4.5554	3.1567	-0.71566	3.9364	1.7338	1.1659	3.6136	-1.0599	1.4496	1.0638	1.198	4.2704	5.8552	4.7287	6.6923	5.0182	2.1726	3.1124	1.7566	2.0952	3.4311	3.9623	4.4979	4.7042	4.5079	2.4794	1.9498	-1.0463	3.6918	7.9836	0.71527	4.4454	3.1172	1.5631	3.3466	3.1586	4.3037	0.78658	6.4371
-1.7675	1.167	-0.34757	0.01659	-2.8509	-1.516	-3.8055	0.079564	0.22574	0.19752	-0.72438	-2.4549	-1.6363	0.089098	-0.22311	0.50029	-2.4083	-2.5309	-2.6379	-2.0497	-5.0031	-2.486	-3.2361	-2.9579	-2.7363	-1.5235	2.491	-3.363	-0.66606	-0.99845	1.7797	-3.956	-2.8465	-0.40046	-1.3391	0.50298	2.2336	-6.1693	-2.5297	-1.6169	-1.0077	0.4755	-3.1783	2.913	-2.9674	-0.75058	-2.5945	-0.14971	-1.1431	-2.7189
-1.11	-6.0164	-3.0933	-4.7049	-5.8084	-5.1673	-1.0294	-1.7422	-1.7395	-6.2712	0.64331	-4.6487	-5.1142	-7.555	-4.4015	-4.0839	-2.9134	-4.9231	-4.6324	-3.0091	-5.1846	-6.8144	-4.9518	-4.9544	-4.064	-4.2207	-3.4004	-4.1233	-4.7288	-3.3747	-5.1402	-10.02	-3.2476	-3.5117	-3.7617	-2.3657	-5.3182	-2.0519	-2.7662	-6.3071	-2.7134	-4.7513	-3.9108	-7.3559	-3.8405	-4.8541	-3.8589	-2.3254	-1.7629	-1.4088
-1.7616	0.61314	-1.6371	-1.5796	-4.143	-1.237	-3.8639	0.58519	-3.0444	-1.4482	-3.2906	-1.6776	-2.0301	-3.3132	-2.6191	-1.8097	-2.5746	-1.2646	2.5439	-2.144	-4.4326	-0.65955	-0.66642	-2.1085	-1.8332	-0.81511	-1.5898	-3.3823	0.54676	-2.5992	2.8857	-2.6848	-2.4615	0.39958	-0.47516	-0.72624	-0.75743	-0.12153	-0.31635	-5.6333	0.07067	-2.0001	-3.3078	-2.0679	-1.9321	-4.3616	-2.842	1.7732	-0.97481	-2.7259
-10.972	-10.856	-9.845	-10.581	-10.77	-5.8939	-11.216	-12.605	-9.8972	-8.7507	-13.502	-8.982	-11.375	-11.663	-14.173	-9.2067	-15.267	-12.588	-10.343	-6.6664	-11.694	-10.516	-12.028	-13.521	-10.216	-12.311	-11.844	-11.389	-11.144	-10.644	-10.504	-13.198	-11.014	-9.7317	-8.653	-11.037	-12.283	-11.954	-9.8644	-12.878	-12.472	-10.59	-12	-9.1732	-9.3737	-11.038	-8.879	-12.062	-10.264	-11.132
-7.0668	-10.533	-9.6556	-11.517	-10.364	-10.039	-6.6625	-8.5124	-8.4817	-8.8962	-10.523	-6.5739	-7.7985	-8.4683	-6.2537	-7.3238	-9.7772	-8.3516	-9.9937	-11.435	-9.3478	-10.606	-8.0035	-8.5379	-8.9211	-6.5385	-8.9714	-7.2804	-11.155	-11.372	-9.1756	-10.296	-7.5815	-9.4429	-11.349	-9.2274	-7.9906	-9.4601	-11.258	-9.6139	-8.0469	-5.9221	-11.246	-10.26	-9.4306	-7.3174	-7.387	-9.421	-10.456	-8.2857
-7.3407	-5.3761	-4.3051	-6.7166	-5.1236	-6.0903	-5.7319	-10.04	-5.4245	-4.9125	-3.8136	-5.8077	-6.8156	-4.5098	-8.4349	-3.8885	-3.3428	-4.2218	-6.7591	-7.9051	-6.7184	-5.3107	-7.9696	-7.0946	-6.5187	-4.552	-4.9937	-5.1055	-6.2576	-3.9768	-7.9367	-2.809	-5.7468	-4.3424	-7.4305	-6.0161	-7.0986	-4.735	-5.8689	-7.6804	-7.7765	-9.3711	-6.3827	-3.9488	-4.8844	-4.5012	-5.4003	-5.6314	-4.9592	-5.3429
-12.501	-14.226	-10.408	-12.388	-12.942	-12.295	-14.588	-10.314	-15.216	-14.513	-11.627	-12.421	-13.605	-14.619	-13.839	-12.022	-12.577	-11.94	-13.217	-15.801	-15.613	-10.833	-11.616	-11.493	-10.923	-15.284	-12.389	-10.3	-15.014	-10.207	-15.157	-10.488	-16.805	-9.779	-11.768	-15.99	-13.978	-15.413	-12.462	-11.967	-12.455	-12.256	-11.524	-13.877	-11.16	-15.247	-11.394	-12.696	-14.038	-14.716
-4.0812	-4.6787	-6.1357	-1.5284	-3.5915	-4.0089	-1.5819	-5.4247	-4.1071	-2.9275	-3.2697	-7.0684	-4.3925	-3.3346	-3.417	-3.6271	-4.6971	-8.0066	-2.3849	-1.0783	-6.0659	-6.5716	-3.5648	-5.1791	-4.5553	-4.4744	-4.7088	-3.8086	-4.6155	-6.6878	-4.5653	-5.0965	-6.5424	-4.1333	-1.482	-4.0859	-4.4549	-6.948	-3.4758	-6.3902	-6.6673	-7.2375	-5.4372	-6.7994	-3.8119	-6.2991	-7.5305	-5.9275	-6.174	-7.2434
-7.5753	-3.2154	-5.5851	-6.3788	-5.9128	-7.1159	-4.925	-6.163	-5.6652	-5.9035	-3.29	-6.9081	-3.7998	-1.2087	-2.9125	-4.8361	-2.1294	-3.7982	-2.521	-5.2091	-4.0501	-5.1486	-3.9774	-4.797	-7.3635	-5.5124	-4.89	-3.4009	-5.9754	-3.5147	-3.8145	-4.7457	-3.9412	-4.9602	-2.0988	-5.2008	-5.9199	-2.8555	-6.3413	-5.5078	-4.4961	-2.3895	-5.0005	-2.9851	-6.7626	-2.5812	-2.8582	-3.7441	-6.3216	-4.0566
-10.025	-14.886	-14.567	-15.967	-11.766	-13.015	-12.199	-16.361	-15.596	-15.247	-13.705	-13.656	-15.56	-17.222	-14.819	-14.495	-13.236	-17.214	-14.589	-15.822	-15.186	-15	-14.916	-17.433	-11.063	-14.472	-15.04	-13.897	-13.564	-13.566	-18.051	-14.253	-13.446	-14.795	-16.09	-16.834	-14.57	-14.277	-11.422	-13.914	-13.184	-13.995	-17.152	-15.847	-16.483	-14.31	-16.871	-15.733	-16.385	-14.758
-8.8441	-8.1845	-12.183	-9.35	-6.6509	-11.797	-10.365	-9.7201	-8.7635	-4.9175	-11.394	-10.06	-6.5118	-8.667	-8.1041	-8.8127	-6.8482	-9.6723	-8.4421	-5.8347	-9.6524	-9.273	-8.6112	-14.479	-10.821	-9.2897	-10.757	-9.1734	-11.735	-9.1093	-7.6966	-10.289	-8.5909	-5.403	-10.456	-11.8	-8.0556	-10.085	-7.167	-7.425	-8.7603	-9.7782	-7.944	-7.1135	-6.3305	-10.077	-8.4834	-9.5557	-7.5556	-9.4077
4.2579	1.9128	3.0667	1.2014	5.5337	1.9664	-2.9636	3.6551	-0.70576	1.902	0.59261	1.7404	2.5691	4.2634	1.4192	1.4962	1.7413	3.0306	0.35308	0.47077	2.1556	3.4531	4.3892	-1.1531	0.53434	1.6645	1.3725	-1.0559	1.4884	0.88906	2.9275	3.0864	1.3359	1.2327	3.2905	3.0555	1.6926	-1.6616	2.1776	2.4096	3.0021	1.2718	0.97201	2.1949	-2.0594	0.28759	0.60299	2.4682	2.8935	-3.9338
-2.0742	-0.08945	-0.2096	0.83203	0.87859	0.071723	-4.5046	-0.085539	0.17329	-2.5381	-2.3841	0.55148	-0.025905	-0.34661	-0.72403	-1.2793	-3.0133	0.5038	-2.4379	-2.8069	2.1731	-0.80779	-0.82234	-0.82148	1.3722	-0.43799	-0.65986	-0.81191	2.157	-1.7006	2.9841	-1.4146	-0.69144	-0.85229	1.3249	-0.18691	-2.1093	-1.1939	0.69488	1.9168	0.34772	-2.7459	0.30694	1.8895	-2.6857	-1.2009	0.74424	0.88115	1.1348	0.19602
0.53582	3.4382	0.98983	3.277	0.10939	-1.5551	-1.2462	3.3278	-1.72	4.3702	2.5152	3.5843	1.2645	-0.31068	2.507	-0.28846	2.2096	7.0162	5.1006	-0.27789	2.7981	-0.84942	-0.67926	-2.1928	-1.4667	0.70079	2.4692	3.2204	-0.48051	1.5311	5.2969	1.762	2.1541	1.9951	0.10348	1.9878	0.34665	1.2405	0.51307	-0.35921	3.157	1.4723	2.9819	0.37415	0.60046	0.15646	5.7164	0.46474	1.8826	1.8222
-16.267	-11.941	-16.19	-12.224	-11.86	-14.085	-8.6825	-15.651	-16.929	-12.595	-12.903	-12.157	-15.295	-9.6072	-14.132	-8.324	-11.554	-13.39	-18.029	-11.429	-10.372	-12.257	-11.905	-9.1782	-12.382	-9.1468	-12.096	-10.901	-10.761	-13.999	-13.805	-15.616	-13.676	-14.2	-11.491	-11.88	-11.684	-10.644	-13.539	-14.698	-15.999	-14.11	-14.129	-12.965	-12.191	-14.779	-14.283	-11.046	-13.496	-14.536
-11.955	-11.865	-13.693	-12.017	-14.915	-12.959	-16.115	-11.758	-12.756	-15.14	-11.907	-16.437	-14.821	-11.337	-13.512	-9.3503	-12.41	-11.44	-12.66	-12.808	-11.009	-12.54	-14.885	-12.209	-11.673	-16.258	-13.46	-10.593	-15.102	-11.399	-12.525	-13.026	-10.914	-10.506	-15.157	-13.255	-15.364	-14.135	-13.365	-10.087	-11.797	-11.811	-11.887	-11.429	-13.667	-13.536	-12.788	-13.533	-13.164	-14.097
-14.098	-18.442	-10.868	-15.013	-15.313	-12.106	-13.537	-19.562	-14.436	-15.859	-14.423	-14.442	-14.7	-14.345	-15.448	-18.199	-14.594	-14.847	-16.674	-14.278	-18.513	-14.129	-12.81	-13.433	-15.97	-13.828	-9.8186	-14.34	-16.059	-13.133	-14.969	-16.401	-12.472	-17.227	-17.347	-15.671	-17.326	-15.307	-15.647	-17.042	-16.083	-19.398	-14.073	-14.947	-12.337	-14.101	-12.271	-13.972	-15.048	-12.408
3.1088	0.44335	2.5256	4.0663	1.0658	1.7328	1.7583	-1.3292	-0.78012	1.6982	1.3687	-0.87329	-0.8863	-0.13134	1.853	2.8474	3.4388	2.3625	2.8864	0.53212	-1.7404	0.22738	2.6589	-2.8823	5.1011	-2.2088	2.3856	1.9052	1.2818	-0.62546	5.1739	0.39662	0.27272	3.2572	0.47259	2.3169	4.0515	1.9608	2.5427	-2.5516	1.8177	0.68047	-0.35496	0.60595	4.5872	3.0718	1.0706	-0.35185	1.9602	2.6447
-8.6773	-11.619	-9.8691	-10.817	-13.254	-13.467	-10.673	-11.997	-9.6779	-10.414	-9.42	-10.319	-10.046	-12.026	-7.8815	-13.678	-8.849	-10.92	-9.9781	-10.141	-8.8844	-9.1405	-12.182	-10.693	-12.178	-10.249	-9.2448	-10.755	-11.165	-13.242	-10.326	-11.04	-15.435	-12.298	-12.487	-11.718	-10.686	-12.517	-8.1979	-9.1052	-9.6865	-13.253	-10.231	-9.7017	-12.875	-10.986	-9.1919	-10.789	-8.0024	-12.751
-1.6906	-3.7191	-4.019	-2.6128	-2.3878	-1.8424	-1.6745	2.9182	-3.0917	-3.7078	-3.0683	1.3421	-1.064	-4.1478	-2.8072	-3.2242	-3.2633	-4.2012	-1.2871	-1.955	-0.54169	-2.8104	-2.598	-0.84161	-0.0044201	-6.6695	-1.6989	-3.5468	-5.254	0.13115	-0.88549	-4.3553	-4.9334	-2.1096	-0.69964	-3.7277	-1.6845	-4.3154	-3.4274	-0.72689	-4.9613	-4.228	0.17273	-4.325	-1.8464	-4.1528	-4.2725	-2.2975	-1.7205	-3.0529
11.055	7.4178	8.5461	13.527	8.3374	9.9521	7.7013	8.5394	7.5178	8.7271	6.9134	7.6488	8.9992	7.6462	8.9983	10.987	11.054	7.2078	6.5724	11.625	10.37	10.909	9.0869	10.901	8.5949	6.6678	10.861	11.297	10.223	7.297	7.5821	11.144	5.8743	7.8879	4.9787	6.4406	6.9708	8.6478	10.755	7.0694	9.1592	7.3547	8.4054	8.4213	7.2069	8.9348	9.7885	4.4775	6.5746	8.8045
0.095688	-3.7748	-2.339	-2.9074	-5.8754	-3.3241	-2.7396	-5.7885	-2.1184	-6.9354	-3.1723	-1.4168	-3.0325	1.4091	-0.57493	0.23416	-2.6822	-3.0252	-0.016012	-5.083	-2.9451	-0.60179	-2.3751	-4.6705	-2.6769	-2.7076	-2.9981	-5.6616	0.98183	-0.82224	-0.24778	-2.1672	-3.555	-0.75149	-4.6696	-1.967	-0.041741	-3.2664	-1.7719	-3.5628	-3.1811	-5.3968	-4.8669	-2.709	-0.78789	-5.7467	-1.5989	-4.0151	-2.4474	-4.312
-0.76335	0.71175	-0.19521	1.5601	0.11019	0.18493	3.1557	-0.23888	-0.96965	0.90596	-2.3485	-2.5624	0.36355	1.2217	0.94406	-0.10189	2.6922	1.1859	-2.4904	1.9274	0.36852	0.36892	1.05	-0.60013	1.8017	1.971	-0.17577	0.12368	3.2607	3.9664	0.85762	0.41073	-0.30267	-1.1381	-0.74587	0.43042	0.60584	1.6193	1.6176	-0.36069	0.040443	4.4058	-1.3385	0.37589	0.35915	-0.20323	-1.742	1.7464	-0.67223	1.0594
2.3964	3.5982	2.2074	6.3053	4.6386	7.7107	3.4435	2.8963	3.3883	2.1744	5.8569	4.6949	3.8949	4.7006	2.3751	4.4428	1.8495	2.2981	5.7062	1.4319	3.7168	3.0472	3.2297	1.4019	3.4336	4.2788	2.2066	2.4833	-0.91282	1.1569	4.2006	3.1238	4.2894	4.2579	3.6959	1.4626	0.023231	7.5537	2.7575	2.2849	2.8398	3.213	2.8131	1.8225	2.1209	-0.52074	3.2777	2.3563	-0.021151	5.1972
-17.61	-15.693	-12.658	-13.54	-14.54	-14.527	-15.082	-15.028	-13.828	-15.868	-16.931	-19.736	-15.029	-15.715	-11.727	-12.891	-19.886	-13.432	-13.756	-12.131	-13.757	-16.966	-16.267	-15.636	-17.414	-12.777	-14.906	-14.196	-13.716	-15.298	-14.208	-10.142	-14.155	-14.734	-14.562	-14.368	-15.317	-11.888	-14.97	-13.484	-13.473	-15.196	-15.024	-18.615	-12.038	-12.338	-16.915	-12.887	-12.231	-15.257
5.1017	8.4114	6.2069	6.5233	4.6322	4.1059	6.0622	4.9524	4.2344	5.9899	8.7023	4.7932	3.8324	4.0605	4.3447	5.45	1.9153	8.3688	5.145	5.394	2.5501	6.7296	6.6545	3.2354	2.0371	6.8192	5.6822	3.7901	5.8251	4.5756	5.2593	7.1218	3.1359	5.8156	2.983	7.3867	5.4239	3.3385	7.7529	5.0789	4.7293	6.065	5.2511	5.335	6.301	3.4001	4.8406	3.8459	6.5709	6.4336
-8.2055	-8.1	-5.7413	-8.9758	-6.0409	-2.4628	-1.9515	-4.4602	-3.5036	-7.7048	-6.276	-10.137	-7.7158	-3.3957	-5.7213	-9.439	-4.5922	-4.9604	-2.005	-6.6173	-6.7028	-7.6081	-8.8091	-6.7439	-6.7136	-9.3212	-8.7507	-6.8907	-4.5893	-6.0535	-6.5584	-6.0811	-6.4738	-5.8496	-5.5749	-8.3853	-6.33	-6.0085	-5.3269	-6.5048	-5.3446	-6.6238	-4.9942	-3.0293	-4.7733	-5.7118	-6.0109	-5.2023	-7.2811	-6.4737
-2.8735	-1.6892	0.49092	-2.1194	1.2463	0.14682	2.2563	5.174	-0.9237	2.7173	-2.5851	1.7081	-2.8821	5.0967	0.75631	3.4072	0.060236	-0.61721	1.416	0.20399	1.0072	0.10913	1.0211	-2.0774	-0.075075	-5.2086	-2.8463	-0.58366	-0.20676	1.8534	-1.4983	0.8433	-0.23479	-0.49655	-0.48976	0.029346	0.47688	2.3782	0.48515	-0.26648	2.4009	-1.2423	1.6545	-1.4803	0.54528	1.8852	-0.43841	1.6906	-0.6058	0.30562
-8.5488	-9.714	-7.762	-10.243	-10.518	-6.4202	-6.8232	-12.342	-8.6211	-11.361	-7.7577	-8.4971	-10.054	-8.1788	-12.645	-8.5013	-8.9039	-9.5919	-8.4728	-8.7977	-12.508	-10.552	-8.6495	-6.2631	-7.1723	-10.313	-9.1666	-8.0662	-8.9991	-7.573	-9.9859	-6.8519	-9.026	-8.1118	-10.857	-5.4686	-7.793	-7.4695	-8.7851	-8.2975	-8.0068	-10.618	-9.6172	-7.6233	-11.147	-7.3824	-9.5596	-10.202	-8.204	-8.4285
-10.732	-10.942	-12.176	-13.38	-11.104	-11.484	-9.6476	-10.591	-11.581	-11.635	-13.044	-10.165	-13.562	-13.007	-13.322	-13.086	-13.433	-11.728	-13.48	-12.621	-12.368	-12	-12.777	-10.417	-15.084	-11.654	-11.718	-10.778	-11.672	-9.8915	-11.552	-13.635	-10.379	-11.411	-11.871	-10.083	-11.78	-14.827	-8.9211	-13.024	-10.975	-11.374	-13.166	-10.799	-12.256	-10.42	-11.516	-11.923	-14.263	-14.852
-8.2343	-3.8249	-4.8252	-5.8663	-6.5351	-3.9604	-5.9208	-7.5084	-7.0627	-5.6793	-4.7147	-1.5636	-3.3773	-5.485	-5.8522	-7.371	-3.828	-5.8332	-5.6735	-6.9865	-3.4211	-4.2713	-7.5104	-8.4129	-4.639	-5.4632	-8.4244	-3.9653	-6.0661	-5.5599	-8.5946	-4.8428	-2.5697	-7.405	-2.9522	-5.0393	-7.1725	-5.3305	-6.7546	-3.8381	-5.6651	-6.547	-3.6755	-7.3899	-6.7854	-5.9431	-7.069	-3.9719	-3.3787	-5.2471
-0.88378	0.9065	-2.641	-0.48121	-1.5317	0.049764	-1.9396	-2.6465	1.0107	-0.4793	0.65314	1.258	0.8869	0.0089689	3.1282	-0.50953	-1.4718	0.52291	1.2716	1.6761	-1.5147	-0.82955	1.5264	1.2446	1.9132	-0.8156	-3.3094	0.86411	0.12165	3.7976	-0.01039	-0.64007	2.1835	1.6188	-2.2615	-1.1015	0.79411	1.0767	-0.21074	1.9785	0.56094	-4.1138	0.030136	-0.75455	-1.337	0.44874	-0.57251	-1.705	0.43304	1.04
-2.2285	0.35789	3.4557	1.168	-2.1232	-1.4245	0.064412	1.3693	-0.088268	-1.8172	0.49174	-1.9127	3.8603	-0.4114	4.5029	0.72192	0.43658	2.1996	-0.26159	0.83829	1.5436	1.1014	-2.0529	-1.3423	-1.8657	-4.0766	2.5425	-1.0896	-1.9541	1.5149	-1.5689	-2.8007	2.0992	0.99512	1.0887	-0.71145	0.35906	-2.0694	-1.1122	-0.28431	0.64244	-1.1671	-3.5267	2.1009	-0.28924	-0.91792	-0.81417	-0.29986	-2.4091	0.54313
-3.5169	-2.8623	-1.4844	-2.7338	0.50644	-1.1902	-3.5971	-3.8857	-2.0425	-1.2765	-4.9514	-3.4918	-1.65	-6.3602	0.43096	-3.2405	-2.0831	-0.81599	-3.123	-5.8916	-1.2561	-2.3143	-2.5314	0.099889	-2.9399	-3.126	-2.0153	-0.50335	-4.0842	-2.7915	-3.0537	-2.2107	-0.53553	-0.4798	-1.1355	-1.2388	-5.4083	-1.3506	0.66576	-4.479	-4.2976	-0.09712	0.62873	-3.4549	-1.6775	1.5279	-3.6586	-4.3445	-3.7302	-0.42389
-13.305	-9.3453	-7.6431	-11.064	-11.183	-12.156	-12.367	-11.821	-14.953	-11.511	-14.91	-13.252	-6.5832	-8.2566	-10.987	-10.4	-10.958	-8.7072	-11.377	-9.0086	-10.48	-6.9562	-12.87	-11.565	-10.209	-12.59	-10.561	-9.2704	-14.562	-10.283	-12.39	-13.683	-9.584	-10.751	-12.588	-11.488	-12.07	-9.9045	-12.803	-7.7006	-12.878	-10.222	-11.25	-10.25	-10.619	-11.947	-10.12	-10.61	-8.4605	-11.113
7.6763	9.0715	7.1371	7.5848	9.1094	7.5028	6.378	6.1435	5.7201	7.9213	3.9126	11.328	5.9472	5.0503	8.9183	6.6978	8.1911	6.7492	5.4344	6.4535	8.9135	7.8179	4.8711	6.5568	7.2923	4.842	9.0772	8.3679	6.2671	9.019	7.5468	5.6665	4.7536	6.633	6.8408	5.848	6.4205	6.7298	8.9579	7.6373	5.2476	6.3593	6.4383	4.5071	8.2461	7.6055	6.2046	3.7299	5.9436	8.7973
3.2152	-5.1143	-0.90776	-2.2359	-1.2936	-0.79247	-3.3451	1.5669	-0.096337	-1.532	-3.0581	-1.0085	-1.2044	0.96434	-0.70255	-3.2702	-1.7668	-1.3576	-1.444	2.0669	-2.0066	1.4597	-1.5259	-2.3628	-1.8061	-3.5897	-2.1244	-3.1834	-1.9738	-1.5469	-3.5318	0.60266	-1.2471	-1.511	-1.5994	-1.3734	-2.5404	-1.1532	-3.5657	-3.5372	-0.37569	-1.1419	-1.1896	-1.9536	-2.2013	-2.2229	0.85441	1.7091	-0.36557	-0.29064
-13.679	-11.538	-12.09	-16.553	-15.269	-15.497	-15.175	-15.415	-13.138	-11.923	-13.921	-14.51	-13.41	-11.84	-12.935	-15.236	-13.885	-9.1271	-12.716	-11.349	-13.06	-11.211	-11.308	-17.186	-13.608	-13.755	-14.253	-12.48	-10.648	-13.733	-11.208	-13.904	-13.73	-16.642	-16.158	-9.8814	-12.586	-12.905	-13.753	-11.617	-11.863	-12.319	-13.149	-14.363	-13.713	-12.87	-12.898	-10.835	-11.242	-9.4644
6.9205	8.5761	8.4254	4.8369	4.7659	5.8927	7.2751	6.7597	7.1103	5.7865	7.1543	2.7024	7.8914	5.8417	4.7573	4.1885	7.8035	5.6051	7.8421	6.9475	4.5962	3.3153	3.5342	7.6868	4.9455	3.4907	5.2085	3.2615	7.0503	6.3901	6.982	6.2982	8.5677	4.9745	8.7846	5.7569	10.2	5.3133	3.5571	12.256	5.9291	6.762	5.9775	7.375	4.3325	7.6352	7.112	7.6436	9.485	5.3829
-5.0318	-3.2151	-1.8426	-4.1193	-2.9048	-0.25932	-5.1052	-4.7331	-0.43959	-3.538	-2.8272	-2.7729	-3.9653	-5.0309	-4.9574	-1.9589	-0.62049	-0.77272	-3.5294	-3.3836	-5.7771	-5.3083	-0.50636	-3.3921	-1.7039	-2.1978	-6.8073	-4.5657	-3.3151	-2.5468	-3.0217	-4.2064	-2.7695	-6.0442	-3.0043	-4.5185	-3.3981	-4.761	-3.0586	-2.8286	-3.2556	-0.69928	-2.1636	-6.3436	-6.1139	-6.7658	-5.1631	-3.828	-6.5909	-4.8592
-4.8126	-7.6857	-4.6037	-5.7648	-5.8843	-5.6963	-7.9344	-5.6043	-8.0924	-5.0751	-5.2645	-4.5033	-5.556	-5.745	-7.9478	-5.6897	-11.091	-5.5599	-4.4476	-9.1286	-4.9014	-7.8063	-3.6955	-7.7922	-5.2627	-4.9786	-4.618	-8.4296	-7.8752	-5.9555	-5.9883	-3.8587	-5.6454	-4.0315	-5.8403	-9.1341	-8.3612	-5.7121	-6.7703	-6.5425	-4.3016	-5.3437	-2.9837	-4.4316	-5.6005	-5.7774	-3.8832	-7.4835	-6.7973	-4.5419
0.89684	1.0901	-1.1973	1.6857	-0.40985	1.0364	-1.0688	-2.1703	3.1371	3.5015	-0.99407	0.51044	-0.62557	-1.4208	-1.8432	-0.035383	0.12393	-0.30691	-2.3631	2.7108	-0.20154	-0.50652	1.9996	-0.32621	-0.044335	1.2613	1.5195	-1.0364	0.21744	1.4462	-1.3327	-1.6857	-1.0908	1.1637	-1.5973	3.0395	0.014041	-2.9997	1.0524	-0.7	-1.5486	2.9987	-0.47328	0.88202	-0.32222	1.2789	1.0735	-1.4965	0.96076	0.090291
-5.2772	-6.5439	-4.8894	-5.0629	-2.1473	-4.5421	-5.3761	-6.6545	-4.5175	0.60313	-6.2546	-2.3096	-4.8488	-5.485	-8.2427	-9.5932	-6.7013	-5.2694	-5.802	-6.354	-6.542	-4.487	-5.1954	-4.4422	-4.3683	-4.8048	-7.5077	-4.6621	-5.6476	-4.4241	-6.1782	-4.8577	-1.875	-3.2957	-6.0807	-5.5336	-3.8229	-6.9856	-6.0634	-4.7639	-4.7911	-5.8018	-5.5213	-2.1419	-5.4591	-3.4524	-5.0997	-9.4677	-2.1051	-5.196
-2.7448	-3.436	-0.11185	-0.98732	0.077622	-0.12241	-4.9954	0.36009	-3.9381	0.68793	-4.4042	-2.2743	-0.9043	0.936	-3.2238	-2.8515	-4.274	-2.7297	0.59278	-1.7889	-1.5236	-0.91015	-3.3438	0.82442	-3.836	-3.496	0.10858	-1.513	-3.9897	-1.0237	1.4124	-2.1286	-1.8372	-2.2488	-0.98344	2.0488	2.0661	-2.4404	-3.4574	-5.3863	-4.4807	0.093047	-2.9864	1.1802	-2.3228	0.76008	-2.1976	-4.2385	0.047048	-0.20166
-2.357	-1.4277	1.8028	-1.6411	-1.2359	-1.1989	-2.5833	-0.68411	0.16936	-2.1306	-1.552	2.4777	-0.70392	-2.3135	1.4587	2.823	1.1582	-0.022318	3.067	-0.24622	0.95464	0.19005	-3.114	-1.5858	-1.2367	-0.36614	2.3897	-2.1755	-2.8524	-2.4829	-0.28332	1.3998	2.0039	-2.2541	-0.85386	-1.7545	-0.21235	-2.4022	-2.5914	-4.2348	1.1303	-2.079	-2.91	-1.9389	2.4445	0.37602	-0.81281	-3.3489	1.4245	-0.2603
6.349	6.7669	5.3394	5.8589	5.7515	6.6547	4.5202	6.9827	6.562	4.2449	4.5763	5.1471	4.298	6.9268	5.5643	9.5607	3.5558	5.8218	4.2561	6.4686	5.9572	4.7643	8.7115	5.0697	8.3611	4.9876	6.345	6.9368	4.5745	6.0596	4.4779	4.0227	3.2912	6.2203	3.4106	6.9331	5.4854	0.71884	6.1554	5.8166	2.1502	5.4049	6.9488	6.1916	4.9127	9.3445	7.0584	4.3042	9.3022	8.4515
1.1402	1.1236	2.7948	3.7414	0.60471	0.70159	0.40123	-0.66842	2.7152	2.3696	2.1861	-2.0445	2.9308	-2.9315	0.86986	2.586	3.208	2.0691	2.7716	0.0098349	0.44683	2.0953	3.7469	2.4139	0.20137	1.7169	1.9997	1.3763	0.89132	1.7032	2.1374	3.0316	3.979	-0.58241	-1.1754	3.6322	0.12018	2.2099	1.8184	2.6534	-1.3798	4.8747	4.1911	-1.7889	0.20333	3.6883	3.4322	-0.21812	-0.70541	-2.6811
-21.262	-20.146	-19.798	-20.643	-19.33	-21.46	-19.702	-24.723	-19.671	-19.123	-22.318	-22.189	-21.476	-20.295	-19.309	-19.081	-19.722	-22.461	-20.723	-17.164	-19.788	-21.132	-18.047	-18.766	-21.111	-20.571	-22.002	-18.238	-22.606	-20.439	-22.275	-23.171	-17.503	-21.342	-21.64	-23.314	-15.975	-22.396	-18.258	-21.362	-19.343	-22.037	-21.017	-18.786	-21.479	-24.555	-21.699	-20.037	-18.26	-22.546
-7.1923	-5.0182	-7.3365	-5.9287	-6.2344	-6.1053	-5.0897	-5.7431	-5.6174	-8.6463	-7.0644	-7.4803	-6.8962	-8.723	-3.4428	-2.3785	-4.5941	-6.8207	-8.5441	-5.8062	-7.2501	-5.5891	-4.274	-8.3623	-5.6735	-8.6712	-8.0704	-4.3062	-7.2938	-7.1042	-4.3948	-6.2484	-7.1443	-5.9844	-4.8035	-2.801	-7.8304	-7.4776	-7.9857	-5.58	-2.5413	-8.3469	-8.1772	-2.5809	-11.379	-6.4601	-4.4681	-8.395	-6.8573	-6.2474
3.3328	4.7791	-0.84381	-1.2831	-0.1843	1.4079	-0.81976	1.0215	3.4196	-2.2532	1.996	0.17441	0.64616	-1.3115	1.791	-1.7219	-0.85749	2.8679	0.77595	3.127	0.7688	1.4341	0.7757	3.4581	1.2114	0.26764	-2.3206	1.9084	1.1863	2.5892	-0.21431	0.90854	-4.1324	2.4907	2.6112	-1.0809	2.352	-1.1326	1.0232	4.8779	1.8554	-0.48582	-1.8867	-4.532	1.4025	-0.94611	2.0331	-3.141	1.0185	1.0024
0.72351	-0.078971	-1.3382	-0.64492	1.0401	0.98622	-0.88854	1.8117	-0.88979	0.90688	-0.21645	-1.2161	-1.5893	0.44478	-1.3134	-1.6251	1.9042	-3.3684	1.8285	-0.79396	-2.3824	-1.646	-1.275	1.4383	0.19623	1.6138	2.3176	2.6305	-0.85777	-2.4023	-0.033727	1.1359	-0.89991	-1.2057	-1.232	-0.26279	2.1772	0.13657	0.60461	0.17379	2.035	-1.4173	-0.85381	-0.95475	-0.19045	-0.85791	0.025604	1.6848	-1.0176	0.42809
-14.139	-14.231	-15.406	-12.42	-13.183	-11.868	-14.248	-12.313	-12.562	-10.827	-11.606	-9.5908	-11.483	-10.426	-12.613	-12.753	-16.357	-11.538	-12.066	-11.116	-9.6633	-8.471	-14.847	-12.09	-13.441	-13.298	-12.483	-10.381	-14.357	-12.138	-11.986	-15.919	-17.826	-11.5	-14.279	-11.107	-12.907	-13.062	-12.015	-12.691	-15.906	-14.537	-14.224	-10.097	-11.501	-14.207	-14.103	-10.976	-15.935	-11.01
6.2306	7.9834	8.5015	6.6045	6.6777	6.3951	4.3748	7.769	8.3255	10.077	6.8536	2.7338	6.68	7.9623	6.9853	7.2187	6.1436	4.4954	6.1011	8.2402	6.3408	5.1256	7.1093	4.9106	7.5176	7.3791	7.4877	8.1061	2.7981	7.1305	7.0328	7.9823	6.7949	6.051	6.285	5.9144	10.553	4.6396	6.8166	8.6937	5.0268	8.7966	6.7486	7.6571	5.662	6.5867	8.1142	6.9181	7.3477	8.5184
-3.1721	-3.8288	-0.46732	-2.6184	0.98208	-2.8334	-6.2517	-4.4565	-5.1377	-7.2187	-2.108	-1.4116	-4.1928	-2.1547	-1.9722	-5.6476	-3.6434	-8.4359	-2.158	-2.4133	1.0212	-5.0342	-4.8717	-2.7312	-2.9505	-3.9135	-2.3796	-6.3387	-2.1706	-7.4801	-3.3545	-3.3393	-3.7083	-2.9184	-2.1973	-4.6447	-2.7315	-2.6503	-5.7942	-4.1929	-3.7008	-3.2742	-2.0496	-4.6437	-6.1256	0.9914	-2.6581	-6.012	-0.6309	-3.2742
-3.7527	-5.6925	-5.7139	-6.6354	-3.0109	-4.7096	-5.7465	-5.133	-6.5274	-4.1019	-3.1344	-7.6714	-7.2788	-6.3703	-7.2226	-4.9028	-4.2539	-6.3079	-9.5579	-5.4794	-2.5997	-1.4382	-9.9645	-7.6352	-4.73	-5.4365	-4.043	-4.4054	-5.0606	-6.7602	-5.7982	-7.2343	-5.0922	-4.3663	-3.7585	-5.5462	-5.7206	-7.8517	-1.8895	-8.3539	-8.357	-6.3599	-7.3852	-6.3776	-4.9547	-3.9997	-8.1791	-5.5449	-5.1174	-5.0015
-1.5569	1.5734	-0.87098	1.9615	-0.66073	1.3461	-1.065	-0.46208	-1.0679	0.40574	-0.84015	0.075101	-0.06526	-1.675	2.8116	1.37	2.4127	-1.61	2.6098	-2.9448	-2.4041	0.37015	-3.839	-0.28918	1.4619	0.25024	-2.2144	0.36211	-1.4258	-0.94446	0.026397	-1.0034	2.2205	-1.4874	1.643	-4.5666	-0.92248	-0.19396	-0.5852	1.2656	1.9877	0.99845	-2.1086	0.11481	-2.3561	-0.39655	-0.99996	0.089557	0.1742	-1.247
1.2264	2.3666	5.508	2.4253	2.737	2.0751	3.5706	2.7122	4.987	1.0999	0.81261	5.4267	4.4186	2.2501	-2.504	1.6021	3.9752	1.301	3.642	1.0509	1.62	1.5196	4.3939	4.2008	-0.55007	3.7432	2.0647	3.6794	1.884	2.0243	5.1356	1.3283	3.8516	2.2044	4.217	2.2116	1.4317	1.4122	4.0709	3.1077	7.5025	5.0434	-1.1383	2.151	0.50865	2.0273	-1.5656	2.7001	4.1235	0.16328
7.0408	6.4419	5.7307	4.4548	5.5096	3.9655	6.548	5.3717	5.38	4.895	5.5197	4.5815	6.7165	5.917	3.8322	3.7352	4.9786	5.2074	4.8865	4.6446	7.754	6.5524	7.9253	5.0648	5.57	8.72	8.4992	3.4536	4.1232	7.0304	6.0808	2.8448	4.6676	6.2615	3.9329	3.8697	5.8781	7.2316	4.5906	5.6602	6.1012	2.4473	7.1791	4.0371	7.7207	6.1162	4.8587	7.1563	6.316	5.9418
7.6216	7.6693	8.9677	4.0319	5.257	6.4738	7.8597	3.3564	5.6225	10.203	7.371	10.838	4.2355	5.1333	10.811	11.967	7.0609	7.9642	7.188	8.3461	6.9676	9.6658	7.1957	8.4978	8.3079	7.285	4.5304	8.9585	3.2408	8.0538	3.9981	10.866	5.5351	6.5215	7.3313	5.4086	6.6909	6.2547	8.0773	7.2322	5.3764	6.3799	9.8856	4.0394	7.8575	6.4906	7.5491	6.9274	3.5851	6.9919
-6.7902	-2.1127	-4.2035	-5.0918	-2.9909	-7.1135	-2.432	-5.8596	-7.5577	-0.82918	-5.0166	-2.8017	-2.9939	-3.404	-5.3681	-2.4583	-5.1693	-2.991	-3.7398	-3.4861	-4.634	-5.039	-3.4508	-1.8431	-7.5502	-2.5311	-4.5865	-4.2982	-5.2683	-7.1834	-1.2324	-5.8008	-2.5047	-4.4886	-1.8069	-5.3271	-4.4719	-6.0299	-3.5673	-6.3668	-2.852	-0.3052	-5.1762	-2.1247	-6.5468	-4.6666	-5.6019	-4.4483	-3.2095	-5.3928
6.0455	3.8974	4.6196	3.9192	4.5432	4.1743	6.0712	4.1854	5.6706	4.363	5.6083	3.4286	7.4356	6.69	3.292	3.8973	8.6607	5.2957	5.432	6.4244	7.2882	4.4678	4.0673	5.0643	6.0153	6.5789	6.1224	5.7787	7.799	4.5928	5.913	5.5469	4.9375	3.8698	6.3406	1.5709	6.3943	4.4337	5.8365	7.1406	3.9157	6.0478	7.9376	1.7252	8.4121	7.4602	6.2478	6.9646	6.302	6.7024
-7.651	-8.3996	-11.429	-10.156	-10.143	-9.5766	-12.664	-8.9947	-12.892	-9.1826	-8.5363	-9.1238	-13.744	-8.5083	-8.6383	-12.042	-9.1674	-9.7834	-10.924	-9.4791	-8.9678	-10.268	-10.703	-11.265	-11.015	-7.0875	-10.368	-9.9646	-11.678	-11.847	-10.191	-8.3246	-11.274	-11.672	-11.281	-8.6289	-13.645	-13.323	-5.2366	-7.7881	-9.1183	-9.8377	-10.154	-6.8501	-10.79	-11.149	-11.153	-12.879	-7.7297	-11.468
-3.33	-4.3632	-5.3097	-2.7816	-2.9765	-0.41915	-1.3956	-2.463	-3.0474	-3.9023	-2.9152	-2.6396	-3.3713	-0.72857	-2.3354	-4.3357	-2.9679	-2.3369	-0.093836	-3.3385	-3.2492	-2.3817	-3.9218	-3.619	-6.2568	-3.972	-2.3557	-3.0744	-6.444	-0.20309	0.20768	-3.0289	-3.7776	-6.9339	-3.1302	-6.7477	-4.2819	-1.0934	-2.742	-6.4521	-5.0354	-5.4178	-2.8767	-3.6309	-3.566	-0.73975	-5.4114	-3.8751	-0.41064	0.30663
-11.645	-13.304	-8.7357	-7.8518	-9.8195	-10.78	-10.489	-12.501	-12.744	-11.717	-11.026	-12.392	-10.43	-10.065	-11.887	-11.665	-10.313	-14.997	-9.272	-10.588	-13.094	-11.536	-11.138	-11.492	-13.858	-10.051	-15.195	-12.224	-9.8706	-15.502	-10.801	-14.248	-15.145	-12.067	-10.451	-10.322	-11.99	-12.934	-10.685	-13.171	-12.461	-10.917	-12.834	-11.553	-11.722	-12.891	-10.059	-10.727	-12.327	-15.694
-5.1933	-7.0009	-4.5092	-5.42	-6.749	-3.1127	-4.4107	-6.7563	-4.2458	-2.5238	-6.7978	-6.5894	-3.6168	-5.2641	-7.6601	-7.2011	-6.0711	-8.1117	-2.4348	-6.9763	-5.3127	-5.3606	-3.346	-2.8008	-3.2939	-2.3824	-9.0586	-4.5452	-3.1622	-5.4841	-8.5887	-5.0608	-4.237	-6.5504	-7.792	-5.9827	-5.2013	-4.8196	-6.037	-5.6574	-5.2851	-3.6638	-8.1269	-4.2861	-6.6889	-5.3277	-3.5789	-8.9965	-8.3622	-6.7669
-7.5512	-7.4037	-9.1147	-10.071	-8.3614	-8.0565	-11.04	-11.465	-8.4693	-11.55	-10.708	-7.5251	-9.6913	-9.8394	-6.1436	-6.9733	-10.44	-8.6497	-10.149	-10.826	-7.0363	-10.077	-11.134	-9.9337	-8.2787	-8.8624	-8.6137	-10.13	-10.668	-8.4519	-7.4378	-6.8585	-11.105	-10.343	-10.773	-6.6218	-8.196	-7.9038	-10.598	-6.7628	-13.396	-11.388	-8.9421	-9.3985	-9.2547	-11.159	-8.511	-5.6935	-9.0607	-8.8965
3.5764	5.4782	2.7208	4.4297	3.166	4.8754	2.8603	4.0346	0.24117	2.0456	2.858	5.0946	0.39269	3.3288	3.5634	2.9762	2.9373	3.5034	-0.74611	1.6043	3.0431	3.4311	3.6018	4.3461	3.1177	5.1673	5.4649	1.915	2.0998	1.3274	-2.1557	0.26445	2.6531	1.9259	2.6331	1.57	2.4633	3.4778	1.0248	5.2177	2.4792	4.5386	4.5513	2.0884	2.3945	3.5345	2.3712	3.2621	0.19325	3.0271
4.1733	0.97672	-0.31734	3.1241	-1.5325	-0.61602	0.80794	-4.2814	-1.0282	0.47594	0.93805	1.1603	0.60394	0.010782	1.4454	-0.20697	1.8822	-1.4296	0.90776	-0.08755	2.9735	1.6512	-0.81203	1.2968	0.71684	2.1286	-1.1012	0.54136	2.1746	1.8759	-0.38816	-0.48711	-1.6838	2.637	-0.061392	-1.6095	1.0772	0.22921	3.1911	1.2645	1.9658	3.8122	2.8467	-3.3662	-1.2466	-0.41251	0.29502	0.80906	0.022859	1.1395
-8.7397	-4.6647	-4.4721	-2.7109	-5.9771	-6.6978	-1.7137	-3.4415	-5.6994	-5.1213	-5.0142	-9.2104	-6.3595	-8.3154	-6.789	-6.504	-3.2846	-3.3411	-7.0255	-4.199	-4.3791	-4.8718	-6.589	-7.3433	-3.6507	-5.0047	-4.6641	-4.0986	-7.1382	-6.3303	-6.3429	-4.522	-2.8234	-5.9779	-6.8698	-6.1243	-5.9027	-5.0484	-4.5771	-5.4758	-6.2461	-1.9437	-7.9338	-4.1568	-6.0168	-5.89	-6.5083	-9.7939	-6.0227	-5.563
-8.3621	-10.968	-9.9423	-10.828	-10.497	-9.6667	-12.001	-8.6769	-9.5907	-6.7236	-11.236	-8.9646	-11.597	-10.875	-14.14	-12.553	-10.859	-10.243	-11.154	-10.792	-8.7617	-13.434	-7.0228	-13.755	-9.3434	-11.768	-8.883	-14.077	-10.155	-13.088	-15.562	-9.4293	-10.574	-11.508	-11.737	-9.8247	-11.161	-10.345	-14.187	-8.7832	-12.336	-7.1944	-12.402	-10.068	-9.396	-11.062	-12.639	-10.943	-9.9056	-9.4899
-4.8996	-2.6043	-6.0434	-5.4535	-5.7237	-4.4358	-3.6029	-1.0777	-4.5419	-3.7511	-4.8348	-6.6095	-7.2135	-0.22275	-4.4498	-3.1473	-1.8369	-2.0258	-7.4849	-4.6313	-8.4562	-3.9069	-4.7238	-0.61904	-3.1034	-4.7107	-5.8521	-6.3114	-5.6827	-3.9031	-3.371	-5.4052	-1.9366	-8.2104	-7.9046	-3.5466	-4.4994	-6.4351	-5.7735	-3.8175	-4.4974	-6.2831	-4.8239	-2.3558	-4.9501	-6.404	-5.9154	-3.7742	-3.7859	-4.8818
5.1507	3.8988	3.2177	5.8311	7.674	3.9748	6.7952	4.7562	7.7495	3.9048	5.7597	7.4227	2.4024	3.2086	4.8091	5.0274	3.0707	3.6815	5.1327	1.8378	5.2208	5.0279	5.3591	2.7406	3.7597	4.4793	4.1701	6.865	0.58467	6.145	0.25707	5.5851	3.8375	3.6726	4.4059	6.8067	4.8989	4.5111	3.0288	5.0202	5.474	3.0411	5.2729	3.7797	2.0057	1.1822	3.5017	0.88754	4.3722	6.7304
0.85624	-0.33206	0.39335	1.3911	-1.8623	0.27432	-0.75384	-2.6336	-0.23928	0.16728	-1.9607	4.0824	-1.7502	1.4992	-1.1412	1.4974	1.6949	0.5231	1.3191	-0.67238	0.084257	1.668	1.5797	-0.90612	1.5284	-2.9667	0.97137	-0.30746	-1.2804	-2.2954	-0.85625	-2.9824	-0.2888	-3.1944	-0.045932	0.50802	-1.6485	3.9003	-0.44561	-2.1129	-0.55324	-3.0601	0.73059	-1.9735	-1.9665	2.0877	0.67651	-3.4848	-0.18443	-1.3106
-3.6086	1.4844	-2.4834	-2.9393	-5.3558	-0.026087	-2.5806	-3.5778	0.794	-3.5375	-2.386	-0.59034	-3.0343	-4.9973	0.52883	-6.0653	-4.6647	-1.4427	-4.7036	-2.346	-7.0035	-2.9084	-5.9724	-5.552	-6.3568	-2.3887	-3.5043	-4.6375	-7.6361	-3.3707	-7.051	-2.3131	-2.9638	-4.778	-3.7291	-4.8892	-2.9685	-5.2338	-1.9117	-7.038	-2.1039	-2.261	-3.2139	-2.8733	-5.9585	-6.822	-2.7413	-3.9841	-1.8566	-3.0034
-0.19941	-3.5754	0.68785	-3.3319	-1.7263	-1.3617	-2.4058	-0.92727	-1.2747	-3.255	1.1353	-2.6284	-1.3142	-1.8663	-2.493	-3.6207	-3.2799	0.34311	-2.6448	-3.2598	2.1796	0.31168	-3.9429	-2.574	-0.32651	-3.9117	-1.787	0.41265	-0.497	2.542	0.47484	0.30683	0.14026	-2.209	-4.1547	-3.132	-1.0393	-1.7665	0.31862	-1.1523	-1.1876	-1.0363	-4.5564	-0.82062	-0.031982	1.228	0.23273	-0.78394	-1.7601	-0.7013
9.6505	9.706	5.9434	9.7474	7.4965	7.2062	8.4993	5.5292	5.9408	11.172	8.6263	8.2936	10.342	9.6831	6.9418	6.3062	5.7069	11.398	9.7739	6.6377	11.051	10.003	8.545	11.35	7.4685	5.977	9.8585	4.3714	9.2101	10.633	9.2367	6.3155	8.5372	9.4716	7.2626	7.3289	4.2235	8.9511	7.6206	11.257	8.0348	8.1454	7.0055	7.46	8.4208	8.7427	8.8201	7.2729	8.0457	8.1696
-5.9684	-5.1893	-6.0485	-5.4739	-6.9867	-4.6998	-3.3966	-3.7093	-2.3616	-3.4182	-1.6101	-4.8964	-5.4863	-6.6677	-6.7504	-4.2718	-5.5993	-5.2834	-5.1212	-6.2263	-8.1532	-4.4395	-4.5775	-3.0856	-3.0626	-7.9823	-8.5159	-6.041	-7.0299	-3.7305	-3.363	-7.6091	-4.0007	-6.1582	-0.76347	-7.165	-2.9876	-5.7662	-6.2083	-5.065	-9.3862	-3.1512	-8.093	-7.7078	-3.3909	-5.2687	-5.801	-9.3049	-9.7754	-3.6611
-0.83555	1.7471	0.50057	1.8862	0.26877	-0.50718	1.4897	2.2749	-0.52805	1.9395	0.14216	-0.78594	1.3357	1.1519	1.567	1.9465	2.193	-0.64082	0.84261	1.4681	1.6479	-2.1667	1.4844	2.2386	-0.38965	-3.456	0.84513	-0.022194	-0.11651	-0.30759	-0.10687	0.37488	3.0343	2.6028	-0.45209	1.9118	-1.5386	-0.042896	1.0881	3.1607	-2.0531	0.20221	0.40876	-0.37398	0.47147	2.1576	1.2869	2.8875	2.6388	-0.073418
-4.6954	-4.0774	-2.1516	-2.718	-0.73226	-2.383	0.50326	-2.9243	-4.6473	-3.354	-0.28553	-6.8653	-5.6987	-3.8557	-2.7252	-2.8433	-2.993	-3.9016	-2.494	-6.1803	-1.5887	-3.7879	-2.0109	-5.8445	-2.1089	-4.9653	-4.7914	-2.2847	-1.2714	-2.0007	-2.5391	-1.7561	-2.7373	-3.8529	-6.5141	-2.8405	-3.0139	-4.3698	-4.1433	-4.7309	-3.5916	-3.283	-1.4092	-2.0584	-2.8483	-1.421	-6.4308	-3.9342	-1.0485	-1.8432
-12.747	-14.042	-12.012	-11.288	-12.424	-10.499	-13.918	-13.433	-11.899	-13.763	-13.883	-14.816	-9.4967	-14.852	-13.462	-13.267	-14.636	-12.232	-10.488	-13.788	-12.942	-16.372	-13.341	-14.633	-15.829	-12.41	-13.347	-14.885	-13.917	-16.528	-10.566	-11.077	-11.244	-11.215	-13.408	-13.99	-12.779	-12.309	-12.665	-15.172	-11.435	-14.054	-15.956	-10.07	-13.168	-10.418	-10.301	-15.863	-11.451	-12.095
1.8001	-0.71871	2.3532	2.3166	0.74537	2.7717	-0.11207	-1.7139	1.4369	2.3066	0.47545	-0.87166	2.8862	1.3865	3.6415	0.76055	3.9938	2.5474	2.3834	3.1224	2.6923	1.6175	-0.45392	0.24411	0.5906	1.4202	1.8505	2.3738	4.1244	2.217	1.6247	1.4882	2.2929	3.866	1.264	0.46556	1.797	2.5389	-0.26371	2.5815	-0.8685	0.21004	1.3248	4.5738	2.2135	1.4602	1.8554	3.5642	3.0074	0.31817
-8.5239	-7.1833	-8.0269	-9.575	-9.3601	-10.06	-9.3542	-9.7685	-9.7475	-6.0602	-9.281	-9.2309	-9.471	-7.7517	-6.9781	-11.665	-10.277	-8.9743	-8.4132	-9.2163	-7.8003	-7.0596	-7.7381	-8.8107	-9.2009	-7.1946	-9.9109	-9.2936	-9.0467	-6.0257	-10.456	-11.338	-8.9369	-7.3859	-7.6081	-8.062	-7.9588	-7.7817	-9.7395	-10.621	-8.3535	-9.4344	-9.8131	-8.4525	-8.2474	-9.3867	-9.5586	-11.426	-9.3606	-10.851
11.526	11.412	6.7136	7.4116	8.3867	9.1002	10.746	6.5995	11.587	7.4399	7.7912	9.1658	7.7686	8.4439	11.077	8.7061	9.2388	10.479	9.4791	10.345	9.7207	10.659	12.456	10.046	11.873	7.8416	11.129	8.6503	9.1189	8.2562	10.769	12.019	9.8553	7.2311	12.134	7.4943	10.226	11.224	6.6448	11.697	11.539	10.689	11.443	9.1154	10.718	10.901	10.559	15.263	9.7332	10.6
-2.4033	-3.5779	-1.6071	-1.4319	-0.74916	-0.45498	-0.25692	-6.3209	-5.2515	-2.8472	-1.6434	-3.8653	-0.72783	-2.4223	-2.3689	-2.4439	-3.2376	-5.5777	-6.3541	-4.2727	-0.14857	-5.0429	-2.2329	-0.31939	-3.3226	-4.7097	-1.9759	-7.5814	-3.6621	-3.6301	-4.4421	-2.7211	-4.1384	-4.9738	-2.1259	-3.4547	-4.1089	-3.3591	-3.8851	-5.3687	-6.3517	-4.0076	-1.7746	-5.9096	-4.769	-1.0698	-2.6931	-5.5302	-4.9209	-1.0175
-4.3282	-1.6963	-1.6662	0.68001	-0.90728	-3.4526	-0.88606	-0.47809	1.7281	-2.5947	-3.6006	-2.9563	-5.0794	-3.5873	-2.842	-4.1865	0.11437	-0.7085	0.019883	-3.967	-4.6673	-0.16471	-2.3236	-7.3128	-1.6751	-0.85388	-1.7369	-2.1086	-3.8358	-2.2111	-4.8916	-2.8309	-1.7712	-4.3137	-1.0491	-3.2531	-4.2756	-2.6398	-1.4002	-4.7612	-5.101	-0.9698	-0.50716	-1.111	-5.627	-1.3457	-1.97	-1.878	-1.8299	-2.248
-4.204	-9.7095	-1.7827	-0.59958	-7.501	-6.9338	-4.4399	-6.8438	-2.8543	-3.9614	-5.7256	-7.8938	-7.0114	-4.9265	-1.2606	-8.4513	-5.9384	-7.1365	-10.772	-6.9708	-5.1329	-3.4008	-7.445	-5.7124	-7.0381	-9.4849	-6.0811	-8.0388	-8.8388	-7.3354	-6.7797	-7.9052	-2.7712	-3.5319	-5.6106	-6.773	-5.1364	-4.2569	-9.6019	-6.9828	-4.9041	-3.6862	-8.0069	-8.3216	-9.0178	-7.2539	-6.5788	-5.9018	-8.34	-7.7363
0.47598	0.93909	6.1317	0.90835	2.3533	-0.016188	1.7473	3.2903	0.18991	-0.34534	2.5207	1.839	-2.8381	1.9412	-0.010023	3.2562	-1.787	0.91162	0.31418	2.6509	0.27937	0.20039	2.085	0.88126	2.0761	0.61748	0.39337	5.5915	1.656	-2.0647	3.113	1.4183	4.5506	2.0006	0.88788	3.5981	0.63797	2.7855	4.4827	2.282	0.19366	-0.58375	2.3504	3.0031	0.66843	1.2609	0.34867	3.9921	-0.6158	2.8423
-14.513	-11.644	-15.415	-15.455	-13.079	-10.197	-13.168	-11.427	-13.947	-13.044	-12.932	-12.229	-13.464	-12.722	-14.565	-11.897	-14.599	-13.271	-15.248	-13.569	-10.414	-13.739	-11.75	-15.693	-13.929	-14.264	-13.66	-12.026	-16.618	-15.243	-14.197	-12.422	-14.043	-11.733	-12.512	-12.097	-13.822	-13.95	-11.491	-11.372	-14.433	-13.399	-12.561	-12.891	-13.877	-12.384	-13.242	-13.258	-16.623	-15.557
-13.202	-16.714	-12.465	-13.599	-11.619	-14.195	-11.774	-14.427	-13.342	-12.919	-14.286	-12.04	-14.636	-13.801	-14.079	-11.127	-10.31	-12.676	-13.848	-11.294	-14.484	-14.183	-13.301	-10.083	-16.859	-13.149	-15.298	-14.741	-12.845	-12.116	-12.346	-14.94	-17.302	-15.142	-15.399	-15.034	-13.957	-14.55	-15.075	-13.794	-13.78	-13.637	-12.902	-11.338	-10.885	-14.624	-12.413	-10.107	-13.534	-10.452
-13.754	-16.647	-16.088	-14.748	-12.76	-15.259	-15.124	-16.773	-15.529	-17.521	-12.229	-15.909	-14.913	-18.222	-18.158	-13.624	-14.354	-12.377	-16.743	-18.625	-14.506	-14.644	-13.987	-17.397	-13.984	-18.99	-14.989	-12.54	-12.488	-18.277	-17.471	-13.476	-15.028	-13.894	-15.164	-11.744	-14.937	-14.804	-17.63	-15.886	-11.961	-14.444	-12.004	-14.514	-15.04	-16.842	-13.207	-15.674	-14.202	-12.225
-8.3342	-4.7876	-5.5439	-7.9724	-4.5448	-6.3192	-6.6403	-2.6307	-10.843	-3.9131	-5.6091	-6.1278	-4.2068	-7.1034	-7.8719	-6.7274	-5.9206	-6.456	-6.4147	-2.5056	-8.198	-6.1472	-4.3934	-5.2669	-4.2226	-8.8004	-6.2288	-6.3072	-4.5061	-5.3652	-6.5627	-6.0067	-9.7894	-6.1094	-9.53	-9.126	-6.4617	-4.9367	-4.7006	-8.2284	-7.7641	-8.2085	-6.6364	-8.7461	-3.96	-10.714	-6.9505	-7.0636	-5.2291	-6.073
8.423	4.3671	7.8518	3.2897	4.0561	2.7016	4.7949	4.1655	3.9231	2.5511	3.6517	3.4288	6.5686	5.4304	1.2886	7.3214	5.9048	6.4281	4.5255	8.0587	0.72836	1.6451	2.5476	6.3481	6.4925	0.50205	3.4597	4.8244	4.8185	2.5123	6.9335	5.882	6.9635	2.4222	2.5449	2.6563	4.8469	5.1663	5.4226	5.123	4.5835	2.5789	3.2021	2.4949	1.8673	5.1536	2.7344	2.822	1.7661	2.0466
-4.6355	-3.0727	-1.5974	-3.5637	-1.1575	-1.8591	1.6679	-1.5378	-3.0273	-1.1672	-2.8806	0.74615	-1.8676	-1.0413	1.9322	-3.1505	-5.9399	-4.4014	-4.6652	-2.4286	-3.1765	-2.0211	-5.2747	-0.8925	-5.5421	1.6181	-1.6827	-2.9651	-1.7616	-0.42141	-3.3781	-2.4154	-4.9875	-0.82529	-0.32624	-1.3188	-0.10848	0.1986	-4.0952	-3.857	-1.6527	-5.749	-2.6643	-0.4205	-2.9284	-1.1993	-1.916	-4.086	-3.5576	-3.77
-3.4855	-4.4397	-3.7012	-7.1791	-5.062	-2.7349	-3.6589	-6.5051	-4.3284	-5.1067	-5.4581	-2.7771	-5.1591	-5.3111	-3.8075	-0.072761	-0.34667	-4.4302	-4.1225	-6.6729	-4.8121	-3.305	-9.2176	-3.5563	-2.6306	-5.7991	-3.2248	-3.9352	-4.0167	-2.4697	-3.6228	-5.6374	-6.3983	-5.21	-3.4711	-5.8418	-6.6662	-3.558	-3.1439	-6.9073	-2.6214	-1.7256	-2.291	-7.6375	-5.3545	-0.083141	-3.4302	-4.4626	-5.5715	-5.1823
-8.9083	-6.5033	-10.33	-8.7295	-9.8783	-7.6252	-10.912	-10.067	-6.4806	-12.605	-9.3199	-8.7068	-10.017	-8.5617	-13.085	-9.2676	-6.3405	-10.964	-10.225	-10.39	-11.225	-14.23	-9.2549	-6.78	-8.7336	-6.7502	-8.9036	-7.884	-9.1246	-9.0214	-10.649	-8.2821	-5.2186	-7.043	-9.9561	-8.8569	-10.845	-9.9679	-12.853	-7.4146	-9.6153	-10.216	-7.9372	-6.9968	-6.0668	-10.196	-8.0453	-11.785	-14.04	-7.4289
-1.0584	-0.098032	1.6707	-1.0616	2.1813	3.4642	0.82101	-0.913	-0.31725	0.85199	0.73901	0.63956	-3.3198	-1.0797	6.8213	-0.89294	4.5149	-1.7119	1.309	3.0837	-1.3592	2.2558	1.8036	0.21184	0.32415	2.6506	0.92455	2.6482	-0.19697	2.4293	-2.7751	-0.1725	3.7526	0.3096	-0.83257	2.4863	-1.4163	-0.88153	0.34287	-0.30028	0.68089	-2.7473	-0.51097	1.7716	-0.088714	0.4309	-4.2165	1.2296	-1.0207	1.5653
-12.249	-9.827	-12.001	-12.145	-10.931	-12.93	-11.164	-14.099	-11.248	-14.369	-12.609	-13.481	-10.494	-9.9593	-8.344	-12.201	-12.42	-12.11	-13.272	-10.171	-12.929	-9.505	-10.69	-8.7997	-12.344	-8.9165	-12.856	-10.058	-10.173	-14.35	-11.577	-12.784	-11.063	-11.462	-13.415	-13.907	-14.819	-10.472	-14.025	-13.824	-10.724	-14.892	-15.27	-15.012	-6.7095	-12.353	-11.721	-8.7346	-12.595	-12.611
3.5538	4.9158	4.9504	2.9027	3.37	5.4415	2.996	3.4882	5.3611	3.8548	7.0712	3.4263	2.0926	3.6432	3.9834	5.6771	4.9574	2.1295	4.7932	2.7563	5.5809	5.2476	3.4468	0.48574	4.825	5.2313	4.5705	5.1718	3.9256	4.9977	4.2817	4.8499	1.2575	3.2677	2.7384	3.8571	4.2104	3.1877	2.1372	7.8235	3.2921	5.9277	2.8232	2.4002	4.6066	6.8596	2.9406	5.1519	2.4316	4.2923
6.0639	5.5527	4.0852	7.8853	10.027	8.0527	10.842	5.7927	8.2357	8.7092	4.6332	9.3464	4.863	9.1512	6.9209	4.8939	7.0643	5.3412	8.2563	6.0217	9.4724	7.3175	3.9203	10.164	8.9189	3.984	5.4932	6.3983	6.3922	8.3098	5.21	3.3143	4.5456	5.9145	7.3291	5.213	7.546	8.6694	3.4788	8.5187	6.4108	8.8378	6.3921	7.6631	6.5	7.3374	6.5877	8.9078	6.8143	9.4499
-1.9391	-3.3114	-1.2789	-3.5926	-1.0292	-1.6235	0.67167	-3.6878	-3.3357	-3.3197	-1.5716	-5.5159	-3.949	-3.0453	-3.1109	-1.6356	-0.20339	-3.2989	-4.9967	-5.3881	-4.5615	-3.9797	-1.1747	-2.2316	0.67728	-2.7252	-5.4713	-4.5342	-2.8979	-5.4125	-3.1885	-1.2774	-3.6935	-2.355	-5.1191	-1.9301	-2.6835	-3.2043	-0.70229	-0.8145	0.90218	-3.6011	-3.5844	-3.3201	-4.5794	-1.9795	-1.1979	-0.4191	-1.5303	-0.77239
-4.2016	-2.1518	-2.2738	-2.5884	-0.73296	-5.0269	-3.6625	-5.253	-0.88597	-2.878	-1.1259	-3.7832	-2.2104	-0.67933	-3.7135	-5.7435	-3.1543	-3.1625	-6.0578	-0.64462	-3.8258	-2.8132	-6.1608	-5.5763	-2.914	-0.92188	-3.2469	-5.0617	-4.0194	-5.2872	-2.4874	-2.2015	-6.0803	-5.0574	-1.1642	-2.8598	-3.8333	-1.722	-1.6104	-3.3481	-3.9512	-5.0291	0.71841	-3.2321	-6.5776	-3.9165	-3.186	-2.301	-5.2599	-3.479
-10.102	-11.224	-11.487	-12.689	-14.049	-13.092	-13.503	-11.874	-10.945	-10.006	-14.91	-14.256	-13.273	-17.606	-10.456	-13.097	-13.169	-13.213	-12.128	-13.217	-12.794	-12.248	-14.728	-8.2523	-8.1302	-9.7092	-12.824	-7.7033	-9.4447	-12.34	-12.598	-12.045	-12.785	-10.234	-12.591	-13.468	-13.711	-10.81	-10.275	-13.189	-10.602	-13.14	-13.711	-9.1034	-12.593	-10.793	-10.749	-14.236	-13.792	-10.368
4.0203	1.7292	4.3831	0.15436	4.4727	3.0562	3.0184	3.5621	3.8668	3.3439	3.5466	2.6974	2.8866	4.6121	5.4818	2.2471	3.4064	-0.91783	3.7385	1.2571	5.1847	4.9636	0.67582	3.9144	2.9963	2.8623	2.3629	2.4068	6.239	3.4541	2.0954	0.24572	3.4163	1.5997	1.3004	5.229	2.0552	5.0374	3.1129	1.5588	2.9713	3.3765	3.23	6.3242	3.4375	5.1331	2.2929	2.0096	2.6864	2.5942
3.0807	2.0722	1.4575	4.1371	1.3433	2.0577	3.7977	4.0975	4.1397	5.5611	1.3533	2.2574	3.6	4.516	2.6593	3.8299	2.7315	1.9633	2.7942	0.41927	0.11043	5.1468	0.077631	2.3696	3.2704	2.0137	4.8412	1.2413	4.3224	2.2899	0.77858	3.1159	4.4455	2.1449	3.8191	0.21704	3.6996	4.9995	-1.2553	3.2479	4.4506	4.0973	1.5457	4.2427	-0.17151	1.705	0.99118	0.71406	4.096	4.7441
-8.8814	-10.733	-9.8103	-8.6978	-10.824	-9.5067	-13.035	-7.3646	-12.754	-13.6	-10.859	-9.5656	-9.4613	-8.4749	-11.133	-9.6534	-10.17	-12.106	-11.478	-13.051	-9.5955	-10.813	-10.809	-11.127	-10.742	-11.579	-11.737	-10.704	-10.838	-9.8481	-10.211	-9.286	-9.6952	-10.609	-11.68	-10.468	-12.332	-10.205	-14.494	-7.9646	-11.209	-7.9312	-10.326	-9.5076	-14.535	-13.043	-9.254	-15.207	-11.466	-15.193
11.555	8.2636	7.8944	7.709	7.8632	12.15	5.1034	8.4498	8.1504	9.8995	7.2386	9.4046	8.7089	9.7881	7.5997	9.9579	10.004	11.094	7.2812	8.9006	10.387	10.08	7.858	10.114	6.6736	12.24	8.8488	5.8785	9.0846	10.845	12.16	5.7704	7.2027	10.714	5.6717	5.7696	10.231	4.4431	6.945	6.8737	6.9515	11.162	8.162	8.2012	9.3663	7.8246	7.6024	11.613	11.207	9.4356
-9.5729	-10.273	-5.4781	-8.0726	-7.2646	-6.854	-9.0799	-8.9689	-5.8449	-4.8283	-10.174	-10.003	-8.0529	-8.2623	-10.379	-5.6129	-5.9309	-8.8323	-6.7524	-11.389	-8.0196	-6.8754	-7.8622	-8.3293	-9.1818	-6.756	-7.2507	-9.2028	-5.3433	-7.2025	-9.5677	-6.1845	-9.145	-7.3781	-5.9371	-5.6441	-8.8944	-6.9748	-5.9381	-9.0283	-4.5319	-8.1077	-6.796	-9.4118	-8.8228	-4.3132	-7.6118	-11.274	-6.838	-8.8797
-12.263	-12.48	-12.301	-10.36	-14.401	-12.908	-12.589	-15.682	-11.519	-10.122	-12.085	-11.803	-13.165	-11.714	-12.958	-9.9703	-10.935	-9.4001	-9.6754	-11.026	-14.161	-9.6753	-9.9996	-12.898	-14.352	-8.6724	-11.744	-11.401	-13.891	-11.224	-11.839	-7.1299	-10.618	-14.262	-13.862	-9.7157	-10.948	-9.8816	-11.491	-11.677	-12.737	-14.822	-14.591	-12.511	-11.941	-11.369	-14.816	-11.433	-12.736	-13.202
8.4509	5.469	4.5215	8.2769	3.9895	7.2155	5.7932	8.1415	4.5405	4.1322	7.0305	6.3225	3.5789	5.7612	6.4839	5.2096	7.3032	3.0644	6.9898	2.0233	7.2664	5.3816	6.6777	7.4364	8.3567	6.6465	4.5098	3.2812	6.1485	6.8976	7.9205	7.0747	6.0106	7.0705	5.732	5.0064	6.2509	7.473	6.1472	4.999	6.4984	6.4417	9.3205	6.2132	6.1842	8.7082	5.4478	2.1973	7.008	6.0628
-9.5467	-13.789	-11.155	-10.539	-14.376	-14.702	-13.654	-11.071	-13.342	-11.438	-12.909	-11.932	-10.456	-12.833	-12.991	-15.394	-14.595	-10.78	-12.949	-14.125	-12.008	-11.897	-12.018	-11.6	-12.293	-11.948	-13.502	-13.97	-8.9573	-12.042	-15.977	-13.297	-11.349	-12.074	-14.942	-12.714	-12.763	-12.391	-11.79	-16.346	-11.731	-15.713	-9.3872	-14.694	-11.265	-13.956	-12.685	-14.533	-13.587	-13.8
-3.3119	-8.2193	-6.685	-8.4357	-5.5271	-5.3845	-8.2683	-7.9287	-7.5146	-4.7117	-4.2699	-5.7929	-7.3199	-7.2972	-9.9883	-8.3671	-5.0215	-6.0221	-9.8771	-6.1436	-5.5054	-5.2805	-4.2478	-4.1466	-4.7963	-6.2762	-6.6835	-5.7419	-4.6968	-5.8106	-6.7897	-2.8146	-5.7511	-7.6021	-7.5006	-6.6743	-5.1507	-6.2292	-0.81834	-7.4568	-6.5229	-5.5114	-5.2086	-4.5577	-3.5304	-4.5647	-2.2244	-3.9427	-4.2926	-3.9766
-0.60037	0.74538	3.7302	0.833	2.2364	2.2956	3.0893	0.31053	1.5573	1.4359	2.1448	0.14252	1.2117	2.0886	6.7397	2.6363	2.2983	-3.5435	2.1699	0.064972	2.8771	4.0689	0.25691	1.6777	2.1866	3.5228	-2.5646	2.3952	2.298	2.6987	-1.7279	3.8626	3.7726	-1.0482	1.971	2.849	-0.80178	4.3527	0.05704	-0.19332	0.33281	0.94336	1.4615	1.6056	1.9343	3.3064	-0.15188	1.3833	3.014	-0.5404
3.7154	4.3862	0.14401	0.29338	0.87865	1.699	1.6299	5.8258	2.5033	2.7604	3.5798	-0.58365	2.2796	1.4016	1.0183	0.61799	0.32035	0.5847	-0.5458	1.4823	1.2587	3.3209	0.37606	-1.6196	5.2031	3.1222	-3.2515	0.15677	-0.003999	0.99748	4.7353	3.2861	3.8317	0.70431	0.68223	2.8937	-0.58614	3.2672	1.1137	2.7542	-0.039678	1.968	2.4932	3.1429	0.94699	0.11979	1.9448	-1.1262	3.8467	4.0786
-13.471	-10.366	-8.6366	-10.2	-13.002	-11.065	-11.051	-10.275	-13.393	-11.499	-9.9913	-8.8299	-10.187	-15.273	-11.698	-7.7644	-10.048	-11.677	-13.988	-9.05	-14.037	-9.913	-11.371	-13.99	-9.1696	-10.316	-12.143	-11.299	-13.138	-10.818	-12.985	-11.537	-12.581	-11.718	-11.09	-10.517	-12.564	-12.037	-10.299	-10.634	-13.664	-11.713	-11.739	-6.8891	-12.026	-9.9332	-10.198	-9.8569	-9.6208	-12.387
-7.9782	-10.015	-7.8934	-9.0581	-6.7488	-6.5757	-4.7344	-6.9609	-6.2984	-6.0133	-10.764	-8.4569	-9.4324	-4.8061	-3.8973	-6.7445	-9.3372	-5.8332	-9.0288	-6.86	-6.0113	-10.41	-7.1722	-6.9786	-6.5054	-9.51	-7.7051	-6.3647	-2.2832	-7.9697	-11.742	-7.7629	-2.2941	-5.2701	-10.283	-4.9303	-10.243	-10.914	-5.5597	-10.057	-8.4597	-9.2313	-6.1154	-5.3163	-7.9181	-7.6135	-6.7057	-7.9462	-8.518	-6.7195
-0.21847	-0.43915	-0.97728	-1.8185	-1.5912	-3.0165	1.0586	-1.075	-2.3508	-2.6124	0.82414	-2.2845	0.26737	1.1443	-2.1097	-1.0275	-2.4908	-1.4439	0.5373	-1.7511	-3.0429	-2.4878	-0.62136	-3.5539	0.40613	-1.218	0.70392	-4.9615	-1.6645	-2.5232	-0.25097	-0.76249	-1.0659	0.10767	-3.9768	-2.0919	-0.71972	-1.7588	-4.0836	-1.9801	-3.7033	-0.22506	-2.2316	-0.62069	-0.3919	-3.4143	-3.6209	-3.7028	-1.8092	0.025231
-4.5505	-5.8726	-2.9418	-6.2291	-4.57	-4.8792	-6.3699	-2.3346	-3.0188	-4.1879	-1.6807	-3.7512	-0.95225	-6.8342	-0.13744	-9.0334	-5.1362	-3.9078	-4.9992	-5.916	-2.3029	-7.2589	-3.894	-6.6071	-4.8833	-2.6658	-2.2152	-3.6902	-0.49404	-5.5569	-7.8488	-3.4687	-0.48556	-4.9113	-1.7837	-4.8907	-3.5201	-2.9613	-5.8357	-3.8006	-3.1621	-4.8808	-9.7815	-1.042	-2.4593	-6.0277	-5.2332	-0.16456	-1.3799	-3.0797
2.01	0.26281	-1.4905	-3.2136	0.26536	4.3201	0.74288	1.4456	1.449	2.8015	1.9992	1.3886	1.5946	0.65513	-0.21982	1.1798	2.8708	3.1296	0.50824	1.4341	0.23322	2.052	0.6372	0.074617	1.9725	6.731	0.88143	2.6748	-0.61318	0.61088	4.8027	0.22903	-1.6921	0.59879	4.8307	1.1939	3.3779	3.877	-0.38556	2.7859	1.735	1.0601	-2.2313	-0.33056	2.4598	0.59998	0.90533	0.47825	1.0393	1.835
11.53	11.504	12.541	12.126	10.481	10.004	9.9683	9.7594	8.9847	10.575	7.6723	9.2707	7.1401	10.857	5.9822	5.4799	12.448	10.531	8.7041	9.9205	6.6608	8.891	9.3769	7.489	10.024	12.526	9.0025	11.055	13.486	7.8114	7.9559	14.271	11.043	13.033	10.1	8.2443	10.496	9.5405	8.2501	5.3782	9.9944	8.0504	10.84	9.6146	11.903	7.5887	10.007	10.533	7.6125	12.18
-13.387	-12.916	-11.417	-10.85	-13.815	-16.154	-11.913	-16.01	-11.186	-14.052	-14.658	-14.645	-10.687	-12.671	-14.129	-11.744	-14.337	-16.189	-15.455	-10.975	-13.147	-12.164	-14.298	-11.994	-11.184	-12.497	-12.123	-12.664	-12.474	-12.513	-10.093	-11.902	-15.065	-13.297	-14.414	-13.181	-12.691	-13.379	-14.795	-13.835	-15.623	-13.522	-11.47	-11.924	-15.396	-13.27	-16.332	-12.948	-15.786	-11.882
-12.184	-16.628	-17.443	-11.626	-16.073	-13.871	-10.674	-11.232	-13.129	-15.31	-16.112	-14.8	-13.449	-13.676	-16.278	-15.465	-13.947	-12.518	-14.576	-14.737	-14.498	-10.388	-15.177	-15.689	-15.374	-16.486	-11.649	-13.172	-14.222	-14.409	-20.015	-11.015	-12.931	-19.028	-14.515	-15.921	-14.238	-13.867	-15.714	-14.168	-15.606	-15.683	-14.96	-14.515	-14.524	-12.951	-12.08	-13.017	-12.224	-14.009
-13.113	-10.401	-15.094	-13.612	-14.128	-15.928	-15.046	-17.643	-15.319	-15.153	-15.962	-16.029	-13.542	-15.818	-16.569	-14.998	-12.691	-13.747	-17.252	-14.206	-11.459	-14.371	-16.58	-11.798	-16.152	-16.091	-13.666	-14.024	-15.097	-14.78	-14.211	-16.096	-13.887	-14.783	-12.917	-11.343	-12.154	-16.425	-17.474	-12.903	-15.535	-15.811	-12.283	-12.948	-13.911	-12.328	-14.883	-17.541	-13.091	-14.072
-4.8412	-9.1987	0.90516	-5.3112	-2.9205	-3.034	-1.204	-2.107	-4.2471	-6.1308	-2.063	-3.5692	-4.1597	-1.4432	-0.97889	-3.6534	-3.5129	-8.0661	-1.1476	-4.5724	-5.3699	2.0792	-2.0428	-3.1053	-1.2523	-2.3117	-4.8304	-4.0378	-1.939	-3.9289	-4.5251	-1.5826	-3.6097	-4.5652	-4.2348	-4.2035	-4.5629	-3.0016	-2.2883	-1.0955	-3.729	-1.4486	-4.6155	-3.0853	-2.2044	-0.93186	-1.8344	-1.8099	-2.7354	-0.14261
0.77639	-1.2309	-2.7614	1.59	-2.5003	-1.3412	0.80261	0.61603	-5.4223	-3.3168	-0.30977	3.2389	-0.30135	0.04911	-0.93421	2.2357	-1.8751	-2.0767	0.32135	2.8902	0.060394	0.99582	-1.5253	2.7771	0.44584	0.30236	1.975	-2.9785	-0.78414	-3.092	-1.1164	-2.395	-2.0012	0.79044	0.17074	-0.48705	1.3681	-0.45994	-2.5986	-0.97101	-1.7106	-2.6576	0.40949	0.7224	-1.5436	1.3717	-2.4133	2.0086	-1.3878	-2.9349
0.96847	-0.72043	-0.89933	-1.8706	0.55332	-1.8136	-0.87532	2.7007	-0.38194	0.62351	-2.0319	-2.0341	-0.90165	-1.5684	-0.83629	1.3844	-0.75271	2.6438	0.47145	1.4425	-1.0481	2.7666	-1.1291	0.13138	-2.6628	1.8389	-1.3819	0.62957	1.6691	0.043669	0.088972	-0.36449	0.58857	-0.98985	0.5543	0.54516	-0.42209	0.92137	0.56713	1.0537	1.7418	-0.83053	-3.1099	-0.35038	-0.17921	0.3334	-0.32975	-3.0029	1.6984	0.068363
6.0068	4.8811	3.9579	7.2156	7.1407	4.9897	4.4629	2.4861	7.0904	2.4263	0.77279	2.0296	5.2216	5.7954	5.6839	5.1171	5.7361	2.2161	2.3086	5.5557	5.1389	4.148	6.2752	5.9235	2.8661	2.3279	5.6159	5.8288	7.4394	4.3174	3.8838	7.2983	2.5952	2.3565	2.6139	3.0965	5.084	6.694	3.3784	2.9338	5.6418	1.6371	5.132	3.2213	5.5019	4.9422	4.1735	7.8262	4.121	7.6526
0.57308	-4.2539	-2.355	-2.7258	-0.98202	-2.2367	-3.5278	-5.2378	-5.1928	-0.28713	-0.56297	-4.3961	-2.6244	-4.3834	-6.6064	-3.9459	-5.8087	-6.2954	-1.6037	-5.5569	1.7397	-4.2762	-3.5841	-1.181	-2.4642	-3.9004	-1.6795	-1.7695	-3.703	-3.9519	-4.4834	-5.2503	-3.2186	-5.3286	-2.4729	-1.2535	-1.9804	-5.062	1.1257	-5.9097	-3.3651	-6.7113	-4.0105	-2.1318	-6.241	-3.5018	-3.1555	-4.1215	-1.0037	-1.919
-2.1995	-0.9249	-2.3798	-1.2545	-2.8874	-4.0045	-3.1385	-4.6119	-3.295	-3.4817	-4.7554	-2.7419	1.199	-7.4549	-2.3971	-2.2967	-3.664	0.32073	-1.1603	-2.4355	-3.0511	-3.8909	1.5349	-3.6306	-0.29632	-2.6089	-3.8113	-2.8561	-1.4204	-0.73864	-4.382	-3.319	-2.0606	-0.68117	-2.5779	-4.7004	-2.9359	-2.0539	-2.5412	-0.70512	-4.2862	-3.4692	-4.0472	-3.2701	-2.6635	-3.8639	-4.1884	-2.4572	-5.8869	-4.0426
0.10451	0.26811	2.6109	2.5811	3.8189	3.713	1.4272	-0.91219	0.47033	1.8277	-0.43299	1.6478	2.7177	1.5992	0.71469	0.40557	0.99349	-0.035828	1.5306	0.5197	1.8161	3.1838	1.9289	1.7808	2.8764	2.2861	3.4792	2.3267	0.064947	3.01	2.3367	3.4203	-0.1658	2.5268	3.6075	1.554	2.5542	0.74072	2.1125	-0.19582	1.4243	4.229	1.3175	-0.65127	1.726	-0.80205	1.7308	-1.1249	-1.4294	3.8532
-4.1074	-1.1474	0.37501	-0.52341	-3.9995	-0.082303	-2.3283	-5.1022	-1.6528	-1.0639	-4.2812	-5.0338	-4.2371	-7.2815	-0.89547	-3.2665	-0.60767	-2.412	-2.0702	-1.5886	-0.99809	-4.7536	-7.8446	-0.61533	-3.3213	0.15694	-6.6149	-1.9683	-5.5921	-4.0785	-1.1044	-0.43653	-4.4891	-3.4308	-4.6499	-1.7867	-0.75704	-2.5511	-1.4097	-1.2861	-2.2325	-5.2526	-2.1561	-3.2921	-0.42735	-1.6448	-1.8332	-4.3346	-2.9589	-3.3984
5.2387	1.2877	2.0397	6.1683	4.711	5.9784	2.9752	2.1105	2.6387	2.9205	3.1432	3.8875	2.6725	0.93907	3.5545	1.2816	3.9572	0.49553	2.877	0.53688	-0.0065039	3.6362	3.053	3.0297	-0.12444	3.8819	2.3144	0.58771	2.8143	0.25088	3.3247	4.8987	1.6432	3.7593	0.43172	0.90792	2.733	1.466	5.7456	6.5453	4.0808	2.3454	0.2847	2.0434	3.2443	2.7975	2.8268	4.3188	1.6687	1.3583
-12.505	-14.09	-15.534	-16.818	-16.579	-13.781	-16.962	-14.462	-14.761	-14.809	-13.051	-13.807	-10.467	-12.676	-11.895	-13.84	-13.347	-15.512	-15.126	-14.24	-15.76	-15.609	-17.035	-10.845	-17.352	-15.002	-12.945	-15.183	-12.959	-13.596	-15.284	-16.94	-12.83	-10.319	-14.893	-15.268	-11.501	-13.772	-14.219	-16.63	-11.831	-17.089	-14.052	-15.099	-15.066	-15.051	-12.426	-12.875	-14.735	-14.364
-17.707	-13.275	-14.83	-15.822	-16.745	-14.908	-13.524	-15.267	-15.887	-18.276	-16.059	-15.852	-14.751	-15.087	-13.725	-13.557	-15.388	-17.21	-10.734	-14.003	-16.104	-15.148	-11.68	-12.661	-15.368	-12.733	-14.79	-14.899	-14.814	-15.43	-14.003	-15.486	-15.733	-15.711	-13.611	-17.766	-15.388	-14.818	-13.181	-10.932	-13.578	-13.994	-17.143	-17.938	-13.056	-14.001	-14.047	-12.597	-10.453	-14.62
-0.08875	0.13767	0.75082	1.5135	2.0945	0.33044	5.1009	-0.0033064	1.994	2.2574	1.2621	1.2935	0.059592	3.6396	1.6352	1.0425	2.6341	0.67744	2.2991	1.2822	1.6901	-0.45211	-0.026886	0.85765	1.0149	-0.22928	2.4484	2.303	2.03	-0.64473	2.456	-1.013	0.044639	1.7376	1.7258	-0.043218	0.60678	0.5881	4.3013	1.0288	5.2507	0.33086	3.2695	3.4623	-0.20028	2.0764	0.61498	-2.7504	-1.4771	2.6267
0.98475	0.092534	2.4112	-1.5941	0.12282	0.24405	0.76591	-1.2931	-0.89042	0.12373	-2.5065	0.19369	1.4544	-1.7991	-2.3778	-1.2029	1.0705	-1.1601	-0.56269	-0.035186	-2.4143	0.055798	-0.12957	-0.83179	-2.5741	-1.8549	-0.72747	-3.182	-0.46746	-0.33358	-0.34127	-1.071	0.95501	2.0867	-0.55103	-0.42792	-2.6878	-0.11081	-0.047757	-0.49552	2.8316	-1.7207	-0.70346	-0.091848	0.63403	1.4078	3.239	-3.5487	3.1617	0.39106
-5.6432	-4.5167	-4.2979	-5.4605	-5.4867	-2.6625	-6.8195	-9.1241	-6.1351	-4.5495	-6.929	-6.9286	-5.0431	-2.2951	-7.7598	-3.5391	-8.6601	-6.2329	-5.336	-1.7054	-4.3975	-5.4791	-4.1484	-8.084	-4.8659	-4.0133	-4.8969	-5.742	-6.8578	-9.7539	-4.3735	-4.1948	-6.3861	-6.1927	-3.9048	-5.0013	-4.5224	-2.6284	-4.8192	-4.0028	-5.2498	-5.8573	-4.8903	-7.6156	-4.7518	-6.9231	-6.6848	-8.1178	-2.7103	-2.7983
-10.212	-12.788	-11.445	-11.274	-8.6532	-12.766	-9.2296	-10.937	-12.297	-10.805	-10.619	-8.9851	-10.101	-11.049	-8.2325	-11.117	-10.067	-12.327	-11.654	-9.5102	-11.093	-11.717	-12.796	-8.2655	-10.624	-13.77	-11.962	-8.113	-11.769	-11.895	-10.537	-9.3552	-12.96	-9.0822	-11.025	-8.904	-12.415	-9.7956	-14.792	-13.625	-13.678	-12.904	-8.3814	-12.905	-13.342	-11.658	-14.63	-12.613	-10.37	-10.781
-12.688	-13.332	-14.387	-13.493	-13.337	-11.998	-14.627	-11.95	-11.922	-11.336	-15.214	-12.69	-13.517	-13.491	-15.055	-15.059	-12.649	-13.744	-11.025	-11.265	-12.648	-12.348	-13.946	-14.702	-15.513	-14.658	-13.965	-12.54	-14.812	-13.148	-13.344	-13.873	-15.472	-13.72	-14.241	-14.121	-12.848	-13.211	-9.0254	-11.147	-12.675	-10.167	-11.09	-16.921	-16.377	-13.974	-11.473	-14.12	-10.531	-10.623
1.2085	1.0101	2.1054	4.9794	1.1958	4.9373	1.2699	4.0424	6.7912	0.41348	2.1626	3.5183	2.5809	0.96678	0.85052	2.2143	2.8239	2.5495	-1.7725	2.9727	2.3767	3.0054	7.2186	3.7879	5.3211	2.4006	3.5251	2.5373	-0.046998	5.7346	4.8109	4.2575	3.9308	1.2181	6.7958	2.2549	4.9711	1.1414	3.4845	0.49699	3.4238	2.2992	2.3941	5.4149	3.5456	5.2653	2.9538	5.3585	5.1859	0.17499
-1.7147	-0.053058	4.4547	0.17247	2.6862	-2.9825	-3.7428	-1.4088	-7.5498	-3.0874	-1.4145	-3.0861	2.6731	0.97335	-1.2963	-1.1538	-5.1283	-1.871	2.8859	-0.67631	0.83391	-1.0696	0.97246	0.19307	-2.217	-0.37466	1.2825	0.51733	-0.36041	-1.4738	1.0953	2.886	-1.7167	-2.2034	3.2281	1.5914	-2.7265	-2.1899	-0.6482	-1.9866	1.9446	-1.8555	-2.8335	1.2798	0.9379	0.70053	0.99023	0.512	-2.9516	1.0155
-0.41164	2.0424	-1.7462	0.74522	-0.92758	-0.22051	-1.0367	-2.036	-1.3788	0.16377	2.7067	-0.014298	0.0017119	0.94509	1.7283	2.6142	1.7099	0.36531	1.6526	-0.72479	-3.2973	-0.19699	3.6799	-0.86124	0.2675	-3.0958	1.7651	-1.0589	-2.7875	0.70415	-1.52	-0.10609	0.083434	1.2896	-0.51975	1.1188	1.6114	-1.5949	5.1287	2.0219	-1.6599	2.6037	0.94152	-2.1273	-0.77308	-2.2589	3.5017	0.25133	-1.1615	-2.7565
-5.2587	-3.4433	-5.3629	-3.8062	-5.0002	-2.3535	-6.2898	-4.9477	-8.6275	-7.1376	-4.5548	-6.2374	-5.1602	-7.2634	-9.0333	-4.9626	-6.5877	-5.2562	-5.7045	-7.1753	-9.1084	-5.1513	-4.9545	-7.454	-6.3839	-4.2963	-7.1941	-7.6709	-7.9936	-4.4444	-8.2738	-5.7759	-9.3766	-4.8406	-7.8271	-7.5839	-8.3291	-6.5124	-4.1313	-8.5564	-7.2378	-4.6354	-5.9857	-8.1591	-6.4408	-6.2497	-5.6834	-9.6376	-6.5725	-3.6153
-2.9716	-2.9014	-2.1733	-1.6344	0.29324	-2.5914	-3.5782	-2.5645	-6.1813	-1.623	-1.4487	-2.9307	-3.9656	-2.8651	-7.8568	-3.5708	-2.705	-0.87075	-3.9254	-5.4319	-5.6064	-1.2904	-0.74205	-1.1764	-4.0828	-4.3503	-1.5291	-4.2476	-3.3521	-1.9338	-4.2765	-2.0954	-0.6505	-2.851	-0.9203	-3.7303	-2.7539	-4.3897	-5.9914	-2.7884	-3.4173	-1.6994	-2.2831	-6.1309	-4.8423	-2.71	-3.2355	-1.4539	-1.2768	-2.1703
-0.96839	-1.2655	-5.1993	-6.0223	-2.0057	-5.5542	-1.3616	-3.0658	-5.5027	-5.111	-2.1958	-1.2449	-5.5286	-3.5889	-5.0471	-3.6385	-5.0457	-5.4662	-1.8193	-6.202	-1.4021	-0.94078	-2.6121	-5.5109	-1.7263	-7.1613	-5.8884	-3.9592	-6.9484	-5.4257	-3.8057	-4.7844	-2.1643	-3.2099	-2.3031	-1.1998	-2.8255	-4.7074	-4.1403	-7.3726	-2.9358	-3.5052	-6.1712	-4.3692	-3.4254	-4.1708	-2.3939	-3.6581	-3.2564	-5.1739
-15.888	-14.799	-16.388	-10.846	-13.273	-14.123	-14.003	-13.767	-15.641	-15.006	-11.787	-15.293	-15.022	-14.041	-16.145	-19.395	-15.949	-16.962	-13.04	-14.669	-12.777	-13.549	-11.605	-16.849	-15.149	-11.151	-13.773	-11.682	-10.574	-15.9	-16.729	-18.356	-15.812	-15.599	-15.353	-14.036	-15.087	-13.906	-13.645	-13.404	-12.57	-12.612	-14.371	-16.154	-11.918	-15.292	-12.144	-12.747	-12.331	-14.694
7.3547	9.0927	8.5255	9.7619	8.6353	9.0993	7.8436	10.097	10.667	10.501	10.443	4.9593	8.8992	6.6558	7.7115	10.878	9.2854	8.945	11.489	9.3218	8.0346	11.336	11.363	8.5149	11.67	4.8367	8.7493	6.6752	6.9596	7.1824	8.6687	8.8092	11.577	7.1428	8.8831	9.0209	8.9991	6.7783	9.9647	8.7619	8.2836	10.072	9.0372	10.605	8.4202	9.5309	7.5945	9.9273	7.4769	9.6454
-3.9772	-2.6028	-1.9889	-1.8765	-2.4699	-1.5794	-1.8144	-0.35423	-2.2387	-3.485	0.14951	-1.9281	1.8031	-2.7208	-3.5706	-1.6926	-5.611	-4.0269	-5.4838	0.61302	-5.7951	-0.12875	-1.5105	-3.4199	-2.9484	-4.295	-4.4963	-0.061191	-3.0223	1.0251	-1.1664	-2.5873	0.69158	-1.7904	-3.1655	1.8585	-3.5414	0.46057	-0.32247	-2.3528	-1.9357	-2.6031	-2.973	-3.1765	0.059052	1.0397	-1.1244	0.47254	-1.3728	1.576
-1.7185	-3.3245	-4.6683	-0.50315	0.29004	-2.7578	-1.4286	-0.80016	-4.4369	2.7268	-1.5343	0.20686	-1.0148	0.69047	1.3529	0.079308	-0.83392	2.4345	-3.9622	0.82482	-2.4453	3.6095	2.3405	-2.9839	-4.4391	-1.2167	-0.57658	-1.2841	-3.2081	-1.0538	-2.121	-1.7366	-1.1743	-2.3995	-0.50315	-0.85311	-2.6807	-4.1292	-2.0252	-2.6955	-2.9429	0.22487	-2.5473	-0.84938	-1.6645	-1.2457	-1.386	-0.27996	0.88394	-1.0581
4.7514	4.9578	3.3886	5.8619	5.2092	2.3446	1.2939	5.6751	5.2566	7.2415	6.4482	4.753	5.4006	2.1145	3.7096	5.2337	2.0846	8.423	1.8635	3.8379	2.0463	4.7814	3.3232	6.5089	4.3466	2.9738	4.7402	4.0834	4.0282	3.3308	5.0479	1.8056	3.4194	6.4612	7.4802	4.5013	2.5822	2.5986	6.8575	6.668	4.7991	7.6292	5.6067	4.4914	6.868	5.1437	4.501	3.4457	6.8242	5.8111
5.7363	7.7002	6.2727	7.3145	6.4568	5.5814	7.8629	6.7467	5.9596	9.5179	5.9551	8.3435	12.364	6.091	2.0854	7.6279	5.4759	5.3857	6.7838	5.6885	6.3377	7.3272	8.6965	3.9183	6.1739	8.4892	5.7293	6.957	7.3267	8.7791	3.1073	7.2385	7.9736	5.9988	7.9203	7.449	6.4073	7.6778	7.1586	8.334	6.3545	7.2962	4.67	6.5571	6.3551	11.039	4.6091	4.0521	5.3803	8.1627
4.2213	4.5008	2.0134	2.7453	2.5219	3.0903	2.0347	4.699	2.9369	1.3626	-0.87528	5.8956	4	6.4023	4.0749	4.4255	2.7055	5.5781	2.4707	0.8893	4.9161	2.6746	4.2049	3.6033	3.8535	3.013	3.8009	5.5828	0.3206	1.6825	2.404	5.7567	3.0422	2.1134	2.0317	2.3208	5.2731	4.8087	4.4493	2.6392	3.2244	3.7897	3.9814	4.8193	2.0999	2.5631	1.3664	5.3499	2.7569	2.8333
6.9295	4.8241	6.2364	5.0764	9.5611	4.295	5.4953	6.9265	6.6176	5.4839	6.5384	3.6147	6.2495	7.8327	8.1843	5.8928	6.5327	6.457	5.5872	4.5011	5.6723	7.8055	9.267	4.0732	9.4713	7.545	5.6735	8.0108	8.1203	4.2219	9.2032	7.0861	6.9433	7.2846	4.9885	9.547	8.1795	9.1267	8.8091	5.4576	5.2948	6.4268	8.2472	3.6349	10.163	5.2858	6.3696	4.2388	6.199	7.5782
-11.7	-12.981	-10.793	-11.562	-12.648	-13.436	-8.9502	-10.907	-10.242	-14.23	-10.018	-11.736	-7.2723	-12.699	-7.8141	-14.402	-12.496	-12.283	-10.919	-13.343	-13.524	-11.306	-13.684	-12.121	-8.1499	-10.778	-11.601	-12.355	-10.711	-14.125	-11.762	-10.475	-14.508	-10.79	-7.6691	-12.636	-8.6634	-12.26	-9.4919	-10.225	-14.779	-12.018	-13.543	-7.8551	-10.939	-12.08	-14.863	-12.064	-10.542	-10.256
-12.266	-14.608	-13.382	-13.967	-11.995	-11.488	-14.164	-15.588	-12.245	-15.059	-14.234	-14.992	-12.507	-14.97	-14.172	-13.467	-11.669	-12.857	-12.439	-13.914	-10.441	-12.746	-14.957	-9.9366	-12.952	-11.591	-15.206	-13.202	-12.431	-9.3374	-15.169	-13.114	-9.796	-12.403	-12.864	-16.968	-11.384	-13.053	-14.654	-18.129	-17.688	-12.255	-10.056	-10.352	-17.377	-13.348	-14.238	-11.794	-11.364	-13.708
2.8285	3.9796	1.764	3.1551	2.574	1.764	2.808	3.0206	1.894	3.1892	-0.41713	2.0632	5.2501	1.8369	-0.51821	-0.5799	0.79629	0.11488	0.32056	1.8834	-2.6226	2.8389	1.4842	-0.33798	-0.11951	0.15492	2.5995	2.4834	3.3884	2.4389	2.3361	1.4684	-4.0675	-0.13147	1.8152	3.8606	2.5126	5.3185	1.1472	1.6545	1.2061	1.7024	2.8286	2.3228	2.8069	3.2638	0.10348	2.8243	1.6693	4.3451
-1.0595	-0.23111	-0.33295	4.675	4.2398	-2.2146	3.6299	-0.54218	0.7608	0.8884	2.0038	3.346	-0.78765	-0.48384	1.5906	2.7675	1.9512	0.89295	-2.6249	-1.0941	0.44335	-2.8011	0.92634	-0.89643	1.146	2.0043	0.16092	0.46418	-2.3409	-3.0654	-0.95076	0.78616	1.5347	2.2556	-0.60144	-3.7842	2.3545	0.033844	-0.0064733	1.8087	0.10901	0.88007	-2.1184	0.009098	-1.536	5.7993	0.49676	0.34654	1.1535	0.75569
-9.1459	-9.8706	-9.0843	-7.0996	-4.9699	-9.5489	-4.9502	-9.5465	-8.0205	-10.627	-6.8401	-6.1198	-9.4747	-8.6332	-8.5387	-8.3332	-8.3848	-8.9032	-6.7701	-8.7533	-9.5118	-9.9022	-6.757	-9.2903	-9.7547	-9.6488	-7.6616	-5.5648	-12.434	-8.5996	-7.2279	-8.845	-7.9754	-8.5844	-10.202	-10.237	-10.181	-12.976	-7.1715	-9.0409	-8.6733	-7.0413	-11.23	-9.1419	-6.722	-8.9975	-9.0263	-7.5262	-11.102	-10.586
-11.273	-6.9413	-9.5224	-9.7378	-7.3309	-10.725	-7.9691	-7.2923	-8.1213	-8.1669	-13.211	-10.266	-7.7582	-8.7458	-8.9652	-7.3569	-12.09	-7.4079	-9.7426	-5.4675	-9.5537	-9.4074	-6.8747	-10.924	-10.982	-9.3553	-10.256	-7.56	-8.5374	-12.475	-6.4066	-8.3058	-7.4159	-9.9448	-12.049	-8.6672	-8.9482	-9.1708	-10.725	-8.6417	-8.4415	-12.675	-10.601	-6.3685	-7.7049	-7.5817	-11.72	-7.4832	-10.374	-6.688
8.6625	9.4595	7.465	8.194	8.1037	11.713	8.1574	9.9483	6.2155	8.5277	9.354	11.07	9.8601	11.642	8.8265	4.6708	9.3806	8.8732	7.8469	8.0425	8.9763	7.159	12.974	10.027	7.1638	7.9366	4.7657	8.5705	7.9889	11.072	8.859	6.8061	9.9387	7.4429	8.3095	9.9504	11.347	9.9251	6.4811	10.253	7.4238	10.58	11.046	9.0962	7.5159	9.6823	9.8693	6.7167	4.9657	8.6386
8.681	11.638	11.774	11.766	11.254	12.527	7.6853	8.5674	9.6058	8.2887	10.669	10.542	8.5127	11.854	9.8623	8.086	10.291	9.1635	11.577	10.719	10.273	9.7784	9.0789	4.6701	8.9432	7.6949	8.0343	8.9796	10.949	12.651	9.6072	10.554	9.8258	10.094	11.043	10.026	8.6111	9.4903	7.3688	10.559	9.4228	8.5631	6.8846	10.429	7.8813	10.843	7.787	10.493	10.179	8.8081
-5.0109	-7.3108	-6.5923	-4.4055	-4.2544	-6.8252	-6.7914	-4.7772	-1.7618	-5.4434	-2.5747	-5.0812	-6.3063	-4.4921	-9.4582	-3.9109	-6.4719	-7.5589	-8.3191	-3.5618	-3.3707	-5.7354	-7.7693	-3.4553	-8.0154	-4.8026	-5.6276	-5.6335	-8.6318	-2.3838	-5.1411	-9.0368	-3.5188	-4.5703	-4.9543	-5.1451	-6.0042	-4.641	-3.2971	-1.386	-7.6585	-4.2522	-4.8856	-2.8246	-5.8616	-5.3098	-1.4857	-5.7656	-1.0634	-5.9594
1.0002	-1.8162	-1.1291	-3.7244	0.62289	-2.0466	0.3809	-0.26739	-1.0712	-2.7938	-0.27347	0.16546	-2.6469	-1.9227	-1.2456	0.0026542	-4.0296	-3.0959	-0.048565	1.4786	-6.0573	0.39655	-2.3714	-0.86702	-3.0501	1.0076	-2.134	-2.7088	-2.1965	0.94422	-2.2888	-1.7204	-2.1906	-3.9342	-0.762	-1.3709	-1.2024	-1.1983	-1.7908	-1.2039	-1.7809	1.7393	-1.0375	-0.24594	-0.17989	0.53624	2.6125	0.56714	-0.40769	0.75186
3.0336	6.0729	3.4679	2.5228	5.5067	3.5611	7.4193	4.9112	2.6784	5.431	4.2334	5.971	5.5143	5.8034	5.2968	5.3232	5.1388	9.4446	6.4399	7.7053	8.6869	6.3393	5.0166	8.3744	8.6779	4.5976	4.7745	6.0146	5.2448	4.8236	7.6986	8.3367	6.8819	3.829	8.7863	7.7527	6.2857	6.1788	6.9112	7.4604	3.8141	6.4904	3.9625	4.0089	4.3336	4.8796	4.0384	6.7659	5.4353	5.4753
-10.453	-9.7991	-9.6263	-6.9277	-7.7286	-8.3023	-7.824	-6.9711	-11.888	-10.383	-9.3887	-9.6996	-7.0394	-7.6634	-6.9285	-8.5139	-6.8712	-10.22	-10.947	-8.955	-9.6452	-10.056	-9.6747	-9.169	-8.3776	-8.4044	-7.8215	-8.0949	-7.5815	-8.1185	-8.3809	-10.004	-8.7258	-8.0864	-9.0609	-7.3831	-10.077	-9.3518	-8.6785	-12.048	-6.7737	-8.7229	-9.0004	-7.4971	-8.4289	-8.7069	-7.501	-5.7432	-10.23	-6.5336
-3.1956	-2.4248	-0.80444	0.23879	0.68728	-0.90246	-1.1648	-4.0082	-0.94479	0.96506	-0.75806	-1.1729	-0.50698	-2.5209	-1.3829	0.73237	1.5773	0.1665	-0.90023	0.52382	-0.16563	-0.18218	-3.3784	-3.5783	0.67375	-2.632	-0.80765	-1.295	-4.5519	-1.0998	0.33034	-2.611	0.39718	-4.4027	-2.4689	-2.2095	-1.0304	-1.8067	-3.1735	-2.5427	-2.6078	-2.2223	-2.2723	-3.1714	0.24959	-2.4511	0.64004	-0.41449	2.3264	-0.5666
-24.778	-20.956	-21.705	-22.011	-19.364	-22.135	-22.861	-21.535	-20.981	-19.902	-22.936	-20.949	-20.282	-23.445	-21.358	-21.621	-22.786	-24.861	-23.153	-23.991	-22.279	-21.923	-23.191	-20.16	-22.649	-23.675	-21.212	-21.476	-22.597	-22.836	-22.665	-18.635	-22.991	-22.181	-21.188	-21.509	-21.581	-20.603	-20.266	-21.402	-22.591	-22.148	-22.013	-21.906	-22.304	-22.178	-23.399	-21.147	-22.982	-22.342
3.4494	3.443	1.0409	3.847	0.18876	2.3606	1.5792	-0.21991	-0.54348	-0.60679	-1.0069	1.5233	2.3454	0.18874	-0.306	0.56329	1.6279	1.0303	0.034857	2.0774	3.1228	-0.035435	4.7143	3.0633	-1.2234	1.0241	-2.7525	2.3148	1.0537	0.22283	-0.088596	-0.19989	2.2005	-1.4665	-0.92763	3.2828	-1.5849	2.6299	-0.60269	-2.3061	-0.73466	-0.19023	0.53516	3.6818	4.1035	1.2562	2.8835	0.88867	-0.38725	1.2134
1.2627	1.1223	-4.3834	-1.9491	-1.2133	-1.7459	1.8879	-0.4221	-0.41681	-1.4385	2.5729	2.0875	-3.461	0.29482	-1.7934	0.38221	3.0034	1.0105	1.7897	-1.0622	1.1432	2.4191	-2.8649	-1.6303	0.24888	0.53284	-0.53799	1.3248	-0.52535	0.41375	-0.6119	-3.0323	0.5184	1.3039	2.0719	-0.19498	0.68675	0.85083	-0.3745	-3.8294	0.71202	-0.66071	-3.2149	-0.68157	0.22921	-1.2703	0.65536	-2.8817	2.4823	0.29701
4.0349	5.2445	0.33542	3.4561	1.5495	4.1309	1.8655	2.8093	2.4575	2.4952	-0.03048	4.2168	5.6931	3.839	3.1331	5.7628	5.0849	1.7967	4.0262	3.2887	2.3263	3.8652	3.702	-0.56915	2.5632	4.5759	3.6847	4.8479	4.5341	3.761	2.1367	1.1812	0.63624	4.1901	-0.53802	4.3389	4.2665	2.8527	2.5748	0.33552	0.62642	3.0797	-0.1013	5.1504	0.06118	3.7369	2.1903	1.1993	2.6712	1.8522
-11.063	-14.422	-13.694	-12.716	-13.187	-12.877	-13.212	-14.158	-11.158	-13.098	-11.302	-11.55	-16.06	-10.953	-14.537	-11.646	-11.155	-13.061	-11.652	-14.011	-11.645	-11.039	-14.625	-14.388	-15.465	-14.204	-13.85	-12.712	-14.164	-12.12	-10.984	-9.4474	-12.8	-13.864	-13.562	-15.55	-10.712	-12.939	-13.012	-12.908	-11.044	-11.844	-9.7363	-13.974	-10.464	-13.337	-14.057	-16.484	-13.905	-13.623
-12.548	-13.546	-10.109	-16.637	-12.672	-13.838	-15.684	-11.926	-14.599	-14.061	-11.828	-11.18	-14.413	-12.654	-11.842	-11.213	-12.46	-12.013	-9.8188	-15.716	-11.795	-12.567	-12.714	-13.965	-11.442	-13.365	-18.647	-10.451	-12.905	-14.25	-12.826	-13.917	-14.426	-15.803	-13.378	-10.571	-11.259	-10.276	-12.071	-12.67	-12.564	-13.02	-12.237	-14.214	-12.837	-14.543	-13.341	-8.0822	-10.207	-9.1659
-0.5935	-0.78868	1.0859	-4.8625	-2.8976	-2.4622	-3.3939	-3.0008	-2.5918	-2.7873	-3.4035	-1.9188	0.24427	-4.0651	-1.4363	-4.4745	-3.6311	2.7346	-1.7697	-4.5526	-1.3031	-2.2212	-1.7167	-1.4101	-3.3731	-3.1573	-3.158	-1.4017	0.83322	-2.7059	-2.1574	-0.2605	-3.7102	-0.37435	1.5887	-2.6502	-0.8187	-4.5277	-3.9674	-1.8736	-1.1218	-3.6473	-4.1231	-3.7466	-1.5498	-5.9733	-3.7968	-3.1027	-1.4311	0.40704
-16.92	-14.658	-15.744	-12.016	-13.872	-17.779	-17.256	-16.202	-11.554	-15.869	-13.337	-16.448	-13.74	-15.283	-15.236	-14.465	-13.448	-8.488	-15.362	-18.038	-11.463	-13.697	-15.978	-16.477	-16.829	-15.271	-19.337	-12.507	-10.873	-16.356	-14.636	-12.626	-12.884	-14.259	-13.308	-16.571	-15.528	-15.5	-18.355	-15.427	-13.442	-15.92	-15.821	-16.344	-17.22	-13.331	-13.849	-14.57	-14.159	-12.735
-14.883	-14.55	-15.063	-13.615	-14.736	-10.85	-11.797	-11.491	-14.236	-13.938	-15.281	-14.848	-18.494	-14.035	-16.249	-14.709	-16.053	-13.962	-16.614	-15.631	-10.226	-13.199	-13.464	-13.538	-13.327	-13.539	-15.034	-14.637	-15.21	-15.016	-13.027	-12.795	-11.743	-14.96	-10.803	-15.183	-15.828	-13.813	-11.61	-10.892	-13.082	-12.702	-15.519	-13.182	-11.172	-13.63	-12.066	-13.231	-10.841	-13.959
-10.549	-13.972	-11.276	-12.199	-12.393	-10.721	-15.647	-14.66	-12.764	-14.439	-11.628	-13.358	-12.817	-14.108	-14.449	-12.414	-11.416	-13.309	-15.105	-11.641	-13.02	-13.042	-12.735	-12.633	-10.603	-11.115	-11.779	-16.484	-13.024	-12.37	-15.855	-12.973	-13.334	-15.499	-14.573	-14.751	-14.122	-14.178	-13.349	-12.949	-12.657	-12.349	-15.726	-11.411	-11.962	-11.467	-10.236	-10.435	-8.3615	-11.098
-13.562	-15.582	-10.39	-13.015	-13.265	-11.94	-13.674	-12.489	-14.376	-11.152	-16.069	-14.239	-15.036	-17.042	-12.107	-11.558	-12.714	-8.7309	-13.086	-13.099	-12.596	-13.717	-13.553	-12.28	-13.817	-13.425	-14.505	-16.168	-14.007	-14.208	-13.399	-11.367	-13.116	-12.536	-8.4477	-12.055	-15.887	-12.907	-14.077	-13.123	-14.076	-13.916	-14.23	-14.852	-12.639	-13.242	-12.657	-14.959	-9.2946	-11.903
8.0927	8.7809	5.2577	7.7009	6.7083	7.8622	8.8835	4.6656	4.0728	8.6253	9.8638	9.4857	4.9136	7.4125	6.1622	4.0004	8.7064	6.0228	9.3738	4.4064	7.558	6.197	7.063	3.137	6.9184	7.5774	6.9442	6.8655	4.647	6.2355	6.8539	5.4983	8.9568	6.9098	3.4828	5.1773	3.1383	9.6024	6.9991	4.4099	9.5138	7.1515	6.5638	6.6448	6.7492	7.0538	6.7329	6.446	8.0483	7.6561
0.11601	-1.9042	1.8296	-2.0771	1.0042	0.97172	-1.4808	-0.052689	1.1781	2.329	1.3284	-1.236	-1.5612	0.014123	1.3756	-1.1407	0.32195	-0.78641	1.1826	0.4254	-0.54353	-0.25959	1.8769	1.5037	3.839	1.712	-0.71585	0.74788	-4.5274	2.6349	0.20242	-0.95142	-2.1535	0.74997	-0.21399	-2.8617	-0.41832	0.38348	-0.51876	-0.63212	2.7317	0.84278	-0.85436	-1.1701	0.65108	-3.6398	2.6923	-1.1724	-2.7588	1.2152
-2.2255	-1.4949	-4.4374	0.20271	-4.7166	-2.8683	-3.8602	-4.1588	-2.2894	-4.2856	-4.0447	-4.5604	-3.3801	-8.7438	-5.8769	-3.0763	-3.9929	-5.7349	-2.2186	-4.4318	-2.848	-1.663	-3.4664	-2.1702	0.31168	-3.651	-4.4245	-1.7141	-2.9842	-5.6758	-3.8482	-2.1856	-4.8977	-3.9026	-2.2448	-1.1608	-8.3089	-4.3023	-2.32	-5.5166	-1.2796	-7.5613	-0.031066	-6.1651	-5.3559	-6.9051	-4.6259	-2.8953	-2.9001	-2.7348
5.1614	5.7208	6.5571	3.7205	5.9197	5.3845	3.2765	8.7658	5.3376	6.647	5.2681	3.6864	4.718	4.2819	1.7442	6.8259	3.1282	2.593	5.6693	4.6664	5.1132	3.2727	3.5152	3.9301	4.4789	7.28	4.9116	1.6151	3.8767	4.2554	4.6056	8.6524	6.9376	3.7044	4.1096	5.0195	7.0279	6.716	6.2026	2.286	4.0448	3.3726	4.2082	2.6811	3.2947	1.3807	7.2425	4.3446	4.9432	5.0673
9.027	5.1722	6.0473	5.783	7.1114	5.1736	8.2729	6.1076	4.0499	6.6743	6.0291	5.2325	5.7685	5.4998	8.4547	10.343	6.2936	6.3769	7.8638	5.8177	5.2116	3.7986	6.5389	7.6441	10.701	4.0521	8.1831	6.9805	5.5745	8.2936	6.6755	3.4117	3.7826	4.3282	5.0502	7.3733	8.7382	7.6635	5.5519	6.8606	4.8746	5.8498	8.1885	7.8515	9.6685	6.4031	7.1843	5.7039	8.2748	6.5937
-4.1049	-0.66058	-1.7587	-3.6647	-4.6541	-5.0181	-1.1529	-6.2045	-3.9075	-3.1555	-1.7588	-1.9445	-3.9896	-3.7895	-3.1918	-3.0638	-1.0255	-6.4642	-4.2604	-2.8412	-1.6981	-3.0215	-1.9927	-5.7122	-5.087	-0.19771	-1.965	0.46385	-5.8559	-5.5757	-2.6349	-3.832	-1.1855	-4.5631	-0.22451	-2.4232	-5.6978	-0.33393	-2.0105	-3.1074	-3.232	-2.7133	-0.35345	1.9022	-2.4866	-7.0876	-5.4847	0.34279	-4.0218	-2.0327
-0.59353	-1.1665	-0.90183	-3.1061	-3.8489	-2.6605	2.1962	-1.2323	-2.7861	-0.009187	-4.2135	-3.1502	-0.90021	-2.1954	-2.6449	-5.2655	-0.54268	-2.6568	-1.173	-5.0134	-4.1756	-2.1456	-2.1127	-2.2167	-3.7957	-2.6177	-2.9609	-2.7792	-2.4337	-2.2321	-1.9462	-2.1442	-1.2583	-2.273	-3.6973	0.34924	-0.57025	-2.4781	-3.9946	-0.9696	-1.4584	-6.4642	-3.6683	-2.0127	-0.72748	-1.4818	-2.3595	-3.7116	-2.0436	-4.2304
1.59	2.2492	-0.17233	1.114	-1.8658	-4.4842	3.9563	-1.1529	-1.405	-3.8987	-0.52972	0.1914	-3.1046	-2.232	-2.9171	-1.7778	1.7524	-5.3698	-2.1421	-1.6989	-0.99873	-0.0034725	-1.5502	-6.0558	1.2801	-2.4826	-4.1446	1.7285	-2.4486	-0.90927	-0.48054	-1.5044	-0.23536	-0.24705	1.4587	-0.47581	-2.8161	-3.5377	-1.0509	-1.7049	0.056743	-2.4838	-1.5593	2.4899	-2.1789	-1.9179	-1.9485	-1.2958	-1.342	-1.4357
4.1855	3.0267	0.27273	4.5308	3.6503	1.4215	2.8884	-0.083292	3.9607	2.1051	2.6986	3.9422	3.0131	3.7459	2.4072	2.3731	1.5901	1.6087	-0.95537	-0.47738	3.4186	2.678	3.0056	2.9715	4.5824	2.5025	5.6902	0.38639	1.3596	3.3748	3.5985	2.5533	4.6991	3.1308	1.3431	1.9361	0.82619	4.6981	2.8283	4.8009	3.1316	3.5139	0.84312	3.6942	4.1391	2.6513	5.2659	3.3141	4.8797	1.1266
-13.876	-16.857	-13.093	-13.291	-14.41	-15.887	-8.8643	-13.091	-16.4	-16.399	-14.232	-14.62	-10.594	-11.919	-10.461	-14.328	-8.636	-13.206	-14.251	-11.569	-9.4878	-11.769	-12.688	-12.223	-13.75	-11.945	-12.595	-13.161	-12.256	-16.105	-12.463	-13.22	-14.355	-13.978	-14.845	-12.646	-11.808	-12.851	-11.808	-12.966	-9.9568	-14.512	-14.788	-15.811	-12.883	-14.49	-12.488	-16.134	-12.569	-13.698
-0.95858	0.72223	-2.4897	-3.4186	-2.7132	-6.5619	-3.2504	-3.8851	-2.1017	-7.8725	0.15233	-3.2492	-3.3668	-5.2099	-3.488	-5.5607	-3.2314	-4.4632	-1.4178	-6.315	-2.8744	-0.2572	-3.3449	-3.0425	-7.9509	-5.1614	-4.9632	-5.1472	-8.1609	-4.3743	-0.98077	0.022265	-1.8724	-7.4899	-2.0214	-4.9534	-5.7392	-0.46912	-2.3378	-2.2564	-5.6332	-1.5328	-2.3184	-2.1284	-6.453	-4.6249	-2.8477	-3.1764	-5.2757	-0.6151
-10.59	-12.17	-6.3074	-10.861	-8.3214	-10.968	-9.8659	-9.9662	-8.8227	-6.9038	-12.852	-11.246	-9.9828	-8.3904	-10.959	-10.598	-9.4968	-10.595	-7.2916	-8.6725	-6.5908	-11.486	-11.028	-10.396	-7.3761	-10.385	-13.709	-9.9123	-9.6953	-9.8874	-9.0221	-9.3943	-10.895	-8.972	-8.6779	-10.674	-8.6754	-10.581	-11.623	-14.075	-11.418	-11.918	-10.377	-8.8588	-11.85	-10.697	-8.7754	-12.111	-5.4211	-7.5396
4.4371	2.3493	2.5664	1.3847	1.2365	1.0464	-0.81046	-0.30845	1.1835	0.72662	1.0786	1.758	-0.07777	-0.23137	1.2289	0.26686	-0.19297	3.1625	1.1736	-2.2011	4.5195	3.218	-3.0543	3.2736	3.3314	0.81234	2.0485	1.3718	1.1368	-0.20298	0.24121	2.2063	3.8524	1.7747	3.3574	-2.6312	3.5168	0.071776	0.92107	1.7922	-0.056235	1.9054	-0.32148	-4.9231	0.95618	0.1234	1.1008	2.5443	0.90728	3.3632
-2.6621	-2.6237	-5.7609	-7.8325	-4.5527	-2.7597	-1.8877	-7.1435	-4.3976	-6.4793	-2.0701	-4.4934	-2.7988	-5.0073	-4.0197	-0.057071	-6.3566	-6.0197	-6.8856	-2.8156	0.23727	-3.2001	-6.1978	-4.4508	-1.8068	-3.9801	-4.2856	-2.8372	-4.5888	-6.8436	-5.4982	-3.8209	-7.9402	-5.813	-7.3679	-2.1276	-3.0024	-0.8754	-5.6308	-4.0921	-5.9123	-0.86793	-3.9716	-2.3446	-5.86	-3.0304	-6.3887	-7.8453	-3.9911	-0.55074
-0.58769	-3.4358	-3.3546	-3.1544	-0.48405	0.10095	-0.64435	-2.1974	1.0828	-3.8997	-1.6623	-1.9584	-1.6045	-6.4303	-3.7932	-4.3473	-4.491	-2.6336	-1.803	-3.6237	-3.9188	-2.5814	-1.4175	-1.6856	-1.4537	-3.5477	-1.554	-0.74083	-2.1079	-0.56644	-1.1652	1.021	0.3637	-2.1735	-1.3411	-1.8516	-4.6975	0.84483	-1.6796	-2.1217	-2.9315	-0.16878	0.56823	-1.1358	-5.8283	-0.94863	-1.3683	-2.1413	-0.16777	-0.70253
-2.9773	0.1165	0.57558	-5.3132	-6.3282	-1.2226	-2.9184	-1.5041	-2.8328	-1.5437	0.34536	-4.3822	-3.239	-2.941	-3.5772	-0.46237	-4.2394	-4.7759	-1.1812	-3.2948	-2.2402	0.47851	-4.3431	-1.8586	-2.8977	2.3895	-2.6065	-4.8421	-1.5162	-5.0372	-1.027	-1.7977	-7.5995	-5.2926	-2.7941	-2.8863	-3.0926	-4.2088	-2.2088	-5.049	-3.0458	-6.5498	-3.9496	-6.0388	-3.3707	-7.3842	-1.0935	-1.7892	-3.6267	-1.7036
-6.0088	-1.5543	-4.5768	-4.6246	-4.1831	-4.3312	-4.9526	-6.6713	-5.3941	-4.6358	-4.9287	-6.2128	-3.6412	-3.5006	-1.0449	-4.3502	-4.0011	-4.144	-3.5227	-4.4796	-4.4846	-3.2302	-3.427	-3.2888	-3.9326	-3.6887	-4.3167	-5.8912	-3.9169	-7.1659	-5.6211	-4.6706	-0.40622	-4.8776	-4.9622	-4.3753	-2.4218	-3.7273	-4.4873	-2.6661	-3.3732	-5.6963	-2.7605	-4.0718	-4.3641	-3.7394	-4.3771	-8.3177	-6.6206	-5.8092
-14.147	-9.3026	-14.107	-13.542	-11.934	-12.933	-12.282	-9.393	-14.223	-11.701	-8.4633	-7.5008	-15.955	-12.831	-12.479	-14.098	-12.03	-11.346	-8.8501	-12.53	-12.434	-8.6996	-12.794	-11.888	-10.453	-11.238	-9.7829	-10.007	-6.9383	-13.626	-13.086	-14.048	-15.839	-11.381	-10.307	-13.158	-16.866	-9.1351	-12.847	-12.315	-13.651	-10.806	-11.229	-15.566	-12.386	-12.6	-13.653	-9.3617	-11.834	-13.383
0.97737	-1.6509	1.2455	-0.48314	-0.54212	-0.31859	-2.9638	-2.3095	-0.16198	-0.075051	2.072	-2.6209	-0.23499	-0.11795	-0.73034	-3.705	-2.0608	1.3232	2.5113	-1.2314	4.0437	0.09654	1.8003	2.0329	-1.311	-1.047	-0.34827	0.38954	-2.6553	-1.5991	0.12615	1.4979	3.2921	0.31611	1.6229	-4.0171	1.2126	3.1767	1.0298	1.4837	-3.254	1.4929	-0.15321	0.59423	0.49694	-1.0851	-1.2503	-0.18395	1.2082	-0.027694
-3.2788	-5.8772	-3.0558	-6.0895	-2.0851	-0.76853	-2.5883	-2.596	-6.3469	-4.7169	-0.7319	-3.772	-4.852	-3.2896	-2.679	-2.9152	-5.4087	-3.1014	-4.0341	-4.7169	-1.9835	-4.2474	-5.499	-2.8306	-0.76464	-3.4193	-2.2771	-3.6688	-5.034	-0.73383	-2.38	-5.4075	-5.5513	-3.3874	-5.0071	-0.6343	-2.4982	-5.6232	-5.0549	-4.1246	-4.3876	-3.4149	-4.433	-3.2746	-3.5067	-3.7486	-1.0177	-1.0933	-1.8214	-5.197
-0.80242	-0.88357	-1.6389	-6.8656	-2.7458	-2.2851	-1.2974	-1.561	-4.7982	0.66365	-4.8313	-3.4961	0.61378	-2.8576	-2.9638	0.34095	-3.5515	-0.55085	-5.3781	-5.3614	-2.9067	-3.7867	-2.976	-1.5573	-1.3527	-5.0271	-2.7691	-2.4209	-6.0856	-0.96424	-2.6362	-5.8906	-0.86851	-4.0376	-3.9967	-5.1548	-2.3127	-2.9565	-1.0581	-2.8622	-2.6109	-1.8111	-1.7426	-1.0181	-1.1187	-4.1214	-2.7099	0.16905	-1.2008	-3.829
9.0798	7.3062	9.8973	9.1572	10.151	8.3764	8.7942	8.0126	9.1128	11.895	9.1263	7.3288	7.2505	7.048	7.9916	8.4705	10.808	9.0979	9.87	10.438	10.322	9.7946	4.6368	8.1038	11.476	9.8423	7.8109	11.4	8.3996	9.5947	6.1031	8.8172	7.0241	6.3651	8.1387	8.5887	10.118	12.959	4.2845	10.12	6.4057	4.0131	7.9765	9.7865	7.2332	7.9211	8.7158	7.1301	8.8133	9.7176
9.7057	10.637	7.907	9.9158	6.315	8.1153	7.4336	8.326	9.4751	11.653	5.5324	7.8619	6.2013	7.1408	4.5605	8.5611	7.4907	7.0299	8.8955	6.1046	6.965	7.1892	6.6296	8.5635	8.6014	8.5188	8.8048	5.5628	8.1818	8.8844	5.2315	9.5645	8.6041	9.8249	9.5096	8.1984	7.041	4.9852	5.382	9.0917	6.9561	9.3495	6.4112	8.269	9.7928	7.1991	6.9203	6.8232	8.7528	6.8993
-14.244	-15.213	-11.641	-15.761	-10.629	-12.937	-16.211	-10.929	-12.732	-12.77	-12.284	-11.781	-15.362	-11.852	-12.254	-14.363	-15.754	-12.07	-10.481	-14.535	-15.64	-16.882	-13.736	-15.779	-11.945	-13.593	-13.726	-14.615	-9.806	-13.965	-16.905	-11.308	-17.99	-13.039	-16.433	-11.376	-14.106	-13.774	-15.455	-15.334	-13.702	-15.442	-15.859	-18.224	-14.035	-12.343	-13.927	-14.652	-13.132	-17.348
-2.3185	-3.9601	-6.2736	-6.1439	-5.2539	-3.3163	-5.7946	-4.6327	-5.8088	-5.0631	-1.3362	-5.2934	-9.0548	-5.3542	-4.6571	-5.7503	-5.3177	-6.3757	-5.9472	-6.274	-5.6055	-6.5889	-2.4021	-5.0991	-8.0823	-4.1294	-6.6927	-4.4947	-6.7434	-7.5831	-4.7731	-3.3788	-8.6602	-5.2209	-4.2114	-6.6747	-3.7086	-6.0958	-5.4948	-5.396	-4.6837	-4.1757	-4.4551	-4.71	-6.3975	-6.6125	-2.9539	-6.4145	-6.8921	-4.1131
-2.0943	0.62257	-2.0642	-1.2528	-1.1717	-0.71833	1.744	-0.17481	-2.9998	1.6436	0.22804	0.15291	1.7767	-0.83128	-1.1733	-3.5586	0.98969	0.84243	-0.86155	-0.43061	-2.1222	-1.732	-0.71264	1.0571	-3.0387	-2.2827	-3.3122	-0.99204	0.1793	-2.1545	-0.51976	1.1941	-2.2574	1.1092	1.1668	-0.38949	1.3758	-1.0553	-0.40879	2.1048	-2.0874	-1.4761	2.4151	-1.6087	1.1119	-3.1736	-1.2116	1.2263	0.27206	1.3221
-9.7013	-8.4108	-9.9704	-10.991	-8.6348	-8.1804	-9.2639	-11.358	-9.8182	-8.7413	-7.695	-9.451	-10.39	-8.8038	-11.591	-8.4159	-10.82	-9.9101	-5.491	-9.6106	-10.98	-9.4646	-9.4396	-7.7836	-9.4078	-8.679	-7.232	-9.7363	-7.586	-8.1537	-5.1456	-6.3117	-9.4054	-9.8774	-8.6109	-8.2494	-5.503	-8.0453	-9.6603	-11.645	-11.376	-8.9417	-11.649	-9.9367	-8.9075	-8.7406	-10.154	-5.5545	-7.9125	-6.0823
-16.367	-16.502	-12.165	-12.695	-13.29	-12.867	-17.209	-14.961	-16.541	-14.57	-15.643	-14.708	-15.946	-13.14	-17.131	-16.545	-13.679	-13.923	-11.413	-15.922	-13.652	-12.33	-10.272	-14.522	-11.667	-16.367	-14.827	-14.329	-14.488	-15.062	-12.097	-14.752	-14.674	-13.752	-12.767	-16.095	-13.109	-15.079	-12.67	-18.111	-12.859	-15.052	-16.178	-17.78	-14.947	-14.648	-15.109	-12.653	-14.256	-14.446
-5.009	-9.6781	-6.5798	-8.145	-5.486	-7.6216	-5.0396	-5.2674	-4.2794	-5.9825	-6.9932	-8.8088	-5.6207	-9.9029	-4.1256	-6.4492	-5.2061	-6.6526	-4.6251	-10.465	-6.5481	-5.2339	-7.3821	-6.558	-4.5211	-4.5036	-7.1476	-4.7735	-4.7616	-5.2494	-4.3147	-7.4774	-4.9245	-7.5634	-5.0851	-4.5601	-7.5882	-3.8944	-7.8698	-8.6706	-3.7427	-5.2561	-3.5991	-3.8842	-6.0245	-5.4801	-6.1435	-6.9219	-9.7811	-7.3531
6.8428	6.9299	7.6362	7.4771	9.1495	7.8123	6.5709	6.7543	4.1363	4.906	9.8479	5.8145	8.6031	4.689	6.9761	5.6878	8.4033	6.5896	5.3502	3.6052	2.5076	3.6872	6.2211	7.1649	5.9968	6.9716	6.2793	6.9077	5.3645	8.0313	5.4004	6.3422	6.214	8.2323	7.1611	7.8233	6.1766	7.5271	7.5603	10.889	7.5013	7.9992	6.2714	6.1327	9.9405	8.3434	11.594	9.0419	5.2316	7.7047
-13.548	-12.173	-12.984	-12.978	-12.003	-11.698	-9.3415	-12.315	-13.288	-13.315	-13.483	-13.055	-12.438	-15.131	-11.636	-13.857	-12.613	-14.176	-16.506	-12.506	-14.603	-12.798	-13.7	-13.569	-17.78	-16.657	-12.006	-13.808	-15.546	-15.483	-11.758	-12.149	-13.478	-13.746	-14.201	-8.9208	-14.32	-14.023	-12.193	-12.203	-12.718	-13.706	-13.136	-13.523	-11.61	-11.938	-15.738	-12.775	-14.577	-11.73
-17.403	-13.625	-13.463	-13.757	-12.065	-14.033	-15.966	-13.943	-16.622	-15.007	-17.759	-12.928	-15.654	-16.216	-13.507	-15.152	-12.329	-11.599	-13.665	-15.566	-13.636	-13.874	-15.23	-15.55	-15.58	-16.079	-15.673	-13.085	-15.782	-10.537	-13.335	-9.266	-15.766	-14.552	-15.103	-11.944	-11.055	-16.033	-18.209	-13.084	-15.329	-18.051	-16.166	-13.292	-13.595	-17.812	-12.71	-11.62	-12.585	-13.208
0.69832	4.105	-1.2823	1.0083	2.2304	-0.43047	3.4898	-0.95254	1.6077	2.3144	3.1637	3.414	4.4594	-1.7252	-1.9494	1.1146	1.4563	0.92935	1.1593	1.406	1.416	0.60212	-1.8687	0.5163	2.286	1.8025	1.8163	2.5325	-0.4097	-0.44502	0.6523	3.0643	2.925	3.1715	1.8207	4.1143	1.1531	1.6345	-0.19135	2.7424	4.0975	3.7401	2.1223	2.4935	2.4567	1.1566	1.1968	0.11504	0.41467	0.75602
-1.8038	-1.055	-1.1199	-2.6368	-2.7469	-1.1688	-3.3738	-7.3281	-1.267	-3.6426	-4.3262	-2.4202	-0.24912	-6.2484	0.80989	-5.0294	-0.85019	-3.3357	-4.1383	-1.8688	-3.9624	-1.181	-0.83615	-1.8673	-3.5687	-2.6901	-3.23	-3.1029	1.1111	-3.2139	-2.435	-2.9855	-0.75911	-0.14545	-1.1141	-1.2096	-3.1493	-2.507	-6.4597	-4.8882	-3.3339	-3.3304	-3.8653	-5.3012	-2.6937	-1.389	-0.50766	-3.7709	-1.5693	-3.3542
-4.922	-3.1913	-4.3876	-2.1943	-2.2966	-3.8401	-1.247	-1.4156	-3.9534	-0.014844	-0.88648	-1.2629	0.10227	-4.6276	-2.7561	-3.5216	-0.7407	-2.8837	-1.3282	-0.56553	-2.8107	-2.8884	-2.8385	-0.5988	-3.613	-3.041	-2.6038	-5.493	-4.4891	-3.4563	-1.8156	-2.1396	-0.63354	-3.7559	-4.2067	1.8355	-3.4545	-5.1758	-0.24498	-4.7542	1.2547	-1.7916	-0.23595	-1.1967	-1.4327	-2.24	-3.455	-1.2479	0.28221	-1.9101
2.6946	5.7085	6.1558	6.0482	5.7843	4.3736	4.8555	5.4282	5.7737	5.0722	5.9029	6.9214	5.3773	5.2582	4.5471	7.0554	6.6475	7.0354	2.7588	5.9915	4.1356	4.9933	8.5311	5.1566	2.8838	1.079	4.5949	3.8442	2.9321	5.2051	2.5661	4.6438	6.1109	7.9484	4.3507	3.1537	3.1171	3.0164	5.3841	8.3395	6.0653	4.5425	2.1031	5.7408	5.3267	4.0361	5.6014	3.2627	3.116	5.5028
5.5754	5.6205	5.1852	6.2557	4.6756	7.3799	8.7842	6.9156	1.852	6.3872	7.1897	5.9007	7.9036	6.5198	8.3928	5.2058	6.1897	3.5397	7.5112	7.85	4.2879	6.4357	5.2799	8.0561	8.0018	4.958	10.06	6.6	10.145	8.4955	5.8853	7.7593	5.6197	8.313	5.1912	4.2989	6.1897	7.8031	4.4477	6.3853	7.2258	6.6497	5.0117	9.1076	3.6797	5.4006	6.8335	4.5295	6.7532	4.8642
8.8428	8.6524	11.52	6.6497	9.2217	8.1467	7.3359	9.8164	5.6527	4.531	8.0477	9.9566	10.593	9.3225	8.5574	8.3355	8.4408	7.2733	9.1263	5.8257	8.4224	7.8805	5.6879	9.0333	9.405	5.3073	9.0257	12.698	11.745	7.8133	9.4457	6.0411	7.5836	9.9041	11.361	9.8448	10.36	9.5968	9.8027	7.7072	7.6566	8.9103	10.698	9.7302	8.5693	8.8219	7.6628	4.7199	8.2566	10.524
7.2671	6.2226	5.3239	5.4194	4.7614	7.5474	2.6462	6.9344	7.3053	9.1567	6.7486	10.057	3.4644	9.1225	6.5598	10.443	3.2825	6.0059	10.289	7.882	10.235	4.0812	7.9146	4.4966	7.5721	4.0647	7.419	8.4039	7.6268	6.2659	6.5105	6.8397	7.7357	4.8715	7.8408	5.5332	6.6356	3.5648	7.0377	7.4936	3.8207	7.4364	5.8239	7.3923	6.1101	5.6358	8.0209	6.2233	6.2166	3.6919
-8.8462	-12.903	-13.978	-14.007	-12.66	-10.07	-12.726	-12.603	-12.757	-13.949	-10.067	-12.952	-13.875	-10.305	-10.95	-13.752	-12.448	-10.597	-9.7297	-14.002	-14.281	-15.618	-16.724	-13.44	-15.226	-8.7166	-13.155	-12.411	-13.728	-13.392	-7.7682	-14.897	-12.068	-11.968	-15.208	-12	-11.11	-9.5888	-9.6534	-13.55	-12.311	-15.961	-9.4866	-13.688	-13.217	-14.072	-12.111	-12.902	-13.479	-12.961
9.3169	7.6095	12.265	9.4898	6.2824	6.8719	5.641	6.639	6.778	7.2285	5.9831	7.2966	5.5924	6.8578	7.2731	7.8557	6.9636	5.0182	9.2487	7.1705	9.2988	8.6421	11.77	7.1171	7.988	7.8358	6.39	5.9438	6.8078	6.7074	7.6089	9.2974	7.2127	8.3672	6.7156	5.5383	7.2937	5.4678	4.9843	5.6768	7.1733	7.0845	7.1226	7.7679	5.8365	7.4753	6.62	8.1566	2.7265	5.0648
-2.9472	-2.3726	0.58256	-3.5544	0.7512	-1.3576	1.9792	-0.54278	-1.7691	2.0347	-3.1343	2.1376	3.0679	-0.51943	-2.2578	-1.365	-0.78197	-2.0379	-3.3633	-1.086	0.39159	0.48471	-1.4532	0.96152	0.44356	-0.14135	0.42126	-0.3064	-2.1318	-5.6256	-2.9253	2.1856	-1.4235	-2.5752	2.7365	1.5263	-1.5138	-1.4738	-0.39071	0.58792	0.047977	-2.6477	-1.5331	1.3911	-4.5846	-0.87404	1.2761	-4.3447	-1.9387	-1.2902
1.7142	0.40773	0.39578	-0.33713	-0.37593	0.41775	0.21594	-0.18339	-0.90229	-1.3688	0.84493	-2.9989	-3.5529	-1.642	-2.2636	-0.25457	-0.12436	-0.25931	-1.3703	0.213	1.0753	0.56623	1.967	0.070803	1.1444	0.77363	-1.4081	0.45573	1.7104	-0.51088	1.8678	0.21841	-0.10779	0.97775	-1.363	1.2373	-0.76196	1.4453	-1.7151	-3.2587	0.40663	-3.4854	0.050987	-1.2886	0.72333	0.27554	0.5356	-0.45456	-0.70214	-1.4091
4.5739	4.5601	2.5414	5.6571	3.7679	5.9107	4.2667	1.2634	4.9715	2.2095	7.3794	5.2196	3.9432	2.1448	3.4018	3.0447	4.4205	5.135	2.3197	4.6018	5.1383	1.1607	7.0893	5.5749	2.6215	4.7207	4.316	3.9857	4.8701	6.0131	1.911	2.7325	2.5852	2.2662	3.9134	5.0704	5.0065	3.042	6.5524	4.908	6.8759	4.6709	6.0637	4.2673	3.0869	7.2687	-0.05851	3.7937	4.2119	5.3666
-12.806	-13.28	-13.941	-7.6446	-10.827	-17.794	-13.864	-11.5	-13.181	-16.56	-14.675	-13.615	-9.6318	-9.2509	-7.944	-12.181	-11.332	-10.673	-14.729	-16.457	-12.182	-15.424	-11.491	-14.2	-13.228	-14.271	-10.617	-12.615	-14.995	-12.534	-11.183	-12.196	-16.308	-14.641	-10.388	-13.879	-13.545	-11.268	-14.759	-12.401	-13.162	-10.048	-14.516	-13.527	-9.9416	-10.921	-15.115	-11.882	-13.093	-13.706
11.5	7.7161	8.9936	7.9019	10.042	9.124	7.0431	7.5641	9.3511	11.025	6.9302	8.295	8.4399	9.8863	9.6715	7.5444	7.8721	8.2779	10.54	9.8864	11.069	3.7674	7.0309	9.3374	6.0184	13.019	6.6672	8.2143	4.3845	8.7144	8.7979	7.6977	8.5572	12.29	10.066	6.8519	9.4313	9.9898	8.4499	9.6942	8.7475	8.9089	7.5489	8.6318	12.468	11.149	3.8983	8.724	11.413	6.2421
-14.928	-16.383	-14.661	-13.665	-12.139	-17.41	-17.013	-11.226	-15.345	-12.96	-17.193	-14.597	-14.926	-12.186	-12.849	-13.331	-14.094	-14.854	-18.254	-16.863	-15.256	-15.812	-13.359	-14.591	-14.074	-12.526	-13.085	-16.7	-12.719	-11.835	-17.439	-13.218	-15.581	-14.956	-15.079	-16.96	-12.272	-15.448	-15.203	-12.472	-13.218	-15.188	-11.145	-15.368	-15.181	-13.292	-18.076	-14.417	-16.406	-13.031
-3.8315	-3.787	-6.014	-6.1805	-1.603	-4.0548	-5.0723	-4.4554	-5.908	-4.3515	-4.4926	-4.306	-5.0513	-5.1867	-1.7227	-5.4916	-3.657	-5.9131	-5.5302	-3.0142	-2.9454	-4.3329	-6.962	-4.9387	-6.9123	-3.947	-5.0131	-4.2885	-5.0228	-6.1155	-5.9972	-1.7564	-4.7195	-4.7207	-4.3606	-4.5522	-5.9022	-5.3903	-2.3651	-3.6157	-1.7288	-4.4316	-5.3519	-6.0748	-5.5179	-3.6391	-3.0359	-6.3604	-3.0791	-4.9256
-2.0658	-1.3925	-1.8098	1.4648	0.34738	1.2619	-0.83046	-3.709	-3.0236	2.4999	-1.5597	-1.7991	0.29839	3.8162	0.64205	3.5291	-0.20532	-1.8496	-0.89353	-1.3583	0.40978	0.27453	4.3675	1.3886	-2.2552	-2.5707	-0.87935	0.31357	0.26882	1.6198	0.79756	3.0808	-0.051972	2.3434	-3.2065	-0.68698	-0.5334	-2.6443	-1.0483	1.2455	3.3688	1.5034	1.6325	1.6472	-1.8587	0.17633	2.2989	-0.47961	2.5007	1.3142
-6.0369	-5.3177	-3.1994	-1.6972	-2.9472	-5.8487	-3.2091	-4.6643	-6.2205	-5.0781	-2.1257	-0.87206	-5.6503	-5.5495	-4.8339	-5.2525	-4.0494	-2.3135	-3.7675	-4.3635	-4.4833	-2.7238	-5.0695	-4.262	-3.6963	-4.5086	-4.7782	-3.2783	-4.5753	-4.2341	-5.7725	-3.2762	-2.449	-7.4076	-5.0244	-4.483	-7.0059	-4.3664	-3.4322	-5.2281	-4.0767	-1.5288	-1.6984	-4.1144	-2.7965	-5.1484	-4.0291	-3.0864	-2.7438	-6.5989
5.5392	4.5615	6.6472	5.013	4.5598	6.4328	4.2617	3.9951	4.4255	6.7855	2.6774	8.4663	3.3067	7.6402	7.1765	6.6945	4.1498	5.2743	6.0115	8.0362	5.2918	3.6861	2.8069	7.3277	6.9299	5.0989	1.6317	4.7376	12.133	6.3217	5.1155	8.1405	6.2951	6.2532	4.2342	4.6902	8.8829	4.197	4.94	7.0671	8.8755	4.3082	5.2393	6.9505	3.7053	7.9459	3.9655	2.8373	5.8713	6.659
-11.79	-12.013	-11.044	-11.762	-10.773	-9.1387	-12.741	-13.886	-9.2619	-9.034	-11.237	-11.47	-11.761	-13.018	-11.414	-12.587	-11.203	-11.294	-13.022	-7.7726	-12.916	-7.6111	-8.8174	-10.847	-10.359	-12.836	-9.6219	-11.403	-13.095	-9.6076	-8.0232	-6.8616	-9.9981	-12.586	-13.88	-11.304	-11.999	-13.364	-12.517	-11.553	-10.452	-11.62	-13.979	-12.571	-11.036	-12.281	-9.5152	-10.335	-10.704	-10.533
-3.291	-9.303	-4.6774	-3.1828	-5.4076	-1.7814	-4.3185	-6.2547	-5.3425	-6.9201	-5.9068	-4.0258	-2.9583	-2.3356	-6.5746	-2.7558	-6.8635	-1.1615	-7.7471	-3.6693	-3.3643	-2.4163	-2.0206	-2.4784	-2.6395	-6.2549	-4.3	-2.92	-4.849	-3.104	-0.5888	-5.0096	-3.7937	-4.9064	-3.7016	-3.1581	-6.0012	-5.6815	-5.0047	-6.2471	-4.1578	-1.5043	-1.0668	-6.5917	-5.169	-3.9995	-6.9654	-2.709	-5.2489	-2.0945
1.0742	-0.87266	1.5094	-1.3873	-2.9187	-1.9744	-1.8844	-3.6886	-2.1624	-0.16546	2.1908	1.7772	-0.89143	-1.3941	-3.355	-1.7359	-0.37288	-0.46646	-1.5399	-1.4167	-0.70685	-0.068853	-1.431	-2.6254	-2.2366	-0.042434	1.9503	-1.5614	0.11386	-3.1621	-3.1331	0.94009	3.3119	-0.21556	-2.3472	-1.7429	1.347	0.22938	-0.55011	1.934	-1.2843	-1.1224	2.2751	-3.0341	2.0133	-2.9262	0.26152	-0.10795	-0.31661	-0.80585
-19.561	-21.142	-18.518	-25.657	-17.328	-18.773	-20.59	-21.083	-20.621	-19.623	-20.667	-19.79	-24.081	-23.923	-20.456	-22.119	-22.134	-20.584	-20.999	-23.93	-19.337	-22.471	-19.06	-17.504	-19.727	-20.966	-19.333	-21.912	-20.755	-17.916	-23.038	-21.606	-23.133	-17.985	-22.257	-23.577	-18.363	-20.325	-18.023	-23.832	-18.573	-22.207	-22.504	-18.309	-21.894	-22.981	-22.923	-22.313	-22.188	-20.296
-14.007	-11.158	-9.9494	-16.947	-12.067	-12	-13.314	-13.024	-15.826	-11.319	-13.109	-14.272	-14.428	-11.942	-13.833	-12.085	-13.423	-13.993	-11.848	-16.517	-12.75	-15.485	-12.063	-14.48	-14.252	-15.559	-13.353	-16.784	-11.139	-13.818	-11.991	-12.343	-11.461	-13.699	-12.315	-13.343	-14.906	-13.704	-13.644	-13.768	-12.745	-11.3	-11.78	-11.333	-14.184	-13.815	-12.956	-14.48	-13.023	-8.4066
-4.8956	-6.1951	-2.2202	-3.1746	-4.237	-2.5912	-1.4819	-1.8323	-7.1048	-1.6896	-0.88723	-2.9476	-3.5426	-3.0768	-4.3759	-1.5237	-2.0245	-6.7787	-4.3817	-7.2476	-3.1387	-2.9201	-2.9304	-3.152	-1.4099	-4.1742	-0.28302	-3.9179	-4.5521	-4.4308	-6.3076	-4.3106	-1.416	1.1466	-2.1091	-2.289	-2.0184	-2.7853	-3.5561	-6.0589	-1.9479	-2.8493	-2.8288	-2.9642	-1.312	-3.1347	-4.8262	-6.0835	-1.7166	-2.779
7.4947	7.8781	6.8854	4.1681	8.4103	7.1472	9.4827	6.3387	7.357	4.1496	6.7021	7.8453	9.7674	6.349	9.8621	8.0977	7.4169	8.571	7.228	6.3347	6.8472	5.4085	8.3595	7.0318	7.8854	7.7189	8.8346	7.6471	5.5648	9.9062	10.139	4.3786	9.2204	6.8745	6.9287	8.3283	9.2855	5.3948	9.121	7.8543	8.3014	5.4836	6.8968	10.176	8.8242	7.2167	5.7666	5.611	6.1181	8.5014
0.11059	3.4665	0.81908	3.0097	2.3521	4.102	0.83656	1.7455	2.1072	2.2393	2.9412	0.2352	0.43748	1.2932	1.0472	3.2656	1.181	2.5938	4.2109	1.5366	-0.2838	1.1095	1.9135	0.7795	3.8004	-0.48692	2.7438	0.79634	1.708	-0.12655	-1.5783	3.6006	-0.29093	2.3695	3.3121	0.9037	-3.422	1.8718	1.3148	4.4361	3.6442	-0.020906	1.608	-2.4083	2.5405	-0.25655	0.574	1.8876	0.62315	3.6049
-2.0089	-7.103	-6.1906	-10.736	-6.0165	-4.9191	-5.9536	-4.0212	-5.4851	-5.5889	-4.4246	-8.4793	-1.7812	-7.4039	-5.3899	-5.8863	-6.342	-7.8786	-2.0983	-4.1521	-4.6231	-5.0291	-5.9998	-5.4876	-7.2771	-4.148	-6.8333	-3.4916	-4.8162	-6.6391	-3.7944	-4.9824	-4.4216	-5.6996	-4.6651	-5.0592	-6.0501	-6.0494	-4.7021	-5.708	-8.0552	-5.2329	-4.8293	-6.7522	-5.1855	-6.4849	-7.4519	-5.3073	-5.5224	-3.2146
1.2795	-0.87039	-0.5495	2.4693	-0.56283	4.7217	-1.9595	2.5796	1.5511	0.66856	-0.3658	3.1267	-1.1417	1.3032	-0.37519	-1.7418	1.0188	-3.1645	0.10067	1.3348	-0.30194	-0.72773	1.4979	-0.44926	0.76203	5.2982	-1.3446	1.1829	1.0134	0.018474	3.1805	0.74792	0.59752	0.054222	2.424	-0.14769	3.3691	2.9459	-2.7942	-1.7234	0.73884	-1.712	1.8365	-0.084722	2.6491	-0.6386	1.9722	0.23937	1.1879	0.20955
-6.5305	-8.4168	-8.1419	-7.1103	-7.1073	-10.387	-8.8063	-6.4176	-7.19	-7.4346	-6.5345	-6.5105	-9.2271	-9.9748	-10.478	-7.27	-8.7208	-9.0401	-5.8246	-8.314	-7.3645	-6.2419	-12.206	-8.7707	-9.1304	-9.4906	-10.445	-8.8057	-8.3241	-7.7967	-8.8379	-8.871	-8.7543	-9.421	-7.0485	-4.2635	-5.178	-5.923	-6.368	-8.4667	-8.9193	-5.7572	-7.4806	-6.6655	-8.268	-7.3494	-6.8872	-7.3982	-7.5373	-5.9486
-12.911	-11.009	-16.12	-12.79	-13.027	-14.078	-10.674	-14.941	-13.343	-13.368	-10.484	-12.142	-10.009	-13.338	-14.115	-12.058	-13.032	-13.431	-13.506	-14.811	-11.834	-13.565	-17.188	-12.413	-12.365	-13.733	-13.703	-12.466	-13.878	-11.803	-13.683	-12.956	-11.77	-11.777	-12.382	-11.455	-13.757	-12.031	-14.901	-12.109	-11.494	-12.681	-14.687	-13.461	-13.113	-10.679	-12.581	-12.012	-11.325	-14.953
9.1755	7.4061	8.3126	8.06	8.1497	10.153	6.9066	10.847	8.5186	6.8458	11.084	6.1572	8.976	7.6909	12.093	7.9549	8.7008	9.8217	10.383	5.0049	9.3364	9.101	8.9509	7.665	8.5126	10.796	6.7863	9.911	7.4399	8.0562	10.021	9.6236	11.996	7.4341	7.6856	9.5972	10.306	9.5866	7.6538	8.7523	10.855	10.211	11.654	5.0961	10.219	9.1718	5.3863	9.5049	9.9084	8.052
0.20272	-0.82649	1.2375	0.20593	0.89338	1.1708	-0.29674	0.60734	-0.34994	-1.608	-0.84642	-1.9567	-0.46748	-1.9673	-2.4862	-2.1	0.31173	-0.57046	-2.5825	-0.17886	0.1649	0.92729	-1.1191	-0.45994	-0.97039	-5.1036	1.7946	0.78587	-0.66866	-1.494	1.5962	3.429	-2.29	-1.0651	3.1266	-3.6492	-0.026319	-0.9942	-1.9911	-1.8406	0.25327	0.45537	1.8465	-0.42454	0.67342	0.66819	0.42062	-0.12073	-0.10886	-2.064
-1.8743	1.1991	2.0643	1.1147	-3.8199	-5.3258	-2.8885	-1.5583	-1.6248	-0.97953	2.0847	-0.097013	1.139	-1.0517	-1.011	-0.044503	3.1471	-4.6802	0.34033	-1.3877	0.049294	0.8068	-2.8972	-0.38594	-2.1993	-1.1815	-0.60601	-0.90718	-3.434	-1.4478	-1.7455	-2.1842	-2.0735	-2.5645	-2.4682	-3.384	-3.6438	0.57403	0.40546	-1.5565	-2.9466	-1.3905	0.42723	-1.1984	-1.7761	-2.712	-4.9186	-4.5413	-1.4465	0.26793
-2.1995	3.0896	2.5906	-3.1132	1.8628	1.9252	-0.019517	0.74938	-1.8672	-0.20448	0.10422	0.93808	-2.1596	3.5861	0.38399	-0.53138	-2.8324	-0.16889	-0.12084	-1.5378	2.3442	0.93045	0.074163	-0.23325	2.6449	-2.1012	-0.32821	-1.2927	-0.18149	-2.4298	-0.86971	-0.36053	0.13736	1.1443	0.34353	2.7173	2.5847	-0.56904	-1.5628	0.45401	0.066102	0.16166	-4.3207	0.119	0.97474	-0.47418	1.7146	2.0589	1.4006	-1.308
-0.23064	-1.2513	0.46291	-0.041167	-2.3414	-4.5783	-4.1196	-1.9637	-1.558	1.7448	-1.0674	-0.78265	-2.5345	-3.0683	0.2742	-3.4735	-2.4043	-2.118	-5.6414	-4.1911	-1.2656	-1.4284	-1.9258	-1.522	-4.2121	-0.66111	-1.6938	-2.6862	-0.85134	-0.45296	-0.17087	-3.7064	2.7413	2.7153	-2.9732	-0.041079	0.14005	-0.97569	-3.2425	-2.0879	-3.1062	-3.5206	-1.5938	-3.5199	-1.5626	-1.882	-3.2468	-6.4945	-3.3737	-1.7005
-6.0082	-6.2362	-7.6458	-11.119	-8.6365	-7.7482	-12.455	-7.2036	-10.769	-9.8056	-10.259	-9.936	-8.2904	-9.6727	-5.5602	-11.029	-11.614	-6.3444	-9.7444	-4.9204	-8.4395	-9.4316	-7.6273	-11.894	-9.4093	-9.9695	-8.6735	-10.054	-10.287	-3.2738	-10.898	-9.9521	-9.2122	-9.14	-7.681	-11.475	-12.004	-9.7088	-10.547	-7.178	-7.1579	-9.1936	-8.0344	-10.288	-6.1303	-10.788	-6.9956	-10.562	-8.9451	-6.3315
-6.8397	-4.2492	-4.8968	-6.0055	-4.113	-4.0641	-5.8202	-5.7646	-1.7185	-2.3862	-2.9903	-3.7892	-4.0215	-2.2014	-3.9948	-6.0014	-2.1533	-1.7388	-1.8768	-6.4666	-3.5274	-1.1716	-2.9189	-3.2566	-3.9919	-3.5283	-3.6014	-5.4571	-4.9061	-3.4701	-3.8269	-1.9685	-1.8771	-6.341	-4.0703	-2.2614	-2.7847	-7.3021	-5.2251	-5.3575	-6.7937	-2.671	-4.9385	-5.7731	-3.6116	-4.5057	-5.0697	-2.492	-3.1733	-3.0816
-14.018	-13.283	-15.506	-11.924	-15.659	-13.791	-13.066	-12.788	-11.452	-16.587	-9.9535	-11.558	-11.538	-16.883	-13.636	-12.601	-14.238	-11.94	-12.94	-11.377	-11.805	-14.895	-13.934	-9.4511	-10.697	-14.329	-13.997	-12.42	-14.341	-11.479	-10.611	-15.37	-9.1173	-11.712	-11.459	-13.206	-13.49	-13.207	-14.106	-12.747	-11.126	-10.292	-10.486	-12.742	-12.974	-12.11	-15.381	-13.01	-13.272	-11.359
-6.863	-9.4555	-7.6796	-7.7568	-9.5775	-8.435	-5.3136	-6.8022	-9.4766	-9.6253	-6.9174	-9.6174	-6.1996	-12.184	-4.9656	-8.3871	-8.7432	-6.3655	-5.4172	-8.7931	-5.3467	-8.3992	-7.0436	-8.312	-9.4192	-7.7017	-8.538	-9.7966	-8.7682	-5.9448	-6.6287	-5.5117	-5.9334	-8.3288	-7.8497	-8.4157	-11.023	-6.8895	-4.1924	-8.676	-9.2113	-8.7663	-6.4033	-8.8852	-7.9931	-4.5318	-5.8135	-7.9945	-6.8216	-8.498
-5.601	-4.2266	-4.9521	0.53011	-4.0741	-4.0943	-5.6469	-1.9793	-5.7556	-1.2919	-2.2238	-3.6911	-4.7985	-2.3196	-5.7628	-2.3062	-4.1371	-4.8235	-2.0372	-2.4328	-1.994	-4.4911	-6.9774	-3.7328	-3.8651	-2.8161	-5.706	-1.8371	-2.0802	-3.8397	-6.3726	-3.0814	-3.0537	-3.8666	-3.7279	-3.3998	-2.0496	-2.3144	-2.5087	0.20785	-1.7366	-2.7856	-3.1387	-0.59574	-3.8699	-2.7412	-4.5795	-4.7787	-2.0999	-2.9166
-3.9033	-6.5046	-2.1403	-2.3139	-2.9601	-0.80357	0.75732	-7.5658	-0.89114	-3.6468	-1.5907	-2.6597	-2.3555	-7.8172	-8.1862	-2.0313	-3.7635	-3.597	-2.5513	-4.398	-2.027	-3.0649	-4.0726	-1.7852	-5.9213	-4.725	-0.33369	-4.5063	-5.0321	-2.8255	-1.9382	-1.2814	-3.4287	-6.1911	-2.5802	-3.0715	-2.5363	-3.5187	-2.5091	-1.6266	-2.7702	-0.83423	-3.2018	-6.3226	-5.1138	-2.593	-0.24745	-4.4643	-1.7504	-4.2278
-6.1423	-9.6584	-5.0547	-5.4865	-6.9208	-8.1154	-6.3953	-5.5783	-6.1486	-7.5483	-7.5997	-3.8412	-6.4305	-7.5585	-7.6812	-6.1247	-6.9437	-5.6565	-9.3941	-3.0015	-5.6818	-3.3407	-7.0227	-8.0456	-6.2821	-8.0777	-6.3491	-9.4177	-3.8348	-5.1805	-12.461	-8.4372	-3.2271	-7.8198	-3.2886	-7.4441	-4.3426	-5.1267	-5.3752	-6.2319	-4.6852	-9.6268	-6.195	-6.0687	-5.4114	-5.9479	-8.4916	-3.7788	-6.9807	-8.2571
5.8662	5.4374	6.1367	7.6585	7.1727	6.349	7.0801	6.5679	6.3515	6.7048	8.1582	6.684	7.7634	7.7551	6.4528	4.2287	4.6474	6.3506	7.465	6.6777	7.0142	6.2305	6.7753	8.0874	9.3087	9.8198	8.9452	4.9666	9.5187	6.6962	7.7218	5.0589	8.3581	6.7877	4.38	6.6132	5.3646	7.4108	8.5303	7.4811	6.1917	10.49	5.7732	4.4313	8.7189	7.6632	5.6153	7.4298	5.7947	5.9211
-1.3683	-3.3577	-1.2972	-1.5012	2.8681	-0.2475	-0.53704	0.66023	1.1681	-2.3384	0.21893	-0.57895	-0.22785	0.03937	-2.0868	0.71476	-3.3599	0.86723	-1.833	2.5792	-1.7649	0.61163	-0.9231	-3.9772	2.0228	2.5737	1.2557	0.0032032	1.6072	-0.98712	2.0327	2.0567	-2.7241	-0.41824	-1.4984	-0.38426	-0.87455	0.8512	0.35581	-1.6228	-0.32075	1.8884	4.34	2.3729	2.3098	-1.8036	-2.0675	-1.49	-1.8157	-1.3571
-0.39084	0.76863	0.83787	-2.6447	-2.6041	2.3065	0.64467	1.7256	2.6289	0.28606	1.2778	0.62639	0.90268	2.0408	0.34605	1.8878	-1.5154	1.7469	2.558	1.3227	4.0427	2.737	-0.72397	0.024717	-2.2989	1.2084	0.20079	1.2426	-1.6088	-0.70387	-1.1465	0.066604	-0.15902	5.9866	-0.82649	3.9534	-0.11846	-0.37819	-0.27038	-1.0393	1.0017	-0.2133	-0.44584	-1.0139	-1.0798	-1.3303	0.07118	-0.72761	-2.7994	-1.6172
-14.277	-13.278	-10.685	-14.095	-16.109	-13.006	-15.243	-15.665	-15.66	-13.058	-13.979	-12.006	-10.556	-13.014	-12.672	-12.98	-13.826	-14.051	-15.868	-14.48	-15.727	-14.109	-14.297	-13.122	-14.678	-12.768	-15.298	-14.308	-15.264	-12.397	-11.829	-12.041	-11.147	-14.942	-16.774	-11.779	-15.683	-16.324	-10.154	-16.757	-14.252	-14.023	-11.451	-13.888	-16.727	-16.966	-11.857	-14.592	-16.332	-15.458
-12.652	-11.271	-11.429	-9.895	-11.219	-7.9052	-10.374	-6.2114	-8.4552	-9.9714	-5.9398	-9.3295	-15.396	-8.0202	-11.729	-10.564	-7.0424	-10.224	-11.412	-11.245	-8.9086	-12.922	-14.458	-10.02	-11.954	-13.838	-12.854	-9.4267	-12.389	-10.684	-10.574	-7.2605	-8.4722	-11.973	-12.836	-11.876	-11.734	-9.8096	-7.8681	-10.34	-11.016	-12.416	-10.713	-7.2674	-10.229	-12.961	-12.495	-13.413	-9.7993	-9.9326
-0.62761	0.44822	-0.7065	0.33102	0.33487	-0.58958	0.53277	-0.43253	2.9187	-0.083863	1.0126	-1.3509	-3.6862	-1.6288	-2.2112	1.6413	1.8831	2.8808	2.1565	0.019004	0.5911	-0.90804	0.22356	-1.2608	-1.5692	0.62416	-1.4838	-3.6425	1.6073	-1.1424	-1.7021	1.1071	0.74899	0.074812	2.1842	3.2888	-1.7296	0.7249	-1.8235	0.52245	-1.0391	0.92619	-0.88301	1.6231	1.059	0.26621	-0.76728	-1.1831	3.5932	1.8098
-13.678	-11.828	-11.902	-8.3386	-11.666	-13.206	-12.12	-10.012	-7.3554	-7.796	-9.8015	-12.763	-7.693	-11.611	-10.82	-10.484	-11.786	-13.846	-14.797	-10.581	-11.62	-11.382	-14.588	-9.8322	-12.616	-11.182	-10.229	-8.231	-11.368	-13.813	-12.749	-11.104	-11.179	-10.472	-10.813	-9.1194	-10.551	-10.42	-9.8717	-11.421	-7.1932	-8.7591	-9.2919	-9.9226	-12.599	-7.7689	-9.6597	-11.321	-8.5334	-12.089
-5.4145	-5.3221	-2.2818	-4.5893	-5.4248	-4.8613	-4.9954	0.36028	-1.4895	-3.3469	-1.8448	-2.0484	-4.9493	-6.3703	-2.2996	-3.0997	-4.0271	-6.267	-4.2561	-4.8039	-1.5311	-3.0885	-2.1873	-1.8477	-3.7525	-5.0813	-4.7649	-3.4255	-3.3202	-3.4331	0.47573	-3.8069	-2.7009	-3.2643	-4.1157	-3.7145	-1.5003	0.8644	-4.4428	-1.8958	-5.2378	-2.6244	-3.4611	-3.4326	-1.3801	-0.73673	-3.9829	0.19935	-6.321	-4.6244
-2.6986	-7.4124	-8.4295	-6.4819	-4.4021	-2.4845	-3.9088	-4.793	-7.1415	-6.3473	-7.8408	-6.4192	-6.4354	-5.2465	-4.7115	-5.7349	-5.3605	-5.6427	-3.2818	-7.6426	-4.8279	-7.0073	-2.268	-6.1191	-3.6646	-7.5913	-3.7684	-5.6783	-8.2265	-5.57	-4.2025	-3.3534	-8.7722	-4.8254	-5.4332	-5.903	-5.596	-7.4421	-7.1047	-7.0432	-5.048	-4.8552	-3.5216	-5.1825	-7.8998	-2.9494	-6.5391	-5.0664	-5.1593	-4.0626
-22.271	-22.405	-21.108	-17.274	-19.183	-19.531	-18.3	-19.962	-22.686	-21.518	-23.391	-23.471	-19.862	-22.582	-20.097	-22.438	-20.666	-22.52	-21.329	-25.949	-20.332	-18.633	-23.88	-20.452	-21.599	-20.192	-20.323	-21.351	-20.295	-19.951	-20.975	-21.005	-22.721	-20.856	-18.555	-21.104	-24.366	-20.779	-20.186	-18.068	-18.776	-24.411	-18.498	-22.298	-20.15	-19.772	-21.015	-21.825	-21.009	-23.37
0.025076	2.7064	-1.1334	-2.8164	2.729	-0.18898	-1.1595	2.4474	2.4555	-1.6389	5.2146	0.57131	-0.022625	1.498	0.54984	-0.28948	1.7948	0.043878	1.5837	1.3713	1.5717	2.1018	0.22226	1.264	1.6842	-2.8695	0.4501	3.2116	0.97468	-0.15932	0.81824	1.9721	-0.7314	0.90867	-0.98312	1.4635	4.075	1.7435	2.4811	4.0785	-0.67442	2.6475	2.8981	-2.1896	0.80514	3.4401	0.96141	3.1358	5.6788	0.59288
-9.3155	-7.9944	-6.5797	-11.028	-13.845	-9.4627	-11.444	-5.5345	-7.7598	-8.4617	-12.282	-8.5384	-9.6248	-12.58	-9.1096	-10.364	-10.013	-9.519	-7.0924	-10.117	-10.462	-6.9263	-6.6156	-12.285	-9.8755	-9.4804	-8.7631	-7.6127	-8.4243	-10.218	-10.674	-10.74	-10.496	-9.6751	-6.3587	-9.4545	-11.784	-10.416	-9.1607	-6.5976	-11.223	-9.9423	-8.8862	-10.231	-10.714	-7.6276	-8.763	-12.574	-8.3246	-10.18
1.9479	0.12178	1.3179	-0.36353	0.53956	3.2843	0.31066	0.22932	-0.56042	2.9944	0.91687	2.6877	3.0699	0.62074	-1.2095	-0.18043	2.221	0.13862	4.2494	3.6348	1.9182	2.2756	-0.6765	-0.38993	4.2926	0.82668	1.7361	1.4844	0.58547	1.7304	0.72644	5.3398	1.6615	3.5205	2.5706	4.0307	1.2194	4.3367	3.4104	2.1592	6.015	-1.9201	0.6494	1.7319	2.2345	0.52616	2.5162	2.143	0.91338	3.1618
-1.5601	-2.6425	-2.2959	1.2675	-2.1554	-1.047	-2.0653	-3.1877	3.4167	-3.7496	-0.27884	-1.0935	1.6474	-0.5698	-2.9587	0.5552	-1.2028	-3.4649	-2.8892	-2.5693	-1.0826	-0.63557	0.94889	-2.2869	-1.4984	-1.1448	-0.90864	-2.0844	-1.3481	-1.2184	-2.2099	-1.4189	3.6884	-1.4781	-0.69721	-3.7891	-0.94954	-0.88778	-2.2055	-0.13874	0.17321	-0.91422	-1.9226	-3.2646	1.0299	-0.34586	-1.9256	-2.3184	1.612	1.0454
-0.04627	2.5448	3.5926	2.697	1.9195	-1.6175	-2.5474	2.594	-0.55549	-0.2141	0.31091	-2.9231	2.5452	-5.3214	-1.5244	1.7391	2.6304	0.55254	-0.36163	-0.019833	0.99597	0.19031	-0.54181	0.57415	0.41419	-0.30184	1.9451	0.63332	0.82031	0.34499	0.74449	1.9635	2.0927	-0.74656	1.0826	-2.8981	0.36804	0.78174	1.8373	1.611	0.18383	-0.42145	0.33424	0.13435	2.0458	0.12178	1.7777	3.4267	2.1115	-0.86644
5.0066	4.4657	4.4557	3.3275	5.2881	3.2496	6.7587	1.5747	4.3205	3.3969	5.568	5.9056	5.0378	3.7011	5.2343	2.7723	4.0832	5.3974	7.1933	6.4686	4.7961	4.8844	4.5987	5.5882	5.1765	7.5621	3.4121	7.6306	3.2413	7.4276	3.4935	6.6194	2.7272	4.8657	1.4236	5.5261	6.3081	4.0924	1.9287	5.8238	6.4478	4.8344	4.8143	4.7359	5.3822	5.4654	3.784	6.2732	1.1519	7.4291
-16.813	-16.521	-13.821	-15.723	-12.292	-15.158	-11.308	-11.783	-15.373	-11.178	-10.733	-15.191	-16.037	-16.027	-18.268	-15.08	-12.199	-15.027	-13.109	-11.92	-14.221	-15.254	-12.719	-15.893	-14.192	-15.038	-13.458	-18.841	-14.92	-16.036	-16.149	-16.036	-16.795	-15.003	-13.569	-17.16	-16.402	-12.746	-16.012	-11.193	-16.335	-14.572	-14.072	-18.3	-13.874	-17.171	-15.193	-14.97	-15.204	-12.784
-1.0236	-3.8396	-0.78583	0.16858	1.3253	1.105	-6.0856	0.20896	-0.37043	-1.3943	0.66254	-4.0918	-3.7157	2.2073	0.39691	-1.8388	-1.1023	-3.3992	-3.0716	-2.7503	-1.7662	-2.2898	1.3735	-0.069582	-3.7236	-3.0708	0.73373	1.2779	1.3195	2.1537	-1.6076	-3.1383	-3.7859	-1.0008	1.2326	0.81459	0.6195	-1.7387	-0.46024	0.099517	-2.3066	0.88935	-2.822	-0.17497	-1.4765	-1.5915	-0.6585	-2.9308	-2.1434	-0.40419
-0.70882	-3.2681	-3.1443	-1.6125	-0.58055	-4.1883	-2.7299	-1.3104	-2.6075	0.96993	-5.1773	0.78454	1.5891	-2.2845	-2.243	0.83853	-1.1857	0.39648	-1.6666	-2.3049	-1.8246	-3.8901	3.1081	-3.4612	-0.77272	0.24481	-3.3868	-1.1262	-2.9185	-0.65066	-0.98698	-1.5307	-2.6647	1.1827	-1.5158	-1.4282	-1.7903	-1.3092	-2.1327	-2.1085	-2.9365	-1.5683	-1.9316	0.52741	-0.8089	-2.3496	-2.5636	-4.1569	-4.7876	0.15222
1.3407	5.0186	4.9449	0.9415	6.5584	2.9119	4.9037	2.9916	1.7061	2.9154	1.522	4.7604	4.7843	2.278	5.0648	5.5899	3.7753	2.3309	2.0358	5.4005	3.5032	3.64	6.5017	2.6863	3.3448	2.0263	3.3676	0.62872	0.46133	2.6331	4.7515	4.3113	6.0371	3.4289	3.6531	5.0484	1.9935	3.3498	5.1184	4.5709	2.4446	3.9103	4.8494	5.5881	0.5003	2.3673	2.1744	1.499	-0.82588	4.8741
-1.5442	-2.6762	0.9483	1.1384	-1.1662	-0.7089	1.3269	-4.9445	-2.9347	-1.0844	-2.3399	-0.0014145	-1.9181	-1.2084	-1.1038	-4.6975	-1.8669	0.576	-2.3569	-2.2818	0.6936	-0.4832	-1.9972	-1.1115	0.45886	-4.4112	1.5015	1.3718	-3.2801	-2.0017	-2.013	4.58	-0.78392	-0.81791	-2.0849	-1.2117	-0.47471	-2.35	-1.8105	-0.9692	-2.7227	-3.2682	-0.30935	-5.3304	-2.8621	0.070261	0.14253	-1.5494	-0.35748	-3.04
4.9657	1.8129	2.5674	3.249	0.56573	1.9803	3.4128	3.1546	2.6273	2.6976	-0.099285	2.9076	0.29974	2.886	1.0525	5.8569	2.7941	3.516	0.71079	3.0814	3.7395	3.5104	-0.5225	2.2618	3.5571	4.6574	-3.9529	2.7941	4.7724	1.7825	2.6545	2.2567	0.023254	4.8252	4.1693	7.1286	3.9568	3.4723	4.2172	3.0353	5.061	2.8342	5.7267	4.0333	5.0809	7.2727	5.7	1.5103	-0.06369	3.2729
-0.11095	-0.65437	-6.1159	-2.3849	-1.4414	0.14154	-0.24679	-0.058011	-0.48156	-1.8749	-2.3673	-0.56788	-0.050996	-0.58797	0.54756	1.4802	1.108	-0.018958	-0.68572	2.2924	1.2243	-1.0057	-3.227	-0.47041	-0.69656	-0.30208	-1.4228	-3.9787	1.2821	-1.5019	-2.1572	-1.4308	-3.1722	-0.70644	-1.8958	0.76868	-2.9581	-3.4673	-0.64821	-1.8029	3.0109	-1.7971	0.31159	-1.0173	1.7172	-1.735	-1.1641	-1.0544	-3.5807	0.71172
-4.5606	-2.8796	-2.3082	-3.9206	-3.6246	-1.8272	-2.2214	-2.3905	-4.794	0.23359	-1.2635	-2.2897	-5.8356	-2.861	-3.6255	-2.7497	-4.6538	-2.8741	-0.0099804	-3.1525	-5.1815	-5.3374	-3.3767	-4.3018	-5.2384	-0.5383	-0.90559	-1.5424	-5.7336	-1.5119	-0.086766	-1.4118	-3.4995	-5.0191	-2.1495	-2.6616	-0.77475	-2.6676	-3.9511	-0.16524	-2.1089	-2.3242	-4.2032	-5.1177	-7.1524	-2.0583	-4.4271	2.1255	-2.2879	-2.1924
-20.568	-23.941	-19.526	-22.218	-21.318	-24.107	-22.173	-23.274	-21.471	-20.322	-21.416	-20.074	-23.472	-19.44	-20.707	-23.965	-21.468	-24.386	-23.709	-18.133	-22.801	-22.732	-26.515	-23.715	-23.996	-22.156	-19.243	-25.204	-24.945	-24.08	-21.371	-21.406	-23.591	-21.846	-23.639	-23.005	-21.911	-20.293	-23.951	-19.324	-22.532	-22.726	-20.007	-20.724	-21.611	-19.837	-23.832	-20.942	-23.305	-23.829
-1.6455	-0.9009	1.3916	-0.5082	-2.7991	0.27329	0.86266	-0.43428	-3.066	-0.65597	-0.21837	-5.9187	-1.4468	2.4359	-1.0142	-1.1161	-0.54427	-0.16668	-2.1367	-0.33872	1.2414	-0.57715	-2.9098	-0.81339	-3.7228	-2.0769	1.9573	-3.9547	-1.7821	-1.6712	-0.94763	-1.5646	0.77686	-1.8306	1.4641	-4.5536	-1.3685	-0.74909	-1.7717	-0.25134	-1.1296	0.09228	-0.46746	3.0662	-3.2795	-2.0962	-2.9645	-1.5463	-0.38194	-0.21371
-11.649	-13.482	-14.519	-15.958	-14.605	-13.736	-13.773	-13.071	-13.378	-13.107	-14.05	-12.973	-12.199	-16.388	-16.829	-13.629	-15.767	-13.171	-14.215	-15.63	-12.544	-13.173	-10.507	-12.468	-15.917	-14.163	-14.849	-12.783	-14.059	-11.644	-12.716	-13.852	-13.777	-13.265	-15.079	-17.772	-17.67	-9.7943	-14.054	-13.628	-15.428	-14.889	-15.765	-15.374	-14.211	-14.505	-17.939	-13.085	-14.252	-15.055
-8.6723	-11.215	-12.858	-12.06	-8.5389	-9.655	-11.106	-10.615	-10.563	-12.2	-12.633	-11.098	-9.9372	-10.59	-11.492	-7.3281	-10.622	-9.8008	-11.575	-12.198	-9.8309	-10.833	-11.042	-6.2496	-11.402	-12.955	-10.568	-10.379	-9.0881	-11.573	-10.588	-13.697	-8.7047	-9.1482	-10.605	-9.4018	-9.6131	-12.805	-10.45	-5.1885	-9.6624	-11.269	-10.386	-11.563	-10.31	-10.793	-9.1251	-12.601	-13.748	-10.289
-11.217	-12.37	-8.6009	-12.896	-10.77	-11.622	-10.413	-11.207	-10.315	-13.551	-10.223	-9.6833	-13.363	-11.448	-10.68	-12.392	-13.351	-9.8039	-7.7738	-12.151	-12.513	-14.743	-10.672	-10.392	-8.6757	-11.576	-11.066	-11.471	-12.068	-12.497	-11.595	-10.34	-9.831	-9.5017	-9.1638	-10.347	-12.152	-9.3443	-10.648	-8.1784	-12.764	-12.849	-10.182	-13.785	-10.007	-13.71	-11.269	-11.4	-13.145	-10.225
-10.93	-9.1839	-8.5468	-12.814	-10.025	-10.888	-14.054	-10.508	-11.251	-7.9646	-10.681	-7.395	-9.2068	-8.8474	-9.0499	-11.122	-9.5917	-13.607	-10.245	-12.845	-10.285	-10.942	-12.822	-8.0266	-10.239	-11.858	-12.037	-10.382	-12.592	-12.418	-11.737	-9.1164	-11.602	-8.8499	-10.836	-10.615	-11.914	-11.316	-9.2196	-9.232	-10.822	-11.408	-10.099	-9.3813	-9.7431	-9.8212	-6.6006	-8.1547	-13.321	-9.4339
3.4462	4.6661	6.9793	3.6349	6.8694	1.2441	3.4878	2.6431	5.0161	5.1197	6.1313	4.7715	6.0283	4.0971	5.3331	2.8599	5.9869	6.6049	3.4804	4.2245	2.6112	5.656	5.0017	2.4389	3.8892	4.029	5.1022	5.2321	-1.2429	3.1058	2.7977	4.3029	7.1678	6.0037	4.8633	6.9676	4.6013	5.5929	3.6543	4.0341	3.7929	10.012	4.7424	6.3303	5.5757	3.0458	2.8401	2.7757	0.88834	5.9144
1.9334	3.9229	3.5039	2.3158	1.7554	-0.36432	-0.93648	-0.27144	1.3044	2.8963	3.3541	0.68311	0.99342	-0.41949	2.3844	2.0506	0.65294	1.0024	0.25427	1.9228	1.2214	0.52948	-0.43746	-0.28284	0.34109	1.1111	4.4798	-0.029625	-1.833	4.7616	1.1379	3.3681	0.0046956	0.0095169	5.2013	0.6925	2.8842	0.55613	-0.40143	-0.080716	3.0604	0.42146	2.2372	2.965	4.5068	-0.49729	3.6439	1.0656	4.8869	4.7437
-0.39318	-2.2343	-0.89808	0.10062	0.92957	-1.7642	1.6215	2.4137	-1.4983	-1.689	-0.80824	4.3653	-3.2249	0.29604	1.8424	4.7367	0.24136	2.0976	0.24092	-2.195	2.8006	1.8954	-1.6838	1.3426	3.8329	-1.4209	2.2083	-0.26837	-2.2182	0.86619	-1.0533	1.6166	-1.5802	-0.23431	1.3668	-2.0375	0.68535	0.9094	0.58091	-0.71376	0.70432	-0.72591	-0.075123	-1.4089	-0.87355	-0.78961	-2.0639	-1.6617	1.2142	-0.43388
-5.5537	-2.5088	-4.6593	-1.1671	-1.543	-3.4781	-4.6195	-4.5871	-8.6321	-7.1642	-6.5806	-4.8888	-4.7472	-4.5693	-6.7818	-4.4388	-1.2492	-2.5032	-4.2205	-3.4909	-3.9675	-3.3297	-5.0125	-6.7946	-4.1715	-5.0187	-4.7483	-4.0035	-2.032	-4.681	-3.9091	-4.1604	-2.9267	-3.6265	-5.1291	-4.0138	-7.4562	-0.8233	-3.2644	-2.6353	-2.398	-2.4429	-5.9871	-4.0195	-1.3976	-3.4812	-5.4471	-4.2798	-6.4112	-4.5799
0.058778	0.027359	-4.0319	1.1439	-2.2318	-0.69748	-4.8763	-1.0302	1.031	0.12296	-1.1245	-0.28354	-0.63495	0.74201	-0.90152	-0.73481	0.12359	-2.7866	0.56684	-1.2282	0.43155	0.28419	1.7586	-0.73288	1.3553	2.471	-0.45086	2.0107	-1.1385	2.0267	-1.3934	-1.3895	1.9907	2.2535	2.6209	-3.1648	-1.222	-2.9957	-1.0781	0.51207	-2.0306	1.0247	-1.8812	1.2626	-0.78853	0.21038	3.8747	2.0296	-2.647	0.98893
-0.30506	-4.384	-1.3134	-4.9253	-0.75804	-6.2999	-3.5631	-3.8827	-0.84297	-1.5465	-4.9655	-1.5715	-2.516	-1.3778	-4.4448	-4.5091	-2.3966	-4.6019	-6.1451	-1.9038	-2.2083	0.03651	-4.7522	-2.4947	-1.9912	-4.5399	-4.1565	-3.2293	-3.4804	-3.5406	1.3166	-3.5173	-4.1771	-5.7864	-4.0337	-6.5353	-5.3672	-2.6758	-7.2427	0.037492	-1.7361	-3.0078	-5.8167	-4.634	-4.2624	-3.8892	-3.6118	-5.0817	-5.2718	-3.4389
5.1414	1.4368	4.8063	1.329	0.86275	5.5928	2.8918	4.2131	4.047	0.31012	1.8152	2.6266	5.5753	5.1555	5.9707	3.5681	4.1361	3.3004	6.2257	4.1429	4.0708	2.4003	2.6127	2.1059	3.0361	3.0479	4.387	1.2637	2.2633	1.916	4.0214	2.0809	1.097	4.1111	2.2693	5.3745	2.9613	5.1916	1.8105	0.088928	-0.26289	2.8125	4.7363	1.8356	2.8618	3.9239	1.6657	3.7246	1.7839	4.2451
-2.2163	3.4904	0.38343	-2.4332	-3.8579	1.9116	0.73073	2.3517	-1.3793	0.19454	1.9594	1.9352	-3.0233	-0.069894	-3.467	-0.66118	-1.9205	-3.8582	0.82304	0.47272	-0.22276	0.53539	3.7703	0.88002	-0.88637	-0.16682	-1.4041	1.7711	-0.54348	-1.8601	-0.19031	-1.7278	0.49175	-0.4537	-1.6666	0.95117	-0.10964	-3.6892	-1.5813	1.1101	0.10365	0.50318	-1.0785	0.18909	1.519	-5.1751	-1.3152	0.095264	-0.64222	3.4731
0.49956	-2.9846	-3.1545	-3.6856	-1.2812	-4.5574	-3.7909	-3.4205	-1.1917	-2.6455	-4.6268	-4.5485	-0.96883	-4.6024	-4.3212	-2.727	-3.7269	-5.4155	-3.1888	-1.2774	-3.2916	-1.4497	-4.5254	-3.8692	-4.4655	-0.56742	-0.78277	-3.1637	-2.4613	-3.0795	-1.1179	-2.12	-8.0893	-3.974	-2.0201	-1.8006	-2.2549	-0.06799	0.18932	-2.4975	-1.7318	-1.5811	-0.31681	-3.9186	-1.9156	-4.1184	-4.3988	-5.8901	-5.04	-0.72826
3.9634	7.4826	7.3439	6.838	5.5387	6.3407	6.222	7.1043	5.7104	1.8647	4.0304	5.9531	6.1595	4.0555	4.3198	5.6702	4.4289	5.3484	2.7385	3.5919	5.2932	4.5446	9.8768	2.6923	2.9288	4.2675	5.4284	4.4808	4.1178	5.0588	8.4994	5.9903	4.6705	2.5588	4.2494	4.0465	5.0173	4.6788	1.8314	7.6284	2.0162	4.3732	8.1912	3.7012	3.5695	4.0486	3.7481	3.7105	1.5885	6.0988
-5.8499	-2.8656	-3.5353	-3.1068	-5.5837	-5.463	-2.6091	-3.2079	-3.5125	-2.509	-5.0119	-3.0796	-5.7836	-4.764	-2.0792	-5.5418	-4.4552	-4.3867	-5.006	-3.0922	-5.378	-3.5029	-3.883	-5.3102	-2.8735	-5.4244	-4.6318	-6.719	-3.9065	-2.9463	-7.2526	-0.85951	-5.679	-7.5354	-10.255	-4.3343	-5.6278	-3.39	-4.4015	-5.9114	-5.2792	-5.294	-9.0273	-4.3306	-3.4982	-5.8688	-2.2116	-5.9463	-1.8732	-1.4392
-13.541	-9.9819	-12.792	-10.021	-13.471	-12.525	-10.484	-10.976	-11.32	-10.482	-10.099	-8.694	-9.9027	-11.572	-11.483	-11.945	-8.2908	-11.298	-9.9851	-9.2651	-12.188	-13.557	-10.322	-12.535	-10.498	-8.8411	-10.303	-10.96	-14.058	-11.776	-10.932	-7.927	-8.9504	-10.351	-11.864	-11.194	-10.076	-10.527	-12.492	-10.871	-12.451	-9.158	-12.428	-8.1885	-12.804	-10.559	-8.0216	-10.395	-16.227	-11.028
4.7644	1.1111	0.26796	-0.90851	0.061795	2.1196	1.3654	0.96583	1.0483	4.6557	1.492	0.36206	2.2253	3.2022	2.2105	0.59112	1.8234	-2.0046	-0.75426	4.4613	0.65495	1.9939	1.4351	-0.51627	-0.44063	1.1331	1.15	1.9195	1.2943	-0.67495	2.8215	1.9421	0.37803	1.5482	2.8778	0.30291	1.313	0.51527	-0.78123	0.060101	-0.098873	2.5837	-0.25538	-1.3999	1.0796	-1.798	1.7739	0.97329	1.6031	1.4436
-1.5748	-4.7103	0.54853	-1.1045	-1.0581	-1.1173	-1.5527	-1.1316	-4.3595	-0.099915	-1.7664	-3.2111	-0.66602	4.3181	-1.1315	-1.7834	-2.3834	-4.5483	-0.052142	-1.4396	-1.3758	-4.4493	-3.8592	-2.4991	-0.23332	-0.80942	-0.62538	-4.9386	-1.9879	-4.3413	-2.8045	-2.0681	2.0767	-1.9555	-5.3152	-0.077984	1.3247	-1.4239	-1.4326	-1.8578	-1.4093	-3.8169	-0.32062	-4.0455	-3.0987	-1.4334	-0.52431	-0.61635	-1.5182	-2.8105
5.3927	7.7251	6.8217	9.6893	4.8496	5.7331	8.6853	9.135	5.5014	8.1934	5.9177	5.5402	7.0131	6.4525	3.2679	7.856	7.4994	5.4951	6.3986	3.9363	9.3166	2.6775	4.5391	7.5876	5.7366	3.9793	9.0431	6.2383	6.9509	4.4757	6.2861	6.4272	5.9727	5.9787	7.2891	9.7732	4.2975	6.2685	6.9565	3.8956	7.1551	3.3424	6.2144	5.712	6.4749	6.4545	7.1504	8.4535	8.3263	3.855
-9.8669	-7.4768	-12.847	-7.0812	-8.114	-10.425	-7.786	-10.813	-9.4675	-10.17	-7.7241	-7.7428	-10.375	-7.2669	-7.2731	-14.58	-9.455	-9.6233	-6.9007	-11.523	-9.9251	-9.2433	-9.0342	-10.789	-7.0355	-8.2475	-7.4685	-11.479	-10.454	-7.3982	-8.0244	-5.7584	-8.6459	-8.3828	-7.4126	-9.5935	-10.348	-9.1601	-7.1634	-10.798	-8.7959	-8.0592	-8.7183	-7.5415	-10.102	-10.295	-12.446	-10.762	-8.9847	-6.9545
-9.4825	-12.222	-11.576	-8.767	-6.9901	-7.5724	-10.836	-11.193	-8.7157	-10.826	-10.235	-10.326	-8.2826	-10.907	-11.667	-9.9511	-11.434	-9.94	-7.3026	-8.7162	-8.5889	-10.052	-9.0584	-10.177	-12.886	-8.1186	-7.6543	-9.0579	-10.377	-7.6909	-9.3846	-6.5476	-9.1599	-12.618	-13.283	-9.8966	-10.513	-12.062	-12.296	-8.7921	-9.5807	-11.993	-8.9466	-11.927	-13.826	-12.75	-7.6663	-11.235	-8.0166	-9.4128
-15.072	-13.844	-13.177	-13.294	-11.082	-15.573	-13.524	-15.812	-13.29	-14.382	-13.879	-12.033	-15.256	-16.175	-18.26	-13.674	-13.9	-15.112	-13.648	-15.143	-15.919	-18.077	-16.989	-12.679	-17.487	-14.529	-11.743	-17.618	-14.013	-12.973	-17.95	-16.34	-13.913	-17.808	-13.149	-15.348	-12.326	-17.981	-14.059	-12.495	-15.108	-13.565	-13.232	-14.883	-14.433	-16.284	-13.993	-11.967	-15.817	-17.224
-0.98968	-4.4797	-2.7456	-0.93795	-2.9204	-6.1043	1.5322	-3.3032	-1.4645	-5.964	-2.2312	0.10888	-2.4636	-2.1477	1.825	-2.1087	-1.6743	1.3217	-5.5661	-5.7437	-3.5201	-1.1536	-1.1974	-1.9093	-2.9965	-5.755	-3.2705	-3.4171	-4.3488	-3.046	-0.41172	0.042123	-4.4396	-1.5853	-1.3089	-0.59144	-7.0253	-0.72829	-1.4392	-4.3411	-3.2639	-4.382	-1.9495	-2.1485	-1.716	-4.1586	-5.3069	-4.2503	-5.4081	-4.9311
-7.841	-10.142	-13.164	-10.11	-14.413	-9.4825	-12.452	-10.821	-12.636	-12.82	-14.257	-10.954	-13.496	-10.008	-12.272	-12.67	-10.098	-13.582	-12.904	-12.521	-11.568	-12.659	-11.291	-10.555	-13.24	-10.605	-12.726	-11.752	-13.643	-12.241	-12.411	-12.898	-12.58	-11.447	-12.601	-11.723	-11.602	-13.526	-7.9629	-14.571	-11.53	-6.8645	-8.793	-12.885	-13.397	-11.819	-10.623	-11.073	-10.373	-13.422
-11.536	-11.208	-12.064	-8.8577	-8.6572	-9.5883	-9.4955	-13.121	-9.4924	-14.059	-10.976	-12.194	-9.9326	-11.663	-11.336	-9.8281	-8.8643	-10.324	-11.508	-14.546	-11.179	-11.741	-12.058	-12.307	-10.121	-13.599	-11.166	-9.3355	-10.837	-8.2239	-10.698	-12.432	-11.229	-10.429	-8.8545	-7.8952	-11.444	-8.1414	-9.8451	-9.9135	-11.081	-10.214	-10.377	-9.0744	-12.966	-9.6885	-10.963	-10.691	-8.2398	-11.24
-14.963	-10.416	-14.673	-13.375	-11.524	-9.7472	-11.011	-14.164	-13.951	-11.16	-15.798	-12.465	-11.546	-12.558	-8.4808	-11.411	-15.85	-11.148	-15.466	-11.918	-11.777	-12.98	-11.436	-9.0327	-9.8631	-10.424	-11.274	-14.654	-13.359	-11.513	-11.665	-10.175	-13.237	-14.73	-7.0591	-14.863	-12.394	-13.556	-11.783	-14.94	-10.951	-13.062	-17.457	-10.308	-14.923	-12.667	-11.853	-10.963	-12.364	-10.859
10.622	8.0607	9.7873	8.8365	11.757	9.0042	9.4218	10.254	10.43	9.7408	8.8537	9.2968	6.7051	8.1316	7.1743	10.682	6.4377	8.0729	7.3555	9.4414	10.192	6.4015	10.18	6.6856	12.079	8.1576	10.044	6.4363	7.165	13.091	9.2763	10.141	8.2446	5.4322	9.1311	7.8637	8.0388	9.4862	11.284	6.2734	9.9143	6.3623	7.0739	7.1681	7.8912	9.3039	9.218	11.138	6.8341	9.1548
-11.208	-11.699	-16.329	-17.102	-14.499	-14.895	-14.022	-14.92	-12.394	-11.742	-20.196	-15.526	-12.361	-14.892	-14.27	-12.026	-14.426	-14.391	-13.524	-13.018	-8.489	-13.948	-16.722	-13.713	-13.941	-9.5968	-14.846	-11.305	-12.263	-13.2	-15.417	-13.699	-16.847	-18.49	-16.429	-13.531	-14.834	-14.345	-12.366	-12.539	-11.748	-14.476	-14.338	-14.976	-11.054	-14.102	-13.299	-12.714	-13.912	-17.612
-1.1572	0.61388	-1.9203	-1.0573	-0.24768	-0.6066	-2.21	1.0719	-1.6142	1.6742	-0.69801	-2.4106	-2.2798	-0.25328	-0.98344	-1.8332	1.2984	-4.0286	-0.10428	-0.15832	-5.2805	-1.1922	-1.0277	-1.094	-3.8991	0.19205	0.61537	-1.8614	-0.26958	-0.73418	-4.3626	-1.1024	2.2255	-0.71143	-1.1666	0.34392	1.4046	-1.916	-0.27399	-0.95419	-1.8104	-1.4915	-2.8799	-1.9784	-2.2077	-2.2919	-0.83524	-1.1267	-0.86107	-0.95284
1.191	1.6407	-0.345	0.010451	-2.119	-0.038417	3.5081	1.5945	-2.9495	0.60927	-0.61999	-0.72552	0.53956	1.8459	1.1391	-1.2977	1.4815	-1.0573	1.6258	-1.6965	-2.1611	0.50009	-0.069999	-1.6527	-2.6064	1.0487	-0.72173	-0.65341	0.16873	-1.8828	1.1788	0.99674	-0.72718	-2.8275	-0.54184	2.0149	-2.1158	1.2433	-3.2699	3.5096	2.4874	-1.283	-2.0195	0.43081	0.91218	0.42839	2.6093	-0.84955	-2.353	-2.0316
-10.677	-12.505	-10.139	-17.231	-12.735	-13.295	-13.52	-13.319	-9.5484	-13.244	-14.535	-11.396	-14.251	-13.206	-13.697	-12.332	-10.693	-12.795	-10.015	-11.616	-13.981	-11.981	-13.857	-14.506	-11.864	-15.512	-12.551	-11.859	-11.917	-13.169	-13.59	-11.817	-10.596	-11.506	-12.155	-13.551	-16.606	-14.226	-13.423	-12.308	-14.141	-11.398	-15.875	-11.747	-11.684	-14.811	-14.023	-12.644	-11.647	-9.2262
-14.623	-17.326	-14.173	-15.353	-14.38	-18.227	-11.392	-13.094	-12.879	-14.776	-14.62	-15.324	-10.434	-14.807	-12.508	-16.143	-13.506	-12.681	-14.64	-15.867	-15.645	-9.5135	-12.279	-15.972	-14.671	-15.298	-18.482	-16.751	-11.702	-16.475	-12.736	-13.938	-13.415	-15.265	-12.25	-14.232	-13.87	-14.523	-14.431	-18.497	-14.044	-14.653	-15.223	-12.981	-15.628	-13.055	-14.209	-14.858	-13.061	-13.238
-0.53129	-1.6429	1.1048	1.585	-3.377	-0.12357	3.7233	1.2243	3.8372	-0.23383	-1.386	1.1714	1.1208	0.70897	1.8299	1.8414	2.3944	0.061127	-0.30326	1.7479	1.2712	4.0582	2.1012	1.4853	0.8981	1.68	1.5111	-1.5118	0.56075	1.0775	3.622	2.8401	0.63674	3.167	2.4791	1.8477	0.66692	-0.11304	1.6676	2.1995	3.9549	-2.4745	-0.44685	1.4108	-1.4647	0.36992	2.3824	1.2375	1.8944	1.4036
-2.8688	0.32088	2.7703	-0.98336	-2.3674	-4.635	-1.4263	-0.95284	0.062325	0.086338	-1.5744	-3.0635	0.47316	-0.56682	-3.5726	-0.3719	-1.0145	1.381	-0.35476	-1.0488	-2.8546	-1.6706	-1.8107	0.2153	1.5172	-1.7367	-5.3162	-4.4294	-4.9961	-3.1448	-2.0574	-1.7125	-0.46878	-4.9523	-0.49637	0.84555	1.3295	-2.7662	-1.0752	-2.2829	-1.7041	0.29056	0.19472	-0.44605	-0.23445	-2.7489	-0.64583	0.7363	-3.9836	-0.81523
-4.4187	-6.0253	-6.1202	-6.5017	-9.6134	-7.8281	-5.7683	-4.2609	-6.2259	-8.7279	-3.2295	-9.0217	-6.7504	-3.166	-3.9614	-8.114	-6.6909	-5.6686	-6.7925	-6.6538	-7.279	-7.6676	-5.0221	-5.3398	-4.6667	-5.5565	-6.6895	-4.9379	-7.4575	-9.7634	-7.0519	-6.4779	-4.9244	-8.5646	-4.8514	-8.3902	-3.3238	-6.8915	-6.1175	-7.8792	-5.1172	-6.6004	-8.7494	-5.368	-3.4682	-4.1916	-2.7347	-7.7858	-7.3987	-7.4226
-13.912	-12.225	-16.183	-15.4	-15.623	-11.89	-14.613	-14.235	-13.069	-12.066	-12.94	-12.925	-12.051	-13.975	-13.611	-10.702	-13.306	-10.991	-12.097	-14.547	-14.74	-13.001	-15.725	-13.622	-15.631	-12.667	-15.414	-12.593	-14.592	-13.058	-12.757	-11.362	-11.567	-13.271	-12.481	-12.151	-12.597	-10.721	-12.375	-14.384	-12.13	-12.595	-13.457	-14.44	-15.057	-13.045	-13.422	-16.227	-15.029	-14.506
6.0941	8.9794	6.2425	4.5522	4.4579	6.1402	6.3625	7.0239	5.3762	9.4819	8.5385	8.9215	6.9093	6.4306	8.6886	8.0433	7.2047	4.9268	4.533	6.0325	9.4117	7.9419	8.482	3.3917	6.5392	7.5455	7.3315	6.987	9.6913	7.6682	6.041	6.4906	6.4746	7.7735	6.8297	7.5654	8.6575	8.3592	5.0435	6.8443	8.2443	7.5427	5.7298	6.5701	7.4127	8.3061	5.1171	4.4262	8.5474	8.65
-10.877	-11.689	-12.084	-11.953	-14.301	-9.3496	-9.3381	-9.6987	-15.799	-12.897	-9.6964	-11.193	-10.927	-12.307	-11.752	-11.219	-8.1233	-12.443	-11.861	-9.8855	-12.987	-9.0136	-12.421	-14.058	-12.027	-10.196	-10.645	-11.45	-13.628	-12.658	-13.742	-13.322	-10.431	-11.529	-12.343	-11.841	-13.601	-13.741	-14.765	-10.598	-12.842	-15.58	-9.7167	-10.796	-13.025	-12.883	-14.003	-12.455	-7.8899	-12.312
-10.664	-10.24	-10.123	-11.473	-13.224	-7.5941	-11.228	-11.267	-13.441	-11.362	-12.309	-10.551	-9.3731	-9.6207	-11.97	-10.614	-10.182	-8.3285	-10.78	-11.02	-10.598	-8.194	-14.238	-7.5564	-12.194	-9.978	-11.149	-10.972	-14.037	-11.356	-10.404	-12.368	-11.813	-13.707	-11.584	-9.9134	-10.742	-5.7026	-9.4997	-12.874	-13.508	-11.823	-11.14	-13.582	-11.929	-11.216	-10.91	-6.5563	-8.7059	-14.225
4.9738	5.7559	8.0871	4.8275	6.3752	5.9665	3.6267	4.8515	1.2013	7.9278	3.2526	6.5515	5.4011	6.7492	4.5196	6.612	2.1862	4.3	6.8149	5.5032	5.2133	6.1549	2.854	3.8965	4.5882	3.61	4.9645	4.9447	5.903	5.6151	3.3102	-0.23136	3.9036	4.6728	6.1441	3.1947	7.5057	2.9372	3.1789	4.7659	7.7973	4.0919	3.4849	2.2825	3.5622	5.278	4.7234	3.244	5.349	4.8608
-22.554	-24.356	-22.475	-19.171	-22.378	-19.437	-22.999	-19.766	-19.614	-21.814	-23.75	-20.111	-21.468	-23.343	-23.744	-22.322	-18.077	-20.302	-19.941	-19.928	-18.759	-23.957	-22.282	-22.993	-20.391	-17.543	-22.244	-18.67	-23.098	-21.222	-23.015	-20.671	-19.108	-21.242	-20.062	-19.295	-20.218	-22.456	-20.143	-24.092	-22.047	-22.799	-21.923	-20.105	-20.614	-20.013	-22.199	-23.155	-20.932	-23.433
1.9172	3.8482	4.2366	2.4495	0.80555	2.1302	0.45903	3.8346	1.271	0.61698	3.3628	-1.9164	0.27331	1.5389	0.014485	3.2777	2.2721	3.0497	4.0317	-3.1323	2.8471	-1.6636	0.7913	2.2527	1.4773	1.3529	4.4783	0.048223	4.4714	2.1924	2.9902	0.52183	-0.48052	1.215	3.3611	4.0629	3.2444	2.4259	1.4282	1.5369	1.8356	-1.6704	0.5551	1.2605	1.2613	-0.66954	2.15	4.6383	-1.109	0.47249
-2.7909	-3.401	0.5973	-2.4555	-4.3211	-4.4663	-3.4617	-5.1519	-5.3202	-3.7562	-2.0687	-6.3456	-6.904	-3.8563	-3.6233	-5.7633	-4.1027	-5.5631	-5.3645	-5.6045	-3.1806	-6.2611	-4.5335	-2.1066	-1.2244	-1.4207	-3.4576	-3.3123	-5.5002	-2.5786	-1.0464	-1.7453	-3.7225	-3.7049	-3.4566	-4.1457	-4.3355	-4.03	-1.4209	-3.7332	-3.0349	-3.3978	-5.4369	-5.1704	-1.6412	0.34522	-4.4961	-5.2197	-4.4957	-4.5515
-0.61959	0.58828	-1.1988	-2.257	-4.7798	-1.3853	3.5334	-0.84959	-1.2747	-0.55448	-3.0723	-1.995	-2.9571	-1.693	-0.23492	-1.3904	1.7129	3.8745	-2.2407	-2.6182	2.1587	-1.7228	-2.8466	-0.68861	2.4448	-0.95032	-4.8883	-2.1436	-4.0383	-2.4429	-0.8299	-0.27037	-4.9297	-2.3296	-0.39627	-0.96228	-0.45125	-1.1591	-3.3712	-0.73089	1.0088	-4.3352	0.5429	-1.3171	-3.995	-0.41668	-3.2354	-2.4965	0.086108	-1.2807
-15.833	-11.841	-12.988	-11.516	-15.479	-13.381	-14.768	-11.341	-12.683	-13.074	-11.448	-9.9673	-14.526	-12.102	-9.8671	-11.216	-14.137	-10.463	-11.838	-13.324	-12.574	-15.553	-9.4644	-10.549	-11.445	-9.2264	-12.887	-15.999	-14.688	-11.383	-14.844	-11.948	-15.238	-12.417	-13.138	-12.012	-12.242	-12.185	-13.22	-12.717	-11.928	-13.336	-12.392	-15.503	-15.284	-9.8273	-11.978	-11.191	-11.788	-13.429
-15.082	-13.263	-13.231	-13.527	-14.463	-12.314	-17.448	-14.018	-12.794	-11.368	-15.533	-14.353	-11.101	-15.487	-14.716	-15.807	-13.175	-15.03	-13.78	-12.676	-15.328	-10.157	-14.439	-16.78	-14.514	-16.891	-12.268	-12.93	-17.471	-14.385	-14.293	-11.386	-15.217	-12.221	-15.695	-13.756	-15.335	-13.334	-12.155	-10.131	-13.191	-15.987	-10.997	-14.955	-14.65	-14.415	-12.489	-16.49	-15.554	-13.513
-11.471	-13.874	-12.883	-17.667	-14.309	-16.661	-13.832	-10.417	-14.231	-17.047	-13.061	-16.158	-15.757	-11.758	-13.555	-12.035	-11.837	-15.031	-17	-15.517	-14.124	-15.299	-13.022	-13.698	-13.22	-14.492	-16.042	-13.437	-15.87	-15.249	-12.673	-9.7689	-15.793	-14.92	-11.699	-14.169	-15.845	-15.52	-12.499	-13.642	-14.866	-15.904	-13.79	-14.352	-12.773	-16.283	-16.707	-13.274	-16.851	-13.015
4.7355	4.5262	1.6772	3.6235	2.6012	3.0753	2.8131	2.8689	2.9552	3.3686	6.1607	4.6154	4.7036	6.2135	2.057	3.564	4.4842	4.4575	5.941	6.6429	5.6746	4.0053	8.0606	5.6596	1.9896	5.1865	4.5436	4.405	4.5072	3.9216	4.4444	8.6128	3.3244	3.2388	2.493	4.0873	7.803	2.2608	8.1063	5.031	5.5976	3.6699	6.4127	1.316	1.8002	2.9963	4.1756	4.6383	6.3199	3.5857
-10.71	-13.392	-13.381	-10.118	-11.347	-11.544	-15.259	-14.742	-14.01	-12.606	-12.722	-13.353	-15.543	-12.714	-13.456	-15.489	-15.042	-11.622	-13.945	-16.463	-13.752	-13.892	-13.945	-15.889	-10.11	-13.747	-13.022	-15.032	-12.289	-12.804	-14.644	-12.768	-12.423	-13.045	-13.693	-10.744	-10.623	-15.046	-13.769	-14.419	-13.164	-13.58	-15.522	-13.826	-15.717	-12.929	-10.121	-15.038	-14.344	-14.357
-13.39	-11.111	-11.383	-13.217	-12.815	-12.705	-13.463	-11.783	-10.404	-9.5577	-10.791	-8.3602	-10.972	-10.287	-12.026	-11.847	-9.2602	-11.187	-11.918	-13.546	-15.212	-12.287	-12.663	-16.966	-17.275	-12.623	-9.3067	-12.119	-12.409	-11.016	-9.502	-8.5111	-12.268	-11.573	-11.798	-13.701	-14.463	-11.256	-11.281	-11.95	-10.141	-9.1266	-12.997	-12.679	-12.096	-8.8103	-11.067	-11.672	-10.219	-8.6109
-8.0592	-8.0179	-7.5573	-6.6219	-7.6614	-6.0434	-6.9882	-6.7885	-6.3748	-10.529	-5.8932	-4.4067	-8.7791	-6.877	-7.9871	-4.66	-5.2257	-6.2476	-4.8617	-4.7607	-4.3215	-6.4896	-7.0387	-6.0835	-6.5936	-6.1327	-7.2546	-7.6058	-8.1515	-7.2466	-6.176	-6.378	-9.4983	-7.0076	-7.9906	-3.8607	-5.0055	-10.102	-7.7974	-7.035	-8.386	-2.0788	-10.324	-4.9825	-6.4112	-4.3535	-5.9162	-4.7765	-5.9304	-4.7361
0.20127	-2.3073	-1.196	-1.9129	-2.6951	-0.22793	-0.67758	3.5689	2.9881	1.8219	1.7006	-1.5	3.4312	-0.30374	0.6985	-1.2145	-0.99212	-0.75744	0.05278	-2.7327	0.31816	3.2062	2.3897	1.4996	0.13241	0.79491	-0.60058	1.4273	-2.5305	1.6812	-0.68893	1.0019	1.2977	-0.050023	0.077397	0.3245	2.2489	-0.12499	-4.1151	0.63786	0.49239	0.82605	-0.10123	-2.8397	-2.7861	1.124	-0.068523	-0.70826	0.69134	-3.0644
8.4619	9.1677	6.3309	7.7249	4.8889	6.508	4.6721	7.3293	8.4597	8.2985	8.7751	2.8358	7.2002	4.5011	7.0096	7.1429	5.9099	6.3392	7.82	6.0244	5.6573	8.4531	5.4516	9.475	6.6112	4.9034	9.7594	4.8692	9.5931	7.9282	7.7442	7.542	8.0219	7.3804	6.1732	3.7342	5.4839	8.1975	10.253	9.8299	3.5809	7.0874	4.7167	7.8022	6.153	4.9951	6.4432	6.8573	4.2103	3.7913
-14.278	-11.08	-13.084	-7.1518	-11.929	-10.045	-11.576	-14.276	-10.644	-10.377	-11.585	-12.271	-9.9368	-10.985	-15.43	-17.065	-13.299	-12.71	-12.912	-12.956	-14.146	-11.564	-8.9459	-9.6771	-13.134	-12.064	-14.365	-12.833	-13.285	-11.231	-13.889	-10.952	-12.845	-13.343	-12.649	-10.435	-11.7	-9.5134	-11.743	-13.255	-12.024	-13.892	-12.773	-12.683	-10.087	-12.64	-11.197	-13.471	-13.614	-9.0808
-9.3417	-12.191	-7.5555	-9.5069	-8.8436	-11.178	-9.5569	-11.369	-7.5055	-9.8117	-14.483	-8.897	-10.861	-8.7128	-11.757	-9.7275	-7.9372	-12.323	-8.5473	-8.4408	-8.951	-10.851	-7.3772	-10.761	-11.604	-10.103	-7.8575	-11.265	-9.9626	-12.414	-6.9854	-10.747	-12.392	-9.9664	-10.931	-8.7183	-7.9863	-11.346	-10.557	-12.708	-12.155	-10.818	-8.9376	-11.483	-10.336	-11.021	-12.352	-13.218	-12.628	-11.836
-13.096	-13.714	-14.412	-14.025	-15.174	-12.074	-10.754	-11.745	-13.481	-12.533	-14.67	-11.215	-13.332	-12.88	-14.63	-16.635	-14.837	-12.089	-12.446	-13.297	-13.02	-13.713	-12.706	-12.083	-15.045	-13.748	-14.352	-12.794	-11.484	-13.62	-12.242	-10.898	-13.208	-8.4565	-11.736	-12.408	-13.627	-12.74	-15.352	-14.196	-8.5858	-11.237	-16.463	-11.435	-14.245	-10.785	-15.284	-14.436	-10.546	-12.157
-5.7543	-3.6765	-0.12522	-2.9987	-4.1717	-1.0158	-2.1285	-2.294	-2.1532	0.044539	-5.5317	-5.9337	-2.681	-1.1625	-2.6532	-2.1249	-6.1193	-2.5262	-2.5648	-5.5945	-2.1012	-1.3697	-3.0499	-1.7324	0.10822	-3.3495	-3.7461	-1.7397	-2.1265	-0.55807	-2.6889	0.31944	-4.0573	-1.2197	-5.5631	-1.4933	-3.144	-3.3589	-3.8435	-1.1999	-1.9722	-5.0033	-3.4832	-1.7404	-3.9979	-1.3149	-2.3752	-3.2809	-1.4964	-2.1081
7.6027	5.9183	4.0109	7.9994	7.7537	5.4826	9.4639	10.715	7.8195	5.7949	7.1333	7.0062	7.1668	6.5596	5.3271	8.5809	8.8571	3.6905	5.3797	8.7542	10.554	6.5404	4.3471	7.6888	6.6808	8.2124	10.856	8.2421	7.1208	7.2474	9.0314	8.8134	7.6199	7.8256	3.3219	9.9206	7.4018	5.3179	6.3311	8.378	9.1298	6.6564	6.4385	6.1212	6.4653	5.3963	7.8799	6.3638	9.4046	8.5468
0.13828	0.69788	-2.791	-4.4541	-0.91923	0.35322	-1.3241	-0.21913	-3.1738	-1.9541	-2.2413	-2.6387	1.7127	-0.23049	-2.7002	-1.4641	-0.9038	3.3665	3.9998	1.8726	-0.89505	0.16116	-0.68534	-2.8926	-0.51733	1.0924	0.14915	0.91109	-0.72153	1.0309	-3.48	1.6543	-3.7368	-3.2519	-1.1682	-2.2209	-5.7554	0.63384	-0.71661	1.2333	-0.832	0.19067	-2.1883	-4.618	-1.37	-1.652	-0.74899	1.0745	-1.5295	1.5877
-6.5683	-4.7555	-6.0277	-4.49	-5.6834	-2.8141	-2.6115	-2.5235	-6.3132	-4.6459	-7.0993	-6.1181	-5.9759	-5.9243	-4.4187	-3.6722	-5.4844	-5.3609	-2.9933	-3.7335	-1.7762	-2.856	-4.5746	-7.2849	-5.0305	-7.1205	-4.3636	-3.057	-5.3735	-6.0876	-5.6123	-3.2101	-7.3529	-4.5152	-3.5298	-3.1192	-7.8936	-6.6618	-4.7345	-4.8748	-7.1424	-2.3693	-6.9756	-5.8427	-6.0985	-4.3198	-3.1707	-2.8081	-7.1138	-4.1591
-7.5216	-6.9537	-10.343	-7.533	-6.7019	-7.689	-6.4441	-8.7163	-6.3785	-11.33	-7.7877	-9.0145	-8.5893	-6.5256	-6.7318	-9.0025	-6.1289	-5.1934	-11.614	-6.2264	-9.8896	-7.6082	-8.0683	-10.896	-6.5807	-7.9419	-6.0418	-9.4872	-4.1956	-6.2717	-9.3802	-8.3592	-3.7177	-5.807	-6.985	-5.6094	-5.3647	-6.4984	-7.26	-8.8605	-6.546	-10.265	-7.5474	-6.0054	-5.667	-8.159	-9.0084	-4.1989	-7.8951	-6.0076
-7.2226	-4.9798	-4.7877	-4.6754	-2.0403	-4.3652	-4.771	-5.1584	-2.8396	-3.5515	-4.7646	-3.4122	-3.084	-3.6555	-6.1378	-3.7216	-6.2899	-4.9978	-5.8106	-4.7359	-2.0836	-3.7471	-2.3998	-2.0374	-6.1304	-3.9471	-5.8284	-5.3019	-3.8439	-2.5553	-0.22532	-4.1736	-4.649	-7.3986	-4.9023	-3.6785	-3.7777	-5.2332	-2.8636	-3.9185	-3.8335	0.16119	-0.44372	-1.1788	-3.2442	-2.3777	-3.3217	-4.0457	-4.323	-6.3097
-8.0941	-4.5431	-7.54	-3.3178	-3.4099	-5.8449	-6.9013	-9.3957	-7.3993	-4.8957	-6.0302	-9.4131	-4.3115	-5.6754	-4.9666	-8.9413	-5.5263	-6.3935	-6.7722	-4.5742	-8.0326	-5.0161	-5.6059	-6.426	-6.4213	-8.5702	-5.4338	-5.1382	-7.3244	-4.6806	-5.051	-5.1016	-6.7846	-8.36	-4.7971	-5.024	-8.3358	-5.1701	-6.6608	-7.5706	-6.7709	-9.4873	-4.6448	-9.61	-7.42	-7.8966	-9.1428	-6.6595	-4.3483	-5.2166
-2.7218	-4.5657	2.1439	-0.034717	-2.4666	-2.7598	-2.3637	-4.5601	2.3377	-5.1302	-2.9201	-2.5707	-2.7843	-3.5925	0.15066	-1.0252	-4.1587	-2.5049	-0.43226	-0.91168	-4.9451	-0.3852	0.1192	-2.35	-4.5678	-1.4351	-5.1274	-1.9893	-3.7843	-3.7975	-5.5683	-0.61102	-0.82044	-5.7441	-4.173	-5.5276	-0.29762	-4.9953	-1.8873	-3.6334	-3.0015	-1.0937	-3.9986	-0.57923	-3.4632	-4.411	-0.33976	-1.1289	-6.3697	-2.5588
-13.498	-15.209	-12.66	-12.662	-14.952	-15.448	-12.285	-13.404	-18.015	-13.868	-15.888	-15.725	-18.737	-18.782	-14.74	-14.516	-15.906	-18.623	-16.919	-14.315	-14.136	-13.108	-13.115	-13.278	-16.067	-15.828	-15.977	-13.824	-15.47	-14.094	-11.442	-15.679	-15.823	-14.413	-11.248	-16.528	-16.489	-15.368	-14.063	-11.826	-12.844	-15.744	-14.834	-19.604	-12.006	-14.4	-15.175	-14.124	-11.606	-17.083
-15.235	-15.19	-15.979	-12.859	-17.454	-15.594	-13.215	-10.947	-16.485	-18.805	-14.82	-14.668	-13.297	-14.762	-15.654	-14.058	-16.288	-12.929	-14.134	-16.011	-17.444	-15.536	-11.792	-14.975	-15.711	-13.53	-14.433	-15.479	-17.82	-14.888	-13.492	-12.155	-13.794	-14.009	-15.847	-12.112	-13.541	-16.174	-13.38	-15.345	-13.94	-12.966	-14.455	-12.288	-14.488	-14.863	-16.271	-13.761	-14.066	-15.166
-13.987	-12.647	-14.336	-14.135	-16.65	-12.361	-16.014	-15.475	-15.437	-15.128	-15.726	-11.702	-13.669	-13.1	-13.886	-11.425	-16.273	-17.569	-13.625	-14.171	-14.237	-11.184	-12.224	-13.22	-15.853	-12.214	-15.625	-14.875	-14.561	-11.526	-15.614	-16.961	-17.258	-13.346	-15.073	-11.476	-12.814	-11.338	-15	-12.833	-15.801	-16.755	-14.351	-14.887	-15.051	-13.799	-12.686	-12.765	-14.761	-10.398
-4.3003	-4.527	-7.7341	-5.4612	-6.1805	-7.2075	-5.3482	-6.8863	-7.6049	-5.1828	-6.7701	-5.886	-6.3511	-5.1026	-3.5845	-6.7194	-8.9769	-5.7029	-5.2811	-6.1123	-1.4816	-6.3847	-3.807	-5.8085	-4.3276	-5.3619	-7.9973	-4.5734	-6.5196	-5.6703	-2.7657	-4.3032	-6.7054	-7.1619	-7.1125	-3.4855	-3.783	-4.3778	-6.8143	-7.7137	-6.3108	-6.8394	-7.7794	-5.6911	-5.2226	-6.3245	-3.5786	-5.1795	-8.173	-10.657
-4.0451	-2.5553	-4.3596	-4.8561	-0.30231	-2.0972	1.152	-1.4588	-3.0389	-4.6058	-3.7158	-1.5861	-0.65137	-2.7539	-3.8139	-0.91924	-2.013	-5.4652	-4.1143	-4.181	-1.6028	-5.5018	-4.7966	-3.8239	-3.9196	-1.9633	-5.3074	-4.0835	-3.8028	-3.3325	-5.2461	-4.1691	-3.1662	-3.6926	-5.0288	-4.4276	-2.0169	-4.5443	-4.4411	-4.3903	-4.742	-2.6142	-4.2011	-5.1476	-2.0076	-2.2594	-5.8281	-3.1924	-4.5856	-2.5805
-5.4584	-8.3373	-7.1065	-9.3562	-9.6418	-7.7448	-10.138	-7.3881	-10.562	-10.402	-8.9462	-10.965	-7.4913	-9.1199	-10.736	-10.202	-9.9707	-11.847	-9.4952	-8.809	-9.7937	-9.3391	-9.3311	-8.4794	-10.673	-10.229	-10.766	-6.7541	-10.709	-6.438	-4.0137	-11.086	-6.2934	-9.4486	-9.7326	-9.3187	-8.7204	-9.4262	-8.0607	-8.8365	-7.6196	-5.1413	-9.3686	-8.2535	-7.7498	-9.5417	-9.0076	-7.0665	-5.6681	-8.1445
-13.281	-11.342	-9.8832	-9.8046	-11.936	-7.3099	-10.824	-9.3337	-7.5146	-9.6216	-8.5202	-11.736	-10.373	-9.5134	-8.621	-11.834	-7.4842	-12.268	-11.382	-12.132	-12.397	-10.825	-9.6712	-9.1236	-8.912	-10.927	-8.7691	-11.345	-14.328	-8.5991	-8.1774	-9.7664	-8.8456	-9.9765	-11.681	-10.253	-9.5229	-11.819	-7.9247	-8.9222	-9.9882	-9.4195	-8.8878	-12.066	-12.244	-5.6238	-8.4435	-10.6	-8.9862	-8.8393
-15.249	-12.914	-12.128	-13.991	-14.935	-11.432	-9.5556	-16.234	-12.09	-12.348	-13.141	-7.0308	-14.398	-11.13	-11.871	-10.449	-14.822	-10.145	-16.761	-14.012	-10.667	-11.98	-13.504	-12.929	-12.032	-14.557	-11.803	-12.122	-11.867	-14.866	-15.529	-13.859	-13.144	-13.039	-13.141	-12.454	-8.3976	-10.468	-12.947	-10.471	-12.339	-13.769	-12.343	-14.246	-14.06	-14.062	-13.97	-14.579	-14.576	-15.017
-26.312	-20.911	-25.205	-19.813	-21.404	-22.117	-22.735	-19.787	-23.586	-23.191	-22.02	-21.256	-19.717	-23.858	-22.385	-24.045	-22.033	-24.523	-21.841	-22.505	-23.056	-26.139	-23.233	-21.88	-21.584	-20.066	-18.952	-26.443	-21.965	-23.602	-22.648	-20.378	-25.459	-19.403	-20.776	-17.52	-24.409	-23.17	-24.536	-21.148	-21.427	-24.231	-24.286	-22.583	-21.572	-19.843	-19.955	-25.76	-23.322	-19.4
-9.7482	-6.9416	-5.3503	-4.6409	-5.4931	-6.5755	-7.8534	-7.5252	-2.7993	-6.2296	-4.9516	-7.3187	-6.0917	-6.8455	-2.2133	-6.7385	-3.7402	-4.5181	-5.9747	-4.9048	-8.5763	-7.8227	-2.5245	-7.9794	-6.5217	-5.2487	-5.6132	-7.3721	-5.4127	-2.5872	-4.2502	-9.1633	-4.6838	-6.8353	-4.5497	-4.0575	-7.5921	-5.9311	-2.2578	-6.2597	-3.5493	-10.311	-6.9482	-4.8953	-5.7647	-2.968	-6.6394	-7.3841	-4.1811	-9.327
0.49696	-2.1887	-4.4582	-0.15035	-0.89376	0.89818	-2.2112	-0.0092902	0.71523	-1.2087	-1.7154	-5.432	-0.79994	-3.0266	-3.6101	-1.5394	-2.9417	-1.6534	0.83498	-0.92245	-0.062192	-2.1057	-2.859	-2.9953	-1.6322	-0.018625	0.51457	-6.3531	0.52838	-2.7437	-0.12649	-1.3792	-2.303	-1.3728	-1.4772	3.1595	-0.24162	-5.5154	-3.7674	1.2222	-1.6778	-2.0242	-0.37454	-1.1376	-1.1675	-0.74342	-2.5261	-0.35148	-4.9858	-2.5271
-4.6492	-4.3881	-6.2474	-4.0694	-5.3336	-1.2173	-6.079	-4.4395	-6.95	-3.8789	-8.2015	-5.0953	-8.3583	-5.6152	-3.693	-4.2939	-4.2049	-5.1232	-5.0401	-3.9311	-7.5716	-5.6991	-4.1298	-4.5862	-4.3076	-7.8895	-5.9023	-3.8735	-7.3011	-4.2485	-3.5976	-3.0797	-2.9438	-6.6447	-4.982	-5.9492	-8.4827	-2.9216	-3.7082	-2.4694	-4.3927	-5.334	-4.6168	-4.6008	-3.3101	-4.1004	-3.216	-3.3301	-9.6719	-4.8406
-2.1221	-0.72636	-1.7712	-4.6888	-1.4376	-1.3102	-4.0176	0.97088	0.26001	-5.0593	-1.3063	-2.7793	0.10231	0.11753	-4.9613	-2.0177	-0.60703	-2.4671	-1.3608	-4.0883	-2.4218	-0.61506	-0.58294	-4.6559	-1.1931	-3.3926	-1.5811	-3.0235	-0.85466	-1.1875	-0.14801	0.99633	1.6271	-2.5878	-3.6553	-4.2947	-1.544	-1.6557	-3.9939	-0.30999	-1.6154	-1.3322	-1.7961	-0.78426	-1.7734	-0.81351	-0.72786	-0.13539	-1.9485	-0.46526
2.1318	-0.92258	0.36506	2.1903	-2.0458	-1.9237	1.6563	0.88851	2.2059	-0.27012	0.61204	0.53292	3.076	1.1137	-1.4069	2.4075	2.3792	1.7416	2.0733	2.3183	3.0416	1.022	1.1979	2.5835	-0.47857	1.0515	0.37042	2.9015	-1.7845	0.43816	-0.10278	-0.052511	1.3452	-0.48038	0.48372	1.5827	-0.10058	0.38162	2.6532	1.2252	4.1625	2.7354	-0.91455	3.2534	2.5073	3.6053	1.3055	3.9553	0.52247	2.3695
-3.7409	-4.3131	-3.1566	-3.7832	-2.0588	1.8934	-1.7512	-4.709	-0.89514	-4.1754	-0.21838	-3.2738	-3.2644	-7.4929	-4.0041	-3.4465	-4.471	-3.5168	-4.0111	-3.0578	-3.2564	-2.4663	-1.951	-3.2353	-5.566	-6.9202	-1.7791	-4.532	-3.2678	-3.5382	-2.1509	-3.2851	-2.4204	-5.0512	-2.3116	-4.5639	-1.0366	-2.5407	-3.7101	-2.3541	-1.5823	-3.4063	0.28942	-4.6589	-3.1963	-0.77856	-4.8663	0.33807	-2.549	-1.4243
-14.533	-9.6405	-10.218	-12.608	-10.158	-9.0715	-12.475	-11.905	-13.644	-10.278	-11.389	-13.209	-17.287	-14.027	-12.876	-10.021	-8.1546	-10.607	-12.719	-11.293	-9.4162	-13.556	-11.797	-11.308	-12.39	-10.663	-13.286	-12.85	-10.842	-12.482	-12.814	-10.601	-18.12	-13.116	-11.429	-11.686	-10.019	-12.005	-13.727	-14.815	-11.959	-14.943	-8.0786	-11.51	-12.73	-12.821	-10.059	-11.15	-12.358	-11.032
-4.8016	-7.7221	-6.3147	-5.1093	-3.645	-7.1501	-2.6445	-4.0066	-8.678	-5.5024	-4.1887	-4.4924	-4.5444	-5.9271	-4.0994	-2.4256	-3.1978	-2.7919	-5.2531	-3.6576	-6.7499	-1.776	-4.6144	-6.2893	-5.3243	-5.0196	-5.4288	-6.0191	-6.124	-5.7614	-5.4483	-1.6742	-7.273	-4.1492	-4.8887	-6.5806	-8.6303	-2.918	-3.8412	-5.1745	-3.7871	-5.1905	-6.1647	-2.9441	-6.5718	-3.8741	-4.9453	-5.372	-2.9504	-6.3427
-14.607	-12.729	-11.242	-11.733	-12.866	-13.372	-13.09	-15.106	-10.127	-13.109	-12.284	-15.605	-15.608	-11.626	-13.164	-14.988	-10.233	-13.83	-11.977	-14.81	-12.767	-10.631	-11.433	-14.349	-16.763	-9.5625	-12.053	-10.812	-12.938	-10.893	-14.35	-12.759	-14.432	-12.489	-16.08	-12.213	-14.847	-12.482	-9.2167	-13.097	-13.659	-14.129	-14.779	-10.296	-16.033	-11.807	-14.025	-13.472	-16.238	-13.151
-2.9294	-3.3799	-5.8104	-5.1131	-3.0598	-2.2494	-1.026	-4.1855	-6.0371	-3.6701	-1.3514	-4.9172	-3.5016	-5.6796	-1.7501	-3.1098	-4.5912	-4.2189	-2.1273	-3.4805	-2.9199	-1.732	-5.3659	-1.0894	-4.6073	-4.5988	-2.159	-0.41394	-2.1014	-5.2755	-4.1023	-4.4616	-3.23	-4.9141	-3.1973	-2.1491	-2.5498	-2.159	-2.0387	-5.7811	-3.2938	-5.5375	-6.123	-4.5094	-2.2173	-1.8552	-6.2329	-2.4884	-4.8624	-5.1416
-5.9471	-2.1057	-6.7024	-3.5884	-3.9687	-3.9378	-6.1218	-2.4963	-4.7957	-2.2065	-4.3031	-5.4972	-0.76442	-6.853	-2.8859	-2.2132	-0.11398	-4.1357	-5.5875	-3.2422	-4.9962	-4.0742	-3.206	-1.2796	-7.5885	-5.1257	-3.1307	-1.2421	-5.389	-1.6844	-2.0425	-3.2174	-3.8285	-4.447	-0.1576	-6.3233	-4.3519	-2.3431	-4.1341	0.49141	-4.9786	-5.1026	-4.4081	-6.3807	-3.842	-1.6469	-4.8671	-6.2096	-1.9439	-5.6626
-4.4828	-5.4856	-5.5177	-4.6811	-9.6139	-4.508	-7.1844	-6.9025	-7.0784	-4.3865	-4.5996	-3.4986	-4.9637	-7.4227	-4.1244	-2.2742	-6.558	-6.4261	-7.2621	-6.8067	-3.8815	-2.7038	-8.2075	-7.7641	-7.252	-8.7224	-7.1047	-4.6548	-7.6544	-5.5525	-5.2025	-6.0789	-4.6334	-4.7696	-4.3997	-8.3074	-6.6169	-5.4352	-8.1634	-8.1483	-4.9231	-8.7223	-5.6966	-5.5966	-3.3565	-3.3865	-6.8731	-5.4772	-8.6845	-6.6438
3.0288	0.56375	1.0981	-1.1829	3.2306	1.8868	3.2357	-0.52186	2.8686	0.38818	1.9987	1.2463	3.7576	2.291	1.9688	5.6148	0.42317	0.97966	-1.0957	3.7521	-0.4316	-0.56967	1.7277	1.7718	-0.67514	2.9109	3.7912	1.7113	-1.7322	3.8473	-0.41569	-0.28641	-0.4303	-0.068165	1.0074	0.51652	0.25379	1.8172	2.9904	2.5554	2.6742	0.41931	2.6981	-1.2503	-0.19451	5.1024	4.3014	5.6701	0.80148	0.90811
7.6877	5.404	6.1942	3.2231	7.0845	4.801	4.5761	5.2621	5.101	4.4722	6.3761	7.6433	6.9676	4.5847	7.4886	5.9941	6.5008	5.4425	2.8215	7.7705	5.3977	6.502	5.0171	8.0405	4.9	4.3996	3.6827	2.7106	4.3632	5.6681	5.9549	2.9511	4.6093	4.2838	6.7529	3.7749	7.6887	8.7916	9.6785	5.3787	5.5533	7.1288	3.4542	5.2351	3.9508	7.9866	4.3443	7.2586	7.3242	2.3306
-4.6516	-5.9085	-7.494	-6.4729	-7.4593	-3.432	-5.6515	-6.2861	-9.9677	-7.8974	-6.3352	-6.9232	-9.4885	-6.2431	-3.0016	-7.3811	-7.5768	-6.0112	-4.6584	-7.9652	-8.1132	-10.332	-4.3714	-9.0757	-7.432	-3.8172	-4.3656	-5.5173	-9.161	-5.4536	-9.3236	-6.5638	-7.3196	-3.9928	-6.2783	-6.4826	-9.1746	-3.3916	-5.4455	-8.1307	-5.2704	-7.5372	-4.5224	-5.6643	-8.9107	-7.2712	-5.461	-6.1675	-8.288	-5.6727
-1.3468	-1.6733	-0.67093	-0.59837	-0.3952	-0.41675	0.4851	2.2521	0.5823	0.13653	1.0438	-2.768	-1.5874	-0.85558	1.4212	-1.3632	-0.87596	0.77706	2.127	-0.96121	-0.61076	-0.58659	0.3896	1.509	-0.77142	0.46319	-1.5601	-1.8397	2.6591	0.31916	1.7276	0.3366	-1.4654	3.5839	-4.7639	-1.2233	-1.2747	1.2246	-0.60082	2.3989	1.5493	-2.0797	0.38233	-0.92416	1.0589	0.34596	0.26351	2.1795	1.6326	-1.5547
-1.2659	-0.32881	-0.4793	-3.2179	1.0326	-4.4219	-2.1301	-1.6238	-1.9925	-0.31453	-0.62902	-1.0331	-3.3786	-4.4116	-0.35942	0.03993	-1.8902	1.0104	-1.3071	-0.94888	0.61567	-3.7961	-0.29492	-1.0683	-1.2077	-1.0098	-4.8211	-1.4753	-3.3753	1.1156	-0.74986	-3.1839	-3.3883	-0.80813	3.3835	-1.7836	-2.1786	-1.792	-2.8271	-1.8788	0.37942	-3.7329	1.8482	2.4015	-0.86232	0.15545	-0.33126	-1.8758	2.7091	-0.88653
-1.9003	-2.9205	-3.6117	1.9964	-3.6059	-4.3386	1.3543	-2.3105	-3.0213	-3.7722	-1.9416	-1.4441	-2.9458	-3.2666	0.77304	-1.3994	1.6263	0.048843	1.3666	-0.15559	-3.3095	-5.3056	-0.70241	2.1766	-0.53434	-3.3427	-2.3677	-0.31656	0.41353	-1.7834	0.50766	-1.6813	-2.6414	1.2471	0.4021	-1.9829	0.25675	-2.5442	-1.0653	-4.3758	-1.2926	-1.1018	1.9746	-0.85169	-0.045388	1.22	-4.1832	-1.0348	2.8581	-2.7301
-6.8594	-1.5606	-7.595	-6.8676	-4.7087	-5.2932	-7.3435	-3.9152	-7.9364	-6.7674	-7.3134	-5.0297	-7.4642	-4.5983	-8.6124	-4.0339	-4.5144	-9.5244	-5.6337	-5.3909	-5.7842	-2.5417	-6.0802	-8.0176	-5.1366	-7.6568	-7.0863	-7.4487	-7.1916	-4.5684	-2.8733	-6.8526	-6.4651	-7.2308	-9.9852	-7.7711	-6.3801	-3.7903	-6.2877	-7.8422	-3.9946	-6.8589	-6.8087	-7.0409	-5.5363	-8.8399	-8.6898	-6.5783	-10.611	-5.5743
-0.2725	1.2595	1.1959	-3.0499	-4.7589	-0.71299	-0.78219	-0.88404	-0.70677	1.21	1.9409	0.37142	-0.53951	0.47528	-2.6534	-1.678	1.1909	1.28	1.8733	-1.4011	0.58125	2.8567	0.52286	0.86917	-1.2917	2.7269	0.52953	2.6857	-0.14881	1.81	1.8982	-1.7367	-2.612	-0.81894	0.098089	1.7093	3.8541	2.541	3.8528	-1.2924	1.2966	-0.26314	0.11686	-2.4501	-0.38626	0.57856	2.3846	-1.0711	0.39	2.3334
5.689	4.5278	4.431	5.7361	5.4084	0.22334	7.685	2.9852	2.065	3.0895	5.2434	4.8611	6.2346	1.5382	5.6865	3.7201	2.4373	4.197	5.7211	7.1327	4.4482	4.5013	3.5323	6.127	4.603	4.0619	4.3271	5.8956	6.4348	4.3051	3.6991	3.8812	3.819	4.5704	3.8375	5.1725	8.8059	4.6388	4.7896	2.8902	3.9331	5.1533	5.0893	4.9087	5.3808	4.8846	3.4894	2.6242	5.1771	3.7798
-3.4156	1.5907	-3.5482	1.02	-3.5123	-2.6246	0.30333	-4.4622	-3.6906	-2.1172	-2.2895	0.34842	-5.2239	-2.305	-1.0907	-2.037	0.54143	-2.8572	-1.5802	-2.8216	0.71049	-0.50669	0.10889	0.055783	-2.6659	0.8632	-0.83915	-0.50272	-0.12105	-1.0181	-1.2403	-0.1151	0.29422	-2.6739	1.1994	-1.8117	-1.4204	-1.5953	-5.5102	-0.73971	-1.3423	-2.5869	-0.94804	-4.4768	-0.34566	-2.4929	-4.953	-0.22457	-2.4619	1.4587
-12.125	-12.017	-10.367	-14.018	-11.726	-11.027	-10.979	-15.967	-8.8328	-10.341	-9.5742	-9.2996	-10.013	-12.831	-7.1742	-13.665	-14.138	-7.7317	-11.297	-10.111	-11.935	-8.8706	-13.537	-11.086	-15.518	-10.697	-11.637	-13.448	-10.222	-9.9223	-11.087	-12.166	-9.9602	-9.6293	-12.761	-12.163	-13.321	-10.962	-14.313	-11.423	-10.096	-11.045	-7.7905	-11.014	-14.931	-10.745	-13.219	-12.778	-8.4412	-7.9543
-11.45	-11.394	-10.551	-8.6813	-11.145	-15.05	-9.3581	-11.32	-14.716	-14.109	-12.713	-12.943	-11.976	-12.089	-14.559	-13.322	-14.977	-12.672	-11.933	-10.129	-14.071	-9.4681	-15.046	-10.321	-12.011	-11.982	-10.627	-11.022	-11.287	-13.202	-16.469	-11.891	-14.262	-11.865	-12.074	-13.308	-14.666	-12.39	-11.785	-14.599	-14.523	-15.765	-14.23	-13.905	-13.662	-14.629	-12.651	-9.8262	-11.075	-13.093
-0.58167	-4.83	-1.4502	-3.4996	-0.056217	-1.8351	-2.3327	-3.3042	-4.0116	-1.9806	-2.0233	-4.0174	0.43508	-4.7874	-3.2194	-5.1896	-1.2816	-4.9744	-2.1091	-4.0056	1.8619	-3.3243	-6.3735	0.53013	-5.6187	-1.6457	-7.0207	-6.358	-3.1515	-1.0444	-5.0398	-3.9877	-3.5735	-3.839	1.3292	-7.8847	-4.1183	-3.4624	-2.4448	-3.5952	-0.2652	-2.3001	-3.3602	-3.8415	-4.5376	-2.0138	-6.3275	-1.5846	-4.4941	-3.2208
1.9913	0.70543	-0.093363	-1.5174	0.32355	-1.355	-1.2837	-2.2641	0.4337	-1.1749	-0.32789	-1.0147	1.5513	-1.0469	1.4627	0.27958	0.61893	0.062174	-2.3001	1.7783	-0.89152	1.1469	-1.7872	0.023097	-0.16383	-2.419	-0.45336	-2.671	-1.1487	-1.6249	0.37565	0.86484	1.5831	1.1769	-0.1439	-0.6784	0.23988	0.76985	-1.1225	0.66149	-1.0896	-3.202	-0.1827	-0.92549	1.3751	-2.4566	-1.0988	-0.81137	-1.4264	-0.47443
-3.8747	-2.5024	-3.9056	-0.42308	-1.1234	-2.873	0.3231	-1.1189	-1.6007	-2.2007	-2.0025	-1.7704	0.77958	-0.19006	-0.51023	-1.7368	-2.7428	-2.4439	-2.2295	-1.7631	-4.8024	-4.0701	-4.2585	-0.67893	-1.7903	-1.6131	0.18309	-1.2407	-0.39859	0.80448	-4.6329	-0.44834	-3.0793	-1.2194	1.3711	-0.19972	-2.2436	0.55443	-2.801	1.7191	-2.1362	-1.2594	4.3642	-1.8817	-2.514	0.78033	-2.8898	-2.0657	-2.7765	0.80431
-22.676	-19.568	-22.084	-21.03	-23.844	-22.393	-23.196	-23.82	-20.879	-19.781	-21.885	-23.399	-23.292	-21.987	-24.973	-23.914	-21.165	-22.159	-20.883	-20.73	-23.642	-22.415	-23.715	-21.488	-19.463	-24.362	-19.71	-23.043	-20.097	-22.618	-22.706	-24.427	-22.17	-20.169	-22.7	-24.131	-22.123	-21.995	-23.861	-19.03	-18.052	-22.791	-22.605	-23.045	-19.609	-21.184	-22.468	-20.636	-23.834	-24.713
-5.6071	-7.8843	-8.6229	-10.939	-10.831	-8.2456	-8.6334	-7.4604	-4.7452	-9.1444	-6.4068	-12.656	-10.627	-9.3693	-10.303	-9.5738	-9.557	-8.5819	-8.7992	-10.604	-10.215	-12.592	-11.615	-7.6761	-9.6069	-9.578	-9.7154	-9.2009	-12.771	-9.2809	-8.6626	-9.0822	-8.5752	-12.247	-11.224	-9.028	-12.186	-8.19	-6.1022	-7.2411	-9.5262	-10.409	-11.1	-8.8718	-10.24	-7.1894	-12.637	-8.5465	-10.626	-6.1716
4.0042	7.0588	6.4554	4.5378	7.1512	7.5394	5.0409	5.0588	2.5613	4.7138	4.1548	1.3576	4.6905	2.0891	4.4648	3.7055	6.4723	6.773	6.6435	5.9876	6.4444	7.4163	6.2307	3.0134	6.618	2.4497	7.6442	2.6874	5.5679	5.5033	1.6735	3.8281	5.1435	4.2449	2.7107	5.6626	8.6341	6.5956	6.9951	6.5979	3.856	7.7004	5.963	4.5118	8.2316	4.3231	3.8319	6.0038	6.2391	2.5216
3.338	8.89	7.8515	5.727	5.7701	6.065	4.2153	6.2745	6.8985	4.2778	6.279	4.5885	3.7387	4.9205	7.065	4.4223	7.291	7.7646	4.8185	2.3932	5.6401	2.8473	4.2663	6.0615	5.4346	8.509	2.8029	5.1066	7.5707	5.7242	5.4272	5.7181	4.4264	8.1168	5.5534	6.8052	4.7042	9.2406	7.6443	6.2644	3.5543	3.2631	6.5884	2.3136	6.3067	5.842	5.6308	5.2724	3.5774	2.4298
-2.4459	-1.3671	-4.0009	-0.88961	-1.9475	-0.472	-3.3136	0.79534	-2.6044	-1.76	-3.7738	0.051457	-0.50415	-0.17411	-1.7169	-2.5169	-4.3036	-1.8978	-1.0898	-4.7906	-2.8406	-2.5602	-5.7722	-3.2832	-1.5913	-0.79291	2.0804	-5.6862	-0.36112	-1.0575	-4.7469	-2.0232	-3.2161	0.47795	-5.2722	-4.0705	-0.98819	-1.009	-1.3004	-4.9389	-4.8373	-4.6506	-5.8965	-1.9842	-2.6472	-2.4377	0.010207	-1.722	-0.43955	0.66272
-2.6159	0.15551	-0.76937	-0.89153	-1.5091	-4.5329	-3.9007	-2.5101	-1.2396	-2.9105	-3.0525	-4.1859	-3.8218	-3.3519	-1.8793	-0.22928	-3.7104	-2.5523	-5.3312	-0.59287	-0.45204	-4.734	-2.2464	-2.696	-3.8295	-5.05	-1.5546	-4.0079	-3.4321	-2.5908	2.2436	-3.3938	-4.6951	-3.8737	-1.5212	-5.9329	-4.2426	-5.8989	-4.1446	-0.59552	-2.6901	-0.19714	-1.3748	-2.7451	-2.4376	-2.3422	-4.5086	-5.9461	-1.7683	-2.4173
2.7523	0.66254	3.455	4.3154	4.6535	6.868	2.3045	0.48312	5.1273	2.9951	4.2548	0.34501	4.683	3.0734	1.8022	4.0221	2.5181	6.7821	3.5321	3.4757	2.3142	0.61374	1.2858	0.834	-0.067445	4.6394	3.8613	1.8025	3.9242	2.8212	5.114	4.5005	6.3913	5.1782	6.4327	4.1685	5.0239	1.3455	2.4925	2.9605	0.97706	2.1483	2.4561	4.1961	1.9196	0.78843	1.3045	6.0184	5.7097	2.0631
4.2215	8.5787	8.1923	8.3165	10.228	4.8514	6.1029	8.5901	6.8129	7.9509	3.0585	3.981	5.5581	5.6221	8.7633	7.4812	8.5898	9.1856	9.799	7.3247	10.707	8.2313	5.5955	6.3938	6.0539	5.6047	10.149	7.106	5.9658	5.2189	7.4494	10.333	9.5149	4.2559	5.5027	4.534	4.4025	6.7108	6.3412	7.3256	7.8996	7.1436	4.7673	8.3121	7.6604	8.4525	5.8643	7.4228	5.9299	4.9293
-14.017	-13.369	-13.319	-16.621	-13.431	-13.16	-15.381	-13.385	-12.284	-12.118	-14.029	-13.066	-12.556	-15.064	-14.547	-11.479	-10.865	-15.422	-13.193	-13.382	-11.665	-16.362	-13.49	-17.095	-14.155	-8.3912	-12.98	-16.648	-12.104	-15.98	-18.585	-11.084	-15.695	-14.208	-13.838	-14.109	-13.498	-13.245	-13.104	-12.882	-13.098	-12.132	-13.723	-13.059	-16.169	-11.539	-14.927	-14.031	-13.179	-12.786
-10.597	-7.239	-9.6188	-11.36	-9.5556	-9.3895	-10.976	-11.783	-12.022	-13.588	-8.8564	-12.508	-7.5758	-10.095	-11.411	-10.435	-10.999	-10.621	-9.3704	-10.412	-13.199	-12.849	-12.927	-8.9015	-8.3702	-12.533	-12.98	-9.6281	-11.685	-13.89	-10.162	-11.574	-12.678	-11.951	-6.7053	-7.5286	-10.392	-11.341	-9.2603	-9.8182	-11.318	-11.458	-9.131	-12.935	-10.145	-10.354	-11.826	-9.4222	-6.9619	-11.847
7.6424	7.9716	8.8386	9.2361	8.9688	8.0957	8.749	9.7947	9.9151	6.1936	8.1837	11.339	13.201	10.474	10.687	10.604	11.836	12.709	7.9825	9.7532	10.973	10.981	10.454	6.4796	9.1298	10.852	9.9729	11	8.7005	9.2645	8.4537	9.3219	9.6117	9.9962	13.407	13.081	5.6512	12.226	7.4835	11.463	11.1	10.059	14.018	10.233	10.052	7.8189	13.884	10.191	13.843	14.619
-12.39	-6.2644	-7.0186	-7.4858	-8.9762	-9.519	-4.8407	-7.4948	-7.4457	-6.6653	-9.6752	-4.6607	-5.2851	-9.5685	-6.5151	-6.519	-6.5855	-11.347	-8.8632	-11.137	-7.2588	-7.5966	-7.8697	-9.8166	-8.5568	-6.9372	-9.1199	-7.3488	-7.5255	-6.5142	-10.599	-9.5011	-6.323	-6.3183	-9.5774	-5.7361	-6.4708	-6.9784	-10.154	-8.1325	-7.2577	-8.7631	-6.18	-7.5718	-7.1255	-7.5925	-8.9633	-4.701	-7.0689	-5.6362
3.0097	-0.62734	0.74037	-1.2818	-1.3438	2.2936	0.35711	-0.8635	-0.66849	-0.12099	1.693	0.90371	-1.0958	0.89807	-0.89212	1.6733	0.12052	0.1021	-0.073019	-3.6564	-0.071166	-0.12215	-3.0135	0.48887	0.79465	3.5759	-1.4556	-0.64495	-1.8716	-1.2459	1.6786	-2.6414	1.2279	0.48336	2.1201	2.4807	1.3416	-2.553	0.495	1.6707	0.082873	-2.7827	1.1849	-1.5459	-0.95904	-0.26707	-0.36643	0.96746	2.6138	-0.76072
-12.435	-10.694	-12.098	-11.296	-9.2788	-11.852	-11.844	-8.3963	-11.25	-12.739	-11.659	-8.5643	-9.5602	-9.3135	-10.8	-12.315	-9.0827	-11.569	-11.152	-9.1516	-9.2257	-8.8401	-11.941	-12.977	-8.8733	-12.288	-11.944	-10.617	-7.0477	-6.9782	-8.241	-9.4999	-8.371	-12.53	-11.032	-12.748	-12.519	-10.867	-12.484	-12.38	-12.095	-10.854	-9.6206	-8.4856	-10.725	-14.631	-9.45	-8.1585	-11.001	-8.5535
5.2104	3.7231	4.506	3.971	-0.15491	-0.4769	2.2568	3.6005	1.9079	6.3499	6.5778	6.0441	2.0063	4.6025	4.582	5.8225	4.4471	5.1272	4.0774	8.6479	3.045	2.1742	5.2264	3.397	3.9994	7.3213	2.7496	6.1694	5.4393	4.2445	4.8515	5.2079	3.8057	4.1471	2.4105	3.9836	7.0452	4.3798	3.9457	4.8542	5.4195	-0.56532	-0.051372	4.4662	5.8112	6.0442	2.6013	5.0487	3.8562	6.3649
-2.9811	-4.6499	-1.2512	-6.1765	-2.3102	-2.5237	-1.7869	-3.4233	-3.1014	-3.0303	-2.529	-3.3856	-0.89849	0.4348	-3.3656	-1.1156	-0.44748	-0.8529	-3.8536	-5.1876	-2.8821	-5.6834	-6.4385	-4.6993	-5.0993	-4.5567	-1.817	-4.0095	-4.6047	-4.4086	-5.0154	-2.6411	-3.8983	-3.2056	-3.6721	-1.9708	-3.205	-2.9709	-3.4771	-4.763	-1.9901	-4.7897	-3.507	-3.2407	-5.6603	-1.051	-3.7616	-4.9353	-2.55	-2.348
-5.8584	-5.3931	-5.969	-2.7445	-3.7272	-6.9196	-5.4271	-3.2714	-3.6865	-3.4359	-3.8547	-2.5368	-5.5116	-3.0784	-3.6429	-4.7115	-2.5829	-3.4168	-1.5307	-2.3686	-5.3977	-6.1479	-2.1318	-6.4013	-2.643	-1.6273	-5.3438	-1.2329	-3.4196	-2.9653	-7.9347	-2.5259	-6.3158	-5.3664	-7.8702	-3.3898	-5.8712	-3.765	-5.638	-2.3237	-2.7152	-5.7713	-4.6362	-4.4064	-5.2214	-2.8879	-6.3855	-0.18235	-2.746	-5.6933
1.2373	-1.2765	-1.2628	-0.58038	-2.6192	-3.1464	-0.38189	1.4357	-2.3204	-0.57425	0.28463	0.52201	0.66234	-3.08	-1.6687	-4.2568	-0.66591	-2.9177	0.26472	-1.9581	-3.222	-2.697	-3.9898	-2.7729	0.6191	-3.7751	-2.2544	0.81795	-1.8512	-4.7139	-0.21577	-0.87885	-2.4484	-1.8359	-4.7247	0.46739	-2.2005	-0.72102	1.075	-2.9126	1.2691	-2.179	-2.0424	0.98612	-1.1109	-2.1175	-2.8457	0.15184	1.8897	1.873
-0.032222	-1.2563	-2.7591	-3.1757	-1.8084	1.1045	-0.20533	-0.038928	-2.7609	-3.0042	-1.1827	0.98361	-1.3323	0.19366	-4.8195	-3.9574	0.89144	-1.1561	2.4153	-4.3477	0.67602	-4.2686	-3.7174	-2.527	-0.079354	-3.0277	-0.87686	0.55434	-2.0615	-1.5234	-3.8195	0.076269	-5.7157	-0.82966	-2.6603	-3.208	-2.5133	-0.32945	-0.79888	-1.7826	-0.72047	2.4063	0.77992	-1.7935	-0.03815	-0.44625	0.69135	3.0239	-1.6765	-1.1618
-3.2298	-2.7273	-3.0165	-0.66363	-5.0694	-4.7513	-2.9579	-5.3432	-2.4113	-7.0294	-1.0606	-4.4189	-2.3306	-3.1739	-3.7089	-4.6107	0.77607	-2.563	-5.1349	-2.9081	-2.4986	-5.0468	-1.5186	-3.7057	-0.21584	-5.9175	-5.1416	-1.5862	-4.0181	-5.7445	-6.4191	2.2724	-2.3006	-2.1898	-2.957	-7.165	-1.8398	-4.7199	-6.1663	-4.8605	-2.276	-3.3247	-1.4333	-2.7898	-0.10407	-0.49011	-5.9485	-2.7751	-2.2516	-4.5356
-0.22243	0.6754	-3.0468	1.5241	2.7112	0.10935	-1.2657	-0.0087455	-0.24318	-2.127	2.0098	2.5156	-0.2724	-3.9025	1.5006	1.2536	-2.6737	-1.3934	-2.4006	-2.9511	0.49896	0.5505	0.44918	0.95095	0.16991	0.25825	0.87401	-2.3377	1.5067	-1.0041	-4.5428	0.024887	-0.83879	-1.9444	-1.4231	-0.93847	-1.1757	0.99189	0.26038	1.848	2.0719	1.6755	1.0566	-1.5594	-0.62234	1.0138	-1.4931	-1.2162	-0.22829	1.2689
-9.9036	-8.2557	-12.212	-7.7554	-11.413	-7.6188	-10.728	-12.58	-13.069	-13.463	-8.9844	-9.1859	-7.9389	-11.378	-9.5662	-12.193	-12.436	-9.3091	-12.033	-9.6629	-8.1183	-14.129	-9.8904	-10.509	-10.572	-9.4837	-8.0304	-12.786	-11.444	-10.936	-9.323	-9.9174	-10.106	-11.241	-12.854	-10.908	-8.2952	-11.03	-9.5502	-7.3038	-7.681	-11.893	-9.4508	-9.1045	-13.466	-11.001	-10.874	-10.322	-8.6335	-8.2531
-2.6275	-1.0861	-2.6747	-1.4049	-1.0688	-1.205	0.0074902	-1.6508	-1.2165	3.7497	0.45981	-4.199	-1.1899	-2.138	-4.552	-0.031739	-1.1548	-0.52481	-2.8902	-4.5414	-2.0301	-0.48668	-2.4274	0.27938	-0.24266	-3.5082	-0.94435	-1.1096	-0.39695	-2.0262	-3.4345	-0.099729	-3.2496	-2.3001	0.34884	1.3322	-0.3667	-1.0996	-4.4039	-2.3359	0.025124	3.0401	-3.7837	-0.85134	-3.6908	0.35449	-1.1344	-3.6557	-1.3727	-0.74288
-3.2535	-4.277	-4.3103	-4.5308	-3.5319	-1.8256	-0.36656	-1.0722	-3.8162	-5.8324	-1.0501	-2.1974	-4.3107	-5.2285	-6.788	-2.3217	-4.6301	-0.81264	-2.0876	-3.6815	-4.607	-3.3917	-6.8382	0.19214	-2.1794	-0.12772	-2.9579	-5.3491	-0.62406	-3.0533	-1.4408	-3.2375	-0.52537	-1.5426	-3.3157	-4.5137	-1.7891	-2.7726	-6.7418	-2.4864	-5.2553	-5.7601	-4.3621	-5.7535	-6.2817	-4.1994	-3.3316	-3.364	-3.0622	-1.2836
5.9607	6.6193	10.67	10.78	10.895	9.5772	10.193	8.2767	8.4937	9.1405	8.8439	7.4221	9.3976	8.6182	7.7177	8.3492	13.253	7.9466	9.963	8.9767	10.04	7.1243	8.9338	6.1258	6.7273	7.1036	10.143	11.024	9.9241	9.3099	6.2418	10.765	8.9356	7.0554	8.836	8.7378	9.2866	7.7737	9.0743	6.9228	9.7306	8.4143	7.7476	5.7582	10.082	5.2158	9.7182	10.954	8.5062	6.1167
9.1486	7.806	7.8293	7.0209	7.0731	7.286	7.5205	9.0932	6.1934	5.2725	8.6298	7.5776	7.3002	8.5221	8.7132	7.3079	9.4375	7.3615	7.5218	12.486	6.0359	8.1407	12.594	8.1283	10.138	9.6465	7.8919	7.5826	5.6196	7.481	8.8946	7.5052	7.0344	10.819	8.6083	7.751	5.8038	8.0092	9.8999	9.3681	9.2448	8.9018	6.8769	8.8674	7.0626	6.4533	6.7593	10.681	9.3853	10.644
-3.5177	-1.0934	-0.22682	1.6345	1.1725	1.6535	-1.2269	-2.4709	-1.4133	-0.43426	-1.552	-0.17304	-1.1403	-0.57511	-3.1963	1.9937	-1.6794	3.4365	-2.0456	-0.46334	1.2975	2.3977	-0.6341	1.0829	-0.52911	1.1043	1.4251	-2.476	1.4878	-1.4719	-0.27194	-1.7775	0.42024	1.7511	-0.42657	-0.46623	-1.5591	1.7995	1.1476	1.9688	-0.40866	-1.6195	1.9887	-0.34687	-0.098189	-1.3142	-2.4854	1.6696	-2.5787	1.8489
2.9527	3.1641	1.4035	2.1931	5.2826	4.1876	3.4507	-1.1348	2.9299	4.2222	3.9034	5.5838	4.6133	4.1881	1.9386	2.5412	4.4461	0.32033	1.1538	1.8656	2.8952	-1.2528	4.4998	0.92503	2.3813	2.87	3.4249	-0.52354	4.1141	3.2433	5.8834	2.8651	0.45404	2.9491	8.8566	-3.1746	6.0109	5.0719	1.2116	0.84619	2.7273	3.3965	2.9966	3.6738	2.5099	0.78047	2.3818	-0.19396	1.9806	2.7036
-12.736	-8.5862	-13.366	-7.7933	-11.393	-10.298	-13.657	-11.693	-11.631	-14.41	-11.231	-11.675	-12.39	-10.763	-10.716	-14.084	-8.1808	-14.69	-9.8121	-10.338	-10.524	-10.512	-8.6413	-11.719	-7.8843	-12.091	-9.5484	-11.877	-12.084	-10.694	-12.333	-11.375	-12.548	-12.975	-13.82	-11.323	-11.374	-12.942	-12.683	-9.7807	-12.579	-11.523	-10.511	-9.4162	-9.9647	-10.826	-9.6557	-10.837	-11.307	-8.959
7.0996	10.729	6.5961	8.036	7.0173	8.1477	5.9478	8.166	11.005	7.18	8.7122	8.7002	6.9193	5.9017	5.8015	9.4286	9.2371	4.7808	11.395	9.2022	3.4019	9.6199	7.2928	8.2535	9.4854	6.5515	9.1148	3.816	7.358	10.052	9.3368	8.2056	5.2393	6.1041	9.9338	6.6931	9.3549	8.3071	9.2406	8.8385	9.5467	7.5116	9.7353	4.5022	9.3839	7.6436	7.1297	6.3129	7.3252	9.4827
-8.2529	-7.3384	-5.3756	-3.7648	-4.1887	-6.3852	-4.9429	-3.2718	-5.1111	-5.9	-6.591	-5.4742	-2.467	-3.726	-8.7158	-7.5896	-1.0626	-3.1666	-9.8612	-5.5525	-5.1539	-4.7526	-5.3324	-4.9898	-6.9658	-7.143	-2.1497	-7.2341	-4.6096	-2.8222	-7.286	-5.0266	-5.0088	-7.7722	-8.6534	-3.5817	-4.012	-7.7293	-7.0428	-8.8992	-6.0855	-4.4305	-8.0653	-10.318	-7.2277	-4.6181	-6.6335	-4.5885	-5.9344	-3.356
4.5316	2.4839	4.9789	-0.88975	2.9508	3.1838	3.4227	6.4233	4.0747	3.3348	-0.17437	2.8724	3.809	0.9803	4.8274	1.7082	2.4317	1.1452	3.3182	4.831	1.2048	4.1794	5.75	4.9247	5.2607	2.9803	4.4483	2.9335	2.3575	3.2315	-1.9482	0.38296	7.039	3.3696	0.87619	1.5315	4.3541	0.063513	1.6245	2.5503	1.1172	1.2852	2.3258	0.75701	3.099	3.9688	4.1101	3.5169	2.8318	5.1122
9.9388	10.212	11.618	9.4402	9.0209	9.666	9.1536	9.6627	9.2258	7.3953	10.848	9.6279	9.1745	12.607	10.374	9.2037	6.8275	8.8129	7.824	9.6222	9.4654	8.776	8.2894	9.3769	11.164	9.5095	10.165	8.555	9.9998	7.763	10.114	7.3444	12.387	6.9019	11.065	10.784	8.5506	8.7139	8.652	9.7152	10.956	6.9797	10.649	10.012	8.2099	9.4735	5.3712	10.71	10.206	7.8136
-16.58	-15.888	-11.824	-11.048	-15.524	-14.292	-14.202	-12.901	-13.546	-10.36	-12.683	-13.592	-13.49	-14.779	-15.078	-13.266	-18.037	-14.212	-13.095	-13.984	-13.75	-12.289	-11.14	-16.986	-15.96	-14.472	-13.757	-15.092	-14.417	-10.65	-12.972	-14.727	-13.803	-17.036	-11.002	-15.684	-17.008	-12.849	-11.484	-12.233	-13.208	-17.057	-14.409	-14.888	-12.49	-12.446	-12.84	-15.058	-14.303	-14.493
-1.6259	-3.7044	-1.2849	-4.285	1.1425	-2.6363	0.0079358	-4.5861	-3.0225	-1.8881	-0.53153	-4.2895	0.047871	0.46942	0.14649	-1.1065	-0.19722	1.5769	-0.55429	0.76822	-5.0944	0.76823	1.6861	0.93724	-0.68369	-0.45396	-2.2928	-0.81657	-1.5934	-3.8428	-0.70886	-1.7303	1.3501	-5.5988	-2.8559	-0.8762	-0.045525	2.3378	-2.5744	-3.8245	-1.8925	-1.2027	-0.66298	-4.8963	0.46948	-3.0229	0.18475	-0.9176	0.37169	0.18643
8.4923	6.0737	6.1579	4.4194	6.6545	7.1448	4.5238	10.232	7.1283	4.5117	8.2379	4.6491	6.8131	7.7328	5.7274	4.7545	4.2741	7.6905	7.2494	8.2842	9.798	6.4727	7.4181	2.8795	6.1032	1.516	7.0386	6.172	4.73	9.7599	10.816	3.012	5.4088	9.139	4.735	7.8805	7.1708	8.5056	5.4023	8.4453	6.5905	6.3629	8.2037	4.6707	5.8854	5.858	6.7655	8.9388	7.385	7.1232
7.9682	8.8859	8.3388	9.1471	11.236	6.729	8.2186	9.7159	7.0401	2.7295	9.0634	11.688	9.8148	10.419	8.9321	9.1694	8.7343	9.1188	7.6103	6.6839	6.3483	8.7448	6.7033	6.4158	7.4752	11.261	10.032	6.7787	6.0991	7.3694	10.178	7.2407	9.28	10.019	6.5333	8.4528	10.581	7.7034	8.5365	6.3242	9.9865	8.8103	5.5635	10.511	6.8402	8.4097	8.7289	10.837	7.0161	6.892
5.271	4.9517	5.1671	5.5727	5.1403	4.6268	3.212	5.8298	6.5386	4.7142	3.9282	3.5476	7.2589	8.1835	4.6063	6.7244	4.8915	5.0334	7.4034	4.5109	5.4232	3.9697	3.5861	3.3333	4.4176	4.3329	4.7041	4.9894	6.1692	4.4299	2.5397	3.077	5.3837	4.6019	6.0007	3.7922	6.4859	5.5648	4.8018	3.4569	5.714	5.2875	4.77	6.0344	4.8991	5.1225	6.7889	2.4395	3.6738	2.2117
-4.0362	-1.1592	-3.1653	-0.034935	-2.8272	-5.2607	-2.0035	-2.4017	-3.6734	-6.5518	-1.1711	-4.0986	-4.8474	-1.3461	-6.2902	-4.0535	-4.392	-1.5957	-5.9401	-1.1321	-0.047119	-6.5173	-5.8122	-0.9007	-4.7616	-3.7962	-3.28	-2.9014	-0.57734	-1.7642	-2.9684	-3.9066	-1.7715	-4.436	-2.4906	-0.37293	-1.1284	-1.6822	-3.3083	-1.0057	-2.3719	-3.5274	-4.4434	-3.4983	-5.0573	-3.7709	-0.14713	-5.286	-5.097	-1.3894
-23.003	-19.826	-19.674	-19.336	-19.973	-20.858	-19.508	-24.027	-20.892	-21.985	-21.212	-19.931	-18.208	-22.039	-22.961	-21.242	-19.617	-18.655	-22.38	-18.241	-21.416	-24.397	-20.654	-20.099	-20.115	-19.651	-22.197	-17.973	-21.456	-20.464	-18.394	-20.577	-21.248	-18.987	-19.965	-23.118	-21.049	-17.168	-20.592	-20.85	-22.762	-16.919	-19.343	-21.313	-20.726	-20.363	-19.116	-18.277	-20.106	-22.144
2.7161	1.0856	1.1672	1.2191	1.0851	2.2087	3.2707	3.8179	0.91625	2.2319	0.82252	-0.28897	6.1433	3.3729	1.7384	2.1518	1.0064	0.96293	-0.99154	1.6963	5.2241	2.1605	0.62759	2.9997	3.1656	-0.23321	2.0156	2.4695	2.6624	3.5337	0.46033	-0.85232	-0.11559	2.6809	1.5571	3.6336	4.0165	-0.10283	4.5438	5.2808	-0.11996	2.2016	2.6314	3.3797	1.0161	-1.2198	2.2639	0.65972	4.687	2.2353
2.8501	6.9827	5.6896	3.328	5.0493	5.9637	4.1599	7.236	6.0656	4.3487	2.6485	3.6901	4.8761	2.4264	2.2858	0.31273	3.5707	5.7945	4.6566	5.1848	6.3997	6.5044	5.0105	3.9982	7.4081	5.2205	2.6612	6.5026	2.0259	2.6636	-0.7751	3.88	4.5176	5.1519	4.1995	5.4883	4.3502	7.6928	6.8693	4.6108	4.2086	2.3694	3.7646	3.8788	4.4756	7.3091	4.4569	4.8563	5.4648	3.2989
-15.585	-14.593	-14.17	-15.909	-12.579	-17.215	-15.067	-10.124	-12.802	-14.114	-12.594	-15.448	-10.91	-15.68	-10.605	-14.87	-13.736	-11.389	-12.79	-14.494	-11.633	-14.196	-13.377	-10.038	-13.558	-17.17	-13.168	-14.472	-11.75	-11.286	-18.139	-11.664	-12.465	-13.11	-14.415	-13.907	-14.407	-10.165	-14.649	-12.504	-12.957	-12.415	-13.434	-15.157	-13.084	-12.479	-15.922	-12.328	-9.5592	-15.924
-11.634	-10.997	-15.705	-11.929	-12.126	-13.072	-15.337	-13	-13.001	-12.71	-12.266	-14.635	-13.588	-14.524	-14.939	-13.923	-11.733	-13.25	-13.314	-11.55	-13.016	-11.997	-14.766	-12.878	-9.582	-13.26	-11.439	-15.291	-11.072	-12.358	-14.438	-10.527	-12.261	-11.244	-11.666	-15.726	-13.24	-12.085	-13.069	-13.041	-13.62	-13.322	-13.848	-12.473	-13.423	-13.648	-10.945	-13.359	-13.721	-13.127
7.6096	8.7478	5.416	7.8322	5.5824	5.5462	6.6401	6.0227	10.857	7.8378	8.2838	7.1425	7.1707	8.4003	8.2837	11.049	7.9321	6.981	9.5854	7.2011	7.7423	10.805	8.3196	8.0194	6.0761	12.411	8.5227	12.275	9.7211	8.2058	9.607	9.3153	8.8113	9.8183	10.021	8.3169	8.9427	10.876	9.9676	6.8245	7.9012	4.542	7.0736	9.5928	8.4706	7.065	7.9075	7.9489	7.1326	7.61
9.5225	8.9626	5.1967	6.3807	4.0291	6.9085	6.6545	6.408	9.77	7.719	9.1047	8.0053	8.4388	5.1659	9.2275	6.9486	4.8514	8.4008	6.669	7.4707	6.8152	5.4263	6.0128	9.5347	5.5441	5.9991	3.742	8.3506	7.2929	6.1757	7.1581	6.3393	4.0194	8.7229	5.1116	3.0213	3.8676	4.6561	6.3703	7.0352	7.8395	7.2499	4.2557	5.0699	8.1237	8.3271	9.1834	7.5893	5.28	5.1919
-14.107	-16.223	-16.461	-14.15	-13.472	-17.054	-12.992	-17.955	-15.385	-15.233	-16.255	-14.715	-16.199	-13.792	-14.14	-16.872	-15.829	-16.042	-13.51	-10.979	-11.597	-12.223	-14.397	-15.593	-13.385	-12.858	-15.283	-11.535	-16.061	-18.021	-16.286	-13.449	-15.113	-14.632	-11.948	-16.145	-14.226	-13.801	-14.203	-13.749	-13.786	-16.867	-10.187	-12.799	-12.304	-12.861	-13.801	-17.126	-15.479	-13.137
-0.36298	0.79887	1.1288	0.21587	1.7787	2.1097	3.1271	0.84896	1.3252	-1.2072	2.1628	-1.0986	1.1663	3.0323	-0.71958	0.10784	-0.66795	1.3678	2.4382	2.2788	-2.1878	0.85483	0.94582	-0.35228	0.28505	-0.064664	-1.8045	4.3872	-0.12706	-1.8892	-0.13538	-0.95027	1.8532	4.3834	3.0569	-1.7997	5.194	-0.71028	1.9279	-0.9903	-0.76731	1.8741	0.27632	-1.5674	1.223	-2.3653	-0.82512	1.2245	2.501	2.0914
-10.346	-10.951	-12.058	-12.36	-8.8446	-9.1429	-9.6006	-11.263	-10.48	-12.134	-14.058	-8.6615	-11.694	-10.128	-9.5516	-6.6073	-11.674	-8.3408	-7.1582	-9.9845	-12.051	-8.8288	-12.466	-13.55	-11.629	-12.797	-9.4936	-9.6531	-12.036	-11.413	-12.129	-10.027	-10.811	-8.5507	-10.241	-10.323	-10.305	-9.6922	-11.841	-11.174	-10.126	-9.3725	-12.747	-6.9073	-9.0774	-14.514	-11.443	-11.234	-7.4653	-10.569
-15.341	-10.958	-14.207	-13.445	-18.097	-13.281	-14.571	-15.012	-13.074	-11.58	-14.028	-14.192	-13.708	-14.274	-12.909	-12.915	-12.865	-13.953	-11.204	-15.611	-10.785	-13.61	-11.089	-11.804	-12.61	-15.093	-11.18	-13.894	-15.97	-15.632	-13.313	-12.348	-10.857	-11.859	-12.569	-14.001	-15.208	-10.796	-13.968	-12.967	-11.652	-9.9355	-12.23	-14.991	-14.71	-12.122	-15.917	-14.315	-10.189	-12.226
6.1376	3.8449	4.7206	8.9843	5.2477	4.9683	6.151	7.5533	2.917	9.1248	9.3103	3.9941	4.5523	7.0456	5.8631	5.1424	6.7942	8.1918	5.6865	3.0314	5.1064	4.029	4.841	5.1289	7.5475	5.3796	5.9938	3.2511	5.7184	5.4594	6.5894	5.3895	5.4714	6.5407	5.4867	3.3044	6.2757	4.468	5.3285	3.4362	4.9985	4.7312	3.5419	7.8478	6.9537	2.547	8.1612	9.7773	3.3297	6.3319
-13.886	-14.666	-12.83	-10.879	-11.264	-12.224	-14.772	-13.228	-12.675	-11.62	-10.329	-14.065	-13.729	-13.205	-13.024	-9.6222	-14.303	-14.927	-12.309	-11.711	-12.676	-13.681	-15.118	-10.968	-9.4226	-8.308	-11.437	-14.642	-12.808	-15.911	-10.813	-16.104	-9.0696	-16.974	-13.053	-13.76	-13.643	-13.112	-12.785	-12.264	-12.569	-13.453	-12.573	-14.231	-13.569	-12.248	-14.243	-10.448	-15.643	-12.241
2.826	0.32332	1.6377	-0.14136	0.40081	-0.25173	1.7126	3.5862	3.0374	2.3832	0.83927	4.0581	2.6633	1.691	-2.8798	2.2347	-0.48521	2.5724	1.283	-1.0986	1.6583	2.0291	2.4558	0.83641	2.4258	0.17234	0.53109	-2.7683	1.7322	-0.015783	0.41266	0.50286	1.4724	-0.83269	2.8939	0.27092	0.36615	1.6943	0.80215	3.5247	2.7146	0.13337	1.6868	2.6149	3.6432	3.2599	1.0254	1.2849	0.39896	3.3842
-0.3032	-0.30106	1.6653	-1.8402	-1.3992	-0.4586	3.7084	0.93624	1.8824	-2.2226	2.3266	2.4089	0.93085	-0.8276	-2.1299	0.63309	-2.2098	0.72312	0.38105	0.76838	4.115	-0.29384	-1.4337	2.1158	3.1881	-0.28787	-1.7109	0.72062	0.62051	0.13238	1.122	1.5282	4.5445	-1.453	-3.2004	-1.7096	-1.1657	0.4508	3.3479	2.9197	-0.070444	-3.2521	-0.87984	-2.7711	0.32317	1.0663	0.27137	-0.020634	1.074	0.39096
-13.478	-13.881	-13.157	-14.127	-14.62	-11.165	-10.593	-10.966	-11.828	-12.839	-15.031	-11.414	-8.9818	-14.656	-12.815	-13.656	-11.888	-14.735	-15.256	-10.139	-14.021	-13.54	-13.377	-15.388	-12.91	-12.84	-10.602	-17.33	-13.58	-13.179	-13.787	-9.2752	-12.087	-12.147	-9.1319	-11.677	-11.824	-10.707	-10.521	-14.437	-12.99	-9.8975	-13.751	-11.288	-12.485	-10.531	-12.996	-9.9797	-11.978	-12.421
-20.678	-20.259	-18.518	-22.193	-21.261	-23.046	-20.554	-22	-17.55	-21.284	-22.875	-24.02	-20.393	-23.407	-21.809	-23.748	-23.662	-21.227	-23.769	-24.586	-19.024	-22.582	-21.916	-20.413	-21.287	-25.221	-20.311	-23.67	-20.486	-23.495	-21.962	-22.637	-20.356	-20.127	-17.517	-24.084	-22.126	-18.513	-22.431	-22.208	-20.671	-23.2	-24.783	-22.698	-22.577	-23.048	-20.653	-21.252	-20.649	-21.442
3.2967	-1.9247	1.6716	0.79324	3.5515	4.0668	3.0309	4.1679	1.8284	2.1572	-0.75342	-0.95195	1.7876	-0.74207	2.6621	-0.92118	4.0784	-0.97579	2.8962	1.0869	4.7892	0.39112	2.9937	2.299	1.7015	0.71319	2.3764	5.387	2.0542	2.0112	5.2662	1.4586	3.0431	1.8361	-0.78102	-0.48763	0.30692	1.0444	0.88789	-2.6077	2.8973	2.8517	2.8723	1.6976	2.1405	5.125	4.5949	4.0176	1.4733	3.1526
-20.116	-21.412	-23.231	-21.545	-18.433	-24.099	-22.712	-21.873	-23.598	-20.465	-23.704	-19.231	-20.238	-22.979	-21.237	-21.019	-24.071	-20.739	-21.5	-21.549	-20.813	-21.509	-22.344	-20.8	-23.239	-18.709	-19.163	-23.433	-18.887	-18.206	-20.508	-24.781	-22.677	-21.432	-22.149	-20.748	-21.869	-22.119	-20.649	-22.969	-20.989	-19.907	-21.147	-22.222	-22.228	-19.936	-23.983	-22.097	-21.663	-21.838
-8.7242	-10.132	-8.6732	-8.83	-7.6049	-8.6702	-7.4992	-11.612	-8.4979	-9.3083	-8.9059	-9.6556	-11.428	-5.6201	-10.792	-8.9257	-9.2754	-7.8282	-6.7865	-9.8719	-6.9183	-13.153	-10.604	-8.0824	-7.8033	-8.6244	-9.8849	-10.843	-9.2947	-8.4173	-10.761	-9.7422	-9.2449	-11.863	-5.4785	-10.9	-8.4773	-11.737	-12.192	-9.8199	-11.161	-8.5426	-12.268	-12.115	-10.944	-7.9109	-9.7394	-9.2252	-5.2301	-8.7895
5.603	4.9209	2.0053	2.159	7.2091	3.6778	5.1432	5.4668	4.8765	4.7919	1.0484	3.0764	4.6644	6.0922	4.881	4.1912	7.3879	5.1554	1.223	4.1367	2.698	1.2917	5.8756	4.9606	4.8341	4.371	6.3193	3.6562	6.2566	3.4428	2.7663	2.2698	2.9581	4.1891	6.5675	1.2084	7.022	2.9358	4.5879	5.2433	5.0185	0.93838	3.7037	5.5207	3.177	6.7487	1.4387	6.0071	6.4824	5.1338
-21.12	-22.604	-20.581	-21.111	-25.726	-23.065	-20.242	-24.027	-24.775	-21.13	-24.228	-23.455	-18.186	-21.794	-19.874	-24.738	-22.913	-21.423	-22.786	-21.521	-20.824	-22.543	-22.824	-22.734	-22.54	-23.521	-23.203	-24.845	-21.39	-20.837	-20.765	-21.282	-21.778	-25.377	-19.667	-21.996	-20.959	-23.305	-21.318	-23.259	-20.197	-22.368	-23.772	-25.261	-22.189	-19.763	-19.691	-23.818	-23.06	-22.487
1.3096	0.66781	2.1697	-0.14081	-0.72703	-2.7999	-1.4731	-0.677	4.5796	0.92411	-1.2639	-3.2117	2.807	0.74984	1.3319	-0.78534	0.95396	-1.4013	-1.51	1.4528	-1.5276	0.39113	-0.081403	1.5622	-2.3269	0.9715	-0.35955	-2.3213	1.1048	-0.4422	3.1234	0.36954	-2.8733	0.6631	1.0247	0.39881	-2.137	-2.1195	0.0541	2.2907	0.38884	0.57752	0.13279	0.39566	0.56036	2.7449	-0.9906	-0.2904	3.4334	2.3364
-4.8337	-9.7467	-6.4972	-4.9377	-2.9578	-3.5326	-8.2643	-5.4299	-4.6395	-9.6248	-8.8976	-10.449	-7.3228	-3.9358	-7.0935	-4.7273	-5.9936	-6.9506	-4.7708	-5.8498	-5.376	-7.2423	-7.8289	-8.6568	-7.01	-8.8483	-1.961	-5.2819	-10.651	-7.7351	-10.808	-5.0114	-6.8306	-9.1306	-7.7642	-8.1022	-6.6381	-3.1802	-5.6411	-7.712	-4.7053	-5.9643	-5.8991	-6.5454	-6.8082	-5.8266	-7.3187	-4.8559	-8.5233	-8.2514
-2.0336	1.7915	-2.8343	2.2326	-0.09638	-0.12745	1.1441	1.5112	0.76651	-1.2642	-2.4682	-0.53422	0.42355	1.913	0.89245	-0.21017	-2.2592	0.49183	0.19637	-0.95713	0.61842	0.037538	3.498	-0.14595	0.11733	-0.98216	0.65777	-1.8974	-0.61333	-0.29005	0.93998	0.21611	1.0782	1.0191	0.35947	-2.779	2.5248	-0.42624	1.9111	-0.41647	2.2432	0.24346	0.9484	1.8663	1.9041	-0.31	1.2007	-2.5392	0.89235	2.3458
-5.5381	-2.6822	-3.6404	1.0172	-1.5773	-5.9401	-0.87074	-2.6871	-4.5958	-1.9384	-6.669	-1.6075	-4.2125	-3.4583	-3.3431	-1.0345	-2.0698	0.27394	-3.2654	-6.4292	0.10429	-3.349	-1.7308	-1.8919	-2.524	-1.2631	-0.40276	0.57365	-2.0147	-1.3932	-4.0049	-0.5409	-2.176	-2.6444	0.3852	-1.1707	-1.9681	-5.7593	0.79291	-6.5841	-4.8706	1.6725	-0.50144	-4.5956	-2.3752	-1.7455	-0.67745	-0.71311	-2.3575	-4.2356
-7.7265	-11.781	-7.596	-8.002	-12.039	-11.374	-14.661	-10.566	-9.9746	-11.039	-9.1859	-11.716	-10.199	-14.368	-9.5528	-11.139	-7.2006	-11.325	-11.969	-6.9584	-9.7389	-9.1063	-9.8442	-9.1332	-13.593	-9.6913	-6.5503	-7.8145	-10.437	-10.894	-7.9275	-10.34	-9.8171	-10.539	-11.172	-9.6994	-10.742	-12.725	-11.754	-7.6514	-9.7901	-9.6011	-8.8535	-9.2401	-10.34	-9.825	-10.984	-9.4194	-8.945	-14.063
-20.005	-19.272	-24.861	-21.194	-24.58	-23.482	-23.853	-21.742	-19.595	-24.779	-22.759	-22.366	-21.12	-19.479	-20.757	-20.051	-22.588	-20.644	-22.596	-20.879	-20.939	-22.447	-23.003	-22.265	-21.623	-24.368	-23.017	-20.806	-25.48	-20.102	-21.502	-28.345	-22.919	-25.437	-20.78	-20.994	-23.869	-24.892	-21.145	-22.706	-19.736	-22.857	-23.076	-22.594	-21.968	-21.062	-21.367	-21.752	-22.293	-19.598
-1.5449	0.76521	0.50161	-3.3499	2.2863	-1.5796	-0.46676	0.63901	-2.8384	1.5285	-1.6863	3.1093	-1.5605	-0.057008	1.8765	-2.888	1.6629	-3.7696	-2.34	-3.141	0.5733	1.8377	2.0671	2.7031	0.13403	0.86381	-1.1768	-2.8928	0.50843	-1.4922	-1.1877	-2.0835	-0.41784	-3.1431	2.8924	2.1661	0.17706	-2.3845	3.3933	-2.2683	-1.6642	-0.42734	1.4361	-1.0515	-2.8149	0.26853	-2.6549	0.54685	-1.5665	-0.81586
-5.0598	-4.4934	-2.8504	-2.8813	-3.14	-1.688	-1.1374	-6.7348	-7.3963	-3.72	-3.1757	-3.7178	-3.4217	-1.5594	-4.9864	-2.9293	-5.316	-4.0588	-5.659	-2.0123	-3.0964	-5.5652	-4.1212	-2.0395	-3.0944	-6.0294	-5.3735	-4.3094	-5.281	-3.3994	-2.5514	-6.1832	-2.2401	-4.2133	-4.1435	-5.9465	-0.45549	-3.878	-5.3263	-1.5833	-3.988	-4.0717	-3.3967	-4.9187	-2.9827	-5.6446	-6.2866	-4.8252	-5.5069	-1.199
-4.1739	-4.7169	-0.49536	-2.3285	-6.8631	-1.7187	-3.4254	-3.881	-1.3448	-2.6894	-2.1019	-3.2962	-4.4461	-5.0707	-2.8698	-1.6214	-3.7137	0.69002	-4.442	-4.4019	-4.1755	-1.5729	-0.8705	-3.7889	-4.1406	-1.9967	-1.8838	1.4877	-3.6811	-2.7567	-1.8714	-4.4696	-2.661	-3.5763	-5.2189	-2.2348	-1.2697	-4.1389	-3.0695	-4.0962	-3.3807	-5.9212	-3.9933	1.2544	-3.9101	-4.8875	-3.0855	-0.81357	-4.9709	-4.5354
-13.843	-17.942	-13.958	-13.566	-12.728	-16.25	-13.812	-15.126	-16.434	-11.751	-17.822	-17.536	-15.936	-14.87	-14.146	-13.324	-14.013	-14.988	-14.349	-15.049	-12.013	-15.251	-15.857	-12.907	-17.77	-14.319	-16.23	-14.013	-12.142	-11.049	-13.589	-14.302	-13.763	-14.562	-15.471	-17.273	-15.446	-16.001	-16.559	-17.475	-15.66	-14.099	-15.421	-10.99	-13.237	-14.411	-17.798	-14.431	-12.437	-15.354
-7.5421	0.14528	-5.5794	-2.8939	-4.6787	-2.7908	-1.8586	-5.8233	-2.8479	-2.3305	-4.9683	-6.2887	-4.8592	-3.9031	-3.9361	-5.1744	-6.0991	-5.5397	-3.6142	-5.7894	-1.7856	-2.5051	-2.3015	-8.1564	-4.115	-5.0391	-6.8662	-2.6726	-2.6361	-3.5797	-1.666	-2.2364	-3.9361	-5.0828	-3.0532	-4.6398	-3.314	-3.5175	-2.9021	-5.8252	-4.0499	-3.2656	-3.1202	-4.1614	-1.9097	-2.8897	-2.828	-5.3466	-3.3096	-2.1132
-8.275	-14.706	-11.757	-10.496	-8.7947	-10.459	-14.649	-11.106	-12.449	-8.6368	-11.551	-8.5823	-12.854	-10.396	-8.0164	-11.8	-13.341	-9.9166	-12.231	-12.445	-10.837	-12.625	-9.5711	-10.18	-6.9897	-12.013	-12.937	-9.3041	-12.695	-10.455	-10.37	-10.227	-12.14	-12.11	-12.098	-12.01	-8.6363	-10.348	-11.732	-11.079	-9.6959	-11.593	-12.042	-10.934	-6.4923	-9.544	-11.052	-14.308	-10.659	-8.0724
-1.1685	1.5821	-1.3137	-1.4725	2.1498	1.4214	-2.8767	2.5874	-2.8216	0.0054431	-3.0256	-1.9272	-3.5236	1.8445	0.87184	-2.2218	-1.7749	-0.18306	-1.0918	4.0307	-2.0274	-1.412	-1.1941	-3.3983	-1.382	-1.7003	-6.1781	0.24259	-1.5445	-0.31632	0.34417	-2.9056	0.67649	0.24829	0.45879	1.6085	-0.61724	0.71316	-3.0179	-2.6741	0.59895	-1.8183	-2.2667	-3.3371	-2.2357	-2.0808	-1.2119	0.46915	3.5014	-2.7737
-0.10332	-0.88736	2.4042	2.3538	4.5319	2.4662	2.75	3.0738	2.3605	-0.12628	0.34622	2.6731	-0.32323	0.2676	3.3783	4.9193	4.2173	0.3225	2.0979	0.83538	5.0184	1.6331	0.81039	0.27243	0.22761	3.2347	3.5689	2.2863	-1.5701	0.32788	4.3519	1.9863	3.7001	1.6364	-0.84216	2.9827	4.4957	0.14426	2.9668	-0.36598	1.6421	0.55623	-0.31031	2.5214	4.607	0.3406	0.63698	0.78839	3.0844	-0.78892
-23.035	-22.463	-22.025	-22.092	-23.95	-21.74	-19.886	-22.775	-21.306	-19.256	-22.163	-23.459	-20.217	-25.174	-21.957	-21.75	-18.999	-22.905	-19.103	-21.154	-24.233	-21.375	-22.707	-19.274	-24.577	-18.328	-23.97	-23.565	-20.412	-23.947	-19.557	-24.642	-22.128	-22.501	-23.705	-21.004	-20.957	-23.001	-21.175	-23.58	-24.623	-24.041	-22.724	-20.653	-22.357	-19.426	-24.962	-20.473	-21.544	-21.805
-5.5655	-3.8255	-2.1532	-3.6105	-5.5487	-6.8652	-6.5218	-6.6813	-7.3101	-4.2271	-9.4001	-0.59235	-4.4977	-7.9838	-5.9	-6.9562	-8.533	-3.3859	-8.0262	-7.903	-6.6254	-5.3814	-4.6298	-0.40765	-5.026	-6.5447	-3.0365	-4.2287	-5.1624	-5.0593	-8.0206	-4.3538	-3.5196	-8.0683	-3.4495	-6.5674	-5.091	-5.8984	-8.3181	-7.6467	-8.7851	-5.072	-3.3162	-8.1969	-6.8993	-8.3347	-2.9669	-5.68	-6.2467	-4.7689
-1.0044	2.1963	-3.092	0.59904	-0.47204	0.68875	-5.1972	2.4902	1.374	0.75193	1.7554	-1.4064	-0.23736	1.0147	-0.72237	1.1917	-0.78635	2.0218	-0.66015	-4.1625	-3.6833	-0.082427	0.87988	2.0531	2.8868	-0.785	0.13806	0.36426	1.5991	2.3642	-1.4073	-0.28359	-2.3439	-0.24989	-0.51451	-2.7737	-2.0241	1.6833	-1.2219	-0.97841	0.59268	-0.86999	2.7535	-1.4042	-2.3094	-0.080952	1.0953	1.5917	-0.95739	0.23534
-12.937	-12.053	-12.342	-12.366	-10.324	-16.002	-11.745	-11.952	-15.236	-12.303	-14.581	-12.37	-11.427	-11.458	-14.094	-12.241	-11.063	-12.361	-16.142	-14.955	-10.436	-11.153	-11.301	-13.702	-16.021	-10.05	-11.847	-14.653	-10.967	-12.367	-13.221	-13.66	-11.156	-10.876	-15.019	-10.568	-11.998	-11.862	-11.373	-11.991	-13.066	-14.552	-14.814	-13.121	-13.475	-16.465	-15.289	-10.701	-12.701	-9.852
-7.4527	-9.8323	-9.3186	-7.8563	-14.195	-10.412	-10.256	-8.4701	-8.8563	-7.8762	-7.6575	-6.6959	-10.925	-7.5767	-7.5066	-12.801	-9.2385	-7.4933	-9.9923	-9.6645	-5.7394	-11.844	-8.1423	-7.7223	-8.4603	-11.809	-6.6313	-12.687	-6.444	-8.8144	-10.079	-9.4604	-9.2318	-8.1537	-8.9126	-8.3632	-8.946	-8.5973	-7.4414	-8.5183	-7.2005	-5.9532	-9.8014	-8.8793	-9.9696	-9.4158	-10.717	-8.6895	-10.948	-9.0251
-12.9	-11.934	-11.424	-9.4307	-10.291	-13.442	-16.093	-12.876	-15.042	-11.034	-12.81	-9.9743	-12.976	-10.421	-10.437	-12.073	-10.072	-12.12	-9.8624	-11.632	-11.034	-10.885	-10.06	-13.066	-9.7076	-9.8638	-14.958	-10.379	-12.1	-9.5811	-9.5623	-11.351	-14.764	-11.737	-10.418	-13.327	-10.476	-13.411	-12.593	-12.803	-10.004	-10.213	-12.097	-10.143	-13.456	-7.6305	-9.1322	-9.324	-11.354	-13.866
-4.3772	-5.5376	-2.6639	-4.8428	-2.3957	0.71857	-2.8759	-1.6596	-3.1649	-3.7333	-3.2435	-6.1388	-2.4827	-4.5349	-7.3436	-3.1044	-2.0768	-4.4145	-6.1395	-4.8453	-2.7679	-1.1478	-3.904	-2.3726	-1.831	-7.6757	-4.1287	-2.4511	-4.6928	-3.6131	-0.33478	-5.1988	-4.0991	-7.6973	-2.3392	-1.2387	-3.7152	-5.063	-3.4645	-5.107	-2.59	-5.8121	-2.1672	-1.2197	-1.7131	-1.0834	-5.2791	-6.4808	-4.9643	-2.3139
-3.6976	-5.0339	0.113	-7.2996	-2.999	-4.6219	-5.0748	-3.645	-1.9534	-4.5407	-1.8373	-3.2801	-3.9627	-3.9848	-1.0313	-6.1472	-4.9429	-4.2009	-2.8665	-3.1241	-6.1922	-4.3868	-2.8806	-5.0776	-1.5503	-1.7826	-3.9115	-3.1196	-4.1654	-2.7017	-4.3102	-0.10905	-3.427	-6.8713	-4.2003	-2.3163	-8.4657	-3.1161	-3.1759	-5.4833	-0.41097	-4.1121	-5.9655	-3.0873	-5.258	-3.5892	-2.9257	-2.1087	-3.158	-2.8823
-1.4104	-4.2581	-4.2635	-4.2936	-2.8296	-0.79711	-0.82315	-5.8335	-1.5483	-0.6766	0.4734	-1.0632	0.66704	-1.3042	-3.6369	-1.1314	-3.4866	-1.1719	-3.9098	-1.817	-3.4622	-2.3975	-2.4464	-3.0185	-0.35382	-3.0316	-2.2994	-0.41899	-0.9665	-0.19923	-3.3527	-3.233	-1.5412	0.48002	-3.5307	-4.8666	1.1151	-2.454	-2.5685	-2.295	-1.3395	-1.9128	-4.8428	-4.1535	-4.0033	0.64338	-1.7545	-1.9235	-2.62	-4.813
-12.131	-10.894	-10.526	-13.966	-15.609	-13.967	-11.333	-13.277	-11.425	-10.219	-11.824	-12.867	-11.427	-6.5882	-9.1193	-10.711	-9.4198	-11.217	-10.526	-14.5	-12.406	-10.386	-12.474	-12.988	-12.424	-14.903	-12.421	-10.922	-12.915	-11.18	-13.257	-12.515	-11.719	-11.229	-13.34	-14.891	-13.069	-8.3869	-11.884	-10.828	-11.136	-9.9626	-13.365	-10.948	-12.689	-13.596	-12.805	-14.304	-11.304	-12.268
-11.534	-13.259	-11.756	-13.125	-13.292	-12.176	-14.382	-12.239	-11.895	-14.253	-12.444	-15.249	-11.751	-15.116	-14.977	-14.505	-12.854	-12.177	-10.173	-12.054	-13.989	-10.878	-13.998	-10.743	-12.998	-15.054	-10.073	-17.269	-15.127	-9.1223	-13.697	-13.032	-16.854	-13.967	-16.637	-13.497	-15.719	-13.195	-14.531	-13.187	-13.564	-12.752	-10.733	-10.634	-13.268	-13.309	-13.119	-20.111	-13.794	-11.774
-0.95699	-0.5115	1.4192	2.6922	-0.25483	3.4654	-3.0229	0.58168	1.8147	-0.60972	0.054213	1.6522	-1.9089	1.7683	2.064	1.4409	1.0342	0.22978	-0.88962	-0.033978	-2.8701	-0.62664	0.017836	-3.3328	-1.5634	2.8608	-3.0776	0.3038	-1.2869	-4.1319	-1.1983	1.3063	1.8282	0.82119	1.1947	0.20792	-1.0075	3.6328	1.993	0.089338	-3.6612	1.0022	-2.0274	-1.7825	3.2382	-0.57351	-2.0865	-0.27644	-1.9194	2.8918
-20.696	-22.82	-24.785	-20.768	-20.213	-26.699	-22.985	-22.747	-20.215	-23.017	-21.982	-25.201	-24.548	-21.447	-20.008	-20.795	-21.544	-22.959	-23.439	-20.889	-19.369	-21.123	-21.33	-23.788	-21.718	-21.673	-21.679	-21.796	-22.817	-17.956	-23.606	-21.095	-21.13	-21.082	-21.558	-20.001	-19.858	-22.93	-20.047	-23.755	-19.445	-20.996	-21.055	-23.413	-24.22	-22.524	-21.188	-21.491	-19.798	-24.947
-15.866	-11.064	-13.537	-14.557	-12.943	-13.068	-13.071	-14.994	-10.765	-7.0266	-11.724	-14.756	-14.828	-14.17	-14.528	-11.788	-15.235	-14.897	-15.496	-13.717	-13.247	-12.111	-13.877	-13.905	-14.135	-17.61	-13.598	-13.986	-14.54	-13.396	-12.738	-13.556	-12.37	-12.715	-16.137	-14.55	-10.78	-13.266	-10.845	-10.851	-12.695	-15.579	-13.075	-13.833	-14.474	-11.733	-11.691	-11.298	-12.463	-12.621
1.0685	-0.88233	1.3948	-0.51404	-0.4015	0.72966	-4.1222	-1.6403	-2.0341	0.58232	1.7003	-2.8934	-1.178	-1.5884	-2.1734	0.037591	0.94798	-2.0599	1.0416	-0.032239	2.973	0.73334	2.3216	-3.7758	0.55072	-3.8171	0.44602	-2.6814	-3.5989	-2.0556	-0.42321	-0.04816	3.9807	-1.6211	-1.4623	4.0272	-0.78011	-0.88896	-0.70408	-0.66958	-4.0432	2.303	0.29243	2.5523	-1.7672	0.62575	0.031767	0.28879	-2.5045	0.22036
-9.9452	-10.678	-14.586	-11.25	-10.127	-12.763	-11.588	-12.09	-12.99	-6.8284	-10.394	-12.53	-11.586	-11.395	-12.147	-10.918	-9.4216	-8.0341	-11.093	-11.865	-13.159	-12.263	-11.111	-12.067	-10.906	-12.322	-12.814	-10.264	-11.95	-10.081	-11.324	-11.672	-11.089	-11.495	-11.571	-13.861	-10.223	-12.265	-11.219	-12.737	-10.125	-12.834	-9.1131	-13.3	-8.2618	-9.6689	-13.654	-14.462	-10.759	-11.237
-10.943	-14.444	-12.85	-5.7776	-11.938	-12.535	-10.251	-10.877	-11.283	-9.0184	-10.419	-13.452	-11.477	-10.595	-12.108	-10.882	-8.1579	-10.968	-9.6146	-11.032	-12.158	-11.182	-7.8076	-8.6298	-9.2797	-11.072	-11.289	-10.476	-9.366	-10.77	-9.6725	-12.701	-13.207	-11.438	-8.7019	-11.184	-9.7195	-9.9104	-12.756	-11.091	-12.451	-11.356	-9.2001	-10.947	-8.9788	-7.6857	-10.284	-9.4644	-11.719	-11.802
4.5311	4.1356	6.7425	4.259	7.7945	3.7649	7.1039	5.2128	0.16642	5.1576	5.6975	3.298	4.6818	4.3133	5.194	5.284	3.1539	1.7897	5.148	7.9506	6.143	4.3314	2.8505	6.3222	3.944	5.1261	3.8562	4.625	3.7868	4.7053	3.8258	4.1962	3.1165	5.4075	7.2627	2.7437	3.654	6.066	4.6076	5.1126	7.1501	2.1991	3.2068	4.0765	1.3825	1.0989	2.0776	7.0398	1.4567	2.7004
-3.1368	-0.54648	0.12853	-3.1147	-2.0315	-2.1859	0.077668	-3.225	-2.8417	0.14144	-0.3507	-0.2736	-2.8339	0.12157	1.5872	-5.5354	-2.0302	0.14791	-1.3193	0.069822	-2.3954	-1.7855	-3.2644	-0.089318	-3.1034	-1.7759	1.289	-0.91536	0.61	3.0943	-0.85583	-1.7177	-1.6097	-2.9966	-2.546	-0.1333	-1.9474	-0.22513	2.677	-1.3881	-1.4325	-1.0848	-2.2157	-2.5031	-4.1062	-2.844	-2.8397	-2.0908	-2.8272	0.28494
-5.3691	-4.6164	-1.8966	-1.7641	-2.7161	-3.0018	-1.9566	-5.3732	-2.4463	-4.2308	-3.1226	-1.471	-2.0946	-4.1051	-2.2665	-1.5291	-0.21352	-5.0569	-5.4809	-0.11613	-2.9951	-7.538	-4.5689	-0.48037	-7.6513	-2.1063	-2.8901	-4.0741	-4.9327	-5.1911	-2.0646	-0.59858	-3.4106	-4.0144	-5.9849	-1.943	-6.4505	-3.5372	-5.1011	-4.5554	0.35751	-3.1447	-4.2138	-6.4058	-5.3847	-1.4683	-5.1694	-5.5063	-0.41665	-3.3117
3.941	6.0743	4.97	8.4402	4.6894	1.9598	3.8119	2.2283	4.4306	3.7667	4.9241	5.3887	7.8305	5.6321	7.3408	4.7381	3.7745	6.1573	6.6399	2.3559	5.0709	4.699	8.2167	3.5089	3.4892	3.3067	1.8331	5.4726	4.677	8.6179	1.514	3.7685	6.8756	2.859	2.2079	0.74438	3.8516	3.8283	2.6464	6.3707	3.2527	2.665	4.581	4.0493	5.5306	4.6888	4.5085	4.6833	4.2161	2.7052
-9.5934	-8.5197	-10.356	-15.266	-13.387	-11.578	-15.086	-10.842	-11.149	-11.475	-9.9584	-11.811	-12.402	-10.354	-12.579	-14.96	-11.513	-10.623	-11.954	-10.564	-9.8536	-14.72	-14.137	-10.968	-7.1247	-14.198	-8.4444	-14.145	-9.254	-12.501	-11.301	-10.593	-11.616	-11.478	-12.674	-10.161	-10.047	-11.783	-11.032	-12.219	-12.368	-8.6574	-12.453	-12.537	-13.92	-13.29	-12.497	-12.626	-14.599	-9.7499
-15.527	-14.437	-14.793	-17.761	-11.328	-14.206	-14.047	-13.169	-15.942	-15.609	-16.494	-14.826	-12.781	-14.957	-14.041	-10.06	-14.637	-12.422	-16.06	-20.147	-12.737	-14.406	-14.456	-16.89	-13.192	-11.598	-15.378	-17.553	-13.223	-11.865	-17.382	-13.027	-13.946	-12.939	-15.691	-15.039	-13.836	-11.983	-14.296	-10.938	-12.285	-16.157	-12.819	-15.295	-11.585	-11.591	-14.392	-17.416	-13.221	-12.567
1.6951	-1.9158	1.3574	-1.8983	-0.59218	-0.76359	-1.2727	-2.9741	-2.7372	-1.9962	-2.4196	-1.8731	0.71533	-0.6246	-1.2112	-1.4396	-0.026261	-0.84001	1.7114	-1.5501	-0.69672	-1.4309	-2.0365	-1.3607	-1.1883	-4.2522	-0.80721	-0.34821	-1.7172	-0.96985	-3.2868	1.4055	-3.4908	-1.2691	-3.9498	-4.0041	-0.20144	-2.3209	-0.71502	0.41325	2.1129	-2.9238	-0.27045	0.44855	-2.0486	0.65166	-0.23472	-2.4711	-0.58808	-3.5807
-0.13876	-2.7429	-0.46853	2.0035	-3.951	0.84553	-0.21024	-0.64621	-4.2798	2.0012	3.5922	-0.30422	-0.3662	3.8197	-0.30588	-2.2415	-0.8171	-0.64009	-0.87435	1.0745	-2.9239	-1.5138	-1.1813	0.35394	-2.9992	3.6507	0.28108	-2.5817	-0.46695	0.34896	-0.52697	1.135	3.3016	1.3001	-2.46	0.88623	-0.067643	-0.22825	2.7054	-0.92042	-2.6554	1.3135	-2.0222	1.863	-0.95611	0.56453	-0.93821	0.087109	-1.7415	-1.1956
-4.4107	-3.5622	-5.3611	-5.726	-4.4131	-2.7685	-5.3982	-2.4524	-3.8223	-5.7788	-3.5832	-2.738	-1.555	-0.9529	-1.4507	-2.6169	-5.3145	-2.4549	-5.5338	-2.5916	-2.0193	-2.1955	-0.93078	-3.1678	-4.4162	-2.9775	-1.786	0.50919	-2.2918	-4.4653	-2.5926	-3.9065	-4.0134	-3.6647	-3.0643	0.090877	-3.6297	-2.2628	-1.0071	-2.7335	-2.7814	-2.759	-3.6456	-3.6316	-2.015	-4.1865	-1.6217	-3.4774	-3.1899	-6.9242
-0.9921	-0.49727	-3.8454	-1.3032	-0.22391	-3.4356	-5.1914	-1.5632	-2.6627	-3.6739	-3.911	-2.6577	-1.2207	-7.0887	-4.7444	-0.032469	-3.5051	-5.9954	-2.9911	-1.9993	-3.958	-3.4038	-3.802	-2.1235	-5.3468	-3.4902	-0.91644	-1.9104	-5.1485	-5.7852	-6.3393	-2.9744	-1.2212	-3.4923	-2.9583	-1.4343	-1.2965	-4.9466	-2.8763	-4.0922	-3.6271	-3.2101	-2.8971	-4.4848	-5.5409	-4.1767	-5.7631	-6.7701	-4.8882	-3.8124
5.782	5.5848	9.0018	5.2014	6.0147	4.1175	7.2964	3.6686	4.2944	4.2877	1.9417	4.4083	3.369	6.7257	6.3639	9.2043	5.7202	5.0785	3.0766	5.959	7.5623	4.2625	5.4373	4.9188	5.5549	9.2691	8.4142	3.9432	5.6954	7.4072	4.9075	4.6772	6.7727	4.1636	5.3558	4.8298	6.3639	6.8019	3.051	5.6146	4.9949	5.401	2.5967	4.8434	6.2424	4.9408	7.0936	6.0228	6.0512	5.1395
-3.6556	2.4105	1.9349	-0.57835	0.66964	0.66107	-1.5706	3.9694	0.47575	2.8502	2.7466	5.0928	-0.77219	-2.034	0.28979	-2.2724	-1.4903	1.3895	-1.1964	1.7572	-3.1079	-0.48744	-2.4347	-3.2143	-1.2635	3.8296	0.60155	-0.50806	0.71815	-2.3089	-1.7034	-0.21614	2.7944	-0.19141	1.2191	4.3827	-0.40198	1.1259	0.38169	-0.9489	0.98067	-0.95316	1.853	-2.3162	0.099781	-1.4985	2.7975	-1.3987	2.1508	-4.5504
1.2981	-3.0541	-1.0861	-0.060931	-2.4206	1.3229	-1.1686	-2.577	1.2061	0.13242	-2.643	-2.1903	1.6357	1.0985	-0.10421	-0.39159	0.97825	3.1747	0.69406	0.70343	0.072394	-0.02058	-2.0743	-2.216	-1.2339	-3.4146	-1.1568	-1.3003	-0.23834	1.2008	-1.781	-3.1603	0.84283	0.40264	4.3313	-2.3587	-3.9326	0.61888	1.5391	-2.3787	-0.59858	-1.4395	-2.398	-1.4857	0.40659	-0.11805	3.2447	0.37881	-1.4589	0.58407
-13.791	-18.42	-15.809	-12.453	-16.393	-14.714	-12.578	-14.375	-13.598	-14.49	-13.614	-15.188	-17.771	-9.8611	-11.82	-15.352	-19.069	-14.964	-16.362	-14.439	-13.077	-16.192	-15.394	-12.674	-15.509	-13.585	-15.406	-15.758	-14.594	-14.416	-17.808	-11.69	-13.634	-16.497	-13.138	-15.804	-13.098	-13.011	-14.951	-14.115	-15.033	-14.433	-13.743	-13.633	-16.092	-13.831	-14.387	-16.138	-12.707	-14.855
1.9424	3.0461	-4.3516	0.24993	2.8693	1.12	1.3383	-1.346	-0.74236	-0.35921	0.63411	1.5042	0.12932	3.6801	-0.79785	-0.91469	1.4133	-0.094887	3.2544	-0.44406	3.7362	5.2559	-0.34916	-2.1879	-1.7085	-2.505	-1.2194	2.1862	-1.1833	0.96315	2.2378	-1.5889	-2.1828	0.12307	1.3413	-0.20895	2.9676	-0.43329	-0.082081	-1.2772	0.35655	0.24827	-2.6781	1.8119	-3.0374	2.9168	-1.3236	1.769	0.20749	1.1881
-1.215	-0.80552	-1.2673	-4.4318	-1.7016	-4.7684	-2.7594	-3.3559	-5.7371	-3.6437	-1.6138	1.0341	-0.54617	-0.26075	-3.3306	-2.2031	0.10682	-1.4281	-2.5944	-3.4237	-6.0666	-1.3264	-1.778	-0.99344	-0.67194	-1.9025	-3.8758	-5.0551	2.6336	-3.948	0.60492	-2.5725	-1.5831	-4.3722	-4.3121	-0.95536	-2.023	-5.8994	-4.043	-4.23	-3.5563	-0.064178	-2.012	-6.8126	-3.7462	-6.0363	-2.6924	-2.2279	-4.977	-4.5143
-12.501	-9.7091	-11.2	-10.487	-10.56	-6.2564	-11.798	-8.7994	-11.296	-7.6191	-9.6133	-12.213	-8.242	-9.7392	-7.9043	-9.0599	-5.1978	-11.833	-13.14	-10.723	-8.8268	-11.292	-10.223	-8.9885	-8.7747	-7.4985	-10.107	-8.9519	-7.8525	-11.494	-7.0651	-11.935	-13.067	-10.322	-9.0224	-10.281	-8.0875	-9.7125	-10.657	-8.917	-10.114	-5.3783	-11.66	-8.8851	-10.282	-14.18	-10.198	-7.5766	-7.5884	-9.485
-11.781	-5.109	-7.7534	-12.427	-7.9512	-9.4852	-6.7539	-7.3748	-5.9077	-7.3608	-8.7331	-6.6081	-8.1563	-8.2976	-6.8463	-10.5	-7.3775	-3.7102	-5.3365	-9.5011	-8.2873	-7.9492	-11.397	-11.997	-6.2307	-6.0147	-10.258	-11.41	-6.0652	-10.57	-6.5531	-6.5427	-7.4662	-8.9364	-6.0075	-6.0209	-6.7007	-5.98	-9.3334	-5.0806	-6.5765	-8.9286	-10.321	-10.274	-8.1606	-7.4878	-8.7287	-6.1326	-8.5374	-6.0074
-11.401	-10.334	-9.7448	-12.102	-12.986	-10.983	-10.16	-11.287	-10.755	-8.5229	-11.706	-10.905	-12.055	-10.736	-10.276	-14.569	-10.881	-9.9231	-11.794	-10.384	-11.413	-9.5938	-11.11	-11.786	-12.905	-10.716	-15.426	-13.007	-12.116	-12.39	-11.451	-13.397	-12.609	-11.54	-10.907	-11.446	-12.321	-12.333	-13.564	-13.236	-9.3843	-10.464	-12.441	-11.9	-10.712	-10.216	-13.853	-12.532	-9.6519	-10.188
-7.587	-11.55	-8.432	-9.3636	-11.706	-9.516	-7.8752	-9.7994	-9.1686	-10.021	-9.5765	-8.9329	-9.8016	-8.6444	-5.9065	-7.6351	-7.5697	-11.078	-9.7863	-9.3087	-8.4314	-9.7541	-9.3004	-7.7749	-10.122	-8.9737	-11.51	-10.755	-8.1768	-11.333	-10.73	-8.9961	-9.0472	-6.2452	-9.6592	-8.9878	-6.3826	-9.5084	-13.247	-10.155	-9.7391	-10.079	-11.196	-7.526	-8.2594	-12.784	-10.796	-5.6633	-8.834	-9.6457
-10.439	-13.115	-9.7729	-11.903	-13.306	-7.9435	-9.6203	-7.7804	-11.239	-13.719	-11.294	-9.7497	-11.207	-11.425	-11.016	-11.003	-8.7476	-10.596	-9.1761	-12.612	-11.96	-10.401	-10.128	-10.859	-10.883	-10.115	-9.9961	-10.504	-10.441	-9.6715	-10.22	-11.86	-7.1837	-12.09	-12.622	-8.5076	-10.454	-11.434	-11.952	-9.5269	-10.88	-10.749	-9.6609	-11.518	-12.677	-13.735	-9.4892	-11.809	-12.038	-13.236
-1.0833	1.3623	1.8004	-2.7134	2.2452	-0.5041	1.4451	-3.1543	1.4629	2.7573	0.58888	-1.2921	3.4043	3.756	-0.86275	1.0297	-1.374	0.42144	-0.1743	0.72402	-1.253	-0.097968	1.066	3.1866	1.8679	-0.55611	2.3761	-1.445	0.7692	1.3938	1.3001	-2.7235	0.70792	0.022464	-0.091617	1.5083	1.5111	-0.45255	0.89346	2.3099	1.7015	3.5089	2.0412	1.2754	-2.8728	-2.3586	1.7091	0.71979	-0.0097559	0.10925
-11.162	-11.654	-7.0739	-8.3547	-9.6642	-7.7355	-9.6717	-8.9786	-10.133	-9.3203	-10.182	-13.495	-9.0907	-10.749	-12.607	-7.7685	-11.887	-11.302	-9.1898	-9.6007	-9.8085	-10.254	-8.1251	-8.7995	-9.6469	-10.916	-11.319	-9.4232	-12.409	-12.524	-9.8158	-11.063	-9.5235	-6.3716	-10.893	-8.3223	-10.309	-12.568	-9.5122	-12.646	-11.654	-8.7377	-13.672	-7.5351	-11.654	-11.27	-11.036	-9.4798	-12.78	-12.517
-9.3552	-12.666	-13.308	-15.502	-12.864	-12.466	-11.645	-13.628	-14.522	-11.679	-12.365	-11.739	-8.4604	-14.833	-13.637	-11.624	-13.646	-13.094	-13.813	-10.764	-13.551	-12.422	-12.281	-14.541	-15.331	-13.905	-10.857	-13.836	-12.564	-12.257	-14.483	-12.636	-14.247	-12.33	-16.343	-15.439	-11.918	-11.781	-11.333	-11.163	-14.858	-14.639	-15.001	-13.401	-12.371	-12.913	-13.199	-13.358	-12.643	-14.306
2.8704	-1.3955	-2.2996	-2.7624	-2.0021	-2.938	-3.0858	-1.3754	-4.7559	-2.7623	-1.2058	-3.3495	-1.2975	0.13229	-0.85726	0.72254	-1.8572	-0.82	-5.7778	-3.3752	-2.1948	-3.0366	-1.8463	-4.9675	-1.3615	-3.0877	-3.9227	0.27757	-5.7912	-1.0009	-2.3563	-2.0787	-6.6381	0.17518	-2.1431	0.052954	-3.4935	-0.7887	-2.6968	-1.8615	0.78625	0.18397	-3.6757	-5.9005	-1.1835	-4.8846	-2.2168	-5.6317	-1.3419	-1.5541
-5.8034	-9.4843	-6.0891	-9.3518	-9.714	-9.7537	-10.382	-9.548	-11.644	-11.177	-11.57	-6.5754	-7.2401	-6.6911	-10.726	-7.0846	-11.244	-7.251	-8.9675	-10.431	-9.6405	-6.116	-8.8748	-9.0957	-7.0488	-11.823	-7.3665	-9.8839	-8.8977	-6.4447	-7.1185	-7.2716	-11.938	-11.119	-11.623	-8.3474	-11.479	-9.6123	-8.2831	-6.4129	-10.246	-5.8021	-10.369	-10.785	-11.077	-5.2309	-8.1511	-9.9132	-7.2458	-10.897
-14.495	-13.4	-11.469	-9.0262	-12.477	-8.5365	-9.9635	-8.9856	-10.586	-9.9464	-7.3654	-9.851	-11.161	-8.039	-11.069	-12.464	-8.9882	-11.056	-11.833	-11.219	-8.4974	-12.945	-12.853	-11.943	-12.706	-11.167	-6.8173	-11.245	-10.118	-13.208	-10.678	-11.074	-8.9831	-11.168	-11.297	-13.788	-11.801	-9.1812	-11.117	-7.7482	-10.552	-11.209	-8.4922	-12.819	-14.266	-10.26	-8.2598	-6.1236	-9.925	-12.064
5.6762	0.11793	2.6769	0.87108	-0.18042	4.3167	3.392	1.9491	1.4459	4.6708	3.7981	1.927	1.5698	-1.5783	2.1842	1.9471	1.5214	5.6881	3.5031	-0.17928	2.9127	4.0645	4.0292	2.3731	1.5762	1.9405	4.7508	3.7562	3.4173	3.2326	5.6485	-1.1978	4.6329	0.025584	4.3769	2.6869	1.6993	1.5166	1.7757	2.1398	5.5128	1.8918	2.47	5.0485	4.9678	1.578	1.9966	3.1237	3.3751	0.98063
0.47622	-4.8173	-2.4419	-1.3006	0.50366	-1.4087	-1.649	-3.2626	-1.2326	-8.3968	-1.8547	-1.8777	-0.09415	-0.99203	-4.609	-3.6916	-5.0453	-2.6463	-6.0089	-2.26	-2.0805	-4.3631	-2.176	-5.2764	-2.2813	-4.8089	-0.85423	-3.097	-4.5948	-4.8189	-2.9485	-4.7944	-4.0782	-3.5485	-3.268	-5.5053	-0.3356	-4.3615	-3.2557	-2.8182	-3.9497	-2.2861	-3.7892	-1.6954	-3.0245	0.78468	-5.6543	-1.9276	-1.6503	-1.5486
-10.563	-11.793	-9.8299	-10.122	-7.6521	-13.11	-11.04	-14.47	-12.014	-7.2734	-11.693	-6.7571	-9.8358	-9.3501	-11.469	-10.695	-7.4053	-9.6296	-8.7079	-8.6887	-11.07	-12.415	-10.253	-9.3529	-12.152	-9.6911	-11.289	-10.421	-9.7146	-13.186	-11.567	-11.571	-9.8037	-12.344	-7.0845	-11.674	-14.539	-7.1145	-10.49	-9.2387	-5.1125	-11.702	-12.46	-10.683	-7.1419	-14.014	-9.6699	-10.488	-8.7408	-9.4674
-0.40023	-1.3227	-1.8043	-4.4025	-2.4725	-5.7208	-5.3795	-3.949	-1.3509	-4.2165	-2.7296	-0.26199	-1.6503	-4.3427	-2.1361	-4.0916	0.41134	-4.0104	-2.9161	-0.82752	-2.6731	-0.13728	-5.4978	-5.3678	0.24229	-1.5375	-0.48342	-1.0317	-5.8383	-3.4328	-2.2638	-4.8356	-1.5566	-4.9591	-4.3563	-2.8455	-0.93748	-4.2244	-4.37	-2.4211	1.7932	-3.4205	-4.0992	1.1473	-2.1899	-5.1304	-4.236	-6.2013	-1.3738	-3.9108
-5.3506	-6.659	-3.8249	-7.0867	-3.7585	-2.7756	-4.9222	-1.6807	-5.6769	-1.7624	-5.3958	-4.8098	-4.3632	-5.6119	-4.7475	-12.171	-4.5436	-6.5382	-3.4066	-4.8966	-4.3803	-1.7678	-5.9663	-4.305	-2.6149	-6.3091	-5.4282	-4.7509	-4.8036	-5.5822	-2.556	-7.8206	-4.4221	-5.9092	-5.6438	-5.0555	-6.305	-2.7521	-7.5991	-4.9256	-8.0029	-5.8257	-6.0981	-8.0543	-5.9262	-9.0773	-2.3916	-5.6847	-5.6354	-4.2473
-11.264	-9.9545	-5.4743	-9.6895	-5.6609	-6.8096	-9.2589	-8.6971	-13.087	-7.3834	-8.9899	-10.288	-11.392	-10.425	-11.283	-9.5646	-10.559	-5.1358	-8.2807	-9.9436	-8.7782	-12.646	-11.828	-10.92	-10.633	-11.275	-7.6474	-9.711	-7.7729	-11.082	-12.835	-12.507	-13.21	-8.5308	-10.036	-12.454	-8.3153	-12.822	-8.2137	-8.0837	-10.769	-11.507	-8.5659	-7.9659	-8.4629	-10.816	-8.4937	-10.248	-12.776	-8.2029
-3.6799	-1.3773	-1.8007	-0.37317	-0.05705	-2.892	-5.0229	1.1991	1.0656	0.49189	-0.36525	-0.14558	-3.0645	-0.95322	3.785	-2.8201	-0.52484	-0.85544	-3.4114	-0.88261	-1.9949	-1.1827	-1.6026	-1.726	-1.3793	-2.4103	-1.7948	-4.2732	-2.7195	0.84032	-1.4173	-1.2412	-1.8747	-3.5297	-3.4947	-1.9981	1.3608	-0.20001	-1.8404	-3.455	-1.511	-1.7413	-0.39345	-2.6184	1.6384	0.89373	-1.8984	-3.1565	-2.7234	2.2604
-8.0034	-12.214	-9.5697	-10.945	-11.3	-10.593	-11.5	-12.303	-13.765	-10.563	-9.2323	-14.377	-10.759	-11.523	-12.498	-14.046	-9.5586	-10.164	-9.8312	-9.0792	-8.5783	-9.5601	-10.423	-10.505	-10.725	-13.318	-11.652	-10.766	-11.954	-11.612	-11.63	-9.2658	-9.4334	-14.021	-9.175	-11.473	-11.172	-9.0019	-11.093	-12.079	-12.258	-10.154	-8.8572	-10.826	-10.638	-11.252	-9.7729	-10.918	-10.04	-9.1587
-2.4444	-3.2892	-6.092	-0.65803	-1.7941	-3.7557	-3.9975	-3.7759	-4.901	-3.7055	-5.8376	-4.1456	-5.2824	-1.2768	-5.6959	-3.8697	-4.777	-1.861	-1.4157	-6.9611	-5.3352	-4.3911	-4.4366	-4.6249	-4.3664	-5.5561	-1.3738	-4.7672	-4.1764	-4.5479	-4.44	-0.77277	-5.5812	-3.5843	-5.211	-2.8244	-3.4986	-1.7451	-0.9626	-1.5298	-2.7457	0.47674	-3.8983	-2.8273	-5.3268	-1.9058	-5.5828	-4.9117	-4.9051	-5.6874
-12.532	-4.7625	-10.807	-13.965	-12.882	-9.8418	-10.18	-10.618	-11.848	-8.9781	-8.2641	-9.9357	-12.995	-7.1217	-14.759	-10.432	-11.707	-7.3869	-14.82	-11.523	-9.4332	-9.6365	-9.0576	-10.998	-10.83	-8.9599	-12.103	-8.7324	-13.818	-10.851	-11.999	-11.518	-12.479	-13.884	-10.932	-11.855	-15.398	-14.001	-10.344	-10.231	-10.125	-12.929	-9.8005	-11.845	-10.615	-11.141	-11.234	-8.3096	-11.22	-11.875
-5.8852	-4.7916	-6.3856	-0.32488	-0.94936	-5.2412	-2.9001	-3.775	-5.7187	-4.9576	-6.6226	-3.3604	-4.1722	-8.2543	-5.7103	-2.0447	-10.569	-4.844	-2.7233	-5.6473	-5.0956	-4.3228	-3.3614	-3.0057	-4.95	-4.8209	-4.6148	-0.82288	-3.7303	-2.2448	-3.1311	-3.9959	-6.7373	-8.6374	-3.2055	-1.727	-2.7118	-0.8436	-5.0443	-0.53647	-3.1072	-3.0872	-3.7091	-3.3558	-3.737	-0.92762	-4.1086	-3.5165	-5.0273	-6.1919
-1.9652	0.79922	1.7853	2.5376	1.5678	-1.8104	-2.1662	-1.791	-1.6666	-0.053611	-2.1302	-1.1806	1.5528	-1.2996	-2.5627	-0.1655	-2.2827	1.601	1.5843	-4.4236	-0.52943	1.2797	2.3514	0.96935	3.8988	1.9553	-1.5212	0.75008	-0.99665	-1.3074	4.2499	-1.6986	1.8716	1.408	-0.22234	1.7171	0.7892	0.51798	0.044166	0.67649	-0.49358	-0.21811	1.4304	2.7846	0.24647	1.2691	2.2916	-0.71596	0.66137	-1.2264
-2.9994	-6.8487	-3.5759	-1.9483	-3.7992	-6.2355	-3.4085	-1.6279	-5.645	-5.567	-5.6355	-5.3197	-6.8797	-4.9288	-4.8599	-7.7207	-3.0577	-6.0356	-5.692	-5.2283	-5.9381	-9.7514	-4.0986	-1.7417	-6.6434	-2.565	-6.3492	-7.495	-5.3014	-4.6627	-3.7627	-6.8226	-6.821	-4.7612	-3.6824	-2.9173	-2.437	-3.5868	-6.1691	-4.0752	-4.0477	-1.3006	-7.6602	-4.9492	-4.1676	-3.6389	-2.3527	-4.8245	-4.5787	-5.9755
-6.9029	-9.4926	-10.19	-7.1185	-9.2173	-10.939	-12.574	-8.3143	-10.042	-9.8468	-9.2596	-9.1638	-5.7111	-9.4466	-7.0707	-7.8214	-6.0612	-10.628	-9.3701	-7.3722	-12.683	-9.8689	-9.1584	-8.5362	-12.053	-7.9322	-7.9044	-10.611	-6.9656	-7.9199	-9.3237	-9.7672	-7.0214	-10.912	-8.0689	-8.9086	-8.845	-11.251	-9.3536	-8.0761	-8.9827	-9.3427	-9.9908	-11.675	-10.559	-9.5748	-7.403	-8.2604	-7.3375	-7.4937
0.79288	-4.2278	-1.2493	3.5406	-2.3518	-2.0255	-0.72425	-0.94645	-0.71878	-1.1698	-1.9574	0.22121	-1.9928	-2.4151	0.51836	-5.855	-1.0006	0.96354	0.74099	-1.0857	-1.8023	-1.7559	-6.2261	-3.0223	1.36	-2.6482	2.1893	0.33935	1.6928	-0.81595	-4.1213	-2.4649	-0.3009	-1.3859	-4.5005	-3.1804	-4.3454	0.85621	0.46974	-3.3167	-3.6769	-2.1021	-1.111	-3.3876	-0.70571	-3.8705	-1.3791	-2.6227	-0.34031	-3.9976
-22.704	-24.254	-20.069	-23.148	-19.349	-21.079	-19.482	-22.725	-20.269	-23.593	-18.777	-22.796	-22.083	-27.192	-22.324	-22.842	-22.931	-21.795	-19.325	-24.742	-21.197	-22	-20.1	-22.445	-21.921	-21.491	-18.422	-19.974	-22.606	-22.071	-19.931	-23.805	-20.527	-21.355	-20.57	-21.612	-21.244	-24.198	-24.019	-24.436	-21.807	-25.809	-24.052	-21.015	-24.415	-21.737	-22.535	-22.007	-24.298	-23.31
-5.5801	-0.72435	0.45353	-1.4166	-2.1034	-1.8665	-3.6984	-0.75097	-1.4584	0.51293	-2.4696	0.4671	-1.531	-2.351	-1.8362	-5.7923	-2.622	-1.5979	-1.626	-1.0611	-3.9495	-1.2208	0.49188	-5.4014	-4.2842	-5.2852	-3.2979	-1.0911	0.25272	-1.8475	-2.4117	-2.3857	-0.2488	-1.4795	-3.6205	-6.8619	-3.7355	-0.7938	-5.3707	-0.97239	-1.1526	-0.48825	-4.8388	-1.4825	-5.1273	-2.474	-3.7243	-2.6142	-4.4028	-4.1133
-1.8058	-5.0432	-5.3434	-3.8057	-2.6884	-4.1425	-4.083	-7.2298	-4.1253	-4.6589	-2.6803	-5.9841	-7.8233	-3.7553	-0.48865	-7.1013	-2.561	-2.6655	-3.6454	-5.4121	-6.4321	-6.6948	-5.7042	-2.6271	-4.3268	-4.1207	-5.2755	-4.269	-4.7492	-3.523	-4.1528	-3.537	-3.9781	-6.8874	-5.4431	-3.9679	-6.1211	-3.792	-3.1706	-6.433	-6.2101	-4.0155	-5.0044	-2.2227	-0.40066	-7.1488	-6.5498	-2.6374	-3.5706	-2.7314
-5.8105	-5.2885	-2.2225	-2.0853	-4.5377	-4.584	-2.8566	-5.1452	-4.1162	-0.75063	-1.4506	-1.6042	-4.8824	-1.7585	-4.8031	-0.70604	0.025852	-4.4581	-4.1417	-3.6035	-3.7915	-0.84338	-2.4865	-2.391	-2.3762	-4.8672	-6.2574	-5.7738	-3.6171	-1.9301	-5.7882	-6.4851	-6.7348	-4.1853	-2.3405	-1.8587	-2.9164	-2.4214	-3.6104	-3.999	-0.39143	-3.8608	-1.1141	-2.786	-6.0489	-1.4804	-2.989	-0.90528	-4.0711	-3.4634
-21.978	-22.04	-20.551	-18.094	-19.991	-21.074	-19.472	-21.897	-16.07	-16.823	-17.424	-24.721	-18.589	-19.741	-19.705	-18.701	-21.577	-18.62	-25.871	-23.589	-22.293	-20.568	-19.728	-19.434	-21.764	-19.65	-22.225	-19.322	-20.461	-22.525	-20.676	-17.402	-18.967	-18.906	-16.901	-20.188	-19.619	-20.074	-18.105	-16.646	-18.165	-21.772	-19.817	-16.753	-23.258	-17.872	-22.142	-19.425	-20.612	-20.5
6.3606	4.88	3.4181	2.3518	2.3583	3.8287	7.7424	3.8885	3.7579	8.036	1.8021	3.5986	6.0333	3.9494	4.9881	3.0035	2.4578	1.5365	5.7495	3.7502	3.605	4.885	3.3877	4.3233	-0.87027	2.2181	6.2815	5.8408	4.7512	6.8521	3.0096	5.6638	5.0379	5.0124	5.9115	3.1239	3.4338	6.1378	9.3025	4.5804	4.3069	7.4914	3.3625	5.5911	4.62	1.7713	2.1112	6.9159	4.9474	4.3267
-2.5109	-1.5991	-2.4473	-1.0042	2.1474	-0.28006	4.2489	1.595	-0.38567	-1.5139	0.69811	-1.124	0.7232	-0.86419	-1.9536	1.0875	4.0631	-1.2629	-2.859	-1.988	-0.39274	-1.0622	-0.30396	-2.2669	1.2291	2.4057	2.8449	1.4503	0.58631	-0.44436	-1.7732	-1.7772	-0.28158	-0.51274	-0.35424	-3.6726	1.3899	-2.2769	0.44557	-0.11668	-3.1188	-2.7829	0.41854	0.42963	0.37301	-1.5039	0.59015	-2.0723	0.14163	0.8309
6.6597	7.2187	3.2682	4.2878	7.577	6.8104	6.0927	3.6951	6.4315	5.5504	3.5237	6.3342	3.5114	5.1335	4.2882	5.7765	4.6603	8.8644	4.5545	5.5892	4.6982	6.5677	4.8002	8.4226	3.4229	3.1435	4.8775	4.4611	5.6425	4.3957	5.5012	6.5461	4.6013	7.6655	3.8151	5.7063	5.781	3.2061	5.5531	4.7513	5.8861	6.8514	8.0743	1.4112	6.7588	4.8587	3.909	5.9721	5.9498	6.5103
-0.40326	2.9007	-1.0397	-0.16941	-0.19506	-0.18614	2.6588	4.7076	-0.52081	4.3453	-1.5738	3.9246	2.5	1.71	2.1662	1.9893	0.3774	0.40355	0.71798	0.27197	4.8094	1.802	-1.2655	1.8172	2.3238	-1.0379	0.56052	-0.49288	2.8735	1.4963	-0.8266	2.7901	3.5548	3.4709	3.7577	1.742	0.57696	2.367	1.6482	2.2707	-0.71215	3.2038	3.0842	3.0512	0.82942	3.6301	1.6551	2.7164	0.17399	2.7086
-6.9461	-7.355	-10.509	-8.4431	-8.346	-8.6871	-4.45	-9.3348	-8.3703	-7.6068	-7.0259	-11.122	-7.6332	-9.8903	-7.454	-9.685	-7.0035	-8.2171	-8.8534	-8.8931	-8.3405	-7.3215	-8.5982	-9.5348	-9.1589	-11.519	-7.8737	-10.445	-2.3007	-7.5927	-8.3401	-9.3775	-7.0638	-9.417	-7.609	-10.943	-7.3638	-9.9994	-8.6394	-9.4322	-8.0367	-7.2148	-9.4353	-11.363	-9.6618	-9.6554	-9.8143	-11.914	-9.1412	-8.5148
-3.3637	-4.3297	-4.4605	-2.4624	-2.118	-0.84946	-5.1701	-2.1236	-1.5376	-3.9086	-1.9547	-7.2787	-2.8605	-8.9301	-3.8408	-1.41	-3.0726	-5.2076	-4.1069	-2.645	-5.0107	-2.6647	-2.3789	-4.6061	-5.1275	-4.4122	-5.2271	-4.9129	-5.2891	-5.9512	-3.1046	-4.4216	-4.2525	-1.5095	-4.3442	-3.2925	-2.9916	-2.8777	-3.7984	-3.6759	-1.928	-2.775	-4.9888	-0.066359	-2.6185	-3.594	-4.6565	-6.7847	-3.0529	-2.3568
-3.9707	-5.2472	-6.2492	-4.7443	-3.4141	-4.7219	-5.0833	-1.9151	-4.7971	-5.5987	-3.6643	-5.9683	-5.7952	-4.6004	-4.9359	-3.8765	-0.90191	-1.649	-5.5207	-5.923	-4.0617	-5.3455	-4.173	-3.1409	-4.8975	-4.1947	-3.0668	-2.9411	-5.2248	-1.7898	-5.2055	-4.1483	-1.6379	-3.1605	-5.483	-6.324	-4.8793	-3.7082	-5.4368	-4.0016	-4.4854	-4.658	-6.3354	-6.4315	-4.1186	-4.3017	-5.9301	-3.4526	-6.0145	-7.5175
-15.906	-13.744	-13.324	-12.841	-10.475	-13.678	-11.191	-13.643	-14.211	-13.439	-14.521	-13.277	-14.011	-12.978	-15.167	-12.534	-15.338	-16.764	-10.363	-11.393	-14.681	-11.868	-14.345	-14.939	-12.113	-13.96	-14.097	-13.466	-10.164	-14.788	-14.03	-12.67	-13.591	-14.18	-13.091	-13.165	-14.102	-14.15	-14.806	-12.913	-13.042	-13.681	-12.859	-13.215	-13.315	-14.917	-12.374	-12.988	-13.366	-10.888
-2.4303	-2.3991	-8.0546	-0.22258	-3.6296	-4.646	-3.9047	-4.1186	-7.3663	-2.1249	-3.2225	-4.2119	-2.7435	-3.5503	-3.7246	-3.174	-4.4584	-3.6177	-2.3353	-4.3049	-3.2021	-2.9059	-1.1762	-7.2236	-0.59793	-5.4659	-4.9209	-6.2015	-3.7518	-7.4942	-5.2841	-4.5635	-2.6796	-3.0748	-1.2807	-2.0493	-7.8501	-3.9261	-8.1595	-5.4909	-3.7495	-2.8946	-3.751	-5.5884	1.0115	-1.6182	-2.4543	-1.7647	-5.5901	-3.6767
8.5468	4.4547	8.014	7.111	9.3037	7.997	7.8859	5.9725	10.896	8.2083	8.3545	8.2798	10.765	9.112	8.8994	8.924	7.9966	9.1275	10.907	6.3323	11.553	8.0609	7.3767	9.2589	12.172	9.1748	10.237	8.9137	9.2231	7.3908	8.6498	8.9466	6.959	12.446	8.0006	6.8136	8.1238	5.3582	8.1263	7.1687	8.5241	8.4987	8.7629	6.0365	6.2006	6.0675	10.051	7.7878	9.7225	6.8886
-12.788	-15.981	-13.322	-17.018	-12.757	-13.918	-13.639	-14.986	-14.811	-12.85	-13.563	-13.435	-14.234	-12.918	-12.765	-13.818	-13.404	-14.045	-14.377	-14.412	-12.597	-13.632	-14.148	-14.202	-14.259	-18.801	-16.384	-18.408	-16.697	-8.9911	-14.384	-15.307	-13.152	-13.586	-13.754	-13.005	-18.459	-12.219	-14.666	-12.048	-14.134	-13.332	-15.557	-16.367	-15.387	-13.994	-15.362	-14.309	-14.034	-18.171
-4.5696	-1.395	-1.9823	-4.0215	-1.6213	-2.0373	1.1449	0.18755	-1.2426	-2.0059	-3.6144	-1.369	-1.8294	-2.5081	-4.5723	-0.69916	-2.602	-2.5386	-4.644	-3.6059	-5.6313	-0.52457	-3.7969	-2.4492	-4.3914	-1.7419	-0.63762	-3.5857	-1.0682	-2.8918	-1.9406	-5.9886	-1.4869	-4.2815	-5.0827	-1.292	-2.6539	-3.5441	-1.7879	-4.3936	0.2575	-3.5095	-2.7993	-4.0858	-2.1362	-4.3809	-6.5872	-3.8958	-4.3215	-1.4727
-3.1849	-4.968	-1.9473	-2.4306	-3.6128	-4.5948	-1.6145	-1.9801	-2.1816	-0.65381	-1.4038	-2.0006	-1.0439	-5.1801	0.084462	-5.3927	-1.5115	-3.7578	-3.1172	-2	-0.10755	-1.3431	-3.4329	1.2179	-2.9841	-3.9735	-2.0581	-1.7169	-4.3038	-4.4501	-4.3447	-2.8058	-2.2349	-0.090333	-3.5477	-4.6097	-2.2524	-2.0195	-3.441	0.53148	-4.2241	-1.0393	-2.562	-3.8761	1.3171	-1.8314	-1.3675	-2.5685	-5.3694	-2.018
-1.2895	0.72908	-0.64415	-0.40152	2.1759	-2.7025	0.46805	-1.3037	-2.4318	-3.7443	-1.8144	-2.309	-5.2689	-4.3894	-1.5881	1.7241	0.12112	0.06456	-0.57791	-2.6911	-1.0432	-0.4907	-0.49	-1.6224	2.1752	-1.812	-2.6904	-2.328	-1.7903	-2.4232	-3.4796	-1.7548	-3.5905	-1.7468	0.74611	1.2421	-0.41815	-2.1897	-2.9051	-0.6758	0.068071	-1.0842	-1.473	1.6849	-1.7417	-4.5129	-2.563	0.70626	0.59924	-1.3961
-15.123	-12.15	-16.225	-16.353	-15.076	-12.627	-12.657	-13.739	-17.131	-12.471	-13.841	-13.912	-12.247	-14.793	-15.577	-12.187	-13.753	-15.244	-13.098	-14.509	-13.371	-14.518	-14.291	-12.89	-10.767	-14.458	-11.411	-12.752	-13.183	-12.303	-13.703	-11.269	-12.744	-12.544	-12.035	-11.605	-12.895	-15.432	-12.007	-12.191	-14.224	-13.94	-13.82	-10.568	-10.769	-11.899	-11.158	-12.755	-11.274	-16.052
-14.267	-12.844	-11.387	-14.768	-15.368	-14.809	-9.8409	-15.181	-13.025	-16.175	-16.319	-14.469	-14.266	-14.888	-14.59	-14.255	-14.641	-17.011	-15.037	-14.408	-15.199	-11.993	-13.614	-13.865	-13.76	-12.913	-15.222	-12.813	-10.049	-17.999	-16.705	-16.604	-16.752	-14.498	-14.121	-12.321	-15.396	-8.8054	-16.291	-12.644	-14.418	-13.642	-14.307	-14.043	-16.828	-17.352	-15.533	-16.019	-14.951	-15.22
-2.3488	-5.277	-3.8117	-2.7904	-7.2905	-4.4824	-5.1302	-3.8013	-4.0761	-3.9012	-3.8525	-5.4619	-1.7802	-2.2432	-3.3204	-2.366	-5.5642	-4.46	-4.4883	-2.3074	-2.9853	1.7105	0.28194	0.22426	-1.6614	-4.9015	-4.4217	1.0498	-2.0336	-4.0201	-3.8517	-1.5196	-3.1605	-5.4051	-5.2094	-5.2222	-2.0842	-4.5944	-4.0669	-2.4542	-3.8035	-5.7356	-3.6177	-3.6904	-1.6713	-3.1093	-5.4044	-5.1817	-2.1402	-4.8096
-15.242	-9.323	-13.382	-12.49	-14.572	-12.683	-13.703	-13.627	-9.8478	-12.781	-8.8538	-12.114	-10.163	-14.647	-11.797	-13.332	-8.602	-10.981	-11.989	-12.632	-10.917	-10.755	-13.132	-13.356	-9.6045	-16.07	-12.998	-9.5466	-11.535	-12.701	-12.663	-14.007	-10.002	-9.7708	-10.251	-10.742	-12.439	-10.323	-10.621	-11.492	-11.517	-10.301	-9.6634	-10.636	-10.069	-8.5538	-15.13	-10.593	-10.485	-13.424
-16.752	-14.365	-11.159	-13.712	-11.465	-12.237	-15.371	-13.022	-12.064	-11.899	-13.258	-12.643	-15.201	-13.551	-12.673	-15.966	-11.996	-13.385	-13.902	-11.229	-10.805	-11.326	-11.671	-16.119	-10.271	-12.234	-16.886	-14.704	-14.494	-14.187	-13.665	-17.006	-13.952	-10.26	-11.229	-10.662	-15.474	-13.802	-10.168	-12.286	-10.965	-12.579	-10.948	-14.339	-14.663	-10.667	-12.262	-13.682	-12.348	-9.1909
-1.4062	1.5928	0.71527	0.69863	-0.4913	-2.3861	0.78006	-1.6311	-2.2233	-1.5213	0.92942	-1.766	-2.9629	-1.2827	-1.4412	-3.3486	-1.1707	-6.3091	-1.659	-1.1574	-2.7807	-2.523	0.2517	-3.2476	-2.7639	0.41556	-4.5363	-0.5549	-4.1242	1.2422	-4.482	-2.3205	-4.3114	-2.3857	0.65327	-3.4343	-3.2841	0.10477	0.45666	-1.6512	-0.8458	-0.23529	-1.3142	-2.6896	-2.8289	-2.952	-3.1945	-0.048554	-1.7643	-0.2749
-0.7291	-4.0026	-2.9187	-2.5706	-3.5388	-4.1549	-0.9041	-2.6211	-5.2837	-5.0312	-3.1912	-2.0414	-2.7121	-2.3507	-1.2826	-4.1514	-3.5699	-0.50695	-0.36542	-2.3116	-1.8284	-2.026	-1.7185	-4.6997	-2.9637	-4.9091	-0.15817	-3.2154	-6.4449	-2.7366	-1.6864	-2.8167	-3.9623	-2.452	0.050277	-2.0288	-3.1907	0.035526	-1.5951	-2.9005	-2.8782	0.8752	-3.0495	-3.7626	0.91005	-2.3835	-1.6106	-3.4699	-3.5638	-2.4151
0.23904	-1.811	0.3062	-2.2873	-1.1128	-0.16685	-1.4128	2.9703	-0.078664	0.00204	-0.50364	-0.43847	-3.294	0.92714	0.47874	1.8392	0.4885	2.8122	-0.38469	-0.64346	-1.4928	-0.22731	1.4793	-0.24292	1.8816	0.19073	-1.8507	0.55307	-1.4347	-1.6925	-1.06	-0.28533	-1.4079	-0.42084	-3.8433	-0.69194	0.77971	-1.5721	0.76806	-0.66132	1.6954	2.327	-4.0615	-1.4791	-1.5025	-1.1068	-0.63593	2.4404	-1.2909	-0.19337
-2.7696	-3.0051	-5.5618	-4.6644	-5.9954	-6.5903	-4.759	-3.1743	-0.48555	-3.7104	-0.86478	-1.5473	-4.3662	-5.2556	-4.092	-1.7898	-1.6822	-3.1834	-7.4351	-2.8941	-2.1954	-3.7514	-2.8498	-3.5022	-4.1185	-1.9628	-3.1521	-2.5392	-4.2464	-5.8162	-3.5292	-1.8229	-1.6495	-3.5368	-0.31157	-7.2363	-2.262	-4.9295	-2.4998	-4.8191	-1.0335	0.92057	-4.35	-3.768	-3.8508	-3.4752	-2.5663	-2.7269	-2.3635	-4.5617
-2.7827	-3.1943	0.47115	-2.2212	-3.6044	-1.0418	3.8837	-3.1187	-1.0916	1.3284	-2.055	-2.3902	-1.3249	0.30231	-1.2801	-2.1757	-4.2528	-0.73153	-6.3903	-2.2651	-0.63225	-1.0292	-3.3483	-2.1835	-2.9997	0.26894	-1.9371	0.34503	-1.6725	-1.5351	1.0329	-4.0599	-1.1246	-3.0478	-1.5308	0.57735	-3.8634	-0.77888	-3.2224	-1.1832	2.6956	-4.296	2.2073	-2.3595	-2.6785	0.093134	-3.3607	0.41009	-0.7412	-1.4454
-4.7308	-3.7165	-6.51	-4.2394	-4.3269	-2.6976	-4.6885	-1.7277	-2.6956	-4.5573	-0.10642	-5.9153	-6.413	-6.4945	-0.61962	-6.9067	-4.0001	-4.1542	-6.3824	-6.9787	-6.4955	-1.5993	-2.523	-1.5908	-5.6818	-5.0959	-9.2596	-4.4531	-2.6515	-3.7957	-0.39869	-3.2044	-2.9545	-7.0727	-5.9937	-0.38867	-5.0276	-6.2115	-6.0379	-3.1405	-6.3197	-1.8061	-6.1748	-7.4369	-3.2784	-6.2484	-2.2347	-7.1474	-4.6793	-5.2383
-20.39	-19.512	-20.172	-21.916	-21.062	-18.951	-19.249	-20.608	-17.348	-17.881	-19.651	-19.813	-21.23	-20.902	-24.601	-22.266	-20.807	-19.642	-22.492	-20.258	-23.782	-23.07	-22.77	-18.205	-21.58	-19.401	-23.486	-22.723	-21.117	-19.512	-17.649	-23.326	-21.851	-17.239	-17.893	-20.712	-23.337	-23.406	-19.35	-20.408	-17.975	-21.332	-20.535	-19.228	-21.637	-17.278	-22.092	-18.579	-23.221	-21.963
-1.3207	-5.0714	-3.6909	-4.4042	0.41714	-4.0028	-4.9448	-3.3756	1.2926	-6.9426	-2.6304	-3.5002	-4.1758	-1.4899	0.27644	0.11772	-0.6344	-3.0589	-2.757	-4.1141	-2.5888	-0.33868	-0.11629	-2.8013	-1.0725	-5.1022	-2.7182	-4.1331	-2.1829	-3.5162	-3.3604	-2.3301	-2.9179	-3.9777	-1.0839	-1.9598	-2.3266	1.0695	-8.0954	-3.7393	-7.2456	-1.9833	-2.4971	-2.868	-3.2084	-4.3973	-2.9833	-1.4815	-1.4144	-5.0133
-2.6932	-5.6537	2.9833	-1.5976	-3.6128	-4.7606	1.6852	-1.0022	-2.6121	-1.9642	1.8861	-3.3451	-0.47081	-1.3745	-4.1459	-0.06285	-3.4645	-3.2866	0.43805	-2.1725	3.5031	1.0273	-1.2923	-3.8774	1.5886	-1.9608	-2.227	0.6559	-0.9575	-0.47793	-0.0032895	-1.7961	-1.2098	0.83952	-1.2136	-1.5272	-1.6623	-1.5663	-1.4604	-2.9457	-0.75037	-1.0854	0.90844	1.2037	-2.2787	1.0523	-0.16165	-1.152	-2.4727	-2.2805
-11.28	-13.476	-15.108	-13.181	-11.183	-11.609	-10.515	-10.043	-11.035	-12.055	-13.721	-13.71	-12.093	-14.181	-15.23	-15.364	-11.287	-12.565	-11.992	-15.575	-13.06	-13.699	-11.517	-11.594	-14.62	-12.081	-12.957	-10.747	-10.326	-10.297	-14.505	-12.737	-13.498	-9.6781	-10.267	-12.51	-15.252	-11.4	-14.323	-9.9941	-9.9868	-13.666	-12.326	-11.16	-12.973	-9.2895	-10.788	-12.785	-12.002	-13.907
1.5833	-0.5709	1.0864	1.3562	3.2049	0.53595	2.0823	1.373	4.1479	1.7507	1.1469	1.2884	2.4355	0.9293	4.2494	-1.9251	6.0657	2.2564	-1.1222	2.1182	3.2073	-0.33656	1.1406	3.0334	3.1652	2.0534	0.85842	1.7325	2.1936	0.84416	1.9067	1.1086	2.0984	3.1131	2.9208	0.84014	4.2485	2.2465	-1.393	4.9834	3.8221	1.7693	-0.0038562	2.4851	0.1429	2.5563	1.4873	2.6121	3.6338	0.50185
-22.368	-20.941	-19.822	-21.125	-20.43	-22.099	-22.626	-18.547	-19.44	-22.295	-22.92	-21.211	-22.325	-20.693	-21.169	-22.113	-23.999	-23.403	-22.077	-20.215	-21.027	-22.663	-23.535	-23.643	-20.323	-20.516	-21.43	-17.972	-22.934	-25.128	-23.461	-23.71	-24.366	-22.453	-19.309	-23.009	-23.077	-22.854	-20.912	-20.103	-20.152	-23.538	-22.867	-20.002	-21.363	-24.805	-22.55	-22.974	-19.778	-20.592
10.036	7.912	6.7432	10.084	7.7735	7.7687	4.414	8.8639	9.5926	5.0038	9.3309	10.536	8.96	8.5996	8.8895	7.2997	8.4958	8.2712	7.0623	6.6756	8.2507	7.9137	11.181	5.9546	7.0184	7.9465	4.6064	7.3672	11.734	11.381	10.004	10.278	7.3338	8.0426	7.0459	6.7433	7.752	4.4525	7.4369	7.1424	9.6169	7.2038	9.1999	9.5934	8.6693	7.7754	7.7188	8.148	7.8848	10.793
-3.5323	0.73604	-4.2915	-1.2527	-2.5029	0.40579	-0.63156	-0.56625	-1.7626	-4.5852	0.12916	-1.5539	-2.9013	-0.67776	-1.3209	0.48841	0.80672	0.8581	-2.9143	-3.4355	-0.3299	-0.6571	-1.6634	-1.3215	-2.5267	-0.79118	-3.4678	-2.2225	-3.3046	-2.7908	-0.74838	-2.2431	-1.2825	0.68771	-2.1678	2.1779	-1.355	-2.0474	-2.6895	-2.5388	-2.9426	-2.9321	-1.7383	-0.15026	-1.1146	-1.6702	-2.6367	-4.2457	-0.69119	2.2975
3.7121	2.5095	3.132	6.1665	4.6764	7.5083	6.7148	4.0485	8.2991	8.0227	5.1419	6.2616	4.4931	2.7223	7.2171	2.5648	6.9411	1.7468	0.58911	6.7269	6.1706	3.5887	2.2934	8.7025	3.7582	3.4818	6.6789	3.8549	4.6194	5.1734	6.3716	-0.45377	5.1357	5.6125	8.4889	4.7721	6.3498	3.5038	4.4177	5.3184	5.1038	3.3536	4.265	3.4905	6.7471	9.8485	5.627	9.6434	2.6852	4.7977
1.4354	1.6587	-1.2764	2.1577	-1.8825	4.4542	-1.4038	2.9973	-0.39261	-1.0256	2.6933	-0.48589	2.4383	2.2577	3.2255	3.579	0.6839	5.2561	0.64258	1.7818	2.7299	0.76638	2.1173	0.55217	2.3383	1.588	2.0106	3.2704	3.9769	-1.5369	0.87277	4.3088	2.6087	4.8164	1.3762	-1.3058	3.3986	-0.17863	2.2787	3.2943	3.5988	0.38479	2.4337	1.1087	-1.1199	3.9623	1.2368	4.2238	2.6876	-0.84698
-0.90074	1.9399	-3.2873	-1.7429	-2.0136	-0.97738	-2.0468	-5.0648	-1.2314	-0.48866	-0.33297	-0.88155	-0.17437	-1.1709	-5.0268	-1.3369	-1.2757	-0.20062	1.0678	-2.1493	-0.67057	-0.6826	-2.513	-4.1407	-2.6791	-3.4821	-3.8861	-2.3985	1.9322	-0.20024	0.1094	0.66029	-1.0244	-0.78238	-1.614	-1.3847	-1.6305	-3.5388	-0.16231	2.39	-1.0006	-0.47502	-2.0693	-1.238	1.4105	-0.62324	-0.80513	-3.901	-1.352	-3.3047
0.80454	-0.70911	-0.77739	0.66257	-0.65149	-1.9147	0.78194	5.5751	0.90192	0.71124	0.97183	-0.42092	0.48561	0.42089	3.0066	0.33222	-0.086245	3.4703	0.48955	0.57856	-2.5167	1.4313	1.5975	0.06957	1.8986	1.4403	0.025443	0.20048	-1.4043	3.6292	-1.1278	0.63737	1.1244	0.087708	1.998	1.424	2.0012	1.5726	1.6167	-0.093818	-1.961	-0.71701	-0.54599	1.2005	1.015	-1.7241	-1.7507	-1.2403	2.7188	-1.0779
-11.411	-11.607	-13.196	-11.22	-9.2654	-9.1874	-12.179	-9.735	-7.3665	-9.4357	-8.3697	-12.203	-9.6726	-12.368	-11.276	-8.1134	-10.899	-12.014	-11.009	-10.013	-10.454	-13.314	-11.245	-10.482	-12.263	-8.0231	-9.4996	-10.794	-12.172	-12.057	-12.791	-14.169	-12.816	-14.041	-11.114	-9.0512	-12.503	-12.511	-9.9013	-8.4648	-13.425	-9.8856	-14.481	-7.4368	-9.9297	-11.34	-8.2945	-11.754	-8.084	-12.535
-3.8498	4.8621	1.0879	-2.9851	-1.9446	-1.0773	-1.2037	-1.5279	0.045587	-2.2384	-0.21403	-1.0983	-4.3773	-1.4535	-2.216	0.55287	-3.521	-1.7343	-0.2013	1.0711	-2.4692	-4.3661	-4.2302	0.90361	-0.51766	-3.3437	-2.0336	-1.8161	-0.99805	-0.87636	-1.2158	-0.63166	-3.1156	-1.2908	-2.3098	-1.9718	0.70284	-1.7799	-1.7874	-6.6583	-3.2773	-0.89131	-1.386	-1.4625	0.26584	-1.1288	0.35015	-3.6008	0.0038616	-0.61692
8.723	5.0597	9.4813	7.0762	8.4083	7.0827	8.2914	4.8104	8.7257	7.4056	4.8824	4.3716	9.1878	7.525	8.5073	8.0687	5.9174	8.3352	7.1661	6.0097	9.4061	6.4235	9.9351	7.1968	6.8418	2.6795	4.7677	5.9902	7.6471	9.1526	8.4383	7.6331	6.8394	6.6585	6.5771	5.6683	6.4376	6.6766	6.0437	7.4952	6.2263	4.8137	4.9871	7.2053	4.8942	8.8275	10.741	6.1073	8.919	6.6368
-21.908	-24.163	-22.999	-21.902	-22.729	-20.536	-23.218	-21.171	-22.719	-22.961	-20.436	-24.837	-19.613	-21.981	-22.098	-21.76	-23.345	-22.646	-20.73	-18.481	-21.647	-22.986	-22.746	-25.364	-20.012	-23.775	-24.925	-21.397	-22.226	-20.98	-21.017	-22.417	-18.738	-22.357	-23.246	-20.274	-24.322	-23.17	-21.13	-20.376	-21.277	-17.844	-24.481	-21.589	-20.902	-23.516	-21.764	-19.69	-23.155	-21.222
-0.56854	-4.523	-2.722	-0.79494	-6.6673	-2.3182	-2.8428	-2.1955	-2.1521	-5.8363	-3.917	-6.5739	-3.792	-3.4647	-5.4064	-3.863	-3.9389	-0.97845	-4.1443	-2.0815	-3.2877	-4.1861	-1.1577	-4.9147	-3.6458	-5.8981	-2.3785	-3.4578	-0.24812	-4.2662	-4.975	-4.7867	-3.9612	-5.1094	-6.0889	-4.6206	-3.5466	-1.9521	-0.88854	-2.9239	-5.1306	-3.8474	-1.3858	-1.1062	-2.1573	-1.8063	-3.9675	-3.9621	-4.1283	-2.2466
-12.998	-9.9296	-13.557	-10.158	-10.237	-15.503	-10.841	-12.074	-6.3013	-9.7783	-9.4152	-8.5529	-9.138	-11.673	-10.283	-10.106	-8.371	-10.599	-11.436	-11.623	-11.029	-11.249	-10.327	-9.4905	-10.459	-10.447	-9.1417	-9.7747	-8.5635	-9.054	-10.302	-8.6707	-13.065	-11.066	-14.772	-7.0036	-10.712	-9.5112	-12.751	-11.463	-9.2306	-13.044	-12.404	-10.736	-12.584	-10.673	-9.5574	-10.419	-10.076	-11.985
-1.6773	0.045556	-2.8068	-2.8573	-4.0799	0.55594	0.2109	0.41357	0.047298	-1.6338	-0.97425	-0.35113	-1.3325	-3.1786	-3.2536	0.81315	-2.8815	-0.33561	-2.5547	0.81961	-3.8324	-4.5787	-2.9913	-5.6234	-4.9903	-1.887	-4.6608	-1.6211	-1.7874	-3.5867	-2.1579	-1.0624	-2.961	-7.1263	-4.2208	-3.3142	-3.6641	-3.5245	-4.2268	0.5718	-0.91123	-3.0905	-3.2416	-3.8789	-2.1005	-6.5001	-1.176	-1.9849	-4.3302	-0.63344
-14.804	-12.852	-11.902	-13.439	-12.585	-16.106	-14.652	-14.07	-12.768	-12.478	-13.892	-17.333	-11.632	-14.334	-14.02	-13.354	-14.108	-16.128	-15.157	-11.597	-15.4	-13.928	-14.322	-10.702	-13.054	-14.601	-13.188	-13.353	-16.123	-16.337	-12.739	-14.757	-12.371	-17.45	-14.307	-14.86	-15.025	-13.161	-14.46	-14.915	-13.499	-16.203	-13.628	-13.657	-13.526	-16.19	-10.288	-14.018	-16.004	-9.7767
-2.8758	-4.8573	-4.6823	-4.4156	-0.8739	-3.202	-7.7752	-4.5466	-3.9452	-3.6666	-5.8209	-8.0898	-2.134	-9.1172	-7.9525	-1.6662	-3.1993	-3.8667	-4.152	-2.986	-7.3626	-6.2636	-2.3375	-5.1819	-5.4062	-3.4549	-7.5771	-5.7863	-2.7651	-4.436	-2.4437	-4.7183	-4.2624	-4.2247	-6.3082	-2.1584	-5.9232	-5.8512	-6.117	-4.8844	-2.7649	-5.7366	-6.7031	-5.8959	-5.3614	-5.1912	-3.7369	-0.87515	-6.1948	-3.0826
-0.85496	-1.762	1.2714	2.4887	2.3346	1.9569	-4.0755	-0.6267	1.621	0.89178	0.8414	1.4302	-0.79635	-0.57576	0.18807	1.8869	2.4729	0.32844	-0.67723	-2.49	0.56107	0.93766	-1.0689	0.2461	1.1937	0.56873	-1.935	2.941	1.4445	4.3243	0.38169	-0.89384	0.77526	1.5024	-0.82461	3.1108	2.468	1.3938	0.038098	0.50417	1.5553	-3.1199	0.25158	-2.9161	0.28445	-1.0149	1.8804	0.69213	-1.7345	0.94958
2.9752	1.3198	3.3542	-0.98292	3.28	2.6581	3.3819	2.182	0.86805	4.5204	1.1257	4.5854	4.2211	0.15071	5.2405	-0.183	3.4455	3.1445	1.349	5.0665	4.594	-1.6421	0.98918	3.2102	1.7026	5.2581	3.8131	0.96057	4.2607	5.2696	4.1917	-0.17773	4.3581	4.4247	0.91497	1.6065	4.4439	1.7	2.3089	1.7918	4.1844	1.6246	2.8204	3.9787	2.3816	2.869	4.5784	0.47424	1.5453	2.0372
-13.532	-11.123	-10.095	-9.6907	-9.5483	-9.1186	-9.8616	-12.712	-13.501	-10.844	-11.508	-11.523	-13.742	-9.1238	-12.77	-8.5966	-9.5263	-10.044	-9.3813	-9.0103	-11.298	-9.1031	-10.661	-12.824	-11.543	-9.7194	-13.463	-10.462	-12.778	-9.2116	-7.6612	-13.348	-11.773	-14.12	-12.503	-8.417	-12.813	-7.7603	-10.507	-9.0722	-9.6045	-9.8476	-11.764	-8.689	-8.0666	-11.502	-10.204	-11.534	-10.753	-11.094
-10.01	-9.7618	-8.5602	-12.805	-10.2	-10.867	-11.112	-13.5	-12.396	-10.616	-13.233	-8.335	-12.563	-10.351	-11.571	-17.845	-12.564	-8.2963	-9.5	-8.1079	-10.052	-8.6007	-11.111	-11.841	-9.8296	-10.464	-8.5835	-9.1479	-7.5511	-10.799	-9.125	-12.512	-12.545	-13.073	-10.885	-10.236	-12.09	-11.136	-11.5	-12.157	-8.8888	-7.3019	-11.997	-11.665	-12.12	-10.976	-10.081	-9.267	-11.344	-8.9505
-5.4372	-4.2835	-7.918	-8.5534	-2.4645	-7.6919	-2.9048	-3.2761	-4.2154	-6.4605	-4.8079	-2.1935	-7.6897	-7.0322	-1.7305	-6.9445	-4.0055	-7.2882	-2.5703	-4.4125	-3.5194	-2.5361	-3.9212	-3.4322	-4.3732	-7.2718	-5.8477	-3.7297	-4.3881	-3.517	-0.27573	-7.7596	-6.9516	-4.8651	-6.6265	-6.4614	-5.4432	-2.2147	-4.0423	-4.0378	-1.7837	-2.7705	-9.5954	-7.4215	-3.6589	-5.4587	-6.2436	-2.2522	-5.5168	-4.874
-14.414	-12.069	-9.165	-10.887	-12.312	-10.464	-13.469	-13.119	-12.993	-14.663	-9.04	-12.802	-11.585	-9.9938	-10.31	-12.757	-11.47	-11.926	-10.83	-12.401	-9.6476	-10.906	-10.629	-15.699	-12.147	-12.289	-9.6921	-14.055	-10.68	-11.999	-12.717	-11.387	-12.919	-9.2866	-9.5666	-10.59	-12.214	-11.378	-13.555	-11.686	-9.8873	-9.8588	-10.298	-9.821	-11.591	-11.986	-13.32	-11.785	-13.497	-15.887
0.78765	2.9399	1.2278	-1.4721	0.54589	0.16652	5.0774	0.35451	3.7412	-0.61322	2.3276	0.28137	-1.2247	1.5666	3.0095	2.4561	0.69994	3.7865	2.0544	-1.3002	0.35683	1.1942	1.4687	-1.2881	-0.33882	5.006	3.5514	1.2781	3.7349	2.6925	2.8085	1.9672	0.21581	0.66883	0.93375	0.96145	3.0873	-1.6105	-1.4065	1.5877	0.17254	3.5689	1.1436	3.8967	1.0362	2.0775	2.6455	1.5047	3.2546	2.2848
1.9447	5.9636	7.0663	5.5043	4.4248	3.0332	3.4289	6.1182	5.568	4.4501	1.6591	3.9604	2.9663	7.7163	3.3002	9.2191	3.9361	5.1951	7.5334	4.8003	4.2325	6.1728	5.7942	2.1541	6.0902	6.7377	7.5596	4.1394	5.9038	4.1439	-0.65014	4.976	7.4721	6.0388	5.1027	3.7477	5.0706	6.605	6.5584	3.9904	3.3777	3.5121	4.0443	0.69434	4.7683	7.7345	5.0531	4.5865	3.3954	8.785
8.418	8.5654	5.8638	6.571	7.3244	9.2713	7.7938	8.4621	9.3206	6.1259	10.551	6.0862	5.5214	10.541	7.3375	10.163	5.2561	4.5742	9.0961	7.4412	7.9674	8.1334	8.6075	4.4024	7.2694	7.7547	6.2654	6.2999	7.0162	4.9269	3.0882	7.8967	7.6345	7.9273	6.4678	6.1543	8.7447	4.3249	9.6848	5.6015	6.2574	5.639	9.4049	6.3903	4.9502	3.1995	4.4957	7.279	6.8577	8.732
-1.3827	-0.11699	0.013198	0.57133	1.1245	-2.6672	-0.39679	0.65541	0.24567	0.49036	2.5154	-0.21092	1.3929	-1.3329	0.82231	-1.5805	3.6065	-2.0599	0.84473	1.7983	1.9152	0.75412	0.34037	3.1568	4.0566	2.3132	-2.6714	0.035231	-0.54586	-1.5446	-0.74482	-2.328	-0.46414	0.71594	3.1122	1.9757	0.68153	1.1649	-2.8712	0.55843	-0.77903	-1.272	0.2737	-1.6221	0.85863	1.1403	-0.75101	0.051716	-0.81226	-0.17376
-3.2821	-3.6883	-0.45035	-6.2323	-2.9205	-1.7954	-1.2831	-3.6863	-1.631	-3.8846	-3.4531	-1.5823	-5.5253	-1.3117	-4.4613	-0.83025	-2.7058	-0.85792	-2.6056	-0.90506	-2.647	-5.7542	-2.2668	-1.2883	-2.6531	-2.3443	-3.3257	-3.5315	-0.72946	-2.4508	-6.5717	-0.41955	-2.6061	-4.1591	-4.4089	-4.3712	-2.2991	-3.0584	-4.6112	-5.1716	-6.296	-2.2311	-5.7608	-5.125	-6.4533	-2.9568	-7.7302	-1.8243	-4.1359	-2.9717
0.87793	1.4426	2.9196	-0.053794	-0.98251	3.806	0.73194	4.1245	-0.58675	-0.12513	2.4971	0.56549	2.3377	0.53572	4.474	3.5772	1.3729	0.88999	4.3504	1.1249	1.0544	1.6306	-2.9514	0.58204	3.5418	0.32295	0.33969	0.3511	2.3545	1.3853	1.6891	3.6483	1.4994	0.37635	0.59659	2.8621	0.43569	2.2622	-2.1196	3.0656	2.0383	1.5772	4.3601	2.6489	-0.23709	0.041712	2.2919	2.1338	3.7507	1.2136
-9.175	-11.441	-6.3193	-8.6792	-10.492	-7.6571	-11.976	-11.98	-7.1267	-11.236	-7.2256	-13.386	-8.2542	-11.202	-8.1337	-10.438	-12.045	-10.288	-10.455	-13.374	-9.9693	-9.8015	-9.6525	-9.4609	-11.253	-12.777	-10.907	-8.9016	-10.508	-10.579	-12.627	-11.067	-7.0479	-9.2678	-12.899	-10.291	-7.9252	-9.8393	-7.1608	-12.618	-12.232	-11.252	-8.6907	-9.6871	-13.054	-13.317	-10.502	-12.309	-10.401	-11.389
-7.5099	-11.661	-5.6161	-9.5795	-9.5135	-6.0437	-12.583	-8.3472	-7.3806	-9.0611	-11.146	-5.6106	-5.2455	-8.9579	-7.5022	-11.04	-11.71	-6.8483	-7.8008	-8.1909	-9.6236	-8.5563	-6.964	-7.6559	-8.2702	-9.1301	-8.0395	-10.498	-7.3485	-12.517	-8.8336	-11.984	-10.824	-12.784	-10.895	-9.186	-6.5636	-10.025	-12.779	-11.934	-10.419	-10.466	-10.495	-7.9729	-8.5113	-9.912	-10.944	-10.662	-7.9275	-6.7638
-0.97156	1.7361	-2.102	-0.68967	0.76093	1.7008	-2.4469	-4.6736	-0.29876	1.7925	-1.1067	0.56726	-3.4316	-0.74182	-0.45698	1.8071	-0.24989	4.1146	1.2006	0.48262	-1.3235	-0.51863	-2.7028	-1.6382	-1.2681	1.0632	0.91566	-0.59071	2.3173	-0.64989	-0.33297	-2.0861	0.75355	0.84185	-4.2543	-0.64198	-1.3797	-1.3065	-0.85032	-2.6927	1.16	-0.12371	-2.1604	-1.6681	-5.279	0.54248	-1.2123	-2.204	0.77648	-0.14214
-20.495	-25.652	-23.465	-23.735	-23.446	-20.944	-21.654	-21.851	-24.356	-19.102	-25.833	-23.098	-20.161	-22.81	-24.552	-22.642	-21.831	-25.204	-22.337	-21.923	-23.829	-21.47	-23.71	-22.181	-23.303	-22.053	-23.268	-22.682	-22.396	-20.173	-19.965	-23.763	-25.323	-20.478	-21.816	-21.103	-22.66	-24.314	-28.197	-21.144	-22.456	-22.907	-22.813	-23.056	-18.658	-23.804	-25.616	-22.805	-19.807	-25.113
-6.945	-4.7944	-4.4301	-7.1066	-4.2542	-5.5643	-4.9981	-7.512	-8.1259	-4.6869	-5.2809	-3.9948	-7.572	-3.0863	-8.3358	-8.5412	-2.8827	-4.4643	-1.5441	-4.1954	-3.9528	-4.0282	-5.531	-3.6643	-7.0312	-5.5093	-6.1386	-2.796	-6.8787	-7.405	-5.9408	-4.4232	-7.7624	-7.4386	-6.0845	-4.2505	-5.842	-4.1573	-2.0032	-6.3617	-2.8748	-2.8943	-8.9887	-3.8361	-5.4423	-6.8423	-2.1345	-6.791	-7.1262	-8.4796
-5.5534	-7.2319	-5.6569	-4.9276	-6.0328	-5.1403	-5.5907	-5.6982	-6.8989	-5.9822	-9.1664	-7.9553	-7.3054	-5.1697	-1.3963	-5.6515	-3.6258	-4.7651	-6.0616	-7.5921	-6.9012	-3.015	-5.2558	-3.8386	-4.8567	-2.7194	-5.0227	-8.7246	-6.5437	-5.334	-5.2354	-4.1936	-4.6278	-5.823	-2.6607	-2.4628	-5.2539	-7.0898	-6.6621	-8.6997	-7.0302	-5.7915	-6.841	-4.7356	-5.8152	-7.2205	-6.4337	-7.2337	-4.2237	-8.2114
5.2537	4.9821	4.9181	4.2621	4.5943	2.3154	4.4222	6.4175	3.5342	3.4309	6.0717	5.029	5.6443	4.997	7.1101	3.178	8.7305	2.3766	1.8039	4.9147	3.6656	1.0557	3.7522	5.5969	4.8182	4.4898	1.3799	3.8828	1.9965	4.616	4.7684	4.9438	6.5594	3.2429	6.4959	3.9797	0.54549	6.5935	8.8619	3.2264	2.2808	3.9162	3.6811	7.0636	4.781	3.5506	6.2307	4.0222	3.7783	4.2165
-0.69849	-0.93755	-0.68311	-0.24212	-1.3647	-4.8323	-1.7522	-2.1302	0.76155	-1.8831	-0.71681	-3.72	-1.4254	-0.80827	-2.008	0.99122	-0.63152	1.3108	-6.483	-1.1016	-1.4186	-2.884	-3.3471	-2.6396	-3.4014	-3.3768	-3.9933	-5.3598	-1.329	-3.2773	1.1215	-1.0981	-1.7493	-0.1228	-6.1218	-2.8714	-2.2551	-3.1207	1.1165	-2.0649	-1.0825	-3.837	-1.7448	-0.44679	-0.41174	-1.2358	-1.3973	-3.3464	-2.9775	-5.2647
-5.1038	-10.712	-9.7649	-11.52	-9.4646	-10.895	-8.6175	-9.137	-8.6909	-10.266	-7.8314	-10.769	-9.7006	-7.9089	-9.0754	-7.2823	-7.9401	-7.4717	-11.502	-16.744	-8.0543	-9.827	-10.204	-11.58	-9.5588	-7.355	-11.149	-11.58	-12.348	-9.7723	-9.8482	-9.0238	-11.995	-9.7627	-8.6206	-9.5877	-8.2815	-9.0115	-11.694	-8.4857	-8.0292	-12.211	-10.057	-9.5139	-12.785	-8.5675	-12.473	-12.968	-6.9738	-9.6968
2.4388	1.7779	1.7413	0.3844	-1.4989	0.35585	0.95991	1.994	-1.2372	4.4711	-0.39714	4.6621	-0.8853	1.7864	-1.9264	1.2948	0.027679	2.7864	-0.61989	2.6642	1.6707	2.0662	1.6597	0.11348	3.0352	-1.4062	2.6397	2.4884	2.5426	5.6715	1.3422	2.2224	1.64	-2.7069	2.4163	0.24817	2.3525	0.78642	2.3109	-0.12783	5.4504	-0.36219	2.6906	1.0732	0.97465	0.79731	1.7243	3.3346	-0.20619	0.64143
-20.088	-20.306	-22.396	-21.708	-20.81	-24.837	-22.807	-21.401	-20.76	-20.455	-23.809	-23.762	-22.603	-25.972	-27.061	-19.89	-21.732	-22.798	-24.334	-22.791	-24.365	-22.57	-20.551	-19.936	-19.202	-23.224	-20.915	-23.159	-23.161	-20.152	-22.873	-20.047	-20.643	-23.714	-21.476	-22.132	-24.423	-24.133	-21.212	-21.976	-18.983	-24.511	-21.335	-24.986	-23.545	-20.388	-23.031	-22.436	-24.856	-19.329
-11.605	-11.004	-10.579	-14.682	-12.442	-13.378	-14.935	-14.254	-15.355	-15.311	-12.346	-11.192	-14.74	-16.787	-16.282	-15.438	-12.169	-12.319	-13.057	-13.589	-14.436	-14.612	-13.685	-12.325	-12.198	-14.964	-14.06	-10.825	-10.818	-13.607	-15.418	-14.437	-15.998	-14.714	-16.673	-12.026	-7.5151	-12.432	-13.651	-15.699	-11.552	-13.444	-10.539	-12.026	-11.236	-13.09	-10.073	-12.77	-15.214	-9.6316
-1.7705	0.72636	1.3991	1.5497	0.69423	-0.5525	-1.8518	-0.66155	2.44	0.21863	1.4337	-0.24273	-0.10872	0.051128	-1.244	-0.86188	-0.0023751	1.1936	0.73475	-0.92905	-1.5284	-0.080581	3.3201	0.83075	1.9359	3.4135	-5.3077	-0.28721	-1.371	1.5613	4.0915	1.6966	-0.19939	1.6036	-0.73374	1.9342	-1.3131	3.4808	-0.33062	3.8405	3.6955	1.403	0.48233	3.4776	1.1091	0.29107	0.41015	-0.88286	1.5516	2.9945
-4.2674	-6.3087	-7.6103	-2.884	-7.5159	-7.4835	-5.7201	-8.0697	-6.5552	-6.1375	-7.5211	-5.3811	-6.0348	-3.6129	-5.9529	-8.0555	-5.4096	-8.8302	-5.2294	-9.9479	-6.9328	-8.3239	-5.448	-9.172	-5.6305	-10.454	-4.3306	-9.3761	-8.4435	-5.8523	-6.2106	-6.5074	-9.0745	-4.8901	-5.1683	-6.5187	-7.9175	-4.8869	-8.5075	-4.686	-6.454	-10.585	-4.2687	-5.3821	-8.6064	-3.5682	-7.0087	-9.5481	-5.7655	-2.7578
-3.0026	-1.5966	-4.6677	-8.0612	-0.74091	-6.1158	-5.2569	-5.306	-4.9891	-4.8535	-6.6198	-1.1327	-4.8382	-7.1265	-6.7136	-2.6434	-5.233	-2.015	-6.5628	-3.8656	-4.181	-1.8292	-4.894	-5.2374	-6.5115	-3.3322	-4.9506	-2.384	-8.5059	-5.7966	-3.8798	-7.2589	-6.1623	-4.2053	-4.3528	-5.2342	-7.3109	-8.4734	-5.2605	-5.6102	-5.6353	-8.1007	-6.5724	-5.9671	-3.6278	-6.1142	-5.1902	-2.1935	-1.6308	-2.1683
-0.027199	-1.3322	-3.1266	-4.2532	-0.37812	-3.4332	-1.3867	-6.6647	-1.5524	-0.67028	-2.5904	-4.6437	-2.0249	-2.5898	-3.5013	0.36606	-1.4713	-1.5333	-3.0563	-5.5704	-1.814	-3.2915	-4.6963	-3.054	-5.499	-1.5473	-2.9153	-1.3789	-2.9682	-4.0915	-3.5875	-3.7677	-3.7381	-4.1803	-0.013557	-4.7314	-1.311	-0.20093	-2.4921	-0.50972	-3.2018	-5.35	-0.66415	0.60158	-1.3718	-1.0931	-4.8588	-1.7413	-3.0894	-2.3061
0.28831	-1.3047	4.5922	4.1468	3.9175	2.0809	3.9568	1.9239	4.1117	3.205	2.0921	1.33	4.7293	4.0994	4.6782	0.49733	2.746	3.7087	4.2204	2.8461	-0.64341	2.5914	4.2522	2.3183	6.5729	-0.33448	3.0696	3.9557	3.8948	1.3916	2.5107	7.6257	3.666	1.9563	0.12302	1.5075	4.6913	4.527	2.5691	3.4452	1.4223	2.8119	3.1075	3.1192	3.7686	-4.6078	2.6485	4.8703	3.5214	4.3121
-9.8743	-9.161	-12.449	-7.0707	-9.2297	-11.34	-8.846	-10.412	-7.8446	-10.885	-9.5913	-9.4813	-10.821	-14.1	-10.704	-9.0404	-10.678	-9.1982	-7.5713	-11.63	-7.8393	-13.358	-10.414	-12.102	-11.103	-8.6142	-10.143	-10.142	-6.6364	-11.051	-9.7276	-10.146	-10.149	-8.5664	-10.957	-13.205	-7.3273	-9.5213	-10.136	-11.231	-8.8561	-9.5881	-13.664	-8.8966	-10.222	-8.7852	-6.6528	-9.0918	-8.9419	-10.866
9.7117	8.0434	8.0306	6.1798	9.1585	9.0588	6.9035	11.158	9.0043	10.229	9.7878	8.257	7.5851	9.2621	8.5468	8.7341	8.5343	10.668	9.1495	10.032	12.462	7.6701	10.182	7.826	6.8034	9.6264	9.5526	7.5399	9.1185	8.4252	10.231	5.0325	8.3667	7.1256	8.6158	8.7628	9.8725	4.7087	6.7784	10.412	7.4763	7.9457	5.6087	6.9868	10.06	10.131	7.8962	5.7825	6.1642	10.347
-4.878	-1.8081	-3.7846	-1.8593	-3.4381	-3.4865	-4.4613	-6.1119	-0.61163	-1.8495	-2.2703	-7.4863	-0.10913	-7.7118	-6.101	-1.4413	-2.7823	-3.4515	-6.7288	-6.846	-3.2392	-2.1136	-5.6467	-2.2737	-4.0235	-1.4708	-2.7199	-6.8731	-3.2729	-2.5529	-4.7753	-3.6179	-4.3217	-3.4513	-3.8735	-0.67822	-5.5336	-5.2407	-3.0312	-4.0515	-3.6476	-1.983	-3.4441	-4.3649	-1.7032	-7.5501	-1.2994	-5.4576	-1.793	-6.4747
9.4258	6.5566	9.05	7.7323	10.26	9.5881	13.683	10.675	8.496	7.8444	8.6218	8.515	11.166	10.124	8.1587	10.302	10.548	8.9959	7.9882	7.8708	8.6546	10.212	12.285	7.4015	4.6134	9.5625	10.418	8.7937	10.92	8.667	10.424	9.5622	9.7313	10.197	10.634	12.158	9.9188	7.3122	10.548	11.499	9.8739	6.5774	8.3305	13.431	9.9486	10.234	11.847	12.818	11.166	10.253
-0.68895	-2.3627	-1.2414	3.2804	1.3413	-0.3443	-0.32903	-1.5168	7.4013	0.24043	-0.66657	-0.03256	-2.7894	1.8541	0.0335	1.0246	0.52606	-1.7866	-0.40555	1.5504	-1.2777	-0.15861	-0.058586	-1.9852	2.9786	-2.2845	-1.7019	-1.483	2.6304	-1.9514	-2.2775	-3.1742	-1.5142	3.879	0.56734	-0.99916	-1.6647	-0.041887	-1.8804	-0.46479	-0.26111	3.1904	1.57	1.8106	-2.9902	-1.4108	-2.3251	-1.223	-3.3772	-1.1564
-3.9153	-4.0086	-6.787	-3.7426	-1.0017	-2.3713	-3.7028	0.90044	-3.013	-1.4438	-2.5636	0.52686	-2.9453	-2.8926	-3.5575	-3.1046	-4.5484	-3.8818	-5.0654	-4.8713	-4.6826	-4.8379	-1.9121	-3.4887	-6.6173	0.22715	-2.8057	-3.1347	-4.9644	-3.0035	-3.9789	-1.2797	-2.4465	-1.7823	-4.2645	-2.5232	-2.8777	-5.6039	-4.251	-2.7958	-3.1629	-4.1253	-2.051	-2.3598	-0.29888	-5.7915	-4.2028	-0.56291	-2.5582	-2.2565
0.057282	0.49595	-2.9297	-0.59349	-4.4538	-0.43292	-3.8524	-1.2944	-2.2413	1.471	-2.9795	-0.41019	-1.8581	2.9258	-0.93443	-0.37379	-3.8007	0.91119	-1.251	-4.1727	-0.48097	-2.8989	-1.8974	-3.0141	-1.2813	0.44898	-5.09	-3.7027	0.45667	-1.5984	-4.6202	0.26522	-3.1829	-0.59137	-2.9439	-1.3564	-0.88411	-2.1738	0.97772	-2.9653	0.92548	2.7381	1.0703	-0.81028	-1.3231	-1.7594	-1.4654	-3.013	-0.91514	-5.0795
-11.933	-10.199	-13.587	-13.381	-14.135	-11.677	-13.7	-8.8281	-11.109	-11.88	-8.4299	-9.4717	-11.175	-11.949	-15.351	-11.907	-10.96	-11.402	-12.894	-13.402	-9.9499	-12.547	-14.83	-11.228	-10.617	-13.356	-8.4822	-13.301	-12.709	-10.528	-11.64	-11.756	-9.6006	-9.6426	-10.641	-5.6927	-11.628	-12.839	-9.6428	-5.8546	-13.921	-11.44	-8.8487	-12.273	-11.231	-11.386	-11.341	-10.299	-11.757	-10.055
4.7559	7.1304	4.9371	7.2781	6.4421	4.5612	5.32	7.2971	8.1863	7.1255	5.3961	5.382	2.6192	4.4254	7.8123	7.0751	6.4886	5.0534	5.0318	3.8377	5.0182	4.3009	6.0469	4.3495	4.0308	7.2025	6.3022	6.3793	6.436	6.5464	4.8146	7.1542	6.2498	9.4002	8.1339	8.3372	4.7693	3.8595	5.7007	3.339	1.6322	5.9702	3.972	5.9489	5.8445	4.3501	4.9662	5.3249	5.079	7.7845
3.9654	5.6957	2.3671	0.22746	-1.1717	1.0629	1.8568	2.4726	2.5444	3.12	-2.3855	0.36617	4.0949	2.0945	4.5721	3.3741	4.6569	1.39	-1.3632	3.6891	-0.31035	1.2546	2.9646	0.80585	-1.4459	3.021	1.2015	0.048682	-0.90032	2.3657	0.2033	-0.22595	4.6978	1.6999	0.75587	1.7497	2.0907	0.21475	0.62839	-0.58209	-0.46265	0.52276	-0.71272	3.0523	3.0996	0.69013	3.0508	0.51072	2.6526	1.2039
4.5769	4.5276	6.5058	5.5206	3.8221	2.2936	6.333	2.7747	4.2478	6.1986	6.3052	3.6925	6.8869	5.3537	6.1651	5.1624	2.9457	7.3816	4.7624	8.2609	2.919	3.3223	2.8311	4.5224	3.7642	3.6342	3.3183	6.1162	3.508	3.3063	3.1838	6.666	4.2337	2.7679	3.4577	8.4536	4.9158	4.0391	3.9163	8.2381	5.6538	1.9225	3.54	2.9792	2.6534	6.7844	3.992	8.202	7.2707	4.9919
-1.5948	1.4937	1.5404	2.1913	1.3651	0.35012	4.1235	-0.34977	-0.28549	3.0049	1.1221	0.40003	3.3933	4.9051	1.7341	6.2985	1.4153	2.0293	1.147	3.9687	2.3647	3.9135	2.315	-0.36914	2.6015	-1.07	2.2549	3.176	0.56534	1.2525	2.1645	0.9593	5.0303	1.4974	0.067412	1.7965	1.3242	2.269	1.8727	-1.2967	-1.2493	2.0448	-0.38202	4.5551	1.4679	0.89217	3.2147	4.5943	3.1909	2.6246
-6.4235	-7.3543	-6.2309	-10.767	-9.9091	-14.986	-8.7024	-8.8772	-10.815	-6.167	-6.4059	-11.498	-12.717	-7.103	-10.785	-9.4148	-7.8823	-6.2884	-8.1112	-6.8274	-8.1705	-6.6108	-6.4965	-10.44	-6.637	-9.5083	-6.0282	-7.5894	-7.4265	-12.993	-7.8617	-8.9087	-7.3008	-6.4058	-10.819	-11.426	-10.019	-7.4971	-10.499	-7.6688	-8.8872	-5.799	-9.1884	-8.8504	-10.506	-7.1913	-5.8524	-9.8285	-6.4487	-7.3658
-12.391	-10.769	-9.6834	-10.207	-10.267	-7.1128	-9.161	-14.442	-12.491	-10.879	-7.3097	-9.3126	-11.696	-11.045	-8.7377	-8.1511	-9.5653	-12.013	-12.359	-10.857	-13.059	-12.546	-13.337	-12.134	-10.73	-11.556	-9.7519	-14.891	-7.9954	-10.04	-12.831	-9.3158	-10.069	-9.2722	-12.922	-14.105	-11.825	-13.629	-11.502	-11.217	-15.05	-11.856	-10.029	-12.637	-8.0519	-9.4256	-11.514	-9.3226	-11.111	-10.347
-1.8221	0.00019256	3.469	1.5672	-1.8256	-0.64863	3.4864	-1.5397	-3.1149	-0.34646	0.97016	2.2698	-1.5469	0.5661	0.65857	-4.9752	-3.9295	-2.631	-2.3986	-1.7545	-2.941	0.12814	0.74735	-0.0026388	-1.2287	-2.5524	-3.779	-2.209	-3.2738	0.070367	0.33027	-1.8775	0.49048	1.0378	-0.24601	-4.8927	-2.7154	-2.2322	-1.4218	-1.4401	1.1424	0.13129	-2.366	2.0361	-2.1831	0.70346	-3.1667	-1.8489	-1.0711	1.6942
-14.264	-11.307	-15.231	-10.795	-9.4327	-11.016	-15.538	-12.668	-10.161	-11.587	-12.884	-13.485	-12.162	-13.764	-18.32	-11.097	-12.188	-13.047	-10.648	-10.047	-11.623	-9.3472	-10.349	-12.949	-12.941	-11.157	-10.925	-11.622	-12.183	-10.112	-11.522	-13.882	-9.8426	-13.294	-11.444	-11.033	-9.1091	-10.687	-9.9225	-10.803	-12.607	-13.603	-14.621	-8.3864	-7.9845	-13.63	-9.3983	-11.257	-14.382	-12.088
1.7208	1.0416	2.0938	-0.52117	2.3934	0.63816	1.545	-1.45	2.6722	-3.99	-0.15365	-0.58161	-1.6337	3.499	3.0352	1.016	-0.81782	-0.37001	2.0105	-1.6839	0.11146	2.3273	-0.91946	3.4108	-0.88629	-2.1537	2.7299	0.17469	-1.7619	1.2741	0.2816	2.5858	0.87279	0.079114	0.66285	-0.1004	1.0576	-0.55024	-2.0238	-0.38638	-4.475	0.0051951	-0.61504	2.1136	1.6968	0.30722	3.1065	2.316	-0.25928	2.4919
-26.326	-20.666	-24.088	-24.024	-24.472	-19.653	-21.023	-23.03	-23.461	-22.018	-21.672	-22.056	-20.939	-19.69	-18.649	-23.395	-23.025	-22.431	-22.001	-23.59	-21.347	-21.111	-22.761	-22.674	-22.53	-21.632	-20.928	-21.593	-22.193	-17.93	-22.161	-20.268	-26.664	-21.79	-24.516	-23.138	-25.166	-21.967	-24.495	-21.268	-21.838	-21.127	-22.481	-22.011	-16.926	-22.261	-23.549	-22.896	-21.777	-21.825
-11.744	-10.93	-13.101	-9.4409	-10.314	-11.061	-13.114	-9.6163	-8.3706	-11.224	-10.759	-15.721	-12.6	-11.939	-9.8432	-11.071	-9.6587	-10.439	-11.047	-10.873	-13.133	-10.765	-11.354	-7.9199	-7.585	-9.5743	-15.599	-8.6505	-12.535	-9.5648	-10.182	-8.9777	-10.881	-10.307	-10.194	-8.3441	-10.696	-11.031	-10.805	-7.629	-7.855	-9.1823	-13.195	-10.164	-9.122	-14.028	-12.126	-11.61	-7.2077	-9.528
8.0541	9.7772	3.8248	8.1995	5.6453	3.5044	7.396	8.356	8.0834	6.5367	7.9879	6.0818	7.2878	6.5815	6.2784	5.6323	5.5503	1.643	7.2046	8.582	8.9535	6.745	5.601	11.375	6.8629	8.9101	7.4446	8.3717	3.2228	5.5176	7.4961	9.3245	6.5539	6.4721	3.9181	7.529	9.5386	2.9221	9.0871	7.8781	6.0123	8.1329	7.9712	6.475	6.0322	6.2316	6.5752	3.3629	4.3139	7.1158
5.0109	7.7794	11.926	8.2737	6.8506	8.8502	8.1657	8.3099	6.7315	8.4178	6.9046	10.075	7.5884	9.6925	8.1771	6.9404	5.3639	8.2033	11.269	6.9081	5.6514	6.6587	8.0006	11.05	4.6833	10.134	7.7168	7.3988	11.239	4.3496	9.4707	7.4042	9.1301	8.685	7.9489	6.5539	4.9518	8.6804	10.521	8.1886	8.0323	10.44	6.4645	7.1975	7.2461	9.2651	7.9059	4.8517	5.1709	8.0922
7.2014	9.5715	7.6521	7.4571	7.0217	5.1129	3.7181	8.8057	11.251	6.8605	8.5935	7.4164	5.9881	7.4689	7.4936	6.6171	7.0053	4.6983	7.8887	7.4815	5.4215	9.6574	7.152	4.3232	6.0379	6.9095	5.4068	4.6492	6.0586	8.7074	8.8264	7.2728	4.8635	5.5874	2.3386	4.279	5.4687	4.6143	7.8614	9.5985	7.5233	8.0463	5.8417	7.7956	5.6996	5.4601	4.9413	9.7771	4.3384	7.9214
-12.608	-11.24	-11.029	-15.452	-14.345	-14.043	-12.884	-11.544	-11.431	-10.745	-10.886	-10.502	-11.277	-13.18	-12.396	-12.947	-11.531	-12.771	-12.953	-11.921	-12.045	-9.8846	-15.199	-14.362	-14.411	-14.531	-10.388	-11.828	-12.859	-10.062	-12.381	-13.059	-12.926	-11.243	-12.123	-10.862	-14.342	-13.102	-14.567	-14.07	-13.34	-14.258	-11.608	-11.228	-13.572	-13.459	-13.021	-12.324	-13.886	-13.358
-23.371	-25.028	-24.491	-21.042	-22.495	-20.474	-20.768	-19.128	-23.653	-18.349	-21.177	-21.865	-22.025	-24.76	-25.213	-18.211	-22.103	-19.869	-22.826	-20.847	-23.562	-22.148	-24.05	-22.504	-21.065	-23.532	-22.361	-28.71	-19.74	-19.821	-23.868	-22.428	-18.908	-19.615	-21.504	-21.204	-23.379	-21.075	-19.005	-21.438	-23.341	-22.734	-22.192	-21.198	-22.321	-21.503	-23.596	-21.867	-21.387	-19.697
-14.887	-15.134	-12.487	-12.925	-15.304	-13.193	-13.321	-11.904	-13.826	-13.725	-13.38	-14.383	-15.612	-16.966	-16.269	-14.011	-13.52	-13.274	-14.626	-10.697	-14.647	-11.654	-12.287	-10.01	-14.572	-16.571	-13.9	-14.774	-12.45	-16.012	-15.515	-14.154	-16.19	-13.029	-14.62	-11.49	-16.151	-12.379	-15.829	-13.59	-12.032	-13.419	-12.381	-16.873	-13.634	-14.889	-17.776	-15.46	-14.921	-14.472
-4.7707	-5.6951	-4.9184	-5.1131	-6.2908	-5.5411	-5.6441	-7.7465	-7.929	-5.9817	-2.1039	-5.1616	-4.4543	-8.019	-1.4449	-5.7941	-4.1923	-7.9196	-5.3399	-3.8315	-4.8163	-5.7998	-6.7811	-7.1685	-6.3544	-3.7393	-5.2498	-2.7367	-4.9342	-6.135	-6.816	-7.8511	-3.3324	-6.1486	-2.8363	-5.2419	-6.9341	-8.2749	-6.9123	-4.6104	-5.9591	-6.0229	-5.5729	-6.4016	-3.586	-7.0591	-4.0333	-8.4357	-2.7613	-6.5918
-6.0177	-7.7338	-10.621	-10.295	-6.2539	-9.4663	-10.693	-11.432	-8.8349	-7.2925	-6.2121	-13.503	-8.5856	-10.861	-12.909	-9.3594	-9.2287	-6.7806	-9.0318	-7.3429	-8.2494	-13.871	-10.306	-10.021	-7.014	-8.4098	-10.676	-8.1952	-6.4594	-10.505	-9.6948	-9.0368	-9.6312	-7.77	-9.8334	-8.7063	-5.6151	-10.909	-9.193	-9.0456	-8.9804	-9.3488	-7.295	-6.0861	-9.6886	-11.429	-10.293	-9.7292	-10.055	-12.273
-3.4771	-2.9113	-3.0606	-4.3647	0.032788	-4.8742	-0.94359	-2.276	-0.83624	-1.2833	1.4448	-6.9902	-3.1499	-1.5665	-4.7529	-2.2997	-4.0666	0.7438	-0.86419	-3.519	-4.5664	-3.8754	-4.0703	-1.2382	-1.1434	-3.2658	-2.7306	-1.9894	0.20841	-4.4162	-1.3108	-1.2892	-3.2417	-5.0909	-4.5503	-1.8745	-2.5379	1.2663	-3.2316	-1.5055	-2.6409	-3.5537	-1.7579	-2.3921	-1.3093	-1.5225	-3.385	-3.5663	-3.072	0.20019
-14.658	-11.714	-10.724	-10.392	-12.637	-9.3168	-14.367	-14.673	-9.7445	-10.518	-12.874	-10.679	-13.897	-13.031	-11.549	-11.97	-11.924	-11.371	-11.237	-12.871	-13.64	-16.759	-11.843	-11.802	-12.404	-8.9767	-8.88	-15.34	-8.7243	-11.396	-11.271	-10.544	-9.1629	-11.89	-10.495	-13.964	-11.586	-10.619	-10.857	-11.121	-14.873	-10.393	-10.837	-15.865	-8.6845	-15.504	-11.672	-9.7709	-12.649	-11.252
-2.4486	1.9361	-1.1998	-3.227	-3.794	1.1766	0.90543	-0.23884	-1.9557	-1.3944	-0.11262	0.17724	0.044695	-1.0945	-1.0363	-1.5017	-3.4553	0.43852	-1.8175	-1.0029	-0.5532	-2.2026	-0.97554	1.9098	-1.1686	0.20978	-2.5188	-1.787	-1.945	-3.5082	-1.2261	-3.3639	-0.79328	-1.2719	-2.6854	-1.7934	0.90882	1.5695	-0.93735	0.52181	-2.6135	-0.12193	0.10822	1.6286	0.87728	-1.0307	1.1154	-0.28174	-3.1177	-4.2324
1.1585	0.070841	1.6498	-2.032	-0.33693	1.7231	0.23906	0.07898	0.79609	0.12958	0.48623	-0.75558	-0.90496	1.3215	2.3842	3.0187	0.21036	0.45036	1.7597	-0.4655	1.1141	2.8854	2.3546	-0.87919	0.29822	1.0414	1.7472	0.83387	1.6473	0.13798	-1.1572	0.40474	0.4478	1.648	-1.2174	-0.85586	1.6013	0.17741	2.059	-0.91571	0.075963	-0.020566	2.9849	0.49662	-1.0021	1.1937	2.9656	0.32534	0.70711	-0.17235
-11.219	-12.676	-15.213	-12.471	-13.693	-14.038	-12.655	-12.677	-12.2	-11.883	-14.311	-10.624	-12.277	-13.046	-13.374	-14.434	-10.52	-15.421	-13.358	-12.913	-12.504	-14.484	-13.607	-10.168	-18.333	-11.669	-14.121	-10.002	-12.026	-12.483	-9.5139	-16.446	-16.025	-11.621	-13.034	-12.031	-14.014	-15.042	-12.789	-14.641	-13.485	-13.729	-11.712	-15.229	-12.703	-13.027	-13.782	-11.824	-15.709	-11.244
-6.111	-3.7433	-4.0268	-3.3344	-4.6143	-5.3403	-6.2324	-4.5391	-4.8566	-5.7481	-6.1386	-7.7061	-4.8151	-6.4339	-5.2827	-6.3639	-5.2716	-5.4399	-4.4915	-3.3364	-3.805	-6.3544	-4.8204	-6.4872	-5.8718	-5.2203	-1.274	-3.7951	-1.8787	-5.4894	-4.3987	-6.4658	-5.5401	-4.3383	-6.264	-5.5671	-4.6414	-2.8015	-4.5616	-4.8612	-2.2486	-5.0863	-6.1186	-1.3278	-3.8389	-5.8082	-4.9816	-6.122	-5.0175	-8.7974
-5.2474	-3.2243	-5.7584	-6.3867	-6.6691	-5.4166	-5.4209	-1.533	-7.7242	-8.1089	-6.7237	-5.4876	-2.8697	-4.8103	-5.5968	-1.9934	-6.59	-5.6992	-8.2122	-6.4345	-3.8382	-1.6229	-2.9411	-0.75473	-4.2732	-7.0303	-3.7601	-3.9535	-6.2411	-6.0065	-5.9843	-3.168	-1.9069	-6.4665	-3.1619	-7.2629	-6.8591	-3.5078	-4.792	-1.4929	-4.5456	-9.6796	-7.0729	-5.0257	-4.6789	-7.6145	-5.4637	-4.7348	-7.955	-4.8734
-14.751	-10.971	-13.467	-13.52	-15.666	-15.43	-14.69	-11.048	-13.191	-13.069	-14.307	-14.309	-13.252	-12.881	-15.607	-13.194	-13.366	-11.618	-12.573	-14.995	-12.971	-14.498	-12.477	-12.377	-14.739	-12.29	-12.147	-11.309	-12.909	-10.095	-9.7538	-15.33	-11.694	-10.754	-16.994	-14.845	-15.018	-18.74	-11.805	-11.75	-15.546	-13.946	-14.26	-10.914	-14.246	-13.415	-13.408	-14.871	-14.703	-13.464
-21.086	-22.514	-19.978	-22.165	-19.65	-20.361	-17.502	-22.627	-23.254	-18.512	-20.791	-24.313	-23.677	-19.103	-21.378	-21.765	-21.385	-20.297	-20.236	-22.387	-22.128	-20.191	-23.625	-21.002	-20.66	-23.522	-18.902	-20.367	-19.352	-19.889	-22.845	-20.517	-21.643	-18.225	-20.108	-21.61	-20.202	-23.491	-19.37	-23.51	-20.694	-21.564	-20.002	-18.339	-20.057	-18.889	-22.893	-22.438	-22.172	-19.187
5.2095	4.8467	4.1549	4.8352	4.0237	5.7205	6.7768	5.2822	7.7048	5.8352	5.7688	6.6738	4.8701	6.5065	5.1584	5.435	8.0485	7.9001	4.6471	4.4328	5.0585	5.6411	6.5686	6.1655	3.8169	5.1214	3.5475	2.4673	7.6053	8.1465	5.8967	3.2665	4.3655	4.1023	4.7953	5.0596	2.5736	5.2156	2.6565	6.441	6.5191	4.5921	2.6901	7.5028	3.6112	5.2256	3.2646	5.6962	6.4566	7.9842
-3.9045	-5.7701	-8.0805	-5.7632	-6.2338	-4.9249	-5.276	-5.4503	-3.4179	-4.8299	-5.3219	-2.7624	-7.7513	-7.5818	-5.4898	-4.4021	-4.5467	-5.9153	-6.3492	-6.048	-5.8996	-4.9825	-6.7307	-6.2183	-6.248	-4.7501	-6.8212	-5.2158	-7.7163	-7.6033	-1.6698	-6.4079	-7.9875	-7.7763	-3.8887	-3.3713	-4.0732	-6.4114	-7.7285	-5.3786	-5.5803	-6.263	-2.7071	-5.1652	-7.1101	-6.2185	-4.6063	-7.5199	-6.6334	-4.479
-13.367	-13.122	-9.2861	-13.815	-11.546	-12.449	-14.2	-11.138	-11.393	-12.489	-10.835	-10.614	-11.049	-13.887	-11.145	-14.828	-14.803	-14.04	-13.944	-16.258	-10.911	-13.064	-14.197	-13.864	-12.334	-11.755	-11.315	-14.514	-15.268	-12.124	-15.472	-16.281	-14.551	-13.524	-17.158	-11.522	-18.656	-10.92	-15.037	-13.761	-16.401	-15.181	-14.383	-10.457	-12.801	-13.172	-16.642	-15.229	-15.461	-13.446
4.4425	4.0696	2.4902	2.5913	2.9452	1.8453	-2.0154	2.8631	3.0563	3.2277	3.6406	4.5749	2.0678	2.3229	1.8036	2.4319	1.5944	4.166	4.0736	-0.76736	2.162	2.5997	2.8478	1.6755	1.6682	5.6759	3.9874	2.3898	4.9635	1.5688	-0.70327	3.1184	3.4468	0.7943	5.2822	3.5704	4.3658	3.2534	3.7064	2.7239	2.7708	1.6131	8.2593	4.4112	1.1197	1.2341	0.79328	2.7444	4.215	0.74099
9.4525	6.1354	5.2821	5.4773	4.2592	3.3743	3.6153	5.371	5.05	8.957	5.9594	6.6014	1.11	2.8657	3.5705	5.6287	4.9392	9.3567	7.0592	1.9974	2.4137	7.5103	5.8184	4.8122	4.1594	4.4069	4.0222	5.5392	5.9927	9.9948	6.0943	5.3995	6.5533	8.3831	5.314	5.8379	3.7029	4.9658	4.9203	5.0009	9.5388	5.4409	6.979	3.7574	2.9498	2.2823	5.2869	2.1887	3.8854	-1.4959
-0.72432	0.29229	-2.4639	0.11951	-1.1225	-1.2229	-2.4735	1.4781	-1.5304	-0.86044	-2.7279	-1.231	-1.2423	-0.85761	-0.89031	-3.8725	-1.2577	-1.0992	-1.2104	-4.8749	0.81094	-2.3857	-1.0073	0.6925	-0.62016	-2.5652	-1.1066	1.8299	-0.76335	-1.8179	-1.2529	-3.1922	0.0081528	-2.2039	-3.0707	-1.4196	0.4673	-1.1835	-2.7167	-2.9543	-2.4084	-2.2631	0.28658	-2.9889	0.51178	-1.5286	-2.2011	-0.28752	-2.2291	-1.2303
3.3209	6.383	5.2453	2.882	4.5653	4.044	4.8736	2.5127	2.0622	5.0248	3.0814	3.7947	4.8245	6.4108	4.8992	8.1311	3.4142	4.8262	3.9089	3.0446	4.0687	5.571	4.1513	3.5549	4.1062	2.1971	5.311	5.0869	4.0022	6.693	7.6467	2.8748	3.6338	4.9067	0.77763	2.1874	6.0778	2.2645	7.0504	4.0428	2.956	2.3741	2.3474	2.9882	9.2706	3.3401	6.6586	2.0083	1.2781	4.6991
-4.4925	-3.0772	-1.447	0.82125	-0.3745	-1.3574	-0.7771	-2.4307	-5.2746	-0.86701	-4.8762	-1.2353	-3.2705	-1.3768	-3.7384	-3.6277	-3.3745	-1.3447	0.86339	1.3483	-3.0759	-0.38488	-3.4984	-2.1559	-1.7609	-2.6622	-3.8541	-3.0043	-1.5105	-0.75344	-4.8547	-0.94852	-4.933	-4.5249	-1.7838	-0.54464	-3.1032	-2.421	-2.6278	-5.5614	-2.9448	-2.8469	-4.342	-0.57508	-6.1822	-0.12301	-2.4696	-1.5893	-0.54498	-3.5576
-6.5679	-7.8487	-5.9397	-3.4281	-4.9584	-3.8472	-6.4863	-6.5431	-5.4163	-10.162	-6.2921	-6.4733	-6.1107	-6.5834	-9.3369	-5.5213	-5.3073	-3.6006	-6.9476	-5.2578	-8.2324	-5.3324	-5.123	-6.3622	-4.8882	-7.0914	-3.6029	-4.1389	-8.2448	-2.8536	-7.9341	-6.4312	-4.9771	-4.4629	-8.0891	-8.8772	-8.4547	-6.3005	-6.9319	-8.1503	-8.0593	-5.8293	-7.4319	-3.5757	-3.7598	-7.3994	-7.1101	-3.825	-8.7657	-7.8092
-13.167	-11.59	-12.331	-13.969	-9.1366	-12.935	-15.296	-12.018	-12.729	-11.453	-9.745	-12.855	-12.236	-14.004	-9.8597	-10.892	-12.91	-15.557	-11.155	-12.143	-8.1685	-12.399	-11.477	-10.144	-13.178	-9.534	-15.348	-11.857	-11.674	-12.073	-10.416	-9.4049	-9.8713	-12.768	-12.561	-12.559	-10.859	-10.318	-15.07	-9.4918	-8.3018	-12.077	-11.231	-11.282	-9.0816	-9.6047	-9.3667	-9.6012	-10.041	-9.5969
6.6421	3.4478	3.24	4.2281	5.3577	5.3249	4.8175	2.0334	1.9672	5.1661	4.4824	3.0529	7.4823	8.2184	4.929	0.727	4.7583	5.061	2.0668	6.3198	4.993	4.367	3.5511	6.022	2.9413	3.278	0.55168	4.4549	3.8711	4.3156	2.7538	5.1928	9.1917	10.373	1.8979	2.2093	7.8913	4.6948	3.4703	6.2841	5.1925	0.96466	4.9478	7.9675	6.1405	2.3733	2.7211	5.0692	6.0829	5.557
1.1696	-4.6037	-2.4046	1.3473	-1.1203	-3.2971	0.95619	-0.15798	-0.14675	0.48489	-1.0167	-4.5224	-0.96474	-1.7201	-2.9624	-2.2805	-3.2767	-2.1131	-2.81	-0.68656	-2.9653	-3.4717	-5.2265	-2.2254	-3.3351	-3.1048	-1.6356	-1.9373	-2.5065	-1.8601	-3.7071	-0.76412	-0.84231	-0.019184	-0.7714	-1.8166	-0.054233	-2.3369	-3.5937	-1.7089	-3.1799	-1.4142	-1.6396	-0.13299	-0.23828	-2.5706	-3.7431	-3.4838	0.10944	-1.9632
-9.9058	-9.8302	-7.9291	-11.528	-13.101	-11.494	-16.299	-9.1123	-12.845	-12.162	-8.4305	-12.423	-13.196	-14.911	-10.443	-9.7166	-10.256	-11.844	-12.794	-8.5606	-14.469	-12.372	-15.188	-13.164	-13.479	-10.36	-15.351	-12.389	-12.032	-12.006	-9.7017	-12.08	-13.13	-8.1694	-13.952	-9.1375	-10.426	-10.688	-10.359	-9.4475	-11.545	-10.819	-10.163	-11.018	-12.126	-10.529	-10.444	-9.7013	-10.683	-12.817
8.3401	11.534	11.859	12.69	8.9763	7.492	8.1814	8.6062	7.1038	10.65	12.296	9.8401	7.7313	11.832	10.053	5.017	9.9042	6.2364	8.5597	7.5594	12.964	13.033	9.6436	8.0484	11.744	13.222	11.573	7.9098	8.1101	9.4344	6.5235	8.8628	7.5275	9.7411	8.5971	8.475	10.716	10.95	10.034	6.3309	10.27	11.114	8.3036	8.1762	7.9846	12.875	6.0757	7.7109	10.523	7.7958
-6.6022	-10.292	-9.7257	-7.5024	-10.279	-11.284	-9.6091	-10.349	-8.0454	-10.161	-6.1167	-10.489	-10.583	-9.8307	-8.6124	-13.536	-7.5846	-4.7905	-10.565	-8.5285	-9.7423	-9.6353	-9.1971	-8.5648	-10.635	-9.8472	-7.7494	-6.911	-8.1301	-6.7337	-11.043	-7.8989	-9.15	-7.7839	-9.1545	-6.7339	-12.004	-8.249	-10.533	-7.1586	-8.7298	-8.5689	-8.0071	-10.41	-9.0121	-7.1951	-13.014	-8.2744	-13.042	-8.8358
2.0183	-0.32081	2.3948	-0.81608	-1.5214	1.3091	-0.348	-0.63368	1.1238	-2.5793	-0.42779	-3.5444	0.30939	-0.71746	-1.2218	-2.857	0.48338	0.93413	0.72712	-4.6036	-5.1117	1.771	-0.10041	-0.80752	2.3756	-1.648	-0.51265	-3.8885	-0.64408	0.29866	1.617	4.197	-0.03319	-4.2639	-1.6309	-0.94684	-1.1569	-2.3064	-1.2574	-1.0469	-1.8166	-1.6095	-1.3207	-3.4106	-1.0657	1.2042	-1.2664	-0.78713	-0.51325	0.89611
-0.32718	0.50099	-2.9284	-3.5804	-3.3785	-5.0361	-0.049342	-1.8214	-3.5114	-1.567	-0.61887	0.21941	-0.43817	-0.098274	0.69583	-0.58976	-0.49751	-2.6069	-0.22071	-2.8671	-1.0905	-2.3536	-2.2669	-1.1357	0.22615	-1.6893	0.12381	2.6512	-2.4382	-2.3646	-1.5496	-2.242	1.0511	-1.7693	-4.1608	0.34159	-0.48197	0.9223	-1.3393	-3.4699	0.14694	-1.7388	1.0098	-1.7183	-1.7755	-3.3641	-3.0296	-1.3212	-3.4262	-1.2819
-2.2025	-1.532	-3.621	0.11659	-2.4404	-0.14688	-2.3625	-2.6425	-2.5106	-5.3596	-3.2556	-5.3064	-3.504	-1.5844	-1.2276	-1.5544	-5.2733	-5.728	-3.5211	-1.2745	-3.649	-5.6208	-4.6961	-2.7908	-4.8955	-4.6859	-4.3295	-1.3183	-3.8156	-3.8506	-4.6355	-4.2502	-3.1664	-0.037492	-2.4502	-0.99581	-0.74662	-5.3137	-3.7387	-2.1876	-1.2162	-3.5379	-2.1877	-5.7195	-2.9108	-4.4146	0.56391	-3.0324	-4.5148	-0.086972
-5.8476	-1.5636	-3.4489	-1.6172	-5.6491	-0.05736	-3.5085	-4.0424	-6.1463	-2.5032	-3.0767	-2.5894	-1.2892	-2.3834	-0.5296	-3.3533	-6.2822	-5.3265	-3.2949	-6.0908	-4.2308	-8.0299	-2.3443	-4.3417	-3.5303	-3.5081	-6.1208	-4.5182	-1.2317	-3.7642	-5.1969	-1.0708	-1.4495	-3.7305	-2.4953	-0.9309	-2.7752	-0.75551	-6.6811	-5.0756	-2.4975	-3.7332	-7.1873	-3.6627	-2.4013	-7.313	-4.4408	-7.2453	-5.1827	-3.3881
-14.018	-14.772	-14.384	-15.37	-14.943	-14.021	-11.143	-15.719	-14.372	-12.302	-15.76	-18.633	-9.4342	-11.522	-16.68	-16.999	-14.998	-13.625	-13.944	-13.097	-15.345	-11.588	-16.447	-12.968	-14.29	-15.762	-11.676	-14.862	-14.126	-12.997	-11.97	-10.848	-14.821	-12.905	-13.976	-14.22	-15.878	-18.21	-13.162	-16.175	-16.623	-13.087	-12.252	-13.127	-17.047	-17.225	-12.92	-11.647	-11.173	-12.47
6.4718	5.6631	7.353	9.3631	6.4664	8.057	4.1619	7.9035	6.8085	7.1901	8.1495	5.383	7.6198	7.5583	6.912	7.0681	8.2944	1.4775	5.3641	7.2482	5.9227	8.3897	8.9334	6.7565	5.6886	4.6083	6.6822	8.5242	9.7115	2.6019	5.7796	4.6243	7.971	5.1745	7.693	7.8537	5.0591	6.0682	6.2275	5.8585	9.7549	7.6814	7.1985	6.5964	7.8649	7.3008	7.352	5.6806	4.1044	7.5312
-22.647	-20.733	-22.405	-22.277	-21.729	-18.375	-25.005	-20.553	-22.637	-22.587	-19.28	-22.581	-22.463	-21.763	-22.982	-19.954	-23.378	-24.948	-22.236	-23.616	-22.225	-21.841	-20.896	-21.997	-22.756	-22.791	-23.968	-23.029	-17.533	-21.391	-21.112	-24.565	-21.817	-25.673	-19.921	-22.638	-21.269	-22.439	-21.934	-22.888	-26.724	-21.809	-21.794	-21.949	-24.501	-20.893	-24.904	-23.995	-26.528	-21.998
-8.3384	-6.0554	-8.0368	-6.0057	-9.9944	-9.9749	-9.8958	-11.624	-8.8272	-8.4805	-8.6384	-8.9755	-7.5479	-9.4708	-9.3817	-7.0529	-9.1704	-10.803	-10.814	-10.884	-11.759	-6.2461	-7.7967	-9.277	-6.2483	-8.3186	-7.9971	-7.3234	-5.9947	-6.7748	-8.5768	-11.983	-5.2115	-7.7699	-7.125	-8.888	-9.4296	-9.7665	-6.9531	-7.8534	-6.0186	-8.9628	-7.8947	-7.7542	-12.555	-10.806	-9.3272	-8.8046	-6.813	-8.5819
-21.344	-22.348	-20.066	-21.214	-22.565	-22.668	-22.447	-22.942	-20.476	-21.419	-24.167	-20.945	-21.066	-21.833	-22.468	-24.11	-19.288	-21.764	-20.765	-20.893	-26.018	-21.757	-20.228	-19.003	-24.109	-25.402	-21.914	-23.31	-24.705	-21.759	-21.92	-20.679	-25.317	-21.837	-22.87	-21.664	-21.378	-22.769	-17.933	-21.909	-21.342	-20.412	-24.579	-23.239	-24.603	-19.901	-22.103	-24.659	-20.584	-24.588
-8.9564	-5.1653	-9.2678	-6.1723	-10.813	-6.9188	-6.2427	-4.5221	-5.1055	-9.3852	-8.1622	-7.648	-6.6377	-6.7533	-6.0852	-5.7943	-9.4898	-4.3022	-10.841	-8.2858	-6.7033	-6.6707	-9.1771	-7.9954	-7.9819	-9.1857	-6.9573	-9.3524	-6.5827	-8.4035	-6.1241	-7.3631	-3.5563	-6.5326	-5.3745	-6.6836	-6.3778	-7.3603	-3.927	-5.4648	-5.0031	-8.7797	-5.2823	-5.8639	-8.295	-7.3691	-5.1738	-9.4863	-8.112	-7.7753
-10.383	-12.547	-15.473	-14.211	-13.719	-9.9893	-10.172	-7.8937	-8.5696	-9.5333	-14.198	-11.251	-10.838	-14.194	-13.392	-10.926	-12.308	-11.692	-10.031	-13.242	-10.916	-9.6199	-11.162	-15.772	-11.879	-12.615	-9.4697	-12.662	-10.813	-8.2839	-9.6897	-11.919	-11.213	-11.96	-13.18	-11.209	-9.961	-10.697	-11.03	-9.5955	-10.65	-10.543	-11.388	-14.27	-9.9502	-10.176	-12.247	-10.317	-10.568	-12.286
6.0261	6.6429	6.022	6.9588	8.6238	8.798	11.086	8.3152	6.5516	8.6814	7.8142	5.6055	6.4527	6.4417	5.0957	6.9588	9.2727	5.7839	8.0952	6.8499	6.0956	4.3985	6.2407	8.7556	7.2407	6.6121	7.6071	6.578	4.9344	9.1167	9.2265	5.1385	5.4889	2.5517	2.9144	6.4723	4.3006	4.9097	3.8647	5.4815	7.0473	6.512	10.936	5.6643	6.7699	5.3008	6.8466	4.2668	8.0616	5.9628
-1.1788	-0.21358	-6.6518	0.16832	-3.0426	-0.66732	-1.4739	-2.818	-0.60289	-2.9478	-1.7746	-4.2286	-2.5354	-1.3442	-1.704	-4.5331	-1.5866	-5.1337	-3.2893	-0.315	-3.2712	-3.7563	3.3276	-5.0224	-1.2149	-3.7089	-2.9828	0.14329	0.35636	-3.1952	-3.6878	-3.0956	-2.2709	-3.175	-3.6635	-3.7342	-3.8354	-4.4856	-2.1978	-0.1027	-1.3744	-2.3567	-0.8702	-4.9001	-3.9744	-3.3956	-2.2951	-3.6365	-4.228	0.41959
1.2533	-0.69024	0.14126	5.0002	3.615	-1.1456	0.071138	1.0327	1.6874	2.7938	2.2428	3.8714	-1.4634	1.6008	0.34733	4.5748	-0.51789	-0.88202	0.60429	2.7209	4.665	1.9631	-1.9192	3.2699	-1.3007	2.6084	-1.7811	-1.3216	1.1109	3.4417	1.4029	-0.33704	-0.42779	0.3769	0.94499	-1.1303	0.52685	-0.16523	1.7999	-0.016397	-0.37559	1.0877	3.9266	0.13537	1.0871	2.0004	1.3599	1.6164	1.1256	2.8212
-15.487	-15.693	-14.326	-12.449	-14.328	-15.965	-14.81	-16.351	-15.524	-9.7914	-14.924	-14.385	-17.11	-13.94	-12.841	-13.846	-13.145	-14.395	-17.353	-15.979	-13.549	-17.031	-15.04	-14.986	-15.133	-15.145	-18.01	-15.627	-12.647	-16.798	-14.027	-12.843	-15.239	-18.414	-11.259	-13.215	-17.151	-13.577	-15.226	-13.151	-16.54	-12.782	-13.297	-16.089	-14.348	-17.009	-16.326	-15.914	-16.178	-16.634
1.1579	1.131	3.7337	3.2496	4.1449	4.2163	1.218	3.6039	5.4202	2.1788	0.83854	5.4554	3.7211	2.9637	0.17163	4.1942	0.96581	1.3038	-1.0243	0.067938	1.3564	5.6098	2.2204	0.24073	2.0545	5.6263	3.6168	0.99263	1.933	3.3207	1.1212	1.5698	4.5844	2.2213	6.4524	3.4016	2.92	3.8356	-2.047	3.5532	2.8935	3.5017	3.9044	4.7433	2.9926	0.34249	3.3556	3.5126	3.5054	1.7734
-1.4261	-0.98567	1.0109	-2.2839	1.8804	-2.4154	-0.28503	-1.4655	-1.3313	-0.35602	-0.44969	-3.5614	2.8309	0.28106	2.883	-2.2164	-3.8557	-0.72071	-1.2766	-0.62225	2.3287	0.97893	-1.6892	-0.72048	1.2241	-2.0413	4.6563	-0.96866	-0.82073	-2.4896	-3.7038	0.75081	-2.5994	0.028098	-2.3034	0.023955	0.70112	3.0427	-0.11135	-2.7273	0.043516	-2.6788	-0.81241	2.7819	0.55372	1.4414	2.666	2.8034	-1.4821	-0.51285
0.0090809	0.74637	1.091	-1.5812	1.2734	-2.7259	-1.6323	-3.7883	-2.6478	1.7748	1.1537	2.426	1.8627	-0.091802	0.20571	3.5802	0.016416	0.6335	-0.84771	-0.59305	-3.9166	-2.5156	2.3996	0.25244	0.42393	2.0975	-4.6026	-1.0041	-1.4262	0.87944	-0.45098	1.1835	-0.228	-1.2267	-1.8594	-1.1371	0.84682	2.4312	1.4628	-2.6706	1.4445	-1.3057	-5.2495	-3.4557	0.35754	-0.787	0.91699	0.8233	3.2204	1.8168
8.3643	10.113	9.9198	9.0057	9.1979	10.485	8.7899	6.7498	11.8	9.2225	9.2952	12.626	7.9472	10.098	8.3823	8.9532	7.2532	10.279	13.989	9.3206	11.068	11.569	8.7759	11.185	12.475	6.5053	6.9314	11.759	9.9436	9.4803	9.828	8.503	8.5412	9.6316	9.9051	12.65	13.409	8.3047	10.246	6.4498	10.905	7.6408	11.514	7.2402	6.56	9.3822	9.4768	8.8819	12.388	11.222
-2.094	2.3058	0.27901	1.4458	-0.93595	-0.67597	-2.8303	4.6583	1.8761	-0.91497	-3.5956	-1.3254	-0.81373	2.6906	-0.78701	-2.624	-3.6183	-0.79536	-7.228	-0.053675	-2.0143	1.4138	-0.40571	-0.87963	-3.2229	-1.7031	3.3131	1.6231	-0.6791	-1.7955	-1.1538	1.4512	0.82705	-0.3773	-4.1841	-2.4648	-1.4075	1.6146	2.1329	-2.0484	1.067	2.6787	-1.4083	-2.2533	4.558	0.27021	0.1591	0.51874	-3.2397	1.3285
1.118	3.1246	2.171	0.087269	-1.2431	-0.2961	5.3012	-0.12062	3.5682	-0.0040423	2.0152	0.2797	-0.79341	-1.2441	-2.7789	0.82282	0.94109	1.9415	0.50242	4.2973	-1.0803	-0.20735	0.52777	-2.7705	-2.7348	-1.5652	-0.72086	3.2196	-0.90497	1.6924	0.93769	-2.5072	0.30065	-0.22288	2.9434	0.70908	-1.6813	-1.2192	1.2264	-0.46778	-1.8559	0.43524	-0.21413	0.97662	-1.6962	1.1531	2.4357	-1.4277	0.80058	1.3577
-11.562	-11.268	-10.507	-14.195	-10.036	-11.21	-7.6289	-10.206	-12.794	-12.556	-11.998	-10.469	-8.5751	-11.144	-12.084	-12.912	-12.399	-8.5034	-9.9847	-12.064	-10.799	-12.472	-10.048	-11.293	-9.7487	-14.494	-11.569	-11.827	-9.3022	-11.467	-10.512	-12.498	-15.053	-8.0148	-9.1865	-13.833	-11.088	-10.775	-15.231	-10.081	-8.475	-12.163	-11.136	-11.73	-14.244	-10.338	-12.988	-12.137	-12.204	-9.9162
-24.973	-20.878	-21.461	-19.262	-21.529	-21.534	-21.392	-22.776	-19.069	-20.947	-19.841	-21.047	-21.374	-20.511	-19.087	-20.787	-19.286	-20.617	-21.009	-19.446	-23.868	-19.734	-20.981	-17.406	-20.445	-20.668	-25.04	-22.018	-20.433	-21.297	-20.517	-20.507	-21.03	-17.035	-18.581	-19.233	-21.564	-24.05	-22.95	-21.333	-20.694	-17.98	-19.387	-22.504	-20.453	-23.694	-22.408	-19.427	-20.253	-24.169
-0.25323	-4.1336	-2.673	-3.015	-5.9118	-2.6928	-3.697	-3.3931	0.02854	-3.7507	-1.3389	-3.2889	-4.4823	-2.0291	-3.0705	-3.1673	-5.6162	-6.17	-3.2681	-1.8802	-1.1308	-5.3246	-2.6827	-3.2032	-3.0939	-5.7835	-1.0526	-4.0302	-2.6666	-4.3427	-0.51088	-5.986	-3.3769	-5.9078	-6.7637	-4.5841	-1.8965	-1.3456	-0.5972	2.1454	-0.20193	-4.2773	-2.7468	-2.1553	-4.1766	-1.1195	-2.8059	-2.7038	-3.3595	-2.0061
8.5563	7.6927	7.5789	8.8649	8.9316	10.193	8.5839	6.8336	7.8494	9.9042	10.235	5.7463	8.4705	6.8067	11.419	10.124	8.394	13.421	9.3181	9.8226	13.356	7.4032	9.8484	6.5424	7.556	6.4539	11.298	6.9946	10.955	9.6133	10.718	7.7787	5.0574	9.0489	7.6564	10.44	5.854	7.8679	11.22	6.0976	8.1485	7.1872	10.034	10.649	6.8991	7.3324	9.1021	9.25	8.1979	5.774
-20.61	-22.872	-24.687	-23.609	-17.545	-23.975	-18.573	-22.673	-24.543	-20.437	-22.055	-21.815	-23.46	-22.162	-23.724	-20.616	-22.723	-23.987	-22.023	-20.034	-23.939	-22.644	-20.783	-20.132	-22.618	-20.745	-18.29	-21.827	-19.839	-24.004	-22.149	-21.315	-26.693	-19.513	-21.073	-23.982	-23.136	-23.038	-20.19	-23.036	-19.814	-20.021	-18.278	-19.762	-20.915	-24.432	-22.24	-24.613	-24.692	-20.867
-13.893	-15.112	-16.352	-11.739	-15.041	-12.946	-15.121	-15.034	-12.138	-13.095	-13.29	-11.788	-13.312	-15.515	-17.629	-12.888	-12.781	-13.881	-10.965	-11.754	-12.529	-11.394	-11.987	-13.298	-15.892	-12.589	-12.881	-13.087	-10.057	-14.985	-10.177	-14.681	-10.871	-14.75	-11.357	-12.698	-10.011	-11.578	-12.122	-11.495	-9.6794	-11.375	-11.557	-10.123	-13.912	-9.784	-15.276	-11.906	-14.043	-11.214
-0.81288	0.031586	-1.2887	0.69605	1.0975	0.66675	-2.2119	3.626	1.0518	-0.087892	2.9576	1.3281	-4.5442	-0.6248	1.3949	-1.2878	-2.9325	-0.53188	-1.3117	0.16714	1.0887	-2.0055	2.011	-2.4466	-2.0022	-0.11767	-0.81392	-0.94535	-1.7542	-3.7714	0.31989	1.1936	-1.2124	-0.0011039	1.0524	-1.7815	0.65119	1.2003	-1.531	3.0693	1.1784	1.5986	1.6797	1.271	-0.9556	2.2855	-3.0691	-1.0899	-0.63501	0.083632
4.1136	5.7394	9.0127	10.148	7.905	4.7489	3.7303	6.971	4.7808	6.2968	6.0616	4.2813	7.1509	3.4445	9.9739	4.2303	4.3671	4.3577	5.1478	6.1266	7.6491	3.8913	7.1958	7.0634	4.7373	6.1647	6.1913	3.2314	4.4646	7.724	4.6037	4.3234	6.9142	7.7074	6.9053	6.6027	7.0722	3.3416	5.5533	6.339	6.1267	3.7995	4.5187	6.4232	4.0578	6.6012	5.2136	3.5188	4.1421	3.4974
1.0325	-4.4738	-2.853	-3.3867	-2.0556	-1.7168	-2.5493	-3.3517	-2.5409	-3.3096	-1.486	1.5859	-0.87999	-2.5335	-0.69807	-0.22809	-0.62368	-1.1188	-0.58276	-3.2525	-1.9072	-2.7274	-2.9038	1.1444	-2.6082	-0.11852	1.0981	-0.36291	0.76431	1.5643	-1.7357	-3.2116	-2.2538	3.0678	-0.74408	-4.6193	1.4451	-0.92637	-0.255	-2.1011	-1.0263	-3.0704	-3.2951	-1.1359	-1.8758	-0.12714	-1.5415	-2.4833	-1.9871	0.17762
9.6251	3.1215	4.9585	7.2903	8.8998	9.2085	9.4716	8.6973	7.2551	8.0752	6.4475	7.8923	8.658	8.3773	5.144	8.9301	7.6152	7.2412	6.7834	6.7155	7.8659	10.867	7.0677	8.7894	13.329	7.5034	8.9954	8.3723	7.3642	8.7145	7.9926	2.8296	9.6616	8.1046	7.9225	11.83	6.2673	5.2187	8.9599	8.0129	9.1994	8.9259	7.666	8.1672	9.3195	5.6752	5.0351	7.6913	7.2978	4.6685
-3.3121	-1.074	-3.6116	-1.7314	-1.5958	-3.0407	-1.7858	0.1549	0.42694	0.78428	-1.1873	-3.599	1.0504	-1.9277	-1.3268	0.15976	-1.4025	1.405	-0.53065	-2.4403	-3.2478	-0.34676	-3.7535	1.4452	-2.3459	-3.8906	-2.0906	-1.6889	-0.49685	0.32779	-1.6432	-0.56846	-0.46091	-2.0937	-3.7597	-5.0476	1.7895	-2.1523	-1.9084	1.0868	-1.2812	0.056929	-2.7454	-0.98362	-1.1818	0.096324	-2.9223	0.57864	-0.67236	-4.3091
-10.941	-12.607	-8.5493	-8.5986	-12.19	-8.2077	-9.4978	-10.277	-9.566	-10.044	-10.594	-8.9504	-12.352	-10.658	-11.4	-10.486	-10.079	-12.156	-14.643	-13.002	-11.452	-8.2501	-9.4318	-11.096	-12.089	-10.758	-12.473	-9.9495	-12.384	-9.2597	-10.296	-9.8536	-10.908	-11.082	-11.539	-12.782	-11.93	-11.403	-10.961	-12.471	-9.9284	-6.6219	-11.911	-8.9279	-12.4	-8.4277	-12.709	-12.564	-12.691	-10.023
-11.559	-14.807	-13.709	-15.704	-10.237	-15.03	-11.803	-13.51	-13.015	-13.594	-7.0844	-13.065	-14.153	-10.531	-15.534	-10.468	-12.774	-12.352	-12.283	-9.7802	-14.744	-13.195	-14.857	-13.109	-13.87	-13.336	-13.461	-12.621	-12.641	-10.79	-9.1344	-14.898	-13.828	-12.901	-12.19	-10.362	-12.158	-11.156	-12.715	-11.039	-10.805	-16.402	-13.407	-9.8433	-10.358	-12.29	-15.213	-14.15	-9.5418	-11.385
-4.0049	-4.7671	-4.176	-5.1098	-4.5051	-6.8353	-3.1981	-6.3235	-5.613	-6.4628	-8.0743	-3.1147	-6.512	-6.9836	-3.8645	-7.7302	-11.102	-5.6604	-5.898	-2.7547	-7.1652	-6.4054	-2.8093	-6.2012	-7.8317	-2.6064	-4.6859	-3.4848	-3.0712	-5.8516	-6.3906	-6.0091	-7.778	-7.0205	-6.0008	-6.5047	-6.6256	-7.2733	-3.521	-2.7282	-6.2835	-6.4562	-5.5756	-6.5589	-3.568	-4.6375	-3.951	-6.0642	-7.3869	-5.2625
-12.463	-13.5	-13.334	-15.077	-11.854	-12.123	-13.113	-15.816	-12.682	-11.995	-15.03	-15.36	-15.856	-13.669	-12.327	-12.147	-12.955	-15.01	-10.476	-15.932	-13.729	-15.432	-16.686	-12.634	-11.142	-14.983	-14.099	-12.629	-13.79	-14.918	-15.819	-13.583	-12.68	-15.152	-8.4874	-13.049	-11.903	-12.901	-11.138	-12.237	-13.593	-11.894	-13.454	-12.528	-10.457	-13.919	-12.18	-13.1	-16.344	-14.099
-10.339	-4.8138	-8.0185	-5.4293	-6.2783	-6.1665	-7.3439	-8.6877	-3.2512	-7.6982	-5.9456	-5.9544	-7.4092	-5.6184	-5.9048	-7.983	-5.5207	-5.7694	-7.5567	-4.9684	-6.2899	-7.3675	-5.071	-5.9889	-5.6644	-7.0233	-4.6335	-8.7941	-8.385	-7.488	-6.8901	-5.5757	-7.6892	-6.5601	-7.449	-6.6876	-7.168	-5.9764	-7.5176	-5.303	-6.8525	-6.291	-8.9728	-10.416	-9.7937	-7.4409	-10.491	-5.5969	-6.4987	-4.7531
-11.676	-13.927	-12.101	-10.488	-11.841	-12.767	-13.568	-16.649	-12.719	-13.645	-15.097	-13.526	-13.686	-14.307	-13.901	-13.027	-15.006	-11.592	-13.617	-14.907	-14.657	-11.342	-12.892	-11.851	-14.084	-11.278	-12.644	-15.221	-14.065	-15.431	-14.994	-11.855	-11.441	-14.733	-15.875	-15.417	-10.374	-15.535	-14.749	-12.995	-11.037	-13.509	-18.116	-17.377	-12.53	-13.212	-13.908	-14.015	-11.884	-13.4
7.0319	2.5172	2.064	4.4503	4.1491	4.7399	2.718	3.7812	5.8228	3.6647	6.6146	1.8263	7.0383	5.0383	6.6911	3.2339	1.8842	3.5666	5.0043	3.2259	2.8013	3.1181	3.1703	7.2324	5.3561	4.5404	5.457	6.1922	3.2104	7.8261	7.5067	7.7508	3.8367	7.4606	4.1874	3.9061	3.5395	6.8853	2.9364	3.4566	5.4811	6.0526	3.8639	4.636	3.9841	3.5391	5.4236	3.0095	8.2983	1.999
-4.4377	-5.2971	0.040267	-3.5502	-2.4842	-4.722	-7.3575	-4.9195	-1.9046	-2.4672	-5.1233	-3.0733	-2.7044	-2.1635	0.37438	-3.6235	-5.3571	-0.45534	-0.94798	-1.633	-0.42902	-0.96872	-6.4181	-0.51592	-3.856	-4.3699	-1.3884	-2.1896	0.12589	-2.5398	-2.8489	-1.9955	-0.87588	-1.8734	-2.1759	-4.0785	-4.5407	-5.0635	-2.8235	-2.6628	-5.3559	-2.3736	-2.9347	-2.8352	-1.2073	-5.2137	-3.3884	-4.4888	1.5914	1.5731
4.9985	4.281	5.8214	6.1087	3.3279	4.367	9.9163	7.8747	5.6246	4.523	5.0681	3.4883	3.519	4.6108	3.0935	7.7095	4.2799	5.3303	4.1621	4.5378	2.5305	2.7388	5.3248	5.0495	5.5792	6.3246	5.5437	4.5868	4.6592	4.6366	4.2123	4.4667	1.9802	4.5991	1.0455	0.28777	3.0824	5.3975	5.1824	7.7931	4.693	3.377	4.0141	2.3493	6.0002	6.1221	1.7757	3.2867	8.5203	4.7154
6.6729	1.2697	4.6999	0.5708	4.6643	-1.3313	0.68078	3.3121	1.7789	-0.56782	5.8043	0.73272	1.6258	4.759	0.49523	2.1918	2.8	1.1865	5.7085	-0.23372	3.8532	1.1809	5.0468	3.1412	2.2988	-0.25972	3.1282	3.3051	1.5505	3.5115	4.6113	-0.57941	3.4168	2.8961	0.35923	3.3485	4.8308	0.030655	6.2386	2.5791	3.0512	2.088	1.95	1.326	2.5636	2.2921	3.6123	4.5039	0.44824	1.3014
-3.4002	-1.5043	-1.8133	-2.9049	-1.301	0.65236	-4.6387	-4.7177	1.6717	0.45623	-1.4947	-2.1148	0.040752	-1.857	-0.32901	-2.262	-1.0723	1.2323	-2.0688	-0.45898	-1.8645	1.4141	-1.9182	-1.9629	0.3615	-2.7713	-0.024541	1.6162	0.97414	-1.4306	2.3611	-1.2591	-1.848	0.50505	-2.0045	-2.7876	-2.3544	2.1137	-0.89141	-2.4341	-0.46013	-1.1112	-0.11822	-2.3587	-1.3644	1.2002	0.6721	-2.3572	0.6755	-3.63
-0.4592	-1.1458	-3.2935	0.022033	-3.0583	0.34522	-5.5033	-5.1639	-1.3404	-3.2378	1.2377	-0.32902	-4.576	-2.3483	-3.1469	-1.1286	-1.6454	-0.44738	0.43117	2.346	-2.258	-1.9171	-2.2633	0.87206	1.8444	-0.2017	-2.6913	0.89155	-1.5828	-4.4838	-3.1016	-0.98519	-1.2392	-1.8737	0.31512	-2.6244	0.65146	-2.8202	-0.37049	-4.0533	-0.77797	-2.5937	-2.0509	1.8491	0.76917	-1.3128	-2.5036	-3.449	-3.0428	-3.9271
4.5128	2.0345	3.3986	0.97449	-0.46458	3.4007	3.8537	3.6097	1.296	4.1456	3.3625	1.9886	0.73103	3.5546	4.3497	4.8018	1.3998	1.7916	4.2339	2.4253	6.9365	2.9826	5.0065	5.8246	4.5212	0.95872	5.3311	5.2664	4.2346	3.5806	1.3778	4.9158	2.7748	0.66999	6.0698	3.2998	2.4279	2.7621	4.1905	3.8891	2.6551	5.3846	2.8726	1.4416	0.8332	4.716	4.6397	1.6504	0.25519	3.7414
-9.3147	-11.447	-10.835	-17.057	-10.532	-12.65	-10.187	-10.826	-9.6442	-11.737	-11.522	-7.8644	-14.573	-14.066	-9.7737	-10.152	-9.0573	-9.4565	-11.926	-10.905	-9.7447	-11.571	-8.3594	-10.591	-13.857	-11.766	-11.872	-14.399	-11.632	-10.416	-8.1826	-11.834	-10.372	-9.7241	-13.912	-7.5817	-11.022	-9.3269	-10.333	-11.683	-9.3941	-11.605	-11.519	-8.8995	-11.476	-13.709	-14.196	-11.671	-9.2486	-9.0046
-0.97201	-1.9338	-4.0933	-2.7928	-7.563	-3.4703	-7.1043	-5.8363	-1.5533	-1.808	-0.9973	-0.99649	-4.3601	-4.3465	-4.053	-2.6427	-5.5674	-5.0593	-2.5465	-0.43068	-2.9221	-2.7792	-4.0069	-3.1279	-2.7305	-2.8058	-4.9707	-3.928	-4.4832	-3.7192	-1.7514	-3.266	-1.408	-4.8309	-3.4896	-2.5248	-5.4534	-2.2048	-2.7088	-2.1278	-6.0401	-2.293	-3.4764	-3.411	-4.7619	-5.7588	-2.2557	-2.5066	-2.7944	-1.9844
6.7266	8.1918	4.7211	5.9135	6.9509	3.9552	9.132	7.3561	6.4976	7.594	7.5589	7.0612	7.4259	8.7565	6.6299	7.1217	6.9567	5.5324	4.6897	7.5538	6.4597	5.8227	6.2949	6.3674	5.1372	7.5047	6.9561	7.3338	3.7419	8.6744	6.5653	8.5504	10.402	3.6918	7.5631	10.65	6.2135	7.2946	6.7498	8.0063	9.1831	7.396	7.1565	3.9793	5.8605	6.1521	8.9171	6.6897	7.7672	6.6635
0.23015	-0.90495	-3.3099	-0.25264	-4.3567	0.71048	-3.0573	0.029578	-1.7442	0.62267	0.97965	1.5976	-2.9651	1.3331	2.169	-1.1074	-0.6925	-0.35166	2.3672	-2.2764	-1.1761	1.0559	0.071319	-0.95955	-2.6391	-0.57654	-2.7033	-1.5622	1.0871	-0.33657	0.9996	-0.77044	-0.73481	1.1953	-3.1271	-1.9053	-0.09586	-2.3752	-1.8186	-0.069875	3.3762	-4.6327	-1.5634	-0.57837	0.62163	1.1646	2.1376	1.4726	0.75151	-2.2717
3.8466	4.2072	8.0677	2.4934	4.6827	5.4431	4.1722	5.3896	6.2712	5.007	3.2672	2.8716	1.2082	3.7028	5.3511	3.789	4.2337	4.0399	3.5032	5.0599	4.3136	3.7514	3.7366	5.5797	2.9563	2.9941	6.883	4.0564	3.1014	3.818	3.3462	4.9736	3.8533	3.5744	3.1874	5.5842	5.1583	4.5561	5.0334	6.6512	5.8863	4.8741	4.6037	0.92769	0.59277	5.273	4.2011	3.216	8.116	2.9359
-5.6339	-4.7898	-5.3651	-5.204	-6.9918	-10.634	-10.525	-10.09	-7.2252	-4.9473	-7.8388	-8.0847	-6.9442	-6.2374	-8.3117	-3.463	-7.4638	-5.875	-6.8611	-3.6277	-6.6797	-10.028	-6.1681	-8.2605	-4.9351	-8.6375	-6.4647	-7.7348	-4.9964	-5.2143	-7.056	-5.1903	-8.1906	-8.0585	-7.1743	-4.2097	-6.3019	-7.2033	-7.1125	-9.0329	-6.424	-7.0927	-7.1603	-2.7985	-5.8619	-2.8886	-7.8477	-7.4627	-6.0786	-8.5619
-1.24	-2.408	-4.97	-3.8128	-4.2909	-0.78331	0.51488	-2.5757	-3.4755	-2.3925	-1.9333	-5.8573	-3.5845	-1.1793	-2.4653	-5.9843	-0.74434	-2.6515	-3.3093	-6.1341	-4.5563	-0.38117	-1.8405	-4.1376	-1.0633	-4.4015	-2.6694	-2.6954	-5.7412	-2.1863	-1.2246	-2.692	-5.4278	-4.1191	-0.55575	-5.5433	-2.4472	-5.5239	-4.7123	1.118	-8.3254	0.14309	-4.7387	-4.2938	-3.8684	-2.8938	-3.6695	-0.13175	-2.4752	-7.5955
-13.015	-7.2892	-8.3371	-9.6982	-7.1838	-12.316	-8.0842	-8.7318	-10.868	-9.6258	-10.248	-9.9928	-9.613	-7.1033	-8.9214	-8.507	-11.075	-8.5062	-9.549	-9.9047	-8.2137	-9.1662	-9.6188	-5.6761	-6.7141	-9.3742	-8.9047	-10.617	-9.6019	-7.8504	-10.256	-8.2689	-7.7792	-8.8165	-7.9656	-8.8462	-10.57	-10.085	-9.0794	-6.4342	-9.4399	-9.3021	-9.7882	-9.7425	-11.447	-12.046	-9.4232	-9.9975	-10.145	-8.4974
1.2567	1.9534	0.79229	-2.5369	0.15339	2.294	0.73834	1.7997	0.4318	-1.1072	2.3773	2.2985	-1.4657	2.1571	4.5018	1.6371	4.4059	2.1528	1.6107	-2.0746	2.0642	2.9873	0.56454	0.56956	1.1848	-0.59709	1.3498	2.3129	0.92769	0.97944	4.2656	0.032079	2.466	-1.3772	5.153	2.3702	4.5041	3.7818	0.78418	2.2668	2.3668	-1.7407	3.98	-0.30342	3.2496	0.77832	3.2011	2.4275	3.448	3.6131
2.3552	2.78	1.1772	4.7296	0.89193	6.1068	4.9792	7.0842	5.9521	4.4314	0.62907	3.5098	7.2099	0.86273	4.5629	5.7386	3.6691	5.5667	3.7972	4.4225	7.0869	4.0939	2.2861	0.79821	6.4399	3.6573	1.2222	5.2464	4.4133	6.1058	1.2237	4.6652	5.8879	5.0208	2.1907	7.7702	2.7665	1.8923	2.1688	7.0811	8.8003	3.7086	3.1898	7.9262	2.0821	3.1723	5.2839	2.9589	3.1381	3.5358
-13.125	-9.045	-9.5916	-8.8349	-8.5782	-12.397	-10.827	-11	-11.154	-13.671	-13.401	-9.8471	-12.455	-11.058	-10.384	-10.197	-7.193	-10.602	-9.5642	-11.198	-10.913	-11.397	-11.597	-11.207	-12.779	-10.098	-7.6997	-10.056	-13.551	-9.9055	-10.911	-14.046	-9.9338	-10.687	-13.016	-9.9663	-10.491	-11.588	-11.772	-9.4276	-13.701	-11.34	-10.768	-15.991	-13.131	-11.331	-12.029	-12.806	-11.774	-9.9926
-5.1529	-6.0134	-6.9292	-6.0313	-6.0845	-4.1787	-4.0272	-9.5041	-8.7928	-7.9759	-9.8716	-5.25	-6.3076	-5.6377	-7.4674	-7.1144	-7.3817	-5.234	-9.6389	-9.0857	-6.5473	-4.6717	-7.9644	-5.3326	-6.782	-7.1339	-5.2844	-5.3266	-6.136	-4.1814	-7.7055	-7.7264	-7.855	-8.0023	-3.4927	-6.6305	-4.5653	-4.2731	-9.3739	-3.7462	-9.8891	-5.6575	-8.4916	-2.2814	-8.3344	-9.0497	-3.3463	-7.651	-6.252	-4.4194
-13.575	-13.139	-17.468	-13.994	-12.182	-13.667	-16.249	-14.647	-11.844	-14.075	-13.129	-14.347	-13.649	-14.596	-11.708	-13	-14.209	-13.219	-14.753	-12.783	-15.958	-14.234	-15.007	-15.704	-14.625	-16.54	-12.105	-14.973	-12.683	-13.692	-15.879	-13.154	-15.202	-11.561	-14.1	-11.558	-16.128	-16.539	-14.424	-13.401	-15.623	-14.623	-10.093	-11.062	-13.044	-14.714	-11.993	-15.056	-11.98	-12.426
1.1766	-4.5693	-0.019544	-0.73718	-2.6494	-1.7926	-4.6801	-3.3883	-4.8002	-1.3812	-0.33921	1.0557	-1.1877	-1.5858	-3.691	-1.3575	-2.3235	1.2658	-3.0104	-4.0406	-1.8039	-7.041	-3.1821	-3.306	0.31319	-0.30938	-3.2305	-3.6926	-2.3102	-2.1716	-2.6017	-3.0452	-0.98531	-1.5805	0.049006	-1.8293	-3.6855	-2.9917	0.49352	-3.3406	-1.8253	-4.5409	-2.7783	-2.014	3.6322	-3.7337	-2.7852	0.28741	-1.9426	-3.8774
-2.3254	-5.3538	-7.4665	-5.4375	-7.07	-5.2596	-4.85	-3.0776	-3.1691	-1.9649	-3.8908	-0.56602	-3.659	-4.8046	-3.9514	-4.2214	-4.663	-3.4247	-5.0506	-6.1258	-6.8039	-4.6832	-4.3144	-3.7936	-6.4853	-4.926	-3.775	-2.8118	-7.6849	-2.7204	-4.9071	-1.2986	-4.534	-6.1898	-4.1747	-5.4838	-1.8674	-6.103	-3.2498	-3.2259	-0.46258	-0.084623	-1.0424	-4.0693	-0.91835	-4.0381	-5.0213	-4.9273	-3.6225	-4.32
-7.0147	-7.5322	-7.3029	-4.6733	-9.3467	-6.9897	-8.5206	-5.3581	-6.1197	-5.6512	-9.7616	-8.3702	-6.9062	-3.0296	-4.6945	-6.6647	-8.7079	-6.3228	-4.4518	-4.2762	-8.2875	-4.2039	-9.402	-6.936	-4.8822	-6.9757	-3.6773	-8.417	-6.6934	-6.7715	-4.6891	-4.6578	-5.8038	-5.8865	-8.3447	-5.8909	-3.3075	-5.3589	-4.9994	-9.3684	-2.4356	-7.3027	-3.1595	-10.158	-5.8538	-2.9114	-5.1012	-6.7409	-6.0971	-6.9604
-3.4952	-2.9853	-1.1089	0.96815	2.556	-1.4777	-0.25219	0.35619	-3.8618	-0.74985	-1.4593	1.702	1.5943	-2.1471	-0.84216	3.278	1.3473	2.0439	-0.090768	-1.7926	-0.28638	-0.14591	-0.039518	-2.4744	-1.0936	0.6179	0.17791	-3.2326	-0.12734	1.7231	-1.9231	0.78373	2.9976	2.58	-1.3948	-0.79045	5.0664	-0.034993	2.0126	2.4997	-3.5481	-1.128	-1.7946	0.059828	-0.51508	-1.504	-1.3565	0.77218	-0.93319	-3.4894
1.3535	2.7108	5.2241	2.9765	-1.221	3.294	1.178	2.3881	0.7252	3.5514	1.4397	1.9162	1.5726	-0.99606	-0.37171	3.1718	0.7466	3.2198	2.4796	3.2454	0.29503	4.5327	0.73453	3.0811	0.97535	4.9627	3.9275	1.7322	3.9535	-0.27822	0.89755	0.0083256	2.4049	4.9177	1.161	3.4031	3.0623	0.74423	0.93048	1.5378	2.9942	5.1964	5.1402	1.2532	2.1834	3.5285	2.9474	-4.383	-0.81166	2.4678
-10.801	-11.959	-9.5763	-12.342	-9.8114	-12.574	-11.73	-10.792	-9.4451	-9.9533	-11.064	-7.08	-9.0677	-10.878	-10.151	-10.347	-12.87	-10.584	-11.188	-11.162	-10.881	-10.197	-9.7576	-12.362	-12.012	-11.685	-9.9399	-12.421	-10.423	-10.026	-12.547	-12.473	-11.854	-10.674	-11.508	-10.513	-11.399	-13.696	-11.473	-11.919	-9.2641	-10.628	-12.707	-9.5344	-13.918	-8.6751	-10.801	-12.398	-11.118	-11.02
-3.9338	-3.0949	-2.0137	-0.38385	-0.97553	-4.0501	-1.4944	-0.23417	-1.0466	-1.2815	-1.6816	0.9118	-0.27002	-2.9156	-0.46373	-2.765	-1.9951	-3.998	-2.0061	-0.62236	-0.54165	-2.1369	-0.5551	-1.2538	1.1033	-1.1254	-1.7837	-4.8075	-0.82405	-3.9939	1.8074	-2.7724	-1.9282	-0.1766	-1.1031	-1.128	-0.91827	-4.2368	-1.1937	0.29706	-1.373	-0.23251	-2.1737	-3.0048	-2.2079	0.11721	-3.2697	-3.1105	-0.46441	-1.8716
2.2411	-0.037552	3.2765	1.8844	4.6375	1.5247	4.0038	3.0507	3.9784	4.9201	5.5351	1.5021	4.9028	7.1182	2.622	2.19	3.3527	3.7923	5.3112	1.7526	4.8725	4.4103	4.9291	0.019491	3.4338	3.3333	2.3436	4.0353	3.1649	2.8607	2.1657	2.4218	1.0378	3.0478	-0.38549	2.271	1.7062	4.3454	3.4676	2.585	2.7554	2.5874	1.6074	2.3566	5.6898	4.9666	4.4336	2.8877	5.8538	2.3019
4.0088	8.3708	6.6602	8.1996	8.1398	7.4451	4.5614	5.9474	8.6626	7.5636	6.5341	6.8125	8.7272	5.1252	7.261	7.8724	5.5349	9.8755	1.7964	8.8152	10.658	3.8275	5.6282	7.6542	5.8955	8.6108	4.6771	6.5061	6.0542	3.739	9.8146	7.908	6.4609	8.1676	7.9871	6.0403	7.0017	6.7253	6.9539	7.6465	5.7783	6.2613	4.1221	6.3077	4.814	5.1153	8.5989	6.3334	8.7769	6.1562
-3.8934	-3.5799	-7.3802	-3.3815	-4.5389	-4.3884	-6.0408	-1.6032	-3.5978	-3.6813	-0.37469	-6.3676	-6.498	-6.6473	-5.401	-1.7259	-3.9804	-1.6613	-5.229	-4.7128	-7.493	-7.8859	-3.815	-6.4381	-6.5075	-5.9104	-5.4952	-5.6428	-3.841	-8.3011	-2.6334	-5.6952	-5.0509	-6.1187	-3.8487	-5.8442	-5.4503	-6.8846	-5.9911	-3.3956	-2.6382	-3.739	-5.9431	-3.0003	-5.0425	-6.2275	-3.5671	-6.2843	-5.6361	-5.2655
-15.052	-15.859	-16.417	-13.552	-12.681	-13.997	-15.032	-12.865	-14.466	-15.137	-12.825	-14.933	-14.199	-18.637	-13.274	-15.242	-13.659	-15.928	-14.275	-12.603	-16.127	-13.584	-14.348	-14.434	-13.683	-13.688	-14.046	-11.734	-14.964	-15.565	-19.243	-12.486	-16.723	-13.732	-14.965	-10.796	-11.256	-17.036	-13.206	-13.645	-15.123	-11.959	-13	-14.493	-15.254	-15.508	-12.028	-12.719	-13.575	-12.535
-2.9615	-6.581	-4.161	-3.1365	-3.4949	-3.3646	-4.8112	-3.6952	-6.8469	-3.7509	-5.0588	-3.8247	-4.5009	-3.9535	-2.49	-6.5576	-2.4833	-2.3802	-6.3624	-1.7008	-5.8819	-4.2007	-1.3312	-4.0959	-4.6837	-3.944	-2.9659	-5.9811	-4.3168	-3.8525	-6.6966	-8.1774	-2.3088	-4.1437	-5.008	-6.4737	-4.2993	-8.2874	-3.6588	-5.4215	-2.7148	-4.2313	-4.7706	-3.2608	-4.9907	-5.0052	-5.1816	-2.4926	-4.6784	-3.889
-13.615	-14.085	-17.788	-15.408	-16.449	-16.408	-12.553	-14.758	-13.95	-13.834	-13.375	-15.536	-16.652	-14.593	-11.907	-15.847	-13.212	-12.528	-15.634	-11.702	-13.149	-11.562	-16.812	-16.141	-13.41	-16.925	-16.059	-14.496	-13.209	-12.67	-15.949	-13.916	-13.192	-16.253	-15.289	-12.003	-16.976	-12.805	-15.136	-11.505	-14.043	-14.539	-13.319	-17.87	-11.469	-13.72	-16.66	-14.149	-18.265	-14.64
-0.92287	-3.1846	-0.79978	0.237	-0.66348	-1.2875	-2.3309	-2.6806	-3.2431	-2.6138	-2.1367	-3.9407	-3.7626	-5.1297	-2.73	-7.3005	-3.0104	-4.6066	-1.7997	-3.7251	0.39494	-3.4463	-1.8421	-1.9623	0.05973	-4.859	-2.7664	-2.5714	-3.2494	-3.0295	-5.2819	-2.8977	0.53275	-1.8501	-4.4376	-2.9158	-4.5877	2.0446	-2.175	-2.717	-4.4568	-4.1925	-1.1717	-5.1974	-1.9171	-0.87451	-2.8561	-4.7578	-6.9689	-2.5434
-4.0608	-6.4038	-5.236	-6.055	-9.4652	-2.5462	-2.3834	-5.8693	-5.9536	-3.5034	-5.2893	-3.3148	-4.4821	-2.7256	-5.4543	-4.9908	-5.3072	-8.0729	-3.3575	-8.2503	-3.5909	-4.6102	-3.2245	-8.9921	-2.9093	-4.2013	-0.93816	-4.5188	-5.9567	-5.4415	-2.9478	-2.373	-2.5466	-3.165	-4.6213	-6.4405	-6.6358	-6.2222	-7.1517	-2.7889	-5.1866	-4.2074	-2.726	-2.7784	-2.56	-2.8451	0.55035	-4.7136	-3.8675	-1.7364
-5.4804	-6.9793	-6.7094	-6.1032	-2.6045	-2.4456	-6.4764	-5.4238	-3.8873	-5.2169	-6.3323	-4.4802	-2.9444	-8.0474	-3.2701	-4.5439	-4.7734	-6.386	-4.2901	-2.8848	-5.7186	-5.873	-4.0368	-7.6484	-4.4646	-5.3198	-7.7629	-6.5008	-6.6793	-5.7289	-7.7974	-4.0767	-3.507	-4.1229	-4.9462	-10.813	-7.111	-4.9627	-2.7134	-3.0705	-3.4952	-5.068	-6.5809	-0.34854	-4.4742	-6.6489	-1.7445	-5.8215	-7.2344	-5.8319
-3.7742	-5.1158	-5.277	-0.98184	-4.6435	-6.0522	-4.704	-2.8786	-0.4939	-2.9265	-3.8874	-4.6479	-3.0243	-5.3639	-2.7987	-2.7144	-2.396	-3.3312	-0.25368	-3.3498	-3.2859	-4.417	-5.015	-4.0337	-4.1376	-2.406	-4.2119	-1.5366	-7.3313	-1.99	-6.3013	-5.5955	0.23782	-8.4205	-2.8189	-1.3253	-1.5439	-3.2363	-2.8319	-5.9612	0.95759	-2.8366	-3.4358	-0.98999	-3.0489	-5.7837	-3.3376	-1.7103	-5.1993	-4.7268
-1.3526	3.3375	0.526	-0.6866	-0.95603	3.0077	0.54499	-0.086305	-2.8327	-0.43232	2.1606	2.9348	1.1753	-0.050875	-0.7321	0.35231	0.19705	-1.0657	-2.0928	2.4972	4.2083	-1.7848	-1.0038	0.73317	1.1077	-1.5525	-3.1698	-1.5129	1.396	1.0033	-0.46241	-2.0399	1.4969	1.1406	-2.1468	-3.2942	-2.1503	1.4495	-1.088	-1.6943	1.5604	0.43909	-3.8293	-0.42132	-0.12589	-0.93505	0.48218	1.9981	-0.30152	3.6037
1.4691	0.40191	1.9732	1.4156	0.33981	3.1066	1.8648	0.27251	2.6243	0.96073	1.51	6.1013	2.605	1.3493	-0.49495	0.49325	-0.89088	2.5309	1.2461	1.0651	3.0077	2.9883	4.5732	0.75958	-0.04417	0.93997	2.7206	-0.4068	1.7632	4.4688	2.0812	1.1428	1.2811	0.90435	3.5196	2.7982	4.3947	0.80326	0.58943	-1.5188	0.39464	-0.34806	2.5854	-0.64972	1.9668	-1.3514	3.8864	4.4118	-0.41515	1.1965
1.4179	-3.9016	1.1936	-0.59551	-0.80322	-0.91274	-1.0336	-0.026981	2.1964	2.079	-3.1935	-2.4645	-0.35008	-2.1609	-0.28542	-4.6957	-3.5322	-5.7604	0.99348	0.016575	-4.0988	-3.158	2.1062	-2.5367	0.0026303	-2.408	-3.7654	0.75831	0.53815	-3.6972	-0.51257	-1.7198	-0.94923	0.091637	-4.2649	-3.0327	-0.86149	-0.76921	-0.99904	-0.13667	-3.6097	0.20921	-2.2656	1.5245	0.34902	-0.88315	-3.3054	-2.8015	-0.40002	-0.87733
0.19891	-4.1462	-3.6734	-3.1255	-3.5946	-6.9191	-7.7896	-8.7102	-4.6134	-1.1577	-3.4599	-4.0952	-3.3168	-3.3744	-4.2072	-3.7009	-5.6224	-4.0215	-4.6553	-1.9983	-4.1685	-0.33459	-4.2853	-2.5255	-5.8138	-0.78231	-1.9961	-6.3114	-2.3663	-2.6121	-3.8953	-3.039	-3.6091	-2.0389	-2.4934	-5.1981	0.95698	0.174	-5.7358	-4.2673	-3.1692	-3.44	-7.4894	-2.4737	-2.8555	-6.8167	-6.8683	-1.2531	-4.391	-2.7605
-10.774	-13.009	-9.3746	-12.36	-16.189	-12.744	-11.563	-10.187	-11.752	-11.809	-15.497	-15.725	-13.041	-14.545	-10.137	-12.335	-13.641	-14.201	-10.655	-10.54	-10.817	-12.89	-12.177	-11.743	-12.711	-16.157	-13.34	-12.583	-13.946	-12.401	-14.185	-11.102	-13.806	-15.744	-15.661	-11.643	-10.076	-8.8512	-10.59	-13.887	-14.222	-9.5446	-14.785	-14.279	-15.604	-13.78	-11.559	-10.06	-12.747	-14.562
-3.6487	-6.4435	-6.2029	-7.6067	-3.0922	-2.8579	-5.4863	-0.57458	-5.4085	-1.818	-3.2628	-6.3385	-4.0556	-3.1051	-1.8711	-8.0124	-7.2924	-4.5185	-2.8546	-5.3146	-5.2579	-3.6414	-4.8508	-2.516	-1.3946	-3.1997	-2.8812	-5.2637	-1.1628	-3.0367	-3.4226	-5.6506	-5.2868	-3.1863	-3.2427	-5.6255	-4.5727	-5.6624	-4.4691	-4.4972	-1.5072	-3.1477	-6.2485	-4.6398	-5.5566	-1.3528	-2.6679	-4.3871	-2.3177	-2.8277
-12.298	-15.223	-13.508	-11.156	-13.57	-12.061	-12.781	-14.267	-10.996	-13.46	-13.351	-14.427	-15.558	-11.896	-14.344	-13.013	-11.653	-12.117	-13.243	-14.297	-12.765	-11.949	-14.066	-11.445	-11.557	-13.299	-16.386	-13.696	-13.064	-13.468	-9.725	-11.225	-12.49	-15.905	-13.142	-11.015	-12.002	-11.024	-12.606	-15.678	-11.959	-9.872	-15.235	-12.104	-11.358	-11.82	-11.139	-15.783	-16.17	-11.687
-2.6486	-1.4728	0.54617	-1.2122	-6.3899	1.4422	-4.1114	0.036509	-3.1166	0.66301	-0.65304	-1.634	-0.33343	-2.6057	-2.37	0.017504	-2.501	-1.2601	-1.3862	-1.3296	-0.34361	-1.6993	-1.9573	-2.0612	-0.52862	2.2089	-1.1575	-0.34955	-2.3782	-3.2256	-2.9133	-2.4576	0.32739	-2.2434	0.48005	-4.0613	-1.1918	1.8074	-2.4881	-2.3144	-2.7244	-1.3989	-1.2061	-2.1852	-4.2276	-2.342	-0.33264	-2.9045	-0.063943	-2.858
-14.511	-12.425	-13.244	-14.26	-14.487	-13.212	-11.915	-13.798	-13.285	-11.182	-11.447	-15.116	-13.376	-13.425	-13.218	-13.192	-8.7709	-14.999	-12.875	-12.225	-6.677	-13.787	-13.601	-10.474	-14.658	-15.184	-16.004	-14.031	-12.93	-11.383	-10.582	-14.636	-13.373	-12.21	-15.14	-15.181	-12.841	-12.154	-13.005	-12.945	-15.789	-11.994	-9.6027	-13.209	-13.544	-14.335	-15.957	-15.848	-15.886	-15.093
-3.6904	-1.0727	-6.3791	-3.4121	-5.574	-2.4776	-4.6987	-3.9933	-1.246	-1.9359	1.6412	-4.7911	-1.9853	-4.1644	-5.4143	-3.9369	-4.7833	-1.7239	-2.3194	-2.2678	-2.912	-6.1125	-2.2511	-3.7264	-3.0818	-1.0918	-4.6165	-1.6683	-4.1441	-6.7987	-4.1935	-0.93835	-1.0909	-3.4841	-0.51209	-2.0471	-1.548	-4.0177	-0.66946	-5.9692	-1.8921	-1.2382	-3.0797	-4.0207	-3.9149	-3.8386	-2.9134	-4.7721	-3.3258	-3.4463
-2.6386	-2.0159	1.7997	-2.1557	-5.1449	-2.6143	-2.5128	-1.2212	-2.9998	-4.0892	-3.8607	-0.31309	-4.9423	-0.60517	-4.1552	-2.1986	-3.7282	-4.6206	-4.3442	-0.71407	-0.5704	-1.5165	-1.1702	-2.6885	-1.2896	-2.3394	-5.1362	-4.0817	-1.5338	-2.6482	-1.2612	-2.2787	-3.3198	-3.6239	-4.2843	-8.461	-2.5945	-1.4082	-7.34	-3.1525	-1.7801	-4.0829	-2.4566	-1.591	-2.3274	-0.92023	-1.4221	-2.3446	-4.3789	-1.1261
2.5323	2.1894	0.63995	0.57034	-0.84849	1.3425	5.6549	3.2307	1.6205	0.25673	-0.3615	3.2491	1.8765	1.4603	5.1406	-0.024288	-0.79187	2.7653	4.3116	-2.0847	3.2547	2.0187	0.5883	3.7198	4.5321	2.5442	4.277	-0.12836	-1.6881	2.7503	2.22	2.5264	0.90475	1.5267	0.9331	1.3438	4.0139	1.0692	-0.23276	1.4516	1.98	2.7421	0.52183	-1.1137	2.9979	0.86781	2.4643	0.2681	0.91887	-2.0396
-6.1344	-7.8645	-7.7202	-7.2718	-5.3458	-5.9501	-5.1198	-6.4337	-5.6368	-5.5867	-7.3487	-7.2403	-3.425	-4.6736	-8.4698	-5.9549	-4.2343	-8.6342	-7.2461	-5.5494	-7.9893	-7.9645	-3.8235	-4.4886	-8.2536	-5.0811	-5.2871	-8.4004	-5.8148	-6.009	-3.4784	-1.5497	-4.2058	-7.07	-7.2309	-6.2745	-6.2881	-8.4045	-7.9386	-4.4322	-4.9463	-6.4492	-6.7687	-9.2873	-5.041	-6.5415	-8.4365	-3.1392	-2.9878	-6.7709
1.9475	4.6261	6.3101	3.9171	5.904	5.3587	6.1467	3.7899	6.3707	5.1455	3.8691	3.3211	4.8407	4.6233	3.6777	3.2687	5.9279	0.65621	4.7955	3.3343	2.4989	3.6592	4.4809	7.0387	5.8184	7.0291	4.8403	7.1248	5.8172	5.4358	5.5214	3.2601	5.8565	4.7442	3.3243	7.7793	3.1843	7.635	3.9046	5.7797	2.075	7.154	2.789	2.9751	4.7491	6.5895	4.2154	3.2184	3.7883	6.7442
-12.56	-12.421	-10.666	-10.191	-11.726	-10.136	-12.509	-10.895	-10.516	-8.5485	-11.647	-14.622	-9.6858	-10.488	-13.604	-13.752	-10.866	-13.01	-13.511	-8.8842	-11.047	-10.285	-11.092	-13.761	-10.542	-11.81	-11.252	-14.249	-13.114	-12.375	-9.9123	-11.643	-13.811	-11.125	-9.0182	-13.081	-10.601	-9.1193	-11.841	-10.04	-11.667	-9.3306	-10.826	-9.2943	-8.2198	-11.826	-13.851	-9.486	-14.427	-11.606
5.5262	6.3867	5.6417	3.0715	5.1142	8.1258	7.0049	6.4352	3.4723	4.5526	3.0148	5.2889	1.2858	5.7899	2.6606	7.3321	2.7536	3.7921	5.7548	5.9275	3.3731	8.1357	6.4538	3.2852	4.7904	1.6357	4.0761	2.161	3.7349	4.5102	2.386	6.6779	5.7129	6.9772	6.6713	4.8295	6.3839	4.9234	6.4673	6.5064	3.7877	6.0774	5.3655	5.6014	0.96793	0.92681	1.7947	5.5052	6.1972	4.3497
1.1361	3.3228	0.53282	1.667	0.49232	-0.18379	-1.2455	-1.3107	0.69309	-1.2905	-0.45704	0.26833	-0.42842	1.3494	-1.2527	1.1469	0.80163	-1.82	0.19509	-1.5546	1.6586	-0.51602	-4.184	1.9771	0.47408	1.975	-1.1702	-0.40333	-0.04526	0.48347	-2.0395	0.1302	-2.0181	-0.90187	2.7035	4.3975	-2.6552	1.9854	-2.0819	-0.52523	0.6345	1.5135	0.49456	0.61006	-0.05293	0.8523	1.8526	1.2522	0.74265	-1.564
-0.95238	-1.3287	-2.172	-3.7248	1.2632	-1.045	-3.2234	-2.9949	0.96816	-1.6928	-1.2727	-0.13687	0.34275	-1.8633	-2.2766	-1.1163	-2.4571	-2.1062	1.0816	-1.7687	-1.7375	1.244	-1.348	1.0756	0.84345	0.024399	1.3884	-1.2289	-2.2797	0.34277	-3.8271	-0.39893	-0.54542	-2.269	-2.1995	-1.5519	-2.3215	-0.33946	-0.47743	1.458	0.9086	-0.37364	-0.56423	1.1844	-1.3413	-1.7671	-0.34993	-4.8533	-0.79941	-2.3743
9.2825	8.806	10.028	6.7795	10.031	10.633	7.0249	9.7472	6.838	9.1898	8.9052	7.6782	7.8025	6.9718	8.0104	8.1586	5.5279	9.7702	6.7857	7.2781	10.445	10.729	8.0023	7.7743	6.3807	7.4911	7.8795	9.2249	8.6149	7.3169	9.0123	7.5804	10.519	7.8226	7.8052	8.3273	7.3819	8.2526	7.5077	7.2199	9.1295	9.6002	6.275	7.7868	7.1493	7.6319	6.5872	6.548	6.4212	9.2527
-5.655	-6.8501	-2.6209	-3.377	-1.61	-2.6069	-3.5034	-3.7646	-2.7071	-4.1546	-2.8303	-0.062228	-4.2198	-4.0503	-4.9079	-2.6988	-1.9074	-4.1423	-0.25481	-4.0455	-2.9241	0.46574	-2.8437	-5.3263	-6.4673	-4.6808	-3.7181	-5.7373	0.044771	-2.1718	-0.25591	-3.7525	-2.404	-3.3934	-2.7457	-4.1418	-2.9885	-4.263	-2.1464	-1.5365	-4.8818	-1.9075	-2.5669	-2.4546	-4.0655	-5.0223	-1.5946	-2.0765	-2.3959	-5.2526
3.2494	4.5325	2.1857	0.76548	1.829	2.1745	0.56467	2.6064	-1.8836	5.0878	1.4699	-0.44521	0.70762	-0.16848	3.0426	2.0717	2.1052	0.93546	3.5705	1.3778	1.1363	0.97428	-4.0508	5.0599	1.8624	2.2073	-0.36327	0.061056	3.8375	4.2203	0.83718	-0.54241	2.2528	1.5996	1.274	-0.36905	3.5442	0.55596	3.0242	5.5539	-0.73741	-0.39424	3.9159	-0.94074	3.2581	2.0225	1.5028	0.75029	0.36006	3.7334
-4.9725	-8.3064	-2.6227	-6.2173	-5.4974	-4.1838	-2.9463	-3.2214	-4.1501	-3.7716	-5.3465	-3.223	-3.3046	-3.5338	-4.6843	-8.3252	-6.1079	-7.3735	-8.0629	-5.4652	-3.626	-6.0319	-3.0328	-1.1566	-4.3809	-4.3488	-4.1224	-6.8678	-6.3562	-6.5144	-3.9708	-6.0029	-6.8372	-2.9184	-6.435	-2.0056	-3.8269	-4.4364	-6.7306	-3.6578	-5.7518	-3.1287	-3.3314	-7.0702	-3.524	-5.1234	-5.2362	-7.0034	-3.5882	-4.422
-2.519	-2.9381	-4.2643	-2.2143	-3.1138	-0.57767	-6.9883	-2.8351	-5.6228	-4.2592	-4.2183	-2.1854	-4.2049	-3.0235	-7.6569	-2.3808	-4.7798	-3.2629	-0.63056	-3.3666	-2.8468	-4.4075	-5.5582	-7.1268	0.31373	-0.71438	-5.0104	-2.9797	-5.5352	-1.0339	-4.7756	-5.4335	-5.9367	-3.8664	-3.6191	-3.9528	-5.403	-4.8662	-2.1322	-5.3458	-3.9395	-5.6035	-4.1056	-6.3187	-4.2936	-4.0959	-5.3303	-4.0997	-1.9943	-4.3963
4.0163	5.9729	4.193	6.5064	5.3777	3.4461	5.233	3.4884	4.8455	4.9138	5.7822	5.4286	7.8896	3.9413	4.7119	4.2575	7.5671	8.4284	5.4296	7.8564	3.6486	9.0155	6.6393	5.0634	8.6783	6.6602	5.3026	6.0839	7.6758	5.5925	2.3201	7.3759	7.3192	4.8549	7.8221	7.0191	7.4914	6.9981	5.5165	5.4905	8.3697	9.1165	7.5828	7.4398	8.8533	3.6793	4.5277	7.1992	7.5624	2.7908
-13.057	-11.616	-12.468	-13.053	-14.458	-11.458	-11.657	-14.26	-14.198	-9.6747	-12.68	-13.714	-13.529	-9.8749	-14.503	-15.035	-11.849	-15.153	-12.302	-12.875	-11.839	-12.367	-11.652	-11.13	-10.638	-13.519	-12.512	-13.037	-12.557	-13.438	-8.9918	-12.226	-14.079	-12.482	-17.096	-12.047	-11.671	-16.21	-13.515	-15.338	-13.233	-11.183	-10.531	-11.553	-11.973	-13.13	-9.6321	-13.652	-9.7902	-11.89
-2.8496	-0.83885	0.03314	-3.1581	-1.1288	-0.45425	-3.4288	-1.5241	-5.379	-1.0086	-3.3247	-0.11133	0.37904	-1.6139	-1.7471	-0.28714	-0.0076909	-0.98157	1.1756	-2.5836	-0.47096	-2.2512	0.47014	-2.1266	-1.7859	-2.0369	-0.83927	-1.2949	-0.22592	-0.56459	-0.61481	-3.2846	-1.9759	-0.78655	-2.7993	-1.7453	-1.9357	0.32121	-0.7085	-0.76283	1.5036	1.0607	-2.0683	-2.5738	-1.0374	-0.11677	-1.9422	-0.42805	-1.5726	-3.1902
-23.395	-21.379	-18.056	-20.642	-20.679	-22.448	-18.538	-21.342	-25.932	-21.852	-18.872	-22.305	-18.614	-16.997	-20.524	-21.758	-21.329	-19.856	-19.286	-20.901	-21.999	-22.669	-19.219	-19.113	-18.709	-19.208	-17.614	-20.922	-21.036	-21.939	-21.028	-21.66	-20.723	-22.462	-17.612	-21.249	-21.223	-21.2	-19.421	-20.864	-19.659	-20.197	-21.832	-21.903	-19.485	-22.977	-22.681	-20.637	-16.516	-20.551
-5.4468	-7.1234	-3.6894	-4.2661	-2.6986	-5.696	-3.533	-5.3391	-6.4798	-4.4766	-4.5269	-6.9951	-3.6549	-7.1633	-4.0261	-7.4323	-1.7205	-6.6829	-4.4316	-5.3232	-4.9296	-3.9388	-7.0309	-6.6256	-5.7017	-7.3231	-4.997	-4.0552	-6.0883	-6.2842	-4.9741	-5.3145	-9.0129	-6.154	-3.9624	-5.2596	-7.8676	-2.9584	-6.2236	-5.4537	-2.6443	-4.9714	-8.4049	-5.7739	-4.8306	-5.476	-0.67986	-4.8197	-5.4503	-4.6964
-13.186	-13.703	-14.947	-17.067	-14.412	-11.928	-15.203	-13.418	-13.485	-20.172	-17.635	-14.263	-15.127	-9.1421	-11.766	-15.863	-14.932	-17.665	-15.077	-17.518	-10.142	-17.526	-13.108	-15.731	-11.02	-11.786	-14.734	-11.948	-12.911	-14.398	-11.72	-13.262	-14.925	-15.768	-11.485	-14.852	-12.11	-15.024	-15.026	-15.989	-9.6075	-13.629	-15.41	-15.299	-12.556	-14.279	-17.329	-11.05	-12.864	-13.796
-0.28833	0.94873	0.006393	0.68954	0.047439	-2.3416	-0.97125	-2.1753	3.2553	0.97491	0.59576	0.53686	-0.4216	2.5573	-2.702	-0.90368	-0.93096	1.6174	0.31726	1.0346	1.6844	-0.21426	-0.42376	-1.2536	-0.52345	-0.50454	-1.7282	1.3206	-0.057621	0.51388	0.9414	-3.2076	3.0505	-1.1204	-0.89826	2.335	-1.2678	0.79704	0.32235	-2.7343	1.4505	-2.6454	0.77214	1.8058	0.28672	-2.2535	-0.30493	-3.2126	-1.4754	-1.8412
2.4143	1.154	2.5159	1.1195	3.5146	0.63856	0.60845	1.6918	4.5622	0.70211	3.8519	3.9923	2.9118	-0.12991	5.498	2.875	2.7193	2.5212	-0.42588	2.306	0.3291	2.401	0.46865	4.234	1.2355	2.3586	-0.81392	-1.283	1.3995	2.1077	3.8066	1.9534	-1.6108	1.6853	3.5982	1.0643	5.2576	2.6867	0.34287	2.8122	0.70691	1.4558	3.082	2.2098	5.6598	3.4807	3.669	1.4867	-0.4283	4.4749
0.41549	1.2301	0.33547	3.5421	3.7569	-0.87716	-3.5583	2.1854	3.7196	1.115	0.79172	0.064136	1.1379	0.017966	-1.2011	-1.4454	-4.4309	1.342	-1.0436	2.8383	-2.1811	0.84368	1.3567	-0.16316	-0.72287	-2.7563	-1.827	-0.45114	-4.2487	-0.89301	-1.4675	0.31982	3.8213	2.4865	-2.386	-0.14096	1.091	0.63852	-0.33327	-0.4199	-4.8423	1.4495	1.8297	-0.28629	3.6108	-0.34488	-0.54742	-2.5187	-0.62335	2.3755
-0.44274	-2.2927	0.76134	3.0127	0.6801	3.293	1.7563	-1.0278	0.7628	-1.4948	1.1293	3.2326	0.1258	1.2825	-1.9505	-2.7028	-1.5347	-3.5684	-2.4014	2.3329	-0.015417	1.0527	1.1487	-2.393	0.063985	-1.299	-0.12472	0.38831	-3.8438	0.30049	1.5982	4.3036	0.81008	-2.8829	-0.88436	-1.7751	0.82508	0.53356	1.799	1.4706	-2.9548	-2.7613	0.19564	0.60016	0.84293	-0.4996	-0.54933	0.084888	0.83166	-2.1797
-5.2176	-2.4344	-5.4096	-3.8755	-3.3225	-5.5052	-1.7886	-1.9312	-2.7072	-2.259	-3.7458	-4.1666	-5.6991	-6.3616	-4.9918	-4.3671	-8.948	-4.878	-2.3801	-3.4219	-3.7863	-5.6484	-2.8172	-2.0313	-3.1359	-3.9226	-5.7807	-4.978	-2.8363	-4.3799	-3.5067	-0.63279	-4.6223	-5.5467	-3.473	-7.4561	-4.7349	-2.5893	-4.7481	-3.4905	-4.2425	-5.4997	-5.6058	-3.5516	-5.535	-6.0366	-5.577	-3.3317	-5.7003	-2.4193
-6.4665	-5.2917	-5.5359	-6.9577	-4.0154	-5.1087	-3.1139	-0.60431	-5.2399	-8.7074	-3.5997	-3.3986	-9.0971	-4.9311	-6.6407	-7.7393	-4.8	-6.4534	-4.2309	-5.9028	-5.0803	-7.1071	-2.7622	-3.4545	-3.0091	-5.6147	-7.8603	-5.6589	-6.3548	-5.4062	-2.3698	-5.415	-4.0052	-2.8283	-6.4609	-3.4971	-5.9706	-7.3334	-8.4197	-3.4129	-5.5233	-4.7873	-2.7062	-7.0759	-4.134	-2.8588	-5.5734	0.061762	-4.4285	-1.9403
0.31381	-3.5269	-3.3305	-1.7114	1.5292	-0.18887	-2.6219	0.38931	-5.1672	-0.96174	-4.4155	2.0737	-3.8242	-0.65151	-1.922	-1.8104	-3.0561	-2.8106	-3.36	0.19509	0.093171	-0.24996	-3.7715	-0.30893	-0.41525	-0.64985	-3.1334	-6.2775	-3.1059	-2.2149	-3.1848	-0.31719	-1.2619	0.69968	-1.317	-1.2813	0.38105	-2.0122	-2.1334	-2.5617	-2.1394	-2.7469	0.35941	1.828	-3.5842	0.75001	-1.3533	-4.0352	-0.80055	-1.1606
-6.6848	-4.6175	-3.845	-6.7923	-6.1604	-3.2452	-3.6824	-6.5229	-5.5534	-4.6207	-3.1792	-1.4435	-3.2116	-4.0019	-5.335	-2.64	-8.8988	-5.1572	-2.5868	-2.9795	-3.7874	-3.9791	-4.6635	-2.5792	-1.5941	-1.3213	-3.8902	-4.8209	-3.3334	-6.6312	-3.8129	-0.43328	-9.0734	-4.8997	-4.5018	-4.7198	-1.8833	-6.1089	-2.4371	-4.7391	-3.3044	-5.3063	-5.2017	-2.5789	-5.2368	-1.7379	-6.8609	-2.6497	-3.6399	-3.9266
-2.4521	-1.7135	-2.8976	-3.311	-3.5554	-4.5544	-4.1332	-1.8538	-0.18009	-4.1079	-0.22249	-5.9422	-2.557	-1.6608	-3.884	-5.6711	0.17129	-0.85105	-0.091853	-2.5652	-1.9129	-4.8288	-0.70073	-5.7433	-7.987	-3.5423	-3.4858	-3.9329	0.35804	-3.6354	-4.7174	-5.2702	-2.398	-2.5345	-1.6849	-1.3684	-0.3969	1.2948	-3.6698	-2.2806	-5.7708	-3.6578	-5.0244	-5.6919	-6.368	-3.3939	-4.4937	-2.9753	-6.5665	-2.1592
6.5683	6.5014	5.3372	5.9374	7.2297	4.2273	7.1767	5.1272	5.2403	6.6126	6.3745	6.2628	7.8833	8.8738	2.5339	5.1469	4.1122	4.7774	8.5673	7.6835	7.8961	6.5516	11.791	8.6862	6.0131	7.7323	7.8574	8.2689	4.4428	7.9613	6.2519	6.7538	8.1859	6.3982	4.5361	4.7148	7.323	9.2366	7.2028	6.6111	5.7257	4.8558	4.3063	9.3439	6.0926	8.2516	4.7896	4.2221	6.1586	5.4093
-10.572	-12.921	-12.069	-10.72	-11.665	-12.081	-12.609	-14.811	-10.563	-10.26	-11.227	-14.295	-12.662	-14.171	-7.3812	-12.499	-10.216	-9.8437	-11.383	-9.4574	-11.888	-10.948	-12.858	-14.877	-10.915	-12.095	-12.959	-11.095	-11.093	-14.704	-13.963	-11.159	-11.542	-11.299	-10.774	-14.401	-11.22	-11.982	-14.56	-11.569	-12.066	-13.93	-12.373	-14.388	-14.185	-12.383	-9.9746	-7.4858	-11.999	-14.128
-5.7201	-6.2375	-5.3789	-8.0501	-6.9043	-6.0225	-5.6394	-5.6536	-4.9055	-8.6508	-8.3356	-10.192	-6.7644	-3.1456	-6.7731	-6.3375	-5.5901	-4.8815	-8.291	-4.7858	-5.4154	-8.9599	-4.1061	-7.1611	-5.5379	-7.5913	-8.765	-7.7527	-6.2029	-10.914	-9.7022	-8.0737	-9.6726	-9.061	-7.5332	-5.0383	-5.1057	-8.0594	-9.2956	-8.7181	-6.2723	-4.944	-5.561	-6.2839	-5.0879	-7.3054	-6.0685	-5.1465	-9.2897	-7.0812
-11.131	-9.992	-10.47	-8.8255	-8.5232	-8.0045	-10.609	-10.248	-10.569	-11.492	-9.6598	-9.4401	-8.5993	-10.027	-9.8945	-11.409	-11.064	-7.9598	-6.5665	-9.8148	-13.582	-7.6673	-7.0648	-7.7193	-11.029	-8.6032	-5.1916	-9.741	-10.441	-9.1099	-6.6472	-8.2981	-7.2135	-9.0092	-9.443	-11.279	-8.9104	-8.9974	-12.239	-9.1218	-9.7671	-12.577	-7.5485	-10.276	-10.51	-8.9517	-9.0441	-12.291	-9.1003	-10.161
-10.689	-8.1989	-11.215	-11.139	-11.262	-6.4359	-8.6266	-8.562	-7.496	-8.7231	-9.849	-8.9196	-9.9939	-8.4604	-7.6327	-6.374	-11.73	-10.044	-5.7791	-9.4934	-8.399	-5.7385	-8.4202	-6.041	-11.985	-13.287	-10.092	-10.351	-10.495	-12.111	-7.3449	-8.5207	-8.6135	-8.7133	-10.23	-7.4925	-10.645	-10.053	-11.437	-11.378	-6.3658	-10.447	-11.2	-10.963	-9.3392	-10.259	-12.12	-12.841	-9.0368	-9.3744
-0.21249	-0.23903	-1.9857	-0.34894	0.64682	1.4603	-0.17485	-2.3545	-1.0979	-1.2022	0.13864	2.4637	-2.2982	0.35898	1.8539	1.0921	1.4215	0.34376	-0.28848	1.3287	-2.5254	-0.31629	-2.7862	-3.3199	-1.4859	-1.7576	1.7028	-1.3739	1.1507	1.8739	-1.3473	-0.64744	0.83275	-0.87028	-2.3472	-2.2169	-0.31627	0.79103	-2.3418	-1.7049	-0.28555	0.23686	3.2509	-2.4006	-0.87688	0.52637	1.2883	1.6396	2.0619	2.9758
-10.155	-13.14	-10.446	-13.411	-13.24	-12.368	-13.747	-13.074	-14.809	-10.185	-13.873	-12.542	-9.007	-12.874	-13.947	-11.162	-12.245	-12.338	-9.5856	-12.728	-12.319	-10.73	-12.64	-15.843	-11.123	-12.256	-10.667	-14.185	-12.253	-11.821	-9.9507	-13.867	-12.474	-12.526	-13.452	-12.501	-14.094	-14.232	-12.964	-13.971	-14.086	-11.011	-12.845	-15.299	-12.065	-15.517	-10.935	-14.11	-12.051	-15.878
-2.6906	-3.0744	-1.4886	1.4165	-1.8425	-1.6982	0.52408	-0.9165	-0.70918	-4.2961	-2.4973	0.2322	1.942	-2.2621	-3.8555	-4.6556	-1.5602	-0.24739	-4.292	-3.006	-1.3928	0.068855	-3.1837	-3.1817	-0.9276	-3.2241	-0.92385	-3.9183	-0.44156	-0.33607	-1.6273	0.24237	-2.6711	-0.8581	-4.002	-2.7498	1.5942	-1.146	-5.1809	-1.0807	0.46012	-0.85135	-3.9308	-1.9359	-1.2943	-0.38572	-1.7528	-3.6334	0.24567	1.8902
-1.1325	-1.582	4.8593	0.52303	0.65765	0.17649	1.8531	1.4954	0.81166	2.1302	1.984	1.0673	-2.1847	-0.30194	1.4104	1.2312	-0.44833	-0.8681	0.29344	-1.5611	3.1059	-1.1294	-1.71	1.1188	2.072	2.1156	2.4716	-0.86917	0.020912	-0.91321	1.0489	0.50818	-2.2859	1.2416	-0.83782	3.7507	0.75213	-0.23237	2.4214	1.3662	1.2226	0.54172	-0.38394	1.3189	-0.64554	-0.28725	2.0437	3.0764	0.81518	3.1907
-2.641	-1.9194	-2.0873	-1.9409	-1.8012	-0.37383	-0.064293	-0.82069	-0.50375	1.3957	-2.5405	-3.4919	-0.92096	-3.7817	-2.5789	-4.066	-1.5552	-2.279	1.3066	-0.5926	0.51371	-2.0967	-2.999	-1.202	0.92627	-2.7993	-2.3531	-0.2481	3.0338	1.1212	-3.1348	0.85187	1.0882	-1.0475	0.077101	0.93261	-2.4554	-0.54333	-1.7053	-3.6402	-2.1552	-1.3532	-0.13517	-0.78669	-2.2054	-2.9723	-1.7247	-1.5305	-2.9358	-4.0791
-7.8646	-8.3558	-9.2792	-12.148	-8.4137	-10.486	-4.6952	-6.8897	-10.598	-8.2896	-6.9155	-5.8004	-10.381	-6.8362	-10.965	-7.5974	-7.7273	-9.6995	-11.864	-9.6148	-8.0011	-5.9538	-11.278	-7.3871	-10.801	-8.3469	-8.3952	-11.069	-10.059	-10.271	-7.5652	-12.169	-8.7332	-8.8743	-8.059	-7.5351	-8.6924	-5.8732	-8.9103	-9.294	-12.255	-6.0535	-9.7384	-10.995	-10.962	-6.148	-8.1678	-10.117	-6.6946	-10.202
0.98501	1.5801	2.9845	1.8567	2.1287	2.5137	3.4799	1.9341	1.9375	3.5802	3.2899	-0.31643	2.3972	1.4744	2.9174	1.9801	-1.8251	2.2366	2.8937	0.87798	-0.44418	-1.0128	3.5548	1.5595	1.4151	3.1527	2.3273	-0.2798	0.065305	0.048879	2.0586	1.0584	4.2997	-1.8223	1.8684	2.9635	0.89776	4.6954	0.21525	3.6644	1.8879	0.27708	3.6089	-0.71289	0.9968	4.1758	4.5546	-1.1764	-1.5114	-1.9362
2.1492	2.5911	5.0287	3.4474	1.6124	3.3728	3.9912	5.7624	0.81656	2.1608	3.3971	6.3487	5.9408	6.142	5.6091	5.6363	5.8365	5.7865	5.1638	6.834	3.304	6.3677	4.3335	5.7456	8.6274	5.4408	5.7312	5.0814	6.7684	5.5935	2.3564	5.0301	5.8602	7.8536	1.2577	8.2547	3.9088	3.5348	5.4296	7.5102	4.6219	4.0498	1.8088	5.847	2.369	7.5098	3.6686	1.5167	4.9833	2.3928
-1.5015	-3.2887	-4.0046	-1.3515	-2.3675	-2.5851	-2.4298	-4.3658	-4.5871	-3.1082	-2.889	-2.4365	-2.7608	-2.4737	-5.4442	-3.1599	-2.3977	-2.0268	-4.8008	-2.6715	-3.0887	-4.3083	-0.49992	-3.912	-4.6149	-5.4661	-1.9525	-2.8656	-4.0422	-2.8412	-3.389	-6.8754	-4.1692	-5.2566	-4.2339	-5.4654	-1.7713	-3.7885	-4.5166	-3.8058	-2.1816	-2.8291	-6.0071	-3.8179	-1.1756	-1.9179	-1.9122	-5.2219	-1.0187	-2.256
-0.40127	-3.5842	-0.3414	1.3324	1.0343	0.12421	0.28665	-0.3726	-0.27215	-0.65433	-3.4356	-2.1686	-0.14644	-2.9092	-2.5045	-2.415	-2.188	-0.87678	-0.8799	-0.23349	-3.1883	-0.20443	-0.18751	-3.4226	-3.0328	-1.861	-2.3062	-1.0008	1.401	0.48396	-1.4343	-3.1831	-3.2289	-0.91883	-1.4338	-2.504	-2.2771	-0.14507	-2.4083	-0.55913	-2.0098	-3.8928	0.51742	0.86505	-0.9008	-0.93676	0.21369	-1.7792	0.79917	0.85703
-0.22979	1.7294	3.1094	-1.3891	-1.2493	-0.99661	-1.1246	0.45574	2.4625	-3.9195	0.13092	-3.7713	0.065466	-2.24	0.076911	-1.3402	3.2818	0.040706	2.6402	-3.8609	-0.95506	-0.97934	0.22758	-2.0968	-2.3395	0.10793	1.8522	-0.60786	-2.0829	1.0975	-0.52782	0.78617	3.1663	-2.0375	1.8549	-3.246	0.14526	0.34467	-3.2587	-0.82527	1.4409	2.2031	-1.255	-2.902	-0.86124	-1.7504	-0.4588	1.8135	0.66012	-0.32712
3.6353	5.7381	3.4111	3.4671	4.925	4.6222	4.3733	5.9939	1.4106	2.6199	3.2768	2.1752	7.0413	6.984	4.776	5.4487	4.1559	5.1787	2.6749	3.6531	4.4302	4.0957	1.9973	7.1962	3.1578	5.6095	4.9626	5.1585	6.1791	5.7467	3.3568	2.7867	3.4208	3.4256	1.5826	3.1672	3.286	3.4745	2.7509	5.5982	2.9789	4.2515	3.0946	6.9552	5.1826	5.8487	5.9207	2.8621	1.7535	6.5654
-4.6706	-0.52493	-0.55554	-1.801	0.64606	0.94224	-3.5357	-0.75387	-0.455	0.35936	-1.5284	-0.85292	-1.8936	-1.1647	0.7484	-1.1011	1.6263	-1.5129	-1.6839	-2.1903	-0.88116	-1.4228	-1.226	-1.9747	-3.8921	-0.56735	-1.5563	-3.0404	-2.1355	-0.1429	-0.015701	-3.1732	-3.1786	-0.58145	-1.7228	-4.8589	-2.8874	1.0618	-0.44086	-1.1206	-0.91796	0.11681	-1.4327	1.1154	2.2332	-0.32613	-1.6839	0.52582	-0.34565	3.1164
-7.0491	-6.0967	-9.045	-5.5251	-6.7611	-7.8151	-7.8576	-10.274	-9.3087	-8.6508	-6.6173	-6.4675	-7.2897	-9.711	-7.6834	-7.6078	-3.5956	-7.5647	-9.3907	-7.7115	-7.5479	-8.6216	-6.8686	-8.4859	-9.1422	-7.5546	-8.0998	-10.209	-6.9648	-7.181	-8.5757	-6.0884	-6.9732	-5.9192	-5.3438	-11.532	-7.2641	-7.9223	-5.2184	-8.0665	-8.5929	-4.9699	-7.8428	-6.1212	-4.6149	-6.3008	-8.805	-5.5214	-7.3617	-7.6868
-15.709	-12.296	-15.069	-13.265	-14.326	-9.9413	-12.704	-13.883	-14.741	-15.125	-11.598	-14.486	-12.865	-11.732	-12.85	-12.432	-10.29	-16.14	-12.707	-14.974	-10.685	-11.656	-13.251	-15.385	-13.665	-11.373	-12.868	-9.7879	-15.875	-10.535	-12.785	-13.138	-13.119	-11.355	-12.498	-14.84	-14.426	-12.084	-14.998	-11.924	-14.982	-14.54	-12.006	-10.763	-14.735	-13.061	-13.893	-14.073	-12.183	-10.822
3.1512	9.3507	9.4514	9.5178	9.2377	9.9771	10.671	9.9365	4.7223	10.056	9.8538	7.1761	7.7772	8.4693	11.226	5.4152	8.9348	7.5189	11.303	9.5053	9.5504	11.677	9.66	6.8015	8.466	7.9269	7.153	8.9702	6.6744	10.247	7.0724	5.7342	6.48	10.129	8.8817	8.937	9.8537	11.005	8.7873	6.6343	6.6042	8.681	8.4632	9.2751	7.6035	8.4281	6.873	9.2636	10.072	9.7662
-10.617	-5.9932	-10.749	-7.5602	-7.5649	-5.9999	-9.8077	-7.7432	-8.788	-9.1608	-11.15	-9.0135	-7.4243	-7.4887	-7.1069	-7.5484	-7.5623	-11.605	-7.9244	-7.2266	-8.4825	-9.9606	-7.809	-8.9687	-7.1004	-9.8123	-5.5508	-9.0558	-9.2308	-9.6378	-10.855	-3.4777	-4.8513	-10.237	-6.8135	-6.6867	-5.8893	-6.9271	-9.6898	-4.9824	-10.175	-8.2909	-3.7822	-8.925	-10.826	-10.512	-8.8386	-5.3386	-8.0035	-7.4057
0.16759	1.4849	1.4185	2.2053	1.3552	1.3465	1.5162	2.0666	4.2755	4.0112	2.658	1.8266	2.3951	4.2134	0.56391	3.4927	-0.42689	3.4993	1.7702	2.0424	0.11933	0.34715	4.0215	3.5652	4.6029	5.7969	2.0499	1.4988	0.11227	0.24036	3.3056	1.6551	2.0004	-0.1157	3.2409	-0.040653	0.97316	-0.4234	1.4628	3.0611	-1.1132	0.73143	4.4132	3.1132	2.5635	2.4304	0.12904	1.2765	-0.66685	0.12386
-0.27919	1.1625	-0.066289	-3.3746	-4.1073	0.13715	-3.9931	-1.2397	-0.82798	-0.0061489	0.3297	0.72193	-0.19016	0.43592	-4.8051	0.48405	-1.7719	-0.14964	-0.62202	-1.8771	-0.89322	-1.2199	0.85427	-1.4355	-0.67835	-4.1297	0.41322	0.60674	0.63836	-4.7446	1.5295	-1.9578	0.9214	0.76752	0.24788	0.42146	-0.83441	0.81853	0.33814	-2.3107	-1.3655	1.8303	0.041605	-3.2024	2.6501	-1.1258	0.46372	-1.0455	-0.0017033	-2.2918
0.092949	-2.8112	0.6871	2.4249	0.13635	-0.32894	-0.45431	1.13	0.52601	-1.1365	2.6204	-1.3878	-2.4344	-1.3027	-0.81982	0.267	1.0476	1.1883	-2.3481	-1.0789	2.4243	-0.4274	0.42788	-1.297	-0.24891	0.77356	-1.1186	-0.25584	3.6717	-4.0021	1.2035	2.2395	1.5314	0.19119	-0.69419	-2.1437	2.1962	1.6567	-1.3297	-1.9947	-2.4444	1.062	-0.84934	-0.66447	2.9368	0.89338	0.64595	-3.2237	-2.1225	-0.34197
-0.9811	0.7959	0.61435	-0.85064	1.7251	1.5921	-1.1536	0.42484	-0.49365	-0.18054	3.2439	3.1968	1.8064	-0.49317	2.9477	-4.4998	-0.33108	0.93877	-1.3082	-1.2061	-0.9659	1.931	-0.71581	4.3468	-1.1856	0.12567	-0.43344	0.69746	-3.5521	-1.6641	1.4583	2.1382	-2.2942	1.7444	-1.4537	0.42	-0.81446	1.6229	0.91516	-0.15816	0.66919	0.62634	-0.79038	-3.4015	-1.4663	0.22504	2.721	1.3718	0.025445	1.4208
3.2245	6.904	6.2097	6.3922	4.2148	6.5238	3.7599	2.0532	4.7008	3.9652	1.1678	7.1123	5.571	5.8353	3.8413	3.0048	4.9473	3.9129	5.1749	1.7512	3.8835	8.7532	3.8333	3.9175	6.2677	1.2023	5.2505	6.2897	3.5371	4.3784	6.3189	5.138	5.9571	5.3982	5.5497	2.1788	6.6628	5.6479	3.8737	4.8115	8.0555	6.3595	3.2116	3.6676	6.3924	6.5224	4.1009	5.9176	5.5869	4.1453
-13.132	-14.143	-15.859	-10.3	-10.676	-15.42	-13.669	-12.676	-12.455	-13.125	-11.713	-12.756	-14.01	-12.561	-10.907	-11.257	-12.972	-12.532	-15.455	-12.074	-12.941	-13.867	-11.837	-9.9979	-9.8557	-14.709	-10.671	-10.865	-14.717	-13.271	-10.411	-12.385	-11.427	-11.653	-13.271	-11.728	-11.388	-8.9153	-11.907	-9.4785	-11.019	-9.7623	-12.82	-9.9239	-14.101	-10.123	-9.5144	-11.268	-12.785	-12.05
-12.873	-13.923	-11.776	-11.018	-10.935	-11.581	-12.658	-11.826	-11.589	-14.083	-13.056	-16.528	-13.602	-7.8698	-16.69	-16.292	-12.528	-10.055	-15.033	-13.184	-13.481	-13.037	-15.142	-13.462	-11.941	-13.343	-12.472	-15.975	-12.549	-11.692	-13.393	-10.514	-10.573	-11.675	-14.733	-12.035	-12.59	-14.457	-12.155	-10.134	-11.984	-14.744	-10.982	-11.559	-14.883	-14.629	-13.931	-13.532	-13.04	-12.68
-2.0253	-2.8546	1.4128	1.3606	-3.3127	-0.48113	-3.4203	-4.7366	0.044771	-3.9407	-1.008	-2.8694	-2.9528	-0.35048	-2.8143	-2.1206	0.75615	1.2718	-0.99229	-1.3324	-1.3999	-0.78204	-3.1562	-0.79138	-6.239	-1.9291	-1.1058	-2.979	-4.4268	1.2888	-2.1534	-2.5611	-1.212	-0.50565	-2.4379	0.99539	-6.7618	0.34776	-3.4384	-3.8512	0.073962	-2.8689	-2.4477	-3.6094	-2.7724	-5.0349	0.32994	-3.5167	-1.5316	-4.0939
-3.6826	-6.0469	-3.0185	-7.7277	-5.4403	-7.8904	-4.7233	-6.6545	-1.4444	-5.9029	-2.5382	-5.6076	-3.4121	-1.7873	-3.5386	-4.7639	-6.9219	-5.5479	-7.9998	-4.6943	-5.1403	-5.3337	-3.7115	-3.183	-1.8624	-5.7907	-5.7798	-3.1274	-5.2248	-2.7732	-4.2163	-1.2766	-4.7209	-1.0916	-5.5248	-3.0637	-3.6884	-3.63	-5.672	-5.1121	-6.282	-4.7375	-5.0466	-1.6768	-4.7829	-4.8412	-3.9522	-2.4952	-5.2233	-3.3097
-5.9041	-8.2763	-6.9356	-7.1431	-7.647	-4.7092	-5.3348	-4.5235	-7.2312	-3.9	-4.8992	-4.8659	-4.0517	-7.0309	-6.0148	-8.422	-8.2864	-5.1881	-2.8958	-4.8706	-4.683	-7.5937	-8.9581	-5.8283	-6.1141	-5.9664	-6.733	-6.5357	-4.8268	-9.7344	-5.7222	-7.8651	-4.89	-7.5404	-6.458	-5.4825	-7.4958	-6.3987	-5.1568	-2.9805	-7.0545	-4.011	-6.8837	-6.2543	-7.9766	-7.1181	-6.5933	-8.6354	-6.5793	-2.8958
-2.6401	-5.4314	-1.9766	-2.4596	-4.5028	-4.3031	-2.3342	-3.3241	-4.9581	-6.5215	-6.1539	-3.8687	-5.9609	-6.1001	-2.9426	-4.6044	-4.4226	-2.1863	-2.6962	0.037011	-1.3545	-7.057	-5.3838	-1.0813	-3.9382	-3.1831	-2.3164	-1.5621	-6.5743	-8.8885	-1.7966	-1.7232	-2.4619	-5.1917	-1.8571	-5.2071	-3.1546	-1.898	-4.9338	-5.1627	-3.6124	-3.805	-3.6526	-1.1552	-2.6395	-7.8828	-4.2194	-3.0805	-7.5828	-3.9485
-18.234	-12.753	-17.538	-15.384	-15.735	-17.05	-12.235	-15.93	-13.228	-13.822	-10.968	-13.873	-15.401	-15.608	-16.708	-15.832	-14.285	-16.334	-16.035	-15.048	-15.909	-14.554	-18.043	-14.725	-16.066	-19.461	-16.271	-15.905	-15.037	-12.472	-15.931	-16.302	-15.899	-14.57	-14.493	-13.259	-12.634	-14.733	-11.71	-14.749	-10.895	-13.815	-14.391	-16.368	-12.761	-11.479	-10.187	-13.899	-16.36	-15.402
-4.0762	-1.5094	1.091	-1.6248	-2.8514	2.9586	-0.84506	-1.5801	-2.9245	-4.2383	-3.8158	-2.7857	-3.3687	-4.9618	-1.5288	-3.667	-3.158	-1.0205	0.678	-0.016465	-1.5519	-5.0393	-1.5955	-2.3269	-0.21375	-3.4458	-0.60738	-1.6803	1.0515	-5.0757	-1.682	-6.5568	-2.3939	-2.1946	-3.207	-3.5567	-2.7762	-2.7684	-1.677	-1.1394	-1.8128	-1.1564	-2.055	-1.3042	-3.0638	-1.9515	0.35154	0.56929	-1.1144	-1.1282
-2.1011	-2.5021	-3.7649	-6.4279	-4.0587	-4.9864	-1.8102	-3.7646	-5.5118	-3.2413	-3.3989	-1.6438	-5.6205	-3.0635	-4.5447	-5.2602	-0.58115	-0.54457	-0.84716	-3.1893	0.50155	-6.2595	-2.3352	-2.7887	-3.1061	-3.6203	-2.0727	-2.8918	-5.3821	-1.3978	-2.6329	-2.7575	-5.6834	-5.5702	-2.1184	-4.376	-4.798	-4.3251	-1.9025	-4.0477	-4.2867	-4.127	0.34475	-2.6715	-2.1862	-4.6167	-2.0384	-4.7939	-4.5816	-5.1364
-5.6471	-3.2404	-0.56869	-4.7528	-7.9063	-3.5735	-4.7803	-4.7913	-5.3033	-3.9943	-4.5103	-6.0379	-4.763	-4.0409	-5.8395	-5.3378	-3.3828	-4.4103	-5.8156	-6.2342	-1.8982	-7.1804	-6.5766	-3.6339	-7.0174	-8.6407	-3.9329	-3.9183	-6.4043	-5.8999	-6.5622	-4.6133	-6.2539	-4.8329	-6.1404	-3.7592	-5.7591	-5.8371	-6.1981	-3.7097	-6.8065	-6.016	-3.1922	-7.0814	-8.3378	-6.5634	-4.5192	-2.7904	-7.1692	-4.0354
6.6133	9.3011	6.9664	9.4893	10.64	8.2983	7.6564	6.625	7.8563	10.351	9.0575	9.4666	8.8287	10.141	8.0508	7.323	9.2429	6.8842	9.5402	10.868	6.804	6.4855	7.2125	8.1887	11.824	9.4225	7.3869	6.0719	4.9974	5.9394	8.8435	7.8489	6.0756	5.4365	7.7541	6.8608	9.4568	6.3497	6.1637	11.177	8.4582	9.9509	9.6614	8.9142	6.6446	8.0983	7.8513	9.0774	6.9292	12.165
-14.421	-11.129	-13.62	-11.226	-10.889	-10.957	-11.926	-11.984	-15.864	-10.694	-12.855	-12.355	-13.49	-14.752	-13.289	-11.061	-11.927	-13.003	-14.704	-13.179	-13.785	-14.807	-14.888	-13.342	-14.201	-12.332	-13.093	-13.133	-12.406	-12.557	-13.488	-14.075	-11.815	-12.216	-13.122	-12.536	-13.967	-13.169	-13.196	-14.429	-14.341	-13.76	-13.277	-11.87	-14.466	-9.0399	-13.469	-13.371	-14.789	-12.204
3.1423	3.3255	0.53828	1.9686	4.0756	4.8843	0.7703	2.2932	3.2241	3.0765	-0.42811	3.4927	1.1506	-0.5773	1.2077	0.19046	2.9529	-0.79899	2.0348	1.0005	0.15925	1.4852	3.3145	0.79774	1.8498	2.802	4.5944	0.70368	2.2137	3.132	-0.096356	3.2991	1.5402	0.8937	0.59481	3.9606	1.598	3.8817	1.9994	1.7276	2.0822	6.237	3.5675	1.3855	2.8126	3.2824	4.437	0.16876	3.4542	0.12
9.6943	8.6479	8.0559	7.8005	10.452	8.5977	6.9108	5.6684	9.224	6.0941	4.5812	9.4673	9.6386	7.6111	6.9024	8.9566	9.2044	7.9384	6.7466	7.6538	9.8578	11.135	10.202	7.6558	8.9851	8.9264	6.615	3.6622	10.157	8.4201	4.8842	8.2665	8.8883	5.8107	12.443	7.1029	6.8791	8.0438	6.6624	5.3246	6.519	5.8925	10.301	4.5233	9.6745	7.243	5.8427	6.675	5.559	7.7999
-1.614	-2.0319	-3.8841	-0.88996	0.27008	-1.2678	-1.2621	-2.0535	-0.32732	1.3909	-3.2998	-2.1558	-2.6452	1.1708	-3.2596	-2.0869	-2.5185	1.2257	-2.0805	0.80761	1.6574	-3.1735	1.1521	-2.9544	-0.0048116	-0.67534	-4.3265	-3.0586	-2.8783	-1.7659	-2.7377	-3.955	1.0608	0.23588	-2.6399	0.10408	0.34261	1.1577	-0.59072	-1.4808	0.42436	-3.1769	-1.6021	1.1119	-3.2514	0.40921	-1.8399	-3.2656	-2.9358	-3.4694
-14.177	-10.832	-7.4651	-12.155	-14.09	-9.2916	-13.236	-11.849	-10.143	-12.281	-13.131	-9.5258	-12.943	-12.456	-11.224	-10.128	-11.259	-9.8315	-10.19	-10.206	-12.192	-10.313	-8.9918	-11.507	-11.523	-14.6	-12.986	-8.3623	-13.162	-15.091	-13.746	-14.287	-12.433	-8.0396	-9.8095	-14.472	-12.59	-14.619	-11.337	-11.465	-10.773	-11.271	-9.0382	-12.583	-13.104	-10.127	-11.653	-13.805	-9.3662	-12.737
-3.589	-4.1513	-0.3484	-1.0471	-3.056	-2.7389	-1.8193	-3.0922	-2.6565	-4.1463	2.0228	-2.4522	-5.0765	-2.9217	-1.5237	-1.5938	-2.1146	0.48974	-2.5344	-0.55169	-1.9858	-1.2585	-0.33329	-1.3162	-2.2636	-2.283	-2.8109	2.1513	0.28911	-3.7165	2.0726	-2.7429	-1.6015	-1.4016	1.0731	-2.1978	-1.8072	-1.9457	0.16125	-2.702	-1.2544	-2.6544	-4.5814	-1.0277	-0.22926	-1.2824	-1.4098	-5.675	-3.3387	-0.64416
-2.2398	-0.56356	0.8924	-3.6646	-3.3522	-1.1298	0.14924	0.33355	0.86021	-3.6282	0.97976	-1.8867	0.74064	-1.2213	2.1745	-2.1525	-0.31689	-3.23	-0.91041	-0.32946	-0.49736	0.80434	-3.7476	-0.50374	-1.3408	2.072	-1.4905	-2.5818	-3.009	0.61674	3.2411	1.3095	-0.28143	-1.7729	-1.2584	-3.3443	-2.0392	2.6351	-0.67474	-1.1101	-1.175	-1.9471	-0.1931	0.6089	-3.8349	-3.4029	-2.5218	-2.6883	-0.83176	-1.0858
-3.8481	-1.0767	-0.7559	-2.488	-2.1143	-4.6281	-3.7465	-3.1313	-0.75223	-0.8237	-3.7973	-3.0061	-3.9832	-1.0633	-1.7751	-3.2314	-5.1044	-2.2669	-1.5942	0.51539	-2.4157	0.6307	-1.2272	-2.9442	-0.74065	-2.873	-0.69538	-2.3634	-0.7148	-3.4761	-5.0246	-3.8597	-1.5479	-1.9663	-4.5078	-4.6234	-4.0585	-1.4478	-1.4253	-3.0088	-2.475	2.0375	-3.5643	-1.8397	-4.1403	-2.2101	-1.5443	-7.2067	-1.9826	-1.7658
-19.088	-20.276	-19.018	-19.954	-21.19	-19.294	-22.795	-16.9	-22.67	-21.494	-19.998	-20.882	-16.784	-21.069	-22.514	-22.097	-19.494	-20.11	-19.601	-22.143	-20.911	-20.541	-21.915	-19.704	-16.492	-19.602	-21.304	-21.958	-22.937	-22.037	-22.182	-19.61	-22.016	-20.215	-19.441	-21.773	-21.44	-20.239	-23.811	-19.451	-22.545	-22.261	-22.386	-19.168	-19.745	-19.741	-21.295	-21.452	-23.015	-21.119
-10.596	-7.2669	-9.7919	-7.353	-6.1138	-7.2116	-9.4749	-9.9889	-11.394	-7.3971	-8.2831	-11.234	-7.3481	-7.28	-7.5211	-8.5701	-8.2115	-10.072	-9.4467	-7.288	-8.5355	-10.388	-8.2052	-4.6563	-9.1345	-10.693	-7.1813	-13.149	-10.819	-9.5073	-8.6339	-12.137	-6.8786	-8.7915	-10.87	-7.3944	-11.555	-8.1041	-7.2344	-8.4935	-9.7232	-7.6768	-11.803	-12.956	-11.502	-12.777	-7.1002	-5.8454	-10.026	-8.9265
7.7483	8.0429	8.8124	5.6641	4.5882	6.9081	6.6042	7.3378	10.779	3.9229	11.657	8.2056	9.2209	10.875	8.0446	8.9784	8.3475	9.0465	7.5672	10.326	8.3237	9.0903	7.1064	8.795	7.1518	11.99	7.8965	6.9567	10.405	10.379	11.965	12.293	10.61	3.1116	7.7094	6.865	7.2139	11.217	12.471	5.4103	9.6126	11.628	7.1046	6.7646	10.354	8.6705	10.815	6.676	8.9391	8.2288
-9.517	-10.149	-8.7334	-10.935	-8.6123	-3.2733	-7.3083	-7.3909	-10.288	-10.005	-10.814	-9.622	-10.002	-13.254	-12.164	-10.556	-7.7083	-7.8102	-6.7952	-7.7322	-6.0653	-9.8703	-11.692	-10.703	-9.4336	-9.7755	-8.3474	-9.4378	-7.0239	-10.595	-11.113	-7.4208	-7.8432	-11.223	-10.908	-9.6521	-9.7827	-8.6703	-8.458	-10.964	-9.4264	-12.07	-9.1782	-8.6964	-7.3396	-9.3485	-8.7094	-10.159	-6.3035	-10.83
-7.0376	-7.7072	-4.0527	-2.9684	-6.1311	-9.9147	-6.3073	-7.358	-5.6915	-3.3439	-6.9878	-5.1558	-4.1749	-5.2135	-3.4537	-4.9567	-7.2252	-4.5826	-5.7204	-3.9858	-4.2606	-3.4393	-5.3718	-5.2102	-3.6818	-2.0046	-6.9737	-7.4531	-5.3093	-5.9276	-3.8431	-8.255	-3.8904	-8.363	-7.4859	-5.4225	-3.2806	-9.364	-4.2258	-3.8207	-7.4159	-6.6424	-7.517	-2.541	-9.2408	-7.8409	-5.7837	-5.0518	-5.7749	-6.2345
-6.0428	-2.2442	-3.8486	-4.1918	-0.87896	-2.6621	-2.5467	-3.5101	-3.866	-6.9844	-3.9788	-3.4804	-5.8279	-5.434	-3.48	-1.7868	-3.2881	-3.8851	-5.5261	-4.2993	-4.2128	-5.359	-5.3695	-3.025	-4.7433	-5.1356	-7.079	-6.8859	-5.211	-2.3076	-2.8651	-2.9267	-4.0885	-3.9879	-5.9229	-5.9286	-6.4992	-4.2333	-3.2894	-4.2726	-3.6078	-4.2891	-6.3174	-4.3729	-3.5264	-4.5462	-2.3122	-4.4703	-3.5902	-4.356
-15.398	-12.702	-14.145	-12.243	-14.811	-11.682	-11.279	-14.526	-15.523	-10.965	-12.766	-14.444	-13.086	-13.423	-10.331	-12.77	-11.748	-16.161	-11.559	-13.348	-14.204	-12.723	-10.976	-16.055	-12.741	-16.572	-11.156	-14.66	-16.447	-11.882	-11.177	-13.455	-11.32	-12.902	-8.2748	-13.984	-12.776	-10.8	-11.003	-12.507	-11.298	-12.712	-12.578	-14.683	-12.5	-12.056	-13.983	-13.338	-10.955	-14.121
-2.3279	-1.7897	-0.19512	-1.4629	-0.028885	-2.9347	-1.3665	-0.82374	-4.0412	-1.5569	-1.7442	0.48096	-3.0679	-1.8009	-2.7587	-0.56041	-2.6858	0.18242	-0.97134	-0.47143	0.97214	-1.4536	0.39558	-0.82659	-0.28729	-0.77396	-0.33791	-0.10288	0.18762	-1.1746	-4.0708	-4.3067	0.10962	-1.1319	0.92284	-1.205	0.12079	-0.20641	-1.6731	-0.62246	0.4577	-2.3216	-3.4409	0.88566	-1.2079	0.77935	1.1688	1.0531	-1.6748	-2.1367
-3.0438	-4.181	-2.2213	-4.2644	-2.9444	-3.4259	-3.1129	-2.1393	1.2349	-2.9572	2.0581	-0.6908	-1.3549	-2.5907	-0.27115	-1.459	0.6184	0.57995	-0.59439	0.55682	-0.9927	-0.45326	-0.79822	-1.1074	-2.1089	-2.1615	-0.81779	-1.5568	-3.2962	-1.0605	1.576	-1.3672	-0.12357	0.1272	-2.087	-2.5665	-0.85758	-2.5511	-1.9058	-1.357	-2.0636	0.19533	-0.10573	-0.80812	-2.839	-1.567	-0.028441	-0.084626	-1.3043	-2.2044
-2.0038	-4.5116	-2.1028	-4.5242	-1.039	-2.4533	-2.1205	0.69456	-0.52577	-5.1954	-3.295	-3.1534	-4.5357	-3.0905	-1.9574	-2.4781	-3.027	-1.6922	-2.991	-4.7485	-0.62922	0.20344	-2.9374	-0.1456	-2.6781	-6.5719	-2.2671	-4.2473	-2.826	-4.5496	-4.5557	-4.9171	-2.5493	-4.1476	-2.0349	-7.1728	-3.6373	-4.9349	-3.9155	-2.7112	-4.5067	-4.3066	-1.2201	-3.2192	-2.5279	-4.9528	-2.7067	-7.045	-2.7725	-4.7397
-7.3055	-12.56	-13.989	-11.587	-11.435	-10.363	-9.7086	-11.36	-12.89	-8.9688	-10.364	-10.361	-10.444	-10.752	-10.721	-11.498	-11.919	-10.132	-9.1148	-8.6855	-10.402	-11.453	-8.8367	-8.7215	-9.9838	-10.94	-13.022	-8.9951	-9.4607	-9.2986	-10.747	-11.522	-9.9096	-12.449	-8.1092	-11.237	-10.875	-12.171	-12.247	-11.314	-13.361	-10.429	-9.5309	-12.634	-11.484	-11.139	-8.5753	-11.73	-12.4	-10.721
-4.9321	-5.5018	-8.3851	-10.163	-7.508	-4.457	-3.7487	-5.9384	-5.8067	-6.1461	-5.1061	-7.117	-7.3723	-6.4071	-5.2055	-5.0051	-7.431	-5.2783	-7.9399	-9.0111	-0.4573	-7.0716	-7.6059	-5.2425	-7.027	-4.6624	-8.6542	-7.9326	-7.7274	-6.255	-5.212	-6.853	-7.1115	-6.8611	-7.3876	-8.5714	-3.4192	-7.3875	-5.0839	-4.2396	-6.9004	-5.4216	-4.3952	-6.5227	-6.8449	-11.679	-4.4931	-6.4508	-4.5703	-6.4767
0.20568	-4.7591	-2.7286	-4.8215	-3.1893	-4.0289	-0.005508	-2.4864	-4.1182	-4.8181	-2.1262	-2.5012	-3.6693	-3.201	0.42907	-2.8625	-3.449	-1.7441	-2.9576	-3.7039	-3.9342	-1.9866	-6.1247	-2.6686	-4.3424	-1.7809	1.1223	-1.4212	-2.8248	-3.2989	-0.56413	-2.5415	-1.5475	-3.8761	-3.4015	-0.77253	-1.71	-0.17471	-0.89578	-0.99422	-2.2642	-0.26036	-2.0306	1.2852	-6.2289	-3.7723	-2.4888	-4.6706	-2.4469	-0.67275
-5.8052	-4.2622	-3.2118	-6.8325	-0.363	-4.148	-6.9142	-2.9881	-3.4833	-3.3564	0.33518	-3.8198	-5.4934	-2.0436	-2.798	-3.6433	-2.9632	-1.1618	-8.3993	-3.7604	-5.3187	-3.2002	-2.6299	-4.4379	-2.8521	-4.5502	-1.1929	-3.8785	-2.91	-1.33	-3.6254	-6.0151	-5.5036	-2.9228	-1.0813	-2.0201	-2.2727	-2.5878	-1.2675	-1.6381	-3.0126	-1.9777	-4.7503	-2.6951	-2.6004	-2.7971	-1.7809	-3.9738	-3.5056	-3.9019
0.72945	-2.4375	-3.3098	-0.37378	-2.9238	-1.2252	-6.5999	-1.7769	-1.5264	-0.74902	-2.0294	1.4727	-3.6912	-1.0656	-2.5059	-1.9019	-1.6095	-1.389	-2.7999	-1.5422	-3.2509	-2.3623	-0.84628	-1.2566	-0.82079	-1.5895	-0.16302	-0.94736	-2.1043	-1.4038	-2.9223	-0.8716	-3.6228	-2.0434	-3.8098	-3.9081	-2.5397	0.26029	-1.5728	-3.951	-1.1997	-2.5963	-2.9857	-2.324	-2.7952	-2.3902	1.0393	0.13811	-3.1909	-1.6759
5.5972	2.9446	4.037	9.3713	3.2955	8.6236	6.2816	8.1278	5.8222	6.0718	7.6282	4.4682	6.2547	4.9616	6.2369	4.7941	7.6132	5.8915	6.3574	8.342	4.8444	7.0556	4.2262	6.9306	7.6062	6.7761	6.1103	5.7733	3.7083	4.782	6.3769	4.6895	5.877	4.8219	7.0295	9.188	4.3118	6.4608	4.0394	4.5191	7.1453	5.0429	4.499	5.6968	7.032	4.5418	6.9524	8.6481	4.4143	4.5015
-2.3912	-5.9192	-1.3361	-3.4609	-2.556	-5.1777	-4.5412	-4.1049	-1.9818	-6.3387	-3.0824	-6.2971	-3.3615	-3.7904	-2.4234	-6.744	-5.1595	1.2436	-4.0994	-2.0965	-4.3767	-3.097	-0.54846	-3.081	-2.5453	-5.6286	-2.3833	-4.5159	-6.3997	-1.4995	-2.886	-5.8613	-1.466	-3.708	-5.7801	-4.7668	-7.6548	-2.758	-8.5458	-6.5774	-0.92374	-4.3308	-4.1839	-4.3396	-5.0941	-7.8291	-4.7583	-2.919	-3.1272	-4.0269
-5.4205	-2.6976	-6.3789	-6.9122	-9.4775	-5.3276	-7.8011	-1.653	-7.255	-8.277	-5.8226	-6.8576	-4.9388	-7.4042	-7.6213	-8.2823	-6.3878	-6.7654	-4.837	-6.4708	-7.5367	-9.7086	-8.1913	-4.6808	-5.2491	-3.6173	-6.4496	-7.4895	-8.7135	-5.815	-8.0705	-7.4451	-9.9248	-6.5884	-8.967	-4.9196	-8.1275	-8.2747	-5.3361	-7.0292	-6.9386	-8.1449	-6.8828	-5.4154	-7.4945	-9.0035	-5.8276	-3.943	-8.1821	-3.29
-8.9053	-10.113	-10.365	-10.883	-8.5468	-9.1205	-7.4683	-6.0497	-9.7754	-8.4087	-7.5727	-5.089	-10.018	-11.246	-8.3955	-6.3446	-11.252	-9.6719	-7.5907	-8.48	-9.1697	-10.662	-11.087	-6.6269	-8.4458	-8.692	-10.238	-11.672	-11.239	-9.0158	-7.3134	-9.0211	-9.9272	-8.9397	-9.8307	-9.9714	-11.451	-11.302	-8.8208	-11.499	-7.6535	-8.2991	-9.9526	-5.7986	-5.8901	-10.217	-9.3908	-9.4795	-7.2058	-10.533
-5.2451	-7.2092	-10.699	-11.345	-10.422	-10.442	-8.7428	-11.782	-7.9831	-8.4728	-7.3625	-13.132	-11.565	-13.21	-11.688	-11.011	-12.926	-8.118	-11.028	-7.4168	-7.8815	-8.439	-10.559	-7.1229	-9.404	-10.028	-7.9575	-9.2055	-10.018	-9.6777	-11.476	-8.6758	-9.3157	-7.6805	-9.9147	-9.3642	-9.3291	-11.618	-7.9689	-9.3209	-8.2132	-8.1798	-7.6776	-12.975	-8.763	-9.1263	-10.716	-8.9006	-12.044	-11.33
7.4596	4.003	3.4667	1.8796	3.3662	1.655	0.196	2.9663	3.3641	1.7805	1.389	4.028	3.8452	4.1676	3.4754	1.3915	0.90578	2.6122	2.3852	6.9069	4.4644	0.33015	3.0462	4.9232	7.6663	1.0975	3.2131	1.2505	2.9038	3.7824	3.1102	2.7302	1.7674	1.559	2.3906	1.8674	1.3585	0.8472	1.5107	2.0996	1.6605	4.1382	3.0991	7.8137	3.7331	0.52124	1.5482	0.91557	3.8965	0.71595
-14.73	-15.468	-11.281	-13.161	-12.418	-12.143	-11.746	-7.7967	-13.501	-12.432	-12.31	-13.324	-10.995	-12.878	-13.421	-12.476	-12.361	-11.988	-11.597	-7.8579	-13.95	-15.759	-13.976	-11.292	-11.103	-14.532	-10.888	-9.3632	-12.531	-13.264	-14.682	-13.458	-12.933	-11.914	-11.655	-12.558	-11.481	-8.6065	-12.388	-10.27	-11.787	-15.23	-9.1779	-11.191	-15.868	-11.853	-12.049	-14.965	-13.939	-10.858
-24.096	-25.13	-21.372	-23.18	-23.433	-21.339	-22.135	-22.156	-23.081	-20.898	-26.335	-20.748	-22.196	-20.827	-21.98	-22.411	-18.975	-22.423	-23.847	-20.341	-23.305	-21.047	-24.006	-20.204	-19.46	-21.339	-21.453	-22.28	-23.183	-20.618	-23.335	-22.139	-20.553	-24.279	-24.05	-21.347	-22.068	-23.217	-19.99	-23.084	-22.822	-21.563	-21.938	-24.368	-23.844	-24.575	-19.779	-22.218	-23.198	-22.412
1.3231	2.1094	2.5216	3.5558	-0.035399	2.8027	1.9909	3.7134	1.2728	2.8383	4.4772	0.66101	6.4966	2.2804	1.4379	2.2637	3.4958	1.3696	4.1275	0.25321	1.7007	0.75218	1.8365	3.9401	0.43212	2.1082	-0.090022	2.4263	2.9105	4.4205	3.3537	0.43316	3.7057	6.5908	2.0885	2.56	5.7103	2.7641	2.7335	3.9982	5.6653	1.9584	4.8397	0.83089	3.211	2.3448	0.89923	1.3018	1.6896	-2.1272
-1.7909	-0.18805	-0.18052	-5.6175	-0.65069	-4.359	-3.9972	-2.349	-4.2088	-3.4163	-2.7847	-0.41364	-2.6254	-4.764	-1.2897	-1.1714	0.37293	-1.8211	0.39152	0.31009	-1.929	-4.3954	-1.2725	-2.503	-1.415	-3.1274	-2.7601	-5.6252	-4.5485	-2.3404	-3.9223	-2.1472	-1.0117	-0.67334	-3.7506	0.63108	-3.7959	-1.6838	-1.1036	-0.44765	-4.7235	-5.1225	-2.5582	-5.7133	-1.6252	-4.984	-2.7044	-6.3755	-1.5639	-0.44708
-11.009	-15.722	-13.288	-13.296	-14.805	-12.458	-14.143	-14.786	-14.923	-13.249	-14.171	-13.854	-13.62	-13.227	-13.387	-11.264	-14.183	-13.967	-15.594	-11.351	-16.875	-14.261	-10.576	-12.17	-14.094	-16.258	-17.041	-16.368	-12.234	-11.713	-12.631	-12.198	-12.8	-13.611	-11.938	-16.631	-14.342	-11.226	-14.991	-14.561	-14.78	-11.945	-10.942	-14.828	-16.892	-13.284	-14.484	-12.653	-14.267	-12.63
-2.0625	-0.86773	-0.62356	-3.3229	-4.9035	-2.2887	-4.0399	-1.6106	-1.6395	-1.2185	-4.0053	-3.7462	-4.0695	-0.29698	-3.0107	-3.7457	-3.9553	-1.1503	-2.5998	1.141	-3.2516	-1.6462	-3.9841	-1.3313	-0.92399	-1.8148	-5.2703	-4.7722	-4.1799	-4.0772	-5.3204	-0.34313	-0.93455	-5.0122	-2.5279	0.059603	-1.1718	-2.5307	-4.7463	-0.38943	-1.1053	-3.1925	-7.1872	-1.5399	-3.8144	-1.4068	-2.7397	-2.398	-3.8984	-3.0148
-11.894	-14.863	-14.616	-15.112	-13.217	-13.533	-13.682	-16.108	-16.167	-11.843	-13.053	-12.862	-16.006	-14.934	-14.014	-14.137	-15.237	-14.978	-12.247	-9.7901	-14.228	-13.325	-16.079	-16.911	-15.995	-13.997	-14.641	-16.413	-14.078	-17.081	-11.724	-13.814	-13.095	-17.169	-13.285	-13.785	-18.443	-12.983	-18.55	-14.272	-16.855	-13.031	-16.238	-12.702	-12.607	-13.427	-17.814	-16	-15.606	-13.038
1.7137	1.3068	3.164	4.0981	-1.711	1.3234	-0.16055	1.4743	0.49659	2.5427	1.8123	1.0529	2.889	1.2087	4.2401	1.3759	-0.45608	3.3145	0.89369	1.3322	-0.23212	0.27491	-0.12452	1.8262	0.87005	4.2327	-0.87706	2.4718	1.9065	3.3619	1.6981	0.18859	-0.0052545	1.1656	3.2778	1.4863	3.3602	2.4714	-0.32682	-1.0157	-0.87025	4.9757	2.8962	-0.17512	2.1913	0.61518	-1.1782	3.8294	2.0313	4.2895
1.6858	2.2454	-0.55078	0.77381	1.2918	1.6364	1.2485	2.0346	1.1761	2.4912	3.8103	2.166	2.4836	1.5479	5.8663	1.5979	4.0925	1.8545	3.2464	-1.4967	-0.62085	2.8185	2.1684	0.37541	1.0839	2.4259	-0.75681	2.6563	-0.04898	0.37055	2.0942	1.4777	2.5462	2.6727	4.9441	2.9919	4.3482	2.1965	1.9891	2.5575	-1.0026	2.7694	0.15303	-0.70932	-0.60038	0.68679	0.32437	1.1882	2.5792	1.31
-4.5267	-3.8885	-2.3523	-8.3513	-7.6617	-5.9045	-2.053	-0.56284	-3.2042	-1.8667	-4.6476	-3.0795	-5.4112	-5.2033	-5.1574	-2.0161	-4.2248	-4.8719	-4.2509	-3.8068	-3.6565	-4.237	-2.2797	-4.6774	-0.71197	-4.6113	-3.074	-4.3134	-4.254	-4.4098	-5.5964	-3.6399	-2.2209	-0.49016	-3.9118	-2.1196	-2.0355	-6.0133	-3.779	-4.6635	1.1272	-0.83303	-3.9487	-7.2746	-5.2916	-5.9741	-3.3445	-6.083	-2.5852	-4.1442
-1.0794	-2.7133	-2.417	-1.9954	1.611	-2.4011	-4.0044	-4.8905	-5.9166	-2.3046	-0.21181	-2.6727	-4.476	-5.3108	-1.1965	-4.0208	-4.5867	-4.9258	-3.2603	-5.0621	-2.1928	-5.3769	-3.768	-2.6702	-4.8176	-2.8438	-3.9465	-3.0368	-3.1231	-1.0074	-4.1063	-2.7532	-1.6149	-1.7565	-4.4884	-4.859	-2.2198	-4.198	-5.226	-4.4149	-5.4467	-2.0855	-3.1497	-3.0724	-4.6439	-3.2912	-4.7334	-4.0253	-3.6384	-4.6655
7.7802	8.8868	8.8598	7.298	8.1413	11.846	9.5042	7.8481	9.8614	10.993	11.18	8.2252	8.7895	8.9115	7.1278	10.832	9.455	11.015	11.17	10.266	8.0485	10.215	9.7394	11.007	9.9932	10.008	11.81	8.8007	7.1119	10.504	10.111	11.603	12.054	9.3607	6.2062	7.795	8.6456	11.223	8.1475	7.4376	8.0216	10.233	7.9818	6.6098	8.925	10.075	7.2353	9.4058	7.9472	10.695
-17.863	-21.428	-23.688	-21.285	-22.31	-21.385	-24.144	-24.793	-24.908	-25.208	-21.693	-23.628	-23.495	-20.128	-21.926	-23.659	-23.11	-21.985	-23.17	-20.703	-24.78	-20.565	-23.75	-20.239	-20.265	-20.628	-21.915	-19.279	-23.296	-21.513	-22.422	-19.35	-22.454	-25.35	-21.859	-24.034	-22.715	-21.935	-22.598	-22.547	-23.054	-21.339	-22.418	-24.042	-20.195	-21.163	-23.53	-19.006	-21.322	-19.075
[truncated: 825 more rows]
[truncated: 150 more columns]
