# Supplementary material for: Genetic dissection of main and epistatic effects of QTL based on augmented triple test cross design
Source: PLoS One. 2017 Dec 14;12(12):e0189054. doi: 10.1371/journal.pone.0189054 (PMC5730204; doi:10.1371/journal.pone.0189054)
Supplement: S7 Supporting Information — (ZIP) [file pone.0189054.s007.zip › z2_1850_0.8_10.csv]

10.342	10.703	10.159	9.5432	9.6777	9.5728	9.8277	10.013	10.268	8.8679	10.204	10.538	10.103	10.002	11.01	10.23	8.2832	9.2134	10.335	9.7606	10.428	7.736	10.92	10.326	9.7803	8.82	9.6779	10.628	10.373	9.4004	9.784	9.885	10.798	8.9988	10.703	9.8431	10.158	10.121	9.6853	10.598	10.324	9.4314	8.8857	8.9099	9.1314	9.9227	8.6463	9.2387	9.9118	9.2423
-4.6076	-3.9955	-5.011	-3.6141	-3.3683	-3.5113	-4.0457	-2.1913	-4.3742	-3.4167	-3.8298	-3.2082	-3.4138	-4.1483	-3.7639	-3.5542	-4.102	-4.7245	-3.3505	-4.1716	-5.6928	-2.8776	-3.1203	-3.6111	-4.4629	-3.1486	-3.5722	-3.517	-4.8832	-4.0717	-3.2379	-3.9725	-4.3931	-3.125	-3.1822	-3.981	-4.7417	-4.577	-4.6429	-3.963	-3.2861	-4.3071	-4.3813	-3.9096	-4.1555	-1.9479	-3.4807	-3.8535	-3.1543	-3.334
-0.76329	-1.2898	-1.0204	-0.31151	-1.0312	-1.0818	-1.4287	-1.558	-0.39124	-0.31858	-2.1359	-1.2107	-0.76833	-0.37433	-2.0629	-0.92352	-0.53516	-1.1698	-1.4579	-1.3905	-0.73723	-0.79284	0.14623	-0.94552	-0.85924	-2.7481	-2.1297	-0.74356	-0.59606	-1.3591	-0.26934	-1.7851	-1.1044	-1.5059	-0.74873	-0.61185	-0.66984	-1.1324	-1.066	-1.3792	-1.8594	-1.7503	-0.65847	-0.34628	-0.79573	-0.92484	-0.75991	-1.6627	-0.98382	-1.2508
-0.75209	-2.4927	-1.0665	-0.13109	-1.6639	-0.46152	-0.92366	-1.4306	0.37728	-0.8748	-1.7893	-1.6582	-0.78189	-1.3669	-0.72431	-0.24735	-1.347	-1.3612	-1.0356	-0.71097	-1.9226	-2.4472	-0.61186	-1.3633	-1.322	-1.8424	-1.8687	-1.6541	-1.1679	-2.3843	-1.2166	-1.3098	-1.4841	-1.7256	-1.3916	-1.4658	-0.32952	-0.73446	-1.1736	-2.525	-1.0221	-1.3229	-1.7435	-1.3018	-1.7786	-1.5427	-0.45304	-0.96872	-2.4335	-0.49645
-1.1401	-1.6143	-0.87635	-2.8037	-0.58761	-1.2073	0.063062	-2.0392	-0.59964	-0.37126	-1.702	-1.5118	-2.3472	-0.63087	-0.87027	-1.2032	-2.7687	-0.96523	-1.2811	-2.5819	-0.74731	-2.1858	-0.71981	-1.7062	-1.5583	-2.1682	-1.6563	-0.96197	-0.39946	-1.6573	-0.6341	-1.2989	-0.39112	-1.4503	-0.48326	-1.7337	-2.4731	-1.0943	-1.7587	-0.9283	-0.9555	-0.76794	-1.3056	-1.4256	-1.5946	-1.0934	-1.7099	-0.62031	-1.094	-1.386
-5.287	-3.6436	-3.7045	-3.8751	-4.0288	-3.4877	-4.7236	-5.3396	-3.4823	-5.4216	-3.8746	-4.6543	-4.2433	-5.1708	-5.0829	-4.9284	-4.5628	-3.1045	-4.976	-5.9999	-4.8651	-4.962	-5.3915	-4.9326	-3.4041	-4.8951	-4.1429	-4.324	-3.9501	-6.0269	-4.8851	-6.0046	-3.6325	-4.1785	-4.0686	-4.1349	-5.0709	-4.5012	-4.8435	-4.3307	-4.395	-4.1913	-4.6938	-4.8998	-4.8056	-4.1515	-5.4413	-4.6113	-4.474	-5.3183
5.5654	5.028	6.3794	5.4392	5.601	6.1962	6.4431	4.7994	6.4482	5.8767	5.5512	5.9846	5.3205	5.9668	5.277	6.159	4.8231	5.1763	4.4451	5.0628	6.1202	5.5156	5.0131	5.2258	5.0702	5.491	6.3771	5.0122	5.1814	5.6768	5.3443	6.7807	4.9716	5.2203	4.9388	6.543	4.843	5.6284	5.6763	4.9304	5.6726	5.5304	5.7335	4.5973	4.9844	4.6486	5.8454	5.8503	5.5189	6.0916
-3.6428	-3.5303	-3.3988	-1.6489	-3.5923	-3.0499	-2.2652	-2.885	-2.1772	-3.399	-2.7998	-2.1283	-2.0214	-1.9228	-3.8945	-2.4863	-3.0458	-3.5275	-2.6817	-4.3689	-2.5094	-2.3915	-4.2818	-3.341	-3.1617	-2.8045	-3.1658	-2.3506	-2.9126	-3.6285	-4.4473	-2.7788	-2.8818	-3.4494	-1.5366	-2.9003	-3.2374	-2.6232	-2.46	-3.1975	-5.6894	-4.0772	-2.5044	-2.2978	-3.1862	-3.2369	-3.6542	-3.7813	-2.8623	-4.4633
6.0995	5.0848	5.1312	4.5632	5.0304	5.5398	5.0211	3.285	4.6389	5.9883	5.7652	4.6873	4.8465	4.9606	4.933	4.8392	5.1529	4.6547	4.8218	4.659	5.0394	5.0758	4.1618	4.5958	5.8	5.0681	5.5111	5.0567	5.6207	5.2293	4.2334	6.0437	5.4251	4.9136	4.7941	4.025	4.0053	5.0155	4.3623	4.5318	4.3093	4.3258	4.2829	4.3	4.1093	4.6355	5.3663	5.0339	6.0664	4.369
5.1079	5.1501	4.4893	5.6987	4.6524	4.9584	3.9794	5.2748	5.0935	4.9936	4.5802	3.7704	5.7699	5.0624	4.6839	4.2445	3.8762	5.6521	4.4149	3.9543	5.0731	5.541	5.3096	4.4698	5.5639	5.4881	4.9597	3.7498	5.2005	4.8619	4.175	5.4563	6.2048	6.1837	5.3796	5.845	5.846	5.7569	6.3057	4.7756	5.0909	5.4356	5.819	5.5986	3.971	4.7587	6.1868	4.8158	5.5809	5.4215
1.3741	0.87079	1.3462	1.1204	1.116	2.3659	0.0068167	0.58005	1.5245	0.36196	1.2311	0.91194	0.34862	1.5767	1.6859	0.82184	0.58746	1.4013	1.2579	1.776	0.34044	2.578	2.6918	0.42867	1.0573	0.87823	1.3224	1.6556	2.0928	1.9336	1.0064	0.78984	0.78704	0.73503	0.66216	1.6857	1.1816	0.45574	0.551	0.67923	0.31977	1.9798	1.4777	0.7965	1.725	1.6243	-0.20285	0.69088	1.6787	0.99365
-1.8856	-0.81578	-1.6357	-1.3131	-1.6068	-1.8262	-1.4188	-0.53894	-2.1355	-1.0983	-1.8173	0.9558	-1.5074	-1.263	-0.7295	-1.8079	-0.49458	-0.6571	-1.2825	-1.1656	-1.5852	-2.4618	-1.3626	-1.636	-2.7935	-1.1752	-1.5647	-2.4452	-1.3598	-1.1511	-1.1107	-1.8189	-1.0488	-0.67886	-2.2654	-1.3609	-1.0847	-0.66877	-1.8042	-0.66446	-1.4638	-1.8704	-2.3066	-1.9123	-1.9225	-1.9798	-1.1995	-1.9366	-1.5353	-0.43381
1.693	2.4589	1.8409	1.5709	1.757	1.6959	2.1686	1.3262	0.93401	2.2895	2.6786	2.0904	1.8694	2.5605	2.712	1.8567	1.1545	2.0764	1.6345	1.8671	1.7684	1.3271	1.74	0.99427	2.373	1.5745	1.5494	2.6216	2.0425	1.7987	2.1021	2.0761	2.7843	1.9864	2.4859	1.1935	2.6821	0.60322	1.3949	3.3681	1.3484	1.5072	1.5514	1.7845	2.3928	0.97671	1.4383	1.8443	1.2548	0.40898
-14.603	-14.016	-12.59	-13.805	-13.293	-14.652	-13.443	-13.985	-13.982	-13.542	-13.286	-13.246	-12.616	-13.842	-14.965	-12.91	-13.644	-15.14	-13.762	-13.681	-13.016	-14.085	-14.367	-14.649	-13.945	-13.302	-13.751	-13.892	-12.886	-14.865	-15.981	-13.745	-14.413	-14.219	-14.243	-13.844	-15.288	-14.939	-13.839	-14.503	-15.295	-14.303	-15.058	-15.145	-14.919	-14.052	-14.369	-13.616	-13.267	-13.647
-11.352	-10.02	-9.0671	-9.7811	-10.624	-10.421	-9.3651	-10.49	-9.4452	-10.04	-9.8247	-10.279	-9.6067	-10.312	-9.2861	-10.218	-10.367	-10.072	-9.4815	-9.9233	-10.41	-10.433	-10.055	-11.649	-10.933	-10.939	-9.2343	-9.7399	-9.8975	-10.335	-10.686	-10.973	-9.488	-8.8524	-9.8469	-9.9674	-9.3796	-10.264	-9.6445	-10.907	-10.277	-9.7948	-10.072	-9.9136	-9.6556	-10.178	-10.825	-8.8311	-9.333	-10.713
-0.053032	1.1892	0.61493	-0.10738	0.11832	0.18318	1.2455	0.5832	1.528	0.139	-0.53771	-0.10561	-0.16782	0.2019	0.38984	1.105	1.1704	-0.28074	1.1698	0.8142	0.56006	1.4625	1.0182	-0.010505	0.27363	0.12883	0.87499	0.56879	-0.49188	2.5589	0.89924	0.16242	0.76092	0.28833	-0.77624	0.74422	0.090971	-0.78401	1.1236	0.30265	-0.051472	0.14046	0.59033	0.62547	0.47499	0.89243	0.3342	0.45374	0.92127	0.75357
-2.551	-3.5969	-3.1666	-3.7874	-2.7369	-3.2949	-2.0927	-3.4385	-2.7205	-2.3804	-2.3015	-3.5139	-3.5214	-4.0618	-3.6214	-2.7527	-2.2399	-3.0506	-2.9613	-3	-2.8264	-2.5208	-3.3944	-3.768	-1.636	-2.8829	-3.69	-3.9295	-2.8851	-3.6776	-2.5847	-3.6046	-2.8172	-4.3467	-3.4919	-1.9272	-3.4188	-4.1664	-3.0945	-2.927	-3.7502	-1.5683	-2.0382	-4.6021	-3.2935	-2.8167	-2.8611	-3.6796	-4.0367	-3.3339
-0.46842	-1.5389	-1.3254	-0.96111	-1.4397	-1.3734	-1.3278	-1.9363	-0.89671	-1.311	-1.0537	-0.61451	-1.1645	-1.5383	-1.6064	-1.4222	-1.0557	-1.8896	-1.8455	-1.0605	-0.92163	-1.8759	-1.0551	-0.8083	-1.8783	-1.2866	-1.0412	-1.9415	-1.6583	-1.6188	-1.1461	-1.922	-0.92547	-1.9156	-0.57564	-0.2644	-0.99386	-1.2717	-1.9653	-2.3691	-0.74364	-1.8323	-1.6869	-1.5677	-1.677	-1.4467	-1.7256	-2.6146	-0.82983	-1.8549
0.15266	0.019545	1.0627	-0.78264	-0.11099	-0.3551	-0.78508	-0.046271	-0.65287	-0.16247	0.58452	0.13079	-0.74158	0.62849	-0.27593	-0.87277	1.2391	0.088949	0.31446	0.90535	0.26853	0.82869	0.38151	-0.33749	-0.54917	-0.7584	0.1703	0.00012144	-0.5085	0.91948	1.2335	-0.30321	-1.7199	0.73154	0.9881	0.030973	0.66172	0.0066587	0.14056	-1.1656	0.069994	-0.65639	-0.86658	-0.41567	-0.23431	-0.21324	-1.1795	-0.52926	0.65727	-0.7902
-8.3105	-8.05	-8.7979	-8.6618	-8.4931	-9.0348	-9.2951	-10.438	-9.7639	-8.5081	-8.3209	-8.813	-9.132	-8.1058	-8.5694	-9.5416	-8.9325	-8.0605	-8.4985	-8.8996	-9.3267	-9.6977	-8.9002	-9.4202	-9.0769	-7.2472	-8.5191	-9.6239	-9.6797	-8.0828	-8.7679	-9.3057	-7.4314	-8.272	-9.5907	-8.8787	-8.5499	-9.6037	-9.1714	-9.1913	-7.8453	-8.6802	-9.2318	-8.9029	-8.7822	-7.8956	-9.7293	-9.4196	-9.2036	-8.5693
1.2505	1.2271	1.3683	2.7095	0.61945	2.1323	0.084993	2.5655	3.0377	2.5931	2.3929	1.6067	2.1536	1.6498	3.0244	2.1947	2.3195	2.156	0.87912	0.98985	1.9191	0.82842	1.5187	0.54587	2.4309	1.6255	1.2795	1.213	1.6756	2.0647	1.6345	1.8893	2.5668	2.7343	1.2876	1.5582	2.1085	1.7532	1.9016	2.4511	1.8208	2.3067	1.8734	2.2173	0.62412	1.4674	1.5159	2.1587	1.901	1.0775
0.73491	-0.24703	0.30576	0.17341	0.59827	-0.062979	0.8267	-0.63388	-0.10671	-0.20848	-0.79563	0.15362	0.025612	0.31803	1.8369	1.1228	-0.014694	-0.085843	-0.22208	0.27388	0.24406	0.34425	0.022199	0.27142	0.49282	-0.086873	-0.38532	-0.81423	-0.80182	-0.16859	0.43904	0.56662	0.93192	1.0304	-0.33189	0.11124	0.7992	0.16515	1.8974	1.1057	0.40459	0.3282	-0.0023962	-0.99587	0.070031	1.0507	-0.37091	0.41805	-0.30886	-0.21981
4.4937	4.7341	3.7372	4.8035	5.1057	3.4557	5.7652	4.0755	4.7298	3.9897	4.7468	4.6294	4.5076	4.1769	5.4959	4.2947	5.305	3.5315	3.8508	4.4489	4.7787	3.6914	4.6922	4.4227	4.0408	5.0173	4.0967	4.186	4.0964	4.2729	4.4458	4.2779	4.1164	4.2921	4.4105	4.7397	4.0862	4.9249	3.8736	5.2585	3.5252	4.6589	5.7908	5.1453	4.3916	4.0717	3.979	4.4958	4.3558	5.482
8.398	8.4156	8.4435	9.0871	8.0186	8.2415	8.5951	8.854	8.5069	7.3312	9.3	8.4772	8.4838	8.4699	8.6732	8.9114	8.1056	8.662	8.4282	8.7741	8.6779	8.6716	8.8664	8.2521	8.605	8.9789	8.0061	9.2614	7.6652	8.2034	8.8362	7.8961	7.3793	10.241	7.7265	8.7758	8.0222	9.0976	8.4693	8.4204	8.3072	9.1497	9.5619	8.1871	9.2313	9.0123	7.6429	8.5576	8.3658	7.8175
-1.4869	-1.6546	-1.6252	-0.5515	-1.3019	-1.1777	-2.1925	-1.791	-2.0103	-1.979	-2.3316	-1.2222	-3.0401	-1.4343	-2.4069	-1.6143	-1.4029	-1.0974	-2.2007	-1.4505	-0.9029	-2.9983	-1.4081	-1.5168	-0.77803	-1.7903	-2.1933	-3.6105	-1.2187	-2.7251	-1.0301	-2.2159	-1.3751	-0.66147	-2.5333	-0.73112	-0.96021	-1.896	-2.5023	-0.92254	-1.0765	-2.4402	-2.994	-1.5669	-2.3869	-1.9433	-1.8497	-2.7513	-2.3433	-3.2874
-2.1607	-2.0911	-1.4153	-1.6009	-3.034	-1.9449	-1.6332	-2.8026	-2.3554	-2.012	-1.5302	-2.549	-2.2124	-2.9212	-3.4006	-2.1368	-3.1769	-2.9828	-1.8458	-2.8645	-2.302	-2.6412	-1.7864	-1.3446	-2.5345	-1.5549	-3.1334	-3.0329	-1.9828	-3.088	-3.735	-2.8587	-1.622	-2.659	-2.3158	-1.6017	-0.87981	-2.7111	-1.7639	-1.1951	-2.2762	-1.4724	-2.9463	-1.091	-2.3653	-3.2685	-3.594	-3.0239	-2.8882	-2.502
-6.4137	-5.4038	-5.6437	-5.3721	-5.2677	-5.7261	-5.1707	-4.8603	-5.454	-5.9446	-4.4483	-5.7689	-5.4272	-5.9454	-5.1289	-5.8082	-5.1244	-5.1036	-4.3541	-5.5481	-4.8288	-6.2838	-4.9043	-5.2036	-5.5913	-5.4052	-6.7105	-5.4606	-7.1636	-7.0013	-5.7463	-5.9225	-6.5838	-5.3883	-6.258	-4.8986	-5.9916	-6.4473	-5.3919	-5.581	-4.8674	-5.4334	-7.0023	-6.3867	-5.1782	-5.1711	-5.201	-5.1093	-5.5718	-5.8203
-6.4409	-7.2617	-7.8845	-6.7289	-8.4525	-7.2631	-7.828	-8.7497	-6.8503	-7.9011	-8.3408	-7.6166	-7.2298	-8.3287	-7.33	-7.5116	-7.6302	-7.0372	-6.8855	-8.7125	-8.04	-7.7715	-6.4668	-6.9399	-7.4631	-8.1277	-6.4859	-8.0276	-7.9227	-8.7	-8.092	-7.1885	-7.5933	-7.9908	-7.9797	-7.4434	-6.8303	-9.2112	-7.7713	-7.8653	-7.4646	-7.7874	-8.4239	-7.671	-7.7194	-8.2137	-7.284	-8.088	-7.2738	-7.7077
-5.2055	-5.6835	-5.2062	-6.3016	-6.0269	-5.0795	-5.2338	-5.7515	-5.549	-5.8677	-5.7242	-5.5124	-5.8949	-6.1141	-5.3292	-6.4268	-4.7241	-5.5267	-5.6955	-5.0183	-6.3593	-5.087	-5.7186	-6.8248	-4.9147	-5.9186	-6.097	-5.3679	-5.8785	-6.3944	-4.8446	-6.2274	-5.0893	-4.6929	-6.6529	-6.3919	-5.2998	-4.8502	-5.969	-6.1583	-5.276	-4.4218	-4.5357	-4.9858	-5.9684	-6.451	-5.2838	-4.6843	-5.2379	-5.9157
6.7206	6.4166	6.4887	6.1496	5.998	7.2704	7.3448	6.5214	6.6267	7.7574	5.8606	5.3061	7.5481	7.3809	6.0766	6.8617	7.387	7.296	6.1825	6.5529	7.4684	6.1424	7.2847	6.5469	5.5857	7.0359	6.6819	6.4365	6.8761	7.4418	7.5244	7.7036	6.7128	7.9113	6.6558	6.4338	6.748	7.4748	6.4465	6.5421	6.5273	6.621	6.9167	6.7537	7.17	5.9888	6.2366	6.4341	6.993	5.6003
-1.3995	-1.2657	-1.6603	-1.1058	-1.4764	-0.58018	-1.1009	-1.3709	-0.5177	-1.4587	-1.8885	-0.7554	-2.2306	-1.1016	-0.4389	-1.5723	-1.0901	-1.5802	-0.22899	-0.02106	-1.4355	-1.5595	-1.9805	-0.62969	-0.90919	-1.6827	-2.1485	-1.2826	-1.711	-1.053	-1.5476	-0.52385	-0.1964	-0.51159	-0.83863	-1.3526	0.13316	-1.825	-1.5506	-0.28477	-2.5291	-1.4893	-0.034227	-1.6906	-0.73678	-2.0671	-1.9479	-1.1654	-0.84882	-1.632
-22.735	-21.819	-22.698	-21.74	-23.926	-22.004	-21.439	-22.553	-21.471	-22.371	-21.697	-22.444	-22.16	-21.576	-22.914	-21.835	-22.468	-22.089	-21.532	-21.205	-22.263	-21.54	-22.478	-21.759	-21.92	-22.237	-21.584	-22.749	-21.159	-21.924	-21.682	-22.739	-22.205	-22.738	-20.531	-21.579	-22.699	-21.659	-22.216	-22.299	-22.943	-21.366	-22.22	-21.564	-22.098	-22.544	-20.682	-22.326	-23.413	-23.211
-13.375	-12.942	-13.085	-13.052	-13.813	-12.747	-14.278	-13.18	-14.053	-12.799	-13.459	-13.316	-12.456	-12.643	-14.63	-13.013	-12.863	-13.44	-12.107	-12.591	-12.594	-12.735	-13.545	-14.293	-13.89	-13.821	-12.574	-13.878	-12.482	-13.589	-11.552	-13.554	-11.939	-11.371	-13.206	-12.957	-13.138	-12.277	-12.164	-12.499	-12.237	-12.704	-12.659	-13.331	-13.083	-12.114	-12.909	-13.876	-13.205	-12.903
6.3007	7.4511	7.1307	6.8917	7.7879	6.9973	6.6207	6.0449	6.5571	6.4867	6.38	7.8689	6.8618	5.5261	7.9954	6.618	6.007	7.1107	6.1078	6.5219	6.8126	7.09	7.1083	6.415	6.1191	7.2049	7.3717	5.8758	7.0516	5.544	5.6862	7.1749	5.8594	6.9953	7.4628	5.9214	6.5602	6.2298	6.7109	6.6231	7.9293	7.1117	7.2015	7.1684	6.7958	7.7694	6.9411	6.865	7.9032	7.1275
1.3945	0.93445	1.119	0.98427	1.5638	1.8088	1.6636	0.87286	0.98354	0.4826	2.1681	0.89401	1.9463	1.4348	0.34521	1.8737	1.2074	2.8597	2.5074	0.418	1.9433	1.9417	2.4902	0.8322	1.4142	2.795	1.3441	1.3465	2.824	2.166	0.57671	1.684	1.822	1.4826	0.87137	2.4593	2.3905	0.76361	1.7599	2.4913	1.0589	1.8287	0.58372	0.622	2.5375	1.5019	1.3668	2.0985	1.3035	1.5357
-1.5842	-1.0829	-2.0631	-0.83612	-2.1232	-1.0116	-1.0133	-1.2043	-0.83258	-1.2333	-2.0791	-3.156	-1.6208	-1.008	-0.51534	-2.9554	-1.7177	-2.2204	-1.8911	-1.5041	-0.62423	-2.0542	-1.4973	-1.4412	-1.4887	-0.99049	-2.5403	-1.6118	-0.63261	-0.97107	-2.098	-1.1878	-1.9022	-0.86243	-2.3218	-2.2419	-1.8705	-0.1518	-0.66649	-2.0714	-1.2221	-2.3765	-1.3709	-1.6527	-1.5672	-0.87241	-1.3389	-1.4291	-2.4638	-1.4169
9.4615	7.6284	9.0923	8.2441	7.841	8.2882	9.3913	8.4484	8.9908	7.3551	7.5335	8.5957	8.175	7.6385	8.9839	8.0884	8.4054	9.155	7.8203	8.8789	8.0729	8.3152	7.8139	8.3278	9.1108	7.9155	8.5989	7.4591	9.5674	8.7238	8.615	8.331	9.469	8.3253	8.2081	9.2845	7.7454	8.2095	9.1858	8.8983	8.9119	8.8918	8.9423	8.8783	8.4382	8.2979	9.0584	8.1694	7.464	7.7401
-3.1159	-2.9896	-3.4622	-3.215	-3.2489	-3.2273	-3.8606	-3.4623	-3.3969	-4.0795	-3.1932	-2.6292	-3.1841	-2.8734	-3.236	-3.303	-3.6485	-3.2643	-2.0458	-3.6579	-3.6977	-3.8144	-2.8476	-3.8839	-3.6863	-2.1639	-3.536	-3.1539	-3.7251	-3.4292	-1.4461	-2.5913	-2.6111	-3.2285	-3.1952	-3.2462	-4.2746	-2.481	-3.8803	-2.2171	-3.2622	-3.7674	-3.6002	-3.0691	-1.7379	-2.4481	-2.9678	-3.6941	-3.4619	-4.795
9.4409	11.094	10.993	9.4908	9.8922	9.736	10.697	9.6891	9.1675	10.327	9.1469	9.596	11.052	10.763	9.9758	10.275	9.5129	10.872	9.7763	9.0674	11.34	10.603	9.6308	9.8999	9.6636	9.042	10.333	10.74	10.067	9.7259	10.403	9.5254	9.7037	9.9602	9.199	9.9527	8.1653	10.455	9.1628	9.8093	9.1377	10.084	9.3512	10.153	10.173	8.5857	10.693	9.8517	8.7978	9.0965
3.193	4.0784	3.5056	4.1972	4.4678	3.7875	4.5963	4.2934	4.2179	4.7122	4.7131	4.1388	4.4062	5.0013	4.5295	3.6039	4.3365	4.3651	3.7619	4.0325	4.233	3.4625	4.95	4.9397	4.056	4.0561	4.3441	4.9187	4.353	4.2737	4.6658	3.8321	4.8247	4.8431	4.9828	5.4224	5.0357	3.1518	3.9662	4.3958	5.3396	4.457	2.7031	4.1138	4.7005	3.5686	4.7099	3.8972	4.2932	5.6075
-10.85	-9.5927	-9.9229	-10.89	-10.667	-11.225	-9.8036	-10.888	-9.965	-10.228	-10.226	-9.7747	-9.8205	-9.6818	-10.811	-10.507	-11.242	-10.156	-10.154	-9.004	-10.656	-10.086	-11.352	-9.8525	-9.7213	-8.1268	-10.042	-10.528	-10.816	-10.331	-10.65	-9.2265	-9.9452	-9.7735	-10.99	-10.074	-10.002	-10.427	-9.8446	-9.3243	-10.927	-10.207	-9.1066	-10.728	-10.76	-10.807	-10.523	-10.39	-9.9247	-10.532
-12.278	-12.183	-11.694	-12.804	-11.075	-12.649	-11.143	-11.519	-11.685	-11.773	-11.526	-11.003	-12.675	-11.892	-11.149	-11.544	-11.683	-11.979	-11.89	-11.118	-12.523	-11.926	-10.789	-13.051	-10.869	-11.762	-10.455	-12.052	-11.496	-12.262	-12.079	-12.73	-12.197	-12.961	-12.12	-12.623	-12.188	-10.648	-11.435	-11.05	-12.548	-12.38	-12.503	-11.666	-11.512	-12.402	-13.357	-11.122	-12.587	-11.325
8.4939	9.4968	9.372	8.7418	9.2081	8.33	7.9029	8.2585	8.866	8.143	8.6514	7.876	9.2797	9.0736	8.9102	9.9267	8.6989	8.7082	8.3918	7.6817	8.4168	7.7388	7.2681	8.0332	8.147	8.9552	9.0683	7.7704	8.623	8.139	8.0395	8.2171	9.0769	8.5206	8.2154	8.2983	7.9921	8.6673	8.2219	8.1069	9.2094	8.3593	7.3751	8.2176	8.7518	8.7648	9.0166	7.9041	8.8531	8.9496
-0.63793	-0.5907	-0.029708	-0.21013	0.025028	0.040782	-0.75629	-0.77888	-0.70292	0.43519	-1.3923	-1.0438	0.92128	-1.206	-0.54916	-0.096792	-0.95037	-1.3389	-0.26366	-0.27084	-0.57141	-0.52149	0.28058	-0.54079	-0.062705	0.26471	-0.62211	0.7396	-1.1875	-0.18276	0.51515	0.97596	-0.51143	0.87961	0.40403	-0.779	0.8232	-0.011565	0.46015	-0.67385	0.7015	0.092919	-0.44034	-0.34323	0.29108	-0.015163	-0.41944	-0.48682	-0.52701	0.98297
2.9403	2.7977	2.9924	2.9438	2.9865	3.2768	1.761	3.0947	2.7035	3.5583	3.0832	4.3753	4.3518	2.719	2.5566	2.5529	2.9352	2.579	2.8962	3.0041	3.5013	2.9225	2.3262	4.4261	3.9157	3.1732	1.7311	2.5951	2.2074	2.5152	3.3365	3.1934	2.6374	2.4483	2.1738	3.4354	2.3075	2.2468	2.5172	3.2251	2.7159	3.6551	3.4137	2.9657	2.6017	3.1966	1.7902	2.9184	3.3363	3.3456
7.785	6.2124	6.4044	6.5405	6.0742	6.0831	6.6976	6.8587	6.7019	7.4062	6.2363	8.0298	6.8003	6.1174	6.4573	7.4591	6.768	7.8481	6.2646	6.8722	6.9745	7.2247	7.0704	7.2785	6.1389	6.7291	5.182	6.4189	6.8492	6.1255	5.9388	7.4002	7.4774	6.7431	7.0894	7.4565	5.7995	7.4009	6.1679	7.7017	6.7938	6.7937	6.5574	6.7104	6.0124	7.719	6.6338	6.4076	6.3918	7.0457
-2.3734	-2.7763	-3.1834	-2.9985	-3.0866	-3.3826	-3.6637	-3.4604	-2.2106	-3.3324	-2.9693	-4.4089	-4.0162	-4.3284	-3.2862	-2.777	-4.869	-3.2467	-3.9479	-4.033	-3.4786	-3.5454	-2.2456	-4.1517	-3.2117	-3.9872	-3.0677	-3.2757	-2.3393	-3.4641	-2.6574	-4.2145	-3.737	-3.9131	-3.4424	-3.2139	-3.7579	-3.4194	-3.6518	-4.0084	-3.7436	-3.0313	-3.2904	-2.7076	-3.6359	-4.0049	-3.9206	-4.5184	-4.4435	-2.4782
-12.76	-13.411	-13.017	-12.984	-12.744	-13.341	-13.583	-12.45	-13.121	-13.936	-13.944	-12.91	-12.456	-11.93	-12.946	-12.833	-13.046	-12.889	-13.698	-13.019	-13.204	-13.208	-12.959	-12.985	-12.817	-11.544	-13.343	-12.425	-12.101	-13.362	-12.235	-12.355	-12.598	-11.759	-13.18	-13.331	-11.384	-12.311	-12.797	-13.246	-12.947	-13.35	-12.782	-13.814	-13.501	-13.462	-12.532	-10.555	-13.735	-11.694
4.6067	4.8357	4.6703	4.3702	5.9302	5.162	5.2898	4.3149	4.1315	3.4413	2.1858	4.4392	5.6003	5.5624	6.1105	4.9729	4.9056	5.1345	5.1092	3.7539	5.3694	4.3945	4.4947	5.4565	5.2352	5.7506	5.8974	5.3345	5.0365	5.7201	3.8793	5.6885	5.3447	4.2489	3.4661	5.2216	5.4462	5.8193	4.7091	5.3759	4.8535	5.3513	5.5527	5.4813	5.4106	4.6152	4.5301	5.3429	3.7414	4.1314
-8.3958	-9.6891	-10.09	-9.0903	-9.8891	-9.8181	-9.6481	-10.106	-9.1705	-8.7763	-9.384	-9.261	-10.135	-9.9845	-9.8326	-9.6325	-8.7004	-9.3115	-9.1542	-9.5954	-9.3487	-8.755	-9.1741	-9.5663	-7.874	-10.248	-9.1402	-8.8125	-10.429	-9.2813	-9.6393	-9.3868	-8.4475	-8.8982	-8.7846	-10.022	-9.4477	-9.3674	-10.808	-8.6808	-8.4572	-9.2395	-10.441	-8.9618	-9.5133	-8.463	-9.6373	-8.2957	-8.5927	-7.7611
-11.432	-10.768	-10.558	-11.104	-11.887	-10.798	-11.725	-11.694	-12.51	-11.534	-10.21	-11.192	-10.374	-12.061	-11.33	-11.454	-12.362	-10.742	-11.925	-10.723	-11.638	-12.428	-11.845	-10.754	-12.284	-11.737	-11.259	-11.25	-12.129	-11.123	-11.212	-11.267	-11.334	-11.246	-10.794	-11.618	-11.782	-12.013	-11.401	-11.507	-11.362	-11.211	-13.034	-11.804	-10.842	-10.148	-10.494	-12.323	-11.883	-11.768
-12.318	-11.695	-12.026	-12.18	-12.481	-12.177	-13.264	-10.937	-11.697	-11.961	-12.123	-12.256	-11.305	-11.959	-11.466	-11.721	-11.425	-11.535	-12.368	-12.158	-12.093	-12.598	-10.735	-12.686	-11.699	-11.689	-11.664	-12.045	-11.95	-12.798	-11.87	-12.144	-10.985	-12.173	-12.231	-11.938	-11.667	-11.787	-12.201	-11.992	-12.266	-9.7682	-11.861	-12.861	-12.578	-11.295	-12.176	-12.05	-12.592	-11.711
-13.278	-13.419	-13.556	-13.378	-13.757	-12.786	-13.696	-12.676	-12.478	-12.341	-13.652	-12.381	-11.812	-12.591	-12.708	-12.511	-13.109	-12.803	-13.662	-13.076	-12.944	-12.41	-12.596	-12.462	-12.775	-13.335	-13.784	-13.736	-13.18	-13.532	-12.887	-11.942	-12.791	-13.581	-13.309	-12.346	-12.287	-12.63	-13.024	-13.685	-13.334	-12.691	-13.264	-13.332	-12.601	-13.445	-14.092	-13.811	-12.848	-13.111
-1.5706	-0.83533	-0.53729	-0.81172	-1.3812	0.82941	-1.0655	-0.063761	-0.41724	0.55118	-0.34126	0.33274	-0.40239	-1.3827	-0.42839	-1.1234	-0.63994	0.20635	0.21476	-1.6536	-1.4687	0.49764	-0.098457	-1.2941	-0.3105	-0.26181	0.30545	-0.26714	-0.54348	-0.67954	-0.21632	-0.38063	-0.93546	-0.68868	0.068196	0.5127	-1.0413	-0.94843	-0.75217	-0.91823	-2.0103	-0.71567	-0.97147	-0.76533	-0.49532	-0.69988	0.059431	0.30563	-0.47232	0.00061379
0.0040473	0.55742	-0.25752	-0.8674	0.94456	-0.019777	-0.78483	0.46472	0.63797	-0.52681	-0.42583	-0.7288	-0.48663	-0.23819	0.42884	0.14254	0.53083	-0.48174	0.76194	0.025297	0.14632	-0.17872	-0.15046	-0.7272	-1.1333	-0.56101	-0.53448	-0.17368	0.22176	-0.49322	-0.97578	-0.56932	0.5338	-0.54843	-0.52098	-1.1569	0.43768	0.3046	-0.34796	-0.10608	-0.33279	0.050205	-0.17541	-0.92216	-0.71535	-0.3018	-0.44392	-0.24667	-0.019055	-0.1666
0.71421	2.3959	1.5244	1.1649	0.263	2.4086	0.37503	1.3258	1.2101	2.1772	1.6	2.3876	1.0105	1.6492	2.6954	1.1544	0.68315	1.4018	1.3942	1.1323	0.6287	1.1265	0.71917	1.3745	2.2984	1.3087	1.4104	1.6871	0.88439	1.6204	0.91134	0.99364	1.5765	1.3257	2.3329	1.8969	1.8149	1.6777	2.061	2.038	1.6322	0.94295	1.4237	2.0984	1.6015	0.40291	2.199	1.2657	-0.011525	2.0679
-12.615	-13.181	-12.77	-12.187	-13.86	-12.854	-12.396	-12.965	-11.967	-12.402	-12.46	-12.529	-12.538	-12.577	-12.355	-13.448	-13.073	-13.476	-14.439	-11.713	-12.822	-12.961	-11.966	-11.305	-12.676	-12.387	-14.038	-12.054	-12.258	-12.076	-13.068	-12.122	-12.534	-12.455	-13.066	-13.051	-12.426	-12.475	-12.361	-13.133	-12.128	-12.356	-11.992	-14.343	-13.33	-13.876	-12.679	-13.764	-12.793	-12.077
6.3147	6.4943	7.0436	6.7318	6.4288	7.012	6.4548	6.2212	6.92	6.5302	6.3612	6.242	6.7166	7.8574	6.9268	6.2682	7.2464	6.7633	6.6212	7.8039	7.3617	6.1581	8.3128	6.8738	6.7553	6.6276	7.9503	7.4146	7.175	7.4172	6.3241	6.4909	6.977	6.8941	7.1256	7.1808	6.0434	6.203	5.9538	6.2636	6.6738	8.2178	7.7125	6.8809	6.6823	6.1139	6.179	6.1456	6.7421	6.7509
-4.2601	-4.0507	-5.5236	-5.5205	-4.235	-3.8308	-4.8968	-5.1343	-3.5106	-4.219	-5.8307	-5.1486	-4.6464	-4.3442	-3.3011	-4.4453	-4.9095	-4.2706	-4.2995	-4.972	-3.9088	-4.2553	-3.5855	-3.9885	-4.2091	-4.6422	-5.7189	-4.1631	-4.4256	-3.5185	-5.0128	-3.802	-4.9576	-4.2269	-3.4704	-4.7396	-4.6333	-4.7501	-4.921	-5.5692	-4.2548	-5.0365	-5.1367	-4.9893	-4.3611	-4.5414	-5.669	-5.1891	-3.5103	-4.848
-6.548	-7.5667	-7.9961	-6.907	-7.5164	-7.552	-6.7502	-7.2295	-5.6844	-8.0311	-7.8214	-8.9584	-8.0613	-7.7857	-6.9642	-7.603	-7.4112	-8.3611	-8.0772	-6.9088	-8.312	-8.204	-7.8762	-8.5985	-6.8584	-8.0142	-7.8425	-7.6183	-7.7907	-7.731	-7.2872	-6.2311	-9.0467	-7.9916	-6.4059	-8.4361	-7.695	-8.1806	-6.7938	-7.9075	-6.8602	-7.3894	-6.8725	-7.9772	-6.4243	-7.1911	-9.0729	-8.2086	-7.1856	-6.9013
-20.609	-22.491	-22.265	-22.409	-22.671	-22.364	-22.37	-21.742	-21.717	-22.191	-21.084	-21.846	-22.121	-22.537	-22.489	-22.532	-22.367	-22.73	-21.441	-22.865	-21.248	-22.186	-22.327	-20.754	-21.928	-22.276	-22.671	-21.515	-23.079	-23.193	-22.97	-22.73	-21.955	-22.056	-21.939	-21.763	-23.334	-22.798	-20.971	-22.159	-23.07	-20.655	-22.321	-21.822	-22.243	-21.995	-21.828	-22.268	-23.012	-21.979
-8.9184	-10.125	-7.7553	-8.7579	-8.1223	-9.0938	-10.974	-8.4557	-8.8764	-9.897	-10.171	-9.6735	-9.5009	-9.7968	-9.4682	-9.91	-9.1436	-10.73	-9.8076	-9.2534	-9.4453	-9.642	-9.3202	-9.3994	-9.1696	-9.5988	-9.9739	-10.161	-9.6429	-10.612	-8.9532	-9.4322	-9.1815	-10.082	-9.9149	-8.4332	-8.3761	-9.2687	-10.08	-9.612	-9.1929	-8.8325	-9.3048	-10.227	-9.8388	-10.188	-9.2159	-8.7417	-9.8636	-9.5638
-6.0915	-6.5739	-6.222	-6.4242	-6.7859	-4.8715	-7.4507	-6.7338	-6.0096	-5.6418	-5.3986	-6.6249	-6.2286	-6.9349	-6.2343	-5.7933	-6.4123	-6.4697	-6.5867	-7.0119	-6.5578	-7.6135	-6.0978	-7.6882	-7.2039	-7.781	-6.6012	-7.3067	-6.6095	-6.6516	-5.5649	-5.7993	-6.3731	-6.3302	-6.5667	-6.7328	-7.3609	-5.0031	-5.6535	-5.8554	-6.1558	-6.281	-6.5605	-6.615	-6.1709	-5.3077	-6.4612	-6.7156	-6.9723	-6.2091
-1.6147	-1.3865	-0.48717	-1.4764	-1.8624	-1.1543	-1.1734	-1.7665	-0.91757	-1.801	-1.9653	-0.80007	-2.523	-1.9194	-1.0846	-1.8525	-2.0205	-1.4547	-1.8447	-1.5918	-0.56788	-1.4903	-1.6314	-2.5516	-0.94324	-1.0966	-1.7142	-1.5275	-0.68417	-1.9813	-1.135	-2.2477	-1.33	0.1969	-0.99747	-0.95497	-1.495	-1.6636	-1.5335	-1.9548	-0.74463	-1.5354	-1.8137	-2.8459	-1.4643	-0.68032	-1.4495	-2.124	-1.4464	-0.54856
-14.7	-13.403	-14.919	-14.508	-14.94	-14.613	-14.231	-15.067	-14.562	-14.678	-13.74	-14.817	-14.005	-14.849	-15.047	-15.387	-13.315	-15.164	-14.152	-15.74	-14.816	-14.386	-13.605	-13.105	-13.909	-13.884	-15.338	-14.664	-14.625	-14.951	-13.659	-14.022	-15.086	-13.662	-13.983	-14.433	-15.052	-13.742	-14.924	-14.271	-14.96	-14.262	-16.314	-13.654	-14.349	-13.544	-13.943	-14.979	-15.308	-13.496
-6.0931	-5.5466	-6.7759	-5.1312	-5.1884	-4.2161	-5.6379	-5.8454	-5.9342	-6.9918	-5.021	-5.827	-5.997	-5.6663	-4.8738	-4.3865	-5.2897	-5.4427	-5.4135	-4.996	-5.4835	-5.5238	-5.2683	-6.3443	-6.2967	-5.501	-5.6344	-5.4046	-5.5734	-6.3298	-5.4297	-5.3589	-4.9274	-6.6331	-6.0234	-6.0149	-5.3717	-6.1546	-5.9324	-6.5253	-5.6276	-5.3048	-5.6968	-5.2014	-6.399	-5.3375	-5.1268	-6.1694	-6.7275	-5.8528
-11.844	-12.033	-11.57	-11.25	-11.441	-11.449	-12.409	-12.31	-10.553	-12.031	-11.38	-11.538	-12.573	-11.022	-11.292	-11.638	-11.291	-10.976	-10.205	-12.27	-12.383	-10.64	-12.056	-11.495	-11.382	-11.692	-12.304	-11.248	-11.949	-12.038	-10.76	-11.527	-12.153	-11.462	-11.334	-11.163	-12.469	-12.122	-10.863	-11.755	-11.83	-11.687	-11.862	-12.278	-11.107	-12.12	-11.163	-12.165	-11.93	-10.812
-5.6175	-6.1069	-4.7803	-5.5878	-5.1359	-5.7477	-5.5286	-4.7582	-5.182	-4.947	-6.4982	-5.2817	-5.6997	-4.853	-5.9822	-5.2931	-5.4021	-5.4697	-5.0541	-5.3166	-5.1233	-6.0325	-5.3492	-4.6601	-5.5131	-4.9772	-5.5845	-6.6423	-4.9196	-5.4144	-5.3528	-5.6477	-6.1935	-5.8661	-5.7999	-5.2475	-5.3248	-5.3619	-5.0961	-5.0669	-5.8626	-5.6314	-6.5176	-5.4354	-4.746	-5.3977	-5.0754	-5.8247	-5.1696	-5.0071
-9.3482	-10.448	-11.079	-10.211	-10.572	-9.6387	-9.9531	-11.097	-11.042	-11.623	-11.178	-11.702	-11.375	-10.042	-10.862	-10.632	-10.287	-9.5602	-11.192	-10.53	-11.639	-10.555	-10.342	-10.111	-10.875	-11.22	-11.046	-10.261	-11.382	-10.744	-9.9627	-10.674	-11.087	-10.547	-11.739	-10.366	-10.533	-10.112	-10.46	-9.9693	-12.131	-10.763	-10.099	-10.698	-10.644	-11.298	-10.65	-10.943	-9.9246	-10.84
-7.7441	-7.5447	-7.6506	-7.3018	-6.8999	-7.1501	-8.1594	-7.6782	-7.2913	-8.1519	-7.8459	-7.6779	-8.1575	-7.8253	-7.0403	-7.9397	-8.3339	-7.2123	-7.8787	-8.1739	-7.9713	-7.0115	-7.4057	-7.947	-6.7136	-7.2414	-7.0014	-7.2623	-6.4689	-6.8803	-7.2241	-7.7178	-7.9983	-7.5427	-7.0058	-8.2249	-7.4539	-7.9321	-7.1051	-6.8204	-8.4051	-7.2659	-7.7852	-7.2982	-8.1369	-7.3338	-7.198	-6.6608	-7.9978	-6.6628
-2.4965	-3.3272	-2.2566	-2.4931	-2.2104	-3.2603	-2.7614	-2.2805	-2.5187	-2.4222	-1.8993	-1.9031	-1.9028	-2.2254	-2.0269	-3.6392	-2.1218	-2.0962	-3.0543	-1.6361	-3.2604	-3.7984	-2.2493	-2.8217	-1.9788	-2.5205	-3.114	-3.7235	-2.1163	-2.7182	-2.2423	-2.1294	-3.2356	-2.7431	-2.0646	-3.2191	-2.1411	-3.6584	-2.581	-1.1592	-2.0563	-1.8145	-2.2843	-2.2059	-1.8045	-3.0675	-2.3142	-2.9585	-0.90448	-0.5839
-14.186	-13.524	-15.215	-14.784	-15.18	-15.172	-13.903	-14.712	-14.311	-15.149	-15.776	-14.298	-14.818	-13.481	-14.641	-15.296	-15.457	-14.53	-13.188	-14.667	-14.212	-14.921	-15.062	-13.195	-14.239	-13.174	-13.218	-14.418	-14.521	-15	-14.525	-13.365	-15.081	-14.934	-14.554	-15.192	-15.167	-14.36	-14.153	-15.057	-14.729	-14.294	-14.572	-15.504	-15.492	-14.504	-14.276	-14.239	-15.374	-14.337
-1.6266	-2.4246	-1.6856	-2.1956	-0.40307	-1.9772	-1.4779	-2.3089	-2.223	-2.6533	-2.9143	-1.5752	-2.0769	-2.2232	-2.3113	-2.4957	-1.6409	-2.3509	-1.533	-1.3136	-1.5755	-1.3317	-2.03	-1.5386	-1.4699	-1.8042	0.1633	-2.1774	-2.1611	-1.0722	-0.66319	-2.4707	-1.7538	-3.0952	-1.7943	-1.306	-2.1055	-1.4929	-0.8884	-0.7398	-2.1018	-2.1171	-1.8377	-1.2402	-1.2445	-2.5198	-1.3824	-0.92764	-0.92326	-2.4062
-6.4513	-4.6593	-6.1127	-5.4185	-5.6418	-5.1958	-6.1421	-5.6175	-5.2833	-5.1217	-6.593	-5.9319	-5.7352	-4.9177	-5.3946	-5.2912	-5.9444	-5.1032	-5.1283	-6.0213	-5.9544	-5.5558	-6.06	-5.7833	-5.8625	-6.0043	-5.8203	-6.2486	-6.1586	-5.6298	-5.6418	-5.9217	-5.6807	-5.4507	-6.7426	-6.1331	-5.9205	-4.6523	-6.0095	-4.6494	-5.4025	-5.2838	-5.3999	-4.7692	-5.7289	-6.6524	-5.9378	-5.4707	-5.2195	-6.3395
-21.311	-20.574	-20.022	-20.809	-19.98	-20.567	-21.273	-21.604	-20.429	-21.422	-21.216	-20.565	-21.269	-21.591	-20.472	-21.088	-19.929	-20.897	-20.66	-21.123	-20.943	-20.419	-20.066	-20.124	-20.224	-21.052	-20.457	-20.339	-21.077	-21.183	-20.319	-22.122	-20.783	-20.399	-21.819	-20.062	-21.647	-19.79	-21.045	-20.881	-21.153	-21.79	-20.224	-20.46	-20.221	-20.313	-21.635	-21.158	-20.601	-21.15
-1.4331	-1.2124	-1.1473	-2.6013	-1.9998	-1.5644	-1.9113	-1.2571	-2.231	-1.7059	-1.5299	-2.5413	-2.4863	-1.2857	-1.2614	-0.85731	-1.2539	-2.1795	-0.59948	-1.7201	-1.4576	-0.86607	-0.81156	-1.6638	-1.0633	-0.21063	-0.78966	-0.31197	-1.555	-1.6534	-2.0719	-1.3553	-1.9328	-2.4116	-0.86787	-1.7157	-0.93916	0.25386	-1.6166	-1.2256	-1.2355	-1.3534	0.022529	-1.1975	-1.8787	-2.0537	-0.58327	-0.52414	-1.8971	-1.5727
0.64571	1.0343	-0.71465	-0.53101	-0.97313	0.8534	-0.68896	0.63999	-0.017457	-1.1298	-0.25763	-0.048444	0.99058	-0.047505	-1.1622	-1.0291	0.14908	-0.25429	0.44426	-0.28972	-0.45092	-0.3867	-0.1939	0.92586	-0.25182	-0.7962	1.6002	-0.38623	-0.35944	0.018326	-0.77988	0.62978	0.066546	0.029291	-0.51328	-0.10437	-0.48594	-0.6719	0.77498	-0.74806	0.19298	0.23518	0.40375	0.61377	1.1831	-0.24828	0.089827	-0.19305	-0.67062	0.22933
1.1126	0.46484	1.52	1.6811	2.1983	0.5982	0.8253	1.2634	1.4306	-0.46368	1.8024	1.6116	1.4844	1.1962	1.8263	-0.30567	2.2805	1.6777	2.5411	0.60568	1.1652	0.2412	0.34986	1.0325	0.7314	0.91888	1.4566	1.8193	0.42556	1.3615	0.86991	1.6206	1.5456	1.6383	1.452	1.8131	1.9373	1.7149	0.6224	0.079322	0.51887	0.6091	0.85582	1.4411	2.0647	1.2279	1.8103	1.5222	0.75439	1.5366
8.8849	11.411	10.189	9.3357	9.7746	10.328	9.8494	9.5624	10.237	9.9933	9.334	10.934	10.41	9.4409	9.1301	9.4329	9.0762	10.243	10.054	9.5679	8.1516	8.92	11.106	10.694	9.0653	9.8139	9.9329	9.8735	10.318	8.1239	8.7646	9.1691	9.1262	9.3446	10.218	9.7267	9.7021	9.1903	10.002	9.3423	9.6037	9.4726	10.21	10.149	7.9976	9.0071	10.288	8.4356	9.4198	9.4257
1.3941	0.12034	2.2519	2.4222	0.41859	0.68442	1.5979	1.5622	1.8961	1.5327	1.6601	1.4455	2.0891	0.81345	2.1903	1.8326	2.4617	0.10624	0.45709	1.73	1.4604	1.6273	1.4138	2.4919	0.6158	2.2133	1.4948	1.5199	-0.33024	1.9209	2.8112	1.2218	2.5414	2.0121	1.484	1.6281	0.97365	1.7243	1.9629	0.99031	1.4856	1.9386	0.39188	2.4803	1.2922	1.7896	0.87448	1.5458	1.424	1.4921
4.468	4.1191	5.0434	3.816	5.1972	3.5041	3.4177	4.3226	5.3508	2.8303	3.7957	5.2606	4.6106	4.2781	5.0947	4.4573	4.0813	4.7038	5.0028	3.4922	4.3203	3.6534	4.3091	5.4358	4.3875	3.4955	3.6649	4.6751	4.612	4.8335	5.312	4.5652	4.4707	4.9308	4.1911	4.5792	4.1735	3.9643	3.0844	4.5945	4.256	3.1137	3.9454	3.4625	4.6889	3.9879	4.0472	3.7103	4.2982	4.2787
-10.13	-9.6836	-10.944	-10.925	-11.287	-10.381	-10.584	-11.372	-10.56	-10.135	-10.449	-10.808	-12.387	-10.729	-10.94	-10.684	-10.431	-10.298	-10.363	-11.032	-10.822	-11.07	-10.492	-10.979	-10.886	-10.701	-10.391	-9.6768	-10.533	-10.13	-11.849	-10.66	-10.032	-10.468	-10.695	-10.728	-10.936	-10.649	-11.442	-9.2647	-11.011	-11.236	-11.469	-10.484	-10.618	-10.288	-10.828	-11.064	-9.0207	-10.322
-13.402	-13.756	-12.725	-12.982	-13.617	-13.248	-11.665	-12.51	-12.681	-14.065	-13.176	-13.006	-13.081	-11.166	-12.553	-13.506	-13.759	-14.481	-14.916	-13.748	-11.958	-14.044	-12.784	-12.197	-12.927	-13.529	-11.627	-12.618	-13.347	-11.465	-12.497	-13.501	-12.678	-12.385	-11.936	-13.059	-12.096	-12.785	-14.194	-11.893	-13.765	-12.713	-13.828	-14.285	-13.146	-13.16	-13.125	-12.38	-13.041	-13.082
-0.016543	0.21581	0.35379	0.60324	0.49909	0.59199	-0.75143	-0.73829	1.3799	0.27774	-0.54148	1.2518	-0.67521	0.22878	1.2799	0.12882	0.56298	1.0011	0.6228	0.51538	0.22258	1.0428	0.041077	0.41612	0.40339	1.9038	1.4722	1.0699	0.50581	0.099262	1.0132	0.78736	-0.0026461	0.60662	-0.19938	-1.0565	0.70957	0.64506	-0.17387	0.517	-0.01816	0.75346	-0.080503	0.29932	1.5222	0.23673	-0.2985	0.79089	-0.43352	0.70065
-12.931	-12.859	-12.843	-13.796	-13.467	-12.959	-13.408	-13.204	-13.026	-12.869	-13.008	-14.547	-12.835	-13.745	-12.663	-13.179	-13.329	-12.238	-12.375	-12.941	-13.677	-12.532	-14.372	-13.01	-13.873	-13.776	-12.968	-13.139	-13.35	-13.769	-13.541	-11.757	-13.326	-12.482	-12.538	-14.047	-12.958	-12.953	-13.466	-13.775	-13.868	-13.204	-12.67	-13.655	-12.408	-13.239	-13.052	-12.845	-14.201	-12.424
2.0593	0.61342	1.3109	0.91558	0.67877	1.0264	1.297	0.338	1.7157	0.5055	0.86597	1.3292	1.2202	0.95579	1.3015	0.89802	0.67435	1.1956	0.8217	1.859	0.72372	0.9922	1.2228	0.95146	0.87562	1.3318	0.32897	0.77845	2.0619	1.0807	1.3207	0.61349	1.7244	0.1517	0.4651	1.5168	1.2584	0.10557	0.53911	1.4396	0.51599	0.4031	1.7928	0.41444	1.4305	0.98028	0.13937	2.6066	1.3716	1.4712
-3.8986	-5.1749	-4.6887	-4.6639	-4.1848	-4.9348	-3.9967	-4.3543	-3.7768	-3.8746	-4.6484	-4.3667	-4.4047	-3.5373	-3.1343	-4.5796	-4.2016	-4.69	-3.7065	-4.6616	-4.4061	-4.498	-4.6857	-4.633	-4.2741	-4.9363	-4.296	-2.9139	-3.7438	-4.6726	-4.2543	-3.9798	-4.4011	-3.4447	-3.5561	-4.1342	-3.2166	-3.5103	-4.7317	-4.7476	-4.4122	-3.8797	-3.8744	-3.7655	-4.4261	-4.3755	-5.0983	-3.8895	-4.2584	-4.9076
-11.939	-11.779	-12.712	-11.912	-10.547	-11.047	-11.868	-11.148	-11.951	-11.422	-11.256	-12.303	-11.623	-11.441	-12.093	-10.738	-11.613	-11.349	-10.959	-11.521	-12.115	-10.302	-10.977	-11.303	-12.029	-11.485	-11.886	-10.151	-11.35	-12.13	-11.735	-12.546	-12.01	-10.988	-11.954	-10.623	-11.288	-11.216	-12.59	-11.549	-11.954	-12.815	-11.687	-12.096	-11.506	-11.875	-10.891	-12.007	-11.249	-11.448
-12.515	-11.812	-12.647	-12.446	-13.695	-13.101	-12.682	-13.362	-13.179	-13.223	-13.47	-12.489	-13.236	-12.098	-13.431	-12.735	-12.124	-13.661	-12.054	-12.719	-13.773	-13.476	-12.331	-12.566	-12.511	-13.684	-12.519	-13.397	-12.53	-12.732	-13.853	-13.145	-11.961	-11.967	-13.538	-12.925	-11.679	-13.748	-13.25	-12.564	-13.529	-12.912	-11.843	-13.678	-13.005	-12.978	-13.443	-12.242	-11.89	-12.164
-3.769	-1.9075	-1.8099	-1.7929	-2.4276	-2.6493	-2.9312	-1.8732	-1.683	-3.2277	-3.1023	-2.2198	-2.1962	-2.2081	-3.1484	-2.5411	-2.5512	-3.0502	-2.1258	-1.7167	-2.7756	-2.5679	-2.3445	-2.8277	-3.6842	-2.316	-3.7238	-3.6091	-2.4599	-2.6276	-1.4534	-2.5153	-2.1459	-2.8137	-2.1073	-2.3146	-2.6283	-2.7162	-3.9924	-2.8726	-3.0663	-3.1254	-2.9371	-4.3414	-2.5635	-1.9878	-2.9055	-3.0826	-2.893	-2.4357
-0.37074	1.006	-0.21316	-0.04555	0.53437	0.24567	0.1234	-0.83095	0.29013	1.1638	-0.86425	0.93896	0.6907	1.6335	2.0249	0.8015	1.6562	1.3656	-0.41662	0.36728	1.0053	0.52183	0.8088	0.411	0.53869	1.0458	1.0992	-0.12334	1.2735	0.6272	0.2777	-1.1855	-0.89807	-0.58197	1.4435	0.97003	0.18879	0.17163	0.18266	-0.10066	-0.10613	-0.19374	1.7647	0.11271	-0.35697	0.51392	1.5116	-0.41435	0.21123	0.30781
-9.4385	-9.8244	-9.1895	-8.8263	-8.8966	-9.375	-9.9463	-8.666	-9.1638	-9.1487	-9.1967	-8.5196	-9.6573	-8.5516	-8.1508	-8.2256	-8.5159	-10.309	-9.9256	-8.8737	-8.9023	-9.1593	-8.6764	-8.3284	-8.0789	-8.8577	-8.8329	-9.392	-9.2994	-8.9741	-8.2921	-8.3622	-9.0068	-8.8613	-9.3515	-9.3539	-7.2188	-9.5388	-9.9873	-9.0859	-8.9931	-8.5001	-9.8995	-9.7587	-9.7692	-9.3046	-9.1798	-9.6847	-8.6635	-9.3824
-6.3704	-5.7081	-6.4031	-6.024	-6.9378	-5.6747	-6.1974	-5.9725	-7.0591	-6.753	-7.1601	-6.114	-7.0571	-6.0851	-6.9518	-6.6561	-6.4748	-6.7713	-5.2569	-6.9849	-6.5837	-5.7607	-6.8739	-7.3443	-5.5867	-5.0203	-7.5482	-5.8696	-5.6229	-5.8013	-6.3628	-6.4043	-6.7861	-5.6392	-5.3328	-7.2497	-5.0898	-5.0796	-6.3771	-5.0206	-6.9674	-6.2185	-5.7377	-6.1679	-7.2918	-7.2453	-6.3053	-6.8389	-6.4611	-5.7762
-5.1979	-5.6578	-5.8213	-6.0401	-5.8356	-5.7837	-5.099	-4.5254	-5.7738	-5.9683	-5.1147	-4.4077	-4.5569	-6.5503	-5.7537	-5.2862	-4.5093	-5.6765	-6.6097	-4.9317	-5.5402	-5.1646	-5.3708	-6.1545	-6.0022	-4.6883	-5.2854	-6.1371	-5.8237	-5.7053	-5.6916	-6.0277	-5.6201	-5.4751	-5.6906	-6.2478	-5.5531	-5.2198	-5.0946	-5.5758	-5.662	-6.1308	-6.3433	-6.0737	-6.4113	-5.766	-5.3127	-5.867	-4.0227	-5.165
-3.7078	-4.4354	-3.974	-5.6967	-5.2969	-4.5739	-4.6488	-4.4918	-5.0465	-4.6465	-3.6816	-4.8777	-3.7827	-4.5261	-4.6623	-4.7485	-5.1075	-4.5697	-4.7242	-3.2362	-4.4048	-4.738	-4.3982	-4.8749	-3.9146	-5.1818	-4.9867	-3.8329	-5.1623	-5.4917	-4.7296	-4.6393	-4.6849	-5.0835	-4.1023	-5.805	-5.12	-4.1477	-2.9937	-5.0904	-5.6014	-3.5126	-4.6516	-5.6687	-4.196	-4.8546	-5.8014	-4.2828	-5.9823	-3.8176
-10.038	-10.656	-11.463	-10.7	-11.062	-10.946	-11.172	-10.442	-10.248	-9.9118	-10.729	-11.728	-10.36	-10.817	-10.304	-11.816	-10.852	-9.4674	-10.077	-9.7136	-10.392	-11.558	-10.263	-10.079	-11.152	-11.325	-11.024	-11.429	-10.677	-11.021	-11.497	-10.407	-9.9286	-11.339	-11.218	-11.456	-10.646	-11.465	-10.942	-12.486	-10.977	-10.547	-10.694	-10.488	-11.045	-11.115	-9.7563	-12.273	-10.647	-11.492
-15.551	-13.726	-13.954	-14.452	-15.55	-15.482	-13.161	-14.884	-13.832	-14.316	-15.251	-14.647	-14.08	-15.557	-14.462	-15.432	-14.313	-15.868	-14.571	-14.146	-13.377	-14.722	-15.084	-14.326	-15.15	-15.593	-14.408	-14.224	-14.077	-14.374	-14.037	-15.198	-14.462	-15.156	-13.871	-16.029	-15.115	-15.486	-14.364	-14.149	-15.023	-15.541	-15.392	-13.636	-15.537	-15.05	-14.75	-14.802	-14.832	-14.869
1.2802	2.3214	1.5108	1.7535	1.8698	1.8118	0.47511	1.8143	1.4657	0.81954	2.6533	1.8457	2.5416	1.9021	2.239	2.1118	2.142	1.3389	1.8126	1.8311	2.1873	2.2481	0.47541	2.6625	1.4189	1.9333	2.3268	2.5394	1.6669	1.9648	0.61952	1.1943	1.2173	1.8821	1.8565	2.0493	0.59237	2.1576	0.9052	2.4038	1.2801	2.6621	2.1051	2.3043	1.6414	2.5613	0.86365	2.1351	2.3606	0.79346
2.8151	3.0297	2.2449	2.7645	1.9094	2.9405	2.238	2.9399	2.571	3.3824	3.1529	2.6891	1.8907	3.0274	3.7303	2.8715	3.8373	3.2604	2.1932	3.5957	3.4779	2.1876	4.3892	3.4034	2.0239	1.9469	2.3187	3.327	4.2249	2.6784	1.8171	2.1625	1.8673	3.1805	3.7169	4.1663	2.726	3.4717	3.0157	2.6569	2.7298	3.0135	2.8527	2.58	3.5058	2.2577	2.6875	2.3555	2.4205	2.4161
-1.51	-1.8524	-1.8346	-1.9623	-1.4308	-0.91675	-1.8351	-0.9208	-1.3058	-1.1407	-1.4536	-1.728	-1.1923	-0.69563	-1.8091	-1.2842	-1.2889	-1.926	-1.1609	-2.0952	-1.2102	-2.4001	-2.0358	-1.2981	-2.5513	-1.7908	-0.92605	-2.027	-1.3793	-1.4726	-1.509	-0.61185	-1.8107	-0.60823	-0.8942	-1.5866	-1.9272	-1.1766	-1.3038	-1.2955	-2.0618	-1.469	-2.0943	-2.0818	-1.9833	-0.1298	-0.70136	-2.3855	-2.2247	-1.9893
-14.035	-13.567	-13.579	-14.339	-13.388	-13.857	-13.21	-13.888	-14.993	-14.219	-14.792	-14.324	-13.495	-14.493	-13.609	-14.465	-13.832	-13.145	-13.679	-14.138	-15.192	-14.154	-13.726	-13.861	-14.235	-13.84	-12.814	-14.074	-13.906	-13.484	-13.901	-14.998	-14.645	-14.032	-14.512	-14.422	-14.296	-13.212	-14.027	-12.968	-13.43	-14.242	-14.002	-13.327	-12.41	-13.521	-14.236	-14.237	-13.732	-14.591
-2.8755	-2.6839	-3.3954	-3.1314	-2.7305	-2.5535	-2.4523	-3.3391	-2.9585	-2.6135	-2.8157	-3.4582	-2.3124	-2.556	-3.3272	-2.7584	-2.3349	-1.1879	-2.4897	-2.9095	-3.0718	-2.4727	-3.1907	-2.5085	-2.311	-2.4392	-2.704	-3.0912	-3.1581	-2.7821	-2.7482	-1.7819	-1.7777	-1.875	-1.9662	-2.7572	-3.2867	-2.8055	-3.0471	-2.9735	-2.5763	-1.9059	-2.912	-1.8173	-3.2405	-2.1284	-3.3733	-3.0356	-2.9817	-1.9366
-23.004	-22.668	-22.236	-22.267	-21.67	-20.813	-22.286	-21.286	-21.411	-22.031	-21.304	-21.548	-20.97	-21.81	-21.498	-23.178	-22.098	-21.44	-22.954	-22.361	-21.744	-22.401	-22.483	-22.404	-22.443	-22.92	-21.838	-21.537	-21.582	-22.032	-22.241	-22.154	-23.009	-21.288	-22.721	-22.445	-23.237	-22.261	-22.363	-22.285	-21.244	-22.707	-21.053	-21.029	-21.723	-21.514	-22.223	-21.31	-22.238	-22.772
6.3978	6.649	6.6183	6.7831	5.6024	6.7861	5.9557	6.9928	7.3221	6.6591	7.0815	6.5366	5.9624	7.4816	6.3328	7.3769	6.205	5.4689	7.2348	6.8272	7.6607	6.9754	7.6982	7.5699	5.0776	6.8599	6.8291	6.4784	6.8834	7.2051	6.4366	7.0851	5.9818	6.2672	7.0929	6.6852	6.8111	6.2239	7.2502	7.5004	6.2231	5.9586	4.8805	7.4043	5.7188	6.6361	6.8691	7.3951	7.5564	6.1669
-6.3273	-5.749	-6.8808	-6.2938	-5.956	-6.0003	-5.4475	-6.6252	-6.9855	-6.6695	-5.8828	-7.6236	-6.294	-6.3298	-7.1098	-5.5747	-5.0087	-5.6426	-6.2817	-5.9491	-6.3667	-6.7349	-5.9246	-5.8267	-5.6232	-6.2674	-6.737	-6.5917	-7.1142	-6.071	-6.7692	-6.3969	-6.6592	-6.1509	-5.7987	-6.0474	-7.1422	-6.4068	-6.4888	-6.7377	-6.6874	-6.7877	-6.3866	-6.6476	-6.9146	-6.1328	-6.5238	-6.5331	-5.3489	-6.3087
-12.767	-11.438	-12.125	-12.937	-10.797	-11.775	-11.281	-11.849	-11.079	-11.084	-11.782	-11.963	-11.51	-11.162	-13.101	-11.405	-11.531	-13.022	-10.539	-11.832	-13.033	-11.127	-11.845	-11.761	-12.18	-12.609	-11.042	-10.269	-11.579	-11.923	-11.723	-10.875	-11.881	-12.293	-12.211	-11.842	-12.584	-11.693	-10.595	-11.633	-12.194	-11.211	-10.982	-11.259	-10.857	-12.288	-11.891	-11.279	-12.504	-11.863
-3.875	-2.8679	-3.5757	-3.5873	-4.4102	-4.2253	-4.0332	-3.4601	-3.3674	-4.6613	-3.3434	-3.9329	-4.0416	-3.3779	-3.1265	-4.1459	-3.1716	-3.7866	-2.7398	-3.5216	-4.8028	-3.8309	-3.7291	-3.5263	-3.2281	-4.6083	-3.1982	-3.3479	-3.9974	-3.5701	-4.7112	-3.2689	-3.8215	-3.2852	-3.6101	-3.3123	-3.0262	-3.3322	-2.8319	-4.2758	-5.167	-4.2182	-2.9771	-3.7228	-2.8353	-4.175	-4.0716	-5.1771	-2.9984	-3.6739
-2.493	-4.1694	-3.5862	-1.3586	-3.1602	-2.5092	-2.8384	-1.3671	-2.2565	-3.1094	-2.0146	-2.3322	-2.6335	-3.5279	-2.9254	-4.0482	-1.4642	-2.5235	-2.6595	-2.5044	-3.3712	-2.4225	-2.8999	-2.594	-2.8611	-3.127	-3.9906	-2.4797	-2.6724	-2.6194	-2.2935	-2.8205	-3.3335	-3.1855	-1.7354	-1.791	-2.5198	-1.1001	-2.8697	-3.9649	-3.4903	-3.2344	-3.0101	-2.4007	-1.8436	-2.9324	-1.4355	-1.4451	-2.819	-2.6581
-1.445	-0.33934	0.28439	-0.89772	-0.66936	-1.2959	0.56789	-1.7565	0.44223	-1.0245	-1.2451	-0.85387	-1.4707	-0.3981	-0.25544	-0.71291	-0.9183	0.52653	-0.097245	0.28831	0.36089	-0.69377	-1.0863	-0.23014	-0.41519	0.31287	-1.0931	-1.8961	-1.21	-1.6934	-0.47309	-0.47973	0.45884	-1.591	-0.82952	0.063633	-0.4023	-1.215	-0.63399	-1.052	-0.8673	0.090916	-2.8389	-1.1912	-0.96047	-0.32954	-0.92071	0.87623	-1.0534	-0.66918
-5.9706	-6.431	-5.945	-6.7699	-5.7288	-6.3523	-5.7629	-6.3714	-5.4284	-6.0187	-5.7897	-6.819	-4.7096	-6.1615	-5.2968	-5.4136	-5.3799	-5.42	-5.1321	-5.6085	-5.1815	-6.826	-6.0691	-5.3733	-5.6827	-5.1913	-5.3687	-6.1675	-4.6763	-4.5265	-5.7642	-5.1339	-5.7558	-6.1339	-5.0227	-5.5396	-4.1023	-5.7915	-5.4811	-5.2448	-5.2553	-4.6532	-5.9949	-5.5562	-5.5341	-6.0834	-6.2037	-6.1114	-6.1378	-5.3184
-11.382	-11.183	-10.109	-10.774	-10.773	-11.1	-11.469	-10.158	-11	-9.9782	-11.764	-11.371	-10.712	-11.095	-11.067	-10.452	-9.7414	-10.644	-10.826	-9.816	-11.082	-9.906	-9.6708	-10.041	-11.857	-9.702	-9.8395	-11.198	-10.808	-10.941	-10.547	-10.72	-10.623	-10.665	-12.086	-9.8597	-10.718	-10.976	-11.105	-11.3	-11.883	-11.448	-11.447	-10.616	-10.656	-11.544	-10.784	-9.9064	-11.078	-10.083
-2.9857	-3.7879	-2.7219	-3.2549	-3.2917	-3.5072	-3.4689	-2.4303	-2.8445	-3.9386	-4.2564	-3.3805	-2.7074	-3.5986	-3.4244	-2.4906	-3.6106	-3.7246	-3.87	-3.4328	-2.716	-3.7749	-3.7552	-1.3416	-4.1042	-2.4763	-1.7606	-3.7853	-3.4196	-4.1036	-2.3487	-2.7652	-3.0807	-4.3583	-3.0634	-2.2757	-3.9456	-3.2485	-4.5357	-3.5594	-2.7843	-2.6165	-2.1291	-2.726	-4.1937	-3.1796	-2.2289	-3.2996	-4.1322	-4.0385
-0.17947	-1.9523	-0.27232	-0.45644	-1.8649	-0.65626	-1.7885	-2.055	-0.92369	-1.2695	-1.836	-2.3186	-2.3453	-0.67476	-3.3493	-0.4614	-0.81211	-1.6275	-2.0875	-1.3094	-1.3439	-2.3622	-1.922	-2.005	-0.9167	-1.5766	-1.2086	-0.85751	-1.6107	-1.6595	-1.2242	-1.7132	-2.1657	-2.7162	-0.84359	-1.9792	-1.1516	-2.3396	-2.6065	-1.0741	-1.0509	-1.3966	-1.2307	-1.9686	-1.3964	-0.82325	-0.62408	-0.83297	-0.49787	-1.5465
-13.24	-13.014	-13.675	-12.172	-11.671	-12.313	-13.166	-14.592	-13.802	-13.245	-13.829	-13.154	-13.134	-12.231	-12.942	-13.536	-13.62	-11.407	-12.789	-13.633	-12.591	-14.322	-13.806	-14.129	-14.13	-13.162	-12.893	-14.184	-13.666	-13.561	-12.615	-12.792	-14.481	-14.547	-13.643	-12.904	-13.655	-12.599	-12.931	-13.867	-13.399	-12.207	-13.05	-12.434	-14.096	-13.533	-13.688	-12.913	-13.4	-13.202
0.16314	-0.018114	-1.243	-1.3818	0.39688	-0.0040534	-0.43523	-0.18543	-0.89578	-1.7988	-0.87323	-1.07	-0.44159	-1.0797	-1.5052	-2.1978	-0.80916	-0.42745	-1.0552	-1.2502	-1.0729	-1.8122	-0.96598	-2.0928	-0.60753	-0.71416	-1.7985	-1.2681	-1.575	-0.7837	-0.30461	-1.3546	-1.4342	-0.98561	-0.82189	-0.9113	-0.1781	0.24112	-0.82251	0.39314	-0.34067	-2.3028	-1.8272	-0.91985	-0.56303	-2.1596	-0.04874	-0.79026	-0.77721	-2.3943
-10.278	-8.6653	-10.861	-9.8338	-8.4386	-8.4685	-7.5439	-8.623	-9.591	-9.1785	-9.1267	-8.15	-9.6406	-9.6948	-9.3141	-9.5437	-9.2295	-9.1573	-9.7819	-9.7317	-9.1118	-7.9594	-9.8385	-9.6746	-9.5183	-8.2784	-9.8591	-8.3474	-7.5601	-8.9031	-8.713	-9.3142	-8.7015	-9.3219	-9.5109	-9.288	-8.3459	-8.7884	-8.4616	-8.6647	-9.0067	-7.6929	-8.6423	-9.7085	-9.4295	-7.5519	-8.8645	-8.9393	-8.7782	-9.4158
-2.5751	-2.466	-3.0499	-3.6601	-2.2121	-3.9758	-1.9435	-2.3726	-2.8835	-1.4584	-2.4553	-2.7297	-2.1914	-2.478	-2.9167	-3.3685	-2.73	-1.5522	-2.1949	-3.6496	-3.2014	-2.5377	-2.5364	-3.7038	-2.3743	-2.9737	-2.5269	-1.9837	-1.9729	-2.1956	-4.1239	-2.0753	-3.1621	-2.7748	-2.0335	-2.1945	-2.831	-2.5784	-2.8535	-2.4869	-2.0969	-1.9789	-1.447	-1.7826	-2.5615	-3.3533	-1.7261	-2.8129	-3.2282	-2.9161
-2.4755	-3.1966	-3.0234	-2.0064	-2.9238	-1.8549	-3.7815	-2.9164	-1.6977	-2.2414	-2.015	-2.2415	-3.9422	-2.967	-1.6564	-2.4647	-2.806	-1.7846	-2.1701	-3.6185	-2.1336	-1.8665	-2.8831	-2.6737	-2.9128	-3.7467	-3.046	-3.2149	-1.9619	-2.6065	-2.3475	-1.6444	-2.9233	-1.9906	-1.0743	-2.6838	-2.0654	-2.2796	-2.7221	-1.3234	-3.1859	-2.5006	-2.8338	-3.0895	-1.6498	-3.9923	-2.8467	-3.7305	-2.4493	-1.8124
-13.448	-12.585	-12.868	-13.462	-12.826	-14.207	-12.211	-13.16	-13.665	-13.915	-14.384	-13.793	-13.197	-11.736	-13.538	-11.288	-13.738	-12.893	-13.793	-13.094	-14.079	-13.295	-13.107	-13.373	-12.638	-12.915	-13.277	-13.013	-13.544	-13.698	-13.113	-13.216	-12.738	-13.128	-14.125	-13.221	-13.098	-13.021	-12.448	-13.367	-13.013	-12.478	-13.626	-13.042	-12.57	-13.551	-13.6	-12.944	-12.578	-13.989
-4.4226	-4.2979	-4.7946	-3.8169	-4.3161	-5.4344	-3.7492	-2.5013	-3.9818	-5.6967	-5.0593	-4.8035	-4.5512	-3.3702	-3.982	-4.4266	-3.5409	-4.7489	-4.3859	-4.6968	-4.8814	-4.1565	-3.8397	-4.0358	-4.1872	-4.189	-4.0157	-5.1604	-4.0608	-4.2486	-5.2424	-4.9584	-3.3535	-3.2073	-5.8675	-4.098	-4.2935	-4.3586	-4.0292	-4.0667	-5.6282	-3.6901	-4.1643	-3.4224	-3.4839	-4.3463	-3.7328	-3.4903	-4.3667	-4.241
-2.8875	-2.5929	-2.4785	-1.9763	-1.6454	-1.8495	-2.6682	-2.0406	-2.9498	-2.4374	-2.997	-2.2234	-2.7212	-3.0022	-2.0848	-3.0616	-2.7864	-1.7519	-2.8083	-1.9044	-1.8147	-1.8883	-2.4325	-2.0861	-2.0747	-1.7181	-2.495	-2.5899	-2.3845	-2.7223	-1.2335	-2.5785	-3.6351	-1.8253	-1.4949	-3.8004	-2.6484	-3.5916	-1.7336	-1.2717	-1.7885	-2.1687	-2.3649	-1.8969	-1.6946	-2.9036	-3.4363	-1.9066	-2.5911	-2.0186
-6.718	-5.6707	-7.0154	-7.1439	-6.8433	-6.4985	-6.0214	-7.5272	-5.9385	-6.1849	-6.3204	-6.3377	-6.6066	-7.04	-6.5171	-6.3918	-6.402	-6.1006	-5.8167	-7.1736	-5.311	-5.9871	-6.6065	-5.2585	-6.5174	-5.3686	-7.1644	-6.6045	-5.6628	-7.9282	-5.9598	-5.1832	-6.2671	-6.3294	-4.9943	-7.4361	-7.1822	-6.1357	-6.6663	-6.0406	-6.0941	-6.5105	-5.1792	-6.3532	-6.7974	-6.5243	-6.1274	-6.227	-6.5782	-6.0647
3.3313	4.1772	5.1488	3.5932	4.3771	4.455	3.0512	3.8966	3.329	4.7847	2.7869	4.8316	5.008	4.5286	4.8447	4.1832	5.9955	5.0894	4.4287	4.9406	5.5341	3.897	3.3388	4.2435	4.1614	4.3891	4.8156	5.3473	2.948	5.0081	3.1205	4.8596	3.362	3.6796	3.9453	4.6152	5.0294	2.7636	4.4601	4.4889	4.6381	4.758	4.832	4.8143	5.0575	4.9429	3.772	4.4688	4.3163	4.5153
-2.4898	-3.9902	-3.592	-3.119	-4.2339	-1.7123	-3.6649	-3.845	-4.301	-2.6653	-2.9881	-4.3968	-4.0265	-3.9757	-3.1489	-3.8336	-3.3662	-4.4148	-4.066	-3.7164	-4.6644	-3.4137	-4.7268	-3.817	-4.0636	-4.5342	-4.7462	-3.8495	-3.9322	-4.366	-4.5801	-3.9774	-3.3394	-3.8732	-3.1984	-3.8261	-3.5627	-3.6115	-4.1071	-4.0581	-3.6694	-3.8203	-2.9454	-4.6887	-4.2184	-2.6981	-3.7773	-5.4483	-3.8692	-3.3717
7.7333	7.4894	7.5677	5.927	7.5892	6.1697	8.2637	7.6562	6.535	6.7667	5.8805	6.1827	5.7111	7.6522	6.558	6.3995	7.2053	6.989	6.3054	6.7577	7.6137	7.1829	6.1783	7.2333	6.5058	6.9245	6.7912	7.5358	6.6751	7.0082	7.2528	6.4859	6.7172	6.465	8.4337	6.7874	6.3869	6.1992	6.9384	6.7963	6.6166	7.2265	6.835	6.0395	6.1483	6.6982	5.9734	6.5468	7.178	6.647
-5.052	-5.4927	-5.2846	-5.4731	-6.7055	-5.864	-5.7846	-6.2238	-4.9832	-4.744	-5.8113	-6.5416	-5.4442	-4.8717	-4.8019	-6.2951	-5.0809	-5.7075	-5.6862	-4.8514	-5.798	-4.2078	-4.8098	-6.2664	-6.0249	-5.327	-6.2937	-5.0182	-5.2803	-6.4583	-6.5711	-5.4327	-6.3118	-5.5423	-5.241	-5.2689	-5.2452	-6.516	-5.9148	-4.5063	-5.7369	-4.4578	-4.6715	-5.6689	-6.2725	-6.9598	-6.046	-4.8619	-4.7988	-5.57
-2.2008	-2.5287	-2.6143	-3.5701	-2.673	-3.2124	-1.7164	-3.1211	-2.3947	-3.2657	-2.8929	-3.9102	-2.8519	-3.1154	-3.4173	-2.2356	-2.9787	-2.7523	-1.9079	-2.5293	-2.57	-2.9141	-2.6961	-2.7081	-2.2332	-2.2936	-3.3185	-3.3878	-2.5747	-2.8221	-2.0363	-2.8819	-4.0679	-3.0754	-2.3553	-3.4158	-2.9681	-2.6077	-2.1365	-1.9186	-2.7585	-2.6316	-2.0121	-2.6061	-2.7946	-2.3626	-2.947	-3.2951	-2.5727	-2.4152
3.215	3.2065	4.047	3.6949	4.5792	3.7186	3.264	2.4922	2.6745	3.516	4.0032	3.1375	2.334	2.0806	3.6666	2.7541	2.2442	1.8581	1.8242	2.1579	2.9324	3.4493	3.5358	4.1834	3.4069	2.9236	2.5798	2.3262	3.6857	2.8284	3.7822	3.4037	3.8974	2.1704	3.7955	2.221	3.08	2.8418	3.119	3.0385	4.2839	2.2523	1.7676	3.7429	3.2917	3.387	3.4612	3.3543	3.2222	3.3067
-6.4345	-5.5588	-5.86	-5.4663	-5.8868	-5.4652	-5.0211	-5.0908	-6.7709	-5.9346	-5.8423	-5.4892	-6.4394	-6.3318	-6.3761	-5.2334	-5.0461	-5.6529	-4.875	-5.325	-6.0386	-5.7092	-5.5271	-5.3819	-5.1812	-5.1297	-5.9729	-5.5532	-5.4922	-6.194	-5.2465	-4.8631	-6.2406	-5.7336	-5.468	-5.6222	-4.5926	-4.6191	-5.4688	-5.0116	-5.381	-5.264	-4.8722	-4.9801	-7.5033	-5.4896	-5.8831	-4.7926	-5.7767	-5.5734
-10.27	-12.36	-10.737	-12.061	-11.539	-11.889	-11.997	-13.363	-11.677	-11.948	-12.006	-10.1	-12.273	-12.911	-11.574	-11.19	-11.796	-13.94	-11.896	-11.129	-11.65	-11.858	-9.9186	-12.648	-11.699	-11.882	-11.993	-11.171	-11.149	-11.534	-11.93	-12.003	-11.979	-11.952	-11.137	-11.258	-11.104	-11.314	-11.915	-10.831	-11.971	-12.729	-11.858	-10.953	-10.614	-10.973	-10.95	-10.674	-11.015	-11.098
-1.7401	-0.82076	-1.6503	-0.70288	-1.339	-1.6031	-1.7551	-1.7938	-1.6246	-0.9185	-1.9585	-0.90306	-0.51678	-0.85136	-0.85293	-1.7427	-0.72948	-1.3136	-1.0273	-0.67297	-0.55907	-0.59708	-1.5803	-1.4487	-0.28836	-2.2501	0.23186	-1.5701	-0.56395	-1.7517	-0.73707	-1.3689	-1.8124	-2.3902	0.31609	-0.5937	-1.7014	-1.5817	-1.3631	-1.912	-1.2061	0.36611	-1.638	-0.49188	-1.8717	-2.2521	-1.3888	-1.2803	-1.5822	-1.3315
-1.3731	-0.029407	-1.0869	-0.30538	-1.2988	-0.9219	-0.39416	-1.4054	-1.2163	-1.1923	-1.0228	0.45214	-2.0914	-0.82025	-0.56676	0.026862	-0.071366	-1.5835	0.2508	-0.40657	-0.46405	-1.2729	-1.2488	-0.58813	-0.41258	-0.75641	-0.41407	-0.4146	-1.252	-1.7838	-1.3418	-0.43234	-0.75058	-0.80376	0.2908	-1.2698	-1.6982	-0.4638	-0.96031	-1.1782	-2.0045	-1.1819	-0.20231	0.2187	-0.14471	-0.16547	-0.78099	-0.067641	-0.49822	-0.94723
-4.3232	-3.7408	-4.5242	-3.4663	-4.4093	-3.3673	-3.5406	-4.1992	-3.3842	-5.0357	-4.5857	-3.9512	-4.7135	-3.8864	-4.6358	-4.8385	-4.0842	-2.9234	-4.1862	-2.8745	-5.2092	-4.8071	-5.0659	-3.6601	-3.5143	-5.0758	-3.9447	-4.0528	-4.7694	-4.6895	-3.2244	-4.0754	-4.2015	-4.7971	-3.1062	-3.5143	-3.672	-4.9594	-4.625	-4.1689	-4.1791	-4.7577	-4.4587	-3.9007	-4.5067	-3.0308	-4.3493	-4.5489	-4.6305	-4.1654
0.52958	1.1452	-0.5174	0.20335	1.0009	0.44519	0.37377	-0.032286	0.9335	1.405	1.044	-0.45307	0.27587	0.28147	0.30718	0.84247	0.21728	0.48049	0.69724	0.32984	0.062544	0.13513	0.26499	0.0247	-0.70193	0.17393	0.57329	0.22546	0.33908	0.33685	0.12074	0.24578	0.29838	-0.021365	1.8541	0.61029	0.85234	1.4446	0.78607	0.89065	0.52815	1.1129	0.03331	0.90103	-0.45522	-0.68204	1.2175	0.31365	-0.65307	0.10985
-2.9758	-2.8924	-2.9131	-2.9316	-2.9879	-2.8157	-2.5523	-2.0355	-2.0095	-2.3639	-2.9297	-2.9769	-1.9493	-3.3635	-2.6453	-2.276	-2.2091	-2.9156	-3.1081	-3.779	-2.9688	-2.8038	-2.4746	-3.8732	-2.4888	-2.2943	-2.8794	-2.1724	-2.9395	-2.6179	-1.9429	-2.6121	-2.8326	-2.5245	-2.7005	-3.5153	-1.7966	-3.2168	-2.6657	-2.9148	-2.8833	-2.7298	-2.9373	-2.9692	-2.5342	-3.1659	-2.5071	-2.3371	-2.4986	-1.9625
2.02	3.5706	3.0383	4.0528	2.7951	2.4707	2.7519	2.4266	2.3839	3.4892	3.4139	2.6051	2.838	3.3944	1.9081	2.7519	3.5715	4.552	3.8993	3.7983	2.5214	3.5207	2.7984	2.0632	3.1211	3.4743	3.6522	2.694	3.0172	2.8681	3.2099	3.5366	4.3837	3.0332	3.2302	3.1407	2.5755	3.3351	2.7374	3.756	2.6802	1.8111	3.6373	3.5963	3.4498	3.2317	2.4104	4.1598	2.9804	2.6918
-0.39801	-0.75827	-0.60723	0.20633	-0.44942	-1.1771	0.75965	-0.19692	0.86661	-1.4552	-0.13193	-0.51507	0.31264	0.47295	-0.25877	-0.27968	-0.11867	-1.4507	0.020825	-0.61197	-0.37891	-0.1979	-0.052032	0.39895	-0.061089	-0.19515	0.38425	0.13949	-0.84988	0.41227	-0.72874	-0.34648	0.2158	-0.8663	0.33094	-0.71886	-0.34044	-0.62562	0.72199	0.11214	-0.031262	-0.24168	-0.44567	-0.23231	-0.71163	-0.61388	0.83947	-0.88311	-0.1723	0.48605
4.0542	5.2573	5.0498	5.0772	5.2552	4.2146	4.7719	4.005	5.5925	5.5009	5.4725	5.1543	5.2684	3.6748	4.7339	4.5598	5.0112	6.8715	4.1024	4.5039	4.9178	4.4817	5.5407	5.1606	5.2086	5.1686	4.9322	4.189	4.3096	5.2296	4.8572	5.5645	4.1641	5.7291	5.8251	4.8084	4.8082	5.4905	5.3056	4.8927	3.3829	5.0948	5.2517	5.7402	4.2236	4.8906	5.2582	5.2852	3.573	4.313
-6.3584	-7.6556	-6.2122	-6.8336	-5.6678	-6.6495	-5.7939	-7.3889	-5.7006	-6.7326	-7.4819	-5.8114	-5.8915	-6.2618	-7.1593	-5.2728	-6.1646	-6.5527	-4.7343	-7.0109	-5.8726	-6.4651	-6.37	-7.163	-5.6981	-6.025	-7.5451	-5.983	-7.1395	-6.3778	-6.422	-4.7863	-6.8614	-6.9526	-6.0152	-6.154	-6.6914	-7.415	-7.4969	-6.9263	-6.3493	-7.8019	-7.1226	-5.0902	-7.0311	-5.795	-6.5585	-6.3245	-6.2972	-6.7814
-1.2509	-1.1346	-1.2121	-1.1997	-1.1412	-1.5737	-2.1497	-0.20771	-1.7811	-1.977	-1.4964	-2.2803	-0.96944	-0.6093	-1.8627	-1.6324	-0.6523	-1.8916	-0.64754	-1.3647	-2.0904	-1.2949	-1.134	0.10034	-1.6811	-2.0539	-1.8308	-2.7648	-0.98601	-1.1304	-1.246	-1.3864	-1.4561	-1.5286	-1.3949	-1.0154	-0.68554	-1.6517	-1.5658	-1.5435	-1.0048	-2.4827	-1.4089	-1.5901	-0.827	-1.4038	-0.89724	-2.0993	-1.0792	-0.23159
-13.134	-12.275	-14.732	-13.264	-12.864	-13.62	-13.528	-12.414	-12.354	-15.176	-12.976	-13.994	-13.518	-13.419	-12.27	-13.162	-14.008	-13.213	-13.432	-12.62	-13.014	-13.977	-14.021	-13.149	-13.587	-14.23	-14.03	-13.501	-12.737	-13.307	-14.792	-12.725	-13.082	-13.685	-13.341	-12.948	-13.784	-13.086	-12.931	-12.987	-13.021	-12.989	-12.98	-13.217	-13.796	-13.059	-13.735	-12.982	-12.623	-13.756
-3.5981	-3.3267	-4.7422	-4.1302	-3.4801	-3.5396	-3.551	-4.2502	-3.3619	-4.2969	-3.8579	-4.0034	-3.2652	-2.7303	-3.3064	-3.9437	-4.2966	-2.969	-3.2194	-3.5602	-3.2909	-4.3925	-3.4208	-4.0628	-3.14	-4.594	-3.6223	-4.7103	-3.2551	-3.0877	-4.2052	-3.6788	-4.0888	-2.9154	-4.2658	-3.5532	-3.4256	-3.3578	-3.8574	-3.9547	-3.6335	-3.9289	-3.88	-3.3083	-4.5393	-4.2658	-3.2806	-3.5209	-4.1195	-3.4331
-1.2696	-2.1073	-2.9	-1.8944	-3.4531	-2.1412	-2.9292	-2.7229	-2.2311	-2.4279	-3.3267	-2.9621	-2.9267	-2.254	-2.8375	-2.7659	-2.0106	-2.1988	-1.7478	-2.3304	-1.2798	-2.95	-1.623	-3.549	-2.2214	-1.1189	-2.3867	-1.8527	-3.0236	-3.1415	-2.0386	-3.0666	-3.2208	-2.533	-1.4699	-2.1051	-3.1624	-2.2306	-1.9465	-1.8175	-2.2455	-2.2464	-2.2964	-2.5287	-2.4736	-1.9622	-3.3664	-2.8971	-1.957	-1.9942
-1.1543	-0.33205	-1.4363	-1.5774	0.059517	-2.3818	-1.0448	-2.0949	-1.1348	-1.4385	-0.91791	-0.049468	-0.2251	-0.89376	-0.93675	-1.5401	-1.7079	-1.3573	0.18645	-1.0959	-1.7797	-0.57137	-2.1002	-1.1958	-0.91107	-1.8463	-1.055	-0.18542	-1.6726	-0.3482	-0.19756	-1.4155	-0.60569	-1.0432	-0.61057	-0.77671	-1.2136	-0.88564	-0.30681	-1.5167	-2.3143	-0.9693	-0.89147	-0.30877	-0.19032	-2.1936	-0.64457	-1.257	-0.82193	-0.24533
-1.8549	-0.97869	0.15326	-1.1505	-1.1471	-0.50936	-0.12349	-0.33904	0.18131	-0.94936	-0.80304	-0.91231	-0.84242	-1.4825	-0.82096	-1.406	-0.81104	-0.13927	-1.5738	-0.43369	-0.97083	0.085148	-0.95148	-0.97278	-1.9766	-1.4317	-0.24442	-1.2008	-1.1092	-0.66494	-1.4922	-1.6759	-2.1307	-0.71466	-1.5645	-0.61511	-0.82188	-0.69957	-0.65837	-0.69257	-1.6933	-1.5137	-0.62794	-0.64269	-2.1234	-0.77394	-1.1331	-0.51807	-0.57406	-0.74252
-0.94327	-0.32397	-1.8375	-0.95052	-1.1496	-0.3957	-0.45015	-0.28538	-1.0017	-0.67196	-0.19169	-1.5659	0.27839	-1.3622	-0.5246	-0.86942	-1.4041	-0.98714	-0.40562	-0.056771	-0.65516	0.041552	-1.9381	-0.29189	-0.3311	-0.21575	-0.55709	-1.4761	-0.78577	-1.6561	0.066312	-1.1131	-0.54127	-0.31293	-0.00034287	-1.6341	-1.2525	-0.20811	0.38616	-1.8794	0.48833	-1.3009	-1.1381	0.53892	-0.49853	-0.1638	-1.0318	-1.1963	0.25534	-0.26702
-12.093	-12.062	-12.092	-12.238	-11.126	-11.318	-11.445	-10.823	-10.86	-11.599	-12.086	-11.957	-10.882	-11.729	-12.552	-11.538	-12.923	-12.555	-12.753	-10.685	-12.24	-12.306	-12.265	-10.785	-12.035	-11.772	-11.924	-11.328	-10.974	-12.364	-10.925	-11.997	-11.871	-11.656	-10.967	-12.344	-11.968	-11.972	-11.519	-11.429	-11.837	-11.129	-12.327	-12.853	-13.527	-10.45	-10.859	-10.925	-12.857	-10.706
-2.38	-3.3137	-1.8003	-3.7759	-3.3424	-2.4295	-2.7822	-2.5339	-1.7545	-2.9183	-2.2123	-2.9388	-3.0358	-1.9845	-1.7858	-3.1862	-1.7472	-2.8644	-3.299	-2.7094	-2.22	-2.2129	-2.0614	-3.3415	-2.0724	-2.4667	-2.345	-1.8396	-2.2336	-3.3109	-3.655	-1.999	-2.7386	-2.1864	-1.6027	-3.2384	-2.0224	-1.6907	-3.2177	-2.4305	-2.831	-2.8921	-1.9481	-1.8562	-2.1622	-2.8015	-1.795	-2.4236	-2.9563	-1.6325
-14.059	-12.465	-15.46	-14.966	-14.667	-13.879	-13.377	-13.281	-13.729	-12.98	-13.857	-13.519	-14.372	-13.494	-13.76	-13.552	-13.924	-13.356	-14.512	-13.467	-13.748	-14.315	-13.923	-14.071	-13.784	-14.578	-15.38	-13.323	-14.399	-13.924	-14.186	-13.801	-14.05	-13.868	-13.671	-13.62	-14.742	-14.283	-13.878	-14.222	-13.59	-13.623	-13.714	-14.065	-15.465	-12.908	-13.26	-13.145	-14.907	-15.116
-14.869	-13.36	-13.523	-14.413	-13.658	-14.91	-14.44	-13.4	-15.46	-13.856	-13.452	-13.966	-14.262	-13.446	-13.831	-14.236	-13.515	-14.085	-13.48	-15.581	-14.599	-13.845	-13.396	-13.049	-14.036	-14.069	-13.454	-13.91	-14.421	-13.815	-14.123	-14.605	-13.511	-12.878	-14.721	-13.704	-14.036	-13.455	-13.267	-14.419	-14.108	-13.781	-13.69	-13.223	-15.069	-13.607	-12.644	-14.592	-14.194	-14.019
-5.1286	-5.5718	-7.4485	-6.6551	-6.0888	-7.3815	-6.772	-6.5647	-6.3073	-4.8937	-6.1268	-5.8962	-6.8624	-5.7958	-6.1845	-6.6099	-5.505	-6.2656	-6.0117	-6.7958	-6.2642	-6.6791	-6.3775	-6.9205	-5.3294	-5.3884	-6.2488	-5.0247	-5.2159	-6.9008	-6.3384	-6.0141	-5.6942	-6.1936	-5.9621	-5.9993	-6.8834	-6.5894	-5.9233	-6.2856	-5.6361	-6.8023	-6.3044	-6.1322	-5.8984	-5.4235	-5.9311	-6.9239	-5.5481	-4.9547
-2.8003	-2.056	-1.9299	-2.2058	-2.0413	-1.2361	-1.9979	-1.8924	-1.9468	-1.796	-2.7744	-1.0462	-1.6649	-2.0972	-1.2173	-1.5904	-1.777	-1.8347	-1.5398	-0.78101	-1.9979	-1.3232	-1.2093	-1.891	-1.8787	-2.1656	-0.72877	-2.1221	-2.1888	-1.7502	-2.4106	-2.1246	-0.99976	-1.7637	-1.6856	-1.71	-1.9513	-1.5531	-2.0804	-1.792	-1.5853	-1.8699	-2.2504	-1.485	-2.7398	-2.439	-1.7451	-2.8122	-1.8512	-1.3567
2.6446	3.5311	3.3211	2.9422	2.7619	1.8022	2.2453	3.0311	2.4185	2.274	1.7781	2.7721	2.2637	1.528	2.7529	2.6531	3.5508	3.0239	3.1145	2.8818	2.4117	3.3264	2.734	2.9177	2.3232	3.2847	3.0281	2.8439	1.2348	2.6036	3.1882	2.4311	3.0248	2.351	2.5689	4.3758	2.15	2.5998	1.9035	2.9751	2.2292	1.7616	1.49	2.8437	3.8451	3.863	2.5655	2.2564	3.2159	3.9229
-12.751	-12.706	-13.85	-13.462	-12.904	-12.706	-13.424	-13.836	-12.985	-12.788	-13.035	-12.88	-13.411	-13.309	-12.723	-13.507	-14.419	-13.765	-12.702	-13.854	-12.897	-13.275	-12.491	-13.733	-14.333	-12.435	-13.404	-13.106	-14.016	-13.584	-12.982	-12.433	-12.584	-13.669	-13.382	-13.081	-14.28	-13.487	-11.463	-13.679	-13.206	-13.673	-12.678	-12.649	-13.963	-13.987	-12.997	-12.793	-13.015	-14.12
0.99259	2.1357	1.5261	0.47706	3.1242	0.71093	2.1051	1.9032	1.7337	1.8982	1.4976	2.7761	1.6458	1.9192	0.85048	0.13343	2.4227	2.6121	1.1489	1.4486	1.2063	1.0341	2.099	1.7408	1.0425	0.74406	1.0971	1.2765	1.4634	0.52433	1.5564	0.279	1.8486	1.2656	1.6781	3.1884	2.1806	2.191	0.94303	1.4034	1.8208	1.6593	0.91219	0.99705	2.3428	1.9701	1.8862	0.83702	0.50926	1.2856
4.2879	5.066	4.8328	5.7326	4.4514	6.4699	6.5913	5.5448	6.6722	6.2574	4.9165	5.3948	5.9183	6.0848	6.2485	5.2991	6.2727	5.7877	6.3299	5.6614	5.8641	6.3476	5.6006	5.3687	6.0336	6.3191	5.9883	5.9531	5.3052	6.169	5.2713	4.6425	5.4745	5.1997	5.9664	5.8528	4.2929	5.7607	7.198	5.2294	5.0219	6.0039	5.8069	5.726	5.4598	5.6178	5.3429	5.3393	5.6733	5.004
-1.2958	-0.07017	-0.95303	-1.2637	-1.6624	-0.90405	-1.4392	-0.58231	-1.227	-1.6738	-1.6113	-2.2911	-0.92405	-1.6853	-1.9592	-1.0089	0.71067	-1.4988	-1.5109	-0.83796	-1.2641	-1.1028	-0.87268	-1.7689	-1.2081	-2.4649	-0.55996	-0.61163	-1.4469	-1.3129	-2.0538	-0.89786	-1.6831	-2.5339	-2.0539	-1.9585	-0.91523	-0.90405	0.029201	-1.3907	0.036553	-1.7736	-0.51493	-2.9188	-1.1452	-1.1562	-0.80242	-0.15606	-0.80977	-0.10242
-2.974	-2.5897	-2.7226	-3.8374	-3.8704	-3.2887	-3.5075	-3.498	-4.2026	-3.4458	-3.661	-3.3862	-3.5675	-3.0669	-4.187	-2.9456	-2.4374	-3.2487	-2.7954	-3.9167	-3.675	-1.9553	-4.9206	-3.3667	-3.1673	-3.5429	-2.426	-3.6127	-4.1169	-2.6494	-2.2171	-3.5005	-3.5979	-4.4456	-2.816	-3.4315	-3.1459	-3.1161	-3.9694	-3.8971	-3.1714	-3.1532	-3.7261	-2.8092	-3.0946	-2.9344	-2.529	-3.5154	-2.3679	-3.7338
0.27796	0.58397	-1.1028	0.74256	0.57642	-0.076956	0.15174	0.73779	-0.23392	0.1516	0.87545	0.87102	0.091422	0.38926	0.73382	-0.1011	0.30021	1.0226	0.48135	0.69053	1.6421	0.46603	0.74873	0.071106	-0.44813	1.0679	-0.13789	0.24842	0.46409	0.93299	0.55382	-0.41665	0.001132	-0.58849	-0.028234	-0.21433	0.1305	0.57783	0.68965	-0.34041	0.16725	0.16213	0.65561	0.45214	0.47676	1.0068	-0.28945	-0.2732	0.3247	-0.20814
-2.4396	-2.4704	-2.5515	-1.9069	-2.0882	-2.2681	-2.8513	-1.5697	-2.4722	-1.9129	-2.2381	-1.0125	-1.3858	-1.2726	-3.0976	-3.3512	-1.5464	-2.0706	-2.5885	-2.4648	-2.7549	-2.3946	-3.3552	-2.8412	-2.8255	-2.1394	-2.252	-2.6524	-1.5932	-2.9325	-2.797	-3.1728	-2.9737	-2.6416	-2.6119	-2.7281	-2.1962	-2.3191	-3.0588	-0.92485	-2.2751	-1.352	-2.1896	-2.3154	-2.459	-2.4154	-2.2213	-2.2894	-2.8062	-1.451
-14.184	-15.245	-14.222	-15.656	-14.35	-15.25	-14.72	-15.509	-15.015	-14.664	-14.555	-14.485	-14.729	-13.935	-14.756	-14.956	-13.955	-13.772	-15.755	-13.396	-14.961	-14.477	-13.919	-14.956	-15.771	-14.608	-15.118	-14.287	-14.504	-14.785	-14.096	-14.043	-14.334	-14.236	-15.072	-15.944	-14.402	-13.533	-14.224	-13.21	-13.766	-15.146	-14.425	-13.286	-14.522	-15.179	-13.201	-15.837	-15.438	-15.708
6.1738	5.0286	4.7672	5.4588	5.081	5.2722	4.352	4.3155	5.6375	4.9783	5.2078	6.0879	5.44	6.1119	4.351	5.8288	5.1974	5.1827	4.8564	6.2424	4.6783	4.457	5.0914	4.9165	5.4734	4.5002	5.5759	5.8823	4.2229	5.4372	4.6036	4.6734	5.9746	5.1629	3.8414	5.0079	5.3333	4.9198	3.9597	4.2036	4.6272	5.034	6.1283	3.4041	6.4246	4.8318	5.9479	5.432	4.7304	5.2715
-19.763	-21.363	-20.706	-20.453	-21.63	-19.955	-21.845	-21.267	-20.416	-21.515	-21.169	-20.459	-20.46	-20.072	-19.231	-20.708	-20.032	-21.488	-19.93	-21.005	-21.77	-21.514	-21.329	-19.965	-20.289	-20.347	-20.874	-21.296	-20.594	-20.949	-20.828	-20.478	-20.482	-21.988	-22.136	-21.92	-21.436	-20.191	-19.117	-21.275	-20.106	-21.795	-21.23	-21.293	-20.731	-20.975	-20.437	-20.371	-19.783	-20.019
4.7089	6.2389	5.5486	5.7834	4.939	5.6508	4.3657	5.0249	4.5852	6.1566	5.2553	5.3986	5.2507	4.9157	5.1763	5.7353	5.0712	4.9695	5.6164	4.7878	4.2971	5.0945	4.9176	4.4765	5.4256	5.5808	4.3135	4.0248	5.7165	4.1863	4.8582	4.9528	4.1126	5.4705	5.0829	4.7202	4.2074	6.0816	5.7867	5.9894	5.1866	5.1678	5.7833	5.2449	5.592	4.6051	3.9313	5.0458	5.0088	4.8451
-11.632	-10.8	-10.716	-11.814	-11.668	-10.849	-12.187	-10.803	-12.301	-10.513	-11.662	-11.142	-11.598	-11.09	-12.045	-12.049	-11.744	-11.741	-12.875	-11.859	-12.053	-12.031	-12.137	-11.329	-11.814	-12.908	-11.116	-11.841	-11.397	-12.022	-11.428	-11.564	-12.337	-11.798	-11.598	-11.663	-10.888	-12.295	-12.398	-11.38	-12.165	-12.156	-12.15	-11.158	-11.803	-12.12	-11.97	-12.851	-12.948	-10.116
-0.050848	-0.55481	-0.19415	-0.14662	-0.057091	-0.29896	-0.26606	-0.1061	0.18962	-0.70843	0.29363	0.22644	-0.75875	-0.35979	0.17431	1.1681	0.54419	-0.38085	0.80422	0.59921	1.1796	0.12455	-0.92416	0.15502	-0.83087	-0.32754	-0.48306	0.49976	0.20931	-0.14757	0.27503	-0.87125	-0.70868	-0.58511	0.29718	0.72613	0.0049958	0.12107	-0.01273	0.048626	-0.6558	0.27834	-0.040102	0.82362	0.91419	1.2646	-0.66904	-0.4057	0.83055	0.51914
-3.2159	-1.8881	-3.3385	-3.0425	-2.4598	-2.6885	-1.8257	-1.2886	-2.7858	-2.617	-2.2881	-2.5235	-2.7013	-1.8406	-2.8821	-2.149	-2.9723	-2.1855	-2.9216	-3.3636	-1.9112	-1.4436	-2.3509	-2.7834	-1.7956	-1.2315	-1.9936	-3.134	-2.4586	-2.9065	-2.936	-2.3348	-1.2891	-2.4944	-1.3048	-1.9086	-1.4193	-3.0016	-2.5617	-2.0579	-2.5772	-2.6149	-3.234	-1.7825	-3.0362	-2.2659	-3.0729	-2.3678	-2.4742	-2.9557
10.555	9.6986	9.4598	9.5292	9.8119	9.3422	9.7445	10.958	9.0944	10.151	9.8056	9.3566	9.0012	10.458	9.2749	10.798	9.3359	9.5736	9.6851	9.5804	9.559	10.981	9.2166	10.303	11.551	9.4614	9.0123	9.361	10.788	9.376	10.148	9.7987	10.378	8.5064	9.3802	10.027	10.309	9.7462	10.084	9.2336	9.8076	9.4855	10.353	9.6654	9.0732	9.4121	9.7507	10.695	10.155	9.5571
-0.4034	-0.31711	0.74588	-1.0362	0.14343	0.12985	-1.2654	-1.0304	-0.56022	0.1628	0.39076	0.13247	-1.329	0.19374	0.59381	-1.1969	-0.31666	-1.1358	1.2938	-0.030252	0.033535	-0.74261	-0.62771	0.41915	0.20391	0.094414	-0.57464	0.5043	0.15074	-0.80211	-0.45953	-1.3171	0.90192	-0.50186	-0.20821	-0.39995	-0.24118	-1.1027	-0.31464	-0.81978	-0.026336	-0.61261	-0.72377	0.58836	-1.3902	-0.25384	-0.24955	0.061129	-0.13276	0.60484
-4.7194	-4.4565	-4.9547	-5.0632	-4.3222	-5.1553	-5.3973	-3.2059	-4.601	-4.6448	-4.4388	-5.8648	-4.1391	-4.8714	-4.7864	-4.1355	-5.0973	-5.0258	-4.8932	-3.5418	-5.0772	-4.0537	-3.6585	-4.5957	-3.6513	-5.5984	-4.8864	-4.0892	-3.8266	-4.2767	-4.8572	-3.7679	-3.7759	-4.4791	-5.2989	-5.1529	-4.5375	-5.9438	-4.0886	-4.3199	-4.1122	-5.7942	-4.8773	-4.0816	-3.911	-4.6003	-4.7296	-4.3074	-2.9091	-4.9639
-21.917	-23.691	-21.968	-22.421	-21.903	-20.581	-22.677	-22.194	-22.435	-22.525	-21.429	-22.464	-22.315	-22.595	-21.969	-21.825	-22.729	-22.669	-22.305	-22.472	-19.943	-21.338	-22.123	-22.623	-23.272	-22.486	-23.041	-22.125	-21.543	-21.578	-22.599	-22.668	-22.298	-23.338	-22.035	-21.706	-21.973	-21.998	-21.99	-23.649	-21.953	-22.931	-21.654	-23.214	-21.145	-22.69	-22.602	-21.783	-21.571	-21.999
-7.5756	-7.5746	-7.3781	-6.6306	-6.9462	-7.2045	-7.9635	-8.6324	-6.4383	-7.2991	-6.5634	-8.1208	-6.8531	-8.2731	-8.1804	-8.2995	-7.2553	-7.5733	-7.1146	-8.3142	-8.1736	-8.0634	-7.806	-7.6656	-9.2561	-7.1489	-7.0539	-7.5789	-7.04	-8.5252	-7.0903	-7.1866	-7.3427	-7.2147	-7.8776	-7.3839	-6.9904	-9.4037	-7.2972	-7.5657	-7.2758	-7.7313	-7.4842	-7.7826	-8.1184	-7.2953	-7.4219	-8.9788	-6.6675	-7.3597
-0.90144	-1.8638	-2.0275	-1.9054	-1.7582	-0.77108	-0.60566	-1.6913	-2.1416	-0.45005	-2.1702	-0.66843	-1.1393	-1.2589	-1.3635	-2.3096	-1.9348	-0.84973	-0.22104	-1.67	-0.74749	-2.064	-1.0524	-1.3246	-1.9512	-1.074	-1.9592	-0.70904	-1.8572	-2.0721	-1.2301	-1.5033	-1.361	-0.99663	-1.5309	-0.39616	-2.7348	-0.93407	-1.3788	-1.9433	-0.62715	-1.8864	-1.0358	-0.50916	-1.8711	-1.1244	-0.75305	-1.9105	-1.785	-1.5206
-19.095	-20.806	-21.477	-21.428	-21.772	-21.584	-21.476	-19.765	-20.471	-20.58	-21.229	-20.235	-20.18	-19.185	-20.627	-19.984	-20.988	-20.739	-20.964	-20.437	-19.542	-21.116	-21.511	-19.264	-21.028	-20.021	-20.731	-21.266	-20.737	-20.653	-20.192	-19.226	-20.63	-20.896	-20.967	-20.666	-20.563	-20.697	-21.727	-21.646	-21.252	-19.836	-21.407	-21.965	-21.238	-20.336	-20.06	-21.247	-19.807	-20.86
-13.874	-14.276	-13.798	-13.818	-14.15	-14.342	-13.28	-13.223	-14.767	-13.363	-14.529	-13.113	-14.166	-13.629	-14.063	-14.699	-12.97	-14.758	-12.501	-14.345	-13.583	-13.632	-13.488	-15.431	-13.507	-13.849	-14.68	-14.539	-14.877	-14.012	-14.33	-14.19	-12.622	-13.391	-12.959	-14.485	-14.218	-14.29	-13.607	-14.92	-13.59	-13.799	-13.827	-14.542	-15.015	-13.216	-13.636	-13.874	-13.086	-14.562
-1.0127	-0.51717	1.3284	0.77586	0.0078942	0.44765	0.76878	0.57913	0.12494	0.71715	0.61223	0.57222	0.79262	1.0887	-0.48332	0.023518	-0.45995	1.1707	1.7119	-0.39197	1.1732	-0.55231	0.5762	0.11158	1.0032	-0.77713	0.50922	0.055091	0.94199	1.447	-0.64902	-0.34487	1.5394	0.082669	1.0424	-0.075132	0.85529	0.83648	0.66499	0.55805	0.71652	0.13868	-0.11577	0.704	0.39022	0.34332	1.1183	0.37956	-1.0858	0.2894
-7.365	-7.6977	-7.5146	-6.9483	-7.2696	-8.2674	-8.2009	-8.4237	-7.1668	-8.0028	-7.3005	-8.864	-7.4748	-7.2707	-6.927	-8.8414	-6.8681	-8.3397	-6.0949	-8.6072	-7.1491	-6.8189	-7.7157	-7.6098	-8.5033	-8.0369	-8.8461	-7.6544	-6.9091	-6.5069	-7.4304	-8.1383	-7.2478	-7.9908	-6.5242	-6.5465	-7.1388	-8.0796	-7.9463	-7.8603	-7.4441	-7.3694	-7.7356	-7.4477	-7.9878	-9.3743	-7.1437	-8.316	-8.4666	-6.3183
3.3868	4.2579	4.366	5.2322	5.6502	4.8111	5.2567	4.4398	5.74	4.9595	4.6216	4.9612	5.2252	4.8025	4.5979	3.5598	5.2734	3.7372	3.4955	4.8689	5.1041	3.885	4.0684	4.2613	3.6168	4.0678	3.9182	4.6888	4.4115	3.7561	3.8585	5.9063	5.9074	4.0513	3.483	4.3057	4.4012	3.4255	5.9427	4.5801	4.3544	4.4965	3.8379	4.5918	4.16	4.8574	4.8794	5.4574	4.5989	4.224
-7.4609	-9.0074	-8.5187	-8.355	-9.8376	-8.0737	-10.536	-8.0121	-8.3942	-9.2992	-9.0798	-8.2962	-8.8235	-8.5416	-8.038	-10.233	-8.7205	-8.6369	-9.4303	-7.5422	-7.713	-8.9578	-9.0167	-8.8449	-9.0591	-9.4191	-9.0367	-8.7761	-8.8471	-8.6566	-9.3928	-9.7244	-8.4985	-7.3995	-9.251	-9.1919	-8.9204	-8.7472	-8.278	-9.6567	-9.1173	-8.8006	-9.1902	-9.7943	-9.5046	-8.75	-9.6651	-9.1345	-10.276	-9.428
-11.727	-12.988	-12.84	-12.647	-13.63	-13.988	-12.202	-11.829	-13.186	-11.813	-13.442	-13.124	-12.635	-13.313	-11.656	-11.874	-11.99	-13.342	-12.256	-11.092	-12.78	-13.234	-13.367	-11.405	-12.114	-13.012	-11.438	-12.932	-12.655	-12.669	-13.176	-12.08	-12.395	-12.719	-12.947	-12.248	-12.411	-12.283	-13.961	-11.636	-12.487	-13.462	-12.542	-14.087	-14.449	-13.776	-12.488	-13.056	-11.948	-12.687
-2.6224	-3.6216	-3.6812	-4.3967	-3.8582	-4.4313	-4.1079	-3.4972	-3.2744	-2.9925	-4.4783	-3.4077	-3.6277	-4.4492	-4.1244	-5.0992	-3.7663	-3.682	-3.8016	-4.431	-2.7824	-3.7475	-4.8391	-4.1424	-3.5195	-3.7392	-4.8696	-4.6043	-4.5568	-3.7739	-2.964	-4.2395	-4.7864	-4.3338	-4.344	-4.2686	-3.261	-3.3408	-4.2314	-3.359	-3.3198	-3.8958	-3.8194	-2.9475	-4.0001	-3.143	-4.0365	-4.9327	-2.7781	-3.221
-3.653	-3.5137	-4.2938	-2.9859	-2.9711	-4.0551	-4.8558	-3.8465	-4.3542	-2.8007	-3.2082	-4.583	-4.1303	-3.8949	-4.0903	-3.3469	-3.5966	-2.7568	-4.6655	-3.916	-3.7509	-3.0534	-4.2213	-3.6522	-2.7282	-4.2502	-3.7128	-3.9533	-4.2674	-4.6212	-5.1748	-2.7496	-3.9374	-4.5576	-4.1373	-3.9563	-3.2568	-3.6421	-4.1679	-2.878	-3.213	-3.5967	-3.8699	-3.4125	-4.0038	-3.5198	-4.195	-4.8967	-4.4596	-3.1813
6.2724	6.087	6.3055	7.5384	7.1352	6.7808	5.6165	8.4869	5.8959	7.8409	6.6663	6.3015	6.5996	7.7554	6.445	6.0179	6.4439	6.8193	7.3812	7.1582	6.1047	8.3054	6.8532	6.3992	7.3059	8.2384	6.007	6.6702	7.0084	6.5447	7.6418	5.3953	7.4634	6.7373	6.6064	7.4701	6.6289	6.5072	6.4182	6.3002	6.8672	6.5647	7.5683	6.8607	6.0138	6.651	7.3506	6.9422	6.503	6.8306
-1.5557	-1.4021	-2.3626	-1.1617	-0.97716	-2.0618	-1.8422	-1.8572	-1.6376	-2.2123	-1.4708	-1.6041	-1.1949	-2.6677	-0.83649	-0.60575	-1.0273	-1.7012	-1.1805	-2.1702	-0.8569	-0.48463	-2.3261	-1.6129	-0.39868	-1.3381	-1.1961	-0.63847	-2.3558	-1.7225	-1.3953	-0.79622	-0.8927	-0.16452	-1.832	-0.56999	-2.2324	-2.3147	-2.2832	-1.3068	-0.98325	-1.845	-2.0857	-1.7674	-0.70499	-1.7905	-1.4805	-1.2248	-1.663	-2.1926
-13.111	-13.113	-13.043	-12.894	-13.971	-13.415	-12.613	-12.954	-12.025	-13.144	-13.726	-14.857	-13.574	-11.755	-13.043	-12.686	-12.857	-13.114	-12.258	-12.776	-13.517	-12.57	-14.231	-14.207	-13.278	-14.4	-13.868	-11.897	-13.429	-13.107	-12.51	-13.735	-13.142	-14.604	-13.36	-12.61	-13.337	-13.076	-13.991	-12.25	-13.766	-12.826	-13.073	-12.411	-13.897	-13.831	-14.077	-12.339	-13.873	-13.29
2.051	1.7729	2.7136	1.9827	2.3874	0.9536	2.0959	2.0852	2.0147	0.65305	2.0441	2.1671	2.2227	2.3824	2.6319	3.0267	1.5183	1.8766	3.313	1.1433	1.3816	2.0179	1.4845	2.1949	1.175	0.97974	1.0105	2.4337	0.69481	1.4856	2.8526	2.0294	1.7838	2.4346	2.3227	1.4595	0.92147	2.3917	1.7246	1.1242	1.5775	1.2305	1.4723	1.7662	2.1875	2.5083	2.0342	1.1778	1.0859	1.4101
2.4732	2.5057	2.4157	1.437	1.8101	2.4315	1.2619	1.4555	1.958	2.5378	0.72837	0.48084	0.81438	2.1567	2.6228	1.4721	2.7283	2.9256	1.4489	1.1027	1.8171	1.6839	2.6009	1.1947	2.1557	2.2812	1.2409	1.1166	0.55861	2.3628	1.3658	0.95505	1.9272	1.8516	2.5195	1.9808	2.0033	0.69571	2.1075	2.4807	1.8592	1.409	2.2055	2.073	1.9546	2.0749	2.3046	0.77329	2.4709	2.2543
-7.4351	-6.9689	-5.9344	-8.6191	-7.5748	-6.3345	-8.502	-8.8135	-7.1871	-7.7207	-7.9924	-8.6337	-6.8443	-7.4248	-7.2594	-7.4709	-6.414	-9.0226	-8.1195	-8.4931	-7.5841	-8.1593	-6.6392	-7.4778	-7.7264	-8.3002	-8.0397	-8.3045	-6.9173	-7.3564	-8.6391	-6.723	-8.4503	-9.0016	-7.6871	-9.4822	-7.8153	-7.9437	-7.7783	-7.6884	-7.3188	-7.6102	-8.1794	-7.9915	-7.0789	-7.7589	-7.3865	-6.6273	-7.2935	-7.8864
0.78689	1.0709	1.1557	1.836	2.9042	0.28514	1.447	2.024	2.3224	2.3316	1.7528	1.5586	1.5119	2.3721	2.022	2.0782	1.703	2.4188	1.589	1.4553	0.9642	1.5021	2.2781	1.7926	2.171	1.7965	1.0486	1.0639	1.5131	1.5418	2.133	1.1234	1.8835	0.90204	0.79853	2.7108	2.1475	1.5319	0.61136	2.3015	0.96485	1.8877	2.4107	1.1371	1.1334	1.9472	2.3461	3.2357	1.4258	1.7211
-3.0134	-2.949	-3.776	-2.6787	-1.4397	-2.3414	-2.7268	-2.7651	-2.0964	-2.9125	-3.6516	-2.2025	-2.591	-4.0115	-3.6455	-2.8282	-2.7034	-2.6523	-2.5849	-1.9308	-3.5892	-1.7874	-2.1292	-2.6882	-2.5908	-2.2045	-3.1891	-2.0411	-1.8466	-1.3583	-2.0999	-3.5551	-2.9487	-2.522	-3.2124	-2.4136	-3.0633	-2.3572	-3.1355	-2.8227	-3.7154	-1.8051	-2.5665	-2.3941	-2.5498	-3.4098	-2.2841	-2.7288	-1.3441	-3.6912
-4.1285	-3.2134	-2.6581	-3.0776	-3.504	-4.087	-2.1833	-3.4689	-2.4738	-2.9603	-3.5799	-3.5918	-4.3265	-3.0798	-4.3388	-2.7739	-1.8418	-4.586	-2.6908	-3.2841	-2.6701	-3.4679	-3.3364	-2.2788	-1.01	-3.8842	-2.5968	-3.8871	-2.0739	-4.8052	-3.3152	-4.4342	-3.6232	-3.3483	-3.9087	-2.9433	-2.4722	-3.2436	-4.0726	-3.0753	-3.6195	-3.3132	-4.3734	-4.3267	-2.6719	-4.2959	-2.977	-3.9049	-3.6446	-3.0706
-10.307	-10.943	-10.532	-10.694	-11.146	-10.925	-10.187	-10.281	-11.172	-11.631	-9.9125	-10.589	-9.5638	-10.591	-10.119	-11.41	-9.8687	-11.71	-10.62	-10.971	-11.486	-9.9287	-10.948	-11.017	-10.291	-11.065	-11.393	-11.39	-10.067	-9.2938	-10.453	-9.5967	-10.315	-9.9861	-10.942	-10.304	-10.803	-11.383	-10.045	-10.553	-9.5327	-11.865	-11.208	-10.793	-11.083	-11.786	-10.241	-11.18	-9.8852	-10.022
-4.902	-3.4119	-4.0368	-5.3392	-5.6048	-3.8761	-4.0117	-5.015	-2.943	-3.8228	-4.07	-4.735	-4.0334	-4.2497	-3.8949	-5.0856	-4.7179	-3.8157	-4.0393	-3.3512	-4.3312	-4.2106	-3.948	-3.9321	-4.2928	-4.4922	-4.2252	-3.9996	-3.9804	-3.9509	-4.1172	-4.0296	-4.21	-4.2417	-3.9541	-3.8554	-4.2131	-4.2599	-3.1254	-3.9712	-4.6581	-3.3601	-4.891	-4.5013	-4.0495	-4.7972	-4.3829	-4.1434	-5.257	-5.9186
-14.31	-16.007	-15.038	-15.386	-14.879	-14.692	-14.645	-12.746	-13.84	-14.961	-14.493	-14.929	-14.313	-15.311	-15.209	-15.235	-15.056	-13.845	-14.089	-14.353	-15.077	-14.919	-14.224	-14.183	-14.126	-14.634	-13.966	-15.552	-13.939	-15.051	-15.464	-13.677	-15.43	-14.505	-13.184	-13.909	-13.397	-14.036	-15.488	-13.647	-14.194	-14.023	-15.233	-14.631	-12.968	-15.265	-14.58	-15.38	-15.086	-13.667
-9.9315	-8.2839	-8.2941	-9.0757	-8.7294	-8.8043	-10.565	-9.2978	-9.709	-8.5	-9.6017	-8.7667	-9.6673	-9.6414	-9.9115	-8.3934	-9.6838	-9.8295	-9.2095	-9.2094	-9.5862	-9.0884	-9.8458	-8.1157	-9.0232	-9.4485	-8.8885	-8.9675	-9.4127	-8.829	-9.9842	-10.191	-8.562	-8.7461	-8.5043	-8.206	-8.5717	-8.3391	-8.1183	-8.3211	-9.1918	-9.7289	-9.1305	-9.1554	-9.0234	-8.9534	-9.5375	-9.6709	-9.1869	-8.5262
1.5739	1.8704	1.3803	0.83613	1.3855	2.3641	1.5078	1.5625	1.5317	1.9668	1.0538	1.4365	1.5423	1.1443	1.0802	1.3533	1.8094	1.3173	1.2518	0.89626	1.3374	2.4339	1.7839	2.3246	0.94427	1.7116	1.0028	1.6927	1.0545	1.3772	1.0405	1.4618	0.85278	1.4935	1.7085	0.64077	2.3568	1.3194	1.4664	0.96716	2.4659	1.217	2.221	1.9297	1.6095	1.6062	2.0609	1.7699	0.064791	1.7439
-12.997	-13.915	-13.198	-12.927	-12.796	-12.407	-12.956	-13.237	-12.79	-12.304	-12.329	-12.603	-12.814	-13.011	-11.974	-13.107	-13.855	-12.382	-13.787	-13.014	-14.147	-12.616	-13.001	-12.111	-12.01	-12.266	-12.131	-13.08	-13.365	-12.794	-13.101	-12.674	-13.126	-12.958	-11.991	-13.259	-12.547	-13.532	-13.386	-11.586	-12.494	-12.438	-12.659	-13.658	-12.45	-12.066	-12.891	-13.107	-11.804	-12.005
-4.6868	-4.7625	-4.1762	-5.0581	-5.7684	-4.7389	-4.4723	-4.9093	-4.425	-3.5882	-4.5906	-5.6496	-4.2796	-4.1105	-4.7066	-4.9114	-3.7494	-4.0195	-4.392	-3.5295	-4.7118	-4.5566	-5.168	-5.2336	-3.9203	-4.5771	-4.2753	-4.5413	-4.3298	-4.3783	-4.636	-5.1568	-4.4649	-5.2739	-5.6043	-4.7344	-4.623	-2.8889	-4.5047	-4.3067	-3.9602	-4.8619	-5.4379	-5.2673	-4.3931	-4.0731	-4.1344	-4.8314	-4.4461	-4.4844
3.0232	3.3186	1.8019	3.4066	3.0361	1.9018	2.3692	1.75	3.0198	2.1941	3.4921	3.2013	2.7626	1.5332	1.9889	3.2043	1.9586	2.3689	2.7239	3.2019	1.5112	2.3701	2.3262	2.8795	2.3032	2.9009	1.7569	2.7861	4.1052	2.2192	2.3297	2.9631	2.7754	2.1538	2.7734	2.3556	2.8056	2.7981	2.5156	2.5368	3.4519	2.582	3.102	2.4233	2.5102	1.5186	2.6478	1.9359	2.7988	3.6743
-12.349	-11.665	-12.044	-12.486	-11.5	-13.022	-11.309	-11.992	-10.749	-11.599	-10.658	-10.203	-12.383	-11.202	-11.685	-11.759	-12.712	-10.731	-10.486	-12.608	-11.82	-12.334	-12.604	-11.226	-11.319	-11.159	-11.67	-11.783	-11.157	-11.452	-11.296	-12.942	-11.692	-10.824	-11.249	-11.002	-11.417	-11.544	-11.501	-12.496	-10.442	-11.711	-10.719	-11.377	-11.59	-11.391	-11.563	-11.584	-11.306	-11.877
-0.98075	-0.36127	0.37374	0.45365	-0.0061501	-0.35745	-1.2567	-0.46597	0.43929	-0.43319	-0.92953	0.25457	0.38152	0.45856	0.32734	0.017072	0.32205	1.1217	-0.44698	-0.54106	0.23092	0.40761	-1.1219	1.4411	-0.66713	0.04749	-0.26993	-0.41273	-0.21736	-0.48019	0.11279	-0.41376	0.16071	-1.8519	0.54342	0.037985	-0.17795	-0.23318	0.65494	-0.57107	0.2081	0.4598	-1.5558	-0.37699	1.2503	-0.98374	-1.4838	0.90166	-0.21533	-0.10284
0.0073865	0.99419	-0.38014	0.20121	1.8212	1.6759	0.57348	0.23702	0.68111	1.5442	1.0956	1.5778	0.35875	1.2386	1.5084	0.83913	0.57619	1.2609	0.48442	1.5617	1.7668	1.9075	1.1196	2.7776	1.5323	-0.10252	1.3878	2.2411	0.91401	1.4614	1.749	1.4827	1.7373	1.6464	1.245	0.83945	1.9688	0.41541	2.2742	0.74282	0.58994	0.79605	1.0224	1.4591	0.68498	1.833	1.704	0.87338	2.037	0.37056
-10.64	-10.674	-11.075	-9.6934	-10.602	-10.536	-9.9434	-10.385	-10.393	-11.068	-10.607	-10.814	-10.774	-10.885	-11.86	-11.01	-11.408	-10.432	-10.771	-10.864	-10.448	-9.4875	-11.232	-11.509	-9.9601	-10.091	-10.635	-11.27	-10.653	-11.121	-11.57	-9.894	-10.95	-12.029	-10.082	-11.594	-10.522	-11.286	-11.447	-11.912	-9.9278	-11.467	-10.32	-10.852	-10.539	-12.092	-10.163	-9.78	-10.977	-12.801
-5.2841	-5.7038	-5.3986	-6.2027	-4.3383	-4.9106	-5.4618	-5.2122	-6.6158	-5.4173	-6.1037	-5.8178	-5.0064	-4.6663	-4.9658	-5.1959	-5.9956	-5.2159	-6.2034	-5.512	-5.3503	-5.4237	-5.0608	-4.7966	-5.7286	-5.5807	-6.5924	-6.8065	-6.6784	-5.3749	-5.1196	-6.1826	-5.6757	-4.9764	-6.6917	-5.1293	-5.7194	-4.6568	-4.7777	-5.5639	-5.9943	-6.0371	-5.7412	-6.088	-5.114	-5.6807	-5.3721	-6.1278	-5.7552	-5.1248
2.5469	2.9025	3.6808	3.1657	3.1491	3.3658	2.9701	2.5092	4.0569	2.7065	2.1414	2.7065	2.9773	2.78	3.0134	2.0096	4.2739	3.5505	2.7277	3.4184	3.6012	2.1592	3.8268	3.0875	2.3195	4.0114	3.692	2.775	2.1685	3.9164	2.7494	2.5968	2.2732	3.9191	3.8159	3.4719	3.2237	3.9752	3.1475	2.8302	2.6272	3.6265	2.4686	2.1576	2.6601	3.6713	3.2019	3.3984	3.6656	3.3985
-15.307	-15.454	-13.796	-14.144	-14.711	-14.702	-14.467	-15.224	-13.15	-13.201	-15.11	-14.747	-14.06	-13.691	-15.387	-15.448	-15.409	-15.341	-14.074	-15.028	-14.594	-14.741	-14.257	-14.815	-14.429	-14.781	-14.708	-13.601	-15.727	-13.764	-13.814	-14.601	-14.764	-14.373	-14.207	-15.289	-13.934	-14.469	-13.949	-13.811	-14.791	-15.641	-15.543	-14.55	-15.252	-14.739	-16.066	-14.694	-15.368	-14.601
-12.26	-10.59	-12.099	-11.936	-11.95	-11.377	-10.926	-12.003	-12.204	-13.012	-11.383	-12.381	-11.778	-11.519	-11.958	-11.574	-11.988	-11.558	-12.431	-11.188	-11.626	-11.582	-10.647	-12.015	-10.69	-10.916	-12.011	-13.395	-11.332	-11.583	-11.891	-12.21	-11.292	-12.534	-10.639	-11.095	-11.916	-11.889	-11.745	-12.124	-12.484	-12.745	-12.274	-11.078	-11.604	-11.702	-10.198	-12.09	-11.86	-12.305
-12.322	-13.315	-12.283	-13.581	-13.379	-13.767	-13.056	-13.064	-12.937	-11.62	-13.411	-12.731	-12.197	-13.586	-13.125	-13.622	-12.045	-13.081	-12.849	-12.505	-13.45	-13.1	-12.382	-14.139	-12.641	-13.058	-12.489	-13.024	-12.687	-13.062	-12.376	-11.957	-12.984	-12.269	-12.595	-13.124	-13.541	-13.349	-12.787	-13.458	-13.48	-12.456	-12.971	-13.186	-12.833	-13.323	-12.531	-12.673	-12.796	-12.931
-14.047	-13.596	-14.063	-14.638	-14.164	-13.999	-13.68	-13.007	-15.258	-13.909	-13.666	-12.908	-14.629	-14.986	-14.239	-13.08	-14.638	-13.461	-12.365	-13.019	-14.196	-13.987	-13.923	-14.345	-13.807	-13.848	-13.154	-13.368	-14.125	-13.54	-13.348	-13.834	-13.547	-13.822	-14.479	-14.281	-13.467	-14.647	-13.785	-13.054	-14.178	-13.411	-14.371	-13.037	-14.091	-15.077	-13.679	-13.995	-14.681	-13.805
3.5959	4.3198	4.8489	3.7727	4.7466	3.9845	3.6864	4.6303	4.9871	3.537	4.3996	3.8197	2.7738	3.8106	4.2431	4.7716	4.6408	4.4406	4.2161	5.012	3.876	4.547	5.0726	2.9931	3.9923	4.5706	4.077	4.693	4.2549	5.5182	3.6173	4.8103	4.3616	4.3226	3.6882	3.9175	4.0411	4.1821	3.3114	5.0733	3.2902	3.6728	5.2309	4.2257	4.3449	4.0159	3.6769	4.3567	2.7348	3.7738
3.249	3.4189	3.1602	2.3513	2.7144	2.6307	2.5917	3.7245	2.8547	2.1855	2.4278	2.7851	2.5871	3.2069	3.1407	2.7436	2.123	1.7119	3.5527	1.8541	2.5321	2.5223	2.8921	2.8929	3.0071	2.5947	1.2807	2.556	2.7968	3.8215	2.8371	2.6444	2.0883	2.2074	2.8591	2.5282	2.6948	1.8953	3.0909	3.1252	3.1772	3.546	3.6266	2.2308	2.3949	0.41752	3.0754	2.6799	3.6127	3.9736
-9.2107	-9.1342	-8.3089	-8.9422	-9.6526	-9.5833	-10.202	-9.1315	-9.026	-9.5646	-8.2548	-9.1208	-8.4157	-8.8142	-9.6531	-9.45	-9.6978	-8.6294	-8.5718	-8.8767	-9.6637	-9.2107	-9.2858	-8.947	-9.901	-9.5396	-8.6782	-10.397	-8.8517	-8.4916	-8.3368	-9.2524	-7.7135	-9.2088	-8.5802	-9.4296	-7.9028	-8.6558	-9.1121	-8.2695	-9.1701	-10.559	-9.0816	-8.5129	-9.399	-8.059	-9.5075	-9.102	-8.8661	-9.2587
-8.6997	-8.4591	-10.203	-8.4607	-8.1578	-9.6252	-8.6194	-8.8986	-9.1542	-8.6461	-9.7423	-9.2663	-8.691	-9.2248	-8.97	-8.7517	-8.9727	-9.181	-10.298	-8.8336	-8.5874	-10.176	-8.3138	-8.7413	-9.7659	-8.4226	-8.6907	-8.747	-9.1878	-8.7368	-8.5519	-9.5884	-9.4781	-8.9204	-9.3846	-10.006	-10.103	-10.126	-9.3917	-9.9593	-8.9335	-8.1714	-7.7899	-9.6529	-8.79	-10.167	-9.7314	-8.6257	-8.7604	-8.8729
-9.551	-9.5307	-9.4832	-8.6998	-9.2106	-8.6036	-9.1253	-9.4116	-9.9269	-9.0035	-8.8011	-9.3645	-8.8268	-9.0515	-9.3362	-9.008	-8.446	-9.5836	-8.9885	-9.7366	-10.075	-8.3264	-8.8914	-9.8743	-9.0088	-9.5832	-9.7796	-8.5855	-8.2029	-9.4152	-9.5875	-9.6176	-8.9585	-9.2537	-8.5856	-9.1488	-7.6537	-9.0816	-8.5391	-8.8477	-10.198	-9.3248	-8.6477	-9.9223	-10.423	-9.2034	-8.8733	-8.482	-9.2763	-9.0455
6.2128	4.6311	5.027	5.0808	4.5937	6.6692	4.8697	5.4088	5.6198	5.6357	5.254	6.416	4.9026	5.5284	5.3346	4.5638	5.8971	4.3672	4.6187	5.1197	5.6317	3.987	5.6786	6.5737	5.074	6.9862	5.5786	5.2314	4.311	4.8614	5.0349	6.5138	4.6329	5.7749	5.7145	5.673	5.1015	5.2595	6.5042	4.989	3.7747	5.5856	6.6103	5.4425	5.6842	5.4988	5.4553	5.2269	5.6249	6.6732
-3.9647	-3.0252	-2.6729	-2.7721	-1.9626	-2.8426	-1.9588	-1.9063	-1.8725	-2.3657	-2.6729	-3.0695	-2.6308	-2.3922	-2.1729	-2.8149	-3.3824	-2.71	-2.0434	-2.3314	-2.0342	-2.509	-2.1824	-3.0839	-3.2493	-2.8979	-2.7965	-2.7886	-2.6569	-3.0678	-2.695	-3.0283	-2.2253	-2.4097	-2.6197	-2.7476	-3.0305	-2.0886	-2.3917	-2.3561	-3.518	-2.4113	-2.1753	-3.8518	-1.8908	-3.0731	-2.8779	-2.6232	-3.0368	-3.3207
-14.29	-14.993	-14.742	-13.665	-14.996	-14.898	-15.661	-15.644	-13.973	-13.458	-15.222	-13.748	-14.312	-14.376	-13.707	-14.713	-14.617	-15.023	-14.883	-15.164	-15.187	-13.165	-14.796	-14.91	-13.92	-14.158	-14.886	-14.44	-14.869	-14.678	-13.777	-15.315	-14.756	-15.259	-15.025	-15.319	-15.034	-14.648	-14.571	-14.108	-14.824	-14.659	-13.764	-12.697	-15.466	-14.132	-15.157	-15.096	-14.33	-14.151
-11.077	-10.161	-10.625	-9.7609	-9.8155	-11.077	-10.458	-10.358	-8.9336	-10.434	-10.535	-10.152	-9.0849	-10.6	-10.706	-11.031	-10.852	-10.382	-9.9953	-11.421	-10.581	-10.572	-10.75	-10.643	-10.356	-9.2098	-9.7989	-10.658	-8.5873	-9.8647	-9.8397	-9.6676	-10.587	-11.011	-10.798	-10.823	-9.8856	-11.38	-10.619	-9.5659	-9.6473	-10.621	-10.534	-10.832	-10.593	-10.847	-10.883	-9.9064	-10.296	-10.043
-2.5836	-1.5823	-2.1854	-1.2714	-2.7196	-1.6076	-3.0553	-2.8691	-2.8583	-2.6746	-2.5241	-1.0081	-1.6004	-2.9482	-2.4397	-2.5419	-2.2394	-2.8781	-2.3977	-1.6229	-2.7956	-2.2742	-2.7864	-2.9111	-3.3015	-1.9048	-2.4907	-2.4457	-2.7457	-2.9423	-2.8575	-1.4806	-1.7726	-3.1675	-2.2798	-2.1265	-2.8054	-1.9408	-3.0419	-2.7323	-3.2492	-3.3706	-2.0216	-3.5579	-3.5157	-1.8328	-2.3208	-1.6822	-2.5554	-2.7695
-2.1943	-1.108	-1.7194	-0.78778	-1.6166	-0.57815	-2.2823	-1.7513	-0.4655	-1.6369	-0.69945	-2.2087	-2.0684	-2.1869	-0.35533	-0.98401	-1.2268	-0.89561	-1.9357	-0.17696	-1.8311	-1.4076	-2.7667	-0.80273	-0.99135	-0.83748	-1.2212	-0.9104	-2.4104	-1.3344	-1.3719	-1.3929	-1.3205	-1.0035	-1.079	-3.506	0.11172	-2.6732	-0.96201	-1.0387	-1.0734	-0.26045	-0.74355	-1.2341	-0.483	-2.44	-1.9603	-0.3273	-1.7648	-1.7636
4.882	4.4344	3.9261	5.6045	3.9038	3.4665	4.7487	5.2629	4.2452	5.3809	4.2648	5.0854	4.7673	5.3269	3.6211	4.688	4.2778	4.7153	3.831	5.8393	4.9573	3.7089	3.2287	4.2139	4.3885	4.4491	4.3053	4.0338	5.2767	5.0037	4.1966	3.7452	5.018	4.9457	4.3147	3.9728	4.3481	2.9285	4.3789	4.5091	5.4186	4.4199	4.9067	3.9208	4.9227	4.9887	5.478	4.6111	3.3455	2.558
-23.532	-21.788	-23.225	-23.005	-22.739	-22.07	-23.312	-21.822	-21.894	-22.341	-22.086	-22.167	-22.176	-22.469	-22.203	-21.997	-22.589	-22.25	-22.727	-21.842	-21.833	-22.116	-22.002	-21.548	-21.964	-23.046	-22.026	-22.42	-22.451	-21.801	-21.796	-22.525	-23.198	-22.759	-21.86	-22.449	-22.765	-21.978	-21.651	-22.41	-23.593	-22.314	-23.042	-21.503	-21.723	-21.57	-21.87	-23.154	-22.651	-22.183
-11.016	-10.145	-11.389	-11.98	-10.076	-11.527	-10.297	-12.321	-12.878	-10.868	-11.288	-10.462	-11.804	-10.979	-11.885	-10.689	-11.638	-12.433	-10.911	-10.897	-12.967	-12.578	-11.962	-12.699	-11.108	-11.773	-11.614	-10.642	-11.864	-11.792	-12.505	-11.183	-12.164	-11.774	-11.29	-11.556	-11.65	-12.238	-11.518	-11.818	-11.468	-12.831	-13.278	-11.529	-11.668	-12.532	-11.317	-11.498	-11.375	-11.838
-1.2843	-0.38429	-0.45959	-0.019745	-1.1102	-1.5058	-0.34422	-0.27075	-0.46778	-0.63227	0.32034	-0.70059	-1.2406	-0.93533	-0.35445	-1.0063	-0.93739	-1.3178	-0.305	0.42783	-0.32749	-1.517	0.069947	0.29586	-0.45267	0.0071423	-1.4821	-1.1764	-0.43598	-1.5097	-0.19054	-0.2964	-0.82773	-1.7397	-1.2676	-1.8183	-0.79648	0.035725	-0.39431	0.025454	-1.2162	0.21342	-0.75025	-1.4266	0.52413	-0.094585	-0.99357	-0.56233	0.091236	-1.1666
-3.0832	-3.4887	-2.2404	-3.252	-2.2598	-1.9236	-2.7244	-2.5656	-2.1859	-1.8363	-3.1563	-1.9087	-1.5031	-3.2094	-3.3262	-0.87332	-3.6381	-3.1139	-3.313	-2.5621	-4.0641	-2.4987	-2.9742	-2.202	-3.4791	-2.8289	-2.4225	-1.9861	-1.514	-2.713	-2.3873	-2.2548	-3.3558	-2.4909	-3.2187	-2.3159	-2.4255	-3.4755	-3.3606	-2.7452	-2.5966	-0.81597	-3.3941	-3.0457	-2.2053	-2.6347	-2.6009	-2.7506	-2.9893	-2.554
5.9033	7.0577	6.7482	6.0913	7.0888	6.2366	7.6744	6.2563	7.315	5.9695	7.6809	7.4416	6.9519	6.587	7.7723	6.8026	6.9378	6.5061	5.6528	6.8423	6.6764	6.1095	6.833	7.2486	5.9348	7.2446	7.6569	6.2942	6.2224	6.9215	5.6421	6.7643	7.4131	6.4937	6.5547	6.5906	6.8741	6.9315	7.3794	7.1211	6.865	5.9237	6.7026	7.8209	5.8931	7.2336	6.2123	5.7831	6.7157	6.4114
6.4459	6.383	7.1181	6.9691	6.8062	6.2222	6.8916	5.3309	6.6225	7.3853	6.4713	5.7704	6.4728	5.3848	6.5752	7.0123	6.5424	6.6848	7.1441	6.6353	6.8964	7.1711	6.8921	6.7761	7.3036	7.201	6.322	5.5038	7.7137	6.8629	7.9068	8.2354	6.9453	7.0174	5.6972	6.5564	6.5466	7.1174	6.982	6.8212	6.2933	7.7545	6.6455	6.596	8.57	7.0266	6.5842	5.6978	6.7811	6.7362
6.3144	7.1535	6.8631	5.9498	5.7989	6.8508	8.0406	6.3213	7.0245	7.0127	8.0036	7.2226	7.488	7.1852	7.2537	6.3763	6.9703	7.4125	6.9409	7.5229	8.0242	6.1744	6.9683	5.6386	6.5058	6.6323	6.1764	7.208	7.5745	6.0523	7.4359	7.742	6.9659	6.0404	6.6054	8.235	7.2205	6.443	5.8079	7.6171	6.4421	7.2491	6.2303	7.1251	6.0588	6.4762	6.5139	6.577	6.5098	7.1539
4.3776	3.2675	3.821	5.5139	4.0189	4.5774	4.4338	4.264	4.1299	3.972	5.5174	3.3228	4.2756	4.8308	4.0603	4.4157	4.0296	4.3635	3.5718	5.0134	3.6557	4.4955	4.2543	4.3583	4.7533	4.2842	5.2117	4.6689	6.0226	5.0938	4.1692	4.8942	3.6478	5.0509	5.7515	5.0446	5.5388	3.45	4.2037	4.201	4.7299	4.1373	4.1376	3.6138	4.182	4.0952	4.4746	4.2191	3.7981	5.0678
-3.2005	-2.8543	-1.4293	-3.0745	-1.7755	-2.8362	-3.3649	-2.6162	-2.5985	-2.991	-3.5357	-2.7238	-2.7757	-3.3946	-2.636	-3.158	-1.2797	-3.35	-3.5005	-3.0374	-1.6792	-2.1693	-2.361	-2.2883	-2.8994	-3.6279	-3.1983	-3.146	-2.5014	-2.9392	-2.0693	-2.9943	-2.8015	-2.4494	-1.8497	-2.9128	-2.2909	-1.7814	-2.3304	-3.1878	-1.6735	-2.796	-2.5248	-1.7422	-2.9395	-2.6679	-2.1742	-1.7303	-4.2326	-3.1095
-3.9984	-4.5523	-4.4312	-4.2888	-5.3298	-4.5901	-3.7709	-5.0535	-4.2441	-5.32	-4.841	-4.8555	-4.0766	-5.1835	-5.3191	-4.9483	-4.1384	-4.2647	-4.5908	-3.6155	-4.9862	-5.5888	-4.49	-3.9086	-4.2033	-3.9895	-5.0539	-4.3864	-5.1401	-5.8096	-4.2071	-4.1078	-5.2333	-4.5871	-4.1172	-4.8059	-5.987	-4.4563	-4.9626	-4.3237	-5.1751	-4.3651	-3.9857	-5.0445	-4.5539	-3.9498	-5.1936	-4.418	-4.5819	-4.6181
-2.5074	-2.7943	-2.1352	-2.9911	-3.4905	-3.739	-3.293	-3.5762	-3.9717	-3.3745	-4.0908	-2.5804	-2.7597	-3.6552	-3.512	-2.8705	-1.3737	-3.4423	-2.9535	-4.1332	-3.2318	-3.3556	-2.3719	-2.7963	-3.4777	-2.7885	-2.8456	-3.628	-3.2865	-3.9407	-2.8799	-4.0647	-3.8768	-4.126	-2.5502	-3.4476	-2.9833	-2.9387	-2.2308	-2.5184	-3.5824	-2.9325	-4.641	-3.1797	-2.3692	-2.6887	-3.1375	-3.2755	-3.0958	-3.6555
-11.409	-10.81	-11.269	-12.541	-10.743	-11.755	-11.733	-12.194	-11.484	-12.413	-11.761	-10.94	-11.394	-11.087	-12.443	-11.109	-11.427	-12.289	-11.963	-11.891	-12.309	-10.396	-10.807	-11.256	-10.063	-12.062	-11.834	-11.857	-11.125	-12.401	-11.332	-11.598	-11.429	-11.935	-10.987	-11.134	-13.041	-12.32	-12.619	-11.695	-12.118	-12.096	-11.126	-10.706	-12.005	-11.397	-11.968	-11.116	-10.644	-12.388
-9.518	-8.5354	-9.3393	-9.5246	-8.3226	-9.1578	-10.955	-9.5139	-9.4195	-8.4057	-8.7614	-10.776	-9.6529	-9.6637	-9.829	-7.5567	-9.0876	-9.1479	-6.741	-9.5184	-9.3919	-8.889	-8.9944	-9.6699	-8.4647	-10.174	-8.9695	-8.5948	-9.3785	-8.9247	-8.5007	-7.7851	-8.8973	-10.382	-9.0142	-8.7299	-8.6096	-9.2669	-9.1202	-10.255	-9.636	-9.3781	-8.7085	-8.0108	-9.743	-9.5704	-8.4956	-9.8845	-8.4563	-9.3104
-1.7503	-2.841	-3.384	-1.3844	-2.8057	-3.536	-2.6371	-3.0972	-1.5242	-2.5931	-2.2815	-3.2741	-1.9382	-2.095	-2.1877	-2.6314	-3.2621	-2.5239	-3.0736	-3.2894	-2.898	-1.8699	-2.8298	-2.8285	-2.8654	-2.3384	-2.6416	-3.0296	-1.8082	-3.8264	-3.0012	-3.2632	-1.4553	-1.6886	-3.4752	-3.2824	-2.3839	-2.8049	-2.8773	-4.1391	-2.2353	-2.5724	-2.3082	-3.1782	-2.1377	-2.6922	-2.533	-2.1952	-2.9719	-2.3556
-2.8612	-3.1333	-4.1897	-3.3291	-3.5063	-1.1905	-3.0199	-3.6049	-1.6706	-4.1105	-3.0123	-3.4978	-3.2024	-2.2872	-3.7776	-3.2477	-3.5151	-3.5062	-2.8769	-3.7005	-3.82	-4.6409	-3.8984	-3.2817	-1.9358	-3.1393	-3.0157	-3.256	-3.5119	-3.0731	-3.141	-3.3263	-3.8649	-3.045	-2.5314	-3.0138	-2.8604	-3.4255	-2.7683	-4.1437	-3.1586	-1.7247	-3.7839	-2.7057	-2.2346	-3.4088	-2.5226	-3.3511	-3.4966	-4.1262
-1.6921	-1.696	-2.2423	-2.1513	-0.63676	-1.4506	-0.82318	-0.4333	-1.3861	-1.0426	-0.1273	-1.0964	-2.5213	-1.3691	-1.5696	-2.4412	-2.1179	-1.6709	-0.68919	-1.4111	-0.62915	-1.7611	-0.31276	-1.2325	-1.3811	-1.8452	-1.2831	-1.1792	-1.7446	-0.72748	-2.3237	-0.98759	-1.8135	-0.54994	-1.1164	-2.1516	-1.5799	-1.7983	-0.70369	-2.0394	-1.2739	-1.2203	-0.51473	-1.1738	-1.5959	-0.95861	-1.0068	-1.4498	-1.6268	-1.4091
2.7368	3.9907	2.8843	2.3042	2.7384	2.8787	4.2692	3.1697	3.4241	3.9384	3.1616	1.8744	2.0573	2.5786	2.578	2.5292	2.2959	4.5697	3.0899	2.277	1.7309	3.5407	2.909	3.441	2.2018	3.3518	1.8926	2.367	2.6345	1.9861	2.3496	1.8675	2.5109	1.65	2.2387	2.4207	2.2417	1.6359	3.6129	1.4767	2.7325	3.1125	2.831	3.031	2.7025	1.3811	2.0135	3.2103	2.4482	1.7056
-4.1797	-3.8239	-3.683	-2.7398	-5.4379	-2.8213	-3.1314	-4.5491	-3.8384	-2.1739	-4.7268	-3.7598	-4.817	-2.6114	-3.7462	-3.8857	-3.5863	-4.781	-4.0016	-3.5785	-3.0129	-4.4519	-4.2198	-3.707	-3.0674	-3.862	-3.8675	-3.4883	-3.619	-3.8843	-3.5718	-3.6561	-4.3325	-3.4867	-3.6054	-4.0503	-3.0167	-3.3879	-4.717	-4.1147	-3.172	-3.6349	-4.5676	-3.7365	-4.2519	-3.429	-3.6356	-3.7948	-3.2643	-3.5113
-7.0199	-7.4015	-8.0612	-8.7847	-8.113	-7.7788	-6.9673	-7.7031	-6.5799	-7.7913	-7.7286	-8.1649	-8.2314	-6.7524	-7.2394	-7.629	-7.9055	-7.6344	-7.3964	-6.4911	-7.3678	-8.3464	-7.762	-7.6475	-7.6213	-7.6354	-7.488	-7.5678	-7.5277	-7.2041	-7.7674	-7.3802	-7.8363	-7.7414	-8.0171	-7.3565	-8.1984	-7.0703	-6.1587	-7.1357	-8.0725	-6.5473	-7.8429	-7.7179	-7.0408	-8.3375	-7.007	-8.2907	-8.09	-7.5825
6.5579	6.965	5.1507	6.4824	5.2573	4.9853	6.1536	5.2892	5.1717	5.0717	5.2962	5.4813	4.8425	5.7768	5.8339	6.267	6.0062	4.8248	7.1041	6.599	5.1186	5.4769	4.7337	5.9119	4.4423	5.0575	5.2099	5.9881	5.3273	5.447	7.3257	4.6214	5.4569	5.7008	5.5836	5.5673	5.0367	5.846	6.0108	5.6493	4.5439	4.9186	5.9198	4.813	5.8376	4.8085	5.6557	5.8908	5.3707	5.3601
6.0925	7.0315	6.8874	5.8352	6.5859	6.7966	7.1893	6.5536	6.3105	5.2405	7.6432	5.997	5.6992	6.3007	6.8476	7.4508	6.8764	5.9556	7.2266	7.6238	8.0458	7.0141	7.1793	7.2452	7.5847	7.6611	5.9078	6.5765	6.9838	6.557	6.1766	7.5705	6.0542	6.2235	8.3167	6.984	6.7916	6.311	6.8207	6.3263	6.9231	6.6778	7.2174	6.1228	6.1997	7.1077	6.519	6.7775	6.279	7.5099
6.3672	6.111	7.4132	6.3265	7.1545	7.0412	6.8087	7.9975	6.7674	6.9668	7.0551	6.1284	6.1071	7.0327	7.0717	8.3955	7.2703	6.6702	7.2475	6.9888	6.6719	6.923	6.9921	7.6107	7.1116	6.833	6.3491	7.6202	6.5203	7.2869	7.2586	5.8094	6.5923	7.4629	8.2975	6.4019	6.9735	7.3199	6.3411	6.391	6.6151	5.8949	7.0725	7.3407	6.5955	7.2767	7.5378	6.858	5.8865	5.8502
-21.838	-23.291	-21.367	-23.182	-22.416	-21.579	-22.854	-22.005	-21.12	-21.947	-23.161	-21.41	-22.233	-22.681	-21.976	-20.94	-22.017	-23.157	-21.988	-21.861	-22.139	-22.902	-22.713	-21.882	-21.733	-22.332	-21.678	-22.079	-22.096	-22.527	-21.689	-21.95	-22.886	-22.731	-20.633	-22.446	-22.192	-21.54	-22.716	-20.947	-23.26	-23.131	-21.983	-22.036	-22.424	-22.065	-22.857	-22.263	-21.802	-21.631
0.26828	0.15597	0.084083	-0.56575	0.083004	0.99103	0.47536	-0.59766	0.18964	0.11259	1.2137	-0.30785	0.43526	0.28393	0.025159	0.6621	-0.44034	-0.019128	0.56611	-0.44804	-0.078273	0.47766	-0.0048392	0.42433	-0.81724	1.9042	-0.15123	0.96578	-0.12821	0.58402	0.58893	-0.13257	0.057163	0.68919	-0.3133	0.7115	0.65161	0.01951	-0.7251	-1.1741	0.27427	0.12355	-0.23776	-0.72666	-0.41382	-0.24693	-0.95868	0.59986	1.0033	0.98969
5.9707	7.0091	6.7815	7.1885	6.3248	7.917	6.92	6.0829	6.5117	8.2468	5.5146	6.0985	7.156	6.5287	7.6276	7.2431	5.807	5.8731	6.9554	6.541	5.9009	6.8738	7.7688	5.765	6.3215	7.1511	7.5805	6.8195	7.014	8.2613	6.5366	6.6438	7.4497	6.7605	5.6275	6.8859	7.6818	6.5221	6.8468	7.0988	7.572	6.6951	7.1069	7.4037	7.3766	6.4915	6.2261	5.9322	7.375	6.6517
-0.012729	-0.97999	0.022347	0.77123	0.40133	0.72284	-0.84851	-0.44127	-0.1013	-0.13346	-0.12209	-0.053475	-0.38543	0.96072	0.8645	-0.20612	-0.27138	0.069213	-1.2797	0.087149	-0.30171	-0.4974	-0.024342	0.55041	0.54559	-0.14289	-0.34309	0.79145	0.14263	0.62903	0.45477	-0.44824	0.31827	0.63192	-0.64153	0.52575	0.63579	0.39653	0.6215	1.5538	0.29709	0.50788	-0.046893	-1.1309	0.080737	0.79185	0.024367	-0.80234	-0.31891	0.56504
-11.991	-12.354	-12.866	-12.499	-13.581	-13.711	-12.522	-13.072	-12.777	-13.346	-13.831	-12.81	-14.75	-13.277	-13.223	-13.072	-14.018	-14.515	-12.529	-13.562	-13.373	-13.596	-13.924	-11.709	-12.793	-12.544	-13.392	-13.006	-12.946	-13.672	-13.618	-13.05	-13.303	-13.798	-13.695	-12.915	-14.416	-13.952	-14.569	-13.91	-13.661	-13.486	-12.228	-12.33	-13.53	-13.095	-12.654	-12.92	-13.211	-14.011
5.1448	5.9075	5.649	6.0084	5.816	5.3867	5.9592	6.2899	5.4899	5.8007	5.6466	4.1772	5.6236	5.8001	5.8801	5.5862	6.0923	5.848	5.7547	6.0264	4.9172	5.8601	5.9699	5.0591	4.8837	5.3145	5.484	5.4868	5.4125	5.3927	7.1369	5.2633	5.6052	6.2965	6.4351	5.6224	5.0706	7.7623	6.6154	6.5689	5.3869	6.0061	5.435	5.9994	5.8577	4.5688	6.0763	5.1947	5.1006	5.0859
5.7951	6.0413	3.9462	4.8529	5.4531	4.7902	6.6517	5.4596	5.533	4.8758	6.234	4.9301	5.2	4.8527	7.081	5.6871	5.4507	5.732	5.4026	5.7312	6.7081	5.3664	5.4059	5.2586	5.0485	5.4415	4.2994	6.2337	5.5912	4.9573	5.6043	5.2481	4.593	5.5628	4.2514	5.2395	4.49	4.5609	5.5173	5.1553	6.3117	5.0263	5.4825	5.4594	7.1851	6.5116	4.7067	5.336	6.0361	5.971
-14.183	-14.572	-13.538	-13.282	-12.546	-14.473	-13.891	-13.902	-13.407	-15.086	-14.226	-14.004	-13.976	-14.976	-14.982	-12.629	-13.118	-13.532	-14.127	-13.742	-13.986	-14.431	-13.202	-14.166	-14.511	-14.51	-14.483	-14.32	-15.25	-13.606	-13.722	-13.914	-13.983	-14.574	-13.713	-13.11	-13.5	-14.181	-14.622	-13.432	-14.56	-14.459	-14.491	-14.824	-13.291	-14.022	-13.604	-13.915	-14.355	-14.481
-10.852	-10.943	-9.2819	-13.041	-11.441	-10.568	-10.418	-11.606	-11.342	-9.924	-11.444	-11.205	-10.746	-9.9058	-11.401	-10.808	-11.033	-10.229	-11.755	-10.812	-10.695	-11.859	-11.308	-11.195	-11.245	-10.65	-11.223	-9.7997	-11.195	-11.984	-9.3929	-10.085	-11.067	-10.39	-10.64	-10.801	-10.87	-11.061	-10.466	-9.5969	-11.267	-10.139	-10.26	-11.19	-11.603	-10.415	-10.81	-11.52	-10.227	-10.867
2.9478	3.0689	3.3263	3.5818	3.7441	4.3936	4.7074	4.7359	4.8822	5.4402	4.2824	4.5065	5.3884	5.0707	3.3709	4.8789	4.5883	3.5431	3.8009	4.8525	4.8294	3.8611	4.7146	4.5879	3.908	4.0086	4.8533	5.0849	4.3573	4.4291	4.0501	4.7826	4.7737	4.8918	5.2918	4.2432	4.8764	3.4657	4.786	4.4447	4.6006	4.7311	5.2233	4.3454	4.8992	4.4555	3.5866	4.2321	4.4651	4.2845
6.6263	6.9977	7.4405	7.2207	6.4695	6.8724	5.8418	6.465	6.8517	7.1419	7.8488	5.8454	6.8513	7.414	6.6312	6.6071	7.4216	6.1818	6.8317	6.7044	7.4265	5.9776	6.7347	6.776	6.1502	5.4907	6.8995	7.5067	6.4701	7.6916	7.1494	6.9167	6.7805	6.6177	7.4242	6.2504	6.951	4.9403	7.172	7.4168	6.7373	6.7928	7.025	6.8067	7.3905	7.1717	6.2416	6.2456	6.0011	6.4938
-0.9052	-0.6434	-1.0283	-1.721	-0.21426	-1.6116	-0.4857	-1.1506	-1.1036	-0.068963	-0.90169	-0.50244	-0.2413	-1.4451	-0.27971	-0.67579	-1.4394	-1.3654	-0.25986	-0.97912	-1.2928	-1.4311	-0.66796	-0.3801	0.12384	-1.3426	-1.3315	-0.69696	-0.21823	-1.6821	0.11412	-0.94186	-1.2628	-1.7483	-0.3945	-1.5673	-1.5462	-1.0472	-1.8719	-1.2713	-1.1434	-0.17321	-0.80754	-1.9679	-0.32892	-0.67114	-1.1446	-0.66718	-1.4576	-0.80691
-0.13869	0.90753	-0.1067	-0.42529	-0.61897	-0.64646	0.19362	-1.2274	-0.40916	-0.96421	0.58354	-1.281	-0.28857	-0.13723	-0.4066	-1.3666	0.1283	0.19636	0.54634	-0.41859	0.77281	-0.83118	-1.1595	-0.10275	-0.31242	-0.52451	0.16614	-0.35892	0.079665	0.23337	0.21669	0.96175	-0.22588	-0.014041	-0.34607	-0.39035	-0.42705	-0.54232	-1.0268	-0.59288	-0.26484	0.2521	-0.067509	0.8303	-1.3103	-0.59485	0.11802	-0.8301	0.63771	-1.1044
0.62415	0.034432	0.043371	-0.69845	-0.4958	0.14183	0.082244	-0.78365	1.6442	0.46169	-0.68607	0.012155	0.3092	-0.089067	-0.46527	1.1147	-0.41318	0.036765	1.3241	0.54414	0.29142	0.27498	0.34042	0.016881	-0.27092	-0.21183	-1.5677	1.7502	0.58105	-0.47301	0.61432	-0.21982	-0.99987	-0.21027	0.024016	-0.083092	0.54327	0.78105	-0.80844	-0.99368	-0.084697	1.123	0.30001	-0.42771	-0.34197	-0.069754	1.0323	0.10666	0.015341	0.39539
-5.5024	-4.6039	-5.7784	-5.0026	-5.1074	-5.1985	-5.3803	-6.075	-6.0644	-5.4614	-5.999	-5.7389	-5.4258	-6.1402	-5.7142	-4.6907	-4.7357	-4.7534	-5.2611	-5.3922	-5.1161	-4.9632	-5.4771	-5.3768	-6.2913	-4.3976	-5.691	-6.7156	-6.2843	-4.3411	-4.7418	-5.4445	-5.5443	-6.0406	-6.3207	-5.6357	-5.1404	-5.6992	-5.721	-5.8576	-5.5983	-3.8263	-5.5049	-5.5793	-5.6749	-5.6004	-6.6425	-6.1073	-5.7827	-5.4137
-7.4744	-9.2738	-9.3266	-8.9658	-9.1465	-9.203	-8.4604	-8.7681	-8.0692	-8.2537	-8.7825	-8.2616	-10.057	-7.8869	-8.8698	-9.4435	-8.9284	-9.9703	-8.7673	-8.7578	-9.8998	-8.4467	-8.4834	-10.367	-8.4296	-8.5484	-9.3211	-9.6403	-8.994	-9.3947	-8.358	-8.3917	-8.3684	-9.3175	-8.1484	-9.4975	-8.0844	-8.3399	-8.5781	-9.2095	-8.7648	-8.5993	-8.7715	-9.9671	-8.8622	-9.359	-8.8824	-9.3181	-9.055	-9.2502
9.7294	9.3895	10.687	10.793	9.6248	9.0668	9.7799	10.84	9.3755	10.323	9.896	10.761	9.5804	10.181	8.5615	10.359	9.6711	9.8736	9.7358	10.684	9.5957	8.8329	9.6338	9.8568	9.333	11.012	9.8761	9.0834	10.285	9.8272	9.47	11.151	10.782	9.511	10.254	9.4088	10.008	9.0642	10.609	9.4484	9.6652	9.7447	9.7129	9.515	10.967	9.6774	10.985	9.574	10.473	9.357
-2.3175	-3.8619	-3.6128	-3.3521	-3.7515	-2.7438	-3.6433	-2.5225	-2.8814	-3.4737	-4.0223	-4.0592	-2.0749	-3.5351	-1.243	-3.2826	-3.7042	-3.5181	-3.4062	-2.4977	-2.2656	-2.9263	-3.6695	-3.1735	-4.2664	-4.0329	-3.1844	-2.1792	-4.0476	-3.3828	-2.5356	-3.4475	-3.6227	-2.4728	-3.3858	-3.5342	-3.4811	-3.0876	-3.7411	-3.0866	-3.9528	-2.8647	-2.9293	-1.9678	-3.0987	-3.6791	-3.8239	-2.509	-3.5891	-3.7806
1.6213	1.3919	2.2156	1.8166	0.9744	1.6337	1.9727	1.4003	1.6221	0.60873	1.0357	0.21622	1.7485	1.3997	1.5738	0.91556	2.4087	1.8161	1.8657	0.35356	-0.086063	0.90418	1.3861	1.1289	0.23067	1.0111	0.48029	0.36429	1.5489	1.0082	1.708	1.1122	1.0969	1.4306	0.47935	1.0191	1.204	1.9641	0.66104	1.5372	1.3666	1.7104	-0.12374	0.97559	0.99001	1.1249	1.4032	0.51841	1.3017	2.3669
-21.765	-21.083	-21.249	-20.257	-21.2	-20.649	-20.088	-20.574	-20.327	-20.559	-20.909	-20.135	-20.439	-21.133	-21.563	-21.698	-21.475	-19.462	-21.994	-20.755	-20.991	-20.974	-20.726	-20.831	-20.272	-20.116	-21.453	-20.618	-21.991	-20.529	-20.83	-19.784	-20.642	-21.334	-20.131	-21.274	-20.826	-19.98	-21.216	-20.814	-21.392	-21.382	-20.835	-21.175	-20.23	-22.326	-20.589	-20.396	-20.495	-20.589
-15.182	-14.384	-14.905	-14.387	-14.35	-15.044	-14.713	-15.029	-14.802	-15.17	-14.311	-14.451	-15.367	-14.259	-13.821	-14.339	-15.068	-14.449	-14.102	-15.756	-14.741	-13.486	-14.974	-15.442	-15.731	-15.507	-14.684	-14.591	-14.576	-14.437	-14.836	-14.594	-15.899	-14.827	-15.752	-14.427	-14.822	-14.116	-14.721	-14.798	-13.575	-13.753	-14.581	-13.028	-15.844	-14.442	-14.387	-13.97	-14.98	-13.653
7.0165	6.8422	7.0318	8.3337	6.9465	7.8399	6.5061	6.683	5.943	7.5248	7.6157	7.695	6.1471	6.6985	6.308	7.2545	6.1632	6.7989	6.7129	5.8543	6.2398	7.7447	7.8051	6.679	7.8667	6.4051	7.0287	7.119	6.9687	5.5769	7.4398	7.4134	6.5765	6.7417	6.7319	7.4088	6.8668	5.9846	6.3956	6.628	7.5849	6.3283	6.6074	7.3432	7.499	7.9241	6.5756	6.2578	7.6149	6.7509
-2.9624	-3.6162	-3.9104	-2.5136	-3.3956	-2.0425	-2.0521	-2.7694	-2.8428	-3.3678	-3.9137	-2.8957	-2.2723	-2.7484	-3.0096	-2.7753	-3.2152	-1.9852	-3.3649	-2.7632	-2.1103	-2.3654	-3.4274	-2.2579	-2.5116	-2.9275	-2.514	-2.1281	-2.7079	-2.7054	-2.0239	-2.549	-3.4937	-1.9473	-2.9344	-2.8071	-2.5041	-2.0832	-2.142	-1.6122	-4.0113	-3.9905	-2.8418	-1.55	-3.4051	-3.2837	-3.2501	-2.4277	-1.6438	-2.4311
0.0022064	-1.5259	-1.3275	-2.1157	-1.5804	-2.0345	-0.87306	-3.0657	-2.7591	-1.324	-1.8334	-1.3918	-1.0941	-1.3657	-0.48724	-1.1526	-1.3531	-1.0361	-1.8221	-0.98727	-0.95923	-1.2939	-2.0143	-2.0498	-1.3306	-1.5921	-2.0899	0.46598	-1.9106	-1.6506	-0.37637	-1.5266	-1.3401	-1.5515	-1.3358	-1.9991	0.25619	-1.4921	-2.0728	-2.1603	-0.73508	-0.83467	-1.2454	-1.4355	-0.7404	-0.6371	-1.0676	-0.74505	-0.53721	-1.5116
-3.215	-2.3332	-2.7134	-1.9702	-1.5318	-3.8569	-1.7599	-2.646	-1.7584	-1.9852	-3.7384	-2.2085	-2.9631	-3.3354	-0.963	-1.9969	-2.6593	-2.9756	-2.6061	-2.981	-3.017	-1.7923	-1.9463	-1.6994	-3.1453	-2.6607	-2.1489	-2.8427	-1.3166	-0.71291	-4.106	-3.4437	-2.6595	-2.2267	-2.4345	-3.6291	-2.6553	-2.139	-2.282	-2.7819	-2.9929	-2.8126	-1.8792	-1.9559	-2.6983	-2.5734	-2.9153	-2.733	-2.492	-2.169
9.9798	9.7151	10.286	9.9159	10.014	9.8559	8.9328	8.5388	9.7646	8.8592	9.6932	9.0538	9.8215	10.294	9.5041	9.8715	10.056	9.2361	10.871	9.6731	10.05	9.788	9.9831	10.098	10.138	9.7224	10.987	9.2346	8.9677	9.8595	9.3781	9.5077	9.3119	9.9825	9.9639	10.071	9.9888	10.755	9.5975	10.266	10.426	9.8085	10.486	11.359	9.5557	9.6606	9.4694	9.5379	9.6155	9.7115
-4.6145	-3.2927	-3.472	-4.6158	-4.9916	-4.0925	-3.7214	-3.4713	-3.1848	-3.1524	-4.4998	-4.9336	-4.5883	-3.9956	-3.557	-4.4107	-3.7442	-4.6094	-4.783	-3.8128	-3.3199	-3.3466	-3.6907	-4.885	-3.1778	-3.2619	-3.948	-4.2592	-3.3607	-3.8049	-4.498	-4.8211	-3.4285	-3.6465	-4.5978	-2.972	-3.8513	-3.1962	-4.1539	-3.9964	-3.8179	-3.3983	-5.2553	-3.664	-4.461	-3.6533	-3.4717	-4.0408	-3.2021	-3.3157
-23.431	-22.228	-21.345	-22.45	-23.21	-22.566	-22.312	-22.052	-20.884	-22.667	-21.195	-21.452	-21.636	-21.653	-21.097	-23.317	-22.208	-22.93	-22.248	-21.679	-22.438	-23.522	-21.845	-23.022	-21.72	-21.464	-21.563	-21.8	-22.332	-23.05	-22.871	-21.981	-21.806	-22.403	-23.222	-21.691	-22.497	-22.461	-21.794	-21.494	-23.069	-21.955	-22.645	-22.339	-21.821	-21	-22.428	-22.198	-23.091	-22.02
-7.011	-6.7365	-7.0754	-7.5509	-8.0749	-7.0552	-8.2545	-7.3256	-7.7889	-6.9415	-7.4818	-7.4821	-7.1953	-7.4591	-7.3015	-7.2864	-7.5156	-6.7904	-6.7797	-6.2863	-7.4542	-7.7668	-7.9578	-7.7624	-7.8575	-8.0582	-8.0229	-7.5807	-8.6801	-6.5795	-7.781	-7.3171	-8.3526	-7.9923	-7.7758	-7.387	-8.0376	-7.3604	-7.6533	-8.0322	-7.4561	-7.3148	-7.428	-7.3846	-8.2679	-7.8739	-7.8658	-6.5938	-6.9475	-7.5116
1.264	1.8153	1.168	2.6995	1.0229	0.00019085	0.76367	-0.057385	1.0865	1.1253	0.57327	1.3315	0.25654	1.03	1.2335	1.1634	1.342	1.0643	2.1067	1.071	1.3356	1.2201	1.2422	0.38984	1.1683	0.84429	1.6335	1.6345	1.4166	0.73675	0.24557	1.2688	0.94457	1.8877	1.8135	1.3379	0.84852	1.5309	1.4286	1.001	1.5596	1.519	1.7415	1.4923	0.89888	0.76168	0.77009	1.7569	0.9105	1.0953
-1.3574	-1.8308	-1.1022	-0.15441	-1.2595	-1.2347	-1.3592	-1.4843	-0.65104	0.068011	-1.1313	-1.7394	-0.57973	-0.49104	-0.81348	-1.0026	-1.0196	-1.2061	-1.265	-1.9222	-1.2773	-0.90055	-1.0905	-2.0104	-1.6568	-1.3802	-0.71738	-0.8703	-0.87218	-1.0031	-0.75938	-0.47709	0.17078	-0.38823	-1.1606	-1.7008	-1.5139	-1.4263	-0.39797	-2.0717	-1.3186	-1.1169	-2.2186	-1.2634	-0.8471	-0.85683	-1.1977	-1.9507	-2.8783	-1.6164
-15.574	-14.465	-14.312	-14.842	-14.883	-14.464	-13.818	-15.019	-14.314	-14.046	-14.879	-14.023	-15.509	-14.875	-15.691	-14.596	-15.382	-15.452	-14.472	-15.005	-15.253	-15.459	-14.81	-14.894	-13.496	-14.46	-14.515	-16.201	-13.828	-14.673	-15.131	-13.706	-13.331	-15.961	-15.388	-15.37	-15.569	-14.039	-14.857	-15.162	-15.838	-14.511	-14.513	-15.267	-13.702	-14.164	-13.273	-13.872	-14.678	-15.448
-0.54443	-1.7863	-0.59083	0.065698	-1.6027	-0.63955	-1.1814	-1.8867	-1.2312	-1.0402	-1.8468	-1.0214	-0.14857	-1.1857	-2.1774	-0.73387	-1.0406	-0.70484	-1.5366	-1.0789	-1.8307	-0.42287	-0.0042866	-1.5682	-1.6751	-1.2619	-0.54345	-1.3016	-0.87275	-1.0963	-2.3353	-0.65016	-2.0726	-1.5683	-1.3538	-1.7168	-0.85877	-0.29064	-1.8013	-1.3401	-1.2512	-0.67265	-1.669	-0.085721	-0.45593	-0.87864	-1.3674	-1.948	-0.81662	-2.3534
0.27475	-0.56814	-0.7472	0.39711	-0.92879	-0.8484	-0.14229	-0.65846	-0.23287	-1.0208	0.14792	-0.52667	0.60537	0.88119	-0.065666	-0.28666	-0.38667	-0.014871	0.80915	-0.046092	0.92472	-0.037366	-1.5382	0.42543	0.39334	0.74941	-0.88906	-0.81672	-0.15738	-0.0045703	-0.17603	-0.95852	0.79981	-0.09498	1.1396	-0.1526	0.055576	0.41199	-0.10262	-0.20737	-0.28913	-0.37879	0.9168	-0.012581	-0.72396	-0.3347	0.5305	-0.62025	1.0478	-0.13571
-9.4528	-9.1304	-8.4375	-9.6788	-9.385	-8.9201	-10.002	-9.1552	-9.4279	-8.5182	-9.1871	-9.6919	-9.7584	-8.9358	-10.855	-8.6749	-10.128	-8.6497	-10.34	-9.1774	-8.8095	-10.129	-9.9425	-9.2849	-10.33	-9.2044	-8.0985	-9.5492	-9.8222	-10.126	-11.092	-9.5773	-9.9729	-9.4486	-9.824	-8.5612	-9.0261	-9.1287	-10.298	-9.1408	-8.9405	-9.3264	-9.764	-8.7782	-9.8077	-9.0446	-8.886	-9.0708	-9.0902	-10.006
1.5522	2.1314	1.1379	0.2867	2.2818	2.9359	1.8218	1.5855	1.4502	2.11	0.83465	1.2296	1.2326	1.2177	1.0057	2.8646	1.807	1.0423	2.4179	1.7446	1.7341	1.7989	1.7614	1.1236	2.2227	0.85302	2.1057	1.8317	1.8033	1.7054	1.4822	1.042	1.6749	2.4728	2.6615	2.0787	1.5816	1.6792	1.534	1.3036	1.362	2.0408	0.95293	1.98	1.2147	1.4762	1.5628	1.5386	2.3229	1.7876
-13.765	-12.439	-12.305	-12.939	-12.36	-13.38	-13.182	-13.506	-13.803	-12.8	-13.924	-12.764	-13.537	-12.757	-12.944	-13.462	-12.525	-13.516	-13.802	-13.048	-13.367	-13.373	-13.252	-13.818	-13.869	-12.58	-13.086	-13.168	-13.159	-13.121	-13.62	-12.913	-12.61	-12.471	-14.107	-12.575	-13.205	-13.037	-12.77	-14.668	-13.643	-13.97	-13.369	-12.41	-12.918	-13.304	-12.745	-13.924	-13.904	-14.171
-4.0279	-4.7722	-5.0276	-5.6031	-5.0945	-4.822	-5.4356	-3.2713	-5.4735	-5.3776	-5.1903	-5.5741	-4.9541	-5.0918	-5.1442	-4.9447	-5.0586	-5.3407	-4.8501	-3.6927	-4.9104	-4.8117	-5.0137	-4.3465	-3.9459	-5.4829	-4.8524	-5.5644	-4.8563	-5.5446	-5.169	-5.5663	-5.9917	-5.1817	-4.5084	-5.1365	-5.2798	-4.4848	-4.3478	-4.4346	-4.3913	-4.8232	-4.9046	-5.7627	-5.749	-5.0813	-5.3145	-5.0424	-5.8773	-6.186
1.6275	0.307	1.5123	1.166	2.0765	2.9536	2.0332	1.1698	1.4447	2.114	1.9053	2.045	1.853	1.0451	1.3228	1.6365	0.71654	1.3469	2.0042	0.68738	1.0611	1.6772	2.7001	0.88166	1.159	2.0539	1.621	1.3467	0.81137	1.6832	2.0116	2.0163	2.9008	1.7472	2.793	1.5427	1.3465	1.8193	2.546	1.6307	2.3996	2.0861	1.936	1.2978	1.1368	2.4426	-0.089047	1.0756	1.0358	1.2417
-20.088	-22.223	-22.109	-22.593	-22.706	-22.458	-21.813	-21.626	-21.8	-22.376	-21.999	-22.406	-22.423	-22.389	-22.22	-21.725	-22.554	-22.623	-23.431	-22.064	-22.091	-22.389	-23.036	-22.174	-22.473	-21.878	-22.669	-21.649	-22.17	-21.581	-22.342	-22.694	-22.565	-21.418	-21.473	-21.773	-22.132	-21.906	-22.761	-21.294	-21.981	-21.548	-22.282	-21.07	-21.946	-21.719	-22.937	-22.769	-22.576	-22.732
9.0225	10.844	11.332	9.5063	9.9704	9.8871	9.835	10.293	10.014	9.9522	10.997	10.601	8.77	10.271	9.2809	10.067	9.6586	9.5467	9.4142	9.6261	8.4949	10.187	9.2575	9.9292	10.031	10.423	9.8192	8.8342	9.4569	9.7105	10.96	9.5151	9.8391	10.287	9.7375	9.8821	9.5367	10.263	9.2304	8.58	8.9286	9.7896	9.7682	10.522	10.981	9.0118	8.565	10.807	8.7287	9.4171
-8.8674	-8.0789	-8.6093	-9.2291	-8.4907	-8.3378	-8.6453	-8.9343	-9.6744	-8.351	-9.4451	-9.0752	-8.562	-10.8	-9.3952	-9.338	-8.5232	-8.4463	-8.2401	-9.1875	-7.992	-8.4873	-8.5609	-8.2572	-10.219	-8.8847	-9.1836	-8.6189	-9.1091	-8.8815	-9.8578	-9.4616	-9.0285	-9.7471	-8.821	-8.2874	-8.4577	-7.9232	-7.5088	-8.703	-8.5553	-8.627	-9.0412	-9.6823	-8.7819	-9.7415	-9.3898	-8.6578	-10.076	-9.1736
0.16722	-0.33794	-1.1532	0.74521	0.5501	0.16637	0.17644	-0.59784	-0.79446	-0.64257	-0.040636	1.1395	-1.4546	0.43476	0.58252	-0.68668	-0.39895	0.38703	-0.04933	-1.2721	-0.37543	-0.094291	0.53667	-0.43259	-0.85419	-1.4594	-0.74766	-0.80718	-0.19516	0.14666	-1.3075	0.96368	-0.40855	-0.8232	-0.23479	0.40466	-0.088467	-0.71826	1.2259	-0.064516	-1.2513	-0.24662	0.29374	-1.4235	0.45316	0.051308	-0.083807	0.6659	-0.30908	-0.47298
-10.827	-11.953	-10.702	-11.213	-11.659	-10.384	-11.662	-11.54	-10.444	-10.66	-11.313	-11.854	-11.121	-11.816	-11.501	-11.959	-11.434	-12.497	-10.804	-8.89	-10.91	-9.7232	-12.072	-11.491	-11.546	-11.138	-11.018	-10.3	-11.732	-10.863	-10.956	-11.259	-11.602	-12.134	-12.373	-11.381	-11.962	-10.613	-11.962	-11.657	-12	-13.469	-10.729	-10.762	-12.549	-11.514	-11.329	-10.958	-11.607	-9.2794
6.0626	5.0806	5.3891	5.7524	6.7516	5.7584	4.8651	5.978	5.1533	5.8918	5.579	5.3326	5.6232	5.1356	4.8972	6.6726	4.637	5.341	5.351	5.6936	5.2495	6.3348	5.1743	5.3141	5.6352	5.4292	5.1137	5.5359	5.9311	5.0701	5.9863	5.1776	5.6201	4.9828	5.038	5.115	6.4623	5.342	5.3415	5.2903	6.2583	4.9698	6.221	5.0638	6.0798	5.8436	5.7652	4.8637	5.7434	5.2643
-2.3187	-3.0139	-1.8397	-2.7424	-2.0506	-2.8677	-2.3333	-2.6997	-1.8895	-2.4324	-3.7158	-2.6201	-2.2971	-1.768	-2.7143	-1.1539	-1.9525	-2.2486	-2.1553	-2.8762	-3.1672	-1.2522	-2.0674	-1.7472	-2.3591	-2.5633	-2.6834	-2.4134	-3.2376	-3.4563	-3.2951	-3.3313	-1.9456	-2.6854	-1.9426	-2.4703	-2.5666	-2.3126	-3.4574	-2.0268	-2.7427	-2.9071	-3.3894	-3.0181	-2.3142	-2.0513	-2.8994	-2.2588	-2.6675	-3.2294
-2.1616	-2.6503	-2.058	-2.1382	-1.5906	-2.4037	-2.3721	-2.0441	-1.1522	-2.906	-1.89	-2.6698	-2.3908	-2.2938	-1.4057	-1.2765	-1.5806	-1.8896	-1.674	-1.3759	-1.4805	-2.3979	-2.6284	-1.9043	-1.8085	-0.91596	-2.6595	-1.1588	-2.1929	-0.5698	-1.3176	-1.4268	-1.7197	-2.6084	-1.4297	-1.3358	-1.1862	-2.4234	-1.0075	-1.6051	-1.2752	-2.7935	-2.2673	-1.0146	-2.7585	-1.1759	-2.4045	-1.0626	-1.8976	-0.72384
-0.39269	-0.45601	-0.78449	-0.044227	-0.011669	0.017343	-0.53356	-1.2278	-1.3127	0.17833	-0.94067	-1.3469	-1.2175	-1.2628	-0.54812	0.0073955	-1.5416	-0.39963	-0.90927	-0.13898	-0.56772	-1.0561	-0.34786	-0.96289	-1.6965	-0.53072	-1.4203	-1.7662	0.55504	-0.85377	-0.99123	-0.59278	0.13406	-0.56071	0.41828	-1.1226	-1.5369	0.9459	-1.124	-0.14315	-0.18873	-1.0128	-1.021	-0.77974	-1.3753	-1.2308	-1.7744	-0.57161	-0.91534	-0.051072
7.3153	8.32	8.4023	7.5394	7.9453	7.6986	8.8318	7.3572	8.6702	7.3367	8.9452	7.2545	8.2411	8.1053	7.8528	8.1758	8.0942	8.1857	6.8528	7.9549	8.1925	9.4174	7.8595	9.157	7.2791	7.175	8.1562	7.7165	8.6533	8.4039	8.7131	8.0368	8.8718	6.4323	7.9475	6.9785	8.1211	7.2136	8.7615	8.8879	7.7228	9.3823	8.2845	7.7043	7.6355	8.0996	9.1411	7.607	7.2913	8.9004
-10.223	-10.608	-9.9345	-8.8772	-10.944	-9.8559	-9.8241	-10.515	-10.486	-10.527	-10.937	-11.339	-9.4646	-9.7996	-10.27	-10.386	-10.031	-9.5608	-8.7523	-10.272	-9.4468	-10.513	-9.2159	-10.678	-8.6794	-10.511	-9.2021	-10.518	-10.499	-11.254	-10.216	-11.131	-9.2364	-10.195	-9.9395	-10.752	-10.566	-9.6254	-10.071	-11.461	-10.945	-9.006	-10.893	-10.108	-10.004	-9.5119	-10.679	-9.9952	-9.7349	-9.7721
-9.7321	-8.6429	-7.6752	-8.6087	-8.8547	-9.7852	-9.4823	-8.6171	-7.8235	-8.7526	-9.8486	-9.314	-7.3408	-8.8406	-7.8838	-9.2385	-9.2518	-10.055	-8.2851	-9.1314	-7.2369	-8.4264	-9.2564	-10.797	-9.3537	-9.1403	-9.5858	-8.645	-9.7554	-9.1095	-8.6416	-9.8925	-9.5092	-7.7699	-8.2909	-7.9255	-9.6796	-8.4525	-8.8317	-9.2462	-8.5289	-8.5487	-10.296	-8.6616	-8.5549	-9.5226	-8.8689	-9.7824	-9.7945	-8.269
0.88828	1.2936	1.0334	1.1462	1.4133	0.84609	0.48096	1.9233	1.2745	0.44336	2.0934	0.83528	2.6815	1.8233	1.4983	0.40082	1.2044	1.0067	0.016819	2.0498	0.28208	1.6776	0.87049	0.95029	1.1498	0.17038	1.1289	0.90881	0.43928	0.51323	0.95366	0.40967	2.3688	1.8208	0.9281	1.1812	0.70575	2.0269	1.4609	0.013461	1.5571	0.64324	0.98759	1.064	1.524	0.044381	1.5984	1.8708	1.7212	2.2968
-13.763	-13.264	-13.325	-11.752	-14.264	-12.34	-13.531	-13.967	-13.095	-14.758	-12.909	-12.993	-13.242	-13.965	-11.652	-12.204	-13.609	-14.215	-12.871	-12.964	-12.02	-13.318	-12.658	-13.689	-13.705	-12.87	-12.478	-13.037	-12.395	-12.762	-13.43	-13.087	-12.847	-13.468	-12.514	-12.421	-12.447	-13.401	-12.326	-14.297	-11.739	-13.152	-13.58	-12.569	-13.219	-14.09	-13.286	-13.668	-12.675	-13.886
11.473	10.765	10.287	10.025	9.9696	9.1258	8.9513	10.546	8.9891	9.6454	10.702	9.3937	10.331	9.3394	10.311	9.174	10.459	9.4992	9.9096	9.6885	8.8287	8.724	10.397	9.9723	10.579	10.375	9.4797	10.458	8.614	9.9052	9.3659	11.067	10.319	8.705	10.147	9.9117	9.6254	9.9707	9.8306	10.211	10.683	9.409	10.313	9.764	9.5238	10.162	9.6837	9.8833	9.6506	10.127
-12.44	-13.316	-13.248	-13.213	-12.395	-13.471	-12.979	-13.331	-13.025	-12.756	-13.604	-13.023	-13.025	-12.747	-14.281	-13.88	-13.385	-14.112	-11.663	-13.642	-13.546	-13.222	-12.653	-12.764	-12.453	-13.676	-13.441	-13.775	-12.542	-13.816	-13.437	-12.779	-12.602	-13.592	-12.826	-11.961	-12.918	-12.535	-13.627	-12.625	-13.148	-13.746	-12.691	-12.981	-12	-13.322	-12.574	-12.771	-13.104	-13.243
-1.99	-3.4573	-1.1815	-2.3077	-1.9773	-3.6655	-2.6008	-1.5085	-1.574	-1.8539	-2.0642	-2.3287	-3.0438	-2.9834	-2.3926	-2.1239	-2.2027	-2.6246	-2.1983	-2.5174	-1.5493	-2.268	-3.4942	-1.5806	-2.859	-2.6406	-2.2604	-1.585	-2.4688	-1.6133	-1.8928	-2.4879	-2.5786	-1.3108	-2.7761	-2.1618	-1.6734	-2.0292	-2.8486	-2.7833	-1.9594	-2.5407	-2.7736	-2.4458	-2.3364	-2.3139	-2.1851	-2.4982	-2.3425	-3.4301
-2.4948	-3.2653	-4.2097	-2.9891	-3.0177	-4.5275	-3.0666	-4.2009	-3.6492	-4.7941	-4.2946	-2.9649	-3.2268	-3.7898	-3.2683	-4.6388	-2.7616	-3.1888	-3.9963	-2.7845	-3.4486	-3.4243	-5.4888	-3.2764	-3.2231	-3.4175	-4.5683	-5.2563	-4.3708	-4.1731	-3.9979	-4.1002	-3.552	-4.0114	-3.1555	-3.2204	-3.4818	-3.3734	-4.0402	-3.2913	-3.866	-3.6497	-2.7018	-4.4187	-3.4218	-3.5641	-4.018	-3.6867	-2.7327	-2.3975
-0.75041	-0.9855	-1.4672	-0.63449	-0.86702	-1.9599	-1.9952	-2.4406	-2.1085	-2.1081	-2.0934	-1.9477	-1.5414	-2.2564	-2.5503	-0.68118	-1.1561	-1.279	-1.9968	-0.34605	-1.6468	-1.0499	-0.90462	-1.5335	-2.185	-2.1367	-2.5705	-2.0897	-1.7328	-1.5221	-2.4504	-1.321	-1.2436	-1.2915	-0.77293	-2.1835	-3.1562	-1.7077	-1.1164	-2.2945	-0.98171	-1.04	-1.7843	-1.3244	-3.0343	-0.76285	-1.7718	-1.5311	-0.91796	-0.75187
6.6587	6.6338	6.851	6.1168	6.3697	7.1585	6.3343	7.1456	6.5382	6.4615	8.1265	8.0149	5.8399	7.2546	7.021	6.4902	6.9479	6.6619	5.9045	6.8796	5.5177	8.9668	6.8514	6.2394	8.0776	7.1728	6.4528	7.1449	5.1325	6.5831	6.2759	7.0383	6.5561	7.1192	5.8859	5.7372	7.745	7.5844	6.6599	7.2499	7.2575	6.3881	7.4423	7.3829	6.9217	6.5077	7.1613	8.5225	6.6905	7.0845
-10.324	-9.3161	-9.6092	-9.0021	-9.2324	-10.176	-10.41	-8.7178	-9.372	-9.3584	-10.047	-9.7318	-10.214	-10.366	-10.317	-9.6987	-8.9077	-7.9601	-8.8535	-9.7817	-8.9069	-10.434	-9.4545	-8.6661	-9.6799	-8.2349	-8.8397	-9.3668	-8.219	-8.8993	-8.6429	-8.464	-10.027	-10.663	-10.527	-9.4087	-9.0585	-9.1856	-8.4958	-9.1912	-9.5629	-9.6248	-9.1468	-9.3298	-8.9129	-10.135	-8.5244	-7.0336	-9.1114	-9.115
-0.17679	-1.2558	-0.92366	-1.5393	-1.4854	-0.33976	-0.21897	-0.4748	-0.85795	0.57378	-1.1541	-1.7958	-1.638	-1.6833	-1.2477	-1.2182	-0.38539	-0.38573	-0.16515	-2.2442	-1.4638	-0.85421	-0.51071	0.55525	-0.88135	-0.30629	-0.58621	0.54369	-0.75476	-0.54027	-2.1967	-0.26069	0.013057	-0.53735	-0.55364	-1.1227	-0.58572	-1.0749	-0.10746	0.15196	-1.429	-0.92883	0.17244	0.25628	-1.2874	-0.38267	-1.6841	-0.65808	-0.36899	-2.0131
-1.7069	-0.48486	-1.7993	-2.7429	-3.0443	-1.7969	-1.2969	-2.1896	-1.6133	-2.4912	-1.4785	-0.65229	-0.55985	-1.8594	-2.3712	-1.477	-1.2496	-1.7853	-2.1775	-2.2628	-1.4037	-1.8763	-1.7175	-1.2374	-2.7915	-1.6041	-0.72382	-2.1652	-1.3981	-2.2571	-2.1083	-0.92661	-2.5191	-1.2935	-2.6272	-2.1867	-1.5561	-2.2663	-1.8615	-2.7741	-1.0335	-0.72706	-1.9755	-1.4291	-2.2873	-1.371	-1.9528	-1.6294	-0.9067	-1.7789
-12.188	-11.147	-11.067	-10.725	-11.1	-12.798	-10.193	-10.757	-11.999	-10.848	-11.299	-10.601	-11.431	-11.497	-10.316	-10.075	-10.9	-10.515	-10.397	-10.733	-10.829	-10.231	-10.643	-9.3548	-11.598	-10.689	-11.746	-10.454	-11.075	-10.791	-11.017	-10.456	-10.864	-10.825	-10.724	-11.395	-11.122	-11.177	-11.191	-9.7783	-11.649	-11.026	-10.121	-11.122	-10.443	-11.44	-10.873	-11.568	-12.316	-10.122
-5.6169	-6.1509	-4.8001	-4.5203	-6.307	-5.1998	-6.5544	-5.0291	-5.9737	-4.9956	-6.0135	-6.1198	-5.0731	-5.5748	-5.9971	-4.6603	-3.9967	-5.5088	-6.6051	-6.0314	-6.7499	-5.2158	-5.9179	-5.6267	-5.2379	-5.9814	-5.8268	-5.9681	-5.0107	-5.371	-5.3742	-5.1926	-5.1158	-5.8549	-6.0649	-5.2469	-6.8608	-5.3746	-4.8119	-5.5811	-5.5057	-6.6547	-6.0289	-4.894	-5.8599	-5.4331	-4.9468	-6.2228	-5.7422	-6.1053
-4.3686	-4.9472	-3.6027	-4.4541	-6.7086	-5.1726	-3.757	-4.4347	-5.0343	-3.8171	-4.5936	-4.9597	-4.1043	-4.4318	-4.6001	-4.7281	-4.0168	-4.8301	-3.6221	-3.6089	-4.0436	-4.3467	-4.8314	-4.0972	-5.3161	-4.4648	-5.5674	-3.9985	-4.1984	-4.0517	-4.3536	-5.2481	-3.9818	-4.8592	-4.041	-4.5532	-5.106	-3.9998	-3.8695	-4.9831	-4.7466	-5.4207	-3.3706	-4.7408	-5.1432	-4.7416	-5.508	-4.8447	-4.4783	-4.2282
-5.8161	-7.1187	-6.129	-5.7215	-6.8687	-6.0051	-6.9678	-6.4956	-6.7392	-6.6733	-5.2944	-7.1698	-5.9339	-6.2022	-6.1612	-6.1508	-6.5251	-5.4897	-5.9076	-6.5089	-6.6558	-6.7733	-5.7725	-5.867	-6.3551	-6.4754	-5.9402	-7.1927	-7.4937	-6.481	-4.9985	-6.0879	-6.3237	-6.5147	-7.2742	-5.7882	-6.5308	-7.1722	-6.5582	-5.8036	-7.4457	-6.3936	-7.2929	-6.7	-6.6356	-6.2176	-6.9114	-7.2451	-7.3093	-5.4797
-9.3079	-8.8668	-9.6303	-9.7808	-10.116	-10.249	-9.3654	-9.217	-9.0992	-9.9942	-9.8387	-9.8155	-9.5736	-9.9931	-9.4022	-9.8666	-8.058	-9.2013	-9.9992	-9.7333	-9.3351	-8.8397	-9.9218	-8.2214	-9.0802	-9.5663	-9.8117	-9.3942	-9.0317	-10.115	-9.6369	-10.026	-9.6295	-8.3736	-9.6859	-10.566	-8.658	-10.188	-9.5746	-8.4001	-9.9873	-9.6995	-9.8373	-9.3053	-9.9408	-8.9026	-9.7874	-9.6916	-8.5614	-9.1328
-13.292	-13.966	-12.627	-14.102	-13.759	-13.995	-13.578	-13.295	-13.431	-13.735	-13.327	-12.97	-13.156	-12.757	-14.499	-12.66	-13.016	-12.492	-12.906	-13.603	-13.473	-12.446	-13.343	-13.962	-13.425	-12.63	-13.278	-14.008	-13.463	-12.598	-13.406	-13.013	-12.953	-12.96	-13.162	-13.759	-13.823	-13.377	-11.827	-13.118	-13.695	-13.718	-13.532	-13.175	-12.513	-13.167	-13.446	-13.681	-14.145	-11.829
-6.4653	-6.5554	-6.1704	-6.3027	-6.2884	-6.4448	-5.5278	-4.9737	-6.8685	-5.9411	-6.4956	-6.5942	-6.6865	-6.0365	-6.3122	-6.6086	-6.7353	-6.6122	-7.5159	-5.9232	-7.1925	-5.8246	-5.3991	-6.6441	-6.6589	-7.0665	-6.0257	-5.9401	-6.7192	-6.6454	-6.3733	-6.3179	-6.0812	-7.0464	-6.3771	-6.8348	-6.2045	-5.1313	-6.1632	-5.7605	-6.4545	-5.6057	-6.9803	-5.1731	-7.6265	-6.4988	-6.319	-7.3976	-6.175	-5.5828
-4.5154	-5.2548	-5.7916	-5.5195	-5.2078	-5.1545	-6.1105	-5.9529	-4.9217	-4.9033	-4.4146	-6.4356	-4.6035	-6.7208	-5.2163	-7.2395	-6.2838	-5.3795	-3.6473	-5.7009	-6.008	-5.6229	-6.1268	-5.1105	-5.8901	-6.6297	-5.0386	-6.228	-5.8203	-4.8985	-5.073	-4.9892	-5.8506	-7.1528	-5.1808	-6.5919	-6.243	-5.097	-5.8102	-5.4991	-5.4662	-5.8675	-5.5306	-5.0712	-6.0059	-5.2195	-5.1386	-5.8479	-4.5914	-5.9996
-12.151	-13.251	-12.573	-13.674	-13.108	-12.728	-11.885	-12.952	-11.962	-13.002	-11.051	-13.136	-13.607	-12.358	-12.906	-12.991	-13.294	-12.529	-12.692	-13.095	-11.414	-13.696	-12.795	-12.616	-12.804	-13.939	-12.767	-12.047	-12.799	-12.785	-12.021	-13.846	-11.886	-12.762	-12.609	-12.617	-12.385	-13.147	-13.041	-12.966	-13.254	-13.375	-12.136	-12.068	-14.269	-13.168	-13.181	-13.579	-13.379	-12.233
3.4014	3.3215	2.1377	2.4476	3.0465	1.8483	2.5708	3.0323	2.8342	3.0133	1.9142	2.4718	2.7309	2.9869	2.7377	3.561	2.5131	3.7604	3.2507	2.8733	3.0926	3.2172	2.428	2.4007	2.4432	2.926	2.7501	2.5309	4.0617	3.591	3.6883	3.563	3.3972	3.0767	3.2801	2.4511	3.6535	2.8812	3.4201	2.6259	3.3677	4.0319	2.9968	3.4942	2.9582	1.8118	2.9047	3.9505	3.5372	2.2044
-9.1992	-10.151	-10.062	-10.179	-9.7237	-9.6866	-9.9665	-10.85	-10.37	-9.6696	-10.309	-10.398	-9.5905	-9.72	-10.257	-9.8787	-10.894	-9.4243	-8.9556	-9.8501	-10.416	-10.886	-10.712	-10.331	-10.286	-10.05	-10.215	-11.819	-10.546	-10.332	-10.535	-9.4034	-10.96	-9.899	-10.727	-10.433	-10.301	-10.839	-10.685	-11.716	-10.589	-9.4125	-9.6918	-10.605	-9.9345	-11.243	-10.911	-9.8938	-10.098	-10.606
-8.703	-8.3995	-9.3845	-9.0823	-9.0512	-9.1678	-10.391	-7.2589	-8.1442	-9.12	-9.9115	-8.9798	-8.1648	-9.1415	-8.8116	-9.5367	-8.0749	-9.1833	-8.2783	-9.6126	-8.5089	-8.4794	-8.2514	-9.1693	-7.9742	-8.8274	-9.3035	-8.802	-8.0346	-8.6591	-8.147	-8.6855	-9.1452	-9.684	-8.5899	-8.6441	-9.8835	-8.9854	-8.9951	-9.1854	-9.9629	-7.4801	-8.5654	-9.8678	-9.1882	-9.5649	-9.5437	-8.3427	-8.6508	-8.454
-9.7638	-9.6751	-9.4903	-9.644	-9.9287	-9.905	-9.5072	-9.6581	-9.2431	-9.5279	-9.9037	-9.9834	-9.3458	-9.0549	-8.598	-9.1996	-9.1985	-9.2765	-8.3141	-9.4263	-9.0555	-8.9535	-8.2852	-8.8915	-10.252	-9.6479	-9.6388	-9.004	-8.1728	-8.332	-9.5979	-8.7834	-9.8598	-9.2828	-10.33	-9.1593	-8.7469	-8.5564	-9.2194	-9.0287	-9.4386	-9.2179	-9.1858	-10.339	-8.4421	-9.0892	-10.857	-9.6568	-9.6938	-9.7992
-9.2725	-8.9667	-10.014	-11.088	-9.616	-10.835	-9.8173	-10.697	-11.436	-10.074	-9.6633	-10.266	-10.019	-9.8579	-9.3312	-9.8604	-10.105	-10.12	-9.8069	-9.807	-9.0477	-10.339	-10.209	-10.114	-8.8618	-10.807	-10.52	-10.37	-11.074	-10.295	-11.056	-10.417	-10.774	-9.7235	-10.347	-10.382	-9.2767	-10.543	-9.9601	-10.561	-9.2678	-9.6695	-10.875	-10.618	-10.267	-10.244	-9.2891	-10.929	-10.527	-9.8717
-4.729	-5.1284	-3.0656	-5.3103	-5.1669	-4.4735	-4.6673	-4.1094	-5.0898	-5.5487	-5.636	-4.7815	-4.5417	-4.6917	-5.7149	-4.3615	-4.2153	-4.8909	-4.5756	-3.7901	-4.2162	-3.3542	-3.4923	-4.3691	-5.8543	-4.049	-4.5	-5.079	-4.092	-4.6777	-3.9581	-4.2084	-3.7689	-4.7135	-3.9653	-5.2407	-5.8336	-4.65	-4.9614	-4.318	-4.699	-4.339	-5.6727	-3.7476	-4.7997	-3.8699	-4.3818	-4.2254	-4.3786	-4.9269
-4.8042	-4.3486	-3.4191	-4.0412	-4.0053	-3.8503	-3.3278	-4.4689	-5.005	-4.1557	-3.7088	-2.9472	-4.3533	-3.7086	-3.1689	-4.4634	-3.6899	-3.6589	-4.6159	-3.6427	-4.5285	-4.7363	-3.8488	-3.8738	-2.9764	-3.5873	-2.6306	-2.6213	-3.7275	-3.9819	-3.7478	-3.4541	-5.0633	-3.8832	-3.9189	-3.7434	-3.816	-4.0262	-3.7359	-5.0013	-4.0187	-3.8847	-4.2066	-3.7572	-4.5896	-4.2576	-4.159	-3.5174	-3.9254	-4.0272
8.0482	7.9051	8.2348	8.2782	7.8377	8.6326	8.5726	9.0264	8.487	8.6342	8.2119	6.8825	8.9259	8.2559	8.9885	7.1152	8.9813	7.1903	9.3149	8.7403	8.3128	8.2609	7.9711	8.3758	8.6481	7.2337	7.5336	7.8947	7.935	7.2667	8.1253	7.1284	8.3782	8.1244	7.3673	7.6658	8.9458	6.2699	7.7334	7.5428	7.7905	7.9862	7.7209	8.9659	8.6013	8.1621	7.8516	7.8389	7.544	7.7806
-3.5597	-2.7279	-4.0501	-3.4704	-3.5223	-3.1404	-2.7696	-3.6009	-3.3631	-3.2746	-2.9727	-3.1291	-3.1368	-3.3653	-3.8408	-3.5702	-3.2799	-3.9047	-3.3162	-3.0994	-3.191	-2.7695	-4.0152	-3.8126	-3.5597	-4.4783	-2.7657	-4.4799	-3.4984	-3.4499	-4.7531	-4.4694	-2.2159	-3.263	-2.3259	-3.7748	-3.5806	-3.5605	-3.6211	-3.5983	-3.1634	-3.2996	-1.7701	-3.3658	-2.7804	-3.7035	-3.4407	-3.4066	-3.3588	-3.6404
-0.36337	0.36088	0.39438	0.020305	0.79922	-0.43784	-0.44839	0.14819	-0.011065	0.87234	0.74093	1.1664	-0.14234	0.39474	0.71883	0.75719	0.2507	0.63111	1.1362	-0.73581	0.82873	-0.20992	-0.21737	-0.51663	0.3559	-0.31348	0.38691	0.23349	-0.001423	-0.16579	-0.027276	0.60061	0.44349	0.77521	-0.093568	0.46075	0.47056	-0.31343	0.14326	-0.013308	0.23061	-0.09441	1.241	0.53776	-0.15991	0.45761	0.71805	0.66907	-0.59339	0.22346
-2.6951	-2.297	-1.5846	-3.2193	-2.7242	-3.2957	-2.3526	-2.2788	-1.7733	-2.5111	-2.6405	-3.4738	-1.8564	-3.0744	-1.7704	-2.3495	-3.3014	-3.1419	-3.0042	-2.6335	-2.0226	-3.3608	-2.8357	-3.4057	-2.133	-2.2449	-2.324	-2.6164	-2.5096	-2.0385	-3.1094	-1.9936	-2.4313	-0.62624	-1.7881	-2.5046	-2.7152	-2.911	-3.0888	-2.7866	-3.4912	-3.0945	-2.0876	-3.2963	-3.0146	-2.4904	-2.007	-2.3947	-2.946	-2.2454
-2.4736	-4.7794	-3.7499	-2.1925	-3.8824	-3.0117	-3.9061	-2.9438	-4.5476	-3.4826	-3.1681	-2.6429	-2.2041	-3.2742	-3.5544	-3.0002	-1.696	-2.7155	-3.8034	-3.2655	-2.9928	-3.0184	-3.2265	-4.1768	-2.7488	-3.1903	-3.3253	-2.9038	-3.8691	-2.7509	-3.6786	-3.0223	-3.9245	-3.0127	-3.4746	-3.6224	-3.4985	-2.9016	-3.7622	-4.2473	-2.5486	-3.6043	-2.5032	-4.2174	-3.5038	-2.4042	-3.7181	-2.5004	-3.507	-3.2382
-3.9853	-4.2521	-3.8987	-2.8293	-3.6106	-3.2213	-4.1169	-3.2148	-4.0703	-4.9004	-3.7139	-4.2031	-3.1928	-4.1835	-3.5051	-3.3203	-4.3676	-4.0931	-4.2123	-3.3239	-3.988	-3.5939	-3.9148	-3.6893	-3.9516	-2.96	-3.1517	-3.4911	-3.6785	-2.7972	-2.1262	-4.7087	-3.9057	-2.8377	-3.8158	-3.4516	-3.6367	-5.0972	-3.9122	-4.168	-3.102	-4.0791	-2.9658	-4.1163	-4.7178	-3.8748	-3.1246	-3.3052	-3.3173	-3.5953
0.54527	-0.94962	0.60144	-1.2114	-0.77164	-0.32632	0.58318	-0.25589	-0.95805	0.5389	-1.3613	0.93253	-0.57777	-0.63841	-1.4279	-0.69821	-0.73218	-0.27727	-0.35939	-0.73437	-0.46135	-0.99236	0.75511	-0.3301	0.69493	-0.080687	0.62126	-0.69134	0.42921	-0.76792	-0.68731	-1.6844	0.0748	-0.26048	-1.3277	-0.58489	-0.95916	-0.44144	0.16342	0.083044	0.068877	-0.54648	-1.5611	-0.34733	0.27218	-0.63595	0.081054	-0.37885	0.6923	-0.56306
-4.6389	-5.6987	-5.3767	-4.1566	-5.1384	-6.2079	-6.4289	-5.9275	-4.9757	-4.173	-5.4334	-5.2836	-5.2476	-5.114	-5.6775	-5.2384	-4.8069	-4.9544	-7.0417	-5.9161	-4.9143	-5.0773	-4.9513	-5.0186	-4.9241	-5.6385	-5.6454	-4.7173	-4.983	-5.4658	-4.621	-5.4354	-5.7472	-4.6466	-5.2905	-4.9909	-5.7412	-4.8267	-5.8367	-5.3542	-4.2226	-5.4699	-5.5192	-6.2629	-5.7549	-4.9369	-5.5804	-5.8761	-5.4299	-5.2996
2.0297	2.3659	0.88876	0.99281	2.8377	2.4608	2.039	1.514	1.7261	3.2557	2.1409	1.7218	2.7797	2.2237	1.8936	2.269	2.2865	0.95203	2.7002	2.8898	2.3135	2.184	2.6361	2.5212	2.908	3.2396	3.1234	1.8741	2.3744	2.9136	1.8594	3.286	3.5488	2.3491	1.8276	1.4067	2.3145	2.3563	3.0977	2.2935	3.0815	2.1142	2.6955	2.0398	1.5734	3.5819	2.7029	3.1068	1.5676	3.2149
-13.885	-14.489	-14.53	-13.598	-13.929	-13.534	-12.905	-14.439	-13.846	-13.79	-13.907	-13.051	-14.437	-14.155	-13.433	-14.546	-14.266	-14.027	-13.737	-13.659	-14.96	-14.181	-13.419	-13.832	-13.551	-14.327	-13.95	-14.806	-14.969	-12.992	-13.821	-14.338	-14.849	-14.034	-13.526	-13.841	-15.521	-14.178	-13.982	-13.602	-15.057	-14.931	-15.167	-14.081	-14.412	-13.965	-13.373	-14.268	-13.294	-14.096
3.0005	3.013	2.3514	2.5674	2.6797	2.99	1.5223	2.2655	1.8423	2.5233	1.2152	3.1486	2.3416	4.0725	2.78	3.1234	2.8087	2.5697	2.0395	2.216	2.8762	1.8663	3.4426	3.3786	2.1653	2.779	0.78821	2.9568	3.1402	2.312	2.3621	3.3447	2.5086	3.0237	2.0677	3.1448	2.3532	2.6018	3.3397	3.1447	2.5168	1.3391	2.2704	2.1173	2.2726	2.8707	2.4551	1.1636	1.6492	1.3664
7.585	7.6675	6.5574	6.5886	6.5606	6.3722	6.6131	5.8836	7.2198	6.5618	6.97	6.8538	8.0201	5.7344	7.6703	5.7537	7.8371	7.4253	7.1609	6.74	8.0574	6.601	6.2611	6.9068	6.6466	6.3635	6.8636	8.4287	7.0268	7.1016	6.3012	4.6326	5.2768	6.7063	7.1834	6.7961	8.0192	7.8838	6.5507	7.3694	6.7749	6.0794	7.1432	7.2258	6.0083	7.1678	7.3315	6.9434	6.4243	7.2877
-11.652	-10.867	-11.575	-12.519	-12.251	-12.237	-11.804	-11.584	-13.061	-11.422	-11.65	-11.866	-11.629	-11.224	-12.359	-9.897	-11.404	-11.877	-12.452	-12.396	-10.44	-11.916	-10.733	-11.327	-10.897	-12.505	-11.902	-10.802	-11.172	-10.806	-12.41	-13.302	-11.49	-12.959	-10.507	-12.148	-11.304	-11.322	-10.699	-12.532	-11.137	-12.257	-10.349	-10.817	-10.982	-9.3449	-11.625	-11.581	-12.129	-11.725
2.3277	1.8099	0.85131	1.6115	0.92781	1.4264	1.3518	1.9886	0.99128	2.4696	2.2309	1.7283	0.76092	2.5402	1.5848	2.1017	1.4436	1.2348	0.77063	1.8705	1.8167	2.1451	1.8384	1.8152	2.0337	1.0801	1.3512	1.1071	2.5883	1.6556	1.6206	2.3506	3.2842	1.5908	1.6182	0.66622	1.183	2.1447	1.3193	1.0888	2.0028	1.024	1.9283	1.159	1.9881	1.7328	1.118	1.8404	1.5437	0.67058
-6.1583	-4.8185	-6.3861	-6.7663	-6.7143	-5.5886	-6.4911	-5.804	-6.648	-6.1358	-7.1106	-5.5542	-7.2437	-6.2111	-6.379	-5.7916	-7.162	-6.5326	-6.2486	-6.471	-5.9749	-6.295	-5.799	-7.7673	-6.5589	-6.4226	-6.0485	-5.951	-6.1199	-6.6867	-6.8999	-5.8836	-5.0754	-5.3062	-5.9098	-6.4955	-6.1046	-6.2375	-6.8335	-8.0006	-7.6062	-5.9143	-6.6159	-6.4028	-6.2877	-6.3324	-7.0892	-7.8639	-4.2146	-6.6998
-3.7118	-3.4189	-2.9831	-3.1789	-2.6362	-3.8199	-3.7764	-3.7211	-3.6669	-4.6808	-3.6232	-3.666	-3.0966	-2.7441	-3.3458	-2.8654	-3.11	-2.8093	-3.8678	-4.1111	-3.4454	-3.7354	-4.181	-3.3118	-4.1257	-3.9166	-4.4508	-3.6776	-2.5984	-2.9118	-3.7184	-2.523	-2.6662	-3.0622	-3.541	-4.0143	-2.6585	-4.1505	-3.9695	-3.9386	-3.9739	-4.3714	-3.7007	-5.2033	-2.5547	-3.1001	-4.629	-3.8842	-3.0608	-3.3161
-19.806	-20.835	-21.397	-22.172	-21.198	-20.378	-21.492	-21.733	-20.528	-20.506	-20.78	-21.022	-20.938	-21.141	-19.766	-20.874	-20.463	-19.925	-21.389	-20.468	-20.659	-20.132	-20.038	-21.241	-21.389	-20.415	-20.65	-20.773	-20.209	-20.463	-20.134	-21.473	-20.269	-20.109	-21.457	-18.953	-20.391	-22.421	-20.244	-21.348	-20.155	-20.527	-20.188	-20.232	-21.385	-21.405	-20.695	-21.022	-21.596	-20.151
-1.0309	-1.8031	-1.5801	-1.9123	-1.7254	-0.70847	-1.9577	-0.85161	-2.2546	-0.60408	-0.90407	-0.62486	-1.0286	-1.5718	-2.7685	-2.2836	-1.2632	-0.94462	-0.7329	-1.2365	-0.6016	-1.9515	-1.8388	-1.5709	-0.73368	-2.5724	-0.79631	-0.79105	-1.1597	-0.61612	-1.8753	-0.61815	-0.023215	-0.70112	-1.2573	-0.95893	-0.15143	-1.5817	-2.2617	-2.4441	-1.8344	-0.86808	-2.2791	-1.9922	-0.43784	-1.099	-1.7791	-1.5047	-1.1167	-2.4835
-6.1918	-4.949	-5.4974	-6.282	-5.4684	-4.47	-5.4359	-5.0117	-6.0495	-5.4309	-4.5678	-5.6304	-5.3902	-6.2898	-6.3143	-5.4717	-7.0008	-5.7097	-4.6413	-4.946	-4.4744	-4.9885	-6.2565	-6.9006	-5.3735	-6.7662	-6.4392	-5.2676	-5.6064	-5.9094	-5.3758	-6.0219	-4.8303	-5.6012	-5.171	-4.9068	-5.151	-6.0497	-4.5909	-5.1495	-5.6748	-4.977	-6.2615	-6.1542	-6.3879	-6.4138	-3.8329	-5.3108	-6.366	-6.0806
-12.399	-11.439	-12.226	-12.804	-12.569	-12.023	-12.483	-12.927	-13.265	-11.916	-12.825	-13.074	-12.1	-12.531	-11.881	-12.388	-11.545	-13.006	-12.083	-11.933	-12.57	-12.946	-12.885	-13.001	-12.798	-13.104	-12.445	-13.797	-13.608	-13.014	-12.679	-13.033	-13.183	-12.243	-12.215	-13.276	-12.908	-12.533	-13.224	-12.941	-13.914	-12.952	-12.962	-12.304	-13.621	-12.584	-13.87	-13.889	-13.24	-13.239
-2.6693	-2.022	-2.9495	-3.5932	-2.0576	-1.9154	-3.4876	-2.1927	-3.1738	-2.5566	-2.5316	-2.3252	-2.2134	-2.3627	-2.1944	-3.0616	-2.3433	-3.4602	-2.2215	-2.6645	-2.2947	-2.5441	-2.4807	-2.3026	-2.8035	-1.5841	-2.3008	-2.1375	-2.2952	-1.5127	-3.2439	-2.6529	-1.8771	-2.0659	-2.7242	-3.3076	-2.5387	-3.5416	-1.8371	-2.652	-2.3091	-3.0692	-2.381	-2.6539	-2.129	-2.3882	-2.1093	-3.067	-2.1494	-2.318
-9.8216	-9.041	-9.8745	-9.0368	-10.635	-8.4684	-9.3007	-8.9147	-10.007	-9.0417	-9.1086	-9.3284	-9.3485	-9.0815	-7.6417	-10.072	-9.0155	-9.3755	-9.2582	-10.453	-8.726	-8.762	-9.2695	-9.496	-9.4519	-9.2929	-8.0406	-8.7863	-9.3901	-9.284	-8.4503	-11.188	-8.6986	-9.3317	-9.5303	-9.1964	-8.7294	-9.6735	-10.028	-8.6971	-9.2925	-8.3079	-10.162	-9.8652	-9.6726	-9.0959	-9.883	-9.7317	-10.29	-8.5792
-5.221	-5.3963	-4.4617	-5.633	-4.6079	-3.8555	-4.1699	-2.9945	-4.8826	-5.8149	-4.8809	-4.6849	-4.9581	-3.9508	-4.8314	-4.1661	-3.3816	-3.7485	-5.808	-4.9501	-4.8491	-5.7097	-5.4888	-4.7625	-4.2983	-5.0494	-4.8383	-4.8516	-4.1783	-5.3395	-5.0755	-4.1461	-4.4325	-4.6142	-4.8477	-6.1838	-4.8142	-4.0355	-4.4217	-4.7154	-5.6108	-3.9918	-4.7763	-4.314	-5.715	-4.334	-4.4818	-4.831	-4.3663	-4.36
-22.985	-22.551	-22.844	-22.63	-21.805	-23.056	-22.737	-21.943	-21.314	-22.718	-22.694	-21.781	-22.442	-21.859	-22.379	-21.286	-22.446	-21.963	-22.765	-21.172	-21.984	-23.306	-22.107	-23.227	-23.001	-22.35	-23.056	-21.464	-22.859	-23.075	-23.201	-20.735	-21.878	-21.243	-22.22	-22.626	-20.894	-22.687	-22.663	-22.137	-23.78	-21.938	-22.263	-21.508	-22.011	-22.33	-22.55	-22.436	-22.459	-21.942
-8.4078	-8.4725	-8.8775	-8.3596	-9.628	-8.3424	-8.3634	-8.4081	-9.0113	-9.3169	-8.6825	-9.7582	-9.075	-9.0735	-10.173	-9.2278	-9.5729	-9.3959	-9.0898	-9.8736	-8.7544	-9.3366	-9.1631	-9.0014	-8.4758	-8.1523	-8.9659	-8.1822	-9.6416	-8.9423	-9.7147	-8.0392	-8.7238	-9.2221	-8.9213	-8.8432	-8.9853	-7.8738	-8.8964	-9.9478	-9.4271	-8.2351	-8.4258	-9.2607	-10.024	-6.6554	-7.8144	-8.2538	-10.137	-10.022
8.7596	8.4688	7.3417	7.5219	9.4544	8.8564	9.0516	8.4704	7.9762	8.3611	8.426	8.0659	9.7208	7.7794	8.6743	7.3135	8.5785	7.4688	9.1028	8.1358	8.1901	9.2104	8.2179	8.4362	8.1725	9.5386	9.0294	8.6869	8.3392	8.2145	7.5889	8.6436	8.8596	8.0617	7.7824	8.6427	7.799	8.4021	9.0627	8.6776	9.1523	9.3969	9.3863	8.724	9.1719	8.4244	8.9422	8.6189	8.6688	8.1449
8.3314	7.4473	7.5544	6.7596	7.8831	9.1214	7.2833	8.9271	8.2055	7.4708	8.8452	9.2137	7.8929	7.1644	7.5696	9.3034	7.9621	6.6193	7.4091	7.4822	9.1181	8.7511	7.4997	8.9242	7.6259	7.56	7.3877	7.8111	7.18	8.4297	7.4373	8.5092	7.3319	7.8071	8.9497	6.6755	7.3947	8.7134	7.7944	7.8476	8.3125	7.1758	9.1001	8.5376	6.913	8.2695	8.0419	6.4699	8.6244	8.0741
-14.64	-13.367	-13.148	-12.713	-13.724	-13.39	-13.146	-13.7	-11.872	-12.484	-13.444	-13.664	-12.37	-12.666	-13.697	-13.25	-12.427	-14.346	-12.161	-13.467	-12.935	-12.628	-13.685	-13.067	-12.568	-11.929	-12.936	-13.651	-13.731	-12.753	-11.662	-12.973	-12.977	-12.191	-13.174	-12.639	-13.638	-11.989	-11.731	-14.283	-13.564	-12.39	-13.002	-13.074	-13.536	-13.926	-12.706	-13.298	-14.415	-11.721
-8.7901	-8.4282	-8.6053	-8.1505	-9.2095	-9.0414	-9.4125	-8.5522	-9.503	-8.7685	-8.3555	-8.2704	-9.4284	-7.6781	-8.2503	-9.2041	-8.5656	-9.2039	-8.2165	-9.1846	-8.6888	-8.3662	-9.5064	-8.9463	-8.9613	-8.919	-9.2087	-8.4575	-9.0908	-8.1311	-8.6847	-9.3455	-9.4601	-8.7085	-9.0514	-10.282	-8.8165	-8.9154	-8.878	-7.6809	-8.1092	-9.2096	-8.8734	-8.9527	-7.9154	-8.4853	-7.7251	-7.7398	-8.9817	-9.7754
-1.4337	-1.9094	-0.82432	-1.5749	-1.8649	-1.0451	-0.0025003	-0.038341	-1.8173	-1.4465	-2.7402	-0.91825	-1.956	-1.2252	-1.0496	-0.69282	-1.4133	-1.5955	-0.47834	-1.0833	-0.14343	-1.7199	-1.0761	-1.5018	-2.8578	-1.2928	-1.2745	-0.13672	-1.5761	-0.99024	-1.1293	-1.5792	-1.146	-1.6818	-1.2358	-0.80576	-2.0479	-1.0667	-0.97565	-1.606	-1.1303	-0.90845	0.3723	-1.242	-2.3254	-0.7627	-2.0819	-1.2303	-0.53325	-1.9596
-13.508	-13.766	-12.522	-14.324	-13.813	-12.377	-12.765	-13.881	-13.093	-14.179	-12.597	-14.033	-12.398	-13.74	-14.117	-12.899	-13.325	-13.727	-12.752	-12.419	-11.907	-13.307	-14.1	-13.584	-13.505	-14.384	-12.778	-12.771	-12.325	-13.039	-12.965	-13.218	-13.508	-13.024	-13.456	-12.536	-12.6	-12.635	-14.367	-12.585	-13.005	-13.814	-13.272	-13.197	-12.447	-13.349	-14.156	-12.653	-12.522	-12.277
-9.3027	-9.0714	-9.8225	-9.731	-8.7294	-9.6547	-8.8919	-10.055	-9.2782	-8.7746	-9.9966	-10.05	-9.0371	-9.5057	-8.5825	-9.4909	-10.153	-9.9147	-8.6182	-8.8358	-10.192	-9.6113	-9.1057	-8.7228	-9.8104	-9.9884	-8.4516	-8.8462	-8.4649	-8.8608	-8.6845	-7.9585	-9.4264	-8.517	-9.2969	-8.5777	-9.0301	-9.7049	-9.5591	-9.201	-7.5223	-8.8236	-9.177	-9.1822	-8.6074	-8.3035	-8.5281	-9.1178	-8.9244	-9.1437
-10.601	-11.716	-11.988	-9.8234	-11.211	-11.42	-9.5372	-11.062	-11.063	-10.357	-10.493	-10.143	-9.542	-11.489	-10.833	-11.09	-11.293	-11.742	-10.927	-10.585	-10.571	-10.898	-11.08	-11.828	-11.849	-10.385	-11.087	-11.366	-11.083	-11.549	-10.99	-10.631	-11.016	-11.397	-10.951	-10.95	-10.747	-10.793	-10.165	-9.9969	-10.139	-10.167	-11.212	-10.032	-10.845	-10.355	-10.225	-11.702	-10.63	-10.187
-1.2639	-3.1625	-1.508	-0.68305	-1.1215	-1.4634	-1.0967	-0.77429	-1.6507	-0.65567	-1.3799	-1.7261	-0.51705	-1.2501	-0.7848	-2.2888	-1.518	-0.31272	-0.76299	-0.91885	-3.1715	-0.25111	-1.5378	-1.2558	-2.3597	-1.684	-1.2061	-1.0948	-0.45599	-0.84348	-2.2369	-0.99192	-1.6032	-0.41781	-1.8336	-1.4508	-1.1407	-1.3852	-1.3282	-0.54779	-0.80442	-0.44852	-1.9996	-1.6764	-1.3434	-1.9191	-2.7593	-0.71887	-0.48663	-1.3519
-13.334	-13.565	-13.07	-13.224	-12.527	-13.546	-13.38	-14.083	-13.097	-13.695	-12.426	-13.016	-13.026	-13.443	-12.461	-12.713	-12.935	-14.001	-12.43	-12.815	-13.682	-13.328	-13.604	-12.819	-12.12	-12.09	-13.754	-12.58	-13.378	-12.745	-12.763	-12.324	-12.365	-12.177	-11.568	-12.817	-12.641	-12.237	-12.868	-12.923	-12.299	-12.966	-11.649	-13.835	-13.357	-13.711	-12.842	-12.326	-12.348	-12.337
-4.8571	-3.5511	-4.9193	-4.573	-4.9078	-5.2585	-5.701	-3.9733	-4.0342	-5.0622	-4.4192	-3.9523	-5.7215	-5.4584	-3.9163	-4.4903	-5.0628	-4.3599	-5.4198	-5.4233	-4.6535	-4.2284	-5.5437	-4.5523	-4.69	-4.0947	-4.9362	-4.2042	-3.4444	-5.4978	-2.9546	-5.1239	-4.0658	-4.6236	-4.6304	-4.2309	-4.6626	-5.5351	-4.3186	-4.9921	-4.7412	-4.6621	-4.5291	-4.3499	-4.1128	-3.1395	-4.7598	-5.6391	-4.0282	-4.391
-2.1113	-2.5508	-2.3951	-0.56454	-1.3469	-0.93231	-0.88836	-0.87754	-1.1768	-1.2235	-1.3361	-1.2008	-1.2783	-1.6271	-1.2693	-2.5849	-0.73431	-0.72068	-1.1728	-2.4224	-1.6173	-0.54523	-1.7195	-1.3715	-1.9024	-1.7609	-1.3538	-0.40565	-0.53133	-0.52429	-1.7857	-1.3795	-2.3362	-1.7467	-2.1471	-0.67883	-0.67424	-1.3203	-0.79334	-1.3865	-1.9907	-1.743	-0.52422	-0.26779	-1.6279	-0.84184	-2.3512	-1.0868	-1.8307	-1.1272
-13.596	-13.237	-13.983	-13.985	-12.924	-12.639	-13.334	-12.838	-12.81	-12.371	-13.004	-14.454	-12.484	-13.603	-12.827	-13.266	-13.497	-12.119	-13.15	-12.97	-13.111	-13.219	-14.171	-13.646	-12.768	-13.3	-12.268	-12.533	-13.073	-12.732	-13.753	-11.99	-13.015	-12.065	-11.335	-13.043	-13.636	-13.172	-13.152	-12.782	-12.879	-13.948	-12.635	-13.55	-14.212	-11.975	-12.11	-14.412	-12.614	-14.014
-11.45	-12.138	-10.825	-10.295	-11.92	-12.095	-12.25	-11.398	-12.795	-11.274	-11.61	-10.565	-9.9543	-11.614	-11.258	-11.133	-11.104	-12.495	-12.302	-12.66	-11.521	-11.897	-11.822	-10.781	-11.411	-11.511	-12.05	-11.521	-11.702	-11.565	-11.919	-11.121	-11.422	-10.891	-12.344	-11.345	-11.579	-12.08	-12.038	-12.05	-11.388	-10.927	-11.337	-11.293	-10.973	-11.777	-12.527	-11.598	-11.787	-10.481
-1.4358	-2.669	-2.9701	-1.8589	-2.7355	-1.4687	-1.547	-2.1954	-2.2176	-2.3429	-2.0573	-1.9758	-0.87035	-1.7174	-1.4124	-2.2295	-1.6777	-1.5595	-2.2769	-1.9574	-2.3328	-0.49531	-1.9327	-1.6501	-1.3607	-0.84213	-1.2485	-1.3351	-1.304	-2.623	-1.73	-1.8783	-2.2849	-1.9468	-1.9357	-2.2368	-2.3654	-1.285	-2.6507	-1.8783	-0.89841	-1.8642	-2.0981	-2.4274	-1.8239	-2.915	-1.421	-2.6367	-0.86666	-1.1627
-14.097	-13.783	-15.433	-13.796	-14.304	-14.795	-13.654	-15.032	-14.039	-14.557	-15.656	-15.492	-15.279	-14.526	-14.058	-14.258	-13.867	-14.438	-14.52	-14.742	-13.38	-14	-15.065	-14.698	-14.303	-14.564	-14.502	-14.632	-13.364	-15.459	-13.913	-14.185	-15.304	-13.795	-14.212	-14.337	-14.078	-15.565	-14.706	-15.205	-14.302	-14.525	-15.567	-15.557	-13.941	-14.338	-13.403	-14.148	-14.715	-15.109
-0.0033795	0.098613	-1.2266	0.45716	0.53096	-1.3401	-0.068326	0.44957	-0.093926	-0.6133	0.48549	-0.82808	-0.26334	0.19436	-0.37582	0.031253	-0.069419	-0.53549	0.55718	0.3708	0.17322	-0.58086	-0.4469	-0.19121	0.0071624	-0.020272	-0.024804	-0.45369	0.24113	-0.79607	0.029373	-0.96129	-0.72621	0.59063	0.5085	0.21042	-0.38817	0.049857	-0.41118	-1.5332	-1.0159	0.0067353	-1.6434	-0.38035	-0.41984	0.86799	-0.098253	-1.7385	0.58202	0.85352
-1.7131	-1.9745	-1.0174	-1.3491	-0.72967	-1.5828	-1.1698	-1.8637	-1.4023	-2.3183	-1.8262	-1.5457	-0.098111	-1.0836	-0.89024	-1.5538	-1.0023	-1.7844	-1.8519	-2.1641	-1.1335	-1.3171	-0.59983	-1.0452	-1.9128	-1.2488	-1.1422	-1.0029	-1.2599	-0.86044	-0.63239	-0.72441	-1.9624	-1.8119	-1.2719	-1.8219	-2.3969	-1.2401	-1.3853	-0.92585	-1.1885	-1.1348	-1.1022	-1.4855	-1.2863	-0.16819	-1.5688	-0.62215	-0.90886	-0.59532
-5.6593	-5.1943	-6.554	-6.4888	-4.1843	-5.8854	-6.1282	-6.0214	-5.3564	-5.8495	-4.9304	-4.8382	-4.7873	-5.3208	-3.3415	-4.6495	-5.0373	-6.3396	-5.8858	-7.0173	-5.6592	-6.175	-5.6033	-5.447	-5.6723	-5.2	-6.1271	-5.5775	-5.1416	-4.5137	-6.1241	-5.913	-5.701	-6.7421	-5.1794	-5.8456	-4.9784	-7.0528	-4.9047	-5.7632	-4.0825	-6.2997	-6.2599	-6.3013	-5.547	-6.426	-5.1096	-4.6113	-6.6645	-5.2854
-1.3891	-0.8497	-0.26303	0.18239	-0.42573	-0.45541	-0.060077	0.1146	-0.8347	-1.1149	-0.75442	-0.92962	-0.16382	-1.2661	-0.20158	-1.0729	-0.73972	-1.5043	-0.58922	-1.1389	-1.9692	-0.033518	-1.0758	-0.94028	-0.19215	-0.49144	-1.2165	0.97569	-1.7069	-0.32645	-0.12557	-1.0766	-0.79734	-0.60538	-0.46162	-0.40058	-0.91989	-0.59872	-2.2251	-0.69154	-1.0745	-1.3932	-0.49699	-0.87044	-1.8401	-1.2517	-0.68459	-0.9618	-1.5709	-1.3895
-1.7032	-1.3742	-1.6874	-0.95444	-2.4693	-0.57687	-1.7567	-1.9785	-0.64669	-1.8514	-0.6194	-2.173	-2.3422	-0.43329	-1.2711	-2.2823	-1.8676	-2.0781	-3.0083	-0.56763	-1.5551	-1.1372	-1.4663	-1.2349	-1.2787	-1.6339	-1.2469	-1.7597	-1.0375	-2.642	-1.956	-2.0918	-1.0085	-1.0365	-1.4576	-2.6883	0.38197	-1.1984	-1.8952	-2.4129	-1.8654	-1.7589	-1.8363	-0.65483	-2.0435	-1.5365	-0.81002	-1.1199	-2.3739	-1.8096
-11.088	-12.213	-11.067	-11.688	-10.519	-11.857	-11.406	-11.66	-11.42	-11.635	-10.968	-11.975	-11.8	-11.57	-12.678	-11.693	-11.298	-11.401	-11.637	-10.153	-12.062	-12.357	-11.546	-11.345	-11.915	-11.369	-11.788	-12.029	-11.259	-11.598	-11.134	-12.072	-11.15	-12.145	-12.427	-10.733	-12.122	-12.66	-11.169	-10.854	-11.926	-11.376	-11.194	-12.179	-12.107	-11.991	-11.97	-12.951	-12.325	-10.603
-1.4971	-1.4078	-0.94358	-1.6694	-1.5418	-1.1859	-0.15442	-1.3052	-1.1343	-1.8309	-1.1912	-0.99026	-1.251	-0.70707	-0.38492	-1.0202	-1.6058	-0.46716	-0.73243	-0.66177	-0.80582	-1.4599	-1.882	-0.64862	-0.50628	-1.471	-1.107	-1.7498	-0.61405	-1.9644	-1.8804	-1.9278	-1.4422	-2.0967	-0.81037	-0.57636	-2.0774	-1.6293	-0.51579	-1.451	-0.97133	-0.5474	-1.0202	-1.8148	-1.2536	-0.91501	-0.148	-0.91629	-0.79848	-1.1685
1.5884	2.2696	2.8302	2.2198	1.8216	3.7831	2.7333	1.5269	2.7924	1.3701	2.3097	1.915	3.228	3.3064	2.8402	1.1448	3.1316	2.4088	2.9973	2.3877	2.8902	2.843	2.2962	2.4203	2.8678	3.4329	3.2821	2.9261	1.4123	2.7987	3.7775	2.5317	1.7503	2.676	2.311	2.2982	1.7455	1.383	2.3322	1.5212	2.8894	2.0013	2.6093	3.782	1.1525	1.847	2.3118	2.6145	1.7359	2.6105
4.4919	6.0694	5.2971	4.5481	6.5435	6.4334	5.1956	4.8992	4.9835	5.5107	6.4167	4.7394	5.7415	5.5375	5.2243	5.6147	5.0619	5.8818	4.7715	5.65	5.4575	5.6474	6.1363	5.4532	4.5247	5.6603	6.1709	5.8579	5.1618	4.9154	6.513	4.1856	5.569	5.4748	6.2247	5.5676	5.1996	5.3534	5.4422	4.9288	5.0982	5.4244	5.3446	6.3843	5.854	5.4305	5.6658	5.3026	5.3914	5.4947
-4.6027	-4.3303	-4.4099	-5.1309	-4.4572	-4.3932	-4.6507	-4.3094	-3.8845	-6.1738	-3.6434	-4.8634	-3.4924	-4.646	-3.6319	-3.7962	-4.2776	-4.222	-4.6002	-4.7415	-6.6352	-5.1831	-4.8231	-4.9082	-4.6707	-4.24	-5.3944	-5.1417	-4.5414	-4.7694	-4.6681	-4.9091	-5.3279	-4.7362	-5.2615	-5.4182	-4.6653	-4.6226	-4.8375	-5.2158	-4.5292	-3.8404	-4.2208	-4.143	-3.5397	-3.9875	-4.5655	-2.8829	-4.6366	-5.7912
8.2909	7.1185	4.3892	6.0162	5.902	6.381	5.3901	5.4706	6.109	6.0988	5.4597	6.4157	5.7911	4.559	5.8545	5.589	4.9823	6.0329	5.75	5.2225	6.5276	5.9386	6.2762	6.6803	6.2461	5.2623	5.2852	5.7627	4.4924	6.893	6.5456	5.7597	5.3917	5.2098	4.6969	5.6327	5.7151	5.6082	7.0956	6.6003	6.0945	5.7388	4.8476	5.4169	6.4788	6.4212	6.7377	5.1214	5.4683	5.0488
-15.089	-15.249	-14.272	-14.138	-14.699	-15.179	-14.56	-14.413	-15.312	-14.402	-14.296	-14.165	-15.419	-14.279	-14.079	-14.994	-15.133	-14.497	-13.838	-13.541	-14.697	-13.582	-15.269	-14.081	-14.287	-13.656	-14.894	-14.454	-14.15	-13.03	-13.675	-14.795	-15.505	-14.393	-14.98	-15.23	-14.976	-15.441	-15.765	-14.644	-14.992	-15.29	-13.768	-14.906	-14.387	-13.92	-14.742	-14.609	-14.273	-15.133
-3.4397	-2.682	-3.5428	-3.8624	-4.0672	-2.3774	-2.6364	-3.5362	-2.8851	-3.3824	-3.5796	-3.4826	-3.5491	-2.6651	-3.0725	-4.3554	-3.3681	-4.2432	-2.7597	-4.0121	-3.8108	-3.5343	-3.62	-3.4777	-3.9853	-2.8985	-2.7717	-4.7325	-3.5439	-3.9888	-3.673	-4.3135	-2.906	-2.9505	-3.8537	-3.0169	-3.3361	-1.6253	-3.4836	-3.9256	-2.7747	-3.1964	-3.7091	-3.8509	-2.8987	-3.5459	-3.218	-3.1459	-2.8086	-3.3297
1.5236	0.51212	1.5986	2.9939	0.82418	1.0151	1.4056	1.0308	1.4718	0.8775	1.6995	1.7149	2.1295	1.3529	1.785	1.7784	0.66695	1.3358	0.13187	1.5574	1.1856	0.99913	1.1061	0.72316	0.28561	1.4033	1.4483	-0.74004	0.16446	1.7494	0.34723	0.99931	0.87446	1.4315	1.7816	0.79049	0.9331	0.25674	0.56912	1.6991	0.29567	1.4303	1.418	2.0582	1.6035	1.6547	1.4373	1.3544	0.53697	1.4786
7.8359	5.8657	6.1682	5.444	7.2261	6.7272	6.3081	6.4752	7.1148	7.088	6.7947	6.6099	7.0604	6.4898	6.8486	6.217	6.7112	5.666	7.4196	6.0955	6.9792	6.9734	8.1235	6.8584	6.4259	7.2377	8.3248	7.0639	6.0071	6.3789	6.1453	7.0798	6.3521	7.5892	6.7224	6.103	5.8645	6.5461	6.4605	7.665	7.4594	5.9606	5.8491	7.359	7.1822	7.0151	5.552	5.2533	6.9008	6.4476
-14.665	-14.911	-13.988	-13.287	-14.823	-14.253	-14.879	-14.692	-14.492	-14.618	-14.607	-14.342	-14.425	-15.27	-15.067	-14.688	-13.363	-14.737	-14.562	-15.741	-15.531	-14.679	-14.393	-14.765	-15.368	-13.79	-15.144	-14.247	-14.536	-14.952	-14.332	-14.061	-15.037	-15.333	-13.895	-13.034	-14.391	-14.715	-14.155	-13.978	-14.231	-14.604	-14.984	-14.578	-13.991	-14.26	-14.625	-14.954	-14.12	-14.183
-2.3681	-2.6437	-2.874	-2.1558	-2.9062	-2.9135	-2.8527	-1.4624	-4.0203	-2.8346	-2.8941	-3.5943	-0.9405	-2.3369	-2.594	-2.066	-2.6134	-1.8527	-2.8017	-3.1194	-2.5831	-2.435	-2.0843	-2.5139	-3.7693	-1.1895	-2.6807	-2.5718	-2.9282	-3.5043	-3.1811	-2.3701	-2.577	-2.2348	-3.4291	-1.4514	-2.6732	-2.6349	-3.195	-3.0527	-1.2636	-3.2945	-3.1146	-2.8223	-3.2608	-2.9695	-2.7088	-2.0922	-2.8541	-2.5697
-11.672	-11.168	-11.355	-11.793	-11.077	-11.209	-10.589	-11.233	-11.292	-11.988	-11.535	-9.8382	-12.235	-10.873	-11.546	-12.131	-11.509	-12.182	-11.521	-11.797	-11.263	-10.933	-11.091	-10.584	-11.069	-12.541	-11.232	-11.877	-11.249	-10.895	-11.118	-10.218	-10.631	-12.132	-11.002	-10.913	-12.08	-11.824	-10.699	-11.903	-11.154	-11.422	-12.027	-11.397	-10.78	-12.206	-11.468	-12.012	-11.084	-11.153
-3.7316	-1.6862	-2.6337	-2.3303	-2.9833	-1.9634	-2.6379	-2.715	-2.369	-2.926	-2.1571	-2.49	-3.842	-1.9315	-2.6914	-2.8975	-2.6165	-3.5271	-2.9454	-2.9683	-1.5667	-3.097	-2.6115	-3.6908	-3.4686	-2.7289	-2.8775	-1.9981	-2.7362	-1.0779	-2.3347	-2.476	-1.6944	-1.1662	-2.7985	-2.3139	-3.4261	-1.8997	-2.5337	-3.9753	-2.015	-2.045	-2.8647	-1.2327	-2.1789	-1.761	-3.2976	-3.3877	-2.0688	-3.1124
-2.0334	-0.51411	-1.1923	-0.3064	-0.70666	-1.6444	-0.21502	-1.4369	-1.337	-2.2246	-2.5771	-0.71095	-2.0894	-0.46489	-1.1345	-0.96234	-0.019122	-1.6265	-1.7004	-1.6954	-0.79349	-1.7401	-2.2846	-3.0664	-1.2933	-1.2036	-1.3362	-0.62887	-0.77151	-0.81865	-2.1088	-1.1007	-1.5224	-2.6676	-0.6107	-0.58345	-1.4013	-2.1456	-0.95733	-1.3583	0.28418	-0.86497	-1.9887	-0.49342	-1.6783	-0.87323	-1.8846	-1.2998	-1.3376	-1.3172
-3.5255	-3.9112	-4.2528	-3.8071	-4.9563	-4.279	-5.0086	-4.0174	-4.2758	-4.2133	-3.7211	-4.4324	-4.0226	-3.4061	-3.2168	-4.2703	-4.6646	-3.128	-5.0325	-3.8561	-3.7514	-3.4325	-4.4943	-4.6438	-3.3722	-4.4344	-4.3089	-3.5945	-4.4601	-5.0513	-3.6611	-4.3858	-3.9313	-4.658	-3.7682	-5.1172	-4.2673	-3.8906	-3.6087	-3.6399	-4.8885	-4.5333	-4.6754	-4.1704	-4.1346	-2.738	-4.4028	-3.8383	-5.7433	-4.6724
-11.689	-11.582	-12.244	-11.157	-11.804	-11.371	-12.071	-11.525	-11.106	-10.868	-12.083	-11.076	-11.241	-12.336	-11.453	-11.701	-11.416	-12.189	-12.434	-11.481	-11.649	-10.95	-10.634	-11.759	-11.833	-10.582	-11.252	-11.841	-10.431	-10.542	-12.019	-10.368	-11.563	-12.143	-11.331	-12.31	-12.06	-13.212	-12.059	-12.202	-11.853	-11.843	-11.957	-11.949	-10.236	-12.187	-11.461	-11.137	-12.338	-12.234
0.064472	0.29888	0.23547	-0.81131	1.0227	0.70081	-0.3821	-0.082204	0.20278	-0.84498	0.45533	-0.14777	-0.0094397	-1.0727	-0.72037	-0.30762	-0.34463	-0.0037983	-0.39334	0.015421	-0.51438	-0.75198	-0.69406	-1.286	0.32154	0.44303	-0.31648	-0.49184	0.43235	0.55838	-0.51805	-0.16308	-0.79888	0.024001	0.40342	-0.52191	-0.29454	-0.31787	-1.0658	0.19303	-0.54314	-0.90691	-0.49447	0.36274	1.3098	-0.63845	-0.67547	0.3346	-0.4583	-1.2563
5.507	5.0336	5.6064	5.6265	4.522	4.809	6.5127	5.1489	4.9064	5.4698	4.891	5.9366	6.0814	6.063	6.9757	6.2666	6.2923	6.1522	5.8224	6.1248	5.9691	4.7702	5.6374	6.5891	6.0891	5.6221	5.7408	5.4353	6.589	5.8162	4.2057	5.5246	5.5824	5.5614	4.902	5.2652	5.7035	6.4787	4.9962	5.7097	6.0663	5.0321	3.9299	6.2697	4.9759	6.2348	6.567	5.3083	4.3673	4.2284
8.4873	7.2736	8.2473	8.4439	7.2625	8.4194	7.1777	7.1298	8.6543	8.7291	8.7078	7.6763	8.3519	8.8007	8.0768	8.3678	8.1872	8.8777	8.4903	7.3687	8.0562	7.92	8.8802	7.3558	8.4259	8.3522	8.9909	8.4323	8.0132	6.5607	7.1761	7.146	8.9489	8.1561	7.4926	7.1082	8.5317	7.8983	8.7555	7.954	8.8617	7.4294	7.8495	7.5819	7.8349	9.2096	8.7013	8.2804	8.0949	8.7678
1.2617	2.4482	1.6292	1.4843	0.68453	2.0097	2.1375	2.0942	2.0221	1.8001	2.2772	2.447	2.1025	2.3372	1.4994	1.2725	0.96001	1.5773	1.8064	1.5826	1.5742	1.624	1.6189	1.4247	1.5847	1.6648	0.97333	1.7537	1.5796	1.7753	1.1418	2.016	2.6805	0.76511	2.1548	1.9382	1.1467	1.4323	1.1474	1.6636	2.7178	1.4188	1.4603	1.6305	1.2367	1.7761	1.5083	1.0419	1.7003	1.7089
-11.354	-11.259	-11.475	-10.509	-11.379	-11.214	-11.786	-11.619	-11.502	-11.835	-11.408	-11.839	-12.409	-12.426	-11.501	-12.65	-9.9799	-12.129	-11.051	-10.729	-10.886	-12.102	-10.878	-10.69	-12.418	-10.74	-11.44	-10.331	-11.31	-11.179	-11.487	-11.371	-10.949	-11.004	-11.78	-11.181	-12.045	-10.285	-11.577	-11.742	-12.224	-12.023	-10.887	-10.438	-10.92	-11.474	-12.648	-12.117	-11.803	-11.403
-5.2882	-6.6011	-4.4788	-5.1311	-5.1714	-6.0812	-5.929	-5.3609	-5.8427	-5.6366	-6.1289	-4.8546	-6.128	-5.5421	-6.113	-5.302	-6.8057	-5.1565	-7.1555	-4.7384	-6.0997	-5.9461	-5.4592	-6.2231	-5.9312	-6.6702	-5.6989	-6.3426	-4.9797	-4.3558	-5.5759	-5.4649	-4.8879	-6.7437	-5.9588	-5.6955	-5.8465	-5.8015	-5.3081	-4.7233	-5.1145	-5.5772	-4.2972	-5.449	-5.4299	-6.3538	-6.2001	-5.6733	-5.4803	-5.5534
-0.2553	-0.21984	-0.82716	0.38445	-0.22136	0.30113	-0.13986	-0.11955	-0.42528	-0.23769	-0.45924	-0.46465	-0.01555	0.73733	0.94597	0.1791	0.46388	0.057656	-0.21145	-0.33689	-0.22991	0.13606	-0.10391	-1.2784	-0.86265	-0.61009	0.90614	-0.018643	-0.64824	0.38023	1.3167	-0.31491	-0.14855	-0.1822	-1.018	0.019472	0.82656	-0.068701	0.1411	-0.4341	1.2315	0.35655	-0.59565	-0.22905	-0.19478	0.38062	-0.32585	-0.41538	0.72028	0.13524
6.1531	6.6526	8.1106	6.0576	6.7698	6.1033	5.645	6.4798	6.3656	6.4767	6.4491	6.7659	5.433	5.9873	6.7251	6.5584	6.6863	6.4753	6.8407	6.7174	6.7942	6.8152	6.7869	6.062	7.8761	6.7008	5.9073	7.2624	7.9393	7.4073	7.3801	7.3258	7.1672	7.071	7.7004	7.6397	5.8691	6.8212	6.8977	7.5637	6.4588	6.9789	6.3936	6.3673	6.7051	6.8858	7.2791	7.1006	7.4157	6.9043
-0.98571	-1.6428	-1.3571	-1.6648	-1.9284	-2.0904	-1.6778	-1.9235	-1.8966	-1.1336	-0.62703	-2.0486	-1.5561	-1.0542	-2.3076	-1.5696	-1.7512	-2.4304	-1.963	-1.0761	-0.98029	-0.81916	-1.9419	-1.5858	-1.7374	-2.2315	-1.5686	-2.9467	-1.4311	-1.082	-0.97653	-0.79666	-1.8071	-1.9195	-0.84657	-0.16933	-1.6612	-1.1634	-0.61489	-1.4056	-2.3296	-1.2308	-0.75298	-1.2133	-2.1989	-2.2012	-1.4409	-0.83672	-1.3194	-1.199
0.35015	1.9132	0.71464	1.8386	2.2718	1.8713	1.7867	1.5505	2.8572	2.5524	2.2917	1.6792	0.53134	1.9268	1.6986	0.97541	3.1913	2.5489	2.3454	1.4635	1.3864	2.6171	2.0225	1.1514	1.2602	1.3279	1.5591	2.8476	1.5258	0.57004	1.6251	1.7502	2.3841	2.3468	2.7327	1.9576	1.6926	1.9126	2.7012	2.3219	1.5855	1.5426	1.7598	1.7067	2.081	1.8749	2.5285	1.6555	2.2048	2.5935
2.2751	2.5982	2.7261	2.6072	2.5049	3.3024	2.5241	2.6565	3.0051	2.3414	2.0552	3.8149	1.9286	2.9272	2.4366	2.6884	1.6808	2.7413	2.5984	1.3679	3.3416	3.0784	3.5881	3.274	1.9235	2.4055	2.4603	2.9913	2.9112	1.7016	3.6482	2.8664	2.5981	2.3991	1.6682	2.7406	1.6612	2.2516	2.5272	1.7874	2.4467	2.5092	2.8684	2.7745	2.4482	2.4365	2.9761	2.9213	3.2447	2.7736
3.8587	3.0645	4.5326	4.5498	4.0417	4.1922	3.7487	5.0043	3.3426	2.8386	4.2171	5.0454	5.1359	4.278	4.7078	4.3611	5.0227	3.1808	3.9297	4.3784	4.3768	4.8207	4.3937	4.2183	4.0908	5.5962	4.2718	4.1525	3.8961	4.3028	3.6696	3.5476	4.8093	3.4159	4.6845	5.1209	4.5642	4.6723	4.7851	4.7628	4.5008	3.8122	2.8756	4.0672	3.7565	4.8584	4.3313	5.3802	4.6217	4.3352
5.8667	5.6178	5.4551	3.6394	4.4752	4.3141	4.1005	4.9195	5.1661	5.1916	4.951	4.5577	5.0823	6.656	5.3908	4.974	5.1203	4.6778	3.8603	4.9848	4.4476	4.2078	5.4259	4.7143	4.569	5.12	3.7882	5.3316	5.2737	4.9709	5.8879	4.2001	5.1996	4.9334	5.2658	4.9724	5.1504	5.7947	3.8356	5.3863	5.5329	4.4935	6.1285	3.9148	5.8549	4.9477	4.7628	4.2674	4.2915	4.1418
0.62819	1.4125	0.86424	1.7463	2.1707	0.49787	0.61658	0.94089	1.8871	0.67196	0.63945	0.18202	1.3643	0.41156	1.3496	1.0628	2.2876	0.069563	1.3573	1.6883	1.5083	1.1689	1.3273	1.2358	1.2783	2.0206	1.0427	0.70824	1.4638	1.7167	0.20815	1.1924	2.5369	2.4297	0.091654	2.6481	0.81671	0.6095	2.0674	1.3352	0.80594	1.213	0.76312	1.4164	-0.14371	0.48313	1.2276	1.9177	1.9676	0.064418
-4.8586	-4.5035	-5.0966	-5.1756	-4.8192	-4.7149	-4.5098	-4.314	-5.1224	-4.2022	-5.6545	-4.5846	-5.5382	-4.5999	-5.8505	-4.6635	-4.0946	-5.2323	-4.5054	-5.7631	-5.4632	-5.737	-5.1908	-5.5218	-4.3205	-5.434	-4.847	-5.3989	-5.0696	-3.6375	-5.4202	-6.2106	-5.1695	-4.0217	-5.0767	-3.2823	-5.2738	-4.0444	-5.2369	-5.1677	-4.9705	-4.9528	-4.8842	-5.3142	-4.9101	-4.7133	-4.6101	-5.37	-4.377	-5.4472
-2.8099	-3.2549	-2.28	-2.3771	-3.6782	-4.7536	-3.1117	-4.4511	-3.7309	-4.0414	-2.024	-3.3034	-2.5872	-3.0575	-3.0029	-3.3055	-3.4757	-4.2244	-2.7461	-3.6877	-3.1029	-4.4515	-3.4033	-2.6955	-2.6591	-3.4481	-4.6479	-3.3681	-3.3709	-3.0876	-4.322	-2.6577	-3.077	-1.8835	-2.4275	-4.3311	-2.6091	-3.4555	-2.518	-2.668	-2.3449	-3.2443	-2.1699	-3.4266	-3.6864	-3.8393	-2.367	-3.5985	-2.968	-2.316
-2.0498	-2.3456	-1.8037	-1.0011	-0.72519	-1.1962	-1.1309	-0.90867	-1.8406	-1.0781	-2.3758	-0.82644	-1.0124	-2.7684	-1.8336	-1.7486	-1.3635	-1.2806	-1.0873	-1.2757	-1.4385	-1.236	-1.6468	-1.5582	-1.1446	-1.7663	-1.106	-0.93254	-1.9716	-0.95602	-1.528	-1.1658	-1.0017	-2.1297	-1.8143	-1.8341	-1.8074	-0.75837	0.12949	-2.1081	-2.6662	-1.7778	-0.70763	-1.0228	-0.99368	-2.0284	-1.0427	-1.7748	-2.0236	-2.8786
1.2303	-0.52344	2.0582	1.2135	1.3308	1.6868	2.0075	1.5073	-0.38656	1.5006	0.74313	1.4206	1.5144	1.6902	0.79117	2.1722	1.2748	1.1418	0.89573	1.7334	-0.030287	2.773	0.42572	1.6591	2.3777	1.2669	2.0451	1.4557	1.4335	1.1689	1.2992	2.894	1.2048	2.3201	0.92661	0.52306	-0.0075153	1.2793	0.047325	1.7744	1.0541	0.81291	0.90873	1.1264	2.3642	2.1414	2.22	0.56147	0.90876	0.70044
9.4318	9.3722	9.0322	10.02	9.9758	10.296	11.596	9.8163	9.6706	10.702	10.189	9.4727	10.521	9.3224	9.704	9.7507	8.1798	9.2755	9.3994	9.8917	8.1398	8.9796	9.3864	9.6906	9.7213	8.6476	10.144	8.119	9.9487	9.0683	10.769	9.4701	9.4358	9.2643	9.887	9.9746	9.6418	9.2597	8.8426	9.3282	9.2534	9.4394	8.2356	9.6919	9.7517	10.08	9.7655	9.8091	9.0471	9.6695
-0.17171	0.65976	0.8691	0.042583	0.30833	0.92194	0.73769	0.020199	1.2417	-0.066662	1.092	0.056889	-0.51814	1.1738	0.33258	0.11678	0.91289	0.56915	-0.54024	0.93195	0.2524	0.4995	0.79761	0.68783	0.32252	0.096833	1.2056	-0.24421	0.42755	0.79277	0.24954	0.63689	-0.23947	0.88858	-0.20897	-0.49582	-0.34079	0.20547	0.37359	0.22429	0.26108	0.36975	0.89313	-0.0010035	0.3876	0.32737	-0.31519	0.22551	0.28087	0.88916
-10.351	-10.519	-10.513	-9.7275	-9.4488	-9.7346	-11.012	-9.2914	-8.848	-10.703	-9.8856	-9.9929	-9.512	-10.433	-10.405	-10.597	-10.498	-10.299	-11.379	-10.031	-10.839	-10.723	-11.868	-10.647	-8.8983	-10.222	-11.029	-10.403	-9.6844	-10.631	-10.459	-10.327	-9.7608	-9.4071	-9.5484	-8.8299	-10.2	-8.9357	-9.1881	-10.501	-9.795	-10.432	-10.024	-9.4002	-10.406	-10.823	-10.869	-9.9328	-9.1875	-9.8193
8.0428	8.5431	7.1581	7.8625	6.5718	7.2473	7.5489	7.9404	7.3093	9.0917	7.9361	8.4436	7.975	8.278	8.2116	8.2546	7.8085	7.3364	8.2242	8.6534	9.0324	8.3736	8.0378	7.444	8.3128	8.0668	8.408	8.2507	7.628	7.8979	8.2244	7.8672	7.366	7.4557	8.0624	7.3765	8.555	8.4736	9.3533	8.1673	9.2039	9.0013	7.92	7.5417	8.8638	8.0484	8.2396	7.957	8.8779	7.4516
1.0385	0.95316	1.572	1.3733	1.2933	1.8653	0.86408	0.79603	1.1797	2.0168	1.3882	1.4839	0.92602	0.97621	1.3531	2.0662	1.1732	2.6455	1.7038	0.25415	2.4469	0.62077	2.0507	1.1126	0.43199	0.55618	1.1114	1.0974	0.83767	-0.13917	1.2878	-0.89133	1.4292	1.6888	0.7291	1.4361	2.3324	1.4063	0.98373	1.4841	0.90512	0.54972	-0.093218	0.76809	-0.30716	1.2643	-0.030694	1.2009	0.83995	0.69453
8.2221	9.0061	9.5938	8.8864	8.1632	9.2273	8.2588	8.8573	9.1817	9.4899	8.5654	9.1167	7.4361	8.5698	8.7542	8.7666	8.5234	8.8143	9.4903	8.0861	8.2981	9.8144	7.757	8.2626	8.4784	9.1261	7.5062	7.6473	7.628	9.3875	8.6403	8.5052	7.524	8.1436	6.3663	8.5463	9.1619	9.2319	8.482	8.144	8.9717	8.5195	9.4149	7.8671	8.14	8.6532	9.5168	8.4198	9.6806	8.2088
-21.907	-22.015	-21.857	-23.048	-21.981	-21.971	-22.297	-22.181	-21.328	-22.402	-22.396	-22.006	-22.139	-21.905	-21.461	-22.404	-22.555	-21.972	-22.261	-22.754	-22.016	-22.96	-22.327	-22.162	-22.128	-22.067	-21.461	-22.958	-21.457	-22.149	-22.305	-22.892	-23.102	-22.881	-22.814	-22.727	-22.336	-22.704	-21.447	-21.83	-21.659	-22.606	-21.663	-22.444	-22.065	-22.099	-22.586	-22.385	-23.118	-22.251
-7.5044	-5.8675	-5.948	-6.1385	-6.125	-6.2916	-5.7837	-5.8188	-5.6903	-7.4283	-6.6685	-6.0949	-7.6147	-6.3162	-5.891	-7.1332	-6.6419	-6.7028	-5.2684	-6.9419	-6.4924	-6.0872	-6.0186	-5.9234	-5.7998	-6.5515	-6.5753	-6.0698	-6.2387	-6.1835	-5.9251	-7.0755	-5.3394	-6.4151	-7.2675	-5.8126	-6.3112	-6.9823	-7.7183	-7.39	-7.2873	-6.9463	-6.3434	-5.8849	-5.5169	-6.4479	-5.3911	-5.4936	-6.2172	-6.2722
-9.3352	-9.9208	-9.9946	-8.5612	-8.7966	-9.7663	-9.0935	-8.9436	-9.8012	-8.7901	-8.2444	-8.8358	-8.5175	-9.2694	-9.8477	-8.6996	-9.4713	-8.9504	-8.9903	-9.2759	-8.8692	-9.4141	-8.5098	-9.8628	-9.6461	-8.8939	-10.16	-10.029	-10.622	-9.1064	-9.6936	-9.226	-9.7721	-9.3705	-10.661	-9.285	-9.3464	-9.9302	-9.2413	-10.054	-9.5459	-9.0537	-10.066	-10.094	-8.9727	-9.1684	-9.5085	-9.2406	-11.15	-9.8943
-0.15375	0.29643	0.085952	-0.085676	0.38485	-0.55917	-0.28958	0.47687	0.69117	-0.80032	0.23407	-0.51392	0.11825	0.3995	-0.33061	0.45226	0.7165	0.48339	-0.17772	-0.050755	-0.39344	0.0058491	0.034684	0.76649	-0.89553	-0.67577	0.87968	0.56059	-0.91551	-0.42245	0.23585	0.03261	0.54597	-1.1747	0.3583	-0.64474	-0.11119	-0.45119	0.063856	-0.23697	0.67625	-1.1574	0.25121	-0.50559	0.25561	0.58959	0.51948	-0.7474	-0.029902	0.40559
-1.947	-0.96423	-2.6139	-1.762	0.097065	-1.0546	-2.3843	-2.7189	-1.5536	-0.36425	-1.8086	-1.1886	-0.87142	-0.19783	-0.94884	-0.081262	-0.90689	-1.2293	-1.8005	-1.0442	-0.53153	-1.7726	-2.185	-1.6292	-1.1704	-1.1005	-1.609	-0.43947	-1.6408	-1.5106	-1.8765	-1.6179	-2.2659	-0.12579	-0.9228	-1.1437	-1.2262	-0.73528	-0.97042	-1.7445	-0.25055	-1.0131	-0.37516	-2.0502	-1.4016	-1.493	-1.436	-0.50147	-1.7104	-1.0438
-0.78317	0.24926	0.73796	0.4999	0.57494	-0.3284	1.1376	0.69652	0.34514	1.6323	0.59279	0.49511	1.5521	-0.99014	0.66014	0.77946	0.31444	1.1219	1.2743	0.62714	0.32598	-0.33089	0.0029607	0.53637	0.76236	1.383	0.28572	0.16865	0.33976	1.2189	-0.2539	0.39339	0.81523	0.64983	-0.07651	0.72774	1.2508	0.29238	-0.45671	1.2819	0.43998	0.29517	1.656	0.88802	-0.10626	2.1174	0.97379	1.2187	-0.55558	0.62564
8.6551	7.9083	9.3814	8.7841	7.6053	8.9907	8.9489	7.868	8.4739	8.5798	8.4243	8.6701	7.9029	9.451	8.3762	8.8276	7.3518	8.4501	7.7952	8.9838	9.5285	8.9944	8.7735	7.7747	7.3937	8.7695	8.3763	7.9704	7.8682	10.034	8.7586	8.0789	8.1365	9.1693	9.3351	9.2801	6.9786	9.3659	9.1444	9.141	9.52	8.7491	8.1849	9.2615	9.7261	8.8091	8.7173	8.597	7.633	8.8796
4.8296	4.5642	4.4093	4.3059	3.3566	2.8984	4.7291	4.6782	3.8032	4.1594	5.0836	4.1108	4.1437	4.8589	4.1217	4.5679	4.0369	3.5817	5.1479	3.8972	3.7692	3.8177	4.4176	4.019	5.3231	5.461	5.2836	4.7291	4.4677	5.0739	3.4034	2.9899	3.6579	4.5989	4.5877	4.9122	3.7185	4.3095	3.1895	3.4479	3.8149	3.6956	4.2557	4.4915	4.9264	4.762	4.1007	3.5999	3.9468	4.6731
-0.86119	-1.286	-1.3768	-1.4917	-2.1922	-1.5876	-1.2589	-1.9933	-1.8062	-2.0936	-1.3738	-2.2783	-1.385	-1.9089	-1.9255	-2.7471	-1.7822	-2.3608	-1.8146	-2.1832	-0.11861	-2.5175	-0.99934	-1.7608	-1.0894	-2.0222	-1.754	-3.0699	-1.9243	-1.3544	-1.9325	-1.513	-2.5454	-2.0805	-1.4744	-1.6772	-1.552	-0.89134	-2.1963	-1.8435	-2.2475	-1.5025	-1.3226	-2.4059	-2.1012	-2.8961	-2.0574	-2.0643	-1.106	-1.6083
-11.21	-11.388	-12.588	-11.878	-12.011	-11.756	-11.986	-11.963	-11.173	-12.182	-11.751	-10.896	-11.883	-11.526	-10.58	-11.118	-12.198	-11.937	-10.787	-11.928	-11.951	-10.984	-11.944	-11.96	-11.588	-11.774	-11.602	-12.072	-11.811	-9.9546	-10.364	-12.015	-12.307	-11.069	-11.692	-11.654	-11.892	-11.437	-11.416	-11.467	-12.034	-11.568	-11.075	-11.959	-11.253	-11.81	-11.469	-10.844	-12.078	-11.628
-8.8091	-8.651	-8.44	-10.317	-8.231	-9.958	-10.118	-9.2029	-8.7927	-9.1507	-9.8632	-8.987	-9.6871	-9.5183	-7.8893	-8.9075	-8.9961	-7.9529	-9.1617	-9.5549	-9.1558	-8.1099	-8.6407	-8.662	-9.7285	-8.3504	-8.5924	-9.4026	-8.924	-9.9405	-9.0662	-8.7731	-8.9813	-9.2954	-8.5708	-8.4781	-8.8612	-8.7463	-8.9152	-8.9168	-8.6947	-8.9835	-8.6272	-8.0814	-9.4606	-8.6813	-9.419	-8.5148	-7.2811	-8.5679
-9.3519	-9.398	-9.4635	-10.309	-9.4561	-9.4599	-9.4318	-9.7028	-9.3443	-8.6014	-9.4764	-9.8006	-8.8751	-8.7644	-8.6589	-10.414	-9.7129	-10.397	-10.04	-9.7322	-8.3789	-10.495	-9.4826	-8.9935	-10.11	-10.189	-9.1793	-8.8307	-9.7794	-10.125	-9.2954	-8.9544	-8.7916	-10.428	-9.7453	-9.1393	-9.721	-8.4663	-9.1159	-10.497	-9.0895	-10.323	-9.4558	-9.2358	-10.803	-9.3448	-10.57	-9.6805	-8.9765	-11.407
-11.124	-12.015	-12.553	-11.519	-10.782	-12.115	-9.9256	-12.53	-12.204	-11.126	-11.409	-12.11	-11.772	-12.349	-12.062	-12.44	-11.164	-11.375	-11.756	-11.306	-11.476	-12.162	-12.253	-12.301	-10.935	-12.624	-11.677	-13.433	-12.055	-11.469	-11.691	-12.511	-11.946	-10.951	-11.73	-10.96	-10.953	-11.765	-10.774	-11.082	-11.759	-12.933	-12.323	-11.564	-13.592	-11.765	-11.781	-10.772	-10.457	-11.93
9.3393	8.5294	10.731	9.3603	10.537	9.7842	9.7134	10.952	9.4401	8.8388	9.6661	9.5418	9.8677	9.8109	10.081	10.758	9.419	9.4464	10.151	9.2033	9.4558	11.039	10.314	9.694	9.884	10.869	9.9823	10.449	10.51	9.8029	8.9473	10.469	8.8197	10.448	8.8805	9.344	9.6399	9.2945	10.759	7.8748	10.114	8.0808	10.181	9.7552	9.2163	9.9306	9.9439	9.2871	9.7231	8.7261
-4.8616	-3.7279	-5.196	-5.1475	-4.0073	-4.32	-5.2364	-3.01	-4.4365	-3.6499	-3.3991	-5.2924	-4.5364	-4.3342	-5.1691	-4.4768	-3.8556	-4.1456	-3.4392	-4.3892	-3.6055	-3.994	-4.7187	-4.3684	-4.1088	-3.2671	-4.089	-4.0284	-5.2483	-3.2871	-4.6232	-4.4769	-3.466	-4.3072	-3.2776	-2.9239	-4.0828	-4.1632	-3.9252	-4.5631	-3.4714	-4.1774	-2.895	-4.0776	-4.6953	-4.9653	-3.8263	-2.6618	-4.4649	-4.4124
-8.9883	-9.5481	-9.5453	-8.5996	-9.245	-9.8263	-9.3875	-9.0206	-8.6924	-8.5362	-10.529	-8.702	-9.7563	-9.4909	-8.8866	-8.5636	-8.7083	-9.1542	-9.6104	-9.3457	-9.2894	-8.2804	-7.6578	-8.5192	-9.0212	-10.013	-8.51	-8.9364	-9.8325	-8.7133	-9.1664	-10.003	-8.1329	-9.3894	-9.8627	-9.8353	-9.0989	-9.6444	-8.4141	-9.0488	-8.5908	-9.915	-8.3408	-10.484	-8.5872	-9.1031	-9.2171	-8.7697	-9.1149	-9.5951
-1.3344	-0.71547	-1.9161	-1.1525	-0.83725	-2.7462	-2.921	-1.5783	0.011204	-1.7583	-1.9027	-0.94558	-1.4426	-1.9332	-2.4749	-1.7711	-1.8613	-1.734	-1.519	-1.2405	-2.068	-1.0579	-1.4473	-1.685	-1.2692	-2.9956	-2.0476	-1.6935	-0.95372	-2.0841	-2.459	-1.2622	-1.8736	-2.1304	-0.6889	-2.7122	-1.5918	-1.3938	-1.804	-1.4953	-2.8099	-1.1444	-2.0712	-1.0797	-1.9308	-1.8193	-2.1129	-1.6003	-2.27	-1.0305
-1.5245	-1.2908	-1.7112	-0.78475	-0.65033	-1.4349	-1.4784	-1.8132	-1.4573	-2.1422	-1.5428	-2.0012	-1.1857	-1.311	-1.0606	-1.3479	-2.0582	-1.6597	-0.77481	-1.0481	-1.7094	-1.6057	-1.4376	-1.9132	-1.598	-0.64484	-1.8139	-1.5549	-1.8064	-0.90802	-1.6855	-0.80882	-0.40403	-0.72423	-1.7148	-1.1323	-1.6021	-0.4521	-1.6323	-1.2212	-1.6454	-1.6206	-0.62376	-2.2915	-2.2784	-1.4681	-1.448	-1.3933	-0.96965	-1.4199
-13.788	-12.625	-12.9	-14.345	-12.419	-14.174	-12.649	-13.42	-13.236	-12.556	-13.191	-13.757	-13.23	-13.402	-12.624	-13.332	-13.801	-13.981	-13.22	-14.284	-12.953	-13.82	-12.698	-14.499	-13.328	-13.52	-13.532	-13.62	-13.077	-14.043	-13.836	-13.563	-13.831	-11.774	-13.555	-12.455	-11.998	-12.857	-13.677	-11.709	-12.595	-14.4	-12.463	-12.351	-12.81	-13.544	-14.388	-12.795	-13.088	-14.092
-2.8316	-3.3551	-2.673	-3.9638	-1.8282	-4.1086	-2.9591	-2.0462	-3.1194	-2.832	-2.8466	-2.7144	-3.0428	-3.0337	-2.977	-3.4259	-1.6537	-3.4499	-2.4777	-3.3711	-3.1787	-3.042	-3.0476	-2.838	-2.6629	-4.2068	-3.7925	-3.2589	-3.0027	-3.8984	-3.0744	-3.08	-3.588	-3.5317	-1.8797	-4.1955	-3.4441	-2.5062	-4.0182	-3.367	-2.4106	-3.245	-4.2066	-2.8147	-3.1127	-3.7473	-3.2401	-3.4909	-3.9147	-2.8538
-9.4313	-9.8106	-10.528	-10.248	-10.679	-11.025	-11.016	-10.515	-10.027	-9.7521	-9.5386	-11.699	-10.55	-11.639	-9.9663	-10.223	-9.5633	-11.048	-9.3454	-9.8607	-9.3772	-10.554	-9.5364	-9.0915	-10.222	-9.2058	-10.276	-10.287	-8.6436	-10.872	-10.561	-11.34	-9.5678	-9.5969	-10.326	-11.483	-9.8972	-10.4	-10.47	-10.086	-10.46	-10.02	-10.987	-12.012	-11.107	-11.029	-9.3962	-9.8885	-10.772	-9.6729
6.0316	6.3164	6.9862	6.744	5.985	6.5736	7.0963	6.4629	6.2121	6.4914	7.1376	6.8555	6.4921	5.6772	6.0852	6.1984	6.8029	6.5277	6.9338	7.3863	8.1311	7.2756	7.2212	6.3504	6.4488	6.6566	7.0164	7.8118	6.7773	6.6173	5.7682	6.6689	6.7438	6.6488	6.9402	6.7967	7.3714	6.9955	7.3686	7.3848	6.4162	6.8063	7.5911	7.8164	7.0023	6.705	6.4089	7.5084	6.5738	6.3605
8.9038	7.2787	9.2744	8.2911	8.3131	9.5483	8.3474	7.7881	8.9516	8.0972	8.6288	8.7917	8.5132	8.7788	8.3293	7.8722	9.3059	10.126	8.5468	8.1453	8.3661	8.6838	7.9851	8.8034	8.4621	9.2633	7.7794	8.6864	7.9851	9.4587	9.9073	8.3081	8.687	7.912	9.1448	8.0658	9.6932	7.8064	8.3962	9.2759	6.7011	8.5369	8.2995	7.9479	9.2442	8.5108	9.5974	7.8554	9.1156	8.1464
8.1758	7.6178	7.4745	8.9664	7.3066	8.4348	7.7649	8.5637	7.1341	8.4422	7.6396	7.1725	8.1828	8.3177	7.3143	7.763	8.8592	8.2516	6.768	7.6978	8.1817	7.9328	7.8894	7.8102	9.403	7.7999	8.3666	8.1968	8.6806	7.294	7.8081	8.2261	7.9584	8.6238	8.2831	8.7084	9.121	7.94	8.7056	6.6034	6.2437	7.3266	7.6499	7.3628	7.0171	8.6967	8.5787	8.2668	8.7909	8.2599
-1.278	-1.1965	-1.7451	-1.5177	-1.1284	-1.3046	-1.7658	-0.36986	-1.2442	-1.5696	-2.1589	-1.391	-1.6218	-0.08452	-0.86073	-1.4744	-1.1505	-2.0985	-1.9573	-0.83283	-2.0255	-1.84	-1.3046	-2.4855	-2.8803	-0.29541	-0.67759	-1.8046	-0.53635	-0.95684	-1.9079	-1.6343	-1.933	-1.6312	-1.1824	-1.709	-1.0071	-1.5572	-2.2224	-0.50833	-1.2913	-1.3426	-1.7764	-0.98218	-1.3698	-0.80445	-1.9539	-1.2621	-1.0586	-1.2767
6.2591	8.1105	6.9596	8.098	6.3942	6.2848	7.474	6.6309	6.2625	7.8526	6.9734	6.2144	6.3419	7.2198	7.0285	5.4986	7.2464	7.6252	7.2945	6.6995	6.3565	7.0354	7.114	6.7473	7.8731	6.6884	6.2351	5.9343	6.4275	6.8336	7.3764	6.5157	7.515	6.3714	7.2908	6.0946	7.3675	7.2125	7.0207	6.5139	6.3304	6.1015	7.9429	6.8632	5.9244	6.6948	7.6055	7.1648	7.1244	7.2009
-10.689	-10.894	-10.985	-11.283	-11.124	-11.337	-9.6709	-10.095	-10.361	-11.157	-12.368	-10.169	-10.869	-11.636	-11.118	-11.209	-11.96	-10.561	-11.407	-11.856	-10.222	-10.769	-11.234	-10.732	-9.838	-10.348	-10.603	-9.9741	-10.552	-10.858	-10.576	-10.76	-11.688	-10.541	-10.32	-11.188	-11.115	-11.116	-11.677	-10.423	-10.578	-10.628	-11.846	-9.7525	-11.115	-11.497	-9.9536	-10.667	-10.498	-9.7426
-1.8903	-1.1519	-0.98382	-2.5498	-0.46626	-0.6631	-0.56279	-1.9067	-1.1585	0.286	-1.4288	-1.1446	-0.69089	-2.1427	-3.0663	-1.1073	-2.22	-0.65043	-0.66132	-1.7637	-1.2989	-1.8851	-1.9183	-2.0356	-1.2991	-0.91343	-1.1266	-1.6235	-2.0371	-0.51682	-0.75307	-1.8308	-0.85854	-0.71363	-0.97356	-0.46586	-1.2726	-1.5016	-0.39605	-0.56036	-0.96659	-0.94145	-1.6415	-1.5303	-1.4435	-1.5032	-1.9956	-0.97282	-1.8664	-0.7493
-21.657	-21.631	-21.168	-21.319	-22.416	-22.146	-22.007	-22.664	-22.019	-23.127	-22.525	-22.259	-21.935	-22.492	-22.96	-22.34	-22.022	-22.118	-23.262	-21.826	-20.58	-21.35	-22.342	-22.561	-22.621	-21.247	-21.895	-21.877	-22.129	-22.878	-22.136	-21.36	-21.546	-22.292	-22.407	-21.921	-22.349	-22.538	-21.877	-21.839	-21.972	-21.92	-22.3	-21.913	-22.965	-23.388	-22.726	-22.194	-22.142	-22.168
-3.3997	-2.2065	-2.8557	-2.223	-2.8707	-2.9231	-3.5243	-3.1803	-2.6372	-3.3562	-2.9928	-1.7345	-2.1292	-2.5046	-2.2428	-2.4921	-1.9666	-3.2463	-2.2786	-1.6393	-1.9156	-2.7284	-2.5061	-2.751	-2.9386	-2.0238	-1.4804	-3.0803	-2.9988	-2.0184	-1.7568	-3.46	-3.86	-1.9019	-3.458	-2.7881	-2.9074	-2.429	-2.338	-1.7155	-1.6227	-2.5423	-2.9535	-2.8998	-3.3156	-3.5321	-2.8507	-2.1213	-1.9606	-2.4836
-11.076	-10.69	-10.916	-10.564	-11.668	-10.842	-11.282	-10.656	-10.953	-9.9175	-9.7067	-10.833	-10.387	-11.279	-10.897	-10.711	-11.307	-11.416	-10.173	-8.3574	-10.895	-11.219	-11.605	-10.962	-10.374	-10.217	-11.377	-10.515	-9.2169	-10.132	-11.037	-12.033	-10.704	-10.777	-11.77	-10.754	-11.399	-11.36	-11.38	-11.418	-9.9522	-11.922	-10.67	-11.755	-10.115	-10.25	-10.082	-10.795	-10.023	-10.119
-14.806	-11.869	-12.733	-12.167	-12.686	-13.176	-13.342	-13.988	-13.868	-12.33	-13.245	-13.176	-12.859	-14.47	-12.85	-11.716	-12.368	-13.907	-14.36	-13.07	-13.353	-12.922	-12.471	-13.572	-13.399	-13.561	-14.182	-13.477	-13.417	-13.772	-12.681	-13.802	-13.576	-13	-13.453	-12.594	-12.851	-13.583	-12.811	-12.717	-13.564	-12.027	-12.695	-12.321	-13.173	-13.093	-12.846	-13.622	-12.721	-12.787
-0.60384	-0.10286	-0.18152	-0.52362	0.081977	0.34643	0.33792	0.52894	0.1265	-0.93595	-0.53002	0.11964	0.15096	0.075004	-1.0454	-0.52807	-1.2373	-0.52108	-1.1716	-0.16895	0.22981	-1.7071	-0.26583	-1.5673	-0.33118	0.45917	-0.12732	-0.51463	-0.41595	-0.58293	0.37375	0.7318	-0.93122	0.56402	0.36561	0.33066	-0.089582	-0.42121	0.26806	0.10289	-0.1303	0.42001	-1.1269	0.065865	0.87208	-0.91074	-0.31448	-0.82164	-0.34264	1.4247
-2.8795	-3.1494	-3.2526	-3.7402	-2.9512	-3.7904	-3.0164	-2.6019	-2.928	-3.0784	-3.7696	-4.0481	-3.9369	-2.9361	-2.9686	-2.5501	-3.0486	-3.5332	-4.288	-2.6751	-3.0644	-2.5785	-2.7777	-3.0716	-3.3234	-3.4002	-3.1015	-3.337	-2.5319	-3.139	-3.343	-1.8095	-3.955	-2.8345	-3.221	-3.1965	-2.7012	-3.4446	-2.3608	-4.138	-3.1079	-3.2267	-3.0256	-3.2877	-3.3892	-2.9276	-2.8247	-3.4177	-4.4069	-3.7747
-4.0215	-2.9114	-2.0308	-1.7775	-2.293	-2.7009	-1.5498	-1.9389	-2.5629	-1.7339	-4.0494	-2.6406	-1.8247	-3.1402	-2.6705	-3.1462	-3.0515	-2.2676	-3.9127	-2.7333	-3.7033	-2.4791	-1.6027	-1.9782	-1.8079	-2.7287	-2.5649	-2.7513	-2.8868	-2.4823	-3.0151	-2.2552	-2.4633	-1.7011	-1.7991	-2.3594	-3.5578	-3.1234	-3.7823	-2.2145	-2.209	-3.5002	-2.1314	-2.8458	-2.0132	-2.4876	-1.9786	-3.3607	-2.7053	-1.8803
2.0781	2.913	2.8592	2.248	2.7233	2.3347	1.6372	3.3177	3.6612	2.0747	1.9342	2.9509	3.1806	1.4498	2.466	3.0153	1.3665	2.5726	4.1001	3.3334	2.6207	2.1028	3.0271	2.1612	2.0982	2.4585	2.7611	1.7393	3.0594	2.921	2.3429	3.5257	3.1646	3.2457	2.3533	3.1454	2.511	2.6434	3.4206	1.9462	1.9267	3.5123	3.5036	2.6691	2.2829	1.7401	2.0144	2.0905	2.7049	1.3911
2.7538	1.9737	3.1697	2.8804	2.7092	3.4065	4.6177	4.2649	2.8936	2.755	2.9798	2.98	3.2957	2.9234	3.222	2.6544	2.2299	1.9455	3.9222	2.9261	3.7041	4.3192	2.7981	3.1801	2.294	2.155	3.4184	2.808	2.6535	3.3289	3.3492	3.756	4.0327	3.1157	4.6435	3.4867	2.9364	1.498	3.597	3.9249	2.9828	4.0768	3.2236	2.5472	2.914	2.8454	3.4774	1.7329	4.2378	4.553
-3.5716	-3.9467	-4.412	-4.6945	-3.3362	-4.4254	-3.8296	-4.2579	-4.2739	-3.4135	-4.6293	-4.5558	-4.6139	-5.2649	-3.916	-3.7021	-5.199	-4.6379	-3.7694	-3.6512	-4.7821	-3.8599	-4.2882	-4.0483	-3.7548	-5.058	-4.7678	-4.7204	-5.1458	-4.3649	-4.6798	-3.2031	-3.3269	-3.86	-4.0681	-5.4085	-4.4142	-2.8933	-3.3893	-4.1873	-3.6827	-3.719	-3.7274	-4.6212	-2.9073	-4.6268	-4.0985	-3.9999	-4.4363	-4.5926
-12.717	-13.853	-12.964	-13.137	-12.237	-13.128	-12.515	-13.978	-13.019	-13.29	-14.184	-13.361	-13.979	-13.339	-12.022	-14.032	-12.965	-13.12	-13.426	-12.88	-13.947	-13.063	-13.328	-13.201	-13.262	-12.008	-14.098	-13.282	-13.441	-12.347	-13.784	-11.914	-13.011	-13.109	-12.001	-12.587	-13.026	-14.059	-13.365	-13.616	-12.553	-12.844	-13.762	-12.468	-12.085	-12.697	-13.406	-12.781	-13.137	-13.079
-4.2698	-4.407	-4.1786	-3.5685	-4.7043	-4.0257	-4.6027	-3.3272	-4.4503	-4.6722	-2.9791	-3.3492	-4.9257	-4.91	-4.7335	-4.2968	-3.5283	-4.2321	-3.3501	-3.6257	-4.5821	-4.5987	-5.1761	-3.3359	-3.7259	-4.0941	-3.6249	-3.5155	-4.2526	-3.4508	-4.5973	-4.6196	-4.5553	-4.6845	-5.12	-4.948	-4.3308	-3.2039	-4.0752	-3.1672	-3.8892	-3.0931	-3.8702	-4.27	-4.3276	-3.5706	-4.8452	-4.3154	-4.8767	-4.7763
-9.0124	-9.589	-10.528	-9.1893	-8.1884	-8.4704	-7.2724	-9.4315	-9.0769	-9.1191	-8.8093	-9.138	-8.5113	-9.4129	-9.0384	-8.7457	-9.3849	-8.838	-7.7833	-8.8165	-9.6968	-8.6853	-9.2262	-10.018	-9.8658	-9.1687	-8.6562	-9.0028	-9.6459	-8.7764	-9.7861	-9.3883	-8.682	-9.2821	-9.3787	-8.2535	-9.5423	-9.2735	-9.7732	-9.1741	-8.9388	-8.5932	-8.6046	-10.056	-9.0939	-10.319	-8.9624	-9.3771	-9.3664	-8.9387
-2.3662	-0.48213	-0.20958	-2.245	-1.2503	-1.6978	-0.21629	-1.9402	-1.8015	-1.6316	-0.3808	-0.50937	-1.1608	-1.8683	-1.9517	-1.6062	-0.23705	-2.4469	-1.7003	-1.4158	-1.8761	-2.2469	-1.0888	-1.6232	-1.4482	-1.7607	-1.1499	-0.16852	-1.4494	-1.358	-1.7891	-1.3186	-1.2132	-1.1583	-0.055264	-1.5713	-1.3219	-1.5399	-0.8707	0.15383	-0.70294	-0.76623	-1.8773	-1.4353	-2.1541	-1.3939	-0.93499	-1.3892	-0.77239	-0.99701
-9.3918	-8.7381	-9.1487	-9.0429	-8.734	-10.146	-9.8866	-8.8769	-9.624	-8.543	-9.3547	-8.0115	-8.7362	-9.5221	-9.0709	-9.0155	-9.5573	-9.4501	-9.9484	-9.295	-9.0202	-9.1503	-11.075	-9.9997	-9.9267	-9.9836	-9.2038	-9.8834	-9.5724	-10.003	-9.3374	-8.7909	-10.708	-9.8125	-9.9159	-9.4641	-9.2873	-8.1243	-9.8383	-9.9648	-10.023	-8.9964	-9.8595	-8.9648	-9.4503	-9.7234	-8.9884	-9.3014	-8.2294	-9.0951
-9.3376	-10.171	-11.405	-9.4483	-11.027	-10.755	-10.38	-11.528	-10.485	-9.7598	-10.381	-10.44	-10.575	-10.012	-12.307	-11.001	-11.763	-11.673	-10.866	-10.555	-10.523	-11.443	-11.859	-9.9765	-11.204	-10.666	-11.186	-10.838	-10.357	-11.178	-10.741	-10.429	-11.222	-9.962	-9.5813	-11.003	-11.385	-10.782	-10.476	-11.168	-10.572	-12.115	-9.5574	-11.512	-10.55	-10.838	-10.939	-11.101	-10.116	-11.771
-11.543	-10.915	-11.943	-11.461	-12.686	-11.514	-11.455	-11.274	-12.069	-11.423	-12.186	-11.116	-11.197	-11.075	-11.97	-11.227	-11.681	-11.637	-11.607	-11.96	-11.546	-11.915	-11.167	-10.284	-10.946	-11.59	-12.024	-11.561	-11.832	-10.678	-12.087	-11.161	-12.085	-10.946	-11.424	-11.945	-12.017	-11.026	-10.419	-11.992	-12.034	-11.584	-10.917	-11.719	-11.207	-11.091	-11.713	-11.551	-12.323	-13.229
4.6823	5.49	4.5328	5.8222	6.727	6.1886	6.1818	5.544	4.1092	5.3733	5.2406	5.9958	5.0776	5.6998	5.3734	6.8752	5.217	5.1508	5.9814	5.5659	5.4671	5.4442	6.367	4.1974	5.2853	5.8554	5.6457	6.051	5.4805	6.8403	5.3604	4.8945	5.3476	5.0636	6.1577	6.1299	4.722	4.8001	5.3992	5.5863	4.1777	5.3226	5.9098	5.7124	5.9443	5.6212	6.3697	6.919	5.2692	6.0405
-12.19	-14.121	-14.114	-11.497	-14.309	-12.062	-13.368	-13.775	-14.286	-13.297	-12.402	-12.452	-12.701	-12.999	-13.648	-13.962	-12.952	-13.809	-12.688	-13.433	-13.88	-13.353	-13.254	-12.512	-13.474	-13.592	-13.122	-13.875	-12.699	-12.089	-13.33	-13.809	-12.693	-13.781	-13.382	-13.358	-13.765	-13.67	-13.227	-13.559	-13.118	-12.127	-13.233	-12.825	-13.59	-13.673	-12.575	-14.053	-13.223	-13.315
-12.497	-13.123	-13.508	-12.818	-12.967	-13.608	-13.397	-12.753	-13.4	-13.45	-12.404	-12.547	-12.64	-13.545	-11.904	-13.525	-12.61	-13.248	-12.823	-12.345	-12.843	-13.143	-13.472	-12.67	-13.365	-13.495	-12.878	-13.485	-12.222	-13.018	-13.301	-13.78	-12.63	-12.484	-12.4	-13.078	-13.607	-14.306	-13.631	-14.482	-14.139	-13.145	-12.626	-13.928	-13.528	-14.279	-13.001	-12.67	-13.39	-13.146
-0.83513	0.57731	-0.16916	0.22823	1.0219	0.66265	-0.47043	0.88808	1.1377	0.33256	-0.71243	0.042364	0.14243	0.52799	-0.028292	0.4715	0.53391	0.33199	0.72783	0.41081	0.3786	0.59798	1.0198	0.64676	0.92091	1.2565	0.030658	1.0226	0.067991	-0.22066	0.70159	0.13271	1.3713	1.1898	1.5782	-0.1416	0.4615	1.0626	1.585	-0.064851	1.0632	0.22786	-0.1127	-0.49751	0.10453	0.68361	0.088444	0.164	0.87771	0.1407
-5.6243	-6.418	-5.8608	-5.7055	-4.9406	-5.0052	-5.7618	-6.3483	-5.5998	-6.447	-5.1746	-4.819	-6.2462	-5.8273	-5.18	-5.7197	-4.1817	-5.2445	-4.6093	-5.1238	-4.8716	-5.5919	-5.3957	-5.9075	-6.3196	-7.2614	-6.1728	-5.731	-5.3591	-6.1771	-5.7532	-4.9404	-5.9293	-5.7179	-5.7494	-5.7142	-5.2834	-6.6508	-5.6499	-5.8553	-6.3138	-6.4823	-5.1766	-6.4722	-4.8723	-5.2915	-5.1356	-5.0757	-5.9993	-5.8271
-1.9081	-0.63895	-1.149	-0.97193	-2.4442	-1.4452	-1.5161	-1.2662	-1.3598	-0.92982	-0.93504	-2.0536	-0.43138	-1.7517	-0.63417	-2.2595	-1.1568	-0.26163	-1.2531	-0.60179	-1.637	-1.8526	-2.6918	-1.641	-1.799	-1.47	-1.0681	-1.4925	-1.2158	-0.77987	-0.82013	-1.2856	-1.4753	-2.4697	-1.1466	0.49976	-1.4021	-1.9448	-1.6409	-1.1843	-1.1566	-1.2003	-1.6685	-1.665	-1.2991	-1.5344	-0.6604	-1.2462	-2.4203	-0.80754
-15.36	-15.073	-15.07	-15.032	-14.878	-14.429	-14.013	-14.979	-15.191	-14.48	-15.879	-14.128	-14.308	-14.333	-14.013	-15.133	-13.35	-14.666	-13.922	-14.612	-14.915	-14.222	-13.741	-14.565	-14.121	-14.277	-14.274	-14.23	-14.876	-14.177	-14.11	-14.332	-15.822	-13.894	-15.06	-14.209	-15.638	-14.371	-14.225	-14.681	-14.596	-14.833	-14.591	-14.431	-15.4	-15.093	-15.295	-14.371	-15.528	-13.904
-15.05	-12.4	-13.769	-13.915	-14.534	-14.52	-13.923	-14.18	-14.652	-13.21	-13.139	-13.881	-14.234	-13.55	-13.524	-13.839	-12.951	-14.542	-13.85	-14.1	-13.611	-13.497	-14.194	-13.974	-13.908	-13.378	-14.308	-13.944	-14.774	-13.935	-14.591	-13.724	-12.895	-12.902	-13.924	-14.104	-14.563	-14.846	-13.609	-14.21	-13.663	-13.833	-13.084	-13.491	-13.829	-14.04	-14.489	-14.056	-13.688	-13.791
-0.99241	-1.5579	-1.2799	-1.417	-1.6122	-0.9476	-0.79141	-1.2021	-1.7509	-1.7717	-0.43893	-0.90267	-0.8731	-0.78436	-1.0295	-2.3077	-1.3148	-2.5555	-1.2044	-0.97179	0.15214	-1.3573	-2.2024	-0.41238	-2.5802	-2.1125	-2.0524	-1.7057	-1.4247	-1.4439	-1.4742	-1.8992	-2.2016	-1.922	-0.98992	-1.2646	-2.7839	-2.5919	-1.4798	-1.3682	-0.83805	-2.2252	-1.8315	-1.0902	-0.39073	-1.8104	-1.1999	-1.5691	0.032233	-0.62934
2.5892	1.3359	2.1733	2.3509	1.7169	2.0179	1.6318	1.7398	1.5508	1.2782	1.446	2.1254	2.2898	1.7753	2.0868	1.1067	2.5544	1.8575	2.0122	1.9412	2.2576	1.3596	1.4431	3.7649	2.4699	1.6235	2.5549	2.7142	1.5448	0.49822	1.5126	2.4598	2.2135	0.98065	2.1518	2.8974	1.7551	2.1981	1.742	1.5717	0.20673	1.7155	0.89934	1.9733	1.3753	1.6541	0.96227	2.3746	3.1458	1.8676
-3.6116	-3.0326	-2.7725	-2.3117	-2.8214	-2.913	-2.6236	-3.1754	-3.0457	-3.3866	-1.8337	-4.3047	-2.3369	-2.7041	-2.2816	-2.8255	-2.1052	-1.8717	-2.5406	-3.4387	-3.5394	-2.6486	-0.91355	-1.5979	-3.2802	-2.9965	-2.5105	-3.7576	-1.0503	-2.771	-2.5581	-3.0157	-3.1098	-2.5874	-2.4718	-3.0134	-2.6226	-2.0619	-2.0611	-2.4971	-3.1318	-1.829	-2.3615	-3.328	-2.1756	-1.7352	-3.0824	-1.7722	-2.2991	-2.2812
-10.127	-10.427	-10.243	-9.6116	-9.2876	-10.059	-10.241	-10.396	-10.305	-9.8852	-10.036	-9.9652	-11.414	-9.4235	-11.187	-10.419	-11.285	-9.9859	-10.843	-10.672	-10.206	-10.169	-10.71	-10.711	-10.974	-11.019	-10.445	-10.216	-11.494	-9.7436	-11.274	-10.031	-11.474	-10.357	-9.2506	-10.217	-10.224	-10.191	-10.547	-9.8923	-9.9683	-9.7229	-10.175	-9.8507	-10.943	-8.5212	-9.8424	-10.065	-9.6874	-10.522
2.8236	2.0564	2.5441	1.5448	2.0195	2.3374	2.4458	2.5783	2.6234	2.5502	3.8438	2.0763	1.2739	2.3772	2.4255	2.4577	2.46	2.532	3.661	3.1106	2.2277	2.818	2.4418	3.0512	2.7672	2.1613	3.4347	2.9291	2.7615	2.6404	2.6678	3.4557	3.1732	2.5282	3.0921	2.8287	3.5852	1.8912	1.3847	3.2317	1.9177	3.2877	2.8749	4.109	2.6756	3.3076	2.5586	2.3765	2.4413	1.9317
-0.84775	-0.57222	-0.41337	-0.92385	-0.22688	-0.84552	-1.0465	-0.79411	-0.10298	0.94839	-0.89497	-1.2542	-0.65282	-0.78573	-0.37215	-0.11245	0.1702	-0.38023	-1.2828	-1.1761	0.97975	-1.2464	-1.3506	-0.59361	-1.6004	-1.6975	-1.4415	-0.77649	0.11096	-1.579	-0.53445	-0.82387	-1.1061	-1.7965	-0.91559	-1.258	-0.0098399	-0.33966	0.16626	-1.2596	-0.87619	-0.95375	-2.0514	-1.505	0.24395	-0.39827	0.21661	-1.3188	-0.12511	0.13382
-0.47121	0.0011974	-1.286	-0.76316	-0.36005	-0.34738	-0.18813	0.34821	-0.77949	0.11991	0.69287	0.34889	-1.1224	-0.82606	-0.14598	0.61111	-0.087496	-0.4338	-0.81378	1.0988	-0.29189	0.11132	0.53351	1.8461	-1.5485	0.10468	0.43112	0.58592	-0.33512	0.2777	-0.66508	0.29752	0.24161	-0.71373	0.63978	-0.14949	0.052443	-1.3463	0.054588	-0.1411	-0.046734	-0.43274	-0.1781	-0.34448	-1.3383	0.33242	-0.32273	0.36958	-0.11195	-0.3941
7.9104	8.9189	7.8904	9.2471	8.2749	7.5186	7.9234	7.8357	7.9447	8.0224	7.3546	9.1652	6.9266	8.1834	7.5191	7.56	8.5948	7.8096	9.2721	8.006	8.0086	8.4029	8.1857	8.1873	9.0072	7.3109	9.2848	7.7655	7.6942	8.6493	8.0071	7.4641	8.9514	6.6799	8.0046	8.2308	8.4258	6.9067	7.1612	8.8308	7.9372	7.8088	8.3883	7.8695	8.0331	7.4499	7.4412	7.3971	8.2094	7.9355
6.749	6.289	6.175	6.8141	7.2809	7.4359	6.2788	7.017	6.6504	6.2855	5.9931	6.8616	6.1361	5.9405	7.7172	6.8869	7.0408	7.3522	6.8648	6.8454	7.4723	6.3091	6.2656	7.1733	7.3371	6.035	7.2445	6.746	7.3623	6.6155	6.6386	6.5372	6.6624	7.9427	4.8923	7.1791	6.5845	6.5115	7.245	6.5935	7.4759	6.3777	6.549	8.0864	6.6391	7.7358	6.5944	5.8821	7.1517	7.2518
2.1812	3.1601	2.028	3.5032	2.1459	1.8804	2.9081	2.7872	2.1984	1.929	2.316	2.2529	2.4392	2.2139	2.3603	2.1682	2.0183	1.6761	1.8864	1.6202	2.8678	2.9751	2.0233	3.0499	2.1515	3.2443	2.8042	1.7187	2.7146	2.1986	2.8269	2.9616	3.0189	3.3988	2.4097	2.5228	2.3488	2.8627	2.1449	2.5343	2.7025	3.3	2.1012	2.539	2.51	1.9647	2.0582	3	2.1187	2.091
-1.2437	0.90241	-1.3781	-0.78879	0.77753	-1.2339	0.33893	-1.074	1.083	0.037267	-0.4854	-0.94888	1.1269	-0.24722	0.038926	-0.17292	0.45301	-0.17489	-0.49181	1.6751	-0.62345	-1.3187	-0.74196	-0.211	-0.25034	0.22255	-1.1692	-0.31943	0.1238	-0.09181	0.11449	0.26725	-0.81694	0.4265	-0.039395	-0.00058142	0.20299	-0.29704	0.3042	0.74216	-0.33306	-0.064346	0.012711	-0.011877	-0.53273	-0.02577	-0.35466	0.22228	0.011252	-0.47216
-14.604	-13.105	-12.537	-13.505	-13.208	-12.875	-13.618	-13.249	-12.794	-13.028	-13.238	-12.848	-13.441	-12.133	-13.548	-13.989	-13.7	-13.27	-13.312	-12.924	-14.681	-13.049	-13.931	-12.74	-13.408	-14.284	-12.84	-12.933	-12.483	-12.999	-13.633	-12.826	-12.955	-13.443	-13.329	-12.614	-12.849	-12.589	-12.718	-13.514	-13.89	-13.149	-13.255	-13.504	-12.917	-12.64	-13.326	-13.96	-13.364	-12.148
-10.227	-10.737	-10.343	-9.8566	-10.116	-9.4106	-10.684	-9.8397	-9.5728	-10.04	-9.4719	-11.646	-10.644	-10.076	-11.292	-10.429	-9.8912	-9.9329	-9.272	-10.864	-10.259	-9.3837	-10.96	-9.6164	-10.67	-11.549	-9.2563	-9.662	-9.9605	-10.276	-11.807	-10.542	-10.831	-10.786	-10.288	-10.986	-10.136	-10.929	-10.29	-9.5677	-10.307	-9.1866	-10.497	-10.603	-11.397	-11.039	-10.381	-10.452	-9.9559	-10.718
-0.75953	0.95864	-0.2958	-2.0465	-2.2573	-2.0324	-0.94362	-0.8541	-1.1933	-0.95295	-1.3257	-1.3256	-1.1598	-1.5924	-1.4025	-0.41112	-0.87636	-1.0234	-2.0503	-0.29463	-0.98689	-0.43236	-1.9012	-1.5447	-0.3522	-1.7266	-1.2508	-0.68274	-3.6343	-1.9402	-0.22842	-1.146	-1.8972	-1.9298	-1.7241	-0.90675	-0.49486	-1.7943	-1.7072	-2.1233	-1.8092	-1.735	-1.1025	-2.2662	-1.4905	-1.0821	-1.2915	-1.7647	-1.4952	-1.5928
0.55598	-0.17206	0.77017	-0.89131	-0.64934	1.0737	0.161	0.81587	-0.19052	0.076042	0.43017	0.68581	0.15767	-0.78827	0.97502	0.33232	0.96111	1.1685	1.0951	-0.73014	0.9593	0.095081	1.1539	0.19627	0.21722	0.50629	0.76924	1.3613	2.1699	1.0788	0.84479	1.0765	-0.85711	-0.57436	1.937	0.75549	-0.21153	0.1613	1.01	0.21859	0.72626	0.24327	0.24772	-0.23192	0.10962	0.4614	0.92319	0.40718	0.66449	1.1668
0.16504	0.43482	0.33056	0.91203	-0.086048	0.22247	0.15178	0.62604	0.17097	-0.14741	-0.12644	0.068698	0.21334	0.56198	-0.83808	0.18486	0.70133	-0.14164	-0.46544	0.46238	0.29475	-0.88748	0.17174	-0.55204	-0.64008	0.38637	0.39844	-0.16866	-0.61433	-0.58623	0.13128	0.30716	0.76516	-0.27075	0.050191	0.11619	-0.63491	0.018561	0.39854	-0.91881	0.31108	0.11789	-0.44703	-0.37931	-0.81223	-0.5758	0.58239	-0.85347	0.17447	-0.35719
-0.39725	-1.6034	-2.74	-0.94296	-1.5997	-1.8078	-1.0204	-2.3226	-2.0539	-1.1065	-1.9535	-1.9138	-2.8145	-0.97068	-1.5498	-1.4953	-1.8253	-0.90067	-2.137	-0.83174	-0.012858	-0.71829	-2.0777	-1.3125	-1.7573	-0.91107	-1.506	-1.0524	-2.2631	-1.6879	-2.0248	-0.77631	-1.5564	-1.437	-1.7168	-1.0159	-1.4518	-0.05982	-1.3669	-2.0106	-0.758	-1.3596	-0.77206	-0.97231	-1.4184	-0.63967	-1.3811	-0.99627	-1.7169	-2.0637
-4.0083	-3.511	-4.5553	-4.3461	-4.6575	-4.1235	-4.7492	-3.5927	-2.3803	-4.3963	-3.6323	-3.1886	-4.0153	-3.7266	-4.6389	-2.708	-4.1887	-4.7206	-4.487	-3.2876	-4.9643	-4.0841	-3.5707	-3.956	-3.9224	-3.3877	-5.3069	-4.7814	-3.9233	-3.0646	-4.1311	-4.4918	-3.1217	-2.8932	-4.2323	-4.6063	-3.675	-3.4946	-4.1227	-4.0168	-3.37	-3.5399	-3.9985	-3.0127	-4.2149	-4.421	-4.2786	-4.4933	-3.7782	-3.9735
-11.665	-10.552	-11.656	-10.642	-10.504	-10.255	-10.64	-10.498	-11.728	-10.257	-10.448	-10.19	-10.799	-10.009	-11.181	-11.303	-10.167	-10.525	-10.859	-12.203	-11.292	-11.498	-10.516	-10.876	-9.8005	-10.406	-11.629	-12.133	-11.953	-10.421	-10.129	-9.6322	-10.704	-10.523	-10.535	-10.584	-11.03	-11.809	-11.791	-11.859	-10.777	-10.934	-10.46	-10.832	-11.121	-11.486	-11.164	-10.084	-11.71	-9.8436
0.63275	-0.89454	-1.4659	-0.62635	-1.1509	-2.3166	0.56607	0.1481	0.54327	0.48293	0.49311	-0.51647	-1.1699	-0.75868	-0.52114	0.12952	-0.65999	-1.3774	0.55462	0.44418	-1.4937	-0.67578	-0.65614	-0.64861	-0.15255	0.20917	0.040676	-0.2736	0.10244	-0.8601	-0.5691	-0.83018	0.16919	-2.3217	-1.0255	0.19296	0.3199	-0.36448	0.72322	0.43785	-0.43944	-0.19777	-0.46586	0.33975	-0.085447	-1.064	-0.58691	0.57387	0.71759	0.29915
-1.1647	-1.5392	-0.66069	-0.97932	-0.53126	-1.1024	-1.1454	-1.0444	-1.389	-1.6638	-0.81088	-0.81566	-0.68848	-2.0593	-0.92926	-0.89893	-0.41093	-2.0443	-2.1144	-2.4395	-0.53114	-1.8053	-0.10774	-0.75701	-1.8356	-2.6064	-1.6803	-0.91719	-1.1192	-0.8879	-1.4113	-1.7491	-2.2568	-1.0991	-1.8575	-1.2782	-2.0287	-1.485	-1.2603	-1.2356	-0.50718	-0.43933	-1.8997	-2.0151	-0.79425	-1.5	-2.4479	-1.9707	-2.1258	-1.448
-8.1502	-8.6545	-9.5804	-9.81	-7.6886	-8.1221	-9.9552	-8.4704	-8.8914	-9.6329	-9.8481	-8.9259	-8.6558	-9.3205	-8.3153	-8.9115	-9.6346	-8.9182	-9.8181	-8.9486	-9.3282	-8.426	-9.0139	-9.0845	-8.8927	-9.3791	-9.2279	-8.8095	-7.9734	-8.5476	-9.9217	-8.834	-8.4883	-9.8421	-8.026	-8.3064	-8.4341	-9.3043	-9.0424	-8.2898	-8.7499	-9.1547	-9.0629	-8.0886	-9.5563	-8.9304	-9.4319	-9.8063	-9.1123	-9.1709
-13.048	-12.63	-13.735	-14.032	-11.52	-12.998	-13.644	-13.55	-13.401	-13.032	-14.014	-13.41	-12.866	-13.121	-13.809	-13.217	-13.268	-12.708	-13.457	-13.437	-12.599	-12.607	-12.469	-14.097	-13.087	-12.817	-13.814	-13.04	-12.487	-13.314	-13.061	-13.042	-13.31	-13.128	-12.885	-13.11	-13.394	-13.17	-12.853	-13.604	-13.584	-14.096	-13.139	-13.262	-13.148	-12.808	-11.784	-13.69	-13.551	-14.243
-3.899	-2.8542	-4.1207	-2.6632	-3.779	-2.7225	-3.8833	-3.0488	-4.8032	-2.9301	-3.3958	-2.8086	-2.9275	-2.8676	-3.2709	-2.8243	-3.6007	-2.862	-2.682	-4.0837	-3.9529	-2.5508	-3.2165	-4.1041	-3.0231	-3.5553	-3.5814	-3.133	-2.0117	-3.3555	-2.9238	-3.1501	-2.2261	-2.0483	-3.4774	-2.5983	-3.5606	-2.2611	-3.0992	-3.5714	-3.7763	-2.7203	-3.8883	-3.3676	-3.5464	-3.3748	-3.3644	-3.819	-3.0585	-3.6062
-0.29645	-0.70168	0.42098	0.72402	0.15976	0.21948	-0.31333	-0.27378	-1.4549	0.84921	0.58695	-0.0046388	-0.42128	-0.32975	-0.40875	-0.23059	-1.0182	-0.55206	0.65932	0.45253	0.36616	-0.09699	-0.20778	-0.28292	-0.20196	-0.15262	0.69695	-1.4812	0.043167	-0.042412	0.34688	-0.31297	0.63819	-0.38413	0.38125	-0.73175	1.1071	1.5538	-0.15912	0.14993	-0.15372	-0.69661	0.69656	-0.45533	0.33091	1.3311	0.017708	0.0046518	-0.079741	-0.0014994
-0.56201	-0.032312	-0.39752	0.12429	0.50962	0.049037	0.29985	-0.040591	-0.0028854	1.0766	0.085664	0.30899	0.2793	0.067915	1.1474	0.35683	-0.30642	-0.030853	0.16604	-0.078874	-0.56223	-0.21091	0.94592	-0.10321	0.22936	-0.313	-0.02456	1.333	0.74468	-0.44542	0.24054	-0.51574	0.44578	-0.4902	-1.376	-0.0017665	0.015543	-0.59981	-0.10042	-1.2354	0.53235	-0.087254	-0.72332	-0.023909	-0.19587	-0.69619	-0.011021	0.80642	-0.073177	0.1062
1.0365	1.99	2.7502	2.7557	1.5565	1.1514	1.6759	1.095	1.2985	2.1242	1.2896	1.1713	1.9092	3.1532	1.9106	1.4839	1.3585	1.6114	1.6992	1.7788	2.1669	2.055	0.50365	1.954	2.2813	1.2468	1.9343	2.2162	1.979	2.3045	2.3464	1.3702	3.5622	2.7764	1.2773	1.7083	1.6041	1.8719	2.0179	2.7427	1.0383	1.9936	2.9913	3.0519	0.89438	1.1121	2.7383	1.9299	0.88003	1.7202
-6.7839	-6.5659	-7.5088	-7.0956	-6.9285	-6.9075	-7.2166	-7.2191	-6.5515	-5.0337	-5.5712	-5.6505	-6.8644	-6.6502	-5.5626	-6.0715	-5.9705	-7.0807	-7.361	-7.1936	-5.1004	-7.2975	-7.5221	-6.9357	-5.5629	-5.709	-5.9497	-6.9438	-6.1078	-6.6657	-6.6912	-6.612	-6.7785	-5.9574	-6.6692	-6.4618	-7.6257	-7.1818	-5.6644	-6.3455	-6.4417	-6.918	-5.9835	-6.6441	-5.4872	-6.607	-5.6085	-7.4184	-6.0933	-6.1294
5.9629	4.4105	4.6104	4.9986	5.2528	3.7658	4.8329	4.8681	5.0778	5.403	4.4217	4.3675	5.478	5.0012	4.4707	5.1805	4.1592	3.9899	5.004	4.2225	4.1205	5.2477	6.2584	5.1724	5.2057	5.507	6.0228	5.098	4.9424	4.1218	4.783	4.911	5.2076	4.4197	6.2523	5.6438	4.6696	4.3676	5.0417	4.981	5.2018	4.552	4.9143	4.9928	5.018	4.8136	4.259	5.0737	5.2409	5.377
-1.4752	-2.2446	-2.3863	-2.1271	-0.17714	-1.4111	-1.082	-2.0573	-2.2285	-2.9748	-1.7831	-2.8173	-2.1024	-1.9783	-0.65955	-3.3741	-1.8238	-0.98573	-1.4893	-1.8254	-1.1534	-2.2493	-2.1042	-1.5957	-2.5134	-1.7143	-2.2448	-2.1095	-1.44	-2.048	-1.6771	-1.9786	-1.1143	-1.8245	-1.6023	-2.6728	-2.0215	-2.7694	-1.5028	-1.2076	-2.0054	-1.7632	-1.448	-1.0779	-2.4097	-0.54761	-1.9135	-1.5042	-1.5185	-1.5632
-5.0466	-3.9242	-4.084	-3.7439	-5.3911	-2.5853	-4.5652	-3.9192	-4.7148	-3.6626	-3.9728	-4.2788	-4.8135	-4.3139	-3.3571	-4.2744	-2.6847	-3.2211	-4.2974	-5.1746	-2.673	-4.3561	-3.425	-4.2019	-4.2285	-4.4791	-3.2595	-3.6458	-4.0207	-3.4211	-4.8113	-3.8262	-3.8923	-3.8115	-2.4673	-3.3912	-3.4901	-4.4342	-4.3795	-3.4127	-4.9301	-5.1266	-3.4837	-4.063	-3.1075	-4.045	-4.2557	-3.844	-5.41	-3.2719
4.305	2.526	2.8172	4.2717	2.6637	3.2376	1.9787	2.2539	4.117	3.7787	2.9715	2.702	2.4022	3.4464	3.7511	2.6411	2.1809	3.5449	3.4177	2.3145	3.0484	3.3262	2.0197	2.9929	3.5431	2.7545	2.5701	2.8997	2.6735	3.2121	2.3366	2.1831	2.3313	2.2727	3.1025	3.1455	3.4855	4.2868	3.4459	2.6172	3.5845	2.0972	2.0541	4.0211	4.1588	2.4326	2.138	2.1671	3.2342	3.3813
-13.955	-12.243	-12.551	-12.361	-12.311	-13.524	-13.551	-13.934	-13.479	-13.787	-12.489	-12.235	-12.217	-13.012	-12.421	-13.601	-13.88	-13.385	-13.612	-13.022	-12.884	-12.567	-12.436	-13.422	-12.188	-13.052	-12.833	-13.31	-12.136	-14.049	-11.673	-12.646	-13.631	-14.03	-12.474	-13.03	-12.452	-13.346	-13.778	-13.009	-13.495	-12.28	-12.844	-13.397	-11.784	-12.096	-12.596	-12.513	-12.246	-13.748
-6.5687	-5.6245	-6.702	-5.7725	-6.6698	-5.943	-6.0828	-6.6818	-6.5209	-6.4755	-7.6215	-6.0629	-6.8381	-5.3662	-7.1849	-7.053	-6.6453	-6.0386	-6.522	-6.1379	-7.1758	-4.9045	-5.7578	-6.7192	-6.5826	-5.7759	-6.8462	-6.1977	-5.7775	-5.9968	-5.7406	-6.1686	-6.2109	-6.2249	-6.3584	-7.6678	-7.0782	-5.9904	-6.3333	-6.412	-6.24	-6.2163	-5.9719	-6.1312	-6.9231	-6.9816	-5.8885	-6.3257	-7.2094	-5.4284
-3.4757	-2.8812	-3.4524	-4.0973	-2.5458	-3.1877	-2.5081	-4.19	-3.1773	-4.8008	-3.774	-4.7221	-2.7821	-4.5264	-2.9513	-3.8067	-3.9054	-4.3162	-3.8708	-3.2659	-3.3945	-4.1908	-4.7976	-3.296	-4.484	-4.7148	-5.0838	-3.2642	-4.2654	-3.9998	-2.7741	-3.2789	-3.1097	-3.228	-3.7928	-4.4205	-3.8639	-4.5374	-4.0135	-3.7027	-3.0415	-2.2407	-4.6438	-4.6284	-3.5282	-3.229	-3.1134	-3.9053	-3.822	-2.8404
-0.2528	-1.0761	-0.11526	-0.87541	-2.0391	-0.73815	0.0091536	-0.77084	0.021961	-0.53993	-0.67379	-0.80368	-1.0356	-0.79531	-2.3404	-0.82751	-1.1646	-0.50745	-1.5593	-1.0073	-1.1513	-1.6734	-0.7586	-1.6421	-0.35764	0.040859	-1.4301	-0.77865	-0.32522	-1.6105	-1.8384	-0.3622	-0.32435	-0.4085	0.24931	-1.6041	-0.59485	-1.3021	-0.75267	-0.41327	-1.3149	-0.37296	-1.1097	-0.99078	-1.1966	-0.77705	-1.0352	-0.73028	-0.98842	-1.1311
-21.537	-21.997	-22.303	-22.153	-21.313	-21.736	-22.674	-21.531	-22.147	-22.776	-23.941	-22.128	-22.579	-21.499	-22.191	-23.092	-22.209	-22.193	-21.701	-21.281	-22.724	-21.379	-21.632	-22.051	-22.275	-22.388	-22.028	-21.776	-22.07	-22.121	-23.717	-21.208	-21.69	-22.842	-21.706	-22.723	-22.195	-22.176	-22.071	-21.844	-21.292	-21.616	-22.272	-22.317	-21.754	-21.984	-21.096	-20.91	-22.107	-22.373
-0.079924	-0.675	-0.50651	-0.4188	-0.26799	0.38662	-1.5138	-0.38188	0.077324	0.85612	-0.15608	-0.58894	-0.19609	0.403	-0.38107	-1.1839	0.13016	-0.38178	-0.84254	-0.92725	-0.97034	0.10014	0.20888	1.061	-0.11203	-0.85417	-0.086592	0.066443	-0.69462	0.085651	-0.83696	-0.24911	0.83329	0.96742	0.20241	0.044276	-0.069398	0.3443	0.42397	-0.30597	-0.29542	-0.42494	-0.79559	0.49428	0.46392	-0.34436	0.98111	-0.20088	-0.092146	0.43453
-2.2656	-3.3779	-2.6485	-2.3267	-1.8486	-3.0413	-2.6262	-2.5618	-2.8404	-2.5187	-1.3901	-2.8884	-2.5042	-3.2774	-3.6131	-2.8001	-2.4403	-2.4203	-2.9328	-2.29	-2.0628	-2.3831	-1.7844	-2.0891	-3.3357	-3.1167	-1.2277	-2.2646	-2.6654	-1.7416	-3.0476	-2.9432	-1.5027	-3.2179	-2.3766	-0.5681	-2.1228	-2.5822	-1.9707	-2.3692	-2.681	-2.907	-3.6483	-2.3258	-4.1818	-2.6423	-2.4823	-4.0078	-2.5992	-3.1463
-12.119	-10.661	-11.728	-12.146	-11.116	-11.159	-11.388	-11.324	-10.948	-11.731	-11.952	-11.889	-12.204	-11.452	-10.102	-11.196	-11.869	-11.626	-11.065	-11.865	-13.539	-11.953	-10.886	-11.517	-11.951	-13.142	-12.33	-11.823	-11.949	-11.561	-11.714	-10.446	-11.877	-10.795	-12.067	-12.145	-10.705	-12.222	-12.025	-11.636	-11.228	-11.27	-12.337	-12.262	-13.471	-11.791	-11.859	-11.711	-12.683	-11.888
-12.735	-12.601	-12.527	-13.777	-11.78	-12.731	-13.33	-12.396	-12.601	-11.133	-12.28	-11.967	-12.823	-13.992	-12.831	-12.101	-12.106	-13.47	-11.883	-12.412	-13.048	-13.286	-12.423	-13.399	-12.798	-13.166	-13.37	-12.82	-13.967	-12.462	-13.344	-12.823	-13.572	-12.948	-13.56	-12.381	-13.072	-12.138	-13.012	-13.352	-12.52	-12.886	-13.332	-13.459	-12.901	-12.531	-12.486	-11.1	-12.247	-13.752
6.1517	6.3818	5.0472	6.5559	6.4855	7.5595	7.0942	7.662	5.8679	5.9245	6.9826	8.1498	7.087	6.7501	6.6903	6.8838	6.6027	6.356	6.1932	5.6439	8.3933	5.9569	7.1508	6.9985	7.1251	5.969	6.9841	6.184	7.2578	6.7647	7.254	6.6118	5.6629	6.1734	8.6352	6.5208	7.554	6.9291	5.7714	6.3223	7.2463	7.1582	7.6688	7.2133	5.915	7.3025	6.8324	6.759	5.8403	8.4214
-0.41825	-0.25632	-0.8385	1.001	1.5961	-0.41899	0.13587	0.26721	-1.0987	-0.75646	0.54078	0.39386	0.11237	-0.1714	-0.35058	-1.0012	0.67269	0.50737	0.12371	-0.056546	-0.78135	-0.16617	-1.2557	-0.6573	-0.93652	0.44364	-0.41298	0.078692	0.087691	0.36625	-0.7808	-0.059103	0.49127	-0.76027	0.6651	-0.68171	-0.12385	-1.2006	0.0077271	-0.69762	-2.2489	0.49917	0.1392	0.23969	-0.10959	-0.72679	-0.15894	1.8026	0.034309	-0.71885
3.2337	2.1777	2.0437	1.7919	2.1948	2.2532	1.8092	2.1833	1.0014	2.4563	2.1552	1.073	0.9047	1.6024	2.5238	2.2432	1.7518	2.7818	2.112	2.4064	1.656	1.685	1.9658	2.1829	1.9021	1.0925	1.1869	1.7548	2.3808	2.0307	1.8826	0.53438	1.5764	1.6063	2.3846	1.3427	1.5951	1.7618	3.2178	2.1355	1.5158	1.1745	1.5274	1.076	1.8744	2.0422	2.0934	1.4905	2.1291	1.6341
-10.91	-11.89	-10.769	-11.649	-10.604	-10.552	-13.098	-11.815	-10.497	-11.364	-11.533	-11.843	-10.249	-11.597	-12.091	-11.434	-11.406	-12.164	-10.953	-11.992	-10.583	-12.242	-11.347	-11.961	-11.82	-10.921	-11.325	-11.526	-12.584	-11.931	-9.7679	-11.619	-11.878	-11.656	-11.818	-11.773	-11.856	-10.926	-11.078	-11.067	-11.566	-12.174	-11.142	-11.553	-11.284	-10.454	-11.613	-11.722	-12.119	-10.825
-8.9861	-9.0139	-9.8062	-9.4151	-8.2682	-9.6643	-8.6089	-9.4803	-8.4849	-9.6741	-9.2924	-10.283	-9.4855	-9.054	-9.1946	-10.026	-9.5131	-9.5563	-8.9314	-8.9619	-9.2562	-10.114	-8.3823	-9.6461	-9.2801	-9.8182	-8.3176	-9.5585	-9.5378	-8.5599	-8.7893	-8.6046	-8.2945	-9.3426	-9.4294	-9.4332	-9.8621	-9.9175	-8.6374	-9.7842	-9.6223	-9.3412	-8.1495	-9.2253	-8.6459	-8.7431	-9.8065	-9.4211	-9.0199	-8.8951
-20.12	-21.286	-20.004	-20.801	-21.264	-21.774	-20.143	-20.187	-20.911	-21.209	-21.905	-21.097	-20.72	-20.832	-20.133	-20.675	-21.263	-21.059	-21.381	-20.463	-20.715	-20.89	-20.142	-19.854	-21.322	-19.662	-20.534	-19.93	-21.419	-21.248	-20.45	-20.297	-21.673	-20.62	-20.054	-21.968	-20.506	-20.849	-21.514	-21.205	-21.608	-20.791	-20.965	-20.548	-21.126	-21.787	-20.287	-20.574	-21.275	-21.055
-0.60267	0.74121	0.98609	0.098247	1.2836	0.028016	0.43073	0.50285	0.35626	-0.19003	1.0115	-0.18593	0.60858	-0.046075	-0.085518	-0.10166	1.497	-0.60192	-0.46101	-0.56708	1.2393	0.22851	0.014362	-0.39133	0.44105	0.038035	1.0528	0.56538	0.35127	-1.0671	0.26309	0.64985	0.69997	-1.1572	0.19009	1.4539	0.091098	1.0592	-0.073786	1.2415	0.51678	0.87806	1.395	-0.047062	0.013554	-0.62163	0.28321	0.43342	0.23034	0.14154
4.5805	3.9307	4.0029	3.7819	5.304	5.3323	4.4729	4.8414	4.4264	3.6825	3.5151	4.448	4.4349	4.5399	4.01	4.2602	3.0975	4.1284	3.8688	4.3277	4.2959	4.4613	4.5189	4.5448	4.9867	5.91	4.1497	3.4658	4.3526	4.4318	4.4292	4.972	4.0837	3.8698	5.1174	4.8054	3.6993	4.5867	2.9666	4.3304	2.8466	4.1964	3.6837	4.7522	5.7979	4.4923	5.2095	4.3458	2.8092	4.8554
4.0733	1.9962	2.2486	2.0606	2.944	2.6365	1.8774	3.038	3.5964	2.9531	3.5503	1.9463	1.8823	3.6984	2.1437	2.7171	3.1123	1.9522	2.284	2.4697	2.7879	3.4697	2.5103	1.3299	3.0657	2.8578	2.6747	1.5399	1.9753	3.3992	2.65	2.5478	1.798	1.5281	2.5879	2.1953	2.2757	1.8468	2.2408	2.3917	1.9705	3.3735	2.6109	1.9395	2.6106	2.9659	2.8626	2.7661	2.2836	2.4883
1.9339	1.2884	1.3368	1.6701	0.66189	2.6817	0.94363	2.4367	1.7128	1.8954	1.1936	1.3759	1.107	2.1928	1.1536	0.78826	1.8525	1.3978	1.5497	2.3495	2.598	1.5624	0.77459	2.2708	1.7552	2.197	1.7687	1.0657	2.7456	1.4147	2.7584	1.9513	1.8455	1.1708	1.662	2.0542	1.5899	0.17045	1.6933	2.1557	2.0864	1.7891	0.45987	1.7241	1.5894	2.0719	2.0899	1.3913	0.88182	1.146
-0.88103	-0.44721	-1.0549	-2.5462	-1.3027	-2.0869	-1.1522	-1.2078	-0.94571	-2.1728	-1.0532	-1.2478	-1.8909	-0.40106	-1.4107	-0.45604	-0.49818	-1.7933	-1.6496	-2.2383	-1.9853	-2.0222	0.026427	-1.9107	-0.88054	-1.0565	-1.8548	-0.78699	-1.729	-0.44063	-1.4921	-1.3145	-1.1994	-2.069	-1.357	-1.6794	-0.69759	-1.3668	-0.98778	-1.2883	-1.8307	-2.1953	-1.6975	-1.6095	-1.7497	-0.60249	-2.2936	-1.2499	-1.5375	-0.95999
-12.46	-12.466	-13.264	-13.213	-11.839	-13.375	-12.638	-12.77	-12.53	-11.804	-13.132	-13.232	-13.632	-12.711	-12.131	-11.916	-12.843	-13.516	-12.891	-13.147	-12.023	-12.099	-13.057	-14.068	-12.934	-12.219	-12.448	-12.711	-11.213	-13.178	-14.128	-13.571	-12.623	-13.379	-12.706	-12.403	-12.644	-12.815	-13.29	-12.066	-13.666	-12.849	-12.966	-11.685	-12.97	-12.911	-12.685	-12.607	-13.64	-11.687
-13.318	-14	-14.307	-13.229	-14.61	-13.606	-15.015	-13.955	-15.048	-15.293	-13.451	-13.966	-15.044	-14.006	-13.874	-14.368	-14.042	-13.277	-14.27	-14.183	-15.055	-13.226	-13.97	-14.346	-14.025	-13.761	-13.926	-13.702	-14.704	-14.405	-13.612	-13.098	-13.601	-14.469	-13.499	-14.509	-13.979	-14.595	-14.501	-13.305	-14.895	-14.67	-14.066	-12.873	-14.421	-13.828	-14.6	-13.902	-13.629	-14.113
6.3875	5.416	5.648	5.9728	6.2839	5.9539	6.6857	5.5076	6.2447	5.7291	6.6034	5.6929	6.0367	4.794	5.0371	5.0344	5.1359	6.6983	5.0468	5.9698	5.6967	5.1036	5.5557	5.564	5.4885	5.1648	6.3268	5.0469	5.1693	7.3201	5.1219	5.3542	6.3125	5.8401	4.6383	5.9339	5.1503	5.8119	4.598	5.5681	5.6167	4.6629	5.3128	5.1485	6.8646	6.3095	4.8136	4.5419	6.8142	4.7052
7.9001	7.1967	7.4036	8.0798	7.3054	7.6866	9.5252	8.6747	7.3908	8.7343	9.0596	8.721	8.5519	8.2875	8.1072	7.8851	6.8617	8.6174	7.0739	6.928	8.0045	6.909	8.1472	8.3932	9.1004	7.9565	7.5566	7.3864	7.2855	7.4726	8.541	8.793	7.7682	8.3871	8.2706	8.7909	8.2539	7.7704	8.1623	8.4893	8.1612	7.8417	7.8049	9.4949	8.4188	8.8391	8.9674	5.8327	6.9561	8.4948
-21.48	-21.631	-21.569	-21.946	-21.869	-22.582	-21.811	-23.095	-22.211	-22.548	-22.759	-22.002	-21.446	-21.87	-22.429	-21.806	-22.793	-21.963	-22.198	-22.639	-21.159	-22.507	-22.238	-20.779	-21.212	-22.771	-22.049	-22.487	-21.442	-23.151	-21.458	-23.297	-22.913	-21.981	-22.597	-21.802	-22.345	-22.187	-22.764	-22.779	-23.209	-21.961	-21.345	-22.195	-22.144	-23.45	-22.945	-22.914	-22.156	-21.133
1.0235	0.65993	1.1117	1.1155	1.858	0.79898	0.036392	1.1159	1.1637	-0.0069975	1.4238	0.74827	1.678	1.7579	0.19285	2.5835	0.47367	0.22467	1.8147	2.0061	0.86229	1.6347	1.2673	0.39407	0.72973	1.4287	1.2485	1.72	1.8994	0.97607	1.0632	2.98	1.2831	1.9418	2.4493	2.407	0.89544	0.84675	-0.53632	1.9463	1.1162	0.90757	1.2779	0.74592	0.61856	1.4601	0.65186	1.8926	0.51334	1.032
-6.1754	-6.4467	-5.5804	-5.3787	-6.7988	-6.0337	-6.0724	-6.1101	-5.3125	-5.4495	-5.1162	-7.0303	-5.4303	-6.2629	-6.2082	-6.344	-4.5437	-4.7816	-5.8578	-5.557	-6.5323	-4.7025	-6.3484	-4.6693	-5.5129	-6.3865	-7.0411	-5.9815	-4.886	-5.8181	-6.5269	-5.1644	-5.7852	-5.1624	-6.1371	-5.839	-6.197	-5.4118	-4.9782	-6.8265	-5.7407	-5.9051	-5.6834	-5.2131	-6.3994	-5.5685	-6.2652	-5.3774	-5.4709	-5.7986
-1.7749	-1.055	-2.6447	-2.6353	-1.0724	-1.3561	-2.5827	-0.66656	-2.8021	-1.2644	-2.6627	-3.1685	-2.413	-1.9126	-2.0253	-1.3676	-2.694	-2.4708	-2.7359	-2.4263	-1.4638	-2.1462	-2.205	-1.2298	-1.9785	-1.8768	-1.4821	-2.28	-2.4011	-3.2135	-0.90916	-1.9499	-1.073	-2.146	-1.9522	-1.0033	-2.04	-1.127	-1.1385	-2.5431	-1.4931	-2.1784	-2.1936	-1.3476	-1.4595	-2.4744	-2.5706	-2.1798	-1.4993	-1.3044
2.0334	1.1703	1.6602	1.0644	1.5516	1.9444	0.6	0.82293	2.0072	1.0669	1.7867	1.7091	1.6856	0.78285	0.76113	1.284	1.1452	2.0793	0.95353	1.719	1.2878	1.6461	0.36704	1.2282	1.2699	0.36535	1.5517	2.1617	1.1587	1.3552	1.4394	1.3087	2.3354	0.36909	1.2799	0.78451	1.7404	2.5026	1.0115	0.78673	1.1822	1.7046	1.5948	1.4523	1.2081	1.9839	0.6009	2.0081	1.5019	0.54712
-2.568	-1.9869	-3.2553	-2.0394	-2.6528	-2.9949	-3.5088	-2.5231	-3.1992	-2.7312	-2.3743	-1.6246	-1.4736	-3.1554	-1.825	-0.92379	-1.9596	-2.0747	-2.4703	-3.1824	-1.8628	-2.3595	-2.1627	-2.9693	-2.4084	-2.0782	-1.9269	-1.852	-2.4741	-2.4402	-4.0349	-1.7435	-2.4042	-2.2715	-2.5034	-3.1044	-2.5731	-2.9495	-3.4109	-3.4005	-3.1083	-2.7364	-2.2819	-2.6688	-2.3988	-2.915	-3.4219	-2.3005	-2.876	-3.4941
2.4369	1.6729	2.1168	2.8444	2.7148	2.8041	2.9038	3.0605	1.9856	2.9959	2.143	1.3448	1.4957	2.4306	2.3984	3.0821	4.019	4.0731	2.7763	2.817	2.1066	1.9448	3.272	2.7335	2.674	2.3122	3.9082	2.4993	2.7463	3.4575	1.3323	2.2331	2.4389	2.5671	2.9017	3.0037	2.5344	2.2449	2.1707	1.5966	2.5235	2.4407	2.6691	3.1968	2.829	2.1665	2.6147	3.7042	1.9498	1.7345
-9.7368	-11.023	-11.164	-10.653	-9.809	-9.6259	-10.386	-10.769	-10.727	-9.8775	-11.12	-10.297	-10.416	-9.3937	-8.5343	-10.267	-9.5539	-10.676	-8.6399	-10.213	-9.7621	-10.55	-10.436	-10.393	-9.2677	-9.989	-9.8956	-9.9176	-9.9364	-10.19	-9.9955	-10.226	-10.394	-10.502	-9.8779	-9.9222	-10.169	-10.954	-10.889	-10.568	-8.954	-10.532	-11.796	-9.106	-9.434	-11.973	-10.801	-10.097	-10.404	-11.301
1.9694	1.8409	2.1665	1.6601	1.3138	1.6832	1.2779	1.6554	1.2676	1.9098	1.2636	0.76241	1.6159	1.3272	2.4108	1.9028	2.2235	1.6865	1.2958	1.4125	0.97427	1.9131	1.9125	2.7373	2.3833	0.89422	2.1827	2.3728	1.6452	2.0335	1.6214	2.4022	1.4893	1.8518	1.7246	1.9013	1.0608	2.0148	1.9236	1.3611	1.1586	2.0196	1.2479	1.6474	1.7463	2.0036	2.2743	1.4836	2.0349	0.45117
-15.286	-14.373	-16.241	-14.577	-14.108	-15.455	-14.14	-15.035	-14.774	-14.109	-14.287	-16.053	-14.86	-14.518	-15.371	-13.959	-15.282	-15.124	-15.352	-13.602	-14.7	-15.736	-15.577	-14.356	-14.013	-13.303	-13.516	-14.308	-14.87	-14.283	-14.882	-13.978	-14.525	-14.591	-14.088	-15.207	-15.871	-14.363	-13.776	-14.702	-15.774	-14.683	-14.677	-14.527	-13.189	-15.705	-14.033	-15.067	-15.242	-15.433
-1.9999	-2.1967	-0.60539	-1.6136	-0.70568	-1.5798	-1.5242	-1.1819	-1.4847	-2.7522	-2.4006	-1.652	-0.66792	-0.70339	-0.79402	-1.7648	-1.2978	-1.6554	-2.6868	-1.4658	-1.5867	-2.1127	-0.23016	-1.4761	-1.2063	-2.5339	-0.87082	-0.57472	-0.71288	-1.143	-0.88672	-0.8507	-1.061	-2.5032	-1.2581	-1.3759	-2.1536	-1.2065	-0.76854	-2.1786	-0.88585	-0.74261	-1.0208	-0.5226	-1.6254	-0.74493	-1.6632	-1.3521	-0.60137	-0.94258
-2.1277	-1.9503	-1.6921	-1.4242	-1.3636	-2.1536	-1.156	-1.9735	-1.3054	-1.9735	-1.7006	-0.83252	-0.93078	-1.6892	-1.6053	-2.7798	-1.8101	-0.23576	-1.5709	-1.1246	-1.2463	0.0088724	-1.1952	-2.269	-1.0208	-1.3563	-1.0853	0.019238	-1.9982	-1.9692	-1.4109	-1.6083	-2.4165	-1.7721	-1.1164	-1.7264	-1.0132	-0.81353	-1.0905	-1.2549	-1.526	-1.6143	-2.2458	-1.3586	-1.3549	-1.352	-1.8848	-1.3594	-0.84703	-1.9626
-13.717	-14.295	-14.796	-12.414	-14.258	-14.048	-13.589	-15.216	-14.411	-15.109	-14.115	-13.519	-14.381	-13.959	-12.197	-13.37	-13.142	-14.115	-14.11	-14.948	-13.833	-15.921	-13.622	-13.434	-14.195	-14.924	-14.634	-14.292	-14.477	-14.085	-13.216	-13.727	-15.178	-13.301	-14.153	-15.112	-14.48	-13.815	-14.11	-14.305	-13.84	-13.987	-13.445	-13.223	-14.705	-15.117	-13.774	-14.566	-13.824	-14.893
-0.16297	-0.54254	-1.319	-0.60151	-0.34256	-0.39918	-0.69468	-1.5135	-0.53102	-1.2288	-0.15605	-0.5964	-0.98014	-1.1282	-0.30095	-0.61907	-0.7619	-0.60556	-1.6725	-1.2318	-0.39809	-0.20716	-0.20798	-0.031593	-2.0632	0.68369	0.059049	-1.2145	-1.321	-0.88708	0.30667	-1.3783	-0.57653	-1.3205	0.13685	0.76144	0.088529	-0.90125	-0.31088	-0.58199	-1.7098	-1.2726	-0.24832	-0.65946	-1.7338	-0.65776	-0.81646	0.03759	-1.0217	0.47392
-12.823	-12.272	-12.907	-12.897	-14.19	-12.793	-13.412	-13.672	-13.652	-12.252	-13.821	-13.912	-14.077	-14.247	-12.009	-13.396	-12.955	-12.73	-12.737	-13.558	-12.967	-12.161	-13.843	-12.795	-13.402	-14.697	-13.464	-13.087	-13.496	-14.21	-12.797	-13.302	-12.534	-13.654	-13.406	-12.735	-12.986	-13.853	-11.504	-12.767	-13.584	-13.654	-12.516	-12.035	-13.351	-13.073	-12.853	-13.536	-12.322	-13.342
0.87764	0.34869	0.8985	1.1217	2.884	0.79788	2.0684	1.3572	0.67129	0.63659	2.2192	1.2093	1.5879	1.2694	1.6725	0.13628	0.43089	1.8883	1.2095	1.2551	2.4352	1.5015	0.69464	1.1382	2.0134	0.16475	0.4636	0.91504	1.7497	0.86657	1.1328	1.7774	1.4908	0.22259	2.0899	0.40653	1.2709	0.92935	0.7726	0.53211	1.0513	1.3945	1.5702	1.3901	1.0618	0.32239	1.2993	0.83706	1.8745	1.0368
-2.2329	-3.9675	-3.9806	-4.2046	-3.6469	-2.8173	-4.8208	-3.4221	-3.9157	-3.8275	-2.825	-3.3275	-4.8098	-3.6074	-4.1773	-3.5956	-3.8884	-3.3502	-2.3345	-3.4075	-4.0798	-3.7999	-2.9854	-3.7303	-3.868	-4.3028	-4.1262	-3.5059	-3.9782	-3.6816	-4.1845	-3.3137	-3.9867	-3.3321	-3.7523	-4.2853	-3.969	-4.6286	-3.8069	-4.4959	-2.7355	-4.0324	-4.3547	-4.0251	-3.6825	-4.7364	-2.9793	-4.1182	-3.9946	-4.3283
-3.3876	-4.2089	-3.7259	-3.5114	-3.4208	-4.4769	-4.2871	-3.4499	-2.9362	-1.7844	-3.8888	-3.4492	-3.2112	-3.2958	-3.6112	-4.0235	-4.2112	-2.1462	-2.7907	-2.7675	-3.3918	-4.2744	-3.0301	-2.6301	-3.6591	-3.4641	-2.5966	-3.5356	-2.3922	-3.6737	-3.4003	-3.2078	-4.3498	-3.6633	-2.0203	-3.2268	-3.8253	-3.596	-3.4577	-4.2895	-3.3273	-2.5527	-3.7642	-3.3651	-3.1599	-2.5138	-3.2992	-3.1106	-2.4099	-3.6001
-10.982	-9.7763	-10.93	-10.547	-8.5826	-8.4741	-9.5538	-9.3879	-10.399	-9.9367	-10.186	-10.721	-9.578	-10.386	-10.026	-10.726	-10.388	-11.035	-9.7655	-10.088	-9.8438	-10.117	-10.415	-10.892	-10.132	-9.809	-9.5068	-11.534	-9.657	-9.6611	-11.055	-9.7128	-10.904	-10.846	-10.482	-10.315	-9.9925	-11.196	-10.903	-10.363	-8.3861	-9.7162	-9.7295	-9.3976	-10.08	-10.314	-9.9001	-10.092	-10.447	-10.168
-11.966	-11.998	-11.284	-11.865	-11.544	-11.761	-11.984	-10.215	-11.26	-11.021	-11.45	-9.9865	-10.624	-12.206	-11.549	-10.601	-12.162	-12.033	-11.657	-12.024	-11.532	-12.18	-10.969	-11.404	-11.297	-10.227	-12.252	-11.698	-10.953	-11.69	-12.4	-11.403	-12.225	-10.983	-10.714	-11.435	-12.2	-11.785	-12.417	-10.685	-10.211	-10.736	-11.807	-12.586	-12.103	-11.807	-11.853	-11.636	-11.05	-10.407
-2.2188	-1.4855	-1.1398	-2.0788	-1.1589	-2.3149	-1.3306	-0.99517	-1.4107	-1.95	-1.7961	-0.3996	-0.90328	-1.7076	-1.1392	-1.2143	-0.53818	0.11019	-0.95806	-1.0542	-1.7876	-1.4612	-1.3107	-0.93224	-0.15514	-1.5174	-2.6696	-0.16518	-0.80326	-1.3556	-0.8681	-0.95122	-1.3046	-1.3181	-2.45	-1.674	-0.94454	-1.2156	0.11742	-1.3734	-1.028	-0.13481	-0.85591	-1.6417	-1.2779	-1.8917	0.05563	-1.3305	-1.1184	-0.74609
-11.358	-10.19	-12.063	-10.583	-12.186	-10.748	-10.154	-10.126	-11.884	-11.821	-10.58	-10.567	-10.978	-10.786	-11.122	-11.625	-12.864	-10.676	-11.428	-11.633	-11.382	-11.342	-11.661	-11.685	-11.537	-11.828	-9.6343	-11.082	-11.136	-10.718	-12.167	-11.955	-11.641	-11.32	-11.302	-11.17	-10.849	-11.319	-11.408	-11.152	-11.205	-11.634	-11.695	-11.839	-11.857	-10.823	-10.577	-9.4461	-11.919	-11.608
-2.2225	-1.2934	-3.2845	-1.5019	-2.5095	-1.8897	-1.9969	-3.1278	-2.7751	-3.6759	-1.314	-2.2571	-2.5719	-1.7123	-2.6229	-2.7179	-3.0879	-3.211	-2.0007	-2.8118	-2.1008	-1.822	-1.81	-2.6532	-3.4967	-2.8295	-3.4089	-2.2985	-2.7127	-2.3575	-3.0142	-1.7263	-2.8197	-3.1009	-2.3837	-3.2217	-2.9415	-3.8628	-2.6094	-4.6051	-2.8488	-3.5216	-2.4683	-1.2433	-1.305	-1.9479	-3.2575	-2.6313	-1.4628	-2.8267
0.78343	0.56003	0.28969	-0.12754	-1.4695	-0.81838	-1.2426	0.40423	-0.32304	-0.40423	-0.11564	-0.29721	-0.18648	-0.20906	-0.25387	0.2047	0.88345	-0.71725	-1.0264	-0.073263	-0.09092	0.15198	-0.15396	-0.012251	-0.25312	-0.89377	-1.2121	-0.92461	-0.79966	0.21403	0.18591	-1.1654	-0.71189	1.0999	0.65323	-0.63911	0.69897	-0.51486	-0.28584	-0.65984	-0.8605	0.70865	0.74125	-0.029784	-1.1577	-0.76009	0.62726	-0.59926	-0.4943	-0.7368
-13.588	-14.798	-13.454	-14.702	-14.4	-15.115	-14.921	-14.848	-15.31	-15.463	-14.27	-14.223	-14.681	-14.446	-14.247	-13.569	-14.667	-14.001	-14.341	-14.782	-14.389	-15.016	-14.711	-15.269	-14.87	-13.916	-14.649	-13.805	-15.952	-15.723	-14.748	-13.556	-13.122	-14.223	-13.687	-14.035	-15.699	-14.356	-14.104	-15.766	-14.7	-14.86	-14.885	-14.616	-14.148	-13.183	-14.834	-14.607	-15.565	-14.277
4.2614	5.2597	5.3913	5.1433	5.3056	4.9907	5.429	4.7454	6.7564	5.512	5.1897	4.7509	4.388	5.7226	4.7524	4.5376	5.2215	4.6936	5.2193	5.3582	5.6024	5.4194	3.4839	4.3203	5.578	6.0515	4.7236	6.6292	5.3457	5.48	3.54	4.6182	5.0411	5.5214	4.8741	4.5684	4.9739	4.6852	4.9921	5.6904	4.3503	7.1444	6.2156	4.5925	4.4424	3.6363	5.2459	4.2896	4.7468	5.294
-12.467	-13.268	-13.12	-13.284	-13.738	-13.15	-14.322	-12.572	-13.487	-12.471	-13.302	-12.223	-13.641	-14.086	-13.108	-13.13	-13.355	-13.505	-12.426	-13.241	-13.325	-13.491	-13.181	-13.13	-13.619	-12.87	-12.928	-14.822	-13.2	-13.16	-13.047	-13.527	-13.659	-12.81	-12.492	-12.797	-12.895	-13.323	-13.075	-13.788	-12.542	-12.905	-12.602	-13.228	-12.815	-12.81	-13.601	-13.444	-13.403	-13.549
-0.10791	-1.6465	-0.06998	-0.19136	-0.90507	-0.69912	-1.4088	-0.77787	-0.35371	-0.48751	-1.0251	-0.68365	-0.025281	-0.23462	-0.97758	-0.44511	0.18945	-0.18473	0.093664	-0.39743	-0.83026	-0.64546	-0.85568	-0.43509	-1.5006	-2.0098	0.64934	-1.0308	-1.7835	-1.0934	-0.27722	0.72456	-1.4966	0.20718	-0.92175	-0.45282	-1.7518	0.603	-1.1848	-0.25114	0.0032021	0.49492	-0.072293	-0.448	-0.57128	0.029489	-0.11436	-0.66086	0.32852	-0.31872
-4.259	-3.1315	-4.3169	-3.5782	-3.8886	-4.7045	-3.9135	-4.1964	-4.833	-4.6645	-5.0309	-3.5666	-3.6224	-3.9537	-3.1757	-5.3386	-3.5989	-4.6035	-4.5655	-3.8523	-4.8802	-3.2977	-4.3067	-4.8758	-3.3003	-4.7632	-4.1386	-4.5308	-4.7664	-5.0816	-3.2707	-3.9608	-5.6787	-4.412	-5.2597	-4.8411	-4.5634	-5.4682	-4.0043	-4.3542	-4.874	-4.4782	-3.3782	-4.0232	-3.9536	-4.9871	-2.7362	-4.2214	-4.8747	-3.3674
5.1002	4.3507	4.9803	4.5931	5.4844	5.7259	5.5682	5.1881	4.3628	5.5981	4.8647	5.2864	4.5617	4.8949	5.0592	6.4832	5.5862	6.4494	5.1656	5.8164	4.8052	4.53	4.1969	4.4349	4.9187	5.5627	5.1648	6.0841	5.0688	5.9864	5.9463	4.5313	3.9086	4.3215	4.9004	5.4694	5.059	4.9002	5.2572	4.9064	5.2751	5.2495	5.6105	5.2254	5.546	4.0071	5.0344	4.2665	5.5658	3.9502
-9.9375	-10.468	-10.547	-11.501	-10.484	-10.776	-10.465	-10.496	-10.748	-10.597	-10.458	-9.7841	-10.83	-10.124	-9.9543	-9.8843	-10.738	-10.894	-10.241	-10.08	-10.975	-10.259	-10.653	-9.9231	-10.396	-9.2327	-10.673	-8.7764	-10.562	-9.7867	-10.743	-10.849	-11.172	-9.4788	-10.445	-11.088	-10.419	-10.441	-10.502	-10.402	-11.147	-9.8355	-9.8532	-8.8664	-9.5335	-10.633	-11.023	-11.168	-10.606	-9.5604
1.5793	1.945	3.0128	1.3381	0.66644	0.87166	0.063416	1.4788	1.3223	0.50516	1.5523	0.71941	1.3357	0.72216	0.23746	1.2929	2.1446	1.1736	1.1131	0.72776	1.0494	0.67359	1.569	2.7198	1.1877	1.7406	1.4509	2.516	1.2202	0.17355	0.77526	1.4539	1.541	1.926	1.3924	0.85155	2.9837	1.6985	1.1885	0.21669	0.82841	1.2974	0.85608	1.4413	0.53372	0.60259	0.79198	0.53581	0.68394	0.6974
-1.6958	-3.4101	-2.5094	-2.3861	-2.6158	-2.2393	-2.5411	-2.7286	-3.7346	-2.7851	-2.2003	-2.0357	-3.1181	-2.7245	-2.8	-0.9936	-2.8816	-2.0923	-2.3762	-2.1389	-1.3011	-1.2095	-2.6173	-2.2545	-3.1355	-2.7525	-2.0785	-2.7953	-2.4979	-2.6085	-3.9821	-1.8908	-3.363	-2.6936	-2.9441	-1.4221	-4.1029	-1.9316	-3.3373	-2.5916	-2.9438	-2.3334	-1.3394	-3.32	-1.6777	-1.5225	-2.7087	-2.3149	-2.8857	-1.7793
1.0331	1.6653	2.32	1.8918	2.1245	1.8917	1.9915	2.7596	1.4463	1.1252	1.0507	2.4757	0.80835	2.9354	2.6007	0.77002	1.2613	2.2058	2.4495	2.0914	1.9366	1.8155	1.614	2.3034	1.8613	1.8856	1.9306	1.8963	1.093	2.804	1.3125	1.9603	1.4458	1.5443	2.5767	2.3512	1.0962	0.7544	2.0561	1.6296	1.3888	2.7174	2.3361	1.7257	1.5781	2.4103	1.9971	2.0028	1.7681	0.60241
-2.4037	-0.90249	-2.1152	-1.725	-2.1987	-1.7804	-1.9772	-1.5261	-1.4927	-1.4873	-0.77159	-1.2631	-0.059657	-0.88706	-1.1363	-1.135	-2.4239	-0.99599	-0.91216	-1.4475	-0.52778	-1.0904	-0.50279	-0.76479	-0.13076	-0.48623	-1.2658	-2.0046	-0.91121	-3.4523	-1.6608	-1.5852	-0.45891	-2.1401	-1.8931	-1.7907	-0.43632	-1.675	-0.92597	-0.75427	-1.6069	-1.6564	-1.6895	-1.7047	-1.026	-0.86992	-1.051	-1.3296	-1.377	-2.4347
-2.319	-2.8563	-2.9728	-4.5098	-3.4953	-3.5517	-3.2928	-2.97	-3.6978	-3.1297	-2.761	-2.7732	-3.2139	-3.7739	-3.5716	-2.3852	-3.8392	-3.3345	-3.5216	-3.459	-3.215	-3.823	-3.0562	-1.4603	-3.5235	-3.2115	-3.749	-3.9513	-2.767	-3.2968	-2.9848	-3.5369	-2.3301	-3.8539	-3.1285	-3.5381	-3.5168	-2.7551	-3.4369	-4.035	-4.6154	-3.191	-4.0007	-2.4335	-3.1788	-3.0355	-2.4793	-3.8863	-2.594	-3.848
-11.948	-11.998	-12.266	-11.642	-12.524	-9.6343	-10.987	-11.8	-11.4	-11.278	-11.218	-10.455	-11.7	-10.874	-12.66	-11.329	-10.686	-10.589	-10.098	-11.371	-10.227	-12.45	-10.929	-10.671	-11.288	-11.01	-11.073	-11.432	-12.177	-11.255	-11.41	-10.86	-11.439	-12.35	-11.815	-10.761	-11.756	-11.099	-11.138	-11.694	-10.696	-11.611	-11.656	-10.986	-11.581	-10.132	-10.335	-12.542	-11.378	-10.95
7.8917	7.4199	6.1276	6.737	6.152	7.1341	7.6585	6.23	7.2295	6.7874	6.3976	6.8451	6.8517	7.955	7.0993	7.2531	6.947	6.3124	6.7583	6.5074	6.4644	6.1723	6.3888	7.4621	7.3819	7.1927	6.559	6.4388	7.0689	6.0533	6.9322	5.3153	7.4611	5.6914	7.4844	7.3984	6.6505	6.8538	6.3812	7.1623	7.2177	7.125	6.4952	7.4077	6.6989	6.7671	5.7206	6.246	6.8118	6.6275
-5.7211	-6.6302	-5.9139	-5.6202	-5.8603	-5.1528	-6.3304	-5.7947	-5.5643	-5.1952	-5.4904	-4.7471	-6.0484	-6.1293	-6.4919	-4.0421	-5.8043	-5.8113	-5.7337	-5.5172	-6.5745	-4.7918	-5.5892	-5.1952	-5.3554	-6.1991	-5.4844	-5.5717	-5.3069	-5.2095	-6.3449	-5.2416	-5.1436	-5.1164	-4.6211	-5.5517	-5.791	-6.3735	-5.2195	-5.7701	-5.5763	-5.7917	-4.8313	-5.3923	-4.9371	-5.9989	-5.7261	-4.6468	-4.4406	-5.596
0.43384	0.4422	0.57861	0.70027	0.76737	0.81871	0.51621	0.45431	0.057999	0.68537	0.7866	1.3462	-0.20979	0.56301	0.07179	-0.29599	-0.033451	0.43303	0.18821	0.21776	-0.71253	0.22538	0.51716	0.48649	0.79582	-0.42006	-0.20365	0.24406	1.1519	0.96908	0.39018	0.90413	0.46733	1.3544	0.39299	0.6019	1.1873	1.0567	0.29824	0.64105	1.6687	-0.58015	0.37872	0.7144	-0.13875	-0.74637	0.083737	0.7559	0.10799	0.8876
-3.4442	-3.6717	-4.2523	-3.3524	-3.6917	-2.41	-3.2322	-3.9911	-2.9483	-3.006	-3.1561	-3.3394	-3.1726	-2.6858	-4.3004	-4.2492	-4.0489	-3.3956	-3.711	-2.394	-3.4916	-3.8866	-3.8787	-2.8632	-3.4784	-4.2409	-4.1025	-2.2351	-2.8394	-3.3967	-2.9862	-3.5082	-4.0444	-3.3721	-3.7597	-2.8593	-3.6332	-2.8635	-3.5348	-2.8529	-2.2513	-3.1884	-3.2142	-3.6202	-3.4211	-2.9168	-1.9811	-4.388	-4.1489	-3.6772
4.3566	4.9955	2.9526	4.7858	4.4637	5.646	3.8461	5.3961	3.995	4.6345	3.982	4.0475	4.1158	5.0013	4.4187	3.7022	3.6863	4.6118	3.9781	5.5135	4.0198	5.1582	4.3805	4.9044	4.8807	5.1063	4.2098	5.198	4.56	3.3862	4.5114	5.1187	4.1724	4.0542	5.3961	3.9831	2.9021	5.0017	4.2453	4.6042	4.2032	4.0913	3.7221	4.5941	3.8818	4.682	5.6051	4.8192	3.9046	3.7396
-12.736	-12.363	-13.316	-13.934	-12.476	-12.759	-13.615	-11.792	-12.791	-11.932	-12.959	-13.064	-12.763	-13.612	-12.714	-12.993	-12.386	-13.686	-12.964	-12.542	-12.564	-12.617	-13.193	-13.053	-12.319	-13.829	-12.625	-12.784	-12.066	-13.204	-12.196	-12.414	-12.323	-13.046	-12.163	-11.896	-12.64	-12.893	-13.252	-12.693	-13.493	-12.28	-12.568	-13.233	-12.652	-12.856	-12.639	-12.041	-12.35	-13.812
-5.792	-4.7368	-5.9429	-6.3091	-4.946	-6.1016	-6.0346	-5.6881	-6.1848	-5.8472	-4.9387	-5.7401	-5.3063	-5.7085	-4.8618	-5.8188	-6.5705	-4.9829	-4.8845	-5.364	-5.1023	-6.2493	-6.0518	-5.3446	-4.3288	-4.6218	-5.6761	-5.2412	-5.6067	-4.476	-6.6661	-6.0486	-4.9249	-4.5957	-5.2684	-5.5046	-4.9614	-5.6194	-5.39	-5.7678	-5.2043	-5.7768	-4.6528	-5.8056	-4.6073	-5.4653	-4.3839	-5.1536	-5.4814	-6.0053
-0.20027	-0.67351	-0.054814	-0.8793	0.37093	0.2865	-0.72182	-0.24162	0.096206	-0.11592	0.088015	-0.14206	0.84865	-0.28175	0.32622	0.1891	0.25602	-0.77317	-0.22117	1.0295	-1.1323	-0.46344	0.0034458	1.6521	0.31314	0.23074	0.26668	1.4417	-0.28855	-0.59451	0.11501	0.046982	-0.47396	-0.89692	-0.13852	-0.47931	0.17799	-0.86886	-0.55172	-0.45376	-0.059112	-0.061862	0.68385	-0.73214	0.27494	-0.58838	-0.058104	0.71644	0.48545	0.19194
-21.52	-20.359	-22.09	-20.367	-19.676	-20.574	-20.102	-20.791	-21.192	-20.739	-22.268	-20.718	-20.735	-20.831	-20.547	-20.562	-21.354	-21.035	-21.703	-21.476	-21.526	-20.417	-21.647	-20.218	-20.752	-20.701	-20.69	-21.484	-22.313	-20.485	-20.76	-20.097	-20.95	-20.513	-20.553	-20.721	-20.872	-20.212	-20.091	-22.302	-20.23	-20.447	-20.187	-21.445	-20.644	-21.949	-20.322	-21.176	-21.265	-21.942
-15.189	-14.312	-13.846	-16	-14.146	-14.07	-14.683	-13.719	-14.393	-14.432	-14.741	-14.043	-14.674	-14.065	-13.946	-14.206	-15.163	-14.52	-13.57	-14.773	-14.22	-14.463	-14.006	-15.18	-14.274	-14.355	-15.079	-13.511	-13.875	-13.453	-14.197	-14.778	-14.082	-14.98	-14.45	-14.109	-14.908	-14.239	-14.287	-13.199	-14.573	-16.119	-13.521	-15.613	-15.235	-14.782	-15.21	-15.06	-14.268	-14.698
-4.1368	-5.7795	-5.9519	-5.8548	-5.6218	-5.579	-6.5674	-4.814	-5.2509	-5.7472	-5.0034	-4.881	-5.824	-6.2333	-5.032	-5.3195	-5.6287	-5.7171	-5.8431	-5.9568	-5.6783	-5.4246	-4.534	-6.5861	-5.8358	-6.9605	-5.5923	-5.9741	-5.1764	-7.1057	-6.0379	-6.0659	-4.8936	-5.9351	-5.3117	-4.5925	-5.4043	-5.0578	-5.7609	-5.3328	-5.5596	-5.3316	-5.6657	-5.9363	-5.3991	-5.3849	-4.747	-4.5526	-5.8429	-6.2747
2.1415	2.0391	3.376	3.6796	3.9036	3.565	2.6024	3.0401	4.0951	2.5185	4.2215	3.3352	3.3313	3.7787	2.1859	2.9686	3.322	3.2477	3.833	1.6714	3.416	3.3555	2.617	2.4037	3.5742	2.2989	2.5736	2.9619	3.3553	3.1865	3.6734	2.4794	2.4429	3.8234	3.0468	3.2154	3.2088	2.9488	2.6835	3.2935	3.5386	3.107	2.7732	2.8906	4.2224	2.8715	2.5411	2.6191	2.4656	3.2523
-4.1052	-3.0774	-4.0869	-3.1852	-3.2702	-3.5373	-1.8959	-2.2072	-2.8634	-2.6774	-3.3197	-4.3455	-3.6671	-4.2527	-3.9496	-3.4424	-2.8478	-2.4978	-3.8959	-4.2307	-3.9238	-3.3918	-2.9155	-2.6834	-2.7946	-2.8717	-3.3241	-2.5076	-2.2182	-3.8937	-3.7573	-4.0599	-3.821	-3.9478	-3.1778	-2.1749	-2.6269	-3.3692	-3.6795	-3.243	-3.9907	-3.437	-2.6185	-2.9593	-3.4967	-3.1856	-3.6771	-3.504	-4.0413	-3.9444
-3.051	-3.7717	-2.6652	-3.5999	-2.6408	-3.9704	-3.1928	-3.8637	-2.2533	-3.804	-3.1857	-3.2903	-3.0325	-4.4388	-3.4911	-3.3502	-3.2218	-2.0647	-4.0279	-2.9912	-4.3108	-2.6094	-2.8826	-3.8223	-3.7382	-3.5314	-3.8839	-3.376	-2.8128	-3.3827	-3.308	-3.6571	-3.516	-3.2858	-4.1837	-3.5412	-4.3406	-3.4723	-4.1474	-3.59	-2.5218	-4.1839	-2.7121	-3.7803	-3.4269	-3.2227	-4.2315	-3.3754	-3.3203	-2.6936
-0.0034021	-0.072505	-0.52701	0.84625	-1.0137	-1.2983	-0.079696	0.3456	-0.57797	1.1119	0.053379	0.70332	-0.52596	-0.54902	1.4233	-0.8417	0.49104	-0.95765	-0.21405	0.058921	0.38722	0.43015	-0.31088	0.4928	0.48263	0.43489	-0.16076	0.38544	0.4516	0.21483	-0.26806	-1.0347	-0.043989	0.3381	0.43544	0.4242	0.076664	0.081182	0.036951	-1.5871	-0.23934	-0.68466	-0.49142	0.8278	-0.023559	0.15762	0.22406	0.66292	-0.26533	0.091797
-2.969	-3.0936	-2.2468	-2.5026	-2.2999	-2.5859	-2.2579	-1.6767	-2.1177	-2.3444	-2.222	-2.0731	-2.4776	-1.9952	-2.8636	-2.4954	-1.8595	-2.8809	-2.155	-3.4411	-2.8161	-3.2052	-3.4268	-3.3144	-3.5707	-2.9664	-2.3771	-1.9803	-2.2281	-2.0492	-3.064	-3.1199	-2.5816	-1.7205	-3.2781	-2.2161	-2.0344	-2.2626	-2.9007	-2.2536	-2.7659	-1.6639	-3.5395	-2.6436	-1.9651	-2.9065	-1.9473	-1.9258	-2.262	-2.4225
-21.58	-22.281	-21.933	-22.716	-22.458	-23.03	-21.53	-22.699	-22.949	-21.168	-21.2	-23.228	-20.943	-22.131	-22.627	-21.769	-23.389	-22.06	-22.276	-22.049	-22.344	-22.861	-21.582	-22.179	-22.379	-23.072	-22.726	-22.659	-22.274	-21.086	-20.843	-22.907	-22.041	-22.14	-22.033	-22.67	-22.464	-22.441	-22.576	-21.286	-21.663	-21.93	-21.747	-22.479	-21.962	-22.34	-20.09	-21.273	-20.558	-23.496
-6.821	-6.1227	-4.7174	-5.5544	-6.0647	-4.9324	-5.7168	-5.7776	-4.5309	-5.4479	-6.6198	-6.661	-5.4814	-5.6496	-5.1623	-5.5364	-6.3816	-6.3514	-5.9115	-6.6837	-4.3589	-6.3078	-5.7127	-4.6495	-5.4389	-6.7672	-6.5905	-5.6985	-5.8972	-5.3826	-5.008	-5.5134	-6.0229	-6.0121	-5.643	-5.1918	-5.5652	-5.3731	-6.2022	-5.5784	-4.4724	-6.6771	-6.0164	-5.6106	-5.4141	-6.0213	-5.0015	-4.642	-5.8785	-6.1899
-4.3347	-2.3146	-3.6495	-3.6121	-4.0948	-3.5471	-4.1271	-2.5423	-3.8143	-4.8515	-2.8516	-4.0562	-2.9422	-3.578	-2.7404	-3.5055	-3.8268	-4.2444	-2.372	-3.3468	-3.0813	-3.8583	-3.584	-3.2413	-3.9236	-2.9619	-3.4828	-3.7502	-2.9167	-2.8598	-3.4995	-2.9475	-2.895	-2.6687	-3.8815	-2.3309	-4.5413	-4.2297	-3.081	-2.8238	-2.9797	-2.5544	-4.1606	-2.9425	-3.2257	-3.1558	-3.9378	-2.5655	-2.8121	-3.0292
8.2671	8.6191	9.4031	9.1452	8.2024	9.6267	6.9081	9.2158	8.3261	9.5534	8.4431	9.9932	9.179	7.5939	9.688	8.131	8.0908	8.1189	7.3907	8.3604	7.7575	8.2987	8.6414	8.718	9.2257	9.5905	8.7872	8.5091	8.5748	8.0646	8.1377	8.2313	8.9352	7.945	8.2583	8.8257	8.9909	8.2583	9.6072	8.3252	7.8986	9.4908	7.924	8.119	8.7394	7.9405	8.6769	9.4435	8.9562	7.7552
-14.399	-12.908	-14.027	-14.667	-14.709	-14.13	-13.814	-14.051	-13.603	-13.75	-14.206	-14.037	-14.873	-14.065	-13.954	-13.467	-15.251	-13.98	-14.266	-14.171	-14.572	-14.447	-13.822	-13.123	-13.442	-14.543	-13.512	-14.027	-14.01	-12.532	-14.324	-14.378	-15.355	-13.949	-15.033	-14.244	-13.416	-14.532	-13.384	-14.052	-13.842	-13.513	-13.722	-13.621	-13.854	-13.971	-14.875	-13.99	-13.335	-13.994
-13.539	-12.619	-12.257	-12.825	-12.764	-13.334	-11.843	-13.089	-13.29	-12.21	-12.559	-12.82	-11.732	-12.168	-12.145	-12.95	-12.8	-12.49	-13.7	-11.406	-12.325	-12.429	-12.848	-13.082	-12.437	-14.006	-13.138	-14.112	-13.294	-13.111	-13.35	-12.237	-13.324	-13.161	-13.72	-13.08	-12.721	-13.267	-12.035	-12.335	-11.951	-12.135	-12.814	-12.692	-13.003	-12.72	-12.298	-11.926	-13.612	-12.948
0.48124	-2.4738	-1.503	-1.6448	-1.3277	-0.57297	-0.63194	-1.8813	-2.0174	-1.5535	-0.92836	-0.44367	-1.4723	-1.0338	-1.355	-0.72549	-2.7419	-1.476	-0.6759	-1.8424	-1.6567	-0.97067	-0.53625	-1.8531	-1.576	-0.093998	-1.4256	-0.70396	-1.4313	-0.34853	-0.93751	-1.4355	-1.7679	-1.4906	-1.4668	-1.1746	-1.2665	-1.123	-1.3812	-1.4515	-1.7994	-1.072	-1.473	-1.0355	-1.5181	-1.1429	-2.0305	-0.42605	-1.6346	-1.0743
-1.5495	-2.7798	-1.2498	-3.119	-3.3053	-2.6228	-1.9004	-2.4937	-3.1682	-3.1843	-2.2923	-2.7968	-2.184	-3.0801	-3.4374	-2.6151	-2.9323	-2.3062	-2.3255	-2.1021	-2.6271	-0.89425	-2.9197	-1.6352	-2.5389	-2.2897	-1.6353	-1.3733	-2.0297	-2.4966	-2.1849	-2.536	-2.175	-2.3696	-2.1916	-2.4232	-1.8186	-1.6723	-1.5972	-2.3958	-2.4091	-2.9035	-2.8217	-3.2779	-2.0693	-3.1575	-2.6751	-2.6854	-1.5682	-2.0213
-5.3058	-5.0186	-4.2467	-5.6675	-5.9341	-3.9313	-5.0428	-4.8304	-4.5813	-4.7057	-5.2005	-4.6739	-4.4545	-3.9401	-5.9226	-4.1661	-4.8266	-5.9928	-4.5051	-4.3122	-5.6454	-4.286	-5.2781	-5.7158	-3.8289	-5.1022	-5.9226	-4.8326	-4.2614	-4.6047	-5.2677	-5.813	-4.4881	-5.1732	-4.7953	-5.0757	-5.0664	-4.0009	-5.1332	-5.1983	-5.2989	-4.4465	-5.1467	-5.5044	-5.1659	-5.6108	-6.2552	-4.6656	-4.466	-5.7013
-9.828	-10.864	-9.8438	-10.882	-11.209	-10.265	-10.791	-11.211	-11.261	-11.525	-10.483	-10.752	-10.381	-11.374	-10.531	-9.8822	-10.699	-11.289	-11.234	-10.147	-9.4495	-10.381	-10.947	-9.9922	-11.559	-10.56	-9.9754	-10.16	-11.639	-10.929	-10.011	-10.618	-12.072	-10.353	-10.466	-12.324	-11.155	-9.8315	-11.493	-11.195	-10.61	-11.065	-11.62	-12.495	-11.703	-11.591	-10.946	-10.418	-10.438	-10.967
-11.113	-10.984	-11.462	-11.586	-10.266	-11.825	-10.876	-10.508	-12.684	-11.311	-11.603	-11.264	-10.32	-10.859	-11.809	-11.282	-10.939	-11.656	-11.926	-10.819	-11.591	-12.288	-11.535	-11.615	-11.042	-11.35	-11.693	-10.491	-11.114	-10.539	-11.432	-11.708	-11.49	-11.002	-11.921	-11.655	-11.631	-11.46	-12.008	-11.733	-10.782	-11.196	-11.311	-10.156	-11.341	-11.806	-12.051	-11.798	-11.07	-11.049
-3.7384	-4.6879	-2.4694	-2.7087	-4.1695	-4.3141	-4.2066	-3.3175	-3.333	-4.4034	-3.9482	-3.7192	-4.3375	-3.8591	-4.5055	-2.5433	-3.5187	-3.4042	-4.7026	-3.3097	-3.0249	-3.993	-3.6766	-3.964	-3.419	-2.803	-3.0538	-3.6044	-4.7091	-4.1419	-2.6811	-3.3442	-3.5898	-2.8154	-3.3378	-3.2137	-3.6395	-4.7345	-5.0924	-4.576	-3.7553	-4.5745	-3.3118	-2.8331	-4.1904	-2.8773	-3.8637	-4.4823	-4.8794	-3.8793
-3.3678	-1.9409	-1.6408	-3.8097	-2.5659	-2.6269	-2.8845	-1.8698	-2.5092	-2.6255	-3.2062	-2.1184	-2.3728	-2.7415	-2.6616	-3.4622	-1.8477	-2.5525	-2.8275	-3.0059	-2.7094	-1.91	-2.8037	-2.8248	-3.183	-1.9702	-2.8382	-2.8913	-2.9311	-3.3076	-1.9957	-3.3857	-2.9549	-1.4585	-1.8157	-2.4368	-1.3443	-3.0906	-2.9132	-4.064	-2.075	-0.73238	-2.7984	-2.5176	-2.6511	-1.9956	-2.8897	-1.8381	-2.0678	-3.821
-1.5358	-1.9975	-2.198	-1.1287	-0.72815	-2.2136	-0.64326	-1.0346	-0.83198	-0.72493	-1.0644	-0.97493	-1.544	-1.7233	-0.79605	-1.7326	-1.8483	-1.2905	-3.2294	-0.82042	-1.1166	-0.45582	-2.1079	-1.3428	-0.26448	-0.59678	-2.4602	-2.6566	-0.27721	-1.1352	-0.78303	-0.93612	-2.1131	-1.4219	-1.2756	-2.3746	-2.6174	-1.475	-1.9614	-1.4679	-1.5258	-1.4358	-1.7331	-1.6947	-1.5448	-1.7664	-0.90925	-1.3711	-1.3785	-1.4543
3.5988	2.6278	3.7616	2.4651	2.3279	2.2737	2.857	2.8749	3.4223	2.5782	3.5465	1.8981	3.3372	3.3186	3.581	1.7182	2.5151	2.8079	2.4493	1.5496	2.5697	2.0983	1.4616	2.914	2.3485	1.2414	1.567	2.3949	2.1852	2.1096	2.1614	3.7355	3.2318	2.597	1.9117	1.6371	3.1576	2.927	2.3906	3.9429	3.1952	0.95183	2.038	3.5954	2.0496	2.843	3.3198	1.5789	2.2778	2.7643
0.7417	-0.3306	0.49124	0.63799	-0.10017	-0.74695	-0.32566	-0.25843	0.73396	1.0288	0.58966	-0.9174	-0.40725	0.15269	-0.85203	-0.37754	0.59531	0.61189	-0.13405	0.11331	0.42123	0.091866	0.49913	-0.044593	-0.26293	-0.0030376	1.1174	-0.0011115	-0.71777	0.049946	0.18034	0.93914	-0.75786	0.013991	0.17955	0.63711	0.74854	0.78216	-0.91034	-0.25798	-1.481	-0.04553	-0.38201	-0.55007	-0.067135	-0.37521	-1.2218	0.057138	-1.0322	-0.48158
-7.8489	-8.4229	-8.0832	-8.103	-6.8587	-7.8004	-6.844	-7.6865	-7.4581	-6.9792	-7.5409	-6.7567	-7.5989	-6.981	-8.6942	-7.417	-7.7262	-7.5134	-7.6258	-7.6947	-7.2901	-8.1648	-7.6185	-6.8073	-7.5342	-7.7749	-7.3215	-6.2248	-7.7321	-8.7068	-6.5747	-8.2573	-8.3559	-7.3245	-8.2261	-8.1986	-8.3446	-8.7373	-6.7953	-7.3169	-7.8824	-7.9134	-7.4737	-7.7977	-8.0802	-7.6163	-7.8973	-7.9514	-7.8462	-8.0943
-21.173	-22.017	-22.467	-21.906	-22.583	-22.664	-23.302	-21.103	-23.19	-21.804	-22.441	-21.397	-22.033	-22.064	-21.942	-22.461	-22.184	-22.194	-22.327	-22.375	-22.79	-21.012	-23.082	-22.08	-21.405	-21.033	-23.332	-22.477	-23.188	-22.759	-22.47	-21.913	-21.805	-22.485	-21.858	-22.583	-21.977	-22.112	-23.544	-21.898	-22.63	-21.24	-21.647	-22.636	-21.802	-22.111	-22.682	-22.473	-22.568	-21.982
1.5181	2.8936	1.5764	2.1871	1.4129	2.3588	1.1509	1.6819	1.1237	1.3286	2.5258	2.477	1.4857	2.0023	2.7542	1.2917	1.8416	1.8745	0.98787	2.1482	1.1757	1.3271	1.378	2.3913	1.9349	1.9724	1.7872	1.2334	0.94489	1.016	2.5638	2.2914	2.457	1.7618	1.6156	1.7128	2.1156	2.1629	2.2379	1.7093	1.5696	1.8682	0.23209	1.2246	2.1338	0.43728	1.6444	1.2994	1.4551	1.9346
-3.2675	-3.3906	-4.7365	-4.1185	-4.3101	-2.6609	-3.6115	-3.8049	-3.7884	-2.4801	-2.8616	-3.4973	-4.4447	-3.0389	-3.4414	-3.5207	-3.6224	-2.9821	-3.1241	-3.583	-3.561	-2.9667	-4.8039	-2.7845	-2.9764	-2.0243	-3.5602	-1.8939	-3.1359	-2.9792	-3.5438	-2.071	-4.9153	-3.8637	-4.265	-3.8593	-3.2504	-4.7563	-3.8132	-3.9435	-2.8932	-2.7606	-3.6432	-2.7458	-3.4225	-4.6702	-2.2363	-3.6662	-3.0045	-2.6797
-2.9462	-3.6216	-3.2332	-2.8509	-4.461	-3.0021	-4.9878	-3.4164	-3.7704	-2.229	-3.8729	-2.6992	-3.4322	-3.6769	-2.6826	-4.1065	-2.9986	-3.0416	-3.3009	-2.6188	-3.547	-2.5443	-4.1516	-3.9347	-2.7773	-4.2798	-3.6553	-3.153	-3.6261	-3.6884	-3.3767	-3.2227	-4.2431	-5.0605	-2.8115	-3.137	-3.629	-3.8698	-3.1297	-2.678	-2.8041	-4.6814	-3.0045	-3.4864	-3.2414	-3.8341	-2.4384	-3.5035	-3.7054	-3.1046
-13.419	-13.788	-12.807	-12.574	-12.171	-13.124	-12.794	-12.689	-12.584	-12.627	-12.646	-13.43	-12.22	-13.133	-13.878	-13.414	-13.203	-13.079	-14.109	-13.112	-12.677	-13.565	-14.14	-13.636	-13.214	-13.031	-13.572	-12.712	-13.171	-12.865	-12.883	-13.36	-13.217	-12.906	-13.409	-13.514	-13.573	-12.292	-11.669	-13.618	-13.878	-14.597	-13.741	-13.898	-12.366	-13.016	-13.508	-12.468	-12.036	-13.032
-4.3121	-3.4487	-5.2853	-4.5556	-3.9413	-3.9875	-3.5293	-2.9432	-4.6833	-4.8631	-4.1811	-3.3187	-2.8019	-3.6556	-3.5691	-2.8719	-4.016	-2.7449	-4.1424	-3.3234	-3.2397	-3.7153	-3.6921	-3.0347	-3.5566	-2.7782	-4.6758	-3.6782	-3.9248	-3.6594	-4.2288	-3.9899	-4.2948	-3.6121	-4.108	-4.0113	-4.3115	-4.5379	-4.1386	-3.8657	-3.6172	-3.4454	-3.9376	-4.5799	-4.2458	-4.2938	-3.6881	-4.4613	-3.246	-3.5505
-12.289	-12.885	-13.315	-12.131	-11.867	-11.098	-12.085	-13.57	-12.241	-12.74	-13.687	-12.934	-12.97	-13.606	-12.665	-12.83	-12.501	-13.385	-12.688	-14.008	-12.968	-13.358	-13.413	-12.538	-13.696	-14.139	-13.486	-12.457	-12.71	-12.701	-12.089	-12.294	-12.767	-12.78	-11.804	-13.317	-13.737	-12.641	-13.541	-12.728	-12.205	-11.903	-13.501	-12.253	-13.517	-12.74	-12.497	-12.672	-12.77	-12.239
-15.105	-12.958	-12.488	-12.954	-12.658	-13.684	-13.918	-13.289	-13.16	-13.193	-13.816	-13.496	-13.865	-12.631	-12.905	-12.924	-13.723	-13.56	-11.767	-13.151	-12.206	-13.701	-11.401	-12.734	-13.685	-12.655	-11.841	-12.646	-12.372	-12.743	-13.049	-12.469	-12.64	-14.186	-11.748	-12.92	-12.759	-14.996	-12.649	-13.661	-12.045	-12.416	-12.987	-13.374	-12.926	-13.473	-11.954	-13.026	-13.511	-11.579
-3.1051	-3.289	-3.8178	-3.5631	-2.0118	-3.6546	-4.1473	-2.6716	-2.8095	-3.1157	-4.023	-4.2383	-2.9473	-3.2126	-3.5947	-3.1857	-2.8306	-3.247	-3.529	-3.5494	-2.9933	-2.3274	-3.0039	-3.1946	-2.6079	-4.2517	-4.3579	-3.3964	-3.7873	-3.4054	-2.7201	-3.0298	-3.7316	-2.9752	-1.877	-4.5439	-3.6717	-2.9127	-3.2743	-3.3952	-3.934	-4.3676	-2.5336	-2.5287	-3.5348	-2.8066	-3.4597	-2.975	-2.1172	-3.8197
-14.675	-14.122	-14.341	-14.753	-15.49	-13.96	-14.162	-16.016	-14.184	-13.758	-14.517	-15.672	-15.243	-14.917	-14.674	-15.197	-15.604	-15.681	-14.063	-14.364	-14.677	-14.047	-14.592	-14.719	-14.459	-14.545	-14.997	-14.489	-14.638	-13.493	-14.356	-15.353	-15.065	-13.788	-15.99	-15.365	-15.501	-13.414	-14.7	-14.403	-14.84	-15.086	-14.798	-14.321	-13.728	-15.678	-15.48	-15.497	-15.488	-14.821
-3.1924	-4.5529	-2.8718	-2.4031	-3.2909	-3.6471	-3.4656	-4.2586	-3.6734	-5.1919	-4.37	-3.2896	-4.6298	-4.2448	-3.0784	-3.5836	-4.486	-4.5964	-3.7943	-3.416	-3.3562	-4.3221	-4.514	-4.1011	-4.7695	-2.6103	-3.3089	-3.9102	-3.4771	-4.1782	-4.0537	-4.154	-4.3264	-2.8654	-3.5393	-3.9008	-3.3136	-3.6529	-3.0225	-3.5772	-2.7211	-3.4612	-3.1015	-3.5754	-3.5395	-4.2964	-4.8099	-4.3406	-3.1844	-2.6935
-0.65643	0.80548	0.15559	0.83859	-0.15404	0.17141	1.3294	0.19752	0.64304	-0.064782	1.7472	-0.13132	0.16551	0.93224	0.40601	1.9612	0.71211	0.55965	0.12384	0.83843	-0.084441	-0.13553	1.7487	0.10544	1.4885	0.45136	0.23695	0.43981	1.1217	0.23002	0.53913	-0.41681	0.53963	0.22637	0.24765	0.38264	0.35978	0.063359	1.0499	0.65868	-0.031899	-0.79628	-0.078969	-0.023347	0.60346	0.92125	0.74249	-0.032335	-0.29057	0.052538
-11.801	-12.441	-13.524	-12.829	-12.917	-13.191	-12.911	-13.456	-13.158	-13.586	-12.574	-12.605	-14.061	-13.207	-14.17	-14.181	-14.789	-14.49	-13.311	-12.46	-13.472	-12.56	-12.33	-12.74	-12.861	-13.273	-14.201	-12.942	-14.766	-13.132	-12.449	-14.588	-13.487	-13.781	-12.782	-11.619	-13.929	-12.691	-13.59	-13.501	-14.322	-13.822	-13.126	-13.967	-12.938	-12.416	-13.337	-13.416	-13.12	-12.718
-13.879	-12.645	-14.272	-13.574	-13.136	-13.158	-13.355	-12.931	-12.96	-13.087	-12.257	-11.831	-13.316	-13.584	-12.912	-13.198	-12.591	-13.722	-13.326	-13.606	-13.045	-14.008	-13.271	-13.884	-12.702	-13.18	-14.386	-13.81	-13.342	-12.442	-11.863	-13.506	-12.859	-13.657	-13.207	-12.934	-13.874	-12.546	-12.852	-13.45	-12.744	-14.229	-13.109	-13.782	-12.745	-12.517	-12.383	-12.302	-12.911	-12.115
-0.21331	-1.4113	-0.51569	-0.78293	-1.3004	-2.7089	-1.1087	-0.77896	-0.62104	-0.74724	-1.1864	-1.4196	0.0049524	-1.5028	-0.64762	-0.9157	-1.7133	-0.55901	-1.0452	-1.1844	-1.5448	-2.1732	-0.81084	-2.0365	-1.2497	-1.5031	-2.1882	-1.904	-1.2902	-2.0605	-0.86776	-1.7142	-0.19991	-1.4783	-1.5417	-1.2108	-1.8495	-1.2275	-2.5906	-0.13079	-2.8384	-1.5608	-2.5205	-0.63377	-1.037	-2.1985	-1.287	-0.60039	-0.70244	-0.27251
11.274	8.2694	10.701	9.5063	8.9427	9.7082	10.564	10.441	9.8062	9.4056	10.714	10.432	10.123	11.027	9.4375	8.945	8.7662	9.4885	9.2647	10.529	10.173	9.7388	9.2429	10.081	9.8039	9.3542	10.308	8.6052	10.438	10.648	10.498	9.4664	10.321	9.9853	9.2259	9.4505	9.7554	9.9965	8.8436	9.6252	9.8122	9.4637	9.6526	10.155	9.9722	9.9547	9.9276	9.8159	10.576	9.5224
-8.5006	-9.5681	-8.7858	-9.8497	-9.3037	-9.0715	-8.7186	-9.7604	-9.763	-9.3569	-9.2347	-8.9887	-10.301	-9.9658	-8.473	-9.3613	-8.5448	-9.5134	-9.1626	-8.814	-11.151	-9.2319	-9.0163	-8.4924	-9.5494	-9.1857	-11.321	-8.3273	-9.1407	-9.048	-9.3492	-8.2943	-9.4526	-9.7456	-8.8063	-9.7754	-9.5466	-9.0234	-9.1902	-9.2085	-9.6355	-9.7738	-10.099	-9.2113	-9.0226	-9.5142	-9.2873	-9.9661	-9.38	-8.2039
-3.7049	-3.1064	-3.297	-3.1369	-4.0407	-4.6544	-4.2763	-4.1288	-3.7483	-4.319	-3.5227	-3.5164	-3.4213	-3.2908	-3.2355	-3.6157	-3.332	-2.235	-3.6752	-4.3282	-3.4006	-3.6127	-3.8515	-3.7201	-3.9484	-3.7852	-3.7205	-4.5525	-3.4325	-2.2637	-3.5776	-4.2979	-3.2676	-2.6308	-2.665	-2.3222	-2.7808	-3.356	-2.4513	-3.3107	-3.5953	-5.5801	-3.3669	-3.5535	-3.9679	-2.7475	-3.3345	-2.9545	-3.4258	-3.6639
-1.2054	-1.4197	-0.7517	-0.64003	-0.92072	-0.68405	-2.172	-1.3267	-1.7527	-1.183	-0.51419	-1.8001	-1.2241	-0.80531	-2.0109	-0.94472	-2.2262	-1.0971	-1.0913	-1.3867	-0.78424	-1.1725	-1.4614	-1.0361	-1.3369	-1.8249	-1.7873	-0.44003	-0.98936	-0.86402	-2.6225	-1.6584	-1.0084	-0.92581	-0.88724	-1.3486	-0.78411	-1.6158	-1.4934	-1.0825	-2.2027	-2.1208	-1.1765	-2.1703	-2.0304	-0.53371	-0.2098	-0.86825	-1.2751	-1.2926
-1.7121	-1.1758	-2.3146	-1.2661	-1.3372	-0.59324	-2.0684	-1.2539	-2.0747	-0.71744	-2.0469	-1.8036	-0.97439	-0.80069	-2.0327	-0.9769	-0.06929	-2.1594	-2.0522	-1.1524	-1.398	-1.4166	-1.9192	-2.2697	-3.152	-0.6574	-1.7929	-1.0662	-1.459	-1.3715	-1.5807	-0.76109	-0.15504	-2.2334	-0.72883	-1.8051	-0.87142	-1.572	-0.26381	-0.6259	-0.69797	-1.8339	-1.8873	-0.88423	-1.5038	-1.8759	-0.43846	-0.40954	-1.5439	-0.80595
8.8694	10.155	10.798	8.7935	9.7888	10.917	9.6704	8.7894	9.5717	9.6297	10.007	10.548	9.4956	9.5771	10.239	8.8535	9.7219	10.622	10.305	9.2611	10.665	9.5202	7.9041	8.7872	9.5011	10.116	10.565	9.532	9.1089	9.6143	9.7222	9.0895	9.722	9.925	10.01	9.186	10.612	9.5068	10.382	9.6142	9.5825	9.1506	9.1947	10.215	9.3923	9.6495	9.7775	9.6848	10.288	9.7572
0.35038	-0.93228	-0.30729	0.94697	0.37669	-0.39503	1.7365	0.70582	-0.069309	-0.24242	0.48373	-0.2238	-0.17144	0.41491	1.3348	0.79293	0.37164	-0.28224	0.62297	0.0012156	-0.40727	0.064984	-0.22816	0.23568	0.17205	1.0549	0.51625	-0.080707	0.41391	-0.58585	-0.13841	0.66036	0.54436	-0.30911	-0.62817	0.0073355	1.4287	0.96083	0.33749	-0.090134	-0.67447	0.70842	0.5189	0.18185	-0.7259	-0.1737	-0.66772	1.6415	-0.51944	1.3564
4.2722	4.4191	5.1157	5.7907	6.5908	6.0274	5.2876	5.2618	5.5271	5.7231	5.8336	5.2342	5.6082	5.5354	5.76	5.493	4.5343	6.4098	4.5809	6.044	4.4896	4.6363	5.6947	5.5966	5.7325	5.6874	5.2371	5.9188	5.0731	5.248	5.0769	4.3905	4.1256	5.0924	4.6979	5.3968	6.3461	5.356	4.9441	5.4121	6.7911	5.7283	4.2347	6.9113	6.2933	6.1254	4.432	6.0625	5.7014	5.145
-1.103	-1.2291	-0.88765	-0.98825	-1.2336	-0.017881	-1.8134	-2.7117	-0.75304	-0.94339	-1.4427	-0.74702	-1.8079	-1.7179	-1.1098	-1.694	-1.0225	-0.71425	-0.53027	-0.99702	-1.7678	-1.7467	-2.0075	-1.6077	-1.4196	-2.6121	-2.3756	-1.7119	-0.63871	-2.5382	-1.3267	-2.1194	-1.5835	-0.30995	-0.44419	-1.3371	-1.4671	-1.2594	-0.99454	-1.1929	-1.9782	-1.6478	-1.3401	-1.6971	-0.5017	-1.1647	-1.1906	-1.2837	-0.7198	-1.7619
-3.4396	-2.4047	-3.6668	-4.173	-4.0168	-3.5155	-4.5297	-3.4038	-3.8137	-4.4859	-4.1671	-3.2305	-3.2179	-3.5008	-2.2196	-2.5786	-3.1853	-4.1742	-3.1184	-4.2348	-2.9523	-3.8354	-2.2558	-2.5269	-3.2993	-1.8097	-4.2507	-3.7567	-3.8936	-4.3627	-2.0698	-2.7848	-3.9791	-3.2373	-3.7736	-2.7745	-2.3325	-3.0594	-3.6173	-2.5963	-3.9025	-2.7764	-3.1642	-3.2605	-2.3103	-2.6316	-3.7693	-2.6899	-3.3518	-2.5602
8.078	4.9636	6.2709	6.6596	6.6817	6.9593	7.651	6.4246	6.6448	6.5388	6.8812	6.9957	7.0828	6.4589	8.111	6.1153	7.1596	5.757	6.1108	5.9936	5.3033	6.2267	6.2476	6.1556	6.4667	7.0247	6.4611	7.1083	6.5205	6.4132	6.4589	7.408	8.0192	6.9584	7.8562	6.8875	7.0086	7.3444	5.3524	7.2006	5.8072	5.8483	6.6836	5.8079	6.2715	6.4436	6.5636	6.4585	7.7072	7.2959
1.5532	2.7399	1.0021	0.47231	1.9786	2.7003	0.98165	1.768	0.38624	1.8792	0.26007	1.5261	1.9588	2.4827	1.868	1.1385	0.97384	1.5552	1.8128	1.778	2.1972	2.1558	0.57363	2.8836	2.0315	1.3849	1.4689	1.7622	0.59046	1.4726	1.9069	1.4048	2.7377	1.1937	0.30849	1.0313	2.128	1.7153	1.7953	1.519	2.4195	1.8408	1.943	-0.47813	0.91762	2.4192	1.2186	3.5822	1.4133	1.5816
10.137	9.8186	10.272	9.9268	10.137	9.9339	8.5704	10.929	9.7788	9.9514	10.309	10.572	10.082	8.71	9.9046	9.8601	9.7797	9.853	8.5541	9.8397	8.6252	9.7272	9.4778	9.4739	9.2323	10.3	10.31	9.3338	9.1584	8.4154	8.7945	10.304	10.415	10.338	9.7604	9.6886	10.103	10.428	9.5457	9.4276	9.8197	9.752	9.3881	10.597	9.7116	9.8202	9.292	10.11	10.27	8.8504
-1.7504	-1.4025	-1.7416	-2.5604	-2.1634	-2.0773	-0.98236	-1.0388	-0.62187	-1.1052	-0.9464	-1.5378	0.04447	-1.6804	-1.2669	-1.9487	-1.8371	-2.5939	-0.49545	-1.6895	-2.4805	-2.3115	-0.86869	-1.3504	-1.4255	-0.9098	-2.6484	-1.667	-1.4629	-1.4603	-1.4617	-1.7608	-0.47258	-0.61907	-1.3289	-1.586	-2.3601	-1.1389	-1.7207	-0.92404	-1.7437	-0.26484	-0.87134	-1.3127	-0.68425	-2.4289	-0.59169	-1.7098	-1.8329	-0.57297
-12.482	-12.178	-13.631	-12.747	-14.593	-14.468	-12.915	-13.262	-13.657	-13.138	-13.11	-12.786	-14.681	-13.728	-13.244	-12.893	-14.104	-14.27	-14.465	-13.888	-12.862	-12.893	-12.669	-13.995	-13.92	-12.473	-13.674	-13.731	-13.84	-13.241	-13.342	-13.082	-12.206	-13.446	-13.648	-12.784	-12.841	-12.462	-13.901	-12.786	-13.037	-15.296	-11.826	-13.987	-13.421	-13.36	-12.792	-13.562	-13.593	-13.818
-1.6551	-2.6515	-1.4955	-1.8109	-1.6061	-2.0505	-1.5209	-1.2902	-1.9779	-1.4375	-1.4232	-0.20677	-0.16768	-0.0016219	-1.036	-0.67737	-1.1417	-1.3624	-1.78	-1.6636	-1.4378	-1.2783	-1.107	-1.6986	-1.0675	-1.4233	-2.5443	-1.1901	-1.043	-0.86465	-0.72723	-1.49	-1.1497	-1.676	-0.82848	-0.95307	-1.8266	-1.5163	-1.3434	-2.1926	-1.4628	-1.4782	0.093787	-1.8221	-0.26228	-1.2021	-0.44729	-1.4025	-1.3029	-1.1243
-24.022	-22.051	-20.947	-21.339	-23.428	-22.272	-22.563	-22.879	-22.054	-22.016	-23.631	-22.472	-22.803	-21.512	-22.261	-21.595	-22.642	-23.003	-21.809	-22.385	-21.963	-22.659	-21.475	-23.158	-22.962	-22.394	-21.4	-22.45	-22.053	-22.511	-22.13	-22.457	-22.705	-22.822	-21.843	-21.899	-21.337	-22.495	-20.961	-20.724	-22.616	-22.177	-22.715	-21.844	-23.008	-22.764	-22.392	-22.785	-23.375	-22.494
-3.8505	-2.3951	-2.6673	-3.9363	-4.0973	-2.3225	-2.6195	-2.8482	-2.5972	-2.3829	-3.8797	-2.6051	-3.8773	-4.4637	-2.921	-1.6024	-2.7038	-3.2378	-3.2925	-2.2235	-3.1245	-2.2306	-4.4793	-2.5658	-3.2727	-3.8828	-3.114	-3.6655	-3.2683	-3.1472	-2.3782	-3.8782	-2.8031	-3.0887	-1.9613	-3.0547	-3.4978	-1.7117	-3.9656	-3.7975	-4.6323	-3.2031	-2.7337	-2.6708	-3.1805	-3.5721	-3.9808	-3.3562	-3.6692	-1.9239
2.6377	1.2105	1.8193	1.8856	2.0493	2.4515	2.2129	1.2044	2.254	0.94085	2.488	1.42	1.4309	2.0817	1.8732	2.013	2.5271	1.2829	2.3421	1.7251	2.1264	1.7016	1.3445	1.5124	1.5205	2.9012	2.1919	2.0709	1.9143	0.85729	0.34935	0.78062	1.8259	2.5942	0.97962	1.8788	2.0058	1.894	1.8247	0.3989	1.9822	1.774	1.6104	3.2165	1.4057	2.0301	2.4052	1.4415	1.3499	1.6643
-2.4567	-3.4805	-3.0814	-2.3803	-4.0459	-2.0232	-2.7596	-3.4098	-1.3043	-2.4067	-2.9367	-3.0153	-3.027	-2.0811	-2.5103	-2.275	-2.5284	-3.1364	-2.9396	-2.5614	-2.5025	-4.1058	-2.4716	-2.7884	-1.6168	-3.2147	-4.0485	-2.8344	-2.6702	-2.4141	-2.3522	-2.4889	-3.6964	-2.7545	-3.4802	-2.5632	-3.4457	-2.9132	-1.7673	-3.1266	-3.2021	-2.5626	-2.6044	-2.4012	-2.1093	-1.8516	-4.0976	-2.9363	-2.801	-3.5891
-20.665	-20.854	-21.718	-20.495	-20.414	-20.213	-20.246	-20.773	-20.65	-21.261	-21.085	-20.887	-20.341	-21.741	-20.901	-20.306	-20.685	-20.982	-20.374	-21.271	-21.814	-21.18	-20.313	-20.307	-21.23	-20.02	-20.688	-21.14	-20.221	-20.4	-20.196	-21.107	-20.44	-20.727	-20.395	-20.681	-21.223	-21.015	-20.694	-20.577	-20.962	-20.648	-21.747	-20.853	-20.77	-20.473	-21.248	-20.633	-20.391	-20.819
-11.626	-9.7285	-10.105	-10.555	-10.373	-11.389	-10.32	-10.728	-11.362	-10.391	-10.234	-10.647	-10.975	-10.438	-11.296	-10.367	-11.003	-10.758	-11.152	-11.436	-10.916	-11.323	-10.169	-9.7424	-11.151	-9.9487	-12.043	-9.4879	-10.325	-10.95	-10.86	-10.509	-10.871	-10.999	-11.221	-10.325	-10.451	-11.084	-12.291	-11.324	-10.393	-12.842	-10.581	-9.9227	-10.862	-10.774	-11.507	-12.49	-10.101	-10.281
-13.097	-11.783	-12.545	-14.195	-13.265	-12.316	-13.563	-12.455	-13.963	-12.537	-12.841	-12.053	-11.647	-13.282	-12.546	-13.066	-11.91	-13.05	-13.739	-12.162	-13.546	-13.831	-12.801	-12.918	-11.5	-12.216	-12.421	-14.041	-12.872	-13.335	-12.404	-13.035	-13.076	-12.262	-12.67	-11.887	-11.536	-12.873	-13.034	-11.696	-13.136	-12.898	-13.12	-12.965	-12.352	-11.982	-12.367	-11.965	-12.763	-11.518
-0.57319	0.93724	0.57064	-0.12737	0.0010145	1.7733	-0.066817	-0.43315	-0.0029479	0.082591	0.16827	0.82819	0.79366	0.74966	-0.4745	-0.70897	-0.45129	-1.0423	0.45043	0.055923	-1.2121	0.7166	-0.3453	0.27799	-0.37289	-1.5183	-0.52143	-0.0047693	-0.87195	-0.71015	0.098049	0.00098479	-0.42503	1.6146	0.56412	-0.57032	0.55672	0.55709	0.48979	0.05616	-1.338	0.0681	0.13135	0.26598	0.58478	-0.81144	-0.88744	0.79587	-0.054145	-0.24145
-3.4636	-3.2444	-2.8776	-4.1105	-2.634	-4.3108	-4.0459	-4.704	-3.4544	-3.3251	-3.4863	-4.1593	-4.0847	-3.1763	-4.3462	-2.6446	-3.872	-2.4488	-3.9318	-3.1608	-3.6367	-3.816	-4.179	-3.8133	-4.0739	-4.1634	-4.8222	-4.0306	-4.3235	-3.3672	-4.0344	-3.2882	-4.2102	-3.3867	-4.3051	-4.2857	-2.9144	-4.3851	-4.5077	-2.9706	-3.6637	-2.9346	-4.4774	-4.5428	-2.7657	-4.3951	-3.8477	-3.9638	-3.805	-4.718
-8.2153	-8.9177	-10.079	-9.4517	-9.3569	-9.1135	-8.0913	-7.7422	-8.533	-9.0796	-9.5949	-6.9951	-9.4022	-8.1817	-9.8773	-8.6096	-8.4049	-9.5765	-8.815	-8.5613	-9.6073	-8.1879	-9.9187	-8.2047	-8.68	-9.0459	-8.5142	-10.081	-8.6721	-8.7963	-8.7168	-10.009	-10.194	-8.2777	-9.1939	-9.5713	-9.1844	-7.6676	-8.5436	-8.5329	-9.9374	-8.6689	-8.5793	-8.3124	-9.0643	-8.6564	-8.3889	-8.3453	-9.6237	-8.7181
4.2959	5.0284	4.9045	6.4991	4.7528	5.1961	4.0852	4.3397	4.8302	4.683	5.0625	4.8996	5.0332	4.5733	5.3239	6.063	5.9788	4.9526	3.883	5.2231	6.5236	4.5064	4.5105	5.4822	5.9754	5.0408	4.7068	5.7931	4.2693	4.2889	5.5838	5.2139	5.3578	5.389	3.8171	4.1233	4.3238	4.5958	5.6902	4.1378	4.9219	3.633	5.1713	4.3322	4.7951	3.9862	4.85	4.8587	4.488	6.0118
2.7231	2.0608	1.3809	2.3551	2.2169	2.5777	0.94654	1.3555	2.57	0.92478	1.5248	1.3946	1.7558	1.01	2.1894	2.7622	1.81	1.1858	2.5553	1.2918	0.67485	1.2732	1.1551	1.4543	1.849	2.4634	2.5302	0.69542	1.7891	3.0785	1.9132	2.7392	1.3367	1.2418	2.3606	1.337	1.4006	3.0583	1.8311	2.878	1.2545	1.5946	1.3283	1.2198	1.102	1.5591	2.1297	1.0085	2.004	1.8302
-21.293	-22.519	-20.824	-22.29	-21.136	-21.44	-21.946	-21.792	-21.815	-21.771	-21.396	-21.887	-21.274	-22.78	-22.382	-21.791	-21.314	-22.84	-22.669	-22.421	-21.971	-21.204	-21.513	-21.867	-22.107	-22.24	-21.963	-21.66	-22.493	-22.024	-22.838	-23.375	-22.659	-23.69	-22.268	-22.03	-22.286	-20.213	-21.798	-21.385	-22.959	-22.252	-22.597	-21.391	-22.665	-21.206	-22.037	-22.295	-22.451	-21.838
-2.342	-1.549	-1.7433	-1.887	-2.7266	-3.1956	-1.592	-3.0365	-1.4192	-2.8114	-2.7842	-2.4539	-2.532	-2.6712	-2.7661	-3.1233	-3.7954	-2.6881	-1.9183	-2.1999	-3.1085	-3.1032	-1.7569	-3.2325	-3.0821	-3.2707	-2.6359	-1.4611	-3.0109	-1.4104	-2.5533	-2.0435	-2.1617	-3.3041	-2.4418	-2.7832	-1.7473	-2.2537	-2.7436	-2.1169	-2.8048	-2.9191	-1.9598	-2.2072	-2.1941	-2.3995	-1.6945	-2.4468	-1.6015	-2.5391
-21.507	-22.078	-22.049	-21.704	-21.668	-22.409	-22.887	-22.368	-22.264	-23.051	-21.77	-22.544	-21.5	-21.649	-22.229	-21.898	-21.67	-22.335	-21.471	-22.954	-22.651	-22.005	-22.11	-23.167	-21.751	-23.451	-21.63	-22.215	-21.966	-22.483	-22.953	-21.467	-22.909	-23.389	-21.902	-21.873	-21.444	-23.068	-21.841	-21.772	-22.77	-22.849	-20.9	-22.175	-21.498	-21.323	-22.569	-22.175	-21.655	-21.633
-2.5839	-2.0685	-1.6106	-2.5365	-3.1836	-2.0899	-2.6515	-2.7808	-2.4858	-2.9123	-2.6053	-2.5091	-2.3224	-1.6251	-3.3104	-2.2008	-2.5016	-1.8734	-2.083	-3.1171	-2.5594	-3.8502	-1.8507	-2.3265	-1.6187	-2.5594	-2.1586	-2.6489	-2.6369	-3.0129	-2.8853	-2.1085	-1.9171	-2.2855	-2.0052	-2.5968	-2.9824	-2.7502	-3.8356	-1.6841	-3.4649	-1.638	-2.9961	-1.8584	-2.2906	-2.7211	-2.4165	-2.2935	-2.6691	-2.9432
-4.2082	-3.6563	-4.5379	-3.8055	-3.7097	-5.0439	-4.3785	-3.6895	-4.0394	-4.482	-3.8191	-3.6515	-4.1983	-3.5135	-4.2147	-2.9898	-3.907	-4.4983	-3.9228	-4.7139	-3.1669	-3.6025	-4.0676	-5.4342	-5.3302	-4.4163	-5.1833	-3.2438	-3.7854	-3.8265	-3.8525	-3.7968	-4.3628	-5.1456	-5.4966	-4.0703	-4.5547	-4.638	-4.3879	-3.9368	-3.109	-2.969	-4.5372	-4.1173	-4.4259	-3.8815	-3.9267	-4.2037	-3.7147	-4.0876
-0.33063	-2.3051	-0.15508	-0.43531	-1.4192	-1.2137	-1.7343	-0.84013	-1.6821	0.48788	-0.92264	-1.0235	-1.1821	-1.9552	-1.5307	-1.8972	-0.78423	-1.3687	-1.9815	-1.6769	-1.37	-1.4264	-1.5583	-1.3066	-0.2675	-1.185	-1.9534	-2.2247	-0.60029	-1.1793	-2.5	-0.57998	-2.0131	-1.8114	-0.44779	-1.2602	-0.73895	-1.1623	-1.9437	-0.024521	-0.42781	-1.715	0.31457	-2.2071	-1.9169	0.097187	-1.1174	-2.4652	-0.67747	-1.7111
-5.9252	-3.4217	-3.6076	-4.0666	-4.7938	-3.5349	-2.9425	-3.6796	-4.0417	-3.9047	-4.2756	-4.3394	-4.8536	-4.2879	-5.3169	-4.835	-3.7235	-4.1313	-3.7757	-3.4374	-3.8026	-4.1322	-3.6475	-4.2261	-4.5924	-5.698	-3.2907	-3.6698	-4.4625	-4.7608	-3.8183	-4.224	-4.6026	-4.6106	-5.4714	-4.0701	-4.0429	-4.758	-4.4271	-4.6261	-4.0652	-4.6881	-4.2143	-3.1355	-4.3729	-3.8382	-4.0586	-3.4968	-3.3621	-3.5537
-2.0432	-2.0825	-1.7884	-1.5806	-3.6828	-1.906	-1.8869	-2.506	-3.0869	-1.8743	-1.2371	-2.0413	-2.3074	-4.2407	-3.6558	-1.8826	-2.8716	-2.5252	-0.91954	-2.1947	-2.9713	-1.7223	-2.2407	-3.0858	-2.6933	-2.8033	-3.1612	-2.3746	-3.0501	-3.2273	-2.0773	-2.5396	-2.3273	-1.8185	-3.1677	-2.3457	-2.6029	-3.0413	-2.8697	-2.438	-3.465	-2.6079	-2.9127	-2.8579	-1.9481	-2.0752	-1.5179	-3.3635	-3.2448	-2.4518
-11.766	-12.141	-12.476	-11.556	-11.454	-11.574	-12.47	-12.451	-11.617	-12.538	-12.308	-12.272	-11.523	-10.791	-12.571	-12.796	-11.515	-11.76	-12.246	-11.819	-11.84	-11.309	-10.632	-12.91	-10.723	-11.929	-12.94	-11.99	-12.639	-12.356	-12.774	-12.607	-11.955	-11.497	-9.352	-11.516	-12.414	-11.423	-12.008	-11.845	-11.781	-9.9427	-11.228	-12.052	-11.759	-11.5	-12.711	-11.586	-11.386	-11.059
0.43839	-0.54951	-0.17584	0.50942	1.4652	0.24936	-1.1345	-0.36301	-1.104	0.072446	0.49085	0.12625	1.1942	0.30675	0.47588	-0.80873	-0.16798	0.68632	1.0407	0.19773	0.0096388	0.20975	-1.1519	1.1533	0.072078	1.3453	-0.31482	0.13914	0.19174	-0.41125	-0.60996	-0.88357	0.10443	-0.046327	0.48775	-0.081807	-0.69252	-0.60696	-0.25433	-1.0842	0.084992	-0.30914	-0.7581	0.57981	-1.1361	0.71815	0.22393	0.022985	-1.1786	0.27564
-20.111	-20.187	-20.897	-20.448	-19.96	-21.32	-20.88	-20.849	-21.289	-21.084	-19.781	-21.023	-20.823	-20.901	-21.282	-21.471	-19.933	-20.762	-20.816	-20.886	-21.164	-20.521	-20.92	-20.214	-20.945	-20.769	-20.893	-20.689	-21.56	-20.163	-20.959	-20.639	-20.567	-20.84	-19.971	-19.666	-21.048	-20.479	-19.297	-20.495	-20.128	-19.436	-21.407	-20.914	-19.905	-19.933	-21.375	-20.425	-21.742	-20.682
-23.08	-22.052	-22.483	-21.434	-22.077	-20.858	-22.237	-23.022	-20.824	-22.662	-21.828	-21.846	-22.362	-21.957	-22.657	-22.64	-21.265	-22.866	-21.857	-22.299	-23.697	-21.758	-22.714	-22.54	-21.35	-22.419	-23.553	-22.488	-22.356	-21.33	-21.859	-22.019	-21.606	-21.976	-22.577	-23.218	-22.679	-22.12	-23.308	-21.139	-22.7	-22.1	-21.965	-21.354	-22.557	-22.197	-23.105	-21.966	-22.525	-21.997
-10.819	-11.196	-10.321	-11.554	-11.222	-10.552	-9.5766	-10.494	-11.726	-10.691	-10.375	-11.592	-11.051	-10.743	-11.209	-8.1799	-10.524	-10.427	-11.356	-10.967	-11.416	-11.176	-10.749	-11.324	-10.721	-11.608	-11.169	-10.734	-10.868	-12.531	-10.154	-10.801	-10.61	-10.765	-10.893	-11.22	-11.423	-10.224	-11.453	-11.066	-10.176	-10.994	-11.27	-10.673	-10.454	-10.198	-10.022	-11.722	-10.977	-10.918
4.7363	6.3568	5.0662	4.3165	5.781	4.7245	5.2404	4.408	4.7246	3.8999	4.8052	3.6389	4.9249	4.8448	3.8055	5.0414	5.4192	4.5459	4.4597	4.8125	4.2792	5.0472	6.2236	5.303	4.6946	4.5737	5.4141	5.1216	5.0641	5.2747	5.5412	5.5867	5.4948	3.3305	5.5455	4.4056	4.2373	4.9987	4.2018	3.5428	6.2658	4.3535	5.0699	5.3864	5.2487	5.518	5.0139	6.1447	5.6501	5.2433
-15.696	-14.117	-14.915	-14.636	-13.842	-13.972	-14.605	-14.863	-15.318	-14.38	-14.697	-13.775	-14.714	-15.084	-15.728	-14.504	-14.08	-13.855	-14.085	-14.595	-14.773	-14.665	-15.526	-14.831	-15.595	-14.588	-14.822	-14.455	-14.311	-14.88	-14.352	-14.094	-14.934	-14.671	-14.316	-14.696	-14.405	-13.767	-14.347	-14.072	-14.783	-15.008	-14.132	-14.908	-14.49	-15.54	-14.426	-13.655	-15.946	-15.531
-8.7142	-8.8955	-9.1649	-9.622	-8.9084	-8.998	-8.3451	-10.406	-8.8695	-9.9064	-9.0454	-8.1806	-9.2746	-9.0625	-9.167	-8.5919	-9.4393	-9.7625	-8.531	-9.8728	-9.2798	-8.8962	-9.344	-9.3486	-8.7942	-9.3876	-9.3275	-8.8612	-8.6637	-9.0071	-8.3243	-8.9559	-8.9403	-8.5564	-9.6085	-9.2653	-9.4234	-8.4348	-10.271	-8.39	-7.9927	-8.0936	-9.1693	-8.1435	-9.1887	-8.2401	-8.6694	-9.1813	-8.302	-9.098
-1.6189	-0.54461	-0.32287	-0.26968	0.26443	1.117	0.24479	0.24138	-0.81794	0.10413	-0.55061	1.1168	-0.10697	-0.4746	-0.29055	-1.1651	0.3693	0.14745	-0.24795	-0.4724	-0.23137	0.15748	-0.33702	0.17049	-0.81675	-0.61492	-0.36895	0.35277	-1.7485	-1.3365	-0.015176	-0.45823	0.89704	-1.4859	-0.72975	-0.87759	-1.1431	-0.28228	0.029779	-0.14624	-0.84636	-0.026217	0.03359	-1.187	-1.04	-0.84335	-1.083	-0.019136	-0.19997	0.51894
-6.8329	-5.9811	-6.9369	-6.5105	-5.9758	-5.7598	-5.7112	-5.0803	-6.1603	-5.5456	-6.2025	-7.4098	-5.2572	-6.4884	-5.7842	-6.4116	-5.5373	-6.9738	-6.2507	-5.2147	-6.8296	-7.0441	-6.1625	-6.8613	-6.1463	-6.5408	-5.3074	-5.5666	-6.7408	-7.3573	-5.7331	-7.5211	-6.4657	-7.8092	-6.6871	-6.9959	-6.2299	-7.3173	-6.2973	-6.7363	-5.9502	-5.5269	-6.6254	-4.9286	-6.5989	-5.6063	-6.1973	-5.739	-7.0389	-5.4931
-14.442	-14.884	-14.057	-15.243	-14.686	-14.886	-15.239	-14.281	-15.019	-14.561	-14.565	-13.999	-14.23	-15.21	-14.743	-15.363	-14.481	-14.413	-14.246	-14.2	-14.555	-15.03	-16.039	-14.62	-15.3	-14.115	-14.49	-13.55	-14.449	-14.041	-13.752	-14.903	-13.479	-14.289	-13.971	-15.908	-15.463	-14.598	-14.243	-14.878	-14.934	-14.281	-14.778	-14.15	-14.295	-14.471	-15.247	-13.73	-13.152	-14.757
-10.503	-10.854	-9.5809	-9.2121	-9.6793	-8.9749	-9.9004	-11.034	-9.0487	-9.2794	-9.5252	-9.7681	-9.0929	-9.4613	-10.32	-10.3	-10.111	-9.611	-9.824	-9.2107	-9.7817	-9.5176	-8.9757	-9.3436	-9.7871	-9.1376	-8.6009	-9.6488	-10.234	-10.085	-9.8156	-8.7124	-8.7649	-9.3889	-9.2428	-10.05	-8.6379	-10.42	-8.8606	-9.7227	-9.8852	-9.3947	-8.8006	-9.2168	-9.7636	-9.5483	-9.6241	-8.6668	-9.1637	-10.356
-3.8289	-2.558	-2.8343	-3.2162	-2.6208	-3.2116	-3.6615	-3.3936	-3.9822	-3.1682	-3.1347	-3.6423	-2.9	-3.7606	-3.3167	-3.5042	-2.4733	-3.6223	-3.4169	-2.4045	-2.3021	-2.2534	-3.5939	-3.9928	-4.2471	-2.8858	-3.3037	-2.297	-3.7587	-2.2208	-3.7286	-3.0509	-3.0551	-2.1294	-2.7274	-3.4023	-3.5567	-3.9797	-3.5773	-2.8134	-3.3254	-2.9847	-2.7985	-2.6154	-2.4769	-2.6508	-3.2965	-3.5417	-2.7258	-2.5722
6.8568	6.6155	7.6285	7.0008	6.2375	7.3198	6.6902	7.4365	7.1099	7.0911	7.3446	6.1525	6.0133	7.4052	6.4571	6.8482	6.6051	7.1213	7.9406	6.6414	6.1575	7.2732	5.9153	6.534	6.2806	6.9146	6.8779	5.2051	7.2112	6.5715	6.5797	6.8561	6.1763	6.9151	6.4956	7.2706	6.7987	6.3733	6.7959	7.0682	7.0857	6.1541	6.3904	6.4531	6.6267	6.8579	7.0688	7.2371	5.9369	7.8661
-12.175	-11.674	-11.484	-12.738	-11.21	-11.151	-11.739	-11.049	-11.565	-12.28	-10.665	-10.465	-10.572	-11.542	-13.331	-11.16	-12.195	-11.286	-11.738	-11.653	-11.474	-11.125	-11.592	-12.402	-10.04	-10.932	-12.043	-10.153	-10.755	-11.531	-12.024	-11.229	-12.122	-11.691	-11.65	-10.719	-11.56	-11.425	-10.768	-12.429	-11.449	-11.516	-11.652	-12.021	-10.292	-11.845	-11.83	-12.009	-12.1	-12.004
-5.141	-2.667	-5.9007	-4.8308	-5.9888	-4.2323	-4.6081	-4.7799	-4.3893	-4.0193	-4.5176	-5.1875	-4.5549	-4.95	-4.5324	-5.0906	-4.1186	-2.5628	-3.9279	-4.8022	-4.5418	-4.242	-4.7554	-4.2283	-5.4965	-4.7689	-4.781	-5.5433	-4.3838	-3.43	-4.9722	-5.2787	-4.8628	-4.2106	-4.6615	-4.2891	-5.4705	-4.2409	-4.6955	-4.5067	-3.5974	-4.3916	-5.2789	-4.2265	-5.3678	-4.957	-4.5186	-4.8997	-4.0537	-3.5518
-1.9166	-1.3636	-1.799	-2.011	-0.89278	-2.7164	-1.4834	-0.69932	-1.4136	-0.45425	-0.46958	-0.68133	-0.99899	-2.0458	-2.0819	-1.3543	-0.59514	-0.90024	-0.77396	-1.2115	-1.0665	-1.0129	-2.6076	-1.0965	-0.94653	-1.1934	-1.1044	-1.5581	-1.5214	-1.7672	-1.782	-1.602	-2.643	-2.1139	-2.2406	-1.5738	-1.7627	-0.75543	-1.1245	-1.153	-1.8276	-0.81928	-2.0407	-1.519	-1.9599	-1.3353	-1.6624	-1.7259	-2.0228	-2.2396
7.2859	6.3869	7.0874	8.0664	6.2523	7.8359	6.6309	7.1987	7.6211	7.3529	6.2146	6.5965	5.6217	6.3303	7.4247	7.1295	6.2202	6.7481	7.0263	6.8159	7.0933	7.1983	7.4103	5.9782	7.1046	7.0893	5.5938	6.1461	5.8519	7.4069	7.7279	7.5202	7.5855	6.5588	7.2957	6.2222	6.3898	7.4189	5.6075	7.7469	6.8741	7.906	6.614	6.4429	7.1652	7.2545	7.6846	6.968	6.2422	6.1592
-6.3857	-5.8839	-5.3598	-4.8348	-5.659	-6.3466	-5.6579	-5.407	-5.8566	-6.7146	-4.8952	-5.2855	-5.2731	-4.9503	-6.0535	-4.2303	-6.1568	-5.943	-5.2456	-4.8397	-5.2902	-5.1382	-5.7149	-5.4993	-6.3725	-5.0999	-5.0598	-5.6509	-6.0055	-4.978	-6.0197	-5.0999	-5.5033	-5.9713	-4.6709	-5.8278	-5.3233	-5.5834	-6.0991	-6.4379	-7.1114	-5.9875	-6.41	-4.9915	-6.737	-5.4547	-6.0442	-6.6001	-6.4841	-4.9777
-7.4666	-5.8901	-6.5477	-6.6688	-7.023	-6.8366	-6.0829	-6.5339	-5.8858	-5.7455	-5.9276	-6.733	-6.8089	-5.8754	-6.3952	-7.0707	-6.1066	-6.2271	-6.6193	-6.8561	-6.3849	-6.4042	-6.1916	-6.7398	-6.6806	-5.9716	-5.3907	-6.8144	-7.7976	-5.8515	-6.4626	-5.6674	-4.9142	-5.9757	-6.2992	-7.2587	-7.0245	-5.9051	-6.5136	-6.529	-7.5351	-6.2199	-6.2885	-6.9692	-6.361	-6.4326	-5.9214	-6.0483	-7.3547	-6.3923
-6.0079	-5.3596	-6.4776	-6.2309	-6.0584	-5.7549	-5.9401	-6.5112	-7.0851	-6.3754	-7.0002	-6.7668	-5.7708	-6.0768	-5.7308	-5.9106	-6.1484	-5.7424	-7.3168	-5.9095	-5.0513	-6.597	-7.1701	-5.4409	-7.6515	-6.8209	-6.5349	-7.6115	-6.5561	-7.5956	-6.8159	-6.9401	-6.2834	-7.0964	-7.0197	-5.8666	-6.5359	-6.5356	-5.8455	-6.0629	-6.8112	-5.8861	-4.9984	-7.0646	-7.099	-5.6725	-6.8466	-6.1282	-6.5882	-6.4693
-10.581	-11.194	-11.343	-11.435	-9.9541	-10.534	-10.194	-10.306	-10.092	-10.988	-11.172	-10.992	-9.5801	-11.742	-10.7	-12.043	-11.207	-10.5	-10.846	-11.072	-10.399	-10.505	-9.8167	-10.238	-10.591	-11.564	-10.938	-11.181	-10.403	-10.263	-11.082	-10.231	-10.011	-10.15	-10.771	-10.886	-10.254	-11.467	-10.926	-11.225	-11.535	-10.048	-11.271	-10.739	-10.285	-11.278	-11.356	-11.021	-11.013	-11.109
-1.06	-1.0648	-1.6439	-1.0607	-0.049837	-1.5611	-0.9932	-2.5017	-0.90555	-1.4881	-2.623	-1.2305	-1.4356	-0.92613	-0.61175	-1.6188	-1.2194	-0.84875	-1.1724	-1.6432	-1.1224	-1.1909	-0.60467	-1.1836	-1.6744	-1.0635	-0.67294	-0.62058	-1.1154	-0.7511	-1.8646	-1.3726	-1.5758	-2.7035	-2.1785	-0.66643	-2.1755	-0.74223	-1.9118	-1.1599	-0.51316	-1.5644	-2.901	-1.9427	-1.95	-1.7549	-2.5911	-1.2058	-1.828	-1.2758
-0.24938	-0.76745	-0.50164	0.67096	-1.0346	-0.67448	-0.082855	-0.64616	-0.90404	-0.54311	0.5529	-0.62463	-0.041768	-0.33047	-0.060841	-0.87047	0.21304	-0.32063	-0.2095	-0.27598	-0.49571	0.69281	-0.61018	-0.66319	0.57862	-0.80338	-0.58113	-0.36826	0.33337	0.059794	0.17576	-0.67747	-0.5551	0.41035	0.50803	-0.1491	-0.71596	-0.4858	-0.85316	-0.39313	-0.070089	-0.37165	-0.12753	0.22189	-1.0155	-0.054539	-0.43269	0.51699	-0.13989	-0.6185
-0.49089	0.82767	0.20418	0.59329	0.4853	0.081861	0.049596	-0.48206	0.62653	0.74412	0.17326	-1.1926	1.146	1.0962	-0.87765	0.51063	-0.25439	0.60922	-0.38478	-0.16901	0.8081	0.73964	-0.38302	-0.7201	0.2221	0.26777	-0.20338	-0.58573	-0.48633	0.37406	-0.25427	0.53562	0.44888	0.36671	0.63699	0.18832	0.37352	0.19424	0.12374	0.63842	-1.1029	-0.72983	0.91367	0.56119	-0.088746	0.14336	0.7845	0.10027	-1.0252	-0.41363
-10.472	-9.226	-8.4973	-7.8819	-10.114	-10.604	-10.099	-9.6584	-9.1811	-9.3413	-10.084	-9.0391	-9.6139	-9.0962	-10.079	-9.4805	-8.172	-9.6504	-8.4965	-8.9591	-9.8797	-9.2554	-8.7567	-8.752	-9.1174	-9.1942	-9.8475	-8.5494	-8.8806	-9.7142	-10.064	-9.6824	-8.5294	-8.9537	-9.9065	-8.9659	-9.5	-8.8962	-10.065	-9.5565	-8.4185	-9.4237	-9.7711	-8.3403	-9.8446	-9.6474	-9.0868	-8.7923	-9.5336	-8.7075
-11.432	-10.338	-11.239	-12.433	-10.507	-11.396	-12.572	-11.746	-11.192	-11.952	-12.336	-11.627	-12.388	-11.615	-11.082	-11.784	-10.655	-12.411	-11.078	-12.412	-12.643	-12.691	-12.21	-10.943	-10.966	-10.622	-10.666	-11.56	-11.013	-11.621	-11.448	-11.747	-10.584	-10.9	-11.353	-11.161	-11.641	-12.106	-10.812	-10.996	-11.635	-10.699	-11.881	-10.876	-11.415	-10.869	-11.161	-11.498	-11.166	-12.022
-12.534	-13.627	-13.27	-13.661	-13.126	-13.791	-13.559	-12.959	-12.521	-13.741	-14.932	-12.8	-14.238	-13.268	-13.818	-12.699	-13.043	-13.162	-11.653	-11.893	-13.048	-13.241	-13.887	-12.553	-13.234	-13.762	-13.671	-13.397	-13.05	-12.617	-13.528	-13.267	-13.663	-12.213	-13.877	-13.202	-13.289	-13.206	-13.387	-13.453	-13.072	-13.762	-13.356	-13.978	-11.811	-13.083	-13.846	-14.276	-13.282	-13.157
-8.7252	-8.539	-8.9079	-8.4642	-9.1318	-7.7449	-8.1493	-8.7523	-8.2648	-9.3665	-9.9998	-10.139	-9.54	-9.1554	-9.0388	-9.3514	-9.6364	-7.7107	-8.6811	-9.3284	-8.7008	-8.9006	-8.9881	-9.6248	-8.8735	-9.1998	-8.4485	-8.7091	-9.2112	-9.6	-8.4285	-8.8001	-9.0958	-9.0917	-8.289	-9.5133	-8.6752	-8.9189	-9.4105	-9.2066	-7.8329	-8.7778	-9.1739	-8.915	-8.9543	-10.182	-10.149	-7.7389	-9.9511	-8.8014
-3.0938	-3.2951	-2.6048	-3.2715	-3.5072	-3.8332	-3.3464	-2.0826	-3.5256	-2.9301	-4.0933	-2.0275	-3.4547	-3.8662	-3.6652	-3.8014	-3.9677	-3.2326	-3.0235	-3.0196	-3.3297	-3.7667	-2.8316	-3.8531	-3.9414	-3.7178	-4.4941	-4.1838	-2.9179	-3.8586	-2.6763	-2.4853	-2.4878	-2.4245	-2.4617	-4.3383	-3.3313	-2.4593	-3.4613	-1.5329	-2.3637	-3.8688	-3.7937	-3.5106	-3.4174	-2.4039	-2.8904	-2.3776	-2.8066	-3.2065
-13.882	-13.496	-14.385	-13.645	-12.919	-13.574	-12.945	-13.202	-13.104	-12.933	-13.296	-12.517	-13.217	-12.872	-13.006	-13.347	-13.067	-12.482	-13.516	-13.444	-13.833	-13.345	-14.376	-12.923	-12.416	-14.146	-13.868	-12.983	-13.934	-13.091	-13.557	-13.658	-12.92	-11.821	-13.992	-13.318	-13.786	-13.516	-14.357	-13.723	-12.677	-13.192	-13.884	-12.978	-12.781	-12.662	-13.846	-13.514	-12.655	-13.558
-13.677	-12.57	-12.932	-12.241	-12.645	-14.332	-13.41	-14.137	-13.802	-13.27	-13.731	-13.877	-12.928	-13.108	-13.372	-13.524	-12.483	-12.961	-12.42	-12.285	-13.009	-14.22	-12.8	-12.274	-14.379	-13.88	-13.825	-13.218	-12.923	-13.335	-12.788	-12.42	-12.86	-12.267	-12.805	-12.404	-12.809	-12.165	-13.015	-12.666	-14.039	-13.761	-14.605	-12.429	-12.978	-13.697	-11.889	-13.565	-12.87	-13.267
-4.5424	-5.0413	-5.6642	-5.7429	-5.5684	-5.2368	-4.5194	-6.583	-5.8489	-6.064	-5.3771	-5.7298	-4.6511	-6.3634	-4.7098	-5.4136	-5.8878	-5.8206	-5.891	-4.453	-4.8446	-5.8872	-6.0084	-6.0486	-5.6525	-5.5483	-6.153	-5.4867	-6.1147	-5.4556	-7.0325	-5.8583	-4.7993	-4.8256	-5.0023	-5.6525	-5.4176	-5.8813	-5.5218	-5.237	-5.3233	-6.368	-4.5324	-5.8035	-5.5491	-5.8476	-5.6859	-6.2964	-6.3996	-5.5522
0.87161	0.87655	0.99676	1.1281	1.1785	1.5647	0.6165	1.6151	2.1406	1.2188	0.48035	0.055974	0.56775	0.65755	-0.10579	1.1109	2.2642	0.85023	0.9695	1.4042	1.6663	1.8103	1.5928	0.62432	1.4062	1.3869	0.60149	0.96716	0.24566	1.8686	1.3246	2.3371	0.17151	1.3098	1.2258	0.14866	0.64854	0.82527	1.6981	1.2967	-0.090085	0.81012	1.8489	0.92284	0.91151	0.80123	-0.12377	1.0191	1.3318	1.4293
4.2225	4.0663	3.6734	4.8588	4.1417	3.7947	3.9681	4.7154	3.4962	4.7206	4.2309	5.1146	3.7589	4.9677	4.9137	4.4258	4.8903	5.6361	4.2025	4.0666	4.8218	4.1289	5.1932	4.4876	4.3162	4.4981	5.3151	3.6963	3.4861	4.5318	4.5113	4.7965	4.4698	4.7117	5.6189	4.7633	5.5759	4.9952	3.9891	4.7783	4.7038	5.346	4.8158	4.3472	4.5064	3.6598	4.1863	3.5983	3.8928	4.7808
3.3423	1.4355	3.8094	1.6608	2.8119	2.6835	2.5487	1.6084	1.1865	1.6529	2.2939	3.1292	3.133	1.7854	1.8621	1.8748	2.7784	2.1918	2.5588	3.0439	2.3297	2.0414	2.6882	2.4759	2.8972	2.8413	2.5429	2.5902	1.9309	1.8331	1.6277	3.2146	3.1755	1.5304	2.8475	1.5276	2.141	2.8071	2.0789	2.8541	2.5319	3.5686	2.5231	2.5886	2.2702	2.7293	2.8998	3.0099	2.3818	2.0509
-11.71	-11.405	-10.564	-9.7089	-10.792	-11.647	-9.7274	-8.9996	-10.367	-11.579	-11.355	-9.5565	-11.951	-10.978	-10.645	-11.815	-11.994	-10.841	-11.728	-10.833	-11.058	-11.272	-12.012	-10.366	-12.142	-10.401	-11.873	-11.294	-9.9633	-11.596	-11.04	-10.957	-10.614	-10.83	-10.637	-11.541	-10.61	-10.624	-11.047	-9.342	-11.065	-10.828	-11.186	-10.09	-9.5918	-11.036	-11.191	-10.66	-11.679	-12.006
-4.4004	-4.5292	-3.8939	-5.4051	-5.2082	-6.0167	-4.8081	-5.3966	-5.3287	-5.5215	-5.6104	-5.387	-5.976	-4.7509	-5.4828	-3.8199	-4.9239	-4.7885	-4.6595	-6.0034	-4.6379	-4.9613	-5.5373	-5.1166	-4.2909	-5.5014	-5.5723	-4.1781	-5.5086	-5.8342	-6.3422	-4.6773	-5.7904	-4.4173	-4.2759	-4.8828	-4.8374	-5.6384	-5.6126	-4.705	-5.6042	-5.3599	-4.8375	-5.3543	-5.731	-6.1604	-5.1927	-4.9702	-5.4208	-4.4401
4.8785	5.3543	4.2779	4.7717	4.0546	4.9543	4.2795	5.9509	5.7967	5.8383	4.7517	4.0099	6.0337	4.8594	4.0852	3.7353	4.5982	5.0776	5.0977	5.3925	4.9947	5.3733	4.8006	4.6288	4.7193	5.5614	5.4424	6.1102	4.8756	4.5676	4.952	4.66	5.6671	4.5274	4.9307	5.2496	4.7855	4.878	5.4394	6.0044	4.2816	5.4689	4.9305	5.4277	5.4815	5.0593	5.7718	5.2315	3.8676	5.1871
-12.516	-10.838	-10.685	-11.392	-11.629	-11.401	-11.309	-10.861	-11.367	-11.41	-11.325	-11.699	-11.174	-12.186	-11.277	-11.488	-10.907	-12.817	-11.361	-12.847	-12.774	-12.055	-11.547	-12.719	-10.755	-12.472	-11.895	-11.975	-10.899	-11.631	-12.03	-11.482	-11.394	-12.018	-11.868	-11.099	-11.432	-11.081	-12.266	-10.269	-10.427	-10.888	-10.786	-12.076	-12.6	-10.665	-11.63	-12.07	-11.563	-12.118
0.6887	1.0042	-0.3889	-0.064934	-0.80918	0.31818	0.23255	1.6993	-0.051736	1.1022	-1.2116	-0.16153	-0.12191	-0.27046	-0.34063	0.29312	-0.059622	1.3563	0.67503	1.0005	0.46849	0.117	0.068032	-0.026954	1.5485	-0.89723	0.79633	1.8025	0.80195	-0.49298	-0.93519	0.62692	-0.049609	-0.28495	-0.36886	0.51114	0.20927	0.28512	0.67736	-0.9508	0.29652	0.19374	0.26371	-0.29436	0.56957	0.7503	1.5361	0.84935	0.49068	0.396
-20.31	-20.995	-20.963	-20.661	-21.688	-19.881	-20.33	-21.105	-21.459	-19.557	-21.219	-21.883	-19.628	-21.045	-21.858	-20.892	-20.099	-21.262	-19.951	-21.518	-20.698	-20.629	-20.61	-21.613	-20.892	-21.578	-20.877	-20.279	-20.467	-21.616	-20.768	-20.4	-20.5	-21.169	-20.855	-20.406	-21.623	-20.793	-19.263	-20.384	-20.572	-21.32	-19.703	-20.486	-22.559	-20.879	-20.406	-21.017	-20.543	-20.994
-5.7519	-6.7304	-5.4409	-6.2801	-6.5624	-6.8799	-6.2381	-6.5091	-6.7511	-5.9465	-6.7288	-6.1404	-8.0615	-7.1792	-6.7831	-6.7353	-6.6203	-6.5443	-6.0574	-6.8508	-6.4648	-6.8439	-6.2342	-6.6541	-5.8377	-5.897	-6.9496	-6.8533	-5.0198	-6.7515	-5.8231	-5.9221	-6.6954	-6.9606	-6.8959	-6.1831	-7.0139	-5.2521	-5.8032	-6.7143	-5.8021	-5.713	-6.3365	-6.3498	-7.3485	-7.0472	-7.4604	-6.4346	-6.9788	-6.4147
8.743	8.3816	8.311	8.7458	9.3523	7.8842	9.5847	8.0474	9.6445	7.8874	8.307	8.5178	7.5745	8.8861	8.5727	9.6722	8.3945	9.1225	8.794	9.3509	8.6886	8.3179	7.995	9.3261	8.1807	9.0097	8.6767	8.1301	8.7239	8.0637	8.0432	8.1468	7.66	8.9082	7.978	7.6587	9.6646	8.4701	8.1524	8.4517	8.8177	8.9273	9.2143	8.9765	8.5583	7.8209	9.0933	7.7756	8.6306	7.4952
-1.8645	-2.243	-1.5211	-2.7662	-2.4225	-2.9048	-1.2034	-2.0051	-1.4419	-2.0763	-2.2831	-2.3668	-1.4626	-0.90229	-1.1339	-1.7048	-2.3119	-2.2023	-2.3034	-2.3932	-1.3379	-1.3099	-1.4606	-1.551	-1.2296	-3.1554	-2.5532	-1.8076	-1.9669	-3.1803	-0.94085	-2.3876	-1.0481	-0.93127	-1.9783	-2.465	-1.5942	-2.7643	-1.4472	-1.8807	-2.5725	-0.36768	-1.6652	-2.5255	-1.5002	-2.1796	-0.47882	-2.0422	-1.9477	-2.2867
4.4321	4.9328	4.059	4.2413	4.2961	4.9564	5.3682	3.7164	3.907	3.2456	4.3439	3.69	3.3822	5.0845	4.5038	5.0266	3.5897	4.3939	4.3603	4.6871	4.6543	5.928	3.8668	4.5545	5.2051	5.4152	4.625	4.7854	4.2976	3.8126	4.7114	3.7103	3.6975	3.6536	4.4081	4.7192	3.7372	4.3931	3.6248	3.7015	4.711	3.8955	4.109	4.1988	3.9249	4.8662	5.1385	4.3951	4.3109	4.8388
-11.096	-11.443	-11.831	-10.689	-11.3	-10.602	-10.378	-10.102	-11.491	-9.8594	-11.364	-11.473	-10.843	-10.667	-9.8619	-9.934	-11.181	-12.111	-10.492	-10.124	-11.065	-9.8377	-10.411	-12.325	-10.464	-11.666	-10.227	-11.543	-11.562	-11.059	-10.795	-10.692	-11.285	-10.267	-10.259	-10.862	-10.986	-10.411	-10.831	-10.248	-10.385	-10.745	-10.967	-11.003	-10.228	-9.6678	-12.003	-9.9732	-11.371	-10.256
-0.45915	0.51822	-0.060965	0.55367	0.048165	0.93262	0.36752	0.60333	-0.066255	0.20071	-0.018308	-1.3661	-0.89683	-1.0027	-0.034161	-0.22743	0.85707	-1.2364	-0.52117	0.68633	-0.064593	-0.35421	-0.46916	-0.1802	-0.62979	-0.75552	1.0443	0.20345	0.73413	-1.1355	-1.3423	-0.13793	0.058118	0.16926	-0.19725	-0.18064	0.18439	1.1539	-0.35241	0.41404	-0.023849	0.53661	-0.32086	0.089751	-0.20931	-0.018256	-0.75084	-0.34198	-0.15255	0.21608
-0.5045	-0.64392	1.416	-0.3477	-0.65023	0.96011	0.7696	0.038057	-0.88039	0.081583	-1.4194	-0.070595	-0.3521	0.11099	-0.31001	0.27847	-1.4085	-0.58742	-0.88101	-0.54895	-0.15877	-0.76885	-0.78204	0.49873	0.49712	0.27355	-0.63374	-0.21672	-1.193	-0.22281	0.031019	-0.35838	-0.29737	-0.44825	-0.12281	-0.69116	-0.72526	0.42768	0.70466	-0.37492	-1.5422	0.90709	-0.42968	-0.306	0.81394	-0.48439	-0.29013	0.35587	0.084374	-0.40433
-1.4561	-2.6598	-1.8162	-3.2757	-2.9891	-1.6724	-3.1042	-2.101	-0.93381	-1.4603	-3.0499	-1.9902	-2.7618	-2.6065	-1.9605	-3.4257	-1.5596	-2.5614	-2.9105	-3.0578	-2.7073	-3.4777	-2.4631	-1.9413	-1.6538	-1.4801	-2.3892	-2.7535	-2.6172	-2.821	-2.8381	-2.589	-2.1475	-3.6036	-2.5376	-2.7237	-3.5318	-3.0073	-2.9793	-2.1683	-2.2473	-2.2278	-2.1192	-3.4412	-2.4781	-3.2808	-2.2284	-2.4528	-3.0249	-2.735
-11.016	-10.996	-12.099	-11.399	-10.927	-11.992	-11.372	-11.408	-12.721	-10.805	-11.94	-13.157	-11.073	-11.569	-11.278	-11.787	-12.38	-11.162	-11.132	-12.97	-10.361	-11.22	-11.991	-11.743	-11.182	-11.903	-11.088	-11.561	-12.696	-11.407	-12.234	-12.229	-12.309	-11.061	-11.86	-10.813	-12.023	-12.178	-12.313	-11.089	-11.442	-12.086	-11.256	-11.482	-11.433	-12.808	-10.633	-11.821	-12.004	-10.806
-11.13	-10.669	-10.12	-8.9636	-11.313	-10.755	-11.688	-11.389	-11.966	-11.189	-10.419	-10.662	-11.196	-11.221	-10.543	-11.694	-10.56	-10.506	-11.155	-10.872	-10.541	-10.643	-10.524	-11.578	-9.894	-11.261	-10.088	-9.8497	-11.229	-10.784	-10.92	-9.4646	-11.454	-10.478	-11.075	-10.013	-10.276	-11.125	-10.621	-10.542	-10.386	-10.423	-11.065	-10.505	-11.68	-11.372	-9.8702	-10.945	-11.317	-11.132
0.29332	0.6884	0.31359	0.1855	0.28501	-0.026613	0.5722	-1.1602	-1.0696	-0.26033	-1.1108	0.13868	-0.55316	-0.7383	-0.028954	-0.67342	-1.5616	-0.062989	-1.1639	0.64056	-0.95851	-0.56297	-0.45761	-0.22968	-0.60545	0.56296	-1.5473	0.26528	-0.072787	-0.52491	0.16243	-0.044422	-0.71764	0.67668	-0.19094	0.38569	0.50204	0.19186	0.28053	-0.73111	-0.62339	-0.91576	-0.49022	-0.064243	0.22559	-0.62352	-0.53507	-0.068159	-0.90579	-0.087647
-6.1276	-4.889	-6.29	-5.2472	-4.7793	-5.8921	-5.9103	-5.2985	-5.4589	-5.61	-4.6418	-5.9558	-6.2183	-5.9199	-4.7054	-5.5444	-5.3664	-5.0983	-5.7941	-5.7036	-4.9742	-6.4552	-6.5032	-6.3234	-5.3138	-5.4533	-5.3536	-5.1015	-5.404	-5.7011	-5.5119	-6.0054	-5.4226	-5.673	-5.9154	-5.3095	-5.6976	-6.1978	-5.8255	-5.601	-5.8259	-6.4445	-5.5791	-5.378	-5.1393	-4.6597	-5.0748	-5.3172	-5.5706	-6.8974
-14.246	-12.61	-12.125	-12.838	-14.038	-11.608	-12.577	-12.997	-14.74	-12.63	-13.291	-13.843	-13.47	-12.298	-11.46	-12.352	-11.578	-13.662	-12.807	-11.792	-12.39	-12.551	-12.058	-13.084	-12.832	-12.78	-11.967	-13.464	-12.624	-13.8	-13.861	-13.418	-11.955	-12.349	-12.862	-12.38	-13.538	-13.831	-11.644	-13.887	-13.753	-13.163	-12.341	-13.36	-13.146	-13.483	-13.939	-13.216	-12.249	-13.671
-13.472	-12.261	-13.874	-13	-13.324	-13.598	-13.278	-12.754	-12.765	-12.731	-13.334	-12.77	-13.144	-14.122	-13.682	-12.292	-13.5	-13.42	-13.955	-13.562	-12.931	-15.214	-14.142	-14.097	-12.748	-13.222	-13.126	-12.776	-12.32	-12.834	-12.483	-14.03	-13.738	-14.105	-13.577	-12.96	-13.456	-13.335	-13.862	-12.213	-13.318	-13.794	-12.651	-12.49	-13.417	-12.503	-13.515	-12.284	-12.163	-13.297
-2.4118	-1.7651	-2.0537	-1.8	-0.46702	-0.72432	-0.84139	-1.9781	-0.97757	-1.9493	-1.6443	-0.9906	-3.1126	-0.93337	-0.69925	-1.8002	-1.4557	-1.2013	-2.1649	-2.0865	-1.1317	-2.2441	-1.8734	-1.1575	-1.1055	-1.1429	-1.8173	-0.54	-2.2394	-1.5511	-1.5261	-1.7685	-1.5814	-0.75073	-0.98587	-1.3151	-0.83684	-1.1495	-1.3829	-2.3862	-1.3486	-0.878	-2.0293	-2.1344	-2.0709	0.68746	-0.17678	-1.1872	-1.8719	-1.1808
-10.543	-9.549	-10.342	-10.246	-9.8627	-8.926	-8.8029	-9.2178	-9.6509	-9.4505	-9.6532	-9.7966	-10.45	-9.5957	-9.1701	-9.7094	-8.9553	-8.5232	-10.685	-9.9271	-10.136	-9.1256	-9.6099	-10.992	-9.371	-9.3135	-9.1488	-8.5662	-9.1092	-9.5514	-9.948	-9.9772	-9.6565	-9.2888	-10.628	-11.411	-8.3838	-9.597	-10.361	-10.399	-8.5361	-9.3783	-9.1541	-8.8851	-9.3793	-9.54	-8.9895	-10.51	-9.1499	-10.39
-6.5872	-7.0731	-5.959	-7.088	-6.3711	-6.5865	-6.6248	-7.1135	-4.9085	-7.0142	-6.1638	-6.2035	-6.5754	-6.2645	-7.2865	-7.281	-6.921	-5.9251	-6.3512	-6.1699	-5.9004	-6.7555	-7.4393	-5.263	-6.4137	-6.3763	-5.3069	-6.0128	-7.7217	-6.3157	-6.3697	-6.8365	-6.9415	-7.1336	-7.5255	-6.3033	-7.4485	-6.7232	-6.5858	-6.4113	-7.5581	-6.5076	-7.5726	-7.3053	-5.7593	-6.1265	-6.8545	-6.2006	-6.8733	-6.481
9.4441	10.333	10.182	10.244	9.6749	9.9557	8.5162	8.7062	9.1483	9.2618	9.1529	10.924	11.01	8.9597	9.0483	9.6334	10.204	9.737	10.148	10.227	9.6739	9.4192	9.9279	9.1495	9.9616	8.6212	9.4875	10.494	10.086	10.973	9.6014	9.3882	9.2975	10.241	10.279	9.538	9.1906	8.9874	10.296	10.654	8.9842	9.4541	9.5546	9.7581	10.143	10.362	9.466	10.032	9.8839	9.3433
-10.706	-10.915	-11.529	-11.222	-11.384	-11.232	-11.486	-11.12	-11.507	-10.777	-10.471	-11.763	-11.827	-11.673	-11.465	-10.577	-10.151	-11.297	-11.484	-11.81	-11.995	-11.243	-11.789	-11.376	-10.062	-11.233	-10.067	-12.516	-11.052	-11.878	-10.629	-12.596	-11.565	-11.593	-12.835	-11.301	-11.566	-11.971	-11.588	-11.723	-11.585	-10.706	-11.089	-11.447	-11.656	-12.368	-11.199	-10.971	-12.109	-11.195
-2.294	-0.68064	-0.98764	-0.33816	-1.491	-0.45082	-1.42	-1.4262	-1.6898	-1.4869	-1.2693	-2.2721	-1.6294	-1.4957	-1.8558	-1.6269	-3.2951	-0.48814	-1.223	-1.1828	-2.1787	-1.9447	-0.68385	-1.4617	-1.3246	-1.7335	-1.3049	-1.3042	-1.0291	-1.6079	-1.4862	-1.628	-0.82645	-0.58735	-1.4544	-0.94191	-1.6499	-1.2275	-0.72113	-1.4851	-1.7228	-1.6142	-1.5513	-1.2038	-1.2921	-1.2141	-1.7338	-1.3918	-0.60363	-1.7964
0.81593	-0.18516	0.54281	-0.10099	1.0155	-0.54457	0.93992	-0.36662	1.0318	-0.99117	-0.96416	-0.52821	-1.7903	-1.3134	-0.28725	-0.60002	-0.49751	-0.552	-0.60392	0.14664	-0.056806	0.13876	-0.085361	0.18437	0.74606	1.0492	-0.30982	-0.58739	-1.0582	-0.77412	-0.4542	0.31719	-0.61831	-0.49658	-0.62144	-0.52184	0.022175	-0.047601	0.5891	-0.13356	-1.2933	-0.00023342	-0.30641	-0.11793	-1.4194	-1.0342	-0.039416	-0.50706	-0.36993	-0.60482
-11.465	-9.8644	-10.31	-11.192	-10.877	-10.754	-11.096	-10.872	-10.942	-11.132	-10.513	-10.671	-10.641	-9.5492	-10.509	-10.761	-10.882	-10.593	-11.518	-9.8547	-10.755	-10.297	-10.331	-9.9719	-9.5642	-11.618	-11.354	-10.2	-11.351	-11.741	-11.296	-9.4524	-10.708	-10.651	-11.099	-11.528	-11.649	-10.555	-9.3074	-9.5758	-10.974	-11.798	-10.298	-10.479	-11.192	-11.437	-9.842	-11.187	-11.397	-11.574
2.5528	2.136	1.1108	3.5108	1.1291	1.252	1.6902	1.8636	1.8199	0.9771	2.1743	1.4919	1.8311	1.5402	1.049	1.7786	0.85807	1.7957	1.6034	0.82525	1.4391	2.7037	0.53893	1.8932	1.7306	1.3443	1.4955	2.0106	2.1321	1.163	0.96731	1.5429	1.791	2.3246	0.41429	2.2434	1.0505	2.128	2.6657	1.836	0.661	1.6339	1.8825	2.1047	1.4043	2.4009	0.52821	0.6152	0.39589	1.4307
-6.7904	-5.4399	-5.3684	-6.1926	-4.4909	-5.896	-5.5045	-5.9791	-5.2856	-6.4914	-5.8129	-5.2139	-4.8611	-5.7298	-5.4977	-6.781	-5.9605	-6.0821	-5.7594	-6.9223	-5.5816	-5.8899	-4.5727	-5.9925	-6.192	-6.2438	-5.8151	-5.694	-6.0893	-5.1682	-6.2955	-5.1928	-5.5749	-5.2345	-6.886	-5.2712	-4.8903	-5.0878	-5.7984	-5.4357	-5.4698	-5.8657	-6.4388	-5.7309	-5.3715	-5.9798	-5.6553	-5.9572	-6.9279	-6.2974
-13.001	-13.562	-12.177	-12.064	-12.082	-12.206	-13.353	-12.225	-12.801	-12.429	-11.431	-13.396	-12.558	-13.318	-11.477	-13.279	-12.435	-12.385	-14.486	-12.886	-12.535	-12.865	-12.214	-13.211	-12.208	-12.779	-12.329	-14.228	-13.183	-11.804	-13.01	-13.756	-13.22	-12.6	-12.6	-13.888	-12.362	-13.226	-12.2	-13.43	-12.97	-11.968	-12.783	-12.476	-13.986	-13.004	-12.605	-12.72	-12.04	-12.605
-0.26242	1.6952	1.4094	2.1901	2.0711	1.809	1.6708	2.118	0.76199	1.4151	0.25497	1.5891	2.3001	0.91482	1.9441	1.3926	2.3137	1.6558	1.4134	1.398	1.4589	0.82838	1.2255	2.3602	1.134	1.6303	0.8424	2.0819	0.96219	2.2081	0.94685	1.7367	2.0096	0.97522	2.2849	2.2362	1.4144	2.2393	1.2102	0.62519	2.0936	1.9312	1.592	0.5674	2.1101	1.6824	0.86085	0.81403	1.9273	2.0784
-3.6883	-4.8113	-3.8726	-2.581	-4.8247	-2.2661	-4.0368	-4.197	-4.3476	-2.7341	-3.9461	-2.8476	-4.2855	-3.6483	-4.0934	-3.7681	-3.876	-3.0431	-4.1282	-4.89	-2.7958	-6.2121	-3.1984	-3.3056	-4.4611	-4.1772	-5.4145	-3.8215	-4.2603	-2.5132	-4.4847	-3.8612	-3.6874	-4.4932	-4.615	-4.1151	-4.0606	-4.6892	-4.3298	-3.2029	-4.3696	-3.7114	-2.7162	-4.2076	-3.6965	-3.7143	-2.9382	-3.0723	-3.1957	-3.7934
-2.2356	-1.1936	-1.1218	-1.4433	-1.9405	-0.57044	-0.22021	-1.6017	0.30333	-0.41596	0.0077655	-0.22287	-0.88874	-0.32459	-1.7953	-1.4453	-1.1414	-1.3697	-0.63652	-1.3988	-1.1629	1.1192	-1.4069	-0.11057	-0.45474	0.10681	-1.5479	-0.63113	-1.7903	-1.0559	-0.63021	-1.3135	-1.0996	-0.46434	-0.98444	-0.62037	-1.8831	-0.64043	0.34397	-1.557	-0.39919	-0.75175	-0.069206	0.56466	-1.3592	-1.5242	-0.97834	-0.23501	-1.2682	-2.109
-13.775	-14.911	-15.119	-14.295	-14.266	-14.818	-13.942	-14.04	-14.36	-14.052	-15.169	-14.594	-13.98	-15.1	-13.867	-15.531	-14.056	-13.211	-13.715	-14.758	-15.005	-14.821	-15.084	-14.867	-14.594	-14.272	-13.623	-14.965	-15.033	-14.17	-13.336	-13.176	-14.936	-13.379	-15.179	-14.893	-13.623	-14.286	-14.325	-14.482	-12.637	-14.966	-14.7	-14.445	-15.011	-15.864	-15.076	-14.11	-14.522	-15.328
-11.06	-10.941	-11.646	-11.364	-10.854	-10.133	-10.544	-10.545	-10.079	-10.413	-10.419	-11.713	-10.787	-10.585	-12.259	-10.198	-10.898	-11.115	-11.121	-10.574	-11.925	-10.835	-10.307	-9.9965	-9.8235	-10.599	-11.606	-11.027	-11.243	-11.793	-10.608	-11.451	-10.314	-11.458	-10.778	-11.117	-10.725	-10.704	-10.429	-10.722	-10.542	-11.05	-10.476	-11.923	-11.395	-11.236	-10.86	-11.048	-10.479	-10.207
0.53084	0.70669	1.9126	-0.014522	0.14993	0.58509	0.69022	-0.21131	-0.23444	0.47889	-0.19435	0.42787	-0.064049	0.66548	1.0944	2.1278	-0.039812	-0.77889	-1.6432	0.86329	-0.21261	0.39494	0.039241	0.76797	0.2568	0.81845	0.46492	-0.15552	0.90579	-0.068938	0.1574	0.52754	0.2262	-1.2904	0.37267	0.45728	-0.43793	0.13491	0.73803	0.048669	0.12375	0.60665	0.68963	-0.38213	0.41333	0.64478	0.22299	0.43803	-0.2447	1.1079
2.3504	1.7925	1.1364	1.0262	2.7006	2.0426	1.836	1.8124	1.5245	1.2523	1.8494	1.8023	1.2678	1.6594	1.6386	2.3086	2.0451	2.2298	2.5097	1.3206	1.4555	2.262	1.2323	1.9091	1.0005	1.8186	1.5337	1.2438	2.0505	0.75039	1.8061	1.3966	1.7112	1.8078	1.665	1.5469	1.9301	1.3979	2.468	0.99127	0.89222	0.13374	0.97469	1.7271	2.4692	1.6961	1.3495	0.97153	1.9103	1.6015
5.0826	5.1966	4.7647	4.503	5.3075	5.1023	5.4418	5.5093	5.2211	4.7401	4.8066	5.1201	5.064	3.9884	4.8905	5.5925	6.0288	5.3332	5.3279	5.43	3.7586	5.787	5.0741	5.2979	5.2266	5.9158	5.5288	5.5165	3.8635	5.0065	5.1835	4.9676	4.9132	4.3032	5.4965	4.4559	5.8141	4.4113	5.3728	4.6072	6.2062	5.0878	4.7239	5.4519	4.7469	4.3757	4.3497	5.4594	5.3666	6.2805
-11.853	-12.029	-12.25	-12.493	-11.953	-12.03	-12.331	-11.575	-11.407	-12.723	-13.133	-11.446	-11.756	-12.587	-12.014	-12.862	-12.438	-11.555	-12.417	-12.963	-12.154	-12.296	-10.881	-12.134	-12.57	-12.228	-11.594	-11.57	-12.041	-11.127	-11.3	-12.789	-11.786	-11.88	-13.441	-11.845	-12.476	-11.842	-11.659	-12.429	-12.643	-11.731	-11.501	-12.106	-12.292	-10.978	-11.344	-10.888	-13.045	-11.731
-9.6117	-10.01	-10.354	-10.326	-8.9301	-9.2797	-8.4954	-8.964	-9.3362	-10.025	-8.9062	-10.094	-8.2716	-9.3663	-8.5389	-8.4278	-9.0305	-9.6924	-9.1031	-9.6484	-9.5107	-9.0808	-10.259	-8.4859	-9.4576	-9.8033	-9.9733	-8.7614	-9.0933	-10.239	-9.0226	-8.8953	-7.9026	-8.57	-8.9309	-9.2904	-9.1373	-8.4971	-9.5097	-10.013	-10.194	-10.714	-9.4759	-8.311	-9.0941	-8.9322	-9.5535	-8.4309	-9.3149	-7.4116
-0.85854	-2.3623	0.84385	-1.8364	-2.4999	-1.5371	-0.16968	-1.2236	-1.9035	-2.4556	-1.855	-0.31021	-3.0469	-0.474	-0.92261	-0.97197	-0.87642	-1.9759	-1.2985	-1.5763	-1.5714	-1.9933	-1.5365	-0.57416	-1.4315	-1.516	-0.60032	-1.695	-1.3355	-2.3711	-1.4157	-1.6166	-0.82582	-2.0257	-0.52734	-1.3516	-1.555	-1.1612	-0.54235	-1.1513	-1.6995	-1.3966	-0.97427	-1.1209	-1.79	-0.86339	-1.9617	-1.1575	-1.0789	-2.2984
-5.7529	-5.217	-5.808	-6.4086	-5.7393	-5.1509	-5.8645	-5.729	-6.0674	-5.5696	-5.5078	-5.4615	-6.489	-5.6378	-5.8598	-6.2364	-4.8903	-6.0627	-5.3903	-4.7989	-5.4665	-4.6953	-5.2669	-6.038	-4.872	-5.6861	-5.4146	-4.606	-5.3888	-5.1206	-5.5518	-4.5625	-5.9408	-6.0581	-5.458	-5.5161	-5.1171	-5.2026	-5.9661	-6.5466	-6.9139	-5.9155	-5.6061	-5.8363	-6.9212	-4.8618	-5.2475	-5.4938	-5.3087	-4.2542
-1.1126	-1.5776	-1.2919	-2.033	-0.48406	-0.74593	-2.5905	-0.64498	-1.9695	-1.7057	-1.829	-1.6419	-0.15242	-0.9244	-1.0859	-0.052966	-0.53465	-1.365	-1.6876	-0.56777	-1.3143	-0.38816	-1.1037	-0.97435	-1.422	-0.99685	-1.6333	-1.1559	-0.74737	-1.0029	-0.83785	-0.92418	-2.2517	-2.3389	-1.8828	-2.143	-2.0597	-1.3538	-1.2683	-2.0015	-0.8782	0.085616	-1.3668	-0.58976	-0.98092	-1.7559	-1.4553	-2.3755	-1.1149	-1.3512
-12.046	-12.321	-11.138	-11.477	-12.176	-11.211	-12.4	-11.907	-12.319	-11.644	-10.367	-12.347	-11.396	-11.415	-11.665	-10.909	-11.082	-10.905	-10.938	-12.328	-11.125	-11.603	-11.879	-10.985	-12.081	-11.808	-11.162	-11.282	-10.945	-11.95	-11.162	-10.707	-12.752	-12.002	-11.27	-11.237	-11.313	-11.765	-11.692	-10.484	-11.157	-11.734	-11.683	-10.933	-12.242	-11.246	-12.176	-11.596	-12.286	-11.573
0.76429	1.5512	1.6194	1.4031	1.2805	2.442	2.4685	0.89856	3.1145	1.3222	2.2163	2.1832	1.3008	0.67679	0.57491	1.3725	0.64007	0.46355	0.85118	1.9196	1.8571	1.6748	1.3015	1.6323	2.0263	2.3813	2.2736	1.8221	1.3877	1.6457	2.2216	0.83352	3.045	1.5154	1.6937	1.5175	1.4786	2.5717	1.2476	2.5216	2.2834	1.4617	1.715	2.3489	1.9603	2.3621	1.6226	1.7699	1.8573	1.248
7.0949	9.2788	8.6488	8.9187	9.8692	8.0539	8.4725	8.0097	8.1236	8.0629	8.4563	8.2674	8.2181	8.2494	9.4712	9.1729	8.3994	8.3576	8.7502	9.5722	8.9901	7.598	8.7403	9.5218	8.7567	8.2377	9.2123	8.8115	9.1947	8.0035	7.7063	8.6424	8.859	8.9962	10.091	9.0193	8.2718	9.8674	8.9481	8.3938	8.1786	8.3383	7.6644	8.4451	8.8684	8.2776	9.8748	9.0471	8.934	9.1667
7.8223	8.013	9.5439	8.2652	8.3969	8.6096	8.506	9.4082	8.9673	9.0555	8.3455	9.4824	9.0038	9.1909	8.4705	8.219	10.116	8.1208	8.3508	9.1171	9.329	7.7061	8.1499	9.2177	9.3428	8.0847	8.4251	8.7144	8.765	9.5325	9.1443	9.3651	9.0272	7.7397	8.478	8.0328	8.9456	8.7987	8.5195	6.9556	7.2903	7.854	8.9173	7.5707	8.3491	7.6083	8.486	7.8818	8.1931	8.1209
-10.83	-11.713	-11.858	-11.437	-11.261	-11.401	-11.551	-11.286	-11.957	-10.88	-12.416	-12.121	-12.355	-11.999	-11.91	-12.473	-11.563	-12.933	-11.917	-12.044	-12.276	-12.155	-12.58	-12.778	-11.877	-11.567	-11.104	-10.843	-11.496	-11.107	-12.718	-11.401	-11.919	-11.897	-10.476	-12.486	-12.126	-11.311	-12.775	-11.606	-11.356	-11.098	-12.315	-12.373	-11.867	-12.496	-12.516	-12.346	-11.738	-11.471
6.8731	6.211	5.3804	6.7175	6.5736	6.058	6.7827	7.562	6.5587	7.1132	6.9398	7.1629	8.0756	6.8591	6.6182	6.5996	5.925	6.2203	6.3298	7.1981	6.9619	7.233	6.7503	6.4183	6.3845	6.3513	7.0343	6.4861	6.0941	8.1354	6.9171	6.8961	7.6734	7.1444	4.9857	6.5706	6.6136	6.94	6.3051	7.45	7.7016	6.1315	7.1283	6.3229	6.4687	6.9141	6.9267	6.2762	7.2758	6.6396
-13.519	-13.632	-13.411	-12.933	-14.072	-13.698	-13.209	-13.67	-12.382	-14.048	-12.151	-12.881	-13.327	-12.304	-13.191	-12.698	-13.776	-13.152	-13.772	-12.625	-13.016	-12.858	-14.016	-12.483	-14.254	-12.375	-14.1	-13.069	-13.098	-13.162	-12.764	-13.29	-13.081	-12.873	-12.471	-13.091	-13.486	-12.368	-13.559	-13.391	-13.1	-13.099	-13.322	-12.886	-13.864	-13.164	-13.18	-13.812	-13.267	-12.683
-1.3196	-1.5359	-0.57676	-0.80826	-1.9225	-0.81289	-1.5559	-2.343	-1.3708	-1.4497	-0.8347	-1.4012	-1.2974	-0.84997	-1.4135	-1.1854	-1.0583	-2.0006	-0.66415	-1.4809	-0.47793	-1.8775	-0.96924	-2.1136	-2.2049	-0.76566	-1.1915	-1.5018	-1.2222	-0.55232	-1.4713	-0.87142	-1.4105	-0.7776	-0.65212	-0.77392	-0.82461	-1.5848	0.33037	-1.0209	-0.18164	-1.5886	-1.9203	-2.0762	-2.4061	-0.19859	-1.1361	-0.79884	-1.1837	-1.5808
-11.607	-10.861	-10.927	-11.597	-13.013	-11.447	-12.05	-10.978	-11.227	-11.985	-11.297	-10.899	-10.756	-11.495	-12.57	-11.316	-11.461	-10.527	-10.659	-10.62	-12.534	-10.766	-11.569	-11.542	-10.883	-12.268	-11.901	-11.334	-10.614	-12.396	-11.12	-10.941	-11.814	-12.131	-10.858	-12.2	-12.326	-11.838	-11.184	-11.852	-11.771	-11.537	-10.793	-10.182	-10.805	-11.013	-11.939	-12.507	-11.192	-11.424
1.0506	-0.024032	-1.0027	0.11917	0.32074	-1.008	-1.0884	-0.30297	0.18467	-0.62407	-0.47891	0.57249	-0.80506	-0.26987	0.065379	0.79555	0.77274	0.35041	0.12446	-0.13803	0.13615	-0.6331	-0.023495	-0.78117	-0.88877	0.21911	-0.44297	0.79072	0.25006	-0.88932	0.31242	-0.30482	-1.5862	-0.58908	-0.66067	0.044011	-0.31119	-0.68523	0.074214	-0.11172	0.056941	-0.20229	-0.25099	0.64842	0.077945	-0.06513	-0.66144	-0.13593	0.93036	-1.1581
-5.112	-5.0922	-5.7314	-6.3396	-5.6936	-5.0228	-5.4037	-6.1404	-5.6121	-6.1182	-4.8847	-5.9603	-5.3023	-6.4256	-4.6889	-5.4726	-6.8551	-6.0511	-6.5056	-4.9103	-5.3698	-5.7506	-5.5042	-6.087	-6.0345	-6.1879	-5.2331	-4.8455	-4.0778	-5.4926	-4.4451	-5.5085	-6.3654	-6.4505	-5.1481	-4.509	-5.4867	-5.6541	-5.9832	-3.8315	-5.4099	-5.5485	-6.052	-6.5213	-5.2717	-5.4436	-5.7436	-5.8705	-5.7808	-4.9131
0.69719	0.76083	0.57294	-0.024534	0.63414	-0.98747	0.87021	0.86359	0.4607	0.7249	-0.17242	0.67674	0.49713	0.35784	0.70439	-0.31073	0.78456	-0.0092916	1.3168	0.86736	0.56994	0.93425	0.39518	0.49804	-0.42435	1.3726	0.97289	0.13723	1.0357	1.0916	0.93664	0.92477	0.7117	0.99276	-0.17167	-0.21951	1.3209	0.20384	0.23105	-0.85989	0.9553	-0.055891	-0.10899	0.78631	0.60517	-0.95239	0.19676	1.7952	0.3553	0.40886
0.023038	0.22694	0.62859	-0.1312	0.59661	0.27722	-0.64729	-1.0119	-0.59748	-0.05646	-0.41997	1.4427	-0.73713	-0.081589	-0.25297	0.44036	1.1653	-0.37908	0.022413	-0.64856	-1.0337	0.52911	0.12865	-0.20524	1.2266	-0.4544	-0.54175	0.19389	0.83153	0.031861	0.82378	-0.78472	1.8779	-0.5198	-0.39532	0.67546	-0.91104	-0.075968	-0.50327	0.73918	0.39085	-0.78995	-0.11175	-0.25474	-0.087024	0.45081	-0.16408	-0.22098	0.71344	0.64474
-11.705	-13.28	-12.389	-11.322	-11.202	-12.528	-11.682	-11.886	-12.344	-11.762	-11.611	-10.943	-11.772	-11.616	-10.74	-11.487	-12.196	-11.782	-11.587	-11.976	-12.133	-12.477	-11.66	-12.072	-11.754	-11.077	-10.911	-12.349	-10.322	-11.292	-12.819	-12.679	-10.997	-12.353	-11.473	-11.533	-12.161	-11.211	-12.542	-11.509	-11.634	-10.931	-12.349	-11.568	-11.936	-12.744	-12.815	-11.342	-11.189	-11.658
-3.8165	-2.8495	-3.2523	-3.4459	-3.6117	-3.0502	-4.0961	-3.3964	-1.608	-3.716	-2.3198	-2.6394	-3.6406	-3.2807	-3.1146	-3.372	-2.3445	-4.4961	-3.1869	-4.0274	-2.7577	-3.3417	-3.287	-3.5288	-2.8297	-3.0167	-3.0049	-3.3056	-2.6156	-2.1784	-3.8934	-4.7443	-2.5706	-3.3485	-3.0207	-2.6762	-3.0989	-3.2446	-2.5316	-4.1351	-2.7945	-2.9932	-3.5486	-3.4048	-3.2085	-4.2566	-2.8762	-3.4547	-4.0059	-2.8206
-4.2186	-6.622	-5.0277	-5.2447	-5.2219	-5.3979	-3.8491	-5.1763	-4.0525	-4.9222	-5.8742	-5.0261	-5.3649	-4.2697	-4.9261	-5.2812	-6.2501	-5.2085	-4.7846	-3.914	-5.2592	-4.8156	-4.9276	-4.3971	-4.6614	-4.9571	-5.8967	-5.3415	-5.55	-4.7037	-5.0791	-5.1403	-4.7639	-5.2073	-5.8011	-4.0542	-4.8147	-5.2768	-4.6831	-4.8529	-4.3165	-6.096	-4.4872	-5.0147	-4.5444	-4.8769	-4.5873	-5.8071	-6.1312	-5.7432
1.7499	2.2591	1.1621	1.6682	1.6769	2.2461	1.861	1.5316	1.1527	1.5689	1.4409	1.5073	2.1443	1.4531	1.1917	1.6291	1.1611	0.56552	2.6265	1.6541	0.88348	1.8191	2.5883	1.4906	2.2633	1.394	2.42	0.9993	0.30571	1.7766	1.518	1.1515	2.3995	2.007	2.3513	0.93158	0.52725	1.6826	1.6447	1.4602	0.70781	1.0804	2.9668	1.4944	2.1209	1.8879	2.547	1.6364	1.4583	2.4548
-12.783	-12.878	-12.704	-11.282	-11.188	-11.283	-11.973	-11.357	-11.424	-12.402	-11.434	-11.201	-11.54	-11.319	-10.598	-11.46	-11.653	-11.927	-10.623	-11.56	-10.18	-11.923	-11.938	-12.338	-10.819	-11.603	-11.23	-11.74	-11.742	-11.594	-13.427	-12.287	-11.039	-12.008	-10.711	-11.159	-11.822	-12.651	-11.77	-11.636	-11.492	-12.447	-12.17	-12.906	-11.277	-12.474	-12.934	-11.393	-11.175	-11.744
-11.318	-11.174	-10.72	-10.203	-12.601	-11.12	-11.733	-12.436	-11.068	-12.238	-10.341	-11.048	-12.178	-11.254	-11.887	-10.674	-11.1	-12.352	-12.211	-11.304	-12.113	-11.924	-11.31	-11.171	-12.347	-12.368	-12.053	-11.751	-11.687	-12.142	-11.985	-12.037	-11.438	-12.301	-10.894	-11.217	-11.997	-11.476	-11.281	-12.501	-12.473	-10.921	-12.241	-11.446	-9.9921	-12.829	-11.46	-11.102	-10.619	-12.284
4.8798	5.0453	3.7962	4.0636	4.9922	5.4271	4.9053	3.343	5.2367	4.798	5.186	3.4019	5.1462	3.9983	4.8909	4.539	4.6131	5.6253	4.4807	4.5259	4.3821	3.4513	3.8805	5.6777	4.2803	4.4681	4.9903	4.0669	4.0448	4.1769	4.5854	4.2665	3.0713	4.7795	5.1031	5.828	4.5603	3.6985	3.9923	4.9984	3.0028	4.8466	3.6673	3.9577	3.5822	3.202	4.3763	3.4075	5.3376	4.5997
10.443	10.113	10.859	9.3704	9.3791	10.323	9.714	11.006	9.265	9.0171	9.9436	10.483	9.1163	8.3601	10.03	10.348	9.519	11.019	10.558	10.425	9.8967	10.01	9.175	10.602	8.8001	9.6606	10.474	9.3983	9.2409	9.5752	9.4777	10.55	9.4955	10.144	9.4836	10.035	9.8507	10.591	9.9487	9.1845	9.7614	9.5858	10.289	10.327	10.343	9.0631	10.264	8.3649	10.079	9.9845
-13.514	-13.109	-12.822	-12.4	-14.67	-13.345	-12.245	-13.188	-13.677	-13.491	-13.941	-13.436	-13.339	-13.781	-13.629	-12.873	-13.554	-14.189	-12.776	-12.494	-15.025	-12.638	-12.419	-14.214	-11.993	-13.541	-13.281	-13.237	-12.438	-13.321	-13.513	-12.346	-12.402	-12.311	-12.333	-13.84	-12.644	-12.957	-13.488	-13.144	-13.509	-12.736	-12.439	-13.323	-13.861	-12.707	-13.585	-13.417	-12.584	-12.189
-1.0157	-1.514	-0.83473	-1.9971	-2.0946	-0.18933	-1.2255	-1.043	-0.84366	-0.1234	-1.7459	-1.6697	-1.7803	-1.226	-1.6392	-1.7007	-1.4633	-0.9214	-0.95546	-2.183	-2.0372	-0.30175	-2.1384	-1.4837	-0.21015	-1.1655	-1.2694	0.018627	-1.3918	0.12516	-1.7957	-1.4484	-0.96518	-2.0583	-1.517	-1.133	-2.7614	-1.5567	-2.0054	-1.7531	-1.4966	-1.5577	-0.98482	-0.82652	-1.8313	-1.6516	-1.2263	-0.87331	-0.29548	-1.6825
-1.8986	-3.3555	-2.3128	-1.74	-3.4728	-2.4712	-2.6603	-3.4442	-2.8959	-1.7217	-2.1367	-3.1363	-3.2471	-2.4471	-2.9473	-2.6645	-2.3266	-2.6884	-2.0846	-1.8031	-2.9517	-2.3398	-2.908	-2.8546	-1.5002	-3.5593	-1.4416	-1.774	-4.1765	-2.5534	-1.642	-1.9603	-2.3118	-1.9399	-3.644	-3.5603	-2.7547	-1.1877	-1.8739	-2.1256	-3.2787	-1.7728	-2.5838	-3.9542	-2.2393	-2.9886	-3.3086	-2.6177	-3.5887	-2.2479
2.8365	3.8769	3.868	3.3766	3.0106	3.8206	3.0566	0.81241	2.8847	2.6391	3.2901	3.497	2.3631	2.6106	2.7145	1.8578	2.8872	3.5909	3.8103	3.1164	3.0324	2.3746	4.5949	3.1794	3.4322	2.4552	3.4166	3.6882	2.7944	1.7638	3.1183	3.0479	2.6601	3.5241	2.4765	1.9667	3.3973	3.7782	3.6898	3.2191	3.4546	2.2763	2.8325	3.4575	2.0911	2.6555	3.2819	2.2955	3.9092	1.8082
-3.7051	-1.6396	-3.7098	-2.7066	-3.2775	-2.4048	-3.5916	-2.4226	-3.242	-2.9802	-3.8371	-4.101	-3.8506	-2.0928	-3.8632	-4.0137	-3.3057	-3.6253	-3.6575	-2.5776	-3.009	-2.7787	-2.7734	-2.7689	-3.4987	-4.5644	-3.6742	-3.4535	-3.2752	-3.9694	-3.3873	-2.4714	-2.7848	-2.6244	-3.6121	-2.5509	-3.3248	-3.3225	-2.9271	-3.6952	-4.2234	-4.7535	-3.3452	-2.85	-1.845	-2.1664	-2.7649	-3.0493	-3.5631	-2.9962
-11.508	-10.735	-10.647	-10.14	-11.087	-10.912	-10.401	-11.42	-10.047	-10.811	-10.794	-10.832	-10.064	-11.695	-11.197	-10.693	-11.823	-11.161	-11.05	-11.056	-11.568	-10.462	-10.567	-10.754	-10.595	-11.01	-10.504	-10.854	-11.213	-9.7038	-10.446	-11.841	-11.329	-9.5343	-11.421	-11.485	-10.81	-9.9638	-10.401	-10.902	-10.617	-10.668	-10.46	-10.253	-10.38	-11.216	-10.101	-11.137	-11.367	-10.341
-5.5877	-4.8191	-4.026	-4.9811	-5.7295	-4.2669	-4.9675	-4.6516	-6.1036	-4.7384	-5.6604	-5.8321	-4.2001	-5.7404	-3.6761	-4.3454	-4.3617	-4.8369	-4.3097	-5.1983	-5.6732	-4.3811	-5.8967	-4.2481	-5.5041	-4.0026	-5.6554	-5.2487	-5.831	-5.0769	-5.8394	-4.9591	-5.5608	-5.3339	-4.6935	-4.4939	-5.7734	-5.3714	-3.7493	-5.2874	-5.3052	-4.6243	-4.2931	-4.9324	-4.2744	-4.4321	-4.6398	-4.316	-4.9208	-4.8386
4.2665	5.3313	5.3685	4.4144	4.6203	5.608	3.354	4.0933	4.8751	4.9	4.2227	3.7376	2.9751	4.3129	4.8035	5.0386	4.6582	5.4075	3.9102	4.5391	4.7088	4.8015	4.4713	4.5826	3.9279	3.9841	3.5717	4.3693	4.3849	4.8458	3.7399	4.1091	4.7374	3.9916	5.4594	4.2273	4.2115	4.6391	3.8475	4.5167	4.3929	4.7198	4.523	4.9526	3.194	3.3792	3.6495	4.2027	3.5555	4.3269
-2.5828	-4.7626	-4.4635	-2.9361	-3.3746	-2.4577	-4.2467	-3.6308	-2.7958	-2.9467	-3.7628	-3.1869	-3.2131	-4.5235	-3.0654	-3.8895	-3.2611	-4.3759	-3.683	-3.7132	-3.8747	-3.5366	-3.7678	-4.6861	-3.4838	-3.627	-3.3403	-4.9653	-4.3407	-4.9233	-4.6854	-4.4991	-3.7908	-2.2666	-3.3351	-4.0116	-3.43	-3.6564	-3.2349	-3.5401	-3.7624	-3.5176	-4.5063	-3.1104	-3.2799	-4.0865	-3.8383	-3.3941	-3.781	-4.3035
-10.171	-9.8104	-9.7861	-9.1095	-9.103	-9.6951	-11.133	-9.6066	-10.074	-10.315	-8.73	-11.066	-9.7993	-9.9205	-9.792	-10.083	-9.6126	-10.341	-10.187	-9.8991	-10.145	-10.82	-10.986	-10.481	-10.23	-10.144	-9.9134	-8.9126	-9.9311	-9.138	-10.8	-9.7922	-9.8853	-9.5052	-11.588	-11.431	-10.431	-9.8879	-11.114	-9.1069	-10.178	-9.5339	-9.972	-11.069	-9.6386	-9.6162	-9.4778	-9.8007	-9.8266	-9.926
-3.6879	-4.4255	-2.2222	-3.8894	-3.5495	-3.8012	-4.4837	-3.0207	-2.2235	-4.4846	-4.6121	-4.6062	-4.2934	-3.6881	-3.3229	-3.9147	-1.3297	-4.2011	-3.7707	-3.6289	-4.6008	-3.5889	-3.5723	-2.8849	-3.617	-4.0244	-3.2307	-4.4076	-4.3256	-5.0349	-4.0933	-4.2082	-3.4238	-3.2491	-3.0392	-3.3258	-3.1842	-3.2546	-3.3055	-2.9794	-3.2445	-2.5385	-4.2597	-2.4274	-3.3383	-3.7837	-3.884	-4.2903	-3.4854	-3.0274
-0.37167	-1.2627	0.83033	-0.39785	0.019639	0.071111	-1.014	1.0023	0.67563	0.6586	0.20176	-0.77629	-0.025085	-0.32508	0.19589	1.0468	0.63003	0.059548	-0.46451	-0.24869	-0.42033	0.18047	0.41187	0.47318	0.11953	0.01077	-0.19748	0.55987	0.74762	0.23052	0.22705	0.97499	-1.2038	-0.31071	0.8738	0.34567	-1.0145	-0.99586	-0.059804	0.54999	-0.018928	0.48934	0.077957	-0.05884	1.3764	-0.31749	0.076668	-0.019302	0.8101	0.17912
-0.76015	-0.026098	0.1212	-0.52567	0.74209	-0.39076	0.067072	-0.77424	-0.17245	0.43378	-1.3853	0.32145	-0.9082	0.2719	-0.32838	0.89403	-0.055243	-0.29373	0.61192	0.095564	-0.5894	-0.29296	-0.54341	-0.87548	0.029043	0.80306	0.25615	0.13246	-0.68667	-0.27195	0.45892	-0.53775	0.41244	-0.44299	0.69822	0.078996	0.58109	-0.1607	0.53192	0.371	-0.90929	-1.2594	-0.17052	-1.1556	0.06281	-0.38001	0.73302	-0.51759	-0.15742	0.60449
0.95093	1.3703	0.53232	1.004	1.9926	0.87557	0.4383	0.42449	0.67339	1.2946	1.7993	0.41986	1.4287	1.5087	2.7009	1.6647	1.6883	0.86335	1.0001	0.12679	1.2082	1.5059	0.47709	1.1484	1.9137	0.44097	1.3659	0.67262	1.6959	0.18673	0.86928	1.9846	1.098	1.2112	1.0071	0.83099	1.2044	0.81358	0.8487	-0.18504	1.9317	1.3852	1.3712	0.53906	1.9703	1.1186	1.3368	1.054	0.92518	0.93635
-22.057	-21.857	-21.723	-22.288	-22.34	-21.546	-23.066	-22.287	-22.079	-22.833	-22.229	-23.396	-23.221	-22.335	-22.822	-23.296	-22.488	-21.706	-22.034	-22.691	-22.758	-22.627	-21.838	-22.134	-23.587	-21.488	-22.28	-22.26	-22.087	-20.464	-21.348	-21.741	-22.416	-22.762	-22.161	-21.938	-21.913	-22.066	-21.924	-21.403	-23.036	-22.063	-21.873	-21.863	-22.071	-21.334	-22.616	-21.416	-22.356	-21.599
0.16659	0.88753	-0.26475	-0.40179	0.58189	0.49331	-0.27594	1.5298	0.32443	-0.8984	-0.044108	-0.75627	0.38682	-0.03921	0.046783	-1.7792	-1.4222	0.0066304	0.24862	-0.5775	0.27001	0.86809	-0.74281	-0.99666	0.0083665	0.11118	-0.41313	0.30968	-0.46507	0.14606	-0.5128	0.51718	-1.1934	-2.0941	0.19703	0.73028	-0.39107	1.2104	-1.6082	-0.6055	-1.1917	-0.42745	0.50411	0.23532	0.38285	1.266	-0.32939	-0.21114	-0.22776	-0.34812
-11.233	-12.093	-12.601	-10.565	-12.184	-12.47	-11.382	-11.803	-11.352	-11.299	-11.777	-12.429	-11.586	-11.443	-11.223	-11.83	-11.165	-11.701	-11.109	-11.656	-11.833	-11.758	-11.727	-10.867	-10.309	-11.266	-12.475	-11.855	-12.112	-11.175	-11.939	-12.095	-11.882	-10.964	-11.753	-12.074	-11.569	-11.101	-11.784	-12.258	-11.897	-12.032	-10.719	-13.064	-11.829	-11.757	-11.641	-13.514	-11.298	-11.421
-1.0398	-1.2924	-1.0778	-1.8669	-1.3725	-1.34	-2.3961	-1.1731	-0.019312	-0.27707	-0.72492	-0.40292	0.158	-2.1886	-1.8056	-0.81209	-1.2936	0.11446	-1.6511	-1.0095	-1.8281	-1.1957	-1.1732	-0.28795	-1.691	-0.88168	-0.48009	-1.3544	-0.79995	-1.6763	-1.6781	-1.137	-2.3549	-0.080222	-2.2855	-2.7344	-1.5342	-1.139	-2.1908	-0.93252	-1.9592	-0.58755	-1.4263	0.05647	-0.95137	-0.94178	-1.0282	-0.75982	-1.2401	-1.9816
-12.833	-14.25	-12.953	-12.938	-14.25	-14.338	-12.376	-13	-12.181	-13.454	-13.809	-12.428	-13.409	-13.963	-14.494	-12.649	-14.069	-13.425	-12.897	-12.984	-13.296	-12.455	-11.393	-14.079	-14.641	-13.499	-12.928	-13.2	-13.035	-12.826	-12.52	-13.197	-12.567	-13.24	-12.873	-13.007	-13.163	-12.131	-12.8	-13.067	-14.208	-13.121	-12.376	-13.625	-12.683	-12.625	-13.442	-12.738	-12.873	-13.745
7.2545	9.3418	8.4282	7.9263	8.436	8.9838	8.9049	8.2703	8.3574	7.8855	7.6143	7.5897	8.2649	6.8554	8.6279	8.3229	8.6667	7.67	7.5251	8.0862	7.505	7.9785	7.6641	7.9087	8.2499	7.7332	7.8224	7.1775	7.7009	8.5119	8.2778	7.2506	8.6288	8.3338	8.9349	9.3798	8.6495	7.5975	8.7016	8.1934	7.8472	7.7196	8.4935	8.276	8.1747	6.7973	8.254	8.0795	7.3053	8.4341
0.69087	-0.22937	1.1311	0.43951	0.50654	0.69403	-0.24136	0.7545	0.035392	-0.07788	0.67675	0.26224	0.25622	1.2182	-0.36761	0.72805	-0.96125	0.37855	1.0018	-0.40751	1.0994	1.5723	-0.14733	1.1798	-0.21936	0.55608	0.85958	-0.13283	0.33172	0.5925	0.46861	0.68849	0.12938	0.026269	1.0663	0.37788	-0.60297	-0.90819	0.16105	0.18552	-0.54598	0.091394	0.44447	0.045652	1.1676	1.3601	0.089274	0.46094	0.42377	-0.70415
-13.104	-13.429	-12.574	-13.069	-13.835	-13.941	-14.392	-13.542	-13.287	-13.696	-13.596	-13.576	-13.322	-13.521	-13.913	-13.852	-12.814	-14.054	-11.601	-12.757	-13.405	-13.538	-12.735	-13.641	-13.312	-14.218	-13.39	-13.219	-12.942	-13.374	-13.007	-13.06	-13.609	-12.534	-14.193	-12.995	-13.024	-13.903	-12.866	-13.155	-13.163	-13.424	-11.678	-14.626	-12.61	-14.619	-13.973	-11.915	-13.576	-13.633
0.83917	1.1371	1.0781	1.3152	1.1889	1.0711	2.5268	1.3642	2.1006	1.7077	0.64431	0.98808	1.9851	2.0504	2.2788	1.6212	0.92387	2.1773	1.6765	0.53793	2.2109	2.3087	1.8773	0.98413	1.5678	1.0892	1.7548	2.0377	0.7507	1.5419	2.542	2.5865	2.8299	1.814	1.2822	0.80556	1.3021	2.1386	1.7486	1.5593	1.1159	1.4498	1.5672	0.86113	1.14	1.1578	2.0528	0.71262	1.9398	1.0644
-1.1351	-0.65525	-0.12124	-1.2854	-1.388	-1.0792	-0.1961	-1.0442	-1.0283	-1.6798	-2.2179	-2.6085	-1.5305	-1.1291	-2.6954	-1.207	-0.58615	-0.98826	-0.94563	-1.4561	-0.732	-1.8926	-2.14	-1.3611	-0.36039	-2.3501	-1.364	-2.6499	-1.9294	-1.2374	-1.4865	-0.81237	-1.314	-1.4536	-0.60703	-2.333	-0.94241	-1.568	-1.0672	-0.88431	-1.5853	-1.4706	-0.57844	-2.4874	-1.9044	-1.6466	-0.7361	-1.8602	-1.7926	-1.2383
-7.2347	-6.2188	-5.016	-5.6671	-5.6871	-5.274	-5.8861	-4.6205	-5.8139	-5.3203	-5.1452	-5.1909	-5.9836	-5.4167	-5.5864	-5.5722	-5.747	-5.8239	-5.9281	-7.1013	-5.9951	-5.8993	-5.4015	-5.1319	-5.5409	-5.3169	-5.3949	-6.4671	-5.0922	-5.3149	-5.484	-5.9526	-6.1336	-5.1878	-5.0312	-6.1085	-6.3508	-5.3976	-5.6656	-5.1357	-5.0572	-5.5748	-6.1703	-6.1967	-5.8544	-4.7686	-5.8282	-5.7952	-4.7565	-5.3693
-14.334	-15.172	-14.838	-14.546	-13.199	-15.514	-14.882	-14.24	-14.714	-14.163	-13.367	-14.455	-15.309	-14.534	-14.395	-15.053	-14.451	-15.373	-15.339	-14.904	-14.063	-14.88	-14.263	-15.408	-13.61	-15.101	-14.173	-14.286	-15.521	-14.613	-13.955	-14.269	-13.727	-14.18	-15.166	-14.922	-14.645	-14.829	-15.277	-14.975	-14.198	-14.885	-15.071	-14.23	-15.25	-14.937	-15.033	-15.393	-13.879	-13.291
8.5371	10.241	9.2217	9.1412	9.3543	9.6082	8.9791	8.9899	8.9738	7.9877	7.6968	8.8052	9.9359	9.2861	8.2939	8.5148	8.4384	9.1936	8.0691	8.3644	7.5985	7.3422	8.0013	9.4986	8.468	8.2308	7.8699	9.2328	9.6299	9.1259	7.9373	8.504	8.5531	9.6044	8.1132	8.1717	8.4024	8.9416	8.613	7.7019	8.5795	8.8989	8.858	9.6992	8.6705	8.5853	8.5979	8.0307	7.8239	8.3872
-5.7694	-5.0546	-5.8874	-4.4697	-5.0095	-3.8433	-6.1692	-4.232	-4.9795	-4.9388	-5.2738	-4.6305	-5.0167	-5.713	-4.3747	-4.5968	-5.2886	-3.8133	-4.4957	-4.6304	-3.9692	-4.2304	-4.7165	-3.4985	-4.4944	-6.3486	-5.9193	-4.8243	-4.3237	-4.4585	-3.9709	-4.0714	-4.3715	-3.363	-4.96	-4.2574	-5.3951	-4.4652	-4.8446	-4.9827	-5.073	-5.2714	-5.263	-5.6868	-4.2737	-5.4937	-4.3484	-4.719	-5.3084	-6.5252
-12.039	-12.008	-12.488	-13.039	-12.094	-12.426	-12.505	-11.871	-14.448	-12.41	-13.475	-12.128	-12.768	-12.503	-13.051	-12.229	-12.598	-12.849	-12	-12.431	-13.425	-12.928	-11.598	-13.144	-12.736	-13.518	-12.255	-12.251	-13.013	-12.714	-12.903	-13.52	-14.182	-12.413	-12.495	-11.712	-13.961	-13.044	-13.133	-13.593	-12.552	-12.742	-12.618	-12.658	-11.861	-13.961	-11.538	-12.504	-13.613	-13.198
5.0122	5.6674	4.5182	4.7579	4.9602	3.7137	4.3922	4.9974	5.3148	4.8307	5.6157	3.5688	4.1857	4.6468	4.7595	3.7239	4.1431	3.4878	3.9535	3.9086	4.4841	4.5356	4.0625	3.9144	4.7975	5.6353	4.535	3.8592	5.3687	4.9926	3.2413	3.9514	3.5228	4.9878	3.718	4.1153	4.387	5.0884	4.0661	3.6048	3.4389	5.2276	4.8543	4.9113	4.3041	4.9693	3.6538	3.4676	4.9773	3.4422
-11.91	-11.096	-11.162	-11.408	-11.947	-10.961	-12.494	-11.534	-10.459	-12.015	-12.049	-11.554	-11.17	-10.74	-11.189	-11.49	-11.084	-10.8	-11.907	-11.59	-10.69	-11.473	-11.803	-11.579	-10.815	-11.029	-12.153	-10.862	-11.094	-12.13	-10.689	-11.283	-10.698	-10.536	-12.074	-10.253	-10.524	-11.489	-10.833	-11.712	-12.308	-11.49	-11.077	-11.448	-11.475	-10.342	-10.964	-12.19	-11.335	-12.514
-14.321	-13.781	-13.52	-12.967	-11.514	-12.263	-13.015	-13.479	-12.041	-13.459	-13.55	-12.722	-13.39	-13.179	-13.274	-11.943	-13.29	-12.266	-13.633	-13.188	-13.97	-13.981	-12.757	-12.604	-12.896	-15.012	-13.481	-12.566	-13.458	-13.828	-13.93	-13.276	-13.405	-13.45	-14.521	-13.253	-13.926	-11.442	-13.086	-12.151	-13.861	-13.702	-13.038	-12.238	-12.65	-13.158	-11.599	-13.101	-11.55	-12.895
-1.9127	-2.4402	-2.1085	-1.8013	-2.0156	-1.7715	-1.6616	-0.95727	-1.3377	-1.4874	-1.8703	-0.8198	-0.59495	-0.40085	-1.6338	-2.0958	-0.93177	-0.61004	-0.52758	-1.3438	-2.3675	-0.91084	-1.0951	-1.1045	-3.0543	-0.90824	-1.4281	-1.0779	-1.5585	-1.7816	-2.0296	-0.68572	-0.18098	-1.2958	-0.54383	-1.6138	-2.1265	-0.3511	-1.157	-0.37801	-1.0881	-0.60162	-1.3124	-0.88875	-1.8688	-2.4676	-2.0531	-0.73208	-0.80735	-0.86566
-9.4453	-9.7307	-10.688	-10.644	-10.019	-11.455	-10.558	-10.462	-9.6809	-9.2418	-9.9743	-10.635	-11.399	-9.934	-9.5718	-9.9427	-10.412	-10.095	-10.07	-9.8517	-10.166	-9.6303	-8.8681	-10.298	-9.505	-10.201	-10.34	-10.281	-9.9451	-11.193	-10.257	-9.964	-10.868	-11.006	-10.452	-9.7771	-9.167	-8.9385	-10.494	-10.238	-9.253	-9.4372	-9.9257	-10.527	-10.179	-9.2926	-9.3785	-10.868	-9.988	-10.686
-1.7843	-1.6804	-2.2633	-1.4613	-1.0171	-1.4163	-0.52203	-1.3081	-2.351	-0.8349	-0.73837	-1.1332	-1.0613	-2.4774	-1.5143	-1.1038	-1.1484	-1.5384	-0.90932	-0.9442	0.70455	-0.80724	-1.3002	-1.3683	-2.0596	-0.26065	-1.0796	-1.4393	-0.78892	-1.2042	-2.1778	-0.56129	-3.3059	-0.95609	-0.79937	-1.4166	-1.66	-0.57167	-2.1448	-1.4461	-2.3654	-1.2682	-1.0761	-1.1152	-1.4065	-1.1555	-1.9685	-2.6698	-1.614	-1.015
-14.279	-13.299	-13.646	-13.193	-13.17	-13.421	-14.12	-13.26	-13.729	-13.761	-12.537	-13.349	-13.651	-14.527	-13.228	-13.344	-13.148	-13.408	-13.257	-12.661	-14.404	-12.976	-12.876	-13.642	-12.835	-13.5	-12.642	-13.369	-12.779	-12.928	-13.186	-13.094	-12.424	-12.724	-12.257	-13.487	-13.56	-13.182	-13.416	-13.741	-12.997	-12.279	-14.157	-12.977	-12.842	-12.862	-12.969	-13.498	-12.919	-13.273
1.2962	1.3764	1.089	2.0572	1.6076	1.9084	2.5272	1.4753	1.3491	1.8936	1.3998	2.467	2.2995	2.1817	1.4943	0.66803	1.2764	1.3952	1.1195	2.0532	2.0068	2.1803	1.947	2.1064	0.35582	2.1683	2.7077	2.1708	1.1497	0.76962	1.8733	2.5176	2.4932	1.8335	2.5842	2.0966	1.5257	2.8057	2.9811	1.6962	2.2502	2.1717	0.67997	1.5307	1.7408	1.0451	1.8832	1.1586	1.9525	2.1929
-3.4431	-2.8766	-1.3761	-5.0349	-3.7067	-1.2727	-2.2142	-2.5426	-2.7092	-1.981	-2.3015	-2.7166	-3.1206	-3.9742	-2.2711	-3.6866	-3.5356	-2.3384	-2.0876	-2.7302	-2.9752	-1.387	-2.3759	-2.2156	-3.6682	-2.3291	-2.2828	-2.1482	-2.93	-2.5341	-2.2117	-1.3516	-3.2078	-1.9453	-1.9519	-2.6449	-3.3799	-2.9958	-2.6043	-2.8841	-2.853	-1.7888	-3.3546	-2.8001	-3.173	-2.6725	-3.1838	-2.6336	-4.4325	-2.8201
-2.3173	-1.8391	-3.1081	-2.1942	-3.1993	-2.4723	-2.5142	-2.1868	-2.7413	-1.3292	-3.1683	-2.1605	-1.9549	-2.8225	-2.9634	-3.3661	-2.9775	-4.3206	-2.968	-2.28	-3.6989	-2.3522	-2.9615	-1.1932	-2.1798	-2.9945	-1.8959	-1.551	-4.2599	-2.769	-2.1995	-3.6463	-4.0234	-3.1619	-2.3891	-3.8247	-2.642	-2.6565	-2.3102	-2.1805	-2.0888	-2.3743	-1.8992	-2.0028	-1.3857	-1.8876	-2.6999	-2.9032	-3.8368	-2.6067
0.59175	-0.78922	-0.57512	-1.3486	-1.4547	-0.55945	-0.35625	-0.10577	0.20535	-0.48065	-0.31625	-0.001924	-1.1343	-0.26938	-0.9755	-0.80389	-0.68663	-0.010341	0.45371	0.46403	-0.77477	-0.60874	-1.2384	-0.069943	0.27481	0.75121	0.70275	0.51656	0.47192	-0.022363	-0.779	0.37951	-1.1322	-0.87625	0.26977	0.045812	-1.0268	-0.42644	1.001	-0.37369	0.2022	-0.2807	0.77258	0.04571	-0.033833	0.99731	-1.5999	-0.91445	-0.21998	0.43438
1.4881	2.537	2.7771	4.0367	2.5618	1.8113	3.5104	3.9524	2.429	3.8837	3.9547	3.9679	3.1268	2.1468	4.2526	3.8432	2.6396	4.1215	3.7215	1.8466	3.0345	2.6589	3.5888	2.6776	2.44	1.7855	1.0367	2.5385	2.906	3.175	3.7328	3.348	4.1242	3.7765	2.52	3.6136	2.8752	2.4414	2.2936	3.4449	3.122	1.5929	2.6165	2.8391	3.308	2.889	2.2262	2.969	3.2804	3.9248
2.6557	2.8365	2.3313	1.925	0.35666	2.4253	3.2715	2.0957	1.461	1.4423	1.3082	2.5601	0.91521	2.9363	1.1882	0.1864	2.3499	1.6431	2.3376	2.297	1.0962	0.52138	1.9745	2.1007	2.3098	1.4304	2.4787	0.49609	1.9848	2.0573	2.0246	2.1551	1.9221	1.6457	2.9217	1.2418	2.2209	3.3157	1.8463	0.52271	2.3529	1.7686	2.3506	2.5374	1.0619	0.86591	1.5733	1.2184	2.7477	2.1318
7.9525	8.4413	8.2196	7.3504	8.6198	8.2583	8.3799	8.338	8.8592	7.3459	8.5071	7.8585	6.9836	8.7413	7.9252	8.3314	8.3477	7.8591	7.6067	8.9043	8.1937	7.7775	7.6602	8.669	6.3137	8.3995	7.8424	8.6088	8.3207	7.2128	7.8522	8.2452	8.5872	7.6671	7.256	8.6224	7.9256	8.3227	7.2313	8.4032	9.8624	7.9744	7.3857	6.786	8.6552	8.1456	6.8025	7.8456	8.0605	7.3263
-3.8737	-4.295	-4.8674	-3.17	-3.9739	-3.9767	-3.9764	-2.4834	-5.1436	-4.0354	-4.3681	-2.967	-4.2382	-4.1884	-3.4907	-3.4042	-2.7499	-4.906	-3.7893	-4.4041	-4.6554	-2.7664	-5.3696	-2.6489	-4.1467	-3.624	-3.6081	-4.2393	-3.6456	-4.1887	-4.12	-3.4527	-3.6355	-3.4266	-4.5176	-4.2837	-3.0235	-3.7576	-2.6367	-3.6972	-3.4945	-3.1088	-3.7144	-2.5703	-2.9893	-3.945	-3.438	-3.7318	-3.1275	-3.3219
-3.0351	-3.2341	-3.8519	-3.5696	-3.5431	-3.8657	-3.7531	-2.6567	-3.9301	-3.7783	-3.8695	-3.4431	-3.0836	-2.9521	-4.208	-3.7146	-3.6196	-3.7175	-3.4487	-4.6839	-4.1248	-3.8123	-4.3009	-5.0871	-3.4093	-3.4095	-4.6468	-3.1169	-3.5376	-3.6711	-3.7775	-3.845	-3.7874	-4.8521	-3.3969	-4.3688	-3.0157	-4.7403	-3.5617	-3.945	-3.804	-2.6668	-3.9311	-3.7952	-3.6075	-4.3392	-3.7611	-3.2893	-4.2348	-3.1465
-0.39147	-1.3108	-1.0758	-1.847	-1.7427	-1.5359	-1.6812	-1.7963	-1.3659	-1.3615	-1.4806	-2.748	-2.4572	-1.8013	-2.8569	-2.0402	-1.6363	-1.223	-2.1326	-2.4699	-1.2076	-2.1595	-1.7485	-1.4458	-2.6688	-1.7163	-1.4674	-0.19561	-1.6509	-0.95743	-0.93959	-1.3505	-1.9343	-0.5421	-2.0613	-2.004	-0.59235	-1.8882	-2.7702	-2.325	-2.0851	-2.7082	-1.0555	-2.0045	-1.3019	-2.9668	-2.3984	-0.94922	-1.5994	-1.6763
-12.28	-12.24	-13.641	-13.467	-12.269	-12.762	-12.359	-12.511	-12.09	-13.366	-12.406	-13.454	-13.278	-12.918	-13.528	-13.076	-11.808	-12.816	-12.039	-13.435	-13.717	-13.335	-13.716	-12.754	-12.427	-12.506	-13.499	-13.24	-12.059	-11.734	-13.021	-12.02	-11.928	-12.781	-12.684	-11.883	-13.832	-13.708	-13.187	-12.277	-12.349	-12.561	-12.52	-12.702	-13.321	-12.703	-11.35	-13.88	-14.061	-13.203
-15.176	-14.188	-14.905	-14.478	-14.18	-15.464	-14.635	-15.29	-14.764	-14.172	-15.38	-15.318	-13.411	-14.313	-13.729	-15.128	-14.742	-15.176	-14.911	-15.809	-14.288	-15.14	-13.638	-15.17	-14.008	-14.212	-15.04	-14.568	-14.391	-13.221	-15.527	-15.195	-14.935	-13.399	-14.635	-14.094	-13.227	-14.313	-15.666	-14.91	-14.689	-14.531	-14.011	-14.388	-14.449	-14.555	-14.896	-13.806	-14.704	-15.154
-3.1147	-3.97	-4.1739	-3.7059	-4.5484	-3.5069	-3.4611	-3.3933	-3.915	-5.2179	-3.5117	-4.277	-4.3645	-3.1929	-4.6976	-3.4968	-3.5037	-4.1325	-4.7015	-3.0152	-3.737	-4.185	-3.7576	-4.0185	-3.423	-3.4137	-4.3379	-3.5754	-3.2136	-4.2813	-3.3977	-5.243	-3.9996	-3.541	-3.0391	-3.7583	-4.178	-2.7572	-3.9103	-4.1075	-4.6873	-3.7393	-3.5288	-4.0409	-3.8847	-4.6736	-3.4654	-3.9453	-3.9999	-3.3094
-15.583	-14.544	-14.421	-14.549	-15.633	-14.151	-14.19	-14.192	-14.491	-14.61	-14.336	-15.376	-15.649	-13.49	-14.943	-13.975	-15.663	-15.627	-13.763	-14.93	-15.729	-14.467	-16.077	-15.538	-14.076	-14.445	-14.345	-14.66	-14.89	-13.492	-14.831	-15.124	-14.72	-13.946	-14.501	-14.101	-14.422	-14.719	-15.628	-14.431	-15.131	-14.012	-14.605	-14.469	-14.052	-14.773	-14.905	-14.668	-14.447	-15.89
-0.67729	-1.2822	-1.573	-1.1041	-0.68495	-0.98245	-1.8681	-2.1793	-1.6626	-2.0701	-0.89179	-1.5083	-2.4958	-1.1581	-1.0127	-1.2599	-0.54489	-2.008	-2.7822	-1.4202	-1.6583	-2.1104	-0.99441	-0.97941	-1.9977	-1.7242	-1.4231	-1.2286	-1.4047	-1.6067	-1.3655	-1.1543	-1.9109	-1.2272	-2.7347	-1.1284	-1.2859	-1.4672	-2.5265	-1.0804	-0.17378	-0.68013	-1.4713	-1.9281	-1.176	-1.2928	-1.3176	-1.7864	-1.169	-0.99613
4.3363	4.3442	4.8044	4.4204	4.4205	4.5134	4.5743	4.4746	4.7476	4.7721	4.7448	3.4321	4.9178	5.476	3.8283	4.5225	3.4593	3.8753	5.3296	4.8106	4.6049	5.0428	4.4935	3.0694	5.4593	3.2146	4.6859	3.8271	4.9094	3.7806	5.2205	3.8368	3.8702	4.332	4.1199	5.3303	4.4192	4.0809	3.2599	5.1491	4.4116	3.9586	4.328	4.1262	4.4311	3.7359	3.8584	4.7331	4.5295	3.5311
-11.634	-10.767	-11.546	-11.712	-10.293	-11.541	-10.467	-9.9561	-10.641	-10.262	-10.947	-10.48	-11.305	-11.339	-10.456	-11.129	-11.242	-11.058	-10.699	-10.918	-11.075	-11.421	-11.657	-10.139	-9.9013	-11.045	-11.864	-11.537	-10.803	-11.03	-11.55	-11.034	-10.295	-11.019	-10.612	-10.057	-12.213	-10.441	-11.717	-10.663	-11.384	-10.051	-10.294	-10.765	-11.366	-11.393	-11.289	-9.5854	-10.501	-10.516
-14.73	-14.199	-14.163	-13.954	-13.472	-14.12	-14.51	-14.107	-15.121	-14.284	-15.096	-14.58	-14.368	-14.681	-14.558	-13.508	-14.639	-13.994	-15.448	-14.372	-14.112	-13.838	-15.413	-13.309	-15.048	-14.373	-13.92	-13.818	-15.309	-14.155	-14.537	-15.257	-15.328	-14.477	-14.028	-14.462	-14.209	-14.409	-14.72	-14.122	-14.132	-14.329	-14.812	-14.176	-14.529	-14.702	-14.157	-14.582	-14.953	-15.085
8.3925	8.1853	8.0698	7.8366	7.8027	8.6486	8.6442	8.0454	7.7276	7.1347	7.9392	7.3665	7.9193	8.6928	7.3622	8.8332	8.1404	7.9384	8.7389	7.1566	7.76	7.9664	7.5038	7.5364	8.0218	7.6655	7.5874	8.3219	7.4519	7.5423	7.8421	8.132	8.2072	7.1693	7.7591	7.9011	7.8168	8.5695	8.3608	7.4744	8.3171	7.5999	6.8335	7.4814	8.2332	8.1301	8.1978	7.8415	7.4532	9.1546
5.3176	6.7554	5.736	6.83	5.4112	6.5037	7.1386	6.2942	7.9319	7.8598	5.8727	6.4438	7.4574	6.5327	5.5973	6.511	6.7348	7.2372	6.4902	6.1419	5.8391	7.3104	6.9272	5.3172	6.5333	6.2454	6.314	5.7291	6.4855	7.6617	6.1591	7.1118	6.5549	6.5273	5.9891	6.8124	6.6314	8.0159	6.1452	7.0424	7.2556	5.6876	7.2392	8.4909	7.7966	5.9124	7.2809	6.8014	6.9253	5.5078
-12.915	-13.093	-12.022	-12.934	-12.841	-13.535	-12.955	-12.182	-13.393	-13.553	-12.532	-13.664	-13.542	-12.706	-12.483	-11.814	-12.494	-12.513	-12.568	-12.984	-12.421	-12.05	-12.936	-13.222	-12.641	-13.163	-12.526	-12.817	-13.788	-13.868	-11.947	-12.681	-12.705	-13.622	-11.958	-13.565	-13.25	-11.862	-13.297	-12.454	-12.634	-12.262	-12.174	-12.421	-12.203	-12.654	-12.954	-12.885	-13.429	-13.567
-8.3043	-7.8065	-7.8977	-7.39	-8.3786	-8.1653	-7.2996	-8.7925	-8.4231	-6.6654	-6.808	-6.9497	-7.3647	-7.3662	-7.4046	-7.4431	-7.2324	-7.4208	-7.4977	-7.3037	-8.3172	-7.6114	-6.9288	-7.2307	-7.5106	-7.2274	-8.0401	-9.1066	-7.4814	-6.2479	-8.5691	-7.5723	-6.3052	-7.4781	-6.9482	-7.8883	-7.1088	-7.6347	-8.5086	-7.1314	-7.1003	-7.1259	-8.4457	-8.2384	-6.9299	-7.7852	-7.2312	-8.2577	-7.4899	-6.2891
-10.54	-10.994	-11.383	-10.571	-11.515	-11.654	-12.878	-10.657	-11.273	-11.629	-12.168	-10.96	-12.367	-12.267	-11.544	-11.449	-11.157	-11.127	-11.779	-12.316	-12.19	-11.654	-11.514	-11.402	-10.724	-11.423	-11.513	-11.322	-11.312	-11.46	-11.118	-11.057	-11.449	-11.789	-12.242	-12.375	-11.221	-11.475	-10.171	-11.872	-11.862	-11.82	-12.146	-10.988	-11.471	-10.992	-12.423	-11.774	-12.035	-11.355
-1.2307	-1.6319	-1.8915	-0.64763	-0.37016	-0.95293	-1.6312	-0.54321	-1.3655	-0.48854	-0.78319	-0.6087	-1.6854	-1.6857	-1.5681	-0.81214	-0.63286	-0.87537	-1.4878	-1.1133	-0.82384	-0.71145	-1.0133	-1.9672	-2.3927	-2.1627	-1.2819	-2.0868	-1.6175	-0.61066	-1.2782	-1.2054	-1.8057	-2.0111	-2.0178	-1.0838	-1.029	-1.4294	-1.4106	-2.5969	-0.68073	-1.02	-1.7862	-2.3289	-0.61934	-1.8331	-1.885	-0.84905	-1.5824	-1.146
-3.3838	-1.994	-4.5173	-3.37	-2.85	-3.5072	-3.3183	-2.9917	-2.03	-2.5642	-3.1306	-2.7479	-3.342	-2.4203	-3.3341	-3.9636	-2.6976	-3.0519	-2.8179	-3.6018	-2.2146	-3.5408	-2.9251	-3.704	-4.0362	-2.8598	-3.3588	-1.8854	-3.1431	-2.9187	-3.7018	-4.3547	-2.9061	-2.8877	-4.3597	-2.9044	-3.4475	-3.9448	-3.2793	-3.7005	-4.2007	-2.3514	-2.8079	-3.2054	-4.2652	-3.7621	-4.0226	-2.7652	-2.7057	-2.0939
-0.64038	-1.4389	-1.2004	0.28783	-1.1795	-0.68863	-0.44375	-1.3675	-0.80088	0.63986	-0.30137	-0.15957	-1.222	0.22163	-0.77112	-0.080483	-1.1508	-1.0291	-0.67986	-0.73026	-0.033939	0.75869	-0.78011	-1.0069	-1.1791	-0.559	-1.4942	-0.4703	-1.9332	-0.44488	-0.88847	-0.29811	-1.4584	-1.4531	-0.81093	-1.0259	-0.42259	0.13686	-0.83335	-0.73242	-1.1021	-0.67471	-1.2231	-0.91664	-0.41443	-0.63378	-1.4026	-0.97685	-1.5704	-1.3513
0.043056	0.0032269	0.22696	1.6265	0.94319	0.68445	0.31647	0.56242	0.91838	-0.24987	1.142	0.92467	0.6022	-0.343	0.49978	0.4838	0.90588	0.3903	0.66663	0.94216	0.75951	1.6351	0.31617	0.90496	0.034264	0.8223	-0.553	0.29477	0.73075	-0.35122	1.2669	-0.20839	0.75284	1.6377	0.67609	0.91094	0.085074	-0.019637	0.65299	0.83739	0.15662	1.2119	0.41507	0.20557	0.4188	0.87114	0.84016	0.080557	0.85239	-0.11014
1.5319	1.2312	0.43303	1.8891	0.7315	1.0729	0.98146	1.7696	1.8186	1.5517	0.5958	0.58825	1.9189	-0.038493	2.0373	0.76895	0.45304	0.47815	0.91038	0.70008	1.5548	1.196	0.39555	2.0299	1.4079	0.65077	2.6039	0.56017	1.5641	1.0566	1.6923	1.1176	-0.3832	0.28956	2.5031	0.43903	1.4875	1.513	1.2568	0.87079	2.4673	1.3787	0.51462	0.88322	0.51077	0.31738	2.1721	1.5988	2.0304	1.6628
-0.67888	-0.87376	0.049313	-1.0875	0.030236	-0.94849	-0.74221	-1.6356	-0.25146	-1.5379	0.94673	-1.7455	-1.3194	-0.027293	-1.1986	-0.90093	-0.60559	-1.9748	-0.59799	0.033904	-0.41163	-1.1933	0.0092873	-0.38268	-0.26465	-0.13981	-1.1695	0.098717	-0.86423	-1.0678	-1.8946	0.56897	-0.92051	0.53019	-0.31753	-1.1617	-1.3581	-2.0062	-1.011	-0.90547	-1.1458	0.075674	-0.69064	-0.75403	-0.41066	-0.68696	-1.7972	-0.52021	-1.5273	-0.29433
-0.51803	-0.077569	0.55621	0.15401	-0.66384	-0.10948	0.95608	0.25974	0.90968	0.24656	0.79565	-0.21542	0.88862	0.53114	1.5378	0.66776	-0.03449	-0.044768	0.25665	0.39716	0.34517	0.50319	0.78112	0.3933	0.89053	0.76335	-1.4395	-0.037508	0.81949	-0.38642	-0.45386	-0.30637	1.3322	-0.26833	0.62168	0.011405	0.63657	1.3813	0.58017	1.2247	-0.44224	0.50579	0.65026	0.83669	0.8598	1.0828	0.44631	0.012286	-0.020103	0.17049
-0.079443	-1.4321	-0.78865	-1.0729	-0.73942	-1.1821	-1.4853	-1.2776	-1.2042	-2.3695	-0.84998	-1.1925	-0.52214	-3.0887	-2.0053	-0.95657	-0.6564	-1.7131	-0.8847	-1.6101	-1.9588	-1.2512	-2.8379	-1.4669	-2.1363	-1.3709	-0.85649	-0.96791	-1.2581	-1.1477	-1.3017	-2.6675	-1.5225	-1.1077	-1.9257	-1.3927	-0.57205	-1.1974	-1.1283	-1.484	-0.82613	-1.3672	-0.61655	-0.94304	-0.62865	-1.077	-1.118	-0.96876	-1.5191	-1.3725
-1.6246	-0.46772	-1.5088	-1.3391	-1.6557	-2.1809	-0.97806	-1.4019	-1.0698	-1.1533	-0.34751	-2.0515	-0.88795	-0.95793	-1.9405	-0.72371	-0.14462	-0.74271	-1.3406	-0.22564	-1.0694	-1.3215	-0.89995	-2.1378	-1.7445	-1.9999	-1.3293	-0.12307	-0.58654	-1.3115	-1.6538	-0.6174	-0.97954	-2.1057	-1.5499	-1.7937	-1.9349	-0.88021	-2.171	-0.82847	-1.4287	-1.3	-0.69297	-0.086179	-1.4615	-2.3738	-0.96003	-1.3885	-0.39538	-0.97796
6.8728	6.1511	6.1037	6.0143	7.3634	6.3456	6.5759	7.5049	6.512	6.6527	6.8466	6.787	6.7608	8.9861	7.086	7.5908	6.1196	6.1578	6.3258	6.6373	7.478	6.9091	6.1776	6.0664	6.327	6.7971	6.8822	6.666	6.9127	6.4741	7.495	6.2288	6.7942	6.6544	6.0316	6.8874	7.1296	5.7937	7.3891	7.183	6.5842	5.5768	5.6176	7.2117	7.047	6.6823	7.058	7.6518	7.8468	6.0493
-0.94706	-1.1565	-1.261	-1.943	-1.8002	-1.3652	-1.7019	-1.6158	-0.3277	-0.85736	-1.7159	-1.6823	-2.1173	-1.3005	-1.2893	-0.56855	-1.5999	-2.0673	-1.5015	-1.0372	-2.1561	-1.3189	-1.6853	-0.54097	-1.5621	-1.2368	-1.05	-0.67676	-2.5167	-2.4766	-1.9464	-0.81879	-2.1414	-1.808	-2.1821	-1.8874	-2.5824	-0.82687	-0.67931	-1.8409	-0.55206	-0.21247	-2.1453	-0.74834	-0.85979	-0.046163	-0.73617	-0.74229	-1.3608	-2.0591
-6.2485	-5.1614	-5.5129	-5.796	-5.881	-5.8222	-6.2311	-4.9693	-6.1516	-5.8398	-5.8372	-5.7786	-5.6037	-5.1798	-4.7115	-5.2556	-6.7027	-4.8197	-4.7546	-4.9085	-5.4779	-5.8302	-6.9211	-6.5429	-5.1609	-5.4894	-6.1663	-4.4177	-5.0165	-5.7559	-6.5849	-4.5874	-4.3157	-5.7188	-5.776	-6.3788	-5.7524	-5.655	-5.9685	-5.8487	-5.5997	-7.6039	-6.3948	-6.8816	-5.6867	-6.1492	-4.9037	-5.335	-6.1241	-5.7634
2.0703	1.4028	0.86624	1.71	0.31129	1.1608	2.2818	1.9468	1.1066	1.7607	1.8115	0.72356	1.6186	1.648	2.5404	2.0061	1.8364	1.358	2.6446	1.6107	2.0782	2.359	2.6533	0.18361	1.0921	1.5908	1.9488	2.2455	0.91946	2.447	1.3857	2.3788	1.9302	2.3448	2.0488	1.32	1.111	1.7184	1.3019	1.2466	1.2872	0.098799	0.89831	0.59471	-0.21795	1.4537	2.0797	1.6355	2.2762	2.2841
-0.64049	-1.5194	-2.6767	-2.2175	-1.0222	-1.4278	-1.4026	-1.4988	-1.0771	-0.96077	-1.8304	-0.90703	-2.1612	-1.7274	-1.742	-2.485	-2.326	0.64974	-1.7312	-1.7158	-1.4745	-1.1522	-1.0177	-1.0372	-1.6868	-1.2699	-1.3547	-1.4225	-1.7069	-2.1348	-1.2132	-1.0356	-1.5145	-0.22026	-1.4768	-1.6995	-1.1936	-1.5002	-1.6015	-0.065146	-2.3034	-1.8523	-0.93006	-0.078156	-2.4584	-0.78243	-0.84774	-1.0223	-2.0893	-1.9678
-15.241	-14.182	-15.361	-13.335	-14.602	-15.02	-14.789	-14.345	-13.952	-14.804	-14.976	-14.323	-13.524	-13.263	-15.291	-15.43	-15.225	-14.354	-14.362	-14.286	-15.081	-15.007	-13.785	-14.438	-13.668	-14.961	-14.955	-15.864	-14.733	-15.298	-13.828	-15.351	-14.129	-14.838	-13.877	-15.709	-14.592	-14.866	-14.257	-15.361	-14.096	-15.063	-14.069	-14.986	-14.38	-14.693	-14.307	-15.637	-15.683	-14.587
-8.8341	-8.9277	-8.572	-9.3321	-9.2242	-8.4502	-9.4426	-9.4067	-9.0333	-9.0572	-9.7316	-9.1045	-9.9711	-7.773	-8.2929	-9.6238	-8.8406	-8.6622	-8.6382	-8.6523	-8.7094	-9.1325	-9.6229	-9.4838	-9.1458	-8.4075	-8.4596	-8.6112	-8.2997	-8.9766	-7.6928	-9.5524	-7.8337	-9.7855	-10.243	-9.0468	-9.6372	-8.9029	-8.1221	-9.9681	-7.9743	-9.1572	-8.8008	-8.3694	-9.2064	-8.4669	-9.9358	-10.139	-9.5734	-7.967
2.3334	1.3751	1.9425	1.2936	0.96852	1.4374	2.4936	0.77238	2.4779	2.4453	2.2697	1.4659	2.2931	1.1557	0.81889	1.9829	0.92937	2.0674	1.5912	2.5028	1.918	1.6339	2.1165	1.6853	2.1275	1.6185	1.0493	2.1399	2.0313	0.28064	2.322	2.356	1.2799	2.1567	2.2632	2.1824	1.2585	1.9919	2.4093	1.208	0.61201	2.0719	1.9706	0.79578	1.6708	1.2293	1.8485	1.3565	2.1832	1.8799
-12.441	-12.86	-12.968	-12.67	-14.822	-13.634	-13.499	-13.835	-12.491	-12.001	-13.375	-12.57	-13.29	-12.208	-12.736	-13.068	-12.191	-12.934	-12.358	-13.615	-13.669	-13.351	-12.18	-11.804	-13.724	-12.989	-12.372	-13.047	-11.577	-12.074	-11.25	-13.5	-12.812	-11.981	-13.917	-12.275	-13.201	-13.312	-12.792	-13.125	-12.946	-12.784	-13.145	-12.7	-12.835	-12.815	-13.333	-11.781	-12.549	-12.843
2.3221	2.0527	1.9916	3.5706	2.8512	0.98691	3.0171	2.3709	3.1376	1.4659	2.7402	2.5492	2.5885	3.1552	2.0206	2.18	3.3448	3.0071	4.0023	1.8587	2.9273	1.9617	2.2206	3.4008	2.5817	1.4523	2.6841	2.128	2.1438	3.005	2.0938	3.2241	2.8899	2.2893	3.5538	2.6278	2.9126	2.3711	1.808	3.6043	3.6525	2.9953	2.8488	3.0233	1.9362	1.5255	2.6316	3.0147	2.8995	3.2711
-12.807	-12.804	-13.718	-13.216	-13.3	-12.513	-11.856	-13.881	-12.073	-12.989	-12.719	-11.786	-11.906	-11.769	-12.63	-12.424	-11.708	-12.338	-12.977	-12.435	-13.453	-13.055	-12.628	-12.4	-13.762	-12.51	-13.292	-12.904	-12.561	-12.541	-12.48	-13.197	-13.259	-13.755	-12.392	-12.184	-13.29	-12.26	-13.219	-12.4	-12.488	-12.827	-13.067	-12.894	-13.616	-12.611	-12.631	-13.055	-11.362	-12.64
-9.0268	-10.128	-9.607	-8.8334	-8.6042	-9.7079	-8.7626	-8.6255	-8.4917	-9.8733	-8.7488	-9.2706	-8.6229	-7.9368	-8.9526	-8.9171	-9.5951	-8.9848	-9.2151	-9.7741	-9.0123	-8.0966	-8.5783	-8.2663	-9.5712	-9.3524	-9.2293	-9.2197	-9.5306	-8.6782	-7.4838	-8.697	-9.0413	-9.5433	-8.0813	-9.2019	-9.7027	-9.2194	-8.7022	-8.5537	-9.4272	-10.137	-9.9117	-9.0071	-8.7346	-8.6502	-8.0154	-8.9001	-8.8008	-9.7424
-0.9411	0.18359	0.64379	-1.3959	-0.76882	1.4294	0.67418	-0.052079	-0.19759	-1.1273	0.24717	0.11653	0.53866	-0.26255	-0.34148	0.42612	0.20804	-1.5392	-1.9018	0.02327	0.49051	-1.1359	-1.8598	0.039958	0.0080994	-0.99393	-0.17983	-0.45767	0.56464	0.12553	-0.51073	0.10035	-0.29178	-0.37504	0.27229	-0.32969	-0.01509	0.66066	-0.2386	-1.3064	0.038587	-0.32404	0.36712	-0.73253	0.10088	-0.25735	-1.3203	0.22999	-0.21324	0.17095
-3.4678	-2.8721	-3.9955	-4.1767	-3.6498	-4.0359	-2.9595	-2.9884	-4.7996	-4.1977	-3.5558	-3.9046	-4.3838	-3.9599	-4.0218	-5.2134	-3.6512	-4.332	-3.4106	-3.9652	-4.6188	-4.3098	-3.6428	-4.3974	-3.1816	-3.7315	-3.7636	-3.1866	-3.0133	-3.7122	-4.3906	-2.9465	-4.8338	-3.0027	-5.5548	-3.6339	-4.0522	-4.2135	-3.7791	-3.6831	-3.6896	-3.4345	-4.4473	-3.508	-4.5496	-3.1427	-3.3439	-3.3222	-4.2343	-4.438
5.8948	5.2023	5.2147	4.2593	5.2688	5.6451	6.1017	6.2865	6.8353	5.8166	5.4776	4.9877	5.2143	5.711	5.7708	6.0671	6.8991	4.8154	5.7056	5.7818	5.9263	5.8873	5.7142	6.3506	5.3217	5.474	6.6255	5.064	4.6259	5.7859	5.4293	5.8447	6.2497	5.1677	6.1971	5.8343	5.8067	4.8027	4.5606	6.3382	5.3086	5.5906	4.8444	6.7868	6.1379	6.1161	6.3908	5.9379	5.2428	4.6878
-4.0349	-3.7232	-4.6565	-3.8414	-3.3802	-4.1965	-3.5807	-5.2508	-3.4653	-2.8179	-4.5814	-4.6715	-3.1439	-3.4641	-4.0595	-3.9643	-4.1069	-4.5956	-4.1332	-4.758	-3.6584	-3.6016	-3.3076	-2.9325	-4.373	-3.8023	-4.1449	-4.2447	-4.6137	-4.3021	-4.2788	-4.0118	-4.3112	-3.6921	-4.3706	-4.4323	-3.925	-3.5207	-4.3741	-2.2229	-5.406	-4.2774	-4.4958	-3.4542	-4.2456	-3.293	-4.2329	-4.4029	-3.5667	-4.9039
-9.8966	-10.18	-9.487	-10.329	-10.351	-9.4026	-10.342	-10.932	-9.5995	-10.456	-10.71	-8.9879	-9.981	-10.964	-9.5773	-10.288	-8.5618	-9.7589	-9.5309	-9.6645	-10.269	-11.7	-9.8692	-9.848	-10.862	-9.4752	-9.6876	-9.9815	-10.095	-10.48	-9.5856	-10.086	-10.307	-10.086	-10.307	-9.8197	-9.479	-10.066	-11.161	-10.46	-10.756	-9.2448	-9.0721	-9.5444	-10.847	-9.7571	-9.6518	-11.102	-9.7586	-10.142
-14.746	-14.157	-13.832	-12.965	-14.226	-14.558	-14.301	-13.797	-14.728	-13.913	-13.369	-13.151	-13.703	-14.24	-13.73	-13.939	-13.947	-14.294	-13.055	-13.45	-15.66	-14.503	-13.229	-13.584	-15.21	-14.072	-14.894	-13.693	-13.233	-12.936	-14.377	-14.551	-13.345	-14.59	-12.039	-14.294	-12.773	-13.373	-13.66	-14.14	-14.93	-14.202	-14.06	-12.5	-15.298	-13.604	-14.385	-13.779	-12.783	-13.088
-7.3354	-9.1602	-9.474	-9.1646	-8.0466	-8.6757	-10.27	-9.2878	-8.0726	-8.2059	-9.4396	-9.9321	-9.3609	-9.2008	-9.663	-9.7433	-9.6268	-9.968	-8.8779	-8.6605	-7.9621	-8.822	-9.8028	-9.8109	-8.6116	-9.1013	-8.7428	-8.9825	-8.7598	-8.2898	-9.3047	-8.7712	-7.4364	-8.164	-8.6474	-9.315	-8.9247	-8.82	-9.1027	-8.9687	-8.3622	-9.2051	-9.2254	-9.5123	-9.3986	-8.096	-8.5657	-8.1041	-10.007	-8.3366
-15.571	-14.185	-15.011	-13.288	-13.955	-13.503	-14.885	-14.391	-15.356	-14.524	-15.474	-15.29	-15.013	-14.476	-13.337	-14.042	-15.504	-14.353	-14.439	-14.637	-14.798	-15.931	-14.48	-14.766	-14.204	-15.798	-14.889	-14.494	-14.375	-16.691	-15.653	-14.06	-15.085	-14.807	-14.542	-14.883	-14.759	-14.955	-14.038	-14.128	-15.413	-14.122	-13.919	-14.023	-15.156	-14.544	-14.025	-14.493	-15.783	-14.452
-1.8034	-1.8532	-1.698	-1.1158	-2.0871	-2.5011	-1.3307	-1.2234	-1.6288	-2.5797	-3.0517	-2.2979	-1.2517	-2.3346	-1.727	-2.5299	-1.3829	-2.3587	-2.7093	-1.266	-1.8294	-0.49891	-1.7549	-2.0428	-0.51713	-0.052849	-2.1246	-1.952	-1.4547	-1.5472	-1.2375	-1.0648	-1.4068	-2.3895	-2.6717	-2.5158	-2.6151	-2.0149	-1.4802	-2.0799	-2.9962	-2.2985	-2.4712	-2.2167	-2.1359	-1.5109	-2.7661	-1.9478	-2.5383	-1.1279
-2.7912	-3.622	-3.0346	-3.6013	-3.6188	-1.2225	-1.4416	-4.7554	-2.2948	-3.5111	-2.6184	-2.7049	-2.9754	-3.0757	-3.4261	-2.6522	-2.965	-3.018	-2.9158	-1.819	-3.3896	-3.4261	-3.7012	-2.8088	-3.4945	-1.3065	-2.7912	-2.3316	-2.2435	-3.2616	-3.7914	-2.7908	-3.3381	-3.4348	-3.0617	-2.5677	-3.8139	-3.6231	-2.5739	-2.7998	-2.2461	-4.0673	-3.7977	-3.8882	-3.7885	-4.1021	-2.5689	-2.919	-2.7783	-3.4371
-21.772	-21.959	-21.165	-22.534	-23.35	-20.965	-21.648	-22.078	-22.2	-22.328	-22.797	-21.315	-23.033	-21.24	-22.651	-21.358	-22.724	-22.291	-21.692	-21.759	-22.618	-22.466	-21.672	-22.018	-22.712	-21.458	-22.16	-21.86	-22.437	-21.265	-21.134	-22.721	-22.15	-22.986	-21.226	-21.971	-22.112	-22.175	-22.259	-22.376	-22.238	-21.727	-21.113	-22.653	-22.904	-21.551	-22.853	-23.717	-21.503	-21.169
9.4076	9.9406	8.317	9.6676	7.7631	9.3068	8.8354	8.9772	8.548	8.9317	7.5224	9.5927	8.1743	7.6145	9.2896	8.0012	8.4832	6.9598	8.6002	9.8371	8.0722	8.5764	8.5622	8.7164	8.4742	8.6081	7.5765	8.6682	8.3914	9.4452	8.5444	9.4378	9.2019	7.8326	7.4187	9.3971	8.5293	7.7341	8.0985	8.8149	9.0184	8.5666	9.1472	9.0436	9.2849	9.5661	8.151	9.1187	8.2499	8.1857
-14.07	-13.799	-14.443	-15.142	-15.884	-14.077	-14.25	-13.104	-14.11	-14.621	-13.949	-15.353	-14.435	-13.391	-14.432	-14.661	-14.347	-15.891	-15.323	-13.676	-15.21	-13.679	-15.18	-13.678	-14.851	-13.15	-14.195	-14.56	-14.187	-13.457	-14.752	-14.81	-13.231	-14.559	-14.593	-15.13	-15.691	-14.277	-14.232	-15.325	-14.297	-15.28	-15.772	-14.968	-15.046	-13.439	-16.042	-14.468	-15.12	-15.147
-21.361	-22.344	-22.247	-21.921	-21.059	-23.027	-22.277	-21.383	-22.096	-22.485	-21.015	-22.242	-23.24	-23.162	-22.062	-20.74	-22.968	-21.286	-22.252	-20.557	-21.502	-21.632	-21.699	-22.397	-21.964	-22.576	-22.129	-22.552	-21.92	-22.227	-22.369	-21.198	-21.948	-22.934	-22.537	-21.573	-23.384	-21.247	-21.333	-22.54	-23.085	-22.459	-21.776	-23.041	-21.859	-23.122	-21.81	-22.821	-21.428	-22.735
-3.4946	-3.171	-3.4423	-5.4057	-4.0077	-3.5809	-4.2075	-2.3738	-3.7769	-3.1556	-3.3447	-3.5031	-3.1918	-1.5888	-3.9358	-3.6641	-3.6057	-1.756	-3.1715	-2.0648	-3.4116	-3.2459	-3.3989	-3.3094	-2.3434	-2.6808	-2.9824	-1.8632	-3.1365	-3.6765	-3.0734	-3.1457	-3.105	-2.8634	-3.4117	-3.2177	-2.5404	-3.276	-2.8209	-3.4718	-3.8919	-3.1986	-3.8411	-2.7014	-3.4104	-3.5132	-3.4883	-2.5077	-3.2543	-4.2848
-8.1072	-9.1976	-8.5173	-9.3084	-9.251	-9.8263	-9.1539	-8.5266	-8.7735	-9.4174	-8.6707	-8.2498	-9.8597	-8.7881	-8.2859	-9.1877	-8.5053	-9.6711	-9.7153	-8.8068	-8.8086	-8.1614	-10.835	-9.1638	-9.08	-8.8654	-9.6463	-9.355	-8.5414	-9.7222	-8.5622	-8.6436	-9.2755	-8.8825	-9.4436	-8.6797	-9.5752	-9.153	-9.7871	-10.182	-8.6954	-9.2031	-9.0317	-8.9261	-9.6785	-6.9841	-8.9066	-8.7633	-9.0147	-9.4809
11.069	9.0664	10.448	9.6142	9.5481	8.2342	9.8723	8.8932	8.9332	9.9423	8.5781	8.8038	10.265	9.2329	10.027	9.7915	11.502	9.2569	9.391	10.238	10.269	9.5701	9.5623	9.8544	10.903	9.6757	10.464	9.6061	8.8972	10.959	9.2846	11.726	10.938	9.4232	9.4514	9.3964	9.2979	9.7946	10.026	8.2812	9.35	9.9941	9.447	8.5408	9.3592	8.7505	9.4167	9.4789	10.91	10.434
-22.028	-22.766	-22.662	-22.482	-21.498	-22.41	-23.484	-22.645	-21.822	-22.218	-21.385	-22.399	-22.565	-22.766	-22.412	-21.969	-22.545	-23.453	-22.368	-21.231	-22.306	-22.017	-20.987	-21.879	-22.138	-22.785	-21.673	-22.228	-20.966	-22.673	-21.931	-22.436	-22.507	-22.802	-22.402	-22.631	-20.199	-22.313	-21.665	-22.387	-22.053	-21.636	-22.506	-22.361	-21.735	-22.724	-20.819	-22.112	-22.36	-22.711
-4.9494	-4.5706	-5.7544	-5.1097	-4.8149	-4.8733	-5.1533	-4.3742	-4.6441	-4.8165	-4.8145	-5.0803	-5.6162	-4.2358	-4.8658	-4.4355	-5.3575	-6.0265	-4.5763	-4.5256	-4.7584	-4.4611	-5.5203	-5.5336	-4.6462	-4.3706	-6.062	-5.1099	-4.861	-4.652	-5.1517	-4.2522	-3.6453	-5.0329	-4.2277	-5.9649	-4.5684	-5.9668	-3.8887	-4.4823	-4.8933	-4.6218	-3.8463	-4.1485	-4.8465	-4.5973	-4.0687	-4.6158	-4.5483	-4.9248
0.93653	1.592	2.1945	1.1592	0.76157	1.8969	1.2052	2.1117	0.97583	1.9278	1.0618	0.93071	1.8349	0.59806	1.3205	0.7497	0.89695	1.661	1.4885	0.33426	1.0592	1.0616	0.67784	0.83474	0.34217	0.96106	0.33036	0.28572	0.72535	0.043302	1.2925	2.5525	0.8935	0.75083	0.85925	1.4818	0.71579	0.6436	1.9885	0.84729	0.64701	0.7531	0.99767	2.1682	1.8722	0.42411	0.61663	0.96912	1.7169	0.89351
9.6608	9.5888	9.5571	9.0858	9.0987	11.773	9.7971	10.467	9.5072	9.86	9.2408	9.6561	9.7207	9.9552	10.353	9.6412	10.01	10.947	9.5634	9.8461	10.073	9.1597	10.286	9.3476	9.4219	8.1125	9.944	10.655	10.001	9.2135	10.521	10.171	9.226	10.221	10.868	9.9466	9.3156	10.508	9.9891	9.813	9.9156	9.9148	11.269	9.8511	10.485	9.9445	9.0082	10.058	8.7486	10.741
-2.2599	-1.9914	-3.0274	-2.1059	-1.5197	-3.3497	-2.0479	-1.472	-2.7336	-3.2774	-1.8388	-2.4969	-2.6409	-2.7323	-2.8299	-2.029	-2.5733	-2.9564	-2.0217	-1.9259	-2.9974	-3.2896	-1.8936	-2.7928	-1.6986	-2.7031	-3.0664	-2.7833	-2.8974	-1.875	-2.5326	-2.3219	-1.9579	-2.386	-2.4748	-3.5264	-3.4102	-2.0006	-3.4094	-1.6827	-2.5366	-2.3903	-2.988	-2.1049	-2.2395	-1.5147	-2.7205	-2.8878	-1.8965	-2.9813
-10.077	-9.4119	-11.122	-10.433	-10.234	-10.38	-10.543	-10.244	-10.036	-11.394	-10.333	-10.283	-10.192	-10.526	-9.5716	-10.016	-10.307	-9.6315	-10.36	-10.108	-9.8214	-9.5878	-10.315	-10.469	-10.86	-10.182	-9.7875	-9.6229	-9.8531	-10.071	-9.8936	-10.955	-10.311	-10.556	-11.061	-10.681	-8.8918	-10.644	-10.293	-9.7602	-10.651	-10.629	-9.9166	-11.119	-10.18	-10.572	-10.069	-8.3092	-9.4274	-10.558
-5.3335	-4.9065	-4.4569	-4.8596	-4.9355	-4.7261	-4.7926	-4.4979	-5.3528	-4.5596	-5.3008	-5.1803	-4.0137	-4.587	-4.1085	-4.1566	-4.8432	-6.3073	-5.0966	-4.5569	-4.316	-4.5896	-4.219	-6.3718	-5.5156	-4.8154	-4.7221	-5.3705	-5.7919	-4.1033	-4.247	-4.8244	-2.9828	-5.5616	-4.9177	-5.123	-3.7349	-3.9829	-4.6032	-4.0837	-4.1859	-5.4311	-4.7968	-4.1205	-5.9281	-4.4081	-6.0861	-4.8447	-5.4369	-4.6221
3.7942	3.5481	2.9704	2.4111	1.6312	2.5795	2.4545	1.1471	1.5106	2.8525	3.4511	2.2956	1.6604	2.3652	3.677	1.9632	3.8707	3.0599	2.4618	4.4337	2.0627	3.065	2.6406	2.8192	1.8836	2.3808	3.087	2.5175	2.4543	3.1999	2.6062	3.3146	2.711	2.5614	2.9637	1.6758	3.5789	2.3672	2.4952	2.4359	3.6982	3.5102	2.9806	1.5042	3.3778	2.7129	3.3214	3.0205	2.1075	2.4642
-0.19803	-0.19934	-0.8683	-0.77126	0.88926	0.24628	0.67744	0.23919	-1.1334	0.12606	0.19742	-0.14443	0.31732	0.13159	0.19819	0.041812	0.91619	-0.26089	0.32269	1.282	-0.33949	0.37045	0.13787	-0.086132	-0.67678	0.55236	-0.18548	-0.029666	-0.5418	1.295	0.31941	-0.099798	-0.098891	-0.64418	0.11657	-0.44388	0.59278	1.0076	-0.26732	-0.40152	1.4723	-0.20826	0.4737	0.31634	0.55993	0.62437	0.078984	1.0195	1.1393	1.5862
-13.489	-14.417	-14.241	-13.303	-13.623	-14.159	-13.813	-13.921	-14.086	-13.804	-13.491	-14.791	-14.525	-13.643	-14.426	-13.896	-13.264	-13.544	-14.222	-13.568	-14.163	-13.499	-14.167	-14.77	-13.382	-13.689	-12.851	-14.058	-14.184	-12.929	-14.02	-14.634	-15.45	-13.859	-12.73	-14.749	-14.452	-14.519	-13.447	-13.245	-14.158	-15	-13.439	-13.858	-14.719	-13.851	-14.153	-13.7	-13.954	-13.199
-9.17	-9.3986	-10.376	-8.2887	-9.7555	-9.2855	-8.9514	-9.2402	-9.0809	-9.6267	-10.122	-8.9368	-9.3942	-8.3633	-10.306	-9.4048	-9.1798	-9.6278	-9.6751	-10.178	-9.7643	-9.1312	-9.8666	-9.8696	-8.6135	-9.3819	-9.1811	-9.0361	-8.942	-9.636	-8.8283	-10.164	-9.9384	-9.0042	-9.0064	-10.3	-9.195	-9.6159	-9.8796	-8.8596	-9.4284	-10.606	-9.1819	-9.4364	-10.626	-10.006	-9.3133	-9.0803	-8.1216	-8.0621
-0.28316	0.31294	0.75959	-1.0167	-0.15743	0.45955	0.90579	-0.26356	-0.76748	0.5784	0.026196	0.037097	0.34107	0.39145	-0.038191	0.60598	1.0326	-0.80391	-1.5403	0.053816	-0.3459	0.11589	0.34603	-1.7073	0.022092	-0.24572	0.93991	0.40867	-1.5004	-0.55688	-0.96316	1.5421	-1.9117	0.58204	-0.26604	1.4297	-0.32964	-0.53639	0.098054	-0.062133	1.2302	-0.22004	-1.0562	-0.83829	-0.057769	-0.5642	-0.55623	-0.23056	-1.2745	-0.0062476
6.5173	6.4031	6.8864	6.5361	5.8151	6.636	7.6449	6.0972	6.8463	5.7363	7.1412	7.8166	7.2456	6.9207	8.0348	6.6013	6.2863	6.0185	5.9588	6.9562	6.3672	5.6684	6.233	7.3681	8.0235	7.6461	6.7034	7.1829	7.5715	7.062	6.5587	6.5287	6.6141	7.3236	7.411	6.3324	7.3448	6.2165	7.5106	7.2498	6.964	6.0774	6.7271	6.3069	6.6569	6.5634	6.0246	8.0745	5.1649	6.2984
-0.49808	-0.99649	-1.8573	-1.1734	-2.5025	-1.7956	-1.1497	-2.2368	-0.59609	-1.0949	-1.1069	-0.49716	-0.99802	-1.9715	-1.4849	-2.6113	-1.6535	-1.1983	-1.08	-1.3108	-2.5151	-1.2022	-1.2788	-0.71614	-1.3066	-2.1427	-2.5718	-1.3554	-1.9436	-1.2813	-1.5486	-1.4492	-1.5735	-0.94597	-0.35942	-1.9339	-2.3029	-1.3412	-0.76649	-1.5414	-1.9512	-2.8432	-1.6319	-1.289	-0.0089704	-2.0282	-2.7579	-0.90552	-1.8735	-2.2758
-6.1542	-5.9707	-5.9135	-6.7273	-4.8229	-5.4451	-4.8632	-6.1642	-5.034	-5.3006	-5.3597	-7.0136	-5.8697	-4.8067	-4.5529	-5.6586	-5.4329	-5.7155	-5.0427	-3.7472	-5.9141	-6.0936	-5.8353	-5.6968	-4.9477	-5.1247	-6.3308	-5.0613	-5.3824	-5.5175	-5.8439	-5.3458	-5.259	-4.903	-6.0075	-6.601	-5.71	-5.5765	-5.173	-5.6402	-5.6154	-6.3574	-5.9015	-5.182	-5.6788	-6.0968	-5.5462	-5.6957	-6.3682	-4.0141
6.7376	6.8746	7.2394	6.2069	7.3797	6.4846	7.2856	5.8654	7.4573	6.1726	6.7308	7.2189	6.9626	7.5444	6.2906	6.7795	5.4888	6.8712	6.6964	5.8628	7.4805	7.6762	6.7315	6.0122	6.6193	7.0033	6.3728	7.4538	6.6647	7.2872	6.0158	6.4219	6.6887	6.8579	6.5323	6.337	6.169	6.6864	7.3271	6.441	6.9408	5.9035	6.1094	5.6723	6.9582	6.849	7.6759	6.3142	6.8429	7.134
-11.082	-10.956	-11.964	-10.753	-10.087	-11.084	-10.546	-10.934	-10.024	-10.488	-10.42	-11.845	-10.34	-10.939	-10.483	-10.997	-10.332	-9.9437	-10.972	-10.999	-11.23	-12.116	-11.315	-10.628	-11.198	-10.886	-10.723	-10.658	-12.191	-10.457	-10.283	-10.411	-10.534	-11.186	-10.841	-11.098	-12.225	-11.028	-10.38	-10.969	-10.715	-12.175	-11.4	-10.18	-10.44	-10.745	-10.26	-11.824	-10.547	-11.382
-11.322	-10.769	-10.557	-12.593	-12.465	-11.199	-11.542	-12.757	-11.414	-10.749	-10.795	-11.019	-10.815	-11.1	-12.65	-10.911	-10.251	-11.484	-12.082	-12.267	-12.108	-11.84	-11.915	-12.855	-11.425	-12.319	-11.432	-11.621	-12.139	-11.504	-11.95	-11.014	-10.488	-12.024	-12.849	-11.6	-11.749	-11.339	-12.201	-10.996	-10.98	-11.976	-10.865	-12.087	-10.927	-11.2	-10.635	-10.508	-10.823	-12.246
8.4142	8.6038	6.6892	7.7134	8.2202	8.841	8.9203	8.6329	8.0727	8.0807	7.8042	7.9763	6.9769	8.8928	7.378	7.4181	8.3485	9.3022	7.7108	8.2506	7.4272	8.0053	8.1751	8.3543	7.302	8.7533	6.7927	7.7599	7.7159	7.925	7.3148	6.9989	7.8876	7.2626	7.8805	7.8007	7.2332	8.3172	7.26	7.5168	7.8192	8.9306	7.3571	7.5622	7.114	8.3995	9.0844	8.2211	7.5495	7.4294
1.2233	2.3585	1.0549	1.6815	1.9258	1.6199	1.0192	1.4216	1.9714	0.94941	2.9952	0.79014	1.9831	3.136	1.2347	3.1815	1.7601	2.5025	2.0719	1.431	2.1134	2.0694	1.2317	1.9007	2.0088	0.73791	1.5154	1.4617	1.7451	1.0046	1.954	1.4211	2.2931	0.48344	2.5835	0.82988	0.95884	3.2557	1.8895	1.4911	1.5117	1.6475	2.5904	1.5989	2.178	1.5528	1.0679	1.3577	1.4273	0.90199
1.6645	2.2083	1.5234	1.3921	3.0546	1.1132	1.053	1.7657	0.99598	1.9759	1.0057	2.1545	1.8137	0.89836	1.0894	1.5086	1.3276	1.489	2.1872	1.8635	1.0923	2.5024	2.9296	1.4659	0.59121	0.33947	1.7802	2.4678	1.5722	1.9409	1.7212	1.947	1.4823	2.0466	1.5803	1.7493	2.1769	1.8384	1.3916	2.091	0.99693	1.7618	0.36367	0.12298	0.69891	0.92632	2.1503	1.8171	2.8684	2.643
1.3559	0.81392	0.99273	1.2079	1.755	0.20147	0.89702	1.0644	1.8286	1.3326	1.498	1.5696	1.3176	2.0195	1.3085	1.1899	1.5014	1.0077	0.34252	1.8031	0.57172	1.3327	1.6102	2.2823	0.93603	1.1993	0.63378	2.2522	0.82676	0.9439	1.2637	1.4283	0.28175	1.8083	0.11423	1.4558	1.5742	1.2775	1.0855	1.7458	1.0291	1.2351	1.4711	0.84783	2.0529	1.0295	0.56722	0.9678	1.946	1.4006
-1.223	-0.58147	-2.1368	-0.58833	-1.6712	-0.94985	-1.2449	-1.4663	-1.5698	-1.5719	-1.4502	-1.313	-1.2267	-1.8392	-2.1039	-0.67629	-0.93592	-1.7292	-0.79581	-0.68773	-0.5134	-2.126	-0.96916	-1.4042	-0.9419	-1.5636	-2.1576	-2.2872	-0.62186	-2.5972	-1.1183	-1.6709	-1.5823	-1.4645	-2.4559	-0.95186	-2.5921	-1.2611	-0.6808	-1.8588	-0.22606	-1.9114	-0.96916	-0.71775	-1.4727	-1.4743	-1.1104	-1.3694	-1.2289	-1.9664
1.6907	0.99528	2.7743	2.7033	2.1549	1.5691	1.7898	1.189	1.9324	1.6666	1.3022	1.4754	1.6505	1.3674	1.5318	1.2805	1.6023	2.0857	2.0274	2.9817	2.3393	3.0122	0.45124	0.98861	1.4649	1.7468	0.71148	1.3054	1.9372	1.9717	0.9309	2.3598	1.5156	0.47127	1.3386	1.4571	1.6734	1.3374	1.5045	0.55221	1.5817	1.0918	1.3212	2.1676	2.517	0.93896	1.8415	1.1321	2.2721	0.87365
-5.6844	-5.9009	-4.9424	-5.9265	-5.4526	-4.6284	-5.1547	-5.3689	-5.0767	-5.6998	-5.2163	-5.4771	-5.0471	-6.0139	-5.8353	-5.8173	-5.9045	-6.1326	-4.6532	-5.1878	-4.8615	-5.2283	-5.3438	-5.7661	-5.1178	-5.5839	-4.8033	-4.6144	-4.9121	-5.4718	-4.7941	-4.335	-4.6164	-5.9845	-5.2495	-5.4167	-5.7753	-4.779	-6.1627	-5.2419	-4.6973	-6.2781	-5.1124	-5.5656	-5.277	-5.3601	-5.9043	-5.8988	-6.6456	-4.8828
-14.132	-13.356	-13.934	-13.819	-13.669	-13.166	-13.357	-13.317	-12.953	-14.069	-13.287	-13.458	-13.592	-12.813	-13.458	-13.753	-12.455	-14.073	-13.775	-12.394	-14.184	-13.801	-14.598	-14	-12.143	-12.823	-11.963	-12.085	-12.237	-12.728	-13.666	-13.153	-14.63	-12.076	-13.658	-12.581	-13.377	-13.138	-12.934	-13.183	-14.081	-12.89	-13.321	-13.368	-13.903	-11.64	-14.199	-13.101	-13.677	-13.247
-6.0882	-6.2497	-6.3505	-6.0604	-7.5651	-6.0637	-5.7952	-5.9247	-7.2177	-6.8711	-6.9421	-5.8223	-6.644	-6.0018	-6.0216	-6.4839	-5.8479	-6.8975	-6.1018	-6.3487	-6.4574	-5.8116	-5.4605	-6.5209	-5.7791	-6.7061	-6.6258	-6.0541	-6.5662	-6.9418	-6.9052	-6.9446	-4.9675	-7.5166	-6.0664	-6.4868	-7.0962	-5.3439	-5.8348	-6.6672	-6.6394	-6.7882	-6.5435	-6.4674	-6.4124	-6.7658	-6.4389	-5.871	-5.9063	-7.163
-13.986	-12.319	-12.877	-12.616	-12.116	-12.008	-13.121	-12.28	-13.21	-12.715	-12.683	-12.093	-13.097	-12.47	-13.301	-12.394	-14.008	-13.28	-14.24	-13.759	-12.755	-12.207	-12.058	-12.605	-13.787	-13.02	-13.12	-13.562	-11.612	-12.03	-13.146	-12.553	-12.84	-11.988	-13.947	-12.605	-13.141	-13.188	-12.879	-12.384	-12.004	-12.328	-12.999	-13.252	-13.675	-11.649	-12.908	-13.134	-13.589	-13.597
0.092639	-2.0774	-0.73752	-0.30781	-0.84359	0.3735	0.32467	-0.66367	-1.525	-1.4588	-0.96667	-1.2272	0.1981	0.10936	-1.2267	-1.4957	-1.3698	-0.67981	-0.15762	-0.31665	-0.34054	-1.3568	-0.48412	-0.037461	-1.2862	-0.047363	-1.899	-1.3729	-1.8323	-0.16218	-0.5072	-1.2924	-1.2329	-1.1606	-0.40682	-1.4828	-0.59547	-0.20434	-1.0042	-1.4213	-1.6168	0.17807	-0.53263	-0.41917	-1.0961	-0.57649	-0.34241	-1.3328	-0.83	-0.28611
2.5321	2.857	2.3969	3.4315	4.6688	3.5333	3.1109	3.0558	2.8022	3.3136	2.7855	2.4885	2.6319	2.874	2.7323	2.4114	3.4125	2.442	2.6952	3.0675	3.0749	2.1957	2.123	2.684	3.0168	3.7911	3.4786	3.2379	2.2614	2.269	2.9435	2.8596	3.4109	2.1161	1.7816	3.0894	2.3176	2.8626	2.7737	3.0938	2.7837	2.6254	2.6177	2.602	2.378	2.9433	3.2	4.1428	3.45	3.0921
-14.013	-12.827	-13.799	-13.894	-14.004	-13.2	-13.205	-12.929	-12.221	-12.451	-14.543	-13.949	-13.214	-13.414	-13.025	-13.391	-12.5	-13.559	-13.326	-13.605	-13.227	-12.761	-12.687	-13.488	-13.993	-13.389	-12.18	-13.561	-13.304	-12.7	-13.475	-13.543	-13.476	-13.976	-13.729	-13.239	-14.055	-14.214	-12.605	-13.82	-13.182	-12.562	-13.117	-14.147	-13.22	-12.845	-12.796	-13.231	-12.181	-13.385
-12.576	-13.31	-13.192	-12.975	-14.014	-12.669	-12.46	-13.764	-12.829	-13.497	-12.773	-13.637	-12.136	-13.8	-14.161	-13.57	-14.192	-13.437	-13.66	-12.617	-12.374	-12.535	-13.164	-13.695	-12.568	-14.074	-13.865	-13.94	-12.631	-12.764	-13.459	-12.65	-13.521	-12.664	-13.746	-12.743	-13.01	-13.565	-13.359	-12.214	-12.348	-13.016	-13.171	-13.226	-13.658	-13.25	-12.991	-13.867	-11.988	-14.255
-3.0461	-2.4965	-2.7005	-1.6684	-4.0607	-2.4731	-2.6063	-3.2756	-1.6497	-1.709	-2.1886	-2.347	-1.4397	-2.2425	-2.8012	-3.485	-2.7522	-3.7124	-3.1425	-2.9979	-1.924	-3.1191	-2.7329	-2.0432	-2.496	-2.7011	-2.2947	-2.3352	-2.1369	-2.3757	-2.8042	-3.2771	-2.3455	-3.471	-3.3309	-3.6671	-2.8489	-2.7163	-2.1109	-2.9167	-2.1971	-2.1468	-3.0338	-2.7355	-2.6821	-2.5069	-2.1601	-3.1109	-2.6773	-2.3275
-13.582	-13.482	-13.96	-14.644	-13.606	-13.443	-14.278	-13.226	-12.627	-14.351	-12.695	-15.769	-14.393	-13.211	-13.529	-14.6	-15.109	-14.311	-13.758	-15.509	-14.953	-13.284	-13.442	-13.992	-14.509	-14.231	-13.763	-13.401	-14.293	-13.705	-14.104	-14.481	-13.72	-13.978	-13.972	-14.636	-13.903	-13.983	-14.534	-14.194	-12.958	-13.772	-13.792	-14.329	-14.343	-14.391	-13.376	-13.69	-13.144	-13.939
-0.34773	0.25398	-1.0251	-0.8133	0.16604	-1.2224	0.14173	0.75756	-0.21331	0.20397	0.34259	0.75991	0.12239	1.4592	-0.97464	0.37286	-0.11326	0.25707	-0.59673	-1.4632	0.0046034	-0.5633	-0.052367	-1.3951	-0.85466	-0.88074	-0.40435	0.40893	-1.1151	-0.18591	0.2056	-0.19418	-0.015179	-0.16642	-1.0981	0.035756	-1.3491	-0.013775	-0.15283	-0.15358	1.2603	0.62321	-0.46757	-1.268	-0.50718	-1.0295	-0.92676	-0.92758	-0.62699	-0.68555
-1.3724	-2.1172	-0.56583	-1.6816	-1.0002	-1.1172	0.016216	-0.87702	-1.8198	0.38039	-1.5462	-1.1806	-1.3674	-2.38	-1.6761	-0.26079	-1.3311	-0.40009	-1.5314	-2.0041	-0.54094	-2.1484	-1.3779	-1.7028	-1.4984	-0.34314	-0.88181	-0.81669	-1.6151	-0.32037	-1.2747	-2.7061	-2.0057	-1.2142	-0.84045	-1.8915	0.33548	-1.414	-0.4115	-0.27458	-0.83665	-0.29508	-2.1824	-1.1196	-0.51543	-1.9975	-2.6526	-0.61584	-0.8555	-1.2279
4.7966	4.0504	5.4519	3.736	5.1771	5.0061	5.0484	5.3801	6.2083	5.1572	4.8562	4.0547	4.3431	4.8944	5.8724	3.8994	5.0536	5.8769	5.3297	4.7246	5.2659	3.2571	5.1449	4.8863	4.7926	5.3403	4.9527	5.7751	4.4545	4.4716	4.1924	5.8113	4.9991	4.6004	4.8694	6.6554	4.054	5.3393	3.0761	5.039	5.6036	4.9951	4.1119	4.2258	4.7775	5.0195	5.1069	4.5366	4.7307	5.3818
-14.903	-15.383	-14.308	-14.05	-13.478	-14.718	-14.776	-14.941	-15.096	-14.935	-13.755	-15.159	-14.752	-14.258	-14.605	-15.57	-15.241	-13.768	-14.908	-14.387	-14.612	-14.092	-14.997	-15.655	-14.056	-14.125	-14.902	-14.292	-13.477	-14.001	-13.38	-13.293	-16.058	-14.367	-14.946	-14.758	-14.016	-14.771	-14.719	-14.699	-15.172	-15.047	-15.317	-15.059	-14.957	-14.461	-15.219	-13.627	-14.804	-15.331
-9.1664	-9.4661	-9.0377	-9.9959	-9.7913	-9.1802	-10.168	-9.9364	-10.738	-9.6746	-9.0189	-9.4705	-9.684	-9.3166	-9.7769	-9.0834	-9.7053	-9.2891	-8.4782	-8.3043	-9.3853	-9.2943	-8.8762	-9.4952	-9.3557	-8.3951	-10.123	-8.6145	-10.437	-10.366	-8.6726	-8.5046	-9.5114	-9.5966	-9.6693	-9.5106	-8.522	-9.155	-9.9189	-9.7429	-9.7829	-10.191	-9.0237	-9.2252	-9.0282	-9.2334	-9.9616	-8.6139	-8.2521	-9.1375
-3.924	-4.33	-3.1402	-3.7279	-3.5863	-2.4276	-4.0214	-2.5614	-4.1734	-3.2653	-3.2875	-3.2345	-3.0999	-3.1824	-3.8848	-3.3026	-3.8626	-3.3073	-3.2953	-4.3232	-3.808	-2.5974	-2.9236	-1.8839	-4.2845	-2.896	-3.6639	-4.5995	-3.6999	-3.11	-2.5492	-3.5175	-2.523	-2.7415	-3.7762	-2.1705	-4.0049	-3.4858	-4.3779	-2.7541	-4.0128	-4.5839	-3.3593	-2.9553	-4.3179	-2.9062	-3.1057	-3.1666	-2.9468	-4.0738
-2.3475	-3.1391	-3.1873	-3.0284	-2.5433	-3.2673	-3.5776	-1.6616	-1.7299	-2.1678	-1.7989	-2.4688	-3.2786	-2.7861	-3.9688	-1.4937	-1.4257	-1.8389	-2.7124	-3.469	-2.468	-3.0571	-1.8185	-2.5609	-2.7134	-1.6468	-3.087	-1.6594	-2.8603	-1.4789	-3.5217	-1.9899	-0.27902	-1.3565	-2.6137	-1.4968	-2.2831	-2.8748	-2.042	-2.6814	-2.0735	-2.957	-2.4123	-1.8468	-2.7605	-3.4073	-2.0981	-2.4929	-2.5193	-2.1331
-5.3445	-3.7617	-4.5455	-4.068	-4.4581	-4.2586	-4.1679	-4.58	-3.7242	-4.0294	-4.6366	-4.4188	-5.1079	-3.8796	-4.1078	-4.2394	-4.8332	-5.3487	-4.0003	-3.6872	-3.3324	-3.1752	-4.3238	-4.3195	-5.021	-4.5238	-4.021	-3.574	-4.5619	-3.1369	-4.3732	-4.2484	-3.7976	-4.09	-5.9976	-2.9511	-4.9912	-4.2424	-4.9007	-4.1786	-3.4988	-4.6029	-3.9852	-3.5272	-4.5427	-3.9284	-4.7366	-4.6067	-4.4263	-4.2176
-2.0747	-0.59029	0.22525	-1.5923	-1.276	-1.274	-1.5243	-0.76503	-2.0342	-3.371	-1.9195	-2.8185	-2.3536	-1.4598	-2.0242	-2.4823	-2.6007	-1.6174	-2.8564	-1.6983	-2.4991	-1.9025	-1.6078	-1.2891	-0.34316	-0.77787	-1.1335	-1.4129	-2.1515	-2.1906	-1.1831	-1.1495	-1.8819	-2.21	-1.3111	-1.7126	-1.7564	-2.108	-1.8041	-3.8916	-3.407	-1.4048	-1.4246	-1.836	-1.5671	-1.2094	-1.7987	-2.4276	-1.314	-1.3763
0.28523	-0.41867	0.1266	-0.1296	-0.39191	-0.068972	1.0111	-0.14778	-0.4976	-0.47857	0.23843	-0.82795	0.078823	-0.74754	-0.92876	-0.022051	0.32847	-0.10853	0.023081	-0.13289	-0.20757	-0.26133	-1.0778	0.16698	-0.68186	-0.18627	1.2366	0.11714	0.20292	0.43211	0.55244	0.96243	0.86389	-0.12191	-1.37	-0.057694	-0.50366	0.20731	-0.091212	-0.41783	0.17083	0.3269	0.11989	-0.53653	-0.40626	-0.84569	-1.1775	0.9765	-0.52819	0.20523
-22.723	-23.093	-23.34	-23.164	-22.568	-22.907	-21.77	-22.722	-22.556	-22.279	-21.752	-23.305	-22.922	-22.063	-22.876	-21.765	-22.972	-23.414	-22.301	-22.7	-22.926	-21.522	-22.38	-21.631	-20.89	-21.283	-22.328	-22.579	-20.911	-22.043	-21.329	-22.865	-22.197	-23.188	-21.717	-22.868	-21.876	-21.969	-23.237	-21.405	-22.745	-22.721	-22.093	-22.79	-22.257	-22.298	-23.344	-21.318	-22.057	-22.328
8.1385	7.745	8.5993	8.6987	8.4442	7.7546	8.6963	8.4989	8.887	8.9605	7.8795	8.33	7.2168	8.3296	8.2848	8.9376	8.5374	8.4453	8.7226	8.3464	8.2403	8.9561	9.6089	8.2023	9.3365	9.6443	8.6629	8.9534	9.4414	8.9565	8.5826	8.9141	7.7738	9.107	6.7593	8.7247	8.563	7.2849	7.8612	9.8425	8.8127	8.6849	8.5928	7.8488	8.8205	9.0829	7.728	8.3272	9.0379	8.7937
-13.162	-14.3	-13.263	-13.548	-13.738	-13.169	-12.452	-13.435	-12.862	-13.503	-13.556	-13.601	-13.752	-13.406	-14.103	-13.698	-13.238	-12.917	-12.145	-12.753	-13.632	-12.837	-13.332	-13.373	-13.304	-13.555	-12.13	-13.458	-12.652	-12.279	-12.986	-12.932	-14.403	-13.876	-13.454	-13.58	-14.111	-13.031	-12.976	-14.319	-13.326	-13.188	-13.625	-12.477	-13.994	-12.903	-15.324	-12.161	-13.445	-14.33
-4.4954	-3.866	-4.1069	-5.1966	-3.5674	-4.6149	-3.935	-4.4525	-4.6717	-4.3375	-3.6809	-4.3795	-4.3566	-3.6641	-4.1317	-3.5979	-3.1623	-5.3908	-3.4464	-3.8456	-4.5072	-4.3888	-4.5886	-4.6521	-3.6718	-4.2511	-4.5867	-5.2416	-4.9866	-3.8905	-4.2314	-5.6423	-4.6295	-4.1844	-5.2179	-4.0162	-4.6196	-3.3893	-4.2335	-4.5929	-4.2961	-4.5114	-2.6038	-4.4875	-4.6972	-3.2508	-5.047	-3.2467	-3.8454	-4.8127
-5.8892	-4.0958	-5.7105	-6.343	-5.7152	-5.4053	-5.4381	-5.7464	-7.0393	-5.865	-6.2855	-5.0115	-5.5965	-4.111	-5.1858	-4.6889	-4.8018	-5.4963	-5.1675	-5.019	-6.3984	-5.1037	-6.1421	-5.2402	-4.6393	-5.494	-6.0201	-4.9235	-5.3876	-6.2153	-5.6242	-6.1321	-5.9438	-5.1238	-5.4354	-5.7656	-6.393	-6.4213	-6.5613	-4.9889	-6.5059	-5.4051	-4.8591	-4.1957	-5.1029	-5.8783	-5.7193	-5.6808	-5.0542	-5.4004
0.28497	0.32308	0.38214	0.76404	-0.015943	-0.83866	0.068415	-0.37391	0.77787	0.96961	0.56743	0.034106	-0.1274	0.38797	0.58553	-0.34063	-0.35355	-0.38753	0.65916	0.29788	0.48303	1.7401	0.37875	1.4671	0.86544	1.5909	-0.58357	0.98935	0.3431	0.70156	1.0081	0.72172	0.46229	0.50087	0.083915	-0.89251	0.89792	2.1362	1.1538	0.004531	-0.85945	0.87799	1.0393	1.2595	0.39954	-0.40617	0.72693	-0.10441	0.59688	0.44373
9.0787	10.591	8.8798	10.474	11.049	9.8104	9.1461	9.8177	8.392	9.4275	9.4189	9.5599	10.685	10.215	9.7143	9.5589	9.9487	9.7672	9.4208	11.222	10.602	9.4496	9.8726	9.4814	9.7416	9.9606	9.4659	10.176	9.3802	9.9992	9.0606	9.2388	10.521	10.182	9.072	9.0677	10.037	10.219	8.9296	9.7679	10.102	10.054	10.707	9.0681	9.4502	10.386	9.1994	8.5538	9.8106	9.5052
-12.512	-13.529	-13.115	-14.011	-12.7	-12.804	-13.694	-13.281	-12.508	-13.016	-12.345	-13.949	-13.025	-13.069	-13.89	-12.816	-12.882	-13.398	-13.413	-13.267	-14.016	-13.461	-14.352	-13.96	-14.293	-13.442	-13.108	-14.03	-13.828	-13.293	-12.719	-12.074	-13.235	-12.33	-13.48	-12.937	-13.336	-12.925	-13.236	-13.619	-12.001	-13.816	-12.197	-13.354	-13.954	-13.705	-12.936	-12.663	-13.339	-10.738
6.1909	7.3904	6.3453	6.8573	7.319	7.4869	7.1468	6.1682	6.299	5.9001	6.5129	7.9606	6.0732	7.0777	5.7658	5.0386	7.6964	5.1908	6.5957	7.0097	6.7728	7.2348	7.9353	6.2587	7.0769	7.3619	6.8628	7.1124	7.6819	6.3965	7.1772	6.1175	6.738	6.6266	7.5186	6.9763	6.335	6.4783	7.9057	8.599	6.76	8.0549	6.3756	6.8365	7.1741	6.5303	6.4068	7.1422	7.1022	6.045
-12.082	-12.751	-12.177	-12.148	-12.934	-12.497	-12.515	-13.041	-14.319	-13.823	-13.164	-13.718	-14.209	-12.665	-13.51	-13.657	-14.287	-13.178	-13.614	-12.333	-12.954	-12.872	-12.951	-13.725	-13.401	-12.636	-12.526	-14.062	-13.132	-14.076	-14.043	-13.855	-12.344	-12.604	-12.773	-13.301	-12.864	-13.144	-12.319	-13.517	-12.382	-13.296	-11.778	-13.57	-13.061	-12.816	-12.777	-13.141	-13.119	-13.138
-3.4291	-2.663	-3.9673	-2.4417	-4.0301	-3.6526	-2.7001	-3.463	-2.239	-3.5828	-4.4373	-2.7464	-3.2433	-3.4003	-2.5	-3.8773	-2.5267	-3.93	-3.428	-2.8961	-2.3315	-2.7388	-2.3012	-3.6666	-3.4099	-2.1499	-3.5304	-1.9049	-2.5276	-3.2428	-2.796	-2.9757	-3.0949	-2.31	-3.8126	-2.5403	-3.8732	-2.7901	-3.8585	-2.2536	-4.0876	-3.1541	-3.9085	-3.8546	-3.5806	-2.8645	-2.296	-2.7535	-2.3677	-3.2426
-4.5344	-4.462	-3.912	-4.6719	-3.8351	-4.4242	-5.1185	-4.6846	-4.6823	-3.7895	-4.4187	-2.9453	-4.9688	-4.6069	-4.2615	-3.58	-5.4043	-3.462	-4.5071	-4.3334	-4.6955	-4.6215	-4.2683	-4.7465	-3.9458	-4.5793	-3.7019	-4.875	-3.6357	-4.6886	-5.1751	-4.1611	-4.6731	-3.8877	-4.064	-4.2099	-5.1641	-4.1454	-4.6465	-4.646	-3.7178	-4.192	-4.3764	-5.262	-5.0525	-3.4881	-5.0062	-4.6456	-3.5629	-3.9499
4.7168	4.4056	5.7603	5.1161	5.8541	3.822	4.6124	4.3374	4.8758	4.4183	4.1983	5.97	4.5979	5.0062	4.9543	4.7924	4.384	4.3594	4.4767	3.1643	4.5708	3.8401	3.7556	5.03	4.1464	4.0112	5.1742	3.9788	4.6608	4.4949	4.1263	4.4373	4.6169	4.5662	5.0105	3.7	3.8963	4.5679	4.6297	4.1168	4.6406	4.3897	5.5203	5.2743	3.9709	4.5639	3.9366	4.3606	5.6116	2.5514
7.6627	7.6588	5.8406	6.9526	6.8018	6.5598	7.1275	6.3419	6.4653	6.9277	6.6295	5.9391	7.4611	7.3357	7.5618	6.3793	7.3682	6.3976	7.3404	7.0419	7.1625	7.4329	6.7476	6.1422	6.8659	7.9565	6.5179	6.4327	6.7748	6.5757	7.6954	6.1158	7.31	6.268	6.7228	7.2804	6.9096	6.6599	6.452	7.252	7.3324	6.0169	6.4893	6.3896	6.9723	6.9546	6.6606	6.3192	6.9685	7.2088
-10.81	-10.954	-11.148	-11.325	-12.214	-11.663	-11.48	-10.973	-11.326	-12.181	-11.372	-12.299	-11.028	-10.946	-12.013	-11.21	-12.416	-10.483	-11.988	-12.253	-12.197	-11.344	-12.128	-12.759	-11.305	-12.114	-11.497	-11.213	-12.08	-11.695	-12.443	-11.789	-10.993	-11.668	-11.733	-11.21	-11.289	-11.629	-12.171	-11.631	-11.441	-11.949	-11.668	-12.746	-11.105	-11.97	-11.267	-11.967	-11.742	-12.171
-5.792	-4.5474	-4.9991	-4.7842	-4.5616	-4.4355	-5.6972	-4.5816	-6.0316	-3.618	-5.1239	-5.442	-4.1719	-4.4321	-5.0542	-3.1685	-5.3558	-5.2026	-5.6346	-4.4202	-4.2274	-5.4239	-5.7782	-5.5011	-5.0779	-4.3998	-5.8234	-5.3604	-5.1061	-5.712	-4.3916	-6.0895	-5.476	-4.7463	-4.7239	-3.677	-5.5348	-5.4167	-5.2023	-5.4649	-5.0211	-6.3931	-4.8377	-5.264	-5.4367	-5.463	-6.0331	-5.6333	-4.9877	-4.3401
-5.8893	-6.0364	-6.6967	-6.9436	-5.061	-6.2892	-5.6843	-6.2125	-6.193	-5.5407	-5.5478	-6.4648	-6.2421	-5.9935	-6.6415	-6.2184	-6.9931	-6.416	-6.5259	-6.8911	-7.0802	-6.8864	-7.125	-6.384	-5.9563	-6.7823	-7.5381	-7.0653	-5.1304	-6.7465	-7.2057	-6.1865	-5.8061	-6.7244	-6.9599	-7.2069	-6.052	-6.4353	-6.0964	-6.5624	-5.7603	-7.1656	-7.1378	-6.2234	-6.8759	-6.2882	-5.9057	-6.3739	-5.9888	-6.3778
-4.2957	-4.8771	-4.7564	-5.0435	-4.0932	-5.5405	-4.4434	-5.9117	-4.9131	-4.3041	-5.9895	-4.2478	-6.1403	-5.0116	-5.8302	-6.288	-4.9422	-5.9327	-5.5528	-4.7698	-6.244	-5.3069	-5.0218	-4.0205	-3.4658	-5.722	-5.1738	-5.0389	-5.8809	-3.4617	-5.1665	-3.2299	-6.7603	-5.3973	-5.3296	-5.4155	-4.4831	-4.4118	-4.5263	-5.7945	-4.9482	-4.9308	-5.2578	-5.7948	-4.8651	-5.2757	-4.923	-3.8508	-4.2037	-4.994
-13.038	-13.087	-12.572	-13.604	-11.917	-12.972	-12.231	-13.592	-14.011	-13.62	-12.945	-12.486	-12.22	-13.96	-12.84	-12.543	-14.052	-12.237	-11.24	-13.551	-12.119	-13.224	-12.688	-12.928	-12.931	-12.522	-13.423	-13.334	-13.148	-13.011	-12.618	-13.151	-11.711	-11.444	-12.806	-13.684	-12.607	-12.664	-13.049	-12.658	-12.686	-13.074	-11.497	-12.56	-13.487	-12.61	-12.702	-12.771	-13.031	-13.103
-0.58498	-1.074	0.052687	-1.1715	-0.090057	0.31921	0.25212	0.69365	0.30154	-0.32195	0.30098	0.073012	-0.29869	0.79412	-0.17556	-0.25356	-0.94335	-0.023055	-1.2441	-0.4506	-0.18912	-0.53197	0.14064	0.091735	-1.1923	-0.33111	0.10821	1.1138	-0.26452	-0.6089	-0.4945	-0.20225	0.09165	-0.84263	-0.035449	-0.37068	-0.45952	-1.16	-0.47948	-0.26183	-0.27727	-1.4527	1.1694	-0.70609	0.11928	-0.2455	-0.65343	0.0078113	-0.16341	-0.01346
-3.1695	-3.1758	-2.8317	-3.8679	-3.2276	-3.4172	-2.4717	-3.5782	-3.5216	-3.9344	-4.0838	-3.6091	-3.0409	-3.5105	-4.6271	-3.2579	-3.2707	-2.8436	-2.1699	-3.0957	-3.4098	-2.4305	-4.6124	-2.8193	-3.8638	-4.0254	-3.489	-2.8346	-2.2123	-2.9606	-2.854	-3.7163	-2.8575	-4.4386	-3.1206	-2.8271	-3.9871	-3.5604	-3.1278	-2.247	-2.9767	-3.7237	-3.1032	-3.4564	-3.495	-3.9391	-3.3482	-3.1445	-2.8348	-3.9058
-2.407	-2.4851	-1.9848	-0.78429	-1.8998	-2.0269	-1.6228	-2.2543	-2.1847	-1.3094	-0.91993	-1.5961	-1.329	-0.70328	-2.0643	-2.015	-2.4451	-1.8108	-1.8313	-1.1747	-1.6411	-1.7937	-1.9952	-1.8194	-0.62338	-1.3761	-2.0959	-1.4538	-1.2682	-2.525	-2.6917	-0.95518	-1.8327	-1.3133	-1.0584	-2.4466	-2.3647	-2.5096	-1.698	-1.5861	-2.3465	-1.7946	-1.3581	-2.5317	-2.8071	-1.0185	-2.4649	-1.7615	-2.1456	-2.8435
-9.4592	-9.0469	-8.3108	-9.393	-8.6937	-8.9887	-9.4494	-9.2831	-8.8908	-9.0403	-8.3013	-9.7685	-8.8964	-10.467	-8.85	-9.5366	-9.0004	-9.5289	-8.6582	-9.4811	-7.3901	-9.3397	-8.0257	-8.4778	-8.5523	-9.4176	-8.3897	-9.0604	-9.3857	-7.5179	-8.9167	-9.8422	-9.3959	-9.7464	-8.8477	-9.3822	-9.3058	-8.2905	-9.8334	-7.8907	-9.0779	-9.3581	-9.3527	-8.8882	-9.6597	-9.7374	-8.5022	-8.3353	-9.8949	-9.1765
-12.46	-11.033	-12.104	-11.847	-11.581	-12.033	-11.93	-11.568	-10.823	-12.897	-11.711	-11.235	-10.849	-11.25	-11.47	-11.671	-11.921	-11.276	-10.335	-12.117	-10.763	-12.245	-11.177	-11.901	-11.95	-11.804	-11.757	-11.042	-11.524	-12.061	-11.25	-12.176	-12.469	-11.727	-12.43	-12.26	-11.568	-12.331	-12.52	-11.128	-12.21	-11.73	-12.064	-11.514	-12.205	-12.249	-12.591	-12.13	-11.162	-10.449
10.068	10.119	10.454	9.1446	9.5845	10.124	9.1469	9.8355	10.955	10.305	9.1774	9.5139	9.3595	9.7043	8.1308	10.321	10.098	9.3734	8.6845	9.9993	9.2038	8.9673	9.3795	10.16	8.7511	9.7655	9.0063	10.89	9.7856	9.3988	10.926	8.9015	9.6628	10.763	10.594	10.141	8.9727	9.4236	9.6285	9.22	9.955	9.3047	11.241	8.8645	9.9034	10.304	10.057	9.2329	9.0309	9.9038
-7.057	-7.154	-7.3005	-8.423	-7.6233	-6.6411	-7.9192	-7.9305	-8.7337	-6.9366	-7.1262	-7.1791	-7.2101	-6.752	-7.138	-7.1629	-7.9948	-7.9978	-7.1598	-7.9727	-7.7648	-7.1503	-7.6088	-7.9485	-6.9128	-8.755	-7.5836	-8.6318	-7.5222	-8.2684	-6.9964	-7.1059	-7.1009	-7.1688	-7.1953	-8.3713	-7.8005	-8.5161	-6.9559	-8.5886	-7.0446	-7.028	-6.6876	-8.1504	-7.5787	-7.556	-6.26	-8.3855	-8.8346	-8.0232
-4.366	-3.4843	-3.7823	-3.1071	-3.3934	-3.4953	-3.3801	-2.4971	-3.1015	-3.7814	-2.8355	-3.5982	-3.2662	-3.407	-3.1925	-3.4743	-3.2989	-3.7011	-3.1463	-3.578	-3.5253	-3.4865	-3.6131	-4.4209	-3.4473	-3.5987	-2.5041	-3.2856	-2.9255	-2.9133	-3.1616	-3.2778	-3.1304	-3.7721	-2.8617	-2.5534	-3.6932	-3.9654	-3.3167	-2.3429	-4.555	-3.1704	-3.2675	-3.0196	-3.4638	-2.9988	-3.4523	-2.8006	-4.5536	-4.5894
-0.67384	-1.3791	-1.4657	-2.0641	-1.4005	-1.4056	-0.39231	-0.77227	0.048687	-0.5066	-0.75837	-1.2301	-2.128	-2.4018	-1.2371	-1.5043	-1.3281	-0.89507	-1.9314	-0.35967	-2.476	-0.82239	-1.7949	-1.9488	-2.3958	-0.8826	-1.5905	-1.2495	-1.8818	-1.2848	-1.4861	-2.5504	-1.677	-2.047	-2.2022	-1.7083	-0.73128	-2.4857	-1.3034	-1.3155	-1.0379	-1.6757	-2.1827	-2.1353	-2.0399	-1.719	-1.9573	-1.0729	-0.96146	-1.0343
-20.219	-20.773	-20.807	-21.413	-21.523	-21.748	-21.928	-20.345	-20.35	-20.605	-22.886	-19.549	-21.393	-20.014	-20.656	-21.248	-20.803	-21.243	-20.091	-20.437	-20.741	-20.625	-20.166	-20.691	-21.477	-20.291	-21.571	-19.984	-20.732	-21.964	-19.813	-21.126	-20.924	-21.113	-20.241	-21.222	-21.276	-20.912	-21.055	-20.349	-19.417	-19.867	-21.515	-21.235	-20.831	-20.15	-20.523	-19.811	-20.658	-21.782
-13.739	-14.804	-14.278	-13.517	-14.838	-12.776	-14.051	-12.887	-14.069	-14.393	-14.946	-14.08	-14.72	-13.089	-13.063	-14.864	-14.147	-13.432	-14.475	-14.027	-13.729	-13.009	-14.424	-13.876	-14.486	-13.905	-14.247	-13.811	-14.351	-14.244	-12.962	-14.794	-14.158	-13.706	-13.277	-13.652	-14.032	-14.681	-14.35	-13.52	-14.751	-13.884	-13.638	-14.639	-13.462	-12.29	-13.231	-14.582	-13.23	-14.26
-2.8184	-4.7459	-3.6741	-4.4492	-3.573	-5.0716	-3.5737	-4.1463	-3.8806	-3.7232	-4.0802	-4.2076	-4.1984	-2.534	-3.362	-4.4638	-4.0493	-5.2875	-4.5681	-3.8342	-4.064	-5.2349	-3.3875	-3.2589	-2.7853	-3.2736	-3.377	-3.7214	-3.9322	-3.0316	-2.5407	-3.7599	-3.822	-4.5309	-3.6487	-3.9103	-3.0767	-3.2704	-4.2536	-4.1433	-4.1893	-4.238	-2.4619	-4.4188	-4.2217	-4.5946	-4.3284	-2.8132	-4.9224	-3.7611
4.9332	4.8796	5.3305	4.5452	5.0509	4.6236	4.4755	5.5166	5.7743	5.0524	5.0881	4.092	5.5028	5.0578	5.4743	4.3942	5.4577	4.7255	5.1704	4.6768	5.6144	4.7093	5.1472	4.6854	5.3808	4.0742	5.5531	5.8343	5.1603	5.8448	4.6225	5.0267	4.4428	5.2097	4.841	5.5793	5.7881	4.721	5.6844	5.3469	5.3531	4.9466	5.3785	5.3511	4.6435	5.698	4.9835	4.8635	5.0999	4.6601
1.0256	-0.37227	-1.0115	1.5851	0.037746	0.661	0.24826	0.61237	0.87068	-0.23491	1.2093	-1.4265	-0.1414	-0.42676	-0.15934	-0.69388	0.312	0.48881	0.1573	0.95931	0.51843	-0.42478	1.7657	0.85251	-0.81955	0.11383	-0.30019	-0.29192	-0.47925	0.88786	-0.1834	-0.23091	1.477	-0.38727	0.80332	-0.42636	-0.30821	0.23634	0.19864	0.30162	0.89697	0.1971	0.7426	0.61942	0.36591	2.0554	0.79391	0.64941	1.2688	0.85902
5.1542	4.7885	5.8733	4.7088	5.364	4.6166	3.7606	5.1814	5.2824	5.3201	6.4088	4.1577	5.0878	5.0867	5.4082	5.086	4.8583	5.7096	5.445	4.2277	4.3401	3.9503	5.8171	3.7383	4.52	5.858	4.9482	4.4289	6.5764	5.9481	5.0101	4.741	4.558	5.4754	5.3611	5.3443	6.2805	5.2101	4.6555	4.959	5.6124	4.6875	5.2096	6.0484	4.9517	5.7539	5.7232	4.69	4.887	5.0328
-8.372	-8.9396	-8.795	-9.0836	-9.7606	-9.0365	-8.8239	-9.3636	-9.2169	-9.8147	-9.3685	-8.999	-10.735	-10.165	-8.844	-10.238	-9.1175	-9.2603	-9.0796	-10.193	-8.3092	-9.052	-9.8058	-9.9598	-9.4389	-9.2207	-9.2208	-9.8894	-9.3456	-9.0622	-9.8403	-9.4621	-9.54	-9.1181	-9.6995	-9.3206	-9.9554	-9.1478	-9.7609	-8.8886	-10.018	-9.6392	-9.2336	-8.8862	-9.2018	-9.1696	-9.0617	-9.3461	-8.1673	-10.161
3.4469	4.2339	4.3215	4.2841	3.2777	4.4331	3.6201	4.8287	5.1002	4.3606	4.5216	3.8819	3.5436	4.4454	4.6599	4.4472	4.8486	4.4617	5.4141	4.2145	4.6348	4.4319	4.8052	5.259	4.5648	3.7443	4.5247	4.6037	4.4379	5.0798	4.0262	4.367	4.8196	4.4894	4.545	5.0473	3.9879	5.1468	3.7605	3.9396	4.2279	4.8199	4.2408	4.4931	4.5543	4.057	4.6202	4.0028	4.8244	5.3537
-2.5811	-3.5224	-3.787	-2.6834	-3.2567	-2.7792	-2.6588	-3.2746	-2.9877	-4.1304	-3.8709	-3.0296	-2.9523	-3.3409	-3.3009	-2.874	-2.8631	-3.5547	-3.1085	-2.973	-3.2405	-4.1048	-3.612	-3.2458	-3.223	-2.6124	-3.8142	-3.3527	-2.9033	-3.5842	-3.5367	-2.1955	-1.7343	-3.4107	-2.3582	-4.1346	-3.3709	-3.2353	-3.7236	-3.1689	-3.8076	-3.8129	-4.1434	-2.8016	-3.9496	-3.4173	-3.4383	-3.0579	-3.6504	-3.0691
9.2089	8.8239	9.3859	8.3647	8.284	8.5262	7.9774	7.6398	8.0768	8.2057	8.4852	8.2202	8.8738	9.0312	8.8092	9.023	7.4962	8.7649	8.5841	8.8476	7.963	9.1693	8.3467	8.3891	8.2641	8.5115	9.311	7.6544	9.308	8.2193	10.23	8.527	8.1365	9.3759	8.7741	8.631	8.7775	8.8032	9.2192	8.8007	8.0983	8.4291	8.1698	9.3666	8.1068	8.8913	8.3769	9.1032	9.1306	8.317
0.61852	1.6216	2.2966	1.6704	0.65088	1.3038	2.4098	1.6941	2.298	1.8935	1.1474	1.0649	1.5505	-0.094572	1.7538	1.593	3.419	2.0966	1.2086	3.3627	2.116	1.0905	1.6338	2.8527	1.1926	2.4936	1.634	0.54031	1.6613	2.11	1.5734	2.6035	1.6813	1.7342	2.5089	0.05982	1.6907	1.4181	1.5052	1.7558	0.98114	1.1588	2.2277	1.4618	0.89236	1.468	1.2241	0.51624	1.4314	2.1632
-9.4588	-10.156	-9.6737	-9.3422	-9.3348	-10.519	-8.9533	-9.6633	-8.5896	-8.4517	-9.6739	-9.5728	-9.6435	-10.019	-8.3857	-9.7794	-9.2938	-9.6224	-9.7126	-8.6004	-9.7096	-9.888	-7.4517	-8.9161	-9.0339	-8.8967	-9.874	-9.3918	-9.6324	-9.0915	-9.2983	-8.9584	-9.7869	-9.5007	-9.1364	-9.4139	-9.1384	-9.719	-9.3925	-9.6641	-9.6366	-10.085	-9.4695	-9.2449	-8.871	-9.4988	-9.2794	-10.036	-8.642	-8.9879
2.7859	1.8018	3.4287	2.9835	3.3276	1.7209	3.7814	3.1165	3.3774	2.6581	1.7283	3.0537	4.0884	2.6647	1.5373	2.4372	2.2471	3.3528	2.3311	2.5823	1.7387	3.1305	1.9607	3.0776	1.9159	2.4878	2.4835	1.7981	2.4962	1.3148	2.41	2.9516	3.5145	2.4739	2.833	2.8022	2.0676	1.6093	3.144	2.7227	2.3986	2.0001	2.3454	3.4331	2.2423	1.7156	1.2308	2.6441	1.7239	1.4458
-20.94	-21.392	-20.17	-20.511	-20.621	-20.354	-21.258	-21.539	-20.213	-20.768	-21.383	-20.112	-21.131	-21.323	-21.498	-19.964	-21.362	-21.522	-20.624	-20.104	-20.709	-20.392	-19.527	-21.056	-21.145	-21.006	-20.253	-20.294	-20.25	-20.262	-20.075	-20.843	-21.754	-20.136	-21.154	-20.454	-21.922	-19.107	-21.002	-19.564	-21.067	-20.24	-20.688	-21.154	-20.947	-20.712	-20.204	-21.172	-20.839	-20.962
-0.75156	1.3445	0.10068	-0.12213	1.2479	0.55163	0.97998	0.23964	0.0070363	0.60458	0.26117	0.25235	-0.50858	-1.4768	-0.33348	0.3683	0.3553	0.066429	-0.056045	-0.19159	0.67326	0.28313	-0.051623	-0.79743	-0.50036	0.39766	0.22241	-0.88939	0.094067	0.53254	-0.14845	0.40494	-0.36679	1.227	-0.71414	-0.12367	-0.32418	0.43058	0.037929	-0.93217	0.19876	-0.12684	1.5176	-0.70474	0.68684	0.36705	-0.21171	0.092897	0.18353	0.78676
-0.69343	-1.1492	1.5732	0.51433	0.26093	0.38997	1.1241	-0.5572	0.10653	-0.82748	0.78081	0.5428	-0.58013	1.0912	-0.97903	0.61043	-0.42772	-0.31778	-0.31425	-0.10869	-0.21041	0.90545	0.89583	0.18869	1.3467	-0.3076	0.85793	0.43718	1.2649	-1.1231	1.2407	0.7011	0.78912	1.2875	0.88002	0.47193	0.62243	-0.61435	0.10155	-0.82359	-0.47925	0.73331	0.22277	-0.45606	0.1766	0.84311	-1.0478	0.49501	0.11817	-0.19642
-10.87	-11.359	-9.3634	-10.765	-10.89	-10.31	-11.45	-10.376	-9.938	-11.278	-10.025	-11.868	-11.618	-10.12	-10.998	-11.739	-10.204	-11.652	-10.924	-10.512	-11.567	-10.692	-11.424	-10.033	-11.468	-10.916	-10.948	-10.17	-9.8328	-10.456	-10.67	-10.204	-10.691	-9.782	-11.586	-11.289	-11.22	-9.7255	-10.283	-9.8476	-10.376	-11.184	-10.812	-12.555	-11.624	-10.998	-11.173	-10.88	-11.052	-10.725
-2.6616	-2.0136	-3.2343	-2.0583	-3.0383	-3.8595	-3.3054	-2.5449	-3.0267	-2.6498	-1.8805	-2.3066	-3.6436	-2.3997	-2.3057	-1.1175	-2.0118	-3.2594	-2.5836	-4.0862	-2.0023	-1.8847	-3.6705	-3.8294	-1.9304	-1.7752	-1.3984	-2.6801	-2.4389	-2.4332	-3.3014	-2.4236	-3.1107	-3.6695	-3.0348	-3.1112	-2.7848	-1.5918	-3.3272	-1.0174	-3.3163	-2.6765	-1.934	-3.5042	-3.2189	-2.728	-1.8737	-2.2455	-1.3439	-3.3578
4.6331	3.8132	4.8095	5.7809	4.3161	4.7103	4.018	4.9892	4.6494	5.6076	5.3643	4.7763	5.1917	5.6799	5.2586	4.2001	4.3691	4.0409	4.4563	5.6226	4.3928	5.2397	5.5961	5.4271	4.7289	5.3019	5.0033	5.9524	4.5009	5.5022	5.197	3.8021	5.4692	5.7478	5.5132	5.4736	3.861	4.9396	4.7425	5.3898	5.2193	5.0218	5.2411	4.9988	4.8748	4.84	5.2509	4.722	4.9213	5.4358
-0.45234	-2.2689	-1.4322	-1.709	-2.3704	-1.8189	-0.51518	-1.5475	-1.7617	-2.8443	-1.0062	-2.0455	-1.651	-1.3683	-1.7182	-1.9722	0.35511	-1.7679	-0.52227	-2.8366	-0.87853	-1.531	-1.3579	-0.75573	-2.4034	-1.1432	-1.6354	-1.5313	-0.1291	-0.38843	-1.1287	-1.2561	-1.6515	-1.2406	-1.8872	-0.50834	-1.9845	-0.37308	-2.0513	-1.3304	-0.81465	-1.6463	-0.78989	-0.89662	-1.2295	-1.8359	-2.688	-2.4194	-0.63695	-1.5433
-9.9869	-10.438	-10.789	-10.533	-9.5992	-9.9707	-10.973	-10.147	-10.993	-11.217	-9.9933	-10.03	-9.6938	-11.867	-10.238	-10.417	-9.4778	-10.602	-9.7974	-10.812	-9.7261	-9.3236	-9.9421	-10.545	-8.981	-10.362	-10.789	-10.405	-10.908	-10.564	-8.9609	-10.069	-11.177	-10.872	-9.4322	-10.282	-9.4486	-10.374	-9.4857	-9.4977	-9.2781	-10.759	-9.8591	-11.45	-9.579	-10.27	-10.294	-10.22	-10.1	-10.782
7.4579	7.8406	7.2715	7.6247	8.9014	7.6065	8.0039	8.0755	6.539	7.9896	7.8606	8.1719	6.6881	8.1554	8.2014	8.7336	7.2378	7.5304	7.9717	7.2892	8.2747	7.4136	7.2733	6.8586	9.1157	8.969	6.7821	8.4751	9.3051	7.9756	8.9162	8.199	7.8522	8.9176	8.0464	7.3792	7.9819	7.7482	8.0506	9.7078	8.7874	8.6035	7.4498	7.4369	8.0306	8.0506	7.155	7.5888	8.4308	8.4002
-10.452	-10.48	-11.624	-10.825	-11.104	-11.861	-11.787	-11.42	-11.003	-11.425	-11.367	-10.823	-10.609	-11.098	-10.91	-11.267	-12.066	-10.469	-10.981	-11.642	-11.638	-12.455	-11.295	-11.828	-10.956	-12.008	-11.036	-11.665	-10.615	-10.875	-12.618	-11.621	-12.646	-11.057	-11.419	-11.911	-12.227	-11.851	-11.59	-12.239	-11.554	-11.351	-11.175	-11.104	-11.793	-10.409	-11.572	-11.6	-10.991	-10.963
-2.2277	-1.1365	-0.99082	-2.3285	-1.9944	-0.44485	-1.7935	-2.683	-0.94586	-1.2095	-1.9744	-0.88813	-0.74195	-0.53268	-1.2053	-2.1407	-2.1158	-0.15805	-1.3925	-0.31363	-2.4448	-1.4216	-1.4976	-1.8105	-1.7027	-1.0531	-1.6431	-2.1373	-1.5816	-0.75396	-2.3632	0.0028326	-1.4084	-2.2482	-0.35556	-0.93284	-1.9653	-1.4073	-1.6465	-1.3587	-1.2246	-1.2665	-1.4577	-1.9703	-0.77976	-0.47915	-1.2178	-2.0928	-1.3942	-1.4081
-6.698	-7.7627	-7.4656	-7.5958	-8.0084	-7.2589	-7.2701	-6.89	-6.8771	-7.6843	-9.1358	-7.3147	-7.6478	-7.5192	-7.7612	-8.1481	-7.5161	-6.991	-7.9582	-7.4402	-7.3303	-7.9535	-7.8981	-8.44	-7.1605	-8.3347	-6.8454	-8.1977	-8.5048	-8.0833	-7.6867	-6.1259	-7.101	-7.3611	-7.6541	-7.6826	-7.3858	-7.1212	-7.5093	-7.5531	-7.2261	-7.7677	-7.2952	-7.4234	-6.9437	-8.2405	-7.3285	-7.5875	-7.5033	-7.9344
4.0535	5.7324	5.7106	6.2505	6.5436	5.3976	5.4863	4.6726	4.8807	3.5652	5.0029	6.0279	4.5974	5.6261	5.1997	5.9724	5.5827	6.1312	5.7843	5.8815	5.6383	5.1976	5.442	5.8421	5.4918	6.6595	5.8463	5.8329	6.3526	5.6577	5.2997	5.4803	6.0242	5.4319	4.8136	5.5424	5.9472	4.3962	4.8004	5.6075	5.1375	5.0471	4.8337	5.5141	5.1626	5.7875	5.5105	6.3068	5.1217	5.235
-22.299	-21.486	-22.149	-22.413	-23.329	-22.989	-21.768	-21.767	-23.627	-22.156	-21.515	-21.118	-22.576	-23.072	-21.956	-22.809	-21.716	-22.508	-23.106	-23.13	-22.513	-21.943	-22.2	-21.788	-22.262	-21.152	-21.958	-23.228	-22.298	-23.269	-21.472	-22.318	-22.415	-22.646	-22.107	-22.403	-21.545	-21.085	-22.727	-23.296	-22.12	-22.522	-22.222	-21.468	-22.391	-21.226	-22.524	-21.886	-23.243	-22.042
-0.60578	-3.1055	-2.2281	-0.70838	-1.3333	-2.9088	-1.1161	-1.4334	-0.072764	-1.8663	-1.5333	0.03852	-2.3812	-1.2527	-1.8862	-0.17079	-1.327	-1.1042	-1.8428	-0.46139	-1.6174	-0.32441	-1.1459	-1.5238	-1.984	-1.2583	-1.9388	-0.5533	-0.29485	-1.8777	-1.0426	-0.046447	-1.4657	-1.7926	-1.0499	0.55678	-1.4772	-1.3148	-2.1857	-1.7938	-2.2093	-0.60143	-1.4191	-1.9017	-1.1542	-2.0352	-0.63438	-1.5372	-1.0502	-1.4852
-13.83	-12.649	-12.291	-12.749	-13.862	-12.625	-12.265	-12.58	-12.858	-13.22	-14.071	-13.645	-13.885	-13.104	-13.902	-13.804	-13.473	-12.977	-13.308	-13.43	-12.453	-12.52	-12.758	-13.096	-13.041	-12.549	-12.891	-12.828	-13.89	-14.652	-13.681	-13.395	-13.712	-12.706	-12.482	-12.925	-12.513	-13.368	-13.393	-13.789	-13.391	-13.079	-12.717	-13.075	-11.939	-11.802	-13.121	-12.938	-13.302	-13.284
2.5151	3.3759	3.6482	3.3842	2.6833	3.0155	1.4471	3.7445	2.9246	2.3564	2.7429	2.9908	3.4014	2.1235	2.9972	3.3336	3.3268	2.7311	3.6378	4.658	2.4599	1.3948	3.258	3.6416	2.7091	3.9195	3.264	2.3977	3.4095	3.5057	2.1269	2.9949	3.432	3.4121	2.579	2.4439	2.9478	2.9356	2.3764	3.1555	3.4547	2.66	4.1409	2.4446	3.127	4.0065	3.0761	3.6515	1.652	2.6675
-6.752	-6.3864	-5.7524	-6.3924	-7.5461	-6.0653	-5.8248	-6.7449	-5.7827	-6.4504	-6.6339	-5.6416	-6.8765	-7.7474	-5.2735	-6.679	-6.7489	-7.1445	-7.1008	-7.5915	-6.8934	-6.6969	-6.4196	-6.4715	-6.2431	-6.6544	-6.1209	-6.5055	-6.9309	-7.6086	-6.4018	-7.2047	-6.5651	-6.1167	-7.055	-6.3151	-7.933	-6.2641	-6.462	-5.0107	-7.0763	-6.7606	-4.4258	-6.8301	-5.8155	-5.5387	-5.6608	-6.4478	-7.1321	-5.8196
9.091	7.8254	7.4839	7.9488	7.3005	7.4707	7.725	8.4128	8.2151	7.9754	7.8694	8.9686	7.0051	7.5667	8.1095	8.4374	6.6423	8.4295	7.8543	7.2576	8.017	8.6161	7.5825	7.8389	9.0947	8.8849	8.146	7.6746	6.7968	8.6707	7.8927	7.9505	8.4402	8.0039	7.9077	6.5902	8.6355	9.0174	8.7673	8.0831	8.2623	8.3335	7.1142	8.8255	7.7792	7.8916	8.3678	7.5396	8.0407	7.5485
-10.259	-10.218	-9.4191	-11.229	-10.547	-10.112	-10.128	-10.209	-9.9177	-10.707	-10.513	-9.6685	-9.8174	-10.746	-9.8578	-10.399	-9.8368	-9.7764	-9.1595	-11.18	-10.425	-10.395	-10.197	-9.4231	-10.46	-10.683	-10.513	-9.2089	-10.097	-10.052	-9.2811	-9.9122	-10.54	-9.2505	-9.4994	-12.279	-10.101	-10.169	-9.9433	-10.063	-10.174	-10.052	-10.1	-10.947	-9.5856	-10.337	-10.787	-9.6832	-10.777	-10.592
-2.8386	-2.2433	-3.41	-2.8314	-2.2294	-2.7426	-2.5237	-2.2983	-2.1512	-1.6927	-1.4052	-2.1519	-3.4206	-3.119	-2.4286	-2.4743	-4.4189	-3.8198	-3.0037	-2.6208	-2.0347	-2.4863	-2.3805	-1.9258	-1.7525	-3.2161	-3.4493	-2.3063	-2.9035	-3.2958	-1.9664	-2.1283	-1.9272	-2.8102	-2.8577	-2.907	-1.7125	-2.1647	-1.7514	-1.8874	-3.0731	-2.6312	-3.2154	-2.4041	-2.3311	-2.9514	-2.1702	-2.3666	-1.9749	-2.6999
-12.023	-11.607	-11.558	-12.498	-10.577	-11.988	-11.075	-12.065	-11.162	-11.403	-11.955	-9.7573	-10.831	-10.991	-11.436	-11.139	-11.31	-12.698	-11.301	-13.159	-12.136	-11.313	-10.718	-11.157	-11.494	-11.149	-12.219	-11.847	-10.615	-12.006	-12.402	-12.541	-11.453	-11.401	-11.96	-11.621	-11.65	-12.144	-11.573	-12.588	-11.665	-12.506	-10.561	-11.238	-11.924	-10.782	-12.331	-11.388	-11.341	-12.428
3.6327	2.3574	2.3467	2.5923	2.4918	2.6508	3.6167	2.7779	1.3543	2.4753	1.6448	2.9871	3.2958	3.9746	3.7819	3.9583	2.3632	2.3147	2.981	1.7647	3.4156	2.5022	1.8592	2.2637	2.8581	3.1655	2.1329	3.8181	2.0357	3.8547	2.977	2.6338	2.4927	1.7539	2.1526	3.9602	3.169	3.5686	3.3726	1.7356	3.6441	3.1221	2.4691	4.177	3.1338	2.9128	4.0374	3.0906	2.124	3.0934
-3.0835	-3.7094	-3.5761	-2.7328	-3.5562	-3.079	-4.2245	-3.1504	-2.7732	-2.8118	-2.4466	-4.0252	-3.1337	-2.0175	-2.7701	-3.2191	-2.7137	-2.4277	-3.0486	-4.386	-3.5779	-2.4123	-3.6644	-2.3872	-3.3558	-4.5872	-2.6395	-3.6539	-2.4133	-3.1832	-4.4373	-3.4337	-2.9596	-3.231	-4.581	-3.1395	-3.6612	-3.311	-3.1559	-3.4169	-3.4933	-3.9789	-3.7216	-3.8694	-2.4004	-2.3632	-3.0834	-3.7465	-2.8482	-3.172
-2.628	-2.9056	-1.7991	-3.4141	-3.3518	-2.7758	-3.0846	-3.2668	-2.5549	-3.4629	-4.065	-3.5356	-4.5203	-2.5668	-1.7469	-3.1728	-3.3222	-3.3838	-3.6462	-3.0841	-2.8388	-3.7961	-4.1156	-3.3625	-3.3319	-4.3709	-3.322	-3.1111	-3.3136	-2.2972	-2.4659	-3.2549	-2.4204	-2.8883	-3.7278	-3.131	-3.4367	-4.1842	-2.1976	-2.8351	-2.7564	-2.7011	-3.4135	-4.0832	-3.0723	-4.1892	-3.338	-3.7426	-3.0807	-3.6644
-11.637	-12.363	-10.776	-11.691	-12.433	-12.149	-11.113	-12.013	-10.844	-12.369	-12.039	-10.844	-11.227	-11.923	-11.318	-11.476	-11.625	-11.305	-10.624	-10.709	-12.172	-11.498	-12.043	-11.61	-13.112	-11.216	-10.263	-12.005	-11.34	-10.624	-11.513	-12.433	-11.861	-12.565	-11.691	-10.976	-10.277	-11.896	-10.919	-12.021	-11.566	-11.776	-12.156	-9.8985	-10.606	-12.653	-11.692	-10.217	-9.7806	-11.714
-5.0313	-3.3834	-3.9443	-3.2835	-3.5994	-3.5565	-2.7552	-3.5794	-3.1784	-2.2517	-2.6172	-2.8719	-3.273	-4.8523	-3.843	-2.5645	-4.1617	-3.2026	-3.4515	-2.2494	-3.8525	-3.3046	-2.5431	-2.3549	-2.9924	-3.8464	-3.0795	-2.671	-2.0698	-2.5536	-3.0054	-4.0648	-2.14	-2.6213	-1.6196	-4.017	-2.791	-3.4745	-3.4376	-2.1834	-3.8732	-2.7821	-2.8997	-2.8127	-2.9088	-3.4958	-3.4056	-2.9122	-3.8223	-2.8442
1.0343	0.54486	0.10485	-0.32658	-0.29427	-0.26235	-0.09038	-0.72794	-0.96157	0.49715	-0.68299	-0.49062	-0.59918	0.68463	-0.8032	-1.0243	0.76442	-0.41251	0.076799	-1.4039	-0.56717	-0.39119	-0.66407	-0.37585	-1.6757	-0.060631	-0.18843	-0.42851	-0.92776	-0.31216	0.12794	0.44041	0.64002	-0.25956	-0.27298	0.41724	-0.81246	-0.0056683	-0.63492	-0.1373	-0.64816	-0.049225	0.50289	0.92881	-0.81506	1.0524	-0.25101	0.021055	-1.044	0.42058
-1.4677	-2.3528	-1.2856	-2.1427	-1.4247	-1.4166	-0.86257	-2.1828	-1.072	-1.7098	-0.46349	-2.2369	-0.32921	-0.85841	-1.2305	-1.8821	-1.2541	-0.55223	-2.0784	-1.2649	-0.97776	-0.35963	-2.4187	-1.6635	-1.2014	-0.67077	-0.85522	-2.0493	-2.5149	-0.51719	-1.1983	-1.9792	-1.7125	-1.3652	-1.3356	-1.4	-2.0543	-1.1341	-1.1102	-1.0358	-0.69327	-2.0572	-0.37218	-1.8216	-1.3424	-1.5732	-1.9496	-1.6757	-0.9469	-0.40158
6.9205	7.7575	7.0739	7.8421	7.5654	5.3896	5.6737	5.7004	6.6984	6.516	6.5378	5.8367	7.0374	7.1615	6.5925	7.072	7.0951	5.762	7.1284	6.6579	7.4816	6.6357	6.5973	6.8961	7.0289	6.7565	6.3258	6.9233	7.8252	6.846	6.4521	5.8419	6.7906	5.8189	7.0316	6.9256	8.1349	7.3961	8.274	5.2701	6.3631	7.1329	6.7767	6.3416	6.3373	6.5924	6.5902	8.153	6.7505	6.9508
-4.1884	-4.4671	-2.341	-4.7897	-3.2161	-3.5253	-3.7658	-4.2087	-2.3606	-3.2986	-3.89	-3.8334	-3.1093	-2.9208	-4.8694	-4.8381	-3.3248	-2.6529	-3.2599	-3.8604	-3.1903	-2.3844	-3.442	-5.1126	-4.0031	-4.1262	-3.2691	-3.2895	-4.1867	-4.1865	-4.3072	-2.5786	-4.0838	-4.2222	-2.9225	-3.355	-4.0923	-2.3531	-3.7545	-3.4023	-4.5148	-3.2055	-3.8747	-4.6243	-3.6966	-4.1228	-4.486	-3.3618	-4.4422	-3.2165
-23.133	-20.775	-22.714	-22.889	-22.638	-22.279	-21.443	-21.366	-21.933	-22.025	-22.502	-22.638	-21.303	-22.032	-22.305	-22.643	-21.538	-21.913	-22.139	-22.754	-21.941	-20.863	-21.801	-21.394	-21.415	-22.525	-21.848	-22.405	-21.383	-22.505	-21.591	-22.822	-22.324	-22.047	-22.219	-22.192	-21.789	-22.466	-22.887	-22.463	-22.037	-21.888	-21.606	-22.082	-21.815	-22.937	-21.75	-21.322	-22.359	-22.421
-12.144	-11.772	-11.628	-11.814	-12.057	-11.223	-12.481	-12.499	-11.351	-11.897	-10.798	-11.134	-12.336	-11.149	-12.281	-12.689	-11.264	-11.585	-12.135	-10.529	-12.136	-10.885	-12.041	-11.148	-10.781	-11.281	-10.891	-12.2	-12.634	-11.148	-11.816	-12.336	-11.811	-12.329	-12.082	-11.51	-11.428	-10.971	-11.807	-11.348	-11.171	-12.248	-11.415	-12.55	-12.339	-12.492	-11.846	-12.978	-12.017	-10.618
-1.6657	-1.2775	0.1765	-2.0599	-1.9893	-1.6463	-0.74301	-0.83457	-1.5582	-2.4056	-1.1677	-1.1199	-0.61359	0.058793	-1.6296	-1.3801	-0.91098	0.13532	-0.74673	-0.72106	-1.7061	-0.25336	-0.82554	0.58253	-0.2245	0.13628	-0.78357	-0.26583	-1.0658	-0.77355	-1.6344	0.20921	-0.92469	-0.79067	-0.84818	-1.7488	-0.51728	-1.0893	-0.68263	-0.92386	-1.2774	-0.68943	-1.0711	-1.6958	-0.58945	-0.46301	-0.31544	-1.7891	-0.43921	-1.4795
1.6673	2.4629	1.6203	1.8605	1.4944	2.5169	2.148	1.1942	1.1671	1.4278	2.2953	1.6448	1.8727	1.6048	2.0826	1.9811	1.4565	1.7829	2.5686	1.6588	0.77302	2.5654	1.0946	1.6708	2.4824	1.1055	0.6043	1.4852	1.0847	1.3549	0.90872	1.0024	1.2332	1.4049	2.554	1.0685	1.3845	0.92187	1.0848	1.7074	2.215	0.99474	2.1165	1.9538	0.60868	1.4784	0.43394	2.1399	1.3422	1.5856
-6.2402	-6.6864	-4.8576	-6.6206	-6.548	-6.7171	-6.8344	-5.3136	-6.3047	-6.0332	-6.419	-6.2949	-5.6617	-6.5946	-5.465	-6.3472	-6.5355	-6.3615	-5.8666	-6.02	-5.8911	-5.8276	-6.3599	-6.5465	-5.8998	-5.8576	-6.9645	-6.6646	-6.8854	-6.3185	-7.2666	-5.9009	-6.2244	-6.9187	-6.8243	-6.8717	-5.796	-6.2616	-7.0903	-6.9525	-6.4381	-6.8147	-7.0468	-6.1779	-6.1165	-7.4943	-6.7279	-6.3352	-6.0126	-6.1391
8.5367	7.6064	6.6308	6.7012	6.4912	7.9428	7.5906	6.2827	7.3485	7.5782	6.0117	6.222	7.4079	7.0835	6.1879	6.6991	6.9461	5.9797	6.3633	6.5926	8.0769	5.745	6.7043	6.8297	6.9815	5.8467	7.916	5.3338	5.8539	7.1367	5.9259	7.1512	6.5651	6.8416	6.5236	6.7768	7.865	6.727	7.2189	6.4194	7.2051	5.8537	6.9416	7.0913	7.3011	6.5137	7.9379	7.5776	6.1684	7.5135
2.4802	1.8177	2.3878	2.4306	2.6999	2.4111	1.9144	2.6196	1.7104	2.2323	2.1753	1.802	2.7017	1.5144	1.8609	2.3452	1.9519	2.8481	1.7632	2.4814	0.9576	1.7873	1.8156	2.1179	2.2213	2.3625	1.3295	1.3798	1.6372	2.2339	0.91067	2.2805	1.8467	1.6321	1.7261	2.3407	2.6094	1.9568	1.6492	1.4907	3.4125	2.7304	1.7421	2.3108	2.177	2.3508	1.4937	1.2691	2.573	2.0941
-3.2591	-4.627	-3.4468	-4.9285	-4.0271	-3.6759	-5.0261	-3.2038	-4.2641	-4.729	-4.6566	-4.1178	-3.3814	-3.5461	-2.6627	-3.9816	-2.7348	-3.1927	-3.13	-4.2634	-3.7435	-3.5691	-3.2879	-3.8282	-3.1555	-3.9081	-3.9228	-4.4969	-3.6893	-4.1827	-3.4513	-3.1403	-2.6997	-4.3099	-4.3493	-3.314	-3.4144	-4.4631	-3.5634	-4.0026	-3.9638	-3.7001	-3.6907	-4.8371	-3.7107	-4.476	-4.242	-3.3823	-4.8472	-3.2408
-10.77	-11.996	-10.293	-10.893	-11.294	-11.27	-12.142	-12.014	-11.073	-11.883	-10.195	-11.452	-11.621	-11.836	-11.124	-10.416	-11.874	-10.265	-10.81	-11.648	-11.087	-11.995	-11.993	-10.868	-12.273	-10.571	-11.749	-10.869	-11.17	-11.082	-10.665	-12.655	-12.705	-11.385	-10.788	-10.426	-12.82	-11.148	-11.427	-10.89	-11.45	-10.901	-11.611	-11.017	-11.672	-11.879	-10.41	-10.487	-11.717	-10.952
-13.006	-13.054	-13.893	-13.992	-12.974	-13.283	-14.176	-13.374	-13.292	-12.609	-13.275	-13.301	-13.965	-12.88	-12.567	-13.556	-13.537	-12.381	-12.54	-13.06	-12.078	-14.945	-13.595	-12.942	-11.54	-12.909	-13.679	-13.27	-11.849	-13.2	-12.305	-13.235	-13.914	-13.433	-12.421	-13.249	-12.793	-12.504	-11.617	-13.283	-12.991	-13.343	-11.982	-13.34	-13.215	-13.9	-13.044	-12.61	-13.394	-12.473
8.7654	8.911	9.4418	8.3119	7.373	8.5127	8.9335	7.995	9.2841	7.6254	9.129	8.4769	9.6148	8.3851	8.4512	9.3328	8.7506	9.1945	7.9479	8.7571	8.8107	9.5254	8.7838	8.5958	9.5665	8.9288	9.5074	9.2354	9.2611	8.7343	8.6881	9.1126	7.4637	8.6319	8.7894	8.5854	7.8339	8.5653	8.1608	7.8832	7.6602	8.5041	8.3983	9.2979	8.4161	8.8749	8.2941	9.4907	8.5281	7.6764
7.2731	6.6138	6.4185	7.1337	7.2274	6.4314	6.1299	7.2178	6.921	6.8277	7.3562	7.3941	7.184	6.0801	7.3914	6.3819	5.7666	6.8286	6.3404	7.0489	6.8074	7.3028	6.8649	7.1399	7.0654	6.1213	5.1075	6.6451	7.8361	7.0244	6.8928	6.0945	5.5624	8.8744	7.3658	7.37	6.9611	5.7374	7.1357	6.3462	5.1883	6.7637	7.0853	6.7923	7.2853	6.1303	6.7877	6.2681	6.3971	7.4424
3.8287	2.0451	2.7257	2.5257	2.5097	1.7181	3.5109	3.0551	3.0356	3.6088	2.8436	3.9829	2.9752	2.6798	3.1329	3.6068	2.9902	3.5778	3.5716	3.4861	3.2081	1.6049	3.3507	3.0422	3.4503	3.8063	3.0942	3.9407	2.8498	2.8156	2.9159	3.3198	2.1823	2.0484	3.0797	3.7424	3.5238	2.9471	2.5058	2.9266	2.5168	2.87	2.3451	3.764	3.1168	3.2555	2.9029	3.9249	3.5876	2.9356
2.5649	1.7813	0.91289	2.1637	0.88212	1.2609	0.38641	1.7185	2.2276	1.834	2.1063	1.8254	1.0536	1.7824	1.1388	1.2102	1.9574	2.5568	1.9461	2.2675	2.1765	2.3532	2.0895	1.6881	2.6598	1.7707	2.2165	1.1533	1.2557	1.2712	2.0981	1.9545	1.1726	1.5267	1.3864	1.5885	2.1267	2.0888	0.51114	1.1554	1.1671	1.5157	2.2467	1.2705	1.6672	0.83391	2.5637	2.2494	1.5471	1.9075
0.17335	0.69964	-0.28768	1.073	-0.28568	0.83458	1.0544	-0.14045	-0.11117	0.50753	-0.80949	-0.024635	-0.50217	0.069046	-0.76288	-1.15	-0.3401	0.15498	-0.27301	0.42313	-0.82796	-1.1355	1.0429	-0.30594	0.44213	-0.16156	0.69453	-0.89923	0.77373	-0.53012	-0.20382	-0.63207	0.40878	0.15191	-0.43621	-0.44131	0.51349	-0.20512	0.45088	1.02	-1.0461	-0.25906	1.0472	-0.43144	0.34928	0.91953	-0.51361	-0.39986	0.50066	0.93632
-1.3755	-0.5144	0.12071	-1.8783	-0.52624	-1.461	-2.0343	-0.0048574	-1.2829	-0.52055	-1.1729	-0.70239	1.7158	-1.4236	-1.3833	-0.74476	0.027525	-0.96613	-1.4254	0.19135	-0.59885	-1.4798	-0.1142	-2.4758	-1.3216	-0.96429	-0.15675	-0.39295	0.090541	-0.42762	-1.1233	-0.93392	-0.98572	-0.46324	-1.0436	-0.76199	0.58884	-0.77229	-0.9958	-0.22522	-0.86181	-0.96918	-0.48722	-1.4071	-1.0796	-1.2015	0.26558	-1.3091	-1.1929	-1.0927
6.0096	5.4687	5.8869	5.1836	4.8727	4.9503	6.5691	4.9768	6.5846	4.8999	5.7831	5.7499	5.7171	5.114	5.6503	5.8286	6.0152	5.4939	6.9501	5.158	6.7084	6.5964	4.4996	5.8072	5.7951	4.2806	5.1326	5.4424	4.937	6.2005	4.7262	6.0525	5.2421	5.4502	5.0786	4.8612	5.6994	5.0332	5.6181	4.0879	5.8912	5.8408	5.5602	5.6077	5.856	6.67	6.8267	5.2035	5.2799	5.745
-12.397	-12.106	-13.606	-12.029	-12.05	-13.295	-13.897	-11.58	-11.755	-13.456	-13.059	-13.338	-13.355	-12.761	-12.948	-12.76	-13.058	-11.816	-13.742	-11.874	-12.603	-13.977	-12.568	-12.946	-11.681	-12.552	-13.508	-12.464	-12.685	-12.643	-11.626	-12.952	-14.147	-13.73	-11.149	-12.532	-13.498	-12.789	-13.414	-12.989	-13.033	-13.076	-13.395	-11.908	-12.433	-13.213	-12.713	-13.761	-12.636	-13.008
-13.425	-13.55	-13.202	-13.14	-12.534	-12.305	-12.313	-13.014	-12.695	-12.073	-13.686	-12.946	-13.632	-11.924	-12.583	-13.492	-13.541	-12.876	-13.546	-13.077	-13.161	-13.41	-12.427	-12.402	-13.061	-13.586	-12.483	-12.949	-12.934	-13.336	-12.188	-12.83	-13.488	-13.225	-12.342	-13.491	-12.991	-12.282	-13.796	-12.207	-12.962	-13.165	-11.281	-13.364	-13.416	-12.86	-12.429	-12.655	-11.792	-12.526
4.8034	5.6701	6.1334	6.2993	5.1018	5.8618	5.4197	5.0046	5.6139	5.5658	6.1086	5.2802	5.0782	5.5528	5.3559	4.7793	5.7543	4.5705	5.0526	5.9946	6.1046	5.342	6.3371	6.0801	5.7821	5.4573	5.5265	4.5841	6.0451	5.0698	6.211	5.0085	5.9024	5.8883	6.268	5.507	6.4474	5.43	6.3521	5.6057	4.8874	4.7068	5.6746	5.0629	5.9771	5.8453	4.338	5.8133	5.9376	6.4248
-22.389	-22.371	-22.478	-22.203	-22.365	-21.203	-23.118	-21.396	-21.515	-21.613	-21.308	-21.462	-21.327	-22.141	-22.337	-22.601	-21.673	-21.632	-22.842	-22.743	-22.651	-21.01	-21.97	-22.019	-22.639	-21.521	-22.176	-22.74	-21.884	-22.863	-23.793	-22.098	-23.599	-22.181	-22.969	-23.656	-23.009	-22.874	-22.514	-23.658	-21.518	-21.876	-22	-22.076	-21.945	-21.634	-22.215	-20.897	-22.484	-22.073
-20.986	-20.381	-21.381	-20.126	-20.279	-20.716	-19.253	-21.808	-20.15	-21.594	-20.574	-20.696	-20.82	-21.45	-21.758	-21.398	-21.968	-20.732	-20.804	-20.918	-20.863	-20.388	-21.155	-21.291	-20.291	-21.257	-20.356	-21.362	-19.908	-21.585	-20.211	-21.216	-20.33	-21.74	-20.953	-21.261	-21.284	-20.454	-20.579	-19.894	-22.168	-21.075	-20.876	-21.621	-20.513	-21.925	-21.969	-19.511	-20.674	-20.766
-1.1995	-0.92283	-1.276	-1.6865	-1.3412	-0.62778	-0.82239	-2.2719	-1.3332	-2.2283	-1.7006	-2.2083	-1.9877	-1.1941	-2.7228	-1.7636	-0.97123	-0.97947	-1.4677	-1.0275	-0.43146	-0.38144	-0.77383	-2.945	-2.8626	-1.1628	-1.0025	-0.18374	-0.83231	-0.58537	-1.2512	-1.1476	-1.6587	-2.0824	-0.58503	-1.3239	-1.688	-2.2228	0.024977	-1.1511	-0.59041	-0.36721	-1.3867	-0.74092	-1.5925	-2.51	-2.1006	-1.5601	-2.2516	-1.1436
-4.1898	-4.7669	-4.5314	-4.6858	-4.5589	-5.005	-5.3942	-4.7915	-4.9859	-4.449	-4.7339	-4.9912	-4.7799	-5.4609	-5.6121	-5.2123	-4.6723	-5.1522	-5.9873	-5.7922	-4.9145	-5.4289	-4.886	-4.6048	-4.5065	-4.4112	-5.2208	-4.3035	-5.6396	-3.9333	-5.9379	-4.4586	-5.0208	-5.3572	-5.0317	-4.9761	-5.2062	-4.4808	-6.0734	-4.2759	-4.3205	-5.4098	-4.7418	-6.0505	-5.0713	-5.3212	-5.379	-4.021	-4.4157	-5.2069
-12.461	-12.071	-11.353	-11.714	-12.729	-11.799	-12.086	-12.935	-10.943	-12.509	-11.482	-10.567	-11.381	-11.65	-11.625	-11.813	-12.702	-12.403	-11.31	-11.364	-10.777	-12.385	-10.976	-11.408	-12.499	-11.89	-10.983	-10.736	-12.082	-11.023	-12.084	-11.555	-11.699	-10.359	-11.798	-12.725	-11.915	-12.368	-11.417	-10.889	-11.125	-11.922	-11.101	-11.679	-11.481	-11.302	-11.642	-11.739	-12.748	-11.251
-11.053	-11.334	-11.236	-11.4	-12.272	-12.601	-11.319	-12.514	-11.486	-11.96	-11.765	-11.184	-11.719	-11.906	-10.968	-12.091	-11.407	-11.231	-11.932	-10.764	-11.115	-12.718	-10.793	-12.284	-11.228	-12.62	-10.493	-11.884	-11.91	-12.189	-11.158	-11.628	-12.288	-11.191	-10.511	-12.119	-11.4	-11.728	-11.274	-11.864	-12.392	-11.24	-11.893	-11.056	-10.721	-12.586	-11.168	-11.667	-11.199	-12.002
-10.838	-9.1369	-9.8847	-10.299	-9.7221	-9.6489	-10.028	-9.3468	-10.214	-8.2202	-10.898	-10.253	-10.12	-10.254	-11.298	-10.048	-10.277	-9.7293	-11.775	-9.1914	-10.227	-11.06	-10.793	-9.3279	-9.2537	-10.31	-9.7238	-10.546	-9.5439	-9.8751	-9.9085	-9.8539	-10.916	-10.231	-10	-10.585	-11.886	-10.219	-10.902	-9.6105	-10.119	-9.9454	-9.6981	-9.7883	-10.041	-10.745	-9.7895	-9.538	-10.596	-9.8249
-1.7153	-1.9988	-1.0863	-1.3164	-1.6027	-0.77543	-1.5717	-1.4966	-1.1257	-1.1704	-0.4053	-0.12566	-2.0828	-1.8128	-1.089	-1.561	-1.0441	-2.0179	-1.5174	-0.48472	-0.54194	-0.63311	-0.81043	-0.52925	-1.5899	-0.21248	-1.0509	-2.039	-2.896	-1.7108	-2.2174	-1.1771	-1.4202	-1.5894	-1.7297	-0.8471	-0.84954	-0.74589	-1.1015	-2.1249	-0.43338	-2.5048	-0.87866	-0.20628	-1.3932	-2.6355	-2.4017	-0.045169	-2.5144	-0.74812
-12.467	-13.505	-12.595	-11.427	-13.177	-12.998	-11.869	-13.83	-13.767	-13.503	-13.957	-14.066	-13.27	-12.646	-13.394	-12.781	-13.051	-13.338	-13.377	-13.364	-12.274	-13.671	-13.439	-14.011	-13.224	-12.252	-12.982	-13.238	-12.459	-14.969	-13.95	-12.375	-12.799	-12.648	-13.671	-12.862	-13.507	-12.044	-14.081	-12.681	-12.979	-13.122	-14.154	-12.346	-13.468	-12.307	-13.489	-12.858	-13.208	-13.431
0.32184	0.048837	1.7848	-0.044831	-0.5274	-0.010758	1.0512	1.1077	-0.002518	1.3779	1.2824	0.12422	1.0018	0.13633	-0.036729	0.66604	0.41535	0.1019	-0.19592	-0.21251	-0.23263	-0.30647	-0.31604	0.5459	-0.52994	-0.14508	-0.51833	0.077924	-1.0671	-0.6201	-0.67365	0.32048	1.1544	-0.10473	-0.36286	0.98924	0.70678	0.21418	0.14729	0.30255	0.66441	0.65523	1.2188	0.72187	0.19541	0.34575	-0.080963	-1.2777	0.22853	-0.88101
-13.595	-13.066	-12.824	-13.142	-12.495	-12.781	-13.893	-13.971	-13.97	-14.373	-13.256	-12.695	-13.715	-12.976	-12.859	-12.625	-12.921	-13.112	-13.161	-13.798	-12.859	-14.873	-13.041	-13.023	-12.148	-12.365	-13.82	-14.32	-13.031	-13.355	-13.679	-12.959	-12.964	-12.975	-13.222	-12.479	-13.292	-12.479	-13.903	-12.726	-13.55	-13.846	-13.349	-12.345	-12.804	-14.574	-13.134	-12.584	-13.265	-12.238
-8.4753	-8.5557	-8.7478	-9.545	-8.7755	-8.9992	-9.1012	-9.2172	-9.0456	-9.0787	-8.7663	-11.185	-8.4279	-8.6102	-9.4085	-8.4373	-7.7002	-9.4905	-8.3485	-9.5134	-9.2163	-9.3529	-9.5736	-8.8789	-9.5798	-8.996	-9.8654	-9.0009	-7.7442	-9.2815	-8.6917	-9.8576	-8.8382	-9.5943	-9.0596	-9.9842	-8.8967	-9.1564	-8.5494	-8.4114	-9.4643	-9.952	-9.2475	-9.4111	-8.5083	-9.9705	-8.3859	-9.0334	-9.3199	-8.8562
-20.231	-21.537	-19.426	-20.655	-20.731	-19.829	-20.792	-20.94	-20.977	-22.374	-20.109	-20.571	-20.932	-19.271	-21.705	-21.526	-21.273	-21.219	-21.2	-21.044	-20.957	-21.41	-20.451	-20.626	-21.394	-21.559	-20.806	-21.367	-19.668	-21.71	-21.124	-20.1	-20.621	-20.431	-21.941	-21.221	-20.175	-20.834	-20.146	-21.826	-20.328	-21.903	-21.719	-21.149	-21.194	-21.229	-20.503	-20.225	-20.34	-21.761
-12.928	-12.696	-13.869	-13.777	-12.65	-13.152	-12.859	-12.844	-14.233	-13.494	-12.843	-11.942	-13.45	-13.709	-13.179	-12.667	-13.68	-14.118	-13.702	-14.219	-13.501	-13.138	-13.002	-13.562	-14.337	-14.118	-13.079	-13.416	-13.943	-12.269	-12.89	-12.855	-12.103	-12.778	-15.038	-12.904	-13.903	-12.744	-13.294	-12.307	-12.895	-13.019	-12.397	-13.716	-12.413	-12.929	-13.021	-12.237	-13.299	-13.503
0.66559	0.3243	0.87612	1.603	2.4252	1.9147	2.5011	1.307	1.0613	1.3388	0.55285	1.612	0.77269	1.4191	1.4033	1.3439	1.1234	1.1793	1.9809	0.20875	1.8564	1.2409	1.7286	0.62569	2.6174	1.8476	0.42687	2.2662	1.679	1.094	1.3999	1.4595	1.3578	1.8432	1.5684	1.7392	1.7196	1.2167	1.7357	1.2911	1.8911	1.5824	1.326	1.0422	1.8084	1.6875	0.95704	0.77475	1.3892	2.1009
-1.0059	-0.8393	-1.0342	-1.7142	-0.68433	-1.3399	-1.0668	-0.72893	-0.095892	0.42091	-0.49309	-0.59855	-1.2525	-1.9416	-1.213	-0.48879	-1.3558	-1.2029	-1.1765	-0.80221	-0.026825	-1.0428	-1.3923	-1.0941	-1.6171	-0.26566	-0.30327	-0.60882	-0.39166	-1.1622	-0.53253	-0.48318	-0.27965	-0.54442	-1.3319	-1.1939	0.083117	0.10785	-0.94321	-1.6342	-1.3715	-1.8661	-1.394	-0.30967	-0.35695	-0.5365	-0.83435	-1.6521	-1.1736	-0.32152
-22.934	-22.393	-22.857	-22.449	-21.732	-20.984	-21.642	-21.927	-21.581	-22.16	-22.432	-22.243	-22.793	-21.492	-22.368	-21.913	-21.751	-23.594	-23.131	-21.968	-22.068	-21.752	-21.918	-21.264	-21.049	-22.179	-22.295	-21.234	-22.415	-22.51	-21.21	-23.39	-22.731	-22.448	-22.999	-22.417	-22.378	-22.056	-22.104	-22.8	-22.76	-22.622	-22.797	-22.497	-22.409	-22.261	-22.302	-22.267	-22.004	-22.867
-1.4895	-1.6632	-1.6118	0.12012	-1.8369	-1.8406	-1.0884	-1.6544	-1.5685	-1.5856	-1.9972	-2.0598	-0.86413	-1.0786	-1.6455	-1.1646	-0.97421	-1.6043	-1.4474	-1.5858	0.058619	0.31027	-1.1105	-1.1134	-0.21168	-1.1869	-0.27597	-1.5287	-0.32305	-3.4358	-0.93467	-2.3849	-1.0312	-0.91777	-1.6731	-0.85194	-1.1818	-2.0754	-0.89962	-1.6139	-1.0243	-1.6673	-1.2952	-0.71097	-1.9782	-0.64669	-0.79855	-1.0499	-1.0853	-0.31835
-4.5493	-4.8877	-4.6344	-5.1891	-4.5472	-3.1015	-4.0669	-4.7186	-4.8122	-3.9659	-5.5597	-4.7481	-4.3495	-4.112	-4.3971	-4.1954	-4.9068	-5.4035	-5.0892	-4.7091	-4.0871	-4.6105	-5.1881	-4.2719	-4.4798	-4.2183	-4.9362	-5.3771	-5.3504	-3.8075	-4.4597	-3.734	-4.5695	-4.7596	-3.72	-3.9269	-4.795	-3.9587	-5.5387	-4.8885	-3.9498	-4.1381	-5.7179	-4.0711	-5.2332	-4.2408	-4.865	-5.3299	-4.9514	-6.1404
-11.024	-10.782	-11.991	-10.316	-11.379	-12.886	-11.091	-10.662	-11.669	-11.302	-10.502	-12.139	-12.088	-12.163	-12.471	-10.931	-10.612	-12.358	-11.157	-12.141	-12.146	-12.584	-12.723	-11.737	-11.847	-11.926	-11.328	-11.51	-11.398	-10.891	-10.467	-10.577	-11.338	-11.156	-11.999	-10.948	-12.076	-11.682	-11.273	-11.473	-10.615	-12.581	-12.303	-11.218	-12.258	-10.358	-10.351	-12.276	-11.767	-12.223
3.3551	4.3162	5.2315	3.3417	3.8044	3.8993	4.4029	4.88	5.8973	4.2815	3.5037	4.1947	4.9135	4.9825	4.5368	3.4269	5.2784	3.4731	4.4801	5.1366	4.7525	3.8275	4.3616	3.6648	4.0127	4.2685	4.6271	4.0711	5.2808	4.3726	3.5544	4.0575	4.341	3.2424	3.7777	3.3613	4.387	5.051	2.8359	4.2388	4.2956	4.703	4.5165	5.1379	4.2708	4.5597	3.4934	4.7016	4.3154	3.7978
-13.741	-12.93	-13.774	-12.783	-14.897	-14.222	-12.473	-11.677	-13.13	-12.882	-13.357	-13.59	-13.132	-12.834	-12.967	-12.057	-13.737	-14.735	-12.306	-13.021	-13.862	-13.173	-13.42	-12.976	-14.198	-12.628	-13.984	-11.377	-13.989	-12.66	-11.6	-12.91	-13.091	-13.137	-13.26	-13.295	-13.536	-14.052	-14.004	-13.669	-13.184	-12.938	-12.32	-15.642	-14.62	-12.422	-13.804	-13.157	-13.298	-13.369
9.7008	9.2264	9.8196	10.161	9.9733	10.965	10.221	10.715	11.157	8.2413	9.8765	9.9216	10.641	9.8638	10.028	9.6235	8.7324	9.92	9.8328	9.3325	10.343	9.5602	9.5899	10.137	8.6118	9.6582	8.3389	9.286	9.0646	9.1256	8.728	9.5221	10.437	9.6415	9.1106	9.4098	10.588	10.178	9.7208	9.7534	9.4758	10.282	11.608	8.4462	8.7619	10.35	9.0576	10.923	9.6116	9.0521
-12.503	-12.976	-12.523	-12.439	-11.968	-13.005	-12.222	-12.712	-13.366	-12.814	-13.37	-12.183	-13.387	-12.519	-12.957	-13.059	-12.449	-12.769	-13.274	-13.856	-12.703	-12.675	-12.299	-13.788	-11.631	-13.225	-11.941	-12.573	-10.784	-12.308	-12.398	-12.782	-13.414	-13.147	-12.987	-12.146	-13.85	-12.289	-12.565	-13.585	-14.163	-13.237	-13.612	-11.832	-13.034	-12.974	-12.803	-12.478	-12.646	-11.996
0.98095	1.6703	0.82626	1.6016	0.58212	0.41838	1.3295	0.59666	0.88804	1.8282	1.6035	1.7346	1.847	0.045347	1.4282	0.77401	1.9358	1.462	1.2016	0.59038	0.50408	1.1758	2.1295	1.4332	1.5232	1.5498	0.6427	0.75594	0.39813	-0.35329	1.5317	0.014526	1.3185	0.10567	1.3921	0.96386	1.1896	0.73246	1.0554	2.3986	0.59323	2.0222	0.51959	1.7385	0.2666	1.149	2.0299	1.7266	0.61297	2.4619
-8.6011	-9.9046	-8.752	-10.292	-9.3959	-10.279	-8.4569	-8.0239	-9.6828	-9.1468	-10.596	-9.711	-9.0582	-9.3444	-9.3975	-8.8567	-9.1879	-9.1448	-10.021	-10.712	-9.2491	-9.6594	-8.9132	-9.5885	-9.0386	-8.3923	-10.461	-8.6411	-9.6888	-9.1209	-9.5406	-9.7163	-8.1971	-9.6019	-8.7945	-9.0124	-8.6918	-9.0367	-9.6385	-9.0307	-9.2534	-9.4059	-9.002	-9.0514	-9.7642	-9.6986	-8.2711	-9.362	-9.5492	-9.2686
5.6192	5.0154	5.9767	5.3971	5.6418	3.796	5.3418	4.917	5.6999	4.5127	4.557	5.3571	5.0083	3.8133	5.528	5.1602	6.3119	4.1702	4.2924	4.1675	4.8348	5.3313	4.9742	4.8269	4.5201	4.6462	4.5088	4.4906	5.3856	5.5425	5.7623	4.6088	5.9529	5.0723	6.05	4.433	5.5381	4.9446	5.344	4.5183	3.9439	4.0208	5.7465	4.6089	4.608	5.212	4.4644	5.3285	6.2402	4.9662
-22.589	-22.383	-22.036	-21.891	-21.859	-23.6	-22.109	-21.614	-22.925	-22.059	-20.802	-21.978	-22.105	-21.844	-21.466	-22.248	-21.933	-21.512	-23.543	-21.98	-23.374	-22.909	-21.666	-22.425	-22.572	-22.564	-21.585	-23.162	-21.96	-21.627	-22.325	-22.608	-20.032	-22.962	-21.619	-21.738	-22.876	-21.766	-22.739	-22.965	-23.053	-21.293	-23.118	-21.89	-22.978	-22.253	-21.072	-21.827	-22.213	-21.703
-11.864	-12.049	-10.436	-11.967	-10.564	-11.168	-9.9587	-11.638	-11.504	-10.85	-11.442	-12.456	-10.791	-11.65	-12.438	-10.941	-11.061	-11.355	-11.274	-11.294	-12.789	-12.407	-11.319	-10.888	-11.405	-10.352	-12.184	-11.475	-10.24	-11.911	-12.37	-12.128	-10.537	-11.857	-11.359	-10.74	-11.374	-11.398	-12.161	-12.039	-11.254	-10.694	-11.475	-11.211	-10.73	-12.087	-11.566	-13.04	-11.577	-11.118
-8.452	-9.4807	-8.8459	-8.8808	-8.7764	-9.2747	-8.0179	-8.7184	-8.9245	-8.6035	-9.4811	-8.6345	-7.1125	-8.6075	-8.9429	-9.9671	-9.1045	-10.058	-9.7466	-9.3575	-9.5277	-9.5241	-8.5427	-9.1981	-10.249	-8.6623	-8.2507	-8.5951	-9.6211	-9.2386	-9.7476	-10.615	-9.3505	-9.3278	-8.3871	-9.4216	-7.9974	-9.294	-8.3689	-10.356	-8.1489	-8.9403	-9.7821	-8.8857	-8.9299	-8.3612	-9.2533	-9.2005	-9.0503	-9.4788
-9.1649	-8.5685	-8.7315	-9.1513	-9.2193	-9.6918	-9.242	-9.6226	-9.3177	-9.4703	-8.6116	-8.5878	-8.789	-9.7838	-9.8827	-9.3604	-8.901	-9.8228	-10.018	-9.1827	-8.5466	-8.8054	-9.4628	-8.8654	-9.5022	-9.4196	-8.0587	-9.0186	-9.085	-9.1639	-10.078	-9.7965	-10.454	-9.5089	-8.3929	-9.3209	-9.2594	-8.3965	-8.0796	-9.576	-9.2157	-9.6613	-9.0414	-10.117	-9.3312	-9.0637	-8.9325	-10.561	-9.7477	-9.2521
-9.2927	-8.3282	-9.3273	-8.219	-9.0402	-8.9893	-8.3613	-8.6076	-9.3412	-8.877	-9.3125	-9.025	-10.231	-9.7194	-7.0092	-8.3604	-8.5093	-9.7976	-9.2051	-10.035	-7.9037	-7.9478	-8.8214	-9.2654	-8.0995	-8.8505	-8.3567	-8.9275	-7.995	-8.1926	-7.8143	-9.9699	-9.1696	-8.8005	-9.5708	-9.2831	-10.061	-9.0215	-9.4361	-9.3785	-9.3848	-9.4376	-9.1003	-8.4101	-8.9999	-8.5953	-8.7157	-8.214	-8.942	-8.662
0.31699	0.89785	-0.45164	0.49176	-0.83529	-0.26541	0.40057	0.78556	0.18962	0.33003	0.11914	0.21504	0.28763	-0.51134	0.49068	-0.29156	-0.52912	0.48774	-0.044249	0.73823	-1.218	0.28272	-0.12467	1.2331	0.45062	-0.16824	0.25362	0.047472	0.44883	-1.3151	1.2251	-0.47772	-0.40897	0.67225	0.68833	1.5814	-0.77847	-0.42105	-0.28255	0.59559	-0.8896	-0.29225	1.2227	-0.42371	0.38616	-0.32737	0.082307	-1.3229	-0.44679	0.3372
-12.244	-11.822	-10.981	-10.928	-10.33	-11.109	-11.394	-11.49	-11.31	-10.931	-12.208	-11.049	-11.066	-12.476	-12.203	-11.19	-10.969	-11.78	-11.314	-10.665	-11.406	-12.769	-11.356	-11.632	-11.978	-12.358	-11.327	-12.033	-11.643	-10.645	-11.907	-11.78	-11.725	-11.962	-10.472	-11.06	-11.184	-11.097	-11.529	-11.173	-10.719	-11.929	-11.725	-13.019	-10.381	-11.831	-11.806	-11.155	-11.173	-12.182
-2.1623	-3.1469	-2.2215	-2.8875	-3.1099	-2.915	-2.9273	-2.793	-3.5003	-2.1054	-4.1716	-3.1271	-2.981	-2.6986	-2.2252	-2.4999	-3.4045	-3.7742	-3.617	-2.7705	-2.5802	-2.2737	-2.4597	-2.8804	-3.6617	-1.8168	-3.268	-2.8792	-3.1541	-2.1784	-3.3955	-2.5674	-1.7278	-2.8226	-2.4778	-3.585	-1.4637	-2.2131	-3.5925	-2.6159	-2.1869	-1.9947	-3.4564	-2.5023	-2.4364	-2.626	-3.1465	-2.631	-2.9676	-2.7397
-1.3914	-1.0052	-2.6233	-2.0574	-2.1322	-1.6039	-0.83257	-0.76238	-1.1005	-1.0325	-1.9024	-1.4715	-2.0785	-1.7863	-1.6226	-1.9354	-1.9685	-1.5118	0.21716	-2.2589	-2.3017	-1.6442	-1.3902	-2.0917	-1.2893	-1.6823	-1.8085	-1.5554	-1.6472	-1.1375	-2.2467	-2.0684	-0.73723	-2.1	-1.9674	-1.2197	-1.3437	-1.9741	-1.9423	-1.1485	-2.7228	-0.95941	-1.7701	-2.2169	-1.2025	-1.0263	-1.6592	-2.3691	-1.4213	-1.9365
0.29027	-0.5638	-0.43991	-0.35195	0.87524	-0.13304	-0.37158	0.12979	-0.76688	-0.52822	0.43766	0.56663	0.37571	-0.34455	-0.97515	-0.088426	-0.46177	-0.28831	-0.11538	-0.20013	0.48446	0.11851	0.81299	-0.59175	-0.49259	0.23627	0.67857	-0.41633	0.95359	1.0847	-0.10176	-0.14119	0.76526	0.62608	-0.85015	0.093677	-0.26099	0.091686	-0.63849	0.34184	-0.40331	0.40335	-0.17892	0.036607	-0.55314	0.18067	0.11118	-0.96769	0.28563	0.067812
-6.2159	-4.9521	-6.211	-5.5091	-5.1567	-5.7481	-5.564	-4.8223	-5.7285	-6.8418	-5.7389	-6.0227	-5.6929	-6.245	-5.5257	-5.7617	-4.7166	-6.2079	-5.0003	-5.2759	-6.8412	-5.5974	-5.8204	-4.7014	-5.2224	-5.8114	-5.423	-5.2503	-5.6458	-6.2348	-5.0208	-6.1329	-5.6188	-6.4202	-6.7305	-5.7258	-4.9533	-5.5354	-6.1307	-6.0423	-5.072	-4.9853	-5.3532	-5.1815	-6.1834	-4.4827	-4.8551	-5.2149	-6.7637	-5.6155
-4.006	-3.3417	-2.5888	-3.9888	-3.4581	-3.8187	-2.7753	-4.1542	-3.4665	-2.3241	-3.3892	-3.0835	-2.9164	-2.6738	-3.0709	-2.2972	-3.5479	-3.6278	-3.0746	-3.5725	-2.7034	-2.7823	-3.3231	-2.5208	-2.7046	-2.6157	-3.5595	-3.2397	-3.4931	-4.1691	-3.6406	-2.9856	-3.2102	-3.9396	-4.4365	-2.17	-1.5705	-4.1796	-3.2639	-3.4192	-3.0284	-2.8994	-4.0629	-3.3358	-4.3968	-4.2213	-3.3785	-3.5909	-3.3904	-2.6292
0.053822	-0.10791	-0.33015	-0.70303	0.48827	-0.9015	0.60795	0.64083	0.33983	0.30142	0.14364	-0.15638	-0.49064	-0.42423	-1.433	-1.1827	-1.0392	0.49409	-0.20877	-0.51513	-0.071497	0.81473	-1.3243	1.1375	-0.33154	0.38278	-0.3299	-0.41305	-0.31636	0.96075	-0.13733	-0.082314	-0.34495	0.27237	-0.24701	-0.36706	-0.50167	-0.64334	-1.8184	-0.85491	-0.076186	-0.77812	-0.24298	-0.13325	-0.43644	-0.62207	0.34024	-1.2528	0.045982	0.50362
0.32879	0.39367	-0.0021895	0.11622	-1.5353	-0.77127	0.29491	0.17335	-0.59611	-0.37235	-0.048767	0.29213	0.19827	0.29583	0.49085	-0.31961	-0.33891	-0.74568	0.59598	-0.77339	-0.56786	-0.43479	0.0048236	-0.15245	-0.82571	0.52798	-0.10798	0.72655	-0.26718	0.15314	-0.082137	-0.17252	1.6347	-0.094589	0.35378	1.3261	0.74202	1.2954	0.36306	0.053911	0.35236	0.94996	-0.054304	-0.57787	-0.26457	0.11373	-0.66177	1.008	-0.13168	0.024741
-0.38077	-0.062909	0.55746	-0.50738	-0.38386	1.0982	0.13623	-0.62645	-0.83586	-0.24739	0.74426	0.78567	0.65724	0.50001	0.38817	-0.14581	-0.47217	-0.22083	-1.0394	-0.21315	-0.68633	-1.0455	0.86675	0.3932	0.16606	-0.12006	-0.50075	0.066398	-0.59832	-0.1102	0.091127	-0.10581	-1.3405	-0.30736	0.47039	-0.72504	0.76155	-1.2451	0.12397	0.53667	-0.61267	-1.1429	-0.75201	-0.79981	-0.6627	0.12967	-0.67469	0.67053	0.6252	0.58109
-13.534	-14.799	-13.61	-14.366	-13.994	-13.511	-14.029	-14.424	-12.945	-14.005	-13.521	-14.958	-14.881	-13.911	-13.528	-14.355	-13.831	-13.55	-14.544	-12.548	-14.644	-13.624	-13.499	-13.612	-14.469	-13.369	-14.248	-13.981	-14.117	-14.251	-13.313	-14.582	-14.132	-13.663	-14.385	-13.418	-14.309	-12.782	-13.365	-14.416	-14.391	-13.361	-14.876	-14.229	-13.184	-14.882	-13.801	-12.09	-14.07	-14.226
-4.2229	-4.0346	-3.6802	-3.9591	-4.2031	-4.8299	-4.3256	-4.9609	-4.9723	-4.1522	-4.0954	-3.0904	-3.9757	-4.7343	-4.8341	-5.118	-3.007	-5.3625	-3.8548	-4.9238	-4.9182	-4.9135	-3.7143	-4.2898	-4.3314	-5.2367	-3.9925	-4.391	-3.3896	-3.901	-3.7487	-3.7931	-3.863	-3.2692	-3.1361	-4.4088	-4.8201	-4.2269	-4.1527	-3.8569	-4.3659	-3.565	-3.8707	-4.8009	-3.5931	-4.3593	-4.8854	-4.5932	-3.507	-4.4121
-11.363	-10.444	-11.547	-10.306	-10.996	-12.474	-10.868	-11.637	-10.763	-11.099	-10.587	-10.35	-10.357	-10.494	-11.717	-11.244	-12.185	-11.337	-10.497	-10.685	-10.598	-11.08	-10.558	-10.715	-11.265	-11.157	-12.115	-10.204	-9.7666	-10.413	-10.106	-10.549	-10.962	-11.403	-9.494	-9.872	-11.624	-11.412	-10.026	-10.263	-9.7916	-12.635	-11.205	-11.765	-10.69	-10.258	-11.949	-10.546	-10.341	-10.127
-12.911	-13.99	-12.771	-13.16	-13.202	-13.756	-13.35	-12.999	-13.759	-13.796	-13.069	-13.28	-14.032	-12.826	-13.633	-12.783	-12.955	-12.688	-12.893	-13.792	-13.403	-12.494	-13.747	-13.172	-13.295	-13.202	-12.925	-13.529	-11.918	-14.066	-13.723	-12.215	-11.668	-12.66	-13.203	-13.427	-13.593	-14.854	-12.402	-13.609	-12.39	-13.15	-13.844	-13.94	-12.632	-12.502	-13.349	-14.114	-13.495	-13.439
0.83945	2.0343	0.87498	0.5896	1.1775	1.7157	2.047	2.4648	1.4629	1.3385	2.3143	1.6674	0.91384	2.0295	2.2828	2.1883	1.1661	2.463	1.7616	1.221	0.80083	2.1139	2.1686	0.62721	0.93596	1.1363	3.3539	1.0319	1.8901	0.1223	1.273	1.7075	1.3715	2.1769	1.2567	1.8899	1.5974	3.0027	1.2631	1.9719	1.6085	1.6215	2.4527	2.4861	1.7193	1.449	2.4094	2.2812	1.3604	1.738
5.0065	5.1936	5.2634	4.5561	5.1049	5.4763	4.1299	5.3436	4.7157	5.6481	4.445	4.7593	4.0634	5.0265	4.4448	5.6123	5.3786	5.0176	4.6691	5.1337	4.2751	4.7973	5.3487	4.7859	5.0365	4.327	4.305	3.7638	3.607	5.8043	5.268	4.7608	5.3365	4.8482	5.7035	5.643	5.6248	6.1236	4.5932	4.4061	5.2939	6.25	5.4132	4.2677	5.722	4.8035	4.2022	6.2787	4.7198	5.0087
-3.7289	-4.0185	-4.5421	-3.7989	-4.3911	-4.9476	-4.8643	-5.455	-4.3936	-4.371	-4.5954	-6.0297	-5.4465	-4.3609	-6.045	-4.8434	-4.1559	-4.2699	-5.3241	-4.024	-4.8908	-4.704	-4.5671	-5.6123	-4.4958	-3.8404	-4.0189	-4.3941	-4.8826	-5.2317	-4.1907	-4.1568	-5.0282	-5.7628	-4.9911	-5.6351	-5.3311	-5.0798	-5.784	-4.6907	-4.8485	-5.0845	-4.345	-4.5042	-4.7624	-4.7499	-5.0546	-4.4634	-3.4012	-4.2519
-5.0283	-6.1599	-5.4119	-6.7929	-5.4694	-6.2287	-5.806	-6.0982	-4.744	-6.6865	-4.2556	-6.7832	-5.3872	-6.06	-5.7824	-6.2609	-5.2525	-5.6166	-5.7637	-5.5349	-5.0205	-4.9056	-5.1964	-5.2716	-5.6567	-5.441	-6.0147	-6.6582	-4.1121	-6.2805	-5.1668	-5.5977	-4.5796	-5.7138	-4.1756	-5.2404	-5.2769	-7.2994	-6.1106	-5.1562	-5.8213	-6.0284	-5.2338	-6.4861	-6.3372	-6.9321	-5.2448	-5.5274	-4.8361	-5.08
[truncated: 828 more rows]
[truncated: 150 more columns]
