# Supplementary material for: Genetic dissection of main and epistatic effects of QTL based on augmented triple test cross design
Source: PLoS One. 2017 Dec 14;12(12):e0189054. doi: 10.1371/journal.pone.0189054 (PMC5730204; doi:10.1371/journal.pone.0189054)
Supplement: S7 Supporting Information — (ZIP) [file pone.0189054.s007.zip › z2_1850_0.8_5.csv]

-1.6654	-0.66418	-2.3554	0.17092	-1.0971	-2.471	-1.7547	-0.38079	-1.9255	-1.7966	-2.551	-1.8646	-1.4566	-1.6963	-0.1591	-0.24102	-0.80093	-1.3133	-1.5922	-1.7488	-1.3356	-1.7516	-1.4285	-1.2263	-1.9557	-1.6577	-1.4624	-1.5723	-0.8856	-2.6157	-1.655	-2.0617	-1.8925	-2.9227	-2.4403	-2.0185	-1.797	-2.7819	-1.1471	-0.4088	-0.99553	-1.9612	-0.65774	-1.0838	-1.1296	-2.1458	-0.83242	-0.88038	-2.4561	-1.6465
-11.904	-12.455	-13.636	-12.765	-13.397	-11.901	-12.253	-14.606	-11.441	-12.833	-12.67	-15.035	-12.891	-12.853	-12.758	-12.761	-12.741	-12.11	-11.555	-12.131	-14.555	-11.728	-12.514	-12.368	-13.833	-14.477	-13.937	-14.174	-12.703	-11.305	-12.962	-14.065	-11.705	-13.038	-13.84	-12.032	-15.377	-14.671	-13.13	-13.019	-13.491	-13.31	-12.742	-13.478	-13.355	-13.031	-13.524	-14.234	-12.846	-13.683
-3.7216	-2.0225	-3.0592	-2.4986	-3.3965	-3.836	-3.9917	-3.6501	-5.0984	-5.3896	-2.6233	-4.0247	-4.6951	-3.5117	-3.4589	-4.004	-2.2465	-4.045	-2.9841	-2.1424	-2.6602	-2.3878	-2.175	-3.9581	-4.6082	-3.8991	-2.7406	-3.5276	-3.532	-4.4378	-4.6566	-4.01	-5.8918	-3.6175	-2.1742	-3.7886	-2.9931	-4.2647	-3.8843	-2.8522	-3.6477	-3.3782	-3.1041	-2.8646	-4.9433	-3.8098	-4.4475	-2.8153	-2.5209	-3.5249
1.283	1.8041	1.5794	1.489	1.6764	2.529	1.7316	1.9775	3.0195	0.98497	1.0198	2.1916	0.87925	1.4374	1.7023	1.3797	2.1814	0.90655	1.5091	0.65854	0.61845	2.9265	2.1604	2.8371	2.1373	2.6224	1.1422	0.13826	1.181	1.5115	-0.21912	1.1566	1.0175	0.79748	2.0302	1.8152	1.872	0.5353	2.7662	2.3893	2.3775	1.5546	2.1074	0.46097	0.70489	1.1842	1.178	1.2147	-0.53926	1.0061
-7.1042	-6.3497	-7.4982	-7.719	-4.6784	-6.2177	-5.7495	-7.9368	-6.2984	-5.1926	-7.2004	-5.3166	-6.9691	-5.7176	-5.5318	-6.5239	-7.2002	-6.3447	-6.6096	-6.4523	-6.5507	-5.4095	-6.7821	-7.0876	-7.9508	-5.5801	-6.3052	-7.1244	-6.1435	-7.4029	-6.9992	-6.7185	-7.0182	-6.8538	-6.03	-5.5594	-7.7473	-7.3793	-6.9085	-6.1235	-8.8649	-5.8404	-7.2981	-4.3698	-7.1477	-5.928	-6.2146	-5.7873	-5.3441	-5.3825
-15.05	-12.589	-10.37	-12.858	-12.717	-12.986	-12.893	-12.563	-12.326	-12.73	-13.206	-13.452	-12.948	-13.147	-13.707	-12.556	-13.841	-13.726	-12.585	-13.429	-12.516	-12.464	-14.512	-12.463	-12.494	-10.718	-12.099	-12.569	-13.209	-13.816	-13.746	-14.043	-12.74	-11.655	-11.85	-11.455	-11.98	-11.723	-12.426	-13.587	-12.945	-13.832	-13.386	-11.917	-11.395	-13.713	-11.263	-12.595	-12.916	-12.995
-22.542	-21.316	-22.115	-21.163	-21.447	-20.264	-23.029	-22.597	-22.208	-22.392	-21.892	-22.825	-21.994	-22.171	-19.919	-21.018	-22.569	-21.51	-23.077	-20.254	-23.384	-22.287	-22.461	-21.7	-22.373	-22.032	-21.572	-21.756	-21.803	-20.388	-23.033	-23.171	-22.344	-22.651	-22.163	-21.779	-22.508	-21.982	-21.555	-21.039	-21.287	-20.834	-22.736	-22.298	-23.104	-22.521	-21.16	-22.85	-21.716	-21.154
8.1428	6.8645	7.4375	9.2338	7.7403	9.1938	6.3428	7.6841	8.5216	8.4636	8.1138	7.9282	8.0763	6.9019	9.9433	9.256	7.537	9.0355	8.2527	8.4847	9.1273	9.4272	7.6301	9.2435	8.6726	6.7437	8.6602	8.8782	6.7431	8.1727	7.3553	9.5774	7.1315	5.808	7.3411	6.6833	7.2606	6.4022	6.9052	7.4297	9.1148	9.1968	8.4088	8.5193	7.2813	7.0289	8.5584	8.2236	8.1986	6.7632
-21.204	-22.853	-23.153	-22.224	-21.291	-21.441	-21.752	-20.987	-20.591	-21.683	-22.778	-21.426	-22.178	-22.549	-20.432	-22.892	-21.883	-22.796	-23.048	-21.711	-21.55	-22.841	-20.847	-21.467	-22.384	-23.074	-21.313	-23.896	-22.033	-21.78	-21.941	-21.676	-24.031	-22.15	-22.304	-21.519	-22.37	-22.368	-22.307	-21.483	-22.883	-22.109	-22.739	-21.269	-21.582	-22.617	-22.356	-22.717	-22.86	-24.369
2.4541	1.4891	1.0122	1.2059	2.8207	1.8212	1.6257	0.37233	2.3958	2.4019	0.21972	1.0465	0.75882	1.7782	0.91618	0.8141	2.064	0.51049	2.1113	0.94821	0.78557	2.728	1.6719	3.3732	1.6834	2.1078	3.6063	3.0895	1.1227	1.9645	1.279	1.4768	1.6046	1.3347	1.6081	1.8264	2.0935	-0.2355	2.17	2.1344	0.50361	2.3124	1.9907	2.7801	1.8464	2.2576	1.8343	2.5644	0.97008	3.4719
7.1668	7.9965	7.7266	7.1562	5.388	7.349	7.8857	7.2313	7.3772	7.8516	7.5347	5.8158	7.7116	7.0033	7.9776	7.8144	7.3653	5.8377	6.7791	7.4361	6.5213	7.0496	7.8144	7.364	7.4278	6.8013	6.6544	6.9506	7.2446	6.9817	7.5912	7.2789	6.4919	7.2936	7.0279	5.2839	7.6621	5.7815	6.687	7.8524	7.4207	7.0586	6.1604	6.262	6.4331	8.2654	7.3325	6.6925	5.4757	6.9877
3.827	4.1528	4.7511	5.7558	5.161	3.2641	5.5764	2.6448	5.2834	3.934	5.4303	4.5357	5.0471	5.4392	6.5025	4.9888	5.4489	5.1359	4.5959	5.7376	5.7497	5.1245	3.9512	4.4866	5.3791	2.6775	4.2081	4.5779	5.4783	5.3726	5.2049	5.637	5.7895	5.2653	4.7295	3.9893	5.5303	2.6989	5.8128	4.3571	4.9255	3.9819	5.2182	4.2456	4.3363	6.2812	7.0867	3.8474	4.4216	4.9921
4.8715	4.7579	5.4221	5.2016	5.5128	6.3098	3.728	6.5924	4.6153	5.1114	4.7107	4.8379	4.682	4.3051	5.5592	4.8087	4.8397	4.4717	5.5776	5.9975	3.5741	5.3268	5.5188	4.9715	5.2349	4.917	5.2698	4.5192	4.9665	3.7181	4.5196	6.2414	5.3547	4.7382	3.8898	4.9917	6.5948	6.0812	4.4875	4.9798	4.9839	5.0652	4.7049	5.8654	3.931	6.6118	5.6551	3.1904	3.8553	4.4233
6.8519	3.6276	5.3532	7.1043	6.398	4.3599	5.0051	5.5974	4.3477	3.7774	4.8646	4.1358	6.715	5.8827	5.1751	4.9116	4.4192	5.7499	4.2634	3.9986	5.2048	5.3171	7.4727	5.9023	5.7791	6.5936	4.4618	6.2786	5.8853	5.6784	5.4667	5.1607	5.1884	5.9525	3.4812	4.7269	5.1333	5.2404	5.6482	4.5168	5.4004	5.7278	3.8416	5.0931	5.1133	6.4836	4.4706	3.8441	3.5321	5.2962
-11.397	-11.796	-11.681	-11.436	-9.8821	-11.504	-11.16	-10.354	-10.354	-11.179	-11.573	-11.762	-12.17	-10.229	-12.624	-9.9241	-11.921	-13.468	-11.848	-11.334	-11.844	-12.406	-12.319	-12.841	-12.628	-10.795	-13.971	-13.391	-12.842	-11.964	-12.37	-10.655	-13.306	-11.797	-13.332	-11.011	-12.039	-11.454	-12.462	-11.61	-11.114	-11.562	-12.633	-10.792	-10.754	-11.136	-12.202	-11.314	-11.128	-11.318
-7.9501	-10.681	-8.5795	-9.0106	-9.4392	-8.2366	-8.5833	-7.8615	-10.129	-10.835	-9.91	-9.3379	-10.016	-9.5289	-10.64	-8.6411	-9.4588	-9.4448	-9.1419	-8.7713	-9.6352	-8.6395	-9.0912	-9.1188	-8.2778	-9.2179	-10.053	-10.029	-8.322	-10.122	-8.2978	-8.8468	-9.0576	-8.8816	-9.425	-8.5083	-8.1748	-8.8229	-7.9712	-8.1135	-8.1043	-8.8956	-9.5018	-8.0775	-7.8667	-8.8504	-9.1832	-8.649	-10.607	-8.186
-0.93813	-0.52497	-0.058364	0.34319	-1.7308	0.14775	0.114	0.89355	-1.8517	0.9732	0.14835	0.0015988	0.73409	0.76321	1.0989	-0.72722	0.16597	0.94418	-1.0283	-0.42054	-0.592	-0.68641	-1.5588	-1.1644	-1.5388	-0.2629	-0.64344	-1.0956	-0.22942	-1.2743	-0.56324	-0.56298	0.7109	1.1654	-1.8252	-1.294	1.46	0.1818	-1.1105	0.57005	-0.99955	-0.55986	0.014432	0.032125	0.60095	-0.70408	0.58457	1.0632	0.54941	-0.861
3.4707	5.648	5.0377	5.2338	4.4813	4.9324	3.1851	4.6167	4.3449	4.4468	2.3696	5.8814	3.4885	2.115	4.4984	4.6579	2.8388	4.2832	5.9005	3.676	3.6976	4.4547	4.0961	4.1403	3.7813	3.5068	3.9087	4.5157	4.338	5.6284	5.0317	5.1935	5.03	2.9117	2.7417	4.6622	3.8371	4.1734	3.0231	4.6568	3.3641	6.0421	3.4777	3.3651	4.3892	3.7031	3.6499	2.7294	6.0743	3.2968
0.12154	0.55854	-0.21436	0.046822	-0.69001	0.49354	-0.70046	-0.061313	-1.3818	0.46889	-0.38326	-1.581	-1.1724	1.079	0.17525	1.5021	0.30523	-1.1998	-0.12897	-0.037639	-0.85368	0.85851	-0.86469	0.49493	0.47447	-0.32408	-0.098555	-0.044167	0.24473	1.3411	0.82348	-0.66464	-0.16798	0.75108	-0.18699	-0.18508	0.58393	0.10319	0.050643	-0.60904	0.58309	-1.2111	0.059896	0.43026	-0.44985	-0.41243	-1.2163	-0.84594	-1.1263	0.14425
-0.72634	-0.2762	0.82672	-0.046554	0.053905	-0.78696	0.32113	-0.49903	0.70479	0.61948	-0.92451	0.56363	-0.86282	-0.40752	0.15568	0.57412	-0.2104	0.093216	-0.14977	-0.0076592	-0.36892	-1.5103	-1.2891	-0.28392	-0.060359	-0.65582	0.32915	1.7278	1.0929	-0.6002	-1.0335	-1.3664	0.1399	0.058435	0.9867	1.0975	-0.77068	0.73844	-0.89187	0.3619	-0.6086	-0.59339	0.92381	-0.32053	-0.57747	-0.9058	-2.7364	-0.95051	-0.8729	-1.1386
0.91521	1.3545	-0.42419	-0.032671	-0.98894	-0.3732	-0.12062	1.8006	0.21489	-0.11239	0.038666	-0.37996	-0.0579	-0.56031	1.9699	1.2111	1.2226	-0.01294	-0.53522	1.3641	1.186	0.93916	-0.60514	1.3039	-0.18684	0.40591	0.0037863	-0.57571	-0.3695	0.71277	-0.75041	1.404	0.28079	-0.11992	-0.78861	-0.5734	1.1365	0.98053	1.116	-0.023714	-0.074545	0.31257	-1.0694	0.032348	0.42632	1.876	0.88225	1.389	0.69108	0.13158
-20.862	-21.866	-20.583	-20.445	-20.811	-19.242	-19.065	-20.24	-19.859	-20.365	-20.876	-19.439	-22.163	-20.437	-21.018	-21.2	-18.985	-20.978	-21.34	-20.117	-21.541	-21.426	-20.9	-22.119	-21.179	-22.74	-22.028	-21.519	-20.432	-21.903	-20.505	-19.783	-19.318	-20.253	-20.748	-20.588	-20.59	-19.511	-20.166	-21.358	-21.242	-21.179	-22.392	-20.482	-20.221	-20.79	-20.895	-19.137	-20.992	-21.453
-5.7775	-3.8712	-5.0723	-4.9101	-5.189	-4.01	-5.6659	-5.7047	-6.8757	-5.929	-6.0215	-6.9824	-5.8884	-5.0548	-6.476	-3.6626	-7.1993	-5.4032	-4.6951	-5.7848	-5.6167	-4.5147	-5.4727	-6.654	-4.5373	-5.7659	-6.0365	-6.3841	-5.3895	-6.0197	-7.9148	-5.0258	-5.3459	-4.8065	-5.8777	-5.0746	-7.536	-5.9195	-6.2855	-5.3059	-6.6619	-5.7789	-6.4804	-4.8152	-7.8721	-3.1552	-5.7355	-4.8184	-4.8017	-5.0159
-3.0759	-2.9711	-1.7727	-2.8927	-2.1725	-1.803	-1.5085	-2.6784	-3.5718	-2.1331	-3.6463	-2.5855	-1.9142	-2.9247	-3.242	-2.5033	-1.8353	-2.7578	-3.5797	-3.14	-4.0455	-3.1884	-1.4321	-1.1755	-3.1389	-3.5485	-2.4394	-0.76255	-0.90638	-2.6457	-2.0669	-3.9841	-2.643	-3.8002	-2.9463	-3.14	-1.6567	-4.2474	-3.3027	-2.3475	-2.4034	-3.116	-1.2492	-3.855	-1.5247	-3.6072	-4.7558	-1.2167	-3.9942	-1.6438
-2.0165	-2.4166	-2.4122	-1.9448	-1.4857	-3.533	-2.9763	-3.3064	-2.8733	-1.6796	-3.2503	-1.5263	-3.6172	-2.701	-2.4827	-2.5404	-1.4042	-3.3848	-3.6445	-2.9847	-2.9752	-3.5733	-2.8323	-0.71275	-3.1291	-2.2028	-3.4159	-3.3699	-1.18	-2.7559	-3.2804	-1.8396	-1.3733	-1.6464	-2.367	-1.2997	-3.4674	-1.7663	-2.4167	-2.3582	-2.0127	-0.36048	-1.9004	-1.9877	-2.3644	-2.0379	-1.5521	-4.1028	-2.1364	-2.2415
-12.905	-12.482	-11.474	-11.899	-12.417	-12.839	-13.395	-12.687	-12.027	-13.389	-13.086	-13.491	-13.005	-12.16	-13.285	-12.153	-12.301	-12.623	-13.77	-11.663	-12.689	-12.141	-13.628	-11.689	-12.899	-13.889	-12.137	-14.155	-12.834	-12.741	-13.24	-12.853	-13.388	-12.728	-13.222	-12.867	-14.167	-12.804	-13.007	-13.849	-12.532	-12.16	-11.424	-12.549	-13.232	-13.606	-12.97	-12.886	-14.582	-14.027
-15.586	-14.498	-14.341	-16.435	-14.54	-15.202	-15.159	-15.171	-14.648	-15.473	-15.368	-14.107	-15.406	-14.44	-15.324	-15.763	-13.151	-15.076	-14.359	-14.365	-13.909	-14.512	-13.659	-14.017	-14.459	-13.963	-15.616	-16.186	-14.373	-14.627	-13.005	-14.204	-14.369	-15.549	-14.18	-15.187	-15.355	-15.395	-13.853	-14.443	-13.58	-15.935	-12.986	-14.57	-14.478	-13.225	-15.638	-13.132	-13.395	-15.136
-14.75	-13.506	-14.551	-14.298	-14.019	-14.198	-13.355	-14.881	-13.801	-13.924	-13.616	-15.101	-12.34	-13.938	-14.586	-12.235	-14.014	-14.485	-13.27	-12.495	-13.135	-15.269	-14.306	-14.287	-14.385	-12.521	-15.62	-13.477	-14.769	-14.697	-14.165	-15.571	-13.966	-14.198	-14.441	-12.208	-13.104	-13.602	-14.817	-13.932	-14.217	-13.355	-15.362	-11.84	-14.514	-13.564	-14.178	-14.022	-12.956	-13.602
-4.5344	-4.5732	-4.3819	-6.0731	-3.8236	-6.4744	-4.9736	-3.5239	-5.6194	-5.1023	-3.9417	-1.8084	-4.2924	-3.8502	-5.9418	-5.7667	-3.5647	-3.4869	-4.239	-5.6551	-3.1068	-5.1106	-5.9083	-4.9029	-4.7474	-4.1719	-3.6955	-4.0882	-5.1412	-4.6141	-5.0458	-4.8372	-3.4569	-5.3636	-5.2869	-5.5817	-6.1979	-3.4163	-4.8285	-3.0812	-3.1865	-3.5982	-6.07	-4.1699	-5.2545	-3.9794	-3.9196	-3.9946	-4.4263	-6.5606
-10.547	-10.673	-10.824	-10.402	-10.844	-10.265	-10.878	-10.803	-10.718	-11.455	-12.352	-10.811	-9.8934	-9.7032	-10.028	-11.337	-11.014	-11.037	-11.07	-10.053	-10.585	-10.104	-11.64	-11.987	-11.48	-9.6149	-9.5282	-9.9625	-12.068	-8.5415	-11.644	-12.2	-11.515	-10.66	-11.637	-11.489	-12.285	-10.432	-10.546	-8.9484	-11.359	-11.71	-12.672	-12.094	-10.769	-10.848	-11.58	-11.052	-11.193	-10.36
-2.8608	-1.4224	-3.0602	-1.6741	-3.5753	-2.3443	-1.0092	-3.3444	-1.4278	-3.6242	-2.2765	-3.6559	-3.2035	-1.7172	-2.4825	-3.4953	-1.2778	-3.303	-3.4625	-2.4893	-2.791	-2.5796	-3.3125	-0.69147	-2.9956	-2.9188	-2.7922	-1.9791	-3.0034	-2.6203	-1.7951	-1.5459	-2.6399	-3.1615	-3.2612	-3.821	-2.0037	-1.6608	-2.1272	-2.1609	-3.5244	-3.2003	-3.8254	-2.9897	-2.7031	-1.9877	-3.397	-2.8823	-3.3582	-4.1445
-11.434	-10.714	-11.253	-11.084	-9.6369	-9.2993	-9.464	-10.491	-9.8285	-8.8316	-10.411	-10.13	-8.4729	-9.6955	-10.228	-10.195	-9.021	-9.7271	-11.214	-10.902	-10.273	-10.663	-10.829	-10.674	-10.714	-7.506	-9.0087	-11.485	-9.9602	-9.7288	-10.054	-9.5583	-10.596	-11.585	-11.009	-10.745	-10.432	-9.2386	-10.831	-9.6356	-9.3809	-10.136	-7.7602	-11.2	-9.5602	-9.856	-10.438	-9.5829	-10.093	-9.3234
-22.863	-22.436	-21.421	-22.487	-21.893	-22.712	-21.849	-20.21	-20.351	-22.559	-22.037	-21.477	-22.97	-21.571	-21.408	-21.795	-22.161	-21.998	-21.858	-20.958	-22.247	-23.286	-21.572	-23.337	-22.116	-21.716	-21.719	-22.006	-23.356	-21.29	-21.065	-21.244	-23.099	-21.71	-21.796	-20.342	-21.529	-24.382	-23.645	-21.814	-21.386	-22.5	-20.109	-21.261	-20.679	-22.418	-22.005	-22.839	-22.126	-21.195
-2.7289	-4.2135	-3.3661	-4.659	-3.8061	-3.0051	-2.1301	-1.3191	-3.4497	-4.3644	-2.7158	-4.2192	-3.5656	-2.242	-3.6852	-3.1032	-3.856	-2.7866	-0.59114	-2.0367	-4.2002	-4.0589	-3.2483	-3.7775	-4.1012	-3.102	-4.7662	-3.3439	-3.2893	-1.9292	-2.2559	-4.6691	-3.4583	-3.0504	-2.6015	-4.1131	-3.0197	-3.5542	-2.728	-3.7722	-1.6129	-1.847	-4.6002	-3.6112	-1.9151	-3.9309	-3.7814	-1.7404	-1.0841	-3.7721
3.5236	3.2822	2.6095	3.3847	2.4137	3.2262	3.5893	2.8411	2.1624	2.9418	2.8929	3.807	1.1127	3.0377	3.5368	1.9749	2.5873	2.2241	3.7421	3.2487	2.489	1.6884	2.3807	2.493	2.7806	2.5139	1.9198	4.2287	1.874	1.7991	3.0924	2.0541	1.7595	1.8184	1.7994	2.2247	1.8703	1.128	1.5902	1.8126	1.1805	2.7497	2.343	1.5604	1.5889	3.2417	2.3598	3.0389	1.7878	2.6956
-3.5767	-2.8193	-3.2974	-3.0412	-1.4599	-3.958	-2.5493	-3.2307	-2.4797	-3.6145	-4.1032	-3.8723	-3.2177	-4.2848	-2.2931	-3.1247	-3.5873	-3.3413	-1.7859	-2.5978	-2.3546	-3.0444	-2.84	-4.164	-3.5466	-1.487	-3.3213	-4.3262	-4.7326	-3.1488	-4.4543	-3.1532	-2.3301	-2.9418	-4.7963	-3.5467	-1.896	-2.971	-3.731	-3.8627	-3.8985	-0.60888	-3.4288	-3.8661	-4.0036	-3.9332	-3.513	-1.8055	-4.1019	-3.4661
-1.9778	-1.5901	-0.035634	0.92964	0.017653	0.31674	2.0026	-0.85786	-0.7512	-0.20188	-1.9836	0.76829	2.0932	0.52321	0.6496	-1.3832	0.85508	1.3995	-0.75	-0.17853	1.3461	-0.9862	-0.88395	-1.8472	0.40849	0.13173	0.65227	0.47018	-1.1546	0.87328	-0.97612	-0.051967	2.4231	1.1538	0.20999	-1.7501	-0.96358	-0.73496	1.382	-0.20189	-0.4403	-0.81502	-0.51724	0.50971	-0.23886	-0.49074	0.1511	-0.66802	-0.31962	-0.70089
-10.281	-9.5443	-9.9985	-9.6219	-9.15	-11.076	-11.542	-9.6329	-9.6888	-8.7976	-9.933	-9.2849	-9.6035	-8.8738	-10.501	-10.708	-9.659	-11.945	-10.012	-8.4887	-7.9017	-8.6575	-10.791	-9.8716	-9.4346	-9.1969	-9.1133	-10.884	-9.3892	-10.986	-10.079	-8.6951	-9.8732	-10.393	-8.4998	-9.4667	-9.6514	-9.2633	-9.0619	-9.588	-10.182	-9.6087	-9.3668	-10.46	-9.072	-9.2664	-8.0252	-7.8318	-9.7671	-8.9704
-11.193	-9.2158	-10.341	-11.345	-11.076	-12.456	-9.5024	-9.3919	-11.265	-10.37	-10.798	-9.9969	-11.497	-11.215	-10.622	-12.011	-11.465	-10.226	-10.34	-11.119	-10.71	-11.945	-11.778	-12.448	-9.6673	-9.3467	-10.447	-11.703	-8.6397	-9.9855	-10.81	-10.135	-9.9613	-12.439	-11.629	-11.042	-11.334	-10.239	-9.8394	-11.522	-10.293	-11.751	-8.5292	-10.777	-11.549	-10.896	-10.468	-10.915	-9.8919	-11.454
0.33568	-0.16756	-0.46643	1.6607	0.12102	0.64411	-0.6545	-0.11835	0.90977	0.023935	0.58805	1.694	0.99131	0.23839	1.0181	1.0134	-0.52494	-0.19439	-0.57957	0.086335	1.038	0.63463	0.81988	-0.67498	0.019457	1.0074	0.65535	-0.33726	-1.0512	0.32092	-0.57461	2.0226	0.5537	1.0701	0.15136	1.4902	1.4337	0.55916	-2.4963	0.070228	1.5135	0.43805	1.1476	2.1972	1.1026	0.016167	0.82289	0.69825	1.23	0.44929
-1.0941	-0.049366	-0.81171	-0.83442	0.26261	-0.43228	0.79486	0.2039	-0.72394	-0.37312	-0.99127	-0.75141	-0.7528	-0.53777	-0.070335	0.57571	-1.0538	-0.18791	-1.077	-0.90834	-0.23631	1.74	0.36503	0.15762	-0.56598	-0.32395	-0.58076	0.27127	-0.10812	-0.74692	-0.47832	1.3209	-0.99607	-0.81121	0.019454	-1.1314	-0.051579	-1.1748	-0.052208	-0.3673	-0.61969	-1.1709	1.0838	0.21184	-0.09241	-0.97871	1.5854	0.63496	-0.75233	-1.3176
0.24606	1.121	0.10082	0.7392	0.40965	-0.040141	2.0122	-0.85013	1.3073	1.2426	0.21084	0.19675	0.39591	0.73833	-0.18706	0.8754	-0.25841	0.99538	0.48492	0.77564	0.084379	0.83194	0.2134	1.2903	-0.61062	2.0843	2.1517	1.2095	0.34274	2.2052	1.5217	-0.13636	0.051963	-1.0732	0.27408	1.7237	2.0126	-0.44633	1.0038	-1.4291	0.79863	-0.28842	-0.13546	1.2034	0.10338	0.11365	-0.77134	0.80018	0.84445	0.1849
-9.0337	-12.577	-10.021	-10.839	-11.255	-12.133	-9.4306	-10.806	-10.416	-10.737	-11.9	-11.537	-10.655	-11.438	-9.2919	-10.623	-10.161	-11.15	-10.168	-10.621	-10.182	-12.024	-10.936	-9.5501	-11.639	-10.477	-10.896	-11.96	-11.379	-12.663	-9.8507	-10.412	-9.698	-11.276	-10.091	-10.958	-11.219	-10.314	-9.6562	-10.257	-9.4598	-11.318	-10.512	-10.259	-9.998	-11.378	-11.725	-11.285	-10.134	-11.989
4.5013	5.6197	5.0651	3.3403	5.1596	4.6386	3.5731	5.598	3.8004	4.3956	6.2959	3.4823	4.1741	5.4514	4.9599	2.3562	5.1268	4.3451	4.8795	3.4301	4.1511	4.2464	5.4182	3.148	2.9672	3.6358	3.7779	2.633	4.641	3.463	3.694	5.2534	4.8635	3.7327	2.8936	4.8801	4.0488	3.8902	5.1555	6.1624	3.6991	4.745	5.5109	4.1233	2.5638	4.7179	5.0767	4.2282	4.4068	5.5018
-23.166	-22.309	-22.064	-23.185	-21.852	-20.731	-22.08	-20.528	-22.107	-21.883	-23.361	-21.902	-22.386	-21.567	-20.594	-23.155	-22.08	-22.919	-21.16	-22.976	-21.385	-20.634	-21.731	-21.45	-22.89	-20.52	-23.308	-22.771	-21.036	-21.632	-22.979	-21.652	-21.897	-22.936	-22.158	-21.219	-22.961	-22.192	-22.474	-23.268	-23.09	-21.408	-22.632	-21.778	-23.741	-23.567	-22.105	-22.573	-23.658	-21.892
8.9334	7.8688	8.745	9.0736	9.116	8.0211	7.7478	9.1841	9.7623	6.6647	7.4213	8.6086	7.3645	9.2488	7.3284	8.3698	8.7882	9.1958	8.6305	10.401	9.4337	8.3745	8.271	8.4206	8.2652	9.0662	8.4245	9.5041	8.7346	9.8122	8.9182	9.1931	7.1296	9.3502	8.1152	8.7411	7.4755	7.8722	8.0246	8.5492	8.9524	8.9772	8.0049	7.7325	8.6411	9.6056	7.123	8.4917	8.1582	8.2063
-9.972	-10.11	-8.5234	-8.8155	-9.3768	-9.7463	-9.9681	-11.074	-10.296	-8.0113	-8.7572	-9.7757	-9.7231	-7.9843	-8.8681	-10.34	-7.6168	-8.8026	-9.7736	-11.038	-8.0022	-8.6499	-9.6181	-8.484	-7.2307	-9.0301	-10.11	-9.2561	-9.4085	-8.8141	-8.5041	-9.9751	-9.2743	-9.2061	-9.0824	-10.228	-8.9106	-8.4484	-9.3993	-9.0387	-7.7658	-10.114	-9.2048	-9.1129	-7.6316	-7.1219	-8.6618	-8.6903	-8.3459	-9.8044
10.255	8.7912	10.346	8.1527	9.0773	9.7804	10.569	10.07	8.515	8.3213	10.128	8.676	8.488	11.162	10.074	9.9551	11.456	9.9636	9.8234	10.24	8.3214	8.6587	8.7701	9.9563	10.297	9.9497	8.9167	10.083	9.6235	11.152	9.5424	9.9549	11.391	9.1576	9.4763	10.696	10.754	8.3934	9.7447	10.437	9.4287	10.884	9.4014	9.7793	10.244	9.1493	10.781	10.391	11.266	11.35
-22.436	-22.629	-22.455	-21.12	-21.236	-22.912	-22.326	-21.999	-22.417	-22.288	-23.324	-22.617	-22.812	-22.653	-21.814	-21.256	-23.573	-20.616	-22.523	-23.065	-23.145	-19.859	-22.204	-21.008	-20.738	-22.759	-22.053	-21.676	-21.928	-20.699	-22.188	-21.318	-21.855	-22.4	-21.558	-23.251	-20.717	-23.098	-22.044	-22.45	-22.883	-21.463	-22.132	-23.925	-21.102	-22.507	-23.048	-21.185	-20.747	-24.027
-13.344	-12.269	-12.546	-12.819	-12.696	-11.226	-13.045	-13.487	-12.614	-14.152	-13.367	-13.238	-12.241	-12.088	-12.117	-11.777	-13.698	-12.637	-13.066	-13.149	-11.896	-14.327	-10.875	-12.83	-13.923	-13.64	-12.279	-12.414	-13.442	-12.607	-13.49	-11.156	-12.625	-13.288	-13.119	-13.253	-14.228	-12.595	-13.868	-13.119	-12.43	-12.683	-12.67	-13.042	-13.137	-13.569	-13.665	-12.945	-14.497	-13.446
-8.92	-8.2701	-7.5504	-6.8106	-7.3083	-7.2164	-8.6837	-7.423	-7.7046	-6.4183	-7.2622	-10.759	-7.6029	-8.0768	-8.862	-7.8929	-8.3457	-8.2351	-7.5911	-9.0393	-8.2648	-6.733	-6.7664	-8.2123	-8.0676	-6.8751	-8.6525	-8.3044	-9.1504	-9.5825	-7.8376	-7.2837	-8.5455	-5.7942	-8.0233	-7.7532	-9.8176	-6.7718	-7.5437	-7.4083	-7.2959	-8.3258	-9.1845	-7.6585	-6.2202	-7.1873	-7.4213	-9.4726	-5.9649	-8.4222
-2.7548	-3.987	-3.6551	-2.8407	-2.6869	-2.8967	-3.9901	-4.2342	-2.9486	-4.3558	-2.6528	-3.6195	-3.0457	-3.2504	-3.4097	-3.1191	-3.5142	-2.785	-3.73	-2.225	-3.8848	-2.4157	-2.6679	-3.2874	-2.7906	-3.4348	-3.1762	-1.8188	-4.1277	-3.1671	-3.1502	-4.6175	-3.9937	-3.9946	-2.0649	-2.1212	-3.3581	-1.5163	-3.2612	-3.1102	-2.8764	-3.0618	-2.8082	-3.1069	-2.9938	-3.6997	-3.4029	-3.5862	-4.4639	-3.2918
-4.1362	-6.589	-6.9165	-5.7883	-7.8483	-5.4519	-5.3533	-5.2996	-4.366	-5.0979	-5.5295	-5.7741	-7.1467	-5.3985	-6.0593	-8.2886	-4.7289	-6.3577	-6.4338	-4.0649	-4.7696	-5.1394	-5.7324	-6.0361	-4.8289	-5.3559	-7.1917	-6.4075	-4.1206	-6.0297	-5.9773	-7.259	-7.4544	-4.0669	-5.9094	-5.8765	-6.039	-6.3739	-5.2689	-5.27	-5.0444	-5.1237	-4.8472	-6.2751	-6.4567	-7.4479	-7.9397	-5.6121	-6.7597	-3.8881
-3.0621	-4.4411	-2.7878	-2.7348	-4.2096	-4.5633	-4.9132	-3.2075	-4.3632	-3.5106	-3.4014	-3.1132	-4.028	-3.0727	-3.6729	-3.6285	-4.5471	-1.9959	-3.0673	-4.103	-3.0164	-3.2769	-4.3083	-2.445	-4.2238	-2.3427	-4.2992	-2.6699	-4.1443	-4.0428	-3.6189	-4.3692	-3.6103	-3.2747	-4.1825	-4.2282	-3.2803	-3.7634	-4.4603	-2.3851	-3.5378	-2.9794	-2.8624	-2.7971	-1.8263	-2.8252	-3.0198	-4.8767	-3.2668	-2.7407
-5.278	-4.0643	-5.6596	-4.3517	-5.9377	-5.9937	-6.8754	-4.6763	-4.5662	-5.1846	-5.8773	-5.9227	-5.4173	-5.0054	-6.0198	-8.0726	-4.6819	-4.5506	-5.7577	-4.2795	-6.1375	-5.2714	-6.264	-6.831	-4.6373	-4.6559	-5.1994	-5.9295	-5.4732	-5.7076	-5.2524	-5.7209	-5.0946	-6.3043	-4.3977	-6.8187	-4.4195	-5.5216	-5.1858	-5.3973	-5.5055	-5.8595	-4.3188	-6.1435	-6.3533	-5.5862	-5.7774	-6.7658	-4.7749	-5.533
-1.6062	-1.4459	-2.6835	-2.5004	-2.6374	-1.248	-3.1667	-1.0132	-2.1322	-3.5265	-2.8163	-3.4706	-2.2573	-1.2291	-0.90734	-1.1516	-1.8997	-3.0499	-2.9426	-1.3895	-2.5325	-2.6196	-2.4526	-3.4829	-3.7661	-2.1979	-2.5357	-2.4592	-1.1382	-1.9935	-1.2311	-3.8504	-0.90225	-1.3742	-2.8507	-1.9766	-3.0387	-0.90175	-1.7502	-3.1394	-0.64516	-1.2992	-1.7117	-2.2364	-2.5399	-1.7093	-1.9914	-3.6207	-2.8713	-3.9022
-13.514	-13.448	-13.615	-12.545	-11.825	-12.332	-13.785	-13.532	-12.865	-12.921	-12.608	-12.805	-10.337	-10.824	-11.954	-12.885	-12.359	-12.594	-12.728	-13.551	-13.511	-13.298	-13.808	-13.907	-14.931	-12.894	-11.678	-13.779	-11.402	-13.25	-13.693	-11.552	-11.332	-11.646	-13.645	-12.633	-13.179	-11.916	-13.104	-12.72	-12.051	-14.623	-12.283	-13.232	-12.971	-13.447	-13.203	-13.646	-11.741	-14.087
-2.6527	-1.3554	-0.92415	-1.7964	-0.63709	-2.0473	-1.28	-2.1743	-0.40092	-1.4054	-2.3642	-1.7229	-1.2669	-1.5069	-1.4865	-2.4562	-1.309	-1.655	-1.6623	-2.6477	-1.2215	-0.73363	-0.97189	-0.24257	-1.3447	-0.93116	-3.3699	0.27598	-1.0847	-1.3602	-0.98845	-1.6692	-0.8524	-2.4931	-2.0152	-0.93262	0.46462	-3.222	-1.7813	-0.16541	0.029858	-0.88331	-1.6401	-1.7575	-1.9555	-0.75499	-1.63	-2.2357	-1.4602	-0.7822
-12	-12.859	-12.759	-11.262	-13.373	-13.769	-12.107	-13.477	-12.576	-13.179	-14.204	-12.928	-13.69	-14.977	-12.72	-12.352	-12.707	-12.65	-12.137	-12.317	-11.495	-11.529	-13.769	-13.267	-11.129	-13.081	-12.743	-11.914	-13.226	-15.021	-13.159	-13.326	-13.923	-13.199	-12.313	-14.739	-12.19	-12.262	-12.184	-13.492	-13.184	-13.689	-12.37	-11.492	-12.472	-11.922	-13.491	-14.44	-13.9	-12.977
-3.3438	-2.8299	-2.8388	-3.4191	-4.3032	-3.9143	-4.1099	-5.5575	-4.289	-4.5334	-4.1247	-4.7616	-4.4338	-3.3458	-5.2083	-3.8603	-3.7725	-5.0784	-2.4594	-4.9663	-5.4373	-2.4655	-4.8823	-2.9405	-4.1336	-5.4387	-3.3553	-3.25	-2.9648	-3.3576	-4.9697	-3.4491	-4.5661	-5.5931	-2.3904	-3.81	-4.3209	-2.3207	-3.5287	-2.9644	-3.9883	-4.0898	-3.1804	-3.2041	-4.2436	-4.1392	-3.7781	-3.4813	-3.1503	-3.1772
-1.4887	-0.91197	0.15976	0.69879	-0.59311	0.49242	0.40432	-0.66308	-0.46438	-0.033609	0.038354	0.42894	0.024489	-0.80028	-1.523	-0.37	0.34236	0.32899	1.1196	-1.8008	-1.1288	-0.03698	-0.067856	-0.48518	-0.2009	-0.025048	-0.49285	0.85671	-1.788	-0.6292	0.90796	0.58661	-1.19	0.28715	0.37345	0.55131	-1.0435	0.68509	-0.62903	0.46198	0.088441	0.080137	-2.2884	-0.70146	0.11019	-1.5086	-0.86818	-0.66966	-0.42448	0.93196
-21.542	-23.899	-22.927	-20.834	-21.298	-21.156	-21.428	-22.261	-21.261	-21.491	-22.095	-22.775	-20.9	-22.611	-21.472	-21.878	-21.967	-23.021	-21.681	-21.295	-22.844	-22.988	-21.871	-22.107	-22.285	-22.8	-22.602	-23.383	-21.483	-20.019	-22.274	-24.021	-21.874	-21.18	-21.986	-22.063	-20.826	-19.82	-21.962	-22.127	-23.167	-22.97	-22.292	-22.026	-20.862	-21.386	-21.705	-23.021	-22.514	-21.616
-4.3432	-5.8998	-6.4937	-5.6455	-8.1345	-7.5654	-6.6867	-6.5861	-6.1274	-6.6218	-7.2656	-6.5234	-6.6979	-5.553	-7.0816	-6.248	-5.6448	-5.5848	-4.4575	-5.8318	-6.3164	-5.3195	-7.0676	-7.6007	-6.133	-6.1018	-6.722	-7.4379	-7.2736	-5.8469	-5.4872	-6.9206	-7.0002	-7.1834	-5.872	-5.2149	-6.8489	-5.1754	-5.8905	-6.8296	-5.5875	-7.3826	-7.9106	-4.428	-5.5818	-5.9852	-6.3148	-7.3486	-5.8585	-5.7046
-6.4869	-3.1974	-4.1708	-4.7264	-3.8719	-5.3132	-4.999	-2.7022	-3.7195	-3.2556	-4.3195	-3.9711	-4.0867	-4.0825	-4.5864	-4.2196	-3.8465	-3.2177	-2.9804	-3.3654	-4.5287	-4.3306	-3.3041	-4.2188	-3.1712	-5.1964	-3.2123	-3.9858	-4.7857	-4.4288	-3.4419	-4.0676	-4.3669	-2.2344	-3.5807	-5.0067	-3.445	-4.1232	-2.8815	-3.6188	-3.3076	-4.3574	-5.4112	-2.1697	-3.4828	-5.7958	-4.3724	-3.6254	-4.5997	-3.6892
-2.543	-1.8412	0.69273	-1.2911	-1.5763	-1.2229	-1.1534	-1.5876	-0.088487	-1.0659	0.013664	-2.6158	0.62029	-1.2551	-1.7321	-1.1713	-1.4988	-2.5891	-0.90496	-1.5603	-1.4121	-2.891	-1.0283	-0.74823	-1.7754	1.2851	-1.22	-1.1568	-0.071713	-1.5112	-1.1162	-3.1425	-2.5254	-2.3806	-0.62924	-0.72187	-1.0888	-1.5426	-2.0135	-1.6363	-0.41525	-1.5258	-0.15433	-0.44221	-1.0751	-0.79549	-1.6125	-1.6138	-1.9351	-0.45714
-12.17	-9.9467	-11.759	-10.541	-11.042	-10.804	-10.793	-11.9	-10.374	-11.078	-11.229	-11.061	-11.881	-10.891	-11.103	-11.498	-11.825	-11.511	-10.663	-10.857	-10.271	-11.37	-11.082	-11.819	-11.835	-11.246	-11.698	-11.803	-11.261	-12.223	-12.603	-11.876	-11.986	-12.061	-9.4061	-9.8167	-10.853	-10.335	-11.151	-12.145	-10.264	-10.646	-10.039	-12.022	-11.186	-10.343	-12.94	-10.425	-12.916	-11.383
0.56976	-1.5225	-0.45408	-0.8485	-1.6443	-0.77088	-0.040845	0.078002	-0.47718	-0.95943	-2.5427	-0.71793	-0.54232	0.97814	0.098549	0.70134	0.18046	-0.62668	-2.102	-0.49048	0.40652	-0.09775	-2.0196	0.97727	-1.3925	-0.5266	-1.8988	-0.77541	-0.44541	-1.7188	-0.18008	1.1047	-0.16143	-1.393	-0.053915	0.082956	0.24709	-1.5614	0.09095	-1.1163	0.70903	-0.77062	-1.1492	-1.6885	1.406	0.50148	0.98814	-2.6328	0.52658	0.86817
-1.3755	-1.4378	-1.421	-1.293	-2.3396	-2.0062	-0.95149	-0.059599	-4.0589	0.22121	-1.4388	-1.8367	-1.6972	-1.0073	-0.79354	0.4885	-0.48903	-1.0509	-1.2123	-1.1693	-3.0402	-0.81869	-3.0138	-1.9357	-1.4339	-1.9873	-1.0406	-1.5147	-2.2116	-3.0334	-0.96386	-1.4223	-0.033115	-0.74032	-1.1714	-2.9117	-0.89936	-2.5006	-2.127	-0.71285	-0.98737	-1.4292	-1.1016	-0.66968	-2.2503	-1.7835	-1.4647	-0.9501	-0.95722	-1.1612
3.8992	3.1212	2.3153	2.386	1.8583	1.869	2.8915	3.1266	4.2113	2.4061	1.234	2.4424	1.7652	2.3662	3.8475	3.402	2.6094	0.81953	1.7618	1.7279	3.7984	1.7807	2.4074	3.0972	3.0888	1.8598	2.55	3.075	3.3408	1.4221	2.2728	2.5098	2.6041	3.6334	3.5142	3.0719	1.6653	1.6072	2.917	2.8991	3.1325	4.0248	0.8261	0.65956	3.2199	0.75472	4.712	0.79227	1.8317	2.1287
-14.909	-14.907	-14.083	-14.676	-16.744	-14.522	-13.352	-15.697	-12.706	-14.2	-13.882	-16.737	-15.237	-14.073	-14.213	-14.791	-15.098	-14.733	-13.199	-14.264	-14.956	-13.67	-14.116	-14.996	-13.803	-14.634	-13.38	-14.293	-13.105	-14.268	-15.051	-13.805	-14.333	-14.542	-15.506	-12.572	-14.495	-14.108	-15.096	-14.445	-14.248	-15.11	-14.543	-15.76	-13.742	-14.868	-14.167	-14.871	-14.504	-14.29
-3.8623	-1.7685	-2.9696	-1.3465	-0.47697	-0.63306	-0.34975	-2.6367	-1.4693	-1.7645	-1.4976	-3.2629	-1.135	-1.641	-0.93342	-1.6974	-2.2548	-1.5629	-0.24443	-1.3952	-2.3564	-1.0792	-2.1165	-1.2144	-1.516	-0.38715	-1.0308	-1.018	-0.92787	-1.9869	-0.81537	-0.6875	-0.35946	-0.72471	-0.91973	-1.4684	-1.7973	-1.1913	-1.0828	-2.9246	-1.3112	-1.2061	-1.7472	-1.4029	-2.1591	-1.33	-0.80371	-0.55367	-3.4732	-2.3491
-0.79459	-2.8722	-3.5896	-1.331	-3.5516	-1.9069	-1.7155	-4.5464	-3.9448	-2.9982	-2.9815	-1.9754	-2.0398	-2.766	-4.1694	-3.2496	-2.3527	-2.3873	-4.1924	-1.7243	-2.258	-1.7493	-2.7068	-2.096	-1.7473	-3.0467	-4.1941	-0.84806	-1.6754	-3.0058	-3.5247	-1.82	-2.4872	-2.0019	-2.963	-2.0751	-3.6088	-3.7076	-3.3792	-2.6841	-1.19	-3.3601	-2.9703	-2.556	-0.77627	-1.0585	-1.5878	-3.7861	-1.9643	-1.9186
0.92334	-1.1699	-2.0811	-3.4569	-0.96265	0.75815	-2.568	-0.55335	-1.142	-1.4423	-3.157	-1.1246	-3.2854	-1.4132	-2.5224	-1.9437	-0.64776	-1.1463	-1.3775	-1.3674	-2.1047	-1.8406	-2.1175	0.19694	-2.4647	-0.96084	-2.6319	-1.6813	-2.467	-1.7436	-0.44167	-1.931	-3.0938	-0.049969	-1.5563	-1.867	-2.5566	-0.937	-0.42913	-1.2634	-1.8109	-0.14476	-0.63917	-1.6238	-2.6345	-2.9768	0.47888	-3.0154	-1.2818	-0.3828
-3.6692	-4.7648	-3.6827	-3.3595	-5.2938	-5.0659	-3.736	-3.793	-5.5982	-5.4241	-3.8274	-4.2987	-4.3937	-5.7898	-3.1627	-5.0868	-3.7294	-4.6508	-3.3174	-4.5387	-4.4077	-3.0115	-5.5662	-2.2986	-5.8001	-4.2757	-4.6078	-4.5164	-5.7186	-4.4073	-4.4717	-4.1992	-3.6887	-6.2625	-3.3064	-4.5608	-3.7636	-3.779	-3.6242	-2.6677	-4.1627	-2.2518	-4.1266	-3.7367	-6.3499	-4.3659	-3.1957	-4.0317	-4.7273	-3.309
2.0615	0.88339	1.976	2.8656	0.87131	1.6555	1.1013	3.4189	1.8847	0.64447	1.3561	1.0632	2.9116	2.9465	1.4542	1.5476	2.3317	2.558	2.1799	1.6789	0.45077	-0.025075	0.66384	2.7537	1.5291	3.4553	-0.085018	1.23	2.39	2.7147	1.1148	1.8211	2.0653	0.86946	2.5381	1.0619	0.26803	1.3118	2.9161	1.4498	3.6777	1.0202	2.3248	-0.11415	0.99122	1.4325	0.90805	2.6734	1.2186	1.1041
-10.249	-11.282	-10.345	-10.632	-10.252	-10.472	-10.702	-11.45	-10.847	-11.493	-10.865	-10.673	-9.5702	-9.6257	-10.777	-11.234	-9.5756	-10.417	-12	-11.221	-9.8493	-9.1851	-10.3	-11.53	-11.683	-11.382	-11.621	-11.414	-11.098	-9.664	-9.6759	-10.538	-11.331	-11.169	-9.8105	-11.228	-9.0923	-10.879	-10.13	-9.4142	-10.943	-9.9057	-9.6806	-10.885	-10.102	-11.046	-9.9322	-9.8098	-12.871	-10.844
-5.2078	-5.7115	-7.1531	-4.4589	-4.7583	-6.1905	-5.7506	-5.528	-5.6965	-4.4832	-6.2219	-6.1543	-5.9816	-5.1612	-5.9631	-6.7096	-4.2724	-6.2757	-6.6272	-4.7713	-6.4867	-5.528	-5.6068	-5.016	-5.6218	-5.645	-7.0442	-6.0041	-5.1252	-4.2408	-5.3822	-6.5172	-7.5598	-6.0578	-4.8673	-5.8526	-5.217	-5.6292	-6.419	-5.5505	-6.0925	-5.4574	-6.3246	-5.887	-5.6272	-5.673	-5.2139	-4.8442	-4.7579	-4.6788
2.2912	1.1178	1.2617	1.8372	1.3805	-0.66821	0.21609	1.3151	2.2665	-0.69478	-0.79689	2.3902	0.89646	0.16589	0.99061	0.99348	0.13226	-0.73047	1.7916	0.88004	0.27036	0.45525	0.42697	2.3391	0.33191	1.2544	-0.012843	0.16594	-0.86422	1.0066	-0.63103	1.0758	1.3735	0.35936	-0.56149	0.22719	-0.061342	-0.30334	0.73656	0.70331	0.58422	-0.61212	-0.36929	0.58693	-0.18258	-1.3003	-0.12833	-1.2509	-1.3848	0.60001
-23.535	-22.148	-21.798	-23.596	-22.699	-23.653	-22.407	-21.784	-22.489	-21.544	-22.163	-22.732	-21.958	-21.805	-24.158	-22.104	-22.704	-22.352	-22.706	-23.56	-22.114	-21.583	-22.901	-22.184	-22.424	-21.995	-20.898	-20.755	-22.968	-23.105	-22.052	-21.12	-22.654	-21.89	-21.231	-23.411	-21.309	-21.384	-21.78	-21.974	-21.71	-22.171	-22.827	-23.806	-22.824	-21.243	-21.196	-21.639	-22.566	-23.371
-1.2329	-3.0378	0.028686	-0.30424	-1.6815	-0.26516	-3.4915	-1.9932	-1.0147	-2.1323	-0.83914	-1.0016	-0.50345	-1.6255	-0.99489	-1.8601	-0.29119	-0.97942	-2.0767	-1.2462	-2.8338	-2.5831	-1.6571	-2.8258	-0.9766	-3.0874	-1.895	0.037374	-2.546	-3.4429	-1.0191	-1.2048	-1.2167	-1.9012	-2.3951	-1.5948	-1.4043	-0.3841	0.00087125	-1.0124	-1.6351	-0.47687	-0.20516	-3.3898	-1.3933	-1.3818	-1.2239	-2.1254	-0.82302	-1.8287
1.7081	1.6442	1.6592	1.5463	2.0172	1.189	2.1178	1.4677	1.9293	1.8128	2.4542	0.58126	1.8481	1.1893	2.0021	1.815	1.8191	0.70117	2.0004	1.2284	1.8633	2.2513	0.083109	2.5242	2.0589	0.95037	1.9154	0.88581	1.2964	-0.47309	1.6633	2.309	2.5742	2.3702	2.1302	1.3398	0.1683	1.0887	3.2718	1.7823	0.82435	0.88399	1.8088	0.3321	0.54919	2.7446	0.95483	2.2238	1.0905	2.2298
-4.5186	-6.8001	-6.3539	-6.9031	-4.6476	-5.39	-7.0932	-7.0475	-4.077	-5.0803	-6.0426	-6.8052	-6.1624	-5.145	-5.7859	-6.5631	-4.6831	-6.3304	-6.0991	-5.9502	-5.7613	-6.4166	-5.3853	-5.1283	-6.561	-3.8547	-4.0449	-5.6133	-6.1972	-6.3401	-4.5065	-5.5541	-5.7712	-6.0587	-5.15	-6.6924	-5.4006	-5.3436	-4.6426	-6.5738	-4.7805	-5.8132	-5.89	-5.8888	-5.2616	-4.5109	-4.4727	-7.5193	-5.6321	-4.3726
-9.8304	-9.6716	-10.613	-11.32	-12.355	-9.7438	-9.0068	-9.2165	-10.195	-9.6103	-9.8733	-10.603	-9.6026	-9.9035	-10.6	-9.6317	-9.768	-10.766	-8.8492	-9.3698	-11.19	-13.494	-10.334	-8.5008	-10.195	-9.4074	-11.417	-11.628	-9.909	-10.983	-10.726	-10.587	-9.5274	-9.1041	-10.791	-10.049	-11.354	-9.7627	-9.847	-8.2274	-9.9276	-10.091	-10.015	-10.041	-10.103	-9.6033	-8.9877	-9.5904	-9.553	-11.109
-10.642	-9.4258	-10.852	-9.473	-11.316	-10.594	-10.202	-9.9783	-11.913	-11.628	-11.41	-10.326	-11.972	-11.459	-10.953	-12.099	-10.928	-11.573	-12.735	-10.721	-11.985	-12.147	-10.375	-13.035	-9.9823	-10.189	-10.43	-11.309	-11.04	-9.5884	-10.952	-9.8069	-10.719	-12.485	-11.408	-11.091	-9.9739	-11.88	-9.7344	-11.658	-11.594	-11.438	-11.414	-11.948	-12.027	-10.59	-9.9863	-10.754	-10.454	-10.464
2.1557	2.0746	1.3703	1.6778	0.83238	0.92819	1.6036	0.63713	1.7266	1.9974	1.0137	0.26825	0.4794	1.7508	1.7149	2.3598	0.57075	0.31501	0.66647	-0.15968	1.6364	3.0472	1.5217	-1.099	2.2079	1.0904	0.19782	2.6439	0.050163	0.49149	-0.3052	1.6216	2.6986	1.4556	-0.784	1.18	1.7086	0.81483	1.6564	1.331	0.56791	3.1086	0.88266	2.137	1.9767	0.59132	-0.33016	1.5997	-0.23141	1.5645
-15.768	-16.599	-14.417	-15.744	-15.04	-14.43	-13.152	-13.823	-14.352	-14.528	-15.348	-14.28	-15.608	-15.185	-14.449	-15.157	-15.083	-13.914	-13.738	-16.172	-14.226	-13.881	-13.515	-14.731	-13.597	-14.242	-14.93	-14.877	-16.217	-14.639	-14.9	-14.282	-14.372	-14.303	-13.052	-14.57	-14.16	-14.552	-15.547	-12.937	-13.42	-14.612	-15.272	-15.648	-15.399	-14.179	-14.679	-16.501	-11.89	-15.765
-1.8787	-2.6646	-1.3634	-1.8244	-2.8934	-3.1572	-4.8019	-2.9481	-3.1463	-3.5552	-2.6268	-3.3795	-3.9862	-1.9999	-4.6464	-2.9749	-2.4128	-2.0054	-1.1446	-3.2516	-2.5216	-2.9086	-3.5417	-3.0182	-3.3287	-3.1262	-1.4657	-3.6934	-3.2622	-3.604	-2.5799	-2.5457	-2.905	-3.883	-2.4844	-2.7922	-1.6258	-2.9578	-1.3361	-2.6564	-2.4659	-1.8595	-2.9625	-3.5412	-2.1076	-4.2822	-4.0117	-2.8861	-3.5395	-2.2477
9.0758	7.0087	7.2372	7.57	7.6497	9.0416	8.8752	7.6761	9.21	8.2552	8.7703	8.6969	9.4644	11.071	10.137	9.9347	8.1524	8.795	6.7663	7.9721	9.784	8.5916	10.052	8.7999	8.2017	8.7032	8.7381	9.1698	7.8628	8.9023	8.4616	8.3211	8.38	8.443	8.8882	9.5292	7.7294	9.5536	7.6908	6.8854	7.9699	8.4204	7.5812	7.8736	8.5024	7.2348	7.6166	10.315	8.2071	8.7023
-2.5402	-1.3831	-1.5102	1.089	-0.57821	-1.2039	-2.4499	-0.10324	-2.7831	-0.91052	-0.72193	-0.37415	-0.9688	-2.7294	-1.5583	-0.86774	-1.7676	-0.99234	-0.87167	-2.2923	-1.1358	1.1462	-0.75097	-1.9044	-1.0239	-1.7225	-1.3278	-0.73196	-1.1505	-1.2265	-2.2737	-2.0386	-1.3947	-0.97222	-1.8553	-0.54634	-1.841	-1.9305	-1.3595	-1.4264	-1.2008	-1.4461	-2.5284	-1.7516	-1.1474	0.76835	-1.3261	-2.0461	-0.71855	-0.3478
0.66087	-2.4966	-2.4266	0.050679	-1.8056	-1.2229	-1.6333	-1.4747	-2.382	-1.8288	-1.6177	-2.4472	-0.84564	-1.6821	-1.0479	-0.92279	-0.059719	-0.89883	-2.6056	-2.1241	-1.0095	-1.3922	-0.085952	-0.35641	0.23042	-0.89531	-0.59447	-2.0288	-0.25913	-1.7146	-1.2156	-1.8232	-2.2126	-4.0085	-0.62154	-1.5471	-1.9101	-1.9951	-0.81258	0.84942	-1.1971	-0.058476	-1.812	-0.72022	0.07692	-0.022803	-0.96611	-1.4322	0.40789	-2.4626
-1.5816	-1.4078	-2.1105	-1.8573	-0.87702	-1.2919	-0.42851	-1.082	-1.0998	-0.19081	0.11268	-3.6984	-0.16141	-0.086739	-0.52694	-1.9471	-1.2403	-0.84027	-1.26	-2.1639	-1.5776	-0.36153	-1.939	-2.1519	-0.4299	-0.85245	-1.4663	-1.6619	-1.6504	-2.2874	-0.41321	-2.4919	-0.99515	-1.6565	-1.5758	-1.693	-1.6027	-2.2569	-0.84536	-0.85475	-0.62995	-1.891	-0.67158	0.22294	-0.43597	-0.76629	-1.2613	-2.0921	0.69836	-0.47697
0.17223	0.64642	2.3936	0.22734	0.06036	0.19684	-0.29405	-0.21679	1.1467	-1.0773	0.89607	1.1113	0.23807	0.090554	0.90918	-0.72808	-0.53621	2.2692	-1.0358	0.55802	0.16942	0.86126	-0.033816	-0.23467	-0.24173	0.1633	0.94346	0.30076	-0.26793	0.20938	-0.63226	-0.75456	-0.37732	1.6676	0.28918	1.5218	-0.12173	1.3977	-0.42875	0.23349	-0.35911	1.3298	0.27704	-0.47016	-0.70756	-1.6549	1.0024	1.0884	2.0956	-0.90025
7.5403	6.3758	7.4063	4.0142	6.4003	5.5999	6.2024	8.2425	7.0244	8.0323	6.1159	6.7175	4.8195	6.5592	6.4026	7.4478	5.9584	8.0434	6.9278	7.2984	7.2358	6.8978	6.7673	5.8806	6.2281	6.8368	6.0856	6.8423	7.5541	6.4972	6.7735	7.6867	6.6884	7.0572	7.6643	7.3989	6.6092	5.879	6.8408	6.823	7.614	6.132	8.2207	5.6111	6.7184	5.3689	6.7452	5.6083	7.3998	6.2569
6.4899	7.245	5.9778	7.1816	6.6251	5.638	7.4724	6.2443	6.4273	5.3269	5.4126	9.6253	5.7584	6.1455	5.9764	7.3792	7.9977	6.1978	5.838	7.5398	4.7497	7.5792	5.8724	8.1871	5.2215	4.3579	7.3835	7.6885	6.2134	7.0879	6.7817	7.742	7.8914	6.8929	6.1896	7.4153	7.2962	5.4771	6.4172	6.1531	6.3059	7.2658	7.7649	7.1644	7.0057	7.7987	6.9386	6.3967	6.7093	7.2496
2.7402	2.1676	0.60278	2.165	1.3327	1.4453	1.2356	3.1394	1.2001	1.6548	1.6337	0.71104	1.0213	0.43329	2.2633	1.4577	0.73942	1.2416	2.2477	1.7718	0.50756	0.76559	1.1193	1.2542	1.2738	1.9485	2.8528	1.0169	3.0948	1.4776	0.73633	1.0668	3.3783	2.3838	0.4524	1.7044	1.4111	0.97605	1.5654	1.9652	2.0151	1.1657	2.0536	2.0434	1.9645	2.7208	2.6076	0.57194	2.4713	0.12464
-14.759	-14.522	-14.074	-14.243	-14.725	-14.3	-16.357	-14.399	-13.634	-15.292	-13.479	-15.258	-13.484	-14.976	-13.547	-15.17	-14.617	-12.931	-16.231	-15.135	-15.891	-14.023	-13.772	-14.286	-13.027	-15.322	-15.409	-15.299	-15.888	-14.278	-14.564	-13.202	-14.616	-13.854	-14.436	-15.89	-13.586	-14.056	-12.971	-14.39	-14.198	-13.871	-14.095	-14.31	-13.476	-14.413	-16.803	-14.349	-14.909	-14.219
-11.429	-11.539	-11.461	-11.794	-12.578	-11.963	-11.287	-10.676	-11.285	-10.713	-10.726	-9.1223	-11.233	-12.931	-11.765	-11.495	-9.7902	-12.295	-12.316	-11.899	-12.207	-11.1	-10.857	-12.186	-9.3474	-13.601	-12.457	-10.882	-11.76	-11.833	-10.362	-11.207	-12.508	-13.096	-12.148	-11.846	-9.9814	-10.907	-9.9828	-11.876	-10.969	-10.145	-10.938	-11.075	-11.511	-12.895	-10.704	-10.333	-11.758	-11.676
-1.4794	-1.8296	0.041429	-0.53544	-1.9243	-0.72861	-0.9293	-1.3527	-3.0217	-1.9404	-2.062	-0.80047	-1.879	-0.94558	-0.42778	-0.68764	-0.99401	-0.071773	-1.0602	-0.18487	0.57241	-1.5089	-2.3208	-0.36763	-1.07	-0.34624	-1.5896	-1.8237	-2.7654	-1.7658	-0.707	-0.12437	-0.30731	-0.11385	-1.193	-1.2992	-1.9303	-0.26153	-2.2244	-0.54225	-1.4569	-0.6988	-1.1896	-1.7203	-0.72582	-1.0246	0.075915	-0.9966	-1.8531	-2.3632
-2.1059	0.45174	-1.9843	-2.0884	-0.88422	-1.5526	-0.80377	-0.30627	-2.2205	-1.3747	-0.032167	-1.2308	-0.13853	-1.2405	-1.1083	-2.148	-1.0861	-1.4187	-2.1004	-1.0279	-1.5664	-0.7831	-1.3125	-2.0812	-1.5126	-1.2059	-1.0242	-1.7031	-0.9409	-2.376	-0.52916	-0.65229	-1.9023	-1.7377	-0.93298	-1.5608	-0.80635	-1.2226	-2.2101	-1.3032	-2.1821	-2.0603	-1.9137	-2.0827	0.19764	-1.368	-2.862	-1.641	-0.90481	-0.2637
-12.923	-12.559	-11.414	-11.009	-10.515	-10.916	-12.042	-10.911	-10.577	-12.23	-11.388	-11.358	-11.38	-11.828	-11.766	-11.339	-12.34	-12.613	-11.054	-11.004	-10.684	-10.813	-12.458	-12.512	-12.358	-10.86	-13.938	-11.317	-10.413	-11.529	-12.016	-10.702	-11.698	-11.259	-10.756	-11.14	-12.181	-11.804	-9.5382	-11.83	-10.846	-11.779	-12.27	-12.252	-11.9	-10.838	-11.622	-11.062	-9.8408	-12.979
-11.001	-9.4689	-11.768	-8.3651	-11.386	-10	-10.026	-11.843	-10.843	-10.821	-12.664	-9.9972	-9.9629	-9.236	-9.222	-10.573	-11.626	-10.204	-10.55	-10.405	-10.599	-11.116	-10.224	-10.037	-9.881	-10.761	-9.8105	-10.637	-10.805	-10.162	-10.117	-9.1845	-10.229	-10.701	-10.981	-9.9017	-10.621	-10.598	-10.636	-9.3753	-9.534	-8.9539	-11.824	-9.7605	-10.998	-9.8191	-10.921	-11.85	-9.2185	-9.4882
2.1045	2.7103	-0.50717	1.3893	2.3222	1.8043	1.8563	1.6181	1.2162	2.3844	1.1393	1.0702	0.52841	1.1709	2.6111	1.1871	3.0641	0.35772	2.045	1.1712	2.1614	2.4328	2.3311	1.9694	1.9963	2.7793	2.1951	3.2913	2.4785	1.2909	0.73114	2.8629	1.3369	1.4063	0.8448	1.7662	0.70669	2.2246	0.80811	0.75148	1.2607	2.4046	1.6459	1.6591	1.9382	1.5035	2.9629	0.35302	0.78268	1.3111
2.5279	2.8758	1.7729	2.2821	0.97706	1.1662	0.69654	2.3772	1.652	2.6324	1.0735	3.2615	1.3348	2.7495	1.9071	2.4656	0.10302	0.01631	2.45	1.3744	0.3378	3.7189	2.8574	0.24336	2.6996	1.225	2.3947	0.93394	1.2113	2.2395	1.5563	2.9598	2.9404	1.6012	1.5525	2.7407	1.3968	2.123	2.2517	3.2773	1.9925	0.58312	1.1851	2.605	1.6393	0.84925	1.7125	2.4946	1.9181	1.0456
-14.386	-13.081	-12.254	-13.482	-13.33	-12.972	-12.84	-11.473	-13.52	-12.588	-13.015	-13.982	-13.672	-11.987	-11.96	-12.821	-12.801	-13.127	-11.951	-14.208	-13.675	-12.216	-12.318	-11.962	-13.548	-11.567	-12.077	-12.852	-11.892	-12.283	-12.571	-12.066	-13.658	-12.64	-12.636	-12.926	-11.981	-13.181	-12.94	-13.832	-11.175	-11.383	-14.006	-10.47	-12.491	-11.845	-12.751	-12.452	-11.792	-11.985
-2.9467	-2.4445	-2.5958	-1.8974	-1.7962	-2.8954	-3.1849	-2.5519	-2.7744	-4.5806	-2.4719	-3.079	-2.8843	-1.7492	-4.0614	-3.1822	-3.6812	-1.9195	-1.0723	-1.7158	-3.4449	-2.7751	0.25094	-1.428	-2.0007	-3.527	-2.7611	-1.3057	-4.7316	-2.7158	-0.88147	-2.7595	-4.5705	-3.4677	-2.0394	-1.6369	-1.901	-2.7288	-3.2559	-1.4234	-3.4085	-5.017	-4.0804	-1.8644	-3.0219	-3.3261	-3.7835	-1.7465	-1.0409	-3.1836
-15.367	-11.969	-13.493	-14.213	-13.115	-14.284	-13.446	-12.828	-13.272	-12.853	-12.6	-15.045	-12.699	-14.167	-12.773	-12.338	-14.229	-14.235	-13.586	-12.753	-15.257	-12.834	-14.099	-14.424	-11.452	-14.243	-13.129	-13.448	-13.138	-13.989	-12.062	-13.148	-12.307	-14.204	-11.552	-13.328	-10.915	-13.129	-12.857	-12.721	-13.405	-13.848	-13.925	-13.61	-13.361	-15.152	-14.285	-13.519	-12.806	-11.938
-12.084	-13.128	-13.547	-12.708	-13.782	-12.356	-13.281	-14.512	-14.124	-13.112	-12.198	-13.976	-13.459	-14.429	-13.485	-12.862	-12.011	-13.218	-14.444	-13.69	-12.742	-14.043	-14.081	-14.436	-13.025	-13.27	-13.268	-12.22	-13.398	-14.744	-12.745	-14.17	-13.027	-12.002	-13.592	-13.403	-12.292	-14.299	-14.909	-14.507	-13.517	-13.522	-13.636	-12.263	-15.348	-13.128	-13.402	-12.043	-12.874	-12.323
0.85808	2.5564	1.2813	1.0201	1.5632	1.3556	0.30812	0.58942	1.3368	1.0315	-0.33935	0.79202	0.82087	0.25209	1.5774	1.6792	0.86162	1.3688	1.2222	1.4154	1.9609	1.3785	1.7531	2.1997	1.5604	1.1861	2.0984	0.1766	0.77496	0.10193	1.4064	1.2219	0.12682	0.89556	0.61648	1.4443	1.626	0.82686	1.9608	1.3401	0.24166	3.0245	-1.2398	0.43403	1.7464	2.9173	2.0737	1.3494	0.42409	1.7568
2.6649	3.734	2.1017	2.3456	1.9828	2.3783	2.5981	1.7976	2.1885	3.9423	2.1732	0.8222	2.3538	2.2508	2.8046	3.972	3.5801	6.1569	2.2748	2.4909	1.9945	1.6159	2.5795	0.99532	2.132	3.0208	2.4345	1.4188	2.8111	2.5549	2.9872	3.6192	3.0302	2.2979	2.2304	1.7759	3.5124	4.8874	1.6239	2.4201	3.0893	2.5564	2.1692	2.8824	1.7828	2.9062	2.8271	3.1503	1.5735	1.5137
-0.32982	-0.60568	-2.271	-2.016	-1.7306	-1.1547	-0.41612	-2.7679	-0.62214	-1.8679	-1.5976	-1.2451	-1.1492	-0.93661	-1.4683	-3.2651	-2.1258	-1.8777	-1.1387	-0.90537	-1.0135	-0.32691	-0.22878	-3.0782	-2.5508	-1.3796	-2.0651	-1.6826	-2.584	-0.84563	-1.0516	-1.3387	-2.3399	-0.17188	-1.1498	-1.4605	-1.7407	-2.6374	-2.3004	-0.68519	-1.1958	0.071052	-1.3869	-3.0897	-1.1609	-2.5549	-1.6836	-2.3237	-0.54421	-2.1488
-3.5635	-3.335	-2.6699	-5.0054	-2.9387	-3.6645	-3.1121	-2.1897	-3.2882	-2.9333	-2.8406	-1.0948	-3.0541	-2.5897	-3.2632	-2.989	-1.2878	-4.1357	-2.5588	-3.7288	-3.4393	-5.5026	-2.3805	-2.6879	-3.4376	-2.5097	-4.5188	-4.3128	-5.3537	-2.1469	-3.7847	-3.4609	-3.1448	-3.8295	-3.1203	-2.7314	-4.3485	-4.2652	-2.2737	-3.6927	-1.4295	-2.7405	-1.9955	-2.3937	-3.4654	-3.0415	-3.897	-1.3972	-2.9577	-2.3151
4.5062	3.9584	5.1448	4.6764	5.2641	5.5039	5.6829	3.6831	5.8862	5.1498	5.4592	5.2237	4.5856	4.5518	5.3249	6.0272	5.3443	4.9142	5.7614	4.4468	4.4226	5.4254	5.1876	5.4302	5.8129	5.5912	5.5776	2.8283	4.1361	5.9737	3.7444	5.5158	4.8052	6.1084	4.1712	4.3804	4.9254	4.0732	4.8456	5.2374	6.0844	5.1383	6.0336	4.6824	4.661	5.733	4.4086	6.724	4.7965	5.8089
-2.2202	-0.83454	-0.86385	-0.55979	-1.9095	-2.7153	-3.1532	-1.733	-1.8811	-1.3306	-3.0867	-3.0748	-3.8326	-1.4363	-2.9355	-2.6843	-3.4725	-2.0472	-2.0384	-4.6777	-3.3336	-2.2384	-3.2651	-2.3052	-1.0177	-3.8392	-1.949	-2.7302	-3.4487	-1.5522	-1.3345	-1.1845	-1.7475	-3.1727	-1.2108	-2.5945	-3.3028	-2.9601	-2.5803	-1.3709	-1.715	-3.1784	-1.4553	-1.9151	-2.4616	-0.52815	-1.8963	-3.0179	-3.5828	-1.3501
-5.1522	-4.8776	-7.2086	-5.4229	-4.0767	-6.1999	-4.4947	-5.7047	-5.0902	-6.8673	-5.1233	-4.1498	-5.8638	-5.3657	-4.3144	-7.3052	-6.0073	-5.2386	-5.4113	-7.2852	-7.054	-5.9854	-4.9751	-5.4918	-5.7815	-7.2319	-4.6379	-4.7348	-5.8359	-5.0532	-6.6452	-5.8524	-5.2881	-4.9396	-5.9976	-5.2629	-7.3281	-3.4129	-6.4775	-5.672	-5.7243	-4.8336	-4.7286	-5.8391	-5.9265	-5.8584	-6.1382	-4.4185	-5.7417	-6.3833
-13.54	-13.027	-11.157	-11.742	-13.805	-12.692	-12.697	-14.898	-11.112	-12.89	-13.139	-12.22	-12.305	-12.152	-11.494	-12.65	-12.367	-11.355	-13.549	-11.968	-13.514	-12.818	-14.508	-13.43	-12.692	-13.871	-13.22	-12.522	-12.936	-13.34	-13.028	-14.163	-12.385	-12.119	-13.641	-12.903	-12.502	-12.211	-12.984	-13.616	-11.467	-12.022	-13.524	-13.408	-12.588	-11.909	-13.133	-12.918	-12.193	-11.922
0.44771	-0.53609	0.49732	-0.032103	0.24351	-0.93413	0.19675	2.21	0.16644	0.33047	-2.2094	-1.2596	1.3193	0.62408	1.5341	1.7511	1.2536	-0.54466	-0.51385	-0.18021	0.39973	0.75088	-0.86217	-0.0056935	0.0644	-0.52436	-0.13238	-1.4654	1.1028	-1.194	0.28891	-0.39248	-2.6249	-0.045545	-0.29374	1.6822	0.43025	-1.0147	0.42474	0.94487	-1.4221	-0.031709	-0.54975	1.3144	0.12222	0.86012	0.27221	-0.95114	-0.49189	-0.073688
-3.5206	-3.6873	-3.4087	-3.4607	-2.0067	-3.7234	-3.4158	-4.3395	-2.6485	-3.8582	-4.1462	-3.0095	-3.3315	-3.818	-1.0771	-1.271	-4.3433	-1.3509	-1.445	-4.0509	-4.7817	-3.0494	-2.912	-3.9288	-3.8903	-4.2865	-3.5808	-4.3008	-2.1642	-5.2785	-1.764	-0.86617	-3.0664	-2.8384	-3.089	-3.5473	-2.7962	-4.0866	-3.6873	-2.3429	-4.527	-3.4825	-3.607	-1.5344	-2.9239	-3.4267	-3.0703	-4.2839	-2.8513	-3.9752
-10.552	-9.7664	-11.675	-10.345	-11.246	-11.166	-10.662	-11.713	-10.759	-11.323	-11.635	-10.692	-11.935	-8.6098	-11.224	-11.339	-12.083	-10.847	-11.267	-12.76	-9.5015	-10.046	-10.424	-11.999	-10.879	-9.9084	-11.321	-10.487	-11.666	-10.778	-10.939	-10.511	-11.384	-9.7706	-13	-11.001	-10.778	-9.8406	-11.957	-12.357	-9.7291	-10.068	-12.02	-10.423	-9.9295	-10.756	-10.904	-10.175	-10.688	-11.672
-5.7639	-5.6005	-5.3891	-4.541	-4.9984	-4.4351	-6.0486	-5.5867	-5.2727	-5.9578	-5.9142	-6.3568	-4.224	-5.5321	-5.5731	-5.7295	-5.8995	-6.2921	-5.7275	-5.5922	-5.1546	-6.7626	-6.1544	-6.1326	-4.3019	-5.3998	-6.3097	-5.9195	-6.0975	-5.8959	-5.281	-7.1259	-6.5395	-4.9156	-4.8836	-4.0946	-4.8058	-5.2685	-5.4053	-6.1026	-5.3334	-6.4683	-5.9758	-6.5817	-5.4845	-5.0556	-4.6849	-4.0422	-6.7878	-4.8476
-5.0363	-4.277	-3.5573	-3.8025	-3.1977	-3.2378	-4.3585	-5.1503	-4.0075	-2.8649	-5.8402	-3.0846	-3.5984	-4.4078	-4.8714	-3.329	-3.5163	-4.5248	-3.6619	-4.3257	-3.0099	-2.8534	-3.8617	-3.2576	-5.0056	-2.8533	-4.5338	-5.3925	-4.0792	-3.0029	-3.7487	-4.265	-3.3337	-3.7757	-4.3105	-3.396	-2.9965	-4.1523	-3.7535	-4.0398	-4.671	-2.8954	-4.3697	-2.5708	-5.6749	-5.134	-3.3196	-3.7562	-3.0918	-3.8655
-12.418	-13.865	-14.556	-14.486	-12.58	-13.467	-13.04	-14.092	-13.65	-14.511	-13.504	-14.832	-13.137	-14.86	-13.851	-12.997	-13.647	-14.669	-13.389	-12.043	-13.691	-14.648	-14.514	-14.427	-15.04	-12.577	-12.622	-12.818	-12.962	-13.755	-13.904	-13.897	-15.029	-12.267	-13.872	-13.976	-14.073	-13.006	-13.622	-13.409	-13.435	-14.937	-13.191	-13.934	-15.197	-14.367	-14.578	-13.97	-13.675	-13.648
0.32311	0.1233	-1.0993	-2.6987	-0.68174	-2.195	-1.6857	0.90505	0.15772	-0.26021	-1.7274	-1.025	-2.0686	-1.9391	-1.0212	-0.98936	-1.6856	-1.5174	-0.32592	0.34263	-0.11734	-1.8567	0.18675	0.065644	-0.9476	-0.26424	-1.0491	-0.17105	-0.50603	-2.0565	-1.3083	-1.5166	0.15282	-0.66946	0.013639	-0.71139	-0.81727	-0.69348	-1.3212	-0.42713	0.18371	0.15665	-1.6417	-0.68696	-2.2255	-1.6611	-1.3918	-1.8825	-1.7589	0.1904
-14.194	-12.767	-11.41	-12.432	-11.397	-13.694	-13.755	-12.335	-14.872	-13.399	-13.444	-11.65	-12.818	-11.856	-13.725	-12.579	-14.388	-12.435	-13.05	-12.867	-12.347	-14.744	-14.204	-13.31	-11.902	-14.781	-12.618	-12.663	-13.531	-14.125	-13.074	-14.083	-12.406	-13.434	-11.924	-13.39	-14.228	-12.941	-14.044	-12.859	-12.487	-13.885	-12.258	-14.436	-14.275	-12.874	-14.771	-13.898	-15.292	-11.875
8.1225	8.1426	7.5962	7.9043	7.7272	8.3595	8.6302	9.0573	7.6719	7.5127	7.7855	8.8544	8.5223	8.5731	8.3373	8.0581	8.732	8.5064	6.9962	7.6971	7.774	8.1681	7.0518	7.9927	7.7192	8.334	8.7198	8.8886	8.5502	6.6233	8.3209	8.2467	10.712	8.1603	7.6645	7.275	7.6359	8.5409	9.3207	8.6426	9.2535	7.6296	8.4508	8.8836	8.5612	7.4543	6.9488	6.774	7.7868	7.5134
-10.541	-10.273	-9.3279	-11.087	-11.177	-12.227	-8.8722	-10.144	-10.083	-9.905	-10.311	-10.147	-11.052	-11.331	-10.792	-9.806	-9.9316	-9.8745	-10.551	-10.247	-10.099	-12.029	-10.117	-10.578	-10.2	-10.76	-8.7469	-10.237	-10.856	-11.533	-12.422	-10.87	-9.3989	-10.237	-11.172	-9.2084	-10.517	-9.8373	-10.935	-11.468	-9.6312	-9.7948	-11.178	-10.034	-11.978	-11.537	-10.633	-10.204	-9.1175	-9.6282
-14.959	-13.053	-11.878	-13.209	-12.967	-12.854	-13.863	-13.147	-10.651	-14.151	-13.492	-12.522	-12.053	-13.398	-13.316	-12.107	-13.069	-11.987	-12.388	-13.82	-10.734	-11.679	-13.446	-12.841	-11.894	-11.233	-13.487	-14.491	-13.787	-13.932	-14.275	-13.153	-13.145	-11.444	-12.361	-12.717	-13.561	-13.405	-12.025	-12.875	-12.298	-13.169	-12.799	-11.609	-13.29	-12.417	-13.078	-9.7188	-13.926	-12.38
-5.2778	-4.7925	-4.8636	-5.7812	-4.8669	-4.1029	-3.75	-4.8576	-5.1451	-3.6075	-7.058	-5.981	-3.3187	-3.4748	-4.0719	-5.5813	-3.9151	-4.2184	-4.6952	-4.1576	-4.8469	-4.766	-4.5725	-4.2809	-4.5408	-5.034	-5.1777	-5.1878	-5.0802	-3.4189	-5.5198	-4.7482	-4.9387	-4.4925	-3.5229	-4.3103	-4.0609	-5.5544	-5.2896	-4.8764	-6.407	-5.1323	-5.4024	-4.6721	-4.6417	-3.2758	-5.3486	-4.5356	-3.375	-3.8305
-6.6686	-7.9785	-7.5439	-8.2944	-7.8078	-8.4346	-6.6831	-7.4575	-7.5575	-7.3764	-8.0712	-6.6961	-8.6436	-7.0327	-7.8218	-7.5805	-7.2581	-7.4719	-6.787	-6.2672	-6.7103	-6.9349	-6.4501	-7.283	-9.191	-7.0363	-7.6607	-7.0269	-8.7352	-8.5073	-7.7105	-7.816	-7.3061	-8.4139	-6.8029	-7.4493	-9.3155	-6.9916	-5.9249	-8.3366	-8.2772	-8.3705	-7.9763	-8.5254	-8.0852	-7.5568	-8.705	-7.6615	-6.322	-8.3954
-12.127	-12.007	-12.514	-12.168	-11.541	-10.433	-11.253	-11.983	-12.061	-11.01	-10.49	-12.91	-11.263	-9.8676	-11.002	-11.241	-10.234	-11.003	-11.663	-11.825	-11.006	-10.686	-11.414	-11.779	-11.815	-10.797	-12.399	-11.865	-10.535	-11.822	-10.893	-10.417	-12.848	-11.089	-10.397	-11.622	-11.158	-9.8193	-12.788	-10.154	-12.369	-10.679	-11.346	-10.999	-11.767	-12.457	-11.566	-11.39	-11.99	-11.618
-2.6112	-3.9566	-3.1299	-5.0374	-1.5522	-2.4018	-3.4275	-3.6879	-2.4706	-2.733	-3.1276	-4.098	-2.7146	-2.9184	-2.1287	-3.9768	-2.6805	-2.3418	-2.7717	-2.9831	-2.2452	-3.6431	-1.7946	-2.6112	-1.3809	-3.1124	-2.8208	-3.2485	-1.0954	-2.7154	-4.0095	-2.7678	-4.9196	-3.8086	-2.3484	-3.5959	-3.9608	-3.4864	-3.537	-4.0331	-2.0986	-4.7413	-2.5391	-3.9718	-3.3924	-3.0575	-2.052	-3.7808	-4.3185	-3.0026
-1.7234	-1.9849	-1.1483	-2.232	-3.5675	-2.1238	-0.89587	-3.3431	-2.1973	-2.5626	-2.4134	-1.8854	-1.4519	-3.0086	-1.2922	-1.6767	-3.1971	-2.1973	-0.7097	-2.891	-1.6884	-1.5004	-2.7951	-1.1934	-2.4396	-2.4697	-2.223	-1.5601	-1.9951	-1.7801	-2.1372	-2.1656	-1.5305	-0.9932	-2.7676	-1.5321	-1.8673	0.079499	-2.4818	-1.4749	-1.9672	-1.7075	-1.2764	-1.9114	-1.6996	-2.862	-1.4639	-0.84169	-3.2806	-1.2942
-20.946	-21.281	-22.928	-19.978	-21.281	-21.955	-20.349	-20.21	-20.715	-21.837	-21.76	-20.62	-19.759	-22.32	-20.821	-20.722	-19.944	-22.096	-20.757	-20.274	-21.586	-20.801	-21.987	-19.858	-22.126	-20.972	-20.383	-20.286	-20.711	-20.867	-19.773	-20.353	-21.654	-22.341	-22.591	-20.414	-21.196	-20.46	-21.052	-21.431	-19.293	-20.924	-20.453	-20.647	-20.63	-19.418	-19.291	-22.792	-20.042	-20.618
-2.9098	-3.7084	-2.6188	-1.1713	-1.632	-3.9561	-3.7314	-1.4089	-3.261	-4.0897	-2.6756	-3.0515	-3.6035	-2.2364	-3.1837	-3.2724	-4.8863	-2.829	-4.1893	-1.6971	-2.7711	-3.2888	-2.6743	-3.1938	-4.4246	-1.1792	-1.2544	-1.2857	-2.1748	-3.5076	-1.9387	-2.6132	-3.7345	-2.5816	-3.5061	-3.0975	-1.246	-2.0531	-3.4966	-3.6361	-2.2253	-3.9708	-3.5115	-3.6937	-2.8621	-2.2007	-2.8089	-3.4124	-1.3788	-3.6931
1.1071	0.97607	-1.5541	1.3211	0.65997	-0.93499	0.23033	-0.44313	-0.23618	-0.27885	0.28098	1.6448	-0.91441	-1.2412	0.88475	-0.42274	-0.27662	-0.13757	0.36208	-1.1322	1.808	-0.99608	1.4077	-0.44384	0.21955	0.41104	0.65484	0.044634	1.575	-0.35571	2.2401	0.69308	0.13657	-0.076301	0.83704	1.9149	0.62188	-0.088741	-0.63962	-1.7098	-0.67991	-2.0042	-1.5036	1.3533	0.19647	-0.91344	-2.3283	-0.19094	0.16268	-1.6799
-13.595	-13.528	-11.728	-14.287	-14.033	-12.402	-13.062	-13.056	-14.492	-13.245	-12.347	-13.616	-13.436	-15.743	-12.741	-14.048	-12.958	-12.52	-11.931	-12.492	-13.65	-12.07	-13.257	-13.609	-14.747	-13.32	-14.444	-12.107	-11.979	-13.334	-12.531	-12.343	-12.81	-12.935	-12.21	-14.117	-13.653	-12.518	-12.829	-12.833	-12.972	-11.633	-13.7	-12.954	-13.377	-12.833	-12.976	-15.398	-12.474	-14.169
-11.402	-12.251	-11.853	-12.063	-11.101	-10.63	-11.201	-9.5343	-11.179	-11.141	-11.216	-12.341	-10.466	-11.407	-12.093	-10.907	-11.099	-10.529	-10.986	-12.46	-10.497	-10.998	-12.459	-12.104	-10.964	-12.102	-12.862	-13.709	-11.498	-10.803	-10.067	-11.447	-10.614	-11.401	-11.775	-13.805	-11.14	-10.145	-10.124	-10.348	-12.642	-10.859	-10.723	-10.959	-11.57	-10.41	-11.883	-9.7239	-11.214	-12.076
-11.083	-11.406	-9.7605	-10.608	-11.745	-10.9	-11.142	-12.214	-10.999	-10.922	-10.763	-12.087	-10.059	-10.655	-11.21	-11.465	-12.448	-11.487	-10.757	-10.316	-10.246	-11.909	-10.524	-11.472	-9.9378	-10.765	-9.5464	-10.849	-9.1197	-10.122	-11.45	-11.552	-11.406	-10.042	-12.322	-10.585	-8.8459	-11.405	-9.3293	-12.77	-10.871	-10.082	-11.738	-9.8725	-11.448	-11.781	-10.767	-10.764	-9.8122	-11.783
-21.265	-18.977	-18.976	-20.248	-21.661	-21.858	-20.635	-20.332	-21.631	-20.285	-20.276	-20.511	-20.391	-20.628	-22.164	-19.204	-21.525	-21.157	-20.694	-20.833	-21.509	-21.148	-19.924	-20.311	-21.477	-19.972	-20.147	-22.132	-21.636	-20.253	-20.169	-20.214	-20.054	-20.713	-21.016	-21.16	-22.143	-19.562	-21.861	-19.821	-21.184	-21.342	-21.332	-21.033	-20.071	-21.481	-20.619	-20.337	-21.661	-21.777
0.57221	-0.054001	-0.35856	0.26484	0.19755	-2.2411	0.042219	-2.2527	-0.5472	-0.43044	-0.61651	0.43222	-1.9049	1.4562	0.80502	-2.7923	0.43876	0.2617	-1.1631	-0.72445	-0.44873	1.1145	-2.0858	-0.78659	0.26593	-1.82	-0.93796	-0.5028	-0.81566	-1.5163	-1.0331	-1.4755	-0.60221	-0.55169	-0.79028	-0.3957	-0.87249	0.0026288	0.18581	-0.037326	-1.1251	0.33693	-0.50212	0.16268	-1.6285	-0.7102	-0.13518	1.1809	1.5941	0.31473
-0.15542	0.0043357	-0.44907	-3.0354	-1.9612	-2.2155	-2.6984	0.55591	-2.299	0.2053	-1.2368	-0.32733	-2.8562	-2.8089	-1.8832	-2.7784	-1.6444	-0.99091	-0.66949	-0.8319	-1.2527	-2.0752	-1.8863	-1.2959	-1.7692	-0.76926	-0.096375	-1.875	-2.4311	-3.2449	-0.7813	-0.8936	-1.893	-1.8291	-0.094092	-1.8152	-2.1839	-2.1449	-1.8007	-1.1964	-2.8514	-1.0222	-0.31707	0.46256	-1.3518	-1.0065	-0.929	-2.0232	-1.186	-0.13204
-19.153	-22.826	-22.354	-20.466	-20.71	-20.209	-22.212	-21.118	-19.645	-21.372	-22.467	-20.502	-21.134	-20.115	-21.532	-19.556	-21.805	-21.072	-21.374	-22.053	-20.829	-21.383	-20.7	-19.893	-19.282	-20.169	-22.897	-21.086	-19.157	-19.308	-21.589	-19.763	-18.964	-20.552	-21.018	-20.365	-23.532	-20.996	-22.224	-18.834	-21.766	-19.578	-21.341	-20.844	-21.842	-20.824	-20.838	-19.728	-21.591	-22.183
9.0868	10.689	10.238	10.465	9.1803	10.566	10.325	10.467	12.093	9.4106	11.394	8.8647	8.5343	8.8323	10.633	11.213	11	9.7822	10.036	9.6103	8.6118	9.3551	10.583	9.1335	9.9192	9.4604	10.006	9.5025	10.578	10.447	9.5941	10.921	10.576	9.4561	7.393	10.768	9.1517	10.616	11.131	7.8271	10.509	11.049	9.7343	9.2926	11.305	9.4402	9.0705	10.726	8.8779	10.519
-11.801	-10.711	-11.039	-11.125	-11.564	-10.901	-11.85	-12.409	-11.336	-11.803	-11.618	-11.912	-12.014	-11.257	-10.452	-11.673	-12.473	-10.603	-10.341	-12.002	-10.317	-11.165	-13.412	-9.9545	-10.641	-12.108	-11.348	-11.8	-12.052	-11.901	-11.508	-12.634	-10.769	-11.764	-11.218	-9.885	-13.062	-11.276	-11.397	-10.34	-10.78	-10.524	-9.6822	-11.104	-12.377	-12.839	-10.147	-11.684	-10.684	-11.621
0.68864	0.34955	2.8909	2.4829	2.0657	2.1088	2.3235	2.5077	3.3886	1.6408	1.1741	-0.42718	1.473	2.582	3.1849	1.8349	1.9638	0.5546	-0.35793	2.5907	1.6955	2.7352	3.0038	1.839	3.5716	3.0771	1.5855	1.7228	0.78714	1.7262	2.0817	2.7541	0.7583	1.987	1.8449	2.4319	2.8008	2.805	1.0693	1.2594	3.8968	2.7015	0.98129	1.1699	0.38886	3.9318	2.3672	2.1608	2.9599	3.3408
-0.36403	1.4751	-0.46469	-0.3445	-0.9931	-0.6306	1.1975	0.1518	0.69864	1.1559	0.043038	0.1017	-2.2045	0.71645	-0.04404	-0.28868	0.34084	-1.2245	-0.12562	-0.27292	0.33873	-0.63281	-0.17349	-1.1694	-0.68985	0.6926	-1.2018	-1.1066	-0.79951	0.14596	0.86808	-1.3191	1.9639	-0.45163	-0.90484	-0.17077	0.20338	0.6933	0.97716	-0.30163	0.1588	-0.75013	0.23658	0.094814	-0.42789	0.14199	0.029815	-0.12127	0.68803	-0.61755
-8.6888	-11.036	-10.345	-8.3321	-8.6151	-10.97	-9.6656	-11.343	-10.218	-10.69	-9.2043	-10.653	-9.2262	-9.1342	-10.901	-10.035	-10.215	-10.572	-9.3283	-10.554	-10.637	-10.732	-10.578	-8.8012	-10.165	-9.7228	-9.4812	-10.843	-10.725	-9.0902	-11.118	-11.945	-10.551	-9.1093	-11.37	-10.084	-10.318	-10.313	-10.613	-11.28	-11.549	-9.2853	-9.3309	-9.3792	-9.3775	-11.071	-10.514	-10.755	-10.975	-9.3729
-10.744	-11.53	-11.498	-11.449	-10.212	-10.185	-9.8034	-9.3625	-11.096	-10.524	-10.498	-9.7702	-11.431	-12.368	-9.739	-10.11	-9.6942	-11.735	-11.031	-10.778	-11.275	-10.219	-11.727	-11.645	-12.309	-9.3008	-10.76	-9.4496	-11.772	-11.399	-11.301	-10.833	-11.308	-10.162	-8.7782	-11.217	-9.7627	-11.893	-11.714	-9.8207	-11.171	-10.969	-11.222	-10.708	-11.371	-9.5321	-11.084	-11.435	-11.667	-10.285
-14.2	-15.111	-13.594	-14.38	-13.724	-13.275	-13.982	-13.776	-15.227	-14.105	-14.806	-14.347	-15.127	-15.971	-13.729	-15.736	-14.132	-15.83	-15.009	-15.586	-13.848	-14.367	-13.855	-14.138	-15.709	-15.014	-14.032	-14.92	-14.562	-14.524	-12.881	-14.334	-13.729	-14.143	-13.245	-12.957	-13.552	-14.181	-13.456	-14.858	-16.676	-14.129	-15.328	-16.08	-14.919	-14.818	-14.025	-14.873	-14.95	-13.097
-11.293	-9.799	-11.805	-10.716	-12.504	-11.79	-10.032	-10.616	-12.538	-12.59	-11.222	-12.919	-11.125	-9.8238	-12.334	-10.701	-12.278	-9.522	-10.336	-11.612	-9.8804	-11.233	-9.8003	-11.372	-12.609	-11.749	-10.721	-12.344	-9.7996	-10.42	-11.597	-11.882	-11.528	-10.173	-10.675	-11.104	-11.447	-11.975	-10.42	-11.131	-10.745	-10.689	-9.7213	-11.479	-11.814	-10.344	-9.8713	-11.871	-9.5983	-10.82
-2.9478	-2.222	-3.1352	-2.9228	-3.187	-3.3804	-3.4892	-2.652	-3.9452	-1.6291	-3.712	-1.8017	-3.3712	-1.0314	-1.9905	-2.1815	-0.88916	-1.4753	-3.0162	-1.1002	-3.1612	-1.7508	-1.9871	-3.0809	-3.6201	-2.2867	-2.6918	-1.8969	-0.92185	-3.0235	-2.3428	-2.1198	-2.6732	-2.3253	-2.359	-2.5809	-2.2839	-1.6567	-4.0435	-3.0061	-2.5202	-2.143	-1.9277	-3.6757	-3.631	-1.9362	-3.3067	-3.6826	-2.3505	-3.4966
-1.5878	-2.0301	-1.778	-1.558	-1.3984	-2.7228	-1.6977	-2.2759	-1.116	-1.2648	-1.4126	-2.1358	-3.4507	-1.3602	-1.1661	-0.1477	-1.7204	-0.69493	-1.8958	-0.15613	-2.3025	-1.5849	-2.7334	-1.9389	-1.1017	-0.70845	-1.1235	-1.6949	-0.53145	-1.8778	-2.6318	-2.1357	-2.3606	-0.98769	-1.6532	-2.3041	-0.85682	-1.4686	-0.11673	-2.2458	-1.6269	-1.2656	-2.4048	-0.7085	-0.87318	-1.6583	-1.4145	0.14828	-1.3199	-1.9421
-8.1349	-7.6128	-8.4755	-8.8301	-9.2697	-10.347	-9.8015	-7.8618	-9.4117	-7.9839	-7.9852	-7.3321	-9.5748	-10.901	-7.5981	-9.5927	-8.26	-8.6345	-10.721	-7.9889	-10.662	-8.7109	-8.1273	-8.9786	-8.4093	-9.1444	-8.3328	-10.1	-9.8583	-9.5909	-9.4257	-8.8422	-10.049	-9.5718	-9.5437	-8.8514	-9.5273	-8.2436	-10.619	-8.1515	-8.3357	-8.7426	-8.0232	-9.3175	-11.215	-7.7029	-8.3899	-9.4617	-9.3919	-8.1871
-13.999	-13.522	-12.356	-14.764	-12.225	-11.713	-12.259	-13.142	-12.708	-11.741	-13.201	-11.386	-13.17	-11.648	-12.876	-13.233	-13.647	-12.669	-12.961	-12.612	-12.12	-11.588	-13.649	-14.001	-13.252	-10.432	-12.092	-11.857	-12.625	-12.601	-13.487	-13.349	-13.758	-14.214	-12.284	-13.957	-13.081	-13.269	-13.798	-13.09	-14.343	-12.83	-11.852	-12.59	-12.576	-14.037	-13.058	-14.656	-13.352	-13.333
0.65058	-1.0616	-0.53035	-2.9145	-0.48163	-2.3467	-1.1318	-2.4359	-1.2501	-3.9603	-2.0251	-0.25266	-2.005	-2.4926	-1.2774	-0.73811	-2.616	-1.0719	-1.4882	-1.987	-2.2168	-2.1898	-2.5953	-2.2865	-0.68157	-2.3622	-1.7243	-1.1674	-2.1757	-1.8094	-0.84219	-1.6742	-2.9766	-0.94152	-0.26344	-1.9814	-1.874	-1.4108	-1.8944	-2.352	-1.0785	-2.056	-1.697	-2.1162	-4.2951	-2.1407	-2.6439	-1.2488	-1.6832	-1.1057
7.0012	7.1865	6.7379	6.9841	5.4995	6.8202	7.4907	6.2229	7.2695	6.631	7.6583	7.5587	6.9547	6.9899	6.916	6.1834	4.9754	7.8372	6.2166	7.3512	6.2264	5.3784	5.247	7.3933	5.6275	7.5129	7.2277	6.5438	8.0598	6.6421	6.65	7.2422	7.1732	6.3053	6.8556	6.5927	7.6579	8.829	7.0468	5.1399	5.718	8.941	5.3993	6.9195	4.8291	7.6588	6.2072	6.2533	6.9343	6.4673
2.5214	0.4611	1.8206	2.5631	0.60536	3.4092	2.1128	2.0632	2.0768	1.8802	0.98445	3.0138	2.2104	1.2123	1.4928	1.3335	3.1124	-0.28443	2.1901	1.5679	1.0732	1.3493	2.6896	0.10355	0.30912	0.79085	2.1561	1.056	1.7329	1.5174	1.3683	0.86289	2.0252	1.6324	2.1657	1.3573	1.5641	1.382	1.2628	0.10364	-0.55986	0.49174	1.9873	1.9892	2.2188	0.89339	1.0687	1.5136	3.0188	1.4684
-5.0991	-7.4239	-6.9625	-5.6818	-6.299	-6.8077	-7.059	-5.8678	-5.9538	-5.7929	-6.4129	-7.4483	-5.8384	-7.478	-6.6959	-4.9343	-4.8037	-5.9593	-6.0508	-7.8122	-6.6892	-5.2059	-7.5494	-7.0712	-5.958	-6.8653	-5.887	-7.1534	-6.2265	-5.9459	-6.1417	-6.054	-6.8875	-7.0457	-5.9321	-5.3917	-6.4153	-6.27	-6.5939	-6.0898	-4.4934	-5.8241	-5.2137	-7.5893	-7.4978	-6.4458	-5.8091	-6.8863	-4.9579	-6.8645
5.2381	7.6496	6.5022	7.4789	7.6881	7.6735	7.173	6.9283	7.4222	6.6692	6.3538	7.2581	6.9443	5.0582	7.7367	5.8001	5.936	7.7807	6.9604	6.5867	6.7742	6.4037	6.2812	7.1594	6.9661	6.7932	7.5379	4.7433	7.3443	6.62	6.4612	7.6392	5.4476	6.7994	5.6016	6.7479	6.4918	7.5621	7.5606	6.7546	6.7333	7.8138	6.4357	8.0697	5.6886	4.6955	5.8623	6.0432	6.8407	6.6677
-12.881	-14.006	-14.459	-12.729	-13.306	-13.048	-15.467	-12.158	-13.08	-13.818	-12.515	-12.922	-14.703	-14.783	-12.802	-12.534	-14.459	-12.89	-13.278	-12.907	-13.823	-13.819	-13.34	-13.942	-14.468	-13.083	-14.04	-13.808	-14.937	-14.094	-12.55	-11.546	-13.47	-13.752	-13.5	-13.738	-13.755	-11.287	-11.831	-12.774	-12.679	-13.133	-12.865	-13.512	-13.391	-12.719	-14.069	-12.245	-12.751	-13.599
0.81165	2.5355	1.939	1.7744	3.5844	2.1905	2.4175	2.1658	2.744	2.2589	1.8423	1.907	0.9417	-1.0047	-0.30352	0.91511	0.40962	2.1387	3.1737	1.8882	1.1722	0.87104	2.9905	0.42727	0.2507	2.3586	1.7288	1.6556	1.3837	2.3242	1.3842	3.1711	1.5141	3.0981	0.020068	1.684	2.7536	0.44351	2.6468	1.1989	1.7184	1.32	1.9955	1.6573	1.7025	3.4212	2.7412	2.3757	1.1126	0.77188
-13.513	-14.31	-13.997	-14.378	-14.586	-13.58	-14.436	-15.897	-12.652	-14.332	-13.216	-13.081	-13.812	-14.47	-13.079	-11.498	-12.472	-13.598	-14.694	-13.674	-14.457	-12.513	-13.042	-13.797	-15.286	-14.906	-14.136	-13.767	-14.602	-13.733	-13.774	-14.015	-14.067	-14.784	-14.318	-13.966	-13.567	-14.561	-13.782	-13.905	-15.786	-15.41	-13.883	-14.08	-13.676	-15.458	-12.917	-13.491	-13.767	-14.094
3.7839	2.0545	2.6585	2.3127	2.1929	1.0797	0.81801	2.0419	0.52274	1.2952	0.87399	2.456	0.24699	2.1882	4.7574	1.0946	0.81148	1.2512	1.9026	2.2873	0.025076	2.4021	0.77554	1.4504	0.79143	2.1761	0.58397	0.3854	3.1658	2.239	1.8631	2.9309	0.41573	2.4271	2.0762	1.4147	2.0826	2.8087	2.1209	1.1715	3.4494	2.4834	0.93442	1.5632	2.6093	2.6219	1.0593	2.5558	1.5595	0.55807
-22.073	-22.288	-21.581	-21.077	-22.262	-21.676	-22.127	-23.231	-20.763	-20.527	-22.917	-22.777	-21.828	-22.209	-21.491	-22.539	-21.443	-23.77	-20.812	-22.963	-21.751	-24.42	-21.793	-22.396	-21.943	-23.375	-21.686	-22.051	-23.035	-24.284	-21.966	-21.904	-22.361	-21.93	-23.385	-22.18	-21.802	-22.549	-23.028	-22.55	-21.97	-23.845	-21.124	-21.682	-22.502	-22.534	-22.149	-23.479	-22.218	-22.694
-5.5398	-4.2351	-3.2775	-4.8762	-2.4472	-5.0061	-3.4878	-4.9518	-4.7627	-1.5653	-3.5056	-4.6657	-4.8492	-4.4299	-4.3376	-4.132	-3.3279	-2.4891	-4.5504	-4.6047	-2.6111	-5.1859	-3.0205	-4.5727	-5.7501	-2.3385	-4.298	-2.8102	-4.2063	-3.5455	-5.5277	-4.9229	-5.0442	-3.244	-4.772	-6.7384	-5.5281	-3.1818	-5.3739	-3.2428	-2.8076	-4.2377	-3.4196	-3.5397	-4.5863	-3.1853	-4.6974	-5.1733	-4.1189	-3.8216
-2.9069	-3.4076	-4.5911	-2.4701	-4.4063	-2.0195	-2.7831	-2.8079	-3.5117	-3.5764	-1.9454	-2.9559	-3.2958	-3.0895	-2.917	-2.3069	-0.60962	-3.9744	-3.2749	-3.3112	-3.5762	-3.6632	-2.9186	-3.2637	-2.2697	-4.1733	-1.6625	-2.6639	-2.0526	-1.3834	-2.6672	-0.88918	-2.6127	-2.1412	-2.1463	-2.4232	-1.9285	-3.0671	-3.517	-2.6767	-3.2774	-2.2446	-3.3551	-2.9322	-3.1076	-3.3469	-3.586	-2.062	-3.3797	-1.4048
-6.9401	-5.3771	-4.2609	-5.9514	-6.8842	-5.518	-6.9877	-6.2198	-5.3477	-7.0497	-5.3853	-5.9308	-8.0396	-5.409	-5.0524	-7.1674	-6.5897	-5.9396	-7.0846	-5.893	-6.9186	-5.5909	-5.6219	-6.9477	-6.4641	-5.2845	-5.8631	-6.385	-5.83	-6.4449	-6.0542	-6.2618	-6.2993	-6.2716	-5.731	-6.9572	-5.7407	-5.2451	-5.4416	-7.0115	-6.8012	-7.5587	-5.3285	-5.4508	-5.1357	-5.5244	-6.0694	-6.4514	-8.7472	-5.0636
5.851	7.4625	6.0941	4.3044	6.4593	5.163	5.6575	5.7307	4.9252	4.6117	4.4829	5.221	4.4569	5.343	5.3013	5.1394	5.1297	5.8877	5.066	5.9607	6.1423	6.645	4.9876	4.9513	4.8483	6.9105	3.6802	6.5736	4.8381	5.9538	5.7887	5.5139	5.2144	5.1256	4.854	4.9327	4.4326	4.9351	5.7751	5.0495	6.7605	5.2904	5.1263	5.6043	5.1197	6.6944	7.0893	4.8491	5.4449	6.9365
0.95322	-0.91185	0.74645	0.30777	1.9485	1.777	-0.43732	-0.76269	-0.18625	0.36162	-0.89811	0.66547	-1.344	0.6468	0.93401	-0.042813	-0.55469	-0.40318	1.056	0.97255	-1.7142	-1.5425	0.10391	1.5313	-0.48107	0.89814	0.61451	-1.2225	-0.28302	-0.43009	-1.8162	-1.8205	-1.0668	-0.60054	1.5172	-0.052227	0.27524	-0.71698	-0.56991	-0.96562	1.4763	0.087923	-0.25393	-0.04618	0.22013	0.86282	1.0013	0.5336	0.23003	0.49711
-10.329	-13.055	-10.965	-12.808	-11.595	-11.694	-10.881	-12.138	-11.864	-12.272	-11.814	-10.813	-11.951	-11.149	-11.065	-10.697	-12.384	-11.566	-12.466	-10.84	-11.72	-12.131	-12.425	-12.317	-11.473	-11.878	-12.65	-11.33	-12.606	-13.087	-10.42	-10.477	-12.384	-12.034	-10.246	-10.732	-11.137	-10.405	-10.631	-11.565	-9.8221	-12.507	-10.96	-10.474	-11.309	-10.015	-11.688	-11.574	-11.445	-8.9149
-12.538	-14.323	-14.129	-12.299	-12.872	-13.849	-12.686	-12.125	-12.234	-12.466	-13.428	-11.572	-13.259	-12.914	-15.964	-13.772	-13.246	-13.026	-13.649	-12.081	-15.775	-11.901	-13.641	-12.672	-14.308	-14.181	-13.976	-14.268	-13.399	-13.622	-12.591	-12.04	-13.893	-13.605	-12.874	-14.905	-13.058	-14.392	-14.769	-11.797	-12.552	-13.008	-14.222	-13.988	-12.078	-12.963	-11.817	-11.982	-12.99	-13.742
-11.488	-10.5	-9.5554	-9.1571	-11.542	-9.7871	-8.9208	-10.354	-8.6932	-10.767	-10.694	-9.8506	-10.206	-9.8633	-9.6059	-10.414	-11.417	-9.8999	-10.303	-9.628	-11.081	-9.157	-11.146	-9.8886	-9.8335	-9.7602	-10.827	-10.797	-11.525	-10.542	-10.909	-10.768	-9.7428	-9.5087	-9.56	-9.2656	-10.851	-10.7	-10.199	-10.52	-10.038	-10.621	-9.6142	-9.7504	-11.184	-8.9708	-9.8581	-11.081	-10.556	-9.5057
-0.13451	0.24859	-2.7509	-1.1406	0.83021	-0.0035118	-0.33454	0.18695	0.81124	0.46667	0.51791	1.2341	1.0217	-1.1985	0.53132	0.56729	0.88725	0.0030525	-0.21155	-1.1001	-0.91701	0.22012	-1.3579	-0.4689	0.0064962	-0.60682	-0.46406	-2.036	0.056045	1.3513	0.090778	0.31308	-0.67696	1.2547	-1.5028	-0.15683	0.30296	-0.79539	-0.52929	0.5592	0.46671	-0.10579	-0.024387	-1.3257	-0.46862	0.98925	-0.2209	0.32112	1.2051	-0.60264
-10.854	-10.713	-10.512	-11.091	-10.372	-9.8559	-9.9106	-11.138	-10.293	-10.786	-11.867	-10.006	-10.802	-11.146	-12.226	-11.432	-11.055	-9.0174	-9.5886	-9.5671	-10.453	-10.305	-11.017	-10.864	-10.116	-10.775	-11.115	-10.725	-11.012	-11.752	-11.496	-10.168	-10.98	-11.829	-13.234	-12.206	-10.886	-10.418	-11.391	-8.6152	-10.565	-11.346	-10.881	-11.161	-11.342	-10.973	-11.464	-9.3766	-10.664	-10.108
-5.1477	-5.2745	-2.8536	-5.0296	-6.9032	-4.0871	-4.7817	-5.1196	-4.6093	-3.9142	-4.8771	-5.0246	-5.7881	-4.8278	-6.6459	-4.2543	-4.6909	-4.1676	-5.2502	-5.7288	-4.7863	-4.9426	-5.1018	-6.8916	-4.3924	-4.6858	-3.8241	-7.3043	-4.0836	-4.2913	-4.6901	-5.0349	-6.7639	-4.3626	-5.0954	-4.5067	-5.6194	-4.343	-5.2241	-5.1699	-4.8319	-4.5436	-3.3387	-4.747	-4.5468	-5.3349	-2.7257	-3.4071	-5.0204	-4.2199
-4.6149	-4.847	-6.2103	-4.2716	-5.0749	-5.4587	-4.9355	-5.4935	-6.0199	-4.484	-5.4555	-5.6181	-4.2433	-5.1427	-4.2221	-6.2443	-6.0065	-4.5222	-4.2315	-6.1414	-4.4842	-3.4715	-5.4893	-4.9994	-4.1357	-3.1485	-4.7473	-3.5478	-5.2237	-5.1689	-4.6518	-7.184	-5.4281	-5.4319	-4.6539	-4.0055	-4.248	-4.2596	-5.5502	-3.1705	-5.5466	-4.387	-4.7962	-2.3358	-5.5639	-2.9339	-5.9184	-5.2466	-5.9595	-5.1467
-0.95558	-0.45512	0.72471	0.10619	-0.94891	0.38591	-0.17562	1.3526	-1.2859	-0.42599	-1.2726	0.85276	-0.21042	0.96433	0.86415	-0.26026	0.29226	-1.0862	-0.4428	0.46917	2.2696	-0.37929	-0.52786	0.80899	-0.33312	0.35771	-0.035054	-0.73668	0.70999	-0.40551	-1.817	0.35314	-0.80021	-0.17686	0.068582	-0.80563	0.47456	1.2383	0.47729	-1.1866	-0.19186	-0.64524	-0.21213	1.1382	-1.1798	0.99968	1.887	-0.9333	-1.5431	0.5149
-9.3579	-8.7553	-10.326	-8.6295	-8.9329	-9.3361	-10.331	-9.9705	-9.1644	-9.3255	-9.1365	-8.5672	-9.661	-8.4805	-9.0316	-11.112	-8.8708	-8.6297	-9.0392	-8.4533	-8.1373	-9.8577	-9.045	-10.157	-8.9532	-8.9742	-9.5209	-8.2856	-8.852	-9.6163	-7.6282	-8.7702	-9.3395	-9.19	-11.062	-10.794	-8.6278	-9.063	-10.676	-9.0649	-9.6727	-10.464	-10.572	-7.8979	-9.4125	-9.3851	-10.004	-8.389	-7.8232	-9.2503
-0.32515	-0.18271	-0.021705	-0.61836	0.57179	-0.8829	-0.96611	-0.39631	-1.7487	0.02011	-1.3434	-1.2895	-1.3021	-0.21204	-0.7782	-2.9167	0.64366	-2.0051	-0.78231	-0.54025	-1.7642	-2.5615	0.49123	-2.4305	-1.1571	-1.2105	-2.1738	-1.647	-0.33216	0.66576	-2.0809	-2.553	-1.7599	-0.27695	-1.5791	-1.4044	-1.6581	-0.24901	-1.0749	-0.28448	-1.1051	-1.5706	-1.6426	0.25024	-0.50433	-3.2151	-1.0684	-1.2671	-0.18346	0.28869
-13.424	-13.633	-11.052	-12.43	-15.025	-14.079	-11.696	-12.381	-13.767	-14.052	-12.851	-13.502	-12.342	-13.814	-12.089	-13.39	-12.041	-12.646	-14.407	-12.996	-13.496	-13.269	-13.036	-12.539	-12.577	-13.787	-11.383	-11.693	-12.125	-12.886	-12.485	-16.509	-13.628	-13.124	-13.439	-13.411	-13.926	-11.148	-14.692	-11.723	-13.139	-11.888	-13.885	-11.7	-13.101	-12.759	-12.115	-14.729	-12.743	-13.265
0.0012322	0.67095	1.231	-0.68408	-0.92355	-0.53305	-1.5689	0.0067846	-0.34714	-2.9661	-1.0211	-0.33808	-0.28903	-0.84676	-0.4937	0.355	-0.86829	-1.0762	-0.13079	-0.77871	-0.16774	-0.57947	-1.5681	0.75591	-0.3024	0.56571	0.9895	-0.87728	1.0982	-0.61869	1.2758	0.47256	1.0978	0.13086	1.7733	0.72037	-0.22366	0.021408	-0.17792	-1.2766	-0.43422	-0.61455	-0.63005	-0.13247	-0.82073	-0.15015	-0.31273	-0.25411	0.55164	0.65705
-8.456	-8.594	-8.8639	-9.9488	-9.3566	-7.8518	-9.9993	-10.252	-9.6752	-9.6606	-10.393	-9.3061	-7.9488	-9.9686	-9.9659	-9.5079	-10.226	-9.4564	-8.4755	-9.3855	-10.022	-9.6928	-9.2051	-10.175	-9.7926	-9.634	-10.037	-9.9225	-10.034	-9.6556	-8.8654	-9.0362	-9.6338	-9.2999	-9.7624	-7.5108	-10.199	-9.368	-9.9403	-9.8405	-9.083	-9.2145	-10.108	-10.48	-10.277	-9.9266	-8.9219	-10.721	-9.0907	-8.7482
-21.625	-21.578	-23.921	-23.368	-21.23	-23.091	-21.874	-21.046	-22.605	-23.282	-22.256	-22.916	-20.343	-23.568	-22.436	-22.961	-22.842	-21.521	-21.394	-21.107	-22.429	-22.485	-22.738	-21.196	-21.522	-22.845	-21.358	-20.337	-21.691	-21.214	-21.712	-21.942	-24.045	-22.613	-21.839	-23.715	-23.844	-21.223	-22.954	-24.59	-20.633	-23.139	-22.527	-21.554	-22.117	-19.743	-22.662	-23.917	-22.25	-21.345
5.6173	6.1796	6.9042	6.9838	7.3208	9.1821	6.5565	6.1329	5.7425	7.8484	6.6218	6.4966	5.0346	7.6021	6.6398	7.6979	6.6502	5.6455	6.7829	7.6426	6.503	7.5944	6.0784	7.5029	6.4726	9.3565	6.3839	6.1407	5.482	7.8019	8.3135	5.8845	7.83	6.1183	6.4956	7.6998	7.7134	7.9597	7.29	6.755	6.8668	5.9024	5.804	7.2263	6.2183	6.1218	8.157	6.7895	8.0465	6.5256
9.2078	9.0467	8.1385	8.4408	8.5225	7.8588	8.2256	8.117	8.9204	8.5021	8.0967	8.7451	9.1689	8.6822	8.8962	8.1487	9.117	8.508	8.9174	8.8059	9.6989	8.3493	9.0611	8.6572	7.8831	8.4411	9.7185	7.9386	9.1052	8.07	9.9789	8.7857	8.9305	9.0963	9.3673	9.3961	7.0997	8.6121	8.6125	8.4366	8.3413	6.5531	8.7866	8.4036	8.0098	8.4678	9.2234	9.1149	8.5033	11.15
-10.318	-11.288	-10.633	-11.741	-10.424	-9.5113	-11.599	-11.055	-9.3	-10.208	-10.313	-9.9325	-11.167	-11.423	-10.316	-10.311	-10.859	-10.333	-11.127	-10.802	-12.264	-9.6089	-10.743	-11.024	-10.709	-9.9372	-10.916	-10.559	-11.213	-10.354	-11.348	-9.1683	-12.176	-11.027	-11.645	-10.324	-10.855	-10.463	-9.7112	-12.542	-9.4707	-11.698	-11.523	-11.005	-11.915	-10.47	-9.9218	-9.6348	-8.9562	-11.441
6.6614	6.03	4.819	6.2412	6.6318	6.3412	6.9701	8.2354	6.4998	7.2875	5.7153	5.6904	6.9247	7.31	6.1224	7.0375	6.0106	6.326	6.3178	8.1809	9.2603	6.8647	6.4858	5.5848	5.7157	5.6751	7.878	6.3178	5.9612	7.2613	7.3565	6.6623	6.0493	6.3381	6.4303	6.9073	6.4767	7.0226	6.1835	6.3342	5.6418	6.2116	7.7272	7.4192	8.2152	7.6128	8.9751	4.5261	6.6609	6.1984
0.72997	1.6866	2.8728	1.3135	-0.066216	0.43105	3.2989	0.28004	0.16098	0.63805	2.6568	1.6981	2.3091	0.53847	-0.1675	3.2172	1.0454	1.9917	1.6113	1.0001	0.15425	0.50787	0.60261	0.41198	0.74915	0.8523	2.5706	2.7051	1.1967	1.2475	-0.070103	1.1327	0.42494	0.28993	1.8179	0.053458	0.34955	1.6622	1.3823	1.1429	2.0369	0.3195	1.7514	-0.11028	0.72005	1.2462	2.6939	0.14953	1.2438	2.0248
-4.0147	-2.6757	-2.3732	-2.5275	-3.0903	-1.8187	-2.3867	-1.5032	-3.4701	-3.5295	-2.8827	-2.4941	-3.4627	-2.2464	-3.8736	-4.7499	-2.8205	-2.3595	-2.0424	-2.3577	-2.1221	-3.2862	-2.3052	-2.5683	-3.3902	-1.2764	-2.1543	-1.5818	-4.0392	-3.4023	-2.4004	-2.955	-0.75781	-3.5294	-1.8075	-2.9965	-3.8811	-2.5499	-2.523	-1.3245	-2.2207	-2.5704	-0.89156	-2.8523	-1.6693	-3.9338	-3.0332	-3.4218	-3.0456	-4.6406
-3.1638	-2.6262	-3.1678	-3.0038	-2.518	-2.7769	-3.9515	-1.2224	-1.9424	-2.2314	-1.0171	-2.3873	-2.4379	-1.0798	-2.6218	-1.7226	-2.41	-4.0681	-1.5063	-1.5343	-3.2634	-1.4029	-1.7758	-2.2651	-2.1911	-1.555	-1.1277	-3.3779	-2.9762	-2.4917	-1.4851	-1.455	-2.9034	-2.346	-1.9931	-1.9157	-3.3732	-2.9341	-2.9036	-1.6263	-2.9324	-2.8395	-1.4902	-2.8323	-3.1725	-0.51197	-3.1989	-3.5136	-2.0509	-3.1347
-14.244	-12.944	-11.728	-13.027	-13.411	-13.231	-12.665	-13.495	-12.633	-12.8	-12.108	-13.337	-13.051	-14.223	-13.866	-13.289	-13.408	-12.075	-11.394	-13.295	-13.256	-14.849	-12.818	-12.82	-11.949	-14.288	-13.58	-11.78	-14.209	-12.491	-13.057	-13.196	-13.716	-14.345	-14.191	-13.484	-11.722	-15.363	-12.449	-14.159	-12.522	-13.541	-14.109	-13.43	-14.24	-13.782	-12.452	-12.135	-12.549	-12.936
1.8975	3.9244	2.4209	3.2858	4.2826	3.8181	2.0898	3.8359	3.7333	3.4388	1.8715	0.95636	2.5472	3.5414	2.0908	2.1121	2.2454	1.7207	3.5623	2.8874	3.9351	3.3463	3.0024	3.8103	3.5116	2.8323	4.3304	4.1675	2.805	2.8315	3.8823	4.2788	2.5556	2.5863	3.2464	3.392	2.5458	4.7989	3.7932	4.5638	2.742	4.2891	3.303	4.3915	1.4435	3.1307	1.9686	4.2495	3.1762	3.1738
-6.3927	-4.3821	-6.1766	-5.6903	-5.4816	-4.0188	-5.6919	-6.7587	-4.9858	-6.324	-6.5735	-4.1765	-5.7655	-3.9948	-7.4073	-5.9171	-5.3016	-6.3838	-5.9004	-5.6014	-5.118	-4.9709	-5.7657	-6.3711	-7.3186	-5.2909	-5.4924	-5.9478	-6.0561	-6.0747	-5.861	-4.9497	-5.5521	-5.7717	-5.9907	-4.3158	-5.3942	-4.9985	-5.1272	-6.3605	-4.0563	-5.6333	-7.0147	-6.4671	-5.9991	-5.0543	-5.7101	-4.8739	-7.0283	-4.9119
3.5026	2.3246	3.1853	2.9617	2.0155	2.3792	3.1889	2.8157	1.4534	4.4323	3.7121	3.5104	3.3921	2.3276	3.3375	3.4909	3.3042	0.78159	3.6482	4.1377	2.4703	3.4776	1.6805	1.9521	3.4506	2.7951	3.1799	3.1148	1.9076	2.9534	3.1972	2.5468	3.2205	2.5959	3.4974	3.5037	3.381	2.7561	1.9614	4.2832	2.745	2.5119	2.4436	2.0974	3.7074	3.1829	3.2436	2.0272	3.2738	3.4211
-4.1333	-3.8767	-4.2334	-3.7167	-4.6812	-3.606	-4.4719	-5.2909	-3.3671	-6.1421	-5.6583	-5.8567	-5.4047	-3.3148	-3.0962	-6.0851	-3.7851	-3.7828	-3.3015	-5.1606	-3.4556	-4.2375	-3.0052	-5.1588	-2.9122	-6.3956	-5.5287	-4.2246	-5.0001	-4.205	-6.0695	-5.13	-6.5448	-5.3431	-6.2852	-3.5836	-5.4445	-4.4576	-3.3579	-4.327	-3.703	-5.6544	-4.8406	-2.0633	-5.5411	-4.4612	-4.6025	-5.078	-5.0265	-4.002
-2.0236	-1.8853	-3.5584	-3.817	-0.68886	-3.0583	-3.007	-1.5424	-2.9476	-2.7086	-4.4304	-1.8996	-2.3922	-1.4043	-3.9142	-2.6822	-2.496	-1.4635	-1.0707	-2.1801	-2.4362	-2.978	-1.2683	-2.5871	-2.2899	-3.3185	-3.332	0.56315	-2.164	-2.7443	-1.777	-3.133	-2.476	-1.9595	-2.3766	-1.7336	-0.6912	-2.6141	-2.0347	-3.041	-4.0359	-2.7855	-2.5326	-3.0734	-1.8018	-2.9356	-1.9399	-2.5322	-1.5723	-0.36145
-5.2802	-7.034	-3.6163	-5.7187	-5.9189	-4.7463	-4.2075	-4.8307	-4.2195	-4.1848	-4.4827	-4.6733	-6.0269	-4.1118	-6.3334	-6.2292	-4.8382	-5.2423	-6.1546	-4.8953	-6.3983	-4.603	-5.4634	-5.1691	-4.6864	-5.3607	-4.923	-4.6372	-5.0657	-5.9228	-4.782	-4.6376	-6.0465	-4.5388	-5.4583	-3.7724	-4.9641	-3.5234	-3.6798	-4.5418	-6.142	-4.7507	-5.8495	-3.583	-4.4535	-4.5357	-4.6875	-4.517	-4.411	-5.3594
-3.7692	-3.5635	-1.6653	-1.0733	-3.3774	-4.0906	-1.1058	-3.1236	-3.0952	-2.617	-2.0333	-2.9473	-1.8153	-2.6488	-2.4988	-1.1573	-1.6455	-3.5458	-3.3136	-2.9384	-3.0318	-2.7789	-3.2904	-1.3758	-3.9423	-1.4207	-3.4979	-3.6904	-2.094	-3.4846	-3.3977	-2.4111	-2.4836	-3.7317	-3.8761	-2.5366	-2.2631	-2.8455	-3.3037	-2.9923	-0.85526	-2.7036	-2.1056	-2.694	-2.0525	-1.568	-1.4647	-2.6068	-2.4035	-1.512
-10.915	-10.031	-11.107	-12.54	-10.31	-12.716	-11.072	-13.061	-11.955	-12.545	-11.777	-11.149	-13.541	-10.873	-10.662	-10.648	-11.878	-12.04	-11.309	-12.258	-11.86	-10.39	-11.246	-11.426	-11.771	-12.53	-10.322	-11.464	-11.351	-11.651	-11.503	-10.893	-12.376	-11.103	-11.285	-10.8	-10.961	-12.107	-11.767	-12.28	-11.631	-11.407	-11.665	-13.191	-9.9779	-11.996	-11.926	-11.073	-10.83	-12.206
-15.141	-13.848	-13.957	-14.7	-14.383	-14.43	-15.152	-15.223	-13.58	-14.358	-13.357	-15.477	-13.965	-14.78	-14.669	-15.178	-13.452	-14.884	-14.47	-13.225	-15.48	-14.021	-14.152	-15.109	-13.972	-13.977	-14.845	-15.153	-13.484	-11.968	-13.482	-14.58	-14.324	-15.763	-15.575	-14.665	-14.76	-13.685	-13.994	-13.492	-14.133	-13.873	-13.561	-15.683	-14.534	-13.361	-14.389	-16.125	-13.691	-14.115
-1.1957	-1.5598	-0.65676	0.35607	-1.0598	-0.30915	0.95982	-1.6247	1.1775	-0.73563	0.047039	0.44735	0.29014	1.1459	-1.0743	-1.3334	-0.013781	-0.74161	0.75858	-0.25048	0.61579	-2.4289	-1.1217	0.65499	0.25783	-1.5624	-0.36746	-0.63489	-1.7663	-0.46243	-2.0111	0.96405	0.28065	0.21769	-1.1269	-0.26852	-0.03298	0.58234	0.1647	-0.067132	-1.1639	-0.39807	0.058051	1.1752	0.84139	0.34489	-0.23796	0.95468	-0.55064	0.31789
-10.412	-12.173	-10.514	-9.7156	-13.12	-10.641	-10.017	-11.136	-10.816	-10.513	-11.073	-11.511	-11.704	-12.824	-12.397	-11.898	-12.277	-11.132	-12.173	-9.8711	-12.832	-11.055	-12.859	-11.142	-11.204	-11.807	-12.164	-13.253	-11.71	-11.764	-12.076	-10.668	-11.818	-11.019	-11.422	-12.109	-10.987	-11.852	-11.116	-11.285	-11.87	-11.476	-10.574	-11.487	-11.002	-10.94	-11.365	-11.655	-12.049	-10.343
-15.036	-14.045	-12.994	-13.407	-13.463	-15.093	-14.37	-13.999	-14.583	-15.399	-16.272	-14.724	-13.555	-16.567	-13.651	-14.822	-15.041	-14.054	-15.828	-14.986	-15.529	-15.71	-14.253	-14.344	-14.767	-13.898	-15.748	-14.23	-14.759	-14.782	-15.943	-13.465	-14.274	-13.732	-15.07	-14.408	-14.32	-15.776	-15.479	-14.842	-14.299	-14.56	-14.653	-16.165	-16.091	-14.767	-13.678	-14.063	-13.835	-14.615
-4.7918	-4.2227	-5.8864	-5.3932	-6.723	-3.6499	-4.9628	-4.6967	-4.6137	-5.7289	-5.0404	-4.8655	-4.5438	-5.796	-4.3486	-6.1731	-4.3233	-5.938	-3.9748	-5.6834	-3.7406	-4.8736	-4.5938	-3.9911	-4.8766	-4.9281	-5.3923	-3.1242	-4.8652	-5.3849	-5.5078	-5.9042	-4.4688	-6.9588	-4.5363	-5.8024	-4.9853	-5.4656	-2.908	-5.4962	-4.9239	-5.1473	-6.4532	-5.6052	-4.0368	-6.4937	-5.5303	-6.1136	-5.4901	-5.2453
-6.0439	-5.8387	-5.7814	-6.0648	-5.3729	-5.0511	-7.8839	-6.3363	-2.9231	-4.8637	-5.2888	-6.8409	-5.4904	-7.1787	-4.7174	-5.6606	-6.5228	-4.3463	-6.8391	-5.568	-6.2954	-4.8711	-5.1896	-5.4189	-5.3895	-4.0086	-4.3191	-5.2203	-5.6881	-7.414	-5.4172	-5.8715	-4.5078	-5.9974	-5.4546	-6.0328	-7.0158	-5.6678	-4.0869	-7.2847	-6.292	-4.7947	-4.5905	-6.683	-5.0528	-6.6315	-4.7729	-6.1847	-6.3263	-4.7
-9.7153	-8.1163	-9.2107	-11.29	-8.7457	-10.28	-8.6449	-9.5469	-8.9165	-8.5746	-7.7985	-7.4876	-9.9927	-9.7183	-8.5369	-8.4415	-9.051	-9.8867	-9.9282	-9.4572	-9.8708	-9.622	-10.296	-10.426	-11.147	-8.7413	-9.2243	-8.6482	-10.129	-6.7539	-9.1908	-8.078	-8.509	-8.1668	-9.5681	-9.8553	-9.3282	-8.5995	-8.0308	-10.526	-8.6814	-9.4662	-8.2415	-9.0889	-9.2335	-9.7333	-8.5942	-8.7155	-10.685	-8.7672
-13.533	-11.196	-14.041	-12.819	-14.347	-12.254	-11.008	-12.489	-12.537	-12.196	-13.306	-12.845	-12.34	-12.911	-13.335	-12.808	-13.333	-12.648	-11.555	-13.407	-11.718	-13.35	-11.061	-12.892	-14.08	-13.927	-10.815	-11.654	-12.915	-13.238	-12.313	-11.624	-11.459	-13.316	-14.192	-11.58	-13.042	-11.512	-11.657	-14.218	-13.885	-13.411	-12.142	-12.711	-11.531	-11.565	-13.143	-13.155	-12.775	-13.084
-22.884	-21.169	-22.485	-21.809	-22.775	-20.914	-23.495	-22.394	-22.714	-22.155	-24.114	-22.379	-24.009	-22.915	-23.805	-23.57	-22.65	-22.408	-21.296	-21.279	-22.436	-22.534	-21.589	-23.101	-21.415	-20.233	-21.618	-21.626	-22.254	-23.817	-20.94	-21.74	-22.258	-23.913	-23.928	-21.646	-21.84	-21.435	-23.251	-21.816	-21.4	-22.436	-22.419	-22.923	-20.286	-22.968	-21.552	-21.434	-22.414	-22.394
8.8048	7.8605	7.388	6.6896	8.4458	7.7334	7.2842	8.3192	8.8368	6.1637	8.3149	7.773	7.6616	7.4592	8.9453	8.8376	8.5051	7.0501	7.0664	6.0802	9.0306	7.498	8.0458	8.3838	9.663	6.7709	6.5299	8.5385	8.898	9.1685	9.185	7.2696	7.8264	7.01	8.6188	8.8419	8.4914	10.007	9.25	8.5629	9.8584	7.6574	5.5524	7.7469	9.753	7.2789	7.6933	9.2317	8.0648	7.1699
-2.7996	-2.6512	-2.4202	-2.4287	-1.9036	-2.5948	-3.1721	-3.4752	-3.6152	-3.4097	-3.227	-3.4919	-2.615	-3.5293	-3.1481	-2.9609	-2.5091	-2.649	-2.3639	-3.6682	-1.4995	-2.2609	-0.64607	-2.2225	-2.7152	-3.5306	-1.527	-2.8184	-0.77492	-1.8518	-2.7868	-2.2555	-3.9578	-2.6869	-3.9602	-2.2451	-2.0977	-3.2954	-1.2003	-2.1345	-3.0319	-2.947	-1.7469	-2.7362	-1.76	-3.0857	-1.1754	-2.582	-4.3147	-2.1668
-1.2352	0.020562	1.3031	-1.7468	-1.3102	-0.88159	-1.2505	-2.3376	-0.66723	-2.0797	-1.4529	-0.06024	0.44525	0.62633	-1.5516	-0.35993	-0.014191	0.18645	1.5055	-0.0087017	0.0064744	1.2393	-1.0577	-0.75449	0.17092	0.57304	-0.37692	0.017793	0.21141	0.086545	-0.67205	-0.2579	-0.54674	-0.087449	0.55799	-0.495	-0.35906	0.51295	-1.0637	-0.021687	-0.61878	-0.94286	-1.883	0.54767	-0.50441	-0.6349	-0.71018	-0.83307	-0.9483	0.079998
-21.968	-23.508	-20.599	-21.65	-22.703	-23.105	-20.478	-22.581	-22.329	-23.435	-22.408	-22.09	-22.213	-20.826	-20.683	-22.123	-21.674	-23.87	-21.496	-22.285	-21.824	-23.25	-20.68	-22.194	-21.583	-21.22	-21.569	-21.591	-22.405	-20.572	-21.591	-21.601	-22.693	-21.508	-21.493	-20.48	-23.616	-22.036	-22.646	-21.719	-22.667	-21.662	-21.058	-20.656	-20.272	-22.152	-21.734	-21.636	-22.15	-21.463
-1.0672	-3.1674	-3.5395	-1.3563	-2.3416	-0.15377	-0.99146	-1.7178	-0.80273	-1.3576	-1.5725	-0.45026	-2.4207	-1.3916	-0.98297	-1.6299	-1.1664	-0.6387	-0.77618	-1.8228	-0.92249	-2.5439	-2.1115	-1.7566	0.074277	-0.75398	-1.1979	0.092902	-1.8375	-1.0907	-2.4987	-0.30393	-1.2238	-0.80539	-2.5931	0.050194	-1.8563	-0.84214	0.0091335	-0.92986	-1.1171	-1.3127	-1.8699	-1.1733	-1.9993	-0.90343	-2.2379	-0.65332	-2.7177	-1.2751
-1.363	-1.8941	-2.5351	-1.1886	-2.4548	-3.2756	-0.55918	-2.5253	-0.27302	-1.3575	-0.6054	-1.6619	-2.6365	-1.6821	-0.76797	-1.3639	-1.7077	-0.97844	-2.8469	-2.9936	-2.4358	-0.065718	-0.91113	-2.3739	-2.9066	-1.9132	-2.19	-2.5308	-3.1153	-1.9589	-1.1997	-2.3047	-1.4908	-1.1479	-1.1603	-3.0351	-2.6847	-1.675	-1.0509	-2.2801	-1.9735	-0.26513	-2.1029	-1.3314	-0.77352	-0.99101	-1.754	-2.4279	-1.4417	-1.6542
-0.73881	-0.41665	-2.1044	-0.83966	-1.5021	-0.32108	-3.0307	-2.253	-1.3225	-0.80758	-1.0672	-0.58425	-0.62808	-1.249	-0.91108	-0.93684	-1.0029	0.10695	-0.7371	-2.8737	-1.7432	-0.26678	-1.6265	-1.152	-1.1531	-0.67662	-1.0926	-2.5297	-1.6274	-2.511	0.32628	-1.3108	-1.1295	-1.4595	-0.50114	-0.38405	-1.7973	-0.68464	-1.8122	-0.45616	-1.4933	0.085338	-0.077642	-1.8769	-1.5883	0.40086	-1.7685	-1.6292	-0.55714	-0.19106
-1.1427	0.89968	-2.66	-1.9321	-0.047901	-1.6459	-1.291	-2.6133	-0.20042	-0.92454	-1.2283	-2.0474	0.14422	-1.4516	-0.8757	-0.98845	-1.5901	-0.24176	-1.5803	-2.1361	-2.1763	-1.2745	-0.49436	-0.99614	-1.1251	-1.3579	-0.87479	-1.9064	-1.8188	-2.0976	-1.2974	0.17849	-1.0738	-0.28762	-1.7598	-1.0739	-0.57772	-1.4002	-0.041314	-0.62756	-2.2113	-2.7358	-2.2873	-0.62313	-0.0069449	-1.5045	-0.71069	-1.4133	-2.0501	-0.37399
1.8027	3.2113	3.2279	2.3265	2.4315	2.9475	2.8499	3.2572	3.6998	2.2513	3.1342	2.9114	3.9259	2.9767	2.0442	2.7162	3.1766	3.6925	2.9124	2.1095	2.8025	1.8154	1.4046	3.6294	2.6664	2.4919	2.9502	3.4539	1.8317	4.2683	4.6153	4.0751	3.2608	3.6135	3.8869	3.197	3.1462	3.7791	2.0758	3.2082	1.7855	3.252	2.0967	3.2963	2.4694	3.6065	2.1941	4.2526	3.1089	4.9706
-9.9905	-11.365	-10.917	-9.8304	-11.98	-10.941	-10.643	-10.604	-10.68	-10.054	-11.496	-10.049	-8.8457	-11.514	-9.878	-12.255	-9.8579	-11.107	-9.9291	-12.651	-10.597	-10.726	-10.42	-10.381	-10.498	-12.219	-10.872	-9.3009	-11.188	-9.5908	-11.3	-10.941	-11.819	-12.21	-10.401	-12.451	-10.55	-9.5675	-10.934	-10.801	-10.763	-11.169	-11.639	-10.629	-10.821	-10.523	-10.234	-10.296	-11.323	-13.036
-13.274	-13.633	-14.914	-14.816	-14.094	-12.409	-15.551	-14.964	-16.167	-15.322	-14.789	-15.96	-16.362	-15.646	-14.068	-14.765	-15.691	-14.079	-13.418	-15.552	-14.5	-14.204	-15.227	-15.977	-14.5	-14.712	-13.881	-14.713	-13.771	-14.962	-14.633	-14.485	-14.76	-14.356	-13.227	-14.41	-14.622	-15.24	-14.446	-14.406	-14.99	-15.269	-14.456	-14.857	-14.492	-16.281	-14.937	-16.276	-16.606	-14.762
-3.2283	-3.5654	-4.0332	-3.2764	-3.3796	-2.1421	-3.3425	-2.9448	-1.9235	-4.6477	-4.0993	-2.1439	-3.1927	-3.063	-3.4821	-2.2562	-1.3646	-3.4878	-2.8005	-5.3958	-4.375	-3.4089	-4.0969	-2.1219	-1.9283	-3.926	-3.7524	-4.1551	-3.8386	-3.5337	-2.4617	-2.8229	-3.6067	-3.9095	-2.327	-3.8443	-3.3017	-3.5165	-2.7457	-4.0176	-4.0875	-3.7011	-2.9477	-2.7748	-1.673	-5.1949	-4.1432	-4.0432	-2.685	-2.4507
4.3497	4.016	4.591	6.1946	4.0365	4.8407	5.1619	5.999	5.2656	6.531	6.1043	4.5381	6.345	6.2099	5.5659	6.4942	4.562	5.3701	3.4623	4.5052	5.0748	5.565	4.9825	6.2839	6.4967	6.269	4.1053	4.3343	5.9171	7.0267	6.6321	7.4872	6.5944	4.3383	4.7083	5.5108	6.5887	5.9697	6.2421	6.1618	6.3484	5.4138	6.5095	5.8313	6.7415	5.5973	6.0993	5.7575	7.08	5.0878
6.3551	3.377	5.4101	5.6579	4.8124	5.9097	5.2822	5.8615	7.2974	4.9297	4.8844	6.4963	6.23	4.6684	5.2486	5.8332	5.3772	6.5977	6.327	5.904	6.0953	6.0385	5.2384	5.6329	4.9847	5.7205	6.5173	3.9398	6.0122	3.6095	7.2763	5.9543	5.6524	5.3559	5.6481	5.3976	4.7417	4.9874	6.1942	5.7312	4.7393	7.6266	4.7108	5.786	5.3643	4.8409	6.5596	5.0803	5.2468	5.8155
-2.0951	-0.083629	-0.57548	-0.83926	-1.7439	-0.8907	-1.3967	0.56927	-0.54002	-0.67463	-1.8324	-0.73006	-1.3593	0.047741	-0.44402	-0.251	-2.3942	-1.2063	-2.123	-0.29099	-1.1664	-1.8759	-0.14835	-2.3739	-0.029617	-1.6737	-0.62158	-1.3645	-1.5197	-0.43765	-0.98168	-0.86664	0.20677	-1.338	0.55104	0.53364	-0.56891	-0.37057	-0.35978	-1.5327	0.7712	-0.73623	-0.75551	-0.87018	0.26723	-1.0202	-1.2169	0.22321	-0.058926	-1.2668
-14.106	-14.68	-13.07	-14.291	-16.506	-14.34	-13.011	-14.001	-15.738	-14.059	-13.953	-13.611	-13.62	-14.1	-13.026	-13.619	-12.332	-14.04	-15.649	-13.719	-14.067	-14.162	-14.471	-14.754	-15.5	-12.679	-16.198	-14.539	-12.958	-14.603	-13.522	-13.017	-14.467	-13.428	-14.413	-13.946	-12.905	-12.642	-14.1	-13.957	-13.355	-15.353	-12.152	-13.514	-12.464	-14.092	-15.13	-11.795	-14.655	-14.875
-0.4796	-0.82593	-0.70939	-0.1316	-1.988	0.12347	-0.75729	-0.059021	0.0013064	0.73233	-0.75188	-0.17974	-1.4917	0.19161	-1.6629	-1.2668	1.2559	0.7221	-0.25826	-0.051392	-1.9434	-1.7174	-1.8533	-0.35793	-0.46172	-0.20406	1.2124	-0.21326	-0.53507	0.62594	-0.58755	0.2163	-1.9603	-0.30676	0.33739	0.052064	-0.51567	-0.40763	0.16418	-1.5582	0.84674	-1.4339	-0.18294	-1.0249	0.12245	-1.1598	-1.4939	0.18034	-0.58036	-0.64971
-22.304	-22.897	-22.236	-21.182	-21.095	-23.008	-22.479	-22.426	-21.092	-22.254	-23.146	-22.416	-22.322	-23.467	-22.069	-22.514	-23.076	-22.134	-23.022	-21.72	-22.772	-21.389	-22.757	-22.986	-22.5	-22.597	-21.205	-20.281	-23.442	-23.483	-21.994	-21.611	-21.489	-21.411	-22.289	-21.243	-22.723	-21.498	-21.344	-23.539	-22.152	-21.062	-22.692	-22.13	-21.778	-22.347	-20.695	-21.103	-22.437	-21.62
-1.8623	0.089195	-0.97833	-1.6507	-0.61241	-1.3994	-1.2584	0.16663	-1.0242	-1.0902	-2.9659	-1.67	-1.5685	-0.26241	-2.6428	-1.1412	-2.1546	-0.78747	-4.4288	-1.6716	-0.83378	-1.9601	-0.73003	-1.0721	-0.16426	-1.3395	-2.5293	-3.1914	-1.1461	-1.9132	-1.9034	-0.77594	-0.91587	-0.72381	0.015378	-0.69522	-2.1475	-1.0599	-0.4362	-0.20863	-1.1941	-0.72252	-0.80141	-2.2903	-2.5119	-1.1765	-2.0804	-2.11	-1.3338	-0.8669
-2.3522	-2.5138	-0.53837	-2.2152	-4.2892	-3.3414	-3.1229	-4.0329	-4.8389	-2.3843	-3.3539	-2.2799	-2.3101	-4.0059	-2.9882	-2.7523	-2.1159	-3.3073	-1.2992	-3.3082	-2.6904	-2.2659	-3.0593	-3.0251	-1.8255	-1.2956	-2.3668	-2.2143	-4.5638	-2.8896	-3.2361	-2.1037	-3.7727	-2.3831	-2.2879	-2.0647	-1.823	-2.4415	-1.5072	-1.1093	-3.1442	-3.4105	-4.106	-2.5646	-2.4966	-2.578	-1.3235	-3.5456	-2.3356	-3.8237
-11.973	-10.759	-11.427	-9.2926	-10.516	-12.562	-11.55	-12.895	-12.121	-11.708	-12.181	-10.329	-11.545	-11.462	-12.449	-12.477	-12.924	-11.1	-9.6647	-11.272	-10.998	-11.094	-12.114	-12.848	-13.33	-11.119	-10.876	-11.707	-11.748	-10.297	-9.6534	-11.226	-10.764	-11.287	-10.729	-12.342	-10.866	-12.15	-10.931	-9.5488	-12.15	-11.902	-10.382	-13.545	-11.746	-9.8164	-10.82	-11.171	-13.598	-12.203
-11.095	-11.639	-10.274	-11.427	-11.734	-11.669	-9.3672	-9.9361	-11.105	-11.317	-12.319	-11.285	-12.089	-10.184	-11.651	-11.313	-11.35	-12.923	-13.412	-11.942	-11.211	-11.865	-11.54	-9.2803	-12.643	-12.756	-12.431	-12.171	-10.557	-11.957	-12.313	-11.357	-12.207	-11.477	-10.582	-12.123	-12.015	-12.674	-11.705	-11.823	-13.091	-12.347	-13.389	-12.25	-11.568	-11.986	-11.669	-13.946	-11.965	-11.295
0.34098	0.44264	0.29676	-0.53673	1.0068	1.0302	0.07445	0.12113	0.10694	-0.49222	-0.04933	1.3774	0.71679	1.087	1.4546	-0.016243	-1.0017	-0.52482	0.019514	1.514	0.94647	-1.394	0.19356	0.61525	-0.43804	-1.1878	1.5857	1.322	1.3086	-1.4023	0.93925	-0.11203	0.38329	-0.28234	1.375	1.6646	-1.1527	0.26746	2.8943	0.32442	-0.78076	0.45636	1.5748	-0.54982	2.0391	1.5218	-0.17936	1.6566	1.8081	-0.23065
-14.265	-15.767	-14.216	-14.853	-14.453	-14.919	-15.325	-15.665	-14.44	-14.358	-14.916	-13.452	-13.165	-15.271	-15.53	-15.695	-13.878	-14.631	-14.243	-15.099	-14.801	-15.091	-14.653	-13.512	-16.318	-14.229	-14.799	-16.308	-13.259	-14.297	-14.52	-14.529	-13.558	-15.749	-12.771	-15.305	-13.285	-13.599	-14.263	-14.809	-15.312	-14.333	-14.067	-14.688	-14.277	-14.365	-14.604	-15.872	-15.386	-13.713
-2.2566	-3.879	-1.9754	-3.918	-2.6869	-3.6292	-5.0442	-3.5451	-3.5422	-2.1277	-3.4542	-1.68	-1.6562	-3.5053	-1.8871	-3.2908	-2.2699	-2.5991	-3.3972	-0.067437	-3.6643	-2.0832	-3.5801	-1.7107	-3.4103	-2.1497	-3.0525	-2.2569	-2.0754	-3.4188	-1.0162	-3.0167	-2.8971	-2.7352	-1.9974	-3.4068	-2.6184	-2.9999	-2.4916	-2.8918	-4.5338	-3.4086	-1.4802	-2.5627	-0.27091	-1.9941	-2.3004	-1.9916	-2.6781	-2.3277
5.8761	8.6088	5.8537	5.6546	4.4603	4.835	6.1446	6.2183	8.157	5.0661	5.5581	4.5746	5.4075	5.4808	4.93	6.2443	4.2745	6.3918	4.5487	5.1853	5.1147	5.9507	3.8376	4.3553	4.3245	5.766	5.2001	5.0446	5.6464	4.4462	5.2097	4.8625	3.725	6.8911	5.391	5.0547	7.7061	5.1417	5.6368	4.7293	7.2495	5.7904	4.8228	5.6522	5.5044	6.0134	4.805	4.5886	6.5516	6.3797
3.0009	2.5496	1.8594	2.421	2.3878	1.6198	1.8109	2.8896	3.036	1.0038	1.0021	1.3347	0.92924	1.9105	2.4007	1.7234	3.1138	0.68681	-0.068119	0.35965	3.6892	2.6466	1.5383	0.98744	1.6461	1.8496	2.1133	0.32222	1.7895	0.55322	0.88093	2.2716	2.6181	2.7223	0.4615	0.22554	3.1386	2.9907	1.4309	2.669	2.3955	-0.81566	3.0537	2.1717	2.8603	0.86321	1.2477	1.1388	2.3071	1.1605
0.30522	-0.091757	-0.046661	-0.41643	1.406	1.529	1.4509	0.83709	0.0431	0.60965	-0.58753	0.0087994	0.69514	0.6156	-0.98833	0.54424	0.68169	0.86117	0.32164	1.0088	1.6011	0.026352	0.49769	1.3028	-1.3837	1.5362	1	0.49272	-0.56804	-0.074038	0.32099	-0.03943	0.63805	0.074691	-0.22208	1.6819	0.16845	-1.2381	0.18176	0.84255	0.58871	0.26581	1.2596	1.9766	0.20309	0.80642	-0.026953	1.1119	-0.57215	-0.11627
-5.172	-4.0839	-6.7136	-4.7055	-6.0295	-5.1021	-5.1491	-4.5219	-5.5911	-4.0128	-5.7195	-5.11	-4.4706	-4.8342	-4.8865	-6.7517	-6.0346	-5.7436	-6.8242	-4.4639	-6.2177	-5.1519	-4.8939	-4.5527	-4.3023	-3.9845	-5.0272	-5.2314	-5.7741	-5.758	-4.4825	-4.7534	-5.1	-5.2859	-5.6139	-3.8305	-3.6578	-5.9755	-5.4646	-4.7132	-5.9699	-5.4571	-5.502	-6.2446	-4.6477	-3.9117	-5.049	-5.3228	-4.9276	-5.5189
-2.113	-4.0483	-4.8851	-4.3186	-2.1081	-3.5907	-5.3059	-4.1799	-4.3277	-4.5899	-6.0329	-3.3913	-3.7456	-2.9486	-4.2527	-3.8056	-3.5259	-4.7821	-5.3512	-4.7224	-3.1976	-4.7203	-3.1225	-5.1505	-3.7392	-4.6355	-3.4498	-2.8523	-3.9316	-5.0231	-4.7474	-4.8796	-3.4487	-3.703	-4.5725	-5.8112	-3.6236	-3.2896	-3.0232	-4.3323	-4.0347	-4.1943	-5.505	-4.0008	-4.3547	-4.1523	-3.9906	-4.1911	-5.7424	-4.4399
-9.8235	-7.9972	-9.0904	-8.7532	-8.7704	-7.6208	-9.8618	-9.3258	-8.4202	-10.639	-10.321	-9.2852	-8.4401	-9.2117	-10.187	-8.5436	-8.9924	-9.3794	-8.5342	-8.4967	-10.617	-9.5775	-9.1002	-8.3407	-10.458	-10.39	-8.4375	-9.6594	-8.5382	-9.1355	-10.183	-8.8836	-10.115	-9.8276	-9.2085	-8.7839	-8.651	-9.7353	-9.3779	-8.6549	-10.008	-6.1417	-7.0474	-9.1522	-9.6155	-8.917	-7.6875	-8.014	-10.3	-9.4118
-1.8292	-0.5155	2.0682	-0.057779	1.3776	-0.67603	-0.037668	-0.3185	0.61685	1.1698	-1.2701	0.72189	-0.01782	1.3959	-1.785	-0.48527	0.68799	1.1062	1.0226	2.0723	0.71311	0.090849	0.026427	-0.21143	0.71575	-0.4229	-0.17617	1.9268	0.068252	-1.0939	-0.97282	0.2036	-0.38209	-0.42064	0.2303	0.98448	0.41743	0.10939	1.1636	-0.47032	1.241	0.2146	-0.84157	1.3708	0.87009	0.23534	0.048817	1.1798	-0.23722	0.33747
-1.121	-2.4793	-3.168	-1.9927	-4.1203	-3.1959	-1.8297	-4.1025	-4.4035	-3.0474	-2.5396	-2.172	-2.74	-1.8882	-1.5557	-3.3299	-1.6687	-2.5396	-4.0069	-3.4458	-2.2662	-2.5898	-0.94617	-2.8547	-3.1052	-1.8982	-2.9046	-1.9658	-3.5169	-2.4118	-3.3268	-2.2349	-2.1368	-2.6604	-3.7826	-1.713	-3.4634	-2.8763	-1.8447	-1.5878	-3.4585	-2.0753	-3.9682	-2.2359	-3.2595	-3.7601	-4.6289	-3.9423	-1.5944	-2.5198
-11.727	-10.816	-11.024	-11.884	-10.03	-11.569	-11.163	-12.763	-11.942	-10.874	-9.1632	-11.669	-11.336	-11.035	-10.238	-11.207	-10.569	-11.289	-10.206	-11.911	-10.696	-11.642	-10.268	-10.59	-9.3865	-11.821	-10.24	-12.03	-10.717	-10.155	-10.687	-10.48	-11.383	-10.327	-11.021	-10.497	-9.706	-9.8631	-11.002	-10.448	-11.034	-9.837	-10.394	-10.701	-11.378	-9.6735	-11.838	-10.528	-12.171	-12.332
-1.3549	1.8938	0.7511	-0.17347	1.0395	0.75678	-0.71146	-0.0036477	-0.14019	1.1643	0.12918	0.39424	-0.45629	-0.54051	-0.6988	0.8092	-1.8818	-0.092713	0.74927	-0.094557	-1.9308	0.4273	-0.79896	-0.11973	-0.52718	-1.2621	0.35687	1.0309	-0.1981	0.51659	1.2059	-0.4947	-1.4098	-0.09585	0.58913	0.59698	-1.6455	-0.7657	-0.8825	-0.52146	1.3159	-0.008316	0.33954	0.59954	-0.99044	0.21476	-0.037702	0.62426	-0.6337	1.5252
-3.6643	-2.356	-2.9262	-3.1989	-3.6499	-3.9508	-4.0221	-4.0242	-2.5246	-5.8851	-5.6116	-3.9479	-4.9975	-4.9799	-3.8864	-5.1683	-3.4387	-5.751	-2.8412	-3.5348	-3.3391	-5.302	-3.9554	-4.4547	-3.8408	-4.6186	-3.3928	-4.8556	-5.0806	-1.7217	-4.5839	-6.0325	-4.6736	-3.4477	-5.814	-3.7487	-5.1361	-5.3669	-4.7276	-4.3549	-3.2339	-4.5468	-3.9967	-3.8908	-5.8852	-4.5996	-3.1474	-3.843	-4.0268	-5.4938
-14.947	-14.925	-13.888	-13.46	-16.24	-16.294	-14.825	-15.975	-14.013	-13.407	-14.342	-15.952	-13.968	-15.291	-14.098	-14.714	-14.848	-14.776	-14.302	-14.152	-15.668	-13.38	-15.544	-15.039	-15.73	-14.703	-14.51	-14.201	-15.439	-12.612	-14.192	-14.66	-14.106	-17.764	-14.822	-14.296	-13.389	-14.047	-14.67	-14.832	-15.314	-14.977	-15.329	-12.393	-13.523	-14.842	-14.725	-12.739	-14.36	-14.807
-2.4373	-3.1878	-0.94229	-1.4229	-3.2008	-3.0762	-2.1542	-2.3732	-2.4361	-1.9966	-2.4649	-2.1861	-3.5512	-2.304	-2.9052	-1.1078	-1.7955	-2.1352	0.31237	-1.2601	-2.6769	-0.47894	-3.1701	-2.2613	-3.2932	-1.5221	-0.47739	-1.6612	-2.108	-2.6221	-3.015	-3.8507	-3.878	-1.669	-2.4957	-2.907	-2.8589	-1.8112	-1.7727	-2.2406	-2.0225	-2.3723	-1.8227	-2.4374	-2.5717	-3.3533	-1.54	-1.0188	-1.5135	-0.89182
-6.3551	-5.8224	-6.0529	-5.5311	-4.9728	-7.3218	-6.1104	-5.6059	-6.3134	-5.4094	-7.6152	-4.8585	-7.2911	-6.3726	-6.5196	-4.9638	-6.3181	-5.8742	-4.1472	-5.3147	-4.5179	-7.0004	-6.0796	-5.9478	-5.5946	-5.7719	-4.1692	-5.0792	-5.1975	-3.6755	-4.7015	-7.1631	-6.2207	-7.1221	-5.2424	-6.1817	-5.1244	-5.4293	-5.9173	-6.5084	-5.64	-5.1669	-4.5409	-3.5275	-5.2578	-6.4265	-5.2751	-5.9274	-4.8338	-5.6905
-12.11	-11.53	-10.933	-11.602	-11.285	-10.547	-12.16	-12.141	-10.208	-12.112	-10.634	-13.479	-11.455	-12.768	-11.352	-11.808	-10.003	-12.641	-10.745	-12.334	-11.33	-12.285	-11.35	-11.495	-12.396	-12.276	-12.806	-12.32	-12.946	-9.7277	-11.47	-13.437	-13.048	-10.195	-12.53	-11.084	-12.884	-11.215	-13.257	-12.239	-11.204	-10.556	-11.114	-10.016	-10.887	-11.641	-12.013	-12.602	-13.882	-9.9321
5.3615	5.1835	4.1239	5.0944	4.6317	4.27	3.5497	4.3495	4.0117	5.792	3.5992	4.4046	4.3982	4.8405	4.8986	6.729	4.8207	5.5907	5.3705	3.1262	3.0121	5.2095	2.5466	4.3081	4.9398	3.9024	4.5265	4.4412	3.1797	5.2337	3.6592	5.2558	4.1665	4.0374	3.7885	4.7215	2.9372	5.6655	5.6572	5.2205	5.3198	4.2248	5.1857	6.4073	4.5982	2.7006	5.2858	4.7583	6.831	6.5636
10.923	9.0583	9.1313	8.5016	7.849	9.3509	8.5269	7.8557	6.9138	8.937	7.9881	8.3609	8.8713	7.9626	8.0489	6.9819	9.1642	8.0334	8.8477	6.8078	8.554	9.2101	8.2912	8.7559	8.9639	9.2801	9.1159	8.1684	9.6737	9.636	8.4057	8.6878	9.0104	9.6555	9.2459	8.1133	9.1867	7.7372	8.3814	8.5953	7.6938	7.621	9.164	7.7021	7.8343	7.5861	9.3814	10.179	10.239	9.6588
9.6511	9.6907	9.4359	9.228	8.7517	10.598	10.052	10.698	11.719	10.882	9.8165	8.8442	9.1598	8.9759	10.784	8.2849	11.435	10.954	9.7802	10.513	7.7872	10.196	9.0693	9.7798	8.2328	11.215	11.526	9.8473	9.5069	9.4364	9.7877	9.7141	9.7707	8.2616	10.049	11.168	9.8574	9.6373	9.7464	9.9468	10.869	9.4092	9.6152	10.326	9.3443	9.3232	8.6461	9.7503	10.509	8.7032
-5.152	-5.444	-5.7037	-5.8049	-5.7247	-3.9139	-4.1247	-5.9759	-3.9603	-5.4877	-4.1155	-5.0313	-5.2609	-5.4093	-3.9844	-4.1212	-4.6085	-4.4373	-4.9219	-4.3481	-4.5416	-5.6192	-6.3764	-4.387	-4.9838	-5.7335	-6.0617	-4.1452	-5.0154	-3.9281	-6.4091	-5.495	-4.4751	-7.3832	-2.973	-4.5375	-4.1109	-6.7073	-5.6619	-4.503	-3.2775	-4.1452	-5.2768	-6.1731	-4.4672	-4.3937	-5.5594	-5.7965	-4.14	-4.701
-3.1752	-3.2125	-5.5998	-4.2627	-4.7034	-2.879	-3.258	-3.3507	-3.7398	-4.4298	-3.3532	-5.4155	-3.5033	-4.6847	-4.5091	-6.1976	-6.1226	-3.5862	-4.5156	-3.5622	-4.4156	-4.7544	-3.8373	-5.8177	-2.7963	-4.7325	-3.5925	-3.2476	-2.6136	-4.4014	-2.9134	-4.3605	-4.7163	-3.106	-4.7765	-4.4144	-5.4809	-4.16	-4.1806	-5.0326	-5.0396	-2.6192	-3.8484	-3.2939	-3.9674	-4.1585	-4.4738	-4.2981	-4.1966	-4.2214
-5.4015	-5.4393	-5.7931	-5.83	-3.756	-4.7884	-5.955	-5.1103	-4.7228	-4.4779	-4.4002	-6.0705	-5.3452	-6.4269	-4.5557	-4.8368	-4.7227	-6.5632	-5.0123	-4.8992	-6.0601	-3.1553	-7.0958	-5.1457	-5.2451	-5.9264	-3.9729	-4.1862	-4.882	-4.7333	-6.5512	-5.8078	-4.6294	-6.9895	-4.8723	-3.5778	-3.6185	-4.1741	-5.9056	-6.8203	-5.5594	-3.6775	-4.2669	-4.3775	-6.2201	-5.1509	-3.4985	-6.6329	-5.1366	-4.053
-10.875	-13.226	-9.2614	-10.554	-9.9923	-9.0324	-12.773	-9.378	-10.517	-9.221	-10.992	-10.44	-11.584	-12.201	-12.935	-11.895	-9.5958	-11.174	-10.87	-10.728	-10.335	-11.722	-11.111	-10.184	-9.2223	-9.7283	-9.4347	-10.124	-10.76	-10.019	-10.683	-10.393	-11.471	-10.705	-12.357	-11.624	-10.866	-10.405	-9.9813	-10.225	-11.211	-10.91	-12.566	-9.39	-11.743	-10.647	-11.044	-10.703	-9.679	-11.245
9.017	8.2029	7.9697	8.3657	8.1231	8.411	7.0693	10.216	8.5021	9.0563	8.2474	9.1944	10.285	9.0112	9.7241	8.5119	8.9602	8.9286	9.5107	7.0502	8.6435	7.1673	8.2956	8.9789	8.0446	8.3516	8.7651	9.5839	9.3913	9.084	8.1896	9.5446	6.4327	10.929	9.6044	8.25	8.9491	7.8618	7.7342	8.7894	8.2787	9.2448	9.5114	7.7589	9.4703	8.5118	9.3662	7.1477	9.2655	8.6904
-4.5568	-5.2052	-4.6246	-4.7394	-4.9077	-5.1991	-5.166	-5.4384	-4.5265	-3.6657	-6.6032	-5.3871	-4.1964	-3.8309	-5.4078	-2.9802	-4.1386	-6.065	-4.9015	-4.1796	-4.3808	-7.7584	-3.9119	-5.8471	-5.1911	-5.292	-5.6388	-5.8489	-4.1697	-4.743	-3.7573	-4.8282	-4.1361	-3.6548	-4.4259	-4.1383	-4.662	-4.8343	-4.8364	-4.4239	-4.339	-4.5735	-5.6219	-3.5713	-5.4983	-4.4323	-6.3208	-4.847	-5.4662	-5.3273
1.4141	1.6543	0.78867	1.6241	1.6174	2.4269	1.6435	2.4314	1.7187	0.88229	1.9227	3.182	3.1581	2.2238	0.6019	1.4189	2.6328	1.4445	2.5722	1.7176	2.2099	-0.075036	2.5509	1.6188	1.5278	1.526	1.7739	2.4391	2.4112	0.80132	1.6647	1.651	2.4483	1.4241	1.0335	3.1451	1.8992	2.1316	1.639	1.0918	1.7579	0.12483	2.1689	2.1449	1.9805	1.3569	1.4355	2.6319	2.1617	1.879
-4.0727	-6.1366	-5.5124	-8.2734	-6.8435	-5.8401	-6.6631	-6.4293	-5.3476	-7.3143	-5.8897	-6.7522	-5.0091	-7.2115	-8.1476	-6.0959	-5.3001	-6.2485	-6.2907	-5.4237	-5.207	-5.2368	-5.3809	-6.5035	-6.4387	-6.6666	-5.4831	-7.1463	-5.8605	-5.6978	-5.1928	-6.0553	-4.9815	-7.2596	-6.4691	-4.3716	-5.8422	-5.116	-5.7294	-5.2945	-5.9454	-4.7528	-6.527	-5.0097	-6.0191	-5.7132	-6.1091	-4.518	-5.2484	-5.1273
-10.774	-12.134	-12.539	-14.676	-13.786	-10.788	-12.333	-14.541	-13.253	-13.576	-11.958	-12.263	-12.578	-13.279	-12.1	-11.753	-12.009	-12.868	-12.699	-13.14	-13.517	-13.568	-12.361	-14.038	-15.035	-14.546	-12.272	-12.781	-11.723	-12.03	-14.915	-14.363	-12.61	-14.119	-12.317	-13.061	-12.879	-12.61	-11.902	-13.605	-12.502	-12.735	-14.784	-14.737	-13.144	-11.958	-12.355	-13.013	-12.586	-12.701
7.172	7.7603	7.9984	8.3371	7.1652	7.5794	9.1361	7.6319	7.0312	8.569	8.3724	7.931	7.3616	8.3519	6.1892	7.4524	9.2547	7.6436	8.8462	8.2577	7.956	8.1154	7.9604	9.3258	6.7412	9.7422	6.8981	7.1077	8.0469	7.2438	7.2207	7.2962	7.938	8.4122	7.0489	7.3746	6.2297	8.0056	7.7353	7.8211	8.2295	8.8479	8.3384	7.0407	8.0875	8.5569	8.5267	5.9365	8.8429	8.907
-4.1589	-4.0646	-3.6178	-4.1396	-3.9502	-4.8957	-4.9905	-5.1542	-3.8111	-4.1118	-3.1652	-2.3826	-3.2776	-4.407	-3.2542	-2.7194	-3.2461	-4.7919	-4.4605	-4.8796	-4.337	-3.4035	-3.9701	-4.31	-3.7274	-5.3808	-3.2376	-4.6085	-5.1178	-4.6642	-3.7843	-2.6526	-6.1103	-4.6566	-5.2616	-4.2331	-4.8369	-4.1535	-4.8885	-3.7353	-4.2165	-4.3982	-4.47	-3.8651	-4.79	-4.938	-4.3883	-2.3317	-3.4456	-3.8678
-2.1153	-3.4691	-2.2657	-2.8103	-2.2745	-4.7392	-3.2107	-2.6964	-1.6985	-1.6059	-3.4637	-2.986	-2.4426	-2.0902	-0.19681	-1.3366	-1.8731	-3.5923	-2.945	-1.4519	-2.0644	-3.8791	-3.2839	-1.89	-1.3694	-0.73453	-3.1498	-2.0479	-0.55575	-2.9978	-3.2359	-3.1255	-2.2404	-2.3139	-3.6015	-1.8381	-3.5407	-1.7321	-2.4882	-3.6976	-1.7319	-2.2597	-1.3773	-2.4706	-1.6954	-2.4444	-1.2719	-2.2924	-2.584	-2.0729
-4.6646	-7.0722	-4.5866	-4.9391	-6.0535	-4.2896	-3.994	-7.1455	-4.7765	-6.3453	-6.3543	-3.7039	-5.511	-6.0927	-5.8462	-5.5191	-6.0215	-5.3025	-6.149	-4.4088	-6.8596	-5.7218	-5.8795	-4.909	-4.7118	-5.7862	-4.8407	-5.3992	-7.3612	-6.0156	-6.0659	-6.3075	-6.4763	-4.0264	-4.2657	-4.2304	-4.2232	-5.2052	-6.5339	-5.1049	-4.4529	-5.3396	-5.2228	-6.1101	-5.5341	-5.9273	-4.7862	-5.0905	-4.9747	-5.3057
1.477	-0.46336	0.079666	1.0854	1.9061	0.59578	1.0647	0.56365	1.9385	1.0797	1.291	1.7502	0.49331	1.7195	3.2189	1.5988	1.5463	2.3749	1.9017	0.97196	1.3366	1.0062	1.4659	0.76719	1.1281	0.62805	1.6363	-0.2133	2.7746	1.9356	1.226	1.0226	1.9427	1.6203	1.9995	1.3412	1.5457	1.5909	2.6495	0.81472	2.2894	1.3926	0.39711	3.1074	0.4208	-0.54879	0.25026	0.75284	1.5191	0.21848
-12.175	-13.162	-12.495	-12.393	-12.319	-11.406	-12.692	-13.269	-12.469	-12.096	-11.412	-11.502	-12.147	-12.609	-12.545	-11.121	-10.865	-13.005	-11.954	-12.876	-10.963	-10.88	-10.9	-12.15	-12.884	-11.24	-10.883	-11.358	-10.041	-11.412	-12.535	-11.555	-10.928	-11.56	-12.828	-12.426	-11.769	-11.221	-11.354	-11.528	-14.312	-11.322	-12.028	-11.932	-10.425	-12.378	-10.357	-11.642	-11.933	-12.138
-2.2285	-2.1528	-2.9563	-4.345	-3.5863	-3.9864	-3.6178	-1.5407	-1.0378	-3.5907	-2.5434	-2.1946	-2.8795	-2.171	-2.1531	-3.3354	-2.1457	-2.3914	-2.7804	-3.3179	-2.4718	-1.5499	-1.5143	-0.92787	-2.7391	-3.4075	-2.6704	-1.5024	-2.3768	-1.9079	-0.81658	-3.3634	-3.3183	-1.6202	-1.8428	-3.9323	-1.1266	-3.2726	-2.6883	-0.54583	-1.7612	-2.5341	-2.7092	-3.0757	-1.5997	-3.1234	-2.3575	-1.4933	-0.99178	-2.4263
-14.282	-11.542	-13.684	-11.633	-12.37	-13.695	-11.488	-12.822	-12.405	-13.383	-13.045	-12.404	-12.627	-12.53	-11.953	-12.611	-13.876	-11.642	-12.539	-11.8	-13.235	-10.621	-13.803	-13.393	-11.78	-12.758	-13.31	-13.234	-12.493	-13.877	-13.412	-13.899	-14.293	-13.871	-11.555	-13.832	-11.491	-13.182	-13.184	-13.876	-12.437	-12.79	-12.613	-13.677	-13.162	-13.884	-12.765	-12.858	-11.888	-13.608
-14.739	-15.841	-14	-13.927	-14.284	-14.368	-14.913	-13.881	-16.496	-15.066	-13.188	-14.078	-15.082	-13.607	-14.584	-14.592	-15.019	-14.614	-14.062	-14.869	-13.635	-16.309	-14.18	-14.961	-14.1	-14.26	-16.594	-14.403	-13.462	-14.838	-15.047	-14.397	-12.89	-16.299	-13.512	-15.386	-14.826	-14.146	-15.636	-13.613	-17.314	-12.931	-13.597	-14.963	-14.503	-14.257	-15.268	-15.618	-14.41	-15.25
-10.242	-10.647	-11.107	-11.289	-9.2856	-10.988	-10.337	-10.88	-10.753	-10.293	-10.48	-10.463	-10.961	-9.3847	-11.56	-11.239	-10.017	-10.262	-12.996	-9.0951	-10.502	-11.882	-11.421	-10.064	-10.273	-10.841	-10.889	-10.417	-10.299	-10.442	-10.631	-10.899	-12.143	-11.879	-10.883	-11.51	-11.598	-9.1629	-10.752	-13.408	-9.8069	-11.848	-10.927	-8.9955	-10.421	-9.5913	-11.934	-11.717	-10.918	-12.394
-10.649	-10.933	-10.313	-10.805	-10.627	-10.182	-8.5853	-10.862	-9.4352	-9.1347	-11.042	-11.212	-8.9846	-10.669	-9.2112	-9.2318	-8.4394	-8.7667	-9.9687	-10.541	-11.591	-11.293	-10.681	-9.1622	-9.3492	-10.39	-10.383	-10.352	-9.5789	-9.743	-9.0075	-11.376	-10.097	-10.774	-10.352	-9.131	-9.8714	-11.334	-9.8116	-11.687	-10.596	-9.7018	-9.9024	-10.181	-10.375	-10.017	-9.3557	-9.0255	-9.9501	-10.869
-10.82	-9.6941	-8.3142	-9.6199	-8.8144	-10.283	-7.7476	-8.9993	-10.623	-8.7795	-7.8496	-8.7062	-9.1947	-8.5152	-9.5401	-8.4223	-8.7529	-11.404	-7.2799	-9.3598	-8.3197	-8.8438	-9.0058	-8.6597	-10.119	-8.2341	-8.709	-9.6622	-8.3879	-9.8199	-8.3623	-7.7585	-9.7	-8.5897	-9.96	-9.4515	-8.688	-8.9777	-9.939	-8.815	-8.5449	-8.4561	-8.5635	-10.92	-8.4577	-9.6037	-9.8949	-8.3471	-8.549	-7.8088
-3.78	-3.9604	-5.3009	-6.2612	-5.1832	-6.4728	-4.4475	-6.8342	-4.4807	-5.6224	-5.6373	-5.7563	-5.911	-5.759	-4.9714	-6.2958	-5.5763	-3.8632	-5.9321	-6.8572	-5.4413	-3.7561	-6.2111	-5.3588	-6.223	-6.114	-5.6949	-6.1225	-5.6208	-3.4022	-6.2714	-5.3446	-4.8341	-4.8257	-6.3684	-5.6479	-4.9848	-5.0128	-6.1766	-4.2945	-5.5933	-5.6941	-5.4588	-5.4531	-6.6293	-4.9738	-6.2548	-6.3917	-5.1828	-6.1563
-7.7869	-9.2428	-9.1056	-7.4026	-8.66	-7.9311	-10.1	-7.2661	-8.605	-10.035	-9.4387	-8.3791	-8.0392	-8.7367	-9.2559	-9.4686	-9.7064	-9.5428	-10.633	-8.9661	-9.5996	-8.6691	-8.2468	-10.427	-8.6053	-7.6839	-7.5477	-8.669	-10.076	-9.5437	-9.379	-7.7847	-8.1306	-8.3231	-9.2495	-8.0341	-7.619	-8.1258	-8.4039	-9.1119	-8.0376	-8.7354	-7.8706	-8.4214	-8.3598	-8.6437	-9.1395	-9.0739	-9.1494	-10.083
-4.2356	-4.218	-2.9613	-5.302	-4.3264	-5.4339	-3.5587	-2.742	-3.3427	-3.2537	-5.0855	-2.816	-4.3287	-3.1508	-3.8172	-2.9379	-2.8576	-3.9143	-3.7763	-5.5925	-3.3623	-4.6849	-4.003	-4.7515	-3.8318	-4.7115	-3.8202	-3.3117	-3.6639	-2.819	-2.4367	-2.6217	-4.3026	-2.8846	-4.0668	-5.4864	-2.5799	-4.126	-3.6695	-6.4071	-2.9715	-2.6996	-4.6337	-3.6917	-3.8321	-3.8329	-3.2036	-4.3691	-3.6548	-3.5063
-2.8537	-0.26628	-0.39865	-1.589	-0.35774	-1.1112	-1.5829	-0.51421	-1.7407	-3.4725	-0.62131	-2.5116	-1.6298	-0.80245	-1.3978	-0.10199	-0.74563	-1.2186	-1.7813	-0.39517	-0.93844	-0.5593	-2.7225	-1.9262	-1.4752	-1.3411	-1.1561	-1.413	-1.1763	-2.9512	-1.9398	-2.8521	-1.0747	-0.7952	0.18235	-1.5433	0.12117	-2.2759	-1.0807	-0.63462	-0.1266	-0.76952	-0.50142	-0.84349	-1.3321	-3.5953	-2.2249	-3.7298	-1.1166	-1.4797
8.3025	7.0272	7.8452	7.5259	9.0775	7.8835	7.4989	7.9698	8.9321	7.9217	8.6733	8.199	8.7541	6.9015	7.4641	6.2924	7.1374	8.5157	8.7374	9.1243	7.5335	8.2231	6.8428	7.3553	7.4372	8.0703	8.1442	7.3204	7.7083	8.6392	8.606	7.4813	6.8682	7.8853	7.9281	9.1203	8.0985	8.248	8.2148	9.6397	9.0134	7.4491	6.9982	7.5795	6.7289	8.3324	8.3989	9.2468	7.4709	8.2487
-8.8353	-8.5819	-8.803	-8.6862	-9.841	-9.0827	-9.0046	-9.5684	-10.084	-9.7465	-10.738	-8.3628	-8.2335	-10.017	-8.7779	-9.574	-9.3652	-9.2619	-7.946	-8.053	-8.4521	-7.5969	-8.3798	-8.572	-9.7226	-8.2769	-8.0985	-9.3099	-10.02	-9.2137	-10.886	-8.6997	-9.0022	-10.582	-9.4347	-10.295	-8.5937	-9.2016	-8.5792	-8.0233	-7.9046	-9.4166	-8.6792	-8.1964	-7.5632	-8.9551	-9.1648	-9.6036	-8.9106	-8.7572
-11.54	-12.855	-10.898	-11.853	-12.854	-11.427	-11.693	-10.872	-12.182	-12.085	-11.372	-10.181	-10.909	-10.755	-11.26	-11.812	-12.057	-11.699	-11.76	-10.8	-12.327	-11.416	-11.708	-11.104	-10.888	-12.275	-11.593	-10.559	-10.08	-12.381	-10.699	-10.997	-11.701	-13.405	-10.866	-13.115	-11.68	-11.123	-11.795	-11.559	-9.9262	-11.544	-11.922	-12.909	-11.525	-11.253	-12.261	-10.565	-12.444	-11.222
0.024036	0.60692	0.57803	0.0024841	0.89316	-0.6034	-0.065289	0.87392	-0.84388	0.83693	-0.71346	-0.953	0.23731	0.68068	-0.26461	-0.97817	0.6838	0.11303	-0.24462	-1.0158	-0.49015	0.52757	-0.17011	-1.7194	-0.11305	-0.87836	0.31994	-0.046524	-0.12988	-0.34607	-1.0783	1.7817	0.37609	0.1957	-0.65655	1.4642	0.34719	-0.57154	1.3075	-0.29318	-0.54399	1.4477	0.25678	1.1106	0.49677	-0.79004	0.22695	0.20448	-0.4936	-0.21683
-4.2779	-2.4231	-3.2049	-3.8962	-3.8929	-4.4454	-4.2213	-3.479	-4.9896	-3.4539	-3.9677	-4.3317	-3.9165	-3.6533	-4.5485	-3.0563	-4.5755	-4.9749	-4.23	-3.2742	-3.1314	-2.4306	-5.301	-5.1495	-3.2428	-3.1619	-3.2167	-4.6141	-3.2521	-3.6241	-2.6203	-1.4756	-4.978	-4.1058	-4.1068	-2.6975	-4.0722	-3.9639	-3.7345	-3.8604	-5.7784	-3.4512	-3.8218	-2.8561	-4.5048	-2.0337	-3.5991	-3.1347	-5.002	-2.8201
0.024515	-0.63052	-0.34861	-1.9266	0.50172	0.30436	-0.30974	-0.50462	1.7544	0.51176	-0.08294	0.1227	-1.1153	0.050213	-1.3776	0.78303	-0.62095	-1.5618	0.45839	0.91429	1.1285	1.7865	0.22929	0.3614	-1.5789	-1.2474	-1.39	-1.2852	-1.3818	-1.4391	0.072134	-0.061076	-1.8129	1.0611	-0.44899	-0.77637	0.34875	0.33741	-0.45404	0.49314	-1.2267	1.5892	-0.69328	-0.56126	-0.18342	1.148	-0.23567	0.31872	-0.35707	0.7432
-2.29	-2.1711	-3.0928	-3.0225	-2.647	-3.918	-3.2157	-2.098	-1.6231	-1.2565	-3.1997	-2.2036	-1.8255	-2.3203	-3.7022	-1.2393	-2.9379	-3.4519	-3.6545	-3.292	-2.1266	-1.7123	-2.3594	-2.3068	-1.4897	-2.0247	-3.9007	-1.4241	-4.1872	-1.1695	-2.3616	-2.5268	-1.5189	-3.2752	-1.3986	-2.7987	-1.3095	-1.7752	-1.8841	-1.7969	-2.135	-3.0245	-2.2799	-2.1112	-2.7431	-1.3978	-1.9482	-2.4352	-3.3298	-2.9808
-4.9099	-4.6545	-3.6409	-3.664	-3.4653	-3.811	-4.2909	-3.0406	-2.5836	-3.1102	-3.0433	-1.9669	-6.3342	-3.1323	-4.3178	-3.0437	-4.2419	-4.4347	-3.1184	-3.321	-4.4663	-4.5176	-3.5573	-3.0169	-5.0748	-3.5742	-4.1418	-5.6746	-4.7216	-2.7976	-5.3005	-4.9636	-3.8487	-4.8599	-3.8311	-4.2781	-3.0348	-2.3947	-5.7533	-3.751	-3.5946	-3.881	-2.4105	-5.2611	-4.0898	-5.1089	-3.1885	-4.2087	-4.2431	-4.5006
-0.44013	-0.61216	0.73292	-2.6002	1.2715	-0.84511	0.38066	-1.2386	-0.19326	-1.1856	-0.15614	-1.4623	-0.31999	-0.53955	0.5937	-1.3136	-1.5675	-1.2364	1.3333	0.27145	0.41281	-1.1995	1.1871	-0.52443	-0.99846	0.61151	1.1135	1.6128	1.114	0.15416	1.7283	-0.17202	-0.64886	-0.52393	-1.1604	-0.26987	0.7346	0.2944	0.74582	0.50074	0.1563	1.3066	0.86562	0.18388	-0.58307	-1.3091	-1.8181	0.7664	-0.5254	0.69497
-7.7941	-6.4053	-6.6368	-5.9122	-6.9182	-6.137	-6.7223	-6.3076	-5.5266	-5.9416	-4.5134	-6.2165	-5.4925	-6.8531	-5.8822	-6.4223	-6.9016	-7.2526	-5.0213	-6.2225	-5.3358	-5.3504	-6.938	-6.6998	-5.2672	-5.9583	-5.2199	-6.4386	-6.4766	-7.1612	-3.85	-7.0434	-6.1194	-5.0365	-6.5159	-6.5701	-4.9465	-6.9412	-7.9176	-6.1786	-6.5676	-6.7492	-7.387	-5.7744	-6.4908	-4.39	-4.2918	-7.0815	-7.0034	-6.5091
5.1292	5.3334	6.9401	5.6327	5.4602	5.5491	7.2996	3.3884	5.3216	5.4582	6.2764	5.3438	8.0465	5.1978	6.03	4.7732	3.9884	6.9787	6.762	5.3197	4.5928	6.0426	6.3076	5.0361	5.7146	6.3679	5.8493	4.7202	6.8654	6.608	5.1427	5.6007	5.7552	4.0343	6.7098	5.0019	5.8692	5.8482	6.0435	7.1405	4.9156	5.5416	6.4906	4.2234	4.9228	4.4833	5.1467	5.0203	5.4952	4.5929
2.5652	0.75894	1.5184	1.5999	1.7883	1.9685	2.2865	1.8871	2.8767	1.1978	1.1553	1.3311	2.4806	0.88826	2.2094	1.1923	0.74309	1.5777	1.8841	0.74484	1.9229	2.9913	0.79366	2.2445	0.917	1.6397	2.4807	0.88695	2.6508	1.8271	0.78788	0.70346	1.3404	1.4754	1.2065	0.61328	-0.099183	0.94446	2.4167	2.3342	1.3572	0.61071	1.348	0.68116	2.7777	1.4144	2.1861	2.3046	2.808	1.857
-1.4458	-3.5332	-1.3895	-1.1248	-2.2043	-1.4228	-1.8617	-0.5974	-0.84906	-1.4868	-1.062	-1.6617	-3.1273	-1.8046	-2.2067	-3.0153	-0.71551	-1.0062	-0.95646	-1.3176	-1.0085	-0.70721	-1.5573	-1.7168	-1.2557	0.61926	-2.7166	-1.8925	-2.6231	-0.21382	-2.7315	-0.36189	-2.0464	-0.64329	-0.040982	0.3156	-0.49531	0.73551	-1.8959	-0.029506	-1.5035	-1.113	-1.5485	-1.7502	-0.93918	-1.962	-1.6398	-1.0596	-2.5582	-0.42204
-3.4295	-3.5164	-3.7127	-4.5266	-3.8403	-2.6267	-4.2119	-5.2886	-2.7632	-3.8784	-4.3439	-4.2432	-3.9441	-3.1502	-3.1401	-4.5912	-4.2971	-3.6813	-4.8228	-4.9995	-3.5524	-2.3846	-3.302	-2.8502	-3.6696	-3.4382	-4.0513	-3.5047	-2.3747	-2.5112	-4.5073	-5.7511	-3.5591	-3.5082	-3.3438	-3.045	-5.5815	-4.1034	-3.8354	-2.6515	-4.303	-4.2569	-4.4287	-3.7082	-3.7197	-3.4854	-3.0715	-3.4929	-4.8112	-2.3084
6.6518	6.2204	6.9508	6.9044	5.5806	5.5795	7.0596	6.6405	7.6935	6.5258	6.3306	7.0502	6.8594	5.0615	7.6053	6.6121	6.9503	6.5116	7.4879	6.6523	6.3031	4.5816	7.3814	7.2759	7.496	7.6002	6.8789	7.8644	6.8941	5.7421	5.3657	7.4726	6.9722	6.7608	7.7108	6.7907	7.0758	7.4001	6.7086	5.7554	7.1465	7.0488	6.5646	7.7177	7.2124	6.5069	8.2202	6.1963	6.3759	6.1016
-2.8588	-5.3835	-4.7084	-3.2444	-5.0672	-4.4704	-5.0509	-4.2893	-3.5663	-3.6662	-4.563	-4.4822	-3.6538	-4.7549	-3.806	-3.3072	-4.0569	-4.5968	-3.8784	-3.9825	-4.5439	-4.3756	-4.2592	-4.1315	-4.6059	-3.0965	-3.9152	-3.7214	-3.8036	-4.2979	-5.5961	-3.6619	-4.9751	-3.8818	-5.4574	-2.1876	-3.9008	-4.112	-3.6134	-3.7748	-3.8374	-3.3399	-5.3892	-3.9609	-4.5126	-4.1372	-4.302	-2.9983	-3.3616	-5.447
-2.6406	-3.1172	-3.1958	-3.2463	-3.3134	-3.293	-3.4642	-3.5598	-2.9681	-3.0018	-2.302	-2.6001	-3.452	-1.4425	-4.2249	-2.6562	-2.9599	-3.3289	-4.886	-2.4308	-3.686	-3.5734	-3.1091	-3.4268	-5.471	-3.6687	-2.2586	-3.1288	-2.9895	-2.9803	-2.509	-4.518	-2.959	-4.0854	-2.2354	-2.2185	-3.2607	-3.7709	-3.8065	-5.0263	-3.2622	-4.7919	-3.4149	-3.4763	-2.3955	-3.6547	-2.4661	-2.4636	-2.1958	-1.6631
-1.2301	-0.34044	-1.2633	-2.2678	-0.95554	-1.8398	-0.55701	-1.4507	-2.2011	-1.8387	-2.1819	-2.6025	-1.931	-1.2406	-1.9504	-2.1545	-1.6927	-1.3047	-1.7809	-0.60546	-0.73664	-0.41138	-0.87062	-1.6734	-1.4074	-0.37733	-2.8244	-1.7148	-1.3352	-2.6267	-0.3746	-1.515	-2.2793	-0.63135	-1.4194	0.38557	-2.0543	-1.5892	-2.1974	0.24154	-1.5196	-1.2289	-1.7205	-1.8798	-2.0664	-1.3955	-0.33995	-1.8436	-1.0779	-0.52716
1.1034	-1.5369	0.52963	-0.77957	-0.87346	-1.498	-0.57552	0.1261	-1.219	-1.3938	-1.5218	0.49864	-1.8486	-0.31746	-0.97612	0.15362	0.84587	0.37557	-0.73863	-0.94581	-0.59488	-0.95078	-0.017882	-0.22688	-0.087631	1.209	0.1672	1.308	-0.01882	-0.64198	-0.6407	-0.93223	-0.72466	-0.52708	-1.0816	1.3772	-0.56294	0.62573	0.1514	1.7409	-0.43385	0.47635	-0.86885	-0.25804	-1.0661	-0.75366	-0.81235	-1.7463	0.47059	-0.96683
-12.939	-11.934	-12.173	-13.058	-12.193	-12.676	-10.899	-11.666	-11.975	-10.666	-10.794	-12.438	-10.148	-10.78	-10.943	-10.576	-13.57	-11.221	-12.299	-12.536	-12.453	-10.394	-12.026	-12.471	-12.795	-12.739	-12.862	-10.43	-12.228	-11.87	-12.428	-9.8202	-12.952	-13.409	-12.023	-10.403	-11.848	-12.096	-12.343	-12.282	-12.763	-12.961	-10.066	-12.908	-12.508	-13.286	-12.785	-11.041	-11.353	-11.314
-8.6139	-8.0418	-8.8652	-10.675	-9.2367	-8.9992	-10.414	-9.4913	-9.1583	-9.1021	-10.135	-7.9827	-11.473	-10.108	-8.9912	-8.7851	-8.4059	-9.454	-8.8455	-8.7512	-9.2388	-10.102	-8.8979	-7.6411	-8.7678	-9.9103	-8.056	-7.7279	-10.659	-9.4829	-8.2231	-8.4099	-8.8288	-10.724	-7.6673	-8.3664	-8.678	-8.9517	-9.8515	-8.787	-9.1344	-8.5808	-8.0204	-9.1189	-10.621	-8.6137	-8.6982	-9.4313	-9.1072	-9.0445
-3.1428	-2.1094	-1.9716	-2.6188	-3.1818	-3.0871	-2.3043	-2.9722	-2.2877	-1.9931	-1.9184	-2.2035	-1.885	-1.8242	-2.3468	-2.7351	-3.5751	-3.4496	-3.1163	-2.3769	-2.5505	-2.7281	-1.8978	-3.8243	-4.5314	-2.828	-1.9364	-3.9053	-1.5662	-2.7282	-2.6572	-1.9934	-2.22	-3.0792	-3.1333	-2.5417	-2.2085	-2.3818	-3.6737	-2.7996	-1.3014	-1.9172	-2.2549	-1.7694	-1.2299	-2.0456	-2.9564	-3.1665	-2.6497	-2.9205
-14.626	-12.156	-12.125	-13.381	-14.03	-12.734	-13.104	-12.109	-12.818	-12.526	-12.966	-13.009	-13.179	-14.331	-12.45	-12.24	-12.965	-14.292	-13.367	-11.775	-13.186	-12.467	-13.267	-12.997	-12.187	-14.901	-11.045	-13.409	-12.827	-12.252	-13.985	-12.221	-12.995	-12.365	-12.985	-13.457	-13.357	-11.631	-11.791	-13.059	-12.064	-14.242	-12.088	-14.409	-12.717	-12.887	-13.003	-12.606	-11.273	-13.102
-9.0138	-9.8326	-9.0245	-9.6456	-9.5795	-8.5487	-8.0158	-8.4245	-7.242	-9.2531	-7.2752	-8.6688	-8.9093	-9.8011	-9.1442	-8.1779	-9.1402	-9.3559	-9.736	-8.9954	-9.5159	-9.6112	-8.3352	-9.0725	-8.459	-9.6457	-11.602	-10.624	-8.5692	-8.3656	-9.7858	-9.354	-10.219	-7.6114	-8.8474	-8.3716	-8.9777	-9.1828	-10.204	-7.9183	-8.7035	-10.185	-9.5236	-9.5736	-8.8584	-9.6322	-8.9724	-8.9699	-9.9743	-8.0281
-15.443	-13.858	-13.263	-13.699	-13.644	-14.205	-13.256	-10.89	-13.132	-12.921	-14.276	-13.499	-14.114	-11.599	-14.296	-13.198	-14.304	-12.644	-14.21	-13.127	-14.825	-12.891	-12.255	-14.071	-12.294	-13.504	-13.649	-13.001	-11.878	-13.878	-13.733	-13.209	-12.748	-12.73	-12.561	-12.885	-13.403	-12.649	-12.476	-13.882	-12.455	-12.053	-11.929	-13.359	-12.646	-13.475	-13.117	-13.63	-13.631	-13.285
-5.0539	-5.7473	-5.9412	-4.8523	-5.1591	-5.6299	-4.9343	-4.6593	-5.7644	-2.488	-4.4462	-5.2742	-5.3419	-4.6401	-5.76	-4.4068	-6.0535	-4.5676	-5.8786	-3.9037	-4.8086	-6.1925	-5.0192	-3.6673	-4.1501	-4.2497	-4.6369	-5.167	-5.3955	-4.8185	-5.2943	-3.5387	-4.3146	-4.1116	-3.9227	-5.8386	-3.5723	-4.7914	-6.6126	-3.9314	-4.8394	-5.6926	-5.8279	-5.3314	-4.7806	-5.354	-5.1145	-5.0264	-5.4467	-3.5863
-3.3878	-3.0658	-1.9219	-3.0924	-3.3323	-3.7363	-2.3577	-1.8934	-3.5632	-3.5128	-2.8746	-2.6173	-1.5753	-3.0863	-2.6582	-1.6817	-2.4113	-3.3749	-2.3667	-3.2263	-3.1508	-3.3422	-2.6128	-2.2404	-2.8805	-3.9765	-4.0835	-2.7047	-1.3591	-2.2609	-3.8328	-1.4549	-3.3796	-3.2369	-2.5312	-1.2573	-2.1428	-2.818	-2.247	-2.5827	-1.8129	-1.9621	-3.3114	-2.3192	-1.7706	-3.8003	-4.2621	-3.3944	-2.8535	-1.7336
2.046	3.036	3.3141	3.7185	1.476	1.9574	3.4528	1.2967	3.3105	3.5895	5.1844	2.2798	1.5499	4.5829	2.3545	3.7801	1.5552	3.1601	2.5766	3.704	3.6115	2.482	0.58953	2.7411	2.2177	3.0088	2.9846	4.3592	1.914	2.15	1.5215	2.5019	1.2494	1.7333	2.0201	2.0729	2.9129	2.1458	2.6779	3.2591	2.5578	3.3492	3.1964	1.6715	2.9775	3.3197	2.9172	1.9304	3.5586	3.1047
4.0628	3.4531	6.2041	4.2002	3.1008	4.414	5.8351	4.4919	3.5937	4.5735	4.689	4.2223	4.3177	3.5464	4.3618	3.525	5.7943	4.3561	5.8578	4.7921	5.3692	5.2321	2.0028	2.9724	4.4143	4.5954	3.1843	2.8125	4.0575	3.1763	4.2748	4.4875	5.012	4.6664	4.4684	4.3754	4.04	3.862	5.6019	3.4008	3.4312	3.9229	5.7972	4.98	3.225	4.4332	6.0497	2.084	5.5647	6.7209
-13.599	-13.461	-13.074	-13.183	-13.406	-11.906	-12.947	-13.292	-14.951	-11.396	-13.445	-11.43	-12.077	-13.415	-11.706	-13.251	-12.564	-12.348	-11.743	-12.801	-12.18	-12.23	-11.893	-12.172	-13.009	-13.734	-12.839	-12.285	-11.683	-11.177	-13.6	-13.592	-13.823	-12.077	-11.569	-14.394	-11.743	-11.962	-12.906	-13.298	-13.525	-10.742	-13.184	-12.36	-11.79	-13.655	-13.959	-13.499	-13.167	-14.426
-8.7909	-11.165	-10.202	-11.29	-11.774	-11.798	-9.0125	-10.477	-9.8653	-9.6288	-10.903	-10.372	-10.006	-9.0426	-9.2426	-12.155	-12.164	-11.51	-10.458	-11.273	-11.698	-11.081	-10.455	-12.467	-11.857	-10.352	-10.441	-10.633	-11.062	-9.447	-11.544	-11.787	-10.829	-10.949	-10.278	-11.532	-11.876	-11.401	-10.042	-12.222	-11.697	-11.441	-11.262	-10.424	-10.807	-10.208	-8.8336	-10.387	-9.7441	-10.597
-3.4157	-3.153	-4.5284	-4.4573	-3.3065	-4.4618	-3.0785	-2.99	-3.8613	-1.8421	-5.6997	-3.4574	-5.4097	-4.9043	-3.6882	-3.8196	-3.7963	-2.9142	-3.199	-2.7981	-2.6416	-3.9733	-4.2323	-4.0987	-2.4565	-2.4792	-2.3702	-4.3747	-4.9054	-3.4106	-3.8834	-3.1685	-3.6719	-4.2479	-3.5408	-3.7522	-2.4778	-3.7479	-3.4026	-2.4848	-5.4452	-2.2048	-3.3091	-4.5135	-4.1276	-3.7482	-4.7877	-4.272	-5.0041	-3.6083
-1.4352	-1.7295	-1.8927	-2.5161	-1.5915	-0.085699	-2.9083	-1.7298	-3.6621	-1.6083	-1.2025	-1.1146	-1.0382	0.014131	-3.6193	-2.7638	-2.07	-0.11729	-0.54371	-2.9185	-0.96027	-0.38112	-2.5207	-0.21349	-1.3698	-1.9166	-0.54444	-2.9535	-1.6331	-2.2289	-2.2092	-3.1856	-3.3421	-1.1627	-1.4505	-1.2019	-1.4466	-1.6603	-1.2289	-1.1056	-0.77942	-1.2021	-2.1153	-1.6385	-1.616	-0.81578	-0.60868	-3.1959	-0.81471	-0.56459
1.2866	2.8527	1.834	1.9877	0.25603	0.032747	1.5796	2.4454	0.79872	2.2457	2.1261	1.047	0.86577	1.2621	1.1272	0.61707	2.4375	3.3611	1.8405	2.4527	1.083	2.4483	2.9252	1.0965	2.1172	2.1033	1.1557	0.79678	1.4407	0.47229	0.41327	0.76808	2.0968	0.87398	2.3158	3.3999	0.63058	1.0662	0.6822	0.34269	1.1135	1.5457	1.3547	1.177	0.65061	2.1302	0.33974	0.093418	1.9263	1.258
8.5417	7.2562	8.0062	9.5622	6.4538	6.2664	7.064	8.4655	7.225	6.881	6.2613	8.5754	7.5669	7.7132	8.9445	4.918	7.5496	7.2169	6.7052	6.8841	7.6124	7.4062	5.2573	7.5981	5.9514	6.3245	6.3225	6.966	8.492	5.3944	7.9703	6.5293	7.2372	5.4609	7.5805	6.4835	6.9519	4.7332	6.9358	6.0807	6.5577	5.9899	4.7036	7.0908	6.4606	7.2566	6.2387	5.3473	5.7459	7.2126
-12.114	-12.659	-13.145	-11.942	-11.817	-10.382	-11.611	-12.436	-10.557	-12.811	-12.188	-11.937	-10.112	-12.544	-11.802	-10.543	-12.237	-12.227	-12.767	-13.167	-10.401	-11.514	-12.85	-11.963	-12.063	-10.648	-12.844	-10.151	-10.983	-10.724	-11.302	-9.7048	-10.923	-12.08	-11.473	-11.515	-10.273	-10.867	-11.745	-11.325	-11.85	-11.797	-13.407	-11.833	-11.058	-11.599	-11.983	-12.157	-10.56	-11.788
-2.8738	-2.6147	-1.8899	-2.8162	-0.66974	-2.4133	-1.0981	-1.4138	-1.7519	-1.5859	-1.0058	-1.608	-1.997	-2.0037	-0.59168	-1.9741	-1.068	-2.4249	-2.4858	-1.069	-1.8806	-3.3408	-1.9772	-1.8701	-1.1974	-2.1502	-2.3921	-1.8213	-3.2437	-0.85197	-0.65563	-1.3252	-0.10219	-3.09	-1.2267	-1.5448	-1.3246	-1.836	-2.448	-2.199	-2.0495	-1.0297	-1.8506	-2.1517	-1.3757	-0.18668	-1.9672	1.0002	-2.5145	-2.0081
-7.4035	-7.3947	-6.3139	-6.9646	-8.2242	-6.8502	-7.7399	-9.0111	-8.2972	-6.8123	-8.2431	-7.5334	-6.7559	-7.0967	-8.4459	-8.8781	-8.4679	-9.0247	-6.9692	-6.3414	-8.8878	-7.995	-7.4732	-8.267	-9.55	-7.8923	-6.9238	-6.3491	-8.3177	-6.2182	-8.0685	-7.0774	-7.3708	-8.8667	-7.6507	-7.1919	-8.4589	-7.2095	-7.876	-6.8572	-7.1197	-7.6782	-9.1767	-8.1474	-8.101	-8.9886	-8.2038	-7.9681	-7.7107	-8.5473
1.5645	1.0313	1.9808	1.5044	2.1309	1.8181	2.1993	3.0753	2.2049	3.1182	2.3294	2.1358	2.7518	3.6962	0.98456	0.62356	1.9451	1.3671	2.3861	1.1778	1.3286	1.2366	2.0846	1.0954	2.3594	1.2955	-0.71196	1.6503	2.4376	0.88327	2.4985	2.2835	1.5286	0.48049	2.2738	0.9306	0.38473	1.3733	2.9673	1.3214	1.3612	2.201	0.28344	2.1642	-1.0974	2.0211	1.1742	2.7651	2.4043	2.7608
1.1394	0.16461	2.2393	1.4073	3.2908	2.1957	1.3969	1.2438	2.0462	0.65945	2.2009	2.1541	3.893	1.8062	2.6407	2.0903	1.117	1.843	2.4789	2.1355	2.0889	1.9395	2.1003	1.2623	2.8219	1.6653	1.9191	2.464	1.3986	1.9545	3.008	2.2502	0.81181	3.5329	2.9024	1.7	2.9285	0.72625	2.1643	3.2223	-0.20415	0.82728	-0.49299	1.6623	1.6971	0.52118	1.9456	3.529	2.6904	1.7652
-14.051	-13.581	-15.497	-12.778	-11.778	-13.215	-13.725	-12.681	-13.335	-11.372	-13.485	-12.123	-14.341	-11.825	-11.854	-11.351	-13.863	-12.632	-10.962	-13.306	-13.415	-13.682	-12.849	-13.347	-13.204	-13.221	-14.401	-12.005	-14.222	-12.118	-14.377	-14.391	-14.32	-13.725	-12.913	-13.62	-14.69	-12.576	-11.867	-14.023	-14.192	-14.306	-12.696	-13.221	-13.64	-13.381	-14.845	-13.75	-12.384	-13.7
-13.238	-13.152	-14.441	-14.734	-12.459	-13.075	-14.284	-12.465	-13.478	-13.376	-13.237	-11.292	-13.639	-12.463	-11.394	-13.343	-12.923	-13.54	-12.306	-12.362	-13.246	-12.498	-12.699	-12.527	-15.017	-13.745	-14.655	-14.156	-12.796	-11.164	-12.322	-12.974	-13.375	-11.741	-12.028	-11.721	-13.372	-13.387	-12.919	-13.576	-12.617	-11.827	-13.22	-12.89	-13.98	-14.16	-13.254	-14.004	-13.606	-12.291
3.7117	2.7998	3.025	3.2603	2.5334	2.8743	3.1322	2.682	1.6471	2.6457	3.045	2.9327	1.8365	0.80488	3.5981	3.8518	2.5669	3.2177	3.4246	1.7295	2.8585	2.1335	2.7259	2.6625	3.3366	1.4888	2.0028	2.375	3.1083	2.897	3.4124	2.9434	4.0199	2.9097	2.836	2.0083	3.4654	2.3264	3.0395	1.8187	2.6559	3.0478	2.744	1.8285	1.0298	2.4145	2.1514	3.7146	4.7809	3.1494
-7.5314	-7.2369	-7.1446	-8.5898	-7.4197	-6.7215	-6.2159	-4.8956	-5.9393	-5.1066	-5.7694	-7.4795	-6.9028	-7.5691	-6.876	-8.5714	-5.5645	-5.0736	-6.435	-6.7767	-7.2202	-7.0505	-5.7473	-6.0747	-6.9537	-6.2756	-6.6123	-6.4267	-5.6636	-5.9776	-7.066	-6.8566	-5.8028	-6.576	-5.9379	-6.3575	-5.3993	-6.4283	-7.2147	-5.4144	-6.7809	-6.7483	-6.9801	-6.7522	-6.057	-7.3215	-6.8193	-8.1246	-6.7912	-5.3615
-12.211	-13.257	-13.841	-12.358	-13.155	-12.987	-12.623	-11.711	-10.669	-12.79	-13.322	-12.403	-12.909	-12.882	-14.206	-11.848	-12.756	-9.947	-12.123	-12.016	-13.567	-11.616	-12.812	-12.716	-11.922	-12.535	-13.772	-12.027	-12.417	-12.929	-13.11	-13.057	-12.845	-10.763	-13.212	-14.678	-11.671	-12.994	-13.435	-12.544	-13.685	-12.348	-11.591	-11.499	-12.563	-13.233	-12.816	-13.338	-12.206	-14.072
8.6423	8.8183	7.6922	9.3679	6.1666	6.6573	7.1297	7.4322	9.446	9.126	7.9235	7.8359	7.0219	9.1021	8.6463	7.9965	7.7636	7.4411	8.7529	7.6318	7.2098	8.4343	7.8367	7.943	7.3945	9.5662	8.4843	8.9396	8.5185	7.944	8.6356	7.5397	8.3551	7.5322	6.7396	7.1386	9.2895	7.0903	8.3997	8.2428	8.9028	8.1836	7.5308	8.2316	6.7132	8.0962	8.3591	9.1295	8.2995	8.5478
3.1435	0.64474	-1.7038	2.0412	0.77058	0.57616	0.29292	1.5569	0.56837	0.35212	1.9711	0.027854	1.6332	-0.21284	0.38614	-0.039986	-1.4777	0.41776	0.71461	0.46253	-1.5066	0.89446	0.82268	0.21621	1.753	1.2272	0.15869	0.10964	-0.99151	0.22945	0.5484	3.0934	-0.14094	-0.55477	-0.2334	1.1144	-0.99471	-1.0275	-1.2496	1.4653	-0.10536	0.51381	0.1034	1.2678	0.14054	1.494	0.52217	-1.156	0.97944	0.13005
1.5361	1.034	1.6042	1.3599	1.3919	1.0388	0.001324	2.7444	2.3811	2.2447	1.277	1.8579	2.0435	1.3872	2.4095	1.8715	1.3164	1.9223	1.0484	0.51683	1.881	1.2172	0.17178	1.8612	2.4416	1.074	1.5992	1.7902	-0.19393	1.2542	2.0635	2.4629	2.3508	0.71394	2.6107	1.4664	0.911	1.1569	2.7263	0.030817	1.73	1.3963	1.6225	2.2698	1.098	1.8434	1.2322	2.4495	1.0579	1.8649
3.8478	2.9198	1.3774	2.593	1.307	0.81368	0.34137	1.9162	1.1871	2.1565	2.5136	1.4027	1.223	1.892	0.65669	1.3831	-0.11791	-0.25464	2.6223	1.2128	1.1726	1.2899	1.4071	0.76528	3.1096	1.2247	0.35792	3.0556	1.3848	2.1301	1.2614	2.4048	1.7322	1.38	1.6861	2.659	3.3419	3.3851	1.11	2.3968	1.0301	0.62072	0.29253	1.524	1.6508	1.9008	2.7608	0.28064	1.3796	3.1304
-12.36	-11.556	-11.191	-12.814	-11.264	-10.89	-11.488	-12.009	-9.9829	-12.943	-12.3	-11.474	-12.221	-12.803	-13.112	-11.816	-11.304	-11.82	-11.915	-11.355	-10.759	-11.783	-11.408	-11.797	-12.592	-12.516	-11.077	-12.249	-11.665	-11.107	-11.045	-11.87	-11.514	-9.9688	-10.739	-10.09	-12.285	-11.618	-10.579	-12.213	-10.07	-11.515	-11.569	-12.289	-13.359	-12.879	-10.839	-12.363	-12.477	-10.485
-13.284	-11.574	-12.836	-11.522	-12.603	-12.298	-11.58	-12.65	-11.834	-13.85	-12.766	-13.963	-11.075	-11.962	-11.455	-11.915	-13.094	-12.594	-13.066	-12.654	-13.421	-11.69	-12.284	-12.208	-12.747	-13.626	-11.485	-13.991	-12.805	-12.857	-12.748	-13.144	-13.28	-12.619	-14.142	-12.941	-13.635	-14.008	-11.706	-12.609	-12.328	-11.968	-13.116	-13.898	-13.412	-12.503	-12.993	-12.914	-11.721	-13.18
5.3744	6.1415	6.6559	4.5291	4.8859	4.4428	4.0972	4.7705	4.0128	5.4308	3.8079	5.891	5.4924	6.1389	4.9749	5.7617	5.2312	4.7188	6.4694	5.1293	6.2262	3.9251	6.6488	4.4801	5.6726	5.2102	5.1994	5.0432	4.8068	5.8076	4.8994	6.1032	5.5078	5.1807	4.6838	4.6912	5.0323	4.4494	5.8315	6.1374	4.445	3.5188	4.9286	4.6705	5.5651	5.6537	5.9307	4.6871	5.6498	4.2748
-5.063	-4.2532	-3.3543	-3.0863	-3.4198	-2.0695	-5.2329	-4.4472	-2.6728	-2.183	-3.6234	-2.8793	-2.9318	-5.2686	-4.6296	-2.8216	-4.5964	-3.4737	-2.5977	-3.1718	-5.5949	-3.9687	-3.7443	-2.4671	-2.991	-3.8856	-3.5388	-4.0346	-3.413	-3.588	-4.4578	-4.437	-4.1385	-4.6046	-4.0433	-4.9195	-2.7993	-4.0526	-3.3249	-4.3258	-3.1929	-2.9597	-2.6582	-2.7616	-3.0589	-5.0213	-3.5957	-3.3543	-2.4085	-4.1182
-21.525	-20.334	-21.593	-21.451	-22.844	-21.124	-23.302	-23.63	-22.672	-21.626	-21.915	-21.756	-21.924	-23.198	-22.029	-21.837	-22.562	-23.134	-23.152	-20.364	-22.546	-21.845	-22.482	-23.511	-21.201	-23.182	-23.828	-22.513	-24.084	-23.826	-22.64	-21.1	-20.578	-22.217	-23.261	-22.704	-21.773	-23.075	-22.166	-21.125	-22.077	-22.951	-21.426	-22.481	-23.998	-24.115	-22.769	-21.506	-22.882	-22.634
-4.795	-4.5329	-5.5236	-5.4455	-4.8748	-4.1026	-6.7093	-5.7802	-6.3205	-6.5823	-5.2667	-5.1951	-6.0526	-4.2914	-4.2433	-4.4845	-6.2196	-2.8188	-6.1741	-5.4932	-6.188	-6.4847	-6.2935	-4.7656	-7.7435	-5.5576	-3.9774	-5.4158	-3.9876	-5.7181	-3.896	-3.9096	-3.6226	-3.6002	-4.0613	-4.0714	-4.5998	-4.9767	-4.2574	-6.8712	-5.349	-6.4062	-4.6574	-5.3435	-5.1079	-4.7961	-4.9021	-5.1177	-4.8963	-3.3976
-4.8695	-5.178	-5.5966	-6.6414	-5.1894	-5.8428	-4.8275	-4.9041	-6.3572	-5.1176	-4.0942	-6.6349	-5.8233	-5.7186	-5.7431	-5.6294	-6.666	-6.1736	-6.6915	-7.23	-5.4156	-6.1495	-4.8486	-6.306	-5.0095	-6.0392	-6.2373	-4.8827	-5.2151	-5.6011	-6.4227	-4.6072	-5.164	-6.565	-5.6712	-6.151	-7.6431	-6.2597	-5.6502	-5.6894	-6.1794	-6.5419	-4.9153	-6.1255	-6.6589	-6.9551	-5.7461	-4.3265	-6.5233	-5.6346
-3.1116	-2.9579	-2.1378	-3.1781	-4.1382	-2.9024	-3.2288	-1.5256	-2.7058	-3.0824	-4.811	-3.7185	-3.2125	-1.6563	-2.8281	-3.3264	-4.0051	-2.5366	-3.8307	-2.8323	-1.778	-3.2952	-2.9304	-2.4794	-3.3457	-2.9984	-2.9749	-3.7638	-3.5586	-5.0014	-3.0252	-4.7892	-4.4091	-3.5682	-4.2851	-3.4145	-3.8757	-3.3904	-2.096	-4.0818	-2.8402	-3.292	-1.1427	-3.1667	-3.2944	-2.6558	-2.4998	-3.3443	-2.7978	-3.5976
-3.5306	-3.2656	-3.0007	-1.6081	-2.1868	-3.01	-2.192	-3.8929	-2.4972	-1.6776	-4.192	-2.8273	-2.6723	-2.7981	-2.3549	-2.4326	-1.3083	-2.0334	-2.6769	-4.6048	-2.393	-3.6004	-2.9663	-3.1285	-1.7084	-2.8904	-1.2909	-1.9946	-2.0498	-3.359	-4.5504	-3.0506	-3.024	-1.8366	-3.8321	-1.7219	-1.7004	-3.1982	-3.6756	-2.2669	-2.6947	-1.8883	-1.3238	-2.5929	-2.8969	-2.3075	-3.0953	-3.6077	-1.6385	-3.3774
-11.888	-11.953	-13.418	-12.656	-12.409	-12.946	-11.531	-13.366	-13.155	-12.981	-10.985	-14.127	-12.692	-12.622	-12.555	-12.107	-12.416	-12.495	-12.881	-13.806	-13.195	-13.685	-12.989	-13.831	-11.679	-12.5	-12.854	-13.426	-14.017	-13.637	-13.469	-12.399	-14.012	-12.49	-12.404	-12.206	-13.164	-13.403	-12.154	-11.809	-12.825	-11.756	-12.276	-12.299	-12.053	-13.127	-12.67	-13.959	-13.549	-12.765
-9.097	-9.8126	-8.8892	-9.8251	-9.0354	-8.3369	-8.8672	-10.292	-10.24	-9.6079	-8.6633	-10.088	-9.4402	-10.275	-7.5048	-9.2295	-9.4484	-9.9394	-9.3495	-9.9293	-10.119	-8.4511	-8.8256	-7.9441	-9.1822	-8.3342	-9.1551	-8.608	-9.8278	-9.3941	-9.0266	-7.2504	-9.2058	-8.9706	-9.1491	-9.7016	-8.327	-7.9481	-8.1477	-8.9865	-9.9866	-11.758	-9.5967	-10.471	-9.3064	-7.9908	-9.2746	-10.269	-7.7986	-8.754
-9.9489	-12.601	-10.536	-9.9833	-9.2926	-10.196	-10.277	-9.4292	-11.132	-10.342	-9.2399	-10.885	-10.746	-10.949	-8.8548	-10.854	-10.785	-11.247	-11.225	-11.199	-8.1369	-12.089	-8.4171	-9.0396	-10.502	-11.925	-9.2265	-11.569	-9.8798	-11.626	-9.0419	-10.188	-8.5252	-9.8083	-9.7118	-10.688	-12.252	-11.096	-11.103	-10.408	-11.039	-9.8281	-9.09	-9.2512	-10.602	-10.196	-10.143	-9.9742	-10.602	-10.131
-15.561	-14.508	-15.668	-14.842	-15.496	-15.705	-14.834	-16.273	-14.246	-14.561	-15.804	-14.047	-14.637	-12.749	-14.386	-13.65	-15.075	-15.106	-14.328	-15.579	-16.108	-13.733	-14.355	-14.698	-13.663	-14.442	-13.577	-15.595	-15.585	-15.45	-14.314	-14.856	-13.627	-12.431	-14.281	-13.249	-14.775	-13.125	-14.787	-15.158	-14.931	-15.366	-15.275	-14.356	-13.439	-13.748	-15.195	-15.115	-12.932	-15.692
-3.3864	-4.5915	-4.5408	-4.1316	-2.6556	-5.003	-3.8845	-4.7091	-3.8802	-3.1112	-4.9798	-3.4627	-5.654	-5.1646	-3.5736	-3.4835	-4.6767	-5.1396	-4.6688	-4.4728	-5.32	-5.4332	-5.0027	-2.387	-5.2664	-4.9303	-5.3564	-2.555	-4.2159	-2.5852	-3.493	-3.5731	-3.6361	-2.9538	-3.4051	-4.315	-3.37	-3.8868	-5.377	-4.4792	-3.5111	-4.745	-6.193	-5.0259	-5.0233	-5.1576	-5.2755	-4.8577	-3.2493	-3.7136
-9.8858	-11.565	-10.511	-11.323	-9.6423	-11.564	-11	-12.521	-9.7706	-10.382	-9.878	-12.167	-10.975	-11.324	-10.205	-10.598	-11.619	-11.289	-11.569	-10.616	-11.254	-11.018	-9.8765	-11.728	-13.262	-8.6682	-9.7242	-10.146	-10.505	-11.131	-11.273	-10.115	-11.794	-10.021	-10.745	-9.5196	-12.058	-9.8382	-10.031	-11.377	-10.304	-11.58	-11.398	-10.828	-11.429	-10.88	-10.195	-12.265	-9.733	-11.499
-5.4291	-7.6687	-4.9426	-7.6252	-6.8717	-4.3497	-6.1392	-6.8327	-4.547	-7.3014	-6.8419	-4.8125	-4.7777	-5.137	-5.2539	-7.2707	-5.7422	-5.6781	-5.8767	-6.2073	-6.3379	-6.5858	-6.0966	-4.689	-6.1514	-6.1569	-6.2751	-7.8587	-6.9621	-5.1201	-6.0331	-6.7457	-5.972	-6.4647	-4.6941	-6.263	-5.7418	-6.457	-7.5001	-4.2079	-5.8922	-5.8479	-5.4856	-4.9906	-6.9492	-5.5626	-6.1386	-4.6395	-5.4616	-4.9933
-1.1157	-0.42647	-0.3402	1.0401	-0.24985	0.3103	1.1531	-1.2853	-0.68334	0.066756	-0.66298	-0.75478	1.22	0.7796	-0.71142	-0.33731	-0.58746	0.78293	-0.12772	-0.47386	-0.010939	0.06378	0.10922	1.6459	0.20057	-0.58617	1.4079	-0.072891	-0.91232	-1.5649	-0.86619	-0.47547	0.57084	-1.068	-0.80839	-0.74795	-1.5751	-0.37036	-0.17503	-0.13831	-0.46503	-0.45243	-0.19048	-0.71334	0.78475	-0.17994	-0.010492	1.1806	1.2744	-0.277
-0.86998	0.67718	-1.464	-1.1234	-1.6826	-2.333	0.94114	-0.91926	-0.42805	-0.94764	0.72036	-1.3143	-0.75476	-0.18017	1.0536	0.51481	-0.4252	-1.6807	-0.83597	-0.45814	1.3632	0.36066	1.1165	1.187	0.20734	-0.6367	-0.16044	0.08704	-0.092369	-0.39618	0.70338	-0.79854	-0.64343	0.67185	-0.04261	-1.4202	-1.2477	0.47284	-1.2592	-0.18792	0.058714	0.77044	2.7938	-1.062	-1.0601	0.0108	0.3926	0.65241	-0.17141	-0.89405
3.766	5.8926	4.6526	4.6061	6.1133	4.807	4.2327	3.2158	4.6318	4.1805	5.8687	3.7277	4.5316	4.369	5.2415	6.2061	5.4272	5.367	5.4217	3.7425	4.8733	6.0129	5.8841	5.2038	5.5818	3.1161	4.2348	5.6891	6.0689	6.5805	3.7756	4.633	5.9344	5.5556	4.8229	7.4167	4.9653	4.1597	6.2831	4.7193	4.2502	4.9192	5.4459	5.4312	4.5838	3.5383	4.6031	5.1861	4.7282	4.8097
7.7651	6.8298	6.4102	5.9086	6.1248	7.0757	7.688	6.0701	7.0395	8.274	4.7301	8.4555	7.7524	6.9817	7.4576	7.0137	5.7791	7.7951	4.9864	6.218	6.4617	7.3108	8.2759	6.8269	5.3484	5.0297	8.043	6.5323	6.7326	5.6469	8.1379	7.3041	6.3296	6.7826	6.0814	6.6364	5.9446	7.1343	4.6919	6.8635	7.2198	7.9557	6.6394	7.422	6.7432	7.5149	6.8827	8.7095	7.6705	6.5194
-3.9084	-3.5234	-3.6412	-5.1438	-2.8473	-4.7332	-4.1209	-3.9356	-4.1976	-4.6872	-3.9277	-3.6512	-4.5252	-3.3244	-3.8368	-2.6476	-2.4702	-2.7227	-4.5863	-5.235	-4.1118	-1.8634	-3.2294	-3.2996	-2.2055	-3.577	-4.8474	-3.4203	-3.4222	-3.7401	-4.7443	-3.7545	-3.9107	-5.2476	-4.4757	-3.736	-4.9319	-3.8803	-3.5848	-3.8031	-4.2057	-3.6439	-4.8719	-2.7291	-3.671	-3.1394	-3.8274	-3.0495	-5.1813	-3.4437
-12.179	-13.29	-9.4161	-12.019	-12.832	-12.176	-12.285	-11.103	-11.699	-10.768	-13.71	-11.778	-11.183	-11.755	-11.562	-11.39	-11.965	-12.477	-11.981	-11.482	-12.803	-10.901	-13.345	-10.948	-12.263	-11.412	-11.455	-11.923	-12.501	-11.873	-9.4276	-10.159	-9.3173	-11.738	-13.64	-10.377	-10.925	-12.77	-11.961	-11.416	-10.996	-12.527	-12.62	-10.796	-10.628	-12.65	-10.594	-11.759	-10.843	-10.445
4.5079	4.4898	5.3584	4.6357	5.4049	5.0035	6.6796	5.7608	5.8757	4.5953	5.8124	6.4064	4.0927	5.2885	4.6663	3.5639	4.6891	4.2956	4.3096	5.369	6.1418	6.075	4.3154	3.8926	6.2741	5.0652	2.8859	6.0433	4.7084	5.2562	4.244	5.574	5.7917	4.6722	7.0135	4.2979	5.297	3.3763	4.8097	5.2725	4.4226	4.2463	5.1611	5.4367	6.7364	4.5858	4.7819	4.2849	5.3498	5.4234
-2.9853	-3.091	-3.4013	-4.1	-4.5604	-3.2685	-2.1939	-4.3755	-2.8639	-3.1435	-2.5403	-4.2726	-3.368	-4.4519	-2.4146	-3.5835	-4.4732	-4.4738	-2.1687	-3.51	-3.228	-3.7868	-3.2746	-2.8919	-3.6364	-2.721	-3.5943	-1.5373	-2.9586	-2.3991	-3.0894	-4.8283	-3.3709	-3.3464	-2.6643	-3.9504	-4.3723	-3.1522	-4.4818	-3.2604	-2.1402	-2.0517	-3.4581	-3.6645	-3.8492	-4.9933	-3.9482	-4.1261	-2.834	-3.3341
-2.4796	-1.7458	-4.5033	-1.8038	-2.9358	-3.2407	-1.2362	-1.3862	-1.4461	-3.6237	-1.9666	-1.8513	-3.2937	-1.7886	-3.2781	-1.6624	-3.1148	-3.7785	-3.4168	-3.888	-3.3893	-1.3479	-2.2411	-3.4898	-1.1878	-1.7755	-4.2464	-2.4137	-2.7815	-1.2903	-1.2021	-2.7548	-2.4502	-4.2864	-1.315	-2.0755	-3.2165	-2.3943	-2.6694	-2.1003	-3.4976	-3.0674	-1.5198	-0.14243	-2.0767	-3.3591	-2.5557	-2.5469	-3.1624	-2.676
-5.4338	-4.2644	-5.6892	-6.8038	-6.672	-6.619	-4.2224	-5.327	-5.4761	-7.0338	-5.2114	-5.3367	-5.8079	-5.4089	-4.9307	-5.1716	-5.2364	-4.7274	-4.8731	-6.8304	-4.7523	-5.8992	-4.2737	-6.6693	-4.8001	-4.3311	-5.1395	-4.2782	-4.1271	-7.3153	-5.1376	-3.593	-6.2187	-4.3831	-5.4277	-6.4239	-7.1304	-5.6378	-5.8252	-4.9651	-7.2024	-5.7382	-4.3626	-4.747	-5.245	-3.5669	-4.7519	-6.3298	-5.7218	-6.2851
-6.2055	-6.746	-6.6829	-6.8152	-6.8109	-5.9722	-6.7198	-6.4573	-5.4641	-6.6661	-7.1597	-5.2589	-6.1312	-6.9657	-6.1526	-5.613	-6.588	-6.5027	-6.8463	-7.2821	-6.4114	-5.3625	-5.5679	-5.039	-7.1685	-7.0657	-5.686	-5.7782	-5.3442	-4.9705	-7.5422	-6.845	-7.8361	-6.329	-6.7511	-6.9956	-7.1607	-6.6952	-6.4295	-5.4887	-6.5658	-5.1172	-5.8049	-7.0473	-5.7458	-7.2833	-7.9142	-4.7221	-5.9322	-6.2913
1.9785	1.7391	2.0256	0.88525	1.6445	0.26972	2.2363	0.24212	1.5755	1.6989	1.2921	2.36	2.104	0.15817	0.81601	2.4499	1.9835	1.8309	3.1932	0.92718	1.2975	2.0717	2.0344	2.0401	2.2337	0.55067	-0.32911	1.3331	1.3567	2.249	2.7228	1.36	-0.71315	1.8772	1.174	-0.11539	2.1796	1.5501	1.5823	0.33236	0.90425	0.7033	1.6444	0.23494	1.6247	2.3314	2.9626	1.7077	0.35179	1.2208
-3.1625	-3.2703	-2.7049	-3.0737	-1.3257	0.0039583	-1.4519	-2.7872	-3.3763	-1.5935	-1.3289	-3.0938	-2.5077	-0.82998	-2.8532	-2.5358	-2.3244	-3.2211	-1.6388	-3.1041	-3.3283	-1.929	-1.5403	-4.0502	-3.6703	-1.4417	-2.7063	-3.2975	-2.2941	-2.3201	-3.0567	-1.8432	-3.3909	-3.3256	-2.5524	-2.6943	-3.7791	-1.0543	-2.1595	-3.3679	-2.5341	-3.1874	-2.9696	-2.0411	-2.8795	-3.1519	-3.8364	-2.624	-0.68368	-2.4917
-3.7578	-1.6341	-3.5334	-3.5841	-4.5397	-4.407	-5.1032	-3.3792	-4.769	-2.8055	-2.7549	-3.467	-3.0107	-3.611	-3.8502	-4.0374	-3.1393	-4.0897	-4.5058	-3.5992	-3.7982	-2.9749	-1.4624	-1.7877	-2.9311	-3.7462	-4.8074	-4.2856	-4.4498	-3.7854	-3.5312	-3.077	-2.6691	-3.7827	-3.1002	-3.7378	-3.3631	-2.6142	-2.634	-3.2073	-2.3254	-3.4461	-1.9779	-3.3698	-3.9286	-1.7711	-2.4918	-4.1291	-2.6443	-3.2214
-4.1587	-4.519	-3.0334	-3.0875	-3.0964	-2.3643	-3.1958	-2.4986	-2.5732	-3.7526	-4.0305	-4.7787	-2.4332	-2.1914	-3.966	-3.2652	-1.6153	-3.4956	-3.1518	-2.8714	-3.9612	-3.113	-4.3649	-3.2247	-3.74	-3.3376	-2.3717	-3.085	-3.2382	-3.1874	-3.551	-3.9445	-3.5205	-3.5493	-1.149	-2.8492	-3.7885	-4.1393	-3.5457	-3.7975	-3.4534	-3.8974	-4.1276	-3.9886	-2.231	-2.2368	-3.0253	-2.2192	-3.8374	-3.4169
-0.91885	-1.5237	-1.8696	-2.1598	-1.3273	-2.2	-1.8433	-1.4709	-1.8929	-1.2285	-1.9261	-2.3892	-2.2534	-1.6163	-0.91278	-1.0452	-2.8031	-0.65668	-1.7369	0.080534	-3.021	-1.6857	-2.4614	-2.4238	-1.886	-2.6824	-1.2565	-1.5175	-1.1947	-3.3637	-1.6684	-2.9954	-2.2996	-1.8504	-1.2739	-1.948	-2.1191	-3.0319	-1.5264	-1.151	-2.1993	-2.2366	-0.3957	-2.3683	-2.1634	-0.61116	-1.9848	-2.0129	-0.83885	-3.0976
-0.96788	-0.87269	-2.5237	-2.4704	-2.1572	-2.2135	-0.84415	-1.2515	-1.7573	-1.5598	-0.62898	-1.2528	-0.81313	-1.6433	-2.3223	-1.188	-0.15603	-1.7817	-0.80379	-1.0512	-1.7338	-0.029234	-0.93677	-1.9428	-2.3126	-1.0163	-2.9483	-1.0537	-1.3506	-1.6441	-2.4924	-0.28095	0.069777	-1.0707	-0.81557	-1.6856	-1.0796	-1.7162	-1.21	-0.87161	-0.96721	-1.4928	-3.175	-0.027429	-0.74228	-3.274	-0.95447	-1.6119	-1.2731	-2.4995
-7.4595	-7.8134	-8.0808	-7.2419	-8.5104	-8.5434	-7.0853	-7.6474	-6.6474	-6.8588	-7.3111	-7.7261	-8.2229	-8.7805	-8.3649	-8.6632	-7.1704	-6.3576	-6.5029	-7.4241	-6.6194	-6.2376	-6.6282	-8.5129	-8.5962	-8.5361	-6.8051	-8.0363	-7.6422	-7.3056	-8.4282	-7.5815	-7.9427	-8.3726	-7.4247	-7.8245	-8.2665	-6.6747	-9.5453	-6.9009	-8.4951	-8.4792	-6.4896	-7.8483	-7.2102	-9.2229	-8.9598	-7.411	-9.2701	-7.418
-1.1875	-2.7171	-2.2002	-2.3624	-3.3701	-1.3197	-2.6357	-2.4645	-1.064	-3.2728	-2.249	-2.3545	-1.7283	-2.6538	-2.2071	-1.95	-5.3892	-3.015	-1.725	-1.2763	-1.9299	-1.8537	-3.7396	-3.1166	-2.2564	-1.1788	-2.1999	-2.7276	-3.4934	-0.89097	-3.3196	-3.2053	-2.1261	-2.2866	-4.5125	-0.70098	-2.4998	-1.4791	-3.4209	-1.3152	-3.8159	-1.7711	-1.8397	-1.132	-2.5932	-1.9527	-2.0623	-4.9243	-2.3258	-1.5059
1.5334	2.9449	5.2597	3.5636	3.628	1.9653	2.07	2.3448	2.8426	3.5834	2.3061	3.7551	3.7293	2.801	3.0751	3.2597	1.2564	3.0836	2.7516	3.261	3.2492	2.0521	3.4347	2.3309	2.8693	2.7325	3.6521	2.6689	3.4391	3.7503	2.4082	3.2962	2.5306	3.2596	2.4292	0.8874	2.2105	3.5857	2.6026	3.3352	1.6056	2.4068	3.3324	1.8373	4.2402	3.4994	3.9492	3.7263	3.4173	2.946
-1.2785	-1.3842	-0.16078	0.24245	-0.26375	-0.73479	-2.0937	0.97506	0.89221	-0.72451	-0.75306	-0.69635	-1.4923	-0.16634	-0.95824	-1.3932	-0.92801	1.0974	0.49477	-0.12464	0.43093	-0.47218	-0.82318	-1.0369	-0.99738	-0.54842	-1.488	-1.1358	-0.013406	-0.010073	0.18056	-1.855	-1.4325	1.2892	-0.67965	-0.78189	-1.3589	-2.2561	-1.5865	-0.027197	-1.8244	-0.67052	-1.6175	-0.28378	-1.3408	-1.1993	0.12818	-1.6887	-0.61015	0.66268
-1.746	-2.6076	-1.8909	-2.2804	-2.3149	-1.8955	-3.0862	-0.85075	-1.8879	-2.1022	-2.383	-1.642	-3.7598	-2.7808	-2.7589	-1.305	-3.5603	-2.0355	-2.4094	-1.726	-2.2862	-1.8135	-2.7213	-3.0877	-1.8375	-3.3473	-2.2663	-1.658	-4.0307	-2.3306	-3.7531	-2.9892	-1.9259	-2.9047	-1.6779	-2.1095	-2.7178	-2.8045	-0.5427	-2.8184	-3.476	-3.3125	-4.736	-2.7118	-3.0924	-2.4267	-3.0182	-1.7239	-3.0684	-3.7988
-0.79813	1.5991	-0.34136	0.43649	0.69332	1.4222	-0.59143	-0.53481	1.0296	-0.80582	-0.047043	-0.80111	0.58884	-0.3467	-1.0812	-0.85471	0.41717	-0.78266	1.0352	0.84943	-0.74754	0.8473	1.2727	1.1736	1.2365	-0.25952	-1.4814	0.47652	-0.26366	0.071524	-0.47243	2.068	-0.81429	1.1205	0.39356	0.65689	0.3803	0.25922	1.274	1.3255	-0.71257	0.177	0.14623	1.4141	-0.40196	0.41476	0.66697	0.14408	-0.89508	1.5177
-5.0699	-7.0862	-6.832	-6.2829	-4.9844	-5.4557	-6.798	-5.8958	-6.165	-2.965	-6.0895	-5.6734	-5.5448	-4.4943	-4.5883	-4.792	-4.8791	-5.4183	-5.9412	-4.3693	-7.3723	-6.3624	-5.5806	-5.2843	-6.8908	-2.9535	-4.5387	-5.0105	-6.5475	-4.6912	-5.3523	-5.9218	-6.4705	-6.4335	-4.3811	-5.307	-3.428	-6.0553	-4.5003	-6.7494	-5.7211	-4.7626	-5.108	-4.5943	-6.8561	-6.4706	-5.3814	-6.1322	-5.5951	-6.584
-4.2911	-3.5032	-1.8336	-4.5582	-2.4062	-3.5996	-3.9181	-3.3893	-2.7473	-2.9724	-4.6046	-2.8533	-2.4065	-4.6748	-3.1412	-3.0235	-2.2741	-1.7782	-3.7734	-3.1514	-3.3587	-4.1834	-4.6435	-2.1007	-3.7512	-3.091	-4.0768	-1.5784	-3.2304	-2.9086	-3.5457	-3.2107	-2.3234	-2.8884	-3.307	-3.8263	-4.3351	-2.8299	-4.2665	-3.9043	-3.4078	-3.2242	-2.3857	-3.3832	-3.4421	-2.6785	-2.9726	-4.0365	-3.3665	-4.2142
-3.5552	-2.761	-1.7326	-3.6644	-3.7824	-3.8828	-3.6553	-2.9423	-1.7945	-2.6751	-3.0737	-1.1888	-4.6893	-4.6994	-3.4942	-3.5616	-2.0919	-2.9936	-3.4397	-4.7546	-3.5229	-4.1906	-2.3104	-3.3492	-4.219	-2.4155	-3.3303	-3.0128	-4.2828	-2.0153	-3.7659	-3.4624	-4.8371	-4.1622	-4.3413	-1.6862	-3.5173	-3.1454	-4.5311	-4.1776	-2.592	-4.2414	-4.0284	-3.4072	-3.5914	-3.6797	-2.0728	-3.7039	-3.9051	-4.1173
3.4753	3.8741	4.561	3.8268	4.2575	5.5337	4.6025	5.1001	4.3301	6.4455	5.8405	4.4169	3.5743	5.432	3.9947	2.9178	4.7649	4.4985	3.5792	4.2211	4.4844	2.9274	5.6897	3.3453	3.7756	4.5616	6.1126	4.0398	2.4507	4.4395	4.0378	4.3588	3.8716	5.4049	3.9824	5.0816	3.5678	5.7793	0.9629	4.3416	3.6335	3.9813	5.5184	3.2956	4.2588	4.9971	6.046	5.2366	5.1625	3.3007
-6.1111	-6.9317	-7.4436	-4.6362	-6.239	-5.8268	-6.3519	-6.725	-4.6126	-7.5905	-7.5876	-5.1584	-5.274	-6.5183	-3.9569	-6.0448	-3.5702	-4.3985	-5.2089	-5.8662	-6.9633	-6.6765	-5.5121	-7.2158	-6.0142	-5.6184	-6.3229	-5.6177	-5.0997	-4.2244	-5.8028	-4.9993	-6.4725	-7.0224	-5.568	-6.5676	-6.0415	-6.4098	-6.05	-5.6075	-5.5371	-6.7062	-6.9796	-5.8495	-6.1525	-6.4371	-6.5223	-6.0607	-6.4191	-5.0399
-4.3335	-5.2979	-3.1753	-5.1362	-5.6283	-4.0353	-5.2977	-6.7311	-5.9153	-4.9315	-3.6758	-5.7035	-5.5817	-3.8188	-6.0178	-6.2634	-5.2476	-3.7306	-4.2412	-5.9591	-5.348	-5.4354	-5.1784	-4.6474	-4.4754	-5.6671	-3.445	-3.8306	-5.5239	-4.1877	-4.6499	-5.4217	-5.6344	-7.004	-4.5207	-5.0838	-6.7654	-5.5961	-5.665	-6.6429	-4.4915	-5.2461	-6.6016	-5.7604	-5.9017	-5.8031	-4.609	-5.222	-4.1594	-7.0007
-2.9237	-2.8252	-4.152	-2.9637	-2.5055	-3.7968	-3.1406	-4.586	-2.9506	-4.3951	-3.69	-2.9105	-4.4384	-2.5405	-1.6033	-3.9586	-1.872	-1.8939	-1.4424	-3.3266	-4.0486	-4.2059	-3.974	-2.1884	-3.8945	-3.8667	-2.1732	-4.9863	-2.8351	-2.8399	-3.7899	-4.1114	-4.2335	-2.1791	-3.4404	-4.4782	-3.8747	-3.4385	-2.4474	-4.3481	-2.7762	-2.7797	-3.213	-2.5128	-3.1388	-5.0895	-2.6767	-2.0399	-3.03	-3.3557
-14.781	-14.771	-14.016	-13.661	-13.532	-15.7	-14.165	-15.528	-14.327	-15.633	-14.653	-15.671	-14.059	-15.839	-13.963	-14.408	-15.18	-14.52	-14.238	-12.445	-14.393	-14.62	-14.009	-16.611	-14.042	-14.589	-15.155	-16.073	-16.091	-14.63	-13.97	-15.509	-13.249	-14.803	-16.355	-13.056	-15.326	-14.804	-14.722	-14.667	-13.762	-14.575	-15.125	-13.883	-13.01	-14.893	-11.48	-14.234	-15.988	-13.985
0.17164	-0.78322	0.3282	-0.52371	-0.58733	0.63479	-1.6617	0.71226	-0.07455	-1.7624	-0.85306	1.1555	1.2131	0.48424	1.8425	-0.41904	0.57181	-0.19642	0.31789	1.0918	0.87041	0.21093	-0.68044	-0.04676	1.752	0.92574	3.0495	-0.65815	1.2595	0.40136	0.058715	0.37564	-0.33066	0.71907	-0.22288	-1.0442	0.40262	-1.3395	0.99885	0.096331	1.4764	0.80955	0.91987	0.42029	1.43	-0.85485	-1.2494	0.34591	2.0805	0.85921
-15.436	-14.226	-14.39	-13.556	-15.227	-15.804	-13.582	-15.971	-16.066	-12.848	-15.423	-14.907	-14.401	-14.34	-15.129	-13.726	-14.087	-15.405	-13.506	-13.755	-14.167	-12.104	-15.695	-15.138	-15.376	-14.641	-15.159	-13.444	-14.831	-15.264	-13.566	-14.499	-15.865	-12.977	-13.143	-15.621	-14.346	-15.027	-15.003	-13.719	-15.161	-14.047	-15.127	-14.394	-15.278	-14.305	-14.34	-14.014	-14.621	-15.429
3.1268	2.612	2.2696	2.5994	3.742	1.9994	2.2012	2.7791	2.2129	3.2591	4.717	3.378	3.0851	3.6068	2.3573	4.9245	3.0376	1.9209	3.1061	2.8013	2.2538	2.7486	3.1551	3.6388	2.3817	2.8225	4.6746	3.2399	4.1262	2.9162	3.6261	3.2919	3.0849	2.1396	4.053	3.3188	1.66	1.9939	3.891	3.2387	2.6461	3.5924	3.602	5.1179	3.0421	3.6937	2.7929	3.3109	4.4595	2.288
-12.817	-14.309	-14.001	-14.006	-13.199	-13.289	-12.883	-14.253	-13.999	-14.162	-13.321	-14.783	-13.124	-14.698	-13.506	-13.64	-14.401	-14.958	-14.053	-12.999	-14.13	-15.168	-14.606	-14.497	-13.703	-14.375	-12.877	-13.882	-13.704	-13.463	-13.274	-12.856	-12.652	-13.424	-13.604	-13.942	-14.594	-12.623	-15.833	-14.982	-13.846	-14.657	-12.418	-14.431	-13.285	-15.399	-15.662	-12.95	-13.378	-14.236
-2.6475	-1.0922	-1.5806	-1.5596	-0.18104	-0.43301	-0.54628	-0.59227	-0.70899	-0.83547	-1.187	-2.9293	-0.29848	-2.0124	0.34159	-1.3755	-1.5822	-1.5164	-1.1057	-0.45707	-1.2657	-1.75	-2.3374	0.11143	-0.53603	-1.4741	-1.3757	-2.0359	-2.0307	-0.018251	-1.5555	-0.62595	-0.87451	-2.4292	-1.5663	-0.8832	-0.74954	-1.7314	-1.7254	-2.7227	-1.7773	-3.403	-1.5195	-1.9363	-1.1887	-1.8636	-1.4537	-1.3936	-1.3135	-2.1295
1.0447	1.586	1.2209	1.5288	-0.47327	2.5678	1.4208	2.5094	1.8466	3.6185	1.8465	2.4853	2.9212	3.1355	2.415	1.6753	2.4713	2.5841	1.4158	1.9596	1.2421	-0.16843	1.3912	1.307	1.7852	2.7012	0.91154	1.5859	3.9861	1.2493	2.7895	2.5782	1.6087	-0.18862	2.6046	2.1457	2.0193	0.92028	2.5334	2.5512	2.8095	1.2353	0.51303	0.55351	2.9081	1.0153	1.8201	0.23937	1.8772	1.6892
-14.587	-13.882	-14.723	-12.213	-14.242	-13.823	-15.707	-12.004	-14.314	-12.97	-15.665	-14.576	-14.647	-13.65	-13.911	-14.884	-14.607	-12.718	-13.883	-14.238	-14.212	-14.314	-14.577	-13.763	-13.677	-12.584	-13.469	-15.27	-14.056	-15.091	-14.947	-14.669	-14.515	-12.483	-13.35	-14.638	-12.271	-13.493	-12.764	-15.212	-14.213	-15.922	-13.165	-14.079	-14.276	-13.769	-14.266	-14.128	-13.975	-13.169
-14.703	-13.077	-15.266	-14.268	-13.182	-13.562	-15.032	-13.233	-13.535	-15.433	-14.648	-15.995	-13.367	-15.499	-14.254	-13.843	-16.157	-14.225	-14.549	-14.115	-15.417	-15.172	-13.538	-15.615	-14.653	-14.459	-14.872	-14.951	-13.084	-14.347	-14.211	-12.946	-12.443	-14.671	-13.091	-15.322	-14.029	-13.547	-13.959	-13.52	-15.139	-13.644	-15.082	-14.332	-15.238	-13.956	-13.23	-13.205	-12.816	-14.885
-0.86738	-0.55516	-1.3104	0.57642	-0.63444	0.59756	-0.034652	-0.18026	-1.8577	-0.17572	1.8505	-1.1239	-0.29935	-2.2973	0.69104	-0.38183	0.053208	-0.84783	0.091956	-0.78824	0.69101	-1.123	-0.58109	-1.6754	-0.96528	-0.70524	-0.88285	0.67359	-0.018808	-1.2968	-0.51819	0.14534	-0.0046387	-1.4797	-1.512	0.4213	-1.2037	1.0007	-0.4085	2.1934	0.42601	0.45485	-2.0058	-1.123	0.10465	-0.44097	-0.39648	0.048526	-0.17584	0.88414
-13.53	-12.766	-12.69	-12.861	-13.428	-12.446	-13.076	-13.501	-10.827	-13.211	-11.576	-14.02	-13.192	-13.299	-14.1	-13.779	-12.66	-13.309	-13.643	-13.92	-12.196	-12.467	-13.56	-13.313	-12.928	-12.983	-11.183	-12.023	-12.288	-12.594	-12.816	-14.242	-15.015	-12.749	-12.758	-12.142	-12.399	-13.589	-12.359	-12.899	-13.14	-12.53	-12.136	-11.408	-12.707	-12.193	-12.152	-13.029	-12.49	-13.564
-22.4	-18.988	-21.341	-21.689	-21.639	-19.763	-19.113	-20.926	-20.606	-20.736	-20.005	-19.896	-22.035	-20.308	-18.98	-21.516	-22.364	-18.483	-20.801	-22.593	-19.611	-21.512	-20.755	-21.17	-21.398	-21.07	-21.428	-21.108	-20.767	-20.72	-18.841	-20.452	-20.752	-21.262	-20.839	-22.534	-20.662	-21.337	-21.012	-20.745	-20.017	-21.611	-21.125	-20.553	-18.851	-21.781	-19.904	-19.964	-20.764	-18.575
9.1203	7.9653	8.2754	10.289	8.3308	8.1687	7.2867	8.2931	7.7293	8.2282	9.9302	8.0861	8.8761	8.8115	8.8882	8.7824	8.4216	9.1665	8.3082	9.5359	8.3773	8.2648	9.1985	6.9078	8.1316	8.5118	8.1448	8.6075	9.318	7.2453	8.9857	8.1436	8.1727	8.0098	10.01	8.5327	9.2452	10.308	8.6253	9.65	9.5151	8.3934	9.3374	8.9608	9.1456	7.0829	9.0653	7.9612	8.1696	10.027
5.9062	5.8515	4.6422	6.234	5.0975	5.694	4.0001	4.5969	3.9727	5.8226	5.2757	5.1617	5.9836	4.1485	5.9621	4.7011	4.2192	5.0412	4.4565	5.5814	5.5236	5.1466	3.9708	5.7869	5.3281	5.1054	3.5861	4.0682	5.0343	3.1532	6.0031	4.9678	4.9099	4.7041	5.3206	6.4917	6.5968	5.2961	6.0901	6.1116	5.6357	3.9823	4.7197	5.848	5.3228	5.7293	5.1791	5.2331	7.4471	5.7826
-5.0149	-4.6323	-4.3928	-3.8567	-4.184	-4.4041	-5.1832	-5.7325	-4.3164	-5.1189	-4.0552	-5.6888	-5.1456	-3.175	-5.9059	-4.7413	-5.2022	-4.5209	-5.4112	-5.7595	-3.6672	-6.0205	-5.6675	-7.4921	-5.2414	-4.7838	-3.3866	-4.2072	-4.5619	-6.6251	-5.141	-5.412	-6.3157	-4.144	-3.8416	-5.9011	-4.7026	-5.0025	-5.4583	-6.0894	-4.4946	-4.2382	-5.4453	-3.4735	-5.7832	-4.885	-4.9287	-5.2199	-4.8983	-5.2891
3.4125	3.0781	1.5908	2.9013	2.2348	1.1835	1.9576	1.0319	2.1309	0.65915	1.235	1.443	1.2886	1.4761	2.0406	0.28158	2.0141	1.8948	0.71187	1.4409	2.1698	2.3148	1.8273	1.18	1.273	0.74053	2.3519	0.16943	2.3382	0.87359	0.63587	2.6027	1.9278	1.1931	0.54707	0.69	-0.92508	1.7768	0.70923	1.6566	1.4419	1.9974	2.1431	0.95807	0.94534	1.7804	2.8273	0.32245	2.7618	3.1849
0.12396	0.16251	-0.23935	1.0724	-0.11297	-0.0048213	-1.2908	-0.24956	-0.24601	0.023984	-1.2191	0.78816	0.87179	-2.4077	-0.47854	-0.44452	1.0584	0.050536	1.2005	-0.067577	0.21574	-0.42939	1.404	-0.40293	-2.5215	-0.6063	-0.65781	1.0008	-0.86432	-0.47429	-2.2247	-0.047313	0.20893	0.097035	0.7569	-0.095367	0.23642	-0.52639	-0.97389	-0.54324	-1.1971	-0.77116	-0.29687	-0.12107	-0.15231	-0.84019	-2.5129	-0.42867	-1.3848	0.58231
0.40806	1.4354	1.0598	0.72848	0.13458	1.1946	0.1927	1.9073	1.6817	1.3659	0.42765	0.033694	0.89052	0.69351	1.1754	2.3084	2.9612	0.79999	0.99305	0.3266	1.6448	0.0284	-0.55803	0.64321	1.7379	2.144	0.27995	0.73926	0.5906	0.61406	1.4604	1.9136	2.2335	0.98102	1.9172	1.9578	2.7303	0.48587	1.6033	1.0262	0.80901	1.0786	1.291	2.1759	1.4866	-0.53572	1.949	0.18971	1.5584	3.0495
-2.6175	-3.8415	-4.0257	-2.1565	-3.2869	-2.9822	-3.9648	-4.5613	-2.9631	-4.7504	-3.7078	-3.8523	-3.5773	-1.722	-2.454	-3.0491	-4.0458	-4.2527	-3.2964	-3.896	-3.2615	-3.8149	-2.2425	-3.7144	-3.2352	-2.7813	-5.2626	-2.8183	-3.7245	-3.6203	-3.5361	-3.0497	-2.7516	-3.7414	-4.2082	-4.2488	-2.9452	-3.9836	-4.9078	-4.1724	-2.9466	-2.6198	-4.9364	-2.2772	-3.0426	-4.8719	-3.3144	-3.2234	-2.6965	-2.8867
0.62096	0.043017	1.1353	0.54288	-1.2446	-0.3524	-0.36029	0.29664	-1.5369	-0.76846	-0.67754	-0.14043	-1.8621	0.29257	-0.37718	-0.18338	1.1192	-1.1135	-0.69454	-0.48985	0.17742	-0.12962	1.6439	-0.067132	0.27503	0.51274	0.59018	-0.16611	-0.8392	-0.27446	1.1962	-1.8634	-2.0437	-1.0861	-0.58915	0.73376	0.45503	-0.19729	-0.16078	0.58856	-0.52563	1.4459	0.86688	0.78308	0.35795	-0.39969	-0.31631	0.042908	-0.87401	-0.51776
-8.7345	-9.7617	-11.043	-9.5172	-9.6835	-11.053	-8.1475	-9.3169	-10.118	-8.759	-11.014	-9.6183	-9.303	-8.8063	-9.162	-9.7685	-9.3772	-10.764	-10.046	-8.8186	-10.908	-6.9643	-9.7668	-9.4787	-9.4501	-9.5495	-8.6396	-10.543	-8.5729	-10.387	-8.6072	-9.462	-8.7408	-8.646	-11.225	-10.958	-9.821	-11.263	-8.4921	-10.851	-8.4191	-9.6757	-9.767	-10.57	-8.7237	-9.0375	-9.4179	-8.3624	-8.0658	-9.6456
-22.417	-22.771	-23.173	-22.402	-22.555	-22.133	-22.527	-22.366	-21.272	-22.741	-20.842	-21.14	-22.76	-21.696	-21.666	-22.432	-22.908	-22.138	-23	-21.141	-21.841	-20.774	-22.77	-22.779	-21.829	-21.422	-22.796	-23.37	-22.345	-22.02	-22.256	-22.326	-21.803	-21.39	-22.29	-22.131	-21.767	-23.299	-22.326	-21.417	-23.534	-23.898	-22.39	-21.509	-20.969	-22.871	-21.521	-21.921	-22.517	-21.785
-10.544	-11.877	-9.6223	-9.4684	-10.897	-9.9401	-10.154	-10.004	-10.54	-8.8125	-9.4495	-10.969	-11.091	-11.75	-11.173	-10.674	-10.432	-10.763	-11.232	-9.6725	-10.855	-13.992	-10.86	-11.818	-12.905	-10.124	-11.751	-10.986	-10.233	-10.539	-10.04	-9.6293	-10.907	-10.9	-11.057	-11.035	-9.6431	-9.0717	-10.717	-11.342	-11.275	-11.688	-11.319	-9.8816	-8.6191	-10.734	-10.359	-9.9901	-11.084	-10.625
-12.907	-11.619	-12.019	-12.193	-11.627	-11.744	-10.491	-10.627	-11.205	-12.409	-11.575	-10.467	-11.322	-11.456	-13.333	-11.803	-11.232	-12.655	-11.018	-12.502	-10.211	-10.905	-12.51	-11.956	-10.678	-10.458	-10.165	-11.231	-10.904	-11.387	-10.544	-12.64	-9.8489	-11.978	-11.916	-11.407	-10.568	-11.107	-11.644	-11.334	-11.197	-8.8657	-11.377	-13.623	-10.131	-9.788	-10.457	-11.575	-12.143	-10.99
-3.8172	-3.8636	-2.0192	-3.3357	-3.3401	-2.8065	-2.9687	-3.6415	-2.3411	-2.371	-2.7861	-3.5223	-2.3327	-3.0165	-4.7961	-3.0867	-3.9237	-2.5175	-2.9913	-3.2187	-2.5209	-5.1103	-3.3245	-2.3017	-3.5834	-3.4215	-2.5178	-1.9915	-2.7051	-3.6215	-2.5914	-2.6706	-4.0612	-2.8204	-4.4712	-3.0103	-4.654	-2.8303	-2.6138	-2.7688	-3.5041	-3.0076	-4.7608	-2.6759	-2.1976	-4.8625	-2.3335	-2.3481	-3.1583	-1.6177
-13.124	-11.837	-9.5651	-11.395	-10.452	-10.41	-11.072	-12.078	-12.885	-11.73	-10.554	-11.085	-9.7786	-11.373	-11.421	-12.053	-11.226	-11.457	-9.4204	-10.798	-9.3364	-10.358	-11.298	-9.7177	-10.363	-11.098	-14.357	-11.678	-12.435	-12.157	-13.929	-10.567	-11.072	-10.548	-11.43	-10.704	-12.623	-10.634	-11.724	-10.795	-10.05	-10.957	-11.221	-10.406	-10.782	-11.049	-11.082	-10.762	-10.916	-11.84
-11.814	-12.546	-12.4	-11.497	-15.549	-14.332	-14.899	-14.143	-13.179	-12.549	-13.581	-12.8	-12.09	-12.897	-12.446	-13.57	-13.693	-13.477	-13.282	-13.404	-13.443	-13.749	-12.491	-12.462	-13.615	-12.969	-12.408	-13.024	-13.027	-12.733	-13.001	-12.142	-12.804	-14.368	-12.315	-13.796	-14.13	-13.017	-14.739	-13.379	-13.873	-13.161	-12.6	-13.176	-13.028	-12.404	-13.887	-12.416	-12.585	-14.749
-14.427	-14.37	-13.508	-12.81	-12.153	-12.507	-13.484	-14.224	-12.812	-12.689	-15.626	-14.798	-13.878	-13.917	-14.437	-14.225	-14.377	-14.628	-13.255	-14.054	-14.333	-13.665	-13.067	-14.347	-12.97	-14.071	-13.759	-13.393	-14.829	-14.541	-15.337	-14.251	-14.744	-14.909	-13.797	-15.73	-12.221	-12.792	-14.915	-14.644	-12.785	-14.416	-15.283	-14.004	-12.428	-13.977	-14.032	-15.074	-14.588	-13.445
1.3934	0.88558	2.8019	0.58993	2.9544	0.68223	1.7681	2.2664	2.1604	1.4972	2.6767	2.0489	2.5769	0.67629	0.7054	0.92599	0.21067	3.3844	1.764	2.0062	1.8468	-0.11131	2.5238	2.1481	1.9589	1.8937	3.8776	0.77561	1.5358	1.1894	1.1443	2.6815	3.873	0.66325	3.074	2.8267	0.36665	2.1375	3.788	0.39749	0.91993	1.1847	2.1872	2.0134	1.79	2.1681	1.5818	0.45441	1.9944	2.2369
-22.483	-22.555	-22.377	-23.158	-21.722	-23.236	-22.019	-23.601	-23.559	-22.081	-23.615	-20.765	-24.018	-22.823	-22.608	-22.305	-20.613	-22.48	-22.67	-23.065	-23.886	-21.598	-21.104	-22.173	-21.866	-22.617	-22.568	-20.841	-22.257	-21.527	-21.799	-21.486	-21.517	-22.667	-23.099	-21.374	-23.206	-23.319	-23.579	-22.291	-22.474	-22.373	-22.152	-22.416	-21.411	-22.057	-21.513	-23.362	-22.905	-22.898
-1.5414	-2.3485	-4.0954	-2.9322	-2.5597	-3.0569	-2.6456	-3.2981	-1.9843	-3.7248	-2.1588	-0.85258	-2.6998	-3.469	-2.1489	-2.4422	-2.7899	-3.2802	-3.1163	-3.5623	-2.6866	-3.5018	-2.5143	-2.2428	-4.0117	-2.9839	-2.7603	-4.0976	-1.9163	-2.528	-3.1046	-1.1671	-3.1894	-0.6914	-2.437	-4.5188	-2.8332	-3.9261	-3.4814	-2.6949	-1.2147	-0.98237	-0.8266	-0.85963	-1.7993	-2.7027	-2.0513	-1.0336	-2.2009	-2.7536
-21.998	-22.611	-21.716	-22.783	-20.945	-23.112	-21.412	-21.738	-23.225	-21.154	-21.515	-23.34	-21.56	-23.393	-20.686	-22.527	-24.075	-23.305	-21.102	-21.84	-21.919	-22.404	-23.205	-22.463	-21.726	-22.477	-22.502	-22.818	-22.072	-21.729	-23.503	-21.527	-23.122	-22.027	-23.355	-22.547	-21.797	-23.013	-23.486	-21.487	-21.393	-22.163	-21.624	-20.991	-21.939	-22.956	-21.115	-22.539	-21.245	-22.812
-2.8516	-4.5067	-4.17	-3.0475	-4.053	-4.4364	-2.63	-3.2203	-3.3847	-5.1217	-3.1939	-3.4673	-3.11	-3.2443	-4.0263	-3.0823	-5.1589	-4.4336	-4.0204	-3.2733	-4.6932	-3.46	-4.5153	-4.5376	-3.2491	-3.8636	-2.9456	-4.9475	-3.8747	-5.3501	-5.8068	-4.5562	-4.3057	-2.777	-5.224	-2.8824	-3.833	-3.1489	-2.2358	-3.6554	-4.5616	-4.4853	-3.1153	-5.0102	-2.8778	-4.117	-4.4104	-4.5857	-4.2897	-3.7179
-22.507	-21.847	-22.986	-22.955	-21.186	-21.831	-22.152	-21.609	-19.376	-22.944	-23.014	-23.772	-20.949	-20.914	-21.559	-23.425	-23.041	-22.979	-23.75	-23.07	-23.531	-21.836	-23.808	-21.623	-21.154	-22.965	-22.642	-23.529	-23.433	-21.249	-21.219	-22.243	-23.455	-21.817	-20.958	-23.32	-21.517	-22.329	-22.68	-23.157	-21.31	-21.194	-23.013	-22.381	-22.229	-21.961	-21.353	-22.303	-22.693	-21.278
-3.8658	-1.3993	-0.56352	-2.738	-2.8553	-1.4332	-2.6481	-2.2348	-3.7196	-1.7583	-2.9693	-3.4346	-1.2143	-2.5251	-1.7912	-2.3598	-1.3547	-2.5943	-3.4277	-3.0632	-3.3338	-2.2638	-1.9482	-0.86486	-3.0142	-4.3149	-3.6164	-1.7859	-1.8757	-2.7795	-2.7907	-3.0079	-2.4942	-2.9491	-3.3739	-3.1517	-2.8909	-2.7334	-2.8978	-1.7356	-2.8963	-2.4427	-2.7007	-2.6949	-3.243	-2.7902	-2.3862	-3.0123	-1.4597	-2.263
-10.66	-11.209	-10.625	-10.776	-10.492	-9.9849	-11.289	-10.666	-11.197	-10.973	-11.531	-11.481	-9.2487	-10.231	-11.582	-10.96	-13.12	-12.767	-10.679	-11.557	-11.71	-11.983	-9.69	-11.93	-11.377	-12.712	-10.438	-12.355	-12.252	-10.442	-12.474	-11.761	-11.431	-12.328	-12.534	-10.055	-10.261	-12.469	-12.192	-10.521	-10.478	-10.132	-12.805	-10.717	-10.102	-10.616	-11.673	-11.752	-12.208	-10.644
-11.594	-11.85	-11.489	-11.585	-13.37	-12.309	-11.99	-14.409	-14.497	-11.297	-13.787	-12.395	-13.56	-12.261	-12.121	-13.229	-13.311	-11.367	-11.656	-12.946	-12.135	-14.12	-12.402	-13.22	-14.013	-12.45	-13.27	-13.699	-13.051	-12.533	-13.936	-12.846	-13.096	-13.412	-12.078	-11.871	-12.68	-13.961	-11.987	-12.234	-11.999	-12.694	-12.295	-12.577	-12.642	-13.507	-12.024	-12.841	-13.553	-11.977
2.0891	3.8416	1.2224	0.96474	3.2563	1.4722	0.69986	2.57	0.73894	0.43585	1.7808	1.1303	1.2219	0.88776	2.659	1.6154	2.3098	2.8003	1.7424	1.5813	1.1676	-0.039006	1.974	0.29648	1.9977	0.030178	1.3547	2.1995	0.69332	2.5462	1.2892	0.74704	3.2539	1.1466	2.2169	1.3638	2.745	-0.57528	2.0362	1.8884	0.90803	2.5545	1.1578	1.1346	1.955	0.97373	1.861	2.5442	1.4045	1.606
-10.024	-10.462	-10.594	-11.371	-10.561	-13.588	-9.6361	-10.475	-12.248	-10.585	-10.332	-10.578	-11.425	-11.292	-10.494	-10.128	-10.416	-10.627	-12.111	-10.498	-11.542	-13.45	-10.401	-10.273	-11.497	-10.362	-11.312	-11.448	-11.176	-10.846	-13.107	-10.755	-10.123	-9.3486	-10.913	-10.348	-8.9671	-10.289	-8.9665	-10.433	-11.725	-11.179	-11.203	-11.805	-11.981	-11.349	-11.138	-10.428	-11.886	-9.9653
-11.173	-10.294	-11.554	-11.067	-9.3481	-10.49	-10.878	-11.978	-11.166	-12.186	-12.42	-9.9086	-11.811	-10.825	-10.23	-11.597	-10.208	-11.742	-12.271	-10.986	-9.5824	-12.094	-9.797	-9.823	-10.024	-10.333	-9.7061	-9.4927	-12.039	-9.3273	-11.922	-9.8755	-10.473	-9.7219	-12.045	-12.242	-12.472	-11.896	-10.235	-11.253	-11.283	-10.453	-11.118	-9.8159	-11.232	-11.233	-11.322	-13.002	-9.7949	-9.424
-3.9544	-4.6104	-3.8661	-5.1834	-5.3297	-4.2421	-4.2616	-5.3279	-5.1008	-4.3656	-4.6149	-2.6028	-4.7454	-4.7203	-3.3206	-3.6758	-3.1077	-4.7995	-2.7958	-5.3652	-3.8915	-2.3468	-3.0478	-6.265	-4.5709	-4.4328	-3.1666	-5.7294	-4.6303	-3.807	-3.7585	-6.0829	-4.7903	-3.1053	-3.908	-3.1596	-6.5607	-4.4663	-6.0162	-3.5094	-3.931	-3.714	-3.8773	-2.4359	-5.3961	-2.4123	-4.1274	-4.2003	-3.3111	-4.9749
-13.435	-12.767	-12.196	-12.03	-12.72	-12.849	-12.11	-13.105	-12.457	-14.021	-13.251	-11.803	-13.525	-12.871	-12.202	-13.344	-13.15	-12.709	-12.331	-12.846	-12.753	-11.964	-11.648	-15.111	-13.52	-11.601	-12.56	-14.086	-12.781	-12.383	-12.675	-11.398	-13.547	-13.541	-10.635	-13.705	-13.321	-13.342	-12.116	-11.251	-13.613	-13.106	-14.065	-13.779	-13.788	-14.431	-13.175	-13.513	-12.095	-11.627
-12.545	-12.395	-11.65	-11.597	-11.655	-13.092	-12.798	-12.645	-11.771	-12.537	-13.914	-11.768	-13.831	-12.362	-14.216	-14.162	-12.703	-14.004	-13.286	-13.288	-12.733	-12.092	-11.974	-12.948	-12.225	-10.326	-13.496	-11.728	-13.907	-12.833	-12.032	-13.299	-12.7	-11.212	-12.57	-10.94	-11.949	-12.82	-12.331	-13.453	-14.591	-13.102	-14.427	-11.379	-11.506	-12.322	-12.66	-11.933	-13.764	-14.233
-0.93833	-2.1203	-1.185	-1.0811	-2.7079	-3.2059	-0.32704	-1.7262	-1.9108	0.12972	-0.75717	-0.92283	-1.5983	-1.1952	-0.92436	-0.33091	-1.6655	-2.4181	-1.8844	-0.77803	-2.1257	-2.8893	-1.3726	-2.6765	-2.7908	-2.9643	-2.9467	0.26452	-1.9246	-1.4884	-2.3415	-0.94761	-2.7507	-1.8033	-1.5938	-2.7405	-1.0932	-3.7384	-0.31642	-1.669	-3.3756	-1.2277	-1.788	-0.94603	-3.4803	-2.5966	-2.6463	-1.7367	-1.1332	-1.6797
-5.5178	-6.1234	-4.6179	-4.8654	-5.7999	-4.9632	-3.6061	-6.3654	-4.4163	-3.5227	-5.4001	-4.4523	-5.7471	-4.2276	-5.2668	-4.9096	-4.0107	-5.2963	-5.5777	-3.1612	-6.0895	-5.4539	-5.6312	-5.8347	-4.5478	-5.5732	-4.1406	-7.1908	-6.0976	-4.5528	-3.4744	-5.0088	-4.7678	-3.8782	-4.9487	-5.0265	-3.6437	-5.4391	-4.335	-4.6582	-5.9256	-3.8663	-7.1871	-5.0966	-5.0518	-4.6985	-4.8314	-4.8179	-4.4398	-5.4555
-3.5354	-4.825	-5.2036	-5.3367	-3.5141	-3.3758	-4.7244	-4.5461	-3.8073	-2.8467	-4.4624	-3.7587	-4.9643	-5.9147	-4.6845	-4.316	-2.9798	-4.7083	-3.7414	-4.1057	-3.6468	-3.324	-2.5732	-4.2742	-4.3644	-4.5874	-2.9919	-3.7287	-3.8691	-4.6092	-3.6231	-2.414	-4.1714	-3.9224	-2.8891	-2.3105	-4.4363	-6.4236	-4.7112	-3.384	-2.8287	-5.281	-3.1751	-2.0523	-3.0824	-3.1919	-4.8686	-3.2806	-3.2275	-4.329
-11.701	-13.253	-11.843	-11.522	-12.82	-13.105	-12.259	-13.502	-13.109	-11.46	-12.512	-12.409	-12.673	-12.759	-12.358	-14.753	-11.937	-11.435	-13.849	-12.758	-13.956	-12.306	-11.845	-12.401	-11.317	-13.288	-11.11	-13.785	-13.977	-12.448	-13.303	-12.667	-12.467	-13.979	-14.064	-13.915	-12.621	-11.481	-12.249	-14.73	-11.793	-12.874	-12.801	-14.094	-11.3	-14.113	-14.036	-13.46	-12.167	-12.304
4.8146	3.0279	1.4607	2.3923	2.6552	3.4941	4.4719	1.9496	3.2338	2.6401	2.4342	2.9721	6.6367	2.6961	2.2743	1.8867	3.2913	2.2662	2.9709	4.064	3.3129	2.8488	4.2262	1.4072	3.6919	2.9861	2.847	3.5636	3.8816	4.029	3.5567	3.0281	3.0266	2.1152	2.8265	2.1604	2.958	2.4721	3.6219	3.0039	4.0652	2.6365	2.3242	1.5898	2.5998	3.4824	3.0688	3.2032	3.5507	3.8563
-21.834	-20.18	-22.248	-20.424	-21.808	-21.189	-22.555	-22.039	-21.872	-24.087	-22.756	-22.824	-23.069	-22.204	-23.691	-21.423	-21.292	-22.761	-21.958	-20.963	-23.147	-21.027	-22	-22.285	-22.949	-22.546	-19.304	-23.386	-21.411	-21.284	-22.204	-22.145	-22.53	-21.638	-21.203	-22.231	-21.912	-21.505	-23.959	-21.338	-22.89	-22.156	-22.75	-22.864	-22.942	-21.9	-21.971	-23.315	-23.875	-22.151
-1.1773	-1.8697	-1.7755	-1.9913	-1.2341	-1.2458	-1.6386	-1.0903	-0.94642	-0.74304	0.36201	-0.83687	-1.0222	-1.8904	-1.4587	-1.3648	-1.3576	-1.2787	-0.66294	-0.56637	-2.1283	-1.0794	1.2281	-1.364	-2.2291	-1.4527	-0.79888	-0.46605	-0.23578	-0.78568	-2.1293	0.32308	-0.6079	-0.51544	-0.2035	-1.2526	-2.0139	-0.81261	-1.9886	-0.24282	0.98747	-0.091302	-1.6497	-1.0093	-1.63	-0.8113	0.032333	-2.3893	-2.3738	-0.29845
-7.1397	-6.7765	-6.2006	-5.9899	-6.2495	-7.1279	-6.3329	-7.3622	-4.9842	-6.0544	-7.4105	-5.8146	-7.3677	-6.262	-6.4265	-6.1684	-5.872	-8.0498	-6.8016	-6.5128	-6.6027	-7.1915	-6.686	-5.4349	-6.4551	-7.1463	-5.7622	-6.532	-6.4454	-5.7532	-6.6906	-5.3825	-4.8515	-8.2136	-6.7853	-6.4476	-5.7206	-6.4218	-6.2333	-6.3363	-7.109	-5.7696	-8.307	-6.6662	-6.4334	-5.8295	-7.0855	-7.3758	-5.2269	-5.9456
-5.9422	-5.4383	-5.8307	-5.3032	-5.7178	-6.6893	-5.5018	-4.6283	-4.3154	-6.6047	-6.5131	-4.8377	-6.0625	-4.8984	-5.2162	-4.963	-6.1182	-5.4249	-5.4977	-5.4983	-5.6288	-5.6642	-5.5005	-5.3631	-5.8417	-4.595	-6.4087	-5.5582	-5.8607	-2.9458	-5.5219	-7.0513	-6.1787	-4.918	-5.691	-5.8537	-6.6041	-6.6099	-5.9721	-5.0348	-6.0429	-4.3358	-5.464	-4.7904	-6.1833	-6.907	-5.96	-5.7906	-6.0455	-5.4348
-3.2538	-3.6567	-5.0455	-2.2407	-2.89	-3.7288	-3.1736	-1.7082	-4.5021	-3.2456	-2.1139	-1.9741	-2.7298	-2.9868	-4.3987	-3.0533	-2.9388	-4.5928	-3.3149	-3.371	-4.3105	-4.6221	-1.4375	-3.4159	-2.2968	-2.2279	-4.1604	-4.7597	-2.5892	-1.1933	-2.2006	-2.9776	-2.71	-2.6799	-2.7354	-3.041	-4.3509	-3.2588	-2.2142	-3.6492	-2.9985	-1.425	-3.4786	-3.9036	-4.2608	-1.206	-3.2181	-4.8676	-2.9529	-4.3875
3.8453	1.7571	2.8665	2.589	2.0654	4.4338	3.8121	2.0535	2.2409	4.7181	1.8323	3.0699	2.5742	3.7028	2.2889	3.1185	3.3832	3.1965	3.2286	3.1374	2.6293	4.1329	3.8162	2.9519	3.8421	3.5182	0.65114	2.0022	2.3663	1.5826	1.9742	3.5249	3.2733	3.9552	3.0395	1.1314	3.1233	2.1118	2.5687	3.2174	2.5032	2.7397	4.2286	3.125	2.3576	3.1961	1.0966	1.9603	2.5818	3.5109
-3.7689	-4.9282	-4.3735	-5.7264	-4.9278	-4.7913	-5.3888	-4.8436	-4.2246	-2.1506	-4.1882	-4.0865	-4.2853	-3.2945	-4.0751	-3.6305	-3.1973	-3.8161	-4.2109	-3.1679	-3.461	-2.9891	-4.7309	-4.9933	-3.8845	-6.0077	-3.4093	-4.8488	-4.7671	-4.0033	-4.6758	-4.1694	-4.6255	-5.5945	-4.9481	-4.9134	-4.2789	-4.446	-4.0073	-4.5576	-2.3558	-4.3054	-3.5584	-4.3474	-3.5567	-3.143	-4.0019	-3.8986	-3.967	-4.2002
-11.068	-11.833	-10.069	-11.478	-12.45	-11.269	-13.294	-10.965	-10.974	-10.643	-9.5217	-10.826	-11.924	-10.604	-10.829	-11.818	-11.173	-11.585	-11.668	-10.473	-11.726	-11.059	-11.547	-12.587	-10.661	-13.157	-13.407	-11.084	-11.901	-11.451	-11.894	-12.336	-13.019	-11.624	-13.257	-12.504	-11.418	-11.055	-11.788	-11.211	-11.305	-12.499	-13.073	-10.695	-12.126	-10.321	-12.848	-11.835	-11.498	-13.185
-0.38536	-1.4632	-1.0004	-0.75486	-0.73657	-1.6656	-0.76862	-2.158	-3.0359	-0.47712	-2.3578	-1.2917	-2.1435	-1.9001	-1.5477	-2.0612	-2.209	-2.0831	-2.3194	-0.94628	-1.0802	-1.4086	-0.40185	-1.1644	-0.071699	-0.7135	-1.6295	-1.9215	-1.2377	-0.77257	-0.9535	-0.23116	-2.3085	-2.2823	-1.7076	-1.7149	-2.3806	-1.0675	-1.684	-0.4708	-1.1947	-0.80379	-2.3267	-1.632	-0.67453	-1.2691	0.60643	-1.7453	-1.6792	-0.53121
10.999	9.8858	10.039	9.8676	10.707	9.194	9.5533	9.4438	9.2327	9.1284	10.463	7.509	10.292	9.0152	10.102	10.631	9.7119	10.198	9.0929	8.8962	9.8002	8.262	9.8113	10.359	9.5462	9.2606	9.1872	9.6604	9.5509	8.5341	10.295	10.204	9.6819	9.7815	9.6053	9.8769	9.0939	10.388	10.407	9.9552	10.591	10.907	9.2979	8.5362	8.7056	9.9576	9.1662	10.029	10.209	8.5322
-0.39196	-0.81803	0.40029	-0.40175	-3.2519	-1.6342	-1.7241	0.3339	-0.54791	-1.6201	-2.901	-0.95054	-0.71071	-1.2665	-2.8428	-1.1861	-2.2764	-0.78664	-1.8652	-1.2581	-1.4396	-1.333	-2.6042	-1.0478	-1.526	-0.61724	-0.95276	-1.4661	-0.898	-0.68119	-2.557	-1.7865	-0.34631	-1.7239	-1.0066	-2.7992	-1.1866	-1.8883	-1.3922	-1.0584	-2.906	-0.98526	-0.85758	-1.6587	-3.2116	-1.7314	-2.2929	-3.372	-0.53248	-1.9697
-5.4591	-5.2699	-5.3086	-3.7801	-4.7012	-4.357	-4.4983	-6.1948	-4.7017	-5.0865	-4.809	-4.3737	-4.6814	-6.2858	-3.2344	-5.8383	-3.2014	-4.3989	-5.3582	-3.8022	-5.0955	-2.7501	-4.5002	-5.6383	-5.6776	-3.8965	-5.7386	-5.973	-4.9446	-4.5296	-4.2757	-5.6531	-4.7184	-4.2788	-5.1364	-3.9634	-4.0228	-5.0071	-5.1448	-5.3986	-6.9674	-4.6885	-3.7476	-4.904	-5.7668	-4.7482	-4.4068	-5.2381	-3.3751	-4.9403
-21.639	-19.532	-22.485	-21.078	-19.053	-20.199	-20.831	-21.191	-21.112	-20.447	-21.117	-21.385	-20.546	-19.605	-20.342	-20.224	-21.922	-19.606	-20.094	-20.364	-22.198	-20.343	-20.99	-19.986	-22.407	-21.201	-22.365	-19.435	-19.952	-21.777	-21.29	-20.122	-22.45	-22.651	-21.617	-20.685	-21.935	-20.751	-20.844	-20.132	-21.229	-21.501	-20.797	-21.376	-20.322	-19.999	-21.731	-21.643	-20.975	-21.174
-13.549	-11.979	-13.163	-12.959	-13.089	-13.04	-12.004	-12.328	-13.135	-11.911	-12.738	-13.761	-13.096	-12.838	-13.991	-13.786	-12.389	-11.699	-12.468	-12.369	-14.836	-11.7	-12.625	-11.577	-11.254	-13.365	-14.759	-13.85	-11.641	-12.285	-12.277	-11.733	-11.661	-12.012	-13.362	-11.459	-12.858	-13.888	-12.623	-14.599	-14.481	-13.439	-13.506	-12.76	-12.763	-14.439	-14.198	-12.145	-12.743	-11.696
-11.532	-13.364	-14.249	-14.033	-14.225	-13.704	-13.507	-12.373	-12.173	-13.02	-14.078	-12.063	-12.356	-13.678	-13.515	-11.989	-13.036	-13.501	-14.269	-14.039	-12.71	-13.926	-13.81	-12.071	-12.347	-13.595	-13.355	-14.995	-12.769	-11.586	-13.415	-12.467	-12.246	-12.562	-12.853	-13.015	-13.509	-13.004	-14.463	-13.051	-13.873	-13.931	-14.381	-14.031	-12.19	-12.596	-13.193	-13.764	-13.927	-12.853
-13.676	-13.81	-13.177	-14.044	-13.178	-13.167	-13.123	-12.339	-12.957	-13.001	-13.2	-12.385	-12.779	-15.089	-13.683	-13.65	-13.166	-12.472	-14.03	-12.879	-12.216	-14.084	-14.114	-12.404	-13.341	-14.08	-13.489	-15.378	-15.028	-12.528	-12.891	-13.376	-13.267	-13.85	-11.792	-12.767	-13.672	-13.559	-13.784	-13.425	-13.188	-13.692	-13.489	-13.993	-13.101	-13.677	-12.866	-14.944	-12.62	-12.974
-13.327	-12.319	-12.017	-12.175	-11.498	-13.433	-12.519	-12.69	-13.275	-11.328	-12.528	-12.713	-13.659	-12.2	-12.087	-11.289	-13.087	-14.21	-12.194	-13.181	-12.532	-12.439	-13.493	-11.949	-11.116	-13.737	-11.453	-14.183	-11.454	-13	-11.29	-12.718	-12.67	-13.157	-13.496	-11.491	-12.723	-12.188	-13.016	-12.664	-11.86	-12.024	-12.285	-13.925	-13.045	-11.822	-12.652	-12.655	-12.463	-14.134
-22.588	-23.076	-21.515	-22.129	-22.298	-22.928	-23.215	-22.463	-24.016	-21.722	-22.103	-21.054	-23.009	-22.559	-22.518	-21.582	-23.819	-22.125	-21.196	-22.804	-20.976	-21.982	-21.633	-21.802	-21.16	-21.326	-22.217	-23.66	-22.004	-21.588	-22.225	-21.427	-22.977	-22.19	-23.235	-22.784	-23.224	-22.013	-21.405	-22.784	-25.214	-22.28	-23.951	-21.524	-21.578	-22.433	-21.286	-21.669	-21.887	-20.115
-12.621	-13.068	-13.13	-12.942	-14.536	-12.215	-14.071	-12.972	-12.67	-11.525	-13.507	-15.343	-13.337	-13.624	-14.075	-14.436	-13.862	-12.598	-12.276	-12.768	-13.613	-14.571	-14.657	-12.499	-14.2	-12.629	-12.345	-12.547	-13.756	-12.469	-14.662	-14.086	-13.08	-13.014	-14.063	-13.492	-11.515	-12.979	-13.545	-12.929	-13.375	-14.954	-14.754	-13.53	-13.937	-14.463	-14.955	-13.234	-12.363	-13.512
-13.496	-13.665	-14.983	-13.224	-13.459	-13.414	-14.3	-14.564	-15.64	-14.719	-13.433	-13.356	-12.508	-13.538	-14.664	-15.404	-14.271	-12.8	-14.602	-13.269	-13.927	-13.262	-12.621	-13.898	-16.251	-14.854	-13.661	-12.972	-15.239	-14.958	-12.958	-14.674	-13.472	-12.717	-14.856	-14.239	-13.752	-15.118	-13.176	-13.382	-15.499	-14.168	-16.55	-15.097	-13.085	-15.197	-13.305	-15.331	-13.554	-14.968
7.674	6.3374	8.5984	7.887	8.3406	6.1583	6.5671	6.6071	5.8835	6.4826	5.6281	8.2284	6.7244	8.0506	6.6244	7.1997	6.875	6.7567	7.3145	6.5362	7.5192	6.9964	6.3825	6.7404	7.2861	6.3856	6.6339	6.7343	6.2793	6.2761	7.7814	7.1495	6.9306	7.2419	6.8437	7.7238	7.1554	5.6382	6.2612	6.8602	4.4324	7.3755	6.9953	7.0261	6.6696	7.7684	7.5643	6.0483	4.4333	5.2393
-10.161	-9.9698	-9.6576	-8.8177	-8.4338	-8.5087	-8.0894	-7.4272	-8.5908	-8.6458	-10.164	-10.174	-8.8887	-9.4818	-9.3247	-10.006	-7.984	-9.9558	-8.7624	-9.6944	-9.7001	-9.8801	-10.717	-9.5662	-8.9684	-9.1485	-8.9387	-9.8301	-9.0003	-8.4415	-10.025	-9.9288	-9.7206	-9.4629	-6.7101	-9.5428	-8.0112	-9.758	-11.194	-10.291	-7.3358	-9.7571	-9.0542	-10.097	-9.1607	-9.8729	-9.5289	-10.367	-9.8841	-10.558
-2.44	-1.989	0.064883	-1.3342	-1.6443	-0.30668	-2.445	-0.42944	-0.17581	-1.1434	-0.18937	-2.7318	-2.5805	-2.2637	-0.88362	-1.4515	-1.708	-2.6155	-0.06052	-1.9155	-1.5343	-2.2467	-1.2992	-1.7478	-0.50269	-1.9885	-2.0442	-0.68368	-2.467	0.49816	-1.0258	-1.4784	-3.1702	-0.3716	-0.8395	-0.81578	-0.72034	-0.64823	-1.0798	-0.79451	-0.5787	-0.89474	-0.89399	-0.61684	-3.0333	-1.9059	-1.0221	-2.8755	0.61673	-1.3819
6.1691	6.7154	4.8162	6.4596	2.3663	5.2501	6.5305	5.6637	5.2823	3.5537	3.7497	7.7483	5.6374	5.5595	6.934	5.2198	4.7395	5.2133	4.6411	4.8802	5.5266	6.0877	5.1008	4.3072	3.8527	4.6518	3.8872	5.3577	5.0973	5.0108	5.267	4.0937	3.5762	5.2963	6.1907	4.4624	4.6253	7.0329	4.4286	5.7861	5.3121	5.3994	5.4169	5.6605	4.418	5.8155	4.968	5.7895	6.4929	5.9639
-2.9015	-2.6026	-3.8045	-2.7836	-1.9691	-3.4084	-3.2386	-3.8402	-4.2111	-2.7619	-2.4364	-2.7024	-1.5587	-4.278	-3.4089	-2.7254	-5.1146	-3.4561	-3.2204	-5.3793	-2.8928	-2.6903	-4.3415	-4.2587	-3.5378	-4.1954	-3.7577	-1.6156	-3.1589	-2.8074	-3.1218	-2.9813	-3.493	-3.2252	-3.7719	-3.0235	-3.4213	-3.4953	-3.9544	-2.1817	-3.3259	-2.4127	-3.0412	-4.6945	-2.3845	-3.7968	-3.6916	-2.3244	-4.2422	-3.1365
-3.5821	-2.9483	-3.9806	-3.7362	-3.7212	-3.8181	-3.509	-5.0127	-4.3656	-3.5164	-2.41	-4.3969	-5.0297	-2.9893	-4.3117	-4.5237	-3.8655	-3.8726	-4.5532	-4.4127	-3.3993	-2.1318	-3.0144	-2.5119	-4.3045	-3.7861	-4.4042	-4.6419	-5.0761	-4.1075	-3.7543	-5.0288	-3.6195	-3.2692	-4.0957	-4.4484	-2.905	-4.5172	-4.1057	-3.2171	-3.0852	-3.6709	-3.5931	-3.1071	-3.3526	-4.6374	-2.9015	-3.7747	-3.166	-3.6994
1.2375	1.1637	-0.58215	-0.062551	-0.95896	-0.17318	-0.36792	-0.32032	-0.55477	0.82542	0.64017	0.41075	1.0049	1.3614	2.34	-0.32434	1.5422	0.96566	1.1429	1.3	-0.13376	-0.72838	-0.29678	0.71359	-0.033349	0.35624	-0.88092	-0.42408	-0.065554	0.69857	0.13748	0.88631	0.91636	1.4608	-0.76846	0.7778	-0.21827	0.27952	0.0051412	0.083965	0.025934	-0.26351	-0.63742	2.4685	1.1266	0.054188	0.4241	1.1138	-1.2323	-0.40936
0.72718	1.8192	2.8531	1.5539	0.073566	0.81381	0.67793	1.278	1.9098	1.3309	1.2855	0.82467	1.3098	-0.67238	0.81719	2.4521	-0.1494	1.2376	0.89528	-0.51303	0.61543	-0.075264	0.85079	0.92131	2.0611	0.92655	0.3338	1.675	1.4574	0.30391	2.3727	-0.49947	-0.24644	0.1775	0.05091	1.0382	0.33897	0.99229	1.777	0.92603	0.84933	2.348	1.3476	1.2149	0.93544	3.3575	1.5372	1.3627	0.89388	0.51921
-15.164	-14.815	-14.331	-15.475	-15.185	-14.531	-15.058	-15.601	-14.671	-13.972	-13.822	-13.878	-14.222	-13.842	-13.78	-13.584	-14.117	-15.3	-14.476	-15.027	-16.754	-13.582	-14.23	-14.159	-14.845	-13.789	-14.464	-13.911	-14.492	-14.434	-14.417	-15.098	-14.544	-13.611	-14.274	-14.887	-13.901	-14.525	-14.735	-13.957	-14.904	-13.88	-15.357	-14.341	-14.628	-13.981	-15.091	-12.651	-14.546	-14.992
2.8755	1.6611	1.6008	0.99774	3.8128	2.3058	3.1478	3.5797	3.2534	1.1379	2.9791	0.085317	2.9547	4.2728	3.3186	2.045	2.8401	0.99255	3.1215	2.9007	3.9589	3.413	2.7922	2.0748	3.6515	2.052	3.2738	3.4824	3.6519	2.5997	2.6787	1.8836	2.5897	2.9893	3.4124	1.0402	1.6715	3.1071	3.0568	2.485	1.6735	1.5704	2.2409	2.9664	2.4101	1.9	3.6254	2.6505	2.0564	1.9345
-2.8577	-1.39	-1.6753	-4.0467	-3.3662	-2.5762	-2.639	-2.1103	-3.8098	-2.6738	-4.9536	-4.2805	-2.0826	-2.9529	-1.3883	-2.0943	-2.029	-1.7805	-1.1331	-2.5668	-3.0527	-2.7906	-3.2538	-2.9303	-2.8143	-1.9389	-1.6246	-2.0358	-3.0758	-2.4504	-3.7169	-1.5499	-1.3131	-1.7869	-3.2267	-1.6876	-3.1025	-3.2443	-3.769	-3.9018	-3.6753	-2.285	-1.9423	-2.7554	-3.2886	-1.8063	-3.5005	-2.5202	-1.4695	-2.1645
1.1295	1.4325	1.2646	1.5781	1.7904	3.6916	1.3511	1.8649	1.9277	1.0289	0.30851	1.1231	3.0735	2.9708	1.8534	1.0106	0.10102	2.9617	2.0334	1.0988	2.5399	1.0566	2.1742	2.4205	1.9899	0.79848	2.7362	3.1284	1.4137	1.9433	3.0606	3.0187	1.9735	0.34549	0.80376	1.6008	0.3375	2.1631	1.9163	0.73922	2.2048	1.3597	3.0619	1.6385	2.3548	2.5627	2.5322	1.3862	1.1383	0.48084
-5.1388	-5.961	-5.5518	-6.3775	-6.0031	-6.1406	-5.057	-4.4462	-3.5225	-5.1135	-5.6293	-4.3363	-5.4663	-4.1426	-4.6122	-5.6054	-5.8461	-4.5386	-6.4518	-5.687	-3.1578	-6.0665	-6.0469	-3.5546	-5.6938	-3.8597	-4.9022	-4.5149	-3.6897	-5.1977	-5.6389	-5.1233	-5.2507	-6.1595	-4.3514	-5.0305	-6.662	-5.2467	-6.1925	-5.1043	-6.2308	-6.5649	-5.9769	-5.7678	-5.5546	-7.6824	-5.2623	-4.362	-5.4816	-4.733
-11.721	-10.266	-11.608	-11.194	-9.0928	-11.763	-10.745	-10.121	-12.268	-9.7975	-9.6182	-10.687	-10.742	-9.84	-11.696	-9.0283	-11.179	-10.84	-11.287	-10.763	-10.086	-11.81	-10.95	-11.038	-11.201	-10.805	-11.585	-8.8743	-11.712	-11.787	-11.045	-10.217	-11.246	-11.385	-10.161	-10.886	-11.607	-10.85	-11.988	-11.193	-10.704	-10.314	-10.631	-9.4233	-11.51	-10.814	-10.953	-12.496	-12.463	-10.356
-1.4316	-1.8517	-2.4117	-1.1473	-2.7279	-3.002	-2.3839	-2.359	-1.6101	-3.5127	-2.0872	-2.6124	-0.81863	-0.60413	-3.2045	-2.3984	-0.93846	-3.103	-2.6295	-3.9758	-1.7471	-1.5589	-1.3953	-2.3002	-3.3701	-2.8128	-2.8202	-1.8689	-2.4927	-2.9229	-1.8145	-2.388	-2.7749	-2.9878	-3.2333	-2.9062	-2.911	-1.7909	-2.7651	-1.8383	-3.7045	-3.1438	-2.9261	-2.5624	-3.4382	-3.2009	-2.8782	-1.8854	-2.7567	-2.9079
-12.806	-13.014	-11.502	-13.046	-12.045	-12.458	-13.079	-12.818	-12.851	-12.368	-12.076	-12.824	-12.651	-14.847	-13.214	-13.897	-12.593	-11.976	-12.937	-13.212	-11.202	-13.261	-13.773	-13.445	-13.546	-12.108	-11.546	-12.896	-14.841	-13.673	-12.68	-13.549	-12.651	-12.157	-13.472	-12.063	-11.906	-13.765	-12.744	-13.302	-13.479	-11.545	-12.279	-12.984	-12.067	-12.853	-14.321	-14.343	-13.385	-12.043
3.3649	3.1199	2.5914	1.6335	2.5563	3.0115	3.9797	3.558	2.227	4.6376	1.4294	3.441	3.9876	1.371	2.1066	1.4518	1.9202	1.9349	2.2495	3.534	1.6664	1.8761	3.1191	4.0783	2.7165	3.2196	2.8752	3.3205	3.3352	3.2221	3.6859	1.6835	4.4741	2.64	3.3164	3.8376	3.7322	3.8785	3.59	2.7343	3.9194	2.9102	2.3133	1.8227	4.1568	3.192	2.3403	3.8669	3.4747	1.482
-13.441	-11.328	-11.486	-11.463	-10.954	-11.836	-13.289	-10.542	-11.414	-11.867	-12.649	-11.965	-13.599	-10.701	-11.219	-11.715	-11.763	-10.016	-12.668	-11.328	-11.638	-11.537	-11.646	-12.879	-12.848	-12.449	-10.548	-10.573	-12.619	-10.986	-13.373	-11.693	-10.104	-12.78	-10.088	-11.105	-12.415	-12.08	-12.16	-11.405	-11.292	-11.347	-11.748	-11.862	-12.237	-12.543	-12.591	-12.286	-11.78	-10.41
1.2593	1.8493	0.51938	1.0239	0.18739	2.0504	1.178	1.7534	1.8211	1.4788	1.2965	0.34882	1.7533	1.3089	2.1343	2.5608	1.2922	0.73925	0.04962	0.59985	0.95353	0.94289	1.2915	0.85077	1.9954	1.2001	0.8252	0.69773	2.9671	0.979	1.584	-0.80396	3.6151	1.4266	1.7901	0.93754	1.2533	1.7559	0.84429	2.416	1.6628	0.49123	0.82282	-0.305	1.2021	0.81216	0.36959	1.2889	0.48943	-0.28716
-11.578	-10.354	-11.726	-11.574	-11.683	-12.28	-10.589	-11.608	-11.276	-13.542	-10.739	-13.597	-13.093	-10.556	-12.199	-11.534	-11.138	-10.305	-10.725	-10.733	-11.366	-11.1	-13.316	-10.357	-12.057	-10.647	-10.616	-11.63	-11.003	-11.658	-12.433	-13.299	-11.791	-12.427	-11.786	-12.264	-11.745	-10.409	-11.73	-12.212	-13.253	-12.493	-10.596	-12.984	-11.423	-12.06	-11.816	-10.038	-11.376	-11.341
0.047826	-1.7965	-2.9383	1.2962	-1.2455	-0.7174	-0.56065	-1.3737	-0.36982	-1.9156	-1.2157	-1.7816	-1.3805	-1.4513	-1.3481	-1.0885	-2.0417	-2.3511	-1.2781	-0.87582	-2.278	-0.89705	-0.55036	-2.7063	-0.46364	-2.4188	-1.9471	-3.4553	-2.8913	-2.2562	-1.1969	-0.52454	-2.5532	-1.6237	-1.7079	-0.97863	-1.6322	-1.8878	-3.0945	-1.9256	-1.1626	-1.2758	-0.66632	-2.4747	-2.4339	-2.1395	-2.4959	-0.91069	-0.25067	-0.59175
3.754	4.1846	4.9698	3.5687	5.5218	5.8871	4.0281	5.1469	4.91	4.7112	5.5671	4.3329	2.3537	4.1607	4.6553	4.3717	4.3489	6.4788	4.0287	3.7908	4.309	4.7867	4.6188	3.4795	4.2325	4.7413	3.8835	3.2878	5.4798	5.0735	5.4166	4.2769	3.5511	4.6178	3.4068	2.6602	4.017	5.6488	2.8926	4.0832	4.2054	4.4689	4.3047	3.9463	5.3153	3.8612	4.5684	4.2777	6.8068	6.6718
-10.477	-10.869	-11.289	-12.922	-13.207	-10.787	-10.878	-13.985	-11.195	-11.152	-10.86	-12.224	-11.55	-11.672	-11.329	-11.233	-10.419	-10.521	-12.545	-12.32	-12.768	-11.557	-9.9266	-11.373	-11.873	-11.629	-10.879	-10.415	-11.434	-12.906	-12.405	-11.638	-11.963	-12.837	-11.457	-11.866	-10.585	-12.982	-10.97	-11.05	-12.748	-11.336	-9.7437	-12.392	-12.529	-9.3288	-11.679	-11.743	-11.137	-11.082
1.968	3.7134	2.0388	1.7567	2.3366	1.377	2.4433	1.5866	2.5385	1.5114	0.73163	3.6204	0.1592	1.9635	1.878	0.71408	2.1044	1.0788	2.7555	3.3963	2.2512	-0.76701	1.8978	1.2734	0.73884	2.0367	2.9704	1.1997	2.3249	1.7048	1.5153	2.5943	4.275	2.3401	0.45952	1.591	0.23468	1.2765	2.3679	-0.34317	1.8911	1.5113	3.0112	-0.16657	1.6479	2.3736	1.6067	1.6053	1.5101	1.6519
-9.2007	-8.1294	-7.9384	-7.2799	-7.1471	-8.7202	-8.3162	-6.4655	-7.4001	-7.1066	-7.0006	-8.0663	-7.4622	-8.087	-7.3227	-9.2462	-7.4375	-7.266	-6.4444	-7.3858	-7.4515	-6.8477	-7.5061	-7.7046	-6.7111	-8.4422	-7.6975	-6.6512	-7.7574	-7.9784	-6.4638	-7.9747	-7.7021	-8.9939	-6.3706	-7.9586	-7.178	-7.3557	-8.6254	-6.7523	-9.4207	-6.9831	-6.7653	-8.0959	-8.4642	-8.2738	-6.4338	-7.0794	-7.1126	-7.3899
-1.7805	-1.6727	-4.401	-3.3376	-4.5979	-3.1612	-4.7926	-4.1198	-2.4899	-2.5159	-3.5043	-3.5898	-4.0728	-3.8427	-2.526	-3.2855	-3.2221	-3.8981	-4.7102	-3.3479	-4.1769	-3.4614	-3.8929	-1.353	-3.645	-3.9304	-3.8652	-3.8341	-3.3654	-2.4618	-4.5522	-2.4621	-1.2185	-3.5363	-3.2862	-1.5009	-4.7981	-4.2145	-2.0802	-5.0453	-2.4519	-4.2339	-4.6105	-1.9873	-3.885	-5.6352	-3.3905	-3.3573	-3.6485	-2.5113
-2.5426	-2.3706	-1.805	-2.3173	-2.1304	-1.9189	-1.1647	-1.4218	-1.5057	1.0681	-1.7771	-2.3418	-0.14402	-1.6092	-1.8424	-0.9651	-0.28604	-1.1272	-1.4223	-1.932	-1.0711	-1.247	-0.87679	-1.1368	-1.5099	-1.2279	-1.1293	-0.75041	-1.3429	-1.4879	-0.54442	-2.3454	-2.0488	-1.9928	-1.3938	-1.9621	-1.8617	-0.22495	-2.5955	-1.1395	0.47998	-1.2489	-1.7046	-1.6925	0.54685	-1.7018	-2.9098	-1.0375	-1.6007	-1.7431
3.4498	5.2879	4.582	5.2486	5.3525	5.1354	5.2937	6.5858	4.7348	5.7049	3.8625	4.7435	4.6813	4.3513	5.1581	5.0565	6.2864	6.9152	6.594	6.2335	5.1651	5.4928	4.5833	5.7163	4.6716	4.4959	5.106	5.6686	4.2354	4.431	5.4396	5.6522	3.9424	3.8065	4.9439	3.7793	3.8047	4.2947	4.929	4.5043	4.311	4.8018	4.9049	5.2276	4.4161	4.3975	4.2568	4.9051	5.3361	4.0491
1.8574	0.88727	0.33585	2.0689	0.5205	0.8587	1.7147	0.91639	1.3384	0.82113	1.4207	1.0857	0.17701	3.3625	0.99657	0.63144	1.1436	0.81003	1.6691	0.21622	1.0339	1.4684	0.20972	0.52308	2.6831	1.8465	2.3796	0.49689	1.016	1.9595	2.6628	0.25803	2.256	0.55117	-0.17338	0.99415	2.0755	0.7154	1.8487	0.030758	0.31357	1.1576	2.198	0.24333	0.90184	1.3762	2.379	3.2903	3.3565	0.70251
-2.6434	-3.3496	-2.2611	-3.3883	-3.8376	-0.97933	-2.9536	-2.1684	-2.9989	-0.98454	-2.1124	-1.421	-2.2145	-1.6341	-2.5773	-2.7054	-2.4757	-1.9289	-3.499	-2.0684	-1.7646	-3.0233	-2.1878	-1.6809	-1.6006	-2.1019	-2.4301	-4.1508	-1.203	-2.4101	-1.3988	-2.0059	-2.5334	-1.9488	-2.9547	-3.8694	-1.4321	-3.4875	-1.3364	-2.7238	-2.6186	-1.7891	-2.4553	-2.1634	-3.6291	-3.709	-2.0873	-3.0252	-2.6779	-2.7227
-7.6845	-6.6313	-5.402	-7.8966	-4.8655	-5.8785	-5.4878	-5.1841	-6.4115	-5.4381	-7.5306	-6.2582	-7.4755	-5.8363	-8.0183	-5.619	-6.9049	-7.8025	-6.7536	-6.175	-5.8364	-7.2327	-5.8224	-5.5443	-4.9264	-5.9003	-6.0137	-5.3281	-5.8504	-7.1153	-7.3247	-5.5152	-5.9672	-8.8193	-6.3029	-7.3161	-5.8574	-5.9189	-5.5819	-7.0462	-6.1865	-7.2551	-6.0505	-6.0215	-7.5209	-6.7203	-8.5373	-6.9907	-6.5934	-6.272
3.3685	0.5608	3.4404	1.7604	1.5315	0.54482	1.6329	0.51165	1.6147	2.4032	1.0741	0.87042	1.9173	1.0093	1.0092	-0.17459	2.1032	1.4755	2.1929	1.1949	1.9266	2.7391	1.4639	2.9663	1.8172	1.2463	2.7403	0.69259	1.8723	2.1582	2.6881	0.50342	1.1416	0.33779	2.417	1.8546	1.9195	3.4017	0.95822	1.1066	0.70094	2.0111	0.88331	0.87049	2.6956	0.52431	2.7065	1.207	2.8531	0.2151
-9.3527	-9.3722	-10.138	-8.0223	-7.6664	-9.0427	-9.6865	-9.467	-9.338	-7.6744	-10.248	-9.223	-8.9047	-9.3606	-9.4601	-8.2404	-8.9457	-9.2954	-9.4984	-8.4204	-10.319	-8.1541	-7.8962	-8.1199	-10.548	-9.2469	-7.4345	-9.9896	-7.6891	-7.2008	-9.4503	-7.8931	-8.9928	-10.153	-10.571	-7.8048	-7.9019	-8.3393	-9.4765	-9.5069	-8.212	-7.9004	-9.2308	-8.7547	-9.2251	-8.9373	-7.7035	-8.6823	-8.7075	-7.9674
-0.033869	0.097459	-0.80484	-1.0801	-1.3836	-1.2758	-1.0414	-0.044433	-1.8741	-1.316	-1.5383	0.18143	-0.87569	-0.70984	-1.3436	-3.3246	-1.7074	-2.6586	-2.282	-1.4517	0.061132	-0.44075	-1.9484	-2.0276	-1.2074	-1.0029	-1.3777	-1.6312	-0.71647	0.021863	-1.3055	-0.042724	-1.8738	-3.3944	-0.7041	-2.6689	-1.4443	-2.3227	-1.4233	-1.6955	-2.5213	-0.43643	0.18552	-2.907	-1.7978	-1.5605	-0.52804	-1.817	-1.2521	-2.9098
-4.2048	-4.5487	-4.821	-5.7065	-4.7016	-4.4524	-4.154	-2.7934	-4.19	-3.6628	-4.6156	-2.9497	-4.434	-4.6918	-2.5082	-4.5416	-4.4192	-4.0236	-5.1077	-2.2015	-4.1644	-3.9611	-4.2728	-4.2261	-3.7162	-2.3631	-5.7907	-4.2871	-4.0994	-3.1291	-3.3342	-4.7283	-3.6032	-4.199	-3.094	-6.0354	-4.058	-2.9029	-2.9848	-4.5388	-4.8236	-4.4031	-3.4568	-2.6059	-4.1174	-4.4454	-3.7707	-4.3608	-3.0139	-5.7241
-3.4224	-6.6807	-7.2946	-4.8165	-5.8296	-5.7688	-5.9471	-5.4855	-6.4142	-5.9723	-6.8668	-7.5069	-4.2452	-5.993	-5.9805	-6.4133	-4.1703	-5.2047	-6.2008	-6.1714	-4.7728	-5.2332	-5.4679	-6.3468	-5.4296	-5.5007	-4.6349	-4.6313	-7.4942	-4.5888	-5.9526	-5.6616	-6.386	-5.9465	-5.8234	-5.9554	-5.8199	-4.5411	-6.1627	-6.3638	-5.379	-5.5146	-6.765	-6.1229	-4.5038	-6.7361	-5.5084	-4.8182	-6.2113	-5.9293
-9.1038	-7.0651	-8.3945	-7.9349	-7.1263	-7.6015	-7.9712	-7.0469	-6.3062	-6.9955	-9.3924	-7.0265	-6.7012	-7.0067	-7.933	-6.374	-5.9303	-7.0261	-8.1603	-5.7468	-8.0508	-7.9232	-5.8839	-8.4195	-8.7728	-9.6058	-6.478	-6.7854	-9.0815	-8.7313	-8.0457	-7.58	-7.9689	-6.8223	-8.5068	-9.4466	-7.1525	-6.808	-7.9623	-7.6697	-7.8697	-5.6823	-7.2766	-8.6359	-7.977	-6.5999	-8.9608	-5.6156	-8.4105	-7.8354
-1.9819	0.21966	0.0010337	-1.4284	-1.5174	-0.78041	-2.1304	-0.99808	-1.2641	-2.1531	0.70598	-0.67312	-0.90723	-1.1941	1.9473	0.35569	-0.96663	-0.78397	-0.89418	-1.473	-0.9881	-0.51861	0.087724	0.25294	-1.3526	-0.82141	-0.4293	-0.75805	0.13255	0.59008	-1.7026	-2.2993	0.76249	-0.76919	-0.26435	-0.63977	-1.4211	-2.7818	0.13078	-1.9929	-1.5921	-0.13598	-0.12262	1.0183	-0.36164	-1.4587	0.1259	-1.0494	-1.6833	-0.65612
9.6406	9.2075	7.8466	9.2523	9.5943	9.0403	8.5815	9.7284	8.4608	8.8221	7.4871	8.5237	8.7418	7.582	8.6525	8.8977	7.7306	10.275	8.8618	8.7971	9.0585	8.5983	5.3723	7.8442	9.3221	9.1366	9.4134	10.896	8.0761	7.3684	7.5346	8.7914	9.1639	9.6483	7.047	7.6602	8.1559	7.9417	7.9898	9.3913	8.2093	7.6949	7.6995	8.9348	7.2052	9.0204	8.3018	9.4443	8.3493	9.0991
-8.1183	-9.2974	-9.5083	-8.8001	-9.4051	-11.232	-8.8088	-10.068	-8.782	-9.2947	-8.8159	-7.5504	-8.9228	-9.0801	-10.917	-9.8479	-8.9619	-8.9827	-10.458	-10.439	-10.728	-8.8102	-9.5103	-11.401	-8.5636	-9.5928	-10.52	-8.3556	-9.6263	-11.078	-9.527	-9.5886	-8.6999	-9.4695	-10.837	-9.7952	-10.329	-8.5958	-8.3035	-7.9117	-10.36	-7.9982	-9.4001	-9.3702	-8.7819	-9.8587	-9.9284	-9.8467	-9.3603	-9.4175
-3.319	-3.9916	-4.4276	-6.0505	-3.4856	-4.0261	-2.6195	-3.0269	-4.0392	-3.2134	-3.4609	-4.4307	-4.5007	-4.1396	-4.6347	-6.4486	-4.084	-4.9749	-4.1717	-3.817	-5.3666	-5.4046	-3.8451	-4.1019	-3.1818	-6.036	-3.2194	-2.2414	-3.8931	-3.0548	-3.4766	-3.7247	-2.9376	-3.3471	-3.1186	-4.2026	-3.6674	-3.5885	-4.2222	-4.6724	-5.3796	-4.601	-3.1751	-4.5472	-4.2434	-5.9669	-4.3565	-2.5461	-4.2587	-3.5201
-2.1275	-2.0346	-2.4359	-3.242	-2.0579	-2.0392	-2.0451	-3.1791	-3.3358	-3.1079	-2.1699	-2.4009	-1.6767	-1.7023	-4.5864	-2.1077	-2.5109	-2.6227	-3.3492	-1.4759	-3.8287	-2.6576	-4.0437	-3.2071	-1.701	-0.73449	-3.0362	-4.4502	-3.3003	-2.419	-2.5323	-2.8794	-2.1782	-1.7665	-2.3602	-3.2212	-1.7738	-3.5298	-1.6404	-3.5498	-2.1504	-3.7051	-2.6582	-3.5373	-0.70632	-0.98512	-3.0859	-2.5371	-2.6819	-3.1871
-12.501	-12.159	-9.9538	-12.818	-11.976	-10.626	-11.94	-12.421	-12.052	-9.7851	-12.325	-13.054	-11.664	-10.965	-12.217	-10.896	-11.118	-11.456	-9.978	-10.34	-11.6	-11.147	-11.188	-11.35	-12.128	-11.849	-11.598	-9.7649	-12.559	-12.688	-11.981	-10.999	-11.938	-11.773	-10.229	-12.408	-11.858	-11.031	-10.816	-11.326	-11.416	-11.867	-11.911	-11.688	-12.508	-11.625	-10.653	-12.451	-10.317	-11.41
3.3573	3.8888	2.2845	2.6198	2.5519	4.1464	4.3846	4.1473	1.9078	3.5133	4.601	3.4021	2.1076	4.0255	3.0341	3.4175	2.43	2.2943	2.7973	1.978	3.7145	3.0494	3.4596	3.8665	2.5277	1.76	2.8559	2.7828	3.0841	3.7101	2.0096	2.7593	3.8633	2.2687	4.2865	2.2513	3.9705	2.7124	3.0582	2.6161	4.5503	4.54	4.8774	1.4349	2.779	2.5631	2.1507	3.4969	3.5852	4.5722
-0.97403	-0.71949	-1.6942	-0.75311	-1.4752	-1.0148	-0.75141	-1.7682	-1.3084	-3.0462	-1.1945	-1.1874	-0.83676	-2.1586	-0.81897	-2.6452	-0.90389	-0.99358	-0.98301	-1.682	-1.8321	-0.95113	-1.6547	-0.71927	-1.4003	0.28074	-1.6618	0.77583	-2.3928	-0.24063	-1.823	-2.1149	-0.58368	-0.90648	-2.0734	-1.2479	-1.1769	-2.2398	-1.8368	-1.3854	-0.71595	-1.5957	-1.8607	-1.4027	-0.91527	-2.1122	-1.3855	-2.7146	-1.0934	-0.64802
6.3901	4.4158	5.2424	6.0172	5.473	6.3319	5.4709	5.7126	5.1482	4.9672	4.9224	6.3321	5.9782	5.0372	5.7979	6.863	4.4358	5.1768	5.728	4.0769	6.0028	5.8818	4.8895	4.0158	6.4422	5.6469	5.695	4.4017	6.676	6.176	4.3544	5.7806	6.1165	5.8415	5.4489	5.7924	5.6751	5.8273	5.9855	6.1532	4.6347	4.8348	5.1883	5.5537	5.6428	5.1226	5.0485	5.2479	7.219	5.8252
-1.0102	1.792	-1.3236	0.33212	0.33981	-1.131	0.32222	-0.74178	-0.79545	-1.0921	-0.20975	0.0080103	-1.5189	-0.41163	0.48365	1.7261	-0.59589	-1.252	-0.91021	-1.7854	0.78373	0.21754	0.39428	-0.62864	-0.49064	-0.339	-0.018676	-1.2042	-0.20354	0.43377	-0.60552	-0.55028	0.45522	-1.529	-0.15887	-0.083112	-0.91766	-0.63643	-0.66899	-1.6197	0.40195	-1.7032	-2.0226	0.67411	-0.3699	1.0008	-0.80199	0.61671	-1.4406	-0.89162
-15.413	-15.313	-12.675	-14.341	-13.893	-15.181	-16.048	-15.458	-12.75	-14.677	-14.112	-13.903	-15.476	-15.435	-14.524	-14.793	-14.353	-16.73	-15.236	-14.698	-14.397	-15.238	-13.681	-13.545	-16.112	-14.757	-13.585	-14.02	-15.539	-13.772	-13.956	-15.395	-14.537	-13.363	-13.27	-14.365	-15.032	-14.574	-14.794	-15.87	-14.127	-14.072	-12.651	-14.173	-15.564	-15.5	-15.759	-15.383	-14.48	-15.679
5.9919	8.6247	5.2586	7.574	6.7429	7.4181	6.5062	5.9941	7.7697	6.8939	7.0633	6.3795	6.0291	5.9495	7.1758	6.356	7.7466	6.8625	6.669	5.5152	6.1934	6.8292	5.9861	7.573	6.8792	6.01	6.9398	8.039	5.9998	6.2468	6.642	7.5097	8.0486	6.5937	5.1517	7.7698	7.7435	6.29	5.6337	6.9348	5.9041	6.293	5.8669	5.824	7.2208	6.8167	8.308	6.8589	6.8042	5.7404
-7.5098	-7.8867	-7.2447	-7.142	-8.3648	-7.606	-7.9895	-6.2849	-8.2694	-8.7795	-4.8421	-7.1911	-8.7969	-6.5294	-6.4277	-6.9662	-7.4606	-7.61	-7.5639	-6.5479	-6.88	-7.3769	-7.1637	-7.008	-6.9701	-8.4621	-8.0917	-7.5439	-7.7287	-7.1326	-6.9738	-8.1069	-6.7302	-7.3897	-9.3989	-6.4036	-9.3006	-7.8024	-7.6781	-7.4855	-8.3645	-7.0136	-7.2	-8.1601	-7.0124	-7.7037	-7.0116	-6.5562	-7.514	-7.8331
-0.6334	-0.53981	1.8288	-0.20793	0.50298	0.82003	0.49164	0.011767	1.1919	0.63566	0.16885	0.61889	1.2939	1.6274	-0.10581	-1.0275	1.0389	0.56263	-1.6041	-0.31872	0.50367	0.15967	0.58012	0.28489	1.049	0.15745	0.63085	0.84626	1.0181	0.56295	-0.41937	1.1464	0.61455	0.94055	1.5946	0.36085	0.97203	-0.67164	-1.0312	0.88654	0.60201	-0.62292	-0.50088	0.93892	0.26738	0.60225	-0.49205	1.0695	0.49481	0.1703
-0.93794	-2.9737	-2.8988	-1.3999	-0.38838	-1.0311	-2.0068	-0.78715	-3.4737	-2.6922	-0.7742	-2.3452	-2.1105	-0.45829	0.00415	-1.4744	-0.42939	-1.4597	-2.7676	-0.73663	-0.53007	-1.5532	-1.0373	-1.9137	-1.1554	-2.3169	-1.2684	-0.44765	-0.34325	-1.3507	0.74189	-0.098823	-3.0103	-3.1957	-0.36229	-1.7178	0.38064	-1.0857	-0.54266	-1.7911	-0.29667	-2.9637	-0.99433	-0.2434	-2.0012	0.65816	-0.078661	-1.4206	-2.8371	0.48842
-13.15	-12.274	-12.225	-12.698	-11.843	-14.192	-14.301	-14.099	-13.339	-13.998	-13.305	-12.366	-11.862	-13.342	-13.573	-13.589	-12.518	-12.007	-13.272	-13.703	-12.844	-14.573	-12.835	-12.943	-14.104	-13.691	-12.028	-12.996	-14.443	-13.336	-12.581	-12.446	-13.071	-13.042	-12.827	-13.055	-13.57	-14.056	-12.394	-13.234	-11.375	-13.267	-12.552	-12.158	-13.976	-13.633	-14.019	-11.155	-13.402	-12.488
-1.7187	-2.7202	-1.3224	-2.3499	-0.35902	-0.62669	-1.3697	-2.7807	-2.7093	-1.7793	-1.795	-1.3345	0.23389	-1.2625	-1.8118	-0.49428	-3.1962	-0.35203	-1.9111	-0.47065	-2.5628	-2.3125	-1.0699	-0.93619	-0.68128	-1.6704	-1.7679	0.67393	-1.0966	-1.1743	-1.9708	-1.3769	-0.69528	-1.0352	-1.198	-2.1432	-1.4646	-2.6358	0.54998	-1.3623	-1.2358	-0.16243	-1.8622	-2.3743	-2.5311	-2.8923	-2.2873	-2.5324	-0.03662	-1.1559
-14.764	-15.683	-14.707	-13.048	-13.49	-12.927	-13.85	-13.865	-12.459	-14.355	-14.805	-13.708	-14.521	-14.747	-13.792	-13.218	-13.62	-13.668	-14.67	-13.299	-13.002	-14.405	-14.03	-14.171	-14.748	-13.211	-15.457	-13.91	-13.672	-14.934	-13.692	-14.337	-13.212	-13.195	-15.298	-13.162	-15.29	-12.541	-13.98	-13.824	-14.167	-12.993	-13.653	-14.323	-15.058	-15.567	-13.989	-12.407	-13.153	-15.31
0.80895	0.84128	-0.85646	-0.52662	-0.1579	0.075941	-1.821	-1.7683	0.21437	-0.44304	0.047982	-0.59084	0.9391	-0.29846	-0.25187	-1.1861	-0.53998	-0.92096	2.2711	-0.79544	-0.46897	0.22546	-3.1164	0.033628	-0.87666	0.65941	-0.21989	-0.023373	0.19155	0.56094	-2.1394	-0.10494	-0.56921	0.39626	-0.47366	-0.9197	0.25868	0.019831	-0.1791	-1.361	0.11401	0.53455	-0.14901	0.27914	-0.88092	-0.70394	0.33602	-1.237	-1.9584	0.74814
-10.542	-11.376	-9.9061	-11.748	-10.958	-8.8941	-10.241	-9.6712	-11.134	-9.8015	-9.5075	-11.195	-11.026	-9.4802	-10.508	-10.51	-11.582	-12.199	-12.686	-10.38	-12.027	-11.862	-10.645	-10.296	-9.3364	-10.639	-11.122	-9.5228	-10.812	-10.852	-9.9727	-10.359	-10.417	-12.638	-10.197	-10.019	-11.943	-11.054	-11.728	-10.196	-9.1881	-9.9708	-10.559	-10.971	-10.906	-10.568	-10.609	-9.2125	-9.8908	-12.321
-4.755	-2.4712	-4.5378	-3.8453	-3.4474	-3.5414	-3.9226	-2.5545	-2.3284	-3.7585	-3.9936	-3.1819	-2.9532	-3.0075	-3.2328	-3.8532	-4.0345	-4.9852	-4.3499	-2.9618	-3.0362	-4.2565	-3.4518	-3.799	-5.2006	-3.0575	-4.9077	-2.9411	-1.321	-2.5942	-4.7095	-2.5981	-3.9713	-4.2035	-3.1147	-4.7824	-4.0299	-2.5865	-2.5292	-1.8773	-3.5164	-4.4619	-2.7972	-3.6509	-3.0585	-2.9975	-2.7719	-2.334	-3.7713	-5.0265
-1.215	-0.69222	-3.0892	-1.2402	-2.8719	-0.010122	-1.1486	-1.2786	-3.2117	-0.055865	-1.0408	0.00713	-1.8496	-2.4635	-1.5888	-1.8453	-1.696	-1.7269	-1.7821	-3.0034	-1.4835	-0.61725	-1.7562	-2.1357	-0.60177	-1.8272	-1.4031	-2.8767	-1.6021	-1.441	-0.79862	-0.97728	-0.8546	-0.99911	-1.9779	-1.6804	-1.9551	-0.91937	-3.1847	-0.24161	-0.93095	-1.3227	0.064541	-1.2048	-0.89568	-1.4824	-1.1468	-1.0957	0.10582	-3.0645
-22.338	-21.871	-22.589	-22.068	-22.171	-22.605	-21.887	-22.403	-22.52	-23.462	-23.232	-22.395	-23.389	-21.531	-23.34	-21.817	-22.614	-23.117	-22.661	-21.454	-23.229	-22.028	-21.859	-22.017	-21.69	-22.173	-24.328	-24.756	-20.827	-21.092	-23.586	-22.996	-23.846	-21.15	-22.133	-21.958	-24.072	-21.862	-22.538	-21.107	-20.78	-21.435	-20.967	-21.989	-21.06	-22.42	-21.787	-24.715	-21.963	-21.142
0.91715	2.6924	2.2054	1.6968	1.0275	1.3674	1.25	0.91264	2.259	2.6587	3.4869	0.64471	1.1326	2.2027	0.96517	0.79854	0.50469	1.3318	1.3167	3.4918	2.0156	1.0099	1.3345	1.767	2.6566	1.2381	2.9798	2.2095	0.83547	1.7629	2.8886	2.4586	2.0327	2.5297	2.4974	2.6266	2.4726	0.011916	0.40972	2.6422	1.2059	2.0728	0.76824	2.2805	1.5513	1.1281	2.5189	3.1546	1.6491	1.6174
-10.834	-7.8347	-9.7193	-8.7068	-8.4555	-7.4981	-8.7742	-8.9655	-10.013	-8.7188	-8.868	-11.303	-9.8844	-9.5237	-9.1556	-9.3397	-9.3	-8.3602	-9.6995	-10.145	-9.3749	-9.3038	-8.289	-9.8976	-9.8333	-7.8667	-7.967	-8.2943	-9.7065	-7.6968	-9.3116	-9.2792	-10.423	-8.831	-10.096	-8.5323	-10.05	-8.3895	-8.6839	-9.3451	-9.4413	-8.0099	-7.9997	-9.1801	-9.4882	-7.3688	-10.118	-9.0853	-7.5739	-8.1587
5.7991	6.5835	6.5551	6.7898	8.9225	7.4242	5.633	6.6005	7.1584	6.3293	7.0798	5.8964	6.2279	6.7255	7.7304	6.5924	5.6088	5.3482	6.8152	5.8444	5.2051	6.3249	6.8134	6.5239	5.9987	8.8021	7.2454	8.0044	7.7956	7.1822	7.3996	5.9126	7.196	8.6693	5.4118	5.9374	7.7531	6.1519	6.2922	6.7108	9.1806	6.8041	6.6826	6.4308	7.0421	7.7296	7.7335	7.3577	7.3251	6.3668
-2.2338	-1.8405	-0.6825	-1.3083	-1.805	-1.2108	-2.1085	-2.4634	0.24135	-1.6046	-0.51051	-1.8765	-1.7426	-1.3279	-1.5741	-1.8481	-0.64842	-1.3361	-0.82703	-3.8041	-1.4568	-2.2149	-1.9047	-0.86031	-0.4925	-2.0025	-2.909	-1.3569	-0.95689	-1.4872	-2.0304	-2.8275	-1.2669	-2.2561	-1.9377	-0.93658	-1.4107	-1.561	-1.822	-1.8251	-2.0768	-1.8437	-2.0969	-1.755	-1.6798	-0.99304	-1.4994	-1.0334	-1.5201	-0.82909
9.0664	7.4907	8.1513	8.3404	6.8648	8.7704	7.2518	8.6945	8.5245	7.7116	8.9486	6.8985	9.2273	7.5159	6.5262	8.6312	6.4782	8.1707	7.4058	9.6338	6.2985	7.8758	7.5824	5.8883	7.6805	10.404	7.0031	7.392	8.2244	9.7981	8.5596	9.5133	7.6164	7.4605	6.6984	5.9584	6.9784	7.5082	7.1914	6.9476	7.6563	7.1515	8.7772	7.4434	7.8713	6.9009	8.4569	7.0335	8.0032	7.1066
-1.2168	-3.3267	-1.2805	-3.972	-1.7384	-1.8552	-2.3977	-0.79098	-3.4757	-2.1447	-2.4523	-3.3517	-3.3599	-2.0936	-1.3795	-1.499	-2.173	-3.6106	-1.6359	-2.0466	-2.8152	-2.6395	-3.5468	-3.6396	-2.504	-1.9675	-3.4586	-3.6094	-1.1207	-0.80087	-1.4644	-2.0366	-2.9646	-2.2278	-2.3222	-3.2901	-4.8527	-2.5008	-1.3283	-1.1137	-1.8813	-3.5169	-1.0516	-2.5816	-2.8337	-4.5785	-3.5166	-1.8356	-1.5663	-2.0027
-22.487	-20.905	-20.988	-21.498	-22.99	-21.889	-23.458	-21.753	-23.052	-21.049	-23.242	-21.672	-24.27	-22.253	-22.966	-21.641	-21.914	-21.645	-21.192	-22.573	-22.983	-22.246	-21.734	-22.416	-21.246	-22.177	-22.353	-21.887	-22.102	-20.858	-20.717	-20.942	-21.606	-22.8	-20.549	-21.73	-21.298	-23.877	-21.936	-22.21	-21.903	-22.204	-23.125	-20.296	-22.899	-21.296	-23.364	-22.398	-20.747	-22.282
-11.029	-11.458	-11.655	-10.625	-10.259	-11.038	-11.186	-10.312	-9.2697	-11.37	-10.191	-10.566	-10.826	-10.071	-10.202	-12.014	-12.176	-10.106	-9.6958	-8.3792	-10.625	-11.337	-10.07	-10.622	-11.067	-11.184	-10.936	-11.465	-10.653	-10.35	-11.463	-10.695	-11.797	-11.267	-11.608	-12.753	-10.786	-11.839	-10.192	-10.24	-10.563	-10.752	-10.75	-9.6954	-9.8306	-9.6694	-9.4264	-10.569	-11.464	-9.0879
-3.0533	-3.1489	-3.7089	-4.8364	-5.6824	-4.2414	-5.8749	-5.6239	-4.2991	-6.3969	-4.2848	-4.3899	-3.9115	-2.9956	-4.5016	-5.0451	-6.8994	-3.522	-3.3353	-2.9265	-3.8365	-4.1756	-4.0719	-5.6671	-3.1574	-5.1677	-3.979	-2.4835	-3.769	-6.8735	-5.0938	-5.1426	-4.8139	-5.2224	-4.2228	-4.9905	-4.9519	-3.7219	-5.2328	-3.6674	-3.8679	-4.9589	-4.1944	-3.7814	-5.3721	-7.0967	-5.4764	-4.3908	-5.1456	-6.1124
4.8481	6.5849	5.9201	6.9633	6.8021	4.8662	5.7962	7.9433	7.0431	7.4084	5.3381	6.1891	6.5999	7.7584	6.6517	7.5182	7.6364	4.8124	8.2348	7.7188	7.3392	6.653	7.6967	7.0658	7.4822	6.6361	8.6794	7.832	9.1098	7.1585	6.437	7.3146	5.4378	5.4766	7.0462	7.3329	6.0449	6.8247	7.3235	6.235	8.4483	6.7711	6.966	6.5724	6.3815	6.6157	7.1816	6.2784	7.1835	5.2667
6.732	6.2539	6.1918	5.4295	7.6764	5.3644	7.7114	6.8847	7.7854	7.1913	7.8262	6.215	7.8022	6.4994	5.9546	5.6173	6.5047	6.1787	7.3483	6.2478	7.3677	5.8308	7.6062	6.5219	7.5959	6.9639	7.7111	6.9251	8.2097	6.4322	6.9923	5.8238	8.6871	6.3177	6.6014	7.1547	7.0844	6.5334	7.2275	8.1746	6.3655	7.0564	8.1588	7.8869	5.6543	7.8112	7.1927	7.3091	6.713	6.4534
-11.476	-13.261	-11.728	-12.609	-10.942	-12.668	-10.1	-12.077	-12.683	-12.591	-11.786	-11.185	-12.214	-13.756	-11.656	-13.554	-11.755	-11.901	-10.563	-11.038	-13.128	-11.157	-10.478	-11.508	-11.882	-11.223	-10.214	-10.569	-12.042	-11.836	-10.847	-11.231	-12.312	-10.28	-11.485	-10.276	-12.54	-12.298	-10.583	-11.55	-12.649	-11.966	-10.994	-11.138	-11.85	-12.092	-11.467	-11.498	-11.583	-10.624
-9.4203	-8.4268	-9.4187	-8.3126	-9.8929	-10.973	-9.7442	-8.4521	-7.8438	-8.3801	-9.2132	-10.013	-10.389	-8.4778	-8.6657	-8.2209	-8.3477	-8.974	-8.5878	-9.2376	-10.915	-8.6839	-9.459	-10.173	-11.776	-8.8694	-8.094	-7.7787	-9.887	-8.8742	-9.5865	-7.5428	-9.1824	-7.2928	-7.5082	-9.3179	-8.4223	-9.2246	-8.7262	-9.0104	-9.2515	-9.643	-8.7511	-9.2871	-7.5997	-8.6618	-7.7993	-9.3874	-9.7356	-8.3379
-12.965	-13.019	-11.714	-12.595	-14.068	-14.089	-15.019	-14.118	-12.492	-12.207	-12.149	-12.414	-12.789	-13.214	-13.409	-12.376	-12.448	-12.386	-14.219	-10.454	-14.565	-12.32	-12.34	-12.885	-13.692	-14.139	-11.704	-14.729	-11.861	-13.056	-12.975	-13.544	-12.504	-13.392	-12.278	-12.194	-12.495	-13.373	-13.223	-13.381	-13.856	-13.184	-13.414	-14.657	-12.466	-12.935	-15.027	-13.533	-12.761	-13.919
0.88458	1.1951	1.3433	0.67143	0.22568	1.3418	-0.1267	0.54798	0.45355	-0.17279	0.9135	0.3141	1.5768	1.2386	0.67182	2.3571	0.20121	0.82217	-1.0121	-1.8535	0.11392	1.7431	0.98329	1.1571	1.2906	0.44863	2.1435	-0.41476	0.84282	0.40702	-0.14995	0.23942	1.2538	-0.78223	0.040466	0.31216	1.1866	0.45701	-0.7424	0.93192	0.36784	0.46008	0.69085	0.20984	-1.4343	1.0801	0.53774	1.4933	0.0014662	-0.073279
0.77867	0.4192	-0.57252	-0.81163	1.2559	-0.18339	0.053766	0.33485	0.33656	0.25261	1.4507	0.10823	1.187	-2.0696	0.96212	0.77058	-0.4586	-0.026608	0.37664	0.01285	1.1337	-0.7068	-0.16926	1.2816	-0.82276	0.97181	0.52477	-0.43471	1.2738	-0.3592	-0.067132	1.4746	-0.22448	0.30334	-0.052393	0.15014	0.8031	0.73094	-0.28103	0.59859	0.51366	0.59726	-0.12116	2.2511	0.38949	0.2675	0.82799	0.22537	-1.5365	-0.56948
-3.0544	-3.5399	-3.6485	-1.2835	-2.1758	-2.7686	-2.9106	-3.6565	-2.5781	-2.0995	-3.612	-3.367	-3.0644	-2.8543	-3.3753	-1.4567	-1.7513	-1.9339	-2.8407	-3.2908	-1.9803	-3.4095	-2.5178	-2.4795	-2.696	-2.7763	-1.5987	-2.671	-2.6968	-0.9529	-2.194	-2.5085	-0.69334	-3.8971	-1.2362	-3.1175	-3.0039	-2.8307	-2.7791	-3.174	-2.1429	-2.8656	-3.916	-2.2661	-0.73406	-2.2441	-2.3198	-2.9611	-4.1705	-3.424
3.5895	2.8385	3.1302	2.5615	4.1038	2.3479	3.9376	5.1524	1.2877	3.4141	2.7761	2.4335	5.5847	3.619	1.5665	3.9497	3.6742	2.9651	3.4032	2.2933	2.9029	1.3178	1.4632	4.3317	2.5154	3.8632	2.3115	2.2129	3.3178	3.1484	2.7212	3.2446	2.7832	2.8414	2.3699	3.0426	2.9501	2.2509	3.2749	2.3639	2.6192	1.2121	1.2776	2.1771	1.8877	3.1559	2.5563	3.0021	3.2568	3.0057
-8.4486	-9.8807	-8.6844	-10.15	-9.6542	-9.7796	-8.3741	-9.5311	-8.965	-10.13	-8.3753	-8.502	-9.2379	-9.4627	-8.2183	-8.8799	-10.63	-9.2822	-10.452	-8.4806	-9.0902	-9.292	-9.9679	-9.7885	-9.363	-8.7625	-10.035	-8.5542	-8.0506	-9.1731	-10.048	-8.1629	-8.2942	-10.966	-8.8355	-7.7068	-10.29	-9.7096	-7.8365	-9.8146	-8.2899	-8.3132	-8.4709	-9.8007	-9.7299	-9.06	-10.603	-9.711	-6.9381	-9.3685
-11.749	-12.199	-12.981	-12.427	-13.82	-13.465	-13.693	-14.212	-13.447	-13.293	-13.404	-12.528	-14.317	-14.311	-14.457	-12.59	-12.519	-13.738	-13.863	-13.756	-13.48	-13.069	-13.052	-13.242	-12.45	-12.409	-13.099	-12.696	-12.584	-12.453	-13.079	-12.997	-13.471	-14.228	-14.177	-13.986	-13.481	-13.08	-13.142	-13.667	-13.724	-13.203	-12.81	-13.941	-12.496	-12.004	-12.43	-12.719	-13.049	-14.61
3.9398	3.7349	3.9786	4.473	5.1796	4.2915	4.8475	1.8693	4.4194	5.4053	5.2365	3.4662	4.8362	3.0266	3.8476	5.1875	5.2752	4.4531	4.3375	3.6981	2.9195	4.6083	3.7397	5.5528	6.2241	4.4712	5.6497	4.7705	4.0303	3.9286	4.7989	4.0136	4.3987	4.3207	4.8246	6.0652	3.5818	4.9194	4.5945	3.9306	4.1798	4.4282	6.9035	6.6036	5.585	4.9922	3.751	4.6062	3.4074	3.6247
0.98943	0.29776	-0.0017796	0.063369	1.2201	1.0255	0.74616	1.7499	0.95706	0.16749	1.0825	-0.53885	0.51666	-1.1152	1.5574	0.35498	-0.62192	0.27362	0.59452	-0.59895	0.6395	-0.56432	0.4546	-0.054192	-0.78144	0.24812	-0.2498	-0.10895	0.42827	0.33538	0.21211	-0.020743	0.7378	0.5404	-0.052539	2.1587	0.2178	-0.61045	0.59283	0.9082	-0.35948	1.2133	0.024943	-1.08	0.32345	1.045	0.58536	-1.1932	1.432	-0.2263
-1.9871	-0.99332	0.0040094	0.10455	-1.5545	-1.9102	-1.5145	-2.7194	0.40234	-1.7922	-1.5251	0.25176	-1.0272	-1.0815	-0.52055	-1.8266	-2.2957	-1.2473	-2.4275	-1.033	0.47886	-2.0295	-0.95375	-2.2592	-0.62263	-1.1305	0.027695	-1.2284	-0.95076	-1.6375	-0.37062	-0.77739	-2.0362	-2.7993	-1.1034	-3.0394	0.07962	-0.73417	-0.00812	-0.019316	-2.2626	-1.2386	-0.019495	-1.1885	-1.5104	0.031275	-1.2973	-0.5675	0.0087219	-2.9872
0.93047	0.99029	1.5055	0.97492	0.89854	2.1533	2.4483	1.9964	0.67182	1.7067	2.2228	1.2969	0.80539	1.7311	-0.39833	0.9562	0.95644	1.1249	2.1481	2.8851	1.0576	2.4314	1.8743	2.7003	0.78679	3.4051	0.40257	1.0961	1.1624	2.4484	0.035764	2.305	1.5637	1.5469	2.4464	2.5122	3.1309	2.0903	2.8116	2.4014	1.3955	0.55162	2.6187	1.8234	-0.039282	1.5238	2.0049	2.3106	0.99329	1.7098
10.331	10.502	9.704	9.3662	9.5533	9.9645	11.085	9.1965	9.7278	9.6886	9.7276	10.261	10.682	10.561	10.084	9.5354	11.346	10.139	8.8761	10.567	9.9251	8.5756	8.7933	10.133	10.072	9.8776	10.195	10.245	9.8213	8.7471	11.613	8.9527	9.6936	10.353	9.0458	9.3539	9.7697	10.975	10.051	10.275	8.4427	9.3792	9.3455	10.644	9.6118	9.175	10.089	8.9415	10.923	9.4076
-11.148	-12.343	-11.601	-13.048	-10.6	-13.109	-11.847	-11.67	-11.375	-10.916	-12.718	-12.848	-10.312	-11.12	-11.181	-13.013	-9.7912	-11.352	-10.898	-11.753	-11.616	-11.993	-12.78	-11.125	-9.9859	-13.548	-10.801	-10.597	-11.664	-12.776	-9.2546	-10.506	-12.347	-12.71	-13.306	-11.704	-10.969	-12.058	-11.048	-12.869	-9.4875	-12.749	-11.448	-13.044	-12.961	-9.2659	-10.804	-13.136	-9.9061	-12.786
5.8277	5.2749	4.9982	6.3371	6.2721	5.8712	3.3582	4.5439	5.8031	5.0027	4.262	6.1592	6.8109	5.276	5.4485	4.5154	5.8393	7.2092	6.4549	6.8059	5.6211	5.708	6.1358	3.4072	6.3737	6.4733	5.6422	5.5825	4.7267	5.0491	4.494	5.3632	5.5895	4.4438	5.4716	6.5573	5.2495	5.4758	5.9569	5.7834	4.6648	4.8173	4.9078	5.7817	4.4626	4.818	5.8181	5.8158	6.8226	4.7834
4.0212	5.5779	5.3653	3.3475	3.6968	4.0369	5.5897	5.6404	5.8536	5.2597	6.2546	6.2757	5.705	5.5609	5.0675	4.6726	5.5842	5.033	4.6057	4.5753	4.8342	4.7214	4.3182	4.6307	5.4544	5.8374	5.515	4.8738	4.6255	5.2944	4.784	6.3294	7.1111	4.8674	6.1851	4.2829	4.5885	4.9064	4.3503	3.3866	3.1211	5.3625	4.5543	4.6179	5.4932	5.236	5.1938	5.7344	4.8113	4.3835
-14.529	-15.226	-14.805	-15.108	-13.276	-15.674	-14.044	-13.873	-14.006	-13.675	-14.316	-13.04	-14.894	-13.049	-13.871	-13.447	-14.462	-13.034	-13.902	-15.09	-14.943	-14.409	-16.622	-16.402	-15.042	-14.48	-13.884	-15.534	-13.965	-15.371	-14.59	-14.401	-14.309	-13.398	-14.949	-14.558	-14.707	-15.218	-13.765	-14.984	-13.467	-16.171	-13.572	-13.449	-15.49	-13.753	-13.825	-14.001	-13.1	-14.974
-2.8671	-3.1283	-4.5633	-3.3388	-0.8239	-3.5142	-4.2796	-4.8423	-3.5828	-4.8489	-3.4086	-3.0784	-3.6719	-5.239	-4.0874	-6.3549	-3.5204	-5.8163	-4.7029	-3.1202	-4.1009	-3.8964	-4.0111	-4.3527	-3.4985	-3.9484	-3.3914	-3.1632	-3.6484	-5.6025	-4.0526	-3.1874	-3.1324	-3.4083	-2.6734	-3.2837	-3.2561	-4.2208	-3.157	-4.7766	-1.846	-3.2029	-5.0078	-4.2982	-3.5779	-4.8438	-4.7476	-3.7242	-2.4825	-3.783
-2.7314	-2.9715	-2.3746	-5.2022	-4.1491	-3.0381	-3.9226	-2.3031	-2.7874	-4.5976	-3.6927	-3.3001	-5.275	-3.2128	-5.0171	-5.0822	-2.8231	-3.1295	-3.6003	-4.7941	-3.9787	-3.4484	-3.3911	-2.3343	-3.2662	-2.1405	-4.0818	-4.7192	-3.4044	-4.5761	-2.718	-2.442	-4.6181	-2.5509	-4.1884	-5.4717	-4.9038	-3.4335	-0.48747	-3.4612	-3.2715	-4.5646	-3.4346	-3.9223	-3.7618	-3.3677	-3.7547	-5.0982	-4.6139	-3.6373
-2.75	-1.3747	-1.4465	-2.9738	-3.2451	-0.7137	-3.5338	-1.8306	-4.3348	-1.7355	-1.891	-2.6906	-1.7343	-3.705	-1.1789	-1.7157	-3.1296	-2.4185	-3.3088	-2.4963	-3.2873	-1.7547	-1.5943	-1.6762	-1.6944	-3.3856	-3.2205	-3.2216	-3.0516	-1.3452	-3.9766	-2.9641	-3.832	-2.5154	-1.4792	-2.4062	-3.0308	-2.1032	-1.8107	-2.3556	-2.3295	-2.0792	-1.4991	-1.7253	-2.6665	-3.1424	-4.278	-2.144	-2.8419	-2.8542
-0.84681	-0.76449	-1.447	-0.57489	-1.6498	-1.8379	-0.37146	0.34768	-0.64265	0.015024	-1.2429	-0.75966	-1.0815	-1.4045	-0.30973	-1.4307	-0.87075	0.13448	-1.5433	0.85658	-0.75381	0.40812	-2.0651	-0.33228	0.6959	-1.3992	1.4731	-1.9015	-0.19219	-1.3986	-0.91244	-0.53209	-1.1978	-0.3549	-1.0009	-1.0135	1.1312	-0.40294	-1.9207	-0.96905	-1.9167	-0.59211	0.45537	-1.9849	-1.1074	-1.381	-0.18734	-0.55045	-0.4145	-0.9496
-10.42	-11.175	-13.349	-13.385	-11.121	-10.587	-10.839	-11.243	-10.88	-10.434	-10.734	-11.14	-11.537	-11.243	-11.885	-10.397	-11.067	-11.218	-10.652	-9.8184	-11.462	-11.281	-9.9205	-10.893	-11.275	-11.311	-10.847	-10.895	-11.484	-10.865	-11.523	-11.946	-10.767	-11.149	-10.684	-13.214	-10.535	-10.623	-10.471	-11.235	-10.998	-10.325	-11.723	-11.173	-12.057	-11.916	-10.658	-10.633	-10.552	-12.543
2.4844	4.1478	3.3332	3.0299	3.6373	3.8006	1.8748	3.1795	2.2557	2.852	2.0986	3.5467	2.6228	2.5671	5.5751	2.2973	4.3038	2.2783	4.5347	2.2822	3.1854	2.6273	5.2147	4.2688	4.4673	4.5627	3.9704	3.491	2.269	3.4607	3.1848	3.076	2.0674	2.7103	3.0331	2.0134	2.6115	2.3318	4.8944	3.3889	2.2195	2.723	2.0018	0.99037	4.8113	2.4473	3.6373	2.1718	4.8263	2.9396
-2.1166	-1.1284	-2.4101	-2.9212	-3.2834	-3.4308	-2.9674	-3.3987	-2.4556	-3.8335	-1.5204	-2.5847	-3.8541	-1.971	-1.4369	-3.8418	-2.4808	-3.882	-1.975	-4.2831	-3.0858	-0.96907	-1.9505	-3.6493	-2.9028	-3.2901	-3.3025	-1.9569	-3.6073	-0.98732	-3.8604	-2.4972	-3.4866	-3.9408	-1.8822	-3.2238	-2.1068	-3.162	-2.5804	-2.8841	-3.8046	-2.7377	-1.5715	-3.0499	-2.4769	-2.0046	-1.1137	-3.2281	-2.4769	-1.6221
-1.6201	-1.7808	-3.4814	-0.62752	-1.2731	-1.5564	-1.8451	-2.3197	-1.5463	-2.027	-0.8625	-0.89592	-2.2505	-2.6561	-2.0166	-3.5107	-0.35888	-2.3475	-1.8117	-0.85595	-2.5066	-3.0209	-2.3405	-0.1518	-1.6267	-1.3869	-1.9538	-2.0006	-1.1275	-2.2301	0.20823	-4.03	-2.4711	-1.6293	-2.1329	-0.70208	-2.0789	-2.9848	-1.6573	-0.7573	-0.81862	-2.9582	-2.1774	-1.693	-1.0072	-0.83242	-3.2835	-3.1449	-0.92205	-2.7424
-9.6947	-11.271	-11.632	-9.897	-10.849	-11.235	-12.579	-10.781	-10.249	-10.382	-12.583	-9.5274	-11.789	-12.606	-12.539	-12.754	-11.585	-10.806	-11.531	-11.557	-12.183	-11.588	-11.197	-11.062	-10.197	-10.557	-11.459	-10.687	-12.994	-12.672	-11.54	-12.139	-9.9066	-11.398	-11.073	-12.211	-10.995	-11.848	-8.8392	-10.642	-9.9775	-10.993	-11.072	-12.701	-11.683	-12.469	-11.819	-10.409	-11.996	-11.264
-13.023	-14.558	-13.524	-12.967	-14.744	-13.438	-14.57	-14.444	-14.209	-14.337	-13.715	-13.97	-14.585	-15.973	-13.918	-15.982	-13.802	-16.62	-15.197	-16.202	-15.162	-13.363	-14.644	-13.028	-13.956	-14.886	-14.319	-14.27	-13.674	-13.256	-14.586	-14.243	-14.773	-15.387	-14.954	-12.404	-14.505	-14.811	-15.011	-15.654	-13.949	-14.866	-14.288	-15.774	-14.351	-14.747	-13.233	-13.857	-14.948	-13.895
-9.6678	-9.5387	-9.2063	-8.8965	-7.6297	-8.0999	-9.0725	-9.5788	-8.676	-8.9127	-9.2031	-8.967	-8.5622	-9.3903	-8.53	-9.1518	-8.0187	-8.7157	-8.5335	-9.2614	-9.5037	-8.8945	-9.0238	-7.468	-8.9549	-10.253	-9.8423	-11.072	-8.8388	-9.7501	-8.4027	-8.0354	-9.9467	-8.7013	-9.0652	-9.2984	-9.7139	-8.9117	-9.2332	-8.5997	-9.4424	-8.3791	-8.9627	-9.1663	-9.187	-7.4848	-8.54	-8.0957	-9.2109	-9.3165
0.46706	-0.74384	0.98921	-0.43669	0.43224	1.9919	0.36103	-0.16591	0.19549	-0.34153	0.68879	-0.20542	0.8477	-0.54855	1.2775	0.75631	0.025881	0.89095	0.66906	-1.1597	-1.032	0.21156	0.75849	1.8283	0.68682	2.7395	0.84885	-0.14464	1.19	0.7972	1.1099	1.8475	0.64637	0.1295	-0.55714	0.16641	0.11647	-1.0337	0.6042	0.0011476	-0.23386	0.83858	0.72503	0.59337	1.5254	-1.1615	-1.3455	-0.83443	2.2933	1.3294
4.6939	4.7135	4.079	3.857	3.3952	4.7207	5.0352	3.8641	4.3142	3.7616	4.1043	3.4652	4.3266	3.153	4.1878	3.9493	4.4841	3.6723	4.9304	5.0812	3.6554	3.7217	4.9385	5.1951	5.2401	5.3436	4.3214	4.1909	5.0574	3.3045	4.8125	6.3982	5.2214	4.7276	3.7143	4.8039	5.1643	3.8131	4.5133	3.8261	4.7451	5.0136	4.7502	3.6624	3.0089	4.3453	3.5102	6.042	4.5984	5.1307
-0.84911	-1.4872	-2.4441	-2.3449	-1.5871	-2.5524	-1.3131	-2.4829	-0.79955	-2.4516	-2.1169	-2.183	-2.3682	-1.4704	-2.0119	-1.133	-0.45599	-1.5818	-1.9779	-2.1893	-0.27356	-1.6996	-0.34189	-1.8582	-1.9621	-1.7252	-1.6996	-2.0542	-1.7112	-0.0096927	-2.2266	-2.6611	-1.3772	-1.4288	-1.5681	-2.3426	-1.4252	-0.38314	-3.3473	-1.5957	-1.3444	-0.95616	-1.1022	-2.6446	-0.98967	-3.3629	-3.1736	-0.87267	-0.86871	-2.6412
-4.1504	-2.7271	-4.6545	-4.4652	-4.2686	-3.9628	-4.231	-5.7722	-3.5488	-2.3518	-3.7275	-3.4465	-2.5833	-3.6164	-3.7221	-4.11	-3.2092	-2.884	-4.3344	-4.3442	-3.0235	-3.316	-1.6768	-3.5038	-2.8677	-4.4998	-3.0915	-4.332	-4.2625	-2.9647	-3.8706	-4.4186	-3.9391	-3.5067	-2.6445	-5.3351	-3.1784	-4.9073	-3.8371	-3.1581	-3.2841	-4.0322	-5.0201	-4.529	-3.4061	-2.9863	-4.0827	-5.1237	-2.3103	-3.0285
-12.198	-12.849	-13.906	-15.875	-12.017	-13.225	-12.091	-13.159	-13.598	-12.902	-13.095	-12.977	-14.812	-12.028	-13.748	-14.829	-11.98	-12.639	-13.284	-13.802	-12.096	-13.192	-15.26	-12.63	-14.747	-13.572	-13.842	-12.228	-13.156	-13.265	-13.992	-12.517	-13.504	-12.833	-13.36	-13.899	-12.438	-12.986	-13.829	-13.007	-12.675	-12.314	-13.98	-12.854	-14.079	-14.519	-13.19	-13.329	-13.046	-13.432
-2.1751	-2.6213	-2.9724	-3.9368	-2.2779	-3.3041	-2.356	-2.9256	-2.5333	-1.3151	-2.9213	-0.81882	-2.1721	-3.6318	-3.23	-2.5626	-2.3768	-2.0351	-3.5409	-2.0268	-2.5907	-2.033	-3.334	-2.1437	-2.7149	-3.2991	-2.4002	-1.9893	-1.0295	-2.7724	-3.4007	-1.7274	-2.1249	-1.5869	-1.3255	-3.2948	-2.1613	-3.0797	-3.1039	-2.0497	-0.7808	-0.34587	-1.4255	-1.2487	-2.1362	-2.6134	-2.1091	-0.92423	-1.7335	-3.2585
-3.5909	-2.5978	-4.1958	-3.7528	-3.0699	-1.5167	-2.5498	-1.3238	-1.9577	-1.1176	-1.7514	-2.0205	-3.6475	-1.582	-2.7759	-2.5051	-3.0762	-2.8195	-3.8472	-2.0161	-2.1981	-1.5784	-2.1716	-1.9915	-3.7964	-3.5682	0.17054	-2.5468	-0.92022	-3.0069	-3.3117	-2.7719	-3.0137	-1.7559	-2.3556	-2.8772	-3.0861	-3.6325	-1.708	-2.639	-2.6947	-2.3227	-3.7594	-2.9532	-1.4479	-2.2942	-0.81662	-3.0968	-1.4975	-3.2645
0.060174	1.3336	0.97317	0.7656	1.0624	-0.15719	-0.53179	-0.12246	-0.52726	-0.34746	0.86632	-0.010547	1.7514	-1.4451	1.1287	2.1965	0.41378	0.052855	0.26956	0.76465	0.85568	0.059918	1.5435	0.22125	-1.0694	1.0974	0.6985	-0.31039	1.4902	0.73689	0.18101	0.48405	-0.57069	-0.66954	0.65504	0.060294	0.71391	-0.082535	1.7409	0.7387	-1.5417	1.6277	-2.3363	-1.7792	-0.57755	0.0037117	-0.54804	0.26997	0.31464	0.48609
-0.38901	-1.5484	-1.4746	-0.56434	-1.9866	-2.4567	-0.88592	-1.1029	0.17378	-1.0934	-1.9445	0.88097	-1.3219	-1.7199	-1.9849	-0.70966	-0.84838	-2.9862	-0.67109	-1.6765	-1.7554	0.22849	-2.4838	-0.65184	-0.36806	-2.165	-0.62286	0.10255	-1.0006	-2.2732	-2.6643	-0.183	-0.62229	-2.8115	-2.3841	-1.6524	-0.017766	-1.2721	0.84155	-1.682	-1.4878	-1.3897	-1.0023	-1.1996	-1.3938	-2.054	-1.3465	-0.88426	-2.2217	1.3144
-2.0358	-1.36	-2.934	-0.95461	0.91319	-1.2773	-1.0295	0.86729	-0.59597	-1.2015	-0.92644	-0.95745	-2.4631	-1.3286	-2.3127	-1.603	-1.7712	-2.3535	-1.1764	-1.0074	-2.2564	-0.15128	-1.8697	-1.2382	-0.90112	-0.68902	-1.4627	-1.456	-1.9584	-0.4408	-0.21377	0.73421	-2.2799	-1.1937	-1.4867	-1.0566	-0.89747	-0.33541	-1.647	-1.6405	-1.4755	-0.14445	-0.3204	-2.5225	-2.6347	0.34918	-1.8901	-1.4062	-0.65684	-1.5292
-2.2379	-0.73321	0.11536	0.13435	-1.7263	-1.9708	-1.3585	0.33373	-0.4515	-0.53963	-0.32267	-3.1231	-1.2401	-1.7184	-2.4468	0.50772	-1.4064	-0.38234	-1.9616	-1.6248	-2.3748	-0.59341	0.77057	-1.4295	0.28659	-3.5215	-0.43308	-0.89296	0.18885	0.34334	-0.67695	-0.5617	-2.4898	-0.053199	-2.8593	-1.7292	-0.54402	-1.4892	-0.94816	-0.63223	-2.3605	-1.2278	-1.196	-1.7484	-0.70322	-0.94719	-1.0287	-0.87166	-0.93455	-1.5177
-3.5738	-3.8123	-6.4391	-4.276	-5.1159	-4.9853	-4.721	-4.5544	-4.7764	-4.3239	-4.5456	-5.0313	-4.4646	-4.4944	-3.5423	-4.9123	-5.1028	-4.5035	-3.1628	-5.5087	-6.5313	-4.5996	-5.4777	-3.9162	-5.6866	-3.8658	-4.1335	-3.0519	-4.3977	-4.4162	-5.5441	-4.3417	-4.4687	-5.721	-4.6769	-4.9172	-7.6566	-4.7785	-4.1122	-3.9705	-4.4977	-4.7046	-3.847	-5.1628	-4.6799	-5.514	-5.039	-4.358	-5.8958	-3.8206
-2.7894	-3.6244	-3.8387	-0.80775	-1.4655	-2.7014	-2.6216	-4.3468	-3.283	-3.1678	-1.6729	-1.089	-3.3901	-2.6198	-2.6079	-2.4571	-2.222	-2.4676	-3.4402	-2.3186	-2.5929	-3.5438	-3.4199	-3.8402	-1.6173	-3.3825	-4.3276	-2.713	-3.8597	-1.849	0.36261	-3.5413	-2.7766	-2.2928	-3.1392	-2.6294	-3.982	-2.8572	-2.5458	-1.8494	-2.3928	-1.7806	-3.2022	-4.0004	-2.8529	-3.6608	-3.4356	-2.5613	-2.8382	-3.799
-13.814	-12.907	-12.228	-12.339	-12.45	-12.364	-13.538	-13.578	-12.291	-11.301	-12.878	-13.869	-11.695	-14.126	-14.286	-12.647	-11.348	-12.493	-12.655	-14.417	-12.166	-12.855	-13.22	-13.854	-13.289	-12.3	-11.139	-13.459	-12.702	-13.482	-11.772	-11.531	-13.088	-11.275	-11.002	-13.317	-12.516	-12.294	-13.309	-12.713	-12.023	-13.147	-11.435	-11.989	-13.539	-10.799	-14.162	-11.668	-13.969	-13.085
-2.8369	-3.758	-2.8702	-3.247	-1.8225	-4.4145	-3.859	-4.9081	-5.4567	-4.7646	-4.9567	-3.8649	-4.4303	-5.4866	-6.6132	-3.6617	-2.4197	-3.8573	-4.4788	-4.0693	-3.847	-3.9392	-3.9686	-4.9647	-4.0405	-4.6089	-3.7631	-4.2051	-3.4469	-3.2053	-4.1813	-3.8649	-4.1702	-3.7937	-4.5366	-3.4745	-3.5938	-2.7817	-2.5636	-3.9758	-4.4892	-5.182	-5.4261	-4.2374	-2.42	-4.4028	-3.3107	-2.551	-2.6391	-2.637
-5.6347	-7.1895	-6.9874	-7.1603	-7.6445	-6.3293	-7.2688	-6.4465	-6.8847	-8.9451	-7.4661	-7.6037	-8.2313	-6.96	-7.8475	-8.0656	-8.8839	-8.586	-6.9758	-8.1763	-8.4727	-7.2398	-7.9665	-9.031	-8.0395	-9.119	-6.834	-9.9361	-9.2843	-6.5444	-6.5465	-7.4189	-6.1918	-9.1898	-7.5473	-6.7007	-7.6668	-7.6446	-6.2593	-7.215	-5.1431	-7.4715	-6.8824	-8.2569	-6.1556	-6.838	-9.3837	-7.4573	-7.4089	-7.2567
-10.738	-11.209	-11.36	-11.66	-10.919	-10.954	-11.153	-11.657	-9.7421	-9.4179	-10.094	-10.681	-11.112	-12.211	-8.9836	-11.373	-11.532	-8.8727	-10.915	-11.061	-9.8105	-9.5228	-10.255	-11.314	-10.768	-9.8382	-10.678	-10.16	-11.027	-11.791	-11.268	-9.0974	-12.685	-10.829	-9.9066	-10.562	-12.032	-9.3273	-11.279	-10.567	-11.204	-10.94	-9.3225	-11.9	-11.564	-9.6669	-9.7099	-10.822	-10.298	-10.893
-7.714	-7.7457	-6.6678	-7.8585	-6.4044	-7.2483	-7.0065	-7.842	-6.0281	-7.5941	-5.6761	-8.6666	-7.0012	-6.8172	-6.0836	-8.4092	-8.1313	-7.8609	-8.6854	-7.5508	-7.4799	-10.164	-8.3039	-6.7911	-5.6773	-7.4511	-8.8193	-6.9267	-7.2122	-7.9656	-8.7506	-7.2923	-8.4613	-7.3163	-7.0382	-5.7549	-8.7827	-8.4434	-8.1287	-7.691	-7.4392	-6.8927	-6.3291	-8.2756	-7.1164	-8.5482	-7.2827	-9.0653	-7.3647	-7.5498
-11.348	-10.975	-11.96	-11.325	-11.391	-10.037	-10.1	-9.8164	-9.5492	-10.186	-10.086	-10.483	-10.578	-9.0955	-10.938	-11.793	-10.28	-10.551	-11.573	-12.019	-10.108	-11.572	-10.173	-10.889	-11.547	-9.9857	-12.889	-11.496	-11.979	-10.273	-11.046	-11.483	-10.51	-10.091	-13.934	-11.035	-10.547	-10.631	-10.821	-11.992	-10.324	-10.923	-11.049	-11.098	-10.333	-10.202	-11.269	-9.8602	-10.798	-12.347
-3.0033	-3.6463	-2.5786	-1.884	-3.5815	-1.8017	-2.0676	-2.3673	-3.3605	-3.0564	-1.9653	-1.726	-3.7383	-2.5217	-2.8531	-3.7893	-2.739	-3.0129	-2.3557	-2.4241	-2.8581	-3.97	-2.1134	-2.5767	-1.4474	-2.2336	-3.3852	-3.9353	-2.9638	-1.3177	-2.2279	-3.9858	-2.0057	-1.1286	-2.8985	-2.7089	-2.086	-2.6527	-0.78717	-3.3302	-2.3258	-2.2071	-1.9969	-5.015	-3.0319	-2.7975	-2.0385	-1.4239	-2.3332	-1.585
-12.407	-10.96	-11.814	-10.543	-10.294	-12.01	-10.934	-11.784	-10.038	-8.6144	-11.626	-11.467	-12.003	-11.386	-11.978	-11.131	-11.013	-11.196	-11.702	-13.093	-13.13	-12.255	-11.306	-13.033	-11.296	-12.216	-11.887	-12.041	-12.947	-11.177	-10.57	-13.329	-10.698	-11.387	-11.545	-12.418	-9.6111	-12.1	-11.707	-12.254	-11.01	-12.055	-12.206	-11.517	-11.988	-9.2853	-11.339	-11.203	-12.113	-11.173
-4.0052	-3.979	-3.9773	-2.9848	-4.1366	-4.3339	-3.3045	-3.0115	-3.8462	-2.5295	-4.9907	-3.5601	-4.3048	-5.5996	-6.0044	-4.4545	-4.5764	-4.675	-3.1724	-4.5769	-4.4927	-5.833	-4.1139	-2.5148	-3.2323	-1.4339	-3.0259	-3.8424	-2.1349	-4.1202	-3.5203	-3.868	-4.1237	-4.5638	-3.4598	-3.6278	-3.838	-3.5246	-4.4367	-5.7098	-2.6385	-3.6904	-3.894	-5.412	-4.4718	-5.1737	-4.1951	-4.0808	-4.0795	-4.1681
-3.5531	-2.1012	-3.3765	-1.5737	-2.9548	-2.2174	-3.3672	-3.6102	-2.8899	-3.0965	-1.8921	-2.2415	-3.7081	-1.9554	-2.7943	-3.8609	-2.3941	-1.6026	-1.0811	-2.878	-2.2676	-3.3753	-3.3859	-3.1379	-3.5496	-3.1306	-3.4867	-2.2466	-1.9232	-1.2468	-3.3589	-3.3283	-3.5247	-2.1582	-3.0459	-4.2938	-2.0216	-3.1066	-2.9458	-2.2755	-2.5818	-3.295	-3.8759	-2.2554	-4.6218	-3.6842	-4.1727	-3.9914	-3.8782	-2.1605
-7.1775	-7.8005	-8.5864	-7.8814	-7.2699	-8.6661	-6.0959	-7.374	-6.8554	-7.2515	-6.5106	-6.5548	-7.947	-6.5928	-9.0706	-10.043	-5.3083	-10.74	-7.3705	-8.144	-6.901	-7.0268	-8.1192	-8.7961	-7.9248	-9.8663	-6.7983	-8.9968	-6.4839	-7.7376	-6.2815	-7.366	-8.0393	-9.3024	-7.2839	-8.9301	-5.8152	-6.9917	-9.264	-8.716	-7.5087	-8.1589	-8.0435	-8.7738	-7.6216	-9.3994	-6.325	-8.5099	-6.8094	-7.3543
5.6589	5.3529	6.3032	4.8305	8.0725	4.6475	5.4188	6.4379	6.9105	5.4034	4.8239	4.6342	4.2685	6.8864	5.2921	4.0306	4.435	6.4766	6.5249	4.4853	6.4526	5.2482	5.6842	4.6765	4.8271	4.3104	7.0021	5.2729	6.1565	5.8119	6.1009	3.9563	5.3164	4.7148	6.3484	4.6867	5.4589	5.5191	5.8247	5.4498	5.122	7.1342	6.2618	5.0406	5.5375	7.0144	6.2055	5.6901	4.566	5.8466
-3.3779	-2.179	-4.2531	-3.4766	-3.7313	-2.2313	-3.9155	-2.2311	-2.4675	-4.4613	-4.3103	-2.8373	-2.3195	-3.4424	-1.9416	-0.81574	-2.9873	-2.4806	-2.7598	-4.3578	-3.3144	-3.9491	-2.6802	-4.2673	-4.5999	-5.3219	-3.5077	-3.0198	-3.3086	-2.7415	-2.7971	-2.2572	-1.2024	-2.7008	-3.2105	-4.1563	-3.4803	-2.7644	-1.1654	-3.8873	-2.7655	-2.8136	-2.3274	-3.3143	-3.4894	-2.9097	-4.0297	-3.1436	-2.5263	-2.4214
-0.64138	-0.40161	0.40446	-1.6422	0.58206	-0.59086	0.35536	-0.96817	-0.26718	0.9312	1.1801	0.24675	-1.0134	-1.8207	-0.40007	0.97623	-0.63766	-1.3692	2.143	-1.452	-0.1552	0.50783	-0.021617	0.18406	-0.95006	-0.070776	-1.022	-0.71982	-1.0391	-1.6668	0.79641	-0.073493	-0.58413	-0.63913	0.27415	-0.068935	-0.33676	-1.3317	0.56575	1.6078	0.43815	0.62385	-0.75417	-0.68368	0.30034	-1.0386	-0.95015	0.504	0.6467	-1.4128
-2.1339	-2.1344	-2.6625	-2.8669	-3.5467	-2.9403	-2.9629	-2.7653	-2.6381	-2.3587	-2.7373	-3.7426	-4.0517	-2.9251	-2.3166	-4.1846	-4.391	-4.3367	-3.3191	-2.4399	-3.1341	-4.9589	-2.7515	-4.0072	-3.8931	-2.4278	-3.4748	-2.3269	-4.2961	-2.4144	-3.225	-1.4843	-5.3055	-3.9366	-3.4167	-3.0157	-2.0073	-2.3156	-3.0689	-3.0333	-2.6005	-2.5098	-3.2476	-2.3429	-4.1496	-4.2632	-3.8266	-2.69	-3.385	-2.404
-9.572	-8.504	-10.35	-9.4504	-9.3075	-10.549	-8.262	-10.667	-7.4817	-9.7862	-9.7608	-10.393	-10.504	-10.529	-9.7277	-10.443	-9.7192	-9.4866	-8.9405	-9.3074	-10.39	-9.8183	-11.257	-8.8269	-9.9365	-9.074	-9.6414	-8.9805	-9.4632	-10.055	-8.1905	-9.4735	-10.884	-10.203	-9.9764	-8.9189	-9.3955	-9.0757	-8.5921	-10.097	-10.384	-7.5635	-8.5532	-10.451	-8.7902	-9.6406	-8.5467	-7.8309	-10.894	-10.588
-3.3346	-3.7746	-3.7134	-2.836	-2.6684	-3.5475	-3.6841	-3.6918	-5.4777	-1.4213	-3.6931	-3.6562	-2.6626	-4.9274	-3.4263	-3.2365	-4.6031	-2.8227	-4.6226	-5.2314	-5.3059	-4.6874	-3.7028	-3.8319	-3.4524	-4.2276	-4.5141	-4.1668	-4.6527	-3.5726	-1.64	-2.6919	-3.4298	-3.1374	-4.8948	-4.9598	-4.8124	-2.4735	-2.6621	-3.5716	-3.2278	-2.2124	-3.0192	-3.7666	-3.8415	-3.469	-4.3561	-1.9581	-5.1488	-3.2527
1.9113	1.5561	3.2511	3.6796	3.5137	2.9634	4.4824	3.6755	3.2626	2.301	3.27	1.9535	4.0514	2.6523	2.9649	3.5606	2.1113	2.2928	3.2265	2.7272	2.5203	2.8297	1.857	3.0357	3.5904	3.1687	5.1526	3.4584	1.8456	3.4482	2.5668	2.1641	1.42	2.2727	3.2951	2.1421	1.4922	2.9262	3.6479	2.4537	3.3871	3.4579	2.6127	2.1394	3.1832	2.4955	1.8121	3.8025	3.4343	2.7559
9.757	6.0138	7.7807	8.4217	10.585	7.8588	8.3488	9.5275	8.3938	8.6981	9.028	10.253	9.1222	8.3436	7.8464	7.867	9.614	8.2591	7.6257	9.3126	8.073	8.6747	8.1484	7.7328	8.3674	9.5188	10.243	8.4871	9.7643	8.6896	9.5949	7.915	9.5113	7.4192	10.202	9.4848	7.8903	8.7927	7.4595	9.3052	8.6136	10.154	7.5956	7.1604	7.917	8.127	7.1707	6.6026	9.7183	9.978
-3.9617	-4.257	-4.6047	-4.8014	-2.7371	-3.3275	-4.9674	-2.0248	-3.9275	-3.6418	-3.6384	-3.085	-6.1529	-4.2082	-4.187	-4.4043	-4.3396	-4.7937	-3.5757	-3.135	-2.9909	-4.8995	-5.1637	-3.9132	-4.4288	-4.6275	-4.6403	-4.6856	-4.3873	-4.0077	-3.1346	-2.7422	-5.4747	-4.2309	-3.7981	-4.1251	-5.6588	-4.6232	-3.5573	-3.2628	-5.3251	-4.8737	-4.4405	-3.9834	-3.3863	-3.8549	-5.0031	-3.8585	-4.2846	-5.4828
-0.90465	-0.75702	-0.86382	-1.3104	-2.4414	-0.62864	0.9868	-0.28312	-0.13696	-0.924	0.15341	0.32066	0.014928	-0.97135	-0.95084	-2.9084	-0.8336	-0.60914	-0.92273	-0.32219	-1.231	-1.033	-2.1452	-1.1652	-0.86025	-1.8611	-0.7639	-1.8481	-0.79777	-1.9231	-0.86016	-1.811	-1.6082	-0.31914	-1.3797	-1.0862	-2.3062	-0.62673	1.3122	-0.95342	-0.13669	-1.4831	-1.5983	-1.4089	0.035742	-1.7492	-3.1006	-0.91205	-0.51408	-0.99791
5.5825	5.9067	4.1564	3.7989	4.1073	4.5745	3.9052	5.0094	4.424	6.2109	4.9873	4.1513	6.036	4.8666	5.4791	5.2414	5.8798	5.5238	4.8835	6.4359	4.7098	4.4285	5.3191	3.9946	6.0511	5.4589	5.0564	5.8893	5.1976	4.9599	4.5706	3.4218	5.6317	5.1378	4.663	4.5407	4.4021	4.1854	4.5153	5.1771	6.3853	4.4802	6.4596	4.8896	3.3933	2.1889	5.2571	5.3786	4.7577	6.0045
-5.5562	-6.0928	-4.0169	-6.3586	-5.8536	-5.8478	-4.7205	-6.0322	-4.7331	-5.6883	-6.0508	-6.45	-6.2627	-5.4084	-5.9621	-5.81	-5.7553	-4.7262	-7.5201	-3.7236	-6.0298	-6.2406	-6.0409	-5.0377	-4.4871	-5.1408	-4.7101	-5.9417	-4.3865	-7.1475	-5.4014	-6.3483	-6.118	-6.6164	-5.7203	-5.9058	-5.2202	-4.2035	-4.0682	-4.6989	-5.8042	-6.5017	-5.4445	-5.1698	-6.7351	-4.0221	-5.6524	-6.3597	-6.5751	-5.244
-23.373	-21.708	-22.066	-22.367	-22.379	-21.695	-22.567	-21.863	-24.11	-21.487	-22.171	-21.081	-22.577	-22.656	-23.236	-24.408	-21.576	-21.095	-22.638	-22.461	-21.589	-22.765	-21.761	-22.18	-22.227	-20.474	-22.838	-21.741	-23.368	-22.79	-21.235	-22.871	-22.524	-22.732	-21.716	-22.158	-21.831	-23.279	-22.531	-23.175	-23.912	-21.816	-21.222	-22.375	-22.616	-21.509	-22.229	-21.878	-21.46	-20.764
-8.4181	-8.2742	-8.0844	-8.716	-8.5205	-8.7491	-8.1542	-10.936	-9.1129	-9.8206	-7.4985	-8.3252	-10.052	-9.1156	-8.9973	-10.462	-8.0423	-9.6238	-10.093	-9.2835	-10.303	-10.193	-7.5114	-9.8773	-8.256	-9.3956	-9.0908	-9.1145	-8.534	-9.3738	-10.501	-8.3531	-8.9181	-8.7755	-8.8854	-8.1095	-7.6294	-8.4668	-7.8974	-8.2358	-7.6739	-8.8239	-9.7075	-9.6538	-8.3156	-8.8077	-9.7592	-8.6547	-8.3723	-8.5419
-13.41	-15.182	-12.298	-12.2	-13.294	-12.752	-12.698	-11.962	-13.263	-12.54	-12.341	-13.927	-14.017	-13.337	-14.366	-14.316	-11.909	-13.475	-13.072	-12.616	-13.53	-11.824	-12.983	-11.754	-13.763	-13.367	-14.889	-13.362	-12.464	-13.12	-13.739	-12.686	-13.855	-12.938	-12.194	-14.177	-13.413	-11.819	-12.44	-13.885	-13.061	-14.359	-12.551	-12.839	-12.922	-15.425	-14.695	-13.232	-13.587	-13.164
-3.0082	-2.1353	-1.9438	-1.2826	-3.2698	-2.8323	-0.98812	-2.7632	-2.8095	-2.9188	-3.4343	-3.6297	-1.7776	0.077207	-1.3194	-3.0319	-2.0147	-1.6583	-2.724	-1.1403	-1.8067	-2.181	-2.1938	-2.1061	-3.0264	-1.2786	-2.3083	-1.5799	-2.4529	-1.8613	-0.69882	-0.92785	-2.6221	-4.1223	-1.5151	-3.1862	-3.605	-2.4698	-3.1724	-2.8219	-1.8266	-0.96196	-1.1976	-1.8118	-3.7568	-2.5796	-1.9694	-3.0429	-1.8024	-2.9726
-11.988	-10.476	-12.9	-10.437	-13.622	-11.459	-11.17	-10.728	-11.395	-10.044	-10.838	-11.653	-13.065	-10.904	-10.495	-11.146	-11.492	-11.63	-11.562	-9.9655	-11.719	-11.265	-12.263	-12.368	-10.654	-11.868	-12.921	-11.035	-12.065	-10.955	-10.692	-12.368	-11.583	-12.32	-9.8102	-11.718	-12.027	-11.55	-11.284	-11.528	-13.255	-9.8562	-9.6488	-10.963	-10.915	-12.88	-11.099	-10.371	-10.519	-10.235
-0.30629	-1.5401	-1.5977	0.75085	-1.1455	0.37278	0.98288	0.020078	0.25549	1.0303	-1.2107	0.41621	0.23962	-0.51633	0.79484	-0.2604	-1.8064	-0.15063	-0.1694	1.3137	0.38181	0.48379	-0.039192	1.068	0.13436	-0.063344	0.2504	-0.70346	-0.21329	1.2016	-0.35413	0.33043	-0.9841	0.30309	0.56006	0.47157	0.13871	0.00276	-1.2202	-0.27492	-0.70722	0.34142	0.12237	-0.076404	0.57993	-0.6724	0.23781	-1.1822	-0.52562	0.27296
5.3583	6.3477	5.2078	5.2536	6.8762	3.5828	6.5228	4.6189	2.8705	5.4852	4.9647	5.8419	5.3787	5.3513	5.1483	7.152	5.7084	5.6578	5.8292	5.3573	6.5328	5.1665	5.0522	4.369	3.975	5.6911	4.9778	5.5878	5.3916	4.4877	3.7935	5.7367	7.4315	5.3339	5.5108	4.3871	5.6206	4.7524	5.5566	6.2626	5.4345	5.2892	6.6218	6.3581	6.6112	6.268	4.5658	5.712	5.4403	5.0194
-11.82	-12.499	-13.749	-13.637	-13.281	-15.327	-12.688	-13.074	-12.825	-13.146	-15.083	-13.297	-12.814	-12.046	-13.495	-14.245	-12.59	-12.435	-12.342	-12.985	-12.683	-12.222	-13.426	-14.03	-12.869	-13.999	-12.844	-12.554	-13.091	-12.684	-13.124	-12.803	-13.476	-13.468	-12.804	-11.596	-12.915	-12.274	-12.149	-12.746	-13.175	-12.001	-11.619	-12.546	-14.091	-12.275	-12.484	-13.167	-12.618	-12.927
-2.2523	-1.2123	-3.2559	-2.1956	-2.862	-1.9894	-2.3575	-2.7207	-2.7279	-2.9991	-2.1981	-3.6292	-2.1992	-1.9251	-2.5954	-2.1528	-1.7634	-2.1847	-2.2142	-3.4587	-2.1283	-2.3954	-2.8854	-2.8636	-1.8962	-2.5698	-1.6567	-1.3626	-1.0711	-1.7594	-3.2519	-3.2583	-2.2736	-2.8371	-1.1664	-3.3295	-3.5768	-2.5355	-2.9713	-3.7168	-0.35726	-3.4907	-1.2427	-2.4653	-3.1353	-0.97729	-2.0962	-1.4652	-2.0123	-2.7607
-4.563	-4.0572	-5.1484	-3.897	-3.6671	-2.101	-2.6774	-4.1003	-3.0577	-4.6915	-2.8267	-3.4384	-3.6999	-4.1457	-2.5056	-3.2107	-2.35	-3.5105	-1.5225	-1.1809	-4.9202	-3.1508	-3.4066	-4.1824	-3.9003	-3.8576	-5.035	-3.7879	-4.6877	-3.2827	-3.2898	-3.7745	-4.5093	-4.5568	-5.2203	-3.2889	-3.5342	-4.1384	-3.5836	-5.043	-4.2689	-3.6638	-3.1864	-3.7629	-3.7119	-5.0041	-2.7743	-4.1473	-3.0049	-2.9643
-13.559	-13.466	-13.462	-13.485	-12.985	-12.614	-11.896	-13.618	-13.239	-13.462	-13.061	-13.899	-12.173	-11.924	-12.898	-11.529	-13.198	-11.564	-12.624	-12.779	-11.477	-12.591	-13.194	-12.156	-12.742	-12.513	-11.281	-12.524	-11.313	-12.441	-12.662	-14.299	-13.275	-14.044	-12.596	-13.468	-12.373	-12.184	-13.903	-13.986	-14.986	-12.037	-12.075	-12.231	-14.239	-12.619	-12.537	-11.68	-12.776	-12.08
0.085199	-0.013375	0.41065	-0.062938	-1.6791	-0.59456	0.51262	-0.98036	-0.23325	-0.77492	-0.41706	-0.65637	-1.034	-0.86062	-1.813	-0.28227	0.4562	0.40737	0.52872	0.58029	1.2509	-0.77196	-2.016	-0.68566	0.34153	1.2961	-0.1381	1.9723	-0.24612	-0.33611	-0.42607	-1.4686	-0.73874	-0.85267	1.5601	0.70539	-1.5468	-0.26726	-2.0629	-0.30551	-0.79785	-0.7817	-0.49848	-0.82563	-2.1031	-0.55674	-0.19973	-0.33741	-0.13027	-1.3032
-13.348	-13.794	-13.717	-12.857	-15.01	-14.456	-14.342	-14.323	-13.955	-14.795	-13.842	-14.913	-14.212	-16.17	-14.669	-14.431	-12.944	-14.312	-15.775	-13.873	-13.376	-14.427	-14.52	-14.982	-14.065	-16.909	-15.457	-14.828	-14.949	-14.339	-14.463	-13.37	-14.882	-14.092	-14.987	-15.45	-14.9	-15.363	-14.688	-13.562	-14.739	-15.621	-14.28	-14.524	-14.601	-14.682	-15.317	-13.889	-14.412	-15.982
-15.894	-14.055	-15.111	-14.412	-14.86	-13.411	-13.657	-16.308	-14.806	-15.277	-14.645	-14.294	-13.332	-13.062	-15.381	-14.39	-14.406	-15.781	-14.804	-12.846	-16.065	-13.618	-13.85	-16.099	-14.915	-15.829	-15.65	-14.416	-15.351	-15.809	-12.503	-14.61	-14.693	-16.288	-14.357	-15.541	-13.473	-12.905	-14.923	-15.252	-15.425	-15.421	-15.331	-15.632	-14.304	-14.154	-14.355	-14.537	-14.36	-14.607
-16.109	-14.726	-13.375	-13.975	-15.014	-14.295	-13.99	-14.465	-13.608	-14.803	-12.992	-15.418	-13.129	-15.048	-13.292	-12.805	-15.124	-14.628	-14.707	-14.664	-14.159	-14.605	-15.949	-15.204	-13.293	-13.886	-14.624	-14.066	-14.748	-14.675	-15.352	-14.263	-13.649	-15.111	-12.389	-13.311	-14.555	-14.392	-13.646	-15.135	-12.638	-15.122	-16.062	-14.754	-15.612	-13.874	-13.457	-14.403	-15.129	-14.323
-23.452	-22.488	-21.062	-23.163	-22.034	-22.322	-21.449	-22.868	-23.234	-22.006	-23.96	-20.666	-21.702	-21.881	-23.729	-21.462	-23.504	-23.058	-22.219	-21.735	-22.604	-22.889	-22.38	-20.992	-21.627	-22.838	-22.77	-22.139	-22.585	-21.877	-20.34	-22.055	-22.63	-21.482	-21.65	-22.049	-21.536	-22.479	-21.53	-21.509	-21.853	-21.001	-22.386	-22.416	-22.634	-22.323	-20.958	-22.727	-22.475	-21.191
-0.5216	-0.83798	-0.51732	-1.8944	-1.6096	0.87305	-0.47807	-0.98106	-0.54042	-0.75301	-0.60806	-0.71901	0.32953	-0.054526	-0.59857	-1.1114	0.033591	-1.7473	-0.57361	-1.4345	1.1591	-0.25294	-0.96032	-0.64252	-0.14569	-1.5187	-0.89613	-1.4334	-0.86282	-0.6487	-1.3315	0.59215	0.13315	-1.4439	-0.32215	-1.6349	-0.60411	-0.66821	-0.23163	0.52047	0.11294	-0.54718	0.70206	0.17017	-0.084591	-0.039229	0.63247	-2.0879	-1.1199	-1.4243
-1.4793	-2.4852	-2.1822	-2.263	-2.8155	-3.2647	-2.5688	-2.2544	-1.4923	-2.0258	-3.4908	-2.898	-1.9308	-4.3699	-2.3521	-2.7648	-2.5577	-2.9673	-1.264	-2.6078	-3.1374	-4.0688	-2.5805	-1.4626	-1.3496	-2.916	-2.6625	-2.4432	-3.2662	-3.3898	-2.1931	-3.3983	-2.0146	-2.8683	-3.6877	-1.4156	-2.2277	-2.3291	-2.5124	-1.6898	-1.2109	-2.9326	-1.6773	-3.2454	-2.7924	-3.2453	-1.8727	-2.2965	-2.3837	-2.907
9.1454	8.2927	8.6494	8.1835	8.4458	9.7	7.6881	8.0899	7.2406	7.2635	8.9825	6.2019	8.1127	7.7492	9.0211	9.0042	8.1279	8.5448	7.8141	9.2634	7.6096	6.98	8.6074	7.7529	6.7772	8.8771	6.9185	10.793	7.5642	7.0827	6.9277	7.9334	5.7022	8.3191	6.7452	7.3766	7.6719	6.8048	7.5185	6.8843	8.6473	8.1991	7.1527	6.9311	8.0153	9.2929	7.6311	6.8855	7.5616	7.3199
-9.702	-12.293	-12.015	-12.362	-11.368	-12.179	-11.436	-11.844	-9.5032	-12.74	-10.812	-10.149	-10.734	-11.62	-11.775	-10.929	-10.571	-12.053	-12.206	-11.863	-11.389	-11.892	-11.983	-12.314	-11.832	-9.8407	-11.934	-10.198	-11.664	-10.528	-11.254	-11.489	-13.448	-10.653	-11.032	-11.435	-11.674	-12.533	-12.67	-11.11	-11.103	-12.277	-11.663	-12.326	-11.006	-11.262	-12.133	-10.161	-13.26	-12.175
-1.6163	-1.7778	-1.2621	-1.8404	-2.1445	-2.8404	-1.2142	-0.98026	-2.8422	-2.246	-2.0334	-1.0391	-1.902	-1.547	-1.7177	-1.8343	-2.3295	-1.1292	-0.90083	-1.0053	-3.2661	-3.7044	-2.1043	-2.7576	-1.082	-0.73089	-2.032	-3.2796	-1.9202	-0.9841	-3.1196	-2.3862	-3.0128	-3.8516	-1.5085	-0.82833	-1.9749	-1.8088	-0.7459	-0.64205	-2.0196	-2.1038	-0.37552	-1.3884	-2.018	-1.1952	-1.5068	-2.4141	-2.2733	-0.49663
-1.4841	-3.0903	-3.8777	-3.1128	-1.9627	-1.3195	-0.24202	-2.9696	-3.3964	-1.8075	-3.5489	-1.7346	-2.5728	-2.9179	-3.2475	-3.1556	-2.9687	-1.6761	-0.85877	-2.4382	-2.5745	-2.2338	-2.6952	-2.6164	-2.1133	-1.6608	-3.081	-3.2898	-2.6037	-1.3977	-2.3175	-0.31614	-1.7475	-3.412	-3.7542	-1.603	-2.2051	-2.5599	-2.5429	-2.3171	-1.84	-2.9292	-2.8443	-3.3115	-2.4766	-2.4999	-1.9462	-2.9125	-2.2309	-2.148
2.5986	3.6734	4.5393	1.9647	2.7349	2.7654	3.3361	3.1308	2.9098	2.0303	3.1016	2.119	4.9049	1.4163	2.3928	2.8893	4.2213	2.155	4.0013	3.7566	3.1862	4.1822	3.2432	3.1075	2.0186	3.5064	3.2555	3.3523	3.5493	4.6559	2.4656	3.5759	2.6987	4.23	1.7756	3.5748	3.7795	4.9561	3.1968	3.2507	5.9614	2.9805	2.5633	5.0482	2.7226	3.8798	2.7656	2.9077	2.8208	2.4418
-12.296	-12.142	-11.99	-12.712	-11.266	-11.043	-12.337	-11.102	-10.644	-11.394	-11.118	-11.999	-11.006	-8.6904	-10.992	-12.867	-12.455	-12.767	-11.317	-12.325	-12.487	-12.04	-11.895	-11.381	-10.709	-12.291	-11.147	-11.623	-10.629	-12.859	-11.608	-12.956	-11.927	-10.086	-11.304	-10.386	-10.748	-11.994	-10.187	-11.414	-12.188	-12.93	-11.649	-11.763	-9.1829	-11.2	-11.775	-10.811	-11.744	-11.259
-2.418	-0.20394	1.164	-0.79387	0.39896	-1.9762	-0.58006	0.52445	0.23895	0.20399	1.0741	0.073725	0.21627	-0.068442	-0.42161	-0.6023	0.39855	-0.3108	-0.54176	-0.061487	1.7046	-0.4176	-1.5141	2.3419	0.76372	-0.057306	-1.5668	0.071328	0.065523	1.166	0.32927	-0.71883	0.60151	0.95755	0.10727	-0.51339	1.6628	1.1409	0.63971	-1.3884	-0.86388	-0.18377	1.1848	0.43333	0.93944	-0.53434	1.7848	0.50491	2.1774	-0.66121
-11.937	-10.481	-11.884	-12.454	-11.933	-11.471	-12.692	-9.3708	-11.624	-11.487	-10.793	-11.991	-11.291	-11.178	-12.579	-11.452	-12.599	-12.041	-12.639	-11.545	-13.115	-10.481	-11.642	-10.615	-11.72	-11.477	-11.055	-10.371	-11.401	-10.758	-12.066	-10.611	-10.894	-12.191	-11.544	-13.265	-11.786	-10.553	-11.796	-11.152	-10.805	-12.95	-11.372	-11.834	-12.159	-10.584	-10.878	-11.716	-11.596	-10.258
5.9149	5.6671	7.3629	6.1193	6.9132	6.8397	5.3697	6.2259	6.3689	6.6356	7.6947	7.1351	6.3497	6.9565	7.0339	6.4603	6.2198	7.0795	6.4959	6.883	6.5391	7.2021	7.561	8.0714	7.8274	5.1383	6.2306	6.0951	7.126	7.8121	6.3266	6.8562	7.4615	5.289	7.4363	8.7163	6.5434	6.4711	7.6381	7.3454	5.9771	8.7727	5.8884	8.0427	6.4486	6.4662	7.0678	7.5351	6.5887	7.3443
-2.2805	-2.9782	-1.8069	-1.1694	-0.41111	-1.5926	-1.309	-2.1886	-1.5831	0.6555	-1.7344	-2.5499	-2.1516	-0.67475	-2.0179	-0.99693	-1.6543	-0.74435	-1.0204	-1.5022	-2.237	-1.0434	-1.3454	-2.3996	-2.0579	-1.8536	-1.5932	-2.6001	-0.71177	-1.9197	-0.4291	-1.1828	-2.7578	-0.67904	-1.8819	-1.9609	-2.6887	-2.8148	0.61179	-3.521	-1.1326	-2.2415	-1.9013	-2.3513	-1.9039	-1.453	-0.63185	-0.012582	-1.0653	-2.5884
-7.9164	-7.5928	-8.4139	-6.6931	-9.3966	-9.5119	-6.0389	-5.8867	-7.3222	-7.2266	-8.1985	-7.5017	-7.5999	-6.7958	-7.6184	-7.2133	-8.4452	-7.6175	-6.7302	-8.2078	-6.2865	-8.6302	-8.575	-7.3046	-7.6183	-9.5083	-6.7754	-7.9411	-6.5373	-8.1478	-6.6265	-6.2815	-6.5441	-7.3152	-8.8554	-8.5746	-5.3732	-7.4278	-7.2849	-8.0386	-8.0031	-8.0632	-7.8615	-6.848	-8.3799	-7.4412	-7.7709	-7.7702	-7.085	-7.4253
-2.3221	-0.6769	-1.864	-0.83887	-0.83726	-3.0239	-2.3705	-0.74958	-4.3691	-2.9684	-2.9378	-4.2814	-2.556	-1.8638	-1.1806	-3.9486	-3.289	-3.0566	-1.9495	-2.9786	-2.6739	-3.3067	-2.2268	-1.4601	-2.3977	-3.6059	-2.1736	-1.232	-3.2427	-3.5537	-1.9752	-1.901	-3.1755	-2.3837	-1.8513	-3.5046	-2.3617	-1.5592	-3.3555	-2.0475	-1.9221	-3.0683	-3.0861	-2.7221	-3.623	-1.8071	-2.9322	-1.8493	-1.1472	-0.84074
-13.107	-14.139	-14.552	-14.605	-14.789	-14.152	-14.604	-14.643	-16.037	-14.952	-14.538	-14.225	-12.626	-12.995	-13.501	-15.318	-15.927	-16.31	-13.341	-14.662	-15.431	-15.15	-13.316	-15.356	-14.19	-14.064	-12.42	-14.967	-14.649	-13.959	-15.205	-13.431	-16.349	-15.17	-14.311	-14.4	-14.562	-14.337	-14.171	-15.155	-14.195	-15.212	-15.249	-14.669	-15.915	-14.321	-14.73	-15.323	-14.023	-15.594
0.7989	2.3262	1.8288	1.868	2.151	1.9511	1.754	2.0592	1.4953	3.3438	1.9834	1.5721	2.6226	2.0706	3.3493	2.1524	1.3262	2.613	2.6983	2.6853	2.2096	2.8009	2.1298	0.33093	1.6112	0.28472	1.3887	1.3907	2.2486	3.4989	1.0855	1.6413	1.6184	1.4364	1.7928	3.3644	1.7303	1.7842	1.0269	0.91016	-0.34727	1.7197	1.8079	2.1036	2.3661	1.0415	1.1024	2.4133	1.4927	2.2712
-14.079	-13.283	-14.552	-13.564	-13.478	-12.012	-12.406	-15.255	-12.884	-13.227	-12.888	-12.911	-13.503	-13.951	-12.065	-14.158	-13.856	-12.374	-14.249	-12.169	-12.111	-13.055	-12.517	-13.325	-12.287	-13.907	-11.871	-10.504	-14.243	-12.827	-13.098	-13.303	-13.422	-14.05	-13.554	-14.747	-13.274	-13.037	-12.739	-14.489	-12.692	-12.984	-13.577	-13.228	-14.111	-14.6	-13.581	-13.888	-12.602	-13.31
0.50793	-0.15368	1.248	1.7055	1.6471	2.5617	0.53067	1.2646	1.4101	1.5795	1.9799	1.3568	1.4298	1.6629	0.44086	0.5399	0.97482	1.5815	0.36999	2.1196	1.5941	0.61995	1.4965	2.0275	1.9826	1.1473	1.5832	0.72696	2.6253	0.24749	1.7616	2.9982	1.0944	1.5132	2.2105	2.8492	2.8441	2.4119	2.1961	0.96462	0.98479	2.5999	2.0436	2.4364	2.2277	2.8563	3.2924	1.7799	2.5734	2.8999
-21.326	-23.265	-20.502	-19.593	-20.042	-21.656	-22.547	-20.354	-21.486	-20.327	-21.249	-19.833	-22.531	-21.148	-19.761	-21.421	-20.339	-20.365	-19.808	-21.39	-20.144	-22.544	-19.931	-21.022	-19.942	-21.966	-21.076	-20.605	-21.413	-19.727	-22.554	-19.522	-22.459	-20.204	-20.922	-19.205	-20.279	-19.209	-20.636	-21.095	-21.031	-19.781	-19.573	-21.839	-21.386	-20.729	-21.818	-22.04	-20.435	-20.114
-3.5481	-2.8402	-2.9435	-2.2838	-3.0553	-5.3212	-1.4515	-1.6325	-3.1196	-3.233	-2.4965	-3.4946	-3.3111	-3.7072	-3.581	-3.0641	-2.4598	-1.7718	-3.6263	-4.4545	-3.6297	-1.0088	-1.2523	-3.1942	-2.3233	-2.9018	-2.2017	-2.5574	-3.9738	-1.9059	-2.5712	-3.2742	-3.417	-2.8206	-4.9519	-3.4704	-1.9687	-4.0453	-4.4138	-4.5174	-4.2379	-3.7331	-5.5285	-2.3934	-3.4096	-0.71463	-2.4246	-2.239	-4.5345	-3.8801
8.2502	8.0249	7.7152	8.6824	7.2244	6.9759	8.6278	8.5854	8.6775	7.6311	7.4475	7.3078	6.7005	8.2535	7.6771	7.6034	6.4787	6.8849	8.0732	8.6714	6.6207	7.9252	7.1953	7.2791	8.0635	7.8384	9.1196	9.2107	7.016	8.8551	7.4001	8.7652	7.4902	7.0987	8.9248	7.643	8.4593	7.6762	6.9087	7.6212	6.4512	9.0198	7.7787	7.5223	7.5535	8.5349	7.1082	6.7631	7.054	7.3432
-3.9381	-3.7041	-4.35	-4.5202	-3.9597	-4.8747	-3.505	-4.391	-5.6361	-4.9924	-4.6099	-3.2927	-3.9215	-3.3417	-4.3862	-5.5198	-5.7263	-4.0007	-3.7347	-4.4868	-4.2241	-4.4858	-3.935	-4.0594	-4.7203	-4.0111	-3.6421	-3.9101	-4.3465	-4.8685	-4.2161	-5.4251	-5.5908	-4.5224	-5.1902	-4.4641	-4.2462	-4.7684	-4.9194	-4.8597	-5.1911	-5.3682	-3.5738	-4.9688	-5.3096	-5.1324	-4.9218	-5.4723	-3.785	-3.5549
-2.1921	-1.1569	-1.7157	-2.6791	-2.0189	-0.32147	-2.6069	-2.0284	-2.4924	-1.6326	-2.0049	-1.3432	-2.3494	-1.5174	-0.14617	-3.1801	-1.2627	-2.1324	-1.0761	-0.43247	-2.6803	-3.3153	-1.6043	-2.5336	-1.1643	-1.8404	-3.1945	-1.5309	-2.9065	-0.99594	-1.0787	-1.3809	-2.8313	0.08771	-1.7291	-2.0452	-4.2531	-2.6413	-1.3795	-1.8765	-2.7529	-2.1353	-0.45861	-0.94546	-0.59831	-1.6289	-1.4436	-1.5731	-2.5059	-0.89341
-15.729	-13.877	-14.939	-14.811	-14.473	-12.647	-12.669	-14.467	-15.15	-14.612	-14.528	-14.838	-15.605	-13.51	-16.308	-13.759	-15.812	-14.937	-15.465	-14.686	-14.758	-14.236	-15.239	-15.719	-14.193	-13.897	-13.962	-15.153	-14.366	-14.759	-13.159	-15.08	-14.848	-13.529	-14.944	-14.189	-13.183	-12.582	-13.749	-15.132	-14.543	-15.845	-14.057	-14.25	-14.076	-14.348	-15.863	-14.237	-15.606	-15.482
1.4538	1.0623	0.13401	0.71566	0.67163	1.8638	0.20172	0.76096	-0.30581	0.29639	0.62198	-1.1718	-0.92111	1.1133	0.99898	0.11354	-0.71175	-0.17614	-0.37793	2.2736	0.1445	0.102	1.0984	0.88148	1.4246	0.021509	-0.60237	-0.36504	-0.35559	-0.19416	-0.27704	0.33035	1.7494	-0.28445	0.12065	0.97956	0.72438	0.38163	0.8416	0.45464	-0.13631	-0.44784	-0.57042	0.16509	-0.084112	-0.53237	-0.19333	2.0603	0.98784	0.67085
-14.118	-14.959	-13.073	-15.536	-14.041	-14.195	-14.937	-14.849	-13.745	-11.93	-14.126	-14.808	-14.835	-13.524	-15.244	-13.846	-14.814	-13.62	-14.931	-16.091	-12.826	-14.372	-14.502	-13.605	-13.304	-13.024	-13.071	-13.161	-15.174	-14.852	-12.472	-14.044	-12.37	-12.871	-15.261	-13.38	-12.011	-14.406	-13.978	-13.302	-12.945	-12.618	-12.886	-12.807	-14.428	-14.569	-15.221	-14.593	-13.684	-13.57
10.615	8.3136	8.6253	9.7975	8.727	10.107	9.2088	9.2286	10.145	10.463	9.2664	8.8807	9.993	9.9058	9.957	8.9938	10.758	8.8212	8.2541	9.2674	9.8318	9.2821	9.6059	10.605	11.14	10.448	10.014	11.355	9.5854	9.8416	10.312	9.5796	9.5027	8.9345	10.351	10.302	10.2	9.4888	8.5324	9.0044	9.3345	12.021	9.8489	10.464	10.031	10.566	8.9563	10.603	9.134	10.45
-2.1479	-3.7799	-2.4766	-3.8917	-3.2128	-2.5919	-2.4058	-1.9515	-2.8394	-3.5117	-2.7612	-2.0268	-2.9354	-1.2052	-1.7978	-2.5154	-3.5903	-3.0089	-2.3433	-2.0612	-2.4105	-3.4316	-2.8778	-3.6516	-2.5704	-0.63767	-4.3947	-2.1165	-2.7229	-0.33454	-2.0319	-2.6392	-2.1778	-1.9956	-1.7512	-4.7488	-1.6376	-2.6584	-1.7132	-1.328	-2.1648	-4.0764	-1.6064	-4.3248	-1.0561	-2.8895	-2.3146	-2.2053	-2.9151	-2.3862
-20.941	-20.712	-20.259	-20.496	-20.786	-20.897	-21.458	-21.137	-20.462	-19.37	-19.62	-21.303	-19.472	-21.551	-21.301	-21.553	-21.376	-20.727	-20.229	-21.312	-22.493	-20.9	-19.447	-21.899	-20.448	-22.163	-22.132	-20.316	-19.857	-20.27	-20.898	-20.27	-20.426	-19.214	-20.717	-22.103	-20.426	-21.564	-20.581	-20.337	-20.88	-20.881	-21.059	-21.491	-20.483	-20.514	-20.143	-19.727	-20.643	-23.983
-21.826	-21.418	-23.134	-21.944	-23.183	-23.579	-21.627	-22.845	-21.979	-22.257	-20.996	-22.654	-22.142	-21.502	-24.906	-21.165	-20.725	-21.398	-22.715	-23.527	-23.108	-23.159	-21.474	-22.4	-21.582	-23.128	-21.388	-22.649	-20.111	-21.686	-23.785	-22.247	-22.008	-21.114	-22.294	-21.96	-23.304	-22.895	-21.035	-21.624	-21.896	-23.729	-22.686	-21.716	-20.489	-21.746	-20.937	-22.276	-22.25	-22.204
-11.549	-11.048	-12.025	-10.832	-12.38	-12.041	-11.61	-12.357	-11.342	-10.615	-11.785	-11.439	-12.927	-11.929	-11.618	-11.487	-10.098	-12.403	-10.685	-11.137	-11.267	-10.781	-10.135	-12.038	-11.703	-11.406	-10.583	-12.213	-11.46	-10.527	-10.866	-11.881	-12.471	-11.123	-12.255	-11.662	-12.874	-10.744	-11.152	-12.346	-12.341	-10.697	-12.609	-10.559	-11.92	-10.534	-12.05	-9.5264	-10.076	-11.609
-4.322	-3.6128	-3.8756	-3.3937	-3.8056	-4.1874	-3.6497	-3.1841	-1.9646	-4.5826	-2.3261	-4.2396	-4.0239	-3.1736	-4.9863	-2.7588	-3.2128	-2.6542	-3.5136	-3.4647	-2.1478	-3.7059	-3.4896	-3.7179	-3.6417	-2.0834	-3.8516	-2.1894	-4.036	-3.4138	-4.6034	-3.177	-3.43	-2.8296	-4.434	-4.1879	-4.1669	-3.3788	-2.9681	-3.3045	-4.653	-2.4615	-3.6008	-3.1899	-3.8909	-3.4637	-2.0737	-3.8746	-4.4337	-2.2396
5.0759	5.1901	6.0113	7.7736	4.2584	5.1379	6.3189	6.3661	4.2321	6.1851	6.182	5.252	6.1744	3.4948	6.6131	4.7118	6.2069	6.2423	4.4842	4.9445	4.2117	6.2343	7.1035	5.0989	6.8612	6.6382	5.2789	3.9236	6.9059	4.7616	4.9159	5.2042	6.1651	4.2549	5.6019	6.4609	6.4347	7.1936	6.7992	5.0753	5.9304	4.6941	5.0984	5.6844	7.1176	5.5388	5.4905	5.0482	7.4414	5.3169
-12.04	-9.7796	-10.229	-11.467	-11.527	-11.821	-10.944	-10.45	-12.318	-11.658	-10.087	-11.139	-9.782	-9.9117	-11.208	-11.095	-10.816	-9.1616	-11.255	-11.342	-11.246	-11.771	-11.439	-9.9261	-10.983	-9.9651	-10.746	-10.822	-9.7645	-10.292	-11.439	-11.036	-11.711	-10.646	-10.739	-10.45	-10.539	-9.9335	-10.464	-9.6498	-11.937	-10.174	-11.054	-10.306	-11.633	-9.0648	-11.092	-11.037	-10.957	-11.402
-2.1139	-1.4818	-0.52661	0.23702	-0.072347	0.70225	1.7311	0.47842	-0.7853	-1.294	-0.42557	-0.97024	1.3624	0.56638	0.67711	-1.1501	-0.96621	0.22466	-0.98287	-1.3513	-0.10173	0.254	0.5191	-0.57486	-1.8204	1.8067	-0.06794	-0.17632	1.0402	-1.0888	-0.36733	0.005077	0.6347	0.98339	-0.2156	0.5336	-0.62527	-0.59293	-0.014244	-0.13473	0.009529	1.8041	-1.2319	0.89445	0.094709	-0.69331	-0.45295	0.12722	1.098	0.86716
-1.3696	-0.2397	0.73429	0.41903	-1.2718	-0.77353	-1.5803	1.315	-0.5675	1.0939	0.13531	-0.16811	0.091244	-1.4512	-1.6222	-1.0729	-0.39649	-0.081894	-0.23556	-0.7156	0.56391	1.609	1.1318	-1.8356	-0.90139	0.34575	-0.67784	2.0921	-0.044023	-0.73705	-1.2395	-0.34697	-1.3481	-1.4644	0.35034	-0.91027	1.3252	0.041467	-0.5254	-0.70873	-1.117	-0.36658	-0.22593	0.78817	-1.118	-1.7373	-0.75972	-1.2986	-1.8633	-1.412
-10.096	-10.818	-10.493	-9.9367	-10.13	-9.4349	-9.2063	-11.883	-11.24	-11.231	-9.7233	-10.224	-10.461	-10.556	-9.1792	-10.742	-11.262	-11.531	-10.018	-8.8008	-9.9203	-11.129	-9.5408	-12.51	-10.058	-10.076	-10.998	-9.839	-10.264	-10.785	-10.587	-10.669	-10.799	-10.654	-10.223	-10.904	-11.271	-10.368	-11.111	-10.893	-11.106	-11.306	-11.636	-10.936	-9.6942	-9.8382	-10.539	-11.369	-11.208	-10.888
-1.096	-3.1219	-3.7451	-2.2813	-3.3233	-3.6799	-2.8346	-4.283	-2.5128	-2.4328	-1.7483	-1.2918	-2.2305	-3.7386	-2.2154	-2.4292	-1.5692	-2.3061	-4.1262	-2.0191	-2.3251	-1.1508	-2.653	-3.1957	-2.317	-1.808	-1.659	-2.668	-1.6451	-2.1635	-1.7181	-2.0857	0.31332	-0.23785	-2.1154	-2.651	-3.9571	-2.5141	-2.1651	-2.0234	-2.6415	-1.3401	-1.5988	-1.9703	-3.7468	-2.8549	-1.9362	-3.2489	-2.6424	-1.9743
-14.032	-14.238	-13.115	-13.153	-12.955	-13.594	-13.116	-12.015	-12.347	-13.696	-12.794	-13.569	-14.035	-12.483	-13.009	-11.18	-12.358	-11.923	-15.775	-11.536	-12.24	-13.691	-13.567	-13.103	-12.69	-12.48	-13.439	-12.941	-12.226	-13.116	-12.772	-11.866	-12.69	-12.238	-12.347	-15.103	-12.58	-12.308	-11.866	-12.119	-14.334	-15.291	-14.049	-13.116	-14.295	-13.063	-11.14	-13.095	-11.764	-11.784
-12.39	-14.006	-11.994	-14.364	-13.468	-14.77	-11.894	-12.529	-13.881	-11.729	-12.49	-11.84	-12.277	-13.21	-12.754	-13.449	-13.611	-15.039	-12.774	-12.95	-13.466	-12.731	-13.301	-13.752	-12.853	-12.896	-13.372	-14.148	-12.584	-13.356	-11.435	-12.057	-12.112	-13.012	-14.341	-12.082	-15.095	-12.972	-11.045	-11.822	-13.353	-12.549	-15.473	-14.233	-13.287	-14.173	-13.928	-13.034	-12.147	-11.988
-8.5681	-9.7346	-8.2293	-10.702	-9.7221	-9.0114	-8.8765	-9.3793	-9.4448	-9.7616	-9.5638	-8.8828	-8.6565	-9.0177	-10.386	-7.5984	-7.9877	-8.1348	-10.442	-8.6512	-8.2538	-9.6921	-9.7655	-9.4579	-9.8528	-9.5181	-10.353	-8.7488	-9.0324	-9.2959	-8.5629	-9.2876	-7.9296	-8.8912	-9.8971	-9.8579	-9.6976	-7.2154	-9.5266	-7.8889	-9.1085	-7.388	-10.266	-8.8545	-9.1951	-8.1683	-7.6688	-10.779	-8.5095	-9.7594
3.5608	5.8305	3.3119	4.0186	5.0701	5.2564	2.9218	4.0486	3.1261	5.5763	5.6667	4.8052	5.3322	4.2838	5.4474	4.2119	4.2745	6.1021	4.9717	3.4186	3.8047	4.3413	3.9452	5.3343	5.014	5.3593	5.1213	3.401	4.7985	5.7021	5.3448	4.8272	4.2706	5.0931	4.6311	2.5442	4.5784	4.5758	3.9185	3.8055	4.3505	3.7991	4.421	5.4895	4.9187	3.6674	5.4132	4.7092	5.5171	2.9028
0.086098	3.574	2.6255	1.1302	2.5892	3.2529	2.1871	2.3287	2.8044	4.2888	3.9593	3.5304	3.2647	4.2307	3.8509	3.0004	4.082	0.92479	2.5908	3.1933	1.9869	1.7723	3.359	3.8497	3.305	2.6287	2.7141	2.4508	3.8804	3.5988	3.4514	4.1695	2.1183	3.8771	1.9969	3.1407	1.9391	3.3096	4.7769	2.5377	2.5982	1.7367	3.368	5.4557	2.9	3.0827	4.171	3.2588	2.221	3.0189
-4.9818	-6.0437	-5.2811	-5.5789	-5.1717	-5.8493	-3.9165	-5.9445	-4.6188	-4.9962	-5.1735	-4.5233	-5.4428	-4.0506	-5.3203	-5.283	-3.9408	-3.8819	-5.9941	-4.1162	-4.7911	-6.364	-5.2549	-4.7681	-4.769	-4.1616	-5.0074	-5.5751	-3.9575	-5.2323	-6.7629	-4.6748	-6.5067	-5.6789	-6.2688	-5.9851	-4.1462	-4.0973	-3.4129	-5.6173	-4.1708	-3.5629	-5.5884	-4.8375	-4.4171	-3.9449	-5.7065	-4.9292	-5.0139	-5.2277
-5.1084	-5.4074	-7.4757	-5.2654	-7.3493	-6.2142	-6.4331	-6.6876	-6.4786	-6.1565	-6.7508	-5.9052	-6.8857	-5.76	-6.7762	-6.3566	-6.7833	-6.1672	-5.8279	-5.8073	-6.9106	-5.7306	-7.5172	-9.6825	-6.0278	-6.988	-5.3879	-6.2769	-5.2621	-4.3134	-6.9044	-6.2459	-6.0086	-7.3853	-5.1123	-7.0448	-5.9838	-5.7765	-7.4826	-6.9597	-6.3237	-5.4768	-6.829	-6.5432	-7.0974	-4.7977	-7.2896	-7.2009	-5.959	-6.1833
-0.46731	-0.64932	-1.3852	-0.59261	-1.0547	-1.1493	0.18507	-3.3332	-1.3877	-0.44854	0.8928	-1.3238	-1.43	-1.9338	-0.18197	-0.67151	0.56879	-0.78295	-0.68691	-1.5435	-0.52167	-0.52105	0.54388	-0.62258	-2.0076	0.017275	-0.058969	-2.4698	-0.7445	0.83737	-1.4595	0.94764	-0.11861	-0.93899	-1.0123	-2.3181	-2.1918	-1.236	0.29301	-1.319	-2.6971	-1.055	-0.53171	-1.1735	-1.0791	-1.667	-2.0006	-1.8702	-0.58177	-1.0771
-13.724	-13.026	-13.56	-13.429	-13.889	-12.114	-12.608	-14.294	-13.265	-13.014	-13.69	-13.688	-11.712	-12.131	-13.918	-12.067	-12.618	-11.779	-14.781	-11.99	-12.984	-12.537	-12.703	-13.033	-12.384	-12.754	-14.487	-13.283	-12.06	-13.219	-11.935	-12.654	-14.818	-14.369	-12.097	-13.078	-14.278	-12.422	-11.635	-11.969	-12.827	-12.183	-13.599	-12.971	-12.052	-12.389	-11.616	-13.228	-13.007	-13.091
0.57042	2.1419	1.9482	3.2478	3.3617	2.4307	1.0413	2.1195	1.6017	2.3261	1.2298	1.7572	1.4761	0.39375	1.624	-0.29053	2.2009	1.2354	0.86423	2.6438	2.4433	1.652	0.4758	3.2348	2.1337	0.59411	1.6018	1.1685	0.50874	-0.068647	2.6012	1.1882	0.90262	1.6264	1.1621	2.5777	1.512	0.68105	2.6767	1.2803	1.5318	0.67322	1.695	0.4238	1.9245	2.6135	0.61244	2.2118	0.21805	1.047
-0.84318	-1.6067	-1.2025	0.31824	-1.0649	-1.6764	-0.6773	-0.80732	-0.38918	-0.34021	-2.2105	-0.23018	-0.90226	-1.3294	-0.081982	0.52058	-0.61068	-1.2765	-0.15654	-1.4237	-0.65833	-1.0906	-1.3815	-1.3032	-0.62074	-1.0969	-0.98839	-0.75321	-0.96322	0.61854	-2.2837	-1.9496	0.0070598	-1.7105	0.84679	-1.2843	-0.78679	-0.52567	-1.0426	-1.8971	-0.97054	-0.78736	0.078901	-0.28354	0.16856	-0.97193	-0.0046356	-0.92289	-1.5421	-1.3542
-10.355	-12.271	-15.1	-12.927	-14.038	-12.901	-12.871	-13.49	-10.265	-13.337	-13.33	-11.963	-13.476	-13.771	-12.729	-12.518	-14.238	-14.021	-13.617	-13.716	-14.777	-13.341	-13.22	-14.082	-12.911	-13.395	-12.892	-13.005	-12.05	-13.026	-14.301	-13.213	-13.346	-13.154	-12.565	-11.678	-12.846	-12.302	-12.874	-13.995	-13.531	-14.242	-13.236	-13.393	-11.369	-13.681	-14.002	-12.185	-13.454	-13.028
-10.806	-9.408	-10.538	-9.1705	-10.869	-11.102	-10.549	-10.414	-9.6646	-10.308	-10.176	-10.06	-9.3215	-11.471	-11.039	-10.399	-9.1724	-9.5491	-8.8749	-10.674	-10.262	-9.5154	-9.3531	-10.265	-10.524	-10.768	-8.5931	-10.258	-10.634	-10.783	-8.9891	-9.6341	-9.1487	-10.545	-11.913	-10.965	-8.8338	-11.237	-10.517	-11.736	-8.6052	-11.097	-10.159	-9.3078	-9.5687	-10.147	-10.185	-9.419	-8.4616	-11.023
-3.1719	-2.8561	-2.7079	-3.9145	-3.2278	-5.6972	-3.6573	-3.811	-4.4829	-2.812	-2.7742	-2.5306	-2.3593	-5.206	-3.4675	-3.7813	-3.2335	-4.9512	-2.5425	-2.8065	-4.8086	-2.8791	-3.2967	-4.7109	-3.9979	-3.7043	-3.6648	-4.0803	-2.0348	-2.9484	-3.5542	-3.2133	-3.9417	-2.6	-5.7234	-2.0402	-2.8864	-4.3768	-1.8669	-5.1118	-4.4353	-3.169	-4.053	-3.7485	-5.1852	-2.939	-3.2585	-4.9638	-3.042	-4.3599
-2.5506	0.60578	-0.27347	-2.6624	-1.5455	-2.4803	-2.4159	-1.2597	-0.47043	-1.2065	-1.6961	-1.8472	-1.3023	-1.6705	-1.6139	-1.1373	-1.3286	-1.2471	-2.0013	-1.8611	0.077048	-1.0455	-2.0466	-2.079	-2.5399	-1.6037	-1.339	-2.4239	0.36848	-2.5009	-0.66512	-0.94843	-1.2011	-2.8382	-1.6836	-1.9829	-1.8912	-0.78029	-2.0053	-2.9826	-2.0226	-1.6097	0.58747	-2.7711	-2.0446	-1.9793	-1.4744	-2.0617	-0.2919	-2.0266
-3.4537	-2.3591	-2.999	-3.5613	-2.8435	-2.8149	-2.5672	-4.0498	-1.8653	-1.8663	-2.0741	-2.1803	-3.7944	-2.5059	-2.6754	-3.1407	-2.0087	-3.0137	-4.1597	-2.1005	-3.2418	-3.4436	-4.2857	-2.4245	-2.731	-2.9287	-4.2277	-3.0934	-2.2632	-2.6229	-2.8944	-2.3017	-2.3691	-3.2577	-2.6876	-3.3137	-1.919	-2.8304	-3.3467	-1.4681	-1.7458	-3.4321	-1.8996	-2.2699	-2.3584	-2.173	-3.3907	-2.5256	-3.1263	-1.8939
7.1389	6.3524	6.5816	8.5602	5.9814	6.4931	7.444	6.6336	7.9043	7.5387	7.442	4.5764	6.6098	8.7018	7.8668	5.0718	8.1938	6.9414	6.9208	6.6329	5.7537	5.9819	6.4546	5.6789	6.4605	7.0983	7.2073	7.2494	6.8366	6.7382	6.1229	5.6774	6.8341	7.5313	7.3255	5.4992	7.5138	5.9859	8.0312	6.2904	7.4057	7.8804	7.0963	7.6124	6.2124	6.3423	6.8259	6.733	7.7418	6.0709
-4.0494	-3.0246	-5.4243	-3.214	-3.0916	-2.942	-3.6952	-3.1474	-2.8397	-2.9134	-4.9961	-1.441	-3.5639	-3.5886	-3.4703	-4.3958	-5.8385	-3.4608	-2.4216	-3.8231	-3.3972	-1.724	-4.1649	-3.2946	-4.2157	-3.1922	-4.2219	-2.7723	-2.2859	-2.435	-4.8607	-3.8594	-4.8271	-2.8941	-3.5372	-2.6722	-3.3287	-4.2637	-2.682	-3.3444	-2.9778	-3.8823	-2.1884	-3.4264	-3.7824	-1.8706	-4.8137	-2.16	-2.6239	-2.9892
-11.267	-11.025	-10.582	-11.125	-8.6627	-9.4302	-9.5149	-8.9876	-10.423	-10.284	-9.6348	-10.938	-10.165	-10.882	-9.5967	-9.8008	-10.093	-9.0504	-10.716	-10.016	-9.7724	-10.313	-10.661	-9.5503	-10.643	-8.8041	-9.6532	-11.084	-10.791	-8.4045	-11.68	-8.5781	-10.985	-10.735	-9.0743	-10.61	-9.2209	-8.1908	-10.421	-10.079	-10.732	-10.931	-9.1571	-11.55	-8.8651	-10.863	-10.828	-10.283	-10.967	-10.467
1.8637	2.0293	3.1519	3.3928	1.4657	3.2897	1.9977	2.6824	2.4673	2.4028	2.0995	1.3629	1.5488	1.7545	3.4735	1.8346	4.0093	2.214	2.0883	2.4169	2.2787	3.4003	1.0506	2.0698	2.9668	2.8408	3.5614	2.8561	2.255	3.753	1.725	3.9354	0.49522	1.7437	3.1949	1.2668	1.3856	1.8352	1.6043	2.6866	3.5085	2.3212	3.9455	3.0663	2.9933	3.5298	1.5802	3.4759	3.5647	2.0757
-4.402	-2.9802	-3.5543	-3.0762	-3.5673	-2.0884	-4.1664	-4.3547	-2.0041	-2.8666	-3.2884	-4.0946	-1.7585	-5.41	-3.2563	-2.6448	-2.8762	-3.4924	-3.5957	-4.1679	-3.6148	-4.6801	-2.6893	-3.5754	-1.835	-3.4963	-2.3805	-3.9976	-1.8294	-4.0117	-2.7623	-4.0987	-2.8025	-3.1467	-3.2952	-2.7019	-4.3482	-1.7182	-3.381	-3.0782	-2.9054	-3.7349	-3.7533	-1.411	-1.2337	-3.1224	-2.7901	-3.4687	-3.6511	-2.9173
-6.7016	-5.7844	-6.3022	-7.0073	-7.2118	-4.3641	-5.4263	-7.6613	-4.5287	-4.3299	-5.102	-4.7788	-6.2053	-4.9072	-5.406	-5.2264	-5.6156	-3.6654	-4.8044	-4.9695	-5.2226	-5.4874	-7.0847	-5.8174	-6.0999	-5.3985	-5.343	-7.5515	-6.3652	-6.387	-7.2225	-5.8941	-4.7865	-4.8258	-5.0286	-6.2538	-6.3904	-5.7703	-5.478	-5.3227	-5.3425	-6.8394	-6.5124	-4.1156	-5.8399	-5.5752	-3.8219	-6.2992	-8.5327	-4.4006
-1.6948	-1.7856	-3.1333	-3.0418	-3.3119	-3.4359	-3.3867	-2.4192	-1.4174	-2.6033	-1.9563	-1.6344	-1.8766	-3.4906	-2.2571	-2.5178	-2.5865	-3.2095	-1.7724	-3.2097	-3.3293	-1.764	-3.0088	-2.0727	-3.1619	-3.3731	-2.5963	-2.3868	-4.2965	-3.3322	-3.5826	0.06559	-3.3278	-2.9607	-4.1403	-2.2941	-3.554	-2.87	-2.1186	-4.4943	-3.33	-3.3562	-2.4671	-3.4435	-2.0879	-3.5081	-3.6445	-1.8216	-4.2341	-1.864
-15.676	-14.569	-15.739	-14.721	-15.051	-14.624	-13.828	-15.18	-15.364	-14.015	-12.007	-15.092	-14.889	-15.3	-16.424	-16.239	-13.101	-13.729	-15.194	-14.12	-12.516	-14.908	-16.259	-14.669	-14.352	-14.091	-15.488	-13.955	-12.917	-14.648	-13.68	-14.45	-14.695	-13.862	-13.049	-13.925	-14.902	-15.414	-14.259	-15.369	-15.35	-14.527	-13.824	-14.54	-14.381	-13.736	-14.037	-15.331	-14.851	-13.385
-0.36294	1.9991	1.6137	2.1774	0.56136	1.9297	-0.70574	1.5728	0.70332	1.5201	1.7552	1.967	1.1766	0.34833	0.80045	2.4595	3.4902	0.88401	0.86182	0.79902	0.84516	0.72924	1.2036	3.068	0.068092	0.81761	1.5145	0.6417	0.13157	0.59662	1.2566	1.2916	2.2068	1.514	2.063	3.0651	-0.16055	1.0259	1.0188	-0.29106	0.10117	0.72755	1.0408	2.2591	1.0828	0.36906	1.1731	1.4209	2.7512	0.79308
-3.7534	-3.9557	-4.5881	-3.6349	-4.4566	-3.6973	-4.0912	-3.1155	-4.9411	-5.1688	-4.7091	-6.3748	-4.9695	-6.6937	-4.7204	-4.496	-2.9689	-3.2889	-4.7854	-4.178	-5.6157	-5.2477	-5.1729	-4.5382	-5.938	-4.6621	-5.1961	-4.1045	-4.6327	-5.211	-4.5447	-5.2002	-6.6545	-3.8339	-3.3542	-4.9228	-5.3466	-5.8283	-4.5102	-5.577	-5.2096	-3.5715	-4.4812	-4.2363	-4.8045	-3.8851	-5.5658	-4.3735	-3.7658	-4.9512
-5.5314	-4.4024	-3.651	-4.3356	-4.8241	-5.5005	-5.4077	-5.1921	-4.8499	-4.7672	-4.6448	-6.2941	-4.3332	-5.097	-4.9598	-3.4102	-4.1039	-4.8627	-4.5808	-4.0226	-3.8604	-6.4889	-5.2663	-4.343	-3.4401	-5.1138	-4.5651	-5.2086	-5.9723	-4.9012	-5.6778	-5.3512	-4.8249	-6.2401	-3.8218	-6.4505	-5.9022	-4.1997	-4.4534	-4.1532	-5.67	-3.7514	-5.749	-5.569	-5.5028	-5.378	-5.9834	-4.3927	-3.9983	-5.502
-12.826	-12.303	-14.053	-13.061	-11.885	-12.543	-13.329	-10.527	-11.276	-13.48	-12.137	-13.12	-12.146	-13.743	-13.179	-12.543	-13.73	-12.589	-13.642	-13.19	-13.246	-12.842	-12.085	-12.843	-12.26	-13.834	-13.049	-11.657	-11.804	-13.622	-13.199	-11.615	-12.022	-12.554	-11.516	-13.609	-14.434	-13.708	-11.615	-13.914	-13.059	-13.129	-13.327	-13.266	-12.763	-11.876	-12.252	-14.004	-13.023	-14.064
2.048	2.1025	1.8183	1.6783	3.2951	2.8406	2.0548	1.6338	2.403	2.5896	2.0241	1.5058	2.4333	1.7452	2.0169	2.4285	1.9927	3.7791	1.2261	2.3543	3.8855	1.4553	2.6878	3.158	4.5287	3.2707	3.057	2.5264	2.9941	2.1629	1.1059	2.4708	1.5478	2.8521	1.8891	2.0161	2.4641	1.7484	3.2956	4.7693	1.1301	3.267	2.4907	2.7418	2.2315	3.1288	0.57728	3.7117	1.8797	1.5909
-14.39	-12.924	-15.851	-12.766	-13.251	-14.565	-14.036	-12.44	-14.374	-13.978	-12.851	-14.941	-15.649	-13.557	-14.609	-12.772	-13.939	-11.909	-15.273	-16.055	-15.022	-13.635	-13.604	-15.239	-14.98	-13.058	-15.046	-14.8	-12.403	-13.935	-14.779	-12.812	-12.57	-14.46	-14.517	-14.004	-13.405	-14.133	-14.386	-13.133	-14.884	-14.72	-14.163	-14.736	-14.206	-14.304	-14.022	-13.243	-13.562	-12.903
-12.898	-11.871	-12.432	-10.226	-9.8671	-11.499	-11.82	-11.813	-12.038	-9.2949	-11.619	-11.009	-11.712	-12.763	-9.9226	-11.791	-11.158	-11.52	-11.316	-12.017	-12.149	-12.893	-12.313	-12.719	-11.962	-11.315	-10.582	-12.452	-10.409	-11.478	-12.227	-11.22	-12.595	-11.315	-12.454	-12.463	-11.97	-12.014	-11.925	-10.418	-12.204	-11.817	-11.775	-12.322	-10.634	-11.476	-13.228	-12.735	-10.593	-11.497
-13.473	-13.713	-13.893	-15.136	-14.889	-13.255	-15.228	-14.561	-15.716	-15.358	-15.157	-13.145	-13.121	-13.53	-14.451	-16.306	-15.512	-13.307	-15.12	-15.748	-13.342	-15.235	-15.07	-16.436	-15.124	-14.661	-15.647	-13.77	-13.871	-14.307	-13.079	-14.736	-16.391	-13.986	-15.57	-14.156	-14.859	-15.205	-14.211	-15.372	-15.205	-14.857	-13.339	-13.839	-14.425	-13.856	-15.173	-13.34	-16.01	-14.932
-1.2957	-1.197	-1.8525	-1.9909	-1.2182	-0.89257	0.091842	-2.4754	-3.5942	-0.91578	-2.0385	-1.8296	-0.15273	-0.99979	-0.79693	-0.73233	-1.4041	-2.8798	-2.6313	-0.95942	-1.1398	-1.1678	0.6795	-2.885	-2.0025	-1.4691	-1.0273	-2.3955	-1.6563	-2.4705	-1.8827	-1.7592	-1.3558	0.21418	-0.51784	-2.1792	-0.72352	-1.267	-1.2258	-0.79598	-1.5513	-1.1107	-2.2233	-1.0736	-1.9433	-2.9702	-1.321	-0.71582	-2.1076	-3.17
1.3806	0.18051	1.1752	0.32758	0.15861	0.83186	1.1132	1.5825	0.67559	0.58677	-0.44682	0.63203	1.9361	1.8943	1.0812	1.3668	1.5655	1.7303	1.0639	0.70133	1.1538	1.7259	0.69866	1.8965	0.83758	1.8809	2.461	2.7575	1.0956	1.4094	1.9281	1.5233	2.5069	1.6983	0.15948	-0.18045	2.2688	0.84637	-0.22834	-0.39047	3.2031	0.86685	0.36969	1.3127	0.88608	1.6291	2.4638	1.4586	1.2543	1.8661
-12.115	-11.916	-11.203	-10.275	-12.772	-10.641	-10.243	-10.606	-10.522	-10.046	-11.924	-10.087	-9.9495	-11.668	-10.37	-12.328	-11.9	-10.124	-10.318	-10.598	-12.478	-10.204	-11.441	-10.848	-10.485	-10.291	-11.54	-10.737	-11.744	-10.467	-10.948	-10.547	-9.4809	-10.654	-11.438	-9.8942	-9.8004	-8.7353	-9.9608	-9.1973	-9.5516	-9.8545	-10.576	-9.8489	-10.882	-9.7059	-11.577	-9.2459	-10.338	-10.074
-0.30776	-2.1308	-1.1963	-2.4679	-1.9743	-1.6833	-0.95794	-0.51222	-0.14432	-1.1088	-2.4122	-0.78033	-0.5223	-1.3355	-1.4427	-1.5543	-1.5988	-0.5702	-1.2777	-0.7743	-1.1754	0.027937	-1.1812	-3.3369	-1.1621	-2.0691	-1.4855	-1.3909	1.0365	-1.5416	-1.7521	-2.3493	-1.6218	-0.72041	-1.187	-2.4989	-1.5722	-1.6774	-0.90444	-0.25533	-1.2281	-1.2579	-0.91502	0.20377	-2.146	-1.5882	-0.86114	-2.1802	-1.3736	-0.50411
-7.9894	-10.12	-7.9848	-9.5876	-10.125	-12.054	-8.8474	-7.7322	-9.9492	-10.118	-9.1322	-9.3373	-9.8702	-9.3013	-8.9227	-9.4787	-9.5889	-9.14	-8.9856	-9.1749	-9.1904	-9.3213	-9.5904	-9.8343	-9.4017	-10.466	-10.364	-9.2767	-7.2291	-9.3575	-10.412	-8.9226	-9.4166	-10.066	-9.0438	-9.4388	-9.5935	-8.4595	-10.444	-9.1282	-8.6277	-9.4009	-9.7061	-8.0889	-9.0747	-10.058	-9.3926	-9.5902	-9.3431	-9.5833
-0.37786	-1.061	-2.247	-1.394	-0.30939	-1.0755	-0.057402	-2.689	-0.97337	-1.711	-1.4857	-0.56688	-2.1194	-3.6038	-2.394	-1.5875	-1.9864	-0.57759	-2.2862	-1.8417	-0.2931	-1.1007	-1.1456	-1.2009	-1.6577	-1.9791	-3.521	-2.1783	-1.8076	-2.5309	-1.2827	-0.88752	-0.7213	-2.5746	-3.1866	-1.7377	-0.97981	-0.94634	-0.96327	-1.2993	-0.19714	-1.3487	-1.2236	-1.0356	-0.96027	-0.49286	0.018039	-3.1816	-0.66014	-1.3879
-0.46601	-1.3151	0.34949	0.31635	-0.41575	0.31493	0.52789	0.17012	1.4267	-0.44654	-1.8779	-0.78718	-0.44453	-0.22106	1.429	-0.48248	0.035882	0.24557	-1.5081	0.34595	-1.0576	0.027331	-0.67089	0.03882	0.20025	-0.18727	-0.094735	0.87256	-0.8549	0.19705	0.08003	-0.30518	0.7399	0.83389	0.011908	-2.3116	-0.80418	-0.98875	-0.62723	-0.83139	0.137	0.17582	-0.20297	-0.26187	0.23814	-0.66771	0.45273	0.6249	0.37437	-1.295
-5.3474	-6.2127	-5.3465	-5.9844	-6.5961	-5.7903	-4.7677	-6.7454	-5.1991	-4.3952	-8.3	-5.8033	-5.8853	-6.8926	-6.1927	-7.3806	-5.383	-5.8429	-5.8094	-5.6988	-5.6321	-5.2775	-6.208	-7.4046	-4.1894	-5.8279	-5.9562	-6.1985	-4.1901	-5.308	-3.618	-5.6306	-4.9354	-4.1456	-5.2239	-4.9362	-6.1662	-4.5588	-5.5445	-5.4808	-5.7071	-5.4635	-5.4874	-5.2042	-6.2802	-6.046	-6.9853	-5.5067	-8.0194	-6.0694
1.4383	1.0479	1.7569	2.4107	0.81972	2.6784	1.477	2.1891	2.2251	1.0758	2.0163	1.0125	1.1764	1.3862	-0.016325	1.8606	2.5979	1.5912	1.134	0.94553	0.83531	2.7578	3.4937	1.7163	1.8025	1.1629	1.435	0.97989	0.73034	0.58363	1.355	0.97593	2.8663	2.4656	1.3676	2.0283	0.95353	1.5783	2.5444	1.8208	0.96461	1.1849	2.5754	0.68758	0.96123	1.9015	1.9765	1.864	1.1874	1.9437
-1.5748	-2.7536	-0.8504	-0.87407	-1.4981	-0.45859	-1.4582	-2.656	-1.509	0.18604	-1.8144	-2.3517	-0.92775	-1.5498	-2.8007	-1.5642	-3.1477	-1.4646	-2.3323	-0.92483	-1.8592	-1.6711	-1.4682	-1.1376	-2.0909	-0.68579	-2.2373	-2.007	-2.1961	-2.2932	-2.3293	-2.9259	-2.4436	-2.2683	-2.019	-0.97213	-3.0695	-2.512	-1.7654	-1.896	-2.2386	-1.504	-2.3745	-3.4916	-1.5655	-1.4476	-3.0747	-1.0587	-1.4204	0.2476
-2.1966	-1.4491	-1.6098	-1.3547	-2.1661	-2.103	-1.6712	-0.45237	-1.7197	-0.23923	-2.8367	-0.9904	-1.4824	-0.61446	-1.4645	-1.268	-2.8169	-1.5492	-1.0513	-1.4972	-0.60551	-1.9631	-0.60992	-0.2035	-2.4886	-1.0585	-1.2583	-1.2486	-1.8395	-2.5055	-0.53461	-1.294	0.020443	-0.62154	-2.7196	-2.2588	-2.2258	-0.32265	-2.188	-0.96329	-2.5028	-3.1112	-0.902	-2.5645	-0.71219	-1.4458	-1.6139	-0.8582	-1.839	-1.6184
-5.0598	-3.6452	-3.3188	-2.6533	-3.645	-3.4477	-1.5949	-3.0791	-4.7841	-2.5578	-2.5849	-1.5816	-1.849	-2.2968	-3.9511	-2.5156	-1.8131	-2.1029	-4.9401	-3.8992	-2.7608	-3.9096	-4.0304	-3.9552	-3.7408	-3.7328	-3.4585	-2.9146	-4.8342	-1.8961	-1.7795	-1.5749	-3.7979	-3.4257	-4.0194	-3.1562	-2.8904	-4.1676	-2.3465	-4.4855	-3.6766	-3.419	-3.6237	-3.1165	-3.0348	-2.7123	-1.9065	-2.9556	-3.1859	-4.9833
9.6673	10.137	11.339	9.3286	10.701	9.3243	9.8224	10.2	10.927	9.9968	10.097	9.4325	10.257	9.9095	9.8678	8.6047	10.296	8.3567	9.5667	9.7287	8.1262	9.6907	10.253	10.293	9.8414	10.763	11.012	8.5088	10.145	8.4839	10.476	10.599	9.9404	9.9312	8.4015	8.8356	10.151	9.4001	10.464	10.782	9.2227	7.692	8.5346	11.554	10.398	9.6039	8.9528	9.3262	8.919	9.6526
7.2218	7.7774	7.1467	6.4641	7.849	5.2291	8.1854	6.9812	7.6082	6.1986	7.0571	6.8318	6.6722	7.7794	5.2629	7.4767	6.8306	5.3781	7.3281	5.7915	6.5872	6.4016	7.8947	7.3611	7.0356	6.3573	8.0285	6.6823	5.985	6.6767	7.7588	7.1683	6.8389	8.6211	7.3552	4.8242	6.9468	7.5838	6.5123	6.1912	8.3954	5.7072	6.503	5.8466	7.0595	6.8324	6.0737	8.0787	6.5924	6.4506
4.0913	6.925	4.2186	5.0895	3.7437	5.9995	3.9057	6.6109	6.3335	5.6234	6.4797	6.7121	4.2944	6.0075	4.8383	4.9776	4.6036	5.2366	5.6101	6.3492	4.9617	6.0385	4.5748	4.4404	4.6483	5.1428	5.6486	6.515	6.5636	5.8016	4.7541	6.1338	5.3431	5.7624	5.1544	7.7119	4.833	5.2351	6.8407	5.8904	4.9869	5.409	4.7986	4.447	3.9984	5.8704	6.0771	5.5341	6.0067	7.3096
5.2957	6.2952	5.5447	6.7821	7.1671	6.456	6.3879	3.9312	6.5135	5.7433	7.1497	4.9063	4.5602	4.7782	4.8272	5.5106	5.9144	5.3713	6.0741	6.9427	4.2015	4.4895	5.7017	5.3465	5.4001	6.6911	5.2931	5.3104	6.2634	4.9224	6.5339	4.5073	6.5381	5.6523	4.4885	4.935	5.6666	5.0813	5.7262	4.8577	5.7001	4.7949	4.4519	6.2201	4.9777	5.9251	6.8135	5.5096	4.9301	5.9894
-22.387	-22.019	-23.074	-22.396	-22.22	-23.542	-22.389	-23.081	-21.552	-21.629	-21.946	-20.426	-22.798	-23.441	-23.432	-22.165	-20.425	-20.733	-21.617	-23.057	-22.313	-23	-22.664	-22.102	-22.138	-21.484	-21.043	-20.617	-22.126	-21.434	-22.366	-22.416	-22.717	-23.424	-22.538	-22.289	-23.71	-22.672	-21.687	-24.034	-22.838	-22.116	-23.693	-21.463	-23.22	-20.644	-21.374	-22.225	-22.344	-21.385
-5.0181	-3.9639	-4.688	-1.0848	-4.3571	-4.3154	-3.2974	-4.1016	-5.6543	-4.131	-4.7656	-4.5807	-4.5904	-3.4532	-4.0133	-5.0829	-4.3355	-4.4084	-7.002	-2.927	-3.2751	-4.8192	-3.21	-4.62	-3.7544	-5.1346	-4.2019	-4.2153	-3.705	-4.7254	-3.0112	-3.203	-4.5612	-4.8631	-3.3036	-3.6472	-4.7139	-4.7472	-3.7455	-2.5941	-5.3513	-2.6233	-3.5807	-2.302	-2.4338	-4.1028	-3.7988	-4.843	-5.1125	-4.2636
-21.641	-21.777	-22.422	-21.744	-22.32	-22.595	-23.428	-22.344	-24.121	-22.365	-21.537	-23.195	-22.313	-22.145	-21.427	-21.806	-20.994	-21.24	-21.341	-21.472	-21.544	-22.919	-21.932	-22.094	-22.372	-20.042	-22.007	-22.11	-22.935	-21.227	-22.202	-22.545	-22.285	-22.352	-21.728	-20.338	-20.386	-23.389	-23	-23.13	-21.659	-22.563	-21.575	-21.893	-22.845	-20.641	-21.815	-22.327	-22.424	-22.029
-9.9658	-11.053	-8.1992	-12.565	-11.111	-10.476	-11.149	-10.638	-12.228	-12.561	-10.333	-9.4807	-11.087	-10.81	-11.092	-11.112	-10.95	-11.618	-10.767	-11.64	-11.354	-10.66	-12.622	-12.695	-11.34	-10.445	-11.355	-10.561	-10.362	-9.4218	-9.7264	-9.6027	-12.58	-11.794	-10.637	-11.901	-11.145	-11.728	-11.976	-10.459	-10.759	-10.646	-11.482	-11.017	-10.726	-10.697	-12.611	-11.045	-11.647	-11.267
6.8002	5.2513	6.637	5.6542	3.99	6.6298	6.341	5.2194	4.7291	6.4715	5.7962	6.0799	4.1975	4.2189	5.5453	5.5202	5.8696	5.9631	7.1663	6.0435	5.6216	4.8157	7.1333	4.6118	4.4603	4.7248	4.7774	4.3788	6.2051	5.7103	5.6749	6.232	6.1392	6.9673	6.7868	6.6877	5.8408	4.1291	6.0527	6.8182	5.2775	5.9492	3.8159	5.0125	4.884	7.1341	5.9763	6.4769	6.9837	4.0636
0.99273	0.50444	1.4736	0.95548	2.7871	0.18707	2.2249	0.31984	1.7202	0.16707	2.2698	0.36592	1.7282	-0.50828	1.5053	1.9643	-0.19761	1.5989	-0.57086	0.53471	0.20758	1.6694	1.639	1.1231	2.2641	0.81471	0.54613	1.2229	1.2127	1.2242	1.1889	0.40184	2.5147	0.53427	-0.11987	1.7482	0.91466	2.8196	0.81794	2.5259	0.96994	2.1168	1.5262	0.16711	0.91541	0.55673	1.5758	1.1917	2.4424	0.76482
-22.373	-22.937	-22.477	-21.851	-23.107	-23.66	-21.797	-22.647	-22.264	-22.188	-22.247	-21.948	-21.94	-21.812	-22.021	-23.052	-21.361	-22.166	-21.925	-20.413	-20.858	-21.786	-21.627	-22.447	-22.424	-21.603	-22.399	-21.993	-22.906	-21.511	-22.569	-23.139	-23.028	-21.618	-21.871	-22.524	-23.889	-23.249	-22.54	-22.929	-22.73	-21.495	-20.892	-22.326	-23.246	-21.864	-21.166	-22.639	-23.84	-22.113
-7.1174	-7.0692	-8.8499	-6.7649	-7.4112	-6.2033	-8.8447	-7.9378	-7.1599	-7.4795	-7.3875	-8.2466	-7.5412	-4.8528	-6.5358	-7.9075	-7.0464	-8.0233	-6.8182	-8.7026	-8.1362	-7.6105	-8.963	-7.4627	-8.4241	-6.0893	-7.7161	-6.8977	-7.512	-7.4802	-6.6693	-7.8273	-7.7789	-9.2562	-7.4134	-7.496	-5.6252	-7.9281	-7.5543	-6.0341	-6.9234	-8.3088	-8.1088	-8.017	-6.74	-7.6461	-8.9656	-8.7621	-7.7491	-7.1743
-14.447	-12.243	-12.473	-14.133	-13.509	-12.164	-14.218	-14.04	-12.903	-13.46	-14.379	-13.449	-14.442	-14.649	-12.644	-12.104	-13.66	-13.482	-13.797	-14.044	-13.261	-12.707	-14.704	-13.284	-14.327	-14.024	-14.744	-14.634	-12.732	-14.081	-11.912	-12.742	-12.889	-13.479	-14.461	-13.032	-12.743	-13.767	-12.727	-12.797	-13.244	-15.15	-13.576	-14.202	-14.2	-13.939	-12.885	-14.198	-13.94	-12.444
-8.5698	-9.3338	-8.3802	-9.9082	-9.2343	-7.1791	-10.007	-9.5737	-7.1237	-9.9837	-7.7212	-9.2333	-9.6993	-9.19	-9.0923	-8.1187	-8.2548	-10.251	-8.1035	-9.5515	-9.3676	-8.1627	-8.635	-8.4004	-9.6989	-8.3747	-9.2745	-9.9338	-9.9995	-8.1357	-8.1407	-8.7775	-8.9108	-8.5278	-11.341	-8.2106	-8.6234	-11.159	-8.9335	-7.5835	-8.5457	-8.5625	-9.7662	-8.7763	-9.4046	-8.0711	-8.1039	-10.068	-9.8574	-9.5154
-11.479	-12.186	-11.848	-12.111	-10.611	-12.79	-10.768	-13.277	-11.984	-13.422	-12.287	-12.734	-12.006	-10.514	-11.873	-11.432	-12.307	-10.767	-12.206	-11.462	-12.024	-12.034	-12.128	-11.782	-11.263	-11.234	-11.684	-9.1318	-11.836	-12.408	-12.974	-10.335	-12.489	-9.9858	-11.784	-10.564	-13.044	-10.888	-11.65	-12.033	-11.899	-11.525	-12.041	-11.878	-11.405	-10.386	-11.877	-11.032	-11.202	-11.862
0.59545	0.75696	1.9368	2.4594	0.86981	2.9497	2.914	1.3561	0.4483	3.7613	2.2879	1.5355	3.4259	3.1461	2.1628	2.3153	0.90851	2.6384	1.2801	1.192	2.6457	1.1654	2.584	1.2468	1.7041	1.1308	0.46153	1.9665	2.8846	0.64873	0.82318	1.3219	1.4998	-0.56421	1.3721	2.9558	2.2925	2.023	0.73277	3.0987	2.2732	0.63277	2.1694	0.90711	2.2941	1.9898	1.636	1.0221	1.9072	1.2852
-23.489	-21.227	-22.517	-22.167	-21.054	-20.661	-22.014	-21.43	-22.462	-20.907	-20.943	-21.531	-22.977	-22.249	-22.024	-21.928	-23.079	-22.486	-22.273	-22.151	-20.851	-21.547	-21.421	-22.095	-22.785	-22.006	-22.188	-21.516	-21.718	-23.183	-22.673	-21.961	-21.382	-21.027	-21.805	-23.035	-22.515	-23.453	-23.151	-21.209	-21.26	-23.232	-23.623	-22.707	-22.882	-22.86	-20.618	-21.621	-21.626	-22.275
-3.1651	-1.84	-3.5614	-4.4582	-3.6288	-2.0758	-4.0199	-4.4901	-4.2744	-5.0567	-2.5253	-2.1444	-2.8673	-3.3738	-2.2038	-2.9059	-1.0971	-3.134	-2.4045	-2.6467	-1.4404	-4.0776	-2.9652	-3.1036	-4.1411	-2.9125	-2.846	-3.9183	-3.5174	-3.8484	-3.1243	-3.6512	-4.2626	-1.4024	-3.9844	-3.8396	-4.5589	-2.5349	-1.7613	-2.7948	-2.7294	-2.3629	-3.8109	-2.849	-3.191	-5.2679	-2.7486	-4.0957	-3.5295	-2.9883
4.4799	6.5859	7.366	5.591	7.0517	5.3955	5.3659	6.2926	3.8361	7.6382	6.1658	5.7254	6.7402	5.4273	7.3912	5.6931	4.953	5.5025	6.2448	4.7826	4.9661	4.7723	4.7606	5.8446	4.8244	5.2737	5.6124	5.1654	5.9011	5.8416	7.6085	5.5535	6.2669	5.3435	6.7247	4.6785	5.9435	5.449	5.9277	5.967	6.6548	6.6044	5.0834	6.0541	3.7332	5.1419	5.2134	5.8538	6.0288	5.8906
-21.994	-20.68	-23.219	-21.7	-22.871	-23.025	-23.121	-22.523	-21.888	-21.613	-23.865	-23.1	-23.306	-21.833	-22.567	-21.702	-22.193	-23.794	-21.896	-21.157	-21.655	-22.115	-24.033	-22.269	-23.438	-22.349	-20.616	-22.302	-21.883	-22.65	-23.056	-24.305	-22.418	-23.776	-21.782	-21.683	-22.488	-21.689	-21.432	-22.741	-21.88	-21.37	-22.191	-22.325	-21.543	-23.205	-22.714	-21.929	-24.452	-22.819
-5.7301	-5.7932	-6.2272	-6.7022	-8.7855	-5.3278	-5.411	-5.6739	-6.8505	-6.5467	-7.9541	-6.0126	-5.5373	-6.7269	-8.4765	-5.7844	-8.5404	-4.6477	-5.8597	-7.1988	-6.9611	-6.1898	-6.5436	-5.9078	-5.2833	-6.812	-6.2619	-7.3362	-6.9532	-6.5693	-7.3718	-6.7408	-5.8362	-4.9583	-5.8872	-4.5518	-6.7977	-6.6592	-6.5188	-7.0119	-7.2293	-6.1926	-6.095	-5.4794	-6.4998	-7.7292	-5.6104	-6.7887	-5.4563	-6.036
-3.3625	-3.0261	-3.5629	-4.3737	-4.1065	-3.9951	-3.7353	-3.9646	-3.0214	-4.4194	-3.4964	-4.1153	-4.8008	-4.5346	-4.5354	-2.3446	-3.7506	-4.7307	-4.8362	-4.1351	-5.2155	-4.3718	-3.8895	-3.9019	-3.7773	-3.9312	-2.9752	-3.7214	-3.7866	-3.3239	-1.9351	-2.7111	-4.3299	-5.1979	-4.8186	-2.5226	-4.6936	-2.9956	-2.7905	-4.4264	-4.3185	-4.8243	-3.8814	-5.2339	-0.98057	-1.9592	-3.7033	-4.4695	-3.1784	-3.344
3.984	4.8962	6.3386	5.0526	4.5618	4.5255	4.8836	4.2575	4.3021	4.0697	4.5569	3.3757	3.048	5.6035	4.8182	4.5797	3.8851	4.3829	5.3645	5.4094	4.9405	2.7688	3.3641	4.439	4.4761	4.8187	2.3153	3.6671	5.4324	3.6671	4.905	4.5084	3.3769	3.0537	4.3666	3.0837	3.0637	3.5661	3.8891	5.5047	2.3624	5.5663	5.625	4.7409	3.6481	3.2673	3.3481	4.2895	5.5419	4.6722
3.5285	3.6955	3.6351	3.3517	2.6483	3.7288	2.0452	3.7472	3.3321	3.0951	4.3517	1.3687	1.1872	1.944	3.3861	1.7489	2.55	3.5183	2.4585	2.0815	3.1071	3.1188	4.0022	2.0489	3.9841	3.2696	3.1091	3.343	3.2878	3.9656	3.619	4.3384	2.8176	4.0772	3.3562	3.273	3.4254	4.2512	4.7428	2.7261	2.6426	3.8443	3.2194	2.8583	0.8433	2.3033	2.8152	2.7118	3.1021	3.6057
-11.935	-11.415	-12.458	-11.471	-13.38	-13.914	-12.509	-12.813	-11.453	-13.378	-11.815	-12.089	-13.724	-13.882	-13.768	-12.443	-11.821	-12.433	-12.943	-12.791	-13.147	-12.887	-11.528	-12.971	-12.978	-12.398	-14.153	-12.646	-11.023	-11.628	-12.787	-12.487	-11.01	-14.076	-13.492	-12.275	-12.259	-11.517	-12.736	-11.459	-12.333	-12.766	-13.841	-12.212	-12.379	-11.729	-11.394	-13.022	-13.791	-14.967
-12.722	-12.424	-12.657	-13.336	-13.358	-13.334	-12.68	-12.395	-11.027	-12.986	-13.091	-14.062	-12.463	-11.892	-13.596	-11.053	-13.548	-12.143	-11.476	-12.037	-12.459	-13.348	-11.941	-13.121	-12.364	-12.88	-14.381	-12.425	-13.114	-13.149	-13.927	-12.439	-11.669	-11.569	-12.422	-12.88	-11.955	-12.652	-14.451	-12.859	-14.115	-11.79	-13.88	-13.03	-12.995	-10.528	-12.018	-13.328	-14.073	-12.678
-1.0685	1.0045	0.15145	-0.22415	-0.95157	0.85243	0.028674	0.0047598	-1.0325	0.98221	-2.0175	0.62198	-1.1501	-0.61817	0.40635	0.043045	-0.56099	0.28542	0.30575	-0.44792	0.65976	-1.7687	-0.21155	-0.58373	-1.1592	-2.7021	-2.0318	-1.421	-0.50647	-0.4545	0.0075599	-1.8044	-0.60518	-0.61971	-0.46731	-0.62138	0.20396	-0.737	-2.2294	-0.18632	-0.60513	0.33508	-0.54228	0.0061411	0.0071605	0.077689	-1.5272	1.56	0.034562	0.50899
4.5075	4.8058	4.248	4.9809	4.3612	5.1892	5.6377	3.6693	4.4837	4.396	6.3192	2.4186	6.854	4.2473	4.7828	3.7576	5.6521	4.2877	6.1167	4.1025	4.1503	4.8399	4.4114	3.6945	4.5614	4.7668	3.979	4.25	4.3782	4.1825	4.6553	3.9386	4.8262	2.6736	4.8286	4.8016	4.7868	4.801	5.0985	4.2888	4.654	4.5619	3.5319	3.3424	5.3947	4.1874	5.1673	2.1789	3.9822	5.409
-1.009	-0.52747	-0.99392	-2.4823	-2.1857	-1.9926	-0.77092	-2.6031	-1.4023	-0.79622	-0.22702	-0.74695	-1.0955	-3.068	-2.2423	-1.6658	-2.3402	-1.2625	-1.8222	-1.3068	-2.5274	-1.9903	-1.2434	-3.1918	-2.0785	-0.70397	-1.0217	-2.2046	0.32772	-2.0889	-1.2374	-3.2472	-2.1626	-0.25406	-0.56872	-2.9914	-1.6064	-0.6461	-1.1231	-2.3789	-2.6483	-2.9295	-0.74309	-1.5586	-2.0924	-0.90707	-1.694	-0.6207	-0.47516	-0.98358
-14.143	-13.096	-13.048	-12.502	-14.157	-13.111	-13.223	-13.207	-12.685	-13.594	-12.094	-13.211	-13.825	-13.206	-12.566	-14.325	-14.477	-12.658	-12.979	-13.817	-13.591	-13.952	-14.05	-13.941	-12.538	-11.833	-13.989	-13.101	-14.433	-13.318	-13.816	-13.154	-13.756	-12.585	-12.9	-14.129	-13.81	-14.055	-14.013	-13.002	-11.978	-12.462	-11.879	-12.583	-11.899	-14.457	-12.825	-15.225	-12.395	-12.99
-20.889	-19.606	-21.299	-21.028	-21.126	-19.299	-22.048	-21.166	-21	-21.891	-22.297	-23.058	-21.051	-20.388	-21.671	-20.287	-19.649	-18.315	-21.309	-20.875	-20.846	-20.949	-21.688	-22.791	-20.938	-20.45	-21.927	-20.249	-20.923	-20.496	-21.886	-22.872	-21.425	-21.687	-19.968	-20.244	-20.986	-20.577	-20.163	-20.633	-22.002	-21.144	-21.034	-19.234	-19.121	-21.104	-20.72	-20.016	-20.583	-21.175
-12.692	-13.145	-12.036	-13.468	-13.375	-14.377	-12.599	-12.135	-14.754	-13.106	-13.153	-12.744	-11.519	-11.077	-12.18	-13.13	-13.648	-13.539	-11.827	-12.64	-11.176	-11.869	-12.38	-13.432	-12.778	-12.648	-15.065	-12.497	-12.468	-11.879	-14.675	-13.122	-13.299	-13.226	-11.476	-13	-12.205	-12.046	-11.98	-11.657	-11.595	-11.152	-11.805	-13.226	-13.435	-13.71	-14.626	-14.553	-12.389	-13.921
-17.268	-15.53	-14.826	-14.248	-14.326	-13.933	-15.224	-14.408	-13.418	-14.182	-12.852	-13.191	-15.961	-15.042	-15.407	-15.388	-15.092	-14.128	-14.767	-14.283	-15.106	-14.175	-13.759	-14.106	-14.779	-13.664	-13.779	-14.693	-15.293	-14.763	-14.745	-14.537	-14.731	-15.032	-15.237	-14.689	-15.444	-14.765	-15.075	-13.86	-15.284	-16.182	-15.322	-14.239	-14.395	-16.269	-15.46	-14.242	-14.289	-15.263
-12.465	-13.717	-13.473	-13.071	-13.16	-12.916	-11.872	-12.887	-11.685	-12.934	-13.603	-11.992	-13.354	-12.352	-13.939	-13.587	-15.21	-13.421	-12.894	-12.747	-13.328	-12.615	-12.017	-14.061	-13.661	-13.786	-13.312	-13.939	-14.003	-13.012	-13.938	-14.32	-12.151	-13.644	-12.528	-12.832	-14.274	-12.811	-13.752	-13.747	-13.212	-13.759	-12.02	-12.181	-12.725	-13.861	-12.177	-12.075	-13.85	-11.023
4.5523	3.5817	4.4073	2.6526	4.9631	4.6472	5.0065	4.0526	4.1513	4.5999	5.9674	4.5296	3.3099	5.4063	2.5412	4.9266	4.1903	3.7307	4.2649	4.2966	3.7954	3.2284	4.9888	4.6156	4.4442	5.0682	4.0395	3.8182	4.7577	4.0163	4.8814	3.7931	3.1964	4.3014	3.8452	2.9221	4.0649	4.9536	3.9362	4.8969	3.7636	4.5481	4.8378	3.6906	4.5899	4.5416	4.9086	4.7338	4.6986	5.0676
1.5893	2.5025	2.2731	2.1048	2.2312	1.6973	0.58213	1.6722	1.2106	3.8919	1.1758	2.8028	3.0376	-0.14432	2.2225	3.3906	1.9204	1.9854	2.4223	1.0533	1.911	0.23128	1.8105	1.6995	2.2535	0.87747	1.6599	3.0092	1.3406	2.1097	1.5548	3.3715	1.444	2.0782	2.0528	2.192	1.7656	0.84023	1.4305	2.1944	1.6423	0.12037	2.4506	2.1416	1.3449	1.2516	2.8598	3.1867	2.1154	1.7344
-13.706	-11.583	-12.389	-13.057	-11.5	-12.669	-10.764	-10.11	-11.132	-11.28	-13.041	-12.668	-11.754	-13.049	-11.349	-12.681	-11.758	-10.705	-11.346	-11.825	-11.76	-11.492	-12.838	-10.332	-12.459	-11.423	-12.643	-11.851	-12.102	-11.124	-8.93	-12.647	-12.416	-12.038	-12.514	-12.057	-11.27	-11.37	-13.178	-9.239	-12.883	-11.798	-10.902	-11.824	-11.791	-10.787	-11.543	-10.717	-12.441	-12.766
-3.8312	-4.1727	-4.764	-2.9266	-4.4518	-3.6708	-3.9113	-3.449	-4.4176	-5.2555	-2.1619	-4.5486	-5.4538	-3.5255	-2.4704	-4.3873	-5.2606	-3.8992	-4.3646	-2.2496	-3.956	-2.0026	-3.9	-3.8087	-3.3387	-3.2013	-4.9306	-3.0368	-3.6704	-4.4012	-2.3537	-3.2489	-3.7637	-4.8967	-2.707	-4.7648	-5.6951	-3.7344	-3.7465	-4.5638	-3.0086	-5.0735	-3.1479	-4.7859	-4.5261	-2.7713	-3.7398	-4.2211	-4.2142	-2.813
-3.1802	-0.36345	-0.93735	-1.2212	-1.2227	-1.5679	0.76274	-0.12992	-1.385	-1.0738	-2.132	-1.5571	-2.638	-2.8183	-1.6298	-1.3315	-1.1466	-1.3196	-0.66813	-2.2742	-1.887	-1.6199	-0.75054	-2.3381	-1.908	-1.4144	-0.43547	-2.661	-2.7898	-1.9346	-1.4548	-2.2218	-2.28	-1.825	-1.2286	-3.1777	-1.126	-1.2544	-1.0009	-1.4872	-1.3156	-2.1764	-1.2211	-1.6835	-1.453	-1.8561	-2.1697	-1.0109	-1.9227	-1.2663
-4.1986	-3.6233	-2.833	-3.903	-4.1093	-5.6279	-4.949	-4.264	-3.7759	-4.7959	-4.4502	-4.5057	-4.5825	-3.9093	-0.94978	-4.8027	-5.0206	-3.8377	-4.6136	-4.3606	-4.4319	-4.3138	-2.7295	-4.2239	-3.7776	-4.5499	-3.8291	-5.175	-4.6295	-3.2266	-4.4415	-5.3242	-5.1255	-4.5899	-3.0444	-2.687	-3.7959	-3.4996	-2.6891	-4.1344	-2.6866	-4.2828	-4.1408	-3.7245	-2.8478	-5.07	-4.3277	-2.7481	-5.1556	-2.411
-13.72	-13.574	-12.911	-12.572	-13.337	-13.585	-11.618	-13.688	-13.297	-13.725	-13.63	-13.442	-12.519	-11.46	-13.137	-14.029	-12.009	-12.906	-12.508	-11.666	-12.218	-14.664	-13.851	-13.28	-11.611	-12.401	-14.524	-12.828	-13.026	-12.421	-12.43	-13.527	-12.799	-11.835	-10.98	-13.489	-12.18	-12.647	-13.306	-14.171	-13.27	-11.815	-12.41	-13.68	-12.706	-13.95	-12.773	-14.22	-11.443	-13.284
-14.381	-13.424	-15.858	-13.945	-13.967	-13.406	-13.867	-12.455	-12.328	-13.798	-14.49	-13.009	-13.052	-14.031	-13.349	-14.593	-13.481	-14.388	-14.651	-12.348	-15.355	-14.302	-14.051	-12.998	-14.326	-13.155	-12.191	-12.822	-13.045	-13.514	-14.979	-15.902	-14.617	-15.461	-15.22	-14.28	-14.523	-14.148	-13.908	-13.723	-15.473	-13.992	-14.739	-14.16	-13.368	-14.433	-14.848	-13.898	-15.754	-13.905
8.5478	9.0302	8.7558	8.362	9.2814	8.5394	10.583	9.5825	9.6899	8.7231	8.9341	8.4466	8.608	7.0105	8.2054	8.252	8.6539	9.575	9.272	9.9937	9.9349	7.7333	8.4861	8.5186	7.7464	8.6097	7.6238	7.7007	9.2155	9.232	10.375	8.5753	8.9032	8.8897	8.4442	8.317	8.4329	7.786	8.6339	7.6566	8.5476	9.3924	7.1428	7.661	7.2032	9.4306	7.2664	9.9528	10.05	9.9963
5.2939	4.2719	5.3241	4.2444	4.3228	2.7859	5.513	4.0082	2.9424	3.8464	4.7745	3.5898	4.2403	5.5925	3.1212	3.3284	4.0036	5.0478	6.1137	4.3364	4.1185	5.2115	4.6197	5.4869	5.5354	5.9009	6.2265	3.9552	4.7445	3.9682	3.6855	5.8877	4.7548	2.6209	5.5195	4.0637	5.9694	4.1209	5.7551	4.8141	2.6935	4.283	4.4638	4.0726	4.4995	4.7016	6.0031	3.0797	2.9426	4.6724
-0.037303	0.084675	-0.64315	-0.39773	-2.7405	-0.6333	-1.2596	-0.6049	-0.69654	-0.86113	-3.5079	-1.3423	-0.65994	0.10502	-0.2965	-0.05013	-1.2513	-0.83389	0.15953	-1.5201	-1.0071	-2.8169	-2.1426	0.10689	-0.37216	-0.21212	-0.65177	-1.2021	-0.77078	0.19253	-1.694	-1.0638	-2.0087	-0.94598	-0.77122	0.5808	-0.48964	-1.8769	-0.27388	-0.89134	-0.065299	-1.1537	0.22024	-1.0462	0.16499	-2.8914	-1.4147	-0.64444	-1.9358	-1.0504
-3.2579	-1.8907	-3.6049	-2.3323	-3.3673	-2.9585	-3.0149	-3.2739	-2.5863	-2.4654	-3.2237	-3.0481	-2.0804	-1.7104	-1.6282	-1.1361	-1.3953	-1.2264	-2.1679	-3.355	-2.7005	-3.8334	-2.6247	-2.0265	-3.8461	-2.3037	-2.6893	-2.3294	-2.4289	-3.0761	-0.9843	-2.6858	0.1232	-2.9586	-1.3558	-3.2446	-2.8307	-2.1197	-2.3867	-2.2431	-2.4586	-3.0995	-2.4689	-3.3411	-2.6434	-2.8419	-2.5042	-2.5657	-2.8134	-2.033
-14.945	-13.972	-14.135	-13.292	-13.897	-14.055	-14.729	-13.069	-14.201	-14.194	-13.827	-14.621	-15.246	-14.877	-13.208	-13.135	-14.386	-15.316	-14.65	-12.007	-15.361	-13.478	-14.003	-12.604	-13.834	-12.431	-13.223	-15.052	-15.244	-13.49	-16.041	-13.231	-15.441	-14.028	-13.4	-13.143	-13.198	-13.729	-13.249	-13.977	-13.862	-13.777	-14.738	-14.352	-14.023	-13.318	-15.014	-15.782	-13.889	-15.814
-2.9305	-2.1826	-5.3475	-3.84	-3.9283	-4.1915	-3.1257	-2.3243	-3.4815	-3.276	-4.3298	-3.6223	-3.6339	-3.9809	-3.7892	-5.0592	-5.6016	-2.653	-1.5989	-2.9121	-4.1659	-1.9624	-3.6102	-2.5036	-3.9324	-3.7042	-3.2771	-4.3769	-4.7333	-3.0622	-3.2963	-4.0975	-4.1125	-3.534	-3.1023	-2.8317	-3.8465	-3.1891	-3.2646	-4.3522	-4.8664	-2.755	-3.5752	-4.8444	-3.7181	-2.5412	-2.1519	-2.1295	-3.8505	-3.2083
-11.638	-11.65	-11.61	-11.184	-10.279	-10.557	-11.158	-9.6924	-9.8729	-12.02	-12.072	-9.9494	-10.663	-11.972	-9.9351	-10.272	-10.516	-11.062	-13.085	-10.679	-9.7332	-9.3286	-10.196	-11.239	-10.254	-11.489	-10.379	-8.9002	-10.013	-10.896	-8.8256	-10.791	-10.573	-10.352	-10.972	-11.773	-10.107	-10.157	-9.2418	-10.329	-9.7959	-9.8208	-10.812	-11.621	-9.9945	-10.838	-10.199	-10.333	-11.003	-10.078
4.8103	5.0535	5.7537	5.7859	4.7617	6.0514	5.8662	7.3897	5.2818	5.692	4.3804	6.3476	6.0263	5.9951	6.0038	5.8159	5.0898	5.4732	6.1396	5.471	5.9992	5.335	3.5134	5.967	4.6111	5.6219	6.1936	4.9933	5.0804	5.3389	5.2483	7.3908	6.4449	5.7508	6.0751	4.5847	5.8643	6.2627	5.4735	5.6734	3.7082	5.7089	4.8123	6.3292	6.2509	4.8257	6.2222	5.3002	6.3599	6.0365
-6.5463	-7.7151	-8.5592	-7.5261	-7.9336	-8.2522	-9.0599	-9.6769	-9.8294	-10.582	-9.3786	-8.7503	-7.9885	-9.063	-9.456	-9.0922	-9.829	-10.501	-9.4318	-7.7318	-10.076	-11.049	-10.487	-8.2645	-9.6471	-8.5003	-8.4723	-10.665	-8.6886	-9.3326	-8.2749	-9.2359	-8.1214	-7.4331	-10.61	-10.033	-10.256	-9.2007	-10.05	-7.2441	-8.5054	-8.1689	-9.4986	-8.7211	-9.1826	-9.8762	-9.1986	-8.147	-9.8187	-8.3185
-3.9781	-1.2594	-3.3114	-2.0039	-4.8979	-2.286	-3.4497	-1.6941	-2.9263	-3.3019	-2.7456	-1.6403	-2.3358	-2.8767	-2.0595	-1.9139	-1.6279	-3.3755	-0.033519	-3.9581	-1.769	-1.4794	-2.8327	-3.3452	-1.9514	-1.6838	-2.0161	-2.8603	-1.5595	-3.8917	-3.2175	-2.7957	-2.275	-1.4226	-1.6808	-2.2402	-1.2561	-2.0011	-0.87128	0.41719	-2.5671	-2.967	-3.6195	-1.615	-2.8686	-2.0692	-1.3674	-1.8981	-2.6826	-4.551
-11.137	-9.526	-9.8678	-12.687	-8.6512	-10.542	-10.044	-10.833	-10.353	-11.983	-11.206	-10.122	-11.455	-10.443	-11.741	-10.356	-11.914	-11.579	-10.589	-11.291	-11.627	-11.345	-9.9021	-10.948	-10.463	-9.5711	-11.356	-10.716	-11.969	-9.6269	-10.691	-11.3	-9.8518	-10.075	-11.905	-10.751	-11.882	-11.326	-12.536	-12.891	-12.244	-10.586	-10.544	-9.8658	-10.767	-10.66	-10.887	-11.305	-11.859	-9.4299
1.6082	0.16818	1.4087	0.95874	2.2269	1.6367	-0.61362	0.63655	1.5879	0.94735	0.097064	-1.06	0.93559	-1.2689	0.56033	-0.54077	0.26321	1.6226	-0.4641	1.762	0.72816	2.1205	1.7833	0.7514	0.88859	-0.43975	-0.23115	-0.62844	-0.07944	-0.99492	1.0965	-0.27857	0.68216	-0.212	0.26093	0.036897	1.303	-0.69871	1.0019	-0.22513	1.0162	-0.3126	1.5802	0.2408	0.37215	0.93955	0.079755	2.4702	-0.65826	0.81021
-2.4403	-1.4777	-3.6489	-3.5041	-3.801	-3.1929	-4.2419	-2.8563	-4.9643	-3.6862	-3.8628	-4.6721	-3.2143	-2.4635	-3.1412	-2.518	-4.0591	-2.3688	-5.4209	-3.956	-4.1342	-3.8449	-3.6891	-3.4585	-3.0815	-3.6421	-3.8678	-4.1474	-3.7608	-4.2505	-3.9222	-3.5938	-4.2665	-2.7965	-3.4485	-4.4132	-1.5391	-5.0443	-4.9858	-3.6489	-3.112	-3.8847	-3.0359	-4.178	-3.7883	-3.4677	-3.2445	-4.1243	-4.2912	-3.6036
-5.2904	-6.0792	-5.8164	-5.5708	-4.2639	-5.42	-5.8377	-5.0476	-6.1014	-5.4495	-4.4119	-5.7553	-5.6244	-4.779	-4.658	-4.846	-5.3042	-5.6002	-5.9085	-5.2999	-3.3492	-7.7547	-4.1803	-4.161	-4.6464	-6.1132	-4.3952	-5.9882	-4.168	-4.1609	-4.7877	-5.2887	-5.3656	-3.8998	-4.1868	-5.1409	-3.2018	-6.4098	-5.8776	-5.4821	-4.2027	-6.0242	-5.2302	-5.5095	-6.1251	-4.2625	-6.0537	-4.435	-4.0233	-5.2291
-0.12145	0.70134	0.74306	0.92754	0.10729	2.3082	0.21231	0.58148	1.1804	1.2755	2.4611	1.793	0.7207	-1.725	0.58709	0.1351	0.12635	-1.5406	0.29495	0.018097	0.44318	0.46346	0.21054	0.24001	0.36655	1.0789	0.037125	1.3547	0.092752	-0.11545	1.5157	-0.63847	0.41408	0.9925	0.097693	0.63544	0.08941	0.11199	0.21856	-0.31577	0.48616	-0.31362	-0.10866	0.28609	-0.7033	2.1355	0.62254	0.16073	-0.54985	0.036272
2.4606	1.3877	0.76674	1.5074	1.3214	-1.6213	0.62991	0.21823	0.12692	0.63263	-0.01981	1.1155	0.64482	1.5683	0.38598	-0.010525	-0.13544	-0.40841	-0.65215	1.1084	0.26228	0.24636	0.69601	0.57725	1.243	0.11766	0.74733	0.71331	0.41596	-1.996	1.5788	0.97387	-0.059533	-0.40214	0.080396	0.40192	1.4502	1.4031	0.46407	0.25614	-0.493	1.2152	2.1177	-0.7404	2.085	1.0771	0.83088	1.3437	-0.65794	1.2795
-21.806	-21.277	-22.158	-21.082	-22.491	-23.626	-22.228	-21.852	-21.285	-22.663	-22.85	-23.632	-22.787	-22.031	-20.622	-22.282	-22.713	-22.904	-23.353	-23.07	-20.929	-22.527	-21.7	-22.197	-21.551	-21.442	-21.418	-22.146	-22.265	-20.923	-22.29	-22.239	-22.978	-22.347	-21.962	-22.529	-22.286	-22.957	-22.365	-22.197	-22.236	-21.537	-22.66	-23.244	-21.998	-21.757	-21.924	-21.821	-22.39	-22.412
-4.3106	-2.9584	-4.652	-5.559	-4.6849	-3.826	-3.901	-3.4299	-4.5394	-3.9754	-2.877	-2.6223	-3.7393	-4.8076	-3.4498	-4.3048	-4.7066	-2.7773	-5.2256	-2.4647	-3.9638	-4.8612	-5.8807	-4.06	-2.891	-4.1759	-4.3433	-2.973	-3.6974	-4.9109	-5.2717	-3.8236	-3.4651	-3.6683	-3.8653	-4.9356	-5.0952	-3.6675	-3.9597	-4.7766	-3.9406	-2.9857	-3.6397	-3.6226	-4.2668	-3.3887	-4.3868	-4.328	-3.615	-2.9701
0.66785	2.038	0.67748	1.6982	3.7393	1.7023	2.9453	2.0432	2.3864	3.27	0.82506	3.0455	2.4548	2.4795	1.2274	1.0718	2.1705	2.2858	2.6023	2.6647	-0.73045	2.2072	1.5794	2.3883	0.19005	2.2978	1.7014	1.4976	0.84571	1.279	2.2135	0.70717	1.5718	1.755	0.238	2.2378	1.03	1.0506	1.587	1.3978	2.3223	2.1018	2.4084	1.2523	0.2966	2.1773	3.2001	1.2119	1.6995	1.9165
-13.637	-13.354	-12.442	-13.67	-13.443	-13.08	-12.273	-13.424	-12.809	-12.792	-12.277	-11.598	-13.044	-12.16	-12.668	-13.667	-14.178	-13.342	-12.416	-13.748	-13.675	-13.402	-12.569	-12.16	-13.747	-14.421	-14.307	-11.929	-11.939	-13.593	-13.92	-13.155	-13.039	-13.267	-13.399	-12.857	-12.413	-12.351	-13.489	-13.253	-12.825	-12.072	-13.729	-12.694	-13.473	-12.12	-12.935	-12.447	-13.501	-13.645
4.0036	2.2985	2.8459	2.1059	2.5623	3.3905	2.1578	3.3921	3.3575	3.7163	2.3987	3.0379	1.5596	1.6451	3.0607	3.2442	3.2679	3.3071	3.818	2.1372	3.6918	3.3432	3.7095	2.4911	1.9547	2.2289	2.9727	2.8182	3.1433	2.7261	3.625	3.2152	3.6565	2.7348	3.6185	2.1995	3.4681	3.8905	3.2314	3.9399	1.7724	3.8428	3.1628	2.7552	3.3821	1.8592	4.0652	2.2387	1.7542	3.6332
0.62333	0.87985	0.36422	-0.68386	0.32753	-0.60691	-0.55135	-1.0108	-0.076709	-0.10918	-0.85531	-1.8916	0.59079	0.91643	1.0415	-0.37014	-1.5171	0.53152	1.1798	-2.0428	-0.2511	-2.4365	-1.264	-2.0217	0.77988	-0.80415	-0.96	0.53346	0.097153	-0.62009	0.31294	0.70765	-2.2755	-1.7973	1.929	-2.6899	-0.015334	-1.4874	-0.061659	1.4466	-0.79787	-1.652	-0.57568	-0.86298	1.3749	-1.1991	-0.92591	0.0079286	0.57967	-0.62803
7.2378	6.804	5.9266	6.8267	6.6676	7.3859	7.0658	5.9775	6.5062	7.9204	6.4018	6.7667	7.4313	7.1596	5.6491	6.4906	5.8359	7.6915	6.2286	7.0596	4.9691	8.0388	6.7501	7.9669	7.8707	5.0774	5.6228	6.2337	5.3673	7.3463	6.3892	8.645	7.1506	7.9708	8.1864	6.9064	6.9747	6.5979	7.5994	7.4666	5.8754	4.7566	5.6281	6.5283	5.6023	7.2734	6.3948	7.459	6.4592	7.5108
-3.1682	-3.1695	-3.5374	-4.203	-4.709	-1.4207	-3.5656	-3.7248	-3.4556	-4.6472	-6.0554	-4.4847	-4.8246	-3.6122	-2.4289	-4.0888	-4.124	-4.9988	-4.4098	-4.2014	-3.6663	-4.1589	-4.2171	-4.2472	-3.55	-4.1912	-5.6281	-3.5573	-3.3434	-4.6533	-4.1464	-4.9234	-3.2639	-3.5521	-2.6522	-4.0612	-2.6719	-6.2161	-3.1508	-5.096	-2.8944	-4.688	-3.3126	-3.6132	-2.9267	-3.61	-3.3266	-3.3514	-5.6008	-4.5765
-1.8443	1.4009	1.2367	-1.3756	0.49725	-1.167	0.24823	-1.2338	-1.7045	0.27327	-0.99556	-1.8518	-1.5485	0.93038	-0.82209	-0.90544	-1.6495	-0.92573	0.045892	0.30988	0.73941	-0.98367	1.7723	0.21366	1.2832	1.4429	0.16406	0.91078	0.65584	0.99699	0.64553	-0.13005	0.049932	-1.1485	-1.0292	0.70793	-1.0587	0.63402	1.0236	-1.0671	-1.1834	1.5249	0.074848	1.2239	-0.16657	0.22398	0.16652	-0.0047742	-0.14416	-0.59871
-1.6783	0.39988	-0.4955	-1.7455	-0.20359	-0.88834	-0.78861	0.45874	1.2016	-1.6686	-1.1337	-1.8675	0.55176	-0.88858	-0.082923	-0.90387	-2.2446	-2.9042	-0.2892	-1.2583	-1.2067	-0.92694	-1.4619	0.29858	-0.30905	-1.039	-0.5398	0.15261	-1.6606	-3.0579	0.54935	0.063462	-1.6912	-1.0365	0.10981	0.0075091	-0.71205	-0.5909	-0.83837	0.6903	-0.71549	-0.091511	-0.046414	-0.41522	-0.32666	0.8894	-1.1419	-2.3257	-1.294	0.74515
-10.231	-9.2302	-11.422	-8.7989	-9.9981	-7.7538	-8.4419	-9.5231	-7.2839	-9.3267	-8.4679	-9.8734	-8.8365	-9.7034	-9.488	-9.9495	-10.295	-9.3237	-9.6289	-9.0938	-9.8569	-10.331	-8.2051	-9.0269	-11.38	-8.4256	-9.5534	-8.7864	-8.7785	-9.0934	-9.8496	-8.8421	-9.9416	-7.4621	-10.293	-9.2712	-9.341	-8.3952	-9.5404	-10.312	-8.8861	-9.8995	-8.4414	-8.6557	-7.5646	-9.9699	-9.7052	-10.931	-8.0175	-9.8733
0.79287	0.91845	-0.50547	-0.72199	-0.021173	-1.6796	-2.3959	0.84351	-0.67449	0.70452	-0.26222	-0.17333	-0.44614	0.23214	-0.98635	-0.49355	-0.036694	0.5993	-0.4344	-1.139	-0.27824	-1.1988	0.54935	-1.768	0.64831	0.18679	0.82043	0.80146	0.54187	0.135	0.3443	-1.2814	-0.77371	-2.0211	0.23856	0.74041	-2.31	-0.69085	0.99198	-1.1505	-0.92195	-0.24466	-0.45017	-0.36378	0.43745	0.10624	0.32018	0.024506	-1.1785	-1.1146
-2.4596	-3.8733	-4.462	-3.1524	-1.2499	-2.3313	-2.1538	-2.4397	-1.9433	-2.8195	-2.0185	-3.5378	-2.8758	-1.7851	-4.1205	-3.16	-1.9643	-1.4399	-1.9371	-2.7102	-1.9383	-2.5886	-3.1896	-2.2033	-2.6293	-3.275	-1.8812	-3.0339	-1.9364	-2.492	-3.8789	-1.6019	-2.305	-1.5812	-3.9826	-3.2193	-1.9645	-2.2152	-4.8677	-3.8622	-4.1106	-2.5335	-3.2164	-2.8087	-2.9649	-2.0316	-1.8845	-3.2026	-3.3342	-2.7777
-5.4391	-5.6577	-6.0378	-6.2853	-4.7535	-5.1437	-4.8546	-5.1731	-7.0335	-7.0453	-4.4564	-4.1229	-4.0088	-5.1218	-6.204	-7.4674	-5.3349	-4.0539	-5.2866	-4.9295	-5.0258	-5.2018	-4.6207	-6.7465	-6.3472	-6.1403	-6.3102	-5.7331	-4.4819	-5.1291	-5.7989	-5.871	-5.9202	-4.9134	-6.1644	-6.3087	-4.1156	-6.2998	-5.5545	-5.6312	-4.6761	-5.487	-4.2599	-6.5573	-5.8873	-5.0626	-5.025	-5.5298	-6.4122	-5.718
-1.8543	-3.2103	-1.2991	-2.1607	-1.0161	-1.5279	-0.046873	-1.7571	-1.2344	-1.504	-0.94218	-1.7552	-0.66689	-2.2122	-2.2213	-1.7776	-0.57556	-1.1183	-1.2085	-1.6114	-2.6877	0.50761	-1.1421	-0.63924	-1.2057	-1.5377	-2.2899	-1.6682	-0.88282	-1.1348	-0.23989	-0.66433	-0.77418	-1.0105	0.17333	0.1524	-0.29495	-2.3886	-0.83527	-2.2656	-1.745	-0.46957	-0.62996	-1.8223	-0.42062	-2.0747	-1.1209	-2.1376	-0.41463	0.71542
-11.245	-12.007	-11.235	-12.686	-12.544	-13.476	-12.157	-13.447	-13.15	-14.224	-13.839	-13.472	-14.258	-12.031	-12.633	-12.808	-12.914	-13.082	-12.693	-13.65	-12.323	-15.091	-13.734	-13.047	-12.287	-14.463	-11.752	-12.3	-12.452	-13.686	-12.707	-12.344	-13.262	-12.772	-13.23	-12.838	-13.34	-12.131	-11.052	-14.035	-12.36	-12.297	-11.789	-12.287	-12.549	-13.287	-11.776	-13.324	-12.727	-14.613
-4.1049	-4.4665	-6.0347	-5.2301	-7.8106	-4.4976	-4.3978	-3.7954	-5.7609	-4.3485	-4.7217	-4.218	-6.4404	-5.1279	-4.2291	-4.8726	-6.8988	-7.722	-4.8613	-5.1801	-7.3824	-5.2283	-4.978	-4.9542	-5.0166	-5.2218	-5.8553	-6.8879	-5.3677	-4.6804	-5.3854	-4.0673	-6.1594	-5.1257	-6.4981	-4.8658	-5.0642	-5.0142	-4.0012	-5.2073	-5.3011	-4.5077	-5.4919	-5.8269	-5.9186	-5.9909	-5.8277	-6.0013	-4.7438	-6.2047
1.023	-0.12447	1.5432	-1.0735	-0.7562	-0.14007	0.25501	-1.0763	-0.34837	-0.47295	1.3272	1.1651	1.6257	-0.42733	-1.4309	1.328	-0.75672	-1.0265	0.30551	-1.707	0.83671	0.5526	0.3154	-1.1323	-1.0911	0.50418	-1.2929	-0.85809	-1.6676	-0.68946	0.20825	-0.60489	-1.1424	-0.49565	0.41793	-0.39579	0.42364	2.4948	0.62719	-0.4653	-0.69602	-1.5941	0.86508	-0.71909	-0.69189	-0.52374	-0.017025	-0.34536	-1.7898	-1.1052
-1.7165	0.7895	-1.6121	-1.5696	-1.0605	-1.8104	-0.75046	-0.59457	-1.1172	-1.5446	-1.6917	-0.77573	-0.32074	-0.16364	-1.9347	-1.4581	0.58005	-2.5907	-2.443	-1.5315	-2.2097	-1.5112	-0.85943	-0.6691	-0.89031	-0.68233	-3.3062	-3.9821	-2.2994	-0.91326	-1.9553	-0.3645	-0.95469	-1.8957	-3.1517	0.9087	-1.9453	-0.037425	0.10515	-3.5306	-2.218	-2.3093	-1.3915	-2.3552	-1.0112	-2.1919	-1.5841	-1.476	-0.25009	-0.14391
-11.652	-10.68	-10.346	-12.547	-10.009	-11.585	-11.392	-13.097	-9.945	-11.923	-11.609	-12.629	-11.869	-12.001	-11.648	-12.52	-12.039	-11.027	-11.82	-11.064	-12.55	-11.873	-11.324	-12.487	-11.276	-11.065	-11.493	-11.895	-10.866	-10.749	-13.489	-11.184	-11.259	-12.131	-10.417	-12.28	-12.038	-12.318	-11.691	-11.649	-11.003	-13.709	-12.002	-12.643	-11.412	-12.238	-12.515	-10.921	-9.9074	-12.735
-9.9859	-9.2783	-11.307	-12.348	-11.779	-10.037	-11.639	-9.5542	-12.139	-11.331	-10.894	-11.469	-10.872	-12.234	-10.059	-11.915	-11.646	-10.697	-11.143	-12.259	-11.385	-11.103	-11.058	-10.373	-10.327	-11.84	-10.273	-10.953	-12.98	-11.195	-10.574	-10.886	-10.536	-11.633	-11.358	-11.053	-10.862	-10.876	-11.521	-11.844	-12.419	-11.15	-12.252	-11.325	-10.997	-12.292	-12.554	-11.149	-9.6033	-12.163
-21.29	-20.463	-20.3	-21.051	-21.399	-21.832	-20.392	-20.253	-20.502	-20.056	-20.162	-20.34	-20.583	-22.421	-20.17	-20.798	-21.37	-19.828	-20.946	-20.814	-21.584	-20.562	-19.625	-20.414	-20.572	-21.313	-21.202	-21.34	-19.904	-22.547	-20.541	-21.965	-19.916	-21.527	-22.482	-22.145	-19.873	-19.661	-22.402	-21.409	-21.43	-20.643	-22.141	-20.333	-22.059	-23.179	-21.963	-20.626	-20.554	-20.975
-13.661	-11.19	-12.76	-12.854	-12.216	-12.361	-11.911	-12.457	-11.935	-13.078	-12.104	-13.234	-12.34	-14.254	-15.446	-12.369	-12.917	-15.039	-12.967	-12.823	-13.409	-12.385	-11.565	-13.218	-12.763	-13.239	-12.594	-12.911	-12.165	-13.013	-12.118	-12.107	-13.581	-11.718	-10.918	-12.504	-12.848	-12.714	-13.085	-12.923	-12.371	-13.125	-11.847	-12.441	-12.74	-15.013	-11.632	-13.353	-13.482	-13.185
-0.61748	-2.1707	-2.4567	-3.4269	-1.3531	-2.2919	-2.5164	-2.823	-2.5499	-1.7132	-2.7266	-2.4579	-1.9157	-1.1065	-4.5604	-2.5849	-3.5622	-2.6579	-3.5784	-3.7363	-2.8826	-1.7688	-4.6482	-2.5492	-3.8258	-3.8	-3.7851	-3.3655	-3.7497	-2.1251	-3.0894	-1.422	-2.6504	-2.1031	-3.8262	-2.0756	-3.3942	-2.8282	-3.2559	-2.3032	-3.4723	-2.5709	-3.2565	-1.2979	-1.9001	-3.251	-1.7909	-1.6097	-3.1698	-1.098
-2.3553	-2.6007	-2.9673	-2.1312	-2.001	-3.6781	-2.3866	-0.91135	-1.0209	-4.117	-3.0569	-4.2581	-0.21152	-2.4619	-0.84925	-1.2974	-2.3057	-1.1834	-2.5533	-2.635	-1.8839	-2.8181	-2.8834	-1.7256	-0.57453	-3.2925	-4.3695	-1.1308	-2.3587	-3.3332	-2.0213	-2.1322	-2.412	-1.7373	-3.1142	-3.0223	-2.7048	-3.42	-2.168	-2.9748	-0.70191	-2.745	-3.3261	-2.9994	-1.2064	-2.6954	-4.0407	-2.673	-3.402	-2.6997
-6.239	-5.5585	-6.5214	-5.8517	-5.8359	-7.4004	-5.4754	-5.8129	-7.1326	-5.4527	-6.8595	-5.9196	-5.7147	-5.8666	-7.4247	-7.8327	-7.5517	-5.0455	-6.968	-5.9762	-8.2702	-6.5612	-7.2561	-6.3242	-5.7575	-6.7983	-7.4901	-8.5342	-5.5252	-6.0355	-6.4176	-6.5669	-7.8047	-6.5094	-6.0922	-6.932	-6.4113	-6.0641	-6.383	-5.8818	-6.9858	-5.6479	-7.0136	-6.2289	-6.3314	-6.4918	-7.3911	-7.2638	-6.6157	-6.5549
-1.3182	0.84628	0.41384	0.12419	0.074699	-0.19072	-1.5316	-0.97211	-0.44394	0.75172	-1.1629	0.31088	-0.3157	0.7149	0.082169	1.5691	2.0046	1.9053	0.88795	-0.038235	0.058347	0.70545	-0.080624	-0.49141	0.8397	0.92267	-1.3272	-0.47946	0.70326	-0.047016	1.8873	0.1023	1.8803	0.037546	0.092633	0.58327	1.0587	2.1595	0.045457	-0.6216	0.13065	1.4804	0.74224	-0.48549	-0.40673	0.88741	1.1622	0.355	0.87598	0.91467
-13.632	-13.873	-11.045	-12.76	-11.213	-13.692	-11.13	-13.953	-13.393	-13.038	-13.057	-12.852	-13.062	-12.967	-12.522	-13.721	-12.907	-12.893	-12.008	-15.123	-13.288	-13.797	-11.335	-13.032	-13.92	-12.884	-13.621	-13.682	-11.776	-13.024	-12.868	-11.855	-14.088	-13.161	-12.033	-12.671	-12.573	-13.182	-13.036	-11.509	-13.075	-14.442	-12.1	-14.833	-12.34	-12.715	-11.518	-12.836	-13.123	-13.358
-10.969	-11.922	-11.604	-12.27	-11.379	-9.8261	-12.383	-11.662	-11.802	-11.217	-12.011	-11.7	-11.114	-11.56	-12.967	-12.205	-11.137	-11.251	-12.037	-12.395	-11.126	-12.261	-13.373	-11.98	-12.523	-11.213	-13.214	-10.576	-13.961	-11.605	-11.43	-12.599	-10.736	-12.008	-9.3881	-10.437	-11.214	-12.93	-11.523	-10.477	-11.745	-12.161	-12.947	-12.23	-11.038	-12.735	-11.438	-11.998	-11.449	-12.919
-0.34329	-2.0616	-0.75075	-1.3792	-1.3332	-2.4319	-1.4086	-3.1263	-1.9675	-0.074978	-0.51364	-1.6036	-0.40765	0.56264	-0.75027	-0.72064	-1.8069	-1.4975	-3.1074	-0.9956	0.17022	0.23057	-1.3788	-1.0638	0.61574	-0.81109	-0.52193	-2.1785	-1.8552	-0.76932	-0.38072	1.5178	-2.1754	-1.4098	-1.5345	-1.5661	-1.1178	-1.3975	-1.9399	-0.15839	-3.2266	-1.0092	-1.6726	-0.70416	-0.48776	-2.2571	-2.1919	0.09895	-2.2921	-1.3304
-4.6566	-7.2654	-3.8402	-6.0154	-4.6776	-5.8182	-6.0725	-5.4693	-5.2059	-5.7194	-4.6923	-6.6823	-5.2764	-4.3404	-5.8208	-5.5352	-6.0328	-7.486	-5.8095	-5.5681	-5.9996	-4.9991	-6.6092	-6.2143	-5.8637	-5.4671	-6.1873	-6.7339	-4.2889	-8.5875	-6.2728	-5.9271	-6.697	-4.4037	-4.4479	-5.286	-6.3908	-6.9931	-6.6794	-4.0884	-5.8923	-4.7321	-5.5026	-6.7868	-5.1316	-4.682	-6.0903	-5.7799	-5.6006	-6.843
-9.7247	-11.612	-10.43	-10.232	-10.475	-11.248	-9.8992	-8.1976	-8.3538	-10.377	-11.535	-10.511	-8.5422	-9.5007	-9.5241	-10.168	-9.6051	-10.136	-8.3474	-9.795	-10.025	-10.859	-9.8662	-9.4759	-11.304	-10.776	-10.286	-9.0287	-10.804	-11.25	-10.514	-9.7637	-10.088	-10.417	-10.967	-8.595	-10.376	-11.433	-9.9122	-11.241	-11.632	-9.9493	-10.384	-10.066	-11.196	-8.3889	-11.34	-10.967	-10.587	-11.926
7.2143	5.7194	7.0828	7.1723	7.6818	7.206	6.7439	6.975	8.4628	8.1453	6.9845	6.3721	7.4771	7.8301	7.7915	6.5763	8.4341	8.3923	6.8144	8.9977	6.3061	8.8586	6.1899	5.9473	5.6339	6.6088	5.1457	5.8231	6.0262	6.8461	7.3972	6.9819	7.5095	7.0629	7.1621	8.0631	6.1184	6.297	6.9991	6.7434	5.6305	6.9974	7.5415	7.5061	7.614	5.9667	6.8277	7.7863	4.8997	7.488
-6.6506	-5.9226	-6.6421	-7.2443	-7.396	-7.781	-6.5427	-6.0631	-5.4487	-5.6478	-7.2057	-5.5682	-7.2562	-5.907	-6.045	-5.2999	-5.3517	-5.9482	-6.598	-5.7369	-6.0727	-6.4825	-7.0939	-5.7135	-6.832	-5.5233	-6.4064	-8.1721	-6.5895	-6.8491	-5.8332	-6.7342	-6.2083	-5.4183	-6.7805	-6.5437	-6.5089	-6.9112	-6.0798	-5.8512	-5.9529	-7.0773	-6.4458	-7.1418	-6.3373	-5.3128	-5.4409	-8.5127	-5.2678	-4.8724
7.7799	9.3527	9.7734	7.6478	7.8506	7.8608	7.7674	7.5638	7.2475	8.0026	7.0137	7.1602	9.1905	9.0394	7.4145	7.6602	8.4061	8.1466	8.6253	6.7595	7.9099	8.3995	8.2666	7.7026	9.5294	8.0619	8.0434	8.9901	8.3787	7.601	7.1904	8.6683	8.5941	8.0043	7.7932	6.9674	9.146	7.247	6.4738	9.0755	6.8024	8.9306	7.6138	7.5382	7.1663	8.5856	9.3479	8.5721	7.0003	8.2758
-3.776	-5.014	-4.9458	-4.1378	-3.9961	-4.7884	-2.8558	-3.5929	-2.8836	-5.2092	-4.1606	-2.6259	-6.3489	-5.2275	-5.1786	-3.6051	-5.1703	-5.0145	-4.9458	-4.7452	-4.106	-2.6471	-4.7205	-2.9882	-3.8241	-3.3825	-2.9111	-4.4892	-2.5958	-3.6731	-3.2554	-5.2636	-2.9356	-4.4928	-4.6468	-4.6898	-3.8075	-2.6236	-3.7493	-3.9317	-3.5428	-3.2912	-5.2221	-4.3842	-2.3248	-4.2007	-3.997	-5.194	-2.6146	-3.7252
6.5042	4.4993	7.0723	5.4112	3.2931	4.9409	5.5297	4.5114	4.639	5.8495	5.1915	5.2254	4.435	5.2011	4.3713	5.3106	4.8003	6.5094	3.259	3.326	4.6169	5.3298	4.8747	3.4618	5.5765	5.2806	6.3372	6.4089	5.106	5.5609	5.7225	5.0232	4.5542	4.1817	5.001	6.6186	6.2681	3.357	5.1724	6.3664	6.1383	4.516	4.9259	4.5727	3.6792	4.3453	5.1157	4.4021	4.4224	4.9414
0.27271	0.070982	-0.51786	-0.79785	0.057853	-0.05139	0.77635	-1.963	-0.78522	-0.83057	0.23289	-0.70406	0.92118	0.1254	0.55256	-0.70459	-0.21346	0.27168	0.22686	1.1132	1.0244	-0.84079	0.48184	-0.12134	-0.20441	-1.6109	-1.5555	0.52522	0.43579	0.117	-0.0055841	0.56971	0.77852	-1.6477	0.59313	-0.35542	-1.9127	-1.2062	-1.0875	0.55436	-0.75112	0.99554	-0.80531	-0.25174	-0.88334	-2.2424	-0.37179	-1.019	-0.45572	-0.03006
-10.974	-11.768	-12.012	-11.25	-10.793	-11.621	-11.002	-10.7	-13.607	-11.793	-11.966	-11.244	-10.324	-11.604	-11.302	-11.776	-13.03	-9.5491	-12.282	-12.015	-10.864	-11.355	-11.823	-10.572	-10.721	-13.387	-13.673	-12.685	-10.86	-12.456	-11.91	-11.691	-10.867	-11.712	-12.13	-11.327	-12.532	-12.178	-11.672	-10.999	-11.414	-11.476	-11.007	-12.723	-10.948	-12.126	-10.621	-10.443	-11.832	-10.709
-2.9198	-0.51061	-2.9029	-2.0623	-3.3406	-1.0736	-1.413	-3.2647	-1.9044	-2.3739	-2.2569	-2.6304	-1.2628	-1.4971	-1.8901	-2.0474	-2.8151	-1.054	-2.5954	-1.1662	-4.3453	-1.3579	-0.69647	-2.156	-1.7129	1.1839	-1.3942	-0.8051	-0.78039	-1.4494	-2.6069	-1.8734	-2.2174	-1.535	-3.4473	-1.8323	-1.8073	-2.1466	-2.6749	-1.9579	-1.6444	-2.7556	-1.3618	-4.2291	-2.428	-2.0631	-2.7475	-1.2772	-3.2186	-2.4236
-9.2489	-9.4258	-8.3685	-10.585	-8.7108	-8.9391	-9.0165	-8.6225	-10.024	-8.7979	-8.4502	-10.379	-7.7373	-9.5083	-9.4904	-8.7577	-8.8709	-9.2111	-10.966	-8.0024	-9.476	-11.332	-8.694	-9.9502	-7.459	-9.9301	-9.6807	-9.8281	-9.5836	-8.1039	-10.716	-10.783	-8.9383	-8.8147	-8.3118	-8.615	-9.3114	-7.683	-7.8188	-9.0432	-9.8189	-9.578	-9.7977	-8.6757	-8.4965	-8.5234	-10.189	-9.3337	-9.6602	-7.4173
-4.282	-3.5952	-3.2046	-2.7705	-4.237	-1.4225	-4.4008	-4.6252	-4.4045	-4.0071	-2.7809	-2.6774	-2.7927	-2.8065	-3.3698	-4.6593	-2.7431	-2.0507	-3.7737	-3.8205	-4.5133	-2.651	-2.4362	-3.6404	-2.8638	-3.5357	-5.3328	-0.76124	-4.6903	-4.4209	-2.4942	-1.9196	-3.6075	-4.4378	-2.9817	-4.7026	-3.0908	-2.8356	-2.7757	-2.7366	-3.4455	-2.0957	-4.0447	-3.6826	-4.4456	-2.3384	-3.1649	-2.7197	-3.535	-2.7526
3.0594	1.4839	2.3204	0.61709	2.8138	0.012149	2.4851	1.183	1.4544	2.2715	2.405	-0.12236	2.1551	2.9032	1.4542	0.27873	2.5479	2.2881	1.524	0.79587	3.0847	2.3889	2.7217	1.8883	2.3818	3.0421	3.2596	2.4852	0.79812	2.1727	2.3499	1.0964	2.3472	1.592	2.838	1.6062	1.2929	1.7317	3.054	1.7287	3.4406	0.97774	2.2321	3.3045	0.98486	0.90359	2.2767	0.28818	1.031	0.57858
-0.21504	1.4276	0.81249	0.62406	1.3932	1.1307	-1.2857	0.51136	1.8627	0.88754	-0.94063	2.0297	0.11127	-1.3	1.4165	1.0014	-0.34375	1.7438	0.023666	0.89796	1.2536	0.45104	1.2986	-0.67383	1.1641	-1.4833	0.58715	1.1195	0.79026	0.91474	1.0248	1.4994	1.7069	-1.1442	1.4562	0.78471	1.2369	-0.70725	0.75724	0.49161	0.0089481	0.51964	-1.51	1.0632	0.31074	-0.17773	1.435	-0.30933	-0.48279	-0.13406
1.4697	1.6992	1.6888	2.0654	2.0202	0.52909	1.8157	0.7465	1.4412	0.73933	2.5522	0.58952	2.3815	1.53	2.3865	0.51646	0.83023	1.7843	1.6791	2.5	2.5162	0.91447	2.1561	2.9982	-0.22094	1.9906	1.901	1.662	1.5634	1.7182	0.72374	2.1076	1.7209	2.1675	1.9314	1.0675	-0.43821	2.2848	1.9352	2.3886	0.68896	0.3757	1.5492	0.19146	3.2223	1.557	2.9712	2.9429	0.67224	0.60274
-1.5331	-2.5908	-3.9492	-3.2385	-2.4926	-0.72235	-3.1009	-3.3962	-2.1364	-2.2837	-1.6821	-2.584	-4.025	-3.5327	-2.4231	-2.4825	-2.7743	-2.9693	-3.8511	-2.2639	-5.275	-1.6104	-2.8831	-3.2119	-2.0885	-1.3622	-2.5524	-3.9642	-1.5403	-4.3183	-1.4732	-2.79	-2.9019	-3.311	-1.1097	-3.2913	-2.4258	-3.0247	-2.7197	-2.8369	-3.5073	-1.9872	-1.8727	-3.6596	-2.6935	-2.7861	-3.1368	-3.7227	-3.0163	-2.612
-2.1086	-2.6504	-2.0668	-4.909	-4.8348	-3.1396	-4.4792	-2.8776	-3.8345	-5.2644	-3.6367	-3.3053	-2.8401	-3.087	-2.8638	-2.5201	-3.3555	-4.3695	-3.1599	-3.3477	-2.0079	-4.0022	-2.8619	-1.8439	-3.4758	-3.4519	-3.915	-3.7143	-1.3648	-3.3433	-2.194	-2.9248	-3.2041	-2.2774	-4.6498	-3.5013	-4.1848	-3.8501	-2.8373	-1.5222	-2.3709	-3.7334	-1.9718	-2.9943	-3.3905	-3.7375	-2.7541	-3.2043	-3.333	-3.4755
-13.177	-13.654	-15.425	-13.905	-14.202	-13.608	-14.197	-13.625	-13.639	-14.857	-13.249	-15.151	-13.529	-13.402	-12.603	-14.228	-14.685	-14.217	-14.506	-12.671	-14.261	-13.196	-15.015	-13.708	-13.814	-15.541	-15.232	-12.124	-14.115	-14.455	-13.284	-14.604	-14.744	-12.67	-13.666	-15.814	-14.91	-14.621	-13.043	-13.743	-15.792	-15.765	-14.109	-14.419	-14.426	-15.825	-13.768	-14.08	-13.888	-13.61
-4.3566	-2.3989	-3.8505	-4.2523	-3.0154	-3.6268	-4.5448	-3.3488	-3.124	-3.2918	-3.7046	-3.6109	-3.0118	-4.8372	-3.1651	-4.5764	-2.5667	-3.8659	-4.1309	-1.507	-1.4243	-2.2388	-4.0906	-3.4438	-3.4986	-3.5503	-3.6093	-3.8724	-3.0198	-3.8624	-3.6043	-3.7273	-4.131	-5.186	-3.8194	-2.783	-4.458	-3.9574	-3.2875	-4.9805	-3.1141	-3.4329	-3.1869	-5.5443	-2.141	-2.8902	-4.295	-4.2754	-3.9357	-3.9189
-3.858	-3.6211	-5.0474	-4.0419	-4.8303	-4.6866	-5.25	-2.7402	-4.3793	-4.1661	-4.1417	-4.8669	-3.6527	-4.5957	-5.2808	-3.5308	-4.3759	-4.4773	-4.8576	-3.4338	-4.9128	-5.8032	-4.3413	-4.7564	-4.7549	-5.1315	-3.5456	-5.2132	-3.1886	-4.0388	-5.006	-3.5653	-6.4049	-4.4727	-5.7999	-3.7899	-4.3849	-5.234	-4.4002	-4.5539	-4.7784	-3.4568	-5.4138	-4.6043	-3.6085	-4.2594	-3.9648	-4.5716	-4.4942	-4.179
-2.8336	-1.3657	-3.8744	-3.5806	-0.70876	-1.2112	-1.5399	-2.5553	-1.8252	-1.9101	-2.3888	-3.5612	-2.7151	-3.4158	-3.562	-2.3641	-3.271	-3.0086	-1.9619	-2.3826	-2.4888	-3.9299	-1.5059	-2.3044	-2.3249	-1.0548	-2.569	-2.6251	-2.9753	-2.3956	-3.4452	-2.9452	-3.4901	-2.2581	-2.8236	-1.8465	-3.18	-2.0997	-1.957	-1.8027	-2.6982	-2.3271	-2.9161	-2.1897	-4.4284	-1.8517	-2.2022	-3.5592	-2.0206	-1.731
-3.822	-4.2718	-4.02	-3.6499	-6.7899	-3.75	-4.8864	-4.422	-4.5285	-4.008	-4.5552	-4.2642	-3.3582	-4.3314	-5.8326	-3.0672	-4.3502	-4.6426	-5.6437	-3.0434	-4.0256	-3.4116	-2.4161	-4.0508	-2.3521	-4.1663	-4.3081	-3.3214	-4.1314	-4.1421	-5.7886	-5.5528	-4.884	-3.9758	-4.7878	-3.8482	-4.1032	-4.6153	-4.468	-4.0338	-5.0209	-3.2974	-3.449	-4.9714	-3.8613	-3.9938	-4.2536	-4.4359	-3.9878	-4.0883
-14.001	-15.771	-14.78	-14.052	-14.555	-15.716	-13.796	-14.786	-14.742	-13.296	-13.199	-14.109	-14.671	-15.435	-13.312	-15.021	-15.632	-15.913	-14.619	-14.296	-13.42	-12.801	-14.269	-14.88	-14.117	-15.239	-12.853	-15.149	-14.714	-14.117	-15.233	-14.345	-13.717	-16.203	-15.574	-12.704	-15.017	-15.33	-14.527	-15.322	-15.249	-15.112	-14.531	-14.254	-14.232	-14.324	-16.077	-14.937	-15.991	-15.191
-10.449	-10.399	-11.492	-11.226	-10.799	-12.324	-11.837	-10.821	-9.931	-11.457	-11.091	-13.26	-8.8465	-9.6865	-9.831	-9.1332	-11.647	-9.4919	-10.721	-11.21	-11.517	-10.852	-8.1492	-12.282	-10.74	-10.665	-11.931	-11.392	-9.4834	-12.565	-10.867	-11.355	-10.519	-10.77	-10.155	-11.05	-10.27	-11.572	-11.648	-11.405	-13.077	-10.472	-10.072	-11.111	-10.736	-10.036	-11.685	-9.0043	-10.918	-10.777
-1.7293	-3.11	-1.9342	-3.3712	-2.9673	-2.3077	-3.5705	-1.1232	-1.5346	-3.907	-5.3184	-1.6675	-2.2886	-1.8731	-2.9253	-3.0056	-2.8235	-2.766	-2.7418	-2.1675	-2.7933	-3.0635	-3.0999	-2.3648	-1.5213	-2.7192	-3.0245	-1.5018	-2.8526	-1.7883	-3.1456	-2.7704	-2.8682	-1.9666	-2.4093	-4.3006	-3.168	-3.7094	-2.1019	-3.6836	-2.6157	-3.5769	-0.92097	-1.226	-2.671	-2.9372	-3.0604	-3.8614	-1.7627	-3.2347
6.4508	6.4283	6.5787	7.0621	5.3807	5.1972	6.4867	5.4787	8.9052	6.4371	6.5466	7.4674	5.2856	6.3899	6.3604	8.2266	6.5357	7.0465	7.6035	7.7677	6.1924	8.0211	6.6449	6.4561	8.0628	8.1778	8.1923	5.6904	6.7631	7.437	4.88	7.0208	6.4429	6.8882	5.9129	5.5756	7.8316	4.878	5.9215	7.4211	7.1321	6.6321	5.8348	6.1109	8.3237	6.0552	7.5073	5.2042	5.2512	6.5633
-10.734	-11.573	-9.3642	-9.8167	-9.7449	-10.795	-10.826	-11.118	-10.915	-10.358	-12.881	-11.794	-10.361	-11.61	-10.783	-10.003	-10.364	-11.312	-10.313	-12.329	-7.9705	-11.417	-10.559	-8.7193	-11.438	-13.877	-9.6801	-12.047	-10.303	-11.497	-11.13	-11.084	-11.237	-10.643	-10.584	-10.617	-12.431	-11.44	-11.233	-11.871	-9.7503	-9.4136	-10.841	-10.367	-8.966	-12.338	-10.674	-10.208	-11.697	-10.545
-1.0562	-1.2504	0.88372	-0.5333	-0.62676	-1.0186	-0.29771	-2.9437	0.21484	0.63175	1.0706	0.13866	-1.6667	0.93919	0.047262	-1.9529	0.021673	0.050447	-0.61168	-0.062784	-0.73328	-0.44613	1.3602	-1.3921	-0.16959	0.079939	0.6641	0.81368	-0.30951	-1.0583	0.55186	-2.4344	-0.13066	-0.22146	-0.65398	1.3224	0.34464	-1.4819	-1.4111	0.83404	-0.012712	0.20776	0.40624	1.0421	-1.6565	0.41976	-0.54772	-1.3676	-0.047369	0.42432
-1.4677	-1.3862	-0.81597	-0.091825	-1.6779	-0.16543	-0.85131	-0.41665	0.27154	0.11504	0.44862	-1.2623	0.51818	-0.65166	0.29179	-0.34472	0.26695	-0.19018	0.30306	-1.1632	1.7971	1.3363	1.1854	-0.16275	-0.28231	0.87229	1.1547	-1.453	-0.3812	0.34776	1.3472	0.31168	-0.22726	0.078745	0.64919	1.7408	0.30861	-0.49895	0.67818	0.49728	0.92795	0.86193	0.78717	0.77048	-0.13111	0.90339	0.35828	0.42467	-2.3015	-0.6886
-5.0268	-3.9341	-2.8745	-2.5594	-3.6344	-3.6437	-3.3479	-4.1532	-4.6397	-3.7436	-3.6103	-3.0922	-2.1481	-4.178	-2.294	-3.3057	-1.6121	-4.0112	-2.9445	-2.7246	-4.3591	-4.2065	-2.9703	-4.1064	-3.6573	-2.8695	-2.0735	-2.5699	-3.395	-3.2215	-2.5725	-3.2318	-2.8105	-3.3066	-2.6131	-2.9725	-3.0022	-2.3576	-4.4722	-3.5188	-4.0389	-2.8626	-4.0849	-2.2858	-3.3392	-3.7696	-4.03	-4.2515	-3.0482	-1.9493
-7.7417	-7.8462	-4.9873	-7.2657	-7.1758	-7.5982	-7.692	-7.9954	-6.6598	-7.2501	-8.0361	-7.568	-8.6183	-9.0588	-8.553	-8.0779	-7.8535	-7.8482	-7.124	-5.837	-8.5103	-7.0007	-7.804	-7.1845	-7.2286	-7.0391	-7.5541	-6.3314	-6.7419	-7.673	-7.8283	-5.9013	-6.7338	-6.7593	-9.2581	-8.0685	-7.6536	-8.472	-7.3276	-8.6273	-8.3907	-6.9249	-8.4837	-6.2562	-5.6136	-8.0767	-7.5576	-6.671	-8.1014	-8.1279
-0.42808	-1.7431	-1.7031	-0.75541	-2.0201	-1.2691	-1.7843	-1.8027	-3.0371	-2.599	0.015684	0.020223	-0.50066	-0.087988	0.25329	-1.2617	0.028833	0.11212	-1.8699	-1.1897	-2.0023	-3.2964	-1.9595	0.0089206	-0.20912	-0.67889	-2.1442	-2.4691	-1.847	-1.7946	-1.5148	-1.9274	-1.9172	-0.22159	-0.39801	-1.3202	-2.1702	-0.91194	-2.054	-2.2619	-1.9177	-1.3834	-3.3055	-1.9283	-1.1541	-1.1431	-1.8347	-1.3752	-0.99195	-0.83419
-22.34	-22.147	-23.559	-23.515	-22.497	-23.787	-22.517	-23.502	-21.984	-23.608	-22.627	-22.209	-22.691	-22.522	-22.3	-21.839	-22.196	-21.762	-22.192	-21.983	-22.246	-21.976	-22.066	-23.664	-22.644	-21.249	-20.483	-21.863	-23.314	-22.818	-21.598	-23.356	-23.146	-21.207	-22.016	-22.875	-22.529	-20.701	-22.257	-22.445	-21.402	-22.558	-21.804	-22.509	-20.538	-22.792	-22.35	-21.367	-22.216	-22.269
0.10858	-0.54151	-0.17946	1.3356	-0.099148	-0.40852	1.3919	-1.6236	0.047625	1.6136	0.61685	-0.30393	1.91	0.032514	-0.82105	1.7794	0.35006	-0.59228	0.16541	-0.42915	0.23559	0.70146	-0.827	0.14062	-0.35093	1.1467	0.92708	1.1017	0.6206	0.79521	0.46515	1.0094	-0.36009	-1.2755	1.0027	-0.2371	-1.8027	0.55639	1.2128	2.6156	0.88357	0.52699	-0.1032	-1.1745	0.66434	0.077984	1.9817	0.83334	0.081042	0.084464
-1.7191	-1.8437	-1.8523	-2.7187	-2.8103	0.02314	-1.0204	-3.7839	-1.1496	-1.9557	0.014307	-0.84674	-1.5648	-0.59416	-0.70208	-0.81125	-0.53581	-2.0227	-2.9505	-1.6999	-1.4843	-0.25714	-2.5545	-1.3574	-3.0648	-1.988	-1.5203	-1.7898	-2.1567	-1.1401	-0.28678	-2.0013	-1.92	-1.7526	-2.318	-0.50969	-1.8285	-2.3018	-1.7244	-1.0752	-0.8335	-1.5984	-3.0069	-1.6263	-0.83086	-1.5268	-0.11026	-1.5939	-0.34737	-0.76152
-1.1675	0.057897	-0.80342	-2.2546	0.63233	-1.6363	-1.2601	-2.285	-1.5561	-2.1273	-3.4103	-2.877	-2.3534	-2.4886	-0.11014	-1.9158	-0.6759	-2.1571	-2.2602	-1.3441	-4.0372	-1.8089	-0.52364	-3.1919	-2.0219	-1.1457	-2.0114	-1.788	-2.1709	-1.5185	-1.9618	1.0731	-2.0375	-1.0204	-1.0251	-2.496	-1.2561	-0.9977	-1.6631	-1.7753	-1.6598	-0.19488	-1.5326	-0.55166	-0.14256	-0.80727	-0.047079	0.76178	-1.7048	-1.2596
-15.032	-14.905	-13.54	-14.19	-14.569	-14.941	-13.868	-14.023	-13.465	-15.672	-14.764	-15.202	-15.304	-15.651	-12.568	-14.03	-12.667	-14.09	-15.877	-14.306	-15.255	-15.303	-12.265	-13.036	-13.733	-15.574	-15.977	-15.335	-15.316	-13.634	-14.234	-14.308	-15.016	-14.016	-15.378	-14.995	-13.16	-14.435	-14.254	-14.116	-14.746	-14	-15.293	-15.447	-14.657	-13.943	-13.396	-15.755	-13.259	-14.788
-15.007	-13.094	-15.814	-13.143	-13.592	-15.481	-14.514	-14.463	-13.494	-13.332	-14.715	-13.812	-15.119	-14.282	-13.562	-12.423	-13.861	-13.474	-14.45	-12.26	-14.071	-11.81	-14.155	-13.592	-14.929	-14.374	-13.065	-13.664	-14.784	-14.692	-14.657	-13.315	-14.141	-13.232	-15.223	-12.875	-13.657	-13.294	-14.832	-13.007	-14.044	-13.355	-14.167	-14.887	-13.943	-12.519	-13.678	-14.267	-14.508	-14.371
-20.582	-22.645	-24.258	-21.885	-20.317	-19.815	-20.599	-21.311	-20.066	-20.346	-21.931	-20.03	-21.35	-20.947	-20.756	-21.935	-21.748	-19.484	-21.184	-20.982	-21.22	-21.444	-21.727	-21.289	-20.427	-19.304	-21.007	-19.975	-20.962	-21.469	-20.669	-22.248	-20.892	-21.401	-20.013	-21.82	-20.25	-19.84	-20.542	-19.859	-20.742	-21.924	-21.658	-20.728	-19.08	-19.526	-20.332	-20.704	-20.717	-19.833
3.8401	3.4038	4.0413	2.4369	2.4756	0.95215	3.3113	2.7209	1.0652	2.2721	3.3303	2.189	1.8835	3.0785	2.1857	2.4652	3.7524	3.0274	2.6155	2.472	2.1494	2.0253	0.28266	2.3984	0.45344	1.3751	2.5296	3.4984	2.6538	2.763	3.0368	4.1089	2.3254	2.1835	3.7552	4.1268	2.2575	3.2209	3.04	2.0029	3.0584	2.7522	0.63425	2.0354	1.4055	2.4838	2.1566	1.2477	2.5327	2.2344
0.19082	0.084686	0.18408	0.34239	0.2245	-0.90013	-0.84931	2.3319	1.011	0.6521	0.088359	0.48365	-0.89956	-1.3867	-0.30292	0.75195	0.29414	-0.1394	-0.69898	0.66793	0.10029	1.1342	-0.22842	-0.84456	0.043143	-0.21827	-0.45865	0.56972	-0.62223	1.0159	-0.51117	0.40801	0.50557	0.22213	1.1625	0.30858	-0.007842	-0.94686	1.1923	0.21747	0.6001	-0.23487	-1.0844	-0.80202	0.62389	-0.48176	1.7698	-0.55881	0.33325	1.7131
-11.275	-12.353	-11.96	-11.695	-11.873	-11.731	-12.435	-11.215	-12.783	-11.082	-12.835	-10.612	-11.565	-11.998	-9.8513	-9.6809	-12.663	-12.608	-11.194	-10.926	-11.764	-11.375	-11.868	-13.255	-12.375	-10.647	-12.717	-13.611	-12.067	-11.898	-12.248	-13.039	-11.601	-12.398	-13.229	-10.787	-12.746	-13.088	-12.041	-12.544	-12.259	-11.52	-11.742	-12.702	-13.758	-10.324	-11.996	-12.033	-12.806	-11.467
1.5512	0.63861	2.1579	2.0488	2.6903	2.8101	1.4838	0.69901	1.7227	0.72601	3.2865	1.4157	1.7663	0.94885	1.4405	2.2266	1.7442	1.1889	0.55015	1.1395	2.1033	1.3372	1.2521	1.3361	3.0556	1.2874	0.96316	0.74376	1.4396	2.1287	1.5298	3.7047	2.3882	1.31	2.8452	0.46123	0.55289	3.1554	2.6934	0.51752	2.1637	2.4431	2.6047	1.4435	1.6849	1.2765	0.12947	2.4813	-0.72727	3.0974
0.50168	1.3342	1.2165	0.21718	0.77415	-0.035088	-0.013794	0.94455	-0.29467	1.6937	0.45117	-0.29467	0.098418	0.91592	0.012598	1.3372	2.2492	0.55343	0.74434	-0.51005	0.43766	1.5807	-0.36084	2.6285	1.1483	0.7418	-0.74826	-0.28826	0.11325	-0.75956	0.40195	-0.016386	-0.93086	1.7599	0.75852	1.874	0.76997	1.6782	-0.75843	-0.4045	0.48172	-0.37026	0.13345	0.86875	0.44354	1.1931	-0.36124	0.13763	-0.45778	0.32577
-12.829	-13.259	-14.418	-12.747	-14.303	-12.761	-12.732	-12.99	-12.402	-12.494	-12.576	-13.947	-14.531	-13.033	-13.286	-13.349	-11.944	-13.314	-12.927	-15.121	-12.895	-13.26	-13.748	-12.542	-12.576	-12.333	-12.153	-14.1	-13.633	-11.757	-15.074	-12.621	-13.339	-12.865	-12.704	-13.768	-12.638	-14.033	-15.008	-14.298	-12.505	-13.6	-11.742	-13.104	-13.145	-14.532	-14.338	-11.631	-12.127	-12.845
-10.64	-11.638	-12.632	-11.812	-10.561	-10.75	-11.381	-12.25	-13.297	-10.612	-12.035	-10.781	-11.17	-10.256	-10.066	-11.607	-11.597	-11.037	-9.6944	-10.277	-9.9194	-11.478	-11.282	-10.606	-10.499	-10.646	-11.56	-10.356	-10.961	-13.094	-11.384	-11.54	-12.354	-10.376	-13.147	-10.656	-11.367	-11.18	-12.842	-10.199	-12.248	-10.13	-10.561	-12.209	-9.271	-10.718	-10.983	-11.121	-10.54	-12.072
-0.60114	2.0959	-0.78708	1.1265	-0.083365	-0.40275	-1.8638	-0.43829	1.409	1.2073	0.52298	-0.8514	1.4843	0.42334	-1.5578	1.7228	-1.0522	-0.14337	1.6112	-1.1246	0.43745	-0.22689	-0.31675	-0.61594	0.31183	-0.95018	0.0034834	0.87057	-1.4448	-0.85259	-0.5012	-0.64017	-0.70906	1.5527	-0.28333	-0.6478	-0.96408	2.0576	-0.42664	0.68561	-0.50884	-0.49054	0.71507	1.1223	0.74714	-0.16715	2.2508	0.037095	0.035556	0.74021
-10.935	-11.671	-11.786	-10.155	-12.047	-10.639	-10.634	-10.978	-10.174	-11.631	-11.236	-10.659	-11.397	-9.4391	-10.894	-10.956	-9.5971	-9.2202	-8.5857	-9.9711	-11.925	-10.339	-9.4321	-10.642	-10.347	-10.255	-9.8881	-11.764	-11.281	-10.001	-9.2183	-11.359	-10.824	-11.901	-9.312	-9.5826	-10.682	-10.547	-10.992	-11.229	-9.6869	-10.553	-10.683	-12.628	-10.251	-10.306	-10.769	-12.043	-11.207	-10.446
-11.299	-11.508	-11.289	-9.3608	-10.115	-11.738	-10.206	-10.579	-11.021	-9.2518	-10.033	-10.061	-10.34	-10.372	-10.883	-11.545	-10.688	-11.535	-10.939	-10.125	-12.127	-9.0906	-11.051	-10.466	-9.9771	-9.6043	-11.099	-11.824	-9.2303	-10.203	-10.568	-10.823	-10.624	-11.277	-12.489	-11.406	-10.991	-12.082	-10.571	-10.406	-9.6115	-10.399	-12.381	-9.8977	-10.961	-10.527	-10.7	-12.488	-9.684	-10.853
-21.252	-21.762	-22.042	-21.612	-21.775	-22.003	-21.911	-22.405	-21.279	-23.309	-23.715	-21.925	-24.24	-21.499	-22.418	-21.232	-22.903	-22.813	-22.55	-22.443	-21.654	-21.524	-20.54	-20.896	-22.863	-21.187	-22.076	-23.628	-22.96	-22.684	-22.967	-20.837	-22.907	-22.934	-20.389	-22.037	-23.215	-21.364	-20.956	-22.325	-22.226	-22.929	-22.55	-21.824	-23.61	-21.276	-21.18	-21.162	-21.177	-23.696
6.9861	5.6399	5.7307	6.1985	3.7943	5.1462	5.8175	7.2611	6.2636	3.9239	6.1862	5.414	6.9349	5.3038	5.425	5.5001	4.5828	4.4381	5.4918	5.7268	5.0331	5.8704	5.8934	4.9824	5.1958	7.6079	5.899	7.0891	6.9502	5.6054	5.2796	5.495	4.1975	3.7388	8.8153	4.8031	5.5833	4.5795	7.1988	4.8257	4.2954	5.1431	6.3051	3.9068	5.0165	5.7267	5.5469	5.3894	5.2842	5.3994
6.4673	4.9804	4.7213	6.8188	4.6154	5.7928	5.401	5.543	5.5515	4.8264	5.8598	6.6773	5.9414	5.2525	6.6414	5.1464	4.8687	5.5054	5.9295	5.9175	4.3864	4.4416	4.9375	5.7303	5.6745	5.5298	5.0381	4.9287	7.134	5.7189	5.5344	5.3498	4.6826	5.5759	6	5.9233	4.5564	5.5751	4.7011	6.0606	5.0196	5.5931	5.8571	4.6337	5.7074	5.733	6.313	4.6785	6.2443	5.2493
-12.548	-11.494	-12.429	-12.433	-10.791	-12.195	-11.173	-12.501	-13.018	-12.227	-11.474	-12.18	-11.69	-12.268	-12.57	-13.488	-12.45	-12.719	-12.207	-12.096	-11.663	-11.391	-9.6337	-11.653	-12.946	-12.468	-11.224	-10.673	-11.718	-11.579	-11.825	-10.253	-11.733	-12.312	-12.431	-11.234	-8.4964	-12.852	-11.231	-11.048	-13.03	-11.616	-12.412	-11.442	-12.884	-11.773	-11.595	-11.11	-13.031	-11.026
-3.6114	-3.0724	-2.0395	-2.61	-2.6298	-2.2751	-2.7509	-3.8687	-2.5934	-3.5401	-3.0613	-3.4646	-3.307	-3.0527	-3.4388	-5.6486	-2.7967	-3.5062	-3.0451	-3.6684	-4.5396	-1.7554	-3.7484	-3.7795	-3.576	-4.0196	-3.0632	-3.0435	-2.3429	-2.9699	-2.3554	-3.1552	-4.3819	-1.9712	-2.8908	-3.5141	-2.7537	-2.5561	-3.448	-4.0198	-3.3671	-3.5183	-1.9689	-2.0982	-3.4083	-3.1741	-3.6059	-2.3831	-3.216	-3.3225
-22.591	-22.358	-22.588	-23.022	-24.112	-22.71	-23.27	-22.304	-21.276	-23.898	-20.916	-21.108	-22.113	-20.829	-22.506	-21.942	-22.001	-21.296	-22.619	-22.975	-23.276	-21.719	-22.951	-23.057	-22.508	-21.952	-22.866	-22.846	-21.929	-22.891	-20.569	-22.398	-22.896	-21.463	-22.642	-23.139	-22.521	-23.116	-22.43	-20.518	-22.832	-22.015	-23.192	-20.655	-22.025	-20.589	-20.301	-22.238	-22.731	-21.223
-10.733	-10.49	-11.195	-11.278	-11.304	-9.7885	-9.2299	-10.838	-10.541	-10.812	-11.577	-11.335	-10.558	-10.957	-9.9207	-10.977	-9.6554	-13.72	-12.628	-11.277	-10.343	-11.286	-11.161	-11.503	-10.969	-11.175	-11.071	-10.499	-10.318	-10.265	-11.245	-10.771	-11.648	-11.762	-10.617	-11.138	-11.901	-9.3796	-11.564	-10.789	-11.752	-11.829	-11.523	-11.082	-10.899	-11.478	-10.7	-11.634	-10.79	-9.99
-6.5227	-6.6064	-8.3506	-4.8946	-7.2119	-7.0496	-6.6126	-5.5537	-5.9579	-6.5268	-5.7071	-7.3844	-5.7126	-6.0019	-5.759	-6.1036	-7.5195	-5.6677	-5.1319	-4.7328	-7.1106	-5.9116	-6.6322	-6.9814	-7.7086	-5.5658	-5.442	-7.0903	-7.9358	-7.7458	-6.0772	-6.9285	-7.9956	-6.7806	-6.315	-5.3581	-6.3496	-7.3559	-6.7158	-6.2352	-6.2618	-6.8479	-7.4255	-5.8094	-5.1646	-7.4957	-5.9857	-8.2149	-5.212	-5.8839
-7.8415	-9.1154	-10.097	-6.7689	-8.0999	-8.8475	-8.6356	-9.557	-9.0796	-8.4397	-9.9002	-8.0558	-8.1897	-7.731	-8.89	-7.6835	-10.259	-8.5717	-9.542	-10.742	-9.5816	-8.435	-9.2564	-8.3135	-8.5324	-10.548	-8.15	-9.1652	-8.8245	-8.6714	-8.1186	-9.3153	-9.5666	-9.7117	-10.023	-9.6295	-9.211	-8.5643	-8.6159	-7.6577	-9.4659	-6.359	-8.1998	-8.8145	-11.034	-9.2534	-8.38	-8.1299	-10.119	-8.9965
2.126	1.665	2.3298	0.19543	1.3737	2.0041	2.3037	2.4951	2.1378	2.6036	2.7798	1.6736	1.7176	3.3489	1.448	2.5269	3.0171	1.4659	2.3878	1.016	1.7422	2.7626	1.684	0.7834	1.5087	1.3276	-1.0226	2.7987	1.5152	2.2349	1.8799	3.261	2.462	1.2049	1.3766	3.4546	0.94395	2.4475	2.4924	2.6717	2.3603	1.5987	3.7568	2.9382	1.7985	1.4565	0.62315	2.6103	2.0989	2.4022
3.9253	4.2158	5.7532	6.4057	4.2673	6.3151	5.0477	4.809	4.9821	5.359	4.6187	3.3278	5.6979	4.1518	4.9229	4.1927	5.6314	5.0514	5.3897	5.2005	7.1542	3.9894	5.5522	6.8452	4.197	4.8763	6.4434	5.9028	4.1081	5.3702	4.7402	6.254	4.4028	5.0668	3.7129	4.5404	4.3782	4.1873	3.8409	3.7789	4.6035	5.6363	4.3403	6.3821	5.499	6.0068	4.4888	3.6047	4.7559	6.9687
-0.96967	-2.4649	-2.4611	-1.3348	-1.7802	-1.6075	-2.3942	-1.8243	-3.0178	-2.0137	-2.7442	-1.3149	-2.0546	-0.14569	-3.3263	-3.725	-1.822	-2.2809	-3.7769	-3.7304	-2.924	-1.7374	-3.6569	-2.0712	-2.7641	-0.93503	-1.5087	-2.0136	-1.3711	-1.5761	-2.9442	-0.36532	-1.2999	-1.4492	-2.1745	-1.2367	-3.0565	-2.0319	-1.4426	-1.1828	-1.1927	0.98883	-1.7551	-2.6093	-1.1042	-1.9969	-1.965	-1.185	-2.851	-0.67823
-11.033	-11.274	-11.978	-11.576	-11.324	-12.11	-11.451	-10.659	-11.815	-11.278	-11.011	-13.673	-11.17	-10.841	-12.583	-11.207	-13.17	-12.427	-11.622	-13.201	-11.251	-11.831	-11.448	-11.763	-10.582	-11.298	-10.303	-10.82	-11.657	-11.975	-9.3162	-10.886	-10.328	-11.124	-12.417	-11.996	-10.873	-12.127	-11.647	-11.093	-12.436	-10.262	-11.409	-11.743	-11.159	-11.361	-12.148	-11.203	-11.576	-12.174
3.7198	5.0934	5.5273	4.3016	5.3913	6.6116	5.1192	3.1886	3.4718	3.8315	4.8398	4.0571	4.9823	3.3104	3.939	5.0758	5.3453	4.9141	5.3252	3.1333	2.7983	4.9787	5.1012	5.5128	3.5479	4.146	3.0493	4.0262	4.0092	3.9978	5.7175	5.1565	5.9247	5.6897	4.3605	4.9839	4.4591	4.9948	4.1511	4.8259	3.9713	4.7318	5.2224	5.3833	4.028	5.0399	5.0764	3.9892	5.0734	3.6448
-12.241	-9.9963	-12.414	-10.993	-10.888	-11.37	-9.9362	-11.246	-9.6184	-11.435	-10.823	-11.319	-10.435	-10.452	-11.327	-10.234	-11.806	-12.893	-10.474	-11.357	-12.119	-10.104	-12.079	-10.718	-11.728	-12.628	-10.785	-11.81	-11.252	-10.865	-10.658	-11.424	-12.009	-11.566	-10.84	-11.079	-11.319	-11.198	-12.377	-12.786	-10.753	-12.034	-11.583	-10.565	-11.377	-10.652	-11.241	-11.742	-11.995	-10.662
-12.104	-12.872	-13.596	-13.058	-14.206	-13.55	-11.745	-13.959	-13.656	-13.183	-13.818	-11.608	-12.402	-11.107	-15	-13.027	-13.219	-12.646	-13.352	-13.787	-12.608	-13.496	-12.461	-15.845	-13.532	-13.779	-11.496	-13.46	-12.51	-12.78	-13.912	-14.811	-12.871	-12.625	-13.494	-13.334	-14.753	-13.385	-12.071	-12.933	-14.623	-13.451	-16.004	-13.572	-11.632	-13.629	-11.787	-13.979	-13.355	-12.106
-0.18615	-0.68912	-0.42726	-1.8913	-0.60302	0.21873	0.41928	0.075543	0.043576	-0.35394	0.20144	-0.0856	-2.2	-1.3715	0.49182	1.0163	0.9436	-0.5301	0.94112	0.49908	1.644	0.034532	0.75665	0.6181	-0.61862	-0.021609	0.33947	-0.54883	-1.2944	2.0669	-0.8762	0.56618	0.26907	0.13551	-0.48673	0.21596	1.3762	-1.057	1.207	-0.66238	0.81019	0.4661	-0.096576	-0.44265	-0.65436	1.0368	-1.5889	1.2074	0.4028	-1.2797
-11.969	-13.366	-10.841	-11.437	-10.543	-11.881	-13.234	-11.334	-13.544	-11.778	-11.516	-9.5364	-12.776	-12.083	-10.412	-12.14	-11.403	-12.059	-12.258	-12.154	-11.912	-11.058	-12.784	-12.359	-12.44	-12.505	-9.7325	-11.957	-12.32	-11.086	-12.292	-9.655	-10.612	-13.383	-12.516	-11.15	-12.228	-12.434	-11.158	-10.691	-11.821	-11.49	-11.747	-11.001	-12.491	-10.897	-11.991	-11.849	-11.798	-11.994
-3.059	-1.1464	-0.88168	-1.1226	-3.0286	-1.7198	-2.4699	-0.52278	-1.2303	-1.9387	-1.3154	-1.8589	-1.1798	-1.0543	-1.1006	-2.2541	-2.22	-1.6394	0.90423	-0.38092	-0.54545	-0.66114	-0.8969	-0.99752	-1.842	0.0023778	-1.8063	0.21813	-1.0099	-1.4175	-0.88545	-2.811	-1.5883	-1.009	-0.63711	-1.7143	-0.28268	-0.85803	-2.0008	0.82276	-1.6093	-0.11453	-2.5688	-1.1859	-3.6482	-1.9344	-0.82182	-1.9473	0.32354	-2.0686
-1.0522	-0.6707	0.32354	0.37056	0.32588	1.0808	0.2349	0.52913	2.4298	0.79515	-2.2734	2.1184	-0.97601	0.85364	0.16328	0.091454	-0.01619	0.42657	0.90431	1.3491	0.13873	-0.89219	0.43684	-0.029742	0.019315	-2.4339	-1.1563	-0.62951	-0.5964	1.3585	0.36719	0.73378	0.49131	-1.1256	-0.51218	-0.55824	0.53871	0.45835	-0.66808	-0.50741	-1.3162	-0.74032	1.0288	-1.3727	0.47546	1.0318	-0.95963	0.20842	0.055855	0.87887
7.6613	8.0561	7.6242	8.8727	7.077	8.5538	9.2083	7.9645	8.5397	7.9416	7.2372	6.9934	7.7239	8.5556	6.1047	9.0246	9.7462	7.7611	8.0106	6.4229	7.3349	7.2971	7.0354	6.741	7.1157	6.4641	9.3581	8.3607	6.9158	8.3459	8.671	8.1354	6.6359	7.8916	6.2221	7.1644	7.7842	7.9351	7.2238	8.2661	8.551	7.6499	7.7066	8.4262	8.5313	8.0988	8.7039	8.1403	8.2233	6.6875
-10.715	-12.651	-11.556	-11.732	-12.701	-10.194	-12.816	-10.568	-10.961	-12.71	-10.885	-9.4447	-11.96	-10.373	-10.436	-11.92	-10.952	-12.208	-11.936	-12.475	-12.314	-10.718	-11.613	-11.523	-12.992	-10.292	-11.983	-11.459	-12.346	-12.481	-11.443	-11.583	-12.384	-13.018	-13.044	-11.226	-10.27	-11.313	-12.438	-12.152	-12.065	-12.539	-11.979	-11.981	-11.061	-11.688	-10.972	-13.122	-10.966	-13.674
-2.3994	-1.3777	-1.2311	-1.6955	-0.073288	0.067699	-0.51388	-1.7517	-1.5289	-1.639	-2.1053	-2.2999	-1.9406	-0.4246	0.33457	-1.4193	-0.42064	-1.1929	-2.0436	-1.6271	-0.60265	-1.9217	-1.0628	-1.0731	-1.5958	-1.3503	-3.8415	-2.5575	-1.1643	-1.245	-1.2032	-2.0158	-3.1695	-2.9968	-1.0986	-0.87239	0.3345	-1.9354	-2.2112	-3.1078	-2.1695	-1.4306	0.12258	-2.3607	0.14044	-0.96322	0.068861	-2.0391	-0.88185	-3.1583
3.8776	3.8799	3.579	2.5577	2.1257	3.809	2.0651	2.5913	3.8482	2.8458	2.0684	3.5993	2.3653	3.9488	3.8272	3.5938	3.2264	4.1147	3.1955	2.5377	2.4525	3.3567	2.3443	3.4361	2.7488	2.4204	3.9074	3.0317	2.814	2.8952	2.7305	2.0886	1.6628	3.1592	4.0624	3.3715	4.6964	2.5807	4.6326	3.152	2.8654	1.7688	3.4046	2.5627	3.025	3.7869	2.6822	2.5118	2.9517	3.4766
0.014699	2.5246	2.6798	0.31622	1.2891	1.2598	1.8147	1.1946	2.5776	2.0531	0.82957	2.0088	2.1872	0.50154	3.4065	1.2934	2.084	1.0842	1.8149	0.67989	0.46615	1.8684	1.5841	0.84025	0.53763	1.3515	1.6102	3.381	2.7863	2.0117	1.9309	0.41145	3.2992	1.5798	1.4705	2.5152	0.78406	1.9883	0.85677	1.5648	0.10355	1.9817	2.2023	1.5929	2.766	1.0272	1.2073	1.9847	0.57676	1.0791
-2.3721	-3.6836	-4.0118	-5.3621	-4.2021	-3.6181	-3.5364	-3.3603	-2.6148	-3.5572	-2.3456	-3.9474	-5.3541	-3.7693	-3.5262	-2.0419	-3.2249	-3.1188	-5.2289	-3.5146	-4.1312	-4.0842	-3.4356	-3.6802	-2.4426	-2.4875	-5.3935	-3.673	-4.2059	-2.6295	-2.7484	-3.7851	-4.3973	-4.0984	-4.9866	-3.8722	-2.3973	-2.9148	-4.8378	-5.8614	-2.276	-2.8319	-3.2294	-4.9629	-2.575	-3.0393	-4.5109	-4.2036	-4.2547	-3.379
-2.2465	-1.8166	-3.7789	-2.9438	-2.3966	-1.7133	-3.4769	-2.0318	-2.1455	-2.2085	-1.9292	-1.4431	-2.175	-3.9142	-2.417	-2.0189	-2.9573	-2.1514	-3.003	-3.0586	-3.5507	-2.7284	-3.8324	-1.6689	-1.7757	-2.3582	-1.103	-2.8452	-4.3505	-2.469	-2.2767	-1.8665	-1.2875	-0.7329	-1.0788	-2.0516	-2.3743	-2.0409	-1.9747	-3.4741	-4.3764	-2.0913	-2.639	-2.2263	-2.9811	-2.7177	-2.1924	-3.9024	-2.6496	-0.7087
0.72694	-0.30792	0.9034	-0.16941	-0.11126	-1.5321	0.83101	0.0096115	-0.38144	-0.25528	-0.70803	0.53472	-1.7544	0.56158	0.5471	1.4446	0.038784	-2.5708	1.8929	-0.29497	1.1206	0.30995	1.0837	0.58895	0.16019	-1.1288	-0.76998	-0.39307	-1.1453	0.13658	-1.5045	0.11864	0.27007	1.502	-0.4846	0.75976	-0.038142	1.6669	-0.30793	0.14055	-0.80641	0.3216	-0.50915	-0.18897	0.29771	2.2382	-0.97007	-0.45606	-0.28257	1.0596
-8.1939	-9.4358	-10.136	-8.468	-8.5316	-7.3674	-8.2274	-9.5892	-7.923	-8.2292	-8.4936	-9.2281	-9.6218	-9.1221	-8.4241	-8.2327	-8.9857	-8.8593	-7.7357	-8.7304	-9.7899	-10.547	-9.0462	-9.4285	-11.49	-8.7769	-8.6749	-8.7698	-8.0877	-9.9668	-10.142	-8.339	-8.4899	-10.958	-9.3102	-9.4256	-8.7443	-8.2885	-8.684	-6.739	-9.808	-10.27	-9.0556	-10.688	-9.8744	-8.9178	-9.383	-8.1648	-8.2768	-9.2627
-10.2	-11.405	-10.569	-10.681	-11.751	-11.101	-11.129	-11.273	-10.652	-10.934	-9.0274	-10.121	-10.782	-9.3504	-10.444	-11.094	-9.4843	-9.235	-10.417	-9.4442	-9.7047	-10.966	-11.421	-11.725	-10.308	-11.734	-11.315	-12.038	-10.567	-9.779	-10.637	-11.132	-11.932	-9.8606	-11.174	-11.509	-10.231	-8.9435	-9.8615	-10.349	-9.3614	-9.7079	-11.619	-10.594	-11.099	-11.558	-10.256	-11.707	-10.028	-10.375
-14.239	-13.138	-12.194	-12.17	-13.58	-12.077	-13.033	-13.255	-14.592	-10.84	-12.905	-12.689	-12.309	-14.149	-13.027	-12.563	-12.419	-12.737	-11.953	-12.063	-12.924	-13.359	-12.951	-12.626	-13.741	-12.635	-12.689	-11.992	-13.292	-12.718	-12.996	-12.38	-12.46	-12.349	-14.4	-11.485	-11.067	-12.346	-12.574	-13.899	-16.136	-13.423	-12.912	-12.582	-11.544	-12.57	-12.94	-15.036	-12.121	-14.008
-1.3255	2.4662	0.87361	-0.60436	0.10094	0.62313	1.3409	0.86742	0.92898	1.8694	-0.30904	-0.18502	1.1628	-0.82941	0.60379	0.61829	1.0791	0.68805	0.62195	-0.1678	-0.25257	-0.23053	0.97716	1.2368	-0.41959	1.0105	0.0033015	0.43346	0.24494	0.34946	0.40566	0.89604	0.031379	0.64302	0.6035	-1.1478	-1.5091	0.82403	-1.2397	1.2488	-0.13927	0.63061	2.4931	1.7205	-0.58459	0.44261	0.69007	-0.13653	2.1028	0.70293
-11.671	-11.735	-12.281	-13.023	-12.724	-12.761	-12.917	-11.17	-12.558	-12.797	-12.857	-11.61	-12.636	-12.005	-11.84	-12.636	-12.933	-11.359	-11.771	-13.207	-11.978	-12.629	-14.067	-12.15	-12.923	-11.812	-13.309	-13.61	-12.686	-14.685	-14.076	-14.757	-12.139	-14.019	-14.954	-13.308	-13.254	-13.677	-12.42	-11.084	-14.038	-13.383	-13.552	-12.445	-12.407	-11.85	-12.351	-12.578	-11.588	-12.067
6.8434	6.476	7.8602	7.467	7.22	6.0628	6.4305	7.0989	6.3292	7.2886	7.7528	6.6485	6.8205	7.984	7.9093	6.4544	5.5575	6.7812	7.7113	7.7164	6.0296	6.9849	7.1558	6.4538	7.4615	6.1479	5.9032	6.5546	8.3759	6.6937	6.3026	6.1348	7.4247	8.6173	7.3875	6.6145	7.0601	7.5129	7.2461	8.4782	7.6354	6.0358	6.8728	5.7792	5.4301	6.4282	7.1552	7.3138	7.2157	7.6959
-12.567	-14.042	-11.813	-12.135	-13.994	-11.692	-12.469	-11.608	-12.155	-14.099	-13.077	-14.861	-13.947	-12.508	-13.159	-12.862	-13.181	-15.083	-13.212	-12.307	-14.488	-12.428	-13.937	-14.456	-12.284	-12.253	-14.151	-13.01	-13.788	-13.987	-13.248	-12.724	-12.926	-13.088	-12.447	-12.182	-12.948	-12.761	-12.661	-12.769	-12.018	-14.796	-13.222	-12.906	-15.043	-13.219	-13.15	-12.184	-13.936	-13.277
-3.7518	-4.1794	-5.1348	-5.8183	-2.2982	-5.446	-5.5328	-3.5072	-4.3335	-4.1287	-2.6709	-4.82	-3.8562	-3.8044	-4.8703	-3.6953	-3.3528	-4.7493	-5.0096	-3.4243	-5.2435	-4.1781	-4.142	-5.2275	-3.8462	-2.9472	-5.3854	-4.6573	-2.327	-3.3743	-4.4601	-2.6528	-3.0684	-3.9413	-2.2587	-3.7838	-2.8909	-4.3239	-2.6855	-3.7789	-1.8908	-3.4303	-3.3102	-4.1764	-3.3281	-3.8704	-4.366	-3.3479	-2.6906	-3.1425
-2.952	-3.7334	-2.7379	-3.5015	-1.2096	-2.9076	-2.2244	-3.4861	-1.9683	-3.5398	-2.922	-2.4684	-3.9492	-2.1548	-2.2704	-2.6619	-4.4082	-3.216	-2.8761	-3.4438	-4.9191	-3.0904	-3.5282	-3.5947	-4.2222	-4.2103	-2.2253	-2.9167	-2.1042	-2.9448	-4.9589	-1.6302	-3.0268	-4.2358	-1.925	-2.1925	-1.9594	-2.0621	-3.738	-1.3445	-2.8484	-3.2316	-3.5563	-3.6875	-2.7156	-3.9122	-3.7864	-3.2133	-3.9899	-2.2614
-8.5207	-9.1191	-9.547	-10.084	-11.103	-8.1785	-8.5445	-9.0944	-7.9496	-10.528	-8.5577	-11.144	-10.912	-8.8727	-7.9617	-8.9202	-9.377	-8.9749	-8.6247	-9.6114	-9.8502	-8.4994	-9.0503	-9.993	-8.3538	-9.1977	-9.3489	-9.506	-8.9654	-9.4538	-9.332	-9.1197	-8.2182	-8.6167	-8.7681	-9.3549	-10.948	-6.9153	-8.3025	-10.478	-8.4995	-8.8321	-8.5476	-8.9678	-8.1613	-8.1154	-8.6237	-9.5471	-8.4281	-9.2591
-3.7515	-3.5113	-2.5171	-4.1203	-2.5052	-4.1622	-3.2651	-3.0808	-3.647	-2.7017	-3.0218	-4.4732	-5.643	-2.8959	-3.8192	-3.9567	-4.1208	-3.4681	-4.032	-3.7565	-3.5314	-4.7508	-3.5122	-5.0303	-3.8147	-3.7404	-2.9449	-2.4486	-4.0285	-4.0221	-2.904	-3.6507	-3.8971	-3.1484	-3.7615	-2.1009	-4.938	-4.4876	-5.3747	-4.2506	-4.6533	-3.7924	-2.3724	-4.4915	-4.0334	-3.3564	-4.1275	-3.1021	-4.4328	-4.4039
-1.0304	-1.1816	-1.9327	-1.752	-1.8402	-2.7418	-3.6915	-2.3348	-2.3147	-1.6972	-1.7073	-2.567	-2.2311	-2.9231	-1.0673	-0.12032	-1.6751	-2.6467	-2.3571	-2.008	-2.0307	-2.6536	-1.2415	-2.1897	-1.85	-2.6904	-1.8642	-1.4363	-1.7892	-1.6987	-1.4832	-1.3197	-2.1365	-1.3985	-1.5578	-3.4664	-0.87123	-1.3974	-0.39521	-0.6236	-2.5713	-1.315	-0.46397	-3.2549	-0.42537	0.040005	-2.8257	-2.0374	-2.1656	-2.4102
-15.269	-13.662	-14.092	-13.744	-14.361	-13.669	-13.78	-13.956	-14.411	-14.227	-14.393	-14.096	-14.2	-15.585	-13.272	-14.501	-13.941	-15.819	-13.4	-14.286	-15.023	-12.739	-15.302	-12.815	-14.402	-14.7	-14.592	-15.914	-13.422	-14.326	-14.881	-14.303	-13.145	-14.134	-14.274	-13.974	-14.755	-14.396	-13.575	-15.504	-12.736	-15.772	-15.526	-16.055	-13.537	-14.516	-15.087	-14.857	-15.019	-15.415
-3.6351	-4.338	-4.0933	-2.971	-4.1109	-3.0194	-3.3004	-3.8384	-1.9708	-2.1521	-2.519	-4.3492	-3.6055	-4.5876	-4.4649	-3.5128	-4.1721	-3.482	-1.4664	-2.3296	-3.0572	-4.1318	-4.0625	-3.593	-3.3945	-3.8412	-3.0226	-2.5057	-4.2061	-3.579	-2.9354	-3.292	-2.6576	-2.3606	-4.4666	-4.8212	-3.0176	-4.9953	-3.9097	-3.5747	-3.3675	-2.6473	-4.2948	-4.2561	-4.3128	-3.9203	-4.7302	-3.7284	-5.5479	-5.0454
-14.184	-16.138	-15.982	-13.746	-15.143	-15.298	-14.573	-15.917	-13.672	-14.335	-15.847	-15.804	-12.937	-15.408	-15.277	-14.462	-13.949	-14.473	-14.002	-12.896	-14.147	-13.484	-13.83	-15.083	-14.713	-15.705	-13.216	-12.395	-13.244	-14.635	-14.337	-14.198	-14.542	-12.352	-15.071	-14.849	-15.501	-14.981	-14.089	-13.81	-14.473	-13.257	-14.525	-13.506	-16.532	-15.061	-13.493	-13.874	-15.246	-16.42
-1.3036	-2.2915	-1.675	-1.0469	-2.6514	-1.3198	-2.1731	-1.8381	-2.0338	-1.9558	-1.9744	-2.2423	-2.1669	-1.6042	-1.8186	-1.2916	-1.3073	0.43507	-1.4385	-1.0806	-1.7246	-1.0535	-3.1227	-2.0541	-2.1324	-0.54236	-2.0239	-0.81587	-0.37509	-1.6724	-1.715	-1.5829	-1.5619	-0.92973	-1.5252	-1.5728	-1.4015	-2.5123	-1.645	0.82793	-1.8532	-1.7867	-2.4406	-3.5539	-1.4353	-2.1025	-1.3572	-1.5443	-1.814	-1.8438
-10.663	-11.744	-10.358	-11.819	-12.08	-11.761	-9.7086	-12.717	-10.521	-12.804	-13.145	-12.826	-12.238	-11.584	-11.555	-10.959	-10.37	-11.376	-12.225	-11.361	-11.79	-11.161	-13.134	-11.942	-12.181	-10.362	-13.02	-10.973	-11.594	-10.985	-11.667	-12.146	-12.225	-10.664	-12.322	-11.742	-12.946	-10.764	-11.565	-12.178	-12.582	-11.967	-11.264	-11.683	-10.586	-12.438	-11.526	-10.012	-12.563	-11.922
-3.0999	-4.0383	-2.9942	-3.7677	-4.9386	-2.0442	-4.3135	-3.5277	-3.429	-2.9862	-4.3301	-4.5853	-4.6023	-3.7911	-4.5085	-3.2988	-4.5203	-2.559	-1.5772	-1.8853	-4.0928	-4.9495	-3.8581	-3.0664	-4.3275	-2.2483	-2.8092	-5.6188	-3.05	-3.9643	-2.2565	-3.0777	-3.0869	-3.8261	-3.6606	-1.6096	-4.0225	-1.4724	-4.2147	-2.8796	-3.2137	-3.2588	-4.7426	-4.5644	-3.1734	-3.6987	-3.552	-2.9737	-3.4334	-3.6684
-11.199	-10.439	-13.296	-10.255	-10.789	-10.132	-10.827	-11.598	-11.345	-11.092	-11.512	-11.246	-9.1675	-12.227	-11.68	-10.995	-9.7488	-10.117	-11.273	-10.92	-9.8722	-10.13	-10.66	-10.301	-9.4364	-10.211	-11.795	-10.543	-10.65	-11.17	-11.138	-11.432	-12.845	-10.532	-11.002	-11.131	-12.166	-11.039	-11.919	-11.134	-11.656	-10.595	-9.676	-11.503	-11.695	-12.208	-12.371	-11.761	-10.745	-10.669
-15.729	-14.693	-15.12	-13.772	-13.101	-13.49	-13.206	-14.209	-14.193	-14.007	-13.648	-14.607	-15.143	-14.977	-13.661	-11.841	-13.648	-13.896	-14.867	-14.376	-13.739	-13.282	-13.305	-15.332	-13.454	-12.375	-13.184	-12.508	-13.72	-15.446	-14.731	-14.598	-13.722	-12.822	-12.972	-12.736	-13.554	-13.693	-12.369	-13.553	-13.459	-13.791	-14.048	-13.554	-13.849	-14.302	-15.192	-14.409	-12.825	-13.432
-1.9867	-2.2365	-2.705	-2.4653	-3.5897	-2.5503	-0.99932	-2.2145	-3.0191	-2.7611	-2.034	-1.1194	-2.4062	-2.3127	-1.8508	-0.99095	-2.622	-3.0293	-3.6237	-2.4224	-2.9698	-4.1993	-2.9048	-2.2918	-2.387	-1.8817	-2.0997	-4.0279	-3.3014	-3.3019	-2.363	-2.9364	-2.9967	-2.4831	-4.3605	-2.5049	-3.0837	-2.2823	-1.1489	-2.5821	-2.0283	-1.8639	-2.4465	-2.6954	-1.8105	-3.6658	-2.2299	-3.5139	-1.4322	-3.8176
-3.4857	-2.6968	-2.715	-3.179	-4.014	-2.7866	-4.1141	-3.8734	-3.2539	-1.7912	-3.7835	-3.6977	-2.275	-3.3782	-3.3044	-1.7559	-3.1029	-1.9816	-3.6218	-3.5859	-3.8355	-4.1912	-3.2325	-2.9521	-3.9602	-3.8514	-3.5856	-4.6742	-4.0728	-3.733	-2.8089	-2.8019	-4.3853	-2.8399	-2.8153	-4.1115	-4.1355	-3.3287	-5.0347	-3.0056	-3.1398	-3.4078	-3.2616	-4.2207	-3.8171	-2.6127	-1.9581	-4.2983	-1.8345	-3.4082
3.4449	2.4902	4.1593	2.7761	1.1081	4.6106	2.5872	1.7829	3.328	2.5851	1.745	1.1026	3.7129	2.4615	4.6152	3.5969	1.8299	2.0528	3.0386	4.0988	3.3451	3.7541	3.2019	3.3314	2.2695	2.1346	3.5643	2.54	2.3368	5.1733	0.90856	3.8256	3.1295	3.4611	1.9617	3.4123	3.7351	3.3794	4.1463	2.8559	2.937	2.6305	2.546	2.8279	2.8339	2.7786	0.79455	3.7315	2.5077	1.8976
1.0621	-0.95116	-0.1167	0.83852	-0.50527	1.2546	0.19635	0.42434	0.050664	-0.85233	1.8971	-1.1831	0.91181	1.6217	-0.83353	0.018658	-0.43827	1.3112	-0.6658	0.33213	-0.2279	-0.27788	-0.1534	0.61966	0.31348	1.2153	1.4992	-0.33257	0.51989	0.32738	1.8056	-0.98057	0.52925	-1.4585	-0.10492	1.8608	0.39862	1.463	0.12197	2.0589	0.89745	1.1678	-0.48765	1.3775	0.71862	-0.40296	0.67753	2.018	0.15908	0.58166
-0.39242	-0.87483	-2.1986	-1.1886	-1.2995	-0.63583	1.0341	-1.4178	-1.6258	-0.72312	-2.0522	-1.3392	-0.82869	-2.2605	0.21308	1.2128	-1.7758	-0.83356	-2.3994	-1.4104	-0.91572	-1.66	-0.61285	0.59519	-0.96171	0.090626	1.0505	-1.3909	0.1284	-1.7503	-0.85412	-0.24658	-0.29393	-0.74671	0.57133	-0.77485	-0.5488	-0.33704	-0.64841	-1.4103	-0.18572	-0.84849	-0.86727	-1.7088	-1.6708	-1.4224	-1.7563	0.23505	0.19402	-1.2919
-20.664	-19.716	-21.098	-20.659	-20.637	-20.517	-20.933	-20.911	-20.429	-20.487	-21.196	-21.06	-23.347	-19.505	-18.488	-20.243	-22.336	-19.864	-20.33	-21.361	-20.543	-21.13	-20.64	-20.561	-20.349	-19.477	-21.344	-20.476	-20.571	-22.248	-20.814	-21.622	-21.73	-20.072	-19.745	-21.554	-18.208	-19.71	-21.539	-19.608	-20.499	-21.963	-21.775	-19.495	-21.367	-21.341	-21.428	-21.141	-20.726	-21.434
0.98154	1.5717	1.6792	1.1726	1.5632	1.7705	0.94237	2.1785	1.0629	1.2939	-0.2562	1.9075	1.1709	0.52488	1.2221	2.659	3.0126	2.7538	1.3614	1.4793	0.45288	1.7102	0.33334	1.3811	2.7536	1.1702	1.5761	-0.15175	2.7608	3.5282	0.31157	1.0806	2.0153	0.8182	0.59538	0.97773	1.429	3.2618	1.7114	-0.18405	2.1841	2.2492	1.8667	2.511	1.3396	2.64	1.3157	0.39095	3.197	1.0178
3.6521	1.1146	2.6319	0.55873	-0.27805	1.4101	1.8546	2.2382	0.73908	3.0947	1.5854	0.69922	2.9957	1.5622	0.97703	2.334	0.68013	1.5618	1.7742	3.0124	1.0685	1.577	2.8941	2.2581	3.1955	1.0579	1.6365	2.4607	1.4506	1.7012	0.83849	1.2052	2.7469	1.2924	1.9674	0.56182	0.54419	2.1801	1.5124	2.4461	1.6573	1.9217	3.4954	2.2768	0.28236	3.3838	2.031	0.37623	1.874	1.1652
-6.6666	-4.2603	-5.3823	-5.1581	-6.2529	-6.6943	-5.5146	-4.9314	-4.7856	-6.8438	-6.6586	-6.7805	-5.3636	-4.724	-5.9171	-2.2486	-5.6656	-4.6253	-4.5913	-5.5599	-5.6822	-4.7628	-5.3774	-4.8187	-8.0428	-6.18	-7.7381	-6.7871	-4.7397	-5.6438	-4.5025	-5.5247	-6.5644	-6.0604	-6.4553	-3.8596	-5.8278	-4.2201	-4.9226	-5.344	-5.5559	-4.3004	-5.3822	-5.6476	-4.7689	-4.1673	-5.0362	-5.719	-6.4259	-6.5417
6.0742	4.718	3.675	6.1278	5.1962	4.7649	4.0484	5.3232	6.2932	5.273	4.9429	4.6313	4.5787	6.1875	5.9153	4.3233	4.7451	5.2896	4.8024	5.2191	5.8452	4.3412	5.5171	4.7547	3.0705	4.4159	5.192	5.9208	5.2668	4.6025	4.5706	6.224	6.5024	4.4236	4.0072	5.6485	3.8907	3.6467	5.4137	4.8653	7.4661	7.6363	6.6733	4.1507	5.4796	6.7997	5.6422	5.0683	5.6431	4.4951
0.90708	-0.03736	1.1295	-0.3648	0.26269	-1.6701	0.72311	0.62059	-1.2937	0.1882	0.0017084	0.27696	0.60323	-0.66376	0.13397	-1.1185	0.56034	-1.4997	-0.00066191	-1.0671	-0.71503	-0.59818	-0.5478	-0.98621	-0.81287	-1.1903	-1.8105	0.97149	-2.45	1.2527	0.42729	0.37903	-0.52051	-1.5777	-0.49798	-0.97671	-0.47871	-0.72476	0.29121	0.033097	1.1552	0.65983	0.46851	-0.7768	-0.92423	1.0928	0.21256	0.93235	-0.074625	-0.19018
-12.729	-12.474	-11.296	-12.021	-11.768	-12.147	-10.822	-11.842	-10.924	-10.785	-12.88	-12.226	-10.659	-12.091	-11.373	-12.023	-12.552	-10.511	-11.317	-11.603	-11.41	-11.83	-11.323	-11.431	-11.34	-13.73	-11.497	-12.643	-12.572	-12.002	-11.161	-11.224	-12.673	-12.584	-11.422	-11.298	-11.979	-12.127	-11.04	-11.313	-11.197	-12.381	-12.874	-11.62	-11.54	-11.741	-12.692	-12.939	-10.555	-11.881
0.86473	-1.2468	-0.46022	-0.031051	0.42187	1.2933	0.83377	1.5505	0.48862	1.4027	0.80594	-0.51332	-0.90288	0.60254	-0.45768	1.5575	-0.55399	0.79768	1.2702	-0.85639	1.5442	1.2213	0.23446	0.14993	1.1617	-0.08851	1.1983	0.82434	-0.95911	1.4233	-0.73155	-0.23611	-0.45022	-0.89402	2.1043	-0.99849	0.45111	-0.453	-1.028	1.8443	0.13581	0.78978	0.25985	0.64909	1.3299	1.3053	1.0749	-0.39777	0.042813	0.86277
-10.838	-10.926	-12.458	-11.645	-10.884	-12.249	-10.277	-9.1153	-10.181	-12.468	-11.822	-12.506	-10.667	-11.735	-11.299	-12.667	-11.34	-10.821	-12.072	-10.251	-11.372	-12.535	-9.7781	-12.297	-11.389	-9.5531	-11.172	-10.618	-9.7809	-12.103	-11.417	-10.849	-10.411	-13.042	-11.759	-13.469	-11.066	-11.711	-9.8723	-11.614	-12.978	-10.756	-11.607	-10.821	-10.372	-10.832	-11.127	-12.469	-12.466	-10.931
8.7548	9.5511	6.5541	8.9666	10.428	8.1832	8.1856	7.0082	7.9174	6.4071	8.5403	8.348	9.8098	8.9846	8.0438	9.0881	10.651	9.1654	8.8614	7.8611	8.5841	9.0987	7.4695	7.4466	8.1343	9.4954	7.8901	6.16	8.1932	9.9525	8.0008	9.9916	9.877	7.9416	9.9281	7.7646	8.5985	7.392	8.11	8.3107	8.8927	9.4624	7.8234	9.0103	7.8779	4.8975	9.3064	8.1468	9.1569	8.3309
-6.0838	-5.6586	-5.955	-6.0923	-4.1219	-7.0446	-6.2808	-4.764	-4.9247	-6.4971	-6.2906	-5.0978	-5.4991	-4.3271	-4.5933	-5.3921	-4.463	-7.1891	-5.3875	-4.6223	-4.8097	-4.9362	-5.7281	-5.2972	-4.8393	-5.8523	-7.0557	-4.9231	-5.3118	-6.1563	-5.8675	-6.0636	-6.1641	-7.3713	-5.0047	-5.8994	-5.8607	-5.0039	-5.6765	-4.8578	-3.799	-4.8484	-5.8541	-4.797	-5.2846	-4.47	-4.8445	-5.3389	-4.1989	-5.288
-14.617	-14.605	-14.282	-13.481	-14.399	-15.641	-15.051	-14.329	-14.374	-14.431	-15.058	-14.292	-15.598	-13.776	-13.365	-15.255	-14.986	-14.117	-13.379	-15.034	-14.393	-13.751	-14.769	-13.938	-13.238	-15.572	-12.396	-14.498	-14.744	-14.423	-16.05	-11.829	-13.859	-13.101	-14.856	-14.308	-13.339	-15.695	-16.603	-13.422	-15.162	-14.297	-16.045	-14.091	-14.523	-15.61	-13.13	-13.602	-15.284	-14.023
-1.3131	-2.3517	-3.1534	-4.1669	-2.5855	-2.7231	-2.929	-2.5018	-3.585	-2.3002	-4.8241	-2.3318	-3.0179	-1.4951	-2.8636	-2.2355	-4.0767	-3.4301	-2.2237	-2.878	-3.5979	-2.5406	-3.6787	-2.0044	-4.6404	-2.0659	-2.0013	-0.96247	-1.9668	-1.6023	-2.9386	-1.9491	-2.7919	-1.9195	-2.9832	-3.5058	-2.9433	-2.467	-2.1739	-2.2631	-2.0012	-4.5953	-3.1413	-1.6122	-3.0385	-2.6986	-3.7809	-4.2063	-3.9725	-1.7026
-3.7294	-3.0008	-2.0287	-3.5366	-4.5871	-1.979	-3.4974	-1.2281	-3.4129	-4.7812	-1.3739	-2.1494	-3.733	-0.85841	-2.6215	-2.852	-4.0131	-2.1765	-3.1898	-2.3861	-2.9932	-4.0966	-1.2876	-3.9576	-3.5695	-2.6669	-2.8792	-4.4613	-1.4178	-2.3058	-4.5448	-2.531	-1.8646	-3.0543	-4.7256	-2.1426	-2.7552	-3.6877	-6.1839	-3.0347	-3.6436	-3.519	-3.2708	-2.2175	-2.9658	-4.424	-1.611	-3.6859	-4.5413	-3.1383
4.694	5.7531	6.5351	6.1856	7.6504	5.024	6.612	5.8541	7.0223	5.7855	6.6288	7.1959	5.9265	6.8846	5.7214	6.5056	7.1843	6.3955	6.214	5.59	6.4376	6.5254	6.4121	6.8754	7.3656	6.4742	7.4923	5.7263	5.7162	7.8382	6.3376	8.3883	7.4912	8.2026	6.7405	7.5034	8.3681	6.6945	5.9163	6.0348	7.1063	6.7804	6.8766	6.393	6.1735	6.9623	6.3442	5.4072	5.8943	5.7523
-2.3195	-1.6725	-1.7831	-3.0444	-2.6409	-2.1664	-2.1248	-0.78884	-1.1235	0.69544	-2.7375	-1.0347	-1.353	-2.8898	-1.961	-1.4827	-1.4587	-2.0514	-0.10102	-0.64999	-0.67941	-1.2848	-2.6905	-1.8554	-2.8817	-2.1228	-0.59237	-1.4913	-2.8923	-0.86576	-0.6104	-2.1155	-0.6078	-1.9972	-1.5804	-1.1839	-0.73777	-2.5374	-1.2791	-2.3967	-1.4589	-3.4647	-1.3038	-3.1999	-1.2687	-1.8721	-0.88222	-0.25828	-0.11435	-4.4042
-14.292	-13.454	-13.495	-14.542	-13.832	-13.151	-15.079	-14.93	-11.751	-11.574	-12.693	-14.063	-12.036	-11.371	-13.661	-14.722	-13.468	-12.468	-13.801	-10.782	-11.905	-12.026	-12.324	-13.432	-12.144	-12.683	-12.995	-11.667	-13.059	-13.053	-13.315	-13.569	-13.445	-12.909	-12.007	-14.335	-13.108	-12.907	-12.569	-12.427	-12.931	-14.754	-12.796	-12.668	-13.28	-13.396	-13.493	-13.803	-12.817	-13.807
-6.2535	-5.1011	-5.9075	-5.7181	-6.3128	-5.1112	-6.1149	-6.2455	-4.3655	-6.4643	-5.1263	-5.7879	-6.1864	-5.9488	-4.5475	-5.4755	-6.295	-6.0502	-5.0579	-4.9903	-4.7497	-5.0665	-5.5926	-6.121	-4.55	-7.4389	-5.6948	-4.5026	-6.5985	-5.4954	-5.8071	-5.9218	-6.015	-4.6166	-5.2447	-6.1724	-4.24	-6.0706	-5.2828	-5.9546	-4.0451	-4.7955	-5.7044	-4.4249	-6.093	-5.7638	-4.7771	-4.0549	-4.0485	-5.3686
-12.218	-11.159	-11.301	-11.621	-12.367	-10.765	-10.404	-14.917	-10.574	-12.595	-9.8508	-10.859	-12.098	-12.589	-10.488	-11.691	-10.861	-10.56	-9.6276	-11.699	-12.683	-13.182	-12.736	-12.192	-10.93	-11.206	-9.592	-13.441	-12.827	-11.411	-10.166	-12.174	-11.001	-12.319	-10.754	-11.461	-12.77	-11.306	-11.27	-11.035	-11.139	-10.681	-11.161	-11.244	-11.978	-11.001	-12.29	-11.714	-12.415	-11.263
-13.168	-11.687	-12.254	-13.831	-11.885	-11.661	-12.55	-13.213	-12.348	-11.862	-14.108	-14.001	-13.898	-12.642	-11.565	-14.076	-13.292	-12.072	-13.784	-12.057	-12.327	-13.631	-14.604	-11.807	-13.449	-12.975	-14.49	-13.35	-12.773	-13.861	-13.651	-14.409	-13.645	-14.46	-13.056	-12.912	-14.051	-12.868	-14.206	-12.59	-14.622	-14.183	-13.069	-12.343	-13.21	-12.856	-12.822	-13.665	-13.495	-14.043
11.623	10.461	11.052	8.5259	9.6495	9.3777	9.9249	10.066	9.0914	11.08	10.066	10.616	9.1929	9.2065	8.7767	10.168	10.722	10.763	9.584	9.86	9.9401	10.086	9.6646	9.731	10.385	9.067	9.5047	10.334	9.5169	9.6428	11.007	9.2909	9.5591	10.581	10.513	9.2747	9.6282	9.3531	9.5587	9.4882	10.553	10.181	10.215	10.707	7.2194	9.393	10.154	10.111	10.328	9.9205
-1.5063	-3.0998	-0.48526	-2.3848	-2.1525	-1.8885	-2.0469	-0.58224	-1.3199	-1.5766	-0.99808	-1.6531	-2.5987	-2.5783	-1.9803	-1.9434	-1.7047	-1.4684	-3.1143	-1.9063	-0.34451	-1.9693	-2.1294	-0.15812	-2.3696	-4.1143	-2.4891	-2.2349	-1.7808	-2.2957	-2.1431	-1.7445	-1.8309	-0.69988	-1.0852	-1.5044	-2.6493	-1.9961	-2.351	-1.0783	-1.3465	-0.5875	-2.6377	-3.1491	-1.4576	-2.9501	-1.6738	-0.35362	-1.4975	-2.3404
9.0451	7.9788	5.6315	9.0891	8.4664	7.6251	6.6318	6.6704	5.7599	7.0673	7.4612	6.517	7.0443	7.013	7.6722	8.0934	6.7168	7.5241	8.0533	5.5795	7.8939	6.6813	5.9078	5.3428	6.5765	6.6529	6.0138	9.3635	6.4424	5.1541	5.1482	8.0425	6.9172	6.7845	7.7328	6.8905	5.7215	6.9564	6.8516	6.6567	7.185	8.9869	7.2767	6.1909	8.3911	7.7007	6.3025	6.02	7.3164	6.9459
-5.2534	-4.8999	-4.0498	-4.5142	-6.6453	-3.2667	-6.3242	-4.8077	-5.5919	-5.0025	-4.0673	-3.6183	-4.1305	-5.7355	-5.6772	-5.0984	-4.344	-4.7944	-3.4741	-4.3332	-4.5206	-5.2147	-4.0916	-4.5093	-4.2742	-4.4321	-4.7151	-4.7905	-5.1715	-6.1656	-4.521	-2.5317	-5.9491	-3.8065	-3.0901	-4.3446	-6.3553	-3.9399	-4.3446	-2.9802	-5.4995	-5.2599	-3.3377	-5.5787	-6.4451	-3.8384	-4.5963	-4.6289	-4.6496	-3.4976
-11.27	-10.799	-10.549	-10.241	-12.683	-12.25	-11.07	-11.878	-12.455	-9.5059	-11.198	-11.432	-11.427	-12.025	-11.596	-11.018	-12.337	-10.726	-12.389	-12.944	-12.006	-13.203	-10.99	-11.013	-12.387	-10.812	-10.489	-10.822	-11.538	-9.8325	-11.11	-12.308	-11.621	-11.573	-11.521	-11.081	-11.656	-12.371	-11.851	-11.986	-12.023	-11.123	-10.946	-10.984	-12.123	-11.383	-11.064	-11.485	-11.315	-12.518
2.5846	3.8739	4.3069	3.9005	3.7532	2.6708	3.5629	1.1425	2.5902	3.5499	4.1426	2.662	1.0525	3.5558	2.8899	4.157	1.8879	3.2404	4.1448	2.6877	4.6035	2.9862	3.6758	2.4136	4.1889	3.4543	4.0845	2.7013	0.98632	2.594	3.6857	2.6535	3.7569	3.1069	2.7808	2.8603	3.3819	2.1245	2.4412	3.5068	3.5861	3.8463	3.1632	2.2796	2.7891	3.4256	3.1247	3.4925	3.1538	3.8563
0.033043	0.12706	0.54153	0.14505	1.0326	-0.1549	0.53887	0.7707	0.78613	1.2833	-0.82106	-0.021991	1.0766	0.91533	1.8993	1.5259	0.49057	-0.76204	-1.0951	-0.50748	1.9211	0.37576	-0.050084	0.4743	1.1895	0.16562	-0.1309	1.1842	0.49685	0.24849	-0.64035	1.1131	2.1284	1.0064	0.4285	-0.5218	0.72446	0.17638	0.49812	-0.41941	-1.5158	0.26041	0.39735	1.4093	0.53831	2.458	0.31877	1.2653	0.9948	-1.0256
-16.026	-14.772	-15.672	-14.936	-14.09	-13.623	-14.548	-15.441	-15.616	-13.621	-14.731	-14.609	-15.305	-14.339	-13.943	-13.643	-15.138	-14.985	-14.716	-14.159	-14.689	-14.748	-14.529	-15.664	-13.669	-16.86	-13.419	-14.382	-13.243	-13.955	-14.936	-14.329	-13.653	-14.036	-15.347	-13.916	-14.922	-14.28	-13.758	-13.999	-13.774	-16.034	-13	-15.717	-14.27	-15.533	-14.791	-15.702	-14.963	-13.34
8.3215	6.2248	7.2308	5.8378	7.9486	5.6112	7.0803	5.8604	5.6225	5.4369	5.6952	7.327	5.2819	7.0277	5.6666	7.0354	6.4973	6.153	6.5681	7.0617	6.6061	7.2985	6.6672	5.918	6.6193	5.2505	7.9615	6.309	6.9563	6.2306	5.5642	6.0672	7.4858	5.6389	7.1711	8.1083	6.9072	6.0494	7.2226	5.0385	7.0041	8.6354	5.8168	4.9835	6.5506	5.4675	6.7754	7.6266	4.826	6.6505
-2.7072	-3.283	-2.4472	-3.3709	-4.501	-4.2795	-3.1834	-4.4936	-4.2246	-3.3133	-4.2138	-4.8341	-3.6768	-2.4239	-3.6217	-2.2083	-5.3884	-2.9854	-4.0909	-3.1656	-3.1038	-2.0786	-3.1599	-5.2062	-2.6417	-3.3951	-2.9218	-3.2391	-2.3516	-2.1061	-3.326	-1.7854	-3.2889	-3.3708	-3.5765	-4.4682	-2.7725	-3.027	-3.111	-2.3098	-3.9394	-3.6573	-3.2479	-2.8383	-3.7955	-3.548	-3.8758	-3.6716	-3.8792	-1.9821
-0.80109	-2.1964	-0.58885	-1.7434	-3.3944	-0.43638	-1.4779	-1.184	-2.1578	-0.93821	-3.9608	-3.3233	-1.9726	-1.0203	-1.8974	-1.7191	-1.5526	-2.1189	-3.0938	-1.5033	-2.7342	-1.6779	-2.099	-0.28696	-1.2388	-1.7744	-2.9202	-3.2416	-0.90731	-3.2964	-1.5219	-1.5863	-1.214	-0.6595	-2.5784	-2.5947	-0.48288	-2.0088	-1.5735	-2.6793	-1.6825	-1.2795	-1.3162	-1.0343	-1.2274	-1.2326	-3.2802	-1.5489	-1.3773	-2.4347
-20.893	-20.829	-23.022	-21.015	-20.682	-20.751	-21.929	-21.81	-20.285	-21.219	-20.468	-20.85	-20.821	-21.192	-20.67	-22.527	-21.124	-20.384	-20.115	-20.484	-21.009	-21.347	-21.076	-21.815	-20.972	-21.017	-21.246	-19.371	-20.612	-20.341	-19.956	-20.619	-22.058	-20.869	-20.898	-19.839	-19.125	-21.176	-21.457	-20.129	-21.181	-21.007	-20.855	-20.085	-19.413	-21.362	-22.477	-20.237	-19.694	-20.668
-8.8685	-10.704	-11.321	-10.224	-8.85	-10.028	-10.181	-10.476	-10.219	-9.6982	-10.953	-10.203	-10.709	-11.311	-10.982	-9.9105	-10.635	-10.511	-11.4	-11.049	-11.316	-10.289	-11.376	-9.3976	-11.035	-9.9808	-11.472	-11.207	-10.175	-10.479	-9.8977	-11.793	-11.788	-10.185	-9.4501	-11.72	-9.8932	-10.434	-10.402	-9.7409	-11.013	-12.64	-9.8508	-11.498	-10.608	-10.307	-8.9924	-10.584	-11.004	-10.147
-11.317	-9.3653	-8.9761	-9.8086	-8.5536	-9.1091	-9.5777	-9.9447	-9.7832	-9.2439	-8.3253	-8.2098	-10.459	-9.5894	-9.9888	-9.4584	-11.112	-8.6952	-9.0194	-8.8661	-10.253	-8.4153	-9.7924	-10.016	-9.3601	-10.448	-8.0178	-10.642	-11.126	-9.6431	-10.279	-9.245	-9.2227	-8.1741	-9.8286	-11.077	-10.692	-8.4209	-10.41	-9.2821	-8.8711	-10.049	-7.855	-8.1926	-8.0547	-8.3196	-9.0488	-8.6486	-9.4361	-9.4864
-21.658	-21.66	-18.936	-20.277	-20.297	-22.63	-20.072	-21.256	-19.067	-20.304	-21.119	-20.95	-21.187	-20.435	-18.068	-20.031	-18.89	-20.726	-21.68	-20.957	-19.949	-20.714	-18.6	-21.966	-20.068	-20.83	-21.308	-19.587	-21.438	-20.472	-21.308	-19.979	-20.227	-19.843	-20.798	-22.646	-20.777	-21.044	-21.568	-21.44	-20.866	-21.893	-21.579	-19.595	-21.678	-22.118	-19.605	-19.79	-19.67	-21.208
-3.2653	-3.6863	-4.2524	-3.891	-4.2022	-4.1989	-3.9416	-3.7244	-4.3386	-3.4086	-4.0856	-5.3186	-3.2575	-4.2649	-2.2676	-4.2588	-3.6429	-2.6058	-4.2913	-3.5525	-3.9422	-3.3134	-4.0597	-4.6776	-3.4864	-4.1675	-4.1585	-3.9863	-3.5372	-5.7283	-3.8711	-4.534	-3.2252	-3.9815	-3.3658	-4.9952	-3.2649	-3.1577	-3.2114	-3.117	-5.4115	-3.7058	-1.7612	-3.4248	-4.6291	-3.2407	-4.9969	-3.189	-3.5151	-3.1438
-1.8277	-1.7901	-1.2909	-1.6822	-1.8473	-1.9368	-1.7095	0.74522	-0.2424	-0.89158	-1.6527	-0.35668	-0.37025	-1.0377	-1.555	0.021081	-1.4585	0.43885	-0.99628	-0.069909	0.69323	-0.83978	-1.0514	1.4111	-2.5877	-0.85261	0.30914	-2.8446	0.045426	-4.0982	-2.28	-2.133	-2.0706	-1.5675	-1.0042	0.6753	-0.17817	-0.62117	-1.648	-0.8102	-1.9861	-1.6951	-1.0043	-0.43288	-1.7763	-1.7983	-0.99563	-1.3732	-1.5391	-3.1194
0.17536	2.1099	3.2493	0.58178	1.1907	1.367	-0.022206	0.39201	-0.22756	2.5522	0.099485	1.66	1.4115	1.2448	2.7321	3.2718	1.0231	1.8065	0.44613	1.4795	1.543	1.9226	1.4792	1.2386	2.6664	1.3265	0.79612	1.0249	2.2938	1.157	1.9999	2.5086	0.65897	1.191	0.24197	2.7341	2.9521	0.87941	2.8327	1.2083	0.038005	2.4532	3.055	1.6496	2.0518	1.31	3.2705	2.2258	1.129	1.2837
0.53427	0.59901	-1.7044	-0.13165	0.36148	0.16311	-0.68548	1.3451	-1.2364	0.38743	-1.0319	-1.4755	0.14884	0.94426	-0.22723	0.69515	-1.625	1.0386	-0.37222	1.2372	0.25727	0.48151	0.64207	-0.1493	-1.8875	-1.0943	0.41712	-0.16934	1.3896	-1.6432	-0.26153	0.010249	1.7658	-0.91383	-0.33643	-0.98043	0.071766	-0.90523	-0.21959	-0.15154	-0.44013	-0.6703	0.92442	-0.089281	-0.56553	-0.38905	-1.27	-0.18877	-0.022888	-1.7167
-3.8652	-2.8854	-2.6249	-1.468	-2.0867	-2.3642	-3.1025	-0.76649	-2.0062	-2.2935	-3.6486	-2.7158	-2.4885	-2.9602	-0.40188	-3.5386	-4.617	-2.9881	-3.1472	-2.2698	-1.541	-2.5584	-1.3425	-2.9773	-3.0354	-2.5107	-1.7169	-3.7972	-5.1096	-2.4863	-2.9072	-3.2552	-4.0262	-2.3762	-2.0809	-1.2884	-1.4353	-3.0171	-1.9923	-3.1705	-1.7396	-3.388	-2.1232	-0.42106	-3.2413	-4.3612	-2.6382	-2.09	-3.718	-3.7626
-1.4855	-2.8605	-2.4907	-2.2361	-3.7314	-2.7529	-3.8615	-4.0697	-2.8512	-2.7503	-2.3231	-0.40205	-3.3843	-3.0824	-1.9813	-3.1083	-3.0292	-3.6236	-3.3661	-2.2756	-2.0765	-3.1187	-1.842	-3.265	-2.0442	-3.5411	-1.3573	-1.6704	-1.8081	-3.1026	-3.49	-3.6646	-3.4716	-3.1851	-2.0511	-3.3136	-3.9219	-4.0768	-2.1672	-3.32	-4.6473	-2.9296	-2.0256	-2.5041	-2.2279	-2.2554	-1.7673	-2.6146	-3.721	-2.4793
-3.9933	-3.576	-3.384	-3.5957	-2.3087	-3.0928	-3.0468	-2.4977	-3.7927	-5.5616	-4.163	-4.2375	-4.4504	-4.3467	-2.9761	-4.4451	-3.0573	-3.9056	-3.9563	-2.323	-4.6602	-3.9507	-4.1605	-3.2408	-4.0159	-2.4014	-3.6182	-3.0542	-4.0164	-4.5202	-3.9186	-4.1823	-4.247	-4.0731	-3.6947	-4.6163	-2.3866	-4.6586	-3.6014	-3.007	-4.5669	-2.4964	-2.88	-3.1093	-2.9523	-3.5868	-3.6442	-3.3138	-4.5373	-3.785
7.4393	6.2214	6.6226	7.7381	9.1818	6.7958	6.3513	7.1072	6.1382	7.4196	6.2571	7.0894	7.1831	7.2623	5.3693	5.1813	5.8648	5.2865	6.0483	6.6602	7.7699	6.9443	7.1372	5.9482	8.4675	7.1336	7.0945	7.2696	6.6412	7.9232	6.2984	6.5006	6.3503	7.195	7.2661	6.6575	7.5808	6.2331	7.7734	6.6678	6.0827	5.5892	6.3263	8.5574	6.3164	6.857	6.6377	7.8879	6.1136	6.248
-5.7667	-3.7037	-5.5474	-4.3455	-4.2634	-4.2396	-4.0797	-4.0383	-4.284	-5.1745	-4.4481	-4.9375	-5.4805	-4.6601	-5.7365	-5.1023	-3.2587	-5.1032	-5.6469	-5.3689	-7.0982	-5.1493	-5.0598	-4.1992	-3.808	-4.4625	-6.6596	-5.1311	-4.2564	-4.8757	-5.6867	-5.227	-4.3244	-5.0236	-4.9787	-5.0091	-4.426	-4.9201	-5.6312	-4.4814	-4.6199	-5.0187	-3.9627	-4.7336	-4.7338	-4.7543	-4.9971	-5.5997	-5.5802	-5.9048
-11.555	-10.243	-9.9897	-9.0042	-8.9873	-10.645	-10.257	-9.3039	-10.899	-10.77	-12.499	-11.004	-11.957	-10.064	-11.087	-10.163	-9.3899	-11.037	-11.224	-11.159	-11.437	-10.96	-10.559	-11.701	-9.8142	-12.333	-9.7348	-12.222	-12.872	-9.8249	-11.715	-12.347	-9.8471	-11.29	-11.101	-10.3	-12.882	-10.501	-11.314	-10.701	-11.342	-10.642	-9.7056	-12.233	-11.236	-9.3485	-10.926	-11.375	-9.8958	-9.9495
-4.2069	-5.3098	-3.1056	-4.7239	-4.4782	-3.1258	-3.471	-4.0467	-3.3878	-2.5972	-4.8993	-3.2301	-4.6863	-3.2101	-4.1207	-3.9629	-5.1807	-2.6955	-2.7331	-3.0689	-3.5503	-2.4778	-3.6727	-4.4966	-3.3911	-3.7862	-5.9714	-2.8609	-6.5036	-5.3693	-4.2321	-4.3398	-4.7803	-2.8038	-3.9662	-3.9932	-3.8358	-5.2343	-5.3096	-4.9238	-2.378	-4.9228	-3.314	-2.6114	-4.5943	-3.4489	-5.2471	-3.6569	-3.6491	-5.4902
-1.0734	-2.1868	-0.21859	-1.5095	-0.655	-1.5682	-0.17931	-2.4665	-0.93568	-1.1222	-0.43432	-0.41877	-1.6234	-1.6237	-1.9103	-1.7379	-1.7679	-2.0686	-2.8637	-0.56753	0.42307	-0.098623	-1.1956	-3.7575	-1.5757	-1.0762	-2.0125	-0.87828	0.75773	-2.8695	-1.4837	-1.1567	-2.4553	-1.2164	-0.51118	-1.3257	-0.75756	-0.78025	-2.1253	-2.2074	-1.2346	-1.7179	-3.8299	-2.4107	-2.9153	-2.1608	-1.1094	-1.7173	-2.182	-1.5785
-3.3899	-4.0311	-2.7059	-3.3557	-3.4838	-2.3853	-3.9451	-2.3713	-1.7026	-4.0592	-5.6524	-2.6678	-4.3318	-4.1598	-4.2747	-1.3102	-2.8352	-3.9569	-3.7234	-1.5016	-1.4111	-2.5785	-4.7263	-2.8023	-2.9614	-1.4844	-2.2145	-2.0489	-3.1306	-3.283	-3.2628	-1.8772	-1.9183	-3.7842	-2.7857	-2.6449	-2.4382	-3.1497	-4.2362	-3.5581	-3.37	-4.1812	-4.5346	-4.4418	-3.9482	-2.9226	-2.2542	-3.0085	-4.4634	-4.1411
-7.7334	-8.9361	-9.9031	-9.061	-8.4548	-8.8628	-9.7988	-9.3516	-7.6623	-8.8918	-9.4375	-8.7631	-9.515	-10.768	-8.5539	-10.617	-8.4837	-9.1422	-10.34	-8.6002	-9.1144	-9.6883	-8.7249	-8.948	-9.963	-8.7511	-8.1202	-8.8963	-9.1353	-9.4843	-8.2098	-8.6716	-9.6161	-9.0029	-8.66	-9.1991	-8.8432	-8.4009	-9.9851	-8.3368	-7.7465	-9.3973	-9.024	-9.0725	-7.404	-10.095	-8.7767	-8.196	-9.4516	-9.7818
4.8459	3.9927	3.5461	5.4347	6.167	5.1668	6.6977	5.3579	6.8699	6.9776	6.8383	5.114	4.6048	5.5444	5.0397	7.0559	4.2001	5.3907	5.4927	4.8241	5.3713	4.5461	5.8535	6.5221	5.4956	7.0698	4.218	6.7295	6.591	5.5148	5.3749	6.4663	3.8517	4.1671	6.0007	5.5574	4.3535	6.9896	6.3354	5.0498	4.513	6.9352	5.036	6.6376	6.2811	5.3905	4.8187	5.7385	5.3882	4.0232
-0.19437	-0.41517	-0.60902	-0.42856	-0.76729	0.90204	0.38878	-0.61808	0.68848	0.13562	1.2489	-0.58937	-0.0094199	1.1038	0.064199	0.99547	0.41374	-1.6997	-0.42222	2.4075	-0.8819	1.1062	1.7009	0.74289	0.62661	0.57958	0.52676	0.25921	0.22902	0.074315	-0.87275	-0.020637	-1.1567	0.64161	0.16593	-0.16036	0.31104	0.92302	-0.015172	0.068603	1.2698	1.3859	0.3737	-1.0878	1.341	-0.58534	0.78724	0.79129	-0.12943	1.3747
-3.4433	-3.4938	-3.2545	-2.4192	-1.1148	-1.4633	-3.6233	-3.0988	-4.7941	-2.7331	-3.69	-4.7031	-3.1824	-3.2872	-4.2593	-2.3737	-3.8377	-3.5753	-3.1987	-1.2804	-4.1498	-2.2552	-3.6015	-1.3611	-2.0703	-2.6021	-3.4663	-4.7552	-3.6211	-4.4497	-4.1519	-3.6568	-1.7363	-2.9015	-3.7091	-3.3551	-2.8091	-2.898	-4.0922	-3.8343	-2.4193	-3.5422	-3.3344	-2.6758	-2.8109	-4.8866	-3.1714	-3.6858	-1.8088	-2.4588
-2.7521	-0.77866	-1.787	-3.2875	-1.0602	-1.8496	-1.1405	-1.7821	-0.73178	-1.2201	-1.1687	0.12666	-1.9459	-1.7471	-0.65604	-1.3694	-1.7872	-0.55085	-1.0318	-1.2755	-2.3715	-2.7548	0.95955	-0.70431	-1.826	-0.96513	-0.53695	-0.67685	-1.8538	-1.3703	-1.0027	0.011515	-2.1177	-1.7165	-1.189	0.66692	-0.83645	-1.7559	-2.3045	-3.083	-1.7164	-2.5189	-1.8801	-1.9739	-0.68346	-1.7137	-1.7108	-2.5167	-1.5598	-0.91334
-11.503	-11.66	-11.03	-11.826	-11.316	-10.966	-12.569	-12.023	-11.474	-13.058	-11.287	-11.874	-10.441	-11.537	-11.863	-10.879	-10.968	-11.946	-11.398	-11.491	-9.7504	-12.833	-12.815	-10.554	-10.891	-11.574	-11.138	-12.594	-11.101	-11.751	-11.74	-11.662	-12.692	-11.183	-11.138	-10.827	-11.503	-11.914	-12.427	-10.892	-10.836	-12.044	-11.067	-12.831	-11.903	-11.085	-12.993	-12.856	-12.757	-10.952
-11.323	-9.6103	-10.973	-10.65	-11.282	-11.223	-10.761	-11.171	-11.521	-12.391	-11.026	-10.303	-11.529	-12.739	-11.378	-12.843	-10.101	-11.718	-11.938	-11.024	-10.761	-11.743	-11.399	-12.236	-11.022	-11.122	-12.423	-13.135	-11.83	-11.339	-12.603	-11.824	-10.995	-12.385	-11.587	-10.49	-11.545	-10.274	-12.73	-12.354	-9.85	-10.973	-11.665	-10.796	-11.569	-11.565	-12.017	-11.475	-11.286	-10.861
-10.391	-11.28	-11.06	-10.394	-11.109	-11.18	-10.31	-12.146	-11.167	-10.481	-10.338	-11.155	-12.017	-10.847	-11.085	-11.008	-10.16	-11.207	-12.037	-12.79	-13.745	-11.275	-11.936	-10.205	-10.702	-11.756	-11.453	-12.624	-10.906	-10.767	-12.765	-11.106	-11.665	-11.46	-10.226	-10.332	-11.587	-10.302	-10.867	-10.445	-12.125	-10.479	-11.428	-10.725	-11.354	-11.7	-10.424	-10.734	-11.21	-10.636
8.1848	8.8931	10.534	7.2063	8.2702	9.1079	8.6875	8.1659	9.8632	7.7563	7.5666	7.3663	8.3942	7.2021	7.305	8.5905	8.9519	7.7068	8.7237	7.9527	8.767	8.5431	6.7493	7.7517	6.0924	7.1101	9.972	8.9219	9.356	7.9672	7.7759	8.2994	8.5534	7.8214	8.6701	7.8722	8.0103	8.3585	8.7196	6.2676	7.1784	8.0281	7.7585	6.2578	8.5352	7.4165	7.415	7.7193	7.3024	8.723
-0.95192	0.58354	0.41993	0.030294	0.6461	-0.52876	-0.10215	0.09719	0.94917	-0.57199	0.25373	-0.78471	0.33096	0.076914	-1.5901	-0.30142	0.24646	-1.1886	-0.54443	0.65992	-0.57003	-1.2931	-0.86074	0.59964	-1.1022	0.015668	0.8302	-0.42239	1.1392	0.96894	-0.70468	0.34891	0.22841	2.2089	2.2632	-1.782	-0.74277	0.80738	0.79314	0.51509	1.0413	-0.063583	-1.572	0.20822	-0.3091	1.4299	0.46796	-0.56319	1.9627	0.27398
-0.71492	-1.953	-4.1492	-0.76162	-2.2094	-1.1554	-1.482	-0.99738	-0.79592	-0.71697	-2.1758	-2.9893	-2.273	-2.8635	-1.1126	-1.4928	-0.88587	-0.96462	-0.96241	-1.5249	-1.0157	-0.88431	-1.3726	-0.88333	-0.60627	-2.1096	-2.1759	-1.168	-1.7451	-0.27671	-1.7101	-1.6753	-3.7478	-2.2224	-3.0954	-1.3657	-0.46231	-2.7939	-0.77805	-1.0673	-1.5085	0.18384	-1.2935	-1.2536	-2.3786	-2.1056	-2.4886	-1.8806	-1.1116	-1.0249
-13.767	-13.307	-12.745	-13.675	-13.088	-15.534	-12.982	-13.779	-14.077	-14.879	-12.754	-12.231	-13.645	-13.931	-13.267	-12.934	-12.845	-12.806	-14.678	-14.197	-12.614	-13.084	-12.138	-13.388	-13.053	-15.265	-13.79	-14.306	-13.337	-13.879	-13.978	-13.86	-14.34	-13.192	-13.1	-12.8	-11.709	-14.459	-12.508	-13.12	-12.516	-13.218	-13.541	-11.384	-14.77	-13.265	-13.001	-13.849	-11.911	-14.183
0.70957	2.3872	0.99829	1.5327	1.0257	0.78725	1.2594	0.99599	0.3447	0.80418	1.0875	2.3821	-0.94886	2.0357	1.3313	1.7877	0.82054	0.8687	0.56635	0.11267	1.725	2.061	2.7286	0.19164	0.67517	3.2685	-0.51807	1.8717	1.1819	0.10096	2.2287	1.2968	0.73938	1.8144	1.6244	0.22181	1.6854	1.0444	1.6505	2.0861	1.1479	1.1718	0.95408	0.13574	0.55243	-0.44233	-1.3855	0.057712	2.0305	2.8064
-1.083	-0.015489	-0.31816	-0.21148	-2.0178	0.82283	0.12307	-0.47868	0.50683	-0.29982	0.99106	0.42086	0.3515	0.046757	-0.81703	-0.26161	-0.39391	0.47365	-1.2091	-0.75508	-0.53625	-1.3849	-1.0033	0.10888	0.14853	-0.93666	0.91617	-0.33786	-0.81116	0.17509	0.78512	0.64873	-0.60222	-1.1555	-0.35141	0.23253	-0.9642	-1.6776	0.080282	0.37754	0.55675	-1.1832	0.68868	0.064987	1.082	0.93892	-0.4609	-0.33234	0.14517	0.98367
-0.78623	0.1444	-1.076	-1.0318	0.035792	-0.20345	0.64495	0.33709	0.91662	1.2765	-0.20667	1.6142	-0.94507	-1.1593	-0.93204	0.80945	-1.2574	-0.10778	-2.3696	-0.96303	-0.81874	0.029181	0.27665	-0.22314	-0.57054	-1.4696	-1.0006	-1.1487	-1.2852	0.84753	0.55429	1.0132	0.18915	0.33841	0.54482	-0.098885	0.74244	-0.021042	-0.72486	-0.43093	-0.32263	2.2429	1.2972	2.4417	0.67905	-1.6313	-0.029325	-0.41598	0.85073	0.22111
-20.788	-21.211	-21.907	-20.279	-21.058	-20.493	-20.139	-19.387	-21.227	-21.357	-20.568	-22.467	-21.11	-19.934	-20.539	-20.471	-21.219	-20.698	-20.037	-21.442	-21.376	-20.682	-21.32	-21.475	-20.003	-21.394	-21.86	-18.67	-21.255	-20.898	-20.743	-20.917	-20.417	-20.18	-20.723	-18.627	-20.715	-19.424	-21.599	-19.305	-20.431	-20.767	-20.158	-19.386	-20.232	-21.835	-22.591	-20.817	-21.045	-21.391
-2.8514	-2.3663	-2.3488	-4.9424	-3.3921	-3.8216	-4.5827	-5.3813	-2.2017	-3.8364	-3.2657	-3.2973	-3.6786	-2.6068	-3.1095	-3.5807	-3.9128	-3.4104	-2.087	-4.0304	-3.4706	-4.3564	-2.7202	-3.4828	-2.6922	-3.1123	-4.3375	-2.7204	-3.1311	-2.8265	-3.801	-3.5725	-2.0637	-2.7422	-3.42	-3.4677	-2.539	-3.0821	-3.739	-4.037	-4.9786	-3.6965	-1.9861	-4.2592	-3.892	-4.27	-2.5938	-3.0409	-2.8901	-3.0122
2.3312	1.7917	1.6631	2.6369	1.7635	0.36914	1.8677	2.052	2.1834	2.4035	3.5023	1.8589	1.6657	1.3043	1.3402	0.59381	1.5322	0.82086	1.8345	1.9518	3.9607	2.3405	0.13027	0.89939	2.4222	2.1989	3.1155	3.2669	0.42068	4.014	2.0104	1.7426	1.6667	1.414	1.2446	2.0061	1.7698	2.0404	1.9658	1.2129	2.7999	3.5689	0.97878	0.70786	2.6646	1.5309	3.1883	1.8595	1.4374	1.2763
-0.79336	0.89609	1.9094	-1.6095	-0.62308	-0.3013	-0.14181	0.33854	-0.91301	0.93769	-1.1946	1.0832	0.013269	-0.11757	0.093057	-1.4507	1.3233	-2.1656	0.3783	-0.80624	-0.1256	-0.41076	1.0584	-0.4942	0.78512	-2.0634	-0.27429	-0.70414	-0.023695	0.58196	-0.84321	0.49474	0.55039	0.50012	0.37408	-0.013707	1.2171	0.96275	-1.2676	-0.21145	-0.23016	-0.90079	-0.9887	-0.039238	-0.19956	-0.41333	0.74242	-1.4666	0.22853	-0.20533
-14.07	-15.658	-14.945	-14.39	-13.889	-13.162	-12.673	-13.392	-15.173	-14.282	-12.637	-12.923	-14.63	-14.464	-14.766	-15.017	-14.449	-14.677	-12.287	-14.177	-13.836	-14.037	-15.869	-14.775	-13.96	-14.863	-14.159	-15.715	-15.446	-15.155	-13.409	-13.444	-14.785	-13.929	-14.277	-13.768	-15.285	-14.699	-15.206	-13.026	-14.386	-15.119	-14.681	-14.446	-15.337	-15.535	-14.31	-14.208	-12.769	-14.3
0.38902	0.40212	1.3293	0.74928	1.3939	2.4448	1.6854	1.8473	1.3741	1.976	1.2712	0.1265	1.4673	1.8359	1.5272	1.0536	1.1191	1.7373	1.5855	1.8985	3.7259	1.585	1.3885	2.2012	1.4792	1.0143	0.76718	1.9819	2.8631	0.71862	0.77832	1.2023	0.88791	1.7451	1.1066	1.3357	3.1955	1.7621	1.7038	-0.15072	1.1927	0.30481	-0.045834	0.36484	-0.42646	2.6188	-0.3573	0.66543	1.4527	2.0149
0.046617	-1.2686	-2.3186	-1.7385	-0.68809	-1.6744	-1.4227	0.69815	-2.4309	-2.3469	-1.3401	-1.3794	0.12441	-1.3842	-1.7261	-1.4378	-0.10439	-0.40131	-0.66398	-1.41	-1.9098	-2.0889	-1.5253	-1.0065	-2.4462	-1.3527	-1.6495	-0.43397	-1.1275	-1.9415	-1.2327	-3.2259	-2.1515	-2.315	-0.30129	-1.7751	-1.5398	-1.6515	-0.9769	-2.668	-2.1944	-0.94182	-1.3811	-0.6846	-2.027	-0.15922	-1.0672	0.56231	-0.84291	-2.4611
-7.0037	-8.0831	-8.1088	-7.6542	-9.1367	-7.3085	-8.1987	-8.3734	-8.7273	-6.3105	-8.4652	-5.0135	-7.5422	-7.8254	-8.0377	-6.7513	-8.1828	-7.2765	-8.2527	-8.3027	-7.7877	-6.5777	-8.9156	-6.9127	-7.4477	-8.2198	-8.2888	-7.9263	-8.0948	-6.4821	-7.5333	-7.0905	-7.66	-6.8915	-8.938	-8.7612	-9.1343	-7.3759	-6.2853	-8.4577	-7.6308	-7.1168	-7.5944	-7.6306	-7.5643	-8.4706	-7.0171	-8.4857	-7.5474	-7.1663
-2.1692	-3.5677	-1.8072	-1.5299	-1.6802	-1.226	-3.3292	-0.70887	-2.1641	-2.8341	-2.071	-2.172	-2.2297	-2.1193	-0.86127	-3.3175	-3.2613	-2.907	-3.2312	-2.4259	-2.441	-2.7103	-1.5353	-2.3911	-1.8684	-4.1102	-3.199	-1.7523	-3.9504	-3.7719	-2.7918	-2.1303	-1.4022	-2.607	-1.2548	-2.2534	-1.9419	-2.9425	-1.7589	-3.6487	-0.93972	-2.4049	-2.8542	-2.6696	-0.90376	-3.9966	-1.7315	-5.4002	-3.1007	-2.0646
-22.582	-21.718	-22.948	-20.619	-22.072	-21.305	-22.931	-22.473	-22.398	-20.735	-23.027	-23.082	-22.906	-23.515	-22.643	-20.642	-23.008	-21.614	-21.804	-22.55	-23.416	-21.859	-23.397	-22.631	-21.996	-21.759	-23.851	-23.07	-22.882	-22.966	-22.569	-21.956	-23.123	-21.897	-22.04	-21.488	-23.115	-21.552	-21.396	-22.127	-21.657	-21.685	-22.407	-23.447	-22.532	-21.321	-21.069	-22.604	-21.733	-22.571
-3.6474	-3.7772	-3.3641	-3.1764	-1.9031	-3.2249	-4.2323	-1.2009	-2.4202	-2.1883	-3.0667	-4.6223	-2.3813	-4.2984	-2.0446	-0.79355	-3.6344	-3.9593	-2.6834	-1.8351	-3.0298	-3.0786	-1.6965	-1.3783	-2.8674	-1.9532	-2.4471	-3.5612	-2.1752	-2.7408	-1.7264	-2.3567	-2.7221	-1.2823	-3.4792	-2.2491	-2.1309	-2.0915	-1.1598	-2.8789	-3.1729	-1.7499	-2.408	-1.1864	-2.6536	-4.231	-2.2627	-2.0859	-2.8568	-1.576
-13.481	-13.931	-11.419	-11.746	-12.997	-11.826	-13.697	-12.964	-12.215	-12.192	-12.637	-11.623	-12.933	-11.309	-12.738	-13.988	-13.156	-11.296	-13.401	-13.308	-12.073	-11.617	-14.094	-12.613	-13.24	-10.836	-11.44	-13.975	-11.038	-11.18	-13.759	-13.016	-13.313	-12.48	-11.931	-11.624	-11.915	-12.38	-12.122	-11.78	-12.837	-14.384	-11.874	-13.36	-14.314	-13.46	-13.819	-12.767	-12.977	-14.356
-0.48332	-1.7175	-1.3284	-1.1066	-2.1483	-1.0614	-0.84944	-1.681	-2.5166	-0.56977	-0.16522	-1.9073	-1.0977	-1.4798	-0.2971	-0.83334	-1.346	-1.9573	-0.6745	-2.1285	-0.86458	-1.4135	-1.8971	-0.23825	-1.1959	-1.9426	-1.6956	-1.5884	-3.805	-1.3817	-1.5164	-0.71664	-1.8036	-2.8543	-2.5336	-0.82006	-0.25597	-2.9338	-0.59464	-0.62701	-0.74202	-1.21	-0.877	-0.87702	-3.7808	-0.59366	-1.1849	-0.76476	-2.5437	-3.292
1.3693	0.48063	1.1058	0.38688	-1.8127	0.89437	0.68827	-0.078667	0.11733	0.10042	1.0599	0.80943	-1.4904	0.025199	-0.56784	1.7382	-0.7632	-0.49103	-1.6169	0.81761	-0.81992	0.13309	1.1202	-0.13901	0.19282	0.95214	-0.95015	1.713	-0.53364	0.86249	-0.1561	0.69684	-0.0072274	1.5979	0.53176	-1.2061	-1.5657	2.2573	-0.80864	-0.82776	1.1258	-0.099022	-0.63418	-1.803	0.76854	0.84286	0.76238	0.092219	0.3333	-1.2238
0.43356	3.2225	0.98993	2.9766	0.24315	1.0611	1.4526	0.66823	1.614	2.3444	0.96883	0.48717	1.2641	2.6365	0.95374	2.2091	1.6533	1.8243	0.87628	1.0132	0.16688	2.2413	2.7504	1.197	0.7946	2.5463	3.3576	0.37181	1.9544	2.8524	1.6654	1.8347	1.0391	0.79887	1.8928	1.5422	1.4255	-0.19039	1.8575	1.1835	1.4852	2.6556	2.7501	1.6501	1.8411	1.4043	2.94	2.9426	0.79082	2.5869
6.3978	8.3173	7.0127	7.5463	5.8417	8.3082	7.1932	6.8897	6.5349	6.954	6.6588	5.5646	7.5617	6.5789	7.4532	7.6014	6.782	5.4549	6.5784	6.6664	8.4308	5.8118	8.5057	6.7769	6.4724	5.9802	8.6847	8.1433	5.485	6.6854	7.264	6.3665	6.7842	6.5332	7.6275	7.1935	6.9752	6.9433	6.9007	6.4343	4.8339	7.0624	5.4717	6.5632	6.5849	6.8252	6.7507	6.4481	6.6849	7.7928
11.115	9.3345	7.955	10.476	9.7813	8.0694	9.3697	8.6658	10.316	10.407	10.603	10.413	9.4367	9.1299	10.318	9.2447	9.2742	8.0451	10.559	9.1456	9.4169	9.7918	10.465	9.585	9.2496	10.783	9.3575	10.245	8.3982	9.4893	10.456	9.9618	10.066	9.2021	9.7016	9.489	10.222	10.092	9.2085	10.857	8.5344	8.5144	10.977	9.2825	9.0709	9.6148	9.3224	10.437	9.1491	9.732
-3.3765	-3.004	-3.101	-1.7847	-3.7139	-2.1325	-1.9252	-2.8484	-0.89581	-3.9136	-1.4738	-3.257	-1.8265	-2.1523	-2.3779	-3.9875	-1.988	-4.1485	-3.0646	-2.7596	-1.1885	-2.1165	-2.0373	-2.378	-2.3519	-2.7968	-2.4402	-3.6905	-3.0797	-1.5087	-1.9242	-2.1707	-2.2407	-3.9325	-2.3787	-2.4253	-2.743	-2.2482	-2.1421	-2.5372	-2.684	-1.0058	-2.7592	-3.6732	-1.687	-2.1721	-2.6157	-2.6239	-1.8935	-2.4836
-5.9238	-4.5901	-5.1542	-6.1485	-4.8255	-6.7123	-6.8	-6.2141	-5.1765	-4.7626	-5.2025	-5.7356	-4.9138	-3.7304	-3.862	-4.9161	-6.8919	-5.5455	-4.2215	-4.4747	-6.4552	-3.9876	-5.684	-4.6395	-5.0108	-6.1519	-6.3832	-5.9148	-4.2848	-6.5257	-3.5771	-6.0275	-4.6295	-6.0003	-5.2555	-6.5496	-5.6089	-3.5057	-5.3879	-6.8156	-5.8965	-2.5609	-6.1752	-4.9652	-5.7649	-4.7564	-6.2885	-3.7512	-5.6983	-5.7948
-5.1072	-2.3851	-4.0281	-1.3986	-2.635	-2.723	-1.218	-1.3129	-3.7179	-1.1363	-3.2583	-3.1817	-3.4925	-3.1759	-1.4059	-3.4305	-4.4045	-2.0233	-1.2079	-1.7897	-1.7202	-2.974	-2.6431	-2.3027	-2.4216	-3.0108	-3.0662	-2.8068	-3.0369	-1.1034	-2.3672	-2.9434	-1.6586	-2.6537	-1.8196	-2.4096	-1.2057	-1.3619	-4.2112	-3.2959	-2.8079	-2.3093	-1.9502	-1.9178	-2.3588	-4.1801	-3.2007	-2.5079	-4.0266	-1.9449
0.55049	0.30955	1.8522	0.21124	0.62477	0.55847	0.93639	0.21589	0.5943	0.83978	0.46747	1.471	-1.3628	0.91828	-1.2227	0.73203	0.12638	1.433	1.3847	-0.86286	-0.50224	-0.96075	0.20951	-0.71344	1.255	-0.038004	-0.9542	-0.12152	0.022592	-0.79187	1.3802	0.34071	-0.84247	-0.52747	-1.2689	-0.073829	-1.3095	0.78071	0.10462	-1.4388	-0.24462	-1.2924	1.3536	0.62081	-0.062698	-0.54461	0.56455	1.1497	-0.41755	-0.48177
-0.054175	-1.0561	-1.9212	-2.8636	-1.9754	-1.5582	-0.17244	-1.5302	-0.31998	-0.5315	-1.24	-1.9874	-1.843	-1.4033	-1.1599	-1.77	-1.5615	-1.195	-1.5264	-2.3376	-0.34977	-1.5341	-0.1628	-1.53	-1.6738	-1.3515	-0.82879	-0.2244	-0.4554	-1.3866	-0.80471	0.10547	-0.96518	-1.6853	-0.25979	-1.3098	-0.70226	-1.123	-0.77054	-0.66661	0.018915	-0.18641	-0.23662	-1.4344	-1.502	-0.35605	-2.0197	-1.8574	-2.0323	-1.4158
0.89896	1.6532	0.47205	2.0316	0.11709	0.10393	0.59144	-1.2682	1.3441	-0.5514	-1.0566	0.62729	-1.0928	1.9501	1.2364	0.47541	-1.0764	-1.1867	1.2865	0.73934	-0.28966	-0.4789	-0.039115	-0.45308	0.20106	0.60809	0.31473	-1.1222	-0.050353	-1.0383	1.8351	-1.2935	0.79311	-0.045767	1.3138	1.271	0.83693	1.7381	-1.0998	0.7164	-0.087077	2.2024	0.72852	0.088751	0.46558	0.67505	1.0432	-0.3445	0.77245	-0.58369
-0.33532	0.50292	1.2948	1.5841	-0.11444	-0.026238	0.12003	0.36338	-0.073478	0.86925	0.4019	-0.60448	0.79562	1.2682	0.81592	-0.019089	-0.84397	1.2655	1.6211	-1.0311	0.92578	1.6166	1.4509	2.0098	-0.42367	0.65134	1.4001	0.56957	0.62067	0.63229	0.20594	-0.64825	-0.020911	0.5167	0.14595	1.0959	0.20855	0.87409	1.2101	0.033263	0.031078	0.40148	0.72756	1.0563	-0.52709	0.41924	-0.9147	0.10834	1.0887	0.85289
-13.882	-12.549	-12.758	-12.045	-12.69	-13.778	-12.938	-11.898	-15.282	-15.15	-12.219	-13.07	-14.38	-13.282	-11.548	-13.43	-13.941	-13.743	-12.607	-13.028	-13.209	-13.003	-14.329	-13.145	-15.063	-13.608	-12.626	-13.612	-13.996	-12.912	-13.49	-12.702	-12.621	-11.328	-12.514	-12.793	-12.919	-13.227	-14.075	-13.323	-12.879	-13.326	-14.172	-13.392	-14.12	-13.208	-14.22	-13.068	-12.869	-12.048
-1.5506	-2.5116	-1.6516	-2.949	-1.4778	-3.0703	-2.5414	-2.6696	-3.1566	-1.8181	-3.6506	-3.8237	-2.3526	-1.3119	-1.9022	-1.9107	-1.2427	-1.1595	-3.7392	-1.4828	-1.914	-1.1639	-1.8847	-2.8305	-1.9032	-3.046	-1.8693	-1.3965	-2.2477	-2.6644	-3.4485	-3.5966	-3.1555	-1.433	-3.5245	-2.0653	-1.2925	-2.2856	-2.9728	-2.0584	-1.3803	-4.1337	-1.1882	-3.2792	-4.2186	-1.9727	-1.6442	-1.8427	-1.7879	-1.8611
2.9514	3.6566	2.993	3.5943	4.5201	2.9999	3.0514	4.0633	2.5567	2.1895	2.5539	4.0437	2.6331	2.0978	3.0983	3.0982	2.6399	2.3509	3.0985	3.2694	3.005	3.5023	3.5744	3.0712	2.4227	2.9323	2.3338	3.6745	2.0311	2.8812	3.7832	2.6218	3.7381	2.5919	2.2733	3.0752	3.0799	4.8707	3.0283	2.2554	4.7654	4.8905	2.5054	3.4887	3.2476	3.1403	5.5213	3.0292	3.8034	2.6107
-14.81	-16.253	-14.365	-14.102	-13.691	-13.927	-14.949	-14.969	-15.109	-14.917	-14.25	-15.907	-15.249	-14.574	-14.265	-14.438	-13.34	-14.543	-14.348	-14.818	-14.007	-13.081	-14.601	-14.284	-14.677	-15.843	-15.393	-15.57	-16.058	-14.549	-13.759	-13.361	-14.084	-14.738	-14.101	-12.49	-13.138	-13.39	-13.392	-17.242	-15.37	-15.139	-14.212	-14.223	-13.911	-14.582	-15.122	-15.651	-14.615	-13.935
-3.105	-3.0685	-2.4689	-2.3987	-3.4015	-2.5289	-1.2525	-3.4298	-1.7181	-2.9416	-2.6714	-4.0644	-2.9728	-3.1422	-2.0605	-0.87951	-2.1977	-1.2609	-1.6423	-2.0224	-1.6375	-2.1224	-3.3671	-2.655	-1.5377	-2.4057	-2.5094	-2.7448	-1.7376	-1.9552	-1.0183	-2.3594	-2.973	-2.4769	-2.0904	-3.9436	-2.6402	-2.9541	-4.0718	-1.5788	-3.6532	-3.1185	-2.8019	-1.8321	-2.5655	-2.5037	-1.6698	-0.92452	-1.6215	-2.8043
-3.0514	-2.9601	-4.4064	-2.7742	-3.6887	-2.9398	-3.8661	-3.5499	-3.9071	-3.2015	-2.6293	-2.3674	-3.3214	-2.581	-4.5105	-4.9359	-4.7062	-4.6708	-2.0869	-3.2816	-3.8124	-1.9358	-4.6569	-2.6458	-2.9648	-2.974	-3.4277	-4.7694	-2.7018	-2.3985	-3.4456	-1.5672	-3.5654	-3.1951	-3.0061	-2.9821	-1.9208	-4.1132	-3.9114	-2.5104	-3.9848	-4.0818	-2.2967	-3.1949	-1.8887	-3.4432	-3.1787	-2.913	-2.9711	-3.7393
-15.819	-14.302	-13.946	-13.264	-15.877	-15.084	-13.248	-15.791	-14.761	-12.137	-14.965	-14.988	-14.704	-14.779	-15.383	-15.345	-14.052	-15.358	-14.87	-16.311	-14.012	-14.803	-15.123	-14.251	-15.938	-14.565	-14.1	-13.575	-15.861	-15.221	-14.665	-14.424	-14.98	-17.287	-14.58	-14.158	-13.089	-14.789	-16.724	-15.498	-14.092	-13.364	-15.355	-13.763	-14.353	-13.615	-16.229	-14.601	-14.853	-15.197
-0.93712	-1.2051	0.346	-2.2316	-0.93051	-0.66089	-0.32504	-2.3967	-0.75889	-1.0363	-0.6631	-1.8373	-1.0727	-0.89059	-2.5715	-3.0603	-0.71304	-1.2855	-0.95737	-0.50169	-0.33274	-1.7454	-1.0783	-1.1589	-2.042	-0.58429	-1.0026	-0.49804	-2.336	-1.3464	-0.91242	-0.7067	-0.7103	0.22117	-0.58406	-0.16388	-0.014698	-1.3301	-2.7147	-1.4441	-1.1349	-1.7294	-0.23954	-1.9295	-4.3866	-0.55629	-0.58003	-1.1573	-2.0299	-1.8384
7.7871	6.8195	8.2228	6.5805	6.8486	8.7861	8.8625	8.0079	8.0909	8.8534	8.1708	6.8114	6.9276	8.2315	8.5893	8.4949	9.5596	8.2052	7.9016	7.7748	7.8846	7.8022	8.3366	8.9113	6.8818	8.8308	8.1671	7.2263	10.254	9.6676	7.322	7.5258	8.701	8.4387	7.6779	8.1903	8.6669	7.2565	7.7056	8.7521	8.7322	8.0435	7.7173	8.7575	7.7571	9.1471	8.465	8.894	8.291	9.4101
-3.3646	-3.0587	-2.742	-3.3569	-2.5036	-2.7117	-2.3831	-2.5827	-3.0553	-2.3657	-2.4123	-1.6567	-3.6562	-3.2903	-2.2099	-2.3119	-1.2629	-2.2436	-1.7281	-2.5676	-3.1692	-3.0244	-2.2831	-2.1302	-2.6202	-2.1246	-2.5793	-3.4703	-1.7724	-1.0598	-2.6775	-2.2675	-3.737	-2.7203	-2.9466	-2.5101	-2.8526	-2.4291	0.0044594	-2.402	-1.8817	-3.0199	-1.7428	-3.8541	-2.8284	-1.2995	-1.5244	-3.5597	-1.3103	-2.9476
-1.3364	-3.8138	-4.7106	-2.4136	-3.8513	-2.7838	-0.64934	-2.0256	-2.5719	-3.1602	-2.9637	-2.184	-3.1438	-2.3855	-2.8521	-4.3662	-2.9417	-3.6903	-2.4755	-1.8697	-2.1064	-2.749	-2.8676	-1.6377	-3.2077	-1.8142	-1.0736	-3.2165	-1.8976	-3.7455	-2.1067	-2.2683	-3.3786	-2.6095	-2.5634	-3.6217	-1.7914	-2.6066	-2.0854	-2.8102	-0.82447	-2.3466	-2.8387	-1.7485	-2.2671	-1.6796	-0.7753	-2.2013	-1.7849	-3.024
-20.331	-20.138	-20.506	-19.844	-22.602	-21.006	-20.04	-19.701	-21.043	-22.318	-19.643	-21.659	-20.812	-21.19	-19.881	-20.323	-20.699	-19.771	-21.441	-20.17	-22.749	-21.602	-20.893	-21.2	-21.783	-21.157	-22.064	-21.376	-20.397	-20.376	-22.196	-20.64	-18.909	-19.894	-19.572	-21.492	-21.349	-20.973	-20.424	-21.568	-21.938	-21.696	-21.434	-18.904	-21.205	-19.367	-20.828	-20.394	-21.832	-21.29
-1.6621	-0.98588	-0.57481	-2.1015	-1.138	-0.46987	-1.8817	-0.7684	-0.72251	-0.5446	-1.4984	-1.9861	-1.2031	-0.31727	-1.401	0.2902	-0.61718	-1.2522	-0.43447	0.59488	-1.261	-1.3682	-0.77096	-2.3677	-1.8404	-0.90146	-1.404	-2.233	0.52901	-0.78809	0.63841	-0.86716	-3.246	-0.50106	-0.12812	0.090666	-0.61191	-1.3173	-1.7178	-1.2458	0.76662	-0.53598	-1.3458	-0.77894	-1.7695	-0.53897	0.95821	0.047181	-1.6263	-0.45449
-1.7844	-4.1817	-4.2311	-3.9493	-5.8002	-3.7952	-3.9193	-4.3752	-4.1556	-3.5106	-3.1553	-3.2262	-5.4717	-3.5022	-2.8861	-4.443	-5.5025	-1.9242	-3.83	-3.6342	-5.6965	-3.641	-2.585	-4.1959	-2.4725	-3.5259	-3.1677	-3.9456	-5.1407	-4.2412	-4.083	-4.0274	-4.7129	-4.5657	-3.5945	-3.8479	-4.1755	-5.0365	-3.812	-5.4239	-4.4908	-3.5538	-4.0946	-3.4523	-3.9212	-3.3625	-4.7971	-4.878	-3.276	-3.1358
-5.6656	-5.9849	-5.891	-4.7112	-7.0862	-4.7506	-6.9675	-4.8219	-5.7527	-4.9836	-7.0093	-6.1327	-6.34	-4.8306	-6.4063	-6.6245	-4.5016	-6.8973	-5.9819	-4.2598	-7.1693	-6.2566	-6.5972	-7.0335	-5.8367	-5.6474	-6.3128	-6.2091	-5.6224	-5.8789	-6.2971	-6.7583	-4.5006	-5.1634	-5.3211	-6.0321	-4.6903	-6.2668	-4.6809	-5.021	-5.9629	-6.5744	-6.2851	-4.5435	-5.4585	-6.3766	-6.1496	-4.6304	-3.1013	-5.8987
-3.2258	-4.84	-2.1829	-2.3981	-2.9368	-4.8832	-3.3498	-3.4884	-3.146	-2.9481	-5.0384	-3.739	-1.8862	-4.4435	-3.0717	-3.3528	-4.75	-2.2918	-4.1312	-3.2927	-2.912	-3.9606	-1.0049	-3.9663	-5.1102	-2.7093	-2.1689	-2.762	-2.9633	-4.2908	-3.2885	-3.098	-3.9317	-3.5152	-3.7642	-4.1557	-4.842	-3.7464	-2.1644	-3.4863	-2.2325	-3.6523	-4.7339	-4.8431	-3.0557	-4.3642	-4.9605	-3.173	-3.6334	-2.7244
-3.5872	-4.3242	-3.6716	-4.4308	-3.5959	-2.8319	-3.3589	-3.943	-4.2488	-5.2981	-4.3062	-2.7491	-3.7889	-3.8925	-5.1747	-5.5158	-3.9703	-2.4574	-3.7678	-3.6797	-4.4195	-4.8825	-2.7138	-4.0402	-5.9953	-4.1602	-3.4192	-2.8065	-5.3094	-4.0736	-4.8113	-3.6065	-2.0041	-4.634	-4.8582	-2.0831	-4.121	-3.237	-4.72	-2.3369	-3.5003	-4.1309	-4.689	-5.1854	-4.9813	-1.9149	-3.6365	-5.7699	-3.8363	-2.8607
-21.451	-19.518	-21.389	-19.82	-21.202	-20.477	-21.887	-20.876	-22.1	-21.194	-19.829	-20.42	-21.004	-20.124	-21.741	-20.014	-20.843	-22.859	-21.776	-20.711	-20.957	-20.94	-20.956	-20.815	-20.828	-21.153	-21.224	-20.059	-21.346	-21.593	-21.783	-21.221	-21.157	-22.037	-19.768	-21.121	-19.834	-20.967	-21.074	-20.297	-21.748	-20.722	-20.68	-18.936	-21.086	-21.271	-22.009	-20.789	-20.444	-19.589
-5.5819	-5.6598	-5.6966	-4.6807	-5.5172	-6.7726	-4.3707	-5.5652	-5.8494	-6.4094	-4.8282	-5.6819	-7.7799	-5.0251	-6.2903	-6.8864	-6.3851	-7.0028	-6.4953	-7.4438	-5.3113	-6.0673	-4.735	-4.0399	-5.4385	-4.7084	-6.061	-3.3455	-6.3699	-5.1321	-5.3364	-7.2531	-5.6413	-4.9026	-5.2499	-6.3507	-5.2561	-4.0731	-4.4744	-5.1368	-5.1395	-5.4525	-3.8663	-6.0489	-5.0682	-6.3058	-6.5352	-6.8845	-6.8696	-4.7826
-4.0436	-2.1093	-2.8362	-4.8687	-5.8183	-3.8756	-3.8253	-2.2393	-3.0256	-3.8771	-3.5166	-4.8521	-4.0388	-3.0367	-2.6598	-4.1103	-3.4952	-2.9244	-5.0087	-4.5214	-2.3994	-3.0643	-3.3689	-3.8797	-3.791	-3.8806	-3.8508	-1.9428	-3.3827	-4.2527	-3.7671	-3.2566	-5.3181	-3.5837	-4.9056	-2.3447	-3.0382	-3.8975	-3.4532	-3.8721	-2.3496	-5.5225	-4.4922	-5.6621	-4.3864	-4.3324	-3.0909	-3.5484	-3.5409	-3.4554
-14.857	-14.563	-14.535	-14.935	-13.488	-13.672	-14.108	-13.796	-13.66	-13.409	-13.153	-14.558	-14.157	-14.344	-13.783	-13.884	-12.268	-13.473	-13.932	-13.774	-14.238	-13.88	-15.009	-14.228	-14.474	-13.921	-14.742	-14.432	-15.959	-14.581	-13.923	-12.465	-12.695	-14.565	-13.474	-15.301	-13.721	-15.299	-15.193	-13.421	-13.367	-13.951	-13.788	-14.133	-15.126	-15.661	-14.118	-13.202	-14.54	-13.515
-4.0873	-3.8949	-4.6455	-4.9969	-4.1237	-3.4199	-4.3495	-3.9762	-4.7752	-3.6811	-3.9852	-4.419	-4.1089	-3.0152	-4.7134	-2.8669	-3.031	-2.9623	-3.083	-4.0334	-3.2508	-3.9484	-4.6074	-3.0029	-4.4789	-2.8734	-3.8061	-2.5669	-4.8368	-4.4112	-3.0328	-3.2842	-4.1724	-3.549	-3.0754	-3.5671	-3.033	-2.9074	-4.8448	-4.2167	-4.2195	-3.4586	-3.8254	-2.796	-4.2744	-2.3875	-4.9281	-4.1795	-3.2544	-3.8839
-13.376	-12.712	-13.76	-11.07	-12.785	-13.815	-12.687	-14.566	-14.003	-13.932	-13.061	-12.162	-12.998	-13.796	-13.368	-13.938	-13.036	-12.849	-12.493	-13.841	-14.021	-11.425	-13.996	-11.96	-13.65	-12.917	-14.044	-13.538	-12.589	-14.132	-11.751	-13.813	-11.958	-13.018	-13.901	-13.765	-14.252	-13.589	-13.29	-14.479	-12.328	-13.648	-12.342	-13.897	-14.066	-13.36	-13.774	-12.665	-13.297	-14.278
-2.1356	-0.65212	-1.8287	-1.9869	-1.1735	-0.58459	-1.6425	-1.7523	-0.33074	-1.5452	-1.0167	-1.4574	-0.71854	-2.4749	-2.7485	-1.5852	-0.055375	-0.55734	-1.1764	-2.0689	0.51096	-2.643	0.021341	-1.6599	-0.45871	-2.1296	-1.2062	-0.87627	-1.7303	-1.2715	-0.25605	-1.4696	-1.4623	-1.6913	-2.2473	-0.5306	-1.9161	-1.1541	-0.45548	-0.74228	-0.54583	-1.3914	-1.5412	-0.56254	-2.3145	-2.8666	-0.71957	0.77651	0.48084	-0.42596
-3.9469	-4.628	-4.4871	-5.5482	-6.3998	-2.6379	-4.9552	-4.8008	-5.5044	-5.3642	-5.9825	-2.9277	-4.6839	-5.2746	-5.0559	-4.4869	-5.4109	-3.7509	-4.686	-4.3458	-4.8795	-4.5993	-4.2548	-6.4297	-3.8343	-5.543	-4.4735	-4.437	-4.5719	-3.8603	-5.5471	-3.5351	-6.0069	-4.1725	-5.4471	-5.6631	-5.5609	-3.0587	-3.5814	-2.9766	-4.3345	-5.3438	-6.1736	-6.1736	-2.5468	-4.9873	-4.1274	-4.4905	-2.2876	-4.2709
-21.486	-20.537	-19.199	-20.304	-20.623	-20.11	-20.822	-20.654	-21.193	-22.316	-20.564	-20.114	-21.36	-19.192	-19.964	-20.87	-22.595	-20.424	-20.741	-22.344	-21.126	-21.489	-19.882	-21.574	-20.342	-20.807	-21.099	-20.454	-21.101	-21.036	-20.142	-21.345	-22.105	-20.994	-20.578	-20.353	-20.902	-21.04	-21.463	-22.483	-20.87	-21.825	-20.396	-20.635	-20.759	-20	-20.766	-20.849	-20.344	-21.093
-12.062	-12.349	-11.844	-11.958	-10.448	-11.851	-12.43	-11.529	-12.06	-10.088	-10.399	-9.9504	-13.093	-11.381	-9.1352	-11.712	-9.919	-12.781	-10.5	-12.437	-9.6288	-11.307	-12.92	-12.513	-10.338	-11.194	-11.597	-11.605	-12.841	-11.09	-10.387	-10.526	-12.304	-12.901	-10.458	-11.149	-10.712	-12.532	-10.954	-10.118	-10.984	-10.958	-10.218	-12.602	-10.975	-11.257	-10.584	-11.672	-11.846	-11.794
-12.266	-8.9111	-10.223	-11.981	-11.035	-11.337	-10.454	-10.48	-10.023	-11.566	-10.194	-11.023	-8.8194	-8.8362	-9.7988	-10.223	-10.868	-11.565	-9.813	-9.8719	-10.104	-11.311	-11.123	-11.121	-11.036	-11.612	-10.594	-10.529	-10.877	-11.498	-9.8022	-10.479	-10.197	-11.858	-9.6658	-10.004	-10.179	-10.51	-10.395	-11.559	-11.752	-11.257	-10.443	-11.172	-11.506	-9.4179	-11.061	-11.358	-10.342	-8.8312
0.13166	1.2374	-0.92053	-1.2239	-1.2469	-1.1174	-1.0162	-0.54019	0.22399	-3.0442	-3.1347	-1.0371	0.3717	-1.7054	-0.99195	-1.6362	-2.8855	0.49365	-2.252	-1.4443	-0.73463	-0.49964	-1.1597	-0.37543	-0.0090869	-0.60639	-3.4242	-1.4508	-1.6831	-1.5926	-2.0679	-0.46485	-1.8609	-0.12601	-0.10416	-1.7191	-1.7289	-0.5888	-1.2512	-1.8847	-2.7193	-0.16673	-1.2932	-1.2881	-1.4745	-0.97318	-0.97584	0.10494	0.67444	-1.1142
4.0152	5.4597	5.6101	5.1332	4.6161	3.6905	5.3278	4.1141	5.7801	3.2908	5.6011	5.9307	5.105	5.9345	5.074	4.6173	3.5994	5.5531	4.5313	3.8718	3.8003	3.1513	4.3165	4.9184	4.956	3.925	5.1313	4.9482	6.0785	5.3667	4.5956	4.7663	4.7744	3.7208	5.2099	4.1252	5.7088	5.0989	5.8852	5.5013	3.5338	2.9877	4.1441	3.8518	4.5687	4.6137	3.4063	6.0355	4.4095	6.8192
-11.424	-10.988	-11.366	-10.953	-11.436	-12.58	-11.948	-11.874	-10.821	-12.349	-11.841	-13.129	-12.973	-11.314	-10.587	-11.608	-12.072	-12.088	-11.254	-12.206	-11.936	-11.285	-12.447	-12.442	-11.461	-11.896	-14.076	-12.491	-11.259	-10.826	-10.402	-11.399	-12.601	-12.286	-11.052	-12.596	-12.251	-11.572	-11.787	-12.272	-11.972	-12.677	-11.451	-11.441	-11.894	-11.354	-12.196	-9.4275	-12.413	-11.916
0.46187	-1.1856	-0.16732	0.54214	-0.42963	-0.37865	-0.65171	-0.96718	0.97225	1.1051	0.24903	0.11739	0.22793	-0.43628	1.2889	0.054924	0.088968	0.59205	0.8755	1.0633	-0.10683	0.18769	0.55313	0.45566	-0.43192	-0.15489	0.24521	-0.31459	0.48517	-0.22775	0.67453	-0.85997	-0.19526	-1.4138	0.74218	-0.46265	0.12698	-0.27617	-0.48352	-1.0125	-0.30473	-0.71257	1.3565	1.1648	0.94861	1.5802	-0.14226	0.7872	0.75127	0.026378
-15.271	-16.489	-14.137	-14.583	-12.608	-13.414	-14.48	-15.835	-15.046	-14.186	-13.706	-13.63	-13.413	-14.623	-14.911	-13.03	-15.802	-14.957	-14.125	-14.562	-13.794	-14.927	-14.173	-14.657	-13.272	-13.827	-14.294	-14.925	-14.776	-15.296	-14.711	-14.9	-14.877	-14.068	-12.325	-14.373	-14.092	-13.862	-13.773	-14.969	-15.36	-14.509	-14.536	-14.876	-15.169	-13.04	-13.997	-14.304	-14.628	-16.679
-3.3345	-6.5184	-3.157	-4.6261	-2.9331	-4.0418	-4.343	-5.409	-4.8046	-4.598	-3.1781	-3.7564	-3.2641	-4.9972	-3.4039	-3.2166	-4.6148	-5.2502	-4.3479	-5.43	-4.7927	-3.8776	-3.3123	-2.95	-5.4817	-3.1234	-4.3949	-3.4169	-3.7104	-3.7388	-4.2926	-2.9355	-3.4176	-3.2711	-3.8375	-2.7304	-3.7443	-3.7755	-3.5287	-3.2718	-4.2014	-4.2474	-3.8124	-3.8746	-2.8086	-3.0476	-2.8122	-5.134	-4.5451	-3.6817
1.6909	3.29	3.1794	2.1132	2.5306	1.9055	2.5666	2.0291	1.6497	2.3404	2.7317	1.3011	1.9817	1.6824	2.5469	2.3063	3.0493	1.9185	3.3824	2.1247	2.1273	2.7462	2.554	3.2293	1.0747	1.8017	3.7634	2.3639	1.8859	3.5748	2.93	2.3443	0.71423	2.4865	3.0586	3.7904	2.7537	2.1802	3.1645	1.914	2.0613	1.3786	1.7865	2.3596	2.4717	3.7137	1.1018	1.2235	2.3927	2.4196
-5.0514	-3.8263	-3.289	-3.7684	-4.3205	-2.8179	-3.1765	-3.6126	-5.6409	-3.8276	-3.5947	-4.4928	-2.4658	-4.639	-3.057	-1.9882	-2.9333	-3.7652	-3.0912	-4.5598	-2.4486	-3.7416	-3.3507	-2.4868	-5.0898	-4.9344	-4.4913	-3.0415	-5.5645	-2.7402	-3.6911	-4.0257	-4.4924	-2.4968	-3.7858	-2.0929	-3.9553	-3.4614	-3.14	-3.3341	-4.4981	-6.0522	-3.1828	-5.3267	-2.4013	-2.8336	-2.4611	-3.1443	-5.6801	-5.0197
-3.4732	-1.9616	-3.7788	-2.4751	-2.249	-2.4129	-4.098	-3.6426	-2.5837	-3.43	-3.6412	-4.8301	-3.6285	-3.2851	-2.9682	-4.2228	-3.3103	-2.759	-3.4545	-2.9904	-3.3874	-5.6406	-2.7325	-3.347	-3.7705	-4.9992	-2.5701	-3.9313	-3.5638	-3.3259	-2.1282	-3.5265	-3.1142	-1.1017	-2.7402	-1.6044	-2.7609	-2.6841	-1.637	-3.8479	-2.8678	-0.77946	-3.5081	-4.3295	-2.307	-5.4899	-0.73264	-5.6836	-2.2578	-2.3841
0.27973	-1.7287	0.58216	-0.13629	1.1318	-0.81181	0.50445	-1.2179	0.040651	0.93193	-0.66518	0.077343	-0.96978	-1.9944	0.63097	-0.24874	0.6829	0.45974	0.44672	0.44421	-1.5334	-1.1506	-0.5446	0.81572	0.60314	0.0059848	-0.28742	-0.62575	-2.052	-0.18181	1.1572	1.3954	-0.10746	-0.94135	0.45881	-0.18769	0.023835	1.0267	-0.31877	-1.514	0.17005	0.78164	-1.3553	-1.345	-0.80707	-0.31106	-0.70091	-1.1169	-0.76245	-1.3535
-12.751	-13.568	-11.846	-14.215	-11.829	-12.414	-13.31	-12.674	-12.513	-13.321	-13.88	-13.825	-13.487	-12.218	-11.672	-13.734	-13.04	-13.501	-15.119	-12.585	-13.644	-13.506	-13.947	-13.529	-13.888	-13.359	-13.4	-11.441	-12.71	-11.018	-12.182	-13.64	-12.524	-12.734	-14.38	-11.624	-14.398	-14.423	-13.119	-12.843	-14.406	-12.92	-11.912	-13.147	-12.791	-12.697	-13.688	-13.439	-13.389	-12.904
-1.6299	-1.6262	-1.2067	-1.6211	-0.10179	-0.9309	-2.2634	-0.99364	-1.2936	-1.2537	-0.49162	-1.3772	-2.7187	-1.4079	-1.1267	-2.1323	-1.4456	-0.47202	0.70015	-0.16846	-1.9104	-1.5636	-3.2963	-1.9412	-0.43236	-1.9648	-1.7378	-1.8933	-0.5983	-1.3833	-1.8156	-1.7297	-1.9987	-2.6776	-1.3217	-0.23533	-2.5198	-2.0276	-2.7754	-0.53852	-0.45738	-1.972	-1.716	-1.3079	-1.5001	-1.9167	0.2149	-2.2968	-0.032206	-0.52665
-7.6738	-7.2307	-6.9704	-7.6102	-6.8597	-6.6426	-6.9766	-5.3442	-5.985	-6.5855	-7.1938	-6.4249	-7.3133	-6.3619	-7.1774	-6.6217	-5.5083	-7.2079	-4.6649	-4.8214	-5.2843	-4.4341	-7.3357	-4.6228	-5.5609	-5.2082	-5.7922	-5.4846	-5.9864	-7.2165	-6.3276	-5.9692	-7.6844	-6.7107	-6.3959	-6.2516	-6.6946	-5.9707	-5.5215	-6.5154	-5.7775	-5.9381	-6.7408	-7.2443	-7.6018	-6.2236	-6.4263	-6.1561	-6.15	-7.163
3.9682	3.4287	3.8493	2.9311	3.0764	3.9841	3.2854	1.9276	2.8211	3.1239	2.8863	1.9659	2.3992	2.9554	2.9849	2.5887	2.1764	3.8071	2.8529	4.4257	1.9648	4.1645	3.8681	2.354	3.7114	2.088	4.5122	3.2486	3.2928	4.6221	3.8902	2.9941	1.6719	2.8324	4.0324	2.2266	2.0702	3.3989	2.6582	3.5717	3.5286	2.8791	2.8662	2.349	1.0356	1.8738	3.4281	4.8678	2.6575	2.5715
-3.016	-1.9498	-1.2781	-2.4025	-0.90939	-2.5347	1.5465	-1.7629	-1.8716	-1.3775	-2.0497	-1.107	-1.0767	-0.74123	-0.30726	-0.41274	-1.5446	-0.1768	-1.825	-0.019866	-1.266	-1.5714	-2.4282	-1.6808	0.31522	-0.42842	0.057456	-0.93503	-1.261	-2.5789	-1.7537	0.44039	-1.1809	-1.1255	0.30997	-0.74903	-0.14152	-1.1102	-1.7814	-0.57629	-1.6922	-0.26107	-2.1002	-1.3785	-1.8335	-1.2748	-1.273	-1.2257	-0.44676	-0.3715
-1.7545	-2.0496	-2.7849	-2.9068	-2.7867	-3.6596	-1.7002	-2.5179	-2.6342	-4.0053	-1.0315	-2.6602	-2.2646	-0.38724	-3.4013	-2.106	-3.1519	-2.7598	-2.9453	-2.9825	-2.5113	-1.1334	-1.6479	-2.5405	-1.8682	-2.347	-2.1435	-2.2331	-2.807	-2.723	-1.8109	-2.836	-2.6549	-2.8885	-1.5424	-4.3771	-2.7648	-2.7253	-2.4379	-2.4713	-3.0161	-1.5309	-1.8091	-3.3939	-1.4354	-2.6313	-2.0056	-2.8201	-1.7916	-2.2463
-1.3788	-0.55006	-0.94155	-0.95782	0.14812	-0.46578	-0.029615	0.23052	-1.8714	-2.5846	-0.3579	-1.6657	-2.0916	-1.271	-1.0146	-1.9607	0.089322	-0.70188	-2.0812	-2.2357	-1.4081	-1.5266	-1.3205	-1.1963	-0.85981	0.13264	-0.68131	-1.7722	-1.1215	-1.1884	-0.91483	-0.81659	-1.2252	-1.1256	-2.4448	-1.947	-1.3018	-1.2067	-2.2133	-1.4436	-1.5185	-3.5999	-2.8665	-2.9364	-0.048116	-1.3574	-2.0216	-2.8689	-0.27279	-0.96139
0.55827	-0.14726	-0.79921	-0.89107	0.81604	-0.075232	-0.62769	0.75842	0.29849	0.26058	-1.6325	-0.86292	-0.79075	-1.8718	-0.35169	0.28767	-0.27237	-1.614	0.8552	0.35574	-0.46464	-0.50961	-0.3126	0.48454	-1.2695	-0.089752	0.18066	-0.96319	-0.53396	-0.56892	0.133	1.1075	0.77401	-1.2633	0.18655	0.5524	-0.14926	0.48105	-0.50056	0.96425	-0.013335	-0.15915	0.35393	-0.66886	-0.83118	0.83972	-0.18814	-0.31429	-1.0236	2.0957
-13.52	-13	-12.866	-12.655	-13.246	-12.92	-13.34	-14.726	-13.046	-12.13	-11.728	-12.856	-14.113	-13.913	-13.329	-13.4	-11.689	-13.818	-15.506	-13.725	-12.276	-13.497	-12.32	-14.199	-12.037	-13.056	-12.647	-12.679	-12.95	-13.632	-13.588	-14.323	-12.348	-13.252	-13.255	-11.737	-14.047	-13.062	-13.604	-12.035	-14.292	-12.369	-14.455	-13.117	-15.379	-14.68	-11.98	-11.642	-15.105	-13.703
-10.435	-13.593	-11.097	-13.7	-12.054	-12.43	-13.363	-14.151	-13.171	-12.659	-13.455	-11.556	-13.784	-12.15	-11.768	-13.549	-14.275	-12.365	-13.734	-12.34	-13.168	-13.862	-13.022	-13.74	-11.936	-12.524	-13.242	-11.619	-13.003	-10.917	-12.903	-11.038	-13.892	-13.122	-10.926	-13.308	-11.691	-14.016	-13.372	-13.073	-10.263	-13.929	-11.239	-12.612	-11.996	-12.293	-13.704	-11.271	-12.077	-11.949
8.6566	9.9104	8.6576	9.9719	9.3236	10.729	10.146	10.041	10.47	8.8707	9.7834	9.8323	9.1743	10.782	11.119	9.5872	10.722	8.9189	8.8503	11.736	11.192	9.3027	10.905	9.8098	10.03	10.561	9.9813	10.031	9.7862	9.3207	10.907	9.5261	11.167	9.2905	11.738	10.847	10.415	8.9843	7.9456	10.669	9.5093	10.676	10.701	11.5	8.7408	10.165	10.54	9.8017	10.038	8.9527
-5.2471	-5.4813	-4.5883	-5.6555	-4.565	-6.1826	-5.1421	-5.8125	-5.568	-5.0455	-4.8016	-7.1337	-4.8958	-6.1579	-5.4236	-4.8849	-4.7215	-6.3929	-5.238	-5.2413	-4.7572	-4.3966	-3.3096	-5.3126	-5.0518	-5.0549	-5.6374	-5.8831	-3.7244	-5.6687	-4.2368	-2.9673	-4.2613	-4.2848	-5.7903	-4.0105	-5.93	-5.1015	-7.1252	-5.062	-4.855	-5.097	-5.9808	-5.2339	-5.449	-4.2174	-5.0033	-2.7298	-7.1172	-4.0546
9.9282	8.3923	10.427	11.224	10.836	10.272	10.778	9.7668	10.91	11.719	12.216	10.042	11.864	9.6447	8.4507	9.7049	10.59	10.332	10.405	10.015	10.488	11.008	9.9428	9.3602	10.459	11.034	8.9923	9.3143	8.54	10.983	9.4566	10.212	9.2449	11.009	9.2298	10.28	9.116	9.5202	10.371	9.6298	9.5757	8.724	10.062	9.9165	9.6504	9.2397	9.0795	9.5479	9.4457	9.2084
-1.1469	-3.2114	-5.6224	-3.5548	-0.87493	-2.9536	-3.2317	-2.9382	-2.2638	-2.169	-2.7554	-3.1227	-2.6363	-1.8922	-1.0309	-3.1373	-2.4522	-1.9298	-2.0522	-2.956	-2.6603	-1.7574	-1.7858	-3.6934	-4.0276	-3.1469	-2.5002	-2.3987	-3.1179	-2.6483	-3.0839	-2.7024	-2.5522	-3.2385	-3.5063	-2.7533	-2.1774	-2.4351	-3.8985	-2.5633	-2.126	-2.0227	-3.5241	-2.2432	-1.3921	-1.186	-4.6737	-2.6546	-2.1517	-1.247
-0.8409	-1.7616	-2.4806	-0.54444	-0.87378	-1.7502	0.26121	-0.78434	-1.5896	-1.5425	-2.4781	-0.55688	-1.4668	-0.58027	0.16776	-2.4421	-0.74243	-0.22077	-1.4353	-3.0384	-1.5648	-1.2992	-3.1156	-0.070193	-1.9668	-1.2791	-1.4622	-0.37657	-1.4833	-2.1962	-2.3757	-2.0663	0.15797	-1.5841	-1.2308	0.65429	-0.75556	-3.6302	-1.3104	-0.71625	-1.5585	-1.4064	0.19236	0.09084	-2.1363	-2.2899	1.7603	-1.1156	-1.4229	-3.1567
-8.1828	-10.86	-11.375	-8.9078	-9.6203	-9.277	-8.8813	-10.564	-8.8981	-11.296	-10.845	-9.9189	-9.3938	-8.908	-9.5697	-10.985	-8.7709	-9.8876	-10.17	-7.0931	-10.353	-9.3164	-9.2514	-9.7435	-10.467	-8.6602	-9.9015	-8.436	-9.5227	-9.2826	-9.3909	-8.7857	-10.4	-8.993	-8.7987	-10.426	-8.3004	-10.102	-9.9939	-8.4394	-8.6564	-8.5515	-8.4493	-8.2479	-7.7295	-9.5997	-8.7604	-10.308	-9.4936	-9.3237
-4.8584	-5.416	-3.9617	-6.4741	-4.4164	-6.2229	-3.5368	-5.0546	-4.2511	-3.8832	-5.7029	-4.8648	-3.7038	-4.17	-5.3546	-5.7858	-5.5147	-4.7813	-3.0572	-5.7746	-3.8416	-5.3464	-3.6455	-5.7613	-3.8209	-5.1827	-5.5871	-5.1921	-4.0944	-3.898	-4.6935	-4.571	-4.4556	-3.8717	-4.8051	-5.4496	-3.9226	-4.881	-4.814	-4.515	-4.8743	-5.5857	-4.9233	-4.4487	-5.2676	-4.4278	-4.2767	-6.0835	-6.006	-3.5733
-22.112	-22.493	-22.028	-21.878	-22.437	-21.896	-22.37	-22.328	-22.586	-22.962	-22.364	-21.879	-21.776	-20.932	-21.077	-23.312	-23.169	-23.413	-22.193	-22.48	-22.742	-22.631	-21.806	-20.411	-22.428	-20.771	-23.103	-22.036	-21.878	-21.873	-21.138	-21.22	-21.664	-23.592	-23.187	-22.24	-22.378	-21.874	-21.708	-20.481	-23.202	-21.937	-22.523	-22.553	-20.882	-21.158	-22.346	-20.59	-21.804	-22.626
-2.4922	-1.313	-1.1494	-1.2681	-1.3538	-3.0419	-2.7494	0.043147	-2.0438	-0.4726	-0.79685	-2.2935	-0.835	-0.39538	-0.92647	-0.6722	-3.2927	-2.0335	-1.6639	-2.6412	-0.77615	-0.49598	-1.4349	-1.0118	-0.84401	-0.95516	-1.0111	-0.97392	-2.7537	-1.0172	-3.2199	-2.075	-0.2395	-1.2388	-1.23	-2.6553	-3.4145	-2.507	-1.2205	-1.264	-1.9774	-1.6059	-1.5904	-2.4112	-1.1172	-2.6658	-0.84221	-0.4054	-1.8696	-2.2433
-22.824	-22.537	-21.445	-22.175	-22.61	-22.827	-22.51	-20.506	-21.511	-20.352	-22.633	-22.237	-21.586	-21.132	-23.34	-21.66	-22.654	-22.946	-23.128	-22.983	-22.732	-21.475	-22.442	-23.51	-22.61	-22.184	-22.284	-20.938	-22.599	-21.958	-23.467	-21.345	-23.935	-21.566	-21.075	-21.907	-20.902	-21.27	-22.443	-22.244	-21.97	-22.465	-23.315	-24.046	-23.168	-21.389	-20.149	-22.121	-21.417	-22.733
-21.466	-19.997	-19.693	-20.309	-22.128	-19.78	-20.649	-19.554	-20.877	-19.711	-19.837	-20.254	-20.13	-19.732	-21.36	-20.485	-18.599	-19.936	-20.179	-20.989	-20.637	-22.319	-21.196	-19.649	-19.661	-20.628	-20.046	-20.774	-21.616	-20.416	-21.717	-21.991	-20.054	-21.845	-20.916	-20.149	-20.538	-21.042	-21.974	-19.801	-20.822	-22.375	-19.341	-22.194	-20.298	-20.54	-21.551	-21.992	-20.644	-20.602
0.83195	0.7198	2.1668	0.48724	-0.0017296	0.28195	0.24995	1.3156	1.4772	2.1748	1.0805	0.65894	0.77072	3.0182	-0.81279	0.2839	-0.78341	1.2737	0.32216	0.7814	1.9977	0.73616	1.855	0.59456	2.0558	0.77643	2.8331	1.8623	1.9631	1.6496	2.4833	0.056933	0.87902	1.2384	1.2221	-0.16523	2.4632	1.8441	3.0757	0.51213	0.4969	0.47069	2.3449	2.4037	0.75915	3.2185	0.95662	0.78928	1.0349	0.88084
-11.389	-11.866	-12.686	-11.815	-11.954	-11.315	-11.936	-11.738	-10.8	-11.679	-11.303	-12.46	-12.441	-11.922	-11.257	-11.68	-12.753	-11.349	-11.977	-13.403	-11.991	-11.88	-11.561	-11.359	-12.095	-12.665	-10.968	-13.737	-11.222	-13.238	-11.846	-10.65	-11.241	-12.775	-12.6	-12.624	-12.297	-12.806	-11.226	-12.422	-12.378	-11.576	-11.463	-14.48	-12.253	-11.568	-11.511	-10.617	-10.474	-12.054
2.4416	1.5496	0.88305	0.64767	0.82788	0.74519	0.71372	0.81415	0.90089	3.9579	0.96354	1.4995	1.5653	2.4004	1.7692	2.3424	1.1837	2.0478	3.7529	2.9703	3.4403	2.0541	2.7465	0.5269	2.1736	1.7558	0.97121	1.9839	1.9093	1.5984	2.7479	1.3639	1.6059	2.5861	1.3142	1.2113	1.4537	0.65113	0.47116	-0.058406	2.4472	3.8259	2.6321	2.1132	1.0216	3.314	3.0383	1.0795	2.4368	2.5832
-12.41	-13.337	-14.153	-13.535	-11.823	-13.39	-14.168	-14.84	-12.706	-12.825	-12.186	-13.623	-13.118	-14.312	-13.606	-12.241	-13.114	-13.492	-14.433	-14.501	-12.753	-14.964	-13.633	-13.671	-13.203	-15.011	-13.046	-14.386	-12.969	-12.323	-13.921	-14.344	-12.237	-12.653	-14.03	-13.102	-13.971	-13.664	-12.856	-14.311	-12.06	-12.88	-10.627	-12.839	-13.678	-13.032	-14.575	-12.296	-12.265	-13.402
5.9057	4.794	5.9241	3.2668	7.2088	4.7057	4.6011	6.7931	5.0655	4.9087	4.8829	4.0995	3.8425	4.8957	4.7563	4.7817	3.9073	3.759	5.4148	5.1372	4.8146	6.2818	6.5115	4.1242	4.6512	4.386	4.6355	4.8877	6.1836	4.3478	4.729	5.193	5.9548	3.5006	6.5111	3.5402	5.2019	5.416	7.0201	6.0775	4.1652	4.7315	5.3148	4.5454	5.1999	4.1671	5.6784	5.7865	3.3206	4.8335
-5.5195	-6.0756	-6.8558	-5.7718	-7.9574	-6.8204	-7.6653	-4.8787	-5.5096	-5.6244	-6.7278	-6.9695	-6.2137	-3.739	-5.4907	-6.1915	-6.7909	-6.5893	-7.4467	-7.8414	-6.4256	-4.2645	-6.7515	-7.5529	-6.7949	-5.6363	-7.714	-6.8572	-5.1232	-6.2638	-6.0783	-6.2159	-6.1634	-5.7057	-5.5015	-6.3375	-5.5799	-6.6678	-6.3313	-5.3826	-6.5633	-8.3281	-6.4211	-6.5574	-5.675	-6.0167	-6.3273	-6.7663	-7.0251	-7.4536
-0.0073662	-2.5058	0.38112	-1.0806	-1.2213	-1.5552	-1.5397	-1.7886	0.11842	-1.6946	-0.85789	-0.55381	-0.8109	-1.6855	-2.3275	-0.032924	0.48271	-1.7054	-1.2418	-2.9528	-0.57424	-1.5866	-0.13875	-0.73511	-1.2197	-0.099357	-0.44827	-1.6119	-1.0066	-2.8544	-0.66584	-1.9259	-2.1332	0.51742	-0.81968	-0.76775	-0.64822	-1.5855	0.069914	-0.71216	-0.23291	-1.4002	-1.2879	-0.38946	-1.1146	-0.93233	-1.1066	-1.7465	-2.3101	-0.46772
-4.6547	-4.3425	-5.5136	-4.2003	-5.5985	-5.0836	-5.5243	-5.4269	-4.5831	-5.8241	-6.2946	-4.1729	-4.6675	-4.7148	-5.8277	-5.5779	-5.4966	-5.0883	-5.2799	-5.1577	-4.1159	-5.697	-5.4851	-6.6949	-5.5303	-5.7185	-6.5166	-4.8627	-5.4865	-4.2824	-6.2761	-6.6919	-5.0901	-5.7512	-4.3875	-6.6417	-7.306	-6.6547	-4.1888	-5.4842	-6.1968	-7.6522	-4.9961	-5.8133	-3.9777	-4.9698	-3.979	-5.1366	-5.3433	-4.6511
-4.4478	-1.8404	-2.5296	-3.8375	-3.319	-3.1447	-3.8498	-2.7559	-3.2265	-4.3679	-3.346	-1.8639	-4.118	-2.4886	-2.5969	-3.1349	-3.4362	-1.984	-3.6807	-2.5837	-1.4222	-4.6086	-1.98	-3.3501	-3.2708	-1.3668	-1.9321	-3.2749	-1.7066	-3.1877	-2.4798	-1.8365	-2.2374	-3.3646	-4.3507	-1.9343	-1.9141	-2.9374	-3.4139	-1.827	-1.924	-2.2187	-1.7486	-3.5395	-1.9272	-5.6157	-1.5559	-3.3518	-2.4454	-2.1414
-12.545	-13.196	-13.813	-12.219	-13.511	-11.418	-13.101	-14.661	-14.829	-13.941	-13.553	-11.825	-11.749	-14.289	-13.315	-13.675	-13.005	-13.608	-12.909	-13.281	-13.555	-11.752	-11.836	-12.296	-12.323	-11.45	-12.752	-13.453	-13.114	-13.191	-12.892	-13.976	-11.807	-12.754	-14.027	-13.291	-13.022	-11.519	-11.964	-12.431	-12.379	-13.238	-12.8	-11.793	-14.347	-13.215	-13.033	-12.953	-13.352	-11.601
[truncated: 832 more rows]
[truncated: 150 more columns]
