# Supplementary material for: Genetic dissection of main and epistatic effects of QTL based on augmented triple test cross design
Source: PLoS One. 2017 Dec 14;12(12):e0189054. doi: 10.1371/journal.pone.0189054 (PMC5730204; doi:10.1371/journal.pone.0189054)
Supplement: S7 Supporting Information — (ZIP) [file pone.0189054.s007.zip › z2_1900_0.2_10.csv]

-0.2045	-2.8264	-2.9967	2.2952	-2.9167	-5.1381	3.07	-4.1854	-1.0597	0.41855	-1.5891	-4.1836	-6.4343	-4.1498	-1.9485	-0.85376	-0.015237	-3.2079	-1.6001	-3.8232	-3.3755	-2.6051	-0.93466	-1.2556	-2.2088	-3.9205	-0.31954	0.88613	-3.0838	-5.4334	-3.1004	-2.2314	-2.2912	-2.5209	0.91627	-4.5455	-1.7359	-0.14471	-1.7232	2.1611	1.0359	0.097537	-2.6052	-1.9756	-0.87352	-2.5274	1.3346	-2.4886	-6.2454	1.1453
-11.762	-15.684	-10.177	-13.064	-14.553	-14.051	-9.9369	-12.057	-12.907	-11.175	-11.954	-10.844	-9.0404	-13.898	-14.929	-9.5638	-11.601	-12.76	-12.151	-13.894	-12.91	-15.464	-9.304	-15.204	-11.398	-15.655	-9.5279	-12.777	-11.707	-12.25	-12.055	-14.464	-13.249	-12.355	-13.019	-11.076	-12.864	-16.606	-12.398	-11.774	-11.602	-12.928	-13.169	-19.072	-12.865	-15.559	-16.358	-14.733	-14.982	-9.4794
2.0646	-0.47296	1.3016	0.76576	-3.0521	0.17416	1.2244	-4.003	-0.9519	-1.9846	1.4305	-6.8611	-1.739	-0.46706	2.1852	4.1695	-0.60196	-0.017421	-2.0583	-2.4833	-0.98162	-0.91904	-3.0789	-2.5123	-0.63911	4.8199	2.5466	2.5408	-4.7042	-1.7544	0.034669	-0.88807	3.3526	2.3976	-2.0813	-4.7703	-2.9641	-0.82342	1.2191	-6.5997	0.62296	-3.3401	2.7593	-0.5034	3.4392	-3.5015	2.5629	0.57928	-3.5354	-1.2604
-12.827	-13.816	-12.169	-9.3522	-8.4585	-7.5499	-8.8212	-10.508	-6.9562	-10.094	-15.683	-8.4317	-13.871	-11.711	-11.931	-13.962	-12.662	-7.9972	-11.045	-9.4993	-13.21	-10.481	-7.2842	-8.7271	-12.783	-13.649	-8.4073	-9.6835	-10.938	-5.5801	-7.6348	-9.6133	-11.318	-9.8941	-12.618	-12.669	-10.104	-11.307	-11.995	-8.1046	-11.382	-10.388	-11.877	-8.026	-10.304	-13.262	-11.686	-13.701	-10.192	-5.7445
-4.2249	-4.3618	-1.7341	-3.8044	-3.5364	0.3891	-1.9915	-6.9038	-0.27367	-5.81	0.16485	-4.9828	-4.8645	-3.0058	-5.882	-5.3223	-3.75	-5.6167	-3.4124	-4.0169	-2.8537	-7.0801	-8.5062	-5.4081	-0.11705	-8.3365	-2.9311	-4.6664	1.1131	-4.754	-5.9776	-6.4523	-0.98007	0.15568	-5.5631	-2.0574	-3.5921	-2.7631	-3.0574	-4.1051	-9.5234	-0.80517	-11.714	-2.9612	-9.1173	-5.4856	-5.3246	-0.90766	-5.2876	-5.1735
1.28	-6.5868	3.2266	-1.1019	-2.7262	-3.9652	1.1069	1.5207	-0.058847	-0.066877	-2.0629	3.7854	-2.0916	1.0013	-1.6238	-4.0397	-0.33079	0.62068	0.25288	-3.5657	-2.4651	-0.4629	-2.1013	-1.0884	1.0213	-1.5166	1.4255	1.6787	2.6474	1.5103	-2.0211	-1.4061	-6.5453	1.3232	5.5396	4.6919	-1.2758	1.5204	2.4661	-1.1234	3.9282	1.0412	-0.086109	5.5453	-5.6137	-2.4204	-0.055933	-3.6299	-1.7368	-1.4743
-5.054	-0.66874	-0.93512	-6.5031	-3.9021	-3.2717	-0.57872	-2.1577	-0.51039	-0.71978	-0.52507	-7.7487	-0.34142	0.12115	0.86666	2.8073	2.0909	-4.0409	-1.2597	-0.64704	-1.7311	-0.49408	-5.2806	2.1702	-0.18694	-0.11755	1.5703	0.28493	0.52529	-3.0662	-1.7215	-0.80812	-3.6247	1.7762	-0.15019	-3.8518	0.19468	-1.0253	-1.6553	-0.41957	-0.10689	-2.3997	-2.8282	-7.5868	-4.4093	2.5288	1.9875	-2.3184	-3.6042	-0.61083
-20.486	-23.108	-23.239	-24.431	-24.286	-21.061	-17.59	-20.224	-17.681	-21.782	-21.186	-23.534	-17.398	-22.235	-23.758	-23.153	-22.371	-23.043	-19.895	-21.02	-20.976	-22.852	-22.771	-20.123	-25.577	-18.647	-24.307	-25.731	-22.224	-21.866	-20.516	-23.465	-20.102	-23.507	-21.481	-21.861	-20.914	-25.662	-25.013	-18.285	-22.06	-22.754	-22.998	-25.443	-17.727	-23.271	-24.536	-24.045	-23.23	-23.877
-4.5949	4.1535	-3.8236	1.3255	0.37858	-0.086296	-1.6587	-1.5949	-0.53821	-1.3669	-0.77947	1.6824	-0.86063	-2.9346	0.4723	2.7356	4.3349	-2.4527	-0.79626	-1.1149	-4.4452	-3.8423	-0.16482	-1.0312	1.3228	3.2864	-0.58268	0.34589	1.3881	-0.020311	-3.2982	1.544	2.9392	-3.5627	0.029837	-1.8632	-1.1282	1.1062	1.9237	4.7096	0.14473	4.865	-3.0478	1.6576	1.2489	-0.16717	-1.9202	-1.8034	-0.66223	1.7509
-4.1144	-3.1422	-3.6714	-4.1905	-2.1414	-5.3658	-5.5982	-3.8074	-4.4006	-1.3303	0.21627	-2.0684	-2.4693	-4.6982	-2.1138	-5.1074	-5.4291	-3.3439	-4.2519	-6.7207	-4.5314	-0.58163	-4.7974	-4.4377	-5.2171	-4.6069	-2.0075	0.53216	-2.195	-4.5306	-3.429	-2.3883	-2.4258	-3.3024	-6.3373	0.31424	-1.3887	-3.3429	1.877	-5.1598	-4.172	-2.2085	-1.236	-1.1042	-5.9497	-6.0515	-4.8474	-6.9247	-1.3689	-6.7538
4.7428	2.5913	-0.93649	2.896	3.7429	5.6045	1.2067	3.176	4.618	1.4704	7.7656	1.3907	1.4111	-4.0801	6.8291	3.6944	1.8516	-0.52022	2.9433	-0.87411	6.7983	4.1088	1.3996	-0.4348	-0.21771	3.0349	3.739	2.2433	6.5229	2.47	5.2777	5.0782	4.3654	1.33	6.8342	2.2403	4.0725	1.0871	-0.99807	-4.1483	0.87982	1.3626	0.1288	3.6697	1.4596	6.4549	1.6657	3.5687	1.1662	-0.0058718
-15.618	-11.583	-14.667	-12.062	-8.5747	-9.3798	-15.869	-14.896	-12.944	-12.635	-10.151	-14.24	-13.411	-15.151	-16.73	-14.295	-15.59	-13.802	-13.502	-15.11	-12.443	-13.903	-12.641	-15.556	-10.119	-11.186	-18.621	-16.19	-9.7248	-16.892	-13.878	-10.871	-12.507	-13.969	-12.204	-14.987	-12.68	-15.117	-10.146	-15.873	-11.944	-6.9396	-10.898	-9.754	-14.647	-9.3939	-12.49	-14.513	-11.174	-9.4088
-4.7568	-7.1709	-4.4131	-8.1132	-1.3476	-1.1374	1.2267	-3.009	0.28663	0.32777	-5.1232	-3.886	-1.4236	-4.2682	1.1946	-5.0362	-0.75789	-2.529	-3.5492	-3.3002	-2.5709	1.7702	-1.3372	-3.514	-5.9258	-1.4606	-3.2976	-1.8006	-1.6205	-2.5437	-5.9544	-1.7794	-4.5082	-0.65353	-4.0918	-3.7912	-0.43892	-6.367	-4.8074	-1.2541	-5.4222	-1.4669	-4.4507	-0.46599	-9.4588	-3.926	-3.0055	-3.1183	-0.92157	-2.4386
-13.199	-13.331	-15.351	-8.283	-11.896	-12.636	-14.291	-11.104	-9.4013	-12.668	-11.851	-12.454	-10.494	-14.509	-14.235	-9.3731	-10	-15.525	-12.514	-11.15	-12.925	-14.63	-14.701	-11.553	-16.406	-17.189	-16.748	-10.809	-11.075	-11.402	-20.335	-10.848	-16.744	-11.991	-12.093	-12.632	-16.121	-10.942	-15.992	-17.753	-12.207	-11.41	-14.344	-8.717	-13.359	-11.898	-14.281	-14.704	-16.422	-15.284
-3.9664	-4.4397	-4.3305	-0.50978	-6.3266	-2.3714	-3.052	-7.1426	-3.2725	-5.1133	-4.4643	-2.7884	1.0882	-1.5606	-6.4732	-2.5529	-3.6461	-2.9228	-3.3175	-5.1669	-1.2912	-3.4196	0.69954	-1.2612	-5.3423	-4.0323	-1.8003	-3.2795	-6.6738	-1.8358	-9.1626	-5.7256	-5.1167	-1.3656	-5.7519	-4.1353	0.37674	-7.0768	-4.5389	-1.3568	-3.9313	-0.22928	-2.1643	-2.5325	-4.0817	-0.058256	-5.384	-7.4348	-6.406	0.9054
-8.8102	-4.7795	0.6132	-4.159	-4.9199	-4.9015	-4.1144	-3.4021	-4.484	-5.8502	-2.3715	-6.1736	-3.7664	-4.2218	-7.0542	-3.9636	-3.8272	-5.9933	-6.3233	-4.2226	-3.7424	-6.449	-7.6266	-1.9971	-5.9288	-3.2653	-5.3464	-0.21929	-4.0978	-4.6082	-6.407	-5.8723	-5.1065	-5.0618	-6.3826	-5.4746	-5.3924	-2.5458	-1.2307	-3.109	-6.014	-2.6099	-5.1429	-4.1848	-3.4648	-5.5804	-9.7248	-6.4192	-4.4383	-2.4877
1.8432	1.6666	-0.53649	-4.2433	-2.8108	1.3721	-2.0054	0.58683	-2.6769	-6.5021	-0.75277	-2.6414	0.21992	-1.2027	-1.7851	-3.251	4.6539	-4.053	1.9931	-3.2553	-0.58545	-1.7897	-2.7151	2.0864	-3.2015	0.80059	-3.2699	2.6182	1.613	1.4881	-2.7349	-1.8402	-0.99428	-0.58127	0.011667	0.022553	-0.23157	-2.2614	-0.94309	1.3939	-2.6938	-1.1954	-4.2486	-4.2286	0.16799	0.14382	-4.0646	-0.5074	1.3025	2.2979
-8.9517	-2.6746	-4.8235	-2.4283	0.89821	-2.5875	-3.0677	-2.4495	-3.4125	-6.0351	-5.9874	-7.3133	-3.2692	-4.0608	-1.398	-4.0812	-3.5176	-1.3042	-5.8782	-3.881	-0.17642	-5.1436	-3.0642	-2.1102	-3.2219	-1.8425	-1.7647	-7.9403	-6.9851	-7.5362	-4.6552	-8.4016	-7.8106	-0.99312	-6.3786	-0.45598	1.8479	-6.842	-5.1887	-4.4215	-3.3155	-3.439	-0.77087	-3.835	-3.976	-1.2235	2.1252	-3.8106	-6.7404	-0.086007
5.8847	9.344	7.7803	6.8447	3.1132	7.7055	4.7689	3.9643	5.006	7.6082	4.3555	5.1866	6.9897	8.0168	9.4722	11.341	5.7081	6.5653	2.999	1.7834	5.1862	6.0695	9.5751	5.1073	-1.184	5.0679	7.377	-0.27549	5.7466	4.3131	2.3776	8.9523	4.4159	2.5541	8.0757	0.60482	1.1904	5.3192	5.3996	2.868	4.8989	8.1448	-1.3258	5.3329	9.7316	7.9372	7.4562	7.5512	5.0711	3.439
-14.898	-16.882	-11.593	-10.446	-12.343	-12.517	-15.039	-14.651	-11.842	-11.109	-11.824	-9.5915	-11.758	-13.248	-10.859	-14.348	-16.312	-11.606	-15.088	-14.008	-13.206	-14.339	-13.763	-12.49	-14.482	-9.4542	-14.035	-13.722	-7.9312	-14.04	-12.766	-11.164	-15.728	-16.14	-10.549	-15.833	-8.8928	-13.152	-11.444	-9.316	-15.217	-12.588	-11.244	-15.257	-11.562	-10.941	-15.252	-9.3309	-17.725	-10.931
-2.2409	-6.8604	-2.3828	-6.4472	-3.4903	-6.3905	-7.2895	-5.1963	-4.7407	-4.5738	-10.039	-7.2087	-4.0901	-7.2664	-0.63971	-4.5251	-3.4486	-7.2683	-6.1259	-3.6394	-5.6804	-8.6378	-4.5135	-5.6825	-7.4743	-10.12	-4.1782	-8.644	-2.7889	-7.1355	-7.01	-6.3613	-11.235	-10.007	-7.3684	-5.5816	-4.9992	-7.8671	-4.7336	-9.5328	-3.1434	-7.2107	-0.36846	-8.1348	-6.3845	-8.4988	-9.1221	-10.036	-8.161	-6.0997
-2.4409	-1.2469	1.3679	1.5336	-2.1979	-1.134	1.8738	-0.51118	1.5911	-0.10262	0.73097	0.78789	-2.7379	-0.34627	0.90715	0.46533	2.3713	-0.42503	-0.93115	1.5695	2.3808	2.4164	0.5172	-3.1785	-1.3503	0.14527	-0.70596	2.2296	-1.5827	1.6106	1.2748	0.10003	2.0172	0.72886	-4.977	2.4904	-3.4117	0.17294	0.41487	-1.857	0.0084025	4.1481	5.5994	1.7451	0.72018	5.2418	-0.88955	-2.217	-0.53732	0.24207
-1.5792	-3.707	-1.9431	-2.8899	-2.0015	-1.3463	1.0229	0.70862	-4.7506	-5.6373	-4.992	-2.4456	-6.5502	-4.3183	-4.5799	0.1432	-1.9269	-8.0367	-0.55171	-4.347	-8.6138	-3.1274	-3.9215	-5.4031	-0.78733	-5.3313	-3.1977	-0.65766	-3.0226	-1.9969	-6.0218	-0.69654	-0.86879	-3.1641	-3.4249	-0.76801	-3.7612	1.8703	-0.78461	-4.5581	-0.0030255	-0.55745	-3.5074	-2.3218	0.46084	-8.1736	-0.63133	-0.08274	-3.9612	-0.31795
10.2	4.6907	3.1521	11.319	7.4325	6.9555	5.6725	10.786	3.148	5.0772	4.2929	8.92	7.4824	8.5756	11.768	9.7585	6.0234	6.8752	6.5861	5.6338	8.6127	6.5466	8.2322	7.6622	11.377	6.9718	9.3439	9.0893	5.7861	6.9364	5.3778	7.9586	4.6753	5.9317	11.935	8.9243	13.708	9.3942	12.933	10.424	11.219	7.9498	8.937	7.9629	7.8475	14.311	10.368	9.0603	9.7776	7.9359
1.1321	1.0576	3.7048	0.72244	1.1844	0.57881	0.99145	-2.6741	0.6169	0.80464	3.0689	-2.2031	-1.5955	0.75927	-2.8412	-3.3923	-0.84217	1.53	-3.2369	-0.67589	2.538	1.3781	3.3062	-4.7429	-0.55212	-0.48656	-1.1266	-2.0304	2.6273	-0.3341	-1.0294	2.3371	4.1564	-3.6454	1.6606	3.397	-0.51374	-1.3733	-1.6872	0.05404	3.3081	2.4248	-1.2083	2.2502	0.4071	1.5801	1.7797	2.2744	-1.9498	2.357
-7.1527	-14.468	-9.6051	-16.112	-10.298	-8.7518	-14.379	-12.878	-10.797	-10.769	-15.824	-10.813	-12.339	-10.005	-8.8374	-11.799	-12.268	-12.041	-13.287	-11.121	-12.356	-9.9663	-11.814	-14.333	-11.383	-10.107	-11.153	-10.725	-17.819	-8.9082	-11.485	-11.755	-9.8484	-10.354	-13.353	-10.164	-5.5547	-13.944	-10.798	-10.242	-12.802	-9.871	-15.785	-10.752	-13.525	-12.195	-14.424	-10.544	-12.325	-13.511
-10.06	-7.4691	-10.072	-7.6059	-9.2028	-6.6763	-9.1743	-8.8219	-14.009	-11.268	-11.055	-8.7005	-10.034	-9.057	-12.784	-10.109	-8.5303	-14.084	-10.589	-6.7367	-10.164	-7.9263	-11.684	-10.657	-5.6287	-9.6356	-9.4055	-5.8194	-12.03	-6.2084	-8.046	-9.1331	-10.453	-7.5198	-8.6203	-13.151	-9.9376	-14.578	-7.7906	-12.199	-9.7193	-8.6953	-9.0599	-12.843	-8.3991	-8.2172	-6.5074	-14.407	-12.523	-8.0657
-16.813	-14.88	-17.271	-10.816	-16.946	-16.467	-13.713	-13.665	-17.33	-15.274	-11.848	-17.319	-14.153	-15.782	-13.575	-14.835	-16.368	-13.614	-17.031	-14.965	-12.638	-18.059	-11.694	-13.626	-18.031	-12.463	-17.268	-13.661	-13.897	-17.339	-13.937	-17.621	-13.959	-15.476	-16.324	-11.428	-14.286	-17.281	-13.252	-12.266	-15.744	-16.286	-22.596	-10.535	-11.177	-12.589	-11.499	-16.452	-15.644	-15.75
-20.365	-24.568	-20.381	-22.964	-17.572	-22.816	-20.409	-22.835	-22.115	-24.921	-22.301	-22.661	-22.884	-20.358	-19.632	-25.204	-25.168	-21.998	-26.424	-19.404	-20.631	-24.406	-21.687	-26.034	-21.613	-22.833	-20.867	-20.703	-21.84	-23.387	-23.347	-21.903	-23.008	-24.601	-23.871	-24.951	-16.192	-22.367	-23.723	-21.091	-23.229	-20.918	-19.445	-22.672	-26.331	-25.481	-18.847	-20.061	-22.371	-24.639
5.6975	7.2125	4.5533	2.2939	2.4312	0.24707	1.8336	6.904	7.5964	5.9784	7.1037	7.1003	0.36556	3.1543	2.9234	2.6625	3.4771	4.3612	2.3232	4.9007	3.791	0.094882	2.4777	6.1827	7.3946	1.9142	7.1182	1.6295	1.9607	6.9282	3.3541	2.4289	3.5212	6.3404	-3.7212	5.1566	4.9427	4.4819	-0.11661	7.508	4.8275	7.2986	9.9793	2.8779	-1.5486	7.0229	2.9411	6.2604	1.1954	5.6944
-1.0848	0.36137	2.44	-1.0043	0.18236	-3.3827	7.5286	9.6601	-0.71344	0.58543	0.99411	-3.1848	3.5804	-0.37869	4.789	-2.484	-0.85846	0.086296	-3.3465	-3.2663	-2.6513	0.95791	-0.5761	2.4081	1.5593	4.7277	-1.2292	0.63746	0.48794	1.6927	-0.528	0.19632	0.62243	-0.022528	1.9839	0.58183	-0.23694	-4.3213	-1.2968	-2.0695	-2.84	0.87893	2.2615	2.5597	3.5831	6.4323	2.4446	-1.0989	2.2441	2.2921
-7.6872	-8.2224	-9.6327	-8.3266	-12.084	-7.9833	-6.3903	-6.3355	-11.354	-10.825	-6.6568	-12.059	-6.9519	-12.279	-9.7079	-8.7026	-6.8141	-13.053	-11.01	-10.907	-6.6237	-6.1787	-10.504	-9.1426	-6.5209	-6.1138	-5.8921	-8.1038	-9.4302	-7.8467	-10.134	-11.288	-14.181	-2.0161	-4.873	-9.7228	-4.7334	-8.6962	-6.8694	-10.864	-9.8539	-12.066	-8.6874	-14.396	-5.3763	-8.745	-8.4391	-10.328	-13.552	-6.0789
-3.6728	3.0891	-1.1208	2.6956	4.1647	-3.5116	-2.8179	-2.5174	-2.5248	-2.7678	-1.6605	1.224	-0.4309	-2.4237	-1.9756	-4.5483	6.6138	3.86	-3.0742	-2.0153	-5.7497	-0.19911	-0.51482	-2.6065	0.13593	-0.21104	-2.4725	-5.1129	-4.7308	-4.7105	-0.79348	-1.7536	3.6805	8.614	-3.1994	-0.68084	1.7342	-3.7464	1.7499	-2.8713	-3.162	-0.088387	-0.85055	4.5659	-4.0008	0.20418	0.99956	-4.1079	-4.1954	-1.5378
1.2289	4.8151	0.038663	2.7968	6.3888	6.6522	3.2631	5.1076	1.0153	5.8301	5.8038	6.1373	3.5305	3.3506	3.0952	1.8658	5.5205	5.3414	4.9756	3.5808	1.7133	0.27173	5.4595	6.989	6.0868	1.7243	0.98623	5.2219	5.5467	8.0067	4.645	10.047	4.3121	5.2178	3.982	2.2645	3.6107	1.4456	8.0043	3.1813	4.9605	5.6593	3.9186	10.575	1.9828	3.4501	7.6622	5.9315	0.19349	3.9796
-10.888	-12.192	-7.7116	-9.4125	-12.516	-7.3453	-9.617	-10.984	-12.108	-12.004	-14.431	-11.675	-8.5333	-8.7395	-12.182	-9.3998	-9.5933	-12.206	-8.2082	-7.6817	-16.094	-9.0469	-10.801	-12.787	-13.177	-9.3055	-10.396	-13.328	-11.533	-12.575	-13.131	-12.204	-11.349	-6.3568	-7.848	-11.995	-14.735	-13.091	-9.3329	-12.434	-14.896	-12.348	-11.343	-12.005	-6.2788	-9.3979	-10.709	-13.265	-10.416	-7.2135
3.2917	-2.6486	2.531	4.8744	1.1641	3.5721	4.2791	1.9174	4.4599	-3.3279	-1.2436	-0.46095	3.6228	4.8897	1.3535	-0.057711	2.8796	4.9936	1.844	1.1507	2.094	3.1237	6.8706	6.1581	1.7787	-0.66269	1.6437	4.3093	-1.3742	-3.8764	-3.011	3.4336	5.1718	5.5512	-1.7266	4.7821	-1.8064	-0.025396	-0.28077	-1.5582	1.8842	-0.3027	5.1204	-0.55937	3.2401	-0.21677	2.365	-2.7246	6.0509	-0.67119
10.818	10.334	13.139	8.5803	9.0575	7.8498	9.9851	11.235	5.5816	8.6862	6.5776	13.033	13.394	9.0867	9.7637	10.703	9.3399	14.19	7.3578	8.6316	8.1874	7.9604	11.49	9.3619	10.18	9.8986	12.494	8.3777	13.171	11.042	9.4656	8.3757	8.2471	4.2191	7.6572	9.9808	13.678	9.7523	11.953	9.1028	7.8566	7.014	10.134	6.8063	9.7864	13.05	6.2855	12.588	6.0999	7.7692
0.59111	2.7919	-0.057598	3.6146	-1.7689	4.4174	0.99475	7.5518	0.56104	1.3396	-0.55322	1.9682	4.103	1.802	2.1022	-1.5009	2.0864	0.59305	1.216	-1.7122	4.5674	0.47584	1.5693	2.2936	0.32429	2.9192	2.82	4.6677	3.1868	7.0099	0.96466	0.88817	0.76489	7.02	0.52865	0.47834	1.5128	5.9948	2.8384	0.70155	6.2214	4.2762	1.005	1.3564	3.7849	1.2067	0.28892	2.5487	-0.97616	0.79425
1.3997	0.46779	0.75344	7.9598	-1.1817	4.323	1.1187	1.8477	3.7047	0.12756	2.5484	0.58678	4.1315	-2.1909	4.8464	6.1653	2.0195	3.1801	2.9243	0.76344	0.41084	1.8662	4.9799	2.9225	0.26159	-0.57664	5.5787	0.96904	-1.6848	4.0411	4.1839	1.993	1.5542	-2.3784	-0.66195	-0.97517	2.5537	2.6759	2.684	-1.5474	-0.42888	1.2295	4.5481	3.0649	3.4958	2.4262	1.9756	3.7705	1.5861	0.20915
3.7679	-3.0072	2.4116	-3.5671	-1.328	1.0309	3.4339	3.4281	1.29	0.68661	-1.7108	4.1148	0.16762	-2.8002	-0.68265	-0.62463	-1.9075	1.1496	-1.0564	0.97116	1.2722	-2.7838	1.8669	2.9815	-1.8009	0.32986	1.3737	-1.526	-1.4314	-0.21783	0.9331	-0.21166	0.97583	-3.1129	1.6522	1.2963	2.8285	-1.4412	2.5914	-0.01661	4.0962	1.6798	3.888	-0.41859	0.30321	1.0507	2.5627	-0.54407	0.37401	6.289
-21.066	-24.512	-20.199	-22.532	-20.811	-20.911	-23.297	-19.961	-20.211	-20.986	-21.599	-22.228	-19.4	-18.45	-28.306	-21.252	-23.5	-22.501	-20.882	-24.613	-20.845	-21.013	-23.181	-19.519	-21.503	-22.271	-26.336	-21.519	-20.819	-23.048	-25.586	-22.191	-20.271	-16.148	-21.361	-22.787	-18.857	-20.815	-22.278	-22.462	-20.635	-21.943	-21.914	-20.274	-17.653	-21.55	-22.325	-27.6	-16.467	-25.277
-1.9194	1.0829	-2.5718	-1.6843	-0.99049	-4.3605	-0.95235	0.51198	-2.168	-6.3445	-1.8159	-1.0247	-3.4296	-0.33688	-7.6683	-1.7111	-0.7704	-3.9609	1.077	2.6879	-1.9747	-6.7635	-4.9596	-1.5547	-3.5563	-1.0237	3.6952	-3.1849	-3.4946	-1.8003	-4.3907	-0.42918	-3.9611	-7.8114	-0.82512	1.7411	-0.41581	-0.20764	-4.3186	-1.0061	-1.4145	-2.1903	3.9666	-2.3516	-1.3632	-7.923	-2.3901	-3.7058	-3.9382	-0.31194
7.3773	1.6306	-1.712	3.1626	-0.1499	1.4862	-3.0949	3.4974	0.09289	6.6268	0.38719	1.5195	4.4849	2.5565	2.4431	1.739	1.8959	0.49238	3.0572	0.93397	1.1316	-0.11783	0.32644	-0.39819	1.0015	-2.4945	-0.37069	-0.42862	7.4939	-1.4534	3.3683	-2.1984	3.0042	-4.7347	1.015	3.5957	0.19411	-0.06317	2.8278	0.78921	5.6989	0.10052	-0.93315	1.5311	1.1394	3.5024	2.5178	2.2712	2.712	-0.22001
-5.3423	-3.0491	-5.3665	0.99212	-5.4495	-4.2734	-6.7997	-3.0827	-0.68046	-8.4621	-4.0937	-6.0887	-4.872	-1.7138	-5.0972	-8.8264	-1.8371	-4.9182	0.72391	0.5813	-8.5074	-3.6565	-2.4568	1.5139	0.46497	-4.2501	-4.9188	-3.8715	-8.753	-4.9919	-4.1867	-8.413	-4.3387	-4.5716	-4.5557	-4.2128	0.15823	-1.3564	-3.9006	-4.6693	-3.3082	-4.6825	-0.73709	-4.4791	0.34105	-5.4038	-5.694	-2.1752	-6.7762	-4.8498
-7.0602	0.20621	-3.4193	-7.2581	-0.9256	-1.9091	-1.8323	-4.1073	-2.3242	-3.4622	-9.3167	-3.7506	-4.7812	-2.3131	-5.5006	-1.7117	-2.6274	-3.6554	-1.4293	1.5081	-4.6605	-4.4542	-5.8118	-3.2696	-2.1838	-4.378	-9.3122	-1.6364	-5.5395	-2.1759	-6.7307	-5.7046	-3.6776	-3.7963	-7.3038	-5.9547	-1.9444	-6.1433	-4.9811	-0.99432	-5.1789	-4.0773	-3.6661	-3.1742	-0.71082	-1.1006	-1.0582	-3.7667	-0.033881	-5.5237
1.9289	-3.7282	-4.815	-9.8417	-4.6557	-1.9252	-0.89544	-1.144	-0.38991	-2.545	-5.9223	-0.65841	-4.8707	-2.481	-2.1375	-3.43	-8.4123	-3.0095	-3.1418	-2.9245	1.4073	0.20865	-5.29	-1.1711	-4.3142	-4.1152	-1.7051	-2.343	-4.9532	-3.6602	-1.7615	0.42336	-1.3813	0.73139	-0.04709	-0.91304	-6.0852	-0.76843	-4.2553	-7.1749	-3.9801	-4.344	-2.6796	-1.0154	-1.8392	-2.6002	-3.0417	-1.55	-3.4024	-2.7285
-5.4878	-6.5362	-6.3736	-5.9951	-3.2928	-7.9858	-8.7131	-5.7292	-7.8579	-3.1894	-6.7523	-6.7979	-4.966	-5.4719	-8.239	-5.8769	-7.9726	-8.2155	-5.2336	-4.8695	-6.2071	-4.4388	-2.9628	-6.0011	-7.2257	-4.5912	-7.2547	-10.311	-1.7609	-4.554	-4.6796	-9.3765	-7.944	-6.1444	-9.3407	-10.003	-9.421	-5.4586	-6.586	-8.705	-1.4239	-4.6073	-7.3562	-8.5849	-3.8759	-5.0487	-6.6895	0.73549	-7.5058	-7.1342
-1.674	-3.2825	-8.532	-6.5042	-10.632	-5.9932	-4.5994	-7.8963	-8.6523	-9.0711	-7.0455	-0.49579	-9.1595	-9.4797	-2.8167	-10.685	-3.6996	-5.5539	-9.146	-9.5347	-9.8948	-7.9035	-2.7051	-6.9796	-5.7991	-4.1739	-9.6409	-6.8886	-1.0295	-2.016	-6.4502	-5.7407	-7.3325	-1.9957	-4.6323	-6.3019	-5.4914	-6.6922	-4.7605	-3.5079	-6.7353	-5.7318	-8.3711	-8.0761	-6.7032	-6.3594	-4.6968	-5.1977	-7.5828	-6.9842
1.6476	3.2235	2.7268	4.8829	4.4306	8.2018	3.2021	7.862	5.7445	8.4948	3.2465	5.0671	3.1994	4.2571	6.1897	11.153	5.9482	7.5141	2.2027	6.029	4.7231	7.5074	7.277	6.745	0.88774	1.4362	7.8781	4.7715	6.7724	6.2517	1.0144	6.7041	5.2096	0.57914	5.708	3.1519	8.5757	3.8099	8.2941	0.63871	3.6407	8.1294	1.2678	4.1203	3.3387	3.9885	4.8312	5.4605	3.443	3.7857
-2.2269	-1.2794	-2.8813	-2.5593	-4.6853	-8.019	-4.0201	-3.1304	-1.3716	-0.99253	-0.16685	-0.8876	-0.71413	-1.8115	-1.0633	-0.62298	-5.5321	-3.0317	1.7445	3.039	-1.694	-1.2234	1.6313	-2.114	-1.8007	-5.0291	0.48779	-2.521	-2.0686	-1.6049	0.65791	1.7745	-2.8003	-1.6294	-1.3683	-2.898	1.2673	-0.03412	1.5252	-2.6664	2.3595	0.8777	0.81395	-2.3046	-2.5459	-2.7473	-2.8046	-2.8735	-1.9542	-2.5717
-6.2909	-0.57859	0.80489	-5.7726	-1.5794	2.4335	-2.1558	2.8668	-3.9841	0.3717	-6.3181	-4.1436	-3.4184	2.673	-3.4058	-1.7985	-3.1535	-1.8745	-3.5666	-2.0265	-1.0592	2.2566	-6.3306	-4.5622	-1.4571	1.1373	-3.2443	-2.8878	-5.2453	-5.264	-0.55335	-1.3828	-4.0602	1.5063	0.69299	-4.006	-3.7153	2.5218	-1.4175	-3.4958	-3.5074	-3.2143	0.80908	-0.31903	1.3878	0.76338	0.44746	-2.6161	-0.91678	-3.4404
-13.961	-14.616	-10.658	-13.548	-8.8752	-14.822	-15.963	-13.468	-14.057	-13.776	-10.957	-13.668	-13.525	-15.068	-11.469	-13.946	-13.154	-17.817	-13.481	-9.9326	-9.2984	-9.2084	-15.357	-14.476	-10.628	-16.354	-12.45	-15.393	-12.772	-11.497	-10.261	-14.8	-13.249	-13.461	-12.089	-10.954	-18.265	-13.027	-9.6137	-11.576	-12.718	-12.842	-13.64	-16.343	-13.357	-12.863	-10.564	-10.409	-12.839	-14.291
-4.0516	-2.5169	-5.8289	-2.8276	-4.4289	-7.5801	-3.9086	-7.9499	-5.8458	-6.6635	-7.4425	-8.0752	-5.4182	-1.0746	-2.5425	-2.7772	-3.1084	-6.3191	-0.44114	-5.9565	-0.47402	-5.4512	-8.4881	-4.57	-4.3463	-4.3586	-4.8786	-6.69	-5.6071	-3.2242	-5.3643	-8.1299	-6.4255	-3.472	-5.9172	0.385	-3.4348	-7.6502	-5.7805	-2.7417	-5.06	-1.4836	0.81096	-0.35924	-3.4033	-2.7015	-5.3776	-4.9498	-0.83859	-6.1051
-3.9881	-0.39154	-2.3859	-4.1293	-2.8197	0.66694	-4.4898	-3.0633	0.34787	-5.1047	-5.7077	-4.132	2.1403	-4.053	-8.4744	-3.843	-0.043269	-4.6279	-0.41592	-2.1337	-6.0118	-3.61	-5.2249	-3.6067	-6.3758	-0.54092	-4.8681	-4.5474	-7.2851	-7.4072	-6.7391	-2.9384	1.5474	-2.0471	-3.9599	-3.0979	-1.4375	-7.5454	0.30261	-3.9063	-2.3235	-1.3394	-5.5854	-3.9069	-5.7581	1.1835	-5.0349	-0.36926	-5.486	-3.6244
5.5433	13.372	8.3715	9.2096	5.0785	6.2003	7.7662	6.9559	7.0348	9.3715	1.022	5.9825	11.002	14.074	12.121	9.0734	7.7811	8.807	8.8423	10.788	7.4051	12.585	8.438	8.3622	8.7898	10.513	8.033	10.542	9.0748	3.3598	9.2061	8.2557	6.4156	8.9547	11.22	7.0646	8.734	8.1008	7.3919	2.5898	6.116	4.8575	10.124	9.1743	9.3924	5.8619	9.9506	9.1418	8.2894	12.046
-11.994	-10.984	-9.0006	-7.4176	-10.765	-10.616	-13.687	-9.1583	-6.8714	-9.3954	-14.249	-10.122	-7.1992	-12.83	-8.5447	-9.11	-7.4714	-10.628	-8.7241	-12.277	-8.5437	-5.0836	-6.2874	-4.6324	-9.8722	-12.479	-9.8251	-7.4633	-9.7109	-8.7207	-11.241	-13.225	-6.6906	-9.9529	-8.2607	-10.879	-11.547	-9.1854	-11.898	-11.189	-9.2738	-6.8394	-6.1786	-7.7507	-5.9548	-7.1718	-7.7492	-13.357	-13.345	-8.74
-7.7372	0.015194	-0.73178	-1.2459	0.71122	-1.4868	-6.9829	-3.9418	-3.0139	-7.7259	-0.47354	-5.3869	3.6902	2.9581	-2.7719	-1.568	-4.5649	3.1859	-4.0577	-2.1408	1.7118	-1.2985	-4.704	-6.2465	-0.97515	-3.1355	-1.563	-4.0226	-1.2503	-1.9897	-3.0878	1.9222	-3.4579	-3.5082	-2.0528	-1.2679	-3.5696	-0.84173	4.286	1.7	1.6427	-4.1276	3.1849	-3.3906	0.39692	0.70857	-5.2432	-4.3142	-2.2732	1.5587
-6.1039	-4.0077	2.9031	-5.6206	-2.5242	0.57604	-9.2443	-2.435	-1.2179	-4.7807	-3.3693	-4.4741	-1.8874	-5.0343	-3.4952	-2.301	-3.8039	-6.9114	-2.5192	-2.8525	-1.2882	-3.2282	-2.7203	-7.8764	-3.0034	-5.6603	-2.807	-5.1354	-7.7672	-2.4779	-4.1627	-10.365	2.0607	-4.5293	-4.1009	-6.4341	2.5124	-5.3835	-1.4434	-4.5366	-6.2989	-2.9162	2.4242	-3.3622	-2.9227	1.7496	-3.215	-7.7781	1.2786	-8.5028
-1.1936	-0.47657	-0.8941	1.4368	3.4521	5.0467	-0.52154	4.9942	3.5493	-3.6465	-3.8394	2.1934	-0.84798	-1.0391	-0.95045	-1.3962	1.9495	4.2025	3.4304	2.0382	1.213	-1.1113	0.4154	1.2424	3.8921	-0.73884	0.80545	3.5907	0.33522	2.0205	0.86669	-1.1197	-0.21644	-1.4347	-3.135	-0.41328	2.8708	1.1415	-1.4168	-0.41015	1.4558	-2.376	-2.0503	-0.62877	-1.2324	2.6889	2.0978	1.1913	-2.8089	1.3838
-17.181	-16.379	-11.357	-13.503	-7.1442	-15	-15.628	-9.0366	-13.268	-12.887	-13.032	-8.52	-6.9612	-10.048	-10.269	-12.118	-10.967	-7.7724	-13.75	-13.104	-13.514	-12.582	-8.2177	-10.095	-14.968	-9.244	-15.964	-10.881	-10.721	-15.261	-15.371	-11.801	-5.041	-7.7717	-12.951	-5.9504	-10.653	-6.4913	-10.744	-10.647	-14.701	-12.352	-9.6727	-12.939	-15.533	-11.975	-8.4794	-9.7557	-14.182	-9.8086
-14.45	-26.783	-21.584	-22.987	-21.415	-17.2	-20.344	-21.243	-22.487	-25.538	-22.724	-18.663	-21.607	-25.403	-25.514	-24.796	-22.137	-20.597	-24.607	-20.599	-19.374	-21.246	-28.014	-22.249	-21.324	-19.056	-22.288	-20.655	-22.545	-26.137	-23.318	-24.493	-18.567	-24.306	-18.191	-24.942	-22.367	-23.095	-15.845	-27.841	-26.619	-24.376	-23.632	-24.029	-18.925	-16.976	-20.137	-20.945	-23.243	-25.381
-8.9143	-11.204	-15.873	-16.077	-13.887	-15.372	-13.58	-14.467	-12.409	-15.223	-14.721	-11.329	-9.585	-9.6723	-12.109	-16.09	-19.92	-15.281	-18.784	-11.995	-16.55	-14.748	-15.028	-15.706	-12.013	-15.445	-14.602	-10.084	-13.205	-17.003	-17.045	-16.987	-19.065	-11.782	-15.174	-12.896	-14.026	-19.16	-10.764	-13.64	-16.826	-15.546	-11.501	-12.575	-14.67	-10.896	-16.597	-14.854	-14.177	-17.053
-12.181	-17.298	-14.148	-13.853	-18.011	-19.824	-17.319	-14.203	-10.292	-16.786	-15.718	-14.137	-14.791	-16.553	-14.388	-14.44	-8.2934	-11.102	-13.252	-11.241	-13.932	-16.08	-17.19	-12.532	-12.003	-17.331	-11.463	-14.145	-15.825	-17.307	-13.435	-19.649	-17.508	-14.488	-11.439	-14.898	-9.4529	-11.671	-15.911	-14.869	-15.302	-17.799	-16.624	-12.398	-11.226	-12.832	-16.59	-12.314	-15.034	-17.315
5.7029	2.0501	-0.61752	3.1371	0.034111	1.033	-0.79397	-1.8355	-0.96949	-2.8109	-3.9487	0.26513	-3.4567	-1.3046	0.012773	0.90422	-6.8654	-4.2052	-1.2566	1.1111	-1.1358	-0.90616	1.7743	-6.9186	5.3998	0.40073	-2.5748	-0.66689	-0.42589	-0.89323	-2.1906	1.7963	-2.0636	-0.89807	1.2171	-1.0383	-2.9618	-2.3655	2.5752	-1.6187	0.28237	2.54	-2.7603	-1.7117	-3.4369	-4.1233	1.4563	-1.6429	-2.6181	-1.5439
-11.944	-14.389	-14.843	-20.287	-16.027	-12.759	-10.951	-12.822	-14.614	-10.78	-13.115	-13.335	-16.438	-18.147	-9.0752	-18.33	-13.874	-16.334	-13.512	-14.855	-17.71	-16.536	-12.167	-15.965	-13.667	-12.225	-10.317	-15.031	-15.882	-17.61	-13.091	-15.072	-11.535	-12.46	-12.519	-13.183	-16.444	-16.04	-14.004	-8.7957	-15.444	-17.074	-13.435	-10.903	-8.4601	-17.048	-10.718	-16.785	-12.854	-13.761
-17.942	-15.131	-12.55	-15.953	-17.947	-14.766	-11.793	-9.9539	-12.311	-13.417	-18.373	-16.547	-8.282	-19.166	-15.352	-14.037	-11.8	-13.278	-13.696	-20.147	-11.756	-17.224	-10.583	-15.746	-11.354	-13.931	-12.664	-18.068	-13.586	-17.821	-10.272	-8.8964	-12.823	-9.2524	-15.986	-13.38	-14.088	-16.432	-14.537	-13.526	-18.679	-14.106	-14.77	-13.484	-16.82	-11.814	-13.363	-12.69	-18.956	-15.958
-10.732	-9.8352	-13.743	-12.604	-11.408	-11.883	-9.5569	-13.03	-12.639	-9.6731	-14.741	-13.952	-12.553	-12.773	-16.766	-13.138	-11.158	-8.7064	-14.856	-13.473	-13.391	-12.147	-14.059	-15.934	-15.836	-11.149	-15.222	-12.275	-11.468	-14.573	-10.732	-10.698	-9.2245	-14.779	-8.86	-11.674	-14.285	-12.741	-11.632	-12.482	-12.653	-15.532	-16.359	-13.756	-15.218	-12.065	-11.599	-8.641	-13.606	-14.85
-0.45089	0.5152	-2.1018	0.72136	2.5572	-4.0704	-4.8424	-2.5472	1.284	-0.77966	1.0212	-5.3469	-4.6245	-4.2499	-2.754	-6.3314	1.9921	1.2045	-1.5302	-2.4408	-3.0439	1.7601	-3.0257	1.6026	-3.8264	1.5143	-3.7155	-2.7674	-4.527	0.58415	-2.2199	1.9514	1.2107	1.5391	-1.3469	0.079276	1.1639	-0.12027	-3.7621	-9.2269	1.6042	-0.3684	0.59915	-3.7483	-3.1527	-1.6855	0.13407	0.73742	0.69216	-2.5272
-9.5238	-10.659	-18.171	-13.772	-17.03	-12.164	-10.189	-9.5615	-18.469	-10.541	-9.5548	-13.972	-15.135	-13.077	-13.328	-17.257	-12.876	-10.646	-20.173	-10.251	-11.625	-14.761	-13.933	-13.609	-13.637	-17.476	-14.015	-10.067	-12.948	-12.622	-14.737	-14.636	-10.175	-15.681	-13.538	-10.604	-14.478	-14.016	-11.661	-12.924	-12.628	-12.137	-12.136	-14.218	-10.052	-17.6	-15.929	-13.447	-9.9233	-13.61
-8.3023	-12.592	-4.5628	-3.0559	-11.029	-3.9807	-8.8871	-2.4863	-3.9991	-6.1617	-4.5289	-5.8609	-3.0129	-8.2168	-5.1619	-5.8214	-4.6745	-3.9721	-5.2106	-6.5142	-2.9257	-0.32298	-8.7182	-4.5516	-3.9449	-2.2233	-6.4536	-7.294	-5.2689	-7.7727	-6.9887	-2.3905	-7.2148	-3.9434	-4.2737	-8.21	-2.7367	-7.5385	-7.0276	-4.0345	-0.22958	-5.6404	-4.6812	-4.304	-3.7603	-6.3535	-9.619	0.18554	-6.1405	-6.6003
-6.2346	-2.6334	-3.99	-5.242	-3.649	-7.0578	-9.8464	-2.2316	-5.9791	-3.8743	-6.9087	-6.5772	-7.0024	-5.9925	-9.9227	-10.85	-8.6135	-6.2246	-8.8362	-5.4466	-8.8047	-6.4	-5.5088	-5.0273	-9.305	-3.065	-5.1978	-3.5657	-9.1754	-4.133	-7.7707	-6.6362	-6.6598	-7.9064	-12.991	-2.5837	-4.8277	-6.5155	-10.796	-7.7542	-8.3508	-3.4732	2.9453	-3.2058	-7.5167	-0.50082	-7.5078	-0.59498	-5.037	-5.91
-14.166	-14.687	-18.003	-15.726	-13.104	-15.529	-15.101	-12.567	-17.007	-8.6957	-14.303	-16.449	-17.199	-15.993	-13.212	-13.623	-9.8867	-13.319	-12.261	-14.004	-13.065	-11.954	-11.818	-14.437	-17.794	-13.771	-14.428	-13.591	-15.632	-13.267	-17.45	-15.2	-15.637	-9.963	-14.501	-15.592	-15.693	-14.191	-10.988	-16.352	-11.688	-15.674	-13.9	-10.859	-11.405	-12.095	-10.352	-17.349	-12.211	-15.214
-1.9265	-3.1388	-3.197	-2.8359	-3.2087	-5.3772	-0.97511	3.5891	-3.9645	-1.3175	2.094	-1.7561	-4.792	-0.49599	-2.4125	-1.2021	-7.2047	-2.6657	-1.6548	-0.35345	-5.412	-3.3716	-3.6132	0.96628	1.0061	-0.2824	0.15283	-2.0742	-3.9106	-1.8314	-0.94359	0.53895	-2.3617	-4.2638	-8.6659	1.0644	-3.8968	-2.6492	-4.0192	-0.92843	-1.6217	1.7915	0.40537	-4.9441	-4.3582	5.593	-1.0291	-0.61758	-5.8493	0.74971
0.23946	-3.3302	-5.1116	-0.74767	-3.0965	-6.2467	-4.6149	0.96686	-2.1677	-4.807	2.7046	-2.7344	-2.4101	-4.0629	-5.0972	-4.1983	-3.0462	-0.98485	-1.9204	-0.61125	-3.4582	-6.5081	0.97069	-3.8274	-5.0419	-7.3889	-3.0293	-5.0943	-4.4207	-2.2491	-5.1045	-4.2037	-1.637	-4.6443	0.66223	-5.4496	-2.509	-1.8039	-6.2758	-3.7779	-3.7779	-3.0179	-2.7922	-3.5846	-8.8703	-6.8237	-3.7747	-4.577	-4.1385	-1.8924
-0.98988	-5.1294	-1.8549	0.11876	1.3411	0.84855	-5.3114	-2.235	0.096048	-2.1113	2.5262	-5.7377	-4.1429	-2.5089	0.92932	-2.3797	1.897	-2.3735	-2.7607	0.82613	-3.5592	-6.6058	-0.069388	-2.1564	0.41313	-1.3898	-2.132	1.3325	-2.244	-3.2675	-0.32831	-1.7758	-0.39229	-2.2857	-0.15881	-2.8797	-0.51681	-3.5549	0.39778	-2.5303	-0.77905	-1.803	-2.3139	-3.65	-5.0195	-1.9218	-1.0164	-3.5748	-1.5939	0.39432
-1.9012	-2.1217	-4.923	1.3777	-2.7926	0.75956	2.7193	-1.384	1.4033	-3.7286	-3.0695	-1.4242	0.23035	-2.3414	-1.9583	3.9364	-2.3371	-0.25754	-4.5046	-3.7528	1.7103	-2.9252	-1.6447	3.3849	1.8879	-0.69433	-2.3544	-1.7374	-5.0534	-0.91343	-5.7293	-1.9112	-3.6562	1.8588	-1.0768	-0.20244	-6.6959	-1.2686	-1.9087	-1.3696	4.4749	0.11333	0.20312	-1.1101	2.4072	2.206	-1.7967	-2.7013	2.1875	-1.8701
-14.777	-6.2109	-11.787	-7.4245	-5.9161	-9.7341	-12.901	-11.258	-10.093	-13.33	-12.191	-11.98	-10.386	-13.691	-7.7736	-9.4541	-12.503	-10.283	-8.244	-11.51	-12.554	-12.241	-9.1435	-15.839	-11.177	-11.122	-9.0395	-15.362	-11.087	-6.7635	-7.6067	-13.407	-10.639	-10.446	-8.2485	-15.292	-15.258	-9.3939	-12.644	-12.429	-13.83	-9.6876	-10.987	-6.889	-14.922	-12.828	-13.336	-11.347	-14.648	-11.595
-4.3052	-4.2401	-7.2624	-2.1092	-7.2605	-7.6443	-4.4037	-1.8778	-1.8192	-4.9804	-6.0262	-3.9649	-0.22635	-4.414	-2.5399	-4.1963	-2.5693	-7.2359	-2.4553	-6.406	-5.286	-6.1689	-4.8573	-5.3387	-3.0471	-2.0156	-1.6791	-5.7575	-2.9597	-5.5936	0.034873	-4.0138	-6.7301	-0.0011292	-3.5203	0.68037	-6.1747	-7.2241	-1.4838	-5.4776	-4.1293	-1.3022	-7.134	-4.5449	-6.3314	-1.7629	0.53883	-6.5406	-8.1049	-6.4472
-5.5907	-3.3173	-3.4436	-4.4693	-4.0075	-1.7307	-1.4524	-5.2684	-3.8564	-1.9585	-1.6222	-3.7266	-0.8879	-2.3311	-1.5497	-0.38025	-4.1143	-5.0826	-4.9674	-5.7713	-0.87385	-4.3137	-1.5851	-9.7941	-9.4185	-6.7169	-6.1073	-1.6604	-3.2294	-4.8	-0.1463	-2.0642	-3.655	-3.225	-5.4727	0.63456	2.5198	-4.9029	-4.1055	-3.5681	-4.3546	-2.6556	-1.388	-7.0235	-2.2205	-3.7349	-3.2784	-0.063195	-6.7582	-2.306
-12.91	-10.347	-6.7292	-8.9145	-16.286	-13.866	-14.348	-10.094	-5.1507	-8.8927	-9.6975	-13.107	-13.405	-9.7006	-8.6044	-9.5651	-13.179	-8.7902	-8.2404	-13	-13.173	-11.017	-8.8926	-8.7763	-8.9153	-12.492	-12.804	-13.767	-9.8457	-8.543	-11.425	-12.68	-8.903	-10.554	-7.1695	-5.6377	-11.351	-6.412	-10.445	-9.1211	-13.449	-9.2398	-12.153	-11.833	-10.015	-3.9535	-7.3814	-12.645	-6.5951	-9.9552
-7.5636	-12.676	-12.235	-12.122	-11.525	-13.541	-11.9	-6.6761	-9.0098	-7.7471	-9.0317	-11.226	-13.008	-13.298	-11.185	-11.011	-7.7721	-9.4791	-12.71	-8.4069	-17.589	-10.766	-11.076	-13.774	-11.283	-10.89	-11.61	-8.1483	-10.268	-11.562	-5.2865	-14.401	-11.52	-7.9142	-8.8181	-10.628	-13.432	-10.35	-8.4456	-9.9696	-12.443	-9.9518	-8.2529	-8.6464	-12.825	-12.523	-10.839	-10.307	-12.927	-9.316
-9.6809	-10.274	-14.502	-12.442	-8.7569	-8.4292	-11.472	-9.5209	-9.8315	-8.5315	-8.2534	-7.1192	-10.151	-4.3496	-12.546	-13.377	-13.727	-8.9653	-8.7355	-9.7564	-6.0544	-6.724	-6.4979	-12.222	-9.9143	-3.3318	-10.634	-9.577	-11.78	-7.7629	-9.2808	-9.9068	-9.7275	-8.6213	-11.506	-10.114	-10.172	-6.604	-11.253	-9.0772	-6.6833	-8.617	-8.0224	-8.1282	-11.32	-9.8986	-10.281	-10.891	-10.713	-7.8883
-12.476	-14.563	-9.1295	-7.8143	-10.798	-10.672	-15.144	-13.054	-10.218	-6.1493	-11.802	-15.377	-11.347	-9.2564	-8.1656	-10.721	-10.212	-10.709	-17.469	-10.735	-9.7854	-10.182	-8.7461	-12.35	-9.5073	-8.9388	-10.683	-9.6087	-7.0407	-9.0298	-6.7429	-12.05	-13.65	-6.8233	-7.6767	-12.843	-12.771	-15.26	-12.695	-10.944	-12.733	-14.814	-10.41	-11.405	-9.6131	-11.479	-11.668	-9.3822	-12.952	-15.852
-4.3684	-5.3287	-6.0429	-5.6073	-4.7336	-7.3632	-2.4204	-6.4417	-1.4675	-8.0089	-7.6545	-3.6404	-6.5481	-6.5885	-2.9343	-4.563	-6.0767	-8.0619	-8.7521	-5.2591	-5.7041	-3.6803	-6.6482	-2.4294	-1.1673	-5.0954	-2.4678	-1.9112	-6.5062	-6.293	-2.3331	-8.5172	-5.2758	-5.1598	-3.3359	-3.5642	-9.3008	-7.3482	-6.3309	-7.6783	-4.8006	-2.9703	-3.8818	-3.5026	0.28733	-4.8785	-2.8273	-3.4318	-10.01	-7.1623
-0.2779	-2.2425	0.8994	-1.688	-7.1009	-5.4703	-1.4773	-5.8027	-6.6525	-4.3949	-4.8819	-3.1277	-7.7878	-2.0267	-6.7725	-7.6058	0.12582	-5.5516	-4.973	-3.3447	-5.683	-4.4097	-6.1193	-6.7424	-2.2461	-3.8189	-0.27082	-3.1914	-1.5334	-0.95215	-1.3595	-1.0577	-2.9193	-1.4087	-3.1199	-1.1322	-3.9962	-2.6812	0.20394	0.66346	-0.60279	-6.2587	-9.5554	-5.0739	-3.1952	-3.2593	-1.3528	-4.4424	-2.5728	-6.3897
-2.5091	2.1073	-6.7376	-0.21167	-1.6615	-0.15818	-7.0781	-0.19069	-2.6609	1.5014	-3.0297	-4.0358	0.69104	0.48969	-1.4309	-3.4277	-0.65366	1.9259	-2.9522	-2.8848	-2.8954	4.1369	-1.0747	-3.2444	0.17144	-2.069	-2.2631	-1.7788	0.21784	0.49317	-0.77836	-2.2374	-2.6812	-1.4541	4.5172	-1.611	0.51249	-0.95136	2.1512	-0.94314	-3.2603	-2.3101	-2.9282	-0.57714	-7.4935	-5.47	-1.2358	-6.7296	-2.7858	-7.1691
6.0787	3.9276	8.8787	8.4515	9.2281	8.3756	6.4019	7.2488	7.9811	8.6793	15.261	9.0748	11.766	9.4124	15.08	9.4492	9.798	13.514	9.0902	8.9826	9.1303	11.495	8.6527	5.3979	7.7547	10.395	5.972	12.028	7.4545	9.7161	8.4793	5.7534	5.0496	10.372	5.0522	11.741	5.1933	7.1975	9.1902	7.7181	11.136	7.4841	8.9753	10.117	5.1812	12.294	7.756	11.45	5.4634	6.6012
-7.5765	-10.168	-10.719	-10.877	-4.5275	-5.59	-11.32	-11.006	-11.163	-6.0292	-9.506	-7.7507	-7.6798	-9.6719	-8.6321	-3.0253	-11.656	-7.0562	-9.3336	-6.6384	-7.3639	-4.75	-10.687	-7.0483	-12.263	-9.8947	-6.1187	-10.415	-6.4567	-8.4112	-8.1617	-14.048	-9.6358	-17.999	-11.708	-3.4179	-9.441	-9.2341	-10.079	-8.5979	-8.414	-7.2427	-6.8151	-9.6159	-9.6574	-10.032	-7.4546	-10.349	-4.7298	-10.646
-4.402	-5.2209	-0.10987	-5.1976	-8.9327	-3.2788	-5.6903	-3.8345	-4.5871	-3.4213	-6.2732	-2.5395	-8.0011	-4.7334	-1.2719	-4.7436	-5.7367	0.13975	-2.4336	0.89664	-0.23979	-3.6794	-1.4016	-1.7868	0.80263	-5.6824	-3.3281	-1.4074	-7.6959	-1.8737	0.19407	1.1593	-0.81598	-1.7006	-2.5527	-2.0759	-4.2533	-1.2108	-0.88425	-2.3265	-3.6286	-3.4408	-3.0418	-9.841	0.87488	-3.3812	-3.1333	-3.8107	-4.3835	0.1749
-8.3055	-7.8791	-6.5577	-10.927	-13.417	-10.343	-4.9303	-10.386	-8.0445	-10.975	-7.6552	-8.8661	-9.6277	-11.984	-6.7636	-7.629	-7.2609	-9.1582	-6.7723	-5.8823	-9.9534	-14.166	-9.8453	-3.8298	-14.648	-8.6656	-7.4546	-9.2292	-7.1816	-9.6278	-5.2018	-11.751	-10.166	-9.7897	-9.0615	-7.1079	-10.829	-7.5963	-9.9807	-10.152	-5.4313	-12.29	-14.509	-7.4524	-7.5996	-6.7276	-7.6132	-7.0085	-9.0757	-8.6755
-12.089	-14.061	-11.469	-12.871	-14.567	-11.898	-14.64	-15.613	-11.696	-11.928	-12.097	-14.913	-11.761	-13.719	-15.766	-8.4482	-9.7377	-12.883	-9.6215	-10.686	-13.496	-12.584	-9.0888	-15.444	-14.819	-12.908	-15.954	-12.503	-11.25	-15.541	-11.838	-16.053	-14.332	-8.9444	-15.484	-14.778	-9.4174	-14.695	-9.7449	-12.947	-14.93	-11.19	-16.036	-12.027	-13.819	-10.114	-11.99	-13.711	-15.776	-12.667
-10.56	-8.8207	-7.7359	-7.687	-11.427	-9.0884	-14.333	-13.648	-10.439	-12.009	-5.4837	-9.4741	-7.5945	-9.6028	-9.2271	-14.516	-8.5526	-10.843	-8.4861	-10.869	-12.05	-10.419	-11.675	-9.919	-6.8483	-9.2162	-12.049	-10.224	-11.708	-11.557	-8.8414	-14.31	-12.194	-8.0956	-6.9468	-8.9055	-6.4773	-8.5383	-5.7721	-7.3318	-12.305	-14.296	-8.5702	-5.4536	-10.196	-14.475	-9.4458	-9.6196	-11.249	-11.028
-2.756	0.060236	3.2402	2.0783	1.2539	0.21455	-1.4517	1.3888	-0.071863	-5.9465	-2.6658	-1.5901	-1.4709	1.3355	-3.2357	0.7383	2.2489	-1.6975	-2.4943	1.287	-6.2199	-0.68827	0.13833	0.24848	0.3587	0.47622	-1.045	-2.9293	-2.6685	-1.104	2.1403	-2.5972	-5.2053	-3.3655	-3.2076	0.066504	2.0673	-2.6732	-2.1081	1.1402	-3.4423	-4.3537	-5.2017	-1.2318	0.43696	-3.9281	-4.9927	-0.99242	-1.192	-2.8925
-0.84069	-3.016	-2.2595	-2.9171	-1.0539	-5.7047	-1.4673	3.4628	-6.3537	-1.842	-4.3872	-2.7462	-6.7327	-3.1911	-4.8593	-1.8713	-5.8735	-2.4772	-1.117	-3.3882	-3.0692	-0.30629	-1.4065	1.4447	-5.8366	-4.9733	-2.2196	-2.655	-4.7497	-0.94137	-0.81666	-3.0214	-0.20116	-2.9385	-3.0426	-2.4554	-0.15236	-4.3839	-4.3718	-1.763	-2.5019	-1.9002	2.7318	0.54911	-1.9287	-0.45965	-0.21541	-4.5641	-0.95931	-2.2467
-4.9257	0.020675	-2.1919	-1.9323	1.3299	-2.4656	-3.327	-5.8231	-1.9951	-1.7912	-0.96539	-1.1216	0.52875	-6.3158	1.0406	-1.3451	-2.7972	-0.63904	-2.9457	-4.4515	-3.0782	-1.7796	-3.3015	-2.1936	-1.4223	-8.2682	-1.265	-1.2463	-0.6829	-1.1217	-0.37534	-0.13357	-1.8684	1.7821	-4.6042	-7.1306	-2.8384	-5.1167	-3.5846	-5.5569	-2.8462	-1.1172	-6.9893	-3.6201	0.026915	-6.1966	-2.4518	-6.4487	-1.5192	-2.9163
-5.0643	-6.7327	-9.4077	-8.072	-4.3345	-10.471	-9.2899	-7.2934	-6.198	-5.5618	-9.3723	-9.2924	-11.916	-4.6711	-7.3196	-4.8723	-7.3971	-6.4692	-7.6392	-9.2908	-3.8464	-3.5713	-2.6071	-4.3341	-2.5154	-9.7479	-10.12	-10.345	-6.6805	-3.6776	-4.4206	-10.982	-2.9313	-3.0639	-7.058	-9.1675	-10.703	-8.8983	-6.1596	-5.7547	-8.9001	-7.4375	-10.008	-8.8287	-10.447	-13.859	-1.8631	-11.319	-6.7723	-8.1752
-1.6194	-1.0105	-5.9386	-5.3409	-3.0376	-2.1981	-4.6975	-1.815	-4.749	-2.8568	-7.5072	-5.0248	-7.1503	-1.386	1.7283	-2.1362	-2.6722	-2.052	-5.8242	-0.8507	-4.9036	-4.2152	-5.3132	-1.3281	-3.6812	-1.9122	-4.1356	-3.3705	-3.6629	-1.8599	-0.62357	-1.6198	-0.020081	-4.9085	-6.8474	-3.9111	-0.86154	-2.4776	-2.3559	-4.7275	-5.4487	-2.9849	-6.5179	-2.8383	-1.5865	-0.26694	-1.0885	-3.3795	-3.7696	-1.6661
-4.9622	-5.0387	-6.2511	-4.3493	-3.4677	-4.8887	-2.3021	-3.5103	-3.0926	-4.7375	-6.726	-6.7025	-6.7203	-6.4259	-1.7086	-9.6029	-9.4272	-6.6297	-6.3449	-4.9336	-4.8805	-6.7518	-2.879	-5.4902	-3.6442	-8.2075	-3.3199	-5.6613	-4.6914	-3.386	-6.7773	-4.1943	-3.3508	-3.3849	-9.2807	-0.53767	-4.5907	-4.0626	-7.2956	-10.926	-8.1673	-5.6887	-2.2149	-4.4399	-3.5154	-8.9668	-6.4014	-5.7776	-4.4313	-6.5096
14.228	10.48	9.5154	13.399	9.4567	9.825	7.5305	10.224	5.0586	8.649	13.155	7.7414	9.2139	14.316	6.1482	9.9995	7.5183	7.0221	6.9156	12.09	8.919	8.912	10.277	8.3101	7.3956	5.5011	7.3691	9.0257	7.8789	10.447	7.7264	8.6509	5.9274	7.4884	5.8238	6.8518	7.2836	8.1528	9.4742	7.9034	9.0868	9.6324	11.732	10.452	10.029	11.552	7.4009	9.8041	9.2977	11.824
3.2213	3.5552	4.9771	8.7191	5.5505	3.7465	3.6964	6.3012	6.3373	8.1424	3.2754	5.3511	7.3548	7.2071	4.3357	5.6363	1.5632	6.1626	5.8782	4.5803	2.4264	2.6372	5.3983	1.4407	8.7875	5.9047	2.2738	-1.6025	8.5522	2.807	7.4568	3.0424	0.79039	5.124	6.3621	6.8432	5.4602	3.0588	0.80606	11.809	7.0419	10.479	6.5868	3.7325	-1.0074	6.6273	4.8687	6.7754	6.9268	4.301
-3.9092	-9.8454	-4.9605	-9.1007	-10.545	-9.5916	-3.7087	-12.833	-9.5412	-6.0285	-10.998	-4.6398	-10.87	-4.0994	-8.1562	-8.9021	-9.5633	-9.2112	-13.706	-11.455	-6.8554	-7.8948	-5.4003	-10.968	-10.859	-10.004	-5.7415	-7.1455	-4.4419	-8.3185	-12.531	-14.275	-7.3865	-8.0756	-9.6004	-5.5208	-9.3343	-9.5615	-9.2886	-12.458	-11.072	-9.8451	-10.547	-6.5237	-11.413	-13.091	-11.091	-10.948	-5.6127	-10.615
-10.195	-4.4031	-3.372	-3.9156	-3.7137	-7.3031	-3.5844	-2.1448	-4.9269	-1.0175	-4.6152	-5.6734	-1.6714	-3.8579	-0.47063	-4.0989	-6.9435	-6.1311	-4.4636	-2.0756	-7.8041	-3.4908	-1.8094	-4.1829	-2.6397	-8.3529	-2.0272	0.19936	-0.25771	-2.4948	-4.5666	-1.5054	-0.6881	-6.1871	-1.7649	-4.8885	-1.7265	-0.27843	-1.0277	-3.4537	-3.4935	-4.7088	-0.22361	-0.69103	-5.9988	-2.3966	-6.066	-4.416	-5.7234	-0.16344
-1.5479	-1.1472	0.59205	1.6436	-2.0277	-3.2199	1.6282	2.1098	1.2966	-4.8127	1.908	-4.7371	1.657	1.9002	-3.5468	-1.9615	4.9499	-1.2153	2.3963	-2.4055	4.1427	-1.0831	1.5816	1.5129	5.0327	-2.3658	0.0085731	1.5101	-2.4717	-4.0203	0.2817	4.6501	-2.4955	-2.9797	-1.8455	-2.0344	1.0098	0.37197	1.1127	2.0514	1.7387	0.41492	1.7206	1.2323	-0.60569	3.9392	-1.1283	-3.9728	1.9551	-0.73393
9.6793	6.8247	8.4974	11.51	6.5512	8.8699	11.36	9.018	11.464	5.9773	7.5776	9.4162	10.311	11.768	6.8089	6.9656	10.292	12.308	6.1435	11.832	6.8923	10.414	6.6179	12.55	9.1296	10.182	12.93	13.146	12.25	14.528	7.0155	11.887	8.9204	9.7357	8.5312	10.257	6.3042	10.475	11.928	10.062	12.795	15.745	9.029	5.7961	13.571	8.3752	12.627	5.8353	8.7335	9.6975
0.42318	-0.51565	-2.5897	2.3083	1.5736	-3.5352	1.0202	4.9214	-5.1248	-0.31543	1.1618	1.7197	-3.5575	-1.8672	0.17869	0.68378	-1.9276	-0.33222	-2.1277	-1.8893	6.5177	-2.3181	-0.40284	-0.3071	-2.3057	6.4741	-2.4203	-0.79672	0.44574	0.020679	-1.7795	-2.1186	-0.76608	-2.0588	0.66362	3.4112	0.88576	-4.618	-0.63823	5.4175	0.39098	-8.9913	-6.3617	-8.8256	0.16757	-0.11409	-1.489	-0.22887	-2.2754	1.6369
-3.2142	-0.068533	-2.9733	-2.5472	-3.3303	-3.281	-1.4239	-1.853	-5.2402	2.3991	-6.1667	-2.6484	-3.5669	-8.7391	1.5482	-2.4892	-2.4073	-4.6905	-5.6262	-0.31282	-5.5579	-3.8862	-6.7119	-2.5515	-1.9267	-5.7874	-3.6884	0.065539	-5.099	-4.3644	-5.1656	-2.5607	-7.6998	-3.7221	-0.95419	-3.6641	-3.3504	-3.9213	-2.5504	-2.8894	-4.9997	-9.1186	-4.5626	-1.3326	-4.2736	-5.0508	-5.315	-6.7204	-2.5638	0.60102
-2.3475	0.32258	-5.4733	2.7254	0.77245	-0.7663	0.9972	-0.62118	3.4556	-1.5489	-0.16147	-1.5855	-3.6399	-5.0104	-1.0121	-3.4854	-4.7344	-0.98559	-2.9591	-4.1107	-1.4186	0.35879	0.73833	-0.70948	-2.8011	-2.9069	1.6553	-3.0159	0.59398	-3.534	0.37077	-2.9659	-5.1866	-2.3216	7.5539e-05	-2.0784	-1.2815	0.39776	1.1237	1.2715	-3.1509	-5.6771	-4.9955	-0.7491	-4.9375	0.92808	-0.25685	-1.2114	0.040887	-2.1122
-9.3162	-5.2006	-7.6426	-10.268	-8.2793	-9.0282	-10.888	-10.885	-7.3678	-6.9176	-6.6667	-10.382	-9.7229	-12.396	-8.7464	-10.053	-12.099	-7.8946	-10.437	-9.579	-12.991	-6.9644	-4.4761	-8.6867	-8.0491	-10.849	-8.9164	-10.23	-10.323	-8.5019	-10.74	-8.9648	-3.5803	-9.8155	-11.506	-14.296	-7.5193	-7.7854	-10.214	-12.223	-6.5037	-7.8742	-10.592	-8.7169	-10.298	-10.107	-6.3712	-15.354	-6.4941	-16.256
0.16546	0.32975	-5.0039	3.4214	-0.15824	-0.76672	4.5759	0.50898	0.59841	5.8115	0.72942	2.0896	3.5695	3.1163	2.6308	1.7754	0.38785	4.8865	-0.99684	0.20415	3.8258	3.9245	4.8427	1.4822	1.4039	1.0416	0.99895	3.4676	1.685	0.7915	2.8134	0.18105	1.9493	4.2805	3.2536	2.2976	-1.3708	4.5368	4.8741	2.3947	0.38885	3.5602	2.0211	-2.084	1.741	2.0187	0.55201	2.7954	3.1875	1.1263
-15.718	-14.862	-13.859	-12.977	-14.874	-13.953	-9.8976	-11.559	-11.449	-12.155	-14.106	-11.358	-12.559	-11.421	-10.922	-13.273	-15.274	-11.926	-10.321	-12.727	-18.094	-13.135	-11.909	-9.9868	-12.67	-14.479	-17.406	-14.197	-16.656	-14.716	-13.26	-12.829	-9.9184	-12.244	-8.8974	-7.7424	-14.839	-8.8153	-8.8157	-9.3943	-13.533	-14.394	-14.109	-11.603	-9.6931	-11.75	-9.2918	-16.376	-14.292	-14.149
15.579	5.0722	12.471	10.693	7.3951	6.3207	8.2501	10.56	11.836	11.658	8.092	8.5909	8.283	5.7095	10.457	8.7395	11.32	9.2657	11.29	0.826	10.103	3.8243	5.836	1.0629	9.2824	11.6	8.1164	8.8287	9.9249	8.6504	8.0537	4.913	9.0314	11.96	7.5779	11.383	9.8446	4.0617	5.7498	6.723	12.807	11.243	7.8674	5.751	6.1991	6.038	1.1826	11.336	5.9479	5.6597
-1.1514	-2.011	-1.24	-4.7029	-3.48	-2.9844	-4.7016	-3.5198	-4.4082	-4.0318	-4.7781	-2.0048	0.8328	-5.2578	-3.6308	-0.011076	-1.1587	-4.0072	-6.5353	-2.3307	-7.6193	-0.97919	-4.482	-6.9716	-1.3553	-4.9416	-0.50969	-3.1359	-5.0065	-0.44422	-4.4377	-1.4985	0.70951	2.8187	0.23715	-6.0009	-1.3712	-1.7198	-0.61462	-4.4266	-1.1405	-1.8147	-6.4453	-1.8549	-3.905	-1.1638	-4.4809	1.7493	1.0252	-3.1804
4.895	7.4926	3.5766	3.6891	5.1005	2.5879	11.898	4.2606	5.5031	9.509	8.569	6.7289	-1.3395	5.5105	5.1966	7.7411	5.3856	4.3089	5.7848	4.746	6.7045	8.2529	4.6688	3.8036	7.5474	7.0948	6.156	6.8297	5.5771	8.0704	3.3196	5.2146	2.8214	7.3141	4.0241	10.507	3.3085	5.7096	3.5899	3.2615	1.1153	5.713	9.2185	5.0941	6.3343	5.0601	2.3303	5.4616	8.8274	4.9975
-12.938	-6.5473	-12.372	-10.621	-10.596	-12.207	-12.931	-10.046	-10.388	-8.0985	-13.936	-15.53	-13.156	-10.904	-12.126	-11.795	-9.3199	-8.5815	-9.595	-8.9302	-10.246	-8.6881	-10.561	-10.142	-11.907	-9.3993	-5.7259	-4.9723	-11.458	-9.534	-9.3793	-12.144	-6.3713	-6.5009	-11.309	-10.866	-14.974	-11.699	-10.812	-13.368	-10.285	-12.112	-6.7179	-9.8956	-18.23	-11.581	-10.471	-10.292	-12.538	-7.6868
-3.8556	-0.17083	-4.7032	-1.0308	-0.87437	1.2857	1.2503	1.0494	-1.4696	1.6754	4.3386	1.7264	-0.68887	-2.8583	4.9451	-6.2907	-2.1675	-1.0851	0.12058	0.41806	0.15017	0.47015	-1.3796	4.3094	-1.5078	4.4997	0.49822	1.3351	-0.2031	-0.45049	-4.9562	-0.29696	1.5578	3.7325	-3.9267	-1.1256	0.9794	-2.1447	6.4712	-0.092049	-5.0363	-4.5315	-2.1819	2.1894	-1.7124	3.6364	-0.26997	-0.17411	-0.64317	-3.6043
0.11426	-3.5479	-2.1967	-1.9237	-3.8505	-0.8019	-7.6487	-1.4619	-2.5717	-3.9765	1.501	4.9197	-1.1195	-0.81952	-3.8304	2.5285	-5.5598	4.6533	-2.6838	-3.6969	3.9686	1.173	-3.0718	1.0352	-1.2417	0.51137	-4.3438	-6.1741	-0.98073	-0.82167	-4.6151	1.3097	-1.6353	3.0073	-0.88641	1.2541	-1.4029	0.51817	-2.5991	-6.2211	1.1178	1.7572	-1.6882	-0.76822	-2.4453	-1.1028	-5.4175	-5.2124	-3.3926	-1.5992
10.932	8.0661	4.4451	7.3632	5.3342	6.9542	8.6113	4.19	8.6677	8.7779	0.78326	3.7931	4.1424	4.5813	1.3016	3.6238	7.3768	4.9009	7.644	5.0742	4.3276	5.0578	1.9273	8.4089	3.6948	0.1353	8.6949	-1.9582	3.4093	4.8913	2.1603	6.859	5.8853	5.0467	5.8206	1.1789	7.7166	10.704	4.1417	3.6191	3.5775	2.2306	2.3122	8.151	8.2293	6.0084	6.5528	6.9916	4.9544	4.4861
-12.939	-2.8877	-12.009	-9.9983	-14.628	-9.431	-6.5242	-10.238	-12.329	-14.619	-15.953	-11.379	-7.3549	-10.24	-10.59	-11.726	-11.161	-14.268	-10.654	-10.459	-12.165	-6.137	-8.2373	-13.961	-12.844	-8.2946	-14.084	-10.226	-12.078	-15.652	-10.813	-15.177	-15.047	-11.96	-9.344	-12.504	-10.783	-11.159	-9.9353	-12.716	-12.386	-13.333	-9.5944	-13.713	-13.722	-11.798	-12.663	-3.8571	-11.517	-13.74
-12.2	-8.4519	-10.771	-15.039	-10.602	-11.915	-10.767	-12.064	-13.923	-13.857	-11.796	-10.458	-12.944	-9.5799	-9.8427	-14.397	-9.7284	-8.037	-8.5895	-12.139	-9.9801	-14.11	-6.9481	-6.1142	-12.124	-6.3229	-9.2402	-12.215	-6.6006	-12.944	-9.8177	-8.6469	-11.559	-9.3403	-14.324	-11.957	-8.9323	-10.009	-7.1617	-8.6265	-9.6945	-13.143	-13.676	-10.025	-9.6872	-13.227	-8.648	-8.583	-9.3515	-9.1458
4.1367	12.029	9.6872	10.931	9.0437	7.02	10.705	9.966	12.354	7.5151	8.1305	9.1664	7.361	11.844	9.9851	12.388	10.841	6.4909	6.3539	7.5783	11.402	11.546	14.892	7.6642	11.488	10.016	11.737	8.6708	7.3915	6.8155	11.008	9.9027	8.4833	9.5755	11.382	10.972	8.9178	10.068	9.6802	6.4184	4.8241	9.7614	10.629	10.899	9.0087	11.869	9.4265	8.9792	4.2295	11.712
-13.741	-13.758	-5.5153	-15.546	-17.454	-11.236	-11.392	-13.243	-13.997	-8.0638	-13.449	-9.0019	-7.3832	-10.547	-10.465	-9.4211	-11.63	-10.464	-10.66	-11.894	-12.783	-13.363	-10.569	-9.8569	-11.1	-14.023	-14.967	-11.497	-12.522	-11.205	-14.956	-8.0291	-9.2275	-10.451	-11.817	-8.5101	-12.853	-7.3484	-7.7185	-10.784	-12.517	-10.782	-12.04	-15.147	-13.522	-11.241	-10.578	-10.484	-11.824	-10.816
-5.7739	3.7341	0.22492	6.862	6.3465	5.9283	2.1746	-1.4775	3.1599	-1.763	0.13807	-1.0056	0.73396	3.7124	4.014	2.9044	2.5691	-1.74	3.0831	-0.42431	1.7407	6.0511	2.6856	4.621	3.3279	4.1996	0.89516	2.9807	-1.2367	0.33551	2.9648	3.931	3.2768	-0.86915	0.35888	1.2653	0.38691	3.6426	3.8299	2.165	0.7268	-4.2681	0.78618	4.6232	0.79207	-1.7101	6.0558	0.79334	2.3307	1.6491
-15.496	-12.845	-12.358	-13.459	-11.762	-15.654	-11.994	-12.448	-16.488	-15.856	-14.417	-14.597	-12.151	-15.211	-15.471	-11.601	-11.925	-14.564	-8.3168	-14.29	-11.419	-13.442	-13.005	-17.712	-5.6258	-12.464	-16.478	-13.052	-12.626	-12.263	-11.87	-13.839	-12.914	-13.072	-17.115	-13.949	-12.043	-15.587	-12.587	-10.317	-11.584	-14.835	-15.155	-7.3013	-10.703	-16.2	-13.718	-13.704	-14.148	-11.682
-0.46459	1.0472	0.30106	1.1813	-2.7686	-3.6105	-1.979	-1.6419	-6.2622	3.2796	2.764	-4.2507	2.9251	-2.5506	-1.5742	-0.5273	5.2639	-1.2956	-1.9958	1.3207	0.60533	0.25503	8.7681	0.22184	2.3395	-0.78298	-0.76767	0.87906	-2.4117	-2.3766	3.3307	-2.5371	1.2025	-2.9561	-1.0847	-1.9686	-0.17768	-1.1906	-0.82654	0.092377	-2.8419	-1.9467	2.2398	-2.8912	3.3991	-3.1677	-0.12673	-1.352	4.1702	0.02192
-13.032	-10.562	-11.791	-9.7679	-9.952	-10.979	-13.171	-13.048	-9.0649	-11.805	-10.589	-12.607	-5.1478	-6.1413	-10.434	-11.004	-12.453	-11.837	-7.8882	-15.122	-8.5024	-12.019	-12.867	-7.8784	-12.49	-7.7487	-13.458	-8.3115	-9.5865	-13.306	-11.936	-6.9473	-15.407	-11.734	-9.1643	-7.7506	-13.193	-6.4137	-6.968	-6.7021	-10.68	-10.266	-9.5478	-6.6294	-13.193	-6.9894	-13.064	-11.465	-7.8889	-10.336
-8.4618	-14.569	-13.936	-8.1864	-15.035	-12.364	-13.607	-8.8823	-17.703	-13.372	-12.632	-12.136	-11.148	-15.086	-8.4193	-13.693	-9.929	-18.625	-12.253	-11.028	-9.2234	-14.302	-8.6072	-11.981	-10.758	-14.959	-13.416	-12.101	-13.454	-12.843	-15.749	-14.288	-13.001	-14.51	-13.107	-16.78	-15.336	-17.046	-13.819	-5.9033	-14.604	-17.431	-15.7	-14.81	-14.806	-14.142	-11.731	-12.242	-16.657	-15.21
-3.9274	-11.601	-7.7963	-10.629	-4.9383	-10.911	-9.1188	-11.697	-11.285	-11.804	-12.647	-8.3842	-9.1706	-7.166	-6.8093	-9.4676	-10.846	-9.3097	-12.031	-8.1298	-10.921	-11.064	-7.2077	-10.409	-7.1064	-11.173	-6.6827	-7.5648	-10.876	-5.577	-5.6505	-6.1796	-11.287	-9.0861	-13.295	-4.1137	-6.5982	-8.1855	-7.7522	-9.012	-8.406	-11.888	-9.0536	-9.3124	-9.0264	-8.6532	-8.1433	-10.049	-7.1516	-4.8684
-8.9514	-5.2928	-3.5748	-6.3259	-4.1488	-2.1289	-4.0007	-2.1657	-0.30404	-8.4023	-4.5899	0.25904	-7.5248	-5.1493	-3.1955	-1.9604	-1.2021	-4.1458	-6.223	-4.3417	2.1391	-4.6762	-2.5707	-1.3747	-8.9249	-1.3258	-6.747	-6.88	-0.26119	-1.4289	-0.26453	-3.5806	-4.1139	-8.0869	-0.12746	1.7588	-1.9927	-9.2795	-4.5939	-4.9352	-4.4454	-4.5387	-3.9342	-3.3633	-0.3923	-4.8602	-2.8813	-8.9214	-1.7839	-3.6076
11.176	7.4984	5.5936	10.729	2.4807	4.4795	3.9685	13.362	9.608	8.4446	4.9301	4.6904	4.9828	8.3217	8.0904	6.6959	9.7265	5.2307	6.0951	7.6223	5.1146	3.5802	5.361	2.3269	6.7912	6.2398	3.6963	7.2151	4.6313	8.5947	4.2143	6.7401	11.432	7.8817	8.5665	6.9694	7.049	5.6852	7.0622	8.1749	9.8332	6.8757	6.6524	6.9543	3.1175	11.339	8.6924	9.6088	5.2529	8.0453
-2.1023	3.1487	-0.99741	-1.0457	-1.1525	-2.063	-1.8565	-0.74868	5.6268	0.54908	-4.2295	1.0356	-1.4158	0.29165	-2.3614	-1.6897	0.066974	-1.6332	0.04101	-1.0912	0.10497	0.84621	4.5381	1.665	-4.0699	-0.17289	2.8143	-3.0583	3.1081	-2.2244	-0.5233	-3.9032	-3.5621	2.0484	-1.8067	-3.9029	-0.21823	-2.0657	3.1154	-1.6317	0.6817	-3.979	-1.8123	-0.51656	-0.089014	-0.47393	-0.43407	-1.2356	-2.9519	2.0684
2.3576	-2.0401	0.74268	1.931	-2.4073	6.1403	0.037375	-1.9769	2.5559	-1.0171	3.6075	0.91283	3.9028	1.5382	1.0246	0.51125	-1.9064	3.5989	3.7808	1.0314	-4.2038	-1.8976	3.7186	1.8481	2.7716	2.7182	2.724	3.7597	-4.1886	-2.2202	3.0487	5.5625	1.7936	-3.0656	2.3462	-1.4181	4.0675	-1.7087	2.8517	-1.5565	0.34847	-1.4392	0.3958	-1.2674	-4.874	0.39844	-0.74671	0.88538	7.3455	1.2681
8.6646	2.8537	5.6949	7.6349	8.6271	3.6828	4.1557	4.448	8.3974	6.473	2.1616	6.2733	3.8835	1.7352	6.5145	7.8378	6.6564	7.1687	5.0321	4.1002	-1.7913	6.537	4.6918	9.1853	4.482	7.6415	9.4089	6.9855	2.005	3.7996	5.9416	4.7265	6.78	6.3825	1.926	3.8429	7.0176	8.6921	9.1171	4.2593	7.0236	1.6759	8.2311	5.7756	4.9828	6.4087	5.6232	6.7172	2.9055	4.7786
-6.5309	-13.683	-12.916	-14.572	-7.6881	-10.444	-7.6677	-6.5411	-8.8283	-8.2509	-12.774	-12.607	-8.7331	-8.7632	-4.7824	-12.891	-10.317	-14.74	-10.354	-9.2302	-9.8865	-8.8963	-13.546	-9.7241	-10.521	-9.1935	-8.4328	-8.5277	-9.2815	-12.328	-10.58	-10.346	-9.1395	-5.8555	-9.7347	-8.4128	-11.83	-14.101	-10.675	-13.795	-10.598	-12.33	-13.592	-9.8195	-10.165	-10.178	-11.2	-7.4125	-10.315	-8.973
-4.5869	-0.44985	-1.7329	-6.0647	-3.3021	-2.6156	-3.0386	-0.87681	-4.9666	-1.7384	0.63141	-7.7933	1.0896	-0.86888	-1.8695	-0.45195	-1.1997	-2.6147	-2.3046	-4.4187	-5.2218	-3.6378	-2.8297	-3.2822	-4.5219	-7.257	-4.0608	-3.9437	-0.97011	-3.6598	-3.1438	3.3536	-3.0475	-10.267	-3.1758	-2.0119	-7.9008	-4.2315	-0.76891	0.96403	0.46033	-2.6746	0.29766	-3.3745	-0.4642	-3.5663	-1.8652	-0.97864	-3.6237	-5.6068
-5.5861	-4.4981	-6.7005	-7.6114	-5.6225	-8.262	-6.1369	-7.3452	-6.5559	-9.3024	-4.0209	-3.5865	-9.8943	-8.0796	-9.4232	-3.3698	-5.0827	-6.3496	-6.7714	-7.4602	-9.7521	-4.6295	-7.5991	-8.0812	-6.3168	-9.9833	-10.362	-10.145	-6.992	-7.5925	-8.3458	-8.0815	-11.775	-7.4281	-8.0049	-6.8018	-6.3846	-5.5854	-8.3233	-9.4641	-5.1864	-10.513	-6.8488	-7.5994	-9.7488	-10.169	-6.0393	-10.363	-6.6027	-7.3193
4.998	6.0044	6.797	6.086	9.7652	7.9497	5.9833	10.487	4.4254	8.517	8.7051	7.927	6.3921	7.5977	4.7395	9.5883	7.6908	7.9659	8.9741	12.033	10.835	7.7644	5.5201	7.7711	7.6646	9.1739	3.6929	5.0079	10.163	7.643	7.2053	7.8298	7.9376	9.0976	5.694	11.117	5.9001	10.943	9.538	8.8153	7.8774	6.8821	7.518	8.3964	7.2655	4.7332	7.0354	11.402	5.3804	8.7541
-0.87189	-1.9975	0.89481	-0.34454	-0.82573	0.0065203	-0.26314	2.6697	5.7161	-0.87634	-2.6785	-3.7207	2.4324	0.98649	-2.7935	-0.12324	-3.9818	2.1714	-1.5024	-1.1256	1.6675	-0.63777	-0.44673	-1.2156	-4.818	2.6313	1.2946	0.85482	0.079146	2.0222	5.2971	-1.5517	0.34609	3.5096	-0.63055	-0.14476	-0.50332	0.82774	1.7986	1.6863	1.7464	-0.7698	1.8597	-1.5453	-4.7508	4.1041	1.7269	1.1637	-4.2059	-1.3772
8.7403	12.5	8.8523	6.8623	9.2349	8.2246	11.382	8.7847	7.9435	11.201	7.7829	10.007	11.938	13.943	6.6573	8.5516	12.152	9.8586	7.0572	11.58	10.183	7.0949	3.3896	10.15	8.6098	12.997	10.673	4.7308	12.884	11.293	7.7199	9.8519	5.9738	6.4124	11.864	10.656	6.855	10.573	9.068	9.3148	8.9436	6.838	3.7727	10.471	6.9287	6.7904	6.2131	6.2006	8.8932	9.268
-8.4376	-14.163	-9.2446	-13.001	-13.232	-12.425	-16.565	-14.743	-13.638	-10.753	-15.737	-13.306	-12.928	-11.647	-10.56	-9.9252	-9.5584	-13.149	-6.0071	-11.721	-7.2666	-9.0337	-8.6392	-13.56	-9.1843	-12.084	-11.79	-17.263	-11.315	-14.099	-8.6254	-8.9628	-13.881	-12.564	-8.492	-11.084	-12.511	-8.0655	-11.827	-11.009	-11.072	-10.568	-12.419	-10.18	-8.7247	-11.635	-9.7308	-13.857	-15.668	-12.184
0.13319	-0.61057	-7.3241	-4.9089	1.0957	3.5285	-6.442	-0.18802	0.12972	-0.89257	-2.1736	0.092828	-2.2692	-3.9083	-2.2104	0.028644	-1.99	-1.743	-1.9798	-1.6258	-1.8174	-2.5951	-5.7745	-0.65098	0.14365	-4.4926	-3.9043	1.2371	-6.1255	-5.1062	-3.2581	-1.3534	1.9671	-3.7886	-4.819	-2.1382	-2.1719	0.79595	2.5099	-2.99	-3.0891	3.6215	-0.79698	-0.69021	-4.2736	-3.3762	-4.0142	-2.8213	-1.9898	-1.3013
7.3201	7.7453	9.5384	9.9832	9.6086	9.2379	12.366	11.237	8.1747	11.397	7.2319	9.2784	4.5489	10.625	10.577	4.5725	9.8173	10.777	12.465	12.029	8.2	7.3264	14.197	13.722	8.2477	13.119	7.2256	12.557	13.502	12.312	10.969	5.8948	9.7588	14.31	9.8961	8.375	11.293	11.766	5.4087	6.4539	9.7106	9.7997	7.723	7.398	11.046	12.074	10.352	11.162	10.098	13.325
-8.8121	-6.5851	-5.3184	-10.499	-7.7334	-4.8261	-6.9716	-9.2041	-11.649	-8.782	-11.339	-10.134	-0.19206	-6.664	-7.9731	-5.9052	-7.1471	-5.9196	-2.7661	-7.4826	-7.9306	-4.6529	-8.222	-10.966	-4.046	-6.835	-8.9886	-2.7758	-10.994	-10.345	-5.0061	-6.3323	-15.196	-8.1706	-11.037	-10.355	-9.6255	-9.4477	-6.7361	-5.8886	-7.9215	-8.735	-5.8363	-8.1566	-12.143	-8.7325	-3.4933	-7.4689	-12.566	-8.5467
-1.4637	-1.9959	-4.9305	-3.1574	-1.714	-0.18768	0.1252	-3.3087	-0.65706	-4.136	0.39309	-5.1126	-4.8898	-1.0915	2.3399	-4.8849	-4.7486	-0.94423	-0.80632	2.652	-3.358	-6.7704	-4.6328	-2.7582	-4.5944	-3.1947	-1.8125	-0.8244	-4.8627	-6.391	-1.5551	-3.2821	-2.0247	-3.3288	-5.5888	-2.8578	-2.5445	-8.2789	-0.55736	0.345	1.5382	-5.1782	-1.0802	-1.848	0.7731	-1.8098	-1.9816	-3.2349	-2.0078	-3.6387
-2.9077	1.0014	2.1184	2.1279	2.9234	4.9944	0.10417	0.79719	-0.49232	0.16312	-0.037107	0.30609	-0.11352	-3.2923	0.10948	6.9542	0.49732	3.1287	2.3965	0.072503	1.7546	6.8306	-5.6603	1.1931	-3.1408	5.9961	0.65724	2.5605	0.8615	3.1185	-3.9326	2.2658	-0.76003	1.3277	9.0193	2.9287	-0.96477	1.51	2.4875	2.2366	-3.8593	0.32352	-4.7523	1.4858	1.9748	4.0136	-0.31652	-1.6045	7.7105	0.32148
5.2062	9.5569	7.8662	4.0091	9.452	6.2839	9.6225	3.5837	10.913	10.695	5.6191	7.6112	4.4104	4.5552	9.2121	7.0586	7.0655	8.3216	6.9724	5.4929	5.578	7.4279	9.2412	8.4174	5.3706	5.5347	7.6002	7.2234	9.3484	7.7579	5.5432	9.507	2.6803	3.3739	2.9243	8.9619	9.1142	9.2274	5.9404	10.962	9.752	10.286	4.4349	0.28198	5.8782	9.1735	6.8263	8.1457	6.3786	4.9545
-8.3163	-8.6303	-8.112	-6.402	-9.3509	-12.851	-8.0074	-16.936	-7.4044	-12.664	-8.4783	-3.084	-7.717	-10.785	-5.8262	-11.5	-7.0191	-6.723	-7.967	-9.0925	-11.252	-6.6003	-6.2896	-8.1464	-7.3894	-10.511	-5.226	-7.5988	-9.2997	-8.3946	-9.8542	-11.607	-7.0759	-5.519	-9.4375	-10.221	-9.4363	-6.9724	-7.7536	-14.577	-10.312	-4.4841	-6.8713	-10.877	-8.5514	-6.4746	-8.8035	-10.539	-9.3301	-9.6116
6.4704	-0.43655	7.1093	0.43843	3.3593	1.2211	2.3052	3.7336	7.1267	-1.9925	4.8873	6.4769	3.8854	1.8294	-0.22655	5.3432	4.0575	4.3077	0.43563	1.4533	3.1276	2.972	2.5367	4.254	2.9363	4.2428	6.3277	-0.44318	3.8196	-1.9715	5.947	3.5897	2.3391	7.4033	1.2404	3.0522	1.6267	2.2108	3.2166	3.938	3.1759	2.961	0.37238	7.6666	1.056	5.7233	5.0883	0.54954	-1.1022	0.5137
-3.0585	-6.0093	-5.1834	-4.2663	-7.1785	2.3106	0.17677	0.90637	-4.0997	1.5738	-4.4056	-0.64068	-5.6141	-5.1622	-1.6102	-4.7042	-2.8251	-1.8497	4.2538	-3.6622	-4.7768	-6.1232	-5.5869	0.37412	-6.3255	-3.1664	-1.4647	-3.6861	-2.0341	-4.2107	-6.8843	-1.1897	-3.1125	0.65923	-2.2872	2.2616	1.0984	0.38674	-6.6423	-3.6431	-3.8933	-7.222	-0.78452	-1.7579	-3.4759	-2.7456	-2.53	-2.0149	1.6457	-0.95764
-8.9117	-13.68	-17.107	-16.597	-15.179	-14.796	-15.355	-13.064	-14.466	-17.505	-11.12	-13.422	-14.086	-14.161	-19.562	-16.098	-17.224	-14.724	-16.33	-13.34	-15.269	-15.224	-14.462	-17.106	-18.286	-11.715	-12.389	-12.775	-14.943	-13.123	-13.232	-13.682	-15.63	-14.808	-13.851	-15.719	-19.404	-15.305	-16.055	-16.236	-16.077	-16.88	-16.175	-19.673	-13.771	-12.819	-14.036	-18.172	-18.759	-13.913
-2.9002	-2.345	-4.7146	-0.73109	-4.0529	3.0504	0.61599	3.171	-2.872	-9.069	1.2987	-2.6972	1.0133	-0.032653	-1.3973	-2.4687	-2.6954	-8.0825	-1.9983	-2.986	-3.3848	-3.4973	-0.87228	-0.074883	-5.8194	-6.6709	-5.6687	-1.3051	-3.8902	-2.0134	0.22479	0.78683	0.21221	-2.908	-4.3045	-0.22517	-3.1788	0.049394	-0.87608	3.4388	-3.766	1.7695	-5.4996	-3.8951	-1.408	-4.9136	-1.4136	-1.6966	-1.6268	-3.0019
-15.092	-16.312	-14.469	-11.407	-12.831	-12.345	-14.052	-11.267	-12.254	-11.604	-15.403	-15.468	-12.186	-13.663	-11.707	-12.151	-14.216	-11.78	-9.7146	-12.795	-9.9678	-14.216	-11.178	-18.529	-13.074	-17.101	-14.321	-9.9424	-10.351	-12.13	-10.504	-11.452	-12	-13.914	-16.266	-14.567	-7.6712	-11.223	-14.452	-10.289	-13.404	-13.015	-11.906	-13.027	-14.877	-10.148	-11.165	-12.516	-13.877	-11.094
-1.9488	-7.1357	-5.412	-5.545	-4.2807	-1.62	-1.8837	-2.5573	-5.1016	-8.549	-3.2948	-8.7301	-6.312	-4.2113	-5.0757	-1.9276	-2.2096	-6.3777	-5.5414	-2.0388	-6.1747	-10.309	-5.9959	0.45451	-1.2843	-5.7309	-5.7446	0.63212	-5.1505	-5.3023	0.4152	-4.5062	-1.6499	-6.1285	0.36621	-3.0834	-2.5932	-1.6788	-3.5867	-1.5503	-0.74798	-3.7723	-4.6814	-0.01691	0.51765	-6.392	-7.1848	-4.2049	-4.0853	-6.5349
-10.535	-14.382	-18.232	-14.89	-10.557	-12.806	-12.547	-6.4239	-12.698	-9.4158	-12.922	-11.967	-11.187	-7.6661	-17.571	-11.428	-13.615	-11.486	-10.223	-13.14	-20.234	-11.706	-14.373	-10.59	-9.5388	-13.905	-17.148	-14.095	-14.134	-17.028	-16.036	-10.638	-14.538	-11.218	-14.152	-16.135	-18.642	-19.085	-10.828	-16.409	-14.221	-9.1523	-17.635	-12.328	-11.774	-8.4364	-14.009	-19.366	-10.923	-16.904
-2.7036	-1.987	-5.1325	-0.51392	-3.3631	0.15095	2.5872	-1.6274	-1.1433	0.80806	-2.051	-1.5648	-3.455	2.8711	1.0792	2.439	-0.80089	-2.7132	1.0262	-2.4781	-0.39222	-2.1254	-0.54262	1.1093	0.91346	-2.0023	-2.5564	-2.2518	0.83728	0.82697	-0.62007	-2.6959	-1.5397	2.9601	-0.15857	-2.1154	-0.18477	0.18364	-3.2651	-0.61706	-1.1212	-2.5973	-0.16868	0.43874	0.60255	-0.63683	-2.0549	2.2054	-0.93365	-1.7296
-3.9012	-5.6319	0.46395	-2.328	-3.8039	-3.8621	-7.0002	0.8375	-1.1273	-6.0291	-1.5275	-5.1031	-0.33747	-4.376	-3.3319	-4.524	-7.0488	-5.5311	0.7957	-3.5412	-0.1133	-3.8987	-0.13006	-3.0622	-3.9632	-1.4702	-1.8536	-0.063622	-2.0593	-4.4171	-5.027	-0.96179	-4.4942	-3.9001	-4.8811	-1.8765	-5.3791	-3.9815	-2.4685	-4.2788	-6.0534	-2.2177	-0.68055	-2.6882	-8.8994	-3.5916	-3.1748	-5.9052	-7.5049	-5.9986
3.8322	7.2692	12.09	3.0571	8.8827	4.7543	11.985	8.3468	6.3457	8.9124	9.1996	9.1194	10.321	5.9718	0.5761	13.121	10.207	9.4595	9.3114	7.2604	8.3556	4.2019	4.6361	9.1763	10.319	9.3587	8.084	7.8836	6.2525	5.3941	7.6676	12.791	6.2565	6.6903	5.815	7.4114	8.9673	6.6624	5.8307	9.319	11.818	8.4335	6.724	7.0143	7.6206	7.0155	4.6553	7.3892	6.7798	11.271
-7.8414	-17.319	-9.542	-14.748	-8.0962	-14.553	-11.94	-12.968	-11.114	-14.343	-8.2285	-13.518	-10.647	-9.7147	-13.132	-14.55	-13.645	-9.4719	-10.636	-13.468	-9.5083	-18.116	-12.754	-5.8887	-11.213	-12.308	-10.771	-10.582	-12.369	-14.71	-10.961	-7.1456	-12.15	-12.263	-14.878	-15.423	-12.182	-11.505	-14.926	-12.649	-8.6522	-12.363	-7.1442	-15.668	-16.281	-13.926	-11.937	-11.865	-9.1757	-11.346
-3.3342	-7.0581	-2.3413	-7.685	-6.8106	-6.8232	-4.048	-5.8207	-5.6635	-4.8262	-9.9268	-4.648	-4.5108	-7.2041	-0.30793	-7.0299	-1.5321	-7.5688	-6.6578	-3.3736	-3.1269	-2.2248	-2.5789	-8.9223	-8.9061	-5.419	-5.6494	-5.8282	-7.2869	-1.9741	-6.8699	-8.8834	-9.4068	-3.3917	-5.6953	-6.5604	-4.8524	-8.105	-6.065	-4.6667	-6.3151	-7.9605	-4.3429	-7.3814	-4.2296	-4.0962	-7.3904	-1.6138	-1.2892	-6.1834
-11.759	-16.647	-11.28	-13.991	-18.257	-11.214	-16.966	-12.189	-13.015	-14.764	-14.544	-15.987	-10.56	-13.09	-10.492	-13.313	-14.206	-15.202	-15.798	-11.669	-13.942	-14.459	-11.554	-11.629	-12.185	-16.842	-12.301	-16.71	-12.057	-13.067	-8.3917	-14.084	-15.202	-12.664	-12.339	-9.9149	-19.01	-13.174	-12.353	-12.437	-8.968	-11.898	-8.9267	-15.517	-11.064	-12.58	-10.635	-11.773	-14.368	-13.663
0.6372	-0.052204	-1.0896	-1.3978	-0.018232	3.8062	-1.8381	-8.7163	2.8941	0.035905	-0.75259	1.27	-1.0209	1.2048	3.1254	0.10932	-0.29617	-2.6277	-2.4278	0.53659	-3.0818	-1.5712	0.42525	-2.5238	-4.8977	-1.8172	3.1335	3.2629	0.35194	-1.8805	-1.3532	-4.5811	-0.98326	-2.9934	-0.97009	-0.91319	-4.8755	-1.1281	-1.6337	-3.648	-2.3972	-1.4928	0.17481	0.45222	-3.8554	-2.4795	-6.7813	-0.92932	-0.98132	-4.802
-4.018	-2.1091	-0.49476	-5.3141	-2.5064	0.71267	-2.4824	-3.747	0.68124	-4.3643	1.1812	-2.3077	-5.2461	-2.7858	-3.081	-1.092	0.28091	1.233	-6.7853	-4.5336	-6.5217	1.9624	0.25445	0.20164	-4.1339	-1.1651	-2.1476	1.0372	-1.6188	-1.4737	-1.2272	-1.2558	-3.9744	-4.9667	-6.2665	-1.8845	-4.7163	-5.8409	-2.7081	-5.7706	-1.955	-2.6922	-2.8305	-1.3815	-3.564	-4.5795	0.80559	0.51267	1.5493	-10.035
-4.8155	-8.7478	-4.6965	-6.6234	-5.344	-3.389	-6.8418	-4.1641	-10.618	-8.3859	-8.9521	-3.4406	-9.3873	-7.3158	-7.4086	-5.2493	-5.5041	-5.8897	-3.8803	-6.0016	-7.1343	-5.6883	-5.3647	-2.5547	-4.3195	-4.1136	-3.1945	-4.887	-12.495	-8.047	-7.9159	-3.0856	-8.4321	-3.5016	-6.6481	-11.176	-4.882	-6.7133	-9.5215	-8.4716	-2.9827	-7.4288	-11.222	-6.0666	-9.9935	-6.943	-9.2114	-3.0506	-7.0256	-9.2996
0.86468	-4.0911	-4.0237	1.3516	-1.2464	2.0482	2.9626	-3.652	1.5322	-0.93221	1.816	-2.3587	-0.20245	-1.6718	1.3405	-0.47716	4.8207	-3.7185	-6.9689	-2.1597	-0.98235	1.2614	-5.3847	4.832	-1.781	-1.6105	1.0053	-2.8591	-3.0037	-2.1023	-5.4915	-0.92525	-2.4255	-1.957	-2.2193	-3.8786	-4.7177	-1.8006	0.18491	-1.325	-1.6593	0.74688	0.88897	0.50553	-3.0253	0.11386	-3.3734	-3.5476	-0.94179	1.4401
-2.1979	-2.9182	-2.7071	0.45296	2.1567	2.5715	-2.6366	-1.129	-0.73588	2.7969	-1.2581	-2.8542	-3.1658	4.6052	-1.1074	-3.1859	0.7059	-0.64905	0.52372	-1.6084	-0.40965	3.2178	-0.37169	2.3576	-2.8452	1.1754	-8.5554	0.0029048	3.0207	1.669	1.9001	2.1289	-3.9577	0.78449	0.11835	-2.2033	-4.9776	-3.386	2.0436	4.279	1.8773	-6.8107	-1.3928	1.592	-3.4116	-2.1211	-4.0258	0.16469	1.4501	-2.7689
-13.313	-14.237	-10.261	-12.413	-15.24	-13.893	-15.167	-10.384	-13.37	-15.347	-14.847	-19.274	-19.125	-16.58	-16.787	-16.906	-16.632	-14.265	-11.935	-16.205	-15.448	-15.404	-18.328	-15.605	-14.014	-14.928	-12.905	-15.65	-15.341	-14.756	-14.06	-14.516	-18.913	-15.136	-14.603	-14.831	-12.79	-12.666	-13.46	-20.786	-13.482	-16.79	-22.345	-17.347	-13.426	-11.008	-12.352	-14.32	-13.71	-17.903
-2.4879	4.1546	-0.09131	1.5694	2.725	4.6979	3.2164	-0.5999	0.56406	-2.0901	0.78757	2.6091	0.9768	-1.7444	7.0181	5.3221	1.971	2.1442	4.3923	4.4877	3.9768	3.4336	2.1047	5.7629	-0.40118	1.9271	2.9046	2.7468	4.0885	4.5293	2.87	1.3544	6.5191	4.7716	1.8995	5.8149	2.3217	-1.2297	2.7626	1.6964	3.8388	4.1018	-0.86254	3.9731	1.1807	0.26707	3.1777	0.7241	4.7133	0.92781
-8.8932	-1.0526	-2.8921	-4.3008	0.68845	-5.3739	-3.5984	-0.27627	-0.87173	-0.3298	-4.1551	-2.7986	-0.72499	-0.049845	-0.7587	-2.2393	-1.672	-2.0885	-2.3754	-2.3852	-4.9551	-0.84511	-11.348	-5.7567	-2.0186	-6.4163	-5.6658	-4.7705	-1.6063	-0.93318	-2.8507	0.56818	-2.7711	-1.4903	-5.5518	-0.92511	-6.97	-5.3622	1.4538	1.1117	-4.6665	-0.15532	-2.2131	-2.2135	-5.0073	-1.7353	-3.9861	-2.2251	1.5101	-4.8102
-0.65159	3.4908	3.1664	3.7924	3.3742	4.4262	1.3979	-2.1963	6.5258	6.854	2.1009	2.5685	4.1856	2.5156	3.0753	3.7401	4.0972	4.8225	6.307	8.1551	5.1265	-1.9443	2.4219	1.1866	5.4764	0.15683	3.9951	-0.51356	6.406	0.13467	3.9962	1.9406	3.1621	0.71613	6.6568	8.9926	3.8149	-1.2238	2.5889	3.9768	2.2181	2.7864	3.2122	4.8291	3.3751	-2.3278	4.1509	1.1265	2.5899	3.7917
0.079704	2.2526	4.1331	3.4015	8.3871	2.0171	5.7266	0.49445	4.5372	1.3959	4.9231	1.9754	4.9985	4.1081	3.3904	2.5572	2.1567	6.9639	-1.3764	1.9679	3.4729	3.7318	-1.0333	-1.0224	1.1446	0.1265	1.6584	1.7092	2.4146	0.60435	1.0382	2.7959	0.73356	3.7157	3.546	0.20158	5.1701	2.9249	2.2904	3.0528	2.3226	-1.2631	6.6164	3.6798	2.5142	-1.9897	3.3463	-1.5994	-0.13735	2.0744
1.9011	9.4657	4.3188	6.4794	5.4583	1.817	9.3127	4.9153	7.3237	10.4	10.94	6.5735	5.7578	5.1813	5.7583	7.2718	8.0484	10.86	10.263	7.776	9.8446	9.7539	7.32	9.6488	5.7518	7.937	11.207	6.0355	8.0225	9.6343	6.5839	5.7682	5.2716	3.0109	6.4992	8.1925	5.9409	3.3118	5.5949	7.2594	4.7327	11.318	5.8928	5.9122	6.5175	11.721	5.2927	8	8.6188	4.0178
-8.9235	-5.5328	-6.2867	-1.495	-3.1254	-2.051	-2.1807	-3.9695	-4.3645	-3.3321	-6.699	-7.167	-4.7419	-5.5536	-0.53201	-3.4435	-5.7221	-3.4638	-5.3779	-7.1508	-9.7286	-8.9961	-5.4341	-10.88	-4.2442	-6.3079	-2.476	-6.9743	-3.715	-3.5154	-7.6621	-3.9895	-9.3392	-5.4437	-3.5526	-4.7045	-3.9866	-3.0184	-6.6436	-3.72	-5.0397	-5.7527	-8.8868	-2.9854	-7.0576	-5.9214	-3.4607	-3.5826	-3.4197	-3.1591
-0.42943	-5.9351	-0.22737	-0.11946	-3.3512	-7.6536	-6.7112	-8.3156	-1.1854	-5.2177	-7.7561	-3.5657	-5.9488	-5.9191	-6.9239	-3.3452	-5.8347	-3.674	-5.4484	-2.5756	-4.2184	-4.5538	-3.3107	-4.7749	-6.0235	-7.0068	-6.5606	-3.0555	-1.8525	-3.9648	-3.9022	-4.5203	-7.6955	0.37843	-1.9255	-3.2708	-2.1576	-4.4143	-5.8981	-8.7287	-1.8616	0.35635	-1.2614	-3.1435	-1.7711	-3.3883	-3.0901	-4.5578	-5.7037	-6.4691
2.252	5.461	0.18911	1.5926	4.3513	4.2491	4.4962	0.53057	3.806	4.3956	5.5406	2.2827	-0.30025	3.0243	5.1118	8.4104	3.1137	3.9193	2.1873	3.7295	2.8665	7.2043	7.0975	2.1229	4.0815	0.0065486	2.2558	2.3323	2.2019	4.9684	5.2611	2.9795	3.5038	5.1458	5.226	5.4442	8.3818	1.0513	3.3849	2.6709	3.6174	5.138	4.6798	5.2594	4.5861	3.7975	7.4132	3.0376	-0.024451	4.9985
4.6554	2.7579	5.845	3.6834	2.8565	2.4917	4.1527	-0.3068	7.5952	6.3843	0.3748	1.9096	2.2352	4.2754	5.3351	-0.33728	0.27126	1.1813	-2.5884	6.8062	4.2715	5.9397	3.1566	-0.7945	2.6547	1.882	-0.66085	1.144	3.2017	4.1653	3.4278	0.20963	0.31131	1.7723	5.0064	3.7756	3.1219	3.478	4.4052	6.394	0.75598	2.3219	3.7989	3.2697	-2.0791	2.8062	1.2049	0.99727	1.1524	5.6317
4.6135	3.2143	2.6522	3.0082	3.2015	6.4384	5.4644	9.2132	3.1414	5.4862	8.9139	2.2382	4.3282	3.9046	7.7632	3.2169	5.9598	4.5081	6.7774	-1.5596	-0.5797	0.007698	0.67935	2.1592	2.4984	2.0576	5.4124	8.773	2.457	5.5492	5.6069	4.0993	2.6966	-0.45337	4.5542	3.6973	6.0309	3.3817	3.766	4.8664	5.8909	2.5907	3.2476	2.2451	7.2621	-0.20178	-0.35041	5.5252	4.6366	6.5345
-11.959	-9.1407	-8.6209	-16.872	-10.71	-11.344	-13.822	-12.248	-12.35	-11.986	-10.481	-11.267	-9.4488	-11.281	-12.339	-9.3407	-15.983	-9.2988	-9.7211	-9.7509	-9.8981	-9.4103	-10.555	-11.233	-11.145	-8.4638	-11.617	-6.3531	-10.455	-11.317	-10.392	-11.636	-9.7253	-11.87	-9.8198	-7.1966	-7.8428	-15.161	-12.641	-9.1659	-8.8892	-9.4562	-10.034	-11.67	-11.645	-10.726	-4.7367	-8.7168	-10.099	-14.221
-5.9208	-0.7925	-0.89048	-2.7364	-7.3835	1.2308	-1.7705	-4.6617	-1.4032	-1.3579	-3.4186	-7.694	-4.8797	-1.8129	-2.448	-6.2735	-7.4882	-3.2267	-4.0542	-6.6022	-2.5175	-7.6502	-6.4033	-3.1757	-4.2934	-1.9314	-0.2178	-7.6236	-4.5917	2.1849	-6.0949	-7.6349	-4.5983	-4.586	-3.1395	-2.6912	-2.4722	-4.1198	-4.5634	-1.1436	-1.9875	-3.2243	-3.6403	-4.4047	-5.1467	-4.5646	-7.8036	-2.9653	-3.3192	-3.9172
-1.2209	-1.0699	-4.0604	-7.7265	-2.6614	-0.13557	-8.4361	-4.6738	-3.9357	-2.5737	-2.731	0.97202	-4.7666	-2.5344	-0.11017	-0.25091	-0.62727	-1.2299	-1.9913	-1.5577	-4.6763	2.5344	-2.3705	-4.4342	-5.1855	-2.5944	-3.029	0.36475	-4.8386	-3.341	-5.3708	-4.2035	-4.7369	-9.3577	-0.78823	2.276	-4.2114	-0.7023	-5.1323	0.82805	-7.5408	-1.2206	-1.3302	-5.3692	-1.4475	1.6376	-0.90234	-5.2211	-4.9784	-2.1534
-14.282	-12.9	-5.1575	-11.452	-11.588	-7.8932	-11.703	-9.2711	-7.0743	-4.0867	-10.35	-10.481	-8.6269	-3.2216	-8.8127	-7.0091	-9.3523	-6.4232	-8.8091	-14.26	-8.6725	-12.718	-10.074	-7.5599	-9.0037	-9.0341	-7.7997	-14.561	-9.6455	-8.6553	-11.034	-7.9018	-9.5266	-9.8019	-7.3999	-8.1687	-4.9037	-4.9535	-9.2677	-9.4353	-9.1354	-14.508	-10.838	-12.401	-7.4636	-9.55	-7.282	-8.2764	-9.8057	-6.1735
-9.8252	-9.5956	-9.5912	-5.8239	-9.3101	-9.0895	-13.432	-10.764	-10.314	-11.892	-7.4419	-8.7188	-10.696	-5.5524	-10.061	-13.179	-10.96	-5.989	-8.3093	-9.799	-9.0402	-5.405	-9.3952	-7.0585	-8.7033	-6.9151	-11.415	-7.8025	-8.3495	-12.7	-7.1849	-10.961	-9.4242	-6.8309	-11.312	-11.772	-6.5116	-6.6965	-10.961	-12.489	-12.868	-6.4694	-12.767	-5.173	-4.3338	-8.4637	-8.6513	-6.6792	-11.725	-9.6608
-13.67	-8.0806	-13.465	-12.559	-8.076	-14.349	-8.6485	-10.836	-14.615	-11.675	-10.669	-10.54	-10.735	-12.932	-10.53	-9.9202	-7.2914	-12.761	-10.476	-10.229	-14.92	-16.695	-10.535	-15.947	-12.422	-10.14	-12.249	-8.4435	-10.278	-17.55	-12.12	-10.126	-15.871	-10.877	-12.453	-9.7463	-11.806	-8.4415	-7.3017	-11.613	-6.9931	-13.419	-8.8117	-12.379	-14.781	-17.1	-13.841	-6.0234	-12.507	-10.527
-8.2425	-5.857	-9.1147	-4.6826	-3.0423	-6.7908	-1.7605	-3.5959	-2.7145	-4.3791	-2.7173	-3.7442	-7.5169	-8.7404	-6.2347	-4.8134	-7.2823	-1.689	-2.0605	0.52079	-2.6888	-7.1779	-4.851	-5.3638	-5.6941	-2.5095	-4.9255	-3.4884	-1.9648	-5.8009	-7.8293	-3.4022	-8.3082	-0.090641	-4.2646	-3.9442	-9.341	-5.1945	-5.5529	-3.8636	-4.8924	-5.4925	-3.6967	-1.9152	-0.40283	-9.9869	-7.3265	-3.7804	-2.6063	-2.5024
-9.5674	-11.173	-8.7276	-7.1805	-12.528	-8.9544	-11.191	-14.922	-9.584	-13.64	-9.9884	-9.2155	-13.449	-5.9852	-7.8494	-8.4126	-5.4699	-10.369	-10.518	-6.1733	-10.248	-14.989	-9.4107	-8.7918	-9.9179	-6.5554	-8.167	-6.501	-10.199	-5.3767	-11.417	-3.9836	-8.4172	-6.0144	-12.548	-7.4757	-8.8804	-8.3325	-13.505	-8.0259	-11.098	-11.573	-10.015	-13.916	-13.525	-8.4912	-10.893	-10.565	-8.1336	-10.962
-2.2495	-7.2989	1.5359	-4.8008	-3.4421	-5.0464	-4.8029	-7.1166	-10.133	-6.3274	-8.0139	-9.051	-3.2481	-1.1852	-1.5591	-4.7001	-3.0071	-7.5108	-1.7076	-6.0076	-3.8052	-5.1037	-4.8628	-3.4773	-2.5851	-6.1493	-1.1495	1.4925	-8.1088	-5.4256	-1.4998	-3.964	-2.3797	-6.0391	-5.0273	-1.6904	-6.7906	-2.8964	-6.4889	-5.5882	-1.5751	-7.6778	-4.466	-10.143	-8.4093	-2.3535	-0.32424	-1.7614	-3.5926	-3.0068
0.88387	-1.5954	-2.8629	-0.12172	1.8144	-0.052465	-0.24575	-1.3514	-0.46208	3.4558	4.46	0.39278	-0.79318	0.9835	1.4433	-3.0418	-0.21823	1.6901	-1.4845	3.276	-1.8882	2.9326	0.83351	-5.1063	-1.5401	2.6584	-1.4996	-0.042956	-0.004572	1.4571	-2.1925	1.1102	3.6255	2.8402	-0.087838	-1.0928	3.6529	-0.30388	0.10718	1.5075	-1.1104	5.3548	0.23146	4.6228	-0.21904	-3.2579	-1.3988	1.7752	1.5848	-1.4412
6.0294	-2.1023	3.7886	4.7991	0.087775	-1.6257	3.0374	2.2263	0.60698	0.50089	2.7979	2.7848	-5.4499	1.1278	0.33925	5.539	2.6129	2.1607	1.816	0.6601	1.0258	1.178	1.0491	0.88573	-0.98373	2.1825	2.2777	0.98906	3.0898	6.1216	5.2121	-0.97347	1.4855	-1.5893	3.9259	7.3143	4.4153	1.1957	2.5215	2.607	-1.8178	-1.5244	3.2186	-0.82431	0.97471	-2.0456	-1.6634	0.083017	0.70621	2.1975
10.16	9.4367	3.9766	-0.05732	7.3342	3.9215	5.9344	3.6141	3.1527	4.5338	7.4855	4.9473	4.0227	10.172	9.0867	6.3058	11.338	8.7894	8.1676	5.3618	2.5321	4.0471	10.238	4.9743	4.6681	3.2055	7.7964	4.6531	7.9216	6.4576	4.3688	6.2603	7.2193	11.242	6.156	12.511	3.7162	7.9764	8.0158	7.724	10.382	8.1497	8.8766	5.6016	6.5405	2.0468	6.6551	4.7741	5.0061	2.9429
-17.891	-22.107	-23.867	-19.471	-20.033	-25.043	-22.873	-23.175	-21.276	-23.229	-26.644	-25.416	-21.659	-22.876	-24.929	-19.471	-19.802	-19.484	-23.627	-20.728	-18.284	-23.211	-21.976	-24.796	-23.937	-25.509	-17.594	-22.053	-22.233	-23.044	-24.604	-21.756	-21.356	-23.944	-19.138	-19.61	-26.524	-26.786	-23.175	-23.099	-18.012	-20.352	-17.85	-21.729	-22.212	-20.904	-20.314	-24.52	-16.81	-24.487
-8.4531	-7.4632	-7.3495	-4.5036	-10.968	-12.646	-10.923	-6.9677	-6.1731	-13.315	-7.8369	-8.2313	-4.1648	-6.4102	-5.7534	-10.611	-10.84	-9.1212	-9.1389	-9.449	-9.201	-7.8052	-10.266	-7.896	-9.0812	-10.694	-7.9576	-9.7388	-14.176	-9.1462	-10.022	-8.3377	-8.7577	-10.631	-9.9438	-5.6592	-11.238	-10.16	-8.5475	-13.83	-9.8002	-8.2699	-6.8952	-7.9024	-11.284	-6.2921	-10.035	-9.251	-8.5023	-11.518
-27.025	-23.264	-21.503	-22.064	-20.031	-22.184	-21.013	-24.762	-26.212	-24.866	-23.83	-20.93	-21.72	-19.311	-25.409	-21.354	-23.177	-22.572	-22.718	-22.974	-18.643	-20.945	-23.466	-23.915	-23.944	-20.192	-23.641	-22.259	-21.552	-23.303	-23.012	-22.912	-19.592	-21.25	-21.735	-23.384	-24.149	-22.41	-18.582	-24.743	-21.084	-20.351	-25.127	-16.643	-17.296	-26.635	-26.493	-20.909	-17.52	-19.573
-0.96172	5.0948	1.385	4.9012	-1.0923	1.693	1.2912	0.20113	-4.2619	0.30585	0.73735	0.95717	0.84308	-1.6949	5.0482	3.0295	-6.5206	-0.24008	0.591	-4.9446	4.0231	4.3134	3.4011	2.0404	-1.4439	2.2337	2.9339	0.84562	-0.31515	2.6411	-0.12621	3.3083	6.0428	1.0862	-1.5604	5.5678	2.9417	-1.516	1.025	-3.8322	5.7464	-1.5626	-3.1548	5.1468	-0.20167	-1.9644	0.52878	0.21592	1.4276	3.6488
-9.2981	-16.129	-14.53	-13.913	-14.827	-9.839	-14.985	-12.883	-8.8152	-13.232	-10.259	-10.6	-10.881	-10.017	-11.914	-18.645	-16.029	-9.1074	-11.057	-10.042	-13.252	-11.641	-10.572	-17.518	-13.278	-15.273	-14.129	-17.909	-12.893	-10.792	-15.958	-11.479	-12.548	-9.616	-10.259	-15.174	-15.176	-11.156	-14.084	-10.773	-13.28	-13.514	-19.879	-13.722	-13.899	-19.6	-17.085	-12.673	-14.006	-13.888
-2.434	0.47764	-2.3837	-1.3858	2.2302	2.1542	-5.7193	-1.4089	-6.5286	-1.7374	-6.3201	-2.6421	-1.2846	-6.3801	2.5418	-2.1784	-7.8755	-0.10096	1.2644	3.4438	-1.271	-2.1549	-7.1807	-2.7297	0.26523	1.562	0.071804	-4.1107	1.5737	1.6089	-5.1026	-0.79244	-1.697	-2.4177	1.0414	-0.0057371	-1.0474	-0.57738	0.49821	-1.17	-2.3023	-3.1049	-1.742	-2.8253	-2.811	-1.8718	-1.7246	-0.13325	-3.8029	-1.8875
2.8594	-2.3376	1.1109	1.7596	-0.33511	1.2324	-0.60528	-0.8672	-1.8035	-2.3799	-1.5848	1.8547	-0.15794	-2.8419	-4.272	-2.4464	-7.4261	-3.7057	1.3958	-1.1376	-0.35674	-2.8559	3.2111	2.6351	0.042381	-2.4407	0.502	-0.5152	2.1669	-3.1952	1.1691	-0.060916	-1.2459	-0.38969	-0.98224	-1.675	-1.5724	-4.4805	-1.2296	-1.9338	-1.7584	-2.1999	1.29	0.054542	2.9132	-0.36996	-3.923	7.377	-4.8177	-0.4046
-9.5921	-10.396	-6.384	-2.9917	-5.0268	-8.2042	-1.7804	-10.167	-4.2527	-9.894	-4.8332	-10.304	-7.5386	-5.5709	-4.182	-6.6886	-3.7369	-2.4378	-1.5087	-0.5588	-5.7524	-6.0721	-6.321	-5.0219	-3.7552	-4.778	-3.4254	-2.1913	-4.8889	-3.4877	-9.7609	-5.5579	-8.4762	-4.9609	-6.7642	-2.3437	-7.4572	-3.3716	-4.4593	-6.6832	-7.6079	-2.5863	-5.2705	-4.9441	-0.03774	-8.8039	-7.6502	-7.6716	-11.185	-6.0622
6.5774	3.3194	8.3587	7.4278	6.4749	7.4584	6.9491	3.941	9.739	7.2627	5.7586	5.3384	9.0799	7.4794	3.8471	8.0325	8.3136	4.1295	6.6043	9.7127	9.9157	3.0906	3.3293	6.1126	10.325	3.2653	9.6426	8.4779	3.9067	6.687	4.6464	8.1197	6.5379	4.8232	12.565	3.1639	6.141	9.2591	7.8867	8.3417	9.8029	4.1476	7.7812	8.1834	6.3038	7.2869	8.2934	6.6047	3.0492	7.7994
-10.565	-15.618	-13.326	-12.572	-12.409	-7.1751	-12.414	-13.238	-9.0121	-14.089	-9.6623	-12.588	-12.896	-14.48	-7.6027	-9.0411	-12.42	-12.676	-9.4619	-8.514	-17.759	-10.393	-13.008	-9.8228	-9.7647	-9.1849	-12.955	-12.021	-7.2075	-14.582	-12.854	-12.172	-10.992	-11.611	-8.2821	-10.85	-14.032	-9.7173	-13.639	-16.037	-9.0274	-8.5824	-10.791	-8.4832	-12.699	-10.657	-12.251	-12.29	-11.815	-9.4752
-1.1962	1.2043	-2.4479	-2.0395	-3.3072	-0.98607	3.8981	2.8692	-5.158	-2.079	-1.0866	-2.6533	-0.68412	4.4284	-3.1773	-3.2691	-0.17298	-2.5172	1.0765	1.3542	2.9568	0.17183	-3.7827	-4.2141	0.68708	-2.2828	-1.47	2.874	0.33344	-0.45391	1.1761	-3.0639	1.0396	3.6848	-2.6562	0.48826	-0.96656	3.0016	1.4871	-3.4241	-0.82522	-0.36237	1.4533	-0.71931	2.7839	4.2814	-4.5259	2.406	-3.9837	4.9841
-12.95	-9.3601	-8.5213	-12.177	-7.8703	-6.9979	-6.0681	-10.853	-9.3298	-8.5162	-6.777	-11.056	-5.9631	-8.7115	-14.533	-14.271	-6.4962	-8.6578	-11.629	-7.7058	-4.135	-10.565	-9.2333	-9.0894	-7.8706	-6.2517	-8.1495	-5.5595	-5.6283	-7.195	-7.6063	-10.858	-10.146	-10.403	-12.196	-14.448	-5.4272	-7.0334	-6.8575	-8.4734	-7.015	-13.625	-13.07	-7.9956	-12.163	-8.4707	-7.9508	-12.355	-6.9331	-9.9474
-11.977	-9.2741	-11.02	-11.991	-6.7532	-8.6968	-8.5361	-7.0803	-7.9022	-10.344	-7.9338	-7.4302	-9.0009	-8.5181	-9.4867	-6.6621	-13.024	-4.9167	-9.1977	-5.1342	-8.7741	-10.452	-9.3988	-14.024	-11.141	-7.4413	-10.63	-7.5516	-14.185	-3.7778	-12.762	-7.6222	-9.1041	-10.895	-13.892	-3.9642	-3.7746	-8.1936	-10.567	-11.315	-7.1769	-11.272	-11.693	-12.006	-9.7665	-14.664	-9.0487	-9.3334	-9.3896	-9.7339
-12.365	-18.973	-13.677	-21.024	-14.351	-9.4393	-15.732	-12.524	-17.802	-17.277	-15.397	-14.282	-17.598	-15.717	-15.01	-12.28	-13.946	-15.776	-12.489	-15.019	-12.135	-17.335	-22.446	-17.021	-15.701	-14.679	-15.138	-20.092	-15.733	-14.57	-16.568	-13.35	-9.1374	-13.405	-11.79	-15.125	-19.274	-13.399	-13.073	-13.584	-11.433	-14.912	-11.845	-12.977	-10.945	-17.236	-16.673	-14.621	-11.698	-10.757
-2.2312	4.6239	1.3263	1.9905	5.97	-0.86171	4.6118	7.2681	1.9218	2.7821	6.0857	1.4092	0.27665	6.292	8.6808	7.8003	2.9324	-2.0385	3.2291	0.90775	3.2141	3.4548	5.932	2.8976	-1.6062	3.328	4.1642	3.0427	-0.43105	0.91822	6.0795	-1.4874	5.2853	6.5043	4.8964	-4.0772	4.0856	3.848	1.6447	1.5601	1.0972	5.3226	3.6815	3.0249	2.9663	5.1988	-3.1594	3.217	0.078574	6.5273
4.8579	-0.854	-1.7476	3.3122	2.2422	-0.78846	1.0592	1.8578	-3.0859	-0.0813	-1.1819	3.4609	-2.8023	1.078	-4.0011	0.98311	2.6025	1.933	-0.466	1.6662	-1.784	-0.07119	-0.53628	1.24	0.60688	1.7529	5.1293	-1.1462	1.782	2.1414	0.9128	1.2663	3.7605	-1.3964	0.63201	-3.117	0.55189	2.8566	1.4531	-4.9004	3.6979	2.9073	1.1492	2.8309	-4.4689	2.8416	3.1274	0.3487	4.5236	-0.26754
-5.0105	-9.4669	-6.6442	-8.4333	-9.0683	-8.2691	-8.4812	-9.7444	-6.6607	-4.802	-8.8797	-7.0569	-4.5028	-10.154	-9.3515	-2.8765	-4.5584	-7.5476	-9.6779	-4.15	-10.797	-8.5945	-5.3	-7.9678	-7.5051	-7.0656	-10.805	-6.7271	-11.411	-4.7116	-8.4449	-7.8616	-5.2741	-5.2133	-6.3433	-4.716	-7.9957	-9.1386	-6.8161	-9.7799	-11.772	-4.0645	-5.7962	-5.5148	-11.44	-6.2911	-8.0825	-7.3051	-9.5547	-5.3684
2.1783	3.5173	2.9183	1.8069	1.7518	-2.98	1.6717	1.6568	6.443	1.9824	1.1861	3.5428	0.94831	7.9886	3.3719	3.4107	6.7908	1.2774	6.1804	1.8037	4.7446	4.6913	1.9716	3.32	3.98	3.6938	5.1769	4.6907	4.8887	3.3319	3.1047	0.58895	0.19616	1.4121	8.7717	7.5148	9.1962	3.4162	2.5133	2.1196	3.7441	0.96104	6.272	-2.0826	0.62813	2.7735	1.178	-0.1505	1.8878	1.9868
3.1152	2.3971	5.867	1.9078	0.91054	2.999	1.4724	-2.522	0.47441	1.0695	5.6718	-0.77965	0.17068	-0.83404	3.9591	5.6095	1.1062	0.70441	3.9068	2.7496	3.2236	-1.4119	0.61678	3.6377	-0.75189	4.4791	-1.4015	1.1075	3.454	3.7884	1.2523	-0.28254	1.889	-0.64507	3.0423	3.8231	4.0184	0.93234	0.93058	0.2463	-0.016672	3.3447	3.3279	2.8243	1.0711	-0.46076	1.8843	-1.0413	-0.6444	-0.54497
0.047744	-1.0998	-0.97406	2.776	2.6192	1.2488	2.5848	0.019373	-0.46627	1.786	6.3677	-0.23502	-0.80472	0.60727	-2.2064	-3.4705	3.5641	5.3997	-2.7343	-3.1131	-3.5979	0.5897	-1.5248	0.46096	-0.41333	3.9454	-0.43248	1.4926	-2.4386	3.2138	-0.072983	-1.6516	3.0006	-2.2516	5.6314	2.2142	-1.6417	0.083441	-0.81017	0.6738	-0.56471	-0.1275	1.0815	1.4929	-1.9667	2.5343	4.4016	1.6671	0.5731	0.29891
-18.057	-14.763	-13.71	-12.932	-19.38	-15.293	-18.378	-12.219	-16.974	-19.455	-16.873	-13.883	-12.001	-15.656	-14.39	-18.951	-14.147	-19.339	-15.781	-10.051	-19.222	-11.754	-21.584	-16.038	-15.978	-14.052	-16.493	-12.771	-21.323	-11.99	-11.455	-16.968	-18.973	-15.69	-15.87	-11.875	-17.114	-16.506	-17.283	-10.712	-13.729	-15.174	-13.726	-17.908	-17.744	-13.054	-10.31	-13.842	-16.568	-16.176
-10.758	-12.015	-16.481	-10.067	-15.681	-14.335	-18.024	-11.773	-13.958	-15.74	-11.253	-11.161	-15.859	-13.649	-18.478	-19.729	-16.642	-13.299	-10.167	-13.862	-16.969	-14.419	-14.444	-15.016	-14.052	-14.149	-14.484	-14.431	-15.822	-17.615	-14.989	-9.8088	-18.877	-13.252	-15.759	-16.717	-15.589	-13.202	-13.723	-15.934	-15.016	-15.483	-16.129	-14.297	-17.418	-12.614	-9.1646	-14.231	-15.232	-14.75
-17.637	-10.517	-9.3685	-12.806	-12.422	-11.312	-11.174	-13.339	-12.288	-10.388	-12.466	-9.2833	-11.081	-13.143	-10.339	-10.331	-13.232	-9.7343	-15.151	-9.6983	-12.372	-9.0665	-12.898	-10.473	-9.5358	-11.956	-13.576	-11.894	-11.019	-6.6651	-13.887	-13.676	-9.6163	-12.74	-12.876	-12.577	-13.639	-10.93	-11.056	-16.848	-13.085	-11.635	-13.361	-13.648	-12.632	-8.9083	-4.7039	-20.098	-14.538	-11.683
-7.0114	-9.7542	-7.2196	-7.3174	-9.1799	-9.2502	-8.2895	-6.7056	-4.5941	-7.2564	-1.9435	-3.6175	-7.5898	-1.7349	-5.8872	-7.1058	-8.8439	-7.8515	-5.536	-2.9465	-7.411	-5.1972	-4.0129	0.52947	-6.7735	-5.5729	-2.2005	-7.2229	-7.971	-4.8893	-4.6831	-5.2944	-2.2468	-5.7061	-6.9004	-6.2407	-9.389	-2.2619	-4.2139	-4.1107	-6.7938	-6.2251	0.24809	-7.9021	-8.6382	-2.5029	-1.1403	-3.0441	-3.0172	-0.77073
1.7829	6.3578	2.5422	-0.19769	5.4884	3.3135	-4.5824	4.8835	4.7628	-3.6313	-3.0856	-0.065204	-1.4969	0.61818	-0.28095	-1.6002	6.7243	-0.20262	1.251	3.3591	0.52291	-0.37573	-1.3429	-4.567	3.3951	-0.066973	4.7653	2.0035	-2.6157	1.9949	-1.6623	0.18731	1.0301	2.389	3.0399	-0.88597	1.1548	2.4832	2.7964	1.2015	2.4297	2.4448	-0.70052	1.111	4.1034	-0.70495	1.7557	2.5902	4.2074	0.93684
-0.34016	2.4485	0.045004	2.9987	-5.5751	-3.0961	-0.79191	-3.8933	-1.8076	-1.9989	1.0844	0.34937	-2.0047	-0.82158	-1.8325	2.1409	-0.69615	-2.2651	1.3097	-2.0474	-4.1485	-5.1868	2.5535	-1.0806	-3.8121	-0.40277	-3.1047	0.99072	1.5294	4.1575	-1.724	2.5375	-1.976	-2.0186	1.4196	1.8416	2.3031	-3.4354	-3.677	1.4734	-4.7424	0.42376	0.15451	-1.0886	1.3314	0.18914	-5.4839	-2.8814	-2.2897	-1.6025
-5.038	-4.9891	-7.2597	-6.2618	0.55908	-4.662	-3.7901	1.0957	-5.0467	-3.1651	-6.2893	-0.47426	-1.627	-2.9641	-3.7933	-1.1713	2.4636	-2.9356	-1.9573	-6.1405	-4.0034	-9.2671	-1.6252	0.90378	-2.8244	-4.7006	0.19444	-3.7681	-2.4838	-0.17009	-6.8047	-2.779	-3.306	0.76737	-6.5451	-6.2538	-5.3581	-2.569	-2.4782	-3.4197	-3.9783	-5.4573	-5.3215	-4.8454	-1.8934	-1.9266	-6.0225	-5.2431	-2.5337	-3.8858
-6.1441	-9.7862	-5.7425	-4.0848	-9.9738	-5.2526	-4.3861	-10.705	-11.156	-8.016	-7.3081	-5.0427	-7.5018	-4.8579	-11.946	-9.7181	-7.0703	-8.0714	-5.0537	-6.521	-6.4426	-8.1716	-5.4727	-8.9338	-9.1151	-4.1164	-11.188	-5.6933	-2.1687	-5.0622	-6.0763	-9.1187	-6.5502	-11.142	-6.5318	-7.0704	-7.0466	-5.8588	-9.2304	-8.0954	-6.6975	-8.1727	-13.442	-8.1524	-6.9277	-11.041	-10.279	-10.381	-7.6364	-6.4478
2.2942	1.9335	4.0084	1.4504	3.5793	3.0204	3.2608	5.6152	2.7892	4.5905	3.895	6.1195	1.5856	2.4861	3.3194	0.52131	5.6977	3.4475	1.1022	6.4922	2.6969	4.9351	-0.32049	1.6646	5.0505	2.0668	1.7536	3.8799	3.0204	0.22903	-2.3955	4.8409	-0.9363	1.6143	2.8993	4.3796	2.4302	2.0211	4.3098	-2.3311	2.7193	7.0811	2.3315	0.16738	5.8727	3.3813	4.2393	0.17782	-0.38676	2.6975
0.48799	-2.7898	-1.7132	-1.4286	-2.3253	1.8851	-0.41404	-2.1788	-5.2751	0.17878	-4.8327	-2.0386	-1.31	0.37206	-3.5511	-1.8098	-4.0123	-2.4081	3.5623	1.0417	-7.3681	-4.1686	5.589	-1.4507	-4.9284	0.69936	-1.6938	-2.3102	0.10112	-4.2891	-1.1023	0.74922	-1.5821	0.8663	-0.52308	-0.28095	2.3459	-0.69556	-2.8392	-3.72	-3.6947	-2.8825	3.5933	0.05172	-1.3979	-0.49879	3.2175	-0.90187	-2.6313	4.1639
-8.6412	-11.829	-6.8371	-7.5047	-13.666	-7.2503	-6.5711	-7.5559	-11.553	-10.487	-8.6074	-15.823	-7.4965	-7.7441	-12.09	-4.4895	-9.1292	-11.97	-9.3331	-9.3311	-10.413	-9.0697	-9.6751	-9.5392	-10.524	-6.9235	-11.747	-8.3258	-9.7162	-8.6926	-12.55	-9.451	-7.6603	-9.4839	-7.521	-9.3747	-13.219	-7.2394	-6.9257	-9.2522	-9.4624	-11.057	-14.53	-9.256	-13.247	-4.1035	-7.3498	-7.3125	-9.8606	-12.286
-14.931	-17.23	-11.306	-8.8341	-6.4539	-11.755	-9.5672	-11.418	-12.515	-9.8795	-13.149	-11.397	-20.506	-13.667	-13.803	-16.513	-15.138	-15.004	-13.86	-9.2664	-17.411	-14.933	-12.595	-15.753	-12.938	-10.274	-15.848	-10.408	-18.221	-10.303	-7.1101	-11.205	-9.6336	-10.699	-9.4248	-6.5848	-15.894	-14.19	-14.564	-14.91	-13.361	-11.115	-13.328	-12.397	-4.7112	-14.386	-18.826	-12.302	-6.663	-10.879
-5.9995	-9.4762	-6.4692	-5.5419	-6.2853	-8.0711	-5.1778	-6.1529	-4.5315	-6.8914	-5.9753	-9.5891	-8.1659	-11.209	-7.9829	-5.4743	-2.8228	-6.9242	-8.1289	-8.8146	-5.9647	-6.9001	-1.4554	-5.6614	-5.767	-7.6235	-5.4784	-7.3414	-6.0994	-6.5138	-4.3171	-8.4102	-7.3763	-6.9536	-4.8014	-4.981	-3.1059	-4.516	-9.4069	-4.8231	-8.2184	-9.0871	-6.8868	-5.2599	-10.836	-7.2294	-6.8035	-8.4445	-9.5914	-8.3267
-17.07	-18.823	-8.2821	-15.01	-16.739	-14.807	-12.426	-13.811	-12.592	-13.95	-10.426	-15.419	-13.463	-17.233	-8.8513	-15.242	-15.188	-14.797	-11.745	-17.961	-16.972	-13.151	-17.198	-15.73	-11.245	-13.143	-14.464	-10.301	-10.505	-14.49	-12.16	-17.635	-14.434	-12.855	-12.835	-15.797	-15.977	-13.758	-14.492	-16.819	-12.37	-7.3828	-14.887	-15.406	-19.165	-14.605	-14.519	-18.161	-13.93	-7.9733
-3.7397	1.1478	0.54719	1.0324	-3.2429	2.087	-0.57191	-5.6307	2.6642	0.5017	0.11183	-3.6763	1.5487	-3.646	-2.9286	-0.45153	0.54657	-1.5912	4.951	3.6071	0.87389	-1.9162	-1.1434	-4.322	1.3546	2.0894	0.90114	3.346	0.17615	-0.41321	0.86713	-2.1702	-0.8842	0.34158	-1.8443	-2.6363	-3.4647	-1.591	1.3139	-3.1626	-3.9577	-1.8206	-1.2886	-2.4355	-4.0793	7.034	0.78314	0.53555	4.6199	0.97476
0.84444	-0.46167	6.799	-2.8354	2.0676	-4.4747	5.3802	5.3118	1.6821	6.218	-3.9166	6.7836	2.7206	-1.6818	-1.5583	0.47929	1.0679	-0.8787	0.27533	1.5116	4.2356	1.6149	-0.74307	0.18309	-2.1082	1.0106	-1.6385	1.9619	0.11643	2.2164	4.3755	5.8739	2.4819	3.9305	0.39493	-3.5172	-0.47148	-1.2866	0.32836	-1.5526	-0.18793	0.057117	2.6424	2.0265	1.4589	0.20719	1.7184	-0.84427	3.3599	6.7152
-13.714	-15.486	-11.637	-14.63	-10.139	-15.236	-12.481	-13.77	-10.508	-15.02	-11.408	-14.391	-17.558	-14.305	-9.8369	-13.356	-12.907	-15.458	-11.445	-13.447	-12.646	-13.57	-11.144	-8.6781	-13.972	-12.808	-10.699	-15.355	-17.308	-17.237	-9.8843	-12.846	-13.349	-13.223	-13.478	-16.511	-10.25	-12.679	-9.8285	-11.611	-12.876	-8.1442	-14.098	-15.933	-15.778	-9.807	-12.486	-16.425	-13.086	-14.42
-22.697	-21.952	-25.772	-21.409	-22.584	-19.197	-17.627	-19.669	-20.936	-19.379	-20.795	-22.001	-22.009	-18.775	-22.868	-23.145	-23.274	-24.027	-19.411	-22.387	-27.296	-19.144	-20.674	-21.729	-19.851	-21.879	-20.882	-20.816	-22.422	-18.365	-22.165	-19.525	-21.458	-23.971	-19.043	-19.971	-20.01	-22.976	-18.489	-22.468	-20.934	-20.511	-17.81	-20.569	-19.135	-21.147	-20.999	-22.02	-19.149	-25.407
-1.3188	-3.4645	2.9138	-1.4888	-0.55386	-2.8858	-4.0329	-2.8007	-1.73	-5.786	-3.0018	-4.4894	-3.1097	-8.2753	-4.768	-5.8684	-6.1111	-1.503	-3.2489	-4.032	-0.97041	-7.0185	-7.3986	-2.5585	-1.7365	-3.3293	-6.7199	-3.2245	-1.9891	-2.2675	-2.4223	1.3925	0.58647	-4.5469	-3.3822	-2.1548	-3.6209	-4.0711	-4.7794	2.5366	-4.5231	-1.9921	0.30039	-3.3844	-2.4827	-5.2423	0.2144	-2.753	0.12825	-1.8075
0.64503	-0.75107	2.1987	-2.9674	-2.6446	0.45429	3.8985	1.4804	1.3553	-0.9419	-2.871	1.8303	3.3228	1.4659	-0.65595	3.8796	-2.2526	-2.6625	-3.3046	-0.72805	1.4346	-1.1711	-1.7872	-0.80955	-4.3585	-2.224	-6.9102	-0.3715	1.1619	-0.73986	0.67204	-1.0784	0.73591	-1.9955	0.774	1.8245	0.80343	-0.3582	1.1022	-3.1918	-6.9487	-1.1351	-0.88671	-2.0893	-4.0371	-0.7763	0.091696	-1.6119	-0.85739	-1.061
-2.6132	3.6966	9.228	3.2179	6.7006	0.543	3.8944	1.8274	0.14552	1.83	-0.80224	0.04261	1.0166	7.6699	2.3434	2.2535	1.9874	5.4856	4.4227	2.8376	-1.0532	-0.023025	0.57264	3.0996	3.0149	-3.7317	2.3778	2.9194	0.2284	6.4623	-0.87839	1.6679	6.7804	2.4599	1.0337	2.8888	-2.8907	2.8822	-1.1714	5.0761	5.9032	0.96618	1.3118	5.2037	4.3451	2.2739	-0.88157	2.856	1.2279	0.49229
-2.8526	-7.3386	-8.3615	-8.5393	-5.2932	-9.6001	-8.244	-11.73	-3.8044	-7.4295	-7.8477	-7.6818	-5.279	-5.4684	-7.9525	-6.4039	-9.8481	-8.0931	-7.3415	-6.8252	-3.4581	-6.4947	-5.065	-7.6846	-4.8934	-4.0622	-3.4141	-4.3931	-10.631	-6.6095	-8.003	-10.139	-1.01	-7.8123	-9.7475	-6.1518	-2.8311	-6.7752	-5.7141	-3.5039	-10.769	-6.0239	-7.4626	-1.1835	-9.5113	-9.5052	-6.7821	-6.5777	-9.2651	-8.6271
9.5419	10.346	6.845	9.988	4.3088	11.074	7.3214	8.5675	12.649	8.1752	9.6011	14.853	6.3692	6.3542	5.283	9.1053	10.622	9.6296	8.848	10.052	8.3099	11.954	6.4304	8.9727	8.9575	7.4758	8.6441	9.4705	10.594	7.1928	5.1706	5.5149	4.4793	11.755	8.092	10.342	7.6355	10.138	7.6724	11.938	8.1521	10.74	12.514	10.903	7.1361	9.3897	3.8092	6.0452	8.1173	9.7074
-7.175	-7.9548	-7.5066	-3.7839	-10.354	-4.4709	-11.603	-7.2054	-4.6733	-8.9884	-10.385	-6.4238	-11.434	-13.627	-7.0271	-3.549	-7.9251	-5.2439	-5.2699	-12.82	-5.838	-0.13334	-9.3708	-4.5872	-7.72	-9.1699	-6.234	-9.6385	-8.9553	-11.126	-6.1724	-6.6965	-6.0202	-6.4233	-6.3286	-3.9278	-5.729	-6.5054	-4.8149	-4.5181	-1.3818	-8.2418	-6.736	-12.125	-7.3186	-3.0262	-2.5521	-10.278	-6.1498	-8.956
-12.232	-12.258	-11.617	-16.591	-11.386	-11.13	-10.292	-11.26	-12.822	-11.461	-11.381	-12.626	-13.98	-14.388	-12.664	-9.3806	-14.76	-16.742	-15.373	-10.187	-10.823	-15.494	-11.786	-16.085	-14.402	-14.221	-14.316	-14.671	-11.712	-16.005	-9.0991	-13.478	-12.67	-18.162	-12.495	-13.649	-16.372	-14.696	-14.525	-15.908	-13.46	-13.142	-15.923	-13.48	-13.217	-11.432	-12.696	-10.6	-17.631	-17.753
0.90112	1.7098	-0.001695	4.4984	1.8093	-1.0142	2.5342	1.2003	0.59622	5.2955	4.9388	-2.8484	-3.3618	3.2289	6.1593	1.6264	2.1207	3.986	-0.11524	2.4072	2.4232	3.1716	2.2564	4.4265	3.0478	0.8563	-0.0068587	-0.7125	0.96891	2.2412	1.1429	2.0841	4.087	1.5019	4.6907	1.5137	4.1352	-3.5234	3.4813	0.37406	-1.0506	4.768	3.5769	1.4918	1.0589	4.8901	0.72489	3.8917	-2.8474	6.4795
-17.974	-7.8627	-8.5995	-11.314	-19.949	-12.205	-9.4545	-13.638	-9.5289	-12.99	-9.7971	-12.293	-8.5211	-11.788	-8.5739	-7.2903	-14.877	-9.3956	-12.854	-7.3537	-17.247	-13.379	-11.684	-9.8125	-11.75	-9.4614	-14.417	-14.521	-14.536	-7.8222	-7.2921	-10.222	-8.1153	-8.6918	-14.256	-12.503	-11.823	-8.4007	-10.262	-16.115	-13.076	-10.432	-11.726	-9.7389	-5.4444	-12.895	-13.119	-15.399	-10.303	-11.81
2.798	0.91823	3.7235	4.557	5.0314	1.8647	5.9949	3.9193	3.2987	7.1241	5.5254	0.89009	5.5294	4.7142	1.0468	6.3584	10.886	2.4438	1.7946	4.0931	5.2448	1.7913	0.087593	2.6959	8.369	10.824	5.6263	2.4086	1.4524	4.5763	9.2492	5.9074	7.7443	5.3454	7.8197	3.3344	7.2923	4.8814	2.2286	7.3122	6.7974	4.0272	3.0478	1.7926	0.69401	4.8107	-1.1905	8.1409	6.4986	5.4928
-0.46504	-0.63515	-4.2601	-1.0674	-1.3759	-2.152	-0.69121	0.020891	2.4958	-4.0336	2.4992	-6.1991	0.24507	-2.7983	-2.2328	-2.6774	-1.8315	-1.7911	-2.2055	2.0783	-3.6143	-1.6119	-2.2288	-3.5597	0.51963	-4.4073	-0.8144	-1.7118	1.7159	-1.8755	2.3008	-4.6396	-1.2712	-3.8142	1.6168	5.0469	-5.2412	-1.5232	-0.94071	-7.9052	-3.1591	3.4853	2.7826	1.6252	-2.9784	4.1719	-4.5624	-4.8978	-4.9165	-0.92895
-14.606	-15.686	-16.183	-13.172	-10.809	-15.092	-14.096	-13.425	-14.373	-16.789	-10.659	-12.723	-10.426	-16.041	-16.096	-13.079	-15.296	-15.79	-16.815	-15.278	-17.109	-14.338	-14.507	-15.91	-14.173	-13.683	-11.928	-19.264	-9.5868	-13.867	-17.204	-14.382	-16.226	-13.658	-15.007	-15.561	-16.797	-13.321	-10.666	-13.746	-13.71	-11.082	-9.5882	-15.702	-15.682	-13.522	-14.681	-13.437	-15.832	-16.681
2.4524	-4.5249	-1.7454	1.7152	5.3902	0.90157	-4.1604	-0.22387	-6.331	-2.6547	-2.2343	-3.3545	0.036326	-0.65403	-0.11731	-1.9654	4.972	-2.9176	0.3387	0.4095	-0.49167	-3.3625	-5.5804	1.5437	-1.3589	-4.0496	-2.602	-1.0695	-1.6391	0.69473	-2.2784	-0.45815	-5.7238	1.5017	-7.045	0.20744	-4.728	-2.3161	-3.6974	-3.0727	-5.1848	-1.8385	3.5616	-1.8703	-5.3921	1.4998	1.9015	-3.3885	-3.8702	-1.4971
-28.147	-24.174	-21.573	-21.716	-23.259	-21.274	-25.489	-24.732	-21.388	-21.065	-21.505	-25.59	-22.305	-22.758	-21.836	-21.647	-24.353	-19.572	-21.824	-26.037	-19.808	-26.826	-20.295	-23.097	-19.868	-21.53	-22.764	-23.448	-24.796	-22.306	-25.494	-21.77	-23.05	-18.594	-25.694	-20.112	-26.82	-22.738	-23.194	-21.959	-18.864	-24.804	-20.701	-21.697	-26.095	-18.497	-23.461	-21.89	-24.759	-22.704
-22.061	-23.749	-25.649	-23.22	-22.475	-22.79	-21.657	-23.098	-23.062	-22.816	-19.94	-18.705	-26.78	-20.229	-21.438	-21.617	-22.206	-27.719	-20.325	-18.854	-18.945	-18.668	-19.223	-23.939	-25.799	-18.944	-22.161	-24.583	-21.39	-20.86	-24.266	-20.587	-19.254	-23.072	-20.286	-21.871	-17.954	-21.24	-26.857	-28.761	-22.165	-22.004	-22.82	-25.902	-23.327	-24.151	-23.446	-21.627	-25.36	-21.721
4.3386	8.3719	8.6774	6.2088	9.737	10.78	11.001	5.3359	9.1561	5.7806	9.1508	5.6283	13.616	10.958	8.0474	7.1057	11.139	8.4639	7.2383	6.7706	6.9103	10.207	9.3493	8.8507	6.312	6.0166	12.175	9.068	6.5979	9.0199	5.9844	5.4142	8.9761	11.466	5.4081	12.268	7.6156	9.4683	11.902	8.0905	11.715	10.537	11.907	6.4244	8.3865	8.1958	5.9531	9.5774	7.8825	3.5398
-16.117	-14.215	-14.234	-15.727	-15.928	-11.019	-13.113	-14.6	-12.047	-16.809	-13.921	-14.303	-15.947	-15.606	-13.141	-15.663	-13.495	-14.183	-11.454	-12.023	-16.215	-14.744	-11.725	-17.506	-13.026	-13.986	-13.67	-12.278	-15.477	-16.067	-17.155	-14.552	-14.258	-14.258	-17.528	-16.307	-16.41	-14.287	-16.743	-13.985	-11.958	-14.434	-12.338	-14.14	-13.994	-18.466	-19.903	-13.022	-13.378	-16.417
-22.463	-20.991	-19.312	-19.109	-20.884	-20.476	-16.17	-21.737	-19.442	-19.681	-23.303	-18.96	-22.211	-21.899	-22.552	-19.291	-22.16	-19.323	-24.954	-21.266	-19.997	-19.423	-22.826	-22.659	-21.079	-24.785	-23.097	-15.905	-26.39	-27.672	-19.297	-21.085	-18.661	-21.087	-18.234	-18.735	-22.243	-21.529	-20.072	-21.452	-20.816	-12.397	-25.297	-19.601	-19.533	-15.689	-21.541	-22.117	-22.258	-21.62
-2.3907	-3.661	-0.73096	2.081	0.014998	2.3899	-4.2266	4.0988	6.0266	-3.9646	-3.2617	3.2022	-8.724	-3.9853	1.3275	1.4724	3.4011	-2.818	0.50971	2.1936	-4.5657	0.32234	0.80381	-0.27036	-1.2906	-0.95251	-1.5	-0.25803	-3.0513	-3.706	-0.46775	2.2146	1.5545	-0.8759	-1.6282	1.181	-2.693	-1.1656	3.4237	-0.93266	2.0644	1.5815	-0.88442	2.2786	3.6215	-0.050437	-2.0702	-4.0045	-1.6386	0.9665
-23.178	-14.03	-20.29	-19.414	-22.61	-21.06	-23.233	-19.253	-20.516	-23.56	-19.785	-22.757	-21.312	-19.943	-21.289	-20.272	-24.202	-20.845	-20.619	-19.212	-19.767	-23.926	-18.742	-17.713	-23.042	-20.492	-22.628	-18.245	-16.923	-25.093	-18.518	-20.622	-21.346	-18.635	-19.958	-19.706	-18.607	-17.662	-21.522	-21.54	-21.694	-21.999	-20.218	-19.49	-19.351	-24.214	-18.06	-22.634	-23.367	-20.253
6.486	3.2414	2.0087	0.54856	3.8663	2.0136	2.9351	3.962	-0.12104	5.8719	3.8892	0.49142	-1.6779	2.8054	-0.10649	-3.395	1.9228	2.9383	-0.16817	2.4599	0.49742	0.57018	3.1198	5.0652	1.7951	-0.055641	1.4589	-2.0674	1.0075	-1.024	1.1532	-0.39283	-2.3018	-0.77733	3.588	2.8738	1.3059	1.1371	0.69692	3.9434	1.178	0.62028	1.4754	-1.2769	-0.50528	3.9994	1.1117	0.7664	-1.8051	5.2491
5.7438	6.1722	3.5688	6.6662	5.3045	4.9587	7.1069	4.5962	2.8116	4.7808	6.4328	4.4093	2.6099	8.368	4.9401	6.2326	3.6439	1.9893	3.9399	3.2318	3.9838	6.2777	6.1817	2.0189	4.552	5.5669	1.4072	1.502	7.3415	7.6336	5.0299	6.048	10.883	2.8144	5.2656	9.5364	4.9358	9.3128	4.0204	6.23	8.162	4.196	9.1282	7.0297	10.755	4.4899	8.2496	5.276	3.6512	1.5225
-1.2969	-4.5528	-0.15706	-4.3444	-2.355	-0.34123	-4.1792	-3.2726	-4.1631	1.3457	1.1515	0.083758	2.7568	-4.1704	-1.4713	0.97369	0.26645	-3.2665	-1.5555	3.1993	0.59029	-5.369	-4.0726	-1.7532	-7.1507	-3.3687	3.0879	4.2243	-6.8416	-1.678	-2.2172	0.27799	2.41	-1.6817	0.72026	-0.70455	-0.96176	-0.22962	-2.9746	-4.0019	1.1029	-0.55854	-1.768	-1.1555	-2.6087	-2.8366	1.7838	1.7184	2.4624	-1.1252
-4.9088	-4.9827	-0.061663	-1.4436	-3.1646	-0.80035	-2.5404	5.1814	-0.074094	3.8337	3.2419	2.1817	1.3897	1.6445	1.0114	-2.6521	0.036283	2.1488	-2.7936	-0.40132	-2.7275	0.37728	-1.4087	-6.2101	-1.4364	-4.6423	-0.22289	-3.3694	2.718	3.4225	-2.2935	0.37759	1.6146	-2.1443	0.17763	0.43569	1.8178	0.14462	-3.6364	-0.70668	-0.99064	-1.3478	3.2213	2.3536	-6.1113	2.4593	0.20881	-0.39084	4.9641	2.475
-18.472	-20.911	-24.084	-23.917	-21.705	-21.316	-24.254	-26.069	-22.163	-21.492	-21.297	-18.988	-22.813	-18.047	-19.249	-18.459	-24.662	-22.052	-22.397	-21.114	-24.13	-22.51	-21.876	-20.863	-18.315	-20.744	-18.263	-19.675	-21.321	-19.588	-19.458	-21.618	-24.684	-18.77	-26.24	-21.336	-21.453	-23.133	-22.145	-22.755	-21.999	-20.485	-18.982	-23.039	-18.792	-22.241	-21.008	-21.375	-21.247	-20.681
-5.2833	-7.3862	-9.5195	-10.336	-10.747	-8.2285	-9.5041	-15.076	-8.6488	-10.265	-10.851	-15.147	-15.298	-15.02	-7.3354	-9.7909	-10.986	-12.908	-9.2623	-3.5567	-7.9452	-14.286	-9.6625	-11.571	-13.29	-9.9559	-7.8707	-7.109	-13.059	-11.685	-17.153	-13.283	-15.346	-8.359	-11.38	-14.967	-7.3963	-4.5461	-8.4074	-8.9512	-9.3175	-7.3117	-12.879	-7.2114	-8.6763	-15.517	-12.509	-11.247	-11.827	-12.339
-1.7769	-1.2668	1.8743	0.072121	-0.97129	-2.6945	-2.3818	0.24625	1.5066	-1.1819	-0.060667	-0.10814	-3.633	-2.8739	-3.838	-6.4855	-6.5796	-1.5738	-0.0021082	0.26271	0.46979	-1.7409	1.6108	0.83305	-1.3455	-3.9523	-0.20514	-0.18942	0.39411	-2.6223	0.65536	-2.2317	-2.9197	-0.47498	1.2535	-1.9913	-0.26911	0.5889	-1.0216	-3.2153	-1.3756	-1.1429	2.0884	0.38923	-1.8517	-1.8049	1.1573	-2.5176	-0.31093	-5.9495
6.8961	2.8601	3.9923	1.4624	10.188	3.9514	2.4991	6.0686	6.2349	5.1641	6.0338	4.1754	7.5467	9.2694	8.0715	-4.5701	1.6822	2.4233	8.6866	1.7791	5.3725	4.0853	3.9872	6.165	8.1644	2.0718	2.7979	5.9364	4.3934	4.8098	4.2036	2.7518	2.6488	3.1183	9.4109	7.567	-0.56458	4.6384	6.3542	7.0491	6.0641	4.2668	3.5293	3.5143	-1.5917	2.1446	4.1214	6.8147	6.534	5.0931
1.0479	-4.1602	-2.6967	-0.68792	-0.972	-2.0862	0.32879	-3.818	-1.4946	-2.6854	-1.8991	4.2343	-1.9756	2.4275	-4.388	0.26579	3.138	-4.7717	-1.1406	2.2984	-4.4461	0.2125	-2.7373	-0.098109	1.1913	-3.6707	-4.7046	-1.8133	-0.90188	-3.3424	-1.7136	-3.4329	-4.2269	-1.0252	-2.4234	3.1967	-0.16505	-3.583	-1.3384	-5.5736	-2.7841	-4.1141	-2.535	0.52433	-3.0258	0.10594	1.0773	-2.9411	0.43675	1.9284
0.11277	4.6593	3.25	3.3611	8.1035	3.0855	7.1911	4.949	6.027	4.7173	8.636	4.9369	1.6704	3.3492	6.7424	0.69567	2.5214	7.8625	5.2793	4.9003	3.7937	11.437	0.60199	0.16267	2.8853	5.5179	6.8974	6.0642	1.4548	4.828	3.8777	6.9096	7.0648	3.6475	2.0478	4.9246	3.0103	4.1796	2.8389	4.4365	6.8033	5.0393	6.5006	3.8481	4.4619	4.916	7.2217	7.9101	7.0246	4.9429
-9.8371	-7.7365	-9.659	-8.7235	-10.62	-9.8025	-10.89	-12.662	-13.805	-13.362	-9.2316	-16.082	-11.055	-13.343	-12.129	-9.7359	-11.849	-8.7141	-12.331	-10.608	-10.673	-8.6732	-8.0561	-11.218	-11.264	-13.652	-8.9796	-13.281	-10.76	-12.612	-12.82	-11.347	-6.4956	-9.1299	-12.192	-12.298	-14.806	-12.182	-12.173	-8.1142	-7.1719	-7.6107	-11.935	-9.9404	-12.719	-17.489	-11.191	-12.539	-14.924	-13.739
-7.3547	-8.5151	-8.9924	-11.278	-7.2331	-4.5635	-9.0935	-7.4157	-6.1724	-11.672	-7.0961	-8.159	-5.9107	-6.9408	-7.564	-7.8535	-5.1595	-6.5538	-5.8933	-6.6994	-7.9532	-12.934	-8.762	-9.1182	-7.661	-11.926	-7.3886	-4.3561	-9.6853	-6.3288	-8.6076	-6.6744	-7.1291	-10.984	-5.6213	-7.7823	-10.234	-8.8401	-6.813	-6.9481	-9.0234	-6.9894	-6.9672	-8.6649	-3.7389	-4.1374	-6.0814	-10.94	-11.96	-3.6914
-10.863	-12.953	-9.6523	-9.9082	-17.057	-13.859	-10.64	-5.9357	-11.376	-9.8513	-6.5609	-11.039	-12.193	-8.427	-11.253	-7.1647	-13.169	-10.528	-11.964	-11.548	-11.144	-12.115	-11.03	-9.1777	-11.99	-13.775	-14.027	-16.882	-9.1585	-11.526	-12.077	-14.13	-12.857	-14.836	-11.056	-10.091	-14.756	-12.154	-10.768	-12.786	-8.5935	-10.789	-8.0828	-14.854	-10.155	-7.853	-10.487	-4.0787	-7.5665	-15.877
8.5468	11.987	14.877	9.5746	9.4002	4.6386	9.7212	4.8024	7.6389	8.0993	2.5659	8.5281	7.6672	7.1102	11.045	5.2269	11.19	7.1587	8.3437	9.0072	9.4365	7.9854	9.3873	7.014	8.2375	7.4052	10.185	5.7459	13.801	10.121	8.1501	7.0033	12.206	7.4426	6.6652	7.5784	11.947	6.409	11.117	9.8068	8.017	9.248	9.7918	9.9672	4.3845	9.6008	12.433	10.359	8.189	9.9524
-12.362	-12.006	-11.194	-6.8802	-6.3859	-6.8362	-5.6893	-11.611	-6.5313	-9.9237	-7.8871	-10.771	-8.0767	-8.8852	-5.4574	-10.868	-12.401	-12.17	-7.3518	-10.347	-5.5644	-14.379	-14.92	-8.7727	-11.691	-11.184	-9.002	-6.1075	-9.2375	-12.645	-7.3401	-5.932	-11.833	-10.314	-8.2367	-13.635	-12.827	-10.196	-8.9872	-8.4047	-13.138	-9.488	-5.3152	-8.6885	-9.0162	-11.341	-10.811	-7.9671	-13.318	-9.7794
-2.6678	-1.5477	-0.17783	-2.6132	-3.9933	-3.7398	-1.2178	-0.044487	-0.52952	-6.2909	-4.2731	-3.4261	-2.1224	0.40579	-3.1247	1.6513	1.0854	0.75676	-4.022	-1.9937	-0.7534	2.3636	0.25403	-1.4388	-4.6953	-5.3521	-3.9662	-2.5962	0.50302	-0.40041	-5.3987	-3.7637	-3.3019	-1.5613	-3.3592	0.18094	4.9007	-2.5077	-3.1626	-0.43433	-0.88845	-1.1288	-1.6015	-0.36711	2.1486	-4.477	-5.6243	-5.2094	0.62489	1.0072
-2.3734	-0.62276	-2.5272	-0.9984	0.3747	2.2825	0.0028479	-1.5774	-3.4489	-0.55173	-3.8928	-3.0406	0.99204	-0.0042485	-2.0547	-2.4375	1.36	-1.2477	-7.5655	0.24289	-2.8272	0.20964	-3.4322	3.5784	0.19964	-2.636	-3.9822	-4.0133	-0.327	-3.7557	-0.18761	-5.1189	-2.5879	0.92037	5.3175	-1.8855	-3.2209	-4.6723	0.21325	-5.7047	-0.98473	1.2015	-0.12103	-0.30564	-5.3634	0.81452	-0.7923	-2.5328	2.6841	-0.74017
-14.216	-15.865	-13.799	-17.209	-17.01	-10.678	-12.929	-11.856	-13.124	-11.675	-16.607	-13.948	-14.525	-11.367	-10.081	-9.8728	-12.684	-16.012	-14.249	-16.813	-16.005	-12.751	-13.668	-11.117	-15.748	-16.951	-8.9297	-18.351	-16.001	-15.06	-15.955	-12.685	-12.196	-12.446	-10.46	-14.216	-13.673	-10.186	-15.606	-16.452	-14.277	-14.749	-12.527	-15.94	-15.378	-13.888	-12.772	-14.278	-13.844	-11.676
-12.326	-2.8614	-5.9882	-4.1999	-11.756	-12.417	-8.0984	-10.361	-5.2595	-7.6256	-6.8108	-7.4376	-5.4311	-8.2298	-5.5737	-6.5579	-7.7849	-6.7444	-8.5754	-11.661	-6.0422	-5.1868	-8.0677	-6.1868	-7.3832	-4.5107	-5.4926	-6.8386	-7.2976	-7.7449	-2.2108	-13.839	-5.3692	-6.7909	-6.9136	-8.6716	-8.0973	-6.0642	-5.1014	-1.6266	-4.8042	-6.3886	-8.1269	-5.3495	-9.8516	-6.7027	-11.855	-12.91	-3.4585	-8.2909
-7.4639	-2.9291	-5.0489	-2.8031	-4.6424	-4.039	-0.48971	0.67505	-0.37078	-5.5745	-4.424	-0.83686	-2.3816	-6.7114	-3.8253	-3.89	-4.2994	0.30287	-1.6824	-1.4507	-0.69676	-5.4065	2.6397	-2.9606	-3.579	-2.8233	1.9607	-1.0896	-4.0061	-2.9746	-6.3553	-2.9428	-1.9816	-3.4489	-5.6183	-7.4286	-1.6184	0.24735	0.66941	-1.0905	-6.6025	-5.831	-4.72	-1.8606	-2.4285	-5.1884	-1.6531	-7.0312	-3.2287	-2.7436
-15.127	-10.265	-9.6888	-13.76	-11.359	-16.021	-9.9815	-17.86	-16.01	-10.306	-13.727	-15.64	-13.715	-13.87	-9.6909	-9.8337	-10.732	-13.938	-14.773	-14.33	-12.757	-13.54	-11.971	-10.428	-13.205	-13.934	-12.176	-17.142	-12.833	-12.014	-12.393	-11.767	-13.237	-9.2324	-15.661	-7.7806	-13.123	-13.106	-12.841	-15.764	-11.788	-14.217	-11.727	-15.583	-12.542	-14.819	-10.396	-9.3619	-10.225	-15.9
7.7467	4.0566	6.8619	6.0417	3.2008	4.7039	4.6162	7.7081	5.5415	6.9301	2.075	3.9147	5.6888	7.8826	11.221	4.4668	4.8213	2.2929	7.9898	1.0623	5.607	2.5508	4.6468	8.1465	3.6932	4.8075	4.6619	4.5434	7.4153	7.8065	3.9988	1.2256	2.2706	2.2161	7.7425	4.3989	2.2654	10.256	6.6198	8.8961	5.8688	6.0454	4.57	7.8585	1.1869	5.6973	8.4099	9.5952	5.3886	4.7777
-27.789	-24.439	-27.662	-23.55	-19.497	-27.001	-26.373	-22.217	-23.47	-26.638	-23.46	-22.914	-24.886	-26.071	-21.638	-22.017	-23.341	-22.387	-22.846	-18.796	-22.112	-26.041	-22.488	-27.297	-28.348	-21.344	-23.352	-20.262	-25.591	-22.49	-20.517	-22.399	-22.535	-20.456	-22.868	-17.928	-23.57	-24.381	-19.606	-24.043	-20.8	-19.014	-19.341	-22.779	-21.946	-23.209	-21.355	-22.01	-20.726	-24.518
2.1062	2.9913	0.71311	5.184	0.27765	0.43876	3.1465	0.61707	5.2468	1.339	3.1135	-0.77371	3.4686	10.304	1.8064	3.2334	4.7156	2.605	5.8031	4.2625	7.7043	3.8978	3.4579	3.7438	5.9275	2.6121	1.9107	4.6322	-0.15992	5.8002	2.593	5.4617	0.98364	2.3341	1.5011	1.4067	-1.0798	4.2785	2.7469	-0.93903	-0.22666	0.39456	1.1119	1.0385	-1.8827	1.5513	5.2957	3.7769	0.33575	5.0629
1.9478	-1.8505	-0.86476	0.20533	1.871	-1.7752	-0.64951	-1.9821	-1.2895	2.206	-1.6507	-2.4435	-1.1448	0.3388	-1.9874	5.0228	0.089726	-2.3143	-3.8097	0.40769	-2.8881	0.3372	-2.8195	0.19745	-0.54804	3.7354	5.8294	-0.42901	-1.1915	-1.9284	-1.1339	-0.70053	0.73987	-3.547	-1.5016	-5.0431	-2.8907	-0.46957	-1.2938	-1.6684	0.68122	-0.92469	0.99217	1.3388	-2.8257	0.48492	-5.0989	-3.6525	0.3631	2.6135
3.3681	3.7643	6.9306	3.7725	5.3605	7.0749	8.8521	7.7887	7.6568	4.3488	5.8609	5.5261	2.4542	6.9146	7.3014	4.1185	11.666	2.2856	4.0833	5.3744	12.16	12.109	7.103	4.9783	7.1021	10.585	7.3139	0.9053	-3.0882	10.913	7.1976	10.839	4.3485	6.76	9.8134	6.8557	8.6001	5.4925	4.3018	4.1118	8.5277	6.7692	4.2062	6.5893	4.4934	6.3465	4.2282	4.0641	7.0285	3.5164
-3.3688	-4.2949	-8.8546	-5.1672	-3.0439	-9.2695	-10.165	-9.2569	-8.5979	-8.831	-3.7616	-6.8038	-6.9708	-9.6605	-7.5555	-10.727	-7.7376	-6.1738	-9.1341	-11.425	-5.927	-5.4369	0.12238	-7.9463	-12.432	-11.436	-7.1801	-9.0513	-12.731	-13.843	-5.164	-14.043	-3.3802	-11.833	-5.4493	-7.5141	-6.8999	-7.5418	-5.8192	-8.1671	-7.5548	-2.7557	-9.9975	-8.3373	-8.1735	-3.1089	-6.3488	-11.055	-8.4479	-8.2962
-11.983	-3.5562	-10.537	-13.391	-9.8058	-9.7884	-6.4355	-6.1459	-8.3934	-7.3235	-6.1578	-4.692	-5.7802	-6.8567	-7.3666	-8.8803	-8.3925	-3.5716	-6.4705	-8.6714	-8.2319	-6.9461	-1.0591	-6.7219	-11.735	-3.9424	-8.754	-5.6728	-6.6696	-3.5001	-9.0952	-6.6734	-8.1769	-6.2084	-7.384	-7.4277	-9.2531	-4.044	-8.8925	-5.9834	-6.9678	-9.3507	-10.31	-10.294	-6.0675	-9.0762	-1.7628	-6.2678	-2.8845	-6.8471
-1.6014	-0.62718	-5.5335	-2.8941	4.4277	-7.1694	-1.8766	-4.1588	0.0080298	-2.1965	-5.0561	-1.5761	-4.5966	-4.9932	-3.1559	-3.5077	-1.5404	-1.4379	-3.0066	1.4152	-6.5824	-1.7583	-0.76562	-5.6467	0.50238	-1.7534	-3.0446	-5.6596	0.34627	-3.4552	-3.0504	-1.8487	-1.4911	1.1159	-2.6257	0.85437	-1.533	-4.0844	-0.4952	-7.4816	-3.7189	-2.3597	-2.9551	-6.9963	-7.5808	-3.9535	-1.3057	0.18754	-0.66986	-1.7081
-5.0954	-8.0251	-2.7052	-0.22354	-7.0651	-0.22726	-5.1803	-4.903	-3.885	0.81555	-6.3698	-2.425	-3.7659	-6.0303	0.51616	-3.6301	-8.0502	-5.0922	-3.3864	-7.0881	-4.4649	-2.8695	-3.9972	-2.8874	-5.4928	-2.9306	0.96692	-5.3853	-6.0187	-4.0424	-2.5267	-3.2591	-5.2819	-5.8793	1.0358	-4.702	-2.2381	-2.8421	-1.148	-5.3842	-3.7724	-2.1946	-0.46727	-1.5712	-3.1467	-1.7305	-0.73549	-9.2914	-4.0826	-6.3368
-11.737	-8.6699	-5.857	-8.4807	-10.086	-10.177	-9.5273	-15.13	-10.757	-5.281	-8.2473	-8.5585	-7.4669	-5.9948	-7.8005	-10.315	-8.8004	-5.2395	-10.816	-9.7141	-7.4187	-9.6995	-7.7185	-10.426	-4.6777	-8.3533	-8.7832	-10.288	-8.9974	-6.0276	-5.9673	-10.242	-13.261	-7.22	-9.0861	-6.2516	-7.0857	-6.9539	-9.0304	-4.6682	-8.8976	-10.739	-8.5452	-9.4875	-9.0784	-6.6049	-11.088	-5.7764	-6.0197	-6.6173
1.2695	-3.5683	-1.2326	2.0103	-1.0332	5.4221	4.0621	-0.22702	2.4919	0.94208	-4.9663	1.987	-0.80077	-3.6761	-1.2841	-1.4732	-0.12027	4.9932	-1.8407	0.84892	4.6012	2.338	4.4316	-1.6027	0.98648	2.1503	3.6579	-1.7743	0.36637	6.6853	-0.96343	2.8834	8.2027	0.74208	2.7373	-0.25903	0.076558	0.63417	2.6691	0.5755	0.92533	1.9576	0.60482	-3.8268	-0.53078	0.071252	2.1776	0.33209	-0.21922	-5.3373
2.1356	-2.5836	0.55431	-1.9797	-1.8925	-1.8114	-0.1378	-2.4641	-5.2677	-5.2066	0.070915	-1.0798	0.80654	-4.759	-0.51826	-6.932	-1.3589	-1.5866	-3.5677	0.84189	1.4872	-1.4782	-0.35754	3.7278	-3.156	-2.5387	0.6766	-0.22065	0.39364	-0.089156	-1.4306	-2.2689	-0.46876	-1.1064	-0.62803	-4.137	-2.3719	4.7242	1.1264	-0.17085	-1.5781	-1.5092	-2.1442	-2.8051	-4.2378	1.4815	-0.92053	-0.42414	5.2173	-2.932
-6.0039	-0.13557	-2.5998	-1.7573	-0.90233	-0.32535	3.5045	-1.7556	-0.73996	-1.5296	-5.8529	-1.9615	-2.438	-4.7842	-3.3214	-0.44234	-1.6346	-1.0854	1.686	-0.14418	0.53631	-0.76468	1.1978	-2.4664	-3.6083	-0.33793	-4.1275	-3.1507	0.9616	-2.0135	-3.334	-3.7032	-0.93506	-1.1751	-2.2131	-7.2066	2.6403	-4.691	-0.064347	3.1519	-0.14031	-0.46845	1.567	-0.58921	-2.5651	-6.1541	-1.6248	0.021012	1.6311	-3.2953
1.6686	0.88633	-0.31248	-3.4794	1.583	-5.9895	-3.865	-4.3418	-3.6416	1.1353	0.95758	-4.7729	-3.6734	-1.5008	-4.638	-5.1677	-0.84039	-4.7079	-2.4681	-3.4733	-2.0615	-2.179	-0.75231	-5.2738	-1.1343	-9.2145	1.107	-4.9619	0.501	-4.8867	-0.26617	1.9619	-4.9462	-2.7825	-0.39138	2.2264	-4.3333	-1.7496	-6.9836	0.129	-0.33763	-1.1447	-0.90494	-2.9289	0.64663	-5.0647	0.82895	-0.66859	-3.7507	-1.9798
-2.5848	-5.2671	-5.2479	3.4169	-2.2715	2.1055	-5.5376	-2.2415	0.095144	0.13453	0.4095	4.9692	1.2722	-1.2123	-0.83156	0.35405	2.7321	-1.7358	-2.5866	3.0267	-1.6794	-1.0997	0.50068	-4.9484	4.6918	-5.3635	-1.5693	1.6535	-0.82328	1.5612	0.41574	-1.465	-1.4764	3.0237	-0.74778	3.9982	0.30388	1.1072	1.0356	1.9699	3.0672	0.95854	0.27262	0.2736	-1.2577	2.5644	-4.6747	-4.4154	-0.59153	-1.9399
-7.0563	-8.2876	-9.7053	-6.5895	-10.064	-6.9334	-10.389	-8.9812	-6.8502	-13.892	-10.426	-6.079	-5.3426	-6.7687	-7.0791	-9.8657	-7.1622	-6.7769	-7.8681	-14.452	-9.9146	-9.8789	-11.471	-7.8339	-8.0143	-4.2342	-10.37	-8.0935	-5.8481	-11.249	-8.5249	-5.998	-11.168	-12.076	-9.4914	-10.49	-10.791	-8.2768	-5.9323	-9.3843	-5.7914	-8.831	-7.229	-8.4059	-10.525	-7.5559	-8.2185	-8.0321	-6.8649	-9.1731
-8.8759	-10.46	-12.196	-4.0651	-10.966	-12.872	-5.0648	-8.6436	-9.0234	-11.28	-5.8254	-7.6962	-9.371	-11.508	-9.1329	-6.2308	-10.024	-12.213	-6.5648	-11.915	-10.974	-9.9685	-7.1536	-5.897	-13.079	-8.5005	-10.278	-4.9175	-6.1208	-7.7965	-10.151	-7.4294	-5.6623	-3.6187	-9.845	-7.9623	-6.7446	-9.01	-6.9508	-8.3738	-8.7384	-4.9733	-7.7624	-9.4242	-10.984	-4.5281	-10.201	-11.125	-9.7964	-12.162
0.30802	-2.444	-0.85386	-1.0585	-2.4817	-3.0125	-6.8328	-3.1885	-5.8239	-2.3179	-6.1094	-7.1986	-5.5615	-1.5674	-2.6908	-4.9584	-1.7074	-1.1649	-3.3182	-2.5299	-7.4292	-4.6177	-1.5421	-2.8293	-6.9225	-1.0662	-2.3471	-3.5481	-5.0574	-1.311	-2.0831	-1.7647	-6.8421	0.053027	-5.3049	-4.2118	-5.4873	-1.2319	0.53561	0.31086	-6.7903	-3.895	-5.3099	-2.0069	-1.3926	-2.7662	-2.1217	-0.63848	-3.7387	-4.8938
12.01	8.502	7.1526	8.1199	8.7984	8.2023	5.5413	4.0826	9.6827	2.6442	7.5602	8.5494	6.1818	10.135	7.5315	7.2374	11.736	7.1866	7.5366	10.778	11.118	6.1641	8.2649	7.0507	6.7121	4.3961	7.9154	7.386	4.9093	8.2832	8.3545	6.1924	9.5798	7.9208	6.1323	9.0787	8.3737	11.173	8.4419	4.8712	10.16	9.9213	5.0065	4.673	11.698	9.7458	5.1119	9.058	9.6229	8.1655
-12.796	-9.9394	-14.407	-11.691	-15.624	-8.3942	-10.165	-13.144	-14.088	-9.8462	-9.0199	-8.8387	-7.459	-8.6951	-11.308	-9.0116	-8.5921	-10.565	-14.779	-9.9401	-11.796	-14.281	-13.319	-8.6006	-13.541	-10.394	-12.15	-11.019	-13.312	-5.549	-10.251	-8.8999	-9.069	-12.406	-15.52	-10.315	-10.648	-3.7464	-12.017	-7.2329	-10.189	-12.964	-8.3536	-12.596	-12.145	-6.0647	-7.277	-12.206	-11.614	-10.607
-2.5877	-1.1148	1.4282	-1.6951	0.061134	-0.44883	-5.1458	-5.0378	2.2887	2.8022	-2.894	-5.989	-3.0125	0.15383	-3.0624	-5.0568	-2.511	-4.97	-2.8305	-2.7791	-5.1914	-3.9041	-2.6019	-2.2741	-1.3454	0.23779	-3.0223	0.30885	0.16727	-3.238	-0.92616	0.087377	0.64445	-2.6237	-3.8423	-0.32081	-2.2122	1.0195	-3.6828	-5.5438	-0.54931	2.7979	-4.1865	-0.32706	5.8457	-1.6253	-2.009	-0.12088	-0.42054	-0.95059
5.5284	7.103	3.5503	2.9658	-2.3363	1.1146	6.8495	5.9903	-0.073397	8.7485	6.6068	5.1973	6.666	6.56	5.102	3.8528	0.60298	-1.5385	4.8457	4.7299	4.9793	7.5944	3.6649	2.7985	5.3395	6.9168	6.1997	6.4852	3.2665	6.6542	7.7297	5.936	4.0512	2.3044	4.0301	7.0328	4.8985	7.325	1.5215	11.07	0.19541	4.5938	7.0988	3.9819	6.7584	2.6527	4.11	0.6259	-0.25311	3.4654
0.84833	-0.91893	-0.80956	-2.7502	3.0786	4.7552	0.19921	1.6637	4.0841	-0.23221	0.96947	3.3313	2.2535	4.9306	4.647	0.98573	2.5551	3.0009	-1.0134	3.2608	-2.1089	-0.6258	-4.8401	4.2215	3.3487	1.7673	2.8918	-1.7375	2.2372	-0.073656	3.5253	3.2262	-0.69196	1.0544	3.7992	-1.4379	0.50361	-0.58821	3.9923	-0.35755	-1.6726	2.7116	2.1443	2.1106	1.4185	0.2176	1.7605	1.7942	4.3243	4.5897
0.45751	-4.8479	-3.462	-8.9171	-4.2422	-6.1349	-6.4774	-1.4617	-1.6973	-5.7307	-5.8895	0.7864	-3.0012	-2.3568	3.1248	-3.0374	-5.3561	-1.9631	-5.842	-0.088018	2.192	-2.6797	-8.0416	-1.8122	-5.5164	-6.9283	-4.1976	-4.4191	0.019765	0.15683	-1.0073	-2.0553	0.60804	0.4123	-3.8237	-1.1349	0.48045	-0.94568	-0.92698	-3.8313	3.0456	-3.667	-2.7433	-3.4017	-5.9386	-2.4665	-1.7741	-3.9448	-3.7167	-3.1541
-5.4494	-7.1137	-7.7847	-5.455	-3.4748	-6.062	-2.4932	-6.1724	-8.9922	-3.5783	-12.149	-8.9544	-6.478	-8.7115	-2.9119	-5.7779	-10.439	-7.9189	-7.8665	-2.7642	-10.953	-3.6572	-4.7763	-5.8771	-12.452	-4.9031	-5.1672	-5.2604	-6.9142	-2.8394	-6.2297	-5.7374	-7.8491	-6.6828	-3.265	-8.0201	-4.1792	-6.5296	-7.6853	-11.738	-3.2679	-11.457	-6.6109	-9.0954	-5.0221	-4.2125	-4.8379	-8.9523	-7.6036	-3.9036
-4.9204	-4.6478	-8.7528	-6.5301	-7.3113	-7.0398	-6.5557	-8.1329	-6.5208	-5.01	-7.3396	-3.6701	-6.3342	-6.9343	-8.6259	-6.7852	-8.8499	-6.6226	-4.1522	-8.0453	-4.9965	-6.514	-3.8049	-8.0699	-3.7805	-4.2634	-8.2566	-3.0856	-6.2398	-13.978	-9.0053	-7.5182	-8.221	-3.849	-8.496	-8.9869	-7.4814	-8.173	-11.641	0.7731	-6.9446	-4.554	-7.0434	-10.125	-9.9441	-5.0561	-2.3009	-9.1182	-4.8848	-10.752
-5.8999	0.45467	3.6734	-1.1425	2.758	2.1631	-4.4562	-5.6841	0.67028	-1.7544	-3.3143	-2.0749	-1.1195	-0.37093	-1.3929	-2.7755	0.29965	2.5321	-1.2316	-3.878	-2.0217	-0.89318	1.2581	-4.1522	-1.876	-2.4247	2.1165	-0.6596	0.5869	-4.0282	-5.2913	0.54638	4.1018	1.4445	-0.95738	0.0044017	2.5734	1.063	-1.6294	-1.0655	2.6648	3.0827	0.72005	-1.7735	-3.7335	-4.1209	-4.7564	-0.20207	-5.883	2.1319
-1.2481	2.9569	-0.1992	2.4902	3.3607	6.4479	-0.4846	0.44426	-0.21885	2.8188	3.1543	4.5657	3.7025	0.025141	3.9098	1.1909	-2.7482	3.6488	2.4827	1.7265	4.2282	5.1816	1.4198	0.81695	4.8022	4.0071	3.6215	1.3504	-1.0439	5.844	2.3235	1.0553	2.9314	-0.69435	4.3725	1.5308	2.427	6.244	2.1114	0.90751	8.0338	2.6438	3.3179	3.3543	-1.6282	-1.1325	5.4419	3.3085	3.6617	-0.86634
5.5937	5.8902	6.8229	7.8665	5.1497	7.2303	3.266	7.528	4.0767	2.8479	8.476	3.7518	3.1763	10.212	6.6943	2.5736	4.5093	7.7408	6.7451	7.6813	6.0906	2.6097	6.3993	7.5616	5.2197	2.2969	6.2138	-0.44675	3.1957	7.6191	9.9413	2.8396	5.444	5.5642	9.391	1.2101	4.6856	3.7996	9.6217	4.5641	11.052	3.019	4.8155	2.387	4.2762	4.1976	7.1747	3.4364	7.1958	6.0616
1.1922	4.1728	-3.2317	0.12409	-0.77326	-1.1816	-3.4571	1.4879	1.6804	0.88482	0.13296	0.07234	1.2057	-0.6401	-3.2328	2.7037	-2.1582	2.1909	0.84468	-0.71088	1.2609	2.2442	-0.4694	-1.7872	-1.209	5.8228	-0.33581	-1.2516	-2.8863	2.2728	4.2112	1.4793	-0.39044	0.8596	-7.024	-2.9483	2.7751	-1.0185	-1.1859	-4.7303	2.9821	-0.081705	-2.4499	-0.68943	0.6887	-2.2041	2.1604	-0.29096	-0.78588	-0.23096
-1.4283	0.5471	-0.71122	-4.5429	-6.5166	-2.5313	-1.6344	1.0535	-3.6622	-2.104	-0.38723	-1.1718	-2.0183	-6.1357	-3.4493	2.5136	-4.4982	0.44668	-4.0582	-3.8257	-3.4336	-2.5245	-2.8687	-6.5476	-3.0145	-0.61056	-1.4591	-4.0183	-1.4751	-1.75	-5.3353	-1.9581	-2.3059	-1.3936	-1.4082	-3.052	-3.8565	-6.378	-0.91588	1.3772	-4.9449	-6.663	-5.1187	-2.8548	-5.4972	-2.7479	-5.3974	-2.9209	1.2737	-2.5053
-10.048	-5.5085	-8.5597	-10.022	-17.455	-9.447	-14.846	-15.937	-14.463	-8.9937	-9.5783	-11.908	-8.413	-13.005	-15.638	-7.9498	-9.9808	-12.749	-11.357	-12.667	-13.846	-9.4927	-13.542	-8.8348	-13.246	-10.994	-14.469	-7.1258	-13.423	-11.633	-12.59	-12.578	-12.109	-12.048	-14.54	-15.415	-8.1599	-6.6545	-5.8217	-9.4338	-12.586	-13.809	-13.582	-12.888	-7.878	-10.53	-14.842	-12.656	-10.821	-9.4738
-9.6869	-5.4236	-5.3132	-5.3302	-3.589	-10.817	-7.5636	-11.33	-7.7849	-9.8657	-8.5428	-5.1864	-11.847	-9.9606	-3.1319	-5.4172	-4.003	-4.3006	-6.8782	-3.3273	-4.3891	-12.31	-10.647	-5.4661	-5.5411	-6.8233	-5.4684	-8.8625	-10.886	-7.0936	-8.0614	-5.6229	-4.4991	-10.707	-9.8359	-8.7767	-9.2985	-8.518	-10.499	-9.9747	-6.953	-6.2432	-6.7034	-8.0239	-8.6877	-7.0615	-8.6808	-9.8234	0.19855	-12.455
0.081204	4.748	0.94631	2.4097	5.0786	2.0117	1.3976	0.91548	2.2086	3.0328	4.7635	1.464	0.89566	1.3981	-1.0399	4.7873	-1.122	-4.5006	0.94222	3.6282	2.6811	1.686	0.67758	0.72541	1.1019	-1.6033	1.3943	0.6426	2.0074	-2.7239	0.54884	1.3752	-2.6925	2.7537	1.9224	1.3278	0.34392	-1.589	1.0208	-0.86078	4.8153	-1.2231	0.80377	-2.0945	3.3141	1.1225	0.64764	6.4825	5.0794	2.8489
-2.7082	-3.3254	-0.14172	-0.71539	-6.6964	0.1532	-0.884	-1.7688	2.4303	-6.5658	-3.9995	-2.4958	-2.1834	-2.8742	-4.6984	-8.2356	-3.0986	-0.73365	-0.75415	-0.61438	-4.591	-6.2986	-7.118	-7.4537	-3.1492	-2.62	-1.7879	-1.0674	-3.3045	-7.331	-0.0236	-3.7742	-1.6224	-4.9041	2.0576	-4.1289	-1.1726	-3.0818	2.3865	-3.7849	0.20206	-3.4796	-5.8919	-5.9907	-0.46948	-9.9305	-3.3328	-2.4786	-5.8527	-4.688
-5.8767	1.7726	-1.4142	-3.8167	-3.8208	-0.88228	-5.404	-8.8742	-0.17263	-3.1315	-2.2065	-8.9343	-9.3914	-5.161	-5.5944	-4.2045	-2.6087	-3.7474	-4.4826	-4.5923	-7.544	-7.675	-4.6177	-6.6077	-3.472	-0.74399	0.94291	-8.4939	-2.7957	-5.075	-4.8627	-0.25964	-1.5975	-8.5181	-3.2448	-4.3579	0.43946	0.29517	-3.9038	-1.555	-5.6978	-5.51	-3.3205	-6.5899	-7.6035	-3.2967	-6.9858	-4.6137	-7.7422	-4.4719
-13.477	-14.214	-12.784	-13.405	-13.964	-12.852	-14.63	-17.825	-13.292	-10.324	-12.558	-16.947	-13.363	-15.33	-17.439	-14.626	-10.122	-10.974	-16.652	-12.798	-14.831	-5.8118	-4.4616	-17.444	-16.898	-11.127	-18.732	-15.971	-12.492	-8.7179	-11.078	-14.586	-10.009	-14.327	-9.1872	-17.329	-13.491	-13.438	-14.097	-10.323	-9.5238	-11.194	-13.081	-10.078	-15.297	-12.48	-14.143	-14.712	-12.782	-10.177
1.4336	-0.67742	-7.0902	-1.6123	-0.82236	-0.30612	-3.1112	-0.55075	3.711	1.938	-1.6327	-0.96139	-4.6257	-1.0176	-4.4415	0.71	-2.4608	-0.5796	3.3291	0.97636	-0.0028343	-0.12241	-2.9116	0.71945	0.73924	-3.5456	0.06023	-1.5444	0.53645	0.95675	2.3698	5.2006	0.93675	-2.0273	-0.66278	1.2113	2.065	-1.5509	2.5489	-4.7103	-0.7012	1.3048	-3.1097	3.7101	-2.1944	0.84079	1.3299	2.437	1.4411	3.2783
-3.5824	-6.775	-3.4415	-5.4022	-3.1818	-1.7174	-5.2298	-3.0092	-5.7781	-1.3646	-4.0176	-0.92691	-1.7924	-5.1212	0.091796	-3.85	-5.5326	-8.1635	-3.5765	-2.415	-6.8352	-5.3879	-1.6069	-1.3194	-1.8161	-5.8716	-7.7809	-3.2986	0.47526	-0.38466	-3.7638	-7.2079	-5.1742	-3.7834	-4.3528	-3.0526	-3.8913	-4.8149	-0.41473	-4.119	-7.0787	-3.1	-7.1233	-6.9086	-8.6393	-7.153	-6.1087	-4.8217	-0.31016	-4.891
5.4313	5.0879	8.4267	3.9138	4.2633	2.4658	8.6239	6.2328	3.5287	2.8712	5.1222	1.6182	2.3776	1.4712	4.4282	3.8725	7.9492	5.8418	10.52	3.6745	5.6829	9.4168	9.9842	5.2843	6.7504	4.6885	1.9051	7.4821	5.2552	5.3078	9.4285	3.0269	5.215	4.0517	7.631	-0.048513	4.1541	1.3373	6.912	3.5426	2.3468	4.8773	4.3909	0.5494	3.2307	-0.37894	7.1116	5.6456	4.3029	9.1131
-5.2091	-6.5249	-3.8337	-2.4188	-2.8064	-3.1916	-12.676	-8.3516	-2.0811	-0.5962	-2.9986	-2.4634	-4.8691	-6.1723	-4.8287	-9.0285	-5.2465	-2.2002	-5.9119	-5.8628	-0.20865	-1.838	-6.0283	0.0058624	-4.8977	-4.1576	-9.7951	-1.4751	0.3765	-2.9269	-4.6303	-2.3305	-2.0878	-5.3826	-5.1278	-6.3474	-1.028	-2.7086	-3.5071	-4.4255	-1.8816	-7.7164	-2.3905	-7.254	-6.5565	-7.4172	-5.2488	-7.8204	-6.9662	-8.0496
-20.232	-23.32	-21.56	-20.492	-20.1	-19.492	-20.169	-15.401	-18.201	-20.651	-17.61	-20.613	-19.842	-20.841	-21.672	-18.164	-15.805	-13.257	-22.857	-19.779	-24.984	-16.015	-17.662	-21.24	-20.856	-19.947	-20.272	-19.529	-21.574	-12.876	-18.814	-20.584	-23.33	-22.736	-16.081	-17.987	-20.47	-17.995	-21.213	-22.765	-24.644	-15.907	-20.592	-24.999	-23.051	-16.495	-22.605	-20.272	-22.883	-18.994
-3.0324	-1.7845	-3.3878	-1.8938	-4.4398	0.97643	-1.7603	-5.3625	-1.2639	-0.0029389	-2.3745	1.0816	4.5448	2.5475	-2.0045	0.81598	3.5273	-1.1112	0.94386	-0.99217	1.0965	-6.7347	1.4742	-2.8021	-1.7258	3.4239	-2.197	-0.24791	0.41321	2.9292	2.7041	0.56586	7.972	1.3101	-2.8076	-0.77512	-0.79078	4.7264	-2.9171	0.55597	2.2042	-0.13336	-1.3973	-3.8624	1.2604	-0.45977	0.64014	-0.15162	2.482	2.3687
-6.6505	-8.3059	-9.0929	-5.7428	-6.3434	-10.088	-5.5302	-6.9825	-5.7504	-9.3289	-11.084	-9.0039	-11.898	-11.814	-9.5631	-8.9132	-3.4398	-8.481	-9.4565	-10.426	-12.042	-7.7476	-13.241	-7.3895	-5.2216	-3.7949	-8.6329	-9.1173	-10.181	-10.766	-6.265	-11.01	-6.5276	-4.4553	-11.092	-11.593	-8.9076	-12.627	-9.8359	-4.1309	-7.2156	-10.296	-7.8269	-8.7169	-7.711	-6.4676	-8.4618	-9.9501	-5.437	-6.1045
-22.601	-21.565	-20.144	-18.176	-21.98	-23.269	-20.097	-18.483	-26.381	-24.041	-25.156	-21.138	-21.042	-27.216	-22.107	-25.75	-24.561	-21.403	-20.723	-19.115	-24.834	-23.095	-19.571	-19.492	-14.969	-22.516	-18.342	-18.35	-19.356	-27.096	-20.862	-22.167	-21.886	-21.822	-20.673	-25.364	-23.223	-23.691	-18.365	-19.171	-19.852	-20.606	-19.749	-22.393	-23.678	-19.855	-23.611	-21.907	-22.026	-27.378
-10.042	-6.8768	-9.2506	-13.475	-9.0017	-11.963	-9.9667	-8.82	-10.842	-10.735	-12.947	-15.226	-13.233	-11.925	-9.0007	-9.1208	-15.205	-7.238	-16.15	-10.27	-8.6549	-13.419	-12.05	-12.225	-11.693	-14.482	-10.251	-8.0597	-12.466	-13.33	-10.718	-10.904	-6.7876	-13.779	-11.646	-12.538	-13.294	-10.943	-8.3478	-12.972	-14.841	-9.8349	-14.416	-16.404	-9.9951	-7.2217	-9.3835	-10.382	-12.385	-8.2502
-2.1784	2.1067	6.0891	-2.2106	-0.95938	-4.7959	-0.95861	-3.9511	-1.1888	-5.2227	-2.6809	-3.1206	-3.1211	-5.2369	-0.17371	-0.70934	-3.4144	0.25842	-2.8653	-2.5984	-1.9269	-1.4111	-1.0557	3.1452	-1.9541	0.77321	3.4936	1.7251	-2.5171	-3.4226	-2.5478	-5.1833	-4.0083	3.2617	-0.025337	-1.7	-0.84846	-1.984	0.11273	-1.0466	5.7164	-1.3037	-2.6696	1.8732	-3.9445	-2.8914	-0.27704	3.6577	-5.3414	-3.0611
8.3788	9.738	3.7675	3.0024	11.706	5.0886	8.5071	9.8225	5.6362	6.9649	6.9279	6.9505	7.3664	3.631	8.3839	7.5208	9.9497	8.054	8.3905	5.3412	5.4983	8.1538	6.5249	3.6824	7.4337	2.7733	5.5703	2.3656	1.9943	8.5568	5.2792	6.7368	3.3648	5.9732	-0.16237	6.7252	6.3601	11.275	5.8347	9.3516	5.4663	7.7516	4.8403	12.043	4.0379	-0.6737	5.5706	7.9171	11.746	5.8177
-0.46713	-3.5101	-6.216	-4.7256	-5.5232	-4.8196	-1.9681	-1.0206	-3.4354	-5.8348	0.014651	-0.25584	-3.2917	-1.1835	-2.5507	-5.8635	-5.0784	0.36467	-6.7913	-5.9494	-2.3873	-2.1168	-2.5634	-4.6143	-1.5415	-3.0074	-4.9936	-0.80932	-4.3694	0.35898	-5.7936	7.8108	-4.3471	-3.2112	-4.6614	0.029923	-5.4973	-1.7251	2.7218	-0.58751	2.2068	-5.9946	-0.11854	1.4365	-0.13494	-3.5284	-2.3128	2.28	-5.3451	-1.1087
-20.814	-23.848	-23.623	-26.57	-21.83	-22.28	-25.688	-20.881	-21.378	-24.539	-23.144	-20.696	-21.472	-23.206	-22.131	-26.579	-21.195	-23.989	-21.05	-23.109	-21.557	-19.47	-24.543	-20.727	-22.321	-20.977	-21.256	-24.409	-19.924	-23.797	-21.041	-24.597	-17.066	-22.871	-19.101	-24.16	-22.871	-23.599	-24.183	-21.658	-21.565	-25.665	-21.214	-20.32	-21.434	-21.399	-22.855	-24.208	-23.214	-18.95
-1.5556	-4.955	-0.4701	-5.2539	-8.49	-7.2142	-2.7195	-5.2469	-4.4493	-2.8724	0.40364	-4.1786	-2.865	-1.0255	-7.6544	-2.6577	-5.2268	-4.6657	-4.8049	-1.124	-5.8998	-3.5167	-0.13931	-6.8944	-5.7324	-2.0599	-6.2298	-3.5566	-3.1035	-4.7565	-4.2019	-6.6347	-6.1213	-2.0789	-2.4293	-2.2254	-4.6751	-4.1549	-6.3976	1.7693	-4.9913	-6.2328	-7.7359	-2.0492	-3.4439	-6.3123	-10.024	-2.4769	-7.7174	-1.8328
-11.301	-14.002	-19.233	-15.425	-11.272	-13.867	-15.408	-13.809	-15.271	-15.791	-11.377	-11.593	-6.6016	-16.744	-12.925	-12.312	-11.467	-11.481	-11.609	-15.192	-9.3143	-12.952	-11.087	-7.7773	-15.608	-12.271	-13.565	-10.178	-13.367	-10.966	-14.407	-14.559	-18.85	-16.054	-18.098	-11.194	-11.224	-14.262	-9.8349	-9.002	-16.62	-10.688	-14.025	-10.555	-9.6703	-12.965	-15.212	-9.9377	-14.711	-16.174
-9.0288	-2.6976	-3.5735	-2.7512	-2.7229	-4.8948	-1.1214	-4.5336	-5.2866	-2.7032	-0.79304	-3.6603	-3.9022	-4.0477	-3.5371	-2.7265	-7.4856	-1.4094	-8.459	-5.7574	-8.346	-6.721	-3.644	-6.6328	-5.7101	2.0719	-3.3657	-4.8773	-3.944	-0.93368	-5.5091	-2.6698	-2.6173	-3.1667	-4.673	-0.01397	-3.4186	-8.5908	-2.919	-4.184	-0.2371	-2.1	-2.9325	-1.9545	-1.7175	-4.9956	-5.7772	-3.2011	-3.787	-5.4405
-4.4445	0.095204	-2.4882	-5.4322	-0.82562	-2.1433	-1.1271	-6.0616	-2.1063	-3.6189	-2.6395	1.5701	-1.0517	-0.73292	-7.3686	2.5994	1.1513	-0.76995	-0.66894	-2.1601	-5.7847	-6.3087	-0.79664	-5.8458	-6.4902	-2.4164	-3.9878	-2.9265	-2.7027	1.1959	-2.413	-2.2769	0.69429	-4.0437	0.43646	-2.1934	2.8513	0.47675	-3.5123	-4.6834	-3.3796	-2.4329	-0.44148	1.1137	3.3463	-1.9337	-3.0996	-0.70476	0.18284	-0.59987
-0.40755	-4.3402	-1.3141	-2.9363	-2.9122	-0.70723	-1.7129	-4.6225	-4.8078	-4.9115	-3.8619	-2.9371	-5.9983	-0.44371	-4.3922	-5.1503	-2.1462	-5.6454	-5.5933	-3.8931	-3.7423	-5.2751	-8.221	-1.2661	-6.4219	-4.406	-0.60777	-3.1902	-1.5696	-2.6837	-6.4808	0.41939	-3.7759	0.77498	-0.75187	-0.27529	-1.9538	-0.8572	-3.0927	-2.549	-1.644	-5.7343	-5.3625	-2.8917	-2.4975	-5.2295	-3.2956	-6.409	-2.4931	-4.8713
-3.1215	-2.6412	-6.0494	-4.2388	-4.794	0.66175	1.0345	-0.30556	0.27322	-5.1514	-5.8974	2.5962	-1.077	-7.3627	-3.0111	-2.8223	-2.8575	-2.4384	0.69782	-2.289	-3.0431	-1.8884	-2.9081	-1.3135	-8.1409	-1.5222	-0.28232	-3.3442	0.47432	-6.0194	-0.24061	-2.8149	-0.5017	-0.4211	-2.3	-5.4295	-2.5629	-2.0331	-0.90613	-4.006	-0.981	-2.9127	-6.3909	-6.325	-1.1355	1.0799	-2.9888	0.80344	-3.32	-1.7605
6.213	3.1541	10.212	7.5618	8.8452	5.2291	4.073	2.8575	7.2988	5.8502	4.1778	4.8827	5.7966	3.5153	2.8475	6.5055	4.2144	6.8384	6.4898	3.3657	7.0534	10.041	4.7994	4.2235	5.6867	2.4459	6.7114	7.1497	6.7375	8.0754	6.3905	7.2062	7.3368	9.1861	4.86	4.1285	7.1299	5.1819	0.20387	9.9842	3.3072	6.3002	7.8601	0.69362	11.333	3.859	3.8211	9.272	3.331	3.8662
-2.8721	0.7107	-1.0851	-4.0112	1.978	0.39595	-1.9356	-3.2228	-3.3964	0.56966	-5.6846	-2.304	-2.1256	-5.0318	1.3879	-4.6491	-3.7315	-1.4672	-8.2937	-2.7243	-3.3503	-0.11044	-0.32938	-6.0617	-3.7529	0.20421	-2.8136	1.7945	-1.1677	-1.827	-0.071498	0.36759	-1.9858	-0.63931	-2.1292	-2.3743	-0.28413	0.5146	-1.148	-3.0137	-2.3871	-7.8054	-3.3131	-1.6297	-3.8293	-0.12724	-5.4278	-1.7092	-3.4505	1.435
-1.856	1.9974	-1.3252	-1.4714	-1.8592	-4.9817	-1.7167	-0.3781	2.7123	3.9741	-0.92422	-1.3649	-1.7976	-0.082454	-4.7984	1.3647	0.50117	-1.4319	-0.55003	1.0387	-0.46607	-6.4905	-3.3181	-3.4107	1.4859	-1.117	-0.4608	-0.22498	1.0078	1.6669	2.3087	-0.807	-4.0895	-1.8161	2.7002	-2.1821	-1.5934	-3.2209	0.92087	-0.28133	3.5593	0.04573	-6.5978	2.8951	0.7204	-0.64225	0.88989	1.1625	-1.85	6.0519
13.451	10.806	5.0197	8.1842	6.9944	5.3784	6.497	6.183	9.9759	8.0285	7.5971	9.8208	10.471	13.328	8.0873	6.5611	10.015	14.335	10.401	7.9098	9.9023	8.5245	6.4252	5.241	7.5748	6.9541	6.58	8.8642	6.8323	7.8592	9.9189	12.282	9.1133	5.7322	12.175	7.9351	14.51	6.9591	5.2262	8.1688	3.1317	11.122	9.3863	7.1562	7.4001	6.7182	11.077	12.913	10.711	7.5186
-4.5161	-4.8218	-5.8769	-1.467	-0.083292	-1.5831	-2.7907	-1.5799	-6.9466	-2.2094	-4.4099	2.2092	-2.299	-7.105	-3.9325	-3.7397	2.3866	-2.8553	-7.2015	-4.3925	-4.8962	-1.4047	-1.3053	-1.4746	-7.1985	-4.3551	-3.709	-1.0376	-3.3929	-4.476	-5.2365	-1.6206	-5.1629	-4.3448	-1.711	-2.1949	-1.4343	-1.6635	-0.18345	-0.55616	-4.9729	1.3117	-5.9242	3.7103	-3.9972	-0.14269	-3.5558	-1.0066	-3.5432	-3.6003
-0.43856	4.2933	0.85111	6.3113	-2.2579	-2.0175	-1.8283	-4.0069	-0.18893	-0.068699	-1.5575	-0.70277	-2.4263	2.8523	-0.60347	-3.2886	-3.3212	2.0415	-5.3571	-0.77953	2.5005	-3.1001	4.7181	0.65189	1.4578	1.3623	-1.8613	-1.4938	4.9359	2.4589	-0.40494	0.97689	4.1441	1.6755	-3.4664	3.1319	-2.411	-2.0501	-2.46	-0.56747	-1.0373	-0.10814	2.1478	-1.2938	2.8611	1.0559	0.55646	0.87146	1.9221	-0.83822
-2.6888	1.477	-4.9948	-5.2112	-4.973	-0.24583	-0.39897	1.0297	-2.0905	-1.0055	-1.5781	-0.19217	0.66908	-0.77915	-1.647	-3.276	-1.4113	-3.0381	-5.2108	-2.0384	-3.5101	-0.091164	-2.6199	-2.3625	-0.12206	-1.1755	-6.5779	-2.5523	1.8865	-4.3735	1.8107	-1.5889	-6.4772	-3.603	-1.9069	-1.0435	-0.1919	2.3373	-1.8536	0.54081	-2.9428	0.88514	-8.0678	-5.5022	-5.0631	-1.901	-1.995	-0.23889	-1.1446	-3.3666
-0.54187	0.06954	4.8353	5.702	9.4661	9.1267	10.123	5.05	-0.5184	5.5936	5.7457	5.8479	4.0823	6.8877	3.6795	3.898	9.5409	2.3201	4.371	0.35064	9.9167	7.8041	4.6095	-1.6326	6.849	5.9169	4.4796	7.5572	7.9222	3.6878	2.8747	6.1277	5.808	8.877	5.6759	5.362	4.8291	3.3477	7.101	5.2297	10.631	5.4394	7.4138	3.7694	4.7711	6.4252	7.0913	6.4301	4.6814	6.5041
-2.2475	4.3149	-5.598	-2.0999	-1.699	0.086424	-1.7703	-5.3681	-4.2343	-2.2611	-3.5804	-2.9738	-0.035109	-3.2574	-5.1941	-1.5619	-0.51417	-1.6247	2.8156	-3.3865	-5.3115	-5.7475	-5.7109	-4.2667	-3.3281	-5.3795	1.534	-1.5251	0.75158	-6.3459	-0.84634	-3.207	-3.8888	-10.182	-6.1575	-2.2882	-2.0464	0.040032	-3.0375	-2.4934	0.30025	-5.0979	-0.39283	-1.6937	-6.7007	-0.26548	-1.3448	-9.3786	2.171	-2.7819
7.675	7.2079	3.4728	9.9819	7.9073	7.168	5.941	13.35	7.2634	7.437	6.4843	10.424	6.1633	2.7465	7.4799	8.7744	6.6424	6.7221	7.6335	11.033	7.3998	5.5628	7.7736	7.6463	7.8314	8.3453	8.462	5.8999	6.4287	5.8371	6.8358	12.026	11.952	6.6406	10.396	9.6924	5.1918	8.5796	7.9399	7.7604	7.5575	8.4781	7.1276	6.244	8.6558	2.5957	10.188	9.2217	8.2696	8.5976
-20.358	-21.78	-21.681	-20.131	-19.515	-20.157	-18.796	-23.473	-26.885	-22.259	-24.198	-20.306	-18.042	-17.909	-23.388	-17.976	-20.163	-18.64	-17.833	-21.234	-19.545	-23.737	-21.211	-22.772	-18.679	-22.767	-22.358	-22.925	-20.416	-24.442	-21.938	-23.169	-20.897	-23.374	-17.672	-20.016	-20.153	-18.816	-20.423	-23.494	-21.821	-18.369	-21.932	-24.205	-20.324	-23.189	-18	-25.28	-23.344	-21.567
-4.696	-3.2871	-3.7788	-4.0588	0.26386	-5.6285	-4.4627	0.23277	-1.3839	-3.5039	-6.6586	-8.0966	-1.1588	-3.8321	-9.5196	-0.73524	-4.8782	-2.4628	0.19538	-6.4201	-0.97568	-5.5692	-4.7149	1.3966	-3.7453	-4.4819	-4.989	-4.4102	-6.5985	-2.0755	-5.4364	0.99496	-3.3971	-5.4377	-5.6981	-5.0487	-2.0571	-4.1942	-1.535	-4.2395	-6.5522	-1.3553	-1.7598	-8.6927	-1.9982	-3.3918	-0.3311	0.33333	-1.4238	-2.2728
0.44378	-0.45322	-1.8951	-3.3654	-5.7962	4.1068	0.87132	-1.165	1.2903	0.77015	-4.5957	-6.1669	0.53624	-2.4497	-4.1633	0.51527	-4.109	-4.5515	-4.0189	0.14583	-2.3924	-2.4041	-6.5138	-2.6478	-5.4706	-2.0708	2.28	1.3173	1.0782	-0.55821	-1.8685	-3.4413	-1.2397	0.32614	-9.4582	-1.7035	1.2242	3.3913	2.607	-1.1878	-3.2096	3.7994	-7.0816	-2.6276	-0.58006	1.2828	-1.2613	-0.68338	-2.8824	-2.257
-13.581	-7.8363	-13.289	-15.583	-12.776	-15.309	-12.643	-11.617	-8.4952	-10.445	-9.5376	-8.663	-13.498	-12.436	-9.5818	-15.598	-14.164	-16.321	-9.4423	-12.213	-16.134	-13.45	-12.144	-10.79	-11.574	-12.778	-12.475	-10.585	-14.62	-14.628	-12.604	-13.898	-16.422	-12.273	-10.731	-12.886	-12.862	-17.205	-17.195	-14.797	-11.189	-12.075	-15.614	-14.217	-19.266	-7.3448	-16.715	-15.432	-14.323	-10.435
0.93711	-2.6208	-0.15952	-2.7917	2.1877	3.5736	-0.9083	-2.7378	0.99714	1.1662	0.15817	1.833	-0.73007	0.34762	-4.3666	-0.33469	-0.4992	-2.8594	0.45287	0.66553	-1.0627	-2.2328	2.0277	-0.26857	4.2937	-0.022424	-3.0066	0.68421	2.1591	-1.4194	1.6121	-0.58023	-1.5272	2.1792	-4.2132	0.66324	2.2351	-1.3276	-1.9119	-2.6125	-3.3797	0.64617	0.2377	2.0125	1.5035	-3.3337	1.5045	3.7167	-0.16348	-0.49711
1.1879	4.252	1.0087	-2.4959	-3.3663	-1.4591	0.34181	0.14201	-0.17502	-5.0669	2.1411	-6.6542	0.3251	-0.36957	-1.3375	2.406	0.27501	-2.1148	-2.4689	2.6528	1.183	6.1422	-0.12569	0.27415	-2.1601	-3.3225	0.69969	-0.61804	2.5555	-2.4136	-0.88931	-0.05776	4.1962	3.474	-4.3656	-3.9449	-4.5202	-0.34179	-2.7164	-3.133	1.8601	0.61079	-4.1132	1.4277	-2.5647	-0.55399	-1.6919	-1.1865	-0.073437	0.64524
-8.9925	-9.5549	-7.9697	-5.127	-5.2476	-6.2224	-7.6446	-0.9049	-6.1955	-5.4201	-7.6156	-11.579	-3.5246	-10.375	-4.9007	-3.6404	-5.2398	-6.8417	-2.3962	-4.6844	-7.2503	-2.5148	-2.8424	-2.4357	-1.5197	-3.712	-6.0477	-3.0713	-6.8661	-5.5664	-9.9964	-5.3718	-4.8019	-3.0143	-4.3352	-2.5101	-6.4753	-6.7545	-3.196	-8.0493	-4.9389	-3.5958	-4.058	-2.8944	-8.2938	1.3979	-2.3326	-6.8392	-4.4765	-5.1207
0.84211	-2.9914	-0.52227	0.46981	-6.3682	-4.2619	-2.2118	-2.6417	-3.1586	-0.99264	-1.1617	-2.3326	4.2463	1.0428	-1.8649	-2.179	-1.3124	-3.1375	4.0745	-0.34525	-2.0045	-2.9518	1.2651	-2.2949	-1.6298	-6.4959	-1.2962	-0.22886	-0.80627	1.0024	-2.4932	0.4463	1.0364	-1.2757	-1.9458	-2.2231	-1.313	-1.872	0.12753	0.28554	-4.9554	0.328	-2.6707	-1.1396	-1.118	-2.6746	-1.5036	-4.7761	1.2839	0.89744
6.0005	6.7896	8.438	7.2476	9.2406	13.998	6.2485	10.108	10.021	5.6687	7.8814	11.472	7.3868	12.625	7.2468	8.554	7.6775	10.243	2.6034	9.2209	8.8745	8.9972	7.5873	9.1264	7.2742	13.101	8.1852	9.0716	5.6435	9.021	8.1558	8.5363	8.696	6.7959	10.114	9.6628	8.5394	7.5194	8.3484	6.1445	11.098	8.6601	8.6375	7.4934	7.1912	2.1928	7.5678	8.0851	6.2984	8.4287
-12.899	-7.2116	-15.235	-17.365	-12.053	-11.638	-8.0651	-12.681	-11.585	-11.538	-10.224	-13.418	-15.281	-10.332	-12.203	-10.986	-13.007	-9.6993	-12.388	-13.308	-13.725	-12.687	-9.9307	-12.504	-9.9143	-11.785	-6.4921	-10.167	-14.633	-12.769	-7.8525	-12.768	-14.698	-12.06	-6.6268	-15.421	-10.632	-14.654	-13.622	-14.994	-10.572	-7.4489	-14.145	-3.1256	-10.122	-7.1374	-11.805	-12.031	-7.9364	-12.605
-23.873	-26.726	-17.734	-21.101	-19.701	-17.128	-24.481	-23.641	-22.312	-22.784	-23.467	-17.341	-19.125	-21.41	-23.589	-21.225	-21.529	-23.954	-23.403	-22.598	-19.037	-23.213	-21.615	-19.512	-18.486	-23.674	-19.066	-25.044	-19.123	-24.016	-23.643	-20.499	-23.128	-20.28	-21.398	-15.848	-19.995	-22.017	-18.382	-21.082	-20.922	-23.91	-21.327	-22.81	-19.102	-23.209	-21.831	-20.73	-24.684	-21.626
7.9821	5.8759	-3.6516	3.7227	8.2864	3.0139	0.52923	2.3201	1.1865	3.4839	3.206	4.627	4.243	5.2021	4.3602	1.8446	1.1554	4.8268	4.938	1.6309	5.4865	1.2807	5.4535	2.4665	10.479	3.4027	3.5291	12.028	6.3384	5.5246	1.7758	5.5112	-1.8383	0.78589	0.47348	6.3154	1.3322	2.5813	0.57433	2.7094	4.3743	8.6501	2.1819	1.8991	3.8467	4.8272	4.3079	-2.1923	3.7691	3.0955
-2.6505	1.2181	-2.9952	-0.15883	-0.21226	-1.5455	-0.25744	-3.1141	-1.8126	2.5466	2.7546	-2.9067	-0.57732	2.688	1.6844	-0.6235	1.0459	-0.88947	-0.88678	-0.89165	-1.6059	-0.89682	-2.9192	-0.30176	-6.3718	-4.4147	2.3797	-2.1884	-1.106	4.288	-2.6693	0.29286	1.9619	-4.3294	0.67703	-3.4038	-3.3074	-5.7429	0.26159	2.2844	-3.1007	0.30114	-1.3577	-2.1276	-4.7505	-1.4445	-4.8853	-0.42522	-3.3307	-1.0025
-19.324	-12.238	-14.024	-11.516	-19.652	-12.693	-17.036	-13.749	-12.495	-17.444	-15.189	-12.078	-17.909	-10.146	-17.805	-12.589	-16.682	-15.06	-14.829	-14.466	-13.524	-18.728	-15.874	-13.525	-17.127	-16.915	-16.422	-14.574	-12.927	-17.683	-13.087	-15.943	-15.395	-18.045	-10.513	-15.703	-15.555	-13.842	-16.686	-15.367	-16.847	-14.077	-17.843	-16.601	-13.879	-14.346	-12.718	-14.907	-12.628	-18.068
-2.9901	-0.98728	-0.36328	-0.40031	-2.9971	0.74012	-2.7628	-6.431	-2.7283	-2.307	-1.5479	-3.1824	-4.3975	1.0829	-6.0627	-3.9756	-1.6752	-3.1228	-2.3666	-0.15256	-4.409	-3.4261	-0.15354	-0.42834	-4.9595	-3.3971	-4.3712	-1.486	-3.0851	-3.2287	-3.8321	-1.6104	-1.2816	1.6194	-3.1409	2.2239	-5.9715	-3.7817	0.83496	-2.3977	-3.3803	-5.7852	-2.4212	-5.6294	0.12041	-2.1822	-4.9336	-4.3587	-4.5651	-4.5876
-4.3743	-2.3746	-5.4224	-3.6255	-3.9611	-8.3732	-1.4681	-2.9797	1.9691	-2.1107	-3.5992	-4.5299	-2.4079	-6.7237	-5.2012	-2.1495	0.35501	-5.8581	-1.7342	-7.4249	-0.2124	-6.5512	-3.489	-4.7412	0.12057	-3.9656	-5.5345	-2.5537	-1.3345	-3.1691	-4.3491	-5.7613	-4.0138	-6.0499	-3.1274	-1.7139	-1.5113	1.337	-5.5508	-1.9277	-5.6695	-5.1275	-3.5334	-2.9973	-0.87884	-2.3665	-4.6358	-1.8649	-0.84013	-5.0625
0.38871	-1.4544	-3.8469	-6.2734	-3.0952	-0.38956	-1.6704	-0.35386	-3.8477	-3.364	-7.3346	-1.2512	-1.6179	-2.195	-2.5632	-0.40075	-4.4865	-4.4101	-6.423	-6.0619	-3.372	0.96001	-4.8312	-7.0497	-4.4063	-3.0799	-2.5681	-0.83353	-3.2798	-4.1189	-2.0899	-3.8933	-0.95843	-2.719	-3.788	-3.1142	-6.0414	-1.8921	-4.7977	-5.5261	-0.35858	-4.5544	-4.8662	-0.52368	1.0474	-3.6702	-8.2814	-4.2552	-1.0934	-1.5242
0.81456	-0.020836	0.69196	-2.4254	-4.1525	0.32132	-3.9811	0.57359	0.443	2.8979	1.9825	-1.1024	-3.2855	-5.2409	-2.0903	2.6637	-3.5674	-3.681	-0.9968	2.6973	3.4173	1.7865	1.6876	-0.58624	-2.9179	1.9063	-0.68966	-2.5956	0.70241	2.4386	0.75209	-0.252	0.69467	-0.66992	1.2422	4.6163	0.22384	-0.31457	1.5904	-3.4608	0.087594	-2.5295	-1.9576	0.89455	1.4711	-1.0177	-2.4589	-2.9043	2.4691	1.9774
12.683	4.312	6.9568	4.7016	10.246	13.135	8.8305	9.7286	10.242	6.0557	12.247	5.7788	10.653	3.7938	8.8173	4.2747	10.721	9.2345	9.3805	12.69	14.462	9.6155	8.1119	10.264	7.2025	8.1744	8.5759	7.6132	8.8701	8.6211	5.3737	10.124	7.3997	5.8705	4.4008	6.4536	8.1699	12.069	9.5492	10.004	4.3847	4.6956	11.629	5.7161	8.0563	9.1264	10.498	4.2282	7.5923	9.6657
-7.9428	-8.8678	-12.057	-6.9177	-4.9558	-8.467	-11.37	-5.1102	-1.579	-7.8647	-7.2422	-9.2933	-5.5949	-5.275	-3.2892	-7.7728	-7.7159	-4.0864	-10.438	-3.2252	-11.363	-3.7242	-6.0418	-6.0415	-10.316	-3.0898	-6.3914	-5.2161	-5.9524	-7.9194	-10.834	-9.9851	-11.011	-7.9071	-7.096	-8.0682	-7.5969	-6.8531	-8.0289	-4.7266	-7.2494	-1.3582	-8.6895	-11.674	-8.6109	-4.4803	-5.8985	-2.8654	-7.2487	-5.8995
-13.797	-9.3342	-11.204	-13.244	-12.462	-12.822	-14.859	-16.173	-11.518	-14.72	-11.002	-13.259	-17.733	-12.133	-11.971	-10.577	-13.272	-9.79	-15.104	-10.203	-13.339	-11.752	-16.783	-12.087	-4.2794	-11.373	-13.337	-13.48	-12.546	-11.614	-13.978	-10.752	-8.1869	-8.6743	-11.363	-15.997	-12.746	-11.641	-10.647	-12.587	-15.794	-11.928	-14.245	-8.6717	-11.322	-14.19	-9.8987	-8.4167	-8.9836	-11.493
-5.9442	-2.3068	-4.6233	-2.9459	-3.3724	-1.6374	-3.3924	-5.2527	-2.026	-0.4832	-0.89139	-1.4133	-0.66593	-6.0517	-4.7126	-1.7023	-2.1689	-3.8568	-1.7109	1.984	-3.4173	-6.8303	-5.3561	-5.873	2.8469	-3.6354	-4.4114	-0.63113	-4.3659	-4.0604	1.7562	-1.5315	-1.5923	-6.2486	-1.3969	-3.5301	-2.7361	-2.7463	-0.53252	-4.4127	-3.3781	2.0666	-3.9454	-0.72085	-8.2297	-0.81346	-4.6958	-1.7364	-2.7666	-4.8184
-9.5611	-10.78	-6.406	-10.709	-9.2503	-5.7725	-8.9294	-6.7778	-5.8344	-7.068	-12.789	-6.9653	-7.0797	-8.0192	-7.4361	-10.885	-14.794	-8.8125	-11.247	-9.0782	-9.3321	-5.6332	-9.024	-10.135	-10.062	-9.1075	-12.135	-4.5246	-9.7106	-7.0254	-7.3636	-8.9852	-6.2926	-9.7735	-8.0317	-12.528	-10.144	-13.032	-9.2235	-5.2364	-10.108	-5.5726	-10.477	-0.37331	-3.7258	-9.3455	-11.264	-4.866	-11.359	-9.9179
-8.9037	-16.163	-13.362	-13.022	-11.625	-13.326	-11.092	-11.239	-14.665	-12.122	-13.389	-15.327	-14.204	-14.41	-11.045	-12.718	-12.241	-11.803	-10.04	-12.678	-10.923	-12.181	-10.954	-12.765	-9.626	-11.138	-9.7391	-13.375	-11.454	-11.907	-14.575	-9.726	-12.996	-9.3197	-8.424	-11.283	-5.2499	-12.229	-12.265	-8.0192	-7.5702	-9.0468	-9.555	-11.955	-10.044	-13.638	-8.521	-7.1179	-12.098	-9.7413
-5.5872	-8.4442	-7.1316	-7.1068	-6.988	-7.8817	-9.1148	-10.857	-9.8303	-9.4641	-9.7947	-7.8607	-10.506	-4.895	-13.262	-11.33	-6.3044	-7.9994	-10.647	-10.198	-11.108	-9.8614	-5.6086	-7.9213	-9.0919	-11.505	-12.578	-6.6714	-9.282	-8.9745	-16.286	-9.8162	-9.796	-7.2434	-9.6887	-9.3122	-11.933	-10.814	-12.578	-6.709	-14.168	-9.366	-7.5013	-11.808	-7.0227	-8.6756	-6.2087	-5.2096	-8.3887	-12.722
7.2088	5.8415	10.936	9.9054	12.58	8.7899	9.2151	4.6185	14.146	6.2312	9.6675	7.9967	7.459	10.616	11.677	8.8654	7.0938	11.555	12.424	12.184	4.5546	13.678	9.8146	7.3939	5.9073	9.7861	6.6695	11.601	6.6869	8.9444	6.8026	7.6883	8.0933	9.008	6.2492	6.9185	8.2645	9.4949	8.9833	8.203	6.2726	8.064	9.7566	8.2781	5.0179	2.7939	7.4188	8.2863	9.9109	6.0782
-3.8228	-1.3787	-0.22263	-3.4536	-4.6648	-3.3241	-2.0734	-0.97206	-2.7747	-6.7579	-2.0502	0.57827	-2.2685	-0.9164	-4.6935	-0.1736	-4.2783	-3.0526	-3.2713	-2.303	-4.0097	-0.52556	0.06896	-3.7638	-0.72794	-2.8266	-5.3948	-0.40391	-4.2602	-1.4498	-0.60273	-4.2387	-4.6347	-1.2693	-1.5587	-4.2383	-3.2643	-4.3275	-4.5709	-7.9823	-3.5656	-4.8436	-6.51	-5.403	-1.7991	-2.9553	-0.13673	-1.9673	-6.0525	-3.5834
0.30091	-1.163	2.4963	1.9344	1.6835	1.6599	-1.7538	1.8279	-2.6184	1.1894	-2.0069	1.8766	1.4955	-2.9428	-1.1879	1.5566	-2.7961	4.2325	1.7949	-1.931	-2.987	-2.2894	-0.60224	-3.7165	2.8567	1.7948	1.4582	-1.1683	1.0426	-1.4018	-0.42888	2.3955	3.4015	0.91899	2.2945	0.94408	-0.71625	0.091051	-1.0577	-1.4981	-0.32099	6.2143	1.0203	2.7992	-0.065344	-2.9343	2.4314	-3.3836	3.2981	1.1663
-0.93519	-4.3218	-1.9249	-1.2088	3.3911	0.76847	1.1813	-4.4583	1.4902	5.8309	2.4098	-7.6121	2.0564	2.2233	0.95122	-1.9488	-4.9162	5.2238	-2.282	-2.2109	0.4744	1.1824	-0.85761	-1.3593	1.7695	-2.6907	-2.8054	4.9928	-0.79872	0.87968	3.7961	2.3093	-4.5471	-1.6232	-3.3052	5.2952	-1.5975	-3.4002	-1.2875	-1.8752	-0.21108	-3.8055	5.8798	-6.5768	0.23101	0.87732	0.66526	0.088622	2.2637	3.5839
0.17056	0.97735	-3.0539	-6.8751	-0.40574	1.9458	-3.0753	-1.8796	-0.83465	-0.39951	5.7354	0.56736	1.0799	0.75728	-2.6149	-4.5894	-0.032595	-2.5278	-0.30198	0.65906	-0.58912	7.1785	-4.2879	4.3408	-3.8184	1.1561	1.2605	-1.5238	-0.0032658	-1.7107	2.5111	1.5404	-0.47881	2.0896	-3.4396	-0.8251	4.1415	2.5882	0.66318	0.13492	-1.0232	0.14505	-2.3292	1.82	1.0039	-1.6562	1.2454	0.31882	0.78918	-0.76363
1.7149	-1.9394	0.20831	-0.88405	-0.04186	1.8033	-0.9826	-5.3216	-1.5868	-4.8976	-0.61562	0.12485	-1.0521	-4.3131	-3.9475	-1.3788	-0.54732	1.0315	-2.1699	-0.62168	-4.9185	-0.041719	-1.7365	-1.9812	-5.9162	2.2777	3.5847	2.4481	-2.8522	-2.4473	-5.6858	-1.917	-1.4181	-2.3335	0.2515	-2.2078	-0.33538	-1.4523	2.0557	-0.87041	1.0534	-3.3951	0.25248	-3.447	-5.8163	0.55926	-3.4886	0.068593	-1.411	-1.8884
-14.422	-16.424	-14.578	-16.591	-16.461	-12.142	-17.394	-10.721	-12.398	-14.032	-9.7349	-13.063	-10.69	-14.09	-13.289	-14.836	-16.039	-16.167	-18.237	-18.124	-12.7	-13.565	-16	-13.971	-15.893	-10.291	-9.9854	-15.005	-13.551	-11.732	-13.387	-7.6274	-13.96	-13.937	-11.507	-18.667	-11.337	-8.4202	-10.44	-18.251	-13.339	-12.471	-18.294	-14.362	-12.064	-13.271	-10.399	-11.547	-16.682	-12.268
-3.0936	-3.7896	0.99092	-0.51364	-8.3356	-2.8367	-10.217	-10.636	-1.7173	-9.2276	-2.661	-1.8916	-5.7322	-4.7294	-4.7102	-4.3821	-4.5456	-2.2661	-1.5882	-6.5566	-8.2998	-6.5189	-3.4285	-1.844	0.23197	-0.46411	-4.795	-6.6798	-9.5302	-3.5318	-4.2487	-1.9344	-8.8291	-6.7407	-4.9284	-5.5874	-2.0488	-4.9012	-5.9287	-5.1771	-0.19621	-4.5875	-6.0616	-2.5116	-5.9991	-5.5949	-7.7443	-7.7345	-5.9289	-2.9023
-11.51	-10.019	-6.1412	-9.7278	-8.978	-7.7905	-11.781	-9.2265	-7.2257	-12.088	-11.377	-7.4613	-9.4876	-8.0889	-14.71	-8.8559	-7.7421	-14.332	-10.307	-9.4697	-11.124	-7.0437	-3.1592	-8.3606	-10.938	-8.7068	-7.4057	-13.32	-10.727	-7.4486	-10.319	-8.8244	-11.716	-7.7174	-4.6696	-8.3638	-10.749	-2.5632	-9.4788	-11.754	-9.5898	-6.7868	-7.7979	-11.643	-11.327	-5.9754	-7.7472	-7.6238	-10.383	-7.7366
-1.3648	-2.038	-5.2446	-4.7586	-4.2795	-0.35659	-2.2863	-6.145	-1.7589	-3.2961	-6.4041	-5.9937	-0.077001	-0.88582	-6.3093	-3.7372	-3.0817	-5.8854	-4.7545	-6.2327	-6.9518	-6.5148	-1.09	-5.5135	-5.823	-7.8112	-5.4774	-7.8696	-4.9251	-6.1901	-2.3191	-4.7598	-6.7309	-6.7937	-2.2565	-2.6423	-8.5762	-4.4705	-6.8156	-3.924	-2.0614	-3.8734	-2.3014	-3.2278	-6.1671	-7.0668	-5.3826	-4.5663	-3.4027	-6.3718
-4.0247	-4.847	-4.3598	1.6661	-6.3065	-0.52958	-2.5222	-0.67925	-0.10069	-4.3954	-3.5399	-2.2855	-0.54705	-0.67838	-5.71	-3.355	-2.6892	-3.4452	-4.7134	-5.0742	-3.745	-6.5726	-2.2457	-1.4925	-2.8278	-6.7437	-0.071486	-0.55926	-2.8834	-0.42973	0.96103	-3.5683	-2.5164	-1.3052	-1.8874	-6.331	-4.7775	0.093926	-4.9287	-4.005	-2.1392	-0.79533	-1.8379	-7.8856	-4.3899	-3.3594	-4.4321	-3.5913	-7.8488	0.054519
0.71967	4.5788	1.6103	0.13123	3.6569	2.4801	3.677	1.3926	-4.3483	2.6411	-3.8004	-1.9759	2.8064	3.7436	-0.4179	2.5232	3.7267	3.5361	6.0279	-1.3528	3.4429	2.1434	-4.8705	3.767	2.9779	-0.89094	-0.51652	4.0583	1.2599	3.2604	-4.4392	1.6767	-1.6405	1.8583	-4.6938	2.0302	4.8161	1.1755	-1.2956	-4.3032	1.9429	1.3744	-1.3771	0.59136	-2.3273	2.2685	2.3525	1.0596	2.1373	0.70178
-5.8672	-0.5298	-3.3819	-0.033844	-5.5726	-5.2298	-3.476	1.7722	1.0372	-5.2195	-3.2269	-1.7443	-1.4314	-1.9415	-2.6776	-6.9954	-4.3696	-5.6345	-2.6939	-7.0181	-1.2642	-6.6105	-9.8892	0.20355	-8.9769	-3.2082	-0.22207	-2.308	-6.3328	-1.0437	-7.4675	0.20595	0.24405	-3.8726	-3.6158	-7.2452	1.4662	-3.1925	-3.2882	-4.3607	-5.4159	-3.1062	-4.1375	0.0151	-2.5939	-3.4338	-0.67693	-1.1323	-2.7102	-3.0525
-9.496	-9.8372	-9.7609	-6.7527	-9.1782	-4.8741	-2.6456	-12.041	-9.799	-2.9784	-6.136	-6.2935	-3.3374	-5.8033	-9.0707	-6.419	-7.5593	-10.471	-5.4384	-3.6876	-8.5583	-3.9379	-3.7069	-7.5576	-10.117	0.56677	-4.7042	-6.2719	-4.9157	-6.383	-3.7747	-6.18	-4.7979	-4.7995	-10.993	-5.5378	-3.1889	-9.6151	-4.2384	-2.8602	-6.9043	-12.019	-11.371	-9.557	-8.8443	-8.5008	-0.71538	-3.7556	-8.9862	-4.5594
-2.9891	-3.3671	-4.9177	1.4783	-3.2145	-2.33	-3.2894	0.58527	0.90045	2.7115	-2.1261	-3.5318	2.421	-2.6667	-0.24217	-1.5339	-2.2943	2.2821	3.3616	-2.1961	-2.2209	-4.5991	-3.0429	-0.041549	-1.5671	-3.1288	-8.6722	-1.1018	-8.6624	0.56933	-0.63396	-4.296	-3.1111	-3.7302	2.2975	1.573	-2.1887	-5.7885	-2.6075	-4.255	-2.0668	-0.16878	-0.59728	-0.71206	-4.7594	-1.9615	-1.1895	2.1236	-1.2621	1.6528
-2.5905	1.8052	4.5503	2.6421	2.8213	-4.0734	4.2518	0.35221	0.77711	-2.8577	-1.6788	-0.63262	4.0256	3.2732	4.1687	-0.30135	2.4557	3.2641	-0.063584	2.2128	6.5168	-1.2935	-2.1848	0.90431	-0.038301	0.68076	0.13731	2.1167	0.82588	2.9988	-0.39967	-0.3342	0.43293	2.8964	0.89468	-2.1868	2.7503	2.2318	4.3127	3.1281	1.7337	1.8194	3.5084	4.4695	-0.6334	-6.5223	-0.82528	3.2199	6.776	-0.64555
-0.64898	-5.4033	-1.3927	2.7323	1.664	2.1367	-1.1014	-1.241	-2.0687	-0.11621	3.8519	0.72175	-3.4065	0.04833	0.3257	3.4612	1.1786	1.8745	-2.8429	1.025	0.010586	-0.57634	-3.5559	-3.5347	2.5252	-1.4158	1.0094	1.5269	-1.1206	0.991	1.1735	3.8422	4.1418	3.494	0.99055	-4.5788	-1.8706	0.69385	0.95375	-0.39191	0.95527	-3.6534	-0.65238	-1.3577	6.5264	3.0781	-0.15272	-0.08747	-1.4614	-1.4787
-4.3299	-3.0968	-3.1479	-5.1829	-7.3269	-4.4708	-3.5087	-6.5569	-7.1387	-2.3285	-3.5171	-3.5104	-4.7689	-5.631	-1.8011	-3.6759	-4.5612	-7.2124	-9.4977	-2.756	-4.438	-7.0226	-4.5731	-6.9386	-5.7957	-5.592	-4.3078	-4.3637	-9.0269	-4.4683	-9.264	-8.204	-6.1183	-5.3086	-5.3606	-4.363	-6.3221	-8.2425	-4.5001	-8.7594	-3.6215	-6.3038	-6.3596	-5.9755	-0.38974	-3.3288	-8.8498	-1.5118	-2.6252	-5.4694
7.0445	5.1869	6.0823	4.0827	3.0482	10.338	9.8608	2.9891	7.4826	3.2148	7.9601	2.8288	6.6196	3.2102	8.6119	6.3784	5.014	3.8902	0.77047	6.1318	3.2839	6.1962	5.9966	11.315	6.7001	6.6611	8.2731	3.7277	8.0119	4.0212	8.8732	7.6235	4.7235	-0.86132	6.6165	9.3798	5.9463	4.9234	8.1367	6.1786	6.1338	4.796	0.050735	2.6693	5.8336	5.3049	8.2045	7.8325	6.9172	4.0113
-18.914	-17.381	-18.253	-12.423	-11.649	-9.781	-19.654	-15.965	-16.226	-13.728	-15.716	-7.4765	-9.909	-15.027	-16.179	-14.69	-14.862	-18.465	-17.66	-14.614	-10.837	-12.345	-15.555	-11.66	-11.905	-10.985	-16.204	-17.815	-14.634	-16.023	-15.345	-10.476	-14.629	-10.714	-11.314	-15.221	-13.44	-16.863	-10.775	-15.232	-16.504	-11.938	-10.429	-17.227	-15.104	-19.132	-13.729	-11.423	-15.128	-14.922
2.0405	1.489	3.2047	-1.185	6.4607	1.7929	0.61445	0.8899	1.1178	3.4178	-1.7668	2.7191	2.8646	3.7978	5.6497	1.6117	3.0568	-1.4624	0.81044	2.5599	4.0893	0.014947	4.9394	6.6424	-0.67445	-3.1746	2.9701	-2.7064	-3.1036	0.14859	3.6439	0.69627	4.0769	2.2707	3.4881	-0.2811	5.6388	0.97856	-1.0189	2.3115	-0.24343	2.5308	5.3457	1.1947	1.803	-3.1765	-1.1792	-0.49137	0.2536	1.6721
-0.26364	-3.1808	-2.0577	-4.3648	1.8789	3.9637	-1.0575	-5.1452	-3.5855	-0.23066	-4.7792	-3.5944	-6.5785	-1.3372	-2.1717	-2.2315	-5.9403	2.0903	-0.52734	-2.8884	-3.734	-0.11574	-0.54607	-2.1219	-0.079918	-3.613	-4.8919	-5.2591	-1.3601	-0.2688	-4.8164	-0.90129	-1.2838	-0.62922	-3.9966	-1.5951	-3.8118	-1.0805	-0.81582	-6.5643	-2.787	-0.17246	-4.3516	-6.5845	-7.2249	-5.5939	-2.0704	-3.3464	-2.5262	-5.1534
-12.565	-11.462	-15.663	-11.128	-17.077	-17.021	-17.735	-11.709	-15.529	-15.631	-15.581	-10.432	-14.074	-10.36	-16.363	-10.784	-8.2883	-14.054	-10.632	-16.119	-16.096	-11.533	-14.782	-12.964	-13.422	-13.455	-12.325	-11.362	-10.754	-13.478	-12.524	-11.893	-17.814	-11.165	-12.647	-14.115	-16.223	-12.032	-10.678	-9.7485	-15.181	-12.116	-11.433	-13.484	-14.283	-15.603	-16.362	-13.275	-10.837	-14.908
-6.8723	-14.312	-10.275	-15.785	-13.697	-16.447	-11.981	-13.151	-15.74	-15.537	-11.468	-10.193	-14.028	-13.648	-17.944	-14.321	-15.735	-11.397	-12.912	-10.845	-15.788	-12.099	-16.175	-13.044	-12.158	-16.406	-9.1066	-7.3152	-18.049	-11.608	-11.214	-14.303	-11.953	-13.89	-11.102	-12.576	-11.578	-11.388	-11.928	-9.7167	-13.947	-9.1849	-9.1067	-9.9366	-16.437	-10.881	-13.691	-12.43	-9.388	-16.27
-7.8961	-6.3445	-4.4417	-7.9141	-6.4739	-4.5695	-8.2583	2.4997	-4.9289	-8.8454	-7.131	-1.3381	-4.4611	-3.8637	-4.5798	-6.9338	-0.85345	-3.5003	-5.0156	-9.2817	-10.544	-7.0656	-4.4023	-7.922	-9.94	-8.7474	-6.2658	-6.1739	-8.879	-1.3534	-3.5249	-2.8346	-3.6612	-4.2912	-6.6612	0.40639	-0.87564	-4.4799	-6.907	-7.1286	-8.076	-5.9611	-1.2295	-7.9116	-1.9113	-2.4165	-8.5188	-2.4979	-2.7943	-3.212
-1.2825	4.1481	-0.82425	0.58822	0.42733	-0.26145	-1.7673	-1.1024	0.3049	-2.457	3.7808	-0.13375	-4.4848	-0.86079	-2.7398	-5.0952	-3.4497	-6.8176	-0.72112	-3.2492	-3.5413	0.19047	-1.7958	-2.2743	-2.4135	-1.9684	-2.9148	-1.4651	-0.63624	-3.7258	-0.36873	-4.0939	-5.4531	-4.6416	0.58517	-0.57096	0.81382	0.64788	-1.9638	-1.5302	-0.79464	-0.79181	2.162	-5.3765	-1.6299	-0.95938	-2.0475	-2.4647	-1.5106	-2.0063
-20.11	-21.186	-23.258	-20.726	-19.607	-20.433	-18.013	-23.951	-20.139	-19.357	-23.229	-23.051	-21.366	-19.55	-22.383	-21.762	-21.975	-22.966	-23.557	-20.915	-22.839	-21.868	-22.183	-23.375	-20.508	-20.636	-21.832	-17.293	-23.975	-18.875	-23.586	-28.451	-21.832	-19.328	-20.069	-20.188	-21.411	-24.31	-23.484	-21.805	-19.75	-21.722	-22.054	-18.605	-20.921	-20.035	-23.019	-22.476	-23.526	-19.398
2.821	0.81387	3.8122	0.93471	4.8285	5.4353	3.5237	6.3708	6.1345	10.166	3.9049	10.085	2.6944	6.519	5.766	0.0089057	-0.75202	8.091	8.4601	3.2948	5.9483	3.9093	5.8423	4.3793	5.8299	7.4104	5.4617	9.482	0.73042	7.3539	5.4513	0.95415	7.36	6.9414	2.8574	-0.025999	5.2649	9.5831	3.1738	7.9084	2.0221	7.2808	6.868	5.1923	8.5952	5.1205	1.9861	3.0318	4.3563	6.2177
0.85388	2.4117	-0.59826	-5.8159	-0.18716	0.75547	-2.6679	-6.235	2.7348	-0.87541	0.93094	0.34934	2.1395	-2.3894	-1.3566	-1.4485	2.6173	-5.04	1.5435	-4.3338	-1.4469	-3.286	-0.72981	1.7971	-0.64946	-4.3699	0.78516	-5.5014	0.71725	1.1431	-0.62518	0.95586	-2.8558	-2.0042	-1.2942	-1.5448	-2.0096	2.1413	0.1369	-0.024252	-1.4271	0.92073	-1.6391	0.70449	-5.2946	0.89593	-5.7188	-7.5716	-2.3143	-1.6519
-4.765	-3.8123	-2.1659	-5.4438	-9.0977	-7.9193	-6.2174	-9.4518	-8.7279	-6.707	-5.6375	-3.2362	-10.114	-5.5004	-9.4655	-5.5602	-9.3696	-6.586	-6.2713	-6.5575	-4.1287	-9.0568	-5.5111	-6.4806	-4.843	-4.9418	-6.1695	-5.6627	-7.1434	-5.9265	-2.0382	-3.8061	-7.0034	-9.4326	-2.8614	-7.2817	-7.8045	-6.2833	-10.435	-11.381	-6.8977	-3.8872	-12.42	-5.1584	-3.8212	-8.8398	-1.649	-3.5429	-4.6462	-5.4587
-17.308	-13.159	-11.873	-8.5084	-13.424	-9.9433	-13.621	-12.396	-8.7936	-14.158	-9.0157	-12.244	-12.98	-12.151	-14.747	-12.281	-11.454	-15.178	-14.785	-11.899	-12.797	-14.405	-11.666	-14.148	-14.261	-9.0305	-13.688	-13.903	-16.631	-11.157	-14.078	-8.5391	-13.344	-14.125	-12.972	-11.862	-17.714	-11.44	-12.922	-11.107	-14.878	-14.071	-12.885	-12.786	-14.066	-7.6932	-12.371	-14.579	-10.639	-15.201
5.0425	5.7583	3.2774	0.15494	-0.87626	4.684	0.49915	-1.0747	7.5458	0.71056	2.2353	3.0879	1.8287	2.1892	0.090935	1.9205	3.2779	3.2634	0.057199	-0.53489	4.1669	5.5041	5.507	1.2719	7.5656	4.7978	0.95021	4.851	3.7016	2.3248	2.0864	0.60384	5.5283	0.21348	3.8606	2.0043	3.2356	1.3905	1.6744	3.4524	-0.34145	3.6388	5.3482	6.5894	1.8678	2.8311	5.506	-0.29622	5.5482	3.7343
-20.695	-21.837	-21.77	-24.597	-23.156	-21.869	-24.91	-21.285	-20.238	-22.853	-20.725	-21.852	-26.19	-24.938	-23.503	-21.797	-21.024	-18.516	-23.038	-16.222	-22.228	-20.807	-21.915	-16.66	-22.058	-23.674	-24.978	-25.931	-20.549	-22.267	-16.322	-20.632	-26.323	-18.294	-23.053	-21.441	-20.749	-24.421	-21.908	-20.193	-21.216	-24.645	-20.904	-27.636	-20.477	-23.963	-21.27	-27.048	-20.181	-24.048
-4.1733	-3.5325	-1.3343	-3.4379	-4.5545	-7.2924	-1.1223	-4.929	-4.2133	-4.2317	-4.7156	-3.4467	-5.311	-3.3449	-3.4543	-2.7054	-3.5779	-1.8307	1.1293	-2.2096	-0.27153	-2.4728	-2.8632	-2.9546	-5.9419	-3.457	-3.9286	-3.6882	0.27132	-3.7917	0.82481	-4.0677	-4.0422	-6.4742	-4.3642	-3.1242	-4.8409	-2.8452	-4.2868	-4.8295	0.76622	-5.7755	-8.8005	-2.4503	-3.8025	-2.3165	-2.1251	-5.2599	-3.6071	-2.381
-5.4003	-7.136	-3.9348	-6.6404	-6.2974	-5.3965	-5.0372	-3.7979	-6.2278	-3.6412	-4.0446	-3.0574	-5.838	-7.6466	-3.0642	-0.36395	0.26921	-4.381	-3.6108	-6.5111	-6.0292	-6.0345	-5.7594	-3.6728	-3.343	-2.6263	-8.0204	0.58541	-4.5421	-4.5996	-11.711	-5.7864	-1.3963	-2.6495	-7.366	-7.1484	-2.9363	-6.2341	0.53437	-7.2531	-4.6495	-5.3071	-5.6619	-2.9861	-7.3035	-4.7648	-3.086	-2.9918	-2.7479	-4.3828
2.4765	-3.1035	2.5964	-1.9571	-1.3074	-1.2029	1.4978	1.4977	0.49415	-2.239	4.8364	-1.0154	4.0713	1.6021	1.9978	-1.6885	-0.4911	2.8666	-1.1879	3.1859	4.1075	-2.3558	1.1227	-4.8448	0.98951	-0.62973	-3.5076	0.25793	3.9108	1.1776	0.82893	1.761	-1.0891	-1.3128	4.2971	1.4106	5.0046	0.62828	-2.9239	-1.7765	-3.217	-3.1642	-0.41273	2.2719	-3.698	-0.23242	2.1047	-0.2353	-3.2619	0.6184
-9.0379	-11.389	-10.481	-8.0466	-12.548	-10.029	-13.801	-12.549	-9.985	-8.5688	-11.539	-11.421	-17.662	-11.642	-15.521	-10.46	-9.0604	-9.634	-8.1662	-7.9151	-10.886	-8.778	-11.413	-9.2416	-9.4578	-13.724	-14.212	-11.082	-10.912	-8.8814	-11.669	-11.52	-12.291	-12.525	-12.017	-11.862	-11.209	-7.9569	-8.247	-12.122	-12.239	-12.266	-17.278	-9.2966	-13.175	-9.9376	-14.092	-7.8727	-8.763	-7.9029
-3.0284	1.3566	-0.71479	-2.6761	-2.9481	-2.7158	-4.6049	-2.379	-5.3796	-2.373	-7.6182	-7.5472	-0.54806	-1.3591	-0.37728	-6.1797	-0.92475	-4.2389	-2.3202	-4.434	-2.1161	-3.9549	-2.1526	-1.0479	-6.2167	-0.40448	-5.1773	-3.8312	-1.2919	-2.4356	-3.5809	0.34189	-1.8352	-4.8391	-2.4595	-1.7971	0.88686	-8.3167	-6.674	-2.9531	-2.2241	-5.7878	-5.2276	-0.66795	-4.331	-2.6066	-1.46	-7.2904	0.65311	1.946
-5.3937	-6.3487	-4.6476	-1.5055	-4.4806	-5.0154	-4.6549	-2.4903	-5.4831	-0.25989	-4.2764	-3.1314	3.8221	-6.1082	-4.5215	-3.7484	-4.2021	-4.112	-0.010835	-0.47428	-1.813	-6.0115	-5.2679	-7.8253	-6.7256	-4.1545	-3.5655	-3.4738	-3.2487	-1.1699	-9.037	-8.4635	-5.9434	-3.8558	-3.5164	-1.9592	-0.31372	-4.3397	1.2859	-3.9784	-5.0746	-5.0817	-1.8379	-3.0964	-1.6041	-3.8626	-6.8263	-4.2435	-6.1304	-3.3032
2.752	-2.7483	-2.0364	3.6065	2.4727	0.35429	-0.93819	-3.7995	0.8211	3.1604	0.53531	1.7923	-4.021	-2.6433	3.8505	-2.2763	-4.8616	2.1547	-0.83343	0.31929	-0.89885	3.1255	-0.22869	-1.2558	-0.42025	0.15213	1.5755	-1.1398	-3.3166	1.1617	5.6402	-2.7873	-1.2801	-1.7029	4.3557	-3.0002	-2.3296	-2.4255	1.7907	5.6858	2.0151	1.5968	-0.1685	1.4205	3.8784	-0.92938	-1.2406	1.5095	-3.6287	1.3814
-6.4304	-5.961	-2.324	-2.8118	-2.1851	-0.71938	-7.5617	-1.863	-0.23156	-1.1154	-4.5716	-0.41494	-4.0453	-0.34307	-2.535	0.44243	2.3285	-5.8486	-1.403	-2.6724	2.2407	-0.15401	1.2716	-9.2832	-2.3479	1.9509	-2.9259	-2.916	2.1804	-4.2769	-1.0607	-2.2945	-3.5559	-0.066116	-4.5412	-0.47327	-2.6848	1.4259	-3.6291	-1.0756	1.3109	-5.2572	-2.7807	-2.4733	2.9137	1.6533	-1.6409	-2.201	0.25085	-1.4609
-11.875	-11.067	-8.7244	-7.3506	-7.0753	-6.2819	-13.901	-10.292	-9.4191	-7.5907	-11.113	-13.701	-11.404	-8.6835	-10.197	-12.186	-8.2051	-8.2415	-10.279	-5.9751	-4.6565	-13.575	-13.898	-9.9476	-15.531	-8.073	-7.4574	-9.5314	-9.3887	-9.7429	-12.367	-11.391	-10.364	-10.612	-8.9131	-4.5985	-7.8576	-11.996	-8.2626	-15.834	-11.378	-13.322	-9.815	-9.314	-10.651	-12.828	-11.756	-11.527	-9.159	-8.1947
4.9711	6.9462	9.4927	12.411	10.133	10.152	7.4749	7.0133	7.5792	11.39	7.9418	7.8625	5.8289	4.4413	10.278	9.177	8.0669	9.3782	9.4684	5.7416	7.286	8.0959	9.4623	9.6	11.387	8.5694	5.3172	7.8	12.073	12.222	6.6217	11.512	8.5763	6.5055	7.353	9.2222	8.262	8.7345	7.4107	7.1952	8.9943	11.397	9.2695	9.5257	8.29	6.6401	10.429	9.9003	5.2602	9.4228
-0.26461	-2.6156	-4.1078	0.83068	-1.9382	-5.891	-3.2539	-7.9672	-5.5257	-4.5684	-2.2372	-2.0059	-3.4233	-3.303	-0.05055	-1.5088	-5.2207	-2.4694	-2.9971	-8.4087	-0.95907	-2.0372	-4.2834	-5.5334	-5.1165	-5.4026	-1.1599	-3.8275	-4.6792	-2.9665	-2.4795	-1.8398	-4.3515	-1.8269	0.19091	0.12761	-2.4725	-2.2153	0.27506	-2.4501	-1.0666	-5.378	-8.6034	-3.6158	-7.9478	-1.9759	-2.3589	-3.7055	-2.4797	-3.914
-6.1814	-5.6658	0.54188	0.4873	3.7603	-6.3788	-2.3198	-0.49332	-3.0189	-2.1536	-7.7245	-3.7678	-1.6773	1.7511	0.79112	-1.94	0.33877	-1.9302	-3.9653	-3.795	-5.7853	-4.4434	-2.5135	2.6427	1.5146	-3.6891	-2.3673	-3.5405	-4.525	-0.52288	-6.2607	-0.92965	-1.6455	-8.1214	0.9981	-5.4644	-3.7066	-1.0771	-3.4903	-2.9176	0.52712	-3.2775	-6.0175	1.1057	-0.58899	-1.1552	-0.96922	-1.2038	-1.5317	-3.1773
-5.5487	-1.4689	-4.0818	-7.5817	-6.7669	-8.4957	-4.8181	-9.3713	-5.3945	-6.4973	-3.8	-5.5004	-3.037	-3.8707	-8.8611	-9.512	-4.8985	-4.2663	-7.7178	-6.9695	-3.2146	-2.2539	-4.365	-4.76	-5.3797	0.49733	-5.1321	-4.035	-2.5099	-5.3794	-5.3145	-3.1923	-6.7113	-6.8634	-2.2258	-9.1092	-9.3862	-3.8431	-1.5715	-4.7957	-9.7129	-2.3382	-6.4386	-6.4391	-8.3541	-7.0798	-8.4138	-7.2286	-3.8831	-6.2387
-3.6044	-3.9659	-0.33107	-2.7908	-4.7557	-1.2407	-2.0547	-4.0706	-8.5134	-1.0837	-6.2351	-3.2842	-3.5468	-0.43018	-4.7748	-6.8855	-3.5533	3.5603	-5.7421	-2.6	-3.6815	-2.8591	-4.1727	-1.8496	1.4393	-3.4629	-4.8238	-4.9525	-7.1506	-4.0551	-5.2984	-6.6389	-3.823	-3.6059	-6.0507	-0.86545	-4.8108	-2.268	-5.7583	-7.009	-6.5367	-1.6827	-7.9831	-4.9194	-6.887	-6.0861	-1.2574	-2.7457	-5.5156	-6.2843
1.7091	2.3122	3.8583	1.5058	4.2703	1.1562	5.7628	0.37384	1.6942	0.81601	3.2757	2.7845	6.078	3.37	-2.912	2.407	0.43705	2.2562	3.4099	4.2551	1.2722	2.6695	-1.706	1.724	-3.1979	3.8841	4.9117	2.7109	2.5505	2.0885	4.105	3.0435	1.6642	-4.1096	0.01853	2.8178	2.2256	-2.0798	1.8647	1.9958	0.32578	4.3346	-3.7668	3.0915	0.79844	0.94348	5.1888	-1.1888	0.82122	-2.5338
-0.17706	2.7429	3.3645	1.0492	0.84921	1.3559	-1.5804	3.7788	2.6193	-1.4669	0.094124	2.4235	5.5435	3.8663	1.8465	-0.96601	-0.53561	2.3394	3.0723	1.6637	3.8489	2.5769	1.9921	1.5557	2.8371	0.36375	2.0986	-0.13482	5.8956	0.22801	7.0656	3.6941	1.5548	1.7593	3.4651	4.5096	0.12174	-1.5524	0.49853	5.1058	3.6793	3.7009	-0.50921	0.6453	-0.47009	-0.45787	3.2595	2.169	1.0016	4.5694
-3.7882	-1.102	0.74642	-5.3067	-1.5722	-2.2959	-2.7385	-0.95674	2.3602	-4.1526	-0.88237	-6.08	-3.3676	-3.1198	-2.9461	2.8296	0.45501	-2.9287	-2.2357	-3.1005	-0.30834	0.18336	-3.805	-2.6359	0.96078	0.49817	-5.2475	-0.41201	-0.067141	-1.7901	-0.13166	-0.42767	-0.72489	-5.3789	-4.1753	2.0356	-5.2899	0.48471	-5.5578	-3.4809	-3.4915	-5.1777	-3.545	-0.088193	3.5169	3.2217	-2.9637	-1.3528	0.82275	-3.0075
-11.369	-11.361	-14.537	-11.798	-15.767	-9.7537	-12.285	-14.323	-13.444	-7.2592	-15.269	-3.8799	-10.687	-12.447	-13.134	-11.067	-7.3842	-11.489	-10.754	-10.668	-12.747	-13.853	-6.6648	-10.615	-11.888	-14.251	-13.633	-7.7249	-10.959	-12.326	-12.623	-14.788	-13.166	-13.62	-11.022	-9.8824	-11.056	-9.0948	-11.188	-11.37	-13.595	-7.7771	-10.978	-14.637	-15.55	-11.039	-12.137	-12.912	-14.12	-12.833
-1.0208	-4.6958	-1.2589	-0.99862	-1.7037	-3.4636	-2.6557	0.92759	-3.3584	-0.98456	-0.99745	-2.1764	0.0070862	0.60547	-8.0354	-8.2919	-5.8054	-2.8048	-2.293	0.41705	-0.16887	0.35247	-0.0013053	-2.0403	-3.912	-3.3231	-1.2746	-6.1416	-1.7916	-2.3833	-1.759	-6.2615	-2.8601	2.4702	-0.39271	-3.1867	-2.1506	-4.4884	-6.8492	-1.1099	-3.183	-5.9449	-4.9235	-3.8869	0.94798	-2.0864	-3.5617	-1.2682	-0.35463	-0.98736
-7.5226	-13.977	-9.2137	-9.9511	-6.6921	-9.3874	-10.68	-3.116	-9.977	-8.6414	-8.4169	-7.8075	-9.3741	-5.3875	-8.9563	-8.6105	-8.1695	-9.2885	-10.874	-11.601	-9.4626	-12.375	-10.628	-11.895	-10.68	-10.08	-13.839	-9.8123	-10.822	-5.6867	-7.6676	-8.8346	-14.428	-9.4476	-8.318	-6.4637	-10.151	-11.958	-3.2516	-9.6053	-9.1616	-12.04	-11.315	-10.64	-9.4677	-9.2461	-9.6883	-10.27	-8.9632	-10.851
0.42007	3.1947	-2.6355	1.2021	1.0374	2.7141	3.2063	1.4807	1.2375	0.58275	1.0119	2.2605	3.2639	-0.64575	3.476	1.3075	4.6475	-1.1129	-1.4018	4.757	2.6814	2.0536	-2.4865	-2.0964	7.4981	-0.76786	4.7478	5.0192	-0.16342	3.7639	1.7658	0.55298	-1.9559	5.3361	-1.0312	4.6467	1.9572	-3.1398	2.476	-1.982	1.4657	-0.33696	3.347	4.0125	0.37075	-0.01724	0.62609	0.83867	0.40612	1.1978
0.14141	-3.0845	1.2	-4.231	2.0085	0.37027	-0.82453	-1.5881	0.56963	2.2012	-0.41661	-1.0684	-1.5494	-1.1761	-0.42343	-2.0522	0.051675	1.3099	-3.0956	-0.5277	1.831	-3.0285	2.0672	-3.4815	-2.5771	1.3122	-0.87371	-2.1547	-1.5471	4.3673	-1.5754	2.7394	-2.9099	-0.42261	-3.1096	-0.89216	-2.9416	-3.9597	-3.344	-1.2672	-1.453	1.8	-1.7339	-1.7273	-1.9392	1.1043	2.5798	0.12822	-0.28612	2.3471
-2.0162	2.1664	2.1159	-1.7845	1.5399	2.7597	-0.041314	0.63029	3.8051	-0.19997	1.9002	-2.4554	3.0743	5.5034	-0.45756	-0.045338	0.16045	0.44445	7.5447	0.95436	1.5679	4.1394	2.8316	1.4416	-3.3522	-0.90035	4.5906	2.9237	3.249	5.6832	4.8241	5.0432	1.0772	1.4434	-1.2598	6.6724	-0.99067	1.355	3.2194	1.77	5.4652	-1.4255	-3.1763	2.1058	-0.0035731	4.1424	2.2524	-3.4987	2.6616	3.8718
-1.9912	-7.4772	-9.6685	-4.7631	-8.3923	-7.7863	-9.7173	-10.608	-8.7643	-7.7619	-12.579	-13.488	-6.5306	-7.9036	-3.545	-5.5746	-11.775	-13.531	-11.163	-7.8194	-9.5414	-9.579	-5.7868	-12.528	-4.603	-9.8595	-7.5517	-8.3604	-9.0861	-4.4532	-9.418	-12.434	-11.772	-7.0147	-7.2623	-7.504	-15.068	-10.436	-8.6791	-8.4529	-9.9597	-12.19	-6.5139	-12.58	-6.6934	-9.5684	-5.9685	-6.3242	-9.3335	-0.39136
9.5405	11.826	5.997	9.0446	11.13	6.2391	7.8266	9.8428	10.063	11.315	5.4655	9.4391	11.079	9.9599	8.7448	15.833	8.7442	11.09	6.0267	11.907	7.0137	5.1896	8.4595	6.0054	7.0435	5.7886	9.193	5.7029	3.2012	9.504	5.751	8.9327	9.7862	9.6	7.5528	9.9315	7.831	1.6291	11.165	6.7361	4.7255	11.503	12.152	8.6763	5.1186	7.2158	9.9745	7.1255	5.6268	12.287
-0.93656	-6.6656	-5.6448	-7.3195	-7.1109	-4.5149	-2.6565	-5.2926	-6.9795	-2.5686	-4.0516	-0.54389	-2.4336	-2.8762	-4.4741	-3.7211	-3.9988	-7.3649	-6.1891	-6.4856	-1.6797	-2.99	-5.9691	-2.2514	-2.6904	1.0665	-1.9912	-4.7944	-0.42617	-3.8862	-6.3348	-3.2126	-4.8015	-5.0816	-3.5283	-0.70589	-6.5325	-2.4603	-7.6878	-10.081	-2.4057	-3.5539	-3.6356	-7.4554	-7.6923	-3.6207	1.1801	-3.2249	-2.4597	-5.4075
10.775	0.88331	8.0973	2.2147	5.7631	4.1118	4.7815	4.6175	4.0065	3.0169	4.8631	11.584	2.3284	7.7196	4.204	3.2303	10.101	1.3424	2.0656	1.2252	-0.74629	1.6691	4.9891	3.1875	3.1075	2.3439	5.7593	4.692	4.3083	2.8269	3.3739	6.7998	7.1285	0.68717	7.5516	4.5676	2.9704	5.924	5.2474	8.1684	2.9038	5.8044	6.5485	8.6084	1.8255	5.4591	5.6811	3.2753	4.0845	5.0408
3.6354	3.4816	6.2032	7.2812	5.8626	2.891	4.1802	2.1977	-2.0543	3.8604	-1.673	1.2503	0.47735	3.3365	7.5308	2.5538	9.4729	0.71203	5.145	9.8016	8.9042	3.6352	1.6346	8.5319	3.0397	1.6532	4.9385	4.7583	4.6983	6.9488	-0.38432	3.7681	4.2101	5.9207	0.60852	3.3883	4.4262	4.7059	6.1226	8.1031	2.6037	4.1948	4.2307	3.3862	5.4096	1.9616	8.5132	5.7198	2.5657	5.0015
4.3347	-2.5463	0.52718	-1.9417	-0.49065	0.6439	1.9055	-0.087925	1.7298	5.1853	-0.01923	-4.3751	-1.4617	0.60346	-0.49038	0.45725	-3.2908	-2.0912	-2.3851	-2.1753	2.5811	0.88668	0.1937	-0.12301	0.59978	-1.1571	-2.7823	-3.9919	-3.5111	-0.87272	0.34621	0.98921	-5.8381	2.077	-6.7112	-1.6571	2.8116	0.018941	-2.4513	-0.26752	-3.74	3.8491	-2.0752	-1.533	-6.2718	-3.5587	-0.73385	-3.5952	-2.9391	-0.74673
-8.2813	-6.7634	-8.7432	-4.0835	-6.4299	-10.139	-6.6687	-10.154	-2.0793	-3.7509	-5.4569	-6.1994	-6.1288	-7.3991	-3.8653	-9.2395	-8.7128	-7.1009	-8.4958	-6.0429	-6.0026	-11.535	-7.8439	-2.721	-11.5	-6.7231	-3.2682	-3.4628	-4.28	-3.9739	-6.6371	-4.1238	-7.3041	-12.445	-4.4875	-2.7396	-7.6633	-10.293	-4.3483	-7.6186	-6.1605	-5.0153	-0.98816	-10.433	-8.2016	-5.5425	-11.05	-13.243	-10.833	-8.161
-10.829	-8.242	-14.399	-13.392	-10.539	-15.712	-11.341	-10.401	-8.0619	-12.491	-12.876	-9.5786	-10.487	-8.2359	-14.059	-7.4411	-11.109	-11.675	-14.283	-13.907	-13.39	-9.6328	-16.043	-11.295	-9.3815	-9.9041	-11.632	-14.308	-9.8902	-9.518	-13.382	-12.088	-11.804	-12.15	-12.58	-9.319	-12.521	-8.7957	-10.981	-11.725	-11.065	-11.611	-11.194	-12.993	-11.467	-9.6801	-14.391	-12.346	-13.099	-11.42
-13.986	-13.661	-18.423	-13.851	-16.133	-14.52	-13.499	-19.619	-15.381	-13.52	-16.379	-18.087	-17.156	-14.154	-10.622	-15.39	-16.099	-14.405	-13.121	-16.433	-13.029	-18.937	-12.891	-15.269	-15.488	-12.289	-12.7	-17.204	-12.191	-18.11	-13.849	-15.796	-17.973	-15.85	-12.364	-16.065	-13.097	-12.048	-11.13	-15.892	-12.317	-16.446	-11.899	-16.969	-13.969	-12.319	-13.887	-17.327	-11.273	-10.093
-3.5619	-2.6271	-0.97577	1.0135	-0.73044	-4.3326	0.55803	-2.2265	3.6704	0.89087	-3.0435	-0.1736	-1.3374	-2.9885	-1.2602	-4.9984	-4.1964	0.39181	2.4469	0.64938	-0.5166	-3.4671	-0.41914	-0.85606	1.8835	-0.36538	-1.1577	-2.2186	-5.1986	0.042652	-3.027	0.91549	-2.0361	-5.7784	-3.7028	-2.8946	2.5087	-1.2615	5.9509	0.0084977	1.2718	-0.84531	-3.1735	-4.5762	0.20077	1.2083	-6.2106	-2.1953	-1.4974	-1.9496
8.4137	4.9434	7.3593	2.1044	6.1952	8.0578	8.984	9.7976	4.0309	7.8987	6.4302	6.5676	6.9804	6.0108	7.2135	3.7166	4.4751	5.3182	5.5747	4.4407	6.9734	10.141	11.938	7.1509	8.062	5.2746	12.647	9.3977	5.8163	6.5917	9.3409	7.0659	9.8772	6.8729	9.5214	7.7766	8.1757	8.4398	6.0252	6.3734	2.9539	11.167	2.6204	6.1357	8.1719	4.423	8.2024	11.986	5.4295	2.5702
7.62	11.54	10.915	12.019	13.669	7.6007	10.987	12.069	13.537	9.731	11.277	6.3193	8.409	13.197	5.5776	11.391	10.214	9.3894	9.3525	13.953	10.818	8.2212	9.2743	5.9837	10.181	7.5156	10.384	10.271	15.12	13.978	4.1325	10.999	7.2141	2.5851	7.5873	5.7843	10.262	8.1527	9.5979	14.226	10.299	10.575	10.35	8.2427	6.5001	9.8702	11.041	9.1031	10.583	12.981
-10.343	-16.266	-12.283	-10.904	-11.292	-12.399	-10.676	-17.538	-15.128	-12.545	-8.6429	-16.879	-14.11	-12.458	-13.535	-13.497	-11.159	-10.599	-13.212	-17.518	-14.222	-16.961	-15.973	-11.635	-9.4345	-11.249	-12.711	-16.135	-15.596	-18.057	-10.061	-10.122	-15.191	-10.923	-11.784	-14.541	-9.5436	-14.27	-18.717	-16.848	-13.422	-12.013	-9.5376	-13.43	-14.198	-16.901	-13.024	-15.234	-9.0678	-11.717
-16.755	-23.149	-20.361	-20.459	-19.202	-19.924	-22.149	-18.455	-24.618	-18.077	-20.88	-21.207	-20.528	-20.053	-19.873	-18.875	-19.14	-22.402	-17.303	-23.719	-16.609	-24.91	-20.769	-21.472	-20.899	-20.588	-21.327	-19.69	-20.685	-21.301	-17.873	-19.919	-20.991	-23.441	-19.246	-23.873	-19.715	-22.564	-19.946	-17.729	-22.34	-21.559	-20.659	-20.789	-20.627	-19.312	-17.204	-20.763	-18.736	-20.374
-1.9128	2.7929	3.3116	-3.645	-6.1858	0.26519	-6.9437	-0.69104	3.4043	-4.3494	-1.3286	0.6657	-3.5793	-5.2211	-4.0689	0.69648	-4.3167	-1.8034	-2.2552	-2.8424	-4.7081	1.087	-0.095153	-4.1285	-5.1915	0.75794	-2.9024	-6.2904	-2.0699	-3.0136	-3.5171	0.4015	-0.84635	-0.72751	0.43554	0.31161	-5.2287	-4.7221	-1.8113	0.56614	-4.2349	-5.6541	-4.2578	-3.5917	-0.50727	1.62	-5.549	0.49111	-2.8879	2.0224
-6.2123	-10.832	-15.983	-17.417	-12.269	-14.764	-5.8716	-12.448	-11.434	-11.752	-10.805	-5.2715	-14.27	-10.534	-16.037	-10.817	-13.123	-14.734	-11.416	-15.39	-9.5913	-12.99	-11.798	-10.471	-12.527	-16.404	-9.6602	-13.69	-8.7988	-13.117	-10.764	-12.002	-11.085	-13.014	-8.9036	-7.0709	-12.988	-13.178	-15.175	-12.585	-13.737	-9.3463	-15.34	-10.072	-15.038	-10.639	-18.869	-11.109	-11.7	-13.465
-0.74489	0.93645	-3.9824	3.0472	-1.2106	1.2656	-0.19148	-3.0131	-1.895	-1.8458	-2.6144	-1.4487	-3.1718	1.7784	0.22937	1.0913	1.1981	-2.913	1.0932	-5.4134	-1.5213	-1.3183	2.7228	-0.881	6.6367	-1.1317	-1.0946	0.99628	-2.0978	2.2387	-2.1893	1.274	-0.79094	0.33418	-0.98537	-5.8801	0.11347	-1.9737	-0.19119	6.7948	-1.6167	1.9683	2.2221	3.2099	0.5135	-3.4382	2.0371	-2.0807	0.42161	-0.63646
-0.31026	-3.1852	-0.12759	-7.7576	-5.2486	-2.4961	-3.4044	-4.393	-1.6402	-7.3456	-4.1499	-2.7412	-1.4951	-4.7622	-6.7054	-5.7138	-2.7577	1.5677	-6.2585	0.8037	-7.4464	1.098	-0.27912	-1.1873	0.75877	-3.5693	0.94739	-2.3219	1.6902	-2.7255	-5.7239	-1.9434	2.8645	-4.6806	-2.1566	-0.88345	-2.0667	-2.4309	-0.89259	0.23967	-2.1285	2.4536	-2.7492	-0.6541	0.25507	-1.6453	-6.4252	-3.8807	-0.65324	2.5782
-10.613	-4.5163	-4.9406	-1.7546	-5.8537	-4.4034	-6.2886	-5.1399	-2.7737	-6.3109	-6.001	-6.1097	-4.5695	-1.7756	1.5079	-2.1708	-11.322	-5.719	-4.0793	-2.5503	-0.87111	-1.2639	-3.6991	-6.2314	-5.4253	-5.4073	-3.4056	-6.0742	-6.2559	0.98781	-5.4865	-5.2343	-4.2519	0.96241	-1.0323	-2.5061	-11.147	-2.3157	-3.0074	-4.7147	-4.3077	-1.9397	0.93709	-1.692	-5.598	-3.7849	-3.0688	-3.0077	-1.8805	-4.4924
-2.1587	3.8725	-4.7767	1.5746	-3.8749	-0.0094624	-3.1366	-1.9728	-1.7972	3.1824	-2.754	-1.5882	-3.4125	-2.6623	-0.12219	-2.6771	0.047982	-3.0476	-3.1086	-2.8967	-2.1562	-2.8847	-1.0985	-6.5754	0.0022585	-3.0834	-2.2151	0.55083	0.38428	-3.1573	1.3262	-2.8449	-5.005	-2.7924	-2.8475	-3.5046	-6.4018	-0.72051	1.371	0.92991	-2.7511	-3.5352	1.5929	2.0094	-2.8338	-0.69402	-1.7815	0.11685	-6.1025	-1.3761
-1.5595	1.9911	1.5348	2.0176	0.55509	-0.12393	-0.7457	-2.0547	3.6908	1.4957	-0.68633	0.98824	0.87017	-1.3788	0.085393	1.6766	0.058089	3.1427	-2.1453	1.263	1.1324	-2.4174	0.27844	3.4046	-3.833	2.3397	-2.0554	-4.9971	3.3345	3.4643	-3.6989	-0.16413	-1.499	3.7363	3.5337	3.3807	-0.99561	-3.7738	-2.3243	1.3994	4.8652	-0.78086	4.1794	-2.6959	3.4949	1.9681	-2.4706	-6.0752	-0.2496	1.1491
-9.4659	-12.593	-8.6528	-7.9152	-8.6306	-9.3607	-6.5453	-10.175	-7.4462	-5.1087	-11.532	-8.6698	-11.104	-7.5607	-10.154	-8.5268	-10.875	-9.3057	-4.5934	-9.5708	-9.0868	-11.463	-11.448	-9.4779	-7.0209	-10.965	-5.7438	-5.5818	-8.9689	-13.296	-13.672	-10.037	-10.455	-6.7837	-15.138	-9.5227	-12.739	-11.699	-8.9476	-9.5743	-10.898	-8.4325	-11.219	-9.9571	-7.1306	-9.2093	-8.1003	-5.9089	-10.062	-5.936
-4.1314	-2.8413	-3.3321	-2.0211	-2.6463	-1.4105	-4.9706	-2.3538	-1.2869	-5.6106	-2.6885	-0.91929	0.94962	-3.6249	0.13957	-3.3118	-0.70227	-1.4579	-4.7383	-4.8341	4.3608	-6.7208	-1.5252	-3.186	-0.14496	-2.7327	-2.9248	-3.1179	-8.2641	0.41625	-4.1193	-5.648	-3.4667	0.86071	-1.4497	-0.65243	-1.9808	1.5836	-5.2699	-6.5913	0.78959	0.93302	-2.7448	-3.6258	-8.451	-1.9448	-3.053	-7.7016	-1.332	-6.3884
-2.7422	-4.1525	-3.4348	-2.7459	0.26961	0.59277	0.27122	-2.9135	-1.802	0.21317	5.5076	-4.7153	0.96242	-0.91577	-2.9116	-1.0668	-3.417	-0.068318	-0.41367	-2.1959	1.6679	2.6735	1.9714	1.7781	1.5322	0.21167	-0.77487	-4.6341	3.0238	-0.11882	-1.0542	-1.0974	1.4529	-4.1549	-1.7865	-4.6112	1.2289	-1.3373	-2.873	-0.60037	2.2134	1.1506	-1.1737	2.8229	-4.1294	2.1756	0.80096	-1.5451	-1.4231	-3.4268
-20.455	-29.48	-22.247	-19.475	-19.058	-23.68	-25.598	-17.999	-23.079	-26.647	-19.31	-22.409	-24.922	-23.233	-21.79	-23.368	-24.586	-25.43	-17.464	-21.125	-22.567	-26.995	-21.289	-20.229	-23.683	-22.382	-23.715	-20.414	-22.635	-25.654	-22.288	-22.303	-21.745	-22.529	-22.018	-18.627	-24.701	-20.52	-23.262	-21.492	-23.281	-20.203	-18.769	-18.557	-19.064	-23.347	-21.249	-22.456	-24.423	-20.015
8.6084	9.5396	9.3283	6.1954	8.9017	8.5388	11.025	7.2166	11.995	3.9494	8.35	7.9587	4.9754	3.908	5.692	8.0853	7.1082	6.968	6.6251	5.2945	7.9866	9.1159	8.1876	11.044	10.901	4.5336	7.2671	6.8337	7.557	10.5	6.9872	4.64	9.8371	9.0028	4.7372	11.588	12.969	7.4307	6.8047	7.2667	11.23	13.715	4.7602	8.5397	3.2483	5.3381	9.5596	6.9627	11.403	4.5155
-12.096	-12.603	-4.6938	-13.806	-11.661	-14.771	-9.8478	-10.905	-18.141	-9.7904	-12.346	-12.611	-12.295	-13.853	-13.422	-15.702	-10.709	-11.213	-16.579	-10.747	-12.195	-13.984	-15.179	-16.589	-10.618	-11.09	-14	-10.338	-11.123	-15.22	-10.541	-10.59	-13.669	-13.482	-10.217	-11.098	-10.372	-14.434	-13.483	-8.74	-11.919	-11.621	-12.253	-8.9248	-12.304	-17.38	-13.742	-17.886	-12.179	-14.828
0.34836	1.5732	2.2031	3.8182	1.862	2.2291	0.93643	3.3316	0.23826	3.1937	0.75688	2.3028	1.6665	-4.6735	-1.846	4.5396	3.6672	3.7536	4.7318	3.3908	-0.1239	0.28533	1.4865	-0.83892	5.6967	4.8482	2.5804	-2.5325	5.1242	0.89955	4.3474	0.15082	-2.3758	3.1095	-3.3728	-2.1372	5.4998	0.60412	-4.2574	2.0904	3.0088	3.7307	0.37936	3.1786	0.91811	1.6479	1.4878	4.3442	3.9899	-0.88986
-13.039	-19.564	-11.291	-16.483	-14.015	-16.858	-16.876	-9.6287	-16.134	-15.742	-17.196	-14.179	-13.418	-18.022	-19.592	-10.838	-15.747	-14.065	-14.641	-14.311	-13.9	-13.809	-15.49	-10.947	-15.304	-11.395	-14.316	-13.987	-14.895	-10.436	-14.485	-14.005	-14.827	-11.651	-16.268	-14.164	-13.221	-12.208	-14.569	-20.11	-12.766	-15.671	-15.174	-10.186	-13.026	-12.752	-12.313	-12.197	-10.601	-13.511
1.9636	2.7344	0.91574	3.9683	2.2866	5.0212	2.7968	5.2957	-2.8681	-2.3085	-1.812	3.3911	2.0799	1.4288	7.7751	3.1848	4.025	0.42961	0.61213	5.7654	0.89813	3.0745	1.9306	1.7096	1.6532	2.3089	3.6162	5.7736	-0.71096	1.01	3.377	-3.9594	-1.1894	-1.6868	2.1497	3.088	4.6237	-3.3326	-2.8717	0.38055	3.6533	2.0819	2.5243	0.63108	4.9611	1.1708	-1.5159	-4.5966	4.3875	-2.3034
2.9373	1.9414	-3.0091	-5.9533	-1.5273	1.8146	-2.1799	-0.83108	-2.0116	-0.42709	-4.4547	-1.5692	-3.1575	1.0989	0.61258	2.2504	2.7463	-1.9553	3.9549	2.8721	0.19691	-3.1902	2.3524	0.01051	-0.5522	3.6446	2.5819	0.30374	-4.0457	2.7131	0.2447	-3.3587	5.1116	-1.3525	3.6721	-4.774	1.2327	-1.8758	2.2628	1.3768	-0.10574	-3.7576	4.234	-1.7493	6.6312	2.2346	-0.63545	5.7233	-1.1993	0.76984
-6.8759	-8.8885	-6.2899	-11.539	-11.799	-11.215	-10.774	-15.046	-12.67	-6.5766	-11.25	-7.4973	-15.65	-14.573	-7.715	-12.774	-9.5829	-7.0754	-9.663	-10.254	-8.1018	-10.696	-7.0549	-9.2377	-8.4314	-6.7711	-9.007	-7.164	-11.694	-11.217	-11.501	-12.279	-11.42	-12.025	-13.402	-6.3933	-3.5793	-8.4356	-9.0016	-8.0163	-10.844	-8.5685	-11.15	-12.663	-8.5502	-6.9439	-4.3967	-11.248	-8.1887	-8.5486
7.0115	11.117	3.5935	6.866	4.942	8.1521	3.2078	9.5675	5.1387	8.6346	9.1099	6.6796	2.6817	9.389	8.4885	9.9261	3.2883	7.2409	6.936	5.6367	9.4168	7.4894	7.6125	10.222	5.5683	5.0626	8.4788	8.926	8.1289	6.4437	12.423	10.489	0.5405	8.0593	5.1551	9.2254	9.3259	8.0665	5.5223	8.8404	4.0255	5.909	6.8468	5.7642	8.1471	8.3536	10.553	7.5563	6.2588	7.0556
3.5274	2.7775	-2.9777	0.38265	-3.7216	-1.1038	4.3614	-2.6341	-1.2352	-1.1203	-3.3672	0.28369	-1.406	0.40744	-4.6923	0.64405	5.315	4.2766	-0.73498	-3.2408	3.2639	-3.5362	-2.4818	-2.8333	2.4394	-3.1567	0.24041	-1.8433	-3.8781	-1.5367	-2.0343	-4.5748	0.24186	-3.1084	0.12512	2.0302	-6.6017	0.49655	-0.89283	-1.475	-3.9035	-0.59845	0.19075	-5.0001	0.54831	1.1987	-1.9099	-2.3371	-1.4333	-1.5682
-8.4947	-2.8322	-7.6192	-2.7983	-7.442	-7.4558	-9.2686	-7.9886	-4.8824	-5.0202	-5.6043	-7.0182	-3.0889	-9.0807	-6.7989	-7.3511	-6.6826	-7.6526	-2.7708	-3.8679	-3.0949	-0.44544	-2.5377	-4.8411	-2.5772	-6.299	0.37771	0.56782	-3.7407	-7.8235	-3.1795	-7.5506	-9.1414	-0.91491	-2.2639	-6.7257	-1.0536	-9.5477	-6.8269	-6.5522	-7.4253	-6.6456	-4.0945	-8.5907	-3.8418	-6.8217	-4.4873	-2.6078	-10.296	-9.0247
5.8987	11.368	10.95	5.084	6.4786	9.9426	5.2275	8.2056	7.3627	6.7997	5.9733	7.3101	7.5009	5.8378	6.0883	2.1229	9.1032	6.1766	7.3748	5.4128	7.0076	12.664	0.31243	7.9629	1.3397	2.4888	6.6364	5.1538	6.9279	3.2701	7.4238	6.4857	2.5375	7.1396	9.552	5.1103	10.26	5.897	7.2894	6.2156	9.4644	5.308	2.9115	10.493	6.7926	7.567	7.1984	11.056	4.8195	6.2426
-0.95115	-2.6659	-2.7351	3.0687	2.2883	-0.16065	-5.2259	-2.1813	-1.0193	0.99032	-0.20081	-1.7116	-1.2106	1.8157	-1.9027	-1.2266	-0.87549	0.26105	1.1198	-1.7474	1.5888	-1.2575	4.1659	1.8779	2.8284	-0.2639	-0.68162	-1.0245	1.4513	-5.4352	0.084647	-0.7137	0.84901	2.986	-4.257	-0.32455	-2.9275	-4.2521	-4.3501	2.9166	3.1669	-2.2321	-3.7779	3.6301	-0.68714	2.056	-2.6552	-0.10457	1.2808	-1.9372
-2.9543	-2.6667	-4.1725	-4.2061	-1.2636	-0.65396	-0.76119	-0.14023	2.4049	-3.0497	-0.65634	-0.88757	-8.0896	-0.31819	-2.8812	0.57684	-1.0438	-3.6919	3.0455	2.5149	0.50323	0.6902	4.9691	0.47161	0.40985	-0.60306	-4.5448	-0.020983	-1.0258	-0.24699	1.095	1.1943	0.14	-5.2789	-0.54933	-0.11288	-0.19105	-2.3874	-3.5335	-2.9778	-2.5074	-4.5151	-0.8207	-0.79584	-1.4881	-4.0639	1.1736	-1.572	2.4685	1.0612
-10.673	-14.502	-14.145	-15.255	-9.6964	-15.852	-11.145	-13.019	-18.542	-14.486	-19.135	-12.27	-11.421	-12.378	-14.552	-14.532	-18.118	-12.72	-17.014	-13.608	-15.003	-13.028	-18.524	-15.391	-18.949	-12.848	-19.264	-14.644	-16.089	-10.914	-16.443	-16.217	-16.662	-15.494	-14.474	-16.978	-11.889	-9.6421	-14.244	-12.214	-17.804	-13.734	-13.106	-19.22	-16.529	-13.707	-12.657	-12.945	-16.701	-16.223
-10.206	-10.594	-5.3604	-14.315	-13.978	-14.553	-12.986	-12.706	-10.124	-13.44	-11.506	-8.5064	-9.6961	-17.356	-15.009	-9.3966	-12.151	-12.629	-15.789	-13.028	-11.248	-12.288	-10.717	-10.287	-8.5716	-11.518	-12.889	-11.417	-10.92	-12.116	-6.5279	-10.262	-14.845	-9.9545	-9.1786	-16.029	-11.817	-11.044	-13.296	-10.675	-9.9065	-13.098	-11.012	-13.025	-8.8347	-9.7313	-14.861	-10.385	-12.791	-11.676
-3.799	1.8109	-2.3588	-1.8152	-0.26475	-0.48344	-0.81718	-0.51482	3.3887	-2.2196	-1.4338	0.22919	4.4925	3.1808	3.0519	0.51938	-1.4197	0.35682	-2.0883	-0.54324	1.5011	-2.7376	-3.1104	-0.8745	-1.5959	-0.95623	-0.37245	-1.5972	0.10511	0.32343	3.4705	2.3035	0.84162	2.3182	2.3746	-0.14353	1.1539	-0.013172	-3.4194	-2.8181	-2.4085	-3.3497	0.2455	4.0092	3.925	1.6631	-0.86335	-2.5403	3.0578	0.76016
3.4399	-0.86887	-0.20403	0.68889	-0.53963	-1.3283	-0.82543	4.0066	-1.535	3.1279	-0.26672	0.68012	0.52993	1.5688	3.6144	0.72634	1.6079	-4.998	3.9537	0.19186	-2.01	1.6799	-1.0267	3.3516	0.024608	3.3557	2.3894	-0.12698	2.924	-3.9448	3.7989	1.4251	-3.8417	-2.6683	-1.6199	-5.6846	1.8913	2.1717	-4.0138	-3.8139	-3.1527	-2.0071	0.89641	0.82554	2.1175	-3.8487	-1.8489	6.6704	1.5575	-8.5886
-2.8853	-4.0965	-1.2058	-2.6023	-2.3479	-2.7698	0.78959	0.21507	-4.372	-2.262	-0.09514	3.1617	-0.0016272	0.43364	-1.5178	6.1055	0.080336	0.075291	-0.71988	-2.0876	0.95588	0.066524	-3.3709	1.1832	-1.9902	1.6672	-0.23427	-2.6026	1.2519	-0.93688	-0.53577	-2.9598	-0.56259	-0.81991	-1.7839	-1.7538	-3.5045	-2.205	-0.54192	4.9034	3.052	-4.8877	-5.6135	0.80897	0.64473	0.94977	0.75242	0.76155	-5.8795	-6.301
8.7264	7.4342	8.3989	9.7483	9.5952	3.8477	10.531	3.9173	11.369	9.6189	11.938	9.1409	8.568	7.8916	10.134	10.472	11.367	7.7393	8.8482	4.1741	4.6209	11.561	8.2247	6.3958	8.9459	9.7983	7.4514	9.1624	5.5596	7.3977	8.0816	10.606	11.599	3.6874	6.1734	5.5517	8.0092	10.612	9.3715	8.8172	8.2297	6.153	8.6239	9.2116	9.6644	8.5741	8.085	9.9236	8.6026	6.1736
-5.5127	-9.8895	-7.8955	-12.174	-8.3209	-12.603	-11.544	-13.966	-5.7684	-7.8087	-10.266	-5.3928	-9.362	-6.2167	-15.34	-10.129	-5.8366	-10.959	-13.443	-10.705	-7.012	-6.0017	-8.5455	-10.324	-7.0661	-7.4685	-11.143	-7.6298	-6.037	-13.44	-6.2117	-9.1992	-7.708	-11.052	-8.3073	-5.003	-8.1381	-7.09	-9.0533	-11.859	-10.285	-10.594	-12.813	-8.1155	-9.1711	-12.847	-11.172	-10.942	-4.5989	-14.349
1.6635	-1.6753	0.49056	1.0341	6.7712	-0.14002	0.81706	2.3529	4.4009	2.6364	-3.7177	4.8545	-1.2192	-2.9414	0.28742	-1.5569	-4.3375	1.3853	0.051735	-0.97874	-1.5928	-1.2671	0.82271	-0.78487	0.88434	-2.5435	2.0001	-0.74599	0.2304	-3.3008	-1.1935	-0.029862	-1.5657	-0.4151	-3.6904	7.0491	0.44222	0.094055	0.84531	0.88972	3.6097	-4.5465	-1.7821	-3.5741	-3.2382	-2.8392	1.7151	-2.2927	-0.87644	2.2038
-13.92	-12.647	-13.625	-9.7706	-16.914	-8.9024	-12.508	-9.8804	-11.982	-12.363	-14.802	-11.508	-8.1928	-13.636	-9.989	-14.587	-6.0916	-15.844	-9.6628	-11.834	-12.016	-13.118	-6.7325	-6.4247	-17.266	-10.34	-9.4604	-13.102	-12.05	-12.258	-16.794	-11.701	-13.814	-10.947	-13.445	-12.523	-9.5355	-15.426	-11.824	-11.045	-14.179	-14.798	-13.986	-10.173	-14.817	-9.7535	-15.905	-12.396	-15.021	-14.035
-17.566	-13.69	-16.677	-10.328	-12.478	-15.576	-15.977	-11.881	-17.615	-12.943	-9.6961	-12.34	-15.489	-15.966	-13.369	-19.423	-13.687	-16.702	-15.674	-12.461	-14.424	-11.767	-18.29	-17.141	-14.566	-14.704	-13.007	-15.37	-16.006	-14.488	-13.709	-11.789	-14.908	-17.27	-12.403	-15.019	-17.648	-14.918	-15.371	-13.54	-12.179	-16.949	-13.6	-16.647	-14.098	-11.411	-15.81	-14.176	-16.013	-14.547
-5.0803	-5.9788	-4.3843	-3.2183	-7.7037	-3.2815	-3.6142	-2.6595	-9.1717	-5.2397	-9.0886	-4.498	-5.4142	-2.5518	-1.104	-3.8084	-3.9153	-2.8945	-6.0293	-2.9176	-8.6522	0.14938	-3.0817	-1.7168	-2.3084	-0.49342	-5.411	-3.7917	-1.8423	-8.1738	-5.4106	-4.9635	-2.8193	-6.4216	-4.5344	-1.0017	-5.87	-6.2973	-9.541	-8.378	-7.9742	-3.8433	-5.6883	-1.0015	-6.0613	-0.17926	-0.15657	-6.6086	-7.2439	-7.1288
-2.6022	6.7357	10.263	3.2323	4.6411	4.0968	2.8708	5.9558	3.468	3.1852	-2.4917	4.0498	4.0243	-0.11735	1.645	5.388	4.906	1.5762	4.6963	5.213	-0.77885	2.7108	4.3281	0.35439	3.9985	7.9179	5.1657	-2.1038	4.1288	1.2027	0.73838	0.79024	3.5063	-1.7842	2.0288	1.0954	3.3104	6.1059	2.9497	-0.67964	2.5264	0.81574	3.5758	4.506	3.4129	3.7277	-1.2168	2.4979	3.7992	6.7806
-15.095	-12.959	-14.084	-9.1975	-14.761	-10.881	-12.368	-15.399	-14.023	-15.235	-18.176	-17.823	-10.755	-10.195	-18.029	-14.582	-17.175	-14.059	-14.467	-11.406	-11.995	-16.725	-15.431	-14.316	-11.221	-17.147	-8.9176	-9.6748	-11.229	-18.727	-12.855	-12.552	-17.967	-14.132	-17.774	-13.392	-15.429	-15.441	-15.717	-11.539	-11.253	-17.587	-15.201	-17.642	-14.281	-12.82	-14.683	-11.943	-9.995	-13.038
0.54289	-3.3972	-0.12762	-4.0065	-0.016002	1.8815	-4.1816	-0.87115	-1.5014	1.8292	-0.35299	-4.3915	-0.52118	-0.55039	-1.7942	0.61354	2.3174	-2.1106	-0.73404	1.0552	-3.2694	4.7998	2.1472	4.2568	1.1258	2.3227	0.68676	-2.663	-2.9729	2.0292	-0.3673	0.40258	3.0958	-0.74508	-3.3402	-3.9494	-0.74737	1.2426	-1.4465	-0.4342	-4.6282	-5.8288	-4.8913	0.52699	2.693	4.0964	-1.3665	-2.0368	0.85809	-3.2417
2.1677	1.8086	5.0253	3.2296	4.6759	6.7398	4.6671	8.3027	5.4046	11.417	4.2075	8.902	8.511	7.3813	5.287	3.5458	2.7329	8.8779	5.6362	10.855	3.5344	4.4704	6.951	11.112	7.2479	5.7259	6.1079	3.1966	2.9776	4.5758	3.9208	7.361	1.057	4.9876	6.9151	3.5069	6.3753	7.6957	5.1479	8.6611	3.9222	5.8442	7.0692	3.0717	7.8251	11.488	7.743	5.8806	7.8705	7.534
3.4235	8.4812	5.3388	8.0868	3.5273	4.7268	5.1199	0.025748	5.6099	3.1569	12.134	3.9996	2.6381	7.8493	3.7236	7.4563	5.9952	6.7834	3.5801	3.6899	5.3843	0.77269	1.9259	3.4118	6.4759	7.2179	8.0775	1.865	7.1352	8.1177	2.6827	4.2223	9.2256	7.3621	9.2196	2.2342	4.0482	5.0909	7.4612	4.1025	5.8038	1.6842	4.772	5.5219	10.05	3.2057	-1.5332	4.5726	5.7219	7.6091
-4.7499	-4.1008	-4.7417	-5.0805	-1.7046	-5.5068	-2.5224	-0.43865	-3.227	-1.698	-1.7047	-6.2809	-8.1348	-5.0623	1.4627	-1.0268	-0.21283	0.88183	-3.3628	-4.6957	-6.044	-3.7415	-1.62	-7.4326	0.15062	-2.2045	-2.0914	-4.7012	-1.5329	-2.8888	-5.3332	-4.4639	-1.536	-1.1784	-2.421	-4.6994	-4.8473	0.20587	0.20992	-5.5805	-2.5347	-2.8989	-1.4576	-3.927	-3.7855	-4.4253	-3.3026	-0.88297	-6.1575	-3.0756
-15.977	-14.07	-13.26	-13.602	-13.84	-17.119	-8.6803	-13.077	-15.901	-11.388	-15.635	-12.811	-14.782	-11.331	-16.387	-14.315	-11.705	-12.465	-15.238	-14.251	-13.525	-10.873	-20.927	-11.428	-13.03	-14.647	-14.59	-9.2724	-8.7422	-9.8526	-12.988	-15.324	-13.036	-15.155	-12.938	-18.675	-16.029	-13.395	-18.365	-15.619	-13.186	-16.114	-11.209	-12.798	-13.489	-12.676	-18.772	-16.409	-12.656	-12.29
-3.3436	-3.2961	0.080834	-2.8691	-3.208	-4.5972	-1.9703	-5.4641	-2.2576	-6.0894	-6.2642	-4.8913	-6.1276	-2.8385	-6.6949	-4.0893	-5.71	-3.999	-6.6312	-5.2096	-9.4353	-7.0855	-6.9019	-4.5924	-6.8716	-1.7789	-5.3718	-9.2852	2.4963	-10.431	-3.6685	-8.4601	-1.9943	-4.6096	0.57646	-5.2179	-2.3598	-3.9865	-4.9369	-2.0691	-3.2565	-11.085	-5.5727	-4.5108	-4.602	0.3006	-6.87	-7.9642	-3.4372	-4.9939
0.14636	0.22376	-1.327	-3.8397	0.26256	2.4039	1.715	2.7161	3.6267	5.7222	0.37054	-1.0252	-1.4917	5.8309	0.71202	1.6084	-2.1751	1.8167	2.6601	-0.61934	-4.1356	3.5615	-0.66131	-0.74655	-2.8657	-1.5233	-4.428	-2.3725	-4.9054	0.55649	0.022916	-2.4815	0.91214	0.98841	0.66393	0.74688	1.6993	0.96047	-4.0692	-0.66103	-3.9924	-3.2235	-3.4767	0.63427	4.6512	0.4784	-1.7762	1.4168	-1.7803	-2.316
1.1244	-2.3221	0.31503	-4.5255	-2.7894	2.984	-3.4524	-0.075275	1.1202	-7.6384	-0.8465	-2.2649	-0.015047	-4.4819	2.3247	-0.37614	-4.7898	-7.2485	0.10675	-4.5753	0.53249	1.2525	-2.6973	-4.7499	-4.7155	1.4101	-0.23869	-0.56189	0.032479	1.3633	0.45429	-3.2018	-1.8294	-0.90507	-1.673	1.8071	-3.4356	-2.2948	-3.8072	0.67838	-1.9526	1.5659	0.97383	-1.837	2.7043	0.11562	6.4509	-4.4439	-1.853	-1.0467
-8.7493	1.5243	-2.114	-7.895	-0.63537	-4.4334	-4.9506	-5.2539	-2.1494	-3.5004	-7.7813	-1.9897	-6.153	-0.31526	1.1869	-2.7264	-4.1478	-8.2567	-3.8138	-1.442	-6.9735	-7.9808	-2.5534	-4.9305	-4.4141	-3.613	-3.3664	-4.1489	-5.5218	1.7831	-6.3078	-5.93	-4.3907	-5.0174	-0.73437	-7.2077	2.7891	-4.0605	-4.7862	-5.5086	-5.9947	-1.631	-1.9258	-2.7156	-3.2433	-4.2345	-6.9647	-3.4599	-2.1408	-6.2423
8.1848	4.9544	7.1473	6.5101	8.8607	8.9848	6.2191	6.5508	10.613	8.8934	7.5058	7.0217	12.87	11.815	9.5003	7.508	10.187	10.334	10.037	9.8856	7.0062	6.0676	2.8688	14.438	10.961	10.68	11.901	11.137	8.2818	9.8819	8.2158	13.878	12.146	4.7916	9.6955	9.6126	8.7201	11.939	7.6258	8.6813	7.6785	2.3366	9.4504	8.4575	4.0425	5.5007	7.7854	10.78	6.3504	7.3911
0.72998	-6.6944	-0.58508	-3.7381	-4.0618	1.4739	-7.7485	-4.065	-0.364	-1.181	-4.5145	-2.7343	-0.19674	-3.7356	-2.0541	-3.7673	-2.4863	-4.7967	-5.3157	-7.4945	2.3414	-1.2901	-1.3028	-7.0735	-5.0096	-3.0489	-2.3555	-4.6639	-2.6013	-1.2876	-7.4428	-1.5105	-2.7198	-7.0055	-2.8619	-0.10184	-5.439	-5.243	-1.4697	-1.8781	-3.1463	-0.21703	-4.5302	-7.1353	3.002	-1.6714	3.2567	-4.4085	-2.5754	-1.7904
-4.5536	1.9419	-0.44417	-1.5371	-0.76845	1.1677	-4.4779	-4.7928	1.1294	-1.9227	-1.5541	0.14561	-1.6151	-3.7922	-4.5237	-5.8572	-3.4966	0.77329	-2.0556	-0.75563	-3.8879	-0.96784	-4.37	-1.7484	-1.3113	-2.8284	-4.4977	-2.592	-2.3051	2.2298	-3.0973	-3.057	-1.9207	-7.0164	-2.66	-4.3141	-4.48	-0.55753	-6.7323	1.7558	-1.3035	-6.9583	-0.48804	-6.0692	-2.0428	-4.4974	1.8889	-3.1259	-3.6065	0.023069
0.42149	0.3281	-3.7731	-0.4904	1.0287	-6.1112	1.442	-3.3519	1.7866	-5.8039	-3.1996	-3.1398	3.3191	-1.6823	-3.9687	2.4358	-1.5902	-4.9609	0.11185	-4.408	0.56052	-2.3972	-1.1438	-2.3407	0.24067	-1.5967	-2.8906	-0.63187	-0.80385	-0.40974	-1.5827	0.070886	-5.1203	2.2192	0.2916	1.3887	-0.2764	-1.6125	1.4987	-0.029275	-1.2597	-4.8998	-1.8415	0.13778	-0.47111	-2.6739	-1.0715	-1.4408	-4.6325	-1.6402
2.1245	2.4726	1.3875	3.4846	2.4233	2.47	-2.8081	-0.53552	1.5327	3.0452	1.3658	0.25105	0.64576	-1.0472	1.8336	2.5796	-1.4584	-3.3631	3.6402	8.1792	0.52418	-1.2244	-3.1364	5.311	4.4697	2.244	7.9009	0.30289	2.9505	4.3426	2.1588	0.77642	3.2892	2.3116	2.5015	0.38933	0.74993	4.0086	1.2278	-2.3014	-1.318	-3.2659	3.4974	2.485	-0.3576	1.0398	4.0871	2.0416	2.5336	2.3234
-8.0986	-10.734	-15.242	-9.7251	-12.587	-8.8312	-8.5959	-13.685	-14.884	-7.8799	-10.679	-7.53	-14.039	-11.425	-7.1164	-11.371	-8.5221	-9.0862	-10.99	-7.2739	-10.921	-12.929	-15.424	-14.207	-8.6162	-12.361	-10.556	-9.9088	-9.1055	-11.964	-13.718	-9.4252	-10.755	-5.1719	-14.315	-12.688	-9.7452	-5.0377	-5.509	-10.509	-11.932	-10.518	-9.4041	-10.622	-10.377	-10.852	-14.195	-10.871	-12.1	-11.416
0.36135	5.0366	0.18212	1.0855	-2.7651	5.1362	1.204	2.66	8.4314	4.2767	2.8936	-2.2043	0.36056	4.7453	0.21065	-0.24446	1.5605	0.92617	2.2929	1.6409	-0.40406	3.7863	1.005	1.7956	-0.36686	0.30104	6.2958	-2.6063	4.2403	-0.41571	0.73211	0.97006	-1.1602	-0.10938	1.9756	-1.199	4.6157	4.8436	-2.3696	1.4125	-1.4062	3.1545	0.043352	1.9616	8.9805	2.7708	3.261	-1.2932	-0.0039994	0.80917
-9.513	-10.395	-9.4931	-11.066	-11.744	-13.513	-12.567	-12.257	-9.4064	-9.7531	-10.086	-10.615	-11.031	-8.9993	-10.071	-12.792	-6.9969	-8.4157	-11.102	-13.558	-6.1454	-12.822	-11.668	-10.106	-11.945	-8.0135	-10.402	-9.5648	-10.084	-7.8975	-11.267	-7.3464	-12.255	-9.838	-12.158	-12.3	-13.108	-9.8108	-11.229	-6.6391	-14.69	-10.306	-10.594	-12.56	-12.618	-3.3697	-11.461	-13.849	-11.575	-13.488
-1.972	-0.61501	-4.3771	-3.7431	-4.3025	-0.10493	-3.3408	0.1908	-0.2458	-5.2994	-3.5326	-3.4636	-5.6685	-3.9276	-0.80845	-1.026	-3.4118	-4.1748	-2.2525	0.68978	0.13781	-2.3266	-5.0207	-2.3038	-3.3707	-4.0299	-6.3222	-2.0865	-3.9248	-7.2165	-3.5515	-0.90953	-2.2157	-5.039	-1.4079	-1.2283	-2.6219	-6.5535	3.1003	-7.7045	-5.0732	-2.7033	-2.6453	1.7084	-3.1384	-1.9714	-2.9118	-2.6954	-5.1884	0.34298
-6.6381	-2.3209	-5.0879	-4.2855	-3.9484	0.34027	1.2066	-6.5413	-1.9383	-3.9415	0.47873	-2.7775	-3.3139	-5.6709	-4.284	-0.98655	5.4228	-3.2232	-0.29647	-5.4489	-0.60761	-4.547	-3.1271	0.65925	-3.2163	-4.446	-5.9684	-3.9129	-2.7765	-0.78288	-4.6832	0.58747	-9.1423	-0.73431	-0.68106	-5.4171	-4.2538	-6.8724	-6.3879	-2.8742	-6.1301	-3.6021	0.54033	-3.0221	-2.4338	-4.714	-3.3156	-0.60961	2.0379	-3.7615
-1.4603	-7.949	-6.4515	-8.1841	-4.3883	-5.3021	-4.6278	-7.0429	-0.53095	-3.6633	-3.8037	1.4591	-3.951	-6.6095	-2.6931	-9.5231	2.3738	-3.4324	-5.2835	-5.6533	-8.2445	-7.7665	-7.6064	-9.4924	-1.2858	-6.7608	-2.6536	-5.207	-5.5141	-3.1926	-1.4995	-2.9762	-5.3048	-3.2095	-8.5917	-1.7465	-4.8132	-5.0997	-6.4244	-5.2392	-2.3817	-3.3459	-6.8294	-3.3389	-3.9932	-5.1793	-2.7376	-8.1778	-6.8531	-4.8045
5.6665	9.8528	6.9287	8.6337	7.3119	7.0999	11.143	7.0919	9.5002	7.4661	3.457	9.2498	8.3697	4.6284	6.0815	7.5479	5.5232	4.5354	4.5543	9.6428	8.9709	8.8665	8.4862	7.6457	7.0242	7.9896	5.5352	7.3548	1.5841	7.6462	5.4186	10.755	10.435	7.0906	9.4464	8.4684	8.2676	13.346	5.5612	7.8982	6.8761	7.5717	8.3111	8.5601	6.6752	8.0489	10.943	5.6985	5.5646	9.3137
-7.7218	-11.874	-6.1322	-7.5524	-10.394	-2.9773	-7.434	-5.7944	-5.7472	-2.4099	-5.5483	-7.397	-7.5649	-7.0992	-8.3032	-7.6445	-3.1159	-3.0996	-3.6281	-6.0758	-9.8792	-7.8161	-8.0481	-3.8518	-7.6323	-5.0442	-5.9778	-2.4367	-5.2245	-3.6559	-4.72	-7.1349	-5.9254	-5.3868	-6.3	-6.6626	-6.0779	-5.3645	-6.8386	-12.119	-4.9458	-7.0035	-3.1118	-7.0139	-10.569	-7.1426	-7.7772	-5.9179	-2.8085	-10.151
4.6147	5.789	5.7854	5.6101	5.4131	6.9101	2.3943	5.2428	0.77334	3.5329	4.9443	4.1769	6.6816	6.6473	6.2262	6.452	7.6479	6.9599	3.3226	2.5424	2.6775	6.3919	7.8965	6.6773	8.3078	5.0014	4.9156	2.0462	5.7448	6.0614	2.6796	4.65	7.6286	3.8526	3.2219	5.3929	4.4402	2.4747	5.5119	4.3172	5.7245	6.8787	3.899	4.9048	6.4523	5.0724	4.2354	4.7961	4.2423	6.2169
-1.746	1.6646	1.6703	2.1002	-1.1618	-0.8835	-3.1647	-0.18344	1.912	-0.8111	-1.5034	-1.0547	-0.59484	-0.91495	-1.726	4.3788	-2.6928	-3.6695	-4.1593	-1.918	0.48563	-0.20668	-3.8423	0.027326	1.8698	-5.7632	1.6652	-2.0151	2.6492	-1.2014	-0.38627	4.388	-0.6601	-3.8023	2.858	-1.6212	-2.1946	5.3394	-0.71726	1.0603	-1.6646	4.8922	3.4232	-0.52506	0.28113	1.2439	-0.10614	0.030479	0.48727	-1.4886
-22.963	-25.495	-19.388	-22.463	-20.773	-16.721	-19.58	-23.02	-22.062	-24.556	-23.281	-23.923	-20.902	-21.543	-23.99	-18.178	-22.434	-19.641	-24.861	-25.308	-19.103	-22.617	-20.404	-22.253	-16.476	-20.798	-17.897	-22.035	-23.242	-25.149	-21.484	-25.007	-24.085	-19.568	-23.864	-19.283	-26.5	-23.305	-23.047	-21.535	-21.395	-20.176	-17.924	-21.731	-22.344	-23.678	-23.173	-21.305	-21.701	-21.965
-1.8842	-3.251	-2.2669	4.1984	-0.70958	-0.89412	-0.4121	-0.67562	2.2202	2.5649	-1.9892	4.5709	3.3783	-1.3874	-2.2267	2.0288	-1.0562	-3.3817	1.294	-0.56349	0.066883	0.058606	2.1547	-0.26171	-2.0738	-0.53596	3.1894	3.554	3.1557	2.8433	-2.1717	-0.43991	-0.89345	1.6029	0.54489	4.645	-0.4803	-1.5405	0.33487	-3.4903	6.9345	-3.3048	0.98573	-3.237	-2.2753	1.6876	-0.36035	-1.8597	-3.9734	0.90397
-5.1926	-0.51927	-8.1193	-3.6628	-7.2985	-1.1097	-3.4872	-3.9024	-5.2898	-5.7628	-2.3041	-6.0004	-1.9999	-8.8053	-5.522	-6.4611	-4.8994	-8.0665	-3.7434	-6.0431	-6.9585	-4.4234	-5.5246	-3.0462	-5.4372	-5.3847	-4.746	-4.0048	-5.1598	-3.9085	-3.2005	-3.2726	-4.189	-2.1836	-6.0418	-3.3268	-10.359	-2.1132	-5.7766	-6.8682	-2.5703	-3.4473	-5.4887	-2.5067	-5.6998	-5.4136	-7.6784	-8.7127	-5.9218	-5.8767
1.6601	0.18417	0.3439	1.2922	7.6928	4.7008	-4.7316	2.2209	1.7817	-0.99312	1.4191	0.80061	2.8269	-0.39144	1.1332	1.4736	3.8471	3.869	3.1976	2.3159	6.1535	4.4684	1.5898	0.74772	2.7012	4.456	4.3225	2.8854	3.1295	2.0278	1.6652	0.34288	4.5246	-1.4428	5.9321	0.21419	1.7541	-1.513	2.3109	7.0172	0.1344	2.6008	3.1255	3.0182	2.2664	1.1753	0.24378	3.4612	-0.64859	5.7246
-4.4414	0.68827	-0.19441	-1.7308	-6.9884	-1.2981	-1.6493	-2.0818	0.70961	0.83789	-2.1664	1.198	-0.27547	1.104	-6.7575	-0.46028	-5.8148	-3.8676	-4.1815	-0.98011	-2.55	-3.5747	-1.3863	-7.1059	0.21215	-4.6552	-4.5102	-2.3427	-4.8853	-1.3884	-7.0238	-2.2123	-4.6548	-6.6449	3.3779	-2.4101	-3.6688	-4.5938	-0.50863	3.767	-0.27074	-3.1328	-1.6375	-5.8779	-5.5778	-2.1435	-6.503	-1.5349	-5.866	-0.74842
-4.2999	-2.0348	-8.5287	-2.1082	-5.6653	-7.1684	-9.145	-3.4539	-0.35357	-3.3746	3.0046	-0.653	-4.8096	-1.7303	-0.99839	-9.6117	-4.1031	-0.42488	1.1374	-2.5341	-8.1264	-1.9899	-3.7409	-1.8609	-3.3242	-3.5664	-4.8802	0.11988	-5.4371	-2.0134	-8.645	-4.2216	-0.2042	-1.5442	-2.2852	-1.0995	-5.5202	-4.0163	2.38	0.79727	-3.5287	0.15549	-7.274	-2.227	-2.0203	-5.7653	-2.415	-3.8799	-6.8549	-1.7716
-1.131	1.7906	0.17691	-4.9646	1.5536	-2.8049	-4.5252	-6.7202	0.76585	-6.132	-2.5827	-5.188	-4.9708	-5.999	-4.4684	-4.4413	-1.9058	-3.4878	1.7717	-1.4424	-1.7016	4.5144	1.4641	0.97594	-4.0836	-4.86	-5.0042	-1.2671	-3.8761	1.5607	-6.4153	-4.1801	-0.43161	-8.5055	-6.6215	0.92936	-0.66932	-0.03	-7.3939	-5.1018	-2.6871	-4.5433	0.4388	-0.42521	-1.9152	-0.35267	0.46126	-2.8006	0.37131	-0.57627
-2.1918	-6.5447	-4.197	-2.7858	-3.7979	-2.449	-5.5435	-4.9657	-3.8606	-5.3439	-1.4803	-1.8207	-2.8719	-1.3329	-3.3136	-1.9387	-1.985	-2.673	-4.7769	-3.8537	-3.6628	-5.4033	-2.1498	-3.1556	-1.4832	-3.5606	-3.7704	-4.0798	-1.5223	-5.8226	-3.2336	-1.8069	-2.6727	-0.41782	-1.1922	-5.3437	-0.56082	-0.81216	-0.30017	-2.5859	-5.0028	-3.6057	-1.2094	-6.8226	-2.1384	-4.1625	-2.7261	2.3023	-4.7929	-4.2972
-3.3454	-0.33354	-4.5059	-3.3022	-1.6346	-5.3049	-0.67099	1.3743	-2.3147	-0.30386	-2.4894	-1.8173	-2.4552	-4.1327	-2.822	-2.4575	0.055172	1.6273	-3.3432	-3.8906	0.69269	-4.3552	0.78935	-3.3458	0.31911	-5.1479	-1.4313	-2.3377	-4.4016	-4.3167	-3.6552	-1.0909	2.7543	-2.1612	-2.719	-1.2485	-2.8969	-3.5269	-3.7484	-1.1724	-2.687	-0.99328	-2.4629	0.87084	-1.6034	-4.0242	-1.7025	-4.5785	-3.1118	-3.9543
-15.175	-16.311	-11.707	-13.063	-9.8716	-13.179	-16.042	-18.1	-14.708	-13.249	-9.9121	-17.952	-15.329	-15.15	-14.271	-12.746	-16.527	-15.236	-14.414	-14.782	-17.313	-13.709	-6.886	-18.985	-14.073	-14.558	-13.428	-11.871	-16.502	-13.956	-14.044	-9.6885	-10.642	-16.635	-13.947	-17.951	-14.106	-13.545	-12.295	-11.398	-16.003	-13.325	-15.746	-17.371	-16.3	-13.76	-17.686	-16.724	-13.827	-14.685
4.3983	5.259	9.2971	8.9476	9.9217	5.3981	9.2487	9.2537	6.2971	8.9938	5.6151	3.885	1.3039	11.965	1.7548	5.2553	8.8487	5.4815	7.8092	5.5971	6.6299	5.1039	7.4218	2.9928	1.5875	4.9189	6.5365	12.219	6.3263	11.125	5.206	5.8944	8.035	5.6813	5.8485	10.202	4.1805	8.7701	9.5833	6.8337	7.4872	3.4496	7.09	7.0785	7.7418	7.1409	10.344	9.4958	11.375	6.8355
6.3301	3.5198	2.7388	-0.096137	0.7916	1.6214	-0.9094	-0.68864	3.9406	-0.85113	0.81538	0.3415	-0.12233	1.0479	0.64737	2.9683	-0.30637	-0.32549	-2.8137	-2.7107	1.4596	0.59552	1.1156	1.9955	-2.9149	4.2435	-2.3723	4.7654	3.0629	5.8101	4.5927	-4.9321	1.028	0.28773	-0.38329	7.2637	4.6618	0.62299	-2.6867	-1.2606	-0.19857	4.6782	1.1897	2.6983	-1.2429	-0.44609	-4.0453	-3.9918	-2.6915	-1.0377
-20.374	-21.944	-24.531	-21.506	-19.216	-22.249	-20.519	-22.27	-19.379	-23.363	-19.403	-22.238	-20.529	-24.735	-23.686	-25.884	-18.495	-17.03	-17.505	-20.939	-24.638	-22.733	-15.252	-20.676	-17.239	-19.727	-22.79	-22.771	-21.441	-17.836	-20.618	-17.608	-19.915	-19.651	-22.463	-20.313	-23.322	-24.765	-22.817	-21.408	-23.535	-21.933	-17.486	-21.758	-21.628	-25.58	-23.174	-22.032	-25.669	-22.125
-12.099	-12.65	-15.081	-18.054	-14.417	-10.114	-16.425	-17.239	-17.379	-14.244	-14.237	-14.92	-16.88	-11.356	-11.82	-16.348	-15.704	-10.512	-14.7	-10.721	-14.762	-14.906	-12.736	-10.973	-13.003	-10.331	-10.037	-15.367	-12.471	-15.935	-14.287	-13.672	-16.498	-11.184	-10.476	-12.993	-12.46	-10.249	-11.37	-17.667	-10.234	-14.809	-8.8787	-15.477	-14.317	-11.747	-18.603	-12.553	-13.694	-13.107
2.1617	-5.2679	-0.16328	3.0435	-1.4293	0.019061	-1.8595	-1.7933	-0.02675	-2.4679	-0.42569	1.7278	-3.9398	-1.5471	-2.8001	3.805	-2.0493	0.41449	-3.0276	2.2214	-3.726	-4.4404	-1.4057	-0.56814	-1.9583	-2.6747	2.8887	-0.12988	-4.658	-0.94194	1.6386	-2.2419	-3.0385	2.4895	-1.554	-2.3204	-1.3727	-0.89394	-0.59588	-2.3358	0.98086	-1.135	-1.0553	-1.8534	-3.4195	-5.8293	-2.8818	-1.3325	3.0453	0.70171
-10.142	-6.3445	-6.6289	-8.8224	-7.6205	-7.291	-12.111	-8.2115	-12.392	-11.057	-9.3973	-8.9226	-8.2913	-8.7307	-8.9158	-9.8614	-14.264	-9.124	-12.351	-6.3988	-13.754	-8.5095	-9.7751	-9.5672	-11.061	-11.685	-10.693	-9.1748	-9.4683	-10.833	-10.816	-11.887	-10.147	-9.7312	-8.8367	-8.2599	-8.1023	-15.858	-7.5112	-3.8173	-15.366	-9.4433	-12.674	-7.4094	-9.9682	-11.823	-11.286	-6.8501	-10.875	-7.1138
-9.5437	-13.336	-11.421	-6.599	-4.4646	-6.6795	-9.355	-9.9354	-13.232	-10.363	-8.7455	-3.4191	-10.155	-6.856	-9.764	-2.0729	-9.0567	-7.2263	-11.962	-7.9405	-10.108	-9.2697	-10.397	-6.7579	-10.815	-12.259	-8.793	-8.7706	-14.788	-8.4852	-7.3387	-11.058	-17.275	-9.4995	-11.259	-10.657	-9.1168	-7.2487	-10.867	-6.1924	-9.0262	-4.8224	-7.9666	-10.015	-6.0693	-10.578	-11.407	-8.2869	-11.083	-7.6791
-0.76048	-1.294	-0.18385	-2.7158	-2.8263	1.6478	1.1355	0.58625	-0.78586	-1.7931	-1.7058	0.51337	-0.23242	1.222	-0.52952	2.0163	-0.17821	-3.5639	-0.98919	1.6686	-0.15027	-2.2723	1.5507	-2.6024	-0.23189	-1.8118	1.2349	-1.8346	0.37419	-5.5078	-2.7579	-0.59246	-2.7669	0.61637	-4.7173	-4.0185	-1.688	-1.0123	0.75201	2.4854	-3.8026	-0.40163	0.17745	1.8198	1.2093	-5.7267	-4.2559	2.1953	0.036316	-1.9456
-13.738	-14.854	-14.184	-13.756	-14.791	-8.8622	-14.116	-13.508	-12.562	-14.171	-10.796	-9.9099	-12.531	-16.292	-11.424	-15.083	-15.279	-11.036	-16.027	-12.752	-14.661	-17.491	-12.817	-10.984	-9.6856	-14.457	-19.494	-13.744	-16.15	-15.239	-11.585	-15.029	-12.64	-14.753	-13.273	-11.62	-14.078	-15.405	-11.319	-13.401	-11.362	-10.194	-12.15	-15.436	-14.536	-15.151	-12.019	-15.749	-17.239	-12.701
-12.549	-8.8152	-8.7061	-9.8156	-10.094	-7.7189	-10.633	-14.029	-8.2837	-13.078	-12.628	-11.083	-7.7807	-12.667	-11.268	-12.116	-8.1454	-10.051	-10.726	-12.87	-8.0865	-12.82	-11.008	-9.4243	-10.55	-10.557	-7.2564	-12.881	-11.426	-10.564	-8.4034	-13.156	-7.0968	-9.7939	-8.4547	-8.7455	-9.1997	-9.3292	-8.3964	-12.404	-6.5455	-10.922	-9.5305	-8.2566	-9.0133	-11.203	-9.9929	-13.643	-12.644	-9.949
-8.1568	-4.5646	-5.6213	-8.8745	-6.9084	-4.2221	-6.355	-6.239	-3.4522	-5.5545	-0.67354	-3.8498	-6.6666	-5.778	-5.8241	-1.2197	-6.7066	-6.5662	-4.4032	-3.5218	-3.2797	-6.7009	-9.3123	-4.2287	-3.8244	-6.0925	-7.8202	-2.1566	-4.0429	-6.5685	-5.3787	-7.816	-6.7188	-1.5423	-8.6662	-9.8199	-8.8831	-2.794	-1.9312	-8.7674	-2.5024	-4.1975	0.32743	-4.4726	-5.4353	-6.8084	-6.7466	-8.9797	-6.1197	-5.7263
-1.2911	5.6722	0.76135	-2.1728	1.458	-1.1387	1.6851	-0.54395	2.2332	0.043949	4.4545	2.6839	-0.20542	-0.98438	-1.8254	4.8823	2.1983	7.0754	-0.076235	0.96877	3.1092	3.0693	2.4174	4.5731	1.8217	0.44553	-1.8891	-0.37497	1.3362	0.78784	3.4682	1.5795	0.25144	2.883	-2.1042	-3.1034	2.3106	4.388	4.4388	0.66895	0.1749	2.719	1.1473	4.0845	6.1649	1.7635	-0.89948	1.3586	1.3787	1.4388
-3.6074	-4.4403	1.5731	5.5426	3.0833	-4.6701	-3.164	5.456	-1.4285	3.3535	-3.2346	0.058347	0.31608	0.63191	4.4306	1.6345	-4.2866	1.7236	2.5457	-2.9718	-0.59617	-1.3889	-0.13315	-2.5884	0.64743	-0.21527	-0.30981	-1.5582	-6.3534	-1.281	-0.53219	3.5011	0.1131	1.4784	-1.4789	-5.2723	0.11654	5.3535	1.7271	-0.41479	1.9248	-0.68211	-1.4274	2.1077	-2.6205	4.5148	3.6606	2.4274	-4.6243	3.3
7.7526	7.8735	9.4612	8.951	8.5087	4.5042	4.1745	10.901	3.4898	9.6169	4.0311	7.8525	12.646	5.8808	5.221	4.6954	8.0704	8.6112	5.3924	8.7884	9.4761	2.9145	9.2434	12.029	7.807	7.2739	4.8846	10.743	7.7829	8.1917	12.81	14.133	6.4247	8.1595	8.7799	9.1211	10.724	7.6097	8.3739	5.9148	5.8852	7.0536	11.232	7.2022	11.442	7.4493	8.9855	8.3096	8.7105	4.5458
-1.7695	1.703	-0.36198	1.3543	3.5379	4.5354	1.5716	4.7156	-2.251	1.8261	-0.58103	-0.31107	0.8749	-3.7374	0.84728	0.34876	-2.0417	-5.7859	0.88514	-2.2822	-2.6291	-1.8419	2.0754	-2.3819	0.5665	1.7813	1.0504	3.4382	0.71984	0.35039	0.72968	-0.70333	-0.38011	-2.3277	-4.5004	3.6548	-6.1832	-0.36161	4.2401	0.24104	0.9496	0.21737	2.2346	-0.57599	-0.57225	-0.48965	-3.0014	2.5713	4.4255	0.89872
-10.677	-8.9154	-17.227	-11.076	-9.5843	-12.354	-9.2962	-13.617	-12.316	-9.6321	-13.392	-11.14	-8.815	-11.358	-10.62	-9.557	-8.2407	-12.032	-10.846	-10.554	-6.4296	-12.481	-10.846	-12.313	-15.01	-13.452	-8.8153	-10.689	-10.715	-12.794	-14.247	-9.5081	-9.5782	-7.458	-11.36	-11.393	-10.548	-12.517	-10.924	-7.8497	-8.9211	-13.36	-13.247	-13.286	-6.6802	-10.841	-9.4213	-12.127	-11.899	-13.246
2.0109	-6.0505	-10.931	-2.4398	-6.8164	-4.9957	0.058936	-1.5132	-2.0183	-2.1279	-1.9978	-4.2475	-5.1547	-2.6547	-4.2379	-6.4148	-1.7337	0.22951	-4.8212	1.7088	-7.0594	-4.9456	0.0067553	-2.6431	-4.3795	-1.7425	-1.9918	-8.0143	-5.6373	-5.0093	-5.625	-2.4473	-2.7368	-3.7534	-8.367	-0.8294	-5.6441	-4.8719	-5.0171	-0.72526	-1.6159	-2.6677	-3.5349	-3.4556	-8.1811	-5.3839	-1.0811	0.6366	-5.6291	-4.8795
-1.1215	-4.6281	-3.2671	-3.4911	-6.2686	-6.106	-1.0674	-8.4202	0.93533	-4.9447	-0.12278	-3.4677	-5.7144	-1.9844	-4.0379	-2.7826	-2.7043	-4.8364	-3.1056	-5.7622	-1.5966	-8.3779	-4.5708	-1.5221	0.69349	-3.9688	-1.4543	-1.8659	-7.6707	-5.4637	-5.1181	-2.843	1.6725	-3.7228	-1.0959	-1.1623	-8.4668	-1.5957	1.1499	1.9421	-3.4676	-2.2774	-2.1497	-1.1867	-2.3496	-4.2627	-3.3347	-4.9324	-5.5386	-1.5772
-12.737	-13.971	-12.175	-16.563	-13.332	-12.012	-14.556	-12.438	-16.17	-10.062	-13.166	-11.991	-17.37	-15.462	-11.686	-14.578	-10.65	-10.935	-17.491	-12.333	-19.001	-15.06	-15.368	-20.233	-14.588	-17.252	-14.508	-11.466	-12.327	-15.591	-16.813	-13.113	-15.663	-19.256	-14.021	-16.232	-13.195	-15.822	-18.876	-14.712	-13.962	-17.121	-17.157	-14.376	-18.163	-12.821	-17.12	-10.002	-11.718	-15.786
1.7503	-3.797	-7.6292	-4.9966	-0.14219	-3.2835	-3.9696	-1.1402	-5.7066	1.155	-6.4643	-3.61	-2.5855	-0.30611	-4.055	-0.022683	-1.2922	-2.2714	0.93132	-4.4521	-5.2927	-6.0552	-3.273	-0.39556	-3.2901	0.28016	0.19733	-3.3321	-5.6742	-4.2877	-1.0829	-3.9103	-2.6603	1.6013	-3.4387	-4.0284	-3.034	-3.5282	-0.47294	-2.791	-2.6549	-5.0304	-0.054939	1.5102	-2.2679	-0.23656	0.20123	-0.39348	-2.7713	-2.2285
0.039482	-8.5095	-4.2912	-2.0428	-4.8908	-5.1166	-4.9056	-2.1737	-9.5967	-0.35259	-5.4602	-6.4844	-2.8908	-3.306	-6.1705	-8.4367	-3.8784	-6.1401	-2.0445	-4.2755	-3.7229	-6.926	-0.51719	-6.1782	-6.9439	-6.6233	-7.4477	-6.912	0.77014	-5.992	-2.8123	-2.6318	1.153	-0.3506	-3.7422	-4.4802	-3.5788	-2.4593	-3.1555	-2.7907	-1.6685	-2.1662	3.5028	-4.0676	-7.278	-5.7584	-4.8354	-2.0423	-3.3724	-1.342
8.2611	7.7281	9.8951	7.142	8.2555	9.5442	7.9883	8.9177	5.6139	9.4331	9.941	9.877	11.154	7.5925	9.6663	4.3438	9.1259	7.6185	11.734	7.5391	4.9434	7.8284	9.9001	9.2046	9.4693	9.7244	12.485	7.4088	8.2012	10.275	8.42	7.8598	6.862	11.063	8.8261	7.0405	12.022	11.891	5.3661	4.2896	10.867	10.51	10.978	8.3092	9.0516	8.7573	11.059	7.5436	13.304	10.975
-15.093	-12.931	-13.425	-15.043	-9.7497	-18.767	-14.771	-16.239	-14.242	-11.362	-16.666	-15.477	-15.058	-11.367	-9.0217	-13.637	-15.566	-16.564	-11.637	-18.418	-16.734	-14.83	-14.79	-15.097	-12.843	-15.857	-13.762	-12.449	-16.27	-13.296	-16.071	-15.304	-13.084	-13.887	-15.11	-11.763	-14.284	-11.584	-13.572	-13.947	-11.616	-12.38	-15.409	-13.361	-14.886	-15.122	-17.064	-16.493	-15.438	-17.423
-4.3705	-4.766	-4.5755	-4.3075	-2.2626	-4.7057	-3.2685	0.34593	-3.6516	-2.5545	-1.2765	-6.5556	-11.884	0.80568	-6.0987	-0.95088	0.61035	-5.9789	-3.8496	0.58576	0.52638	-7.6207	-6.163	-0.32499	-2.6667	2.6964	-6.573	-1.4948	-2.4407	2.0447	-1.8388	-1.7554	-4.3562	-2.1627	-1.1877	-6.858	-5.9747	-2.8	-0.4517	-5.1975	-2.399	-4.6213	1.1173	-3.3816	-5.6965	-3.8059	-0.99908	-9.0689	-2.933	-5.8597
-10.608	-11.487	-12.986	-12.441	-15.91	-14.971	-13.783	-10.954	-13.351	-7.4888	-13.66	-17.046	-10.494	-12.693	-10.443	-10.303	-7.9772	-10.115	-7.6816	-14.29	-14.018	-13.381	-11.588	-17.087	-11.737	-10.678	-14.21	-10.617	-12.232	-13.704	-11.576	-14.977	-8.9897	-12.748	-8.4029	-13.031	-13.946	-9.5415	-9.6844	-10.337	-11.008	-13.964	-11.73	-12.442	-12.605	-13.534	-9.4016	-9.2162	-15.769	-9.3551
-10.442	-13.501	-12.743	-12.98	-11.121	-12.111	-11.101	-12.869	-12.756	-11.922	-9.4217	-14.679	-10.945	-6.734	-14.542	-17.256	-17.071	-11.644	-15.979	-12.456	-17.669	-14.086	-12.477	-9.8621	-19.25	-11.442	-7.388	-15.935	-15.205	-16.286	-15.836	-9.4111	-14.569	-12.158	-12.593	-13.392	-13.286	-12.406	-12.128	-10.314	-11.703	-16.156	-12.392	-17.01	-11.721	-13.392	-14.871	-13.133	-13.309	-9.7462
-14.253	-13.89	-15.718	-14.48	-11.998	-14.698	-13.565	-16.488	-13.576	-13.393	-13.136	-15.145	-16.907	-14.11	-11.523	-11.846	-16.078	-14.423	-12.098	-14.402	-14.563	-14.843	-13.162	-16.281	-11.53	-16.583	-10.578	-16.578	-12.288	-13.64	-10.429	-17.371	-11.954	-13.541	-10.708	-9.8798	-15.788	-13.748	-10.745	-15.44	-8.127	-11.459	-14.171	-16.287	-10.893	-14.2	-14.995	-14.979	-17.518	-13.952
-6.4001	-10.445	-6.1821	-12.708	-9.9648	-7.8775	-6.7837	-10.687	-8.4684	-9.5642	-10.079	-16.29	-12.068	-8.979	-11.099	-9.1081	-2.8328	-7.6956	-6.28	-7.4132	-10.016	-10.683	-9.9014	-4.2771	-9.7255	-7.2672	-11.976	-10.49	-10.205	-7.9203	-8.9758	-6.5055	-2.8467	-7.4697	-10.73	-9.938	-8.9149	-7.2586	-4.7094	-10.867	-7.504	-10.135	-11.753	-8.4902	-10.487	-12.202	-11.981	-16.091	-5.7959	-6.4518
3.5519	-0.060976	1.4961	2.3027	-2.1158	0.034227	0.3442	7.8896	1.9836	0.21779	0.43137	3.0623	2.4673	1.7242	0.28678	-2.4248	3.8916	2.7397	-0.17165	-0.64231	3.165	0.59317	-0.47446	3.0219	0.78976	3.4972	3.0224	-0.71245	1.7843	4.9003	-1.8901	2.6699	-0.87785	4.7409	4.468	2.8969	2.8555	7.9739	5.3172	-1.0383	3.0718	1.8823	-0.78096	2.6368	5.3921	2.7882	1.8397	-2.6844	1.054	-0.027739
3.1919	4.3329	0.98181	-3.5812	-1.2269	-2.6742	2.4912	-1.7496	-1.5743	0.92211	-1.2139	-0.28708	0.021893	-1.7421	-2.2901	2.148	-0.4304	-1.9807	6.8093	-5.6013	-2.2994	-1.8243	-2.5641	1.8148	-2.4702	-3.5273	-0.23793	1.7111	-5.55	-6.484	0.10306	-1.3907	0.18015	-2.7425	-0.21734	1.9251	3.7494	-1.3223	-0.85184	-0.37642	0.54179	0.77331	-3.9048	5.3874	-1.4972	-2.1996	-2.1902	1.039	2.3743	6.2584
-1.9232	-2.8028	-0.14975	-1.8298	-1.042	-7.3325	-2.8961	-1.897	-2.2149	-4.1968	-0.80039	-1.2814	1.2407	-2.9842	-2.6472	-0.12608	-5.2302	-5.0048	-7.2486	-4.3829	-0.53909	-0.97937	-1.3329	-6.1731	-4.3343	-5.5033	-0.38503	0.055498	-3.3789	0.011626	-4.2325	-1.3977	-0.26612	-2.3786	-7.6739	-1.9038	-1.4673	-4.0089	-5.7512	-0.36418	-8.693	-2.3912	0.53365	-5.5549	-3.8564	-5.7522	-3.8782	-2.5799	-4.3543	-1.259
-9.1456	-11.852	-10.429	-9.7679	-9.2218	-8.6516	-9.7578	-9.4547	-4.2785	-8.1712	-7.8148	-7.6013	-12.374	-11.338	-13.206	-13.934	-8.4005	-11.288	-10.035	-5.8558	-6.7734	-14.16	-10.345	-5.6532	-11.448	-10.822	-7.7595	-8.4611	-9.9268	-11.026	-7.0403	-7.7195	-12.53	-10.727	-7.9908	-5.2897	-10.966	-9.8873	-12.18	-15.399	-6.7925	-9.1088	-7.4481	-7.5576	-11.202	-9.1292	-8.9749	-10.18	-11.453	-8.9819
-1.9369	-3.385	-3.9814	-8.4428	-4.1344	-6.0546	-3.5481	-3.8104	-9.4407	-2.9607	-6.3613	-5.9227	-5.8156	-7.3287	-4.6771	-4.2904	-4.6133	0.12538	-3.9693	-6.0733	-3.1612	-3.4351	-8.7317	-6.965	-10.235	-8.1853	-2.8981	-8.2936	-7.8522	-8.474	-1.552	-1.5701	-6.2075	-3.6865	-11.29	-4.5332	-7.9386	-6.0356	-6.6982	-1.4995	-1.7325	-8.6161	-6.8219	-4.3471	-3.3853	-1.9667	-5.5706	-2.8508	-6.9216	-5.3226
13.322	6.7567	9.9535	8.1575	3.9395	5.5037	5.2676	6.1976	10.363	5.9302	5.036	13.052	8.5567	10.999	10.942	9.0101	5.5683	9.2755	5.7563	7.031	6.0914	8.0666	5.9749	9.0104	6.0312	7.2062	10.957	15.202	10.403	8.2069	12.209	9.4828	10.247	6.6527	11.202	6.9898	8.7616	6.3945	10.845	9.8611	6.1746	16.161	9.8046	9.2048	12.043	9.0557	6.1576	6.6261	11.747	10.994
-7.5782	-3.9215	-5.7602	-2.3521	-6.8324	-2.2422	-6.8422	-8.7695	-6.3018	-4.0673	-11.528	-8.0671	-0.13952	-4.3031	-8.0766	-3.9079	-3.8572	-9.2776	-6.2629	-8.9004	-7.7183	-5.6004	-1.9894	-4.2566	-9.3772	-1.1064	-9.7464	-4.378	-9.1477	-2.9173	-4.4675	-5.6538	-9.4744	-10.069	-7.8119	-5.514	-9.475	-5.2176	-6.6543	-8.9613	-2.4369	-6.7958	-6.5829	-2.5147	-2.4112	-9.2212	-0.11636	-4.4051	-9.6546	-9.2787
0.30912	1.6298	-4.3552	0.97075	1.1862	1.0232	2.3216	0.44319	1.5419	1.2033	3.4293	1.7833	4.5525	1.8415	0.72365	5.5395	0.67505	-0.60607	3.8534	0.63322	4.7853	1.261	-2.6116	4.422	7.7717	0.15319	0.56526	0.0096629	2.0719	0.038421	1.8247	0.38097	-2.3408	-0.61807	3.9403	5.9639	3.5406	0.74086	-2.006	2.334	2.2565	2.3465	3.5093	5.1718	5.0634	1.3422	1.8513	-2.3906	5.9215	1.5102
5.0833	1.0067	1.4981	1.9107	4.0346	5.7912	1.3846	0.9533	3.1012	0.49997	2.8544	2.6309	1.378	2.5181	5.2414	-2.7903	-3.0338	0.17408	-0.15909	3.3646	-1.6126	2.1211	3.3621	-0.78873	-2.5735	0.20177	1.6056	3.0265	3.3863	1.7232	2.4548	1.4986	1.204	1.2632	0.92148	0.48631	1.337	3.6461	2.3838	-0.3611	2.1716	0.9001	-0.09707	0.57126	-1.3477	0.79337	-0.92822	3.4574	4.163	-1.3739
-6.1968	-9.4418	-8.0228	-11.025	-6.9325	-7.6407	-10.966	-6.8363	-8.5202	-13.038	-6.8865	-7.0715	-8.5497	-9.311	-10.443	-9.1265	-7.6888	-12.384	-3.3688	-4.3294	-12.091	-10.039	-10.321	-5.0792	-5.1534	-8.7803	-4.7286	-4.6637	-6.3306	-7.8334	-8.785	-9.0571	-9.061	-10.699	-9.1536	-9.2217	-6.338	-5.0841	-13.9	-6.806	-9.466	-11.173	-9.7967	-8.1591	-8.617	-6.5867	-10.597	-7.6854	-6.7241	-5.4501
-21.064	-18.383	-16.218	-16.574	-12.484	-9.7631	-17.281	-16.911	-15.636	-16.159	-16.803	-12.654	-11.648	-14.604	-15.298	-14.777	-8.5349	-13.085	-13.862	-11.489	-14.357	-14.998	-11.63	-15.838	-16.494	-15.453	-13.166	-14.609	-16.904	-20.189	-10.915	-15.638	-16.745	-11.927	-18.338	-11.441	-14.769	-13.732	-12.495	-11.081	-8.2277	-16.924	-13.474	-17.098	-13.606	-19.762	-14.38	-13.617	-14.087	-12.754
0.89363	6.094	-1.7877	2.183	-0.94251	-3.291	1.9143	-1.0583	1.7417	-2.5436	-0.202	0.4057	-1.6873	-0.066684	0.4987	-1.2448	-1.7611	-2.3139	0.047127	-1.2617	-6.3553	3.2281	-0.53843	-3.6701	0.65461	-1.4231	0.94036	0.052429	1.5379	-1.7273	-4.4277	-2.9975	3.3279	6.0226	1.66	3.3052	-2.476	3.2546	1.8263	1.513	-0.089049	-1.2897	-0.23215	0.48478	0.61066	1.0618	2.2405	2.1141	-1.0036	2.9335
1.3277	1.9285	-1.6399	-4.0209	-2.8964	1.7859	-0.6497	-3.7201	-2.4885	-3.1346	2.7778	-1.6025	1.4286	-2.3328	-1.889	-6.7954	-2.6955	-1.1527	2.2266	1.5728	-2.6532	-0.02088	1.0536	4.9139	-0.99566	-2.6087	-1.2818	-2.1171	-0.66951	-1.7368	-3.2442	-1.7047	-1.0795	-1.3025	3.6396	-2.8595	-5.896	0.55811	-0.052843	-0.23799	-1.9702	1.4464	2.2747	-0.44049	2.1967	0.80282	1.537	-1.4201	-2.7728	1.2126
2.4597	5.8137	3.8799	1.3184	4.4276	-1.5825	1.5731	3.5604	2.1746	1.9903	-0.38657	3.3256	2.0903	4.2626	3.8779	1.7791	1.8644	-0.0058967	-0.37117	2.677	3.7993	2.1267	3.2617	3.5726	3.9932	1.112	5.3054	2.0472	6.1908	-1.5968	6.6507	1.8839	0.38697	0.1837	4.8728	3.8927	-0.86425	5.0811	4.3923	6.0625	0.72233	3.3258	5.2689	4.5651	2.4036	4.1647	-0.16146	3.4112	0.96204	2.3444
-21.579	-23.151	-23.548	-24.128	-30.654	-22.102	-22.993	-25.16	-20.29	-25.578	-21.949	-17.371	-24.182	-22.194	-21.669	-24.9	-21.308	-18.369	-23.694	-25.82	-17.208	-22.305	-22.764	-20.609	-22.348	-28.854	-23.886	-20.121	-20.522	-17.398	-24.544	-21.611	-18.924	-25.366	-21.723	-25.579	-22.175	-15.757	-26.292	-24.719	-18.207	-24.121	-19.955	-27.773	-25.017	-22.048	-25.03	-27.582	-25.562	-19.815
-11.623	-9.6681	-14.131	-16.381	-14.846	-14.971	-12.201	-11.764	-11.121	-13.322	-11.996	-14.423	-13.936	-11.624	-10.261	-11.321	-12.773	-10.339	-11.256	-13.622	-14.683	-15.107	-12.977	-10.46	-14.727	-13.844	-14.006	-14.669	-11.07	-9.8674	-13.344	-13.61	-17.228	-12.808	-15.073	-9.8488	-13.861	-10.226	-17.511	-13.52	-9.1525	-13.814	-10.618	-11.175	-18.238	-10.71	-13.802	-13.843	-10.865	-15.792
-25.262	-28.342	-25.527	-21.857	-26.401	-19.331	-24.548	-24.563	-26.257	-23.58	-23.702	-24.602	-18.088	-19.335	-24.549	-22.812	-21.629	-18.887	-25.486	-21.377	-23.3	-19.768	-22.564	-18.843	-24.12	-23.583	-24.09	-25.173	-19.705	-25.644	-24.107	-21.336	-17.355	-20.781	-21.767	-20.809	-20.701	-23.064	-21.022	-25.069	-22.577	-18.504	-20.797	-21.847	-21.354	-21.016	-27.474	-24.161	-20.548	-21.56
-3.1638	-3.5896	-2.2757	-5.4868	-4.0253	-8.632	-5.5017	-6.9035	-3.7808	-3.4805	-5.217	-6.5839	-6.9982	-6.449	-8.122	-11.368	-6.0726	-9.3248	-3.6359	-9.5079	-5.0307	-7.6888	-7.3833	-8.9118	-2.0497	-7.2981	-6.6367	1.5408	-3.8239	-6.5088	-1.9082	-2.6114	-3.9615	-7.6897	-6.4113	0.25973	-6.4809	-6.9651	-9.8569	-11.515	-6.0786	-5.6116	-7.45	-6.2527	-6.4078	-5.2572	-3.7033	-3.6186	-6.2255	-3.053
-1.2605	-3.5998	0.21327	-4.0945	-6.0736	-0.31529	-3.6822	-1.8797	-1.5716	-1.1184	-0.68394	4.61	0.81336	-1.9598	-2.8315	-3.3025	-2.0479	-1.8638	-2.4635	-2.9798	-7.1275	3.1608	-4.0259	-3.2973	-5.7555	-2.2398	-4.8171	0.84258	-4.772	-0.68082	-5.2026	-5.9503	-1.6794	0.92665	-0.30408	1.0112	1.0031	-2.0348	0.51558	0.66421	2.9369	0.12413	-1.903	2.1836	0.69265	-1.3691	-3.3228	-0.0094007	-2.8722	2.9308
1.4629	0.90996	-2.8184	-1.6478	-1.3288	4.5614	-2.8263	-2.2354	-2.39	-2.5865	-2.0787	-3.7682	1.4282	-4.0101	-0.95578	-2.7382	-0.72164	-1.934	1.1239	3.8587	3.9505	2.6926	1.8276	-1.9475	4.1983	-2.4462	2.0183	2.7191	-0.2313	-2.8663	0.48594	-1.8776	1.8301	-1.3134	-0.017705	-1.631	0.39833	2.7093	-1.9842	0.92109	5.056	2.2586	-1.5825	0.91085	1.8069	-4.118	-0.16692	-4.6343	-1.3104	2.2164
8.5352	4.0093	8.3216	7.2144	6.4396	4.8201	8.0324	2.7464	5.5595	5.935	5.0002	9.3666	7.8147	7.6024	8.6633	8.1503	7.3325	6.9371	7.1679	10.033	3.3486	4.5765	7.2405	3.8614	3.0426	5.5047	9.8411	6.9506	4.7728	6.3383	5.7017	6.6033	8.7364	6.8403	8.9363	6.4985	9.5807	2.8859	7.7782	8.6557	8.7475	8.2663	7.6107	6.5174	0.97456	6.9177	9.0323	6.1732	7.9473	8.9375
4.5766	7.2463	3.6683	6.7665	13.029	4.7345	7.3728	5.3311	8.5299	11.082	9.1358	6.7114	10.455	7.308	7.8786	6.5907	11.324	7.1473	8.659	6.6026	6.6291	7.6938	10.569	8.2014	7.7583	7.5985	9.5821	6.337	9.0035	6.2183	7.261	10.059	10.667	4.7434	7.412	9.3045	6.1919	6.343	10.989	9.4123	10.51	7.6075	9.9084	9.1329	5.1589	6.7511	12.178	7.3469	11.106	10.187
-3.166	-6.2556	-4.1915	-2.5307	-1.6075	-2.7145	-2.7637	-5.9332	-3.3638	-6.6196	-7.5168	-1.872	-8.9835	-7.6417	-8.7054	-2.1118	-2.5775	-2.892	-6.079	-3.0172	-5.831	-5.2115	-11.115	-4.1973	-3.5143	-3.8127	-1.6495	-8.7546	-4.8155	-6.6167	1.1828	-3.6463	-4.8406	-1.8113	-4.0512	-8.9294	-6.7812	-2.281	-6.7091	0.046505	-3.342	-3.4469	-1.31	0.50821	-1.6285	-0.27266	-7.5049	-8.8754	-2.8324	-4.6375
-19.155	-16.066	-18.993	-16.723	-23.127	-23.84	-22.694	-22.331	-15.996	-24.295	-17.696	-22.231	-24.023	-23.849	-15.592	-18.381	-18.082	-19.748	-21.545	-20.955	-17.919	-20.36	-22.739	-21.347	-18.207	-24.325	-21.241	-19.614	-21.559	-20.668	-24.08	-22.465	-17.308	-18.811	-24.516	-22.074	-17.356	-17.224	-16.932	-24.36	-25.433	-24.641	-25.838	-15.766	-20.232	-22.905	-26.717	-22.732	-18.476	-17.316
-11.552	-9.9131	-11.229	-6.9916	-9.2318	-13.464	-10.304	-10.356	-12.22	-16.324	-8.8344	-13.893	-11.93	-10.207	-10.369	-9.4625	-9.973	-9.6501	-11.879	-12.232	-13.838	-17.895	-8.1401	-11.922	-10.2	-14.672	-8.6273	-14.056	-12.077	-16.194	-7.6467	-14.005	-7.8709	-11.259	-13.216	-3.872	-10.63	-7.3149	-7.8422	-10.02	-13.199	-9.4134	-8.3592	-9.1093	-13.644	-11.615	-11.722	-13.238	-10.773	-11.501
-19.302	-24.282	-18.021	-23.299	-22.283	-22.671	-22.733	-20.98	-22.056	-23.482	-26.049	-21.678	-20.549	-24.725	-20.536	-25.053	-24.016	-20.957	-20.912	-24.824	-23.525	-24.609	-17.954	-21.767	-21.604	-24.996	-19.145	-21.872	-19.913	-21.466	-22.471	-20.225	-24.422	-24.518	-23.296	-23.792	-22.165	-20.06	-17.214	-20.095	-23.121	-21.718	-20.74	-22.517	-24.662	-17.55	-21.024	-26.749	-23.264	-24.58
1.4355	3.4193	-1.9432	1.8255	1.2745	2.7967	5.3043	-1.3826	0.3755	4.4833	-1.2349	2.5674	2.6242	5.211	1.1312	-0.64019	3.9405	1.2278	1.0323	-1.6067	-2.7406	2.6422	3.7415	6.3167	-3.0058	5.6474	2.1826	2.2395	0.75847	5.5331	2.9087	-0.99054	2.5301	-0.27751	3.9772	3.1002	1.8318	3.9207	4.6913	7.6185	-1.8909	0.86235	-0.7656	1.1941	2.8727	2.4155	-1.2184	5.2377	1.4498	1.7256
-1.1316	-2.3493	-5.4342	-1.6735	-3.2579	-7.0664	-3.3144	0.36364	-2.0976	-4.6526	-2.7751	1.76	-3.0791	0.086363	-2.9277	-1.4791	-3.4595	-1.3543	-8.7192	-2.185	-3.7306	-2.5317	-5.1902	-6.9855	-0.73626	-6.2174	-5.9494	-2.4487	-0.87118	-2.2361	2.9917	-3.6521	-9.1154	-6.7918	1.5806	-1.5468	-4.0802	-0.7958	-2.187	-4.7576	-0.79006	-2.6401	-6.1737	-1.9308	-3.2295	-1.2117	-3.1354	-4.0101	-4.741	-10.394
3.6553	-0.68016	2.565	0.49644	1.6843	4.6008	-0.52039	3.8924	-1.3843	-0.18518	-4.5685	1.7375	-2.0581	-3.5048	1.8305	-3.8667	0.51662	1.5157	2.7296	0.98443	-0.47028	0.82557	-0.82063	2.9847	0.9779	-3.2542	-0.97271	0.047329	0.56788	4.3771	-3.2984	-0.77862	0.40783	1.125	-1.2798	1.5782	-2.669	3.4935	0.55316	-0.54394	-0.89888	-0.75258	4.4055	-3.1326	3.724	-0.042278	-4.6329	0.61023	-2.6116	-0.6122
-0.47675	3.5542	-3.1541	-2.2092	-1.696	-3.476	-2.155	-0.5232	-2.439	0.52014	-9.0946	0.29937	-6.6453	-4.3422	0.10086	-4.649	-0.16382	-2.2257	-2.0217	-1.11	-4.4072	-1.3112	-4.5048	0.2588	-0.80632	-5.2951	-6.5421	-0.28413	-0.22526	-2.5681	-1.0067	-3.5272	2.0711	-1.0104	-0.52325	-7.0328	-0.96973	-0.25215	-0.77046	2.416	-1.5976	-3.575	1.1191	-4.1176	-3.5677	-1.5835	-3.9421	-2.2392	-5.8862	1.9461
-12.498	-9.0515	-9.9279	-12.224	-15.388	-9.0095	-9.6141	-12.553	-7.713	-12.136	-11.301	-9.939	-6.7005	-8.6739	-10.941	-10.031	-13.459	-11.983	-9.3664	-8.9539	-10.826	-5.5722	-18.675	-6.6741	-9.2623	-9.0475	-12.872	-8.2037	-11.926	-10.45	-6.8924	-9.262	-11.75	-10.325	-15.178	-9.5292	-12.861	-10.786	-10.674	-11.944	-11.346	-9.4382	-12.782	-11.271	-10.189	-8.9684	-9.925	-12.914	-6.2953	-7.6472
1.3375	2.6438	0.10719	-2.391	-5.8693	-1.2737	-1.6839	-0.01652	-0.81928	-0.096768	-0.49783	-0.066208	-6.2877	-6.1357	-1.3819	-1.8685	-2.7584	0.78857	-0.21876	-0.34353	-1.5981	-1.1604	-4.4577	-3.4269	-0.8616	0.38147	-1.6856	-3.4349	-3.1672	-0.46857	-0.13469	-1.7676	-5.4614	-4.3818	-2.5733	-2.8801	-0.89543	-1.5143	0.26666	-4.1051	-3.8064	-5.1819	-5.3629	-0.44578	-2.1662	0.063009	-0.69375	-2.2349	1.445	0.057812
2.4078	0.85383	3.7465	3.6101	3.1039	-0.85437	-1.4674	1.623	2.7893	-1.4378	2.6333	2.5271	-0.41857	0.57513	3.7481	5.9661	1.536	2.9787	0.2128	1.0704	2.843	0.1984	3.0476	1.6016	0.74905	3.1069	5.0927	3.1815	4.2263	3.3602	7.8555	-0.10833	2.5995	5.8826	3.0142	-0.21794	-0.09952	3.0233	6.2187	2.003	4.6844	2.7236	-2.7045	5.7121	2.6891	-1.3482	3.4729	-0.6646	4.2179	2.2838
3.0562	-0.82011	-0.75381	-3.538	-2.703	-1.5191	3.6221	-4.2601	-1.2354	-1.4927	0.47303	-2.4451	-3.1137	-1.3041	2.2357	2.9184	-2.9164	0.16717	-2.2073	1.5609	-1.6244	0.28893	-5.1831	-0.32725	-2.2934	-4.3004	-2.9706	-1.6352	-1.5433	1.3001	-4.6265	-1.2196	-1.5246	-1.6184	-4.8368	2.645	-0.67691	-3.0797	-7.8722	2.3999	-7.2249	2.1605	1.5255	-0.65426	3.1296	2.0197	0.62452	-4.3278	-7.5499	-0.16795
-2.3265	-6.3407	-5.7176	-2.9236	-3.0397	-4.7475	-6.108	-5.0707	-5.408	-4.5184	-3.741	-5.4233	-8.2184	-3.8538	-8.8828	-4.6899	-3.1608	0.94501	-3.9697	-1.3557	-4.2349	-1.4249	-6.6373	-7.9628	-5.5796	-3.1912	-4.2375	-2.5933	-2.9124	-4.2486	-4.9919	-2.8404	-6.7865	-1.347	-7.9807	-6.8693	-4.5957	-5.4698	-6.5403	-6.9625	-5.5628	-7.6064	-2.2864	-8.0315	-7.8072	-5.4213	-6.3651	-7.9145	-7.7049	-5.0723
-5.9798	-6.6062	-6.9904	-7.9856	-7.8174	-8.8685	-8.8748	-10.163	-10.995	-10.889	-6.9901	-7.1396	-7.298	-8.5539	-5.3385	-6.5233	-10.368	-8.8936	-7.4102	-11.691	-8.6466	-11.168	-10.599	-9.0069	-12.663	-7.5881	-7.3392	-8.2679	-6.194	-8.3163	-11.966	-7.0844	-9.401	-5.2379	-8.372	-8.8125	-7.1449	-4.6051	-6.1908	-18.797	-8.8722	-6.4096	-10.412	-9.4574	-8.2708	-8.9098	-6.0043	-8.1999	-7.2408	-4.0438
-10.932	-11.349	-12.21	-4.2009	-11.78	-11.626	-9.4047	-7.1502	-8.4179	-11.425	-10.468	-6.9701	-11.842	-10.485	-11.228	-9.7921	-11.693	-5.0688	-8.3849	-12.319	-10.02	-8.4306	-8.85	-8.745	-9.2596	-10.801	-8.2074	-13.444	-9.2241	-8.7421	-9.1261	-7.3444	-13.913	-6.5717	-7.3871	-10.295	-9.354	-12.001	-12.514	-9.5338	-10.634	-8.2293	-9.9408	-6.76	-8.2349	-7.8283	-9.9941	-12.676	-5.7722	-10.109
-12.08	-6.9951	-8.3079	-12.453	-10.625	-11.961	-10.65	-9.6961	-10.536	-11.116	-7.8454	-12.928	-13.246	-10.631	-13.068	-9.0385	-9.1993	-8.8883	-11.639	-12.858	-12.889	-10.387	-13.003	-10.654	-8.0287	-12.387	-10.532	-15.167	-11.684	-12.367	-9.7272	-14.297	-16.209	-12.694	-15.063	-9.0388	-11.895	-13.117	-13.128	-11.225	-11.898	-8.4511	-9.4247	-10.901	-13.745	-12.495	-13.735	-6.3725	-12.937	-12.115
1.1294	-3.8005	3.5747	4.8857	-0.24072	3.6935	0.95456	5.9038	2.2092	3.5555	0.12455	-4.7204	-0.65341	2.8152	5.2673	3.8123	5.5879	5.0094	5.807	4.4074	5.3959	1.8401	5.0152	2.5622	2.7284	1.5412	3.2551	2.8197	2.1183	-0.85693	3.3311	4.397	-0.726	2.0909	-0.85916	2.9534	3.0489	-0.48248	3.1542	1.6839	1.8539	3.6465	1.6494	3.2661	0.47806	2.9993	1.3215	6.1059	2.9264	5.7331
-1.2211	-3.9113	3.4525	-0.055635	3.7009	0.21409	3.0749	0.93774	0.98221	4.8057	0.47334	2.895	0.5648	-2.3235	2.2545	-2.5869	-0.54757	0.18947	-0.18256	3.1996	-0.75812	3.8956	2.9154	1.5304	2.3138	4.2829	-0.32585	5.2215	0.78549	0.11532	0.91198	-4.3917	2.1006	-1.1314	2.3918	0.33802	4.2446	4.9002	3.4443	1.194	-0.1145	0.67961	4.7754	3.6691	0.83087	3.1991	-0.74667	4.0616	4.1117	2.2315
-24.222	-22.131	-19.367	-21.262	-18.674	-20.125	-21.831	-15.535	-22.327	-21.792	-22.261	-21.337	-17.32	-21.083	-22.394	-22.864	-20.448	-20.717	-21.711	-20.405	-20.779	-19.738	-18.868	-22.321	-21.232	-22.561	-26.498	-24.366	-23.772	-21.615	-22.915	-24.463	-21.792	-20.948	-25.188	-24.09	-18.27	-24.711	-23.135	-21.117	-20.686	-22.653	-23.528	-23.425	-22.451	-21.482	-26.654	-25.332	-23.076	-21.481
4.1731	2.5183	5.1732	4.3596	0.75511	2.4152	3.952	6.6311	2.2787	2.1845	7.2176	4.6071	2.681	-1.0009	7.155	3.4428	8.7997	2.6789	8.3636	9.7111	2.8446	3.0189	4.8256	3.8797	0.51213	3.7928	1.5191	5.8832	4.551	6.6924	4.7118	4.3136	4.7212	2.509	1.5492	2.2707	2.4805	3.0757	7.7532	5.9577	1.5289	2.4935	4.5868	2.7785	4.5267	9.3894	2.4448	2.93	4.1529	4.8759
-0.1598	-2.1222	-0.28919	-2.9761	-1.7088	-2.4763	-3.9403	-3.8625	2.2011	-3.5742	-5.6751	-5.8641	0.3546	-3.7842	-2.1471	-0.020182	-3.4071	1.5258	0.94168	1.733	-1.1198	1.5609	-4.1093	0.52121	-3.5977	-5.2636	-0.56855	-4.2143	-3.3961	4.7687	-0.37545	2.9563	-3.7577	-3.9549	-3.889	-3.6694	0.28419	-2.7484	-0.1973	-4.4137	-4.8551	-2.9232	1.3897	-2.476	2.0432	-1.8901	-1.4738	-2.8651	-3.4815	-6.8466
8.2755	4.8812	11.169	8.526	11.62	6.0261	9.3	5.7123	10.558	6.7935	6.1847	4.896	6.8512	8.0813	7.6076	7.5671	8.8526	8.9501	9.6425	6.3706	9.6895	16.566	9.555	10.593	7.8336	2.9162	8.2145	7.293	5.6996	12.885	11.168	9.2632	7.7061	9.8611	12.288	10.962	7.009	9.8406	10.31	7.7702	7.3335	9.2168	11.948	10.81	7.4522	9.9647	8.2734	13.133	4.0834	8.0778
-4.2589	2.1227	1.391	3.7175	0.012971	-0.73507	-2.1282	1.5526	0.90896	-2.0218	4.753	2.3882	-0.59863	-2.3911	1.4996	2.6985	-2.8689	2.1408	0.92553	0.92707	2.1352	1.0971	5.1073	0.59016	1.6719	4.5054	1.0224	3.6175	0.9277	-0.17912	2.5362	5.7488	-3.9283	-1.8254	1.118	1.5894	1.1586	1.0134	-3.1016	3.5293	1.5153	-0.51807	-4.2667	1.8085	2.8444	2.2814	1.1013	3.7814	5.3928	2.1047
-12.112	-18.549	-17.501	-16.801	-9.8974	-9.5854	-12.009	-7.5424	-14.111	-16.394	-15.404	-12.358	-11.994	-12.211	-14.309	-11.008	-9.3093	-10.603	-16.435	-13.327	-12.267	-11.596	-14.679	-11.306	-10.277	-12.45	-14.851	-15.244	-12.265	-13.444	-20.124	-12.679	-12.92	-11.673	-13.002	-13.167	-14.432	-15.947	-12.858	-14.473	-6.2706	-12.767	-14.935	-14.455	-13.232	-11.255	-18.532	-9.2081	-11.288	-16.806
-0.25871	-7.7511	-4.2055	-2.7919	-1.6147	-7.9894	-2.3433	-6.5746	1.5	-4.5148	-2.1763	-0.62315	-1.7518	-6.8577	-6.6612	-5.5768	-6.0437	-7.7768	-10.014	-6.0558	-3.0415	-8.0211	0.6635	-3.5401	-2.8971	-2.1151	-3.7384	-5.1622	-7.7162	-7.4567	-6.9636	-1.9585	-7.4333	-7.1272	-4.0031	-0.17924	-2.9506	-2.2053	-2.4931	-8.1789	-3.5008	-2.3564	-1.8717	0.47866	-5.2856	-3.916	-1.9092	-2.7501	-2.8443	-3.3846
-6.7777	4.0736	-2.4446	-2.2926	0.28155	-5.5392	-0.79492	-4.2164	-1.0216	-5.7649	-4.397	-5.4711	-0.81104	-4.5829	-1.5704	-2.432	-4.27	-4.4706	-2.5678	-0.11511	-2.6514	-2.7849	1.5879	-3.1281	-2.3125	0.87685	-2.081	-0.44824	-1.268	-1.0671	-4.4268	3.49	-0.4728	-1.9247	0.67257	0.46652	-2.5857	0.14623	0.35865	-1.9625	-2.9396	3.1262	-1.1852	0.39716	0.26638	-1.4924	-1.0336	-4.178	-3.3905	-3.5288
-4.8964	-7.8603	-2.7874	-6.7116	-1.5564	-7.791	-3.5129	-5.2431	-2.808	-5.2153	-0.16027	-0.45715	-4.6504	-1.1497	-3.2505	-0.25213	-1.3588	-0.40687	-1.4774	1.0968	-3.1342	-4.5086	-4.2891	-3.0516	-6.9333	-4.7896	-4.0349	-3.946	-7.0669	-5.6678	-1.2782	-6.6545	-5.3352	-0.27744	-8.3423	-2.0557	2.6772	-6.7175	0.23157	-7.1449	-2.9765	-0.34764	-1.5129	-6.0456	-3.5077	0.93557	-6.2	-5.9985	-2.2598	-5.4621
10.431	8.286	6.6179	7.6361	4.2717	6.7232	10.587	4.5383	3.7464	6.4401	5.8274	5.0665	5.4953	2.4792	3.4001	8.4846	5.6368	5.1366	9.7608	6.8069	12.202	7.052	7.2275	3.9932	9.4995	6.1956	7.038	7.609	8.4323	6.7355	9.7781	8.1868	6.0549	9.2104	7.6747	9.0536	9.5754	9.9472	8.3403	3.3529	8.0818	8.6479	6.6342	4.9599	2.8461	9.4667	7.5269	9.701	6.831	7.9083
-9.5893	-13.509	-11.768	-9.0544	-10.356	-13.51	-13.456	-11.055	-11.146	-9.4113	-15.351	-5.3794	-13.863	-12.877	-11.956	-9.04	-11.787	-13.27	-8.3948	-7.997	-14.531	-10.632	-9.1021	-15.684	-11.345	-8.3858	-11.339	-8.3932	-13.317	-6.0003	-10.705	-13.223	-10.857	-9.171	-10.235	-12.782	-8.1704	-8.2635	-13.056	-7.6087	-11.841	-12.825	-12.634	-9.0407	-11.781	-10.072	-10.574	-13.632	-9.5974	-10.572
2.1002	2.1373	-0.77039	2.9643	0.39503	1.6374	0.033795	1.8471	-2.5184	0.93232	6.3305	-0.084749	-0.69217	1.7654	0.32103	4.7978	3.7784	-0.31942	-2.4965	2.5176	-3.8414	0.44339	8.0587	-0.068379	3.1234	3.1068	0.51579	1.3606	1.7554	1.4853	-1.8769	0.1863	0.048464	0.84546	-1.5322	2.8941	-2.2124	-0.13314	1.4082	-1.7335	1.6858	-4.3572	-0.04081	-2.9795	-0.81806	0.58001	-0.2036	-1.5579	0.83137	-0.9207
-6.8364	-11.189	-13.041	-13.47	-10.889	-13.05	-8.1737	-8.5075	-9.5563	-6.2365	-4.6133	-9.5877	-9.3697	-11.17	-11.824	-6.7496	-12.336	-6.1321	-8.5084	-11.578	-9.5937	-8.1306	-10.867	-11.729	-10.761	-13.039	-10.84	-10.604	-10.52	-7.4758	-12.399	-1.6927	-12.509	-11.412	-9.1388	-6.94	-11.686	-8.7847	-9.7371	-10.361	-8.0002	-7.4352	-9.881	-12.318	-7.4517	-6.9043	-7.1732	-10.191	-7.3865	-7.2722
-12.746	-12.517	-14.654	-13.421	-14.478	-17.208	-15.058	-11.337	-12.408	-16.267	-12.497	-17.082	-11.876	-13.911	-14.462	-13.856	-11.47	-15.296	-16.833	-11.158	-10.33	-16.698	-12.887	-13.704	-13.867	-11.88	-11.257	-14.614	-14.866	-14.153	-15.459	-16.927	-13.32	-12.362	-18.188	-12.291	-16.433	-17.849	-13.116	-17.556	-16.785	-11.687	-17.032	-15.73	-10.825	-10.975	-16.158	-14.943	-21.557	-16.37
-0.46999	2.3741	0.32534	0.81369	-1.2289	-2.4876	-5.6617	-0.46386	-3.1569	-3.0287	-1.6624	1.778	-2.2355	0.95997	1.5962	-2.3206	0.77993	4.3095	0.72529	0.40858	-3.3497	-2.4453	1.862	2.9812	1.331	-3.012	1.6095	0.19749	0.20594	-1.815	-0.32935	-1.5092	1.7245	-2.8639	-3.9931	-0.85021	-0.60513	-3.3254	-6.7336	2.5837	-5.1114	-1.9401	2.159	-1.6171	-1.616	5.079	4.9173	-0.62893	0.0071277	2.1238
4.6359	3.7826	3.7583	3.44	1.9247	5.2889	6.2647	5.6467	6.6122	6.595	3.4152	6.9324	4.2517	3.9235	5.0716	2.719	1.8157	12.124	7.1856	3.6879	6.4061	3.9055	-0.82914	4.5185	3.6645	1.2074	9.2178	3.9813	2.0471	4.9308	3.4101	7.0475	6.4506	5.8723	4.0952	0.55202	2.1037	1.9511	6.2375	5.2048	4.4214	3.0249	4.3538	3.6144	6.0129	4.1638	3.146	1.7469	3.7673	8.2862
-29.077	-18.206	-28.191	-19.985	-22.013	-24.96	-27.688	-19.77	-22.555	-25.515	-21.968	-26.689	-23.147	-22.366	-24.428	-20.617	-24.271	-26.8	-25.482	-20.204	-23.933	-23.845	-23.793	-25.007	-21.413	-21.874	-21.152	-23.128	-22.395	-26.03	-22.178	-22.4	-21.958	-25.803	-26.728	-18.773	-26.382	-16.934	-18.32	-20.652	-22.122	-19.106	-23.848	-23.977	-25.3	-25.83	-25.665	-23.857	-23.542	-24.831
-5.9959	-9.4568	-1.2086	-5.0859	-8.4677	-7.0112	-4.6659	-3.2581	-6.892	-3.1989	-6.2888	-2.0541	-5.1621	-3.1632	-4.4637	-5.8872	-3.0229	-6.5701	-7.5524	-8.5728	-7.1613	-6.2366	-7.7493	-6.6886	-6.3121	-3.8441	-7.4611	-5.4752	-7.9786	-5.2679	-4.841	-4.4652	-7.8996	-4.665	-10.427	-7.4705	-1.1372	-9.6071	-3.492	-6.0556	-6.4476	-5.9085	-3.8193	-6.44	-3.6764	-5.7873	-3.217	-4.7879	-9.1886	-4.5327
-2.2213	1.3638	-0.89794	1.1118	-2.9611	-0.98439	-3.598	-2.4482	-5.832	-1.9731	0.61472	-8.6154	5.9201	-4.0433	-4.025	0.53297	0.77356	-1.1802	-2.2925	-0.49471	1.7744	-0.76743	-5.0588	-1.5703	-2.3335	1.3572	-2.9729	-3.8865	-0.70226	-1.1974	-3.4074	-4.1241	-2.3089	-1.8153	-6.1942	0.45253	-1.849	-3.0599	1.9677	-2.9107	0.41719	-0.98765	0.77993	0.34917	-4.1124	-1.701	2.824	-5.2829	1.301	-1.212
-2.2017	4.7209	-0.49651	5.3874	4.1795	-0.65187	3.2557	5.355	-2.191	1.7179	2.6184	-1.4609	8.0612	0.50192	2.1612	6.9893	4.6835	2.5529	1.7927	-2.438	2.606	-0.38894	7.0792	4.1188	3.5207	2.9962	2.0931	5.1183	6.2711	3.046	3.9659	2.3717	2.584	5.1294	0.23073	2	1.3148	1.2692	5.0767	7.1085	0.38526	2.6628	4.9731	-0.67576	-4.656	2.0767	2.1745	3.1426	0.7514	0.16307
-11.037	-11.43	-9.3991	-12.346	-11.662	-10.853	-14.866	-8.9144	-12.404	-12.381	-10.322	-15.222	-13.486	-13.777	-12.627	-12.773	-12.436	-14.592	-15.09	-9.9473	-11.308	-13.146	-13.495	-13.544	-15.472	-16.749	-14.161	-17.673	-15.291	-13.782	-13.271	-8.5181	-10.095	-14.3	-13.597	-13.656	-11.921	-13.373	-17.43	-13.21	-11.63	-14.287	-11.02	-15.114	-13.131	-13.421	-16.08	-17.65	-12.486	-14.197
-6.9688	-0.87355	-2.1201	-9.4224	-5.4791	-6.2724	-1.7083	-1.5298	0.20963	-2.5798	-0.4314	-2.933	-4.0495	-5.6054	-4.1734	1.4829	-3.1325	-3.6315	-2.0999	-6.0957	-5.9576	-5.8172	-0.87278	-2.1695	-5.3376	-3.5896	-3.1341	-1.6818	-4.145	-2.812	-4.358	-4.4717	-3.1497	-2.3388	-3.9305	-1.6723	-4.1919	-5.5564	-1.8476	-4.1239	-3.2968	1.2506	-0.57188	-4.2548	-2.8013	-5.0077	-1.5819	1.1843	-5.4064	-6.1469
-3.0618	-2.9181	-1.9464	2.0314	-6.2037	-5.4872	-2.6113	-0.36304	-5.1951	-0.5254	1.6754	0.31835	0.10375	-0.69998	-9.7992	0.32619	-2.2684	-3.2403	-0.052701	-1.1061	-2.0232	-3.8604	-2.4143	-1.4641	-4.0203	-4.1386	-0.56345	-1.2688	-3.5837	-3.7499	-4.3094	-2.5822	-1.6907	-4.6991	-2.9019	-1.153	-0.45929	-2.1162	-1.8032	-0.98594	-2.8694	0.8557	-2.4804	-2.2285	0.82651	-1.4585	-1.8101	-2.7903	-4.0397	-6.1233
-14.631	-11.392	-18.235	-16.191	-16.363	-14.984	-16.329	-11.123	-17.169	-18.041	-17.788	-16.725	-7.6449	-9.8706	-19.367	-12.64	-18.33	-13.621	-14.793	-14.943	-12.248	-14.551	-15.241	-19.573	-16.845	-12.919	-14.322	-14.474	-16.51	-17.662	-16.113	-17.064	-12.091	-16.508	-13.369	-11.619	-17.715	-16.345	-14.912	-11.882	-14.268	-12.513	-14.533	-17.439	-8.5556	-12.987	-12.437	-12.156	-11.239	-10.671
-0.1416	0.014115	-1.6781	-4.1668	-1.2674	0.28715	-3.6366	-0.20022	-0.023544	-5.9381	-1.0112	-1.8303	-1.1144	-2.13	-5.1455	-1.3764	-4.9776	-3.2269	-1.8274	-2.124	-2.8042	-3.8683	-5.9203	-3.3321	-4.8919	-2.8428	-1.5808	-5.1162	-1.8483	-2.5776	0.93921	-4.1702	-2.6444	-7.6316	-2.1304	-5.9326	-1.1577	-3.9525	-4.0096	-4.0768	-6.8388	-5.4547	-3.305	-5.2171	-0.055348	3.0998	-2.1442	-8.9735	-2.9261	-5.0465
-11.7	-11.548	-10.089	-17.601	-14.77	-13.632	-17.2	-12.362	-10.298	-10.517	-9.6232	-10.358	-13.162	-11.503	-16.398	-10.009	-11.38	-13.441	-13.229	-7.1853	-12.129	-8.6959	-14.169	-7.9262	-8.9227	-11.467	-6.6134	-13.525	-13.458	-9.3428	-11.282	-12.101	-11.101	-12.47	-12.348	-7.7271	-15.152	-13.936	-9.0912	-14.324	-10.23	-7.7954	-7.9302	-8.5009	-8.9831	-13.002	-11.277	-12.756	-14.611	-13.165
11.913	8.5724	6.4982	9.8023	6.4775	9.1462	9.8806	7.3501	5.7968	4.9837	12.221	9.4739	8.3258	7.9112	8.1258	5.764	5.9508	6.3804	9.8383	9.0592	10.558	9.231	6.1257	8.1193	8.4725	7.8414	13.774	5.6117	15.585	10.6	9.996	9.1291	4.9636	9.2698	10.063	11.152	11.091	7.6316	5.883	5.3426	5.8784	9.3197	2.8691	4.9906	8.2341	9.8815	10.88	6.3488	9.7553	7.3847
-8.1614	-4.2091	-5.7183	-12.482	-7.7334	-10.176	-4.3162	-3.2524	-8.7215	-9.7525	-6.9405	-12.873	-7.4229	-11.543	-7.5702	-3.787	-5.2167	-2.2503	-2.6853	-4.4704	-3.7884	-3.8683	-5.0043	-9.6955	-7.7434	-7.5133	-4.7305	-6.4009	-5.516	-8.7088	-4.9687	-5.6491	-7.1862	-4.3952	-5.5381	-9.3237	-9.2563	-4.3028	-1.2171	-6.1259	-6.49	-4.4845	-11.246	-9.8763	-8.6631	-8.7233	-0.2442	-7.0703	-8.0168	-5.054
-3.0199	3.5356	-5.1622	-4.9596	-3.3163	-1.8638	0.161	-4.6503	-8.1793	-1.6254	-4.7492	-9.5557	-4.2009	-4.953	0.9594	-4.0942	-2.0273	-1.2805	-5.0899	-1.0106	-1.3737	0.73564	-3.7271	0.2401	-3.4345	-3.5349	-1.5246	-3.1033	-2.1278	-2.2718	-6.0623	-6.5283	-5.6554	-1.8923	-0.68534	0.18107	-0.96358	-2.8471	-1.4379	-0.69714	-5.7031	-0.11249	0.93811	-1.2974	-3.5398	-5.7467	1.6286	1.0127	-0.75043	-2.2761
9.2472	9.3362	13.426	12.304	13.665	6.459	6.9101	12.031	10.123	9.8111	14.221	8.2188	13.401	7.8799	8.0274	13.347	10.07	11.43	10.781	11.753	9.478	10.396	8.4367	13.448	12.112	8.9097	5.8072	14.029	9.9071	5.3544	11.455	12.158	11.401	9.3653	4.9574	9.2479	13.289	10.189	9.494	12.441	6.2335	7.2341	11.204	11.87	9.0424	6.8565	9.2405	13.439	11.328	9.6392
-1.657	-3.9314	-3.9454	-2.3664	-4.5799	-3.8077	-1.726	-3.46	-3.8354	-3.1987	-5.7042	-8.414	0.24346	-4.6354	-5.4796	-6.4088	-3.0073	-3.4021	-1.4594	-4.9984	1.1713	-1.6708	-3.6706	-2.9567	-4.177	-4.6832	-6.0616	-5.9906	-4.5319	-4.8143	-0.06606	-5.0171	-3.3364	-5.621	-3.3856	0.28644	-2.5197	-3.5684	0.25255	-0.76863	-3.2595	-5.3761	-6.613	-5.9272	-4.2992	-5.3391	-3.5494	-6.8059	-2.2515	2.7443
-13.442	-13.256	-14.031	-14.362	-16.549	-11.679	-14.867	-14.959	-16.72	-12.586	-11.563	-11.494	-14.824	-12.549	-13.397	-12.332	-13.35	-12.32	-18.486	-16.996	-13.546	-10.492	-13.915	-11.591	-16.113	-14.458	-14.239	-17.232	-15.268	-13.779	-12.952	-11.785	-13.742	-11.603	-11.907	-13.759	-16.084	-12.065	-8.1696	-13	-12.662	-14.419	-16.828	-13.937	-9.4039	-10.725	-9.2227	-16.08	-10.776	-11.551
0.014137	-6.0933	-3.5433	-6.5479	-6.3139	-3.3786	-4.3275	-0.39079	-4.8812	-2.8916	-0.060843	-1.1831	-5.1616	-1.3221	-1.0935	-2.8258	-6.2638	-1.3879	-3.46	-5.8246	-6.3303	-6.3623	-7.3371	-5.6531	-6.4072	-3.2186	-5.5006	-0.28574	-1.5677	-6.6102	-8.906	-4.4058	-6.0889	-2.531	-2.7523	-1.405	-0.96204	-3.0233	-0.60176	-2.7586	-9.3103	-5.7936	-1.9982	-1.514	-3.4599	-3.7265	-3.5393	-3.6529	-0.79109	0.42032
2.0368	1.4589	4.0268	1.888	-4.9622	0.81192	-2.0097	-3.0458	1.0726	4.3466	2.3476	4.1938	-0.25282	-1.3297	2	2.685	-0.17624	3.5239	0.041307	3.1916	0.52658	4.1829	-1.1048	6.6793	-1.1551	0.76973	-3.2106	2.2326	-0.87811	1.2552	-1.0845	2.5494	0.51724	4.6351	-4.1892	2.5442	-5.7349	3.2314	1.2894	-1.5768	-1.6957	3.2909	-0.3673	-0.074431	-2.1005	-1.3362	2.9406	1.0809	0.46752	1.5816
3.6706	-0.79221	1.8902	0.86406	0.28435	5.5961	1.9563	1.2197	4.6307	-1.9126	1.1575	1.9503	0.42279	-0.44026	2.3186	3.173	-4.0431	3.1015	1.1466	-0.14187	-1.7422	-2.1521	-0.82144	0.22968	0.71474	0.49844	0.63548	-0.15155	0.19247	2.5252	2.2739	-0.078976	0.83493	4.4976	-0.34624	5.9245	4.6014	0.95283	-0.45606	6.2719	1.4269	-1.1951	-2.0903	4.7844	2.4423	4.2605	-1.4232	2.3726	-1.761	4.9302
-11.716	-11.476	-10.333	-17.538	-9.2343	-12.362	-17.611	-8.3846	-11.524	-14.3	-14.893	-14.126	-10.378	-5.012	-10.41	-16.838	-14.532	-11.649	-13.081	-12.787	-13.695	-10.801	-12.991	-13.026	-15.797	-12.593	-11.977	-11.764	-12.413	-13.468	-12.675	-12.388	-14.272	-13.291	-11.837	-12.418	-8.1747	-11.626	-10.87	-11.276	-14.525	-17.626	-12.706	-15.64	-14.855	-12.976	-11.79	-12.678	-12.327	-14.038
1.8865	0.82226	6.3524	3.9615	1.0649	3.2331	3.7276	1.3502	6.1692	3.1842	1.4915	2.6901	-1.3249	7.755	4.5254	1.1886	7.2139	2.6296	5.766	2.0459	3.4891	-0.094554	2.1794	1.1087	0.39045	4.0114	3.3368	0.46041	5.196	-1.8791	-0.58429	3.01	8.7886	2.8472	2.6747	3.3681	4.5649	3.4631	1.766	4.0253	4.0121	8.8081	2.9338	3.4409	3.0506	4.2623	1.9762	-0.57942	6.4284	1.1832
-9.382	-16.164	-14.982	-10.04	-14.317	-15.936	-9.558	-12.475	-13.616	-15.525	-11.865	-13.927	-10.34	-11.382	-12.646	-12.904	-17.096	-10.268	-12.707	-16.736	-16.512	-14.02	-14.043	-12.587	-14.354	-14.668	-16.561	-11.368	-20.519	-16.018	-18.231	-17.261	-16.849	-18.754	-14.287	-13.69	-17.507	-18.001	-12.648	-13.409	-17.714	-18.65	-7.4509	-15.366	-13.839	-12.694	-13.28	-14.805	-16.955	-14.162
-5.843	-4.352	-5.2943	-4.993	-8.4425	-1.2109	-6.0234	-4.5043	-7.0257	-3.2324	-3.3321	-4.4677	-5.0282	-5.7898	-4.1451	-4.2139	-6.4621	-5.4557	-7.6199	-7.1932	-6.3959	-8.5875	-4.2543	-5.7765	-9.0596	-9.1617	-7.296	-5.738	-2.3599	-7.7277	0.48928	-5.5593	-5.119	-5.0142	-1.9269	-1.9981	-5.0325	-9.3923	-2.3236	-3.3426	-4.1701	-7.7711	-8.9503	-6.0442	-3.0381	-5.0123	-2.3994	-6.9877	-6.7821	-5.6081
-13.332	-9.24	-7.9535	-12.37	-13.109	-10.509	-14.728	-5.3687	-8.3015	-15.737	-11.51	-11.187	-12.088	-9.4391	-15.149	-10.323	-16.31	-11.487	-11.215	-11.407	-12.103	-12.359	-6.1756	-7.8074	-12.295	-11.3	-7.6496	-12.125	-8.7791	-18.562	-9.0097	-10.572	-13.162	-12.099	-11.572	-16.869	-5.8156	-13.253	-11.848	-12.024	-9.1889	-13.258	-15.115	-9.7835	-9.4274	-11.038	-8.1977	-10.686	-7.85	-6.6307
-21.506	-18.379	-18.291	-14.345	-21.378	-8.5917	-11.827	-11.578	-12.062	-8.832	-10.884	-15.552	-14.607	-15.457	-12.557	-13.204	-14.774	-10.617	-15.901	-13.461	-13.402	-12.781	-15.146	-17.651	-10.792	-14.369	-13.256	-14.946	-12.924	-16.508	-14.896	-10.354	-15.196	-12.234	-16.308	-14.272	-16.483	-8.6881	-14.521	-15.048	-13.603	-15.203	-14.125	-12.183	-15.829	-14.844	-14.951	-13.163	-17.18	-10.732
-9.4079	-15.21	-11.654	-8.6854	-12.249	-6.6916	-11.6	-10.514	-9.8228	-9.0539	-14.835	-11.652	-6.2033	-3.1475	-5.9869	-6.7422	-9.2559	-10.366	-13.438	-9.9704	-5.1094	-12.217	-9.8664	-10.542	-5.0482	-12.386	-7.7277	-11.958	-12.243	-8.3559	-11.158	-9.9871	-9.1286	-7.5011	-12.129	-8.3108	-14.819	-6.4891	-7.8356	-6.9997	-7.6519	-5.1939	-5.2598	-8.6118	-11.937	-7.1314	-11.628	-13.204	-4.7576	-12.884
-3.0204	-8.1693	-2.4975	-3.6744	-6.3965	-5.7827	-3.9544	-4.6025	-4.1264	-2.2294	-2.7419	-7.894	-7.5031	-0.6965	-10.052	-6.6878	-10.042	-3.9777	-5.41	-7.262	-7.4734	-2.7825	-0.16285	-5.2053	-5.7504	-0.68698	-10.761	-7.7958	-7.0055	-11.856	-8.5421	-8.7237	-7.7074	-8.6662	-5.9634	-3.935	-5.0028	-7.2393	-5.2951	-4.2888	-3.7227	-9.6596	-4.9954	-7.1017	-2.7902	-2.84	-5.8769	-4.6237	-8.0755	-5.0254
-24.736	-20.353	-21.619	-17.518	-19.371	-19.433	-23.049	-22.752	-23.135	-24.522	-22.638	-15.377	-19.887	-18.977	-18.746	-21.402	-21.355	-21.312	-23.02	-18.968	-19.929	-22.179	-16.963	-22.074	-20.991	-23.306	-24.38	-14.954	-20.524	-21.111	-20.496	-17.889	-21.45	-20.516	-22.519	-23.031	-20.156	-22.822	-18.687	-20.732	-21.789	-28.753	-23.664	-21.535	-25.724	-17.735	-15.4	-23.986	-26.061	-22.288
4.0247	-6.2875	0.3243	-1.9625	-4.1073	2.0466	-3.0173	1.7521	-0.092239	-3.6426	-1.8558	-1.8146	-1.2082	0.16819	2.5681	-4.6268	-4.2414	-2.0298	-3.7483	2.6054	-1.7139	0.6097	-1.0705	-1.861	-2.3185	-0.0437	-1.4504	-2.4531	-0.62167	-2.4077	-9.4625	-3.4962	0.546	-6.2095	-3.4497	-7.2615	-2.8352	2.4048	-2.6201	-2.4033	3.2713	1.1274	0.65163	-0.81815	3.4355	-4.6055	-1.5583	-1.4548	1.9839	-3.9725
-1.8611	-4.1095	2.2238	-0.46183	-0.84033	-2.1178	-1.0726	-5.142	-1.396	-2.0057	-3.8964	-1.4261	0.44977	-4.0233	-0.79434	-6.2304	-5.5374	1.343	-2.0422	-4.5954	-1.0971	0.86669	-3.8144	-2.5137	0.68896	-2.7953	-5.2845	-0.85751	-6.4109	-1.4514	-3.2469	-5.1166	-1.114	-1.8726	-0.79687	-4.4845	-4.6686	-7.5773	-2.1779	-3.8612	-2.5863	-3.208	-1.7286	0.56579	-4.0422	-4.2495	-3.8926	1.8011	-3.3312	-2.5178
-15.16	-12.424	-16.724	-15.512	-13.881	-16.309	-14.093	-14.945	-16.756	-9.4013	-11.983	-13.54	-18.582	-17.359	-12.451	-12.667	-18.53	-17.016	-13.427	-14.008	-16.457	-15.933	-18.039	-12.756	-16.689	-14.562	-9.9188	-11.366	-16.293	-10.714	-17.961	-16.479	-15.339	-14.519	-16.994	-16.498	-14.298	-21.748	-20.209	-12.805	-14.77	-15.103	-19.191	-17.586	-12.459	-18.563	-14.412	-14.691	-13.058	-15.651
-2.9622	-8.1552	-3.3695	-6.7835	-2.6591	-5.6328	-6.9199	-5.4532	-7.4097	-5.6144	-8.0341	-6.4823	-8.4983	-9.1374	-4.0663	-3.1192	-7.0082	-5.36	-5.9034	-3.4356	-5.2018	-4.9517	-3.3441	-5.5278	-6.0305	-6.0727	-9.219	-1.8478	-10.166	-8.9896	-3.5289	-7.3135	-7.3285	-4.4767	-6.4514	-8.3812	-5.8296	-2.5188	-5.5779	-7.1487	-2.0868	-3.8869	-0.33258	-7.8598	-0.27784	-3.4679	-3.1731	-6.0879	-4.7301	-9.8828
-14.265	-12.385	-16.672	-11.23	-10.123	-16.65	-12.052	-7.8565	-15.722	-11.685	-11.813	-15.652	-12.719	-17.711	-13.391	-9.2323	-15.514	-15.094	-14.976	-11.876	-18.292	-16.747	-16.584	-17.988	-21.62	-12.699	-13.628	-16.585	-11.84	-12.184	-15.88	-14.336	-17.448	-9.9109	-18.678	-14.145	-13.052	-14.819	-19.54	-17.866	-15.477	-10.102	-17.935	-12.506	-18.083	-11.119	-14.448	-13.128	-16.379	-14.151
-12.508	-11.177	-14.357	-11.548	-6.2714	-7.2368	-10.15	-14.002	-11.179	-7.2229	-12.785	-12.445	-14.381	-10.94	-9.422	-11.581	-17.164	-11.898	-14.914	-11.485	-9.8357	-8.9544	-16.374	-8.8391	-6.5754	-9.8747	-7.2153	-13.322	-9.0598	-9.6489	-8.8842	-13.023	-12.69	-13.42	-12.641	-12.945	-8.9249	-8.1893	-9.3213	-14.159	-11.07	-13.962	-10.87	-15.988	-13.284	-11.96	-12.019	-14.315	-12.829	-8.5638
-15.452	-12.618	-16.247	-15.946	-15.319	-8.1828	-16.689	-14.684	-13.397	-13.321	-15.676	-18.887	-11.574	-13.572	-17.952	-17.909	-12.979	-14.734	-11.461	-16.856	-13.579	-13.403	-17.791	-15.075	-15.186	-14.72	-17.256	-12.839	-16.696	-13.391	-11.87	-11.894	-16.416	-15.316	-9.9619	-12.748	-13.421	-10.845	-15.507	-16.906	-12.924	-15.463	-15.619	-12.132	-15.613	-12.995	-16.363	-11.902	-15.545	-15.383
-10.963	-11.489	-10.349	-11.104	-10.357	-6.4448	-8.5225	-8.5075	-10.701	-14.832	-12.472	-7.3788	-8.4187	-11.073	-9.2167	-15.177	-11.09	-11.726	-8.7849	-13.024	-7.4716	-10.507	-10.018	-12.89	-10.023	-12.327	-10.773	-14.797	-14.159	-10.824	-14.085	-10.005	-12.449	-6.8869	-12.506	-10.646	-6.9542	-10.523	-8.8198	-8.9664	-12.458	-7.7454	-12.43	-6.1154	-11.617	-9.4578	-9.2864	-11.39	-11.346	-12.405
-4.5518	4.4586	0.58706	4.4772	-1.7108	2.0492	4.0342	0.27237	2.269	2.6622	-0.84997	5.0208	-2.3676	3.3727	4.8792	1.2305	-1.0422	0.86501	1.7737	3.0855	1.7435	1.9807	-3.4432	-3.2214	0.90046	0.35545	-4.0028	2.3643	-3.6087	-4.5737	-1.6407	-1.0161	1.2533	-1.1849	0.48058	2.922	1.5634	0.51292	-1.8101	-2.6532	4.0781	0.5519	1.5424	1.2841	3.4498	6.7736	2.3271	-1.1064	2.2374	-0.028552
-13.442	-11.233	-8.8425	-10.569	-7.4155	-10.385	-8.2584	-11.166	-6.9509	-13.849	-12.939	-8.8457	-8.2257	-12.382	-10.392	-6.7979	-9.2035	-8.0692	-5.151	-5.2297	-15.693	-14.592	-7.3118	-8.9373	-9.9826	-13.545	-8.0689	-12.48	-10.433	-14.727	-15.328	-9.5847	-14.008	-12.638	-10.088	-12.159	-9.019	-11.944	-7.8847	-10.028	-16.963	-8.8097	-7.8272	-11.534	-13.341	-6.0294	-10.384	-9.9253	-12.062	-14.063
-11.495	-7.8108	-16.462	-11.474	-12.818	-10.245	-13.844	-15.252	-11.36	-12.577	-14.424	-12.013	-12.763	-14.569	-11.621	-10.99	-7.8541	-10.771	-13.542	-12.221	-10.752	-7.3609	-12.929	-16.734	-11.288	-14.253	-11.413	-9.3634	-9.255	-6.4811	-11.764	-10.438	-15.087	-10.955	-14.731	-12.197	-8.8403	-11.696	-7.5934	-9.6736	-10.601	-9.4037	-9.2199	-14.495	-8.085	-9.8207	-8.7975	-11.13	-9.9544	-10.349
2.2236	0.13223	0.63369	-4.8092	-1.1376	-1.2222	-0.64446	0.97588	-2.403	-0.33318	-1.1879	-1.0616	-0.69315	-3.1432	1.0961	0.77691	-1.0907	-1.4591	0.66358	-1.3065	-1.3192	-4.5669	0.768	-3.1438	-1.9918	-3.2389	-1.9995	-6.4184	-1.5838	-3.6039	-0.28055	-2.5325	-3.27	-5.9408	1.0616	-2.0812	-6.3882	-5.2413	-1.1395	0.6313	-3.3334	0.15196	-5.4796	-1.0423	0.37866	-4.9921	-4.6399	-1.5071	-0.010808	-2.3746
-15.219	-15.826	-11.203	-13.337	-11.917	-14.545	-10.746	-11.489	-15.291	-11.261	-14.827	-9.0915	-13.687	-12.308	-12.942	-14.1	-15.311	-15.094	-19.232	-13.017	-14.547	-8.7212	-14.4	-12.056	-13.378	-9.9778	-13.6	-9.8353	-10.946	-11.231	-8.1965	-14.634	-11.121	-15.985	-14.426	-13.824	-10.809	-8.7316	-12.489	-11.782	-9.8668	-14.258	-13.039	-13.192	-11.196	-14.808	-17.241	-14.028	-8.3844	-17.186
-20.87	-16.132	-14.01	-10.84	-15.41	-13.431	-10.754	-14.513	-9.8897	-12.028	-8.3582	-12.123	-10.027	-12.841	-12.878	-15.995	-12.395	-12.745	-15.259	-6.692	-10.177	-12.779	-15.651	-12.088	-13.554	-7.3593	-12.233	-12.42	-7.6973	-12.206	-11.514	-9.6537	-11.773	-12.633	-12.216	-9.6802	-16.427	-8.615	-15.898	-14.178	-13.103	-13.933	-15.655	-16.271	-12.669	-14.323	-15.304	-15.511	-11.93	-13.338
-12.602	-15.013	-12.273	-10.381	-14.524	-13.272	-12.545	-4.9686	-12.476	-12.497	-9.9951	-17.499	-10.238	-12.396	-7.296	-7.6568	-14.008	-11.573	-7.6474	-8.6019	-14.014	-13.217	-12.417	-15.134	-9.2751	-9.3518	-12.254	-11.761	-10.595	-8.9168	-10.267	-9.4932	-18.097	-13.246	-11.237	-11.366	-7.0271	-10.341	-11.856	-17.223	-10.872	-9.453	-10.349	-15.353	-10.065	-11.55	-12.76	-14.542	-8.1059	-13.12
0.04223	2.2969	1.9498	1.3625	-0.54515	1.8282	-0.12127	-1.639	-0.10398	0.96359	1.9641	2.0737	1.9614	4.0601	-0.32109	1.8809	-2.4983	-0.12762	-1.0998	-0.24122	1.5843	0.61685	-2.2639	1.0061	1.1405	-2.2819	-2.1976	0.64695	-2.7714	-4.1914	0.057363	-1.2648	3.5005	5.6089	-1.8153	1.1005	-1.7474	-0.95283	2.5576	5.5712	-0.17267	1.719	2.227	3.0597	3.952	1.5297	1.241	3.8251	-4.4808	2.669
-13.789	-12.087	-12.931	-13.679	-11.205	-10.656	-8.1571	-10.428	-10.214	-10.654	-11.645	-15.109	-10.585	-11.607	-11.452	-5.6302	-12.137	-10.123	-11.312	-11.032	-12.665	-11.95	-13.037	-7.2273	-12.29	-7.6181	-12.748	-9.0171	-7.6538	-11.097	-7.76	-9.8944	-10.412	-10.942	-16.847	-7.124	-12.069	-8.9863	-10.258	-13.284	-12.268	-13.922	-9.7665	-12.08	-10.458	-12.327	-14.442	-8.7944	-14.687	-9.7575
-9.9225	-11.365	-9.7404	-12.906	-9.1513	-10.634	-11.586	-19.526	-12.319	-11.011	-7.4023	-11.802	-17.459	-13.79	-15.764	-10.641	-12.017	-10.741	-10.222	-9.2894	-11.131	-14.336	-12.644	-9.4747	-10.625	-14.437	-13.876	-12.999	-11.065	-12.204	-11.008	-10.617	-13.781	-8.9884	-14.83	-15.189	-15.368	-10.436	-13.67	-9.7607	-12.336	-9.0296	-16.898	-10.453	-8.8748	-17.57	-11.913	-9.9001	-9.3973	-10.242
-22.45	-20.851	-22.028	-21.066	-21.117	-15.837	-25.045	-19.724	-19.978	-21.354	-22.341	-20.5	-23.311	-23.316	-24.463	-19.136	-24.345	-19.874	-23.34	-17.66	-23.225	-18.01	-27.908	-18.658	-17.604	-22.448	-20.051	-19.167	-25.682	-18.415	-23.485	-23.092	-19.138	-22.035	-23.282	-21.019	-22.529	-22.41	-19.53	-21.984	-19.375	-17.968	-24.108	-18.934	-19.322	-16.574	-21.384	-21.521	-18.377	-19.842
3.5256	0.26608	2.2146	-1.3409	2.1985	0.22742	-2.0094	1.4557	-0.69682	0.87007	-0.61246	0.62704	-1.5824	2.4224	1.384	-1.5025	0.99675	-1.5367	2.3952	-0.95491	0.10034	3.3493	-0.38056	-2.2205	0.78015	-0.69836	3.1709	0.83744	2.038	1.8397	-1.9902	-0.97276	-0.73472	2.0207	-0.70024	-3.0813	-1.911	0.031275	0.18298	-2.3955	0.10674	0.66544	-0.31258	1.0312	1.7136	-4.071	-0.39465	1.4635	-0.76211	1.5243
-2.7139	5.0115	-1.5189	-2.6934	-0.20382	-3.2534	-3.1998	0.029451	-0.51855	3.7631	-3.4867	2.3933	-3.3122	1.7619	-0.24679	2.2863	-1.4236	-0.67867	-3.6706	-1.5166	7.269	0.4218	-1.9798	0.074714	2.7169	-1.7133	1.8434	-3.928	0.53726	-2.8899	-0.48173	0.45395	-5.1908	-4.4016	-2.7292	4.8581	-2.2756	0.75049	0.17176	1.9161	1.1656	3.8445	-0.20318	4.0241	-0.14118	1.5916	-4.6212	-0.32528	-1.1772	-2.097
0.034894	-1.7377	-1.4297	-1.1857	-0.83018	-4.2693	-6.0497	-1.1212	-6.6786	-0.44095	-5.1143	-0.4902	-3.9004	-4.3432	-7.7655	-3.9831	0.69161	-3.0172	-5.0015	-4.0855	-5.0633	-0.82802	-5.2397	-6.6884	-6.6606	-6.466	-2.5602	-4.4848	-4.633	-4.1493	-0.79425	0.43409	-5.9719	1.8921	-0.96314	-4.9457	-3.2804	-5.7851	-6.0664	2.3016	-3.2474	-3.7378	-3.7123	-7.4202	-7.3599	-3.1524	-5.8365	-2.1632	-2.7778	-6.0893
-1.314	0.26821	-2.5962	-0.53577	2.7152	-9.1362	-1.042	-2.9835	-0.97195	-2.1855	-3.7146	-3.5715	-0.62514	-5.753	-7.954	-3.1999	-2.7636	-6.0151	-1.8878	-3.1722	-6.11	-3.4	-4.0107	-4.0083	-4.661	-1.1353	1.6087	-1.5167	0.099741	-3.3083	-2.5622	-1.7321	-2.9797	-4.1187	-3.1457	-0.57406	-6.1241	-2.0269	-0.59936	4.1985	0.15095	-3.045	-1.7252	-1.5531	-2.035	0.80374	1.3413	0.60809	-5.8423	-4.2843
1.1823	-2.1931	3.0896	0.01907	4.0559	2.7732	0.36147	-2.3056	-0.90847	-0.51685	0.7026	-0.18358	1.2019	-0.6316	-4.918	-0.94021	-2.5646	2.1076	-4.5929	4.3219	1.5281	-1.9315	-2.0858	-3.1816	0.8152	1.928	-2.2719	-0.35281	-0.16458	6.6663	1.9709	-2.685	2.7861	0.33279	0.50125	3.6544	1.1543	0.77385	-1.8489	-1.7013	-1.712	3.6645	0.45889	-0.74884	3.7833	0.43587	-0.69025	0.38913	3.656	1.6112
4.3428	7.4438	8.4749	11.201	8.4743	6.8436	8.7153	7.6139	10.439	7.8431	11.366	5.9428	9.9273	5.3174	7.5966	7.6147	9.6305	8.0046	8.5897	6.4348	12.232	11.35	12.395	4.368	10.656	13.944	9.5878	6.2678	6.4579	9.2766	9.2186	9.3121	11.377	7.7371	11.726	12.058	6.3781	8.029	4.8792	9.5484	9.4578	9.7819	10.156	9.7204	8.7971	10.433	6.4019	8.1329	7.506	12.36
-5.8243	-6.6482	-7.5355	-7.9937	-6.378	-4.5688	-6.6827	-2.8441	-6.8399	-2.6472	-5.3091	-4.085	-2.1887	-3.6479	-2.4111	-3.3859	-7.3022	-5.0734	-3.1638	-7.6136	-4.3276	-8.7819	-5.4424	0.1638	-5.1284	-5.1574	-6.7828	-6.8625	-3.0417	-4.3663	-4.4385	-1.8211	-0.22631	-5.325	-4.4716	-4.5037	-8.042	-3.294	-5.1072	-4.3341	-9.3794	-3.9425	-4.5725	-3.6076	-4.3949	-4.3446	-3.9211	-6.4596	-5.2464	-5.5691
-7.4141	-1.405	-2.9036	-10.755	-4.3236	-3.6827	-7.0468	-4.1705	-5.7095	-4.9664	-10.238	-2.2791	-6.2317	-2.2453	-8.3208	-6.8107	-6.4433	-9.4584	-2.595	-7.5395	-6.6942	-7.3002	-2.897	-6.0334	-6.213	-5.8807	-5.1869	-5.0525	-4.9512	-3.4359	-1.7565	-4.696	-5.3635	-4.6136	-7.1778	-5.8921	-6.1231	-4.3655	-8.1378	-6.0123	-7.9494	-3.492	-4.3064	-3.9786	-4.5921	-5.7763	-11.743	-0.33935	-3.6304	-7.5412
-5.5327	-11.429	-10.065	-8.486	-11.237	-8.8413	-7.0997	-14.466	-10.353	-7.1366	-12.271	-4.1629	-5.8501	-5.0883	-10.612	-9.2486	-8.6467	-13.939	-9.3448	-7.6108	-11.743	-6.2422	-4.1443	-9.5323	-10.828	-10.908	-9.0678	-9.6337	-8.098	-8.2962	-4.7858	-9.9675	-6.1232	-10.469	-8.4391	-10.028	-11.145	-5.3577	-8.7194	-5.2342	-7.808	-5.982	-6.2264	-14.591	-8.7293	-9.2191	-7.6356	-8.7751	-11.008	-9.4422
3.0427	2.1859	2.5507	1.537	3.3015	1.3651	-1.1656	2.2572	6.5054	-2.6454	0.40124	2.1882	-0.30683	2.0321	2.4011	-1.0955	0.13614	0.33762	5.7159	-1.0688	1.1805	0.71657	-2.1255	4.7196	4.6284	1.3232	1.1036	-3.2344	-0.6431	1.946	3.2342	0.80072	-1.4322	2.2379	0.50655	-2.197	0.95765	-2.215	-1.657	-0.48529	-2.7925	1.5167	2.8928	-6.3203	2.4094	3.7496	1.4676	7.4331	-2.4423	3.7598
1.5685	-1.842	1.7369	0.88173	1.0185	-0.050405	-1.2965	0.90172	2.7208	-0.35518	3.1609	-2.8611	-3.4069	-0.88319	-1.9851	3.4706	-2.8128	4.4223	-1.4084	3.9887	5.2342	-2.2831	-1.2833	-4.859	1.6583	4.1274	6.5676	1.3835	-1.4438	2.9174	-0.066867	-2.5908	3.2292	3.1288	4.0021	1.9179	-3.1602	4.3495	1.2527	-0.87743	1.2931	2.8231	2.3762	1.7883	-3.6558	1.9817	-0.32064	-1.1122	-0.89464	3.9651
8.4629	8.3084	8.2815	9.8193	12.104	8.5091	12.59	4.9065	13.257	8.2447	7.2144	10.858	11.084	9.8263	9.336	10.43	10.956	12.011	8.6713	10.412	7.8216	14.305	11.809	11.418	11.196	9.0887	12.21	8.1951	11.619	7.9398	9.4344	7.4592	12.466	13.396	13.094	12.759	5.379	10.202	7.1303	12.183	11.896	7.0867	9.1295	13.046	2.164	12.951	8.4557	10.654	11.712	6.8215
2.4982	4.6821	-2.7814	8.8256	-2.6768	1.9908	0.83652	0.67164	-2.603	-0.17555	1.1981	-1.5848	2.1429	-0.29247	-1.7697	-1.564	-1.3876	1.6296	-1.1252	-2.1862	4.5195	0.76832	-5.7907	0.51999	1.2531	6.3793	4.4902	0.98522	2.6273	7.1168	-0.63761	0.28022	0.76865	3.7962	4.3583	0.8105	0.95975	0.99574	3.7657	-1.236	1.2318	4.2703	-1.2426	4.3866	5.7903	-0.20427	-0.078813	8.4637	6.0646	0.53388
-2.0228	0.011659	-2.136	-3.7145	-2.6482	-3.5224	-1.2255	1.9086	-1.3802	-1.7725	0.42506	2.0114	-2.7318	-2.9245	-4.2673	-3.4456	-4.5279	1.2586	-4.2815	-0.59791	-2.8192	-4.0218	1.1993	-2.2253	-4.9309	-1.8911	-2.9223	0.85948	1.2774	1.8622	-4.1483	-0.5368	-6.1196	0.84779	1.018	0.23809	-0.57174	-0.9733	-1.9962	-2.4928	-0.66502	-3.6035	-1.368	-2.2014	-1.5114	-1.2753	0.1265	-4.9446	-7.8414	-2.5834
-21.526	-24.158	-16.114	-22.012	-21.015	-24.518	-25.535	-22.12	-19.225	-22.313	-19.728	-20.854	-24.084	-27.92	-19.643	-26.826	-20.368	-24.454	-19.431	-25.373	-23.65	-25.686	-27.267	-20.688	-19.279	-25.156	-20.252	-16.022	-22.58	-22.471	-21.015	-23.432	-19.573	-23.707	-26.397	-22.636	-24.111	-23.334	-19.258	-24.441	-23.598	-24.605	-24.539	-21.556	-25.546	-20.047	-26.09	-21.611	-14.913	-20.867
-3.9377	1.0093	2.2501	-1.7144	-3.3264	-1.7015	-3.7746	-4.8271	-4.4377	0.44434	-4.7168	-3.9651	-0.68548	-2.2971	-0.66399	0.97487	-7.4086	-0.03372	-0.10766	0.33943	1.1078	-6.0264	-2.3622	-0.95947	-6.796	-2.7985	-1.1771	-2.209	-1.017	1.4483	1.1732	-5.5538	-3.4925	-2.9584	-2.6958	-6.3154	-2.32	-2.1901	-0.076768	-2.1614	-0.97975	-5.4082	0.61217	-1.9045	-2.1418	-4.1947	-4.6827	1.6175	-2.5951	-3.5639
-12.524	-8.9741	-14.282	-12.127	-12.472	-17.476	-12.075	-12.807	-11.344	-6.3224	-13.216	-14.307	-13.74	-14.073	-10.586	-11.816	-13.175	-11.538	-11.589	-12.986	-13.039	-12.041	-18.457	-11.808	-16.469	-10.165	-11.08	-13.111	-12.83	-10.61	-11.446	-15.309	-13.505	-14.638	-11.388	-15.105	-14.663	-8.6027	-12.694	-14.336	-10.908	-12.576	-9.9915	-11.364	-15.028	-18.418	-14.241	-12.506	-14.614	-10.858
1.4706	2.3001	-2.0932	3.5555	0.29765	-0.72522	2.6914	-0.42508	2.6263	1.9099	3.1707	1.5524	0.90021	5.8254	-0.51995	2.1427	3.8796	0.53599	0.96616	-0.22405	2.6433	-4.3908	-0.29716	1.0305	1.7043	5.788	1.7519	-0.22511	-0.0034496	-1.2855	3.5629	6.3719	0.043111	-4.2071	4.168	3.2969	2.2954	2.6595	2.6483	6.3382	-4.2298	2.0605	3.2834	0.57433	4.6219	2.9049	3.3206	6.1675	5.8003	3.1466
-10.696	-13.274	-12.304	-8.0252	-12.364	-7.2359	-8.6726	-10.583	-14.504	-13.86	-12.926	-11.29	-12.036	-10.091	-7.3252	-8.3173	-9.8265	-12.273	-5.6325	-13.901	-13.761	-6.1899	-8.7843	-11.611	-12.813	-11.647	-11.282	-10.533	-9.7397	-13.541	-10.052	-11.297	-11.364	-12.282	-11.652	-4.1809	-13.665	-12.194	-9.0169	-12.708	-10.018	-10.081	-12.097	-6.2426	-16.336	-11.299	-11.417	-12.199	-8.5937	-16.214
-2.9291	0.78324	1.9356	3.5718	-1.9652	-1.107	-2.5437	-2.3174	2.5943	0.069007	-0.67152	1.4308	2.8583	0.35761	-1.5147	3.9348	-2.736	1.6753	1.4764	-0.25451	2.9616	-0.20879	-4.6439	-3.3821	0.049737	-4.1748	-2.4967	3.8805	1.605	1.6761	-1.2872	2.1559	0.60789	1.5775	0.50816	1.8325	-2.5815	-0.33124	1.6325	4.8003	-1.6009	-0.98688	4.5457	-0.71083	2.843	1.8193	3.163	0.32142	1.5745	1.6995
-5.0454	-8.4727	-7.7133	-11.406	-7.6005	-5.006	-8.6968	-6.7379	-4.955	-5.7239	-6.9264	-6.6693	-7.2873	-10.715	-9.1029	-7.4478	-5.8478	-6.4415	-3.8803	-8.696	-1.1125	-6.6277	-4.5007	-7.8854	-7.7797	-5.9631	-7.0737	-11.909	-11.556	-7.9324	-11.214	-6.1253	-8.055	-8.6961	-6.6025	-9.907	-7.4663	-6.0165	-4.7712	-7.0937	-8.7268	-9.2948	-3.6386	-3.8252	-8.536	-6.2937	-6.3901	-8.8304	-8.4623	-9.4444
-9.6602	-7.4275	-4.0426	-5.5074	-5.0194	-4.0742	-3.2569	-0.21307	-6.0189	-4.6301	-4.9265	-7.9744	-5.851	-10.718	-4.0919	-7.2628	-5.7403	-8.4513	-2.0852	-9.7523	-7.1511	-8.4903	-3.4953	-3.4653	-3.5764	-5.1834	-6.9197	-6.5354	-7.1111	-8.141	-6.3752	-6.289	-4.935	-4.5407	-1.4708	-5.9111	-4.1765	-7.8426	-3.8957	-4.1279	-5.6972	-9.7623	-5.8495	-6.1021	-4.8235	-3.8538	-9.8057	-5.3956	-0.66024	-3.3087
-3.2301	-2.0096	-3.2	-2.3355	-1.6478	-2.2954	1.693	-1.0404	-0.076708	-0.82329	-4.7552	-4.4962	-1.5348	-0.989	1.6897	-2.7844	-4.4462	-1.8001	-1.1754	0.41912	-0.35065	-6.2989	-2.7141	-1.0055	-4.4635	-3.0565	1.7493	-0.27089	-3.2721	1.4381	-6.2064	-1.9759	-3.3334	-3.351	0.80946	0.2401	4.8455	-5.0688	-3.8271	-2.5848	-8.0907	-3.1773	-7.208	1.6479	-1.4667	-3.2858	-1.8036	-2.358	-4.0489	1.5826
3.6185	3.7887	6.5032	1.114	1.9735	2.8117	4.3875	-0.20776	2.9471	5.2116	5.4267	2.7148	2.1057	-3.1691	3.1279	3.9041	4.9939	3.0622	2.3515	4.106	3.1563	2.0562	5.2278	-3.4324	1.1374	0.1266	-0.2604	-0.3139	4.1789	2.1252	0.59686	2.574	1.0009	5.0776	2.1995	2.0925	6.3651	-0.70984	3.8213	2.2515	7.8301	-1.1418	-0.1041	0.75316	2.1739	2.6833	-1.1896	1.6131	4.3443	2.8602
-23.523	-21.922	-26.007	-25.678	-27.109	-24.531	-20.378	-16.87	-17.911	-24.574	-21.373	-21.756	-19.549	-21.578	-19.816	-22.332	-19.856	-19.863	-25.568	-20.6	-24.06	-21.211	-21.156	-22.008	-22.185	-21.728	-23.953	-17.846	-23.766	-25.627	-23.189	-20.218	-20.985	-21.316	-22.677	-19.546	-27.083	-19.944	-23.092	-20.802	-23.867	-23.424	-19.814	-23.938	-19.501	-20.994	-26.802	-22.372	-22.38	-28.767
-11.707	-9.825	-11.66	-10.331	-15.091	-11.301	-6.6341	-8.9977	-10.983	-13.071	-15.355	-11.499	-7.0829	-13.804	-7.9235	-14.724	-9.4106	-11.8	-14.59	-16.38	-9.6286	-11.206	-11.196	-14.924	-12.703	-8.1426	-7.5185	-12.727	-3.9277	-14.083	-6.6472	-10.569	-9.7851	-12.14	-13.416	-8.999	-13.762	-8.4657	-14.367	-12.552	-14.352	-10.541	-13.706	-14.131	-9.9941	-10.931	-11.873	-7.7435	-8.8621	-9.5348
-0.48809	-0.37558	1.5761	3.0703	-2.0984	0.45442	-1.8528	-3.3628	2.9696	0.31464	-1.8049	-1.6131	0.51054	-1.5128	1.1244	1.3717	-0.21522	0.82873	0.056368	2.0056	-1.2932	-2.5139	2.662	0.56538	0.75309	0.57486	-2.197	-3.1486	-1.362	4.4785	-5.524	-0.97465	-1.1607	-1.9384	0.66427	-2.1199	-1.46	3.3874	-3.0402	2.7139	1.1437	2.1543	2.817	0.16237	-1.5801	5.5488	-2.8423	1.2758	-2.5351	1.0684
3.3809	12.383	7.2513	13.467	5.2322	6.9243	12.987	4.2185	7.3932	9.8161	8.6911	5.5182	10.89	9.1737	6.1189	6.38	4.3726	9.7877	4.3097	5.8258	8.8014	7.0987	8.5713	9.3554	7.6865	9.4293	11.033	9.1423	7.585	10.286	8.1363	6.3117	11.769	8.3774	9.1379	7.9449	5.5781	8.3133	5.3807	9.2812	8.967	9.6746	13.148	6.3252	10.582	10.232	9.7652	7.9264	6.8575	8.9909
8.8967	7.0595	4.4812	6.7891	10.563	7.879	2.2881	13.71	9.9862	6.227	3.236	10.959	6.8683	12.49	1.6316	2.9703	3.6574	4.666	7.341	7.0938	6.2453	8.2119	4.2929	6.0789	7.4406	10.21	10.464	10.422	5.502	4.1768	5.5598	3.9839	3.8866	8.2389	8.2937	6.647	3.0152	9.0659	3.6029	10.826	11.191	11.255	6.0437	5.8174	8.7851	7.7284	6.3951	2.1229	6.7302	4.763
6.7382	-1.9115	0.26294	3.389	2.077	0.86655	2.8771	5.6518	-2.0908	4.7793	0.021249	0.92565	3.936	0.38231	0.68047	2.0415	-5.4348	2.8245	2.7782	-0.3585	3.3211	-2.6137	-0.079844	1.3128	3.2912	2.1801	-0.11962	-1.2096	2.9674	0.86377	3.8536	5.7908	2.9601	-0.84544	1.6038	2.5577	1.1692	1.5973	1.0676	7.7747	1.3269	0.18942	2.4316	-0.94106	3.4221	3.7448	-2.7984	-1.0824	1.9002	1.6458
0.25549	3.0408	-3.0177	-1.7315	2.2885	-1.7811	3.2113	1.2574	0.0039268	-0.6038	0.6136	1.9849	-1.0221	0.24938	0.60177	0.32135	-1.0374	1.9161	1.0689	1.1714	-0.94247	-4.4751	-0.49811	-3.0938	-1.0772	-3.5122	-0.38199	-0.28068	1.5643	-0.54377	0.60905	0.54428	-0.61041	-4.6014	-1.6775	-0.23741	-0.24412	3.0616	2.5127	2.6527	-0.45984	0.59472	-1.6358	-0.67434	-0.15335	-0.30481	2.4038	-1.9945	-2.5126	-1.2312
3.7825	4.2963	11.413	3.8648	3.0066	2.41	0.79627	3.526	5.0079	7.5834	6.6227	5.505	2.3425	4.2018	7.2174	2.4537	2.03	0.43204	5.6738	1.6019	4.6989	6.5527	0.3188	2.0509	5.4052	9.3351	3.6194	4.366	8.3387	3.1306	5.6727	2.4156	3.9925	4.8162	7.9868	8.1239	5.8393	2.5405	4.5955	4.9338	7.1739	6.6188	10.873	7.528	4.6084	5.1656	7.7387	5.5012	1.929	6.9209
1.2276	-6.5509	-2.4345	-6.6171	-2.0758	-2.4316	-4.3596	-2.5134	-3.9445	0.5498	-0.6373	-0.83925	-3.1488	-2.058	-4.2261	-2.2681	-4.2579	0.78173	-1.4324	-1.1367	-3.1412	-4.0706	-1.011	-1.765	-3.358	-4.2077	-7.7764	-4.6914	-0.66575	-3.8078	0.35446	-4.0285	-0.12409	-4.5853	-0.97659	-5.9634	-1.719	-0.34371	-0.61967	-3.9442	-2.1361	-2.4508	-2.1597	-3.1571	-3.6411	-0.84486	-6.4056	-5.396	-4.3986	-8.3608
-13.37	-14.814	-11.758	-13.641	-13.057	-13.093	-9.0945	-10.897	-14.531	-11.941	-13.228	-12.202	-14.928	-9.8273	-14.345	-15.738	-11.223	-11.713	-13.079	-15.891	-15.142	-11.647	-8.3065	-12.489	-11.767	-16.328	-13.887	-13.253	-14.301	-12.024	-15.481	-11.403	-15.005	-10.085	-10.739	-8.9298	-9.4285	-11.689	-13.902	-12.118	-13.117	-15.617	-12.938	-12.641	-14.876	-13.66	-15.007	-13.921	-17.526	-14.115
-14.72	-16.745	-14.151	-10.701	-9.6024	-12.964	-10.685	-17.047	-11.614	-6.4316	-11.862	-12.43	-8.4945	-11.261	-10.887	-12.391	-12.604	-12.731	-14.507	-18.968	-16.774	-10.164	-12.702	-7.4931	-16.116	-10.834	-14.489	-13.402	-10.869	-12.1	-16.008	-9.6488	-11.085	-17.698	-11.303	-11.298	-14.697	-12.077	-14.317	-10.818	-17.366	-10.721	-12.652	-6.6423	-9.0632	-12.524	-12.943	-14.347	-13.484	-7.9368
-1.169	-3.9377	-5.312	-1.9172	-0.11539	-5.1898	-4.1197	-3.27	-2.3329	2.9375	-1.5687	-5.4685	-4.2063	-5.7543	-5.8332	-3.3723	0.3555	-5.5739	-0.98028	-1.1434	-1.2182	-2.5019	-4.9801	-2.0905	-7.9552	-0.27837	-0.35273	-2.6307	-0.0057401	-5.8772	-5.1214	-5.3341	-3.9802	-6.393	-4.5748	-3.7973	-3.1377	-3.6905	-3.5444	0.54396	-6.0787	-1.6791	-4.7814	0.32661	-5.5853	-2.4337	-0.10668	-0.39183	-3.8917	1.0504
-2.7323	-4.2171	0.20728	-1.0911	4.5066	1.0037	0.50381	-4.2242	1.3158	-1.3586	-3.8334	1.7964	0.58348	-3.1442	-3.217	-1.8852	-3.6923	-3.4909	-2.6553	0.35441	2.0919	-5.7141	0.83977	-2.7375	-2.8749	-2.4627	-0.70488	-3.0312	-2.4055	0.0167	-0.27022	-6.8267	-2.0799	3.6009	-0.78292	-5.8207	0.63844	-4.5229	1.3867	-2.3417	-6.1441	-1.8448	1.1371	0.42659	-3.3561	0.60118	0.2186	-0.88393	0.28142	0.20485
-14.132	-16.03	-12.02	-14.399	-15.509	-15.109	-15.194	-17.968	-16.506	-15.965	-15.805	-16.734	-17.391	-16.677	-14.292	-11.153	-13.473	-16.908	-18.657	-14.014	-14.141	-16.12	-14.643	-12.416	-15.951	-14.812	-18.086	-10.304	-12.514	-15.309	-12.869	-13.54	-11.355	-15.681	-19.816	-16.804	-15.34	-16.537	-13.393	-13.04	-13.221	-12.35	-15.938	-12.994	-12.368	-18.542	-14.818	-13.875	-17.322	-11.883
-14.342	-13.956	-16.652	-12.72	-14.916	-13.023	-12.833	-22.006	-15.188	-12.623	-20.632	-15.404	-13.164	-17.708	-12.107	-11.006	-13.75	-12.944	-16.18	-16.841	-12.148	-22.353	-15.876	-17.996	-14.292	-13.395	-15.842	-13.228	-17.736	-19.407	-14.982	-15.643	-14.76	-15.932	-20.043	-10.709	-13.034	-14.138	-13.396	-14.033	-16.685	-16.443	-17.993	-14	-11.011	-11.486	-18.64	-13.016	-20.144	-11.387
-1.61	0.67962	1.5768	2.3907	0.38472	0.30585	2.222	0.54912	3.3248	-0.22725	0.68919	4.9692	-0.46615	3.8026	1.4696	6.5499	3.9312	3.3647	4.3824	2.1459	5.9288	-1.3621	-2.4336	-1.1196	-1.6511	-8.642	-1.3811	2.2679	0.84095	2.0784	4.2323	2.2864	3.3979	1.23	-1.8414	1.1942	2.2888	3.0312	-1.6462	2.4974	-1.333	0.3677	1.7547	-3.2065	4.3888	1.5044	-2.4468	2.2643	3.3243	-1.7337
-9.2183	-14.011	-6.1399	-11.274	-9.9869	-9.932	-5.8608	-6.7463	-12.026	-10.473	-5.6077	-8.2967	-13.46	-13.138	-8.4349	-10.982	-11.247	-8.3423	-10.237	-11.246	-10.962	-10.408	-15.274	-11.125	-7.9814	-10.545	-3.7038	-15.998	-7.6133	-9.1077	-13.569	-9.2453	-11.76	-8.791	-13.562	-12.059	-14.011	-14.116	-6.8294	-10.86	-8.5136	-13.089	-9.2797	-8.488	-11.472	-12.924	-11.147	-8.0381	-13.267	-9.5486
-3.6507	-7.1461	-5.8827	-5.6074	-3.1858	-9.7896	-3.9345	-4.3204	-4.5976	-2.9168	-5.2829	-1.0677	-3.1702	-4.0245	-7.3827	-1.6902	-5.3564	-5.182	-9.8084	-7.8028	0.31305	-0.63309	-5.0286	-6.6286	-5.5336	-3.3901	-6.2553	-8.4992	-5.21	-4.3804	-2.9272	-3.9213	-2.2345	-6.6813	-5.0836	-4.809	-3.0563	-8.4688	-2.6702	-7.0584	-10.092	-6.0717	-7.6207	-5.958	-6.3535	-4.3199	-1.9784	-9.3118	-5.9623	-4.9334
-4.8604	0.48513	-7.2935	-0.62269	-3.3281	-7.926	-3.4729	-2.4907	-1.7016	-5.6009	-4.8206	-7.7773	-4.6346	-0.92706	-2.6484	-3.3748	-2.3071	-0.62931	-8.2503	-5.2161	-0.77063	-4.7956	-6.2353	-4.7517	-1.344	-1.7242	-5.5736	-3.8466	-0.88123	-7.7499	-3.6371	-3.5496	-6.7895	-3.1732	1.9459	-7.0816	-3.8762	1.7365	-1.3123	-2.6594	-2.5649	-4.0391	-2.2655	-0.0054115	-7.4751	-4.8678	-2.3086	-6.4678	-5.427	-5.1433
3.9413	-1.986	-3.1261	0.50305	-1.7222	3.4934	-1.3449	-0.0019814	-5.8285	-0.39628	-2.2635	0.57026	-0.82979	-2.6843	-5.2918	-2.4408	0.55128	0.59314	-4.0149	-3.3248	-7.5887	-3.8398	-1.6207	-1.4277	-0.025409	-1.0801	-3.6625	-1.7247	-1.19	1.9002	-1.8147	-0.95259	-3.7116	-3.0204	-3.1002	-1.5056	-1.8691	-4.3577	1.3087	0.82892	-1.2788	-2.3819	-4.5219	-3.4228	-2.3427	-6.2203	0.89437	-1.3358	-6.3592	-1.2352
-8.6118	-8.4647	-13.254	-4.4799	-10.435	-8.8429	-12.017	-8.5354	-8.0689	-10.318	-7.9885	-8.1516	-10.685	-12.475	-15.125	-6.9295	-5.2742	-6.3346	-6.6405	-12.024	-7.0503	-12.423	-9.6657	-8.2024	-10.341	-9.4901	-5.8502	-9.4718	-10.37	-10.819	-7.8641	-10.128	-10.39	-3.7656	-12.644	-10.564	-7.9623	-11.291	-13.274	-5.7932	-6.5043	-5.9543	-15.788	-7.2441	-8.3304	-12.656	-6.8711	-8.6319	-6.344	-7.6234
-8.6341	-8.1667	-6.6992	-7.6615	-7.9904	-7.3947	-9.0056	-3.0699	-1.9963	-0.69402	-8.9726	-7.0431	-5.3762	-8.9876	-8.9163	-4.4662	-6.9154	-6.907	-5.0808	-6.5855	-6.2906	-0.47641	-5.0967	-5.1131	-3.43	-5.3752	-7.0141	-0.11838	-6.4854	-3.2444	-3.3251	-8.2882	-4.8956	-2.4962	-4.6149	-2.0711	-1.593	-5.6887	-7.4624	-4.4861	-5.7656	-7.1663	-5.0204	-3.0921	-5.8908	0.17231	-9.1728	-2.2686	-9.7631	-6.8159
-1.1315	-3.0146	2.3959	-0.12544	5.6549	3.8985	4.4858	-0.60168	5.1527	4.4576	-1.3933	5.1889	1.5843	-1.7679	2.26	2.4844	5.1923	0.89782	1.2201	-0.33147	5.6444	0.66589	1.3513	-0.33284	-0.088148	1.3036	-2.5997	0.70958	1.3922	-4.52	2.4356	0.85502	0.62931	-5.1088	2.7172	-1.4627	0.58732	-1.0166	-3.2175	0.38629	0.60213	-5.4492	3.8072	2.5494	1.4986	-1.3846	-0.90335	-2.5695	0.40083	-1.5934
-7.1836	-11.588	-12.521	-9.7503	-12.067	-15.515	-11.969	-9.3232	-4.835	-11.281	-13.568	-12.998	-8.5528	-10.712	-8.8741	-5.7225	-6.6937	-7.8253	-9.9208	-9.3403	-7.5653	-11.161	-8.3312	-11.162	-10.455	-12.292	-9.2607	-11.343	-8.893	-12.473	-5.4057	-12.126	-10.96	-7.4208	-10.41	-12.073	-6.3445	-8.1031	-5.2235	-7.9427	-11.86	-10.296	-8.6681	-7.0137	-13.044	-10.643	-5.9397	-9.9226	-9.5873	-7.0333
3.983	2.8284	6.7217	5.5424	3.948	8.5148	4.5034	5.885	4.5195	7.475	1.8929	5.8709	7.3785	7.356	3.6198	11.114	2.6534	7.7811	6.7778	2.7369	9.3035	5.0875	3.225	3.6044	7.3651	6.786	5.4614	9.11	3.4794	3.0011	9.3645	5.6334	4.4487	4.8898	7.4592	6.056	4.5014	0.37731	2.2914	3.9453	4.0851	6.1753	-0.94887	2.637	8.2481	6.3262	6.1636	2.9722	6.6713	5.4166
5.949	4.1123	5.9499	2.5439	7.4348	10.463	6.4869	7.8129	7.162	8.0675	4.8993	10.266	5.0769	2.7893	10.458	7.3884	6.3926	6.7157	6.7895	7.122	-0.28692	8.1193	9.7771	5.2024	9.8177	3.3574	5.7965	9.7459	8.1411	3.5093	6.1604	3.3354	12.32	6.259	2.3592	5.8488	3.6011	8.2941	7.127	5.1567	6.9166	5.7131	2.1187	5.1586	9.373	8.5922	7.0575	7.8656	4.5637	2.3595
-0.10045	-1.4348	-1.2443	0.046901	-3.3753	2.0669	0.62033	1.2898	2.0992	-1.603	-1.5997	1.6219	-2.3657	1.6262	-1.3982	3.2948	-0.7005	-1.7249	-0.75625	-0.6007	-2.8183	-1.3955	-2.029	1.2928	-0.44643	-0.10952	-4.9854	1.5397	1.9512	-3.1936	1.6009	0.15933	-1.4463	4.8769	3.8666	0.20042	3.8747	-0.73006	0.1559	2.9467	-3.3156	0.65122	4.6431	-0.36433	-2.1936	-1.4917	-0.87481	3.4403	-7.363	-2.9224
7.9446	8.0235	4.7891	6.6477	10.12	6.6527	10.664	7.4861	8.8502	11.586	5.4438	1.9207	8.9751	7.9039	4.9555	4.8837	9.7404	6.8223	8.9112	8.314	4.0856	8.9693	6.2547	8.9503	9.0562	9.1475	11.387	8.1344	6.3377	6.5821	15.512	7.5893	7.5442	10.857	9.3784	4.3407	9.346	6.9199	8.1048	8.0676	9.1481	3.1487	9.0005	5.8279	13.576	8.8361	9.8854	8.6742	8.2192	10.701
-24.249	-21.136	-20.66	-20.082	-21.597	-25.731	-21.659	-19.307	-22.484	-24.276	-17.638	-21.953	-25.525	-24.356	-23.644	-24.922	-24.059	-19.238	-22.848	-20.336	-22.741	-20.707	-18.944	-22.28	-25.155	-25.525	-19.24	-22.255	-19.266	-24.302	-24.766	-24.661	-23.462	-27.619	-24.771	-17.672	-23.503	-21.536	-21.816	-25.215	-21.661	-20.5	-23.159	-21.885	-23.316	-19.78	-23.705	-19.893	-22.471	-24.191
-14.557	-12.013	-11.207	-7.1427	-14.01	-9.8794	-15.086	-9.615	-12.718	-13.439	-11.726	-12.228	-9.3534	-18.648	-13.816	-11.798	-11.414	-8.7583	-12.374	-8.5378	-11.386	-9.0981	-12.469	-10.045	-13.518	-5.896	-10.71	-6.1617	-14.594	-11.469	-14.211	-11.983	-10.825	-6.3571	-11.329	-9.8183	-10.941	-8.7685	-8.88	-9.6291	-12.538	-11.489	-7.1068	-15.957	-14.702	-10.896	-11.141	-10.082	-14.733	-13.871
-11.621	-12.298	-10.278	-12.884	-11.058	-7.4785	-8.439	-10.396	-9.1241	-8.6927	-13.771	-10.52	-13.306	-8.3586	-13.154	-15.912	-11.749	-14.107	-10.594	-10.031	-8.1593	-12.505	-8.8212	-14.303	-7.1407	-12.416	-10.408	-12.942	-8.3034	-13.935	-13.217	-13.677	-10.035	-7.7579	-11.472	-9.7559	-12.051	-10.835	-11.892	-13.822	-10.091	-11.782	-13.558	-14.789	-8.7821	-9.7981	-10.685	-12.893	-13.164	-9.6957
9.6877	3.3821	5.9136	8.2733	4.2308	6.682	7.7315	13.284	4.0332	7.8796	5.7353	9.6853	7.4116	10.984	5.6592	6.0188	7.8644	1.9064	5.9674	5.6871	7.0741	3.8009	5.3119	6.2202	11.944	8.2976	1.335	7.6223	5.1685	8.5412	9.1202	8.991	3.1856	4.761	9.0671	6.2154	5.6913	1.0217	10.827	6.3925	6.7486	6.858	4.3361	3.1433	2.7176	12.774	7.7562	5.0859	5.6118	5.8556
5.6393	7.6555	8.9546	2.1954	8.0644	9.3016	6.6887	8.2788	7.8603	8.0764	9.6394	5.6176	7.5225	9.098	1.9577	6.8324	7.6621	9.4439	8.9282	10.205	5.407	5.0973	5.0145	10.53	7.5774	12.037	9.8844	10.974	9.0344	2.6861	4.1523	5.4703	10.458	7.8691	7.0498	6.1205	4.1637	11.202	7.6786	1.2179	10.514	4.8646	8.8052	5.1515	4.2345	10.535	3.6003	6.7838	7.2737	7.1058
-17.545	-17.64	-23.361	-19.92	-18.28	-23.675	-22.824	-18.695	-23.761	-17.595	-22.67	-19.674	-27.858	-25.079	-19.957	-20.434	-16.352	-24.277	-24.818	-22.293	-23.874	-24.476	-20.833	-20.539	-23.526	-20.045	-23.116	-24.285	-20.804	-17.494	-16.969	-17.232	-18.411	-23.104	-18.394	-20.305	-22.859	-18.455	-19.853	-21.568	-19.813	-19.187	-21.583	-22.92	-18.48	-14.558	-20.944	-23.249	-17.426	-19.058
-12.937	-10.311	-10.218	-11.009	-14.764	-16.069	-14.296	-7.712	-20.817	-15.707	-13.677	-11.668	-10.057	-12.68	-10.741	-13.169	-9.3121	-14.803	-11.813	-13.095	-12.235	-9.5648	-11.17	-15.123	-16.715	-12.627	-11.97	-9.1113	-14.713	-10.389	-12.279	-12.746	-10.692	-13.587	-9.8588	-12.974	-15.268	-18.136	-14.15	-14.385	-6.51	-15.014	-15.339	-15.259	-13.333	-9.1721	-15.315	-11.111	-19.415	-12.122
-10.48	-13.776	-13.937	-14.747	-10.014	-17.543	-12.831	-13.495	-13.525	-9.7147	-12.638	-11.332	-12.234	-7.8182	-17.059	-16.414	-15.89	-11.965	-14.127	-11.828	-11.794	-15.386	-13.034	-13.074	-14.243	-10.209	-12.077	-15.408	-14.915	-18.576	-15.705	-16.143	-13.14	-17.781	-14.181	-14.196	-14.76	-15.416	-14.879	-15.77	-15.137	-15.365	-10.071	-14.883	-11.402	-13.229	-15.039	-11.529	-12.358	-12.293
1.8041	6.5938	5.7525	2.8708	2.0895	3.3936	0.45614	2.367	-2.0567	4.1318	3.9992	2.1501	0.80643	3.3374	6.9566	4.2049	4.8808	1.8703	5.7932	5.5223	1.7256	0.41484	5.7165	5.9574	5.7092	6.6491	2.2353	3.7147	-2.4954	1.4166	1.3296	5.0224	6.811	5.0928	1.6799	0.84809	2.1179	-1.9277	2.7514	1.1179	4.6425	4.6143	4.2541	2.8661	2.9124	3.6509	8.1216	1.8579	1.3491	2.0548
2.9061	3.1033	0.82686	0.52122	5.1466	-2.1424	-0.60493	0.86325	0.58779	-5.407	-2.1101	-1.504	-0.089801	-6.0212	-1.899	-0.60623	-0.56042	1.3686	-0.78758	-0.9838	5.7734	-2.658	-3.0603	-1.051	-0.062073	0.79691	-0.0057994	2.438	2.8918	0.62731	0.1252	-2.0047	-1.8938	-0.19068	2.8241	-1.0318	1.0948	-0.2337	-2.1369	-1.558	-3.3488	3.3388	2.256	1.0029	-2.2026	-3.1411	4.8274	1.8699	1.1713	-2.5626
-25.633	-20.459	-20.601	-23.391	-20.314	-28.276	-19.631	-22.339	-19.443	-22.021	-22.866	-21.244	-26.756	-20.52	-22.786	-23.911	-21.317	-27.792	-22.684	-20.435	-22.006	-24.672	-21.357	-19.888	-19.812	-20.318	-21.265	-24.822	-21.394	-19.159	-23.115	-21.87	-18.852	-27.917	-20.013	-24.332	-22.405	-24.877	-23.599	-26.549	-23.707	-21.301	-23.331	-17.553	-21.693	-22.994	-23.825	-25.092	-22.281	-20.128
8.177	10.518	13.922	8.6753	6.8481	12.088	7.2751	5.3585	10.112	8.3892	9.3141	8.1871	3.4144	6.7537	6.3942	5.9051	5.8577	6.5637	9.7166	8.9502	8.9263	7.3464	7.2339	4.2787	7.4748	14.583	9.1584	8.4001	7.8699	10.611	6.465	8.7879	8.6469	6.4543	10.036	2.5657	11.432	12.482	5.8759	11.762	10.381	10.055	12.422	5.018	6.1434	4.5238	6.9157	9.1004	6.2017	8.8937
-4.4837	-2.4265	-7.6148	-3.5944	-3.3173	-5.6546	-6.4795	-7.8078	-8.2705	-7.0589	-2.2148	-7.2339	-5.3068	-4.5521	-7.5077	-4.1378	-6.1215	-12.005	-2.7806	-2.4479	-8.2367	-7.4844	-5.2709	-6.0498	-10.085	-6.1721	-8.1918	3.2215	-4.8614	-4.2003	-7.2308	-2.4166	-6.7033	-4.3897	-2.3556	-6.2388	-5.6157	-2.2053	-4.2297	-8.6021	-2.6374	-5.5437	-0.20084	-2.338	-1.2173	-6.0292	-3.6468	-3.8154	-5.662	-6.7699
-15.27	-15.479	-16.347	-9.7628	-7.4227	-16.144	-11.259	-14.822	-13.131	-13.688	-12.114	-12.078	-15.892	-15.13	-12.003	-12.189	-8.0512	-10.177	-12.016	-18.464	-12.923	-11.726	-11.899	-14.638	-13.499	-10.159	-13.791	-17.244	-15.617	-11.417	-14.436	-17.678	-9.4547	-11.061	-11.373	-11.38	-17.7	-6.5143	-14.611	-10.732	-15.708	-8.3354	-10.728	-9.5412	-10.966	-17.229	-14.73	-6.8545	-12.487	-16.507
-3.099	-3.1264	-2.5936	-9.4107	-4.9303	-6.2045	-5.1932	-4.4281	-3.1547	-3.8678	-2.8025	-4.9274	-2.8488	-9.417	-2.0487	-4.017	-8.6149	-3.897	-8.5365	-6.011	-2.5823	-2.0713	-3.5846	-5.595	-6.2369	-3.1325	-4.2722	-4.9226	0.063913	0.71465	-6.4595	-2.3829	-0.20293	-9.2806	-6.3984	-6.8775	-10.62	-2.5678	-5.4117	-7.2772	-4.7267	-6.8641	-10.592	-3.4278	-7.9771	0.29131	-8.7138	-3.6382	-2.6122	-2.8113
-26.303	-20.015	-20.983	-20.953	-23.96	-19.683	-25.28	-21.324	-23.477	-18.361	-18.206	-28.263	-24.928	-24.241	-19.491	-21.395	-18.569	-22.07	-24.712	-22.7	-23.408	-16.672	-23.94	-23.62	-20.396	-18.228	-26.861	-22.297	-20.572	-25.963	-22.573	-23.802	-21.401	-21.083	-21.81	-17.869	-23.166	-24.488	-18.895	-22.01	-21.66	-21.399	-21.085	-23.357	-17.19	-22	-24.579	-23.079	-22.516	-26.055
-1.8554	-0.83143	-0.71317	2.4831	-3.4365	-1.5247	-1.3903	1.4295	0.51827	4.1326	-1.1609	-1.5409	-2.317	-4.3426	-3.7278	0.60082	-3.5667	-1.7207	-0.71139	-1.8347	-2.053	-1.6921	-1.9273	-2.9605	-3.7372	-2.2457	-6.8913	-4.2976	-2.2088	-2.1815	-1.1991	-3.961	-4.2923	-3.4592	-2.1934	-5.7491	3.1559	-4.5785	-4.3074	-2.1487	-1.1163	-2.0854	-2.547	2.2175	-3.1182	-1.4749	3.9594	-0.75453	0.47682	-0.98312
0.74886	2.6583	3.6641	4.8447	0.67801	3.5494	4.6003	4.3959	10.097	4.4163	4.7274	6.8075	2.6557	-0.0096627	1.3019	3.6	3.5305	-0.13265	1.4388	3.4723	1.9351	4.4593	1.9524	4.8127	0.065748	2.2106	2.0187	7.2953	2.4292	0.60839	3.2648	5.851	-0.58381	3.0058	6.9949	3.3209	1.124	0.068234	2.9407	-0.7399	3.4531	4.9558	6.4081	2.2247	5.9956	2.3268	2.4751	3.2463	6.2758	4.5783
8.3336	9.6548	3.6576	10.341	5.3091	3.9513	8.2587	4.085	5.3908	9.3138	4.0619	7.7273	7.7374	3.72	6.0578	6.7338	12.345	9.897	11.392	1.2684	8.9946	12.419	2.1834	8.2788	4.9648	1.556	1.4122	7.5392	11.585	5.6911	8.2151	10.636	5.6256	7.8923	2.7224	8.0469	4.4396	6.2968	5.6685	3.4257	3.374	8.0917	9.4143	8.6834	2.7583	6.971	5.3742	5.0951	4.8524	10.838
3.0529	1.8586	2.3714	0.30665	0.8132	1.3776	-0.43146	0.65138	0.75861	8.2775	0.61806	1.0628	4.4979	3.3638	2.1615	1.8739	0.037978	-1.2673	0.34709	-0.40638	8.9802	0.055885	-0.50031	2.3754	-1.0533	3.504	1.7419	0.27775	0.97904	3.4237	1.102	-2.372	1.6273	0.31833	3.3893	4.1593	-1.6505	3.5957	-3.1048	3.2399	2.8698	5.3938	-1.0394	3.6466	3.0011	4.6237	-0.030229	-0.17098	3.5971	2.7692
-4.1499	1.4659	0.73266	2.514	1.1795	-4.7771	-6.2966	0.74173	0.65139	0.33014	-1.7858	-0.20557	-1.5463	-5.8394	0.56966	-0.85025	-4.3865	-1.6434	-2.4833	-1.4462	-1.0915	-0.19446	-2.7719	-2.2342	-1.8336	0.58609	4.2122	1.5786	0.0047162	1.2001	-3.2442	-2.1228	-0.62575	-0.84005	-3.9232	1.5746	-6.4354	-4.5895	-0.27752	0.63423	-0.24096	-2.2403	-5.2807	1.6097	0.76258	-3.6	-4.699	-4.6829	2.0068	-4.8009
3.0121	-1.4692	-0.07038	0.28752	-0.24653	1.2892	4.2562	5.2614	-1.9013	-1.6176	0.56084	1.8802	3.8831	4.4912	3.3654	-0.87179	-1.2451	-0.32376	-5.7994	2.6806	-0.71812	1.9206	2.0422	4.4823	-2.3303	4.447	-1.6499	-3.4119	-1.6022	1.2273	-4.5858	-0.84755	0.34795	0.030419	-2.2789	0.67992	3.776	-1.3552	2.131	0.69263	-3.4673	1.1934	-2.1438	0.47523	-2.4827	-5.1866	0.99798	-2.1645	-1.254	-0.73222
-6.6166	-8.588	-5.1024	-9.907	-6.8657	-4.036	-7.7446	-10.748	-5.7638	-7.2945	-8.7112	-10.042	-7.8096	-4.1541	-3.0576	-9.3416	-10.055	-8.7811	-11.613	-12.556	-9.2794	-13.17	-3.3273	-4.7675	-7.4097	-8.9462	-4.6448	-5.95	-0.87511	-8.3137	-7.463	-7.886	-9.4818	-5.008	-8.9576	-11.427	-7.807	-8.1544	-7.7386	-4.0381	-6.1923	-14.542	-9.3878	-3.8472	-8.8421	-6.2228	-6.7219	-9.4438	-5.9581	-6.0925
-3.8075	-1.9774	-0.75446	-4.146	-2.5032	-3.2933	-1.8641	-3.7825	-2.8939	-2.0374	-2.3766	1.1226	-6.2851	-3.2098	-2.0339	-3.7772	-3.9418	-1.3346	-4.0117	-2.3672	-5.0093	-0.13946	-4.1514	-6.1591	-0.31017	-1.2417	-4.7855	0.10655	-2.4709	-0.56935	-2.3716	-2.4446	-1.6858	-8.8756	3.8755	0.81956	-4.2224	0.89409	-0.040195	-3.0083	-1.1642	-3.2112	-7.4362	-2.7423	-1.4443	-1.1547	-3.0455	-5.8583	-0.25147	1.2984
0.61324	0.025475	0.35974	0.21789	3.118	-2.1562	-0.22154	1.4296	0.38594	-0.92342	2.6179	-2.294	-0.9279	1.0093	-5.0215	-6.195	-0.46767	-0.034839	-3.8059	-0.69803	-1.5303	-1.1923	0.65994	-1.9195	0.92202	-0.85499	-3.8179	1.5308	0.26907	-4.9209	1.8809	-0.26917	-3.6012	-1.4173	1.4201	-1.717	-3.9494	-5.3478	-0.24556	-2.3226	-0.55941	-2.4339	-3.3881	-0.66276	-4.8147	1.588	1.3858	1.0523	1.76	-1.0832
3.5203	0.99592	2.8371	-1.8453	3.4761	5.4297	4.8033	6.3622	4.3506	5.1377	3.4731	8.242	-1.7545	5.4273	7.9535	0.80868	5.4509	6.4619	7.2638	2.106	8.7653	7.0198	1.0877	2.8604	3.7385	5.5629	5.9993	4.0889	1.0934	5.489	1.8912	4.9772	2.7373	0.99351	4.6772	6.0913	3.9844	0.46116	3.6618	3.9699	4.7367	6.1645	4.5384	0.68885	3.2713	4.0506	5.9227	0.71714	3.8332	2.1557
-4.8636	-0.32478	-3.7324	0.27237	-4.247	-3.695	-0.65877	-0.65878	2.0672	-3.6826	-3.4205	-0.26336	1.0555	2.096	-1.4393	-2.4322	-2.6146	-0.88076	-1.4628	-2.7486	-1.4923	-6.8055	-3.8973	-7.3461	-5.3242	-3.3298	-0.78728	-2.2999	-3.8766	-0.99761	-0.42908	3.7694	-3.2027	1.9677	-4.7484	-5.7692	-9.2757	-5.1002	-3.9955	-2.3492	0.76682	-3.117	-3.532	-2.1628	-3.4188	-0.36982	-1.4129	-2.7087	-0.10482	-2.3653
2.1469	-3.2202	3.6778	-2.5642	1.2548	1.5586	-2.9759	-2.1244	3.9591	2.3391	1.7115	-2.2353	0.13759	-0.39874	1.5885	1.6134	-1.5521	-0.34914	3.3349	-4.0269	5.1713	1.3982	-0.84407	0.80193	-0.41031	0.96712	-1.9554	-3.2865	-0.39914	0.025353	-1.4127	1.2771	0.074442	-0.93502	0.38151	0.015638	0.37996	1.2908	0.73694	-4.3564	1.5928	1.2474	2.8458	4.6877	-0.12998	0.81724	-1.3292	-2.2283	2.1272	1.6784
-1.677	-2.0096	-2.129	-2.2431	-2.1413	-2.7401	-2.1834	-7.531	-1.6428	-3.1987	1.6881	-4.1154	-3.8468	-3.2176	-2.2251	-1.5319	-1.5333	-4.7734	-0.76931	-5.2058	-3.9615	-2.3749	-5.2541	-5.3908	-5.2772	-4.4	-4.4012	-6.5339	-0.31156	-4.7664	-7.1145	-2.2116	-2.1377	-7.3425	-2.7964	-7.9199	-2.3316	-2.5994	2.6195	-3.2363	-2.0756	-1.106	-1.6976	-4.3456	-2.4312	-3.3783	-2.1101	-6.5039	-0.92713	-5.4513
-5.6341	1.7643	-6.4652	-3.5432	-8.5687	-5.5544	-2.2298	-3.0386	-4.9341	-3.8736	-3.3007	-6.0867	-4.1053	-5.4622	-2.4637	-6.0297	-5.2657	0.50555	-4.5833	-2.6122	-6.3862	-4.2963	3.4759	0.39174	-2.9097	-3.4604	-8.7793	-6.4906	-5.0295	-2.4101	-0.41907	-7.0116	-4.5117	-5.1764	-3.1937	-0.17322	-6.9679	-2.3914	-4.9499	-4.3603	-2.3352	-7.5983	2.0097	-4.2666	-4.3066	-0.56215	-4.5012	0.76352	-1.8496	-9.4862
-9.844	-10.236	-7.3075	-7.5344	-12.575	-8.7265	-8.448	-6.5041	-12.924	-7.6656	-9.3587	-10.347	-6.3427	-7.002	-7.9438	-8.0022	-4.5395	-4.3129	-9.675	-6.8622	-7.8881	-10.817	-10.33	-9.3366	-4.3916	-2.5373	-9.6329	-7.6054	-7.3333	-9.3465	-7.678	-9.4877	-5.513	-4.6601	-7.7372	-2.9186	-8.7767	-10.289	-8.0259	-5.1009	-7.0228	-1.357	-11.679	-8.219	-7.4438	-9.1194	-7.3371	-3.442	-7.7271	-4.3916
-24.857	-21.864	-23.061	-20.361	-23.993	-25.643	-19.856	-23.408	-24.153	-17.918	-25.609	-22.782	-24.136	-23.468	-19.676	-18.936	-20.675	-26.577	-23.477	-20.417	-19.998	-21.457	-25.491	-18.922	-23.956	-24.891	-22.841	-21.838	-22.067	-21.345	-22.446	-27.551	-24.144	-20.511	-24.399	-20.097	-19.612	-27.33	-18.78	-22.521	-24.755	-24.834	-18.031	-21.128	-24.68	-18.212	-22.911	-23.173	-19.848	-23.245
-10.969	-11.941	-16.37	-12.827	-9.2951	-13.639	-13.87	-11.017	-9.1989	-11.276	-11.489	-12.637	-14.19	-12.747	-17.501	-11.33	-12.223	-10.118	-11.549	-16.696	-17.587	-12.34	-16.209	-17.097	-13.609	-12.502	-14.241	-15.82	-13.672	-14.897	-15.343	-11.042	-13.149	-11.954	-9.7216	-12.479	-14.319	-13.03	-9.5639	-11.63	-13.405	-12.54	-14.861	-10.855	-15.688	-9.3392	-15.575	-10.642	-14.444	-12.906
-1.602	-5.6384	-4.7931	-6.622	-5.0153	0.60098	-5.5994	-5.6221	-1.3501	-1.1575	-4.8699	-9.9674	1.0544	3.0339	-2.8285	-5.7898	-3.4029	-1.0261	-4.1378	-4.0179	-1.1733	-5.8968	-3.0912	-3.5598	-7.1687	-2.5643	-0.025804	-0.68197	-3.6391	-5.5996	-1.9713	-4.6841	-2.0922	-2.0116	-1.01	-5.714	-5.5823	1.0002	-1.1362	-0.046485	-1.3273	-0.053718	-2.504	-2.4521	-3.2478	-2.541	-6.6684	-7.3082	-6.4312	-7.2904
-9.4086	-8.1512	-6.335	-6.6565	-10.047	-8.9867	-7.3823	-7.9386	-7.3954	-5.7385	-9.0053	-7.8693	-9.0164	-10.798	-8.5852	-7.3169	-7.5075	-4.6573	-9.7118	-9.2357	-5.5637	-2.6955	-9.8535	-6.0536	-9.031	-5.8702	-6.5941	-10.321	-3.8099	-2.9508	-8.255	-10.502	-10.685	-8.9257	-8.5987	-0.098663	-9.935	-7.9337	-3.5808	-4.0924	-12.822	-8.5542	-6.5184	-4.9052	-9.0851	-7.067	-7.3853	-9.4959	-7.5674	-10.822
-4.4089	-0.25685	-0.38253	-0.032745	-2.0194	-3.6505	-0.86447	-5.8823	-6.4058	-0.54894	0.76774	-0.88445	-2.7381	-4.1845	2.6189	-5.7254	-0.48197	0.13066	0.47552	1.0771	-0.66564	1.1643	-0.78526	1.014	0.4583	-1.4531	-0.15808	-4.1107	0.29063	-2.5537	-1.8142	-5.1796	-0.19453	0.58955	0.89987	-0.50507	-1.287	-3.1786	-1.7614	-3.0186	0.43222	0.023477	-3.4814	3.2522	-9.0018	-0.20968	-1.918	0.41615	-0.42931	-2.6663
-10.05	-9.5751	-13.088	-10.009	-12.421	-9.9096	-10.505	-11.478	-9.9294	-8.3309	-14.262	-12.312	-7.9218	-9.3725	-9.6109	-12.342	-12.073	-12.328	-14.614	-11.013	-7.7836	-10.234	-9.9913	-10.369	-12.73	-13.971	-8.4746	-13.485	-10.778	-7.9639	-10.206	-8.425	-12.652	-6.7429	-15.851	-14.109	-11.155	-9.7675	-8.9128	-14.442	-11.382	-10.488	-9.4362	-14.833	-13.542	-11.118	-10.243	-8.4835	-14.353	-14.982
-13.216	-7.3351	-8.9578	-9.5658	-14.523	-6.338	-11.252	-5.6533	-8.553	-8.054	-6.4754	-9.5071	-10.927	-10.157	-5.5993	-7.4162	-8.1085	-13.502	-10.506	-6.8658	-9.8936	-7.0926	-7.9097	-8.5987	-8.9792	-12.577	-13.769	-6.9585	-12.828	-12.779	-3.6618	-7.1012	-4.6315	-6.481	-11.319	-12.234	-10.206	-12.186	-12.116	-10.451	-9.5032	-5.3077	-10.952	-11.319	-11.207	-8.7171	-9.0127	-11.956	-10.874	-5.373
-4.7381	-1.0041	-8.1896	0.19027	2.1449	-5.5693	-6.1459	-0.27726	-4.4883	-7.1245	-5.3087	-0.52928	-2.9542	-0.80376	-4.5872	-1.7543	-1.8273	-1.8711	-1.8609	-5.9395	-8.1618	-3.0546	-2.3684	-3.7997	-4.1632	-4.1832	-4.961	-5.5833	-1.2336	-7.0985	-5.6781	-1.7125	-2.6477	-5.7879	-0.30861	-3.1097	-3.5782	-0.93294	-5.0715	2.0339	-3.191	5.5245	1.5515	-4.3474	-1.1651	-2.6316	-4.907	-1.5944	-4.5634	-4.7335
-11.857	-12.571	-12.856	-12.149	-13.729	-10.835	-10.153	-10.399	-14.485	-8.3442	-12.217	-13.495	-11.832	-9.4791	-13.205	-12.217	-10.436	-10.424	-11.331	-10.274	-12.533	-12.603	-16.417	-12.203	-9.361	-9.4069	-12.931	-11.539	-13.698	-11.699	-17.999	-10.736	-14.177	-9.6561	-13.233	-10.221	-12.355	-13.658	-12.954	-10.365	-12.355	-14.199	-14.649	-11.922	-15.092	-11.773	-14.655	-11.503	-6.5657	-8.2963
-2.7336	1.2614	1.9463	-2.0459	1.0069	5.1285	-1.1388	1.8937	1.0691	0.57062	0.43091	2.6197	0.21699	-2.5848	-0.70597	1.3119	2.5324	-2.8252	-0.83022	-4.0416	-3.1579	-0.32233	0.27468	-1.097	-1.7492	0.74193	3.3683	5.5513	4.0082	3.9593	1.8676	3.7547	1.7027	1.2329	-1.6346	-1.2477	-1.6361	-1.923	0.33518	0.99075	-0.090063	-1.7165	3.1653	-0.22785	0.25904	1.2366	2.9002	-0.12641	-2.9246	4.0469
-3.7592	0.28769	1.4281	-0.41074	-4.3648	-4.0898	1.0705	-2.3199	1.1425	-0.78088	0.71628	-3.9809	-3.4954	-3.9855	-2.4657	-0.65477	0.72355	-4.9953	0.042326	-1.4375	-0.91216	-0.66149	0.53848	3.3101	-3.9523	-4.0091	0.96548	-2.1276	3.9081	-3.6415	-1.893	-3.0972	-2.0341	-3.2481	-1.8403	1.0079	1.4598	-2.0241	2.1592	1.759	-2.9323	-2.3531	-4.0286	3.5448	1.102	0.72834	3.2987	-1.1231	-1.2326	-3.5521
-16.562	-24.284	-24.272	-20.859	-22.989	-21.898	-21.509	-22.344	-19.24	-23.918	-25.619	-22.077	-21.734	-22.546	-25.437	-24.174	-20.192	-22.113	-24.361	-22.447	-23.547	-20.985	-20.535	-20.873	-20.808	-18.485	-20.202	-21.09	-26.817	-19.838	-23.436	-24.552	-21.565	-25.897	-21.2	-21.43	-18.781	-22.38	-21.915	-21.751	-23.77	-24.631	-23.525	-24.175	-24.765	-19.872	-25.513	-23.026	-25.835	-20.965
-2.3125	-2.1364	-2.328	-5.8604	-8.6253	-2.9083	-1.2679	-2.6605	-2.7664	1.2036	-4.5838	1.8002	-1.6843	1.9772	-2.859	0.34846	-0.53321	-3.3928	0.18106	-6.0783	-5.3217	-0.53915	-5.062	0.056992	-1.9685	-3.4392	-4.3645	-6.1668	-9.2387	-6.2052	-4.522	-3.1266	-2.741	0.24221	-5.1115	-0.6313	-1.3102	-1.3917	-5.6416	-3.2564	-5.3547	-3.376	-0.45816	-1.7002	1.3784	-4.4787	-3.5843	0.22643	-0.39663	-1.5436
-10.515	-6.7904	-5.0089	-7.6737	-7.7295	-10.443	-8.0767	-8.5523	-12.912	-9.313	-7.3919	-12.339	-11.836	-7.9264	-7.2255	-7.8392	-14.043	-7.0237	-8.5455	-8.0869	-6.4303	-3.841	-11.291	-8.696	-11.338	-8.6691	-8.8958	-6.7582	-9.2334	-3.2579	-4.7184	-3.2915	-7.9848	-9.4161	-5.0189	-8.1417	-5.0208	-10.984	-8.8059	-6.2715	-14.128	-11.176	0.43098	-6.7522	-8.2172	-10.635	-11.838	-9.3985	-6.7874	-5.5313
-1.4749	1.4606	-1.4249	-2.0925	-3.0283	-0.8161	-7.7406	-2.7581	-5.6278	-8.6831	-5.8126	-0.3071	-0.055299	0.31491	-0.46976	-1.3169	-5.0953	2.721	-0.95098	0.97287	-0.37557	-2.0021	-3.7593	0.77093	2.0884	-6.4327	-0.41642	-0.50657	-1.3445	0.11013	0.75895	-3.1732	-1.5363	-1.8883	1.6206	-4.4002	-0.65016	-3.5272	-4.7981	-5.6222	-1.9649	-4.0958	-4.8816	-2.799	-1.4888	-1.1167	0.33195	-1.096	-0.55144	-0.7215
-2.2362	0.3625	0.48155	-0.61851	-1.2669	-3.0803	-1.8217	0.22397	0.71609	-4.0585	1.7423	-1.0146	0.34694	-3.5049	-0.64118	-5.0314	-2.4766	-0.60942	-1.6696	-1.4959	1.2287	-1.4631	-2.5302	-2.0854	-1.4196	-2.4446	-0.43614	-1.031	-2.8196	-2.4869	0.41095	1.0136	2.034	3.2152	-1.091	0.54504	0.15617	-0.62496	0.4523	-2.0721	-1.0194	-3.3981	1.806	-0.42223	-0.58485	0.17768	1.26	-1.2854	-1.3915	-2.1623
-5.5708	-0.87414	-2.9791	0.43118	-7.2678	-5.196	-1.2157	-4.6649	-4.2833	-1.5431	-4.6511	-1.7508	-2.4616	-1.4669	-7.3451	-5.8056	-4.0672	-9.6951	-9.7272	-2.305	-2.923	-4.0418	-4.8588	-5.178	-4.0551	-6.7246	-6.0725	-3.4381	-6.8827	-4.9724	-5.3389	-7.5872	-0.85047	-6.5046	-4.5171	-5.9142	-2.3754	-2.5684	0.03733	-4.8639	-3.9192	0.87732	-5.8494	-5.1122	-0.65302	-6.5681	-5.1697	-4.3822	-4.8468	-3.9513
3.3395	4.6022	5.0041	9.093	4.0883	0.25936	8.2015	4.2256	5.4684	4.3866	5.6328	3.0178	3.0213	0.58449	4.9574	0.67522	4.1317	4.2459	4.9231	4.5172	6.132	0.72828	7.1191	2.6805	4.8376	0.46123	9.2783	1.8323	4.1038	4.8364	2.9525	5.0454	4.533	5.9849	6.4752	3.111	3.0344	2.713	4.6953	6.3736	2.2419	5.3512	6.7046	-0.86663	4.2752	6.7987	1.9792	2.4799	3.6974	4.5234
-10.056	-5.3232	-2.4004	-3.7763	-10.222	-1.3085	-3.4463	-3.1517	-6.7999	-6.3845	-1.8981	-6.7779	-3.3135	-2.8954	-8.1194	-9.0225	-3.2629	-5.3719	-7.7775	-3.8914	-1.5519	-4.9399	-1.5097	-2.7207	-8.2679	-3.733	-5.6036	-9.1438	-4.3347	-6.0138	-5.0742	-5.5925	-4.2159	-5.3756	-5.7506	-0.61515	-3.429	-7.451	-7.1789	-5.5466	-4.6827	-2.7851	-3.7054	-9.4553	-7.0804	-8.0921	-4.1778	-7.741	-5.7016	-4.8345
-3.1047	-7.8177	-2.0498	-9.4231	-3.1807	1.6708	-2.4	0.14116	-7.9466	-2.5994	-3.2267	-3.9337	-2.4086	-3.046	-5.4278	3.0935	-3.3053	-3.9523	-5.8864	-1.0804	-2.0732	-3.5404	0.86875	-2.8667	-2.9901	-2.997	0.22219	-4.6492	3.1911	-1.1095	0.088525	0.95129	-2.5719	-0.76279	-3.3729	-3.4683	-0.61941	-5.057	-1.5956	-3.6572	-1.3619	-3.5641	-0.65137	-0.33304	-3.1741	-3.6975	-3.1503	-3.094	-4.6723	-3.3125
-4.0153	-4.8316	-6.0038	-6.0983	-4.0872	-2.5273	-5.7966	-4.1602	-6.8912	-3.9216	-8.6565	-8.8606	-6.4549	-9.3017	-6.8208	-5.13	-4.958	-7.064	-8.6069	-7.8989	-11.936	-4.8985	-8.8381	-8.4858	-5.4991	-5.6115	-6.2397	0.31047	-9.491	-5.9916	-4.1101	-6.6506	-7.5589	-5.2705	-9.2414	-4.6244	-4.539	-8.5759	-8.907	-4.64	-7.905	-1.7744	-7.7445	-7.1234	-5.464	-2.4402	-5.0721	-6.4833	-6.4066	-7.7501
0.88071	0.89936	-1.2353	0.82005	-3.3111	-1.8155	1.9957	-2.8155	0.60587	-1.5709	-2.3808	-2.8398	-3.3377	-0.84411	-1.6083	-1.5981	-0.0092512	-2.3536	-2.0362	-1.8719	1.7118	0.048616	2.2094	-4.8534	1.5326	0.51007	2.9241	-1.8251	0.78868	0.3972	-4.1555	2.9759	2.0366	-4.0842	-1.7296	-2.9357	-2.1948	1.5196	-6.9191	0.33883	0.58651	0.25096	-3.0752	1.6584	0.52037	-1.9642	4.4785	-2.3207	-0.011734	2.8945
3.2225	2.5837	-3.6302	-2.5684	-6.6166	-3.7745	-0.17003	-3.4145	-6.3997	-2.3557	-3.7258	-0.088995	-0.33999	-1.5652	-5.6541	-0.3842	0.9325	-3.6573	-5.7044	-6.3386	-4.508	3.4188	-3.9586	-1.8442	-1.5298	-2.7027	-4.7924	0.48078	-8.5459	-4.274	-2.9815	-3.2722	-1.4087	-6.3484	-2.4841	-2.2632	-2.8295	-5.2184	-3.4189	-1.0336	-4.6906	-2.622	-1.0318	-6.8623	-3.6799	-5.4759	-4.4531	-1.4355	-3.3127	-1.3338
-6.2803	-2.9507	-6.9362	-0.11101	1.5025	-2.7999	-8.1044	-2.8256	0.33686	-2.6524	-5.5141	-8.6032	-1.2644	-9.2135	-1.4877	-1.021	-7.7257	-6.9778	-5.682	0.47377	-1.2933	-4.0605	-5.0028	-1.2643	-2.1149	-2.5574	-0.035066	-1.894	-6.6277	-3.1199	-4.0218	-0.79192	-4.8238	3.2891	-8.78	-4.162	-5.831	-6.606	-3.5869	-2.2558	-1.5657	-4.6656	1.1352	0.60279	-2.6402	-4.9208	-1.4565	-3.8809	-4.6574	-0.58477
-19.841	-13.524	-13.434	-8.2968	-7.607	-14.126	-15.154	-12.687	-14.4	-11.426	-14.088	-10.462	-15.281	-14.227	-9.8571	-18.297	-15.26	-14.958	-14.796	-15.759	-14.806	-15.906	-17.389	-16.031	-15.692	-13.193	-16.694	-17.807	-11.763	-14.164	-17.315	-12.835	-12.437	-13.278	-11.095	-13.182	-18.506	-15.563	-14.882	-15.683	-12.688	-16.643	-11.838	-13.705	-17.683	-12.006	-14.371	-15.516	-6.9623	-17.705
-1.8483	-1.452	3.2335	-2.3068	3.7912	3.1359	1.2021	1.1094	2.1206	-1.4785	3.6831	0.61419	0.755	0.50137	-1.9504	5.2355	2.3144	-1.6428	-0.85668	-0.70368	0.71006	1.3161	4.1213	1.5733	2.8309	-1.4115	4.7897	3.6919	-1.5373	-5.7441	2.0531	-0.93545	1.3687	4.2361	-0.33277	0.91588	-0.721	0.49241	-0.87777	1.7363	-0.036976	2.4158	-4.0049	4.3656	-0.096813	4.3199	1.723	-5.4661	1.668	2.5133
-6.8712	-5.9503	-8.2708	-6.4147	-7.085	-9.9575	-13.602	-3.4128	-10.054	-9.4797	-4.1949	-10.259	-4.6177	-7.8975	-5.6595	-5.8732	-7.161	-6.3439	-5.347	-3.7518	-7.7405	-8.123	-12.198	-10.115	-7.197	-14.343	-7.5982	-9.6793	-3.2153	-8.3221	-8.227	-5.8329	-5.4184	-9.285	-6.0643	-6.567	-7.5962	-11.05	-8.5371	-4.9038	-7.5606	-3.1779	-3.9409	-7.4295	-6.4245	-9.93	-6.4036	-8.573	-8.7196	-7.0036
6.6632	4.6514	9.4131	5.5654	6.0348	10.071	3.2213	9.5409	5.4241	5.7627	9.7654	9.7482	9.8299	10.907	4.9245	0.20538	8.515	14.162	8.1992	9.1606	11.07	9.6023	8.7396	7.0341	-1.3918	8.3644	11.092	10.283	5.4294	9.7753	6.8544	5.8604	14.976	5.8818	5.3652	9.1783	7.5045	12.186	7.0915	6.5426	7.8329	9.224	8.8999	10.283	8.238	5.1871	4.5535	9.0599	5.5576	8.7883
-6.6271	1.3967	-2.3832	-0.33574	-3.8466	-6.9091	-3.1163	-2.7489	-2.6465	-1.9021	-5.6452	-5.0751	-3.8158	2.1942	-4.9729	-2.7215	-4.9412	-2.2812	-2.8211	-0.6356	0.8833	-4.5153	-2.2294	-0.13245	-3.3092	-2.9482	0.3789	-2.6063	-3.9691	-5.4587	3.8107	-2.9563	-5.2536	0.20577	-3.5182	-5.1482	-2.7321	-2.111	-6.7654	-5.4978	-0.024249	-2.2494	-2.5156	-4.482	-3.6915	-3.6962	-0.096971	-4.0184	-0.88614	-3.2367
-1.8032	-5.9497	-3.0799	0.51436	-1.9301	-2.5951	-1.2912	-2.5649	-0.75336	-4.3763	2.3603	-2.8489	-0.39397	-3.3385	2.4941	-3.1059	-1.3482	-0.51926	-0.82251	0.83777	-1.4051	-0.96913	-3.3187	-0.10379	-1.5622	-0.17724	-0.017803	1.0201	-4.3761	-0.26769	-4.2559	-1.3703	2.2227	-5.4747	-2.3738	-0.25107	-4.7121	-3.1271	-0.5045	0.066453	0.038178	-2.0897	-4.2177	-0.67582	-1.7843	-1.5213	-3.6945	5.125	-4.082	-1.7295
-10.904	-9.6469	-11.249	-14.07	-11.897	-11.337	-16.254	-10.722	-16.489	-14.595	-12.691	-16.813	-14.988	-13.213	-16.344	-13.731	-16.656	-17.283	-12.203	-15.716	-16.527	-11.933	-11.79	-12.685	-12.307	-12.104	-12.26	-8.4386	-9.8364	-11.388	-14.044	-14.079	-14.867	-14.017	-12.935	-20.711	-12.867	-8.4809	-10.977	-13.814	-14.677	-16.88	-11.824	-12.219	-12.489	-7.9764	-9.7821	-13.199	-14.922	-13.056
0.50309	3.5171	-1.6267	-0.24319	4.7794	-1.528	1.8738	-1.5586	-0.62966	1.3491	-5.0008	-1.4783	-2.605	-0.071253	-4.6929	-2.1915	4.3828	-1.6966	-0.085599	1.1891	-2.7446	-0.95587	-0.92284	-6.5678	1.7755	-2.9236	-0.899	0.63854	-3.1366	-2.1217	2.0237	1.158	-1.8679	1.2391	-7.1567	-1.5583	0.85782	-1.4066	1.5201	0.35752	3.8728	-2.0075	3.4898	-2.1752	0.90196	-1.769	-0.13185	0.66836	4.083	-4.3007
-10.562	-15.358	-9.3939	-10.052	-13.186	-15.008	-10.915	-11.367	-9.6067	-11.011	-11.59	-8.6704	-11.62	-13.836	-11.151	-6.1158	-12.543	-14.85	-12.691	-13.154	-14.029	-13.361	-13.884	-14.077	-12.757	-13.481	-13.909	-12.12	-13.84	-13.584	-16.272	-16.103	-14.916	-14.875	-12.214	-14.898	-18.859	-14.462	-13.8	-15.756	-14.78	-8.0037	-12.821	-13.919	-7.4332	-10.171	-15.96	-7.9498	-14.693	-9.6603
3.0136	-5.3101	-5.0144	-5.4806	-8.5422	-3.681	-3.0468	-6.0277	-4.3703	-4.8788	-6.4718	-3.799	-5.447	-1.3295	-3.8802	-7.4622	-9.7028	-3.6259	-10.727	-11.383	-8.463	-3.5974	-5.2443	-5.5183	-6.2362	-7.1649	-5.8674	-6.0253	-8.6994	-8.6081	-5.2136	-9.0084	-4.2458	-3.7443	-9.0854	-10.289	-5.7495	-3.1954	-6.4879	-2.0692	-5.962	-8.4511	-2.2375	-1.5715	-8.0309	-3.3238	-6.9226	-4.4388	-9.904	-5.6182
-10.341	-11.468	-14.596	-8.4041	-12.949	-10.455	-16.217	-13.671	-9.1991	-11.011	-11.08	-5.9496	-12.931	-7.8703	-11.04	-10.443	-8.6946	-11.021	-11.974	-8.8056	-7.3682	-11.354	-12.418	-7.3448	-11.474	-10.235	-10.553	-14.027	-7.9283	-13.93	-9.7378	-9.9451	-4.8832	-11.907	-5.4443	-10.097	-11.313	-15.231	-13.013	-14.351	-11.009	-10.664	-13.032	-16.751	-11.332	-11.015	-7.107	-12.37	-8.5222	-8.2749
0.30726	-1.3667	-1.4776	-1.5212	-3.0548	-0.7216	0.043539	-3.6313	-1.1868	-1.9801	2.0626	-4.7586	-5.2397	-1.1162	-1.2312	-5.5136	-0.092253	-1.2785	-0.37971	-7.9673	-3.464	0.6391	-5.7208	-4.6607	-1.2075	1.7295	-5.2965	-2.0902	-3.1484	-0.35259	-2.888	-2.8299	-1.8504	-3.9862	-4.423	-2.4963	-3.5468	-3.9571	-0.51736	-6.6548	-3.7658	1.1375	-2.2652	-7.8081	-2.9942	-5.915	-1.0032	-0.13281	1.5466	0.18025
3.079	5.1702	8.174	5.65	7.3873	5.8735	2.3382	4.9657	2.219	2.8204	4.151	4.3521	4.4429	5.0619	1.4229	6.8245	3.4811	7.7626	3.9033	1.2604	7.3877	7.5251	1.684	4.5112	8.1006	3.8069	4.9902	0.19368	3.6045	1.0388	5.5272	0.34841	1.4375	5.2377	0.34279	6.3209	5.929	5.5399	3.6876	1.1511	4.1577	7.2521	3.9404	4.0251	4.5865	7.1081	3.447	5.7905	3.0112	2.841
0.15234	-2.7799	-0.3567	-3.4026	-2.2103	-0.52219	-4.3938	-1.9795	-6.5018	-2.6676	-3.3251	-0.67996	-3.6117	0.10155	-7.7216	-8.0919	-4.519	0.20898	0.51916	3.6594	-6.5181	-6.0634	-4.9339	-0.81825	2.1938	-4.0372	-0.52772	1.4899	-3.9507	-0.22413	-1.8566	-4.6901	-2.6118	0.42071	-2.4246	-1.9748	-3.7847	-0.066032	-0.048306	1.8085	-1.393	-5.5116	-2.1737	-6.2137	0.79054	3.2003	2.5662	-0.15009	-1.524	-4.4884
0.68633	-0.50373	0.68745	4.4663	-1.5707	-0.50114	0.12786	8.6472	5.7717	2.4071	-0.64328	3.9957	1.6562	-2.0517	3.5642	1.9723	7.2109	2.9935	-0.87617	1.4897	4.529	-0.72327	-0.57235	2.0146	3.5044	-0.37463	5.986	4.1219	3.5525	3.8602	4.043	-2.5761	1.0325	1.5257	-1.3821	4.8744	2.7219	3.7754	-1.5188	1.4206	5.6027	-2.2299	3.9202	-0.6243	1.1614	2.8932	1.9433	0.72662	-6.5889	4.6121
-4.9945	-3.6033	-2.9534	-2.8736	2.6468	2.3762	-0.7463	-4.254	-1.2747	-3.547	-2.0091	2.5123	-3.0972	-0.8291	2.2667	0.51718	0.31834	-1.6881	1.0448	-0.46164	-0.17575	-2.1308	-4.3767	-5.4025	-2.3405	-1.1906	1.3661	-5.4818	-2.0138	-2.1139	-0.77107	-1.2872	3.0036	-5.8158	-2.7085	-0.98149	-0.19368	-2.7503	4.5242	1.436	-0.35554	-3.7468	-5.0827	-0.58643	-2.5731	-2.1681	-2.4737	2.4651	-1.5424	-4.5681
-1.6744	-3.6801	2.4807	-1.6616	2.4874	1.7614	1.694	-1.3164	-2.895	-2.3312	-1.6628	0.98942	-3.5918	-3.6001	-2.8085	-1.8389	-2.338	5.3507	-0.38181	-2.5306	-4.1112	2.0103	-3.0624	-3.7249	-0.89268	-4.3585	-3.1738	-2.3874	2.1877	-1.6352	-2.4181	-1.7892	-5.1905	-6.0555	-0.25744	-2.7592	1.6572	-7.2401	0.21875	-2.9848	-0.98365	-1.379	-3.3438	0.95312	-3.2179	-1.6639	-5.8743	-1.1718	-2.05	-4.5733
-12.523	-9.259	-12.508	-9.8335	-8.0269	-10.772	-10.179	-14.496	-5.8982	-2.4432	-10.137	-4.8271	-7.8002	-11.213	-8.37	-4.6926	-12.042	-7.494	-12.807	-9.8974	-9.3111	-12.456	-12.912	-5.3575	-10.889	-6.9934	-9.7917	-8.6311	-11.544	-11.903	-11.692	-6.7623	-7.9779	-4.28	-7.8529	-9.8188	-8.2814	-9.8332	-10.904	-7.076	-7.5438	-10.222	-10.812	-9.508	-8.0027	-10.97	-15.265	-6.3508	-11.521	-8.2034
-13.361	-13.191	-12.136	-17.31	-12.873	-11.492	-14.463	-15.908	-10.709	-14.824	-10.601	-10.843	-16.181	-13.386	-11.241	-17.595	-13.964	-14.576	-13.721	-14.075	-12.247	-8.5434	-11.778	-14.375	-10.876	-12.925	-11.7	-13.491	-12.924	-9.1054	-15.99	-11.941	-17.546	-12.978	-19.997	-13.655	-6.2502	-9.2167	-12.821	-14.051	-14.144	-13.828	-13.029	-8.9563	-15.388	-11.114	-13.849	-11.126	-10.102	-10.866
-4.9304	-2.6161	-2.7901	-1.3185	1.6526	-0.8998	0.58255	-5.4769	0.14651	-3.2782	-7.1786	-4.6804	-6.9744	-0.15294	-1.28	-7.1686	-3.9956	-1.7095	0.57224	-3.8252	0.72347	-0.13842	-2.091	-3.6887	-0.27119	-3.2302	-3.0419	-4.2612	-1.4207	-3.0177	-4.7721	-5.7313	-4.1656	-0.99086	-0.6772	-7.5402	-2.949	-7.4413	0.22655	0.18439	3.0394	1.8134	-3.403	2.3035	-2.1621	-3.8979	-3.4149	-3.0236	-5.1997	-2.7339
5.9919	6.0128	9.2787	6.221	-0.47875	2.5454	2.85	7.3154	4.0319	6.4002	7.8821	7.4344	5.3577	5.7121	6.5729	6.1151	12.172	9.3068	4.0776	8.5674	8.4765	8.1457	3.5783	6.6645	6.9649	3.8665	3.402	2.9614	9.7371	3.0503	4.1431	3.4883	3.9712	9.1668	8.9537	6.2868	9.2231	4.7747	2.4565	2.0558	3.9159	5.6633	7.4423	6.9781	7.8324	5.6123	5.2317	3.0995	6.3088	6.9828
-4.9207	0.13313	2.6474	-2.0599	-0.75262	0.59497	2.693	-5.3677	1.1971	-2.6896	-2.3482	1.0394	-2.9966	-2.537	-0.12859	6.5258	-2.2963	8.1791	2.4756	1.0815	-3.5218	2.0866	0.69849	2.636	-1.6641	-1.096	-0.89615	-1.073	-5.5787	3.0669	-1.9538	-0.99025	-2.9605	-4.411	-4.9984	-3.7396	2.526	-2.0451	1.1086	-3.6241	-1.461	-0.03415	-4.9354	-0.0034097	-2.4532	4.4431	0.55772	-0.20056	-2.4606	3.3044
2.3355	1.1413	-0.043344	2.6099	-0.70004	-1.5005	0.01498	-5.6863	2.3858	-0.011214	-2.973	-1.7114	0.07772	4.3437	-0.57847	2.2566	-2.7453	-0.19916	-0.14009	2.603	-7.3139	-1.4109	-4.3829	-0.48368	-2.5246	-2.9626	2.3424	-2.5882	-0.58141	-1.3332	-2.4582	-0.91477	1.2881	1.4121	-1.4818	2.1693	0.53323	-0.53259	1.6184	-6.3914	-0.42539	0.406	0.3056	0.1892	-1.7265	-2.1483	-3.5147	-2.8942	-5.1727	-2.6656
0.66256	-5.4619	-4.8319	-5.1993	-0.68789	-6.6936	0.48544	-0.49641	-4.9659	-2.9974	-2.9552	-3.6209	-6.2088	-2.4192	-4.3713	-4.3183	-4.8803	-8.132	-8.8968	-4.1689	-1.2433	-0.53757	-1.2831	-3.2582	-5.6727	-6.5475	-6.4824	-4.3687	-3.6673	-1.3596	-6.0314	-5.7428	-3.378	-2.2938	-5.2085	-1.2009	1.8964	-5.8484	-3.6448	-2.4745	-0.5658	-4.4633	-8.3158	-4.3416	3.1069	-1.031	0.28065	-1.7471	-6.2858	-4.2574
-4.1047	2.7663	1.2384	2.8927	-3.7548	-0.99818	0.30637	-1.2152	2.8718	-1.4603	-2.1836	1.5557	0.34348	-1.009	0.70906	1.189	-0.63822	1.8221	1.5506	-0.13957	-1.7305	1.5581	-2.8883	1.6532	-0.64202	-0.30562	-1.3384	3.8459	-0.00010438	-2.7265	0.32138	3.8599	2.2697	0.04783	2.2341	-3.1464	1.6028	0.47514	0.91733	6.3837	-0.92791	-1.7265	-1.786	1.862	4.349	-1.1417	3.6785	0.30421	6.4205	0.20146
-3.9883	-1.7864	-4.9132	-7.0803	0.085287	-3.8488	-2.5366	0.68937	-4.6035	-2.2561	-4.2268	1.195	-2.0009	-3.4484	-0.34543	-2.6388	-4.3924	0.29855	-6.7006	-4.7025	-2.8482	-0.39225	-0.76694	-8.9904	-2.6324	-4.7039	-1.8503	-8.6155	-5.5668	-7.2194	-0.99572	-4.0475	-5.7515	-0.26778	1.1255	-1.9304	-0.45273	-1.1157	1.5198	-8.076	-5.8172	-1.8569	-4.2518	-4.5359	-4.6526	-1.1936	-5.5708	-2.8275	-4.2943	-1.8022
-4.779	-0.60487	-2.3143	-3.8355	-5.7651	-0.15263	-6.7557	-4.5783	-5.8139	-2.6894	0.06231	-3.7535	-5.664	-2.6055	-5.4437	2.6094	-5.3904	-6.0006	-6.2084	-6.8365	-0.86257	-3.4537	-3.6281	-1.7391	-0.51517	-4.428	-7.3856	0.54281	-5.0775	-3.2175	-4.6216	-0.65052	-0.75992	-5.3273	-5.5141	-8.6216	-0.961	0.033427	0.51626	-3.4221	-3.3131	0.04668	-7.5837	-1.7398	-3.5065	-0.95147	-2.4561	-3.908	0.021763	-2.2965
-1.4982	-1.5357	-3.502	-2.6258	-3.2825	-2.6415	-6.198	-1.7375	-1.1928	-4.8376	-4.5716	-3.2146	-0.02116	0.94196	-2.0082	-3.4521	-2.4466	-1.3009	-1.3175	-2.2143	-4.5978	-1.8892	1.2167	1.7147	-4.2564	-0.80944	-2.4926	-3.8693	0.076346	-0.69554	-0.88847	2.1264	-4.2595	-1.5974	-1.1769	-2.7119	-2.7504	0.29311	1.2108	-3.8469	-6.6558	-0.42858	-3.9666	-3.0903	-1.2567	-2.3881	-0.7803	-6.0677	-2.1044	0.46623
1.6134	-1.4523	-1.3277	-2.6127	0.23869	-3.2456	0.64463	-0.29927	1.1288	5.0314	-0.89848	-0.1943	2.6474	7.0865	2.8875	1.4103	-1.0932	3.4014	1.5085	-2.4886	4.3077	-1.6791	-2.2296	-0.59438	5.0307	0.17061	-0.57989	-2.1903	-0.27512	2.674	-0.72096	-8.8705	0.61024	1.3786	2.9783	3.9875	-5.735	-4.7862	0.30911	-0.54792	-3.9792	1.6371	-1.5576	-3.7419	3.3342	2.8072	-0.72937	-0.23574	0.72308	-2.7259
-22.848	-23.296	-23.13	-19.261	-25.665	-21.694	-20.226	-16.276	-20.795	-22.002	-20.923	-15.867	-23.527	-24.901	-20.309	-22.411	-21.296	-18.078	-21.017	-21.139	-17.794	-22.281	-23.065	-19.305	-19.301	-17.53	-23.591	-20.345	-21.414	-21.643	-19.89	-18.91	-19.305	-17.804	-27.434	-16.732	-21.033	-20.702	-24.47	-15.306	-19.972	-18.7	-22.78	-19.077	-21.043	-16.134	-16.656	-21.282	-18.766	-21.815
-2.5392	-6.5276	-7.3754	-9.8271	-5.842	-4.1449	-6.6916	-0.91797	-4.8887	-3.4833	-6.8942	-3.1047	-2.5632	-5.5208	-2.4653	-3.4001	0.040468	-3.2814	-4.1522	-6.3922	-0.90511	-5.3566	-5.5386	-5.0778	-5.6637	-3.3837	-0.80847	-1.1734	-3.6329	-0.29912	-2.3443	-2.8838	-4.5743	-6.5247	-2.0475	-2.4741	-1.8867	-4.0598	-8.3926	-6.9345	-7.9682	-6.5662	-0.12887	-3.544	-5.0744	-0.8491	-3.5192	-4.921	-10.34	-3.7544
-4.618	-0.11125	0.94342	0.74121	-0.58118	-3.8131	-0.040924	6.2939	0.068427	2.5653	1.807	0.60365	0.22998	-3.2588	-0.88642	1.0577	-1.8848	-0.56171	-3.8857	-3.1582	2.498	-4.2144	2.5461	2.9459	-1.8643	-3.5608	-3.1432	-2.2133	3.5808	-2.6017	3.901	-2.4056	-1.5642	-1.6603	-2.1306	-1.6373	1.7064	-0.30065	-2.1651	-3.8454	4.0119	0.52306	2.5191	-0.87952	-0.12001	-2.9069	1.4483	2.4136	-0.92989	-1.6453
-4.6666	-5.3043	-3.5718	0.79703	-2.4419	-5.118	-8.1409	0.24786	-3.5429	-6.3366	-5.7071	-2.7958	-2.3486	-1.7319	-1.2088	-4.1573	-5.1448	-1.3679	-6.1217	-8.3785	-4.1804	-1.1191	-1.9961	-1.7745	-1.7918	-4.3122	-7.2047	-1.4007	-2.4964	-2.6183	-1.9698	-0.7605	-3.5061	-3.9238	-3.7213	-3.0139	-2.6783	-4.9344	-4.2805	-1.2467	-5.5136	-0.91333	-7.8925	-3.7886	-3.4352	-2.7551	-2.6314	-0.72382	-3.0875	-3.033
8.0176	1.532	4.1174	6.1623	2.2998	5.1037	5.3077	5.5673	5.3306	1.0475	3.744	-0.091385	1.9142	1.44	4.9809	5.0056	4.7132	5.6323	3.3129	3.7833	4.4113	7.4206	5.1157	1.335	3.3301	7.1328	3.899	0.0042997	6.4548	2.0982	5.8456	4.1643	0.079862	6.7508	4.9043	8.8925	-0.089221	7.3194	-0.93285	4.5864	8.006	5.1915	4.2852	3.4109	7.1996	8.394	6.0869	0.10003	2.1009	4.3941
-1.346	-0.48627	-0.48741	-3.1259	-0.08225	-5.2308	-1.8227	-5.4891	0.54784	-6.1626	-1.2538	-3.9055	1.7406	-4.3695	-3.3699	-0.20421	-0.1356	-2.5693	-1.5267	-5.9815	-4.5812	-4.1998	-3.4977	-5.0401	-2.7062	-0.68893	1.9799	-6.3146	0.18213	-6.7622	-1.2313	-4.6457	-4.1369	-6.4868	-0.31309	-1.2722	-2.1562	-4.888	0.5265	4.8505	0.78343	-2.3112	0.66562	1.514	-3.6963	-6.86	-1.7555	-0.44225	-0.22855	-1.5318
7.9943	8.0669	2.5021	4.2161	9.3574	5.9549	7.7758	4.4868	5.6566	5.8665	7.7977	3.6632	3.2639	9.0864	0.12701	6.4876	2.5955	3.8389	4.1163	1.8235	7.1545	6.2261	3.3951	2.144	3.2174	4.1148	-0.030856	-1.041	4.1284	7.4238	-0.26259	6.0834	7.4304	10.532	3.1533	3.4136	6.8177	7.8056	2.7401	5.0345	2.3275	5.6537	7.0513	7.6831	6.0279	6.3317	6.6597	7.5152	6.2076	-1.9339
2.694	0.21739	-3.9944	1.7365	-0.72542	2.1628	-2.5722	-2.46	0.32493	3.4465	-0.30739	1.0106	1.7702	1.4762	-0.995	3.1437	2.2061	-2.718	0.9625	1.1797	-0.20598	-1.0803	1.9207	3.9375	1.2551	-2.3565	-1.0249	1.0812	5.1538	-0.70399	2.654	0.23607	-4.0112	-0.88161	-1.5195	1.2725	1.2779	-0.26165	-6.3261	1.1054	-0.26399	-0.001514	0.03108	2.6274	1.6176	-5.4714	4.1973	1.903	0.74888	5.4807
2.4553	3.2261	5.3121	3.5567	2.5806	5.9509	6.7129	6.4673	2.3593	0.57873	9.3734	2.2758	6.7242	1.4836	1.8385	9.1416	3.7502	1.757	10.431	2.3273	7.2393	5.9646	1.6463	4.4329	1.6045	9.105	1.8888	4.2472	0.76811	4.1398	5.3836	1.675	11.676	5.968	6.2039	3.9789	8.0548	3.2605	4.1677	5.5238	0.63649	6.075	6.0144	5.8271	4.799	1.7189	6.6535	5.7713	5.0408	4.5338
7.855	3.8957	5.859	5.9144	0.90052	2.8656	3.2531	6.7151	2.5084	3.5323	7.1172	6.4098	4.5839	1.9762	8.7485	4.6557	-0.25582	1.9952	-0.78255	6.7822	4.8386	5.9343	4.4519	4.3828	4.0073	2.925	5.4173	4.059	8.3917	4.504	3.9284	2.647	3.9625	0.12486	8.3099	9.4908	6.5974	8.2506	4.2695	1.9757	1.5864	7.6953	8.753	-1.1296	3.3492	3.25	8.6908	2.7976	3.6796	4.6595
-5.7316	-0.31233	-6.0887	-2.9934	-4.4562	-3.2104	-5.0365	-7.6575	-3.868	-4.6379	-11.924	-7.4285	-9.457	-2.5064	-7.1931	-5.4009	-4.0097	-5.3693	-8.4844	-3.4627	-6.5375	-6.2105	-8.607	-7.732	-4.9463	-13.276	-7.7143	-11.897	-5.1991	-5.7283	-8.5556	-3.7982	-3.2563	-6.7743	-6.6964	-4.7001	-0.65672	-6.7771	-8.6525	-3.8295	-5.7892	-8.3442	-6.3755	-4.1396	-6.8122	-4.6938	-5.9328	-9.1808	-0.75876	-6.8055
-5.5338	-4.0654	-4.3234	-0.035441	-2.4883	-2.5711	-5.0763	-5.7499	-5.2353	-3.4307	-8.3909	-6.8437	-4.4192	-9.1899	-7.4419	-2.1497	-4.1789	-7.8018	-5.1303	-4.6061	-10.092	-5.1298	-6.2917	-2.3348	-5.9256	-2.9081	-3.162	-7.8512	-5.9604	-4.0308	-6.44	-5.1063	-2.6702	-8.6326	-12.663	-3.3721	-9.0715	-5.6303	-3.1456	-4.167	-3.0625	-1.6851	-5.6898	-3.7542	-8.3326	-6.6994	-4.5187	-5.3344	-2.8064	-10.96
-4.3404	-1.0036	5.5934	2.4985	-0.73756	-1.5901	3.3892	-1.0846	0.035538	-0.05817	-2.1783	3.4797	-2.9701	0.48603	-0.20603	3.0043	3.9112	0.43679	-3.4603	-2.6316	2.7432	1.7158	-0.52405	-5.0485	-0.36805	-1.7203	-2.1297	0.52434	-0.64387	3.3657	1.1212	2.1687	1.5455	-4.7205	1.4945	-1.912	-2.7956	4.5776	4.4862	1.1735	1.6246	1.8444	4.1651	1.9719	1.112	-0.46607	-3.128	2.4882	1.9075	2.5582
-2.9109	-4.9811	-1.781	-2.8957	-5.4017	-2.7158	-2.49	-6.4608	-7.5063	-2.7089	-6.4667	-5.5887	-0.50414	-2.8387	-3.567	0.066968	-4.2218	-2.7632	0.31614	-7.2725	-4.6991	-5.4072	-1.5773	-4.8347	-3.8804	0.73535	1.8632	-3.7102	-6.026	-6.5139	-4.83	-2.1416	-3.228	-2.5368	0.27563	-3.5996	-4.86	-7.8011	-5.5138	-2.0538	-5.4757	-0.030824	-2.8985	-0.10399	0.8252	-9.2074	-1.7963	-3.6113	-0.83474	-0.84645
-9.7849	-9.7847	-14.996	-9.0449	-17.575	-12.597	-11.813	-12.41	-9.4794	-13.422	-17.331	-11.823	-11.656	-15.072	-14.216	-13.069	-11.82	-16.088	-13.201	-11.192	-10.294	-10.687	-20.657	-11.979	-13.379	-8.19	-7.8681	-15.187	-13.46	-14.938	-12.849	-10.356	-9.0903	-9.8587	-12.978	-12.215	-9.2513	-14.914	-6.4643	-16.254	-15.106	-12.678	-14.146	-9.254	-9.1342	-9.0119	-13.021	-17.045	-13.34	-10.832
9.6775	8.7447	8.7676	8.1433	12.818	6.0895	10.436	8.1823	6.6715	6.1944	7.3032	4.8928	5.7645	7.21	10.638	12.125	7.8391	2.6825	12.18	8.4956	9.8424	8.4421	7.2388	7.5574	8.2339	12.742	10.64	8.3606	5.0674	5.8321	8.1425	10.208	7.3958	7.7906	10.04	5.0347	8.4719	7.68	2.8207	8.1574	10.465	10.008	9.4704	14.747	5.2115	13.521	10.646	8.4188	10.692	13.072
-11.039	-16.641	-9.7938	-12.901	-9.692	-12.9	-13.868	-16.811	-11.374	-13.266	-13.543	-14.459	-10.242	-11.642	-9.6765	-15.565	-9.0291	-15.093	-13.561	-12.884	-9.9436	-10.732	-12.746	-9.399	-11.117	-15.298	-18.174	-15.191	-12.46	-10.989	-9.1812	-13.16	-15.49	-10.939	-8.2424	-16.812	-14.454	-16.776	-13.464	-8.6704	-16.146	-11.416	-13.943	-10.072	-12.383	-12.775	-14.764	-9.445	-11.952	-13.237
-6.1582	-2.7163	1.3229	1.0678	-3.2041	-0.49204	-0.76188	-2.7073	4.1229	-0.46502	-2.046	4.5991	-5.2131	-3.3315	-1.5018	2.8688	-10.344	2.2553	0.49144	2.6397	-4.649	2.7279	-0.89587	-3.7461	-5.6469	-2.2597	-2.7593	2.9386	0.27206	3.1325	-3.0639	0.64209	1.7031	-3.8795	-0.13021	-1.2325	-0.19198	-4.218	-2.7183	-3.3244	2.2793	0.021449	0.48211	1.8251	4.2178	-1.2867	-3.2732	1.5697	3.8816	-1.3117
-8.8744	-13.841	-13.118	-8.0705	-13.287	-9.533	-6.8372	-8.1351	-8.4506	-1.587	-8.3049	-12.09	-6.7349	-5.3173	-5.843	-7.297	-7.8423	-5.7102	-3.3203	-10.641	-7.3368	-10.628	-7.5679	-7.5728	-7.928	-6.4203	-10.786	-6.1835	-5.7671	-7.2255	-10.175	-5.5694	-3.4834	-9.4293	-5.1961	-9.0969	-12.217	-3.2072	-5.2504	-8.2655	-13.092	-8.1625	-10.157	-10.464	-8.1345	-5.567	-13.112	-8.378	-5.3887	-12.479
-10.826	-10.747	-12.058	-10.697	-8.3658	-10.685	-11.662	-7.4286	-9.704	-8.8006	-11.26	-12.573	-9.4155	-9.2006	-9.6861	-6.1747	-6.291	-8.2337	-11.506	-8.995	-5.9366	-9.3356	-12.075	-10.417	-8.3236	-8.7862	-2.4101	-12.821	-10.33	-4.8448	-11.828	-9.7118	-6.9614	-8.9673	-8.2524	-9.7186	-9.4488	-11.323	-7.9756	-7.8438	-13.77	-9.8335	-8.0926	-9.282	-6.9753	-5.24	-8.3622	-4.5869	-5.1241	-5.5111
-19.173	-15.824	-19.55	-21.423	-23.331	-18.503	-19.718	-20.269	-23.369	-22.034	-21.627	-22.276	-21.362	-18.944	-20.829	-20.663	-25.165	-18.704	-22.268	-20.03	-19.328	-22.923	-15.939	-19.989	-17.976	-19.68	-21.236	-23.948	-18.975	-17.479	-19.415	-15.992	-20.761	-21.292	-21.721	-20.967	-17.693	-18.655	-19.379	-17.307	-18.631	-17.826	-11.533	-20.37	-25.536	-20.423	-21.087	-17.321	-21.293	-24.992
-8.0018	-9.1012	-13.118	-11.066	-8.2153	-10.341	-14.913	-13.527	-13.565	-6.3054	-6.9255	-20.566	-12.751	-12.16	-8.9712	-15.744	-13.123	-11.568	-14.745	-8.8125	-12.26	-16.24	-13.545	-9.1787	-9.958	-6.3333	-15.164	-16.052	-11.722	-15.435	-15.038	-6.2297	-13.534	-10.759	-15.442	-8.617	-9.7783	-10.814	-12.374	-13.442	-12.097	-7.4289	-12.404	-13.87	-12.555	-9.1741	-13.738	-15.5	-13.586	-18.367
2.8205	-0.91632	-0.54042	1.5578	-1.4207	3.2368	2.7501	0.15806	-0.69742	-0.0083535	1.6733	2.2457	-1.6578	3.5098	-3.086	3.2165	-2.7767	-0.047194	2.0921	-0.92886	-1.9985	5.94	-0.041322	0.13966	0.19844	2.4519	1.4212	3.549	3.3604	-0.077302	0.19013	-0.26345	2.5011	3.4063	2.8531	-1.2347	1.0927	1.4643	3.1339	2.5336	0.010497	0.87609	0.85155	-1.7011	0.59453	1.8398	2.2827	5.2926	-1.5429	0.8765
-2.4911	3.6448	0.3453	5.9606	-0.087778	4.1928	1.6541	-1.9545	8.2906	6.7526	5.7968	6.5389	1.9252	2.7273	-1.3756	1.115	8.5252	-1.5963	1.5978	7.5001	4.6442	3.0759	0.65968	1.0619	3.889	1.9094	7.3232	7.1029	5.4044	4.5971	3.7012	1.6962	2.9962	5.0064	7.6696	2.0462	-0.99072	5.2113	3.9337	4.8763	1.9364	7.1581	7.7597	-1.1885	3.0942	0.051045	2.028	0.21063	3.9117	2.0225
-1.1998	-1.6858	1.3749	-3.1043	-4.7685	-1.0239	-5.9546	-3.9438	-1.9151	-4.3639	-4.0847	-4.3711	-1.343	-2.146	0.68082	-5.9379	-1.0119	-7.4552	0.49143	-3.277	1.7719	-7.7473	-0.35315	0.87116	-3.8255	-0.84502	-4.0238	-6.1013	-3.549	-0.28397	-2.2195	-2.479	-3.0483	-1.4514	-1.1783	-5.1856	-4.5247	-2.3873	-1.6427	-3.7274	0.27228	-2.4573	-3.3959	1.6486	-1.2947	-4.3694	-2.4552	-3.9892	-2.8563	-0.12103
4.1635	0.98436	4.0272	3.346	3.529	4.9309	1.5334	-0.19052	3.4586	1.7188	2.31	2.1146	2.8862	2.6987	2.3113	1.2302	2.6599	1.0468	-3.0495	0.21769	3.6871	5.2689	7.5723	3.4245	0.50319	3.6908	0.081624	-0.13221	4.3508	4.2584	6.8673	1.102	0.89264	3.5095	0.83848	5.7816	1.9463	0.52592	4.6937	4.6491	1.0997	-0.91205	1.9848	3.8313	1.7026	-0.22403	-2.8542	-1.554	5.8599	3.9286
-1.1324	0.43239	2.6102	3.8575	4.4665	6.0312	-1.4212	5.6459	4.9451	2.3517	0.13966	3.2879	1.2213	4.4136	2.7726	2.126	3.7987	-0.12306	-0.13592	0.58846	-1.8129	0.60134	0.89553	0.44481	4.3215	1.947	1.2301	-1.3876	1.8118	0.51343	-4.086	-1.2293	0.64913	1.8267	0.13577	4.0728	4.3964	-0.43748	0.28434	2.2188	-0.25226	3.2594	3.8472	1.5391	8.1223	3.1154	3.6035	2.6203	5.8677	-0.84178
2.5283	-0.049644	-2.389	-3.7908	2.7152	-0.10474	2.5125	5.5265	-0.83707	-1.2684	-1.246	2.6528	4.2448	0.009617	0.47156	4.3295	2.6541	0.11033	-2.09	1.0874	-0.047761	0.75678	4.1198	1.4059	0.80719	-0.27125	-0.95051	-2.2062	-0.85228	1.2159	-0.56768	-2.1824	-1.0358	-2.0577	1.509	3.1009	4.122	2.7505	-1.6389	-1.7932	-2.0164	-0.21164	0.081446	3.5905	-0.41931	0.86974	-1.4536	-1.472	-0.16097	1.6789
-1.497	-1.102	0.57097	0.34703	-0.3726	-7.228	-1.444	-0.009306	-0.001153	-4.5588	-1.0423	-1.2643	-2.4647	0.13581	0.42665	-0.68533	-5.5022	-0.31231	-2.323	-0.87311	1.6759	2.6377	-1.4402	-0.030893	1.6417	0.13433	-0.40673	-4.3716	0.45632	-0.092583	2.5863	-4.6058	0.76407	1.5832	-3.2709	2.1002	-2.819	2.7229	-4.1136	2.4173	-2.8411	-2.0252	0.89387	3.9317	-4.8349	-1.5356	-2.4376	0.36207	-0.00079698	-6.2728
-8.4207	-1.3538	-0.56957	-7.7655	-1.2486	-1.8736	-4.2088	-2.2278	0.22071	-3.6092	0.54897	-0.45665	0.57963	-4.0033	-6.1795	-4.4243	-1.832	-4.3239	-8.2558	-4.9499	-3.2026	-4.0075	-5.0619	-1.3725	-2.6129	-6.202	-3.86	-4.0965	-0.80645	-5.8508	-6.0095	-1.1471	-3.355	-1.5676	-3.07	-3.235	-3.9287	-3.8116	-2.4333	-2.8578	-7.4237	-1.9665	-5.5136	-4.718	-0.9678	-6.4313	-7.2167	-1.2338	-4.6951	-1.4798
4.1824	4.2926	3.9583	-2.5251	-1.0762	5.7616	5.6065	-1.6453	3.4202	4.5888	1.3801	3.7497	-0.43601	1.8766	2.2847	-0.1629	-0.11261	1.4162	5.65	4.5575	3.1335	1.9877	4.7024	5.6384	4.8951	5.2717	2.8711	4.6099	4.4879	-1.9813	2.6446	2.1963	5.4768	1.0401	3.8805	1.2647	3.5586	6.7835	6.1833	3.7018	5.508	-2.3374	1.1144	4.8959	1.0002	0.55095	3.4584	-0.86402	1.9651	5.7626
-12.82	-13.238	-11.493	-9.1561	-10.947	-12.275	-14.823	-10.542	-9.2082	-15.044	-11.504	-12.054	-12.493	-10.397	-13.356	-13.693	-12.347	-9.6546	-9.3561	-6.002	-11.154	-10.827	-14.974	-11.657	-9.8635	-10.99	-13.227	-14.371	-14.748	-12.59	-9.1889	-10.83	-10.846	-12.113	-15.801	-11.652	-13.027	-11.038	-11.786	-13.498	-12.567	-13.388	-10.635	-10.035	-12.759	-15.057	-7.3658	-8.9608	-7.1394	-14.071
0.24507	1.9868	4.1164	1.8406	3.6739	5.3479	7.3049	0.48682	-0.11953	5.0093	1.6734	4.6822	4.5275	1.0065	2.1805	5.6321	1.6221	0.88533	-2.0113	1.3712	0.14312	3.5519	2.9184	1.6029	6.4888	-3.8763	2.1145	-4.4713	2.2008	3.4743	0.42715	2.1614	2.6144	5.5889	-0.47922	1.2572	2.3264	4.2448	5.3977	1.8404	1.3667	3.8082	-1.3993	2.0927	4.3215	1.0788	1.0657	-0.42104	8.5387	2.5514
-2.5897	-0.23674	-3.6825	-3.4086	-5.7937	-3.5208	-4.6348	-2.2089	0.026359	-1.88	-5.4117	-0.25611	-5.3251	-3.7854	-0.41419	2.2549	-0.47095	-3.7733	-3.7788	-2.0075	-4.1472	2.0448	-3.6366	-3.8851	2.8777	-4.5194	-0.85972	-3.1404	-2.5979	-2.5943	1.3008	-3.6537	-1.9032	-1.1999	-5.4473	-2.4973	-2.675	-2.4297	-1.3528	-0.44698	0.43867	-0.60953	-0.65328	-3.9352	-1.6837	-1.4366	-2.8924	-2.4175	-2.9675	-7.2219
0.91947	0.20964	-4.5392	-3.4156	0.18007	-4.3166	-5.1568	-0.87932	-0.79097	-5.062	2.442	-0.7515	1.6813	3.13	2.6417	-1.8217	-1.2151	0.53348	-1.4588	3.6205	-3.1114	-5.8042	6.1376	0.71958	-1.2866	2.3564	-0.27649	-2.8011	0.36832	4.5113	-4.0563	-3.6289	1.7513	-1.0948	-0.73063	1.4401	0.50122	0.42927	-0.58965	0.066615	-1.6327	-2.2028	0.39872	-0.86189	0.94368	-1.2693	6.5763	1.4942	-0.18871	-2.6894
-3.0664	-2.4617	-3.8846	-0.93758	-0.65102	-0.38668	1.1659	-1.6962	-1.611	-7.1628	-2.2062	-3.6232	1.3896	1.2818	0.19733	-0.43732	-7.5667	-6.6194	-1.668	-1.88	-2.1142	0.56419	0.48024	-2.6407	-4.0935	-2.9661	-2.4729	-0.28312	-2.9217	1.6138	0.40551	0.53464	-0.93454	-4.3342	-3.2309	-0.0045602	2.5748	0.51926	-4.2493	0.98036	-2.6411	-4.4123	-2.7721	-0.82769	3.4938	-4.4246	-0.46772	-2.5073	-3.6684	-2.8721
5.2064	0.15657	-0.40223	5.4917	2.9936	2.2806	1.6391	-0.71317	2.3634	0.55959	3.5997	0.98366	3.3322	1.9162	0.54318	2.4778	0.61778	2.7686	-1.291	-2.7513	2.5645	1.8819	-0.069609	1.8689	1.5742	0.17972	2.7113	-1.0908	-1.2121	0.31041	-1.6634	-0.06561	6.2778	1.0566	-2.1705	1.6765	1.7102	-2.6622	-2.1469	0.77569	1.4504	-2.1391	4.8698	3.4427	-0.67538	3.7523	3.5373	-0.90622	3.903	-0.012909
1.2352	4.5952	-1.7083	-0.7054	6.2639	3.3739	-0.27312	1.2184	2.097	-2.0921	0.52627	0.55559	4.8976	-1.7386	3.6965	1.322	-1.217	-0.80327	2.3625	3.2505	-1.2562	0.23501	3.6755	5.2793	2.5357	-1.7895	4.4228	-1.2484	1.9615	2.621	2.4374	4.2755	1.7978	4.404	1.396	0.5072	0.44754	-0.88738	1.9269	-0.066595	0.93955	-6.0015	1.617	-5.5464	-0.97635	0.72807	2.1312	0.94874	3.413	6.8296
-6.8703	-10.257	-6.8374	-3.2676	-4.7786	-7.0065	-6.4959	-5.1281	-4.2004	-4.7285	-5.5142	-2.2804	-9.1681	-5.7661	-7.0233	-0.859	-1.8821	-2.9529	-4.3166	-3.0694	-6.124	-4.2744	-5.4574	-6.663	-4.5188	-4.267	-10.319	-3.8062	-3.9319	-3.992	-3.7007	-2.4744	-7.9786	-5.0378	-6.0369	-3.9019	-6.1432	-6.2934	-9.2719	-3.2731	-8.472	-2.8312	-7.085	-8.8205	-3.1033	-5.1156	-8.0224	-9.1107	-1.2747	-7.285
3.3555	0.81211	-4.4608	-0.69718	-4.0515	1.675	2.8688	1.0018	-2.2267	-1.7224	2.5358	3.2089	-5.605	0.31369	3.9916	0.34742	4.1453	-0.70956	5.229	4.2087	1.3442	-3.2294	-0.94187	1.8842	-0.46801	-0.88623	-0.78061	-2.5296	-0.44706	-1.8906	1.3422	1.8678	0.79637	-1.9219	0.67451	-0.96547	2.8901	-4.3231	-1.7531	-2.295	1.0764	0.39039	-0.32513	2.1493	4.1829	2.274	3.1413	-0.61037	-1.8181	0.85129
-4.0905	-3.7612	-6.697	-7.6765	-4.1097	-3.2879	-6.0299	-7.5492	-1.8483	-4.7733	-5.9986	-5.6137	-1.4317	0.83378	-8.7818	-4.5456	-5.679	-2.1233	-2.9977	-2.9819	-5.5711	-5.5496	-3.9771	-5.6635	-8.8128	-5.4523	-2.177	-7.6278	-5.1858	-6.9771	-6.2808	-3.4988	-5.6289	-5.3927	-2.4469	-7.6633	-7.17	-7.193	-2.7219	-3.5214	-5.4006	-6.9481	-7.1599	-4.7924	-0.3764	0.18974	-1.7598	-6.5631	-5.536	-5.5931
-9.3026	-10.272	-4.9031	-8.6196	-10.698	-8.532	-11.575	-13.308	-8.7343	-7.2797	-8.9316	-12.872	-11.51	-13.011	-11.092	-11.103	-10.838	-11.548	-11.851	-12.295	-7.1264	-10.401	-8.4322	-9.3536	-8.9011	-6.0324	-13.5	-13.392	-13.222	-14.326	-10.02	-7.6517	-6.8654	-9.0828	-9.6186	-9.3782	-7.0184	-9.8003	-12.099	-11.589	-7.4364	-12.638	-15.99	-10.666	-11.214	-8.6126	-11.137	-9.3604	-8.4398	-10.648
-10.382	-14.38	-9.8947	-16.52	-14.727	-13.268	-11.013	-14.617	-12.609	-16.433	-10.833	-15.696	-17.593	-12.346	-18.011	-16.825	-15.927	-14.563	-15.261	-17.785	-12.919	-13.564	-11.016	-11.895	-13.222	-11.267	-13.714	-14.673	-15.976	-11.321	-10.079	-13.787	-15.827	-17.206	-12.877	-14.505	-8.4691	-10.15	-12.94	-14.951	-14.784	-16.287	-8.0141	-9.7492	-13.333	-13.106	-15.848	-13.505	-14.153	-12.617
3.8342	7.8634	0.45337	-2.0036	1.302	2.1683	1.5899	7.859	1.0816	1.2796	-1.7968	-0.35534	0.22063	3.0733	-2.9423	-0.0046161	-3.1628	3.9489	-3.0836	2.1598	0.52567	2.1426	1.9911	-2.6732	1.1611	0.14454	2.4903	2.1745	2.9304	-0.29033	-2.4498	-3.0202	1.6967	-0.28613	2.0274	-2.3481	3.5899	-2.352	-3.4068	-1.9793	-1.5772	2.2216	-0.29397	3.3134	-0.1379	1.8336	4.3368	1.4581	2.2933	0.44944
-0.45105	-5.2198	-1.8053	-0.26704	-5.9841	-5.2555	-3.7641	-7.8344	-1.9506	0.34022	-3.9714	-3.5104	0.028098	-7.9311	1.35	-5.4106	-3.2272	-2.0024	0.4144	0.69417	-1.695	-4.614	-3.3142	-5.6732	-2.7006	-3.2647	-6.2372	-3.3003	1.0069	-5.1647	-4.0191	-7.6753	-3.8256	-4.47	-1.9547	-3.3329	-6.5658	-4.4761	-4.0712	-6.6101	-2.1897	-1.4337	1.3633	-4.0877	-5.1887	-4.8647	-1.2524	-5.6861	-3.2352	-5.3762
-0.2253	-4.0646	2.0037	-4.2872	3.2239	-0.48734	1.8368	-3.1711	-3.6259	-0.33789	-0.7988	-2.5616	-0.67404	-2.6538	-3.811	3.3958	-1.7335	1.0108	-3.5731	2.3963	5.0224	0.81952	0.372	-0.56359	-2.5369	-1.0356	0.20216	-2.0989	1.0003	-5.0821	-0.0080957	-0.79256	-2.7763	-3.1571	-3.287	-4.9721	0.15512	-1.1281	-0.020256	2.5649	-2.8895	-5.4092	-3.5226	-2.7266	1.3483	1.258	-6.503	-2.8525	1.8648	-1.7464
0.49809	-1.9047	0.99025	3.4099	-3.041	0.045365	-2.5806	-1.4266	-2.8542	-2.7794	-3.413	2.3998	0.46542	-0.53538	-7.2517	-2.6196	-4.1976	-4.4904	0.80257	-0.238	-5.2888	-1.1956	-3.1832	-1.9282	-0.16158	0.97725	-0.3954	-0.49033	-2.5077	-2.4322	1.7787	-4.6103	3.8111	-0.20677	-7.4549	-4.9988	-1.0934	0.063309	-0.21017	-1.0774	-1.0799	2.1448	-6.3064	-1.2438	-2.4824	0.49406	-8.032	-4.5975	2.5893	-6.4275
-8.2094	-10.722	-8.3408	-7.0528	-11.819	-12.35	-11.311	-7.9173	-9.9062	-11.275	-6.8861	-13.673	-7.8404	-7.1134	-8.7171	-9.7446	-8.6823	-7.6913	-12.512	-9.7353	-7.0183	-7.1562	-5.6488	-8.5669	-9.2032	-7.2633	-10.449	-9.4948	-9.7384	-9.5315	-7.2109	-7.6782	-5.2902	-6.451	-12.688	-11.517	-5.7559	-9.9097	-5.4395	-4.6523	-9.6952	-10.394	-8.4642	-11.868	-9.2699	-11.059	-8.2141	-9.2185	-9.9476	-9.2545
-4.0711	-0.83696	-2.8942	-1.9604	1.9214	-2.3664	-1.7722	-4.1285	2.275	-3.8152	2.1338	0.16718	4.5132	1.8061	-1.7039	1.5915	0.17876	5.741	3.3205	-1.1319	-0.75908	-0.18524	-0.21045	-1.8857	-0.056773	1.2343	1.3134	1.943	4.7761	-0.45436	-5.4914	-3.6235	-3.2289	4.9503	-0.45696	-0.54401	-3.4504	-2.2747	4.3062	1.5526	-0.36827	0.53506	-4.8599	-1.1502	-2.0461	-0.18442	-0.02949	-1.5553	0.0012388	0.50244
4.7169	-2.5803	1.8392	4.1561	1.5239	0.80406	3.7791	4.5738	1.042	0.070377	2.1157	-0.14247	4.0875	2.7143	4.5045	0.65723	0.94297	5.3111	0.39204	-0.57706	5.1912	2.9752	2.4539	0.9737	-1.7421	0.47574	0.30847	1.3862	0.27923	2.5424	1.1759	4.6943	2.3279	-0.20497	5.2561	1.9711	0.031787	1.2237	5.6382	4.5168	1.8366	0.36894	4.9281	1.3	2.9595	2.7395	0.15501	2.7756	4.594	1.0658
-2.0287	-1.896	-1.2781	-4.9366	-4.7284	-2.4375	-1.0607	1.7608	-1.7613	-5.0173	-6.6834	0.78621	-6.5487	-3.0655	-3.7602	-4.8367	2.1027	-1.3978	-1.1349	-1.803	-3.8318	1.7981	-1.3669	-6.4605	-2.1818	-2.842	-4.4559	-0.25519	-5.0234	-2.5589	0.35956	-0.63251	-5.7472	4.7976	-2.9299	-0.72642	-1.2243	-0.61049	-6.7392	0.77504	-3.9317	-6.1214	-1.6864	-5.3493	0.99125	-4.8608	-5.9418	-3.1586	-7.3208	-4.5165
-16.898	-12.429	-14.176	-11.281	-14.963	-12.768	-16.525	-18.105	-15.288	-12.712	-12.281	-18.395	-16.346	-14.709	-14.239	-10.677	-15.622	-15.259	-15.58	-15.11	-17.943	-10.223	-14.855	-14.419	-12.842	-14.246	-16.927	-17.89	-12.845	-9.1288	-15.079	-18.877	-13.245	-11.183	-20.16	-15.496	-19.631	-16.628	-13.016	-15.065	-14.353	-14.06	-12.573	-12.481	-16.048	-12.869	-19.131	-10.784	-13.893	-10.476
-5.4755	0.29104	-2.3276	-4.0676	-3.3908	-4.7284	-4.342	-2.0438	-5.0778	-5.9661	-5.3895	2.4208	-1.6846	-1.6552	1.8999	1.796	0.049378	-3.9165	-3.3266	0.41438	1.7026	-4.2523	1.4343	-1.1585	-1.3828	-1.7409	-2.8037	1.0083	-3.5158	0.028661	-3.1539	-2.4517	0.28286	-1.8049	0.414	-5.2221	-1.1551	0.50942	2.0088	-3.4969	-3.1146	-0.75215	-2.9976	-5.762	1.1541	-1.8104	-5.0916	-5.0825	-6.1386	-1.6258
9.9245	10.143	8.8621	13.778	10.573	13.223	6.038	9.6119	10.724	8.3666	10.15	7.2138	11.825	10.938	11.229	13.822	5.6871	3.9269	9.2323	9.9945	8.5457	11.118	12.67	12.885	11.071	10.224	12.436	9.3393	14.083	9.6174	10.112	7.6346	10.345	6.5375	11.636	10.577	10.028	9.4238	14.218	9.4697	9.9848	12.901	9.4733	8.8917	6.9372	12.616	6.4683	8.7024	8.3075	10.407
-3.4483	-7.4319	1.2037	-1.7944	-7.4194	-0.17926	-6.485	-6.334	-5.0377	-5.0718	-3.188	-1.2316	-8.2861	-2.3674	-2.8732	-2.2903	1.9456	-2.9328	0.29249	-1.5557	-4.7947	-2.4342	-4.8255	-2.9342	-5.0199	-5.2049	-3.1887	0.14487	-2.9363	0.48487	-1.1033	0.19466	0.52009	0.66723	1.3717	-1.7775	-5.5124	-4.357	-1.203	-3.0495	-4.9504	-0.27679	-4.0288	-1.5361	-2.4993	-0.21564	-1.6727	-4.2592	-2.3698	-6.7902
-11.134	-10.491	-9.5257	-7.2092	-9.6944	-9.4553	-15.136	-9.7069	-5.081	-12.808	-9.2491	-8.7471	-10.234	-8.8159	-9.7785	-8.8843	-10.233	-9.2584	-9.808	-12.787	-12.288	-7.782	-5.2447	-10.21	-10.264	-10.922	-6.3216	-5.7625	-8.0645	-11.142	-6.7055	-15.942	-13.69	-9.0231	-8.4684	-9.1165	-9.2565	-8.4846	-8.8729	-11.73	-7.2395	-10.852	-10.662	-5.747	-9.2356	-11.102	-4.6039	-10.035	-8.1176	-4.1561
0.81723	1.2323	-1.3525	-3.8126	0.4056	1.5637	0.010921	-0.77805	0.64009	-0.88146	4.285	4.4629	-3.237	-0.91447	-5.1697	0.83905	-1.9906	-3.5625	1.9872	5.9513	2.0615	-0.13482	1.5406	-3.4134	-3.1544	3.3571	1.5425	-0.13769	2.3798	2.8899	-4.9189	-4.2538	-3.839	2.8705	-4.6724	-0.51151	2.3649	-1.9273	-2.2648	1.4033	2.9853	-2.2903	0.68086	4.1218	3.8631	-3.4864	1.1814	-0.40938	-2.8532	1.3156
-0.65285	8.1824	-1.5255	7.0743	3.7831	4.1077	1.3296	3.1311	3.2966	2.7859	4.0835	5.3578	0.46057	-0.99396	0.3215	5.4516	0.84266	1.6852	4.7971	5.6767	3.8611	2.8004	-2.4169	-0.29572	6.1351	5.133	7.2995	6.0911	1.0873	-0.030979	1.1884	3.2582	5.0418	0.90746	1.7006	4.2908	4.1148	4.7886	5.7099	2.8732	4.0375	-0.26376	1.5419	5.3962	4.6455	-0.067058	5.3107	0.82324	7.1368	1.5246
0.17996	3.2455	-2.3147	0.74014	-2.9064	-9.5402	2.0382	-1.1404	-4.7155	-2.858	-3.4817	0.78385	-2.2379	-2.1889	-0.69085	-2.1891	-2.4397	-2.1825	-1.7859	-0.14069	-4.13	-4.7897	-0.87968	-2.5384	-2.6634	1.2955	-1.9549	1.6065	-2.5241	-4.3507	-3.5071	-2.2545	1.9905	-4.359	-1.835	0.19245	3.3929	-2.3299	-4.5607	-4.2775	-1.8929	0.69868	-1.9845	-4.2174	-4.257	-4.6246	-1.5978	0.40877	-0.48924	1.0123
11.006	5.9613	12.748	9.8319	8.7583	9.5297	11.919	6.6823	9.1755	5.6618	10.793	9.822	12.234	12.516	10.817	14.287	7.5843	5.3993	9.086	6.7211	11.666	9.5251	11.335	1.7165	5.4094	5.498	9.177	9.2509	11.65	7.5346	9.5467	5.5741	5.0892	11.856	11.573	9.6088	7.5353	10.908	9.4032	7.8512	10.812	9.9231	11.961	14.546	16.107	5.6045	7.8953	2.3626	6.4628	9.7921
-1.8943	-4.9173	-5.6173	-4.7321	-1.7114	-3.3598	-4.5367	-3.3965	-2.3964	-3.8637	-1.5835	-2.1642	1.2014	-6.8999	-4.3207	-6.4343	-2.4251	-7.4694	-3.2695	1.09	-1.2793	0.78223	-2.6764	1.8561	1.4669	-1.0014	-6.583	2.0708	-2.4201	-0.12873	-1.991	-2.2061	-7.8271	-5.5764	-6.9741	-4.4742	-2.5034	-1.2313	-2.9776	-2.4228	-1.6606	-4.4267	-1.304	-0.99301	3.4159	0.35592	-2.3805	-0.97391	-2.0438	-3.4661
-9.7046	-12.394	-15.616	-11.971	-18.262	-12.467	-14.008	-12.562	-15.193	-12.393	-11.255	-14.736	-16.788	-13.85	-12.644	-11.277	-14.001	-15.75	-9.7612	-15.432	-14.061	-16.105	-14.504	-11.336	-15.435	-10.086	-17.886	-17.722	-19.123	-7.9772	-10.8	-9.2654	-14.706	-13.292	-14.634	-14.017	-16.276	-11.547	-16.195	-9.1746	-13.953	-10.313	-8.5997	-13.003	-10.913	-13.561	-13.801	-16.735	-15.224	-16.092
-25.701	-20.975	-21.873	-24.027	-19.986	-23.974	-23.547	-21.543	-23.934	-23.409	-22.008	-20.885	-19.104	-25.153	-24.298	-22.627	-22.14	-22.929	-20.068	-18.752	-26.674	-20.582	-21.714	-20.817	-23.11	-21.005	-17.556	-24.625	-24.398	-19.514	-18.183	-23.49	-21.485	-20.79	-24.109	-21.327	-22.078	-20.52	-19.157	-22.124	-22.594	-24.656	-18.526	-20.472	-21.615	-18.385	-21.994	-20.616	-28.036	-24.808
-0.074209	0.33362	1.6381	1.5243	-2.6242	7.4545	-2.8902	1.6399	0.72945	6.5136	-0.91769	1.8236	-1.3924	1.4351	4.77	4.3841	3.9411	-2.605	-0.79785	-0.43731	-2.347	3.6749	6.7388	0.70671	3.1371	-3.9736	0.50624	-2.6459	1.7622	0.34583	-0.71772	-0.95731	2.2144	3.8781	2.6625	1.9382	2.1976	2.5122	2.9858	2.5161	0.018357	0.83195	3.9944	2.9886	3.5795	1.9513	3.4395	1.1673	0.51153	1.6333
-9.5502	-3.7275	-5.9192	-3.0219	-8.1047	-3.679	-7.6802	1.9229	-1.5877	-7.0495	-8.3046	-3.7144	-3.5791	-4.5871	-1.5548	-4.5883	-2.2602	-2.3332	-3.824	-4.4283	0.10051	-3.0473	-2.4852	-2.0078	-4.6613	-1.7763	-1.4839	-2.4689	-5.9924	-3.9714	-1.3363	-6.4503	-2.5847	-0.99439	-8.0616	-3.1155	-4.9001	-7.2157	0.8155	1.9497	-4.3632	-6.5312	-5.9934	-3.8338	-4.7622	0.98066	-1.9121	-5.7179	-3.5637	-2.3497
-11.945	-5.8087	-10.544	-8.9491	-5.6772	-5.2853	-7.9687	-6.2518	-8.4092	-10.805	-9.0598	-6.7594	-13.713	-6.2723	-9.0786	-5.4359	-4.4747	-9.6283	-10.543	-8.2318	-10.162	-5.2936	-7.0057	-6.6057	-6.9407	-10.811	-6.3858	-11.454	-8.7304	-9.6532	-6.3341	-11.282	-5.5697	-10.325	-7.181	-12.049	-8.2062	-8.0411	-11.1	-7.5363	-9.9336	-8.172	-7.1519	-2.8093	-6.8793	-8.118	-8.6387	-8.2632	-3.6523	-7.3679
-1.3697	-1.1921	-0.22322	-7.6094	-5.2653	-4.377	-1.987	-0.85848	-4.0094	-2.673	-0.47014	-3.7739	-0.77758	-2.3741	-4.5257	-4.4915	-1.2437	-4.2957	-2.8087	-2.1948	-5.7749	-3.4435	-4.3339	-1.8732	-5.9331	-2.6727	-1.6351	-3.7555	-2.5238	-0.10609	-2.5539	-3.3919	-3.4838	-3.0326	-2.5221	-6.6258	-2.6988	-4.2862	-2.1633	-1.523	-3.5941	-4.2053	-1.8157	-1.4136	-1.8554	-3.9472	1.5246	0.9811	-2.1919	-2.5085
-8.2262	-6.9578	-7.7093	-6.3307	-3.6829	-6.9539	-3.3865	-8.3493	-4.7606	-6.5074	-2.1056	-8.6205	-5.4497	-9.1378	-5.6261	-6.2137	-10.477	-1.4816	-3.4251	-10.148	-5.7734	-8.5627	-5.8303	-9.0642	-3.344	-1.0641	-4.4301	-9.0676	-3.9989	-8.7387	-7.3567	-9.5179	-6.7184	-3.4701	-5.5839	-8.8548	-9.2288	-6.0034	-4.7087	-5.1463	-6.7606	-6.1705	-6.6359	-4.7037	-2.288	-6.2433	-12.562	-4.8299	-5.0363	-8.5483
7.8132	12.263	7.7284	3.5931	9.8489	8.2589	5.6406	6.6806	9.4154	7.452	9.3598	5.5694	9.0275	7.5754	7.6169	7.0775	7.2908	11.467	8.8346	2.4417	6.7845	7.6476	7.7724	9.7675	7.743	6.717	8.9551	9.2407	9.9723	10.981	9.2038	7.636	9.6936	4.6242	11.816	7.508	8.9851	9.4707	4.9117	10.761	9.9858	8.4157	11.308	10.298	5.1097	7.123	3.1418	9.0531	10.114	10.164
-1.9285	-5.9936	-2.6461	-2.6415	-2.6465	-7.1035	-1.7	-9.8248	-1.7933	-0.10365	-3.4586	-3.9101	-3.6286	-5.5151	-3.4137	-5.6183	-3.0997	-5.7077	-3.7372	-0.57982	-4.9475	-2.0064	-9.3957	-3.5737	1.3293	-3.1741	-4.725	-7.3416	-3.9169	-5.4105	-2.3246	-3.6344	-1.9256	-4.224	-6.0024	-5.0322	1.2123	-5.4344	2.0594	-1.6764	-0.99997	-3.0655	-7.6009	-2.7167	-0.36284	-0.83462	-1.1206	-4.1319	-0.91537	-3.8626
1.2059	-4.6307	-5.1027	-5.5563	-6.2641	-4.9401	-3.7129	-2.3015	-2.7267	-6.7584	-2.4753	-4.6185	-3.1092	-1.3561	1.58	-0.48506	1.7431	-4.6391	-0.23148	-4.5266	-5.1043	-1.9254	-5.1112	-3.8176	0.63135	0.072503	-3.2216	-2.6617	-0.12847	-5.0511	-5.776	-0.45023	-3.1925	-7.6456	-3.6596	0.10187	-5.1671	-3.4129	1.0924	-1.1562	-1.7842	-3.4982	-5.5628	-4.0135	-1.4198	-3.3979	-0.92566	-5.2663	-1.4849	-1.0001
-7.0834	-3.4857	-5.4092	-2.7345	-7.3121	1.2142	-1.5723	-4.9543	-11.593	-4.0187	-2.7948	-2.7178	-4.2263	-4.5329	-3.6349	-4.0338	-6.8812	-2.4298	-1.943	-5.0429	-4.8537	-5.3751	-4.7855	-4.5797	-10.518	-3.3044	-5.4927	-3.3512	-7.512	-6.1694	-4.9253	-3.3774	-3.1758	-7.8755	-4.0417	-4.5675	-5.5439	-6.3602	-5.326	-5.1898	-11.298	-2.4732	-6.1192	-3.8442	-6.8459	-5.0572	-4.5529	-3.5822	-6.9567	-4.7552
-7.7367	-10.377	-9.9573	-10.225	-12.592	-7.9458	-6.4257	-10.924	-12.256	-10.075	-7.9961	-10.875	-9.4218	-10.612	-7.5291	-4.6144	-8.504	-9.448	-7.9922	-7.6953	-4.5542	-12.108	-8.179	-9.0168	-9.8453	-11.268	-9.2085	-10.806	-5.7505	-10.064	-10.446	-6.5931	-6.5651	-12.205	-14.498	-8.0694	-11.053	-8.7594	-7.4798	-10.03	-8.0588	-5.5296	-11.456	-9.5239	-12.585	-11.448	-8.6171	-9.555	-9.3847	-10.842
-6.7933	-0.51001	-0.13071	2.7737	0.032682	-2.6594	0.2883	4.6957	-0.33716	1.9253	-1.1142	3.1795	-2.9237	3.2399	-1.7207	-4.0483	-0.63651	-4.532	-3.6631	0.34084	-6.8349	-1.0155	-2.5999	3.2731	-0.5664	-2.0925	-2.4947	-3.9126	1.5908	0.59898	-1.3818	-2.0631	-2.0946	0.65903	-2.5245	5.0766	0.80591	0.16761	-0.87424	0.98754	1.2656	-2.2318	0.4928	0.48199	-2.219	1.1336	-0.18037	5.3221	-1.8239	-0.72534
-7.3207	-5.2601	-5.0565	-13.023	-8.0176	-1.5303	-8.0957	-7.7285	-1.456	-3.666	-7.2691	-10.805	-6.9353	-4.3678	-5.5804	-4.6275	-7.0108	-1.7402	-9.0878	-6.0292	-1.7994	-7.5336	-6.4873	-7.9892	-10.575	-9.8349	-2.5334	-3.1677	-1.6255	-11.446	-1.6731	-4.7796	-1.2616	-5.9906	-1.0714	-4.3337	-1.0199	-7.5901	-9.2161	-4.1125	-7.7146	-3.7025	-7.3526	-3.0723	-3.5383	-4.7343	0.6931	-4.8292	-3.8404	-3.9377
-8.8323	-4.2557	-2.7939	-5.935	-6.4402	-1.9696	-5.2162	-2.4266	-5.1035	-3.4401	-2.5788	-0.75006	1.7161	-7.053	-1.5971	-6.9906	-6.2117	-1.5837	1.9793	-4.5238	-3.5208	-3.2669	-1.9877	-1.2526	-1.919	-4.8602	-6.4904	-6.1681	-7.4013	-3.9724	-7.6201	0.91296	-10.049	-9.5244	-7.946	-4.5246	-4.0181	-3.9023	-2.2749	-6.354	-5.9016	-1.7146	-1.2683	-2.5588	-2.6476	-4.5944	-3.835	-2.4034	-1.8945	-3.745
-8.9049	-12.517	-11.154	-9.8528	-16.839	-14.865	-11.332	-15.171	-11.201	-9.6084	-9.5806	-13.14	-7.9057	-7.3248	-13.239	-11.563	-7.1066	-10.41	-15.303	-10.102	-9.7721	-12.611	-12.485	-12.472	-9.2526	-10.723	-11.256	-7.9747	-13.916	-8.2965	-9.8632	-15.349	-10.814	-12.409	-10.061	-11.64	-15.22	-8.3555	-7.6505	-14.227	-11.631	-10.781	-7.3835	-11.592	-8.319	-11.776	-13.765	-6.6275	-14.515	-8.3835
-14.364	-10.959	-7.9415	-12.11	-13.55	-12.902	-4.977	-11.533	-9.9226	-15.195	-11.527	-10.918	-11.596	-10.75	-14.077	-11.546	-11.97	-13.619	-13.958	-12.353	-7.0675	-11.027	-12.371	-12.19	-13.457	-14.199	-10.059	-8.1458	-11.706	-15.346	-11.467	-13.972	-14.442	-8.2818	-7.9795	-12.52	-15.133	-7.1254	-13.84	-8.7623	-8.9688	-11.836	-15.433	-12.23	-11.202	-12.522	-8.4197	-10.37	-12.345	-10.829
-1.863	1.8368	4.1731	-2.72	-2.6854	3.8553	-3.3193	-0.17521	3.6815	-4.6439	-0.26524	-2.844	-2.9976	0.062548	-2.4572	1.8872	2.0035	-0.45085	-2.0614	-2.2513	-1.5522	-2.7674	2.5985	-1.5806	-3.753	-0.22277	2.8809	-1.9808	-0.035136	1.122	-1.0085	0.28198	-1.9607	0.92094	-2.427	4.0786	1.8195	0.033344	-2.2771	1.8194	1.9433	-3.0283	2.6654	0.72246	-1.3454	-2.316	-0.55582	0.78831	-1.3453	-1.1753
-0.57477	-5.577	-7.307	-0.81347	-4.2713	-3.9824	-0.56178	-3.8543	-3.5854	-1.3255	0.26793	-3.4781	-1.3732	-0.41042	-3.3497	1.8275	-4.579	-1.3167	-1.9925	-7.4766	-0.55129	-5.4626	-3.3837	-2.7063	-5.2242	0.44514	-6.5076	-0.67836	-0.14496	-5.3769	0.037808	-2.8155	-3.7711	-4.2621	-0.88749	-2.8373	-2.0009	-1.0701	-3.5883	0.40814	-2.948	-5.2022	2.8011	-1.2778	-0.94379	-1.1482	-3.6467	-4.1211	-8.185	-4.1342
-1.9323	-3.4189	-5.684	-4.4934	-2.9473	-6.0339	-2.6902	-0.87004	-2.1915	-3.2523	-4.8686	-0.80605	-1.6255	-3.946	-1.1901	-3.9582	-5.8468	-3.5622	-6.7877	-3.7924	-1.4275	-2.1065	-4.4852	-6.1353	-8.5403	-5.927	-3.4142	-0.46314	-3.7752	-7.4595	-5.6575	-2.1218	-4.4371	-7.1962	-4.2528	-3.5429	-4.6798	-3.6345	-3.1436	-0.2787	-7.1667	-3.1185	-6.8648	-0.46469	-3.3374	-2.8958	-4.1974	-2.0852	-0.57922	-2.4794
-3.5899	-1.5295	-0.63217	0.33208	3.2743	5.713	4.0942	-4.2614	-2.1859	0.46182	-0.9754	0.96509	-1.5786	3.1552	2.4295	0.18343	-0.39287	-1.969	-0.78655	-4.1319	2.9963	-1.953	-0.72575	2.3979	2.6812	1.576	-0.027997	5.4084	-2.4106	0.2517	0.36519	0.098677	-0.0072544	-0.43415	2.5219	0.6495	-1.4235	0.088543	1.1815	-0.42604	1.065	-1.6168	-0.098461	-3.0475	2.5436	2.1961	1.6745	1.0861	2.1419	-3.8797
0.11102	-1.7816	-0.18	-3.2923	0.31766	-4.4793	-1.7733	-3.991	2.9728	-1.0747	-3.712	0.25926	3.9225	-3.6601	-1.5669	-5.9103	2.2131	-4.3126	0.26102	-2.3241	-0.32457	-0.27946	-3.9409	0.51734	-2.2869	-4.8526	-3.2539	1.1765	0.30785	0.45802	-4.193	-1.7323	-1.2256	0.32813	0.61667	-1.6725	3.3901	-1.3635	3.4774	-1.6892	-2.8409	-1.7656	2.9152	-1.9698	-1.7032	4.1516	1.871	0.035167	2.7146	1.4693
-6.7377	-6.8317	-9.6561	-9.0389	-9.0013	-7.7051	-6.0974	-6.9829	-7.682	-8.0985	-6.9791	-7.396	-16.433	-13.669	-6.3615	-9.2314	-12.057	-12.566	-7.3724	-8.2407	-5.7509	-8.7065	-10.364	-6.7666	-5.6712	-7.8127	-7.8725	-6.4133	-11.097	-10.154	-10.574	-7.7616	-9.5796	-8.1107	-10.568	-10.519	-8.1293	-7.9387	-1.7877	-11.016	-7.3382	-9.8022	-11.603	-6.5001	-10.75	-10.497	-9.8295	-9.562	-8.3136	-7.8672
0.22935	-0.58089	2.7819	-2.3293	-3.3448	-0.12591	-0.59812	-1.2303	-1.4102	6.9231	-2.7538	-0.85964	-0.1301	2.313	1.8697	0.20015	3.6616	0.70199	-3.8812	4.1262	1.5417	0.93217	2.7706	6.3034	-0.87926	-1.8184	0.65897	-4.0922	-0.85081	-0.84287	-2.6465	-2.5767	2.5364	-1.2265	3.0252	-0.32498	0.27442	-0.2991	1.081	5.3295	-2.7218	1.6596	-1.69	2.0246	-0.78169	-0.22214	0.60897	-1.5829	-2.4292	3.1606
-9.2401	-6.3849	-12.256	-15.024	-11.139	-11.298	-11.399	-9.1543	-9.4963	-12.496	-12.751	-11.992	-14.835	-13.372	-9.885	-7.4547	-10.499	-6.7994	-7.1626	-11.494	-7.3432	-11.908	-9.966	-13.031	-7.7939	-6.7428	-9.4648	-10.878	-9.1909	-13.795	-13.919	-12.926	-10.911	-15.561	-9.275	-15.03	-14.115	-13.955	-12.554	-10.333	-9.71	-16.017	-6.4705	-8.4833	-13.172	-12.164	-5.0462	-11.243	-9.2619	-9.9242
-5.3773	-8.9627	-5.2313	-7.9582	-8.3883	-8.092	-6.6083	-3.695	-4.4847	-0.97943	-6.232	-6.1937	-5.86	-10.001	-6.0619	-5.2995	-8.5753	-4.6044	-5.206	-2.989	-5.4436	-3.5797	-1.914	-3.4538	-4.074	-9.1599	-1.7693	-4.2523	-7.6167	-8.1779	-5.5952	-3.5456	-2.4343	-0.90596	-7.7118	-1.9059	-1.3696	-4.4464	-5.4357	-7.8511	-2.1835	-0.94182	-3.3807	-2.2903	-5.5219	-0.15838	-5.6992	-6.3652	-4.2369	-4.0848
-4.0694	-10.877	-5.6549	-3.9302	-5.1838	-7.8736	-5.2729	-12.438	-4.4086	-10.176	-6.3022	-2.9712	-4.2998	-2.2542	-7.1565	-0.6098	-5.0698	-4.7568	-3.7478	-6.2897	-3.8779	-7.9712	-3.6421	-5.1988	-5.2177	-2.9627	-8.3445	-1.9654	-8.9373	-2.5954	-2.6339	-0.023925	-5.2729	-1.0568	-2.6282	-4.012	-2.0412	-4.4892	-10.856	-5.8308	-3.6165	-4.5405	-3.8196	-7.1718	-4.1684	-2.9024	1.087	-6.0729	-9.145	-6.8566
-8.0878	-2.4025	-6.2632	-2.2652	-8.6243	-1.2792	-0.19083	0.70039	-2.2748	-5.0654	-7.2553	-5.1347	-2.7134	-4.8195	0.19105	-7.7937	-2.6868	-5.6587	-5.5412	-3.5081	-8.0039	-3.9532	-3.3798	-8.3483	-4.6057	-7.3399	-5.1796	-1.2385	-7.971	-1.8846	-4.101	-5.8539	-6.6797	-3.9438	-4.657	-6.4928	-10.598	-8.249	-2.2603	-3.4992	-0.28805	0.96695	-5.8062	-2.9239	0.27048	-1.293	-6.0267	-3.9261	-4.7154	-4.3992
12.092	6.3312	8.0261	7.2818	7.4523	9.4431	8.6286	9.3138	7.4569	8.062	11.261	9.6219	9.7734	12.121	9.2174	10.746	8.4947	8.3563	5.8564	7.8723	6.5763	7.8337	10.082	7.0066	11.88	8.69	10.191	9.5796	14.02	10.857	7.3405	9.8636	8.5779	10.148	10.222	8.9863	11.852	12.788	8.6413	12.021	9.1539	7.4903	8.1938	11.287	5.8303	9.8902	13.168	10.852	10.886	13.36
-7.4718	-12.788	-7.8661	-10.275	-5.99	-7.4301	-5.3598	-5.6185	-5.5835	-7.4126	-6.7471	-11.808	-2.0012	-11.452	-4.3332	-5.7248	-7.4693	-2.9624	-6.2621	-9.5655	-5.4821	-9.5604	-8.2529	-5.3063	-12.664	-6.3635	-6.048	-7.8837	-8.7181	-6.8693	-3.3384	-6.6961	-11.974	-5.9334	-4.0312	-4.4353	-5.5092	-12.01	-10.086	-8.0582	-6.0091	-10.726	-10.221	-13.092	-3.7	-6.9459	-7.6653	-9.6692	-6.6185	-9.1891
-11.559	-7.7578	-14.473	-14.054	-13.129	-11.861	-12.939	-9.3484	-9.1382	-11.921	-11.024	-12.511	-6.1418	-16.242	-7.6173	-17.198	-8.0975	-10.513	-4.2614	-9.4899	-8.9154	-15.538	-7.062	-15.173	-13.458	-10.157	-13.456	-8.0707	-11.085	-6.5176	-10.702	-14.786	-12.088	-8.5204	-12.609	-10.486	-7.5943	-9.3468	-10.236	-9.7281	-9.3044	-6.9218	-13.35	-10	-10.628	-8.6013	-12.634	-17.106	-13.194	-8.6754
-11.613	-9.5877	-9.2962	-14.849	-17.096	-15.419	-11.888	-12.264	-15.884	-17.666	-14.164	-18.349	-13.429	-7.8575	-10.038	-15.097	-15.889	-12.539	-16.514	-17.527	-9.2567	-18.002	-11.202	-13.278	-11.453	-14.378	-12.942	-13.589	-16.891	-14.374	-13.726	-16.853	-12.46	-16.342	-16.538	-18.693	-14.836	-11.377	-17.205	-14.011	-14.795	-8.3643	-12.015	-13.343	-9.77	-13.931	-14.398	-16.639	-16.745	-16.569
-1.5303	-4.2557	-3.5786	-0.74585	-2.0416	-3.6537	-3.0197	1.6715	-3.9858	-2.9845	-1.204	-5.5494	-0.86653	-2.3384	-5.8229	0.33194	-2.7152	-2.1565	-2.4799	-2.4946	-0.99253	0.57895	0.4167	2.8753	-3.4454	-4.2148	-3.5036	-7.8328	-1.4446	-5.1479	-2.8594	-5.8196	-3.0445	-2.2725	-0.87116	-3.5603	-3.7669	-8.0561	-6.3272	-6.8514	1.404	-1.7672	-0.14977	-4.4083	-2.5374	-0.50668	-0.97803	-1.9885	-2.9714	1.4332
-1.6101	-2.7721	-4.3775	-5.9409	-0.69612	0.6876	0.92243	-1.0565	-3.7527	-4.8678	-7.003	-5.1425	-4.5201	-4.0171	-6.8538	-7.9969	-2.2635	0.46427	-6.1284	1.1455	-1.9069	-3.9467	-3.6486	-0.63505	-5.4351	-7.6572	-10.298	-5.7979	-4.8659	-3.5424	-4.9061	-5.512	-6.0358	-4.5595	-5.0276	-0.61675	-9.608	-3.3767	-7.8889	-5.9564	0.92984	2.6867	-5.4517	-3.4364	-2.8315	-4.7186	-2.1287	-6.2564	-1.1528	-7.0482
-19.902	-20.134	-19.455	-21.917	-23.237	-20.692	-18.748	-18.39	-20.993	-17.696	-20.796	-21.586	-16.291	-18.088	-23.401	-23.587	-17.937	-19.448	-19.142	-20.192	-21.598	-19.476	-23.82	-23.05	-19.337	-22.292	-21.312	-22.109	-22.396	-23.698	-24.145	-22.3	-21.469	-23.673	-22.9	-20.845	-22.453	-16.189	-17.289	-18.28	-20.849	-22.347	-22.662	-16.759	-20.938	-18.647	-28.443	-20.858	-20.462	-22.98
-7.1492	-10.256	-4.4774	-6.3481	-9.505	-5.8526	-4.763	-8.3229	-0.35454	-6.4288	-6.6477	-6.4626	-8.4702	-5.9405	-4.5931	-5.2306	-1.2222	-6.5808	-6.034	-4.1701	-3.7992	-4.3031	-5.9391	-3.6443	0.2988	-7.0196	-6.3329	-3.7864	-6.2643	-6.8028	-3.9291	-8.2602	-7.7288	-4.1192	-8.9577	-4.9781	-5.8238	-4.1737	-8.5207	-2.3532	-5.8767	-2.626	-4.5906	-6.6064	-3.8772	-7.9308	-9.0433	-5.1274	-4.9176	-4.7258
-4.1985	-4.9287	-3.2297	-3.384	-5.0913	-4.661	-6.705	-3.3749	-0.91306	-7.126	-3.3479	-8.3639	-0.98213	-7.3388	-3.7452	-5.8649	-5.7405	-1.4896	-2.7287	0.89229	-3.9336	-3.9819	-5.0766	-1.9965	-5.8748	-2.7311	-6.3391	-0.41737	-4.0613	-4.45	0.63438	-9.5892	-5.2235	-2.4005	-8.0972	-3.8989	-4.9542	-6.8224	-0.06029	-0.60374	-5.7287	-6.5476	-9.6521	-1.5941	-4.0953	0.24437	-4.9577	0.71398	-4.4892	0.49399
6.0381	6.7724	5.5717	5.5027	7.7843	11.903	7.7106	12.704	9.8321	10.126	7.0544	6.8858	8.688	12.783	7.3068	6.9641	9.9465	10.416	6.8456	8.2715	5.7922	6.8806	9.078	7.2243	6.5902	8.7688	8.5808	10.002	6.9081	8.3289	10.877	11.383	6.7666	5.6285	9.5757	12.304	7.7076	7.4071	8.0751	5.1808	5.6318	5.116	16.862	9.9251	7.0589	6.9193	8.6027	6.4289	5.914	8.7055
-12.621	-8.7252	-11.291	-5.8427	-8.2682	-10.15	-8.8129	-6.9662	-7.5776	-10.604	-8.9963	-10.394	-7.4516	-9.2526	-7.0413	-8.7047	-7.3073	-10.549	-17.005	-11.767	-6.3597	-7.059	-12.525	-8.7456	-10.032	-7.0992	-5.4787	-7.7411	-9.7634	-10.201	-8.1079	-9.9136	-9.941	-7.2952	-10.449	-8.1193	-13.032	-8.9807	-7.4326	-10.236	-7.1389	-5.3178	-11.327	-12.009	-8.9739	-8.1873	-14.764	-6.3545	-11.725	-9.8611
-12.076	-12.231	-12.041	-12.396	-10.189	-11.278	-6.6155	-12.295	-11.776	-8.8428	-11.373	-8.1973	-14.736	-9.8783	-11.129	-9.6129	-14.988	-10.114	-11.013	-6.7779	-14.11	-10.316	-12.994	-9.7568	-12.887	-9.8705	-10.253	-14.458	-8.7031	-12.23	-14.475	-7.3191	-11.571	-9.4976	-9.239	-12.395	-13.741	-14.369	-9.6726	-9.5064	-12.27	-9.4429	-14.552	-9.5422	-14.208	-7.3174	-8.0115	-11.464	-9.6749	-6.5059
-2.6837	-2.4622	6.5405	1.1571	1.9061	2.1668	1.2502	0.49144	3.7144	1.6179	-1.9263	-1.0784	8.9609	2.003	2.5196	4.3031	2.204	2.1906	-0.33639	0.56906	0.48733	3.1437	1.6207	-0.3468	-1.7711	-4.1283	0.95675	3.3317	1.2079	-0.38848	-2.6839	4.3253	2.6964	3.2216	4.862	-2.8294	-0.33046	3.3967	5.1332	0.3366	-0.093144	-0.63813	3.2423	3.6414	1.0285	-7.23	-1.2176	4.5815	5.6382	2.5527
-12.35	-15.196	-12.131	-15.856	-15.245	-14.465	-13.629	-11.002	-10.576	-15.857	-13.953	-8.3098	-13.56	-13.277	-16.369	-12.75	-15.794	-12.904	-13.439	-17.565	-14.629	-15.029	-12.133	-11.814	-13.484	-15.294	-15.893	-12.841	-11.461	-10.361	-14.334	-13.081	-10.654	-14.847	-13.202	-14.56	-14.487	-10.588	-14.639	-11.42	-13.066	-13.768	-11.19	-14.118	-13.319	-13.686	-16.635	-16.058	-16.691	-9.8698
-16.67	-15.668	-13.848	-13.789	-10.906	-18.417	-13.321	-14.55	-20.221	-14.136	-18.213	-14.555	-12.617	-10.18	-16.212	-16.979	-11.745	-11.915	-18.977	-16.931	-14.512	-14.945	-15.752	-18.33	-16.853	-14.959	-18.115	-13.116	-13.239	-19.356	-15.28	-15.523	-15.88	-11.77	-13.804	-17.998	-14.307	-15.91	-16.735	-13.916	-15.803	-18.309	-11.774	-13.113	-15.089	-15.997	-14.921	-14.048	-17.481	-9.1379
-0.24224	0.59691	5.5131	5.413	5.2733	2.3063	2.3516	3.433	-3.5816	-0.76655	3.1754	1.4249	0.42245	1.6164	0.26056	3.4367	1.5866	3.5937	9.0486	5.5213	3.5249	5.4684	1.4986	2.0069	1.5382	-3.4261	0.75615	3.0469	4.274	3.1943	-0.616	2.6657	0.016427	3.0746	2.172	5.5207	-0.077376	4.9201	6.0469	4.5328	2.484	-0.069591	4.4371	1.8815	2.9582	3.1651	1.3948	3.8675	5.8111	1.9662
-15.469	-12.787	-11.966	-14.708	-12.554	-13.557	-14.552	-9.4212	-12.926	-13.667	-14.061	-13.116	-13.775	-12.094	-14.332	-9.191	-16.164	-14.031	-8.6323	-10.895	-16.056	-14.122	-4.9887	-13.451	-11.841	-10.581	-12.872	-15.931	-10.132	-15.683	-13.866	-17.993	-11.233	-9.1577	-16.008	-9.8003	-14.44	-15.115	-11.559	-11.959	-13.894	-8.5661	-12.219	-15.416	-11.798	-13.632	-13.435	-15.102	-12.513	-13.053
7.5024	6.4044	6.5996	-0.56427	4.7641	8.9377	3.9248	1.0656	3.3151	3.9679	3.5575	0.26205	3.2074	11.995	0.027545	6.4645	2.3505	2.6231	2.0201	4.4826	2.7454	5.7007	5.4007	3.2691	3.0685	6.0699	5.481	7.9226	4.4489	-0.84005	1.1001	8.4027	5.5168	1.4785	1.8763	9.1599	4.8707	4.1648	0.032802	9.8469	3.6454	1.6355	5.8271	2.5267	9.1861	3.0958	1.1583	1.9128	7.0945	5.7899
-3.5481	-3.2666	-2.1304	0.078724	-2.1182	-1.335	-0.082793	-3.8251	-2.381	-4.2991	-1.6323	0.96944	-1.5497	0.41846	-1.5411	-3.426	-3.9432	0.89868	-0.24186	-2.5062	-0.40887	-1.6394	-1.739	2.6606	-2.1093	3.2151	0.16788	-4.1312	-6.3945	-3.1522	-0.18523	-3.84	0.4683	-2.6618	1.7997	-2.0856	-4.7948	1.214	2.3533	-1.693	-4.4829	-7.1902	-0.24588	-1.3999	3.0462	4.0111	4.5297	-1.8055	-3.434	-0.66769
-17.503	-10.26	-8.2407	-6.7839	-12.741	-12.34	-10.387	-16.429	-13.909	-9.7479	-10.06	-14.23	-11.045	-11.651	-10.988	-10.321	-8.8966	-14.095	-10.572	-12.803	-7.5364	-13.636	-13.557	-11.738	-10.18	-12.464	-11.872	-14.08	-11.566	-13.62	-10.548	-9.5769	-7.6031	-7.3692	-9.9906	-12.461	-13.072	-11.561	-14.654	-11.212	-15.823	-7.4147	-8.2216	-8.636	-13.677	-13.392	-17.486	-12.163	-14.824	-10.992
-9.3589	-4.206	-12.519	-12.869	-10.505	-9.8143	-9.0989	-4.7518	-2.8471	-7.2427	-8.3095	-10.521	-6.8933	-7.2336	-4.5814	-4.409	-4.745	-8.6861	-4.5649	-7.2122	-9.7756	-11.382	-12.47	-5.7842	-7.8071	-4.7189	-10.6	-1.8046	-6.9572	-6.6547	-4.0619	-9.3385	-12.602	-8.7252	-11.425	-12.905	-11.652	-9.3333	-6.3735	-7.447	-8.0176	-7.4077	-4.3232	-6.9382	-8.4071	-10.113	-8.6165	-6.8779	-4.241	-7.6508
-19.496	-23.728	-21.112	-21.348	-20.424	-25.657	-17.748	-19.709	-17.96	-18.754	-24.424	-19.011	-24.711	-19.69	-24.908	-20.695	-21.974	-22.768	-22.642	-17.922	-25.507	-20.822	-22.192	-24.424	-18.528	-20.661	-22.497	-24.08	-16.235	-20.426	-19.541	-19.034	-20.572	-23.856	-20.112	-16.117	-20.349	-21.343	-19.597	-19.462	-18.859	-24.984	-19.566	-18.873	-17.948	-19.78	-21.482	-20.426	-20.943	-22.308
1.1334	-1.5333	5.8641	0.74516	4.3412	2.4781	4.5992	7.4895	3.6498	4.9997	6.729	3.6116	6.3238	0.29347	9.6959	2.6033	9.1064	5.6233	5.5192	-1.5559	6.3477	1.6083	3.9073	5.1264	1.4192	3.2843	5.1945	4.0171	6.5313	1.551	6.8855	4.4353	7.7977	-0.54208	4.9076	4.3364	6.4474	4.3209	0.69232	4.2439	5.9089	2.6527	1.9771	1.2751	7.6896	4.567	3.8458	3.8342	4.7271	4.355
1.6962	-0.9767	-5.1864	1.011	3.1794	2.1268	-1.9253	-0.13375	2.0848	-0.94659	6.3465	6.1856	-0.044033	-4.356	0.57906	-4.2909	0.53923	-2.7825	1.3558	1.0015	-2.131	4.3469	1.3415	3.1112	5.3439	0.75148	5.8505	-1.2323	1.8637	-1.8262	2.1357	0.96441	1.0736	-0.25795	-2.7571	6.4013	1.7611	0.57744	1.0939	2.7664	0.50538	-0.72655	-1.7354	-1.8833	-2.5773	-2.2808	0.94872	-1.7236	1.1258	0.67618
6.9417	6.339	6.6499	10.855	8.6148	8.2142	10.938	6.0203	5.9879	7.8261	7.189	10.008	7.0963	7.5035	11.388	7.2159	8.2308	8.483	4.9924	8.8781	13.015	7.1039	8.2375	10.669	7.5766	6.5989	9.7576	6.0584	5.6733	6.8795	8.3815	10.744	8.2737	8.9116	9.0253	10.964	8.842	7.4648	8.2631	5.3028	3.8237	11.323	11.144	8.7094	5.9658	7.9138	7.0941	9.9014	9.5751	11.003
-11.855	-12.829	-12.503	-11.153	-14.677	-13.775	-7.6151	-10.001	-10.086	-15.596	-6.7018	-8.4048	-11.762	-7.8185	-10.489	-5.055	-10.978	-16.789	-13.41	-9.6411	-8.5926	-11.834	-10.262	-9.7862	-10.02	-15.186	-10.381	-9.6882	-13.216	-11.414	-11.561	-12.745	-10.561	-12.164	-12.693	-10.13	-14.116	-10.57	-10.222	-13.179	-13.769	-16.872	-11.057	-8.5013	-11.536	-8.3831	-8.5765	-12.221	-13.914	-14.008
-6.0785	-3.9242	-1.8921	-0.64633	-2.5574	-0.72898	-0.77488	0.19457	-2.5751	-1.3125	-2.9501	0.13984	1.7631	1.2358	-1.9551	-0.4683	-3.7002	-4.2059	-5.7118	-1.738	-0.94885	1.7337	-1.8459	-0.768	-7.666	-0.28231	-2.2969	-2.0483	-4.7939	1.3568	-2.3324	2.4607	-5.1174	0.34731	0.73202	-0.60733	-0.84509	0.24301	0.11476	0.062544	-4.0557	0.9517	-0.27481	-3.4388	2.6095	-1.3963	0.39586	0.58911	0.94873	-3.1135
-12.273	-12.372	-12.779	-12.688	-9.5351	-13.982	-10.406	-10.727	-14.023	-14.175	-13.589	-6.4659	-11.465	-7.0595	-12.68	-10.032	-10.63	-13.827	-9.5937	-11.857	-13.097	-13.842	-13.691	-9.702	-13.258	-14.86	-11.915	-12.008	-12.073	-13.097	-16.524	-12.111	-11.807	-15.99	-10.566	-13.74	-11.12	-8.2308	-11.956	-11.797	-10.743	-14.126	-11.992	-12.659	-15.735	-15.432	-16.597	-13.554	-13.151	-9.4869
-11.186	-15.989	-12.688	-9.5983	-10.419	-7.2721	-11.891	-9.2332	-9.0886	-11.337	-9.6898	-11.102	-10.769	-7.7279	-3.7879	-5.7523	-7.7327	-11.608	-9.5747	-13.447	-11.642	-13.506	-7.9525	-10.414	-12.76	-11.712	-9.5493	-13.937	-10.084	-14.185	-6.4325	-15.051	-9.4896	-10.148	-9.8176	-16.08	-8.466	-6.0497	-10.551	-9.0779	-14.357	-11.188	-3.1527	-9.7948	-11.914	-11.925	-5.4869	-4.9783	-15.319	-12.143
-13.102	-12.946	-18.338	-9.1002	-16.753	-10.986	-12.145	-11.505	-8.7189	-17.99	-12.388	-15.419	-10.878	-7.314	-11.345	-9.9237	-15.465	-16.651	-12.687	-11.295	-9.3797	-13.436	-12.327	-17.768	-12.906	-14.283	-12.656	-15.243	-16.49	-7.7579	-13.593	-13.435	-14.278	-12.128	-14.786	-8.1314	-14.301	-10.02	-13.072	-19.203	-10.246	-8.9753	-16.452	-12.233	-14.277	-16.436	-10.287	-15.504	-18.163	-9.7975
-12.06	-8.3843	-12.589	-11.045	-13.824	-8.713	-6.3361	-9.6568	-7.3433	-9.4194	-8.66	-12.729	-7.4545	-9.2073	-11.155	-11.168	-10.531	-7.6472	-14.439	-15.144	-9.9412	-8.9825	-6.7348	-8.7694	-5.2932	-8.2171	-8.4666	-11.864	-3.815	-12.339	-10.278	-10.121	-9.3045	-9.3444	-8.0408	-8.0263	-5.852	-10.693	-8.558	-9.0064	-8.8987	-13.958	-13.654	-9.7141	-13.947	-6.7564	-9.027	-11.741	-10.766	-3.9672
5.5765	3.7142	9.1655	11.343	4.5961	8.8395	4.4225	10.262	8.816	3.4626	6.6487	6.8382	2.1091	6.8495	2.3354	5.2539	5.9944	8.7085	5.0642	5.7358	8.675	8.528	8.0418	3.9346	9.7319	4.6506	4.6726	6.7193	8.894	6.3208	6.9601	5.0979	4.8772	6.5223	6.7814	14.09	10.067	6.7009	6.8706	8.6012	9.0243	7.8246	7.3379	7.3916	5.752	9.526	6.2613	7.4791	4.848	7.0727
1.5241	-2.8038	-1.5702	-1.9094	-1.7014	-6.934	-1.8447	-5.9599	-1.2094	-3.2961	-7.8343	-3.1266	0.66907	-3.8577	-0.79873	-4.6627	-7.2771	0.67995	4.247	-1.7479	-4.4713	-4.7577	-2.8803	-4.9235	-5.4409	-6.5556	-5.1828	-4.2808	-5.0848	-5.8621	-1.8113	-2.2978	-5.8474	-3.6375	-5.4325	-0.80126	-2.8988	-7.0989	-5.5952	-3.8245	-8.4365	-5.4747	-10.031	-6.9844	-6.5886	-5.6718	-3.578	-2.0909	-5.6826	-4.9948
-13.486	-9.0101	-13.63	-16.947	-12.647	-16.867	-9.7514	-13.235	-11.022	-15.998	-16.277	-14.728	-9.7296	-14.726	-13.488	-15.505	-15.599	-14.519	-14.019	-19.098	-10.088	-17.605	-16.018	-19.541	-14.874	-15.906	-10.621	-19.757	-17.498	-12.475	-17.986	-16.96	-18.265	-14.217	-13.615	-12.09	-13.129	-13.132	-13.777	-12.01	-17.138	-16.738	-16.727	-18.069	-14.188	-12.912	-17.528	-14.584	-13.729	-13.635
-1.0883	2.7349	-2.8185	-3.9252	-3.1932	-3.3675	2.443	1.3091	-0.14827	-3.4347	0.98221	-3.5493	-3.2419	-5.5855	-2.0529	-1.9984	-5.6583	1.104	1.2393	-3.5185	-4.542	-3.8165	-0.3763	-2.2687	-2.1618	-1.9977	-0.56529	-1.432	-1.2991	-1.4586	-4.1368	-1.5486	-2.1724	-4.1966	1.8783	-3.4626	5.1232	-0.14976	-3.6601	-3.2439	-2.1235	-3.1855	-1.6747	-0.26326	-2.9216	-5.0213	-3.1456	0.64246	-3.4412	-1.586
-22.677	-23.516	-21.392	-22.91	-24.822	-20.115	-19.61	-26.213	-24.622	-14.896	-22.853	-25.276	-17.458	-27.801	-21.652	-25.111	-25.417	-17.362	-21.435	-23.711	-20.823	-27.211	-29.595	-22.85	-26.576	-22.686	-21.934	-22.437	-23.607	-21.925	-23.721	-21.224	-23.165	-18.733	-20.284	-19.641	-16.78	-25.916	-22.966	-19.889	-23.257	-12.795	-25.217	-18.298	-20.603	-23.632	-19.036	-23.316	-25.498	-17.756
-1.8024	2.6645	-0.76099	0.46921	-3.8137	-2.4599	4.523	0.61608	2.8041	1.3589	1.6129	2.1071	3.9559	2.7409	3.6015	-1.0053	-5.0546	0.021006	-1.3393	-1.0543	0.089039	1.7722	-3.4939	0.054678	-0.77425	-3.7566	-0.70149	2.6428	-2.1036	0.17333	-1.9866	1.2084	-3.8424	3.1018	-1.2124	3.6647	1.3879	-0.53825	1.1979	-1.8693	-1.5084	-1.4856	-3.71	2.5187	-1.3711	-3.2428	3.9251	-2.774	0.76167	-1.6047
-4.8221	-3.1599	1.6017	2.3225	-1.3493	-1.159	-1.2704	-2.0655	-1.1357	-2.9956	-4.027	0.24447	1.7642	-1.7727	0.49197	-2.5508	-1.3742	-4.5335	-1.2257	-5.2258	-6.9908	0.47277	-0.11203	0.027655	-5.8044	0.29516	-4.9516	-2.2159	-1.5949	-2.5214	-2.4312	-2.8315	-0.59165	-3.7866	-2.4587	2.8883	3.842	-3.8834	-0.36253	-4.2382	0.96777	1.6596	-1.8566	-1.6913	-3.385	3.3047	1.6713	-4.1575	-1.1334	-5.2696
-6.3957	-6.8141	-3.6527	-5.6912	-7.073	-7.2614	-4.3168	-7.7499	-0.63919	-4.9496	-8.2656	-1.8251	-8.5407	-6.6192	-6.4023	-6.1651	-3.3585	-8.9545	-0.51273	-6.9426	-5.3852	-1.3583	-3.9991	-2.2202	-8.2469	-7.2452	-6.5542	-5.0513	-3.9045	-8.7103	-7.2459	-2.5083	-3.3197	-11.524	-0.94584	-6.3073	-7.3368	-8.265	-3.4028	-7.1718	-4.9897	-10.586	-1.1085	-6.3736	-4.0873	-4.0593	-3.5411	-2.5495	-9.4539	-5.795
-17.636	-17.224	-15.949	-13.482	-16.775	-14.728	-15.65	-10.462	-14.06	-16.577	-15.095	-18.818	-22.482	-14.981	-16.444	-11.899	-15.898	-14.39	-13.959	-20.518	-12.782	-12.399	-15.998	-12.734	-16.741	-15.757	-9.9645	-8.99	-15.415	-14.953	-16.791	-13.845	-18.071	-12.593	-14.082	-14.89	-15.542	-15.182	-13.128	-12.163	-13.343	-9.8637	-14.476	-22.499	-17.563	-14.837	-16.733	-16.956	-11.911	-15.806
4.579	-0.12038	4.1261	0.14991	-5.0642	0.89622	-1.6579	2.8201	-2.3192	0.92641	1.1096	-2.1897	0.53081	3.3747	3.7921	2.5041	5.1729	-1.6965	0.49511	3.2609	-2.2505	1.9332	-2.9415	0.56554	4.3207	-0.25507	6.2723	6.8006	1.6846	-2.9949	0.063282	-2.221	-2.4443	-0.12946	0.22963	1.6047	-0.8566	-1.9427	0.0011212	5.2127	3.5582	4.7454	0.43294	1.2046	2.5506	-0.24894	-0.30012	5.1478	0.51526	1.8164
-17.353	-15.243	-17.232	-15.019	-12.025	-14.126	-17.608	-16.226	-12.263	-11.79	-17.933	-12.719	-10.145	-12.971	-18.253	-13.631	-11.818	-16.17	-14.649	-12.528	-12.684	-12.982	-13.543	-16.059	-14.951	-15.907	-15.377	-14.835	-13.974	-14.478	-12.715	-18.627	-13.112	-12.286	-15.814	-12.391	-13.5	-17.314	-17.493	-16.621	-14.731	-15.832	-15.011	-16.45	-11.935	-13.218	-15.024	-17.826	-14.453	-15.801
6.4831	8.5799	10.123	7.0327	7.7962	4.7475	6.9255	6.7193	2.6524	10.433	3.3544	4.9666	4.513	1.2205	4.7114	3.2255	4.6572	7.386	7.8248	1.687	3.4528	4.8767	6.7463	7.9018	5.0799	4.1381	6.8986	2.8179	5.4715	5.8181	4.6114	8.0306	4.1944	4.4189	6.498	5.0706	10.64	4.4283	4.244	7.3256	3.6857	6.1737	8.5171	8.4096	6.3063	4.2335	8.592	9.7405	0.72986	2.4729
-2.159	-6.2522	-4.934	-3.9995	-2.3956	-5.7058	-7.6041	-5.1849	-1.8883	-1.7149	-6.3082	-5.6876	-5.5537	-4.4335	0.57191	-3.406	-5.3262	-5.0823	-0.78459	-4.8422	-2.3832	0.30624	-3.9257	-6.7039	-4.1628	-6.2363	0.52374	-5.0706	-4.3515	-3.2118	-3.9918	-6.6555	-4.5537	-7.7358	-9.5263	-8.1845	-6.6523	-2.9669	-6.5272	-6.2736	-7.2298	-3.7028	-1.4644	1.0331	-1.3427	-2.9291	-4.7491	-5.2377	-4.5159	-5.3953
-20.636	-21.754	-26.987	-20.547	-22.332	-22.361	-21.924	-19.287	-24.426	-22.621	-18.604	-22.716	-23.683	-21.431	-23.66	-21.732	-19.638	-23.986	-21.16	-22.827	-23.125	-18.024	-19.527	-16.936	-18.876	-23.883	-23.516	-22.882	-24.948	-19.353	-18.734	-18.575	-19.592	-25.184	-18.657	-22.384	-22.227	-19.494	-23.776	-20.516	-17.686	-25.337	-20.618	-18.359	-21.844	-18.655	-23.296	-14.583	-24.514	-21.616
-1.4961	-0.4698	2.5575	3.9666	0.6036	0.91328	0.90643	5.589	2.6411	3.0457	2.4787	1.0502	-2.1282	1.055	3.6214	-0.07579	2.6464	2.5447	2.096	0.010631	-5.4864	-0.607	2.6449	-2.4324	-5.5791	-0.36016	-1.7762	4.819	6.8888	1.6184	-4.4146	0.17033	1.0372	5.8449	2.4312	-0.065124	0.89763	0.77727	5.5107	0.33503	2.6537	5.7094	-0.55547	-4.6298	1.4187	0.99477	2.4739	-3.5954	2.6845	2.7355
4.2236	1.9453	6.7892	4.7155	6.4575	4.073	2.3204	9.2353	4.6415	1.5975	4.1009	7.5968	3.2275	5.916	8.1978	5.941	6.9015	2.0985	5.8282	5.552	3.4946	8.9948	3.0061	4.2447	4.6841	6.389	3.6108	9.262	3.475	6.1194	1.3671	5.6349	2.0245	4.8744	4.6029	1.6853	7.7188	0.63845	5.5458	4.9891	1.5985	-2.2865	5.2383	1.832	5.3943	5.3031	6.6118	2.5865	-0.35336	6.5048
-6.8587	0.10297	-3.68	-4.0485	-2.7384	-5.3774	-2.8246	-3.7481	-6.8589	-2.6774	-2.8486	-6.8783	-3.6677	-9.1371	-9.2881	-3.0109	-6.3951	-7.9511	-8.5909	-6.8757	-2.5584	-7.2663	-3.5573	-3.6724	-5.1475	-3.9114	-1.6342	-0.62861	-4.3591	-5.8981	-5.66	-2.4303	-3.4672	-0.29788	-10.54	-2.9934	-8.6344	-2.1839	-5.8832	-2.7897	-2.1602	-5.2819	-3.2372	-4.4751	-4.2312	-4.0586	-3.4721	-3.62	-2.6333	-3.0269
-7.6367	-5.3551	-3.9066	-1.4661	-1.952	-7.6183	-4.9882	-3.977	-4.9712	-5.8758	-3.2751	-1.6776	-2.5414	-1.4822	-6.3991	-5.2191	-3.4686	-1.285	-4.0066	-4.6166	-1.3396	-6.5048	-0.087059	-6.3547	-2.6838	-8.4683	-0.041407	-3.3709	-2.7352	-2.783	-1.9348	-3.7435	-3.9156	-4.948	-1.6728	-4.0239	-6.9262	-3.3039	-4.1564	-6.2024	-5.6923	-0.12477	-2.9478	-6.4858	-2.3049	-3.1137	-2.8023	-4.73	-3.8899	-4.5876
-0.51756	-1.0191	3.0823	0.68262	1.9241	4.378	3.2047	-2.4591	5.4029	1.9067	-0.060037	-4.0532	-1.5696	0.63108	-1.37	-0.23659	0.84665	0.80701	0.93908	-0.057411	0.76555	3.001	3.8139	3.259	-4.7671	0.089896	-0.46705	0.73042	2.7963	-3.3228	3.202	-0.97666	0.88813	0.53705	1.096	2.939	0.30461	0.65945	2.9184	-0.7453	2.61	-2.6815	2.0883	0.16041	-1.8922	1.2846	-0.28625	-0.86223	-1.9975	2.1528
-8.8463	-10.184	-10.399	-10.807	-7.1984	-9.9289	-11.177	-5.8713	-8.3208	-5.1972	-10.614	-8.6568	-8.747	-8.2444	-11.562	-11.999	-5.4467	-7.0262	-9.3045	-5.0199	-7.0907	-11.636	-12.491	-3.5175	-3.3502	-9.9814	-8.6773	-7.5824	-9.2577	-6.9436	-11.53	-7.9157	-8.0599	-11.742	-8.6782	-6.2081	-5.1873	-9.8052	-7.7047	-4.1085	-11.348	-10.442	-9.8025	-11.586	-9.9831	-12.229	-9.8507	-5.0203	-8.473	-7.0998
-17.423	-12.849	-11.526	-13.807	-14.43	-5.0332	-10.854	-14.455	-12.209	-10.876	-8.0718	-9.2553	-6.6222	-11.191	-15.679	-10.115	-11.312	-13.477	-11.11	-13.296	-9.6636	-13.146	-13.434	-10.864	-12.139	-11.764	-14.29	-10.158	-10.89	-11.229	-10.914	-13.834	-16.963	-12.555	-8.7032	-12.412	-12.432	-12.112	-11.905	-9.7783	-10.977	-10.712	-8.6671	-11.686	-11.677	-14.667	-10.236	-11.424	-12.022	-12.386
-3.8539	-7.2626	-1.4889	-0.97929	-4.8148	-2.1124	-3.1591	-4.4207	-3.2463	-0.85906	-8.1939	-4.4924	-1.8513	-3.6213	-6.0634	-8.5512	-4.8229	-7.2158	-5.6731	-3.4947	-2.1857	-2.9658	-7.3425	-4.5709	-2.0461	-4.4723	-3.8659	-7.8177	-6.1853	-6.6485	0.05675	-4.2651	-4.4111	-5.6745	-8.3351	-1.506	-3.9367	-2.4587	-3.7079	-7.4297	-4.183	-3.61	-0.44826	-3.4742	-6.2366	-4.2551	-2.4056	-5.1753	-5.6416	-4.2783
-1.5254	0.69842	3.4688	2.5255	3.6839	-0.77477	-1.716	3.5084	-3.5006	8.6069	1.58	3.5762	1.836	3.0015	0.47516	2.2548	2.5535	6.785	-1.1471	-2.4632	1.8826	3.8892	3.7664	1.9502	0.98878	3.7493	2.292	1.2616	-0.11674	-3.9544	2.667	6.1098	2.2716	4.2463	4.7358	7.5353	-1.3172	2.2089	3.0899	5.997	1.475	-0.24883	4.219	7.0444	-0.83291	-1.5583	0.55041	0.21301	2.2545	5.6337
-5.8634	-4.088	-2.1396	0.99825	-1.257	-3.0374	-3.0925	-2.7076	1.2998	-0.26952	1.8919	-3.5942	-2.3921	1.234	-3.3641	1.019	-2.0711	-1.0241	1.7844	-2.6842	-3.3268	-3.49	-6.0597	-5.0504	-1.4921	-1.782	-5.8826	0.37887	2.5107	-6.467	-0.39353	0.35595	-4.0664	-2.122	-1.3948	-0.13461	-2.2154	-6.2234	-2.8355	-4.0038	-0.35093	-3.8703	-1.1222	-2.6734	-2.4478	-3.7088	-2.8825	0.088966	1.5278	0.014893
-18.074	-20.619	-24.497	-19.158	-13.473	-15.944	-19.24	-19.802	-23.648	-21.489	-20.157	-21.137	-20.854	-23.353	-19.823	-21.016	-20.427	-21.144	-22.842	-22.712	-24.41	-21.684	-20.636	-16.782	-21.218	-21.404	-19.218	-19.626	-23.05	-17.814	-21.131	-17.078	-18.072	-23.588	-20.711	-22.534	-18.664	-23.195	-22.951	-22.042	-18.999	-20.678	-19.864	-18.988	-21.173	-21.729	-23.169	-24.04	-20.475	-16.042
-11.445	-10.13	-10.032	-10.966	-7.8583	-12.575	-8.8748	-8.5489	-5.3834	-3.5806	-11.681	-8.9368	-11.78	-8.2071	-11.078	-4.0147	-7.6275	-14.331	-13.337	-9.0909	-5.8708	-9.3693	-6.5521	-10.304	-9.8522	-11.243	-10.518	-7.3384	-7.9956	-7.1148	-7.3283	-6.0365	-3.3841	-4.6919	-9.4042	-5.3889	-5.862	-10.617	-9.3588	-8.0872	-16.166	-8.7617	-9.7915	-6.3099	-11.444	-7.2038	-7.8971	-7.507	-11.984	-9.3355
-10.181	-7.9398	-6.8292	-3.9355	-6.6869	-12.487	-10.037	-12.245	-8.7952	-9.382	-6.7761	-10.752	-4.169	-7.2722	-8.1169	-11.963	-12.005	-8.4723	-12.973	-9.0383	-10.012	-12.276	-6.5038	-8.7176	-11.827	-3.5911	-15.31	-8.7215	-11.053	-5.3722	-13.849	-12.467	-9.26	-8.2453	-10.339	-8.3619	-6.2292	-6.5266	-8.8178	-4.5024	-9.8814	-11.257	-8.6061	-11.801	-12.859	-6.305	-9.6804	-4.6178	-14.487	-14.235
-8.1721	-5.1061	-3.8351	-1.8683	-2.7173	-3.3145	-11.965	-7.6826	-7.4611	-4.4966	-11.688	-2.6058	-0.77141	-5.0346	-11.397	-4.6591	-4.1957	-10.476	-4.3661	-9.4035	-7.5574	-3.4308	-9.696	-7.4724	-4.1663	-5.3768	-10.073	-3.8502	-7.9521	-4.3634	-7.1011	-7.9981	-5.5977	-6.5325	-5.6806	-6.9084	-7.6794	-6.9715	-8.5308	-9.8869	-3.7313	-7.718	-10.533	-6.6637	-5.147	-6.5867	-6.8324	-11.894	-11.928	-7.0953
-17.944	-14.543	-14.557	-8.8242	-8.3651	-16.161	-18.441	-14.939	-12.22	-14.962	-10.834	-16.276	-13.307	-16.545	-15.792	-13.191	-12.928	-13.789	-19.975	-13.395	-12.726	-17.118	-14.593	-14.8	-16.741	-13.459	-12.539	-18.023	-13.344	-16.309	-13.648	-15.497	-13.421	-15.577	-8.1272	-16.585	-13.452	-14.67	-16.807	-12.56	-14.795	-14.166	-17.023	-18.655	-18.962	-14.144	-13.394	-12.402	-15.334	-14.922
-4.1974	-10.192	-6.1939	-5.0986	-6.0219	-5.8653	-7.0454	-12.088	-9.1293	-7.8727	-12.072	-9.0452	-12.992	-7.3842	-8.3332	-8.9822	-6.2312	-6.2416	-8.2499	-4.8252	-9.1318	-8.5416	-7.2269	-5.0576	-8.1101	-6.7045	-9.6653	-8.2723	-8.2412	-7.2835	-10.095	-10.27	-12.744	-14.71	-9.0295	-7.1363	-6.7969	-6.9578	-11.893	-8.5613	-13.956	-7.6998	-7.4047	-8.4095	-11.348	-13.111	-13.398	-13.72	-12.429	-8.771
-6.3522	-6.5594	-6.7597	-5.3017	-4.944	-0.74157	-0.43662	-4.6467	-7.0474	-9.2822	-0.88058	-5.4715	-7.277	-5.2711	-8.3254	-6.9891	-6.714	-4.8198	-3.81	-6.6123	-2.8996	-9.3493	-6.1992	-7.8451	-6.6699	-6.2029	-5.4153	-5.3642	-1.7404	-5.6368	-3.181	-4.9378	-5.8156	-6.6105	-5.8753	-1.4227	-3.3169	-4.4728	-1.0475	-6.8394	-8.2149	-0.7498	-4.9579	-5.3313	-1.7323	-4.7543	-6.3545	-4.8216	0.16476	-7.4669
0.95447	-5.1389	-0.95219	-1.5713	-2.7612	-2.6525	-1.3262	-4.3599	2.9238	-6.2088	-0.7995	-1.7456	-1.1767	-0.79149	-0.20614	-2.4844	0.57217	-1.8496	-2.8502	0.72026	0.89533	1.3536	-6.1811	-0.874	-6.2556	2.5022	-1.2539	-6.0953	-1.3227	-1.8478	0.2257	-2.7472	-2.3425	-1.6296	-4.046	-4.0178	-4.4741	-2.0985	-2.9489	0.34095	-3.4812	0.0092168	-0.95086	-3.5229	0.077512	-4.7543	-2.8056	-5.2551	-0.2591	-1.9616
-7.8242	-15.236	-15.404	-13.842	-14.043	-12.874	-12.624	-13.431	-14.316	-15.828	-9.6656	-16.441	-17.378	-14.106	-16.349	-18.853	-15.724	-12.658	-13.097	-19.666	-10.116	-13.648	-12.442	-10.218	-12.495	-10.505	-17.296	-7.2683	-11.978	-14.775	-13.424	-14.026	-14.338	-17.895	-11.736	-13.609	-15.177	-12.289	-15.246	-14.949	-13.279	-10.336	-10.838	-10.261	-15.363	-19.234	-15.814	-14.866	-12.615	-8.104
-11.147	-17.862	-11.778	-12.665	-7.5439	-8.9992	-11.692	-11.563	-13.54	-11.121	-6.8804	-9.0356	-10.566	-5.0934	-6.9843	-13.815	-11.768	-10.65	-11.759	-10.165	-9.4991	-8.2874	-9.726	-13.03	-14.996	-10.544	-14.921	-10.498	-16.684	-8.9208	-11.772	-10.144	-8.4296	-8.4916	-11.256	-12.448	-13.093	-12.127	-8.9173	-8.0572	-8.9439	-10.646	-15.491	-8.3758	-7.7141	-14.546	-9.6461	-8.7175	-7.044	-9.572
-17.917	-20.613	-19.771	-23.976	-14.481	-18.406	-19.718	-20.527	-18.9	-21.568	-21.063	-26.189	-23.024	-20.149	-24.474	-22.234	-19.816	-18.013	-24.145	-17.115	-22.549	-21.18	-18.229	-20.306	-19.453	-18.057	-24.024	-21.463	-17.286	-19.702	-26.401	-14.075	-17.554	-17.479	-21.955	-22.656	-22.295	-18.611	-20.114	-19.01	-20.69	-18.984	-23.986	-18.222	-20.565	-22.647	-22.273	-18.399	-23.088	-21.047
0.28542	-2.0713	-0.61227	-1.7152	-0.089891	-2.6796	1.8342	-1.2502	-2.113	-7.7843	-6.7402	-4.4112	3.2202	-1.372	-4.4431	-2.227	-8.2016	-4.4634	-1.8598	-0.65802	-2.0275	-3.4785	-4.4776	2.3464	-4.2907	0.21998	-7.6835	-2.1239	-0.65356	-4.9879	-3.2149	-2.9237	0.85278	2.6198	-5.1633	-2.511	-2.4633	0.75366	1.6375	-1.3072	0.084797	-3.5222	-2.1394	-2.12	-1.7871	-2.4243	-2.1648	1.061	2.621	-2.774
-9.8405	-18.882	-18.088	-13.004	-13.827	-16.575	-14.541	-16.559	-15.905	-19.836	-13.52	-12.524	-16.692	-13.814	-13.902	-17.392	-18.237	-13.792	-20.833	-13.661	-18.281	-12.564	-18.08	-19.241	-10.671	-16.42	-12.205	-17.033	-14.247	-14.722	-17.243	-14.565	-15.39	-9.9658	-13.112	-15.74	-19.508	-11.903	-13.903	-16.549	-10.292	-16.509	-16.019	-16.778	-10.303	-17.672	-15.378	-11.111	-13.099	-10.214
-8.4268	-5.8603	-3.3874	-9.8989	-10.791	-6.4118	-5.9648	-5.8266	-7.4673	-3.2049	-8.0038	-11.985	-9.3658	-8.3889	-3.0156	-9.1222	-10.626	-6.9527	-10.125	-5.7127	-6.2452	-8.0426	-5.3974	-8.283	-4.7792	-5.7887	-5.1987	-3.2599	-4.135	-11.917	-6.8961	-1.2803	-6.6602	-9.0288	-6.1615	-7.0616	-1.3551	-11.741	-9.5551	-9.5989	-6.2784	-9.8919	-5.0798	-3.7592	-7.6721	-8.9801	-10.653	-10.228	-5.9484	-6.1904
6.4054	5.3266	6.0772	5.2578	8.5756	5.9427	7.2426	5.1931	8.154	6.2614	5.2465	8.8584	4.6122	9.3549	7.3832	1.2521	4.5921	8.1073	8.9818	7.6711	6.6764	4.6908	8.7758	5.7865	8.62	7.287	8.284	7.9601	6.3025	1.7377	7.1094	6.7134	6.2046	4.134	9.8811	8.2629	1.1898	10.643	5.0671	2.5217	4.0105	6.3009	7.4876	6.5004	10.073	7.5539	9.0161	13.39	6.7377	5.1514
-4.7116	2.5544	1.9651	-0.69897	1.1236	3.4179	3.0725	-2.2895	-2.7915	6.0421	-1.3767	0.94418	-1.3835	-0.079587	0.80717	-0.99225	3.1712	1.8389	-0.1431	-0.020548	0.36259	-0.8349	2.3107	-0.99891	1.5098	0.31307	1.7237	-2.1214	3.0363	-1.3057	1.2363	-2.115	1.9917	-7.0063	-3.5249	-0.98593	2.308	-1.4391	2.4157	1.0602	-1.7987	-0.022634	3.7068	-1.638	1.1426	6.3889	-0.73038	-0.42266	-0.90581	4.0883
-12.586	-12.68	-7.5215	-13.849	-14.651	-10.973	-9.1088	-5.9252	-10.442	-11.147	-15.349	-10.535	-12.748	-13.203	-11.277	-11.188	-11.975	-9.0833	-13.637	-11.854	-5.9026	-14.168	-10.405	-9.1924	-2.597	-12.113	-12.062	-10.376	-8.0578	-8.8338	-8.8442	-8.8235	-6.2552	-8.7076	-13.723	-10.923	-11.216	-11.735	-10.676	-13.063	-9.6111	-10.142	-10.842	-11.384	-7.3703	-8.7742	-7.8007	-9.5515	-10.336	-12.639
-4.1191	-4.7826	1.447	-6.9265	-4.195	-5.0689	-1.5784	-5.183	-1.813	-0.69364	-0.39775	-1.6697	-3.5291	-2.4249	-2.2075	-5.3287	-1.8993	-4.7018	-6.2427	-2.5235	-2.0387	-1.4577	-1.1303	3.1166	1.1468	-1.9707	-0.85998	-1.2326	1.1215	-1.8988	-2.8772	-0.8441	-2.3588	-3.326	-2.1836	-3.4256	1.3899	-3.1075	-2.9089	2.4658	-2.469	-4.3884	-6.0443	-5.6727	-4.743	-1.5725	-0.11366	-2.988	-4.083	-4.5971
-4.71	0.68479	0.69295	-1.6027	-2.8958	-1.5645	-1.2563	-2.8269	-7.3375	-1.6173	-2.7362	-1.5697	0.91098	0.7711	-1.2992	-4.606	-0.94331	-0.7358	-4.8979	0.10265	-3.1015	2.3016	-3.1592	1.0171	2.5179	1.8101	0.19611	-5.7779	-1.8917	-2.1361	-4.7338	-5.0395	-1.8549	-4.3402	-1.0435	-3.3217	1.6722	-3.0648	-5.0817	2.5012	-0.55526	-0.024401	-1.5088	0.42972	-4.7645	2.4228	-1.8511	0.84406	-2.185	0.52905
15.069	8.3091	7.2384	8.7293	12.052	10.177	11.143	10.211	5.4751	7.2077	10.488	8.2348	11.491	8.675	6.4155	8.7436	8.8446	7.9328	7.6683	10.059	10.513	10.633	8.6274	10.667	13.653	11.021	6.8332	11.638	8.4422	14.345	10.194	12.527	10.437	13.011	10.127	7.9835	11.462	13.252	10.354	11.923	12.655	11.42	8.2943	10.616	11.354	12.837	5.3592	9.6546	13.21	9.0589
-6.3444	-5.5337	-9.1906	-9.8317	-10.127	-6.3129	-9.8844	-5.3174	-4.843	-4.3148	-1.6434	-3.7193	-4.1971	-1.2564	-7.4965	-8.6246	-7.285	-4.5368	-4.6825	-5.087	-4.8901	-5.9126	-7.6172	-7.6021	-4.2705	-4.3076	-7.9662	-1.4052	-2.8073	-5.3261	-9.1693	-5.3067	-4.8116	-2.992	-1.4274	-3.6211	-7.5551	-2.6487	-11.234	-6.9407	-8.4376	-4.9788	-2.7397	-7.2251	-7.9202	-6.5946	-4.76	-5.9803	-8.8979	-9.0133
-8.146	-9.5825	-12.82	-10.168	-8.3525	-8.4706	-11.535	-7.1593	-13.596	-9.4904	-10.752	-9.8993	-8.4375	-7.3107	-10.058	-15.013	-8.5718	-11.625	-10.087	-9.3231	-14.796	-8.0481	-8.7878	-12.313	-14.915	-10.452	-10.217	-11.896	-17.84	-9.0282	-12.718	-6.208	-10.227	-16.249	-10.549	-8.7983	-16.151	-11.101	-7.7121	-12.073	-12.604	-9.2966	-9.3059	-9.7157	-13.997	-8.9903	-14.283	-12.123	-14.907	-9.3784
3.7586	-4.3361	-2.0345	-5.9996	-1.9369	-1.36	-4.1943	-1.4449	0.77367	-2.7348	-6.6111	-3.3494	1.6171	-1.2249	-1.1952	-2.2357	-0.62667	3.1908	-3.284	-2.4326	-5.6242	-5.8105	-2.4418	-3.3312	-7.1313	1.3144	-2.2843	-1.375	-2.7904	3.9263	-5.9668	0.017214	-3.7329	3.5855	-2.3422	-3.5635	-1.8155	-5.8813	-1.9142	-0.15825	1.9737	-1.6712	-1.1074	2.7114	-0.78482	-2.5138	-2.1196	-4.84	-1.0981	0.87536
2.3273	-0.82493	1.5023	4.9822	1.5049	0.80935	2.5663	-1.6855	0.93707	5.3876	-0.53569	2.4593	0.26212	3.0086	1.8702	-0.7598	2.566	0.9376	-0.13053	1.1967	-2.03	-3.0228	0.90229	3.8461	2.8524	2.3227	-1.5329	4.4529	-0.3406	-0.33613	-1.8684	2.1104	0.89295	2.8223	0.57873	2.5097	-3.4183	3.4924	-1.309	3.4304	0.2808	2.9457	-1.4939	4.5729	2.8465	1.9762	0.28791	2.9047	1.768	3.5294
-10.595	-13.616	-15.694	-18.949	-13.986	-17.792	-17.183	-11.878	-10.869	-17.155	-12.363	-15.143	-12.186	-16.026	-17.677	-12.684	-15.156	-15.281	-14.112	-11.715	-17.371	-14.464	-12.392	-12.82	-12.563	-17.839	-13.556	-18.733	-16.076	-16.24	-15.59	-14.948	-13.576	-13.291	-13.727	-13.863	-12.627	-13.742	-15.714	-9.094	-8.2871	-15.637	-17.419	-15.351	-10.125	-14.854	-13.658	-12.876	-12.678	-16.898
-3.5644	-0.53539	-1.1941	3.555	-9.5167	-5.1383	-5.3449	-0.43594	0.042289	0.49991	2.6342	0.51826	-5.3365	-4.3497	-3.0092	-3.4355	-7.0121	2.5076	-3.1418	-3.3666	5.333	-2.0216	2.874	-6.6738	0.13895	-4.7861	2.3753	-1.1597	0.79752	-4.7173	0.7142	1.1555	-4.6744	-0.13658	-2.5978	-4.3776	-2.2607	-3.319	-2.2621	-0.43782	-2.9078	-5.1645	-2.2723	-5.4727	-4.3027	-2.2996	1.3047	0.41305	0.8267	-2.1897
2.4722	3.2494	2.0826	1.8101	6.8192	4.9574	6.0559	-4.3149	1.69	2.4712	2.6953	-0.53937	-2.1642	3.2577	3.7534	1.2123	-1.3145	5.4329	3.1256	3.3142	1.1809	6.3768	-1.4242	4.4735	2.7926	3.4843	3.1453	3.0653	3.7911	4.3162	0.43428	-0.38498	6.3447	2.6445	0.92891	3.6692	0.30782	5.642	2.4516	2.5155	4.2935	0.87583	3.4716	2.989	1.9652	3.4751	1.6854	-2.7177	4.8258	3.4345
-10.418	-14.802	-11.134	-11.94	-11.57	-7.2344	-10.504	-7.4173	-7.5551	-7.2598	-8.8248	-12.769	-9.8664	-9.1372	-4.7721	-5.1902	-10.582	-12.576	-8.2427	-11.593	-7.0901	-11.3	-12.497	-8.907	-11.687	-6.4238	-11.888	-12.929	-9.7674	-13.992	-12.593	-8.4544	-6.3109	-11.555	-10.041	-11.02	-8.9488	-10.918	-9.3462	-12.677	-9.9511	-13.535	-10.339	-12.212	-13.562	-4.7831	-9.5625	-8.9616	-8.5659	-9.1922
-10.443	-9.9202	-11.685	-11.38	-14.351	-9.2313	-8.1872	-11.018	-15.828	-13.035	-13.032	-11.112	-12.87	-8.8576	-11.284	-10.861	-7.6358	-11.037	-10.224	-13.598	-7.3776	-15.03	-11.815	-9.9858	-12.787	-13.614	-8.3933	-8.5587	-9.627	-6.8842	-9.9794	-12.436	-10.71	-7.9946	-11.351	-15.498	-14.234	-12.368	-12.895	-8.0533	-9.5183	-10.877	-10.749	-13.944	-11.352	-12.366	-11.396	-8.7015	-12.943	-14.582
-2.8108	-1.0014	-2.5023	-4.9949	-0.52858	-1.2068	-4.6327	-0.19285	-0.28999	-2.0742	-2.9202	0.044683	-5.7002	-2.4617	-0.11414	-3.9725	-0.87517	-0.92157	-4.8558	-3.0826	-3.9794	-1.0341	-0.11729	-8.2871	-2.3306	-4.0886	-2.0775	-0.59764	-4.3211	-4.9541	-1.0233	0.86826	2.0922	0.29482	0.27386	0.15804	-3.0286	-0.021504	-1.5464	1.8758	-0.59733	-0.5453	0.62326	-2.6353	-0.75062	4.2655	-3.4027	-3.5721	-1.6325	-2.7144
-15.954	-13.646	-11.428	-13.945	-10.359	-18.005	-17.094	-14.136	-11.098	-12.059	-8.6741	-10.008	-13.98	-15.308	-11.46	-16.022	-13.976	-15.265	-13.772	-15.317	-13.89	-15.114	-14.516	-14.068	-7.5777	-11.985	-15.385	-9.4967	-14.378	-9.2578	-17.233	-13.77	-14.957	-12.947	-13.524	-12.274	-11.534	-12.254	-12.11	-9.9871	-16.015	-11.173	-12.679	-12.346	-18.579	-11.247	-12.368	-13.357	-10.502	-13.985
-8.1332	-11.754	-14.379	-11.602	-14.255	-9.6575	-9.4336	-14.897	-7.5258	-16.391	-11.178	-11.703	-15.12	-17.011	-15.665	-16.617	-11.842	-14.256	-17.207	-9.9902	-13.005	-16.335	-12.933	-11.926	-15.991	-15.533	-13.832	-10.833	-10.688	-11.447	-15.409	-13.085	-11.931	-14.979	-16.979	-14.787	-14.99	-17.948	-11.439	-13.169	-16.227	-12.003	-10.697	-15.036	-14.061	-13.4	-15.712	-13.646	-12.114	-16.446
3.9501	2.9245	5.1983	5.35	1.686	5.576	8.8625	4.3811	5.4447	3.6701	5.3115	3.7761	0.70582	3.666	4.1454	5.88	2.6491	5.4562	4.913	4.3993	8.4465	8.0689	9.8692	7.5638	5.2784	10.79	7.9623	7.2633	3.7215	7.1067	9.8802	5.7099	9.2834	6.9776	11.879	2.3189	5.3239	2.8029	6.1915	4.7336	0.40663	6.8898	7.0405	3.9076	1.6454	4.9513	2.3202	8.8728	3.7373	-2.0587
-2.3585	-1.5143	-4.3238	1.0861	-4.7323	-4.8649	-2.5986	-4.9628	-3.252	-4.4076	-1.779	-2.4283	-4.4478	-1.8403	-2.3086	-3.3804	-0.1899	1.6481	3.3984	-3.9528	0.91711	-7.305	-2.506	-4.3111	2.6741	-2.0679	-4.4965	-2.4331	-1.6736	-4.035	-0.28396	-1.5237	-2.8216	-1.4	0.5785	1.8923	0.34685	-2.7255	0.30603	2.3221	-3.8579	-3.9893	2.9653	-3.4486	-6.695	-4.73	0.33688	0.0085052	-2.1365	1.2464
-4.8797	-4.0378	-2.4845	-5.1599	-2.6493	-6.0602	0.36878	-6.8108	-6.4637	-3.7221	-8.1609	-8.2545	-6.2088	-9.9983	-2.6129	-3.0381	-4.7058	-4.096	-1.2493	-3.4743	-5.9283	-4.8749	-10.136	-7.3144	-1.8718	-5.559	-4.4349	-2.8797	0.0057175	-5.8895	-5.5722	-1.9727	-4.5496	-1.1509	-2.6079	-0.61854	-7.5218	-8.3732	-2.1141	-0.62066	-7.7781	-2.5501	-5.5093	2.705	-9.1161	-3.3559	0.20909	-6.0684	-3.0441	-8.2628
-25.579	-23.659	-23.855	-21.011	-25.067	-23.415	-24.374	-20.301	-24.361	-24.468	-22.249	-24.433	-22.615	-23.739	-19.224	-24.163	-25.312	-25.209	-18.565	-22.05	-21.3	-19.042	-23.412	-24.08	-28.56	-17.684	-20.385	-24.445	-19.883	-22.565	-28.582	-19.984	-26.008	-18.862	-24.709	-25.252	-17.684	-18.354	-24.413	-21.526	-19.94	-20.346	-25.914	-21.417	-23.682	-19.411	-21.831	-24.01	-20.746	-27.296
2.1766	0.26982	2.0872	-1.4185	-0.7928	-1.3953	-0.45699	0.26282	0.37	-1.4361	4.4888	2.43	-1.7063	2.6436	-1.0658	1.8257	0.0085239	1.4255	1.0381	-4.0226	1.2571	0.35914	-0.6131	-1.2827	1.9813	-1.2786	-5.4169	1.8392	-1.3218	0.11911	0.22787	3.1706	-4.3783	0.63229	1.1808	2.8475	-2.953	0.42568	0.76275	-2.6122	-1.1575	-1.0123	-0.64601	2.522	-0.27355	0.32286	-1.6502	1.9284	-2.8949	-1.3352
6.0325	8.3215	12.789	7.4266	8.9999	11.28	12.644	9.5053	9.9696	8.3933	8.2353	12.004	10.244	8.3455	14.045	7.2137	13.509	11.501	11.958	6.693	7.9543	7.9626	10.962	9.0016	11.881	13.052	6.8864	12.802	12.49	6.7028	12.517	10.55	4.983	11.334	11.807	9.5832	9.44	11.251	7.1834	13.062	7.8141	11.871	12.865	8.827	6.9638	6.9668	6.2559	10.275	10.096	12.432
-11.057	-15.643	-10.681	-11.804	-9.0112	-16.537	-11.956	-10.692	-13.754	-12.484	-14.693	-13.778	-18.899	-16.191	-12.427	-15.419	-6.6334	-12.804	-17.758	-14.515	-10.171	-12.693	-15.799	-15.016	-17.64	-6.3203	-14.97	-13.97	-16.076	-14.847	-11.684	-10.759	-14.204	-13.454	-9.5689	-13.226	-11.579	-12.51	-12.686	-13.316	-14.179	-15.351	-16.317	-12.191	-10.86	-16.308	-15.428	-8.1981	-16.08	-13.993
-0.9454	-1.2574	2.1806	4.0994	0.27567	0.3234	-0.16515	-4.2308	2.3224	3.5443	-1.4698	0.68839	3.419	-1.8393	-0.74758	-0.35573	-0.95557	-1.0688	-0.60825	-2.2452	-4.7546	-0.6491	-2.3521	1.5207	6.1981	-3.4603	-0.60599	-1.1362	4.5039	1.1341	-4.0099	2.9648	-0.083773	0.45549	-0.24254	-2.1236	1.3118	1.8194	-1.0568	6.3197	-0.32018	-0.37879	-2.6274	-1.9245	2.2987	-2.7901	-0.78272	-0.66812	2.5696	-4.3913
9.2458	7.1836	9.7	5.6369	6.6084	5.5426	8.9227	0.83436	8.3536	6.0882	10.183	11.059	4.9234	2.4345	7.2099	5.8728	2.4253	6.9781	6.7688	5.9016	7.9006	7.7441	9.0094	4.911	4.2966	6.3814	4.1445	11.355	7.1413	8.1226	1.8734	8.1365	9.3713	10.674	6.7323	8.4717	7.5994	4.4884	2.0728	7.0272	8.3552	7.3744	7.9831	3.6786	7.9402	11.62	7.5576	4.4477	4.3871	6.7203
-1.1183	3.551	0.33601	-2.4353	-4.658	-0.51426	-1.6675	2.6023	3.0141	-2.3588	-3.595	2.3145	-2.9117	0.67555	3.8991	0.42353	1.9068	-0.3352	3.1984	-0.13977	-1.4027	-2.0203	0.88099	-2.9853	-1.1367	-0.1789	1.7163	-1.6458	1.6089	-2.7927	-0.38807	0.8571	0.3979	5.1644	0.84993	2.1211	0.83322	1.7145	1.3541	-1.6366	-1.7781	4.1052	0.99019	-3.0357	-2.1653	2.1636	-0.048509	-0.44159	3.2669	1.2303
-24.714	-22.432	-23.436	-26.486	-21.489	-22.329	-17.533	-27.506	-25.793	-22.418	-23.315	-20.242	-24.134	-20.662	-24.595	-20.396	-24.245	-20.004	-22.683	-23.297	-21.458	-19.156	-23.39	-22.657	-23.181	-20.909	-22.95	-23.212	-20.629	-23.458	-22.377	-18.769	-22.668	-16.891	-24.955	-21.269	-21.986	-21.767	-23.789	-27.4	-20.744	-21.292	-21.639	-20.278	-19.768	-24.056	-19.083	-20.504	-23.673	-23.923
0.36225	0.8103	2.7696	2.1107	2.8226	1.0561	4.3615	0.16089	3.4016	0.50633	1.2812	-0.72485	6.0471	-1.2465	-4.1031	-0.70116	4.8384	4.2003	-0.96338	0.27956	-2.2364	4.3089	-0.15481	-4.1475	5.1796	5.1032	4.6028	3.8137	2.9385	2.7089	-0.32023	-0.13059	0.94769	-0.21572	3.2508	-2.4809	1.412	-1.68	0.91579	1.9987	2.4778	1.9112	-0.52036	3.945	0.6592	2.1182	1.462	1.174	1.3296	3.5632
-10.302	-6.4994	-6.4715	-15.136	-11.656	-8.2695	-10.028	-12.255	-11.041	-13.986	-9.3451	-16.727	-11.19	-10.784	-13.682	-11.29	-9.4224	-11.211	-11.723	-15.098	-9.0824	-16.259	-14.253	-14.437	-6.9546	-12.856	-9.9037	-9.4621	-12.051	-11.503	-14.306	-17.832	-7.9577	-9.1197	-14.655	-11.29	-13.604	-14.459	-6.0411	-10.02	-11.379	-12.487	-13.545	-12.686	-12.824	-7.8735	-10.724	-10.166	-12.131	-14.801
-5.8076	-3.3398	0.15509	-1.5061	-1.9654	3.8048	-3.8735	-0.38244	-5.1482	-0.57939	-2.6479	6.3859	-3.0186	-3.9149	-2.6905	-0.32202	-2.134	-3.8207	0.47753	-2.4877	-3.7916	0.85963	0.2725	-2.0034	-2.9907	-3.8738	-2.5499	-0.28861	-2.2019	-2.9963	-2.7409	-4.9472	-4.7684	-5.1776	-0.53892	-4.9738	-0.37302	-2.1221	-2.9656	-3.7368	-2.2805	-4.0228	-1.1036	-1.1636	1.1131	-1.015	-0.90636	-7.2038	-0.32819	-2.1153
7.4481	6.3782	6.6197	9.0314	2.813	9.9393	4.1662	6.9694	6.5623	4.7265	3.9453	4.0578	9.387	6.0422	3.9235	7.1611	7.6646	6.774	8.5192	6.9804	9.8072	5.9086	5.0922	9.4088	6.6934	6.8739	3.5118	3.4957	5.3376	8.4666	7.7334	10.28	9.4062	6.2783	6.8219	6.0176	4.5607	2.6963	4.7861	4.8763	7.4593	7.2419	8.4156	8.4527	8.4744	13.278	6.3904	3.9717	8.8051	6.3465
3.8101	-2.4098	-1.6971	-0.75276	-4.7447	3.0095	-1.3495	-3.4605	-2.263	0.57212	-0.84459	-1.9401	-4.7322	-3.0843	1.8251	-1.8016	-1.4075	-3.7829	0.17603	-1.9059	-2.933	0.57192	-0.11716	-6.7951	-1.6807	-0.81062	2.4212	-0.48343	1.0861	-2.0492	-3.5587	-0.87523	-1.4196	-3.4532	-4.0679	1.0717	-4.5113	1.4736	2.6185	-1.1511	0.84898	-1.8505	-3.0858	2.7604	-1.3456	-3.3733	0.99758	5.5061	-0.13374	1.4363
-4.6388	-0.25445	-0.76393	-1.2083	-1.7877	-1.2745	-0.82918	-4.5114	-3.1369	-0.33549	1.3125	-0.26899	-0.93341	0.9194	0.048209	1.7212	-0.81189	1.3723	3.7044	2.6984	4.4852	-3.1211	-1.1572	4.5155	3.209	3.1007	-0.53285	-1.0123	-2.3882	-2.2108	-0.94255	0.20381	-4.9904	-2.6432	-0.055255	-4.2636	0.75257	0.59545	-3.8458	3.2873	0.26546	0.63133	-2.4498	-1.6407	-1.1871	-2.8998	3.688	-0.4848	1.6431	-4.7872
4.2003	12.963	7.9998	9.189	10.752	7.6778	7.8028	8.3169	9.1352	5.6566	7.7113	7.4977	9.0801	5.6918	8.1192	11.237	8.1741	8.1869	6.4781	5.8131	10.169	3.2511	4.3379	8.0815	9.3394	3.015	8.513	9.0302	7.7458	8.4217	7.2257	5.8363	7.6435	11.106	4.6779	3.9085	10.193	7.844	6.5628	6.8243	8.2718	10.336	6.6313	6.7577	11.567	7.6098	9.3855	2.0998	6.7847	9.6497
-15.687	-11.865	-13.643	-12.596	-13.208	-11.98	-17.02	-11.757	-10.568	-15.212	-14.636	-15.18	-14.358	-11.979	-9.8132	-13.974	-11.923	-13.155	-9.1101	-10.905	-15.497	-12.388	-14.802	-13.662	-9.5708	-13.575	-10.998	-12.147	-12.568	-15.942	-11.895	-17.11	-10.371	-12.13	-7.5534	-7.0402	-9.1643	-17.231	-10.502	-15.616	-11.557	-12.764	-9.6865	-10.773	-10.532	-12.672	-14.826	-9.8047	-11.872	-14.811
-3.9137	-3.9165	-4.4672	-0.81616	-2.0978	-2.546	-0.066022	1.0706	0.16538	-2.9067	-4.4102	-3.5627	-6.0014	-4.0939	-1.569	0.74302	-8.889	-0.46627	-7.7017	-1.7678	-0.87806	-6.2999	-5.2681	-3.2691	-1.6403	-8.9796	-2.1073	-1.9675	-7.5862	-7.3412	-0.42822	-5.86	1.2849	-1.9066	-5.7981	-5.7156	-3.1694	-4.5131	-3.8183	-6.184	-6.1566	-0.66201	-2.7462	-4.319	-6.7749	-10.266	0.68209	-5.0226	-2.2649	-4.3801
-3.5085	-4.5039	-1.0696	-6.2733	-1.0077	-2.4401	0.19073	0.50795	-6.837	-3.1165	-7.3714	-4.6516	-0.61201	-5.4648	-2.4314	-2.1078	-3.2777	1.8624	-0.31484	-4.5181	-4.2196	-7.7072	-2.3217	-1.7574	-2.6217	-4.1903	-4.689	-2.1973	-4.4618	-6.365	-1.8337	-4.3916	-1.9417	-5.6596	-2.398	-2.4608	-5.4979	-4.4689	-8.1826	-5.6205	-4.8081	-6.3367	-1.5421	-7.1439	-5.2418	0.045699	-3.0615	-4.6291	-3.967	7.072
-10.768	-13.131	-15.392	-16.087	-11.696	-14.525	-13.932	-8.881	-13.138	-9.9087	-14.872	-9.2343	-14.973	-11.35	-13.986	-13.028	-11.48	-12.631	-14.277	-11.908	-14.395	-12.742	-14.162	-13.795	-10.656	-11.662	-8.4733	-19.322	-17.132	-19.17	-15.141	-14.89	-15.907	-15.542	-15.694	-12.139	-11.858	-12.954	-15.684	-11.33	-12.105	-14.586	-9.9903	-15.298	-13.662	-15.111	-8.8983	-18.878	-16.078	-14.205
1.5461	1.8863	4.1334	0.013175	2.5526	1.2798	0.14018	2.9347	0.94026	-4.3439	3.3267	1.5865	5.6146	0.75694	1.2342	-0.45598	1.1799	0.7996	0.79598	-1.6626	-0.55766	-5.1556	-2.4915	-0.0097683	0.4433	1.9326	2.7008	-3.3918	0.21063	-1.6923	1.4411	1.7211	-0.46084	-0.3902	4.867	0.81887	2.7621	1.2943	-1.7631	1.1722	1.8471	1.536	3.379	3.9879	4.9114	1.6883	0.96517	1.7543	3.6564	-1.8322
-4.4306	3.2295	-9.3308	-2.4971	-3.8386	-2.984	-4.4034	-0.78619	-3.8696	-4.0585	-0.20571	-1.0452	-2.3495	-3.6495	1.4985	-7.5952	-0.16027	-6.2687	-1.6212	-2.2205	-4.1534	-3.6538	-1.8007	-3.8929	-2.573	4.1467	1.3844	-5.1815	-5.986	-1.3875	-1.1618	-3.0331	-2.7866	-3.2593	-1.1803	-8.9349	-2.0789	-4.926	-3.1142	-2.8511	-3.921	-2.3663	-1.3125	-0.37361	-1.7256	-4.0035	-1.7318	-6.2709	-1.8818	-2.6988
-2.8411	-0.18953	-5.438	-2.0941	-0.92711	-2.7605	-1.4345	3.2175	2.7403	-5.2946	4.2508	-0.5089	0.10864	0.25585	-1.6446	2.6507	-3.1064	-0.24274	-3.3403	-4.4715	0.71652	-4.7197	0.39207	-0.66422	1.0716	2.7814	0.56331	-3.016	2.2595	-2.9892	-0.5541	-1.003	0.87398	2.8624	-0.92024	-3.8523	-1.3152	-0.23463	0.83271	-4.3854	0.13016	0.59259	-2.9602	1.6586	-7.4732	-4.9876	1.0753	-5.6723	-1.8426	-1.6007
-19.421	-23.12	-23.557	-21.647	-21.618	-20.153	-24.04	-24.518	-20.708	-27.822	-26.04	-18.909	-20.431	-24.434	-24.232	-19.804	-21.735	-24	-24.231	-21.937	-25.071	-18.994	-22.39	-19.663	-19.595	-21.766	-20.404	-25.014	-21.091	-23.556	-22.118	-21.758	-19.419	-22.672	-23.172	-19.95	-22.306	-17.742	-20.739	-23.807	-21.175	-24.869	-20.522	-23.64	-21.992	-22.176	-18.899	-22.251	-26.966	-22.474
1.0897	3.231	-1.5739	-0.32917	-3.3054	-1.7102	-2.0572	1.9082	0.59105	-0.15439	-2.6386	3.5861	0.49517	-6.1459	-1.0608	-6.8462	0.93234	-1.8578	-3.2535	0.064062	1.3005	2.0687	-1.6607	3.7835	-1.9664	-4.3553	-3.589	2.0258	0.40143	-2.5505	-2.7009	2.7127	-0.63702	4.3778	1.1324	-5.2484	-0.67863	3.4726	1.5438	6.1409	2.8484	1.1167	1.1492	-0.50703	1.4862	3.4426	-4.1891	0.67225	-0.95232	-2.9127
-8.5504	-14.063	-9.9268	-8.3466	-10.033	-5.0361	-14.022	-13.733	-13.36	-11.079	-11.204	-11.98	-9.913	-10.992	-15.68	-9.1677	-9.8285	-11.864	-12.161	-13.241	-4.1356	-12.84	-7.3003	-12.478	-15.165	-17.882	-11.318	-12.216	-15.849	-14.496	-12.907	-14.241	-12.579	-13.564	-14.159	-9.9796	-15.221	-10.017	-13.909	-7.8902	-12.936	-15.087	-11.113	-6.9503	-9.9897	-8.5384	-8.9967	-12.04	-11.146	-14.003
-4.0724	-9.5651	-9.3532	-10.946	-8.6568	-9.8055	-8.5929	-9.2125	-7.4883	-7.5226	-7.1895	-6.0792	-7.0319	-10.595	-7.3483	-9.9338	-5.3517	-2.982	-6.9744	-3.8457	-9.6525	-6.5691	-4.5429	-9.9446	-4.8268	-8.1616	-4.1049	-6.4471	-11.624	-14.004	-9.8236	-7.0895	-8.5022	-7.5063	-5.1638	-9.4586	-5.5314	-12.281	-6.628	-6.784	-10.672	-5.4972	-8.0595	-3.8377	-12.319	-3.8468	-14.912	-7.2075	-9.4173	-11.493
-0.87109	-0.90963	-0.69881	-3.3682	2.1479	-3.9423	-3.7426	2.2519	-3.7748	5.0605	-1.0039	0.80592	-5.7118	-4.9242	-1.3693	2.5465	-0.092542	-1.4533	-1.7758	-0.98974	0.54962	-2.6587	-0.79194	3.0574	0.57211	0.034644	-3.6866	-2.4197	-1.8567	-0.079165	-0.16549	1.9379	-1.0177	0.43826	-0.61744	3.0448	-4.922	2.7449	0.030678	2.3254	-2.3196	-1.3561	0.62896	0.64308	-2.2048	1.986	-0.10702	5.2975	-0.10397	2.1035
-2.4969	-7.4843	-3.5845	-5.5267	0.28372	-3.5787	-5.3001	-6.2428	-0.76618	-3.0309	-2.8762	-6.9465	-2.8914	-3.3502	-3.5183	-3.5976	-5.3912	-7.0485	-2.4474	-6.1111	-7.1033	-5.6504	-3.2345	-6.4302	-5.6515	-7.3934	-1.0011	0.93129	-3.1749	1.2242	-5.0161	-6.8071	-4.5749	-0.22902	-6.4911	-4.3266	-3.2202	-1.8265	-3.13	-3.2294	-3.5826	-2.6734	-4.9764	-4.0994	-3.6286	-1.2691	-0.99542	-0.16973	-0.94734	-9.336
11.296	5.4193	6.9588	10.139	13.295	10.533	9.6492	9.8374	10.981	9.7841	5.8801	13.756	8.8514	8.9153	11.943	8.3458	10.638	7.9431	13.259	9.1141	8.007	9.8446	7.9518	7.0336	9.8781	5.2909	12.481	8.3295	9.7975	8.736	13.875	5.2755	13.658	9.4959	10.755	8.7232	7.942	8.3657	11.579	7.0893	6.9772	7.4682	9.3244	8.1607	10.003	13.787	9.9831	9.8241	9.7103	10.219
-12.729	-8.3629	-8.3556	-12.537	-10.127	-9.358	-12.404	-10.646	-4.9261	-12.286	-14.881	-9.3151	-12.135	-8.3758	-11.01	-12.5	-12.701	-12.843	-17.152	-12.589	-13.04	-6.5047	-11.451	-13.632	-10.248	-12.355	-13.03	-11.052	-20.255	-15.429	-13.277	-14.935	-11.224	-14.364	-13.432	-10.557	-10.957	-9.056	-13.936	-16.183	-12.559	-8.7254	-6.1134	-7.0982	-13.37	-10.593	-13.688	-13.052	-8.5177	-9.9564
-8.1878	-11.857	-5.3367	-14.055	-9.92	-10.422	-16.751	-8.0734	-11.804	-11.368	-13.781	-8.3172	-15.717	-16.484	-13.993	-12.253	-14.769	-13.051	-9.0718	-11.663	-10.848	-13.616	-13.594	-9.3713	-11.574	-9.2802	-11.169	-8.8071	-8.8505	-10.236	-12.384	-10.696	-15.554	-10.253	-14.187	-6.7083	-13.587	-13.221	-12.939	-8.8859	-10.19	-11.634	-14.297	-14.085	-13.576	-11.201	-11.955	-11.873	-13.901	-15.934
0.77064	-5.0961	-1.9426	-1.3117	2.7412	-1.0021	1.935	2.6557	-3.2364	-2.6816	-2.6372	1.9583	1.5452	0.65877	-1.5013	1.3675	0.38392	-0.50219	-4.4827	-4.2777	-2.0851	-3.6399	0.33146	2.7184	-2.2151	-6.0394	-2.7793	0.52294	-5.3243	-0.20302	-0.30558	-2.9321	-4.5631	-3.2611	-5.2744	-0.23509	-3.0853	-2.9795	-0.84575	-0.13584	-0.39802	-4.4876	2.6448	-4.724	-4.4001	-1.7416	-5.5447	-1.976	1.2667	-3.1141
-5.7469	-4.8144	-1.1667	-2.8053	-1.4533	-0.39129	-0.26546	-2.9614	-4.8159	0.56436	-6.4643	-0.072836	-4.17	-0.79681	-3.571	1.8662	0.43379	-0.84398	-4.7167	-3.7038	-5.4757	-7.9504	-5.1095	-6.6706	-0.60642	-4.2238	-4.6048	6.5856	-2.508	-6.3097	-6.3846	-0.44232	-2.159	-6.8596	-3.308	-1.1609	-4.6226	-3.3336	-0.85213	-2.3283	-1.8292	-2.9465	1.5549	-1.1396	-0.87484	-2.8549	-4.5575	-1.8828	-6.3425	-2.1696
-26.624	-20.459	-24.81	-17.091	-23.281	-26.558	-22.771	-21.075	-27.661	-25.041	-19.672	-23.017	-20.579	-18.472	-25.102	-25.858	-21.949	-21.21	-25.474	-21.729	-21.818	-22.03	-24.759	-20.45	-19.292	-24.105	-25.841	-26.41	-26.564	-20.862	-24.123	-21.686	-18.091	-25.306	-25.831	-22.029	-24.333	-29.437	-23.355	-26.23	-26.409	-20.597	-22.335	-23.608	-20.596	-29.768	-26.343	-21.574	-15.756	-22.527
5.7843	6.7096	6.3561	6.8047	11.017	0.56912	2.6567	9.271	9.5144	4.2387	7.1472	3.4711	6.3984	6.7632	6.4224	8.4656	7.0371	6.8579	4.7064	4.4459	7.9526	3.7583	2.9332	7.5644	7.7786	9.9032	4.135	3.8625	7.5434	4.2875	4.0389	4.2622	1.636	4.7309	7.6558	8.1825	6.4294	4.485	5.9008	2.4213	9.8599	4.1573	6.8136	7.1413	2.4777	6.3341	2.2613	6.446	5.9219	6.1476
1.0679	2.6947	1.8663	-0.87939	1.0586	1.9456	0.0017478	1.4415	2.0093	-0.21014	3.5938	4.6684	-0.24285	3.5562	-4.8429	1.3163	3.9918	2.1711	1.2351	2.9096	-0.58613	3.1444	1.6669	-2.4919	2.4342	3.3103	0.10549	-0.39822	1.0849	1.0486	-1.9587	2.2767	0.94215	1.7936	-3.0073	1.48	-1.6011	3.1073	6.077	4.4844	0.42223	1.7999	8.9615	6.7127	2.1861	5.1548	3.7495	2.7731	5.9513	5.094
-10.425	-12.76	-4.3545	-10.686	-12.31	-9.6607	-11.117	-16.849	-13.085	-10.876	-15.234	-9.6601	-13.959	-6.4328	-13.114	-15.525	-17.505	-13.8	-15.497	-10.96	-9.6447	-14.582	-10.72	-10.578	-13.259	-9.7514	-13.168	-11.315	-10.231	-8.8634	-8.4486	-14.14	-15.016	-8.3335	-15.1	-6.877	-9.7727	-15.885	-10.996	-8.9072	-16.355	-10.21	-13.253	-13.744	-11.19	-13.173	-10.163	-7.9519	-10.266	-11.224
-3.0386	0.062791	-2.4904	0.17753	0.92123	-3.1244	0.33968	-0.31797	-0.067356	2.7089	-4.9063	-2.6257	-0.33281	0.63898	-2.5647	-1.0406	0.58722	2.5539	-2.4665	-0.32817	-2.9407	-0.66082	2.2457	1.4884	0.40474	-0.063548	4.0076	0.82345	0.19038	-3.0581	-0.29353	-1.7722	2.1286	-6.259	3.4558	2.2347	3.6221	-1.1031	0.1502	0.1294	-1.7737	-2.4977	-4.3337	-0.40606	-1.8685	0.14167	-1.5708	1.9807	-0.95229	3.2001
10.584	6.1837	7.7288	10.326	7.13	10.182	9.7726	11.419	7.926	9.2342	9.7484	6.3527	6.147	8.9791	9.7098	10.8	8.2705	10.891	3.1432	8.6522	8.5717	8.3114	8.3874	10.061	8.8676	7.1896	14.696	9.3293	8.8074	11.894	9.0695	8.1152	4.9357	6.4281	5.2771	10.043	10.559	9.3427	9.392	3.6345	8.7001	5.221	9.238	9.7603	6.3014	7.081	11.045	8.208	9.9433	11.209
-2.9005	-0.32742	-2.924	-2.7633	-1.7714	-1.3633	2.543	-1.6523	-0.026915	-3.4303	1.9299	-2.1356	-1.5096	-6.0214	-3.2792	1.9975	-3.9104	-2.2768	-0.81944	-0.2201	1.2405	-0.53036	-1.4284	-2.3908	1.9888	-3.1366	-3.9825	-0.5808	0.41105	-1.3304	-0.6748	-4.9619	-0.99945	-2.7195	-0.80091	-2.9236	-2.0966	-0.93794	-1.5231	-2.1362	-0.22838	3.0047	-1.5072	-1.2756	-3.4425	-4.1983	-4.1285	0.34021	-0.14974	3.6984
-4.0453	-3.1427	-0.47743	-2.0261	-3.6315	-3.2906	-5.0517	-4.1767	-1.6816	-2.6768	-1.6623	4.9633	-2.6904	-2.6092	-1.829	-2.1392	-3.7551	-4.497	-3.8297	-1.1528	-2.0946	-0.33685	1.259	-2.8475	-5.6317	-0.5355	-3.7299	-1.2021	-5.8287	-4.8211	-3.0107	-2.2691	-4.1178	1.6897	-4.09	-0.88188	-4.7185	-4.073	-2.1154	-0.50562	1.5358	1.551	-1.82	-2.7522	-3.1822	-2.1684	3.3051	-2.4744	-8.7948	-0.64751
10.117	9.1778	4.4232	6.4818	6.4775	5.7832	10.639	6.8974	12.616	10.769	7.812	10.713	11.396	8.3172	7.8041	10.869	7.7374	9.9935	11.258	7.4406	8.1332	9.1608	7.8017	8.9747	8.6387	11.721	6.7031	15.305	3.9273	13.045	8.4383	8.7494	9.4309	9.4016	11.007	4.2393	12.259	12.679	7.5006	9.4971	10.775	7.338	4.2252	10.33	9.0328	6.3169	6.181	9.1033	15.922	8.4827
-3.2178	-8.6946	-2.3977	-4.9131	-1.1838	-2.8898	-2.3755	2.246	-1.4394	-5.9351	-7.3609	-6.5291	-2.3719	-6.3978	-8.0499	-4.5474	-8.7759	-2.2486	-4.5559	-2.5557	-4.9657	-3.7383	-9.0079	-1.6848	0.6432	-3.6796	-3.1167	-6.0359	-0.14497	2.251	-3.0415	-1.2829	-0.47018	-5.1506	-1.8121	-0.89127	-5.2793	-1.1902	-0.83916	-0.60557	-6.3681	-9.2604	-6.0388	-4.4417	-7.7748	3.9551	-8.3757	-3.4574	-4.0531	-7.5415
-0.231	-2.7581	2.9186	3.0522	0.65186	2.5246	-1.5624	-0.19882	-0.91537	-4.4653	-0.20245	-4.9899	-4.4283	-2.591	0.20122	2.2775	1.9646	-2.3674	1.7902	-1.9656	0.58633	5.2661	-2.6802	5.9209	3.2349	1.5055	-1.1686	-0.9514	1.1867	4.0676	4.4437	-2.3157	1.9051	3.0706	-0.34141	3.1144	-0.4074	1.5203	-0.49372	-0.91602	4.6953	-0.25039	1.9639	-3.8629	-3.2451	-2.2803	2.6421	5.1523	1.7936	-4.6041
-5.9208	-9.4047	-10.774	-6.0268	-14.009	-12.636	-7.3374	-9.1517	-8.1614	-5.2252	-11.81	-11.954	-10.446	-9.2805	-2.5489	-7.921	-11.705	-12.604	-11.313	-11.662	-5.7023	-15.523	-10.231	-10.571	-12.112	-4.3322	-7.6259	-7.1911	-9.0131	-6.0817	-11.903	-11.664	-7.5342	-10.795	-14.667	-2.1064	-10.534	-8.916	-4.1056	-10.085	-9.775	-8.6172	-12.183	-8.6454	-9.4637	-8.7172	-10.986	-1.3164	-9.5353	-9.4362
-9.5295	-11.123	-9.248	-9.7565	-9.4777	-9.6441	-14.741	-12.328	-8.6792	-5.439	-10.816	-10.043	-7.2105	-5.7871	-6.3107	-9.5066	-8.8437	-5.3742	-11.508	-10.317	-7.0288	-10.808	-7.6093	-12.061	-6.668	-12.47	-10.951	-12.74	-7.8283	-7.0717	-10.421	-9.9125	-11.217	-10.102	-3.5674	-8.8308	-13.802	-5.9301	-8.2668	-8.7087	-11.362	-12.014	-13.197	-9.2481	-6.5397	-11.427	-5.2886	-8.214	-7.2799	-11.587
9.1301	7.9022	10.646	5.659	8.6569	7.6639	8.5423	5.7292	9.3388	6.6854	4.275	6.524	6.3422	3.6341	5.8413	5.3994	7.2726	10.872	10.905	9.7635	6.9405	8.3968	9.2417	9.1204	8.1608	10.148	6.5419	7.1468	6.5367	8.386	8.9466	4.7907	5.5299	11.29	6.5308	6.8893	14.277	7.1052	6.4822	3.0985	8.0954	8.055	3.4283	3.0688	3.9818	8.4429	6.2343	1.6487	6.3325	5.4213
-6.1776	-10.369	-5.7824	-9.0706	-6.4855	-3.1633	-8.4548	-7.0041	-10.305	-12.067	-7.1711	-9.1887	-4.7673	-8.3776	-5.3527	-6.8878	-1.3855	-6.3427	-5.6915	-7.1242	-7.2164	-2.3197	-10.928	-6.326	-9.998	-7.1511	-6.041	-2.0504	-3.2213	-6.4631	-1.5695	-9.379	-4.8316	-12.398	-0.66771	-3.8874	-5.9606	-2.1453	-1.8776	-8.2504	-10.207	-2.6718	-6.1566	-8.9552	-5.0837	-9.3874	-3.0481	-3.384	-5.8748	-3.1006
-0.79706	2.488	-2.4205	-0.5738	-0.43659	-2.2149	-3.1284	1.8305	0.2701	-3.9407	-2.9628	-3.8473	-0.9364	-1.671	1.7267	0.15605	-4.0867	-1.2055	-1.0093	-1.8952	-5.1468	-4.0055	-0.90544	-6.6788	-5.218	3.4754	-1.119	-3.0624	-3.4657	-3.8308	0.93226	0.096503	-6.493	-1.7548	-0.038204	-2.9123	1.9465	0.35012	-7.7844	-1.5478	-1.6024	-0.19808	-4.1237	-0.65375	-3.2582	0.399	-2.4264	0.26522	-0.59795	-1.6083
-12.385	-11.991	-7.7135	-7.3065	-10.539	-8.5036	-13.299	-8.7894	-7.4995	-12.002	-9.053	-10.619	-8.0688	-12.563	-11.926	-11.232	-11.628	-8.9179	-11.095	-7.335	-11.127	-7.494	-11.557	-9.3184	-11.837	-5.5112	-8.9387	-8.7717	-8.4004	-7.9616	-7.6038	-8.157	-4.8886	-8.9733	-9.2419	-11.735	-8.8633	-10.018	-13.488	-8.1263	-10.018	-10.862	-8.7226	-7.0895	-4.9382	-9.6891	-4.4305	-8.5536	-9.329	-10.746
3.7137	0.32012	1.5151	-0.97315	1.7749	-3.7693	0.69378	-0.42952	-1.5554	-2.6924	3.0036	1.5572	-5.1951	1.6586	2.4394	-0.51578	-1.8565	0.27777	0.62192	-3.1249	-0.1437	-1.9971	-0.83744	3.2153	-3.8256	-0.51158	0.37847	-2.8586	-2.1873	0.37799	-0.89847	2.0616	-2.2088	-2.1459	1.7886	-0.83309	1.544	-3.0203	5.0665	2.9303	5.1816	3.7575	-3.903	3.8732	1.6937	0.45561	-0.26931	0.48775	-0.087371	-2.1557
-2.7904	-3.9404	-6.4104	-1.2822	-4.6592	-3.6065	-5.266	2.8135	-3.3982	-1.0584	-5.6263	-9.6354	-5.1696	-1.2144	-4.0907	-7.0581	-1.3903	-5.6723	-4.8426	-2.0773	-0.060911	-5.1671	-2.3682	-5.4899	-5.8594	-0.85998	-5.6134	-5.0811	-7.8588	-6.9042	-9.7323	-1.5309	-0.50846	-7.8148	-6.161	-7.946	-3.3827	-4.6501	-5.529	-4.6972	-0.30631	-5.3807	-3.5023	-2.5979	-1.149	-4.1459	-6.2616	-10.349	-4.0294	-3.1821
-14.961	-13.203	-14.938	-12.454	-11.922	-10.412	-8.0274	-7.0517	-12.015	-10.686	-9.9327	-14.704	-13.089	-11.979	-11.035	-13.597	-11.558	-15.635	-7.9143	-13.171	-11.42	-10.913	-7.315	-15.293	-13.354	-6.5007	-15.9	-9.0011	-12.374	-11.49	-12.913	-14.591	-10.431	-11.781	-6.112	-10.2	-17.025	-13.044	-13.344	-10.423	-14.248	-10.233	-12.055	-12.739	-6.7185	-9.5511	-15.45	-13.369	-10.544	-4.7507
9.1259	11.592	13.877	6.0931	10.496	5.5015	7.7394	11.75	14.646	13.349	14.903	8.5695	11.343	7.9084	7.4906	9.0889	9.5477	9.3686	12.508	8.782	10.66	12.591	12.302	8.7153	10.612	8.853	11.327	7.7424	11.429	9.0981	9.0182	10.615	8.9687	8.0225	8.895	6.0048	9.4011	12.402	9.0396	10.523	9.8542	6.4174	9.8175	11.65	9.3241	9.0462	13.287	7.2902	5.1584	9.7686
-15.874	-14.678	-14.601	-16.916	-15.117	-15.64	-13.679	-14.641	-9.4692	-13.302	-13.985	-9.7149	-13.133	-16.08	-12.346	-11.168	-15.023	-13.949	-14.356	-11.236	-14.187	-14.211	-10.217	-14.971	-15.55	-10.237	-13.888	-9.8084	-10.587	-13.364	-13.322	-11.542	-13.348	-10.146	-12.356	-10.733	-7.6408	-14.635	-14.576	-11.648	-13.468	-4.4915	-8.6946	-13.905	-7.4231	-11.56	-15.048	-14.287	-14.259	-11.113
-14.819	-12.201	-11.912	-10.48	-16.424	-14.595	-15.658	-14.266	-11.883	-7.8272	-14.892	-13.622	-10.69	-14.564	-12.487	-11.735	-10.563	-8.5995	-11.036	-14.424	-12.499	-13.137	-15.672	-15.533	-7.11	-18.568	-13.161	-11.07	-17.113	-11.608	-15.16	-16.249	-10.148	-16.767	-12.607	-18.834	-10.488	-10.749	-9.0338	-13.641	-12.978	-15.816	-9.7345	-11.262	-8.4197	-9.1403	-13.39	-8.2577	-16.046	-15.494
-2.7036	3.0306	-4.1672	-0.37833	-3.8316	-6.5624	0.29751	-3.2614	-1.5052	-4.201	-8.9274	-4.1902	-3.0272	-3.3231	-4.8063	-12.802	2.0723	-3.5245	-4.1769	-6.6611	-6.1616	-7.2184	-3.0836	-5.8043	-5.6537	-1.9035	-4.7883	-3.7792	-4.3841	-4.6931	-7.6757	-4.9033	1.7133	-4.7238	-3.5894	-3.3752	-4.0551	-1.0214	-3.9876	-1.7726	-2.4452	-4.1931	-2.1325	1.5289	-4.2313	-5.593	-0.2288	-1.8318	-2.5029	1.4389
-13.176	-10.529	-15.002	-11.355	-9.0537	-13.707	-11.252	-12.853	-11.305	-14.763	-16.855	-11.385	-9.6359	-9.9925	-7.4773	-10.152	-9.2882	-11.75	-8.8438	-10.795	-10.275	-12.221	-16.733	-17.305	-11.21	-12.012	-11.527	-10.968	-11.765	-10.598	-13.367	-14.963	-12.226	-14.111	-6.3326	-15.717	-8.559	-12.112	-8.7269	-11.877	-11.769	-9.608	-9.001	-11.894	-11.241	-12.315	-5.366	-10.772	-10.752	-9.0018
-11.846	-13.354	-8.5961	-9.6	-8.7543	-10.702	-11.779	-11.028	-15.3	-9.0309	-5.1941	-9.7274	-11.001	-13.211	-7.9356	-10.945	-10.766	-8.2706	-9.267	-10.761	-7.9818	-12.718	-9.7816	-6.5397	-11.065	-10.886	-4.5506	-8.6528	-9.4823	-7.4259	-8.3318	-9.092	-9.2768	-6.8402	-9.9551	-11.547	-11.815	-9.8193	-8.7687	-12.412	-8.5413	-4.8102	-8.6309	-10.203	-7.1434	-13.621	-4.9784	-12.499	-8.2935	-8.802
-1.0867	-5.605	2.1262	0.2149	2.0347	-1.0913	-3.6613	-5.858	-2.24	-3.342	-1.346	2.463	-3.346	-4.676	-2.1379	-3.2733	-3.7022	-1.0498	3.2414	-1.0151	-0.66511	-7.2481	-3.43	1.2678	-0.30903	-3.0439	-0.46471	-2.2379	-4.6456	-5.7172	2.2908	-2.2529	-4.0753	-0.34232	-5.7634	-4.4089	-7.368	-1.7537	-1.0842	-3.0627	-6.1563	2.3796	-1.8511	-1.1455	-2.0999	0.26523	-5.7072	-3.5428	-1.6863	-1.057
9.1877	6.963	6.7305	6.6362	4.5375	7.1516	5.9703	6.8153	4.7458	3.8687	4.0613	6.3767	6.2698	2.0141	5.9431	10.929	8.4797	6.9218	5.3535	3.832	4.1203	3.582	11.079	3.9175	6.8411	6.642	4.3998	8.0495	8.9376	7.3228	6.5742	6.1654	8.3586	7.2143	8.6622	5.4213	6.4545	13.094	7.2627	4.626	6.7992	5.8052	6.2936	10.239	11.503	8.2953	6.6052	7.3072	9.2932	9.9577
14.248	10.173	8.6211	6.143	4.3756	8.681	9.4919	7.9516	9.8983	9.6724	9.625	10.973	1.6814	3.4241	8.4767	12.176	10.905	3.3093	10.01	6.9518	11.654	9.8021	6.4995	11.848	9.2452	6.6284	5.0923	8.4258	12.504	10.322	8.6174	8.5324	11.523	8.4862	10.988	6.0314	6.9458	7.6672	5.846	6.1908	8.5774	13.997	12.529	11.035	5.1081	10.775	13.803	8.5118	12.396	7.3668
3.2238	-1.2017	0.33342	0.65565	2.3259	-1.0471	-4.7439	0.53705	2.7652	-2.012	-1.3847	1.8722	2.5928	-1.9945	4.435	-2.493	4.7738	6.8886	0.33797	9.0623	-1.0178	5.8548	-4.6579	0.29344	1.2175	1.3214	1.5027	-1.1294	0.91252	3.4321	1.3075	0.98338	3.6036	0.73689	-0.96659	-0.63137	-4.4307	-0.3271	-0.63152	-1.086	3.6021	1.7786	-1.7069	1.5666	-0.39941	-2.3732	0.017729	-0.31769	-1.0831	1.7045
7.2444	7.7941	6.381	8.3808	4.341	6.1925	10.968	1.4639	6.8114	8.1069	7.8513	4.2999	6.2046	0.87871	6.4048	8.4412	7.882	8.5414	7.9856	7.435	3.7845	7.865	11.885	4.7549	5.6787	7.232	3.6931	6.2019	8.1757	3.3278	4.9176	4.0849	4.0024	9.4429	8.7315	7.754	6.1943	8.5343	3.8546	8.1692	3.4826	7.6469	5.3287	8.3254	6.7455	5.2912	9.7855	5.7283	9.6681	8.0095
-7.6722	-2.9497	-3.529	-4.2253	-5.5533	-2.1451	-3.5344	-3.6897	-6.9755	-5.0685	-2.7729	0.19851	-3.0951	-3.8067	-1.748	2.7789	-8.0697	-4.3587	-2.4333	-3.4116	-4.5009	2.5763	-8.8288	-2.5996	-0.21181	-1.9678	-0.47915	-4.5438	-4.8181	-3.3738	-1.4943	-3.9622	-3.2563	-4.1232	-0.8339	-1.495	0.58927	-8.1479	-3.6265	0.27493	-4.334	-3.2212	-3.6944	-2.4225	-5.4487	-5.567	-6.2243	-2.7037	0.37307	-2.7646
7.9043	5.383	3.0856	4.0832	-0.55407	4.0423	0.47696	6.1688	-0.56822	1.7806	0.69255	7.386	6.4881	3.3636	5.3252	0.68811	3.9353	6.6038	6.4636	4.6891	3.5321	1.9916	2.9989	7.3316	4.8847	4.266	4.4759	4.9275	4.2128	4.5314	9.4338	-0.031991	0.99764	4.1674	-0.0053311	4.4675	1.9284	2.0237	5.3841	2.3999	7.4327	-0.13541	3.4955	1.1561	1.6922	2.9865	4.8333	6.7423	5.6658	3.5823
-1.3908	-0.81959	-2.7102	-2.6512	-1.3944	-3.2854	-0.043818	-3.7649	-3.3676	-1.4264	-1.276	-1.2651	0.27566	1.3207	-3.2421	-1.6785	0.2221	-0.95455	0.88788	-1.878	-4.4856	-1.5285	-1.6134	1.0948	1.0098	0.44682	1.0639	0.25826	-1.2029	-2.5807	-5.0137	0.51605	1.2791	-6.3271	-2.7047	-5.2952	-0.53533	-2.2336	0.13354	-0.72114	1.4089	3.0862	-0.93634	-0.64835	2.26	-3.7968	3.4346	-1.1105	0.3677	-1.0053
6.4002	-0.52072	4.4787	5.1352	3.2636	3.9348	3.6357	0.41754	3.9376	5.3195	4.7263	0.0057395	3.0867	4.899	4.8786	6.7932	6.7846	3.8449	7.1784	-1.4296	0.94916	0.99079	6.3087	3.2233	2.7166	5.1429	-2.9329	3.0217	1.2657	5.2477	0.66684	2.4184	1.4852	1.539	3.8993	1.1908	5.0719	-0.07673	1.9819	0.62028	5.0009	6.3625	3.2311	2.7858	5.3535	2.1839	1.0911	-0.47878	2.6996	1.7423
-1.3555	-7.3415	-6.5548	-9.9348	-4.532	-4.6451	-6.2133	-7.3236	-11.454	-5.2022	-5.6982	-4.7979	-8.6926	-4.653	-6.0345	-11.082	-2.4413	-10.501	-9.966	-4.3087	-4.943	-9.8855	-7.4274	-6.6952	-5.581	-10.199	-1.7257	-2.148	-7.1113	-5.8923	-7.7622	-8.0791	-9.7042	-6.4674	-6.6003	-7.482	-8.1097	-6.5989	-7.3266	-5.4636	-7.1832	-6.2949	-7.8369	-5.1546	-9.1341	-6.4389	-4.3277	-3.7044	-6.6115	-4.9296
-25.979	-17.199	-25.199	-15.652	-23.83	-21.466	-19.645	-21.482	-18.792	-24.328	-22.348	-23.919	-20.396	-25.772	-27.504	-26.151	-25.597	-26.684	-17.011	-22.923	-21.888	-20.645	-23.058	-23.994	-27.634	-25.127	-25.61	-21.868	-26.558	-25.06	-25.019	-21.78	-19.925	-19.925	-25.387	-24.097	-21.026	-23.654	-28.12	-24.817	-19.828	-21.727	-21.915	-25.908	-20.258	-22.277	-20.973	-21.179	-25.161	-16.837
-11.395	-17.432	-10.92	-14.788	-16.759	-15.125	-13.791	-14.182	-15.632	-12.65	-15.336	-14.308	-14.839	-13.562	-16.784	-13.969	-14.359	-14.44	-13.288	-17.806	-15.454	-10.931	-13.929	-11.058	-12.767	-10.491	-15.056	-16.366	-15.269	-13.228	-14.357	-13.68	-11.764	-13.069	-12.986	-14.889	-14.523	-15.551	-9.951	-13.088	-16.452	-7.4816	-13.811	-12.125	-13.316	-12.644	-11.529	-12.42	-17.349	-13.079
3.4128	1.4502	5.572	0.72915	2.3793	0.664	1.6343	-0.94967	1.5193	2.4825	4.0453	0.84243	0.86823	1.3948	3.2762	0.34481	0.17042	3.3361	3.5004	4.2629	1.7821	1.7185	2.2111	2.8361	-0.34922	3.2259	6.338	-1.5985	3.3112	5.1451	0.19458	0.51699	4.0985	0.96385	0.26131	6.6412	0.94216	4.6798	0.90415	4.5625	-1.9695	3.7401	2.4507	3.3537	-0.17427	-1.4198	-0.59164	0.49091	3.2146	2.9195
-10.825	-7.7175	-14.453	-9.9586	-11.6	-8.681	-10.797	-11.017	-8.7708	-6.7071	-9.1547	-11.143	-8.9294	-14.562	-6.3044	-3.3084	-12.021	-10.906	-9.2194	-9.1478	-9.8765	-9.373	-10.683	-8.1796	-11.264	-8.0483	-4.7563	-8.2031	-4.5583	-5.7479	-11.945	-9.8362	-9.3505	-7.0095	-10.231	-8.091	-8.8242	-9.4403	-9.7411	-4.8621	-9.6758	-7.9618	-9.1992	-10.936	-9.1963	-12.022	-5.8553	-10.881	-5.8871	-8.0942
-5.0767	-11.175	-1.9773	-3.084	-2.1001	-3.2324	-8.8999	-7.1003	-1.785	-9.1048	-3.6502	-6.6719	-6.7801	-3.4996	-6.1477	-9.3248	-6.5998	-6.5213	-7.1657	-9.577	-8.1201	-8.1934	-7.1879	-6.4536	-4.5595	-4.6053	-8.9249	-5.9861	-9.7967	-5.8688	-9.2003	-9.762	-10	-9.7379	-10.198	-1.9982	-5.0095	-5.0839	-1.2771	-3.4291	-7.2763	-8.0397	-5.9167	-5.3042	-0.15122	-2.9786	-5.8674	-4.1096	-5.1714	-7.1247
-13.849	-12.663	-11.345	-13.987	-15.163	-15.262	-15.631	-8.6698	-11.316	-15.276	-10.343	-14.722	-14.394	-14.905	-9.7315	-17.243	-13.033	-14.952	-11.626	-16.671	-13.519	-14.631	-10.668	-12.703	-13.5	-12.671	-18.892	-17.444	-11.744	-11.626	-12.552	-10.277	-14.9	-14.085	-9.3973	-12.364	-16.734	-13.878	-18.522	-14.679	-15.981	-15.151	-19.396	-14.055	-13.856	-11.518	-14.981	-11.402	-13.603	-9.7819
-10.589	-15.569	-10.409	-15.328	-12.807	-12.013	-16.888	-16.414	-12.259	-12.084	-15.031	-12.199	-14.244	-9.9566	-14.283	-12.152	-16.827	-13.343	-14.569	-13.73	-14.503	-13.126	-11.378	-15.696	-13.854	-10.871	-13.056	-9.0976	-17.821	-10.971	-15.652	-9.0436	-14.014	-11.502	-11.998	-14.442	-14.061	-12.094	-17.747	-14.585	-10.841	-15.414	-15.775	-17.52	-14.524	-17.326	-12.574	-14.742	-16.112	-14.503
-6.6811	-3.6443	-10.006	-3.0349	-1.5652	-6.3016	-6.455	-5.4237	-5.4591	-5.3439	-0.49354	-2.9639	-7.2314	-10.607	-4.3593	-5.3791	-5.1625	-0.80239	-2.4332	-6.1313	0.8642	-4.4452	-2.9582	-3.7781	-6.1946	-4.8887	-5.1531	-1.3798	-6.953	-5.6724	-4.5724	-7.7489	-9.6339	-1.3055	-2.2609	-5.5482	-4.7246	-2.4176	-5.4985	-3.2714	-5.785	-6.6893	-5.0315	-5.3042	-5.9915	-6.4308	-2.3862	-8.4604	-3.9638	-3.2439
-1.3163	0.27838	2.0562	2.667	0.22201	-5.7287	-1.8169	-2.0989	-4.6103	-0.77757	1.1966	1.621	-2.9068	0.12099	2.8024	-7.5129	1.1319	-3.7719	1.4539	-0.35411	1.6413	3.2071	1.0412	1.4081	-1.106	-2.435	-2.0669	-1.1107	0.8747	1.8846	0.85724	0.47564	0.031545	0.65929	-0.23408	-3.3332	-2.1538	1.6987	-0.013604	-6.0112	1.5871	-2.2	2.0131	-0.47625	-0.11537	-1.117	-0.76971	2.5468	0.7433	0.87539
5.1456	-0.22386	0.040583	0.77553	4.1368	7.0476	-0.038776	1.2296	2.345	3.1886	7.2355	0.55747	5.144	3.4655	3.857	1.4363	4.6669	3.9973	1.5452	1.0162	2.5409	4.8345	1.3258	0.56789	-0.23838	1.6163	1.7236	-0.81245	-0.99698	3.1195	3.1984	5.19	6.1421	3.3618	-0.78525	2.065	1.5705	-1.3517	5.5781	3.2632	0.19174	1.4844	-2.5274	0.33103	-2.1448	2.5887	3.8072	1.3078	1.1252	3.5549
-3.1474	-1.2263	-0.9865	-3.032	-0.61636	-1.7006	-1.2399	-0.014569	-3.6201	-5.3131	-3.6288	-5.1837	-3.791	-3.1996	-9.1986	-3.741	0.18985	3.2295	-3.6306	3.6573	-0.75024	-3.5672	-4.9847	-5.8983	-5.886	-4.5576	-1.549	-0.62453	1.346	-1.5548	-2.5109	1.4586	-7.3877	-2.0418	-3.1009	-0.77462	-3.8547	-4.6169	-4.7325	-5.814	-5.5139	-6.8749	-1.0187	-6.1371	-2.3906	-2.8057	-7.485	-11.497	-2.487	-2.091
8.2485	9.4445	10.334	9.668	9.1271	8.4573	9.5789	10.165	9.262	8.0369	7.0271	10.138	9.9389	6.9811	11.231	9.6536	1.7011	9.7164	8.7618	9.1683	6.6638	10.162	6.1964	11.754	7.7328	5.7874	7.7943	10.555	9.8896	7.2403	11.751	9.667	10.364	10.195	4.016	11.127	10.175	7.5695	9.0307	9.613	4.9996	10.491	8.4657	10.106	5.7129	2.2585	13.111	12.65	8.5563	5.7042
[truncated: 875 more rows]
[truncated: 150 more columns]
