# Supplementary material for: Genetic dissection of main and epistatic effects of QTL based on augmented triple test cross design
Source: PLoS One. 2017 Dec 14;12(12):e0189054. doi: 10.1371/journal.pone.0189054 (PMC5730204; doi:10.1371/journal.pone.0189054)
Supplement: S7 Supporting Information — (ZIP) [file pone.0189054.s007.zip › z2_1900_0.2_5.csv]

-10.066	-3.7886	-2.3197	-1.61	-2.3524	-1.2379	7.2963	-0.75077	-2.5277	4.2196	-9.0047	-0.75201	2.7968	-5.8432	-1.3349	0.49961	-5.1601	-6.8157	-0.78496	-2.8718	-1.3511	-2.7997	-4.2632	4.8914	2.3733	0.43102	1.9684	2.7357	-11.18	-0.72666	-0.29203	0.11859	3.4804	-4.983	-0.44901	6.5373	0.44567	-0.93516	-2.4289	-4.824	-0.068495	-6.9498	-0.6616	-5.0901	-3.3898	-1.7991	-6.4589	-3.5312	0.46269	3.0076
3.4436	-0.50222	0.41797	-6.3257	-3.6151	-0.56882	-5.3657	-7.66	-6.1094	1.5876	3.1043	-2.2392	5.1429	-2.342	-1.2586	-2.8109	-4.4444	-6.3303	-3.7056	-7.0444	-2.0263	-6.5153	1.417	-7.5901	-1.8858	-0.83271	-2.3813	-6.1428	5.7558	-4.3171	-8.1782	-0.84441	-0.97857	1.8259	2.3974	0.21883	-4.4066	0.69787	0.079815	-1.1795	-1.1386	-2.0216	-4.0336	0.73962	0.044326	-0.33333	1.6664	-8.4333	-0.75228	-3.0506
1.8405	0.2949	4.9447	-1.0034	1.1842	-3.454	-0.68182	-4.4055	0.12212	0.7512	3.0125	4.7605	-0.097764	1.3192	-6.5105	2.332	-1.0894	3.0864	-0.58705	6.2541	-1.2148	-0.175	0.72898	-0.10769	6.0527	0.15353	-1.8035	-0.64459	5.1501	-1.6201	0.42065	7.3917	-2.4826	-0.29774	4.9647	-0.65114	2.5384	-0.7084	-0.066193	3.2749	7.9146	0.78649	8.3808	5.7097	0.74623	-3.8887	10.548	0.8901	1.8297	-3.2581
-25.776	-23.158	-21.138	-22.189	-19.025	-19.285	-20.464	-22.929	-24.065	-25.962	-16.518	-20.285	-19.116	-23.016	-28.145	-22	-22.077	-21.274	-24.78	-22.479	-18.756	-14.238	-19.939	-16.927	-27.427	-24.12	-13.994	-22.306	-20.258	-19.307	-23.205	-25.947	-27.63	-28.289	-23.687	-22.015	-25.754	-23.513	-18.254	-18.472	-19.36	-24.939	-24.995	-18.807	-17.635	-22.114	-26.282	-19.054	-18.833	-19.57
-0.98315	3.1722	1.1568	2.4888	2.0266	0.27755	-7.0365	0.97332	4.6268	3.4489	2.6288	8.0035	-1.4716	3.2423	3.623	-2.5219	-0.38131	5.6475	3.3075	-1.8167	0.62578	-1.1656	1.5625	-4.3622	2.8573	-2.2902	-2.5345	0.9133	1.0711	2.8657	-1.8757	-2.1663	8.7546	3.2989	-0.15796	4.9418	-3.7703	8.0819	4.0817	-2.466	0.80001	7.4655	0.91741	4.9745	-3.0828	-1.6989	2.5905	-6.4672	2.5882	-7.1874
-0.0018154	-8.5384	3.603	-9.5078	1.4491	-8.1472	-3.6005	-10.823	-12.459	-7.0688	-6.5858	-0.78688	-10.236	-4.6661	0.37579	-2.1532	-1.7799	-4.5712	2.6462	-10.585	-6.9627	-1.2411	-2.3014	-4.0403	-5.3274	-1.6845	0.46071	-2.1442	-3.4891	-0.43613	-0.92801	-3.3253	-2.3376	-8.5036	-4.2822	1.9477	-3.9559	-6.957	-3.6283	-1.6883	-5.2859	-7.6705	-6.1114	-5.8952	-2.7886	-8.3489	4.9133	-12.424	-3.0064	-2.5044
-6.7025	7.7436	-7.2118	2.5639	-6.1946	-2.8808	-4.4264	2.5276	-2.915	-5.7485	-1.7294	-5.1507	-4.2351	-1.8937	1.4472	-2.9242	-2.5713	-1.8267	-0.41727	0.66204	-2.9374	-1.1108	-5.5154	-2.0075	-0.9085	-7.4453	-8.2184	2.3635	-6.0275	-5.1642	-1.1778	-5.5197	-5.9279	-2.0888	-1.1238	2.1904	-1.7787	-2.4952	-3.0764	-4.1643	-6.0797	2.214	1.1919	-3.7086	-1.4355	2.3596	-2.5733	-0.073923	-3.9275	2.879
-3.9175	-2.8508	2.5804	-1.638	0.4844	-10.133	-1.0251	-0.078642	-7.401	-1.0024	-0.10934	-2.0181	-0.49684	-2.3654	-5.2342	-0.37067	-4.6285	-7.2681	-0.3978	0.28823	-0.84688	-2.8808	-3.0011	0.06361	-2.2485	-8.0773	7.6483	-10.673	-3.2553	-0.50472	-8.0414	-6.176	-10.879	-3.021	-6.7497	-0.64812	-2.6511	3.0038	-3.2639	-0.77325	2.6261	-8.3024	-8.7903	-3.3041	-1.7713	-2.4584	-9.3276	3.6644	-5.2879	1.126
-10.642	-4.2951	-8.2151	-9.1988	-8.1202	-16.541	-13.039	-13.04	-12.168	-11.819	-11.647	-13.159	-14.582	-14.372	-14.783	-17.291	-5.8276	-12.083	-22.488	-12.426	-11.41	-7.6887	-9.1447	-18.69	-15.128	-15.558	-12.633	-20.145	-10.13	-14.157	-12.496	-13.327	-15.609	-6.6173	-3.7914	-16.184	-14.104	-11.493	-6.4993	-14.722	-12.331	-3.9592	-11.769	-6.3195	-11.901	-5.9902	-11.177	-10.729	-15.17	-6.8483
-2.67	6.2494	-3.9821	-4.1322	5.3796	3.5547	3.5773	6.1474	3.6071	-0.32781	3.4973	3.1784	3.6348	1.3561	7.7576	10.258	3.0089	1.0782	-2.5666	9.0199	4.1178	1.4119	2.181	6.5763	0.86069	7.4863	3.9824	6.1501	-4.089	1.7391	5.0808	1.9993	-0.31175	-0.32534	11.25	-0.14638	1.9841	0.19677	7.0038	3.585	5.3007	9.1952	-0.92172	7.5453	1.1898	8.7281	0.53687	2.4697	3.9131	4.8413
13.913	8.0921	17.131	6.8265	7.4069	13.523	9.7867	12.671	3.6599	10.961	9.1166	11.256	2.4216	14.117	7.5548	14.008	10.983	12.035	9.8541	13.324	8.4707	12.008	12.342	7.8595	7.846	4.8256	15.363	11.767	10.468	15.371	10.931	9.725	15.922	5.625	16.465	10.952	12.347	16.461	10.99	9.8972	6.3203	13.531	15.042	10.021	11.957	10.193	4.4873	0.53037	9.1841	9.1134
-2.3482	-3.9663	-1.2628	-1.1551	-0.33249	-1.2406	4.0701	1.3314	0.54289	-0.64748	-2.1001	4.8038	-2.4731	-6.8156	2.6287	4.0808	3.0373	-8.3318	1.1017	2.697	-4.3441	6.9616	3.304	1.8298	0.0047481	5.5965	-4.2238	-0.69637	-0.7475	-2.8791	3.8265	2.5315	-0.98526	-5.4926	-2.0537	-0.29345	-1.3146	-2.7938	3.5817	4.5685	0.29168	-0.9236	5.1332	-2.8526	0.70157	0.49574	-1.086	2.9528	-4.0514	-0.99803
-3.8437	3.814	6.2109	-1.4802	-4.4892	1.455	3.7131	5.3601	0.36809	0.32625	-3.2883	-4.0323	-4.3137	4.3638	-2.5581	1.2575	-0.1172	2.6702	0.23877	6.5163	0.70272	-2.107	0.37655	0.19283	3.1823	-1.8617	-4.0157	0.16816	-3.4822	1.5767	1.5216	-4.272	-2.7002	1.0879	5.7206	-1.095	3.3196	-4.707	1.7386	-2.9921	6.0166	-3.4552	-0.78285	0.97364	4.4342	-6.9205	7.5641	-0.82844	-1.5169	5.0562
-0.4136	2.7872	0.18825	1.8676	6.6405	-4.0128	6.1183	-9.1288	-6.9873	0.014086	1.4331	2.0337	-1.0451	0.2541	7.5672	-3.1251	2.1105	-1.0338	3.2735	-4.8699	-5.7838	-4.7642	9.7673	-3.1291	-9.8716	-2.095	0.61833	3.8009	-4.1433	-3.6845	-4.1208	3.5088	-3.8404	2.8931	-1.3833	3.2372	-0.57313	-1.6358	-1.1841	7.1352	-3.7951	-0.84394	-5.288	-8.2835	0.90763	7.105	1.2946	-9.2723	0.24352	-3.2269
6.6989	3.4556	8.8023	3.7715	2.3404	1.1789	2.236	1.8279	12.145	8.1667	4.6088	4.0156	4.5174	7.2737	3.9334	9.651	14.165	2.0635	6.2546	8.6011	6.3161	8.9015	9.4238	7.511	0.25993	1.8787	3.7183	-0.12187	5.4877	0.03907	9.0645	8.2975	2.253	5.9592	1.4579	0.006936	12.516	7.6629	7.9927	-4.0761	-0.36386	7.4143	5.2589	4.5472	1.2015	3.275	7.3721	-0.8458	0.62713	6.0575
-6.0741	-0.60632	-3.5888	-4.4819	-10.437	-0.6191	-4.0379	-7.2192	-7.8044	-3.5033	-6.8525	-2.439	-9.2712	-4.5563	-6.1813	1.0597	-2.0699	-6.2742	-8.23	-7.0826	-5.2184	-6.0187	-6.5904	-4.3227	-5.6242	-0.92583	-4.9983	-4.4523	-10.126	-7.0198	-8.9482	-5.4845	-5.2704	-0.61083	-0.8764	-1.7461	-7.7008	-6.6419	-5.8912	-6.4182	-4.8582	-6.9525	0.39558	-10.745	-6.182	-2.4841	-7.303	-10.616	-6.9166	-9.4287
11.018	10.194	11.14	15.755	7.7446	4.9084	5.677	3.1911	5.5113	15.852	6.8827	8.982	7.1163	6.7168	12.806	9.6597	11.324	3.5903	7.4433	10.352	3.787	-1.2848	10.035	2.1788	10.475	6.6448	13.058	10.883	11.954	6.724	7.1057	10.396	10.307	4.2308	4.7721	7.3192	8.0165	2.7812	5.9184	4.4097	4.4906	16.033	7.0239	11.458	13.187	11.664	2.9108	10.459	6.1589	10.575
-9.4931	-11.322	-14.546	-10.576	-16.988	-12.963	-12.854	-6.5853	-9.4902	-17.369	-12.499	-6.4576	-4.495	-8.1454	-7.7925	-5.4633	-20.061	-10.342	-17.064	-15.467	-10.75	-14.621	-15.339	-8.7281	-7.4427	-6.1035	-14.018	-13.036	-5.3466	-10.648	-14.489	-12.706	-13.91	-14.259	-9.2666	-11.251	-7.488	-8.125	-7.8006	-17.094	-9.5796	-14.909	-15.697	-14.193	-8.2894	-12.585	-11.726	-10.209	-14.105	-8.6132
-18.494	-20.291	-10.989	-11.576	-15.459	-14.901	-18.342	-13.495	-17.048	-12.304	-16.381	-10.965	-12.445	-11.698	-15.207	-12.105	-19.998	-7.5112	-20.193	-15.573	-18.7	-19.919	-17.771	-12.882	-9.0136	-19.453	-17.427	-14.685	-7.7787	-16.64	-17.727	-6.0239	-15.409	-13.598	-17.963	-14.936	-20.637	-22.089	-16.891	-12.538	-21.386	-21.071	-19.633	-13.755	-10.268	-18.968	-15.307	-9.956	-18.242	-11.764
-1.7283	-2.1199	-3.9876	-6.0783	2.0561	0.98625	-1.6654	-3.9901	-3.5482	-2.6033	-0.96174	-10.617	0.87694	-1.8311	-4.6106	-1.5511	-3.0957	-2.9138	-6.4252	-3.7457	-2.0807	4.5802	-1.8264	4.3318	-2.1565	-6.056	-3.7729	-4.173	-6.4179	-3.599	2.6977	-5.2134	1.3707	-1.0618	-0.42755	4.6051	0.45095	-3.4393	-4.8569	-1.467	0.94725	4.6997	-0.74966	-4.7947	-1.5093	-0.44764	-5.4282	-0.70237	-5.4442	-2.9087
-10.298	-5.1656	-10.41	-6.3992	-10.525	-8.9378	-0.49704	-4.8023	-6.4775	-4.275	-5.7142	-7.2699	-0.78242	-0.99684	-3.1603	-3.2332	0.46261	-3.3225	-1.7043	-4.6673	-11.512	-4.3126	-2.6975	1.3926	-2.4501	-4.7199	1.4281	3.2685	-3.7801	0.65159	-2.0217	-3.6236	-6.8236	-2.6761	-2.7371	-2.0988	-2.7136	-3.2655	-3.9947	-8.6807	-1.8705	-4.0018	-3.9488	-7.7895	-6.6039	-0.0399	-4.2098	-3.333	-1.7931	-0.87426
-8.7033	-10.714	-11.319	-15.069	-15.793	-9.864	-18.765	-13.109	-20.365	-16.886	-12.662	-13.47	-13.491	-14.97	-8.7802	-17.088	-14.147	-11.551	-5.1679	-7.2348	-19.774	-13.409	-14.087	-10.696	-11.92	-11.163	-15.233	-18.495	-12.128	-9.9849	-16.513	-20.457	-4.4491	-14.434	-9.8975	-12.748	-9.1482	-9.9713	-8.8986	-16.561	-13.683	-11.595	-24.642	-18.282	-16.254	-16.86	-18.106	-11.207	-11.454	-15.615
6.0257	-2.2287	2.7572	-0.88397	8.1748	5.8882	-4.8718	7.1634	4.2893	-6.8146	3.3928	4.0916	0.14843	0.46436	3.0006	-0.61365	-4.3216	0.43897	-5.9552	1.4335	3.7964	3.3164	-0.079909	2.0875	1.9058	-2.0664	0.84116	-4.6948	3.9634	1.1936	1.4566	-3.044	2.3043	-0.84161	2.1667	-3.9839	-1.2559	-3.0629	-2.4085	-0.023414	-5.1285	3.8554	2.3121	0.55778	5.6673	3.5544	0.49982	1.2181	-0.0034972	-2.6004
-14.634	-11.698	-6.5069	-22.351	-2.6891	-12.905	-11.503	-4.8582	-10.836	-5.0214	-14.339	-11.72	-7.6517	-8.4721	-6.6426	-10.305	-6.9153	-14.801	-11.222	-4.2976	-15.537	-18.943	-7.3732	-9.6064	-6.702	-16.877	-6.5869	-11.045	-19.665	-10.01	-3.088	-5.6548	-8.2548	-5.0067	-12.058	-12.643	-12.143	-9.0957	-4.7171	-5.7413	-9.4949	-4.9722	-7.25	-5.4983	-12.172	-13.269	-2.5839	-14.845	-9.6965	-11.453
-14.558	-11.458	-8.4093	-9.5935	-9.5058	-10.946	-20.899	-6.1226	-10.865	-9.919	-16.235	-11.21	-11.366	-8.4703	-7.319	-10.768	-16.631	-10.85	-10.765	-14.528	-7.1006	-11.136	-15.497	-15.075	-10.05	-10.143	-13.22	-13.874	-8.4898	-8.6523	-12.727	-6.017	-13.377	-11.572	-4.1202	-9.5405	-5.8918	-14.183	-1.6581	-5.9131	-13.089	-14.399	-4.5641	-12.197	-8.7564	-10.413	-7.2963	-8.0683	-11.164	-13.01
-2.1794	2.2798	-0.30854	6.8319	6.5846	-0.50906	4.6129	-3.4317	3.0514	-1.5614	-4.5822	5.1632	-0.39909	-2.0587	-8.0424	-2.2818	-0.9306	-0.71957	-5.071	3.0367	0.51156	5.1703	-1.6721	-2.861	4.2735	-4.276	3.5706	0.38887	-0.92004	-0.012028	6.5795	-0.55166	4.6202	-6.8401	-0.68552	-0.72753	8.3324	-0.16025	-1.8211	2.203	2.4637	-0.76027	-0.28428	-0.16839	4.0387	3.9241	3.0529	-0.22049	4.5333	-0.11535
11.818	3.7548	6.4474	6.9122	10.168	9.8728	9.257	10.866	5.3047	7.9636	9.3486	6.4182	1.9035	2.5364	9.8007	9.2313	6.0627	5.5644	4.6625	9.1933	8.122	5.6132	9.4557	2.296	8.882	2.4275	9.4611	12.074	9.3477	1.9745	3.7439	5.3501	15.247	15.398	0.24627	4.4322	7.4034	9.5218	14.278	6.6619	10.355	5.6783	7.5879	0.50745	7.7737	4.8354	7.8734	1.5451	4.6991	5.3693
-1.5328	4.6943	5.0558	4.391	5.6799	2.9528	1.4325	8.8384	6.6684	7.2049	4.4511	11.001	2.9234	0.068535	-5.6642	9.7749	6.6726	-0.28844	0.46657	13.447	-1.9187	2.147	-3.8584	6.486	8.0557	2.9187	6.113	1.6443	6.7003	2.2631	-1.3601	0.48289	2.1464	4.1529	5.1214	-0.60128	0.63348	4.8024	-3.2627	3.3734	-6.2239	-2.3248	0.31646	3.331	0.89449	14.336	-1.7695	-1.0909	8.2229	-1.2971
1.7316	-1.0812	0.22349	-2.4418	-5.6833	0.10652	-0.17166	3.773	6.0327	-3.86	-3.5169	-7.1801	0.020758	1.8464	-6.1752	-0.67938	-2.4354	4.1187	-2.3802	-1.1001	-3.0154	-1.802	-2.1059	2.6953	1.1112	-1.7116	0.60607	2.5506	-8.4977	0.73093	4.5266	-1.4481	5.4093	-2.4304	2.7126	-0.20943	5.5181	1.6122	4.1877	4.8078	-2.9015	3.0022	-2.2287	-1.1137	-2.7761	5.5245	-3.6108	-5.618	-4.7657	2.1209
-17.966	-14.491	-2.2835	-12.21	-9.9601	-13.836	-17.226	-10.725	-10.051	-9.7731	-10.721	-11.245	-9.0882	-9.572	-4.6479	-10.855	-8.708	-12.016	-6.0617	-9.3819	-11.46	-7.5057	-5.1872	-8.7737	-4.6848	-11.523	-5.1298	-11.245	-12.073	-11.829	-19.022	-7.2774	-3.8682	-5.6884	-7.8369	-10.766	-5.5574	-1.0979	-11.648	-4.8023	-17.685	-2.0221	-9.8712	-3.4053	-7.3567	-11.563	-11.668	-7.152	-8.72	-10.08
0.51598	-6.3124	0.22507	-2.8575	2.9805	-0.087513	-8.7097	-4.3037	-4.4492	-0.34179	1.0924	-2.7976	0.76677	0.38463	2.2467	-3.9489	1.2884	-2.6366	7.7261	4.2798	-5.747	-7.6953	3.0858	-1.9357	-1.5697	-4.3414	5.7072	-4.6867	-2.8954	0.59206	-1.5996	1.8021	-8.7426	0.57809	0.59773	-2.511	1.5752	-1.3389	-4.7374	3.9306	6.6116	-1.4701	5.8479	-4.6951	1.769	3.4895	-6.5139	-0.47146	3.1614	-5.1328
-10.187	-3.1521	-8.0504	-6.8233	-4.8819	-1.4258	4.2243	0.49461	-7.6065	-3.3172	-3.5946	1.5559	-0.81804	-8.463	-1.0179	-1.9282	-9.0169	-3.7873	3.6653	-1.5703	-2.3984	-5.0147	-3.3203	-0.72636	-1.6341	-3.9955	-3.4673	-9.0074	-5.8991	-1.4076	0.26591	-0.75395	-1.2983	-4.1799	5.3132	-9.533	-6.0868	-8.2891	-4.9805	-1.2978	-5.5244	-12.026	-0.35102	-2.1317	-2.4068	-4.5949	-2.8415	0.07429	-2.6818	-4.4459
-10.825	-15.918	-14.61	-10.539	-13.551	-19.448	-8.7942	-13.367	-15.736	-16.18	-20.929	-10.579	-14.711	-12.623	-8.5102	-10.17	-13.245	-12.313	-12.927	-13.943	-5.9447	-9.9248	-19.658	-12.88	-10.185	-11.718	-9.9708	-13.968	-14.886	-15.465	-9.6892	-13.786	-9.3841	-20.145	-11.971	-11.947	-9.6539	-19.775	-8.321	-18.412	-17.362	-12.953	-7.4653	-13.521	-10.429	-12.897	-14.759	-8.2025	-5.7096	-14.052
-12.173	-7.3568	-16.052	-9.0417	-7.4404	-16.86	-16.047	-11.534	-13.401	-14.356	-11.609	-13.386	-10.343	-17.633	-17.834	-8.1931	-13.07	-12.579	-12.043	-16.635	-14.518	-16.383	-17.151	-19.647	-17.693	-12.224	-11.236	-9.7587	-14.517	-10.078	-11.772	-15.974	-15.399	-11.823	-14.125	-8.637	-13.138	-15.973	-11.452	-12.845	-10.012	-16.637	-10.822	-19.707	-13.315	-6.592	-15.344	-8.9584	-16.194	-11.463
-3.5981	-11.403	-3.5027	-1.2965	-6.7846	-1.8186	-10.127	6.1631	-1.463	-6.5337	-10.856	-8.1739	-4.914	0.13093	-3.4464	-0.46173	-4.4268	1.8385	-7.6766	-4.6326	-11.092	-1.1466	-3.3763	2.7923	-1.4179	-3.1079	-6.1503	-1.3197	-7.3846	-9.244	-2.5449	-9.0123	1.0019	-1.644	4.2058	-4.815	-0.27577	1.6007	-2.3381	0.4525	-8.6849	-8.2237	-4.4267	-0.54296	2.7023	-0.28263	-4.0668	-1.6448	3.7258	-1.487
-3.4565	-8.2603	-4.9771	-5.2595	-5.5295	-5.0423	-4.3998	-1.2039	-6.2999	-8.9297	-6.7847	-7.371	-3.1395	-7.1149	-3.333	-4.287	-7.584	-3.8301	-11.128	-8.4276	-12.242	-9.5764	-5.2731	-7.1	-3.3325	-3.943	-6.594	-4.625	-5.3527	-8.5668	-1.5446	-5.3488	-10.298	-12.966	-9.7543	-1.3458	-5.7605	-8.4782	-8.6282	-9.7776	-11.254	-2.4472	-7.2782	-6.7892	-4.9055	-6.7023	-10.671	-6.1091	-2.9253	-6.3383
-11.259	-5.1229	-13.495	-10.267	-9.9389	-7.6171	-11.867	-10.464	-1.7681	-6.2499	-10.304	-4.8044	-7.454	-11.954	-14.33	-11.21	-11.535	-8.2014	-10.655	-14.965	-11.762	-13.078	-10.944	-4.4277	-9.0477	-8.8386	-14.495	-9.4328	-13.927	-13.514	-11.268	-6.794	-12.141	-7.8313	-6.4017	-8.3614	-8.3956	-5.896	-5.4184	-11.09	-5.4232	-11.255	-16.608	-8.1205	-3.8306	-11.388	-7.9015	-7.5652	-15.503	-3.6986
-6.7197	-3.6548	-6.0768	-3.2937	-7.9547	-12.96	3.3078	-4.9448	-4.0669	-4.8326	-6.8116	1.0857	-2.1276	-10.112	-7.7762	-10.374	-0.52867	-6.1987	4.0968	-6.2955	-2.3537	-4.4388	0.63293	-5.9226	-6.5188	-5.9759	-9.6288	-3.8205	-3.9002	-2.6323	-2.2807	-8.9935	-10.917	-1.3267	-11.877	-12.913	-6.4662	-6.0498	-4.0964	-4.5057	-7.6009	6.6869	-1.3569	-10.958	-6.3402	-8.1087	-1.8916	-5.761	-4.8987	-14.121
3.9094	11.042	9.5707	4.6727	10.324	11.919	7.1447	17.593	6.5445	8.7663	12.549	5.01	10.987	6.5638	12.199	13.849	8.9706	10.489	11.503	9.1604	14.064	11.452	6.8833	12.949	8.5109	4.7101	10.319	11.989	9.439	9.9626	-0.85488	14.778	11.08	6.051	12.464	3.8805	19.44	12.789	7.6632	3.1257	11.342	8.8445	8.7635	3.5562	7.4733	6.7571	7.6959	9.2823	6.0441	7.8567
9.6018	6.1677	12.617	7.1491	10.622	9.8994	13.777	7.2059	7.8961	10.601	2.6883	9.0408	7.7111	9.2951	3.6375	11.536	12.785	8.356	3.8657	15.405	11.356	10.406	9.7714	12.663	12.753	10.138	8.6831	8.3833	4.9097	8.5638	2.7057	12.977	12.105	4.9181	8.326	11.314	2.0425	10.64	14.412	4.2064	8.3755	3.4103	9.0304	12.091	9.4209	12.406	10.604	11.034	8.3737	7.0282
-2.0995	-5.328	1.9678	-6.1912	4.553	-4.3696	-0.75449	-0.84257	-7.87	-8.0462	-0.79452	3.3606	-5.8542	-1.3355	-1.7602	-7.979	-5.2524	-2.0638	-6.074	-7.5077	-1.6797	-10.488	2.9213	-9.1606	-3.3778	-1.8518	-6.9017	-6.3463	-1.2363	-9.5341	-6.8813	0.91243	-5.3174	-3.7462	-6.2355	-2.7356	-11.119	-6.0718	2.2203	2.51	-0.93738	-5.9296	-2.8965	-11.777	-1.4591	-0.38553	-3.8705	-5.7014	-7.4897	2.2493
-6.9067	-5.5969	-3.7109	-5.5917	-7.4183	-3.9502	-5.6901	-0.55324	-6.5413	-6.6636	-5.5557	-13.258	-2.3317	-1.5259	-7.3585	-7.6493	-6.4839	-8.6294	-6.7425	-7.913	-1.5952	-4.0214	-2.1494	-3.0658	-2.2026	-15.144	-3.0999	-4.1549	-4.0111	-2.7291	-9.3721	3.6156	-5.0681	-8.2641	-0.17001	-6.4961	-9.4172	-6.0077	-6.4425	-3.5623	-13.052	-5.5118	-1.8272	-9.0251	-3.3227	0.53964	-3.1305	-13.123	-11.58	-6.5992
-6.2846	-6.2239	-5.0451	-9.0565	-14.053	-4.599	-11.907	-8.4573	-14.228	-8.2206	-5.4491	-8.1139	-3.1385	-4.9876	-5.6586	-5.4545	-8.5491	-12.764	-3.7809	-8.0886	-7.7931	-9.5536	-8.9949	-11.049	-14.249	-14.667	-3.7858	-4.1249	-7.5234	-10.782	-6.4074	-10.682	-10.231	-7.8254	-6.5805	-8.4487	-12.858	-13.966	-9.5843	-6.7009	-10.424	-13.549	-10.738	-4.858	-3.5581	-6.6934	-5.8521	-8.8697	-5.8597	-4.6299
4.6548	3.3898	-0.86684	4.1895	-5.2505	2.2383	7.7332	0.20717	3.6132	-0.039063	0.54567	3.4067	2.2366	5.5421	5.26	-7.786	-1.6061	5.5287	1.0888	-0.4092	0.37657	-5.0142	4.1196	2.9891	-3.871	1.618	-2.3526	1.5643	5.2035	0.61575	-5.9352	6.8146	1.4887	1.8139	-0.47107	0.35914	2.2745	4.6122	0.68171	-2.9134	5.3009	-0.030051	0.18844	3.4964	0.52466	0.88806	-1.7123	4.7133	8.8616	-2.9627
-11.528	-5.0443	-7.681	-10.72	-11.021	-9.4561	-16.016	-11.082	-9.0163	-5.1306	-14.162	-17.999	-12.234	-7.8809	-11.519	-9.9794	-11.057	-12.6	-13.46	-8.4957	-9.561	-15.062	-17.785	-12.848	-11.814	-11.394	-8.5287	-14.594	-15.923	-11.147	-3.6065	-14.189	-11.695	-10.711	-8.4345	-19.32	-12.365	-11.564	-14.08	-10.746	-9.4153	-13.595	-11.495	-18.555	-13.508	-12.849	-11.644	-10.545	-9.5699	-10.35
-3.1891	1.3195	-5.9994	-6.43	-0.17668	2.2951	-3.4806	-4.9754	-4.2157	-0.47362	-0.12008	-2.424	-0.56058	0.51569	4.7633	-3.7292	2.3302	-0.59201	-2.3509	-0.78286	-2.0531	-1.2282	0.79493	1.3803	-5.1155	-5.1803	-2.2279	2.877	1.811	-0.74525	3.0882	-1.9721	-1.161	1.5126	0.8125	-9.7974	-2.0756	5.5177	-1.651	0.6975	1.2178	-5.743	3.0296	-1.379	-0.60893	-1.5872	-8.6019	1.4636	-2.8318	6.8983
-5.1192	-10.085	0.21514	-2.396	-3.167	-3.2558	-1.3012	-1.0207	-3.2728	7.4059	-0.94821	-4.2785	-2.0156	-2.7667	-1.171	-2.4698	-6.1928	3.9157	-7.2676	-4.2661	-2.9784	-0.66486	-1.1638	2.0249	-7.3896	-12.461	-9.4937	-5.4598	-4.2809	-9.9766	-0.93714	1.7738	-1.9089	-7.3349	-0.083866	-5.5739	-0.71627	-8.5231	-3.1929	-6.6189	-3.0774	3.0584	0.33364	-3.4865	-3.5233	-10.177	-3.4623	3.8591	-0.92897	-2.6527
-6.1726	1.2684	-1.8708	1.1637	-5.0246	-3.5799	-5.3216	0.18211	-5.033	-5.4515	-3.4559	-0.97203	-6.886	-6.5703	-6.3427	-11.945	-4.4013	-6.8782	-1.242	5.5074	-1.9633	-1.4178	-0.88264	-4.5249	3.2772	-1.4183	-3.2224	-5.1926	-0.70914	-3.03	-4.6323	-9.9958	2.7901	-5.0297	-6.773	-3.9664	-7.4392	-2.7252	-2.1842	-0.634	-4.6094	-3.337	-1.7262	-3.2378	-5.2138	-1.9036	0.56283	-7.5135	-0.65558	-2.3183
3.935	3.3548	-4.7583	-1.0346	-2.6236	-1.9084	3.1915	-5.044	-0.28547	-6.6903	3.0951	-1.8119	-1.7294	-1.8341	-6.1981	2.6141	3.502	-5.8454	-9.1639	3.2853	-8.4079	-10.907	-3.8269	-10.575	-2.337	-2.1024	-6.2941	-10.817	-3.8319	-4.9478	-1.4425	-5.7762	-5.1759	-1.0665	0.67877	-10.718	-6.6697	-6.3649	-1.614	2.2404	-2.5297	-6.6327	0.65014	-6.2975	-6.5752	-6.3161	-6.0697	-2.8857	-8.5031	-1.3043
-13.842	-12.648	-15.302	-15.359	-17.168	-15.454	-23.009	-16.901	-13.112	-13.514	-10.198	-18.415	-17.358	-15.574	-10.662	-13.625	-16.624	-12.721	-10.599	-13.044	-10.283	-20.318	-17.745	-6.6247	-12.243	-15.71	-9.9996	-17.442	-17.225	-23.224	-13.745	-15.804	-12.688	-18.768	-8.3818	-12.621	-15.574	-2.7882	-11.368	-14.926	-11.721	-13.464	-15.093	-15.55	-13.379	-15.578	-16.394	-12.003	-11.124	-16.63
-11.576	-7.2097	-0.14878	-4.624	-3.0319	-0.14656	-12.77	-5.6706	-9.1816	-0.04933	-5.4811	2.4142	-6.4381	-1.6103	-10.327	-3.25	-5.3509	-12.561	-6.3301	-3.2832	-0.99165	-6.9734	-2.9103	-9.3831	-7.3056	-3.116	-7.5444	-5.9422	-6.5155	-6.8073	-13.425	-6.8526	-3.7925	2.5349	-5.8829	-6.8937	-7.4938	-11.962	-11.094	1.0727	-10.893	-9.4284	-1.798	-6.1285	-5.5467	-6.8454	-3.2682	-5.1002	-7.1154	-9.5288
2.0486	-1.6423	7.6714	8.5274	6.9388	0.80636	-0.9052	0.84837	3.1751	0.011272	-1.4327	-1.8297	-1.2633	2.4046	10.664	4.6482	-3.0604	-1.2178	-0.14418	-1.0367	7.7072	1.923	5.8015	1.7696	6.2298	-5.8438	3.2946	-0.72613	6.9412	2.1428	3.087	0.67515	8.2855	-1.7434	-3.1414	-1.5207	2.2448	-5.4816	1.6158	-0.80126	-3.1634	4.3262	1.2516	-7.3753	4.0189	1.4732	4.2911	4.1274	4.7878	-2.4581
-0.018919	-11.98	-9.3878	-9.2059	-11.012	-3.2697	-10.24	-10.864	-10.837	-6.8929	-18.859	-5.4238	-14.205	-17.201	-7.4179	-11.191	-12.423	-9.5034	-5.6486	-16.26	-9.0527	-10.114	-11.253	-7.4781	-9.8767	-10.074	-9.4211	-9.7016	-10.359	-15.216	-1.5669	-10.825	-14.719	-11.799	-13.468	-13.395	-8.6413	-9.3928	-7.8903	-11.736	-13.846	-14.127	-20.173	-11.778	-16.264	-12.751	-13.982	-8.8902	-10.175	-9.8236
-6.8121	-6.5566	-8.5855	-8.0699	-10.571	-1.6259	-7.7859	-12.749	-7.5786	-11.524	-12.562	-8.4927	-11.922	-10.171	-8.9758	-16.624	-5.0274	-7.5479	-18.479	-14.172	-0.7463	-5.9834	-15.931	-13.255	-6.9215	-10.687	-5.8054	-9.3047	-4.2276	-19.121	-12.784	-13.08	-11.927	-2.6911	-13.908	-15.586	-9.4579	-5.7492	-8.9685	-9.3152	-11.572	-10.836	-8.3328	-4.863	-4.7393	-11.186	-2.2922	-7.2113	-13.853	-10.794
-8.4596	-10.691	-9.6407	-9.9734	-8.9141	-5.9012	-9.9142	-13.114	-13.697	-4.3503	-13.402	-11.732	-11.419	-16.339	-8.1607	-6.0613	-11.395	-15.885	-13.641	-9.7608	-14.093	-14.884	-12.864	-10.37	-8.7908	-7.9392	-12.381	-13.867	-13.082	-6.1086	-7.2777	-11.126	-6.051	-10.878	-8.574	-10.809	-15.219	-14.965	-16.412	-5.4124	-11.282	-8.055	-18.513	-14.584	-9.3225	-11.372	-11.955	-16.366	-15.465	-14.772
-4.3245	-1.6628	-1.8018	5.4202	0.38569	-4.0416	0.20453	-4.1117	1.9096	-2.3753	2.6531	-1.4292	-1.2666	-8.8405	0.62251	-2.9226	0.077381	-4.538	-1.7215	-3.1535	2.5869	2.8657	4.9793	0.99087	1.6431	4.6452	0.6801	3.5805	-0.2481	-5.9433	-3.5422	-1.3665	-1.9332	-5.8219	-1.1236	3.1159	1.9152	-0.33821	1.5903	3.591	3.4261	-0.86938	-6.5989	-5.5761	-4.8757	-3.5807	-10.395	-4.1214	6.9854	5.2649
3.9184	1.2122	5.6298	1.7524	8.4867	2.7418	0.82612	6.2804	8.5776	1.2471	4.1147	4.3388	7.4388	8.908	-1.0671	2.8744	5.0288	9.5362	6.2606	3.6204	2.5939	2.7153	2.7931	2.8809	11.578	0.9643	8.0319	-3.8772	8.0805	11.393	0.93596	13.616	5.9637	4.4225	5.6752	-1.014	6.606	8.3063	7.1711	9.1029	12.297	2.332	2.8806	5.4496	1.6343	8.0296	1.4796	5.2548	7.4495	6.4236
-10.914	-14.454	-8.6982	-10.426	-9.9068	-13.359	-18.296	-16.686	-9.1854	-10.8	-13.913	-14.318	-10.152	-12.192	-13.989	-10.055	-11.52	-12.289	-10.623	-15.943	-2.1044	-9.3773	-7.4927	-11.407	-10.9	-5.9948	-13.85	-10.475	-9.2729	-8.3012	-10.987	-11.926	-13.761	-10.288	-8.1219	-9.4761	-14.859	-11.862	-8.3839	-10.573	-7.2503	-13.197	-10.108	-13.127	-16.277	-7.317	-15.249	-10.995	-11.718	-8.0399
-6.1897	-2.2722	-3.1431	0.627	2.6882	-2.5396	-2.8124	1.404	2.7892	-2.7373	-4.3948	-2.756	-3.8419	-1.0832	5.0439	-2.227	-1.9703	2.4629	-0.62304	-5.3911	-3.9345	-6.8358	-1.9408	1.1378	3.961	-8.5964	-0.62857	3.2522	-2.2513	-3.8251	-6.747	0.48705	-4.1524	1.6155	-3.2836	3.0415	-1.011	-2.0179	1.1297	-5.9463	-5.8202	-4.471	3.708	0.27529	3.9811	-3.4438	-7.2339	-4.1777	-0.2741	2.4616
-16.233	-12.877	-8.6565	-10.28	-10.672	-13.727	-11.153	-8.6163	-8.5261	-11.03	-10.21	-5.165	-12.632	-13.338	-10.232	-16.294	-12.166	-7.2148	-5.7786	-13.954	-10.958	-11.652	-9.5931	-14.437	-17.755	-5.8974	-9.29	-4.3467	-8.6997	-7.9199	-18.666	-10.719	-15.747	-5.6085	-8.8613	-3.1067	-13.985	-12.382	-9.41	-9.9824	-6.9178	-13.825	-11.773	-13.117	-8.8308	-11.982	-12.051	-8.6409	-9.5485	-10.883
0.75366	-1.6888	-5.6754	-0.37629	-11.119	-7.05	-2.9595	-5.4705	0.0097998	-4.455	-0.60153	-3.149	1.9584	2.7664	-0.21613	-3.6955	-10.122	-0.040165	-0.92878	-3.1071	-6.329	5.5205	-5.1974	-5.0204	4.0258	-1.0209	-5.4919	-6.0819	-11.095	0.318	-4.0627	-2.683	-1.7813	0.15404	-3.1352	-3.5174	-3.496	-3.3291	-0.66671	-2.9726	1.5713	-0.41656	3.5111	-6.2145	-3.6084	-7.5972	-7.9505	-6.5353	-4.3661	-5.0216
-22.183	-22.327	-24.615	-20.527	-20.416	-25.875	-22.507	-24.393	-25.617	-20.892	-18.825	-26.336	-23.872	-12.297	-17.832	-21.638	-19.002	-19.931	-26.216	-26.833	-23.008	-18.707	-15.839	-19.276	-23.212	-27.256	-25.374	-13.61	-24.307	-20.511	-24.535	-21.657	-22.666	-32.144	-23.173	-20.033	-23.143	-22.158	-18.406	-20.171	-19.67	-25.287	-18.078	-21.4	-25.136	-21.631	-25.301	-24.346	-24.444	-31.303
-11.413	-14.312	-18.992	-15.375	-14.368	-13.283	-15.452	-8.5203	-14.405	-14.261	-5.2747	-12.919	-8.7223	-14.558	-15.361	-16.694	-8.7687	-7.9229	-13.595	-9.282	-12.4	-17.778	-6.1802	-7.2762	-12.599	-12.189	-12.556	-10.5	-8.2531	-13.078	-16.983	-9.408	-10.679	-11.603	-9.5878	-15.348	-10.894	-21.904	-14.758	-9.0745	-14.377	-13.399	-11.757	-7.7089	-9.8893	-12.401	-8.8849	-11.074	-12.185	-16.086
-8.1627	-14.035	-9.77	-13.43	-15.411	-9.5949	-11.555	-10.158	-15.407	-9.3117	-7.9363	-14.253	-18.225	-15.777	-19.067	-16.158	-16.112	-11.91	-8.4422	-10.171	-11.601	-8.6103	-11.954	-5.5631	-13.387	-11.637	-15.493	-14.601	-18.126	-11.023	-9.5282	-12.692	-8.8017	-16.512	-8.2276	-6.7103	-13.238	-15.011	-9.7554	-9.8095	-10.312	-17.187	-12.282	-15.25	-11.535	-20.655	-12.371	-16.432	-16.688	-15.541
-2.8937	-3.4671	-0.083151	0.16245	0.010859	1.9061	-6.7586	-6.9638	-1.8019	1.7883	-5.9533	-1.8045	2.7512	-6.2151	2.9685	-3.3009	0.76843	-5.1084	-7.0047	-1.1412	-4.9077	-1.526	-4.1884	-3.1355	0.18925	4.2304	-7.3069	-3.7717	-2.3109	-2.7101	-1.1936	-0.96237	-3.3648	-5.9619	-9.2119	-2.1113	-2.1802	3.388	3.9794	-3.7068	-6.9816	1.0118	-0.76165	0.020346	2.0476	-4.2443	-3.1063	3.898	-4.5917	-5.5967
-10.637	-7.6727	-9.1597	-20.444	-14.251	-12.324	-13.403	-13.251	-11.412	-14.249	-14.073	-20.992	-15.12	-13.062	-10.239	-14.132	-8.003	-16.665	-8.7636	-17.359	-12.458	-13.164	-11.648	-12.647	-15.557	-10.776	-16.871	-11.323	-9.3978	-11.354	-7.0748	-11.581	-13.642	-18.087	-5.5177	-18.845	-8.0038	-17.992	-18.819	-17.169	-16.927	-13.319	-15.97	-15.624	-11.855	-10.472	-15.069	-16.108	-11.854	-11.614
-20.317	-21.538	-14.337	-19.27	-26.001	-28.511	-21.825	-18.551	-25.565	-20.856	-26.093	-20.806	-18.237	-11.629	-28.24	-20.961	-25.332	-28.371	-26.343	-29.778	-23.62	-26.322	-20.315	-20.797	-21.761	-23.832	-18.086	-23.558	-27.077	-18.491	-28.983	-24.765	-17.927	-20.326	-22.385	-14.544	-18.025	-22.876	-20.898	-19.923	-24.239	-24.135	-18.176	-25.98	-20.933	-20.809	-28.384	-22.328	-17.57	-20.786
-20.772	-6.205	-9.1641	-4.2252	-8.6177	-12.624	-13.752	-17.997	-12.114	-10.296	-9.3088	-15.858	-9.9726	-14.873	-9.8595	-10.714	-12.704	-16.251	-8.8933	-12.663	-13.771	-12.206	-15.204	-8.9614	-21.516	-13.551	-5.3873	-15.633	-7.5483	-12.609	-14.228	-10.135	-15.279	-8.0673	-6.9317	-13.392	-11.324	-8.4242	-11.224	-10.65	-12.835	-14.28	-9.8595	-12.649	-16.134	-7.9683	-7.481	-3.8662	-11.984	-15.676
-3.2046	-12.462	-10.299	-12.969	-11.431	0.48761	-7.3432	-7.7096	-9.9963	-10.204	-4.7922	-7.527	-8.6575	-9.5825	-2.6431	-6.4472	-3.3877	-5.1495	-4.8533	-12.074	-6.7754	-8.2256	-9.0205	-4.9903	-11.716	-8.9262	-5.7339	-5.4104	-13.38	-12.579	-10.502	-4.9268	-4.9234	-7.1267	-10.795	-0.21698	-17.503	-14.975	-9.8029	-4.1172	-5.7382	-5.5909	-11.921	-3.1992	-5.6399	-6.1592	-10.766	-6.2307	-10.811	-9.4291
-9.3233	-4.7513	-16.925	-13.08	-4.3394	-8.8956	-8.7191	-14.304	-3.9229	-7.8121	-4.2532	-10.501	-6.1072	-9.6954	-6.44	-6.659	-14.601	-8.9778	-11.389	-3.9493	-9.032	-9.7455	-12.737	-12.403	-5.5368	-14.324	-13.674	-10.188	-10.084	-4.9995	-10.206	-13.648	-6.196	-11.253	-14.961	-14.67	-13.378	-12.3	-7.5722	-4.6079	-6.8565	-14.928	-12.987	-10.458	-5.4191	-14.294	-15.846	-9.7887	-17.312	-9.8603
-24.379	-17.549	-27.842	-21.59	-22.064	-23.312	-22.323	-25.089	-25.331	-24.916	-19.616	-22.883	-27.21	-20.775	-17.214	-24.299	-21.156	-18.222	-22.161	-16.096	-22.048	-27.156	-21.555	-26.81	-20.26	-17.973	-21	-18.082	-19.22	-11.568	-16.137	-23.294	-22.642	-19.084	-21.099	-20.948	-24.485	-19.263	-20.995	-24.846	-23.952	-19.328	-19.726	-18.008	-24.974	-17.396	-19.445	-22.138	-21.43	-23.611
0.87295	0.77183	-0.59278	-0.91121	3.0854	-0.59301	1.0847	-2.0693	5.2497	0.71212	-3.1332	5.9897	-1.268	-3.9833	-2.1118	0.75221	0.38252	1.7006	0.83515	1.9968	4.5733	-1.4721	-0.6737	1.2183	-2.7154	5.028	3.2867	-2.706	-2.1268	4.6176	-1.7701	-2.0158	-1.0006	-0.30168	-3.2196	2.002	4.0101	0.40702	-8.3704	7.731	2.1617	1.2592	-2.7326	2.7038	1.6928	4.2882	1.9664	-1.3501	6.3029	-2.6529
-19.707	-23.177	-19.389	-21.156	-18.875	-22.542	-20.896	-28.575	-19.838	-18.606	-27.73	-14.241	-28.378	-25.461	-23.825	-24.211	-20.858	-20.466	-24.748	-20.341	-13.414	-17.604	-14.154	-22.849	-11.175	-26.884	-19.559	-24.971	-23.049	-21.226	-19.831	-22.6	-23.903	-18.536	-17.477	-23.475	-18.585	-21.161	-21.184	-25.359	-21.418	-12.307	-19.28	-21.652	-23.834	-21.305	-21.537	-25.348	-19.142	-16.021
6.0128	5.745	7.1362	14.154	10.214	6.1866	4.0476	11.256	9.5845	12.704	6.3511	9.9553	12.124	8.4097	10.954	7.0253	6.2538	1.4939	10.384	9.6164	8.9763	10.315	0.83172	0.50425	1.237	4.8197	3.6266	9.0197	8.9211	11.693	2.9743	6.5794	3.4349	4.8081	12.292	13.545	3.5962	9.7471	6.963	5.3403	6.6158	7.4587	11.488	9.6597	2.5878	-1.7578	8.8018	-2.5744	6.6448	11.089
-9.9329	-7.0329	-10.739	-3.1284	-6.0158	-4.498	-9.0624	-3.1403	-12.786	-10.004	-12.905	-7.7192	-13.922	-12.34	-5.4726	-9.8381	-12.856	-4.4996	-14.92	-8.0948	-4.6257	-11.564	-12.167	-9.612	-5.1398	-12.845	-10.052	-11.744	-8.0755	-6.0522	-12.664	-13.848	-6.5154	-9.9005	-2.1015	-16.356	-12.097	-13.134	-12.945	-12.828	-8.8193	-11.407	-10.211	-11.402	-7.0613	-8.6659	-10.626	-7.1142	-8.1343	-6.9658
5.0935	-1.1302	4.0845	-2.7221	1.0652	0.47309	1.0775	2.1996	-3.0764	-7.2302	5.2822	-2.7807	-2.9452	-1.7189	-3.0921	3.156	-0.30924	-2.6819	-3.2803	1.6401	0.53097	1.4152	-4.234	3.0786	-3.6406	-7.6848	3.1089	1.0808	-6.1713	2.6432	-7.1621	-3.6854	-1.1349	6.4791	2.1551	-5.7443	-1.2687	0.22987	-1.5713	-5.1841	-4.3163	-3.445	-0.054065	-2.5309	3.5923	4.5676	-4.4457	0.28268	-1.7374	-3.2404
-0.91205	-2.3945	-0.94268	-0.70833	-2.0396	1.6701	2.1834	3.2057	-3.756	3.7275	3.1783	1.7751	2.6518	-8.1661	-4.5388	2.8916	-0.49349	-0.24172	6.7511	5.9385	-0.29896	-3.0247	-3.3746	-0.57924	-5.5621	-4.5212	-0.31952	6.7895	1.8584	2.1657	-3.9745	0.54516	4.5958	1.2767	-1.6799	-0.89224	-1.3324	-0.097314	1.0155	-7.495	-8.7539	-5.0791	4.4785	1.6146	-0.019483	-4.1439	1.0593	0.15265	-3.8965	-9.1438
0.049102	2.5175	-3.615	-5.5422	4.1732	3.1901	3.6867	5.7289	0.13359	1.2875	-1.518	-2.3424	3.6058	-6.3199	0.63753	-3.1356	-0.14781	4.5789	-0.30801	5.373	0.60145	3.7506	0.54966	3.0726	2.0586	-0.82317	-1.8668	6.212	-3.6542	12.761	-5.3514	3.4717	2.8587	1.0255	1.6686	-2.9835	-0.51936	3.4604	-6.923	6.232	-2.2784	-0.62036	-0.074496	2.6599	-0.58697	-2.5306	3.1313	2.1316	5.5888	2.9804
-5.9063	-2.9848	-1.4605	2.6863	-2.2354	0.29626	-1.0741	-3.3277	-5.3384	-0.24043	-8.6783	-1.6109	-0.41178	0.27294	-4.7575	-1.7199	-2.7625	-2.6595	-3.5192	-5.3497	-3.9211	-6.5337	-2.0877	-0.43569	2.1953	-4.1695	-10.19	-5.4586	0.25585	-5.5171	-8.9623	-1.6661	-0.053232	-6.0361	-6.1486	-1.1637	2.9888	-1.0336	-5.9926	-8.9412	-4.1213	2.7249	-1.5186	2.265	-0.17186	-2.0523	-2.3292	-3.6923	2.1951	-3.5701
-13.464	-10.114	-15.608	-13.63	-14.245	-10.191	-12.45	-14.799	-11.304	-16.06	-14.181	-13.692	-13.469	-14.729	-11.608	-18.891	-16.861	-8.2967	-14.974	-11.516	-17.234	-7.3928	-15.413	-6.9791	-17.415	-16.294	-19.782	-7.3192	-9.8079	-10.873	-17.547	-15.089	-11.318	-7.8672	-13.004	-10.309	-16.635	-9.776	-8.4705	-14.343	-15.966	-12.3	-10.856	-16.887	-16.539	-15.563	-9.3605	-8.8692	-14.162	-5.4255
-3.2116	-3.6245	-1.903	-4.5457	-2.724	-5.5846	-3.0579	-2.4132	-6.7523	-8.9351	-7.7571	-3.3203	-1.9256	0.090694	-10.428	-1.1047	-1.3389	-4.3002	-7.3419	0.99055	-7.1683	-5.6317	-5.2187	0.80541	-4.2327	-9.064	-1.2101	-5.2394	-2.6203	4.5813	-5.0916	-5.1473	-2.9517	-8.1623	-1.1383	-6.2839	-4.1262	-5.2387	-5.0406	-7.8099	-1.0374	-4.2236	-5.8795	0.13405	-0.20226	-2.1587	-1.1818	-3.0386	-6.3372	-6.1678
10.228	13.367	15.172	6.8739	2.4846	2.8841	14.971	6.053	9.4833	8.4494	2.8742	5.2026	4.0859	9.6376	9.2638	10.365	10.396	5.6984	5.3849	10.869	9.5585	10.711	4.7472	6.2807	13.694	12.507	3.5541	-1.0022	3.6356	11.777	11.348	6.631	2.5078	6.6206	2.5734	5.4344	6.9484	6.0823	5.9982	10.627	2.86	1.4663	0.53776	7.5242	10.324	5.2003	8.1181	11.523	8.9217	3.7479
14.44	12.198	12.413	11.82	8.9517	9.6848	9.8781	8.2807	10.694	8.4152	14.848	2.1312	10.797	10.02	8.016	4.4839	5.7245	12.532	9.6884	8.7688	7.1724	15.96	15.577	15.326	11.277	11.525	10.088	13.615	6.4413	14.252	12.595	14.214	11.167	11.08	16.727	11.236	9.5971	8.1614	11.254	4.1328	12.433	12.34	9.7086	8.1017	6.5603	10.289	10.717	8.3943	12.716	6.1143
-6.5118	4.0779	-1.9698	-4.7222	-7.1058	-0.7619	-1.5385	-5.1269	3.5755	-2.5762	1.3337	1.4961	2.7651	-2.0743	-2.7376	-3.0839	0.49975	3.1158	-2.6992	-4.1118	1.9627	-2.7943	1.343	-0.48819	-5.5051	2.31	0.93053	4.9468	-4.6874	2.4966	-1.166	1.544	3.7126	0.88461	1.5042	-3.5745	5.2926	2.9338	0.089692	-4.4009	-2.5376	-2.2181	-2.6963	-2.2876	-1.207	-3.4941	0.57327	-6.8702	5.0778	-1.4434
10.134	8.6533	5.9629	9.4695	13.728	17.464	4.3862	7.067	7.9024	2.743	11.422	10.24	4.6867	8.4662	6.3174	3.6816	7.0163	11.721	5.0382	8.0885	15.248	14.11	3.6393	10.827	12.279	5.7931	8.8312	10.614	5.3126	12.905	4.5986	6.599	16.188	1.3126	9.4924	4.8489	7.1802	10.133	6.9718	7.479	10.953	12.762	5.3975	5.1352	6.987	12.311	4.1101	8.0086	13.402	8.3144
-14.95	-17.838	-12.709	-7.5857	-7.0143	-11.213	-14.534	-11.131	-10.731	-10.27	-6.2702	-8.7242	-10.49	-11.594	-12.629	-13.464	-15.328	-10.946	-18.412	-12.192	-8.3023	-12.886	-13.272	-13.189	-13.163	-15.598	-10.656	-10.431	-11.289	-9.5496	-7.2845	-10.361	-10.109	-10.655	-18.245	-5.9507	-8.1041	-15.887	-7.1579	-11.794	-15.138	-4.3811	-12.343	-1.6348	-12.417	-9.8033	-8.9061	-7.8223	-5.7568	-4.9932
-1.1829	5.1605	-0.73511	1.5404	-4.9896	-3.7663	-0.72485	-2.602	-3.298	-3.1964	-7.3751	1.8905	6.4755	0.04397	0.80128	6.5	-2.2401	0.25367	-3.1014	-3.5138	1.6537	-0.89428	8.5529	2.1441	1.7906	-5.1534	-1.8055	3.3812	0.49033	2.8623	5.6742	4.0395	-1.813	3.1159	-0.090207	-6.1074	1.802	1.2777	4.7113	4.2754	3.7926	0.079329	0.74698	-3.6057	-4.8373	3.2635	0.30821	-2.5956	-5.7007	1.5749
12.617	9.5781	6.5068	9.2175	4.8211	8.3305	5.0666	8.8959	4.5866	3.9027	7.0895	2.2342	12.797	5.5387	3.6603	7.7845	7.1048	15.446	10.576	1.506	5.9953	9.879	1.518	5.0794	8.1835	7.1306	5.7435	2.1959	13.162	11.588	9.3776	3.3222	8.3089	3.9915	12.504	5.1775	3.0827	8.3257	-1.8027	12.953	7.6506	6.9705	9.8859	11.477	2.6276	6.0379	5.4304	8.1754	3.0378	12.083
9.9599	15.505	6.326	7.4267	4.1884	1.7101	1.7217	4.0067	5.1772	6.437	7.3558	7.8603	9.4462	5.8204	5.1178	4.4203	3.4693	2.966	7.1011	10.993	9.6795	12.728	1.6901	8.2248	-0.99669	6.0046	10.225	8.5113	4.9748	9.1648	4.7454	3.0965	7.9685	3.6346	4.2912	7.6503	2.6355	5.1986	10.683	9.1209	9.4495	3.9159	13.441	8.8882	2.8149	7.3633	5.7425	13.232	0.24825	-0.075096
4.6275	7.1222	8.5761	-2.5879	9.0529	4.0908	8.824	10.604	3.9986	8.3133	5.1708	9.8756	4.0413	5.2838	5.657	0.12431	-0.22784	6.1174	6.2189	3.9731	2.8396	9.5589	5.3977	3.982	5.5767	0.34917	-0.063476	1.4117	6.4266	6.4909	3.7494	-0.49726	8.2455	11.674	1.3292	4.8837	4.6565	10.427	6.4479	8.312	2.4477	7.7905	8.2514	4.1616	1.2592	5.8925	3.1306	3.7977	14.559	4.3904
-19.647	-12.112	-11.682	-19.892	-17.637	-13.644	-9.2701	-12.766	-15.766	-19.271	-12.981	-11.955	-14.587	-15.506	-13.717	-17.607	-18.397	-14.777	-18.582	-16.415	-12.472	-21.213	-15.983	-19.777	-16.702	-12.413	-11.174	-18.957	-8.3226	-12.672	-10.493	-12.405	-16.573	-13.405	-16.423	-18.977	-13.67	-15.928	-11.516	-12.241	-12.271	-13.3	-16.373	-13.152	-14.965	-12.912	-14.348	-17.398	-14.844	-14.531
-0.53675	1.556	-1.8617	-2.9693	-2.7573	-6.9854	-0.63821	-0.37301	0.99831	-4.831	3.065	-2.8228	1.3068	-5.6328	-6.0322	-2.2331	-6.4984	2.7092	-6.6766	-3.8581	-5.5127	-5.458	-1.5547	-0.39206	-3.3374	-0.31108	-3.0295	-8.0596	-5.5323	-7.2923	-8.8467	2.3219	1.6342	-2.1091	-1.4285	-0.8577	-4.301	-5.013	-2.3851	-7.7942	-1.979	-2.5901	-0.54735	-10.98	1.5556	-9.8276	-8.2401	0.43689	1.9467	-5.3108
-8.5609	-4.5068	-7.5797	-5.6842	-0.9457	-3.4601	-7.3822	-2.9682	2.7324	0.66493	-9.0199	-6.6753	-7.116	2.5088	-2.1332	-9.5715	-0.30638	-13.074	-3.1882	-0.052203	1.0892	-0.81407	-2.0974	-3.0101	-3.6211	4.3962	-0.075336	-7.8047	-4.8528	-8.1416	-8.2185	-0.75792	-7.1018	-2.9821	-1.558	-5.3107	-6.2981	-0.76246	-4.0378	-4.2371	-6.8388	-1.025	-4.0642	-4.3288	-2.4184	-4.0045	-11.403	-4.5894	-2.3023	-0.090226
3.0404	0.57084	0.58092	0.2546	-2.0767	-2.8655	-3.2704	0.19979	1.7945	-0.34264	3.7415	-8.2085	0.73864	-1.0347	-0.014376	-3.0364	-2.4417	0.31167	5.3232	-6.0387	0.2787	3.9822	-1.5678	-1.1388	6.0228	3.4252	-1.3459	-3.8311	-4.9076	3.6635	2.5516	-3.9369	3.0042	-2.9575	4.7886	-1.1796	-9.1904	-0.68313	-2.0164	3.2085	3.2756	-4.8939	-2.8364	4.4315	6.3149	1.9996	-1.1376	0.9803	-4.761	-0.43137
2.3606	-1.0574	-11.323	2.8173	-5.2873	0.8862	6.9781	-1.496	1.874	2.9258	-4.3875	3.7055	-2.1955	0.7682	6.151	6.1681	2.0074	5.5024	-1.0614	-1.6273	5.0133	2.4257	1.9968	2.4764	-7.2997	2.313	-1.4973	0.0049231	-4.2877	-1.0136	1.4557	0.53511	-2.2965	-0.72285	0.23953	4.6795	8.4061	2.1487	0.65469	-3.991	3.6211	-3.1469	8.9751	0.44802	-2.5749	1.91	-0.88747	1.6634	3.3745	7.4719
-3.6102	1.0975	6.2076	-4.3096	-2.9097	-8.6757	-6.5875	-9.2729	-7.9103	-10.312	-8.5005	-1.6458	-6.5583	-5.2995	-3.8015	-12.716	-5.4907	-9.0192	1.4612	1.4433	-2.9716	-0.43361	-7.426	-13.632	-3.899	-8.5428	-5.0823	-8.611	-3.1461	-0.40241	-8.3752	-7.8777	-2.5753	-4.892	-7.3001	-7.3307	-9.1973	-1.1998	1.2569	-10.032	-7.4529	-0.39335	0.52915	-3.6489	-2.4733	-6.2952	0.35309	-7.7123	-5.185	-3.9353
-11.845	-10.63	-13.716	-11.196	-13.522	-14.296	-13.353	-10	-10.536	-12.031	-18.255	-16.577	-9.3982	-14.171	-16.011	-11.052	-9.1335	-7.1934	-13.103	-13.373	-18.761	-11.409	-7.8641	-14.637	-12.081	-20.504	-14.952	-11.345	-12.751	-14.145	-7.2123	-10.825	-15.183	-12.336	-12.489	-13.904	-13.953	-8.7509	-14.86	-16.18	-13.262	-13.076	-13.197	-14.653	-15.102	-11.215	-13.195	-12.169	-17.122	-14.073
-16.783	-10.681	-17.901	-12.415	-12.569	-10.313	-15.609	-15.753	-11.816	-8.7523	-12.84	-6.7071	-13.148	-8.9998	-9.3866	-14.115	-9.5027	-14.521	-15.153	-12.06	-13.661	-15.023	-12.901	-13.057	-10.028	-12.642	-13.153	-13.216	-15.946	-14.69	-3.0513	-9.6113	-10.844	-10.975	-14.092	-6.5373	-8.6548	-16.936	-10.344	-6.8064	-15.159	-11.892	-15.57	-18.623	-10.026	-13.51	-13.827	-10.396	-13.986	-14.038
3.314	0.93005	5.4777	2.8739	0.68323	4.0032	3.8382	7.0823	5.1963	0.60085	6.8671	1.056	1.2001	0.012055	-1.6484	9.1936	-2.3829	6.6271	4.7281	2.8198	2.7195	4.9062	3.243	0.72119	5.9128	6.0894	-0.26219	5.8629	1.3472	-0.46758	2.1745	5.5763	-0.92019	1.0446	2.3288	2.3047	3.6318	0.51724	6.7598	-0.26988	-0.11379	6.3534	-2.0298	2.1187	0.52065	2.2205	0.91327	10.864	-1.4675	5.3427
-3.3778	-6.4596	-9.3862	-8.5312	-9.082	-10.176	-6.8021	-7.0403	-7.9194	-4.0586	-5.7519	0.10595	-0.88051	-8.9676	-3.605	-12.856	-4.9763	-8.6668	-8.9877	-2.736	-3.5782	-9.5078	-3.7289	-3.5584	-8.0488	-1.3123	-5.005	-5.4458	-4.2218	-6.1175	-15.289	-4.163	2.9774	-12.092	-8.6985	-4.5726	-12.577	-1.802	-4.137	-5.1413	-0.69455	1.1477	-8.7317	-6.3467	-5.2354	-11.174	-4.914	0.093153	-2.4593	-2.5858
-15.332	-11.721	-10.254	-12.084	-10.477	-7.3793	-13.25	-10.099	-12.329	-13.389	-15.774	-16.689	-7.1884	-15.308	-14.597	-12.871	-13.859	-9.7732	-19.259	-18.834	-16.231	-10.843	-13.818	-12.747	-10.886	-17.151	-19.278	-12.988	-19.122	-10.503	-11.442	-17.045	-8.8164	-11.824	-14.934	-16.443	-17.318	-16.295	-20.308	-11.813	-15.256	-16.29	-8.5827	-16.664	-10.65	-13.078	-14.727	-11.446	-14.347	-10.789
3.5692	-1.8525	4.0148	2.2971	3.4203	0.26274	-1.7226	-1.3657	0.08105	-4.0836	-1.7861	6.4071	-3.3103	-3.5161	9.2828	-4.9741	-2.5861	-1.7013	-5.3545	1.5835	-2.1609	-0.13453	-0.0068851	3.8622	4.5563	-0.32928	-0.41876	2.9091	0.21216	0.58243	2.1961	-5.9384	0.42377	6.0096	-7.3449	2.2358	0.33576	-4.0799	-2.4647	-1.8817	2.05	3.1021	-0.46104	-1.4049	3.0296	-0.71388	-1.9044	-0.81043	4.9605	3.8219
-13.246	-17.386	-16.823	-13.028	-12.928	-11.738	-6.544	-11.997	-15.574	-12.199	-3.1174	-16.935	-23.804	-16.649	-14.524	-13.371	-14.14	-17.221	-9.2489	-14.27	-4.7797	-15.161	-12.983	-9.5071	-11.789	-10.741	-15.15	-18.448	-15.48	-19.062	-9.8601	-13.667	-14.71	-11.313	-19.704	-13.703	-13.407	-15.501	-14.353	-18.533	-7.5396	-12.924	-16.275	-14.701	-9.6854	-14.663	-16.182	-9.525	-14.55	-4.5904
-1.2648	-10.3	-5.1488	-2.7098	-2.5163	-5.6385	-2.0316	2.8195	-7.6919	-5.6967	-6.4814	-3.5213	-3.2823	-6.2059	-4.0481	-7.2171	-5.3582	-16.003	0.75122	-2.604	-10.602	3.6006	-3.397	-3.2442	-6.0774	0.1349	-4.5876	-4.6127	-3.0427	1.9207	-2.5566	-2.7712	-7.9335	-2.4096	1.8581	1.0356	-2.1065	-1.0753	-4.522	-2.9074	-3.9746	-3.4923	-0.75041	-7.2577	2.7976	-1.2008	2.0177	1.1158	-3.0238	-1.6085
-2.015	-4.3318	0.2579	3.9685	-2.9018	-0.78232	2.9179	-3.843	0.78083	-0.12769	-2.0076	-5.491	-2.0919	-2.3297	-3.3422	-0.57229	-11.64	-4.9313	-4.9772	5.3965	-6.2672	3.6984	2.8191	-7.1148	1.6719	-3.0712	-2.4324	-1.3216	-6.6813	-2.8236	-2.316	-5.4245	-1.7336	-1.9368	-1.2357	-9.281	0.86117	-3.5924	-1.4294	-4.8944	-3.3458	-6.6122	-0.76907	0.35222	-5.5562	-2.9948	-4.5962	-8.9124	-7.4226	0.31898
-0.6624	-6.18	-4.3095	-3.2198	-4.6348	-0.96293	-4.0039	-7.294	-8.0094	-6.852	-3.2291	-9.5309	-8.5704	-0.59208	-3.724	2.7782	-4.6282	-1.4495	-6.9884	-10.42	-3.1478	-4.437	-3.9783	-2.6663	-2.5329	0.8837	-10.205	-8.39	-10.983	-4.0713	-7.8905	-3.7675	-6.887	-7.107	3.179	-9.7274	-8.8229	-1.3864	-4.5127	-0.79661	-10.512	-5.2351	-4.9323	-4.0661	-3.6977	4.2765	-7.5198	-10.359	-3.8414	-1.2587
6.5894	6.6321	2.5268	9.2594	9.7364	3.6268	5.2127	7.2668	8.8426	12.222	1.6177	4.1341	6.8944	8.7884	7.9578	1.1704	2.9664	11.148	5.3465	4.3214	9.1535	3.7394	3.8146	6.7285	7.9007	-0.40969	3.9206	9.8341	8.5384	4.2423	6.2053	-2.2549	5.1814	10.781	3.5179	4.327	7.068	7.6525	8.119	5.2137	3.5514	16.265	7.4674	0.14128	5.6967	1.9162	11.331	-0.47375	8.7667	1.4929
-12.455	-14.03	-18.463	-15.421	-9.9498	-21.059	-19.654	-17.075	-16.539	-9.9633	-10.486	-18.834	-9.9603	-23.081	-10.666	-13.623	-13.778	-12.076	-7.9348	-14.279	-13.614	-18.469	-16.614	-17.726	-13.531	-4.3185	-15.161	-11.889	-13.614	-11.622	-10.542	-19.63	-15.815	-10.234	-18.858	-8.7754	-12.58	-14.355	-13.788	-13.845	-8.1775	-10.444	-11.845	-10.956	-14.067	-7.5013	-13.218	-14.564	-16.107	-12.862
-6.0043	-5.1603	-1.3202	-8.8493	-10.438	-3.7637	-0.8141	0.51448	-5.8785	-2.6774	-10.076	-10.52	-2.524	-2.6358	-10.367	1.0011	-6.2907	-5.9561	-8.5375	-5.7673	-0.56783	-6.8904	-1.0032	-6.2914	-3.9339	-9.6105	-1.6215	-2.9355	-2.3265	-1.6938	-4.3942	-7.5913	-2.4726	-4.9357	-7.794	-4.3942	-10.365	-13.581	-7.9195	-9.9673	-2.8282	-4.4767	-7.0288	-1.0883	-4.0963	-4.1375	-0.087546	0.98275	-2.2068	-4.3119
11.989	5.3575	9.1273	5.1748	9.3853	9.3684	4.8219	6.4054	8.5812	6.2767	6.1186	9.624	-0.93056	10.264	11.072	9.0678	3.051	5.6181	6.7849	4.2403	12.993	9.7751	6.1919	5.3436	4.567	4.6974	2.5268	7.1513	10.199	8.9177	9.1805	8.5153	-0.43186	8.0459	5.1841	5.8349	2.4137	10	5.9002	4.3801	0.40277	1.6357	4.8585	8.0144	4.9571	0.88051	2.6195	10.807	8.3511	10.859
-17.042	-8.5396	-13.821	1.2746	-16.163	-15.834	-9.691	-19.687	-10.986	-16.341	-5.6879	-16.541	-10.207	-14.198	-18.738	-16.003	-6.7554	-12.847	-11.759	-12.531	-12.912	-7.9076	-5.8577	-12.623	-8.0502	-10.143	-14.363	-15.481	-15.523	-13.694	-10.551	-15.162	-13.715	-11.131	-8.7939	-10.286	-11.466	-11.125	-17.706	-11.397	-16.544	-14.707	-16.25	-15.059	-14.902	-13.778	-10.4	-16.045	-10.075	-5.3379
7.5822	2.6974	14.584	12.024	5.2078	6.3407	10.089	11.414	14.716	4.1825	8.1961	5.7369	3.1285	7.1335	10.724	11.268	7.0102	12.57	11.36	10.688	9.6921	9.7444	7.3645	5.7493	7.8699	7.8135	15.883	9.9559	7.8722	11.585	13.393	1.8171	5.8779	6.3025	11.083	5.3975	7.8649	7.8243	3.0126	13.921	8.2932	3.5664	2.8973	8.0185	2.2134	7.0269	6.247	7.2064	15.48	4.6292
-20.399	-16.775	-16.387	-17.95	-24.147	-20.88	-20.723	-25.169	-23.136	-21.06	-19.883	-22.544	-18.554	-18.18	-22.915	-22.866	-20.026	-11.039	-20.638	-20.948	-22.802	-21.963	-22.844	-20.013	-25.464	-20.384	-20.046	-15.214	-23.41	-20.74	-21.548	-22.136	-20.917	-23.159	-19.615	-21.696	-21.392	-21.857	-23.383	-21.442	-19.658	-12.731	-16.562	-24.281	-25.01	-14.666	-11.179	-18.774	-25.153	-21.98
2.7324	-1.6224	2.3398	-2.4967	2.1866	-0.17137	2.0384	4.9148	-1.5921	-4.8374	-1.6063	-6.12	-3.7277	-6.156	0.51493	1.0261	3.952	-0.57531	-1.071	-2.3432	0.58423	0.19516	0.0011255	-3.9008	-0.46332	2.895	-0.29421	-4.7275	-4.9032	-2.8098	-10.1	-2.2764	-9.1983	-1.0617	-3.4652	2.4882	-4.2815	2.3928	2.5705	-2.6123	-0.9539	1.3525	2.9783	2.9187	1.2521	-1.5224	-0.8692	-5.1936	-3.8022	-7.0839
2.2035	-4.6321	-0.17047	-8.3301	1.8543	-2.2489	-2.3775	-2.7816	-5.8273	-0.50779	-2.0325	-3.5996	1.0515	-4.9279	-6.3195	-5.4714	-3.5082	-0.01729	-3.6544	-1.2036	-3.8822	-6.7819	-2.0396	1.9419	-3.6632	-0.91229	-3.2742	-0.69942	-12.788	-3.8787	5.8075	-4.2629	-2.8816	-2.3276	-5.0378	-0.97982	-3.5059	0.40965	-1.4238	-8.9129	-3.5023	3.523	0.48289	-7.9304	5.8465	-3.6012	-2.2131	-4.0715	-5.6547	-9.0469
-0.20081	-0.11461	-3.1367	1.8569	-0.84126	-4.5382	-3.6703	-4.4882	-5.7281	-0.9392	-1.9643	-3.1222	7.9717	4.391	1.8876	-1.5854	5.8323	3.8508	3.6344	-1.3068	-3.3222	2.3287	-1.2589	4.2486	-6.4282	-5.8002	2.5488	-0.49693	1.3145	4.4927	2.9782	-2.1539	4.552	3.342	-3.9505	-8.4475	-0.4887	-7.9621	5.745	3.78	-4.878	-4.5633	-7.8049	-3.6206	-5.5491	-3.2615	-6.6759	-7.5538	-1.9534	4.7731
-26.148	-24.27	-26.189	-28.007	-23.984	-21.972	-23.055	-23.147	-18.565	-22.909	-20.434	-26.593	-13.5	-15.262	-26.098	-25.907	-19.168	-20.738	-29.814	-20.495	-20.764	-18.431	-22.184	-21.979	-23.438	-18.879	-22.219	-16.878	-23.647	-17.975	-22.273	-24.949	-25.54	-21.798	-21.899	-16.236	-18.827	-23.027	-24.196	-18.986	-24.356	-21.57	-19.335	-25.085	-19.709	-19.03	-19.457	-25.642	-19.426	-31.455
-3.7393	-0.50717	0.51599	0.52885	4.2043	13.302	-0.028689	4.3243	0.69251	4.5397	-3.5758	0.092384	7.7778	2.2884	-2.0093	-1.1046	5.1988	-0.41775	0.60505	11.494	2.1971	1.3527	7.3631	-2.9839	4.2725	4.0654	-3.2235	4.2127	8.1872	-1.5633	2.2749	-0.33783	0.45332	3.1573	4.5284	5.2662	3.8078	-1.3004	4.2265	3.7735	4.6882	3.3477	3.4388	-1.9702	0.51287	0.32528	0.15701	2.83	2.3116	9.2481
-1.5028	-5.6988	1.1801	-3.3733	-0.74017	-10.98	-2.3265	-8.2486	-8.4832	-1.8683	-1.8895	-4.918	-4.5906	-2.3573	1.746	-1.2678	-6.7008	-8.4632	-2.3111	-5.3364	-5.0485	-6.6077	-2.6279	-7.5425	1.0483	4.3245	5.4289	-3.5552	0.66201	0.079505	-6.0102	-2.2043	-7.349	-4.2723	0.6113	-3.1359	-4.3888	-1.309	0.38895	-4.0928	-9.4195	-1.8617	-6.3021	-4.8972	-2.1212	-3.8683	1.4992	-6.1054	-3.3418	-0.65288
-16.162	-13.589	-15.854	-12.565	-3.7617	-13.917	-23.368	-11.786	-13.102	-9.2339	-13.845	-13.357	-6.9585	-15.11	-12.409	-11.285	-13.363	-12.987	-17.766	-8.4248	-7.0784	-17.2	-12.877	-10.498	-10.464	-6.0287	-16.804	-4.9265	-8.1467	-10.461	-14.651	-10.697	-11.269	-17.168	-10.201	-7.8107	-16.01	-14.973	-11.533	-11.76	-10.603	-15.028	-14.929	-8.1036	-5.1383	-11.535	-2.8183	-15.132	-7.4532	-8.8626
-11.207	-7.3786	-13.456	-8.4879	-18.918	-9.6688	-1.5508	-7.2597	-12.114	-7.5373	-10.123	-9.8939	-17.653	-8.305	-4.6141	-7.3501	-16.8	-11.443	-8.5691	-12.925	-2.8591	-12.787	-9.1399	-7.4542	-5.1931	-12.104	-3.6534	-13.194	-8.4016	-9.8204	-9.9966	-13.145	-8.4344	-10.957	-10.744	-11.341	-11.603	-9.759	-12.887	-14.783	-9.6009	-6.7527	-7.32	-12.323	-9.9459	-8.2629	-8.8847	-14.703	-11.568	-9.3486
-11.63	-12.639	-14.797	-15.893	-9.038	-11.195	-12.134	-10.543	-8.1385	-2.388	-9.7393	-9.8504	-13.075	-15.62	-8.5527	-8.9156	-10.725	-9.2355	-14.122	-15.948	-16.649	-12.405	-13.3	-13.802	-15.254	-11.405	-12.099	-13.182	-9.7028	-15.172	-22.263	-13.893	-11.05	-12.056	-16.295	-7.4812	-9.75	-5.5853	-11.409	-15.93	-13.345	-15.719	-5.1811	-8.1693	-11.617	-16.537	-17.5	-13.413	-11.616	-14.715
-0.19223	-2.1216	-0.56304	-8.0865	-0.88539	-5.4978	-5.8323	0.32241	-9.3357	-2.69	-0.42751	9.6948	6.5	-1.8254	1.2003	3.1245	-4.0342	1.0911	-2.2254	2.0114	3.09	-1.3952	0.064873	8.5663	-3.8621	-2.7082	-2.1678	0.31381	2.6262	3.0186	4.933	-5.4064	-1.3985	-4.2172	2.2248	0.48217	4.2164	-2.9692	-2.5334	6.8541	6.0285	-9.1993	5.2169	0.33526	-1.0288	9.9497	-0.96977	6.4098	0.63394	1.3646
-26.869	-13.347	-15.648	-22.477	-18.811	-26.678	-25.608	-18.826	-24.573	-20.619	-18.837	-16.491	-21.07	-21.611	-16.547	-21.048	-22.754	-27.103	-19.625	-27.393	-18.377	-19.613	-23.383	-25.34	-28.521	-20.64	-25.847	-22.193	-20.997	-16.041	-24.57	-19.335	-29.994	-26.956	-19.019	-21.498	-17.558	-21.896	-25.768	-24.87	-21.597	-16.026	-21.27	-19.841	-24.245	-25.644	-27.564	-24.134	-17.826	-27.158
0.48204	0.63464	-2.37	4.4543	-2.1488	-0.33413	1.5467	-6.9473	-1.4419	3.7786	2.7624	-1.0805	-4.2057	-2.494	-0.27681	-0.6183	1.0376	2.2813	-6.0109	2.7576	5.2842	1.1521	-4.3989	-4.4881	-1.4949	1.4233	1.5274	-3.461	-2.3029	-1.5786	-2.0446	-3.0858	-1.5916	-6.8139	0.24594	-3.5142	-0.93935	-3.9985	-5.5152	2.5655	-1.3645	2.3905	-1.5469	-2.4751	1.1256	-3.1206	-3.842	3.849	6.587	-1.7789
-4.7006	-1.8345	-2.2725	5.0736	3.2444	-4.2644	-11.686	5.8492	1.8911	3.3164	3.1692	-2.5785	-3.5406	-1.0349	-0.73037	-1.5528	-0.58804	0.16625	-3.1461	-1.02	0.4697	-1.9053	-4.6798	-1.8957	-2.3369	6.5919	-1.6289	-6.4264	1.9879	-5.0994	-1.3033	-7.9826	4.261	-4.302	-5.3233	2.1377	1.1589	-1.2296	-2.4767	-6.239	0.014876	-2.6012	-2.8256	-6.1964	-5.5897	-6.3684	-6.4367	-4.8207	-1.7399	-7.9457
-11.351	-4.0222	-13.644	-10.169	-15.121	-8.1636	-12.046	-9.1616	-13.132	-14.903	-12.669	-4.7734	-14.053	-14.269	-18.782	-16.329	-12.908	-8.4374	-12.802	-18.118	-14.562	-13.348	-7.2811	-17.211	-12.326	-9.7607	-12.142	-5.3126	-12.817	-17.132	-11.346	-5.1487	-12.135	-11.764	-6.0494	-16.241	-15.999	-8.3693	-9.6071	-13.435	-12.507	-18.11	-20.069	-18.859	-14.242	-1.7781	-6.8267	-9.3116	-10.228	-13.223
1.8907	2.2421	-4.9316	5.2679	-5.5819	-5.2503	-4.6737	3.2887	-6.172	-0.39014	1.8044	-6.5064	-6.4975	-7.7063	-2.7551	-0.73411	-3.9232	-3.409	-8.3445	-2.5087	-0.45465	-5.0236	-0.93507	-5.8608	-3.1574	-5.0753	-3.8739	6.8778	-0.64532	0.97946	3.9724	2.874	-9.5865	-4.7845	0.89238	-4.0199	-4.931	-5.8868	2.5304	-0.67894	-2.7849	-1.7276	-5.9666	-4.5914	1.8104	-5.549	0.36537	0.62122	0.34713	1.7042
-3.1826	2.7316	-2.5008	-4.3477	-2.0757	-6.4073	-0.76942	-2.0402	-6.5015	-8.235	-4.39	-1.0329	-3.3273	-7.2424	-5.182	-11.755	-3.9245	-1.129	0.58307	-2.1483	-1.8281	-8.0468	-3.4456	-10.456	-1.817	-10.174	-6.3729	-3.0137	-0.39529	-6.6554	-3.8997	-0.08796	-2.7697	-4.0137	-8.352	-2.2153	-6.5185	-5.259	-8.7621	2.0663	-5.2597	1.0796	-4.4026	-2.162	-3.4264	-2.9655	-1.794	-5.9356	-10.688	-2.7519
-2.4835	-10.018	-5.0365	-2.8031	-5.3165	-4.2138	-6.165	-9.8493	-8.1047	-8.0288	2.7126	-10.836	-3.834	-3.5313	-7.2534	-9.9615	-3.2643	-5.1378	-12.392	-3.903	-3.3289	-1.4166	-1.5052	-8.8798	-0.67555	-5.0865	2.8443	-8.7569	1.1466	-4.4766	-5.0636	-0.91453	-4.982	-8.4024	-5.7042	0.38822	-10.205	-0.34289	2.2513	-3.0282	-4.1925	-3.1163	-6.0139	-4.4839	-6.5956	-6.2437	-3.5985	-3.4942	-0.75637	-1.1582
-9.2755	-5.2798	-11.023	-10.336	-13.53	-10.242	-9.6483	-9.8126	-14.086	-11.575	-9.866	-9.4442	-6.1473	-1.9256	-10.172	-5.8012	-13.94	-13.164	-12.772	-7.6644	-7.9595	-10.739	-8.567	-9.3237	-12.212	-6.8795	-12.766	-7.7647	-14.586	-18.074	-8.104	-10.116	-8.217	-7.5023	-10.476	-11.505	-10.974	-12.058	-12.959	-16.585	-7.2865	-6.4238	-8.7269	-13.306	-14.02	-11.64	-5.1648	-5.3734	-7.7774	-8.7308
-0.98394	0.34052	1.3852	-6.3727	-2.584	-1.1654	1.4187	-7.0613	-4.6757	-5.6259	-3.8401	-1.5412	-3.2067	5.2732	-3.6817	-0.54807	0.42134	-1.4387	3.9325	-6.8623	-2.6372	-0.20207	-5.7741	-3.7779	-3.5514	0.035242	-1.4841	2.5106	-2.7368	-1.2619	-3.8291	-6.2838	-0.79372	-0.71259	-0.26279	-4.1515	-1.8252	-4.9123	-6.4389	-7.2287	-2.2796	-2.9921	-2.2582	-0.88992	-5.7119	-1.9968	0.51711	-5.8069	0.78434	-1.4313
-9.8522	-8.791	-5.3627	-13.441	-15.218	-16.069	-8.268	-8.417	-18.993	-4.9366	-8.7551	-11.591	-15.255	-6.4357	-13.088	-7.5958	-6.8479	-10.552	-13.334	-18.639	-10.964	-11.474	-9.2813	-13.851	-9.2235	-15.447	-14.476	-15.637	-17.171	-19.351	-13.099	-7.6322	-16.526	-13.28	-12.672	-9.0904	-9.1664	-10.238	-12.558	-11.814	-18.232	-6.4435	-12.288	-11.059	-15.245	-12.86	-20.858	-12.313	-11.088	-12.361
-2.8522	-3.7085	-7.71	-2.3632	2.9787	3.2575	1.4519	-2.4836	-3.4932	4.5098	-5.3599	-4.4356	1.9324	-10.193	2.8242	-1.0393	-2.9788	-2.4425	0.41473	4.6738	-2.6885	-2.433	0.27562	1.1474	0.76048	-4.0044	-3.5403	-0.40862	-2.7596	-2.8156	0.88312	-2.1917	3.3496	0.83136	3.1504	-8.6542	2.7896	0.090955	-2.7943	-3.2124	0.88437	-5.0815	-2.7167	0.78552	3.2302	0.67312	-3.0489	-4.8345	-8.1911	2.1049
2.738	0.80797	-5.9199	-8.5223	-5.0722	-12.888	-3.6378	-1.5249	-0.63127	-4.5513	-5.2813	1.3614	-3.3114	0.87974	-3.8728	-3.6859	4.908	-3.0296	2.3499	-1.8529	-1.5533	1.3303	2.8076	0.64059	-5.2236	1.0678	4.4884	5.022	-0.074087	2.2561	-1.5235	-2.2517	4.9291	-4.0115	-3.2976	-4.7557	-1.2484	-0.30864	-0.75925	-1.4097	-3.8165	-7.0851	6.4595	-0.24003	-5.2174	2.5743	1.8624	-2.9323	-6.3232	1.1454
-1.0218	7.987	8.9618	0.91413	-4.6582	6.046	2.4656	4.4055	8.5603	8.6539	-7.361	1.222	3.489	5.9725	-1.9403	4.0698	-2.3213	3.2492	3.1986	2.7085	1.0493	5.2457	-0.1171	1.7926	8.7339	0.6693	5.7795	2.277	2.1106	7.5816	7.4523	-1.9547	4.882	7.3925	0.14275	3.4116	5.9814	4.023	0.55994	-4.8609	-2.0677	1.9557	3.96	3.6533	-0.19163	-0.15453	1.1664	3.6554	2.4474	4.2758
0.90584	6.6252	5.395	6.1022	7.125	7.3789	7.8814	8.0863	-0.70474	3.3086	8.2082	3.994	11.984	10.695	5.6842	2.2925	4.6122	11.92	11.257	4.9219	3.3029	5.8347	2.7959	4.6652	4.7789	4.4009	8.8666	12.489	3.0958	10.643	1.6969	1.3966	9.5922	13.389	9.3943	12.94	7.8478	9.4814	5.4795	10.016	4.7189	5.7073	0.68235	1.9664	6.2613	7.1524	6.4295	8.9126	12.628	6.3229
-1.5085	-6.6518	-12.359	1.5855	-2.2787	-4.5482	-3.5078	-5.09	-7.578	-1.8992	-4.8585	-2.1702	-1.2027	-7.4178	-4.6408	-7.3528	-3.6908	-5.5719	-3.2047	-3.1077	-1.6444	1.3046	0.15601	-2.2819	-1.6181	-4.2001	0.89335	9.7029	-3.4047	-0.05282	-5.5303	0.081488	-1.69	-13.527	-3.1269	-5.267	2.031	0.2937	-1.8884	-0.31431	-8.0264	-6.8723	-2.5961	-0.58384	-6.5262	-0.11797	-5.1929	-2.5679	-8.5506	1.0628
-4.3873	-13.465	-5.5031	-12.538	-6.3091	-14.113	-4.0147	-7.0195	-17.853	-9.3816	-14.581	-11.91	-2.8361	-19.852	-9.0377	-10.732	-12.847	-5.5006	-12.118	-8.2451	-10.493	-10.922	-7.255	-9.9631	-5.8484	-4.8696	-15.064	-12.049	-9.6698	-9.7105	-11.483	-7.6861	-8.4011	-9.5513	-9.7021	-11.436	-7.2566	-12.623	-12.898	-10.248	-7.6682	-3.7559	-9.9917	-8.2518	-19.219	-13.768	-12.718	-7.9538	-12.193	-6.3718
-0.58483	-0.788	4.501	0.63559	7.4288	-3.3451	6.4353	4.618	3.4617	0.9192	6.7202	6.1871	6.1581	5.542	1.2541	-0.65001	11.345	14.881	-1.4209	2.1232	1.5407	7.8402	1.3565	2.3635	4.7788	8.1776	6.2647	3.0047	3.9362	-3.4905	3.9343	2.7704	9.9984	3.0108	-1.4312	1.6579	2.8356	2.3955	3.6316	1.9588	-2.7425	6.0991	4.2172	-3.0437	6.3724	-3.0321	11.786	0.62957	7.525	1.4437
-1.7943	-0.86193	4.784	-8.4855	-2.8112	-2.1236	-0.10834	3.5984	-1.6769	8.6574	-0.11272	3.8475	-0.14984	2.3331	-0.7646	1.7631	-1.549	2.5931	3.6466	3.8555	-0.51826	0.35091	-3.3388	4.4251	-1.4754	4.7181	0.873	4.6058	-0.25481	-6.6532	1.0272	-0.81809	0.45715	-0.45185	0.21091	7.0253	4.03	1.5271	-3.6445	-0.94015	-2.8402	1.2449	-2.3152	-0.068394	4.0176	0.17499	0.87689	1.1067	0.64334	-4.0532
3.9752	6.1093	8.0453	7.6493	12.459	12.346	5.7646	10.409	8.592	12.287	5.4895	2.0472	8.828	6.667	11.347	3.0041	3.2927	10.648	14.613	9.0764	3.4653	12.803	6.9974	8.5159	5.8541	11.806	4.9127	10.987	5.0086	5.147	4.3877	9.8586	6.1276	6.7727	6.0276	8.2581	2.6402	9.5609	3.4607	5.7072	6.7687	13.893	8.8886	15.803	2.597	7.4653	8.8416	10.222	14.95	8.6446
-8.7471	-10.413	-10.858	-11.06	-13.441	-7.7623	-12.35	-10.802	-13.482	-6.5698	-14.2	-10.86	-14.765	-11.802	-5.2296	-21.164	-6.5732	-9.3	-11.732	-7.6495	-9.5223	-12.667	-11.778	-9.6446	-9.6027	-10.805	-4.3854	-10.902	-6.287	-9.974	-15.613	-11.257	-13.775	-8.4937	-7.0293	-9.8581	-13.28	-12.821	-10.725	-15.237	-7.0019	-17.05	-8.8515	-18.57	-7.992	-13.107	-11.685	-10.638	-16.232	-8.8932
-3.1565	-6.51	-4.4823	-2.7905	-0.96418	-3.5329	-0.95716	5.4676	-1.871	4.3589	10.446	-1.6266	2.427	-2.7387	-0.01018	-3.9555	0.034512	-0.43991	0.43198	-1.3271	-3.4439	0.26433	4.5665	-2.5087	-8.1087	-1.576	0.72178	3.5879	-8.0039	-3.2727	-4.7111	0.51785	3.5097	-0.53031	-1.2452	-3.3018	3.2904	1.2568	-5.0095	-3.1217	-4.6892	-5.7821	3.0522	1.1098	-3.3865	1.1156	-4.3463	1.1556	-1.5276	-5.6717
-15.69	-13.668	-19.027	-10.341	-16.756	-8.8801	-18.844	-18.453	-14.618	-16.192	-11.92	-11.987	-15.451	-15.828	-15.714	-20.619	-16.222	-13.751	-14.426	-9.8307	-9.8691	-11.292	-17.255	-10.7	-13.522	-14.135	-13.974	-14.571	-16.548	-11.121	-17.607	-14.239	-10.14	-17.981	-10.352	-17.437	-15.439	-11.936	-15.394	-13.152	-16.422	-11.526	-15.089	-10.906	-15.397	-16.248	-17.146	-19.846	-12.866	-17.798
-4.4057	-0.19087	-8.3889	-3.6104	-9.9762	-6.8975	-9.5965	-0.082648	-0.2832	-4.0144	-6.282	-7.438	1.137	-5.1046	-5.165	-6.8964	-2.2566	-10.98	-7.1505	-2.9865	-8.7503	-9.8482	-3.6271	-0.17242	-11.479	-3.6203	-9.2727	-3.7461	-0.49675	-2.7687	-2.5186	-6.541	-2.1347	0.38841	-6.6884	-4.4711	-1.4616	-3.9389	-5.3122	-0.10383	-11.205	-6.6088	-6.2999	-6.6525	-4.2777	-2.1807	-5.287	-6.9429	-2.7484	-3.5632
1.4811	3.027	-1.5202	3.48	-0.66942	-0.62401	-2.581	2.3716	2.5511	5.1941	0.97647	-0.64271	-1.1566	12.446	6.4176	1.2396	-1.1367	1.8833	1.8589	-0.32469	2.6417	3.6363	1.7558	-1.216	3.2872	-0.28646	4.43	-0.72742	2.898	10.7	3.4965	5.9882	3.701	-0.74243	0.83795	6.5522	-2.6804	0.81641	2.5665	1.539	2.2072	1.6049	2.9998	4.8863	1.2844	-2.6432	3.2353	1.8987	1.7645	5.692
7.1098	1.5585	6.8355	5.9871	11.438	-0.79303	-0.14416	4.0494	1.9406	1.1658	1.2243	4.5494	-2.8676	1.8448	7.2015	3.4482	5.6925	5.3619	4.9698	3.7766	0.33392	1.6449	6.3134	2.5719	-2.4201	-5.1953	-0.97484	0.58379	2.4368	2.5678	0.68394	4.7917	-0.040272	1.9384	2.2756	1.9572	1.6693	6.3667	1.2615	0.43129	3.7967	0.76565	9.1835	7.7995	0.28931	-0.10512	1.6438	1.0081	1.8784	6.1734
4.035	5.2599	10.076	6.0958	1.694	0.82994	8.7528	7.507	1.4926	5.1066	7.5189	2.3115	-4.4259	6.5791	3.8587	12.575	-3.5728	4.4418	2.7304	0.70958	6.974	2.4776	-1.2669	-1.8266	3.7033	-0.7532	5.4175	1.4404	1.9542	4.1666	-1.028	3.4295	1.2634	1.6181	3.566	5.1891	0.55236	1.4168	4.47	5.8311	6.3672	-0.041418	0.39247	9.0051	4.6702	4.7246	0.25924	1.8667	5.8288	3.4817
-6.4469	-16.305	-6.8472	-12.714	-10.882	-18.616	-16.45	-13.524	-5.4675	-12.779	-13.273	-10.846	-13.471	-14.406	-11.316	-11.221	-11.451	-13.085	-14.401	-11.811	-8.894	-11.446	-15.04	-13.942	-7.8577	-15.778	-8.5004	-11.96	-11.119	-8.7946	-16.81	-6.3219	-9.8427	-5.0872	-1.9527	-9.8778	-7.3627	-18.131	-16.548	-9.8242	-8.2739	-14.29	-11.431	-3.1177	-8.9815	-12.444	-14.099	-8.0238	-8.0303	-13.955
-10.954	-12.705	-6.4636	-4.7187	-10.323	-15.818	-13.792	-9.659	-8.1155	-7.526	-15.148	-8.9584	-12.566	-10.084	-14.786	-14.403	-5.5567	-13.221	-12.206	-4.6141	-15.373	-11.57	-11.257	-6.8567	-9.1321	-7.5025	-15.476	-8.0348	-12.098	-8.6299	-11.696	-11.032	-8.7168	-9.2471	-11.166	-13.081	-11.503	-10.131	-9.2954	-7.1877	-12.103	-10.708	-8.2807	-14.058	-11.15	-10.424	-11.626	-11.083	-10.06	-9.9243
7.3966	11.1	8.0976	6.0449	7.854	5.0302	6.6894	10.151	6.5333	9.8687	9.8147	2.9296	9.719	10.433	7.1084	12.244	9.0957	8.5321	9.7774	9.4525	5.5117	14.517	11.38	5.7679	16.301	7.9258	17.037	17.272	6.4743	1.0619	15.285	8.3513	7.9798	3.8146	9.6142	12.944	15.187	8.7505	9.457	6.3978	6.8644	4.0564	12.047	9.6821	3.4852	7.3388	0.1908	11.051	5.5472	8.2917
-8.5455	-6.6425	2.5676	-6.4882	-5.5539	-7.2829	-2.85	0.21918	-1.1203	-12.35	-2.6278	-0.6654	-5.9764	-7.4066	-1.6643	-8.8873	-2.496	-4.0702	-4.6171	-2.4096	-7.0893	-6.5783	-2.8306	-5.606	-11.993	-2.6724	-7.0667	-8.7123	-1.0542	-1.2595	-5.2392	-12.149	-0.82591	-0.88279	-7.8221	-11.438	-11.133	-8.2376	-6.4394	-5.8904	-9.0945	-6.6937	-7.2955	-2.621	-3.4561	-5.3368	-4.8717	-2.8346	-5.4297	-7.9873
-12.754	-6.5239	-12.535	-12.466	-10.336	-5.7264	-9.4015	-3.9705	-6.7327	-11.879	-11.113	-7.2957	-11.277	-8.4317	-5.2498	-10.848	-11.64	-8.3873	-3.3687	-9.3968	-11.415	-5.2017	-10.613	-7.327	-2.4425	-6.1606	-9.7153	-6.8413	-10.4	-11.011	-11.862	-12.46	-8.537	-7.245	-11.788	-4.6515	-11.92	-18.434	-14.413	-10.065	-2.4824	-9.4706	-5.0619	-13.687	-8.9982	-9.5849	-3.1213	-4.9768	-6.4318	-10.852
-1.339	-5.5592	-7.4048	0.80546	-9.4061	0.60458	0.84028	2.7737	0.56145	-5.056	-5.0132	-3.693	-6.5604	-6.7182	-7.7654	-0.72264	-4.1551	-1.5515	-4.4308	-2.9423	-2.2623	-3.9384	-3.935	3.7116	-4.1788	-0.11982	-0.42225	-3.9607	2.6017	-2.9262	5.1567	-3.9859	3.6242	-1.7346	-3.0443	2.247	3.3245	1.2392	0.89241	-3.1867	-7.2918	-3.3481	-0.88606	-4.4321	0.10067	-2.3602	-4.157	-3.3074	-2.1996	-4.2822
-3.2178	-4.648	0.20876	-2.906	4.4839	-1.9362	-12.921	-8.688	-3.7623	-3.7882	-2.946	2.0999	3.5119	-3.5345	-2.0341	-7.3746	-6.0112	-0.18705	-2.3438	1.3556	-1.4656	-0.35047	-0.85613	-4.8279	-7.0326	-0.81246	8.5441	-2.4812	0.16574	0.20979	-6.002	-8.6649	1.9373	-4.7992	-5.0976	1.2887	-5.4169	3.1893	-6.5057	-5.2386	-1.6634	4.1029	-14.237	-6.1267	1.8179	-7.9161	-4.6845	-4.517	1.3341	-2.7026
-7.7278	-19.677	-18.067	-12.104	-7.6452	-15.171	-14.682	-11.521	-12.041	-12.944	-13.499	-5.7782	-13.69	-15.889	-15.018	-10.496	-13.85	-16.336	-18.986	-10.537	-11.866	-9.719	-11.512	-18.899	-21.716	-16.164	-8.6125	-13.447	-17.421	-14.84	-10.438	-12.652	-21.457	-14.436	-16.046	-4.848	-15.559	-10.29	-10.266	-11.783	-18.36	-15.503	-14.201	-13.522	-16.296	-6.9532	-20.056	-12.182	-13.276	-8.7875
-1.4271	0.44321	-7.1999	-2.0554	-0.23766	-0.97115	3.1339	-11.945	-5.6214	-8.6685	-3.1045	-3.8876	-15.387	-1.765	-5.4296	-4.8659	1.2626	-7.6048	-4.3075	-0.68391	-4.4138	-3.9046	-4.224	-3.572	-5.998	-0.87836	-0.87969	-4.5328	-3.7982	-3.8827	-3.1664	-2.0109	4.5921	-6.7385	-7.9953	-7.155	-7.1357	-7.0501	-4.044	-6.0502	-5.7541	-10.216	-3.3939	-8.3106	-2.274	-4.5965	-1.1443	-6.1345	-1.229	-1.3813
-4.9246	-8.4027	-2.7371	0.71793	-5.6533	-2.9694	2.5381	-2.6236	-2.0159	-2.7025	-3.1462	-0.9637	-2.4877	-5.8897	-2.8469	-2.8765	0.53549	0.77663	-3.6015	-4.9801	-7.1031	1.9809	-4.2534	1.0046	2.2466	0.349	5.6966	0.0025023	0.59743	0.35599	-2.2962	-3.3815	-4.8708	-3.4319	1.5141	-2.7611	1.5058	-0.36089	1.8532	-0.17313	3.7461	2.0277	-1.1359	1.4818	-0.85711	-0.82276	-3.1328	6.536	3.8595	-5.745
-7.1428	-4.5843	-1.5307	-5.7353	-2.1993	-2.7041	-7.4064	-1.1535	-2.1583	-3.0457	-0.73074	-2.4335	-2.1028	-4.3241	-10.707	-10.439	-2.0571	2.7931	0.76626	-6.1185	-6.562	1.0959	-2.6678	-10.955	-3.4784	-9.253	-3.2353	-3.1119	-2.6928	0.33249	0.84937	-1.2987	-5.9996	-1.6325	-6.6899	-3.3497	-6.6916	-8.1779	-3.3635	-3.8185	-4.8129	-2.3332	-8.1853	0.11143	-4.0981	-0.86552	-2.7927	-9.2431	-0.028745	-4.1011
-0.20813	1.0395	-2.7869	4.8475	-3.4817	-0.60369	1.6504	-5.8612	-1.8116	-3.4684	-3.2982	8.6306	-2.5883	-2.0531	-0.18202	4.647	0.11379	-4.5008	-1.6923	3.0632	-0.67614	-4.3624	-3.6556	4.5437	-4.667	-1.728	1.1216	-1.818	-3.1499	2.0302	6.1258	-1.9987	-5.8088	1.5846	-3.9395	-1.9915	0.62627	-1.6836	-5.4332	0.53782	2.4406	-1.2575	2.3246	-3.2829	-2.3313	2.8813	-0.91466	-1.8523	7.4824	2.3949
-0.9252	-1.6885	-6.2993	-0.65713	1.7597	-2.8143	-3.9455	1.9231	-6.1582	-3.8075	3.8754	0.78796	5.2942	-2.0633	2.8847	-5.9132	-0.84506	3.0075	2.7923	-0.94045	2.6948	-0.45947	-1.338	-0.1132	-5.4941	-7.3838	-0.0027167	-6.4597	0.81974	-0.078662	-1.3243	-4.2441	-4.5755	-7.4686	-1.014	-2.8964	-4.4806	1.2405	0.11866	3.86	-3.8043	-2.3411	0.14971	-6.6319	0.14992	-0.070194	0.73622	-8.5315	5.5945	-2.8112
-0.91487	-0.69769	-0.85348	3.6536	3.9631	0.83173	-0.80345	-4.914	5.1132	-3.4967	-0.87114	-1.1623	0.36865	1.0143	2.9768	3.0452	1.7127	4.3094	4.3336	0.41408	0.18226	-2.8704	1.4893	5.4155	2.8929	7.2171	5.0105	0.91874	6.0727	0.27249	-4.5851	-1.0511	-2.7305	1.4324	-4.6418	5.1631	2.0726	-2.6782	-2.1805	5.4446	-3.6603	5.9734	-7.0727	5.0673	-2.0495	-5.8959	-1.2182	-3.1704	0.70668	6.6526
-0.46281	2.2086	1.9163	-1.1644	-0.52107	5.1363	-5.5837	5.2391	2.6484	8.3228	1.5495	-4.2646	4.469	-4.5362	2.0245	5.3875	0.38078	-1.0491	9.462	-2.9206	7.1052	3.3709	1.8859	1.3493	6.7784	0.65919	4.6906	5.1505	7.3497	1.1536	6.9425	0.13143	4.4735	5.1503	6.3723	-0.28374	-4.0943	1.8583	3.6257	4.0241	4.6055	4.348	-0.47617	-3.1816	7.3145	-2.6785	5.3796	-2.1101	3.7042	1.4379
-3.2299	-7.3027	-0.61905	1.5488	-2.4648	10.869	6.1869	-1.1485	4.1999	-0.24914	3.583	-1.3426	4.0631	5.1201	-7.8879	0.90862	2.5954	-0.14961	2.424	-2.271	2.2073	0.52938	-2.8729	-1.59	0.88174	2.3333	-2.1168	1.4539	1.229	0.376	3.1945	1.8526	-3.5594	7.8248	2.4181	6.98	4.7811	-0.88088	-7.2473	1.3792	3.601	5.0911	5.9955	-4.6401	5.5758	4.9111	-5.4256	2.5355	-0.50929	-0.12843
-8.2537	-5.2658	4.4101	0.77057	0.50992	-3.681	-8.9421	-6.3305	-1.9847	-3.2561	5.5177	4.6188	-2.406	-4.0962	-4.4805	2.2274	-1.0884	-3.7952	1.0239	-2.2383	4.7787	-0.36111	2.1245	-2.351	-3.1291	-4.2133	4.5147	-14.602	-1.571	-5.8389	-4.8886	-9.488	-4.6029	-10.085	-3.8375	-3.2785	3.9807	-3.6568	3.1387	-1.5034	-5.6949	0.26749	-2.2824	4.5722	-5.4069	-2.1634	3.1927	-2.0692	-5.9661	-2.802
-13.61	-11.231	-16.677	-11.395	-10.321	-15.784	-20.892	-16.762	-16.023	-21.023	-12.269	-14.684	-10.644	-14.543	-10.076	-22.016	-12.619	-16.428	-13.701	-14.013	-18.89	-18.171	-13.969	-15.32	-9.946	-8.1837	-8.4545	-9.6324	-12.88	-6.4923	-15.813	-11.745	-11.853	-12.073	-12.808	-14.253	-12.483	-19.785	-12.433	-17.753	-19.873	-17.28	-9.8333	-14.943	-8.9031	-9.5653	-5.853	-17.095	-10.681	-12.094
-1.531	0.89423	-1.4823	-1.1082	0.86539	-3.8506	-0.042684	-3.3621	-0.38475	-9.9917	1.7244	1.2735	-1.4892	-1.7698	0.37529	-5.0213	-1.3814	-0.12048	-0.063221	-9.1868	0.51335	0.1925	-4.5341	0.97766	2.813	1.294	-1.9818	-0.26365	-3.7755	2.9911	1.7643	2.4207	-2.35	0.11101	-3.0183	-5.6528	-2.0711	5.4297	0.32682	-7.7682	-6.0532	-1.4552	-0.56216	0.31445	1.1175	-3.5371	3.7471	0.97572	-4.3054	-2.3846
-0.52667	2.8017	3.5852	-0.84749	0.27692	6.2337	1.235	-3.1161	-1.469	5.9881	0.29543	-1.2968	1.8892	-3.2454	-1.9669	5.7851	4.6527	-1.254	-0.022046	2.703	5.8136	2.5195	0.83276	0.21316	6.5271	4.7343	5.9765	-2.0072	-0.24867	-2.8209	2.2236	-2.0426	-6.5422	-2.4329	0.14552	3.9002	-0.1005	1.7358	4.3707	10.53	-3.589	-1.0341	7.8793	3.0768	1.4713	3.0696	3.7033	-0.14262	3.2456	3.591
6.2834	5.3673	-2.0389	4.5039	7.111	2.3987	1.7185	3.3735	-0.25625	1.0607	-1.2067	3.0646	1.9048	2.6942	5.6052	-1.2392	-0.68197	6.1378	-1.2925	0.9702	4.7827	0.34976	2.8668	2.3541	5.4188	0.94852	4.9263	-1.2989	7.6541	5.4601	-2.9893	2.8875	4.4825	5.3457	2.5264	2.6678	4.6413	1.3457	4.4436	-2.1405	1.2175	8.1849	6.6605	0.36786	3.5849	0.69131	3.1705	-1.5734	4.4867	-0.21751
-1.2381	-1.8697	-3.0649	-0.85969	-0.00048445	-7.0693	0.21592	-0.68136	-2.5141	5.7135	-4.1689	2.1401	-0.44201	-3.4216	5.401	2.3464	-2.5085	0.50815	-4.2728	4.2653	0.84399	-5.8729	5.6515	-2.3911	0.61511	8.5138	4.1545	0.63479	3.3415	-1.8646	-4.0019	0.87004	-8.952	2.6432	-9.2413	-1.3173	-0.50383	-4.7245	0.95311	-4.3915	0.97071	-3.2114	-3.3388	-1.6025	3.9414	-4.561	-3.372	0.11184	5.9489	-4.0619
-12.938	-11.024	-16.578	-13.463	-13.699	-15.611	-19.979	-12.213	-12.069	-11.385	-14.491	-14.623	-11.604	-12.507	-18.697	-6.9944	-17.387	-9.8097	-13.231	-14.498	-24.387	-12.234	-12.067	-15.791	-19.903	-9.1989	-12.219	-13.771	-10.274	-25.048	-21.419	-14.976	-11.893	-8.45	-19.392	-10.813	-21.141	-24.122	-8.1173	-12.627	-13.821	-13.092	-16.82	-13.147	-14.389	-13.47	-15.512	-13.957	-20.033	-15.387
-9.7154	-0.35069	-7.8059	0.73105	-8.627	-5.0484	-4.5839	-2.0168	-4.6549	-8.5594	-3.8939	-1.0393	1.2464	-8.7363	-10.063	-0.7899	-7.3734	-9.3446	-8.9604	-3.3959	-5.2563	-5.3967	-1.3149	-9.1952	-6.1207	-5.8418	-5.0598	-8.7278	-4.5936	-11.853	-5.2213	-8.0004	-9.6923	-0.85871	-6.3115	-4.8377	-5.163	-0.82798	-3.6925	-6.7425	-6.4631	-6.8127	-3.6469	-2.2322	-11.228	-10.575	-3.8471	-3.8167	-7.5986	-4.1861
4.7195	2.0458	-0.95092	-2.657	-6.2663	2.8103	-3.7953	7.9691	-3.215	0.55772	-0.69333	-0.8953	-7.7401	-5.0698	1.2905	0.33543	3.8256	-0.25949	-3.4017	2.0876	2.4157	0.90331	-3.7205	-3.8598	1.0499	-5.4256	-1.817	2.7568	-5.9602	-6.3668	0.9469	-2.842	-5.9181	-0.09594	1.5842	-3.1532	3.2587	-0.41045	-2.6974	-0.12809	-3.841	5.9017	-3.3179	-2.6329	-4.5441	1.001	-0.052036	-10.93	7.9614	2.5442
0.14855	4.0068	-1.4064	3.502	-1.1165	-2.4314	-6.3089	0.29949	1.0453	-3.2121	0.82078	-3.192	-1.3374	-5.8511	0.24544	2.2034	3.163	0.63332	3.2195	-0.13599	1.8001	-3.7389	-0.90289	-2.6248	7.8404	-6.1678	-3.3801	1.4807	-2.202	0.25968	-0.27933	-2.3576	2.2922	-1.5704	3.5929	-4.2242	-7.8518	3.0046	-2.9602	-0.48992	0.28927	-7.3781	-0.54964	-4.3328	2.56	1.0499	-5.9951	1.2463	-3.6012	-1.0247
-16.971	-12.099	-14.056	-12.571	-13.324	-20.16	-17.515	-8.8981	-14.094	-16.727	-10.999	-17.686	-16.377	-12.89	-14.823	-6.8595	-17.63	-11.925	-14.621	-15.277	-13.34	-13.541	-18.416	-13.906	-12.722	-10.859	-8.7295	-10.772	-8.558	-7.9658	-7.724	-9.7927	-15.568	-16.46	-7.9855	-3.4408	-6.3561	-10.629	-10.833	-9.707	-17.346	-19.264	-10.675	-17.254	-15.166	-8.1881	-14.569	-15.566	-10.545	-19.306
-8.3371	-4.6545	-6.0838	-7.2402	-8.6781	-2.015	-5.5935	-7.7639	5.6737	-2.9104	-2.7503	-8.4001	-10.162	-0.24954	-3.0043	-1.6902	-2.1375	-8.7143	-8.8081	-6.2495	-2.7478	-3.7751	-6.9111	-6.4749	-0.45804	-0.39432	3.6601	-1.0086	-2.6357	-2.7375	-6.1609	0.99828	-9.4613	-7.2856	-11.128	-6.9956	0.40359	0.35369	-3.4521	0.31605	-4.9267	-7.2086	-1.1234	-7.7561	-0.73661	-4.814	-5.6901	-3.7879	-5.6143	-2.1474
-10.729	-16.954	-13.408	-18.27	-11.343	-12.444	-14.861	-15.25	-10.243	-9.8229	-12.353	-9.4651	-15.87	-10.306	-12.115	-11.704	-8.946	-10.418	-12.541	-15.417	-10.345	-13.522	-12.617	-10.734	-13.226	-11.456	-7.9245	-12.934	-10.05	-15.765	-12.56	-14.065	-13.491	-16.942	-14.742	-11.029	-13.262	-4.4895	-11.861	-18.485	-13.283	-17.245	-19.043	-13.556	-8.4369	-9.6022	-8.6331	-13.466	-20.197	-13.986
-4.014	-0.54409	-2.156	0.95852	-1.548	-2.9664	0.42163	-4.2333	-1.6787	2.6379	0.035766	2.8873	-6.7002	-7.112	-2.7137	4.0862	-1.1177	-8.6278	4.865	2.9404	-0.54276	-0.45708	-7.4875	0.40768	5.1391	-6.9245	-0.95319	-0.56747	-1.8156	2.4456	-0.23887	2.615	-3.755	1.4172	-1.0517	1.0453	-3.0564	-3.8373	-3.7876	-4.7591	-3.3284	-6.2949	-10.295	0.22803	1.6306	-6.6781	-3.9451	-7.376	-0.65282	-0.04851
-10.839	-15.847	-14.967	-8.6064	-13.778	-10.398	-16.087	-13.285	-7.7697	-9.3709	-13.365	-11.675	-18.347	-15.828	-14.893	-9.7384	-9.1372	-16.137	-22.197	-9.1265	-15.882	-9.8273	-15.365	-10.269	-14.103	-11.132	-14.232	-18.614	-10.94	-14.244	-13.349	-14.274	-16.673	-10.637	-10.397	-7.3038	-15.469	-13.252	-14.061	-20.139	-17.574	-12.026	-15.38	-15.595	-12.712	-9.4932	-9.6611	-12.712	-10.181	-8.9839
-3.2035	-1.7553	-3.7968	-2.4106	-5.421	-2.9156	-4.2998	-4.8008	-9.767	-14.685	-3.9867	-8.3061	-7.9965	-1.741	-5.9966	-9.7204	-4.6485	-8.6594	-9.0613	-9.8608	-3.018	-4.1018	-13.235	-5.1812	-8.4305	-7.5165	-5.6416	-6.1062	-4.4766	-8.3126	-2.8922	-2.909	-8.2248	-7.4965	-8.5399	-6.5552	-8.6105	-1.4985	-10.963	1.0001	-1.3674	-6.5758	-0.59385	1.3853	-9.9664	-5.2986	-2.5962	-11.336	-2.7279	-12.856
-12.067	-10.055	-8.9823	-9.8424	-6.3374	-9.2065	-10.127	-12.568	-9.8554	-11.732	-9.2135	-11.482	-9.4407	-12.132	-4.6407	-16.172	-18.877	-12.812	-16.615	-6.4046	-15.656	-6.9359	-11.24	-11.889	-13.932	-13.628	-8.9802	-4.8126	-10.907	-14.987	-15.147	-10.115	-7.7525	-8.4194	-19.091	-14.049	-15.487	-14.378	-19.548	-12.186	-9.037	-12.318	-3.4144	-5.5901	-11.685	-9.6273	-5.0916	-11.917	-11.241	-10.047
-5.2265	-7.4024	-4.1399	-4.5506	-4.6218	-4.7396	3.5048	-4.9149	-5.3858	-12.368	-1.5295	-1.2074	-0.26255	-5.0081	-5.0451	1.5783	-7.2818	-3.2715	-3.5353	-2.9001	-6.0167	-6.2924	-7.8668	-5.0227	-2.8999	-5.4805	-5.5795	-0.93861	2.9702	-4.5707	-5.7684	-0.89045	-9.4772	-5	-5.786	-2.9694	-2.0342	-8.1772	4.5346	-4.5182	-4.462	-9.6386	-3.2017	-9.1488	-3.7628	-1.7668	-1.689	-3.4365	-2.1534	-5.6881
-2.0852	-0.20037	-1.363	-1.3131	-4.2198	2.9509	-4.2503	-5.496	-5.1736	0.42126	-3.5448	-0.64039	0.092047	2.5629	6.6382	-0.033305	0.0043483	-2.3288	-6.5073	-0.098863	-6.2113	0.46882	-0.7069	0.59699	-6.4969	-1.6646	-1.8815	-0.87362	-5.1389	-5.8297	0.15497	-1.522	3.2516	-2.1296	5.1365	-6.1036	2.2452	1.9647	0.046797	6.526	3.2144	-6.8789	6.8973	2.9858	3.4942	-6.7073	-8.1151	0.52123	6.4243	-0.29978
-1.3874	-4.7188	-2.8922	0.35153	2.5668	-1.4265	-4.0899	3.6304	1.1201	0.21489	-1.033	-3.0052	0.7591	1.0295	0.54146	-1.9118	0.44229	-1.4756	0.92782	2.6311	-3.2651	-0.54903	-3.1616	0.60655	5.9986	-1.8139	-2.9219	-5.351	-3.5302	0.30999	0.30762	2.6148	1.6052	-1.0397	-2.1906	-6.0073	-2.8765	-5.6141	-4.6556	8.3032	-2.8989	-2.5676	1.5251	2.7083	2.4756	3.3958	2.5404	1.6529	-1.4748	-4.2527
-0.65384	-6.5319	-1.4506	-3.5077	-2.0459	-3.1588	-3.9879	-7.4527	-1.9449	2.5171	-0.41039	3.579	1.917	-7.5847	-7.6575	-0.71256	-7.4667	-5.3844	-9.4522	0.84441	-2.0931	0.82704	-0.96535	0.10117	0.12248	0.69208	6.8961	-5.1387	-5.6899	-2.7502	2.751	-0.68757	-1.1812	-4.3113	1.188	0.32749	-1.7314	-6.2564	3.4431	0.1283	-5.7723	-3.0647	-1.0842	-1.396	0.64223	-3.7832	-2.4827	3.1943	-0.87629	-0.72932
-4.1622	3.5898	5.8057	4.5231	1.9563	-2.0734	8.8292	1.6185	0.48259	9.4374	5.7717	0.62126	6.1148	3.5406	-2.0342	0.48271	5.778	0.29262	7.2943	5.3399	0.60647	-0.88119	3.9622	3.9437	3.4058	1.6997	3.8853	-1.2353	0.54132	-2.5349	2.7639	6.3576	5.7622	5.2914	2.1987	0.91814	8.3997	2.4556	-0.68559	7.1083	0.54943	7.2332	6.4289	5.316	-2.1728	0.78022	1.9952	0.019916	-0.60353	2.3867
6.2154	-3.1035	0.61415	-3.2916	-2.4834	-1.9748	-2.6884	-4.5542	-4.3682	-3.2255	6.7141	2.7539	-10.161	9.1371	0.93419	-3.7263	-4.2285	-1.3592	-4.6083	-3.8114	2.6977	-3.5902	-1.4161	-7.4271	1.1403	-2.3937	-2.7128	-0.12232	1.2161	-2.5843	-9.0167	-2.3266	-5.5832	2.3297	-5.4332	-4.61	-4.4604	0.44116	1.0716	0.66352	-3.8318	-1.8305	1.2007	-8.1222	-2.2351	-0.79883	-1.9093	-9.5927	-2.0931	-2.923
-2.5053	-8.0465	-0.72746	-4.6771	2.6339	2.6545	-4.4858	-5.5964	-0.71894	0.62023	-2.9207	-1.5191	-2.5208	6.1036	0.29959	-5.5436	0.58692	0.83199	-5.7543	0.19559	3.1506	-2.0373	-4.509	2.4768	-1.8989	-0.83469	-0.90133	1.2951	2.1844	2.3979	-4.9081	-1.423	1.9471	-2.9389	0.23289	-2.0418	-4.0393	-1.0014	-2.0229	-2.7896	7.8483	-0.54542	-1.7999	2.7827	-4.123	-0.75759	-3.6329	-0.094041	-0.86655	6.7512
-6.6772	-12.369	-11.813	-7.8666	-6.4702	-8.6374	-7.8322	-12.003	-6.7376	1.3108	-15.888	-5.2052	-9.8227	-10.459	-16.669	-4.9798	-4.2053	-10.713	0.96297	-12.815	-14.247	-11.151	-11.351	-12.277	-13.139	-16.803	-8.573	-4.7995	-9.6194	-9.7297	-11.449	-1.2661	-12.422	-10.727	-12.556	-10.315	-0.82983	-7.6915	-11.987	-4.2803	-3.0115	-9.9897	-8.1218	-10.22	-10.449	-7.2788	-9.777	-7.73	-8.0771	-10.525
-10.456	-10.856	-19.222	-14.559	-7.2187	-2.1069	-9.4012	-1.3202	-10.613	-9.2833	-9.6016	-12.556	-7.5721	-12.34	-7.2051	-6.0938	-12.632	-7.035	-9.3878	-13.383	-4.4915	-10.756	-8.5189	-9.6937	-8.5968	-5.2965	-10.309	-5.7247	-14.656	-11.284	-15.113	-6.6227	-14.32	-12.03	-9.9253	-11.787	-8.2717	-4.0142	-11.484	-9.2888	-11.419	-8.1989	-7.8475	-8.8076	-4.0261	-8.7512	-7.609	-14.393	-8.1886	-7.8798
5.1661	11.844	6.9968	-5.0346	4.3287	6.3942	-6.0233	3.7112	2.2422	9.0536	1.3987	-1.0571	3.6259	7.7795	11.38	1.0352	-5.8706	0.82901	-3.1157	-0.9681	-6.8544	7.6118	6.8563	2.5401	5.9124	9.088	0.82427	5.6061	1.6588	-0.97	-9.1331	5.3165	10.705	3.5363	-5.2358	6.3444	5.4645	7.1472	2.4561	2.3057	2.6667	4.2491	6.8778	4.6517	0.51203	7.8	6.0333	5.0991	8.5444	7.591
-0.81517	7.9918	7.5405	7.7125	4.8141	2.8325	10.483	7.6889	11.785	10.324	2.9646	7.2326	2.3384	1.7683	4.0158	4.9774	3.0478	2.562	4.3045	9.8435	6.8576	4.9582	14.197	6.6529	5.8995	8.5327	9.1316	6.3688	5.5911	8.9656	7.5368	10.998	3.5774	6.1608	5.5784	11.077	11.315	1.4056	6.2141	9.8257	4.0531	4.758	17.201	14.569	7.3438	2.695	8.2851	5.9561	14.673	10.793
-1.1758	-2.0217	0.95118	2.7459	1.7368	6.4634	4.1935	2.8603	-4.0086	2.0518	1.419	5.3553	1.0038	-1.2169	1.7557	-1.6928	0.43185	0.25144	3.9369	-9.2177	3.3635	-1.287	5.1065	-0.59044	-0.83153	-2.9818	3.5056	1.1472	-1.3293	-1.4733	5.4206	-2.5832	5.1743	-1.4962	0.93317	-1.6241	-3.6938	-2.3189	3.1905	3.508	0.5009	0.11316	4.9633	6.6864	1.8665	9.3023	0.084327	8.7739	-0.97315	6.1908
-13.084	-11.383	-5.9713	-11.553	-15.713	-10.899	-12.82	-12.443	-15.419	-12.579	-11.128	-9.6596	-14.046	-8.7906	-15.376	-9.5118	-10.088	-14.452	-13.095	-11.046	-11.334	-14.378	-11.262	-14.967	-15.752	-7.5491	-17.073	-14.025	-14.262	-12.804	-8.4544	-9.0983	-16.943	-15.497	-17.344	-12.307	-5.4855	-9.6845	-16.155	-12.269	-17.677	-18.741	-19.984	-11.951	-17.6	-11.186	-12.813	-14.887	-4.0549	-3.9059
-6.0926	-2.4621	-9.1433	-4.6171	-8.3044	-8.6564	-3.1102	-4.6031	-6.5712	0.63504	-6.5273	-7.0026	1.5491	-5.258	-8.1309	0.53271	-3.7892	-2.2078	2.0139	-3.6756	-4.3422	-0.99892	-7.5391	0.39079	-4.2467	5.7824	-5.4853	-3.3715	-6.6002	2.0824	-3.6412	4.459	-3.2296	-5.0705	-4.1666	0.69422	-2.7478	-11.661	6.2112	-7.9616	-1.0485	-2.4702	-2.5102	3.3496	-3.0062	-6.9611	-5.8043	-3.6439	-7.2727	-0.64063
-4.8846	-11.401	-2.936	1.2164	-2.4061	-0.86145	1.8022	-1.3351	0.16752	2.7312	-0.47077	-4.5188	-7.7954	-4.3485	-2.3275	-2.6832	-7.9174	0.60168	-3.3042	1.6266	-2.3225	-6.8789	-3.7021	-5.2858	-6.3392	-7.1437	-9.3209	-0.097552	-2.5282	1.1414	-5.106	-7.972	-0.079885	-3.8019	-3.368	-0.67694	-0.76789	-3.5576	5.6881	-2.6372	-4.6351	-8.5836	-0.76349	-6.4186	-6.0449	0.060821	-4.6974	-2.3958	-2.2878	-6.0464
3.8119	1.5441	0.32832	4.2688	2.9837	-2.5287	-2.4426	0.52178	-1.2904	-0.58098	-0.80414	7.7724	-5.6058	7.1698	3.4479	0.43698	0.76886	-0.31022	-1.9525	2.7133	2.2026	0.1896	1.8398	-6.8004	-1.2201	-0.33041	-6.303	-8.3293	1.9384	0.25835	0.28373	0.71397	-0.66232	2.0307	-1.5114	0.93647	-1.3488	-2.4014	1.7315	3.1032	1.2611	-1.9178	-5.0086	-6.0703	1.8836	1.0186	0.76053	-2.094	-7.2746	-1.8531
-4.0575	-6.3906	-13.771	-13.459	-13.471	-7.3282	-14.423	-9.02	-10.029	-3.5098	-12.172	-14.638	-8.9212	-12.538	-15.415	-8.4958	-12.665	-6.6119	-8.1836	-13.067	-9.2232	-0.13166	-13.394	-0.27509	-11.306	-4.4795	-12.273	-10.584	-9.053	-10.336	-13.164	-14.445	-10.892	-8.3858	-10.825	-9.4581	-10.318	-10.434	-13.966	-11.718	-14.172	-12.776	-2.9898	-12.193	-10.672	-12.796	-14.241	-0.96896	-9.2771	-16.04
-12.532	-15.493	-12.307	-19.482	-10.487	-15.283	-17.128	-13.987	-20.102	-14.303	-14.71	-13.346	-11.269	-10.335	-13.083	-15.515	-23.075	-14.53	-10.471	-17.802	-15.201	-11.58	-16.825	-10.007	-16.94	-11.091	-11.402	-16.021	-14.416	-9.0716	-9.1013	-8.0318	-14.105	-14.384	-12.658	-15.269	-11.423	-13.663	-12.877	-11.009	-20.272	-13.597	-14.048	-12.281	-19.785	-16.057	-13.967	-15.084	-11.743	-20.969
-11.067	-7.5527	-13.823	-13.991	-12.203	-6.6942	-11.883	-7.06	-17.759	-7.5843	-12.902	-11.67	-9.2402	-9.0491	-12.109	-4.6649	-11.535	-10.328	-6.7342	-5.9199	-13.918	-7.004	-19.062	-15.551	-16.383	-12.504	-9.844	-11.487	-12.396	-13.087	-9.4308	-6.5139	-11.086	-13.937	-11.355	-13.96	-11.623	-8.9766	-14.304	-11.531	-10.675	-9.8371	-6.3688	-15.94	-7.5442	-7.3775	-16.797	-11.778	-13.256	-15.281
-9.6002	-10.166	-5.2724	-4.7749	-4.7722	-7.0305	-6.0755	-3.6025	-1.226	-5.6556	-8.397	-9.8768	-3.0717	-2.6022	-7.6085	-2.4732	-5.8629	-7.0719	-1.0757	-6.4021	-2.0984	-10.29	-6.9811	-6.0594	-0.99422	-4.2456	-5.5026	-6.5586	-2.8347	-9.7825	-13.363	-1.4928	-5.0296	-8.1114	-7.6212	-7.3149	-7.6408	-6.4886	-4.9894	-3.1444	-6.1539	-10.485	2.8129	-6.3739	-3.3752	-4.513	-1.6657	-7.1902	-2.8055	-8.7441
-9.1032	-10.189	-10.424	-7.5039	-12.841	-8.158	-4.8308	-11.045	-1.6593	-9.436	-8.8235	-7.5487	-13.067	-13.72	-11.468	-10.213	-6.4221	-9.3633	-10.02	-1.3962	-10.382	-12.902	-7.1314	-9.1414	-6.7289	-7.4226	-10.804	-10.311	-5.2994	-9.8728	-3.6183	-8.7155	-8.2018	-9.508	-5.4557	-5.4056	-7.8006	-12.852	-11.313	-10.4	-12.565	-10.013	-11.592	-11.429	-6.5355	-4.9834	-4.8256	-8.9685	-6.4849	-7.6899
3.1276	-0.55409	-2.1285	0.045889	1.3906	-4.66	-0.44057	-6.0647	-5.9815	4.4989	-0.8776	-3.0436	5.6169	1.4411	-0.73771	-1.0261	-1.2578	3.4793	3.1264	-2.1816	0.0054859	-1.7084	-3.2437	-1.6735	10.092	-2.9121	5.5938	-3.3281	-9.8476	-4.9078	2.0465	-4.72	-6.0233	2.5993	-7.544	4.5072	-3.8609	-4.5371	-6.971	0.040774	0.39294	-5.0578	-2.956	-0.34205	1.0685	-3.1102	3.7212	-6.7352	-4.9309	-9.989
-6.579	-8.3708	-3.9056	-3.2489	-2.9639	-7.0568	5.7669	0.70114	-4.6321	-2.8023	-6.4812	-3.7537	-5.2125	-5.3464	0.44716	-5.3758	-4.9453	-6.7281	-1.5005	5.005	-2.1364	-2.2025	3.1284	-0.15042	-1.1814	0.88591	-4.0361	-2.8575	-3.7042	0.44559	-0.97944	-5.8032	-2.9335	-4.2481	-1.7491	0.60034	2.3829	-6.8876	-6.7188	-2.8409	-5.0601	-9.6134	-6.8	-1.1428	2.6854	-0.95166	-8.4728	-7.4169	-0.032454	1.1271
-7.2187	-8.4811	-12.78	-11.214	-14.804	-11.319	-12.711	-16.369	-10.49	-14.059	-14.586	-15.408	-14.527	-4.1891	-9.1684	-17.373	-12.696	-14.018	-7.7044	-8.8615	-14.705	-13.911	-6.9263	-8.1989	-13.198	-7.8438	-14.467	-19.77	-14.83	-11.73	-12.051	-9.5103	-14.924	-13.199	-12.169	-12.378	-13.46	-12.166	-17.552	-11.025	-11.645	-14.891	-13.869	-21.151	-13.586	-16.524	-12.259	-15.844	-9.7805	-13.021
-10.81	-13.459	-11.373	-15.673	-12.826	-9.7264	-13.84	-15.441	-15.708	-9.5299	-9.4448	-10.714	-16.173	-14.995	-11.798	-12.468	-10.025	-9.1243	-7.2202	-6.5392	-13.426	-13.135	-10.244	-13.461	-9.5057	-12.224	-13.903	-10.409	-7.3519	-15.816	-13.685	-11.176	-6.3702	-13.846	-17.182	-5.2803	-10.57	-5.7469	-12.955	-5.2014	-9.1574	-11.487	-11.986	-5.0568	-10.441	-6.2583	-11.498	-8.4879	-12.755	-10.245
-12.017	-10.026	-8.9294	-9.68	-6.7073	-3.8455	-8.0187	-16.789	-9.026	-7.2289	-11.819	-10.923	-5.3796	-16.83	-17.515	-13.434	-11.413	-5.4322	-12.982	-10.895	-9.87	-11.421	-14.317	-11.695	-11.591	-5.9734	-8.4285	-12.645	-9.2172	-11.221	-8.4976	-8.1625	-7.3731	-6.6461	-12.285	-8.4291	-7.8854	-5.4228	-11.876	-4.9253	-12.804	-12.92	-5.7785	-9.9317	-8.7039	-8.9696	-3.7677	-10.064	-8.7263	-5.7251
-12.822	-13.393	-9.4058	-15.886	-19.518	-19.262	-10.671	-7.5843	-10.377	-18.611	-9.7961	-17.692	-10.358	-11.233	-17.346	-13.303	-19.806	-18.615	-10.792	-13.274	-15.384	-16.416	-11.052	-12.28	-11.837	-13.367	-10.597	-5.6911	-15.064	-9.8321	-4.8086	-17.255	-14.205	-11.115	-9.8413	-11.326	-13.997	-11.973	-14.822	-13.153	-15.488	-15.13	-10.82	-13.026	-6.53	-5.4498	-14.376	-14.4	-13.351	-9.9446
7.714	11.171	5.0498	7.018	0.17629	5.1553	3.6185	4.9159	4.9553	5.18	2.2132	12.176	0.34607	7.9688	3.0831	7.5235	0.12316	11.806	2.7727	8.821	5.8261	9.2738	0.60072	9.5422	5.2773	3.229	-0.22073	5.7271	7.0793	6.5211	4.9852	12.924	13.308	4.999	2.1178	3.7354	3.8732	6.0767	6.2027	4.7632	4.0498	-3.5994	7.6548	5.4741	4.5271	5.706	2.197	-3.1336	9.0531	7.6436
-11.605	-14.322	-8.2313	-8.8654	-12.938	-13.792	-15.008	-6.472	-3.8304	-8.8044	-8.9494	-9.0794	-8.6018	-15.64	-8.3072	-17.103	-12.385	-12.487	-12.717	-11.86	-11.839	-10.752	-14.959	-15.065	-8.6832	-9.5063	-11.615	-16.602	-14.333	-14.816	-12.702	-12.389	-6.526	-11.02	-11.59	-5.1859	-7.2768	-14.214	-7.8497	-7.3864	-9.0234	-13.006	-9.2569	-7.4667	-14.395	-11.74	-11.821	-6.2581	-5.3761	-9.823
-9.8198	-11.211	-7.9904	-8.5831	-10.175	-7.3928	-9.4455	-5.2582	-6.6771	-9.9665	-8.502	-6.8841	-5.4414	-5.4293	-11.225	-10.417	-12.385	-5.7537	-10.136	-13.38	-8.7698	0.95978	-13.385	-9.0141	-14.451	-11.198	-7.0941	-6.8407	-19.623	-10.186	-5.9616	-13.758	-9.0422	-10.604	-15.821	-12.023	-11.131	-4.0193	-8.8327	-4.9874	-8.9059	-4.741	-0.24573	-6.813	-9.4868	-13.363	-5.7962	-7.9476	-9.5783	-1.6659
-6.8467	-13.494	-17.811	-17.306	-10.591	-9.6595	-13.841	-15.462	-20.083	-12.646	-9.2129	-10.828	-10.486	-17.752	-8.697	-8.9718	-17.182	-13.171	-15.671	-7.7503	-6.1284	-14.809	-9.7028	-6.5957	-9.4895	-7.276	-13.014	-12.081	-8.5809	-8.4845	-14.443	-12.541	-12.955	-8.0976	-12.59	-11.742	-5.9602	-5.3907	-12.051	-13.941	-5.3621	-20.941	-15.592	-11.484	-6.8277	-15.16	-11.679	-4.3698	-7.0801	-11.266
-5.0181	-2.1964	2.5273	5.5931	2.6506	-5.7882	-5.9992	2.7712	-5.6042	-1.9582	-3.0154	4.9988	-2.8564	-8.0749	-2.985	-0.84745	-4.9184	2.8543	1.6452	0.98413	0.91524	-0.034804	-1.1619	-3.6314	3.9517	-0.49106	-5.8793	5.0727	0.0092995	-1.0592	-2.8953	2.1641	3.5832	-3.8024	-3.0896	0.49705	-0.96146	-1.3408	-3.4578	3.8024	-6.0798	2.737	-6.9124	3.2254	-2.4295	0.65187	-1.0492	2.7481	2.0393	-0.21064
10.713	1.3938	8.7605	10.113	10.716	6.4725	3.809	-0.82	7.9563	7.2719	3.2383	2.6691	3.4065	13.142	6.6057	12.444	13.126	2.9649	16.388	5.8136	4.1599	7.6489	14.307	11.304	6.5755	1.3539	2.8959	7.1162	5.6191	6.5128	4.1268	3.1198	8.6288	2.9177	12.863	12.167	11.409	7.3807	-0.96955	2.1736	12.51	13.821	7.7726	1.1518	2.1998	1.4727	8.9229	6.4895	0.47594	11.616
5.7274	6.0776	-3.0842	5.0157	1.3328	-1.6138	1.047	2.203	-3.5576	-0.86775	-4.6619	-1.3392	3.0913	3.8815	-3.8809	0.80794	-2.1048	4.0697	2.2495	5.7864	0.83027	-0.90136	2.3161	8.1135	0.78788	1.1459	2.2245	-6.7532	-2.31	3.1579	-2.2267	-3.6716	-7.4106	0.26521	-2.3152	3.9119	2.5778	0.096492	-0.40082	-1.0951	6.6044	-2.5356	4.0594	2.002	0.87508	-0.33347	2.0664	1.555	-0.13006	4.8798
-5.4966	-6.3655	-1.8245	-4.9325	3.0852	-7.8977	-2.2563	-7.9999	-4.6637	-3.8709	-12.501	1.5024	-3.658	-8.4336	-7.6183	-9.7054	1.1051	-4.0961	-6.8572	2.299	-3.744	-11.694	-4.2238	-0.7051	-9.7557	-6.7372	-5.9759	-6.3035	-9.5461	-2.292	-3.512	-1.7265	-7.8039	3.19	-3.8313	-7.8012	-3.5276	-9.1868	-5.868	-13.001	-2.1303	-11.642	-4.5334	-8.3218	-11.733	-5.3542	-8.8543	-6.3411	-14.041	-3.9726
-4.6541	-4.1002	-6.7781	-1.673	-0.15884	-7.4077	-9.3228	-1.1139	-5.4393	-4.2689	-1.4398	0.20649	-2.7911	-9.2098	-12.809	-3.271	-4.469	-3.2731	-5.268	-2.9904	-2.2853	-2.3795	-4.0405	-7.0664	-5.884	-9.158	-8.338	-9.0563	7.2313	-0.040445	-3.7077	-6.9015	-8.5237	-1.8178	0.79467	2.2534	-0.38002	-0.18266	2.4112	-3.8421	2.6935	0.20961	-0.8692	-1.6583	-7.3661	-4.8039	2.2332	-5.7909	-3.0806	-4.0867
-15.294	-9.9307	-13.002	-10.212	-15.294	-10.547	-10.123	-16.522	-12.888	-13.515	-12.883	-11.869	-11.192	-9.2967	-14.501	-9.9854	-11.433	-20.759	-12.155	-17.211	-11.649	-10.055	-20.994	-15.518	-11.84	-14.761	-14.013	-10.958	-12.618	-6.2032	-11.053	-8.8593	-18.148	-15.382	-15.627	-15.719	-16.301	-18.26	-15.337	-12.38	-18.263	-13.8	-13.747	-16.811	-15.117	-16.173	-14.901	-11.59	-9.0271	-13.478
-6.7999	-7.6032	-1.9636	-3.5518	-3.6937	-6.3467	5.2601	0.7281	-6.1587	-4.5833	-5.1495	-5.8368	-2.544	-4.4673	-6.1572	3.2753	-0.20443	0.72209	4.4848	1.9467	-1.0846	-6.1737	-0.072361	-5.8839	7.2076	-7.3362	-2.3506	-3.7495	-2.742	-1.3013	-5.4258	-0.62537	0.60737	1.473	-3.6522	-3.0284	-12.024	-5.5615	-5.9107	-6.834	-5.2832	-3.7187	2.3063	-6.7306	2.0173	1.0779	-4.2078	-3.2621	-2.7731	-4.7679
-8.92	-10.058	-5.8939	-14.988	-6.124	-7.0586	-10.464	-11.059	-5.4686	-0.76678	-2.6814	-7.6266	-9.1977	-2.9932	-2.5552	-4.122	-1.1093	-11.074	-5.6302	-6.5997	-1.0912	-5.8933	-10.083	1.3537	-6.3856	-8.6239	4.4661	-10.712	-3.7899	0.92268	-6.1976	-5.449	-12.227	-3.1132	-4.0828	-3.2252	-4.5753	-4.4179	-10.828	-2.3192	-6.1362	-6.3587	-7.7776	-2.928	-10.223	-2.6578	-3.9393	0.65053	-0.35669	3.589
7.2097	1.5351	1.6707	2.5429	3.4613	7.2147	3.1189	1.1548	3.7661	2.4291	5.55	-0.58062	2.3592	4.6653	1.2931	0.90684	1.0681	-2.1379	-4.3662	-0.64662	-3.3174	6.3049	1.8669	-1.4149	-2.2422	4.7287	4.3304	-1.2442	-0.79011	0.90935	4.3338	-1.1628	4.7339	3.2442	-2.7679	3.1882	0.78168	-0.13238	3.3008	-3.0335	2.0028	3.8428	-0.0016364	0.269	-4.0773	4.1024	3.0374	-0.34646	-5.6331	-0.39954
-12.724	-13.742	-14.263	-12.354	-17.304	-14.29	-9.5558	-12.116	-10.411	-8.7351	-10.18	-11.961	-9.5937	-10.605	-12.627	-11.921	-11.938	-14.548	-7.4495	-16.241	-13.21	-14.083	-24.34	-12.349	-8.3842	-12.437	-12.335	-12.302	-15.704	-6.0843	-8.5951	-8.9762	-17.753	-14.554	-15.143	-10.846	-16.138	-7.8988	-8.2633	-11.92	-15.801	-14.211	-12.697	-10.537	-16.051	-14.829	-18.849	-11.515	-14.253	-8.4845
-1.6946	1.7046	6.1681	-2.2563	4.9613	-4.7633	4.3448	-0.50822	-7.6296	-7.9141	1.1639	-7.6026	2.2002	-1.3849	-4.2077	-3.8794	3.7413	-5.8654	-2.5453	-0.63323	0.40059	-3.8076	0.45796	2.0077	-1.2525	-2.551	-6.1555	-2.7205	-3.5514	-2.5104	-0.56308	-2.3123	0.55135	0.64175	-6.17	-2.5716	1.5561	-1.1963	-1.5296	3.7134	-1.3425	0.40542	4.0664	-3.3366	-1.4582	-4.7541	-1.4538	-5.0855	1.8515	0.77036
5.0862	5.2018	4.7187	-3.857	0.045459	-1.6609	4.679	0.82437	6.0919	-2.0995	7.2643	5.3183	3.3893	-2.9388	4.713	3.6294	3.7682	1.7761	0.69427	6.8063	0.5026	3.1737	1.5421	1.9285	3.3502	-0.49961	-8.5419	3.2029	4.7053	4.5616	5.5712	4.0725	-0.17016	5.9007	5.8412	-0.68748	-0.25747	2.1988	6.3998	4.4439	7.469	3.544	4.9729	3.5923	1.5922	5.7185	4.4489	3.0491	6.7122	3.3081
5.0909	2.2259	1.7977	3.9233	4.5991	1.9556	5.9976	3.9164	0.61964	3.9788	8.2079	11.177	12.106	8.251	1.8666	4.1218	0.90292	9.4966	5.0869	6.8256	8.4849	3.4547	2.6143	-1.3946	13.886	8.8934	11.072	0.36516	4.9748	4.7478	7.3849	-2.8699	1.3927	6.4169	8.1355	8.0204	2.444	8.2695	8.211	2.5374	9.1888	7.4738	3.4951	6.2939	5.8607	5.5287	4.0947	6.6951	13.923	12.483
-13.572	-12.221	-8.9868	-10.956	-16.265	-11.159	-7.6602	-14.723	-10.581	-9.5779	-13.207	-8.125	-15.768	-10.974	-17.739	-15.753	-11.76	-15.194	-7.7421	-11.573	-7.781	-16.787	-7.1571	-6.085	-6.8856	-9.2765	-8.4893	-13.065	-16.754	-11.194	-10.469	-14.2	-6.4693	-13.772	-9.8239	-20.189	-10.764	-12.439	-13.926	-11.53	-8.0396	-12.248	-9.9014	-8.8543	-3.5042	-9.7601	-13.004	-15.215	-9.0147	-15.211
2.5392	-0.79261	-3.3486	-3.8214	-6.9161	0.74424	-5.3604	-1.044	-2.3513	-4.8012	-6.2738	0.13112	0.95783	-1.2607	1.7031	-4.0252	-3.2818	-0.8493	3.2623	-5.8019	-7.8994	2.7359	1.8558	-2.8625	-3.7762	-2.2289	-3.6838	-2.8355	-4.0151	-3.1989	4.3448	-4.2275	-5.1751	-9.2046	4.8247	0.22198	-5.2492	-3.7504	-5.2866	-1.7151	-1.2439	-6.5216	-6.8379	1.7279	-4.9534	-6.1117	-4.5045	-4.5647	-5.1238	0.70206
15.223	8.9365	9.6087	9.0605	10.405	10.18	2.934	12.418	9.3124	16.533	8.8249	8.534	10.5	1.6999	1.8725	12.352	8.3896	15.184	13.01	4.7878	18.588	10.287	13.425	17.271	10.3	6.514	8.8587	7.4055	8.546	9.2146	8.6625	13.879	12.457	2.9832	9.6649	10.568	4.5837	9.4797	12.419	7.664	9.7755	3.4553	13.146	20.898	16.847	8.279	9.838	8.6274	10.647	13.498
-10.373	-10.463	-9.8662	-16.804	-17.391	-13.556	-11.056	-16.149	-6.6402	-12.311	-14.341	-12.617	-12.34	-11.694	-12.225	-9.6521	-10.528	-12.503	-18.991	-10.181	-20.172	-12.68	-14.333	-20.254	-14.462	-15.926	-17.049	-8.5376	-17.402	-5.2995	-8.0299	-14.989	-15.706	-15.449	-11.826	-11.204	-13.024	-10.165	-10.582	-11.797	-10.504	-5.6268	-9.4785	-9.9662	-17.437	-12.704	-9.1735	-14.482	-11.403	-18.9
2.0654	0.75409	4.248	3.3202	4.4358	4.4485	2.1141	3.3724	8.4341	3.2071	5.5124	2.8277	9.721	1.5316	11.043	0.46106	-3.629	6.765	5.2427	2.9528	9.5188	4.0169	-0.57995	2.9666	3.3751	1.3068	6.6117	4.634	3.9341	2.6789	-0.0049432	2.8347	1.456	7.6063	4.912	10.081	2.2499	4.942	6.3934	0.84374	-3.353	6.3155	2.1507	5.7779	-0.88446	4.8046	7.2881	3.1407	1.4234	10.583
-3.373	1.4608	-3.6974	-6.5078	-5.1018	-5.9349	-6.9168	-7.5197	-2.6177	3.3604	-4.5921	-3.3879	-2.3771	-9.771	-3.258	-3.7822	-4.8115	4.7306	-4.9535	-0.60788	0.4847	-2.8084	-7.2479	-1.591	-5.9706	-3.0418	-10.527	-6.2571	-8.5089	-4.6081	-11.836	-9.5837	-8.7222	2.8257	-1.4779	-6.8106	4.3298	-4.9657	-12.531	-6.0517	-0.71844	-3.4793	-10.738	-1.7009	-9.382	-1.4376	1.2442	-3.5149	-7.7682	-5.5824
8.1194	1.0095	-4.7836	4.6122	3.5556	-6.2196	0.8082	6.0555	1.0702	0.83398	0.12299	1.6266	-1.6607	-4.4912	-2.1751	4.1802	-0.68975	-5.5138	-2.8903	-4.3418	3.5656	2.391	-3.7413	5.743	3.7179	-3.5073	2.6444	-0.27821	-3.4361	-5.2742	-1.1575	-7.7507	-1.3775	-2.9711	1.6053	-2.9502	3.4761	-2.4133	2.3078	4.7394	2.3096	3.1159	4.3517	1.8295	2.1499	2.0136	0.070865	-3.6969	2.2773	-0.53406
-11.645	-11.556	-10.264	-3.4525	-10.427	-14.534	-7.5651	-15.551	-12.312	-10.265	-16.881	-6.8288	-6.0078	-12.607	-12.903	-13.745	-2.2657	-11.776	-8.0817	-19.477	-9.8039	-11.807	-17.906	-20.583	-12.509	-14.674	-8.8308	-13.475	-10.689	-12.823	-12.99	-15.783	-11.717	-12.489	-7.2074	-10.611	-8.6792	-13.371	-14.497	-14.862	-12.401	-14.377	-15.858	-10.715	-10.628	-7.1811	-6.1596	-10.058	-7.5985	-10.947
-18.704	-15.991	-11.144	-14.906	-18.752	-20.351	-13.901	-7.2827	-17.277	-13.65	-15.619	-6.6686	-13.763	-10.868	-15.334	-17.976	-16.723	-14.849	-13.087	-15.3	-13.848	-13.441	-16.498	-16.818	-13.54	-18.243	-16.13	-13.004	-12.795	-14.693	-19.182	-13.355	-13.997	-18.804	-10.371	-15.312	-13.476	-8.5103	-10.36	-15.338	-14.281	-15.338	-13.285	-18.581	-15.156	-22.778	-16.892	-6.4241	-21.052	-11.129
7.4031	8.6122	13.614	3.9458	5.1999	9.6724	14.92	9.6146	14.651	10.875	14.283	8.6127	10.632	10.227	10.185	6.8455	8.1416	8.3441	11.908	15.511	7.2757	14.118	5.4851	9.0434	5.775	9.6764	5.4225	11.37	6.2949	3.8815	13.94	10.131	11.32	7.2498	2.5065	4.3321	8.607	12.425	11.696	10.287	4.8271	3.6707	9.6551	6.2813	9.0863	8.7715	6.3152	4.4225	11.98	8.3524
1.4471	1.8066	-4.6325	3.5228	-7.291	-3.9725	1.3798	-1.761	0.098035	-3.1115	-2.7489	-0.014915	-6.0866	1.0506	-6.7147	-4.5857	-3.4204	0.96176	6.7592	-5.8343	2.3973	0.3776	5.8921	1.349	-1.6122	-3.7397	0.79841	-2.6966	-7.4567	-2.5277	2.2739	-1.3649	-1.1417	-0.79936	-4.1284	-5.1052	-2.2018	0.2343	-3.1638	5.4705	-4.0677	0.95249	1.5214	-4.8402	-7.5312	-0.65123	3.1437	-5.0098	5.5732	-1.6098
0.076117	-2.2817	-2.2806	-8.6867	-1.1663	-9.3941	2.1602	-2.7961	1.9663	-7.3242	-3.5976	-2.1962	-5.1828	-0.77439	-6.3733	-9.0515	-0.38087	-3.3483	-2.1272	1.0919	-3.4011	-2.4705	-0.18191	-4.5414	2.5489	-3.525	1.2627	-3.0331	0.28166	2.5973	0.49175	1.7185	-6.7086	-0.25381	-5.436	0.17958	-4.9631	-8.3531	-2.8323	0.64498	-5.4469	-1.2267	-9.0379	-8.0562	-7.9791	-6.4782	0.08813	-1.6578	-2.7558	-6.659
-10.438	-8.8348	-7.1795	-11.633	-6.7428	-13.108	-17.002	-16.744	-12.833	-9.9697	-16.23	-15.98	-17.864	-12.682	-12.48	-12.601	-13.729	-8.2508	-9.9534	-16.107	-13.352	-12.813	-10.621	-8.6386	-5.5593	-9.5623	-12.406	-7.7874	-5.55	-15.069	-11.241	-9.2704	-6.7664	-15.337	-15.155	-9.742	-7.986	-15.458	-10.675	-8.527	-10.867	-12.546	-12.982	-4.9393	-14.361	-12.674	-9.2678	-9.4101	-8.4851	-12.441
-6.9086	-7.9582	-3.3676	0.067748	-3.6268	-4.2809	-1.2691	1.7415	2.3513	-4.7504	-5.2419	-15.65	-3.2382	-2.9826	-4.1447	-1.6882	-0.37913	-4.5433	-3.4967	-4.7839	-4.6624	-2.2059	-4.5392	0.66372	-0.85341	-1.889	-3.672	-2.9421	-2.1508	-3.1487	-6.7574	1.3708	-11.657	-0.056291	-5.6282	1.7804	-0.42736	-5.0224	-3.6796	2.704	-7.0272	-7.1342	-2.3337	0.34798	-4.178	-1.5521	-7.0432	-5.2452	-3.902	-4.5444
-7.9546	-10.685	-5.8961	-11.448	-3.5104	-10.247	-4.1483	-4.6753	-4.7221	-2.6176	-8.6255	-1.6371	-3.2832	-5.9858	-1.5249	0.47044	-1.3404	-8.7902	-2.0618	-3.1143	-3.2791	-8.0558	-9.258	-7.5445	-4.9932	-1.8787	-8.3493	-6.4411	-2.7751	-10.192	-0.67214	-4.6898	-7.9978	-5.2788	-8.6801	-8.0131	-8.9701	-0.55461	-3.2152	-4.3911	-3.4916	-4.6159	-6.8513	-0.78947	-4.7231	-11.533	-7.1778	-3.5178	-4.388	-10.379
-17.59	-14.431	-13.813	-17.072	-14.062	-12.642	-11.759	-21.733	-13.306	-5.0699	-13.077	-17.142	-10.908	-13.156	-17.05	-10.159	-10.266	-8.0741	-14.203	-11.028	-14.036	-7.8734	-12.838	-9.0363	-11.747	-7.7747	-10.753	-11.999	-12.305	-13.46	-8.152	-11.88	-11.27	-16.555	-10.589	-14.936	-11.885	-12.182	-16.522	-7.0706	-14.075	-13.304	-14.27	-15.248	-10.459	-11.059	-13.324	-13.903	-16.204	-12.955
13.084	2.3105	6.1384	-3.3628	1.1943	1.1176	7.6204	2.3909	-2.6994	12.491	-0.42823	5.6131	9.4813	4.8405	7.1545	6.7732	3.9125	2.5815	10.488	9.0122	5.133	5.3147	1.7882	4.6585	6.9903	2.503	9.554	4.5673	2.5766	1.5456	2.3174	3.4349	5.6616	4.1248	12.009	5.9898	6.4002	3.0531	6.3868	1.8091	10.113	12.236	7.6506	6.1987	8.9433	-0.52261	1.5744	8.3221	-0.44843	1.2326
-4.7238	0.6152	-6.0984	-6.504	-5.0981	-5.5177	-1.8169	-4.2155	-13.753	-1.7437	-4.8027	-3.4068	-3.816	-11.35	0.20438	-6.9127	-2.1385	2.0103	-4.4568	-0.17113	-9.1921	-6.8717	-3.1175	-2.4813	-6.9898	-3.5796	-8.2971	-0.48659	-8.4385	-2.9918	-4.2796	-8.8579	0.56416	-2.8776	-1.6209	-3.8976	-7.1851	1.6562	-4.0962	-4.1516	-1.5268	-2.2962	2.4265	-7.9282	5.3581	-3.0268	-5.567	-3.7117	-4.6836	0.35764
-2.5948	-4.6258	-2.3191	0.64998	-6.5319	0.9306	-9.0192	-2.7082	3.5361	-5.405	-4.285	-2.3335	0.091074	-4.6727	0.10148	-9.1841	-4.0672	-2.5724	-0.6818	-6.4354	1.9039	-6.4359	1.575	-1.5783	2.3987	2.0976	-1.1066	0.39569	-1.873	-1.9974	-11.434	-6.6242	2.9337	-7.0477	0.40408	2.9621	-5.3186	1.0775	-4.5906	-1.272	-2.2996	3.2337	-4.7152	1.187	-1.3737	-4.3516	6.9804	-2.6427	-1.9205	-1.6688
-6.2532	-4.3491	-8.3746	-10.608	-5.3242	-8.5548	-3.1693	-9.2551	-4.8151	-6.3338	-6.2893	2.337	-1.702	-3.1265	-6.9512	-3.5042	-7.3076	-4.9888	-7.9631	-7.7908	0.10469	-6.2956	-6.1261	-5.4876	-3.4206	0.54751	-7.5895	-6.0774	-4.3805	-1.2032	-7.9301	-5.0234	-2.2641	1.2252	-9.6327	-3.0325	-1.0001	-3.2915	-4.7714	-5.5526	-15.093	-1.0805	-3.0923	-4.6673	-4.053	0.45019	-4.7691	-5.9185	-3.2583	-5.5345
-1.4587	0.64993	-2.7112	-5.2269	0.70212	-0.44183	0.96041	-9.0033	-1.088	2.9719	-8.1492	-4.3779	-3.7672	1.1102	-4.912	-3.7457	-5.5898	0.78499	-1.5295	-0.5831	-3.1739	3.759	-5.612	-1.7461	2.2539	-0.14493	1.4491	-1.2149	-0.064404	2.5264	-5.5876	-0.21585	-2.6766	-4.331	-2.4098	3.2485	-2.1892	-1.4986	-1.595	-0.021016	-2.8863	-1.7903	-1.8925	-4.749	-4.5116	-0.76953	2.0248	0.77875	2.2795	-4.4052
-1.3359	-9.7336	-2.9088	-2.1301	-6.4487	1.1405	-3.5981	-3.5404	-2.5426	3.4978	-3.2091	-5.5149	-2.1265	2.873	-1.5012	-1.6273	-1.2899	-5.3953	-3.3487	-4.6912	2.0882	-12.64	-5.3585	-4.4828	-5.8143	3.1233	-0.77579	-3.7084	-3.791	-6.7883	-5.434	-2.3856	-0.93375	-4.191	-2.3551	0.18481	-8.1627	-7.0666	-3.4067	0.8258	-2.8371	-2.8602	-2.3182	-5.2161	0.54441	5.8209	-2.6173	-7.0132	-5.6697	-2.8365
10.693	7.5591	4.9635	7.0273	6.6036	8.4953	4.9179	5.6063	9.7273	4.2674	7.1368	5.7799	-2.662	8.3009	6.4934	7.4448	11.748	9.0637	4.9145	6.2505	-0.17013	11.563	9.8048	11.693	6.1662	7.0382	8.3606	8.8378	12.14	18.449	9.2566	5.1583	4.5793	2.8848	7.2579	8.6528	4.9334	7.0129	3.5108	10.721	7.4098	9.551	11.773	9.8255	4.9736	6.8888	8.7023	13.017	8.3637	6.9718
3.1283	-1.7373	1.1077	-2.289	-3.0767	-2.2401	-0.089437	-3.7951	-0.76015	5.2174	-5.5912	2.9203	-6.8871	-4.667	-1.368	-4.0117	0.87599	-1.868	7.3105	-2.433	-4.4472	2.7784	1.5714	7.0283	-1.4064	1.5665	-2.1926	-9.3724	-4.3508	3.5968	-1.7551	0.51027	1.5309	-2.5786	-0.34244	-4.1492	1.0143	1.3006	3.3396	1.7964	1.7095	0.87944	11.112	-2.2191	-3.2133	2.4754	-0.49079	-6.8168	0.90704	1.9517
-3.8601	-5.1415	3.5236	-0.66562	-1.2287	-3.0432	-4.1505	-1.9445	-1.0912	7.8869	3.3118	6.3402	1.392	-1.003	3.3064	3.2532	-3.1124	3.8298	-4.001	-4.9859	-5.9176	-1.3489	3.5769	1.043	1.0107	-1.6521	2.5438	0.85966	-1.9674	-3.6122	-1.7381	-0.9932	1.2718	-5.7833	2.3003	3.8238	2.4666	2.4627	2.3474	-0.28118	-3.9463	0.34293	2.9664	-0.81884	0.56481	-15.076	2.8159	-5.6174	-5.1626	-3.679
-14.157	-11.758	-17.753	-11.635	-16.913	-7.3322	-11.758	-10.312	-20.635	-17.139	-9.5996	-7.053	-10.938	-14.834	-17.851	-11.091	-17.422	-6.3637	-5.7501	-12.667	-11.977	-11.962	-9.5701	-16.438	-11.584	-11.056	-11.954	-11.326	-10.994	-19.367	-14.119	-10.171	-17.619	-10.492	-11.131	-13.123	-12.41	-14.278	-12.984	-13.833	-16.105	-17.64	-14.717	-14.227	-14.849	-12.706	-18.355	-10.791	-17.018	-15.511
-3.9629	-2.7922	-1.3036	-2.0412	1.8824	2.8682	-2.5122	-9.478	-9.2668	-0.50488	-1.1356	1.6292	-6.2405	-5.9652	-0.76821	-3.8603	0.58815	-4.6555	-0.030611	-5.0973	-0.85371	-3.289	-0.40242	-2.1836	-6.0244	-0.24636	-10.687	1.3628	3.3728	1.0389	-1.2655	-2.9453	3.6244	-2.7681	-0.88886	3.7304	-1.725	5.0693	4.7769	-3.6551	-6.3819	-2.0905	-4.6472	0.81719	-4.5921	-3.7836	-2.1145	-2.4525	-6.2717	5.4453
-1.1666	0.18001	6.766	-4.7583	-3.3642	5.8589	-2.2285	1.4417	-4.1611	5.9698	-6.7914	-1.5409	-1.1962	3.0813	3.3605	0.46226	3.5129	-1.8603	-2.9699	2.614	1.145	1.3496	-3.6153	3.6107	-0.13452	2.9751	-0.44242	-1.1401	-2.5655	-2.4852	1.0059	0.20022	-0.42378	0.024806	-4.9607	2.3368	2.1961	3.1917	-0.67643	1.1128	5.5475	0.87243	-5.5965	4.4953	0.09959	0.56517	1.1866	-7.113	-3.2959	-2.2358
12.605	4.7257	7.3944	7.8018	4.3344	1.0721	12.636	5.6653	12.58	1.7736	13.036	9.1941	2.507	12.606	8.3213	11.304	13.087	11.901	-0.93267	9.3464	6.8825	3.6403	2.3231	1.6464	-1.5927	7.1156	8.6694	12.937	8.0652	4.4501	5.1398	3.3001	2.7945	10.395	9.5819	12.445	14.261	6.4137	13.048	12.66	9.0776	2.8107	7.0409	0.41202	5.3205	6.2359	13.165	6.3805	4.5603	8.256
-12.582	-12.895	-13.649	-9.7347	-7.5591	-10.757	-6.6179	-5.0562	-16.863	-13.51	-11.59	-13.037	-7.7835	-11.812	-13.502	-11.915	-7.6212	-11.222	-16.639	-7.0511	-12.995	-13.216	-11.628	-10.403	-9.2219	-11.056	-10.384	-17.224	-10.534	-20.024	-11.443	-12.793	-8.5759	-14.865	-2.0798	-11.939	-14.652	-9.3541	-7.4675	-6.2693	-18.369	-6.8107	-12.462	-14.177	-18.494	-11.129	-9.7002	-9.3712	-14.409	-6.4574
2.3754	1.421	5.0624	0.87733	0.58311	8.7288	0.41753	10.014	-1.8386	4.3979	-8.8014	2.8758	5.6763	0.70205	2.8977	3.4177	-0.76293	1.0288	0.010994	3.108	2.155	2.7165	7.2196	-4.3551	-1.0326	-2.0727	-5.7096	6.1701	1.4066	0.61504	1.9459	-0.11987	1.2991	3.1563	-1.1532	4.003	-3.7955	2.4618	7.9049	2.0156	-1.3057	-2.0678	-3.4679	6.5657	-2.1142	1.1521	-0.7774	6.8224	0.46637	-2.3837
-17.54	-14.337	-13.943	-20.256	-8.2977	-6.403	-10.9	-10.48	-10.812	-11.537	-9.9668	-22.835	-10.884	-11.045	-18.894	-16.778	-10.11	-13.797	-10.023	-11.564	-5.7201	-17.113	-14.395	-12.861	-12.651	-10.9	-14.324	-17.844	-17.384	-12.37	-16.105	-16.107	-10.95	-20.731	-16.253	-13.739	-17.301	-15.666	-10.533	-14.309	-10.906	-17.29	-9.1965	-16.328	-16.376	-16.995	-14.305	-13.451	-16.342	-13.692
-22.03	-21.831	-27.726	-19.573	-20.319	-16.975	-22.121	-25.838	-21.939	-18.041	-30.59	-15.19	-19.854	-24.068	-22.921	-23.87	-21.999	-18.171	-17.567	-20.055	-24.292	-15.974	-18.889	-16.142	-22.543	-25.441	-24.675	-24.614	-24.062	-22.03	-18.091	-20.631	-20.708	-24.51	-26.16	-22.098	-23.598	-26.824	-23.237	-21.182	-18.776	-20.602	-25.158	-28.233	-18.336	-16.432	-20.077	-21.151	-21.258	-22.151
3.7005	4.5912	10.071	8.4514	6.825	5.8646	9.1505	7.5418	2.2404	1.7726	7.433	1.8253	5.3486	3.1971	8.3918	5.1121	3.5913	10.106	6.3815	1.2072	10.098	13.356	9.7555	4.6157	4.7129	5.7854	0.54255	7.9071	8.601	4.9243	7.9108	4.8007	-4.6508	2.9905	11.171	7.5424	-1.1636	0.59485	7.9542	1.554	8.4752	0.60946	9.7913	6.4005	2.5191	8.7645	3.6385	0.70982	9.6084	8.9326
-8.6629	-11.888	-5.2156	-4.8233	-11.088	-6.6287	-11.804	-5.9163	-1.2046	-4.7353	-9.7581	-9.9783	-14.428	-13.47	-5.2904	-9.5948	-10.99	-12.124	-7.5231	-3.8215	-13.471	-9.3397	-12.274	-10.223	-6.6982	-12.473	-8.638	-7.9153	-11.286	-3.7255	-7.8432	-6.3712	-8.9549	-10.153	-1.8543	-7.7807	-15.09	-4.1143	-13.534	-5.221	-10.748	-4.1252	-8.1554	-3.3905	-10.297	-4.5854	-7.2867	-13.478	-13.189	-9.7563
-1.8902	9.4722	2.1953	10.085	3.2178	6.6554	4.8226	4.7723	10.41	8.3385	4.5543	6.6574	4.7249	10.198	10.743	2.6316	7.8884	3.76	11.196	6.9356	0.70664	5.7435	2.6294	10.829	-0.19484	4.7892	-0.33067	3.2108	4.9735	4.8226	5.767	4.1013	0.74985	4.7435	6.0992	8.6572	10.2	-1.7977	-1.543	2.7922	3.4433	6.6688	5.0889	4.714	5.8171	5.0395	4.9945	7.7537	5.8923	7.2252
-14.196	-12.506	-11.895	-18.454	-7.6282	-22.249	-18.123	-16.705	-10.587	-11.314	-18.89	-10.982	-5.7813	-15.695	-7.6252	-15.458	-10.561	-15.916	-12.974	-20.498	-10.954	-12.006	-13.121	-17.027	-13.929	-12.676	-14.031	-16.64	-13.48	-9.233	-8.0741	-18.043	-14.114	-9.407	-13.092	-13.779	-13.425	-11.122	-11.218	-19.194	-10.106	-15.997	-14.296	-14.405	-19.358	-11.625	-12.388	-14.311	-13.534	-12.788
-0.73824	5.1577	1.4635	1.9675	-4.2697	1.6265	2.8646	-4.2452	1.9073	4.8369	-4.4404	0.9188	-6.8634	-4.0267	-3.6617	-6.3634	-9.4865	-1.6403	-3.0283	1.123	-5.845	0.057842	-2.6469	-4.4723	1.9527	-2.1779	5.1035	0.77284	-1.6451	-4.8605	-5.4571	-3.9695	-2.1167	0.12027	-3.6341	-3.4351	-2.3648	-0.13435	0.78057	0.017078	1.5993	-2.8392	3.3252	0.21307	-6.4693	-9.708	-4.6323	5.6583	-9.2342	2.1222
-0.58984	-8.7727	-2.7717	-4.1563	0.81101	-7.9632	-7.4002	-5.4211	-7.7967	-2.146	-8.4132	-2.4032	2.7413	-2.3457	0.47425	-9.0743	2.4524	0.95259	2.4449	-2.0423	-7.411	-6.3742	-2.3663	-0.90921	1.4189	-4.8738	1.4737	-8.1128	-0.54391	-1.3669	-4.3263	-1.8949	-12.427	-3.6292	0.27142	-2.7467	-6.4414	-4.4359	1.6021	-0.21923	-11.252	-6.8532	-4.616	2.6778	-10.823	-1.6069	-5.2716	-5.6195	-1.2155	-7.7122
-9.6118	-9.3622	-10.075	-11.053	-10.581	-7.8014	-9.8233	-10.418	-4.9576	-9.7426	-13.743	-8.4181	-3.6369	-15.153	-16.48	-7.1885	-7.5947	-11.223	-9.789	-1.4244	0.0052925	-10.295	-16.6	-10.134	-8.3411	-4.6918	-10.108	-5.2787	-9.8978	-9.5776	-3.1361	-6.2781	-8.5331	-0.42369	-13.627	0.63678	-9.6947	-6.4574	-7.7738	-10.738	-5.8484	-6.9271	-8.034	-1.8447	-5.8225	-11.73	-8.9268	-5.0667	-2.7038	-10.18
-2.0372	-4.3811	-5.701	5.5201	0.0057836	2.7973	1.0418	-0.58063	0.12464	-1.2111	-0.23528	3.6566	4.1881	-6.6728	-0.21099	-3.4152	-3.7342	-1.1059	1.3201	-5.5297	0.83363	-0.7575	-6.0189	-2.4455	-3.3434	-4.058	-5.0864	-6.2289	-0.39944	3.4216	3.637	-6.1003	-1.7389	1.9997	1.6212	-4.5709	4.9775	-0.16871	-1.1196	-1.5767	-0.30319	3.444	-8.7574	-5.7751	0.65459	-2.5364	7.3403	-2.0047	-3.0716	-2.3209
-15.039	-18.966	-14.359	-10.867	-11.44	-18.185	-12.399	-15.7	-16.688	-12.261	-12.622	-10.457	-13.822	-9.4882	-12.394	-19.117	-15.405	-11.578	-13.488	-10.131	-12.899	-18.516	-8.8141	-13.073	-4.9763	-10.786	-14.778	-7.4255	-14.629	-6.0341	-15.853	-18.088	-14.653	-11.428	-7.0104	-8.1389	-22.884	-15.198	-12.162	-21.198	-21.325	-15.181	-10.352	-19.524	-14.385	-13.666	-12.289	-12.149	-12.317	-14.35
6.9913	5.2198	5.3987	8.8921	9.1105	3.7538	4.344	2.6475	11.055	0.49741	10.635	5.2639	1.3266	7.9473	5.9528	9.3794	2.9985	5.8652	11.847	12.338	7.2759	5.4271	2.5112	2.8534	11.253	7.0038	11.45	9.8592	6.3282	6.5094	5.9297	3.489	9.9421	7.2119	4.7898	12.993	5.8775	4.654	2.7816	4.2789	12.915	3.0095	9.4446	5.5327	5.9105	4.6975	3.1673	10.278	3.6591	5.67
-11.245	-10.004	-9.9062	-3.6638	-11.399	-9.1364	-7.5902	-3.2156	-4.9882	-4.1962	-0.30207	-5.2621	-7.1946	-0.90588	-9.3844	-5.7647	-10.813	-14.37	-7.4386	-11.551	-3.2368	-3.4694	-10.952	-6.7456	-15.468	-11.399	-4.7182	-11.122	-8.1597	-4.4152	-0.96302	-9.0068	-5.4064	-3.3578	-8.1099	-10.752	-8.0014	-11.86	-0.32867	-13.044	-17.31	-7.8805	-2.7761	-10.299	-3.9468	-7.6052	-12.573	-5.9119	-3.5769	-10.613
-12.003	-9.1885	-11.329	-11.078	-16.947	-9.8223	-14.476	-9.5779	-14.04	-9.5567	-14.669	-11.601	-11.047	-13.383	-12.553	-10.794	-13.438	-9.5728	-18.794	-19.854	-13.586	-19.864	-12.648	-7.016	-13.268	-8.9946	-19.446	-12.07	-11.47	-14.176	-11.96	-20.446	-10.57	-8.2832	-12.623	-15.229	-16.81	-8.7206	-15.126	-10.081	-11.067	-12.054	-12.611	-13.093	-9.6305	-12.216	-11.91	-9.8845	-9.9028	-16.623
0.10725	-2.2241	-0.86352	-5.4403	-2.1603	2.3452	-1.7726	1.0531	-3.9553	2.4013	-2.4628	1.4518	2.9461	-3.8008	0.10208	-3.7341	-5.8585	-0.65255	-1.6357	0.14057	-6.5793	2.5803	1.2969	2.7633	-1.6154	3.1414	-3.3494	-4.6006	-2.1393	1.2125	0.42215	0.64669	0.81736	0.99825	-2.5193	-1.9013	1.0525	5.905	0.20575	-0.43527	-1.6835	-3.8471	3.8531	0.3294	-7.2062	2.5866	-2.3836	-6.2595	-1.261	-4.1518
-10.329	-10.587	-14.227	-12.202	-11.468	-17.305	-15.819	-13.996	-15.141	-16.507	-13.996	-14.489	-9.6062	-13.73	-15.855	-14.045	-8.7706	-15.924	-6.7235	-8.6559	-8.5043	-17.263	-14.971	-7.0586	-10.734	-13.136	-9.4924	-16.224	-15.121	-13.134	-14.975	-13.976	-6.9013	-7.6633	-7.4523	-4.0718	-13.478	-11.79	-6.2438	-9.8982	-19.269	-11.953	-12.311	-10.597	-12.291	-6.7694	-17.852	-11.712	-10.642	-15.74
-9.8557	-12.974	-9.6451	-2.5606	-6.0383	-9.4715	-0.92283	-10.233	-8.2074	-14.629	-4.4244	-7.7543	-8.2793	-12.231	-8.6051	-2.7319	-6.3305	-8.2974	-8.6891	-2.0805	-8.4067	-8.4153	-9.6219	-4.1239	-6.5221	-8.2753	-4.4369	-4.5056	-10.011	-10.789	-5.6507	-2.9885	-7.2593	-11.231	-5.9201	-9.6981	-6.352	-9.3169	-6.2326	-7.6241	-1.416	-2.6466	-7.8745	-2.1938	-7.4043	-3.9668	-8.4119	-7.4488	-11.19	1.2161
-2.9509	-11.166	-9.5825	-1.8592	-5.2561	-11.733	-1.2896	-8.0533	-11.474	-13.255	-7.549	-16.396	-12.804	-8.3841	-7.4467	-12.585	-5.336	-10.823	-2.6174	-6.6784	-10.11	-4.596	-3.8863	-10.188	-9.9123	-4.5403	-6.2942	-4.7192	-9.5047	-14.38	-8.8386	-7.4598	-6.3327	-15.03	-4.45	-9.8434	-10.658	-12.116	-6.6666	-5.9391	-12.971	-2.6292	-12.208	-4.6038	-11.403	-9.2573	-10.67	-13.438	-12.52	-1.425
-1.7656	-13.855	-8.3098	-5.6651	-0.90493	-15.268	-11.123	-12.29	-9.7829	-8.7754	-7.925	-8.714	-7.2536	-2.7804	-11.085	-15.253	-3.0961	-2.6394	-3.7682	-11.149	-9.4121	-8.5008	-13.553	-13.052	-7.2257	-11.59	-6.1537	-10.915	-7.3755	-5.0925	-6.2353	-6.8891	-7.6387	-7.8883	-8.0091	-4.2111	-12.241	-13.42	-8.1627	-8.6502	-4.0963	-7.1757	-10.908	-12.89	-8.5008	-11.529	-6.2276	-12.256	-9.3353	-6.1294
-3.4683	-0.13756	0.25431	-5.72	-8.4374	-3.6231	-3.199	-5.0019	-1.1416	-3.0493	-3.7469	1.0575	-1.732	0.16581	0.66035	-4.3657	-4.055	-4.5181	-4.1775	-5.0666	0.88506	-0.18676	0.11655	-8.0014	-5.5297	3.5872	-5.0981	-4.0589	-0.59349	-13.12	-0.11774	1.5807	-3.3784	-1.6016	-2.3923	-9.4111	-2.1715	-0.50829	-0.71444	-5.1288	-1.3205	0.87759	0.0057268	2.4806	1.2857	-4.5625	3.3926	-4.9131	5.4383	-3.3206
-5.6917	-7.4952	-8.2922	-11.343	-7.5	-10.691	-2.1723	-10.05	-2.5399	-13.391	-5.5257	-6.7505	-9.2244	-10.75	-0.85912	-8.8175	-9.5066	-9.5722	-5.7536	-13.211	-8.2228	-6.3648	-7.6872	-12.11	-12.251	-12.162	-4.2705	-7.4608	-20.979	-7.4468	-8.8892	-11.913	-3.0422	-6.9975	-6.4349	-9.2841	-10.175	-12.997	-10.255	-12.062	-7.2055	-13.11	-11.01	-8.8354	-6.5925	-21.799	-6.5171	-11.014	-2.5098	-13.311
-1.5142	3.7453	-1.751	-1.9811	-2.9833	0.18306	-4.4346	-4.6788	2.2891	-1.7191	6.8786	-2.7125	1.5043	3.7435	-1.3649	-1.0102	2.3362	-2.8841	-2.7968	4.183	3.8237	4.582	-0.66375	-0.96338	5.4256	1.2222	-8.7545	1.4145	-1.4003	-5.1385	0.3466	4.976	0.43682	-3.1619	2.2423	-7.0032	-4.1625	-6.9672	-0.20038	-2.6398	4.9122	-4.3109	2.1398	-0.25213	-1.207	-0.90534	-1.3611	-5.2978	-3.0771	1.4374
-9.633	-8.6553	-12.196	-12.732	-17.555	-15.579	-9.0343	-5.816	-12.162	-8.0146	-11.004	-13.348	-14.5	-9.0726	-20.434	-14.298	-10.931	-8.2815	-17.951	-6.4789	-12.856	-12.76	-12.57	-13.704	-13.99	-15.814	-10.434	-11.027	-16.081	-7.8985	-12.323	-11.064	-18.891	-14.138	-17.954	-11.966	-10.344	-13.825	-16.535	-18.43	-13.235	-13.317	-13.521	-20.772	-14.809	-12.761	-17.186	-14.709	-8.8005	-12.676
-2.6034	-4.1774	0.28332	-7.0831	-5.3481	0.10336	-2.763	0.94546	-5.2019	-5.4736	2.2708	-3.3786	-6.337	2.9876	4.4359	1.6684	-6.3786	4.5937	-6.2809	-1.4761	-1.014	-4.4359	-1.0848	7.8205	-1.1754	-1.8503	-4.7559	4.6758	-1.7766	-3.8741	-1.2657	-3.2729	-0.002956	-4.9646	-0.2777	-8.4346	-4.8404	-3.4795	2.6595	-1.6548	-0.3538	-1.55	3.8632	-3.1966	-2.1858	-2.65	0.63504	-2.5435	-3.9548	6.1204
6.139	0.86426	5.1652	7.1387	3.9319	3.9047	11.038	1.9019	17.475	7.912	4.6648	4.9844	9.7254	7.0006	-4.0435	0.90094	6.8911	8.9934	7.8423	6.2203	7.6193	-0.35182	11.415	7.2973	11.626	3.7028	6.4023	2.8609	4.2601	8.3737	6.4789	6.2663	6.7574	3.4836	4.5915	5.029	2.3573	6.6295	6.455	1.7883	1.0801	7.7882	5.3199	-2.3321	3.8394	2.1286	2.7652	-1.2361	0.045715	7.5435
9.4941	2.5581	-0.52345	5.6585	6.7692	4.0257	8.521	5.2713	-4.6144	0.41956	-1.1233	2.6134	1.8362	2.7495	6.1074	-1.3074	1.4379	2.9526	-1.1956	2.5839	5.9381	-6.5834	-0.26549	-0.14195	3.8096	-0.65712	-1.9796	3.2117	1.7098	2.4437	0.057107	4.55	2.5575	6.8984	5.8667	3.3304	-0.32183	5.4283	-4.1604	-1.9382	2.5516	3.1437	9.325	4.3478	-4.8437	6.055	-2.44	6.8286	2.4384	3.8305
-0.57287	-2.0833	3.8918	-1.4172	1.3724	-9.0104	-4.8227	2.1918	-0.15688	5.0217	3.1575	-3.4404	-5.0484	3.0579	4.8448	1.4551	0.45432	-0.26345	5.6258	-5.2549	3.5231	3.0464	10.873	7.3545	-0.26383	-4.6308	2.069	-6.4885	-2.6655	-1.7664	4.2918	5.7508	-0.25646	-2.7155	-2.7377	4.3614	1.3759	-1.2159	5.3144	11.553	6.1571	1.4829	0.062633	-4.8256	-0.13078	2.1738	1.9206	-2.0693	-0.1895	4.414
-0.49064	0.20039	-0.30938	2.4122	2.26	-5.0721	4.5368	-1.5288	2.8683	-3.4029	-6.9074	0.47352	4.5847	-5.4739	0.15915	0.86638	1.2567	-0.6753	0.64551	-4.5339	-1.2721	1.3505	4.6408	0.48606	-1.8736	0.008376	-1.6715	-1.5651	-6.2064	-6.3494	-3.4147	1.9928	5.0324	-5.8754	1.2037	-1.9175	1.0083	0.39615	0.54564	8.3138	-5.2874	1.5748	5.2981	-4.8987	-1.4455	-4.3499	2.8742	-2.1858	-7.8717	4.24
-3.033	-7.0456	-7.1322	-4.7534	-9.7912	-6.8279	0.33247	-1.3428	-6.5737	-2.4276	-4.2489	-9.6047	-6.3924	4.9275	-2.8716	-3.6711	-4.772	-5.5502	-9.4274	-8.1867	-5.4698	-2.4492	-0.72675	0.26739	-10.558	-2.5339	-5.0863	-0.61359	-2.8028	0.21681	-8.8934	-4.9738	-0.42712	-4.6338	-3.7681	-10.121	-11.499	-4.5692	-1.1936	1.1287	-2.4589	-1.2116	-2.8191	-8.2553	1.633	0.6473	-7.1287	-1.3019	-2.2579	-6.083
-7.3416	-4.8193	3.8017	-1.9124	-4.8502	-5.049	-7.8538	-2.427	-2.182	3.0011	-5.7629	0.5951	-6.6398	-6.4803	-6.2636	-0.45065	-10.684	-2.837	-7.6296	-7.6778	-3.3151	-6.5962	-8.5273	-6.7137	-5.5376	-1.9139	-11.776	-3.3498	-7.1983	-0.79479	0.41627	-4.2616	-6.3519	-6.5898	-5.9761	-3.8396	-6.1136	-2.8797	-3.8066	-2.1347	-2.1659	-8.1084	-8.0709	-2.6739	-1.74	-2.2243	-3.2521	-6.5813	-5.8206	-4.1208
4.0043	-0.22594	-0.15868	-6.4005	-5.4985	0.065503	4.4732	-3.4517	1.1751	2.4064	0.14001	0.21673	2.6675	-1.8755	-1.677	1.2858	1.9221	0.17214	1.6082	0.38223	-1.824	2.3981	2.3597	-1.2066	3.6639	-3.2763	4.4167	4.2223	-8.2319	1.407	2.996	-8.3598	-0.22001	-0.90225	-7.461	5.374	-1.4925	0.70853	-3.3535	-4.6217	-6.1424	7.4923	-3.9482	1.2374	3.4149	-3.4946	-2.2009	-5.8757	-2.5693	-7.5907
4.5534	7.6825	7.229	6.2697	1.8948	2.9216	7.3797	2.1747	-0.11807	7.9312	13.466	1.6085	2.2177	3.4534	2.5976	3.8725	3.5644	5.9406	3.6742	10.635	11.894	4.561	15.621	2.7141	11.703	2.9287	7.8976	6.2678	9.3649	8.1233	13.373	7.251	3.0603	9.3535	7.1916	4.2077	6.5376	4.9478	7.7875	7.1107	13.941	4.0923	2.1056	2.9253	6.5568	1.1326	2.4644	3.0248	14.728	16.29
3.156	-9.3541	6.4473	4.8665	1.9357	-9.0443	-2.1499	-3.6097	-0.8917	-7.2183	-0.31203	-1.2833	0.68979	-0.74743	-1.2427	-0.48278	-3.6797	-4.2037	-2.4948	-2.5712	3.4037	5.2992	1.0934	-0.4103	1.4272	-4.7654	-4.902	-2.3723	-5.3288	-4.2159	0.47089	2.1869	-2.6372	0.97239	0.27686	-2.4234	-11.14	-11.06	-4.5861	1.4975	-4.3506	-0.67087	3.0606	5.2122	-0.91373	-2.0459	-7.1568	-2.826	4.6667	-3.6108
-19.101	-11.985	-12.17	-11.345	-16.377	-13.227	-10.15	-9.0107	-16.848	-11.361	-9.2092	-11.528	-19.09	-15.537	-5.9347	-14.789	-9.4306	-16.419	-9.5362	-13.342	-7.7808	-10.894	-15.1	-8.4434	-6.8326	-15.091	-10.365	-11.167	-6.2564	-11.28	-3.7776	-12.379	-11.626	-13.748	-12.453	-14.89	-19.507	-12.639	-12.767	-14.112	-16.96	-19.747	-9.8245	-17.72	-14.849	-11.305	-7.1965	-8.6956	-12.673	-15.065
0.26439	0.76733	3.2338	-7.8531	-9.905	-6.5052	-1.9235	-0.80724	-8.4124	2.6288	-4.9628	2.3981	-1.5862	-1.3055	-3.5345	-0.85246	-4.8064	-5.1708	0.28575	1.6411	8.0604	-0.51429	1.7548	0.68649	-1.4004	-3.8439	1.9628	-6.8143	2.7714	-1.379	-0.71535	-10.974	-4.65	-4.5413	-2.2221	-2.5228	2.343	-0.075708	-1.2323	-2.4324	-1.5742	-0.70533	-2.9667	-2.6451	-1.8499	-4.8921	-3.6949	-4.4168	1.2089	-1.0864
-0.45841	-1.5826	-0.62395	-3.1059	-2.5134	1.4318	-2.4699	-5.5657	-2.5535	-0.51029	-1.7168	-3.0758	0.70256	-5.4996	-0.75528	2.6864	-0.53258	-6.2361	-2.0891	3.892	-3.3234	-5.9505	-7.7928	-1.6129	-2.5608	-9.1842	0.76564	-5.6193	-4.632	1.154	-4.0262	2.1534	-5.4898	-6.4276	-4.9077	-2.2328	-0.42839	-7.4797	-4.0992	-1.5942	-3.9025	-7.6867	4.5985	0.18811	-4.3616	-4.4038	3.2867	-2.6096	-0.64755	-0.1012
-10.434	-14.396	-10.238	-20.125	-18.333	-17.718	-20.689	-10.161	-20.614	-5.6843	-24.443	-11.976	-9.1604	-17.449	-13.904	-20.847	-11.313	-15.519	-9.5867	-18.082	-9.604	-10.565	-12.347	-10.912	-4.8115	-14.996	-11.55	-12.273	-19.225	-7.8709	-16.072	-16.934	-10.866	-15.996	-14.076	-13.459	-9.5978	-12.439	-11.679	-21.073	-10.903	-17.618	-12.439	-15.063	-12.203	-7.5088	-13.147	-15.448	-13.919	-14.697
-11.746	-17.572	-3.5173	-13.136	-8.0277	-11.389	-6.487	-2.8192	-7.5122	-12.837	-10.316	-13.707	-7.6948	-10.007	-10.945	-10.425	-13.133	-7.8427	-8.4124	-10.439	-6.5737	-9.7151	-5.556	-11.319	-8.5988	-13.802	-12.726	-3.3109	-4.5068	-7.3034	-5.5349	-10.2	-4.2001	-5.9823	-8.776	-7.8071	-10.667	-7.441	-13.305	-14.942	-15.762	-7.9455	-7.7232	-3.6305	-7.6613	-4.5835	-13.6	-4.9723	-14.944	-11.422
-15.632	-6.1775	-13.412	-4.7946	-16.451	-7.7957	-11.98	-15.827	-13.224	-8.0451	-12.235	-12.544	-10.829	-7.6745	-17.22	-17.139	-16.302	-17.842	-6.1336	-9.8907	-11.328	-11.753	-13.96	-17.766	-11.656	-14.002	-13.536	-12.016	-14.78	-8.6721	-10.582	-15.882	-14.078	-13.665	-11.775	-11.634	-8.9318	-11.374	-16.923	-6.8938	-13.612	-13.465	-12.027	-8.1262	-7.8732	-9.4223	-14.681	-11.985	-13.123	-13.997
-15.479	-18.074	-13.431	-18.419	-19.351	-11.666	-9.5193	-15.65	-7.0916	-13.02	-14.851	-13.717	-9.7058	-12.095	-12.631	-11.854	-16.287	-14.245	-15.546	-21.842	-16.2	-11.552	-12.498	-5.4367	-13.868	-17.776	-14.6	-12.994	-16.419	-14.517	-11.873	-21.049	-11.968	-9.7033	-17.7	-19.717	-12.11	-8.6352	-18.096	-25.02	-17.675	-18.51	-18.56	-15.155	-15.624	-12.503	-12.928	-12.481	-13.776	-16.47
-12.186	-9.7803	-10.574	-7.9366	-9.7557	-10.564	-15.441	-6.8224	-11.034	-7.2293	-4.9408	-14.139	-9.0345	-2.2998	-9.0008	-8.3458	-10.894	-11.658	-11.394	-11.337	-14.9	-5.5893	-8.0394	-10.436	-4.0707	-7.5985	-11.933	-3.0515	-9.521	-3.0423	-2.0929	-6.2107	-3.7844	-9.0246	-8.0335	-12.966	-9.5208	-11.525	-10.978	-12.487	-14.246	-9.1701	-8.9384	-9.5272	-10.331	-5.4093	-17.005	-10.491	-16.85	-10.106
-10.892	-5.5993	-7.9078	-11.122	-7.2549	-13.785	-11.743	-9.4306	-6.6634	-12.253	-10.698	-13.731	-15.238	-9.6142	-7.2135	-6.9592	-10.938	-9.0364	-2.7138	-6.2322	-4.7185	-5.6692	-6.02	-12.798	-12.013	-9.108	-9.6497	-4.965	-7.3938	-10.398	-16.228	-9.4509	-14.055	-7.4401	-6.4919	-9.1991	-8.4708	-14.054	-5.8557	-10.504	-11.676	-7.6853	-9.083	-12.916	-6.8819	-12.098	-4.7362	-10.282	-4.6425	-7.3229
-9.3012	-9.8434	-2.2523	-4.658	-4.6304	-0.24442	-6.5772	-4.3221	-3.6465	-4.7258	-2.1319	-9.0464	-5.6811	-3.9588	-3.1117	-2.8769	-2.5801	-0.23698	-10.551	-3.2752	-0.90495	-6.1582	-5.5389	-10.82	-4.3157	-7.7733	-9.3166	-3.5958	-4.1337	-8.7035	-6.7145	-6.9017	-4.7394	-1.6259	-3.3929	-8.0829	-4.3213	-1.635	-6.265	-6.3249	-5.4907	-5.2798	-2.9355	-9.0151	-9.6092	-6.8341	-0.23631	-5.9743	-1.2093	-5.2486
-7.9816	-10.858	-2.9789	-7.6462	-9.8678	-4.1327	-4.2575	-7.6878	-1.1736	-5.6874	-2.8459	-8.0772	2.9956	-10.238	-5.4016	-10.001	-2.7706	-1.7756	-0.73379	-4.1194	-7.3826	-5.7339	-10.492	-2.1718	-5.3498	-3.839	-0.84639	-4.7453	-5.128	-5.3031	-5.8309	-5.4528	-5.6378	-5.0154	2.0382	-10.223	-14.826	-4.8708	-6.3287	-3.4418	-8.2799	-3.7816	1.4023	-4.2298	-7.9045	-1.9736	1.22	-3.7688	-9.2209	-3.1404
-9.0072	0.84203	-3.5107	-1.2728	-8.6973	2.4126	-4.9412	-2.0049	-11.409	5.8309	-0.71608	-4.1386	-3.3302	-0.65762	-1.2438	-1.8956	-10.584	-4.5804	-2.5426	-5.9379	1.8362	-8.7741	-3.3237	-1.9836	5.6258	0.88307	-1.0963	-2.8873	-0.24866	-4.4955	-12.629	-3.514	-4.5823	0.28145	1.7808	-8.3037	-0.14851	-5.6213	-6.7042	-5.2785	-1.9147	-2.9722	0.65921	-5.2169	-1.0206	-4.3975	-2.1353	-5.0209	3.1969	-7.8577
-28.718	-25.575	-25.186	-25.481	-24.322	-21.135	-18.491	-24.383	-23.387	-25.675	-21.271	-27.371	-19.932	-23.228	-20.898	-21.333	-16.722	-26.079	-20.737	-21.938	-21.81	-23.902	-26.906	-22.749	-22.582	-17.696	-18.315	-20.445	-19.898	-16.214	-20.562	-23.646	-21.916	-27.442	-20.223	-20.995	-16.441	-28.216	-20.65	-25.771	-20.336	-19.091	-23.436	-27.48	-24.448	-27.374	-17.217	-20.508	-23.612	-22.701
-9.3252	-9.2221	-7.3901	-8.6639	2.0608	-10.246	-7.9825	-8.7383	-9.1229	-8.6306	-14.011	-2.6842	-16.919	-12.18	-8.5027	-10.99	-14.498	-5.55	-7.2524	-7.3625	-13.372	-8.2315	-10.053	-18.861	-11.737	-2.6512	-10.253	-7.9574	-8.5548	-2.3435	-8.7463	-5.3259	-7.2432	-9.6469	-9.5499	-8.7381	-2.4459	-9.1247	-14.016	-11.878	-9.8737	-8.9536	-13.164	-13.661	-8.7495	-10.13	-10.419	-9.1666	-11.369	-12.405
-14.694	-8.4253	-12.561	-9.8768	-10.662	-12.218	-11.388	-8.1542	-10.057	-4.8438	-8.4398	-15.866	-16.923	-10.957	-13.12	-9.4702	-11.834	-9.5045	-8.2538	-12.812	-11.775	-13.013	-7.4396	-9.3716	-11.46	-8.6508	-16.043	-14.149	-18	-16.165	-10.149	-10.65	-11.289	-6.2731	-7.7679	-9.0605	-15.155	-17.298	-15.959	-1.8588	-1.1269	-4.9191	-9.184	-14.535	-4.6247	0.93518	-11.776	-16.08	-10.798	-4.0765
-16.558	-7.2822	-7.7763	-10.013	-15.294	-15.566	-20.118	-20.331	-11.855	-16.325	-15.052	-14.491	-13.266	-9.4987	-15.022	-12.395	-3.1675	-8.5119	-3.9022	-14.972	-15.949	-12.479	-10.089	-18.417	-11.576	-11.949	-15.293	-14.853	-7.3566	-18.324	-9.7465	-11.814	-16.165	-11.017	-7.2335	-17.695	-19.506	-9.8446	-7.6478	-2.7803	-15.412	-10.92	-8.3922	-14.047	-16.782	-10.531	-10.768	-13.343	-18.385	-16.193
-9.8465	-15.885	-14.841	-11.887	-10.266	-18.042	-15.003	-13.172	-12.519	-15.409	-8.3745	-15.042	-10.052	-16.818	-11.442	-13.663	-16.025	-12.31	-9.7699	-13.631	-10.559	-9.0384	-10.023	-12.277	-11.073	-10.075	-16.342	-16.593	-13.411	-12.604	-16.107	-16.825	-11.856	-14.526	-17.259	-18.099	-14.094	-17.604	-10.78	-12.433	-14.902	-17.263	-13.403	-17.266	-6.9746	-13.968	-15.276	-13.797	-15.266	-12.383
4.7185	3.4716	3.4634	-1.3243	1.4778	-0.26612	-1.4684	-6.3402	-0.61106	-3.7377	0.70663	0.34549	-0.80175	0.96303	-0.040359	3.5863	4.6824	6.1112	-2.9597	0.079635	4.5287	-0.59061	-2.2746	2.146	0.025477	1.9082	-3.8153	4.2278	7.9016	-1.742	-4.9216	3.7972	-8.6552	0.86662	0.78559	2.6208	1.5759	-5.5184	-4.3263	1.327	1.4026	5.5875	0.17205	-1.4101	1.475	-1.2494	-1.6858	2.6479	1.1075	-4.5887
0.66405	-4.4034	-4.7105	-1.7612	-6.9156	-3.7891	-1.6083	-2.9473	-11.093	-8.5257	-3.3931	2.6481	-7.1278	-4.2731	-7.9328	1.6556	-0.95518	-2.6461	-4.9056	-10.581	0.49908	-0.67289	-4.2323	-10.641	1.073	1.2259	-3.7169	-4.8215	-7.5056	-2.3059	-1.3642	-5.653	-4.854	1.2874	-4.3102	-2.2489	0.35394	-4.6389	-0.61832	-4.6766	-5.7672	0.058354	-0.43247	-4.1172	-4.5668	-1.5281	2.2271	-4.8829	-10.177	-6.2761
-10.274	-8.3241	-9.0675	-1.0363	-2.7341	-9.353	-10.771	-4.6079	-4.5574	-7.8945	-6.2577	-8.3623	-5.1135	-2.3077	-8.2856	-3.4351	-9.0529	-8.4402	-5.5029	0.41878	-5.3438	-2.3788	-11.018	-6.9436	-1.8491	-4.3346	3.1631	-7.5952	-7.4405	-10.748	-13.106	-10.979	0.22783	-8.3903	-11.377	-1.5827	-6.0299	-2.0561	-1.5874	-9.1226	-4.8441	-4.4192	-1.5748	-2.67	-7.986	-8.2007	-6.7166	-3.6137	-1.1742	-5.3564
-14.926	-14.876	-10.744	-14.231	-11.856	-16.176	-17.152	-12.66	-9.7539	-10.1	-7.102	-11.113	-12.189	-10.883	-17.184	-10.226	-21.167	-8.3953	-6.3596	-16.503	-13.046	-15.615	-6.2976	-15.011	-12.028	-8.6859	-6.9855	-5.5827	-17.613	-10.2	-12.834	-9.9791	-10.44	-15.332	-6.9772	-15.051	-11.472	-13.431	-5.8646	-12.568	-10.631	-12.939	-14.336	-10.984	-12.247	-10.042	-14.652	-13.489	-6.6111	-8.5364
4.9648	5.5386	1.6434	11.691	8.0624	7.1755	4.9676	13.049	10.466	11.155	3.3188	11.425	3.5059	8.9834	6.1294	4.3133	9.6825	1.6582	3.8865	8.2985	6.7907	14.075	7.9471	6.5599	12.761	3.773	1.267	4.7125	4.3386	5.2406	8.2589	5.5377	9.0291	10.952	7.8887	3.552	7.2733	3.1829	9.4751	8.578	7.315	8.0713	9.4526	4.7849	6.7399	0.0049779	3.0887	0.48096	7.1222	11.018
1.1689	2.7149	0.92479	-1.5582	-3.3426	4.3973	4.3632	5.2456	4.5112	-5.5592	5.034	6.7902	3.31	-3.9097	-7.1205	4.9472	-0.0093773	0.70755	6.7047	-3.6711	-0.70438	5.8523	8.4019	1.9238	0.13457	-5.1141	-0.89062	3.644	2.0027	-0.78007	-2.1938	3.0565	5.8294	0.30778	1.9116	-0.51959	-0.62311	-2.2986	-0.31061	2.5494	-2.001	9.6392	-5.5664	8.3959	-3.0666	4.7577	6.2709	-1.7667	5.9836	1.6776
-6.4677	1.8612	-1.9154	6.9488	-5.3381	-0.54813	0.16525	-1.7783	7.8724	-1.6882	-4.5271	8.0284	-1.5635	-1.8263	-4.2336	-2.7825	-3.6861	-3.8823	-5.2725	-1.8901	-7.6052	-4.8099	-3.4274	1.475	-6.5804	0.94104	-1.1482	-1.3175	-2.4811	-4.2702	-1.8637	-5.2518	0.62339	-3.6365	-6.7112	-2.4934	0.47338	-2.4652	-1.6964	-4.7085	1.1636	-3.5181	1.1126	0.21671	-4.6603	-1.7131	-1.2283	-0.17907	2.3599	-10.863
-11.947	-0.61552	-9.8741	-13.364	-13.533	-11.172	-6.4506	-10.063	-7.6135	-18.125	-9.9472	-17.99	-13.365	-11.178	-11.238	-14.168	-9.2271	-12.373	-9.0896	-9.2131	-15.196	-13.453	-15.112	-8.3406	-12.448	-10.571	-7.3156	-5.5256	-17.016	-10.904	-10.548	-14.867	-4.7821	-10.43	-4.5346	-13.636	-16.354	-5.7224	-10.41	-10.887	-14.04	-13.926	-12.149	-9.9653	-5.5769	-5.7145	-18.691	-12.113	-11.545	-14.568
0.66369	3.7558	3.7334	5.4331	4.1362	0.80326	-3.3123	5.6526	0.57588	-1.9654	-3.9289	4.9359	3.381	-3.2922	8.1519	2.3396	2.791	5.4651	-1.1078	-4.4026	9.6172	8.1958	-1.2586	-0.3287	2.0678	1.7017	1.8737	-4.7221	-0.19693	3.5233	8.1221	0.86897	7.4387	3.9838	7.7768	1.1363	3.631	4.0717	-3.3981	6.3342	-3.5866	3.0164	-3.4199	-0.084404	-2.1797	5.2352	-1.7732	-0.60871	-2.3449	1.7849
7.4924	5.3523	15.144	8.9328	10.893	6.9134	1.7591	9.183	7.3535	9.5883	6.8824	13.289	1.3555	9.5121	8.3761	9.8826	8.699	7.6269	4.6335	10.562	13.646	12.113	6.5539	12.061	8.2017	2.3374	9.3716	7.067	7.0914	5.6871	6.632	-0.30187	7.0834	4.562	6.4337	6.9207	5.8736	5.6915	7.9603	11.314	5.3006	6.8266	9.0261	3.2625	9.9752	4.0564	16.455	4.9522	11	15.608
-3.888	-1.0308	2.4579	0.84411	-3.2244	-5.9139	-3.6898	-11.23	-4.1699	-0.51044	-6.5076	-2.6723	-5.3007	-0.083141	-6.8328	0.82108	-2.1955	-8.2888	-2.1918	-1.9815	-0.35772	-3.4469	-1.7159	-5.7965	-1.7058	-9.2544	-2.4681	1.9016	-0.62004	-8.8261	-4.3337	-2.2091	-2.0508	2.8078	3.1948	-4.902	-2.234	2.9127	-7.0283	-2.7487	-3.7272	-2.6295	-1.9812	3.1017	-5.8807	-8.2922	-6.0887	0.10294	-4.6493	-2.015
-25.692	-19.799	-22.199	-22.5	-20.541	-18.942	-18.209	-19.658	-22.878	-21.087	-19.892	-23.001	-17.627	-16.609	-21.316	-17.134	-19.859	-22.061	-23.227	-18.611	-17.805	-24.731	-19.501	-15.023	-19.212	-21.809	-20.848	-21.913	-18.506	-19.609	-21.657	-20.584	-21.07	-15.557	-17.025	-23.265	-25.428	-20.119	-22.888	-21.042	-24.556	-15.2	-13.647	-20.214	-21.225	-20.165	-22.334	-23.197	-27.15	-26.956
-2.2282	-1.7642	1.0409	0.77803	0.72514	-2.8577	10.426	-7.1073	-0.56621	4.2345	1.917	1.1513	3.6648	2.7464	3.4444	-0.92961	-1.0312	5.5227	3.3727	-1.5453	0.61076	-0.9324	-1.0817	3.356	-1.2911	-5.0498	-1.7187	2.0312	3.2171	-7.0472	-0.96953	0.63223	-4.2696	9.5437	-3.2382	2.88	-1.9342	3.0753	-0.522	2.6528	5.3895	3.6385	0.52921	-2.0031	-5.4854	5.3558	-3.688	3.5816	2.2068	3.5024
3.4084	11.572	7.8355	5.7692	7.6791	6.304	6.5868	14.502	5.2342	6.9029	8.6612	5.3905	6.0732	8.2936	15.095	7.9535	5.7565	9.2866	10.455	11.011	12.2	5.5495	5.6955	8.6545	7.5165	4.0481	7.2889	5.3011	6.2644	3.9604	8.8036	11.005	11.351	7.1546	6.0174	7.6427	7.8026	14.551	7.2053	3.1428	5.8673	6.1897	11.912	8.4992	7.3403	13.36	8.3867	9.5189	11.288	10.233
1.3433	0.6824	-7.0053	-3.5922	3.6741	1.9811	-4.4283	-8.7596	-1.615	-3.1064	0.030583	-6.9826	-4.2792	-7.7261	1.2078	1.6761	-3.0948	2.6874	-3.8372	-7.1023	-9.1207	-5.4092	-6.7602	-2.8423	-4.7085	-6.2872	-10.826	-7.2786	-2.9951	-3.121	-4.6175	-7.6894	-12.195	-3.3915	-9.3155	-1.0173	-4.4105	-6.3895	-1.5804	-7.834	-4.79	-6.6323	-3.1364	-7.2324	0.69433	-8.1361	-4.5214	-6.0098	-4.1021	-2.3207
-15.195	-5.2922	-5.8868	-6.2331	-3.0475	-2.5917	-3.2066	-2.1586	-4.4381	-4.2485	-6.5809	-6.5254	-1.4553	-9.8216	-10.298	-3.4367	3.0037	-2.383	-6.2854	-8.5615	0.33982	-5.2819	-7.9814	-2.6678	-9.7046	-5.0802	-13.232	-6.8946	-5.922	-9.9515	-9.219	-7.211	-7.0771	-2.2361	-1.7585	-6.2086	-8.2412	-7.2943	-11.721	-8.3663	-3.2316	-11.877	-10.689	-2.9535	-8.2388	-6.142	-11.853	-8.2887	-9.2045	-4.1225
-2.9009	2.5055	-0.19461	1.2375	-0.39662	0.50735	-1.0679	-2.5231	-2.2998	-2.4956	2.7681	-3.7728	-2.5627	2.3078	-8.6546	4.7106	0.81282	-1.6751	0.14976	-2.6395	0.67453	-0.095561	0.21621	-4.3862	-11.671	-7.1912	-6.2579	-7.6401	0.60797	-3.8572	-3.9527	-7.7375	-4.0092	-4.0791	1.5506	-3.5997	-6.6078	-8.0137	-2.404	-0.2006	0.58655	-6.1312	-7.3253	-2.6272	-2.8182	-2.1919	-1.6565	-5.4444	-6.7349	-6.8622
-9.995	-2.9488	-10.231	-3.6819	3.7418	-2.4284	-0.70932	1.5888	-5.0212	-4.1505	-6.9606	3.3941	3.6212	2.9646	-1.2097	-5.4508	-6.9383	1.2638	1.0423	-3.4333	-6.2043	1.6357	0.13302	-4.182	-1.9607	-3.235	-2.1101	8.3725	-2.8588	-1.0025	0.82239	1.6113	-1.8895	-5.7094	0.32172	-0.50721	-0.50383	-2.0342	0.092179	-6.1056	2.4007	8.5613	-5.8968	-0.76758	2.065	-9.1957	-2.3953	2.6473	2.688	-4.5432
-12.37	-16.344	-18.636	-12.558	-19.353	-22.4	-16.528	-7.437	-16.286	-14.948	-10.46	-12.053	-8.5508	-17.156	-15.052	-16.69	-18.251	-19.894	-12.448	-19.604	-12.497	-9.7596	-19.764	-18.939	-12.997	-6.7184	-21.477	-10.221	-14.759	-13.86	-18.564	-17.605	-15.478	-13.553	-12.75	-19.576	-19.605	-16.421	-14.679	-14.305	-9.8407	-12.58	-15.38	-12.296	-12.614	-14.609	-11.6	-7.379	-13.349	-16.865
-2.3909	-0.76717	1.356	-2.6943	-1.6319	-2.0497	-0.41642	-0.68039	-2.4136	-5.7201	-1.8397	-1.7291	-4.5299	-1.8133	-5.149	-9.6621	-3.8524	2.1846	-1.5056	-1.7599	-0.21367	-5.2701	4.7933	-1.4893	-1.7498	-6.7417	-7.1534	0.34642	-2.5211	-6.4782	1.0478	-4.6403	-7.0284	1.5934	-2.3493	-4.9828	-5.1265	-2.3467	-5.0088	-8.3604	-2.3206	-10.558	-0.1817	-3.1227	-6.5407	-5.4788	-4.0994	-5.6719	-1.617	-3.0546
2.0949	3.2004	1.6622	2.3854	-4.3828	0.74053	-0.79407	0.43267	-2.6312	-1.8669	2.9006	2.9094	2.9092	3.5655	-2.7614	-5.7422	-0.1047	0.55962	-3.5545	3.0695	-1.9298	-3.5426	0.66481	-2.8298	1.1099	1.185	-0.24371	-7.4103	-5.998	3.7782	-2.4989	-0.64129	0.18843	2.9451	2.585	-0.28648	-7.0412	-3.3533	-3.6177	7.5168	-2.0162	1.7542	1.1056	-1.5855	0.25095	5.7758	5.6682	2.8685	4.601	4.2905
-1.5406	-0.6596	-2.0724	-1.1849	-3.3638	-0.30916	3.8172	-1.9	3.0015	-1.9891	-5.241	0.91571	-0.91606	-4.2242	-0.15008	-8.8353	-11.274	-2.1664	-0.16557	-4.9003	-4.8724	-9.6128	-3.1261	-4.0573	-4.6573	-2.2254	-6.3133	3.7482	3.8167	-1.9118	-5.5266	-12.192	-4.0405	4.0738	-0.52321	2.6596	-2.3005	0.19373	-2.2771	0.1096	-5.0926	-3.6301	-1.1567	-3.6091	-1.9059	3.3194	5.1843	-1.8294	-1.4931	-0.13873
3.8024	-2.2947	-7.5871	0.24617	-2.0813	0.49245	-0.033487	-5.1366	-6.1007	1.937	-0.89199	-6.5815	-4.6427	-4.4317	4.6152	1.5054	0.93139	-1.5198	-7.8507	-1.3288	-6.6309	2.5045	0.82968	-4.2076	-2.7762	-5.1997	-8.838	-5.284	-3.6499	-7.8342	-6.1296	0.99412	-8.1434	-5.038	-2.2909	-2.354	-0.70707	-3.6427	-10.104	-0.99138	-6.8767	-3.0616	-3.4795	1.8944	-0.15664	-1.8383	-3.4731	-4.4335	-3.6278	0.019038
-1.4978	-1.7533	1.856	-6.2667	-0.55375	2.5031	-2.9925	5.0974	-2.9592	-0.082331	-8.2021	-5.2107	-1.7647	1.5771	-2.4605	-5.9416	-4.7437	-3.3578	1.402	0.58382	-2.137	7.0955	1.1962	0.14807	0.096306	-1.6864	-4.624	-4.8385	1.2917	-5.0309	-1.4297	-3.8988	-3.254	-6.9455	-0.72773	-3.1006	-1.2224	-8.5867	-0.74309	-1.3504	2.7452	-0.57455	5.2209	-1.5293	-2.4873	-3.4833	-1.196	-1.7385	-2.9795	-4.7123
0.3592	12.963	4.273	14.111	5.4197	3.6534	9.4219	7.0739	10.421	11.268	5.6187	4.8672	6.9165	5.9311	9.905	11.685	1.8823	7.6026	9.6669	6.0699	6.2168	9.8918	14.251	10.775	4.1167	7.6083	6.1817	5.6722	10.639	1.6416	3.0115	14.531	10.954	5.3802	5.236	11.726	6.007	1.6871	3.7873	8.0354	0.29746	8.856	2.8879	0.91721	10.761	7.8385	3.6777	4.2582	11.264	0.65041
-3.0524	-8.9697	-5.0054	-3.4852	-2.6007	-9.5458	-12.561	-3.3445	-0.97739	-6.1573	-10.102	-1.4147	-10.632	-10.179	-7.6237	-4.9993	-5.6645	-6.6199	-3.9292	-13.324	-3.435	-9.8343	-8.9927	-4.1871	-6.7168	-2.6518	-6.8737	-3.4562	-7.696	-6.5961	3.3634	-10.112	-2.6158	-5.1681	-3.5079	0.27455	-6.0114	-6.1003	-0.68742	-5.8636	-2.0587	-6.7886	-6.395	-0.85912	-7.3751	-13.778	-3.3735	-10.643	-1.5892	-3.4041
1.4642	0.93358	3.1623	-3.4818	0.77829	6.4873	0.40272	-7.4161	1.8575	-2.4434	-1.0521	0.95101	2.3116	-2.9436	-2.0725	1.9085	2.5817	-2.6811	-0.26995	-7.5068	-9.7944	1.1318	-3.7625	1.2979	6.1802	-1.9559	-0.24646	-1.4661	-0.88384	5.9672	0.41691	-0.58671	-1.9067	-3.3949	-3.7767	-5.0996	2.7121	1.0423	-0.75802	-7.518	-4.8652	-0.85571	1.4924	-2.8604	-1.4976	-5.2098	-6.9691	0.75428	1.1964	-3.2657
8.214	2.9404	1.5101	-0.53226	-4.0063	2.8171	3.1716	5.7729	7.0273	0.047279	4.6729	3.7252	2.3947	1.5657	4.9613	3.2643	3.692	7.3683	1.8789	-4.4946	3.171	4.1699	2.2093	2.6891	2.8653	6.6985	4.5797	7.6385	6.7713	1.6532	6.75	3.2203	8.0948	6.1933	4.0203	5.5266	7.6018	6.1382	5.9437	3.6349	6.0082	1.5718	15.272	4.0779	2.938	-3.9479	-1.2328	4.6971	6.4031	9.7433
2.0735	-4.8708	-10.86	-1.7746	5.0248	-7.1354	-5.9934	1.6718	0.69053	-1.1898	0.97647	-1.6137	1.3186	2.3834	-3.034	0.46032	-7.9603	2.8029	-1.0053	-1.1227	1.8826	-1.451	0.84657	3.2935	2.4538	-1.1709	-7.4167	-2.6223	-1.2433	0.82159	-1.6244	4.0722	3.1684	1.9103	5.5647	-0.054315	-10.072	-1.7086	-3.4516	-2.437	1.8999	-1.5353	-5.781	-2.5888	-2.8041	-2.9439	-6.7602	-0.38571	0.18414	-2.0703
-3.3397	1.5291	0.30155	-0.11618	-2.4638	0.10622	-0.76759	0.66671	3.2003	8.1355	-4.3316	1.5668	2.4945	7.7565	6.3384	0.013913	0.16516	2.3166	4.6637	7.1255	2.7363	-3.7165	4.1313	0.28606	4.6415	5.3774	2.7966	1.4624	2.4656	7.4714	-5.9009	6.1388	4.991	3.7047	4.831	-5.1611	1.8467	6.1175	4.9245	1.9202	3.6702	0.95957	3.4773	2.3164	11.657	9.2928	0.38825	3.9514	1.6816	-3.1889
1.4677	-2.6509	-3.674	-4.8892	-10.374	-10.975	-1.6816	-9.7817	-9.1693	-10.561	-1.355	-6.1309	-1.345	-2.187	-4.1956	0.23176	-5.9049	-4.191	-8.0721	-8.8286	2.1711	-7.1337	-4.3919	-4.9172	-4.894	-5.0767	-10.563	-3.0747	-2.7215	-7.6417	-3.1523	-8.9061	-0.033888	-2.6121	-2.2309	-9.1675	1.5726	1.6997	-9.8333	-3.567	-10.948	0.93424	-3.2234	-1.3032	-5.7423	-6.2279	-5.1711	2.3886	-6.0142	-1.4267
3.0162	0.24585	-3.6555	-2.8041	-5.0032	-3.2165	3.0405	-3.7549	5.5405	-3.1377	3.0569	-3.6128	2.4306	-1.6789	-2.1778	0.40783	-3.335	5.6484	-1.4448	-2.2014	-0.2775	-0.471	-2.379	-10.031	4.3976	1.8238	-2.601	-3.4696	-5.0839	5.5267	6.6316	-9.9949	-3.9483	-5.1945	-0.97968	-6.1359	-3.7175	2.4709	-7.8488	-6.7362	-3.0707	1.572	5.181	4.97	1.6555	2.3233	3.5635	-2.7828	2.245	-3.2032
-7.6777	-6.2704	-7.0061	-12.915	-7.2553	-7.4708	-2.1989	-5.5232	-10.087	-7.751	-9.0819	-3.8972	-9.4587	-10.417	-3.6428	-4.0411	-2.9728	-7.6929	-14.312	-9.6401	-7.247	-12.872	-7.5084	-7.1235	-3.9352	-10.148	-6.5788	-2.2496	-1.4267	-4.5719	3.2184	-2.1532	-6.1144	-3.6801	-7.4596	-7.747	-3.2507	-2.2284	-1.097	-6.8838	-5.7794	-4.7163	-6.43	-16.156	-9.3179	-13.243	-6.9558	-5.4191	-5.8446	-5.0234
-9.0913	-2.1317	-7.4352	-8.0434	-3.823	-6.3003	-14.458	-5.2893	-4.3528	-2.8845	-5.4833	-4.4401	-5.638	-8.3208	-7.7493	-7.2053	-2.8599	-6.6642	-0.29929	-8.8709	-7.0313	-2.8561	-2.4752	-3.5674	-8.3542	-7.7868	-10.036	-7.9488	-0.33149	-10.378	-4.9616	-4.5939	-6.9272	-7.7794	-8.267	-8.1551	-8.6408	-4.6288	-1.8731	-7.4869	-4.5531	-2.5174	-7.1763	-1.949	-4.3634	-2.691	-6.7471	-3.6779	-4.1869	-6.6108
-7.241	0.23514	-6.1095	-5.3873	-1.2616	-0.86426	-5.3907	-1.2981	0.50106	-3.3186	-1.6875	-3.0159	2.218	-8.0804	-5.9893	-4.9792	-1.9343	-1.422	-2.9365	-2.4731	-1.3113	-7.1932	-5.2513	-3.5276	-1.8514	-4.8951	-3.7598	-6.4116	-8.4225	-6.9223	-11.734	0.13945	-4.0141	-5.9142	-0.71593	-0.571	-1.5854	-1.6751	-10.574	-1.0782	-3.3854	2.9531	-6.0721	-2.4498	-6.9491	-3.5124	-11.632	-1.0333	-2.7339	-9.922
-11.723	-8.4147	-8.6947	-4.2189	-4.0751	-8.4591	-7.0925	-9.7442	-9.322	-12.827	-9.3517	-8.4963	-4.6307	-9.6488	-13.223	-5.5875	-9.4216	-6.4352	-4.1016	-2.1802	-2.1192	-10.172	-3.6567	-4.6921	-3.23	-3.2335	-3.2613	-5.2171	-9.1471	-8.3441	-11.895	-12.3	-7.2487	-7.7818	-5.9962	-10.962	-13.149	-11.898	-8.7414	-10.774	-3.355	-3.9892	-7.6925	-12.388	-6.3513	0.042422	-7.9983	-2.4738	-8.3191	-7.0921
-0.0049672	3.904	-1.0855	-1.6309	0.28799	-3.2678	-1.7012	1.9403	3.4559	2.9514	0.40853	6.8082	1.9965	6.7159	-0.24118	0.59132	1.7943	3.9867	6.6815	7.7621	7.5483	-2.3419	-4.343	0.08665	-0.28183	2.9374	7.6735	-1.681	7.2306	1.5859	-5.2505	1.7086	-0.45655	4.1383	-1.9592	2.0741	4.4524	-3.4296	-1.3336	3.863	-1.6526	1.7322	-0.30231	2.8967	2.0683	3.1132	4.0068	2.9108	-6.3843	1.7198
-11.658	-7.7859	-8.7583	-9.6997	-0.035585	-3.4806	0.40935	-8.0423	-9.9407	-0.59869	-11.435	-2.6732	-3.6928	-9.5722	-1.8816	-4.7867	-6.0336	-10.233	-2.6754	-3.0602	-6.0511	-7.3985	-8.0943	-9.6063	-12.473	-9.5062	-0.00047419	-5.2918	-11.251	-7.1414	-4.1069	-0.71256	-4.4675	-6.7892	-5.0107	-6.1362	-4.5538	-2.4528	-10.276	-11.137	-5.0043	-0.90582	-6.9691	-1.7463	-1.0234	-5.5602	-12.731	-2.8635	-6.8046	-0.1293
-8.1443	-14.257	-10.735	-12.32	-13.627	-12.279	-17.182	-14.594	-9.0981	-10.984	-10.254	-10.282	-18.631	-15.8	-20.547	-15.921	-11.499	-14.886	-17.802	-14.143	-12.682	-13.668	-17.333	-11.926	-17.575	-8.4382	-17.275	-8.1136	-14.079	-9.957	-12.98	-4.8784	-14.653	-12.101	-12.885	-16.988	-8.2558	-16.494	-18.859	-9.4777	-12.465	-12.482	-12.404	-17.305	-13.775	-15.999	-13.236	-11.031	-14.501	-14.799
-13.494	-10.431	-12.104	-16.229	-15.681	-11.698	-13.958	-10.095	-9.562	-9.831	-7.137	-17.747	-11.12	-12.624	-9.864	-10.282	-11.232	-13.645	-9.8871	-12.016	-13.14	-13.876	-16.986	-13.698	-9.1427	-13.097	-13.049	-14.759	-17.704	-14.095	-14.659	-10.901	-8.2181	-17.41	-9.4796	-12.633	-14.705	-18.245	-10.417	-10.382	-16.952	-9.5922	-10.672	-13.096	-7.2728	-22.4	-15.515	-14.363	-16.725	-13.963
1.7121	9.1916	14.424	12.772	9.867	5.4651	7.76	12.817	11.206	9.3147	5.619	14.562	4.0834	8.725	8.1605	12.298	9.3508	8.4641	9.9912	11.586	9.849	8.3817	3.0089	2.6883	9.9042	13.067	14.784	3.7845	14.426	14.171	10.178	11.309	10.579	11.723	12.056	14.034	8.4299	3.2368	8.9474	6.8716	10.227	5.4565	12.556	8.1295	11.839	6.7359	4.8168	6.1981	15.26	16.481
-6.4929	-6.4913	-3.5913	-7.6792	-4.9205	-8.8671	-1.4822	-9.4289	-7.2269	-7.5446	-4.2211	2.9195	-7.854	-3.3244	-4.4511	-7.3659	-9.1016	-4.1046	-9.1123	-2.731	-2.994	-5.9921	-0.021131	-6.6349	-2.1508	-7.6346	-6.1297	-4.2704	-8.6981	-3.4945	-3.2569	-4.417	-2.6158	0.059675	-3.8692	1.4824	-6.7686	-3.3218	-6.859	-11.427	-1.2767	-4.3372	-10.873	-5.5008	-5.2876	-4.7725	-8.7445	-2.935	-2.3772	-4.4894
-0.20724	-5.2535	0.51569	-0.71705	1.5306	1.7375	-0.9588	-0.17326	3.6525	2.5708	8.7287	-9.8765	-3.3288	-2.7338	-5.7338	-4.337	-2.9816	1.0245	0.32664	-2.7883	-4.3149	-2.0949	-3.6855	-0.31245	-0.65761	-9.6034	-2.6218	-1.1953	-2.4118	-3.1758	-2.1438	-0.60232	-4.8726	-3.1398	5.8196	-0.12316	3.6435	-1.1059	5.7365	-3.4025	6.6214	2.8351	-0.94691	-4.7375	-3.4481	-3.9445	-2.0103	-3.4332	0.59062	2.4807
-0.28714	-4.4303	-3.1973	-1.648	5.7173	-3.1081	3.5915	-5.7503	-1.0338	-1.6479	-2.1801	-5.8046	1.6604	-5.8136	-6.5204	-0.0012097	-3.8888	-1.7905	2.3206	-6.3485	-4.5628	1.2874	-3.0392	-5.4983	-0.55116	5.8986	2.5755	-6.0863	-2.3302	-6.2311	-5.4638	-0.45104	-6.054	1.4939	2.2457	0.57158	-6.6735	-6.4729	-4.983	-7.4348	-2.6848	4.2836	-4.9199	-3.0048	-3.2338	-1.4088	-1.2858	0.90684	-3.5175	-2.8667
8.6689	7.2647	0.71843	9.2042	15.137	13.607	4.5555	-0.84102	10.574	4.3315	0.82587	5.6534	5.5205	8.8663	0.35772	4.7653	4.6892	5.6328	9.3496	2.0408	5.1794	3.7364	6.3856	2.8328	0.058742	0.91168	4.7038	5.208	8.0732	9.3232	0.93945	3.3674	10.393	8.6775	3.791	5.4783	9.2178	1.3352	1.3272	1.8354	6.0974	5.3771	8.4043	3.4963	7.3762	17.618	7.4966	6.651	11.489	11.313
-12.636	-1.9842	-14.19	-9.7686	-7.8866	-17.614	-15.123	-16.1	-16.752	-11.87	-15.338	-11.894	-10.99	-11.668	-8.6717	-4.1799	-10.059	-12.042	-10.649	-6.4233	-11.253	-13.328	-12.577	-15.784	-11.782	-7.3103	-7.961	-10.289	-7.0223	-12.669	-14.441	-13.432	-12.172	-11.115	-9.7953	-4.1357	-7.3345	-4.4768	-7.704	-6.1464	-9.7053	-3.3322	-8.3859	-7.973	-12.794	-13.214	-5.8351	-14.975	-4.0828	-12.18
-10.713	-12.167	-9.4581	-10.345	-8.5742	-12.627	-15.11	-9.5195	-12.304	-11.836	-11.465	-14.066	-10.24	-13.164	-10.38	-10.361	-7.6732	-16.431	-10.377	-7.4007	-14.582	-17.191	-9.9204	-4.6204	-11.611	-9.5965	-13.656	-9.3281	-15.397	-9.3964	-6.5791	-16.274	-12.045	-12.679	-9.9946	-10.973	-12.362	-5.5815	-12.533	-13.477	-10.586	-9.4068	-11.288	-9.2988	-11.944	-13.132	-12.588	-6.7706	-14.696	-9.4
2.5676	-6.7463	-1.9135	-2.8626	-3.6978	-0.60737	-4.7132	0.24734	-0.66333	-7.3118	-2.7226	-5.3498	1.3188	-10.292	-5.6131	-3.179	-8.5542	0.24334	-1.4768	-1.7482	-4.1108	3.1402	-1.8261	-0.19691	-4.8264	0.97845	-1.6758	-1.6872	3.7096	-6.0783	-3.7736	9.6834	-3.6037	-1.975	-3.1121	-0.050051	-2.1863	-3.2835	-4.6999	1.1815	-1.8974	0.21534	4.505	-5.7954	5.4844	-5.3069	-6.3501	4.3588	-3.2381	0.37939
-12.793	-10.958	-13.829	-17.432	-18.84	-15.135	-11.471	-16.844	-9.2684	-11.057	-5.126	-14.379	-11.495	-15.544	-17.149	-10.183	-10.388	-8.1707	-10.088	-11.567	-15.613	-6.7522	-17.796	-7.4782	-9.2012	-12.741	-18.317	-7.9404	-9.9807	-9.6336	-13.978	-15.922	-10.939	-12.208	-12.198	-12.623	-13.306	-11.545	-18.558	-16.312	-12.05	-18.261	-21.836	-10.558	-11.598	-10.546	-9.5523	-11.293	-9.5505	-14.423
0.99422	2.4485	0.28293	-2.3187	-3.8215	-3.0376	-7.7271	-4.0535	1.1755	-2.9828	-1.3916	-0.39527	-5.7647	0.7176	0.85597	-2.1345	0.91227	1.6077	5.7058	-6.4964	-6.8062	0.13992	-6.7548	-6.9387	4.6824	-5.5309	-0.35934	0.72056	-2.5286	-5.5011	-0.96881	-6.1142	-1.9241	-2.9588	-2.7185	-8.5773	-7.0525	-2.8358	1.2161	-0.1451	-2.8321	-3.1406	-2.724	-7.1903	-2.3395	-3.5846	3.1136	-1.539	1.5358	0.30497
-15.398	-15.873	-13.602	-17.292	-15.533	-8.9163	-11.363	-15.777	-11.147	-14.368	-15.047	-14.761	-7.2642	-11.246	-15.689	-10.947	-10.181	-9.9479	-18.125	-14.147	-17.365	-16.79	-14.159	-11.071	-10.637	-16.36	-15.522	-13.102	-16.217	-14.389	-11.187	-16.676	-8.7263	-15.855	-18.7	-12.765	-12.142	-12.079	-7.9008	-11.266	-16.831	-21.869	-11.908	-16.423	-15.247	-13.043	-15.73	-14.062	-14.579	-9.1157
-6.2029	-14.143	-18.639	-11.545	-13.568	-10.719	-15.018	-15.223	-7.4404	-19.554	-11.408	-6.7028	-14.731	-11.864	-15.443	-15.785	-6.4667	-14.548	-9.7412	-11.612	-12.764	-7.1334	-7.9769	-17.167	-22.07	-14.286	-9.8125	-17.365	-12.975	-13.227	-12.001	-14.874	-8.9655	-14.217	-5.551	-13.241	-13.174	-13.273	-15.045	-7.5653	-12.062	-12.855	-11.964	-12.701	-14.411	-9.0863	-14.24	-12.583	-11.459	-9.3412
-12.765	-11.062	-10.239	-14.023	-17.037	-13.104	-13.262	-10.148	-17.869	-6.971	-11.515	-6.8812	-11.825	-12.67	-12.068	-8.1705	-15.469	-6.3148	-8.1677	-14.075	-11.765	-7.5058	-6.7254	-10.876	-14.478	-9.0034	-8.5515	-13.285	-14.041	-20.222	-9.731	-11.007	-11.208	-11.745	-12.628	-14.301	-10.692	-16.258	-18.487	-15.256	-11.618	-14.935	-14.592	-13.041	-11.876	-6.1048	-12.823	-9.9568	-19.376	-16.481
-2.7289	-7.4906	0.58149	-0.74276	2.9832	-3.9763	-0.10688	-2.9056	-2.8922	-4.2234	-3.1819	-10.126	-6.477	-10.526	-3.2463	-2.5437	-4.7281	-9.644	-5.8745	-4.0177	-1.3197	2.2304	0.20798	-2.9857	-3.1051	-3.3487	-1.3698	-0.35213	-1.5985	-3.5785	-0.067894	-2.7409	1.0263	0.16556	-3.4452	0.34342	-1.3226	-4.5064	-2.1163	-5.8316	-3.1949	-3.7693	-7.1218	-3.4352	-0.76384	-4.9641	-4.4388	-9.0072	-3.0035	-6.3505
-13.207	-16.369	-25.345	-20.261	-26.088	-15.157	-21.789	-16.411	-21.318	-16.844	-22.848	-18.673	-20.615	-24.554	-15.443	-24.26	-16.865	-18.267	-22.119	-24.447	-20.987	-18.884	-21.174	-14.648	-17.542	-21.691	-20.637	-21.697	-20.286	-21.277	-23.748	-20.399	-20.169	-18	-22.198	-22.746	-18.278	-18.706	-22.878	-19.754	-18.578	-17.467	-22.109	-21.09	-24.682	-13.364	-16.526	-21.525	-25.251	-18.061
4.1367	-0.28836	7.4809	1.0164	-2.2044	-2.1807	2.4638	-0.17821	-1.8948	-3.9672	-3.2648	1.9334	2.43	-3.4459	13.023	-1.3264	2.0809	4.6189	4.3619	0.85688	4.0485	0.91206	-0.41966	-0.75016	1.0866	5.9177	1.6016	4.814	8.631	1.0011	-2.0988	2.2403	2.542	-3.5523	5.3058	-4.1338	8.1695	3.1169	1.9769	6.4906	-1.4842	4.5691	0.54887	1.2148	-0.22709	0.32567	-9.0295	5.238	-5.5254	0.40566
8.955	-2.861	1.096	0.69875	-0.32158	-1.0731	-1.5856	6.1141	-0.1577	-0.35075	1.3238	1.4606	-0.30354	-0.4507	0.026585	3.1733	-1.8571	1.7904	-1.7804	1.9845	2.6588	3.2127	-2.5516	-1.7617	1.7227	-2.4802	0.50505	0.078639	-7.0773	1.4052	-5.6885	-0.75993	0.36366	-5.3593	1.5616	-1.3365	-0.82659	0.9607	-1.6131	-0.49423	3.0074	-4.237	6.5026	0.0038594	2.1707	-2.3362	2.0776	-1.469	4.7179	1.8949
-7.3719	-14.604	-12.112	-14.716	-2.786	-11.599	-13.227	-12.864	-1.732	-9.9903	-5.0749	-5.3482	-12.529	-14.839	-10.101	-16.074	-6.4624	-9.9845	-5.3025	-14.673	-6.1138	-4.2464	-3.8656	-12.905	-11.466	-9.8483	-8.4697	-8.3178	-11.86	-10.59	-8.5589	-9.1761	-6.2882	-12.365	-8.6997	-13.777	-9.7035	-10.832	-13.521	-7.6204	-5.5364	-8.2908	-7.1419	-10.962	-2.2128	-10.799	-10.173	-9.8871	-12.257	0.88582
5.3293	0.26361	1.6123	2.1236	2.0706	6.4833	6.4598	2.1382	5.7417	6.462	7.3465	0.023301	10.053	1.0508	7.2615	-0.4403	0.29731	7.4108	-0.62755	3.3051	3.7404	9.9428	0.49237	1.7141	0.82024	2.2418	0.85765	4.2811	-1.4811	-0.94875	0.46536	5.5838	5.6293	-1.5872	8.0129	-6.0573	2.2342	5.7353	6.3575	0.57104	-3.5712	-2.5078	5.957	8.5506	-2.8237	6.3382	-2.2178	4.6035	3.1862	-2.5384
5.6637	9.0169	11.506	11.367	12.221	6.2664	2.2264	12.527	8.1098	3.9107	5.2442	12.818	10.99	5.9621	4.3842	10.058	2.9846	3.947	5.0869	8.2447	10.582	6.5548	0.30653	1.0265	13.23	7.0114	7.4324	9.9604	9.3593	8.1647	13.34	10.261	1.9098	12.917	8.3586	12.86	1.537	4.9668	8.9711	5.9588	10.347	15.409	6.78	2.8376	4.7568	7.339	2.5845	4.7199	8.0195	10.349
-4.7931	-3.4442	-14.044	-8.356	-13.589	-13.114	-17.74	-0.22761	-15.762	-13.371	-12.042	-13.406	-8.5461	-11.961	-10.176	-4.1	-4.7913	-7.2481	-15.493	-10.887	-12.983	-8.703	-3.3237	-8.9737	-11.875	-11.504	-12.092	-6.5337	-6.8088	-15.87	-7.5858	-8.4862	-14.948	-9.0498	-9.825	-7.1745	-12.709	-8.4255	-11.884	-8.1551	-4.8537	-13.04	-1.1795	-7.2561	-4.9872	-9.268	-3.9788	-2.1822	-16.083	-17.522
5.8183	3.152	-13.246	0.95026	-0.70915	-8.0075	0.048099	-1.4837	-1.1291	0.11842	-4.8982	1.349	0.40732	-2.7039	-8.6025	2.6256	-1.022	-3.8537	-3.3462	-2.0428	-5.2413	-0.042447	1.0386	0.71496	0.49262	-4.1562	1.0961	-4.1743	0.79564	-4.2001	-0.46977	-1.734	7.8646	3.5562	-3.3116	-5.6709	-3.3036	-0.56046	-1.3754	-0.88778	4.8698	-2.6087	0.38591	4.2292	-4.2683	-2.3349	-0.29868	-0.2866	2.834	0.98546
-7.3851	4.2393	4.72	-0.58349	-1.2402	-0.59883	-0.27341	-0.90556	1.3222	6.2997	4.3315	4.1135	3.576	2.4605	1.6118	0.93284	3.3494	7.9261	2.9528	9.192	2.578	-0.14633	4.2667	2.9513	0.26808	6.4639	3.3286	-0.7342	6.9381	8.5327	4.9261	2.2599	1.9518	-3.0239	-0.18753	-1.8112	2.6592	7.967	6.2811	4.1304	2.6484	3.2592	1.9571	-0.93584	5.3595	-0.6019	-2.376	4.0879	-0.5869	5.1592
-0.71051	-1.6409	-4.5246	-0.63571	-2.1042	0.29984	-1.1579	0.82234	-3.3221	-4.3524	-1.3808	-4.8775	1.4325	-0.34829	-1.8958	-1.0094	-3.3741	3.0821	5.8988	-2.331	0.66108	-0.74209	-5.1044	-6.4762	-1.7531	-4.6996	-2.3072	1.0636	-1.0951	-0.6866	0.62544	-3.6674	-6.2007	-7.9957	-3.8996	0.55548	-1.6519	-0.31139	1.8917	-6.5926	-5.6784	-0.36505	-5.7666	-1.9658	-0.94074	-0.77581	-2.8118	-3.2362	-4.188	-1.5806
-2.3633	-2.7917	11.268	-4.8598	-3.1969	-3.157	3.4094	-3.0721	-0.30676	1.8717	-5.7173	4.4888	2.508	-0.33469	-2.3271	2.7955	-2.5791	-4.5706	5.3802	7.8446	5.823	-0.26802	2.0308	-2.258	-3.5773	-4.0939	-1.3525	1.325	3.6851	-3.3815	-2.0452	2.4846	4.9629	2.6493	-3.4753	3.3805	-2.6929	-1.9378	-0.84491	-6.2058	3.1377	2.3266	-0.59195	-1.382	1.2124	3.4675	0.12072	-4.6624	7.9697	1.8752
-1.3294	-7.3985	-2.1325	-8.3614	-4.1755	0.44848	-3.7749	-0.7379	-1.8991	-2.5003	-5.734	0.018522	-0.23621	-0.0882	-6.9203	-0.60681	-0.81858	-13.435	-2.1874	-1.6996	-2.9421	-0.80037	-9.6064	-1.2447	1.3538	-3.8866	-3.0248	-9.5536	-2.4006	-1.7523	-1.8431	-2.0354	-4.9903	-1.1648	-0.6435	-1.2176	-2.6482	-3.4886	-1.2149	-3.1534	-7.5465	-2.4789	-10.114	-9.6855	-6.5364	-1.4406	-1.9013	-1.4757	-3.4285	1.4048
-16.907	-13.979	-12.498	-8.1401	-12.266	-13.46	-15.645	-11.584	-14.678	-8.0966	-14.374	-12.316	-14.194	-12.912	-12.826	-12.687	-13.043	-14.168	-13.156	-12.662	-9.1597	-15.239	-13.073	-10.247	-9.735	-14.807	-10.639	-10.563	-17.223	-14.913	-16.429	-14.608	-20.364	-11.087	-11.257	-15.531	-12.495	-12.847	-13.484	-10.168	-10.016	-13.484	-23.036	-16.352	-12.665	-13.758	-13.104	-18.082	-12.757	-13.835
4.6856	4.8057	-1.5051	7.7025	-0.99713	4.7957	2.966	7.2518	4.5478	6.895	6.6194	7.2944	8.0391	2.1089	5.265	2.61	7.856	5.4171	6.2598	5.4731	3.4075	3.1557	0.43754	8.0168	-0.20809	-1.8663	4.3686	-3.6055	3.3875	3.8771	0.0033988	-2.5073	3.8504	-5.3731	10.288	6.5493	8.5222	3.6485	13.735	5.7475	8.5166	4.3617	0.89642	1.1339	12.067	7.4262	12.669	8.2979	-1.1732	-0.57442
-4.0037	-4.7837	-3.9164	-5.0182	-2.3594	-4.1298	-1.5234	-7.2829	-8.4282	-3.4091	-3.9453	2.5461	-5.3464	-5.8923	-4.0982	-3.815	0.69636	-7.6324	-1.4409	-5.4054	-10.563	-1.5106	-6.4655	-11.473	-3.401	-8.0093	4.2334	-5.5495	-7.3989	-3.0111	-6.773	-2.4299	2.8539	-4.9695	-6.1448	-4.9254	-6.8897	-2.8238	-6.9889	-5.5354	0.89168	1.9892	-5.001	-6.2485	-4.1359	-0.73093	-4.1268	-2.2832	-2.2667	1.4931
-4.5219	-14.182	-7.1752	-13.56	-7.5111	-5.9053	-7.3897	-7.8053	-7.2119	-3.2482	-2.894	-5.7987	-15.1	-4.7442	-9.9333	-10.249	-6.2554	-2.0682	-5.5866	-12.278	-7.1688	-8.4486	-5.3035	-6.2564	-2.5994	-11.678	-7.4815	-7.1144	-6.6701	-14.381	-2.5503	-7.7852	-8.6647	-6.3545	-6.7787	-1.9075	-5.9528	-6.0228	-5.7266	-6.8247	-13.523	-5.7757	-10.616	-9.9197	-7.3569	-2.8604	-11.059	-10.94	-7.6508	-3.8177
-7.1377	-6.8615	-3.8504	-8.505	-7.3184	-4.4737	-3.2714	-12.851	-13.073	-6.1068	-3.454	-9.3324	-4.4141	-5.5766	-7.4037	-9.2489	-6.7356	-5.8487	-5.9829	-2.1824	-1.3246	0.35002	-7.7702	-5.8995	-4.1508	-4.9693	-6.4193	0.93777	-2.2697	-3.2629	-6.5716	-6.4376	-10.504	-4.7347	-1.3309	-6.3094	-6.3167	-12.816	-11.778	-7.0133	-4.204	-3.4326	-5.6777	-7.1951	-6.4317	-4.2186	-12.768	2.8199	-7.5511	-6.0727
14.017	7.2557	8.0171	8.222	5.4051	10.921	9.2882	7.6055	13.038	7.7094	10.965	4.6895	8.714	4.0468	8.1687	3.2906	9.6008	7.7432	8.7531	8.0776	1.3096	6.3558	4.9573	10.608	9.4747	6.899	14.021	7.2284	3.0537	8.3819	13.589	7.7856	14.626	9.574	3.8531	9.708	10.693	4.3224	16.743	5.9916	5.2196	15.439	9.8532	9.2258	1.8086	4.8274	2.5417	12.985	9.3378	3.0105
9.0359	4.7747	5.2911	5.7974	10.723	3.544	4.4937	2.9169	-0.57426	9.0995	5.848	7.9255	-2.3333	7.3798	2.7132	4.0142	-0.25181	5.0703	6.1386	4.0781	8.8828	-0.44863	5.1798	-2.2373	6.3738	4.6283	8.2511	2.7755	-0.98897	1.5725	-0.63876	8.2416	8.3117	3.2703	2.1033	-4.2594	10.047	2.7657	1.8249	7.6349	4.4076	0.90477	4.2571	4.7377	2.5425	4.9066	9.5304	3.4848	1.1055	4.0135
-7.9441	-2.4409	-2.7749	-5.1724	-1.3141	-1.7745	-2.992	1.0607	-0.89152	-4.182	-4.3953	-3.247	3.4444	-2.1991	-5.4783	-11.824	-5.22	-3.9391	-7.1306	-3.5888	2.3294	-5.3338	1.5664	-1.3239	5.6279	4.9119	3.1285	-1.2659	-8.1536	1.1749	-0.32356	-0.053645	-3.453	-3.3585	-2.856	-6.8971	-4.5984	0.090189	-3.1442	-2.7254	5.4747	2.3114	-1.5166	1.1575	1.2166	-9.1071	-4.261	-0.63136	2.2655	-3.5362
9.3081	1.7193	10.903	5.0634	2.7559	4.7351	5.3632	3.0961	11.116	1.0745	4.7676	3.5259	13.966	13.85	5.0186	5.6078	5.9696	3.8102	5.4983	8.7086	2.956	7.5169	8.3884	-5.61	3.3625	3.2945	3.5627	10.834	1.5975	6.4955	1.8726	5.567	1.5729	10.046	8.9156	6.0854	4.8114	9.0374	5.3677	3.7543	-0.12286	1.9754	6.6844	-0.27619	2.4287	5.9637	1.428	5.3129	9.9939	8.4693
-6.2638	-14.802	-12.536	-10.603	-13.33	-10.267	-15.4	-4.3704	-10.055	-7.6789	-8.5789	-3.5479	-10.428	-12.789	-19.26	-7.7239	-9.7615	-18.203	-7.0512	-11.982	-7.4358	-13.927	-11.774	-12.482	-18.142	-18.349	-9.2839	-8.5911	-7.8816	-9.7037	-9.1145	-10.955	-11.438	-15.246	-11.617	-12.88	-7.3709	-8.8062	-14.289	-6.1975	-9.6733	-7.7139	-7.9796	-13.305	-11.918	-16.54	-11.238	-7.1742	-10.538	-12.342
3.7852	9.01	8.9675	2.0993	5.0449	6.9092	2.4202	9.9929	3.534	7.1799	7.5486	8.3519	15.789	5.1309	3.5969	-2.5054	3.8048	4.411	8.2577	1.2871	9.666	7.5116	7.1859	2.0667	4.4363	4.5093	4.7172	3.7645	8.4573	8.1838	4.6491	8.923	11.003	11.205	10.006	3.8656	6.1506	3.3541	2.8146	4.8303	3.1225	4.5524	6.7555	3.7877	7.4427	5.9259	6.0261	2.8662	13.215	4.6132
0.81555	0.77423	-1.6213	3.0842	-0.40998	1.8791	-0.15824	-1.0235	-3.4735	-3.877	-7.0777	-3.8297	-6.3435	0.20347	-0.5694	-3.5022	-0.35077	-1.8466	-0.96089	-1.1297	-6.7771	-2.1365	-4.4276	-8.5147	0.039764	5.13	-1.6046	-0.25262	4.976	-2.0686	0.51335	5.3036	1.1909	-9.3314	-1.4534	-2.9084	-4.8406	-1.4039	5.4202	-4.412	-11.7	-3.3272	-6.6516	2.6079	-6.9669	0.73327	-6.8189	-7.3415	2.6917	0.027518
-14.957	-14.176	-15.491	-13.043	-11.425	-12.922	-17.039	-7.5784	-9.1743	-8.9889	-14.754	-11.735	-12.762	-9.6651	-9.6435	-12.935	-10.305	-13.11	-12.374	-9.098	-15.07	-11.705	-11.617	-6.7631	-6.256	-9.9925	-8.8833	-12.575	-11.44	-15.113	-11.869	-22.219	-11.948	-10.385	-16.364	-11.877	-10.051	-14.917	-15.136	-17.542	-11.508	-14.889	-12.884	-9.9944	-5.891	-13.856	-11.507	-13.756	-10.865	-9.4559
2.6905	9.4595	4.9842	7.5672	2.8552	12.353	10.562	8.4695	5.7214	0.33477	8.3233	8.2717	3.1948	3.3537	10.433	5.4907	12.762	7.6404	14.669	9.8844	2.7398	6.0507	4.2955	10.513	1.1801	7.3577	12.981	3.3101	8.0837	8.8492	4.9618	9.3498	15.423	2.8683	8.1991	9.6186	12.491	6.6986	2.4368	14.591	5.9195	7.1029	14.918	7.5392	8.5177	4.7281	8.6793	2.6092	5.0178	6.3188
-14.99	-17.004	-21.835	-5.6191	-13.362	-11.488	-13.042	-18.664	-12.924	-9.8162	-7.4903	-13.949	-14.742	-8.2632	-7.6821	-8.3288	-12.751	-7.0799	-15.095	-10.648	-23.465	-11.316	-14.025	-9.2875	-9.7246	-9.9936	-13.433	-12.925	-16.721	-13.352	-14.775	-16.633	-17.125	-13.602	-16.053	-17.268	-12.705	-9.8982	-15.937	-15.214	-17.806	-14.958	-4.5765	-11.965	-4.9237	-16.505	-9.4386	-12.649	-13.383	-8.9656
-18.718	-9.6953	-9.0624	-18.077	-13.242	-14.238	-14.5	-9.6521	-6.3846	-16.321	-8.6795	-12.362	-10.183	-18.609	-13.392	-14.958	-5.9338	-3.7263	-19.253	-17.853	-12.036	-12.742	-15.04	-12.487	-19.341	-7.7797	-16.149	-8.5604	-13.012	-8.9233	-13.825	-8.2269	-13.47	-17.727	-11.247	-16.474	-8.0261	-19.007	-25.339	-23.664	-11.493	-11.875	-15.195	-16.405	-15.006	-15.109	-10.529	-9.6406	-15.914	-7.8293
1.4534	-5.6051	1.4153	0.13623	-3.191	-6.8634	-12.014	0.21589	2.6658	5.9035	-12.24	2.8439	1.1578	-2.4507	-4.7085	-4.577	3.2442	-1.3878	-4.1094	-0.75582	-3.4139	0.54212	-3.6574	-4.9935	-3.6582	-4.764	-8.2332	-4.2802	-3.7138	-0.20515	-4.8687	-1.3801	-1.2689	-3.9131	-2.0192	-1.3452	-8.0081	-5.3454	-2.7701	-1.0433	-10.182	-9.5583	0.13239	-3.3366	-3.5355	-5.1484	-5.3795	1.0734	-4.935	-3.1289
-9.2999	-9.0313	-12.172	-13.344	-19.755	-6.6172	-4.0377	-13.555	-13.243	-10.353	-9.0125	-3.4011	-19.965	-16.547	-4.4049	-11.919	-10.489	-11.157	-14.394	-8.8708	-10.971	-4.5272	-13.878	-9.3717	-11.911	-12.862	-11.382	-10.299	-10.279	-6.8377	-8.8764	-5.111	-6.7448	-5.751	-4.9349	-12.063	-11.331	-8.6984	-7.4958	-11.238	-9.2247	-6.1162	-12.453	-13.589	-10.14	-10.906	-2.5583	-15.187	-9.4779	-19.1
-13.367	-17.702	-15.82	-6.6158	-12.819	-9.0253	-15.129	-8.7243	-10.265	-11.77	-12.829	-12.122	-13.405	-12.672	-15.509	-15.853	-13.274	-14.125	-13.436	-8.7484	-12.801	-14.07	-16.364	-15.958	-17.842	-15.493	-15.882	-11.638	-14.953	-12.836	-5.8046	-11.807	-15.823	-10.557	-21.278	-16.11	-13.262	-15.844	-15.324	-9.7692	-12.127	-7.396	-14.17	-19.454	-15.976	-18.218	-9.0775	-13.332	-10.392	-13.007
-0.52879	-3.0362	-2.1694	-2.4123	0.21939	-1.3662	-3.3833	0.098235	4.9889	-6.2777	1.3793	1.4734	0.05126	-1.5219	-2.2094	-9.2883	-3.4362	8.6359	-1.2906	0.86802	-12.6	-4.8879	-2.7849	-1.0524	-0.81837	1.1665	-7.0023	-1.5545	-8.6774	-4.9182	2.2931	-7.7998	-11.946	-3.0661	-2.1467	-2.6854	-2.0317	-1.3304	2.7759	-2.8357	-4.7051	-4.9572	1.018	-6.8144	1.2966	-3.403	-2.6675	-2.4781	0.62669	2.9109
-16.283	-14.967	-17.292	-3.6885	-9.4817	-16.232	-12.132	-14.371	-16.73	-14.914	-14.02	-8.9495	-12.379	-17.002	-16.554	-11.641	-10.386	-14.571	-17.458	-13.109	-13.585	-13.441	-17.488	-8.4371	-15.474	-14.03	-14.51	-11.007	-11.143	-11.175	-13.949	-12.088	-10.406	-20.716	-14.371	-15.191	-14.013	-13.393	-15.677	-15.489	-13.567	-9.4629	-12.032	-16.211	-11.107	-13.854	-14.085	-10.511	-16.846	-21.14
-14.569	-16.002	-14.374	-12.096	-13.169	-12.304	-13.873	-15.499	-7.8449	-4.7978	-13.652	-7.5651	-15.832	-12.97	-10.336	-12.729	-12.388	-16.555	-14.151	-13.469	-17.394	-17.58	-12.304	-15.461	-13.294	-11.535	-9.5111	-10.048	-10.381	-12.36	-9.2915	-5.9481	-17.12	-15.54	-12.295	-10.925	-9.8314	-12.424	-15.728	-15.988	-17.672	-12.148	-14.296	-15.705	-11.949	-11.809	-15.256	-12.771	-9.19	-21.698
4.7969	-0.54221	-1.5989	1.0528	-7.06	0.4105	6.9768	-6.5249	-1.4106	-8.9052	-0.70554	1.8213	-3.491	4.5318	-2.8393	-0.50799	-1.9259	-3.4886	-0.77687	1.7424	-5.7216	-1.2002	3.0263	1.5851	-3.6208	-2.2911	-8.3388	-2.865	0.61995	2.5782	2.8127	-5.9888	5.761	-8.2103	-0.32011	-6.2451	-2.6986	-3.8321	-2.9693	-0.17772	1.1719	0.42274	-1.4493	-3.3217	-2.0609	-1.4139	2.7519	-7.5323	3.1935	2.0887
11.06	2.7779	8.5278	13.566	13.194	7.4937	8.919	14.879	13.195	6.7649	6.6527	16.609	12.241	5.6237	9.8563	9.8454	6.6026	13.115	7.7867	16.594	5.3394	10.725	11.89	17.296	12.95	7.9627	7.4546	15.323	10.72	8.5941	7.9057	10.296	14.079	7.6946	8.5177	10.838	9.2096	9.0122	12.33	13.664	9.7671	7.5392	8.7608	4.2304	3.4093	14.954	11.946	4.6548	12.125	10.95
-10.406	-13.83	-11.525	-17.559	-12.745	-12.177	-16.693	-16.185	-21.951	-9.9934	-17.12	-16.141	-14.361	-5.0235	-9.097	-17.474	-9.314	-14.678	-20.121	-9.2417	-7.0071	-11.097	-12.29	-18.843	-13.593	-20.328	-14.296	-12.773	-16.798	-22.016	-21.128	-16.125	-15.588	-19.081	-13.488	-12.153	-15.634	-16.986	-15.841	-15.441	-12.19	-21.849	-19.161	-16.885	-14.596	-13.29	-19.336	-14.82	-11.101	-13.293
8.5178	4.3801	-1.9189	-3.255	-4.8999	-0.25886	13.044	2.5026	8.976	-1.5488	0.68945	-0.12274	-3.9161	-0.38183	6.0787	-0.26728	2.4587	3.3706	2.2188	2.2376	2.3087	-0.48734	1.263	2.5381	-0.42567	-1.5032	0.036127	8.3715	1.6501	-1.4122	3.3419	3.7746	-1.489	4.9101	-1.0489	3.3433	5.3784	6.7258	0.058548	-0.027597	0.37322	3.9018	3.2894	-3.6707	1.4814	5.2227	1.2483	6.1607	3.5587	-0.60921
-2.3286	-4.6134	-1.416	-2.1953	1.905	-3.9698	-3.6996	3.6994	-5.8571	-6.06	0.54853	-0.54453	1.9623	-5.1627	-5.3694	-3.3555	-1.8711	-7.3346	-6.5407	-6.9117	-4.3237	2.9934	1.6638	0.52908	-5.4526	1.3245	-3.3943	-4.559	-3.6377	3.2129	-3.0214	3.3431	3.5294	-0.5874	-4.0906	-5.7467	-2.9366	-4.773	-2.9606	-4.1219	-0.65453	-6.3723	1.0899	-5.4253	-6.355	-2.7143	-3.6988	0.55407	-1.0507	-2.4743
-26.752	-20.931	-24.543	-25.884	-25.47	-19.313	-25.945	-14.636	-22.86	-23.851	-26.088	-24.626	-21.221	-22.397	-22.061	-23.813	-24.241	-25.862	-27.597	-18.604	-17.631	-20.311	-23.465	-26.769	-20.829	-22.148	-21.06	-20.23	-19.128	-19.34	-24.913	-26.808	-25.906	-20.563	-24.64	-21.192	-23.98	-20.367	-21.098	-20.715	-18.533	-27.861	-23.029	-30.23	-22.553	-25.74	-21.91	-21.412	-23.493	-19.402
-1.7873	-10.07	-4.9744	0.63159	-9.2306	-6.3459	-10.977	-6.7515	-1.2811	-4.2345	-2.1077	-5.4661	-7.7169	-6.3065	-3.0669	-6.0409	-8.3218	-0.32704	-4.9564	-8.7899	-7.9359	-6.3446	-8.939	0.98274	-1.5338	-6.08	-10.709	-7.0935	-2.2023	-4.4806	-6.0232	-10.386	-6.572	-5.2189	-1.5483	-2.3426	-4.7464	-8.4553	-8.5699	-0.18189	-4.656	-3.6552	-10.883	-1.062	-2.7956	-3.1087	-8.9783	2.767	-7.5967	0.45406
-17.648	-15.005	-18.446	-21.556	-19.648	-14.103	-24.172	-14.581	-18.678	-15.201	-23.806	-20.144	-17.282	-24.855	-22.047	-18.188	-18.272	-19.466	-18.822	-20.469	-20.97	-20.154	-14.907	-22.849	-21.808	-19	-21.669	-23.637	-21.012	-17.004	-22.815	-18.317	-20.979	-14.79	-22.672	-23.914	-30.015	-20.139	-19.251	-19.419	-18.636	-20.405	-16.359	-20.772	-21.486	-16.451	-20.428	-23.72	-22.004	-17.876
-4.4408	-10.929	-6.9578	-16.16	-10.07	-11.24	-16.271	-4.9843	-11.616	-15.039	-12.969	-5.3158	-7.6341	-13.427	-15.714	-11.924	-14.736	-10.648	-12.518	-14.723	-16.958	-11.106	-4.0543	-16.588	-12.253	-16.538	-13.888	-4.1075	-11.645	-11.835	-11.892	-5.3662	-7.3564	-9.5594	-12.056	-12.805	-16.244	-14.401	-12.329	-13.847	-10.497	-16.604	-17.778	-6.8441	-16.555	-9.1281	-12.258	-16.973	-7.0764	-14.263
1.7504	-0.65759	-4.6476	-5.3301	4.8897	-2.7253	-8.9281	-4.5792	-4.1901	-4.0434	-1.6826	0.72581	-3.2312	-6.295	-2.0833	-3.6928	8.6943	-0.24053	4.2179	-0.8013	-5.1347	1.6151	-6.8487	-0.80364	-2.8962	0.25647	-4.7225	-0.16415	-0.44574	2.059	-1.521	-9.9634	-3.4515	-6.5834	-1.4511	-4.0309	-2.672	-5.5396	-3.2653	-2.5021	0.31581	-3.6047	0.88838	-0.96457	-1.1706	-3.4018	-1.4425	3.972	-0.57293	-2.2356
7.0863	7.8757	-0.68343	6.4037	10.814	7.6439	7.2895	8.7495	12.551	13.461	12.97	8.3196	5.0059	0.79201	6.0654	11.096	-0.50547	5.4814	10.735	6.9738	7.8303	5.0635	9.7204	10.728	7.8876	10.547	3.4933	12.725	6.2188	4.9137	3.1558	4.9577	6.9479	9.9562	14.115	8.6068	7.6228	8.4477	5.0625	5.5517	8.4539	5.6964	5.5862	6.1483	8.2892	10.471	1.4867	12.381	7.664	5.7343
-10.216	-14.084	-7.7378	-3.9461	-7.2381	-4.5807	-6.2855	-5.0256	-8.7064	-6.5904	-10.751	-7.8086	-9.6457	-6.1995	-9.9027	-10.963	-4.8013	-4.6656	-1.8647	-9.6253	-7.5235	-7.0629	-9.6074	-5.8863	-4.9975	-9.1846	-7.7604	-7.0306	-6.6872	-10.142	-14.122	-9.5252	-3.6051	-10.601	-10.469	-14.005	-8.2911	-11.017	-10.679	-5.8958	-6.1571	-8.2138	-13.536	-9.4904	-11.358	-11.55	-14.085	-3.7994	-14.684	-9.2562
-5.0474	0.27698	-2.4426	-2.1473	0.65284	-0.29581	-2.6428	-3.1778	-1.706	1.2229	0.51008	-4.7429	1.2102	0.66056	3.2053	2.8898	-4.1889	2.9847	-4.7879	-2.9687	-7.8114	-0.65707	-1.3323	-4.7926	1.7618	0.57914	-4.8421	2.0296	-1.0782	-5.5338	2.2293	-2.0558	1.6357	-2.8978	-6.3877	-2.117	-1.9225	-4.0356	-1.4115	-1.4448	-1.7556	-6.7146	-1.3418	-5.7129	-1.0242	2.2545	0.54563	-7.8429	-2.6626	6.8316
-11.799	-9.8845	-0.0458	-15.892	-12.137	-11.448	-17.002	-15.144	-12.374	-15.104	-7.7214	-14.675	-7.3145	-9.2999	-12.094	-6.7791	-7.3235	-9.4627	-11.001	-12.888	-13.805	-7.5547	-14.064	-24.692	-11.938	-9.2466	-14.109	-12.494	-10.681	-13.456	-6.0878	-11.147	-6.487	-18.547	-17.391	-15.83	-8.8083	-18	-11.976	-10.327	-16.924	-15.783	-11.626	-8.4875	-14.242	-16.253	-13.165	-8.3063	-9.1349	-11.322
-0.21556	0.84558	7.3149	1.7196	-3.3818	5.8688	2.3916	1.3535	0.55883	-2.2836	-2.5566	1.613	-2.5947	2.7586	1.9025	1.3795	-0.66442	2.679	6.0962	-0.13846	-1.0522	-0.52182	3.1425	-3.1644	-0.01815	5.7002	2.1317	1.6253	2.806	-5.0753	1.4381	0.47762	6.7127	-3.6844	4.7599	5.1312	1.259	5.4468	7.408	5.6776	0.19975	4.4369	-1.7969	4.2588	-2.415	-0.81532	-2.4058	7.3053	0.56228	-0.94851
-10.999	-4.1758	-17.125	-13.484	-9.8724	-13.822	-9.0457	-3.7638	-14.565	-12.373	-17.453	-8.5205	-5.5674	-4.4167	-11.219	-10.104	-8.2972	-9.8997	-12.517	-14.353	-18.698	-3.6167	-13.039	-11.704	-12.075	-11.195	-11.899	-12.32	-9.7403	-12.53	-8.4278	-8.7711	-16.897	-9.897	-17.271	-11.056	-10.353	-5.1554	-10.817	-14.007	-10.377	-5.8423	-19.757	-12.64	-7.1181	-12.293	-6.3181	-14.162	-15.668	-8.6885
-5.3365	-1.0074	-10.693	-8.722	-7.2287	-7.4545	-13.936	-7.2143	-10.238	-6.0994	-9.3905	-2.2063	-2.409	-8.4482	-6.6951	-5.9249	-2.4486	-0.76959	-1.6007	-12.619	-9.8179	-8.4695	-11.363	-12.607	-10.125	-2.4884	-12.498	-4.7027	-3.6112	-7.5878	-8.4996	-15.005	-10.296	-7.9987	-13.133	-11.441	-7.3419	-1.552	-10.449	-6.3191	-7.3528	-6.9761	-4.2086	-13.924	-8.1464	-9.8672	-4.453	-1.5918	-5.7358	-5.5106
-1.8028	-4.5228	2.525	-0.49992	1.3098	-0.29094	-10.092	5.3139	-2.1079	-3.7362	-2.7513	-4.783	-0.88221	-0.74095	1.7817	-0.60511	-3.4901	-1.6338	-4.2153	-2.4927	0.85071	-2.6679	-3.4453	-3.3857	-0.15752	2.2862	-5.4721	3.7817	2.3491	-2.8778	6.7903	-2.6419	-0.80446	-2.001	-2.4604	0.18912	4.6563	0.40893	-2.6953	3.8306	2.2747	-1.1189	7.778	0.40956	1.9227	4.9382	-5.9661	-1.3823	-2.7266	1.305
1.9729	2.0919	4.1833	4.5376	4.6456	3.3841	3.2075	2.9902	5.6184	5.4088	1.2064	5.4349	6.8377	4.0121	1.7553	9.3948	1.5861	-1.0233	1.7299	-1.6757	0.85386	2.0907	3.4896	8.8944	-6.6474	6.7615	8.9348	6.2354	4.4471	0.94506	5.5797	5.7583	1.7252	0.027823	4.7824	2.558	3.9077	5.2121	7.3836	5.1186	3.6314	0.99443	2.7941	1.2008	-0.87937	7.0324	0.83183	3.9342	7.2394	1.0177
4.5653	3.0425	-1.3646	8.695	0.0010451	6.7664	-1.9501	7.536	3.9007	-1.3066	0.94644	5.3151	9.7892	5.3942	5.3647	6.2973	6.4489	0.45805	0.16763	-0.7745	6.4094	4.6627	6.8512	-0.55013	7.0454	0.5561	6.0925	5.917	8.0356	3.3525	3.1415	2.4007	3.0314	1.97	-0.41162	-0.07664	-0.1169	-4.5804	4.0805	-3.971	3.2897	9.1925	4.2692	1.5913	-0.7758	3.7644	3.3322	-2.6257	-0.86073	3.8686
-10.626	-6.6118	-6.9412	-6.2847	-6.3933	-3.0499	-2.6145	-1.2927	-7.1813	-7.4363	-9.6716	-1.3935	-9.751	-2.4055	-8.5556	-14.821	-0.007749	-1.6609	-2.8475	-4.008	-5.2282	-9.9827	-4.3424	-8.0272	-4.738	-3.1304	-6.0928	-4.6989	-12.854	-11.575	-3.5905	-4.2401	-3.8964	1.8318	-3.1794	-4.0416	-7.3326	-1.762	-4.4902	-12.52	-1.6997	-1.6437	-6.075	-2.7873	-2.1993	-2.4939	0.93168	-7.3432	-7.2267	-7.9263
-12.136	-15.252	-3.1344	-5.2468	-2.2153	-7.3822	-3.1637	-6.099	-7.5627	-6.8954	-3.1419	-7.3979	-8.1303	-5.4015	-0.41882	-7.0518	-5.5161	-6.3415	-2.2442	-8.3995	-11.243	-8.3118	-4.0659	-9.0768	-2.542	-6.1652	-6.3395	-9.7004	0.15585	-7.2064	-13.895	-12.524	-7.5103	-5.0193	-5.1154	-4.4664	-9.134	0.96655	-6.0442	-1.9557	-4.0762	-6.6308	-8.912	-4.8693	-6.664	-6.2156	-6.1209	-14.115	1.1947	-2.9573
4.7274	7.6454	0.71731	1.7409	1.2516	-2.5549	-1.2778	3.3124	6.4301	4.1153	3.6331	-2.108	3.117	7.2894	7.1844	5.2548	-0.45414	6.1503	-1.5692	4.0093	2.2055	3.2469	3.2893	-0.19582	2.7847	2.5802	3.3582	0.95647	4.5393	3.0443	-1.476	2.5015	7.1761	-4.6036	1.9607	6.4752	2.8319	-2.9627	4.3499	-3.8903	9.7931	0.56664	-1.516	-0.71099	-3.0387	-2.0824	-2.7772	-0.57252	-1.9067	7.3592
3.6349	2.6702	8.265	-1.1569	0.5993	6.9719	0.49592	5.0343	-0.85158	2.1729	1.7772	2.8401	-1.7139	-0.3676	3.8269	1.5221	2.4842	1.0269	4.144	2.2914	5.4818	9.4812	-3.0082	-3.052	-1.1375	-1.5018	2.3672	4.593	-4.0305	4.512	3.4766	-7.9746	8.6173	-3.797	7.9325	-0.22726	5.1941	6.9315	1.718	-2.0231	4.8702	-0.67858	3.8987	7.681	6.6542	0.73391	4.5701	5.0597	-4.0131	1.182
2.0634	-1.5582	4.4549	-2.279	6.4157	1.1247	5.9438	5.0665	-6.9519	-0.95468	7.2868	3.5374	5.7521	-1.7052	4.5894	3.4202	1.2196	-0.086712	4.9528	1.8434	5.7399	4.577	-0.3976	4.4521	2.9109	-2.1432	-0.20857	0.72703	7.8725	4.0963	-2.8447	4.6779	7.9098	-1.0103	6.4571	4.5747	4.4764	-4.5523	-0.17634	1.9192	9.442	-2.7566	7.0247	6.1137	-1.9461	4.6137	3.0587	3.3106	-2.5247	-2.7611
7.536	6.046	6.7155	11.353	12.005	8.2529	13.885	11.574	4.9472	13.723	2.1856	8.5403	10.482	5.8057	7.0047	11.078	0.96198	9.4847	5.7166	14.301	7.5411	6.4684	0.0068835	16.909	7.411	8.1954	11.567	12.147	7.8703	8.2132	4.9981	4.8904	6.7291	8.4135	9.8362	2.8415	6.0971	5.6792	5.4103	10.901	12.891	6.4751	12.048	14.487	7.4922	7.7425	11.63	11.638	11.144	12.141
-10.692	-6.3174	-9.6492	-3.6747	-8.5863	-7.5631	-9.1876	-0.81081	-8.6445	1.6396	0.037176	-10.673	-9.2209	-6.0773	-13.181	-6.7808	-4.7352	-1.111	-8.3421	-4.3544	-2.9687	-8.7529	0.37445	-2.4135	1.9273	-8.1572	-6.511	-7.2407	-2.9156	-11.41	-13.084	2.4237	0.62487	-0.31296	-2.4693	-12.319	-6.0342	1.3786	-3.8116	-10.322	-6.7216	-5.2509	-6.9529	-2.2904	2.6398	-3.5604	-9.1027	-9.8061	2.3736	1.0974
1.0525	1.859	-10.68	-2.5752	0.51376	0.28883	-4.0157	0.76686	-3.3812	-3.9018	0.24829	0.57547	0.088865	-2.4837	-7.9118	-0.78631	-6.8462	-2.6593	-8.0202	6.9669	-2.0213	1.6757	0.71495	-4.2419	7.8972	-4.1042	1.6359	-1.4084	-2.8412	-0.73542	1.964	-0.78957	0.14714	-0.23637	-1.8755	3.4267	-3.1541	-0.97107	0.88211	-2.7576	-5.35	5.3015	-2.2701	-2.0618	-3.9832	-2.9561	-5.5894	-4.1974	0.91864	0.82195
-14.613	-15.285	-19.411	-17.901	-19.772	-9.9949	-16.12	-12.705	-10.254	-9.1661	-15.993	-8.5378	-12.231	-18.046	-10.95	-20.156	-19.342	-12.692	-17.134	-11.923	-16.033	-15.013	-13.547	-9.5433	-17.604	-12.115	-15.915	-16.331	-11.961	-9.5222	-11.306	-19.119	-7.9013	-13.44	-18.974	-18.196	-9.3741	-16.002	-12.705	-14.972	-14.082	-17.359	-10.621	-18.444	-15.007	-13.456	-11.096	-10.612	-14.487	-9.5858
-3.2368	6.3078	7.4927	19.292	7.9198	7.155	5.9517	6.7858	0.22638	7.7274	3.7852	9.1938	7.4525	4.2684	9.8158	6.9686	1.0089	9.8518	5.3681	2.2916	10.905	6.2151	-0.098077	9.4139	4.107	2.1914	9.6226	1.558	6.3321	8.4809	0.92232	8.5904	2.6811	5.0077	0.95156	7.9547	8.5527	4.5693	2.8776	5.609	5.6756	10.143	9.6815	8.3487	4.9547	10.346	4.8787	1.3892	7.9803	6.3263
-7.7988	-12.851	-9.5506	-11.075	-11.412	-7.9072	-16.122	-13.869	-9.8147	-7.4843	-10.51	-9.1786	-17.322	-19.328	-10.444	-20.856	-7.842	-9.6547	-17.828	-20.033	-13.717	-14.568	-12.641	-7.1701	-11.878	-12.481	-16.19	-14.704	-8.4006	-20.411	-18.709	-15.707	-14.96	-16.211	-8.881	-14.875	-11.372	-17.587	-10.615	-6.7742	-9.6239	-7.9524	-16.777	-10.509	-21.621	-6.8163	-11.931	-12.548	-10.334	-15.142
-4.4431	-2.9556	4.6431	3.8613	2.1199	1.1778	4.8291	3.9529	0.60758	5.6493	2.2139	4.0083	0.75286	-0.24174	2.2417	4.8949	1.3675	-0.73275	1.1857	7.4091	4.3977	7.261	-2.9466	0.42266	1.9709	-0.091529	0.2602	1.094	-1.1319	-2.1965	1.3945	1.1111	4.5981	-1.9605	1.5395	3.6919	11.645	11.513	-2.0498	0.23812	2.4362	4.4101	-1.7938	-0.80752	1.3282	3.6566	4.3467	1.452	-0.84424	0.13268
8.5179	7.0819	2.4525	5.7132	3.3024	13.043	8.6362	10.708	6.4475	6.7546	10.413	4.8548	3.2404	9.5055	11.786	4.5477	7.6563	9.0101	10.417	6.5895	7.5098	17.339	11.537	3.9158	3.764	8.5926	8.5115	8.8725	11.3	10.475	6.3388	9.4201	13.036	4.4188	11.95	5.2722	6.7701	6.929	6.7251	11.892	9.9262	5.5108	10.467	12.267	3.3766	5.4632	6.8475	6.2181	13.418	7.6421
-9.6352	-14.028	-14.779	-11.71	-15.951	-10.821	-17.639	-6.9424	-10.08	-12.452	-16.068	-9.1542	-12.485	-11.448	-16.602	-11.95	-16.9	-14.999	-6.2202	-10.908	-18.933	-6.8356	-18.206	-16.171	-12.51	-12.759	-15.07	-5.6591	-13.892	-8.4205	-4.8947	-14.605	-9.5161	-12.881	-10.006	-14.709	-19.684	-17.392	-9.9596	-14.983	-15.427	-14.259	-14.595	-5.2268	-10.787	-7.8282	-12.025	-5.1694	-9.8767	-7.983
2.3282	-9.1257	-6.6586	-5.7622	-2.7732	-5.6319	-5.3605	-3.2741	1.3855	3.3459	-11.704	0.17418	1.3464	-7.6333	-2.1421	-6.1292	-9.2566	-6.3524	-0.71515	-6.4387	1.3419	-4.1577	-0.20857	-4.5561	-5.5776	3.2536	3.6819	-2.0465	-0.75872	-2.4727	-6.1161	-4.9363	-5.4115	-7.1635	-0.20033	0.59077	-6.9881	-11.067	-4.44	-13.854	-3.6085	-10.087	-4.1467	-8.6372	-3.2745	-4.9008	-2.9687	-6.3925	-11.11	0.082005
-7.4596	-2.3293	-1.7332	3.0316	-9.4128	-6.1173	-4.6711	-1.9585	2.179	0.59723	-8.4171	-2.9907	-1.3882	-4.787	-1.8744	-3.8019	-3.733	4.4846	-5.1498	-5.5725	-6.6542	-1.27	-1.747	-3.4545	2.3496	1.2374	-3.0154	-2.3474	-2.1439	-1.8855	-1.0449	-3.9028	-2.9087	-2.3968	-3.3573	-7.6791	-5.5261	-5.965	-0.66785	-4.3516	3.2507	2.539	-13.02	-3.1125	-4.2883	-5.2391	1.253	1.5115	-6.5997	-2.3472
-3.7501	-8.0361	-7.2726	-6.5886	0.96578	-5.5184	-3.1233	6.9309	-4.3538	-4.107	-8.4124	0.45829	4.9501	1.627	-5.5418	1.3421	-6.1036	-3.4667	0.4304	-6.4505	-4.9354	-3.5492	-6.5812	-0.7517	2.6181	-0.96022	-2.2322	-2.7614	-3.2419	-3.2186	-2.0919	-3.3093	1.3585	-6.185	-5.6411	-7.6237	-5.3649	-4.1779	0.082143	-2.6488	2.9613	-3.7975	5.0468	-1.2289	-3.6971	-0.82272	-9.3873	-2.5818	-4.0166	-5.3787
-13.569	-6.5238	-12.151	-7.361	-13.117	-7.0834	-10.95	-9.039	-7.7931	-14.611	-6.5481	-1.9076	-9.0367	-7.1504	-6.8107	-7.9381	-8.0188	-5.859	-12.345	-13.335	-10.788	-5.2118	-15.384	-8.0442	-10.628	-12.629	-2.4492	-6.751	-8.1418	-13.583	-11.287	-5.5727	-6.822	2.5528	-10.629	-11.761	-6.455	-8.0193	-5.7236	-11.887	-7.5807	-12.573	-9.9865	-12.176	-1.5094	-14.952	-8.7115	-5.201	-8.3943	-11.204
-15.127	-6.375	-12.228	-9.9652	-9.691	-10.346	-11.815	-8.5872	-5.4404	-11.55	-15.308	-14.277	-15.413	-8.7063	-6.0933	-7.4619	-16.511	-6.0843	-9.6304	-12.519	-14.225	-13.043	-17.74	-10.305	-13.373	-14.134	-18.296	-17.616	-7.3356	-6.726	-7.576	-5.2952	-12.266	-13.376	-8.2828	-13.851	-9.8557	-9.1961	-15.298	-7.3555	-9.1125	-13.125	-10.396	-4.3672	-11.432	-8.3645	-12.47	-9.8486	-12.823	-15.744
-13.919	-3.3289	-13.96	-12.642	-10.896	-13.731	-1.8061	-8.4919	-3.6262	-14.128	-12.009	-12.41	-19.075	-7.2548	-4.43	-6.0389	-16.277	-12.163	-10.943	-13.448	-17.363	-10.373	-19.285	-10.655	-9.6479	-14.393	-12.61	-9.3501	-12.825	-11.073	-6.5175	-5.8575	-8.0055	-12.316	-9.8399	-8.415	2.2975	-7.8635	-20.516	-16.011	-7.1378	-8.3273	-13.109	-7.9448	-10.157	-8.6297	-13.459	-11.218	-6.9435	-8.3321
3.6056	2.8576	0.48326	-2.5667	-3.3042	-6.371	1.5787	0.92583	-5.3203	-2.3294	0.14268	0.54863	-0.92696	7.2478	-3.6624	0.051281	-1.4918	1.5425	6.2474	5.0143	1.5602	4.8414	1.7079	5.243	1.175	3.4368	3.7315	-3.1379	1.6901	-2.8392	0.86139	2.683	7.7626	-2.147	1.5551	3.5611	-0.72076	2.8634	1.2439	2.2071	2.1606	-3.3308	-0.41837	2.1358	3.9059	2.8683	5.4295	4.7458	1.8784	1.5255
-1.8224	2.5328	-2.4454	4.4597	1.3671	-2.693	-3.6439	-4.0502	5.3337	-3.824	-0.42512	-3.804	-3.3909	-4.9477	-4.928	-2.858	3.8096	-2.1308	0.68476	-1.9892	4.3649	0.22164	0.36634	-2.7852	0.86587	-5.0684	-1.1752	-3.8186	-2.3902	4.0065	-0.7661	-6.6403	-3.0143	1.1516	1.1551	0.26477	-0.83407	-1.0901	-9.227	-6.9036	4.2697	-8.6693	-4.6809	-3.0944	-3.8771	-6.9375	-4.5506	2.0495	3.1474	-5.3602
1.5353	-6.0969	-3.766	5.8735	-3.6867	-7.7189	-3.0868	-3.6422	-4.7818	-4.5133	-3.7626	-7.3492	0.56951	-4.456	-8.6809	-1.7187	-2.6868	0.65808	-6.3578	-8.0121	-5.6914	-8.6954	-6.4493	-4.1557	-0.13452	-12.07	-4.4091	-4.8776	-0.92637	-4.3781	-4.5619	-7.0683	-1.6364	2.1287	-4.6677	-6.1242	-10.109	-2.4626	-0.55681	-4.0109	-4.2487	0.66594	2.657	-6.3671	-3.432	-4.4049	-1.9005	-1.6219	-4.6134	-4.8584
-5.2284	-5.6268	-13.592	0.16201	-8.0735	-9.4216	-2.6441	-1.2755	3.6641	-12.01	-5.5134	3.5252	-4.3756	-5.1371	-5.9897	-5.7291	-5.2796	-7.1989	-3.4213	-6.6315	1.3995	-4.8201	-3.6916	-9.3882	-11.165	-1.4543	-2.7511	-10.456	-8.6686	-4.4155	-5.021	-1.6282	-2.5701	-6.2193	-5.2976	-4.5689	-0.54487	-6.8715	-5.4752	0.23607	-12.16	-4.7711	-2.0518	-4.5878	1.9786	-1.513	-5.2112	-5.6437	-7.3163	-9.2951
-6.7103	-13.779	-3.2812	-8.0649	-10.398	-7.0755	-8.2423	-12.297	-8.1968	1.2962	-14.524	-3.7263	-8.0959	-3.4422	-10.848	-8.8488	-2.6779	-11.465	-7.0363	-9.0313	-8.6241	0.48223	-12.826	-10.297	-7.0532	-12.239	-4.8712	-5.3675	-5.3892	-4.2246	-4.855	-11.804	-9.2945	-5.4214	-4.81	-12.168	-17.067	-9.0305	-9.4219	-0.90126	-5.7324	-9.4833	-10.807	-11.436	-11.478	-14.241	-9.7098	-9.3131	-0.1363	-9.9488
-5.8534	-4.3809	-2.8035	-4.4567	-5.6749	-0.7407	-6.6136	1.7485	-9.7465	0.81222	-10.949	0.43788	-7.9485	-5.1423	3.8969	-3.4054	-2.516	-7.1666	-6.9298	-2.9968	-6.6188	-5.4638	-0.021509	-5.037	-1.7648	-2.0764	-6.622	-3.8922	-3.1805	-3.0145	-9.033	-4.9187	-1.6402	-6.5338	-10.847	-8.585	-9.8142	0.38497	-4.2913	0.74324	1.2969	-2.7427	-9.5503	-1.4781	1.4607	-0.34244	-6.4062	-5.3278	-2.2139	-2.1705
4.2704	6.4566	-3.9456	9.9959	2.0515	2.8173	4.9738	1.2464	3.6764	4.4055	2.5369	0.94715	6.3587	-5.7881	-7.6788	5.1723	6.0675	4.8252	4.289	-0.013761	0.79808	-0.65785	3.4618	6.7755	0.47706	5.4231	1.8605	1.2603	7.5616	4.8124	8.6983	4.4512	4.8554	9.2388	-4.0169	4.2987	1.499	-6.035	1.0223	2.6402	-1.5576	3.6335	5.4164	4.6292	5.3161	-2.3906	1.3224	2.152	1.0698	4.5468
11.824	12.582	8.5475	4.9466	9.4225	8.791	9.1943	7.3489	7.7342	12.352	11.627	7.1305	-0.43989	7.0232	16.95	10.608	1.4571	1.3169	11.903	7.5345	8.1801	5.4567	11.896	9.3772	8.442	9.1291	10.77	2.773	6.1713	8.378	9.5837	8.6964	2.2396	10.829	3.1063	15.362	10.509	6.3937	16.425	9.5824	17.15	12.628	12.6	9.6006	16.191	10.319	5.8967	6.3393	0.30717	13.07
1.8468	-6.7271	-6.2901	-0.94615	-8.9254	-3.1433	-8.7723	-0.21362	-4.0441	2.6359	3.8804	-8.5097	-4.3912	-1.3091	1.1702	-7.0163	-2.0252	-0.93201	-1.7486	-2.6381	-0.30444	-3.5368	-7.5358	0.77105	0.76073	-4.9148	-1.1395	-2.3038	-6.3979	-7.9103	-1.1517	3.0242	-4.8872	-1.3124	-1.5319	-6.0423	1.7911	-0.98316	-4.0162	0.66802	0.30439	-4.1541	0.42518	-8.7513	-1.9113	-2.6031	-2.4222	-0.11461	-3.4092	-3.8055
-6.2416	-3.6696	-1.3818	0.26076	-8.1986	-3.6413	-1.4232	-1.671	-3.4158	-1.8832	-2.0821	0.5684	-1.7338	-0.3746	-9.9875	2.0154	0.64732	2.5219	2.9888	0.11673	-5.1938	-2.0861	-1.9489	-0.94996	3.8392	-1.4087	-3.85	-4.8453	-2.2674	-7.5815	-0.084914	-4.4978	0.94567	2.7567	-3.9333	-1.9703	-0.56898	-8.3385	0.21779	-8.4563	-1.0745	-3.3765	-9.2468	-5.5559	-9.6675	-7.2507	-3.9419	-2.8946	-9.5335	-6.2014
-3.5221	1.5416	1.7681	6.1137	5.6953	12.616	11.494	11.3	5.153	2.6066	1.3373	5.8249	0.88089	7.4234	5.2103	7.9816	12.491	4.4105	7.0802	2.0197	7.4915	2.8647	4.5747	3.2873	6.2033	5.9136	6.7199	4.1712	2.3482	3.3717	5.3026	8.9979	7.2062	1.8104	6.6848	1.7626	1.7378	6.856	12.278	4.5435	9.7233	-5.0873	10.678	2.8409	2.0805	5.7853	7.0336	4.8507	-3.5407	3.5833
-11.148	-5.6267	-6.9604	-6.7124	-19.26	-4.82	-5.1438	-2.3665	-15.029	-8.3072	-4.5582	-12.013	-10.285	-3.6789	-12.749	-6.9693	-6.3632	5.4451	-11.993	-8.6255	-4.7883	-13.609	-4.627	-6.577	-7.086	-8.0105	-11.586	-17.891	-2.4203	-6.2378	-9.148	-7.0848	-10.863	-12.742	-5.4041	-3.8967	-6.9156	-5.3148	-9.6198	-8.6858	-10.835	-9.6385	-12.992	-11.719	-10.233	-10.568	-11.194	-7.2247	-5.0014	-9.4449
-12.282	-15.2	-16.971	-3.9327	-14.505	-8.2039	-18.597	-13.719	-10.94	-10.665	-21.033	-16.455	-18.732	-14.066	-12.672	-12.76	-21.749	-12.979	-8.9092	-5.5358	-14.277	-17.004	-10.038	-11.544	-15.525	-14.433	-12.578	-22.042	-15.591	-14.698	-11.928	-18.153	-18.345	-13.822	-12.98	-13.134	-16.337	-15.294	-14.65	-17.401	-15.26	-15.996	-7.2359	-19.617	-19.996	-3.1601	-18.398	-18.897	-10.825	-13.685
15.285	19.525	15.716	6.3244	9.124	7.8977	12.561	11.578	11.45	6.6341	11.312	10.071	9.7353	14.221	11.903	5.9896	6.1264	11.504	12.333	13.949	7.7224	13.495	9.8523	5.0466	7.2369	7.854	10.338	13.872	14.159	14.715	3.5845	10.655	10.921	6.0283	13.983	13.423	7.2746	10.597	3.2767	12.118	12.467	8.2855	5.714	15.319	6.3395	7.9502	3.5541	7.5987	4.7077	2.8563
1.5354	-1.4503	-6.2661	-3.8418	-2.0737	-5.211	-9.799	-2.277	-6.2768	-2.5587	-4.5219	-8.5635	-7.1092	0.34453	1.0506	-5.0859	0.76864	1.9092	-2.2813	1.2981	-10.535	-10.858	0.79994	-6.6906	0.30234	-1.1048	-1.3813	-0.92649	-4.3639	-10.606	-2.4632	2.0939	-8.2633	-1.1566	-6.7508	-4.2393	-3.5043	-7.0291	-6.2808	-9.0754	-6.2646	-4.4819	-7.7185	0.41674	-10.191	-7.9531	-1.3624	-2.7854	-2.4233	-1.533
1.7851	-6.0963	0.79202	1.0092	-2.6213	-0.68349	-4.975	1.3024	-3.4786	-0.06568	-3.5855	-7.7331	-3.2901	1.8291	5.7402	-2.2787	-5.7413	-2.3126	-0.093845	-8.701	-6.7694	4.2108	-3.4018	2.4551	-2.5029	-6.5864	1.6216	-6.2785	-7.9763	4.4733	-1.0199	0.19743	3.1626	-5.0768	-4.6267	-3.9124	0.33245	-9.1479	-5.0212	-1.1088	0.034416	0.84193	-3.0779	2.0279	-0.11456	0.038978	-0.83214	0.52083	-0.21176	3.9598
-10.711	-18.332	-14.373	-16.998	-15.914	-16.558	-7.9199	-15.249	-11.208	-11.29	-11.83	-15.2	-15.389	-10.055	-8.4823	-19.512	-9.4147	-6.1578	-14.793	-11.505	-12.665	-8.3153	-10.15	-12.659	-20.203	-15.647	-7.8977	-9.5841	-12.375	-11.842	-11.571	-15.244	-13.681	-16.081	-19.587	-14.438	-10.721	-8.4314	-15.545	-13.439	-14.612	-12.32	-12.176	-14.875	-9.35	-10.36	-18.378	-14.143	-13.934	-14.904
-1.9109	-5.3204	-1.2705	-1.649	-5.2185	-6.2923	-7.4473	-3.7834	1.1605	-8.2523	-7.4954	-1.867	2.6893	0.55801	-6.6579	-2.2629	-10.9	-7.9018	-9.6449	-7.9576	-7.2151	-1.8765	-5.3417	-2.1206	-4.9022	-4.2234	-0.30973	-0.15024	-8.6099	-5.6275	-0.57603	-1.9538	-9.9175	-5.5623	-6.3817	2.2936	-5.1177	-1.8742	-4.2832	1.29	-3.3928	-4.0389	-4.9977	-3.2958	1.662	-2.9999	-5.1491	0.0537	-2.167	-6.4026
-10.785	-8.7951	-13.535	-7.0154	-11.605	-11.327	-14.539	-7.1774	-6.0455	-8.3281	-13.59	-12.889	-7.8133	-11.518	-3.205	-5.2909	-10.154	-6.0523	-8.4252	-7.5293	-9.3623	-10.97	-5.3737	-9.9292	-6.3665	-5.7363	-14.616	-2.0218	-6.5369	-12.264	-8.1647	-7.9665	-18.571	-12.289	-10.967	-9.3418	-11.888	-6.6469	-8.4003	-13.343	-16.134	-6.6046	-12.511	-3.3811	-8.7283	-7.2711	-4.0476	-8.8113	-4.7156	-10.449
-5.7918	-11.655	-14.823	-13.354	-9.2638	-12.282	-7.9725	-6.6151	-9.9544	-12.564	-11.743	-11.11	-9.739	-13.169	-11.145	-9.7414	-13.976	-12.974	-17.446	-9.928	-12.715	-18.972	-10.826	-11.156	-13.635	-12.002	-8.7783	-7.3801	-8.2328	-5.8588	-10.811	-11.841	-9.369	-14.775	-9.4168	-19.16	-11.865	-13.467	-15.833	-9.093	-6.4868	-6.8156	-10.888	-12.466	-10.193	-11.607	-13.288	-12.93	-12.792	-9.9132
-7.0035	-0.33352	-3.5942	1.9542	-6.4956	0.40776	-2.3401	1.7041	6.1884	1.0971	-6.8245	-1.0418	2.5776	0.83927	-1.8569	-4.2858	-4.1421	-4.7911	2.0696	1.0854	6.5498	-4.0066	1.3639	0.66752	7.5358	-4.084	1.4788	0.36176	2.1771	5.3792	-6.3933	-3.4674	3.5847	-1.8354	3.3051	0.30934	2.294	2.2045	-3.9954	0.16947	6.5773	1.6174	2.4259	2.383	-1.6604	-6.5206	-3.3366	-5.4616	-3.2168	-2.4134
0.87446	5.8776	9.0817	0.012127	5.6564	6.6432	2.5598	2.9805	7.7121	0.82972	0.78755	3.43	5.9108	7.4701	0.74312	4.3013	7.576	0.81358	4.6573	11.971	7.6012	5.5614	5.9486	2.2942	4.9022	2.0974	5.944	4.0923	11.367	7.8449	3.2119	6.505	-6.5447	0.90784	-3.5622	1.3015	1.981	9.2973	9.1879	6.3379	2.9199	0.39234	2.505	3.8938	4.9506	3.5291	0.034892	11.394	4.0691	6.0751
5.2025	4.5825	3.3764	-5.6961	-0.96094	2.3189	0.52511	-1.6754	3.0623	-7.565	3.6608	-4.5563	-6.3745	-1.5539	-3.5499	-3.6855	-4.0142	5.1893	-2.8799	0.2219	0.51313	-6.6547	1.2018	-3.2349	-1.5102	1.6165	-1.1769	4.906	-5.7293	3.7511	1.8027	-3.4723	-2.1337	3.2934	-8.2371	4.0645	-5.2099	-3.245	-1.1216	4.9441	-3.913	-1.5472	1.6925	-12.841	6.2765	-5.9957	0.79838	-2.5642	-2.0955	1.9214
-8.7245	-18.841	-11.814	-14.075	-13.049	-12.526	-11.188	-7.2442	-11.57	-18.078	-12.518	-13.527	-6.4599	-9.0908	-10.015	-7.8509	-12.303	-9.4482	-8.2244	-6.3199	-5.3638	-10.064	-0.49161	-7.0488	-14.971	-8.5117	-6.8953	-4.0049	-15.15	-9.8185	-11.592	-4.4885	-13.831	-17.419	-6.6669	-8.7048	-4.8304	-16.778	-16.273	-9.0502	-8.1838	-17.666	-5.4773	-5.9507	-13.073	-4.1976	-7.8225	-5.4143	-10.586	-8.8053
3.4993	13.706	2.639	3.0777	10.952	7.8718	1.0302	3.8911	6.9039	8.7773	6.6183	4.9012	8.216	3.8102	9.8307	2.7931	5.646	9.272	5.4522	3.589	2.8701	4.1027	6.6247	3.6173	8.165	4.0924	1.1439	13.867	5.0383	5.716	6.2192	10.589	6.9035	4.8514	10.692	1.9415	8.6504	8.0976	3.5057	9.3395	4.0165	-5.0183	5.2205	15.949	11.185	3.3756	7.9574	1.2821	7.7735	3.305
7.2276	6.3695	4.1367	2.0557	2.826	14.541	2.5769	10.623	2.729	-0.21808	3.1104	2.169	-1.4185	2.8196	8.8567	4.2894	6.3346	3.3501	4.4416	2.6964	9.0094	8.5744	6.4713	17.142	5.5493	3.8685	4.0284	2.8342	6.9597	5.1343	6.3264	5.7066	-0.3325	7.4171	4.8787	7.0783	8.1209	1.6257	4.2564	5.1309	0.56222	0.43582	3.8567	7.2786	-6.4525	-3.7893	7.3616	12.165	5.6517	5.8994
-4.9578	-3.2466	-5.6083	-5.2648	-6.071	-4.5962	-9.4193	-6.3844	-2.4244	-0.70703	-6.3711	-2.4141	-5.2053	-2.1299	-9.2148	-1.6317	-2.9232	-7.3877	-7.7908	0.059783	-8.5441	0.58778	-4.4501	-6.3981	-7.2237	-2.7189	-1.3864	-3.8536	-4.3436	-5.2123	-0.67336	-5.383	-4.335	-2.0553	-1.5365	-3.9154	-0.26436	-2.5658	-0.28033	-1.5215	-1.7808	-6.8076	-4.5909	-1.0672	-3.5656	-5.1615	-4.1396	-2.6379	-1.7255	-0.81956
-4.143	-3.5439	-7.639	-5.2224	-11.33	-8.1381	-3.9617	-2.9331	-5.5422	-5.4835	-1.2228	-6.929	-3.6618	-6.299	-5.1591	-5.1437	-3.0118	3.5743	-5.3005	-6.3534	-7.7698	-7.6383	-5.0592	-5.3325	1.5673	0.036215	-1.446	-5.6349	-6.7782	0.14983	0.41981	-1.9536	-0.77955	1.6656	-1.395	-5.7316	-3.6934	0.73124	-3.781	-1.4672	-9.4546	-0.016956	-5.2671	-4.3931	-13.671	-5.3638	-3.8841	-3.9309	-0.85404	-7.6082
1.9019	-4.8376	2.5062	-2.7409	0.30003	2.4582	-4.1277	2.5836	0.082014	-3.5685	4.8137	2.9049	-0.18472	2.2926	0.36202	3.1271	1.5996	3.6408	-1.1116	-6.6977	3.2396	-0.59305	-0.23605	-0.61327	-3.4987	0.23258	-2.2081	-2.892	-1.4003	-5.1394	3.9914	1.5582	4.1796	7.831	-0.6141	-0.42804	1.0937	-7.7073	-0.1247	1.904	-1.0781	-5.9588	-7.2693	2.408	2.2413	-7.1396	-0.072769	0.37092	1.9993	-2.7117
-5.2476	7.9521	-4.6825	5.3957	2.6032	-2.6309	0.55501	-0.51446	-4.5112	1.1256	4.5219	-6.3691	2.3205	-5.5016	1.3236	-1.8194	-0.11517	2.5982	5.7882	1.5229	1.335	1.2332	-0.54807	1.5867	-2.1597	-2.4727	-1.0586	0.45115	8.7148	0.064745	2.711	-0.94125	1.7821	-1.6896	11.328	1.3714	-4.5623	0.93404	-4.3328	-3.0259	-4.1571	0.63121	1.5104	-5.8318	1.5027	-0.94492	4.4965	1.6083	0.48076	3.0032
-5.8316	-0.35655	-3.5175	-5.0454	-8.7095	-1.5701	1.5139	-4.3617	-4.8658	-6.9775	-0.95782	2.5124	2.509	5.0188	-1.53	-1.9811	-4.397	-7.4693	-6.8232	-1.3869	-5.3569	3.3984	3.66	-8.4794	-1.9012	-1.5345	-1.3695	-4.1429	1.5964	-2.3466	2.9513	3.0837	-0.81524	1.4453	-7.7903	-4.3128	-4.101	-5.0929	1.6529	-2.984	-6.9771	-0.62274	-0.66279	-7.0585	2.4815	-3.964	-0.038563	-2.1062	-4.9543	-2.4505
-3.5448	0.033104	6.0111	-6.7047	0.53301	-1.4792	0.34415	-0.499	-0.28855	1.3247	-5.3909	5.1284	7.6952	0.39664	2.5223	4.8169	-2.5317	1.5399	-0.51438	1.5022	4.7999	3.3463	-1.6264	2.2115	2.1853	1.1937	-2.5642	-7.7854	2.6708	-5.0016	-9.3193	-0.12583	-0.60887	2.814	-7.3528	3.9612	-11.066	-1.027	8.0531	-0.42428	0.25573	-4.083	0.80838	-6.6913	2.9189	-2.6985	-2.4742	2.3386	1.9126	5.3562
-19.761	-22.806	-19.973	-19.273	-20.301	-24.202	-19.385	-18.162	-23.248	-18.592	-22.84	-21.522	-25.837	-23.831	-19.292	-21.655	-26.478	-23.766	-26.013	-19.43	-23.896	-17.891	-24.554	-26.804	-21.702	-25.779	-23.87	-24.102	-24.971	-25.081	-25.282	-26.184	-28.551	-26.079	-20.263	-25.445	-25.483	-26.117	-21.05	-15.978	-28.198	-25.748	-21.849	-21.729	-18.322	-21.859	-26.357	-28.584	-22.706	-19.598
0.62107	5.0947	1.2707	3.0136	-4.0545	2.0598	-2.991	6.4663	2.9231	1.7851	-1.81	6.5791	6.3535	-0.38316	1.2	1.0796	2.229	-7.9282	3.9314	-1.0769	5.9967	3.2342	1.381	3.9983	2.117	5.5683	-0.32656	3.9124	-3.4497	4.4927	-0.72647	-3.0432	0.24794	-1.8549	3.1284	1.1755	2.2033	1.5412	-2.9197	2.7006	-4.203	10.254	2.4771	-3.4568	4.7139	1.0505	10.304	6.2868	2.0621	4.9958
-9.2728	-11.571	-6.5913	-9.5668	-11.075	-9.597	-11.822	-11.422	-16.711	-13.39	-8.2506	-10.211	-11.334	-15.629	-17.902	-12.686	-16.791	-12.313	-12.315	-11.219	-9.6271	-9.6878	-16.372	-9.2707	-13.707	-14.462	-10.314	-9.8955	-18.458	-13.497	-14.371	-18.839	-4.5394	-8.6114	-20.923	-10.739	-12.544	-11.539	-12.066	-9.9446	-12.249	-9.4094	-12.953	-11.6	-12.322	-14.591	-12.812	-14.388	-6.5843	-12.254
1.3922	-4.5493	2.9942	2.7106	6.3347	3.9312	1.8881	2.6857	3.9171	-3.6876	0.85849	0.86341	-1.2613	1.0704	5.7523	-0.49832	5.3224	4.6084	0.47264	3.9855	1.3893	3.2095	-0.34252	6.4295	-2.2309	4.7623	0.22383	-1.7733	-1.9174	1.3579	-4.3818	-1.4738	0.83228	2.2523	-3.8448	2.5803	2.7008	6.1311	2.2535	0.96189	-0.51969	-7.2139	1.0722	2.5537	1.3073	8.6755	8.9789	0.89288	0.51618	2.0966
-0.10491	-6.0045	-9.2878	-12.685	-2.8277	-16.326	-12.294	-11.13	-4.7576	-12.091	-12.481	-1.7053	-9.8621	-8.5902	-8.6452	-9.2579	-10.276	-11.366	-13.427	-13.473	-11.493	-4.2218	0.053723	-12.513	-3.5328	-14.365	-16.609	-16.682	-9.8042	-12.366	-6.5911	-9.7146	-13.194	-13.077	-12.764	-14.41	-14.475	-7.5527	-14.604	-4.406	-8.2613	-10.871	-8.5578	-13.828	-15.815	-10.895	-9.5973	-5.764	-7.9589	-9.2837
-18.968	-12.028	-15.446	-16.051	-7.5699	-11.31	-13.54	-10.208	-14.78	-18.414	-12.372	-16.418	-11.779	-11.129	-15.718	-15.87	-12.167	-8.8374	-12.906	-11.871	-12.037	-13.291	-8.9562	-13.015	-6.2134	-16.296	-14.001	-12.536	-1.0309	-14.507	-8.6564	-8.8556	-7.994	-9.6547	-12.95	-14.001	-13.481	-10.257	-14.108	-18.375	-13.35	-12.517	-16.235	-11.39	-9.8538	-15.998	-15.377	-18.495	-13.77	-10.36
-16.691	-9.1484	-11.624	-10.328	-10.328	-20.061	-13.174	-11.427	-15.175	-6.6618	-14.194	-13.087	-16.159	-8.9609	-14.888	-14.356	-14.172	-10.918	-13.242	-9.9726	-20.015	-10.341	-15.13	-14.068	-11.4	-7.9379	-9.4631	-11.037	-11.526	-10.454	-8.0511	-20.633	-9.857	-11.836	-14.924	-11.929	-11.552	-13.658	-17.088	-2.9006	-10.35	-18.537	-9.9413	-14.369	-12.721	-13.672	-19.49	-16.654	-8.4834	-16.832
-2.4573	-0.9375	-0.83031	-0.29036	-2.4386	-0.3869	-2.5458	-8.8404	-3.1413	0.54579	-3.2554	2.9553	-8.5505	-7.6512	-2.2093	-1.3523	1.0773	-4.1137	0.99617	-7.3059	-1.6337	2.9292	-0.13173	-5.3973	-3.0483	-1.0503	-0.62235	-3.1223	-3.8934	-7.3399	1.1665	-2.6819	-0.86288	0.10494	-2.9205	0.33646	-1.6797	-11.806	-5.3421	-7.4278	-5.0624	-3.649	-7.168	-6.9055	-1.3118	-3.6132	-6.2872	-2.1433	-5.6531	-0.82499
-10.62	-7.222	-16.496	-12.06	-10.511	-14.625	-23.179	-3.53	-11.008	-8.9006	-12.846	-14.122	-9.2639	-14.537	-9.4435	-10.196	-11.855	-9.5503	-10.639	-8.9147	-10.699	-20.592	-4.2775	-13.189	-15.064	-14.58	-14.247	-11.295	-15.084	-8.3844	-10.885	-22.606	-8.1072	-12.359	-9.6072	-14.608	-12.824	-11.12	-13.823	-14.114	-10.734	-8.4006	-16.105	-8.669	-12.027	-13.98	-7.0776	-11.191	-8.0202	-13.177
-5.5806	-7.8782	-0.98985	-2.9192	-1.5229	4.9812	-3.9411	0.65532	0.66407	-1.7132	-0.69875	0.99043	-0.066811	1.4996	-3.4315	-2.7432	2.8625	-3.185	1.9694	1.2532	-3.0739	2.2194	-4.9373	-1.4484	1.1379	0.33599	0.13096	-3.1212	-11.7	0.57198	-0.45969	-0.43184	-3.2094	-3.4832	-3.3992	-11.785	-2.1961	-5.2249	-1.8292	-0.30034	-0.32089	2.3556	-1.1614	-0.98845	0.038536	3.0973	-3.0471	-0.76665	-0.22558	-8.5307
-7.1311	1.7337	-1.24	0.96861	5.1167	-8.4957	5.5956	-4.4615	1.5885	1.4909	-7.3369	5.7418	-0.56237	-1.3577	2.0005	2.771	-7.1693	0.51013	-5.6096	-2.4352	-4.4507	2.8561	-6.4672	-1.1258	-0.90482	-4.3511	-1.115	1.4883	2.1666	-0.24936	-1.5727	-0.71109	0.39538	-1.7104	-0.69806	-5.5203	-1.3801	7.3123	2.0903	-3.822	3.85	-5.9047	-4.8883	-2.6549	-1.9665	-1.7714	-8.8988	-1.176	-0.53067	0.77768
13.164	0.32961	4.241	-0.034927	-0.36044	4.6718	4.8345	4.9799	2.6766	8.8779	-3.6173	-0.68117	-5.5219	4.8079	-2.0707	4.0296	-0.011381	-2.6462	3.8359	4.3824	4.6725	7.4636	4.2804	0.57123	3.1742	2.257	7.6947	3.5326	3.7075	-0.91308	3.7855	-0.26046	5.2127	3.35	1.6121	5.6821	3.9837	2.6323	5.3135	-2.9519	5.4304	2.7024	0.70366	-1.2828	5.672	4.7459	5.0925	-0.19002	-1.5071	4.3043
-10.439	-9.892	-10.652	-7.3389	-8.7349	0.048178	-11.539	-11.644	-13.902	-11.135	-10.965	-7.4173	-4.333	-6.4103	-5.0144	-14.485	-12.676	-11.553	-5.1982	-5.2654	-9.9532	-7.2565	-10.87	-6.2376	-6.1569	-4.3944	-5.9568	-8.4439	-9.485	-13.176	-16.834	-3.0243	-7.0242	-7.1	-14.449	-10.553	-7.9183	-6.0642	-11.272	-3.1791	-13.985	-6.5011	-10.114	-5.796	-9.8294	-6.5416	-13.638	-11.747	-9.5389	-7.3108
-1.5714	3.7997	-1.5985	0.16811	0.67478	3.2097	0.15601	7.3377	2.6848	-3.205	-0.53591	-0.9244	5.2551	4.5082	-3.0433	-1.2771	3.5057	0.51265	0.093256	-0.77257	3.5203	-4.1314	5.4516	-0.059402	10.723	3.2729	-3.2745	-1.6025	1.6403	-2.3646	-0.42066	9.1438	-0.4692	3.2773	3.8497	-3.8412	9.6972	1.8718	0.62409	0.20938	-3.8733	-0.25342	2.5355	3.5346	2.5122	5.5434	-3.5929	-2.2451	1.3495	1.3173
-9.6981	-5.3309	-11.053	-7.1774	-1.9934	-6.2614	-7.4497	-5.4998	-12.204	-4.4306	-9.0473	-0.55317	-2.0025	-6.5827	-3.3841	-6.2975	-13.697	-11.98	-6.0069	-12.237	-4.5304	-8.2608	-10.967	-9.7426	-4.7301	-8.9311	-4.5659	-4.8292	-5.4841	-6.7701	-2.5704	-9.7448	-9.1242	-13.218	-2.9309	-10.541	-11.843	-7.7663	-4.8081	-8.501	-12.055	-3.431	-4.1989	-7.8706	-14.526	-7.1563	-14.773	-9.319	-4.1406	-11.684
-12.555	-9.6215	-13.858	-12.19	-15.837	-18.521	-19.729	-12.529	-10.815	-16.442	-18.578	-11.305	-11.455	-11.757	-11.363	-13.734	-13.908	-9.5269	-20.237	-13.919	-12.485	-14.527	-20.976	-22.403	-14.37	-16.917	-6.8895	-12.667	-16.091	-15.614	-15.631	-17.876	-15.357	-11.738	-14.996	-16.842	-6.5217	-14.784	-13.501	-20.399	-11.724	-19.347	-11.539	-15.627	-20.274	-9.4176	-20.979	-12.647	-15.219	-16.095
1.2398	2.4422	4.7811	4.2063	6.1022	-1.7816	8.6447	2.2451	-2.6753	0.87935	2.998	1.8968	1.4384	1.3793	1.3783	3.9088	1.8525	0.80336	3.6637	11.301	-2.2137	3.6463	5.8235	0.25022	5.2395	-2.5702	4.8838	1.755	-5.1583	1.0996	-6.209	3.7194	0.61866	4.9755	2.0402	1.3358	1.7751	4.8024	-0.40463	2.1894	0.0071802	3.2524	-3.5274	-2.0615	-0.47486	-0.78541	-6.6896	1.7219	-0.13412	6.2227
3.9863	8.3639	8.48	1.5613	1.0086	1.5459	-2.5209	2.178	7.0435	-1.2349	2.6858	1.3263	6.0499	1.3728	8.451	0.90701	-2.7342	-3.2971	4.9326	5.4274	1.6187	-1.0125	-0.40796	1.6745	4.6797	-0.44237	2.6196	9.316	5.0452	1.7339	3.684	3.1386	-1.9912	6.3487	1.7719	-1.8993	1.308	-1.9998	5.3463	8.6181	7.1628	4.2191	6.1913	5.1489	6.9605	-4.1718	2.7187	2.1301	0.33315	5.2506
-13.847	-8.5467	-14.292	-7.225	-10.166	-11.616	-12.544	-9.7962	-13.688	-14.086	-11.202	-11.764	-15.579	-11.109	-11.528	-15.942	-13.801	-10.616	-17.669	-15.25	-15.317	-14.364	-11.16	-17.39	-17.036	-18.032	-15.766	-6.6645	-16.388	-5.3247	-10.523	-11.782	-10.428	-10.849	-14.841	-12.673	-13.528	-11.884	-9.7816	-11.754	-7.2609	-7.1974	-10.11	-13.589	-6.8519	-9.9018	-7.5949	-14.705	-14.022	-14.092
-4.3809	-8.7843	-3.6924	-3.9571	-1.9699	-6.6623	-1.3926	-12.469	-3.0357	-6.3185	-5.2727	-3.1829	-6.9878	-6.1395	-5.8299	-8.2708	-5.0445	-6.0526	-10.261	-5.5655	-5.2173	-9.2076	-2.3466	-13.637	-1.9786	0.31598	-10.693	-7.2823	-8.6098	-7.5053	-7.3883	-8.5421	-8.9656	-6.4419	-7.3452	-10.993	1.2006	-6.8013	-1.4074	-10.463	-3.0828	-12.151	-8.5235	-4.5151	-0.50773	-6.2908	-13.989	-3.674	-7.7029	-6.4133
7.5881	8.4666	9.4278	9.7086	7.0735	10.424	8.8844	12.741	8.9594	6.4495	10.215	8.3103	5.4087	11.039	14.079	8.2539	17.998	15.559	9.5058	12.372	13.828	6.3609	13.052	12.31	12.232	11.882	11.881	11.405	9.8802	9.129	4.7323	12.904	7.1904	8.4654	9.1377	13.09	7.0565	9.2467	6.8055	9.4529	8.9504	8.6895	8.8168	7.3846	1.1621	12.651	8.6045	2.4552	8.6687	6.1757
-2.0505	-4.6294	-3.4052	-3.5852	-6.3241	-0.79234	-8.0321	-3.1993	-11.445	-5.408	-4.5216	-0.88299	-3.9308	-4.1781	-2.4166	-4.9832	-4.803	-4.0758	-3.9048	-6.2618	-2.4643	4.1431	-2.8596	-4.6313	-2.8034	-1.7392	6.0034	-4.1668	-3.2391	-3.6245	3.319	-6.163	-2.4211	-1.9271	-5.7089	-5.811	-4.8439	-2.297	0.94979	-10.552	-11.955	-4.2655	-1.6941	-2.5046	1.9252	-6.0641	-1.7016	-3.4042	-5.0757	-3.3857
-10.654	-7.9276	-1.7249	-4.5106	-9.1747	-4.6756	-1.1183	-2.4914	-2.4796	-4.7018	-5.5139	-2.8495	-5.2955	-3.9601	-5.2088	-3.3001	-9.1161	-7.1186	-3.0289	-0.76772	-3.4494	-3.3089	-5.1429	-2.013	-8.2476	-0.80877	1.6527	-9.1459	-3.8658	-6.8115	4.5692	-3.7004	-2.0632	-6.2675	-3.5437	-10.507	2.4737	-0.081017	1.6572	-8.2921	-2.6181	5.0397	-0.64803	-4.779	1.6415	1.4443	-6.8875	1.2627	-6.1338	1.5695
-13.511	-13.94	-11.098	-5.7445	-14.148	-10.119	-8.7239	-13.817	-13.973	-14.275	-16.45	-4.0027	-14.969	-10.086	-13.902	-11.254	-9.3316	-17.928	-8.8714	-15.525	-12.76	-16.523	-16.337	-10.757	-10.198	-12.141	-9.3662	-18.873	-10.577	-11.698	-15.43	-10.411	-17.877	-19.786	-7.6347	-8.8029	-14.39	-10.709	-12.231	-14.702	-14.489	-9.5176	-9.1439	-13.316	-14.77	-18.615	-12.603	-16.671	-15.915	-13.523
3.0582	-6.2585	-1.9836	-0.81175	-1.9412	-3.2824	-5.7494	-5.9995	-5.684	-2.1694	-1.5782	-2.9113	2.3611	-12.306	-4.3019	-6.425	-3.8848	-0.88795	-1.7437	-1.6574	-4.7289	-3.9856	-7.4218	-7.6613	-0.21533	-3.6866	2.3732	-10.053	-3.1649	-6.6227	-3.5202	-7.0782	-5.2338	0.011793	-1.3038	-3.2916	-6.0582	0.032659	-4.8064	-4.792	-2.7329	-2.2459	-3.5403	-1.1964	-7.2261	-5.3927	0.87838	-1.1581	-4.4427	-5.4813
-7.2961	-9.6165	-6.154	-9.5678	-17.216	-10.423	-14.765	-11.622	-11.003	-11.648	-13.536	-17.441	-6.3207	-14.386	-6.5917	-10.676	-7.506	-9.0152	-12.348	-11.132	-13.909	-10.723	-4.8571	-11.089	-16.336	-16.028	-8.3379	-14.664	-11.824	-13.539	-9.5378	-8.0168	-3.4506	-8.1912	-11.251	-17.377	-8.8474	-4.3395	-16.636	-9.7876	-9.3162	-14.861	-11.933	-9.7163	-9.8045	-12.458	-11.286	-8.4076	-7.457	-10.677
-11.171	-12.682	-16.958	-13.525	-10.02	-8.8167	-14.436	-8.956	-4.3817	-11.658	-7.9657	-11.64	-15.915	-3.5185	-10.938	-18.265	-9.1165	-10.237	-12.43	-4.9595	-16.493	-11.664	-10.348	-11.771	-17.615	-9.1725	-11.574	-4.6925	-9.2073	-10.385	-4.5136	-15.156	-8.7522	-15.394	-7.7063	-18.999	-14.17	-18.726	-4.9146	-6.9322	-6.982	-11.092	-4.1137	-8.3316	-10.771	-5.8346	-11.337	-11.659	-18.048	-18.533
-3.678	-3.983	-10.657	-2.2528	-3.7741	-4.5446	-9.2431	-7.9921	-2.9052	-8.5351	-5.8265	-11.624	1.5998	-2.7464	-3.6274	0.89383	-8.0971	-9.3541	-7.5955	-9.8099	-7.2402	-3.8918	-4.4058	-1.6101	-4.0934	-6.8635	-11.262	-7.5726	-13.613	-9.768	-6.2724	-11.011	-9.2412	-8.0764	-0.89103	-5.0477	-10.488	-6.0278	-5.0746	-4.9855	-5.1389	-12.413	-4.9402	-6.7037	-8.2078	-11.913	-4.1874	-11.195	-2.3633	-4.7143
-12.787	-14.41	-10.114	-8.6516	-3.972	-8.9044	-15.267	-15.998	-11.368	-7.1346	-12.722	-15.858	-10.791	-8.0813	-12.086	-12.376	-11.112	-13.811	-9.5367	-8.6237	-15.525	-16.608	-9.7383	-9.4096	-10.373	-8.8967	-17.927	-10.291	-7.6299	-9.7447	-14.387	-11.973	-13.345	-11.953	-21.234	-9.3879	-5.2804	-10.925	-8.6068	-12.949	-9.9737	-13.827	-17.316	-14.926	-3.6883	-12.57	-8.6006	-8.9592	-12.634	-14.227
-5.7346	-1.5747	-1.7584	0.56903	0.025646	3.2409	2.2616	-3.9367	-1.2479	1.059	4.837	-2.9862	2.8666	2.3312	1.7794	-4.1637	1.8459	-4.4053	-3.0844	5.6827	-4.1306	-2.3063	0.43479	0.12905	-2.3781	-1.4548	1.9797	-3.4167	-1.3706	-0.66473	5.4182	1.8592	2.71	-0.92868	-4.6598	-1.139	-1.4943	1.5907	1.667	-7.2493	-3.6763	-0.82462	-0.28277	-0.38746	-0.26151	-0.97414	-1.2223	-4.1784	8.9665	2.0128
-6.6035	-1.4983	2.2899	-3.0914	-4.87	0.14766	-6.1481	-0.90803	-7.4968	5.2285	0.2898	-3.6698	2.521	1.5118	3.7562	-0.73485	-5.4292	2.9523	-5.4507	-2.3164	0.49892	-3.5868	4.1734	-4.8147	-3.7081	0.36315	-0.14532	4.0473	-1.8768	2.3973	-3.1678	-4.2986	-5.899	2.138	-4.9552	-0.40992	1.7863	4.3758	-0.29633	2.0263	-6.282	-6.8409	-3.1494	0.90318	-4.5377	-4.1327	0.47715	-5.5987	-2.144	-1.6703
-15.676	-11.838	-9.9515	-16.31	-14.83	-17.729	-8.3285	-11.996	-13.642	-19.433	-9.2838	-15.184	-9.8554	-11.961	-14.944	-8.3835	-15.614	-14.183	-14.013	-15.329	-14.359	-10.385	-11.84	-4.0512	-14.615	-12.357	-17.916	-9.8554	-11.323	-13.181	-11.685	-17.6	-12.199	-15.127	-16.76	-8.3431	-18.443	-6.8299	-17.552	-17.291	-15.008	-15.107	-3.6651	-7.5765	-4.5194	-13.111	-17.285	-15.314	-11.581	-13.638
-27.73	-23.146	-21.743	-18.249	-25.157	-18.616	-22.718	-24.619	-22.561	-23.377	-23.979	-25.897	-17.507	-18.794	-22.936	-19.058	-21.761	-20.144	-25.476	-21.192	-27.645	-28.028	-22.251	-19.993	-21.007	-21.978	-24.404	-16.5	-22.192	-16.788	-25.708	-20.923	-24.233	-23.803	-18.213	-25.129	-20.819	-19.3	-20.74	-20.737	-29.801	-24.782	-22.64	-26.074	-26.393	-18.752	-19.587	-22.986	-21.376	-19.042
-26.917	-15.639	-28.779	-21.969	-23.52	-25.243	-22.298	-22.142	-21.377	-20.772	-15.247	-26.15	-19.965	-22.871	-21.744	-20.483	-25.666	-23.931	-16.907	-17.036	-26.759	-24.422	-20.299	-14.508	-23.022	-21.411	-16.051	-23.953	-23.196	-14.717	-19.992	-23.818	-22.156	-25.3	-20.547	-12.794	-29.65	-22.328	-21.702	-18.577	-20.964	-23.305	-28.141	-20.186	-24.188	-24.165	-24.513	-17.783	-23.555	-22.601
-0.35727	0.71656	-3.5098	0.50585	-0.92857	-2.0742	-1.044	2.7963	-2.5398	-3.7944	0.075395	-0.8722	1.7869	-6.2989	-2.3396	2.9782	3.8436	-0.32277	-2.3128	0.26508	-0.60247	2.7397	0.21039	1.7436	-2.6567	4.4825	2.9634	-7.7916	-0.53023	-2.6476	1.372	-3.3341	-8.7632	2.3065	-3.3017	2.2442	0.045458	1.8326	1.5296	1.8132	-0.10203	1.1678	0.66623	3.9583	-0.5272	-5.4181	-6.8329	-2.1714	-4.9978	-3.2804
-8.7664	-10.659	-12.955	-12.87	-7.4427	-11.568	-6.3597	-11.662	-7.4942	-7.2272	-7.5802	-15.359	-14.612	-9.6116	-14.148	-9.7462	-12.213	-15.737	-10.438	-11.97	-9.1283	-8.7057	-17.812	-8.3836	-17.754	-10.059	-12.773	-12.912	-9.029	-9.764	-2.4349	-7.6439	-10.494	-13.248	-9.7731	-14.466	-10.788	-6.6188	-10.224	-12.246	-13.491	-15.216	-16.131	-11.023	-12.294	-15.082	-10.125	-8.2472	-11.909	-13.465
-14.303	-14.26	-19.538	-18.124	-15.108	-6.455	-12.66	-11.991	-13.01	-10.16	-15.991	-14.271	-7.259	-13.765	-8.4509	-11.237	-14.172	-9.6054	-18.9	-8.661	-18.725	-10.628	-7.7504	-18.038	-16.681	-17.498	-18.68	-13.09	-14.862	-14.791	-17.882	-16.156	-11.197	-10.738	-13.271	-18.668	-11.753	-7.6158	-12.12	-17.575	-16.633	-9.9193	-13.442	-7.8616	-12.952	-13.302	-9.6714	-12.288	-12.766	-14.647
2.6422	0.99928	5.9991	-0.43407	1.4409	-1.5093	2.8787	4.2826	5.1932	1.0348	4.7672	0.6473	4.0949	0.48653	3.4945	-1.1563	0.91253	5.0391	2.8653	3.9832	1.2056	1.5432	-2.7166	5.1265	-0.14604	4.4827	-1.774	-2.6474	1.5942	5.7568	4.7535	1.5171	-2.6658	2.9805	1.1347	-6.0833	0.85072	2.8667	-3.5812	3.1813	1.0451	5.5954	7.0032	-0.58662	9.6834	2.0832	-3.1227	2.1209	9.6356	3.9747
-11.012	-17.04	-7.7438	-15.21	-12.784	-16.815	-11.078	-11.007	-12.793	-10.765	-7.328	-9.6443	-11.393	-8.3128	-11.506	-7.0175	-7.9408	-8.2982	-6.9123	-15.244	-10.759	-9.4586	-6.1236	-10.862	-14.189	-15.504	-16.779	-17.375	-15.037	-9.8623	-18.499	-12.691	-10.56	-6.4377	-10.118	-12.877	-12.102	-4.9716	-9.9318	-15.168	-12.64	-17.491	-10.252	-13.619	-11.493	-10.438	-13.466	-12.735	-11.195	-9.1234
5.5107	6.5976	-3.7026	-5.1274	-5.6552	0.10582	-1.896	3.0589	-0.085797	2.198	0.89205	3.8209	-4.5895	2.166	-1.9314	4.0543	-3.5017	-2.1379	1.2406	1.8779	0.17894	-4.7802	-0.60398	1.2474	1.7884	-3.0555	-3.3948	-1.2982	-0.83595	3.8928	-1.0817	5.7046	1.7157	-4.7343	7.0916	-2.8556	2.8026	-0.84897	-5.767	4.271	-0.96719	1.1709	-6.1616	7.3495	3.8034	0.78805	1.4593	-10.606	-0.89285	5.6099
4.38	-3.1502	2.1923	-5.9555	-0.048577	1.0351	0.32188	6.7517	4.0833	-1.4122	0.69066	-3.8649	1.2762	4.763	-1.3187	-4.2349	-0.52274	1.2997	3.1436	0.49114	-1.5263	-4.6417	-5.8377	1.3162	-0.95814	2.2348	-2.7146	-8.1432	1.024	-3.5879	6.2291	0.9197	-4.6776	3.3723	-6.6071	1.0605	-1.1091	5.4589	0.35352	-0.98581	-3.2913	0.57947	4.969	-0.95369	-0.35974	-2.4473	-0.23034	-0.99375	-0.85922	1.2097
-10.145	-12.181	-7.1528	-13.269	-15.329	-9.2257	-8.5977	-9.31	-8.7004	-6.2526	-5.1425	-13.432	-11.297	-12.678	-9.3802	-5.8027	-12.168	-7.9419	-8.0112	-7.0904	-12.059	-12.131	-7.0646	-12.852	-6.9007	-8.9285	-11.082	-6.8632	-7.9844	-10.968	-7.766	-7.4346	-10.929	-2.1897	-11.507	-9.8704	-9.225	-11.166	-8.2768	-16.347	-12.255	-14.318	-10.284	-9.6858	-16.28	-8.9246	-5.577	-7.1676	-7.6179	-9.4441
-1.8442	1.4602	-1.5914	-3.183	-1.4237	-6.3391	-7.8025	-0.63809	-5.6932	-8.9001	-3.8539	1.6551	0.43269	-5.2206	-7.5869	0.013167	2.682	1.3335	-4.6787	1.0391	-3.783	-0.72411	-3.1942	-6.4674	-1.6156	-7.3391	-7.7447	-5.9014	-11.032	3.0953	-8.8125	-7.3202	-1.1975	-7.8901	-3.019	-3.1972	0.68407	-1.7512	-6.1342	-3.8871	0.77451	-1.8378	-3.474	0.045827	-1.9241	-4.2208	-2.7378	-4.1571	-3.3777	-2.3608
2.1353	-0.54712	1.0312	-5.1791	-0.61697	-4.1082	3.7902	-5.3766	-4.0942	-2.0881	-1.6578	-2.1235	4.4839	-2.7635	-0.68106	-0.92319	-7.1307	-0.011238	-5.0448	-0.20785	-9.0414	-4.8058	-7.0299	3.1418	0.21273	-2.2228	-3.6686	-10.204	-7.6157	-4.3821	0.9386	3.1167	-5.6898	-3.2344	-5.8141	1.7175	3.8768	-7.5655	2.8271	-9.7369	-3.3108	-1.722	3.9957	-2.6369	-5.3211	2.1512	-0.91309	-4.7395	-3.2624	0.92504
-2.3788	-7.8519	-1.7428	-3.2913	1.204	0.95023	-1.0366	4.9035	-0.46305	0.99595	-9.1939	-0.15146	-7.0112	-0.29485	-5.0266	1.7212	-2.8881	-0.86212	-4.9332	1.9121	5.8568	-0.33172	-2.1577	-2.9618	-4.7333	-4.3393	-8.566	-2.1572	-4.5872	1.9373	0.02456	-4.1784	-3.6242	-4.5604	-8.3682	-3.6991	-10.951	-4.5583	0.054377	-2.9583	-4.2259	-6.8694	-0.20379	0.6207	-4.5808	-2.5984	-8.5925	1.1317	3.3959	-6.7216
-8.5004	-7.9347	-1.447	-3.919	-8.7754	-3.602	-5.2434	-1.1595	-11.069	-3.3816	-1.0442	-7.7898	-14.567	-3.844	-2.337	-8.7572	-4.0116	-3.511	-8.5087	-1.3474	-8.449	-11.351	-6.888	1.0738	-5.5198	-1.2695	-8.1416	-8.0606	-6.0033	-10.846	1.0617	-2.6278	-3.2254	0.50177	-4.4198	2.2534	-7.1604	-9.6393	-6.057	-4.6316	-7.2454	-3.8265	-9.4442	-4.8456	-2.5405	-0.26231	-6.9501	-6.608	-11.862	1.0343
16.423	10.691	5.6128	9.0262	1.4998	9.9442	5.5448	7.9717	9.0523	2.0918	9.1739	13.463	16.584	7.4759	9.4493	6.6157	14.989	6.0498	5.8849	8.562	12.411	10.413	7.2795	9.1102	14.096	8.8267	11.362	9.8363	10.619	9.1949	10.209	2.2302	11.137	10.703	11.044	6.3562	6.6371	6.1678	6.9449	6.63	6.6149	11.29	7.2674	7.3081	7.6847	15.246	3.9846	6.0029	13.339	7.1924
3.721	3.3431	3.8483	2.6033	4.1957	10.185	8.6637	3.7185	8.0632	9.5656	8.6134	3.4903	8.8163	1.7923	-3.2077	8.8713	4.6959	5.1054	-2.3548	-0.39223	5.2798	6.5624	4.3028	1.8409	0.67904	12.53	2.2089	7.2933	6.0375	3.3403	8.3084	10.791	6.6658	7.9598	7.193	1.6268	4.7963	5.807	0.19723	12.418	7.6192	4.5976	7.3115	10.885	12.463	0.48485	5.6002	4.8971	0.92691	3.2574
7.223	11.77	6.6984	6.8728	6.068	3.9326	6.9754	1.5762	12.361	7.983	3.4702	6.1906	10.196	5.3461	9.5391	7.9257	7.8923	3.0898	11.74	8.7543	2.2995	0.76785	8.6453	3.2058	7.6658	7.2488	5.6103	16.865	7.5701	2.8162	6.2353	7.4521	7.7781	4.5926	6.5859	11.366	-2.362	2.8968	7.783	6.9944	7.9083	3.625	9.4046	4.7862	7.4028	11.124	5.3829	8.7299	7.7206	-0.46342
-3.0705	-1.2977	-7.6404	-7.5465	-2.8877	4.5206	-12.498	-10.686	-2.9268	-2.1537	-2.1099	-10.256	-6.1977	-2.5604	-6.6653	-10.39	1.5323	-4.2604	-10.199	-9.159	-8.3674	-2.6384	-0.12538	-9.4937	-4.8384	-3.241	-8.1251	-6.4303	-6.2745	-8.0262	-0.10269	-5.4069	-3.503	-9.3467	-0.78185	5.1524	-6.9755	0.31339	-3.3454	-4.0159	-4.4241	-4.5813	-7.2273	-8.1496	-6.621	-5.0262	-10.253	-2.9704	-5.6202	-4.6239
-12.427	-7.7523	-13.388	-12.75	-11.37	-18.897	-17.169	-8.6954	-10.57	-11.891	-11.481	-11.619	-9.8787	-16.45	-13.508	-9.7288	-15.474	-18.158	-6.1337	-10.785	-15.338	-11.884	-12.674	-8.7689	-18.714	-11.932	-10.544	-16.376	-5.9798	-7.2025	-15.45	-16.122	-19.781	-13.671	-19.078	-18.277	-9.6091	-16.466	-10.838	-17.828	-13.373	-15.972	-20.843	-17.13	-11.962	-13.585	-12.554	-11.466	-13.296	-9.2508
-7.1023	-2.7163	-3.2146	-2.5611	-2.022	-2.568	-5.6875	-10.043	-5.6957	-3.7134	-2.0386	-6.0104	0.33787	-0.84698	-4.9453	-2.7569	-11.889	-5.3078	-2.5817	-3.247	-7.6863	-6.1251	-4.927	-0.69664	-2.2976	-9.0112	-5.5307	-7.8199	-9.0791	-5.7906	-2.446	-1.9431	-6.1881	-0.55906	-10.872	-5.7331	-2.2508	-9.3117	-8.9055	-2.0742	-6.8925	-4.4428	-5.2972	-7.1271	-4.376	-0.41829	-1.3914	-4.9775	-4.286	-6.1655
-17.179	-12.422	-7.2772	-15.549	-14.965	-13.114	-13.689	-14.686	-12.209	-14.792	-16.257	-9.9349	-15.497	-19.804	-15.044	-14.229	-5.7111	-10.807	-10.063	-9.3295	-18.83	-9.6828	-12.622	-13.821	-10.907	-15.604	-10.759	-10.952	-10.723	-8.6405	-13.631	-12.331	-7.3051	-10.835	-8.3904	-10.996	-14.249	-13.339	-14.623	-12.992	-12.63	-14.942	-16.239	-13.316	-13.294	-16.563	-9.6118	-12.714	-12.796	-13.853
-0.39998	-8.1953	0.4654	1.0901	2.7641	-2.1877	-2.6221	1.1156	3.0547	-0.89423	1.0324	-5.2676	-3.7708	-3.9797	-4.3304	0.053491	-2.5832	-5.3817	-4.8589	-2.179	-5.319	-5.2349	-3.6133	-5.3794	-3.6912	-9.9953	-6.27	-6.796	1.1645	-8.4756	-1.7126	-1.8728	-3.1618	-7.9054	-6.2617	-5.2747	3.8414	-3.8723	1.6876	5.9817	-1.2833	-5.0129	-0.70492	-3.4808	2.4188	-9.5693	-8.6292	-2.766	-7.2994	-7.5292
-13.622	-23.31	-21.392	-18.506	-19.156	-25.326	-15.553	-22.614	-19.797	-12.93	-29.853	-23.468	-16.764	-22.824	-25.272	-20.018	-16.972	-16.787	-19.488	-20.037	-25.769	-13.946	-20.225	-24.476	-16.463	-22.718	-16.396	-21.856	-22.143	-17.896	-17.576	-23.54	-22.849	-23.886	-14.334	-19.204	-21.162	-13.35	-20.409	-26.197	-23.734	-19.417	-20.008	-20.654	-19.655	-20.334	-17.703	-21.871	-23.174	-20.817
-11.498	-6.6531	-4.4992	-6.5715	-12.077	-8.0307	-11.445	-15.613	-18.597	-12.736	-10.521	-4.9681	-9.916	-8.9408	-12.918	-7.5347	-4.1857	-13.408	-8.6263	-11.668	-14.527	-8.4004	-18.729	-12.125	-11.85	-10.263	-12.729	-9.9288	-6.9619	-11.104	-13.192	-13.487	-5.0802	-10.643	-8.2295	-10.44	-6.5812	-19.641	-11.999	-8.0197	-15.283	-9.4405	-17.027	-11.779	-12.325	-15.481	-7.2013	-8.9313	-13.873	-13.451
8.7136	6.8987	6.4078	7.688	4.7416	4.489	5.0851	8.2982	11.331	10.428	5.237	13.341	10.151	7.8766	2.9681	15.551	3.4144	7.3589	5.0363	11.124	8.4366	3.8088	9.3628	9.1403	10.792	4.9411	7.9908	9.7522	2.8127	4.0021	9.2101	3.1964	7.6821	5.36	10.013	6.925	11.458	13.516	3.8114	8.8841	5.3158	14.282	2.7616	3.4134	5.3114	9.6395	7.1284	6.4352	3.5914	5.0877
-29.537	-21.79	-25.757	-19.455	-20.986	-21.402	-29.782	-28.477	-23.49	-23.777	-23.206	-23.426	-26.537	-25.564	-18.97	-23.103	-22.758	-20.01	-17.016	-24.744	-22.1	-13.898	-17.818	-31.527	-29.614	-22.047	-28.217	-21.999	-24.086	-20.221	-25.773	-24.948	-25.298	-21.541	-20.216	-21.726	-20.727	-26.693	-23.518	-21.023	-27.763	-25.786	-25.394	-19.313	-25.096	-18.072	-20.891	-19.776	-17.689	-25.249
-7.6159	-7.7726	-12.879	-13.614	-15.783	-15.658	-8.2586	-9.8979	-10.63	-12.204	-2.6641	-17.146	-15.455	-5.6864	-9.8384	-12.902	-11.114	-11.515	-7.3075	-13.134	-6.7919	-7.7035	-5.7556	-14.086	-16.513	-11.112	-9.2758	-16.864	-4.975	-6.1478	-9.672	-11.52	-12.737	-15.926	-17.32	-10.156	-7.3757	-10.596	-9.5186	-3.2125	-17.767	-8.5336	-7.7735	-12.874	-10.811	-10.38	-16.43	-18.973	-11.453	-11.337
-15.332	-15.228	-20.481	-17.348	-11.08	-12.478	-15.257	-9.689	-8.6676	-2.5542	-15.888	-5.8681	-19.181	-11.645	-17.371	-16.207	-17.086	-19.208	-5.0644	-14.865	-11.078	-11.449	-17.648	-12.522	-15.324	-14.338	-15.146	-11.48	-13.887	-14.631	-12.532	-7.6266	-22.241	-13.604	-12.865	-10.853	-16.041	-13.198	-9.2831	-12.491	-18.837	-16.211	-13.762	-12.872	-8.6069	-4.9215	-22.745	-9.9721	-16.477	-17.73
14.094	8.8426	11.614	11.586	13.266	5.3784	6.3949	8.258	8.5932	6.1253	11.984	12.551	6.2849	7.2342	5.2904	4.2011	11.292	7.8875	6.2155	9.7924	12.526	15.362	9.8019	12.08	6.4611	13.006	14.646	11.319	7.9456	7.8101	5.5828	13.496	13.987	12.417	10.183	16.192	4.8845	11.881	12.665	2.0688	6.5737	11.442	9.0964	15.599	4.0277	10.04	12.611	9.3926	16.56	9.133
-11.727	-7.4813	-6.5618	-13.966	-8.6607	-12.085	-12.096	-11.279	-11.552	-6.9497	-10.034	-11.433	-10.397	-14.453	-12.343	-10.848	-9.7386	-12.175	-16.142	-11.183	-15.601	-2.8077	-9.4826	-5.9454	-3.3293	-8.6715	-12.987	-9.0277	-12.433	-12.908	-13.232	-11.266	-9.5178	-15.436	-10.44	-13.479	-8.5139	-11.088	-14.594	-9.6845	-12.97	-10.471	-10.314	-7.7699	-11.063	-9.5454	-10.396	-3.7034	-10.661	-10.98
-1.4161	-10.072	-5.2288	-0.6024	2.7539	-2.5715	-4.5663	0.74927	-5.5597	-10.963	-1.9363	-4.1562	-1.3319	3.0579	0.075016	-8.3199	-10.313	-7.1491	-5.3982	-0.28159	-0.49591	-3.9697	-1.1386	4.643	-6.4355	-2.9119	0.47562	-7.4585	-1.7492	-3.7363	4.8996	-5.3209	-6.6588	-1.8905	-2.7847	-0.29125	-6.1714	-6.0421	-0.87722	-3.776	-8.389	-3.1498	2.1954	-2.7101	-6.6119	-4.3964	-9.8317	1.0597	-4.8354	-4.6438
4.0138	9.9355	10.727	5.9919	15.025	11.313	8.2925	6.6937	7.2301	11.729	11.265	10.002	11.771	7.1528	5.9571	11.947	8.4133	12.271	11.684	8.5151	9.7473	12.419	11.415	12.811	13.278	-0.12143	22.011	9.1033	15.465	9.4037	14.216	8.9423	7.2077	8.0363	8.3834	8.0104	10.31	9.4565	13.259	9.8409	9.9334	11.179	7.929	12.36	8.0872	10.071	5.5314	8.6184	5.3595	10.081
-12.156	-16.765	-13.378	-16.691	-17.893	-16.941	-17.429	-17.981	-16.271	-17.361	-13.864	-10.474	-19.507	-11.11	-16.963	-7.0106	-13.298	-7.2965	-9.6156	-9.3366	-13.167	-11.688	-13.993	-15.495	-14.164	-15.359	-5.173	-14.34	-18.396	-18.815	-15.437	-18.886	-9.4093	-20.197	-18.821	-15.009	-21.08	-15.184	-17.825	-11.205	-15.823	-11.707	-18.379	-10.735	-14.225	-17.693	-11.435	-17.581	-17.638	-7.2864
-13.479	-14.753	-13.547	-17.781	-14.673	-13.057	-13.207	-10.142	-13.624	-10.013	-7.4425	-17.881	-9.9434	-20.615	-21.152	-11.611	-12.173	-11.495	-11.866	-7.6305	-13.169	-10.103	-9.7902	-14.571	-13.752	-14.655	-11.259	-14.603	-8.4465	-17.54	-11.375	-16.936	-14.703	-6.3998	-7.6561	-7.0197	-13.549	-13.638	-18.395	-13.37	-14.466	-8.1245	-17.009	-7.7583	-7.8759	-15.797	-14.166	-14.993	-18.75	-19.257
-11.345	-6.8303	-7.7324	-14.908	-14.215	-15.873	-9.2576	-8.3486	-13.422	-11.731	-16.798	-17.12	-8.9597	-11.489	-12.169	-12.075	-13.55	-10.26	-14.551	-7.0658	-13.474	-12.44	-13.876	-9.3255	-13.316	-11.424	-12.401	-12.059	-8.684	-13.705	-14.231	-11.228	-8.9924	-10.098	-11.074	-8.1663	-11.317	-15.373	-12.319	-11.408	-7.4633	-8.4066	-12.446	-8.4438	-12.644	-12.223	-10.921	-11.356	-10.069	-10.066
-12.572	-9.103	-10.882	-19.935	-9.6713	-11.632	-6.4211	-16.304	-6.4437	-12.571	-11.157	-12.049	-14.067	-16.269	-17.035	-19.739	-21.336	-14.81	-15.191	-9.7774	-14.568	-13.924	-12.592	-10.23	-13.715	-9.7353	-21.731	-24.031	-14.551	-10.614	-14.732	-6.9675	-19.262	-15.272	-17.055	-14.588	-15.112	-12.515	-20.213	-17.738	-13.127	-10.79	-11.006	-10.536	-16.763	-14.83	-11.519	-13.684	-12.17	-15.632
-4.1974	-5.3907	-8.5209	-6.3022	-5.7836	-2.5032	-9.4959	-3.5028	-4.8563	0.72047	0.0062702	-11.185	-6.6359	-7.0523	-5.9922	-3.063	-6.5863	-7.6993	-1.5367	-3.8378	-5.733	-8.4608	-0.69052	-11.682	-1.8378	-5.2905	-0.63268	-8.2206	-4.0459	-5.1379	-0.35012	-5.7369	-14.264	-2.2531	-6.228	-7.9887	-9.187	-7.8356	-3.8195	-1.7709	-5.0407	-6.6926	-7.25	-7.3161	-4.4815	-1.0643	-5.678	-6.8711	-2.3934	-6.5813
-7.3281	-7.5244	-1.8898	-15.31	-16.373	-7.4745	-6.1702	-12.161	-10.066	-11.042	-17.05	-15.94	-7.7591	-11.158	-16.541	-8.3495	1.0091	-4.1423	-11.207	-4.7838	-13.919	-9.6585	-10.65	-8.2186	-9.8108	0.03052	-10.53	-13.379	-6.6332	-12.438	-6.6179	-9.3855	-10.44	-11.778	-13.512	-11.126	-12.301	-13.608	-12.322	-12.237	-9.8092	-10.18	-12.152	-5.4832	-13.348	-16.81	-7.8778	-12.752	-11.555	-14.422
2.3629	-3.9875	-2.2584	1.2474	-5.8362	6.1759	3.6664	-2.5021	1.2408	2.9628	-1.3029	-0.12983	-4.1598	1.7945	-3.0307	-2.3371	-9.322	-2.0613	13.078	2.8699	2.866	1.8819	-2.8481	1.6336	2.0005	-2.1307	1.1028	1.5527	1.5896	-0.87421	2.8037	8.483	7.81	0.88209	-5.2178	5.2929	7.8227	1.1566	0.80914	2.7049	5.1008	6.4521	-1.2091	-0.037857	-2.9625	0.29888	-2.8052	-0.14926	5.4952	6.426
17.025	14.564	12.816	11.054	12.508	9.3356	4.4012	12.981	5.1397	12.663	11.039	10.552	12.322	10.442	16.244	10.022	7.8465	9.3697	7.5702	8.1344	7.8847	15.795	10.294	5.5228	4.8524	9.9921	10.859	9.3673	7.9466	7.8478	9.5567	20.296	8.422	10.094	8.1359	15.937	8.9075	10.237	11.789	12.083	5.7702	7.2916	13.073	13.055	14.695	10.002	14.463	9.0612	8.2399	13.825
-14.971	-9.4356	-11.346	-13.24	-12.107	-15.901	-7.2518	-8.8151	-11.418	-11.511	-2.3166	-11.396	-10.392	-10.772	-12.808	-15.734	-11.52	-10.603	-8.8348	-11.228	-12.123	-18.56	-10.984	-9.6842	-15.48	-9.9849	-18.248	-8.8004	-11.279	-10.9	-10.761	-6.5385	-20.794	-4.061	-13.649	-18.162	-12.512	-11.216	-15.371	-17.067	-5.9821	-20.88	-15.544	-15.537	-13.091	-6.8359	-14.426	-8.3282	-8.425	-13.195
-1.0133	1.2931	6.1794	2.9448	-1.1805	0.95131	-3.4704	1.1957	-0.7986	-3.6001	-3.3339	-0.95378	-3.646	-4.4981	1.6808	7.1162	-2.4582	-0.25376	4.1218	3.5836	-6.3017	5.5501	-4.8654	-3.9038	0.092635	0.61486	2.9306	4.7894	4.8766	-0.83098	-0.81262	-1.8074	0.3642	2.1433	0.50478	2.3731	0.95702	6.4589	-6.6022	3.4879	2.0301	5.0602	0.6114	-3.5533	0.64784	0.49536	-6.8166	5.7058	-0.9568	5.8452
1.4143	-2.9667	-4.3442	-3.5775	-1.289	2.2989	-1.564	-1.0586	1.431	-0.52879	-0.47585	-4.918	-2.1449	6.4394	2.0526	1.0349	-6.9915	1.0242	1.4729	2.802	-3.3907	-0.41573	0.96463	4.7842	-1.9688	-5.5383	3.817	-0.53953	-2.6253	-2.4658	-6.2548	-4.0445	-1.8698	-4.4899	-1.725	-7.3937	-1.6692	-6.9058	0.26283	0.44268	-1.3044	3.0255	-2.7259	-0.6593	0.87061	1.8828	-2.6129	-6.1505	0.52066	3.2044
-3.4301	-1.2742	-4.5661	-4.928	0.80062	-4.3621	-0.23978	-6.3371	0.85247	-2.2724	-3.4286	-2.2816	-0.9	-5.0465	-4.0762	-0.40384	-1.0277	-4.746	-4.9396	-1.6935	3.2123	-3.5611	-3.8154	-6.5739	-2.1264	0.24085	0.33808	2.9636	-1.3448	-7.0094	-6.0203	-1.773	-5.2878	0.095467	2.6551	-7.6157	-4.093	4.6083	-2.8526	-2.6835	-5.6541	-4.0676	-4.6967	0.37608	-2.6829	-4.8438	-8.6381	-7.0101	-4.6282	-3.0919
-12.094	-10.855	-11.351	-12.079	-0.3983	-16.145	-7.9039	-6.4495	-7.6363	-9.0276	-1.827	-8.2603	-16.21	-8.4781	-6.8782	-9.2981	-9.4973	-12.682	-3.4786	-12.404	-12.872	-7.9915	-7.2599	-6.9216	-9.8603	-17.721	-13.942	-13.045	-6.4462	-12.082	-10.754	-7.4649	-5.036	-9.2928	-8.0525	-6.6172	-12.597	0.74428	-1.1244	-11.319	-7.9374	-5.238	-9.5504	-4.9067	-14.273	-8.6473	-9.2409	-9.1023	-5.7471	-8.5366
-21.416	-13.599	-19.257	-11.402	-8.9461	-11.408	-14.474	-16.292	-16.669	-10.831	-15.73	-20.299	-13.349	-12.825	-15.932	-16.171	-16.939	-19.75	-11.499	-9.9019	-14.667	-12.527	-14.566	-14.739	-11.502	-11.688	-13.484	-15.13	-13.656	-16.321	-15.381	-5.8607	-11.826	-15.677	-14.645	-14.013	-14.991	-9.4517	-13.728	-11.416	-12.254	-14.722	-12.105	-13.339	-13.859	-13.679	-13.619	-17.577	-10.615	-3.9529
-0.43963	3.2355	6.0222	-0.35111	-3.1796	4.9481	-2.5468	-0.32307	3.6175	2.512	6.7081	1.2369	1.7589	4.4293	9.9699	10.383	4.2475	-0.12102	1.4645	1.5664	6.4712	2.0291	3.2787	7.2904	-0.55055	7.1244	-1.8649	6.7656	1.8183	0.20476	-3.3965	3.3916	9.6505	1.2922	2.7597	-4.9366	0.35806	5.1958	-2.9951	-1.6101	-2.0344	8.8344	-3.2355	2.6022	5.8892	1.8782	2.8498	-3.0088	-0.61863	2.8492
-0.64885	-2.9166	-2.9688	4.6537	-2.3018	0.32544	3.0151	-2.5407	-0.91522	-3.4277	7.2955	0.038848	-2.7885	-6.0821	-4.3122	-0.52384	-2.9609	-2.0958	-9.0951	-6.9216	2.9633	-2.3878	-7.3072	-0.19481	-2.1627	1.9888	-0.57179	6.6881	-0.37396	-3.414	-4.1956	-3.6842	-2.719	-3.7041	-10.394	-6.1175	-4.4503	-4.8681	-1.2583	-5.5242	-1.8838	-5.7577	-6.9069	0.39259	-3.2224	-2.9905	-1.5337	-2.8637	5.6783	-3.9938
3.7948	-1.1375	1.4486	0.42011	-6.0671	6.2524	3.0057	-2.9634	-6.2317	-5.5024	6.7971	-1.6484	-5.151	-1.6729	1.1081	-1.9665	0.1654	4.1065	-4.9984	-3.4	-3.2591	2.8378	1.8234	-0.98109	-1.7721	-2.4616	1.0242	3.6541	-3.1765	-2.2922	-5.3716	-0.10642	-5.7032	-2.5666	3.519	-1.7613	5.5341	-4.3686	-7.4766	-0.21138	5.6465	-3.6709	-0.51464	-3.3791	-1.1473	-3.1482	-3.0656	-6.3722	-3.4295	1.0973
0.20202	-9.6354	-11.191	-7.0267	-4.2923	-7.6808	-6.8778	-2.5667	-14.998	-1.9354	-5.4919	-3.7012	-5.6896	-10.475	-11.238	-11.116	-5.5845	-2.1333	-8.2235	-10.672	-0.57459	-1.9324	-3.3059	-6.9244	-7.8728	-11.581	-4.3065	-8.2137	-4.2918	-6.5773	-5.9121	-5.8191	-5.0801	-6.1657	-9.2922	-13.03	-7.6124	-10.287	-1.843	0.079343	-6.9813	-12.519	-8.2442	-6.1611	-9.764	-0.2649	-5.0255	-6.4449	-12.7	-2.1022
3.2813	-2.3842	1.2773	-0.9146	-0.32948	4.4186	2.6399	-6.4151	-0.87062	-5.524	4.5972	-5.4046	-9.0089	-0.79591	-0.42767	-4.1287	2.0677	5.4608	-1.0514	1.3844	-0.84948	-7.4513	2.1581	7.0902	5.6758	0.83153	8.7672	-2.5629	1.2346	-0.39996	2.8552	-4.136	-5.7191	0.2527	5.9168	-2.8864	1.883	7.5004	-3.8798	1.9185	-1.7843	3.6459	8.0482	-0.12098	-0.40279	0.15991	5.2595	3.3585	0.18208	-0.60081
-5.494	1.4025	-0.47466	3.048	-2.6661	-3.3772	4.9449	3.4015	0.3024	-5.161	3.4977	-0.37284	3.2563	-1.9512	-2.2085	1.6633	-4.8577	5.7518	-2.2488	-8.8845	2.0072	-1.3366	1.7549	8.6134	-3.9631	-4.06	3.6175	-0.12657	-3.8674	-3.7747	-7.4211	1.6414	-1.1012	-1.037	-8.4166	-1.3843	-3.1756	-0.11362	-5.7025	-5.3706	-5.0538	-4.9111	-1.6692	-3.4808	-7.9041	0.90221	-7.2714	-0.88222	0.23991	5.0977
-3.2766	0.36441	-2.1284	-5.8988	-6.645	-9.5897	-4.1098	-3.3877	-3.1514	-3.3004	-2.8958	-3.4323	-2.23	-9.7709	-4.5997	-10.677	-2.6495	-12.628	-4.9247	-2.4464	-6.5907	-1.2927	0.26753	-3.694	-8.3728	-3.7953	-0.42635	-2.6038	0.82306	-3.5304	-1.763	-4.9365	1.119	-9.5733	-1.7334	-1.7806	0.50032	-1.5481	-0.47814	4.3888	-4.8773	-4.4599	-5.5343	0.3952	-2.8225	-3.5496	2.516	-6.3065	-2.3657	1.4661
-1.1866	-4.8069	-5.598	0.1318	-2.7096	-5.3486	0.21597	-1.2027	3.1835	1.6235	4.06	-5.1197	0.58505	-4.0823	-3.4276	-7.4907	-0.74563	-1.9197	0.73872	0.059032	-4.4736	-5.8865	0.07058	-4.2093	-11.627	2.7972	-4.3756	-1.1678	-5.5713	-6.6916	-1.4789	1.3509	-1.928	2.3481	0.79315	2.8109	-3.4754	2.8278	-9.3095	0.23185	-0.65896	-1.1731	0.5363	4.5453	-3.634	-0.22539	-6.8285	0.54413	-0.44789	1.9926
-9.3231	-4.1074	-2.3362	-12.008	-8.5324	-7.663	-2.153	-4.7078	-4.2255	-0.52904	-4.571	-0.48752	-7.4945	-5.9651	2.4771	-3.8397	-4.1058	-3.2199	-2.2078	-4.9129	-7.5407	0.88423	-5.0809	-10.314	-4.4247	-2.0258	-1.9579	-7.6533	-3.1434	0.30778	-7.7985	-7.8587	-5.4105	-7.5972	-6.4245	3.0081	-5.4015	-6.4031	-0.91159	-7.6093	-9.0156	-5.1576	-10.096	-2.7323	-2.5986	-8.8685	-0.64165	3.1431	-11.35	-8.1835
-13.065	-14.294	-14.02	-15.33	-17.858	-13.006	-19.104	-12.65	-17.131	-12.768	-10.149	-21.086	-16.957	-17.777	-5.6589	-12.921	-11.975	-10.604	-15.82	-10.637	-16.664	-14.566	-14.15	-17.261	-13.035	-14.253	-8.8798	-16.609	-12.089	-21.528	-14.517	-16.481	-14.961	-17.581	-8.889	-10.87	-9.1907	-15.986	-18.896	-12.601	-16.02	-14.434	-6.7901	-15.085	-10.33	-12.072	-18.716	-9.081	-11.181	-19.152
-4.7158	-6.4397	-5.9523	-8.3868	-3.6472	-8.4218	-6.5896	-0.49483	-7.4516	-7.0539	-4.0326	2.6099	-2.4125	-0.40561	-7.6436	-6.4821	-7.7902	-4.2966	-5.3521	-7.5269	-7.3831	-6.5907	-8.5358	-3.1614	-6.8825	-5.258	-8.67	-3.3227	-4.4728	-3.3313	-7.2251	-10.241	-2.0391	-3.0769	-7.6051	-7.4141	-2.8495	-7.1927	-2.7088	-8.7664	-3.7069	-1.0653	-11.05	-0.50868	-2.7189	-12.714	0.0076451	-0.2603	-11.108	-10.504
-16.546	-10.367	-10.026	-14.455	-13.634	-19.057	-15.275	-10.584	-10.753	-10.839	-17.419	-16.087	-13.035	-18.025	-12.425	-17.809	-12.45	-2.7961	-7.6524	-8.9696	-17.525	-16.441	-14.385	-14.74	-19.766	-11.425	-15.851	-13.053	-10.291	-16.684	-8.7118	-11.951	-19.252	-16.758	-11.896	-16.486	-13.366	-12.394	-10.802	-13.165	-14.8	-16.353	-10.94	-14.84	-18.055	-9.4603	-19.367	-9.6997	-15.277	-7.6297
4.3557	1.6483	8.9583	6.1668	1.009	9.7233	6.3344	4.6084	1.8349	5.4192	5.2906	10.839	6.5259	5.4516	10.876	5.3914	7.7277	5.2767	4.6676	3.6315	3.8457	5.7911	9.1919	1.2847	5.408	8.1597	5.9224	1.2653	9.5558	4.1231	7.3938	1.2618	4.9649	5.0491	4.5659	12.208	7.9069	6.3419	11.734	2.5553	0.59066	7.7001	4.7527	8.4927	8.0747	0.9581	4.8398	2.6183	5.5838	10.865
9.8341	9.8427	4.8778	7.2992	5.8584	5.2978	2.0965	10.657	6.4508	7.0975	11.407	10.5	10.003	9.0896	6.3505	13.175	1.6995	11.632	7.7231	6.1133	9.5168	9.0912	10.067	10.735	9.2112	7.5705	9.6815	11.993	8.2078	5.3144	8.6933	7.11	3.7171	7.2634	5.9757	17.214	4.018	10.253	9.0955	2.2424	9.0075	13.008	7.6105	14.456	9.0168	3.6026	3.0625	3.3492	17.653	6.3629
-16.88	-14.338	-17.309	-14.156	-15.517	-10.696	-13.875	-14.121	-7.3734	-16.867	-11.43	-13.09	-16.797	-10.593	-14.514	-15.711	-5.5795	-10.903	-12.838	-7.7404	-8.2895	-16.432	-12.972	-11.48	-15.53	-18.164	-20.052	-12.214	-10.611	-13.563	-13.091	-10.716	-11.409	-8.3681	-21.233	-11.439	-11.888	-17.113	-16.028	-9.1351	-12.829	-9.7434	-25.485	-15.348	-12.913	-7.7775	-15.581	-10.214	-13.801	-11.641
-1.5789	-8.1526	-6.6029	-1.28	-0.42493	-4.1314	-1.8148	-8.3999	-2.8848	-1.2084	4.3646	-4.9361	-0.783	-4.6043	-5.4545	-2.495	-0.48421	-3.947	-2.016	-0.7747	-7.8562	-2.5256	-2.5035	-4.0511	-1.1621	-6.6821	-6.6855	-4.2361	-6.7971	-4.0615	-7.3543	-6.197	-3.6732	-0.16745	-9.1256	-7.7945	-2.8611	-2.2104	-0.13795	-1.3754	-5.192	-3.4256	-3.985	-5.2696	-5.0958	-2.7161	-7.1995	-3.8272	-10.815	-1.6516
0.4824	1.4478	4.1904	1.6623	-1.822	-7.9708	2.7701	6.2985	5.2053	-1.0937	-1.2879	-1.6985	-8.2691	3.5413	2.9149	5.8499	-0.59596	-2.8113	-2.488	-1.9273	-1.6876	-8.6766	-2.8419	-1.3209	-5.5516	6.1829	-5.6183	-3.4965	3.5759	-4.2022	-1.1248	2.2156	3.0818	-4.9695	0.76916	2.7849	-6.4549	0.32069	4.5349	6.5288	0.40569	6.8692	-1.7972	-0.83064	3.0828	1.7581	-2.7035	-2.0485	0.41998	3.8525
1.6425	-0.92357	-3.7968	-1.0243	2.0745	2.0014	-2.9657	3.7752	0.94972	-4.4486	-3.7088	2.1017	0.45771	5.7236	4.0629	1.2738	-0.55113	4.312	0.26534	0.90108	3.2009	7.5149	-3.1948	-7.1067	7.889	6.8597	5.0635	0.8352	-1.4028	-2.2867	2.0532	1.0691	4.4918	0.6116	-4.4423	3.268	8.141	3.0978	4.962	-5.2996	5.6985	8.3434	4.7828	4.6686	7.6919	-0.96593	-1.0297	0.42629	2.9515	3.4903
-3.6844	-6.4799	-0.20608	-7.8981	-4.1523	-15.774	-6.9696	3.6417	-5.2115	2.0875	-9.4974	-6.61	-3.3926	-0.12766	-9.9113	-1.0548	1.4074	-4.8264	-4.4555	-3.4524	-0.3831	-6.8337	-0.0051694	-3.1651	-5.2637	-2.6782	-9.9064	-5.4195	0.2114	-7.0111	-6.243	-2.3828	-6.7062	-7.1686	-7.2386	-3.4808	-3.3143	-8.7316	-2.8024	0.26588	0.46473	-4.6985	-6.6397	-6.7345	-9.3807	-1.0847	-7.8559	-7.3433	-6.6668	-9.9339
-5.7529	-5.895	-1.5651	-6.5749	0.89126	-9.4557	-5.4479	-2.8795	-10.327	-9.5362	-0.90271	-4.669	-6.8248	-4.5079	-4.9328	-6.3105	-7.2587	-4.7314	0.023222	-8.7678	-2.122	-3.3223	-3.2967	-6.1072	-5.1716	-5.9165	-4.3301	-9.9687	-3.7942	-5.5451	-6.2805	-8.4446	-3.3112	-4.5298	-2.7367	2.3708	-2.2171	-2.002	-8.1343	-8.0842	-1.7329	-6.3313	2.427	-6.8649	-8.3149	-0.26019	-4.2017	-1.0289	2.6077	-5.5093
0.47891	4.5943	4.1438	-0.20246	9.6648	9.5054	3.1651	0.33186	3.9852	1.8946	2.9628	3.3563	1.0078	5.3749	0.59156	3.9302	-0.020587	5.2798	2.7305	11.255	-3.5273	-0.84202	10.233	7.475	-1.0346	4.8636	3.5576	6.1291	-3.8889	5.4132	1.2653	7.6643	11.378	7.3569	5.9203	2.6668	0.82282	3.2414	3.0573	-0.89699	1.9608	14.889	4.167	3.4636	-2.1662	3.1591	-0.16352	5.1805	1.5489	3.8448
-10.457	-12.053	-10.018	-11.134	-10.202	-13.652	-17.414	-10.109	-13.73	-8.8149	-10.076	-10.663	-9.6891	-3.0548	-11.597	-6.633	-2.7676	-8.2768	-9.5576	-15.374	-11.53	-5.1339	-8.9749	-1.3009	-10.367	-8.1929	-16.276	-9.6093	-7.4578	-7.9905	-11.869	-12.818	-7.6129	-7.3238	-8.1796	-15.67	-8.0578	-3.9388	-11.897	-8.9668	-7.8139	-11.444	-9.5005	-11.517	-10.473	-11.701	-9.7439	-7.7834	-10.864	-13.108
-2.8807	-11.754	-8.4914	-10.854	-21.665	-7.9551	-6.9616	-11.764	-9.9293	-7.5655	-14.681	-3.3623	-7.505	-6.5165	-8.6548	-11.953	-2.4717	-5.1091	-7.9261	-9.8669	-6.5378	-7.7518	-5.1705	-6.2887	-6.6173	-5.3013	0.46338	-8.8005	-5.3316	-8.2115	-15.096	-11.384	-1.0732	-14.772	-5.8553	-6.8503	-2.6806	-13.032	-2.0131	-5.9388	-9.0175	-4.8032	-9.9638	-7.3508	-2.1669	-4.4371	-8.0557	-10.092	0.18711	-10.005
-8.1626	-2.7335	-3.773	-4.1506	1.3095	0.42827	-2.0175	-12.475	-12.265	-7.4048	-9.8189	-4.5851	0.95229	-3.6861	-10.319	1.2184	-3.4421	-0.91331	-1.0306	-1.9625	-9.1647	-1.3233	-3.6583	-5.8932	-1.1371	-3.1467	-5.3457	-6.6952	-5.1875	-7.0664	-8.9519	-2.1492	-7.6593	0.19827	-8.6112	-2.8162	-4.2065	-4.4002	-10.353	0.27491	-10.043	-1.3105	-6.2394	-0.94503	-5.8174	-3.744	-3.6814	-8.2053	-2.811	-2.9333
-5.6053	-5.4988	-6.5927	-1.0719	-6.4766	-1.4652	-3.9546	0.32718	-3.34	0.38418	-3.8906	-2.0724	-10.251	1.5711	0.1914	1.5007	-2.6912	4.8326	4.2608	-4.0381	-7.9615	-1.1244	1.5763	-3.317	-1.4501	-1.7555	-5.0941	-0.63768	-3.7647	-7.8914	3.1265	0.34543	-3.3857	-4.659	0.25474	-4.9286	-4.2902	-4.8907	-4.2695	-3.1879	-2.942	-2.2024	-7.8635	-2.9736	-5.0949	-8.5968	-3.3723	-4.3675	-3.8692	-7.7191
-4.9253	3.1526	-5.561	-1.677	-3.878	1.4988	-1.377	2.1826	-1.7144	2.943	0.38235	2.0838	-1.9256	-2.7853	1.9063	-1.004	-5.9827	-3.7896	-2.5288	0.32592	-1.1953	-0.19964	-1.0721	-3.7853	-4.2561	1.2102	-2.7467	1.2244	-3.7306	2.3714	-1.4049	1.6633	-2.05	0.79606	-4.7347	-1.2123	1.7401	4.05	1.0744	1.3835	1.5512	-2.8552	3.8873	0.56968	-4.1245	-5.9025	-3.5997	-0.33261	-3.1087	4.7449
4.6232	11.098	10.833	8.0772	4.6748	7.9816	10.024	8.1312	8.5308	-2.6219	4.8083	3.2258	6.8917	5.6031	3.9146	7.3799	11.011	8.9126	11.502	13.15	5.4224	9.0743	6.3271	8.3882	13.561	2.5664	3.0631	5.2958	7.873	1.575	7.5158	-0.70204	7.8599	10.019	6.6957	1.6419	5.9916	3.1803	9.5169	10.964	5.7369	6.858	6.6502	9.7267	7.0117	5.4179	5.0432	10.826	5.2801	8.6684
-20.529	-17.379	-12.386	-15.062	-17.204	-12.252	-10.381	-3.8747	-10.899	-18.68	-12.251	-21.119	-10.678	-8.4608	-13.291	-16.491	-17.951	-12.931	-10.452	-9.729	-16.489	-13.584	-10.986	-9.0269	-9.6601	-12.359	-12.37	-11.324	-8.1786	-13.701	-8.4878	-15.187	-12.999	-13.119	-9.3419	-22.954	-16.774	-9.2237	-13.104	-11.427	-11.086	-11.509	-14.53	-11.479	-12.144	-12.012	-8.1696	-5.6224	-21.267	-11.536
-3.1417	-8.0183	-3.5112	-7.4796	-6.4786	-1.6872	-6.8412	-0.40546	-5.5217	-15.632	-6.8501	-2.7075	-7.5499	0.54994	-4.8575	-1.5482	-11.592	-3.4201	-4.5227	-6.1733	-1.4122	-19.12	-11.113	-6.5204	-12.166	-8.74	-8.379	-9.502	-7.4288	-5.4898	-4.2666	-8.5278	-10.471	-14.538	-3.1486	-8.3535	0.14273	-9.0102	-7.9462	-7.9496	-6.838	-6.0306	-5.4878	-1.1972	-2.1763	-9.967	-3.6289	-8.3383	-3.631	-4.2923
-5.2431	-2.8536	-5.4815	-6.9827	-1.957	-5.1279	3.135	-6.2519	-1.2318	-3.0431	-4.7336	-1.6172	-7.8083	-2.7724	-1.8665	-4.5769	-4.0707	-8.7973	3.6673	-0.64321	-2.5352	-0.57876	2.8777	-9.1789	-1.3186	-6.8021	-4.5087	-8.2017	-0.24183	-2.735	-2.9057	-4.9693	-8.5658	-4.5964	-10.536	-3.0427	-4.2973	-2.4811	-9.759	-9.1281	-3.2048	-1.2251	-5.8281	-9.2032	-6.8474	-5.1634	-5.5724	-3.9761	-6.1622	-4.9748
8.1994	5.0014	14.619	-0.93853	7.2791	4.6395	5.9991	9.1764	13.148	11.012	10.408	8.4223	2.2655	5.7382	6.6229	7.2321	12.262	10.56	5.2313	1.6309	1.1908	9.9098	11.87	3.0691	8.2068	11.856	6.7615	15.577	9.0099	7.0405	12.112	7.9221	9.6092	6.3817	8.9542	8.2697	7.0149	6.2356	7.3845	11.264	10.986	7.1123	6.9985	4.7121	7.278	10.667	5.7665	4.2489	6.1301	3.0355
2.6151	0.5479	-1.3764	0.6433	3.5969	-4.1801	2.3864	2.1876	-4.432	3.0666	2.3897	-3.1017	-5.5725	0.13429	-3.877	0.30509	-0.0006029	-4.3873	-6.0166	-3.7491	-1.8008	3.566	3.4813	-1.6782	-4.1749	-4.2772	-1.3149	6.5096	5.7277	-4.4404	-1.6152	-5.9721	-0.31687	1.0219	5.0972	-2.9381	-1.5275	3.2747	1.5008	-3.7598	-2.0652	-3.6168	-0.3675	2.9789	1.1707	1.4226	1.3846	1.8414	-0.8217	-0.67794
9.1699	-0.15049	1.2263	4.5353	3.7545	9.3387	3.4333	9.0707	4.8927	-0.96858	2.5682	3.2501	10.17	-2.6518	8.8396	-7.814	6.3826	6.9891	5.7694	-1.6699	4.8876	0.49873	2.018	-4.1755	6.7803	2.6043	-1.2397	8.0356	4.5742	11.072	1.4299	5.8709	5.1071	4.4045	-0.76529	6.321	3.4202	4.2224	2.016	3.2365	2.2601	4.8129	0.28876	0.36535	10.175	7.3914	-0.32237	0.6902	11.133	9.2159
-1.2233	-0.96776	-6.6742	-7.0867	-9.7523	1.3183	0.61905	-6.0188	-7.2869	-5.2801	-9.2943	-0.017594	0.66907	-4.5838	-5.5697	-6.9132	3.403	-0.85768	-10.261	-3.0137	-2.5957	-8.3325	-2.7676	-1.5442	-3.6443	1.7711	-2.3794	-3.1445	-1.9968	-4.0977	-2.7698	-2.7199	-3.3604	-5.2466	-8.1646	-8.4164	-0.29584	-4.2501	-5.7513	-4.8923	-13.48	-11.457	-6.5034	-0.94891	-2.7897	2.0396	-5.4255	-5.2205	-1.4661	-3.3177
-4.235	5.2218	3.1783	-4.6562	0.59687	-1.5044	-4.8448	-4.0953	1.0424	-3.7158	3.239	-2.7747	-2.1422	-0.33713	1.3796	-0.28067	-3.1274	-11.166	-1.3642	-0.25207	1.9178	1.2542	-2.8222	-5.6415	-2.8142	-0.80431	0.80097	-6.9393	-9.4085	3.7011	-0.79481	-4.481	-1.8587	-0.042021	-1.2723	-3.4301	-4.6902	-3.6446	-5.7748	1.1704	-1.5754	-7.6125	0.60789	-12.146	-1.1664	0.6691	-2.9955	1.8864	-1.9853	-1.1182
0.80401	-7.569	-0.68995	2.2935	-3.1998	-0.56291	-9.8981	0.55636	3.7763	6.1895	-0.57678	-0.50605	-2.784	6.3687	0.087473	0.13849	6.7678	0.44777	0.036371	-3.5199	2.0618	-3.6577	2.7825	2.337	4.8447	-1.606	-3.9481	-4.1429	-1.2803	-1.8882	-3.5993	-6.4944	8.4989	2.681	-1.558	-1.9069	2.1847	1.9495	-3.1121	-5.3313	-1.4449	-1.8191	-5.0383	-2.661	0.16851	-2.5654	-4.8141	-1.4655	1.6339	3.3741
12.117	3.6327	5.8847	7.5157	9.1998	3.6972	9.7407	12.417	10.88	4.0726	9.9777	6.2252	8.347	4.8527	18.497	7.4634	12.265	8.2782	9.9033	5.6551	9.4034	5.3968	13.486	10.406	8.0098	7.7169	11.952	13.15	12.626	3.1294	13.183	1.218	8.2676	11.936	1.4666	13.312	5.5429	10.418	2.4398	9.0874	8.5924	2.7065	11.579	10.665	8.4571	7.3824	7.1068	9.1035	9.8115	6.4731
-0.86537	-8.5093	-9.3705	-2.579	-8.9761	-0.81393	-2.3706	-1.7929	0.65252	2.5252	5.1068	-11.921	-3.5185	-2.3553	-6.1959	-15.516	-4.1542	-6.6062	-3.1882	-3.6446	-1.7276	-4.5353	-5.9979	-4.3429	-1.838	2.1616	-4.4323	-0.69498	-3.94	-1.9235	-4.6394	0.6149	-4.3099	-11.124	-6.3112	-6.683	-11.42	-3.7872	-5.0597	-2.178	-3.2612	-0.95342	-1.5891	-5.4172	-4.7396	-3.3048	5.1464	-1.1942	-2.5875	-5.4227
-12.515	-3.159	-4.7694	-3.2427	-7.3229	1.3836	3.1317	0.46884	-1.8982	-3.7655	-8.1656	0.22523	2.6808	1.2652	3.401	-2.3616	-4.7071	1.7895	-11.42	-9.8439	1.1476	-4.1673	-3.4024	-4.5231	-5.0782	-3.59	-2.1151	2.0767	-2.8906	-5.8318	-4.3518	-3.5308	4.3191	-1.3332	-0.40396	-8.5023	-1.0848	-6.9662	-4.9321	-6.7047	5.8091	-10.097	-3.6492	-4.0738	-6.8356	-3.4364	-3.7481	-4.2283	0.16706	-0.8879
12.86	13.009	8.5161	12.783	11.945	7.7144	10.35	6.972	7.0446	11.82	15.316	10.833	12.348	12.066	2.2288	13.166	6.8845	10.817	4.5	11.362	14.955	8.33	7.2586	8.3355	8.2892	9.583	5.2383	5.3421	10.689	10.687	8.6287	10.774	7.0262	1.1342	9.0483	9.7665	10.053	5.7358	9.5133	6.3174	8.5626	7.4093	9.1537	15.579	7.938	13.58	7.6416	17.739	10.912	15.338
-6.525	-0.75605	-12.898	-0.95408	-6.7425	-1.8503	-3.3743	-5.1354	-4.135	-0.094649	-7.2479	-0.36238	-4.4945	-3.9485	-5.0578	7.517	-0.40536	-4.7381	-3.3368	-7.6623	-6.0933	1.0817	-5.0656	-4.3754	-8.0935	-2.3551	-4.6076	-2.9724	-2.4632	-3.9225	-5.9829	-1.6752	-3.704	-4.2879	-0.26275	-6.8637	-0.63898	-0.0094952	-1.1698	-3.5991	-9.0132	-0.38852	1.1079	-7.097	-0.45344	5.8924	-2.3408	-5.2041	-5.7461	-3.9919
-3.7379	-4.5748	-4.9536	-2.1788	-2.9781	-3.5908	-0.54526	2.8185	1.6979	-0.59429	-2.1839	-4.526	-7.427	-1.8871	1.2338	-3.3384	-0.18014	-4.0522	5.7735	-2.6332	-2.1592	-3.82	-7.7045	-3.2246	3.3865	0.97748	2.5647	-2.8756	-2.7399	-4.332	0.23063	-3.1402	-4.9837	0.18756	-1.0662	-4.573	-3.3431	-7.0236	-2.9584	-8.5721	2.8507	-1.2086	3.3064	-4.9074	0.094854	-3.0749	2.7311	-4.268	-6.2091	-2.8516
-6.8675	-8.9441	-9.5866	-5.4342	-9.6111	-11.535	-5.8755	-17.196	-9.0007	-5.1907	-6.0643	-3.4149	-3.0206	-8.2877	-2.9098	-8.7985	-5.3712	-10.164	0.10026	-9.1445	-10.624	-5.6083	-7.9852	-7.1367	-6.5919	-9.2098	-8.6507	-7.4724	-2.1281	-8.8764	-4.5571	-8.1889	-13.335	-3.1272	-11.829	-14.408	-7.0609	-9.3814	-9.5819	-3.2371	1.234	-6.5107	-6.2011	-4.6126	-12.179	-8.4362	-9.9529	-1.8361	-6.1446	-3.0123
-4.3076	-5.5987	-10.675	-10.14	-2.2776	-0.22943	0.98029	-6.4099	-0.32394	-3.2387	-1.1458	-5.884	-4.5937	0.47362	-8.5334	-4.0908	-3.0094	-4.7552	-3.5409	-3.1115	-1.544	-8.9997	-5.1553	-3.9875	-3.6133	-1.1913	-8.0522	-2.4725	-8.8384	-3.0848	2.8494	-0.42345	-1.3989	6.4846	-3.524	-5.9588	-4.8365	-7.9742	-4.7775	-0.26803	-4.5042	-3.1999	-12.405	-6.5403	-4.9532	4.3637	1.6377	-4.4096	-5.9652	-4.6493
6.8086	8.9749	3.7495	12.388	9.6472	5.3205	3.4658	6.254	7.0825	10.506	7.5877	7.5816	9.1933	3.912	10.318	8.4677	14.728	8.5936	7.597	14.332	13.924	2.3018	8.8898	10.74	9.4376	15.154	8.9193	6.2227	5.2268	5.8025	1.9533	4.2072	5.4717	4.6755	10.915	7.0049	7.8654	5.1676	11.52	9.9721	7.3445	4.3609	5.5694	12.14	7.0037	5.0881	6.8785	6.8211	-2.2039	6.2693
11.671	9.4667	10.991	4.3497	6.7544	8.7044	6.9299	10.519	5.4971	6.4621	8.899	4.1435	5.0169	11.287	7.625	5.9764	5.4292	1.0415	8.7417	4.6184	7.6038	8.9639	10.694	4.9867	13.795	3.3563	11.186	9.9917	10.733	8.4102	10.436	5.8955	8.5707	5.9108	7.0781	10.476	7.1575	4.9872	3.1561	3.3635	12.267	-3.0266	8.4081	4.3929	11.037	6.4702	5.5706	4.6591	3.5746	6.2463
-4.6467	-2.018	-5.5547	0.45394	-3.846	-1.0387	1.4916	-6.8437	-6.6392	-5.6406	-5.2488	-8.8422	2.281	-4.8075	-4.7497	8.5269	1.0891	-8.1156	-4.2399	-4.1038	-7.3744	-6.5886	-7.3356	0.77675	-2.2885	-1.7344	-5.3351	-7.1181	-3.9724	-5.165	0.41467	-12.307	1.0856	-3.6743	-9.3785	-12.809	-5.4628	-6.243	-5.4854	-3.694	-3.0512	-6.1296	-4.4864	-10.635	-1.0303	-0.21838	-0.38874	-5.4807	-2.53	5.7562
-2.2242	-1.573	-1.0133	0.78166	2.3413	1.11	-4.1841	1.9103	4.167	0.93731	-0.19947	2.497	0.15468	1.0622	3.1226	-2.0644	1.2492	1.6364	-1.5158	5.1609	5.9029	-2.3112	1.1908	3.0137	-2.9561	0.76979	4.9726	5.6926	1.8525	-2.4457	8.9623	4.3518	0.16052	5.8478	1.071	0.82708	-3.5771	2.5938	3.2198	-1.4668	-1.9975	3.774	5.8084	1.8843	-2.79	-1.0572	-2.9491	-0.054316	0.94975	-3.6724
-7.8888	-13.481	-9.8706	-8.1759	-5.8663	-15.403	-6.2122	-12.507	-3.4926	-12.446	-17.823	-10.9	-10.673	-7.3325	-9.6121	-4.5012	-15.47	-12.629	-7.3553	-19.226	-9.6486	-6.8166	-13.864	-8.8196	-12.035	-6.0235	-12.905	-4.9237	-12.388	-10.298	-15.234	-11.26	-11.815	-11.164	-14.744	-10.234	-10.834	-6.876	-6.9484	-12.626	-4.8374	-12.087	-9.2339	-8.6147	-10.968	-6.1415	-9.2538	-11.415	-7.7644	-13.186
1.3663	5.215	-0.36179	-7.8207	-5.1005	-2.1079	4.6858	-2.4647	-3.112	-7.7712	-3.0107	-5.343	-3.9447	1.6919	-5.5171	-7.8083	0.13854	3.7341	-3.7105	0.032622	-1.3872	-4.7802	3.7625	-3.5425	-2.145	-2.4402	-5.7313	-5.5799	3.2702	-1.3825	1.4535	-8.5722	3.4059	-1.6278	0.43281	-0.35185	2.2186	-1.0715	-2.5544	-1.7183	3.849	2.3827	1.0261	4.5197	-0.7229	-1.9116	-1.2784	-1.7263	0.1588	2.7944
-2.3551	-1.495	-2.6664	-5.0889	-0.68723	3.155	-3.0444	2.4402	2.6518	0.46857	2.1809	3.5598	2.7365	-1.4862	2.3599	-0.46134	-4.766	-0.74733	-0.0014643	4.9616	0.35168	5.2725	-6.3382	-0.57158	0.81896	1.8856	-2.2088	-5.8729	4.1534	-1.3357	4.7842	2.471	-1.7906	1.7421	1.3839	-1.9428	2.6441	-3.9748	-1.2659	0.7555	-1.419	0.67489	1.8704	8.6251	-2.1081	5.9721	0.78746	6.6349	0.61025	-1.1552
2.8575	-3.292	-4.7774	-4.9285	-8.8316	-7.3116	0.17144	-10.551	-3.5199	-2.9901	2.6989	-3.2401	-0.61984	-2.5855	-5.9033	-11.847	-2.9021	-4.2794	-2.7816	-5.6306	-7.0908	-5.4419	-2.0262	0.98958	-5.8458	-2.3257	-6.0328	-6.3948	-5.9458	-2.245	1.205	-1.9956	-3.6662	-4.1349	-5.7017	-3.7103	0.18462	-1.5575	0.59852	-0.60653	-1.6481	-1.5323	-9.184	-3.1689	-3.9381	-5.1191	-6.0807	-0.6545	-1.3621	3.3962
-5.4337	-4.2394	-6.3621	-12.243	-11.315	-8.6116	-9.572	-3.2321	-7.3057	-5.3325	4.7699	-7.2423	-7.3315	-3.5935	-1.6602	-9.8427	-5.7148	-9.7123	-12.959	-3.9823	-3.2513	-6.5013	-11.79	0.69812	-9.0487	-2.3396	-2.3653	-6.4404	-2.3242	-3.6281	-7.3797	-1.4418	3.101	-3.0853	-0.82685	-9.3992	-4.7049	-8.871	-3.3559	-4.4091	-4.6058	-7.1646	-1.6446	-8.2733	-1.1003	-0.8286	-1.5281	-10.171	3.2725	-6.2644
-18.209	-13.629	-14.091	-11.858	-9.2192	-13.133	-14.385	-19.229	-11.65	-3.9794	-12.503	-10.638	-12.769	-11.056	-23.112	-13.481	-17.279	-13.741	-7.0064	-16.554	-13.789	-12.585	-15.646	-11.081	-11.173	-13.338	-15.786	-12.69	-12.126	-15.134	-16.969	-12.53	-14.984	-9.7062	-13.479	-15.319	-6.741	-11.18	-14.625	-7.6883	-9.5184	-11.011	-16.239	-13.491	-18.311	-18.491	-12.988	-15.253	-18.809	-15.732
-7.8594	-6.6044	0.25632	-1.6687	-5.5095	-3.2486	-1.7187	-4.5687	-7.3589	-7.9219	-1.7114	-6.9232	-7.4806	1.1343	-7.7618	-6.9691	-1.6009	-3.301	-8.5104	-7.6918	-10.156	-7.4125	-0.021325	-2.9964	-8.0291	-4.0988	0.57744	-2.0782	0.17588	-6.8617	-2.3054	-8.3203	0.95122	-0.058991	-3.556	0.86951	-6.8517	-5.6347	-0.83992	0.81904	-11.098	-7.1026	-7.7252	-9.9241	-4.688	-3.4514	0.83465	-5.1386	-6.5032	-11.657
-13.459	-9.2371	-13	-16.95	-16.985	-7.4648	-10.438	-16.349	-12.13	-13.422	-14.707	-15.776	-12.941	-16.692	-10.545	-15.666	-16.684	-8.7244	-12.689	-11.508	-21.363	-12.243	-13.892	-7.6509	-14.254	-12.309	-12.304	-9.7695	-14.459	-11.16	-15.406	-9.4848	-9.5916	-17.129	-11.191	-18.29	-13.516	-18.49	-15.469	-14.232	-11.341	-10.562	-10.425	-7.1739	-11.341	-4.5465	-16.013	-13.067	-17.529	-15.989
-10.336	-12.806	-10.277	-9.3511	-9.7504	-6.8674	-12.968	-15.413	-9.516	-10.501	-10.008	-15.336	-10.379	-10.103	-16.267	-16.002	-8.2454	-15.018	-6.7876	-10.459	-15.532	-9.3049	-16.751	-6.0938	-12.144	-9.6201	-14.14	-13.552	-18.254	-4.6206	-11.987	-10.363	-16.229	-4.3981	-9.7141	-13.832	-7.8456	-10.112	-10.628	-9.9754	-12.582	-10.613	-12.164	-4.3497	-8.5577	-13.702	-12.824	-11.927	-13.687	-9.3611
-4.2893	-3.2823	-1.8037	-2.515	-4.9133	-3.4135	-5.8821	0.58325	-2.6547	0.23679	-4.5131	-3.1049	1.1444	-2.2573	-4.1168	-3.0774	-3.2212	-4.8435	-4.119	-6.3197	-5.1398	1.7521	-4.8775	-1.0166	4.1703	-4.9025	-6.6928	-0.194	-9.4845	0.23411	-9.3674	0.7759	-0.59585	-0.22926	0.34872	-5.0282	-6.2306	1.4814	0.60274	-4.929	-3.1319	-0.91427	2.0595	-9.5659	0.07677	-6.614	-5.9617	-6.8425	-3.193	-2.2387
-15.436	-8.0244	-5.556	-15.556	-10.904	-16.177	-13.83	-10.503	-17.055	-15.124	-9.5941	-14.945	-15.049	-12.3	-13.414	-15.748	-15.001	-13.876	-1.3572	-16.111	-7.1789	-14.008	-16.278	-13.624	-6.9367	-7.8881	-17.142	-11.138	-11.112	-11.163	-17.387	-13.188	-15.086	-13.98	-15.543	-10.055	-10.671	-11.262	-13.05	-12.262	-11.999	-12.266	-17.359	-10.322	-10.021	-8.0727	-13.504	-3.1619	-9.1864	-9.4739
-10.157	-17.549	-23.2	-16.517	-13.941	-14.149	-7.2023	-10.881	-15.811	-19.847	-7.0827	-8.6341	-14.678	-6.1394	-12.699	-16.145	-16.873	-16.39	-16.243	-16.247	-17.206	-14.166	-14.087	-16.38	-13.996	-10.708	-16.65	-12.153	-9.4038	-12.56	-19.176	-17.692	-18.619	-14.42	-11.536	-18.046	-7.7302	-15.454	-8.6326	-13.506	-16.233	-22.092	-14.488	-7.8543	-15.039	-12.96	-16.607	-18.875	-20.012	-18.993
10.11	8.4655	5.5648	11.493	8.2171	15.402	9.3321	6.5075	10.505	12.377	11.394	4.9543	3.7187	2.521	1.5361	9.3151	13.988	5.9443	8.7179	3.3776	13.771	8.4356	10.532	2.6734	2.3307	3.3501	11.889	14.78	9.7179	3.1191	12.253	7.7238	13.287	10.873	11.116	14.615	7.2305	10.491	5.6763	5.6202	7.8405	9.4329	10.501	2.9256	7.4169	5.1201	5.6274	6.5017	7.6257	5.8869
-16.619	-7.3125	-10.978	-14.782	-11.683	-14.508	-9.7869	-8.8368	-12.455	-13.721	-12.726	-9.9661	-10.043	-10.238	-18.547	-12.485	-8.5983	-13.001	-15.472	-13.26	-14.431	-7.2212	-10.606	-12.128	-15.362	-12.445	-12.1	-13.53	-8.7836	-12.93	-10.835	-15.225	-9.4744	-13.443	-18.074	-4.0782	-9.8226	-17.582	-16.219	-9.6128	-14.123	-18.411	-11.231	-8.3828	-14.222	-9.3814	-14.292	-12.653	-15.992	-10.766
-6.8531	-7.4394	-16.529	-21.009	-12.426	-4.005	-9.9908	-13.915	-9.0596	-14.456	-8.6391	-4.8637	-4.5593	-12.913	-9.3317	-8.3724	-9.3774	-15.523	-10.878	-10.056	-7.9931	-7.9346	-13.062	-12.132	-16.211	-10.578	-13.484	-8.9042	-9.5329	-10.238	-13.895	-16.583	-13.651	-10.415	-13.48	-14.324	-16.892	-15.523	-12.115	-7.2851	-14.917	-12.193	-8.096	-13.227	-12.082	-12.865	-17.077	-9.8331	-19.269	-9.0986
-0.41451	-0.3229	1.1948	-2.993	-2.9393	-1.3581	-2.8122	-1.7226	-2.6748	-5.9832	-1.8102	-8.7039	-5.1985	-6.6045	-4.3627	-6.5821	-6.3631	-4.9424	-5.5713	-5.4571	4.3465	0.71348	-4.1709	-0.81752	5.2569	-2.267	5.3566	2.7639	-4.2559	-0.10734	-3.1533	-1.499	-2.1285	-1.5879	-4.6595	-4.4952	0.46447	-4.8556	-2.1621	-6.4427	-6.476	-2.6852	3.9301	1.0709	5.55	-0.3866	-8.3437	-1.8104	-0.66325	1.1257
-9.522	-19.928	-10.085	-14.514	-12.543	-8.5347	-20.03	-12.067	-4.3581	-8.0448	-13.064	-18.324	-12.609	-11.372	-3.561	-6.1564	-7.8254	-8.979	-6.2119	-13.945	-8.384	-18.065	-12.16	-9.2841	-14.75	-13.305	-10.347	-15.422	-9.948	-9.1618	-11.549	-8.5841	-13.818	-12.452	-15.586	-9.9363	-9.6234	-9.1498	-6.3125	-9.2478	-6.5489	-11.82	-15.688	-17.255	-12.25	-12.265	-7.1591	-9.7416	-4.0906	-8.3998
-3.0371	4.4672	-2.4087	-1.5135	0.097541	-1.1548	1.0079	4.3827	-0.62417	-4.5066	3.4655	0.3939	-7.9609	6.3077	3.2641	-4.0227	-0.40747	1.4842	-4.1815	0.72948	4.7137	1.9015	-2.0215	7.8899	3.0346	2.8682	4.5685	-1.873	-2.1696	-2.6482	-5.2799	3.3867	-5.1929	-2.9279	1.0544	2.3479	3.5894	-4.3721	4.2237	3.7878	2.0219	-2.853	1.7716	-6.8759	1.6139	-1.9722	-0.58148	16.361	0.93311	-0.89145
-4.1028	-7.8607	-15.191	-15.548	-4.9412	-7.3877	-8.2725	-15.682	-12.95	-4.0374	-9.6553	-6.4175	-13.452	-8.8239	-10.999	-8.087	-3.9318	-5.2553	-8.8877	-12.019	-20.953	-12.244	-8.4839	-12.803	-5.6657	-9.3863	-12.224	-7.1759	-12.511	-17.174	-9.6636	-3.4581	-9.2908	-4.8699	-6.079	-13.113	-8.0888	-7.6488	-4.953	-3.6725	-6.0698	-8.2028	-7.6582	-17.857	-10.943	-10.232	-7.7621	-9.1567	-5.4753	-9.3921
0.44782	-2.9666	4.1045	4.6731	2.2679	2.5333	3.0814	0.078096	6.1751	2.788	3.3094	0.039756	6.5845	10.377	5.4152	5.4058	-1.0747	7.164	14.822	1.7494	3.3228	2.4985	4.2624	4.9	-0.32739	5.9368	2.5847	-4.4725	3.9312	-1.19	10.08	4.7374	-3.5696	-6.386	-0.58905	1.867	-1.082	2.5989	0.42051	1.2245	1.4223	6.3304	-0.37284	-0.19493	-0.37811	8.203	2.4084	2.6792	4.463	0.88226
9.3895	4.3093	5.4606	6.3634	10.481	15.416	9.6297	13.283	12.559	5.8339	6.2346	3.2523	7.4419	12.329	10.588	6.06	-0.27408	6.22	2.0142	14.526	4.3551	3.644	16.02	13.251	14.202	7.5991	5.1984	6.9127	2.2472	7.4537	7.6471	6.1546	11.876	10.305	8.8833	8.2236	11.222	12.097	8.8885	9.2455	11.159	6.5365	6.9727	8.7533	8.1484	11.845	12.77	9.7545	12.97	4.8759
-0.78374	-12.149	-7.0854	-9.8495	-2.2502	-7.1499	-8.2333	-6.3214	-5.837	-6.5649	-8.6411	-10.567	-4.4701	-9.7191	-9.0183	-7.7638	-10.242	-3.6503	-12.79	-7.946	-8.2562	-5.3628	-8.1034	-12.548	-9.8332	-5.4924	-9.9232	-9.0824	-10.547	-10.943	-4.3878	-8.2109	-9.7027	-6.7592	1.6286	-11.126	-2.1937	-5.8879	-6.9798	-4.9247	-8.0961	-16.902	-7.2756	3.872	-9.0352	-6.6157	-11.802	-16.301	-6.1897	-13.086
-12.268	-17.022	-17.119	-15.075	-16.527	-17.485	-13.915	-18.176	-11.904	-12.429	-23.008	-19.052	-9.8681	-14.865	-10.037	-22.017	-17.736	-14.506	-18.025	-4.5265	-10.136	-13.16	-17.372	-10.791	-17.975	-12.4	-11.244	-13.142	-22.151	-19.899	-13.358	-13.589	-13.945	-17.054	-13.611	-14.917	-16.565	-19.938	-17.737	-13.419	-15.621	-13.883	-8.853	-11.781	-11.514	-15.958	-11.576	-17.091	-17.161	-6.2922
-0.6523	-5.7009	-3.2608	-5.4806	-6.5485	-1.5193	-1.318	2.8505	-2.3462	-6.5595	-2.997	-5.8887	-3.28	-3.9502	-2.4539	-8.3579	-9.3484	-1.2081	-0.45668	-6.6946	-13.589	-8.7082	-7.2189	-7.7853	-2.1316	-8.3356	0.75857	-3.661	-11.062	-6.4913	-9.7748	-2.1116	-3.655	-2.441	-6.2243	-2.3102	-7.0484	-4.7359	-10.752	-5.6442	-4.7956	-6.0501	-5.8996	-7.566	-1.0665	-8.5888	-5.6043	-6.0762	-5.8653	-7.2356
-9.0305	-8.9321	-16.778	-12.052	-12.228	-9.5934	-5.9256	-11.558	-8.2769	-9.5088	-8.1144	-13.827	-15.897	-8.1739	-14.812	-17.695	-12.56	-13.481	-14.163	-14.825	-13.255	-13.362	-10.99	-17.33	-12.7	-10.517	-10.563	-8.4785	-10.231	-11.104	-11.366	-5.2135	-14.135	-12.705	-17.654	-8.6548	-12.573	-11.716	-4.5842	-5.3967	-11.35	-15.35	-13.068	-11.889	-8.5647	-9.7362	-6.7673	-12.32	-6.8008	-14.231
0.51093	-5.5426	-6.0162	-9.677	-1.3832	-7.7442	-2.243	-0.18529	-0.85243	1.349	-1.3578	-0.41711	3.1366	3.8288	-2.4899	-6.7869	-1.3064	1.0975	-2.8132	-1.5425	1.231	-3.9263	-4.5171	0.20225	-5.7408	-3.2864	-4.646	2.2449	-4.6742	-4.8657	-0.69806	-7.8638	-2.5714	-0.51935	-8.574	-3.0986	-2.8324	-4.0315	-1.2293	-3.9775	-2.2829	-0.09411	-4.0814	-12.084	-6.8758	-5.5558	3.2729	-5.7653	-5.9842	-7.7852
-3.7536	-7.5184	-2.8303	-6.2495	5.3937	-7.3172	-1.149	-4.4118	-10.273	2.0236	-3.8131	-4.3145	-1.9131	-2.9987	-6.6922	-3.7984	-1.6559	-6.135	-5.3752	-8.1005	-7.1081	-6.4678	-9.3235	-9.0479	-3.3977	-3.0347	-2.0238	-8.4192	-7.8452	-4.6554	-0.43864	-4.9095	-7.2179	1.6337	2.4871	0.66543	-3.143	-4.5056	-5.8009	-7.6016	-4.9612	-5.2936	-8.5036	-4.858	-1.1623	-5.2634	-5.1357	-3.5467	-8.4732	-2.5236
1.151	-1.3087	-0.32795	-0.95089	4.9241	0.7643	-1.3524	2.5636	2.4319	-4.6979	2.1905	-1.457	4.0897	1.3246	-2.2493	2.2962	3.4714	-0.7701	-0.87997	-1.7698	2.7997	1.9961	2.7114	-0.73417	0.48568	1.1558	3.4322	-3.069	-0.68665	1.9644	3.5802	1.3681	5.6982	-1.5003	-1.74	-0.11606	8.715	1.8246	-2.1297	1.4485	4.6824	-2.967	-1.166	1.2378	-1.5103	6.8174	-4.6319	-1.0018	-3.4784	2.7714
3.9735	6.629	5.8089	-3.2452	0.16901	-0.044668	0.14764	0.28385	3.9689	2.7618	0.54626	5.0619	-4.7221	-3.3962	5.5716	7.0362	0.53452	-0.629	1.5919	4.4731	3.2053	3.6534	5.5889	1.1883	-4.3742	4.0714	-1.5049	-0.21403	2.452	4.0456	1.5201	9.9517	-1.2309	5.6374	3.2188	2.1601	6.5243	4.2467	0.41173	7.4826	1.8282	6.8592	0.12705	2.2713	0.32224	2.0963	7.1496	4.5246	0.77109	2.0506
-11.944	-9.8006	-9.6654	-9.8153	-5.6069	-11.046	-12.439	-10.285	-13.29	-16.434	-11.231	-4.6924	-10.93	-13.25	-15.549	-6.189	-9.8712	-7.7494	-14.844	-8.021	-16.418	-14.791	-9.1529	-11.229	-12.241	-12.024	-12.663	-11.713	-13.921	-8.9056	-7.1918	-7.9199	-14.337	-5.4141	-9.918	-12.179	-20.071	-10.465	-10.474	-14.928	-12.364	-11.314	-13.577	-8.4474	-13.065	-16.003	-9.7625	-6.8114	-10.089	-7.585
-12.784	-11.576	-6.8642	-5.834	-15.599	-13.887	-15.477	-13.977	-11.057	-18.25	-19.025	-16.588	-11.917	-7.811	-13.787	-17.91	-7.6886	-17.293	-12.343	-10.139	-19.642	-15.215	-12.634	-18.368	-11.054	-11.029	-13.354	-10.249	-10.427	-14.643	-18.784	-11.539	-10.879	-13.687	-14.196	-14.87	-15.014	-19.77	-10.2	-14.097	-13.366	-10.419	-14.363	-11.647	-14.024	-17.121	-18.223	-16.875	-18.514	-15.46
-6.5556	-9.1953	-3.216	-6.2299	-6.9499	-5.9873	1.0536	-5.9743	-2.2125	-2.8006	-2.8773	-7.1426	0.79299	-1.2324	-5.4427	-5.1017	-2.3904	-4.9842	-7.6326	-0.86917	-3.3947	2.3673	0.40424	-5.8748	-1.7456	-3.7959	-1.2361	-5.8458	-0.51215	-2.3921	-2.6784	-2.4592	-1.2301	-6.9057	-13.685	-5.4145	-5.2082	0.026127	-2.214	-3.4139	-2.304	-4.334	-6.2165	-2.7384	-6.7386	-1.5104	-1.6226	-6.9111	0.6643	-1.4696
-1.3729	-7.6098	-1.7203	-3.8761	0.32347	-2.8223	-0.89914	-5.4231	-0.40059	0.11218	-3.5092	-5.1904	-3.5366	-5.2381	1.4948	3.8317	-4.7863	-4.354	-4.7638	2.1454	-1.1872	-9.8159	-7.1921	1.4296	-4.6872	-5.4979	-1.3936	-3.318	4.3629	2.9366	-2.8608	-4.2381	-0.043695	-1.8806	-3.2871	2.4645	0.75801	1.4191	0.97079	0.99732	-5.4221	-4.8044	-3.8049	-3.9146	0.39076	-0.96602	1.4151	3.1983	-2.875	-3.865
-24.437	-13.7	-17.09	-21.247	-20.74	-28.077	-24.032	-15.224	-26.131	-21.668	-20.123	-22.325	-18.72	-25.944	-26.827	-31.431	-19.671	-22.068	-28.006	-18.468	-24.426	-24.505	-23.573	-19.024	-22.941	-19.441	-17.602	-25.846	-20.274	-19.817	-21.676	-22.079	-14.369	-24.482	-20.103	-19.964	-21.345	-19.238	-25.297	-22.498	-23.036	-20.605	-20.38	-24.18	-23.705	-24.267	-20.935	-25.927	-24.317	-20.256
-20.467	-9.2221	-18.462	-14.753	-9.8733	-13.815	-16.134	-10.417	-7.3559	-18.115	-17.694	-12.884	-20.223	-19.766	-15.002	-13.417	-12.533	-12.303	-18.6	-15.283	-16.535	-11.889	-17.417	-19.46	-20.474	-12.446	-17.887	-12.674	-12.788	-14.952	-15.189	-17.487	-20.495	-7.2623	-20.14	-14.217	-9.1761	-12.912	-16.342	-19.93	-18.156	-14.76	-11.167	-15.406	-14.132	-14.519	-12.497	-10.767	-11.488	-18.502
0.13445	5.1062	0.683	0.8402	-0.62876	2.4594	6.9304	1.5331	-7.1623	-0.4087	3.8039	4.3694	0.089341	-0.31709	3.0791	0.099055	2.8286	-4.1997	0.12509	-2.7118	2.6351	-6.3738	3.2244	0.99444	2.8134	-4.4677	6.1794	-2.3856	-2.2139	-3.1334	-0.73756	5.7014	-1.1286	0.43194	-5.3587	1.5595	3.1694	5.6516	5.1101	2.8281	2.2497	0.79026	-1.149	-3.192	-0.067062	-2.3068	4.3732	6.587	0.45323	2.4056
1.0856	-1.339	-0.40295	-1.1012	-3.0134	-2.1802	2.4871	-0.84388	-5.1073	2.58	-6.9902	-8.2601	-3.8306	0.13297	-0.90842	-1.9159	-2.3928	1.1513	0.17079	3.4531	-7.7026	-4.4191	-0.93414	-5.1258	-0.13747	-1.6438	0.28317	-2.9441	-1.6309	-5.5284	3.5136	-4.0035	-5.6191	-4.4247	-6.8128	-0.64608	1.4144	3.0945	-2.1176	-0.58453	7.1531	-6.3413	0.8104	0.14936	2.4304	1.9316	-3.16	5.5849	0.33814	-1.945
3.6733	6.9244	2.5386	8.3646	13.065	1.8137	1.935	3.4588	9.4425	7.7098	2.2184	5.3377	12.912	2.4628	8.911	2.4089	19.298	11.025	-1.524	18.136	8.5242	4.2478	2.507	6.5507	7.6734	6.2259	6.7164	11.782	6.4464	6.8695	7.5894	3.2541	-0.86184	12.74	5.3069	7.3197	9.2237	8.7168	4.0053	9.2848	6.7597	11.269	5.9723	15.455	5.568	-0.3338	4.0241	5.5975	8.0184	7.5932
-8.3985	-3.2992	-2.8313	-10.167	-3.5539	-0.8913	0.52979	-3.9871	-1.9719	-7.727	-1.0729	-2.4227	-1.6535	-4.0473	-7.5915	2.9743	-3.0116	1.3947	-2.0849	-5.9262	-1.4948	0.13062	-4.1622	-1.1129	-1.5783	0.80479	-9.9233	-1.7255	-7.2365	-5.009	-3.6544	-2.474	-2.3164	1.9706	-3.9665	-3.9939	-6.485	-4.8196	-4.9807	-4.2977	-8.2917	-1.3197	-7.4636	2.2243	2.7015	-2.9605	-3.5639	2.539	0.34693	-5.2944
-13.342	-11.835	-1.2767	-3.4612	-2.2415	-9.0752	-4.8524	-9.2442	-8.5495	-9.1481	-7.7094	-5.663	-3.1229	-1.738	-11.725	-8.7495	-7.5287	-6.5128	-7.9559	-7.0226	-9.8498	-2.6055	-10.985	-12.886	-1.2027	-5.4666	-12.588	-15.492	-11.174	-6.136	-5.2547	-9.8595	-9.7473	-6.7595	-6.3257	-13.645	-5.6243	-2.0038	-15.617	-7.9102	-11.326	-1.9179	-14.597	-8.8215	-11.359	-2.2483	-6.368	-6.4437	-6.38	-11.036
-13.604	-7.3097	-3.3326	-7.7345	-10.595	-8.0111	-9.4923	-16.355	-9.7757	0.64116	-2.0051	-6.4128	-5.5707	-10.76	-6.6944	-8.303	-6.4514	-9.7941	-9.8141	-8.4647	-7.9418	-4.9686	-10.148	-15.683	-4.3246	-10.068	-9.3988	-10.444	-12.468	-7.1621	-8.4699	-14.486	-9.7305	0.80462	-4.7448	-5.2722	-4.2354	-8.3695	-3.0851	-3.862	-10.449	-11.704	-6.6234	-7.1531	-6.4514	-11.475	-5.8097	-8.1984	-5.298	-4.1076
-11.89	-13.059	-9.2446	-6.9973	-16.216	-14.505	-15.326	-11.932	-12.143	-8.2173	-19.321	-10.341	-11.821	-14.708	-16.371	-9.875	-7.8217	-15.125	-12.661	-16.229	-15.712	-13.81	-6.621	-13.146	-14.43	-14.737	-18.13	-6.6011	-16.219	-16.583	-15.549	-12.761	-19.554	-11.013	-13.157	-12.518	-10.381	-11.054	-15.611	-2.8526	-15.926	-5.8697	-18.169	-9.6275	-14.419	-14.209	-19.109	-16.503	-16.854	-15.372
-2.4358	0.87261	-0.11757	0.51906	-4.9821	1.0766	-8.0265	5.4017	2.5295	2.1709	-0.12829	-1.5792	-3.3929	-1.9037	6.1861	2.0294	1.2035	-4.1125	1.9456	-2.5939	2.8265	3.6886	3.5125	1.0661	1.4489	4.3358	6.0415	-1.3574	-7.4702	3.287	2.4966	3.7805	-7.416	-0.10337	9.6966	-2.0559	4.3821	-2.7651	-1.5699	-0.97388	0.85049	-2.0137	-1.089	-0.44189	-0.77945	-4.596	-6.1644	1.3642	-3.9338	6.7973
0.35378	-8.2082	-5.2863	-7.2158	-8.2204	-4.2375	-1.6129	-1.6652	-1.8421	-5.098	-1.8582	-0.58379	-0.5874	-10.209	-6.7597	3.9793	-0.69854	-2.6592	-0.26126	-9.1136	-10.644	-8.9574	5.1071	-4.2079	-3.4926	-5.2096	-3.2446	-1.2357	2.0956	-9.3316	-4.6228	-3.555	1.9723	-6.4902	-3.2724	-3.6907	-7.1016	-1.9374	-9.3855	-1.6908	-5.4878	-5.703	0.15469	-11.666	-3.7782	-3.5929	-3.8664	-5.3774	-0.92166	2.5467
-4.8481	-2.8239	-6.264	-11.466	-6.6274	-6.0265	-3.239	-6.5692	0.1847	-5.1044	-5.7911	-2.2164	-7.6518	-8.0376	-6.819	-1.1688	-7.174	-7.0199	-6.7311	-4.4942	-5.6287	-6.7412	-6.8422	-7.0626	-10.937	-5.2352	-8.6884	-1.9835	-1.3211	-6.471	-4.8069	-4.1264	-2.2349	-0.04695	-7.8274	-8.8832	1.7808	-16.067	-4.6471	-5.4851	-1.0138	-4.1739	0.28769	-3.3286	-1.8999	-0.80264	-3.8671	-1.5894	-8.2538	-3.1752
-8.2038	-7.2561	-15.945	-9.7523	-14.674	-4.7334	-8.6801	-13.211	-12.556	-12.856	-10.095	-9.4014	-5.7229	-8.5954	-10.84	-8.6162	-9.1797	-3.9927	-6.5726	-10.89	-8.8165	-9.4318	-11.23	-8.5372	-11.984	-9.902	-11.613	-10.768	-7.4553	-7.5564	-12.304	-13.64	-12.733	-9.2223	-9.4937	-11.391	-12.043	-7.9948	-10.167	-9.4098	-8.0006	-12.488	-17.927	-8.2858	-11.514	-12.719	-13.835	-9.3385	-5.9829	-4.6568
2.8195	0.62694	6.4726	5.3205	-2.4615	8.391	0.73327	5.5995	-0.40788	11.183	-0.20859	0.59736	10.352	-1.6976	2.8001	-1.4872	4.2318	3.4902	-4.2767	2.7333	1.4297	8.4106	-1.4637	4.898	3.4655	-1.6223	1.5084	3.5696	2.0777	2.5186	-0.49027	4.1649	5.8805	4.2946	2.2464	4.6455	-3.6593	2.2951	0.68815	6.0086	0.032942	6.8204	-1.8734	3.2381	-1.8016	-1.6121	2.0852	0.461	4.7615	3.8717
-22.026	-24.622	-19.895	-16.242	-19.689	-23.912	-19.199	-22.678	-23.76	-20.985	-16.289	-17.43	-20.105	-21.908	-16.94	-17.395	-23.186	-19.058	-20.985	-27.066	-23.033	-18.544	-22.466	-24.515	-23.421	-23.405	-19.582	-15.177	-19.008	-24.731	-15.934	-17.085	-20.727	-16.276	-21.34	-26.089	-20.949	-26.78	-19.67	-24.761	-19.468	-17.696	-25.434	-22.423	-18.475	-21.28	-21.692	-16.123	-21.65	-23.133
-2.4225	-1.7341	-1.9458	2.393	1.8218	-3.591	2.8648	-1.9153	-5.8787	0.49367	0.75773	-1.2092	-0.50749	0.53637	-6.243	0.72295	2.0173	3.8686	4.5019	2.231	5.2937	2.5402	7.5419	-1.6392	-2.7435	4.2975	-5.135	2.7825	4.0623	1.9942	2.5485	-2.1899	-0.85073	0.8699	3.7502	-6.4262	4.711	-3.1558	1.3702	-0.26583	-4.8129	-0.52237	4.3479	0.63823	-0.87953	-4.3624	-1.3513	1.1613	-5.3581	-4.1
3.3048	-5.062	-9.5527	-1.1869	-2.7515	-7.612	-2.0498	-3.751	-2.4557	1.7142	-7.6589	-8.4302	-9.2455	-1.6026	0.26842	-4.61	-3.8092	-1.1641	-6.7099	-3.2651	-2.1102	-4.8818	-8.3389	-2.0662	-1.9985	-5.5739	-2.9542	-4.0552	-4.942	-3.3374	-7.4218	1.3581	-2.3059	-1.3423	3.2036	0.83653	-3.0227	-0.17027	-1.8738	-6.4986	-3.2126	-0.30518	-1.2261	-6.9158	-0.34427	1.6896	-4.2173	-2.4809	-5.9785	-7.585
-16.549	-9.5752	-10.153	-6.1609	-7.4475	-10.913	-17.027	-11.971	-16.995	-16.492	-8.6859	-8.576	-18.3	-10.786	-11.287	-4.9994	-10.688	-7.6339	-11.035	-13.672	-13.421	-11.007	-8.9585	-11.751	-8.8747	-17.635	-13.065	-15.038	-12.434	-11.775	-17.678	-6.8618	-10.325	-9.5697	-16.085	-12.225	-11.474	-12.747	-10.468	-13.896	-15.191	-9.3317	-7.7405	-8.8634	-6.5889	-17.055	-5.7842	-13.187	-7.4737	-11.347
-8.354	2.5418	4.7269	1.5124	-8.0952	-0.68242	-3.7315	6.7453	2.1656	-2.4485	-3.8242	0.68266	-4.6189	-2.7052	3.571	-3.605	6.3006	6.9666	-5.9414	5.1429	1.1626	-0.22113	-9.1626	-2.247	-2.1317	-3.3145	0.87089	5.5434	-4.6068	0.71768	-4.5205	8.4016	1.0916	-1.4833	4.7999	6.5726	-6.3264	2.4331	-4.4645	-0.60784	2.2991	3.0555	6.9027	0.72436	-2.7824	0.86548	-2.3686	-8.1466	1.4623	-5.5576
-10.302	-17.738	-6.4955	-15.284	-8.2419	-4.3155	-11.442	-12.758	-2.5422	-13.716	-12.726	-11.501	-8.7221	-17.216	-9.1916	-10.597	-8.2962	-12.114	-2.7565	-11.631	-8.7973	-10.31	-9.9444	-9.0285	-9.2987	-4.7983	-12.569	-4.6143	-19.207	-6.6195	-15.019	-3.2438	-10.814	-9.2089	-10.631	-6.3968	-6.3872	-6.2744	-8.8681	-11.976	-10.169	-11.476	-9.5148	-8.0306	-8.2807	-5.2238	-8.7015	-4.8051	-14.87	-6.8966
-16.505	-11.882	-10.443	-13.964	-13.13	-12.077	-10.183	-17.689	-20.37	-18.26	-15.626	-17.543	-12.69	-20.188	-18.329	-16.703	-15.345	-16.314	-12.643	-14.993	-14.173	-10.597	-14.867	-12.477	-16.083	-14.809	-16.989	-13.021	-3.6926	-16.473	-17.049	-9.4709	-9.5774	-12.871	-13.268	-12.722	-14.649	-12.082	-13.881	-14.33	-13.263	-7.4503	-8.6144	-17.706	-17.933	-8.8467	-12.152	-14.928	-13.187	-13.944
-11.99	-11.4	-12.463	-11.573	-21.17	-19.542	-15.161	-15.21	-7.0884	-19.037	-17.984	-18.331	-14.091	-11.721	-15.999	-14.179	-8.548	-9.4966	-20.001	-16.687	-13.483	-14.025	-22.019	-9.0888	-17.975	-15.489	-8.5067	-14.331	-10.033	-18.375	-10.62	-11.237	-13.257	-9.9192	-18.227	-11.426	-19.872	-13.081	-19.899	-21.206	-13.653	-13.62	-20.529	-11.764	-15.601	-14.682	-13.067	-16.382	-19.148	-21.853
-9.6315	-8.4603	-11.482	-16.301	-4.8065	-10.495	-8.7798	-8.4055	-12.121	-12.842	-11.998	-16.331	-10.368	-12.075	-5.8823	-9.5508	-2.9015	-7.7444	-10.969	-8.0624	-5.5461	-7.4567	-2.8913	-5.7929	-9.987	-9.5764	-11.265	-8.9834	-3.2485	-8.474	-11.098	-0.088262	-8.2047	-9.0034	-17.883	-13.277	-10.148	-14.834	-6.4319	-3.4822	-7.9292	-16.169	-9.2226	-9.4261	-10.028	-12.372	-3.8966	-11.485	-7.3781	-1.1803
5.5828	13.393	10.062	6.7509	2.7472	3.5368	0.85488	4.1554	5.4698	1.3777	9.8568	6.9869	0.73408	11.308	10.786	10.188	-1.0411	9.2952	6.2478	9.9554	8.4231	-8.2418	6.7069	7.7666	0.41183	9.5218	4.1087	0.48304	7.5713	2.6713	7.929	5.6887	5.9101	6.3961	7.7012	0.97618	3.5101	8.9376	11.501	3.4805	1.8739	5.6287	3.5916	4.45	10.151	4.9317	4.6551	6.1119	7.2333	7.3201
-4.2428	-0.54667	4.7471	-7.0009	-1.2606	0.84161	-3.9067	-4.7479	-4.4306	-1.2381	-2.3702	5.7234	1.5218	-9.4593	0.47862	-2.6566	6.4008	2.2941	2.0656	-3.1945	-12.524	-4.0719	-7.1965	-0.37259	-2.7533	-2.2332	-0.087366	-4.861	-3.5796	-0.28423	0.99507	-0.57139	-3.0573	-2.8105	-4.9272	-5.688	1.5377	0.68086	0.84341	-1.1847	-8.5032	-6.6136	0.82676	4.4167	2.2156	1.8932	3.0658	-3.5298	-7.7043	-0.15715
-13.787	-11.127	-1.3297	-5.0021	-10.407	-12.783	3.0216	-6.202	-6.3842	-5.847	-5.3347	-17.139	-6.2909	-10.293	-9.1243	1.1245	-14.028	-9.4744	-17.023	-16.25	-8.3724	-3.8619	-9.2112	-11.796	-12.056	-7.9908	-6.8252	-14.684	-10.66	-3.784	-9.3247	-10.481	-10.326	-6.7697	-10.976	-9.2698	-9.2889	-11.332	-5.9637	-5.3159	-7.5921	-7.9961	-12.716	-9.8449	-10.167	-9.5195	-8.005	-13.803	-0.13268	-2.8577
12.918	0.03976	10.255	-2.1796	11.504	5.3083	8.0653	-2.5607	5.5488	6.359	7.4871	0.69496	7.3348	10.897	-4.7121	0.93583	11.744	1.4912	6.7213	6.9864	2.1289	3.4486	2.354	5.0743	5.3197	3.7999	5.9395	7.3305	-1.579	4.7449	9.3902	6.1534	0.71598	7.6156	0.95888	4.1948	-1.8303	9.8425	5.9535	8.2699	12.93	11.42	3.6864	6.799	13.33	7.6873	-1.4365	4.7697	7.4521	6.5129
-5.114	-3.032	-1.5841	-1.9101	1.0542	-1.7156	-0.9719	-8.1776	1.695	-8.8415	1.4879	2.7158	-2.6337	0.22464	-7.3936	-2.0104	-1.4513	-8.0935	-2.3818	-3.1491	-4.4213	-0.46899	-7.5971	-1.4894	-2.5666	-1.7456	-3.8221	-3.4429	3.729	-3.8445	2.091	-0.74359	-2.3651	1.57	4.7834	-0.28542	-1.6807	-6.5967	-0.71246	-5.9881	-4.268	-3.1731	-1.4893	5.4853	-0.88002	1.1934	0.73471	-5.0137	-3.166	-3.24
-7.6389	-7.4549	-5.6256	-3.4701	-9.5693	-10.193	-4.7914	-12.454	-10.485	-6.273	0.49155	-8.6818	-3.6235	-5.8268	-5.2494	-11.285	-11.21	1.836	-8.6361	-10.035	-11.326	-7.621	-3.2193	-12.06	-11.827	-3.7825	-11.466	-4.4452	-5.1582	-1.4909	-4.2258	-3.1225	-13.988	-12.404	-11.019	-5.8057	-8.4136	-10	-12.558	-11.764	-6.3461	-7.0853	-9.1815	-6.0109	-12.52	-3.9907	-3.9084	-13.989	-5.1898	-7.9456
-12.106	-13.528	-13.676	-6.8589	-11.982	-8.1607	-6.3416	-6.1799	-10.516	-13.228	-16.379	-10.426	-15.792	-2.6454	-9.0385	-12.506	-13.524	-16.76	-10.669	-7.5481	-13.221	-5.4246	-13.899	-7.8784	-14.428	-11.049	-13.444	-12.463	-12.266	-10.339	-9.2807	-12.406	-8.8632	-14.09	-13.988	-11.585	-7.4885	-16.535	-14.329	-6.4581	-15.11	-5.6646	-7.5148	-11.081	-12.74	-6.1941	-15.141	-9.0872	-14.695	-13.1
6.5935	8.1715	8.7899	-2.9531	6.294	0.6934	6.4805	7.1352	6.3051	2.7917	-1.9454	4.1984	7.028	4.4766	4.7963	4.578	3.7362	5.2881	6.8208	7.8525	11.423	5.0414	0.62108	3.4331	3.8969	8.4906	7.6336	1.3966	6.4762	-0.12672	-0.695	2.0267	3.7887	4.6414	7.591	8.4562	9.1445	5.425	4.4516	11.304	5.3073	-0.25293	7.147	1.3615	5.1913	-0.49219	5.3416	7.8052	4.0297	6.9142
-4.6556	-0.30933	0.37885	-1.6865	-1.3667	-2.0709	1.4997	-1.5368	1.6838	-5.6968	-5.191	-0.46469	-6.2181	-0.86428	-3.0275	-0.48471	1.6279	-0.67033	0.6461	2.6765	-2.3543	-4.1187	-1.6214	0.4663	-3.6765	-2.9639	-3.4493	4.9719	-4.4292	-7.9485	-5.7093	-0.87236	-2.1394	-4.6371	-1.6603	-0.74591	-1.5435	-5.3983	-10.699	2.5859	-4.7047	1.8592	0.095606	-2.6044	0.58873	-8.2955	-0.66826	-7.5753	-9.51	-9.271
4.4062	4.3104	2.5495	1.4131	0.25357	7.6951	-3.2537	-0.086316	4.5934	2.5413	2.0569	-1.3531	4.1827	0.14162	3.2626	-3.8571	2.3668	7.7472	7.7519	-0.84748	3.0865	3.2563	6.971	2.9603	0.63885	5.514	5.5154	5.6608	-1.2305	3.8449	6.2726	6.1603	0.36641	3.8243	5.2078	6.2038	4.935	0.082307	4.8212	3.9156	-1.0088	3.639	4.8351	5.8206	2.1641	6.3055	3.9822	6.4945	1.1886	5.0879
2.7302	3.0692	-2.3762	-5.6744	0.59133	-1.1439	-0.16416	5.3946	4.8202	-1.6289	1.7933	-2.6592	-0.80989	-1.755	-0.42761	8.9864	0.66113	-1.8272	-3.0732	2.6532	6.2064	4.9657	0.75254	3.9403	-1.8621	0.45006	-0.8646	6.896	-3.8549	-0.59437	-1.0947	0.63688	1.7382	4.1886	-5.0407	-0.30917	-0.591	6.9115	4.6865	1.3177	0.76212	1.0247	-0.31418	3.3966	-0.5068	1.6966	4.5505	2.5038	4.0921	-7.2383
-10.746	-12.338	-7.7664	-20.126	-16.368	-10.743	-17.735	-11.667	-10.217	-14.987	-13.373	-8.9605	-11.465	-12.196	-11.262	-14.693	-10.631	-13.68	-18.428	-9.5749	-10.957	-13.282	-17.925	-12.364	-10.925	-10.923	-11.729	-12.512	-12.684	-8.7785	-8.6679	-8.4851	-15.139	-11.869	-9.5684	-10.373	-8.0579	-16.596	-12.511	-11.347	-11.073	-14.642	-13.036	-7.3105	-15.488	-21.29	-11.483	-15.977	-3.4332	-9.4871
-1.7592	-0.8306	0.96162	-1.6727	5.2541	2.1787	1.945	-3.1717	-0.86616	1.537	5.2385	-3.4396	-6.8271	-8.2362	-3.0992	-4.8717	-1.9899	-0.73055	-7.446	5.1213	-1.9579	-3.0364	-4.5071	-0.84664	-0.66796	-4.0286	2.5356	-2.8076	-4.2457	-2.323	-0.13311	-3.4515	1.3101	-7.2418	-3.3948	2.5903	0.11498	-2.6565	-3.3827	1.7619	-5.5873	-4.3887	-1.908	-1.7712	-9.6772	1.4756	0.35149	-2.9048	-1.379	-6.9085
2.5744	-2.0082	-1.9015	-5.5343	-1.831	-3.676	-0.22933	-4.6168	-1.0851	-3.9694	-0.14243	1.0383	-2.0538	2.8186	-7.6871	-7.4687	-2.9668	-6.3356	2.3636	-9.974	-0.54735	-4.9091	-3.3757	1.1796	-2.8572	2.2666	-6.2378	-0.7645	0.86396	-1.9614	4.3782	-4.4882	0.53693	3.0164	1.0053	4.5957	-2.8965	2.5857	-8.2899	-4.0187	0.33933	-3.9799	-10.015	-1.1418	-0.52486	5.6434	-2.1567	-2.4395	-4.5924	-4.882
-3.2989	-0.52125	-2.989	5.2892	7.3394	6.7435	5.8719	6.8895	2.5341	10.193	-0.66144	-0.39122	2.854	2.8496	-0.773	-2.8609	3.4629	4.5359	2.537	2.5873	-3.3729	-1.5845	2.723	-1.6685	0.6083	3.5357	-8.1677	-2.4191	1.7666	5.4004	1.811	6.4531	6.0462	2.5565	3.2791	-1.1796	3.9851	-1.4252	1.7959	-3.5451	-3.6967	5.1873	0.55256	3.42	-1.5291	1.2451	-2.2008	1.8519	2.7242	3.8046
8.3707	6.4627	7.3792	13.813	5.4399	5.4458	6.9113	13.534	14.799	5.1554	7.4965	10.513	15.722	10.499	13.482	4.6977	0.012854	11.919	7.9638	12.035	12.711	9.5829	13.402	5.4169	9.7301	11.661	6.4883	6.2719	6.5088	11.562	8.8089	10.03	8.5696	0.7807	11.746	4.0447	9.6184	5.0388	4.4535	8.9367	3.7519	9.5751	4.7199	7.8254	8.2067	9.0358	12.373	9.0402	12.137	14.048
-9.3759	-6.4289	-17.073	-2.5422	-7.6708	-13.951	-11.765	-7.8804	-16.457	-9.8653	-10.438	-10.603	-6.1614	-5.4348	-20.704	-9.0012	-13.787	-18.685	-10.801	-16.752	-8.4971	-6.9378	-11.003	-13.976	-14.689	-13.111	-11.09	-7.8745	-3.3241	-14.594	-11.555	-11.139	-12.443	-16.208	-16.162	-10.524	-1.7299	-14.301	-4.0854	-11.669	-17.288	-10.779	-15.438	-12.365	-10.498	-18.107	-12.479	-15.513	-10.956	-17.068
10.533	0.77744	17.841	9.3008	11.649	12.523	9.3275	9.637	7.6025	7.3705	8.9995	5.7814	9.0476	12.852	7.3693	13.13	5.6268	10.601	9.582	1.7169	9.003	10.201	6.32	9.3345	7.6239	13.388	8.6878	8.9396	4.1246	9.2391	5.3604	3.8804	10.531	2.5239	7.0272	14.582	1.3862	8.1957	12.197	9.7382	8.8336	13.74	9.4526	7.9814	13.355	7.915	7.6164	7.7229	5.9307	18.069
-3.026	-13.7	-9.3472	-6.1321	-11.764	-12.377	-11.304	-11.985	-11.228	-8.7064	-5.5038	-11.741	-4.5776	-15.025	-5.2738	-9.8606	-8.7627	-12.989	-13.679	-7.1701	-3.2161	-9.8	-7.6005	-11.336	-11.087	-7.2629	-6.0078	-9.4224	-13.738	-5.9335	-13.953	-10.19	-15.572	-8.3162	-12.236	-11.17	-4.0473	-14.967	-2.5162	-12.232	-15.153	-9.4675	-10.312	-6.926	-11.77	-7.7891	-9.6226	-9.0759	-8.6371	-10.389
12.702	15.428	0.28525	7.3877	10.344	4.2587	11.823	7.5193	4.9625	11.357	7.7343	9.7774	2.8868	12.548	8.3619	9.3842	13.226	10.564	12.011	3.7471	4.9426	8.3802	12.63	9.3638	7.9853	7.4972	10.094	13.211	6.7737	5.834	8.8205	14.355	11.59	17.267	8.1816	10.03	7.1946	17.353	9.9232	8.6707	8.7804	4.1665	5.8688	11.242	7.8899	16.182	9.3582	12.595	5.3537	3.4984
3.9791	-2.4875	-0.16273	6.0894	-0.41449	1.3283	-2.887	2.4211	0.61521	4.9648	7.2203	3.0231	1.8754	3.0172	-1.3365	11.824	5.646	-1.2471	1.4638	5.4303	-4.1669	-2.3964	5.4549	4.3274	3.4661	6.5103	10.324	0.9153	3.4106	-3.3525	4.6646	-2.566	3.9022	-5.9492	4.948	0.065736	6.7722	3.1819	-2.1137	-0.41139	-0.37445	-0.49446	7.0518	6.9377	1.7748	-2.1063	-3.7358	3.0046	-3.5885	4.5539
-8.5273	-12.189	-9.0974	-14.012	-9.0811	-6.984	-8.0518	-10.343	-12.494	-12.066	-14.518	-4.2131	-14.473	-5.135	-9.9554	-7.2824	-16.652	-6.3223	-10.558	-8.6422	-17.59	-9.6823	-9.1608	1.2088	-6.5315	-1.521	-5.1982	-11.918	-9.1439	-6.8624	-8.949	-15.207	-0.91109	-4.1037	-7.529	-8.9352	-9.3524	-12.02	-8.7709	-11.22	-5.542	-15.499	-15.449	-7.4561	-8.1756	-10.138	-6.5195	-15.538	-7.5041	-4.7074
-8.4011	-10.024	-10.312	-10.294	-12.006	-12.974	-14.5	-8.8213	-2.2841	-10.328	-8.3451	-2.321	-10.698	-13.78	-8.629	-11.772	-6.3234	-15.529	-10.199	-12.72	-12.746	-11.365	-3.2242	-6.1615	-3.5434	-13.226	-9.3168	-8.4931	-11.981	-9.1787	-9.3326	-10.289	-8.7396	-13.119	-9.6266	-8.288	-6.653	-15.99	-6.4213	-14.122	-9.8174	-11.826	-6.9582	-3.8142	-6.717	-9.9916	-4.9229	-4.1549	-5.4208	-7.5515
-2.5451	-5.1916	-3.505	1.6398	0.79762	-2.3379	0.96704	0.87636	1.5804	-3.1724	1.7692	3.8812	1.6965	1.5225	2.9063	-1.4837	-5.37	-2.4164	1.9972	2.5804	-2.5217	1.5382	0.91475	0.51663	0.72417	-2.5153	-1.5673	-2.3327	-5.6949	1.2137	0.84943	-5.0673	1.7989	0.96933	-4.5036	1.0749	0.89842	1.273	-6.5239	-4.4364	-9.2153	0.091628	-3.0006	-0.70164	-2.3687	0.47004	-4.4687	1.5507	1.7898	4.6189
-5.8287	-6.1593	-10.504	-9.7834	-1.8741	-6.4614	-7.305	-10.085	-5.0422	-0.40824	-5.2358	-11.058	-1.861	-9.3543	-5.3754	1.8036	-8.1749	-2.8311	-8.0508	-9.4106	-3.7454	-2.4294	-5.4183	-3.7853	-10.177	-1.8793	-6.3649	-1.5393	-0.14281	-4.4649	-6.4648	-4.6138	-7.2654	-4.0255	1.868	-1.5712	-1.7574	-4.162	-1.7667	-12.992	-5.967	-2.5357	-2.9262	-6.6033	-0.61277	-4.4724	-4.9272	-7.6372	-3.5527	-4.5735
-26.77	-22.272	-22.209	-21.997	-21.388	-20.877	-17.912	-26.126	-22.736	-16.138	-22.846	-17.288	-17.504	-24.124	-18.063	-21.395	-26.834	-25.745	-19.21	-21.747	-24.459	-18.322	-19.12	-26.655	-14.97	-20.35	-28.544	-20.945	-24.354	-25.511	-27.334	-18.519	-21.345	-25.92	-20.33	-22.037	-21.443	-27.121	-20.564	-23.482	-14.685	-25.938	-19.102	-20.684	-25.744	-29.694	-22.047	-17.497	-21.999	-19.214
1.019	-1.1215	9.806	1.4439	-0.11335	5.7328	2.1195	4.8936	1.9853	10.699	6.5709	3.7553	3.0531	4.2199	4.7024	8.244	-0.51996	5.355	2.4818	3.3658	5.6205	3.7957	-0.65875	3.494	8.1926	5.8621	0.83627	8.3376	4.3681	5.2301	10.231	4.8702	-0.44404	6.1612	5.5797	1.3647	7.1342	5.144	1.9783	4.8768	-0.18385	-2.1057	2.4399	3.3322	5.7958	5.6865	12.019	7.3621	4.8166	3.3553
-21.368	-12.417	-11.002	-12.111	-10.664	-9.083	-21.776	-13.473	-8.8434	-11.831	-10.226	-13.392	-13.601	-11.413	-15.102	-13.7	-17.669	-11.649	-8.6547	-10.075	-12.675	-11.3	-13.432	-17.333	-18.842	-13.787	-12.876	-11.569	-14.413	-12.473	-14.262	-13.42	-9.929	-12.169	-15.728	-16.326	-12.889	-15.399	-13.471	-11.893	-14.822	-4.66	-10.606	-9.7	-5.9236	-16.111	-18.76	-4.1152	-9.1231	-22.377
-6.3681	3.3142	0.33268	-8.0264	-4.4637	0.58113	4.3101	1.9137	-0.71288	0.90033	2.1454	-4.1797	-2.6998	5.1656	2.8732	0.62158	0.37958	-8.4085	-2.1371	1.7763	-2.8966	-4.7082	-0.45372	-2.7465	-2.0832	-2.3765	-2.5476	1.5098	-0.68672	-0.36303	0.27518	1.9205	-5.8956	-3.7077	3.9359	-1.904	0.36555	2.7328	-1.8836	-3.6656	-3.0994	3.2579	-0.53746	-2.9484	-2.8587	-2.2172	-1.8782	-3.6894	-2.9256	1.8974
-17.75	-11.04	-13.757	-15.546	-12.696	-17.178	-11.607	-11.213	-10.026	-13.459	-14.068	-17.309	-13.513	-11.387	-9.7748	-15.439	-6.8892	-8.2002	-8.7288	-12.842	-12.946	-8.5949	-11.287	-5.9095	-7.3481	-12.131	-12.234	-15.274	-12.849	-13.639	-13.552	-13.128	-9.2667	-4.229	-14.861	-15.801	-14.504	-14.034	-8.305	-14.596	-15.705	-17.159	-12.993	-9.5638	-12.462	-13.308	-9.3295	-8.2798	-15.213	-14.463
-13.588	-16.629	-13.328	-13.313	-14.518	-13.749	-20.002	-12.968	-13.64	-16.731	-7.4141	-11.398	-17.205	-11.18	-17.715	-24.712	-11.387	-19.87	-5.5216	-12.181	-16.744	-15.052	-15.689	-12.601	-17.503	-15.197	-18.211	-10.568	-16.734	-12.745	-17.24	-16.124	-12.874	-12.848	-15.638	-13.018	-15.039	-12.067	-13.093	-9.4815	-17.808	-4.5971	-11.572	-11.698	-17.032	-17.277	-19.182	-18.895	-17.952	-11.692
14.626	14.008	12.569	11.281	12.349	8.4951	2.3323	10.236	11.417	4.0451	19.649	7.8464	5.6302	14.515	6.9109	7.7356	6.8477	6.7563	10.947	20.857	3.05	9.4537	11.362	9.5312	17.756	10.003	8.2171	12.342	13.919	11.814	13.498	11.919	5.3185	-0.16456	5.2552	7.4426	13.24	14.013	7.2494	15.512	14.025	10.744	7.5949	10.14	13.139	6.5689	8.6011	13.315	8.3196	8.703
2.2867	6.1213	-2.5933	2.4335	6.6092	8.2498	4.4206	0.075756	6.6367	2.9758	5.5804	1.63	3.7534	1.404	0.96152	10.652	4.2701	0.48664	11.925	2.3663	5.9089	-1.2032	8.4513	10.766	2.4858	0.64327	1.7837	7.3426	4.7764	6.2179	3.522	7.5755	7.7495	4.4298	8.0298	0.016428	7.6964	5.7861	11.649	11.228	1.1454	0.77711	3.5788	6.0518	7.8888	8.4251	2.5276	5.7174	6.5242	0.034462
-18.717	-24.585	-17.487	-24.584	-26.6	-17.635	-23.479	-15.65	-14.807	-17.759	-20.654	-20.663	-15.12	-19.944	-20.955	-17.283	-20.417	-30.595	-25.786	-25.395	-19.066	-22.272	-25.794	-18.982	-17.904	-19.384	-19.18	-19.431	-22.89	-17.039	-16.107	-20.335	-16.491	-25.46	-24.235	-19.65	-22.006	-21.381	-15.697	-21.167	-16.574	-22.607	-19.511	-22.366	-16.307	-26.987	-20.018	-18.753	-17.268	-20.92
0.43313	-9.1878	-8.0314	3.2487	2.3277	-0.55045	-6.3395	-6.9333	-2.2253	-5.4684	-10.297	-2.4551	-9.3374	-7.3195	-7.281	3.7544	-2.1805	-3.7133	-2.0028	-15.249	0.81688	-3.6987	-0.28553	1.3465	-2.7221	-0.76757	1.6638	4.3807	-5.2287	-3.4429	-2.6034	-3.1049	-1.775	0.55912	-5.7573	-0.056051	-7.4977	-6.5385	0.83371	-0.80949	-3.0817	-2.6493	-4.7591	-6.5496	-4.6184	1.9244	-0.077563	-2.5652	-3.41	-2.5945
6.8623	3.3777	5.9287	0.81717	12.408	10.038	2.6739	3.1967	9.7925	10.284	8.0934	9.8731	9.3688	7.0713	5.9002	7.4986	4.584	4.4046	8.9276	3.0072	16.398	2.345	13.259	3.6974	4.0754	8.9897	1.3574	1.7764	10.722	10.853	6.8968	10.932	1.847	10.367	7.0418	6.7311	7.9529	13.824	9.7128	5.897	13.605	9.8563	-4.232	6.3913	9.1237	8.7154	6.9867	8.468	4.2919	2.6855
3.67	1.7705	-1.1982	8.4155	2.8138	-1.1545	5.2303	0.26276	2.516	4.9295	4.2013	6.3158	-0.51243	-9.3557	5.4941	8.7985	6.0224	10.476	2.7631	4.3646	9.3325	5.0349	2.2702	3.5264	-2.6733	2.8586	4.123	6.8707	5.4474	4.5195	-4.1893	1.8871	4.278	6.1829	2.5311	2.221	-4.9468	7.7359	-2.3629	-1.475	2.0931	4.8083	0.71441	0.68772	3.195	0.72549	0.23808	2.1982	0.23746	3.1705
-16.893	-15.088	-12.078	-11.041	-13.108	-18.814	-17.694	-9.5544	-12.85	-9.7769	-10.148	-13.483	-7.3337	-13.203	-15.016	-15.397	-12.196	-15.788	-16.575	-15.869	-14.458	-17.985	-9.4701	-15.218	-12.836	-13.537	-20.351	-19.694	-13.137	-7.6714	-13.141	-8.3306	-15.836	-20.597	-12.141	-15.092	-17.486	-8.9627	-8.1788	-13.877	-6.3674	-10.382	-12.907	-12.462	-10.82	-11.109	-7.8069	-5.4302	-15.59	-11.278
3.7327	5.4907	-4.7571	3.7757	0.18383	6.9765	2.4042	3.2052	5.1502	5.2214	3.4743	-5.1134	7.1066	4.1648	6.6667	2.8504	4.3753	8.4941	9.4392	11.689	4.6144	5.4432	5.3279	7.2685	4.74	9.5707	10.845	2.5139	-0.41683	10.147	4.7131	3.8103	6.8446	4.7086	4.5089	3.0784	-2.7638	1.9315	7.3126	0.36048	5.2472	11.954	6.6022	2.4683	5.1361	4.6026	13.325	1.4478	3.5491	8.8493
1.8262	0.46061	3.0613	11.617	0.59881	4.4735	12.573	9.531	3.097	6.101	3.0598	3.1971	10.526	8.2063	6.2027	9.3305	8.218	8.0128	5.3776	6.5275	11.507	7.7181	8.136	4.0208	4.239	1.9064	7.611	10.832	6.4776	5.5435	6.178	1.8898	8.872	7.2293	11.232	2.7821	9.9791	6.1481	8.0619	10.886	7.3044	14.01	13.073	1.0471	8.2261	1.2374	9.8447	6.8116	6.5384	9.9809
-17.838	-5.5648	-7.7539	-7.7528	-13.803	-7.7136	-7.5841	-3.7147	-7.0775	-7.6964	-7.5843	-9.975	-11.918	-14.728	-10.074	-21.069	-10.332	-13.054	-13.473	-14.105	-6.403	-14.131	-5.3652	-10.572	-16	-4.7501	-11.142	-4.0714	-15.137	-12.077	-14.299	-10.819	-16.253	-7.0074	-11.707	-15.244	-7.7331	-13.571	-13.372	-13.701	-9.1098	-6.9473	-6.3281	-6.8681	-14.764	-11.502	-1.8215	-17.235	-13.387	-8.2133
-0.82097	-1.7379	-2.5211	-6.8997	-4.8461	-2.3934	-8.2755	-0.49499	-4.7766	-0.58429	-5.3177	-5.7776	0.24467	6.7119	-5.1903	-5.7455	-4.8379	0.22236	-2.9929	5.9367	-0.113	-3.1664	-5.2369	-1.995	2.7321	-3.7297	-7.9813	-1.5211	1.3612	1.5808	-1.4564	-3.9197	4.148	0.9779	3.4106	-2.786	-3.0143	-2.4529	-4.505	-0.93314	1.1348	-2.2968	-2.0896	-4.2056	1.8879	1.0574	2.8399	-2.7252	2.8902	-3.2545
-6.4795	-14.692	-12.145	-11.195	-10.963	-10.025	-14.531	-4.6809	-8.9113	-8.9503	-8.6704	-11.478	-6.3332	-9.5269	-13.295	-6.6495	-13.502	-5.4554	-12.936	-17.135	-18.792	-14.097	-8.3425	-8.0635	-9.6972	-10.225	-13.092	-16.488	-11.397	-8.7305	-10.497	-16.356	-8.2272	-8.8023	-2.5877	-10.374	-11.218	-12.32	-6.7656	-12.272	-11.82	-8.9636	-9.957	-10.269	-5.4907	-7.3756	-9.1919	-21.283	-14.472	-12.761
3.1614	-0.21478	-0.60648	-1.0775	-0.59065	-0.11537	-6.4147	5.3461	4.385	9.9631	3.4092	7.3625	3.3991	4.8227	3.0273	0.54317	5.0594	2.8072	0.22067	-6.2813	-0.63287	-2.4087	3.9757	4.9435	1.4315	-2.4806	0.47917	4.4877	-1.4343	-2.8806	0.77832	1.9907	-3.3565	1.767	1.469	6.5703	-1.6779	-0.87171	2.2395	-2.7264	6.1152	0.89028	2.6361	3.5611	0.70654	2.1927	0.55653	5.6692	-0.58241	-5.9939
-3.606	-0.44212	-2.7932	0.67287	1.2556	3.7998	4.2916	2.0109	3.7573	-4.7174	-2.6795	3.8161	-4.9266	-5.0103	3.8352	-5.1968	-1.9326	2.4014	-4.4719	-0.82758	-1.6803	-4.1923	0.17278	-2.3109	0.30678	-0.58615	0.013643	2.4391	-1.4146	2.4044	6.6813	-1.6994	3.9895	-5.2513	0.36394	-1.1896	2.7224	-3.634	-9.9622	-0.065576	2.4634	-2.2512	-4.1581	-0.098852	1.7984	1.6558	-4.6478	-7.5157	0.95479	0.5664
-11.298	-18.277	-19.88	-15.928	-18.896	-11.081	-14.76	-10.034	-19.035	-19.418	-17.526	-16.352	-9.0665	-15.798	-10.187	-10.774	-23.36	-17.398	-21.272	-13.021	-11.683	-8.9319	-11.009	-12.737	-14.811	-20.312	-16.991	-12.271	-10.983	-14.561	-13.476	-9.9091	-16.702	-13.83	-19.75	-21.075	-20.971	-21.692	-15.317	-10.512	-20.065	-9.7365	-9.98	-13.707	-17.618	-13.132	-11.117	-17.702	-16.163	-14.551
-12.004	-9.6503	-10.315	-15.995	-17.689	-8.9496	-9.0644	-11.132	-9.3922	-6.1744	-7.6804	-16.548	-8.6922	-17.063	-9.4162	-14.116	-9.5716	-8.0649	-18.158	-12.817	-14.131	-11.741	-11.379	-5.9297	-14.97	-13.364	-10.215	-8.9695	-13.37	-4.5988	-9.5494	-15.34	-10.565	-16.335	-9.2663	-17.475	-15.606	-11.635	-8.5418	-9.6359	-9.0413	-13.025	-17.229	-12.911	-14.045	-9.6663	-9.3745	-8.4335	-11.837	-8.4473
-3.7988	7.1588	-2.4724	1.8755	-3.2093	0.57029	-0.31889	3.0953	-1.4065	-2.7486	-3.7762	0.41533	6.6491	1.4506	-0.19099	1.4961	3.4198	-3.8501	-2.7369	7.082	-7.1855	0.42856	-0.11057	-5.258	1.0314	-0.45757	-2.5144	-6.4547	0.53046	0.94463	0.24149	-1.5075	-1.043	3.776	1.7347	-3.9098	-1.1988	-4.6162	-7.104	-2.6838	-5.3866	-3.8149	-3.3868	-1.8481	-1.4254	-3.7211	2.0092	1.1265	6.3245	-1.1703
-9.4604	-11.238	2.8158	2.6054	-8.3999	-6.3302	1.6487	-2.911	-5.8875	2.4739	4.6421	3.0653	4.5837	-4.0636	-0.3465	-4.0572	-7.4882	-2.5019	3.7212	-0.35502	-3.6127	-8.1424	-2.3462	-8.1828	-6.0355	0.36256	-5.4005	-1.8978	-4.4974	-6.1419	-0.01159	-2.4689	-2.8922	-5.13	-9.973	2.254	2.287	-5.479	1.3081	-2.9364	-5.1269	-4.4866	-6.2628	0.15279	-4.1393	-5.0951	-8.078	-2.8744	-7.6325	-4.8579
-11.901	-0.41587	-2.6702	-11.071	-7.1888	-7.1116	-6.428	-7.0344	-9.0338	-4.2909	-1.1716	-7.8497	0.66227	-1.9519	-5.8365	-5.1313	-10.722	-1.6784	-7.3871	-4.7728	-5.2407	-10.606	-11.084	-1.9411	1.8266	-7.5584	-3.0205	-8.873	-3.0688	-8.8355	-4.4161	0.83602	-6.9222	-5.0928	-6.3698	-8.1652	-9.8427	2.9924	-5.5368	1.4471	-9.1295	-1.9562	-4.4065	-4.4183	-7.8707	-11.861	-2.8236	-12.2	-6.3552	-7.0245
-14.14	-16.407	-17.126	-13.194	-13.698	-11.847	-11.403	-14.339	-17.777	-9.1363	-19.994	-10.434	-5.015	-13.971	-13.224	-8.7152	-14.699	-15.946	-10.13	-16.208	-7.807	-13.478	-14.58	-12.27	-12.187	-17.614	-9.8951	-15.432	-13.772	-16.211	-19.715	-13.143	-17.7	-17.222	-11.467	-9.9133	-13.403	-8.8894	-14.411	-21.157	-11.366	-8.9826	-15.801	-14.854	-6.4067	-9.7619	-9.8878	-21.078	-10.035	-14.677
-0.93868	-8.1926	-0.58363	-2.1088	-9.8425	-11.012	-2.4697	-4.7636	-5.1791	-11.953	-3.577	-4.6466	-1.3674	-8.7215	-4.5687	-6.237	-10.509	-7.4199	-9.5638	-5.2879	-6.6882	-4.6748	-8.0055	-3.5132	-7.1024	-0.23889	-12.929	-2.161	-4.1411	-3.5223	-2.6532	-1.0286	-6.1906	-9.7753	-7.5047	-6.7631	-8.1356	-9.5007	-6.8376	-6.8887	0.27406	-5.4237	-11.019	-11.195	-9.1399	-3.8519	1.0727	-8.9065	-3.9673	-8.7241
-12.634	-13.516	-6.6901	-11.223	-12.288	-15.745	-9.3489	-15.85	-12.893	-11.073	-10.977	-15.802	-15.04	-14.855	-10.634	-11.523	-8.444	-11.041	-11.362	-18.784	-12.378	-15.44	-15.423	-15.508	-9.1041	-13.129	-13.348	-11.528	-14.721	-16.109	-9.0134	-13.097	-14.624	-14.59	-13.212	-12.285	-17.851	-17.414	-14.818	-12.977	-22.032	-10.729	-6.1571	-12.521	-11.967	-17.173	-11.9	-10.448	-12.356	-17.944
-18.283	-25.032	-21.612	-21.012	-20.181	-24.382	-17.761	-18.029	-19.736	-18.552	-23.794	-18.461	-21.233	-15.778	-16.561	-19.798	-14.164	-16.659	-20.381	-21.031	-26.655	-22.461	-22.97	-18.312	-23.804	-12.561	-21.894	-21.441	-23.703	-15.519	-19.311	-18.635	-22.76	-20.115	-14.72	-22.235	-17.505	-17.482	-20.394	-21.172	-22.651	-23.752	-25.112	-22.267	-21.105	-16.739	-19.995	-18.641	-21.804	-20.782
-0.72538	1.2921	1.3675	-4.1841	-0.32908	1.0085	4.4815	8.8164	2.139	0.70124	6.4394	-2.7787	-4.0791	8.541	5.6962	5.5632	1.0447	0.21096	-9.0273	2.6305	-1.7291	4.8833	4.9932	4.6451	2.8892	2.5756	3.6754	-0.025127	3.3806	7.365	6.0654	1.7772	1.875	6.5094	1.3098	3.9179	2.618	-2.4348	-0.57947	1.3849	-1.7161	3.2133	6.551	3.1629	-4.1234	-2.6809	-7.5484	4.4582	-1.3246	-4.7891
-8.4294	-12.112	-9.5125	-9.1867	-8.3204	-5.3563	-12.984	-15.716	-12.284	-8.0847	-14.402	-11.076	-8.5317	-13.008	-9.5023	-4.6731	-7.5401	-4.8316	-18.15	-12.482	-12.18	-13.786	-11.337	-16.279	-15.123	-14.168	-18.294	-14.444	-16.33	-13.056	-9.7431	-10.561	-5.4744	-8.3673	-14.796	-7.5543	-9.1803	-7.8783	-9.8948	-13.971	-5.2306	-11.913	-14.842	-7.3789	-9.9914	-8.8134	-15.514	-12.926	-6.0051	-10.788
-1.7136	-0.64732	-4.855	-4.4605	-2.9735	1.1467	5.282	-5.0853	-4.2385	-7.1158	-7.1302	-3.4309	-3.5839	-6.237	-5.9689	-0.75943	-3.6941	-2.8	-0.6085	-8.2175	-3.0313	-4.5913	-3.0914	-3.8441	-4.474	-4.4179	-2.1415	-3.9922	-2.8609	-3.1963	-3.0139	-4.0194	0.51129	2.3046	-4.4394	-5.9542	-7.148	0.74375	-2.9481	-9.689	-1.2659	0.11226	-0.42009	-4.7996	-8.8998	2.2645	-3.2101	-1.7197	2.4968	-7.078
-12.379	-8.4147	-12.853	-12.371	-18.234	-14.011	-11.657	-10.829	-13.62	-15.066	-7.6573	-20.183	-11.938	-13.803	-10.948	-18.742	-4.5308	-14.78	-17.302	-11.708	-11.011	-4.214	-8.8847	-16.926	-14.212	-7.242	-12.52	-18.113	-16.744	-10.621	-8.3133	-14.742	-8.3845	-6.149	-9.2327	-18.196	-11.437	-3.7306	-8.183	-11.909	-17.23	-9.0229	-17.193	-9.7506	-5.2527	-17.539	-16.138	-23.555	-11.784	-12.078
-11.285	-12.408	-3.9475	-7.9573	-14.687	-1.966	-7.088	-10.138	-15.631	-13.975	-16.986	-5.3571	-15.516	-5.3981	-10.591	-3.2235	-8.7314	-15.94	-6.4114	-9.8675	-12.324	-12.974	-10.862	-5.1081	-11.623	-10.677	-11.076	-10.26	-6.2089	-10.587	-13.404	-11.461	-11.463	-17.941	-11.832	-11.797	-10.405	-5.7104	-8.536	-3.2818	-10.815	-9.5455	-13.494	-13.088	-8.3093	-11.606	-6.8785	-8.6202	-9.5348	-8.9496
10.553	12.309	4.1003	-0.069785	12.971	-0.12521	9.231	0.88562	2.5343	4.447	12.373	11.61	4.3326	7.8759	4.3681	13.151	4.3552	7.6963	5.6751	8.1877	9.6842	10.739	3.684	4.7081	4.8306	6.038	0.62651	1.4845	11.333	2.6468	6.2365	7.1383	6.3434	3.7788	11.406	11.778	9.1953	8.0381	11.921	1.5776	11.137	3.7092	17.715	6.4408	5.4382	8.417	8.2654	1.5808	6.4131	11.815
8.8947	11.779	9.3747	6.7491	7.6674	20.522	6.8442	4.1944	10.941	5.5592	8.9367	9.5623	7.8459	9.8784	10.938	14.28	8.0217	16.539	-0.40849	10.578	7.1676	6.6071	8.7544	16.857	3.87	14.544	8.9048	7.2991	15.984	9.8863	8.063	9.1013	3.4282	4.7829	9.2565	8.4331	12.781	3.5315	5.3968	2.2677	5.6462	6.1068	6.8623	11.411	2.3789	3.8944	5.0483	7.2595	9.8293	9.8087
-1.9549	2.4337	-3.1568	1.4239	3.3632	-0.72019	3.7488	1.7768	5.2467	0.25791	4.326	3.6539	4.4848	0.29955	-7.8351	-1.0898	-0.34432	3.4228	3.9973	-2.2775	3.8764	-3.0845	0.45379	4.1991	0.60499	1.524	6.3566	-0.85964	2.2456	6.4137	4.7132	2.7356	2.5202	1.0903	3.6122	2.5082	0.52803	-3.0968	3.3927	7.4591	2.138	-4.534	-0.13801	-0.18955	-1.1959	2.7597	0.46938	0.90765	3.8563	1.0622
-2.9855	0.34724	-4.2766	-1.6407	-3.0388	1.4356	-1.4852	-5.7557	-9.0501	0.55695	-3.9299	-3.9347	-0.1157	1.0673	0.40575	-8.1626	-2.6387	-1.7942	-1.1207	-6.8396	-4.6769	4.1477	1.7711	-5.3463	2.3558	3.62	-2.4768	-1.8732	-0.15163	-2.6165	3.8273	-2.3848	-1.3699	-3.825	-5.2149	-6.7759	-5.1795	-1.8487	-4.9315	-5.8151	-2.6163	0.79346	-3.908	-7.3186	-4.8643	-4.0197	-2.7935	-9.1857	0.051059	-7.3061
1.1162	-7.8653	-4.9739	-8.1707	-1.4397	-0.56274	-3.0942	-6.579	3.247	-10.216	-4.7028	-3.1743	-4.0734	-8.5464	-0.15276	-10.082	-12.048	-2.383	-0.13217	-6.863	2.606	-3.7755	-2.6259	-9.0283	2.0737	-1.5995	-9.0329	-2.6371	-5.3245	0.14658	-4.2627	-11.129	-1.1437	-1.8238	-0.33655	-5.9847	7.0663	-3.8353	-2.9473	-5.6691	-11.739	-8.3258	-5.5285	-3.1827	-3.4874	-10.428	-10.323	-4.1227	-2.2318	-5.7476
-11.765	-14.194	-18.625	-17.295	-13.283	-6.2944	-10.035	-16.319	-13.502	-14.924	-8.056	-15.341	-20.397	-9.1569	-11.447	-11.641	-13.016	-8.5098	-11.168	-15.704	-8.884	-5.1663	-11.4	-11.448	-14.643	-16.496	-14.836	-13.773	-13.112	-14.508	-15.618	-12.814	-10.108	-11.197	-18.388	-19.566	-10.539	-15.982	-10.915	-18.907	-14.649	-16.982	-12.166	-8.5383	-15.729	-17.657	-6.0881	-14.956	-12.75	-19.911
1.2111	-6.4793	2.9709	2.4247	1.5651	4.8069	0.80334	1.1272	0.53672	-0.27982	6.2562	3.7031	0.084724	-1.5071	-6.0936	-0.095183	2.3288	3.7	5.1467	-0.18592	3.5128	0.19992	-5.5719	-2.5887	1.2868	-1.8442	-4.2263	-7.3291	6.894	-0.94668	-0.028545	2.3286	3.2594	-1.356	2.2155	2.638	4.0303	-4.2006	5.0874	1.0951	-1.4278	-4.0882	3.864	-1.524	-4.0599	-2.0207	2.5465	1.7644	7.2554	5.5137
10.615	7.2628	4.0695	9.52	2.7158	3.773	3.0082	1.6412	2.4332	0.59162	7.1702	11.112	5.6307	3.7344	0.70824	2.4095	5.8029	2.6007	4.7086	2.7525	3.6305	6.1772	10.022	3.1508	3.8798	2.6943	2.9225	3.2382	7.0661	4.9995	6.7306	6.878	9.2474	9.7269	4.7463	7.4595	3.8366	8.0999	6.4593	5.2672	4.7613	1.8699	7.0662	0.71343	5.411	11.391	5.8533	6.5263	1.4305	0.40598
-21.743	-23.448	-20.379	-19.966	-20.409	-20.697	-21.134	-19.843	-28.643	-12.669	-12.769	-15.58	-13.232	-16.684	-22.272	-19.57	-24.294	-21.883	-22.728	-20.688	-15.284	-14.293	-20.066	-24.362	-22.423	-16.375	-22.094	-20.637	-24.467	-16.266	-19.909	-23.44	-24.728	-19.784	-15.126	-18.093	-23.662	-19.65	-20.277	-19.054	-18.707	-22.237	-21.865	-22.511	-20.649	-23.156	-14.888	-15.877	-23.596	-20.414
-4.4281	-5.323	-11.75	-13.368	-10.729	-5.3154	-14.384	-7.1732	-4.3091	-13.925	-2.2101	-9.839	-9.6395	-8.2079	-12.571	-14.277	-7.0565	-3.6112	-13.73	-6.9258	-7.3611	-10.76	-10.419	-11.153	-10.5	-14.325	-12.024	-5.2347	-10.284	-8.6348	-5.2772	-8.7178	-8.9852	-13.747	-7.406	-6.3164	-5.231	-2.5402	-11.448	-14.079	-9.3354	-8.8542	-6.5152	-11.034	-13.601	-2.7282	-7.2832	-13.931	-3.9977	-13.601
3.4369	3.2905	6.2151	9.5715	2.0642	-0.48015	3.5478	2.6927	-0.99236	1.5238	1.7164	4.0223	3.1771	4.8587	4.1878	5.0378	-4.1853	9.291	5.3007	0.54329	4.4682	2.8252	13.288	2.2508	2.7496	0.63704	7.3914	4.1443	-0.30172	3.6954	-1.6241	2.0623	2.2261	-0.36942	0.24144	0.99856	3.0584	-2.123	6.4201	5.3209	1.813	4.6014	2.6073	-0.98572	3.1315	8.5327	2.9059	4.6488	9.2122	2.6468
3.5183	-2.5811	3.2054	-4.9952	0.18935	-3.3753	5.5764	-1.3748	-2.4638	4.3026	-1.2901	2.023	5.5764	-5.5298	4.4906	-2.3302	-3.9388	-4.2149	1.5134	-6.6363	-0.3626	-0.33352	-2.2502	-3.7342	-1.6686	5.6728	4.8264	3.9205	0.61497	-5.6768	2.9449	-2.3826	-0.31286	2.5568	-3.2429	-0.85324	3.3645	5.2157	7.2246	0.93291	-5.3765	2.9941	1.8074	0.12956	-7.7461	-0.52901	-0.23183	3.3367	-0.050001	-3.5541
-13.181	-10.777	-16.913	-20.862	-14.225	-13.363	-14.288	-12.677	-12.212	-15.872	-16.27	-14.237	-7.9366	-19.57	-17.475	-15.993	-6.5905	-11.797	-17.876	-5.7555	-15.236	-4.2364	-10.953	-7.174	-18.397	-15.911	-14.187	-17.877	-14.307	-14.433	-13.144	-15.1	-12.315	-11.753	-12.15	-14.982	-10.714	-21.087	-19.776	-16.024	-18.637	-14.802	-11.387	-14.417	-15.048	-17.131	-13.134	-12.622	-20.042	-9.851
-3.942	-3.6432	3.9622	-5.5488	-10.176	-1.4705	-2.9441	0.019645	-2.5134	2.4415	-1.9887	-6.0121	5.8366	2.8839	-5.398	-5.6976	-3.7401	-3.5643	2.499	-3.096	-5.9963	-8.6697	-0.68191	-6.4328	-7.2805	-6.4828	-3.3049	1.9846	-3.3882	-1.8078	-1.7309	-6.3617	-1.8248	-1.4492	-4.9785	-5.974	-1.2308	-1.5964	-0.49529	-4.4355	-4.0967	-3.2514	0.73895	-7.3721	1.5262	-0.65311	-5.6499	-0.39069	-5.415	-2.9157
-5.2597	-11.084	-4.2608	4.1778	2.0115	4.5105	-3.2062	-0.26875	-3.0428	-0.087927	1.6344	-10.001	-0.90183	3.8926	-2.1351	-2.1485	0.45073	1.3531	4.7662	-7.5694	-5.8924	2.6063	1.8072	-6.4164	4.9808	-1.6258	-4.0973	-2.5816	-2.8414	-3.368	-5.4546	-4.9301	-2.289	6.3811	-0.49016	-0.28145	1.6604	-1.2884	-1.1973	-2.6112	-5.0498	-2.4152	1.2917	-1.5926	0.51878	-6.1304	-5.8486	0.53624	1.1927	1.1818
-12.227	-11.804	-12.039	-14.363	-11.137	-8.5539	-16.867	-18.682	-18.269	-17.824	-8.0538	-15.418	-10.481	-19.781	-7.4194	-10.879	-7.7751	-17.93	-13.683	-14.029	-14.233	-8.6895	-19.528	-11.613	-15.289	-10.814	-5.9814	-22.231	-13.805	-14.134	-14.226	-14.858	-17.364	-3.6184	-10.105	-8.8474	-12.649	-10.325	-11.065	-14.931	-11.185	-8.8789	-17.341	-10.781	-18.127	-16.253	-12.539	-13.936	-10.2	-10.491
10.892	4.6991	6.4634	13.705	15.143	9.1135	5.6525	11.782	7.4066	4.0574	10.662	11.413	7.3473	9.8135	10.997	6.5572	9.4207	7.6887	9.6608	6.5283	14.926	9.6488	11.748	7.1424	10.603	7.8155	6.6353	9.0585	16.698	14.71	7.5548	9.5621	2.9378	8.6952	7.7818	6.4532	8.9326	10.49	13.921	10.201	9.8598	14.85	7.9712	7.8806	13.235	10.865	8.8498	13.297	10.91	9.8525
5.3816	-2.434	1.8059	-3.1374	1.2845	-2.5556	-1.8833	-1.5965	2.2679	-4.9513	-1.8985	-5.0277	0.59792	1.5082	-4.8042	-0.85647	-2.8152	1.0244	-2.4818	-1.0863	-1.715	-2.3779	1.9793	4.1172	2.2983	-2.7489	-4.1124	-2.1234	0.12343	-5.636	0.44817	-9.2237	-1.7856	-3.1246	-3.3683	-3.9603	-5.0692	1.5191	0.41304	4.2091	-0.79165	-0.93058	-2.785	-1.121	-2.6167	-1.8987	-3.5827	0.54489	-0.61979	-12.365
-3.3452	-6.1889	-3.8904	-7.6881	0.66491	-0.15418	-2.2025	-1.1702	-5.2088	1.9969	-6.3827	-4.5587	6.3844	4.992	-5.1636	0.65717	0.67064	-4.3962	-7.1492	1.8596	-2.8044	4.3001	-1.0598	-0.086744	2.7476	-4.601	-0.33013	-3.6308	-6.4409	3.2771	1.3731	3.2518	-4.1055	-8.3898	-2.9982	2.5879	-7.7965	1.5967	-2.6564	-1.3624	0.52577	-2.7313	1.4	3.204	-7.0963	3.4303	5.8465	3.511	-4.6745	-1.3398
-12.259	-10.664	-7.3724	-11.692	-14.077	-15.345	-11.742	-12.124	-9.9263	-15.17	-4.5546	-10.111	-18.064	-15.372	-14.016	-6.1931	-12.658	-11.675	-17.402	-19.168	-2.0457	-9.1279	-12.741	-13.125	-4.9517	-9.057	-8.6148	-12.859	-12.156	-13.318	-17.556	-15.106	-14.034	-9.6336	-7.6486	-12.226	-9.6257	-11.69	-9.7623	-10.695	-12.389	-13.737	-18.383	-9.9881	-9.0343	-11.16	-7.9809	-9.6528	-7.2639	-7.7043
-7.1131	-5.2457	-5.3534	-10.893	-1.5293	-6.5442	-4.8504	-2.5772	-7.4085	-6.1902	-1.1068	-7.3261	-1.5669	-11.601	-4.2064	-9.4267	-2.613	-4.5089	-1.9524	-4.6673	-6.9817	-3.7721	-13.576	-7.3547	-3.9785	-3.2549	-1.6549	-2.2794	-2.5618	-7.9719	-8.8023	-4.0387	-3.0748	-5.1973	-4.8966	-0.28457	-3.445	-7.4552	-2.7939	-8.2319	-7.9002	-2.6045	-11.626	-11.533	-7.2674	-1.5729	-5.5265	-7.2938	-4.3634	-2.6706
3.6247	5.7524	5.26	0.33555	1.3767	6.9124	6.7436	0.34913	5.9245	9.6326	3.7773	9.3941	3.6933	6.4334	-1.3536	4.1907	3.3431	9.9419	4.2039	5.6367	3.5748	1.7252	0.9733	5.7111	5.438	7.8352	9.4803	-0.61204	3.6304	-2.2818	5.0763	-1.523	3.7917	5.28	6.0248	8.2671	7.7133	1.5261	4.0393	5.5025	4.8925	5.7973	4.6164	1.2684	3.5729	9.3685	3.8041	0.44069	0.19443	-2.0118
-3.4779	-2.4656	-6.4736	-6.8804	-8.797	-4.1369	-8.2045	-2.4663	-11.848	-6.1714	-4.8175	-6.7503	-8.6325	-7.0338	-2.2435	-7.1948	-4.2118	-8.6934	-6.0968	-5.9525	-3.0796	-16.695	-1.8616	-8.0171	-8.6065	-11.152	-3.6848	-10.111	-2.0613	-6.4405	-2.6222	-5.4897	-0.2221	-2.3907	-7.6008	-0.02803	-7.1488	-4.4133	-3.8404	-2.5529	-9.5088	-5.8929	-5.4125	-3.1048	-2.0063	-7.346	-5.1002	-5.5945	-6.7364	0.35592
-6.2768	5.5795	2.2734	7.2471	3.5587	6.0763	-0.88593	-1.5109	-1.1384	1.3522	1.6131	4.9304	0.72389	1.2592	1.0068	-1.3045	0.33563	7.5362	-4.17	-0.19024	-2.7642	-8.7142	1.7425	-6.7487	-1.3561	0.32817	-3.1199	3.3137	-3.9892	1.5933	3.9264	-9.1143	2.1664	3.9095	-0.035697	2.5031	-0.21496	1.5799	3.186	3.4039	1.934	2.1759	3.4746	0.94798	-0.73602	-0.75033	-0.26925	0.0094519	1.2358	-5.3838
-1.7222	10.143	8.7174	2.4909	3.008	6.9326	7.9412	3.6721	3.5109	-2.5465	2.0737	1.2648	5.0827	0.7353	4.0805	10.18	1.1952	-2.3934	1.409	3.6737	9.2111	1.8039	2.3137	1.4113	1.112	6.7246	0.14906	4.9672	2.9519	7.1927	3.8561	-0.39078	0.55162	10.211	2.4343	4.9714	3.5753	0.078566	1.8167	5.1659	5.1485	9.1151	-1.8796	2.8867	3.8582	4.7422	8.4018	8.0859	3.2818	7.3149
-0.096002	3.4631	4.2884	-0.43931	-5.2243	-2.3043	1.1695	5.2648	-2.8806	4.3465	3.4779	-5.5621	1.2588	-1.3232	-2.2235	4.6074	-0.10104	3.2012	5.7087	10.271	0.69001	4.4573	3.5064	-1.1398	5.9579	3.2088	3.2265	2.7421	5.3664	7.3315	2.5702	-1.0037	0.54452	-5.353	3.7449	0.61873	-1.3877	-0.19295	6.4528	2.0795	1.2669	0.43269	3.2281	-1.1005	0.18839	-2.4861	6.0408	5.3493	-1.3709	3.2674
5.3813	3.3541	12.201	2.1902	8.7077	9.5225	13.919	8.6982	8.0856	7.3168	3.1471	7.3128	10.59	7.5949	10.77	9.689	8.0002	11.707	9.4966	6.3066	6.8736	10.387	8.9312	6.9568	6.4284	7.6196	5.3407	5.5591	6.0954	3.511	8.866	3.9101	10.994	9.6117	3.3934	-1.1738	10.199	6.9037	9.1263	8.0064	3.4058	6.9145	5.7812	12.845	4.9094	4.0935	10.044	13.919	8.5326	7.1039
8.1414	8.7748	9.5495	0.45429	7.2551	3.2759	4.8239	4.5849	0.21051	3.4426	-6.0732	2.5877	-2.2352	4.2206	5.0031	2.6682	7.8526	4.6535	-4.4624	3.3961	1.8348	7.2392	0.99916	4.7485	6.7335	-0.68986	-0.33612	-0.95087	0.51946	3.9883	0.24019	-1.6507	1.8894	5.8025	0.64582	3.5615	4.6717	1.2929	3.8443	2.7354	3.0449	-0.40916	7.9573	5.1616	3.7694	5.9885	4.7971	6.5584	3.5563	1.3916
-10.109	-2.1815	-2.2415	-1.7998	-13.43	-3.8929	-3.5335	-6.7346	-10.085	-2.6259	-3.6554	-9.1721	-0.091362	-4.8259	-10.903	-0.12076	-1.9226	-3.1941	-5.3702	-5.0312	-5.9969	-6.3454	-13.257	-7.3909	-4.9728	-8.1473	-2.665	-3.3682	0.63757	-5.6503	-7.5989	-8.3551	-4.1446	-9.6616	-2.6106	-3.0674	-5.2839	-8.3601	-7.1129	-6.3071	-1.835	-2.0428	-3.8324	-7.9742	-0.98117	-5.6787	-5.0922	-1.6406	1.7786	-7.0167
2.0578	8.1854	6.2116	4.4461	2.0056	9.7972	8.1222	5.3584	4.1937	4.8753	0.28448	8.6895	10.512	6.1923	7.4651	2.4629	5.227	1.9297	8.3159	1.639	5.7763	3.1954	8.4933	9.5048	12.091	2.2693	10.791	2.8882	-1.0378	6.7769	5.7528	-3.5868	10.642	-0.75046	5.0525	7.3672	5.2025	4.7981	3.733	0.51157	5.8165	13.221	8.6598	8.0867	3.1875	2.9327	6.856	10.592	8.7954	3.47
-8.7916	-13.115	-7.8813	-8.0505	-7.0536	-13.203	-8.7773	-5.8954	-5.9541	-10.647	-6.4001	-10.404	-13.311	-8.0477	-10.082	-17.351	-7.5207	-15.774	-10.705	-15.184	-2.2982	-10.781	-10.753	-6.7527	-10.68	-9.7541	-19.047	-6.5916	-14.122	-7.5277	-11.049	-9.6615	-6.3201	-9.0166	-7.455	-16.182	-15.889	-8.8311	-8.2598	-10.267	-15.527	-15.776	-8.8509	-9.748	-9.3137	-20.706	-12.994	-5.8745	-15.152	-8.3434
-3.5808	-5.4296	7.4124	-4.4835	-2.6298	2.4795	-4.3101	-6.0145	-4.6571	0.62187	-5.9995	1.0654	-1.0034	-9.0472	-2.4171	-3.7036	1.3109	-1.1158	-2.7792	2.1046	-0.22027	-0.30167	-3.7565	0.70778	-1.1076	4.104	-1.8482	0.02426	-2.0452	-6.4931	-3.1414	-4.7789	-3.2731	0.12268	-3.9235	-6.2094	-6.0448	-2.9852	-4.4639	-5.1355	-2.6913	-1.2104	-1.4811	5.0642	-5.7812	-6.8517	-1.504	-4.8839	-12.194	0.82538
-13.721	-10.308	-14.289	-9.5796	-11.756	-8.5009	-9.435	-5.9588	-20.702	-15.53	-10.309	-9.284	-18.314	-8.3966	-7.4255	-12.057	-8.0114	-9.8981	-11.449	-17.401	-15.798	-15.499	-12.246	-22.071	-11.331	-14.421	-7.3846	-14.113	-15.759	-14.435	-13.627	-10.911	-10.26	-14.239	-10.357	-16.368	-11.796	-15.116	-11.372	-14.567	-17.497	-11.586	-14.781	-9.7903	-4.2732	-12.289	-11.597	-16.33	-15.326	-22.802
5.5653	-4.5376	-1.2977	-0.39269	1.5065	1.2556	6.0681	-5.7039	-2.3985	-3.2993	-5.1541	0.92882	0.96363	0.84472	-5.3242	-4.8593	-2.5074	0.84663	5.4526	-1.3847	-2.1457	-4.3845	3.0605	-4.5895	-3.6695	-0.90403	0.41115	-3.48	0.19384	-1.825	-7.5192	-2.1287	-7.3343	-7.9188	-0.9736	-6.0024	-4.0191	-3.725	-3.6279	-4.4399	-2.6824	-7.0756	1.1434	-3.4101	-5.8959	3.1165	-4.6606	-0.39939	-5.0826	2.1799
7.6895	5.0489	6.9464	5.0074	3.3409	12.711	7.1513	10.935	6.7338	8.1645	10.775	5.0937	10.183	8.414	3.7606	12.61	15.709	11.566	6.5341	7.5458	9.6243	9.9329	4.8806	3.5903	3.9969	7.9383	7.3913	8.5744	6.488	8.9593	3.0348	7.8146	6.6972	4.5598	9.04	11.177	6.4989	8.9729	8.5738	6.0044	5.6495	9.1786	8.5197	7.6797	8.8247	8.4475	4.1243	8.4993	15.912	12.589
-3.1505	3.6857	0.81987	-4.0401	-3.8255	-0.46621	-1.688	3.1877	0.82512	3.3704	-7.3459	1.2634	-6.2419	-1.4004	-4.0661	-4.1417	8.2891	1.6776	1.4083	3.2618	-5.8999	0.43232	1.323	-0.26383	2.9724	0.22781	0.31403	-8.5378	-3.1065	4.008	3.3031	-4.593	-1.4338	-3.2926	-1.4203	-2.463	0.87308	1.9832	-0.97973	-9.2852	-6.6353	2.3391	-0.21774	-2.8997	-2.4705	-0.70989	-5.4576	1.7544	-3.6819	-1.7363
-0.23272	-1.5904	-2.5131	-5.037	-1.7943	-5.3307	-3.3872	-6.1744	-5.709	-2.6041	-5.2854	-1.5174	-3.4966	-4.9552	1.9654	-3.442	-6.8366	-9.6684	-7.5249	-1.0419	-3.2464	-1.9345	-0.97191	-3.7199	-4.1832	-7.4675	-3.875	-2.4307	-3.871	-3.7026	-2.6282	-8.2258	-9.5316	-4.5787	-10.82	-1.1992	-1.5547	-5.3544	-12.832	-6.1663	-3.5459	4.2071	0.40673	-4.4522	-9.9911	1.8554	-7.096	-2.694	-0.36565	-2.986
-26.066	-27.784	-21.994	-21.331	-25.743	-23.009	-24.09	-23.735	-25.64	-21.882	-22.351	-28.898	-18.398	-20.924	-18.001	-15.07	-19.392	-25.364	-22.506	-18.024	-22.92	-26.708	-22.681	-18.106	-27.933	-20.84	-11.667	-20.352	-23.325	-21.05	-17.95	-24.803	-25.367	-23.949	-18.943	-27.489	-18.695	-24.06	-24.241	-23.012	-15.859	-21.532	-21.098	-19.849	-22.717	-23.839	-22.308	-20.712	-23.339	-25.845
-17.717	-9.2925	-10.467	-15.618	-18.375	-18.33	-13.628	-12.928	-8.0627	-15.914	-12.922	-18.943	-14.183	-12.249	-23.186	-12.593	-13.851	-12.32	-14.788	-17.273	-13.368	-14.652	-14.426	-13.364	-11.592	-13.864	-11.884	-20.469	-8.9674	-17.459	-14.189	-13.042	-11.776	-17.541	-7.3595	-15.476	-15.758	-14.378	-14.398	-20.928	-10.41	-10.931	-17.636	-11.134	-17.839	-17.344	-12.731	-16.087	-13.251	-15.403
0.16945	-3.9511	0.55719	3.7602	4.1378	3.4812	8.2573	-4.6953	1.9488	0.63918	0.77334	0.62583	-6.3793	-2.4878	-1.2379	8.2141	-1.7761	6.1027	3.0351	-2.2437	5.7591	2.5133	0.015127	6.5044	5.8995	2.1323	0.92898	1.7498	-3.7194	-4.2095	-1.3211	0.48608	-1.309	2.5799	-1.6688	2.3721	-0.90554	-0.90804	4.4388	-0.017608	1.2176	-0.27588	3.2121	1.6394	-0.19755	-0.12938	-0.38463	3.604	-0.95227	2.9896
-2.7902	-18.933	-15.643	-20.915	-15.636	-4.8043	-17.464	-15.78	-9.5218	-14.795	-16.083	-14.623	-10.042	-8.0048	-15.661	-11.955	-15.27	-14.732	-5.9958	-20.069	-10.272	-15.897	-15.622	-14.61	-9.9161	-13.34	-13.433	-14.283	-11.763	-13.137	-15.713	-11.07	-13.566	-10.818	-13.223	-18.851	-10.35	-12.634	-12.892	-15.012	-22.319	-10.866	-16.81	-7.9487	-8.2135	-12.221	-8.1013	-13.39	-7.9144	-10.124
10.414	-1.1971	2.4999	-2.824	0.67903	6.4028	-0.43709	-5.1568	1.2033	-4.0737	-3.8414	-1.7213	0.57829	3.6964	-0.24143	5.49	-4.5062	4.9602	2.3502	4.2676	-2.1848	5.1829	0.82499	-0.1777	2.1703	1.6555	1.3852	2.2643	-0.068458	-3.9143	-1.2045	3.851	6.6631	-3.2003	5.0624	2.7414	-1.8561	4.937	0.21461	-3.4041	1.7635	-0.44799	3.3968	2.1765	5.5828	0.66276	0.43525	3.1087	0.84717	6.8864
8.0652	2.3941	11.371	4.7731	4.3822	11.07	6.5249	-0.95286	0.081758	7.5261	6.1848	11.167	0.74168	7.9184	4.6125	-0.73566	9.5909	9.304	6.3976	9.614	0.16437	3.0094	-0.60683	2.8018	5.5109	9.717	2.6012	12.694	8.9124	5.7165	7.4008	2.0299	4.0091	8.9162	5.4584	8.7625	0.8628	2.8819	4.9136	9.5297	11.045	7.7528	6.2077	12.291	1.9759	8.0104	3.0444	-2.9274	3.906	8.5751
6.6027	4.2014	1.9519	-4.2048	-5.3164	3.4887	4.7399	0.49607	-3.4756	5.9459	-2.488	-3.8755	-0.99837	-1.4103	-4.1699	-3.0532	10.912	-4.9995	3.329	8.3356	5.251	1.0841	1.6652	-4.4152	-3.2022	-0.83409	-5.6034	-2.3404	4.8404	-5.8972	1.6341	2.6673	-0.3238	1.0204	1.2487	3.784	-6.1587	-5.4257	2.6889	4.4729	-0.71747	-2.0912	4.4855	0.81126	-0.36896	2.8687	4.5184	3.2153	-8.0844	4.1677
7.8985	9.6283	11.629	6.3532	4.9825	13.674	13.613	4.9349	6.6834	10.302	9.7746	9.514	8.246	11.599	10.371	2.8107	5.4913	6.403	10.032	0.030381	9.8576	11.638	5.6665	6.4921	10.625	6.8423	12.858	4.6762	4.37	6.649	8.9336	7.8934	4.3437	0.96214	10.168	5.7496	6.6378	6.9468	10.037	9.5147	6.1776	3.9888	10.155	4.2705	8.1185	4.0127	12.874	8.4816	5.7181	3.8669
4.7131	-7.1886	-4.8063	-1.7399	1.1558	5.33	-6.936	-2.3728	-3.1018	0.45346	0.80423	-0.24987	1.9272	2.6329	-1.6278	3.6117	-0.85478	-4.4958	-2.5138	-3.7842	-1.7034	1.115	-4.939	9.6513	-7.1177	-3.1146	-3.9996	-1.1106	0.98254	-3.1333	1.4863	3.3949	-2.8403	-2.1257	-1.8169	-1.3539	2.5948	-3.8224	-0.98211	-1.0605	-2.2613	-1.7504	0.31347	-2.5645	1.5113	5.6356	-8.0588	-1.7871	-2.0139	2.2936
-3.0665	-1.867	0.18731	-7.5047	-5.5226	-0.72356	-2.0444	-7.0626	-8.7781	-7.0506	-3.404	-5.8265	-1.4543	-1.8823	-5.448	2.2031	-3.6375	-8.2887	1.1277	-3.4484	-1.8062	0.54903	0.98198	-0.86863	-1.5382	1.0132	-4.5733	-7.058	-6.5397	-5.2383	-6.0479	-6.7282	-3.5017	-3.8087	-0.50012	-8.832	-3.5387	-2.588	-3.1122	-5.3074	-1.9508	-8.5926	-3.9932	0.44619	-4.523	-4.9669	-2.9778	-2.0315	-4.4442	-3.742
-3.3166	-6.7938	-3.5987	0.42308	-11.524	-7.1742	-3.1067	-4.5834	-3.755	-6.4184	-5.5324	-2.8203	-15.905	-2.8383	-4.1201	-2.0262	-10.594	-11.613	-5.6612	-10.01	0.91783	-6	-6.0008	-2.1181	-7.6894	-5.2287	-7.1202	-2.4134	-2.6382	-3.8167	-7.3543	-6.6018	-3.867	-5.3594	-9.1414	-0.50759	0.78165	-2.2557	-5.7065	-7.6158	-2.2728	1.7096	-3.2911	-9.6757	-5.6912	-4.7637	-2.8011	-2.8489	-2.8203	-4.1801
5.8455	4.9679	7.1665	-0.78075	0.65871	10.955	9.3556	8.8994	4.1665	13.895	8.7717	3.9088	6.2465	14.636	4.6184	9.2725	8.4452	12.834	15.307	2.3341	12.582	7.8138	11.675	0.57353	3.4991	5.3492	9.3303	10.439	5.0854	6.8452	4.0298	4.1253	4.9604	3.9172	5.7462	8.3749	9.1097	15.485	7.2031	6.1407	6.5673	8.095	9.5651	7.5073	5.1253	5.9618	9.28	9.1615	12.416	10.929
10.56	9.161	3.8046	-2.1976	4.783	10.155	4.5251	-0.91016	9.4316	-0.45654	6.6521	11.816	-2.8038	7.577	3.1508	7.0742	4.2352	3.22	7.3376	1.9184	5.7018	-0.30458	1.9198	-2.1282	0.036247	0.76728	7.3447	6.9241	2.9094	1.8039	7.8004	7.7901	5.1971	1.9732	4.168	6.7952	4.651	1.0059	3.0137	1.3744	4.2962	3.1733	-2.1062	11.345	3.2008	7.3506	7.5434	5.5725	4.7452	2.2155
1.5764	-4.4564	-7.0366	1.7741	3.478	0.90837	3.002	-3.887	-2.0818	-1.2681	-1.9976	-10.332	-5.485	0.27155	0.22197	-3.1538	2.1446	-0.24975	-8.2986	0.60752	-5.118	7.6595	0.012112	3.0664	-2.7581	-4.9989	-7.7788	3.3687	-5.8052	-2.4769	3.4657	-3.0911	-5.2168	2.6002	-0.41111	-1.3374	0.89502	-4.0661	-2.2677	2.4516	-2.8348	-4.3048	3.4505	3.7724	-7.2903	-5.2378	-4.6289	1.783	-6.5094	1.9402
-10.36	-5.9348	-16.723	-11.038	-11.165	-11.978	-12.173	-8.1037	-19.075	-14.595	-10.126	-15.327	-12.366	-12.373	-19.922	-13.512	-16.538	-7.4381	-12.234	-11.979	-10.756	-10.134	-8.3123	-11.168	-13.885	-8.0309	-11.258	-12.648	-11.057	-10.525	-18.349	-13.611	-6.3796	-14.049	-16.059	-15.136	-11.25	-10.66	-10	-10.574	-14.745	-17.866	-16.038	-10.799	-16.644	-15.168	-10.356	-18.379	-11.437	-18.637
-10.364	-12.337	-17.918	-15.08	-13.163	-13.337	-14.629	-10.767	-13.165	-17.346	-17.466	-9.5797	-14.097	-22.286	-13.577	-15.536	-4.0084	-15.339	-6.646	-13.415	-17.241	-12.771	-14.253	-10.065	-15.914	-12.103	-14.289	-18.754	-18.166	-16.55	-11.444	-11.992	-12.42	-14.272	-5.7693	-14.551	-17.595	-15.814	-8.3018	-12.556	-14.944	-8.5593	-18.966	-10.93	-6.1477	-13.908	-13.84	-12.043	-17.786	-11.062
-3.8772	-0.27825	-4.3025	-3.931	-7.3237	-4.2807	0.17831	-3.2406	0.51992	-3.8002	1.0876	-1.1145	-5.5935	-2.0641	-4.3806	-2.8523	-0.6577	-5.0166	2.3455	-1.2667	-1.7748	-5.4254	-0.011558	-1.1927	-7.8853	-2.1705	-3.9195	-8.8609	-5.4596	-4.821	0.49538	1.2108	0.58019	-4.6396	-2.8083	-5.4554	1.3538	-2.4358	4.1286	-4.82	-1.967	-1.7403	-6.4511	4.0599	-1.4991	-2.6162	-8.7597	-1.9389	-6.118	-12.643
-9.5693	-10.974	-3.2096	-8.3211	-5.9316	-7.6879	-7.8572	-5.9164	-12.059	-4.8219	-5.3778	0.74524	-8.6169	-11.039	-3.988	-7.686	-7.3671	-4.5199	-8.7955	-7.7709	-3.6497	-9.8089	-13.367	-8.7149	-11.211	-9.013	-6.7431	-9.4009	-6.5528	-5.5678	-5.2849	-8.6561	-7.8719	-2.3105	-6.9833	-12.021	-4.818	-6.761	-9.4079	-5.806	-5.3931	-8.206	-13.147	-6.4	-4.6115	-2.4697	-14	-5.3627	-3.8199	-5.0437
-0.037009	-5.2873	-2.6061	-2.5176	-5.2895	-3.0717	0.85506	-2.5378	0.12451	-5.7085	-8.4879	-4.2671	4.8553	-5.1192	0.19249	2.1916	-1.4755	-8.9116	-3.0641	0.17282	-7.567	-6.0184	-1.5709	-1.4887	-5.6069	-4.0163	5.0618	-1.6049	-3.3254	4.9815	-1.1887	-8.8811	-3.4696	-1.3318	-2.3463	1.1826	-1.9124	-3.5281	-9.475	0.6038	2.0047	2.1593	0.38546	0.18827	-7.5432	-1.3235	0.95949	-9.5804	-0.59235	-2.6876
-4.1362	-0.76887	0.082783	-8.1063	-1.6128	2.6615	-0.85501	5.9548	-10.285	0.70295	-3.5033	4.2079	-3.1397	-1.1936	-2.9927	-6.0187	1.3246	-4.0777	-3.6897	-1.6679	7.4715	1.1755	4.908	-1.5635	7.6131	-0.58378	-1.2492	2.8247	0.74296	-3.6292	2.195	3.0001	5.6618	-2.8959	-0.12614	-5.1462	-6.8901	-3.1298	3.7149	-6.2593	-0.26589	-3.5819	4.1001	1.0328	-0.79244	1.1541	3.0526	-0.76695	3.3057	-2.796
-0.92875	1.6673	-0.20206	1.3398	6.1215	-1.2911	2.7438	0.3771	-6.0839	-2.0255	-3.6589	-4.3344	3.1884	-1.3102	-0.26164	-4.344	-0.28779	0.70486	-7.1141	-7.3094	-4.1019	-1.3237	3.5562	2.8412	-6.817	0.15801	-3.4396	0.50043	-3.1341	0.72245	4.1161	-3.4204	-2.7832	1.8393	-3.8029	-2.0972	1.9249	-5.9902	2.5013	-4.6092	-2.5564	-2.6141	-0.67531	-0.57853	-4.1988	5.0308	-2.4082	-7.5351	-0.7414	-7.8497
2.5803	0.29617	-3.3938	-4.0282	-4.0933	-5.536	0.9253	-2.2824	-8.1494	-0.98969	-3.6231	1.3241	-0.098224	0.77069	-1.9338	0.14974	-7.6916	0.4851	-1.4811	-5.0718	-6.652	2.2907	-5.923	-6.3717	-6.0152	-2.6987	-3.9801	-4.3005	-0.36298	4.4688	-4.2397	1.8176	-0.97449	-6.1992	1.2259	-2.174	-6.7254	0.13595	-1.9733	-8.5973	1.0997	0.61057	-3.1531	-1.0985	-1.918	1.1097	-5.4069	-0.44953	-4.1281	-2.7781
1.4774	-3.3449	4.9936	-3.7834	-3.8816	6.3182	-3.7879	4.6268	-2.1181	6.9173	1.8483	1.4085	-3.2944	-3.5578	2.8434	0.55765	5.5378	1.6116	-3.1156	0.01577	-2.7257	-1.9193	8.2407	-1.2177	1.6999	1.195	3.2654	1.5135	8.8163	-4.6542	-2.1866	-7.7414	-3.5158	-3.845	3.3965	-3.9752	2.851	3.7785	3.3773	-4.4541	-0.44545	-0.43403	-8.0474	-1.0858	-1.1737	-0.097741	-0.59305	-0.13313	3.2418	-2.0904
2.9916	1.0024	-1.123	0.28215	-1.4055	6.5148	4.1747	4.2193	1.3778	-2.0179	3.6303	2.3885	5.509	3.6826	2.7849	3.1874	0.071063	2.8309	-1.8183	8.7689	6.4427	2.2246	7.9343	-2.3077	4.489	6.4063	3.0554	3.3373	3.1802	2.7337	1.9461	3.8166	0.4598	3.64	2.995	-1.3352	9.1745	2.899	3.2875	6.5521	4.4529	6.1638	4.1936	0.30604	-0.52615	4.0133	1.9803	0.70846	-3.2415	-0.77948
8.1116	2.2429	-0.075468	7.6622	-0.99018	5.5233	5.7522	3.6383	7.5394	-1.2925	4.3904	-2.7326	5.2072	5.0826	-4.5673	0.83227	8.197	5.2764	-0.95941	3.8337	5.0512	4.6425	-0.44259	5.4625	-2.7605	5.7605	0.67345	8.3586	0.94217	3.2115	6.5502	3.5124	1.1591	13.62	-0.77917	6.7974	3.0273	3.0659	7.4737	3.8313	3.1003	2.491	7.4575	8.7808	7.5532	0.21467	4.2355	-3.5908	5.7553	4.8572
2.2114	-3.6181	-6.8573	-3.3873	-6.5249	-2.424	-2.7939	-8.6722	-0.902	-6.5167	-1.8942	-9.2668	1.286	-0.70629	-6.7409	-6.0137	-1.1763	-3.7609	-1.3084	0.81829	-4.7849	0.68911	-9.071	-0.50266	-0.81365	2.0173	-9.5748	-4.0044	0.60987	-0.2202	-4.8693	-9.5518	-2.2475	-6.5484	0.26427	-5.5495	-1.5875	0.24431	-1.594	-2.2846	1.6842	-4.455	-6.8629	-9.6302	-4.3424	-3.7656	-5.1921	-3.6391	-4.6075	0.77737
-2.2103	-2.1834	0.98379	-2.9592	-7.4357	-3.9688	-4.28	-4.5926	-5.7151	3.8889	-6.789	2.9784	-4.5617	-4.1908	-7.6012	-0.23409	-6.194	-3.843	-3.8679	-7.1548	-4.2253	-3.6708	5.1651	-9.0784	1.46	-2.6791	1.5418	-8.2759	-0.15919	-2.2469	-2.3983	-3.8366	1.4511	-1.4959	-7.6596	-0.75797	2.1715	0.13006	3.4718	-6.2008	-3.8133	1.2919	1.3689	-0.1278	-2.9718	0.44344	-5.5293	-4.8679	1.8736	-8.0368
-4.4677	-6.1465	-4.2635	-4.7365	3.3546	-8.017	-1.4862	-6.3776	-1.0911	0.68155	-3.3388	-5.2414	-0.33152	0.21174	-3.3804	4.2463	-8.0727	0.073282	-2.2827	-2.7616	-1.3031	-4.4206	-4.5918	-7.4652	-0.043936	-2.1759	-2.2295	0.30355	-0.26743	5.5857	-2.9302	-2.7315	-2.6023	-3.9533	-5.7045	-4.3552	-10.767	3.2951	-2.6443	-1.0467	1.3625	-4.7443	5.5597	4.681	-3.898	-2.7964	-9.1498	1.2814	1.2159	-9.3154
-0.40438	-2.524	3.034	-6.603	-1.9666	2.2043	2.6894	-2.6442	2.5688	-0.99361	-0.75385	-0.81913	-3.2939	-5.1941	-0.94975	-3.8763	-4.7224	3.2742	-5.4981	-0.40939	-1.2215	0.18871	-6.5628	-6.2805	1.0559	-3.2422	-7.615	1.1136	-5.0969	-3.5406	-1.3422	-1.0008	0.05376	0.042422	2.3452	0.69563	2.6988	-3.9176	11.855	1.2386	6.5419	-8.102	-1.1897	1.6804	-2.4248	-10.708	-8.6403	0.047438	5.3705	-8.7052
-13.425	-15.955	-11.978	-5.0264	-10.532	-15.651	-15.585	-7.9769	-12.037	-14.353	-13.64	-16.021	-6.0288	-8.7688	-13.274	-12.453	-11.51	-9.6383	-11.95	-12.351	-3.6101	-10.874	-8.5257	-17.36	-6.6998	-9.9746	-14.801	-12.677	-11.331	-5.6551	-12.379	-5.5853	-9.7042	-10.985	-8.4202	-10.95	-7.9687	-13.176	-11.818	-13.047	-8.0586	-11.491	-6.7564	-13.519	-2.0324	-16.185	-12.064	-11.224	-7.9106	-12.157
10.631	6.6753	8.8893	6.6365	8.7373	9.0251	7.9547	10.092	4.3159	4.9349	2.5216	9.829	7.8416	9.4866	6.1889	7.4305	8.7012	2.7446	4.6235	10.165	3.3528	3.7944	1.2418	0.46365	4.569	3.1679	5.2239	7.533	7.7157	13.136	6.4338	6.1166	3.3752	3.7472	1.7026	1.3355	6.6431	4.9876	6.6678	7.2823	11.143	11.738	1.0332	5.5838	1.3008	11.264	15.167	9.7617	6.6511	6.6392
12.893	8.4229	5.9923	9.7936	5.3963	4.914	10.319	9.208	6.5857	3.7425	7.3486	11.471	10.265	4.1489	13.175	9.6354	10.293	7.6416	7.2911	6.2467	5.6268	7.9668	0.69508	3.8833	0.6353	7.0292	7.766	1.8116	7.8613	12.82	1.7632	8.7007	11.543	6.4303	12.137	-1.8125	3.4163	8.6277	2.9763	10.421	12.68	7.9222	5.276	7.1605	10.452	6.4419	18.459	6.6536	12.225	4.6482
-1.7418	-5.6588	-0.68869	-0.29261	4.3812	-3.3335	1.1909	1.4002	-5.0147	-3.5888	-10.516	-2.3743	-5.5978	-1.3348	-6.9528	2.1115	0.29704	3.9752	-2.8368	-2.2057	-8.6154	1.7982	-4.1607	-5.4062	-9.5031	-2.5706	0.78946	-1.3293	-0.75291	-2.2535	-0.053609	-3.0538	-6.0307	-4.0705	-10.637	0.44034	-3.2304	-0.65571	-0.46749	1.4415	-6.7167	-5.3938	-2.9198	0.095724	5.9449	-2.268	-4.267	3.5317	-0.56976	-3.7013
-5.8445	1.6178	1.536	-1.4668	-2.5407	-0.88525	5.8594	1.9719	3.9997	-1.3091	0.43874	-2.2769	-1.9754	-1.2756	-5.8837	-6.2166	-0.58191	-2.3354	-1.439	-5.5957	0.86827	-0.020722	1.9789	3.542	-4.5685	-0.60535	-2.0482	1.8095	-5.354	-0.28439	4.494	2.7458	2.7749	2.0878	6.1733	-4.5627	-7.7843	5.82	-1.2575	-1.5605	-2.0754	-0.71986	-4.2408	3.638	-3.3515	4.3525	-4.6491	-5.2189	-0.81308	-5.1662
-10.795	-7.7052	-9.0982	-5.0545	-4.9387	-9.4107	-8.8971	-9.4617	-10.412	-4.65	-11.802	-0.23508	-2.5578	-15.682	-6.3508	-6.1931	-6.9634	-5.4918	-10.673	-7.359	-5.9711	-9.4771	-8.1491	-13.111	-4.4743	-8.9994	-10.706	-13.19	-4.917	-9.1676	-5.0859	-12.267	-8.2984	-11.796	-11.682	-9.1394	-11.465	-8.4829	-12.207	-13.75	-8.5839	-15.161	-9.4246	-10.469	-5.3637	-11.95	-10.869	-12.104	-7.8602	-11.521
-0.4705	3.5369	-2.9037	-0.34832	-0.57131	-4.6873	2.0936	-1.6823	-2.388	3.9805	7.3995	7.1307	5.5358	1.5412	1.4086	7.9829	-5.7027	-0.29414	-0.56736	-3.1527	-0.24674	6.6873	6.9201	-3.5528	1.3971	2.563	-1.7923	-0.34096	5.4474	2.1386	4.2977	7.6126	-3.1553	1.5631	1.6359	2.3052	2.678	3.1979	0.039808	6.7097	6.8918	-0.37526	-0.096968	2.2179	-0.38643	7.0563	4.4224	2.2855	5.2888	5.8502
-13.526	-17.309	-14.192	-13.123	-13.154	-13.755	-15.814	-18.749	-12.103	-11.719	-21.563	-10.195	-11.567	-11.028	-15.022	-11.581	-12.929	-11.757	-14.905	-10.939	-19.349	-11.737	-14.247	-4.4332	-4.1715	-13.178	-13.618	-8.4254	-6.9553	-10.923	-14.509	-7.2837	-10.76	-8.7108	-13.44	-11.14	-13.991	-10.46	-10.321	-16.115	-14.892	-14.455	-9.1166	-11.23	-15.445	-22.881	-15.712	-13.127	-9.3313	-14.327
7.8273	4.4202	1.7095	1.9808	8.2677	-2.8454	8.2248	13.08	7.1856	4.3396	6.4131	6.6341	3.2404	9.0101	8.5587	10.382	4.4553	12.964	10.112	10.029	7.4707	5.1129	8.3882	1.5227	9.6303	8.1708	5.7053	2.8307	4.5246	8.9086	9.8667	6.6315	8.1178	6.7854	0.9433	7.4124	11.107	10.362	9.6163	9.9999	7.0034	8.2013	5.7869	4.2133	6.4871	-1.0985	5.258	3.2989	5.7549	10.341
5.454	-0.73196	4.9187	-5.5445	-4.7381	-5.7223	-2.3426	0.81023	-6.3232	-0.77935	4.8587	-1.2243	-3.5322	-6.8695	-4.2721	2.954	-6.4766	-5.6929	2.6069	-4.7594	1.6783	-4.6194	-4.6217	-4.4407	-5.9447	-0.21202	-2.6778	-4.308	-0.5043	-2.32	-6.2806	-1.7963	-2.482	-1.1098	-1.2817	-10.666	-2.8868	-4.4436	-1.4231	-4.0376	-1.2919	-1.6339	-2.2481	-3.571	-1.733	2.6187	-2.9178	0.86792	-0.3436	-1.1811
-1.8472	-1.4967	3.655	1.9533	1.1424	-0.38925	4.8163	-1.5551	-4.5246	1.0829	0.1883	-7.1833	-0.21763	4.5783	1.4738	-4.825	-2.1726	1.9611	-0.56375	-6.5136	2.6859	-1.2321	-4.6522	1.0281	-2.9874	-3.3676	5.6489	-0.62651	-1.9145	-2.0176	-0.43071	0.96705	1.1302	2.0687	-1.3374	0.26391	-2.9173	-2.8699	-0.80057	-3.5883	-4.5926	-3.2626	-7.7111	2.0924	-2.4828	0.52305	1.7192	-2.2505	4.1687	-5.5635
-22.934	-23.666	-25.316	-25.137	-25.608	-21.84	-21.814	-27.278	-24.187	-25.164	-21.357	-20.083	-26.774	-24.477	-27.364	-15.476	-27.018	-15.403	-19.076	-20.189	-22.647	-22.589	-25.877	-19.677	-21.123	-17.908	-21.679	-24.575	-17.847	-20.26	-16.104	-25.029	-26.943	-20.933	-19.04	-23.034	-24.129	-23.928	-22.753	-23.231	-27.34	-27.119	-14.83	-22.863	-24.335	-27.972	-18.973	-19.561	-21.858	-22.971
-13.286	-12.328	-6.1647	-18.787	-15.188	-16.211	-16.445	-17.232	-9.297	-11.059	-12.025	-9.1644	-11.489	-9.4765	-12.073	-11.568	-16.581	-11.306	-10.508	-8.89	-11.481	-9.3755	-7.5637	-12.394	-13.472	-11.128	-18.24	-19.903	-7.7495	-16.252	-11.315	-15.477	-7.8066	-6.9964	-9.9497	-8.5581	-12.927	-11.038	-16.847	-10.45	-13.913	-12.018	-8.8638	-21.334	-12.303	-3.801	-19.328	-13.098	-6.3978	-16.117
-12.989	-11.408	-9.8925	-18.14	-10.952	-16.019	-13.315	-5.1205	-15.766	-11.068	-13.939	-13.838	-13.622	-7.3207	-7.6248	-10.773	-12.045	-16.886	-16.528	-8.1727	-10.683	-13.152	-20.053	-10.139	-20.031	-15.659	-15.749	-17.227	-12.054	-9.6304	-14.248	-11.59	-11.762	-12.189	-12.817	-10.324	-15.158	-10.675	-14.057	-13.894	-4.4478	-16.091	-14.756	-10.062	-13.208	-12.989	-8.069	-17.352	-14.422	-10.233
-1.5379	-4.0957	-2.7444	-2.2892	1.6692	-2.95	-0.48431	-0.18335	-3.6543	0.3529	-2.8766	5.0629	-3.8896	-4.4161	3.4382	5.1991	-4.9461	-2.4752	1.1384	1.2645	-4.6662	-3.3872	-1.2429	-5.9322	-6.1755	2.1773	-5.2646	-0.16975	1.8372	4.6834	3.3651	-7.6517	-7.5898	0.79473	-4.4617	-0.53695	-0.82047	-5.3799	-2.085	1.3506	-1.4652	-4.0972	-3.472	-3.4697	2.4835	6.7481	-2.1884	-4.0666	2.8102	1.378
-12.159	-17.979	-19.481	-19.019	-10.931	-14.838	-13.829	-16.664	-14.727	-15.205	-12.027	-13.546	-15.205	-7.3194	-19.462	-13.186	-15.244	-11.901	-13.637	-13.344	-17.152	-10.474	-13.014	-14.687	-15.58	-15.021	-10.144	-16.007	-11.916	-12.222	-14.666	-16.827	-16.159	-18.06	-12.611	-16.523	-8.8541	-16.54	-13.174	-16.385	-12.064	-14.804	-19.083	-14.17	-13.313	-12.185	-13.036	-14.503	-12.559	-7.1728
14.403	9.0233	4.1346	7.1274	10.734	10.92	11.868	9.3958	9.5366	8.5154	7.6185	4.2942	4.8355	1.3407	5.5367	9.6136	11.808	5.5889	1.9802	2.4446	2.9459	6.4418	18.236	5.8252	12.661	-0.53916	7.4495	7.8896	12.214	6.922	8.9738	12.669	8.5836	4.9083	6.7819	6.8947	10.091	6.5329	11.429	6.0807	9.0263	13.437	9.9052	9.971	14.572	4.2021	10.513	0.88213	4.2773	6.9459
9.8626	3.2372	0.31575	9.3307	3.6103	2.2072	16.952	2.7929	-0.23384	1.8818	2.7793	9.5837	6.7563	8.3758	7.2182	-2.3655	9.428	12.416	8.3962	1.34	-2.3924	3.4048	2.641	6.9053	3.859	0.33219	9.1564	10.109	6.1475	2.3078	0.87822	8.0191	3.5982	9.1403	9.3886	9.0064	12.379	2.5093	9.8926	1.9682	7.8777	4.7033	8.7877	9.259	8.6426	6.9335	2.1567	8.4761	0.93697	3.7808
-0.64213	-1.5647	6.7195	3.0164	-3.8592	4.3207	-0.042483	-0.47338	-0.23487	-0.92208	1.7097	2.7542	-0.36703	-3.9649	6.6696	1.4723	-1.4609	0.29553	8.4897	2.2696	0.79698	5.3015	4.656	-0.23626	2.911	11.594	1.7369	-2.2735	3.0137	1.2537	0.82508	4.8068	0.95419	1.342	-0.61703	2.3486	-3.4695	-4.4211	-1.147	0.62988	-3.7232	-1.5311	1.8128	-5.7652	4.1489	-2.922	-9.259	-5.8836	0.56433	-1.0451
3.9877	-1.8758	0.79669	-1.4271	7.9809	-5.1039	1.3221	-0.99151	4.3933	-1.854	-0.61621	-0.51256	1.0352	2.6089	3.6234	3.8322	6.4155	-0.090044	-0.2213	3.5213	10.322	3.1751	0.53909	2.7409	-1.0079	2.3195	0.42973	-5.3665	-1.6283	0.32582	-0.42988	-2.048	2.6571	1.6516	0.86112	-3.1119	4.4649	4.6422	-3.4445	5.3674	1.3311	-2.1012	-0.31695	1.3539	8.9451	5.9734	-1.3771	1.3121	0.86873	2.7036
-13.086	-10.834	-11.254	-11.332	-6.6384	-10.097	-11.986	-7.5015	-20.569	-4.3834	-12.333	-13.246	-7.4118	-8.4184	-10.961	-12.145	-7.1752	-9.4811	-15.288	-15.697	-13.713	-16.33	-12.73	-14.691	-11.598	-5.3648	-8.8207	-11.096	-7.6418	-9.9917	-12.396	-11.638	-11.54	-14.238	-12.703	-12.683	-12.419	-6.1272	-9.522	-16.665	-9.55	-7.4292	-6.9944	-13.816	-12.471	-10.899	-9.2101	-11.404	-13.83	-10.231
-5.75	-7.2978	-3.6481	-14.846	-7.7561	-8.3108	-14.426	-10.427	-9.0099	-10.178	-12.259	-10.467	-11.256	-10.533	-10.026	-12.806	-8.0588	-9.6973	-8.6782	-7.8731	-9.8933	-7.7919	-11.364	-14.556	-13.154	-10.708	-8.9094	-7.0055	-11.899	-12.318	-3.3104	-12.133	-16.861	-9.8738	-5.525	-5.4429	-9.6862	-8.7771	-12.413	-12.335	-5.812	-12.615	-6.3173	-10.122	-17.487	-9.3685	-10.44	-18.734	-11.555	-17.318
-7.9555	-13.622	-6.1435	-8.8334	-4.837	-11.203	-11.683	-12.427	-3.2548	-6.062	-8.462	-8.8667	-9.1104	-13.594	-12.033	-6.184	-5.2963	-2.3773	-12.331	-6.2875	-6.9578	-1.4115	-7.9987	-15.56	-7.3466	-9.6541	-14.794	-7.2196	-4.3999	-9.435	-6.0747	-3.9947	-10.379	-8.4521	-1.6637	1.0156	-20.416	-4.8659	-11.389	-10.343	-13.377	-2.9367	-4.2621	-7.8149	-13.165	-12.983	-11.959	-14.515	-9.8964	-0.54903
-8.4384	-9.4	-9.283	-1.4905	-6.0909	-1.6311	-2.6916	-8.8073	-9.2071	-9.0478	-5.7304	-8.1333	-8.6101	-7.4339	-7.7232	-7.9757	-12.114	-7.3782	-13.549	-10.847	-9.9474	-9.2507	-11.651	-8.4578	-7.8793	-7.7575	-5.2065	-9.8896	-13.46	-1.9695	-2.951	-1.3482	-11.217	-2.9903	-8.8431	-8.1319	-7.6659	-6.1945	1.7489	-10.076	-3.2348	-10.429	-8.094	-8.039	-8.5906	-12.952	-9.3092	-7.5887	-5.4914	-7.3771
-1.8533	1.647	0.41495	3.0923	-1.6442	1.8736	0.64046	6.3711	7.8641	7.5607	3.4246	0.12335	2.6609	1.3703	1.0862	-5.1656	-1.3609	1.4609	0.16839	0.74551	-4.6161	-2.0734	-1.7918	4.1376	3.958	-4.3234	7.9493	1.9399	3.2063	-0.86906	-1.866	2.6468	0.18444	2.6908	3.3658	1.8946	1.5261	3.3743	-1.2158	4.045	6.1301	-3.1264	2.4256	-0.63496	4.4236	1.0191	0.63427	-3.8025	2.1044	9.4108
-10.403	-8.0997	-8.8878	-8.4685	-6.288	-0.56918	-13.156	-3.7249	-7.4612	-11.739	-9.8533	-6.0874	-6.4279	-0.089919	-3.0992	-2.2404	-10.612	-16.522	-15.05	-8.4327	-11.041	-10.224	-13.709	-8.126	-5.993	-9.6935	-9.0451	-9.2302	-3.5428	-13.006	-10.718	-11.828	-13.762	-7.55	-6.5451	-9.1474	-15.626	-5.3106	-13.157	-7.0411	-6.8753	-5.1395	-7.6327	-10.401	-2.8261	-11.288	-19.613	-14.558	-7.3448	-15.497
-3.4608	-2.1485	-1.7561	-3.0506	2.679	3.8915	3.8865	7.38	2.6627	-5.4849	-2.536	8.6197	-3.1856	-6.8803	-1.9392	-2.5471	9.753	14.182	-0.13169	1.3851	-4.1715	5.1459	8.1714	2.9688	0.27517	5.2698	-3.7235	-0.96042	-1.0794	4.7047	4.4302	-0.1622	-0.48995	8.1278	3.0972	-2.7039	-3.1744	1.5193	1.4909	3.3259	8.2475	4.3246	-0.068009	4.0604	-0.78207	-1.713	-2.8861	-6.0408	-2.7365	-2.1909
0.28716	-5.8629	-10.812	-1.036	-3.636	-0.98152	-9.7209	-2.2337	-2.5257	-4.0901	1.07	-6.8859	4.2361	-6.212	2.3794	-6.3938	-2.7525	-1.1034	-3.6518	-11.439	0.66259	-1.4315	-8.8703	-4.5042	-5.3762	-5.9676	-3.7677	-5.8935	-6.1594	-2.9505	-7.9573	1.8099	0.74664	-3.1796	-1.9861	-5.8306	-3.6201	-0.060571	-0.79673	0.1326	-3.9985	-3.6362	-0.47769	-3.9152	-8.8574	-4.8485	-6.06	-8.5681	-3.2549	-1.9442
-8.1619	-11.615	-4.0999	-5.6494	-3.8737	-11.939	-3.8861	-15.756	-9.12	-4.0078	-6.3649	-1.8891	-5.9228	-6.8747	-4.8758	-1.4738	-8.631	-0.47881	-7.4263	-8.2301	-1.1622	-6.5478	-4.2798	-9.8543	-6.5211	-6.6873	-7.0927	-10.422	-1.9707	-5.6534	-10.205	-0.19246	-4.2095	-10.204	-0.045682	-5.542	-4.4311	5.0509	-4.1866	-5.3498	-5.3123	-12.589	-3.0391	-4.4476	-6.0056	-10.173	-5.5878	-11.017	-5.3736	-8.2857
-1.4707	1.3942	-3.0494	-3.8161	-6.6625	-4.3378	-6.9855	-7.7134	-1.6738	2.176	-3.0263	-4.5153	-3.2862	-1.5958	-4.7188	4.3187	-1.1203	-1.388	-4.2886	-0.61035	3.2722	-3.888	-3.3174	-7.3666	-3.6294	-0.30596	-7.5544	2.7052	-5.0687	-2.1573	-7.7025	-4.4073	-3.9248	6.9268	3.2214	-8.5426	-0.89378	0.43897	-2.7592	-4.301	-2.0996	-5.3582	-7.2265	-2.5846	-5.3647	-3.7999	-2.4852	-0.30345	2.547	-5.0057
-10.611	3.7994	6.4089	-2.1775	-4.2927	2.5229	1.5966	0.91359	3.3718	5.6993	5.6179	-7.5326	-2.3708	2.3102	-1.1172	-7.7168	-1.3721	-3.8947	-2.287	4.156	-4.5602	-1.6518	-0.70046	-9.0248	6.6812	-6.2239	-1.0994	0.17156	1.0397	-3.0791	1.8216	7.3592	-1.9147	6.3256	3.7929	-3.1699	-1.6186	-1.5538	4.3671	1.4117	-2.9405	-1.2502	-3.1054	-1.1555	0.79752	1.1263	3.1081	0.48337	-0.56509	1.8149
2.5655	-2.0747	-1.6814	-11.18	-0.08521	-1.7629	1.3884	-0.62369	-2.9253	-2.0594	1.644	-4.5159	-7.6673	-1.9534	0.42908	-5.7524	-4.1933	-1.5969	-2.8582	-0.43675	-4.2967	-4.2858	2.3601	-6.8921	-8.054	0.74236	-2.8388	-3.68	-3.2832	-0.29578	-3.605	-0.77105	-1.1772	-1.5195	-4.1757	-6.7472	-3.7272	-0.42228	-12.143	-1.4531	-2.761	-7.7695	-1.7532	-5.226	-3.2205	-4.2846	-4.505	-3.8283	-0.076409	-0.62829
6.1603	-1.7114	1.413	2.8845	3.1103	3.3968	3.4606	4.8538	3.3094	2.7901	3.8266	6.4058	6.6198	4.124	6.2601	6.6164	3.9769	6.244	3.8636	13.284	7.5461	1.9425	3.4819	7.88	0.63345	8.7944	2.8737	-1.637	0.79461	5.1083	-0.28657	7.2337	6.8235	2.5681	3.7833	2.8896	1.467	2.1576	6.8078	12.264	1.4611	2.2768	-0.48733	5.4264	2.2848	5.3377	5.2857	-0.40759	2.9979	3.8585
-9.0707	-0.51577	-12.106	-6.8805	-6.4538	-12.049	-6.7979	-4.873	-6.6683	-11.343	-8.2115	-10.402	-12.439	-11.24	-7.3446	-0.89443	-9.7232	-9.4647	-12.815	-14.822	-4.4156	-7.697	-7.1721	-8.6679	-1.4545	-3.2947	-9.6728	-7.4941	-11.828	-4.1929	-12.138	-8.8903	-9.187	-11.663	-6.7242	-10.695	-6.1642	-12.405	-3.2383	-3.8894	-13.443	-10.447	-17.369	-8.4331	-12.416	-6.9848	-6.4309	0.221	-7.2384	-9.2111
-0.19555	0.13197	-0.090731	0.88189	-4.3831	3.8264	2.8249	-1.8914	-1.7395	-3.0414	-6.3418	2.0938	3.2513	2.3478	5.209	-0.87963	2.1834	0.14428	-0.83261	1.7133	1.2767	-6.0008	-2.4165	-0.48732	-1.8214	-3.4527	-8.5815	-5.308	-5.4001	-3.6304	-4.9294	5.4393	0.1121	-0.55746	-1.0844	-5.0231	2.9359	-1.2219	-0.020863	-3.0699	-4.7806	-9.3026	-0.20082	0.23214	-4.6436	-5.1977	-2.1961	4.2652	-5.7928	-5.19
-5.0166	-15.95	-10.173	-11.705	-13.982	-11.143	-17.511	-15.136	-15.716	-16.137	-7.2667	-12.311	-10.426	-13.7	-14.338	-10.416	-15.711	-11.772	-8.6589	-12.289	-12.522	-12.617	-10.988	-9.7966	-7.7343	-7.4494	-6.9863	-14.401	-7.4355	-19.097	-13.831	-13.002	-6.897	-6.8456	-9.2759	-10.734	-11.929	-6.6083	-11.361	-6.7357	-9.0768	-9.2528	-12.608	-16.124	-11.578	-4.4896	-12.127	-6.8344	-11.003	-12.19
-10.317	-12.354	-12.065	-14.415	-10.893	-6.8749	-7.0561	-15.686	-7.6882	-11.992	-6.9887	-7.6525	-8.0304	-9.7735	-6.0972	-11.618	-14.707	-3.8103	-8.1083	-8.22	-8.1799	-7.6153	-13.858	-11.358	-4.047	-8.822	-8.1985	-10.566	-4.0056	-2.3515	-5.6722	-7.3253	-7.3413	-13.239	-10.455	-6.1784	-6.7692	-8.0293	-13.257	-3.2657	-3.0753	-11.39	-8.5452	-11.932	-5.4309	-9.9782	-8.0583	-8.5005	-9.3646	-5.7636
-26.077	-27.935	-13.242	-28.701	-21.299	-19.652	-23.206	-20.839	-24.824	-21.262	-23.536	-21.184	-15.221	-19.54	-18.505	-26.156	-21.66	-20.863	-21.697	-15.556	-24.349	-18.112	-17.082	-23.246	-22.923	-18.445	-19.607	-22.784	-14.505	-23.376	-24.624	-15.322	-24.677	-26.802	-20.934	-21.058	-20.729	-22.534	-19.639	-14.488	-23.391	-20.311	-16.733	-22.143	-16.445	-13.401	-15.904	-19.799	-24.248	-21.727
-16.133	-10.874	-8.5081	-8.2233	-14.621	-9.445	-15.346	-13.824	-10.866	-14.98	-16.989	-13.225	-9.0448	-13.878	-12.712	-9.4897	-13.028	-10.645	-8.0124	-5.4437	-15.938	-6.0387	-14.064	-12.691	-19.056	-17.699	-16.905	-10.151	-9.9838	-16.79	-11.403	-16.154	-13.252	-10.384	-11.115	-15.618	-10.428	-11.331	-20.465	-12.333	-13.825	-10.367	-10.19	-16.149	-12.774	-11.394	-14.315	-14.389	-13.703	-14.74
-11.101	-7.5588	-12.997	-5.3398	-8.1357	-9.7908	-10.624	-4.2041	-8.163	-5.537	-11.044	-7.3363	-3.8748	-9.9606	-14.557	-18.817	-14.306	-9.8646	-11.876	-10.597	-12.555	-13.259	-9.0066	-6.106	-10.498	-8.0143	-11.029	-10.808	-6.5512	-4.5218	-8.9719	-11.997	-5.8031	-11.997	-11.657	0.52211	-15.004	-8.0211	-9.5912	-7.4716	-9.2609	-7.444	-7.6541	-6.8396	-7.571	-9.7069	-9.4036	-5.891	-14.855	-7.087
-8.5435	-9.8648	-13.624	-13.347	-11.2	-11.291	-10.58	-12.638	-14.844	-12.424	-13.554	-13.829	-12.372	-10.497	-15.929	-11.594	-12.223	-12.968	-13.355	-13.921	-10.886	-13.663	-9.9882	-16.42	-12.874	-18.674	-12.981	-14.111	-11.08	-12.135	-17.514	-14.488	-9.5823	-6.8579	-12.067	-15.718	-22.393	-17.7	-14.353	-11.249	-15.096	-15.744	-7.7656	-11.248	-12.69	-16.936	-10.24	-16.453	-15.355	-10.421
-0.4173	-1.598	-1.3884	-3.2566	-0.99022	0.76159	6.8002	2.2972	-1.9169	-1.1243	2.6031	-2.8726	3.8684	4.611	2.2235	1.9858	4.3778	-3.3106	7.8637	-2.4291	0.22833	-2.1794	2.4659	5.4865	-1.986	-3.4404	-3.4263	-4.3731	-0.76413	-0.59497	0.065303	-5.5224	1.3862	-3.3086	0.6234	1.4421	0.82969	-2.04	1.1879	2.7304	-6.6902	-4.0831	5.0249	-4.0358	-0.61599	-2.6922	-1.8113	0.29991	5.7721	2.1632
0.78826	-0.81397	1.2635	-3.2505	-4.7794	1.599	-8.6691	-2.2138	0.16181	-8.2394	2.384	-1.7548	-0.59329	-3.8072	-4.1716	-0.64929	-1.1279	-5.3844	-5.722	-2.893	1.2869	-3.3698	2.1021	-0.35391	0.13175	-3.7204	0.85611	-3.2533	4.7549	2.8023	0.17846	0.85244	1.3418	1.9087	0.17346	-4.5805	-6.5188	2.8723	-5.4547	2.5233	1.2714	-1.3832	-0.2303	-5.1992	2.5591	0.24086	-2.0656	-1.5698	6.2874	-4.725
-2.8543	3.4819	1.6263	-5.1533	9.7778	-0.6957	0.7969	4.4718	-2.8835	-4.8076	7.0446	1.0633	0.70861	-4.0891	1.2209	0.63827	-5.9583	0.58538	10.12	1.971	3.5209	7.1962	-1.9897	-0.032113	2.0366	-4.9867	6.2448	1.1754	-3.1423	4.3806	1.6193	-0.39348	4.1981	-0.82413	-0.30149	4.1313	3.9764	3.711	4.3735	-4.8504	0.031373	-2.0617	-5.4148	6.4279	-4.9314	-2.9367	0.057702	3.2188	-2.188	-7.935
0.54734	-4.5438	-0.86697	-1.0974	-2.6744	-3.4381	-1.2042	0.19545	5.6039	-5.8683	-5.4499	-0.747	-2.9703	-0.5479	-2.1207	4.4249	-5.7457	-0.53435	-0.17979	1.8277	1.557	-2.8608	1.535	-5.5745	-0.80683	-5.8662	10.915	-2.6253	2.9138	-4.0164	3.0425	0.80211	6.3537	1.023	0.82917	1.4965	0.58379	2.1555	4.5607	2.408	-0.38346	-4.9819	0.84412	-1.4688	-1.5505	2.5233	0.28497	-1.7945	0.70189	-0.5453
-0.92073	8.6611	1.6495	-2.6441	-9.0566	5.805	-2.1663	2.1416	0.55231	-2.4317	-0.084513	0.3614	-3.7098	-0.080576	-0.090309	0.97399	-2.8478	-0.42554	1.1979	-4.3401	-1.5206	0.59518	-1.8423	0.11373	-1.67	-2.361	-5.4028	-0.71107	-4.7245	2.3241	-0.99222	8.7861	-1.0364	6.2207	-5.1186	0.97604	-6.5861	-3.8317	-1.6847	4.3638	-7.4867	-0.69709	2.0342	1.3455	4.4347	-3.8145	-6.2115	4.7795	-1.6534	-3.6962
-2.3477	-17.25	-13.396	-12.55	-7.8715	-12.947	-7.9517	-5.0788	-5.8119	-6.2908	-13.185	-10.087	-16.466	-6.4972	-15.121	-16.85	-4.7016	-10.433	-8.5164	-11.568	-6.8136	-16.857	-13.475	-7.7747	-11.118	-6.5403	-13.826	-7.0669	-11.183	-11.955	-3.5892	-8.51	-13.52	-10.154	-6.451	-15.514	-5.9005	-11.435	-10.077	-6.3465	-5.1339	-10.402	-7.8268	-1.7937	-9.3098	-10.617	-10.247	-5.5234	-11.333	-12.144
-8.0164	-6.8343	-10.241	-13.178	-14.16	-13.038	-4.7715	-10.537	-6.9237	-5.6511	-16.112	-12.933	-6.2811	-10.425	-13.547	-10.941	-7.3846	-15.958	-5.0848	-13.885	-12.757	-11.055	-9.3958	-12.24	-13.185	-15.947	-9.8781	-7.4647	-10.981	-18.927	-11.755	-15.505	-11.83	-3.4993	-15.982	-18.053	-14.285	-11.697	-4.7102	-14.964	-11.708	-10.648	-10.762	-13.465	-7.3305	-8.1763	-10.323	-15.764	-2.6458	-15.917
-4.8828	-5.1418	-5.0828	-8.9869	-3.1577	4.4526	0.25468	-4.2946	-0.90118	0.029683	-0.87155	-3.5596	1.4777	-3.5441	2.0367	4.6214	0.83846	-2.5737	-3.2741	-6.3814	-0.5047	-7.0572	1.0464	2.2241	-6.6735	1.1332	-7.3178	-6.5448	-8.8903	0.67668	-7.0428	-0.7362	2.6306	-2.2759	0.83261	-5.9197	-0.58262	-2.8719	2.1685	-1.5636	-4.3438	0.40059	-2.2856	2.762	5.4058	0.77365	-2.7533	0.15289	-7.8783	-7.2028
2.1185	-0.41244	2.8996	-1.8934	-1.1013	1.9953	-1.3378	-1.3695	3.3943	-0.081598	4.126	-0.51428	9.0947	-2.4313	4.0924	2.906	-0.96181	-2.0179	9.6565	5.235	6.7919	3.7367	4.795	2.3953	3.2161	3.2063	-0.19241	1.1728	6.9475	11.857	1.6409	2.0722	1.1205	0.26793	1.689	-5.203	3.0073	4.4026	9.0206	4.3413	0.36233	-1.1883	1.3412	7.6468	2.1604	3.7054	4.5132	2.3	4.2978	-1.9475
10.782	10.829	8.6472	6.1901	15.656	7.6041	9.9206	12.708	9.2228	8.3918	9.2182	6.1032	4.1009	7.2276	4.5339	11.993	12.478	6.1148	14.584	9.6957	7.612	9.1264	7.7476	7.1779	5.1202	11.631	11.29	10.448	10.391	3.0955	13.011	4.5502	16.9	5.6996	7.2174	11.952	10.159	7.2205	7.3845	4.7175	8.7137	11.257	11.499	11.916	6.6796	4.9452	11.375	8.1147	10.759	12.776
11.697	8.2588	5.4753	9.5073	8.0651	8.8228	14.005	11.343	9.3846	14.626	8.6346	4.0234	9.1485	9.6159	9.9259	5.516	6.9459	6.6148	12.238	12.862	7.2895	13.446	11.939	9.2332	12.069	3.792	5.0762	9.3007	7.9455	6.9938	10.145	10.118	7.9648	10.683	7.9826	6.7795	6.8568	12.47	5.7698	10.028	7.7219	5.2986	7.2812	10.066	13.318	5.897	12.866	11.912	9.4027	6.1646
-17.865	-15.474	-10.274	-19.977	-20.202	-17.578	-11.82	-9.087	-12.271	-16.667	-11.184	-19.863	-16.575	-17.134	-18.463	-11.544	-13.757	-15.363	-9.569	-17.951	-13.959	-10.936	-17.534	-12.015	-14.41	-18.652	-15.504	-5.7989	-17.664	-16.048	-15.791	-8.8152	-13.909	-13.55	-21.455	-15.306	-14.072	-14.692	-12.567	-15.737	-14.236	-17.006	-12.86	-9.8056	-17.023	-19.308	-9.3546	-18.958	-17.854	-20.341
-3.5501	-7.552	-5.3037	-10.636	-2.6608	-3.6352	-2.2684	2.5082	2.6047	-5.9989	-5.9403	-3.5015	-2.4075	-6.5553	-5.727	-4.6018	-3.6837	-5.6779	-1.361	-5.9416	-5.2621	-9.1672	-5.4555	-3.765	-6.2245	1.2556	-8.2947	-7.9708	-5.7283	-6.6266	-6.7448	-6.583	-5.1184	-7.8193	-5.502	-7.4179	-6.7303	-13.168	-14.514	-6.2928	-6.899	-2.189	-8.8665	-9.4256	-6.3882	-4.6802	-6.9902	-6.7576	-6.5086	-2.2919
10.37	5.5118	7.8812	11.845	5.4028	7.9954	7.2968	12.551	4.0748	7.0286	12.884	6.643	4.6748	8.4108	10.297	8.4964	8.8843	10.692	4.0849	3.7522	8.2688	3.621	8.242	9.2247	10.951	3.5304	16.228	11.205	8.7631	2.5471	7.6479	9.3191	10.172	2.332	4.9044	8.1346	9.1149	9.8005	3.4477	14.272	1.0482	12.407	10.786	7.5013	8.1273	7.6656	8.795	3.9736	7.6002	10.756
-11.115	-13.665	-15.868	-8.7237	-19.601	-12.895	-9.8036	-4.7458	-17.487	-6.2078	-16.119	-9.7546	-8.8624	-16.243	-9.9277	-13.39	-8.9778	-15.196	-14.207	-12.026	-13.744	-12.829	-14.543	-12.308	-12.255	-8.1336	-17.14	-13.662	-11.51	-11.067	-10.819	-20.141	-13.055	-8.1015	-13.543	-6.0077	-8.2631	-13.869	-10.177	-14.646	-23.145	-12.278	-12.158	-19.921	-7.1052	-12.255	-17.524	-18.075	-14.968	-18.34
-12.777	-14.024	-13.327	-14.157	-16.575	-12.229	-12.454	-20.635	-15.752	-9.8703	-10.484	-13.75	-9.3969	-12.949	-6.8013	-19.012	-10.317	-12.176	-14.395	-19.414	-6.61	-17.687	-14.234	-15.298	-15.972	-14.603	-16.361	-13.748	-20.328	-14.537	-16.394	-20.406	-12.508	-20.77	-13.259	-13.331	-9.9428	-10.527	-17.902	-17.838	-10.735	-11.324	-17.907	-20.786	-14.245	-8.1499	-17.037	-17.513	-12.35	-10.201
3.9134	4.726	5.4975	3.9835	3.2291	5.5124	3.9186	-2.566	10.873	4.825	10.21	4.4941	4.5356	7.1843	5.1351	1.4668	6.7069	6.9134	4.8833	3.8233	6.8403	10.216	3.7424	0.50578	5.5186	3.7909	3.9332	10.548	-0.34746	7.5385	4.2848	7.6552	6.0767	7.0961	2.324	4.9372	7.1322	-0.12007	0.43649	7.2464	1.7765	6.7244	6.9184	4.9371	9.5568	4.6138	5.6693	8.997	10.949	5.2136
-12.622	0.24584	1.7164	0.063083	-3.1815	-12.144	-3.6371	-4.2251	5.6813	2.2067	-3.9089	3.9606	-5.709	-4.8298	-3.1747	2.8288	-0.80562	-4.3559	-7.1636	-4.4069	-5.3379	-10.898	-4.6845	-8.4728	-3.6936	-6.2361	-4.2832	-2.7497	-0.21477	1.6251	-5.3864	-3.2117	-0.25965	-7.9364	-11.56	-6.4193	-4.241	-5.1671	-3.9047	1.8632	-6.2956	-5.5376	-4.8818	2.3256	-2.1817	1.7441	-4.8964	-0.7297	-4.9705	-1.7069
-7.7783	-9.988	-9.0539	-5.2657	-7.6323	-9.665	-2.7282	-5.3842	-4.5138	-10.958	-3.444	-11.75	-3.8258	-2.6428	-8.7556	-3.3269	-5.6193	-10.073	-4.3669	-9.8959	-5.9882	-0.45911	-6.6045	-10.426	4.8372	-1.9463	-8.2778	-8.3088	-6.5498	-1.2566	-4.0834	-7.5681	-4.3644	-2.9392	-3.355	-6.0341	-6.0211	-3.9361	-7.2089	-7.5178	-7.9636	-2.2004	-10.891	1.3048	-6.5365	-5.3393	-7.9376	-9.5453	-3.6103	-3.3325
3.6016	9.4595	2.5902	11.921	11.302	9.7733	5.7838	6.328	6.0193	-2.0412	9.5616	2.7469	7.8641	8.9955	8.6653	2.9362	7.1361	11.611	1.041	6.1834	1.7534	6.7586	4.3102	4.8802	6.4212	7.2907	6.3272	8.3431	8.5822	7.3921	9.8522	14.154	7.7036	6.9298	4.9841	13.913	7.5895	14.297	6.1163	10.181	15.892	0.24569	4.4391	2.0322	14.384	9.4052	8.3413	6.0596	2.6861	6.2191
1.9572	1.212	-0.97684	-2.3723	-4.7275	2.5944	-0.51095	-6.7587	-1.3462	-4.3747	-7.3705	4.8008	-0.013065	0.94536	-3.718	-0.94857	-3.7494	3.3557	-0.083369	-7.5896	-1.2447	1.1397	1.7747	0.99774	-6.638	-5.4195	-1.599	0.52892	-11.261	-4.8532	-2.013	-8.5314	-3.4193	-3.0026	0.18169	2.7083	-0.324	-5.2794	-0.0015286	-6.2078	-7.5328	-3.8656	-0.001633	2.481	0.17828	-1.208	-7.2659	-1.5143	-5.5921	-2.2955
-7.6429	-8.5868	-9.3028	-8.9614	-12.321	-5.8212	-3.5675	-9.8761	-8.701	-13.686	-2.566	-8.7373	-9.0964	-2.463	-6.1593	-9.9359	-8.4538	-6.8179	0.25384	-10.944	-9.8885	-4.8426	-7.4397	-5.6508	-1.2089	-4.4154	-10.454	-8.8382	-8.7904	-8.5716	-7.6481	-9.8242	-6.6794	-10.772	-4.2573	-8.6914	-10.069	-11.14	-5.1331	-6.945	-6.9708	-9.7443	-6.5152	-9.3571	-6.381	-4.8814	-9.8799	-4.049	-8.4634	-6.1645
-8.0627	-8.4147	-20.144	-13.347	-11.117	-6.982	-11.637	5.4633	-7.357	-14.628	-7.561	-9.1249	-6.9853	-12.01	-13.527	-2.353	-10.077	-13.252	-4.0019	-6.4129	-13.324	-9.6646	-8.1284	-9.1708	-4.0731	-11.213	-11.33	-2.5818	-4.9641	-9.9986	-14.881	-8.3433	-10.584	-12.184	-5.2217	-8.1342	-12.371	-8.642	-6.2092	-13.287	-3.5606	-5.2896	-10.383	-11.572	-3.463	-3.5222	-9.0227	-13.317	-12.043	-14.607
-0.134	3.6308	-5.5207	-2.8713	-6.6302	5.5828	-3.0862	-8.603	-1.4846	0.50049	-2.9287	-5.6774	1.2805	-1.5221	-0.52185	-1.3025	-4.3714	-4.8993	2.2647	1.9906	-1.4603	3.6164	-2.7712	-0.1741	0.19257	0.60931	-7.6865	-9.7064	-5.0029	-0.65149	1.4604	-2.073	-0.27169	-1.4902	-2.9415	2.5457	3.3216	0.86782	4.3671	1.3551	-2.0249	-0.18837	-2.1526	-4.1147	2.2302	-2.0286	-4.8898	1.8273	0.58741	-3.2109
-14.078	-10.029	-16.886	-18.044	-15.502	-18.946	-6.8371	-14.834	-15.105	-10.131	-8.0377	-12.07	-14.416	-13.658	-13.815	-16.459	-12.926	-17.194	-12.121	-12.711	-14.525	-13.63	-18.999	-8.5309	-7.2483	-17.808	-15.882	-6.4742	-13.648	-13.766	-9.8232	-12.856	-8.198	-12.866	-17.746	-15.886	-10.739	-15.708	-13.454	-13.024	-14.291	-14.207	-12.525	-13.268	-20.802	-14.43	-13.219	-15.146	-9.4545	-12.135
-2.7827	-4.8516	4.0444	-6.4222	-9.4345	2.2826	3.1459	-6.1017	0.98288	-2.4645	-0.44812	-1.5691	0.59429	-12.149	-9.9346	-0.6379	-5.3856	-4.0876	-3.6822	-1.1697	0.34779	-6.9787	-6.1546	-6.5246	-5.2176	-4.2208	-1.4328	-1.1839	-4.672	-1.3147	-10.781	-7.9897	-6.1041	-8.7688	-3.6741	-0.80239	-11.815	-4.9395	-0.48388	-0.92735	-3.8126	-6.3354	-11.368	-3.1222	0.09576	-5.3247	-5.5983	-5.6138	-10.169	1.2791
2.6944	-1.0226	-4.5681	10.253	5.738	-4.2397	-0.13371	-4.1974	-5.9621	-0.89429	1.4403	-2.3704	-0.12355	3.1113	1.913	4.1576	8.0554	-3.4747	-2.8937	-6.537	1.0925	7.5886	-11.8	-2.7378	6.2003	1.0554	-0.69558	1.5186	-1.9702	-8.4853	3.6291	7.6182	-2.307	0.55004	3.9537	-0.9046	-0.23847	2.2699	-8.3773	1.1532	1.7952	-5.3455	-1.8408	1.0232	0.21491	-0.059855	-1.6286	0.8558	-9.9	1.5551
-1.1212	-1.5946	3.0756	-7.0922	-1.7944	2.0215	-0.25442	0.55953	-3.3425	4.2749	-2.4504	-4.9235	-0.30932	-2.3578	3.1359	3.1783	1.4506	4.3854	6.3894	-1.8238	-0.2502	8.1056	6.0262	-3.3978	0.83602	-2.1353	-1.2515	2.0107	-3.0711	-2.1375	-0.27681	3.2177	-0.68101	6.1477	1.4563	0.20846	6.9577	-2.0717	7.6771	5.1293	8.9838	6.4142	0.35086	3.1864	0.0060946	4.1075	-1.5452	-3.1262	5.8421	-2.7435
-24.043	-21.112	-20.375	-20.888	-21.194	-23.493	-22.204	-10.937	-16.968	-20.711	-22.053	-20.926	-20.291	-18.052	-15.964	-21.505	-27.218	-15.231	-24.994	-26.369	-18.028	-17.099	-25.234	-25.695	-20.179	-22.378	-16.862	-13.575	-28.169	-16.91	-21.935	-21.408	-23.522	-20.711	-30.859	-22.991	-26.164	-17.231	-28.2	-16.977	-23.045	-16.258	-16.862	-27.151	-21.984	-23.9	-25.003	-20.432	-21.257	-20.535
-1.0799	0.1738	0.28479	-4.0222	-2.1442	-10.966	-7.2487	-6.7428	-7.4949	-5.2133	-2.1901	-0.50253	0.71634	2.791	-1.4038	-0.30316	6.4481	0.35766	3.3995	1.0538	-0.92573	-0.6556	-0.24204	-1.7529	-5.423	3.418	-2.8922	0.33289	-1.4364	-5.7339	1.788	3.3218	4.287	0.48683	0.84685	-6.4986	0.91749	4.0057	-5.8805	-4.4703	0.60178	-7.5647	-0.44044	-0.55397	-1.7022	5.064	-7.5898	-3.5645	-7.5771	1.3088
2.3376	-8.7061	-4.7915	-3.4838	-10.732	-3.5014	-0.53742	0.061506	-3.2464	0.20588	-9.3693	-3.9209	-5.2816	-2.5508	-4.3723	-4.6489	1.9605	4.3027	0.67155	-4.124	-4.647	-0.82685	-10.019	-5.1157	-1.3966	-10.372	-0.56276	-2.3374	-0.66403	-2.3776	-8.7121	-6.8101	-12.882	-4.3819	3.2897	-4.1276	-1.4688	-4.1854	3.48	-1.5974	-1.6201	-2.3403	-2.2264	-5.4291	-5.5926	-1.7666	-0.022517	-4.8689	-2.3581	-4.585
3.0386	2.0602	-3.7662	1.364	3.7342	-5.0243	-5.3554	-1.8403	-3.7106	-1.75	-6.6875	-5.0021	-5.9494	-7.5064	-7.1679	-0.62971	-3.2691	-5.2155	-4.5295	-5.5671	-1.3479	-7.4231	-11.357	-0.63545	-1.8528	-3.7598	-2.0626	-1.4134	-8.5933	-3.0792	-5.0008	-2.1076	-1.0687	1.7564	0.0044437	5.5764	-7.9803	-6.4078	-6.8686	1.1306	0.55747	-3.8243	-4.4289	-2.5188	-2.942	-4.5027	-2.7664	-2.5289	-4.6933	-1.0861
-18.983	-11.132	-11.377	-16.606	-10.983	-15.002	-16.34	-13.957	-14.929	-11.738	-15.642	-14.867	-9.9349	-11.789	-6.7224	-14.083	-7.3727	-16.784	-12.603	-16.499	-12.256	-18.227	-9.6394	-15.188	-13.964	-10.044	-9.3721	-9.6883	-17.214	-7.9434	-18.2	-17.37	-10.537	-12.753	1.1006	-14.335	-15.95	-10.578	-8.8279	-13.755	-4.7655	-17.477	-11.999	-11.462	-16.884	-14.993	-9.53	-9.0379	-10.373	-14.509
12.501	11.86	5.4385	2.7657	7.1147	6.7814	6.1359	8.0979	9.1185	9.0461	11.186	10.994	9.6646	11.597	3.2626	6.1052	12.125	2.3977	5.7077	6.1951	10.527	3.76	4.1608	6.9772	3.4503	16.809	10.939	5.0995	10.083	12.417	7.1354	6.0028	6.0677	3.2072	7.946	2.3279	11.256	7.6708	8.3086	12.77	6.1728	12.249	9.8035	6.7481	7.9935	3.8688	6.3054	5.5655	15.344	12.564
-5.8755	-10.625	2.5531	-4.3696	-2.1989	-0.45966	-1.0123	-2.6101	-3.6981	-0.48052	-3.5548	-1.1893	-2.6791	0.8927	-2.1051	-1.3505	-7.3101	-4.1999	-4.0198	0.6382	-2.231	-0.45805	-4.2941	-8.6908	3.6304	-3.7483	-5.8182	-2.6324	-5.6255	-5.8884	-2.6584	-1.0358	-1.4055	0.36091	-7.0355	-1.9207	-1.5031	-2.7667	-5.464	-4.2071	-10.665	-5.7703	-5.869	2.5392	-6.5151	-3.5756	-1.7077	0.60162	-0.80449	-3.3568
-0.42591	-2.3247	-0.80869	3.7336	-2.5566	-3.0248	2.5851	-2.4118	-0.035717	-5.3861	2.4039	0.82072	-4.7116	1.0914	-0.91501	-5.1857	4.3734	-0.045193	3.215	3.0198	3.4544	0.20899	3.3632	4.1586	1.0649	9.1384	0.047257	4.7833	5.778	0.5866	-5.587	-5.2882	-0.37118	-5.7587	4.8846	-0.18431	4.5113	2.922	-2.5881	-3.21	-1.0605	1.5746	-0.91969	-0.60469	4.1504	-0.074692	2.4882	4.1498	-2.2292	7.6742
11.985	11.302	7.1167	14.175	2.9504	8.3391	9.6357	4.4554	6.8625	8.5783	5.8395	1.8808	12.44	7.0912	14.564	5.5675	6.3618	10.648	4.9246	6.5226	3.7672	1.3063	15.037	4.3755	8.7764	9.0385	1.935	9.7951	5.8111	5.4111	13.086	14.496	4.89	4.351	8.5734	11.375	5.6308	11.148	5.0549	11.702	8.5439	8.5907	12.385	6.5475	9.8798	12.186	11.713	7.3402	11.086	11.026
-1.4232	-1.9843	-2.8749	-6.4656	-6.0893	0.42694	-2.0914	-1.0317	-3.9272	-3.6977	1.4819	3.5918	1.0502	-9.0295	3.1942	-5.4916	2.2058	-1.314	3.349	-2.0519	2.6184	2.4251	5.3182	1.2929	6.7662	1.7864	-4.7522	0.087314	-1.1928	2.403	-2.3759	5.6541	-2.3325	-6.8248	-6.6209	0.61002	1.1275	1.742	-2.9954	-2.6521	-2.5294	1.2016	-1.2685	0.48144	0.18343	-9.1767	-2.8786	-1.6561	3.1483	4.3194
3.0169	4.8854	0.89477	5.026	3.6261	5.0355	3.8032	-2.3413	2.6073	-4.0991	2.9991	-1.1039	2.5424	4.0475	-4.19	1.239	2.3302	-3.3674	4.4625	2.9822	8.9004	5.0674	-1.113	1.3076	2.843	-3.8411	1.3769	3.2466	3.6175	0.94315	7.5853	-0.61025	2.7285	8.133	6.51	1.5719	3.634	1.4048	-2.8421	4.2079	-0.3601	-1.9515	6.5227	6.3109	1.3259	-9.8601	-2.7437	3.3317	0.82378	7.6228
-7.77	-21.215	-14.654	-6.754	-10.43	-12.548	-6.5914	-13.612	-16.027	-10.87	-13.836	-17.13	-20.387	-14.933	-14.009	-7.9666	-14.671	-12.541	-17.107	-16.516	-17.143	-11.033	-15.982	-13.158	-11.036	-18.923	-13.089	-13.275	-14.429	-13.725	-12.159	-14.302	-10.743	-10.161	-16.925	-15.116	-14.5	-15.558	-21.086	-13.719	-13.844	-12.693	-15.911	-12.164	-10.597	-12.939	-15.129	-8.4513	-9.1084	-16.804
-24.741	-24.014	-17.536	-23.982	-17.521	-20.151	-22.48	-18.476	-26.988	-25.497	-23.207	-23.728	-29.131	-29.152	-32.184	-21.506	-19.46	-21.712	-23.427	-19.775	-26.228	-25.861	-24.668	-24.66	-19.318	-18.442	-16.183	-23.138	-23.163	-22.972	-22.519	-17.897	-18.654	-23.481	-24.315	-21.591	-18.019	-19.487	-16.995	-19.092	-16.948	-20.061	-21.985	-19.897	-20.91	-29.72	-20.609	-27.565	-23.954	-19.665
-5.5332	-1.1878	-5.742	-3.9592	-3.7749	-6.3751	-0.28628	-12.034	-8.2345	-6.8531	-5.2824	-2.7225	-4.3717	-6.5626	-3.0576	-10.066	-3.7719	-7.379	-3.5029	-3.2283	-1.4663	-9.7386	-2.9662	-5.0985	-5.2133	-1.795	-3.1875	-1.9726	0.057716	-5.6707	-7.38	-1.0595	-7.4624	-4.3637	-10.092	-0.44487	-4.1787	-9.7441	-0.88624	0.39122	-2.2144	-6.3593	-0.38581	-4.4577	-0.72383	-3.1188	-5.7229	-7.4432	0.92182	-7.151
-4.7175	-0.10264	-5.0175	2.5053	3.1865	-1.4582	-2.3671	-2.7275	1.0594	-0.56098	-6.8726	-3.6846	-2.4724	-5.2694	-8.449	0.77815	-0.97596	-6.4144	0.28968	2.0255	-2.0512	-3.4516	-0.57152	-6.3713	3.1457	-0.41711	3.7374	-6.1621	0.14496	-1.0489	-1.9379	-2.9444	-2.0056	-3.8102	-0.59554	1.6186	0.69969	0.82494	-3.2674	-0.70649	-6.6301	-3.6401	-4.0102	0.10859	-10.233	-3.7303	-6.3487	2.0895	-2.9978	-2.7815
7.7073	9.2954	9.9673	-0.51394	7.6317	-1.0057	10.523	16.554	7.6034	9.3196	1.1223	1.8371	4.7934	3.9233	3.5865	6.8355	3.072	4.6793	7.0955	1.3723	6.2545	5.6788	8.189	2.4491	6.1205	5.5388	1.0402	13.33	6.7602	2.5167	7.1151	6.0082	16.617	5.6635	8.1249	4.7756	7.257	5.0219	7.3504	2.8472	10.447	6.4454	4.1092	3.8025	8.3025	15.838	0.54379	2.859	6.6034	2.0972
-11.068	-11.185	-11.821	-5.9597	-10.988	-12.36	-8.7134	-15.876	-12.134	-10.899	-10.357	-8.7128	-9.7069	-11.26	-11.325	-4.8021	-6.4522	-17.816	-10.954	-13.514	-12.517	-11.401	-11.811	-12.29	-12.938	-13.644	-17.364	-9.6779	-5.2859	-11.901	-7.9105	-12.186	-19.068	-10.7	-19.383	-8.8485	-14.106	-17.902	-5.4438	-16.013	-1.266	-7.0738	-12.785	-11.233	-6.1682	-14.281	-13.674	-13.887	-18.951	-3.7463
-16.037	-13.418	-10.185	-11.498	-5.839	-12.624	-9.7905	-10.225	-11.226	-15.283	-13.005	-10.074	-11.341	-13.646	-10.658	-14.393	-11.439	-4.2183	-13.012	-13.325	-10.458	-14.204	-8.3418	-14.522	-10.775	-13.953	-10.294	-11.069	-13.821	-14.469	-13.336	-13.126	-12.547	-10.254	-18.274	-9.838	-14.43	-8.3462	-10.44	-7.1709	-10.151	-11.829	-7.8533	-5.727	-11.562	-14.108	-7.4139	-13.451	-6.865	-8.0549
2.0771	0.91577	-1.1662	-4.6986	-1.0716	1.6141	-0.40527	0.28301	-5.9829	2.4221	-2.5207	-3.5538	-10.901	-2.404	-5.6105	-7.4441	-3.9827	-1.2741	-3.6676	-4.3336	-3.3729	-2.2166	-8.1364	-7.4471	-2.2791	-3.4183	1.7921	2.4252	-0.97221	-0.13431	1.4783	-2.0496	0.97625	-2.3974	-4.7176	-6.8206	-3.4525	2.5637	-9.4516	-7.1965	-1.9618	-5.7077	-0.48157	-1.9438	-4.1218	2.319	-2.5805	0.69083	-1.4363	-7.2045
10.789	7.1065	14.568	8.5168	10.408	7.4971	14.484	11.897	5.5779	2.9059	6.8984	14.724	13.135	10.686	16.815	8.6633	7.3204	9.1335	9.9672	6.3599	5.6886	10.275	10.89	6.4196	11.457	9.5864	14.507	16.982	12.275	7.3324	7.7553	10.432	12.725	7.6226	8.8795	4.957	9.8258	9.507	10.627	14.679	2.0325	4.3063	12.068	5.2553	10.939	16.831	10.866	13.892	13.047	16.185
1.5812	0.038182	-1.4873	-4.49	-0.39021	-7.2616	-1.0365	-3.7539	-5.3559	0.34899	-3.534	-5.6021	-2.1599	2.335	-2.0661	-8.5566	-10.229	-3.9745	-2.2901	-1.8047	-0.25003	0.24971	0.65995	-6.5709	-3.4663	1.3587	-1.6226	1.3786	1.9157	-5.8207	-0.80337	-6.3616	0.88551	-0.68217	-1.6732	-11.314	-6.9467	-1.4103	-5.7057	-1.4903	0.25773	-2.2324	1.8644	5.8472	-0.51027	2.2669	2.7848	-4.8303	-2.2192	3.4409
-1.3487	-0.022288	-6.4874	-2.3223	1.5324	-2.0346	3.5441	4.0219	5.801	-5.782	0.39611	-0.71049	3.6965	1.9652	3.8319	-1.1476	4.9299	7.3486	2.5871	3.7106	0.63867	1.7587	4.9987	-4.9603	-1.3815	-2.7827	-1.7062	-2.4628	5.7189	-2.0012	1.0987	-4.0102	-1.8835	-0.1406	-4.8423	-6.7606	-3.299	1.8899	-0.9403	-1.5735	-3.1695	-2.8736	-1.5882	-4.5184	0.87113	-3.8486	-7.6706	0.067533	5.8989	-5.9999
-3.1516	-12.468	-13.214	-14.376	-6.8992	-10.708	-13.961	-2.0209	-16.238	-11.631	-11.288	-10.567	-4.662	-13.675	-10.535	-8.4882	-12.07	-8.2015	-13.663	-11.306	-13.116	-14.671	-12.366	-13.218	-16.146	-10.824	-11.84	-8.5614	-12.326	-12.571	-12.665	-7.4383	-16.18	-16.861	-7.3061	-13.569	-16.655	-6.1552	-14.835	-8.1949	-14.8	-13.675	-8.351	-8.6065	-17.913	-5.923	-9.2721	-12.529	-10.272	-11.876
-3.3781	-3.1696	-0.93067	-6.9231	2.4535	-6.9244	-5.487	1.4675	-4.4059	3.7257	-2.2235	-4.353	0.32787	-1.658	-1.2608	-0.79849	-1.4623	5.8817	-2.4574	-5.4442	-3.9849	1.2736	1.1633	5.2919	-3.6612	0.36247	-4.7175	0.7456	1.4788	4.3834	-5.194	-3.5455	-4.1141	-1.3989	-0.53025	-0.84875	0.54626	-6.6901	-1.5024	2.568	-7.5576	-0.81844	-2.2303	1.3613	-2.724	7.5498	-4.2177	-0.34954	0.34518	-0.015253
-5.5417	-3.8866	-3.2321	-6.1713	-2.7174	-5.7328	-2.1585	-0.21851	-2.5164	3.5663	-4.0991	-3.3739	-8.5601	4.026	-4.0714	-11.846	-5.898	-3.0565	0.39132	-3.1977	-6.1008	-3.3395	-5.2627	-4.3588	-5.7765	-7.253	1.0562	-6.432	-9.0867	-8.0259	-3.6545	-9.0453	-6.2943	-8.116	-6.1746	-4.7175	-5.8765	0.4256	-3.9097	-7.467	-2.1733	-7.0526	1.5202	-4.4436	-2.3418	-2.2995	1.556	-2.7092	-3.0514	-6.3839
-11.004	-9.6074	-12.86	-12.625	-10.407	-14.553	-11.702	-13.18	-12.639	-6.1888	-7.2988	-8.1296	-10.978	-16.524	-15.468	-9.4805	-6.4038	-7.4971	-10.583	-11.138	-7.8955	-15.753	-9.3852	-10.06	-10.972	-14.395	-9.4098	-11.953	-11.298	-12.615	-16.575	-7.6125	-13.344	-8.6727	-16.802	-14.67	-15.013	-11.399	-13.627	-12.995	-12.774	-10.84	-13.781	-2.0844	-7.6394	-5.6704	-6.1683	-17.671	-11.216	-9.0797
-13.279	-17.537	-11.635	-15.617	-12.801	-13.646	-20.454	-13.622	-10.003	-16.841	-14.256	-4.0865	-10.276	-13.637	-15.099	-11.319	-13.586	-13.644	-13.942	-15.44	-8.9156	-14.537	-10.112	-19.4	-17.053	-12.554	-13.126	-11.373	-6.2268	-13.828	-17.535	-20.281	-17.566	-14.627	-11.717	-8.4581	-14.775	-25.854	-12.641	-10.792	-10.665	-8.1419	-13.374	-12.867	-14.907	-8.5476	-9.4793	-13.296	-13.891	-14.282
-20.111	-16.482	-21.618	-18.462	-26.683	-21.441	-24.744	-23.11	-20.951	-16.241	-24.863	-30.049	-21.776	-25.479	-23.595	-25.838	-25.653	-24.994	-29.835	-21.2	-16.379	-19.555	-26.266	-19.93	-26.435	-17.356	-18.314	-22.916	-17.573	-19.889	-20.062	-18.611	-16.868	-22.802	-24.471	-24.013	-18.533	-23.768	-21.985	-18.654	-25.763	-22.675	-20.536	-12.563	-19.84	-21.023	-20.205	-18.177	-28.389	-26.296
6.6046	1.2384	8.4455	8.5154	4.8021	-0.091572	9.0903	11.894	11.908	11.17	9.4117	10.704	7.9644	14.693	6.8094	12.77	11.02	10.603	12.441	7.6906	5.1714	4.335	6.0052	0.32928	5.229	7.3458	10.835	0.35062	10.249	12.343	6.9984	6.7745	13.71	5.8579	7.298	7.3026	11.471	7.3428	2.2602	6.224	8.4552	10.034	13.203	14.183	10.417	13.081	9.561	16.297	4.166	6.31
-0.62479	1.0879	-1.7463	-6.6659	-4.1092	1.9247	-5.9427	0.66268	-3.7035	-2.94	-4.8407	-0.59178	2.2635	-1.8496	-2.7641	-11.892	-2.3462	-3.3049	-6.5819	-2.1227	-4.2326	-3.762	0.86583	-9.6412	1.4499	-3.2145	0.60784	2.0879	-0.39392	-3.7562	1.1247	-9.9667	-7.5041	1.4809	-5.6173	-6.4906	-6.8462	-4.2268	-2.8194	-1.9045	-2.988	-1.2367	-5.0964	3.2568	-1.8132	-4.2278	1.9399	3.6384	0.71319	-4.6675
8.9706	7.2085	7.6263	15.776	7.2556	4.4956	4.6382	10.219	8.676	9.7896	6.8437	11.935	12.309	11.393	9.7295	10.572	7.8366	11.159	5.3211	11.526	8.702	10.477	3.2849	5.3879	5.7464	15.719	8.7625	12.695	12.286	13.502	13.056	9.4836	13.15	8.9584	9.2344	12.465	1.0534	8.5151	3.7474	12.615	6.4426	5.1276	11.081	9.488	6.8787	16.699	1.4061	10.982	8.6125	5.2664
-7.0943	-4.9006	-0.62906	-3.6286	-2.5	-3.2482	-0.32817	-3.8069	-3.2904	3.8208	-0.65296	3.1686	3.06	-3.545	0.32515	-5.2458	-2.9581	-2.2015	-0.4265	0.54048	-4.0427	-3.8019	1.2932	2.1552	-4.647	-1.6139	5.297	0.20808	0.73287	1.8389	0.99699	-6.4033	0.71978	4.4537	1.1804	0.22518	3.6441	1.3046	2.1179	-2.5958	4.367	4.858	2.1196	-0.12468	-0.18579	0.17874	2.8685	2.8302	-2.374	-0.21283
-11.626	-17.801	-17.48	-7.6125	-16.818	-23.914	-11.604	-14.272	-18.561	-12.809	-6.9754	-21.498	-15.116	-14.717	-12.181	-8.5834	-16.723	-14.895	-12.517	-19.537	-13.641	-15.129	-7.9735	-18.596	-13.725	-13.295	-17.273	-14.219	-16.816	-14.712	-12.256	-17.064	-14.27	-13.17	-14.706	-9.5067	-5.7411	-16.673	-9.2918	-13.689	-10.087	-9.4212	-7.3637	-13.548	-19.055	-12.378	-9.419	-11.706	-11.695	-11.527
-16.119	-13.72	-17.589	-13.335	-15.67	-18.732	-22.419	-9.106	-16.936	-11.562	-12.706	-23.962	-7.6846	-17.724	-17.44	-9.5038	-18.117	-15.3	-15.955	-16.319	-17.483	-14.02	-17.143	-18.582	-16.509	-12.137	-12.012	-13.41	-11.984	-13.364	-15.778	-11.607	-13.39	-16.794	-21.043	-12.276	-16.418	-13.128	-17.128	-10.849	-20.398	-13.256	-12.161	-9.9956	-14.172	-16.741	-17.544	-13.989	-16.278	-15.52
-12.154	-14.625	-10.673	-16.562	-10.602	-11.264	-9.5762	-11.412	-8.732	-11.262	-12.527	-15.781	-22.768	-19.516	-13.521	-8.1277	-12.769	-14.027	-13.884	-7.5612	-10.375	-19.545	-19.296	-16.761	-6.3746	-16.572	-13.338	-8.2576	-9.4142	-17.21	-11.958	-15.172	-9.7928	-12.738	-9.0183	-6.3019	-14.613	-14.383	-12.996	-15.378	-9.044	-14.533	-7.2829	-14.407	-16.39	-12.398	-13.091	-14.296	-18.17	-13.711
-3.9571	-6.502	-2.3352	-2.4819	-2.6609	-0.50301	-3.4246	-7.9105	-1.9519	-2.023	-0.035301	4.871	-8.784	1.7683	-4.8944	-2.6757	-0.28919	-2.6693	3.5538	-3.3818	-5.945	-0.61097	-10.2	3.8242	3.5749	-4.5516	0.78906	-3.7608	-2.1096	-2.9019	3.3167	-5.3772	-0.24888	-9.1605	-1.4974	-5.0775	-3.8224	1.206	1.1536	2.4221	-8.701	-4.8317	-4.9915	1.9431	5.3696	-1.4806	-3.1378	1.5342	-0.6435	-7.6105
-9.0149	-12.965	-1.5366	-9.6847	-14.352	-14.471	-15.982	-5.1149	-9.3624	-8.585	-8.2759	-10.026	-10.647	-10.751	-11.437	-10.488	-1.1423	-8.7974	-14.857	-8.2723	-11.393	-10.825	-13.031	-9.1306	-10.624	-11.281	-6.5937	-13.66	-10.336	-13.708	-11.947	-12.919	-14.573	-11.189	-4.8065	-6.3483	-7.6893	-13.635	-5.3175	-14.116	-11.203	-7.5001	-5.9124	-14.08	-11.598	-10.801	-9.8004	-5.204	-7.8459	-12.149
0.034477	-4.501	-6.9868	-3.9122	-7.6153	-6.2155	-3.4689	-3.1998	-8.6283	-4.1602	-4.3261	-7.2485	-6.4905	-0.30334	-5.6909	-1.1296	-3.3211	0.76075	-0.86635	-6.4624	-6.3512	-2.7769	-2.74	-3.5471	-3.649	-1.331	-3.6668	-6.2074	-4.5955	-1.763	-0.042748	-5.4877	-6.4248	-2.6102	-1.3937	-14.804	-5.7281	-6.6201	-3.2374	2.5993	-4.1421	-3.7656	-5.8983	-1.9363	-10.538	-5.5932	-9.5669	-0.73027	1.7725	-6.7892
-5.5775	-4.8587	-4.9367	-5.0315	-11.129	-7.795	-13.9	-8.0172	-10.319	-10.593	-8.6201	-17.185	-11.778	-13.521	-14.99	-11.006	-8.361	-12.608	-12.203	-10.508	-7.8953	-13.204	-10.763	-7.5217	-13.06	-5.313	-7.6232	-10.666	-3.6805	-13.716	-11.959	-12.334	-10.352	-6.9326	-11.958	-8.9501	-9.266	-8.7681	-16.535	-11.714	-4.3063	-8.3149	-11.658	-13.024	-10.859	-10.924	-8.2545	-13.757	-9.0182	-19.882
-8.2844	-13.707	-11.032	-10.852	-10.193	-7.6892	-10.56	-6.3528	-13.654	-11.13	-12.14	-14.187	-18.789	-4.1801	-13.217	-15.399	-10.267	-9.1169	-15.351	-13.896	-10.177	-21.124	-10.739	-2.1611	-6.448	-8.572	-17.723	-10.558	-13.848	-14.871	-11.684	-9.7867	-7.8214	-11.024	-13.345	-8.5415	-13.926	-9.5701	-13.152	-20.46	-8.9468	-17.709	-4.7396	-6.7292	-13.475	-11.455	-14.939	-12.51	-12.931	-16.157
-10.307	-13.082	-11.044	-16.848	-11.159	-2.9434	-9.9543	-11.972	-9.8728	-10.499	-14.011	-9.0101	-16.347	-13	-11.363	-12.163	-13.999	-11.243	-9.4664	-7.8744	-7.3122	-16.986	-14.761	-14.66	-13.31	-12.834	-14.592	-15.992	-16.215	-16.468	-9.2995	-11.849	-12.38	-10.445	-8.7392	-3.4494	-12.309	-20.774	-12.714	-16.76	-10.46	-12.127	-12.908	-12.898	-14.672	-7.1264	-10.011	-14.751	-6.4627	-17.581
6.8745	5.3372	6.2985	7.0482	7.9163	4.2747	9.0337	6.8617	8.4862	6.2946	7.1544	7.5567	10.082	6.1817	2.7759	9.6976	10.562	13.396	12.694	8.8877	8.5241	9.3146	9.6404	6.8474	6.4898	5.1196	7.1191	8.8776	13.899	6.4706	6.713	7.6435	7.21	13.693	1.165	1.5966	16.426	12.78	8.3909	3.8697	10.596	10.58	8.8641	11.203	11.093	9.5325	7.4287	9.8501	2.9598	7.0395
4.9491	-6.1016	0.34492	-6.0918	1.0226	2.0392	3.8983	-1.9427	6.0969	0.74324	4.9249	-4.0222	-7.5539	2.5474	0.50976	1.5246	2.8728	-1.1148	5.7877	4.0289	4.6426	6.4513	-1.0675	5.0556	1.7932	2.6108	7.9478	-1.6472	-0.23315	2.9536	1.2075	2.196	-4.1333	-2.418	0.93471	1.627	1.0613	-3.8461	1.2617	-1.1827	0.27882	7.7371	6.2126	-3.3205	-0.94361	0.10339	1.9845	-0.64432	7.5298	8.0191
-9.6507	-11.761	-16.698	-11.063	-18.726	-7.5864	-10.744	-13.926	-20.302	-14.803	-8.8719	-18.272	-13.962	-13.665	-16.021	-19.423	-8.3196	-13.79	-8.5687	-8.3928	-17.299	-14.346	-19.463	-13.543	-13.522	-15.84	-15.701	-14.426	-11.694	-7.0811	-12.689	-11.693	-10.09	-11.999	-11.837	-13.852	-14.565	-14.739	-14.389	-7.8492	-9.2571	-13.812	-12.156	-13.069	-9.8903	-11.106	-15.88	-12.505	-14.125	-14.2
0.83644	-8.1844	5.4193	3.5369	3.4463	6.1975	5.3271	3.1922	6.0103	-1.2222	5.2798	-2.3423	-3.3398	2.0999	2.9461	1.4042	7.6775	0.90868	3.5479	6.3723	-0.71033	0.62232	5.2593	3.2157	2.4306	1.4771	-3.5079	6.8652	8.0707	3.0906	3.6988	6.6447	5.5953	-0.45076	8.6551	9.689	-1.0585	4.7802	2.8465	-1.8483	-2.5188	0.3053	-0.43702	-2.7145	5.1966	3.7573	-0.7445	-1.7987	1.9575	0.66965
-24.306	-22.507	-21.255	-21.343	-22.252	-15.358	-17.013	-21.25	-19.553	-20.879	-18.994	-25.045	-24.801	-16.137	-22.129	-22.336	-17.811	-26.452	-23.191	-24.016	-24.853	-20.027	-20.315	-21.868	-19.847	-24.572	-23.84	-23.837	-18.763	-20.493	-23.573	-18.352	-19.555	-26.421	-18.758	-18.811	-22.603	-20.365	-23.202	-23.026	-24.561	-17.551	-20.729	-22.338	-21.031	-18.578	-20.369	-21.197	-25.022	-24.967
-4.7133	-14.901	-9.1136	-12.823	-13.244	-5.9144	-14.875	-15.103	-12.907	-18.961	-9.5094	-12.218	-4.8534	-12.919	-5.1697	-16.58	-14.157	-10.327	-18.309	-15.694	-13.148	-12.238	-11.926	-15.515	-16.622	-10.52	-12.566	-9.2854	-10.251	-15.067	-19.882	-12.249	-10.834	-10.418	-8.3947	-5.461	-7.0038	-9.3299	-5.7808	-6.096	-9.5082	-8.501	-7.3187	-13.657	-12.336	-13.022	-10.425	-14.125	-14.93	-14.768
7.2266	9.3523	7.773	2.7399	9.4194	2.5716	1.4265	5.455	2.4404	5.8724	0.35547	9.3704	9.18	6.3153	6.11	6.0427	0.43752	-6.1687	7.4957	4.9942	12.009	5.2806	1.039	8.8658	8.3213	4.8725	7.6256	8.3956	16.282	3.1148	1.6935	0.92763	5.037	2.0434	5.1785	2.6524	4.3616	5.5287	3.2127	3.2406	4.877	8.0869	5.7065	5.3422	6.7909	13.755	7.8522	4.1292	5.8579	3.6313
-20.648	-28.64	-24.645	-19.772	-19.76	-22.029	-20.029	-25.208	-18.911	-15.375	-19.868	-20.059	-18.65	-19.814	-27.638	-20.393	-21.876	-23.191	-28.648	-19.252	-19.696	-28.47	-24.237	-24.396	-16.369	-20.856	-17.976	-27.406	-21.975	-22.34	-19.46	-20.984	-26.238	-21.184	-26.855	-19.219	-18.306	-21.961	-25.465	-19.916	-18.996	-20.941	-21.913	-16.068	-25.577	-23.68	-15.197	-17.877	-27.986	-23.195
-8.8995	-8.1071	-10.444	-7.5766	0.76002	-6.9648	-9.0059	-15.272	-6.8179	-5.2027	-5.1702	-7.8656	-10.527	-8.3194	-13.941	-3.6872	-4.261	-2.9769	-2.9929	-7.5792	-6.6263	-2.5666	-8.8676	-3.372	-11.405	-5.2312	-6.3084	-6.146	-6.8838	-7.4047	-7.7597	-5.4121	-6.9525	-14.857	-7.9285	0.30293	-7.6877	-11.153	-2.3601	-5.1909	-9.0457	-4.5629	-8.1519	-1.8978	-4.9344	-8.1508	-5.1427	-3.8797	-7.9049	-2.3471
0.26627	-4.5786	-1.7165	1.4928	0.45584	-5.5317	-3.7734	-1.8256	-0.70154	-2.607	1.6396	0.49507	-7.9996	1.9761	0.53724	-2.2268	0.675	-4.6049	-3.6011	-4.0818	-7.0788	-2.1554	-4.4086	8.4388	2.1986	-3.9879	9.2237	3.1854	-7.0085	-2.7268	-9.4903	4.0166	0.53396	-2.0574	-3.0402	-2.7443	-2.9831	-1.7339	3.3016	-0.13823	-0.71959	-1.9127	-4.2636	6.4111	0.96141	-4.3952	1.5495	-7.0137	-5.5593	-9.8349
-12.579	-12.154	-10.602	-17.199	-10.071	-8.0872	-10.028	-9.3875	-16.344	-9.9688	-11.732	-12.686	-10.675	-12.327	-18.945	-8.4908	-6.9243	-10.625	-11.358	-7.0865	-11.65	-10.523	-13.817	-14.122	-8.65	-9.6217	-8.4658	-10.073	-6.3879	-7.968	-5.1976	-10.816	-5.1825	-8.5213	-12.439	-14.487	-11.41	-14.353	-6.6536	-9.3441	-12.22	-12.54	-7.8529	-10.324	-12.686	-11.269	-9.6933	-4.3509	-10.47	-10.204
-9.8143	8.1367	-2.0173	-8.0088	-10.492	4.2803	8.6955	-4.5954	-4.3686	-3.64	3.5563	-0.49344	-5.4716	-2.7031	2.4352	1.4856	-5.2209	-6.1319	3.5251	-0.90523	1.1997	-7.3338	1.389	1.9543	-0.80571	8.3227	0.48807	1.1571	4.056	-3.0329	0.41945	-4.1483	-2.4959	-1.6791	-0.66621	-7.8713	4.937	-2.9031	7.3454	-4.026	-5.6008	-2.8488	-2.5806	-7.0652	0.41157	-1.5073	-2.8189	-3.6646	-5.0789	0.19887
-14.435	-12.087	-11.172	-14.914	-11.767	-18.078	-10.153	-9.9163	-4.6188	-9.8649	-12.038	-10.967	-10.511	-8.8302	-14.187	-9.8575	-5.2632	-10.324	-10.05	-11.828	-7.2244	-6.8196	-8.1508	-9.0981	-8.5752	-8.3562	-15.287	-18.047	-5.3171	-12.51	-16.783	-16.338	-15.373	-10.844	-13.865	-10.782	-10.49	-9.0611	-14.635	-12.173	-14.884	-9.0453	-7.9572	-12.689	-9.2091	-9.6839	-14.62	-11.493	-8.8293	-10.412
-0.040669	-3.7286	-0.33977	2.3817	-3.6554	-3.3352	-0.97904	-0.68145	-14.209	-3.0262	-4.1243	-0.66329	0.50625	-6.3325	-8.7534	-0.76268	-1.893	-6.1471	5.5791	-4.9884	-2.1925	-0.74445	1.5439	-3.3698	0.009367	-3.9934	-0.77458	2.4691	-2.4293	-2.7639	-0.011635	-3.0217	1.1276	-1.0971	-2.5106	-7.3545	4.9382	5.6324	-2.0361	-5.1138	4.1546	-5.1877	-6.435	1.7729	3.1232	-4.341	-0.7809	6.2338	-3.1477	3.1783
-5.1335	-2.4901	-8.7986	0.78859	-4.2838	-3.3705	-4.7539	-7.1683	4.5477	-9.3002	-4.5524	-4.0367	-8.0251	-3.8111	-4.7765	-0.4431	-4.1157	-1.7285	-7.245	2.9421	2.6249	0.21522	-3.7164	-3.8519	-3.2225	-2.9483	-1.9125	-1.8716	1.6125	-10.478	-6.7113	0.74308	-4.728	-4.0698	-7.4742	-5.9882	-8.1193	-8.8964	-5.2833	-5.8262	-5.9207	-1.529	-4.098	-8.1279	-1.8884	2.1758	-4.3696	-6.0466	-4.1102	-2.9738
2.7871	2.3825	-0.98375	1.301	-3.7829	4.6044	-3.3991	4.3455	2.0729	-0.98265	3.2746	5.4839	4.6906	-7.9897	1.2111	-2.1485	-0.93285	2.664	-0.51407	-5.9219	7.8977	0.56572	-1.0077	1.5888	5.7478	2.4714	2.0034	-0.64971	1.277	0.88578	3.9817	-0.59727	4.3469	0.13782	4.492	-0.85878	-0.72308	6.0488	-7.5626	-2.4891	2.8285	-0.60027	-1.1565	4.6734	-3.3525	-7.1392	2.9643	1.358	6.0192	5.2668
0.1585	5.592	0.4368	-1.9242	0.96828	-0.67483	-5.642	1.5859	-1.759	-3.7553	3.041	0.46418	-4.1976	-4.9817	-2.9935	-2.955	-0.20294	0.89989	-5.3962	-1.1017	-0.82574	1.6523	-3.5455	2.1097	3.3062	-0.97391	0.4894	-1.2623	-4.3566	1.3948	-1.9881	-1.6697	2.8437	-2.4936	3.963	2.6677	-0.84127	-1.0875	-3.2313	1.6053	-0.34546	3.3251	-3.8729	0.12639	4.0209	-1.4978	0.94428	-2.1642	0.64646	-0.0064955
-27.198	-21.823	-22.93	-22.664	-24.096	-17.469	-21.366	-27.254	-26.092	-23.598	-16.571	-17.822	-22.098	-25.685	-19.228	-19.684	-19.511	-22.402	-18.453	-25.34	-24.302	-24.016	-17.815	-20.468	-23.045	-27.338	-24.773	-23.521	-22.331	-18.764	-24.158	-22.834	-20.551	-33.285	-16.006	-17.354	-22.918	-19.581	-20.542	-23.422	-22.392	-18.941	-26.44	-19.433	-23.067	-24.456	-20.456	-16.743	-32.765	-22.13
-9.0405	-19.067	-14.926	-12.104	-7.0044	-7.9239	-6.4042	-7.3887	-13.122	-10.748	-4.3088	-8.3561	-13.268	-1.5914	-12.483	-10.421	-11.688	-13.405	-8.092	-13.36	-14.159	-9.5272	-12.709	-15.569	-10.039	-6.9424	-5.0658	-9.2982	-5.091	-13.252	-11.562	-5.2616	-11.301	-8.2529	-8.8961	-9.3214	-8.6381	-16.697	-0.89444	-12.324	-9.7817	-11.361	-12.075	-16.35	-2.7149	-9.2593	-16.687	-12.418	-9.0175	-8.9765
-8.7284	-12.403	-7.5801	-13.46	-9.2271	-11.543	-14.974	-11.768	-10.958	-8.0317	-14.028	-6.745	-13.181	-9.2706	-13.179	-10.066	-12.372	-9.9443	-4.4694	-9.9873	-9.354	-7.2247	-5.0518	-15.261	-13.351	-12.777	-5.8218	-9.4234	-16.184	-11.084	-12.855	-16.944	-12.431	-17.036	-8.6056	-16.554	-13.783	-8.5613	-8.7043	-9.5067	-7.2678	-8.9951	-7.8396	-13.123	-12.925	-12.932	-13.784	-7.5623	-3.4788	-9.8549
3.6681	-4.4871	-3.3314	-6.1387	-3.2951	-8.3693	-4.3729	-1.0168	-2.2403	0.13867	-1.7714	-1.9025	-1.3571	-4.0467	2.1713	-1.3704	-4.2582	-10.112	-3.9246	-0.6725	-0.88655	-6.7976	-6.9353	-0.63045	-2.9418	-4.4867	-1.8853	-4.6578	-2.602	-5.5782	-2.6276	-2.7484	-1.8174	0.33339	-4.4842	-5.0274	-2.8348	-1.8659	2.5076	-0.69399	-0.97378	-8.5742	-4.1946	-8.5364	-9.4713	-5.6203	-5.7864	-5.8224	-0.85832	-4.9469
-7.4105	-4.8333	-13.95	-11.256	-5.9348	-5.0291	-12.824	-6.2912	-2.0673	-13.086	-9.7048	-7.2636	-12.899	-7.8132	-8.4599	-7.4855	-6.694	-7.1455	-9.3563	-9.8373	1.7039	-9.8393	-8.4466	-8.2114	-5.5135	-5.6873	-8.2128	-15.435	-6.422	-14.525	-10.101	-15.977	-4.1086	-13.1	-2.2429	-14.225	-8.4688	-8.2946	-8.7187	-7.0247	-4.2165	-7.6054	-3.5075	-12.146	-12.209	-11.33	0.061862	-8.9932	-9.1779	-4.2976
-6.8868	-2.7458	-5.4093	-5.9469	-6.5167	-5.2126	-4.3187	-6.147	-11.847	-8.3812	-4.3338	-11.608	-9.6298	1.3773	-6.585	-2.8042	0.50864	-4.0527	-0.4656	-4.3643	0.77905	-4.2055	-15	-4.4449	2.6594	-3.4796	-12.335	-2.458	-7.693	-10.088	1.2618	-1.1257	-5.1358	-5.5178	0.9123	-0.15672	-1.8009	-7.165	-3.7007	-5.1963	0.07872	-1.4187	-9.6692	-4.3588	1.4578	-9.3563	-6.1225	-5.2278	-2.6507	-10.434
7.3112	-2.8428	-4.4717	-4.7873	-1.1419	-2.5798	-2.2213	-4.8092	-2.2782	-6.2778	-2.8931	-7.6586	-9.5315	-2.325	-4.3252	0.80139	3.599	-9.1026	-2.9455	0.311	-0.011	-5.0882	-1.1553	-5.5029	-3.388	-0.72076	4.5479	0.31765	-5.6885	-0.25527	-3.3706	-3.9844	-7.0651	1.7637	-2.6244	-7.1325	0.88413	3.6436	-3.5538	-7.4489	-3.4185	-5.4228	-4.0161	-2.2433	1.79	-4.198	-2.2286	-6.6222	-4.1852	-1.6095
2.4169	0.73492	2.0154	10.503	3.5315	3.6698	8.2905	10.44	2.3723	1.9681	7.2124	-0.49428	4.1258	3.7065	-0.37602	4.4387	-2.1231	6.315	4.7007	3.3323	1.9952	6.8519	4.116	-1.1543	3.3259	1.0466	2.4045	8.7726	2.1705	3.8504	5.8783	0.037641	4.9989	3.8786	13.875	11.747	4.0141	2.226	2.7288	10.727	9.4304	3.9485	8.2503	4.4553	3.1536	9.202	7.7914	0.55161	6.8833	4.1753
-7.9426	-5.696	-0.84023	-4.8484	-8.1212	-5.6834	-3.6815	-4.1887	-6.5155	-5.7914	-3.8062	-0.39278	-2.3207	-2.8092	-5.6666	-7.7758	3.6832	-10.572	2.589	4.4673	0.93931	0.42044	-5.2868	-1.7671	2.9065	0.32236	-6.2991	-7.7691	-5.9534	-3.6801	-8.1776	-0.76233	-7.0956	-6.5537	-9.2675	-8.8631	4.9569	0.94643	-7.757	-2.6153	-1.6574	-1.6769	-0.65536	-7.62	-2.6406	-5.5655	-2.5846	-4.963	-9.4049	-4.0975
-9.5891	-8.0081	0.56987	-11.234	-13.743	-9.0867	-3.9714	-2.653	-11.206	-0.68649	-10.118	-6.1041	-9.2045	-5.6499	-3.5922	-5.9989	-2.8474	-6.7967	-2.4018	0.3552	-5.7121	-12.167	-11.456	-5.058	-0.62416	-5.5831	-5.315	-11.017	-5.0925	-3.6894	-5.0501	-11.161	-5.6014	-5.4411	-5.5103	-7.9998	-10.879	-8.3348	-3.8239	-6.0119	-3.4739	-17.872	-3.8369	-3.2422	-4.9105	-2.6685	-4.6185	-2.5746	-5.9734	-7.5921
-25.695	-21.46	-27.546	-27.286	-20.601	-22.492	-16.312	-18.26	-29.643	-21.521	-16.558	-25.802	-29.626	-22.839	-23.179	-24.573	-24.73	-21.129	-19.436	-21.911	-15.889	-17.245	-21.171	-23.812	-22.377	-28.577	-22.974	-26.474	-26.766	-23.432	-21.218	-28.955	-21.657	-21.215	-23.626	-25.048	-21.13	-21.652	-19.83	-16.058	-19.362	-17.445	-21.361	-21.206	-26.194	-19.398	-23.048	-25.116	-27.746	-20.69
3.7637	3.3449	-2.4574	-1.5034	2.2174	-1.1036	2.77	5.5065	0.076611	-4.1303	5.4713	6.4518	-0.7892	2.5559	-1.0721	1.9495	0.10078	1.1476	-0.8502	1.796	-1.1367	1.0763	0.080918	-0.13065	2.0407	-5.3923	-0.24966	0.057362	0.41497	3.7025	-0.018809	2.9051	11.829	6.5182	4.1959	6.0706	-2.2165	1.8561	5.1146	0.70301	1.2598	6.5201	1.5036	-5.7717	-4.6768	5.095	5.7215	-0.29105	-0.84373	-2.4643
-2.2226	-4.767	2.4101	1.8254	-3.0297	-0.57858	2.3596	5.9224	6.824	3.2492	5.3385	-0.06349	3.5428	3.5605	-0.69716	1.3901	-2.9971	-3.6315	10.296	-2.3412	-3.2515	4.6439	-2.0711	-0.37367	1.0008	0.15964	0.77426	-1.3762	1.0688	-3.1766	-2.2392	-0.14603	3.6894	1.2049	-5.8152	2.4062	8.0518	-0.35102	4.9574	1.7887	-5.3534	4.7652	-2.7561	2.8379	-0.018934	-0.56077	-5.2567	4.6482	4.0138	2.1755
-5.6465	-4.5548	0.25663	-1.1866	-4.5742	-7.5922	-4.9398	-8.2867	-7.0984	-6.2407	-1.0312	-3.1361	-6.1804	-2.102	-6.7583	-3.6965	-9.2112	-6.4681	-3.2676	-6.3895	-4.169	-6.7431	-11.231	-2.0967	-6.0014	-1.8841	-10.376	-7.6287	-8.3943	-3.1893	-2.6641	-6.1617	0.6133	1.3329	-11.609	-9.1865	-1.5877	-6.002	-2.7487	-3.5681	-6.6994	-9.5859	-6.99	-7.6185	-7.7676	3.1427	-5.7829	-8.3554	-13.922	-6.6861
-23.796	-25.825	-16.793	-25.067	-25.309	-29.518	-26.686	-19.51	-20.138	-18.988	-16.81	-22.028	-22.453	-26.288	-20.65	-17.427	-22.97	-16.319	-20.686	-25.075	-24.185	-23.265	-25.458	-18.3	-24.369	-22.706	-17.337	-16.547	-26.353	-21.155	-19.762	-24.725	-17.614	-16.7	-19.66	-22.175	-29.651	-26.715	-30.985	-22.488	-22.48	-26.506	-18.772	-9.4002	-20.418	-18.343	-23.097	-21.099	-21.139	-21.912
-14.296	-14.763	-9.7147	-16.467	-13.625	-10.267	-19.013	-11.411	-14.309	-12.169	-14.818	-12.5	-16.483	-11.799	-13.416	-20.308	-9.798	-13.465	-7.9204	-15.241	-13.88	-17.135	-15.493	-15.153	-15.305	-12.023	-17.643	-13.271	-13.829	-12.587	-19.397	-13.527	-8.6974	-15.7	-12.324	-9.2823	-15.819	-10.998	-19.813	-20.323	-19.281	-11.296	-14.703	-12.586	-14.523	-6.4902	-7.9391	-13.552	-12.322	-13.736
-6.8277	-9.6386	-1.2944	-4.2919	1.3316	-7.0737	-1.9054	-6.5528	-2.6661	-7.493	-1.9102	1.5161	0.40586	-3.3048	-9.8996	-7.3223	-8.39	-6.874	-6.8328	-0.6266	-3.1602	-9.4907	-7.6067	-0.832	-4.8562	-7.9732	-6.3126	-10.966	-8.2942	-10.03	-6.4748	-8.8072	-8.4964	-10.348	1.8221	-2.4712	-9.7706	-8.0679	-1.3491	-6.2482	-9.2698	-11.65	1.6768	-6.8122	-3.3485	-7.3383	1.5266	-6.3683	-3.2656	-1.3397
-5.6374	-10.705	-6.3664	-12.279	-0.57004	-9.1644	-11.775	-2.2834	-9.9747	-10.675	-5.7069	0.82232	-8.729	-4.1444	-7.4475	-6.9721	-11.404	-8.4392	-1.7445	-7.4556	-4.7981	-9.572	-4.979	-6.075	-6.9842	-2.1307	-3.7782	-5.3354	-8.6866	-5.4908	-10.639	-7.6297	-6.2409	-10.745	-2.4641	-6.406	-8.4661	-7.9552	-9.3402	-7.1356	-6.5665	-5.0881	-6.1102	-2.4678	-3.0434	-8.304	-12.112	-9.816	-0.99222	-5.244
-7.9199	4.4485	-1.6125	-4.5951	-3.6003	-7.6566	-3.8073	1.3802	3.7264	-3.2113	-4.3985	-4.7881	2.8309	-10.152	3.0751	-2.5803	-2.2254	1.432	1.1892	-7.7053	-8.3184	-4.4171	-11.196	1.593	0.68156	-9.8422	1.4923	-0.36576	2.1771	3.8609	-2.8473	-6.0042	1.0616	-2.915	1.3955	-9.5438	1.1158	-1.6496	-1.7797	4.5847	2.5781	-4.5692	-10.897	-6.0287	-4.6991	0.059246	-1.6649	-4.2019	-2.5849	-4.576
-13.442	-12.284	-13.864	-16.158	-8.7945	-19.135	-11.666	-12.967	-11.798	-17.682	-24.902	-14.74	-18.493	-18.034	-15.921	-17.662	-12.014	-14.486	-14.148	-15.707	-9.2837	-12.057	-17.248	-11.604	-20.588	-12.891	-21.331	-19.022	-18.525	-17.549	-18.017	-14.778	-15.778	-18.554	-18.571	-14.492	-12.703	-20.008	-16.548	-17.201	-11.337	-18.215	-10.983	-13.656	-18.861	-16.491	-13.951	-16.084	-18.552	-21.289
2.9828	-0.98833	-2.4839	-6.2353	3.1472	9.3774	0.43322	6.3599	2.59	3.2215	-4.4446	-4.9663	4.5967	-3.5136	2.7466	-0.26786	2.4155	3.8805	2.9207	4.1545	7.9966	10.471	0.27168	3.6145	1.1261	0.4767	4.1942	0.59763	-5.0337	3.322	2.0496	2.3841	-2.3929	-5.1589	9.3985	1.4823	3.9438	6.862	1.639	6.0982	-2.4166	2.2907	-2.8344	-2.3674	3.6528	1.3282	1.5501	7.7761	5.5436	6.5187
-1.4218	-0.98045	0.81017	8.0142	-6.2833	-0.095085	-2.0075	-0.83031	-6.8714	0.99828	0.96794	-5.0302	-2.4033	-6.0997	-5.6794	-2.4558	-2.5537	-1.644	-2.8032	4.5582	2.4029	-1.563	2.0446	0.81813	3.1322	-1.5632	-3.8725	-0.15423	-1.1647	-1.6939	-2.5623	2.8694	3.0279	-6.4375	0.61986	2.6506	4.0846	-2.9034	-1.1363	-2.7143	-3.4474	-4.0837	0.73221	-0.98183	1.009	-3.583	3.8608	6.1606	-3.9776	1.0602
6.4765	-1.304	3.4569	9.9457	8.5292	7.1293	5.2418	9.7473	3.9702	1.8323	4.2678	2.7677	7.0411	7.2154	12.28	8.189	5.4617	7.8358	9.2633	7.0719	10.937	5.5269	9.801	2.5798	3.5626	2.0709	9.4054	-1.0471	3.7207	7.2061	6.1554	1.3877	4.9067	6.0123	6.8472	4.9534	10.966	6.8099	6.3063	8.264	10.814	12.339	2.811	-0.60367	3.7643	8.3164	6.9496	12.024	10.502	2.4431
8.3283	1.4653	1.1143	5.6196	-3.0819	1.6812	4.2989	0.50012	4.5464	-0.96371	5.4451	-1.6596	6.0706	-4.3502	2.7731	1.2433	2.2457	-1.3627	-7.0851	-2.1725	4.0048	2.9618	4.755	0.0048991	2.1796	2.0268	2.395	2.4966	-1.8324	1.0785	-2.6406	8.6583	-5.8484	5.7927	3.0874	4.7634	6.4594	6.8782	-0.93469	2.7883	0.47878	-2.4607	0.76752	4.5774	7.0775	1.8094	4.5436	-6.0383	-4.1494	6.0595
-16.642	-10.735	-11.145	-9.7404	-8.3902	-8.9724	-14.32	-15.574	-13.921	-16.751	-12.018	-13.095	-7.4003	-12.045	-10.474	-12.122	-11.59	-17.294	-16.648	-7.9182	-7.7412	-13.697	-7.9673	-5.9385	-9.3127	-16.026	-7.8767	-12.616	-12.136	-5.5946	-9.4676	-11.661	-12.253	-8.8855	-13.197	-10.044	-10.631	-4.3583	-15.19	-10.286	-13.749	-10.464	-12.253	-14.063	-6.0199	-15.334	-13.508	-15.325	-16.225	-12.934
-16.241	-16.207	-15.563	-18.447	-16.77	-11.248	-14.68	-13.387	-13.956	-12.244	-12.487	-15.385	-15.589	-15.281	-12.211	-14	-11.038	-22.018	-12.279	-14.098	-10.423	-15.423	-12.843	-18.074	-15.274	-11.147	-15.387	-17.084	-15.948	-13.019	-16.012	-15.855	-11.192	-13.078	-19.015	-10.862	-11.997	-14.663	-9.8358	-5.8356	-13.652	-17.569	-14.252	-10.464	-6.3698	-9.2376	-12.443	-11.054	-10.001	-15.244
-7.6769	-0.29484	-3.0711	-2.4372	2.706	-4.1745	0.5029	-5.4769	-8.5378	2.9173	3.5318	-2.1953	-5.7816	-3.2891	2.7122	-5.3869	-4.3736	1.8395	-2.3746	-0.40387	-2.1238	-2.0863	-1.3068	-4.1442	-6.1842	-0.67625	-6.0432	-0.74928	0.76597	-0.72903	-5.9003	-0.7858	0.88368	-0.66749	-5.1068	-8.1104	0.043102	-2.4309	4.8936	-4.9309	-2.9214	-0.6017	-2.533	-2.2473	2.3113	-2.8314	2.6291	-3.6862	-0.32817	-5.0102
-14.302	-12.868	-8.7801	-13.829	-16.421	-9.5699	-9.8313	-15.366	-11.229	-16.112	-7.0865	-3.0517	-13.613	-15.245	-5.2555	-20.404	-9.3848	-12.474	-10.544	-10.107	-9.9317	-17.961	-10.106	-10.776	-12.294	-15.094	-13.76	-12.865	-18.439	-13.993	-9.8788	-10.332	-10.341	-11.606	-10.486	-8.0434	-13.427	-12.721	-10.419	-6.5215	-12.817	-9.762	-7.7275	-9.4803	-4.9439	-11.284	-11.781	-11.869	-14.935	-6.7757
-21.259	-20.095	-18.07	-15.774	-19.407	-26.684	-20.324	-23.138	-28.899	-22.839	-23.53	-16.467	-27.044	-23.445	-22.395	-16.796	-20.887	-21.929	-23.32	-24.159	-15.183	-24.209	-23.359	-24.255	-19.698	-21.492	-22.36	-26.497	-21.277	-23.58	-26.807	-22.195	-19.419	-17.921	-19.069	-21.622	-19.894	-21.573	-24.156	-20.041	-20.448	-22.648	-19.161	-18.697	-19.732	-20.698	-24.565	-22.197	-25.805	-22.382
-6.5999	-4.4707	-21.579	-6.9925	-6.175	-10.972	-12.153	-14.942	-10.105	-17.581	-14.352	-7.9927	-15.201	-6.533	-8.4107	-9.3004	-9.0182	-8.4882	-11.371	-9.6123	-11.104	-7.8336	-11.532	-10.015	-10.665	-10.063	-13.771	-12.787	-11.183	-9.108	-8.5804	-17.907	-8.613	-11.589	-14.272	-3.9811	-7.4154	-15.644	-12.031	-16.157	-10.777	-7.6511	-11.14	-11.185	-9.7656	-14.929	-7.461	-12.808	-7.4282	-13.269
-20.745	-23.31	-17.557	-23.673	-22.375	-25.176	-27.766	-22.175	-24.804	-23.748	-20.27	-20.289	-14.878	-18.765	-17.936	-23.327	-19.59	-15.382	-21.249	-15.681	-29.097	-26.664	-22.018	-24.778	-23.6	-23.481	-21.559	-15.342	-27.355	-19.836	-20.693	-23.441	-19.558	-23.197	-24.1	-21.168	-21.723	-19.629	-22.196	-20.015	-23.577	-22.02	-23.631	-22.21	-20.876	-18.891	-22.744	-14.915	-15.757	-18.288
4.3455	-2.3034	-2.5443	0.91961	7.9191	7.4607	-0.064746	5.3353	6.0171	-1.9578	1.8391	4.634	-0.5116	-3.3441	6.0256	-0.5269	-2.3104	0.69143	-1.6218	5.5594	8.1222	1.1892	4.7827	3.6272	3.5215	-3.9821	3.1411	0.51317	-2.7296	2.923	1.4915	1.7635	1.4185	-6.5768	3.7396	1.8241	-5.1024	-4.7814	2.3959	-1.5729	-0.30227	2.1149	1.4785	4.0597	1.9037	4.6614	-2.4212	-2.7543	-2.6852	-0.54602
-15.909	-24.271	-19.149	-22.482	-16.314	-21.705	-28.583	-22.387	-23.883	-17.454	-16.968	-20.897	-18.627	-22.948	-16.022	-22.187	-20.905	-15.846	-22.84	-17.857	-25.563	-13.07	-24.501	-25.325	-21.584	-28.348	-21.25	-22.902	-24.299	-23.748	-22.539	-14.63	-21.76	-16.129	-24.546	-17.906	-25.345	-20.218	-13.348	-16.183	-19.105	-22.968	-23.009	-13.449	-16.84	-26.328	-29.11	-23.141	-20.011	-16.689
-14.348	-13.866	-13.627	-20.951	-14.743	-11.849	-15.789	-5.5339	-3.5557	-19.821	-10.623	-11.633	-10.401	-12.934	-18.995	-11.619	-18.899	-11.856	-8.346	-18.385	-13.461	-14.102	-18.641	-11.713	-16.242	-8.0463	-17.189	-10.88	-8.07	-13.924	-11.883	-12.774	-15.837	-10.54	-17.423	-17.109	-15.416	-16.37	-13.455	-21.515	-14.277	-16.606	-13.15	-10.162	-14.036	-16.185	-9.0962	-12.599	-10.589	-13.897
-17.201	-9.2181	-13.013	-10.283	-15.884	-11.189	-11.565	-8.1472	-12.526	-16.693	-10.937	-11.002	-15.792	-11.512	-16.637	-16.312	-14.295	-11.709	-14.576	-14.568	-12.461	-19.386	-16.618	-9.5851	-17.044	-20.285	-13.879	-16.37	-11.826	-9.2626	-8.9269	-11.525	-8.3048	-17.573	-13.356	-14.061	-8.4624	-10.874	-11.197	-11.471	-10.227	-6.9514	-8.7089	-11.863	-12.366	-14.502	-10.231	-15.762	-7.3487	-10.325
5.439	9.0255	8.8655	-0.046735	3.466	11.089	5.3142	14.225	9.095	10.246	5.3743	2.6273	12.441	5.902	8.2152	1.8907	1.692	7.5959	18.019	9.3422	7.6782	2.7324	11.135	11.196	10.139	6.8866	5.6342	-0.87708	9.1312	11.074	1.656	6.7716	10.097	7.3003	4.9731	13.293	5.5271	7.699	5.2722	4.0748	6.5072	3.3962	11.834	5.1493	7.9382	5.9377	5.4929	13.228	10.528	-0.15573
1.7887	4.2731	4.4662	3.3151	2.3368	6.3638	3.509	3.2258	8.3555	10.299	8.2131	5.5574	10.904	-1.2289	5.0457	-1.7321	4.0761	8.1043	7.7921	0.31	8.3758	7.1142	5.0408	6.5027	10.71	11.979	1.9754	4.3233	1.9796	5.6022	8.8493	1.8493	13.665	3.0269	6.921	8.9711	3.3276	-1.6353	6.4182	1.591	1.884	8.8439	11.813	9.6888	1.9809	8.6876	6.0625	6.3997	3.0855	10.754
0.30129	4.3719	1.316	4.1534	4.1035	8.686	0.58599	-1.8369	-0.62605	6.3154	2.559	-3.4894	0.48101	1.5789	1.9002	0.37559	-1.9755	0.78428	4.9974	0.057731	3.5981	2.0889	3.9585	-3.9468	2.9818	-2.9569	8.0563	-2.6377	11.742	-0.16124	-0.00037314	0.44205	1.8501	-5.1601	-7.1072	-0.33349	6.0838	0.81085	3.3951	2.553	3.9795	-0.73546	-1.1151	2.2799	1.2172	2.2365	-2.7767	7.6986	3.8847	4.2358
-8.7586	-8.3524	0.51412	-2.519	-2.8858	-4.8271	-2.9103	-4.9963	-4.5893	-2.8811	-0.36048	-3.2699	-7.7515	-13.012	-3.9102	-3.9347	-4.5615	3.7038	-3.3792	-2.6894	-2.6869	6.4054	-5.6372	-0.65658	-0.57697	-3.4335	-3.3099	-5.5544	-7.2036	-2.406	-2.5174	1.2798	-1.5477	-8.8275	-9.449	0.30523	-9.4966	-4.3711	-7.041	-2.0994	-6.0101	-6.6906	-5.6097	-7.2461	-2.305	-0.23446	-7.8065	0.053836	-4.8991	-1.5596
2.2368	4.334	3.983	7.9176	9.0815	3.3002	10.18	2.4771	-3.5253	0.76426	3.3736	8.5548	9.1705	6.5297	2.2095	1.744	14.495	5.3107	8.5137	1.8063	5.418	2.066	1.9608	5.9054	7.7727	8.0758	3.4118	6.3202	1.4689	6.9076	3.5078	0.55374	7.4496	2.4064	6.2819	4.4083	-3.0829	4.9221	7.9813	6.8015	4.5894	1.7648	3.4742	6.1596	-0.90673	1.103	6.4476	5.8645	-0.57892	8.0605
-2.0636	0.718	1.0965	-13.391	-12.922	-3.3267	-1.5976	-6.7749	-0.14646	-2.1082	-4.0611	-7.3639	-7.3824	-5.8544	-3.3923	-7.7632	-6.8885	-8.0255	-1.2062	-3.6171	-6.4745	-5.2419	-5.7021	-5.8628	-0.98811	-5.3612	-9.1007	-2.218	-5.994	-5.197	-11.619	-5.5162	-0.61098	-7.7629	-5.668	-12.232	-5.6284	2.0601	-4.0077	-4.4856	-3.6547	-16.125	-12.838	-9.6704	-6.9564	-5.342	-6.4029	-5.6862	-5.4281	-4.5115
-6.1194	-2.0543	-2.2303	0.68868	-0.83635	-5.9434	5.2936	-2.63	0.23271	0.52953	-0.3648	5.3114	-3.5672	1.3772	-0.58477	-0.20185	1.4621	-6.8931	0.60501	-1.0573	5.3229	-0.84518	-1.7642	-0.36496	1.7229	-3.9258	4.9209	-4.4114	1.2153	0.7294	-4.3807	-1.6823	1.7635	-4.7873	-1.2362	-1.6686	2.2604	-1.1646	1.2996	0.012453	-3.4074	-1.6251	-2.8481	6.0121	-6.7689	0.026095	1.5244	0.25263	0.49687	-6.9251
-16.348	-13.187	-11.274	-10.978	-15.191	-14.253	-12.485	-10.841	-15.41	-11.725	-15.439	-16.95	-15.891	-8.6933	-12.062	-15.243	-14.35	-18.905	-13.265	-9.7936	-13.366	-9.1654	-18.097	-11.183	-9.8877	-12.704	-13.117	-24.933	-12.936	-17.269	-15.962	-14.197	-12.418	-18.318	-14.539	-12.891	-8.3369	-12.839	-13.651	-5.8948	-9.5561	-11.378	-14.876	-18.643	-12.022	-12.602	-13.43	-14.722	-16.696	-6.8525
-18.702	-23.843	-24.907	-22.054	-21.071	-22.624	-23.736	-25.913	-12.763	-20.613	-24.077	-20.314	-21.615	-26.634	-16.643	-18.231	-21.972	-20.046	-27.146	-17.518	-20.666	-22.309	-20.343	-22.613	-17.818	-22.31	-21.19	-22.169	-24.975	-23.315	-21.174	-23.233	-19.123	-28.355	-20.011	-22.031	-27.444	-26.113	-18.422	-20.861	-14.587	-22.301	-18.301	-19.052	-22.77	-19.297	-30.351	-25.566	-22.76	-20.242
-5.165	-3.5778	-5.1933	-4.7023	-0.20688	-4.3745	-4.6083	-5.0649	5.0517	-5.289	-4.784	2.4138	3.5107	-3.6575	1.9286	5.1433	-2.0052	-5.3659	3.9145	-3.9596	-4.4046	-3.0243	-5.1031	-0.22855	1.234	-6.4043	-2.9686	-1.4036	-6.1456	-0.83305	-6.4171	-4.8194	-5.8903	-6.9379	-5.881	-4.3929	-6.1418	-4.5586	-1.1864	-2.2246	4.2262	-6.0601	-6.9515	-3.1086	-1.1384	-4.3391	-3.2006	-1.0589	-4.5185	-0.095755
-5.6206	2.9495	-3.0775	-7.0455	4.1853	-2.2665	1.7892	-7.8489	-4.2089	-6.7433	-6.5634	-0.98755	-3.5907	-1.3467	0.3035	0.096906	-2.219	0.4465	-2.4044	4.6428	2.8835	-2.2254	2.8191	-6.8941	-3.4544	-2.8369	6.1002	-3.6288	3.8737	9.0796	-2.6199	0.32128	4.1049	-6.9435	0.38024	-1.1735	-5.4548	0.99765	-4.6943	2.0931	0.72199	0.14125	2.5947	-1.5918	-3.3725	-2.4436	3.9205	-3.3314	-5.9217	-3.6882
-16.127	-7.9672	-16.556	-9.8991	-17.037	-11.604	-15.589	-15.251	-15.057	-11.033	-18.833	-12.534	-14.733	-10.872	-18.829	-10.031	-13.914	-11.523	-13.771	-14.847	-10.637	-10.536	-13.321	-14.023	-12.503	-10.341	-15.094	-18.821	-8.5292	-12.152	-13.588	-9.5122	-10.734	-17.232	-14.992	-8.1577	-15.588	-17.718	-7.2279	-15.672	-11.774	-11.808	-22.793	-16.334	-14.316	-14.201	-11.919	-11	-11.899	-27.343
-12.42	-12.955	-23.329	-13.632	-17.399	-14.188	-18.185	-15.517	-12.208	-11.043	-14.42	-12.573	-13.002	-19.105	-21.075	-15.326	-14.378	-15.714	-12.719	-18.254	-13.764	-14.002	-16.619	-13.899	-8.3843	-14.055	-13.754	-17.554	-6.7172	-16.328	-15.04	-12.498	-15.353	-17.441	-14.795	-15.822	-11.105	-13.115	-15.168	-9.95	-19.2	-16.757	-8.8304	-18.342	-13.422	-20.3	-21.293	-20.077	-14.379	-11.529
-5.3535	-2.6004	-5.9243	-6.8951	-9.4564	-4.6951	-9.0771	-16.967	-9.7637	-12.202	-9.1235	-2.0043	-8.9489	-6.501	-6.9692	-8.8845	-11.982	-3.0181	-12.716	-4.9318	-15.156	-7.8194	-9.3792	-3.9549	-7.6726	-11.191	-12.184	-11.464	-8.0505	-5.6076	-10.781	-8.2169	-5.6745	-7.6314	-9.5695	-15.451	-9.9858	-8.2282	-8.8468	-7.2257	-10.928	-8.4936	-2.2818	-9.674	-5.631	-5.3285	-1.0966	-15.995	-6.4607	-8.0389
10.094	7.8083	10.953	9.0746	7.1102	9.9911	3.7047	8.1429	10.389	3.8029	11.879	11.589	11.651	7.7275	8.4205	5.7561	7.1708	15.167	8.5038	2.6728	5.3676	11.479	15.544	1.689	3.8286	4.771	4.9249	4.5267	10.865	9.4598	7.717	7.4502	8.9971	9.9162	3.6857	13.429	7.8908	8.9062	8.9595	9.5555	7.3304	4.2028	9.1993	1.9995	13.932	14.662	7.1501	10.202	9.7517	5.9782
-15.364	-17.46	-11.228	-9.6568	-12.821	-12.701	-12.572	-5.38	-7.107	-9.1858	-14.244	-11.476	-9.2395	-10.338	-12.89	-13.186	-11.973	-12.638	-5.7349	-19.713	-14.558	-11.705	-10.121	-13.424	-16.926	-12.509	-11.009	-15.067	-6.5466	-13.07	-7.103	-5.5988	-8.7903	-10.027	-14.263	-12.706	-15.795	-17.02	-16.736	-6.817	-12.197	-9.8607	-13.687	-13.267	-9.8254	-3.9707	-3.7761	-9.6112	-15.196	-20.429
-7.7927	-8.3827	-9.0254	-10.671	-13.938	-9.2293	-6.7762	-7.1451	-6.412	-4.1243	-11.461	-8.5327	-5.3388	-7.1119	-11.895	-12.711	-6.6072	-14.06	-12.409	-15.498	-17.558	-6.2349	-9.5086	-4.806	-9.2128	-11.327	-5.8857	-9.3216	-11.111	-3.5931	-1.842	-6.4759	1.6791	-15.805	-7.3992	-7.8925	-7.4509	-0.26695	-5.037	0.53204	-5.4167	-5.3968	4.8486	-6.1543	-9.0909	-6.3148	-7.4304	-3.9168	-6.5159	-11.467
-17.807	-10.786	-11.472	-13.084	-16.971	-5.9759	-10.482	-14.578	-12.138	-12.287	-6.6821	-14.07	-9.8387	-12.384	-12.955	-6.5514	-14.2	-15.417	-16.061	-7.4387	-13.812	-12.625	-11.515	-18.894	-10.041	-9.4691	-17.294	-9.5479	-14.504	-11.597	-14.994	-12.424	-13.111	-10.259	-9.8945	-13.817	-11.749	-12.728	-4.0169	-13.53	-9.9811	-7.6126	-11.482	-9.2622	-10.541	-8.2894	-14.023	-12.609	-15.46	-6.5019
-18.763	-14.001	-6.2402	-8.3834	-16.915	-11.252	-10.794	-15.693	-9.5268	-13.678	-10.592	-12.119	-14.407	-10.513	-14.285	-8.7617	-8.0835	-10.376	-14.933	-4.9574	-12.95	-13.387	-11.055	-13.125	-10.833	-17.419	-15.867	-14.363	-12.533	-11.872	-9.3245	-12.205	-8.6898	-16.28	-5.8095	-19.201	-8.4627	-11.958	-6.5403	-11.155	-11.959	-9.6237	-12.688	-12.082	-15.909	-16.268	-15.827	-7.9841	-15.408	-15.163
-2.8399	-0.18198	1.3789	2.0009	-2.342	-0.64502	0.71815	2.7882	-4.2445	0.31737	5.4442	-3.2375	-1.3926	-5.1576	-0.17466	0.69954	-5.6587	1.8818	-0.18726	1.7532	-7.291	-4.931	7.0647	-4.051	-2.5834	-1.851	0.098747	4.513	4.2106	-2.4187	0.98763	-1.844	8.8005	-7.811	3.433	-1.0917	8.313	-0.46529	-0.85686	-0.90503	1.9807	-2.5052	-1.0384	6.2493	1.6529	3.8634	-4.9097	-1.0993	0.89946	-0.80203
-14.994	-7.1267	-6.0389	-9.9841	-14.321	-12.781	-11.661	-13.587	-6.4662	-10.42	-6.6629	-5.4849	-7.4845	-11.089	-12.703	-11.97	-14.177	-4.6418	-6.4847	-0.97135	-7.3832	-15.25	-11.525	-15.41	-7.9027	-10.609	-6.9606	-11.715	-10.738	-6.4456	-5.9363	-12.673	-10.041	-7.986	-3.053	-7.7285	-13.171	-11.198	-17.511	-10.086	-7.3901	-8.3634	-17.264	-10.725	-16.139	-10.775	-6.566	-16.074	-11.86	-10.833
-3.6864	-3.1968	-12.903	1.5808	0.62123	-7.1356	-6.9858	0.82443	-3.7856	0.10436	4.9355	-2.5952	-0.50528	0.28705	-1.471	-6.3338	-1.3806	-4.3096	-3.7004	-2.6311	-4.636	-6.4348	-0.078485	3.4669	-4.3267	-3.4415	0.53242	-3.6269	-7.7187	-0.3646	-5.469	-4.3989	-3.1223	-10.154	-4.0514	-6.2771	-3.6812	-1.9208	-5.1889	-6.001	-1.9087	-3.3885	-6.9225	-15.352	-4.9932	1.2111	-1.4497	3.2923	-5.5925	-4.2589
-8.4321	-15.733	-12.241	-14.899	-10.695	-15.315	-9.7497	-14.4	-12.854	-11.979	-11.324	-20.063	-10.794	-11.805	-14.426	-12.488	-14.575	-11.86	-11.283	-17.346	-17.561	-14.84	-14.864	-9.3941	-11.87	-13.09	-15.207	-9.4912	-13.671	-11.157	-20.444	-12.546	-19.549	-11.129	-9.7837	-17.976	-8.4562	-6.6658	-22.292	-16.37	-12.31	-8.6968	-14.231	-8.9522	-21.426	-15.866	-7.0247	-13.315	-18.327	-17.101
-14.387	-15.673	-13.248	-15.857	-15.781	-13.883	-11.904	-10.871	-8.1277	-6.3353	-7.9673	-11.947	-9.528	-12.27	-11.228	-8.3603	-8.3335	-14.198	-12.367	-15.244	-18.447	-11.22	-5.2118	-15.731	-11.842	-8.7242	-6.6152	-12.762	-10.98	-11.802	-9.7633	-14.18	-6.6957	-13.027	-14.505	-14.174	-13.175	-4.9922	-16.161	-8.6099	-19.431	-9.9252	-6.846	-14.359	-17.731	-13.72	-11.983	-12.604	-10.481	-16.625
5.7929	8.4267	5.4868	0.75109	5.4452	0.28058	0.063794	-1.9739	4.3327	2.0222	4.3972	2.6834	5.0641	1.5108	-1.478	3.6289	3.1978	-2.7499	1.482	7.0849	4.3681	10.469	0.89192	-0.74861	6.4114	1.6512	-1.3674	4.2251	4.8786	2.9854	-0.42986	-2.2191	0.73115	6.2332	3.5593	0.98057	-6.5451	-0.65858	3.7432	0.55975	5.0473	5.3762	-7.2776	1.385	1.6046	7.1321	4.4694	3.58	2.7042	3.7767
-8.5322	-8.8067	-2.9359	-2.9199	-4.1036	-5.2068	-8.2346	-11.641	-7.6897	-6.8858	-1.529	-13.758	-4.0069	-8.4815	-9.4835	-1.6273	-3.7641	-3.3673	-8.2109	-10.168	-3.4265	1.2308	-3.9406	-9.3796	0.93631	-3.1101	-2.2262	-14.133	1.239	-1.6805	1.3476	-7.6233	-9.0785	-6.1308	-9.136	-3.2043	-1.118	-4.5306	-4.3598	-5.0565	-4.5301	0.74794	-13.865	-7.7172	-6.6516	-3.5167	-7.2024	-2.7234	3.0687	1.151
-1.1696	-0.21377	4.3428	2.4486	-3.4227	0.82245	-1.1494	1.6609	-6.4542	-1.1097	-2.9325	0.46485	0.73838	-2.502	2.63	-5.5843	3.8364	0.42252	-7.5301	4.8543	-1.5457	-1.7676	-3.0032	-2.787	0.63164	-3.864	-0.2347	-1.3244	6.4317	4.9856	-1.914	1.9189	0.86995	3.6721	1.0132	-5.0126	1.7951	-0.5318	0.86677	1.0015	-2.1917	3.336	-2.344	1.6267	3.5713	3.5774	-6.3048	-3.2792	-1.4721	-3.1851
-7.6956	-5.3287	-6.0646	-6.577	-9.4188	-10.475	-12.748	-8.1463	-7.4499	-12.006	-6.4574	-8.1644	-11.728	-8.8259	-7.4004	-5.2216	-8.5068	-6.6498	-5.6495	-2.347	-10.415	-10.67	-7.4497	0.6575	-4.7028	-11.074	-7.7565	-1.1338	-8.6598	-8.4192	-10.984	0.43094	-5.4379	-8.4392	-13.402	-12.984	-6.2684	-7.6494	-7.1731	-15.427	-14.362	-1.43	-8.8229	-10.126	0.43711	-9.3219	-1.2854	-2.9908	-7.1635	-8.1781
1.6427	-1.0376	-5.8208	3.6737	5.6668	-8.7391	3.9373	2.5123	-1.3934	1.2257	1.252	-4.6122	-2.5769	1.7706	-3.9834	-1.9153	4.4303	4.1987	3.2192	-4.6613	0.87656	-3.306	5.7385	-4.207	2.2315	2.4458	2.9218	-3.8607	-2.9549	-1.7254	0.29203	-1.5658	-6.8669	-0.25108	4.7669	-2.4994	0.77928	-0.16881	-6.5129	-3.5371	-2.524	0.76154	-5.9262	-11.452	-0.87164	9.0159	-1.0867	-2.2523	-1.2211	1.841
0.40588	-3.0671	-9.1127	-2.3775	-1.4781	-5.0532	-3.6607	-0.90379	5.1321	-0.50371	5.1356	-3.3446	-3.8035	-2.3698	-1.8374	-1.8867	2.8832	-0.11304	6.3565	-4.6445	-2.0653	-4.3287	0.93445	-0.53854	1.8925	1.5443	0.28874	7.1998	2.5999	-6.1	1.964	-1.3325	-4.3038	-2.3744	0.43666	-8.5237	-3.2032	4.9806	-1.8408	-3.2912	-7.7359	-2.0893	-4.5841	-7.9592	4.7546	-2.9734	-0.35283	-4.9117	-3.6244	1.384
-5.6406	-0.29172	-3.1002	0.065575	-4.1498	-3.1634	-8.0276	0.17302	-1.3667	-4.1848	-2.399	-5.2714	-6.4386	-1.1972	-3.3435	0.36602	-0.29602	5.8107	-7.3947	-9.0306	-3.2845	-6.6332	-4.1478	-9.146	-3.7942	-7.0955	1.4661	-0.98198	-0.45153	-5.1401	-7.5271	-2.7108	2.5821	-2.7938	-10.953	0.7854	3.6604	-8.1547	3.7611	-5.4493	0.76968	-7.471	-3.5699	4.0867	-4.4382	-4.3489	-7.4797	-3.5939	-0.88993	-0.74539
7.4111	-0.55003	6.8529	0.36409	5.6526	-2.597	1.5857	-0.11551	4.7123	-2.1851	-1.1441	2.4211	-4.112	-4.4814	2.0024	-2.3155	-1.9331	1.4724	7.6729	1.0492	-2.1481	5.0225	-0.53175	4.9618	3.2245	-4.2627	1.2455	5.8974	-0.82095	0.24045	0.024035	2.6351	-3.4132	7.2957	0.31639	7.1677	-0.94381	-0.13897	-2.6254	3.0344	-1.2372	1.9828	1.5493	-4.0608	1.8607	0.96362	7.7622	5.2188	4.029	3.022
-15.866	-24.765	-28.211	-20.157	-22.351	-24.465	-19.652	-16.813	-22.203	-18.529	-25.222	-22.765	-20.48	-20.457	-15.387	-21.253	-24.125	-21.302	-19.335	-15.731	-24.324	-14.851	-22.265	-19.801	-22.498	-20.477	-18.493	-20.105	-29.104	-22.185	-15.316	-23.529	-21.886	-18.765	-21.934	-17.879	-24.218	-21.579	-20.784	-23.108	-24.602	-21.559	-23.652	-22.687	-21.721	-19.215	-21.072	-19.13	-23.955	-21.661
4.2621	4.6859	12.994	-1.0534	6.2243	3.4696	0.48757	5.5029	11.442	4.3088	4.9434	5.0869	3.8894	5.2954	7.2689	9.7058	7.2811	5.4848	6.0268	5.9107	7.5904	7.5434	6.3191	3.276	10.559	5.2593	8.4804	4.4636	6.3367	8.6147	1.81	2.269	10.379	11.586	3.727	6.705	2.4879	0.22402	8.5376	-1.5183	1.5034	7.3366	9.5901	3.491	2.655	3.386	3.6517	4.4847	14.555	2.0063
4.6995	-1.7055	1.2765	2.4158	-4.5264	-2.8927	-0.15602	0.22444	3.5471	-0.85112	-2.1468	-1.1711	-0.098588	-0.20989	-0.81251	2.4589	-8.9635	-1.0932	7.1687	-2.6624	-2.264	3.6528	3.4417	-1.3459	3.483	-3.3597	-7.3523	-4.3986	4.7119	-0.82679	-3.2956	-7.5358	1.7305	-0.68864	-3.1022	0.71666	-8.1899	-8.514	-2.6968	-3.3035	2.1548	-2.2625	-2.7981	2.2096	-0.50412	1.739	2.7548	3.4099	-8.853	-1.1311
-4.1644	0.97671	-5.4323	0.13655	-1.7956	-2.4691	-5.2697	1.5778	7.1969	-7.2622	-1.125	-4.7496	-2.508	-0.14527	1.2347	-4.5388	3.3946	-1.0827	-2.0382	-1.1619	-6.2103	2.183	-1.782	4.302	2.7181	-4.8151	2.7528	-6.1734	-1.4459	-3.6758	3.6385	-1.9449	-1.8341	3.4063	-0.9775	-3.8043	-0.54162	-6.5182	-4.2654	-5.4042	-11.475	1.6224	-5.601	2.2715	1.8391	0.42903	-7.745	-2.5929	-5.4381	-2.0682
-5.8313	-3.7725	-1.8457	1.8575	-1.6763	-0.35828	-2.1041	3.7708	-1.5197	-2.3111	-1.8107	-0.48016	1.3691	-4.6223	-1.6802	-8.5153	-1.0516	3.6998	1.2298	-0.726	-3.8518	-3.0146	4.875	-4.792	3.9806	0.13513	1.4562	1.9739	-4.9201	1.8323	-6.4337	3.5242	-5.0533	4.2197	-3.606	-8.4086	-4.7392	0.18023	-3.413	0.12797	3.4914	-4.1763	-10.184	-1.7015	-1.5355	0.6609	-6.3866	-0.50519	2.568	-0.1853
-10.668	-16.94	-12.787	-12.479	-11.514	-14.273	-11.171	-17.196	-14.261	-12.116	-12.467	-14.855	-9.8477	-16.108	-15.518	-12.369	-9.9058	-10.839	-12.841	-17.701	-7.6588	-14.381	-13.397	-12.199	-9.5956	-15.824	-17.355	-19.235	-13.755	-19.412	-12.728	-15.803	-10.744	-13.749	-13.114	-10.809	-18.066	-18.638	-19.786	-6.8332	-16.138	-11.218	-9.034	-12.984	-12.513	-20.201	-8.6775	-11.059	-13.875	-12.16
-5.316	8.7946	-3.0806	-2.321	1.9039	0.86398	8.3075	6.8145	-5.24	1.3618	-0.0050145	-0.44224	6.1512	-8.6521	1.7024	0.17462	0.70932	2.8812	1.5514	2.0541	2.8446	-4.5353	8.5282	0.98884	-2.5847	1.2487	0.097871	-3.5393	1.9641	1.8121	-0.85491	0.45026	-7.7223	6.2531	-1.5268	2.7709	3.4438	-0.18892	-2.2388	6.3447	-7.3259	-5.6045	-3.0953	6.9945	6.3758	2.2938	7.8923	1.1919	3.2431	1.0622
2.3549	-6.9462	0.45413	0.38064	4.9458	-1.3418	2.4632	-2.494	3.0942	-0.93336	4.0829	-0.78925	1.2844	2.7979	5.4602	0.43617	3.568	-2.1196	0.36583	-2.5344	-2.3409	-0.51652	-3.9664	3.4859	-6.3316	1.3256	0.53119	6.7567	0.020723	1.0988	-3.7319	4.8426	9.9285	2.9214	5.6634	5.1527	-2.7879	-2.0801	2.8343	5.233	-1.1319	-0.72225	-1.6521	2.5877	-6.984	-1.3089	2.9933	-0.47178	-0.22373	6.173
-0.1176	-10.559	-7.2821	-4.8756	-5.9488	-9.3611	-6.5496	-5.2138	-8.2348	-3.1421	0.41914	-7.6332	-6.8056	-3.9516	-12.562	-4.5872	-16.797	-10.578	-9.0425	-6.4689	-5.2997	-3.5528	-6.9511	-9.5466	-5.4148	-2.2694	-1.245	-5.2381	-13.75	-9.8836	-3.716	-10.806	-6.7899	-8.7314	1.0179	0.064587	-8.6648	-6.2905	-5.8552	-8.7656	-5.3445	-5.4081	-2.8095	-6.6737	-4.3229	-4.0542	-8.471	-7.1577	-10.957	-2.7391
-7.2582	-2.8506	-3.7761	1.4604	-5.194	0.30738	-5.4046	1.8112	0.90621	-3.8145	-3.1318	-3.4378	-2.0234	-0.90806	-2.2017	-5.5594	6.939	-3.1788	-1.9133	-11.246	-8.6361	-4.6773	-3.9019	-1.0627	-5.7516	-8.5074	-4.6376	-7.7978	1.5211	-5.9778	-9.0246	-9.0793	-8.4307	-5.2012	-8.5127	-9.6437	2.6424	-0.4183	-7.0579	-3.1736	-9.0978	-5.6422	-9.3469	-2.3867	-4.0198	-1.1668	-2.5725	-5.0358	-5.8798	-1.0407
-1.4419	-3.2488	1.9044	3.0667	-4.3997	2.7673	-6.4691	6.89	-4.8323	2.2887	-2.9752	-5.2146	-7.5085	2.2026	-1.6525	-3.1489	-4.7052	0.36104	5.9975	0.39967	-0.091466	2.5535	-0.41223	-4.9472	-6.5385	-1.3096	-6.8151	-6.2927	0.48433	-2.3853	-1.516	-2.4988	-1.3521	-2.7326	-7.6337	-1.4783	-1.3208	0.97989	-2.8035	-9.1798	-4.9859	-0.40211	-0.57266	-3.7855	-1.736	3.0296	-4.0516	3.774	2.1927	4.1623
-0.35424	-3.9945	3.3944	2.0969	4.6548	7.8313	-4.996	6.1278	4.4172	3.0085	-0.51901	2.0887	-0.50653	4.6112	-3.741	0.83777	6.1827	-4.4429	-2.888	2.0829	8.3146	-3.8572	-4.7083	0.59924	3.255	-1.3759	3.0258	0.27995	3.2602	6.5156	6.512	-1.1329	7.9522	-3.3516	-1.1804	0.68557	1.1104	3.2688	1.8214	5.898	1.4773	2.3644	-0.32777	0.55952	5.1982	-1.3569	-1.178	2.1325	0.66829	1.5542
-2.4336	3.4377	-0.98201	0.3255	-6.7775	-2.8061	-8.2715	-4.4004	1.2829	-4.9477	-1.8197	-2.474	-1.1286	-8.0265	1.3434	0.69478	-3.5907	1.9228	-3.6912	-4.023	0.67045	-8.3677	-6.9361	-1.1767	2.8139	-7.4199	-0.57307	-5.6113	0.039306	-2.2653	-2.307	-2.8071	-3.3422	0.90211	-3.3033	0.40815	-9.1985	-0.43178	-1.9037	-4.3356	1.0167	3.323	-4.2656	-2.2802	-0.30447	-0.52512	-0.15031	-3.7114	-3.3456	-0.11236
-12.761	-14.193	-16.117	-17.42	-12.7	-9.3227	-4.9908	-13.067	-11.595	-14.13	-10.371	-5.5328	-15.255	-13.613	-4.4076	-10.508	-11.226	-7.2473	-8.7458	-10.528	-17.847	-11.049	-15.027	-8.0443	-11.703	-2.2797	-5.2384	-15.972	-12.187	-11.113	-11.505	-14.949	-10.177	-14.03	-7.9213	-12.216	-11.006	-9.2533	-0.36722	-7.4333	-12.49	-9.6767	-11.721	-8.8439	-11.534	-10.602	-9.2708	-6.9089	-4.3681	-6.8999
-14.974	-17.575	-13.719	-11.404	-14.243	-17.067	-14.099	-16.943	-13.705	-16.438	-16.673	-16.072	-11.786	-13.895	-14.655	-13.585	-12.71	-15.314	-16.707	-15.271	-13.619	-16.053	-16.492	-14.536	-17.991	-20.101	-13.435	-11.22	-13.352	-16.042	-16.763	-18.612	-11.729	-16.422	-20.499	-16.357	-15.98	-12.003	-13.346	-18.673	-15.622	-10.956	-12.926	-15.629	-12.103	-10.648	-15.671	-12.03	-10.79	-22.574
2.7944	1.2045	2.1086	-0.0065969	4.8273	1.8202	-4.2492	-0.064195	-1.731	2.0863	-1.9812	-2.0118	-3.4648	-7.4995	-0.64469	2.3554	-3.9172	0.010439	-2.0549	1.6402	3.312	-1.2804	5.0631	0.78629	-1.7039	1.0875	-0.78856	-3.8207	4.9331	0.079661	1.0667	-3.1324	0.97124	7.8863	-3.7958	-3.674	-3.7906	0.17876	1.4937	-6.2243	0.35174	5.1255	-7.2441	2.8055	-3.4494	-3.5185	-4.1709	-7.0248	1.5084	-1.9162
-1.9567	-5.603	-5.7864	-5.6118	-7.308	-3.5311	-7.3345	-1.2114	1.5136	-3.941	-6.7847	1.462	-4.9418	-4.8969	-6.1114	-6.8481	-5.5762	1.7518	-8.5413	-0.52001	-1.3334	-1.2386	2.3101	-6.8298	-1.8216	-1.3084	-3.698	-8.6178	-3.3056	-2.8668	-11.055	-5.7414	-5.4893	-6.4012	-3.501	-6.5635	2.0243	-0.24134	-8.4029	-1.2133	-2.7079	-5.3173	-7.5041	-4.8249	-8.0556	-3.7439	0.62392	-13.033	-3.4166	-4.621
10.271	6.3306	9.0143	12.313	5.2283	8.5642	0.42989	10.166	5.3732	7.6797	5.5187	6.1295	5.8699	2.0372	3.9754	8.9376	-0.44942	13.617	9.5701	5.6691	5.2377	4.1721	8.3157	11.382	0.8679	-3.6547	7.2607	11.776	3.426	2.1843	6.393	8.6635	4.6749	5.9442	9.189	5.6245	5.7619	6.7346	2.2842	7.6391	8.0911	7.4791	-0.10404	6.5796	7.3626	7.9469	8.8375	8.4477	10.944	6.5285
-4.413	-0.31939	-1.2489	-1.4813	-2.3712	2.9895	-4.8952	-7.7471	-0.86883	-4.795	-0.50967	-4.3758	4.7897	0.7034	-2.8904	-2.8819	-1.8922	1.7786	0.36184	-0.7934	-3.2612	-4.3236	0.092697	2.0397	-6.1922	0.41589	-4.6613	-9.2221	-3.6548	8.6752	1.1157	-0.90684	2.503	1.6471	0.24859	5.6116	0.98693	3.1592	3.8239	-2.4634	1.899	-0.11461	-5.2526	-2.0125	-5.5135	2.6351	5.1968	-3.1442	-4.5559	-2.5028
-11.591	-9.088	-18.574	-10.689	-7.6747	-18.518	-15.115	-7.5548	-15.74	-2.2041	-14.959	-12.053	-6.9487	-15.089	-13.739	-18.674	-8.5209	-13.805	-11.055	-3.4122	-10.882	-10.232	-7.0694	-9.1765	-11.192	-14.934	-11.052	-14.729	-14.369	-11.519	-9.3549	-10.404	-13.518	-7.6528	-12.085	-11.707	-11.807	-12.86	-9.9474	-9.6425	-14.141	-11.289	-12.435	-9.1054	-9.7397	-16.015	-12.668	-6.4094	-8.7722	-13.303
-13.864	-23.16	-27.808	-19.152	-16.145	-22.104	-20.484	-22.961	-24.051	-22.391	-19.901	-26.053	-19.43	-18.837	-22.094	-17.245	-20.499	-16.512	-21.452	-21.06	-14.489	-26.45	-23.601	-18.091	-20.469	-21.867	-30.232	-14.237	-28.329	-22.366	-21.039	-29.054	-12.387	-19.027	-20.945	-21.48	-19.141	-17.955	-18.747	-24.271	-23.732	-18.706	-20.294	-22.625	-19.458	-21.377	-20.31	-23.339	-23.742	-24.726
7.7311	1.6746	7.56	12.222	-0.77729	-4.9418	8.985	1.3872	2.7602	4.5706	13.283	3.517	4.4798	5.0733	0.13397	8.0928	-1.3238	6.9001	3.9563	4.0885	5.1474	5.5957	4.2415	6.5084	4.5754	5.9999	5.7899	7.3035	2.171	-3.0881	2.7554	6.5444	7.151	5.2805	8.3488	9.3219	9.2593	5.9907	4.5027	4.8837	8.4828	7.4603	2.0222	3.6238	8.3879	-0.67585	0.058938	2.2394	2.0262	8.1492
-7.9297	-2.7093	-4.5305	-0.82334	4.832	-9.0376	-2.3849	1.3168	-1.0051	-3.5587	-0.47392	-13.877	-4.166	-4.1025	-2.3505	-1.3783	-5.1243	-1.0402	-5.2908	-4.0258	-5.1753	-1.3487	-5.1133	-9.8111	2.1347	-2.4903	-6.2989	-5.0539	-6.1569	3.2617	0.75657	-8.3559	-7.2909	-1.0585	-3.6421	-0.37381	-3.6813	-6.2279	-7.581	1.8409	-4.0755	3.2894	-4.8399	-5.3088	2.1473	0.94394	-5.4074	-4.4057	-5.9857	-8.5561
-25.112	-26.262	-23.751	-22.157	-16.996	-25.162	-24.69	-21.626	-19.309	-21.524	-18.325	-25.065	-20.575	-23.091	-25.567	-20.305	-25.715	-20.661	-21.351	-26.052	-19.905	-28.643	-24.732	-25.267	-24.191	-20.861	-19.328	-18.643	-20.973	-17.188	-23.407	-21.292	-22.439	-26.362	-25.283	-22.771	-17.99	-22.688	-26.019	-28.105	-17.534	-25.482	-26.316	-25.119	-23.018	-27.297	-20.776	-22.433	-18.317	-24.22
-10.98	-11.685	-17.198	-16.887	-11.736	-9.3062	-14.42	-8.8775	-13.476	-12.109	-15.114	-11.301	-15.537	-21.402	-16.052	-11.951	-19.093	-10.686	-9.7472	-13.493	-13.838	-9.7435	-9.6779	-10.75	-8.9244	-21.639	-12.175	-13.821	-15.253	-13.786	-19.146	-4.1121	-16.842	-15.388	-14.928	-11.997	-13.723	-15.855	-13.462	-15.313	-14.136	-11.517	-16.584	-12.383	-7.5854	-10.262	-14.441	-6.5531	-12.026	-18.269
-16.577	-13.401	-13.189	-11.811	-17.564	-14.902	-18.96	-16.764	-12.409	-10.273	-17.376	-15.013	-15.364	-6.1069	-19.348	-14.747	-8.7041	-8.9681	-13.969	-16.79	-13.447	-12.872	-7.6766	-17.192	-19.01	-17.125	-15.063	-12.764	-16.155	-17.586	-12.64	-11.85	-19.203	-15.463	-17.201	-8.3229	-14.271	-17.243	-13.935	-14.339	-15.81	-14.081	-13.659	-6.9087	-9.2998	-13.248	-14.939	-13.929	-17.582	-11.281
-4.5975	-9.2488	3.0749	-1.7443	-1.1026	-10.115	-0.21214	0.47333	3.1738	0.79689	6.0639	-0.8235	-9.4954	0.56894	0.99574	1.3647	1.2177	5.1274	-8.4239	-6.4378	-4.3644	-1.3612	2.8428	1.6976	-4.5797	-8.7815	-5.8142	-4.3674	5.0204	-4.5836	0.95012	0.40956	-2.3962	-3.2399	2.5393	-2.5747	-1.589	-2.3484	-0.59979	-4.2126	0.34441	0.68758	-6.612	-2.5112	-4.463	-0.81665	1.9144	-2.8043	2.5525	-4.5982
-14.159	-11.878	-13.784	-14.501	-5.8838	-2.6238	-15.966	-12.685	-12.483	-18.253	-9.4146	-4.6379	-9.1213	-11.504	-9.142	-12.498	-15.102	-11.579	-11.459	-5.3057	-12.723	-12.604	-19.229	-15.868	-3.9513	-2.3054	-12.713	-10.525	-8.7083	-10.927	-10.009	-9.9421	-10.779	-13.022	-16.045	-12.144	-10.503	-8.3644	-11.065	-14.238	-7.6035	-12.9	-15.321	-9.6358	-13.57	-12.992	-14.486	-14.839	-17.977	-6.6644
-10.473	-1.0975	-6.8122	-2.7792	-5.5599	-0.66967	-5.5864	-1.6049	-9.199	-2.1841	-4.1166	-2.7739	-5.052	-5.3248	-9.3629	-7.1153	-2.7711	-1.4152	-2.2382	-0.56657	-0.90348	-0.22423	4.6683	0.19254	-5.7952	-6.2911	-4.5136	-4.0646	-10.594	-7.4033	-7.1005	-3.9416	-0.69114	-6.121	-4.2913	-3.1699	-6.399	-5.7309	-1.9697	-3.8629	-1.202	-5.263	2.9861	0.34491	-8.0835	-6.1611	-9.3761	-7.0739	-8.3408	-1.4996
12.399	7.23	9.0624	7.9909	11.053	13.762	4.4635	15.921	7.7406	13.18	7.997	11.364	5.1811	15.171	9.8683	7.2349	3.0154	11.082	15.361	14.017	4.4272	13.838	8.1875	11.168	8.5018	12.828	9.3461	5.3886	10.739	12.213	7.4673	9.8717	6.4976	12.534	4.5233	17.64	5.1559	9.0545	7.3908	7.0194	4.9442	11.547	8.4529	11.783	6.4658	6.3693	13.965	11.657	4.6269	6.2804
3.8628	1.581	0.15644	2.5339	-4.9185	1.1352	-4.0338	6.6004	-1.9256	-1.81	-1.9073	3.506	7.6938	-2.1654	3.0103	-0.6207	3.5853	-1.3634	-5.2465	4.2964	-1.1488	-0.67382	5.9082	-1.9204	1.9081	-2.7164	-1.3497	1.4128	-0.52791	1.9916	0.014822	4.1962	2.1061	1.4241	-1.2482	0.78258	0.47814	-5.1402	8.7699	-6.8462	-3.1523	-2.1682	0.52717	5.0186	-3.4444	3.8252	6.6637	-3.501	-3.6468	5.5273
-1.1741	-3.919	-2.2897	1.4911	-4.6734	3.104	1.7409	-3.8985	-2.0212	-2.4564	-1.4792	-1.8885	-1.1015	-2.5346	-7.8296	-5.4709	-6.2114	-1.4625	-0.27541	-5.2908	-3.7436	-3.2939	-2.5839	5.0058	-3.6234	-3.985	-0.70817	-3.0119	-1.1181	-8.0615	-7.2964	0.64703	-7.9345	-12.438	-13.088	-2.7697	-4.9735	-6.8425	-4.0893	-2.2192	-2.7619	-8.2318	-5.0449	-6.7141	-8.0424	1.1417	5.788	-5.4515	-4.4537	1.0905
-0.32294	-6.2948	0.62001	-4.9787	-5.1174	3.2206	-0.98012	-2.9737	-3.6303	-10.95	-1.2239	-1.2285	2.3874	-5.7799	-2.1659	-3.0004	0.84866	-4.976	-1.0836	-6.7648	-3.2994	-3.3673	3.6579	-0.68874	-6.6982	-5.0255	-6.1069	-3.53	-2.7155	-4.5824	-1.2921	-1.1718	-1.7502	0.7764	-0.10056	-4.8713	-0.081356	-9.9527	-12.046	-5.4442	-0.053454	2.6506	-5.478	-6.3807	-6.6617	-4.7966	-11.072	-3.9977	-7.9338	-7.893
2.2625	-3.0987	-2.7392	-4.152	0.64034	1.0768	-0.5105	-4.3636	-0.59061	-3.9214	-4.7922	-1.3538	2.8401	-0.45988	-0.82968	-6.2153	-3.7598	-0.53672	6.7313	1.2302	5.1512	-9.2518	-1.5789	2.2968	-1.0781	-0.18032	1.7514	3.5652	-1.4882	2.5887	4.556	-5.2945	7.4134	-3.4565	3.1691	-7.8058	3.6709	1.9871	0.72703	1.6091	2.0175	3.403	6.054	-1.6822	-1.4315	3.4455	-2.1529	-3.1843	2.6462	-3.3152
1.439	-6.8559	1.295	-4.653	0.64664	-2.9017	-4.7342	-9.1446	-0.15144	-6.3044	-9.4433	-6.4835	-11.474	-7.5176	-0.74232	-2.4757	-8.4821	-0.61276	-5.1159	-3.2987	-3.4856	-7.4516	-6.708	-0.64462	1.0027	-5.803	-1.5108	-6.1795	-6.4778	-9.1913	-4.4716	-7.3072	-4.7444	-2.1713	-5.6659	-5.9718	-12.425	4.0984	-2.9235	-0.29026	-1.3849	-5.9796	-5.1315	-6.2418	-4.7434	-1.0115	-7.5812	-4.7518	2.4064	-5.9131
0.47776	-0.87564	-3.6537	3.2392	5.8882	-5.5912	-2.182	0.098327	1.9307	1.233	-0.48722	-3.6673	10.446	4.605	3.692	4.8809	-2.8465	5.6254	1.0448	2.702	4.3729	5.4615	-0.94401	-1.5292	9.7616	5.6008	0.80156	1.1367	-3.2717	3.9663	4.0774	2.3871	-2.6326	7.2054	-0.050707	-1.3861	6.0381	4.5684	4.255	3.6607	-0.50659	-2.6388	6.335	0.63592	3.31	-1.2444	-3.1158	2.3982	1.7215	-0.30707
1.9393	2.8135	3.448	2.505	3.0231	5.8624	1.1184	-0.95732	-2.5408	3.4401	3.1378	4.4217	-0.02169	-0.69695	-2.5967	4.7805	-2.3545	-2.2892	-6.5365	2.3728	5.4926	-2.9665	4.5573	3.4052	3.6881	-4.7956	2.878	3.012	-3.6419	1.9327	3.5743	-4.0336	1.919	-0.40015	-4.1383	6.3309	1.5954	-2.9662	2.9126	-2.2313	2.9286	-5.1456	0.16443	3.5202	-6.6525	-2.989	1.6302	0.079273	0.048331	4.8844
-5.8389	-11.696	-10.774	-12.844	-8.8094	-7.3883	-11.296	-2.0229	-11.873	-16.794	-16.774	-9.1628	-12.398	-13.405	-4.4395	-5.86	-12.428	-9.6148	-10.908	-10.289	-13.896	-9.4949	-11.114	-14.334	-11.79	-17.096	-14.727	-5.1858	-11.072	-13.581	-15.644	-14.154	-17.741	-3.7494	-7.5872	-11.172	-15.198	-16.228	-15.806	-12.306	-12.41	-15.858	-10.246	-10.151	-11.797	-15.808	-14.268	-9.2836	-10.781	-14.431
-7.881	-13.051	-4.5778	-6.1196	-10.092	-11.786	-11.337	-8.2332	-9.0171	-15.854	-11.309	-14.097	-10.827	-8.9624	-14.534	-9.5254	-11.908	-8.6481	-3.2291	-11.164	-11.247	-6.3679	-6.4678	-4.8333	-13.886	-12.538	-5.807	-9.9488	-13.39	-7.6203	-7.0083	-4.7561	-14.738	-13.076	-6.0621	-9.7236	-2.3463	-9.7007	-14.669	-6.3932	-13.562	-8.781	-10.203	-10.126	-10.597	-11.317	-15.618	-7.2079	-14.216	-3.5798
-12.221	-12.153	-22.236	-18.973	-9.3245	-19.838	-7.1381	-16.175	-20.461	-10.481	-17.466	-15.313	-6.3965	-16.416	-16.706	-15.569	-13.798	-5.7305	-14.815	-10.309	-14.291	-14.07	-11.804	-14.098	-15.53	-16.405	-15.169	-12.319	-6.5662	-20.937	-15.405	-10.623	-14.606	-16.629	-9.0246	-4.0133	-13.224	-17.079	-13.805	-17.84	-14.313	-17.642	-19.956	-13.724	-11.274	-6.7328	-15.791	-9.2754	-11.86	-7.3825
-22.657	-21.664	-23.228	-23.88	-26.191	-25.56	-19.562	-26.483	-16.175	-22.913	-22.206	-20.661	-19.215	-21.103	-21.622	-26.385	-22.12	-22.062	-18.784	-24.061	-19.056	-23.588	-18.691	-26.238	-18.58	-21.875	-21.891	-25.495	-17.238	-20.745	-21.293	-22.123	-22.251	-25.149	-22.069	-26.412	-20.08	-17.994	-23.313	-28.396	-28.629	-18.478	-16.142	-25.89	-20.594	-21.407	-20.02	-21.793	-20.983	-25.913
-8.8434	-10.029	-18.636	-20.788	-16.934	-9.4881	-15.145	-19.297	-14.276	-16.531	-13.214	-19.42	-14.425	-5.8998	-4.7232	-15.307	-18.531	-13.517	-15.55	-18.964	-15.771	-12.5	-9.3072	-16.417	-16.405	-16.196	-20.247	-14.377	-12.212	-18.564	-20.607	-13.999	-19.664	-15.92	-15.709	-16.362	-14.3	-14.415	-11.324	-16.767	-20.018	-10.631	-15.24	-12.253	-13.969	-13.408	-13.348	-20.769	-16.516	-14.233
3.8896	3.4264	0.56097	5.0708	8.5222	-0.2012	-1.245	3.3717	0.34888	-5.4888	-1.2891	2.8494	-2.1395	2.0805	-1.3462	1.1878	0.97979	-0.15073	2.1103	-0.64397	-5.5593	2.6455	-3.2215	0.46807	7.1773	2.1544	-0.80019	0.28701	5.8812	0.75136	-2.0434	4.4598	0.82965	1.4027	1.5025	-0.65681	-2.0752	-2.7795	3.4768	5.4252	-1.38	5.8815	2.7112	-0.33828	1.5268	4.7409	1.6715	5.9275	4.8549	-6.2727
-4.1851	-8.8055	-4.5858	-2.9627	-8.2729	-6.175	1.6739	-4.311	-6.5822	-13.121	-11.875	-8.9356	-6.5927	-10.924	-10.41	-1.0378	-6.3397	-12.635	-13.915	-9.388	-5.1414	-7.9726	-4.8014	-10.057	-10.69	-6.6306	-8.299	-13.676	-8.5786	-10.75	-6.51	-4.0021	-5.9593	-11.8	-12.583	-15.814	-2.1885	-13.311	-10.053	-7.4926	-16.615	-8.1971	-10.425	-9.1431	-6.6559	-7.6138	-7.8081	-9.8004	-10.391	-9.9283
-7.7531	-1.4147	-2.2975	-5.5467	-2.2642	-3.8754	2.5993	-0.39198	-0.37166	-3.5225	0.61878	-8.9061	-7.7936	0.3098	-3.9488	2.0862	-0.82138	-7.5306	-6.5856	3.1902	-5.1984	1.4486	-8.0665	-6.455	-4.1783	-2.5975	-10.464	-1.1314	-0.059822	1.4222	-2.3024	-7.1914	-2.9143	1.4743	-4.0452	-0.81536	0.95555	-10.155	-11.079	-8.834	-3.6623	-4.2409	-1.9174	-3.056	-0.29106	-0.37211	-4.1304	-0.85693	-8.4609	-1.9277
-9.5828	-8.3692	-12.058	-3.6867	-8.3173	-9.3101	-6.8256	-8.4591	-4.9527	-7.8456	-8.0362	-6.5686	-7.737	-8.6894	-11.011	-10.548	-6.9222	-8.3041	-2.8711	-13.964	-5.3316	-13.972	-7.3782	-11.674	-5.1053	-6.5177	-16.067	-12.356	-3.5232	-9.1162	-5.9145	-14.003	-7.214	-3.8773	-7.9021	-11.28	-8.4225	-9.112	-9.6593	-5.3187	-10.482	-12.902	-8.7825	-5.8383	-13.892	-16.804	-14.035	-13.446	-7.4046	-9.9263
9.4155	11.519	5.9413	17.038	10.423	9.6601	10.141	8.5909	10.146	10.358	14.442	4.3407	12.823	6.1847	3.909	7.2386	8.4864	11.5	6.6391	10.811	8.1694	14.576	5.6579	11.579	8.6228	15.9	10.387	6.8855	10.408	7.7948	10.753	7.4532	9.9534	4.3802	6.0966	5.6214	9.8348	-1.5668	13.949	10.243	8.2808	5.1093	12.316	9.7629	9.1962	6.9262	10.431	6.5723	13.206	7.3304
14.112	11.963	6.0563	10.151	11.005	10.943	3.3245	11.898	8.6601	15.758	9.6918	7.3304	5.7478	4.4102	8.438	5.2451	4.261	9.771	9.1495	7.877	3.3001	5.9679	5.8761	5.8408	15.606	14.152	7.6072	-1.3117	7.3361	17.145	5.3214	5.1272	14.405	8.8753	4.6009	8.6727	10.812	8.6072	4.9252	7.3324	3.2125	10.291	4.063	11.422	9.3772	6.916	11.12	9.0967	11.686	10.796
-3.8652	2.2672	-7.5868	-3.2024	-7.0084	-0.88013	-3.7819	-11.793	-2.2443	-2.1827	4.494	-7.3023	-2.1952	1.3584	-5.7292	-2.6774	-4.6537	3.6355	-2.6223	-4.443	3.1442	-3.2047	-4.1356	-2.4802	1.7882	-3.8658	2.7586	-11.102	1.4098	-5.0697	6.6616	-4.2388	1.7903	-4.7227	-2.6531	-7.4315	-0.71463	-1.8073	-11.095	0.050257	2.6466	-2.5723	0.029342	-2.3122	-0.46046	0.64572	-1.4311	-5.2749	2.4151	-8.8932
-2.0141	-1.7142	0.90708	2.9063	-2.5083	-1.1058	-2.7846	-6.1506	-0.027098	2.1304	-0.28821	-4.6017	-4.5249	-3.1428	1.1546	-6.445	-5.8247	-1.4809	1.926	-0.52256	-3.0228	-2.1106	-2.8366	6.0256	-6.4104	-8.2164	0.13149	6.2017	4.6913	3.2375	2.9334	2.8586	2.8696	-2.4284	0.66629	0.32704	-5.3475	0.89595	4.8093	-2.906	1.0177	0.26324	-2.4346	-7.4938	0.26802	-1.0089	-4.8327	-2.6327	0.19469	-5.4977
-5.1299	-5.3742	-3.8455	-11.787	-5.0496	-2.6528	-4.3004	-2.9075	3.164	-2.2285	-1.3623	-1.1058	-3.1826	5.3185	-5.6355	-7.1152	-4.436	-7.9721	-1.9802	1.0202	2.3169	3.5623	-3.0141	1.6891	1.8754	-0.90221	-1.126	-6.5952	-5.3308	-3.5021	-0.12315	0.66941	-1.5556	0.88886	-8.4728	-2.6167	-0.067761	-1.9428	-0.54437	-2.9004	3.3991	-4.7806	-1.4733	-4.4257	-4.0692	3.7388	-4.4249	-1.1443	-4.1764	-6.3197
-8.9882	-12.84	-6.2907	-10.973	-4.0021	-8.6436	-4.7149	-17.946	-9.7223	-12.063	-13.548	-14.968	-5.4595	-10.147	-6.494	-11.581	-9.1679	-10.755	-5.7967	-13.282	-17.095	-13.253	-11.661	-8.9371	-11.714	-10.156	-16.442	-12.954	-13.163	-12.38	-7.1449	-5.5414	-14.385	-8.4418	-5.4899	-14.138	-10.61	-14.833	-15.115	-13.6	-13.595	-11.277	-11.257	-8.8511	-11.54	-3.8182	-12.994	-16.186	-11.449	-8.3961
-14.755	-23.434	-22.763	-19.136	-25.177	-16.375	-24.395	-26.732	-16.8	-25.881	-22.285	-31.528	-22.221	-23.301	-24.066	-24.342	-20.832	-19.615	-18.789	-17.373	-19.821	-18.108	-24.374	-18.736	-22.764	-25.168	-21.142	-19.241	-29.04	-24.713	-26.349	-21.708	-18.873	-24.626	-23.302	-20.705	-18.579	-20.416	-18.61	-18.115	-17.162	-15.252	-15.185	-16.798	-23.662	-18.819	-18.459	-15.153	-18.28	-19.04
-4.1686	3.978	8.9731	3.5917	-3.6324	5.6194	-4.1783	4.2501	0.24628	1.8585	-3.6451	4.3363	5.3312	0.86022	-5.9755	-1.1643	0.6522	0.87438	0.40054	1.2026	-1.6112	-1.3719	3.1329	2.0657	-5.5642	0.35259	3.7765	-3.6881	-3.5627	2.8513	-1.9588	-3.7223	0.025534	-2.3694	0.28646	8.7983	-0.61012	-1.8966	3.7075	1.4215	1.0284	0.48873	-2.0831	0.35271	-3.7038	3.2542	1.7645	-1.2865	1.7377	2.4244
2.5927	-0.49967	-5.3843	-0.89917	-3.759	-6.9596	1.6579	1.2294	3.3396	-2.9953	-1.5891	1.2996	1.3608	-6.3337	-2.3497	-0.46379	2.2189	-2.2193	-2.8089	1.15	-0.11701	-0.25406	-7.0812	2.2749	4.4564	-5.6431	-1.4742	-1.3913	5.092	5.8318	1.6921	0.5802	-3.63	-3.7219	-1.737	1.3319	-1.0046	3.4116	-5.3028	1.3154	1.3188	2.2425	-5.2574	4.3917	1.7612	-10.098	-1.0036	0.2347	-0.67451	3.7388
-7.8861	-11.836	-11.924	-12.34	-9.3311	-6.8538	-11.394	-6.678	-5.2045	-9.3849	-11.716	-8.124	-11.79	-8.0184	-10.399	-12.1	-9.63	-7.3284	-8.2403	-5.7474	-11.694	-15.173	-14.215	-7.9512	-11.769	-9.9221	-6.4188	-6.3617	-3.7298	-9.9632	-12.797	-9.5539	-9.5105	-10.913	-15.759	-7.9774	-2.5282	-5.8889	-10.302	-9.785	-12.163	-11.309	-9.6834	-9.8073	-12.289	-10.197	-8.2996	-8.5285	-10.035	-16.682
7.2265	4.5616	8.0908	4.173	1.5922	5.2238	3.5643	1.2721	3.4382	-1.7834	4.5177	2.5012	5.2621	2.2801	0.4855	0.31264	0.026711	0.39428	0.83131	6.196	3.8818	0.20527	-1.4582	7.6676	7.9233	4.0312	1.9305	2.6446	-0.28877	-0.35408	1.5868	8.3519	3.8355	2.577	0.6007	3.0273	4.356	4.5371	3.6133	0.92453	1.738	-5.3047	0.48057	-3.6773	3.2638	-0.54237	5.5054	1.2748	0.38996	5.2315
-14.968	-14.087	-13.073	-15.232	-4.8254	-8.6542	-16.325	-14.68	-15.222	-13.617	-11.936	-13.335	-12.575	-10.13	-16.877	-10.029	-13.593	-7.6739	-9.7492	-14.538	-12.8	-17.302	-15.181	-8.2685	-12.196	-12.702	-11.418	-12.616	-10.686	-13.203	-17.214	-17.916	-13.146	-12.83	-12.364	-9.873	-18.227	-13.114	-9.8095	-11.614	-12.782	-12.447	-5.2403	-9.4647	-17.148	-7.6292	-15.673	-12.257	-17.132	-16.075
-6.6542	-14.882	-11.038	-14.181	-10.913	-12.09	-13.46	-8.6747	-10.96	-8.7249	-9.3913	-10.187	-11.154	-17.097	-10.973	-13.776	-12.42	-12.035	-16.797	-12.882	-7.0319	-12.624	-13.888	-13.232	-13.809	-7.2702	-18.485	-12.362	-10.92	-17.375	-17.394	-8.8701	-16.02	-11.597	-10.944	-11.718	-17.372	-8.5165	-16.106	-4.5723	-13.93	-19.843	-15.724	-17.587	-6.6448	-16.785	-11.612	-11.352	-17.827	-16.837
-7.3887	-4.6459	1.2637	-2.1402	-9.2543	-3.99	-1.549	-4.3463	-4.7535	-2.5973	-0.64416	-6.7198	-3.9482	-1.4342	-7.2788	-11.803	-0.45231	-3.1356	-7.5279	-4.9372	4.2578	1.0136	-0.12801	-4.4557	-9.6314	-1.4931	-3.0978	-5.3046	-10.246	2.7552	-8.8974	-2.8989	-2.7003	-1.8653	-1.1676	-4.0506	1.2289	-4.8643	-6.7417	-5.5735	0.18213	-10.254	-4.2704	1.4972	-8.5876	-6.077	-13.668	-3.2137	-10.676	-2.7011
-21.089	-15.254	-18.808	-23.391	-23.613	-19.027	-27.598	-19.832	-19.683	-15.211	-19.335	-22.612	-18.813	-17.623	-22.554	-14.388	-22.356	-17.775	-22.027	-20.581	-25.028	-14.947	-14.926	-23.398	-20.96	-27.017	-17.091	-23.544	-19	-24.893	-16.643	-26.16	-22.938	-10.166	-18.892	-18.855	-18.238	-19.539	-19.26	-21.701	-18.671	-25.562	-17.841	-22.121	-19.895	-22.803	-12.406	-23.972	-19.225	-17.58
-2.5428	2.6492	-0.34814	-4.4471	-4.5606	-1.7645	-5.7908	5.2359	-0.20982	-0.25906	2.3834	-3.2139	-1.1361	-2.5902	-2.8517	-1.9821	-3.678	-8.1091	-2.01	-7.9298	-1.4817	-6.1587	5.7934	-6.9348	1.1199	-3.2234	1.8011	-0.27791	2.3758	-5.6641	-6.5215	1.6446	-0.24185	-4.9659	-0.0068771	-0.62332	-1.702	-3.7976	-4.0205	-6.9663	-3.1775	-3.7642	-1.6517	0.59614	-1.7253	-0.41719	-3.1385	-6.666	-4.2625	-7.1489
[truncated: 870 more rows]
[truncated: 150 more columns]
