# Supplementary material for: Genetic dissection of main and epistatic effects of QTL based on augmented triple test cross design
Source: PLoS One. 2017 Dec 14;12(12):e0189054. doi: 10.1371/journal.pone.0189054 (PMC5730204; doi:10.1371/journal.pone.0189054)
Supplement: S7 Supporting Information — (ZIP) [file pone.0189054.s007.zip › z2_1900_0.5_10.csv]

-10.673	-9.2693	-14.11	-11.697	-11.163	-13.538	-12.724	-13.039	-13.031	-13.436	-11.056	-9.4352	-10.365	-12.469	-11.9	-11.861	-10.696	-11.666	-13.184	-11.652	-12.774	-10.36	-12.095	-10.608	-13.044	-9.4587	-10.944	-12.498	-12.107	-13.955	-12.944	-12.16	-11.919	-12.737	-12.305	-11.089	-12.399	-12.436	-12.639	-11.238	-13.316	-12.961	-11.458	-12.202	-11.799	-9.8948	-10.715	-11.823	-10.696	-12.771
-0.40842	-0.75848	2.9824	-1.7423	-0.67871	0.21867	0.56252	-1.2533	-2.1197	1.2353	0.098201	-0.52243	0.68211	-1.3482	-0.39818	2.6253	1.6135	-0.42835	2.2012	-1.441	0.59008	-0.37099	2.3562	0.96851	0.91525	-3.0032	-0.83775	-1.8061	1.1727	0.048525	-1.2243	2.3244	-1.1127	0.53756	0.062017	3.1588	1.4992	0.057776	0.6822	1.8909	0.14498	-0.74445	-1.133	-2.4098	-1.6521	0.73786	-0.078702	-0.26701	-2.5583	-0.57939
13.015	9.4254	9.4548	10.685	8.2027	9.3816	8.7657	12.191	11.095	8.3395	8.9199	10.188	9.4762	9.8274	10.088	9.2754	12.888	10.06	12.364	10.98	11.424	10.102	9.4698	9.4084	11.101	12.076	9.2286	9.0182	6.1898	10.664	8.7994	11.021	9.3697	11.702	8.8293	11.243	10.507	9.5394	10.619	11.687	11.005	10.015	11.313	9.9054	9.6893	9.1652	10.06	8.6441	9.1287	9.9968
2.4995	1.5463	4.4502	2.4516	2.9188	1.4707	2.8434	2.2156	1.7954	2.8298	2.5062	4.1375	3.1535	1.8758	2.9596	2.2486	2.0352	3.8518	3.7649	2.3518	3.6344	4.869	1.3506	4.1599	3.5443	3.3136	1.2021	4.0013	1.8718	0.4956	2.8046	1.0627	3.4519	2.4138	2.2118	2.1827	2.2766	2.5601	2.3679	3.0714	2.5768	2.997	1.6965	0.77292	3.7194	3.1022	3.3891	0.48779	3.5871	2.5257
-11.515	-11.045	-9.7879	-10.511	-9.0351	-10.088	-10.879	-11.636	-11.478	-9.0669	-9.9618	-9.8653	-12.053	-9.0489	-10.773	-12.066	-11.189	-11.03	-9.2806	-11.078	-10.584	-11.046	-9.9362	-13.405	-9.6128	-11.399	-10.069	-10.906	-10.066	-12.58	-13.415	-11.024	-12.599	-9.8222	-10.823	-9.5015	-12.423	-12.133	-12.319	-11.963	-11.792	-10.863	-9.7919	-9.9616	-9.4621	-11.721	-11.882	-10.213	-11.655	-9.3866
3.5462	-2.0641	0.43469	0.68016	-0.086758	1.0188	-0.51631	0.63732	-0.65262	-2.3406	-0.22209	1.1141	0.87581	1.1842	1.7862	0.52948	-0.75873	-0.39771	1.4857	-1.5027	0.60391	1.2556	1.4857	0.45959	0.47793	0.19319	-0.0012622	0.068427	-1.8259	0.12962	0.94369	-1.5843	-1.0419	2.1574	1.6467	-0.87766	1.3367	-1.2877	1.2202	-1.0238	-1.0378	-0.8166	-1.4722	-1.1646	0.40706	-0.70224	-1.0412	-0.3468	-0.15257	1.384
-5.9684	-4.5706	-7.2184	-3.3314	-6.0418	-4.8262	-6.9789	-6.266	-6.6493	-3.7103	-3.8973	-5.0402	-5.7804	-3.9923	-5.6553	-5.5789	-3.5672	-4.8051	-6.2856	-6.4546	-4.4607	-4.3788	-4.0105	-4.9639	-5.0335	-5.2981	-6.3538	-4.5864	-3.8104	-5.295	-4.9717	-2.2907	-7.226	-1.627	-5.2774	-4.6142	-7.3867	-4.5556	-2.6206	-5.2895	-6.7982	-3.6075	-6.4547	-6.2016	-5.26	-3.9523	-4.9362	-6.2816	-5.0801	-6.6585
-6.0872	-2.1658	-1.5797	-1.3144	-2.6275	-3.9775	-1.6668	-4.8771	-4.2225	-2.4889	-3.9821	-3.0736	-1.0882	-3.3902	-3.6504	-2.7654	-1.5448	-4.4383	-4.7823	-4.7666	-2.1712	-2.3382	-3.0771	-4.2667	-3.0281	-2.4346	-2.3173	-3.1027	-4.5988	-4.0365	-1.3233	-3.8136	-3.0778	-1.9032	-2.4842	-4.5522	-3.9873	-1.7123	-0.42203	-1.1808	-3.6553	-4.3289	-3.2117	-3.4847	-3.719	-3.0281	-3.1614	-3.2347	-2.6146	-2.9373
-12.496	-13.024	-16.227	-14.986	-14.188	-14.428	-14.722	-15.112	-15.163	-13.646	-13.885	-13.699	-15.447	-14.376	-13.758	-13.856	-13.32	-14.307	-11.917	-13.675	-11.789	-16.442	-14.917	-14.103	-14.793	-13.85	-14.319	-15.418	-17.061	-13.841	-16.534	-13.559	-14.968	-16.916	-15.864	-14.734	-12.657	-13.942	-14.897	-14.988	-13.391	-14.991	-13.437	-14.446	-14.219	-13.776	-13.904	-13.639	-14.828	-14.411
0.74265	-3.2289	-0.2159	-1.6257	-1.5676	-2.162	-0.81912	-1.2069	-4.2972	0.67309	-2.1819	0.30266	-0.74129	-0.79745	-2.3597	-1.4434	1.4576	1.3278	-1.0267	-0.99506	3.3994	-2.5187	-1.8559	1.7336	0.10878	-1.9113	-0.024483	1.9306	-1.0823	-0.69604	-0.40378	-0.52253	-2.3232	-0.096106	-1.0668	-0.84217	-1.4151	-0.76612	-0.22036	-0.080511	-2.0604	-2.043	-0.35213	0.70938	-0.477	-1.1934	0.68321	0.66427	-0.92767	-1.6039
2.2532	0.9001	1.3038	-2.3474	-0.28559	0.12856	-2.0291	1.0383	0.00023291	-0.58337	-1.4196	0.99851	2.6277	2.5994	-0.55685	-0.64689	-0.28039	-0.39733	0.075821	0.14096	0.14931	0.31418	1.4032	0.85517	-0.85223	-0.28234	1.0442	0.58363	-0.82902	1.0535	1.0438	-0.49372	0.73581	-3.0762	1.7641	-1.2693	-1.6049	0.57326	-1.5105	-0.89033	0.23944	0.77276	-0.5035	-2.1994	0.59894	0.59124	-1.0813	-0.25073	1.4574	-0.47406
-20.681	-21.498	-21.891	-22.038	-23.43	-20.699	-20.957	-20.817	-19.5	-19.419	-21.621	-18.26	-21.28	-18.761	-18.915	-20.545	-18.996	-19.62	-21.245	-20.845	-18.75	-24.469	-18.879	-18.887	-19.949	-19.424	-22.168	-21.783	-21.67	-22.358	-21.16	-22.887	-22.011	-18.444	-19.208	-19.851	-23.598	-20.295	-24.156	-23.049	-22.195	-19.17	-22.334	-20.068	-19.739	-23.639	-20.024	-21.306	-21.699	-19.399
-11.075	-10.532	-9.3993	-9.7232	-10.453	-8.3765	-11.939	-12.536	-11.348	-11.802	-10.373	-13.827	-10.297	-11.205	-12.799	-13.442	-10.94	-10.605	-10.694	-10.387	-11.317	-9.9653	-9.0001	-10.98	-11.164	-11.169	-8.6413	-10.918	-8.111	-11.097	-10.499	-11.41	-8.3681	-9.7098	-11.915	-9.3627	-13.206	-12.028	-10.7	-12.818	-10.536	-8.65	-10.713	-11.297	-9.7105	-10.597	-11.842	-10.327	-10.647	-11.032
8.7296	6.6121	6.1675	5.5173	7.9337	8.4278	7.3177	7.7903	3.3513	7.6724	5.2997	6.9982	6.5496	7.7172	8.1899	5.0924	7.088	6.4321	8.0373	6.8191	6.4555	5.8065	6.0861	5.8517	7.7384	5.1027	8.0584	7.6458	4.6189	8.4353	8.0566	8.1894	7.6894	7.4472	7.7497	4.9123	6.6978	8.4103	7.0689	6.8863	6.5965	8.2234	6.0102	7.7156	8.4218	6.9361	5.5362	6.2079	5.8231	7.4007
-7.89	-10.738	-10.151	-9.9776	-9.0897	-9.7692	-10.097	-10.016	-10.193	-10.084	-8.5249	-11.067	-9.9564	-9.4836	-10.988	-11.206	-9.3044	-8.3867	-9.47	-10.057	-9.5971	-7.5215	-8.1319	-11.495	-8.8618	-9.5795	-6.831	-11.618	-11.86	-9.891	-9.1393	-10.561	-8.5892	-8.6756	-8.8916	-11.5	-8.4978	-7.5826	-8.2488	-9.1869	-9.0967	-11.301	-8.2058	-10.926	-11.853	-11.141	-8.7914	-10.973	-9.5814	-10.434
-5.4359	-5.1437	-3.3289	-5.429	-2.2594	-5.3621	-4.7799	-1.8181	-1.7543	-6.3349	-3.612	-2.8508	-4.1953	-3.0463	-1.9879	-3.6963	-1.3774	-7.0897	-4.8171	-6.8499	-2.2152	-2.4182	-3.0518	-1.0576	-4.9096	-2.052	-4.5081	-1.6929	-4.6885	-3.6405	-1.9682	-3.5541	-4.6458	-3.9517	-2.089	-2.5387	-5.2159	-3.5719	-3.2646	-4.8599	-6.576	-3.8829	-5.4731	-5.2231	-3.6973	-3.013	-2.4885	-4.7387	-0.98049	-6.1874
-7.4093	-4.8512	-7.4978	-4.3536	-5.1196	-6.6226	-7.7954	-5.5876	-4.2986	-4.561	-5.2108	-6.0887	-8.4181	-5.4737	-4.7796	-5.238	-6.7106	-7.9857	-6.8271	-7.511	-5.8991	-6.8638	-8.318	-4.8349	-6.7839	-5.6087	-6.3765	-7.535	-6.9758	-6.2001	-8.7396	-7.2281	-7.4636	-4.985	-5.729	-8.2018	-5.8854	-6.511	-6.4398	-7.7702	-6.9746	-6.3199	-4.5068	-5.0521	-4.5279	-6.4524	-6.8615	-5.0235	-7.8242	-7.3685
-4.2944	-2.2514	-3.8579	-5.1415	-1.1484	-3.9794	-3.1265	-1.8827	-1.4287	-3.804	-5.0707	-3.9652	-3.9184	-5.2546	-4.2569	-3.0806	-5.0162	-2.9261	-3.26	-2.3317	-2.7864	-3.8182	-4.2778	-5.1903	-1.397	-8.5537	-2.0915	-4.2527	-4.0619	-2.6507	-3.626	-3.995	-5.1855	-4.4758	-3.3806	-1.548	-4.7499	-3.3777	-5.096	-4.2435	-3.6146	-2.8324	-4.0827	-2.4911	-5.353	-4.0646	-3.8349	-5.0344	-1.6968	-1.5227
-9.9258	-8.646	-9.6526	-9.0341	-8.9997	-11.15	-6.8868	-9.2788	-7.6364	-6.984	-11.41	-7.8279	-8.4281	-9.7691	-6.5931	-9.5218	-8.2933	-10.089	-9.6223	-9.9053	-8.9919	-10.89	-10.22	-10.125	-9.9869	-10.19	-7.8294	-8.1723	-8.2701	-8.8725	-8.6343	-10.84	-10.775	-7.7824	-9.4453	-9.8285	-7.95	-8.3031	-8.0774	-12.126	-7.0843	-7.7324	-10.011	-7.9731	-8.6342	-7.7293	-9.6597	-9.6455	-7.5692	-8.3132
-2.7687	-4.3852	-3.3794	-4.4214	-3.2614	-4.9484	-3.9723	-2.5069	-5.2305	-5.2641	-2.6313	-2.4168	-3.6778	-4.7665	-6.7169	-5.5389	-3.9467	-4.442	-2.9854	-4.806	-2.9305	-4.9405	-4.0891	-4.1586	-2.7652	-3.012	-4.5543	-4.1494	-3.9287	-4.0601	-2.7108	-3.4285	-4.888	-3.7749	-3.8044	-3.4487	-4.8231	-3.8965	-3.3015	-4.3972	-4.0425	-4.0419	-5.8432	-5.1479	-5.4151	-1.0901	-6.0136	-2.8505	-3.1721	-4.4243
-24.055	-20.742	-22.222	-19.833	-22.365	-23.392	-22.031	-24.586	-21.994	-21.79	-21.452	-21.795	-22.376	-22.23	-23.164	-22.411	-20.092	-21.457	-22.352	-20.732	-22.416	-21.959	-19.73	-21.37	-21.303	-22.932	-22.251	-23.473	-20.476	-19.856	-22.445	-23.718	-22.39	-22.484	-23.62	-22.411	-24.48	-22.693	-22.03	-22.067	-20.374	-22.59	-19.992	-23.863	-20.119	-22.765	-22.212	-23.457	-23.206	-21.91
-10.697	-10.614	-11.068	-9.5736	-12.452	-12.346	-9.2473	-10.912	-9.7014	-11.177	-11.303	-8.3184	-10.743	-9.6032	-10.123	-7.2963	-11.155	-10.788	-9.9467	-11.259	-10.391	-12.514	-10.727	-10.855	-11.4	-10.371	-10.762	-10.288	-13.742	-10.073	-12.537	-11.511	-9.9229	-13.248	-8.1554	-9.4253	-10.126	-10.798	-10.019	-11.275	-9.0904	-8.7391	-12.477	-10.349	-10.741	-10.698	-11.463	-11.243	-9.8652	-13.116
-0.2446	0.38591	2.8317	0.90396	3.9253	1.0743	0.16482	-0.62714	1.7085	2.2168	1.3709	0.53331	1.9475	1.724	-2.2484	3.1496	0.35555	-0.46016	2.4415	1.485	2.3741	2.0167	1.3314	0.81563	-1.7698	2.2761	2.1544	1.1364	1.8613	3.7141	2.6562	2.1271	0.90129	1.6436	1.8622	2.463	0.33521	4.9323	0.51318	2.772	0.0027083	2.5434	0.9319	0.41794	1.7882	0.17073	0.3553	2.6678	2.4252	-0.39619
-5.4536	-3.8664	-6.914	-6.1955	-3.5804	-4.5893	-7.3434	-4.9203	-4.9385	-5.9023	-4.7382	-3.9051	-5.0727	-5.281	-4.755	-5.9316	-4.7411	-4.5435	-4.2466	-6.7223	-2.8405	-5.1208	-4.9194	-4.5905	-5.8455	-3.5103	-5.9002	-5.5879	-6.4255	-6.0625	-4.5001	-6.4948	-4.7471	-6.8877	-4.5592	-7.9598	-4.5854	-4.9481	-4.7643	-5.2128	-4.5962	-4.9781	-4.2746	-4.1797	-3.0617	-4.5195	-3.8159	-6.0865	-4.8496	-7.5655
0.16244	1.2997	2.6247	-1.4173	-0.35343	2.3221	2.8819	0.67038	2.3719	0.12459	-0.79539	2.6583	0.88985	0.64667	1.1989	3.4671	1.2456	1.305	0.73367	1.1812	0.23926	1.6024	0.71206	0.382	2.4485	2.316	3.0886	0.40924	1.5706	-0.47537	2.6609	2.2943	-0.69204	3.8159	-0.88964	-0.18814	2.1561	2.3298	-1.9249	0.31942	0.15023	1.6014	-2.1347	-0.32568	-0.073613	1.5398	0.82054	1.282	1.2661	1.2012
-9.096	-7.9964	-9.5286	-9.9978	-7.7874	-8.8139	-9.875	-10.098	-8.3068	-9.1902	-6.3706	-8.3748	-9.2324	-9.17	-8.3076	-8.5889	-7.8853	-7.8036	-7.8901	-9.8094	-10.205	-9.9138	-7.3818	-9.2486	-10.506	-9.5659	-8.2748	-11.622	-7.2194	-9.0879	-7.6562	-7.9467	-9.7703	-6.8046	-8.665	-6.9589	-7.5051	-9.2435	-7.149	-8.7417	-10.239	-9.584	-9.1029	-5.3238	-10.012	-7.7803	-8.3399	-9.9487	-7.2428	-10.689
3.2168	1.2584	-1.2195	2.5928	1.6893	3.5439	1.3859	3.0788	3.7782	0.66805	-0.89283	2.0434	2.3435	0.45979	0.40199	2.4802	4.6318	0.46624	1.952	0.93586	0.3703	0.74261	1.9211	2.3939	2.2885	0.85191	1.2364	2.2438	3.5485	1.5103	0.81682	3.6786	0.39191	1.1015	-0.38848	0.19756	3.8595	3.0034	1.4972	2.0547	1.4701	3.7351	1.1906	-1.7503	1.2259	1.5621	1.5221	2.8828	-0.041574	1.2516
-6.992	-5.6148	-6.9498	-5.6844	-3.0461	-5.8226	-6.4835	-4.8961	-6.5624	-5.8081	-7.4898	-6.0772	-5.5815	-6.0928	-6.5656	-6.6262	-5.5097	-6.339	-5.5163	-4.3349	-6.2982	-5.0614	-3.7147	-6.8238	-4.4298	-5.8776	-3.5442	-5.1627	-3.1125	-4.6986	-5.7907	-1.9516	-4.8876	-6.8699	-4.621	-3.9302	-2.9408	-7.1967	-5.1488	-4.9832	-6.8765	-4.4479	-6.9445	-5.4766	-6.629	-6.9447	-4.6964	-4.0376	-5.0781	-6.085
-0.021324	-0.97293	-3.1772	-1.8091	0.28949	-1.3619	-1.9343	-0.74278	0.012331	-2.0259	-3.1937	-2.4844	-1.3484	-1.263	-1.9618	-0.12985	-0.96472	0.44098	-1.3314	0.94631	-2.5905	-1.4371	-2.6547	-2.6622	-0.93905	-1.9738	0.83221	-0.24842	0.082249	-2.9753	-3.4085	-1.4919	-1.435	3.1515	0.00088673	0.67931	-2.6909	-0.46749	-3.114	-0.99399	-3.1947	-3.5969	-3.1038	-0.4749	-0.18243	-0.041852	-1.3839	-0.6665	-3.8382	-1.029
-0.92323	-0.89204	-0.57471	0.49716	-0.031858	-2.5902	-0.85976	-0.64018	-2.3748	-2.9247	0.80197	-0.1812	0.01462	-0.7043	-0.98377	-0.21889	-3.3096	-0.44848	-0.1089	2.6861	-1.3522	-0.23836	-0.5251	-2.4672	-1.0882	2.2208	-2.5026	-1.7291	-0.034512	-3.0404	-0.69534	-1.2342	-0.17938	-0.35731	0.63607	-0.84055	0.20433	-1.4466	-1.4524	-1.1811	0.84345	1.224	-2.106	-0.014318	-0.074836	1.3257	1.0446	-1.5613	-0.17609	-0.37351
-4.0563	-4.1916	-5.282	-4.3963	-4.2762	-3.6442	-4.1944	-2.1602	-3.8064	-5.1077	-3.598	-5.8848	-5.1678	-5.02	-2.9536	-5.09	-6.5092	-4.4788	-3.7334	-4.1217	-3.7285	-1.4779	-2.9188	-3.5763	-5.3139	-6.0902	-5.1264	-2.5849	-4.7111	-5.4647	-4.3285	-4.8162	-3.6009	-3.002	-4.9158	-5.4189	-6.1963	-2.456	-4.9864	-2.6793	-5.8447	-4.394	-3.553	-2.3293	-5.4522	-3.5016	-4.9027	-3.844	-3.3376	-5.2387
2.1076	2.8029	0.11704	1.9004	1.895	4.5906	0.76781	1.2191	-0.7258	-0.31591	1.6193	1.0653	3.4915	1.9138	-0.022587	1.1979	2.6093	3.5681	0.44242	1.6909	0.18351	2.2348	1.35	-1.375	2.0102	1.1554	2.1484	1.6073	1.7711	1.4268	2.6463	-0.82935	2.5951	2.1839	2.1316	0.32478	2.0559	2.5181	0.39438	0.9736	0.32911	3.0745	2.661	2.8495	4.2183	3.9485	0.29944	-0.23356	2.5143	0.39547
-3.6793	-4.5224	-5.3746	-3.5411	-3.7021	-3.812	-5.8391	-6.1548	-3.3047	-3.5102	-1.1502	-3.2571	-3.7275	-3.8295	-1.2308	-4.744	-5.3119	-4.9295	-4.3563	-5.6467	-5.0628	-2.1739	-4.0966	-6.2476	-4.0814	-3.8374	-3.7613	-2.9987	-5.1721	-5.0033	-2.7108	-3.519	-5.5631	-3.8298	-3.7292	-1.8561	-5.5018	-5.0876	-2.8223	-4.2764	-4.9828	-3.3812	-5.0425	-3.9063	-1.3286	-2.2567	-4.9787	-5.0479	-5.2923	-3.9972
-1.7267	-0.48234	1.2113	-0.93327	-1.9542	-0.04674	-1.4591	-1.0278	-1.6793	-3.5644	-2.6053	-3.9663	-2.3648	-4.0124	0.80324	-2.4829	-2.6191	-0.98042	-2.2042	-1.4214	-3.7204	-1.33	-2.4212	-3.1784	-3.7432	-0.49782	-3.1353	-0.67248	-1.5295	-1.3331	-0.31214	-2.6526	1.5777	-2.6567	-1.3837	0.52302	0.53294	-0.014289	-0.2622	-1.5709	-0.29661	-2.7035	0.56795	-1.7486	0.36996	-1.8659	-1.6894	-1.2239	-1.975	-2.6817
-1.2979	-0.1696	-0.35178	-1.9384	-3.59	-1.8174	-2.2251	-4.1693	-4.4476	-2.6795	-3.0327	-3.1732	-4.0521	-4.3369	-0.17045	-4.3403	-0.6347	-2.8554	-2.5209	-1.111	-0.053621	-2.1151	-3.6511	-1.069	0.17473	-1.8049	-1.5484	-2.3516	-1.0034	-1.2098	-3.2247	-3.452	-4.0653	-3.8609	-0.4629	-0.03355	-4.1857	-0.2629	-5.6019	-0.38372	-5.907	-2.7012	-2.9643	-4.5621	-3.5117	-1.3524	-5.4932	0.36554	-2.634	1.9294
7.2296	7.2327	9.2483	6.1729	7.0062	8.8062	8.1939	7.8018	6.5817	7.9068	8.7335	8.4287	7.733	8.9003	7.5575	9.3612	8.0481	9.2277	8.1915	8.435	8.7069	8.9943	8.8007	8.4161	9.1185	8.3378	8.3975	7.0678	7.5415	8.4553	8.9089	5.6788	8.7656	9.3057	8.063	7.8564	6.7883	7.5541	5.719	9.9922	8.1757	8.8367	7.8422	7.0007	6.0929	8.0511	9.2662	7.6598	10.95	5.5685
1.0099	1.3185	0.79091	1.1386	1.0013	2.3354	2.4345	1.9641	4.3964	0.93815	0.0034266	2.6858	1.737	2.0447	0.77416	1.587	2.1361	0.45937	0.19947	2.2093	3.9978	1.9383	2.5064	2.4139	0.7377	1.9883	1.0033	2.0487	1.96	2.5266	0.37234	2.1211	2.6981	2.7615	1.7958	2.1118	2.5727	2.7564	3.4337	0.95122	1.4403	1.9745	0.17402	-0.08808	2.0937	0.43027	2.2185	1.4925	3.4786	-1.8197
-3.4926	-3.6802	-4.1584	-3.8677	-5.3522	-2.7846	-0.86586	-3.3536	-3.8995	-3.5651	-2.197	-2.8546	-4.2781	-4.1452	-2.9647	-4.0342	-3.3737	-4.1588	-3.0503	-3.9861	-4.3835	-2.9691	-5.3738	-3.6639	-3.5725	-4.8568	-5.5289	-2.9599	-5.0886	-4.7164	-4.7769	-3.3706	-5.8913	-3.04	-3.0018	-6.882	-1.5447	-2.5451	-3.3023	-3.3693	-1.8894	-2.6474	-4.2486	-4.0564	-1.7975	-2.8399	-3.8236	-2.2262	-2.925	-6.2402
-10.131	-10.417	-9.5996	-10.962	-9.8265	-8.4056	-11.63	-9.6576	-8.9599	-9.2297	-8.3982	-8.358	-9.8917	-9.613	-7.9625	-8.4806	-10.537	-7.9046	-9.469	-11.926	-9.6207	-7.5266	-9.8589	-10.726	-10.265	-9.6687	-9.618	-11.283	-11.186	-11.23	-8.729	-7.627	-9.9487	-8.6484	-10.345	-7.9769	-10.252	-13.04	-8.7388	-11.917	-8.2795	-9.1566	-10.208	-10.853	-12.102	-9.561	-10.761	-10.177	-9.2531	-8.6024
-13.43	-13.546	-11.807	-13.033	-10.007	-13.31	-12.975	-13.751	-12.727	-13.498	-12.736	-13.601	-9.9691	-13.4	-14.629	-10.967	-14.352	-13.707	-13.397	-11.463	-14.443	-13.478	-12.244	-11.781	-12.967	-14.911	-13.922	-10.231	-11.73	-12.477	-13.629	-15.334	-12.733	-10.92	-11.73	-14.354	-13.589	-9.0026	-12.457	-13.975	-12.684	-13.64	-13.28	-12.718	-14.686	-12.982	-12.351	-10.502	-12.194	-14.35
-12.361	-6.8731	-10.45	-8.7479	-6.8772	-9.0185	-7.8265	-9.9186	-8.2628	-8.7957	-8.4875	-9.1428	-10.212	-7.9748	-8.9391	-9.589	-10.845	-7.3894	-10.752	-10.436	-9.1728	-9.4089	-7.8934	-8.8525	-12.774	-8.277	-8.1872	-9.188	-8.348	-6.7223	-9.3196	-11.95	-6.7614	-11.679	-9.1473	-8.8934	-10.45	-7.4703	-8.7283	-9.0021	-8.3393	-9.3337	-10.26	-8.0075	-7.0924	-10.553	-10.719	-7.0954	-9.9883	-8.9081
1.1219	-0.43285	-1.024	-0.9939	1.1863	-0.36717	-0.39079	-1.6205	-0.19778	-0.75969	1.2899	-0.96347	-1.7865	-3.104	0.73751	2.0564	1.3688	0.004504	1.3829	-2.539	0.0041328	0.29361	-1.2469	1.1833	0.90904	0.036485	0.24773	-0.37157	0.6667	1.6507	1.094	-0.083069	-1.0656	3.0236	-0.36019	0.94986	0.30514	0.82147	-0.90025	1.2751	-0.70899	-2.2863	1.1364	1.0963	-0.80165	-1.3101	0.82641	-1.5462	2.9242	0.71554
-11.689	-12.077	-12.414	-10.016	-10.567	-13.297	-12.157	-12.037	-11.183	-11.732	-8.8854	-7.619	-10.108	-10.267	-12.044	-13.891	-9.3747	-11.746	-12.242	-10.712	-10.208	-10.61	-9.1826	-11.318	-9.5389	-11.586	-7.9804	-9.8431	-11.8	-10.324	-13.255	-10.33	-11.36	-10.996	-9.9172	-9.4567	-9.3976	-10.362	-10.403	-11.748	-11.677	-11.694	-12.275	-10.171	-10.585	-12.046	-11.44	-11.634	-10.248	-10.066
-6.52	-3.8289	-3.8454	-5.3333	-5.6593	-7.5422	-4.7116	-7.0018	-6.026	-4.2201	-5.4298	-5.7732	-7.0292	-4.8076	-6.5187	-4.3261	-6.564	-5.2708	-6.0254	-4.2435	-6.5761	-7.976	-5.2533	-4.8944	-4.9157	-5.5609	-7.0602	-4.6224	-8.7301	-4.0972	-5.8822	-4.4249	-4.5967	-5.0504	-3.0039	-4.2952	-4.3309	-5.244	-5.0201	-4.1067	-4.2972	-3.3481	-5.9716	-6.2448	-7.219	-4.3796	-7.6299	-3.8915	-3.6525	-6.4256
1.8964	1.3278	0.97102	2.4165	1.5792	1.0862	2.5044	1.9665	3.3582	2.4845	2.5339	1.6932	1.942	0.73449	1.5524	0.74786	1.1826	0.78254	1.8929	2.4026	0.68036	2.0951	0.28346	3.5776	4.5095	1.5938	0.70927	0.080294	2.425	3.3764	1.6261	1.5906	2.6568	1.4777	1.0152	1.4492	2.7382	3.8846	2.5266	0.60047	3.6844	-0.4632	0.84719	2.8883	2.9465	3.0867	0.49712	2.4281	-1.2604	2.6504
-1.1209	-3.4048	-4.7375	-4.5312	-3.3563	-4.3274	-4.2203	-4.2546	-5.872	-2.0713	-6.6163	-3.2491	-1.8521	-3.4916	-2.8135	-4.0509	-2.613	-2.765	-3.516	-3.5302	-4.7365	-4.8068	-4.2636	-2.1075	-5.7067	-3.6615	-6.0538	-4.1621	-4.372	-2.2228	-4.1432	-4.5358	-4.2077	-4.7252	-5.0652	-3.3624	-3.3541	-4.3278	-4.2026	-6.2321	-4.2344	-2.8277	-6.6549	-3.3207	-4.985	-3.1588	-5.5362	-4.199	-3.6012	-5.122
0.90241	1.817	0.039834	1.9202	1.0267	0.31282	3.3045	1.984	2.0687	1.0059	0.43423	0.53547	-0.458	0.9127	-1.5767	2.1711	-0.72538	0.46993	1.6861	0.24064	0.080553	0.24747	0.041235	-1.4474	-1.4366	1.1972	0.012499	0.045934	-0.93277	-0.24938	-1.6397	1.1846	1.4826	1.2801	-0.73132	2.1026	-0.71498	1.3515	0.91066	-1.0041	0.55622	0.45917	-1.1099	-0.92591	1.3699	-0.89985	-2.2844	1.1822	0.13178	1.0699
-3.4116	-3.4058	-2.8667	-0.62363	-1.0708	-1.7592	-5.3616	-1.6566	-2.7493	-3.3148	-4.3826	-0.73729	-1.1465	-3.7883	-5.5124	-3.7078	-1.4214	-2.4351	-1.8878	-2.8848	-1.9944	-2.0106	-2.1106	-1.2276	-3.6439	-1.8108	-1.9397	-1.6125	-2.0948	-1.22	-3.3172	-2.009	-2.6866	-0.62267	-1.864	-3.2314	-1.9919	-3.4146	-1.8485	-2.5053	-3.1084	-3.3554	-3.2257	-3.2113	-5.2837	-4.7005	-2.3989	-3.9737	-1.1979	-1.8973
-2.967	-5.1876	-5.2794	-7.7108	-4.9033	-3.8978	-4.603	-4.6601	-6.1015	-3.1325	-4.3217	-5.512	-5.6638	-6.3688	-5.9219	-4.9563	-4.169	-3.8407	-6.0081	-2.3394	-4.1532	-4.8834	-4.2493	-5.3122	-3.9657	-6.6354	-4.9608	-5.6953	-6.0334	-4.4385	-3.8481	-2.2378	-5.0157	-5.1548	-4.5065	-5.5918	-3.8278	-5.0202	-5.105	-5.0048	-5.1256	-5.9209	-5.643	-6.2017	-5.8946	-4.7125	-5.1386	-6.1564	-3.1677	-5.7975
-1.5022	-1.5556	-1.28	-1.0939	-2.1836	-4.5341	-3.2743	-0.85552	-0.39888	-3.291	-1.9421	-2.493	-2.1019	-4.2151	-2.79	-2.9085	-3.1887	-3.1698	-2.534	-2.4035	-3.053	-3.282	-3.4461	-4.275	-4.0701	-4.0092	-1.8234	-2.8508	-3.15	-1.7195	-0.73794	-3.7152	-3.5498	-2.7024	-3.7669	-0.90591	-5.7262	-2.0721	-3.6034	-0.335	0.65925	-3.2929	-5.6246	-2.1818	-1.6432	-1.7444	0.18055	-3.4618	-2.9139	-2.0793
0.090672	0.21823	1.2943	-0.63317	-1.513	-1.0243	-1.1582	1.785	-0.36497	-0.01407	0.40639	1.9115	2.1535	-1.5469	1.7094	2.258	-1.2307	0.2522	-1.1168	-0.050643	-1.582	0.22638	-1.335	1.4384	1.5879	-2.4983	1.9596	0.55835	0.13815	0.71693	0.54836	0.46941	2.451	2.7178	-1.9074	0.87135	1.6175	0.13606	0.89446	2.1747	-0.36478	0.2317	-1.2516	-2.5336	-0.25456	-1.42	-0.80132	0.026238	0.46232	2.0099
-13.681	-14.511	-15.307	-14.224	-15.939	-14.032	-13.563	-14.047	-15.163	-12.561	-13.166	-14.349	-13.621	-13.543	-13.005	-14.148	-15.913	-15.98	-14.936	-15.565	-14.483	-15.74	-13.454	-17.689	-15.38	-15.389	-16.682	-14.003	-13.987	-15.359	-16.454	-15.43	-16.113	-14.796	-15.784	-13.538	-14.498	-16.106	-15.139	-16.075	-16.306	-14.26	-15.615	-13.677	-15.733	-14.483	-14.998	-14.94	-14.309	-13.599
-2.3908	-1.8816	-1.2748	-2.008	-3.8895	-1.6568	-3.4778	-3.2279	-3.812	-3.9124	-2.1975	-0.98324	-5.8153	-1.6018	-2.8277	-3.5818	-2.9356	-4.6743	-2.052	-3.6048	-2.8734	-1.1886	-3.8344	-0.61021	-0.8452	-1.3145	-2.6296	-2.8239	-3.3037	-2.3169	-2.4593	-1.0161	-1.4225	0.24003	-2.1462	-3.8672	-2.6109	-1.9706	-2.2732	-0.23652	-0.23817	-3.9313	-2.938	-0.2309	-2.1622	-0.26494	-2.4734	-4.5135	-2.673	-1.9833
-11.468	-9.9621	-11.356	-12.974	-12.79	-10.136	-12.774	-11.906	-12.201	-11.303	-12.641	-11.932	-12.171	-12.719	-10.459	-13.782	-9.7235	-11.612	-11.508	-14.396	-11.585	-12.322	-10.856	-10.773	-11.265	-11.698	-13.094	-9.2293	-12.573	-9.4512	-13.892	-10.068	-12.037	-10.941	-11.354	-12.333	-10.885	-12.195	-10.587	-12.43	-11.151	-11.682	-10.913	-12.119	-12.204	-11.786	-10.29	-14.04	-10.9	-11.137
6.677	8.7142	8.3337	6.8351	7.7238	6.8458	10.221	6.8175	7.5201	8.2845	6.0122	6.6183	6.6205	11.361	7.8235	11.396	9.1214	11.22	7.5463	6.418	9.7793	7.6914	7.2648	9.1984	8.1354	7.7922	9.2745	10.291	9.0459	7.4329	8.668	7.4999	6.9164	8.9223	7.2544	7.8025	7.4082	6.6889	10.59	10.056	8.0901	11.137	6.1546	9.1345	8.8656	8.6721	5.725	10.415	6.1935	8.7911
1.171	-2.8327	-1.2101	-1.3429	-1.7208	-2.1251	-0.87855	-1.2748	-1.4096	0.96608	0.38572	1.0536	1.8928	-1.6416	-0.083369	-0.66851	-0.64534	-0.75706	0.53667	-0.56857	-0.55614	-1.5602	0.027616	-3.4533	-0.72798	-3.0991	0.5438	-1.5394	1.1833	-2.5845	1.2296	0.10981	-0.84305	-2.2323	0.28461	1.1434	-1.3396	-0.97482	0.41049	0.099414	0.62095	0.76698	1.3137	-1.5285	-1.4166	-1.2879	0.83732	-0.39175	0.24901	-0.16996
-1.2458	2.4021	1.5368	0.40846	-0.61459	1.1746	-1.3027	1.226	-1.1654	2.9137	1.8916	0.57521	-1.1144	-0.54802	1.665	-0.67074	2.0317	1.9958	0.33484	0.16638	0.61508	-0.33917	-1.0848	1.2434	0.30127	2.2636	1.5751	-0.4589	-0.029957	-1.8978	-1.5608	1.5019	1.9604	2.1108	0.43778	-0.27253	-0.91998	1.7958	-0.83445	-0.33167	0.52017	1.2929	0.58265	-0.16072	1.5134	1.3375	-0.30327	1.8938	-0.35163	-0.08292
-5.3883	-4.1309	-7.0077	-5.6976	-6.1138	-2.7856	-6.886	-4.4448	-6.8864	-4.6933	-7.5027	-5.1967	-4.4015	-5.1549	-4.1307	-6.5038	-5.1184	-7.23	-5.4556	-4.8625	-3.669	-4.5129	-4.3644	-5.9057	-5.1529	-6.1796	-4.2929	-1.6753	-7.0075	-6.9369	-6.6995	-6.0278	-8.6878	-5.8765	-4.941	-7.1026	-4.7117	-6.0317	-6.7104	-7.3014	-6.6263	-5.4706	-4.8433	-6.2424	-4.6526	-7.2326	-4.8275	-4.0685	-4.6623	-6.3294
-20.275	-19.689	-20.935	-20.985	-20.951	-21.408	-21.722	-21.435	-20.616	-21.573	-20.884	-22.907	-21.116	-21.18	-20.406	-20.384	-22.144	-20.084	-21.085	-21.405	-20.742	-22.452	-20.084	-20.491	-22.944	-21.904	-20.416	-18.931	-20.993	-21.73	-20.16	-20.141	-22.311	-18.483	-22.778	-22.068	-19.938	-21.922	-21.495	-19.943	-19.983	-20.285	-19.823	-21.71	-18.647	-20.728	-20.528	-20.307	-20.52	-21.73
-13.862	-13.761	-11.267	-12.182	-11.71	-12.595	-10.884	-11.495	-11.372	-10.329	-12.449	-13.076	-10.114	-13.09	-10.225	-12.75	-10.461	-12.292	-11.401	-12.57	-12.527	-9.7402	-10.3	-12.05	-10.04	-10.616	-11.124	-9.1978	-11.928	-12.177	-11.449	-11.031	-11.716	-12.437	-12.74	-9.6826	-13.897	-9.3369	-11.293	-12.588	-13.113	-11.195	-14.706	-10.536	-11.666	-10.612	-11.941	-13.708	-12.072	-12.181
-13.727	-15.775	-15.614	-13.976	-13.765	-14.422	-15.402	-16.062	-14.576	-14.185	-14.442	-16.296	-14.32	-15.146	-16.913	-14.592	-15.434	-14.099	-15.011	-12.2	-13.169	-14.103	-14.185	-14.049	-14.56	-14.843	-16.026	-18.14	-15.389	-15.901	-12.893	-15.517	-17.949	-15.063	-16.214	-13.869	-14.317	-13.055	-14.34	-17.551	-13.867	-13.012	-12.584	-10.179	-17.025	-15.631	-15.67	-13.954	-12.503	-13.875
-9.3951	-10.702	-9.2205	-12.708	-9.6533	-9.561	-7.5319	-10.735	-11.622	-9.4483	-9.2112	-8.9176	-12.471	-8.5832	-10.267	-11.888	-9.7871	-10.091	-9.5701	-9.6847	-10.936	-9.4669	-10.826	-10.6	-10.857	-9.8271	-9.2063	-11.838	-11.436	-10.063	-9.766	-10.082	-8.9372	-10.88	-10.901	-10.933	-8.63	-10.73	-9.7423	-9.6653	-9.5435	-9.6293	-8.9737	-9.4557	-12.285	-10.741	-13.136	-11.428	-10.525	-10.691
-15.272	-16.293	-10.571	-13.221	-13.105	-11.301	-14.373	-13.835	-10.946	-11.477	-12.61	-12.762	-12.114	-12.619	-12.21	-11.974	-14.308	-13.195	-12.836	-15.269	-12.83	-12.963	-13.882	-13.518	-13.688	-14.125	-11.616	-14.186	-13.235	-14.167	-14.622	-12.165	-15.089	-12.725	-12.238	-12.872	-14.668	-11.383	-12.897	-13.223	-13.504	-16.125	-12.523	-13.217	-13.075	-13.309	-10.713	-10.544	-12.53	-12.996
-14.075	-12.233	-11.808	-12.98	-12.29	-13.485	-10.899	-11.17	-13.912	-12.13	-12.775	-13.731	-11.624	-12.324	-12.366	-10.655	-11.577	-14.29	-12.647	-13.708	-11.111	-11.952	-10.885	-13.691	-12.791	-13.854	-12.299	-14.61	-13.585	-13.711	-14.333	-12.602	-10.428	-12.712	-11.324	-13.303	-12.697	-11.401	-12.389	-11.039	-9.321	-12.991	-12.556	-11.531	-11.751	-13.863	-13.173	-11.578	-13.511	-12.615
-13.049	-14.168	-12.309	-11.757	-12.14	-14.244	-13.16	-13.708	-13.443	-13.092	-15.879	-14.247	-14.515	-12.603	-14.24	-12.868	-11.011	-15.288	-14.047	-15.217	-15.605	-13.819	-12.747	-14.257	-13.716	-10.555	-15.72	-13.458	-14.415	-13.609	-15.451	-12.903	-8.8497	-11.101	-12.737	-13.81	-14.483	-14.286	-13.261	-14.063	-15.007	-12.198	-12.988	-16.077	-14.57	-15.286	-14.069	-14.7	-10.756	-13.647
7.0327	5.9254	4.835	5.6076	3.7348	4.5928	5.1184	6.0029	7.3279	6.099	6.1621	3.2762	6.8838	6.1019	4.4111	4.2097	8.2913	5.8321	5.4234	7.1285	5.231	2.129	6.0545	4.7366	5.2148	4.7338	5.6272	6.5618	5.1975	6.6511	5.3357	4.7331	8.2963	4.0757	6.6615	5.7329	5.2537	6.1465	6.9141	7.1727	6.3587	7.4153	5.2166	4.7794	5.6977	4.5549	6.4994	5.8451	4.1425	4.7829
-7.5	-11.336	-11.441	-9.447	-9.9552	-10.194	-9.0008	-9.5147	-10.285	-9.3628	-9.858	-8.1773	-10.115	-8.7098	-10.504	-9.0385	-9.5551	-10.067	-8.4148	-8.0084	-8.8394	-9.6402	-7.8378	-8.9823	-9.6475	-5.8465	-9.984	-7.7695	-10.446	-10.94	-9.174	-10.126	-9.9209	-10.214	-8.554	-9.0632	-10.643	-9.1476	-8.4086	-9.1465	-8.6323	-8.9043	-8.6975	-10.848	-10.177	-8.2013	-10.058	-9.3791	-11.763	-10.482
1.7553	0.7785	3.2826	3.1371	0.24933	2.3182	3.0787	0.52287	-0.93266	1.8264	1.51	0.30049	1.9926	0.21951	1.7125	0.81995	4.3578	1.3882	-1.3802	-0.48436	2.4035	2.6175	4.3413	1.6872	3.3685	0.20056	3.4149	1.3413	0.18088	1.858	2.2079	1.501	2.5835	4.8651	2.5207	3.0781	1.9753	1.2624	2.1087	3.2944	2.8846	3.1398	1.134	2.7845	5.429	4.4994	3.0686	3.2233	1.4437	0.62981
-2.4532	-3.1898	-3.3463	-2.4681	-2.2582	-2.8407	-0.72847	-2.0517	-3.035	-0.48594	-2.8441	-2.8902	-1.5253	-3.9816	-3.6911	-4.1564	-5.137	-3.5091	-2.5494	-4.6529	-2.1458	-1.686	-3.2726	-3.4885	-4.8069	-4.3191	-4.6243	-4.1541	-3.7059	-2.645	-0.92231	-1.9947	-2.1572	-1.0845	-2.829	-4.2447	-4.2257	-1.0726	-4.139	-3.7589	0.094075	-4.6907	-3.9747	-2.0662	-2.0332	-3.6743	-3.4491	-0.24138	-2.3341	-1.894
-10.001	-10.949	-12.597	-11.339	-14.117	-11.573	-12.333	-11.651	-12.666	-11.254	-11.491	-12.313	-13.659	-12.22	-11.778	-11.822	-11.772	-12.651	-12.585	-13.399	-10.745	-13.187	-9.2507	-10.137	-10.451	-9.813	-10.438	-13.04	-11.094	-13.22	-11.466	-10.967	-12.437	-10.866	-14.068	-12.894	-13.1	-9.4726	-12.937	-12.11	-10.534	-12.43	-11.735	-11.125	-12.475	-11.568	-12.569	-10.423	-10.818	-12.361
-11.453	-15.989	-12.183	-12.755	-14.442	-13.879	-13.579	-13.111	-13.298	-15.312	-15.946	-11.2	-12.66	-12.156	-12.715	-14.13	-12.098	-13.985	-12.433	-10.558	-12.962	-13.94	-14.462	-11.434	-11.855	-16.421	-13.064	-12.109	-12.485	-13.403	-12.172	-14.494	-13.838	-12.272	-14.098	-12.762	-12.644	-12.672	-13.73	-13.001	-12.345	-15.692	-11.601	-14.185	-11.85	-13.794	-14.713	-12.788	-12.384	-12.892
-11.404	-11.799	-14.512	-13.311	-10.242	-12.874	-11.546	-10.883	-10.552	-10.874	-12.708	-11.557	-14.42	-12.429	-10.783	-13.091	-13.286	-11.455	-12.272	-11.312	-12.686	-11.531	-8.7448	-9.7177	-10.352	-13.101	-13.051	-10.749	-11.882	-10.429	-11.546	-9.2803	-11.372	-10.869	-12.742	-11.362	-11.169	-10.552	-12.116	-12.38	-9.1363	-11.859	-11.18	-14.406	-12.361	-9.0972	-14.109	-10.689	-12.879	-11.528
-22.289	-19.423	-21.908	-20.817	-21.562	-22.795	-21.068	-18.869	-20.334	-19.844	-21.87	-22.777	-19.895	-22.127	-20.472	-19.21	-20.342	-19.425	-20.393	-21.58	-21.371	-19.936	-22.86	-21.866	-21.588	-20.088	-19.714	-21.845	-20.663	-20.211	-21.071	-19.623	-23.132	-21.36	-23.068	-21.867	-19.645	-21.641	-20.729	-20.524	-22.128	-20.869	-20.31	-21.399	-19.309	-19.571	-19.693	-20.205	-20.808	-20.117
-4.6443	-4.0516	-1.9628	-1.163	-0.18094	-1.0233	-1.2822	-2.2907	-2.2091	-4.3701	-1.9222	-1.2178	-1.0995	-3.1715	-1.2461	-3.1947	-1.795	-0.88681	-2.4258	-2.9292	0.78744	-2.4838	0.29605	-2.4518	-2.4977	-2.1454	-1.2918	-2.175	-1.6993	0.52748	-1.4063	-3.0541	-3.1181	-2.7796	-3.0791	-3.8303	-1.8682	-2.2457	-1.609	-1.5982	-0.9628	-1.656	-3.305	-1.9083	-1.2565	-3.0599	-2.7969	-1.7508	-0.34911	-0.8011
-5.7555	-4.1309	-3.0751	-3.4038	-3.0572	-5.1357	-4.4667	-0.033807	-4.4528	-3.954	-3.8961	-4.9825	-1.2986	-5.4815	-5.3237	-3.1723	-4.8959	-1.5139	-3.9516	-3.1757	-3.1144	-3.0418	-3.6205	-4.5941	-4.1783	-3.8018	-2.3895	-3.8178	-3.9383	-3.8394	-6.1003	-3.5006	-4.4489	-3.296	-3.1648	-2.0134	-3.7793	-5.5035	-5.3902	-2.0474	-3.7209	-6.3715	-4.0267	-5.7612	-3.5189	-3.6179	-3.0987	-6.1807	-3.6614	-2.7452
-3.6999	-2.748	-6.2214	-3.7349	-4.6653	-4.0844	-3.436	-4.2029	-3.2948	-4.48	-5.1583	-2.3757	-7.4863	-4.3359	-5.1362	-4.8247	-2.9623	-4.5434	-5.9581	-6.1741	-3.0695	-4.8222	-4.4956	-2.6203	-1.2881	-3.7182	-1.3584	-3.3999	-5.0495	-2.3571	-3.2612	-5.0207	-4.2085	-3.4752	-6.9427	-4.3514	-5.3909	-3.4942	-3.2085	-4.7046	-5.0984	-3.6817	-2.8749	-3.8532	-2.8096	-2.1913	-4.9998	-3.9426	-4.5744	-3.1132
-0.77664	-1.4737	-1.6757	-1.2407	-0.64622	-1.4123	-1.195	0.87601	-0.59839	-0.94219	-0.15026	-2.2874	-1.9608	0.082081	-1.698	0.075245	-0.71667	-2.2016	-2.6831	-1.7214	-0.21007	0.073163	0.91154	-3.1801	-1.3084	-1.6253	0.57221	-0.69628	0.27298	-1.8245	-1.4969	-0.83462	0.39538	-0.62149	-1.2209	1.2406	-0.93349	-2.4461	-2.1503	-0.304	-0.41416	-2.1402	2.7092	0.90973	-0.86105	-0.44521	-2.82	-0.65023	-0.99974	-0.35474
5.8688	3.6133	5.6399	5.1348	1.3448	4.4751	2.7649	5.0592	4.8992	6.7213	5.0789	4.9211	6.7661	6.0445	5.3163	5.4733	4.8317	6.0575	5.0465	7.5823	4.0754	6.3755	2.7958	4.1805	9.0264	5.1276	5.1383	4.7473	2.895	2.3147	6.513	6.3867	4.4974	3.7815	3.0464	4.391	3.8308	2.9331	4.8964	5.2262	5.9639	6.7669	5.8115	5.8087	4.2427	4.0912	4.9675	5.4796	8.492	5.2759
-2.234	-0.20384	-0.65687	-0.085927	-0.51216	1.5108	0.044447	0.36386	-0.99321	0.35706	0.46623	0.47373	-1.2993	0.30482	0.96309	-3.0196	0.13816	-1.6722	-1.2429	-1.6621	0.013075	-2.9709	0.67033	-1.9347	-2.3554	-2.2757	-1.521	-1.6817	0.12495	-3.2355	2.2438	0.16799	1.1179	-1.1083	-1.8916	-3.0646	-0.58767	-0.43086	-2.4727	-3.3488	0.62414	1.259	-1.9751	-3.1363	-1.2567	-1.4861	-1.1807	-0.28169	-2.1183	-2.2024
-11.242	-12.901	-12.157	-11.139	-10.617	-12.565	-10.536	-12.996	-10.285	-11.61	-12.635	-13.363	-10.949	-12.75	-10.829	-10.463	-13.739	-9.9102	-11.146	-9.6091	-12.225	-10.92	-13.488	-12.429	-10.579	-12.836	-11.393	-10.969	-12.019	-10.073	-12.222	-11.883	-11.529	-11.071	-11.495	-10.105	-12.112	-11.544	-10.552	-11.748	-12.629	-10.688	-10.295	-12.348	-11.753	-10.884	-10.488	-13.79	-11.082	-10.078
-1.241	-0.57322	-2.0796	-2.3157	-1.2602	-4.1151	0.18676	-2.5401	-1.1348	-1.8784	-0.29694	-2.0092	0.99518	0.24932	-1.4225	-3.2091	-3.312	-3.6329	-1.268	0.46369	-0.73062	-2.5569	-0.51333	0.63407	-0.35919	0.45721	-1.3525	-1.2657	-0.93033	-2.705	-1.6749	-0.83516	-1.3667	-3.0498	1.2087	0.86609	-1.6778	-1.7359	-2.4188	0.83493	-4.0131	1.1826	-2.0487	-1.6668	-2.0164	-3.4521	-0.6782	-2.3736	-1.295	-0.40971
-4.5758	-2.2838	-1.6427	-5.8009	-3.1112	-1.6665	-3.5568	-5.0749	-2.7904	-2.5486	-2.5769	-2.1254	-2.6215	-5.8406	-2.8658	-3.0972	-4.6977	-3.0573	-3.5299	-4.4871	-3.4649	-4.5197	-3.322	-2.037	-5.3659	-5.8923	-6.3839	-4.054	-3.0989	-7.5652	-4.6948	-5.3992	-5.082	-3.7389	-2.5884	-3.317	-4.6508	-2.136	-1.9461	-4.116	-2.1905	-2.5143	-3.1966	-2.3164	-4.6011	-2.2828	-3.5874	-4.0801	-2.9472	-4.7424
-12.414	-11.432	-13.266	-13.65	-12.653	-12.061	-12.903	-12.367	-12.097	-12.642	-13.628	-14.016	-12.463	-14.937	-12.67	-12.459	-13.084	-11.871	-12.546	-10.26	-14.068	-12.075	-12.671	-9.5846	-14.357	-12.908	-12.71	-13.897	-13.483	-14.61	-13.511	-11.064	-13.322	-14.612	-13.716	-12.414	-11.183	-12.607	-12.606	-11.388	-12.881	-11.869	-14.628	-12.503	-10.89	-13.599	-9.7599	-11.999	-15.259	-12.415
-21.8	-22.584	-21.998	-23.865	-21.555	-23.463	-20.874	-23.957	-22.907	-22.04	-23.057	-22.427	-23.223	-24.007	-23.221	-20.963	-23.626	-19.945	-21.563	-23.104	-21.954	-19.836	-20.539	-22.364	-22.906	-22.494	-19.889	-21.515	-22.157	-22.212	-19.974	-22.158	-22.52	-20.698	-20.815	-21.219	-22.436	-20.137	-22.619	-24.052	-22.473	-21.716	-21.651	-22.837	-23.237	-21.552	-24.519	-22.922	-24.64	-23.509
-0.74639	0.30474	-0.081775	-2.2326	-1.9635	-2.9604	-3.6655	-0.68776	-3.5722	-1.2473	-1.511	-1.5592	-1.0262	-1.2171	-2.0802	-0.73628	-2.2579	0.14809	0.00451	1.2248	-1.764	-0.14072	-2.0731	-1.9898	0.67211	-2.5587	-3.3024	-1.9198	-2.8575	-0.24081	-1.2204	-2.3854	-0.10837	-1.2188	-2.8113	-1.7261	-1.722	-2.3923	-0.84779	-2.079	-1.3089	0.56195	-3.8118	-1.0284	-0.82159	-1.4843	-0.83493	-1.6033	-0.26624	-2.2847
-13.101	-14.157	-15.302	-10.773	-13.148	-14.937	-15.469	-13.066	-13.245	-13.846	-13.59	-13.949	-12.821	-13.226	-14.295	-12.891	-13.59	-12.046	-11.498	-13.242	-14.479	-11.935	-12.139	-12.588	-13.83	-16.082	-12.305	-15.314	-14.166	-14.081	-13.642	-13.965	-15.18	-13.859	-12.576	-12.709	-14.241	-14.166	-13.834	-14.196	-14.694	-16.987	-14.408	-14.145	-14.134	-16.668	-14.127	-15.128	-12.861	-15.427
-9.9691	-12.811	-15.323	-12.019	-10.569	-12.051	-9.5939	-11.976	-11.594	-10.804	-12.373	-10.435	-11.183	-11.867	-11.525	-11.03	-11.855	-12.415	-10.255	-11.066	-12.91	-11.347	-9.6854	-9.7091	-11.508	-10.997	-11.563	-12.669	-12.75	-11.787	-10.284	-13.541	-11.794	-14.429	-12.91	-9.7906	-12.307	-11.005	-10.153	-10.664	-10.823	-10.107	-11.419	-10.532	-12.583	-10.961	-13.128	-11.901	-9.4105	-10.139
-0.23099	-3.3849	-1.0073	-1.3667	-3.7988	-5.0018	-1.7252	-4.8868	-2.1907	-2.7191	-3.5677	-4.4946	-1.915	-1.8735	-2.9897	-2.0394	-1.8773	-2.8462	-6.4796	-4.4122	-5.4078	-1.2302	-4.1132	-4.044	-5.5048	-1.8112	-1.9848	-3.2608	-3.0891	-4.061	-2.8757	-4.8802	-3.4255	-3.2402	-3.2161	-0.79036	-2.1085	-3.4915	-2.809	-3.9134	-1.3705	-3.5288	-3.6515	-5.9643	-3.5169	-4.6497	-2.8692	-4.5482	-1.8447	-4.8813
2.1796	3.6435	3.2121	-0.8318	1.1077	4.4642	2.5577	-0.58225	0.95697	2.7931	2.3961	2.9662	3.193	2.2902	3.5978	3.0201	3.7714	2.3122	3.0886	0.52314	4.1627	2.2341	2.1001	2.1396	2.2895	1.2077	2.2526	2.1013	3.7229	1.4247	0.82374	1.5124	2.8665	4.1892	2.5078	4.5849	2.1888	2.59	2.1199	1.8804	2.2621	2.7586	2.1781	3.6172	4.4849	4.5819	4.0399	3.6	1.3634	2.0157
12.295	10.284	7.6924	8.6421	10.926	10.098	11.526	11.109	12.665	9.7229	11.272	10.908	9.1606	10.281	10.881	8.5753	7.9355	8.9859	8.0589	12.434	9.1675	10.992	10.35	10.228	11.308	8.378	9.9249	9.3564	12.773	9.3081	9.0623	9.7235	10.479	9.2771	8.7871	8.9096	10.807	8.0917	9.7473	7.5848	10.196	9.5602	11.026	11.702	9.747	10.224	11.118	9.1015	10.093	9.7388
-24.623	-23.468	-22.923	-22.596	-22.685	-23.377	-23.176	-21.974	-22.591	-21.825	-22.062	-24.227	-22.228	-22.55	-22.672	-20.351	-19.762	-23.083	-23.048	-23.511	-23.847	-24.541	-24.731	-20.177	-22.911	-20.538	-22.095	-21.104	-24.997	-21.781	-20.043	-20.368	-22.527	-22.353	-21.923	-20.543	-22.842	-24.198	-23.044	-20.244	-21.102	-23.198	-23.554	-22.235	-22.234	-23.773	-23.889	-23.542	-20.242	-20.907
-2.3956	-2.2753	-4.2526	-1.8267	-1.6436	-2.0964	-0.92633	-2.4413	-1.4366	1.3615	-3.3468	-0.72918	-2.0717	-0.53952	1.1633	-3.9421	-0.27208	-2.2947	-1.885	-1.6018	-1.1349	-1.2556	-2.9104	-5.3536	-1.6831	-0.013643	0.77074	-0.89975	-1.1463	0.032452	-1.8825	-1.9238	-1.8522	-2.9736	-0.89335	-0.8786	-1.2971	0.19036	-4.0831	-2.588	-2.4598	-3.5153	-1.4004	-1.5412	-0.44703	-1.4655	-1.6504	-3.181	-1.5828	-0.18014
-2.1451	-0.3257	-2.1233	-1.2047	-0.33345	-0.27478	0.57201	-1.9744	-1.8788	-0.10606	-1.0027	0.043098	0.64616	-1.7441	-2.5576	-0.32219	-2.567	1.3169	-1.8405	-0.053043	-2.0493	-1.823	-1.7883	1.0131	-0.69195	-2.2509	-0.75949	-1.4953	-0.98341	-1.2795	-1.8749	0.30283	0.047556	-0.52831	-1.1476	-0.45637	-2.3746	-0.78394	-0.71821	-1.5199	-0.096129	-1.5869	-2.1384	-1.351	0.67199	-0.13707	0.34671	-2.4335	-1.4732	0.56033
4.8472	8.5444	5.3331	8.0985	4.8422	8.8367	5.9485	6.4852	10.733	5.7451	7.2139	6.0628	5.3448	7.8401	5.1493	6.8171	5.2021	9.3088	4.3593	9.0663	6.7592	6.9122	6.4728	6.3277	6.999	6.2267	7.5336	4.1254	6.7416	5.3915	6.9226	5.5765	8.0508	7.284	7.6549	7.5935	2.4537	8.9559	7.6812	6.4011	6.0857	6.1705	9.2861	7.2389	6.4104	6.1185	5.0858	6.9337	5.7004	10.796
1.9334	0.66871	1.0236	0.19965	0.53841	4.3302	0.69962	0.22383	-1.1902	2.0036	3.3326	2.0153	0.69896	0.54741	1.6509	0.34205	2.7771	1.8637	3.1218	2.0721	2.4997	2.4532	2.894	-0.1481	-0.91941	2.2782	0.39162	1.0867	2.0531	1.3257	-1.9465	0.63326	3.9758	2.5908	2.5648	4.6549	2.0315	0.20552	1.9782	-0.84483	1.2549	3.6865	2.6693	0.25478	0.48646	2.2837	1.6001	2.2117	1.9344	1.564
3.1008	2.9933	4.4623	3.7367	2.7079	3.5166	4.17	3.7312	5.1393	3.7574	4.1909	2.988	4.7573	3.6106	3.271	4.6784	4.5647	4.9331	0.60741	2.5317	3.5767	3.5503	0.79732	2.5884	3.6119	4.1992	2.259	3.5367	2.8966	0.82547	2.1071	2.8694	4.7547	0.57331	3.6473	0.75359	1.162	0.8477	1.7096	2.6175	4.4934	4.7171	4.528	4.3473	3.066	3.8582	3.9556	2.6063	2.7576	2.5778
3.1165	1.1595	-1.0829	1.6868	1.6203	1.4065	-0.67345	1.3309	3.2741	1.8231	0.90304	-0.20032	0.22396	0.90213	2.004	2.7276	2.6111	0.98543	-1.0572	0.74821	1.566	0.71287	0.72295	1.5997	0.31419	4.4168	1.194	2.2858	0.9274	2.0315	-0.060521	0.64487	2.4835	1.5414	2.2296	0.97275	1.106	-1.1514	0.38417	1.0352	0.34065	4.5275	-2.4571	1.9965	1.0096	2.2248	2.7807	2.2091	1.4586	2.1323
3.3205	5.5608	3.7955	7.0064	4.7833	4.6051	4.3953	3.6806	3.3805	4.7416	5.8913	5.2017	1.4216	3.0246	2.5284	5.3092	5.9453	1.8981	4.6493	2.9228	5.2478	3.8953	5.0539	3.7684	5.2383	3.1575	4.0693	1.9941	4.2398	5.6549	2.7948	4.7586	6.262	3.3216	3.275	3.2684	5.324	5.4264	4.1591	4.1474	1.83	4.4076	5.0583	3.6609	3.756	3.7626	4.921	5.6906	3.0219	2.1131
-11.59	-10.812	-10.825	-11.906	-12.662	-10.304	-11.631	-13.508	-10.58	-11.761	-11.097	-10.925	-11.217	-12.408	-11.653	-14.529	-8.5729	-11.298	-12.198	-12.863	-11.343	-10.491	-12.725	-11.506	-13.561	-14.379	-10.789	-12.106	-11.369	-12.387	-13.792	-14.685	-12.565	-10.16	-11.798	-11.643	-11.304	-13.048	-11.841	-12.561	-10.716	-11.86	-11.105	-11.138	-13.267	-10.366	-11.664	-11.388	-11.023	-10.682
0.96464	1.4426	0.011165	-0.52334	0.76405	0.756	-2.1651	-0.99797	0.54397	3.0377	1.5234	2.9148	-0.94979	0.06583	1.3253	1.9113	-0.88171	-0.4819	-0.51411	-0.19731	1.2972	1.3537	0.86497	-0.59641	1.1282	0.45023	-1.5096	0.26184	1.5599	-0.059859	2.0605	-0.59526	1.2032	1.0938	0.089784	0.52703	1.9397	0.76289	2.1947	1.6612	-0.52031	0.71762	-1.6941	1.412	3.7967	0.11551	0.037864	-0.82053	-0.27732	-0.033654
-11.591	-7.953	-9.0065	-7.4737	-9.2506	-9.2314	-6.9698	-11.096	-7.6518	-8.0199	-8.0917	-9.2866	-10.549	-11.151	-6.0404	-7.7911	-8.9119	-8.0717	-8.1954	-6.672	-8.6249	-8.692	-9.458	-8.5591	-9.3115	-8.8712	-8.5262	-7.7526	-9.7142	-10.228	-9.3153	-9.5759	-8.0645	-10.642	-10.017	-9.3268	-7.8139	-8.6154	-10.367	-9.2375	-9.5864	-8.7575	-9.4709	-9.0046	-9.3334	-8.9936	-10.597	-10.072	-8.408	-9.9829
-1.4757	-0.87457	0.41972	0.22502	-0.032575	-0.9116	0.32372	2.1356	-1.7924	-0.18918	-0.45039	1.3922	3.4226	0.23685	-0.87137	0.37074	0.98478	-1.1091	-0.082664	0.4137	1.435	-1.9761	2.7615	1.8324	1.9024	-1.8188	-1.5483	-1.7799	0.38279	-1.1576	1.0454	-2.3976	1.4976	0.29955	-0.30385	-1.8976	-2.2736	-0.83013	1.3198	-1.9661	-1.6199	0.96285	-0.34369	1.0081	-0.026796	1.3154	-2.0672	-0.28533	-0.81265	0.9343
-23.862	-23.178	-18.774	-19.796	-22.178	-22.73	-22.765	-21.041	-19.626	-22.203	-23.028	-20.563	-24.044	-21.329	-22.074	-23.677	-22.713	-22.77	-23.182	-22.042	-21.846	-21.423	-20.282	-25.055	-23.316	-24.682	-22.528	-21.885	-19.426	-23.492	-22.185	-21.67	-21.4	-22.888	-22.626	-22.362	-22.987	-24.954	-23.796	-22.161	-22.154	-23.033	-22.884	-23.228	-21.147	-22.241	-22.897	-20.667	-22.026	-23.138
-1.0579	1.4098	1.6186	-0.71291	-0.48471	0.37259	-1.8324	0.413	-2.0956	0.31703	-0.43723	0.23084	-0.52672	0.30472	-0.72064	-0.057837	-0.25877	-0.017962	1.7301	-1.3183	0.98261	-2.319	-0.58434	-2.3237	-0.73967	0.84136	-1.0626	-0.79496	-0.1541	-0.56218	0.1363	0.69074	-0.72031	-1.7305	-1.0204	0.75173	-1.8804	-0.29038	0.15469	0.45552	-0.42119	-2.047	0.10707	2.9301	0.045329	-1.0322	-2.8779	1.0791	1.6983	0.43412
-12.503	-15.147	-10.865	-12.528	-14.809	-11.699	-10.934	-11.357	-12.434	-11.296	-11.249	-10.409	-14.66	-12.62	-8.8482	-12.398	-12.361	-12.892	-12.038	-11.525	-11.486	-12.021	-11.105	-11.922	-10.433	-13.82	-15.675	-10.176	-13.192	-12.016	-15.659	-15.544	-12.373	-12.412	-11.656	-13.085	-13.471	-13.586	-10.994	-11.568	-14.871	-16.126	-12.673	-10.229	-12.153	-12.559	-12.741	-12.095	-14.931	-12.896
-9.3526	-9.791	-10.201	-7.3908	-10.989	-10.907	-8.7149	-9.9714	-8.8417	-7.8368	-10.092	-10.383	-10.228	-8.5238	-9.7135	-6.1305	-10.245	-9.1864	-9.4093	-9.4489	-8.2714	-8.2942	-10.421	-10.595	-6.763	-8.3502	-9.4774	-8.528	-10.437	-10.951	-9.4125	-9.6378	-7.6797	-9.5558	-7.7476	-8.6088	-8.8171	-9.9292	-8.8018	-10.038	-7.8737	-7.3368	-10.587	-6.5302	-8.3911	-8.244	-7.3074	-7.6349	-8.9383	-7.8214
-5.4995	-5.11	-5.3258	-7.3783	-5.3584	-5.5222	-4.9723	-3.9722	-5.7543	-5.8326	-4.3149	-6.6741	-5.7746	-4.8408	-4.4611	-5.2883	-8.4331	-2.8804	-3.8845	-5.1271	-4.1927	-5.3661	-3.4161	-5.6654	-4.7509	-4.9643	-4.7398	-7.2395	-5.6265	-5.0838	-4.4664	-2.4564	-5.2031	-6.2235	-4.447	-5.906	-3.0339	-5.9251	-5.1462	-4.299	-5.369	-5.7685	-3.7922	-3.0401	-7.6789	-3.7798	-4.146	-5.7462	-4.2055	-2.9569
1.0675	-0.0985	-0.35556	0.091354	0.78701	-0.45792	-1.8284	0.31042	-1.9608	-0.63586	-1.9007	-1.088	-1.6128	0.41428	-3.4718	2.1179	-0.95397	-1.1269	-1.305	-1.0083	-1.3098	2.8911	-0.60743	0.73351	-0.47808	0.68822	0.25331	-1.5153	0.18444	-1.8336	0.056774	-0.26359	1.221	0.095679	-1.8581	1.345	-0.2444	1.4953	-4.3142	1.2375	-0.09087	-1.2092	0.25885	0.26008	0.75647	-0.0099544	1.1292	0.49144	1.3566	1.4591
-5.9786	-4.8636	-5.3454	-6.1067	-4.7166	-7.0472	-6.1741	-4.1042	-5.6372	-6.1586	-5.8674	-6.1927	-4.9426	-4.825	-5.5307	-7.2558	-4.7577	-5.4305	-2.9078	-4.3496	-4.318	-7.9808	-4.3509	-3.7268	-5.7718	-5.2547	-5.4498	-4.9584	-4.3491	-6.3102	-5.3653	-3.9509	-5.6733	-5.2475	-5.8066	-5.8712	-6.6829	-7.132	-6.8379	-6.6066	-6.8846	-8.0906	-4.9905	-5.3069	-5.0578	-6.1095	-5.9309	-6.2865	-4.3655	-4.6371
-13.347	-12.185	-12.598	-13.703	-13.934	-13.865	-11.772	-9.3539	-10.048	-11.574	-13.873	-15.311	-12.855	-13.247	-11.232	-12.891	-15.082	-11.226	-13.218	-12.718	-12.199	-11.642	-13.24	-12.633	-13.042	-11.985	-11.214	-13.326	-12.516	-13.489	-11.523	-10.884	-11	-13.451	-12.658	-14.251	-12.544	-10.971	-12.979	-12.512	-13.02	-11.012	-12.459	-11.257	-12.482	-14.539	-14.009	-13.475	-11.937	-14.911
-9.707	-10.706	-12.633	-9.7422	-11.579	-12.021	-12.656	-10.997	-13.33	-12.303	-8.6126	-10.273	-9.1806	-10.468	-12.504	-9.9422	-13.798	-11.978	-11.455	-10.703	-12.497	-10.947	-11.894	-11.791	-12.202	-10.585	-11.657	-13.715	-12.993	-12.536	-10.932	-10.827	-10.06	-12.234	-11.044	-10.19	-13.217	-12.34	-12.806	-14.458	-11.987	-11.828	-12.328	-8.8619	-10.286	-10.531	-12.892	-11.938	-9.4529	-12.521
-22.943	-22.061	-23.057	-21.169	-22.585	-23.613	-21.534	-20.699	-23.14	-21.394	-22.485	-21.525	-24.486	-23.975	-22.249	-22.738	-21.327	-20.13	-23.336	-23.078	-21.069	-22.41	-22.703	-21.812	-20.922	-22.77	-21.978	-22.136	-25.407	-24.611	-22.33	-23.282	-23.496	-19.951	-24.027	-23.056	-20.611	-22.083	-21.785	-20.018	-22.359	-20.808	-22.054	-22.984	-21.391	-20.876	-23.329	-23.116	-20.491	-21.431
-2.746	-3.3261	-4.5895	-5.9124	-5.2495	-5.8642	-4.3106	-3.895	-3.5472	-3.5561	-5.177	-2.3497	-4.2209	-8.1522	-3.6528	-4.3012	-3.1769	-4.2896	-5.1277	-2.7376	-3.6155	-4.335	-3.5972	-2.9962	-5.6018	-4.6255	-2.7222	-4.0595	-4.125	-1.8614	-5.6781	-6.9777	-3.845	-4.9549	-3.4218	-3.5118	-4.2897	-5.5338	-3.9025	-4.1838	-1.9549	-3.5082	-5.5889	-2.4563	-5.7929	-2.7312	-3.8318	-5.3659	-4.9779	-4.3973
-1.913	-2.2038	-2.9822	-2.6677	-1.4032	-3.0154	-1.0696	-3.2085	-1.6232	-3.715	-1.7341	-1.4787	-1.2935	-1.9129	-4.7291	-1.3593	-2.3071	-2.4425	-2.4431	-1.3466	-0.58771	-0.67369	-4.2704	-2.9603	-3.3149	-3.9517	-2.8658	-3.2272	-5.3468	-1.4125	-3.1098	-1.9118	-2.5139	-1.3424	-2.1996	-1.8718	-2.4864	-2.874	-2.2125	-1.3823	-4.76	-2.1315	-3.8236	-2.9986	-3.2407	-2.4969	-2.2396	-3.5552	-0.40337	-3.429
-13.217	-10.161	-14.523	-12.655	-13.142	-12.916	-11.436	-14.164	-14.341	-12.615	-13.955	-13.802	-12.537	-12.674	-13.684	-12.529	-13.4	-12.488	-13.1	-11.48	-12.124	-11.907	-14.777	-15.747	-14.677	-13.955	-11.061	-14.18	-13.236	-13.496	-14.282	-12.337	-11.919	-14.258	-11.714	-12.879	-13.62	-14.649	-11.015	-14.549	-13.987	-13.023	-14.577	-12.92	-13.794	-13.926	-13.705	-12.751	-13.146	-13.974
-12.87	-12.638	-12.705	-13.15	-14.261	-13.272	-14.191	-14.125	-14.011	-13.161	-14.011	-12.518	-13.856	-14.957	-12.852	-12.281	-11.417	-11.998	-15.165	-13.981	-13.047	-12.886	-14.769	-13.762	-11.692	-12.497	-11.571	-12.742	-11.405	-12.189	-11.726	-12.977	-14.798	-14.036	-14.211	-13.465	-13.85	-14.217	-12.412	-12.004	-12.76	-11.068	-12.979	-14.201	-12.251	-13.131	-15.983	-12.72	-11.321	-12.869
-9.3314	-8.1068	-7.7883	-7.2736	-9.3303	-9.7109	-9.8871	-8.7423	-10.368	-10.675	-9.2429	-9.105	-9.178	-6.6685	-7.9613	-5.2727	-7.2141	-8.1679	-7.3668	-10.482	-7.4812	-8.3565	-7.4923	-12.237	-10.537	-8.481	-8.0741	-8.569	-9.4462	-8.3057	-8.4022	-9.0771	-8.325	-6.4505	-6.9237	-11.069	-9.5764	-8.346	-11.536	-7.1514	-6.8612	-10.376	-9.084	-9.8993	-11.108	-7.2809	-7.1638	-8.4075	-9.3201	-9.9919
-14.507	-13.122	-12.517	-15.345	-14.409	-14.413	-15.861	-14.33	-14.759	-14.139	-13.509	-15.766	-13.343	-16.323	-15.334	-13.981	-12.812	-14.659	-13.467	-14.626	-13.622	-13.012	-14.964	-13.688	-16.88	-13.352	-15.172	-14.389	-14.595	-14.729	-12.224	-12.994	-15.366	-15.853	-16.848	-15.536	-15.471	-13.339	-16.229	-12.835	-15.626	-15.975	-14.783	-15.265	-15.487	-14.328	-14.006	-14.762	-13.57	-14.423
-4.8971	-2.7315	-3.0442	-0.5102	-2.6374	-1.3109	-2.2478	-1.5423	-4.0295	-2.8492	-2.4989	-2.8565	-2.1778	-3.242	-4.1701	-0.72776	-1.2471	-4.3186	-3.7133	-4.5463	-4.2609	0.66573	-2.8464	-5.2298	-1.8892	-3.4608	-5.4233	-1.9633	-2.3457	-4.5814	-0.73148	-2.0283	-3.8666	-4.3399	-0.92755	-2.0099	-1.7031	-2.2431	-1.9964	-4.6587	-3.3776	-2.3071	-4.9007	0.167	-4.7522	-2.677	-2.5639	-1.6066	-1.079	-1.8916
0.95175	0.25498	0.13458	-0.43479	0.24552	-1.7122	0.89348	0.24031	-1.9052	-0.14164	-1.2366	-1.9728	3.5044	-1.0065	1.069	3.7851	0.23024	0.66283	1.1298	0.058454	1.0312	0.19893	0.27558	-1.1922	0.86666	0.065162	0.04128	0.40593	1.6224	0.79245	1.0693	-1.2467	1.6274	0.23426	1.4888	-0.39446	-0.026838	0.45297	-0.97044	-0.45973	-0.97962	-3.0015	-1.2943	0.88	-0.51334	0.53559	-2.0492	-0.45361	1.3089	1.8115
-12.99	-11.687	-14.845	-14.132	-13.706	-11.715	-12.056	-13.095	-13.526	-13.94	-13.733	-13.456	-13.977	-12.191	-14.293	-15.512	-14.064	-13.374	-12.998	-11.591	-14.004	-12.031	-14.339	-11.965	-16.065	-13.948	-12.873	-13.995	-12.071	-15.404	-13.378	-13.99	-12.104	-14.297	-14.398	-15.351	-13.543	-13.589	-11.673	-13.365	-13.793	-12.216	-12.961	-14.029	-13.085	-13.319	-14.987	-12.567	-12.525	-10.421
-2.9515	-0.34201	0.20126	0.77557	-0.48924	-2.353	-0.18562	-0.88229	2.7482	-1.9021	-2.6883	-0.37029	0.63573	1.4197	-1.1941	0.538	0.46481	0.24726	2.1943	0.15658	0.29426	1.1045	0.65266	-0.020609	-0.027599	-1.3811	2.931	1.6209	1.3021	-1.4499	-1.7059	1.5479	0.4685	0.69095	-1.6146	-1.7662	1.5066	-1.1303	-1.4537	-1.837	-0.37239	-0.36278	-0.0011003	0.20783	-1.0027	-1.1619	1.1057	-0.27312	0.5409	-0.30265
-2.8097	-0.14051	-2.567	0.085417	-1.6582	-5.1281	-2.0767	-1.2394	-1.1252	-1.2348	-2.4449	-2.1864	-2.6452	-1.6828	-5.2584	-2.7971	-1.6206	-1.4362	-2.7834	-2.5141	-4.2054	-3.3989	-2.4792	-3.4197	-4.4454	-2.6349	-2.4995	-3.7558	-1.4754	-1.7386	-3.7665	-2.3258	-3.7918	-0.85873	-1.3841	-2.9743	-2.8778	-3.3674	-1.6638	-1.118	-3.4846	-3.2302	-3.8975	-4.0188	-1.3506	-1.934	-2.3517	-2.7503	-1.9118	-3.8352
-6.8827	-4.4097	-6.4195	-7.2173	-7.311	-4.6064	-7.0984	-4.6893	-5.0519	-5.7804	-4.437	-4.5386	-7.1354	-4.8778	-5.4128	-5.033	-4.5694	-6.3156	-5.3004	-4.5722	-1.9814	-4.9339	-4.4687	-5.0248	-4.138	-5.8332	-7.6721	-5.5043	-5.6203	-4.8548	-6.0679	-3.9818	-4.1672	-5.0154	-4.1568	-4.7564	-7.14	-3.4024	-4.6636	-3.7519	-3.2504	-3.9546	-5.7083	-7.624	-4.5383	-4.351	-3.4759	-4.8485	-5.7159	-3.0296
-3.6472	-6.2727	-3.429	-5.5531	-7.5634	-6.9689	-4.6263	-4.1341	-5.4033	-3.712	-7.3408	-3.563	-5.3012	-6.1796	-6.0262	-3.9479	-6.0827	-5.2516	-5.6055	-4.9913	-4.1982	-4.4973	-4.741	-5.7029	-4.3065	-7.1385	-6.1073	-4.471	-4.0916	-6.4157	-3.7987	-7.5257	-4.6241	-7.0488	-6.6059	-7.8961	-7.0544	-7.2499	-4.8447	-5.6315	-4.5576	-5.1637	-7.8221	-4.6112	-5.4809	-2.6802	-6.1884	-6.6374	-3.7026	-6.8534
-4.6796	-2.5089	-1.8552	-3.5142	-2.3857	-3.2393	-5.6838	-3.5962	-0.71718	-6.4221	-3.9578	-2.8528	-5.5505	-6.2844	-4.304	-6.1587	-3.4324	-5.6598	-2.3648	-6.9433	-4.4583	-2.0351	-2.8538	-6.751	-3.8346	-3.0924	-4.7591	-2.4058	-2.6806	-4.8532	-5.7109	-6.1317	-5.0917	-2.9385	-2.9317	-3.5545	-4.8641	-5.0837	-3.837	-4.1679	-4.2043	-5.5578	-5.351	-3.9403	-4.2222	-3.3736	-3.8128	-3.9805	-5.6488	-5.655
-1.1515	-0.18359	3.339	-0.43687	-0.18672	5.1124	-0.29667	-0.47934	1.4816	0.26499	1.2841	2.2743	-0.69959	-0.64296	0.73934	0.50472	0.11563	0.7473	-1.0469	2.1468	-0.044259	-0.20897	0.42665	2.3866	-1.57	2.1768	-1.5524	0.62602	0.79551	-0.60578	-0.93968	-0.8627	1.68	-1.065	3.7188	1.9884	-0.075148	0.14272	0.63211	-1.7129	-1.9061	2.2686	-1.0608	-0.25385	0.85358	2.0732	-0.18859	1.964	0.86645	-0.63676
-2.516	-3.3945	-2.2789	-0.90377	-1.0875	-0.8468	-0.438	-3.8922	-1.5333	-1.9897	-3.9914	-2.5714	-1.9838	-2.1117	-0.3605	-0.03387	-2.8718	-1.7803	0.44209	-0.03229	-2.3601	-3.9414	-1.1731	-1.4757	0.32203	-1.9387	-1.5061	-2.1566	1.2168	-0.98805	-2.5338	-1.5249	-2.8676	-2.6834	-3.5207	-2.7397	0.15854	-3.5312	-2.7061	-0.84211	0.047473	-3.2671	0.67559	-1.2517	-0.024596	-3.1638	-1.0138	-1.4939	-5.2034	-3.3455
-12.937	-16.191	-15.749	-13.826	-16.448	-13.925	-14.595	-15.678	-15.355	-15.103	-14.83	-15.312	-12.696	-14.462	-14.899	-15.673	-16.898	-13.359	-14.038	-17.468	-13.496	-14.71	-15.758	-12.717	-13.258	-14.14	-14.22	-15.408	-15.381	-16.69	-14.446	-15.599	-14.769	-16.955	-14.261	-13.366	-17.084	-14.759	-12.829	-17.133	-15.673	-13.755	-14.902	-15.146	-15.067	-15.04	-14.707	-12.743	-15.295	-15.859
-9.4187	-9.32	-9.8716	-10.661	-9.0935	-12.381	-11.671	-11.477	-10.011	-11.82	-11.965	-10.754	-12.348	-11.984	-10.845	-11.805	-11.733	-10.161	-11.078	-12.432	-10.158	-10.857	-8.8989	-8.2246	-10.055	-9.5095	-12.205	-11.482	-10.53	-11.707	-10.83	-10.013	-11.761	-12.241	-10.084	-13.017	-12.863	-12.045	-9.8869	-12.246	-12.923	-10.662	-10.573	-10.096	-13.463	-9.7524	-10.364	-11.672	-10.718	-10.653
5.7257	5.7425	5.6918	2.2037	6.198	5.6654	5.5243	3.5884	3.4817	6.2254	7.1457	5.3281	3.7051	4.3066	4.8878	6.7279	5.8248	6.5917	3.3102	5.3396	6.6544	3.7894	5.1722	4.8708	5.5839	5.8786	6.1048	3.2492	5.6989	5.529	4.3596	7.0761	7.3771	3.5989	6.6425	3.6685	6.444	6.0815	4.9369	3.5941	4.3334	4.6393	4.0715	4.2615	4.3051	6.954	7.5615	3.8784	6.6293	4.4839
11.201	10.987	10.947	9.3003	7.6347	11.17	11.258	10.894	10.731	9.6235	9.4539	10.719	8.2646	11.168	10.291	11.821	9.6346	8.6896	7.914	10.565	7.8622	10.268	7.1362	11.305	8.2437	8.467	8.1028	9.818	10.327	10.758	9.7088	7.9147	10.706	8.5543	8.2483	10.475	11.77	6.9872	8.8286	8.7439	8.6387	11.415	7.785	10.707	11.173	9.1333	10.088	11.705	10.306	9.0336
0.15311	0.23835	0.51395	0.35685	1.7807	-0.82235	1.2762	1.0563	0.6039	-1.8219	-0.38782	-2.0545	0.46678	-0.19042	-1.4123	0.41842	-0.47817	1.2448	-0.11934	1.0881	-0.4674	0.39884	3.6379	1.6179	-1.5442	1.4558	-0.058182	-0.29099	0.82835	-1.1164	-0.96623	-0.89255	0.76382	0.57837	0.19908	0.36372	-3.0867	-2.1136	-1.4091	1.3546	-0.59893	0.93522	-0.93103	-0.38366	0.89324	-0.35102	-1.6161	0.21551	-1.0284	1.2721
-12.556	-12.002	-11.348	-13.909	-10.307	-11.934	-13.047	-11.677	-11.221	-12.427	-9.8539	-12.258	-12.493	-9.7539	-12.693	-11.876	-10.52	-11.634	-11.662	-9.345	-12.468	-9.138	-11.459	-12.373	-12.961	-9.4414	-12.467	-11.723	-11.447	-11.774	-11.828	-13.903	-11.658	-10.788	-10.784	-12.523	-11.113	-13.98	-10.095	-12.284	-11.376	-10.412	-10.229	-10.292	-11.302	-11.51	-10.93	-10.19	-14.302	-10.236
-3.0639	-1.8673	-1.3289	-0.41636	-1.263	-2.1014	-1.5526	-1.003	-2.2261	-0.8691	-1.6235	-2.5014	-0.33197	-0.64651	-0.12966	-3.8597	-1.9071	-1.905	-2.8959	-3.3405	-0.86675	-1.8788	-0.006238	-0.31791	0.016878	-1.2996	-2.1904	-0.4397	-0.40526	-2.2702	-2.07	-3.0717	-3.9742	-1.9712	-3.557	-0.52453	-3.5713	-4.2875	-0.33482	-1.6321	-2.9797	-2.0696	-1.9279	-1.6234	-0.11725	-2.5147	-1.0767	-0.11207	-2.5507	-0.67484
9.9078	5.9135	9.5115	7.4395	10.044	8.1577	5.6086	7.124	9.587	6.0137	9.2313	7.2031	8.2103	7.3231	9.7369	8.1258	9.1779	8.804	8.9187	6.9169	6.2272	6.708	8.5774	9.0896	7.1882	9.0738	8.3781	8.9314	9.1756	8.2558	8.6159	9.7305	6.2899	9.895	7.6714	6.4554	7.9317	8.0847	8.9339	7.9348	9.4644	8.4352	6.8258	8.138	7.936	9.587	9.1813	8.6928	8.3669	7.8425
-3.9386	-3.5948	-3.3625	-3.9768	-3.2947	-3.599	-3.5028	-1.3808	-4.5724	-3.6486	-4.806	-4.2048	-4.3048	-2.8443	-2.046	-4.4381	-2.7851	-5.5251	-2.3332	-4.5698	-3.3034	-2.6121	-4.6227	-2.6407	-1.2614	-3.4854	-2.8099	-5.0033	-2.1881	-1.6076	-2.8617	-1.8119	-4.8126	-1.9595	-2.8192	-2.4354	-1.895	-3.3365	-4.33	-2.6136	-2.6401	-0.98304	-3.8078	-1.7656	-3.7586	-1.5373	-2.8559	-0.88433	-1.9992	-4.9397
-13.918	-14.164	-11.773	-13.569	-12.467	-15.148	-12.212	-12.447	-13.287	-13.173	-14.412	-13.89	-12.802	-14.315	-12.193	-12.128	-12.752	-15.14	-13.635	-13.203	-13.296	-13.629	-8.9568	-11.875	-11.82	-12.671	-14.134	-14.86	-13.617	-11.548	-13.809	-13.479	-13.061	-12.698	-12.146	-12.502	-13.58	-14.971	-11.068	-12.892	-13.99	-12.295	-11.959	-13.161	-12.101	-13.366	-13.651	-10.408	-12.117	-13.061
-13.442	-15.175	-14.723	-15.754	-14.074	-13.98	-15.242	-14.149	-12.352	-15.439	-15.911	-13.529	-10.147	-13.005	-12.126	-16.425	-12.112	-15.291	-14.856	-14.098	-15.576	-14.195	-14.941	-12.447	-15.453	-11.904	-13.616	-14.031	-13.02	-14.052	-12.918	-16.149	-15.761	-12.426	-15.687	-13.623	-14.653	-14.472	-16.254	-14.037	-14.201	-15.814	-15.435	-12.654	-15.112	-13.551	-12.847	-13.208	-14.222	-13.08
-3.1595	-2.6336	-4.2051	-5.1824	-3.2901	-4.0321	-2.5905	-3.5693	-2.6529	-5.6059	-6.1827	-2.4049	-4.9676	-1.2759	-4.8381	-4.1207	-3.2102	-3.8897	-1.5468	-3.4079	-4.8734	-2.3091	-2.3525	-2.2148	-4.4473	-3.6174	-4.0535	-4.1577	-3.1193	-2.5636	-1.5202	-4.899	-3.0998	-3.1955	-5.6466	-3.8123	-0.93153	-2.1911	-4.0613	-2.3702	-2.0375	-3.5612	-1.7926	-1.9076	-3.9857	-3.0872	-3.5952	-4.2859	-3.7931	-3.6689
2.0279	2.0053	2.049	-0.7659	1.8501	1.3383	2.0584	1.3157	0.23048	1.8222	-1.7763	-0.3294	0.42109	1.2115	0.26591	2.1451	1.691	1.6808	1.9747	2.0615	1.0946	-0.17682	-0.82922	0.16691	2.0629	1.904	3.0505	1.2619	1.9951	0.87693	1.0373	0.81353	1.6893	2.9555	1.8141	-1.9551	5.1997	1.4793	1.3471	0.263	1.8414	0.81615	4.2569	1.2751	1.6217	1.229	0.91898	0.99157	1.6242	1.6048
-7.9431	-3.941	-4.5537	-3.6324	-2.2508	-6.7198	-2.999	-3.9942	-2.7286	-2.1888	-4.8808	-5.3249	-5.0755	-4.22	-3.4764	-5.0458	-6.4912	-3.7331	-3.2952	-4.8976	-3.4038	-4.1739	-5.5528	-5.7384	-3.8275	-4.4219	-3.182	-4.5907	-7.0024	-4.018	-5.8506	-2.9573	-4.469	-3.775	-1.4052	-5.5175	-4.3695	-2.8632	-6.5446	-4.1869	-4.7734	-4.8796	-3.5	-4.1562	-6.7352	-5.8479	-4.8864	-5.5873	-3.7479	-2.9855
4.3413	2.688	5.0894	3.7424	1.6924	5.8498	4.1323	3.6118	5.0683	4.8133	4.4107	3.7152	4.9904	3.9679	5.2816	2.7406	3.3838	6.7831	5.1281	3.9567	2.8339	3.7876	4.9179	3.0758	4.4144	4.6876	5.3445	3.8161	6.8413	3.4336	4.3575	5.8438	7.7017	4.3368	5.1762	3.124	4.76	3.4521	1.2152	4.1735	6.3944	3.892	5.343	2.3269	5.9486	4.7004	3.5636	1.4979	4.3631	2.797
-13.312	-12.117	-13.904	-12.036	-11.901	-12.489	-13.459	-14.502	-13.962	-13.451	-11.624	-12.012	-12.988	-13.806	-10.643	-10.672	-12.271	-13.017	-12.455	-12.697	-11.022	-14.475	-12.645	-13.372	-13.758	-13.875	-14.813	-14.58	-12.714	-12.222	-13.458	-14.326	-12.436	-11.835	-12.614	-14.173	-12.547	-12.514	-13.118	-12.016	-13.372	-11.248	-12.799	-12.597	-12.124	-13.508	-12.548	-14.919	-12.181	-12.764
-3.0553	-0.76234	-2.3619	-2.3852	-2.6182	-3.725	-3.5314	-0.14679	-2.8675	-1.1696	-1.7576	-2.3832	-2.3594	-2.7931	-3.6974	-3.5154	-2.0619	-2.1712	-3.0561	-1.9842	-2.3269	-1.3902	-0.60186	-1.1529	-2.8533	-2.8236	-1.9807	-5.4877	-2.9957	-2.9583	-1.0356	-1.3058	-2.2872	-0.5991	-3.1726	-2.6431	-2.0713	-3.6375	-2.8525	-3.3508	-1.2591	-2.6326	-2.2428	-3.0558	0.05961	-1.375	-2.9993	-3.5476	-3.3449	-1.844
-8.555	-10.605	-7.48	-6.378	-7.9695	-9.4526	-9.1338	-6.1432	-8.7296	-9.0184	-8.0067	-8.0052	-7.2079	-5.3244	-5.6889	-9.9997	-6.2222	-7.7328	-7.3227	-9.0769	-5.3552	-7.6437	-6.2878	-7.3767	-7.18	-6.1885	-7.0563	-6.8176	-7.7764	-6.923	-5.5956	-7.8384	-9.6442	-7.6125	-7.2771	-9.093	-7.2984	-8.5683	-7.6771	-7.4124	-6.7385	-9.4132	-7.0714	-8.9284	-7.7884	-7.0319	-8.0902	-8.6189	-7.6984	-6.8079
1.3028	0.81102	0.22534	-0.5468	0.2692	-0.78253	-1.3955	-0.1641	-0.1656	-1.4618	-0.10898	-0.58109	0.72573	0.77065	-0.30325	-1.6284	-0.80116	-0.89158	-0.80974	1.5579	-2.6512	0.86833	-1.9133	-0.32786	-0.1243	-0.40318	2.1679	-0.1055	-1.6337	-1.6511	0.75621	0.74774	-1.0503	1.6576	0.50218	2.304	0.19288	-1.9642	1.3612	-0.32042	0.64725	1.1422	0.44937	0.087375	-0.60587	-3.4457	0.93674	-1.6066	0.25631	-0.89805
-10.603	-8.9143	-8.6091	-10.513	-7.9429	-7.6278	-7.8064	-10.662	-8.3508	-8.4404	-8.7245	-8.3485	-10.016	-10.828	-6.6967	-6.9046	-8.7672	-10.613	-6.5252	-7.3553	-12.094	-7.1132	-13.31	-9.7784	-11.42	-9.8528	-8.6635	-11.696	-8.5436	-8.2825	-10.057	-11.801	-9.1784	-8.5409	-8.884	-8.2117	-9.5787	-10.303	-11.724	-10.231	-10.773	-7.4134	-9.3032	-8.0419	-9.2801	-8.6089	-8.4262	-8.3013	-8.8033	-9.1373
-14.801	-12.966	-13.937	-14.196	-13.251	-15.101	-11.803	-13.027	-12.41	-13.34	-12.075	-14.029	-13.625	-12.732	-11.662	-15.321	-10.826	-13.762	-12.903	-12.808	-11.126	-13.312	-13.069	-11.636	-13.097	-13.306	-15.32	-11.89	-12.071	-13.455	-13.28	-11.539	-13.3	-13.515	-12.003	-12.526	-12.987	-13.444	-12.691	-11.656	-14.718	-13.051	-13.344	-15.16	-13.852	-13.795	-13.846	-12.218	-14.307	-12.808
-13.969	-12.315	-13.079	-12.004	-12.748	-12.548	-13.783	-12.054	-13.448	-15.107	-14.886	-12.299	-12.429	-13.086	-14.473	-12.599	-12.765	-14.159	-12.151	-14.469	-11.698	-13.636	-12.236	-13.058	-13.534	-13.505	-13.829	-12.116	-12.68	-12.767	-11.042	-14.43	-12.223	-15.367	-11.721	-13.318	-12.407	-14.651	-12.075	-13.061	-12.446	-13.637	-14.667	-12.87	-13.388	-12.402	-12.419	-14.395	-13.063	-10.494
-13.574	-11.217	-9.7394	-15.696	-12.802	-13.392	-12.885	-13.663	-13.221	-13.261	-10.107	-11.385	-13.861	-16.251	-14.227	-10.888	-15.045	-13.759	-14.758	-10.852	-13.911	-13.76	-11.771	-12.298	-13.714	-15.207	-13.024	-10.923	-15.656	-12.39	-12.665	-13.833	-15.17	-13.488	-14.273	-10.646	-12.285	-14.764	-11.549	-15.705	-14.35	-14.551	-12.94	-11.287	-13.206	-14.062	-13.998	-12.899	-12.132	-12.357
-12.652	-13.789	-12.32	-15.788	-13.366	-14.609	-13.435	-15.555	-14.826	-15.946	-13.347	-15.374	-15.322	-13.819	-13.722	-14.265	-13.42	-13.023	-12.793	-15.546	-12.893	-14.363	-14.064	-14.43	-14.713	-13.373	-15.187	-15.422	-11.964	-11.058	-14.354	-13.272	-14.46	-12.797	-12.727	-11.899	-14.044	-13.555	-15.298	-13.522	-18.494	-16.391	-13.17	-12.175	-15.928	-14.234	-12.848	-11.746	-14.865	-11.86
0.03506	-3.2703	-1.3056	0.64796	-3.0567	-2.0711	-0.81328	-2.8559	-0.12433	-2.9669	-3.3222	-2.755	-3.3953	-1.9788	-1.7651	-2.1795	-2.8338	0.77054	-1.6512	-0.05575	-2.7067	-1.8428	-2.4673	-1.783	-3.0678	-0.32647	-1.1804	-0.77797	-1.8546	-2.2358	-3.4946	0.13048	-0.69059	-2.1507	0.64322	-2.8478	0.38054	-0.71814	-1.0443	-1.639	-2.5748	-1.0185	0.26511	-1.0116	-1.587	-1.8114	-2.5629	-0.62785	-1.2827	-3.4309
-9.8834	-11.282	-8.8481	-6.9833	-6.3467	-9.6059	-7.5596	-8.3666	-11.802	-9.1868	-7.5763	-8.1208	-8.8849	-9.1247	-8.3109	-10.206	-8.7828	-8.7917	-9.2009	-9.8844	-9.4271	-10.535	-9.993	-7.3514	-7.8931	-7.706	-9.0588	-8.1643	-8.0146	-10.869	-8.7105	-8.4443	-9.1047	-10.632	-10.439	-9.4488	-8.1591	-10.222	-5.3096	-10.575	-9.9639	-8.8285	-10.1	-9.2018	-6.8825	-5.452	-9.2179	-9.566	-9.202	-8.3339
5.3751	5.2891	6.404	6.6011	7.0301	4.7643	8.0101	7.4879	6.7539	6.0394	7.1171	6.4253	4.9573	8.0081	5.8288	8.094	5.946	7.8335	7.8904	6.901	5.3949	6.8579	5.8907	7.1772	8.7237	8.2159	6.5673	7.57	7.4368	7.0938	9.1317	6.7912	7.8815	6.5643	7.7494	8.2659	5.3433	8.055	7.1908	9.3434	6.8704	6.449	7.8867	5.8089	9.1549	5.9322	6.3624	6.6577	6.5423	7.6038
-3.8861	-4.7629	-6.183	-2.2789	-4.3796	-4.2424	-3.4482	-3.4916	-5.0212	-3.8538	-2.2773	-5.1613	-4.4378	-2.852	-3.3847	-4.5675	-1.2585	-1.6861	-2.6948	-2.5364	-2.0407	-1.5271	-2.1347	-4.3635	-4.1159	-1.9935	-3.7976	-4.559	-3.6004	-3.0544	-5.7105	-1.4874	-3.0452	-2.523	-3.4722	-2.2589	-3.2282	-5.2596	-2.3507	-4.4714	-3.8016	-4.7526	-2.1952	-1.4214	-4.6757	-6.1679	-2.3823	-4.4315	-2.3955	-0.55594
-0.65112	-2.4342	-0.50084	0.36813	-0.31223	0.4922	2.1647	-1.9131	0.97372	-1.3803	-0.33507	0.82904	1.1759	0.24034	-1.3774	-1.4205	0.15639	-0.85771	-2.5455	-0.040367	-0.35606	2.5266	0.23789	-0.99644	2.5522	-1.5429	-1.4669	1.3585	-0.73867	-0.33055	-0.42545	1.1037	-1.4521	0.2988	1.5512	-1.3266	1.875	-2.8357	-0.16776	-0.277	-0.42426	0.37006	-0.32836	-0.15371	0.25248	-0.16393	-0.10036	0.39901	-0.47585	-0.55805
6.2415	5.5346	4.7556	6.1073	6.0617	6.2908	6.2438	7.1903	7.0849	7.5397	4.4718	9.3688	5.0662	7.9437	8.2793	7.7373	9.9212	4.1387	7.6576	7.1593	6.3381	5.8119	7.5703	6.4342	4.8865	4.815	6.4086	6.5032	7.9416	9.2736	4.5509	5.9411	5.8117	7.3856	6.3059	6.063	8.0724	8.1157	7.6335	4.4884	7.4616	6.6964	4.7422	8.5248	8.0607	5.6408	7.1637	7.1989	7.0477	7.9876
8.2107	9.0181	11.585	9.1395	8.7126	9.5769	9.916	10.997	9.2164	7.9401	9.7718	8.7426	6.0891	8.2349	6.3079	6.202	7.0117	8.0509	9.2641	8.028	8.65	8.1066	8.1222	8.1312	11.138	9.0773	8.8872	9.5823	5.5454	7.8086	9.9305	8.4799	10.832	8.8116	7.6492	9.6675	7.8484	8.4364	8.4873	8.8845	8.4517	10.142	8.1076	9.3637	10.422	8.065	7.8369	9.0589	6.0377	8.5848
-13.7	-14.158	-14.245	-14.34	-17.291	-13.571	-12.937	-15.397	-15.155	-12.964	-14.38	-13.662	-16.396	-13.988	-14.938	-14.281	-14.377	-16.346	-13.393	-13.787	-13.352	-14.137	-11.612	-15.489	-17.472	-14.576	-14.893	-14.108	-14.658	-15.109	-15.202	-14.836	-13.409	-13.609	-15.215	-15.296	-13.291	-15.092	-15.508	-16.896	-14.325	-15.213	-12.008	-14.487	-15.01	-12.87	-17.128	-14.22	-12.108	-14.99
-0.66524	-2.2983	-1.3547	-3.7868	-1.544	-0.2475	-0.26176	-1.6694	-0.30637	-2.0078	-0.76052	-3.1322	-0.84218	-1.1163	-2.3927	-1.0574	-0.077722	-0.5893	-1.8781	-0.24029	0.43856	-2.5635	-0.90643	-2.5196	-1.5285	-2.4005	-2.8368	-0.96123	-0.91946	0.85557	-1.1488	-1.4194	-0.26395	-1.6666	-3.4352	-1.345	-2.4256	-1.1542	-1.1583	-1.2677	-1.965	-5.2017	-0.075971	-2.6771	1.1439	-0.15113	-2.7932	-1.7464	0.40146	-0.22385
-4.9833	-4.943	-4.875	-4.7374	-5.5961	-5.6803	-5.7795	-5.9635	-4.7909	-4.9724	-5.7779	-4.0784	-6.4356	-5.0689	-7.4629	-4.8312	-4.9422	-3.575	-3.6475	-6.5774	-7.1332	-7.6828	-6.759	-4.0862	-5.4554	-6.4507	-4.6027	-3.3911	-4.9504	-5.4135	-5.5337	-5.7375	-5.1109	-5.9009	-7.1386	-6.8987	-5.9175	-4.9644	-5.154	-4.0647	-5.5307	-4.8564	-7.2196	-5.1718	-4.2898	-3.8879	-8.5903	-4.4722	-5.1252	-4.0431
-10.75	-12.844	-10.576	-11.128	-11.593	-9.5209	-11.134	-11.534	-13.436	-10.82	-14.414	-11.293	-11.38	-11.259	-10.38	-10.784	-12.006	-10.543	-10.913	-10.399	-13.041	-11.37	-12.091	-9.6405	-15.17	-13.103	-13.268	-9.964	-12.205	-13.737	-13.263	-11.085	-11.541	-12.069	-12.779	-11.827	-12.908	-10.196	-11.264	-14.11	-9.6635	-11.636	-9.3368	-10.462	-12.051	-12.778	-14.01	-12.172	-12.142	-12.148
2.3347	2.6739	5.1871	4.4664	5.1926	2.9075	4.4965	3.8116	6.0805	2.9355	3.2679	1.7753	2.6168	4.3306	4.5921	2.8538	2.9874	6.1812	1.9029	3.2165	3.0877	3.3268	3.7599	5.0365	2.152	4.9993	6.5838	4.5599	5.5336	8.5302	4.9019	3.0517	3.2975	6.4502	4.6759	4.2207	5.4284	2.8332	4.0264	5.8401	4.4008	5.093	3.9733	4.7456	3.04	5.3624	4.2098	5.8838	3.8684	3.7038
-14.942	-14.291	-14.955	-12.166	-16.362	-13.514	-15.047	-15.523	-13.95	-14.811	-12.817	-14.599	-14.442	-14.849	-14.117	-13.926	-16.518	-14.354	-16.316	-15.364	-14.786	-14.388	-16.582	-15.832	-15.599	-13.702	-14.764	-13.213	-15.645	-12.718	-16.564	-13.179	-14.284	-13.035	-15.08	-15.821	-14.611	-14.678	-15.145	-13.726	-15.108	-13.209	-16.842	-13.718	-15.947	-13.262	-15.077	-16.186	-14.539	-14.479
-6.1973	-6.2546	-4.838	-4.0163	-6.1902	-5.318	-4.7576	-4.0251	-5.4644	-3.2434	-3.457	-4.1795	-6.4455	-5.0154	-3.5002	-3.08	-6.0619	-2.7643	-6.1312	-5.371	-5.9985	-6.2011	-4.3905	-5.5487	-4.8291	-2.7683	-4.3863	-5.5082	-5.5669	-5.4695	-5.2978	-3.884	-5.0217	-5.0907	-4.2954	-6.3388	-4.3992	-2.1128	-3.5815	-5.6449	-2.2935	-3.5815	-5.447	-2.6786	-4.9067	-4.8241	-7.0137	-5.0065	-8.437	-5.3431
6.8502	4.3418	5.7278	5.4441	6.027	6.0928	4.0354	3.6634	7.5244	6.3507	4.1585	3.0401	4.8263	6.6026	4.8892	6.3002	5.0651	5.6274	2.7116	6.0731	5.2935	5.2318	4.8915	4.303	2.9914	5.4448	2.2749	4.0437	3.9834	6.6382	4.5624	6.0939	4.4942	7.9509	1.7976	3.3446	4.922	3.2531	5.2616	3.2006	6.1424	3.7399	6.4704	5.9064	3.7749	3.0503	6.1658	3.7105	5.0802	4.0207
-0.84537	-0.48476	-0.74125	0.066971	-2.1917	-1.7529	-0.43879	0.7006	-0.90467	-0.3182	-0.089406	-0.67334	2.0559	0.96312	-0.47974	0.77678	-1.4337	2.7931	1.7174	0.11053	2.7165	-2.0559	-0.68443	0.99395	0.82893	0.65377	0.099613	0.64457	2.5315	-1.3318	1.4849	2.0177	1.6611	-0.40041	1.1628	-1.9183	-0.69878	-0.59221	-1.6465	-0.52871	2.4095	-0.41647	0.81084	-1.873	1.0049	0.14291	0.4657	-0.65842	1.9915	-1.2192
-2.5575	-0.86087	-0.4893	-1.2572	-1.8959	-0.66802	-0.54892	-1.0187	-2.6001	-2.8194	-0.55069	-3.3076	-0.21261	-0.44172	-0.29402	0.71398	-0.81726	-1.42	1.0374	-3.616	-0.84678	-0.41099	-1.8273	-1.8921	-1.803	-0.56728	1.3164	-0.55763	-1.9854	0.51147	-2.3881	-1.2866	-1.9723	-2.3568	-2.0017	-2.661	-1.4226	-0.54585	-1.6669	-0.39363	-1.8977	-1.2006	-2.3962	-1.0386	-3.3949	0.14135	-0.83745	-2.472	-0.96589	-0.82788
-0.5514	-1.1555	-1.1928	-1.3207	-0.88053	-1.4505	1.1532	0.53641	0.40431	1.9014	-0.083566	0.56831	0.38797	0.27472	0.39561	1.0292	-2.2321	-0.90592	1.3237	0.91187	1.0618	0.21749	-0.64634	-0.206	1.693	0.50078	-0.78804	-1.7359	1.3304	1.6092	-0.15484	-0.50535	1.2111	-0.41199	0.51553	-1.2401	-2.0979	-1.7798	0.0097371	0.88632	-0.52359	-0.448	1.076	-0.4669	-0.65348	1.2308	0.52788	-1.7292	1.3949	0.099498
-4.5631	-5.2709	-3.2342	-3.37	-5.1298	-5.4655	-6.3351	-3.2232	-4.0182	-4.0198	-6.5343	-2.2023	-4.8136	-4.9563	-5.7938	-4.4419	-4.4049	-5.3663	-5.4299	-5.9017	-5.8472	-3.7682	-5.4266	-4.4004	-5.9816	-4.6605	-3.7685	-5.2709	-3.09	-4.6896	-6.3005	-1.6325	-4.7595	-4.0848	-3.0161	-6.4238	-4.3291	-5.0838	-5.8464	-3.3052	-7.1538	-3.5184	-4.7192	-3.7793	-5.3245	-3.4387	-4.0741	-4.96	-6.1449	-4.6661
-1.2003	-3.1243	-2.4531	-3.2636	-0.92897	-0.22358	-3.2513	1.1509	-1.3313	-0.72044	-3.3032	-1.9104	-2.9449	-0.66079	0.54772	-1.2155	0.4103	-1.9968	-3.6923	-0.54622	-1.0242	-1.4732	-0.25917	-3.9593	2.0977	-1.0703	0.56178	-1.1961	-0.72664	-1.176	-2.1781	-1.832	-0.83599	-1.217	-0.79675	-0.46715	-2.2986	-0.5102	-2.0943	-2.2487	-1.4852	-0.68807	1.5807	-2.0771	-0.9791	-1.9127	-1.5534	-0.89553	-2.166	-2.5357
-16.175	-12.572	-14.078	-13.641	-14.566	-12.091	-15.27	-14.302	-13.671	-14.451	-13.829	-15.331	-15.084	-15.569	-13.838	-15.279	-15.694	-12.887	-15.859	-13.778	-11.97	-13.953	-13.913	-12.4	-14.671	-11.883	-10.921	-13.209	-13.986	-13.438	-14.758	-13.197	-13.732	-13.752	-14.188	-15.272	-12.695	-12.016	-15.385	-14.296	-15.095	-13.405	-14.628	-14.193	-15.286	-12.072	-13.55	-11.359	-13.937	-14.321
-1.2135	0.33986	-2.3038	0.35144	-1.2539	2.3942	0.41429	-2.7377	1.768	0.11958	1.6203	0.94418	-1.3123	-0.92409	1.1829	-0.78511	-1.6626	-0.13052	-0.22549	0.49392	0.78636	-0.46262	0.73159	-0.54621	-0.04763	1.4668	-1.4048	-0.7443	-0.014809	0.92285	4.0497	-1.224	-1.4575	0.066801	0.64359	0.93543	-0.11121	0.0011078	-0.73189	2.0341	0.23246	-0.94027	-1.7496	-1.4145	1.0315	0.14376	0.64562	0.5308	-0.26514	-1.2425
5.9949	10.011	9.5508	9.046	6.7775	8.5593	7.5499	8.4028	7.4517	7.9087	7.3743	7.027	7.6282	8.3018	9.3539	10.612	8.9069	7.6493	7.2339	10.168	10.282	9.9776	8.1164	6.9746	6.4869	8.1964	7.2344	9.421	9.679	6.8075	7.7501	10.846	7.346	9.0412	9.4567	10.327	8.0471	9.5186	10.378	11.593	5.5315	8.544	7.7471	9.1375	6.8936	9.4104	8.3182	7.9134	6.1577	8.0928
5.505	10.489	7.8247	8.0972	8.7127	8.5218	7.4349	6.5581	8.0491	9.3385	8.5445	9.3217	8.2414	5.9079	10.132	8.0391	7.7449	8.0028	8.1413	8.059	7.7032	10.176	8.0478	9.5628	7.5168	9.6832	6.2838	8.2783	7.9295	10.131	7.7316	5.545	7.788	8.6689	7.1638	7.7461	8.6581	6.9196	9.3865	6.6114	7.1614	8.5181	7.3842	8.6434	8.1898	8.3186	7.5704	6.6971	8.7495	4.966
0.76309	-1.4528	-0.21364	-1.0017	-0.10643	1.9062	1.5065	-0.43103	-1.247	-0.72022	-1.8589	-0.59918	0.074307	0.21407	-2.1982	-0.5347	-1.9037	-0.457	-0.49263	2.3934	0.57892	-0.7674	-0.96808	-1.0928	-0.87119	-0.085323	0.72007	0.68635	-0.016274	-1.0698	1.3049	-0.82017	0.1277	0.21419	0.076934	2.8779	-1.2988	-1.2824	-1.0759	-0.65737	-2.4201	0.34629	-0.2062	-1.9045	-1.5376	-1.3826	-1.5389	-1.287	0.22919	-1.5389
-2.8654	-6.283	-4.106	-2.8097	-4.3752	-5.0008	-3.357	-3.5911	-3.0408	-6.07	-4.6592	-4.6049	-3.27	-6.5839	-3.7014	-3.3926	-3.525	-4.1485	-3.7624	-3.8739	-1.7248	-5.7343	-3.7918	-4.1874	-2.034	-1.7742	-4.5434	-3.8238	-5.2507	-3.8548	-3.7611	-4.0598	-5.2516	-2.3262	-4.799	-2.6494	-5.5617	-1.8406	-4.2353	-3.6221	-4.2	-3.1632	-5.0474	-4.5841	-2.7344	-3.5471	-2.9701	-5.0616	-4.25	-2.687
-4.7761	-0.87023	-2.2321	-0.33866	-1.482	0.73012	-3.9638	-1.3215	-0.5253	-1.9166	-3.8095	-1.4561	0.41316	-3.216	1.2319	-1.1364	-3.0079	-1.9244	-2.4755	0.15782	-2.4311	-2.4747	-2.0225	-2.154	-4.7314	-0.4201	-0.98875	-1.0038	-2.0858	-2.8957	-1.1387	-1.5537	-0.34676	-3.7207	-2.3278	-1.9501	-1.215	-2.3638	-0.79865	-0.56854	-2.1004	-0.81425	1.5133	-1.5348	-3.9285	-2.0214	-2.6449	-1.6869	-0.31075	-1.7017
-11.025	-12.889	-9.5576	-10.865	-12.673	-11.202	-12.585	-12.74	-10.679	-11.569	-11.244	-11.476	-10.734	-12.792	-11.886	-13.559	-11.559	-10.718	-10.717	-11.951	-11.466	-12.004	-13.563	-9.9735	-10.702	-11.101	-12.464	-13.005	-11.839	-9.9089	-12.862	-9.1218	-11.421	-11.398	-8.9265	-8.8893	-11.5	-15.93	-11.795	-11.373	-11.903	-11.435	-10.95	-9.2567	-13.857	-11.919	-13.221	-12.477	-10.855	-9.735
-20.73	-21.228	-20.861	-22.507	-22.283	-22.749	-23.728	-20.216	-20.644	-24.799	-21.712	-21.34	-22.675	-22.918	-21.802	-20.947	-23.741	-22.845	-22.577	-24.819	-19.26	-21.193	-19.574	-23.358	-23.961	-24.032	-20.035	-22.714	-20.934	-22.811	-25.418	-20.875	-21.549	-22.186	-20.512	-23.947	-22.48	-22.337	-21.747	-21.192	-23.167	-22.349	-23.898	-21.826	-20.837	-22.182	-22.044	-23.203	-22.189	-20.874
-3.3223	-3.5864	-1.0943	-3.1693	-3.4727	-3.1664	-3.2314	-5.023	-4.309	-3.7518	-4.4722	-2.6936	-5.7692	-5.1664	-3.2666	-2.876	-1.3491	-4.9677	-5.8778	-5.4993	-2.8334	-2.6568	-4.0241	-2.633	-2.2207	-2.0529	-2.2002	-3.8978	-2.1566	-3.2484	-1.4308	-1.7034	-6.0248	-2.0601	-5.2735	-2.8655	-4.9638	-4.106	-3.8306	-4.0001	-3.7766	-3.7086	-3.7832	-2.7036	-5.5338	-2.2392	-3.2124	-4.389	-2.9482	-4.9698
-4.8187	-0.70213	-2.2054	-3.3386	-5.1376	-3.4422	-6.778	-3.1698	-2.2466	-2.1179	-3.5987	-3.3801	-3.9908	-5.1865	-2.3939	-5.2114	-4.057	-2.3537	-3.8861	-4.9457	-3.2501	-5.1386	-2.6701	-1.6212	-2.6588	-4.1039	-5.5754	-3.0828	-2.5255	-4.2465	-2.26	-3.4517	-2.0338	-1.8461	-1.7487	-4.4684	-4.8317	-6.3624	-2.6071	-4.127	-5.554	-4.692	-2.1727	-3.1678	-3.1534	-2.2519	-3.6207	-3.8599	-4.0901	-4.5146
9.6292	10.141	7.837	9.8178	10.377	8.9624	6.3003	8.958	7.3858	7.7972	7.6091	7.5532	9.8663	8.799	7.2275	9.5874	8.3455	8.7431	9.5927	9.184	9.0981	8.8678	7.3626	8.9117	8.6197	6.5193	9.3146	8.1292	7.787	7.7023	9.2073	8.1195	9.9634	9.1406	9.7549	9.6508	9.7449	6.8886	8.9232	8.3417	7.3063	8.2258	8.9551	6.6082	7.7795	7.2879	9.3098	8.648	7.2867	10.414
-6.2754	-4.9039	-3.0909	-6.2244	-5.6427	-5.8916	-3.4753	-6.0966	-4.3789	-5.9099	-4.7162	-3.9623	-5.5151	-4.9999	-7.6152	-3.8603	-7.6529	-4.9721	-5.8037	-5.1847	-4.3781	-5.1661	-7.2183	-4.3143	-5.5414	-4.9714	-4.2507	-5.4573	-2.4274	-5.2974	-5.4459	-5.435	-4.8041	-5.004	-5.1407	-5.6627	-7.1291	-5.8638	-3.2751	-6.9346	-5.8916	-5.48	-7.9188	-5.9385	-7.315	-6.3028	-4.8531	-4.5159	-5.4495	-6.8093
-6.3773	-1.4557	-4.8029	-6.6951	-5.9259	-5.9917	-3.5085	-8.104	-7.2113	-6.0363	-6.0477	-4.5203	-4.8367	-5.5541	-4.3353	-4.3615	-6.9928	-5.89	-7.7103	-6.6184	-5.8266	-7.0493	-6.3225	-5.2607	-3.6348	-5.9467	-6.7115	-5.5083	-6.0715	-7.8395	-5.4539	-7.9854	-6.9444	-5.75	-7.8631	-9.2845	-5.0538	-5.6866	-9.1814	-5.1133	-7.4239	-5.784	-5.7255	-7.5879	-5.7735	-5.6191	-6.9569	-5.8277	-4.4063	-7.9693
7.6505	7.4164	5.826	7.3641	7.3269	9.8173	7.2672	7.7411	7.9293	6.5005	6.3872	8.8769	8.0516	5.5396	8.4555	8.4799	8.8879	7.7949	7.9123	8.583	6.6435	7.5158	9.2352	9.1957	6.9273	8.3125	7.6565	6.9864	9.2112	7.6441	6.2125	7.7167	4.6179	9.6067	7.4799	7.0433	9.9508	7.826	8.9863	7.2118	6.5841	7.5065	6.8017	9.128	9.4296	6.2996	9.4651	8.1095	9.1909	10.738
0.13298	-2.0966	-1.3918	-2.6541	-0.46316	0.54759	-2.4419	0.42472	-0.42797	-1.6268	0.85493	1.1072	0.66411	-1.8763	-1.5081	1.3146	-1.8138	-0.42981	0.51216	1.1992	0.92376	0.40831	-0.57552	-2.5551	-0.30303	-2.1735	-0.20555	0.45186	-0.7605	-2.4051	0.38479	2.301	0.97014	-0.71926	0.15228	-0.11112	1.1812	-2.3377	-0.45075	0.027963	0.53028	0.35836	-0.76172	-0.28582	2.8864	-0.33248	1.2807	0.99453	-0.53712	0.14636
-3.4549	-2.1747	-1.2883	-4.1565	-4.0493	-3.2238	-5.8264	-3.9657	-3.9307	-5.5139	-3.8622	-2.1485	-3.0894	-6.2959	-3.4443	-5.4631	-6.0938	-4.4786	-4.507	-4.401	-3.6966	-1.8979	-4.2602	-4.6288	-5.133	-5.2446	-3.7079	-4.4074	-5.2808	-3.8377	-6.4287	-3.6924	-5.0501	-6.6366	-5.3396	-6.2884	-3.622	-3.541	-5.3105	-2.8352	-3.4231	-5.4552	-6.4395	-3.4201	-5.0135	-6.7621	-2.2579	-4.8364	-4.7285	-5.0905
-22.996	-21.878	-24.982	-20.895	-25.193	-22.136	-21.624	-21.407	-21.747	-23.172	-23.195	-22.435	-22.215	-21.425	-22.615	-20.713	-21.611	-23.577	-24.539	-23.075	-22.789	-23.536	-21.23	-19.671	-21.344	-23.57	-22.657	-19.46	-24.658	-24.884	-20.882	-23.103	-23.299	-21.922	-20.343	-21.792	-21.403	-22.231	-23.666	-22.542	-21.449	-22.102	-22.048	-22.57	-22.644	-21.316	-19.726	-21.448	-24.114	-21.846
-5.3281	-4.935	-5.7957	-4.9884	-4.9311	-4.6472	-4.1625	-3.4072	-7.6531	-5.6999	-6.6678	-3.5259	-7.306	-4.3429	-4.5574	-3.5051	-4.7223	-2.7481	-3.4515	-4.6023	-4.5647	-4.4532	-6.8907	-5.9538	-4.375	-3.4981	-4.2497	-4.2791	-4.1042	-5.029	-5.9316	-7.4701	-3.9536	-7.7156	-4.4368	-4.5815	-7.3314	-4.6939	-2.3987	-6.38	-6.9664	-4.1116	-5.4524	-4.0802	-5.2569	-5.6681	-4.0753	-8.3551	-6.7625	-3.4439
-4.4805	-2.7364	-4.3326	-4.7386	-5.7963	-3.9569	-4.4704	-3.9284	-4.3609	-2.1064	-3.8658	-2.7186	-5.3027	-4.2144	-3.8984	-5.1549	-4.2979	-4.1118	-4.6428	-2.8712	-1.5582	-3.8705	-4.5447	-6.3815	-7.6758	-4.51	-4.5226	-5.901	-4.34	-6.5866	-4.9524	-2.2412	-4.1746	-4.2953	-3.0822	-4.1979	-6.1319	-5.3496	-2.8583	-4.35	-1.8814	-4.0664	-4.4425	-3.5228	-3.5724	-3.0939	-4.8561	-6.0068	-5.3835	-6.9535
-1.8849	-3.9076	-3.2997	-2.432	-3.6831	-2.0834	-4.9026	-4.3866	-3.3972	-2.4619	0.36339	-3.0752	-4.046	-4.5073	-3.7532	-4.1191	-5.3004	-3.8123	-3.6563	-0.94483	-4.939	-4.0616	-3.8947	-5.5907	-4.2757	-3.4595	-1.7548	-0.80366	-1.5551	-2.9858	-3.6837	-2.0526	-0.35979	-5.4797	-3.9963	-3.9719	-4.5769	-1.3892	-2.6816	-4.7808	-2.9157	-4.7367	-3.2825	-3.2451	-2.6162	-2.4896	-2.4314	-4.8066	-5.0496	-0.39953
-8.5551	-5.3574	-10.156	-5.6907	-6.0064	-6.5686	-5.9852	-10.457	-8.3575	-7.7368	-9.418	-8.4097	-5.3575	-8.1214	-7.6854	-7.877	-5.712	-10.974	-8.23	-7.0943	-8.2872	-7.7922	-8.2565	-7.9885	-6.3929	-6.0125	-6.4366	-5.0013	-6.7906	-8.7517	-8.1955	-6.2468	-7.6388	-7.0986	-9.1035	-7.624	-7.2338	-7.4952	-6.2809	-8.4861	-6.5198	-7.3328	-6.7181	-6.88	-9.8905	-7.3852	-7.2508	-5.715	-7.0126	-7.1289
4.0981	0.41625	3.0328	4.7848	0.54993	3.4024	0.67935	0.25373	1.6448	1.4648	0.55514	1.8871	1.5909	1.2181	4.213	4.455	1.0883	1.7005	3.2193	2.6778	2.3284	2.6469	1.2319	-0.8024	1.6107	3.032	2.7971	1.2453	2.3368	1.6276	1.6159	1.3285	2.7725	-0.022354	2.4443	1.6054	2.3818	1.9332	2.5108	2.6377	3.0585	-0.88208	1.293	1.6413	0.61637	2.2469	3.4547	2.2368	2.214	1.2262
-21.677	-22.542	-22.962	-24.878	-22.122	-23.322	-22.163	-20.16	-22.379	-22.625	-22.746	-22.875	-22.6	-23.37	-22.324	-19.27	-23.07	-22.89	-24.772	-23.401	-20.52	-21.337	-22.397	-19.089	-22.24	-21.069	-20.183	-21.575	-23.109	-23.421	-25.796	-22.542	-22.399	-21.296	-20.589	-23.219	-23.066	-19.808	-22.028	-20.86	-22.743	-19.488	-20.914	-22.377	-21.705	-22.011	-23.951	-22.31	-22.406	-24.036
-9.5923	-8.2614	-7.7846	-8.2415	-10.304	-6.7051	-10.087	-9.376	-8.1772	-10.847	-10.447	-7.9808	-8.6309	-8.8416	-9.4525	-6.4734	-7.7332	-9.383	-6.4665	-10.613	-9.0544	-8.3817	-8.7625	-10.334	-9.684	-9.2752	-11.37	-9.5423	-8.1136	-10.905	-8.9561	-10.272	-7.5887	-8.6674	-9.3953	-8.9547	-9.721	-8.1495	-8.8061	-10.345	-10.611	-10.415	-10.356	-10.56	-9.128	-9.2844	-9.421	-7.4612	-8.9172	-7.6326
0.31922	3.7733	1.5016	2.1085	-0.15144	0.055817	0.96147	3.1483	0.063633	1.9013	1.6709	2.7924	1.9605	2.7514	0.37097	4.223	0.7845	-0.46441	2.3241	2.3282	0.928	3.5135	1.7548	0.96705	3.3864	-0.50955	1.4508	1.3077	1.8536	-0.20621	4.0635	4.7823	2.1931	3.7229	0.6225	0.66213	1.8424	0.68189	-0.53767	2.9027	1.1744	2.5495	1.4815	1.3181	-1.214	2.8431	0.020625	1.7064	2.1665	-0.079445
-1.8623	-2.3341	-1.2918	-2.8951	0.32871	0.3732	0.1274	-0.19328	0.0029559	2.0323	-1.2276	-2.1312	-0.50024	-1.8201	-1.6988	1.1093	-2.0046	-2.5816	-0.0017995	-1.6633	-2.3163	-2.9579	-0.7559	-1.6357	-1.7812	1.0865	-0.84069	-1.1492	-0.34882	-1.7466	-0.86517	-1.4985	1.6436	-1.0182	-2.9047	-0.12818	-0.59422	-0.33138	-1.8885	-0.3579	-0.71332	-1.049	-0.31567	-0.91629	-1.8751	-1.7663	-2.7968	-1.2631	-2.156	-1.8927
1.5422	3.2961	2.1494	1.8763	3.3775	0.78899	2.0878	0.28262	0.20568	1.8592	2.8865	1.8747	1.5868	3.2741	0.93489	1.0928	2.0104	1.7476	3.6951	3.0118	2.8934	0.98962	3.5073	2.4469	3.9597	2.2133	1.4175	2.676	2.6334	0.9119	1.1852	4.1747	3.8689	1.233	0.61983	0.39081	1.3072	4.5065	3.2895	1.4974	0.57355	1.7844	1.939	3.0886	2.1308	3.5794	3.6375	3.1713	-0.61621	3.8479
-4.7351	-8.136	-2.9576	-6.2584	-9.5526	-6.4752	-4.0681	-6.2291	-5.0773	-4.5538	-3.5431	-6.3112	-7.0361	-4.8633	-5.6733	-4.3838	-6.4361	-6.1594	-6.6484	-4.9642	-4.3595	-4.9669	-5.8554	-4.0786	-2.8775	-5.3993	-6.1017	-7.6494	-4.2512	-4.7306	-5.0429	-5.5743	-7.5061	-6.4937	-5.6526	-6.1832	-3.8956	-5.8461	-6.0801	-6.0357	-4.2868	-5.889	-7.1555	-3.7368	-3.5752	-4.2374	-7.1803	-6.2512	-3.981	-9.8761
-13.154	-13.767	-12.849	-13.821	-13.44	-10.807	-12.372	-12.836	-12.939	-12.547	-11.369	-10.625	-12.065	-15.695	-14.895	-15.81	-13.94	-14.394	-11.355	-12.748	-13.083	-13.369	-13.772	-12.941	-13.3	-12.236	-13.886	-13.582	-11.79	-12.542	-11.892	-15.156	-13.019	-15.382	-13.381	-13.692	-11.177	-13.278	-13.028	-13.638	-13.168	-13.829	-13.781	-12.862	-13.611	-12.371	-13.821	-13.924	-13.44	-12.835
-6.0629	-6.3534	-7.0963	-4.6636	-7.4369	-6.4198	-5.9614	-7.6853	-6.6352	-5.7238	-6.0635	-6.2383	-8.6057	-6.1838	-7.8285	-6.5722	-6.8116	-5.916	-7.8317	-4.1426	-7.22	-6.241	-5.9545	-4.7324	-5.8676	-7.9254	-7.9569	-7.3716	-6.5218	-6.6413	-6.548	-7.2565	-6.5415	-6.6118	-4.9205	-8.6812	-7.4588	-7.738	-7.1469	-4.8767	-5.6345	-4.4875	-5.0695	-5.6961	-6.8223	-4.7001	-8.8309	-5.3983	-6.2532	-7.2572
-11.199	-10.85	-11.953	-10.774	-12.289	-9.4572	-9.9697	-12.341	-11.555	-12.455	-11.157	-10.965	-13.632	-9.8568	-10.799	-12.347	-11.698	-12.427	-11.822	-11.652	-13.063	-11.118	-12.458	-13.089	-11.168	-10.864	-8.6871	-12.55	-13.46	-9.6771	-12.433	-12.792	-10.739	-9.458	-13.411	-12.917	-13.166	-12.099	-9.8756	-11.506	-12.127	-12.571	-10.308	-11.241	-11.271	-12.096	-12.257	-11.304	-12.681	-11.078
0.60837	1.1178	1.6587	-0.31545	1.6085	-0.17352	2.9583	2.0623	1.6928	0.6883	1.4667	1.5547	0.41743	3.1119	0.78283	1.8519	0.14554	0.69088	1.6581	1.0428	2.8098	1.6417	2.081	-0.32418	0.81706	2.302	0.54374	-0.87256	4.4213	1.6952	2.1898	4.3307	1.7256	3.9806	1.1282	3.005	0.63873	1.3638	2.8984	-0.10554	1.8491	2.7786	2.411	2.6918	2.4337	0.82007	1.1496	0.19644	1.1267	1.3278
-12.492	-9.9016	-13.33	-13.458	-12.582	-12.021	-15.011	-13.226	-12.925	-13.443	-14.814	-13.223	-11.688	-12.497	-13.236	-13.678	-12.652	-11.931	-12.83	-13.888	-11.828	-13.733	-12.136	-11.822	-11.978	-11.522	-12.079	-10.996	-12.184	-9.8427	-10.234	-10.554	-12.012	-11.931	-12.703	-13.151	-12.292	-13.26	-14.265	-13.495	-11.998	-12.374	-11.655	-10.431	-11.998	-14.553	-10.384	-13.144	-12.759	-12.294
11.879	9.6329	9.4722	9.2308	7.7928	10.406	9.8183	10.548	10.65	10.103	7.6098	12.871	9.8538	9.5442	11.177	11.855	10.038	8.4689	7.5703	9.3364	10.261	11.355	9.9976	11.312	11.421	9.0885	9.2559	9.051	11.441	9.0875	10.213	10.645	10.912	11.245	11.022	10.561	10.037	9.6825	10.713	9.737	11.119	11.546	8.5635	8.269	9.6548	10.766	8.3748	9.8155	7.5141	8.0129
9.0153	10.4	8.7698	6.6811	6.6492	5.6437	7.347	6.9992	5.5229	7.8681	7.514	6.7846	8.6538	6.7695	8.5175	7.6048	8.3061	8.6416	5.6463	5.7527	6.5839	6.8573	7.6195	6.6138	7.9935	8.1285	6.0594	6.2809	6.0997	3.5083	7.2755	7.3823	5.8012	6.9853	7.1944	7.746	8.7879	4.6686	5.7726	6.3046	7.7213	7.6587	9.053	6.5541	6.0323	7.8387	7.2885	5.8994	7.9345	7.858
-14.985	-13.159	-14.488	-14.588	-14.81	-14.407	-14.655	-15.001	-13.698	-14.761	-14.085	-14.15	-15.378	-13.061	-13.401	-14.096	-14.906	-15.065	-12.659	-14.09	-16.924	-13.738	-13.15	-12.135	-13.139	-13.972	-14.52	-14.047	-15.645	-14.104	-16.866	-13.109	-12.976	-14.052	-13.973	-12.877	-12.667	-12.541	-14.152	-13.819	-14.984	-13.22	-15.881	-15.807	-13.46	-12.403	-11.963	-16.682	-14.397	-13.718
-15.415	-16.144	-15.721	-15.15	-15.977	-14.619	-15.385	-13.65	-14.576	-15.22	-14.261	-13.183	-14.416	-14.152	-14.387	-15.065	-14.463	-16.859	-13.471	-14.016	-15.714	-14.079	-15.519	-13.566	-13.526	-14.119	-14.174	-13.888	-13.947	-13.839	-14.458	-15.095	-15.241	-14.618	-14.848	-11.9	-14.712	-13.869	-15.358	-13.999	-13.354	-16.987	-13.639	-14.935	-16.34	-15.128	-14.576	-15.885	-14.568	-14.818
-14.787	-11.921	-15.245	-11.313	-12.733	-13.721	-15.146	-13.379	-12.499	-12.792	-11.978	-15.482	-15.02	-13.254	-15.057	-13.9	-15.038	-13.659	-12.99	-13.308	-14.911	-14.221	-13.653	-12.797	-11.428	-10.973	-13	-12.64	-13.12	-12.549	-13.024	-11.317	-10.852	-13.389	-13.27	-14.625	-15.222	-14.447	-14.018	-11.798	-14.475	-11.155	-11.471	-13.516	-13.543	-12.812	-13.395	-12.323	-14.133	-10.927
-4.7856	-6.2038	-6.7766	-3.5653	-2.4314	-7.6251	-4.7878	-6.3299	-4.8787	-7.3203	-3.4144	-6.6146	-4.9441	-4.8442	-5.4698	-6.0978	-3.6443	-6.2891	-6.7096	-6.1342	-6.5332	-7.1895	-2.5758	-5.0835	-7.1129	-7.1462	-4.4807	-6.166	-7.9174	-6.4796	-7.0861	-6.0796	-4.3386	-6.9303	-6.0611	-7.5318	-6.7999	-7.752	-6.3924	-3.9519	-6.4702	-4.7039	-5.2541	-7.0607	-4.2742	-5.0206	-5.1051	-4.7607	-6.7607	-4.6665
-11.271	-13.507	-12.519	-12.11	-14.268	-13.279	-12.461	-13.124	-13.538	-14.131	-12.029	-12.192	-13.6	-13.289	-13.223	-14.391	-13.791	-14.314	-9.4791	-13.187	-11.692	-12.74	-13.787	-13.012	-13.28	-12.683	-13.707	-12.807	-15.134	-13.027	-13.056	-12.596	-14.011	-11.09	-13.806	-11.663	-14.626	-12.703	-11.417	-13.536	-12.69	-14.15	-12.521	-14.191	-10.732	-12.794	-12.174	-11	-14.855	-13.216
-1.8908	-2.4364	-4.1786	-4.6423	-3.2981	-3.5182	-4.3528	-2.2898	-2.3045	-4.8035	-2.5675	-4.0272	-4.2817	-1.989	-1.5346	-3.1566	-4.4182	-3.6369	-3.2314	-2.8716	-2.881	-4.0149	0.3208	-3.764	-2.1979	-3.0474	-1.2707	-3.0114	-1.9789	-4.1613	-2.4878	-4.0547	-2.4234	-2.7303	-5.5553	-3.4519	-3.6265	-4.7769	-2.8589	-1.2193	-4.2334	-4.7891	-3.6809	-2.1434	-2.5058	-3.3806	-4.2295	-3.9912	-4.5812	-3.9096
2.4376	4.6451	4.5267	4.3211	6.6678	1.611	4.929	4.6449	3.2247	4.2363	5.5538	3.8988	5.5021	4.7498	4.4252	4.5232	3.4474	4.5089	5.0721	3.2492	3.6372	5.9248	5.9162	3.4718	5.1536	6.0009	4.518	5.5418	5.4093	4.3264	5.6451	2.994	2.4945	4.5585	4.5109	3.7484	2.7991	6.7411	3.9317	3.7204	7.0218	5.3079	5.1024	4.5851	1.3486	2.9847	2.8254	4.8787	6.2995	4.5792
6.0941	7.6101	6.7459	7.9438	9.1191	5.6199	5.8687	5.8863	6.6086	4.6249	8.4125	8.2618	6.8678	6.757	5.7779	6.4607	4.8102	7.1099	7.2613	5.5872	8.626	8.8229	6.0792	7.941	5.2848	6.517	5.621	5.8745	6.3988	8.3842	6.7726	7.7422	8.2228	6.4614	5.1211	6.9814	5.0533	5.8547	7.0755	5.9321	6.3124	6.3839	6.1385	7.162	6.4337	9.1018	4.8298	6.2539	7.7016	6.8927
-13.56	-10.498	-11.489	-10.069	-11.737	-12.324	-11.655	-11.819	-13.01	-10.982	-12.516	-12.861	-11.984	-12.665	-10.236	-14.069	-10.729	-13.582	-12.623	-12.717	-11.426	-11.193	-11.279	-12.954	-14.32	-10.61	-11.417	-11.342	-11.688	-11.349	-8.6645	-10.54	-11.168	-13.015	-15.409	-11.274	-10.715	-11.667	-13.016	-13.079	-12.692	-12.088	-12.115	-11.749	-11.749	-11.738	-11.293	-10.304	-12.624	-10.275
0.1343	-1.1395	-1.0197	-0.46621	-1.495	-1.5584	-3.2846	-0.98862	-2.4066	-2.977	-2.7979	-0.69096	-1.7394	-0.15945	-1.7182	-3.1466	-1.6053	-0.70302	0.01935	-1.7066	-1.6005	-0.47493	-3.1695	-0.45807	-0.93724	0.25446	-1.733	-1.3006	-3.1345	-0.73404	-0.7798	-0.047017	-0.033816	-1.0568	-0.05436	-1.4073	1.8184	-1.0074	-3.4316	-0.39514	-2.7468	-2.7823	-1.8789	-1.3761	-0.81061	-1.155	-0.15087	-1.4636	-0.36308	-0.42495
-8.2476	-8.6135	-5.6746	-5.7007	-7.2469	-6.5283	-6.1116	-5.4327	-4.199	-5.0248	-6.5747	-7.1443	-7.4291	-6.2811	-5.3448	-6.9901	-11.441	-6.5404	-6.5837	-8.5231	-5.041	-6.552	-6.1897	-4.7578	-5.8621	-7.4022	-7.2055	-5.9124	-3.9767	-6.4581	-6.9241	-6.6305	-6.9732	-6.5873	-5.4501	-6.3042	-4.4422	-5.3926	-5.6426	-6.6738	-6.6643	-4.741	-6.3333	-5.8118	-6.7199	-6.0477	-5.4501	-6.8168	-5.5388	-4.8527
-1.2922	-4.0487	-3.1595	-1.1998	-1.623	0.22556	0.27427	-1.487	-1.6713	-1.5169	-0.89739	0.049604	0.19905	-1.8036	-2.1546	-1.9385	-1.6154	-0.56162	-2.2564	0.98249	-1.0583	-1.0659	-2.2799	-1.2462	-1.7732	-0.91678	-1.5705	-2.1663	-2.3204	-5.6564	0.43399	-3.0273	-2.3468	-3.894	-0.88008	-4.0859	-2.9945	-2.294	-3.4694	-3.4124	-2.4438	-1.8025	0.029305	-3.4554	-1.1881	-2.5601	-0.83162	-1.2369	-1.5558	-0.83313
-11.931	-10.83	-12.128	-10.1	-11.952	-9.5771	-11.399	-11.375	-10.507	-12.14	-11.57	-11.087	-12.836	-12.666	-9.435	-13.097	-12.989	-10.232	-12.74	-11.308	-11.102	-14.387	-10.592	-10.657	-11.294	-15.542	-14.328	-11.102	-9.3463	-9.9656	-12.759	-12.092	-12.741	-11.2	-13.77	-11.39	-13.045	-12.646	-12.584	-11.441	-11.499	-13.408	-12.993	-12.818	-13.413	-10.78	-11.621	-11.375	-11.973	-11.202
5.5858	8.0873	7.9998	8.4183	7.2369	7.5075	6.8621	7.1243	8.1891	6.4781	6.5591	6.0311	6.9267	5.9038	5.6901	7.3442	6.3668	4.122	7.9206	5.4218	6.3255	6.137	6.3589	3.4506	5.9072	6.4861	8.1057	6.7558	6.2589	5.2765	8.0615	6.1008	5.1266	7.2993	4.4715	6.5965	7.4553	6.508	5.8139	8.7517	7.0917	6.4929	7.3447	7.3542	6.7577	9.905	5.696	5.686	6.0134	8.011
-1.6575	-0.15393	-2.4913	-0.53307	-2.0698	0.93041	-1.4802	-0.010914	-1.5522	-1.9905	-1.3607	-2.0224	1.8214	1.1814	2.2757	-0.50022	-1.1769	-2.1503	-0.67353	-3.0104	-1.2169	-0.079866	-0.99701	0.7477	0.72444	-1.3441	0.40455	-1.4126	-3.047	0.027047	-0.69758	-0.021268	-0.29109	-2.0226	-0.11229	0.29033	-0.73282	-0.35501	-1.0411	-1.6759	-1.6341	-3.502	2.3222	-1.3253	-2.2469	0.3685	-1.4985	-2.7697	-2.4456	-2.0637
-11.499	-8.4919	-9.0572	-8.2989	-7.534	-7.5802	-9.4633	-9.6185	-9.6125	-10.338	-7.6111	-11.496	-8.6128	-8.2685	-8.084	-11.552	-8.7916	-9.4203	-8.8828	-10.668	-10.538	-5.6206	-9.8629	-12.418	-11.084	-10.689	-9.9396	-7.7013	-7	-8.6343	-10.132	-9.9603	-10.093	-9.4288	-11.855	-9.6019	-7.4532	-9.4654	-9.3561	-9.8176	-10.269	-9.6053	-9.7529	-9.1889	-8.8846	-7.0657	-7.4441	-9.0247	-11.29	-8.3944
-2.5544	-1.5535	-3.6492	-4.0761	-2.8487	-4.1826	-2.3176	-4.1562	-2.8123	-2.2921	-2.7757	-0.85294	-2.6483	-2.2377	-4.8901	-4.9406	-3.1775	-2.032	-3.5864	-3.4611	-3.3091	-1.4234	-5.9422	-2.8001	-2.8837	-5.5034	-2.0478	-1.317	-5.0976	-2.2735	-3.7487	-3.3015	-3.6385	-4.4957	-2.4084	-4.0743	-0.86202	-1.214	-3.5325	-3.734	-4.4346	-3.0438	-3.5773	-6.016	-3.1585	-4.0649	-3.3684	-3.3815	-3.6715	-4.9894
-10.968	-10.273	-12.445	-11.001	-11.842	-10.928	-10.578	-13.324	-9.0204	-11.514	-11.511	-11.193	-11.876	-12.932	-13.078	-8.9315	-12.594	-11.046	-11.229	-9.402	-8.2848	-11.453	-12.661	-11.846	-12.487	-10.782	-10.98	-12.351	-11.113	-13.415	-10.383	-13.086	-10.324	-12.467	-10.153	-13.167	-11.206	-11.818	-10.372	-11.758	-12.451	-9.6249	-13.273	-10.818	-9.1276	-9.1979	-11.849	-10.719	-10.94	-13.354
-1.4311	0.69569	-0.17052	-0.63994	-0.96405	-3.0722	-0.72591	-1.3728	0.75768	0.16067	-0.059757	-3.1098	-1.8981	-2.5541	-2.7995	-2.0211	-0.6252	-1.6304	-2.093	-0.92512	-0.50989	-0.82042	-1.7801	-1.1754	-1.3087	-0.23248	0.64973	-0.57433	-1.3547	-3.4022	-2.094	-0.89222	-0.3849	-1.2706	-0.94308	-0.14596	-0.84887	0.23375	-2.0445	-1.7679	-2.9736	-0.38659	-0.83496	-1.5125	-0.7053	-0.10367	-1.5853	-3.4707	-2.5076	-0.093681
-10.638	-9.6688	-8.8277	-9.7178	-10.523	-10.147	-10.104	-8.9045	-9.2215	-9.5961	-7.6656	-9.6447	-8.254	-9.3042	-10.422	-8.0974	-9.0211	-9.3509	-6.3892	-9.6766	-9.8398	-10.331	-10.311	-11.137	-8.8989	-10.262	-7.6511	-10.97	-7.5466	-9.0729	-9.4999	-10.295	-10.476	-8.9633	-9.0369	-9.2822	-10.87	-10.69	-11.639	-9.2362	-7.246	-9.4136	-8.1309	-9.2493	-9.1419	-11.54	-10.175	-7.9544	-8.9729	-8.0446
-1.8926	-2.3267	-2.5387	-3.5364	-0.98844	-5.0965	-2.7031	-0.66103	-2.0522	-5.12	-3.3819	-1.1557	-3.6917	-2.9536	-3.9577	-2.207	-2.1773	-2.6491	-3.4637	-2.7023	-2.542	1.0464	-2.9116	-4.1833	-1.3116	-3.2945	-0.81354	-2.0923	-2.7031	-2.6973	-2.7072	-2.7223	-2.9696	-4.2347	-4.1012	-2.2123	-4.3518	-3.5321	-2.2267	-1.5963	-1.8332	-1.8187	-4.6824	-1.2777	-3.6676	-2.8557	-4.71	-3.625	-2.3963	-1.4306
4.7785	4.1486	2.8121	2.9459	3.5975	3.8395	2.8326	4.0053	3.8436	2.7134	0.61072	4.5136	4.354	2.3269	3.1897	4.2305	4.1079	4.6385	3.4098	1.7746	2.7824	3.6241	3.664	2.4386	2.4049	1.6475	1.7902	1.4835	2.3641	4.3002	2.6273	3.1625	3.746	3.2703	4.2027	2.9043	3.3602	1.1436	3.3075	2.9256	1.5664	2.9257	1.2083	3.1499	1.4399	3.3747	2.1181	3.1371	1.8633	4.5105
-7.0314	-3.1208	-2.7513	-2.2845	-2.5136	-2.9171	-5.5739	-3.1768	-5.2125	-1.8732	-4.5314	-3.8793	-3.671	-3.2771	-3.5479	-5.1928	-5.6138	-1.8026	-4.8837	-4.2113	-4.3045	-5.6278	-3.9363	-4.9547	-3.5856	-4.1241	-6.8545	-1.6023	-4.3116	-3.4469	-3.8128	-2.3536	-5.1153	-4.7969	-2.7022	-4.186	-3.6291	-4.0435	-4.487	-4.2012	-3.3015	-5.0432	-2.6424	-1.5379	-3.1106	-2.8843	-5.5599	-4.7924	-2.4278	-3.1383
-11.669	-12.414	-13.91	-14.238	-12.962	-12.798	-12.649	-14.353	-16.775	-13.676	-13.163	-13.556	-12.495	-9.6206	-12.764	-11.151	-14.108	-13.526	-13.78	-15.86	-11.96	-12.987	-14.289	-11.109	-12.89	-12.318	-11.614	-10.584	-14.256	-12.466	-12.134	-12.278	-11.139	-12.072	-13.423	-11.759	-14.002	-10.571	-14.242	-12.73	-13.84	-14.213	-13.393	-11.958	-12.651	-10.301	-12.639	-11.591	-12.391	-12.534
-6.5317	-6.7663	-5.4955	-6.8481	-5.2364	-5.8237	-7.7834	-5.4315	-7.9857	-6.6382	-4.5515	-6.4262	-6.7997	-5.1482	-4.8795	-5.9942	-5.5947	-5.5632	-5.835	-8.2997	-7.2993	-5.5822	-7.0776	-4.8217	-3.8968	-5.4926	-4.8707	-3.2801	-7.49	-5.4994	-5.1417	-3.8761	-4.2467	-6.1238	-6.7694	-6.7195	-5.8731	-5.8821	-5.7427	-6.8434	-2.2769	-6.3864	-4.0222	-5.2517	-7.5777	-5.7268	-5.8963	-8.0534	-5.1895	-8.2383
-14.22	-15.893	-13.873	-12.628	-12.435	-15.174	-14.293	-14.755	-13.329	-12.831	-14.673	-15.527	-14.422	-11.506	-14.722	-14.373	-13.418	-14.23	-12.493	-12.685	-11.815	-12.868	-15.001	-13.674	-15.849	-13.312	-15.704	-15.009	-12.226	-12.985	-13.592	-14.964	-13.848	-13.318	-14.278	-12.8	-14.848	-17.435	-11.926	-13.797	-13.681	-12.171	-12.418	-14.803	-13.391	-15.8	-12.628	-13.482	-13.596	-14.308
9.2463	8.4827	9.1637	7.6457	8.9842	10.329	12.32	8.7212	9.6118	7.1137	8.3165	10.623	8.3267	9.8155	8.8315	8.7844	8.0595	7.8305	9.903	6.8373	8.3291	9.1466	9.5826	9.0857	9.1756	6.7727	8.743	9.3969	7.2106	6.6907	7.7855	10.539	7.5679	7.9531	7.809	7.7508	8.9798	6.9298	9.868	9.2328	10.467	10.625	9.1624	6.7276	10.451	5.8935	6.6412	8.9402	9.7071	9.3156
-1.058	0.50264	-5.1742	-2.0622	-2.2727	-1.6419	-2.9406	-1.1663	-3.9557	-3.0739	-2.9359	-1.5139	-2.6928	-2.604	-4.0884	-0.025496	-1.4281	-0.75463	-2.2341	-3.8662	-2.1598	-0.85496	-1.0433	-0.20593	-0.176	-2.9554	-0.58083	-0.85311	-1.2709	-0.27359	-0.53604	-1.7388	-2.7615	-2.987	-2.9272	-1.4223	-1.9478	-2.3376	-1.7971	-0.51824	0.28959	0.37354	-2.0089	-2.1405	-2.2377	-0.70842	-2.1234	-0.4668	-0.87725	-3.1175
-1.5653	-1.9892	-3.9476	-1.5502	-1.1609	-3.3044	-2.1898	-3.0861	-3.4636	-2.2033	-2.4144	-1.1408	-3.0155	-2.0649	-1.7727	-4.7632	0.083743	-2.633	-0.81138	-0.28462	-3.0554	-1.1126	-4.6933	-2.9914	-0.82623	-3.6045	-2.2633	-2.4262	-2.9052	-3.1956	-2.0497	-2.9512	-2.8829	-3.1174	0.62979	-1.2109	-2.2425	-2.9004	-4.6335	-3.9689	-3.4043	-3.3093	-1.5945	-6.2494	-2.8361	-1.9165	-2.0089	-3.8832	-2.5028	-0.7172
-6.2221	-3.8122	-4.6203	-2.714	-1.4286	-2.6532	-4.5931	-3.7309	-1.4075	-5.6007	-2.5037	-5.2979	-6.5798	-5.353	-6.0412	-5.1941	-3.7831	-6.2099	-6.4843	-5.5706	-5.735	-4.4119	-3.7285	-2.2155	-4.0578	-4.947	-3.5327	-5.9204	-4.6487	-1.6052	-3.0102	-0.72939	-2.664	-2.8564	-1.3184	-2.7023	-3.8358	-3.5796	-5.3898	-4.2842	-4.2723	-2.1276	-1.9372	-1.6266	-4.0707	-7.0621	-1.8585	-2.5159	-6.4399	-3.0916
3.855	2.5965	3.4379	2.8918	-0.86667	4.5383	-0.11946	2.8093	1.3576	4.4259	3.8242	3.3141	3.8434	1.7508	4.0084	5.3396	1.9637	3.5884	3.0397	4.8641	1.8246	4.6246	1.7757	0.45403	3.259	0.29594	3.1673	1.5376	0.89763	2.8641	3.1656	4.5963	4.9767	3.7326	1.6908	1.6273	2.2448	2.1454	0.51712	1.0104	2.7693	2.2884	3.4173	4.1739	2.0141	2.151	1.7994	4.1478	5.3351	3.875
-9.2479	-8.3567	-9.7336	-9.8622	-10.201	-9.3989	-9.3167	-9.5645	-8.3167	-11.064	-10.468	-12.01	-8.7159	-10.8	-11.702	-9.1833	-9.3056	-10.457	-10.079	-10.465	-8.3029	-9.5787	-7.3566	-10.739	-10.756	-11.493	-10.002	-9.8735	-9.9018	-11.851	-9.3554	-9.4397	-9.3035	-9.2229	-10.881	-12.631	-9.3171	-11.175	-9.8033	-10.22	-9.7658	-9.8233	-9.8644	-8.285	-11.9	-9.0878	-10.688	-10.607	-10.707	-10.496
-10.579	-8.9005	-9.5058	-7.8158	-9.8417	-9.3514	-7.2737	-8.2718	-9.8614	-7.1853	-9.1087	-8.8089	-10.016	-8.7218	-10.158	-7.7616	-8.318	-8.6458	-9.7382	-8.4009	-8.4122	-8.2606	-8.9287	-8.1009	-10.706	-8.7651	-8.3909	-7.9625	-8.3459	-9.3045	-10.217	-7.0132	-10.361	-11.461	-7.12	-7.5091	-9.6702	-10.143	-9.8855	-10.816	-8.2959	-10.277	-7.7777	-9.2089	-9.4524	-10.22	-8.2477	-6.9916	-10.367	-7.1686
9.4009	10.775	10.082	7.0293	10.509	9.039	10.903	9.2268	9.399	8.6302	9.5153	9.5904	8.7409	7.4899	11.495	6.7407	9.6729	10.993	8.0741	7.3497	8.7371	10.688	9.7988	8.4216	8.1551	10.944	9.3605	9.5804	11.269	8.4847	9.2053	11.54	9.727	7.878	9.7257	10.517	10.98	8.7324	11.872	11.681	10.476	10.861	9.5673	12.804	11.055	10.008	8.5099	9.0912	10.423	8.0641
3.1421	2.1729	4.7963	3.8989	2.2629	3.3874	2.3576	1.3283	4.4526	4.043	3.5208	3.2118	4.4942	2.9132	2.5563	1.4143	3.514	3.0564	5.0809	2.9481	1.4511	2.012	2.0438	4.8799	3.8052	2.3429	2.6253	5.2319	0.73856	5.4996	2.8918	3.956	2.1868	2.6901	4.1759	4.2473	3.5167	4.8721	1.2316	3.7315	2.8063	3.4289	3.4762	2.8833	3.2355	2.1756	2.9385	5.3418	2.869	1.8377
-0.55517	0.085868	-0.48976	-1.3778	-1.4904	-0.25385	0.72369	-0.99562	-1.8142	0.6331	0.364	-0.62264	-0.47858	-2.4727	-1.2807	1.5254	0.63259	-3.8026	-1.3891	-1.4875	-1.5459	-1.117	0.66917	-0.13584	-1.8114	-0.3052	-4.2076	-2.0202	-3.2754	-0.10682	-1.679	-2.5075	-2.0782	1.9133	0.0086355	-3.9424	0.81705	-2.3291	-1.0365	-2.3426	-0.84818	1.1794	-1.188	-0.33733	-1.3993	-1.8999	-0.58391	-1.3791	-2.2076	-2.3341
2.0897	-1.3988	-1.9931	-0.9658	-2.5769	-2.0307	-1.7857	-4.0493	-1.6165	-2.3909	-2.7195	-2.4516	-1.1839	-4.6316	-3.4236	-2.9235	-4.3894	-2.1879	-3.3011	-2.3963	-5.433	-5.1878	-2.1857	-1.1785	-1.6777	-2.1034	-2.4458	-1.8408	-2.2639	-4.2973	-0.10389	-4.379	-2.0183	-1.8576	-3.8611	-2.2341	-4.0104	-1.8095	-3.7285	-3.1279	-1.794	-4.1869	-2.3875	-3.7683	-0.94796	-2.4523	0.36823	-2.8776	-3.509	-2.4208
-3.919	-5.2557	-3.96	-4.1134	-2.1858	-2.2402	-2.3555	-3.9164	-5.3095	-3.5427	-1.5054	-3.6616	-2.4806	-3.2887	-4.2013	-3.5188	-3.2014	-4.0666	-1.2682	-6.0002	-5.0693	-1.8721	-3.3581	-3.7245	-4.756	-0.84867	-1.9083	-4.7153	-4.2971	-2.3168	-2.2369	-3.8875	-2.0994	-2.2348	-3.2885	-2.3023	-2.1391	-1.7361	-4.3429	-3.0307	-2.6474	-2.9121	-2.3362	-2.8805	-3.8963	-2.1619	-3.5515	-2.295	-3.1936	-4.6838
-13.865	-14.501	-16.558	-14.342	-15.698	-14.704	-13.912	-15.637	-12.418	-15.191	-18.14	-15.463	-13.78	-13.878	-13.337	-12.562	-13.541	-12.891	-14.689	-14.671	-13.29	-15.544	-13.846	-12.48	-16.871	-14.557	-15.113	-14.252	-12.816	-15.96	-13.033	-13.216	-15.315	-17.037	-14.976	-15.287	-16.041	-14.907	-17.319	-15.919	-13.708	-16.488	-13.45	-14.618	-14.334	-17.965	-14.517	-15.128	-10.329	-14.581
-1.914	-3.242	-4.4217	-3.357	-2.4861	-2.1735	-4.2635	-4.0146	-4.4434	-4.1944	-4.8533	-4.0201	-4.0416	-3.4492	-4.6456	-1.4407	-4.279	-4.6177	-2.2179	-1.5245	-2.5113	-3.732	-4.8123	-3.5573	-3.433	-3.7179	-3.3737	-1.5147	-1.9001	-2.8555	-4.3987	-3.6792	-1.3151	-4.239	-4.277	-2.6025	-5.1632	-0.15196	-3.3004	-4.8236	-3.9825	-2.3033	-5.0065	-1.3983	-4.473	-2.5598	-4.6751	-3.8692	-5.5223	-3.5887
-9.3616	-12.628	-10.809	-10.671	-13.318	-10.994	-11.905	-10.639	-11.176	-12.025	-10.579	-8.9351	-11.586	-9.7141	-10.442	-10.286	-11.086	-11.186	-8.5442	-9.2297	-11.667	-12.257	-12.203	-11.24	-10.47	-11.83	-11.352	-10.606	-11.026	-10.014	-9.2419	-9.0209	-11.591	-13.013	-10.8	-11.397	-11.476	-10.375	-9.0082	-11.457	-11.441	-9.9804	-10.253	-12.234	-10.717	-10.861	-11.881	-9.3183	-10.296	-12.674
-1.5784	-1.1992	-1.288	-0.64873	0.7205	0.33442	0.82884	-0.54123	-0.63103	1.6019	-0.03867	-1.4991	-0.73959	-0.87694	-0.40688	-0.71347	-0.073059	-0.91914	0.48404	-0.85079	-1.4399	-0.75726	0.80792	-0.092435	0.31268	-0.85152	-0.14555	-1.1935	1.1577	-1.5595	-0.77082	-0.16817	3.0673	-0.45246	-0.22226	-1.316	0.17754	0.13469	-0.84632	0.86612	0.022575	1.2067	0.12271	1.9581	0.41093	0.1224	0.36369	1.5555	0.49244	-1.9337
-3.4068	0.40858	-1.063	-1.7333	-2.9834	-1.0593	-1.2169	-1.7357	-2.2449	-1.7896	-2.4298	-1.5409	-0.089098	0.79839	-2.7051	1.8281	-1.1532	-1.3312	-0.50017	-2.6746	-3.5973	-0.41583	-2.1385	-1.5762	-0.13035	-0.72704	-1.3004	-0.034064	-3.8432	-0.42772	-0.64682	-0.45187	-2.686	-2.1194	-0.46653	-1.1782	-0.13125	-0.45053	-2.1844	0.36931	-4.0842	-1.866	-1.0244	-2.8275	-2.199	-1.0169	-3.9153	-0.094004	-1.8745	-2.1782
-1.8721	-2.0545	-1.3244	-0.4348	-0.83858	-0.92537	-1.0067	-0.90052	-2.0072	0.68692	-0.73871	-2.6709	-1.5417	-0.94048	1.7763	-0.47438	0.11263	0.76679	0.73637	-0.036791	-2.5588	-1.684	-0.88332	0.42485	-1.7333	1.2421	-2.6015	-0.16532	0.30736	-0.35658	-0.3009	0.88224	-0.69873	0.73892	-1.8794	-1.4398	-2.0012	-1.9273	-2.2536	-2.1337	-1.0311	-1.5315	-0.72706	-2.2562	0.49887	-2.4373	-1.6009	0.2583	-0.71124	-1.98
-2.0293	-5.2451	-0.024622	-3.206	-2.4874	0.29249	0.4306	-1.934	-2.797	-0.66493	-2.6177	2.6394	-0.44374	-1.4256	-2.865	0.11348	1.2234	-1.6523	-0.95016	-2.895	-1.9651	0.48255	-0.43551	-0.83707	-3.7043	0.31981	-0.60763	-1.5814	0.97657	-1.5832	-2.0754	-3.0019	-2.1149	-0.45105	-1.4507	-1.5697	0.14576	-1.0985	-1.8204	-0.39462	0.30134	-4.4652	-0.69076	-0.051869	-0.066769	-3.5237	1.0453	1.4881	-2.6355	-2.8967
-2.6514	-2.1819	-4.4336	-0.38866	-4.4973	-2.7785	-3.3957	-2.1509	-2.2084	-3.6433	-3.5286	-3.2249	-3.6126	-5.5976	-4.7219	-3.5452	-1.8162	-6.3464	-3.3262	-2.7232	-3.3394	-1.7818	-4.7107	-4.3215	-3.338	-4.1922	-3.6255	-4.4101	-2.0598	-2.7647	-3.2828	-4.2133	-2.3125	-3.592	-4.9126	-1.7345	-4.7953	-2.5907	-2.5486	-4.1033	-3.0104	-4.6765	-4.3854	-3.198	-2.3504	-4.8065	-3.2943	-2.6135	-4.5495	-3.9547
-3.6828	-1.7468	-1.122	-1.6332	-1.3959	-2.432	-1.1039	-2.0593	-1.7609	-2.821	-0.67471	-2.8867	0.48244	0.4564	-1.2735	-1.3871	0.99138	-0.63918	-1.3956	-0.94304	-1.2809	-3.433	-1.5681	-1.2128	-3.5713	-1.735	-0.5649	-2.2632	-0.91083	-2.8375	-1.3451	-1.7056	-2.9184	-0.032876	-4.2988	-1.3283	-2.4903	0.14491	-1.3148	-1.4191	-1.582	-0.53933	-2.0212	-0.3783	0.56024	-0.43411	-2.7323	-3.0808	-2.9367	-1.6881
-8.2343	-10.236	-8.7907	-9.0817	-11.212	-8.1172	-10.151	-11.419	-8.8004	-8.7344	-8.9576	-10.397	-12.266	-8.6448	-11.107	-8.6523	-11.538	-9.4334	-10.068	-11.006	-9.1969	-10.345	-10.689	-10.068	-9.3259	-9.7419	-11.061	-10.916	-11.056	-10.704	-9.7933	-8.8345	-10.916	-10.097	-10.234	-9.3679	-7.7598	-9.0357	-11.029	-10.346	-9.2288	-10.691	-10.186	-12.054	-10.476	-10.383	-8.8248	-10.695	-9.3077	-10.376
-5.5112	-6.141	-5.0419	-7.2475	-5.3458	-2.2905	-6.7224	-4.4878	-5.3954	-5.6649	-5.2522	-5.6594	-5.5942	-7.2642	-5.8689	-6.2473	-6.2393	-5.5805	-4.0261	-4.9492	-5.4811	-3.434	-4.9891	-5.8886	-5.007	-5.4212	-6.5415	-7.5018	-4.6381	-5.4639	-4.8226	-4.9149	-8.0771	-6.187	-6.7595	-6.9898	-6.2046	-4.1865	-5.6313	-4.8911	-3.9995	-7.1271	-7.094	-5.7815	-3.9051	-7.619	-7.6463	-5.3986	-4.0578	-4.5491
-0.93861	-1.853	0.41419	-1.4364	-2.8139	-0.80024	-2.395	-0.33461	-1.1319	-3.0791	0.62095	-1.8969	-2.9964	-1.109	-2.2174	-1.3164	-0.31631	-0.83115	-2.6105	-1.0853	-2.6264	-2.5144	-1.3849	0.71677	-1.986	-1.609	-1.098	-1.6492	-0.50954	-1.1757	-1.5453	-3.3781	-3.2179	-0.42422	-2.4284	-2.9763	-1.3067	-1.8834	-1.3664	-2.5947	1.7633	-1.883	-1.0314	0.54435	0.50531	-1.0898	0.33146	-0.32777	-1.7915	-1.5341
-0.36952	0.65334	1.1374	1.5958	4.0051	2.3971	2.9257	2.2986	2.3817	1.2291	1.8108	0.80761	1.1074	0.69758	-1.104	3.1309	0.72189	1.0257	1.2678	1.7869	2.3525	3.4608	0.90103	2.3271	2.7126	4.1236	2.2512	0.89681	0.21335	1.4142	2.2907	0.57095	2.483	1.5364	2.4978	2.1126	2.0806	3.2585	3.2506	2.565	2.4636	0.31356	1.3952	2.4943	2.638	3.2006	1.0456	1.1334	1.4223	-0.00061293
9.5472	8.2446	7.881	10.379	9.8116	9.9925	10.541	11.237	9.9911	10.107	10.089	11.116	10.372	12.34	9.1615	7.4953	8.6695	10.405	7.9904	11.202	9.8124	10.099	9.1407	10.195	11.669	7.3201	10.22	10.14	8.694	7.6112	8.5227	11.211	7.2383	9.6678	9.7696	8.3582	9.3973	10.239	12.523	11.389	11.308	8.3962	8.7895	7.8331	11.817	10.7	8.9002	9.4187	11.521	10.666
-1.8562	-0.55134	-3.5528	0.87607	-0.6515	-2.6372	0.68291	-0.77264	0.31452	-2.3494	-0.33097	-0.51149	-1.767	-0.89403	-2.062	-0.87288	-0.88809	-1.9821	0.11122	-2.8282	0.75718	-0.59168	-2.9355	-3.2134	-2.8266	-1.6959	-0.67887	-3.5085	-3.0978	-0.57322	-2.2577	-1.9802	-0.35579	-0.9668	-0.21605	-1.932	-0.68245	-2.2552	-1.8877	0.0046196	-1.0692	-1.5996	0.53374	-1.1986	-1.5286	-1.1065	-1.6108	-2.7519	-0.72767	-1.6703
-5.6321	-6.2246	-5.7859	-4.2844	-4.9791	-8.6507	-5.0621	-5.2105	-8.2151	-4.6544	-6.6965	-5.8167	-6.6496	-6.038	-5.2897	-5.1692	-5.6089	-6.0175	-5.9684	-5.9736	-6.4419	-6.1879	-7.5154	-3.814	-6.2602	-6.0289	-7.3134	-4.7752	-5.8333	-6.7506	-4.7273	-7.054	-5.0038	-5.7648	-4.2835	-4.0294	-7.1851	-6.8356	-6.1559	-5.0607	-6.5938	-4.9892	-5.8258	-5.8737	-4.3235	-3.4374	-6.1162	-8.2882	-7.3403	-6.6991
-20.42	-19.528	-20.975	-20.731	-22.966	-18.832	-20.354	-21.872	-16.962	-19.671	-22.631	-22.086	-18.171	-20.802	-20.369	-20.129	-21.608	-21.394	-23.28	-21.066	-21.417	-18.403	-20.335	-20.116	-17.969	-20.862	-21.892	-21.095	-19.79	-20.449	-20.118	-22.83	-22.176	-17.607	-20.96	-21.045	-18.584	-18.964	-17.527	-20.907	-20.519	-21.028	-19.607	-20.397	-20.961	-21.613	-20.905	-18.765	-19.36	-20.735
-1.0989	-1.5082	-1.089	-2.2124	-1.673	-1.2203	0.75628	-0.14724	1.0529	0.109	-2.011	0.48541	-3.8769	-2.1884	-0.97353	-2.0636	-3.6886	-2.445	-1.1831	0.10859	-1.7835	-1.1611	-0.53726	-1.4586	0.17298	-2.5483	-2.0137	-2.5524	-1.4895	-1.4946	-1.9161	-2.291	-1.4425	-1.5387	-1.8475	-1.2322	-1.8871	-1.7041	0.42962	-2.8792	-1.8081	-1.3653	-0.86826	-0.13555	-0.92846	-0.51641	0.67201	0.48424	-1.9145	-1.2535
-4.767	-4.818	-5.8207	-6.6114	-6.4411	-5.4535	-6.1533	-5.3616	-6.8433	-5.2957	-4.9821	-5.7804	-7.8114	-6.0506	-2.6135	-6.8026	-4.6915	-7.3989	-5.8603	-4.3197	-4.6518	-5.5652	-7.0112	-3.5675	-5.3679	-7.4624	-5.6801	-4.4017	-4.9546	-6.0967	-6.84	-7.0798	-3.7374	-3.9718	-7.4131	-6.1807	-7.7587	-7.0528	-5.4526	-3.723	-6.1084	-3.7766	-7.1554	-3.7733	-4.8508	-4.3346	-4.039	-4.2386	-5.4016	-3.8759
-15.246	-12.754	-12.671	-12.764	-12.542	-13.3	-13.378	-13.469	-11.91	-12.705	-14.958	-12.847	-13.09	-13.148	-15.103	-11.943	-12.088	-13.402	-12.929	-12.867	-15.089	-14.954	-13.384	-12.973	-12.778	-12.291	-13.528	-10.383	-14.659	-14.422	-12.7	-14.074	-14.415	-14.003	-12.882	-13.246	-13.347	-12.736	-14.08	-14.326	-14.153	-15.158	-14.423	-13.087	-13.181	-13.433	-13.023	-13.511	-11.947	-13.439
-0.62442	-0.60957	-1.8192	-2.3566	-2.4199	-3.9748	-3.1684	-5.1494	-3.1277	-2.4469	-2.849	-3.8433	-3.0257	-2.2668	-1.7134	-1.9321	-2.3625	-4.793	-2.7455	-3.8235	-0.82272	-1.62	-5.9984	-4.4905	-4.0635	-2.1877	-1.4121	-1.7915	-1.6373	-0.96839	-2.7742	-2.2347	-1.5035	-2.1541	-3.5499	0.2151	-3.5035	-3.463	-3.7239	-2.7179	-3.4482	-2.9045	-1.5217	-1.2204	-1.2303	-2.477	-1.0803	-2.206	-1.9434	-2.0237
-2.3199	-2.5385	-2.2079	-3.0677	-3.1868	-1.8393	0.032582	-1.0979	-0.45765	-1.4761	-2.7582	3.0817	-2.6022	-1.8009	-2.7899	0.83052	-0.86236	-1.7293	-2.4758	-1.35	-0.21164	-1.697	-2.5981	-1.4818	-0.66865	-0.050033	0.46791	-0.95863	-1.7625	-1.7155	0.73729	-2.9524	-1.1988	-0.67663	0.19264	0.16887	-2.1169	-2.4784	-1.4674	-0.47581	-2.8956	-2.6921	-0.69638	-0.36493	-1.6383	-1.5333	-3.1499	-1.0441	-0.5659	-0.59701
9.7321	10.636	10.797	8.6434	11.279	7.22	9.0069	10.729	9.9212	9.0983	9.3941	10.925	10.81	10.277	9.1682	9.7233	9.4838	9.695	10.343	9.1862	10.334	10.264	10.684	9.847	11.361	9.5394	9.9343	11.535	10.935	9.3237	9.6492	10.815	10.229	10.752	9.4485	10.432	9.3982	7.7114	9.9831	9.9642	7.2089	10.734	9.2074	11.379	10.757	10.208	10.279	8.9644	9.3782	9.1567
-13.102	-13.672	-13.971	-15.554	-15.413	-13.898	-15.569	-13.955	-16.063	-15.822	-13.5	-13.265	-16.093	-12.45	-14.163	-17.594	-13.638	-13.208	-12.859	-16.839	-15.673	-15.156	-14.298	-13.752	-15.407	-13.317	-14.142	-13.163	-15.442	-17.043	-13.495	-15.974	-13.87	-16.233	-13.116	-13.857	-14.69	-12.413	-13.01	-15	-14.621	-16.375	-12.217	-13.148	-16.066	-14.988	-14.664	-16.72	-14.238	-14.344
-6.5694	-7.0578	-4.627	-8.2268	-7.0213	-9.4893	-7.9228	-6.9163	-8.3402	-7.3348	-8.8603	-6.8704	-7.5617	-5.8002	-7.6038	-7.7562	-6.4648	-7.4938	-7.9397	-8.1877	-4.4141	-8.3925	-8.945	-8.8524	-8.0561	-8.6265	-10.079	-9.2476	-8.0784	-7.6298	-6.7061	-9.9428	-8.8718	-5.2519	-8.0214	-8.1723	-7.3028	-5.5372	-7.023	-8.7968	-7.3376	-5.8085	-6.3121	-11.036	-6.5658	-5.6318	-9.0171	-6.314	-7.3413	-7.4542
-8.5503	-9.3518	-10.074	-8.7831	-11.323	-8.2256	-11.905	-12.764	-11.123	-9.5204	-9.8048	-11.056	-10.341	-13.112	-10.709	-10.431	-8.2994	-9.0448	-10.76	-9.6788	-10.664	-8.4471	-10.84	-10.684	-11.259	-11.323	-11.933	-12.161	-11.001	-11.929	-10.816	-10.965	-10.28	-10.216	-10.32	-12.258	-11.356	-9.5657	-10.763	-10.18	-9.1012	-9.4659	-8.5003	-12.095	-9.609	-10.049	-12.059	-11.925	-9.8866	-10.833
-8.0346	-8.629	-10.254	-9.9045	-10.331	-11.139	-9.816	-10.159	-9.0004	-9.7451	-8.8342	-9.0243	-9.3312	-7.5797	-10.138	-11.162	-10.48	-10.818	-7.4911	-9.8111	-9.4026	-8.6538	-8.2546	-10.682	-10.183	-10.003	-11.096	-8.7178	-9.4435	-11.868	-9.9813	-12.669	-8.7371	-9.0815	-9.6542	-9.2203	-11.033	-9.4214	-9.3566	-11.136	-9.2246	-9.6698	-9.7318	-11.257	-11.452	-10.178	-8.8591	-11.112	-8.5705	-9.2342
-7.6722	-9.4389	-9.5298	-7.2882	-6.613	-10.629	-7.9308	-10.369	-9.4053	-11.855	-9.9405	-8.1693	-7.8889	-10.228	-9.3071	-8.3647	-7.2165	-9.0389	-10.026	-9.4687	-9.4018	-8.577	-9.0558	-8.986	-10.17	-10.032	-8.3548	-11.615	-8.3525	-6.9579	-9.2106	-7.5126	-8.7536	-7.9614	-8.8321	-9.4454	-9.6743	-11.601	-11.15	-7.5431	-10.742	-9.771	-10.207	-8.7607	-10.146	-10.54	-9.7475	-9.1448	-8.9149	-8.7531
4.5896	3.0417	4.7107	4.8087	4.9607	3.0394	5.5316	4.6371	2.3361	5.8578	4.5675	3.991	3.3348	6.1034	4.1915	4.0749	3.3374	4.4012	5.4141	3.7218	4.6024	6.229	3.3153	4.7101	4.1733	4.002	4.2548	3.2246	4.074	3.1819	2.8945	3.2653	4.1459	3.7141	4.9939	5.0394	5.8792	8.7142	5.6112	3.0491	5.4037	3.999	2.9914	5.4331	3.1085	6.792	6.0536	3.5885	6.0198	2.8106
-10.396	-12.247	-13.288	-13.427	-15.624	-13.473	-11.996	-15.116	-13.413	-13.327	-13.612	-15.591	-15.8	-14.473	-12.15	-14.368	-13.436	-14.094	-12.992	-13.514	-11.665	-12.653	-12.334	-14.126	-13.045	-10.459	-13.379	-14.375	-14.544	-12.568	-11.563	-12.5	-13.809	-12.919	-12.593	-11.979	-13.706	-12.846	-13.077	-11.304	-13.325	-12.261	-13.971	-10.784	-12.777	-13.848	-14.172	-14.253	-13.654	-14.174
-2.5837	-1.2839	-2.9438	-4.2046	-4.4217	-4.1659	-2.6897	-1.8165	-3.6925	-1.8254	-4.7187	-2.8398	-2.6983	-3.6229	-4.4723	-2.0642	-3.1327	-2.8539	-4.8212	-3.65	-3.7819	-2.8132	-3.9161	-2.3042	-3.0294	-5.6006	-3.9032	-2.5736	-3.3658	-3.6887	-4.6064	-3.3514	-3.4306	-4.0914	-3.6085	-4.0748	-0.37097	-3.6755	-4.4625	-3.0751	-4.2384	-5.4262	-4.5966	-3.4491	-1.8791	-3.9849	-3.4917	-3.2519	-3.3044	-5.1581
-1.4772	-1.9974	-3.7518	-0.49612	-4.6558	-2.5348	-4.7256	-1.8037	-2.1121	-2.4632	-7.5648	0.33772	-0.71932	-2.6566	-2.2181	-1.0505	-2.8082	-3.5505	-3.3506	-3.4975	-2.73	-3.9101	-1.7534	-1.075	-3.9817	-2.6549	-1.7727	-4.1691	-1.7767	-0.33841	-3.8404	-2.3738	-3.5246	-0.23638	-3.6265	-4.5127	-4.6797	-1.6865	-3.5452	-3.0833	-3.3005	-3.7282	-4.4828	-0.67008	-3.6645	-2.591	-2.3285	-3.8477	-3.2175	0.88056
9.8849	8.7208	9.3852	9.6887	10.998	8.288	10.095	8.7326	10.533	11.16	10.204	10.352	11.458	9.7494	12.545	9.5255	11.048	11.167	9.4676	11.095	10.675	10.203	9.3276	10.664	11.182	9.709	9.4259	10.126	10.445	9.7451	10.456	10.03	9.4016	9.7962	9.3144	10.11	9.984	11.693	11.82	10.112	10.641	11.388	5.3941	7.957	9.7774	10.051	9.6157	9.5575	8.7392	8.8376
-11.318	-13.655	-14.555	-12.725	-15.834	-13.652	-13.095	-10.652	-12.944	-14.834	-13.443	-12.46	-12.252	-13.502	-14.359	-13.762	-12.863	-12.307	-14.008	-13.025	-13.299	-12.908	-10.812	-15.436	-12.822	-11.287	-14.544	-13.762	-12.304	-10.824	-11.898	-13.314	-14.436	-13.426	-12.387	-11.864	-15.641	-13.007	-14.987	-14.793	-14.147	-14.603	-14.334	-11.969	-14.215	-10.853	-15.032	-13.282	-14.091	-13.533
7.4365	5.3409	2.7312	5.1489	5.9283	5.3528	5.7959	5.1132	6.6996	6.4087	4.9646	4.9613	4.9903	4.5572	2.2277	5.955	4.9541	6.4175	4.0927	7.6145	3.6377	4.0837	4.5688	2.1774	4.2315	4.3984	6.0207	7.1011	7.1916	5.6707	2.8781	3.9646	5.2457	3.874	3.4553	5.7532	4.6938	5.3473	5.8457	4.6328	3.4974	5.7635	4.1242	5.0869	4.6194	5.1875	4.2554	3.8862	4.2876	5.4848
-10.563	-10.205	-12.378	-12.285	-9.2238	-10.973	-12.088	-9.5897	-11.11	-11.089	-9.2986	-11.413	-9.4916	-11.454	-13.822	-10.285	-12.833	-9.1567	-9.4793	-10.346	-11.231	-9.2263	-10.093	-10.937	-10.194	-11.042	-11.703	-11.787	-11.131	-10.068	-14.127	-10.828	-12.611	-8.519	-9.659	-10.837	-10.026	-8.911	-11.374	-9.3956	-9.6474	-11.549	-10.063	-8.9729	-12.282	-11.538	-10.526	-10.139	-10.826	-10.17
-8.7541	-10.552	-11.711	-11.957	-9.5141	-11.866	-10.519	-11.326	-10.033	-9.2163	-12.296	-11	-14.804	-10.633	-12.437	-10.831	-10.837	-8.7639	-10.299	-9.7359	-10.196	-10.032	-11.275	-10.913	-9.78	-10.107	-9.8933	-10.71	-11.302	-10.7	-11.784	-10.168	-8.0591	-9.3446	-11.203	-11.195	-11.369	-12.441	-9.7108	-9.0944	-11.486	-10.743	-10.79	-8.1354	-11.758	-10.556	-10.074	-10.59	-9.4524	-10.183
-4.0346	-4.2966	-3.9361	-6.0624	-8.3894	-4.88	-5.902	-4.4305	-7.1613	-6.0526	-5.7855	-6.1879	-5.4556	-4.3865	-5.4448	-5.26	-6.4459	-6.4591	-6.0644	-5.7212	-5.8145	-3.1515	-6.1985	-5.1957	-5.8344	-4.7693	-4.8989	-5.9931	-7.7179	-4.4007	-6.8942	-6.1683	-6.8673	-5.6192	-7.0032	-5.5019	-7.0724	-6.2722	-3.9987	-6.5915	-4.1714	-6.0672	-6.4105	-5.359	-5.0773	-5.7602	-3.3542	-5.6099	-5.4748	-5.455
2.742	1.5802	0.6092	1.7898	2.0006	0.11437	-0.81568	-1.3482	1.1209	1.9024	0.56965	2.568	0.76694	-0.77207	1.0552	1.8606	3.0915	1.6408	2.3543	-0.40583	1.6567	2.0307	-0.13895	1.8666	1.0806	0.056416	4.6595	2.5087	0.83081	1.2651	1.1963	2.1039	1.3077	3.2059	-0.81032	3.3578	-0.031029	-0.011767	1.8001	1.739	0.81617	1.1289	-0.53247	-0.81687	0.63836	0.86887	1.4113	-0.37252	1.3044	0.94468
-13.871	-14.296	-13.736	-13.45	-14.566	-14.769	-12.636	-17.406	-14.662	-13.555	-13.073	-13.831	-14.547	-16.125	-13.987	-15.198	-15.048	-14.972	-15.079	-14.621	-13.805	-17.195	-15.945	-14.659	-13.165	-14.526	-15.654	-13.149	-12.365	-13.673	-13.681	-12.8	-13.381	-15.17	-13.383	-14.015	-15.337	-14.295	-13.693	-14.066	-13.523	-13.686	-13.443	-15.067	-14.81	-13.048	-13.817	-14.465	-14.397	-13.855
7.2395	6.9318	6.0698	7.4363	9.0511	5.4797	7.2529	7.949	8.9483	10.831	8.7396	8.1257	8.5364	6.1424	7.3888	7.6304	7.9046	7.4232	7.1821	9.4352	7.9805	9.8952	9.7238	8.4252	8.7009	7.7557	8.85	8.6048	9.782	7.9659	5.7421	8.318	5.9214	7.4064	8.0751	7.6856	7.2752	8.1347	5.9259	6.679	7.65	6.919	7.5896	8.7934	7.8073	8.3411	6.2925	7.7529	7.7757	6.8035
-3.5161	-2.2849	-0.98757	-3.7629	-5.1015	-2.997	-4.4569	-2.5044	-2.8011	-1.1262	-2.5773	-1.6107	-4.2585	-1.8795	-2.6065	-2.3793	-1.7626	-2.082	-0.72537	-2.1772	-5.8702	-0.1585	-1.2869	-3.1738	-2.0355	-2.5459	-3.6225	-2.0389	-2.3049	-4.0425	-2.6115	-4.7484	-2.5485	-1.6382	-1.4653	-3.8838	-4.3331	-2.4341	-3.3372	-3.5119	-2.4245	-1.5134	-2.2829	-1.8666	-1.6767	-2.1192	0.21998	-5.4322	-2.7614	-1.5488
-1.0847	-3.0048	-1.5746	-2.3496	-1.4174	-1.7388	-2.8137	-4.7367	-1.813	-2.4538	-1.7558	-1.6801	-1.8377	-1.7462	-1.2198	-3.6218	-4.5794	-2.4697	-2.5172	-1.2734	-1.4104	-3.5575	-4.7254	-3.5587	-2.1822	-5.7088	-2.5237	-5.3367	-3.5099	-3.4837	-2.486	-2.7151	-4.1282	-1.3897	-1.0693	-2.1649	-4.3418	-2.5465	-3.1395	-4.1958	-2.3064	-4.1546	-4.2725	-2.1138	-2.8055	-4.5553	-3.3803	-1.5905	-4.5728	-3.4687
-3.3905	-3.6995	-5.7239	-1.7082	-4.3573	-2.9496	-5.7181	-2.4281	-3.483	-4.5617	-3.2004	-2.4718	-5.108	-3.6525	-5.0745	-4.8843	-2.3771	-3.0424	-3.1997	-2.6333	-4.3517	-2.5521	-3.9756	-3.488	-2.2719	-3.1641	-5.5777	-2.4386	-4.196	-2.9143	-4.144	-1.3208	-0.41642	-4.5708	-5.7806	-2.9924	-2.7018	-3.8369	-4.7327	-2.37	-2.2682	-5.8161	-4.1527	-1.997	-4.8775	-4.2928	-5.5601	-2.6546	-5.2914	-2.5425
-3.0636	-1.7419	-0.90545	-0.10541	-1.7059	-1.8224	-4.2986	-1.0614	-3.1598	-2.6121	-0.36539	-2.6399	-2.6025	-1.5063	-2.1967	-2.6309	-0.22641	-0.61813	-1.381	0.82163	-2.1898	0.4568	-1.4799	-1.4146	-1.3865	-1.2754	-0.43143	-0.78337	-2.5711	-0.74624	-1.3431	-0.20365	0.12998	-1.3155	0.22094	0.010535	-3.0423	-0.40992	-1.093	-0.38633	-0.59522	-1.3926	-0.41118	-1.3871	-1.407	-1.3146	0.83047	-2.2711	-2.0054	-1.1892
-5.3174	-0.60695	-4.0395	-5.5992	-1.8456	-0.8311	-2.4523	-2.9202	-2.1173	-2.9057	-4.1417	-3.4512	-3.2196	-3.2712	-2.939	-4.0704	-1.9464	-0.38466	-0.42027	-2.9965	-4.9318	-3.57	-3.8871	-1.1262	-1.8796	-2.9719	-3.7004	-0.5788	-1.794	-3.4122	-2.2077	-2.698	-0.4663	-0.028978	-2.826	-2.6362	-3.3428	-2.0567	-2.584	-2.6101	-2.079	-1.3004	-3.7431	-3.5572	-1.5134	-2.2731	-0.84429	-2.1984	-2.0097	-2.3491
-6.0906	-6.1167	-5.5221	-5.2678	-4.0013	-5.329	-5.7605	-7.4639	-4.4324	-2.7211	-6.4197	-6.0855	-7.3229	-4.8162	-4.963	-5.1854	-5.6289	-4.902	-4.5507	-4.9088	-3.7284	-4.4704	-6.5784	-2.8626	-7.5706	-6.3831	-5.2363	-7.552	-5.9768	-6.4993	-5.9224	-5.4995	-4.0269	-7.1056	-5.8165	-6.8293	-3.2554	-5.0531	-6.3602	-5.2824	-6.2354	-4.3442	-3.7918	-6.9634	-2.4205	-4.6495	-5.5398	-4.3151	-3.7909	-4.8724
-14.112	-12.087	-11.51	-13.809	-15.181	-10.958	-11.447	-12.754	-12.738	-13.57	-14.509	-15.663	-12.794	-10.68	-15.734	-11.971	-15.167	-13.011	-13.663	-13.606	-11.76	-13.526	-14.014	-13.945	-12.363	-11.108	-12.872	-16.139	-14.527	-11.757	-13.747	-13.798	-14.478	-12.266	-10.53	-15.157	-11.845	-12.943	-12.7	-11.102	-12.593	-14.956	-10.529	-12.219	-14.103	-13.456	-14.275	-12.783	-13.59	-10.376
9.9925	8.6349	6.1104	6.0902	4.699	7.1214	5.7283	6.5402	6.5911	7.1099	5.8075	5.5239	8.2916	6.4473	7.4617	6.6613	7.003	7.1632	7.5596	7.2765	7.1788	7.5293	7.5135	9.3862	5.9612	5.0543	9.1818	8.6907	5.5934	7.5195	7.6912	7.1956	6.8781	6.5661	6.6313	6.4718	5.3299	8.7025	5.2155	4.7124	9.556	7.5784	8.0574	7.3612	7.7553	7.2071	5.233	6.7046	8.0772	6.9425
-5.1797	-6.1025	-5.2866	-4.6586	-4.6086	-5.1228	-4.9055	-6.2523	-6.2842	-5.9072	-6.4973	-5.3305	-6.5253	-5.2827	-3.515	-6.6174	-6.4292	-6.6549	-4.2762	-4.4249	-3.0552	-7.2281	-3.6475	-7.1838	-6.756	-6.807	-4.1144	-7.0577	-3.9802	-3.713	-5.1592	-5.6568	-6.5551	-5.2157	-4.3653	-3.8132	-3.445	-5.4377	-6.1946	-6.2223	-3.8971	-4.5007	-6.0253	-5.8751	-5.9141	-6.6537	-5.4407	-5.7887	-6.0742	-5.2896
-8.6239	-8.5959	-10.545	-11.501	-9.1498	-10.433	-11.596	-11.488	-10.706	-11.281	-12.016	-8.7157	-9.5907	-11.485	-9.3069	-10.279	-13.023	-8.8288	-12.598	-10.683	-10.182	-11.766	-10.01	-10.215	-9.3632	-11.459	-11.376	-13.771	-12.187	-13.31	-10.651	-10.917	-10.603	-10.337	-10.665	-11.117	-11.484	-10.243	-10.192	-11.139	-10.383	-9.9839	-10.486	-8.7861	-11.702	-10.969	-9.8924	-9.0742	-12.054	-13.461
-1.7933	-2.7128	-3.2519	-2.1176	-0.90471	-2.7588	-1.9617	-2.831	1.0849	-1.1452	-1.3682	-1.8573	-1.7748	-1.3198	-2.736	-1.585	-2.9938	-4.6928	-1.606	-2.044	-1.1034	-3.1174	-3.2655	-1.9816	-4.1316	-3.0462	-0.57396	-3.8815	-0.58351	-1.7259	-0.33234	-3.0206	-2.5458	-0.3374	-0.37457	-1.9357	-3.1018	-2.4185	-0.62287	-2.5689	-3.3386	-4.1873	-4.1837	-3.1957	-0.21263	-2.8078	-1.4136	-1.5503	-0.68275	-2.3173
-9.4385	-8.9594	-8.1671	-11.975	-10.809	-12.209	-10.51	-11.868	-12.28	-12.31	-8.997	-11.916	-9.9692	-8.1502	-9.3972	-11.297	-10.083	-8.4927	-10.641	-14.339	-8.6827	-9.0952	-8.2518	-10.038	-10.719	-11.352	-10.383	-12.641	-10.685	-10.041	-10.226	-10.807	-10.044	-10.104	-10.095	-10.34	-8.9423	-9.0783	-8.9547	-8.5619	-9.8579	-11.788	-9.074	-7.8884	-9.5239	-12.115	-7.0256	-8.4765	-10.579	-9.526
5.2704	5.6045	6.1054	7.4225	7.6513	7.8463	8.1488	7.052	6.1	6.7257	3.1914	6.4145	6.7228	5.8489	8.2129	5.0653	6.023	8.7156	7.4903	7.8544	6.888	6.7696	10.833	7.9278	7.6256	7.434	7.329	5.5507	6.1196	7.9072	6.8572	5.9911	7.5717	7.6405	5.9327	6.438	7.0674	7.8993	6.8585	5.9126	6.4121	5.9597	6.7521	5.3314	6.8742	7.589	7.5118	8.4254	5.6243	5.0758
0.39822	1.9782	0.092851	-1.3144	-0.61181	-0.65087	-0.19478	1.5514	-1.3898	1.7237	-3.2162	-0.30209	-0.44477	0.052738	0.49242	-2.9177	-0.70676	-1.258	0.13366	0.62704	0.28911	-0.38216	-0.73384	-1.387	1.1028	-2.6873	-0.24573	0.51615	0.096263	1.6928	-1.1426	1.1012	-1.345	0.77256	-0.035782	1.2246	-0.77294	1.2283	-0.40621	-0.76554	-2.5927	0.21578	1.4161	-0.93127	-2.6397	0.2763	-0.60149	-0.08185	-0.059088	0.8463
-0.51576	-0.59453	-1.1261	-1.0204	0.846	1.7458	3.0816	-1.1337	0.22929	-0.56692	1.7059	-0.36761	-0.010798	-0.37686	-1.801	1.054	0.7993	0.74265	-0.52689	0.29905	-2.4445	-0.45645	0.99921	0.51744	-1.9243	0.6684	-0.12121	-0.16358	-0.89602	-2.3217	0.77466	-0.80017	1.0954	-0.33046	1.6983	0.88652	1.0718	0.7503	-0.4109	-1.8587	0.40741	1.3325	-0.6927	-0.29507	-0.46673	-0.88484	0.71485	-0.31817	-1.177	-1.1464
-2.5856	-3.0481	-0.56612	-2.8103	-0.031848	-2.1841	-3.3753	-0.33653	-1.2848	-1.1896	-3.4017	-1.2096	0.59797	0.074214	-1.9963	-1.7641	-2.7246	-2.4649	-1.42	-2.0487	-4.0642	-3.0449	-0.73318	-0.1867	-1.5287	-3.2526	-3.1435	-2.0071	-0.99641	-2.0921	-2.0786	-2.8746	-4.2381	-0.94098	-3.0659	-1.391	-2.4242	-0.41788	-2.6567	-1.7396	-3.4898	-3.5404	-2.8235	-3.8649	-0.15214	-1.3868	-4.2182	-2.0346	-2.21	-2.1456
-2.2178	-1.265	-4.9136	-1.556	-5.5015	-2.6806	-1.7519	-2.7427	-3.5654	-2.9618	-3.8885	-5.3173	-3.8896	-4.6004	-2.1444	-0.7971	-2.6844	-3.7792	-3.8658	-4.9597	-4.2741	-3.2142	-4.0279	-1.5653	-2.107	-2.2956	-2.1627	-4.1605	-3.9977	-4.8848	-3.8583	-5.3443	-2.4636	-2.912	-4.042	-2.9496	-1.3985	-3.8588	-3.8509	-3.2226	-2.2624	-4.0225	-4.8711	-3.8375	-4.7971	-2.5535	-4.853	-2.3248	-2.689	-2.8017
1.7472	2.8418	3.8748	1.5835	2.0658	2.2506	3.8566	2.5079	1.9575	1.1016	2.0985	1.5369	2.3793	2.968	1.7039	2.2751	1.4873	0.80519	-0.059638	-0.29253	0.83191	3.7355	3.561	1.0966	3.0303	1.5641	4.6624	0.31895	1.8522	1.3575	1.3573	1.5899	1.8784	1.0046	1.4969	2.1016	2.7591	1.8624	3.4257	2.1892	1.3939	1.1445	2.6531	3.3244	1.9083	4.1198	2.9047	0.29074	0.49307	2.0459
-3.6452	-2.8214	-2.1805	-3.5004	0.35629	-2.44	-3.2668	-2.5425	-3.9288	-1.131	-5.2561	-1.7512	-2.057	-1.9658	-3.7464	-2.5752	-4.2831	-4.0437	-3.3673	-2.9014	-4.993	-2.5055	-5.963	-3.014	-1.6772	-2.7611	-3.0088	-3.059	-4.4039	-1.5612	-4.4769	-3.632	-2.5205	-4.5256	-2.8026	-5.3687	-3.2949	-3.4574	-2.5946	-3.7494	-3.5898	-3.703	-4.3172	-0.33482	-5.7182	-2.8292	-3.0862	-2.6087	-3.1655	-3.9715
7.1893	9.4732	10.799	8.0344	9.1312	8.2188	10.457	7.4908	7.7352	9.2032	7.9262	8.5726	8.1831	8.8978	10.528	8.6608	8.7386	8.7577	7.534	10.379	7.2731	7.0696	6.6983	7.4054	6.6128	9.6066	9.7757	5.8178	6.9607	6.939	8.3991	7.327	7.706	11.152	8.5386	8.4981	7.9962	8.6154	7.9028	10.19	7.9715	10.074	6.0996	10.24	8.0576	8.3174	8.6048	8.2938	10.718	8.5364
9.4295	12.056	8.5413	7.3971	9.691	9.3237	8.0458	11.16	11.311	11.276	12.33	9.9544	9.8416	12.257	10.65	10.072	9.3345	7.6107	10.181	10.042	10.904	9.0076	9.5565	10.907	11.484	10.588	8.6089	10.752	7.3711	11.434	6.6489	10.303	9.2721	8.9334	8.9198	6.2726	10.209	10.407	9.619	10.23	8.4423	11.976	8.7306	11.093	9.155	9.2915	8.8062	9.2081	10.701	7.905
8.6356	10.259	8.781	8.0264	8.659	8.6979	7.2248	8.9235	8.2195	8.171	6.0114	7.9091	7.2976	6.3585	7.2628	7.4005	7.0994	8.3819	10.861	6.6903	6.7548	10.241	8.5347	6.2801	6.5796	7.1455	8.19	8.6031	9.484	7.8239	8.8617	7.5064	9.6048	7.8854	10.134	6.3165	8.2246	9.8909	8.486	7.6295	8.2608	6.6227	7.4114	8.6793	5.6879	7.6179	9.2829	9.4498	7.5526	7.5246
4.7388	3.6178	4.8927	4.0188	6.2025	4.7945	5.343	5.1546	6.1254	4.7151	5.019	5.5449	5.1133	6.0203	4.7943	4.5029	5.8574	4.6601	6.225	3.044	5.7295	5.1739	3.7344	4.6831	6.2049	3.9373	6.2128	3.1103	8.1546	4.9733	3.9854	6.1912	8.3361	3.7968	4.1118	5.1209	5.3486	4.5066	4.4838	4.0539	5.3762	5.1555	4.604	6.851	1.9267	6.3456	4.9804	6.1221	5.8191	5.6801
-14.338	-15.083	-14.952	-13.349	-14.36	-12.458	-10.615	-10.562	-12.32	-12.967	-10.503	-14.005	-12.687	-12.419	-11.117	-11.582	-11.669	-10.539	-13.969	-13.362	-12.009	-12.809	-13.252	-13.035	-12.979	-14.003	-13.541	-11.167	-13.64	-11.696	-12.147	-13.534	-11.452	-10.908	-12.689	-10.013	-13.298	-14.901	-13.295	-12.423	-13.735	-12.253	-12.252	-12.244	-11.378	-13.069	-12.86	-12.706	-13.598	-13.046
-1.7728	-2.3938	-3.4918	-2.6944	-3.2721	-0.88302	-3.4279	0.47859	-3.6415	-1.8576	-4.7807	-2.7935	-1.143	-0.82644	-2.4064	-0.70181	-2.8907	-4.7489	-2.1765	-1.8683	-3.5141	-3.4204	-1.2131	-0.97053	-2.2613	-1.7892	-1.8637	-0.28399	-2.0996	-2.9971	-1.0796	-1.1819	-3.4634	-1.8258	-2.3832	-3.633	-2.6131	-1.6953	-1.4951	-2.6469	-2.1214	-3.8046	-2.0893	-2.1474	-1.3912	-4.0328	-0.34561	-3.2507	-0.74873	-1.911
-3.0481	-0.94698	-3.8852	-1.7622	-1.182	-0.82237	-2.8802	-5.3616	-0.63948	-1.4663	-1.216	-2.0097	-3.7895	-2.8242	-2.0943	-4.2376	-4.8684	-3.086	-3.0621	-3.2098	-2.8544	-6.2828	-2.3165	-1.9631	-2.6547	-0.20672	-2.5367	-2.312	-0.84654	-3.5317	-4.8111	-6.1379	-4.6798	-3.1215	-1.9703	-2.2851	-4.2831	-2.9993	-4.2033	-5.5141	-2.1601	-3.3005	-2.415	-0.90401	-2.6222	-2.3736	-5.2865	-4.3582	-5.6309	-4.1269
2.2429	1.294	-0.60439	2.0605	2.6957	1.4136	0.13597	-0.28446	0.045588	1.6944	0.79094	0.78713	2.0732	0.85664	-1.2118	0.72088	2.5596	1.3642	1.2454	0.9749	0.83939	0.34039	0.55749	1.8587	2.2372	-0.30623	1.4378	1.0159	1.1569	0.51953	-0.84239	2.7408	4.8801	2.7165	-2.7265	3.4429	3.5509	1.1046	2.7546	1.7333	0.68844	0.67647	2.7215	0.95047	1.8555	1.3104	-0.11125	1.3116	1.6294	1.0375
-23.981	-22.901	-22.705	-18.669	-21.455	-22.301	-21.912	-26.372	-23.225	-20.818	-21.035	-22.546	-24.675	-23.565	-21.991	-22.905	-25.236	-21.717	-22.261	-21.923	-21.672	-23.719	-20.989	-22.747	-22.158	-19.103	-22.251	-21.732	-20.191	-20.957	-21.897	-22.52	-21.584	-21.771	-20.546	-24	-20.227	-20.598	-19.648	-26.017	-19.926	-22.904	-22.089	-22.646	-22.582	-23.387	-23.264	-21.944	-22.946	-21.419
-4.8042	-3.9792	-4.8083	-4.8772	-2.9843	-0.084573	-1.4894	-1.6922	-1.9345	-4.3158	-1.7213	-1.7718	-0.52124	-2.311	-0.18136	-2.441	-3.4455	-5.5091	-2.1014	-2.6307	-1.7809	-2.3003	2.3819	-2.6818	-1.6391	-1.5572	-3.9722	-1.6712	-0.19131	-2.2094	-1.5899	-3.1232	-2.7125	-1.7423	-3.3509	-1.3949	-2.0517	-2.9298	-0.48308	-1.9726	-3.2504	-0.48148	-0.65771	-1.4834	-3.0712	-3.6961	-4.8637	-1.8575	-1.9764	-1.6059
-22.368	-19.543	-21.99	-22.527	-21.475	-21.489	-22.041	-22.49	-23.483	-21.919	-21.585	-20.587	-23.637	-22.86	-23.213	-21.109	-23.787	-21.389	-20.045	-23.673	-21.356	-21.849	-23.967	-21.503	-21.434	-21.392	-22.818	-21.807	-23.863	-21.139	-23.618	-22.63	-23.362	-21.728	-21.877	-22.269	-22.023	-21.874	-25.589	-22.707	-22.949	-22.58	-23.653	-22.107	-22.66	-22.172	-22.916	-23.151	-21.237	-20.234
-10.382	-12.745	-10.819	-12.307	-12.871	-8.7272	-9.1648	-11.467	-11.939	-11.266	-12.018	-11.086	-10.462	-11.517	-11.896	-9.9062	-11.208	-11.232	-11.325	-11.652	-11.197	-10.417	-9.4162	-10.221	-9.2969	-9.4613	-10.06	-9.7977	-12.017	-9.6226	-14.122	-10.778	-10.977	-11.634	-11.249	-11.911	-9.9397	-7.9859	-10.092	-13.386	-7.1877	-11.294	-13.85	-10.783	-11	-10.967	-9.6979	-10.49	-11.731	-12.366
1.2061	1.7365	0.80907	1.7301	1.1663	1.0315	1.439	2.9061	1.4994	0.93882	0.26832	2.8911	0.66266	1.3228	1.7349	2.6726	2.0435	0.54753	0.62766	2.257	1.3484	1.6673	-0.87933	1.1177	2.0204	1.6974	5.8798	3.1811	0.95978	0.6818	2.3531	2.0132	-1.2405	-0.43428	0.81648	0.37644	2.5376	2.2691	2.2709	0.8279	1.9719	1.9307	1.003	2.0838	-1.2178	1.4188	1.1419	2.8032	2.8395	2.5744
-12.243	-7.9587	-10.084	-11.554	-12.228	-11.584	-11.707	-11.316	-12.285	-12.453	-11.203	-13.269	-11.287	-10.501	-9.8899	-10.79	-12.527	-13.11	-11.288	-10.15	-13.021	-10.91	-11.37	-14.026	-11	-12.109	-14.344	-14.065	-10.003	-13.081	-14.106	-11.193	-14.477	-12.243	-11.03	-11.909	-11.091	-12.363	-13.643	-12.234	-12.944	-11.836	-12.021	-8.9507	-10.594	-11.143	-11.774	-10.3	-10.441	-11.654
-7.9913	-4.4728	-5.867	-9.1728	-4.6819	-2.7071	-5.2912	-6.7145	-5.1684	-5.8301	-8.6199	-6.8464	-5.2147	-7.9917	-6.1598	-6.2842	-4.6746	-7.5199	-7.8811	-4.6863	-6.5606	-6.9427	-8.2709	-5.8372	-7.0768	-7.8202	-6.2294	-7.1167	-6.4811	-8.6081	-7.6465	-7.0569	-6.5285	-6.4282	-7.0788	-5.9308	-8.187	-6.7014	-8.4013	-6.0317	-7.6801	-6.2869	-5.3629	-6.3607	-6.0187	-6.629	-5.2224	-7.8695	-6.4495	-6.1495
-10.99	-9.4232	-9.6159	-10.696	-11.784	-11.197	-11.184	-9.293	-11.839	-12.734	-10.42	-7.4988	-10.781	-10.615	-9.3321	-10.717	-12.337	-10.859	-11.002	-10.997	-9.3115	-11.357	-11.633	-12.034	-9.7768	-10.1	-11.497	-12.25	-9.1681	-10.537	-11.49	-11.467	-10.605	-11.976	-12.194	-12.408	-10.65	-10.631	-10.988	-12.59	-10.263	-8.2965	-11.228	-11.185	-11.653	-10.591	-9.2722	-11.403	-9.5892	-9.6943
-9.4014	-9.1113	-13.02	-11.029	-9.6135	-12.432	-12.053	-10.911	-13.409	-12.058	-6.9144	-10.127	-12.96	-8.5993	-10.434	-9.73	-8.8238	-9.1854	-9.8006	-8.9873	-10.952	-9.7195	-11.114	-8.2236	-11.458	-11.359	-9.9431	-8.2937	-10.527	-9.2808	-10.685	-11.881	-9.0588	-12.216	-7.7363	-10.424	-10.288	-10.597	-11.106	-10.386	-11.061	-11.385	-10.149	-11.947	-9.7848	-9.6085	-12.028	-8.5556	-10.034	-12.151
-1.4685	0.42301	-1.2428	0.67755	-1.46	-2.848	-2.0674	-3.3845	-1.4757	-0.59442	0.32026	-1.1797	-0.51268	-1.3674	-0.28037	-1.3228	-1.359	-1.1639	0.18043	-1.0217	-1.8326	0.43894	-0.96349	0.49572	-1.4709	-2.1376	0.3253	-1.6704	-0.97868	-1.1982	-0.84107	-2.02	-2.3011	-0.012035	-1.8078	-1.4097	-2.6388	-1.4684	-2.1445	-1.4882	-1.6663	0.41357	-2.3547	-0.72387	-0.15388	-1.5944	-1.4465	-2.5879	-1.4361	-1.1529
-23.701	-23.456	-21.173	-23.982	-20.867	-20.757	-21.527	-21.404	-21.951	-21.516	-22.95	-20.941	-23.082	-23.192	-23.121	-21.911	-20.687	-22.459	-24.632	-23.021	-23.256	-22.695	-21.38	-23.299	-23.65	-23.123	-24.168	-21.361	-23.132	-22.487	-24.638	-23.195	-20.545	-20.961	-23.024	-24.283	-19.524	-21.862	-22.768	-21.594	-22.619	-21.311	-23.608	-23.575	-21.66	-21.039	-23.765	-22.485	-22.64	-20.194
-0.93384	-3.7966	-1.1283	0.37588	-1.6409	-1.9951	-2.217	-4.3586	-1.5338	-2.3353	-1.8601	-1.3692	-4.0569	-2.0568	0.41245	-2.7066	-0.43985	-2.0717	0.3742	-1.1467	-0.47986	-0.21194	-1.3248	-3.5393	-1.4969	-1.7017	-1.8347	-0.48455	-0.41153	-3.0318	-2.5064	-2.6051	-2.0394	-2.6788	-0.74733	-0.095048	-0.42183	-2.4283	-1.1055	0.79412	-0.7718	-1.6316	-2.8259	-0.57353	-0.78902	-0.77379	-2.2879	-0.18608	-3.3946	0.20745
-5.415	-3.3016	-4.5275	-3.301	-5.0305	-3.1088	-3.9208	-3.1743	-3.2646	-5.8699	-1.5464	-3.2424	-7.3278	-2.5477	-2.1884	-5.492	-3.9043	-4.2488	-7.3929	-4.326	-3.3404	-3.8769	-6.0781	-5.6722	-4.6274	-5.7289	-6.0144	-5.1629	-4.4292	-5.8802	-2.0392	-3.6711	-5.1236	-6.4898	-4.8721	-5.0636	-4.5517	-5.8281	-6.0799	-3.1036	-2.3962	-5.0975	-5.7567	-5.0848	-4.6153	-3.6999	-5.8108	-3.824	-4.9604	-3.7717
-15.278	-14.13	-15.36	-14.814	-14.727	-13.321	-13.535	-15.799	-15.999	-13.699	-14.328	-17.71	-16.693	-14.052	-15.414	-12.646	-15.684	-13.875	-14.051	-13.154	-15.748	-15.254	-13.649	-12.844	-13.168	-13.631	-12.981	-13.887	-13.418	-15.448	-15.135	-14.124	-14.798	-14.351	-14.982	-15.94	-15.285	-17.043	-15.658	-12.802	-14.28	-14.528	-13.997	-16.018	-14.324	-15.375	-15.68	-16.668	-13.87	-14.27
6.4794	7.4049	8.0995	6.1412	6.9377	6.688	7.0763	6.3991	6.0936	7.794	8.457	7.3976	8.1629	8.8993	7.8292	7.738	7.1522	5.935	7.0977	7.8275	8.4194	6.3822	7.5094	9.4024	6.7987	6.1833	5.2638	3.7264	6.9871	7.3169	7.0628	6.475	7.075	6.4439	7.9263	8.1556	6.713	6.4872	6.711	7.1461	8.3282	8.1314	6.3035	6.0276	8.8495	6.0581	6.2093	7.1429	7.4041	5.4497
-0.33582	-0.50771	0.23862	-0.10613	-0.32321	0.77906	-1.3969	-0.64122	0.36339	-3.2753	-0.19728	-1.5171	-1.8951	-1.2054	-1.4169	-3.5184	-1.0712	-2.5483	-0.0098798	-1.2952	-0.13689	-2.963	0.72933	-0.79504	-0.72526	-2.3181	0.22566	-1.0484	-1.5636	-1.7452	-0.4879	-1.5321	-1.8619	-2.4459	-1.6921	0.29448	0.26498	0.6075	-2.1706	-1.0948	-3.3302	-2.3199	1.1073	-1.0888	-0.86292	-2.4813	-1.0147	-2.4085	-1.4463	-0.99965
3.3222	-0.12137	2.373	0.96067	3.2923	3.4301	1.6739	2.0862	-0.35489	3.3423	2.0797	2.4161	-0.11837	2.9928	0.28938	0.12006	3.062	0.76634	-0.93649	0.71442	0.82624	0.26174	1.0142	1.2672	2.3789	3.3234	0.48079	5.8674	1.7767	-0.10275	1.9543	0.6809	3.7343	1.7164	1.6726	0.94554	0.6326	2.0933	1.2774	0.76701	0.95648	3.5307	1.7146	4.2419	1.1401	0.78148	-0.23559	2.8967	3.1266	1.7129
-2.009	-1.8276	-3.5452	-3.1744	-2.2923	-3.5413	-4.711	-4.9029	-2.4224	-2.1638	-2.2579	-1.5605	-2.5239	-3.1519	-3.4517	-4.1987	-3.4461	-3.2309	-2.1135	-3.9129	-5.0274	-2.5	-4.2357	-2.3917	-3.1457	-3.6134	-4.1659	-3.5066	-3.8533	-1.5053	-4.7226	-0.54706	-0.92262	-4.5392	-1.9272	-2.9011	-3.4812	-3.2666	-4.4845	-3.9818	-2.9374	-3.2926	-5.8968	-4.8711	-3.7328	-4.0123	-5.3022	-3.4272	-2.7351	-3.374
-11.904	-12.685	-13.921	-12.814	-15.228	-14.127	-11.878	-16.055	-13.118	-13.775	-14.784	-14.23	-11.64	-13.552	-12.911	-13.792	-12.217	-11.645	-11.276	-13.091	-15.524	-12.031	-12.288	-12.135	-11.107	-13.56	-13.635	-15.318	-14.678	-12.187	-15.49	-14.354	-12.855	-12.82	-14.25	-11.5	-10.981	-15.415	-13.705	-12.327	-14.736	-13.475	-11.961	-15.681	-13.698	-14.409	-15.135	-13.072	-12.306	-13.003
-4.1609	-3.6944	-3.0998	-2.6867	-0.87407	-2.7409	-1.1197	-4.4082	-3.4131	-4.2859	-3.2832	-3.838	-4.326	-4.2906	-3.3834	-5.3969	-1.3481	-5.0701	-1.282	-2.9916	-4.1582	-3.1434	-3.6245	-3.637	-3.8293	-3.2372	-2.9995	-3.3013	-3.1501	-4.4718	-4.097	-4.0952	-4.8199	-5.0657	-1.5279	-6.0889	-4.8395	-1.3831	-5.4701	-2.3145	-3.6151	-2.6797	-5.0357	-3.1597	-4.4947	-2.0066	-2.5692	-2.7797	-3.1658	-3.8637
-4.1422	-0.41884	-3.0455	-0.65439	-0.49688	-4.0245	-3.0763	-2.7851	-3.0534	0.14027	-3.8826	-4.3282	-2.6023	-4.4639	-1.7815	-2.1043	-4.114	-1.6546	-3.342	-2.4858	-2.7445	-2.4404	-2.6892	-2.6354	-1.3849	-0.88955	-1.1429	-1.9298	-3.5577	-4.6823	-4.1801	-3.3187	-2.0736	-4.3573	-1.3481	-0.49177	-3.257	-2.1391	-2.8189	-4.2297	-1.211	-0.47238	-5.3169	-1.1182	-2.3426	-2.0191	-4.1073	-0.35924	-3.6755	-4.5387
-10.239	-9.3955	-9.6519	-9.3561	-8.1045	-9.1975	-8.0357	-7.0976	-10.267	-10.446	-8.1838	-7.9369	-8.8331	-10.241	-7.7913	-10.605	-8.6682	-9.0172	-7.7256	-8.4701	-9.422	-10.315	-9.6	-7.4558	-8.4408	-5.2265	-9.1379	-10.176	-8.3769	-10.07	-8.493	-10.11	-8.6723	-10.888	-8.6346	-8.5454	-7.5336	-8.514	-10.013	-7.1707	-10.783	-9.8762	-9.305	-11.12	-10.945	-7.6206	-7.6275	-10.478	-8.5462	-6.9179
-4.6363	-4.4204	-5.254	-2.821	-4.0181	-2.6413	-5.5494	-4.6417	-5.9895	-4.5436	-4.7669	-4.3275	-6.8083	-6.5081	-6.432	-4.6459	-6.7744	-5.4967	-3.4677	-5.557	-6.8825	-4.0494	-2.4471	-4.9346	-5.3894	-7.5893	-6.0005	-4.5498	-3.5983	-3.1799	-3.8382	-1.8674	-7.6045	-5.832	-3.5153	-5.8237	-5.1141	-4.8315	-5.2244	-5.269	-5.2502	-6.2477	-3.6436	-6.215	-6.6026	-6.1936	-5.2052	-6.1585	-4.1705	-5.5474
-4.7143	-1.2153	-4.6581	-2.8641	-4.6502	-4.1988	-4.916	-7.4829	-2.1104	-3.8599	-6.4704	-3.7204	-2.8936	-4.0548	-3.5167	-5.5477	-6.1669	-3.7823	-4.1803	-3.7962	-3.4618	-3.781	-5.0537	-2.169	-4.105	-5.8109	-3.8908	-4.9828	-3.7533	-2.8185	-3.8266	-3.7131	-5.0937	-5.0691	-4.6173	-3.6912	-4.3397	-4.7801	-5.3464	-2.6655	-3.3951	-3.3288	-5.8326	-5.4303	-3.2469	-3.9732	-3.5482	-5.0809	-4.6618	-3.9995
0.23774	1.0141	1.4069	2.5944	3.4763	1.6953	2.8167	1.0682	1.0139	5.1409	3.9819	-0.62752	1.3943	1.0325	-0.78728	2.0609	1.4419	2.3532	1.622	-1.1777	2.7972	1.0345	0.94901	0.56208	1.1419	2.2234	1.9586	2.6542	0.24238	1.6973	4.0044	3.8669	2.5986	0.27686	3.8624	2.7039	1.5186	3.0869	2.239	1.4115	2.7177	2.0269	1.6428	1.6742	0.031859	2.871	2.0149	0.73387	3.1405	2.9063
-10.704	-13.936	-14.269	-13.616	-15.159	-13.081	-15.23	-13.397	-14.342	-13.219	-14.461	-11.37	-11.501	-11.201	-13.113	-11.725	-13.856	-12.348	-15.438	-14.477	-11.9	-14.29	-15.229	-13.704	-13.443	-13.777	-12.609	-13.522	-14.927	-12.949	-13.705	-15.053	-10.303	-13.866	-13.157	-11.96	-15.026	-13.183	-13.586	-13.537	-15.477	-12.397	-11.22	-12.721	-13.011	-13.349	-10.995	-13.401	-12.33	-15.553
-8.9224	-8.5149	-10.8	-9.2598	-9.5736	-9.2029	-9.258	-8.316	-9.1815	-10.537	-9.3371	-8.2046	-11.674	-8.0675	-10.506	-9.839	-9.3904	-8.8325	-10.588	-11.045	-8.2992	-8.646	-9.8733	-8.2747	-10.539	-9.5829	-8.4359	-7.9955	-8.7001	-9.6283	-9.6928	-9.8466	-10.925	-9.0923	-7.8779	-7.0941	-10.925	-8.9677	-7.9282	-10.311	-9.6862	-8.8949	-7.2104	-6.7429	-9.2253	-9.0043	-10.292	-9.9629	-9.2237	-8.2409
0.89859	1.6062	2.044	2.9007	3.3248	3.8363	0.83659	2.2598	1.0171	2.1926	0.28044	3.3768	0.89578	3.6071	0.99064	3.743	1.0685	1.6251	1.6298	0.59493	3.8303	2.8453	2.2871	1.0265	4.302	1.1518	0.56835	1.103	1.438	1.9135	2.8892	1.4588	2.7802	2.7375	2.6664	2.7048	1.3307	1.2375	1.4992	0.2508	1.2838	1.186	1.1791	1.5157	-0.73884	2.2136	1.8046	-0.76106	2.2792	3.0033
-0.4203	-1.1748	-0.21052	-2.0278	-0.52323	-0.34368	1.1762	0.82001	-0.81575	0.44008	-0.065714	-1.0856	-1.0546	0.91674	-1.5155	0.12284	-0.5845	-0.464	0.40515	1.7802	1.1507	-0.48282	0.94249	-1.8087	-0.43827	-0.69151	-0.54855	-1.1308	1.3891	-0.71399	0.66498	1.0919	0.8082	0.10846	-1.581	-1.7102	-0.30237	-0.46165	-1.9174	0.62485	1.4906	0.064502	0.72286	-0.70949	-0.73499	-1.3102	0.83217	-0.72552	-1.2228	-2.1155
-14.399	-14.08	-13.858	-14.155	-13.879	-14.513	-11.753	-13.112	-13.501	-12.988	-12.619	-15.179	-12.872	-16.114	-13.591	-16.307	-13.995	-13.134	-15.422	-13.776	-14.438	-13.121	-12.516	-12.867	-13.584	-15.28	-15.143	-15.728	-15.102	-14.229	-14.18	-13.824	-15.085	-15.078	-12.256	-13.315	-13.174	-15.05	-14.161	-13.602	-13.914	-12.877	-14.658	-13.258	-14.27	-12.885	-15.078	-14.155	-12.021	-13.976
-1.0258	-1.1195	1.2754	-1.3698	-0.86914	-0.69987	-3.1523	0.1107	-3.1573	-1.1488	0.65063	-1.6076	0.11093	-0.17857	-0.017072	-0.7739	-0.11154	-1.7439	-0.80485	-2.4024	-2.0739	-2.0845	-1.8661	-0.92762	1.0463	0.16373	-2.7576	-1.3242	1.3571	-1.6486	-0.71519	-2.1762	-1.653	-2.393	-0.030525	-0.32359	-2.2874	-3.6547	-2.0931	-2.1479	0.045135	-0.22508	-1.1311	-2.1632	0.72859	-2.2484	0.39613	-1.4515	1.2012	0.19545
-3.5205	-6.1784	-3.4041	-4.4395	-5.8974	-4.2513	-5.3866	-3.7103	-4.3256	-5.0151	-3.4481	-3.0941	-7.21	-4.854	-3.6018	-5.3906	-5.7967	-5.3202	-5.6885	-3.2147	-5.4094	-3.1497	-5.6611	-6.6759	-3.6714	-3.1938	-4	-3.6895	-4.9038	-4.7405	-3.9932	-3.8495	-4.6466	-4.8976	-4.2261	-5.3023	-1.1148	-3.2041	-5.461	-5.8783	-4.815	-5.7118	-5.4463	-3.0838	-4.9004	-3.4225	-6.4678	-4.3878	-6.0822	-5.6077
4.9827	4.8434	6.9004	6.3121	4.1817	6.8249	5.9959	10.058	7.505	6.4518	5.9151	8.1296	6.2109	8.3399	5.523	7.2847	5.0086	6.9809	7.4733	5.7907	5.1582	5.7932	4.4016	7.1712	6.586	7.0272	7.6281	8.9754	9.0903	8.9123	7.4973	7.4324	6.9667	4.2947	7.1864	6.6907	8.6502	6.9333	8.0285	6.6486	5.3658	6.4485	7.6941	8.111	6.8131	8.5351	8.5918	6.5929	10.461	7.6737
-14.101	-13.654	-14.525	-14.998	-12.799	-13.721	-13.048	-13.223	-13.522	-14.431	-13.302	-13.126	-12.162	-14.512	-11.454	-14.194	-12.584	-13.676	-12.47	-10.909	-13.561	-10.607	-14.051	-11.867	-13.343	-12.774	-12.824	-13.789	-12.069	-12.754	-14.474	-13.729	-11.274	-14.007	-12.361	-11.788	-14.613	-12.753	-14.227	-12.366	-14.499	-13.106	-13.332	-13.24	-13.444	-14.209	-14.828	-13.797	-14.2	-12.871
-0.57778	-4.3138	-1.1556	-3.6529	-2.8488	-3.1174	-1.1021	-2.5634	-4.1054	-2.8275	-2.4876	-2.5143	-2.9068	-1.7194	-4.2277	-3.7048	-2.9943	-1.9992	-2.0884	-2.7215	-4.587	0.26077	-2.6605	-2.5244	-3.4117	-4.3634	-5.0215	-2.0022	-2.1729	-4.6496	-4.6384	-1.0131	-2.9746	-2.7079	-4.6788	-2.2578	-2.2184	-2.7147	-2.6405	-2.2827	-1.5717	-2.7596	-4.9412	-2.6911	-3.399	-4.2518	-3.2797	-2.8258	-1.3989	-1.6497
-11.312	-14.529	-10.776	-10.99	-11.678	-10.487	-10.527	-12.3	-12.346	-10.21	-12.571	-13.798	-11.121	-12.939	-15.153	-13.318	-11.474	-12.259	-11.531	-10.62	-10.817	-10.828	-11.078	-12.085	-13.421	-11.564	-11.832	-12.46	-11.234	-11.53	-10.071	-10.124	-12.731	-11.05	-11.279	-10.232	-11.282	-11.135	-10.297	-11.529	-9.8551	-10.922	-12.347	-12.643	-9.3536	-10.824	-12.529	-12.507	-12.648	-8.5723
-13.42	-12.038	-11.001	-9.8276	-12.878	-9.0277	-13.071	-9.7942	-10.442	-12.645	-13.069	-11.13	-11.819	-13.331	-11.483	-13.213	-12.766	-11.385	-11.871	-10.198	-9.6687	-13.56	-11.496	-9.5319	-10.345	-10.485	-12.079	-11.62	-11.334	-13.377	-11.12	-10.709	-10.717	-11.631	-11.441	-10.551	-10.472	-10.827	-12.356	-13.054	-9.2256	-11.633	-10.663	-14.238	-12.294	-9.4762	-12.116	-11.048	-10.646	-11.287
-0.15747	-0.55054	-0.31013	-2.2335	-0.95684	1.4369	-2.6531	-1.0905	-0.31575	-1.63	-2.0018	0.84095	0.21492	-0.37405	-1.7435	0.5577	-0.90679	1.9504	-0.3707	-0.31242	1.9467	-0.75608	-1.1494	-0.48299	0.89077	0.18958	-1.1428	-1.7994	-0.92225	-0.32657	-0.80687	-0.22809	-0.95106	-0.2397	-0.14292	-1.1395	0.16347	-0.44599	-0.17272	-0.63668	1.6753	1.953	1.1495	-1.2678	-0.63841	0.71711	1.3817	0.31092	1.2199	0.83142
-2.4415	-4.7643	-2.465	-1.8706	-4.2562	-4.2312	-4.1142	-4.0044	-4.2465	-2.59	-3.7327	-5.6734	-5.6699	-5.0423	-1.769	-4.7238	-4.3305	-4.221	-6.3119	-4.817	-2.9978	-4.0537	-4.8461	-3.5766	-2.3759	-5.1719	-3.2908	-5.54	-4.71	-3.7816	-3.5871	-2.6509	-3.8648	-4.1921	-3.762	-3.64	-3.969	-5.1827	-4.3587	-2.6157	-2.3585	-2.4159	-4.7789	-2.3554	-1.9285	-3.2632	-3.6571	-3.1662	-4.3747	-3.8578
-14.605	-15.266	-14.043	-16.652	-15.071	-13.792	-14.965	-14.93	-13.253	-16.568	-14.613	-13.699	-13.953	-11.326	-15.573	-14.902	-13.119	-15.875	-17.308	-14.143	-13.615	-15.415	-13.251	-13.387	-17.014	-14.361	-13.959	-15.522	-13.033	-14.732	-16.746	-14.024	-14.998	-16.363	-16.419	-13.832	-13.112	-15.179	-15.211	-12.955	-13.97	-13.164	-15.699	-14.696	-13.63	-10.822	-14.568	-15.16	-15.04	-13.988
-3.8913	-1.9989	-2.2329	-2.5284	-1.9747	-2.4617	-1.9895	-2.5252	-3.1639	-1.1859	-1.3129	-2.1018	-3.1539	-1.8115	-4.6136	-5.2021	-3.7468	-0.22219	-2.5595	-1.2813	-4.3338	-3.2008	-1.9502	-4.0483	-0.96129	-4.4926	-3.2415	-2.8051	-2.2411	-3.0225	-2.9879	-3.9675	-0.059617	-2.1218	-1.176	-1.815	-2.4616	-1.9871	-4.2264	0.78319	-2.9571	-2.6879	-3.0957	-1.4639	-1.5541	-2.4758	-2.0382	-2.3535	-1.7777	-1.1594
0.92095	0.60952	2.2642	1.2127	3.3457	2.4299	-0.66604	0.94807	0.020025	0.54363	-0.85284	0.61443	4.3835	3.4072	1.7097	3.5019	1.6516	1.5502	2.6432	1.9709	2.7876	3.14	0.54592	1.8629	2.2333	1.9547	1.9371	3.2429	3.6059	2.8495	5.011	4.2889	-0.43781	2.4318	1.6803	2.3371	-0.81506	0.64658	-0.35937	2.2	2.557	1.2911	0.45379	0.95252	2.1053	2.1577	-2.6451	0.76646	1.8007	1.2022
-9.0608	-10.64	-6.2624	-9.426	-7.1915	-8.2485	-9.7275	-11.803	-8.9486	-9.9605	-7.7192	-6.4273	-9.0744	-8.2768	-8.7331	-10.643	-9.6061	-7.2947	-7.3863	-10.271	-8.58	-10.686	-9.0525	-7.8325	-9.3324	-10.525	-8.1718	-7.4364	-9.8909	-8.0268	-9.8055	-9.3217	-10.051	-10.408	-10.093	-8.9265	-8.4175	-8.6201	-10.089	-11.767	-6.9729	-8.8759	-9.588	-9.8173	-9.0734	-9.6435	-5.9046	-9.9961	-9.4283	-6.5084
-2.814	-2.2341	-1.0384	-2.2513	-4.0725	-0.64049	1.1061	-1.2812	-0.38361	-2.0488	-2.444	-2.6312	-1.9647	-3.0098	-4.0151	-0.86368	-1.5571	-2.1426	-1.0225	-1.5649	-1.1465	-0.94344	-2.053	-3.5281	-3.3763	-2.6472	-2.8439	-1.2351	-3.7613	0.31114	-0.37147	-1.043	-1.6526	-3.1171	-0.42329	-2.4577	-1.1028	-1.2327	-0.79307	-0.38408	-1.9014	-0.97502	-1.9947	-3.0175	0.23508	-6.037	-1.5517	-0.32202	-3.9568	-3.4601
-5.5363	-4.9569	-6.7808	-5.1187	-5.9143	-3.6477	-3.9932	-4.8963	-3.7436	-1.7736	-5.7706	-3.4821	-4.3069	-6.4693	-3.5859	-5.0643	-6.2533	-6.1861	-2.9874	-4.2035	-2.8811	-5.6254	-3.3068	-5.0062	-6.3458	-3.9051	-4.3996	-4.2158	-5.1425	-5.5381	-5.7028	-2.9178	-5.8333	-6.5703	-6.2086	-4.9022	-5.251	-3.7832	-4.9499	-4.2036	-5.3732	-5.9138	-4.1409	-5.4575	-5.2868	-4.1416	-3.8739	-7.0037	-3.92	-3.8247
0.55398	0.92786	0.82869	1.5032	2.476	1.9998	-1.2254	-0.81602	2.4482	-2.3347	-0.066306	0.23523	-0.32628	2.2018	0.43171	2.7292	3.7403	1.6474	1.502	1.9418	1.0167	1.8185	1.5794	1.2761	3.7229	1.85	2.1576	0.3415	1.3717	2.5482	3.0792	2.1931	0.2801	2.4073	0.26898	-0.18152	2.1658	3.6568	2.5355	2.24	1.2811	0.83106	1.191	-0.27035	1.3028	3.5583	0.58008	1.4839	1.8806	0.52491
-5.4357	-6.0941	-8.6789	-4.4213	-6.8344	-3.8302	-5.604	-5.829	-4.4711	-6.9245	-4.5412	-8.8356	-5.0275	-5.4003	-6.8116	-5.109	-4.082	-6.1733	-5.2231	-4.8311	-7.3855	-6.1393	-4.7377	-6.6495	-4.256	-7.1007	-5.3261	-7.3944	-4.2288	-5.5445	-6.5201	-8.3764	-5.0889	-5.5284	-5.7528	-5.6555	-7.3742	-6.2312	-5.2854	-6.6695	-4.6555	-5.4254	-5.1909	-6.052	-6.1177	-6.1845	-5.1022	-4.0541	-6.8959	-3.3112
-0.10219	1.547	0.72696	0.88309	-1.2052	-0.42983	-0.018968	-0.47076	0.032734	-1.1753	-2.5064	-1.6332	-1.9719	0.21766	0.64464	-2.1803	1.8635	0.1782	1.6963	-0.48218	-0.3487	2.224	-0.95379	0.34722	-1.2007	1.1367	-0.085112	0.9294	-1.2666	-0.11712	-1.2035	-0.23865	0.039458	-1.0024	1.6687	0.85178	-2.6115	-0.61871	0.15003	0.12212	-0.26156	-0.75028	-0.63324	1.5145	-2.0989	1.4484	0.45413	1.3654	-0.25951	0.1517
-10.053	-10.955	-12.403	-10.855	-10.46	-12.149	-8.9193	-10.29	-11.927	-8.4442	-12.751	-8.5414	-9.8207	-11.766	-8.1871	-9.7967	-7.7295	-9.2288	-8.3833	-10.138	-11.192	-9.8026	-11.827	-8.8914	-11.281	-10.57	-10.456	-11.087	-9.9742	-12.116	-12.663	-11.331	-9.7944	-11.639	-10.459	-12.835	-11.756	-10.827	-11.488	-11.542	-10.044	-10.589	-11.725	-11.857	-9.4623	-11.223	-12.749	-12.164	-12.076	-10.918
-5.8446	-6.748	-4.6674	-5.2812	-4.7766	-5.1617	-4.5736	-4.2475	-7.8124	-5.2911	-5.3033	-5.4986	-4.5138	-5.099	-6.775	-5.2082	-6.9601	-5.2991	-4.7385	-5.1678	-6.6852	-5.8877	-6.6101	-5.2259	-4.2855	-5.1336	-4.4266	-3.6714	-5.5027	-4.5781	-4.2848	-6.7093	-4.6884	-4.1459	-4.3453	-5.6779	-7.068	-4.0205	-3.6773	-6.4249	-6.3821	-4.6238	-4.9917	-5.1832	-3.1983	-6.0095	-4.446	-5.7623	-6.3814	-4.8966
-7.7154	-8.1267	-6.8472	-7.5262	-6.3831	-6.4859	-8.4099	-5.7365	-8.0153	-9.4156	-8.3189	-7.6826	-6.237	-8.0933	-10.166	-6.3736	-6.1592	-5.6819	-7.8566	-8.3098	-9.457	-6.9428	-7.77	-7.4495	-7.64	-6.7479	-4.8992	-6.5368	-7.6607	-6.1559	-7.9377	-6.9921	-7.0737	-7.6878	-6.1271	-7.8694	-7.6824	-9.1129	-8.2711	-10.245	-9.5128	-8.5987	-7.2517	-9.5159	-5.4487	-6.9991	-9.9831	-6.4968	-8.6662	-6.1157
9.8075	9.3937	10.499	11.088	14.037	9.2608	8.2869	10.752	10.579	9.6756	7.8031	8.8267	8.8709	10.474	7.2505	11.66	8.6558	12.717	9.6682	11.012	8.1675	10.806	7.4747	8.7693	9.0134	8.6391	8.8565	10.188	11.533	10.787	9.8267	11.052	9.6426	8.6157	11.004	11.131	10.667	9.4988	12.805	10.25	9.7763	8.9286	9.1979	8.6966	7.1675	10.212	11.1	9.5444	9.605	8.9415
1.9875	1.5707	3.6297	3.2383	2.5176	4.5498	4.7833	4.028	1.8272	3.5604	3.2544	1.6932	2.593	1.8226	4.5947	3.3127	3.6455	3.6374	2.6799	5.7312	3.2262	5.6252	5.1935	3.696	3.936	0.20006	1.6941	5.3093	4.8431	3.1692	1.2086	2.2355	2.2069	3.2791	2.9995	1.6694	1.8763	1.9575	2.364	2.4215	1.0354	4.3776	2.7644	6.5775	2.3061	3.5191	2.0777	2.8747	3.0793	3.048
-8.6461	-9.2357	-11.62	-11.574	-9.4369	-9.0011	-10.354	-9.6404	-11.81	-8.9839	-9.5279	-9.1629	-11.146	-9.7029	-11.358	-10.372	-8.9365	-9.4686	-11.261	-11.067	-9.8978	-9.5851	-9.1329	-11.63	-10.714	-9.8946	-12.015	-11.492	-10.966	-11.823	-9.2869	-10.996	-9.3892	-8.6011	-8.678	-8.2804	-11.948	-9.2503	-8.5205	-9.4631	-10.398	-10.15	-9.8047	-10.961	-9.3315	-11.338	-10.631	-10.315	-8.1179	-9.6509
-3.1882	0.1621	-1.8313	-0.40708	-0.71848	-3.0098	-0.15906	0.0060966	-2.2949	-3.5724	-1.3293	0.58729	-1.0845	-1.5237	-1.1661	-2.2505	-1.3862	1.6959	-3.4874	-0.55388	0.6845	-3.65	-0.80526	-2.8782	-2.1627	-3.1106	0.22001	-3.534	-2.0755	-2.7122	-4.4835	-1.4765	-1.534	0.86934	-1.2892	-2.2198	-1.2121	-2.3802	-0.11321	-4.0197	-2.8698	-3.8709	-2.6773	-3.6562	0.68196	-1.5435	-3.6204	-0.29774	-2.1542	-0.91839
-9.6004	-9.7868	-11.455	-12.168	-11.404	-10.49	-10.198	-12.443	-9.5711	-9.0804	-11.297	-11.704	-10.455	-11.425	-11.369	-10.232	-12.566	-11.802	-9.609	-12.245	-11.582	-10.198	-10.91	-11.219	-13.142	-8.4437	-13.975	-9.9233	-14.508	-11.086	-11.338	-10.759	-12.206	-12.112	-8.1848	-9.4636	-12.278	-10.548	-11.63	-11.311	-11.467	-11.816	-9.587	-11.207	-11.441	-13.656	-11.431	-10.549	-11.788	-10.341
-13.69	-11.588	-12.831	-12.686	-11.06	-13.141	-10.823	-13.409	-14.864	-11.5	-10.652	-13.66	-13.559	-15.925	-13.358	-13.232	-12.457	-12.352	-13.875	-11.393	-12.261	-14.055	-12.826	-14.694	-13.473	-12.54	-13.622	-15.251	-11.515	-10.096	-12.468	-12.705	-11.798	-12.782	-13.451	-11.768	-11.581	-12.271	-15.184	-12.595	-13.866	-13.647	-14.219	-13.283	-13.986	-14.395	-14.338	-12.265	-11.296	-12.536
-0.16679	-1.2681	0.10605	-2.0494	-0.0099823	-0.24557	-1.839	0.071534	-2.7164	-2.4481	-0.93596	0.35184	0.52718	0.12857	-2.0225	-0.34462	2.1363	-1.6705	-0.49629	0.72005	-0.34908	0.89594	-0.43942	-0.9091	-0.84837	-1.0963	-0.37453	-1.285	0.040865	0.98182	0.80595	-1.3408	-0.12904	-1.7817	1.9769	1.1996	0.17943	0.44642	-0.47759	-1.6646	-0.29848	-0.41497	-0.31359	-0.39417	0.60961	-0.90093	-1.747	-0.67763	0.63671	-1.2224
6.8171	8.1043	8.0189	6.5182	7.1563	7.7984	4.303	7.831	7.2981	7.0303	6.4197	7.5826	6.0663	5.8734	5.3388	7.1146	7.4729	7.2207	7.4517	6.0882	7.4808	9.1475	6.4373	5.598	7.0926	7.194	7.5331	6.8795	6.368	8.1208	6.4599	7.1708	6.3733	5.8374	6.4647	8.2949	7.303	7.1785	8.7093	8.8867	5.3111	4.1553	6.1958	6.0463	6.9948	7.0853	3.8476	6.8934	5.9914	5.5949
-0.3507	0.31004	-1.9462	1.5035	0.24876	-0.018951	-0.60066	-0.16762	-0.39785	0.19072	-2.5208	-2.336	-2.0343	-2.5255	-1.5377	-0.48138	-0.234	-2.6232	0.15891	-1.1813	0.23957	-2.2106	-1.0108	-1.072	1.4678	-0.12518	-3.4643	0.68034	-3.6887	0.03298	-0.88435	-1.2174	0.38578	-2.7137	-3.0433	-0.24251	0.61817	-3.9774	-0.96739	-0.21969	-2.0895	-0.70568	-2.9273	-1.4625	0.38866	-0.50371	-0.63295	-1.115	-2.7359	0.85213
0.30962	1.7895	0.45078	-0.91931	-1.5981	-2.0736	0.56846	-0.5223	0.85761	0.06013	0.68517	0.29561	1.4944	-2.2994	-1.1667	-2.0151	-0.10593	-1.9133	-1.4475	0.97177	-0.59356	-1.0043	-2.7433	0.18472	-0.18596	1.2856	-0.5253	1.755	-1.0465	-0.71303	-0.19557	0.30162	-0.37015	-1.7585	0.5171	-1.7628	0.741	1.4707	2.3563	0.87242	-0.22024	0.80607	-1.8915	-1.0586	0.40184	-1.1923	0.38281	1.3606	0.10392	-1.5413
1.625	1.6342	-0.9918	-0.90997	-1.82	-1.3482	-2.0261	0.39366	3.8107	0.93245	-0.73471	0.61662	-0.83945	-0.046881	-1.5675	-1.4266	0.61352	2.1669	-1.4568	-0.7807	-1.3923	-1.8592	-0.050663	-0.87093	-1.2339	-0.62417	1.7814	0.40252	0.3973	0.64206	0.65007	3.1502	-0.52914	-0.44502	-1.2016	-0.57469	-1.4504	1.2947	0.16132	0.44893	-2.573	-2.1686	2.0281	-1.7149	0.049026	0.77487	1.1685	0.18749	0.15308	-0.41983
-13.212	-12.125	-14.207	-13.589	-12.58	-13.673	-12.27	-11.365	-12.409	-12.581	-11.821	-14.167	-12.154	-11.037	-12.886	-13.858	-13.803	-12.909	-13.51	-13.334	-12.435	-12.841	-9.0438	-12.88	-11.328	-11.232	-15.033	-13.415	-12.33	-11.986	-13.728	-9.5444	-14.381	-15.492	-12.09	-12.443	-14.229	-13.688	-12.439	-15.056	-14.122	-13.654	-14.119	-15.078	-12.259	-13.133	-12.59	-10.915	-12.198	-13.532
-9.6461	-9.3189	-11.315	-10.996	-11.417	-9.7683	-8.4523	-8.0526	-10.613	-10.047	-11.067	-8.5072	-9.5529	-13.355	-10.565	-8.6264	-11.696	-8.0539	-10.235	-9.4692	-8.8673	-10.954	-10.116	-9.3003	-10.16	-10.352	-9.761	-10.925	-9.954	-10.418	-11.295	-10.238	-8.5817	-9.5147	-8.5135	-7.6981	-10.803	-12.183	-10.129	-10.445	-9.9641	-10.463	-11.168	-9.5446	-9.2448	-10.949	-10.332	-10.636	-11.752	-8.5743
-3.0797	-3.7917	-3.5385	-4.1076	-4.0459	-4.907	-5.1883	-4.1855	-4.2575	-1.3764	-3.6779	-2.5394	-2.6375	-6.1293	-2.8818	-3.9718	-3.0815	-4.2273	-2.5614	-0.67245	-3.5771	-2.1092	-2.2286	-4.092	-5.5163	-3.415	-2.5705	-1.8005	-4.0073	-3.9994	-5.9285	-4.5179	-3.4642	-1.8174	-4.8038	-3.964	-4.269	-4.2024	-2.8629	-1.0877	-2.156	-4.8675	-4.2741	-2.353	-6.0342	-4.9061	-2.3783	-6.4444	-2.9204	-6.625
2.5405	2.7932	0.50431	0.58163	2.5491	1.5225	0.14797	-0.76113	-0.17964	1.3463	0.5794	0.72615	-0.54025	2.4486	0.27401	4.0328	-0.044661	1.8101	2.7331	1.2057	0.55248	2.354	2.0163	1.1427	0.65571	2.7343	1.9369	0.72907	2.3387	2.5084	1.1009	6.0191	0.10319	0.24013	1.9708	1.5705	1.0544	0.8767	3.8046	2.0505	0.54784	3.4493	-0.67548	2.1625	-0.18977	2.5129	0.35479	0.25181	0.16449	3.4276
6.6519	4.0753	5.7408	8.4866	5.8595	6.342	7.9427	7.6036	5.971	7.3582	8.2241	7.9161	7.5622	9.2114	9.1846	7.3576	5.3015	6.5525	6.454	6.2095	6.5523	8.0334	5.0758	6.5696	6.4663	6.244	8.058	5.2081	7.687	5.8154	8.4677	9.1552	7.0207	4.7431	5.9127	5.3435	6.2566	8.6725	6.4744	7.5201	7.4038	7.1877	7.404	6.1339	7.0074	8.2618	8.2276	5.887	9.0831	6.2913
1.2905	2.1575	1.1274	2.1238	0.5465	2.1888	0.29502	2.8475	1.8803	1.1831	2.6995	1.7463	0.3075	0.73362	1.3537	1.9983	3.1329	1.5928	2.0516	-0.22176	0.57744	3.4164	4.6474	3.9859	3.0364	1.4167	2.9952	1.5172	0.81472	0.77092	1.0168	-1.4169	1.2283	1.3536	0.91384	1.2712	3.0813	2.3689	1.9762	3.8148	1.279	3.2305	2.2638	1.813	0.90856	1.0828	0.93084	0.99728	0.47075	0.49676
-2.3613	-0.077683	-1.9548	-1.6498	-0.91274	-1.7359	-1.387	-1.3952	-1.9773	-0.43123	-0.37896	-3.1554	-3.2316	-0.078738	-1.8354	-1.8052	-1.1199	-2.5023	-0.40506	2.6863	-2.58	-0.85944	-1.6799	-0.25584	-0.32666	-2.0572	-1.5549	-0.25505	-1.8145	-3.1732	-2.5944	-0.98001	1.1802	0.47795	0.65476	-1.2674	-0.98765	-1.7769	-0.81309	0.65431	-1.1231	-2.9826	-0.21314	0.75349	-1.209	-1.9764	-2.3097	-1.1492	-2.7854	-2.3554
-2.3466	0.91629	-0.81217	0.66351	-1.4021	0.10173	-2.279	2.2796	-0.81019	0.25247	-0.073738	2.8167	-0.084862	-0.23898	-2.0342	0.56889	1.1996	0.42799	2.6511	-0.34487	1.1577	0.81926	-0.54607	-2.7325	1.6394	-0.7657	3.8271	-1.2173	-0.12969	0.2965	1.9567	1.2793	-1.151	2.361	2.823	-0.91933	1.8874	-0.9736	0.10151	0.41196	0.95079	1.0712	-1.2493	-0.80071	-0.15345	-1.3744	0.81645	-0.89423	2.9763	1.0718
-6.4414	-4.4226	-5.4495	-4.2534	-5.0253	-3.3737	-5.1852	-3.3518	-4.3632	-3.8773	-4.9407	-5.3784	-4.1835	-5.1114	-7.6193	-2.8343	-3.4662	-5.3808	-4.5573	-4.0572	-3.5726	-3.0386	-6.2291	-3.0468	-4.0605	-6.1037	-5.6716	-3.6096	-3.5306	-5.9367	-3.4948	-4.8597	-4.5585	-1.3276	-4.3322	-4.383	-5.0519	-2.5581	-5.8493	-5.6712	-3.0737	-2.0056	-5.6722	-5.7151	-5.8384	-3.2875	-6.2485	-4.7322	-5.4449	-4.0079
-1.4022	-0.60834	-0.53724	-0.95239	-0.43338	-2.6647	-0.3929	-0.8794	0.57491	-0.016318	0.54302	-0.21394	1.0685	-0.21596	-0.57901	-0.50043	0.47718	0.8646	-2.7963	1.7894	-0.76798	1.1908	-1.2373	0.0061907	0.058852	-1.7349	0.17885	-1.7527	0.29483	-0.62144	-0.0099446	-0.17236	-1.1429	-0.086942	-1.5688	0.37294	-0.6052	-2.1783	-0.94897	1.3112	0.80494	0.33191	-1.3633	1.4546	-1.0376	-0.1276	-0.73391	-0.14959	-0.30912	-1.7335
2.6168	3.0783	2.4806	1.1414	3.2424	3.9203	3.1782	0.3422	1.4737	4.1523	-0.86267	3.5774	1.9454	1.3852	3.4064	0.34811	2.4908	4.2678	2.9739	2.6527	5.0903	2.8113	3.973	3.3889	3.4667	3.6353	2.9605	2.1011	4.1872	4.916	2.1992	5.0744	1.449	1.0553	3.3122	3.4763	1.8594	2.4306	3.059	2.82	2.4509	4.3502	3.6028	2.1357	4.0689	1.6012	4.3225	2.3792	2.6108	1.9202
-3.7079	-3.0878	-3.7941	-4.619	-3.5996	-4.9574	-2.6355	-3.6946	-4.1006	-4.5086	-3.5791	-1.609	-4.6768	-3.3628	-3.5789	-2.8019	-3.1098	-5.3601	-3.5612	-3.9774	-5.4634	-3.7274	-3.7759	-1.2693	-3.1351	-5.0981	-4.8532	-5.9311	-0.97862	-5.6138	-2.3294	-4.6124	-4.0471	-4.3627	-3.5613	-4.223	-2.5261	-5.2145	-5.2738	-4.8939	-2.9471	-4.5286	-3.1394	-3.642	-2.6796	-4.6506	-3.59	-4.2405	-4.2809	-2.7692
-7.5398	-5.7787	-8.9705	-5.679	-8.8973	-6.5138	-9.3881	-5.6816	-9.0465	-8.7048	-5.8453	-5.9274	-7.9591	-7.3712	-5.288	-6.5793	-5.8996	-6.4049	-6.6224	-7.5519	-9.0106	-10.414	-6.2528	-7.6941	-5.7777	-9.3354	-8.2998	-4.8581	-6.841	-6.957	-6.3177	-9.879	-6.3111	-7.2916	-6.492	-6.8282	-7.1256	-5.6674	-7.228	-8.3303	-8.2733	-6.8954	-5.708	-9.4637	-8.8895	-7.3567	-7.0044	-5.6362	-5.6906	-6.3205
-20.224	-20.884	-24.601	-20.547	-22.487	-20.655	-20.909	-16.389	-20.199	-20.755	-20.113	-22.669	-19.044	-20.884	-22.802	-21.639	-22.97	-21.312	-21.502	-20.787	-20.931	-20.59	-21.48	-22.976	-19.666	-21.474	-20.412	-18.728	-22.703	-19.927	-21.5	-20.815	-22.102	-22.692	-23.199	-22.246	-21.318	-21.947	-19.938	-19.976	-19.922	-20.608	-18.521	-23.127	-19.296	-21.537	-20.783	-20.283	-21.884	-20.91
-6.2368	-6.5557	-4.6002	-7.9924	-5.235	-4.8217	-7.0108	-4.9371	-8.453	-6.2737	-5.8926	-6.4338	-7.0348	-4.793	-4.9391	-6.206	-4.953	-6.3015	-3.1531	-3.2457	-5.9485	-5.7818	-6.388	-5.1947	-3.7211	-8.0909	-6.1912	-4.3267	-5.4092	-3.5509	-5.5032	-5.0872	-8.0984	-7.2209	-6.0189	-5.2163	-4.1544	-6.5181	-5.3636	-4.0061	-5.5261	-4.1623	-5.0901	-5.4175	-5.4548	-3.4722	-4.6049	-4.2019	-6.3311	-3.3259
2.7491	2.2415	2.9491	4.3761	3.7692	0.92029	1.4642	1.8675	0.045759	2.6816	1.7904	4.4956	2.7693	2.4808	1.8711	4.5661	3.1616	4.3466	1.3837	2.5722	1.8109	2.6197	3.6687	3.6833	4.0303	3.3501	-0.43456	4.2482	6.1171	2.6322	2.6528	2.2444	3.5448	3.8058	2.3155	4.822	2.8414	2.7482	2.7791	1.4087	3.6769	3.4138	3.9413	2.4461	4.0711	2.0102	0.95845	2.9014	4.0343	3.8462
-6.4274	-5.8908	-7.7845	-7.8418	-5.4983	-3.8534	-7.0565	-7.5887	-4.6339	-5.2932	-8.0168	-6.1356	-8.4161	-4.8822	-5.2864	-5.9028	-3.7124	-7.0557	-7.9479	-6.1491	-7.8756	-5.4576	-4.5454	-7.5153	-7.1177	-5.6467	-6.544	-8.1112	-5.7729	-6.7963	-8.5125	-6.1947	-6.5863	-5.5245	-5.5463	-6.305	-5.9143	-8.0852	-6.875	-7.7279	-5.7103	-6.8535	-4.6698	-4.5416	-6.8292	-6.1684	-5.4804	-8.0394	-4.8246	-4.3622
-13.555	-14.51	-14.327	-13.41	-14.75	-12.581	-14.871	-14.527	-13.786	-12.819	-13.752	-12.019	-15.463	-13.58	-15.357	-14.687	-12.08	-13.572	-14.821	-12.705	-13.49	-13.882	-16.924	-12.159	-13.697	-12.885	-10.569	-13.776	-13.648	-13.537	-13.631	-11.794	-12.388	-11.227	-13.164	-11.975	-12.524	-14.135	-12.248	-13.006	-13.238	-13.151	-11.899	-12.239	-12.401	-14.1	-11.666	-13.667	-14.295	-13.625
9.2685	10.73	10.741	9.5645	9.3613	8.2165	9.4728	9.8735	9.229	8.7555	8.7673	8.8994	8.8224	8.5395	9.611	8.7468	9.2566	8.7045	7.7209	9.6727	9.1748	8.8676	9.1194	8.6001	7.1789	9.3775	8.2147	9.8945	7.7835	10.121	6.549	8.5793	8.8546	10.079	10.442	8.6507	10.935	8.8332	8.8408	9.0766	9.9227	9.7327	8.1952	8.8203	9.5818	6.9257	7.0573	7.0836	7.7354	7.8946
-11.333	-11.854	-9.8663	-12.022	-10.857	-11.009	-11.671	-11.745	-11.596	-11.878	-13.981	-11.857	-11.681	-10.495	-12.812	-13.402	-11.647	-11.382	-11.439	-14.531	-12.194	-10.631	-12.728	-11.902	-12.162	-12.023	-8.6762	-12.828	-11.059	-11.949	-11.603	-14.123	-12.627	-10.91	-8.9577	-12.328	-12.627	-11.259	-13.45	-13.537	-10.403	-10.289	-9.1832	-10.91	-10.675	-11.912	-11.383	-13.124	-10.806	-13.632
-9.3048	-10.892	-9.4213	-10.211	-10.802	-9.356	-11.573	-10.101	-8.0927	-9.7171	-12.62	-8.9769	-11.18	-10.793	-9.3389	-11.066	-9.4082	-7.7191	-8.9048	-8.7982	-9.4849	-8.5049	-7.9141	-12.641	-8.4724	-7.5352	-9.0817	-12.504	-9.4485	-9.2677	-9.6606	-8.1364	-10.505	-9.6902	-9.2822	-11.47	-11.353	-8.061	-10.534	-9.4634	-9.6871	-9.2115	-9.8349	-6.4911	-8.0823	-9.8201	-8.9172	-8.1271	-9.6884	-8.7879
-2.3927	-0.9022	1.0406	-0.54447	-3.3169	-1.8293	-2.2533	-0.50766	-1.0947	-3.1292	-1.175	0.32755	-0.94658	-2.4947	-0.38669	-0.42076	-1.6093	-0.635	-0.56131	-0.99009	-1.9341	-1.0156	-2.1218	0.24803	-1.0036	-0.73318	-1.0234	-2.2247	-2.8366	-2.4203	-2.5723	0.12245	-3.3759	-1.1874	-1.7539	1.3138	-2.6767	-1.2422	-2.5365	-2.3542	-1.3676	0.10304	-2.0318	-2.8334	-0.086234	-3.0705	-1.9508	-0.4413	-2.6308	-0.94853
-0.90261	-1.6171	-2.0086	0.36248	-0.77106	-4.1229	-4.1647	-1.8054	-2.162	-0.84181	-2.3257	-1.0279	-1.4151	-1.2518	1.4934	0.59342	-2.316	-1.7763	-0.77217	-0.54556	-0.23447	-1.3594	-1.2673	-1.1117	-3.0577	-3.037	-2.2311	-2.2748	-1.4728	-2.1572	-2.496	-0.92537	-1.4656	-3.062	-2.5618	-0.19916	0.10828	0.23891	-4.0762	-0.92417	-2.5619	-1.1569	-0.7867	1.2716	-0.71381	-0.8543	-1.173	-1.3499	-2.6487	-2.8262
0.35204	1.2402	-0.13388	-0.48034	-0.11849	0.093847	0.89967	1.9077	0.90105	3.0208	1.6602	0.60531	0.56974	3.5866	1.5184	0.82727	-1.6436	1.9373	0.33957	-0.698	-1.1993	2.4124	2.0044	2.2742	1.714	1.8298	3.5147	0.98498	3.0938	1.6442	2.0276	0.75844	1.0307	0.88278	1.7006	-1.0329	1.5697	1.3194	2.7906	1.7096	2.0033	0.5589	0.11505	2.3479	1.7196	2.78	1.739	-1.3619	0.18381	-0.14916
-1.8465	-2.2725	-3.7224	-4.0737	-2.4467	-3.6036	-2.8674	-2.0841	-3.1505	-2.3324	-3.9763	-0.49931	-4.6238	-2.3313	-2.9075	-3.7565	-3.1889	-5.2331	-4.6395	-3.3807	-2.8818	-4.4475	-3.2551	-6.01	-3.8063	-4.0002	-3.2245	-5.7681	-2.8561	-3.9866	-4.2328	-3.6596	-1.6493	-4.613	-1.49	-1.8998	-3.2396	-4.2044	-6.5105	-2.3999	-1.3787	-2.3621	-3.5103	-2.2194	-3.7457	-4.0684	-2.818	-3.3585	-2.766	-1.2234
-3.5028	0.13123	-1.7777	-2.1706	-1.0473	-3.244	2.1714	-1.0536	-1.129	-3.6388	-5.1297	-0.72776	0.49791	1.2701	-0.33668	-1.4124	-0.60747	-1.2157	-1.3437	-1.3429	0.8007	-0.33483	-0.35543	-2.7262	-0.48564	-2.6992	-1.9941	-2.8078	-2.1098	-2.6939	-0.69809	-0.6337	-1.1794	0.38946	0.43042	-0.26277	-3.3558	-1.0476	-0.78731	-2.4172	-1.2448	-1.5227	0.25952	0.80264	-2.0055	-1.5761	-0.41847	-1.442	-2.9963	-1.7794
-4.6502	-5.4725	-3.7522	-3.7567	-2.6099	-4.7246	-3.6905	-4.4536	-3.9036	-6.3314	-3.8277	-3.2633	-3.1734	-3.978	-2.1928	-4.8277	-0.88515	-2.3488	-2.715	-2.719	-3.4318	-4.2671	-5.5755	-2.2025	-5.3801	-4.2442	-4.734	-4.2522	-3.5446	-4.7569	-3.1395	-4.5117	-5.4582	-2.0807	-3.3888	-1.8671	-3.662	-4.3152	-6.3205	-2.5018	-6.0427	-5.0028	-4.7795	-5.109	-3.1899	-2.6915	-4.8735	-4.2944	-3.0453	-5.0218
-9.8165	-10.371	-8.4065	-8.4645	-12.539	-11.039	-9.1992	-10.258	-10.356	-8.8131	-11.185	-10.192	-10.688	-9.3244	-11.408	-10.986	-12.533	-11.576	-8.8537	-11.389	-12.587	-10.871	-9.2139	-10.557	-9.5312	-10.368	-8.8106	-8.7902	-10.84	-12.63	-10.294	-10.83	-12.349	-10.897	-11.209	-10.971	-10.328	-9.6035	-11.105	-9.3315	-9.9446	-10.301	-13.607	-10.545	-11.689	-8.8402	-11.962	-13.274	-10.733	-9.7524
-22.936	-23.159	-21.054	-22.329	-22.589	-22.202	-22.641	-22.465	-24.041	-20.956	-22.823	-22.322	-22.099	-22.451	-21.854	-19.919	-20.648	-23.096	-21.694	-23.215	-22.648	-20.766	-22.073	-23.143	-21.827	-20.201	-23.584	-22.328	-24.846	-21.805	-22.679	-22.121	-22.843	-22.014	-23.79	-21.841	-21.403	-22.089	-21.741	-23.101	-20.147	-22.65	-22.943	-24.034	-22.827	-19.786	-21.08	-22.059	-22.257	-21.583
-2.7461	-3.9712	-4.1775	-3.0359	-3.1595	-2.403	-3.4395	-6.1201	-4.3419	-3.7059	-3.9207	-4.9071	-2.5591	-3.5205	-3.9315	-6.7625	-2.6608	-1.8531	-4.5732	-4.5712	-2.4555	-6.0112	-3.1882	-2.2414	-2.7296	-3.9876	-5.5217	-3.504	-4.2636	-4.424	-5.5345	-2.4361	-3.4915	-5.0855	-3.2189	-4.5885	-4.3878	-3.7016	-5.2536	-5.3066	-2.8583	-3.3676	-4.5111	-3.5123	-3.2191	-4.4457	-3.4012	-0.81316	-4.8355	-3.3535
-1.5893	0.10904	0.87487	-1.0448	-0.25639	-0.767	-0.20067	-1.1318	-0.89734	0.5917	-2.7316	-0.82198	-1.2051	-1.7714	-2.4648	-1.9412	-1.6792	-1.4991	-1.3004	-0.9504	-1.4728	-0.68127	-1.0192	-1.7483	0.17491	-3.2552	-0.32499	-3.0484	-0.74693	-1.3908	0.038798	-0.79711	1.4331	-1.7639	-0.31684	-2.5036	-1.5102	0.08512	-1.2897	0.54113	-0.93399	-0.19415	1.145	0.63892	-2.7419	-1.7876	-2.9632	-1.9373	-0.42881	-1.362
-9.2627	-8.7778	-10.525	-9.4888	-7.3604	-10.649	-11.129	-9.7601	-8.0814	-8.2549	-8.936	-10.023	-8.244	-8.9547	-10.602	-10.128	-9.3856	-8.3271	-10.209	-11.271	-9.8328	-8.3932	-6.7839	-9.4479	-9.9783	-9.6998	-10.035	-7.5172	-8.8314	-11.543	-8.2891	-10.953	-6.8491	-10.466	-7.7984	-8.0251	-11.254	-9.2398	-9.5701	-9.8375	-9.4053	-8.7609	-8	-8.2518	-8.1398	-11.055	-8.9937	-8.9149	-8.9952	-7.4953
-9.8522	-9.4363	-13.61	-12.218	-11.564	-9.5415	-12.994	-9.706	-10.462	-13.763	-10.727	-12.605	-10.304	-10.163	-10.886	-12.116	-11.764	-8.9763	-11.34	-10.559	-12.862	-11.294	-11.726	-10.888	-11.554	-13.415	-12.311	-9.6626	-11.227	-11.014	-11.816	-10.786	-9.9988	-12.279	-13.283	-10.424	-11.222	-10.708	-12.436	-13.763	-10.581	-12.3	-9.4912	-9.7396	-11.606	-12.109	-13.156	-10.125	-13.847	-12.573
-5.7469	-2.5807	-4.5685	-5.4973	-4.0891	-3.5406	-5.1243	-4.8427	-2.6514	-6.8731	-3.2443	-6.161	-6.4874	-4.7701	-3.3431	-3.7142	-1.7749	-3.784	-4.7798	-3.2664	-5.0273	-7.1083	-5.0451	-4.5532	-5.0736	-5.6684	-5.2739	-7.1795	-4.3982	-6.0194	-7.1319	-7.3251	-4.292	-5.6831	-3.091	-6.0734	-3.3089	-6.8854	-4.9692	-4.7737	-6.7082	-3.8854	-7.7494	-5.7379	-3.9346	-6.8079	-3.866	-4.8909	-3.2332	-3.574
10.61	11.692	13.065	11.465	10.465	7.717	8.1779	9.9609	9.654	9.4274	10.612	9.6051	8.906	6.6363	7.0623	10.895	9.6634	9.1464	9.2392	9.3152	10.942	8.9829	7.8656	11.192	9.4303	10.946	8.5557	9.7186	9.6994	8.6677	10.498	9.6815	11.674	12.509	10.643	10.358	9.4393	9.1636	9.614	9.9032	10.039	11.507	10.319	11.041	9.1304	9.8646	10.305	11.166	10.694	10.282
-3.8994	-5.7864	-5.1749	-6.9751	-8.7728	-7.3128	-6.7217	-6.5555	-4.8487	-7.0033	-6.3311	-4.674	-6.4661	-4.2267	-6.6477	-6.747	-5.9736	-5.4358	-5.9194	-5.5517	-7.2174	-6.763	-5.0272	-6.2432	-4.6231	-5.3793	-4.588	-3.6857	-6.5039	-5.6837	-4.9955	-2.8774	-6.9521	-6.3365	-6.3527	-5.6119	-5.4999	-5.9255	-6.8794	-6.9786	-5.5619	-7.1755	-4.9622	-5.9723	-6.5165	-4.7635	-8.3151	-5.2742	-4.3225	-5.7508
1.8434	2.108	4.3371	2.8886	2.9801	3.3643	0.30169	4.6938	3.0452	3.518	0.63088	3.6556	2.8321	3.5911	1.5108	2.3893	1.8934	2.4875	1.2357	1.164	4.8028	2.8455	2.1169	2.1845	3.8336	6.8373	4.8263	1.6777	3.1689	4.7019	3.0103	1.7142	1.7869	4.8795	3.8675	3.3903	5.8114	3.5451	4.1992	3.0205	1.3515	4.8403	3.7066	2.6885	1.3172	2.3041	1.596	4.3623	1.6324	2.2186
-0.41677	-0.36802	1.7477	-2.6966	-1.3835	0.09901	-0.46554	1.5074	0.80844	0.67503	0.29538	0.20342	-2.4904	-0.52172	-0.53784	-1.0475	0.80586	1.1719	-0.449	2.02	2.2018	1.0435	0.68982	-1.0848	-2.5461	-0.84387	-0.70637	-0.13676	0.38416	2.0202	1.4331	1.5953	3.0019	-1.3656	-1.1215	-1.8129	0.77392	0.2591	0.38578	-1.339	-0.25101	-0.84139	-0.28124	0.13749	0.29796	0.74434	0.49801	-0.2947	1.8516	1.8145
1.1909	0.13662	0.24384	0.59466	0.6917	0.69285	0.043937	2.4219	2.6148	-0.49585	-2.1649	-0.5939	1.9226	0.082708	0.46368	-0.83801	0.27284	0.085143	1.4036	-0.19072	0.20689	-1.1622	-0.91179	-0.71011	0.33574	0.42347	-0.45961	-0.92264	-0.32961	-1.8035	2.8573	-1.0133	3.0825	1.0311	-0.65409	2.8444	-0.15244	-1.7399	2.3422	0.2325	-0.59472	0.1198	0.63583	-3.3531	-1.5619	-0.73603	0.25539	-1.1361	2.4208	1.0127
-3.7266	-3.8133	-5.5208	-4.1172	-2.3976	-3.5589	-3.5073	-3.8715	-1.7977	-2.138	-5.6311	-3.0838	-2.7745	-2.7191	-2.8667	-2.1749	-1.5203	-1.0112	-3.541	-3.0257	-3.114	-0.52846	-1.7377	-3.1879	-4.745	-3.2177	-6.8718	-3.705	-3.0628	-2.0777	-5.1463	-1.7686	-2.7812	-0.41936	-3.8662	-3.4212	-4.1376	-4.1465	-2.341	-4.0235	-0.99154	-2.7113	-0.1798	-2.6838	-1.1349	-3.6835	-3.8105	-4.7195	-2.8224	-2.9626
1.9333	2.0697	2.3348	1.2442	2.6784	3.8825	2.6645	4.0203	3.3282	2.4934	1.5477	3.1733	2.4878	4.8225	1.7325	4.6187	2.8221	1.0946	2.3181	3.9986	1.3464	2.4059	1.226	1.5356	1.5505	3.0988	2.5474	3.1429	3.605	2.6318	2.6174	4.1741	1.7491	1.971	5.7645	1.2501	2.7362	0.80029	1.4681	3.7114	1.5323	6.4384	2.7824	2.676	3.3737	2.2601	1.6053	4.8678	0.90621	2.7681
-22.992	-20.542	-22.498	-23.231	-23.058	-23.472	-23.447	-23.634	-22.373	-21.17	-23.281	-21.7	-22.383	-20.987	-20.504	-23.234	-20.796	-22.852	-22.238	-22.913	-21.357	-21.568	-22.948	-20.909	-22.962	-22.926	-24.149	-21.99	-23.768	-20.685	-22.94	-23.023	-21.811	-22.564	-20.682	-21.055	-22.971	-22.133	-21.538	-22.004	-20.828	-23.723	-22.697	-22.071	-21.627	-23.668	-22.463	-23.648	-22.31	-21.231
1.7144	1.8818	2.7277	0.19003	1.8738	1.1544	3.194	-0.037183	2.5913	1.1526	0.80647	2.7708	3.3545	0.38994	3.5238	2.7351	1.2075	2.7609	0.063729	-0.31565	1.551	1.5932	-0.45976	2.6765	1.8603	2.1028	2.832	0.53477	1.7513	0.22091	-0.47048	0.46991	2.5704	1.5497	2.9158	-0.15344	2.3269	2.534	-0.43908	1.5617	0.27991	3.2382	1.0465	3.445	1.4056	-0.23052	-0.56018	1.367	-0.95722	3.4865
-14.016	-10.833	-12.814	-10.027	-11.438	-10.088	-12.245	-11.875	-9.8378	-13.064	-12.402	-10.542	-12.137	-11.738	-9.9181	-13.537	-13.602	-11.643	-12.468	-8.9627	-11.271	-12.145	-9.0415	-10.12	-8.8093	-10.601	-13.618	-11.281	-12.39	-10.971	-9.9915	-10.404	-10.103	-12.685	-12.722	-11.319	-12.022	-11.433	-11.295	-13.316	-10.975	-11.18	-10.57	-11.516	-13.022	-14.243	-11.008	-11.577	-11.699	-12.564
-4.6763	-3.6759	0.39503	-2.4325	-1.3588	-1.2715	-3.8319	-2.6464	-1.269	-2.6142	-4.074	-0.49513	-3.5551	-3.183	-2.0889	-3.2314	-2.798	-3.9453	-3.3843	-2.5188	-1.3758	-2.2372	-3.1853	-2.6944	-5.2031	-0.48121	-3.1208	-3.956	-2.9535	-2.4913	-4.6662	-3.6812	-3.0855	-3.3825	-2.0996	-4.107	-4.7315	-3.0909	-5.122	-2.4287	-0.65184	-0.86591	-2.2375	-3.3097	-2.431	-1.0406	-2.7174	-4.5581	-0.90785	-5.5822
-4.3037	-5.7032	-6.1538	-4.5679	-4.8147	-6.212	-5.2443	-4.9636	-3.8785	-4.7246	-4.7131	-6.1481	-6.1112	-4.0788	-6.4969	-6.5459	-5.3421	-5.9698	-5.1937	-6.8041	-4.8362	-5.5438	-6.9055	-4.8718	-6.1679	-7.792	-3.5044	-5.5085	-3.4901	-6.5214	-4.5765	-5.0873	-5.6977	-3.1568	-5.2332	-4.2887	-5.8474	-7.2417	-2.7871	-4.6717	-7.094	-4.7138	-7.612	-4.4818	-4.2317	-6.105	-6.1856	-5.3969	-5.1027	-4.6183
-3.0718	-6.0787	-5.3927	-5.8889	-5.5677	-5.8642	-5.3447	-4.8183	-4.1266	-3.9801	-6.2695	-6.0901	-4.4663	-3.5331	-3.7191	-4.8391	-2.5612	-6.5319	-5.9763	-3.861	-3.459	-6.262	-2.6315	-4.7267	-5.9887	-6.3724	-4.8806	-2.4229	-6.6887	-3.0944	-4.4862	-4.3826	-5.6699	-7.4208	-5.3823	-4.3308	-4.2443	-5.5109	-4.3398	-3.0889	-5.1407	-6.7383	-4.4603	-2.0706	-5.2187	-3.2221	-5.2796	-2.4118	-4.6146	-6.5083
0.084839	-1.2266	-0.69523	-1.7915	-0.57589	-1.7993	-0.42699	0.13187	-2.875	0.59021	-1.6952	-0.57645	-1.7298	-1.3548	-3.0898	-0.17809	0.91998	1.4213	2.1454	-0.21383	0.80055	1.1291	-1.9604	-0.29062	-0.62623	-0.13212	-0.064627	-2.7074	2.0181	-1.3327	1.5045	-0.4823	-2.5322	0.68267	0.5901	-0.011934	-0.78853	-0.58353	-1.5058	-0.79382	1.0128	-1.2424	-1.8666	1.1621	-2.8097	-0.9226	-0.3463	0.48916	0.6683	2.3179
-5.8628	-6.7557	-6.3085	-4.2092	-4.4013	-7.3178	-6.0278	-4.9339	-5.2621	-5.0953	-4.1244	-3.0697	-4.6687	-1.4984	-4.6284	-6.0888	-6.2379	-3.7918	-4.3021	-5.6774	-5.4372	-4.3936	-5.4643	-4.9499	-3.3822	-4.2229	-6.0014	-6.0078	-6.1046	-3.9273	-5.1786	-4.0929	-2.7401	-6.5741	-3.188	-6.2197	-3.9108	-4.9477	-6.6294	-3.781	-5.4168	-3.6048	-3.4128	-4.5839	-3.2127	-6.0387	-7.2136	-5.2732	-6.6433	-6.3113
-1.5924	1.7157	0.15129	2.7829	3.1172	-1.3751	3.2722	0.55163	-2.3633	-0.88783	0.87299	0.19508	-0.7673	-1.0644	0.021108	1.5706	-0.20837	0.38341	1.3545	1.2851	2.254	-1.1242	0.82145	0.15564	-0.050775	-1.3629	1.552	-0.55083	1.0311	1.3769	-0.91606	0.69602	-0.11315	2.0389	-1.8512	-2.3369	-0.20416	0.71152	0.6768	1.2898	0.65107	2.1149	-0.30417	1.2243	1.7353	1.7361	2.1889	0.93711	-0.87464	0.62662
-5.5147	-3.9902	-5.0906	-4.3843	-5.0547	-4.5625	-3.856	-3.8075	-5.8412	-5.8443	-5.0655	-4.629	-5.783	-5.7766	-5.2364	-3.9551	-6.1938	-6.9544	-6.094	-3.0467	-4.7843	-4.6568	-4.2694	-5.847	-3.918	-4.3126	-8.6203	-3.9649	-3.2022	-4.9197	-4.7025	-5.019	-5.1209	-6.1383	-5.2538	-6.0429	-5.5827	-4.4551	-4.4385	-4.5984	-3.5371	-3.6769	-4.5666	-5.1049	-7.8606	-3.3829	-3.0329	-5.8743	-6.9143	-4.0106
-0.38369	0.47972	-0.43869	-0.15813	-1.5275	-0.51161	-0.94929	-1.977	-0.94409	-2.0216	1.1209	0.81986	0.26979	0.82839	1.0105	0.32164	-0.98808	0.50269	-0.80741	2.1286	0.019256	0.14868	-1.856	-0.27409	1.3675	-2.405	0.66408	-1.3787	1.1724	-0.27297	-0.36911	-1.6205	0.65237	-0.69193	-1.1182	1.2829	-0.77404	-0.14388	0.066758	-0.5449	-0.7017	-1.5236	-0.40237	0.38214	-0.046069	0.68747	-1.5517	0.31695	-2.4429	0.71983
-3.3527	-4.9166	-4.2826	-1.8229	-4.9418	-4.1934	-3.7365	-4.015	-2.5276	-3.2055	-3.6415	-4.3664	-3.2274	-2.2023	-2.1033	-3.6929	-3.5262	-4.1884	-1.7506	-5.0494	-4.599	-4.4796	-3.2032	-2.9932	-2.6608	-2.8174	-0.86073	-3.1364	-2.5748	-0.17529	-4.3731	-3.3386	-2.5593	-4.3987	-5.6852	-4.0501	-4.9741	-4.4796	-2.5392	-3.9936	-2.3174	-4.1044	-4.5181	-1.2181	-4.613	-3.0418	-2.7491	-3.63	-3.2792	-3.0345
-12.377	-11.14	-10.798	-11.824	-10.608	-12.913	-12.404	-13.125	-12.726	-11.89	-8.1713	-9.058	-12.627	-11.927	-11.932	-10.349	-13.072	-11.631	-11.782	-10.186	-9.9511	-10.082	-10.644	-11.751	-11.169	-9.3155	-9.342	-9.7512	-10.869	-9.5016	-7.3248	-12.597	-9.757	-11.463	-10.711	-11.165	-9.8766	-12.61	-10.709	-8.0075	-11.689	-9.14	-11.446	-11.904	-10.275	-10.47	-11.468	-11.953	-12.771	-11.59
6.2379	8.1557	5.7832	6.2577	5.7217	6.9079	5.0068	5.698	5.0482	5.6073	3.8994	4.2882	4.0831	6.0573	7.9079	5.5016	4.9411	6.0996	5.5087	4.946	4.7008	4.7261	9.1715	4.7015	6.6455	3.7731	4.0242	7.0402	6.5337	6.164	6.2965	6.261	6.4259	6.1429	4.259	5.4518	6.0673	7.4576	6.3463	5.4011	2.5546	7.8965	6.1312	4.8914	6.274	5.4231	6.002	7.4909	6.7591	4.4086
1.623	0.94985	-1.4127	0.17601	0.69369	-1.6884	-0.31188	-0.71139	3.2965	0.24946	-1.1881	1.8783	0.53678	-0.47054	-1.2795	-0.96931	-1.4415	-2.1906	0.25022	1.2316	0.19341	-1.8488	0.81146	-0.17163	-1.1011	-1.6362	-0.78263	-1.3713	1.0006	0.47787	0.78525	1.6321	-0.56248	0.22346	0.73967	-0.0019591	-0.83827	-0.48093	-0.44053	-2.7102	-1.0813	0.71815	-1.3137	-1.0497	0.2232	1.9264	0.4971	-0.80318	-1.2195	-0.44324
0.019877	1.1869	2.6356	3.0098	1.6651	2.4769	2.6075	1.7455	0.46395	3.4417	0.7278	1.0211	0.76809	0.64465	1.6172	0.72946	0.52814	-0.13798	4.0998	1.3743	2.3317	0.75686	1.0126	2.4501	2.2697	1.1767	1.6596	2.2977	1.4139	0.037598	0.37057	3.1423	3.9717	-0.71815	1.5823	2.3854	2.5031	1.5099	0.74577	-0.11937	2.3673	1.4367	1.7584	2.578	1.2505	1.454	0.085691	2.7875	1.8065	2.0402
-8.71	-11.025	-10.115	-8.1474	-8.6848	-10.501	-9.1566	-8.9097	-11.604	-9.768	-9.8913	-9.339	-10.575	-11.079	-10.759	-8.3737	-7.4958	-9.6209	-11.049	-9.6501	-8.2966	-8.8577	-9.8505	-10.255	-9.5197	-10.058	-8.2163	-9.1774	-7.6879	-8.0154	-9.5781	-12.265	-9.8875	-8.1496	-9.7386	-8.7667	-9.467	-6.2633	-8.5531	-10.026	-10.708	-9.539	-6.8741	-9.4964	-8.1951	-9.2309	-9.0266	-9.9676	-9.5724	-9.3277
-1.8838	-5.9247	-3.5503	-4.56	-4.2201	-4.0256	-1.7859	-5.235	-4.5116	-2.5004	-4.4569	-5.9002	-3.2704	-4.667	-5.4304	-4.5193	-5.8726	-6.0522	-3.6429	-5.3935	-3.7868	-4.0853	-4.4743	-4.2571	-5.747	-4.4562	-4.4629	-5.5992	-5.2332	-4.0915	-4.8926	-4.6181	-6.2539	-5.6946	-5.3807	-5.3082	-4.5462	-4.4777	-4.2674	-3.568	-6.3771	-4.8433	-4.0686	-6.6689	-4.3499	-0.97532	-3.8816	-6.8439	-3.6501	-5.9495
-0.81157	0.3571	-1.0337	-0.47386	2.0296	-2.9058	0.024691	-1.1416	1.4398	-0.51353	1.0893	0.27677	-1.6808	2.124	0.66605	-0.25085	1.4724	1.2417	1.3902	0.22771	-0.24328	1.7697	0.22689	-0.73014	-0.56739	-0.77052	0.68795	0.99351	-0.83255	-0.0070639	0.091452	1.7863	1.9052	0.56454	-1.1912	0.10831	-0.00027328	0.16811	-0.15021	-2.1385	-1.8608	-1.408	0.018934	-1.6027	-0.99044	-0.92644	0.61941	0.60548	1.7526	-2.5381
7.2467	5.6096	6.2768	5.9501	5.7426	7.131	7.6397	7.8202	6.0061	7.9054	5.5784	5.4091	6.839	8.4048	6.0121	7.3465	7.2751	6.8726	7.6161	6.3743	6.3225	6.8976	9.7782	7.6001	8.1262	6.7704	8.4753	9.6481	8.0554	8.1099	9.435	6.7423	7.4082	6.8489	8.2152	5.7271	7.0552	5.226	6.9614	8.0454	6.4159	5.4735	7.4386	5.1606	6.0975	8.9351	7.2511	7.1485	5.7789	6.9248
-0.97695	-3.0908	-2.0555	-1.1627	1.8411	-1.7956	-2.1675	-1.3064	-2.4893	-2.7047	-1.8761	-0.4464	-1.923	0.19782	-2.3165	-0.82381	1.4461	-1.6922	-0.53017	-0.54196	-0.79728	-0.36771	-2.118	1.2924	-0.77935	0.43532	-1.5902	-1.6305	-0.90569	-1.0672	-1.5593	-2.6001	-0.43425	-0.1554	-2.4557	-2.7549	-0.84825	-3.6787	-3.1344	-0.11916	-2.0767	-0.40541	-1.8362	-0.068614	-2.2278	-2.6968	-1.0755	-1.7015	-0.83479	-0.52773
-0.25434	1.5618	-1.239	-2.6248	1.7628	-1.28	0.55995	-0.33091	2.0307	1.4891	0.53174	0.18934	-0.49778	-0.032785	-1.6763	0.044824	-1.134	0.73719	-2.0721	-1.6018	-1.8474	0.74384	-0.62057	-1.9958	-1.3421	0.37498	-1.0458	-0.69847	1.492	-0.81953	1.1847	0.32224	1.2211	-0.9584	-0.87264	1.7603	-0.17512	0.12605	-1.0556	1.6247	0.26705	0.75401	-1.1515	1.7114	0.34506	0.35253	1.6094	1.3657	-1.0869	-1.1473
-2.6122	-0.2069	-3.593	-4.1507	-3.9788	-3.3879	-4.046	-5.4523	-3.1397	-4.6298	-1.7089	-3.4287	-4.2489	-3.4795	-6.1457	-2.6483	-3.4382	0.96527	-1.4904	-5.1453	-1.643	-2.6701	-4.7089	-4.297	-2.7285	-4.1942	-3.4889	-2.496	-1.8359	-2.3914	-3.3309	-4.3746	-3.8151	-3.7178	-0.28176	-3.3356	-3.0619	-3.7984	-1.5361	-4.0278	-3.5985	-2.6929	-3.5958	-1.1972	-3.4773	-1.7087	-2.116	-1.4886	-4.3952	-0.79737
-6.4257	-7.1448	-7.4358	-4.9874	-7.4068	-7.4431	-5.6205	-6.2262	-5.7717	-7.2175	-6.9635	-4.6281	-5.6071	-7.8576	-5.6935	-4.8862	-7.6388	-6.6746	-3.7832	-7.2543	-5.2931	-6.1256	-5.0567	-6.123	-7.3045	-6.9471	-6.514	-6.0801	-4.6468	-5.5883	-6.0606	-7.4032	-7.7834	-5.3471	-5.1855	-4.9351	-7.7206	-7.4913	-8.3302	-7.9069	-4.355	-6.2814	-7.3112	-5.445	-5.1518	-5.3307	-6.3521	-7.1086	-5.728	-6.231
4.9277	3.3761	4.1701	2.487	2.7122	3.8796	4.0077	4.3067	4.2563	1.7525	2.9835	1.5337	2.8049	2.4535	2.8486	3.6421	0.70535	3.4207	1.9436	1.3156	4.8125	2.111	2.1813	2.5629	2.0575	1.4947	0.054822	1.1551	2.3435	1.7069	2.4112	1.621	1.6594	1.3646	3.4535	1.7291	2.7851	0.3615	2.0005	3.6991	0.29818	2.6119	4.8233	1.5214	3.8332	1.2994	3.1402	2.553	3.9778	2.6556
-10.623	-11.93	-12.525	-10.958	-9.8798	-10.085	-10.791	-12.046	-11.115	-11.285	-12.372	-10.675	-12.107	-10.421	-8.9325	-11.257	-11.029	-10.795	-8.264	-8.2634	-10.309	-10.728	-9.3225	-11.683	-9.9085	-12.843	-10.014	-12.576	-10.26	-10.478	-11.554	-9.9337	-10.086	-10.939	-7.6888	-12.197	-8.8985	-12.358	-11.181	-7.8848	-11.422	-9.7986	-10.86	-13.417	-11.33	-10.652	-9.0206	-10.72	-13.318	-9.9716
-11.298	-10.529	-10.845	-13.321	-9.7512	-12.848	-13.399	-12.796	-10.816	-11.714	-11.213	-12.479	-12.344	-14.968	-13.003	-12.392	-11.686	-10.6	-13.217	-11.528	-10.867	-12.786	-11.012	-9.4092	-13.666	-11.913	-13.262	-11.509	-13.247	-10.803	-11.227	-9.7949	-9.2093	-9.1703	-11.612	-12.433	-14.15	-12.534	-10.872	-8.6964	-11.776	-11.836	-10.322	-10.554	-14.414	-12.32	-12.839	-11.277	-9.7132	-11.098
-1.446	0.68806	-0.23385	1.4546	-0.88768	0.80599	-0.011455	0.59445	1.9852	2.1741	-0.15952	1.9469	0.61455	1.7381	-2.193	0.28189	2.5489	-0.96114	-0.29073	2.2827	0.6543	0.43891	-1.3812	-0.11392	1.6196	-0.49079	-1.0144	-0.64423	-0.57219	0.044216	2.0969	1.5623	1.5204	1.4373	-1.0456	0.55818	-0.75703	1.2369	-0.699	-1.1273	-0.0046263	-0.17679	-0.51893	3.1045	0.67145	0.84102	-0.16933	1.5324	1.7413	-1.9133
-5.6636	-4.9959	-6.8881	-5.2974	-5.5462	-8.0305	-5.3127	-4.5711	-7.9625	-7.2101	-5.8555	-4.5995	-7.395	-6.1657	-4.2964	-5.7883	-6.6036	-8.1407	-7.7282	-5.2504	-7.0237	-5.228	-6.0228	-6.8217	-5.6673	-6.257	-7.7152	-8.0496	-8.7158	-6.1676	-8.8334	-4.6693	-5.6841	-7.8417	-5.4039	-5.7031	-7.2462	-6.1231	-10.164	-7.5059	-5.1935	-5.7727	-7.2035	-5.8146	-6.7295	-6.4378	-6.5712	-7.4259	-4.1546	-5.7538
-3.5548	-5.1981	-3.8502	-5.2344	-4.5584	-3.5857	-6.3044	-4.0668	-5.5711	-5.6496	-4.4498	-5.0295	-4.3753	-5.7344	-2.1317	-7.1272	-4.7422	-6.349	-4.8577	-2.4251	-4.5557	-3.6046	-5.0682	-6.0509	-5.6238	-5.4686	-5.41	-4.6947	-6.8386	-5.6788	-5.4987	-4.9733	-6.7141	-5.6501	-4.1939	-6.1055	-6.1165	-4.8282	-5.3804	-3.0196	-5.0724	-4.173	-3.9786	-6.4206	-6.0886	-5.6352	-4.8533	-3.6183	-4.4951	-4.0501
-3.1215	-2.7921	-2.7118	-3.5053	-0.86364	-4.737	-2.2439	-2.9322	-3.1894	-2.7799	-1.8981	-3.2548	-2.2597	-3.4949	-2.5557	-4.2328	-1.7251	-0.95119	-2.7254	-2.5997	-3.4874	-2.1507	-3.3535	-2.2058	-2.9939	-2.8355	-4.0515	-5.201	-2.8404	-3.1122	-3.8301	-1.0801	-2.9212	-1.1256	-3.5753	-2.8795	-3.2938	-2.4317	0.11157	-2.0771	-2.5172	-4.6218	-3.2938	-3.2799	-3.0235	-5.4004	-1.177	-0.88072	-1.8538	-2.2294
-2.2238	0.14378	-3.2607	-2.0923	0.064028	-1.4793	-3.1798	-4.9493	-2.6803	-1.5411	-3.7067	-1.4429	-0.0028318	-2.1398	-2.0934	-3.023	-3.639	-2.1312	-2.4537	-3.5598	-1.1564	-0.45907	-5.4495	-2.9784	-2.2732	-1.9658	-3.5484	-1.3782	-2.5496	-2.2771	-2.5939	-1.4842	-3.2217	-3.1701	-1.5857	-3.4526	-3.6637	0.2398	-4.3054	-1.3342	-1.6871	-4.089	-2.8058	-3.8654	-2.9048	-1.14	-2.4617	-2.1286	-2.6165	-1.9892
8.3917	6.6406	6.7575	6.6503	5.4057	7.9796	6.9977	8.0492	6.5842	7.7302	6.1032	6.6834	6.8486	4.8877	6.4381	7.5862	6.5495	7.4644	7.7304	5.4261	9.4454	7.2521	7.9073	6.3504	8.9693	7.3312	7.963	6.3817	7.4573	7.729	3.0192	7.7939	8.1826	6.7355	8.0056	8.1395	6.4168	8.2146	6.5859	9.0947	7.2194	5.0662	7.5612	5.1212	5.3401	6.5796	6.1905	7.4422	5.9351	7.844
-13.616	-16.148	-12.668	-15.186	-11.617	-16.224	-14.86	-12.766	-11.224	-14.624	-14.52	-12.864	-14.217	-14.487	-14.268	-15.527	-12.138	-13.739	-13.207	-12.152	-12.812	-13.088	-13.268	-12.814	-12.585	-15.443	-14.311	-14.512	-14.758	-15.227	-13.79	-16.97	-13.049	-13.261	-14.769	-13.662	-12.163	-15.044	-13.451	-12.989	-13.107	-14.654	-12.378	-12.886	-11.46	-13.017	-13.579	-14.816	-15.945	-13.636
-1.3715	-2.9555	-3.1256	-3.9322	-3.1473	-3.6904	-3.3264	-5.4938	-2.0088	-0.93153	-1.8416	-3.3766	-1.7915	-4.4817	-2.7145	-3.8529	-2.7234	-3.8585	-3.108	-5.2539	-5.0485	-2.8115	-3.1138	-2.272	-1.2138	-2.685	-3.7408	-2.5978	-3.8617	-4.1017	-5.0047	-2.9732	-4.686	-5.2827	-2.7718	-5.4878	-3.9727	-2.4173	-4.3427	-2.7338	-3.7355	-3.6444	-3.6071	-3.8461	-3.4692	-2.902	-2.0647	-3.2708	-2.7955	-2.8644
0.95867	1.9402	-0.071327	1.5586	0.79059	0.37917	-0.23023	-1.0067	0.47304	-0.098717	0.54868	-0.21613	2.5414	-0.17082	-0.1191	3.331	-0.99672	-0.88542	0.61229	-0.46924	-2.6199	0.48731	0.40074	-0.22917	-0.47909	0.38704	-0.061314	-1.7719	0.16816	-1.7152	-0.54887	-0.70009	0.93874	2.0508	0.33998	-1.6316	1.7284	0.76135	1.7809	-0.20862	-1.5651	-1.0996	-0.63284	0.01294	2.2537	-0.54446	-2.0001	0.17617	0.96911	-0.76283
-21.354	-20.749	-21.203	-19.81	-20.545	-21.71	-22.626	-21.781	-18.427	-20.124	-22.183	-22.543	-23.064	-21.845	-20.451	-18.064	-20.119	-21.849	-22.331	-21.134	-22.712	-22.982	-18.209	-20.568	-21.107	-21.979	-21.2	-21.845	-18.904	-21.751	-17.823	-21.879	-25.297	-19.967	-19.249	-16.345	-21.723	-22.534	-20.96	-19.984	-19.549	-21.206	-22.66	-18.228	-19.33	-19.982	-21.617	-21.533	-20.765	-21.817
-13.845	-13.757	-15.947	-16.968	-12.201	-15.741	-14.333	-16.229	-14.448	-13.737	-14.357	-16.232	-13.208	-14.959	-13.548	-17.101	-14.97	-13.756	-13.467	-13.97	-15.35	-15.248	-14.081	-14.873	-14.042	-16.79	-16.153	-13.629	-13.644	-11.824	-12.936	-14.03	-13.467	-14.882	-12.751	-15.066	-16.929	-16.248	-15.193	-15.01	-14.197	-13.204	-15.293	-14.916	-14.626	-13.427	-12.891	-15.968	-13.608	-12.597
-9.9912	-10.442	-9.1971	-7.2741	-9.5288	-9.8586	-7.2396	-9.018	-7.6626	-10.04	-10.019	-7.7387	-10.148	-9.685	-8.8944	-9.6077	-10.213	-9.2888	-9.0937	-7.5944	-8.2101	-8.9155	-10.157	-7.5173	-5.8657	-8.8908	-8.6142	-8.2463	-7.4415	-10.533	-9.8902	-9.7684	-8.3489	-11.593	-8.3028	-8.3261	-10.093	-6.8044	-9.5774	-7.2354	-5.2687	-7.1928	-9.7804	-9.4171	-10.692	-9.4224	-9.1909	-8.4754	-9.5605	-8.309
-3.2473	-3.8891	-2.6133	-3.8967	-3.5489	-4.5473	-3.1888	-2.4779	-2.823	-3.6248	-4.4019	-2.7828	-0.27261	-0.41754	0.16829	-0.97423	0.066848	-1.0297	-2.1272	-2.088	-2.0483	-0.76158	-2.311	-2.1652	-2.8007	-5.2118	-1.4611	-2.4177	-2.7277	-1.2064	-2.4368	-1.8318	0.27579	-0.78558	-0.71102	-0.5094	-0.55807	-2.9175	-0.5494	-3.1275	-0.14328	-1.4541	-3.9928	-1.8497	-3.5779	-0.82773	-0.61675	-2.8063	-2.2895	-1.0397
-1.0284	-1.374	-2.3465	-0.95803	-0.74508	0.44585	-0.053175	-1.5364	-2.2341	-1.8825	-0.23055	-0.15914	-1.95	-0.60855	-2.2993	-0.2486	-2.6613	-0.21699	-2.7393	0.56579	1.414	0.11806	-1.2282	-0.10216	-2.045	0.59597	-1.9076	0.38269	0.53	-0.88803	-0.35072	-1.6325	-1.1509	-2.0371	-1.4716	-0.35819	-0.82342	-0.062109	-1.9107	-0.39458	-0.97674	-2.487	-1.3448	-0.035359	-0.17424	0.054014	-1.6052	-0.94877	-0.38813	-3.0152
3.1919	-0.70283	2.0186	2.699	-0.83499	1.7605	2.6813	1.0128	1.2621	2.5583	1.1668	4.6756	2.7267	2.7876	2.2134	1.5046	0.73102	1.7451	0.27619	0.67011	-1.5487	5.2004	1.0175	2.243	0.52835	2.4659	-1.1045	1.3857	0.66372	0.20713	1.5521	4.2778	1.7881	0.44014	1.9602	2.5026	0.93496	0.0071241	2.5194	2.1476	-0.17994	0.96032	2.1453	1.1366	-0.68553	3.4086	0.051549	-2.3995	2.9615	-1.5538
1.694	0.18878	1.1565	1.5955	1.3556	3.5325	1.083	2.6166	1.3942	0.55953	2.0062	0.46236	1.0001	3.6962	1.8259	1.2008	1.6905	2.8964	2.7572	0.81064	0.6495	1.0283	3.4554	0.22834	0.041234	2.7453	0.98338	1.5114	0.43267	1.3446	1.2688	2.0291	3.4735	2.927	0.90898	3.0205	0.64592	2.5946	0.29461	0.53768	-0.24886	3.1597	0.21416	0.86428	2.9752	2.2593	1.8675	2.206	0.78065	1.9958
-13.219	-13.34	-13.42	-10.495	-14.259	-11.221	-10.928	-12.921	-11.662	-12.154	-13.513	-11.063	-10.793	-12.285	-12.663	-13.207	-12.294	-14.838	-11.989	-14.342	-12.772	-9.8331	-12.508	-11.966	-11.915	-13.753	-13.122	-13.093	-14.103	-12.163	-12.645	-11.017	-12.977	-13.188	-12.206	-11.829	-10.612	-13.175	-9.6347	-12.824	-12.687	-13.063	-14.04	-12.067	-13.43	-12.237	-11.962	-12.609	-11.018	-12.711
0.29524	-1.3844	-0.99393	-0.28588	-0.93184	-0.064251	-0.43034	-2.7724	-2.8659	0.27343	-0.9294	-0.41461	-2.5937	-0.73618	-1.2726	1.2232	-0.12463	-0.66827	-2.3096	-0.45541	-0.86136	-2.6751	-1.7238	-0.14872	-0.23473	1.618	-1.8317	-2.6475	-0.32217	-1.4433	0.23936	-4.69	-2.2405	-0.92016	0.76207	-1.7103	-0.3007	-3.3112	-3.3033	-1.8103	-0.064835	-0.35897	-0.93379	-0.23238	-0.20945	-2.1074	-3.9676	-0.68035	-2.1618	-3.4674
7.0883	4.8588	4.1807	3.4948	4.3615	4.2392	5.3323	2.5207	5.896	3.4285	5.1431	4.8309	4.2877	4.9694	3.2153	5.5509	5.8857	5.3736	7.1045	5.6297	5.8917	6.1208	4.2531	6.6839	3.9537	5.9683	6.2443	5.7927	7.9425	6.0674	4.1561	5.633	5.7688	5.9504	5.9505	7.4375	5.9401	8.1455	5.5939	5.7954	5.2575	5.4709	6.0264	5.6536	4.4395	5.8625	3.7031	6.3952	5.0689	5.2744
-2.5816	-0.63202	-3.625	-3.2131	-1.4326	-0.84292	-1.9354	-1.3409	-1.4299	-4.9103	-3.016	-2.1322	-0.90718	-2.6925	-1.5752	-3.0319	-2.0672	-2.9983	-4.7498	-1.953	-4.5812	-3.579	-1.3784	-3.4988	-2.9195	-2.9553	-4.3016	-2.1173	-4.3816	-3.7752	-2.553	-3.9425	-4.0653	-1.1453	-2.1707	-3.4033	-0.97231	-1.0189	-2.668	-3.8098	-1.4935	-2.9205	-1.5417	-3.4993	-3.7739	-1.5421	-2.6641	-3.0648	-3.2301	-1.5185
0.16311	0.25881	-2.944	-2.0514	-3.1249	-1.1722	-0.88441	-0.71015	-2.7506	-0.13635	-2.6028	-0.6338	-2.1435	-3.1892	-2.5457	-0.50548	-0.97518	-2.2077	-2.7232	-1.002	-4.7605	-2.1714	-0.74251	-1.063	-0.98249	-2.1517	-3.5034	-1.6642	-2.6049	-0.94742	-2.4433	-2.0444	-2.7397	-1.4846	-2.1744	-2.7008	-0.85199	-2.4832	-2.7902	-0.16848	-0.24711	-1.1116	1.631	-2.2293	-1.6898	1.0844	0.86287	-0.26285	-0.29321	-1.7249
-0.35832	0.66028	1.2112	1.1013	2.0929	2.5633	0.88832	3.7529	1.2691	3.1733	1.2788	3.0596	2.1028	-0.3846	2.1067	5.347	1.6307	1.7836	1.3928	1.3715	0.82031	0.87023	3.1556	0.81406	0.6509	2.0683	0.023743	3.0091	0.28975	1.9329	1.4074	2.8102	3.4556	1.6083	2.2416	4.7676	-0.44461	1.8603	3.7307	1.6834	2.3858	0.17973	4.4698	2.861	0.50863	0.75615	2.3129	1.1386	2.9624	1.835
-7.3321	-3.1555	-5.8377	-3.892	-5.1877	-5.5754	-5.6275	-3.8081	-5.5187	-7.4272	-4.4975	-5.2625	-3.2332	-2.8393	-5.4851	-5.088	-5.7157	-2.5899	-6.3777	-5.8504	-6.7279	-4.29	-4.4619	-3.7949	-3.7725	-4.6998	-5.6855	-6.9188	-2.746	-4.3349	-5.3069	-8.0333	-7.3113	-6.2574	-6.8791	-6.1962	-3.1579	-7.5976	-3.64	-6.1818	-3.661	-9.3669	-4.7579	-5.0096	-4.5491	-5.2464	-5.0949	-3.706	-6.8432	-5.7532
-2.4754	0.94256	-1.3918	-2.0544	-3.055	-0.59434	-0.4268	0.55675	0.23531	-1.1659	-2.1948	-1.6023	0.13492	-1.0814	-2.2653	-1.2814	-2.8945	-2.5091	-0.82657	-1.5721	0.47296	-2.3927	0.69542	-0.13671	-4.0095	-2.5584	-1.0382	-1.4255	-0.073772	-1.8298	-1.2529	-1.345	-1.6454	-0.29243	-1.1507	-0.89346	-2.6159	-2.2679	-2.0462	-2.2773	-1.3862	-0.071307	-0.45235	-1.8246	-1.6724	-2.694	-2.3603	-2.7174	-2.8321	-1.2197
9.3143	7.3212	8.1232	11.302	9.1392	7.9732	6.944	7.1321	8.2607	8.9106	6.3214	7.9351	11.315	11.171	10.38	9.0752	10.53	9.2526	8.501	8.7578	9.3217	8.196	8.0385	8.8832	6.5472	9.014	7.7001	8.9383	11.058	9.3229	10.346	7.3218	9.0094	6.8002	8.4801	8.5509	7.0559	8.0121	8.4361	7.5026	7.8812	8.685	6.2842	9.6257	8.696	9.3728	10.532	9.1501	6.6487	7.3428
2.3507	0.39715	4.6341	1.5747	-0.86613	4.0027	1.3963	0.83172	1.6621	2.2964	6.0021	1.7308	1.9986	1.3387	0.72475	1.9619	1.0838	2.5784	2.0248	4.7237	2.3276	0.37367	-0.38889	-0.17676	2.6165	1.6548	2.8514	1.8356	-0.15661	0.65502	0.88022	1.4066	1.8891	2.9746	0.83737	0.94479	2.2582	1.8911	-2.1907	1.9473	2.6058	4.1058	1.5465	-0.1255	0.93793	1.5531	0.90567	-0.19742	2.7989	0.91901
-0.77041	-2.5163	-2.9275	0.6677	-2.7333	-1.851	-2.7548	-0.30791	-2.4524	-0.61078	-2.8236	-2.5865	-1.7642	-2.2858	-3.3839	-1.9183	-1.6733	-2.605	-1.2055	-1.5746	-1.7825	-0.15689	-1.1986	-2.9993	-2.3801	-1.1104	-1.0595	-1.9453	-0.68978	-2.3433	-2.4221	-3.3803	-0.89228	-0.99515	-0.67432	-0.80215	-1.7551	0.04839	0.63372	-0.18641	-0.010127	-2.1074	1.2002	-1.7428	0.55598	-1.3211	-0.7094	-0.51067	-1.3354	-1.2457
-9.3067	-9.3396	-13.068	-11.285	-10.384	-10.114	-10.469	-10.814	-9.3145	-10.51	-10.785	-11.055	-9.1074	-9.9316	-10.444	-12.633	-12.094	-10.007	-8.6607	-11.173	-8.5889	-9.7284	-11.779	-10.788	-11.208	-11.535	-10.345	-10.109	-10.992	-10.073	-9.5992	-9.4563	-12.364	-11.21	-9.9779	-9.5862	-10.896	-10.443	-9.1544	-9.3582	-12.417	-10.058	-10.735	-6.7932	-10.452	-10.705	-12.572	-12.373	-8.0721	-9.4694
8.509	9.3977	9.4607	9.8676	6.22	7.039	7.1243	7.288	8.0151	7.5616	7.7589	8.3765	9.6118	8.4738	6.6195	7.4816	8.9505	6.8286	9.3042	8.7913	6.8994	7.7162	9.1991	10.27	7.6176	8.9043	9.8994	5.8084	9.0267	8.7136	7.3388	8.5594	9.6293	5.0744	8.5001	7.3967	8.7713	6.9918	10.214	9.7453	5.8102	7.1419	8.5011	9.4448	9.1645	6.9793	7.8793	7.7449	7.8765	7.4575
-3.2233	-1.9677	-1.9153	-1.6657	-2.3178	-3.1319	-3.2209	-3.3665	-1.0261	-1.6086	-3.2321	-4.7969	-2.2203	-3.5674	-0.45806	-2.7372	-2.2389	-1.0843	-5.7	-3.8525	-3.0916	-4.638	-2.3844	-4.263	0.94453	-2.7208	-4.1617	-2.7871	-3.5884	-1.4577	-1.4491	-1.978	-0.83163	-2.5701	-3.0406	-3.4326	-1.9044	-1.1459	-2.2731	-3.5455	-2.1927	-4.7363	-5.136	-2.1665	-2.0383	-3.9374	-2.7904	-1.8368	-0.92771	-2.4772
1.1696	-0.50117	-0.32707	0.98348	-0.61313	0.038545	-1.5491	-1.6021	0.85298	-0.76847	1.0901	-0.83123	2.3016	-1.942	-2.5413	-0.21056	-0.55519	-0.77218	0.50593	-0.4584	-0.0025925	0.7608	-1.3657	-1.8566	-0.74253	-0.925	-1.5502	1.4019	0.88348	0.8075	-0.090078	0.91095	0.8527	-0.81754	-1.058	0.22643	0.68199	-1.3164	0.80339	-1.2744	1.1018	-0.085241	-0.094357	-1.1118	-2.2161	2.1442	-1.942	-1.43	1.1262	2.2973
-2.4974	-3.6921	-4.4162	-2.7431	-5.4843	-4.5312	-5.4673	-5.3817	-3.331	-5.5045	-3.1692	-3.9845	-3.6584	-3.2659	-6.5729	-3.0469	-3.7502	-2.3466	-5.4486	-3.7142	-3.288	-5.314	-6.1313	-4.9969	-3.1044	-5.1437	-5.2161	-3.9402	-4.735	-1.8257	-2.0763	-1.0921	-2.8525	-4.7827	-5.1743	-6.5306	-6.1472	-4.9563	-3.3508	-4.2919	-5.9613	-3.6723	-1.5451	-5.1783	-3.2916	-5.465	-2.786	-4.1816	-4.0009	-3.817
-1.0444	-2.9145	-1.259	0.14912	-1.6511	-2.6725	-1.7689	-2.6954	-1.3861	-1.0585	1.3793	-1.163	-1.652	0.89652	0.18659	-0.13216	-0.11918	-3.7887	-0.93935	-0.57164	-1.5754	-2.3077	-1.8618	0.60787	-1.6814	-0.098918	0.83365	-1.6113	0.25523	-0.18192	-1.1763	0.0080523	-1.1042	0.32526	-0.65864	-1.4704	-1.0856	-0.36674	-3.8564	-0.58353	-1.2377	-1.0496	-1.0612	-1.6173	-1.7631	-1.4263	-0.82409	-0.9257	-2.2016	-2.4456
-5.7529	-3.3831	-4.6292	-5.2369	-4.4415	-3.4957	-4.7377	-4.0965	-4.7634	-4.6171	-4.1534	-5.1391	-3.8821	-6.0578	-3.8735	-5.4247	-4.4795	-4.2294	-5.9292	-4.4143	-3.4564	-2.9186	-3.4779	-6.0061	-3.6208	-5.0151	-4.0981	-4.8274	-3.0711	-3.8204	-5.4614	-5.9113	-4.5337	-3.2373	-4.7688	-4.9674	-5.2693	-5.1858	-3.8251	-4.3529	-5.5483	-5.4767	-6.7278	-5.3834	-5.4904	-2.7911	-5.2481	-2.3187	-5.2017	-3.4154
-11.009	-12.389	-11.908	-13.336	-10.133	-13.546	-9.3602	-10.646	-10.72	-14.181	-11.477	-11.012	-8.7842	-10.377	-10.746	-12.949	-12.438	-10.616	-13.876	-12.759	-9.415	-11.993	-11.364	-13.757	-12.336	-11.464	-11.605	-12.59	-10.04	-12.168	-12.431	-11.15	-12.417	-10.014	-11.401	-10.856	-11.834	-12.068	-11.551	-12.722	-9.0823	-10.83	-13.373	-13.901	-12.768	-11.29	-12.077	-12.269	-11.071	-12.013
-1.2145	0.49881	1.4335	-0.28804	1.5477	-2.9412	0.5915	1.1815	3.9813	0.74224	0.57852	0.70212	-2.3105	0.6406	-0.10101	0.19367	2.4155	0.33205	-0.52956	-0.043097	0.7423	-0.99988	1.8368	-2.0623	-0.2386	1.7219	-1.0326	-0.73319	2.6548	0.037561	2.2633	0.54089	2.3795	1.861	-0.7538	0.0026499	0.51741	-0.87831	-0.13768	2.0044	1.8332	0.78059	0.64036	1.0367	-1.681	-0.54315	0.80724	1.0431	-0.36555	-1.1579
-2.6392	-1.4422	-1.5932	-0.69451	-1.3259	0.55595	-1.7515	-1.0139	-3.1744	-0.54509	0.60062	0.96981	0.24925	-1.1181	-0.30998	-0.99989	-0.18667	-1.2689	-0.7534	-0.89203	-2.5857	-1.8861	1.1993	-0.10178	-0.86575	-0.63717	-2.794	-0.89995	-0.43337	-1.2835	0.031997	2.0724	-0.95106	-0.90545	-0.96536	-0.088111	-0.38078	0.87312	-2.9487	-1.9201	1.4725	0.88949	0.44996	0.069398	-1.0141	-0.55986	-1.3166	-0.9084	-1.1071	-1.3536
-1.6075	1.6837	-0.20862	2.4717	1.0786	-1.7778	0.37659	2.0019	1.0531	-1.1448	-3.7357	0.59236	2.3766	0.85149	-0.63994	-0.28798	-0.32107	-2.126	3.8792	-1.3436	0.94581	-0.88752	-1.1269	-0.40248	0.99377	-0.69486	-2.2261	-0.23348	0.68084	2.1134	-1.6573	2.7212	-0.70851	0.66449	-1.0968	0.12072	0.8897	0.75916	0.4728	0.91133	0.76423	-0.98522	-1.1843	3.2294	0.4843	-0.37282	0.66349	-0.43508	-0.47923	0.63168
-5.0848	-4.282	-1.5769	-3.4388	-4.8462	-2.3887	-4.3667	-5.2982	-3.9599	-4.2862	-5.1535	-2.9129	-5.0226	-5.0959	-4.4032	-4.7607	-2.1619	-5.6739	-5.5077	-4.8048	-5.6647	-4.7966	-3.6663	-4.3432	-2.3116	-3.73	-5.0937	-4.2815	-4.0954	-4.3244	-3.0972	-6.3857	-4.5868	-3.9076	-3.3611	-4.4027	-5.4095	-4.6297	-4.9447	-6.6131	-6.5524	-2.4344	-4.6527	-4.3116	-4.5047	-3.2109	-5.0822	-6.7888	-2.2806	-5.5207
-21.799	-20.818	-23.104	-23.299	-22.014	-23.01	-25.003	-21.548	-21.478	-20.817	-24.484	-22.399	-21.377	-23.077	-24.33	-23.142	-22.955	-20.86	-20.66	-20.475	-23.666	-23.956	-22.536	-24.559	-22.085	-21.399	-22.818	-21.923	-20.033	-23.531	-24.583	-23.817	-21.249	-21.596	-23.328	-21.596	-21.701	-22.34	-21.262	-21.257	-23.131	-23.801	-20.307	-20.781	-21.223	-21.951	-21.631	-22.306	-23.127	-21.875
5.655	7.2811	5.9082	6.3461	6.2223	7.8569	6.3146	6.9774	5.5669	6.1751	7.4229	8.6918	5.5739	9.2616	7.2988	7.38	6.8769	4.9339	7.2723	6.125	7.3878	7.5531	8.3151	6.898	7.9365	6.8763	7.7194	5.998	6.9944	7.8455	7.2724	7.5118	4.7517	9.6541	5.3943	7.5734	7.6061	6.052	6.0871	4.1957	8.5662	6.4931	6.8143	6.1725	5.1461	8.319	7.4085	6.3385	7.5977	5.7923
4.3912	3.9917	1.6265	3.8863	5.5768	4.7079	4.4858	4.3071	4.2861	3.5987	4.4365	2.6774	4.2044	2.221	3.4954	3.6293	4.5481	2.8963	5.8204	5.9468	4.515	3.0185	3.6898	4.5976	2.7368	3.4569	2.3531	4.033	4.4819	3.2978	4.9455	3.4722	4.207	4.1528	4.4479	5.6338	5.2092	4.4674	6.6105	4.9632	3.4101	2.8926	4.8895	3.7894	5.7921	5.4634	3.1845	4.2786	5.1828	5.329
11.036	7.9522	10.677	10.895	12.183	7.1396	12.349	11.19	10.326	11.225	8.8409	9.9226	10.325	9.4097	12.478	9.0214	9.6322	9.0047	10.638	8.6825	9.4948	7.9146	8.115	10.873	8.409	10.033	7.7516	10.713	10.995	8.7719	10.253	9.5692	9.8197	10.887	9.1186	9.0206	9.7909	8.0564	9.9034	9.3414	8.3807	10.549	11.986	10.079	9.9737	10.4	11.423	9.9246	11.632	9.6505
7.3127	7.8246	6.0261	8.7771	8.4809	4.1387	7.8139	6.8542	7.7991	7.3065	6.9483	5.0569	5.6406	6.1187	4.5174	7.1289	6.479	7.1128	8.3322	8.4321	6.9141	6.8821	8.3475	7.4525	7.3147	7.1609	5.5912	5.4211	7.4065	6.3807	5.6429	4.3725	5.6587	5.3534	7.4709	6.1694	6.1158	7.5132	7.575	3.5766	7.0072	6.8604	8.3357	8.2956	7.4811	6.7034	7.5713	8.6604	9.8659	6.7524
-0.27097	1.0151	-1.0539	-0.88176	0.12662	0.028766	-0.49222	0.056276	-0.7984	-2.4988	1.2212	0.39037	-0.41077	2.2534	-0.35686	2.3344	-0.082808	-0.13571	-3.0007	0.66491	0.54404	-1.1423	0.054805	-0.28854	0.85574	-1.1765	-0.52411	0.40582	1.9638	-0.83432	-2.2321	0.49266	1.6899	0.98615	-1.6758	2.1622	2.0594	-3.4575	0.3812	-0.53595	-0.32618	-1.9977	1.5244	0.20362	0.38324	-0.76564	0.38116	-1.012	1.5928	0.24194
-21.824	-22.839	-21.949	-22.025	-22.293	-22.256	-22.812	-23.958	-22.151	-22.304	-19.863	-21.627	-23.807	-20.667	-23.645	-22.675	-20.697	-21.914	-21.951	-22.386	-21.368	-20.441	-20.138	-21.351	-22.386	-19.823	-24.332	-22.075	-23.005	-23.077	-23.803	-22.404	-23.231	-20.975	-22.865	-22.713	-19.893	-22.127	-23.861	-23.15	-23.58	-21.882	-22.5	-23.794	-21.156	-21.029	-22.579	-22.927	-23.053	-22.181
-6.7793	-9.8565	-7.8386	-9.6022	-9.5315	-6.4668	-8.3219	-7.3092	-7.4106	-7.0889	-8.9503	-9.1308	-5.4718	-9.3311	-7.224	-8.8754	-6.3488	-7.8403	-9.0876	-7.4899	-8.4186	-6.0038	-9.0803	-7.4973	-8.6762	-7.9522	-7.7025	-6.5647	-6.625	-7.8859	-9.2023	-10.11	-8.1953	-8.3036	-8.7214	-6.2137	-6.9354	-9.2765	-9.4103	-8.2683	-7.6238	-6.9836	-9.3579	-6.7461	-6.7261	-10.062	-8.3099	-9.202	-7.3943	-8.3052
-11.14	-11.851	-9.885	-11.334	-9.5017	-10.748	-9.4531	-9.9603	-13.649	-10.608	-10.141	-10.466	-12.626	-10.405	-10.674	-10.792	-10.252	-11.234	-11.011	-10.511	-7.149	-12.328	-9.329	-10.999	-10.205	-12.559	-12.926	-12.753	-9.0824	-9.4772	-11.457	-12.497	-7.8543	-8.5656	-13.076	-11.302	-10.659	-13.03	-10.901	-11.313	-11.07	-11.874	-10.11	-10.547	-12.282	-11.068	-11.313	-11.653	-10.152	-13.091
-9.3597	-10.633	-9.5867	-10.884	-7.2212	-10.113	-8.3865	-10.501	-8.4375	-8.2388	-9.3343	-7.857	-9.6507	-8.1194	-8.8461	-8.6802	-9.4935	-8.2853	-9.7696	-9.5161	-9.4746	-8.8167	-7.1339	-7.783	-9.2678	-8.4065	-9.8141	-7.4488	-9.0372	-9.0561	-7.6073	-7.4972	-9.7401	-8.5222	-9.2386	-10.121	-8.3453	-9.0905	-10.547	-10.681	-7.593	-9.0724	-9.9315	-9.8418	-8.7442	-9.0103	-10.942	-9.8396	-8.5732	-7.1049
-0.12175	2.4677	-1.5166	0.47853	-1.253	0.53667	-5.4178	-1.6162	-0.47446	2.2271	1.7184	1.5087	-0.82192	1.5998	1.8752	-0.40377	2.0495	2.0658	-0.33089	1.7299	0.71321	-1.2256	2.7975	-2.4293	-0.91241	-1.0387	1.3057	0.19543	-0.54841	0.28071	1.828	2.0556	1.3281	0.34506	-0.5256	0.83988	-0.92371	2.7223	0.49835	-0.17856	0.6135	-0.7784	0.89859	1.5521	0.75577	0.61069	0.38445	1.6977	0.13217	0.84138
-0.76928	-1.6106	0.12826	-0.89482	1.0808	-1.0971	-1.6804	-1.6264	-0.0028355	-1.6334	0.17549	-1.6656	1.1746	0.11547	-0.92762	0.79162	-1.387	-0.8772	-0.77754	-2.8697	1.1392	-1.6213	-0.039418	-1.5979	-1.6786	0.62648	-3.2804	-1.8228	-2.5192	0.52276	1.3502	-0.4137	0.17619	-2.1285	-1.2995	-1.1816	-0.99722	-0.1937	-0.17253	0.18376	-4.5321	0.70306	-1.9512	-1.1656	-0.4445	0.26482	-2.4006	-0.85785	1.7006	-1.4693
0.46156	-0.46864	3.3895	0.52904	0.94452	2.4891	1.2453	2.3684	0.0050021	2.5667	0.21855	1.9106	3.0693	0.13692	1.5282	2.4023	1.1377	-0.096508	2.3382	1.893	0.8586	2.6907	2.5316	2.8465	0.92437	4.2316	1.6058	1.8546	4.2279	2.0181	0.7962	2.5794	2.4051	1.5124	2.9649	2.3512	0.90132	0.018835	0.49396	1.4085	3.7642	2.9694	1.3691	0.75083	2.7636	2.1489	1.9964	2.0821	2.2946	1.668
-1.8357	-2.9941	-5.3388	-3.0827	-3.5115	-0.047327	-3.4432	-2.181	-4.5602	-4.0918	-2.8257	-1.3113	-1.7355	-2.1407	-3.0617	-0.94826	-1.2443	-0.84897	-3.3344	-2.2308	-1.9707	-3.0687	-2.065	-3.2334	-5.8924	-2.8778	-2.7401	-3.5177	-2.2032	-5.2554	-1.8647	-2.7037	-1.5013	-2.713	-4.2965	-3.2978	-2.4355	-3.4623	-3.3567	-2.5104	0.72468	-2.4058	-2.038	-2.803	-1.9151	-2.992	-1.4177	-4.0343	-3.019	-1.4828
-5.4567	-5.3358	-5.3215	-5.2786	-4.9754	-2.5014	-3.9553	-3.353	-6.141	-5.2174	-4.2115	-5.1225	-3.8722	-4.1315	-5.9607	-3.4138	-4.2197	-3.2933	-5.1566	-4.5735	-5.5478	-1.8898	-2.7162	-3.1536	-4.9128	-4.2358	-4.6211	-5.0918	-2.5454	-4.8312	-4.9977	-4.6393	-5.6752	-4.7687	-5.2389	-3.7181	-5.9547	-4.4587	-2.9904	-5.1215	-6.2824	-5.2152	-5.1889	-4.2645	-4.9671	-2.6548	-1.8974	-5.2227	-3.8319	-5.8342
-3.1607	-1.6319	-1.8197	-1.0163	-2.1246	0.10945	-2.604	-1.2087	-0.25124	-1.1224	-0.27162	-2.5743	-0.72004	-0.3525	-3.3776	-1.7122	-0.96083	-1.4965	1.4032	0.14936	-0.91296	-0.85689	-0.69866	-0.98685	-1.1465	-0.30498	-2.9076	-1.3898	0.43837	-0.19251	0.24814	-1.2099	-0.70171	-2.6584	0.088612	-0.61793	-1.9311	-1.0605	-3.8865	-1.2879	0.59184	-1.0429	0.3657	-0.12258	-0.57753	-0.70351	-0.8687	-1.3907	-1.8214	-1.1841
5.5638	4.6173	3.288	4.3078	6.2236	4.2406	7.4577	3.7164	6.6956	5.8352	5.4882	6.5964	4.2451	3.5205	7.1176	4.0065	8.43	6.2446	6.1558	5.5003	7.0079	4.426	5.2442	5.8881	5.866	4.4718	8.5115	5.0521	7.5143	7.269	6.6435	5.0713	7.6883	6.2514	6.7472	5.4296	5.0363	6.1488	6.1109	5.9586	6.3086	7.481	5.1996	5.951	6.2298	7.4232	5.0472	5.4089	6.0964	4.3598
-1.45	-2.3462	-1.1834	-4.0468	-1.0508	-3.0231	-1.6904	-0.43696	-2.8725	-4.8864	-2.3137	-4.1491	-2.569	-1.6231	-0.48665	-3.2169	-0.029648	-0.9577	0.023315	-5.1652	-2.755	-0.91629	-0.63028	-1.4002	-2.8271	-1.4898	-3.1574	-1.8241	-3.1351	-4.0233	-1.9844	-3.3842	-3.3166	-0.81508	-1.8533	-1.3551	-0.61125	-2.5382	-4.0878	-3.6425	-0.67481	-2.6997	-3.2131	-2.5952	-0.8505	-1.8333	-2.622	-2.7655	-2.6759	-1.038
-2.4753	-5.6147	-4.7385	-2.9839	-7.093	-3.4961	-6.3272	-7.3982	-5.407	-3.9522	-5.2598	-6.0463	-2.964	-4.4058	-5.7912	-5.5971	-5.3329	-5.7781	-4.8673	-5.156	-5.3479	-6.9275	-2.776	-5.8732	-5.0824	-5.9257	-5.5729	-5.9376	-6.6857	-5.7439	-4.858	-8.235	-5.1176	-5.108	-6.8295	-4.0919	-5.7215	-4.781	-2.732	-6.567	-6.8279	-5.8826	-3.0877	-3.2016	-5.716	-3.4668	-5.1005	-5.7082	-5.5118	-3.849
-11.328	-13.02	-11.817	-10.578	-13.674	-12.037	-10.225	-11.351	-11.82	-10.91	-11.688	-11.831	-11.336	-10.195	-11.254	-9.8704	-12.629	-10.035	-9.5832	-10.986	-12.198	-11.076	-13.402	-10.787	-10.201	-9.5906	-13.33	-10.364	-10.255	-11.49	-11.273	-13.566	-14.652	-10.721	-11.654	-13.938	-12.255	-10.246	-9.5505	-12.846	-9.7854	-11.6	-11.149	-11.12	-9.0925	-11.336	-10.301	-12.21	-11.567	-11.042
-2.1782	-2.0568	0.32548	0.45232	-0.77411	0.44853	0.60279	-1.1958	-2.7784	-0.95553	0.81647	-0.8551	1.1392	0.22912	-2.8625	0.17186	0.28832	0.78713	-1.9499	0.47712	0.80417	-1.0604	-0.22636	-1.2207	0.82751	0.55212	-0.094962	0.28536	1.399	0.35668	-0.078957	0.5294	1.2624	-1.5464	0.03387	-1.2902	1.0702	-0.63576	-0.42942	0.17439	-2.7894	0.38578	-0.86122	-0.69622	0.88671	-0.99095	-2.8929	-0.80455	-1.2299	0.7306
-11.3	-12.668	-13.408	-12.355	-10.453	-13.717	-12.025	-10.254	-12.829	-9.4485	-12.056	-10.418	-12.214	-10.531	-12.37	-8.0322	-10.088	-11.648	-10.499	-11.027	-10.829	-12.296	-11.325	-12.412	-12.378	-12.199	-11.241	-11.16	-11.507	-12.55	-11.331	-11.552	-11.743	-11.832	-10.516	-10.417	-11.406	-11.458	-10.574	-12.111	-13.948	-11.246	-10.948	-11.665	-9.7457	-11.282	-12.104	-10.934	-11.569	-12.891
-3.5446	-2.2511	-1.3391	-4.3795	-2.2543	-0.87922	-0.46998	-1.8514	-3.2331	-1.1506	-2.6216	-2.6515	-4.5441	-1.1375	-3.741	-2.5625	-3.0201	-2.6246	-2.6231	-4.2463	-2.4937	-2.6529	-3.8174	-2.73	-4.2486	-2.8227	-3.5331	-2.2686	-2.4119	-3.948	-3.6989	-3.9399	-1.9311	-3.7322	-2.9698	-0.50346	-4.2788	-2.3314	-3.6853	-4.5018	-1.5097	-3.9521	-2.1015	-5.1513	-1.5752	-1.8857	-5.1458	-0.099766	-1.3923	-3.6749
2.0866	3.9444	4.0539	3.3116	5.7583	3.8915	4.2588	4.0278	4.0723	6.1143	5.3976	5.196	5.3335	5.9217	2.8487	3.2008	4.6079	7.4604	4.4428	4.6662	6.6034	2.5003	3.3875	3.8359	4.4618	3.7922	3.6182	5.669	3.8119	5.7191	6.5637	4.3333	4.0698	3.707	5.4802	5.1849	2.9019	4.6959	2.1561	4.1682	5.4087	5.1435	3.2776	3.1254	3.7044	4.9788	5.8276	4.0042	5.5684	3.514
-15.155	-12.75	-13.989	-12.066	-12.845	-12.938	-11.394	-11.891	-10.776	-11.973	-13.849	-15.007	-13.399	-13.515	-16.282	-13.743	-12.1	-13.608	-14.76	-12.825	-13.301	-15.818	-12.058	-12.697	-12.778	-13.249	-14.818	-13.933	-13.149	-13.48	-11.029	-14.176	-11.662	-12.093	-12.439	-13.142	-12.983	-13.355	-11.958	-12.181	-12.797	-13.595	-13.039	-12.557	-13.458	-12.414	-14.901	-12.956	-13.534	-11.099
7.1131	6.056	5.6718	6.2026	8.7628	5.0673	7.4021	8.1975	6.4515	5.5171	6.1905	5.1101	7.8055	8.0873	7.9158	4.8792	7.3248	5.2162	5.9212	6.2208	6.2234	6.4427	7.686	9.0611	6.3164	6.7557	6.3616	6.9089	5.5933	7.5315	7.7783	5.9577	7.2957	8.8991	5.9467	5.7378	5.6126	7.3666	6.7194	5.7083	5.6572	6.6824	4.2424	7.3217	5.6057	6.9905	6.3507	4.5275	6.3127	5.0092
6.2802	6.0761	4.5014	7.3163	4.9957	7.1039	8.0024	5.0667	6.8047	6.8691	8.0211	8.1348	7.0181	5.5102	6.1833	7.0594	5.0852	8.759	5.4754	6.3944	5.5909	8.0389	6.7836	5.204	8.7246	4.4661	5.9564	5.8759	7.7713	4.9825	6.8962	6.4791	7.6777	2.9219	6.86	5.1156	7.1438	7.7751	7.004	5.95	6.9146	6.0703	7.3378	7.8948	5.687	6.9406	7.6563	7.2108	5.5477	7.0641
-11.572	-14.341	-11.974	-10.923	-13.078	-9.9599	-13.218	-11.25	-11.221	-12.184	-11.458	-10.911	-10.82	-11.94	-11.092	-9.4996	-11.059	-9.4865	-9.3853	-8.5223	-12.878	-10.728	-7.7507	-9.4811	-11.701	-11.429	-11.105	-11.907	-11.26	-10.018	-11.169	-11.742	-10.123	-10.709	-11.627	-11.238	-10.271	-10.635	-10.84	-10.59	-9.3337	-10.386	-8.9007	-10.884	-10.386	-12.986	-10.042	-11.145	-12.875	-11.135
3.4213	2.968	-1.3136	-0.27043	-1.8895	2.2142	-0.42635	-0.48142	1.5687	-0.014883	1.2903	1.3505	1.7757	1.1668	1.3783	3.3437	4.3853	2.5237	0.91791	0.84293	1.0882	0.83737	1.7606	1.0372	1.5985	1.6819	3.8003	0.31369	0.098199	-0.32992	-2.9922	2.0511	1.0254	3.4721	2.9507	0.043501	-1.5188	2.9472	0.72081	1.0907	-0.44231	0.53493	1.4609	1.5285	1.6356	1.2957	0.84654	-1.5704	1.3567	0.040472
-21.548	-22.271	-22.624	-22.069	-24.219	-22.935	-23.667	-22.561	-24.42	-24.007	-21.913	-21.81	-22.886	-22.908	-22.764	-22.024	-23.431	-21.15	-22.241	-21.135	-23.534	-22.197	-22.443	-22.985	-20.826	-19.751	-22.972	-22.63	-23.945	-22.995	-22.729	-22.723	-23.376	-21.678	-20.718	-21.975	-24.166	-20.215	-19.708	-23.338	-24.007	-22.331	-20.43	-20.908	-24.171	-23.599	-21.825	-23.015	-20.673	-24.069
-0.95365	-0.18769	-1.6544	-0.87468	-2.0048	-1.2551	-1.0289	0.29754	-2.006	-3.4133	1.1624	-3.2794	-1.1702	-0.51272	-0.46351	-1.4463	-2.0189	-2.5935	-1.5233	-2.2079	-1.332	-0.837	-0.67994	-1.6012	-3.1038	-2.0666	-2.6914	-1.2615	-1.3548	-1.4405	-0.80005	-1.8936	-0.3043	1.3223	-0.42912	-0.70643	-0.6852	-0.69407	-1.9145	-2.8535	-2.0227	-1.8372	-2.9747	-0.51596	-0.464	-1.0191	-2.2978	-2.3694	0.705	1.8653
-13.188	-12.488	-13.577	-11.955	-12.122	-11.397	-12.559	-12.809	-12.606	-12.592	-9.86	-12.718	-13.058	-13.047	-14.341	-13.097	-13.375	-12.117	-13.181	-13.79	-12.865	-13.426	-14.117	-14.147	-12.489	-13.155	-14.66	-13.334	-11.896	-14.079	-13.632	-12.02	-12.698	-13.873	-12.008	-14.268	-12.478	-12.534	-13.692	-11.706	-14.342	-12.261	-15.251	-12.371	-12.371	-12.646	-12.525	-14.855	-13.713	-12.848
-10.805	-14.449	-13.423	-11.577	-14.418	-10.494	-11.934	-10.725	-12.088	-11.811	-13.027	-10.471	-9.6508	-11.992	-13.748	-10.939	-11.1	-11.355	-12.985	-12.509	-12.309	-13.479	-11.441	-10.866	-10.378	-10.119	-12.577	-10.875	-10.591	-13.058	-11.647	-11.149	-12.283	-10.997	-11.547	-11.777	-11.573	-11.495	-11.212	-10.312	-10.785	-10.822	-12.04	-10.122	-11.279	-12.76	-11.613	-10.729	-10.899	-11.935
0.35276	0.61242	1.8425	1.1604	1.0186	-0.96104	-1.3755	2.1027	0.56617	1.1063	-1.1834	0.32012	-0.4099	-2.4315	-1.0816	1.1841	0.33116	-1.0669	1.5577	0.567	1.6139	0.39932	-0.54563	0.18061	-0.7974	-0.050807	-0.84763	1.5067	-0.63904	1.455	0.76028	-0.22145	-0.86924	-0.19778	1.9353	-0.050706	0.1659	1.0205	0.8847	0.07996	-0.75684	-0.40704	1.3687	-0.023927	-1.3738	-0.039321	-1.3252	-2.0305	-1.5249	-0.98098
-1.5376	0.35897	-2.8214	-0.77659	0.020212	-1.7022	-0.020518	-1.9078	-0.016365	0.029903	-0.73107	-2.7369	-3.5108	-1.1315	0.10077	-0.83039	-0.83255	-0.55004	-0.74646	-1.9225	-0.33882	-1.4458	-3.1782	-3.3558	0.73696	-0.17125	0.17185	-2.0113	-0.92914	-0.39715	-1.3377	0.41854	-3.7566	-0.25144	-0.28359	-0.041532	-2.2265	-2.3078	-0.27123	-1.8756	-1.9162	-0.19761	-1.8441	-1.4074	-0.82314	1.0432	0.053828	-1.6583	0.23572	0.65362
2.7085	0.81535	4.6742	2.8207	3.1565	0.99845	0.31225	2.8268	1.2427	3.1554	2.21	2.0163	2.3557	3.6718	2.9411	3.1062	4.0506	1.1924	3.9774	1.5129	4.2538	-0.1398	1.29	3.174	1.4301	3.6455	2.8028	4.4242	3.2145	2.2288	2.0571	2.4689	1.5884	2.5601	4.5083	2.6266	3.0334	0.78631	1.8808	3.7789	0.99279	2.2853	4.0551	2.9974	4.6569	1.563	2.0961	2.8332	0.99746	2.3766
-20.981	-21.795	-21.094	-23.641	-21.185	-23.691	-21.815	-22.918	-23.527	-22.719	-23.021	-22.391	-24.736	-21.56	-20.97	-21.684	-20.93	-22.536	-21.659	-21.993	-22.494	-20.846	-22.808	-23.024	-22.855	-23.087	-20.687	-22.676	-19.696	-21.355	-22.535	-23.06	-21.699	-22.361	-23.397	-23.976	-22.687	-21.527	-20.956	-22.136	-20.878	-21.845	-23.174	-22.279	-20.66	-22.883	-22.674	-20.742	-23.137	-22.651
5.4789	6.5464	3.0715	5.0657	4.8148	5.3397	3.5607	4.5951	4.9586	5.9563	3.8224	3.9989	3.9856	3.1239	4.3051	3.6918	4.4726	6.4717	1.9439	5.6842	3.232	4.4227	3.9214	4.475	3.0461	3.5418	2.6722	5.6692	4.4342	3.1387	4.565	2.5381	2.5024	4.1417	2.1938	5.0275	3.5131	5.183	3.4307	5.7228	4.817	5.6045	2.5735	4.5838	5.4606	5.0819	3.3366	3.4811	3.9304	4.7625
6.4216	7.3628	8.2585	10.748	10.333	8.3246	6.9599	8.0874	7.3813	8.9342	7.2432	9.5167	9.081	8.1723	8.806	8.6375	6.0971	7.2308	8.5203	9.4403	6.0737	8.2406	8.5276	8.6413	8.7019	8.3078	8.9632	9.4156	8.8301	7.8131	9.2961	6.806	10.574	7.271	9.5181	11.177	9.7134	8.8164	7.2477	9.3809	9.7043	7.4441	8.8731	8.6739	9.8593	9.6666	8.5747	8.2771	8.3613	7.0447
-10.065	-13.059	-11.182	-11.112	-11.553	-14.382	-11.088	-12.343	-13.319	-10.648	-10.212	-11.821	-10.458	-10.714	-11.975	-9.2415	-11.711	-12.112	-10.077	-12.931	-12.268	-13.548	-10.54	-9.3381	-9.8861	-12.347	-12.526	-9.7268	-8.4571	-11.749	-12.785	-13.97	-9.4397	-12.002	-12.648	-9.6417	-11.526	-15.1	-10.153	-8.8732	-11.162	-11.167	-11.795	-11.318	-12.122	-12.636	-11.189	-10.942	-10.747	-11.645
-1.105	0.4068	-2.2466	-1.9051	-2.114	-0.14653	-2.7293	-0.65496	-2.1495	0.56076	-1.4314	-0.14042	-2.6825	1.4218	-1.4429	0.018846	-1.9389	-1.2956	-0.50937	-1.1353	-0.016656	1.924	-0.35588	0.33392	-0.72031	-2.5741	-0.68905	-0.53299	-2.2548	-0.36357	1.1617	-0.98804	-0.98773	-1.0499	-1.5865	-2.2469	1.0958	-1.0003	-0.66227	-1.7871	-1.5057	-1.2873	0.9005	-0.74638	1.164	-0.67653	0.16942	0.20456	-0.00063235	0.50626
3.5751	2.2315	3.7421	1.5927	2.2795	2.5704	4.6865	1.7528	-0.51358	1.7067	0.49808	4.6044	4.2331	2.7154	2.6703	3.4496	2.0321	4.1904	0.078857	3.4223	4.4296	3.4995	2.8515	1.38	-0.56389	0.29256	3.4431	1.8542	2.898	3.116	2.9502	1.2163	2.1741	1.1455	1.8133	4.563	3.8504	4.3467	3.2718	4.5536	1.9532	2.5236	5.1259	1.5974	1.6125	0.41814	1.5186	2.9854	2.693	4.4006
-7.3488	-2.0054	-4.1241	-4.9351	-4.0435	-4.2186	-3.348	-9.2363	-3.9417	-6.4037	-7.2574	-3.063	-6.1284	-5.7653	-4.6743	-3.3148	-5.0301	-6.5584	-6.1969	-3.3377	-4.8087	-6.7523	-4.3064	-2.731	-4.5298	-4.6842	-5.1985	-4.0847	-5.3652	-3.5142	-4.8855	-5.0845	-6.2886	-4.4525	-2.4198	-5.9874	-5.3066	-4.0167	-4.3805	-5.2713	-5.1045	-3.2927	-4.7484	-5.2492	-5.2685	-6.8019	-5.3436	-6.2491	-7.1197	-3.713
-19.413	-22.628	-21.869	-23.457	-23.124	-22.438	-22.348	-23.287	-23.723	-21.65	-20.755	-18.798	-22.68	-23.456	-23.861	-23.045	-21.509	-20.63	-20.653	-21.543	-21.362	-19.681	-21.171	-22.316	-22.954	-22.525	-23.985	-22.939	-20.907	-22.948	-22.132	-20.317	-20.3	-24.107	-22.477	-20.794	-20.778	-21.522	-19.459	-21.171	-21.398	-22.414	-22.642	-20.981	-23.195	-20.834	-27.558	-20.462	-22.955	-22.854
-4.0419	-3.6391	-2.8908	-1.9464	-5.4194	-2.8708	-2.504	-5.085	-6.0319	-4.7582	-5.628	-2.9597	-5.3658	-2.1648	-4.9461	-3.3528	-4.0403	-4.4377	-4.6837	-4.4073	-2.9791	-4.4149	-3.3659	-3.4004	-5.3564	-3.2016	-2.3232	-3.8675	-4.9679	-0.66493	-4.5838	-3.6574	-5.5329	-3.6095	-2.7573	-3.7237	-4.048	-3.0117	-3.4347	-5.1671	-5.4937	-3.5246	-1.3627	-3.0644	-3.4032	-2.6129	-2.9317	-4.9717	-4.0668	-2.4659
-7.9879	-3.3543	-4.225	-1.6881	-2.6911	-2.6872	-3.6699	-6.903	-4.4951	-3.1333	-3.3154	-1.9287	-2.3902	-2.7511	-5.8929	-3.4532	-4.3076	-1.6568	-1.5545	-3.734	-1.7183	-3.6954	-7.3047	-4.8671	-3.2268	-5.2929	-4.1655	-3.4603	-2.8333	-2.2186	-4.3286	-5.0721	-1.5032	-3.7604	-4.7741	-2.0785	-3.8057	-4.3548	-4.7029	-6.6544	-4.0189	-3.5681	-4.7714	-4.9553	-5.1043	-4.0587	-5.0428	-3.0364	-3.2946	-4.052
6.9158	4.1202	6.2406	7.6369	7.9716	6.6514	3.9328	6.2851	8.4926	6.3876	6.3881	6.0276	6.1082	7.2094	5.4583	6.1483	7.5952	4.3642	3.4854	5.5616	6.1558	4.3241	5.9401	5.9277	6.3187	6.1667	4.2198	6.0095	3.9581	7.4374	4.4421	5.4793	4.5713	7.6463	8.3851	5.9285	6.4886	4.285	4.3956	5.4963	5.7616	4.4807	3.8583	5.7288	4.1187	4.9447	6.4216	4.8329	4.1154	5.8213
-11.982	-14.908	-15.032	-13.946	-13.069	-14.601	-12.3	-12.614	-13.205	-13.916	-11.209	-13.504	-15.387	-11.69	-11.747	-14.145	-13.777	-15.04	-13.955	-11.421	-11.594	-13.326	-12.506	-11.224	-12.994	-13.541	-11.848	-13.538	-15.176	-14.066	-14.021	-12.078	-13.265	-15.114	-13.323	-10.585	-13.129	-14.263	-12.564	-15.047	-13.018	-14.485	-12.75	-14.01	-13.431	-14.161	-14.914	-13.486	-13.842	-11.95
-10.967	-10.796	-11.6	-11.754	-12.371	-9.1761	-12.534	-12.047	-10.293	-12.636	-11.949	-11.723	-12.881	-13.802	-12.714	-14.096	-13.237	-11.048	-10.085	-11.503	-10.638	-11.277	-12.116	-12.692	-10.941	-10.701	-10.044	-9.5694	-12.741	-13.109	-10.887	-10.774	-10.065	-13.042	-13.148	-11.976	-9.9279	-10.177	-11.324	-10.139	-9.9841	-10.42	-13.412	-12.13	-13.437	-13.487	-11.534	-14.211	-10.936	-12.66
-2.9561	-0.93453	0.84912	-0.55198	-0.82894	-2.819	-1.5583	-0.40932	-1.9112	-0.65852	-1.6865	-0.48956	-1.0816	-2.1435	1.3754	-1.0027	-4.1907	0.67117	-0.086874	-1.4359	-1.859	-0.39708	-3.1876	0.36201	-1.2307	-0.10117	-0.36848	-2.0677	0.38039	0.69958	-1.9853	-1.127	-3.7926	-1.1016	-1.1884	-1.8561	-2.1735	-1.4726	-3.1436	1.5107	1.1329	1.7212	1.7214	0.31438	-2.2142	1.2359	-1.0483	-0.10668	0.36179	-0.79042
6.0701	3.7052	4.9781	3.2317	3.5766	5.6525	3.5069	4.5317	6.6652	4.9171	4.3679	6.3168	2.2354	4.8033	5.3708	5.8438	7.1701	5.3552	5.1754	4.3505	4.5593	4.7464	3.8549	3.6255	4.3643	2.8845	4.3734	5.8973	7.4818	2.4946	4.6577	4.2599	5.2995	6.2328	3.8921	6.5323	9.9242	6.4735	6.0445	6.3413	4.7709	3.8989	5.9967	5.6627	4.0901	4.53	3.5723	9.4833	4.0473	4.4938
-14.038	-15.382	-16.006	-14.619	-14.445	-13.313	-14.615	-15.49	-15.923	-14.213	-15.969	-13.247	-14.148	-14.409	-13.88	-14.577	-14.575	-15.21	-14.352	-16.028	-16.006	-16.09	-15.187	-16.311	-17.23	-14.853	-14.078	-14.635	-13.659	-17.459	-15.048	-15.753	-13.563	-12.008	-10.259	-15	-13.419	-17.332	-14.33	-15.837	-15.536	-14.89	-11.855	-15.453	-13.689	-15.629	-16.659	-15.689	-12.49	-12.241
6.1716	6.144	3.7438	4.6361	5.2702	6.2016	7.04	8.1332	5.2727	5.8014	4.9262	3.5825	6.2094	4.8284	3.4717	6.8866	4.4938	7.165	5.6441	5.6863	4.4699	5.6552	6.6999	3.5139	4.681	4.4797	5.1854	5.4825	5.143	4.9925	7.7982	5.2729	5.6848	4.1645	3.78	7.7355	4.7997	4.451	5.8056	4.5193	8.192	8.0046	3.1181	5.0588	4.8085	5.5314	5.664	6.2523	5.8853	4.4612
-9.9214	-9.0799	-9.6098	-9.5354	-10.637	-9.5316	-9.9242	-10.957	-8.1861	-9.3476	-10.315	-10.471	-8.7538	-10.307	-9.7149	-10.7	-8.8218	-10.868	-12.719	-12.09	-9.7114	-9.9111	-8.9676	-9.3196	-8.453	-9.6691	-10.091	-10.943	-12.171	-10.509	-12.168	-9.1759	-8.9048	-9.7587	-11.991	-8.4348	-12.193	-9.8994	-8.5561	-9.1811	-10.605	-8.7421	-7.4438	-9.2625	-10.754	-11.344	-10.238	-11.007	-10.619	-9.7338
5.4111	5.9141	3.9945	6.1766	4.7182	6.8064	5.8326	3.22	5.7391	7.1107	5.3093	4.4798	7.1014	6.0905	8.3327	6.7914	5.3895	3.1242	4.3639	6.0654	8.3837	5.2879	5.2284	4.8368	5.0574	5.8083	4.2051	6.1126	4.5057	6.0233	6.0738	8.5134	7.123	6.2044	5.4469	4.0854	7.5577	4.3267	4.6494	4.4522	5.5891	4.1337	3.1229	2.2274	5.8159	4.4483	4.162	6.5847	7.5482	5.185
-22.578	-21.488	-22.376	-23.129	-22.026	-19.867	-22.892	-22.055	-20.455	-22.201	-23.538	-21.947	-22.479	-23.645	-21.337	-20.849	-20.842	-22.729	-21.621	-23.875	-20.303	-22.762	-21.869	-22.311	-21.804	-21.697	-21.603	-22.648	-20.695	-21.762	-23.06	-21.727	-21.856	-21.588	-19.861	-21.69	-20.775	-20.752	-23.803	-22.401	-21.354	-21.22	-21.631	-21.114	-21.659	-21.57	-21.207	-21.402	-22.247	-23.043
-2.2075	-1.1275	-2.5444	-2.3899	-3.2122	-0.65038	-1.6217	-0.45625	-1.6918	-4.0315	-2.8929	-1.1812	-1.8051	-1.3528	-1.5864	-2.3131	-3.9078	-0.43373	-2.6947	-2.765	-3.0546	-2.9797	0.90553	-1.454	-1.9677	-1.7806	-1.2806	-1.9418	-2.6104	-4.0874	-1.7932	-1.5376	-1.6716	-1.6876	-0.66265	-0.36193	-3.235	-3.3056	-2.1052	-1.8758	0.54211	1.0486	-3.6511	-0.79389	-3.052	0.71039	-2.2491	-1.166	-2.1848	-1.4103
-5.9966	-4.8492	-5.5796	-7.4203	-3.9856	-4.5256	-5.673	-6.2662	-7.8016	-5.6487	-5.347	-8.1881	-5.4095	-5.3577	-4.8905	-9.0966	-6.7118	-6.8968	-6.4511	-6.6732	-9.5518	-6.6185	-7.0766	-8.5059	-6.5047	-4.6473	-6.3749	-4.65	-6.867	-5.35	-7.4053	-6.6623	-7.2715	-6.7008	-8.5981	-7.3066	-6.5819	-9.2902	-7.0303	-7.173	-4.6975	-4.5959	-7.0986	-8.599	-7.6721	-7.0593	-7.8346	-6.0573	-4.3992	-3.4633
-8.9944	-10.112	-7.8284	-9.3595	-6.7332	-8.2519	-9.8542	-7.0665	-8.8296	-11.689	-8.8559	-8.9516	-9.5556	-8.0113	-11.486	-9.9403	-8.7676	-9.4099	-10.742	-10.917	-10.355	-6.9409	-8.4427	-11.353	-9.5971	-9.0029	-11.874	-8.9226	-6.7156	-6.9517	-8.2191	-8.8566	-7.915	-8.5515	-7.0681	-10.933	-8.1011	-8.6276	-7.2457	-8.9442	-7.8566	-10.816	-8.9366	-7.5944	-6.3546	-10.566	-10.107	-7.3977	-8.052	-9.9741
2.5462	5.6426	5.1672	5.139	3.928	3.4979	2.9301	4.6031	5.1076	6.0478	3.7614	4.0085	4.5962	4.8083	4.4829	4.3877	5.3417	2.5395	5.4093	3.1161	3.0237	5.3693	4.5502	5.1128	4.956	5.4787	2.4424	3.098	5.7684	2.6436	5.118	6.6043	3.8019	6.2964	1.6761	2.5102	3.505	4.2916	1.9055	4.8774	3.8302	2.6727	6.6808	5.0944	3.0101	3.1528	2.5262	4.772	1.7013	2.6887
2.3315	4.2587	2.6396	-2.4761	3.1366	1.5691	0.38537	1.6033	1.8176	1.0339	4.9961	1.625	1.0152	0.32713	1.2362	0.59218	3.8207	-2.0399	0.24188	0.39523	0.017911	-1.8031	0.14951	1.8409	2.0724	0.84164	3.2161	0.17559	-0.31464	1.1649	2.4289	1.4737	1.0509	0.3215	2.0536	0.74934	0.55382	3.4345	-0.17739	1.6421	1.3271	1.3862	1.5226	0.12552	1.4277	2.2771	0.74103	3.441	1.2516	0.3989
-13.683	-11.72	-13.071	-12.826	-12.282	-13.019	-14.126	-14.274	-12.765	-12.033	-13.123	-15.303	-13.462	-15.272	-14.071	-12.683	-15.233	-11.703	-13.465	-16.093	-16.619	-14.678	-15.453	-14.311	-14.277	-13.695	-13.312	-13.124	-16.609	-14.278	-12.692	-14.841	-13.246	-14.342	-14.803	-14.688	-15.261	-12.645	-15.065	-12.742	-13.884	-13.417	-13.402	-11.525	-13.941	-13.408	-14.133	-12.722	-13.789	-13.526
-13.683	-14.324	-16.197	-13.847	-13.618	-14.938	-17.147	-16.693	-16.602	-14.822	-13.846	-12.469	-14.437	-16.524	-15.123	-14.547	-13.895	-14.53	-14.921	-15.722	-13.557	-14.144	-15.602	-14.489	-14.81	-14.732	-16.145	-14.977	-13.462	-15.051	-15.67	-14.405	-14.233	-15.322	-14.215	-15.268	-15.146	-15.134	-14.868	-13.101	-15.463	-15.641	-14.288	-14.046	-16.37	-14.759	-14.155	-13.675	-14.775	-14.178
-11.827	-12.608	-10.95	-12.24	-9.2413	-13.948	-11.692	-10.269	-13.092	-11.958	-12.551	-10.904	-15.057	-13.586	-12.264	-11.4	-13.081	-12.555	-13.113	-9.8165	-9.3489	-11.538	-12.315	-12.568	-10.783	-12.011	-12.429	-10.915	-11.605	-11.661	-10.883	-10.532	-13.776	-10.335	-9.8493	-12.989	-11.397	-9.4352	-9.5773	-10.35	-13.526	-12.563	-11.463	-11.323	-9.5882	-10.391	-11.117	-11.477	-12.313	-11.926
4.3338	2.7003	3.8962	1.8426	3.4413	3.6573	3.0555	3.3322	3.4192	2.6331	2.6296	3.3465	4.1794	2.9421	3.4321	4.0838	1.5847	5.1074	1.8649	3.6944	3.9401	3.9306	3.6896	3.7931	1.6677	5.3465	2.9426	2.8667	2.8763	3.2483	1.0143	2.9706	1.6247	1.7767	3.95	4.0123	3.7372	2.0435	4.502	3.1243	4.3111	4.0312	3.5765	3.7797	1.5861	3.4537	2.8144	5.0694	0.84721	3.1565
1.9515	3.2077	0.10097	-0.79164	-0.90798	-0.90181	-0.80766	2.2999	1.2315	-2.5976	-1.697	1.2936	1.7538	-1.3632	1.7503	1.9718	2.5504	0.98289	-2.9096	0.78906	1.0919	0.70121	-2.0517	-0.37828	-0.70243	2.674	0.20346	0.85807	3.1191	0.20273	0.87027	-0.73728	-0.98246	0.10783	1.3496	-0.4033	-0.39562	0.0087667	-0.45189	1.0526	2.6987	-1.3455	1.268	0.17174	-1.2475	-0.48998	0.98245	-0.32844	-0.18682	-0.41493
-2.793	-1.0918	-2.1743	-2.5933	-1.7653	1.8325	-3.3895	-5.1887	-3.4871	-2.6584	-0.24383	-0.4938	-1.2983	-1.4515	-2.8286	-2.8525	1.2313	-0.21961	-1.5106	-2.6295	-1.433	-0.93037	-1.3727	-1.2773	1.1325	-1.2908	-0.48403	-4.077	-0.36284	-0.46064	-2.1166	-1.0547	0.56251	-2.393	-2.7845	-1.8048	-0.51579	-2.639	-1.9376	-1.1062	-0.98486	-1.3944	-0.68273	-2.0925	-2.3214	-3.3541	-2.207	-0.79603	-0.939	-0.098829
-13.983	-12.908	-12.329	-13.677	-13.288	-13.762	-10.207	-14.51	-14.79	-14.784	-12.47	-13.241	-12.671	-12.827	-13.464	-13.471	-13.057	-12.333	-14.422	-13.916	-14.238	-14.777	-13.113	-13.687	-12.36	-13.009	-13.644	-13.955	-12.652	-11.974	-14.356	-13.834	-13.75	-12.633	-14.111	-11.314	-12.563	-12.314	-16.071	-13.602	-11.791	-14	-14.13	-14.038	-13.896	-12.07	-14.074	-13.439	-11.12	-13.946
-12.832	-12.011	-16.128	-15.592	-11.638	-13.239	-14.102	-12.651	-12.76	-12.096	-14.738	-12.276	-14.146	-12.621	-13.403	-14.196	-14.345	-12.528	-11.651	-11.291	-11.066	-11.666	-15.296	-10.994	-11.574	-13.547	-11.84	-14.252	-13.145	-13.409	-12.531	-14.917	-13.463	-11.202	-13.743	-14.646	-12.711	-15.084	-12.567	-14.214	-11.967	-14.471	-11.5	-12.902	-14.33	-14.289	-12.963	-14.27	-11.453	-11.975
-3.6059	-3.1981	-1.9039	-3.2765	-1.2731	-2.1631	-2.7804	-3.2483	-0.42489	-4.0406	-2.1078	-1.71	-1.6654	-2.602	-0.44585	-2.8614	-3.5989	-4.9002	-1.5709	-2.8181	-2.8995	-3.5188	-1.3138	-1.6419	-4.5827	-3.3693	-5.545	-0.90005	-1.608	-2.0094	-1.2725	-3.1646	-2.1182	0.12622	-2.5526	-2.337	-2.4617	-1.209	-5.4122	-1.7575	-3.3527	-4.4578	-2.094	-1.0799	-2.5478	-2.2788	-3.258	-3.2303	-3.0766	-2.5085
-20.019	-20.468	-18.323	-18.691	-20.878	-22.171	-22.03	-23.616	-22.425	-20.96	-20.689	-22.454	-19.852	-19.72	-19.176	-21.685	-20.324	-19.431	-19.085	-17.793	-20.758	-19.38	-20.576	-20.261	-21.36	-21.703	-23.196	-20.8	-20.37	-20.319	-24.831	-22.027	-19.747	-21.764	-18.626	-21.895	-21.45	-20.552	-19.342	-18.985	-20.826	-20.949	-19.944	-18.531	-20.844	-22.305	-21.764	-18.617	-18.853	-22.163
-12.133	-13.132	-12.55	-13.552	-12.627	-13.76	-12.122	-13.352	-13.377	-12.929	-13.084	-14.951	-14.173	-13.34	-11.695	-10.726	-14.003	-11.865	-14.656	-12.74	-10.549	-10.945	-12.228	-11.423	-14.228	-13.59	-11.123	-13.425	-14.694	-15.537	-12.169	-11.877	-12.539	-11.998	-12.2	-10.414	-12.741	-12.88	-10.926	-12.867	-13.208	-11.248	-12.332	-12.366	-13.825	-13.288	-12.697	-12.363	-12.469	-11.361
-15.231	-14.386	-14.915	-14.336	-14.354	-15.651	-14.09	-15.643	-13.831	-13.302	-15.738	-14.845	-14.97	-11.896	-16.024	-15.658	-12.884	-14.248	-11.611	-13.277	-13.984	-14.833	-14.743	-16.198	-13.458	-13.336	-9.8852	-13.441	-13.897	-14.027	-13.302	-12.746	-13.529	-14.394	-13.692	-13.941	-12.844	-13.162	-13.961	-16.13	-12.418	-12.652	-14.509	-16.071	-14.123	-15.077	-14.221	-13.077	-13.281	-15.404
-11.501	-10.911	-12.712	-11.066	-12.025	-10.923	-12.525	-10.683	-11.726	-11.591	-9.8068	-10.937	-11.452	-10.289	-12.929	-11.565	-12.424	-9.6842	-11.867	-11.844	-12.377	-10.296	-11.329	-12.413	-11.625	-10.349	-12.366	-10.803	-13.128	-12.445	-14.17	-12.707	-10.374	-11.628	-11.653	-11.178	-12.729	-11.703	-10.797	-10.157	-9.7216	-8.7345	-10.569	-13.593	-12.272	-11.829	-13.518	-10.916	-11.256	-13.597
-1.5672	-2.6848	-1.2273	2.3871	-1.7573	-1.4486	0.30775	-1.485	-1.9401	-2.988	-1.2879	-4.6862	-3.3662	-0.81078	-2.6527	-1.8685	-1.0691	-1.7075	-2.3369	-0.69442	-0.20478	-1.0066	-1.5643	-4.0986	-0.50781	-2.6642	-0.044039	-0.515	-0.347	-2.1103	-2.4566	-1.7868	0.096347	-0.97987	0.49297	-3.1452	-0.86941	-1.6854	0.10693	-0.81846	-1.3241	-1.4776	-0.48852	-2.0984	-0.71742	-1.1141	-0.55878	1.1572	-0.93281	-2.1404
-0.74944	-2.4081	-1.739	-0.16269	-1.948	-3.9455	-1.2723	-0.80878	-2.5004	-2.5107	-0.98843	1.2262	-2.6413	0.95123	-3.5446	-0.20315	-1.1938	-1.1428	-2.5559	-3.654	-0.98035	-1.1834	-0.66391	-1.9295	-0.93199	-3.5378	-1.4085	-1.3807	-0.88171	-2.29	-1.7166	-0.66985	1.5895	-1.4667	-0.11187	-1.1949	-0.18999	0.21332	-0.5226	-1.2819	-1.5134	0.099711	-1.5072	-2.7636	-0.52344	-0.8144	-1.7533	-0.5039	0.46857	0.19013
-5.1344	-0.99339	-2.1326	-2.4133	-6.1158	-3.6446	-3.9055	-4.5893	-5.4411	-4.149	-2.3689	-2.2275	-3.7929	-5.6822	-2.4428	-4.3893	-2.638	-4.3321	-3.5575	-4.6286	-3.4146	-0.66629	-3.211	-2.5771	-5.993	-4.7498	-5.2698	-3.4294	-3.4974	-3.342	-2.6158	-3.1642	-4.3967	-4.6948	-4.1561	-2.8916	-1.4655	-3.4003	-3.7219	-5.3089	-4.538	-4.9348	-5.5322	-4.8617	-3.4061	-6.9972	-3.5019	-3.85	-5.0002	-2.6293
4.1918	5.4714	5.9418	4.0667	4.8105	6.6675	4.7648	4.1324	7.0603	4.8406	5.7478	7.8751	6.3742	4.5432	5.3778	3.9158	7.3074	6.3425	5.5789	5.4918	5.6384	5.8681	7.1926	5.9137	5.4814	5.6802	5.8616	4.9512	5.7456	4.7583	6.3652	5.1881	7.8887	4.7936	5.1389	4.5705	6.4522	4.9198	5.6712	6.2255	5.6894	2.6455	5.198	2.9851	4.4643	4.9895	6.5678	6.2123	5.5217	5.085
-3.982	1.4634	-2.4861	0.10047	1.8079	-1.784	0.66692	-3.4657	-4.9964	-0.95046	-3.6035	0.47111	0.008437	-0.579	-0.45374	0.53322	-1.8537	-0.16644	-0.40109	0.55152	-0.63537	-1.9043	1.4595	-1.7183	-1.4922	-0.083441	-0.51998	-2.2852	-1.123	-1.5458	-0.91708	-0.6426	-1.249	-1.1362	-0.2866	-1.4373	-1.7007	-1.8171	-2.2815	-1.4951	-0.7547	-0.38997	-1.5712	-2.1566	-0.51869	0.59594	-0.8404	-0.99662	-0.33703	-1.3167
-4.4697	-6.4723	-5.8416	-6.724	-6.0405	-5.1005	-5.4595	-5.6438	-4.6122	-7.1855	-8.5223	-5.4698	-5.8785	-9.601	-6.9633	-7.539	-9.5342	-6.6876	-5.6111	-5.3965	-7.421	-4.2178	-5.4395	-7.0377	-5.3722	-5.6462	-5.6244	-6.716	-4.3357	-4.4656	-6.9418	-6.4445	-7.4532	-7.6602	-7.4788	-6.7387	-7.6356	-5.8863	-6.7717	-6.8491	-4.6435	-5.7714	-7.7941	-4.485	-6.8036	-7.8852	-6.6183	-4.7537	-7.3098	-7.8156
-3.7074	-1.0847	-1.3827	-4.8097	-4.9024	-2.5638	-1.1106	-3.7506	-3.7488	-2.0601	-2.7394	-1.5628	-4.8589	-3.2147	-3.2464	-4.2539	-2.0906	-3.6622	-3.3194	-3.5871	-3.3794	-2.4692	-1.5231	-1.9461	-2.3354	-5.1302	-2.8029	-4.3978	-3.3024	-2.7633	-2.9028	-5.2745	-3.7363	-4.276	-3.1256	-3.0698	-2.0512	-3.0578	-3.9128	-4.7587	-6.2318	-3.8941	-3.9502	-3.3991	-3.2623	-2.8428	-2.098	-2.8323	-4.0898	-4.104
-4.4269	-5.1074	-2.0626	-3.3042	-2.5989	-1.1553	-3.2582	-5.611	-2.1596	-2.8863	-5.203	-6.0152	-4.4536	-3.5879	-4.2578	-4.3139	-3.4198	-2.7579	-1.4571	-2.0437	-1.2864	-3.4327	-3.4958	-1.6151	-3.7541	-3.2492	-4.4164	-5.4269	-4.8221	-5.5912	-4.2913	-4.4117	-3.0578	-4.1946	-5.3267	-0.85192	-2.909	-2.4469	-2.7111	-3.9566	-1.9975	-3.2206	-3.442	-4.4465	-2.7919	-2.7644	-1.9874	-4.8729	-2.2072	-2.2741
-0.53486	0.72643	0.62998	-0.8593	1.2104	0.87437	0.050452	0.8288	-2.5654	0.42925	1.8252	-0.45182	0.22513	1.3195	0.78683	1.2671	-0.68543	-1.0838	3.7265	-1.0727	-0.37415	-0.35809	2.8086	-0.72236	-0.47932	1.162	1.9161	-0.15335	-1.8381	0.3457	1.1587	-0.039073	0.9821	0.65672	1.5945	0.033504	-0.051673	-0.21704	1.1663	-1.5959	0.92415	2.4466	-0.1861	0.70666	0.98011	-0.12347	1.8638	-0.29252	0.54695	0.35394
-11.822	-9.5776	-11.688	-10.811	-8.8859	-10.885	-12.558	-13.272	-12.863	-10.992	-10.407	-10.815	-11.534	-13.072	-10.545	-12.518	-11.889	-12.064	-12.14	-11.832	-11.801	-11.442	-13.965	-10.066	-11.596	-10.059	-11.819	-11.944	-11.045	-9.9634	-12.076	-11.136	-10.725	-9.4989	-9.3529	-9.292	-10.709	-9.0424	-10.741	-12.01	-12.106	-10.141	-12.367	-10.652	-11.24	-13.73	-10.614	-11.86	-10.343	-10.418
-23.634	-24.021	-19.753	-22.056	-23.72	-21.19	-21.027	-22.017	-20.42	-24.032	-21.424	-20.817	-23.183	-23.576	-20.523	-20.672	-20.513	-21.739	-22.08	-20.861	-24.531	-21.064	-21.595	-22.011	-21.662	-23.034	-22.22	-22.2	-23.037	-20.782	-21.252	-20.011	-21.738	-19.743	-22.027	-22.338	-22.981	-19.168	-21.423	-26.404	-22.185	-23.706	-21.969	-23.163	-20.644	-23.03	-23.089	-22.136	-24.999	-20.248
-20.868	-24.11	-21.674	-22.259	-22.099	-23.18	-22.222	-23.926	-24.017	-23.666	-22.208	-23.5	-22.472	-25.631	-24.15	-22.529	-21.567	-21.628	-20.771	-19.407	-23.053	-20.417	-23.411	-21.383	-20.845	-22.943	-22.023	-19.38	-18.002	-22.04	-22.631	-22.837	-22.709	-22.421	-21.71	-23.089	-20.222	-22.025	-22.554	-20.4	-23.542	-21.94	-19.874	-22.164	-22.715	-21.332	-24.272	-21.76	-20.346	-21.069
-12.09	-12.064	-12.648	-12.849	-11.599	-12.523	-13.515	-12.027	-12.764	-11.67	-11.994	-12.682	-12.522	-12.433	-11.521	-9.5047	-12.344	-12.948	-13.539	-13.486	-12.4	-12.027	-12.958	-12.919	-12.709	-11.773	-10.651	-13.543	-12.792	-11.362	-12.74	-13.735	-11.145	-10.933	-12.802	-11.331	-11.994	-12.579	-14.254	-10.781	-12.221	-15.798	-13.565	-10.098	-12.576	-12.769	-13.705	-10.532	-13.663	-11.033
-3.1015	-3.4885	-4.2794	-4.5437	-3.3246	-1.7257	-3.7006	-3.3253	-3.6112	-3.0316	-4.2379	-2.8979	-3.8176	-3.3947	-3.7815	-3.409	-5.5253	-4.1419	-3.8673	-3.8055	-4.2016	-4.1566	-4.2434	-4.366	-5.6095	-5.6383	-3.0861	-6.4354	-5.1196	-4.9795	-3.0091	-3.367	-3.8241	-4.1879	-4.0675	-4.2162	-2.5333	-3.3495	-2.1944	-5.1445	-2.7749	-4.1522	-3.9875	-0.91127	-5.6418	-3.7011	-5.7666	-3.2037	-2.0829	-5.4386
-4.3814	-3.5655	-1.751	-4.8616	-3.5189	-4.5716	-4.2289	-4.421	-1.2915	-4.601	-4.1853	-2.0138	-1.5324	-2.5989	-1.7754	-2.598	-4.8368	-5.1409	-4.3506	-3.3755	-4.4122	-3.6592	-4.8292	-2.0567	-2.8755	-1.3802	-3.0006	-4.5134	-2.4285	-4.9236	-1.2759	-1.9794	-1.1341	-2.5846	-5.7822	-2.3695	-1.3719	-2.888	-2.8418	-3.1684	-4.1743	-3.7429	-4.9368	-1.8972	-2.3681	-1.5393	-5.0053	-4.1822	-2.6916	-1.3905
-12.748	-14.24	-15.391	-12.845	-12.155	-11.813	-13.722	-13.511	-14.192	-13.052	-14.115	-11.466	-12.085	-13.654	-14.452	-16.723	-12.67	-13.849	-13.104	-10.42	-12.909	-14.01	-14.473	-11.529	-11.881	-13.129	-11.385	-14.877	-15.976	-11.992	-14.192	-12.088	-13.177	-12.741	-12.528	-13.784	-13.954	-12.462	-13.556	-11.56	-13.52	-14.071	-13.799	-13.411	-13.07	-11.603	-12.704	-12.422	-12.323	-11.037
-0.93695	-0.51874	-2.7265	-1.6733	1.4475	-2.3458	-0.37584	-1.0541	-1.756	-1.8074	0.47313	-3.1676	-2.6468	1.0712	-0.51047	-1.6003	0.28628	-2.0964	-1.4229	-1.4935	-0.67222	-0.24134	-5.1436	-1.5054	-1.921	-0.89446	-0.74691	-0.28934	-3.7657	-2.276	-2.1939	-2.2374	-1.1714	-1.8677	-2.7957	-0.1194	-2.5399	-1.7824	-1.1774	-3.5168	-1.7905	-2.6562	-3.4505	-3.0299	-0.93904	-1.3549	-1.7931	-3.7055	-2.0849	-2.3009
-0.54252	4.024	5.0394	3.4553	1.1802	2.9365	3.1792	1.5134	2.3302	3.2431	3.264	2.2477	0.99931	4.4875	2.1952	2.7453	3.3167	2.7308	2.9106	4.3328	2.7087	2.9204	3.1669	4.1239	2.7186	3.223	2.2291	1.6359	2.1773	2.3253	2.3987	2.8331	3.5235	1.9612	3.5895	1.3909	1.0806	4.432	5.4275	3.959	1.6368	-1.6918	4.1667	4.8171	2.2794	1.5062	1.5458	2.6934	3.6171	2.5289
0.43229	0.42158	0.57546	-1.5216	-0.0058965	1.6214	-0.051208	-0.35102	-0.113	3.1186	1.2672	-0.573	1.6287	1.5112	0.098992	-0.64786	0.29818	-1.0506	-0.50931	1.4558	-1.486	0.38906	1.2432	0.57599	0.4147	2.386	0.36417	1.3909	-0.84789	-0.24622	0.2792	0.71116	-3.043	0.97241	2.8528	-0.46516	-1.3096	0.61342	0.37576	0.26753	2.7808	-0.70239	0.87844	-0.66859	-1.499	1.0063	1.0575	2.1599	-0.12604	-1.1416
-4.6584	-6.4632	-6.458	-4.8715	-6.1086	-4.6935	-6.6521	-8.082	-5.5132	-5.8663	-7.106	-7.1953	-6.7079	-5.908	-7.0229	-7.174	-6.5699	-3.6168	-5.013	-5.7251	-5.464	-6.0274	-4.86	-3.8272	-7.1269	-4.8211	-7.5839	-5.6164	-4.2749	-5.9342	-6.9902	-5.4236	-2.2943	-3.752	-5.7805	-3.2547	-4.0883	-5.2234	-7.9074	-5.0467	-5.1955	-5.7264	-5.6211	-3.3993	-4.3772	-5.9619	-7.4269	-2.6791	-6.9923	-6.8752
-13.964	-14.332	-15.901	-13.338	-10.413	-11.705	-13.681	-15.687	-14.962	-13.194	-13.907	-14.094	-11.785	-10.399	-12.932	-13.107	-12.637	-12.918	-15.242	-15.747	-11.825	-13.432	-14.444	-11.43	-11.145	-11.246	-14.196	-14.815	-12.107	-12.017	-11.951	-14.18	-14.556	-13.57	-12.959	-14.977	-11.387	-13.319	-14.207	-13.612	-13.795	-11.624	-12.724	-15.779	-12.177	-13.219	-12.441	-13.109	-14.99	-14.3
-2.1282	-3.2397	-2.8773	-4.2903	-2.8526	-2.8209	-4.8396	-2.2855	-3.7774	-3.8608	-3.566	-4.3667	-3.4809	-1.2504	-5.4941	-5.7294	-4.7696	-4.7384	-3.1659	-4.3963	-2.1446	-4.9674	-2.7675	-3.368	-2.5989	-4.3222	-3.2994	-4.8637	-2.545	-2.373	-4.8289	-3.5074	-2.7982	-3.3105	-4.7584	-2.3592	-1.181	-3.7044	-3.0596	-5.2081	-0.93114	-3.7953	-3.007	-6.5982	-3.7225	-3.912	-3.3701	-4.1512	-3.7268	-3.2328
1.6292	3.2329	2.4597	0.52451	2.9449	3.6948	1.3939	1.271	1.1809	1.6896	3.8515	3.8023	4.596	0.93208	5.0423	2.9636	3.8197	2.4434	2.047	1.9298	4.1763	1.4758	2.2774	4.3274	1.4289	3.5481	2.8088	2.4625	0.012838	3.1875	2.0925	1.8131	-0.019123	0.34338	3.6735	5.2617	2.2958	1.1615	1.5913	4.0178	3.2551	0.67988	4.4027	3.3006	2.2281	2.796	2.2276	3.2598	2.3925	3.9138
-18.197	-18.826	-22.208	-20.554	-20.945	-20.185	-19.247	-21.306	-19.863	-21.864	-21.749	-18.769	-18.674	-20.893	-19.743	-23.182	-24.706	-19.398	-20.441	-20.161	-19.374	-20.345	-20.675	-21.068	-20.876	-20.743	-21.483	-22.219	-19.782	-19.689	-24.05	-20.215	-17.486	-21.575	-20.634	-20.514	-19.914	-20.887	-21.609	-21.337	-21.644	-22.163	-22.177	-18.486	-19.005	-20.176	-19.393	-19.879	-22.682	-20.498
8.2268	9.3538	8.1186	7.6805	8.3766	8.7569	6.3902	8.2544	8.5048	9.5725	9.6302	6.1049	8.2416	9.1983	7.6112	10.549	10.312	10.007	8.7804	8.3857	6.5937	9.4462	6.7271	8.1511	8.5071	7.4932	8.1652	8.6499	7.7455	5.5036	10.449	7.2779	9.9596	9.7253	11.754	9.4767	8.1383	8.5843	7.1932	8.843	7.2284	7.1963	6.9184	8.8033	9.3137	8.9565	8.5168	7.953	7.8329	9.5577
-7.2041	-7.218	-7.8049	-8.2121	-8.7755	-6.8719	-7.3373	-7.7377	-8.196	-10.867	-8.3338	-9.7236	-5.1894	-8.1664	-6.943	-5.6201	-6.9793	-7.2563	-6.087	-8.3787	-5.7917	-6.6643	-6.1823	-7.6896	-4.7282	-7.5408	-7.4373	-5.8371	-8.3822	-9.0983	-7.6625	-10.022	-8.8033	-8.0227	-9.1847	-5.9229	-7.5534	-7.7455	-7.771	-6.4662	-4.8415	-5.3004	-8.2461	-8.5664	-5.0646	-5.5235	-7.943	-8.0459	-7.7133	-4.9848
3.7236	3.7486	2.3767	2.8758	4.9365	3.1298	2.4525	4.0902	4.7282	4.9056	3.7837	1.883	3.7707	4.5312	5.5155	3.2855	6.0807	4.9968	3.9701	5.2985	4.9866	4.1835	3.9471	4.269	3.9943	2.9231	4.1245	5.302	3.0184	5.3834	3.4467	4.5121	7.0371	3.3419	2.5164	4.6136	3.0841	4.5308	6.4043	4.4471	3.941	5.5236	4.6817	3.7415	6.1362	3.5898	6.6804	2.8116	4.9447	5.5776
2.8285	2.3141	3.8064	4.6533	3.1191	2.7407	3.6475	2.2275	3.1035	5.2598	2.601	4.2322	4.7437	4.3225	3.3893	2.7347	1.7841	4.9145	2.3732	2.4591	1.5097	2.8806	1.8293	2.7179	2.7541	3.7603	3.0149	1.7067	4.0706	1.6394	0.74246	2.7277	1.6501	4.3173	4.0679	1.6314	0.71556	0.23487	4.0278	2.486	4.232	1.8266	2.8028	2.727	3.0391	0.99094	1.0229	1.547	0.99873	2.0644
-0.78412	2.1564	1.8151	-1.7833	0.35953	2.2685	-0.3521	-0.53891	-0.16331	0.15698	-0.55275	1.4162	0.30666	1.5557	0.64752	2.1811	-1.2558	-1.3058	-0.62101	0.34465	1.7334	0.16369	-1.1113	0.2957	2.3602	2.0792	-1.156	1.0515	-0.52546	0.65918	-1.5168	-0.76285	1.1115	0.90648	1.0428	0.73016	1.0233	-1.2	1.6062	-2.2967	-2.2296	1.9173	2.4948	1.0375	1.3222	1.2109	1.5651	-1.6783	1.676	0.60484
-2.8264	-2.1107	-2.0173	-1.2026	-2.8808	-1.467	-0.29125	-1.5863	-0.98658	-4.2844	-2.9134	-3.3355	-2.8908	-2.6192	-5.1495	-2.4902	-3.1674	-2.1549	-2.4637	-4.4162	-1.6565	-2.775	-3.29	-3.1666	-4.2292	-2.6273	-2.8341	-3.4945	-1.6193	-2.0821	-2.751	-3.4052	-0.096648	-1.6568	-4.3859	-3.1619	-2.2831	-1.707	-2.6784	-2.1112	-5.5774	-1.4742	-3.6722	-2.726	-2.8119	-2.3429	-3.6323	-1.9895	-5.0756	-2.8406
-8.7762	-6.5135	-5.916	-6.9737	-5.8158	-4.641	-3.089	-1.6778	-6.2666	-6.6339	-3.2125	-4.4049	-6.5486	-5.4243	-5.7267	-7.4824	-6.0736	-5.6891	-4.3663	-6.6308	-8.1048	-6.7112	-3.5502	-5.5089	-6.6501	-4.835	-4.4825	-4.7144	-4.527	-4.8152	-4.7522	-4.9522	-4.8058	-5.7195	-6.0488	-5.726	-3.8079	-4.4319	-6.4008	-4.5275	-4.6028	-6.4667	-6.8485	-7.8703	-6.2556	-4.8768	-5.7698	-8.5972	-4.5452	-3.6726
-1.5249	1.407	-0.83786	-2.2543	-1.5073	-0.54502	-1.8473	-1.1563	-3.7942	-1.9744	-0.72502	-1.2673	1.5032	-3.4002	-0.94303	0.45872	-1.8423	-1.5524	-1.3572	-2.0041	0.35819	0.47478	-2.4667	-1.8879	-1.6426	1.0807	0.013491	-3.5612	-1.1794	-1.3115	-1.0493	2.3379	-0.50525	-1.5541	-0.8368	0.31733	0.58375	0.13475	-0.92684	-1.2762	-0.043701	-1.9676	-2.0277	-0.80872	-2.2441	0.33095	-2.4976	-3.3369	1.0746	-1.8689
-22.645	-23.562	-23.008	-24.125	-19.543	-21.148	-23.181	-21.232	-19.217	-22.801	-21.218	-20.109	-20.911	-22.11	-20.974	-21.925	-21.007	-21.125	-21.882	-21.715	-24.235	-21.928	-22.568	-21.529	-21.141	-24.591	-20.45	-21.381	-22.172	-23.4	-22.145	-21.385	-22.676	-24.298	-21.728	-22.197	-23.721	-22.403	-21.611	-23.97	-22.589	-21.366	-23.17	-26.07	-22.19	-24.041	-22.773	-23.554	-21.624	-20.663
-13.343	-11.835	-13.56	-10.165	-12.802	-14.057	-12.902	-14.184	-13.765	-11.659	-11.887	-13.166	-14.735	-11.66	-13.395	-12.74	-15.124	-13.223	-12.843	-13.355	-14.602	-12.746	-12.561	-13.91	-12.94	-12.751	-15.305	-12.838	-14.167	-12.045	-12.869	-13.568	-11.878	-14.19	-14.488	-13.551	-12.542	-11.144	-15.234	-11.721	-12.651	-14.932	-14.298	-14.125	-13.464	-12.284	-11.945	-14.435	-12.307	-12.784
-22.672	-22.43	-20.104	-24.128	-25.395	-23.142	-24.333	-22.653	-22.911	-18.864	-23.741	-22.204	-22.196	-23.149	-21.273	-24.536	-20.059	-21.484	-22.45	-23.288	-23.939	-23.239	-23.838	-23.402	-23.243	-23.693	-21.992	-25.649	-22.726	-23.814	-19.389	-21.739	-20.574	-22.891	-22.645	-20.996	-24.494	-20.977	-23.205	-23.276	-20.82	-21.982	-21.549	-24.694	-22.605	-20.826	-23.514	-22.369	-20.945	-22.221
-19.707	-23.27	-23.304	-22.276	-22.124	-20.331	-20.384	-22.923	-21.163	-21.586	-24.826	-20.141	-21.806	-20.666	-21.744	-22.576	-23.128	-21.596	-21.316	-23.429	-19.939	-21.881	-22.755	-22.137	-22.184	-23.565	-23.229	-20.632	-21.166	-23.921	-22.114	-21.039	-22.919	-22.282	-22.744	-22.291	-21.626	-21.248	-22.125	-22.311	-21.259	-21.209	-22.283	-22.152	-22.438	-23.318	-22.152	-22.812	-23.662	-22.819
10.384	9.3996	8.0846	11.068	9.2616	7.2154	12.095	8.6263	11.202	9.6543	8.5493	9.3252	9.5636	11.575	11.42	10.666	10.228	8.6927	9.5587	9.702	7.9578	10.95	9.2897	8.4854	9.6502	10.478	9.0726	9.5962	7.245	11.736	9.6025	9.856	11.697	10.579	11.193	6.2214	12.768	10.969	8.0538	8.3301	8.8999	10.304	9.9286	9.2918	10.061	10.077	9.6543	11.166	9.9236	9.3824
-9.7209	-10.455	-8.8807	-5.9221	-9.6719	-9.0331	-11.509	-10.337	-8.2788	-10.371	-7.9419	-8.0297	-9.9191	-10.735	-9.6953	-7.7133	-9.0615	-9.3177	-9.9418	-8.7974	-5.8969	-8.2461	-8.5249	-8.9267	-10.032	-7.9674	-10.102	-8.0395	-9.5416	-8.0784	-8.0879	-10.133	-8.1131	-10.152	-9.654	-8.9093	-7.3166	-11.73	-9.1676	-10.77	-9.2432	-9.197	-9.5577	-8.8859	-9.5737	-10.654	-9.7734	-9.9903	-10.979	-8.6344
4.7176	3.2203	4.8446	6.2278	5.2403	7.2817	3.5296	4.9457	4.0544	3.4499	4.4298	2.9055	5.3369	3.1244	5.2271	4.4279	5.5226	4.9547	3.3553	3.885	4.0875	3.9629	6.0438	4.8673	6.0549	2.3129	2.6604	2.6432	3.4129	3.8763	5.5374	4.4684	5.9523	5.5233	1.4581	4.8796	3.9529	2.3749	7.5759	4.4236	5.2603	1.693	4.8268	6.8386	4.05	5.2374	4.5272	4.9461	2.6809	4.9048
9.7129	8.6835	11.194	10.434	8.8622	11.592	9.4809	10.632	10.315	9.9073	12.657	9.595	10.846	9.5982	9.8105	7.1155	9.8267	9.8936	10.005	10.406	12.034	8.9492	10.668	9.9092	8.8785	9.694	8.1489	8.1674	10.44	9.0343	10.309	9.6169	9.7185	8.5636	7.1673	11.019	8.2978	9.6821	7.6934	7.7895	11.107	11.113	9.0751	9.5027	7.4881	11.683	10.402	9.1223	10.509	8.2784
-1.9688	-2.4435	-2.2479	-5.1693	-3.9758	-4.6455	-2.3195	-5.2293	-3.2707	-3.2888	-3.1529	-3.31	-4.0769	-3.1473	-2.8836	-2.6028	-4.0049	-5.7848	-4.9045	-3.992	-3.7902	-5.5046	-3.0923	-3.6825	-4.5472	-4.6446	-4.1375	-3.4661	-3.5794	-3.6292	-4.5001	-2.2225	-1.4517	-2.6938	-3.2831	-3.2621	-2.4681	-1.9684	-2.6101	-3.1015	-3.004	-3.3998	-3.7019	-3.9358	-5.0163	-5.5845	-1.3346	-5.0233	-2.6477	-4.2393
-0.39482	-2.1959	-4.6661	0.095789	0.41575	-1.5469	-0.88803	1.1574	-1.4665	-2.8419	-0.90039	-3.8409	-1.7125	-1.1119	-0.23829	0.31289	-0.1993	-1.929	0.10048	-0.082145	-1.2206	-0.036405	-0.33029	-2.8787	0.099365	-0.93377	-2.5239	-2.5805	-3.0726	-0.71709	-2.3509	-0.48317	-3.2224	0.13951	-1.9582	-0.68513	-3.1674	-2.4148	-2.0876	0.49924	-0.65086	-1.4219	-3.8839	-3.1196	-1.1176	-2.2625	-0.055155	-1.3314	-3.2644	0.10973
-7.645	-8.5546	-8.4686	-11.061	-6.8932	-9.334	-10.381	-7.8674	-9.223	-9.802	-9.2134	-8.8956	-7.5502	-8.006	-8.7325	-8.215	-7.2741	-9.0887	-10.78	-8.1557	-10.005	-9.0394	-7.6029	-9.9539	-9.982	-7.0963	-8.8788	-7.0057	-9.7076	-10.546	-10.341	-7.5453	-8.8552	-8.8635	-10.48	-9.4965	-9.7735	-10.677	-7.2962	-7.8065	-11.131	-10.831	-10.013	-9.0323	-9.4439	-8.2849	-7.1091	-7.4928	-9.6681	-6.9589
-11.8	-12.091	-9.857	-9.3037	-12.126	-12.708	-13.852	-9.279	-13.031	-11.658	-10.242	-10.68	-11.104	-10.782	-13.098	-12.53	-10.62	-11.568	-13.631	-14.116	-10.222	-11.929	-12.566	-12.442	-13.519	-10.733	-12.636	-10.334	-11.737	-10.57	-10.72	-14.407	-10.131	-11.071	-12.579	-11.08	-12.695	-12.237	-11.698	-12.908	-12.169	-9.8947	-11.007	-10.988	-10.175	-11.016	-10.869	-10.965	-10.315	-10.721
-13.265	-14.473	-13.739	-15.125	-12.476	-14.15	-11.966	-13.829	-11.819	-14.664	-14.783	-12.671	-14.615	-14.39	-12.326	-12.414	-12.882	-12.295	-10.863	-12.563	-14.218	-12.041	-13.908	-13.875	-13.499	-16.471	-10.677	-13.119	-12.77	-12.302	-11.777	-13.379	-12.375	-11.689	-11.889	-13.922	-13.537	-13.798	-14.045	-14.72	-13.206	-13.763	-14.055	-12.568	-11.251	-14.203	-11.544	-13.629	-14.327	-13.604
0.70472	2.4724	0.58007	-0.51593	1.3964	2.3099	0.49084	-1.2904	-0.48711	-1.2811	-1.2105	2.8419	1.4806	1.227	0.13189	0.92935	-0.0033856	-3.3931	-0.37489	1.0565	-0.010937	-0.1669	-1.2521	-0.26298	1.1742	1.7473	1.7461	-2.8946	-1.0728	-0.25225	-1.5057	-0.97945	-1.4138	-0.3929	0.55074	0.73723	-0.39263	-0.52435	0.064579	0.60114	0.94072	0.76191	1.6046	-0.35128	-0.37395	0.86929	2.5734	0.51844	0.28157	0.77649
-10.946	-10.216	-10.466	-11.89	-12.348	-12.272	-11.692	-9.6387	-10.641	-10.597	-12.29	-11.041	-10.795	-9.9206	-9.8223	-10.626	-10.02	-10.446	-10.385	-11.556	-12.034	-9.5809	-10.002	-11.524	-6.6607	-12.247	-11.665	-11.007	-10.743	-10.36	-9.1729	-8.3433	-10.403	-9.3117	-11.495	-10.989	-10.414	-9.7061	-13.109	-11.04	-12.856	-13.341	-11.668	-10.3	-10.266	-9.6516	-11.78	-11.851	-12.587	-11.47
-5.4821	-4.6157	-4.5159	-4.8667	-6.6845	-6.0943	-5.1862	-6.2369	-5.5249	-5.9447	-6.6205	-7.3651	-7.1413	-7.0412	-6.9391	-4.4415	-4.4882	-5.2911	-6.7169	-8.0053	-6.578	-5.1371	-6.7828	-5.5338	-5.9789	-5.5881	-4.7988	-4.4556	-7.3878	-5.546	-5.7514	-7.2407	-4.4364	-3.1599	-6.2812	-4.2125	-7.162	-4.9665	-7.2736	-7.8532	-5.6012	-2.9741	-5.0811	-3.7906	-5.4993	-3.671	-5.1406	-6.7093	-5.7545	-4.8873
-9.3808	-15.326	-12.228	-13.536	-11.826	-14.337	-15.118	-11.254	-14.03	-13.09	-14.452	-12.956	-11.626	-13.171	-11.738	-13.177	-12.664	-12.882	-14.578	-12.539	-14.377	-13.329	-12.364	-12.501	-11.695	-13.376	-15.04	-11.084	-11.873	-13.611	-12.266	-10.934	-12.845	-11.563	-11.444	-13.385	-13.801	-13.235	-10.546	-13.693	-12.508	-14.66	-14.953	-13.899	-15.444	-13.299	-13.357	-12.941	-12.18	-13.396
-14.454	-14.104	-15.063	-12.248	-14.568	-13.253	-14.563	-15.691	-12.908	-14.099	-13.618	-12.068	-13.269	-13.813	-18.387	-13.73	-13.182	-13.068	-12.774	-15.289	-13.696	-14.9	-15.212	-15.124	-13.952	-14.554	-14.638	-13.408	-13.207	-14.927	-13.741	-15.429	-14.299	-12.667	-15.29	-12.688	-13.585	-14.141	-12.486	-11.402	-13.111	-13.918	-13.809	-15.22	-13.276	-15.103	-15.773	-13.73	-15.171	-14.384
-0.83197	1.3853	0.55364	1.4107	-0.077846	-0.44051	0.87143	2.0336	0.33003	-2.9322	-1.9879	-1.9561	-1.1869	-1.2426	-0.46064	-0.98963	1.5108	4.5613	1.3327	1.0675	0.16527	3.1165	1.4613	1.5647	0.33957	0.7339	1.1095	-0.84045	-2.1694	-1.2498	1.3719	-2.1623	0.51223	0.35314	-3.4489	0.24654	2.9575	3.3233	-1.1657	-0.33896	1.82	0.18423	1.7089	-0.3383	1.6895	0.53783	0.31361	0.13608	1.2374	0.44148
-2.9673	-2.9489	-5.8035	-4.6684	-3.7772	-4.0583	-4.1255	-4.1907	-2.3315	-3.8344	-2.8437	-2.4425	-4.1155	-2.8153	-4.3419	-3.9127	-4.7322	-4.2357	-5.6561	-5.8295	-1.1333	-2.8528	-5.88	-3.4605	-3.4476	-4.426	-2.1687	-2.782	-1.8491	-5.8872	-2.7069	-4.5107	-4.6531	-4.3278	-3.1686	-5.2272	-2.2877	-4.408	-4.0667	-7.2774	-5.1807	-4.7175	-3.0642	-3.6747	-3.7116	-4.976	-3.149	-2.5133	-4.2781	-2.2776
6.4855	5.4512	4.7869	4.4578	4.3079	5.9202	5.8887	5.7279	4.7686	4.4483	5.5171	6.7271	5.411	2.0753	7.2142	6.226	4.0517	5.7538	5.732	5.076	6.3124	4.8871	5.924	4.6284	6.5992	7.527	6.1043	4.8459	6.8202	4.2532	7.4726	4.5469	3.9962	6.4061	5.2958	7.0942	6.2013	5.4478	6.7401	5.469	4.7378	6.9356	4.4859	3.5103	6.2144	7.195	3.6907	5.0332	4.5028	3.8924
10.287	8.901	7.8645	10.639	9.4199	11.699	9.4361	11.402	11.466	7.2038	10.028	10.715	10.255	10.715	11.599	11.693	11.242	11.481	10.298	9.3276	7.7079	8.8356	10.388	10.393	11.172	11.365	9.3725	9.9043	11.238	8.2321	9.0607	9.3504	9.8865	8.7712	9.303	9.3414	9.3236	11.833	10.793	7.3982	8.5897	9.6102	9.4067	8.5402	8.7397	8.4055	9.615	9.966	12.047	9.7926
-3.4562	-1.6485	-0.67186	-3.6556	-2.1009	-2.757	-4.3791	-1.1523	-1.1309	-3.6177	-2.9324	-1.094	-0.9414	-2.0473	-0.11478	-0.92023	-1.8139	-0.074271	0.48956	-1.6702	-2.7938	1.1994	1.7617	0.35717	-1.5941	-0.54942	0.53042	-1.1252	-2.3628	-0.042099	-1.3832	-1.7553	0.34543	0.10024	-2.7379	-0.068927	-2.3593	-0.037344	-2.6628	-2.3707	-1.6214	-2.4667	-1.839	-3.5973	-2.172	-3.3774	-0.28557	-1.5243	-1.8806	-0.59944
-10.394	-9.8395	-10.884	-10.433	-12.146	-9.4043	-10.547	-10.958	-11.203	-10.21	-12.639	-10.709	-7.8272	-8.1684	-12.014	-10.971	-8.0968	-10.806	-10.675	-9.3925	-12.663	-10.522	-11.084	-11.367	-10.93	-11.759	-11.017	-9.018	-10.059	-9.9202	-12.532	-10.786	-11.353	-10.252	-11.507	-12.342	-11.221	-10.697	-9.2606	-9.4887	-11.064	-10.606	-8.9781	-11.091	-11.491	-9.2355	-11.377	-10.942	-11.674	-9.8737
-11.644	-15.105	-13.785	-9.5893	-13.482	-11.319	-13.818	-11.819	-14.582	-14.64	-15.84	-13.864	-15.282	-13.487	-12.576	-14.59	-15.485	-14.716	-14.851	-13.648	-12.564	-14.179	-15.334	-12.686	-13.707	-13.799	-15.464	-13.998	-14.542	-13.095	-14.074	-12.307	-13.959	-12.461	-14.2	-13.1	-14.529	-15.664	-13.173	-13.603	-13.034	-12.485	-14.237	-14.156	-14.007	-14.328	-12.887	-12.701	-14.269	-12.092
4.4513	2.2779	3.2343	1.4818	3.1929	4.9734	1.8382	3.8217	4.0227	3.7855	2.1007	3.3806	6.4516	0.23968	2.9954	2.091	2.3602	2.4765	2.7569	3.8724	2.64	1.275	1.695	3.8867	2.4274	4.504	4.4518	2.0791	1.5399	2.8793	2.1547	2.2381	2.5813	3.258	1.1964	3.1178	0.97629	-0.18053	2.7978	1.9075	2.4052	2.1193	1.3467	3.065	2.0169	3.6568	2.4299	1.2796	0.49652	1.8799
-3.8909	-3.1476	-5.2295	-2.6193	-4.0886	-3.1371	-4.1255	-4.2659	-6.7282	-1.6716	-4.142	-2.2317	-3.1213	-3.7026	-3.5422	-4.4149	-3.0368	-4.3922	-5.4194	-2.186	-3.5735	-1.7062	-6.9621	-1.2478	-3.8988	-3.9366	-3.4125	-3.4376	-1.815	-2.6191	-2.5237	-4.0436	-4.0002	-2.5973	-6.4768	-4.0748	-2.3908	-2.8754	-4.7887	-3.8061	-2.5152	-2.8812	-0.99119	-5.3079	-2.5244	-5.5405	-2.0151	-6.5468	-3.71	-4.532
-3.1543	-1.9554	-1.1296	-0.55328	-0.72366	-0.10739	-2.0902	-1.7929	-0.79292	-2.1494	-4.1088	-1.2603	-1.1227	-0.87952	0.58956	-1.3325	-1.6579	-2.5753	-1.3594	-1.5769	-0.11182	-0.73339	-1.1661	-1.233	2.0671	-1.0457	-2.2667	-3.3702	-0.57508	-1.4268	-3.5686	-2.5772	-3.0231	-3.2935	-3.1503	-1.4652	-2.9077	1.0483	-4.321	-2.5514	-2.4363	-1.8425	-2.3444	-0.29855	-0.73449	2.1086	-0.28918	-2.1494	-1.5794	-0.31101
-10.867	-11.283	-13.241	-9.4119	-7.5697	-11.443	-12.729	-14.089	-11.587	-10.604	-12.997	-12.806	-12.278	-11.674	-10.053	-12.8	-12.116	-10.246	-10.167	-10.841	-11.37	-11.065	-10.19	-11.851	-8.5685	-11.204	-13.967	-12.799	-10.54	-10.721	-10.855	-12.927	-11.447	-12.686	-11.267	-10.535	-12.063	-13.141	-10.278	-11.36	-9.591	-11.244	-14.495	-11.023	-11.642	-9.9347	-8.7834	-12.286	-11.605	-14.996
-14.862	-13.733	-12.803	-13.817	-12.996	-11.527	-11.847	-14.433	-14.407	-13.771	-10.917	-13.047	-10.753	-11.353	-9.8248	-13.278	-12.009	-11.658	-12.904	-14.078	-13.319	-11.655	-12.107	-12.019	-14.876	-13.196	-12.915	-12.25	-10.489	-13.88	-12.391	-12.071	-13.991	-11.268	-11.937	-11.214	-12.692	-13.228	-12.618	-13.989	-12.426	-12.338	-14.199	-12.748	-12.287	-14.45	-12.103	-11.424	-14.306	-12.213
-12.632	-10.782	-11.583	-12.347	-13.473	-11.922	-13.349	-13.053	-14.801	-9.1687	-11.672	-10.257	-12.748	-12.877	-12.329	-12.143	-16.14	-12.219	-11.257	-9.8717	-12.794	-14.095	-11.408	-11.274	-12.12	-10.326	-10.971	-10.233	-10.402	-12.181	-12.905	-12.688	-10.474	-12.338	-10.762	-11.417	-12.782	-11.388	-11.038	-11.908	-13.649	-8.588	-12.712	-12.63	-12.198	-10.022	-10.585	-11.164	-13.079	-11.725
1.9486	2.8546	0.65391	2.322	0.60914	0.097571	1.9513	2.8508	1.6519	0.38811	-0.25385	1.4914	2.9561	1.4957	2.3111	-0.92809	1.4038	1.0451	1.3892	3.6389	1.2979	0.027714	0.11068	2.0414	2.2837	-1.0847	2.8365	-0.08064	-0.4024	3.5774	-0.31484	4.8394	-0.00031995	3.3683	1.709	-0.60206	3.7742	0.82468	4.0641	-0.14107	-0.28339	1.5596	0.0066513	0.78812	1.2219	1.0871	0.62538	0.0047504	1.5202	0.48581
1.5545	0.94907	0.62225	2.0589	0.022692	-1.9294	-0.59544	0.70317	1.4043	2.2579	-2.212	3.2306	-1.6192	-1.7649	-1.6442	-0.41453	-0.82459	-0.49528	0.57829	0.14707	-0.7954	2.242	1.0612	-0.9737	0.28542	-0.39516	-0.62062	1.4489	-0.34844	1.4423	-0.50889	-0.42048	-0.0090195	0.55239	-1.5698	-0.55676	2.2379	-2.2726	1.4188	0.9592	1.4075	1.2715	0.98386	-2.2445	0.73456	0.814	1.5537	-0.029221	0.20133	3.6601
5.2629	6.5881	7.2031	4.7161	5.3713	6.9457	5.9442	6.6462	5.8344	5.5111	5.3297	7.2741	7.729	8.1843	7.9199	6.6736	5.8494	6.9143	6.692	6.7688	7.941	7.7422	4.3158	6.2275	6.8881	7.8987	5.6281	8.1852	5.4895	7.6174	6.684	6.5838	5.592	5.4208	7.389	5.7008	7.3829	6.3874	8.0377	9.2292	8.0052	7.4505	4.5433	7.6088	7.1926	6.6671	7.5904	9.0034	7.1537	7.8445
-2.4728	-4.1127	-3.6422	-2.5159	-2.1675	-2.2393	-1.1145	-2.5873	-2.8773	-3.591	-1.8221	-1.9496	-4.1363	-1.8778	-2.4298	-1.0442	-3.5817	-1.9104	-3.047	-2.0412	-3.268	-4.0285	-3.1579	-2.2058	-0.89857	-2.659	-3.4144	-4.012	-5.1788	-4.2378	-2.0401	-3.9479	-4.1756	0.7298	-1.9488	-4.4044	-2.5292	-1.4745	-4.4709	-1.3377	-3.7636	-3.015	-4.1025	0.58288	-1.8649	-3.0137	-3.0997	-3.701	-2.6986	-1.8105
2.8707	3.2346	3.5102	1.0652	2.1452	0.53236	0.55892	2.2728	2.4937	2.8474	1.2325	-0.99264	3.1628	0.15304	3.2861	0.76306	3.1334	0.80058	4.5118	3.3107	3.0514	2.1607	1.8563	4.093	2.4606	-1.7003	0.1592	2.2501	3.7728	3.0396	2.518	1.911	0.36428	0.085051	1.8341	2.7659	1.8564	1.9231	2.2319	0.98903	-0.60781	1.3475	-0.13498	3.5498	0.18139	4.4961	0.38631	1.1295	1.9226	-1.4021
-4.0593	-4.1595	-5.9077	-5.6078	-6.314	-5.0581	-6.8795	-5.7046	-4.9409	-6.5088	-4.4399	-5.1198	-3.849	-5.4681	-3.9676	-3.3505	-5.982	-5.4742	-3.5062	-6.3224	-5.0109	-9.0645	-5.2948	-4.7913	-5.2307	-7.4535	-4.0736	-6.8624	-6.6365	-5.7483	-8.6427	-6.4382	-6.6086	-4.5513	-3.375	-4.5541	-3.9187	-6.5301	-8.9178	-6.2616	-6.3628	-6.0895	-6.9128	-3.1305	-4.7048	-4.2636	-5.247	-6.9405	-7.3228	-5.6277
-1.4074	-2.7926	-0.38629	0.58975	0.26679	-0.13452	1.6354	-1.501	0.074902	0.95716	0.2406	0.077287	-2.0756	2.0086	-0.82673	-0.55924	-0.59743	1.0617	-1.6259	0.38241	-0.86422	0.18538	0.25221	-0.78822	1.0861	-0.19572	-0.92823	0.31817	-0.73041	0.84523	-0.73858	1.8306	-2.0154	-0.31229	-0.19037	0.26336	-1.0108	1.7865	-1.2646	1.9187	-0.86702	0.14585	-1.9837	-2.218	1.3645	-0.5413	1.5891	1.457	-0.68281	-0.22662
6.0915	4.4056	3.7049	5.7565	4.1849	5.1183	6.0191	4.2922	3.8516	5.8071	3.6783	5.1001	4.9601	6.2063	4.7337	4.1682	3.6348	6.1772	6.0058	2.2321	3.5924	4.0052	3.479	5.0142	5.263	6.7864	4.0547	4.4555	4.5742	5.1617	4.2687	4.398	5.3193	5.2092	4.3465	6.6179	4.902	4.7972	3.8873	5.5051	7.3595	5.9865	5.2863	6.0167	4.8845	4.0092	6.1036	6.8504	5.4287	6.7169
-1.3488	-1.0055	-0.90897	0.10781	1.6039	-0.025581	-3.3819	-2.0167	-0.4617	-0.70206	0.48266	-1.8044	1.1515	-2.1679	0.3349	-1.2593	-0.97368	-0.70818	-2.445	-2.8205	-0.49219	-1.8019	-1.5293	-2.5901	-2.2696	-0.50543	-2.273	-1.3717	-1.6476	-3.0223	-2.7981	1.1943	-1.6197	-2.2994	-1.3973	-1.6915	-0.2189	1.199	-2.142	0.30051	-2.1741	-0.79499	0.1898	-3.3079	-0.70723	-1.9843	-0.0086874	-0.59346	-1.2485	-0.61564
-0.48796	-0.73566	-1.7528	0.57993	-1.9825	1.4552	-0.7071	-2.3383	-0.96865	0.69986	0.64968	0.40031	-1.7212	-0.9546	0.98376	-0.71689	-0.53154	-1.446	-1.9035	-1.5037	-0.24866	0.47717	-1.2463	-1.7191	-0.92442	0.65071	-2.5416	-2.4725	0.15994	-1.4578	-1.017	-2.9283	-1.5017	-1.6232	-1.7631	-3.3208	-0.067592	-1.4509	-2.2365	-0.43892	-1.8944	-0.64946	-1.0951	-0.32912	-4.4144	-1.1904	-2.0971	-3.7388	-2.8475	-1.0211
-4.1386	-0.2742	-3.9694	-2.3385	-2.3166	-2.0258	-4.0115	-1.2478	-1.9406	-4.3857	-1.7306	-3.7735	-2.7516	-3.4984	-1.3087	-1.4465	-4.0267	-0.93725	-4.8464	-1.0162	-2.6965	-3.4934	-4.6631	-1.4302	-0.9862	-2.8491	-2.6709	-2.2812	-4.1966	-2.8009	-2.9858	-3.6934	-3.2179	0.42756	-1.3557	-2.5515	-2.118	-1.8304	-2.6624	-2.8503	-2.9004	-1.4435	-2.0603	-1.4369	-5.1749	-1.1404	-2.9451	-2.1964	-3.5714	-2.948
-0.99613	-3.0723	-0.42278	-1.646	-3.2484	-2.3524	-0.30145	-3.8349	-0.15941	-1.0612	-4.2809	-2.1795	0.047641	-3.8142	-2.8644	-2.3446	-1.8225	-0.7646	-2.8304	-1.4408	-2.7374	-1.8461	-1.9025	-1.9688	1.038	-1.6641	-2.6044	-2.0639	-0.93121	-0.0098185	-1.6459	1.2362	-1.4918	-0.93704	-2.0389	-1.8239	-1.3192	-1.6723	-3.2305	0.09766	-1.6406	-3.316	-0.12803	-1.5893	-2.1489	-3.0587	-1.2336	-0.063316	0.25876	0.68383
-15.246	-15.167	-16.061	-14.776	-15.824	-15.129	-11.713	-13.042	-16.1	-15.621	-15.387	-15.291	-15.354	-14.441	-14.702	-14.676	-14.855	-13.88	-15.108	-14.705	-15.365	-13.86	-11.594	-15.65	-16.965	-15.355	-14.354	-13.687	-15.696	-13.392	-15.492	-12.445	-14.17	-15.34	-13.75	-12.926	-15.074	-15.759	-13.246	-14.953	-15.998	-13.153	-13.215	-15.224	-14.989	-13.791	-14.657	-13.349	-14.36	-14.609
-4.3214	-2.8185	-3.4659	-6.5199	-4.1345	-5.0719	-3.3366	-4.5908	-5.0271	-6.185	-5.0247	-6.2349	-2.9513	-4.2511	-4.183	-2.8682	-5.2571	-3.0287	-3.9996	-3.4322	-6.0143	-3.5332	-1.5638	-5.1841	-3.9278	-4.5371	-3.3403	-3.8352	-4.2474	-1.628	-4.9001	-2.5839	-5.6506	-5.142	-3.8911	-4.0138	-2.6414	-5.6019	-4.269	-3.1101	-3.8119	-3.2392	-4.0757	-3.0064	-1.7501	-3.924	-5.8911	-4.4089	-2.4899	-4.5124
-8.221	-8.0396	-8.6526	-9.2753	-10.087	-11.819	-11.904	-11.963	-9.8746	-10.088	-8.4965	-10.586	-9.8267	-10.012	-9.1588	-9.4456	-10.388	-7.7785	-7.5444	-7.046	-9.2841	-8.7192	-10.362	-9.9031	-8.2723	-7.6131	-9.5801	-10.017	-9.1219	-11.15	-10.037	-8.646	-7.9701	-8.7523	-10.348	-7.4321	-8.2087	-8.0157	-9.0677	-11.781	-9.6574	-9.676	-11.143	-6.6837	-9.0299	-7.5108	-8.719	-8.2165	-9.9646	-10.432
3.2534	2.9002	4.0871	4.7293	3.1903	5.8871	4.5976	3.5646	7.2475	3.9574	4.1505	3.4258	4.4667	5.4604	4.876	3.3865	3.6617	4.6969	4.0245	3.8245	4.8462	5.9548	3.5119	3.0151	3.6361	4.9511	4.0469	5.6282	3.6701	4.3657	1.9434	3.616	4.7164	4.2842	5.0013	5.6708	5.44	4.2235	5.1204	5.992	3.4795	6.1146	4.279	5.982	2.2711	3.8142	6.3877	4.2708	4.13	3.08
-22.67	-21.641	-21.947	-22.016	-21.567	-22.632	-22.161	-23.691	-21.456	-23.857	-21.549	-22.758	-23.443	-23.564	-20.252	-20.622	-22.438	-23.992	-22.277	-20.562	-22.121	-22.971	-22.152	-22.525	-21.938	-24.168	-20.713	-24.343	-21.753	-20.39	-20.996	-21.81	-21.571	-21.995	-22.052	-20.028	-24.448	-21	-21.649	-21.435	-21.418	-21.05	-21.781	-23.599	-19.331	-22.152	-21.149	-22.446	-22.984	-23.033
-4.0137	-4.4467	-3.5044	-3.2839	-5.5846	-5.0378	-4.3107	-4.0468	-5.3242	-5.8743	-3.3624	-2.9547	-3.3595	-1.382	-3.0823	-2.4205	-4.1145	-4.3692	-4.0416	-4.5293	-3.9718	-2.9473	-2.5672	-6.2944	-4.5798	-4.8629	-6.7123	-2.779	-4.0907	-2.1113	-5.0107	-5.4841	-4.1228	-4.4022	-3.2583	-0.60714	-3.1626	-5.7802	-5.0301	-4.1515	-3.3775	-4.1339	-5.9225	-6.5848	-3.9392	-4.2137	-3.7659	-4.618	-4.0802	-4.3556
-4.7449	-2.1307	-2.5233	-6.0954	-2.939	-5.4765	-3.8926	-4.1092	-6.6428	-1.9001	-5.6828	-3.0658	-3.6382	-6.3927	-1.7607	-6.3011	-2.969	-5.9712	-4.5266	-5.3523	-2.6502	-3.3586	-4.2506	-2.6387	-1.8371	-4.2976	-3.9845	-2.1166	-1.451	-4.628	-2.9632	-3.5785	-3.1458	-7.0896	-3.3921	-4.3915	-4.8248	-4.8245	-4.7105	-6.0578	-2.4302	-4.0995	-5.0098	-4.6184	-4.9401	-3.7704	-3.4651	-4.291	-5.2235	-3.4975
-14.846	-13.914	-12.282	-11.471	-12.323	-11.679	-11.189	-15.628	-11.472	-14.058	-12.234	-15.8	-11.532	-11.858	-10.97	-12.618	-13.455	-15.307	-12.669	-12.525	-12.137	-12.483	-13.332	-12.391	-12.46	-12.773	-10.855	-12.446	-12.619	-14.631	-13.416	-14.58	-13.515	-12.082	-12.431	-12.634	-12.284	-14.448	-12.279	-12.149	-14.5	-13.012	-13.705	-12.441	-12.69	-13.372	-14.057	-9.7725	-12.992	-14.582
-0.98965	-1.2577	-2.547	-1.721	-1.5927	0.78027	-2.7407	0.8709	-0.84789	-1.5329	-2.3042	-2.1747	-3.0475	-1.5977	-0.84362	-2.2623	-0.9196	-1.7428	-1.115	-0.19851	-0.85363	-3.6344	-0.826	-0.14614	-1.1926	-1.3698	-0.25692	-0.59827	-1.1363	-1.1564	-4.271	-0.48074	-2.6071	-2.315	-3.0419	-2.1255	-0.055827	-0.58324	-0.96036	1.9859	-2.4248	-2.8819	-0.2578	-0.1862	-0.55138	-2.776	-2.3977	-1.0316	0.61702	-1.4356
-3.0231	-3.6966	-3.4891	-6.3258	-3.5577	-2.4459	-2.861	-5.2021	-4.4853	-2.3161	-0.44575	-2.7424	-3.9144	-1.4412	-3.0483	-3.3852	-3.1742	-2.5866	-2.2538	-1.3909	-2.6979	-1.8328	-3.3968	-2.9714	-3.0796	-2.3132	-1.9264	-2.8257	-4.2605	-3.4306	-1.0936	-2.2972	-1.4839	-2.1633	-2.6666	-4.4011	-0.56046	-4.5417	-1.2336	-1.599	-4.95	-2.6073	-2.642	-1.1047	-4.3126	-2.7966	-1.6512	-5.6851	-0.35578	-1.2869
-9.9721	-10.247	-11.98	-12.627	-9.8278	-11.054	-10.451	-10.256	-10.757	-12.432	-12.277	-11.896	-11.403	-11.529	-9.9306	-7.2895	-11.05	-10.091	-11.222	-12.439	-13.744	-10.418	-11.142	-12.39	-11.34	-13.77	-10.201	-13.142	-11.851	-11.899	-10.883	-9.8517	-13.051	-11.201	-11.815	-11.558	-10.969	-10.095	-12.341	-10.68	-10.203	-12.928	-10.576	-8.7733	-10.848	-12.137	-12.44	-10.692	-11.49	-11.554
0.72239	-4.1671	0.51781	-0.50936	0.80137	-0.63925	1.5313	-0.033879	-1.0854	-1.0423	-0.40949	0.7426	0.52314	-0.48845	0.17875	-0.97484	-0.27425	0.13551	-3.2354	-1.737	0.93522	-1.3025	-0.14563	0.11607	0.16854	-0.43811	1.7032	-2.0347	0.49516	-0.12471	0.61073	-1.261	-1.268	0.099613	-0.30671	0.58171	1.1897	-0.76378	1.4679	-1.8033	-0.13395	1.4543	-0.025185	-1.7483	-0.11768	-0.7322	-0.65788	-0.01646	-1.1292	1.1186
5.9998	5.1278	4.0582	4.6159	6.3441	1.1992	4.0781	2.5959	2.9399	3.1762	2.9087	5.9422	2.1974	4.7961	2.901	2.665	3.7797	3.4281	4.7344	5.1899	2.9967	2.6387	2.2898	3.6628	3.8782	4.3762	4.6593	4.463	6.0866	3.555	4.4677	0.98211	5.1587	2.358	4.2039	2.2297	3.662	1.8743	3.4636	5.6648	4.3408	3.5589	6.7397	3.8131	4.947	4.0739	5.3013	3.0726	5.0787	4.4378
-10.981	-11.317	-11.646	-10.584	-13.294	-10.078	-12.555	-10.311	-12.19	-12.406	-10.626	-12.276	-11.57	-12.361	-12.102	-12.137	-10	-9.7313	-11.233	-12.832	-13.208	-13.187	-10.298	-10.671	-12.279	-9.5824	-11.874	-12.762	-12.606	-11.953	-11.201	-12.527	-10.705	-12.546	-11.652	-11.177	-9.1631	-12.132	-11.75	-14.111	-12.347	-11.214	-10.122	-10.469	-13.201	-13.252	-11.456	-11.95	-10.406	-12.584
-13.488	-11.35	-13.21	-11.202	-13.628	-10.374	-12.425	-11.753	-12.137	-9.2726	-10.554	-11.667	-12.695	-11.807	-12.431	-11.697	-12.067	-12.876	-12.707	-13.551	-13.942	-11.297	-10.562	-11.926	-10.618	-12.41	-12.051	-13.62	-11.751	-12.179	-11.141	-11.626	-11.582	-9.0431	-11.77	-11.642	-12.058	-9.4708	-13.898	-12.15	-10.357	-11.096	-13.681	-13.197	-9.3607	-9.0595	-10.873	-10.828	-9.7255	-9.2452
-5.5156	-3.0613	-5.0309	-3.8342	-6.0564	-4.093	-5.4225	-5.2342	-3.5989	-6.6592	-3.8431	-5.0833	-5.9723	-6.8431	-3.7289	-6.4369	-4.3413	-5.7729	-4.1148	-4.1371	-5.2197	-5.5391	-4.2995	-2.6324	-1.5277	-6.3293	-4.776	-4.2326	-3.3409	-2.0731	-2.9385	-4.4499	-5.1732	-4.6368	-3.2321	-4.4494	-2.6668	-4.2162	-2.9378	-3.5277	-4.2699	-5.0126	-6.0504	-2.9152	-3.7268	-4.9999	-3.2885	-3.4101	-6.1046	-6.5392
-5.9925	-7.1151	-5.4443	-5.6794	-7.2076	-4.8497	-6.5407	-6.9908	-4.194	-4.7345	-6.9299	-7.1811	-6.3573	-4.676	-4.4715	-5.4236	-4.4099	-3.669	-5.3433	-4.9719	-5.0825	-5.0043	-4.6861	-8.385	-4.5004	-5.9241	-6.8347	-3.3032	-5.1047	-6.6196	-5.2199	-5.8591	-5.4025	-5.8413	-5.7838	-4.2422	-6.7199	-3.3867	-5.1512	-5.2449	-6.4036	-8.1507	-2.5939	-3.5229	-7.1594	-4.6106	-5.0119	-6.1085	-4.9642	-7.0171
-4.4599	-3.658	-5.1049	-3.4363	-4.0134	-4.704	-5.8655	-4.0322	-3.0151	-5.6059	-5.5278	-4.3136	-3.6106	-2.4109	-4.1628	-5.8182	-6.1908	-4.0973	-5.737	-3.076	-5.4528	-3.8535	-4.5776	-4.2447	-3.4644	-3.9553	-2.1325	-3.9219	-4.4677	-5.3517	-5.5254	-3.7013	-4.0728	-4.6283	-3.9513	-6.9516	-4.3133	-3.6883	-3.8043	-5.1058	-7.2207	-2.763	-1.2193	-2.51	-5.4364	-4.3377	-4.0874	-4.6059	-3.4662	-4.9783
-0.3902	0.9907	-1.5355	-0.83771	-0.12097	-4.2436	-1.1847	-0.60619	-0.47601	-2.935	-1.3257	-1.8551	-1.129	-2.7449	-0.84157	-1.1998	-2.002	-2.3295	-0.80743	-2.2451	-1.0283	-0.73735	0.26033	-2.1739	-1.5264	-1.3156	-2.237	-0.77031	-2.4252	-1.6289	-1.4826	-1.4408	-2.3059	-1.0691	-2.3237	-1.3226	-2.6526	-2.4877	-0.60626	-2.2733	-2.4779	-1.223	-2.3419	-1.5726	-2.8203	-1.1426	-1.536	-1.7954	-1.8881	-2.6227
-4.7907	-4.6628	-4.8427	-3.7317	-3.9462	-4.2127	-5.7221	-3.512	-6.1534	-4.66	-5.56	-5.8457	-3.7208	-2.9111	-3.2324	-2.7035	-5.7031	-3.0678	-4.962	-3.9162	-3.2189	-2.5591	-3.8756	-3.8084	-6.458	-3.5504	-1.4146	-3.5803	-5.79	-3.8024	-4.7861	-3.0299	-2.6927	-3.2646	-4.9118	-3.382	-3.0827	-6.2431	-3.7134	-3.7928	-4.2571	-3.8726	-2.9028	-3.9115	-5.2833	-5.1715	-5.8835	-1.8251	-5.7611	-3.4775
-6.4581	-6.7856	-5.2909	-4.9372	-3.8722	-5.0029	-5.0707	-7.2219	-6.6065	-5.1139	-5.9895	-5.019	-5.7231	-6.9881	-5.7149	-6.8242	-5.9677	-5.203	-4.197	-4.2088	-5.1663	-6.0516	-5.673	-6.3958	-4.8411	-5.9149	-4.5713	-4.5903	-3.3384	-3.1243	-6.6335	-5.4149	-6.8134	-6.6609	-5.8472	-6.6882	-5.7101	-7.4754	-5.1302	-3.99	-5.4784	-4.0385	-7.0384	-6.3257	-4.5646	-6.0126	-5.1381	-4.3115	-4.7364	-4.1731
4.778	3.9304	6.0356	5.5691	4.4743	5.0734	4.7625	6.7472	5.1164	3.6248	5.6862	4.7373	7.0188	6.144	1.2612	7.0977	5.0056	6.0536	6.4696	6.348	6.3422	3.4041	4.0059	2.7773	2.5044	5.1073	6.0285	5.274	5.2247	3.9894	5.49	4.2838	2.7204	5.0584	5.7264	4.9639	4.4354	4.7077	6.2424	2.898	4.7779	3.2137	4.0031	4.1887	4.7682	4.4331	6.5283	7.4712	3.4905	4.71
2.152	1.7392	4.4368	0.6464	1.1095	-0.1193	0.85421	0.27055	0.040246	-0.86262	2.235	0.38176	0.26042	0.3241	-0.056346	-1.2913	-0.40874	-0.91326	-0.32018	-1.7969	0.28234	1.1512	2.2266	0.028028	-0.45306	-1.7476	0.31579	-1.5843	-1.3578	-1.7814	-0.45342	-3.1994	-0.029329	0.55305	0.60906	0.96973	-0.72542	-0.11954	-1.5965	1.7635	-0.1365	0.23694	0.72986	0.9694	0.78258	-0.45357	-1.0492	0.54942	-1.4616	-0.61016
-5.0574	-6.8189	-4.668	-4.1185	-6.8339	-3.6645	-4.3576	-1.9377	-5.2757	-2.8453	-5.9717	-5.3113	-6.1099	-4.6252	-3.5902	-4.7676	-4.0683	-4.7781	-7.4912	-6.7942	-6.2577	-1.6874	-3.978	-3.5063	-4.5486	-3.7219	-5.1303	-5.0331	-3.1709	-2.7407	-5.3595	-2.137	-5.3244	-2.7073	-3.6792	-1.4897	-4.0317	-5.6322	-4.5834	-3.8792	-2.4372	-4.6434	-4.3514	-4.8205	-5.3176	-5.5855	-3.6787	-4.5512	-4.7844	-4.7213
-10.194	-12.428	-9.2303	-8.6879	-9.3458	-10.679	-10.388	-11.088	-11.737	-10.045	-10.201	-11.414	-8.4867	-9.3514	-7.941	-10.857	-7.6072	-10.599	-7.8095	-12.394	-11.026	-10.337	-9.26	-8.763	-11.176	-10.285	-8.7958	-9.6987	-11.024	-11.547	-8.8305	-10.257	-12.097	-9.3643	-10.346	-10.329	-10.561	-10.516	-9.3012	-11.749	-8.9942	-9.7919	-9.7935	-9.9966	-10.083	-11.693	-10.711	-12.001	-10.788	-8.5793
-3.0267	-4.5083	-4.7511	-5.7254	-3.3325	-4.5704	-4.3787	-3.3067	-3.8741	-1.7138	-4.4424	-3.1286	-1.0764	-3.9882	-3.2403	-2.9491	-1.3957	-4.1567	-2.5087	-1.7693	-3.6262	-0.96187	-1.6314	-3.7086	-2.9388	-4.0321	-1.8826	-2.2735	-3.7693	-1.931	-0.30294	-2.1126	-5.268	-3.2145	-2.845	-4.4756	-4.2842	-0.85804	-2.2445	-2.9309	-4.1938	-2.5998	-2.8156	-2.317	-2.121	-4.5402	-2.355	-5.1544	-2.4761	-5.0732
-10.966	-8.3611	-10.423	-9.3284	-9.4944	-10.755	-8.9924	-10.456	-10.977	-12.182	-8.1621	-9.4779	-9.0568	-9.7225	-8.1056	-9.9149	-10.65	-11.106	-9.4866	-9.1717	-11.188	-11.866	-7.5563	-11.04	-12.116	-9.2066	-11.299	-9.4362	-11.226	-10.104	-9.4782	-11.46	-9.0955	-10.155	-8.6586	-9.5376	-8.6887	-9.1057	-10.141	-9.2914	-10.675	-10.643	-7.4649	-9.8471	-9.1301	-10.972	-10.184	-10.119	-10.472	-11.549
-25.482	-22.986	-20.541	-23.695	-23.713	-21.114	-19.497	-21.205	-23.102	-22.282	-21.106	-22.565	-22.132	-24.502	-20.923	-22.991	-20.844	-22.557	-23.878	-21.932	-22.413	-22.076	-20.003	-21.099	-23.337	-22.478	-22.191	-23.186	-21.086	-24.03	-24.771	-20.6	-22.708	-23.194	-21.168	-21.607	-22.733	-21.501	-20.9	-24.322	-20.885	-22.05	-22.641	-22.626	-24.63	-21.555	-22.423	-24.454	-21.863	-21.808
-5.0378	-4.801	-8.9932	-6.4747	-6.4593	-4.841	-6.3118	-4.9974	-6.3205	-6.1419	-3.1403	-4.474	-5.436	-6.6745	-5.1093	-7.4165	-2.8186	-6.5471	-3.811	-5.2482	-7.6695	-7.4309	-7.8627	-6.2976	-4.5474	-5.5052	-3.4656	-5.7357	-6.9774	-5.4868	-4.7741	-3.4172	-3.4047	-7.1493	-4.0221	-4.6081	-6.1233	-7.4842	-3.3041	-6.3466	-6.6149	-5.4639	-5.0708	-5.8075	-3.5821	-5.605	-8.518	-6.273	-4.6882	-4.7231
-2.9988	-4.9174	-4.3943	-1.3482	-5.694	-4.2297	-4.3569	-1.002	-7.0982	-3.1554	-3.3806	-4.3267	-4.2439	-4.1435	-2.393	-4.3974	-4.7553	-3.4457	-6.2997	-7.4808	-6.1237	-4.1782	-4.5301	-4.1612	-3.0341	-2.9834	-5.3914	-3.5236	-5.0099	-4.6714	-6.8579	-3.5097	-3.259	-1.8731	-3.6358	-4.9853	-3.3388	-4.0077	-4.8279	-4.2119	-2.1044	-3.0913	-3.7906	-5.8717	-4.4629	-5.7966	-4.168	-5.3139	-3.5032	-6.9467
1.08	0.80478	0.12322	1.2824	-0.44263	-2.9904	-0.055933	-0.65198	0.80339	3.6302	2.5077	-0.45416	0.38048	1.9784	1.2791	-0.91183	0.81536	0.75909	-1.0016	1.3433	1.2671	0.34843	-0.73042	1.7763	-0.43626	1.4476	-0.10954	0.56041	0.944	-1.0179	1.19	1.5327	-0.1384	-0.86757	-1.4204	0.24378	-0.917	1.6466	1.7408	0.47856	1.0904	1.6212	0.70561	0.99799	1.7901	-1.1925	0.40197	1.9456	2.2657	1.1778
-13.955	-11.853	-14.356	-15.644	-15.138	-14.011	-14.7	-14.779	-14.501	-14.605	-12.301	-14.058	-14.374	-15.6	-11.872	-13.519	-14.352	-14.387	-13.119	-14.589	-15.717	-14.42	-13.855	-15.549	-14.559	-13.724	-14.72	-13.582	-11.896	-14.251	-14.244	-14.513	-13.004	-16.204	-14.21	-12.855	-14.996	-13.687	-11.67	-15.88	-14.201	-14.601	-16.045	-13.357	-16.045	-12.074	-11.257	-13.151	-14.24	-15.585
-3.997	-3.0864	-2.5628	-5.442	-3.1351	-5.7821	-1.67	-6.7102	-7.0116	-2.399	-3.4245	-3.0797	-2.1105	-3.3913	-5.404	-5.258	-4.726	-2.9374	-4.1747	-4.3321	-3.6733	-0.65588	-1.7205	-3.4055	-2.7352	-2.4588	-3.6214	-3.9648	-3.4375	-4.3525	-3.6796	-5.2604	-5.2211	-0.44329	-3.5289	-4.0808	-3.6174	-4.4998	-3.5792	-1.9472	-2.7401	-4.8309	-1.577	-4.0307	-1.5771	-3.2412	-3.741	-4.8185	-5.1077	-1.9705
-4.4558	-2.004	-1.7989	-4.8765	-2.875	-1.9649	-2.7553	-1.3684	0.87909	-2.5424	-3.2513	-1.3767	-1.9966	-1.8484	-3.9974	-2.1833	-3.0977	-1.1634	-4.0515	-2.073	-5.4651	-4.1637	-0.64539	-1.7637	-2.602	-0.92236	-2.8521	-2.9237	-1.9451	-4.4795	-0.8148	-2.2421	-2.9034	-2.362	-0.51902	-1.6706	-4.6075	-4.4136	-3.1451	-3.856	-4.8829	-3.3465	-3.7529	0.19263	-1.805	-2.3595	-3.252	-4.0957	-2.8732	-0.82637
-5.9237	-1.3612	-4.1161	-4.1264	-2.8563	-2.5122	-3.2693	-0.51611	-4.1509	-5.3556	-4.3476	-2.9451	-5.9791	-3.0712	-3.8436	-2.3519	-0.39599	-4.6214	-3.2452	-3.7836	-1.8278	-5.3142	-5.4316	-3.7896	-2.7377	-5.6443	-3.6722	-4.1658	-4.3213	-6.7911	-3.016	-3.2319	-4.1709	-4.3574	-1.5025	-6.7535	-3.0889	-5.5665	-4.908	-2.4798	-3.8436	-2.0901	-4.6829	-2.2976	-4.4121	-2.1479	-4.2406	-3.6316	-3.1429	-2.8836
1.8162	3.3418	2.1029	2.899	1.8793	0.89627	2.3279	1.5678	1.8135	1.9337	0.24339	5.6618	0.60967	2.9274	2.854	1.882	0.42629	3.9234	4.4457	2.5411	3.6176	2.5965	2.9555	-0.088383	2.1046	1.8959	0.81869	2.1129	2.2321	2.0608	1.4398	3.342	1.8166	1.1689	0.99081	-0.30766	1.4179	0.42526	2.1055	1.2496	4.0483	0.32559	1.152	-0.0096474	1.3765	2.0691	2.3914	0.21732	1.3786	3.2946
-23.297	-21.91	-22.856	-22.691	-21.077	-22.835	-22.426	-21.987	-22.952	-21.521	-22.646	-22.2	-21.154	-21.976	-22.925	-20.329	-22.319	-21.298	-20.581	-20.574	-23.462	-21.938	-22.381	-21.407	-23.549	-23.751	-22.62	-21.029	-22.786	-24.088	-22.647	-21.963	-22.644	-21.505	-21.19	-21.628	-22.416	-20.592	-24.061	-21.705	-23.64	-21.587	-19.801	-25.072	-22.553	-21.718	-22.101	-22.908	-22.158	-24.111
-3.5095	-5.6215	-3.4429	-5.1892	-3.7244	-4.4462	-2.8534	-3.8066	-2.5247	-2.0633	-2.5983	-2.9682	-4.7743	-3.1171	-3.8094	-1.637	-3.9516	-4.1425	-1.21	-4.098	-4.7902	-2.5029	-3.3053	-3.0931	-3.6531	-3.7139	-3.8016	-3.3392	-5.2153	-2.1215	-2.8653	-6.0121	-1.2084	-3.3748	-1.8602	-1.6475	-2.3906	-3.9492	-3.2382	-4.4412	-1.5336	-1.9715	-2.4812	-4.3066	-1.2468	-4.4982	-2.1818	-4.3168	-2.6483	0.095318
-14.018	-13.413	-13.164	-13.266	-12.997	-12.427	-12.848	-12.526	-13.839	-12.197	-11.453	-13.146	-13.955	-13.723	-14.804	-12.97	-14.599	-15.233	-15.783	-13.993	-13.685	-14.297	-11.74	-15.251	-14.16	-14.68	-12.463	-12.733	-15.845	-13.311	-12.223	-14.085	-12.96	-15.449	-15.364	-14.961	-13.456	-13.546	-15.092	-13.321	-15.144	-12.364	-10.798	-9.0234	-11.836	-11.268	-12.17	-16.139	-13.126	-12.729
-8.6034	-9.6532	-10.961	-10.106	-9.9176	-10.224	-11.471	-13.06	-10.534	-9.5086	-11.597	-10.046	-9.3578	-10.588	-8.8093	-10.149	-12.591	-10.51	-10.612	-9.649	-8.1439	-12.401	-9.3573	-11.173	-11.019	-10.105	-7.7764	-12.485	-10.727	-8.3846	-13.255	-11.243	-10.183	-11.819	-11.45	-9.9342	-10.708	-10.201	-13.326	-11.092	-12.401	-11.537	-11.118	-11.735	-11.123	-10.991	-12.422	-9.6924	-11.213	-12.284
-8.1078	-9.6776	-11.884	-7.6981	-9.5487	-7.2082	-10.908	-9.0107	-9.2787	-9.6225	-8.8092	-9.7785	-8.7178	-8.3944	-11.533	-9.6198	-9.6533	-11.551	-11.638	-8.4183	-9.406	-7.93	-9.3909	-11.328	-7.8921	-10.668	-8.3384	-8.9346	-8.5534	-10.286	-6.4682	-7.9485	-9.4736	-8.9953	-9.5475	-11.967	-7.2203	-9.1829	-9.909	-11.604	-7.9004	-11.536	-10.137	-9.4925	-11.043	-11.314	-7.7642	-7.4544	-9.212	-11.271
2.434	5.4067	4.0863	1.7796	4.331	2.9679	1.2273	-0.24023	2.4989	2.3608	1.8305	2.9545	2.516	-0.027293	3.6999	2.2872	1.6807	3.7023	1.9491	4.5816	2.7227	1.3299	1.6063	2.7051	3.5586	1.0885	3.3476	1.7716	1.5275	3.1741	2.3905	3.6285	1.4588	2.9969	0.031888	0.16236	0.92189	3.0648	2.5507	3.7994	3.4712	2.4541	2.2099	4.5096	4.2634	3.7867	1.6927	3.1999	1.9581	2.802
-21.691	-22.487	-21.166	-23.439	-22.438	-21.581	-22.915	-22.354	-24.11	-22.288	-23.095	-22.2	-18.579	-24.657	-21.342	-24.007	-22.004	-23.277	-21.247	-23.204	-21.282	-21.991	-23.341	-24.596	-21.829	-18.537	-24.306	-20.47	-22.107	-20.747	-21.033	-20.619	-22.915	-20.808	-23.15	-22.582	-22.796	-21.751	-24.412	-23.045	-23.183	-26.034	-22.792	-22.875	-23.135	-20.186	-21.582	-21.429	-23.701	-24.509
1.7092	1.0038	1.8451	0.044302	-0.64001	2.0128	1.9546	0.31494	1.2404	2.6453	0.052666	2.3751	-1.1057	0.5708	0.73126	-0.19071	-1.5488	0.43342	-0.62225	0.97335	-0.48934	2.0101	2.111	-0.37862	3.4993	0.13814	0.89453	-0.96944	0.23659	-2.537	-0.76408	2.2556	-1.6722	-1.8329	-1.6859	-0.92702	-0.77257	-1.0871	0.33026	0.27533	1.0191	-0.75041	1.9858	1.1587	-0.71277	2.0016	0.038421	1.9895	-0.24501	1.8816
-12.701	-9.9096	-12.452	-11.796	-9.4928	-11.717	-10.164	-9.2951	-11.047	-10.426	-12.187	-10.819	-10.575	-12.904	-10.75	-10.055	-10.693	-11.361	-8.39	-12.928	-12.423	-11.896	-9.357	-12.902	-9.6749	-10.094	-10.264	-12.663	-10.581	-10.538	-9.0276	-11.482	-10.231	-9.1699	-10.753	-9.4716	-9.9152	-9.9149	-11.553	-11.171	-11.328	-9.5692	-11.112	-12.443	-10.673	-12.559	-12.328	-14.98	-12.538	-11.864
1.838	-0.78277	2.1443	0.68677	0.74538	0.91323	3.8542	3.3176	1.6085	1.9079	3.5433	4.8949	4.3582	4.0247	0.50461	3.1289	0.8824	2.6489	4.5179	1.9719	3.9393	2.7924	3.0113	3.9547	5.0421	1.9779	3.6689	4.4786	5.6007	1.1974	1.5158	2.3638	1.3159	3.2688	1.4339	1.5747	1.2848	4.2106	1.6884	2.6523	1.4687	1.1463	3.0635	2.094	2.7252	2.5118	-0.71577	2.5314	3.5108	1.6313
-8.9306	-8.661	-9.2719	-8.5157	-7.7383	-10.465	-11.822	-8.7632	-11.546	-9.8681	-11.7	-9.6388	-9.8282	-10.836	-9.1116	-8.7911	-8.8744	-8.8226	-9.9277	-7.361	-8.1986	-11.634	-10.135	-8.885	-9.0085	-9.453	-9.3952	-10.967	-9.4431	-9.459	-7.5648	-9.9124	-11.724	-10.558	-8.3198	-7.6789	-7.447	-9.1019	-9.8478	-7.7861	-9.1578	-10.093	-9.4226	-8.2589	-10.595	-8.7086	-10.15	-9.332	-7.7776	-10.37
1.829	2.2225	4.1178	2.7153	1.8362	1.7702	1.7766	1.6838	3.7844	3.6067	3.0937	2.723	5.5591	1.0941	2.7259	5.0326	3.135	0.80639	2.032	2.0513	1.17	2.4391	1.7056	3.0432	2.7756	2.2891	0.64425	2.0175	3.4577	2.9875	1.9234	3.5863	1.5165	1.0233	2.8436	1.8059	3.3273	1.5389	2.6402	3.5831	1.8544	3.0814	4.4135	0.65311	2.283	0.039267	2.0443	3.2721	2.0212	2.9569
-13.521	-8.7507	-11.637	-11.767	-8.7101	-12.228	-11.403	-9.8085	-7.4919	-8.7208	-10.481	-13.698	-11.017	-11.147	-10.179	-10.295	-11.078	-11.354	-9.1726	-10.159	-12.281	-10.128	-10.979	-10.983	-11.163	-10.583	-13.114	-11.716	-10.225	-10.927	-11.316	-10.954	-10.708	-7.7018	-10.625	-9.2155	-9.4169	-10.998	-11.741	-9.6488	-10.313	-10.08	-7.9103	-11.262	-7.9495	-13.905	-11.1	-11.202	-11.213	-10.428
4.9435	5.4203	2.5143	5.3469	4.1888	4.1381	5.2712	1.9948	2.8357	0.99848	4.3717	4.2768	7.6768	4.9533	4.6094	2.3785	5.3116	3.926	5.333	4.7055	2.4539	5.2952	5.8317	4.2493	4.1362	3.1189	5.5153	5.3896	5.912	4.637	2.9153	4.3678	1.6464	4.6284	6.7185	4.0408	2.3595	4.5097	4.3604	2.0878	4.5957	4.5125	5.4076	5.8046	3.2046	5.3666	4.6908	4.0223	4.3926	5.0537
-1.7801	-2.8047	-1.3331	-2.0292	-1.3315	-3.075	-3.756	-3.1275	-2.3179	-1.8085	-4.5035	-1.206	-2.7438	-1.4742	-2.1602	-3.0237	-4.6352	-2.5382	-1.935	-1.1868	-1.5254	-1.4008	-2.6877	-3.3975	-2.0611	1.4486	-3.2713	-1.0057	-4.0155	-2.8917	-3.5898	-2.8007	-2.0626	-2.7522	-2.4119	-1.3724	-1.4331	-1.2166	-2.4054	-2.6446	-0.011976	-3.1732	-5.4827	-2.0331	-1.1358	-3.9192	-1.956	-1.243	-3.4776	-2.7755
-12.104	-10.804	-12.72	-13.385	-14.584	-13.818	-13.367	-13.638	-14.155	-14.298	-17.414	-13.484	-12.843	-12.35	-12.907	-13.577	-12.849	-14.262	-14.282	-12.283	-13.755	-12.442	-15.556	-13.56	-13.919	-13.994	-15.528	-13.787	-14.275	-13.138	-14.022	-13.355	-12.467	-14.604	-13.738	-11.542	-11.356	-12.901	-12.671	-13.113	-15.264	-13.504	-13.685	-15.669	-13.983	-14.816	-13.999	-16.542	-14.636	-17.161
-10.161	-10.381	-11.389	-9.196	-12.435	-9.0993	-10.647	-11.208	-12.23	-11.009	-9.5806	-10.716	-11.331	-9.8448	-13.854	-9.1812	-9.9653	-9.3318	-12.597	-9.4823	-10.601	-10.454	-9.8071	-9.5522	-11.647	-9.9919	-10.298	-11.772	-9.4698	-9.9645	-9.9553	-10.308	-12.652	-10.012	-9.7956	-10.252	-9.7632	-11.408	-10.738	-10.404	-10.278	-12.293	-11.98	-11.096	-11.631	-11.208	-11.349	-10.791	-11.05	-10.532
-5.3659	-4.7249	-3.6073	-6.0871	-2.92	-6.4963	-5.8197	-3.4923	-6.5587	-5.7763	-5.1534	-1.899	-4.5799	-4.5834	-3.7308	-6.6259	-3.9754	-4.7591	-5.8205	-5.0927	-5.0545	-5.5365	-3.1532	-5.5517	-5.7468	-6.8124	-3.2432	-5.8439	-5.7623	-5.3038	-3.8698	-5.869	-4.747	-3.1928	-6.8172	-5.8661	-4.9311	-5.8227	-6.7575	-4.9179	-4.4269	-5.0478	-2.3054	-4.7819	-5.4433	-5.7529	-5.6773	-7.5063	-5.3871	-5.2703
-0.26634	0.69829	1.1093	-0.43627	-0.35071	-0.051504	0.56291	0.42289	2.0913	-2.5474	-1.2932	0.69558	-1.3071	-2.1863	0.29553	1.3174	-1.9357	2.5996	-1.2005	1.4457	-2.8238	0.75894	-0.73917	-1.1103	1.3258	0.79297	1.1834	-0.12968	0.64484	-1.2979	-0.15275	0.73788	-1.7831	1.4597	-1.4124	0.24461	0.86726	0.71656	0.95201	1.3806	-0.5321	0.78317	0.094951	1.2261	-2.4809	0.77721	0.47499	-0.15215	0.59031	-2.0754
-5.1033	-6.2477	-4.3887	-4.4955	-6.9155	-8.0532	-5.0858	-4.1501	-3.4404	-4.0204	-6.2215	-6.0639	-6.9463	-6.959	-6.2187	-5.764	-5.5675	-6.9598	-5.2835	-6.2404	-7.624	-6.6692	-8.3028	-4.5319	-6.38	-5.5863	-7.7647	-7.8222	-5.4683	-5.4995	-6.8052	-4.0978	-7.4642	-6.4977	-7.9475	-5.506	-8.1926	-3.8612	-4.4581	-6.7056	-5.1056	-6.6495	-6.2896	-5.3886	-4.2609	-3.3938	-7.3683	-7.5286	-5.3313	-6.3597
0.044934	1.4706	-1.0563	-0.30493	-1.1201	-0.61366	1.5584	0.56604	-1.0058	-0.5681	-0.73975	-0.71254	1.6349	-0.8973	1.5584	-2.0211	0.40895	-0.31094	-1.8734	-1.9191	1.4647	-0.082629	0.85741	0.95192	-0.033131	0.14583	0.66547	-0.63967	3.5301	-0.1717	-3.0633	0.40401	-0.90512	2.0824	-2.0652	-2.2655	0.022724	-0.52503	-2.3205	-1.7821	-1.6052	-1.0527	-0.24551	-0.85377	0.27671	0.3926	1.2785	1.1356	1.037	0.32631
-0.48065	-1.0412	-0.64395	-2.5312	-1.4859	0.91158	-0.92812	-1.2187	-0.46703	-2.5112	1.2282	-3.1817	-3.1393	-0.33299	-1.2812	-0.76178	-2.3859	-2.654	-1.1763	-1.5655	-0.75818	1.0359	-3.0376	-1.789	-3.0427	-1.3343	-0.66284	-1.5991	-1.5376	-1.94	-1.36	-1.0482	-0.66424	-3.0668	-1.5383	2.3718	-0.78194	-0.68454	-2.5422	-0.33195	-2.2492	-2.933	1.2399	0.30571	-1.4309	-0.71176	-2.9746	-1.2453	-0.86907	-2.0339
-0.45829	0.31562	0.33767	0.44305	-0.76877	1.1653	-0.8585	0.83172	-0.45452	-0.084532	1.2261	0.46066	-1.5767	-0.078881	-1.9408	0.066753	-2.4693	-1.1989	0.57183	-0.1153	1.3746	0.79743	0.2082	0.80966	-2.8769	-1.3647	-1.1852	-2.6094	0.033699	-1.5011	0.61828	0.03727	2.4381	0.79381	1.1988	1.647	-1.0181	-1.1748	0.5007	-1.2165	-1.7672	0.96972	0.20246	0.059731	-1.339	-2.4488	-2.1132	1.306	-0.32168	-0.3684
-13.109	-11.575	-10.675	-10.863	-12.522	-12.704	-13.385	-11.538	-12.529	-13.09	-11.347	-12.656	-10.802	-12.59	-12.991	-11.617	-12.559	-10.31	-11.064	-11.23	-11.151	-10.415	-11.933	-13.48	-9.0606	-14.292	-12.248	-13.687	-10.181	-9.6883	-10.103	-10.38	-12.772	-11.273	-12.817	-11.568	-12.146	-10.171	-10.105	-11.478	-14.865	-11.423	-11.759	-11.843	-10.671	-13.692	-10.87	-9.6198	-11.095	-12.08
-4.2046	-3.9715	-3.5057	-1.1108	-5.2774	-3.1839	-5.1727	-4.9457	-3.5925	-5.3618	-2.0374	-5.7149	-4.2642	-4.4751	-4.9021	-6.2001	-2.7623	-3.6048	-4.8156	-4.3529	-5.5384	-4.3996	-5.5537	-4.3278	-4.0548	-2.2637	-4.466	-4.0025	-5.5593	-3.196	-4.5242	-5.7743	-6.6996	-4.0052	-5.5062	-3.5206	-4.4995	-5.158	-6.4226	-6.0081	-4.7424	-7.3836	-5.5992	-4.2578	-5.6954	-5.0687	-6.0431	-5.1755	-3.4454	-5.9295
-7.8152	-6.9382	-9.1965	-7.7278	-6.1786	-7.5907	-6.2177	-9.1706	-5.9054	-5.7677	-9.9644	-7.0908	-8.0452	-8.5459	-6.3988	-7.9521	-7.8168	-10.658	-9.2147	-6.5076	-8.1619	-6.0217	-4.8467	-7.2842	-7.4868	-7.1028	-8.8687	-8.7304	-9.0436	-6.7574	-5.8646	-7.3699	-6.8698	-10.729	-4.5957	-9.8237	-6.8343	-8.2306	-5.0007	-7.571	-9.0101	-9.074	-5.208	-8.3582	-7.7444	-7.1387	-8.2035	-6.7888	-7.2217	-9.2382
-9.6703	-9.6644	-10.756	-10.683	-10.682	-10.801	-8.6233	-8.1052	-7.1242	-8.6338	-8.8123	-9.9776	-8.1044	-8.3489	-9.0123	-8.6124	-10.228	-9.3686	-8.0289	-8.9194	-7.4991	-9.242	-8.1542	-11.485	-7.8494	-7.1107	-11.151	-11.814	-11.646	-8.0816	-9.2663	-10.194	-6.7706	-9.3119	-8.784	-6.9749	-11.273	-7.1761	-9.1191	-8.3374	-10.337	-8.7991	-8.3323	-8.9358	-8.0592	-5.8984	-10.659	-6.8061	-9.6622	-10.685
-9.4781	-8.6361	-8.8862	-10.672	-11.151	-7.8487	-7.3931	-9.3603	-9.0689	-10.429	-9.5379	-12.168	-8.2418	-8.1633	-10.158	-6.2755	-10.573	-8.3744	-8.7164	-8.0949	-9.2095	-7.37	-10.108	-11.231	-9.6087	-7.5586	-8.7437	-10.821	-10.584	-11.26	-8.1309	-7.9127	-10.462	-9.8805	-8.3181	-9.0665	-8.9671	-10.551	-7.7424	-8.2963	-8.6877	-8.8552	-11.721	-9.1935	-11.047	-9.9676	-10.382	-9.2849	-10.177	-8.6198
-1.3227	-2.9642	0.85614	1.7857	0.94494	-1.3866	-0.2904	-0.034374	1.8919	-1.4896	0.39497	-1.4627	-1.3044	-1.1489	-0.61932	0.5812	-0.67715	1.1904	1.804	0.8768	-0.50489	-0.42758	-0.35904	-1.323	2.7073	-0.77636	1.4866	3.6258	1.8979	-2.6715	-1.3902	0.15234	-0.20264	1.9246	-1.0461	-0.86402	0.41144	0.13209	-0.94492	-0.394	-0.15773	-1.5372	0.75385	-1.9271	-2.2367	-0.38654	-1.1379	-0.74135	1.7202	1.5476
6.4018	6.5338	7.6589	7.7324	6.1723	8.3072	7.4821	8.5608	4.7884	7.0778	6.6151	7.7436	7.7166	4.7044	6.5314	7.0793	6.8792	5.129	6.5288	8.2369	6.1539	7.5214	6.974	7.4737	6.7671	7.7764	7.3762	7.9412	6.0309	7.5005	5.4567	6.2097	8.5872	6.2327	4.5867	5.6456	7.7241	6.4834	8.3781	6.5811	7.9061	7.1914	6.7784	5.3696	6.4009	7.5836	7.192	5.2529	5.767	6.8303
1.5794	3.1347	2.7949	3.6437	2.4011	3.3135	3.3706	2.5079	1.698	2.2672	4.6377	0.24796	3.3764	2.6651	0.85327	6.5531	4.0834	4.4867	3.2099	2.8384	4.7124	4.2122	1.7664	3.7714	2.728	5.8977	4.0897	5.2875	2.7245	1.7548	3.8278	2.6064	4.1666	3.2971	2.7632	1.4888	3.6116	1.5452	3.1274	4.428	4.6294	2.1694	5.3727	2.344	3.7685	2.0681	3.9496	4.1191	4.1534	3.6294
-8.6169	-9.8001	-8.0449	-10.695	-12.067	-11.395	-10.07	-11.538	-14.527	-13.28	-11.737	-12.201	-12.591	-14.16	-10.942	-13.43	-12.911	-11.675	-12.726	-10.141	-11.648	-11.884	-12.906	-13.278	-10.112	-12.974	-10.988	-10.719	-13.498	-12.416	-12.125	-12.714	-11.665	-13.229	-10.962	-13.135	-12.35	-12.551	-11.43	-10.625	-10.728	-10.898	-10.631	-12.175	-10.506	-10.644	-15.065	-13.765	-11.855	-13.026
-3.8832	-4.4151	-4.6413	-4.1118	-2.7345	-4.2279	-3.1233	-3.7889	-1.9902	-2.9759	-2.877	-3.414	-4.8219	-3.0257	-3.4723	-1.8726	-4.5613	-3.7812	-3.7162	-4.4599	-4.2869	-2.7629	-2.7565	-2.6762	-3.5759	-2.9917	-4.56	-4.1766	-5.8152	-3.2038	-3.503	-4.6588	-3.4683	-3.2122	-5.1857	-4.8409	-2.9435	-3.5884	-3.2964	-6.1758	-4.3955	-4.8295	-4.3658	-2.922	-5.9942	-2.3781	-3.5694	-4.3537	-3.7781	-4.3104
-8.6143	-10.737	-10.095	-11.567	-10.658	-11.225	-11.641	-9.1224	-11.248	-11.271	-11.181	-10.506	-12.68	-10.013	-9.9364	-11.76	-9.1492	-9.0426	-12.06	-10.67	-12.903	-10.99	-11.802	-10.163	-9.4108	-9.9939	-11.077	-10.87	-11.953	-8.3275	-10.044	-10.554	-11.391	-8.36	-9.8707	-11.621	-10.278	-9.4114	-9.5185	-11.726	-11.732	-10.906	-9.4888	-9.8268	-11.143	-10.954	-11.465	-9.9232	-10.594	-13.029
0.67699	-2.6072	-1.2659	0.19621	3.1644	0.21492	-0.34371	0.50141	0.91373	0.94717	-0.33476	1.24	2.2492	0.59166	0.12968	0.67542	1.8126	0.78811	0.59523	-0.76955	-0.84289	3.0219	-0.19849	0.48274	-0.056072	0.1017	-0.20538	0.40236	-0.89579	1.3145	2.6614	-1.5387	-0.42164	-0.21004	1.1041	1.4908	-0.25615	-0.18863	1.3964	0.46764	2.8358	-0.0090982	-0.84521	0.10749	-0.86645	-0.00017258	0.67742	2.8002	0.89102	1.6393
-11.929	-10.396	-11.809	-12.868	-11.796	-12.443	-10.029	-10.381	-9.6778	-9.2725	-11.788	-9.3813	-11.813	-7.968	-11.133	-10.219	-12.955	-9.3035	-11.895	-11.227	-10.555	-10.607	-10.11	-9.4454	-12.399	-8.71	-11.909	-11.809	-8.0274	-9.3608	-11.13	-10.003	-12.282	-10.658	-11.699	-12.957	-11.639	-11.939	-13.269	-9.7284	-10.112	-10.788	-10.964	-8.9281	-10.675	-13.18	-9.5301	-11.103	-11.846	-13.6
-6.4234	-2.7877	-7.7142	-6.4249	-5.851	-4.7259	-4.6895	-6.9237	-6.1846	-8.2564	-3.3806	-5.8263	-3.355	-3.8914	-6.573	-5.3849	-6.5116	-2.6688	-5.6242	-6.184	-4.0566	-6.0358	-5.0391	-4.7731	-4.9529	-4.9684	-4.4781	-5.8964	-5.5457	-6.5172	-6.7952	-5.773	-9.0372	-6.9445	-3.5318	-6.7163	-6.3158	-6.8343	-5.4824	-4.5274	-5.6707	-4.8098	-7.0346	-5.7883	-4.4987	-6.7004	-3.2676	-7.1871	-6.3716	-4.7833
-6.3186	-4.1293	-4.639	-5.2193	-6.2477	-5.3354	-6.1704	-6.4931	-2.2341	-4.8968	-6.9219	-4.6787	-4.5709	-5.1885	-5.9701	-4.6127	-4.9716	-6.6288	-5.5237	-3.3853	-4.5629	-8.5882	-4.246	-3.6339	-3.9065	-7.0369	-6.3617	-4.7942	-5.6671	-7.049	-7.0775	-7.3398	-4.2212	-6.4219	-6.3171	-4.925	-7.0455	-6.8128	-5.6612	-7.8375	-5.3875	-5.5946	-5.5759	-3.4258	-7.0433	-6.9559	-3.741	-6.1167	-5.8373	-4.6925
-15.619	-15.086	-14.376	-14.776	-13.38	-12.265	-13.135	-13.945	-13.041	-12.859	-13.691	-15.342	-11.151	-13.696	-13.153	-16.355	-15.175	-14.206	-14.95	-13.701	-11.621	-13.693	-14.112	-15.574	-16.059	-15.231	-11.334	-13.886	-13.389	-15.361	-12.538	-13.985	-13.748	-14.622	-11.879	-13.412	-13.986	-12.046	-14.459	-14.777	-13.202	-14.004	-12.221	-14.808	-13.948	-14.253	-14.943	-13.626	-12.033	-17.193
7.5486	9.5383	7.5532	10.109	9.0546	8.5097	7.0765	8.6714	8.2877	7.869	8.8738	7.9799	7.8585	6.1771	7.846	11.041	8.146	8.8779	8.9069	10.675	6.7577	5.1911	8.7935	8.8167	8.7017	9.9995	9.4825	9.432	9.6293	9.354	9.0858	7.9644	9.8854	9.3897	12.165	9.9058	9.4183	8.1186	9.538	8.9376	8.178	8.6881	7.1233	8.3557	6.4296	8.8835	10.74	10.059	6.6554	7.9251
5.626	5.6011	6.0187	7.613	4.8039	7.585	5.1119	6.6745	6.0087	8.8233	7.2991	6.7388	6.9655	7.001	6.8293	7.0645	6.4184	6.3991	7.9084	4.7183	6.609	5.6106	8.1479	7.2135	7.6049	7.1456	5.5648	6.1329	8.8548	6.6191	7.9242	7.607	7.7277	8.279	8.4648	5.051	9.1577	6.808	5.1236	9.1846	6.3821	7.0464	7.9951	8.2479	6.8219	9.5036	7.4546	7.3908	6.3658	6.8626
-10.066	-11.636	-12.491	-12.303	-13.413	-11.456	-12.663	-12.513	-11.68	-11.42	-12.038	-12.815	-11.007	-10.992	-12.232	-11.038	-10.511	-13.074	-12.087	-10.486	-12.372	-10.018	-12.712	-10.109	-11.517	-9.912	-10.561	-11.793	-13.432	-8.4778	-10.072	-15.842	-11.546	-11.946	-9.6239	-11.341	-10.919	-11.761	-11.454	-8.2673	-10.869	-9.0985	-11.896	-11.729	-10.331	-12.251	-10.52	-13.178	-11.827	-10.715
-11.724	-12.81	-11.919	-13.056	-12.244	-12.178	-12.36	-11.318	-10.009	-12.87	-13.833	-11.719	-12.944	-14.518	-11.591	-10.847	-11.769	-12.123	-11.176	-12.338	-11.624	-10.471	-11.803	-10.439	-13.672	-11.328	-11.016	-10.605	-12.848	-10.241	-12.487	-12.131	-10.758	-11.714	-10.642	-10.24	-12.273	-11.613	-13.266	-13.151	-11.051	-13.462	-12.231	-14.58	-13.247	-13.555	-10.978	-12.514	-10.604	-11.025
-14.186	-10.78	-13.408	-12.349	-13.475	-11.367	-13.466	-15.61	-14.096	-14.126	-12.561	-10.776	-14.591	-12.55	-11.505	-14.989	-13.816	-11.424	-13.661	-9.871	-14.432	-14.799	-12.412	-12.403	-13.077	-12.82	-12.398	-11.24	-12.143	-12.168	-11.137	-13.174	-14.203	-15.237	-12.662	-11.651	-12.877	-13.325	-12.708	-14.516	-12.199	-12.737	-12.283	-13.498	-13.749	-12.032	-13.155	-13.362	-14.557	-12.428
-1.4552	-0.30324	1.1877	-1.0706	-1.8138	-0.60999	-1.3628	0.12964	-0.88384	-0.70454	-2.071	-1.5488	2.0142	1.3919	1.5589	-2.4847	-1.8771	-0.29687	-1.0514	-1.0188	-1.3354	-0.26011	0.17285	-1.2058	-0.046993	-1.2384	0.23589	0.85832	1.9091	0.055553	-1.7563	0.87015	-0.65779	0.68814	-0.73594	-0.85917	1.3353	-1.9176	-0.73938	1.8158	0.73255	0.47589	1.052	1.3454	0.16838	-4.9654	-1.0816	0.097748	-0.58007	-1.6242
-6.7626	-9.8779	-7.6563	-8.6238	-6.9132	-9.1674	-8.8199	-8.5091	-8.3275	-6.4025	-8.2629	-7.47	-7.907	-10.277	-9.1536	-4.767	-8.6232	-10.172	-8.3182	-7.0465	-8.9742	-8.5631	-9.3608	-7.8904	-5.9303	-7.0295	-8.8041	-10.99	-9.3119	-7.9824	-8.7179	-8.2641	-6.1384	-8.2049	-9.7022	-8.0995	-8.5662	-7.7886	-9.2498	-11.312	-7.8959	-10.346	-9.6098	-6.7665	-11.285	-10.717	-10.415	-10.898	-9.5377	-8.0288
-0.51952	0.62666	0.49093	-0.17304	1.1895	1.1877	0.26665	1.0907	-0.074561	-1.1371	2.6162	0.37526	-1.1867	2.8496	0.96335	2.1528	0.3864	-0.72715	2.1943	-0.4706	-0.679	1.2374	0.76392	1.0984	2.0924	1.0134	1.4147	0.55344	-0.2483	1.7878	0.69456	-1.1783	1.192	0.86124	1.1943	0.58451	1.3047	1.0858	1.8248	0.14145	0.65032	1.4348	0.31355	-0.44156	1.8078	0.73932	-0.51789	1.3032	1.0967	-0.2827
-1.545	-2.8937	-1.2807	-1.2975	-4.6654	-1.8802	-3.7061	-0.82484	-0.78424	-3.0037	-3.1094	-1.9287	-0.70517	-4.3082	-2.586	0.48776	-1.3604	-0.51969	-3.3723	-2.641	-1.2259	-1.6086	-1.17	-1.8696	-4.896	-0.77678	0.065992	-1.3905	-1.1665	-2.6288	-1.5607	-1.3289	-3.0599	-2.8235	-0.32169	-1.4413	-1.0705	-0.98371	-1.0031	-1.6538	-0.59865	-2.878	-1.2361	-2.0818	-3.4537	-2.4213	-2.6275	-2.3332	-1.1913	-2.8785
4.6497	3.0729	6.6029	2.8111	6.0171	5.868	4.8895	5.063	5.7498	4.3099	4.6866	7.4521	5.0469	3.3113	4.905	4.51	6.0041	6.5016	4.0866	4.1512	5.402	4.701	4.5363	2.4369	4.7072	6.023	4.9058	7.6878	5.9343	6.4021	8.6648	4.3041	4.4322	3.5346	3.8183	2.9297	5.46	4.6953	5.3771	6.1084	5.5107	3.757	6.1064	4.2625	3.3471	2.8274	4.6021	6.1476	4.3236	4.2215
-2.6948	-1.8732	-3.1333	-5.2767	-4.3998	-2.4524	-3.6476	-2.0754	-1.521	-4.4289	-3.6408	-5.2242	-3.2128	-4.7639	-5.8521	-3.5621	-2.553	-1.9465	-2.5956	-1.2189	-4.5518	-0.51264	-2.2575	-5.3713	-4.0676	-4.0076	-3.2725	-3.1956	-4.0838	-3.7989	-5.6484	-3.2569	-1.5014	-3.8044	-3.7859	-4.2931	-3.9446	-3.2957	-2.0661	-5.9887	-4.522	-4.7843	-5.017	-3.1959	-1.2691	-2.0147	-3.4568	-3.9806	-3.231	-4.3616
-13.217	-14.787	-13.151	-14.241	-10.632	-10.788	-13.841	-12.475	-10.176	-12.685	-13.046	-12.552	-12.437	-11.529	-11.092	-14.093	-13.144	-15.527	-14.603	-13.195	-14.742	-12.813	-13.233	-13.636	-12.102	-15.464	-13.263	-14.799	-11.475	-14.505	-13.744	-12.93	-11.146	-14.334	-12.581	-13.499	-12.737	-13.624	-11.587	-12.928	-11.032	-14.03	-15.777	-12.412	-13.971	-12.83	-11.324	-13.665	-11.898	-14.917
9.0509	9.5126	8.236	8.311	7.5558	11.712	8.4527	8.0983	8.8669	9.6594	7.7124	8.4296	9.2808	6.2031	7.3684	8.932	7.3207	8.2468	8.6664	8.292	8.0097	7.4841	5.5626	8.3991	4.4881	7.8005	6.8838	7.6258	7.0474	6.4056	8.6386	8.8136	7.1648	5.5722	7.5063	6.1861	7.4429	5.4204	8.6388	8.977	8.3618	6.4178	6.5866	8.7924	12.076	7.672	6.679	6.9423	5.9784	8.4464
-2.8828	-2.9619	-1.5911	-2.4763	-0.72285	-0.35115	-1.0425	-0.5821	-1.566	-0.14172	-1.6826	0.33314	0.044476	-1.0924	-0.27989	-3.2336	0.056274	-2.3953	-2.5236	-1.8709	-1.5915	-0.92832	0.11359	-1.3844	-0.94909	-2.3915	-2.2485	-0.21232	-0.2061	-0.9711	-1.781	-1.4496	-2.3092	0.37083	-3.1131	2.1291	-1.0001	-1.2833	-1.8045	-1.0413	-0.096985	-2.6305	-2.6687	0.007112	0.65414	-1.1552	0.37916	-0.66398	-1.7754	-1.1411
-3.7534	-2.3074	-4.3604	-2.3823	-3.4253	-0.69312	-3.4198	-1.2049	-4.3779	-5.2402	-3.8844	-3.3102	-3.1937	-2.2238	-3.9478	-6.5471	-1.2762	-3.1548	-3.9842	-3.5289	-3.7239	-5.2781	-2.3178	-4.6969	-6.3853	-3.1799	-2.7696	-2.7862	-4.4454	-2.498	-2.7483	-2.291	-2.8593	-2.7161	-2.637	-1.7531	-3.9409	-3.6612	-3.9785	-4.606	-3.2503	-2.8133	-4.157	-4.2627	-4.3906	-5.5449	-5.0153	-4.2351	-5.8545	-2.8049
-20.598	-20.909	-21.247	-22.505	-21.998	-20.516	-20.733	-20.927	-19.904	-18.851	-23.07	-19.448	-19.502	-20.207	-20.845	-23.011	-20.039	-21.397	-19.744	-19.682	-20.253	-20.163	-22.486	-21.92	-22.958	-20.894	-22.27	-20.193	-22.189	-20.511	-20.081	-20.662	-22.285	-22.697	-20.036	-20.347	-19.557	-22.019	-22.498	-19.654	-19.997	-22.748	-20.583	-22.452	-18.941	-18.715	-20.809	-20.066	-19.238	-19.307
1.6349	-0.59407	1.524	2.888	0.016984	1.2218	1.9103	0.87946	3.0556	2.6179	0.41575	0.15904	2.5964	2.7357	1.6311	1.962	3.3638	1.6475	1.5044	1.267	3.2082	1.3204	2.1414	2.0994	4.168	2.5975	0.17098	2.2649	0.30722	2.6873	-1.8776	3.4525	-0.1485	1.8933	0.43927	1.5312	2.3869	1.6051	0.57246	2.6613	1.586	2.514	2.8711	2.7085	2.2385	0.098634	2.5933	-0.109	2.1628	0.94046
-13.528	-13.801	-10.566	-13.163	-12.918	-10.323	-11.732	-11.677	-11.835	-10.891	-10.415	-11.372	-11.031	-10.199	-13.955	-12.192	-8.2329	-14.241	-11.536	-10.104	-10.848	-10.686	-9.7177	-11.5	-12.176	-9.8505	-11.891	-11.138	-11.446	-10.55	-11.396	-11.794	-11.209	-11.343	-12.042	-11.229	-9.2675	-11.459	-10.965	-12.126	-11.755	-10.275	-10.051	-13.059	-11.261	-10.576	-11.45	-12.011	-10.234	-10.275
-23.198	-20.916	-22.003	-21.197	-19.384	-20	-22.875	-19.112	-20.843	-20.658	-20.601	-21.506	-21.575	-22.387	-19.732	-20.076	-21.534	-21.772	-24.614	-22.969	-20.823	-21.925	-21.694	-21.137	-20.532	-22.04	-22.9	-20.783	-22.592	-22.177	-22.747	-22.546	-22.702	-21.706	-21.786	-22.877	-23.351	-21.171	-22.344	-21.141	-25.217	-25.23	-21.463	-21.904	-23.206	-22.44	-23.077	-22.603	-21.288	-21.325
-9.291	-5.8496	-6.8807	-8.4999	-6.2123	-5.0587	-7.1758	-4.6806	-4.7753	-6.4733	-4.7392	-8.5554	-5.5801	-5.9214	-7.9557	-5.5193	-4.7726	-5.8153	-5.4403	-7.857	-5.1276	-5.6896	-6.8513	-7.7771	-6.1452	-7.4338	-7.4049	-7.6009	-5.9076	-5.2872	-7.2211	-5.3417	-4.945	-9.4407	-7.0033	-6.3324	-9.5278	-7.6167	-4.3636	-6.1083	-6.9147	-7.3349	-7.7754	-4.2146	-4.7187	-7.647	-5.4943	-5.7253	-6.6564	-6.3824
-4.7369	-3.4984	-6.1769	-4.626	-5.4745	-4.7113	-2.1323	-5.584	-3.7849	-5.9123	-5.2202	-6.8866	-6.9	-8.2123	-5.6947	-3.7937	-6.0924	-4.7375	-5.4422	-3.3584	-2.9362	-7.4852	-5.7481	-6.8442	-6.8614	-4.8925	-5.3609	-6.0438	-5.8535	-4.9679	-3.7047	-7.3582	-3.9206	-2.3758	-4.3983	-5.3571	-5.3983	-3.8025	-6.1739	-7.2482	-5.8005	-5.2216	-6.7666	-3.8134	-5.9408	-4.6261	-4.934	-4.0633	-5.0017	-5.1974
-12.813	-11.796	-13.73	-10.164	-9.9398	-12.141	-12.924	-10.361	-13.24	-11.724	-10.75	-12.005	-13.906	-12.485	-12.505	-13.026	-13.132	-11.923	-13.821	-10.379	-10.872	-12.399	-14.161	-13.708	-15.394	-11.338	-13.369	-11.171	-11.506	-12.411	-11.146	-11.442	-10.335	-10.972	-11.927	-12.369	-11.976	-11.394	-11.31	-12.833	-11.15	-10.964	-13.312	-14.225	-10.986	-10.614	-10.385	-11.978	-11.812	-12.604
-14.473	-13.081	-11.918	-13.257	-13.035	-13.478	-11.624	-11.737	-12.195	-13.481	-12.595	-12.253	-14.068	-15.862	-12.582	-13.908	-13.144	-16.119	-15.678	-11.864	-14.175	-12.489	-11.241	-12.172	-11.78	-12.565	-12.686	-13.444	-12.867	-12.748	-11.512	-13.809	-14.843	-12.45	-13.598	-12.513	-14.985	-11.363	-13.853	-12.425	-12.89	-12.868	-12.816	-12.543	-13.244	-13.916	-11.976	-13.958	-11.944	-12.574
2.2797	2.7912	3.4713	3.1081	2.6146	4.0172	0.81298	2.0204	0.30544	2.216	1.0572	1.2137	4.7498	0.047889	3.2633	4.2498	2.2888	4.5876	4.2538	1.1811	3.9923	2.9526	2.6671	0.61011	4.5291	3.9073	3.7531	3.3173	-0.0050726	3.1741	1.8854	2.508	1.8767	0.42907	3.1256	2.181	2.8577	2.7598	2.798	4.5442	2.4788	1.8776	2.3678	3.1267	3.704	-0.32241	2.5225	2.3469	4.0348	3.0067
-1.7974	-0.28641	0.0081765	-1.1408	-1.2306	-1.9838	-1.2994	-1.1672	-2.045	-0.78844	-0.73586	-1.1736	-1.3095	-1.436	-1.401	-2.8852	0.13482	-1.5778	0.82074	-0.081712	-1.8023	-1.1825	-0.58015	-1.4368	-0.45705	-2.731	-2.0192	-3.3197	-1.7866	-0.50488	-0.23802	-2.5603	-1.6268	0.84043	-1.42	-0.21049	-1.4462	-1.3725	0.023887	-1.0012	-2.1231	-1.6313	-2.0189	-2.0307	1.1726	-1.5804	-0.92695	-0.75368	-0.34694	-1.9014
-14.873	-14.15	-15.119	-16.242	-15.273	-12.991	-16.681	-15.172	-13.124	-14.375	-15.902	-12.795	-14.382	-13.271	-12.006	-14.696	-13.63	-14.128	-13.325	-13.186	-17.381	-14.879	-14.075	-14.179	-16.543	-13.961	-13.161	-13.657	-16.049	-14.68	-13.922	-13.516	-17.866	-16.314	-12.92	-14.14	-15.671	-14.424	-15.705	-16.555	-15.838	-14.562	-15.27	-16.224	-13.788	-13.892	-13.205	-12.553	-14.173	-17.151
-10.584	-11.061	-11.293	-11.406	-9.4686	-10.76	-10.834	-12.336	-12.074	-12.65	-12.393	-12.379	-13.651	-11.734	-11.436	-11.544	-13.896	-11.486	-12.033	-13.538	-10.199	-12.638	-10.509	-10.586	-10.114	-12.275	-10.851	-12.381	-10.397	-10.919	-11.13	-11.186	-12.276	-14.157	-8.6833	-10.002	-10.85	-11.021	-11.833	-10.831	-11.651	-10.805	-12.383	-10.451	-10.533	-11.508	-10.352	-11.427	-13.843	-10.902
-5.021	-2.859	-4.2645	-4.7727	-2.8348	-2.6468	-1.7064	-4.2748	-2.9538	-2.5122	-2.9687	-5.0516	-7.0372	-4.3087	-4.8766	-4.0375	-5.4572	-2.8997	-5.7008	-5.0902	-5.3469	-2.8714	-4.9814	-4.4854	-4.3798	-3.849	-4.0309	-4.9232	-4.7254	-3.9835	-6.0946	-3.6132	-4.7899	-1.5735	-2.7345	-3.0119	-4.4001	-1.0282	-4.7769	-6.6364	-3.6161	-3.2354	-4.0129	-2.5905	-4.2671	-4.6913	-2.7448	-3.8139	-4.712	-5.6201
1.3467	-0.47486	3.7368	1.7731	0.8301	0.90071	2.1732	0.74356	1.2156	1.009	0.26167	2.9092	2.0046	-0.26422	3.0872	1.607	2.0401	2.0855	4.3308	1.0294	0.69377	2.47	1.0822	1.4125	2.0748	1.1516	1.9832	0.83279	-0.67867	2.3965	1.5669	2.2165	-0.16423	2.7692	3.7228	2.0334	1.317	1.8217	1.5941	2.7341	1.1194	1.4276	1.1483	2.408	1.7552	0.51041	1.7138	-2.4062	1.1323	0.43055
-9.8914	-11.108	-10.898	-10.397	-10.271	-8.4063	-11.641	-7.8375	-10.899	-11.631	-12.519	-10.25	-9.7224	-11.313	-11.25	-11.685	-10.024	-11.822	-11.024	-7.9939	-11.841	-10.252	-9.0543	-8.3249	-11.471	-13.05	-12.244	-13.591	-9.7365	-10.819	-11.846	-9.22	-9.1545	-9.8705	-10.829	-9.582	-11.265	-10.176	-11.177	-11.752	-12.452	-11.371	-13.389	-11.573	-12.588	-9.2448	-10.553	-10.902	-10.087	-11.348
0.052708	-1.2008	-1.3998	-0.68475	-1.0117	1.678	1.2752	-0.322	1.1765	-0.26505	-1.7889	0.26373	2.9988	-0.30313	-0.71818	1.1552	-0.092782	2.5124	0.7738	-0.39149	-2.4708	-1.9339	0.98911	-0.65529	-3.1237	-0.52592	-1.2797	-0.46965	1.0053	0.357	-1.3047	0.77227	1.3364	-2.7848	0.87612	2.9943	2.3181	-0.19648	0.70281	-0.8214	1.432	-0.7644	0.2264	0.74379	-0.60894	-0.5348	0.14164	0.87458	1.3996	1.0864
-2.3501	-2.1051	-1.6809	-2.1236	-0.71005	-2.5474	-3.6394	-3.6007	-2.8324	-1.8037	-4.3503	-2.5815	-4.8299	-6.5717	-6.9628	-4.2545	-1.6084	-3.4892	-3.053	-4.5742	-4.8032	-4.0583	-4.5703	-0.38352	-2.608	-2.2059	-1.9492	-3.2868	-3.5562	-4.08	-1.9891	-4.0777	-0.96926	-2.8753	-2.6986	-1.0245	-1.365	-5.3762	-2.852	-3.184	-1.9422	-2.2407	-3.83	-4.2426	-3.2759	-1.4012	-2.6117	-2.0553	-1.9862	-2.1553
4.7912	3.4645	5.5004	6.1013	3.4189	6.0573	5.4695	5.0114	5.1637	3.9819	6.28	4.9664	5.3604	5.8271	6.7021	5.5164	5.7902	9.3122	5.9085	4.1349	7.047	4.205	6.2464	3.6676	5.5518	4.7444	5.758	5.8739	6.1486	5.3445	5.115	3.4921	3.8287	5.558	4.086	4.1385	5.4896	6.7646	5.3929	5.193	4.443	6.4548	4.1121	4.587	5.4758	4.0745	5.2629	5.3832	4.4583	6.3687
0.043007	-2.9694	-1.3241	0.71697	-0.25504	-0.7501	-0.36525	-0.81279	-1.5786	-1.3901	-1.1294	-1.2171	-4.0044	-0.6851	-0.6396	-1.343	-1.2937	0.32393	-1.2493	-1.8339	-1.2391	-1.827	1.0827	-2.5373	-2.5909	-2.7931	-1.4801	-1.5587	0.11889	-1.974	0.76294	-2.4811	-1.1289	-2.7297	-2.2153	-1.9566	0.2129	-1.5828	-2.2068	-0.7304	-3.1783	-0.41875	-2.6983	-3.8562	-1.4117	-0.39461	-1.8953	-1.7161	0.0878	-1.0666
-22.33	-20.355	-23.737	-23.204	-22.948	-22.324	-22.807	-21.846	-20.257	-20.038	-22.454	-19.517	-22.512	-21.952	-22.355	-21.95	-21.493	-21.712	-20.843	-20.486	-20.515	-23.32	-24.589	-24.99	-19.444	-20.386	-21.841	-23.626	-23.387	-20.721	-20.949	-22.642	-21.262	-23.227	-23.538	-22.51	-22.7	-26.392	-23.361	-21.765	-23.54	-22.476	-22.016	-21.61	-22.346	-21.211	-20.17	-21.945	-21.117	-22.392
0.50655	-0.020056	0.28829	-2.337	-0.4656	-1.7169	-0.55649	-0.69917	-1.7772	-1.5679	-0.70307	-1.2732	-3.0481	-2.2807	-0.12468	-1.0907	0.0073481	-2.0552	-1.9273	0.36086	-0.58299	-0.79118	-2.4898	-1.7594	0.82338	-0.87062	0.17031	-1.6912	-1.3604	-2.6553	-2.8625	0.83153	-2.7008	-1.9144	-2.0513	0.65951	-0.25941	-1.7828	0.80075	-1.0091	0.98572	-0.82601	-2.4517	1.3353	0.25813	-1.4115	-1.8369	-1.8383	-1.4644	-1.5434
-0.70202	-0.69157	0.31969	2.9277	-0.24788	-0.68612	1.3123	0.13276	0.89351	0.64846	1.0348	1.2794	-0.6119	0.87397	0.31896	-0.28526	-0.09182	0.33846	1.3984	0.50858	-0.98926	0.32583	-0.26281	0.61785	-0.41297	-0.52784	1.3501	-2.847	0.32208	0.74241	-1.0608	0.83015	-0.54356	0.84782	-1.363	0.32197	1.3341	0.52714	1.6858	-0.33985	1.8048	-0.12212	-1.0577	2.952	-0.21969	2.1365	0.73961	-0.2817	0.73519	1.5617
-10.222	-10.701	-9.8497	-9.9006	-9.9992	-9.933	-9.2911	-8.8814	-8.9361	-10.671	-9.5821	-10.451	-10.16	-8.9223	-9.673	-9.1389	-10.619	-11.162	-9.9707	-8.2178	-10.09	-8.9004	-9.0291	-9.6353	-8.6242	-9.7388	-6.6725	-9.9806	-10.157	-10.977	-8.7623	-9.4386	-8.8951	-8.2637	-9.7939	-8.4347	-10.478	-9.447	-7.8149	-11.203	-7.3591	-11.359	-5.9662	-6.7803	-10.098	-6.7839	-9.6442	-10.621	-8.6444	-8.8813
-0.39203	2.98	3.5885	1.6669	1.3719	2.5884	1.5196	2.5691	2.3886	3.2099	2.3236	0.76188	1.2378	2.4055	3.0993	1.9937	1.3044	2.5412	-1.3244	1.0489	5.0976	0.8781	1.0345	1.2528	0.97164	2.882	2.8557	1.536	0.13543	2.1259	3.2957	-0.4265	1.7582	2.7106	0.41837	1.2874	-0.8661	2.3799	0.22765	-0.39208	2.6095	-0.87854	1.2705	1.0838	1.3057	3.2569	3.4242	-0.012454	1.8859	2.7718
-13.442	-14.034	-14.72	-15.531	-16.86	-13.841	-15.646	-11.605	-14.945	-15.129	-15.694	-13.884	-13.536	-15.622	-14.617	-14.137	-13.198	-12.768	-12.266	-14.201	-13.506	-16.149	-13.537	-14.314	-15.141	-11.762	-15.353	-12.627	-15.349	-15.808	-13.39	-14.412	-16.552	-14.416	-14.125	-11.824	-15.476	-17.244	-15.491	-13.762	-15.473	-14.035	-15.84	-13.293	-14.362	-13.863	-13.666	-14.251	-14.21	-14.354
-14.283	-11.754	-11.502	-12.527	-13.177	-11.69	-14.582	-13.324	-13.431	-12.508	-12.941	-12.066	-12.688	-16.259	-12.531	-13.049	-12.264	-13.815	-14.92	-11.505	-12.467	-12.067	-13.376	-12.148	-12.558	-12.972	-11.593	-12.499	-12.8	-13.988	-14.394	-14.374	-14.759	-14.705	-13.449	-14.898	-11.029	-13.089	-13.093	-14.338	-12.697	-11.561	-12.095	-12.078	-15.169	-12.457	-12.943	-11.718	-11.402	-12.54
-9.6233	-9.752	-11.006	-10.346	-11.187	-8.9444	-10.513	-10.434	-10.844	-10.353	-10.868	-10.903	-7.816	-10.335	-12.226	-12.304	-10.019	-9.491	-10.697	-11.228	-9.7924	-11.879	-9.681	-11.91	-9.9155	-12.145	-8.6727	-11.574	-12.379	-12.396	-12.955	-11.464	-12.46	-14.519	-10.964	-8.7149	-9.6439	-9.4682	-11.227	-11.764	-9.6982	-9.2483	-11.778	-10.4	-11.095	-13.362	-11.578	-9.4633	-12.679	-14.791
-12.048	-12.151	-14.143	-14.314	-10.713	-11.06	-11.629	-12.78	-13.758	-13.137	-11.359	-11.941	-13.185	-13.822	-14.953	-11.998	-11.498	-14.54	-12.427	-15.329	-13.86	-13.662	-12.114	-13.47	-14.567	-10.331	-12.493	-14.342	-11.21	-13.536	-14.239	-9.9817	-14.897	-13.318	-13.76	-11.731	-11.073	-13.922	-12.039	-12.96	-12.219	-14.005	-13.75	-12.626	-15.263	-12.149	-12.573	-11.167	-14.443	-11.992
7.0065	6.9287	6.9852	8.4435	9.2161	9.1503	7.1949	7.3818	9.3646	6.9955	8.3058	7.5476	6.3526	6.5903	6.9311	11.174	7.893	7.5844	9.2215	7.3535	8.5102	7.2914	7.0251	8.2174	8.0724	8.157	8.8046	11.895	7.107	8.7427	8.6612	7.6168	9.9209	6.4166	10.92	10.66	7.0872	8.415	8.419	8.0008	7.886	8.6095	7.25	9.2628	11.543	7.959	5.1141	6.5833	7.7202	6.1925
-3.014	-2.8284	-3.9453	-4.2803	-6.2502	-4.0913	-2.8086	-2.4207	-2.8047	-1.456	-5.1793	-2.06	-0.06674	-3.8344	-1.2298	-2.5981	-1.8306	-3.0586	-4.8939	-4.5031	-3.2051	-3.8612	-2.9454	-3.5186	-2.6484	-3.3167	-2.6174	-4.969	-0.020394	-5.2835	-4.1341	-2.7044	-1.178	-2.4342	-3.2961	-3.4945	-5.4799	-4.7669	-3.6288	-4.3485	-3.372	-3.2125	-3.9126	-3.1754	-0.20862	-4.5756	-4.8843	-5.2576	-4.3444	-1.9341
-12.196	-13.75	-11.754	-10.062	-11.531	-12.415	-11.565	-13.652	-12.476	-12.324	-10.573	-10.786	-11.393	-11.189	-10.934	-10.964	-10.377	-11.8	-14.905	-11.515	-9.2748	-11.741	-11.394	-12.078	-10.941	-10.374	-13.043	-11.715	-12.355	-11.865	-14.378	-10.84	-9.8013	-11.971	-12.098	-9.598	-10.523	-10.681	-9.3742	-11.36	-12.769	-10.878	-12.061	-14.142	-12.285	-9.9185	-11.8	-13.476	-12.498	-12.188
0.93045	3.1239	2.0295	2.7798	1.5103	2.1534	1.3605	1.4305	0.49412	0.9444	0.62865	2.0493	3.5919	1.3281	3.078	2.1662	2.685	0.82548	1.379	1.6693	0.83459	0.34829	4.0785	-0.91969	0.75873	1.1215	1.8901	2.0903	0.24569	2.3168	2.3488	2.5203	3.0065	-0.056947	2.387	2.1017	0.22085	0.045018	-0.75097	2.3657	-1.1766	2.7912	2.9142	3.7822	0.41834	0.40332	-0.53947	1.613	-1.271	3.1402
0.49996	1.3546	-0.41941	1.2168	-1.7756	-0.64499	0.95581	0.34013	0.69926	1.3059	-1.0903	-0.76978	-0.5043	1.1161	1.5547	2.2467	0.84535	0.6419	0.72888	-0.026698	0.39281	1.3673	0.97485	0.84151	-1.307	0.060349	3.4563	-0.79716	1.9699	0.22774	-0.73701	-2.5559	0.28167	0.72214	-1.305	2.679	-0.91202	-0.3751	0.50295	-1.9544	0.65779	-0.30664	-2.243	0.65428	1.8621	0.26802	0.32177	-0.26081	1.7125	-0.78798
-4.3052	-4.8431	-1.7241	-3.556	-3.8842	-1.0014	-1.6156	-2.6731	-3.4694	-2.7478	-3.4313	-3.7431	-3.7706	-3.3326	-5.5893	-1.3321	-2.3638	-4.6027	-4.0196	-4.1726	-2.199	-1.7477	-1.7676	-1.5466	-3.4839	-3.5587	-3.227	-2.0445	-1.8021	-1.6837	-2.4888	-2.2663	-3.6098	-1.8674	-6.1062	-0.67253	-3.369	-1.2264	-1.1136	-4.8985	-1.5434	-3.5746	-1.3666	-3.9718	-3.9677	-5.4349	-1.4459	-3.4261	1.9445	-2.2833
6.6422	4.8513	4.0808	6.899	5.4019	5.9004	8.5085	9.7672	7.1826	9.1926	5.892	8.1958	5.8633	3.1886	7.0358	5.4346	7.3704	6.0223	6.6957	7.4492	6.0645	5.01	8.5086	6.546	6.0253	7.6148	6.4307	9.1065	7.3854	7.4425	5.8943	5.0619	4.6665	6.8715	5.6562	5.3254	10.205	6.2047	7.6722	7.3407	8.6259	7.1912	6.4415	7.4928	8.431	6.9095	7.7691	4.808	6.0601	6.2217
-24.335	-23.678	-20.076	-22.749	-23.227	-23.923	-21.576	-23.667	-22.508	-20.999	-22.533	-21.987	-22.283	-23.311	-21.626	-21.568	-24.463	-22.637	-21.506	-22.885	-23.538	-22.213	-20.298	-22.524	-21.585	-24.041	-22.236	-20.862	-21.728	-20.862	-23.421	-21.807	-21.269	-23.82	-21.793	-22.816	-21.765	-23.327	-20.64	-21.77	-20.857	-20.674	-21.346	-22.591	-19.808	-19.285	-21.3	-20.92	-21.633	-23.147
-5.6414	-7.4428	-5.5475	-5.8176	-3.1214	-4.7451	-5.868	-3.4559	-3.1647	-5.2283	-6.0599	-2.6515	-3.7118	-4.6657	-7.0514	-5.9027	-6.592	-4.4661	-5.3344	-2.8459	-4.9694	-3.6543	-4.8071	-7.495	-7.1815	-5.6811	-6.4149	-4.871	-4.1521	-5.7883	-4.2371	-5.4707	-5.4418	-4.7054	-8.5271	-6.7316	-4.776	-4.1279	-4.7774	-4.2272	-3.0321	-4.0405	-5.2639	-5.5649	-5.0671	-6.1402	-5.8117	-4.0116	-5.8405	-5.9147
-3.0224	2.9867	0.10355	-2.7054	-1.5397	-1.4128	-1.7441	-0.043851	-1.0993	-1.0268	-1.7204	-1.5129	-1.505	-2.5516	-2.4748	-3.0586	-1.351	-0.253	-1.6462	0.68973	-2.3204	-2.2798	0.38887	-0.60079	-0.69543	-0.74683	-0.54529	-2.5137	-2.0372	0.084055	-1.104	-1.0344	-2.08	0.61814	-0.11462	-3.2688	-1.5792	-2.2436	0.77361	-1.0989	-1.962	-2.8972	-1.0956	-4.1094	-0.42562	0.96318	-0.68186	-2.7183	-2.12	-1.3479
-2.4953	0.76727	0.63995	-1.6986	-1.6989	0.99692	-1.4929	3.0459	0.26414	-1.8752	-0.61334	0.62901	0.20419	-0.027528	2.5558	1.137	-0.36324	1.5013	0.34079	0.029616	-2.9647	-0.39443	-0.57251	0.79694	-0.80974	-0.1145	1.0762	1.2527	1.179	1.051	0.95354	1.8108	0.67569	-0.22806	0.60371	-1.3814	-0.99406	1.4368	-0.66265	0.45781	0.42528	-1.9569	2.9222	0.43416	0.27305	1.7495	-1.2222	-1.152	-1.69	-0.87862
-12.288	-12.115	-12.881	-11.271	-15.737	-10.268	-13.87	-14.061	-13.349	-12.567	-11.647	-14.282	-11.372	-12.424	-13.601	-13.166	-11.702	-12.273	-11.635	-14.003	-13.379	-14.189	-13.173	-15.218	-14.964	-13.184	-12.931	-12.657	-11.577	-13.127	-13.392	-13.822	-13.434	-13.675	-12.614	-14.416	-14.096	-15.012	-14.221	-13.351	-14.865	-13.487	-15.665	-12.941	-13.921	-10.232	-13.442	-11.365	-11.913	-13.854
-2.3566	-1.7105	-2.0346	-0.70049	-1.1155	-0.21255	-1.2812	-1.0977	-3.7724	-1.4468	-0.70508	0.42713	-2.8871	-0.73821	-0.71215	-1.7587	-2.578	-0.30843	-2.9697	-2.9779	-2.6924	-2.1352	-1.6634	-1.9908	-1.7234	-2.1188	-1.4501	-2.3996	-3.5137	-2.1252	-0.42321	-1.7378	-0.096961	-1.2998	-2.4975	0.020953	-2.7476	-1.1044	-1.7938	-0.43103	0.76344	-1.9116	-0.49561	-1.5581	-3.6587	-1.5699	-1.6796	-0.76652	-0.74589	-0.87754
-0.4435	-2.2579	0.80848	-1.5268	-1.565	0.089646	-1.1506	0.02667	-1.6422	-0.36003	0.69931	0.16943	-1.1993	0.14206	1.2464	-1.0457	1.2659	0.82918	0.75283	0.89125	1.0427	-3.8973	0.4079	0.71667	-2.5489	-0.10149	0.46087	-0.07418	1.3501	0.86853	1.6855	0.38497	-0.9736	0.016143	0.98898	1.3126	-0.61916	-0.96306	0.99366	0.36622	0.30573	-2.5452	-0.66274	-1.6669	0.30813	1.2596	1.1283	-0.40778	3.5893	1.2749
2.7371	3.1393	1.1491	4.7833	2.1962	2.8609	4.3933	4.5771	2.8469	5.0697	1.5369	3.9722	2.7912	1.3064	2.538	1.5845	1.2617	3.4111	2.9794	4.9883	4.8048	0.80939	1.3119	2.5238	4.4333	4.4985	0.63976	4.8721	3.3803	3.197	2.134	1.5654	3.7321	1.8216	2.3927	2.9192	0.58073	4.1909	2.5154	3.3811	4.3893	1.417	4.082	3.7687	3.7478	3.6415	2.3869	1.367	4.712	4.1292
-6.3184	-6.5016	-7.2532	-7.8472	-9.3056	-7.0546	-5.6228	-6.7124	-10.274	-5.8935	-5.1757	-9.6473	-8.1174	-9.0695	-8.8401	-9.1267	-8.6357	-7.158	-9.295	-7.4564	-7.5069	-9.2413	-7.9499	-8.823	-7.8576	-5.475	-7.7809	-7.459	-6.9716	-6.5622	-10.447	-7.9242	-8.1405	-4.9149	-7.0805	-9.102	-6.8007	-7.0037	-4.6298	-10.251	-6.6494	-5.632	-6.4435	-8.2467	-8.4259	-7.5239	-6.2327	-6.495	-6.9271	-5.2
2.4105	1.5855	2.9231	0.48259	1.2126	2.3792	0.84192	2.0465	0.64636	0.31918	2.66	3.1805	1.8511	2.8559	0.034622	-0.35172	2.8919	2.4114	1.4758	2.8294	3.4525	0.11375	1.6549	0.70547	2.0321	3.3375	4.6556	1.694	-0.21025	1.9565	0.57053	2.4778	0.82066	1.0282	1.8913	1.1459	0.26715	2.4093	3.7242	1.2985	2.5618	0.53666	1.0912	2.0988	2.2412	2.6172	4.2117	1.8487	0.18018	2.4018
-1.2201	1.6322	-0.89582	2.0774	-0.28669	-2.9945	-0.27663	-2.8215	-0.4223	-1.789	0.082648	-0.037687	-0.33056	0.20782	0.31504	1.3897	-0.96063	0.42269	0.11915	0.40462	-0.24171	0.11153	1.0559	-1.1246	-1.791	0.67376	1.3959	-2.2424	-1.6355	1.9699	1.7096	-1.2765	0.82171	-1.9968	-1.6492	-0.19968	-1.2105	-1.492	0.44652	0.042108	0.67331	0.79233	2.009	0.020265	1.3806	1.3291	0.02602	2.322	1.8444	0.57708
-10.407	-10.151	-9.328	-13.269	-9.2657	-11.506	-10.363	-9.6533	-10.661	-10.107	-11.369	-12.007	-12.293	-10.351	-9.9582	-11.589	-12.967	-8.5579	-11.371	-9.7675	-10.077	-12.788	-10.648	-11.249	-9.3747	-10.312	-11.735	-8.5402	-12.991	-12.064	-10.292	-10.649	-11.274	-11.002	-11.159	-8.7086	-11.713	-10.624	-10.035	-9.6645	-9.9695	-10.021	-10.59	-10.181	-9.1324	-10.507	-11.638	-10.089	-12.127	-9.5166
-4.0747	-3.0522	-1.2233	-1.2208	-3.9771	-3.7904	-3.7253	-1.5549	-4.6492	-0.95044	-3.7299	-4.5439	-2.551	-1.9352	-4.5493	-3.2443	-2.0474	-3.2367	-3.6426	-2.6841	-5.6139	-4.1787	-4.335	-6.2791	-3.4704	-4.6091	-3.2133	-3.4875	-3.9097	-4.4795	-5.0235	-5.4704	-2.8849	-2.2722	-3.3764	-2.0015	-5.2324	-5.3583	-3.2354	-4.6757	-4.945	-3.1686	-3.5881	-3.7219	-5.5367	-2.8477	-5.0321	-0.45439	-4.0303	-6.901
-11.738	-12.968	-13.693	-12.957	-12.259	-13.249	-14.685	-12.289	-12.276	-13.024	-12.006	-12.956	-11.075	-12.961	-14.354	-12.876	-13.376	-11.315	-12.708	-13.699	-12.564	-13.405	-13.706	-12.826	-12.263	-12.945	-13.327	-13.271	-15.381	-12.442	-13.517	-13.691	-11.698	-13.031	-11.567	-14.854	-13.704	-15.244	-14.864	-13.884	-12.676	-13.593	-15.46	-12.696	-13.543	-13.932	-15.076	-12.808	-12.269	-11.637
-4.9336	-0.91672	-1.7407	-2.4207	-2.6547	-0.027458	-1.487	-2.2914	-2.2206	-2.8038	-4.363	-3.7298	-3.0118	-1.0617	-2.8035	-1.1839	-3.1862	-2.9762	-3.5397	-3.7236	-4.2635	-2.3516	-2.264	-3.4042	-1.6546	-4.084	-3.1119	-3.625	-2.5179	-2.2423	-1.6983	-3.1363	-4.5207	-3.5044	-2.7876	-4.0562	-3.3986	-1.8396	-3.2078	-1.8847	-0.92767	-2.508	-4.3143	-2.4914	-1.9586	-4.6584	-3.3878	-4.4757	-2.5161	-4.3645
9.0847	9.7976	9.2306	8.3394	7.9567	10.705	7.7353	7.1982	7.0934	8.1558	8.5611	7.2893	8.757	8.1233	8.3788	6.4345	10.904	7.5963	9.1473	5.9846	11.705	8.6555	6.7048	8.0431	8.3138	5.6621	7.6761	7.2123	7.3614	4.4135	6.1013	7.5987	7.2118	9.9926	9.2727	9.1532	6.9565	8.2133	9.081	8.0366	6.4748	6.4865	5.157	8.0772	7.7795	7.1422	10.323	7.6268	9.0382	7.984
-12.283	-16.598	-13.979	-12.664	-12.624	-16.021	-13.623	-15.839	-14.287	-12.62	-14.328	-11.765	-13.599	-12.359	-13.767	-13.65	-13.171	-14.057	-12.465	-14.408	-13.524	-15.863	-14.368	-11.421	-14.393	-12.193	-11.873	-15.915	-11.441	-12.652	-15.937	-11.633	-12.683	-15.636	-11.442	-12.048	-12.85	-10.766	-13.752	-15.479	-12.166	-12.317	-13.744	-14.707	-14.435	-12.57	-13.787	-13.532	-13.22	-13.45
0.91817	-0.42132	1.305	0.7349	0.53836	-2.224	1.1479	-2.0188	-1.6614	1.7772	-1.7068	-1.2949	-1.5886	0.5565	-0.21189	-1.2826	2.1724	-1.989	-0.8263	0.10818	-0.28647	-0.27166	4.3443	0.07714	0.70098	-0.8557	0.82663	0.64246	1.5612	2.1952	1.8686	-1.6296	0.04074	-0.52673	0.35053	1.9894	0.64076	-0.65478	-2.034	1.1956	-0.75004	-0.11302	-1.6659	1.2978	-0.33668	-1.7621	1.2911	1.7979	1.9817	-0.63795
-11.22	-11.498	-9.4783	-9.5004	-10.168	-11.354	-11.62	-11.175	-9.5502	-8.0276	-11.313	-10.92	-11.173	-9.6904	-9.2995	-8.5799	-9.629	-12.372	-10.881	-11.113	-9.7061	-12.346	-10.341	-10.535	-9.8758	-9.6331	-10.59	-9.8416	-10.938	-10.844	-10.201	-9.1828	-9.9678	-9.5223	-11.978	-8.9188	-11.043	-10.352	-10.374	-10.486	-13.286	-9.2156	-9.0691	-11.23	-10.275	-11.326	-11.589	-9.0446	-10.591	-10.861
-13.336	-12.209	-10.676	-15.151	-13.794	-11.286	-13.934	-11.797	-11.629	-12.972	-11.056	-13.739	-12.41	-14.674	-13.37	-13.904	-11.766	-10.275	-13.642	-15.368	-12.482	-12.538	-14.884	-11.983	-12.358	-13.304	-10.826	-12.798	-13.785	-14.13	-14.285	-10.31	-12.945	-13.376	-13.121	-13.096	-12.132	-13.562	-12.007	-14.697	-11.847	-11.27	-11.148	-13.161	-12.287	-13.936	-11.959	-10.212	-11.307	-15.461
-6.6611	-6.1706	-10.041	-10.402	-8.4049	-8.3034	-8.7807	-9.4066	-7.8295	-8.5367	-7.1163	-6.4392	-8.3999	-9.8647	-9.6047	-9.5838	-8.6302	-7.6975	-9.8878	-8.9259	-8.5354	-7.8118	-10.127	-9.2268	-10.033	-11.137	-6.8268	-9.7717	-10.113	-9.6569	-8.5169	-9.3759	-9.4437	-8.8186	-9.2158	-8.575	-5.903	-8.4194	-8.4835	-9.2722	-10.2	-8.4196	-9.6199	-10.126	-8.8144	-10.16	-8.1115	-10.442	-7.9144	-8.9429
-12.822	-13.745	-13.926	-14.297	-15.145	-14.693	-15.124	-16.257	-14.045	-14.85	-13.026	-13.421	-14.508	-12.679	-13.663	-16.34	-12.906	-14.284	-16.153	-14.173	-13.799	-14.139	-13.487	-14.773	-13.488	-13.762	-12.257	-14.516	-15.935	-12.824	-15.539	-13.295	-13.481	-12.813	-13.395	-12.817	-13.88	-13.109	-16.258	-12.117	-15.358	-14.457	-13.118	-15.272	-13.213	-14.965	-13.633	-15.839	-15.66	-16.173
-8.41	-8.7605	-10.678	-7.3774	-9.8902	-6.7526	-9.0781	-5.7157	-8.7715	-8.7213	-9.7185	-10.567	-10.551	-10.349	-7.7688	-9.4995	-7.4652	-8.8707	-9.9161	-7.3958	-7.4267	-11.141	-10.045	-8.3165	-8.9435	-6.8858	-11.341	-9.2156	-9.0804	-8.8335	-8.9345	-8.6489	-9.1764	-10.098	-9.0324	-8.2536	-8.3816	-8.9376	-8.1043	-8.2581	-9.1944	-9.1144	-10.341	-9.9326	-10.052	-9.5443	-8.9457	-8.4915	-10.086	-11.22
-1.3103	-0.26124	-0.74008	0.9605	-0.30584	-2.3286	-0.083031	-0.77939	-1.1282	-1.2026	-1.794	-2.0999	0.27102	0.84505	0.21951	-0.15564	0.17054	0.32272	1.9131	-0.52909	1.6744	-0.22807	-0.58236	-1.3292	-1.091	-2.1786	-2.1089	-2.0004	1.2575	0.57312	-2.2076	2.0614	1.2135	1.0508	0.76941	0.41248	1.3802	-0.50656	0.92053	1.2068	1.9385	-0.50413	-0.73472	-0.19346	-1.6658	-0.21702	-3.4539	0.7683	-0.019927	0.0091589
1.1655	2.1698	2.0497	2.6191	-0.6055	1.1613	2.7589	2.4815	3.9767	0.31938	3.5755	0.60724	0.72301	0.0023118	1.5887	2.6918	0.084549	2.0406	1.7368	1.5897	2.9949	1.9943	1.22	2.1402	-0.20071	2.6247	0.96079	3.0182	-1.0861	0.64404	0.82314	0.37469	-0.083338	1.7399	1.1822	2.2834	0.079674	2.7496	0.70832	5.0331	1.5624	1.3325	3.7132	1.7545	4.8332	1.5841	1.0591	0.046167	-0.097988	0.84576
2.2567	3.2697	2.2857	1.3045	2.0955	2.1149	2.0036	0.41944	2.7352	1.3665	0.74378	0.63351	1.9581	2.0751	1.8516	5.056	1.6631	3.3591	0.20115	1.9606	0.76844	1.362	0.96152	1.9865	2.7703	1.8084	2.6159	3.0044	1.7783	2.2392	0.44144	2.2604	1.4085	1.568	1.3916	-0.097635	1.7184	0.13982	1.2319	3.6289	1.002	0.97285	1.9549	0.68043	2.7104	1.9947	-0.4016	0.26511	1.4999	0.85755
-23.483	-21.245	-23.234	-19.3	-19.997	-23.053	-22.608	-21.76	-22.263	-22.798	-22.717	-21.485	-20.046	-22.721	-21.743	-20.67	-21.597	-23.399	-21.679	-22.536	-22.612	-20.93	-21.993	-20.644	-21.037	-22.294	-21.112	-23.592	-22.39	-22.2	-23.026	-22.008	-18.168	-21.595	-23.534	-21.591	-21.645	-21.517	-20.45	-23.349	-23.189	-20.634	-22.456	-22.684	-22.309	-21.571	-23.068	-23.664	-22.991	-21.128
-3.2405	-0.33924	-4.0327	-5.6579	-3.733	-2.6719	-1.0399	-2.5785	-3.3364	-2.8302	-3.2006	-1.9634	-4.0986	-5.2014	-1.2297	-4.7914	-2.5426	-3.7489	-4.3712	-1.3785	-1.0022	-3.2667	-2.3243	-3.6402	-4.0846	-4.566	-4.6855	-3.8573	-4.128	-3.7794	-4.5655	-3.3417	-4.5507	-0.89831	-2.8901	-2.4111	-3.292	-1.4094	-2.8983	-2.7907	-1.8379	-4.8112	-2.8124	-3.6945	-2.4928	-4.0444	-1.4644	-3.4522	-4.0966	-0.55915
-5.9153	-1.4954	-3.8074	-4.5356	-2.9577	-1.9431	-3.3928	-1.5821	-3.2996	-1.7446	-1.3764	-0.79619	-1.4917	-2.232	-2.2574	-1.8525	-2.0184	-3.9687	0.95759	-3.2477	-2.2365	-1.9578	-1.6522	-2.9045	0.048014	-3.1183	-3.6196	-0.79282	-0.80196	-4.9364	-3.8978	-4.6215	-1.0131	-3.1725	-0.71727	-3.3266	-2.077	-1.7502	-2.8863	-2.0413	-5.0498	-1.8954	-3.4478	-1.4074	-2.3888	-3.1242	-2.4398	-1.9658	-3.4493	-2.2305
-13.285	-12.446	-12.976	-12.036	-12.876	-10.721	-10.039	-9.8886	-10.904	-10.269	-11.31	-8.9488	-12.806	-10.548	-12.333	-10.493	-11.218	-12.997	-12.177	-12.816	-12.661	-12.172	-13.161	-11.059	-11.874	-14.424	-11.863	-11.294	-15.324	-10.358	-13.085	-12.169	-12.747	-10.542	-12.874	-12.431	-11.775	-12.336	-11.588	-11.949	-11.911	-12.671	-12.72	-9.763	-14.1	-13.086	-13.058	-11.197	-11.383	-10.906
-6.0643	-5.2477	-5.9952	-3.166	-4.0715	-6.0919	-4.4638	-4.7608	-5.1883	-2.0785	-3.6239	-3.6889	-5.7414	-5.1073	-5.5749	-3.4686	-3.9198	-3.8924	-5.9546	-4.9212	-3.6339	-3.4024	-4.5491	-6.0121	-4.7152	-3.3491	-2.0365	-4.3047	-5.1933	-4.7192	-5.6641	-3.6756	-3.9807	-4.5182	-4.2364	-5.5252	-4.4813	-4.1109	-6.3795	-5.6255	-4.4836	-4.4024	-7.3006	-4.6591	-6.354	-4.3229	-3.4931	-5.0671	-5.2804	-4.6183
-12.976	-13.062	-14.037	-13.207	-11.969	-12.18	-10.582	-14.05	-11.4	-12.1	-11.321	-12.446	-14.964	-15.036	-13.796	-14.107	-14.274	-12.127	-12.996	-14.902	-13.186	-12.803	-10.777	-12.864	-13.528	-13.732	-13.72	-12.809	-12.386	-10.585	-12.617	-14.09	-13.354	-14.001	-12.875	-12.847	-11.021	-13.724	-14.649	-12.959	-15.571	-12.545	-13.197	-12.394	-13.393	-13.984	-12.872	-17.195	-14.345	-13.87
-21.814	-22.601	-22.409	-21.804	-21.092	-21.908	-22.223	-22.108	-24.513	-22.68	-20.472	-23.794	-22.64	-21.409	-26.015	-21.026	-23.369	-22.628	-21.291	-21.66	-21.579	-22.116	-22.905	-22.579	-21.801	-23.606	-22.687	-21.189	-23.244	-21.44	-24.159	-22.124	-20.703	-21.67	-21.87	-20.776	-22.177	-22.547	-24.091	-20.951	-22.405	-20.36	-23.076	-21.989	-20.921	-22.633	-19.817	-20.587	-20.865	-21.635
-7.895	-8.8015	-7.3991	-7.8405	-6.1331	-5.0061	-7.4417	-8.6683	-7.8643	-7.2234	-7.0749	-7.2846	-6.4742	-7.2004	-6.781	-7.1956	-8.393	-9.4736	-6.6962	-8.9917	-8.778	-8.3837	-7.6696	-8.9776	-6.1917	-6.4665	-7.9452	-7.7163	-6.7479	-7.1003	-7.5176	-7.2313	-9.0743	-8.7057	-7.4147	-9.2655	-8.4044	-8.5316	-6.5806	-7.7058	-6.8791	-8.2707	-6.7517	-7.3818	-8.1107	-9.5367	-5.8899	-6.3299	-7.9814	-7.6174
-2.9893	-0.91182	0.46833	-1.9622	0.18964	-0.58111	-0.88485	0.7295	1.12	-2.0123	-0.31094	-1.6714	-3.1568	-2.5092	1.4394	0.33292	-2.1016	-0.91975	-1.4107	0.22269	0.028894	-4.3725	-0.42174	-4.4049	-2.0014	-1.7592	-0.79163	1.5674	-0.9115	-0.80327	-1.0925	-2.1104	-2.295	-0.49004	-2.6201	-0.26865	-0.24117	0.52084	-3.0109	-0.15339	-2.106	-0.40889	-1.3144	-2.2509	-0.53875	-1.6219	-0.82292	-0.52651	-0.78596	-3.3634
-12.284	-10.794	-10.84	-12.033	-13.344	-12.752	-10.915	-11.052	-11.873	-10.947	-10.14	-10.934	-14.561	-10.985	-11.419	-11.546	-10.996	-11.219	-10.981	-9.7956	-12.07	-11.119	-10.812	-13.247	-12.079	-10.725	-13.561	-12.503	-11.366	-11.323	-10.617	-12.521	-13.159	-12.924	-12.506	-10.107	-11.073	-10.743	-11.886	-10.573	-10.742	-9.9276	-9.78	-11.478	-8.9488	-11.012	-12.602	-14.152	-9.7368	-13.955
-1.5319	1.575	-0.23228	0.12502	-0.77654	-0.13327	-0.7397	-2.4625	-1.1385	-0.057247	0.46583	0.4624	1.252	2.2486	1.8162	0.12821	0.39868	2.2304	-0.21991	-0.30793	2.7208	0.29352	-0.67403	2.6956	1.9198	-0.44869	0.047056	0.31151	1.8903	-1.4596	0.61337	2.2637	1.2187	-0.55459	0.057211	0.91125	0.4743	0.55111	-1.1023	0.69254	-0.49183	1.2796	0.61626	-1.8513	0.87446	-1.3563	0.4889	-1.3615	-0.40516	1.3032
-2.9648	-0.26183	-0.49801	-1.0395	-2.4988	-3.2969	0.07097	-2.7884	-0.98633	-1.2243	-1.5612	-2.2704	-1.472	1.4326	-2.6496	-1.3839	-1.417	-2.4411	-0.86314	-2.4451	-3.0131	-2.5595	-3.299	-3.2456	-2.103	-2.4651	-1.5382	-0.8021	-3.8012	1.8119	-2.7796	0.49933	-1.0163	-1.5495	0.05958	-2.0711	-1.3707	-3.4626	0.94572	-1.4852	-0.047713	-3.1004	-0.07805	-3.5959	-1.4912	1.4256	-2.6778	-0.65441	-0.45529	-2.466
-2.5658	-0.321	-2.1028	-2.5138	-0.81029	-0.24075	-0.63518	-1.2395	-2.8545	-1.7901	0.64385	-1.3506	-1.0314	-2.6223	-5.4261	-1.102	-1.6376	-1.2062	-1.568	0.30462	-0.55941	0.19716	-3.1414	1.2891	-3.744	-4.0024	-1.032	-0.61342	-0.28604	-3.7234	-2.3015	-2.3626	-0.8894	-1.5438	-0.45852	-1.3912	-0.43111	-1.3629	-0.4084	-0.81948	-2.7237	-1.6655	-2.8161	-1.8234	1.143	1.1008	-2.5201	-1.2878	-1.632	-2.7989
-9.5832	-12.68	-13.246	-12.751	-16.263	-12.632	-13.568	-12.247	-12.818	-13.227	-13.177	-13.491	-15.303	-13.644	-11.919	-15.042	-12.933	-12.743	-12.611	-12.254	-13.356	-10.767	-12.929	-12.591	-12.074	-13.086	-12.897	-11.734	-13.811	-13.367	-14.386	-10.394	-12.492	-13.45	-12.989	-11.01	-13.697	-14.287	-12.688	-13.311	-13.311	-14.454	-14.002	-12.219	-12.711	-14.199	-14.972	-14.269	-12.852	-13.431
-2.6537	-3.0485	-2.167	-3.9676	-4.896	-2.6219	-3.182	-5.4312	-6.0496	-2.1074	-3.7636	-4.1666	-2.1659	-3.0775	-2.382	-5.1775	-4.001	-1.8687	-1.0615	-2.0309	-3.2417	-0.69699	-4.367	-2.2535	-2.4409	-1.4904	-2.9574	-1.6019	-1.7105	-3.5797	-4.42	-4.7255	-4.6762	-1.7008	-2.5588	-4.2911	-3.4439	-4.1812	-3.7716	-2.7739	-4.3615	-3.4769	-1.6595	-2.6139	-1.5586	-1.4475	-2.5929	-1.0626	-3.7896	-5.3787
-10.333	-11.143	-11.807	-11.968	-10.543	-11.819	-9.5689	-10.004	-10.195	-13.476	-10.93	-9.7785	-9.8673	-12.666	-10.002	-9.0655	-8.7729	-10.522	-8.4306	-11.929	-11.316	-10.015	-10.169	-8.3218	-9.9596	-10.071	-10.77	-10.892	-9.6272	-10.137	-9.2269	-11.052	-9.4517	-9.4352	-12.489	-11.003	-11.453	-9.6467	-9.5776	-10.702	-10.334	-10.244	-11.045	-8.4883	-9.5893	-13.443	-10.329	-10.574	-11.848	-11.669
-5.6162	-4.552	-4.3988	-3.7894	-6.6398	-5.3368	-3.937	-4.9791	-2.0907	-5.1919	-5.8019	-3.2082	-4.9215	-3.9869	-3.037	-6.3671	-4.7548	-1.9828	-3.7071	-2.0394	-3.634	-6.296	-5.7092	-4.6135	-4.3361	-4.0282	-5.2604	-6.1868	-6.3995	-4.2533	-5.1104	-3.3408	-5.9245	-2.2046	-1.9506	-5.852	-4.0027	-5.4629	-7.1795	-2.6549	-3.0779	-4.573	-4.8141	-2.9727	-5.9029	-5.4116	-4.7203	-1.8098	-4.6988	-6.0771
-12.672	-11.903	-12.09	-15.021	-9.2932	-14.974	-13.785	-12.097	-14.863	-13.513	-14.822	-10.237	-14.612	-11.752	-13.416	-11.293	-12.545	-13.399	-12.682	-12.389	-13.143	-11.917	-13.573	-11.866	-12.443	-14.281	-13.943	-12.857	-15.01	-12.714	-11.892	-12.644	-14.096	-13.081	-12.349	-14.203	-11.079	-11.656	-11.981	-12.828	-12.936	-15.521	-13.435	-13.342	-14.899	-13.758	-11.678	-11.487	-13.286	-10.992
0.44463	2.0133	1.2642	-0.19758	3.0777	1.7014	3.6371	1.1339	2.7136	0.14151	1.2149	2.3485	1.1485	3.528	1.7637	0.38011	1.0697	2.0012	0.66251	1.051	5.2191	1.8302	0.63385	-0.41776	2.0537	3.9752	4.1792	0.77004	2.8852	4.381	2.6138	0.97236	2.2026	1.6286	1.722	1.753	4.7341	-1.1123	3.7378	0.57396	0.35603	5.1715	1.2517	1.3214	3.9302	0.96366	3.2188	0.91913	0.47704	4.1088
5.5514	8.6682	7.2038	5.2532	6.7459	6.1403	7.5522	8.2516	8.6895	4.9474	7.7868	6.06	7.6569	4.1547	6.9772	8.6023	7.4429	6.0953	4.6162	5.6977	6.7376	5.7927	7.2568	8.1507	9.1357	6.0016	5.3537	8.6475	6.2679	6.4125	6.0754	7.8265	6.2368	8.355	5.449	7.8006	5.8529	5.9357	4.489	6.5278	8.3615	6.2955	6.3905	7.2978	7.7069	3.0535	7.2783	5.6955	7.0966	6.7708
-15.279	-13.845	-14.342	-13.442	-13.547	-14.592	-18.048	-14.701	-15.522	-13.63	-14.443	-15.369	-16.511	-16.253	-15.471	-18.326	-16.789	-16.012	-15.344	-13.666	-14.993	-12.606	-14.688	-14.473	-13.58	-14.553	-12.148	-13.124	-16.705	-13.808	-13.952	-14.358	-14.398	-15.598	-16.282	-13.417	-16.621	-15.442	-11.755	-15.42	-15.138	-13.214	-15.48	-14.442	-12.762	-12.185	-13.147	-14.473	-15.364	-15.837
0.64464	0.37911	-1.3879	0.21359	-0.41888	1.0896	0.48008	2.1508	2.4942	1.6776	2.1189	2.7167	2.547	2.623	1.1451	-0.30884	0.31923	0.18263	2.5368	0.92528	0.84576	1.6027	2.9358	0.029609	0.9152	3.2054	0.83783	0.90666	0.65634	3.3048	1.3035	1.3973	3.7045	1.8867	1.5239	-0.60813	-0.079564	-0.79468	2.1127	1.6123	0.26591	1.4445	1.6869	4.4203	-1.3972	3.1154	0.73019	1.6887	2.1568	1.5544
7.1019	6.5965	6.6605	6.0771	6.2198	5.9861	8.262	7.2518	6.986	6.6543	8.0213	6.6257	4.5263	7.5472	8.642	6.1068	4.304	8.1929	5.1669	4.0433	4.819	5.8128	8.8666	6.3736	7.4872	4.88	7.6309	8.6062	7.3693	6.6886	6.4272	7.7109	7.3525	5.7635	6.5438	6.1277	7.5144	7.7418	6.3909	6.3294	7.4015	8.339	6.8362	7.7542	9.2743	7.4962	7.9551	7.6564	4.205	6.2582
-0.18555	-0.076608	-0.82357	-0.7513	-0.68318	0.7511	0.58241	0.043836	-0.41462	1.3828	1.8003	0.26952	-2.994	0.042674	0.49857	0.6525	1.0014	0.11011	-2.1027	-2.4271	-1.7776	0.60134	-0.23093	0.49094	-0.4535	2.0816	0.41663	0.48438	0.52308	0.17024	4.4217	-0.084718	1.1103	0.52475	0.45428	-0.25598	1.1795	-0.95676	2.0355	0.086595	0.48061	-0.010152	-2.3371	0.018958	-0.08798	-0.67318	-1.721	-0.76195	2.8235	1.5808
-9.8491	-10.333	-8.3711	-11.697	-10.108	-11.137	-10.931	-11.828	-10.832	-9.9459	-7.8426	-9.1564	-11.225	-10.232	-9.4444	-10.823	-10.061	-10.987	-9.2201	-11.113	-10.352	-11.358	-8.6321	-9.658	-9.3295	-9.2165	-11.466	-9.0741	-11.262	-12.623	-8.6691	-8.0807	-7.2976	-8.8874	-10.228	-7.973	-8.7602	-9.7678	-10.764	-7.7915	-12.505	-8.4027	-9.0515	-10.119	-10.69	-9.3578	-10.733	-9.5313	-10.03	-11.257
-1.3882	-3.0187	-2.1776	-3.2653	-2.8374	-2.9651	-3.0382	-5.783	-0.32186	-2.3541	-1.7606	-3.3685	-3.5115	-3.3947	-1.8058	-2.6029	-2.9488	-2.3973	-2.3251	-2.9633	-1.8906	-3.6538	-0.85134	-2.0572	-3.654	-1.182	-2.2106	-2.5764	-3.4684	-1.6007	-1.2042	-3.6634	-1.5486	-2.9334	-3.7259	-2.2775	-1.8295	-2.8841	-2.8782	-3.5833	-2.4323	-3.7133	-3.7498	-0.61348	-3.6871	-3.0827	-2.5127	-2.9121	-3.7491	-2.9091
-8.3316	-4.5734	-6.5673	-4.5102	-5.869	-6.7982	-4.8781	-4.9124	-5.6547	-9.0245	-7.8845	-6.3033	-5.6529	-6.336	-8.1431	-7.2332	-6.8907	-5.3598	-6.6015	-7.4022	-5.1585	-7.8685	-6.6455	-6.3921	-6.2805	-4.7778	-5.5791	-4.6413	-4.7204	-8.0551	-5.313	-7.5933	-6.8484	-5.4599	-7.2849	-6.0768	-7.8827	-2.5157	-4.9185	-9.4257	-6.94	-5.8836	-5.5291	-7.3428	-4.9998	-6.586	-6.1468	-5.3916	-6.1845	-4.9806
-4.7506	-4.5267	-2.3254	-2.2386	-3.383	-3.7765	-1.3136	-3.9383	-3.452	-3.3573	-2.9736	-2.8664	-4.9742	-5.35	-4.264	-4.6395	-3.9721	-2.4205	-2.4758	-4.3275	-2.1285	-3.1449	-0.29611	-5.7302	-3.223	-1.2929	-3.1821	-2.7296	-3.63	-3.3918	-4.1708	-3.2877	-0.84148	-3.9976	-5.6719	-3.2824	-1.7761	-4.264	-2.6457	-4.3174	-3.4574	-4.0686	-4.6323	-2.7174	-4.1754	-4.2273	-4.2191	-2.4785	-4.5682	-5.2328
-12.386	-12.658	-15.358	-13.799	-12.361	-12.333	-13.459	-13.58	-12.835	-11.721	-13.445	-14.049	-12.827	-15.476	-12.725	-13.134	-14.005	-13.273	-14.579	-12.846	-14.342	-13.62	-11.992	-13.619	-12.344	-12.612	-15.244	-13.098	-13.606	-14.078	-14.268	-10.427	-14.67	-13.185	-11.219	-13.874	-11.445	-13.214	-12.145	-13.561	-12.135	-11.599	-12.328	-11.617	-11.645	-14.676	-13.817	-14.123	-12.33	-10.839
3.2086	3.8331	5.3943	6.6709	4.1104	5.0968	5.9708	4.8844	5.2981	3.4019	4.0168	5.6582	2.9495	4.4977	3.163	1.0863	5.131	4.0836	4.2544	4.2768	3.7559	5.7516	4.2237	4.2967	5.1864	3.191	4.8647	1.616	4.3179	2.9371	3.8095	2.9718	2.763	6.3961	4.894	3.8939	5.3912	3.7585	3.7478	1.9462	4.052	6.0014	4.2062	3.7483	4.0798	3.0826	4.2732	3.4567	4.6175	2.8298
0.76796	-0.8896	0.0012471	0.25934	-0.41828	1.1556	-0.14683	-1.7503	-1.0257	-1.9712	0.66448	-1.8319	-0.80694	-1.2343	-2.8366	-0.10156	-2.7122	1.2641	0.24342	0.0017332	-0.35169	-0.88662	-0.1036	0.36112	-1.9995	1.4547	-2.9396	1.2585	-1.7487	1.4652	-3.0983	-2.2322	-0.94553	-1.2125	-0.76609	-1.1198	-0.54465	-2.3744	-2.002	-2.6616	-1.4349	-0.56738	1.246	-1.1219	-1.6006	-0.42598	-1.7066	-0.46141	-3.657	-0.25765
5.476	3.6662	6.5863	4.89	6.2282	3.3529	4.798	3.7999	4.4429	4.2497	5.9206	5.1292	3.7957	8.1137	5.8277	4.2337	5.9385	7.6841	5.5902	3.6173	5.0336	5.2695	5.5506	5.0108	6.0455	5.9817	5.7329	5.85	2.9239	3.2018	6.182	3.5745	6.0964	2.1026	4.9037	5.6942	5.6462	6.1992	2.9254	6.5049	5.1355	5.6983	4.8871	5.4475	6.0255	6.1303	4.3002	2.4632	5.7249	6.1649
4.3518	4.0414	4.0918	3.5785	3.1137	6.0622	5.5932	3.6485	3.8004	6.0153	4.5224	3.8584	4.4023	5.0004	5.0508	5.606	3.7647	4.063	2.8911	2.8388	4.3154	3.3871	3.7742	5.4583	4.2161	5.2835	4.9481	4.7273	4.4575	3.9101	6.1304	2.4611	4.852	4.6555	4.2642	4.2963	4.2113	3.6921	3.7274	4.8945	5.8032	4.8684	2.5676	5.2253	5.1404	3.6779	4.8348	2.8117	5.5724	1.877
-2.5263	-4.518	-0.24085	-2.353	-2.4431	-3.8481	-2.5144	-4.2669	-0.97462	-2.6087	-3.8786	-3.6167	-2.6414	-3.4121	-3.0571	-2.3055	-1.5429	-2.7272	-1.9998	-2.1383	-3.69	-2.7245	-0.6966	-0.83599	-3.7874	-2.2785	-0.61504	-2.8968	-4.4858	-1.8863	-1.7064	-2.0159	-0.63109	-3.7112	-3.2735	-0.23532	-2.1651	-1.4206	-2.6598	-2.4909	-2.3759	-1.5387	-2.4506	-3.2366	-1.8913	-3.2299	-1.9848	-1.2294	-2.7895	-2.9555
4.0809	1.0351	-1.7237	0.62904	-0.26334	2.621	-1.1329	0.85353	0.73549	2.4296	-0.1324	0.43065	1.7547	1.9406	1.4482	0.12807	-1.6211	0.8308	-0.13708	-0.0044567	-0.23699	0.058998	1.3837	2.4611	-0.87073	-0.97056	-1.2965	-0.27717	0.68743	0.60492	1.4744	-1.6572	-0.033999	-0.030619	1.3431	-1.011	-0.051438	0.26243	-0.5336	0.48822	1.5796	0.029878	0.70011	1.553	0.49277	1.6889	2.9586	0.9667	0.74107	0.43643
-5.4598	-6.4168	-5.2754	-5.4413	-4.0265	-7.8873	-6.8214	-5.3246	-6.9072	-5.2594	-5.5349	-6.5366	-5.4058	-5.9621	-4.2716	-5.6338	-6.6705	-5.253	-3.4629	-3.9072	-6.4273	-6.2108	-5.9507	-5.5115	-6.8069	-6.639	-5.3457	-4.8568	-5.4282	-5.1239	-5.5776	-5.4929	-3.3132	-6.8849	-7.606	-4.1616	-4.4703	-6.7455	-5.3458	-5.114	-5.2517	-5.2402	-5.1135	-4.3803	-7.0552	-4.677	-6.4198	-7.1558	-4.5862	-7.1234
8.707	8.829	7.5249	11.113	9.0544	8.4028	8.8093	9.1038	8.4468	7.6355	8.8728	9.2695	8.8972	8.7512	8.5524	11.351	8.9662	7.0657	8.6625	10.126	6.5264	7.4171	10.994	8.6621	7.254	9.068	7.7291	7.1372	9.1488	9.4164	6.0573	7.2138	8.1681	8.1553	10.371	8.0581	12.116	8.7256	8.2972	10.823	9.0049	9.0156	6.8803	7.5814	8.4131	8.6758	11.13	6.2532	9.766	9.111
2.2443	1.6322	1.6492	1.709	2.7171	3.6012	1.5949	2.7356	2.56	1.9175	2.9592	1.959	3.1141	2.3236	0.57011	3.7243	1.5661	2.5972	2.8048	3.7763	1.4326	4.3316	1.7554	2.0249	3.2098	1.3098	3.4929	2.2762	2.6643	2.8943	3.3588	5.4203	3.7659	5.0196	-0.471	2.817	3.2955	1.5468	2.3094	0.76632	1.8686	2.3715	1.6079	4.1959	5.1291	3.1854	2.1589	2.8313	-0.19671	5.0721
-13.827	-12.855	-11.369	-11.222	-10.716	-11.647	-12.31	-10.729	-12.688	-11.598	-11.308	-12.669	-13.084	-12.701	-13.158	-11.187	-10.544	-10.551	-12.403	-12.652	-9.8449	-12.769	-9.6086	-11.524	-10.323	-10.824	-11.561	-12.48	-9.2086	-10.565	-11.622	-11.074	-9.9014	-9.5987	-10.021	-11.821	-13.764	-13.297	-11.471	-10.178	-12.433	-11.725	-10.072	-12.774	-10.314	-10.781	-9.1971	-12.702	-11.036	-13.343
-3.5492	-5.5999	-6.4461	-6.9803	-4.7481	-5.8283	-6.7925	-6.0249	-5.0104	-5.7746	-5.3095	-7.8024	-5.5068	-6.2732	-7.9145	-4.8494	-4.6315	-4.9722	-7.0194	-7.1017	-6.0219	-5.989	-6.1321	-7.3105	-6.1307	-5.2683	-5.6298	-7.0925	-6.3027	-6.9384	-5.407	-7.332	-6.3518	-7.779	-7.2123	-3.4609	-4.696	-4.2126	-4.8607	-6.0218	-7.7024	-5.791	-5.7914	-5.4825	-6.2532	-6.1478	-7.7472	-6.172	-5.0856	-6.6634
0.10836	-1.6892	1.5454	0.32985	-1.0286	0.93528	0.34664	-1.3609	0.75867	-0.37983	-0.30214	0.66654	-1.4043	1.2283	-0.21971	1.0798	1.3456	0.66955	1.6973	-1.5069	-0.45642	-2.2741	-0.75023	1.3459	-0.24489	1.7095	-0.012664	1.7366	-1.7708	-0.096876	0.94469	-1.1753	0.090311	0.33739	-1.7286	-1.8185	1.5388	0.18895	1.3104	0.43237	-1.8348	1.6383	-0.27076	-1.6417	0.61524	0.012046	1.7031	-0.81036	0.1321	-0.43402
-20.808	-21.839	-19.822	-21.713	-21.581	-22.9	-21.73	-20.424	-21.669	-19.484	-21.339	-19.578	-19.371	-21.459	-21.192	-20.035	-20.171	-20.234	-23.639	-20.973	-18.577	-20.857	-18.609	-19.412	-21.439	-19.769	-19.905	-22.94	-23.161	-21.015	-23.305	-18.512	-19.417	-20.175	-20.078	-21.877	-20.673	-19.585	-20.66	-22.288	-20.763	-21.609	-22.179	-20.624	-19.048	-20.208	-21.671	-21.438	-21.054	-19.901
-4.3811	-5.6485	-3.5606	-3.9728	-4.2691	-4.7229	-3.7967	-2.6499	-4.9138	-5.0139	-5.0549	-4.8931	-4.3029	-3.1256	-5.2412	-6.2383	-4.5018	-3.3926	-4.4288	-4.6492	-7.3645	-3.6453	-2.8954	-7.5397	-5.2664	-4.968	-3.0759	-4.1957	-3.407	-5.5481	-2.5689	-4.367	-5.2837	-1.5394	-3.2572	-2.4719	-4.3794	-2.5125	-4.3539	-5.4146	-4.093	-4.7022	-3.2701	-3.2619	-4.8973	-4.5953	-4.1183	-4.4257	-3.2855	-5.1707
-3.012	-2.968	-3.2478	-2.4401	-2.016	-2.3365	-2.5849	-3.275	-4.0168	-1.9829	-5.2217	-3.1278	-1.7376	-1.8048	-2.2949	-1.4767	-4.0056	-2.7161	-4.5247	-2.2797	-0.67357	-3.3782	-3.947	-3.0187	-1.0558	-2.4169	-1.877	-2.719	-3.784	-1.3854	-1.8255	-4.4802	-2.0245	-3.9703	-4.6154	-4.3745	-3.8589	-1.4795	-0.89268	-2.8949	-3.4376	-2.5027	-4.1227	-2.2498	-3.462	-1.8523	-2.7424	-4.4893	-2.5457	-2.202
-21.988	-23.386	-22.276	-21.94	-21.722	-20.149	-21.415	-21.63	-20.722	-22.471	-20.998	-22.347	-22.909	-21.515	-21.698	-23.821	-21.805	-22.296	-23.213	-22.417	-21.631	-19.776	-22.302	-24.29	-21.939	-25.285	-23.102	-21.683	-23.308	-22.308	-21.045	-19.986	-21.558	-24.06	-22.19	-22.863	-22.943	-22.166	-24.134	-22.667	-26.033	-22.299	-21.635	-22.166	-23.644	-22.001	-22.751	-21.409	-23.544	-23.279
0.27826	1.5473	0.77541	1.2301	2.3457	2.7467	0.8292	2.6501	1.9687	2.491	1.9431	-0.63032	0.46743	2.6628	0.87077	-0.30193	0.21406	-0.088331	0.54783	0.61815	-0.61039	-0.16914	2.3952	-0.60632	1.3112	3.1241	1.3897	2.1035	-0.52624	2.486	1.212	0.17479	-0.48373	2.0279	2.2291	0.69616	2.2392	-0.87113	0.41743	3.0216	0.44354	1.2524	1.572	-0.56447	2.2919	2.4421	0.8427	1.814	0.45328	1.4355
-15.328	-11.024	-12.13	-10.766	-13.065	-8.4329	-12.405	-14.026	-9.7552	-11.551	-13.789	-12.671	-11.077	-11.244	-11.616	-11.827	-14.246	-10.702	-10.177	-12.127	-11.059	-12.607	-11.868	-13.105	-10.42	-13.164	-12.442	-12.075	-10.568	-12.417	-8.2988	-11.279	-9.9013	-9.6067	-13.384	-12.807	-10.474	-11.403	-12.248	-12.19	-10.147	-11.768	-12.247	-12.172	-14.327	-13.872	-10.702	-11.873	-9.2352	-11.866
-8.8854	-12.101	-10.441	-11.719	-10.371	-11.244	-11.014	-11.283	-9.5935	-10.365	-10.575	-10.615	-9.9983	-8.7774	-7.6797	-11.686	-9.0843	-7.2897	-9.0567	-9.0549	-9.7245	-11.432	-10.399	-11.931	-9.9462	-10.659	-11.84	-9.9113	-9.6842	-10.796	-9.9666	-8.8314	-12.017	-10.758	-8.1543	-11.029	-8.2303	-10.962	-11.725	-9.794	-9.1011	-8.1287	-12.254	-8.1641	-9.9095	-10.241	-12.351	-11.036	-9.7832	-9.0049
1.2017	2.4529	0.26176	1.7074	3.0257	1.0173	3.2535	1.9315	2.1481	0.69899	1.2226	1.3104	1.7047	2.7866	-0.77199	-0.43535	0.55715	1.7021	2.4859	3.0506	2.8673	3.82	1.093	0.81066	2.3245	1.1757	3.8842	2.5544	1.948	0.015902	2.8587	0.68884	0.76593	2.563	3.011	1.2468	2.0353	4.6049	1.3919	2.1248	0.98559	0.79517	5.1953	1.7802	2.3719	1.7545	1.7311	0.78035	1.8091	0.72595
-2.8068	0.45143	-1.0596	-1.8955	-0.88823	-1.3906	-1.7641	-1.4185	-2.478	0.41712	0.714	-0.28998	-2.6658	1.6348	-0.71081	-2.2076	-0.29075	-2.9252	-0.46978	-0.87685	0.036082	-0.9923	-0.91828	-0.51946	-0.39046	0.23078	-2.6606	-3.4615	-0.4339	-0.65108	-2.538	0.05522	-0.91029	1.1075	0.19522	-1.397	-1.8634	-0.096553	-1.2472	-1.2316	0.022687	-2.3977	0.61276	-2.2158	-3.2346	-1.4837	-2.5992	-0.10958	0.14243	-1.9314
-10.954	-12.153	-11.731	-10.776	-10.88	-11.217	-12.306	-12.572	-11.452	-10.907	-13.336	-9.2608	-9.0958	-10.777	-14.006	-12.265	-11.782	-11.196	-13.667	-10.068	-13.287	-12.049	-11.604	-13.275	-12.112	-10.472	-12.052	-12.124	-13.525	-12.302	-14.114	-11.134	-13.202	-12.49	-10.724	-10.906	-12.54	-9.9761	-11.59	-8.3565	-13.652	-11.995	-12.645	-12.897	-11.758	-11.026	-11.128	-9.7515	-11.904	-11.685
-2.5724	-4.021	-3.4046	-2.2225	-2.6243	-3.4104	-4.3069	-4.179	-2.4501	-2.3176	-2.7749	-1.3791	-3.5351	-4.4248	-2.8804	-2.8571	-3.6448	-1.9373	-1.9766	-3.6254	-3.3299	-3.1543	-6.1216	-2.5551	-2.3058	-4.7487	-1.2373	-2.9641	-5.2083	-5.3912	-1.0526	-3.1528	-2.8229	-5.1005	-4.5009	-1.2389	-3.459	-3.6172	-3.7785	-3.022	-0.90377	-5.2232	-1.3403	-3.2363	-3.4087	-1.541	-2.024	-2.7075	-4.6012	-2.9288
6.2315	7.0486	8.6928	7.2273	7.6972	3.3263	7.1292	7.5675	5.8769	6.8815	6.3187	6.9226	5.4346	6.7771	8.6974	7.3962	8.7051	6.0559	6.1235	6.2308	5.6256	8.6604	6.6162	5.9504	7.0708	7.195	6.7922	6.7551	6.1469	8.3669	4.8272	7.0062	5.4712	6.2609	4.929	8.3127	7.4855	8.034	5.7368	6.9018	6.31	7.3656	8.2324	6.73	5.8301	6.8507	8.4029	5.3467	6.8138	7.0163
-11.04	-13.428	-13.167	-11.137	-9.2864	-13.903	-9.5466	-11.263	-11.469	-10.039	-12.476	-8.8703	-12.421	-9.3003	-9.0498	-10.731	-11.853	-10.41	-10.797	-13.728	-9.9268	-13.06	-9.3712	-13.251	-12.581	-10.683	-13.632	-9.157	-12.187	-14.352	-12.955	-11.66	-8.1646	-10.51	-8.8439	-11.068	-11.074	-11.262	-9.2455	-9.718	-10.748	-9.5712	-13.24	-10.926	-10.513	-10.478	-8.5963	-10.196	-10.3	-12.625
6.4846	4.8128	5.3911	5.7899	6.6574	5.9611	6.6002	5.5274	6.0908	4.2191	4.6969	6.6923	4.2635	3.6842	6.0256	4.7228	3.9062	6.1376	3.5476	7.0629	6.4012	5.6866	3.5339	7.9382	3.8734	5.9912	6.2654	6.906	3.7511	5.7943	4.2233	5.6065	4.1436	6.1802	4.1017	3.2242	4.2548	6.049	4.0981	5.8357	6.4621	5.3736	6.4041	7.5754	4.5699	3.9254	5.0781	5.049	7.3035	5.4109
-9.0504	-10.603	-6.594	-8.6718	-9.4736	-10.135	-8.3321	-9.4982	-8.1856	-8.7607	-10.595	-6.1843	-9.2687	-9.5858	-9.2779	-10.468	-8.6294	-8.4692	-8.1396	-8.6616	-10.044	-9.754	-8.9059	-8.122	-8.0204	-9.1971	-10.262	-8.2872	-8.2481	-8.4199	-7.4905	-7.9268	-11.074	-9.6098	-7.148	-7.9366	-9.8996	-7.8912	-10.111	-9.213	-9.1075	-10.693	-11.138	-5.7629	-9.8695	-8.5607	-11.988	-9.7014	-8.6099	-7.9643
0.30926	0.57761	-1.4734	-1.3156	-0.95095	1.0457	-0.79146	-0.91845	-0.35484	-1.1234	-0.91503	-1.9695	0.18582	1.1144	-1.3398	0.19549	-0.35362	1.0768	-0.083579	1.5844	-0.41073	1.1201	1.289	-1.7625	0.35167	1.3536	1.359	1.1487	0.19527	-0.39792	0.15482	0.26995	-0.66028	-1.3336	-0.03926	0.19178	0.27837	-0.047665	0.70232	-0.029582	-1.9334	0.73333	0.89024	-0.21837	0.7202	-0.74311	-1.3697	-0.01443	2.1651	1.4287
-0.3279	-0.45785	-1.0888	1.007	1.1577	0.12383	-1.6879	-0.20978	0.020148	0.13089	1.8798	0.45127	1.8315	-0.31919	-1.3954	-0.0014701	-0.21772	-1.9352	-0.60651	1.5442	1.6392	2.4746	-2.9706	-1.6911	-1.0507	1.9098	-0.9785	-0.80608	-1.2924	-1.0748	0.36026	0.67534	-0.79636	-0.64263	0.18106	1.9476	0.4267	-1.0013	-2.0553	1.3043	-2.963	1.4552	-0.70914	-1.9837	0.77212	0.59005	1.4094	-1.8725	0.6196	2.4736
-1.9567	-0.9438	-3.7166	-1.3318	1.7053	-2.732	-1.4709	-2.7658	-0.39183	-1.1459	-0.60712	-0.90834	0.36621	-2.5034	-3.4012	-2.4533	-1.4368	0.30649	0.20947	-1.4367	2.0138	0.34069	-2.1886	-0.24312	-2.1419	-0.032211	1.6683	-0.83917	-2.7406	-2.6774	-1.7947	-3.9441	-0.019594	0.015027	-3.3118	-1.506	-2.2968	-1.8736	1.5348	-2.0056	0.30082	-3.9076	-2.0987	-2.5031	-1.5056	-0.11796	-1.2628	-1.8292	-1.9545	-3.3558
-12.929	-12.354	-11.167	-10.907	-12.69	-13.644	-12.085	-9.3017	-12.446	-11.53	-11.975	-12.903	-12.05	-11.309	-9.9748	-10.883	-11.856	-12.717	-12.804	-11.735	-9.4433	-12.512	-11.588	-9.5503	-12.551	-10.639	-10.736	-11.681	-10.773	-10.966	-9.7295	-12.51	-9.3487	-11.128	-11.679	-11.352	-13.015	-9.7281	-10.345	-11.391	-12.217	-12.478	-10.251	-10.095	-11.67	-11.624	-11.808	-11.46	-10.522	-10.459
-4.3783	-1.1995	-5.0673	-2.9163	-2.5521	-3.5732	-2.5486	-4.1312	-4.0587	-1.8755	-2.517	-2.7061	-2.4786	-2.4129	-3.3339	-3.0096	-4.0961	-1.9152	-2.6352	-5.0144	-2.4056	-4.4185	-1.7232	-2.8549	-5.3671	-5.5825	-5.5327	-2.0289	-3.079	-3.9228	-3.2546	-3.0878	-2.5023	-3.9268	-3.0453	-3.1226	-4.4752	-4.8952	-3.9451	-1.9773	-3.0422	-1.4279	-5.2852	-4.2681	-3.6488	-4.743	-5.3739	-1.6784	-4.9898	-2.1397
0.94195	0.87246	3.8134	1.7826	3.206	1.5019	1.5993	2.0789	-1.9896	1.19	1.5673	-0.49015	0.90022	3.5919	3.7052	1.5685	3.9922	2.009	2.8256	0.18808	3.0042	1.2685	1.3807	2.0527	0.14541	0.71617	2.2751	1.8735	2.5166	-1.6741	2.3435	2.2824	0.67865	1.3258	2.224	0.84178	2.4598	0.14776	1.6621	1.7571	3.2673	1.0536	3.1674	2.7589	1.0287	-0.11093	-1.8405	3.5794	2.0519	0.15675
-19.166	-23.548	-20.775	-21.076	-18.724	-22.225	-19.948	-21.202	-21.972	-22.421	-21.881	-17.69	-20.205	-21.86	-20.145	-20.831	-21.223	-22.71	-23.649	-20.65	-21.827	-19.975	-22.026	-22.866	-21.284	-22.922	-21.541	-22.85	-21.121	-21.59	-21.518	-22.011	-21.132	-18.974	-21.952	-21.515	-21.339	-21.186	-20.232	-21.459	-23.135	-20.597	-19.879	-23.245	-19.746	-19.842	-21.685	-20.059	-21.334	-19.731
-12.315	-14.478	-11.89	-12.255	-11.755	-11.567	-13.77	-11.157	-13.039	-12.563	-12.105	-15.148	-10.86	-10.705	-12.754	-13.438	-13.634	-11.896	-12.487	-11.897	-13.395	-12.962	-14.241	-12.067	-12.163	-13.792	-14.067	-13.315	-13.283	-16.978	-11.636	-13.81	-12.041	-13.753	-11.358	-11.553	-12.151	-10.722	-12.654	-11.343	-10.308	-15.185	-14.001	-10.666	-11.128	-13.122	-11.774	-13.4	-11.264	-11.653
1.1376	3.6407	2.8581	4.1148	5.3701	2.3756	3.801	3.2749	4.5411	1.7768	3.7135	5.0892	3.856	2.08	3.3338	3.4165	2.4199	3.5159	3.5088	3.0647	2.3298	3.347	2.1452	1.9057	4.9574	3.5388	1.5815	3.8167	2.6613	2.3555	6.292	3.1098	4.0959	3.8879	2.3489	3.0662	2.3217	1.596	1.7193	2.1328	3.6768	2.5097	1.9163	0.64553	4.6248	3.1244	3.0755	2.9996	4.6769	1.5972
0.1528	1.3397	1.5217	0.97238	0.87275	3.7308	1.4148	1.2762	3.6132	2.5574	3.2333	1.0214	2.3838	1.8663	3.3598	0.97747	1.2873	0.83948	0.66986	3.9496	3.4601	1.2649	1.0175	0.10192	4.2348	0.3637	1.2947	2.5588	2.1596	1.8658	1.0196	0.38738	1.1557	0.88625	1.1319	3.0795	2.2049	1.8004	1.8778	1.3985	-0.68263	2.8806	2.3254	0.40408	2.9597	3.5158	0.47871	1.9324	2.0743	3.9291
8.2898	5.4596	6.4716	8.1891	8.0472	5.8965	6.4368	6.7085	8.3246	8.7897	5.768	6.7478	5.0369	7.0549	8.421	5.6485	4.5239	8.24	7.2945	4.2681	4.8848	6.1847	5.5995	6.9655	6.6664	7.7802	8.1477	6.5216	3.6563	7.1434	6.9106	7.5532	7.4127	6.8856	9.0541	6.6273	6.8421	5.1712	7.3218	6.9416	4.1872	7.3991	9.7421	6.9467	7.3927	5.548	4.6084	5.8877	7.4143	6.6888
-14.508	-14.406	-13.73	-13.74	-17.087	-12.825	-15.455	-14.371	-15.394	-12.733	-14.765	-14.441	-12.393	-14.002	-14.815	-14.095	-13.956	-14.873	-11.949	-15.043	-12.806	-14.618	-14.665	-16.732	-11.961	-13.606	-12.064	-13.129	-13.334	-12.823	-14.069	-13.62	-13.825	-14.902	-16.038	-14.625	-12.11	-14.397	-14.31	-15.909	-14.432	-14.013	-13.519	-13.701	-13.953	-12.521	-13.484	-13.235	-15.048	-13.456
-14.67	-15.957	-15.332	-12.066	-14.484	-14.698	-15.13	-16.052	-16.211	-15.252	-15.467	-15.106	-14.833	-13.307	-14.459	-14.255	-14.281	-14.733	-15.827	-14.442	-15.276	-11.279	-12.66	-14.524	-16.36	-13.888	-14.247	-16.493	-15.638	-12.727	-15.461	-14.528	-15.309	-15.694	-13.811	-12.275	-13.714	-13.655	-14.899	-14.123	-15.08	-14.494	-13.158	-13.6	-13.041	-18.515	-16.568	-15.689	-13.747	-15.296
-14.627	-12.088	-12.748	-14.317	-12.242	-13.722	-12.589	-12.174	-11.282	-13.213	-14.347	-13.427	-14.307	-13.827	-11.536	-11.552	-13.715	-12.634	-13.199	-17.268	-13.719	-13.154	-13.922	-13.136	-13.034	-13.525	-12.73	-13.875	-14.221	-16.724	-13.278	-12.678	-11.857	-12.104	-11.747	-10.688	-12.261	-14.128	-13.522	-12.97	-12.227	-13.655	-12.977	-13.794	-11.725	-13.823	-12.704	-14.973	-13.155	-13.336
-5.1179	-5.475	-5.2976	-4.5832	-7.7483	-4.2351	-4.3998	-1.3583	-3.5159	-5.1628	-4.3742	-2.779	-3.8878	-2.8744	-5.9441	-1.9742	-3.8067	-5.0616	-4.5229	-3.4068	-5.4521	-5.1038	-0.75255	-5.5619	-2.089	-3.2048	-2.6413	-3.5811	-5.7157	-2.8509	-5.279	-4.3209	-4.3517	-4.6592	-3.5289	-1.7079	-3.9059	-3.5395	-2.0593	-5.4734	-3.2839	-5.2594	-3.9131	-3.0884	-5.4885	-5.8861	-5.5998	-4.4106	-5.467	-4.0065
-2.424	-2.9268	-2.4163	-2.5101	-1.9216	-1.6371	-2.7509	-1.5574	-3.2165	-4.3093	-3.5446	-3.033	-1.9636	-1.9334	-2.5177	-0.55405	-3.5817	-2.3123	-1.8951	-3.8338	-2.0446	-1.083	-3.0697	-2.7195	-2.8077	-2.2193	-3.6797	-2.9201	-1.483	-3.541	-2.4736	-1.2978	-3.1731	-4.5289	-1.9683	-0.39895	-1.2664	-2.7791	-2.2613	-1.5299	-4.2401	-3.1708	-6.0661	-1.8116	-1.6599	-2.7639	-2.5224	-0.39942	-0.63976	-2.8272
0.20179	1.6198	0.2273	-1.6221	-0.67474	-3.0935	-2.5651	-2.1252	0.82661	-3.2772	0.067648	1.5214	-1.4997	-1.8248	-1.365	0.013569	-1.9218	-1.7371	-1.5684	-0.31145	0.27914	-1.1054	-3.6617	-1.2498	0.3618	-2.2807	1.1145	-1.304	-2.1626	0.54499	-0.63126	2.7797	-1.9269	-0.22645	-1.1568	-0.71826	-0.14655	1.3502	2.0561	1.1759	-1.3268	-2.1154	-1.6653	-1.1234	-4.0614	0.21425	-3.3017	-1.107	-1.1697	-0.29968
-2.2104	-5.0921	-2.8831	-3.1227	-2.5867	-0.3149	-3.2927	-1.0243	-3.6691	-2.8456	-0.87179	-2.7638	-4.252	-4.0075	-3.3394	-1.4553	-3.4944	-3.3185	-3.5411	-2.5746	-2.9632	-4.718	-3.8611	-0.95337	-1.5599	-4.6194	-2.9214	-4.1579	-3.7205	-3.4871	-0.92104	-2.5167	-1.7711	-3.166	-2.9581	-4.4515	-4.1998	-4.0831	-1.9795	-3.872	-2.3083	-4.5823	-2.6021	-3.1402	-3.3481	-5.2606	-2.2939	-1.9763	-1.0675	-3.9129
-15.482	-14.027	-14.931	-12.498	-13.211	-14.298	-15.156	-13.392	-13.274	-13.63	-15.881	-15.109	-14.429	-15.251	-14.025	-14.346	-16.299	-14.741	-12.828	-14.47	-13.182	-12.538	-15.653	-17.515	-12.933	-14.945	-15.411	-15.372	-13.946	-15.424	-15.551	-16.644	-15.658	-14.003	-14.751	-14.444	-13.69	-12.836	-15.964	-12.68	-13.404	-16.255	-16	-11.688	-14.639	-13.068	-14.799	-18.029	-15.19	-14.663
-10.692	-9.5859	-10.103	-9.4496	-12.95	-10.153	-11.118	-9.9136	-12.816	-10.75	-12.078	-13.457	-8.3619	-10.995	-11.273	-9.8493	-9.5821	-10.985	-10.603	-11.533	-9.6812	-10.691	-11.172	-9.5008	-7.9721	-12.447	-11.389	-11.106	-11.754	-9.9355	-10.692	-12.43	-11.952	-9.3486	-12.519	-12.07	-12.324	-9.7247	-10.784	-7.8304	-9.6628	-10.516	-8.5962	-10.313	-11.566	-9.5103	-9.7263	-10.279	-11.213	-11.152
-2.43	-3.6602	-4.4948	-3.6602	-7.7197	-2.9475	-1.0164	-3.2901	-2.5232	-5.0519	-8.077	-4.0646	-4.7529	-5.4896	-5.9204	-3.2431	-4.4008	-3.7766	-6.45	-3.4715	-3.1305	-6.8583	-4.3095	-6.1181	-4.6025	-5.3942	-5.4839	-3.5791	-5.1499	-3.383	-4.8209	-4.7433	-4.0828	-3.1842	-7.9352	-4.0176	-5.1681	-4.3661	-5.3251	-4.0935	-4.8394	-3.7966	-6.353	-3.2615	-5.321	-4.8875	-4.1608	-3.9501	-6.1361	-4.0729
-0.2747	-2.349	-1.5414	-1.2822	-2.5791	-2.257	-1.7486	-1.673	0.30451	-1.6932	-1.8401	-0.43678	-2.8895	-2.8591	-0.75002	-1.8635	-3.6518	-0.54855	-3.3483	-1.2188	0.055285	-0.72862	-0.82481	0.37981	-1.4534	-1.2589	-2.2499	-2.0618	-1.387	1.6005	-1.9046	-2.594	-2.5305	0.38944	0.25111	-0.67046	-2.8971	-2.2001	-1.5567	-0.32584	0.1498	-1.3482	-0.99738	-2.8441	-1.2062	-1.0876	-2.3891	-0.71447	-0.80704	-1.8766
-10.091	-9.5117	-9.3519	-10.447	-7.8547	-9.5814	-9.0723	-8.6465	-9.1059	-7.3994	-10.118	-9.7281	-7.6729	-8.2695	-9.4982	-10.69	-7.9147	-11.294	-10.601	-10.169	-11.542	-9.4133	-10.777	-9.1137	-10.383	-7.6205	-8.9188	-8.6033	-8.9475	-8.6996	-9.2602	-10.169	-11.092	-9.256	-7.9003	-7.9129	-8.7337	-6.2281	-12.036	-8.0268	-9.6727	-9.8969	-8.9941	-8.5302	-7.2003	-6.6833	-8.9635	-9.5687	-6.9983	-7.6171
-2.1853	-1.9464	-1.9731	-4.2015	-2.8811	-0.29786	-1.771	-2.0702	-2.7393	-2.7409	-3.8111	-1.645	-4.5021	-1.6273	-1.2723	-0.61191	-3.2008	-3.2989	-4.5645	-2.3334	-1.6595	-0.71938	-2.4863	-2.1784	-3.3225	-1.924	-2.8589	-2.3897	-3.4288	-1.8477	-4.3665	-2.7402	-3.5916	-4.2397	-4.6944	-2.6239	-2.0666	-4.2703	-2.433	-1.6008	-3.1131	-3.1929	-3.6841	-1.2453	-1.0234	-2.3046	-1.221	-3.7922	-2.9926	-2.3742
-6.8165	-6.7601	-4.4144	-6.7174	-3.9343	-4.2494	-5.3717	-5.2422	-8.7832	-4.0117	-6.4703	-5.3385	-5.8421	-5.6441	-6.3236	-7.2358	-5.1629	-3.9093	-5.7223	-7.2744	-6.2513	-6.9509	-6.9704	-6.9251	-6.3283	-5.1886	-5.3873	-6.4828	-6.7013	-5.6831	-7.8341	-6.1058	-6.5909	-7.7485	-7.1353	-4.3896	-5.0998	-5.5328	-4.031	-6.0206	-8.3216	-4.6259	-5.4314	-6.0112	-4.996	-4.8841	-5.3611	-6.7974	-7.0991	-4.1742
5.38	3.862	5.2116	3.1282	3.9971	5.6358	4.8009	3.2836	3.9282	5.3168	5.8024	3.4264	7.1268	3.7747	4.2583	6.2726	4.3227	6.0813	6.5729	3.7478	7.197	4.618	6.0361	3.6264	6.3502	6.8347	4.5344	5.4315	5.244	5.9138	3.9972	5.3453	3.5867	6.9223	5.8893	5.6289	6.8649	5.7148	6.4276	8.0426	3.3652	4.8152	3.4601	5.2525	6.3707	6.0306	4.1891	3.6587	4.7469	2.3409
-12.8	-11.814	-13.399	-13.65	-13.74	-13.871	-12.773	-14.224	-12.877	-13.134	-12.8	-14.033	-12.435	-13.378	-12.809	-15.49	-13.623	-13.58	-14.599	-14.351	-14.725	-12.759	-13.711	-13.691	-14.14	-14.939	-15.078	-13.174	-12.529	-14.481	-16.093	-13.728	-11.597	-16.552	-13.159	-13.828	-13.487	-14.976	-14.715	-12.512	-14.366	-13.48	-13.85	-13.229	-11.691	-11.092	-12.209	-13.397	-12.336	-12.098
-19.887	-19.648	-21.655	-20.015	-21.024	-18.619	-21.53	-20.303	-19.873	-20.119	-20.304	-21.144	-19.819	-17.652	-20.404	-18.624	-21.977	-19.238	-21.184	-20.969	-22.51	-19.33	-22.505	-20.929	-20.221	-19.591	-20.616	-20.576	-24.245	-20.989	-19.846	-20.955	-19.506	-20.999	-20.504	-19.519	-22.989	-20.552	-19.019	-22.969	-20.946	-19.682	-19.139	-21.598	-20.07	-23.367	-18.214	-22.036	-19.765	-19.821
-11.4	-12.301	-13.666	-13.197	-9	-13.511	-11.269	-11.292	-11.436	-11.52	-10.625	-13.201	-10.771	-10.41	-12.729	-10.883	-13.9	-12.954	-10.709	-10.024	-9.008	-10.675	-8.9154	-14.612	-9.8215	-11.572	-12.276	-10.582	-10.709	-10.507	-10.422	-10.173	-10.342	-11.666	-14.627	-13.244	-12.334	-11.419	-9.8782	-11.311	-11.145	-11.129	-11.854	-11.04	-11.231	-11.436	-11.652	-11.601	-10.43	-12.692
3.7407	-0.34043	2.0512	2.0629	2.2754	1.6725	0.47982	4.1415	1.3004	1.4838	0.621	2.3962	-0.38787	1.0822	2.3899	0.55624	1.9298	2.7499	0.64119	1.8132	2.9926	1.0025	-0.20666	2.1483	2.9437	1.6715	2.5035	2.6166	1.9706	4.1943	1.8549	1.1148	1.4563	0.14189	2.8226	1.9526	4.2064	3.5176	1.6467	0.35266	-0.20596	3.8196	1.8426	1.8632	0.29129	1.7117	2.027	2.1925	0.55028	3.2428
-13.549	-13.881	-11.625	-13.063	-11.954	-14.394	-12.894	-12.708	-15.265	-14.038	-12.383	-13.068	-13.617	-12.614	-11.885	-12.977	-12.644	-11.249	-11.854	-15.305	-13.725	-13.239	-14.24	-12.715	-13.523	-13.265	-11.261	-14.54	-13.237	-13	-13.449	-11.757	-15.573	-12.913	-11.948	-13.128	-12.882	-12.845	-13.824	-14.534	-11.643	-13.491	-14.123	-15.861	-13.02	-11.684	-12.916	-11.952	-13.329	-14.903
2.3791	2.8807	-0.32434	0.20163	-0.32092	3.8027	1.871	1.9991	0.59092	3.4688	2.9821	0.18008	0.43397	3.8006	1.8212	2.6824	3.1431	2.0901	0.99979	2.9682	0.6081	2.2654	0.92122	2.2212	1.7353	0.54854	1.5141	1.8068	1.4194	-0.48178	1.3387	0.83357	0.64141	2.0064	-0.043678	2.2552	2.2486	2.8556	1.8421	1.9533	0.85052	3.0972	1.7646	-0.95517	2.4264	2.8536	-0.092044	2.2793	1.6032	0.89255
-13.924	-12.364	-13.017	-13.155	-13.241	-13.748	-11.456	-15.881	-13.88	-12.804	-10.806	-17.789	-12.519	-14.637	-12.142	-13.309	-12.389	-14.596	-15.206	-10.786	-13.684	-12.253	-11.368	-12.41	-13.397	-13.791	-11.634	-13.843	-13.783	-12.116	-13.411	-13.603	-12.149	-11.733	-12.004	-13.278	-14.14	-11.299	-12.544	-13.812	-15.029	-12.058	-13.388	-13.251	-14.623	-10.551	-12.22	-12.721	-14.8	-12.51
-11.847	-12.204	-12.849	-13.613	-12.402	-10.906	-12.513	-11.176	-13.946	-13.936	-13.498	-13.908	-14.287	-12.181	-11.586	-14.636	-13.686	-12.234	-14.888	-12.447	-13.281	-13.188	-14.56	-14.277	-12.062	-12.689	-14.051	-10.879	-15.137	-13.454	-13.589	-13.333	-12.385	-13.61	-12.111	-13.131	-12.511	-10.002	-13.344	-14.903	-12.708	-14.409	-13.335	-12.86	-13.538	-12.488	-11.393	-12.177	-12.475	-14.437
-6.372	-4.8213	-6.5422	-7.4343	-6.7503	-6.308	-6.7796	-5.8441	-8.6608	-4.7525	-4.4031	-5.8754	-6.2461	-8.2629	-7.8956	-5.2212	-8.854	-8.8067	-4.6042	-7.1418	-4.5043	-5.3178	-8.1339	-5.3372	-5.3076	-6.9987	-4.1306	-6.8421	-7.7004	-7.3329	-5.1382	-4.2224	-5.7006	-8.2621	-7.5103	-7.844	-6.2348	-7.1891	-7.8581	-5.6766	-6.0377	-5.5931	-5.5835	-4.7924	-5.9312	-5.7787	-6.9903	-8.8066	-8.8564	-6.8181
-2.2318	-1.96	-2.1028	-1.2092	0.84092	-2.1722	-1.8738	-0.95202	-2.1487	-1.5988	-3.6286	-0.80224	-3.0726	-1.9902	-1.0166	-0.65213	-2.4451	-1.8101	-0.63018	-2.1275	-1.1637	-2.0307	-1.1549	-1.6939	-4.5913	-0.90663	-2.4473	0.17687	-3.326	-3.6941	-1.1434	-2.3449	-1.6716	-2.4589	-2.9276	-1.9067	-5.144	-1.7836	-3.035	-2.8292	-1.9095	-1.881	-2.4185	-1.867	-0.99212	-0.51995	-1.2923	-2.2113	-1.7252	-2.429
-1.8529	-0.60941	0.79562	-4.535	-3.0196	-1.625	0.77252	-3.9771	0.14422	-2.6566	-2.6011	-3.2722	-0.56835	-2.3316	-2.3426	-0.85785	-2.2081	-2.0467	-1.2161	-1.2482	0.13548	0.44072	0.22759	-2.4065	-0.58252	-0.11628	-1.9314	-0.58925	-3.0336	-0.12372	-0.057389	-1.9907	-0.91483	-1.1595	-1.4514	-2.1601	-0.87797	-2.535	-3.0462	-1.6676	0.501	-1.8845	-1.404	-2.9036	-0.24125	-2.379	-1.2926	-4.7496	-2.7407	-2.4436
-11.744	-8.3694	-11.723	-9.9187	-11.837	-10.855	-13.339	-13.363	-10.704	-13.08	-12.853	-10.343	-14.887	-10.55	-11.931	-12.498	-11.534	-11.434	-11.87	-13.638	-13.649	-12.321	-12.222	-12.609	-12.265	-12.246	-9.3337	-9.4703	-11.727	-10.706	-11.584	-11.424	-10.618	-10.645	-10.076	-10.563	-8.7024	-9.1542	-10.074	-13.123	-10.291	-9.8748	-9.099	-11.608	-9.0436	-11.838	-11.27	-11.938	-11.107	-9.2167
-4.1244	-2.9047	-2.4157	-2.0529	-2.4729	-1.8504	-3.5286	-1.1251	-2.4518	-1.8951	-1.2327	-4.3727	-2.8799	-4.5337	-2.3773	-3.2762	-1.5252	-1.2552	-3.2113	-2.5137	-3.6975	-1.1459	-3.4465	-5.0212	-3.7788	0.15878	-2.3238	-0.40691	-2.6809	-1.952	-3.0827	-2.3157	-2.3604	-3.8486	-2.3212	-2.6413	-1.3152	-5.0192	-4.067	1.155	-2.4768	-3.2975	-3.7257	-3.81	-2.0434	-2.6278	-4.2488	-1.8158	-2.4504	-2.9046
3.6695	4.4837	5.3875	5.9631	7.6174	7.5492	6.8541	4.5685	6.2944	4.6474	7.4208	6.5333	5.3882	7.4588	6.0372	5.7901	7.0881	7.1858	4.333	5.646	7.6598	2.7824	5.6863	3.9793	6.3533	6.3475	4.8249	4.5674	4.4156	5.2148	4.9422	6.6698	5.2595	6.6749	5.2769	4.5141	7.7592	4.4331	2.9967	5.4346	6.4935	4.6338	3.633	6.4578	4.9463	5.4427	3.5697	5.7809	4.6803	8.0501
-4.4939	-2.9414	-2.9152	0.42302	-3.9829	-1.664	-2.9387	-2.1959	-2.3712	-2.6868	-2.5052	-4.2296	-3.2967	-2.5695	-6.654	-2.356	-2.7215	-1.5852	-2.9861	-1.4915	-0.56002	-3.0277	-1.7336	-2.1328	-2.4338	-4.8855	-4.5291	-3.1916	-2.6884	-2.1316	-2.7124	-1.6701	-2.6472	-1.9073	-3.0658	-4.0219	-4.3622	-3.5551	-2.788	-1.6297	-4.7012	-3.2038	-2.6419	-2.7003	-3.8495	-2.3281	-0.33972	-5.6126	-3.0591	-3.3604
-22.395	-19.527	-21.859	-22.401	-21.126	-19.499	-19.786	-21.776	-23.614	-21.56	-22.353	-20.673	-22.687	-22.996	-22.79	-22.653	-23.219	-21.996	-21.607	-21.078	-20.646	-20.783	-23.481	-21.153	-22.926	-21.465	-19.454	-20.339	-22.589	-23.07	-23.715	-24.07	-22.617	-20.546	-21.207	-21.466	-22.07	-22.895	-20.063	-22.952	-22.95	-21.361	-20.274	-20.874	-24.66	-20.773	-23.826	-23.217	-22.488	-23.859
7.9093	6.399	6.0666	4.4372	4.7818	2.9035	5.2535	2.7274	2.8802	6.0001	6.9785	6.2766	5.3681	5.3587	3.881	5.9573	5.6272	5.0054	5.4146	6.3161	5.5985	7.4436	3.0447	6.6433	9.1022	6.4018	6.1309	6.5933	5.6716	4.0355	4.4388	3.9309	8.0369	4.5453	4.8373	4.9805	4.9931	5.2565	2.6826	5.9059	6.7065	6.3427	5.2665	3.4164	6.8311	5.656	5.0271	5.2641	5.0598	6.716
-9.0977	-9.0962	-10.862	-8.8996	-8.347	-8.1047	-8.6009	-8.4345	-8.7291	-9.4558	-10.352	-9.2697	-9.774	-8.9077	-6.7691	-8.5723	-6.8626	-9.6068	-11.609	-8.3601	-11.527	-8.7968	-10.039	-10.906	-12.414	-8.86	-8.9067	-8.9502	-9.4085	-7.9799	-8.6446	-10.215	-8.467	-8.559	-8.0288	-10.963	-10.85	-10.636	-9.5928	-8.3159	-7.6136	-10.162	-8.9842	-8.8366	-10.845	-8.0956	-9.2488	-11.115	-9.5588	-6.5615
-13.729	-10.892	-11.257	-12.977	-10.724	-9.3299	-12.218	-11.231	-10.766	-10.095	-11.002	-12.016	-13.06	-12.284	-11.828	-12.24	-11.139	-10.926	-10.75	-12.602	-12.603	-11.174	-12.283	-12.942	-11.089	-10.26	-12.251	-10.13	-13.774	-10.158	-10.315	-9.8053	-10.648	-11.735	-12.116	-12.066	-11.447	-11.545	-11.784	-10.787	-11.848	-10.881	-9.9881	-10.817	-10.614	-12.763	-9.6298	-12.126	-11.01	-11.63
-14.253	-13.549	-16.508	-12.043	-12.246	-13.632	-16.33	-15.054	-14.036	-12.851	-15.894	-13.947	-12.304	-16.98	-14.933	-14.401	-15.824	-15.131	-10.976	-13.91	-13.843	-16.925	-15.004	-15.533	-15.695	-15.679	-13.074	-14.606	-15.24	-13.287	-15.082	-13.715	-15.137	-16.276	-12.97	-15.877	-13.979	-13.504	-12.996	-13.683	-14.721	-14.306	-12.915	-16.425	-13.303	-15.328	-15.144	-13.945	-14.837	-13.92
-1.628	0.14785	-1.5253	-2.6937	-1.5309	0.75456	-0.91826	0.8614	-2.5149	-0.79321	-0.043621	-0.93392	1.4052	-0.64351	-0.33174	-1.2245	1.3176	-2.8886	1.0865	0.13231	1.3249	-1.4446	0.69705	-1.887	-0.25292	0.42743	0.88537	-0.99516	1.5781	0.52515	0.088819	-1.3803	-1.1416	0.99668	-2.0053	0.79033	0.72288	-0.6717	1.4131	-0.95528	3.1024	-2.1356	0.82709	0.89033	0.44471	1.4425	-1.6368	0.62318	0.329	-1.1843
2.0949	0.70739	1.1974	3.2478	0.63588	0.56542	1.869	0.58177	0.92914	1.6184	0.045922	3.9339	-2.2231	-0.18296	4.0166	1.9555	2.2544	-1.3489	2.7085	2.7811	2.5452	-0.79563	0.92065	2.861	4.0698	1.4008	-0.80182	1.8295	0.48831	0.55007	2.6539	3.0815	0.40078	1.7855	1.4706	1.2727	2.0147	-0.18827	0.97701	1.7536	1.7418	-0.7923	3.4022	2.1267	1.9797	0.77077	1.8136	1.6705	2.7185	1.7801
-1.5782	-2.576	-3.9436	-1.3333	-3.7197	-2.3155	-3.5117	-4.5697	-0.27889	-4.6672	-3.2287	-2.4489	-3.6005	-1.843	-2.4782	-0.68153	-1.9302	-0.48348	-2.4147	-2.219	-4.5489	-2.6725	-3.0127	-2.9527	-2.2742	-4.4761	-4.1702	-3.8989	-1.6633	-2.6501	-0.34925	-1.2124	-3.2239	-3.4301	-2.1238	-1.309	-2.6133	-4.6799	-0.48304	-4.4173	-2.0855	-4.7234	-3.0768	-3.8841	-0.304	-0.49802	-3.7229	-3.3316	-3.2166	-1.9797
2.9334	0.051124	-0.87339	2.1202	0.90787	-2.0654	0.7117	1.665	-0.35317	1.842	-0.40634	-0.15077	0.96189	0.27361	-1.3998	0.91446	-1.3507	0.10441	-0.94709	0.72829	-0.44332	1.457	2.488	-0.020498	0.79146	-1.7547	1.237	0.66341	-0.65844	3.2683	-0.7605	0.15247	-1.2793	1.3109	-0.57122	0.66767	1.4876	0.62506	0.37811	-1.6005	1.258	3.035	0.3258	0.97827	4.0519	-0.27452	-0.91904	-1.3838	0.84674	1.57
6.5089	4.812	4.3253	3.5291	5.2668	5.2536	3.3325	4.8497	4.7805	5.2356	2.6475	4.1684	2.9077	3.7801	4.7103	2.3896	4.8664	5.9352	1.9914	4.2832	4.9139	6.5607	5.5858	4.1995	4.3166	2.9965	3.2373	5.8593	4.7968	3.6544	4.9934	4.7108	4.0569	4.197	4.5871	2.8035	2.4762	4.3474	3.0261	5.1562	5.3648	1.6973	4.7195	4.1527	3.8892	3.5578	3.4343	2.1964	4.3287	2.898
-4.1428	-3.8212	-4.1624	-4.6404	-6.3235	-3.7258	-3.0843	-5.3267	-3.9959	-5.7064	-5.9309	-4.1639	-4.7171	-3.6631	-6.1439	-4.1548	-5.4896	-3.7108	-5.1003	-4.5781	-4.2256	-5.5168	-5.7141	-5.1532	-4.3775	-4.1019	-5.1484	-3.5923	-8.3931	-5.7312	-5.2576	-4.0362	-5.6494	-5.1564	-3.8584	-4.5323	-6.724	-6.0707	-6.797	-4.944	-5.1856	-5.0935	-4.8839	-5.0594	-3.8468	-5.7224	-3.7662	-6.366	-4.5808	-2.9574
0.11926	-1.4514	-1.1948	-1.3607	0.11782	1.4262	-0.48352	-1.7594	-3.2857	-0.64966	0.63739	-1.5073	-0.42076	-1.2309	-2.5111	-0.93947	-1.3482	-0.57021	-1.3033	1.0246	-0.86455	-1.4541	-1.2489	-3.4864	0.68192	-0.79503	-0.40685	-2.8643	-0.67515	1.2745	-0.65716	1.5478	-2.0291	-3.3274	0.1299	-1.4091	0.53338	-1.6396	-1.2899	0.82708	-0.11342	0.3496	-0.10013	0.2366	0.41797	-0.050883	-0.25696	-3.1711	-1.982	-2.2457
-2.6977	-5.6529	-4.2044	-4.5592	-4.7911	-5.2412	-5.5208	-5.0417	-5.1719	-4.2432	-5.6459	-7.2034	-4.943	-5.8242	-6.5656	-4.0393	-4.6713	-7.4245	-4.8822	-4.6701	-5.882	-6.5578	-5.677	-5.0617	-7.6696	-6.3611	-6.2595	-6.8743	-7.1959	-5.1882	-4.8195	-7.3497	-6.2794	-6.7913	-6.4552	-5.0331	-5.1793	-4.1822	-5.2936	-7.9862	-5.3515	-8.1249	-3.0756	-6.5835	-5.3384	-5.6263	-3.7095	-5.638	-7.0839	-4.0616
-3.8241	-2.6057	-2.9368	-1.2424	-1.6103	-3.6492	-2.6748	-2.7919	-3.791	-2.5992	-0.69489	-1.0433	-1.3608	-1.0699	-3.9469	-1.9915	-1.8564	-2.2081	-2.0226	-1.0979	-1.8622	-1.9555	-3.335	-1.8138	-3.2345	-0.82605	-3.3629	-1.4215	-3.0889	-2.4091	-2.8215	-1.1971	-0.80717	-3.9679	-2.9636	-2.0269	-2.4422	-2.9183	-1.9293	-1.3683	-3.3503	-1.4827	-3.7977	-2.4117	-2.7351	-2.8515	-4.9754	-3.807	-3.3761	-3.5134
-2.2728	-2.5914	-2.9857	-1.4359	-4.0009	-1.1886	-2.0898	-0.86436	-3.5805	-4.0532	-3.6462	-3.7723	-0.97328	-2.5261	-3.4319	-1.1147	-3.1338	-2.8488	-1.6075	-1.9844	-2.2698	-4.1605	-2.4732	-1.3226	-2.0188	-0.28277	-1.5776	-2.9293	-3.842	-2.0381	-2.22	-1.7645	-2.2982	-4.4411	-2.8171	-3.9306	-2.9766	-3.5663	-5.799	-1.1898	-2.3631	-3.9796	-5.5335	-3.5315	-2.9543	-5.1539	-4.3306	-4.0573	-2.3946	-2.2998
-7.6535	-9.2999	-9.2907	-10.164	-8.6083	-5.1587	-10.098	-9.0113	-12.836	-7.8634	-8.1232	-8.4607	-11.528	-8.6169	-9.206	-11.262	-11.094	-6.5429	-11.473	-8.8724	-7.6437	-9.6708	-9.623	-8.7366	-10.993	-11.703	-8.5313	-10.109	-9.3618	-8.7002	-10.858	-11.706	-9.2224	-9.4293	-10.072	-10.117	-9.8875	-10.75	-10.076	-10.062	-11.033	-9.6931	-9.2432	-10.102	-6.6446	-10.935	-8.6543	-11.093	-10.936	-9.6601
-1.8009	0.89523	0.5705	0.89085	-0.1203	0.02605	-2.415	1.3538	0.89012	1.5189	-1.6094	-0.24423	-0.69796	-1.455	-1.7637	0.30793	-1.3735	3.4073	-0.8048	-0.092485	-0.87214	-1.088	1.3388	0.39522	1.4868	-0.97534	1.2113	-1.0284	-2.0951	2.0083	2.0463	-1.5663	0.57495	0.87056	0.13841	-1.48	-0.63357	1.5361	-0.87735	-0.8832	-0.39537	2.4699	-1.1119	2.4367	0.4116	-0.96575	-1.3457	0.76203	1.3725	1.2167
-1.8554	-4.5202	-1.7802	-0.91811	-2.2622	-1.3806	-3.1868	-1.8779	-0.35363	-3.0663	-0.21326	-3.4341	-2.9792	-1.6594	-0.35463	-0.82726	-2.687	-3.0141	-4.6234	-2.8065	-2.513	-3.61	-2.2696	-4.7238	-2.4592	-2.4307	-3.707	-3.0603	-1.8316	-2.0028	-4.778	-3.1364	-2.6817	-3.2198	-3.4905	-0.9901	-4.1309	-1.0268	-2.1407	-4.1399	-2.943	-3.9971	-2.4263	-1.3734	-2.1814	-3.7308	-1.8221	-1.8685	-3.5203	-4.5643
-3.212	-3.5913	-1.4968	-1.7547	-0.62135	1.0307	-0.28966	-3.7046	-1.3937	-1.9133	-2.0826	-1.6428	-3.0102	-0.71539	0.093275	-0.44652	0.0036422	-2.3137	-1.988	-1.0896	-0.3267	-0.75992	-1.5963	-1.9462	-3.9746	1.3037	-1.9923	-0.20866	-1.0332	0.3392	-0.47077	-1.4719	0.88133	-1.7858	-0.48963	-1.5489	-1.3912	-2.7197	-3.6662	0.29175	-1.6153	-1.1384	-0.56973	-2.1872	-3.7755	-1.846	-3.5528	-1.718	-0.64732	-0.14426
-14.883	-16.472	-16.739	-15.44	-16.33	-14.388	-15.466	-15.58	-14.769	-15.309	-14.029	-13.578	-13.359	-16.26	-15.297	-13.722	-14.34	-15.467	-14.124	-15.765	-14.814	-13.773	-13.714	-15.914	-14.781	-13.809	-14.645	-12.506	-13.069	-14.95	-14.396	-13.985	-13.603	-15.336	-14.939	-14.75	-15.133	-12.137	-14.48	-14.2	-15.272	-16.309	-16.03	-14.519	-15.293	-15.71	-12.377	-14.916	-15.259	-15.617
-1.7923	-5.1029	-3.3784	-4.6053	-4.7291	-3.6276	-4.2458	-3.9995	-3.81	-2.8684	-3.4565	-4.0811	-4.2448	-5.4221	-1.9431	-6.2026	-4.6801	-2.588	-3.1291	-2.9875	-3.9471	-4.3562	-3.8903	-3.3824	-3.2846	-1.9463	-2.1213	-4.3533	-4.6766	-0.76715	-4.349	-5.4877	-3.2426	-5.0926	-5.2676	-3.2117	-3.6752	-5.1639	-2.7541	-3.2818	-3.0792	-2.9459	-2.6193	-5.8333	-4.9375	-2.1488	-2.405	-2.5989	-2.3839	-4.0637
-12.177	-10.519	-11.079	-12.104	-10.806	-11.681	-11.614	-14.706	-9.1407	-10.953	-11.348	-11.326	-10.331	-11.426	-12.694	-13.343	-12.601	-12.847	-10.094	-13.625	-9.3622	-12.713	-12.11	-11.333	-12.607	-13.249	-12.202	-11.558	-12.636	-12.269	-10.342	-12.682	-12.464	-11.331	-11.666	-11.011	-11.904	-8.5838	-10.89	-10.149	-11.511	-12.001	-11.943	-12.881	-8.9805	-9.4964	-11.528	-9.187	-8.8967	-10.421
-22.225	-24.409	-21.722	-22.944	-24.682	-20.495	-23.225	-19.622	-21.384	-24.054	-20.703	-22.137	-21.478	-18.605	-21.285	-25.894	-21.447	-20.735	-21.376	-22.426	-24.896	-23.83	-21.743	-26.222	-20.808	-20.206	-21.002	-21.757	-20.766	-21.749	-19.088	-20.736	-19.329	-24.157	-23.149	-23.178	-19.63	-21.535	-19.715	-23.048	-20.572	-23.892	-24.269	-22.142	-21.541	-22.039	-25.194	-24.256	-23.053	-23.604
4.7641	2.9335	1.7661	1.4554	3.0064	3.0098	2.4093	3.689	1.8157	2.9955	4.8679	1.1175	4.413	3.2781	3.8583	2.8585	1.5847	1.6606	6.8621	0.88531	2.4753	1.8088	3.5582	5.1405	4.3243	2.714	5.5285	3.5686	1.831	3.0619	3.3434	3.3842	5.1325	2.6286	2.8773	2.7127	2.8031	1.7094	2.0115	3.162	1.0856	1.2894	1.6944	1.813	3.4533	4.9534	2.0688	3.6128	2.597	2.311
-1.3321	1.348	-2.7653	-1.3172	-3.6514	-0.66681	-3.6965	-2.776	-2.1978	-0.49472	0.10351	-1.9751	-3.5692	-3.7458	-1.7381	-0.089481	-2.2634	-2.2314	-1.1853	-0.87488	-1.6297	-2.256	-0.83274	-1.3666	-2.9387	-5.1634	-2.4864	-1.9555	-0.91528	-3.1686	-0.95737	-1.662	-1.7786	-0.15715	-1.4902	-0.74568	-3.6667	-2.7311	-0.14879	-2.0733	-1.5753	-0.64005	-1.7693	-2.0108	-1.8128	-2.2946	-3.1573	-0.092098	-2.1509	-0.89689
-1.1643	-3.1559	-0.76595	-1.0211	-1.4921	-2.2664	-2.9048	-3.5831	0.76661	-1.2691	-0.80359	-2.421	-1.8376	-1.096	-0.98184	-2.5197	-1.3506	-2.3143	-3.0626	-1.1801	0.89767	-3.2744	-4.9847	-1.0116	-2.4112	0.11113	-1.4832	-1.7179	-1.3453	-3.5461	-3.8925	-1.322	0.26174	-1.026	-2.1147	-2.0509	-3.354	-2.0541	-1.915	-1.5962	-2.3889	-1.2581	-2.2081	-0.84845	-2.4225	-1.0279	-3.4557	-2.9471	-0.7814	-1.6902
-15.048	-13.158	-14.668	-13.679	-15.929	-12.937	-11.893	-12.813	-16.866	-13.649	-13.814	-15.155	-13.136	-16.373	-12.85	-10.935	-13.634	-13.191	-14.027	-16.102	-15.433	-13.649	-14.232	-12.763	-15.417	-14.795	-14.51	-15.808	-14.816	-15.369	-11.785	-15.087	-13.654	-13.124	-14.919	-14.385	-14.626	-13.174	-13.609	-12.386	-12.248	-13.214	-14.593	-14.841	-16.771	-16.041	-14.023	-12.11	-13.751	-13.149
-22.319	-22.064	-20.857	-22.078	-19.542	-22.031	-23.451	-22.542	-22.828	-19.754	-22.263	-23.834	-21.076	-23.581	-20.213	-21.65	-20.385	-21.759	-23.382	-23.593	-23.088	-20.013	-22.489	-22.475	-22.635	-21.689	-21.425	-23.113	-23.216	-22.601	-20.239	-20.027	-22.928	-23.956	-23.363	-22.513	-22.91	-21.01	-23.474	-20.942	-19.593	-22.707	-22.053	-22.624	-22.327	-23.159	-22.572	-21.627	-21.802	-20.271
5.0018	6.9846	7.3066	7.5879	7.4043	7.5866	8.1792	7.7247	6.4653	7.4518	5.0271	5.7053	6.3178	6.8643	5.5198	7.3968	5.9112	8.9119	7.5744	7.7023	7.2935	8.6009	6.416	7.0525	9.3164	4.9233	6.6019	5.5153	8.5015	6.1309	5.6752	6.1234	6.3301	6.2003	6.004	5.6333	6.3279	6.488	8.1839	5.3794	5.6539	6.9665	3.5089	5.2433	6.6172	5.7283	8.7001	4.9588	6.009	5.971
-8.57	-9.5745	-10.689	-7.4637	-8.6354	-9.9418	-9.7077	-9.0049	-10.064	-9.8103	-8.6531	-10.892	-10.464	-7.8568	-9.7512	-9.4744	-8.0736	-9.546	-7.6134	-8.4984	-9.3853	-10.69	-9.7789	-9.4032	-10.354	-9.3926	-10.155	-8.7944	-8.3461	-7.5581	-9.9322	-8.9947	-9.8266	-10.609	-8.3859	-9.5525	-7.865	-8.8225	-10.765	-8.3176	-11.177	-9.5321	-10.534	-11.187	-8.325	-8.0104	-8.636	-10.445	-9.4021	-8.8474
-3.5297	-5.7322	-5.5083	-4.1133	-5.0873	-4.6381	-7.3269	-5.7626	-5.6718	-5.5494	-5.0839	-4.8494	-4.1251	-6.1513	-6.8218	-4.7319	-5.0222	-5.8153	-5.5459	-4.0248	-5.9644	-5.5681	-3.3426	-5.1117	-5.8588	-2.8918	-5.78	-4.051	-4.6007	-6.4646	-3.2305	-5.9768	-6.5708	-7.3056	-4.032	-5.5537	-5.2962	-2.08	-5.6309	-4.4704	-5.2755	-4.3263	-7.8038	-6.0899	-4.7425	-4.7793	-5.4313	-7.1257	-6.0145	-2.6811
-12.398	-10.907	-13.262	-13.645	-13.358	-15.505	-14.061	-13.475	-12.167	-13.73	-13.787	-12.932	-12.541	-13.482	-13.389	-14.476	-13.391	-14.164	-12.24	-13.327	-15.292	-14.029	-11.634	-13.257	-13.775	-14.334	-11.336	-14.077	-14.866	-13.741	-14.128	-12.001	-12.565	-11.205	-13.27	-12.091	-13.873	-13.24	-13.951	-13.773	-12.515	-12.04	-13.26	-15.432	-12.723	-14.518	-15.73	-14.578	-13.413	-12.981
-8.8277	-9.9232	-10.098	-9.031	-12.424	-11.811	-10.437	-8.8187	-9.8639	-10.311	-11.058	-10.642	-8.581	-9.7295	-9.9464	-10.706	-11.697	-10.109	-13.884	-9.8162	-10.208	-11.013	-9.3657	-8.3065	-9.4139	-12.325	-10.643	-10.404	-8.3812	-7.3767	-10.429	-12.322	-9.2332	-12.366	-12.118	-7.7226	-8.4289	-9.8316	-8.7373	-10.744	-9.2011	-8.7396	-7.7822	-12.617	-10.374	-11.281	-10.693	-9.4931	-10.938	-10.673
5.3536	6.6528	8.0793	6.5276	6.2229	7.4214	5.3458	5.1016	7.7752	7.4908	6.8231	6.8283	8.413	6.426	7.1497	6.1274	6.3788	5.7931	5.4827	8.5616	6.8679	6.4019	6.2873	7.5887	8.3288	7.0203	4.8788	4.0985	7.6022	7.0049	7.3481	6.7483	8.0029	7.3868	5.9018	8.696	8.6485	9.1745	8.3143	7.9482	8.0731	5.916	6.0725	6.1322	6.4922	8.9786	7.0402	5.8143	7.2257	6.3012
-1.7038	-3.9889	-3.0804	-2.0981	-1.6318	-0.41735	-3.2451	-2.7325	-1.2753	-0.90213	-4.006	-0.51704	-2.6728	0.16975	-0.097158	-3.4012	-1.5388	-1.8217	1.4053	-0.02746	-3.205	-2.3172	-4.0665	-0.049194	-0.11127	-2.5127	-0.74455	0.085572	-0.391	-3.6369	-2.4446	1.5519	-0.35367	-1.0625	-2.5286	-1.4097	-2.603	-0.95299	-0.48363	-1.7407	0.78841	-1.3576	-2.9805	0.85102	-2.2338	-1.5712	-0.34955	-4.3547	-0.5637	-3.0177
2.5227	0.58799	2.0991	3.4534	5.174	1.8837	1.355	1.7873	1.505	2.0407	1.661	4.2001	1.0018	5.7786	2.3941	3.5975	4.1091	3.1034	-0.22115	0.75287	3.7233	4.7996	1.4594	2.6398	3.3323	2.1737	1.9074	1.344	2.2155	4.3142	1.9125	5.1577	4.0087	4.3086	3.5289	3.4491	0.32774	2.7228	1.2875	1.1528	4.5268	3.8751	5.5349	2.435	2.1326	0.96784	2.8577	4.792	3.1733	4.418
-9.9103	-11.006	-10.812	-10.789	-7.2497	-12.017	-11.059	-10.501	-9.3711	-10.502	-10.903	-10.082	-9.1222	-11.368	-9.3424	-10.086	-11.154	-10.101	-10.676	-9.8262	-10.932	-9.9558	-11.723	-9.1569	-9.1617	-8.4127	-11.8	-10.011	-11.589	-9.4306	-9.9517	-10.968	-11.433	-7.6398	-10.71	-9.7459	-9.4988	-10.35	-9.5671	-10.006	-10.247	-9.8434	-10.542	-8.9027	-11.881	-8.5691	-9.3712	-9.2576	-8.0554	-9.7515
-1.699	-0.2959	0.045234	-2.458	-1.4063	-0.13774	-1.1081	-2.0972	-1.6538	-2.5196	-1.3485	-2.62	-2.8217	-1.9717	-2.7932	-1.883	-1.8806	-1.8072	-0.91189	-2.5906	-0.17464	-0.71968	-1.199	-3.2978	-1.2239	-2.7157	-2.3873	-2.3141	-3.9303	-2.844	-1.1163	-1.3482	-1.2327	0.83534	-1.3177	-0.34921	-1.4199	-3.5315	0.465	-1.3145	-4.49	-1.4918	-1.8343	-1.7877	-2.9011	-3.6543	-3.7818	-2.8848	-2.0456	-1.0674
-4.1707	0.041753	-3.0149	-2.716	-0.81936	-0.85731	-1.2194	-2.2492	-0.63806	-1.1656	-3.3933	-1.2898	-1.7021	-3.381	-2.8844	-2.337	-1.9611	-1.8282	-2.3072	-2.1672	-2.6346	-1.4443	-2.5805	-1.3921	-1.5209	-2.8446	-1.3416	0.92483	-0.61754	-1.7548	-1.4503	-3.9179	-1.311	0.84701	-5.0764	-0.50993	0.017725	-1.903	-2.537	-1.7731	-0.73536	-3.6451	1.9357	-2.5509	-4.504	-1.3747	-2.8215	-2.5845	-3.5048	-1.0653
-10.576	-9.8621	-11.426	-10.227	-9.9224	-13.477	-8.9778	-13.577	-9.318	-10.664	-9.88	-9.9645	-11.965	-11.452	-9.8855	-9.4027	-9.2474	-10.789	-11.14	-11.472	-8.8349	-7.8019	-13.382	-11.109	-11.352	-10.417	-8.43	-10.91	-9.9542	-11.969	-7.5281	-10.286	-7.5962	-12.601	-10.644	-11.345	-10.267	-10.304	-11.946	-10.17	-12.608	-8.0578	-9.4642	-9.0651	-11.115	-10.68	-12.006	-10.579	-12.969	-11.491
-10.86	-11.147	-13.298	-11.601	-11.261	-13.752	-12.129	-13.655	-12.866	-12.286	-10.872	-12.091	-12.497	-14.965	-12.16	-14.985	-11.998	-11.504	-13.042	-13.469	-14.019	-11.082	-12.086	-13.771	-13.288	-11.155	-14.02	-15.12	-13.389	-14.728	-13.57	-11.464	-12.366	-11.503	-12.827	-15.175	-12.736	-13.154	-13.422	-14.536	-15.457	-13.933	-12.788	-11.781	-10.96	-12.228	-12.68	-12.669	-11.033	-13.26
6.3018	4.6885	4.2451	5.6198	7.1368	6.2154	5.8254	2.9172	6.0939	6.4507	4.3371	6.9165	5.3507	5.573	6.9423	4.98	5.5718	3.5971	6.355	5.1504	6.3388	3.1166	7.0062	6.0911	5.0347	6.8445	4.9894	5.1645	6.4065	3.4083	5.4852	4.0013	5.4898	6.0596	7.6996	3.5595	6.9995	7.2544	5.1252	4.7113	4.2343	5.1244	6.4356	6.3959	6.6668	4.3385	5.1671	3.5544	5.7841	3.8954
-7.1313	-3.4511	-4.9357	-3.015	-2.3043	-4.8062	-4.4736	-4.7298	-4.2842	-2.415	-5.4063	-4.6256	-4.9547	-4.78	-5.2043	-4.5711	-3.7489	-5.17	-3.8004	-2.8897	-2.6445	-3.3295	-5.5573	-4.3581	-6.2507	-5.4679	-4.3378	-4.4799	-1.8896	-4.002	-4.98	-4.3364	-2.2126	-5.1508	-3.5252	-4.9609	-5.4145	-2.393	-4.5453	-3.9988	-4.8878	-5.461	-3.0979	-6.3639	-4.887	-5.6798	-4.8083	-5.3713	-4.9768	-3.6155
-0.21745	2.6419	-0.13333	2.0493	1.1425	2.4009	-0.2239	0.94038	-1.6464	0.48805	-0.25931	-1.0774	0.42463	0.15632	-2.0477	2.1128	-0.8898	0.80845	-1.2172	-0.35804	2.0754	-1.9042	-1.5502	1.9811	-1.5627	-1.4773	-1.4813	0.99015	2.3039	0.17799	1.1159	-0.63436	-2.389	0.20291	0.094675	-0.016441	-1.6582	-0.36772	0.60091	0.37068	1.2017	0.92775	-0.31471	0.21615	0.28939	0.51728	-2.1114	1.1284	-1.8613	2.3208
1.0668	-0.72317	0.7742	0.91575	-0.56739	-0.28988	0.38948	0.43585	1.5411	3.8832	-1.5237	1.7328	-0.27151	-0.88089	0.69366	0.17135	-0.23456	0.6559	-1.5352	1.4898	-1.1822	-0.59866	-0.25901	-0.49734	0.89868	-0.5987	1.0713	-0.40515	-2.3468	0.51226	2.6176	-0.35761	1.1313	-0.46409	0.024544	-0.60937	0.9761	-0.45543	-0.83713	-0.91852	-3.017	-0.39433	-0.49286	0.21857	0.036214	0.17144	2.3529	0.85294	1.4076	0.21269
-13.684	-14.765	-14	-15.005	-14.368	-13.565	-13.649	-15.537	-11.859	-12.007	-15.895	-12.594	-12.874	-13.466	-14.479	-14.149	-14.919	-15.237	-14.586	-14.664	-12.746	-12.397	-14.155	-13.367	-13.04	-15.652	-16.189	-13.012	-14.476	-14.118	-12.598	-12.695	-11.648	-13.859	-15.205	-13.322	-13.97	-13.68	-13.629	-13.953	-12.029	-14.723	-12.714	-17.469	-15.552	-12.115	-17.24	-16.718	-9.8444	-13.195
-12.04	-11.997	-13.218	-13.358	-13.431	-14.046	-12.373	-13.258	-11.447	-12.311	-14.422	-15.137	-13.094	-12.221	-12.037	-11.098	-12.713	-12.988	-14.32	-14.504	-13.09	-14.026	-13.94	-13.725	-12.337	-11.918	-14.056	-13.586	-13.206	-12.433	-13.991	-13.886	-13.307	-13.025	-12.794	-12.336	-13.243	-13.777	-14.032	-13.426	-13.83	-12.074	-11.914	-14.443	-15.599	-10.652	-14.057	-14.523	-13.828	-13.347
-13.835	-12.514	-13.866	-12.428	-10.991	-12.051	-11.416	-14.311	-11.587	-13.595	-11.611	-11.733	-12.743	-13.454	-12.222	-14.597	-15.089	-13.075	-14.563	-14.412	-10.624	-15.498	-13.625	-13.734	-13.051	-14.248	-14.752	-13.688	-14.464	-13.432	-13.534	-12.348	-11.331	-12.601	-11.497	-10.101	-14.616	-15.069	-14.168	-12.144	-13.724	-12.114	-12.224	-12.341	-14.883	-13.611	-13.933	-13.239	-13.681	-14.67
1.8489	0.53534	0.90143	0.89493	1.1373	1.327	2.1598	3.1925	-0.25327	2.5517	2.0746	1.7528	2.9937	-0.64452	1.8953	-0.36822	0.71311	3.3016	3.7097	-0.85248	0.69312	1.3866	-0.5257	3.0036	2.4774	0.56767	2.7795	0.038784	4.2938	3.197	0.98027	1.8095	2.1198	-0.22918	1.9125	3.4262	1.8664	2.5425	3.0476	4.146	-0.19837	1.1373	3.2451	3.8927	1.6515	1.0357	1.2601	2.1428	1.712	3.2341
-4.5415	-6.9746	-5.9746	-5.0077	-4.8536	-5.3187	-5.028	-8.8602	-5.966	-7.3437	-4.7435	-5.6326	-4.6019	-3.5782	-7.1266	-3.8111	-9.1545	-5.6471	-7.5615	-5.2872	-6.0827	-7.5557	-5.2233	-4.72	-3.7482	-6.3911	-4.3236	-3.9829	-6.2209	-4.8988	-5.669	-4.0619	-5.7494	-7.7387	-5.3945	-6.7252	-5.9315	-5.5296	-7.3648	-5.7566	-5.5075	-1.8297	-5.3161	-4.4887	-4.674	-5.731	-5.1385	-6.0701	-3.9085	-2.4191
-12.784	-13.7	-13.84	-14.26	-13.692	-14.326	-13.343	-12.519	-12.336	-12.671	-14.297	-9.9994	-14.622	-14.174	-16.46	-14.142	-13.229	-13.11	-14.242	-13.027	-12.504	-14.715	-13.545	-13.172	-15.732	-11.862	-13.041	-11.601	-14.592	-13.653	-13.01	-13.833	-13.814	-13.875	-13.732	-13.839	-13.099	-15.09	-13.946	-14.267	-14.286	-16.448	-14.83	-15.668	-14.573	-11.95	-15.349	-13.788	-13.125	-16.372
-13.616	-10.92	-10.151	-11.706	-10.335	-11.837	-11.901	-10.669	-11.755	-11.516	-11.813	-13.817	-11.514	-11.519	-10.484	-12.665	-9.6554	-9.9753	-13.178	-9.5514	-12.113	-12.261	-9.2951	-11.386	-11.077	-10.459	-12.287	-13.44	-12.098	-13.286	-13.267	-11.932	-12.691	-12.766	-10.48	-14.979	-12.606	-11.272	-13.223	-10.06	-11.61	-11.746	-10.918	-11.523	-10.625	-11.659	-12.362	-11.362	-13.281	-12.481
-20.58	-22.883	-20.533	-23.106	-22.317	-22.891	-22.672	-22.688	-23.026	-21.8	-19.638	-22.331	-21.8	-21.411	-22.06	-22.708	-22.164	-21.282	-19.914	-22.223	-23.346	-21.05	-22.525	-20.786	-20.645	-22.405	-22.141	-21.943	-21.744	-21.516	-23.052	-21.616	-22.379	-23.534	-23.465	-23.721	-23.933	-22.791	-23.215	-23.329	-21.469	-20.588	-20.592	-21.919	-20.563	-24.271	-23.118	-19.364	-21.469	-22.397
2.3603	1.3178	0.46397	-0.71985	-1.409	0.4184	-1.4923	-1.3789	0.96589	1.0181	-0.37139	-0.71184	0.70384	-0.43843	1.5907	-0.46245	-2.3894	-0.34691	0.16979	0.40399	-0.74067	-2.0996	0.3286	0.27398	1.3758	1.2685	-1.6411	0.49293	0.066369	0.48101	0.96348	-1.057	-0.56169	-0.68956	-0.08854	-0.4252	0.92529	1.8778	2.3487	-1.3894	0.99014	1.2815	1.1751	0.92769	-1.5524	-0.22237	1.9275	1.2833	-0.70546	-0.11896
3.2105	4.897	4.2589	2.3188	3.9898	3.9995	5.575	5.6784	6.2046	5.1373	4.6487	2.0156	4.0023	3.5696	3.9219	6.0284	4.3454	4.4522	2.6513	4.4842	6.3679	4.5242	6.4542	4.7684	3.9463	3.522	5.0816	5.7435	4.5879	5.1772	1.3036	3.7941	2.1371	5.811	3.9784	2.1392	4.2551	6.4267	3.8778	4.4351	4.4137	4.708	4.7995	4.7095	4.4111	5.5077	4.2619	6.0362	4.9737	4.5785
-4.2494	-0.62621	-2.2138	-3.1786	-1.5131	-3.2644	-3.4263	-3.6287	-4.1674	-3.2089	-1.188	-2.5947	-1.4591	-1.6515	-1.9663	-1.1796	-3.5168	-2.7532	-4.5213	-2.2364	-1.5529	-1.2326	-3.0353	-2.8243	-2.7753	-1.7596	-4.8551	-1.4773	-3.1602	-2.6745	-3.0025	-5.0212	-2.7295	-3.8666	-4.5804	-4.4858	-3.082	-3.6499	-4.2392	-2.0683	-3.0096	-3.2591	-2.7197	-2.4869	-3.1582	-3.4187	-2.6261	-5.4669	-2.4016	-0.96142
-9.9365	-7.4997	-10.718	-11.192	-10.764	-9.6265	-10.417	-11.479	-12.133	-10.499	-9.5852	-8.384	-9.8512	-11.829	-11.011	-11.869	-8.6523	-10.01	-10.362	-9.399	-11.089	-10.464	-11.627	-10.953	-9.1874	-9.113	-8.8121	-10.762	-12.311	-11.59	-9.9813	-11.653	-10.194	-9.6253	-9.666	-11.255	-10.468	-12.016	-12.144	-12.475	-11.257	-9.8323	-11.576	-9.2271	-10.846	-10.136	-10.854	-13.157	-11.622	-8.3121
-1.1037	1.3635	-1.2883	-1.1727	-2.4352	-2.0288	-1.5798	-0.35281	-2.1441	-2.7306	0.70012	-2.6393	-2.1001	-1.8399	-2.702	-0.66537	-2.2322	-2.3788	-2.3657	-1.9371	-1.1886	-0.36487	0.33903	-1.1093	-2.7651	-0.44666	0.35289	0.49527	0.26435	-0.97536	-1.8702	-2.5716	0.12534	-0.64109	-2.351	-1.4433	-0.98695	-0.7992	-0.25477	-2.5677	-1.2667	-0.82723	-2.0524	-2.1512	0.59072	-0.97155	-0.42518	-2.6875	-1.9604	-2.5416
-13.901	-13.029	-13.291	-12.927	-10.868	-11.188	-11.711	-12.982	-14.03	-14.076	-16.044	-13.57	-11.951	-14.855	-13.562	-11.254	-14.848	-11.939	-12.617	-15.079	-12.563	-12.995	-14.191	-12.939	-15.374	-12.331	-13.119	-11.429	-13.61	-13.151	-12.997	-12.736	-13.59	-11.152	-13.27	-13.737	-13.853	-13.334	-12.419	-14.072	-13.167	-15.491	-12.568	-12.057	-11.456	-14.442	-12.37	-12.538	-13.676	-12.541
0.75015	-0.60367	1.5478	-0.35555	-1.0084	1.4069	0.45562	-0.96733	-1.5234	1.9638	-0.83144	-0.72422	-1.0159	-2.746	0.63908	-0.40349	2.3663	1.3807	-0.49997	0.31417	0.20152	1.6105	-0.30377	-0.45045	0.0057505	1.6629	0.42429	-0.56644	0.64329	-0.91052	2.3174	1.1298	-2.0493	-0.85023	0.78702	0.4316	1.8978	-1.3725	1.4805	2.578	-0.38795	0.3796	2.4854	0.98166	-1.4502	-0.621	1.7729	0.76221	0.39576	1.6233
-0.82727	0.37634	1.4261	1.5398	3.8947	2.415	1.2955	2.363	1.5866	-0.31811	2.9476	-0.44151	0.89414	0.96953	-0.050047	1.6246	-0.16694	0.89149	2.7355	1.0454	1.0351	0.1732	-1.3217	0.9042	0.46011	2.2998	3.1773	-0.36101	1.5777	-1.0155	0.21005	1.0211	-0.28132	1.5216	-1.5248	1.8236	0.99581	0.4721	2.5227	0.78427	1.1218	2.1115	1.0226	1.1346	1.2806	0.9769	0.36404	0.11718	2.859	-0.39268
-11.2	-13.823	-13.211	-14.614	-13.968	-13.025	-13.624	-12.845	-11.467	-10.964	-14.327	-12.196	-13.875	-11.996	-11.702	-13.327	-14.242	-13.936	-11.861	-14.466	-13.13	-13.307	-13.779	-12.58	-13.286	-13.5	-13.377	-13.081	-12.964	-13.414	-14.848	-10.777	-13.094	-13.584	-12.445	-12.322	-11.561	-11.997	-11.523	-11.508	-13.804	-11.094	-15.382	-11.582	-13.205	-10.553	-12.461	-11.247	-13.508	-9.9697
-5.5432	-3.8142	-5.5742	-7.5308	-4.4631	-3.197	-5.7058	-6.0083	-6.9288	-6.4133	-5.3301	-6.2137	-3.7757	-6.5549	-4.9872	-5.1814	-3.6764	-5.2449	-5.2469	-4.5945	-5.6754	-4.7534	-4.5393	-6.3453	-3.6331	-3.5073	-4.8545	-4.6397	-8.0053	-4.1269	-6.179	-6.2737	-4.0018	-6.1597	-6.0889	-5.1066	-4.6498	-5.898	-6.5814	-4.4639	-4.3619	-4.7759	-7.8286	-5.7322	-7.6499	-6.2192	-4.3871	-3.9707	-4.3477	-4.4756
-13.266	-11.822	-13.707	-14.808	-13.488	-12.105	-11.143	-11.579	-14.762	-15.446	-12.998	-13.271	-13.12	-13.889	-11.648	-13.499	-12.987	-14.604	-14.056	-12.741	-12.831	-10.566	-13.544	-12.956	-12.906	-13.391	-10.863	-13.829	-16.816	-12.705	-11.697	-13.691	-12.965	-14.312	-12.132	-12.927	-13.468	-13.568	-11.854	-15.09	-13.428	-13.285	-14.038	-13.516	-13.293	-13.158	-12.913	-10.426	-12.705	-11.106
-3.7834	-3.7508	-2.7821	-4.4934	-5.6099	-2.6497	-4.4317	-2.3709	-2.9041	-5.3403	-3.5591	-5.8092	-2.1707	-1.957	-4.2706	-4.0704	-3.951	-1.3881	-4.3456	-3.9619	-5.3958	-4.7202	-5.5394	-3.6881	-2.2105	-2.8238	-2.7586	-3.1666	-3.3463	-3.3112	-2.7559	-3.9936	-2.9174	-2.8914	-2.862	-2.539	-2.282	-3.8902	-4.3712	-3.3144	-3.4229	-3.7024	-1.3601	-2.1756	-4.0978	-5.3904	-2.6407	-2.5465	-3.8196	-3.5951
-9.049	-12.245	-12.01	-11.398	-13.61	-8.8202	-13.57	-10.584	-10.234	-11.012	-12.343	-11.732	-13.719	-10.418	-10.61	-12.874	-13.088	-9.3795	-9.2466	-11.946	-12.183	-10.919	-13.814	-11.236	-10.905	-11.504	-13.298	-12.912	-10.546	-11.356	-11.716	-9.8493	-10.793	-8.528	-10.713	-10.828	-10.363	-11.975	-11.964	-9.6244	-10.168	-11.24	-9.6237	-10.285	-11.501	-10.445	-9.8818	-12.341	-9.252	-12.52
-0.48902	-1.1959	-1.7149	0.015611	-0.64836	0.9828	-0.4776	-1.0323	2.3004	-1.1053	-0.019681	-0.30368	1.7442	1.3428	0.098011	0.45393	-0.27477	0.82901	-2.335	1.3361	-0.50051	-0.29123	-3.11	-1.7073	0.69562	-0.51864	-0.014592	0.13044	0.83035	3.9467	-1.1865	0.40259	-2.7406	2.1136	-0.12988	0.0021594	-1.3193	1.6917	1.9125	0.061814	0.51794	-0.50756	0.00079902	-0.82905	-0.64169	0.33349	1.0187	-0.060551	-1.5983	-0.83669
3.3849	1.4235	4.5143	-0.25718	3.1871	4.9666	2.5993	3.7856	1.6988	2.8397	1.3915	3.8747	4.6459	2.4428	1.2575	4.6724	2.0441	2.5031	1.4541	2.2926	1.3799	3.9712	2.9121	1.5221	4.5292	1.2368	2.5133	3.504	2.2714	2.5239	1.8224	1.2438	1.873	2.059	4.1957	1.3325	3.4286	4.2447	2.073	1.5011	3.2575	2.2783	4.3215	2.198	2.6007	1.291	4.9448	2.2034	2.4116	-0.23865
-0.4793	0.17069	0.78072	-0.24076	-2.4421	-2.5472	-2.4695	0.0165	-1.1973	-3.9066	-0.7707	-0.5053	-1.9609	0.37487	1.8343	-2.0965	-1.5164	0.38209	-0.59241	-2.2428	-1.738	-3.5975	-2.705	-1.6434	0.51842	-2.5646	-0.25409	0.41214	-2.26	-0.42906	-1.2184	-0.86847	1.6071	-0.85163	-0.00072219	1.9251	0.99708	-3.4036	-2.2562	-0.13134	0.91781	-2.5919	-1.6486	-0.82091	-1.3533	-1.5656	-1.607	-1.17	-1.5392	-0.253
3.4971	3.5029	1.0715	3.3852	1.1119	2.5677	3.7765	2.1387	9.0109	5.1104	4.6948	3.8953	2.486	2.4303	5.6215	3.9528	1.3579	1.9642	3.203	4.8707	2.0352	1.2206	0.65914	3.3757	4.6146	1.9623	2.7102	3.2222	1.882	1.5682	0.76641	1.3777	2.3297	5.6255	0.89005	2.18	4.1403	1.6926	0.97088	2.8847	3.4579	4.1111	4.0015	-1.1403	5.339	5.4165	2.3087	2.3851	3.0827	2.4903
3.6146	6.1219	6.0451	6.5358	4.1907	5.5147	5.2602	5.5587	3.207	6.4006	6.8094	5.0549	5.7391	5.2201	4.3665	6.2072	3.34	3.932	5.7335	6.7626	5.0993	6.0029	4.8002	2.524	7.2415	6.9459	4.9337	3.8186	6.306	6.0302	6.1452	5.1311	5.9767	5.6316	5.9965	3.8609	5.7115	6.131	4.191	6.5822	6.5546	5.4391	5.5329	4.6948	7.9218	5.1153	5.1909	7.1873	5.0794	6.9794
2.3369	2.2909	2.9857	3.5253	0.83418	3.6324	1.53	4.2696	4.5745	0.76129	2.1637	3.0865	1.7812	-0.81216	3.6085	2.1933	3.0287	0.27006	1.6769	1.97	3.5507	1.064	2.3086	3.205	3.6781	0.098368	1.6758	2.899	0.70033	2.1634	3.3595	3.29	3.4104	3.7738	3.748	1.9514	2.9658	2.5838	2.2932	1.7953	2.19	2.8115	0.62318	0.76697	4.6701	2.8394	2.7469	2.5098	0.78004	4.3411
1.6578	1.7937	1.3323	1.0548	1.5494	0.67148	0.81113	1.0961	0.66019	2.1144	0.89664	-0.83447	1.0803	2.623	0.12318	3.2907	0.49006	-0.55643	0.33634	1.2682	0.67522	0.64857	1.1537	1.1329	1.0613	1.8263	-0.073988	3.727	3.8433	-0.57921	1.563	4.0385	2.417	0.622	2.19	1.7949	0.58529	1.4017	-0.38627	0.065096	5.0103	1.8587	-0.055471	3.6852	1.4933	4.536	2.4333	1.5841	3.3541	2.9537
7.3281	8.9564	8.6416	9.5276	8.5442	8.8912	6.8452	7.0099	6.0142	8.5361	7.6937	9.5179	7.3247	8.2887	7.9956	6.7666	8.1946	8.2877	7.5909	7.9486	6.8361	8.0349	5.9213	7.0373	9.4297	8.562	7.2624	10.205	7.838	7.4663	7.6327	8.9837	10.312	8.5101	9.0204	8.8899	8.1555	6.7718	5.1896	7.6918	7.7096	5.498	6.9665	7.1233	10.743	7.3968	7.6616	6.8829	6.1336	8.8365
7.0632	7.6909	5.5064	7.4194	7.1401	7.4697	7.3824	3.8861	7.9748	8.0512	9.3721	6.219	6.7381	5.4685	6.5883	6.7523	7.2006	6.6473	7.8762	7.7244	7.6784	7.9326	9.0217	6.5825	8.4772	7.7674	8.0689	8.5258	3.6985	4.976	8.4034	6.8143	6.9398	6.1318	3.5947	5.4494	5.8766	5.9513	3.7079	5.2221	4.9924	5.4941	8.0005	5.5077	6.3075	6.3141	6.9297	6.5282	6.1042	6.7706
7.8118	9.616	7.3302	9.5193	7.044	8.7744	8.8472	7.4659	7.0456	9.8222	8.8108	7.9871	7.9357	9.5049	7.5878	7.9018	8.5761	5.7048	6.4876	7.5638	10.062	8.2783	7.0621	9.3779	8.4115	8.9677	6.8889	9.0053	8.1882	7.1015	7.6038	10.026	7.6223	7.9208	8.3421	8.6161	7.6338	8.2825	7.9142	8.7746	8.6978	10.902	8.8378	9.6495	8.6508	8.6024	8.2402	8.6002	6.9457	6.7015
0.24927	-2.9607	-0.27538	-1.2488	2.5065	-2.0036	-0.64567	0.25531	0.88501	1.0868	1.2264	-0.77956	1.5561	3.3125	-0.26921	-0.36097	1.8545	0.90592	-1.1102	-1.2268	1.2485	0.042279	-0.98484	1.5321	-1.1762	-0.47238	-1.4914	1.3332	1.0138	-0.45445	-1.1877	1.2926	-0.56677	-2.208	-2.9844	-1.6898	0.45054	0.72774	0.97822	-0.14681	-1.6845	0.35599	-2.1415	-1.6559	-1.5115	0.50359	0.033312	0.99542	0.35263	0.87225
-6.7801	-8.5107	-10.086	-7.9157	-9.0562	-10.764	-8.8123	-9.3931	-8.9975	-9.5827	-7.7702	-7.9277	-7.4623	-11.661	-10.566	-8.533	-10.153	-10.668	-8.7279	-9.5299	-8.1908	-7.9119	-5.9297	-8.4375	-8.4052	-8.7531	-8.6235	-8.1084	-11.027	-8.6592	-10.925	-11.164	-9.385	-8.5902	-10.504	-9.5064	-8.6463	-10.281	-5.969	-9.7579	-8.2349	-10.211	-7.0133	-9.0467	-9.2907	-8.0992	-9.7607	-8.2345	-8.9114	-8.5165
2.3439	1.4418	0.12575	2.2172	0.22873	2.8091	1.8992	1.4308	1.1029	1.4128	1.2904	3.698	3.2256	3.0384	2.5238	-0.52846	3.6112	1.7462	0.67099	-0.86967	3.5617	1.2152	0.78702	0.20112	0.97675	2.2468	3.0111	2.8156	3.3388	1.925	4.7614	4.0637	-0.55419	1.0484	4.7916	2.2476	4.1461	1.6915	2.2082	1.0547	1.9583	2.4175	-0.35532	1.0078	3.2379	0.86568	3.377	5.4056	4.2008	2.9101
-1.7274	0.2458	-0.085918	-1.9514	-1.512	-2.4776	-0.974	0.023133	-0.98562	-1.9873	0.48394	1.0876	2.1854	-1.3948	0.47836	-0.99567	-1.1637	-2.3602	-0.87998	-2.6326	-0.87079	-0.98436	-0.96549	-0.56188	-0.73549	-0.23995	0.32312	0.61352	-1.4455	-0.12108	-0.037909	-1.5144	-1.8786	-0.8569	0.96347	-3.0271	-1.739	-0.83998	-0.55551	-0.20236	-1.6123	-0.031684	1.0715	-2.0307	-1.0973	-2.4167	-0.98525	1.5516	-1.5378	0.75186
-0.42807	1.1684	-0.55104	-0.64778	-1.8549	1.7409	0.57301	0.0080405	-0.98591	-0.61809	-0.22433	1.4316	2.7998	0.7414	-0.16304	-0.77774	2.7598	3.7028	-1.6171	2.1588	1.1002	0.24986	0.98657	0.053682	1.6305	1.9571	2.1351	-1.053	-0.013911	1.5301	-0.79558	-1.3525	3.068	2.0281	-0.67259	-1.2303	1.537	0.06082	-1.3868	0.21932	2.4727	0.71975	1.2532	0.85312	1.0606	0.46246	0.1939	0.85324	0.11166	0.85201
-2.1213	-1.4455	-1.2614	-1.1379	-4.0803	-0.35128	-2.5456	0.048857	-1.3986	-1.5847	-0.7276	-1.1829	-3.8888	-2.5336	-0.72929	-0.51953	-3.0971	-1.2161	-2.7349	-4.2673	-1.3551	-1.1361	-2.4913	0.014526	-1.7364	-1.0479	-3.5738	-2.4622	-0.24538	-0.23571	0.23438	-1.365	0.0020649	-1.199	0.71638	-1.6183	0.086603	-0.28366	0.25123	-1.3192	-1.8384	-1.8031	-2.8478	-1.8249	-2.3113	-1.9302	-2.4277	-2.2367	0.52821	-3.038
-13.968	-12.11	-12.087	-14.657	-16.188	-12.634	-13.394	-12.869	-11.788	-15.158	-13.045	-16.069	-13.905	-12.036	-14.11	-14.463	-15.256	-14.39	-12.301	-14.155	-12.026	-14.503	-11.979	-11.465	-12.459	-11.089	-10.808	-14.034	-12.809	-13.637	-13.235	-13.393	-12.75	-13.958	-12.991	-13.5	-13.439	-14.836	-14.022	-14.887	-14.516	-13.218	-14.031	-13.311	-12.241	-16.227	-11.139	-12.864	-12.328	-13.396
-3.5347	-3.6215	-2.1627	-1.1961	-1.3515	-2.3238	-3.4228	-1.4146	-3.5154	-2.9057	-2.8459	-4.2798	-3.9697	-2.5734	-3.0636	-3.2509	-2.1943	-5.4052	-2.4454	-2.2411	0.34386	-2.1105	-0.99656	-1.8133	-3.8795	-1.7692	-1.5567	-1.3654	-2.5731	-3.3544	-3.3643	-2.146	-2.5558	-4.2817	-3.6113	-3.7133	-1.5375	-1.352	0.024422	-3.1085	-1.4052	-4.558	-3.3771	-3.0647	-1.6482	-0.64462	-2.9153	-0.74619	-5.3511	-3.7393
-10.811	-10.688	-8.5915	-8.3525	-9.5405	-9.8427	-9.026	-8.6934	-9.1576	-10.923	-11.048	-9.4993	-9.6746	-10.058	-9.2394	-8.7864	-8.7451	-10.903	-7.9368	-9.6361	-8.6709	-10.26	-6.1445	-9.5804	-8.306	-8.0229	-10.771	-9.7444	-8.3736	-7.905	-9.0549	-8.8168	-11.113	-7.2715	-6.9844	-9.1667	-6.8007	-9.2823	-7.4602	-8.504	-7.0533	-7.8467	-11.174	-5.4997	-8.4076	-9.29	-9.9439	-9.5775	-10.27	-10.696
-1.4743	-1.4001	-1.2616	-3.5817	0.21333	-1.3614	0.35397	-1.0076	-0.47458	-1.0371	0.25449	-2.5531	-1.5044	1.6223	-0.59368	-0.57021	-0.64475	-0.66254	0.74285	-0.9726	0.39476	-0.57993	-0.055405	-2.2943	-0.86038	-0.44294	-0.3871	-1.5721	0.55139	-0.40858	0.20031	-0.84022	-0.54808	-2.324	0.366	-2.1585	-3.4875	0.096695	-0.19061	-3.9014	-2.3644	-1.9938	-1.3894	-0.025632	-0.72194	-1.1682	0.085331	-2.4287	-1.0139	-0.29012
-14.54	-12.706	-12.003	-11.608	-16.448	-15.014	-15.3	-14.297	-11.822	-11.327	-13.363	-13.125	-13.466	-13.872	-13.784	-13.627	-13.849	-12.081	-15.043	-14.46	-13.12	-12.191	-15.216	-13.247	-12.895	-12.888	-13.028	-12.273	-15.072	-14.618	-12.79	-13.871	-10.571	-11.798	-13.169	-13.924	-12.011	-15.762	-9.6292	-13.738	-12.117	-11.238	-12.625	-12.726	-13.216	-15.047	-12.249	-15.042	-14.878	-14.013
-2.6395	-1.3162	-3.693	-1.8987	-1.4217	0.98021	-3.9254	-2.635	-2.2777	-3.3628	-2.8843	-1.5489	-3.1971	-3.0932	-3.8214	-1.1574	-2.4577	-1.8923	-0.87914	-2.7143	-1.4271	-1.7656	-4.1634	-3.3289	-2.3395	-4.7215	-1.7725	-1.4068	-2.068	-1.9428	-1.8423	-1.1674	-5.7366	-0.47338	1.5998	-2.0518	-3.2469	-2.7331	-2.7989	-2.0983	-2.1285	-3.438	-0.80146	-1.7897	-2.5724	-1.8001	-1.3078	-1.6692	-3.7289	-2.9562
1.7493	-1.5593	-2.3588	0.096808	1.2713	-0.3418	-0.43894	-0.80725	1.4828	-1.1437	-0.74906	-0.27776	1.1619	0.93441	0.13367	-0.8169	-0.63308	1.07	-0.11252	1.0407	0.83813	1.3029	-2.4956	-2.2977	1.7318	-2.0441	-0.053477	-0.17407	-0.3031	1.9068	-0.31878	-0.63415	0.35871	0.22339	-0.49344	-0.67594	0.87628	-0.15769	2.9445	-0.55437	0.55977	-2.9824	0.018751	-0.041247	1.2832	-1.0803	0.72291	3.6724	-1.1422	-0.20175
5.1172	4.9247	4.3086	5.406	6.177	6.0098	5.6281	6.2138	6.2988	3.1906	2.6905	5.5586	4.243	6.9771	5.1772	6.3326	3.6657	4.9276	6.8639	7.1216	4.4542	4.1144	6.6821	4.6509	7.0273	7.4098	5.0068	5.1722	3.8622	4.5555	5.942	6.2877	5.692	3.6733	6.793	8.1408	8.638	4.1907	4.5787	4.3142	6.2588	6.3782	7.0625	3.2221	3.7939	5.7106	5.8815	6.2647	3.9398	7.4342
-6.1398	-5.9037	-4.6487	-3.9836	-3.4354	-4.1961	-2.922	-1.8406	-5.7256	-5.5231	-2.795	-5.2487	-1.9503	-4.8321	-4.7651	-2.8519	-4.6452	-5.2193	-5.4091	-4.6676	-2.632	-6.0042	-3.8293	-4.7591	-4.1995	-5.147	-3.0157	-5.8243	-6.7039	-1.8508	-3.0115	-3.8693	-4.3389	-3.7354	-4.533	-4.977	-2.0084	-3.5726	-3.9211	-6.9539	-1.7913	-5.1841	-4.5589	-2.7022	-2.7494	-3.0882	-4.7216	-6.1356	-3.7668	-3.8258
5.7162	4.786	4.9286	4.4365	3.5462	6.0463	6.3479	3.2809	4.1777	4.475	6.7711	6.3372	2.5661	4.7309	5.304	7.6664	3.8051	6.7644	3.1943	4.0144	7.092	5.6525	3.8892	4.5316	7.2528	5.4232	4.017	7.6529	4.8863	6.0346	7.3156	4.2541	6.649	4.3773	7.03	4.0482	7.2927	4.4768	5.9925	3.6134	4.6927	5.4753	5.828	6.2825	6.4078	4.3914	3.9565	4.54	3.943	8.325
3.7911	0.4928	2.721	-0.94436	1.8989	2.3147	2.1503	-0.37992	2.0735	2.9133	3.5953	1.8182	0.22321	0.41811	2.5203	2.025	0.35436	1.2728	2.5647	1.8042	3.5614	1.3707	1.4321	2.1383	1.9526	1.5214	2.4766	0.505	2.6026	0.24972	3.5029	1.8899	1.8975	0.97089	-0.84376	3.802	4.635	1.0113	2.2719	2.0869	0.35572	3.5286	1.5745	1.6219	2.9921	-0.30648	3.2457	2.9888	2.3334	0.36817
0.36707	3.1464	4.1715	2.2602	2.4206	1.6468	2.8167	1.3419	2.0031	0.67127	2.6612	2.7357	2.5046	0.89752	1.2665	0.48818	1.8311	0.028546	1.5338	2.3055	2.976	2.8514	0.98112	1.2914	0.20193	-1.3421	2.3712	1.2637	1.1951	4.3136	0.32599	2.2951	1.0316	3.5791	3.2872	3.2438	2.7791	0.41838	2.6137	2.8038	0.88354	1.057	2.7664	1.383	2.8135	1.8385	-0.99242	0.25925	2.204	3.4952
-14.007	-14.436	-12.611	-12.156	-12.327	-14.277	-12.342	-13.723	-10.478	-11.781	-14.169	-15.277	-11.568	-14.261	-13.643	-12.919	-12.033	-12.203	-12.771	-16.794	-14.208	-13.011	-13.801	-13.152	-13.685	-15.199	-13.952	-14.276	-15.37	-12.602	-11.46	-12.874	-13.184	-14.317	-12.457	-15.809	-13.428	-11.006	-14.405	-14.336	-12.245	-13.427	-14.665	-13.26	-12.829	-14.419	-10.912	-13.034	-12.888	-15.629
4.2135	6.2225	4.0226	8.3313	6.1164	6.5268	6.7613	4.5587	8.3123	5.5995	5.9396	7.3986	6.3272	5.7868	6.489	5.4787	5.5067	7.0687	7.0452	6.3258	6.5577	7.5455	7.5783	7.6351	6.8016	7.3764	7.4422	5.0156	7.1642	8.4606	6.9056	7.0806	3.5256	8.2661	8.1823	6.9379	6.3069	6.482	9.0223	8.4997	7.6342	5.0874	6.9577	4.5352	6.9268	7.1442	8.2048	6.8811	5.8435	7.8954
1.3003	4.2007	1.3903	-0.062947	3.2633	1.9151	1.7803	5.0672	1.7814	2.7008	4.6483	3.3176	4.778	1.4382	3.2871	2.5607	2.9484	2.3337	2.8848	0.12988	2.579	4.0611	2.3071	2.6179	2.3119	0.66378	1.3034	4.7523	1.4156	3.4082	3.5847	4.0699	1.8165	2.9996	2.3577	4.3204	1.3137	3.2065	3.4895	2.2635	-1.3873	1.7173	4.1121	4.4096	5.389	3.0529	-0.031999	3.6715	4.4837	5.3614
-9.2829	-12.097	-10.146	-10.562	-10.812	-10.776	-8.5791	-11.769	-9.8261	-10.226	-11.07	-10.826	-9.5056	-12.223	-9.5514	-8.9912	-10.169	-7.0618	-11.261	-10.164	-8.5522	-8.5065	-9.5312	-11.801	-11.079	-8.7087	-11.554	-12.199	-11.024	-10.397	-10.103	-11.502	-9.9609	-9.0156	-10.478	-7.5913	-8.4616	-10.483	-9.3259	-11.524	-10.859	-8.7	-12.54	-11.438	-9.2447	-12.101	-10.968	-12.24	-8.0877	-10.459
-6.4704	-4.7097	-4.1272	-6.0179	-4.4857	-6.0189	-5.7813	-3.7853	-5.5516	-4.9468	-4.4403	-5.5065	-5.787	-4.7254	-8.8072	-5.6174	-4.7289	-3.6563	-5.8082	-6.2892	-6.8744	-7.2346	-4.3441	-5.9781	-7.2655	-6.1045	-6.5499	-3.9557	-3.8161	-3.9251	-4.0663	-6.8693	-6.0776	-3.2307	-5.2004	-4.1811	-5.8163	-6.5522	-4.6937	-5.5141	-5.5265	-8.2136	-7.0071	-7.4664	-8.0896	-2.2002	-6.9224	-4.9712	-5.4685	-6.427
2.9317	-1.6552	-1.5231	2.5114	-0.57803	-0.46812	-0.30444	-0.16454	-0.33194	1.8647	-0.26525	-1.1025	-2.592	1.172	-0.95933	0.14418	0.92952	1.0374	1.0843	0.93197	-1.3171	1.0776	0.55425	-0.90566	0.59345	0.80671	1.6269	-2.6524	1.4905	-1.2673	1.9696	0.41992	-0.12043	-0.80735	-0.12619	1.4218	0.56735	0.14507	0.4589	1.3112	0.050869	0.27136	0.045781	0.94369	0.62835	0.69469	1.0923	-2.3701	-0.96358	-0.50693
1.1221	2.6808	2.3755	0.13927	1.6153	2.987	1.4127	2.1195	1.5976	0.92282	1.2293	1.9929	3.017	0.78439	3.8146	2.9097	1.0566	0.58225	3.8238	-0.9289	-0.36689	-0.47181	3.2621	0.19122	0.972	1.6658	0.037166	2.2686	0.46184	0.62623	1.8688	2.727	0.2091	1.143	-1.2306	0.60135	2.3599	2.0801	0.96621	2.143	-0.27277	-0.40226	2.9758	1.7966	2.9943	1.5413	0.40298	1.7529	0.92825	2.266
-3.4638	-2.4698	-2.7709	-3.9052	-1.0658	-1.8047	-2.2158	-6.5231	-1.007	-2.1206	-4.0518	-4.5117	-1.9138	-2.5011	-2.3454	-5.4417	-0.83768	-3.8799	-2.2207	-3.7421	-3.7113	-1.5251	-1.6608	-5.1995	-4.0038	-3.5883	-3.8707	-5.7016	-3.898	-3.7963	-4.4025	-3.5356	-3.1492	-2.6118	-2.9944	-2.1063	-1.0965	-2.0503	-2.5348	-4.5507	-2.7213	-2.838	-1.1564	-2.0527	-4.1006	-2.8642	-2.3412	-4.6709	-4.6262	-1.9527
-11.626	-9.3825	-10.74	-9.9432	-8.963	-11.492	-9.6577	-11.771	-9.8636	-10.89	-8.5075	-11.211	-11.128	-11.473	-10.425	-12.319	-12.21	-12.04	-11.589	-10.256	-10.195	-10.33	-9.0466	-11.258	-9.6511	-10.764	-13.453	-9.6606	-9.0222	-9.2296	-9.1127	-10.933	-11.923	-9.1458	-11.317	-10.405	-11.45	-9.2311	-9.2916	-10.328	-11.381	-8.7343	-10.679	-9.5261	-11.999	-9.451	-10.071	-10.847	-10.724	-9.0633
-4.9269	-5.497	-6.8104	-6.9406	-4.5504	-5.7689	-4.2167	-6.0194	-6.208	-6.6474	-3.3676	-6.7239	-5.2729	-4.7831	-6.4624	-5.7051	-3.3833	-3.8286	-4.7331	-7.3785	-3.9425	-3.9353	-6.2856	-4.8474	-5.511	-4.5325	-5.0403	-4.1584	-3.9747	-5.5472	-6.1914	-4.5096	-5.2251	-5.308	-5.1756	-6.9704	-2.6631	-3.6444	-5.2674	-3.0782	-6.4609	-5.2651	-6.2138	-4.892	-5.7383	-6.0682	-4.0809	-3.2033	-3.7203	-4.0336
0.93465	2.0435	0.85626	1.4979	0.65438	1.0162	-0.057003	0.56156	-2.5357	0.40029	-0.27365	0.77556	0.72952	0.80252	-1.1166	-0.67297	-1.2864	0.58974	0.40679	0.64514	-0.14211	1.3069	-0.62068	-0.27813	0.57699	1.1448	1.5437	0.84506	-0.8124	2.0961	0.54163	2.2003	0.44034	0.92884	-0.61397	1.4183	-1.9379	0.95879	0.64678	-0.66439	0.50907	1.3526	-0.19863	0.73606	-0.13447	-1.2341	-1.7969	0.37355	-0.75745	-1.3773
-6.3675	-6.85	-5.7214	-7.127	-4.3669	-5.7568	-5.5698	-5.0746	-3.8776	-5.2749	-4.2135	-4.3692	-6.561	-5.2749	-4.2692	-5.2613	-4.2588	-4.4497	-4.716	-6.5625	-5.8895	-7.1638	-7.1894	-4.5615	-5.8997	-5.4186	-5.5078	-6.3298	-5.1203	-5.0369	-5.48	-6.9591	-6.4371	-5.93	-5.019	-4.9303	-6.6573	-6.3833	-7.5081	-8.1757	-4.9127	-4.7151	-5.3231	-9.034	-6.6929	-5.3517	-4.8766	-6.1917	-5.1123	-3.7571
-11.906	-11.589	-14.932	-12.913	-14.267	-11.532	-16.74	-13.491	-13.869	-13.29	-12.409	-16	-16.665	-12.849	-13.665	-11.588	-13.746	-13.587	-12.664	-12.407	-14.662	-13.53	-13.545	-12.876	-13.64	-12.142	-12.413	-16.608	-12.984	-14.787	-15.05	-12.382	-12.609	-12.204	-10.985	-14.541	-12.539	-13.243	-13.906	-14.025	-14.212	-13.359	-13.29	-14.334	-11.998	-11.801	-13.284	-12.117	-12.703	-12.069
-14.051	-12.649	-14.297	-12.24	-12.963	-15.145	-13.579	-10.645	-13.99	-12.919	-13.445	-13.281	-13.412	-14.563	-12.57	-11.53	-14.098	-13.313	-13.117	-14.22	-12.706	-14.287	-14.874	-12.148	-11.551	-12.83	-13.56	-14.384	-13.168	-13.457	-12.286	-12.243	-14.686	-14.029	-11.274	-11.922	-13.708	-12.619	-13.365	-14.901	-11.474	-10.775	-13.456	-11.562	-12.95	-11.835	-11.341	-12.385	-11.954	-11.856
-0.051088	-2.3648	-1.9999	-1.2595	-0.45004	-4.6331	0.12231	-1.1168	-1.8853	-0.94339	-2.6911	1.3485	1.1575	-1.0097	-1.8457	0.20565	-0.11562	-3.6511	-2.5483	-0.054232	-2.1771	-0.64166	-1.6394	0.82665	-0.24501	-1.7495	1.0764	-0.38124	-3.2631	-2.1608	-1.4144	-0.58395	-3.5389	-1.0276	-1.6519	-3.0099	-3.3528	-0.11291	-0.79991	-0.72864	-1.8952	-2.9618	-3.558	-0.67627	-1.8591	-2.4403	-0.98246	-1.7696	-0.63542	-2.6531
-3.318	-2.4547	-1.6803	-4.0486	-3.573	-4.936	-2.517	-5.1363	-3.6923	-1.7119	-1.3331	-1.5041	-4.767	-3.4458	-4.1512	-2.587	-2.8733	-3.6526	-1.3815	-2.4915	-2.4939	-3.3648	-3.8759	-4.424	-4.2232	-6.5807	-3.7598	-3.4815	-2.2674	-6.0514	-3.0435	-3.1052	-3.2995	-4.759	-2.3579	0.071147	-3.0469	-1.5564	-4.8179	-4.6383	-3.4853	-2.2079	-4.2393	-3.0094	-0.6841	-4.0223	-2.6631	-6.7528	-4.146	-5.5932
-11.338	-8.6839	-12.787	-12.855	-11.964	-11.398	-11.042	-11.221	-10.788	-10.327	-11.959	-12.143	-10.906	-13.589	-11.622	-7.7288	-9.2756	-10.768	-11.583	-11.464	-11.512	-9.6454	-15.488	-13.795	-11.402	-10.897	-13.027	-10.845	-10.206	-11.139	-12.104	-11.846	-11.21	-12.08	-9.3407	-12.542	-8.7413	-9.4269	-11.022	-11.814	-10.678	-11.383	-10.818	-13.002	-12.521	-12.766	-11.856	-12.804	-10.197	-13.442
-15.512	-13.594	-13.303	-12.371	-14.31	-12.497	-13.92	-17.532	-16.397	-16.259	-15.615	-13.59	-12.876	-11.145	-13.354	-14.876	-13.707	-15.848	-15.747	-14.45	-15.333	-12.572	-14.863	-12.212	-15.121	-12.698	-12.664	-13.99	-15.946	-15.576	-15.027	-16.86	-14.623	-15.209	-15.036	-15.548	-14.448	-12.447	-17.185	-15.831	-14.935	-13.186	-14.696	-13.291	-14.87	-12.655	-15.773	-13.101	-13.197	-12.346
0.85204	-1.0699	-0.54315	0.013023	2.4441	-1.0137	1.1712	1.0044	0.43474	-2.6997	1.8229	-1.7249	1.9128	-1.6204	-1.5133	-1.7852	-0.087814	-1.9417	-3.3908	-0.30995	1.0757	-0.68084	-0.64257	2.4025	0.093235	-0.5299	0.94282	-1.4512	1.8496	1.8102	0.025928	0.60347	0.89914	-0.10041	2.3281	2.3449	-1.0323	-0.52214	0.64663	1.4712	-0.75893	0.12953	-0.42449	-0.86281	-1.539	-0.066866	1.551	-2.3169	0.9204	-1.3468
-7.7617	-7.3511	-7.7565	-7.8645	-7.3924	-8.4683	-9.8174	-9.5713	-8.6338	-11.068	-8.5961	-8.9412	-7.9794	-8.2046	-10.099	-9.182	-9.5902	-9.3394	-11.405	-8.0148	-9.032	-7.6029	-9.0155	-8.5427	-8.5831	-9.3556	-9.1618	-7.4761	-9.7755	-8.3687	-9.1029	-8.7291	-7.2396	-8.9115	-8.9466	-9.243	-10.519	-9.8629	-9.3711	-8.5011	-9.2525	-9.6472	-8.2172	-8.5543	-8.1795	-7.4092	-6.9912	-6.2134	-9.7768	-8.7902
-2.1914	-1.3501	-2.1586	-3.464	-1.2106	1.5306	-2.7074	-1.0558	0.13505	-0.81339	1.1039	-2.4814	-2.3457	-0.80806	-1.1371	-1.4859	-2.0762	0.40591	-1.112	0.23921	-2.012	-4.1045	0.12673	-1.5928	-2.5744	-0.7944	-2.6276	0.73741	-1.0399	-0.57195	-1.334	-3.3051	-0.70204	-0.34682	-1.2545	1.0044	-3.3615	-2.975	-0.70967	-2.0853	-0.78973	-1.2238	0.83318	-0.94499	-3.0923	-2.3005	-0.74657	-0.93838	-1.0769	-2.2709
-1.6615	0.96672	-3.9497	-1.0953	-2.5324	-1.7364	-2.1697	-1.7904	-2.8288	-1.1191	-2.3908	-0.13646	-1.5124	-0.24649	-3.8488	-1.6978	-1.5222	0.29612	0.52081	-2.6399	-2.8459	-1.6893	-3.5497	-1.8043	-1.2791	-1.5959	-1.9788	-0.65262	-2.3179	-0.38799	-2.9672	-0.0070745	-1.1325	-1.0256	-0.15603	-2.1158	-0.64311	-2.108	-0.76635	1.2975	-0.75562	-1.9705	-2.9562	-1.3715	0.19187	-1.8648	-3.4868	0.07299	-0.3541	-0.47971
-15.586	-14.523	-14.591	-13.986	-12.578	-15.14	-14.949	-14.947	-14.598	-15.934	-15.246	-14.398	-12.435	-13.268	-14.005	-16.789	-14.269	-16.837	-16.542	-15.314	-15.238	-13.801	-15.482	-14.706	-16.207	-14.927	-12.823	-13.33	-15.101	-17.072	-15.171	-16.035	-13.026	-14.568	-13.341	-16.169	-18.879	-14.014	-16.604	-15.12	-15.031	-15.051	-12.929	-16.402	-13.6	-12.762	-15.369	-13.83	-14.079	-15.8
-7.5726	-10.102	-8.211	-9.1021	-6.1638	-9.3563	-7.1123	-8.0421	-9.4819	-8.8966	-8.3334	-8.1642	-9.6431	-8.5851	-8.5341	-7.8524	-6.2975	-7.4751	-9.4067	-10.11	-7.5066	-7.5991	-8.1523	-7.8877	-11.933	-8.7813	-10.649	-10.092	-10.808	-8.7423	-8.711	-8.6904	-10.026	-9.2915	-10.05	-8.601	-6.903	-7.7262	-9.1354	-7.4663	-6.6435	-7.4894	-10.01	-7.8441	-7.632	-9.3663	-8.6993	-6.9996	-10.348	-9.1558
-20.556	-21.227	-20.578	-20.389	-20.326	-21.52	-21.643	-18.898	-21.483	-20.536	-20.708	-20.833	-23.146	-19.993	-18.066	-21.119	-20.753	-18.875	-18.753	-20.34	-20.619	-20.008	-20.168	-21.714	-21.88	-22.035	-21.471	-20.169	-22.505	-21.694	-20.089	-22.199	-18.58	-20.744	-19.647	-20.613	-19.379	-19.545	-22.609	-21.16	-19.723	-24.145	-21.169	-19.691	-22.778	-23.541	-20.444	-22.291	-18.124	-20.251
-5.6485	-2.9343	-4.248	-3.5898	-4.0242	-5.879	-5.9354	-2.314	-5.1622	-2.7819	-3.2493	-2.6836	-4.8772	-5.6999	-3.3114	-3.8292	-1.866	-3.1284	-3.354	-2.5271	-3.6262	-3.3378	-2.4159	-4.0638	-4.3146	-3.2912	-2.555	-3.8113	-3.0619	-3.7413	-3.5579	-3.5002	-4.0673	-2.9082	-4.8372	-3.3052	-5.1221	-4.2356	-4.6028	-5.7757	-2.123	-1.8901	-3.1416	-4.5846	-4.0173	-2.8972	-5.0129	-4.6338	-2.5721	-4.6808
-21.801	-20.678	-21.121	-21.918	-25.924	-22.069	-23.607	-22.661	-21.993	-21.49	-23.898	-21.361	-22.715	-24.112	-22.828	-22.015	-22.214	-21.083	-24.275	-23.134	-22.439	-23.945	-19.961	-23.034	-21.869	-21.254	-21.764	-25.1	-21.969	-20.06	-22.625	-20.775	-21.559	-20.339	-23.54	-21.545	-22.198	-20.887	-21.025	-21.705	-21.738	-21.036	-23.931	-22.372	-20.988	-18.796	-21.778	-19.794	-22.27	-24.225
-3.3125	-2.1735	-2.9627	-4.2158	-3.9055	-3.6247	-3.402	-4.1166	-6.0486	-4.6551	-3.3557	-2.0683	-5.0832	-1.8235	-2.959	-3.5449	-2.6012	-1.085	-3.9217	-3.4822	-1.9481	-4.1962	-2.9047	-1.1559	-4.1282	-5.1899	-2.656	-3.0012	-1.7748	-4.028	-4.3076	-5.3392	-2.8182	-4.9273	-1.9589	-3.6734	-5.8424	-3.3778	-2.2049	-3.6089	-1.2573	-3.1556	-4.1844	-2.8359	-4.4594	-4.4419	-0.57912	-3.6262	-1.9264	-3.9976
9.1941	8.6906	9.6332	9.2272	9.1979	9.8381	9.5168	8.6922	9.8559	8.75	9.4997	6.9607	9.1038	7.9496	10.922	6.9564	8.6493	8.6453	10.552	8.4263	8.8442	7.1843	9.4904	8.8704	9.21	8.3785	9.24	8.0203	10.953	11.022	9.0677	8.3408	8.5381	11.066	7.654	9.3486	9.3246	10.721	8.4814	5.892	6.4619	7.8668	8.7529	9.1728	9.155	8.7581	10.266	8.0145	8.0401	7.8634
-0.48813	-0.085785	-0.27413	-2.6961	-1.6211	0.61023	-0.36824	-1.7202	-3.0601	-0.018483	-1.8142	-0.68761	-1.9005	1.0221	-2.8398	0.15109	-2.2889	-2.2136	-2.5293	-1.4706	-1.2451	-2.821	-0.5446	-1.7077	-2.7967	0.1092	-5.2549	-2.3365	-2.3111	-2.9393	-2.7819	-2.8109	1.0405	-1.6365	-1.0745	-0.91646	-2.0298	-2.6977	0.47023	-2.2795	-1.8943	-4.4662	-4.5418	1.3142	-0.17088	-1.0727	-0.64185	-1.594	-0.20572	-1.6776
-2.8546	-3.5301	-0.41203	-0.95464	-1.0763	-0.78471	-3.4855	-2.9042	-2.6887	-4.575	-4.6543	-1.5471	-5.7772	-4.3642	-1.4773	-2.0371	-0.12846	-2.3904	-3.833	-1.4961	-2.618	-0.65052	-3.9809	-3.284	-3.1559	-4.177	-1.4367	-1.2895	-4.0594	-1.9612	-0.88509	-1.6075	-1.7983	-3.5618	-4.4828	-2.2048	-3.5925	-5.0988	-4.7273	0.18615	-0.55576	-2.2844	-1.7918	-0.63921	-1.4541	-1.8453	-2.1351	-2.6868	-2.3854	-3.1655
-3.4925	-4.6625	-5.6601	-3.3227	-0.55683	-3.2424	-3.2881	-5.4083	-4.7468	-2.5901	-3.9664	-3.3956	-3.5284	-3.6073	-3.7613	-4.1143	-5.789	-3.5334	-1.8062	-2.6474	-1.496	-3.2847	-3.6498	-5.5071	-5.1408	-5.5565	-2.2584	-5.4006	-1.5314	-2.5845	-4.063	-6.8192	0.043136	-3.2041	-5.1291	-4.3412	-2.4343	-5.0585	-4.1795	-3.5174	-3.3673	-1.4698	-3.0155	-3.6753	-2.5064	-5.3577	-4.6242	-1.7321	-4.0497	-2.7698
-8.0453	-4.4533	-4.5262	-5.1346	-8.9777	-5.9609	-4.5475	-6.0217	-5.6166	-5.782	-3.7454	-4.4106	-5.4438	-3.2326	-4.9283	-7.0488	-6.9796	-4.5127	-5.2454	-5.6843	-4.4083	-5.7962	-5.54	-6.3786	-4.5075	-6.2555	-5.5583	-5.7074	-4.7003	-4.7982	-5.4372	-5.4251	-7.2899	-5.3625	-5.2021	-5.3244	-7.1879	-6.3262	-5.2812	-7.5342	-4.6408	-5.6397	-5.1413	-4.922	-6.8716	-7.106	-3.5384	-5.6742	-8.3699	-6.676
-5.6549	-5.3856	-4.4625	-1.2147	-4.2777	-4.7927	-4.5857	-6.3015	-3.3993	-4.8182	-5.1152	-6.1423	-6.4413	-6.319	-5.5096	-6.2817	-5.6983	-5.2578	-5.2041	-6.201	-3.714	-3.8003	-4.563	-4.0923	-5.0596	-6.1318	-8.1531	-5.4236	-2.3865	-2.6208	-5.5408	-4.649	-5.4187	-4.6927	-5.1437	-4.3079	-4.6925	-6.756	-6.4253	-4.3543	-5.5198	-5.6455	-4.2332	-7.2306	-3.1906	-4.909	-2.4982	-2.6954	-4.6077	-5.5399
-9.344	-11.349	-11.983	-12.749	-12.772	-11.121	-11.379	-12.786	-11.488	-9.5204	-11.709	-11.935	-11.646	-11.614	-13.675	-13.065	-12.655	-13.079	-8.8231	-10.947	-12.002	-9.7267	-10.942	-10.564	-12.592	-12.733	-12.133	-11.821	-11.358	-11.033	-12.784	-11.333	-12.408	-12.256	-11.163	-12.724	-10.581	-11.656	-11.933	-12.234	-11.718	-9.8158	-13.408	-8.7261	-13.53	-10.891	-12.296	-11.588	-11.775	-12.217
1.1849	1.8861	1.8367	2.9705	1.6238	-0.40315	-0.39849	3.3341	2.9548	1.5544	0.72662	1.7277	0.21145	2.9851	-0.75802	1.9101	0.64218	0.86338	1.4476	2.8222	3.1334	1.6746	1.6768	0.88279	1.4857	-0.11071	2.8073	3.1718	1.1816	1.7361	2.6833	0.55997	0.17272	-0.1592	2.1075	0.90828	0.83717	-1.3802	1.2659	3.4476	2.4308	3.734	1.2054	2.1389	0.38184	2.3464	2.6407	1.7817	3.6504	0.23212
-10.112	-11.557	-10.49	-13.126	-8.9063	-10.851	-8.8912	-12.038	-10.678	-9.544	-10.636	-10.627	-9.9667	-10.786	-12.247	-11.406	-12.083	-9.8942	-10.907	-11.571	-11.221	-10.165	-12.613	-9.7998	-11.836	-11.142	-11.094	-10.359	-10.461	-10.2	-11.89	-9.1033	-13.125	-9.1302	-11.062	-11.519	-8.8772	-11.045	-13.1	-11.208	-9.3956	-10.886	-10.915	-12.085	-8.4922	-11.148	-10.525	-10.499	-12.308	-11.239
-2.159	-5.744	-2.8919	-5.3172	-4.1968	-6.4811	-2.9381	-4.1357	-1.3225	-5.6896	-3.5062	-3.9138	-0.29979	-0.84342	-1.887	-3.0164	-2.9786	-1.4345	-3.5945	-3.3116	-4.6362	-1.2765	-3.8159	-4.091	-5.1317	-2.0261	-3.113	-3.7157	-3.4231	-1.4704	-2.6428	-2.1101	-5.8958	-5.1461	-0.67672	-3.5151	-3.2732	-2.4153	-6.0682	-2.9223	-4.2537	-3.3405	-3.2138	-3.5475	-4.2043	-3.651	-1.4568	-2.2482	-2.659	-3.4807
-21.975	-17.732	-21.437	-20.512	-22.192	-19.902	-21.265	-19.527	-20.972	-19.844	-22.572	-20.552	-22.115	-22.749	-19.553	-18.381	-20.888	-21.152	-20.569	-22.669	-18.553	-19.466	-18.691	-21.09	-20.443	-22.75	-20.297	-22.265	-22.864	-21.94	-23.897	-23.188	-20.902	-21.39	-19.682	-19.093	-21.731	-22.981	-19.528	-20.808	-22.428	-19.027	-19.799	-19.803	-21.534	-19.675	-22.187	-18.871	-18.87	-18.633
-4.4327	-2.9535	-3.8092	-6.2612	-5.6082	-2.2157	-3.0268	-1.9651	-2.7312	0.06131	-3.8377	-3.3768	-1.8836	-1.8038	-2.2628	-2.448	-2.2819	-5.1655	-3.6232	-5.7598	-3.4859	-3.3018	-4.1167	-3.2407	-4.4415	-1.7173	-3.997	-4.9537	-5.4599	-4.6089	-2.1249	-2.6626	-3.1438	-3.1287	-4.8335	-3.5283	-2.9343	-4.2972	-4.3503	-1.6436	-2.6523	-1.6765	-5.4076	-3.216	-3.5863	-5.1916	-4.3777	-3.6275	-7.0685	-3.5821
-12.65	-13.181	-12.174	-12.647	-11.965	-13.391	-15.643	-15.223	-12.134	-15.193	-15.113	-11.09	-13.809	-17.467	-12.789	-14.926	-12.938	-13.523	-15.296	-12.715	-11.755	-15.378	-15.376	-15.178	-11.669	-11.463	-13.028	-13.847	-17.421	-13.539	-14.492	-13.332	-13.116	-12.215	-11.574	-13.91	-15.777	-13.126	-14.59	-14.497	-11.348	-12.637	-12.355	-14.457	-14.673	-13.541	-12.19	-15.466	-11.966	-11.543
-8.0141	-11.117	-11.775	-9.1764	-10.663	-13.099	-10.826	-9.4364	-10.879	-10.2	-9.9304	-10.236	-9.2737	-9.3683	-9.7905	-9.1055	-9.508	-10.331	-9.1259	-10.245	-8.418	-10.079	-9.1546	-13.661	-9.3454	-11.443	-10.996	-8.8377	-13.338	-11.887	-8.8241	-11.388	-11.596	-9.4402	-9.2692	-10.021	-10.812	-10.697	-11.496	-9.7179	-10.439	-10.35	-9.9334	-10.806	-11.268	-9.5548	-10.468	-10.498	-11.429	-8.0193
0.46273	-1.9628	-1.1942	-2.2003	-1.6665	0.18358	-2.211	0.8212	-0.72311	0.17047	-0.69427	-0.9463	-0.72073	1.1222	-1.2889	0.52846	-0.94603	-0.20062	-0.60975	1.4912	1.3853	1.3545	-0.64949	-1.3346	-0.7107	0.96365	-1.3842	-1.0891	-0.72416	-0.53735	-1.0644	-0.69668	1.3086	-0.48891	1.2978	0.77025	-0.94637	0.2237	-0.89053	0.3061	0.92579	1.0434	0.97829	-0.87321	1.1087	0.064456	2.475	1.8957	-0.18886	-0.073568
-2.1735	4.3603	1.0924	-1.4131	-0.55396	1.3451	0.3879	0.42724	0.63295	-0.91924	1.6465	0.89114	0.0060179	-1.3652	1.6907	0.49236	-1.1796	-1.3158	-0.60725	0.34847	0.92983	0.29408	1.6464	0.61984	1.1515	0.98916	-1.96	0.21466	-0.34008	1.245	-0.45334	0.25325	1.2679	-0.23709	1.2102	0.094962	3.0165	-1.0745	-1.0893	-1.2314	-0.9011	-1.3341	0.52766	-0.74271	-0.6759	-1.1695	0.4082	-3.4182	0.15621	1.5034
-11.669	-12.565	-11.542	-12.107	-12.297	-10.954	-11.83	-8.7075	-11.849	-11.806	-11.399	-11.841	-13.106	-11.781	-12.88	-10.389	-11.483	-12.228	-11.694	-11.751	-12.578	-12.113	-12.459	-8.3704	-9.3713	-11.366	-12.559	-12.251	-11.441	-12.263	-11.529	-8.879	-9.9828	-11.769	-10.273	-13.116	-9.6987	-11.439	-13.045	-11.923	-13.682	-13.607	-11.395	-11.914	-11.693	-9.5663	-12.478	-11.858	-9.7512	-11.095
-3.8963	-2.7951	-3.2595	-4.1248	-2.0486	-5.0095	-2.7361	-3.4086	-1.5589	-1.8241	-1.2325	-2.7723	-4.8187	-3.735	-5.2757	-0.17168	-4.3543	-0.88976	-1.568	-2.1596	-3.7998	-1.4699	-2.6898	-4.8324	-3.8574	-3.2992	-2.9106	-4.8213	-1.8691	-3.6873	-2.4587	-2.3378	-5.0941	-3.2301	-3.406	-2.7977	-1.4295	-1.5623	-1.846	-2.8819	-2.973	-2.5283	-2.8638	-3.6815	-2.1379	-1.5559	-2.2686	-1.94	-2.8907	-3.1639
-2.0009	-3.2619	-2.7772	-2.0472	-3.1685	-0.60429	-1.3989	-4.2248	-0.52067	-1.3653	-2.4182	-1.3154	-3.9132	-2.5967	-2.3337	-1.5838	-3.5463	-2.0645	-2.2263	-1.8462	-3.009	-4.1732	-0.17012	-3.3559	-0.45602	0.25411	-2.5859	-2.6124	1.1159	-1.3531	-2.677	-2.6605	-1.8025	-1.3256	-1.1822	1.9906	-0.91809	-1.3535	-1.5491	-3.2317	-3.4525	-2.7866	-1.553	-2.942	-1.9167	-3.1653	-2.8096	-2.2474	-2.1321	-2.1339
[truncated: 879 more rows]
[truncated: 150 more columns]
