# Supplementary material for: Genetic dissection of main and epistatic effects of QTL based on augmented triple test cross design
Source: PLoS One. 2017 Dec 14;12(12):e0189054. doi: 10.1371/journal.pone.0189054 (PMC5730204; doi:10.1371/journal.pone.0189054)
Supplement: S7 Supporting Information — (ZIP) [file pone.0189054.s007.zip › z2_1900_0.5_5.csv]

-10.624	-9.7697	-11.293	-10.707	-10.722	-11.864	-9.1776	-7.949	-11.322	-7.0926	-12.371	-12.433	-8.9421	-9.7539	-13.103	-11.893	-6.6007	-12.37	-12.813	-9.3496	-8.9257	-13.326	-9.4222	-8.1251	-11.641	-9.5344	-7.3494	-10.429	-9.1082	-8.3907	-7.3026	-11.552	-10.946	-9.3965	-9.0127	-11.879	-13.365	-11.552	-12.606	-8.6926	-10.537	-6.9502	-7.2284	-6.0713	-11.01	-10.157	-12.922	-8.275	-10.173	-10.722
0.03272	0.81874	-0.18883	0.73329	-2.7938	-2.3753	-0.15993	-0.44344	-3.0982	0.090357	0.41293	-0.40606	-1.6463	0.84908	-2.0581	-1.1053	-3.3344	-3.9123	-1.176	-0.79486	-0.98813	0.34199	-2.2457	-0.70788	-0.24561	-1.928	0.019039	-2.7174	-0.26186	-1.9545	-2.5251	1.0187	-1.185	-0.75933	-0.31965	0.48078	-2.3169	-0.70113	-3.2799	1.7595	-1.4148	-2.0767	-1.5826	0.88884	0.3611	-0.072417	-0.0011843	0.50691	-1.7487	1.146
-4.2549	-0.6265	-5.8551	-6.5135	-3.5236	-6.7049	-3.6907	-5.6951	-1.6554	-3.9547	-5.6479	-4.5064	-3.398	-4.8802	-5.5593	-4.7188	-1.1949	-3.5469	-3.6802	-5.2403	-4.3434	-6.689	-1.1115	-4.172	-6.8472	-7.0905	-4.9947	-5.6733	-4.5253	-3.8867	-4.5274	-4.5554	-4.5379	-4.524	-6.0962	-3.6273	-4.2537	-7.6778	-6.4664	-1.4989	-7.5228	-5.3852	-4.1105	-3.4905	-6.0367	-4.6005	-6.477	-6.4093	-6.7154	-6.3534
-8.0506	-6.1928	-8.4314	-3.3351	-11.579	-5.0725	-8.603	-7.6035	-9.7475	-8.6798	-8.9576	-7.9526	-6.4141	-8.8482	-7.914	-10.337	-6.6526	-4.2369	-7.4382	-6.2871	-7.8742	-8.5672	-8.3657	-8.5785	-6.893	-8.631	-4.8842	-9.3297	-12.152	-7.6503	-4.8764	-7.7219	-6.1204	-8.1472	-7.9414	-8.4939	-7.2064	-9.6165	-8.4674	-9.9148	-4.4856	-8.9865	-8.0753	-7.4837	-11.956	-5.9347	-4.4587	-8.3758	-7.269	-8.137
-1.4551	-1.098	-1.935	-4.2173	-1.6411	1.0021	-2.4315	-1.8516	-2.3026	0.63419	-1.174	-2.2828	-1.6948	-4.2552	-2.8334	-0.90852	-2.0155	-1.6225	-1.055	-7.704	-3.9068	-0.79365	-7.0184	-0.79275	-0.49515	-0.017745	-4.4396	-0.75888	-3.5788	-1.4242	-0.55962	-0.81398	-5.0755	-2.1549	-5.5303	-2.8687	-4.9958	-3.1685	-2.041	-2.5063	-2.4728	-1.9604	-2.1269	-2.0596	-3.4454	-3.1758	-0.89346	-3.8873	-3.3273	0.36176
-10.742	-13.398	-12.356	-10.128	-13.713	-12.426	-13.824	-10.877	-13.831	-13.365	-11.656	-12.599	-13.958	-13.495	-11.856	-15.411	-9.4196	-11.866	-13.969	-12.048	-14.772	-13.052	-11.056	-12.78	-11.887	-13.007	-13.407	-12.6	-13.604	-15.262	-13.216	-13.555	-11.789	-13.204	-13.549	-10.254	-12.016	-14.656	-12.46	-10.597	-13.81	-15.048	-12.672	-11.228	-13.596	-13.699	-12.089	-15.683	-13.48	-15.588
11.323	7.7405	10.568	7.5577	5.7746	6.494	4.4117	12.552	8.8297	7.2906	6.8176	7.6982	11.579	10.192	8.0093	5.9984	7.2749	9.1971	7.5922	5.556	7.4391	11.707	11.386	6.5261	6.6658	8.4968	8.2527	8.4506	9.2706	5.1099	5.4922	6.4145	7.3742	6.5141	12.016	7.202	8.9	7.9061	7.7182	7.7395	10.989	8.961	10.279	10.192	6.885	8.1376	6.7998	5.7669	9.0652	9.6425
-5.0444	-2.9001	-5.5536	-2.7056	0.30637	-3.489	-0.032711	0.47281	0.72503	-2.7721	-1.275	-1.3578	-0.60714	-1.5547	-1.4301	-1.0691	1.0875	-0.06368	0.17417	-0.14296	-2.1553	-0.91757	2.3065	-3.3163	-3.2049	-1.6318	-3.9463	-2.9297	-4.1613	0.020643	-0.67548	-1.8109	0.43172	1.2928	-1.1883	-1.0677	0.95483	-1.6729	-1.9904	0.6653	0.32837	-2.8947	-0.52839	-0.093306	-3.2689	-1.8204	-1.6314	-0.24153	-1.5504	-3.1117
-11.815	-12.134	-12.312	-9.3705	-13.524	-12.922	-13.013	-10.649	-11.043	-9.2323	-11.786	-12.925	-11.67	-12.985	-12.493	-13.306	-10.745	-11.8	-12.41	-9.9173	-12.167	-9.5938	-11.396	-12.668	-14.019	-10.166	-10.422	-12.013	-10.286	-14.995	-10.878	-8.486	-13.016	-12.08	-13.835	-10.047	-11.85	-11.324	-12.215	-11.996	-8.5891	-11.889	-13.516	-10.864	-11.244	-9.2248	-11.986	-13.244	-9.4707	-13.037
-1.6624	-4.9524	-4.0317	-3.0666	-4.529	-6.1101	-0.86105	-2.7406	-3.7431	-3.873	-6.5862	-4.5723	-3.0275	-4.4324	-2.8874	-2.126	-2.063	-3.6654	-0.498	-4.6565	-4.4262	-2.6935	-4.4471	-1.4399	-6.935	-6.1715	-3.1466	-2.3742	-2.3907	-5.127	-2.8819	-3.5351	-3.7731	-3.4483	-5.067	-2.9951	-4.2005	-3.3407	-4.4575	-3.3139	-3.9942	-2.9555	-3.8372	-3.4626	-5.213	-4.1147	-3.8088	-2.2248	-2.7314	-4.0938
-15.174	-13.921	-12.705	-15.439	-14.775	-12.184	-12.021	-12.121	-14.611	-14.96	-11.249	-14.793	-14.029	-12.777	-17.908	-14.654	-12.529	-12.175	-11.616	-14.44	-14.614	-14.719	-11.842	-13.68	-15.596	-13.095	-10.773	-13.427	-12.727	-14.784	-11.689	-11.573	-11.083	-12.194	-11.956	-12.424	-13.303	-14.137	-14.838	-11.638	-8.0869	-13.402	-13.017	-10.481	-17.087	-12.668	-13.549	-12.69	-14.45	-11.903
1.6646	-0.14858	1.3485	0.29556	2.2681	-1.022	-0.67565	-0.96003	-0.84695	1.4625	0.45999	-2.274	0.38291	-0.66425	0.23944	-0.26131	-0.30593	2.2544	-1.0267	0.36853	-0.95153	1.715	-1.3523	0.5422	-0.91646	-3.3519	1.683	-0.092806	1.9112	-2.1402	0.74367	3.2191	-1.3166	-3.881	-0.19748	1.9517	-2.2146	-3.1669	-3.1404	1.5675	-2.6253	2.7305	-0.53665	-1.2676	0.36144	-1.1557	-0.35234	0.65068	-1.7359	1.5688
4.5159	1.2161	4.3499	3.9222	1.158	4.121	3.5396	1.4879	4.1244	3.6985	1.6686	3.6213	4.685	6.3565	3.6687	4.0921	2.1503	2.4108	1.607	4.4646	4.8098	-0.041713	4.7589	1.4596	1.3532	2.1813	1.1444	3.3261	3.6491	3.8216	4.6022	2.4621	4.1582	0.82172	4.1837	5.1696	2.2711	0.12415	5.0077	3.3806	5.7693	3.8969	2.1891	4.0985	1.9431	4.8533	3.2659	3.006	3.6356	0.34063
-4.156	-7.5546	-6.5647	-5.3184	-8.56	-6.1129	-7.8511	-8.2776	-8.9626	-7.8224	-6.9119	-5.2521	-7.4212	-3.4855	-9.7499	-5.7354	-5.7479	-9.7794	-8.5852	-6.5266	-6.2898	-6.9219	-7.5046	-6.3484	-4.4123	-5.3946	-6.5257	-7.5553	-7.3492	-8.3469	-7.441	-5.8629	-5.1954	-7.5766	-9.4028	-6.5805	-6.0912	-7.7899	-7.7024	-7.9001	-4.8741	-7.508	-6.8124	-10.758	-7.4327	-5.696	-4.0608	-6.476	-7.3455	-6.6285
-1.8729	2.4635	-2.2215	-1.0062	-2.2528	-0.076236	-1.3989	-2.7009	0.38592	-3.2096	-3.1137	-2.4738	-3.8579	-2.2247	-1.6889	-3.2285	0.11499	-0.48268	1.2395	-1.4129	-1.3911	0.35395	-2.7824	-5.1736	-3.6705	0.48481	-0.28083	-1.1728	-3.3928	-4.5861	-3.0309	-3.7679	-1.4996	-1.9088	-1.9857	-3.7798	-3.553	1.3888	-2.0943	-5.2734	-0.89582	-0.67652	-2.8971	-0.65627	-1.5769	-1.533	-1.792	-5.3881	-3.5702	-5.6948
-8.4133	-11.988	-8.3201	-11.009	-8.1463	-11.112	-9.5027	-13.79	-9.2882	-11.254	-12.065	-11.363	-13.586	-11.1	-10.866	-11.026	-12.905	-9.9863	-10.317	-13.692	-10.9	-11.642	-12.886	-11.042	-14.103	-10.676	-10.922	-13.314	-9.8388	-13.67	-14.245	-11.831	-10.831	-13.058	-14.932	-12.408	-10.191	-9.7771	-11.654	-14.234	-13.893	-13.573	-13.616	-11.178	-11.412	-15.158	-11.595	-10.625	-13.978	-12.274
-3.8173	-1.3272	-0.32302	-0.93922	0.43265	-2.4899	0.73141	-0.66688	1.9557	-1.4149	2.5151	-0.16856	-4.4727	0.29783	1.2009	1.4718	0.024495	-2.2706	-0.41	-0.25798	-1.0407	1.8613	1.5424	-1.8421	-0.33586	-0.13908	-1.5606	0.16135	-1.442	-0.97471	-0.49578	0.93433	-1.7653	0.04976	1.629	0.3736	-1.6132	0.19392	-1.8005	4.1411	1.705	-1.9987	-2.2388	2.4666	-1.5666	-0.67695	-2.0967	-2.0509	0.8407	-2.2209
9.8398	9.5179	5.4432	7.6303	7.6192	3.5487	11.872	8.5244	8.9668	11.746	8.0382	8.334	7.2518	4.4042	5.8348	9.7397	10.975	10.218	7.7831	9.345	6.9428	8.1044	8.9532	8.9716	7.2602	10.387	8.4516	10.804	7.2856	6.5964	8.9768	9.1169	9.5731	3.9806	10.453	6.3957	9.6784	6.922	8.0483	7.9364	8.9167	8.9014	6.6469	4.911	4.9748	8.0928	5.2998	9.5608	8.6549	6.7435
-11.219	-11.902	-13.203	-13.661	-14.673	-12.01	-10.415	-14.439	-13.763	-13.977	-10.075	-13.438	-13.572	-11.731	-10.942	-13.274	-12.896	-12.72	-13.266	-15.434	-14.834	-14.802	-13.799	-12.939	-14.367	-14.117	-11.934	-13.795	-10.168	-14.695	-11.117	-14.444	-15.12	-13.938	-14.778	-11.825	-13.897	-13.501	-12.805	-9.6052	-13.664	-14.032	-15.41	-11.283	-11.849	-13.905	-11.506	-10.007	-12.855	-13.222
6.3911	4.2	6.0723	3.9666	7.862	4.2455	5.5857	5.1564	4.7966	3.1824	5.433	5.165	4.164	8.9148	7.0863	4.768	6.0209	4.6211	3.6447	4.3359	5.5061	6.3804	5.6688	3.8926	1.4418	6.5448	5.9963	9.2811	3.1661	7.4523	6.3535	5.5925	3.4693	5.4813	6.9927	8.1273	4.4045	5.0041	6.355	4.1942	4.6483	8.4141	5.4091	2.8156	8.8539	5.0267	9.833	3.593	7.8842	7.3326
-4.7535	-5.657	-6.1228	-5.6069	-7.0105	-3.0403	-3.1929	-6.2942	-1.9548	-8.4951	-7.2532	-4.6317	-6.5671	-4.3857	-4.559	-5.5035	-6.2496	-7.499	-5.7381	-6.9145	-6.532	-8.7648	-2.9046	-5.0267	-3.1045	-6.9528	-2.7005	-6.8668	-10.67	-5.7781	-4.1565	-4.7452	-6.692	-5.2673	-10.641	-5.7248	-5.569	-5.8779	-5.5468	-4.2088	-5.4713	-5.2952	-7.7054	-4.2777	-3.7437	-4.4552	-6.9192	-6.3586	-4.0003	-8.5294
-1.9748	-4.5438	-4.2593	-3.6128	-0.26253	-2.7118	-3.481	0.076893	-0.8509	-2.3638	-1.4835	-3.2189	-3.5674	-3.8697	-2.3587	-1.8097	-2.162	-2.4756	-2.2959	-1.8111	-2.93	-2.8263	-2.5169	-3.3963	0.74164	-2.9344	-1.7911	-2.0923	-0.61451	-1.9124	-1.1974	-2.8765	-5.3147	-2.565	-4.7804	-4.6397	-1.2395	0.44401	-0.81748	-4.6112	0.016293	-6.2781	-2.6299	-2.7536	-2.3631	-2.1943	-1.3352	-1.5523	-3.5672	-2.278
-6.0071	-2.612	-2.6767	-3.7413	-2.1791	-0.96573	-3.8055	-3.6343	-0.63536	-4.2506	-3.4819	-4.3143	-0.29311	0.88039	0.76463	-4.7558	-0.91079	-1.1567	-0.58378	-1.5375	-6.3698	0.1158	-0.020074	-0.3579	-4.0032	-2.8623	-4.0015	-2.5758	-4.9612	-4.1541	-4.6428	-3.9083	-2.1379	-1.9918	-4.0527	-4.4591	-0.47532	-1.6325	-0.87003	-2.1132	-2.2172	-4.7175	-0.39813	-1.3513	-5.1257	-3.641	-3.7091	-3.7343	-1.3643	0.31428
10.956	6.1862	5.5739	7.4755	4.7424	8.7905	8.6359	6.6998	6.9211	8.3608	7.5332	5.1257	6.7484	6.8769	8.7863	5.3264	4.6896	7.8171	3.8029	5.0866	5.6442	8.2413	11.649	7.7179	7.178	5.6685	5.65	6.3896	5.2908	6.6141	7.8066	5.9195	5.3014	7.878	5.5434	8.8999	6.5814	9.5603	4.2568	7.4422	7.0337	5.6625	8.2788	6.2439	9.2182	4.8194	3.5312	8.1269	8.4936	5.9069
-12.901	-13.644	-13.796	-15.231	-16.417	-16.845	-18.223	-10.058	-11.953	-14.444	-15.095	-14.504	-13.024	-12.366	-12.962	-12.841	-17.868	-14.032	-14.726	-12.684	-17.259	-11.844	-13.078	-13.317	-12.72	-14.618	-15.016	-16.256	-11.763	-10.969	-15.046	-15.313	-15.175	-14.048	-17.02	-14.071	-16.835	-13.83	-14.546	-14.763	-17.284	-13.809	-14.896	-12.449	-10.199	-14.025	-9.734	-17.863	-13.595	-16.348
-13.099	-12.548	-11.987	-13.586	-12.448	-13.97	-12.454	-12.147	-15.812	-15.204	-13.241	-14.708	-12.945	-12.436	-15.356	-14.009	-13.397	-13.278	-16.702	-10.166	-11.519	-15.383	-11.526	-10.832	-14.439	-11.408	-16.453	-13.058	-11.967	-14.071	-9.9988	-15.355	-12.38	-13.353	-13.994	-13.789	-11.419	-11.964	-12.419	-10.262	-11.496	-14.413	-14.54	-11.07	-11.349	-11.475	-13.481	-12.124	-12.709	-14.826
-1.9876	-0.69448	0.17385	-4.9006	-3.4226	-1.3703	0.59217	-2.913	-1.0405	-3.5115	-2.1794	-1.4094	1.2698	-3.7661	1.2578	-0.35152	2.4794	-1.2084	-2.007	-2.0122	-0.11363	0.38233	0.92319	-2.0516	-2.5079	-0.045338	-2.5792	-2.7226	-1.3678	0.81958	-1.6137	-3.5109	-3.9236	-0.66607	-1.7713	-1.0725	-1.3474	-2.5896	0.61715	0.5035	-3.6982	2.8613	-1.9565	-2.6923	-3.293	0.50874	-1.8661	-3.0963	1.0672	3.1822
1.4555	3.0515	2.3954	1.9556	3.0592	1.3032	1.5378	3.4718	0.70842	2.7675	2.4934	0.53604	4.4381	5.4381	2.7434	7.3325	4.9007	3.9523	3.937	2.0387	2.5914	6.4908	4.5253	3.3869	4.1494	2.2108	5.4101	5.2527	0.84299	2.7787	0.85968	0.72149	2.8116	4.5001	2.9535	2.4682	3.4007	1.1516	1.5995	2.2734	1.6069	7.1092	1.8336	4.3333	5.8064	1.7484	5.0341	3.102	1.3768	1.443
-14.681	-10.702	-10.429	-12.941	-9.7965	-13.097	-11.516	-10.939	-13.173	-9.0289	-13.265	-14.032	-13.184	-11.162	-7.7696	-8.0741	-11.03	-14.674	-12.262	-11.397	-11.173	-12.129	-10.439	-10.909	-12.624	-9.8797	-12.867	-12.544	-11.182	-10.16	-15.127	-12.486	-10.233	-11.06	-10.704	-13.767	-8.7842	-8.6874	-11.808	-11.116	-11.455	-9.6913	-11.537	-10.546	-13.2	-14.793	-8.277	-11.576	-10.762	-11.096
0.73485	-4.0932	0.66719	-1.7166	-1.5324	-4.6635	-2.5129	-2.1381	-0.34342	-0.52916	-6.7452	-4.0576	-4.3337	0.14263	-2.5066	-4.8789	-3.0087	-1.4439	-0.52333	0.14689	-0.092015	-2.0895	2.6909	-3.1017	-1.7278	-0.33422	-1.3552	-0.52883	-6.3778	-4.9179	-3.0411	-4.9864	-2.4151	-5.0865	-0.43936	0.21225	-0.081176	1.3161	-2.1687	-0.8986	-2.2793	-2.6474	-3.6988	-2.0164	-0.55795	-3.0891	0.40174	-2.5226	-1.9173	-2.4639
-3.1797	1.1159	-4.42	-2.4711	-2.1572	-2.8908	0.58046	-3.4859	-2.2106	-2.9796	-0.8219	-2.3905	-1.8688	-5.7086	-5.5609	-3.1046	-2.9398	-0.15321	-1.4936	-1.357	-6.171	-2.5038	-4.7998	-0.67491	-0.70673	-2.9716	-2.8598	-4.1102	-1.6692	-2.009	-1.0226	-3.889	-2.7612	1.7146	-7.1502	-4.9929	-0.69316	-2.3638	3.0599	-1.6494	-3.7959	-1.8033	-2.5469	0.34019	-1.335	-1.1283	-1.6069	-2.4528	0.5144	-1.4043
1.913	-0.41385	-1.6512	0.40143	1.8903	-3.6124	-2.3231	-2.758	-2.0411	-2.0392	1.7662	-0.44699	-0.48191	1.8426	0.72385	-1.3497	-1.2364	2.3345	-1.8082	0.19383	-2.1713	1.8039	-0.7341	1.2954	0.53865	-1.3451	1.6324	0.43395	-1.6355	2.1441	-0.070459	0.014892	-2.9116	0.62696	2.6865	-1.0796	0.69206	-1.7613	-2.3913	1.62	0.56788	-1.4999	0.83209	1.2675	0.64725	0.073639	2.8873	-0.23521	1.8561	-3.4006
1.4807	2.1962	0.08824	2.3463	4.6208	2.4084	5.6483	2.767	-0.52179	2.3535	4.2607	3.7726	4.6766	4.0211	2.7713	3.227	2.4921	3.0798	5.7662	2.2616	-0.37624	3.9663	3.7507	4.1817	1.0015	6.1804	1.8066	3.1018	7.9388	1.5315	2.4612	1.587	4.3316	2.7293	3.98	1.6585	3.1775	4.5167	3.6149	6.9812	3.0745	4.8341	4.1359	2.4609	1.6321	3.0122	3.0646	3.8976	-1.365	1.5899
-22.837	-25.049	-20.511	-20.443	-18.641	-22.47	-20.906	-21.397	-20.551	-24.813	-21.664	-20.609	-22.117	-18.698	-21.835	-22.951	-17.635	-22.428	-20.552	-19.634	-22.215	-20.378	-19.899	-21.188	-22.325	-23.127	-19.2	-20.336	-21.488	-17.797	-19.744	-21.545	-22.742	-20.248	-21.595	-21.53	-20.898	-19.903	-19.889	-21.054	-21.109	-23.972	-22.439	-21.978	-23.195	-19.989	-20.436	-20.492	-18.559	-23.15
-9.0565	-11.278	-6.5163	-11.39	-8.6441	-10.246	-7.636	-8.1848	-9.6887	-10.226	-7.7105	-10.391	-8.7513	-8.3648	-7.6381	-7.7951	-9.1689	-9.3632	-8.4952	-7.3014	-9.2212	-7.1767	-11.331	-7.5025	-8.0014	-7.9523	-9.0202	-4.8346	-8.6407	-8.6797	-5.7863	-7.8738	-13.513	-11.844	-8.0286	-9.2391	-8.7812	-6.1213	-9.2447	-11.264	-7.4174	-11.337	-13.355	-7.2704	-8.1768	-11.337	-8.2552	-9.0512	-11.999	-10.962
8.0605	7.3593	6.8704	9.1781	8.727	8.0973	10.775	7.9807	8.3815	5.2541	10.879	6.5945	7.5565	10.317	10.866	10.059	10.056	8.8938	9.9423	10.635	9.1131	11.249	9.9422	10.108	9.8745	10.435	7.4538	7.716	9.269	11.591	7.9614	9.5916	10.331	7.9101	10.468	10.308	11.223	10.634	6.8939	5.7771	4.7056	10.634	7.6597	8.4781	9.6302	9.179	11.314	8.7434	8.8624	6.4337
-9.8746	-10.787	-11.403	-12.13	-12.944	-14.22	-13.193	-10.483	-9.5306	-10.617	-9.7938	-11.019	-12.122	-12.136	-14.373	-12.383	-11.353	-10.163	-8.8884	-10.887	-14.481	-12.636	-8.6483	-10.425	-12.83	-11.195	-12.28	-15.08	-12.349	-14.699	-10.043	-10.639	-8.8594	-14.376	-13.723	-12.468	-14.585	-15.169	-12.218	-9.489	-12.504	-12.604	-12.623	-9.8091	-11.574	-10.939	-14.79	-11.314	-13.125	-14.071
-5.3772	-3.9622	-0.51832	-3.0989	-3.8286	-3.6177	-3.9438	-6.4583	-4.4474	-5.1365	-1.6172	-6.504	-2.6563	-5.6689	-2.9698	-1.0691	-3.6644	-5.8437	-5.6555	-2.2507	-1.6434	-9.1557	-4.8123	-5.3525	-2.1037	-6.9623	-3.8412	-3.2921	-1.1259	-9.2803	-0.5718	-3.8812	-3.7886	-6.6342	-2.1577	-5.2573	-7.4793	-3.1363	-4.1383	-2.4322	-5.0933	-3.9565	-5.2408	-5.166	-8.9127	-7.3766	-4.3347	-6.4821	-4.6131	-2.0428
-12.272	-15.276	-9.4855	-10.792	-14.154	-14.881	-9.4892	-11.102	-11.689	-10.65	-13.177	-14.247	-14.64	-13.75	-17.668	-14.181	-10.955	-16.509	-16.973	-15.454	-12.709	-13.258	-13.895	-12.245	-12.324	-13.639	-12.387	-11.507	-11.392	-14.719	-14.073	-16.329	-15.144	-11.531	-10.558	-13.724	-14.159	-7.7147	-12.104	-12.64	-13.215	-11.299	-11.358	-14.067	-12.994	-14.742	-13.598	-13.259	-15.197	-15.214
-5.6719	-2.5382	-1.7916	-4.9804	-4.9405	-2.6328	-2.3219	-3.2066	-4.4166	-4.3627	-3.8855	-2.1068	-2.8777	-4.375	-2.7847	-6.9648	-2.7704	-5.4949	-3.4796	-7.125	-3.6541	-5.276	-3.7387	-5.0834	-1.9133	-4.4502	-0.10936	-0.96169	-1.5172	-4.8828	-5.074	-3.0254	-1.5548	-1.017	-8.1811	-4.9222	-4.3141	-4.8576	-6.4348	-3.5299	-1.5811	-1.9701	-5.8817	-9.5266	-4.1655	-3.4963	-0.81655	-5.9303	-4.8201	-2.6136
-9.3442	-8.4322	-8.5918	-10.814	-7.563	-8.7641	-10.355	-9.4042	-9.359	-12.247	-10.689	-10.161	-8.509	-10.969	-7.8507	-6.8988	-5.5827	-9.6449	-7.0354	-9.7487	-10.612	-7.0771	-7.4111	-9.3632	-9.6888	-9.8897	-8.8836	-8.3609	-10.427	-7.7625	-9.206	-10.548	-8.727	-5.7851	-5.764	-7.2346	-6.7979	-8.792	-5.0796	-8.7337	-10.626	-10.162	-8.8755	-9.1622	-7.2602	-14.891	-11.135	-10.194	-12.103	-8.9349
-9.8888	-9.0354	-11.226	-7.0524	-10.979	-9.6968	-10.746	-11.046	-7.7296	-11.355	-9.3148	-8.2295	-7.8284	-11.015	-8.6084	-9.9465	-10.577	-9.7486	-13.438	-10.803	-9.1009	-9.4212	-9.8668	-9.7847	-9.3691	-9.728	-8.6493	-8.1865	-12.157	-12.495	-9.3966	-11.202	-7.8809	-8.7355	-10.262	-12.867	-11.659	-11.646	-12.595	-8.7151	-15.742	-9.1551	-9.5754	-12.318	-12.739	-13.084	-15.185	-8.9077	-11.127	-12.027
5.9377	5.6529	8.2169	4.6278	6.7517	7.7862	6.1383	6.3819	9.5497	5.4459	8.123	6.0645	10.835	10.698	10.336	5.9213	6.7433	8.9613	7.237	9.3397	7.0808	9.3658	6.5679	7.4629	5.4279	9.8195	11.129	9.3685	6.8744	4.8848	3.7476	6.1981	8.9907	11.579	11.255	10.715	8.5554	10.093	7.3935	6.3474	7.6704	8.4086	10.278	8.5232	6.0586	6.0729	8.147	6.0005	11.361	8.0097
-11.555	-11.753	-12.857	-14.817	-10.692	-14.596	-12.6	-12.805	-12.47	-15.04	-12.488	-11.025	-15.223	-10.915	-11.96	-12.282	-12.572	-14.497	-12.168	-16.45	-12.397	-12.191	-12.827	-16.627	-11.567	-14.672	-10.482	-11.797	-11.777	-15.1	-10.093	-12.228	-15.058	-11.511	-9.2226	-15.623	-14.1	-11.984	-10.66	-12.628	-12.214	-11.356	-12.253	-12.186	-13.254	-10.373	-12.231	-13.013	-13.939	-14.985
-1.8339	0.79794	-3.7476	-1.9431	-0.11784	-0.79372	1.0769	-0.39023	0.99135	3.4389	-0.44966	-3.5185	-0.29634	-3.8816	-1.5925	-2.6484	0.014146	-5.981	-2.1937	-2.5922	-0.36007	0.69521	-0.61358	-3.5675	-2.4129	2.5687	4.3943	-3.2966	-4.1177	0.33028	0.13159	-2.0614	-0.14851	-0.073022	-2.1582	-5.5093	-0.37818	-0.7043	-0.31817	-1.2777	-0.67164	0.24483	-1.8662	-2.2059	0.043199	-1.5228	-0.1123	-0.19567	-0.91286	-1.2588
9.3065	6.6552	4.7432	4.3083	7.5749	7.3917	2.297	7.2136	5.2317	4.7773	7.2479	5.2352	7.5195	4.7899	4.0021	9.3456	2.5922	6.8486	6.1755	4.0319	5.9702	3.9918	6.9114	7.8367	6.9439	8.3552	3.1898	6.4043	7.7048	5.9441	6.5393	4.8093	3.2712	8.2602	6.9659	9.1759	4.7088	6.3433	5.0776	5.457	3.8396	4.8557	2.6824	5.628	5.355	6.3144	5.4805	5.7647	5.5281	3.605
-12.883	-10.049	-13.639	-12.219	-14.223	-8.4792	-12.068	-8.6923	-8.8441	-12.061	-9.3329	-11.49	-13.212	-11.808	-12.555	-11.466	-9.1254	-10.571	-8.686	-11.226	-9.247	-10.514	-13.078	-10.544	-9.4205	-11.678	-9.647	-7.4413	-11.824	-11.902	-10.996	-8.0552	-11.255	-10.386	-11.697	-10.292	-10.472	-12.7	-10.876	-8.9583	-8.9751	-12.299	-11.018	-11.768	-12.224	-10.392	-10.74	-9.9112	-11.202	-11.922
-3.3689	-2.7552	-2.332	-1.9399	-1.3138	-2.9633	-4.2971	-2.4001	-4.5564	-4.2474	-4.7436	-3.077	-6.0289	-5.6376	-8.5809	-4.7914	-1.5296	-7.7279	-4.5879	-0.86471	-2.7902	-7.8351	-2.0896	-5.6888	-4.0528	-4.5853	-2.8913	-3.5401	-4.3242	1.8166	-4.5941	-3.1632	-4.118	-6.5157	-2.7327	-0.65962	-1.0433	-6.0671	-1.3712	-4.3576	-3.4236	-0.96326	-4.1259	-4.5173	-3.9404	-3.4442	-3.5503	-5.2475	-2.84	-4.5586
-2.1909	-0.28413	-1.5891	-4.779	-2.2884	-2.488	-0.80277	-3.4483	-2.604	-2.0462	-1.0223	-4.6574	-3.3945	-5.0049	-2.6116	-3.0424	-2.292	-1.0899	0.82156	-5.2827	-3.971	-3.0008	-2.6608	-1.6176	-4.2661	-0.96796	-1.8959	-1.9468	-1.7361	-5.09	-3.8967	0.66894	0.21053	-0.27542	-0.8131	-4.682	-4.0743	-5.6891	0.33574	-1.2627	-0.84382	-4.3916	-1.0469	-3.9205	-0.16801	-2.3802	-2.508	-0.0088224	-3.9349	-3.8712
-13.868	-10.588	-10.876	-12.336	-6.6917	-11.195	-9.034	-13.129	-10.148	-11.721	-10.628	-14.759	-10.969	-13.076	-11.696	-13.188	-13.008	-9.8066	-15.373	-12.608	-11.314	-11.542	-15.307	-9.3388	-9.0081	-13.247	-12.313	-10.525	-15.879	-10.009	-12.483	-9.6239	-11.937	-10.327	-7.3417	-15.111	-12.532	-13.585	-10.368	-10.612	-8.3835	-10.249	-12.861	-11.895	-15.241	-10.447	-9.4018	-9.1351	-9.549	-12.459
-14.446	-12.425	-13.291	-15.017	-10.818	-6.8773	-11.209	-12.167	-17.016	-11.974	-11.433	-11.863	-9.8015	-10.519	-14.595	-11.117	-10.717	-10.231	-12.365	-12.228	-11.56	-11.61	-15.872	-13.587	-11.878	-11.858	-11.826	-9.9859	-11.963	-12.671	-14.409	-13.795	-12.329	-14.998	-10.578	-10.268	-10.464	-13.137	-10.645	-13.195	-11.752	-12.001	-12.95	-12.484	-11.537	-9.0831	-8.6198	-10.061	-10.843	-12.618
-11.114	-8.5173	-9.9292	-10.737	-13.22	-6.4165	-10.943	-6.2757	-7.7972	-9.4669	-7.3473	-10.263	-12.081	-7.6588	-8.4768	-11.932	-9.6636	-5.9937	-11.026	-6.5556	-8.3403	-7.0181	-6.4689	-7.9344	-3.5363	-8.5964	-6.4641	-8.5243	-10.165	-5.8742	-12.538	-10.636	-9.2241	-5.4444	-9.5623	-8.7663	-12.83	-7.1909	-6.9864	-9.9471	-7.9679	-9.1555	-6.2476	-11.683	-10.729	-9.6238	-8.5652	-11.405	-10.14	-8.6541
0.21285	-0.40532	-4.3843	0.37826	-0.53513	-1.0889	-3.0905	-0.30461	-0.41228	0.51461	1.7121	-1.3852	-1.9016	-2.7101	-1.3131	0.47203	-1.63	-1.2122	-1.444	-0.6604	1.4774	-1.2108	-3.3514	0.52435	-1.9504	-1.9434	2.0601	-3.5641	-1.1416	-2.4953	1.1614	0.27776	-1.3554	-1.5939	-2.9042	2.5691	-2.082	-2.9789	-3.6517	0.11517	-4.1656	0.35402	-0.66934	0.46135	-0.63965	-1.9068	-1.3762	0.3538	-0.88069	-0.49949
-0.49302	-2.7655	-2.8278	-6.7291	-4.5883	0.34471	-1.7708	-6.0946	-1.2794	-3.303	1.8641	-2.55	-2.7971	-2.0293	-4.8572	-4.9389	-6.3497	-5.1355	-1.734	-2.9904	-4.1984	-3.782	-4.812	-4.8929	-2.7483	-4.244	-4.6526	-6.1864	-1.6272	-3.4252	-4.8042	-5.0889	-4.4917	-4.6503	-1.0851	-4.1109	-3.9177	-3.129	-1.0464	-4.9657	-3.3468	-2.3357	-3.9188	-4.9024	-4.0932	-2.98	-3.7835	-4.1792	-1.9108	-2.629
-16.097	-13.867	-14.212	-15.733	-11.976	-13.687	-12.451	-16.678	-13.674	-15.738	-14.777	-16.861	-14.832	-15.048	-12.755	-15.58	-13.998	-14.56	-14.109	-11.596	-10.967	-15.438	-15.05	-11.656	-12.875	-13.835	-12.528	-14.404	-14.026	-12.341	-14.373	-14.208	-12.835	-13.217	-16.389	-17.043	-14.479	-14.739	-13.828	-14.633	-13.37	-15.347	-14.692	-13.148	-12.109	-17.151	-14.391	-18.001	-14.856	-13.011
-5.7357	-5.676	-7.5418	-2.3983	-3.6826	-3.0987	-1.4542	-2.9931	0.093622	-3.481	-5.6468	-5.0714	-4.5995	1.6571	-5.1606	-5.2591	-3.6244	-2.9843	-4.6249	-4.1809	-3.7094	-5.4967	-0.39663	-3.8606	-2.184	-3.184	-4.3431	-4.1114	-1.7315	-3.9835	-4.7429	-1.7725	-4.9992	-5.9556	-2.6769	-1.5984	-1.175	-4.2211	-1.264	-4.583	-2.4791	-5.2639	0.39484	-0.44878	0.11138	-6.6614	-1.5514	-1.2486	-3.4448	-4.302
-2.3768	-1.8708	-6.1151	-2.8449	-1.6822	-8.2095	-0.74012	-9.7132	-3.4294	-4.6979	-5.7844	-5.0074	-3.1046	-3.2108	-5.0874	-2.2289	-5.6556	-5.0795	-3.9494	-3.4402	-3.1408	-8.1815	-2.796	-1.484	-6.1735	-5.2287	-3.0675	-5.6267	-0.23854	-4.5151	-4.0656	-5.3364	-5.392	-4.7078	-4.4199	-3.168	-6.4954	-2.3069	-3.1752	-4.7351	-6.3796	-4.1264	-1.0671	-4.5621	-1.9408	-5.8289	-1.8818	-1.9773	-5.2428	-2.7047
-2.7457	-0.60352	0.64252	-1.7861	2.2606	1.369	2.46	2.0489	2.3322	2.2236	1.6776	2.3997	2.5213	-0.9634	-1.3359	0.61364	2.1648	3.0579	0.45271	1.3873	2.442	-2.2516	1.7423	0.54319	1.0174	2.4905	1.5089	0.97747	1.1986	3.9716	2.1333	2.3525	1.925	-1.2886	0.30429	0.33258	-0.32118	0.30173	-1.0844	2.5731	4.7517	1.1506	2.2338	1.4981	0.24139	1.5692	3.6073	0.94134	-2.4076	4.6996
0.1203	-0.24964	3.3875	1.0635	-0.248	-2.0787	-0.053062	1.1963	2.0734	1.1845	0.54814	-0.047031	-1.5946	1.7144	-2.4058	-2.653	-1.42	0.1747	-0.80976	1.9618	0.68918	0.70315	0.53096	-0.33374	1.8858	-1.1556	1.1311	-0.79587	-0.15883	-0.22282	-0.056004	-4.5618	1.3255	-0.6016	-1.5199	-0.89453	1.1578	3.7108	0.94957	5.0174	-1.1427	-3.1692	-0.063188	3.3326	-2.3924	2.7721	3.506	1.8149	0.30116	0.13428
-2.9629	-1.352	-1.1946	-0.93586	-0.82687	-1.0775	-3.2217	1.6454	-1.2922	1.1253	2.5536	-1.7141	-0.82918	-1.0277	1.1129	1.2222	-2.1353	2.5179	-3.3154	0.0011923	-1.0898	-3.2349	-2.6292	-2.1237	-4.0305	-4.0543	-2.653	-2.3674	0.18888	0.51927	-0.054251	0.51945	-0.98388	-4.0281	1.5299	1.42	-1.9774	-0.50679	-1.9211	-1.4524	0.12679	-2.4835	-0.39102	-3.6929	-2.5055	-2.2869	-0.24078	-0.93605	-6.6989	-2.432
-12.642	-11.194	-10.642	-14.647	-16.072	-15.016	-12.317	-11.864	-11.751	-12.1	-13.309	-12.807	-15.347	-13.635	-15.405	-10.89	-11.346	-15.48	-10.831	-12.475	-12.607	-13.301	-11.056	-13.063	-11.123	-12.2	-14.034	-11.836	-11.546	-14.515	-13.054	-11.237	-14.301	-10.75	-13.679	-10.555	-9.1234	-15.535	-11.558	-11.94	-14.528	-13.36	-14.265	-14.922	-10.304	-14.293	-12.668	-13.409	-11.372	-12.553
0.38823	1.0489	-2.1331	-1.732	-1.6633	1.5034	-0.044626	-2.4749	-1.4125	-2.9183	-0.6573	-3.3783	-0.066762	-2.2319	-2.1216	-0.5279	-2.5582	1.0595	-3.1649	1.7875	-2.5402	-4.6461	-3.042	-2.546	-2.7671	0.65039	-2.5959	-1.1126	0.99805	1.3836	-3.0518	-2.894	1.1657	-2.3034	1.3336	-1.0804	-1.0288	-0.72996	0.35336	-0.64008	-1.5736	-0.89371	-1.632	-4.7531	0.92631	0.6541	0.3277	-3.0204	2.1908	-2.7566
-6.5395	-7.996	-10.56	-9.0874	-9.2411	-9.3997	-9.113	-7.4885	-8.2505	-8.4728	-8.9108	-8.8936	-9.5703	-10.412	-11.503	-8.2969	-11.987	-8.6768	-7.4364	-7.3929	-7.5068	-9.4924	-10.03	-7.3243	-11.659	-8.6899	-10.347	-8.5382	-9.8391	-8.5871	-10.497	-10.24	-7.8111	-8.0692	-8.5728	-10.347	-9.1601	-10.96	-9.6964	-12.517	-7.6043	-12.475	-12.713	-10.591	-8.0838	-10.27	-7.7144	-5.7866	-12.529	-9.9327
10.837	6.4301	9.7149	7.5771	7.0967	7.6202	8.4661	7.8359	10.488	8.0526	8.2933	6.2584	8.9277	5.189	11.041	6.9185	9.9351	10.531	11.424	8.0412	7.2029	10.276	8.2215	7.6213	7.3253	8.3788	3.2257	7.1652	12.306	6.4962	11.324	5.9595	12.025	6.4025	9.6933	6.4021	8.8897	10.179	7.8827	6.1247	8.1996	9.1099	9.4	9.0708	7.9943	9.2204	8.3572	10.313	8.9918	8.7818
-1.4536	-1.9173	-2.515	-1.0969	-6.8183	-0.44136	-1.2368	-1.926	-1.6665	-4.2911	-1.4748	-6.246	-0.62081	-4.6003	-5.2112	-2.0098	-1.6468	-1.9037	0.40177	0.38125	-2.7307	-0.21772	-1.2522	-3.7707	-6.4221	-0.83559	-2.8772	-0.11143	-0.54152	-1.7566	-1.8194	-0.73716	-5.4858	-1.7282	0.21208	-2.8485	-5.2302	0.063906	-2.0722	-2.5283	0.11168	-3.3833	-6.3133	-4.4064	-4.9742	1.3302	-4.6732	-4.8042	-0.78934	-3.7427
-18.842	-21.187	-17.637	-20.517	-21.915	-19.615	-19.502	-20.963	-20.092	-18.261	-23.439	-18.788	-21.848	-19.916	-20.763	-21.046	-19.12	-18.105	-19.524	-18.865	-20.955	-16.873	-21.841	-24.454	-21.753	-18.592	-20.974	-19.321	-20.592	-20.429	-21.108	-21.383	-20.93	-20.782	-21.413	-21.529	-22.967	-21.167	-21.528	-21.077	-20.683	-20.606	-19.802	-18.911	-19.715	-25.066	-20.857	-20.408	-19.08	-17.765
9.7117	3.5224	7.0835	6.2493	4.3227	7.0365	8.7809	4.632	4.4348	7.1737	4.5841	5.7639	7.0663	11.783	7.4999	5.2675	6.0131	7.2252	6.7958	3.8874	10.437	6.7636	6.5069	5.8938	5.46	4.8956	7.8363	5.7312	6.5059	9.442	7.8034	6.5962	6.2484	6.2734	3.8425	8.7897	8.3367	4.7107	7.3587	4.0025	8.132	4.8498	6.4028	6.9139	7.9472	6.2814	6.8134	7.183	4.6051	7.373
-2.5843	-2.5141	-1.6753	-3.7006	-0.17711	-4.0023	-2.6999	-0.25652	-1.8074	-2.7583	-3.548	-2.8019	-3.6513	-5.1436	-2.446	-4.5835	-1.9948	-3.8587	-3.5985	-4.1754	-3.806	-2.0615	-5.6023	-3.2506	-3.4437	-1.9793	-0.0057383	-3.3559	-2.6213	-6.2571	-1.7751	-0.81552	1.3092	-3.5429	-1.5248	2.5588	-2.7946	-2.2915	1.2403	-0.55617	-2.2072	-2.1539	-4.5318	-5.9746	-2.5325	-2.39	-5.4714	-3.7803	-0.57187	-4.6777
-2.7395	0.30431	-7.2925	-0.78106	-6.9685	-3.8424	-4.4816	-7.4575	-5.027	-5.7225	-5.2828	-1.9855	-2.1601	-6.4924	-2.2099	-6.4906	-5.2375	-0.72405	-2.1435	-5.7535	-5.1715	-6.2336	-4.7871	-5.9782	-6.1595	-2.7628	-4.2174	-5.0102	-1.9538	-5.3161	-3.3924	-4.8166	-5.1376	-6.3823	-6.91	-8.1642	-7.1557	-3.088	-6.4094	-2.6682	-3.582	-2.8683	-2.24	-6.0752	-6.0792	-5.07	-1.5115	-5.8405	-3.9159	-1.2262
2.808	-3.4788	0.30549	-0.3746	-0.62294	-2.3147	0.67173	-0.65141	2.004	-1.248	-2.9044	-3.9025	1.2933	-0.39479	-1.6524	-0.2981	-1.7533	1.295	-1.6212	-3.4337	1.662	0.094656	-1.5387	-0.081868	-4.5364	-0.54	-3.2986	-4.2945	-1.8319	0.93201	-0.88461	-1.3169	-2.0493	-3.6589	0.59049	-3.116	-2.6	-0.93549	2.0461	-3.4612	-1.0644	-1.7391	0.4923	0.98814	0.43616	-1.3988	-0.81888	-4.2972	2.0699	-0.56643
-2.3395	-2.9855	1.9412	-0.90567	-2.6391	-0.46478	-1.8572	-3.3346	-1.2545	-1.4024	-1.0278	-1.7581	-2.1994	0.67844	1.523	-1.7083	-1.269	-2.7554	-3.1221	0.55153	-2.4067	-3.322	-0.98224	-1.5301	-2.0612	-4.5391	-1.8519	1.3342	-0.93299	-2.4816	-2.5773	-2.3716	2.3404	0.097006	0.072101	-0.89671	1.1813	-3.5562	-1.8783	-2.1327	0.5004	-1.5196	-1.8608	1.7057	-5.1006	-2.1667	-1.1178	-3.5691	-1.4814	-0.24884
-4.7062	-1.3269	-2.8948	-3.4852	-4.3586	-2.2623	-2.0217	-3.1617	-0.83977	-2.1508	-1.539	-3.3612	-1.4531	-1.431	-5.025	-3.047	-3.9544	-1.7863	-5.6135	-2.0634	-3.4127	0.085555	-4.816	-5.4082	-2.9395	-2.1327	-3.2753	-6.0556	-3.6967	-1.6398	-3.8998	-4.937	-5.1457	-3.3277	-3.8525	-0.82314	-1.3925	-1.0475	-3.655	-3.4358	-6.1367	-0.6851	-4.4253	-0.1723	-3.2136	-3.392	-1.5097	-4.2137	-2.8267	-5.3066
-14.184	-15.068	-14.538	-17.073	-15.191	-13.385	-16.234	-16.748	-14.242	-13.267	-17.992	-15.661	-15.789	-15.29	-17.046	-15.469	-14.57	-16.628	-12.14	-13.728	-13.325	-13.058	-13.544	-11.349	-12.601	-12.554	-16.805	-14.222	-10.515	-15.263	-18.712	-14.314	-12.47	-18.044	-15.267	-15.889	-12.92	-15.202	-13.291	-12.48	-13.722	-11.312	-14.517	-16.056	-14.768	-13.878	-15.831	-12.75	-14.131	-13.107
1.5657	0.62469	1.074	1.018	-2.232	-1.0372	-1.9482	-1.5976	0.73182	0.085486	-2.718	-1.2145	-0.59943	-0.87432	-0.76909	-0.82063	1.2606	-0.12679	0.066325	3.8597	0.15091	0.2725	0.027372	-1.7806	-0.78094	-1.2937	1.8752	1.5904	-0.95811	0.84021	-2.1299	-1.3712	4.7805	-0.96728	-1.9124	0.41196	1.6161	3.4406	-1.4265	-0.61395	-0.29501	0.19956	-2.7861	0.23056	-2.1397	-0.65535	1.2462	0.61867	1.4584	1.8176
0.11418	5.8157	6.9413	2.975	0.99237	3.841	2.2395	5.587	4.013	7.8042	3.9485	4.6917	2.4859	6.5203	3.6513	2.9329	1.9639	2.7861	6.4844	2.7091	7.6427	4.6326	4.8366	5.8913	2.8713	4.7338	4.5663	6.9955	6.3631	4.3315	3.4314	4.2588	3.0068	5.5416	5.7988	4.7926	3.9054	2.76	8.5863	3.6817	3.6173	3.2814	2.6533	6.9801	2.7026	2.801	0.38366	5.9054	0.93986	3.8526
-4.746	-2.3283	-3.7332	-3.0562	-4.267	-3.8368	-3.7854	-5.9147	-3.6251	-3.4794	-2.1464	-2.717	-5.0938	-1.9978	-3.2616	-4.725	-5.3899	-3.0291	-2.1935	-2.5317	-5.2095	-4.1001	-4.2893	-3.8027	-6.8795	-3.8783	-2.9406	-2.2736	-3.0316	0.29002	-3.0447	-6.2285	-5.0308	-1.3917	-5.8469	-3.4884	-1.8817	-2.5871	-2.7865	-5.0993	-2.4061	-0.63012	-3.3017	-5.0622	-3.6574	-7.3475	-3.2856	-2.2655	-2.7401	-5.1177
-3.0809	1.2235	-3.241	-0.039431	-1.9535	1.6183	1.8146	0.20094	2.5866	-1.9378	0.94383	0.34477	-0.27966	-1.1661	0.33748	1.7465	4.6911	0.44865	0.41493	-0.088274	1.012	0.70502	-0.8888	2.6077	-0.73573	-1.7905	1.0435	0.26119	1.4518	-1.4882	-0.52312	-1.1698	2.6538	-1.3955	-3.1537	-1.9058	1.7027	0.15253	-0.28482	1.0524	0.99307	2.3976	1.6757	3.7344	0.43561	1.8113	-0.063798	-1.0299	-0.1506	1.9489
-20.699	-21.247	-19.344	-22.498	-22.663	-21.067	-19.413	-20.974	-22.031	-17.646	-23.228	-22.058	-19.882	-20.181	-21.674	-22.214	-21.641	-20.115	-22.114	-22.641	-20.7	-23.904	-20.432	-23.22	-21.509	-21.006	-20.698	-20.86	-22.029	-19.485	-19.614	-18.98	-22.798	-21.576	-21.678	-24.032	-23.606	-18.893	-20.226	-22.742	-24.123	-20.288	-21.17	-20.11	-21.479	-19.135	-22.495	-19.003	-21.011	-19.565
-9.6322	-13.393	-14.456	-9.4176	-11.207	-12.75	-11.588	-8.125	-11.301	-11.75	-11.679	-10.517	-13.071	-16.61	-11.853	-9.8941	-11.826	-8.7964	-12.856	-12.136	-10.336	-11.522	-12.632	-10.99	-14.007	-13.113	-12.624	-13.645	-8.9361	-12.603	-12.448	-13.343	-10.435	-7.8353	-13.982	-12.163	-11.06	-10.655	-14.436	-11.905	-10.315	-8.5964	-12.603	-13.012	-10.766	-12.52	-11.84	-8.3397	-13.969	-9.9785
-10.459	-11.49	-13.255	-11.445	-12.37	-14.421	-7.8735	-8.7357	-12.038	-10.716	-13.099	-12.597	-10.967	-14.234	-9.9331	-9.5489	-10.175	-14.035	-11.516	-12.944	-9.8141	-9.7974	-13.323	-13.637	-8.788	-9.2727	-10.705	-13.489	-8.7705	-14.825	-13.015	-11.501	-11.877	-11.023	-7.547	-10.208	-11.69	-13.605	-13.879	-8.4354	-13.362	-15.893	-10.576	-11.302	-11.677	-9.7673	-11.359	-12.981	-10.471	-10.501
-2.5555	-1.0559	-1.3365	-2.9878	-3.6646	1.0515	-3.8083	-0.47552	0.42902	-1.9425	1.3926	-3.5035	0.79187	0.87757	-4.8996	-0.39201	-3.1346	-2.7184	1.694	2.0968	-2.9685	-1.015	-2.2113	-0.32196	-1.7673	-1.3398	-0.13581	-1.9624	-1.0532	-0.16939	-5.2373	-0.29612	-1.2764	-1.3951	-3.5814	-0.32238	-5.5794	-3.3778	0.1165	-0.3412	-3.9195	-2.0334	-2.4924	0.036632	-2.0461	-0.36702	-4.0031	0.05294	-3.6143	-0.12559
-12.782	-13.94	-13.489	-11.831	-11.282	-11.637	-11.734	-11.939	-11.784	-12.823	-12.157	-11.339	-13.18	-12.83	-13.614	-12.116	-12.421	-13.23	-17.297	-11.161	-13.612	-14.852	-13.439	-14.488	-15.138	-14.916	-15.619	-15.143	-12.884	-13.296	-13.474	-12.246	-11.423	-12.313	-14.061	-16.62	-16.779	-13.881	-11.171	-17.043	-15.089	-12.857	-10.22	-12.662	-12.594	-8.654	-10.547	-13.572	-11.552	-11.234
-23.061	-20.265	-20.394	-24.623	-22.436	-23.105	-21.891	-22.182	-24.128	-21.586	-21.724	-19.48	-26.364	-22.643	-19.877	-20.3	-26.721	-18.758	-22.439	-19.747	-20.55	-19.845	-20.883	-24.551	-23.848	-21.643	-21.55	-22.389	-22.221	-24.58	-26.363	-22.717	-20.185	-22.596	-20.337	-23.149	-21.927	-21.548	-20.956	-21.881	-21.763	-21.083	-20.541	-20.675	-24.569	-23.993	-17.841	-22.372	-22.648	-22.133
-0.47492	-1.4429	-0.5241	-5.1027	3.4056	-4.4698	2.0583	0.61361	-2.3875	1.1259	1.6586	-1.6384	-2.3278	-1.4136	-0.24456	-0.34256	-0.35243	1.6565	-0.14725	-1.1059	0.49965	-1.0556	-0.12921	0.55477	0.020276	-1.1451	-1.2478	0.97477	-0.53291	-1.2083	-2.6468	1.2686	1.9878	-0.54443	-0.086112	1.0648	-0.26972	-1.6247	1.2187	2.4526	-2.643	2.0291	1.078	-0.6108	-0.39721	0.46147	-2.9637	0.10516	1.1672	-0.32097
-0.046781	-1.8811	0.92533	-1.2704	0.38452	-0.95707	-2.3772	1.3965	-3.7214	-1.5401	-0.1892	-2.1271	2.6004	-0.010154	-0.99646	3.7989	0.7297	1.4869	-2.6236	-3.172	-0.85376	-0.59086	-0.8368	1.9603	0.43467	-2.4486	2.5844	4.5307	0.2747	0.26779	-1.8215	2.3523	-1.3408	-1.0884	2.7318	-1.2349	-0.51627	1.1097	3.3358	0.76954	-0.33842	0.56983	-0.91263	-1.9605	-2.3416	-1.3853	-0.72703	0.24546	-0.23568	-5.0354
4.7811	2.6718	4.2086	5.6805	5.159	3.1354	8.7555	7.9072	5.4541	6.9205	4.5242	8.7504	6.7954	6.4551	3.6149	7.2682	5.2441	3.4861	2.9596	5.0589	3.1158	2.3406	4.9833	7.112	6.252	6.0175	7.1547	2.7043	5.0353	4.9083	0.59731	4.3571	5.529	4.9816	6.3927	5.5404	5.4735	2.7334	6.6362	3.1895	5.9498	6.9019	5.4482	4.3339	4.2115	5.8026	3.9416	5.685	5.8772	6.8709
11.575	9.2136	6.4399	8.5465	10.035	5.8937	7.7233	11.412	7.5748	4.9166	10.583	9.366	5.9439	6.3309	5.2875	7.5401	6.8941	7.9545	10.488	10.812	7.7424	8.9098	6.3633	9.6016	6.7226	5.6293	6.7272	7.5932	7.1786	9.308	5.0768	7.2494	11.292	7.5946	10.199	4.5286	7.8148	8.0222	8.8953	9.6614	12.579	8.4634	5.9704	8.84	8.8392	8.7976	10.158	6.8338	9.8932	6.2407
-10.073	-10.539	-10.113	-15.232	-12.478	-10.839	-12.212	-11.528	-8.0759	-11.644	-12.688	-9.6768	-7.2907	-11.299	-7.1706	-11.055	-12.139	-9.9333	-9.7416	-11.207	-10.837	-12.125	-9.4389	-10.648	-12.005	-12.57	-8.5584	-8.3634	-14.367	-9.6506	-10.422	-11.019	-12.61	-14.458	-9.7893	-15.227	-12.245	-10.79	-8.9737	-7.802	-11.439	-8.222	-12.426	-12.717	-14.193	-12.034	-13.272	-10.881	-10.616	-10.31
-12.249	-12.907	-18.266	-17.445	-13.337	-15.228	-14.437	-13.214	-12.86	-13.386	-13.267	-14.734	-14.108	-12.887	-16.478	-16.724	-17.45	-10.808	-13.315	-16.024	-13.321	-13.07	-16.156	-13.72	-16.734	-14.12	-11.527	-14.671	-15.813	-16.318	-18.746	-13.233	-12.521	-14.381	-11.481	-12.546	-14.982	-12.19	-14.188	-12.014	-13.618	-14.695	-16.312	-14.729	-12.575	-12.772	-12.549	-12.768	-12.525	-12.909
-11.924	-10.612	-11.841	-8.9526	-14.062	-11.316	-11.942	-11.97	-11.44	-11.071	-13.677	-12.936	-11.675	-13.501	-15.278	-12.261	-9.3924	-11.838	-11.557	-11.15	-12.387	-12.081	-13.482	-8.5555	-13.531	-9.1604	-13.102	-13.739	-12.695	-11.514	-12.824	-9.7103	-14.45	-9.5458	-11.423	-10.883	-14.035	-10.875	-8.7631	-8.6635	-14.129	-12.627	-9.3306	-11.793	-12.602	-10.128	-11.545	-11.381	-10.424	-9.4219
6.3521	8.6822	6.3806	8.9578	5.3394	7.8022	8.9463	8.3042	9.6254	6.9963	11.607	8.4192	9.6744	9.2918	6.072	6.3136	7.8288	6.0416	4.9983	7.8805	5.164	7.3483	6.7862	4.408	7.0789	8.6083	5.4684	7.6938	7.8145	4.2818	8.8831	6.887	8.5417	6.411	7.8734	9.6945	7.3109	6.6866	8.6007	3.3878	8.3994	7.4201	3.4947	7.3618	2.8458	6.8432	3.5626	7.1724	5.3006	5.925
-5.8013	-7.8068	-4.1859	-2.7244	-2.057	-5.7541	-5.3347	-6.647	-4.113	-3.8904	-4.8167	-2.9437	-4.9197	-4.3178	-5.0872	-6.4006	-7.4495	-8.5202	-6.5955	-7.1269	-3.2236	-6.8668	-5.1025	-4.5584	-6.1682	-8.2984	-3.7322	-2.5072	-6.0603	-4.2717	-6.6922	-7.34	-3.0284	-4.8699	-6.8288	-2.2995	-5.8113	-9.4128	-9.1125	-4.6823	-3.4856	-5.2964	-7.5199	-5.6431	-5.9946	-4.9319	-5.1142	-4.6284	-8.5795	-4.8643
5.4901	4.3616	6.9852	7.5103	7.2733	6.5108	4.3673	7.4851	7.4017	6.0595	4.8686	3.0936	7.9724	3.5501	5.6621	7.5382	5.5445	4.5991	6.3875	7.5387	4.4951	1.9671	8.1363	3.9488	5.0204	6.0847	4.0263	5.523	7.1599	5.4633	7.659	5.5069	4.9186	4.3954	7.911	8.2463	6.3991	7.6901	6.6508	7.1692	6.4961	6.8239	9.136	7.7514	7.0227	7.0855	6.1272	4.1761	5.3519	6.5188
-10.547	-14.677	-12.265	-13.661	-15.429	-13.949	-12.275	-10.174	-12.054	-10.747	-12.48	-13.712	-12.774	-14.417	-12.499	-11.742	-12.697	-14.787	-14.771	-14.437	-13.061	-11.872	-8.9222	-11.965	-11.719	-14.508	-13.267	-13.473	-16.916	-16.303	-15.806	-11.689	-13.436	-12.514	-13.909	-13.149	-14.242	-14.004	-13.785	-13.379	-12.821	-12.348	-13.553	-16.951	-12.93	-13.118	-8.6592	-12.958	-14.982	-15.159
0.54367	0.19833	3.1591	0.74175	-1.0221	3.9854	0.34106	1.5243	-1.379	-1.1432	1.4995	-0.23854	-3.4075	1.333	1.3573	0.7704	0.49874	2.4981	-1.7818	3.1643	3.8938	0.81876	1.3529	1.7643	-0.30111	-0.93431	5.0871	-1.3597	-1.8086	-0.022885	2.9062	-2.1045	0.6302	-1.3565	-0.50339	1.9429	1.6106	2.1873	-0.31326	-1.7597	-1.441	1.6009	1.0423	0.5073	0.23698	0.31357	-0.55528	-0.90224	-0.0077053	-0.76686
-3.5114	-3.5876	-0.29981	0.69949	-2.4929	-2.4679	-2.9579	-1.7229	-3.4562	-3.3271	-2.3001	-2.6228	-2.2497	-2.0716	-4.1191	-5.0983	-2.599	-1.8881	-2.8409	-1.9531	-3.7182	-1.8027	-0.7532	-2.5287	0.37829	-2.8786	-2.4197	-2.4152	-3.5008	-0.39011	-3.4876	-1.0189	-1.9428	-5.0184	-3.146	-3.9327	-5.1109	-3.7461	-3.6967	-4.9155	-1.4964	-0.72271	-4.4379	-4.1238	-3.968	0.6859	-1.0695	0.55261	-4.5864	-3.2035
-2.8326	-2.8563	-0.80367	-2.2792	-0.059796	-2.2614	-0.82832	-2.787	-0.91284	1.3542	-2.3916	-2.6584	-1.523	1.2643	0.22396	0.62868	-0.01646	-0.70525	-5.0467	0.64426	-3.8826	-0.2424	1.5672	-0.83319	-1.0734	-1.1118	-0.13784	-2.8494	-0.70139	1.5373	1.695	-1.3321	-2.5555	-1.379	0.21461	-2.111	-1.1921	-0.72988	0.38492	-1.4993	-2.3994	-1.183	-1.8687	-1.7071	-2.1775	-3.3895	-1.776	-3.1116	-0.25318	-0.69549
2.7954	5.4613	4.5714	6.0983	4.4944	6.3938	0.94335	2.0569	4.3411	2.3935	4.5023	5.4966	1.7025	3.0974	3.9973	2.0298	2.1439	3.3547	8.2437	0.69166	2.5297	1.2892	2.4061	1.397	6.6842	3.1567	0.5626	1.7459	2.8973	2.208	2.6103	0.52231	2.4557	5.1029	1.8681	5.2635	5.1507	-0.66543	4.5625	1.8562	2.2555	2.9826	2.9744	1.9541	2.7821	3.1989	3.7837	4.2655	4.4253	4.3984
-6.6613	-6.7123	-6.3466	-7.2631	-4.2393	-6.3193	-7.3345	-7.3987	-2.7645	-5.6587	-6.7053	-6.1625	-7.8034	-6.0234	-5.1337	-4.1347	-7.8914	-11.248	-8.5525	-7.3837	-7.0117	-6.267	-6.6558	-6.6539	-6.3131	-4.4951	-6.1865	-5.7426	-4.2079	-5.6876	-6.6295	-8.0471	-4.002	-8.2505	-5.4778	-7.0987	-7.5822	-6.9079	-4.5094	-4.5237	-7.9321	-8.4215	-9.3152	-4.9858	-7.9201	-5.782	-7.1339	-6.7865	-7.6551	-5.8388
-11.794	-14.206	-10.193	-9.6252	-12.611	-10.982	-10.546	-7.6603	-8.1631	-9.5817	-8.9514	-14.097	-11.666	-11.626	-8.6618	-9.9671	-10.436	-14.254	-13.124	-8.5191	-10.189	-9.7242	-8.8267	-11.066	-9.9274	-10.255	-10.917	-8.9921	-11.211	-8.9942	-9.39	-7.0628	-10.874	-11.258	-12.145	-11.088	-13.822	-10.793	-9.7985	-13.498	-11.094	-11.112	-9.3927	-11.195	-8.0041	-10.444	-8.6416	-9.4587	-10.039	-9.3273
-7.7919	-4.139	-4.8559	-7.1728	-5.9784	-6.782	-5.1264	-7.418	-3.1274	-5.2913	-5.976	-6.9353	-2.1561	-3.3302	-3.714	-4.3256	-1.8157	0.82823	-4.0452	-3.2215	-4.8118	-1.1276	-3.7514	-1.8248	-0.78851	-4.0847	-2.6086	-5.2484	-5.4425	-6.8926	-2.9923	-3.8081	-5.391	-4.859	-6.0875	-4.1027	-6.6119	-2.6867	-3.8329	-3.5072	-2.6703	-4.724	-6.0301	-4.4523	-4.6094	-2.8653	-4.1718	-3.4381	-3.2872	-5.4204
-10.822	-9.1661	-10.258	-9.7787	-12.699	-12.228	-10.242	-10.271	-10.333	-10.55	-9.1152	-9.2523	-8.2319	-8.4711	-9.2059	-6.6864	-9.7787	-10.025	-8.1376	-8.7923	-7.2277	-7.8873	-10.883	-10.641	-11.87	-7.951	-10.832	-12.886	-11.84	-7.3298	-8.205	-10.68	-12.455	-7.3361	-11.37	-8.7317	-9.7646	-9.159	-12.395	-10.137	-10.932	-9.0592	-8.6806	-7.7929	-6.5005	-10.076	-7.4076	-10.436	-6.1642	-10.037
-14.494	-11.69	-14.989	-11.836	-13.588	-14.536	-14.72	-13.05	-14.385	-11.462	-13.716	-9.6196	-12.442	-13.09	-10.606	-14.79	-15.135	-9.0695	-10.071	-11.456	-12.249	-11.458	-11.613	-14.346	-13.036	-10.642	-13.514	-10.978	-10.539	-12.405	-13.962	-12.231	-13.179	-11.047	-14.855	-9.5253	-14.065	-12.311	-14.422	-12.313	-11.94	-11.511	-15.286	-10.479	-16.346	-14.434	-13.767	-15.02	-10.571	-15.366
-4.7657	-2.9164	-1.8288	-3.202	-2.5308	-3.8275	-3.6	-7.1681	-4.9285	-6.276	-3.0397	-6.3954	-1.8006	-3.9892	-5.0141	-3.1249	-2.2977	-3.1597	-2.2968	-6.4349	-5.2192	-2.409	-3.08	-3.4608	-6.0981	-3.6965	-4.3272	-3.3511	-4.1703	-3.5777	-1.1881	-3.3997	-5.1103	-3.8963	-1.5692	-1.6192	-4.7092	-1.691	-4.4274	-5.548	-1.8941	-4.1435	-2.1308	-1.7584	-0.93899	-6.7094	-2.4396	-3.7445	-4.6107	-0.78542
-12.287	-14.558	-11.058	-11.188	-11.306	-13.948	-10.837	-13.331	-12.052	-14.644	-14.785	-11.584	-14.22	-11.55	-15.564	-11.975	-14.059	-11.33	-12.707	-15.035	-11.846	-10.35	-12.068	-14.318	-8.5123	-12.117	-12.667	-16.684	-10.489	-12.619	-11.466	-17.025	-13.464	-13.861	-12.164	-13.567	-15.686	-12.549	-11.368	-11.336	-11.114	-15.6	-12.883	-14.251	-13.56	-11.587	-10.149	-15.347	-13.871	-14.086
0.39965	-1.9117	-4.7822	-4.8239	-0.11706	-2.016	-2.7641	-3.8965	-1.6368	-3.6288	-5.6551	-2.2362	-4.2662	-4.7385	-4.1459	-3.3424	-0.24257	-3.9838	-4.9135	-3.2472	-3.0852	-3.8661	-3.6347	-3.5653	0.75108	-0.053532	-4.8675	-4.306	-1.8898	-1.4864	-3.8113	-2.9523	-3.4227	-2.6595	-2.8395	-1.7197	-1.2612	-3.3985	-2.4009	-4.6709	-2.7262	-5.3565	-4.7801	-1.9236	-1.4105	-3.8339	-5.6681	-3.5058	-2.8456	-4.8271
-13.05	-16.925	-14.689	-14.704	-12.179	-16.06	-15.142	-11.67	-14.27	-16.037	-16.09	-14.602	-14.319	-15.334	-14.809	-14.106	-14.846	-13.741	-14.134	-15.252	-15.039	-13.263	-14.886	-13.179	-14.991	-16.368	-16.966	-16.738	-15.26	-12.406	-13.135	-12.196	-14.752	-14.45	-16.68	-14.144	-15.763	-18.167	-14.027	-12.45	-12.546	-15.293	-14.496	-13.221	-17.596	-13.453	-14.179	-12.675	-16.335	-13.59
-14.252	-14.081	-13.077	-14.037	-12.026	-9.7824	-11.81	-12.599	-10.796	-10.523	-12.605	-8.2769	-11.099	-12.825	-11.946	-11.342	-11.77	-11.424	-9.1873	-11.451	-10.688	-13.771	-12.148	-15.342	-12.582	-10.984	-12.524	-13.146	-12.148	-12.794	-10.041	-13.153	-13.926	-14.88	-11.6	-11.929	-10.303	-10.422	-12.536	-13.296	-9.5032	-9.7631	-9.5162	-9.6695	-10.602	-12.053	-9.7687	-15.886	-11.946	-15.48
5.3473	5.6185	8.1243	7.2028	6.2147	6.5974	5.5459	5.4099	4.3052	4.1251	7.7343	7.8565	9.2853	3.6329	5.8452	5.5684	5.7076	4.9516	6.9918	3.7846	5.3108	5.267	5.2606	5.3603	6.3198	4.0822	6.6933	5.381	4.657	4.5849	7.0069	6.6467	4.644	5.1204	7.8039	5.6793	2.898	3.8555	3.8119	3.9508	3.3895	6.3939	5.6732	4.4325	8.5246	5.6034	1.4537	-0.10437	1.0979	3.8818
-1.3629	-2.3671	-1.1643	-4.431	1.1013	1.4966	0.23672	-2.6033	-0.58554	-3.756	-0.60153	-4.086	1.4116	-1.2896	0.15696	0.66903	-2.5812	1.2121	-3.7058	0.418	1.0711	-1.5471	-0.55748	-0.82339	-1.6721	0.55686	-2.6632	-2.6166	-0.47004	-2.6629	-0.58212	-3.7287	-0.48437	0.18931	-1.8526	-2.304	-1.0928	-2.1902	-0.15603	0.049815	-1.553	1.856	-3.1815	-0.010953	-2.8785	-1.4696	1.1812	-1.0222	-1.7309	-1.7598
0.86983	-0.52695	-2.8739	0.53351	-1.923	1.5089	-0.85141	-0.75967	-1.5344	0.22245	-0.60977	0.007062	-0.52687	0.86017	0.48161	-2.3191	2.4143	-2.145	-0.41005	-2.2696	-0.082577	-1.6441	-2.7893	-0.081394	-1.7784	-0.44593	0.79989	0.6486	-0.80623	1.1342	-0.29365	-0.27494	-1.739	-4.0598	-0.31243	-2.9168	-0.86565	-2.3419	0.0065255	2.0957	-1.5441	0.19861	0.82354	0.14143	-0.45357	-4.9666	-2.824	0.66614	-0.92453	-0.32777
1.0952	-0.15776	2.1538	1.243	-0.50769	-2.63	-0.067753	-0.085426	-0.35481	-4.4613	-2.8582	-0.31276	-0.68442	-1.4528	2.3704	4.2668	1.0435	0.83788	1.6911	1.5716	1.5385	-1.1991	0.34668	-0.12126	3.4273	3.2828	1.9627	1.0261	2.3541	0.84237	0.25389	-0.92625	-0.95188	0.29045	0.39639	1.4495	-2.046	2.1819	0.57903	-1.5771	0.38833	0.62352	2.772	-2.0362	1.1147	-0.46817	-2.961	2.1606	1.9774	-2.9016
-13.543	-11.569	-13.51	-12.725	-13.874	-11.447	-14.32	-14.172	-12.926	-10.909	-12.345	-11.502	-11.498	-10.322	-12.973	-13.533	-13.101	-13.442	-15.659	-14.567	-10.883	-14.15	-13.215	-14.977	-12.727	-13.632	-11.926	-15.006	-14.821	-11.056	-11.34	-9.4926	-13.021	-12.397	-11.927	-13.462	-13.289	-11.868	-13.568	-13.09	-12.231	-11.965	-9.6122	-13.931	-12.914	-13.244	-11.899	-12.981	-13.815	-14.733
-0.25725	3.0889	0.26193	1.1436	-2.5596	-1.1908	-4.2156	2.7563	-2.5972	0.2252	-1.0602	2.728	-1.6666	-0.05706	-1.6585	-1.4945	0.36796	-1.817	0.65944	0.36406	0.020829	-0.88508	1.0897	-0.58198	0.23131	-0.41519	-2.1031	1.1367	0.84597	-2.7892	3.888	1.0467	-3.1682	2.5529	2.4059	0.97581	2.5577	2.5738	-0.82788	-2.1585	1.3785	1.4929	0.34276	-1.677	-0.62044	3.3874	-0.1005	2.2782	-2.8934	0.20709
-10.954	-12.366	-13.372	-13.159	-12.055	-13.814	-10.664	-13.076	-12.131	-8.2702	-11.623	-11.141	-11.204	-10.801	-10.611	-11.973	-14.279	-11.749	-14.086	-13.383	-9.7628	-10.087	-11.32	-13.27	-15.857	-11.515	-10.705	-12.037	-12.51	-9.8052	-11.743	-11.671	-14.639	-10.228	-14.71	-12.293	-14.613	-12.798	-12.224	-12.254	-14.49	-10.962	-11.69	-12.104	-13.196	-11.921	-9.5311	-12.559	-9.7649	-11.788
-1.4737	-1.5869	3.4159	-1.725	3.4305	-0.91759	-1.4754	5.9151	4.3639	-1.9337	-5.0614	2.0837	1.7647	-0.54571	-0.54191	-0.52681	2.7637	-0.64477	-0.26954	0.85708	0.1527	0.30672	2.0476	0.6599	-1.8172	-0.78759	1.4153	-0.37349	-1.3453	-0.44421	0.18777	1.5666	-1.2013	0.51104	-0.55487	0.0059401	-0.20126	-0.070449	1.4656	-1.8487	0.47255	3.1575	2.0378	0.38175	1.7702	4.5796	0.20141	0.39749	-1.3298	0.72439
-1.4817	-2.3028	-0.98219	-1.5369	-1.9693	-0.26361	-1.1715	0.96271	1.8742	-2.7085	-0.59734	1.9005	-1.7209	-0.34422	1.41	1.2837	-1.8239	-1.2979	-4.9495	-4.2007	-1.5057	-0.78896	1.1569	0.2099	-2.8911	-2.3495	-1.9084	-1.1173	-4.0242	-0.95735	-3.1478	-1.6793	-0.68031	-2.2444	1.6227	-2.1903	-0.27319	-1.9141	-3.0061	-0.60707	0.73152	0.57372	-0.42607	0.47746	-2.8698	-0.36772	-0.55478	-4.0758	-1.871	-2.6885
-9.2123	-13.028	-9.3342	-11.008	-9.434	-13.444	-9.7507	-13.09	-11.812	-14.05	-13.974	-11.133	-11.273	-8.4469	-11.981	-11.932	-8.8177	-11.6	-7.6911	-8.1445	-12.022	-12.059	-12.855	-10.454	-10.356	-12.768	-9.6534	-11.189	-11.993	-11.443	-12.192	-12.361	-12.241	-11.701	-13.819	-10.719	-10.34	-12.908	-11.399	-9.6558	-9.6661	-13.466	-12.773	-12.523	-12.599	-8.8412	-12.183	-11.598	-10.186	-10.599
0.754	0.046715	-2.2296	-1.9063	-1.5439	3.337	0.33591	-0.72699	2.5916	1.2367	-1.4144	0.58444	0.48935	-1.621	-1.2605	-2.1863	0.54307	1.1194	0.077596	1.1245	-0.90576	1.1827	-2.0644	1.0763	-2.8442	0.39769	2.1334	0.6675	1.1081	-2.4227	1.8027	0.075614	-0.26211	-0.70695	0.32395	-2.6805	1.6033	0.07587	0.78077	0.59454	0.66352	-1.6826	-1.3901	0.029096	-2.9637	0.85785	-0.028467	3.4301	-1.8143	-0.51099
-5.6636	-4.1614	-6.5085	-2.4488	-7.6074	-6.7911	-3.0664	-3.4194	3.1651	-0.6586	-4.3552	-1.7188	-3.8426	-3.8529	-6.4157	-3.9784	-2.4791	-2.6522	0.30107	-2.7804	-3.6344	-3.9102	-5.7621	-2.7307	-1.9472	-2.9305	-1.1533	-3.1241	-3.417	-5.0127	-2.7747	-2.585	-1.5047	0.70982	-3.1092	-2.0419	-4.1707	-0.47793	-6.7084	-2.1846	-1.9639	-4.028	-2.0169	1.0348	-2.7614	-4.0276	-1.2127	-2.3211	-5.0536	-0.32671
3.0458	1.3441	2.2513	2.9944	-0.34169	3.0915	0.18928	3.0159	2.8489	3.2538	0.10327	3.8082	3.3102	2.5553	2.4321	3.3765	2.3602	1.3512	0.6791	3.1749	2.4235	3.2317	1.7424	1.1196	2.7509	1.436	5.0728	0.46162	4.2886	3.0698	0.27048	1.959	2.2956	-0.42426	4.6071	3.2585	-0.18096	3.0683	-0.51284	2.206	0.34472	3.1603	4.8136	3.7303	5.0958	0.24307	3.349	2.5866	3.0704	0.85704
-14.202	-13.442	-9.3571	-16.491	-15.358	-14.994	-12.542	-11.909	-14.297	-15.536	-16.353	-12.68	-14.492	-12.553	-16.595	-12.836	-17.256	-13.11	-10.121	-16.238	-10.991	-14.677	-13.069	-15.431	-16.104	-13.943	-11.842	-12.338	-14.175	-13.361	-16.927	-14.109	-14.768	-14.466	-15.282	-15.906	-14.917	-14.709	-13.374	-13.811	-13.041	-15.63	-13.987	-14.392	-11.873	-9.5828	-13.657	-17.031	-15.498	-12.988
-4.5282	-5.4894	-3.8228	-2.274	-4.8127	-2.496	-1.8728	-3.6142	0.47312	0.99748	-1.7634	-1.6546	-6.6678	-3.1529	-5.8558	-5.0169	-0.1895	-0.88077	-4.9626	-2.8187	-2.8706	-1.3946	-1.2957	-3.6648	-3.4154	-1.5119	-0.43605	-4.8219	-3.2558	-5.6072	0.88527	-0.057115	-2.3117	-1.9366	-3.9942	-5.1429	-5.0027	-0.43324	-1.0075	-1.8484	-4.7494	-1.0406	-2.2177	-4.7302	1.0061	-1.5728	-4.3005	-0.99316	-4.974	-2.1873
2.3081	2.738	3.6239	2.6663	5.4681	0.73372	-0.23454	1.6115	3.8408	6.9039	3.0511	2.7579	4.3242	4.771	1.3463	2.9239	3.2374	2.2149	2.821	1.2514	3.4052	4.3051	2.2441	3.7291	1.7623	3.7559	2.7832	6.4623	3.4887	3.3101	4.5033	5.7815	2.3739	1.6433	3.3008	0.30488	4.5969	2.1266	3.1689	4.6719	4.3793	4.8877	3.169	7.2002	3.21	3.5508	1.9045	4.9452	2.2236	3.3289
-1.4805	-0.41815	-1.5912	0.90582	-1.0791	-1.2318	-2.5488	2.3694	-3.9498	0.25925	1.6912	-3.4142	1.835	1.7032	-0.80291	-1.5087	-2.7209	0.074029	1.133	-0.47393	-0.55217	-2.9203	2.2411	-0.56772	-2.3266	0.31023	2.3682	1.0359	-0.87862	-0.78369	-0.82327	0.23935	-2.2066	-1.3451	-0.83561	-2.4444	-1.9241	-2.1999	-0.2245	-0.57104	0.71993	-1.5465	-3.2093	-2.0248	-1.8671	-0.42665	-2.4933	-0.13825	0.029237	-2.6855
-9.9292	-9.2369	-11.88	-12.246	-10.342	-10.241	-12.014	-13.086	-13.52	-11.502	-11.418	-12.3	-11.946	-7.894	-6.9374	-9.0528	-12.693	-9.2024	-11.367	-7.5307	-8.8939	-13.339	-7.7073	-6.1855	-10.043	-7.5484	-8.8823	-10.924	-9.157	-10.629	-8.2816	-9.0409	-11.978	-10.898	-7.2687	-13.353	-8.3701	-8.7052	-8.732	-9.5862	-12.315	-11.556	-8.8959	-8.7252	-10.853	-7.5834	-9.7869	-11.063	-12.151	-10.356
-4.6369	-5.1204	-3.0556	-4.9213	-4.1366	-3.6341	1.0715	-2.865	-4.1121	-6.9995	-5.2499	-4.4349	-5.2645	-4.12	-1.8667	-3.8126	-4.7166	-3.2708	-2.2144	-4.345	-5.8234	-7.5804	-2.4322	-5.0522	-1.2188	-4.8971	-5.0915	-3.2742	-4.9886	-4.7117	-3.2894	-6.2692	-5.665	-3.785	-6.0181	-5.0352	-4.0531	-1.8349	-5.3962	-2.429	-6.525	-3.7468	-5.8123	-6.8922	-6.4369	-3.1007	-1.3502	-6.221	-6.3985	-6.407
-13.255	-11.138	-15.43	-13.898	-12.601	-17.374	-16.908	-16.471	-13.499	-15.226	-13.519	-16.472	-12.902	-12.881	-14.226	-16.344	-15.595	-13.399	-13.758	-17.264	-16.119	-13.463	-13.851	-13.014	-16.201	-11.071	-15.498	-14.192	-14.006	-14.028	-14.408	-19.429	-14.998	-12.634	-14.008	-12.441	-13.642	-14.411	-16	-14.117	-16.732	-16.542	-15.557	-14.927	-14.543	-13.52	-16.714	-15.144	-15.445	-12.045
-4.238	-4.4235	-4.6679	-3.1316	-4.83	-0.87122	-1.6848	-4.3724	-3.0248	-2.4897	-2.1832	-3.3445	-1.6571	-2.7138	-2.399	-2.3624	-6.0557	-0.48165	-1.4552	-4.4954	-0.94148	-4.5191	-3.3444	-4.0535	-4.9345	-4.2137	-1.6891	-3.7346	-2.5006	-3.1585	-3.5168	-5.5987	-1.8418	-5.1004	-0.86093	-0.43473	-0.79155	-2.7929	-0.13816	0.88805	-0.38664	-1.6312	0.45889	-1.4078	-3.5419	0.89973	-1.4428	-2.8363	-3.186	-6.7224
3.8016	2.4748	2.7948	3.1496	2.4079	-2.4147	0.23505	2.436	-1.3671	0.095353	2.0036	-4.9812	0.88355	1.6654	0.52059	1.2893	-3.0853	0.95586	-2.1802	1.3657	2.3052	-2.4692	0.69744	-1.7225	2.1479	0.0093572	2.7616	0.5402	-0.202	-0.69947	0.59403	-1.0929	-0.47583	0.77888	-0.538	0.8846	-0.14706	2.6118	0.95728	-1.807	-0.97026	0.30381	2.9489	1.1623	-3.8935	-0.0017918	-1.3203	-0.37206	0.67522	1.9814
-11.744	-14.813	-15.508	-16.582	-12.885	-9.9433	-16.886	-12.561	-13.714	-11.165	-14.156	-17.556	-13.227	-11.927	-12.121	-9.604	-10.457	-13.797	-11.18	-12.674	-16.189	-15.047	-12.948	-13.925	-14.747	-12.569	-10.654	-11.681	-10.425	-11.538	-14.206	-16.033	-14.75	-17.643	-13.125	-14.268	-14.276	-14.527	-13.394	-12.602	-9.3136	-12.964	-14.813	-14.795	-15.386	-15.04	-14.834	-12.798	-13.05	-13.154
1.4445	-3.3722	-3.1861	-0.66385	-2.9372	-0.80782	3.4856	-1.1187	-4.284	-4.2512	-0.8461	-2.0846	-1.8819	-0.79505	-0.10267	-3.6924	-1.2289	-4.8902	0.86702	-2.8073	-4.4147	-0.83778	-3.0927	1.6121	-1.7866	-1.3472	-0.063752	-1.3613	-1.4313	-4.3832	-2.7376	2.7858	-3.5007	-1.366	-0.3288	-3.8738	0.26939	-2.9658	-1.4673	-0.38704	-0.7792	-1.856	-1.4957	-0.66223	0.11859	-1.8993	-1.9761	2.3151	-2.3052	0.1276
-10.804	-9.6897	-11.888	-11.202	-11.241	-14.759	-14.597	-12.488	-12.171	-13.55	-10.258	-11.895	-10.442	-9.9778	-11.615	-9.954	-9.8187	-8.2501	-9.5847	-10.377	-10.04	-6.8014	-7.4944	-9.6472	-8.3426	-6.8703	-12.519	-13.615	-10.267	-13.578	-8.0447	-12.029	-9.4411	-12.456	-16.214	-12.016	-11.764	-8.5943	-12.742	-10.38	-12.574	-13.128	-11.347	-10.531	-11.23	-12.219	-10.401	-9.2253	-10.217	-13.963
2.4806	-2.8758	2.8093	-1.5921	3.6703	0.69264	2.0514	3.2564	3.6513	1.0838	-0.37806	1.8658	-0.81128	-0.43206	0.38337	-1.1303	0.93881	2.9285	0.25736	0.65814	0.71564	3.9005	0.048636	1.8948	2.7294	5.2259	0.25069	1.1404	-2.1734	0.71653	4.0629	-0.40921	2.6641	0.93097	2.7566	-0.86955	4.9517	4.8671	1.2407	0.59186	-1.3493	0.92288	1.7708	0.1565	1.8841	1.5074	-1.5785	-1.3442	6.2954	1.5442
1.1559	0.73527	0.63139	0.59397	-0.11106	-1.8571	3.4048	2.0451	0.077464	-0.51715	-0.67858	-1.5708	-1.1027	0.45431	-2.691	-1.939	-1.1909	1.6822	1.1771	-0.55942	1.8722	-1.5185	0.82231	0.56113	-0.12001	0.42183	-0.69967	2.074	-0.62361	1.3909	-2.4302	-0.92757	-3.2757	1.7539	2.0776	1.6307	-2.7962	-1.2636	0.82651	-0.34498	-1.7028	-2.7673	-0.42157	-0.95418	0.38794	0.079915	-0.53131	-1.8911	-0.30796	-1.3802
-10.233	-10.86	-9.5776	-8.2678	-8.9577	-7.6785	-11.037	-8.3559	-9.4367	-8.9944	-10.729	-5.2723	-9.5325	-7.4783	-8.3768	-13.164	-8.3048	-9.2188	-10.537	-6.2748	-10.318	-8.3503	-9.1377	-13.83	-12.018	-9.0668	-6.9819	-5.8661	-8.0319	-10.056	-8.9731	-5.0447	-8.3048	-9.8837	-8.4844	-6.8507	-9.078	-10.435	-9.1148	-6.637	-6.6025	-12.11	-8.3246	-9.2762	-10.877	-8.1725	-7.3305	-7.8089	-9.9009	-11.966
-14.089	-14.217	-15.043	-13.142	-17.862	-12.636	-10.911	-16.035	-15.045	-13	-13.128	-16.065	-15.152	-15.298	-13.191	-13.601	-15.388	-14.715	-12.227	-15.043	-12.727	-15.112	-15.06	-12.309	-17.96	-13.33	-15.164	-15.537	-13.58	-13.816	-13.611	-17.898	-12.18	-16.142	-13.5	-14.21	-14.461	-13.429	-18.395	-15.757	-13.031	-12.704	-20.83	-14.89	-16.301	-13.442	-14.009	-14.69	-14.424	-12.142
-3.9102	0.13316	-3.8299	-2.9111	-4.4255	-3.5562	-1.7245	-2.4446	-3.1628	-8.3697	-2.5624	-5.4367	-2.6747	-0.59132	-6.5492	-5.8585	-3.8389	-4.3795	-0.11514	-2.5636	-1.8766	-4.9103	-1.4114	-1.0327	0.32132	-5.3012	-0.60771	-1.9178	-3.3177	-2.9664	-6.9034	-3.7285	-5.1487	-5.6242	-0.66865	-3.0852	-6.8297	-2.743	-2.922	-2.7948	-7.4947	-4.4367	-4.649	-2.6929	-1.8803	-3.3382	-1.8326	-1.4855	-1.5302	-2.8251
7.5261	4.5887	5.1594	6.7639	3.6597	6.4112	2.6509	5.1793	3.3544	6.6415	5.1975	6.947	4.8649	5.7339	5.3907	4.7318	4.1925	4.1697	5.4603	2.86	6.2898	1.2912	4.9983	4.4772	4.4182	0.74347	3.5056	6.9137	7.3042	5.3222	3.5186	5.116	4.9859	2.3154	1.3398	3.8415	6.1577	4.7013	1.1037	3.0201	2.8741	4.4702	4.317	5.028	4.4749	4.448	5.3308	4.1887	4.159	5.6265
6.2565	9.3618	5.5317	7.7781	6.1341	5.2305	6.1078	12.692	7.7793	4.9726	4.2616	8.0309	6.1268	8.881	5.5044	5.627	6.7576	9.0018	7.9856	10.187	3.0852	3.6382	4.6535	5.5163	5.6558	6.4751	6.6046	7.7722	6.4979	1.0581	7.0888	4.147	7.4023	7.0595	7.3465	5.3948	4.221	6.3093	5.4462	4.6127	6.4978	5.7902	5.2929	6.8179	6.7292	7.3872	6.4396	7.1588	9.5421	6.0389
0.29044	0.35956	0.14968	0.8618	-0.50874	-1.0808	-1.3066	-1.9615	2.5831	1.2586	-2.6681	-0.4643	-3.3562	-2.5541	2.2646	-0.54663	-1.2464	-3.1973	-0.74701	-0.78466	-3.9265	2.6845	0.1017	-1.3085	-1.2772	-3.6723	4.8396	-0.9315	-0.82305	-2.6217	-3.436	-0.03172	-0.024858	-1.2782	-0.002102	-1.88	1.7391	0.73799	1.6724	0.70058	2.2802	-3.0661	1.0246	0.81694	2.9216	-2.2303	0.15371	0.47461	-1.0135	1.8541
-9.7826	-10.423	-7.9201	-9.5762	-7.196	-11.095	-13.83	-10.584	-10.497	-8.0393	-7.6573	-11.903	-7.658	-7.4905	-12.013	-8.8606	-8.7868	-11.737	-8.378	-14.159	-9.9057	-8.3496	-8.0759	-9.0177	-8.5878	-10.756	-10.124	-9.0164	-7.7424	-10.228	-14.811	-7.6735	-10.08	-10.716	-8.4007	-11.11	-8.0213	-11.164	-6.7176	-9.6339	-9.9553	-13.44	-6.5342	-5.7005	-15.752	-8.1392	-10.638	-8.6093	-8.9918	-9.2849
-8.0815	-7.7391	-10.324	-9.5142	-10.218	-9.705	-11.324	-12.303	-11.693	-6.3332	-11.631	-9.5758	-10.61	-11.519	-8.144	-10.02	-13.304	-9.9586	-11.701	-10.706	-10.472	-11.678	-6.5018	-9.676	-12.486	-12.408	-9.1637	-10.919	-10.27	-9.0146	-10.787	-12.629	-10.766	-10.02	-9.6755	-8.5101	-8.6322	-13.26	-13.977	-13.338	-7.6433	-12.843	-10.85	-8.9765	-10.441	-11.921	-9.5324	-9.4002	-14.224	-6.8551
-1.6909	-0.10741	-3.2802	-0.13852	-1.2767	-2.6195	-0.62045	-0.83737	-2.7474	-2.1315	0.72273	1.4323	-2.1226	1.4184	0.72482	-0.2943	-0.14442	-2.3472	-2.4578	-0.24208	-2.1699	4.0252	2.5562	1.6636	0.51235	3.4136	-2.3679	-2.4732	-1.7963	1.6495	3.5731	-0.57001	2.3385	-1.6569	-2.5456	0.79593	-1.3076	1.2739	-0.86326	0.22352	0.9591	0.34029	-0.89113	-1.4581	1.4152	-0.63375	-1.5264	0.092236	0.089865	-1.4845
3.3629	2.07	3.9816	3.8957	0.096689	-0.29962	1.4881	0.77683	3.408	2.2381	1.0101	3.6035	6.0633	1.7294	1.6155	2.3414	1.7252	3.3482	1.1337	2.7225	4.1097	3.2091	4.3212	2.5672	4.8962	4.9942	2.7841	3.9325	0.045122	6.1182	0.76245	2.7718	2.631	3.861	4.5299	0.59096	4.7117	5.3367	4.6208	7.7749	2.2247	5.0845	-0.41584	0.35935	3.7234	2.2285	4.3982	1.9344	5.0439	1.2782
9.1682	4.8898	8.6456	9.2713	4.3565	9.9529	10.004	5.8442	8.3419	8.5497	9.2403	8.2211	4.0016	6.839	5.4564	9.3455	5.4385	5.7693	7.3115	8.5232	10.888	5.6366	6.5333	6.5388	5.8242	5.5702	7.6385	6.6306	6.1422	5.3386	9.198	10.397	11.622	9.2587	6.517	11.366	7.3075	6.6048	10.448	8.4277	9.5058	8.3186	10.805	10.657	6.1145	9.3472	12.226	5.7465	8.1016	7.7371
-0.90945	-0.14871	-2.0721	-1.6658	-2.0237	-4.1037	-1.3628	-0.68564	-2.9509	-0.59749	-3.7353	-2.3587	-1.1356	-0.43035	-1.5767	-3.9106	-0.72447	-2.8967	-3.4597	-5.5717	-2.9027	-1.1001	-1.8639	-1.5654	-1.0751	-1.9216	-0.92146	-3.2842	-4.1785	-4.0649	-1.6317	-0.67012	-5.0952	-2.0851	-1.3344	-0.24816	-7.824	-0.90223	-5.4384	-3.45	-4.0436	-2.0242	0.52754	-1.8663	-0.15827	-0.9209	-1.6769	-2.7202	-1.2773	-1.9225
-5.3164	-2.7527	-5.3543	-2.9042	-5.1797	-1.4806	-2.8419	-4.9873	-3.0687	-7.1535	-6.9631	-5.7491	-3.5232	-1.9782	-5.633	-3.7819	-4.7504	-4.1003	-1.2707	-4.1988	-2.4309	-3.7769	-3.397	-2.4379	-3.8225	-5.1553	-6.7093	-4.0627	-1.2422	-3.0695	-5.1313	-3.4683	-4.1547	-3.7484	-2.3524	-3.9224	-4.554	-4.8288	-4.5633	-3.3561	-1.0568	-6.7761	-2.9224	-5.2181	-5.794	-3.1623	-5.2127	-3.4857	-4.6808	-4.1916
-5.3692	-2.7266	0.14494	-0.19116	-1.3729	-4.7025	0.88592	-2.8703	-2.2475	-5.2623	-1.8144	-2.9178	-1.9559	-2.5243	-2.0955	-1.0702	-5.1484	-1.1588	-3.1255	-2.7844	-2.8396	-2.375	-3.7932	-1.0349	-3.6369	1.8593	-1.3796	-0.1217	1.0727	-1.7555	-1.9635	-1.882	-1.2715	-3.3476	-1.897	-2.1812	-3.4197	-3.6313	1.0178	-5.2774	-1.7926	-3.2879	-0.53036	-3.8029	-2.8647	-0.97425	0.03563	-5.1219	-3.228	-3.1691
-16.025	-14.827	-11.823	-12.09	-10.231	-9.6313	-13.461	-14.841	-10.094	-14.172	-11.235	-14.344	-14.347	-11.458	-15.56	-15.293	-15.188	-12.228	-14.072	-15.061	-13.565	-10.896	-12.791	-13.604	-11.866	-13.107	-11.705	-15.122	-13.515	-14.217	-12.064	-12.645	-13.054	-12.364	-14.567	-12.312	-11.455	-12.763	-12.292	-14.691	-13.914	-7.71	-14.448	-11.846	-14.592	-11.309	-11.039	-13.156	-12.332	-13.517
-0.8991	-2.7401	-2.2531	-0.6872	-1.314	-0.016505	-2.4589	-2.1487	-2.3511	-2.2251	-2.8385	-2.5907	-1.2936	-3.5041	-2.6481	-3.7325	-3.4609	-2.1838	-4.7756	-4.3325	-4.1494	-0.70622	-5.0405	-4.6655	-6.7653	-2.7912	-2.0722	-6.3586	-2.6675	-4.5802	-5.7547	-2.7301	-4.5597	-3.8729	-0.71673	-5.7075	-2.7449	-2.6682	-1.4902	-6.8239	-4.3797	-3.833	-6.0156	-6.8344	-2.156	-3.4693	-4.7135	-4.7438	-1.7927	-3.3328
-14.736	-11.93	-12.107	-12.314	-12.543	-14.7	-17.053	-12.414	-12.939	-12.163	-14.12	-11.199	-12.99	-16.691	-14.242	-14.593	-10.658	-9.8301	-10.535	-14.45	-9.741	-12.096	-13.148	-11.959	-9.1009	-10.995	-9.4993	-13.379	-11.415	-11.961	-11.006	-14.154	-11.878	-14.191	-11.433	-14.526	-11.395	-15.049	-12.742	-15.258	-11.77	-13.523	-13.199	-14.668	-14.349	-13.48	-10.974	-12.351	-14.614	-13.827
-5.1759	-7.9345	-5.6401	-7.5337	-7.3772	-5.1682	-6.8475	-5.2272	-5.6844	-9.1449	-8.0928	-5.9993	-5.9287	-6.8712	-7.2285	-6.7593	-7.911	-6.3769	-8.899	-7.9973	-2.5244	-5.7664	-7.0051	-3.5544	-2.9771	-6.6085	-8.9351	-4.6503	-6.6196	-7.468	-5.17	-5.5996	-9.365	-5.1126	-7.7059	-5.8656	-0.70853	-3.3002	-6.2581	-6.8272	-9.6642	-4.6406	-3.6105	-5.9368	-3.6081	-7.4757	-5.6321	-9.4055	-8.7777	-5.364
-7.5293	-9.8897	-5.7906	-5.8776	-8.3675	-6.6192	-7.6042	-3.1531	-4.6767	-3.8358	-5.9333	-5.979	-1.4877	-6.6709	-8.8708	-6.9973	-8.7224	-4.9353	-6.3988	-7.9851	-4.8788	-7.3417	-6.5471	-6.1098	-6.9956	-5.9407	-9.6309	-7.2105	-4.647	-1.9586	-9.1459	-3.9313	-8.0177	-8.2345	-6.3345	-5.8399	-6.1533	-3.1636	-8.0446	-6.2548	-7.4093	-6.9036	-5.2993	-7.417	-8.5787	-4.8662	-6.496	-8.1842	-8.5293	-7.1307
-11.627	-13.203	-15.06	-11.959	-13.23	-10.462	-12.877	-15.851	-13.936	-11.584	-8.5675	-11.311	-10.812	-9.4112	-9.6921	-13.329	-9.0397	-12.309	-10.718	-13.535	-11.139	-16.019	-9.5257	-12.042	-15.017	-10.081	-9.0374	-11.135	-12.126	-11.395	-10.738	-11.735	-11.078	-10.311	-12.745	-7.2819	-12.09	-10.013	-9.9062	-11.259	-9.1004	-10.81	-10.633	-10.882	-12.263	-9.9997	-9.0238	-13.709	-11.225	-11.469
-4.0359	-3.5396	-4.8307	-2.7019	-1.9376	-4.0784	-0.99439	-2.0631	-3.6349	-4.8171	-1.0261	-0.81084	-1.5249	-2.9063	-1.8844	0.52557	-4.2026	-3.0506	-1.2469	-0.68726	-1.0447	-4.4564	-3.9105	-2.8896	-3.4235	-0.69326	-2.7713	-5.5368	-3.1217	0.48725	-3.1549	-4.622	-1.4689	-4.2157	-1.8629	0.66925	-2.7695	0.69316	-5.2513	-1.4441	-2.9137	-3.2721	-0.4037	-3.5745	-3.1646	2.4332	0.13003	-3.9497	-5.9268	-2.4552
0.4371	-2.733	-5.6488	-0.82629	-2.644	-2.2117	-4.7153	-4.7761	-5.673	-4.1167	-5.2818	-5.0121	-5.9963	-3.5789	1.4621	-5.3598	-0.12175	-3.1776	-2.1287	-2.7229	-4.0182	-2.7969	-7.7816	-3.0466	-1.6448	-3.5626	-4.549	-7.2212	-1.1539	-4.2053	-7.4194	-4.2999	-7.2736	-5.6241	-1.6067	-6.8893	-2.0024	-4.4093	-3.5869	-3.8596	0.84384	-5.6461	-2.8759	-3.7128	-4.2077	-2.7965	-1.5021	-4.4011	-4.4883	-7.0267
-11.731	-10.263	-10.551	-10.834	-10.546	-10.683	-8.5911	-11.644	-11.088	-6.8538	-9.0587	-6.0263	-11.561	-9.76	-10.342	-8.3483	-13.171	-7.8518	-10.804	-10.975	-9.0882	-8.5065	-7.3088	-7.7653	-9.836	-10.974	-8.1248	-6.0616	-8.7116	-9.4681	-10.157	-7.0074	-6.178	-9.6104	-10.677	-9.3518	-9.76	-13.143	-10.057	-10.829	-9.2893	-8.479	-11.783	-10.968	-10.553	-11.461	-6.9995	-11.771	-8.029	-6.9602
-5.1028	-5.0505	-2.8027	-1.1244	-3.5591	-4.7234	-5.2117	-4.8503	-2.8658	-2.2348	-5.2218	-4.3393	-4.3021	-4.2815	-4.0881	-2.7348	-2.4186	-4.3446	-4.1053	-3.8777	-2.5641	-5.2858	-5.7957	-4.3278	-7.6605	-5.2789	-4.2862	-3.4275	-6.5048	-1.8884	-5.7117	-6.0676	-2.1319	-5.6023	-2.4	-4.055	-4.3342	-4.7116	-4.4531	-3.2296	-4.8698	-4.1333	-5.8292	-4.9111	-2.9379	-6.9267	-4.8701	-8.0254	-2.5117	-3.523
-1.3999	-2.923	-2.3955	0.54162	-2.7766	-3.6733	-2.2269	0.36783	-5.3755	-3.2096	-0.10827	-4.2276	-1.0341	0.95176	-0.18452	-3.0862	-3.4647	-1.273	-1.7891	2.9499	0.26434	-1.5809	-1.5998	-2.1446	0.039869	-1.9028	-1.8956	-0.21118	0.752	-0.56651	-1.6316	-2.6247	-4.3707	2.2163	-0.31108	-0.32544	-0.5565	-0.95646	-0.085852	-1.0129	-3.1504	-1.2061	-1.982	-1.1948	0.09083	0.79629	-1.2532	-4.9404	-0.24808	0.38567
-1.6714	-3.2269	-2.3879	-0.32977	-3.8527	-3.2212	-2.177	-0.47442	0.63864	-4.1799	-2.2843	-2.5114	-2.7748	-2.5621	1.4	-1.4371	-1.4575	-3.7098	-4.0805	-2.7539	-0.29745	-2.8373	-2.1712	-5.5817	-0.41461	1.1393	-5.8061	-2.3338	-1.2202	-2.7997	-1.6052	-2.7929	-2.5165	-3.4011	-2.6791	0.64098	-3.107	-0.96504	-2.5301	-2.3734	-0.71825	-3.2793	-0.42051	-2.6022	-3.5618	0.71034	-3.1793	-3.2512	-1.595	-1.3931
-14.284	-11.777	-11.707	-15.095	-11.94	-11.066	-13.515	-10.167	-10.591	-12.774	-13.824	-12.55	-11.482	-12.145	-10.966	-11.683	-10.015	-12.837	-14.525	-14.177	-15.195	-11.285	-10.448	-10.768	-12.508	-13.538	-11.198	-12.439	-13.342	-12.519	-15.216	-9.6156	-13.905	-10.51	-14.689	-11.964	-11.685	-11.917	-14.691	-15.057	-11.631	-13.54	-15.046	-11.086	-10.292	-14.56	-9.4962	-12.741	-11.917	-14.067
-11.735	-10.066	-10.194	-12.204	-14.19	-11.083	-12.359	-9.7175	-10.717	-12.614	-11.492	-10.226	-12.329	-8.9562	-12.999	-9.0179	-11.243	-11.39	-14.601	-13.688	-10.747	-8.3583	-10.262	-15.733	-11.074	-11.791	-10.756	-12.65	-11.262	-11.188	-10.545	-9.2445	-10.539	-11.419	-12.569	-11.175	-11.671	-12.575	-9.6534	-10.639	-10.824	-12.596	-11.016	-10.875	-10.596	-8.5679	-11.109	-11.018	-8.7089	-11.429
-9.3245	-5.9103	-8.9961	-9.3305	-11.067	-12.878	-7.1103	-9.773	-9.5328	-8.2371	-8.211	-11.058	-8.6608	-11.869	-10.595	-9.9851	-9.2259	-11.547	-9.4662	-8.7342	-10.066	-9.2651	-12.188	-6.8846	-8.098	-9.0328	-8.9382	-8.0991	-9.571	-5.8036	-9.4233	-8.2471	-10.937	-9.8483	-8.1726	-6.8924	-7.1688	-6.1234	-6.0484	-9.891	-8.5998	-10.089	-8.3005	-5.3505	-8.249	-5.9742	-8.5884	-7.5493	-8.166	-11.798
-3.5379	-4.6989	-1.7347	-7.0187	-4.9877	-5.4913	-3.4492	-2.2061	-2.8952	-4.3708	-2.2417	-5.0494	-1.7909	-4.3643	-2.6939	-2.0202	-5.3689	-5.0972	-1.9127	-4.7578	-7.8897	-0.63671	-3.3913	-0.63974	-3.1795	-6.4721	-6.7033	-1.993	-4.2867	-5.2009	-2.777	-3.8201	-4.588	-4.4041	-0.99226	-0.54615	-4.3095	-1.4412	-2.9358	-2.912	-2.8197	-2.2011	-5.3288	-2.52	-0.57285	-7.7661	-5.8563	-3.4811	-2.3274	-7.0493
-2.3806	-0.27652	-0.70914	-3.7715	-3.7226	1.7085	-0.08875	1.4377	-0.82968	-2.3962	-3.8442	-3.8084	-1.8871	-0.63749	3.1986	1.9841	-2.2099	-1.2628	0.49341	-2.5777	-0.7652	-3.2283	-3.1978	-0.87956	-2.9694	-0.65818	0.2626	0.30851	-2.3541	-0.21359	-3.1926	-0.64602	-1.9916	-0.2588	-2.9449	-1.1881	-0.83383	-3.3558	-0.27938	-4.4372	-2.5184	-2.2437	-3.1106	-0.74287	-4.8172	-0.98588	2.2213	-0.85093	-3.5794	-0.073534
-2.3994	-0.13647	0.65779	-0.15198	-3.0831	1.4114	-1.198	-0.60516	-3.0365	-1.5279	-2.572	-1.5252	0.45373	-0.81479	-0.62243	-0.74244	1.0759	-3.0104	1.8428	-0.045668	-3.0087	-3.2869	-5.2954	-4.2151	-0.26893	-3.9657	-1.053	-2.1483	-3.2894	0.66999	-2.4292	-3.8788	1.52	0.25401	-0.46057	-2.3359	-1.2229	-3.6402	-0.55702	-0.74832	-0.75511	-2.2857	-3.4359	0.035363	-0.93841	-0.33841	-3.2432	-2.1151	-4.0973	-1.1889
-8.7966	-9.7026	-9.0434	-9.5816	-10.509	-8.6695	-7.2681	-8.5926	-9.2671	-7.18	-6.2663	-9.6167	-7.2054	-9.0166	-8.5996	-5.474	-7.7399	-9.0137	-10.293	-9.1667	-10.352	-9.0537	-10.049	-10.673	-10.804	-11.619	-9.4248	-11.434	-10.12	-7.0517	-13.17	-8.6784	-10.905	-10.146	-10.186	-8.682	-9.635	-10.073	-9.9126	-7.5952	-9.7002	-9.2206	-9.2743	-8.082	-10.072	-11.19	-11.887	-9.7795	-9.8314	-7.2345
-7.0468	-1.8708	-1.8899	-2.3839	-3.3991	-1.4445	-2.724	-2.1462	-2.4752	-1.3702	-3.0769	0.9156	-5.7429	-3.776	-2.6397	-6.0012	-3.253	-4.2444	0.2436	0.087921	-3.2637	-1.4096	-4.1984	-1.2751	-3.9742	-3.2036	-1.5334	-0.7625	-2.4186	-4.2473	-2.3621	-2.9299	-3.0494	-5.1779	-2.6162	-2.0567	-0.41068	-0.94627	-4.5608	-3.3438	-3.11	-1.1421	0.78794	-3.1328	-2.8096	-3.4062	0.45215	-2.2162	-2.1619	-3.4384
-11.025	-11.725	-12.193	-11.398	-13.958	-10.436	-12.551	-11.948	-9.7178	-9.282	-10.382	-10.374	-10.283	-9.4939	-13.538	-9.4939	-10.075	-13.337	-12.926	-9.6194	-12.507	-14.046	-10.348	-12.061	-10.667	-13.24	-11.08	-11.168	-12.069	-9.8574	-10.482	-14.3	-15.073	-11.747	-11.649	-11.391	-11.415	-13.233	-10.673	-8.9486	-11.891	-11.147	-10.883	-10.276	-13.405	-9.418	-12.9	-10.984	-12.47	-10.241
-0.38794	-3.1229	-1.3751	-3.7677	0.064123	0.96312	-0.49783	-3.48	-3.8942	-2.9607	-1.2579	-0.43359	-3.198	1.0828	-4.5868	0.58602	-0.30793	0.66191	-3.1487	-3.4603	-1.1833	0.25143	-1.8148	0.41604	0.79793	-3.9337	0.59356	-2.3052	-1.8942	-3.4675	-1.0986	-3.5272	-1.7688	-0.61179	-3.3397	-2.1391	-0.67042	-1.943	-0.82577	-1.7696	0.51913	-1.687	-0.13898	-2.4837	-0.30393	-0.24132	-0.73847	-0.39821	-1.0054	0.053029
-3.4999	-0.21869	-0.70075	0.44974	-0.38787	0.12221	-2.6801	-1.3797	1.5176	-0.71087	-2.3092	-1.5462	1.384	0.86427	-1.8294	-0.85299	0.89454	1.2211	1.9615	-4.5442	-1.8937	-0.20392	-4.2175	0.36211	-3.8516	-1.8847	0.45416	0.03998	-1.6853	2.9596	-2.3852	0.78502	-0.6951	-2.2826	-0.13709	-3.1789	-1.376	0.85829	-1.4113	-1.4216	-1.132	-1.6819	-2.3114	-1.8415	-1.4414	-3.0246	-1.2756	-2.8233	0.2474	-1.3621
0.31615	1.7874	2.0182	2.6512	-0.22258	0.64615	-0.094804	2.222	2.0064	-2.362	0.17505	0.29304	0.48438	2.8744	1.8159	2.0399	0.82262	1.2795	2.7933	1.9931	2.9444	3.0109	1.391	-0.58926	1.0723	2.1979	0.31327	1.2525	-0.12047	0.48739	1.4146	0.29317	-0.72417	4.1768	2.958	3.1476	2.594	0.44284	0.26675	-2.4638	0.79383	1.3058	0.91827	3.3862	-0.45689	4.1523	1.8039	0.81783	-1.5259	0.63807
-21.922	-24.348	-20.666	-21.484	-24.118	-26.807	-20.788	-23.344	-24.371	-20.949	-20.901	-20.816	-22.657	-21.042	-26.392	-23.422	-19.607	-20.345	-19.848	-22.071	-20.74	-21.611	-20.929	-19.676	-23.92	-22.197	-23.207	-22.131	-22.9	-21.747	-18.318	-23.521	-20.448	-22.967	-22.758	-20.096	-23.409	-22.236	-22.962	-25.381	-22.466	-22.489	-20.68	-22.55	-20.822	-22.563	-24.029	-21.382	-18.707	-22.963
-6.219	-3.1792	-4.6829	-1.8547	0.81359	-2.6153	-2.7022	-3.6934	-3.242	-4.1894	-2.5572	-3.5219	-4.4727	-2.4503	-2.4893	-1.4364	-2.605	-0.17134	-1.5027	-2.748	-0.65993	-0.23497	-2.3945	-1.0897	-3.6	-5.5979	0.2993	-5.5559	-3.9235	-4.2322	-3.0018	-3.0635	-2.1965	-4.8568	-3.7271	-1.8134	-3.4909	-5.1983	-3.0069	-3.2547	0.06575	-0.86954	-0.14947	-4.724	-1.6317	-3.2821	-6.0577	-1.4375	-3.0982	-1.5973
-1.7873	-4.9282	-3.1462	-3.0015	-2.1267	-4.8476	-2.6326	-0.60731	-3.8211	-1.1354	-4.6659	-2.06	-1.3897	-1.6084	-2.5024	-3.3741	-5.5805	-0.83001	-4.2616	-3.1094	-4.8266	-1.7882	1.8913	2.1087	-2.9016	-1.4208	-4.8524	-5.0354	-1.0685	-1.3028	-5.0906	-0.81102	-2.3289	-2.9381	-3.9647	-1.2949	-0.41843	0.27925	-4.0672	-0.3879	-2.0682	-3.5442	-3.4234	-0.48421	-0.81712	-0.93897	-2.9134	-1.2336	-5.1227	-2.3308
-14.189	-14.22	-14.896	-13.112	-12.02	-14.931	-14.422	-14.374	-12.093	-15.721	-19.528	-16.942	-11.681	-12.37	-16.493	-14.3	-14.148	-13.704	-15.692	-15.191	-15.689	-17.035	-13.99	-15.323	-17.573	-15.204	-14.717	-17.012	-13.692	-14.128	-13.011	-12.416	-13.701	-17.246	-16.157	-14.923	-14.623	-11.891	-13.337	-16.734	-14.646	-10.306	-16.5	-19.135	-13.626	-14.416	-18.091	-12.34	-15.726	-12.508
1.1106	2.2323	0.26275	-0.091744	0.59045	-1.9837	-1.921	1.4567	-2.4736	0.37782	-0.36689	-0.77142	1.4748	-2.5222	0.026333	-2.1241	3.6963	1.1906	0.68517	-0.9058	0.05873	1.5305	-1.563	3.9551	-0.24334	-2.4128	1.792	-0.42023	-0.78342	0.73881	1.5477	-0.24347	1.9147	-2.5168	0.73786	-2.7373	-1.0444	-1.3486	0.14638	0.69775	-0.40467	-0.55781	3.4128	-3.0502	-2.722	0.48787	-0.81657	1.1284	-0.46269	1.3055
-9.4996	-15.082	-7.2424	-9.8509	-5.9752	-7.8581	-8.426	-8.1828	-10.234	-9.8009	-10.715	-8.7347	-9.4704	-8.9164	-7.5577	-11.499	-11.018	-11.935	-7.0552	-8.0333	-9.3859	-10.654	-9.9474	-9.7201	-8.6699	-11.208	-9.6816	-4.7903	-11.161	-10.92	-6.8447	-12.607	-9.4595	-11.854	-12.142	-10.596	-8.6141	-7.1569	-7.8191	-9.4636	-11.155	-10.526	-12.504	-8.8739	-8.2022	-11.216	-8.8371	-10.151	-11.867	-10.369
-13.293	-9.302	-12.785	-13.206	-12.963	-15.823	-15.954	-11.53	-12.572	-12.47	-9.5455	-14.109	-13.082	-16.54	-15.572	-14.787	-10.669	-11.748	-11.371	-12.122	-13.836	-13.93	-13.113	-13.472	-8.5351	-13.328	-12.631	-12.882	-15.24	-11.947	-10.833	-13.709	-11.876	-9.6366	-12.346	-13.935	-13.137	-15.039	-12.718	-15.649	-11.444	-11.166	-13.462	-16.178	-14.579	-13.449	-14.137	-14.457	-11.235	-13.46
2.1799	3.2706	3.0033	-0.043671	0.43758	3.7716	-1.807	1.4809	-0.90981	4.3935	-0.31228	1.8585	4.1263	2.4942	0.64947	-0.14167	2.2677	1.5612	2.1452	1.5802	0.96686	2.6896	0.87729	2.5999	2.8104	0.29204	1.2227	1.4001	0.55048	-1.7834	2.915	0.20521	1.704	0.67425	2.2509	3.616	-1.1124	0.15202	0.70573	3.0234	1.6156	-0.78048	0.32621	2.4239	2.2968	2.4028	0.80755	3.0748	0.64537	-0.35063
5.2665	3.4391	3.1225	2.6175	4.1084	6.372	7.0082	3.8624	9.064	4.7417	4.6462	5.9037	4.1513	8.5286	3.0086	8.6046	2.9116	3.728	4.4221	5.3608	6.7749	3.716	5.1132	3.1724	4.6062	5.0046	4.3718	6.1529	4.8681	5.6005	5.4196	6.2883	5.7822	3.8199	5.2339	6.1945	3.8738	7.3616	2.5911	5.7106	3.7185	5.7718	6.339	7.7116	8.7287	6.4966	1.9144	5.0187	11.068	6.4132
-12.128	-12.041	-8.1947	-15.653	-8.3256	-10.788	-8.7666	-11.836	-12.086	-12.102	-14.75	-13.919	-10.108	-12.041	-10.542	-12.049	-9.8655	-10.645	-12.309	-11.195	-10.606	-13.339	-13.167	-15.53	-12.621	-12.592	-9.9336	-12.434	-9.1592	-11.945	-13.178	-8.2782	-11.539	-12.166	-10.511	-7.6416	-10.318	-11.961	-11.84	-12.508	-9.6045	-11.769	-9.997	-13.879	-13.758	-11.461	-12.19	-12.686	-15.568	-12.269
0.87073	1.369	4.2544	4.2375	-0.58964	1.193	2.2452	-1.7016	-1.2734	0.7074	-0.1328	0.9116	5.3013	0.076141	2.5256	1.1456	2.1827	1.8177	0.77743	4.9195	1.2755	-0.81199	-0.065975	0.8015	-0.64833	-1.8532	2.4222	1.507	0.81457	1.9613	1.38	-1.427	3.6695	1.5226	2.3301	2.5802	2.7109	3.3304	-0.51518	0.1732	1.4756	-1.2978	4.6917	0.48237	-0.16162	1.5909	1.971	-1.1592	0.68249	0.44256
0.78623	1.4854	0.03983	-0.0096596	2.2634	2.9187	-1.3706	-1.7382	-0.4075	-1.5806	1.0393	1.1707	-3.4883	-3.5756	3.4395	2.1649	1.3833	1.3911	-0.41899	-2.2818	2.3589	2.4394	-1.569	-0.16675	-0.87844	1.3833	2.249	1.2544	-1.1914	-2.5181	-1.9739	-0.86262	2.312	-3.7563	0.28811	-0.56187	-0.38141	-0.15604	0.90948	-1.3209	-1.0061	-0.88031	-2.4292	-0.25854	-0.9157	0.27091	0.33011	-2.4731	-2.8559	5.4604
-2.2791	-3.5196	-2.9978	-2.7535	-4.1497	-4.5872	-3.6125	-5.7938	0.15322	0.85642	-3.9383	-2.8603	-5.5752	-1.5958	-3.1585	-3.9983	-1.8403	-5.2512	-1.3121	-5.9012	-5.4245	-4.7645	-4.6856	-1.6018	-4.7608	-2.0363	-3.4611	-4.1595	-1.8624	-5.2045	-0.66486	-4.8645	-0.79185	-2.0647	-0.38652	-6.7402	-5.4424	-4.5309	-6.8251	0.58162	-0.36609	-1.5044	-1.7039	-5.4495	-2.6172	-2.014	0.64942	-6.5527	-5.5349	-2.93
-0.53283	-1.7417	-1.6571	-2.7473	0.19469	-0.088418	0.84114	0.43584	0.38324	1.6098	0.69023	1.8549	4.8001	0.24856	2.4065	2.2838	0.74626	-3.0972	0.19305	-1.8296	4.0071	3.0425	0.12032	0.91037	-0.079187	-1.3592	-1.265	3.0076	-4.071	-3.1653	-3.6712	-0.70841	0.095502	2.6389	-3.5417	0.5129	0.98755	2.8205	-0.50091	-0.72116	-1.1012	-0.14263	-1.8161	-0.1808	-0.72914	0.064819	-0.13167	1.8326	0.14209	-1.3602
-1.5892	-0.77744	0.089907	-1.0874	-4.2889	-1.7693	-3.5399	0.058781	-2.0092	2.237	-3.6144	0.34591	-1.521	-0.69516	0.78825	-2.1243	-2.3047	0.86916	-1.5482	1.2575	-1.1395	0.53421	-3.331	-2.2648	-0.06947	-2.9325	0.1685	0.22576	-2.5498	-2.3312	-2.0877	0.53663	0.77877	-1.4864	-1.9089	-0.34521	-1.2227	0.29155	-0.33871	-1.5153	-0.77825	-0.21271	-2.7393	-3.5877	2.0368	1.131	-2.3695	-2.5458	0.6361	-2.3275
-8.9311	-6.6325	-8.6438	-7.5449	-7.7254	-12.071	-10.844	-12.89	-6.7804	-7.1837	-3.4593	-10.588	-7.3474	-7.5503	-11.528	-11.137	-10.218	-9.9396	-9.4082	-9.8341	-9.9741	-9.2675	-8.2497	-9.9834	-8.2013	-12.539	-9.0174	-10.919	-9.5877	-9.7085	-9.4556	-9.3512	-9.6579	-7.9466	-10.633	-12.164	-9.5612	-10.749	-10.987	-10.39	-10.277	-8.6748	-11.046	-7.7315	-5.6605	-6.2296	-9.9238	-8.7636	-8.3421	-10.28
-1.7274	-1.9461	-2.1502	-1.0059	-0.15606	-0.12622	1.3496	-1.9933	-2.2467	-1.8809	-0.37911	-4.4821	-2.8417	-1.7056	-4.1191	0.9959	-2.4149	1.514	0.80538	1.734	-2.7511	-2.1787	-1.348	-0.1198	-1.158	-0.95601	-1.9126	-2.3352	-1.5347	-5.7145	-0.537	2.5712	-0.81244	-2.1136	-4.154	-0.18722	-5.0487	-0.16428	-0.50191	-0.20078	3.0347	-4.2116	-2.8673	0.67979	-3.0763	-5.034	-1.5142	-3.8526	-3.8419	0.5219
-10.635	-10.699	-10.119	-7.8794	-12.308	-11.374	-11.648	-8.4241	-13.144	-9.2143	-11.251	-12.916	-11.917	-10.462	-10.973	-12.311	-11.791	-12.609	-9.2443	-9.79	-10.978	-13.572	-10.862	-11.133	-14.17	-11.351	-15.884	-13.313	-10.806	-13.825	-12.903	-9.8776	-11.349	-9.6575	-13.381	-13.909	-9.8795	-9.8081	-13.752	-10.635	-12.142	-11.368	-11.89	-12.394	-12.694	-7.573	-13.114	-9.89	-7.1786	-10.981
-9.7887	-13.073	-12.99	-12.514	-10.787	-12.832	-12.768	-12.397	-10.824	-10.816	-11.013	-11.952	-11.627	-10.952	-10.149	-9.3478	-9.0745	-9.8142	-9.1314	-11.579	-9.6958	-12.248	-5.9032	-11.393	-10.377	-9.3627	-12.77	-11.443	-10.935	-11.184	-8.5835	-11.443	-10.481	-9.9489	-9.8284	-10.554	-5.6751	-8.1218	-9.1222	-8.4117	-12.201	-13.612	-8.325	-11.306	-10.894	-13.255	-11.485	-10.575	-8.6626	-14.572
-2.8931	-3.6357	-4.8679	-4.7348	-2.8886	-2.2271	-3.6697	-3.9255	-5.597	-5.2534	-5.4926	-3.3749	-5.4089	-3.6359	-4.9038	-4.2801	-5.1073	-6.414	-3.6787	-3.8575	-2.4401	-4.2929	-5.1654	-6.06	-6.6077	-7.1728	-1.8561	-4.561	-2.8555	-3.294	-3.8517	-3.7444	-5.5189	-5.4536	-3.3658	-4.2243	-3.0701	-3.8233	-5.3946	-0.46341	-5.4212	-5.3375	-4.552	-7.8696	-4.7184	-3.0085	-6.8863	-2.5261	-2.9076	-6.7229
2.0006	5.0115	6.1943	6.9468	5.6181	6.135	4.507	4.8444	5.8121	1.0201	8.299	4.4812	6.1585	4.9383	4.4299	6.8194	6.1305	4.4446	3.4508	4.2799	3.015	7.0106	6.5299	5.3835	4.4223	4.3756	4.7299	7.0934	2.6875	3.4789	3.597	4.5962	5.1662	5.3451	9.2601	3.7654	2.9636	5.8114	5.0403	6.7553	4.5329	4.7895	7.9369	7.5575	6.6069	4.8028	1.7062	4.4682	4.4614	7.0263
-0.36793	-4.0344	0.75818	0.37367	0.79728	-3.6573	-0.86372	1.6766	0.030542	0.87805	1.2871	0.25098	-3.8832	3.5527	-2.7883	-0.62065	0.85684	1.7742	2.4429	1.6463	0.61051	-3.1442	-1.3798	-3.3937	0.46857	-2.0194	0.51053	-0.12807	-3.1746	4.2256	-1.3039	-0.13434	2.8673	-0.64005	3.0802	-0.16249	-1.614	2.9476	-1.3233	-1.5505	0.37034	-1.1964	-0.34226	2.5238	0.80102	-1.2711	0.7535	-0.054117	0.35461	-0.30581
-5.7519	-8.9452	-7.5052	-10.168	-8.3678	-12.472	-10.682	-9.2007	-8.3508	-9.6792	-7.7407	-9.666	-11.08	-9.3315	-6.9851	-11.274	-8.7093	-6.3949	-9.3304	-11.946	-9.6887	-10.579	-7.5028	-7.8719	-8.8443	-7.7339	-9.5566	-9.8678	-10.407	-9.9132	-8.334	-7.2589	-9.8801	-8.9479	-9.4629	-11.371	-8.0806	-10.194	-9.8774	-9.8249	-11.676	-8.2868	-8.4153	-8.8807	-4.2514	-10.411	-8.0047	-4.9365	-10.976	-8.8948
-2.0932	-0.54272	-2.679	-0.85925	-3.4825	-1.8034	0.14123	-2.5455	-2.1145	0.27592	-1.3772	-0.87576	-1.9025	-0.32544	-4.2581	-2.8676	2.6944	-2.5934	-2.0068	-1.0283	0.26636	-3.1764	-2.4586	-1.9503	-2.2514	-2.043	-1.7466	-2.5075	-2.8946	-1.9172	2.1618	-2.2083	-3.2562	0.42748	-1.3056	-2.5473	-0.94464	-2.8398	1.5274	-2.0924	-1.6249	-1.2055	-1.6257	-2.8039	1.2499	-4.6923	-0.12083	-1.846	-1.2049	-0.40026
-11.767	-13.673	-13.251	-14.088	-11.079	-13.057	-14.638	-12.109	-13.477	-12.88	-9.8087	-9.0939	-14.124	-10.361	-12.248	-13.657	-11.225	-12.404	-7.9991	-10.323	-14.752	-14.732	-12.004	-10.164	-11.608	-10.02	-11.903	-12.511	-12.506	-13.931	-11.86	-12.956	-8.2506	-10.114	-11.165	-13.036	-12.521	-8.1446	-10.994	-11.475	-12.64	-8.3501	-13.789	-11.933	-10.099	-7.2083	-11.24	-13.297	-11.665	-11.705
-12.697	-13.424	-10.9	-13.44	-14.429	-13.642	-14.177	-12.11	-12.231	-13.435	-14.632	-11.042	-14.967	-12.72	-12.643	-15.862	-13.117	-12.755	-11.364	-13.076	-15.854	-12.205	-11.615	-12.989	-13.216	-16.253	-20.771	-10.478	-12.075	-11.384	-12.816	-10.5	-12.152	-11.522	-12.419	-10.712	-11.487	-16.052	-15.003	-13.966	-14.579	-14.287	-14.702	-13.913	-13.034	-14.119	-17.866	-10.135	-17.326	-12.816
-7.7015	-4.3317	-2.4114	-5.7105	-6.5083	-4.1986	-6.3327	-4.4258	-6.3276	-4.6121	-5.8977	-5.5843	-6.561	-2.5586	-1.422	-5.4529	-4.6666	-6.0726	-5.8431	-6.4929	-3.0284	-6.0309	-5.3929	-3.0444	-7.3731	-4.9798	0.47766	-5.5428	-8.0655	-4.5218	-4.2879	-4.4353	-2.3195	-7.0586	-6.1012	-0.71754	-6.6603	-1.8511	-4.3	-3.6423	-6.0783	-4.7912	-5.2969	-5.4955	-3.595	-2.632	-8.4946	-5.279	-2.7002	-2.3973
-0.063972	-2.2604	2.7247	-3.1684	-2.4015	-1.6491	0.82631	1.7438	-2.4478	-2.7506	-3.3607	0.097486	-0.63483	1.2131	-1.1256	1.4872	-2.3249	-2.5601	-1.2468	-3.7218	-2.4529	-0.34112	-3.1426	-1.1301	-0.13345	-2.4916	-3.5638	-3.2542	-2.2019	-2.9903	-0.78648	-1.9282	-6.2786	-2.7889	-2.2933	0.23533	0.53018	0.27464	-1.799	-2.0251	-2.6362	-0.86766	-2.6165	-3.3302	-2.0255	-2.6153	-1.4337	-2.8388	-1.8869	-2.0668
-2.2321	-3.2242	-2.7696	-0.20204	-3.1363	-1.9842	-0.28482	-4.7064	-0.56498	-2.6066	-1.3205	-2.2264	-3.8168	-1.6605	-0.25512	-1.6629	0.81676	0.89474	-1.9551	-1.6084	-2.3832	1.5877	-4.9709	-2.061	-3.4732	1.6039	-0.88719	-0.97774	-5.0066	-1.9055	-1.5679	-2.6753	-1.9135	-3.0153	0.6402	-1.4321	-2.927	-2.3272	-0.41363	-2.7314	2.6171	-4.1791	-1.4654	-3.9945	0.48552	-0.5169	-5.5411	-1.9017	-0.96344	1.6744
1.6886	3.5298	0.56838	0.86756	-1.5441	-0.35696	0.98413	-2.4714	-1.43	-1.3498	-7.0967	0.87655	0.24269	0.66631	0.2613	2.1602	5.6087	-1.6506	-0.78081	-0.32231	-0.35643	-1.7688	3.0088	-1.8656	0.88088	-1.0788	-0.27212	1.1413	1.6104	-2.2209	1.3966	2.534	0.98301	-0.37419	2.7075	-1.2426	0.61566	-0.6198	-1.5374	1.2186	0.3111	0.84029	-0.24238	1.2248	-0.11005	-0.52824	0.54594	0.99115	0.66084	1.8253
-1.4309	0.16793	1.6751	0.36197	0.14602	-0.30964	-1.7672	-3.3093	1.419	-3.6919	-0.20758	2.2634	-3.3069	-2.2949	-1.6589	1.5211	-0.19761	0.46266	-0.0016704	3.3721	-1.3896	1.38	-3.5306	-1.011	0.89486	-0.78557	1.5343	0.91433	3.93	-0.040738	-0.15173	-1.1349	1.2799	-0.60555	-2.0617	2.576	-1.4249	1.4888	-3.5918	2.751	2.4725	1.3355	-2.173	0.65869	0.94559	2.6411	-1.8787	2.62	2.5863	3.1858
1.6715	3.67	2.1761	-0.68729	3.5164	5.0614	1.0334	2.7421	2.7719	0.50117	1.5822	3.0944	3.6431	-0.87598	3.0538	2.4895	-1.8829	2.2595	1.6522	-2.5951	2.686	1.2482	2.0386	3.7684	2.5375	-0.050541	2.4327	1.7913	4.4935	3.2916	3.3547	-2.2191	4.2893	-0.66513	2.4217	-0.25441	3.3889	-0.0013291	-1.318	2.7372	0.44764	2.2707	2.7543	2.5861	5.1534	-0.8888	-2.6748	4.07	3.0913	2.7957
-13.175	-14.504	-10.029	-12.061	-13.059	-12.384	-14.472	-11.384	-13.696	-13.387	-12.384	-13.226	-13.372	-12.142	-11.152	-13.855	-13.244	-10.585	-9.59	-12.496	-10.542	-13.19	-14.398	-12.38	-12.158	-13.794	-14.412	-14.086	-11.362	-9.8848	-15.869	-11.35	-13.373	-12.699	-12.544	-13.207	-15.506	-15.231	-10.525	-15.867	-12.296	-14.213	-10.834	-11.167	-15.904	-11.94	-15.526	-11.09	-11.768	-13.336
-6.7701	-7.3098	-9.9733	-9.5928	-8.3032	-8.7354	-8.9841	-6.3738	-7.8291	-5.7563	-6.1105	-7.2579	-7.1715	-10.925	-7.6438	-9.2876	-7.1313	-7.8653	-7.029	-10.334	-8.0569	-8.5461	-6.8135	-10.165	-9.8254	-3.3389	-8.7735	-8.5889	-6.5045	-4.7697	-8.4085	-5.8856	-9.4175	-6.3629	-6.0955	-9.0915	-8.189	-7.4879	-7.5669	-6.0928	-5.411	-7.6678	-6.0366	-7.655	-7.1972	-9.4964	-9.8209	-7.6045	-7.2377	-8.2708
-0.59866	1.9544	0.69603	3.4861	0.79728	3.455	-0.023057	-0.048394	-2.2424	-3.5053	-0.28361	2.6053	3.0941	-4.3155	1.3357	-0.84379	-0.030571	-2.9503	-0.20077	-0.76163	0.76572	1.1415	-1.2612	0.53865	0.65103	0.70289	-1.4155	-1.4896	-0.15442	-0.71224	0.83838	-0.12273	2.7815	-0.68555	1.7912	-2.1891	-1.2309	0.88063	0.97425	2.6475	-3.1765	-3.1964	0.46649	1.9955	3.9334	-1.283	0.34815	0.29834	0.63521	3.0748
8.3912	5.9305	8.3828	7.9792	8.5474	2.6736	4.9893	6.7285	5.3729	4.1504	7.7206	6.6287	6.8221	4.5197	9.987	6.1236	5.6216	5.7707	5.5789	6.0455	6.7653	4.8003	9.3822	4.6427	9.1604	10.222	4.9017	4.323	11.893	8.5731	6.6571	9.1388	8.3079	5.281	8.8973	8.091	7.2234	7.5942	8.2527	6.0809	3.1792	6.1633	9.7407	4.8482	9.0771	9.4342	6.8018	8.9405	7.4085	6.2006
-5.935	-2.6755	-3.5956	-5.174	-2.2569	-2.6898	-1.7315	-3.6612	-5.5934	-3.9524	-3.9533	-4.5687	-2.5823	-3.2634	-4.4834	-4.1885	-2.8606	-3.5571	-1.3011	-3.2581	-7.3109	-3.9	-2.1513	-3.1964	-1.301	-1.3571	-2.4293	-5.6269	-6.7724	-2.4018	-3.2979	-2.3072	-2.9108	-3.1568	0.80152	-2.2673	-1.0207	-4.9267	-3.1899	-3.703	-2.4726	-3.0337	-1.9428	-6.5439	0.28683	-1.8127	-2.4257	-4.5427	-1.3723	-2.068
-11.713	-11.051	-8.3594	-9.462	-9.7111	-9.896	-14.806	-12.439	-11.304	-11.048	-8.8092	-9.0962	-11.844	-11.895	-9.2751	-14.707	-11.929	-7.5639	-12.003	-7.3645	-6.1308	-13.099	-12.108	-11.318	-8.8529	-10.526	-12.945	-10.399	-9.9245	-11.033	-11.783	-12.154	-9.4864	-8.9921	-10.984	-11.338	-12.356	-9.2013	-11.731	-11.092	-10.741	-9.7562	-11.407	-8.5404	-12.324	-9.5682	-8.8145	-8.1471	-13.762	-11.404
-14.482	-13.148	-12.948	-9.3477	-13.905	-11.496	-12.378	-10.897	-11.531	-8.8224	-12.064	-13.486	-10.728	-9.4648	-12.381	-13.022	-11.899	-12.691	-11.306	-11.233	-12.564	-8.12	-12.217	-11.556	-13.473	-9.9852	-8.285	-8.5135	-11.207	-9.9054	-13.683	-12.004	-9.6357	-11.065	-13.733	-11.743	-11.564	-12.82	-9.6001	-10.066	-12.617	-12.389	-11.226	-13.439	-8.792	-13.573	-10.233	-12.636	-12.47	-7.7463
4.2231	2.225	2.387	3.7701	2.1256	1.944	0.67056	-1.1888	0.74747	-1.3071	6.4252	4.9508	4.3482	2.3641	2.5139	-0.13871	0.18031	3.3801	0.88207	0.36396	-0.00065733	1.0494	2.2321	1.4251	-0.070698	-0.45252	-1.2387	3.7055	0.43358	-0.44711	3.0581	-0.9179	1.6004	3.6735	2.6625	3.2708	1.5928	3.5232	1.8085	-0.58134	1.4493	3.3588	3.3696	1.2528	4.8607	2.487	1.1947	1.7047	0.9167	2.1362
3.801	1.3582	1.8313	2.4507	2.7229	0.48728	2.2177	3.4865	3.3033	5.1279	-1.3231	0.8433	5.3478	1.956	1.6033	0.66487	3.9191	3.6925	-0.90376	3.3491	2.4301	4.5432	2.8812	3.4738	0.46024	3.7671	1.8882	2.5705	2.6794	0.97808	3.0346	2.6576	3.9696	3.085	0.48614	3.7862	2.539	6.942	1.929	5.3776	3.1735	-1.0515	0.271	-0.67053	1.1585	4.125	2.1046	2.072	3.7642	3.1147
-15.583	-9.6966	-14.548	-13.533	-9.8267	-9.0397	-10.549	-10.653	-13.96	-10.448	-9.4511	-14.285	-12.624	-9.7715	-13.909	-13.021	-13.492	-12.404	-11.074	-14.703	-11.095	-9.7824	-12.164	-16.899	-11.924	-11.08	-11.406	-12.862	-11.166	-10.093	-6.9259	-9.8214	-12.484	-12.716	-11.066	-12.235	-11.669	-12.329	-14.636	-11.864	-13.278	-11.323	-11.534	-13.977	-11.763	-12.78	-7.3644	-9.5371	-11.351	-10.918
-7.4479	-7.3836	-3.604	-4.3595	-5.2603	-4.7397	-6.6893	-11.62	-5.8257	-6.8676	-4.5516	-6.2134	-5.4632	-2.7891	-5.4349	-6.1974	-5.1862	-4.3427	-8.0541	-1.7873	-2.9457	-5.1861	-5.0504	-6.309	-4.3346	-5.8186	-3.5494	-6.2672	-0.55379	-5.8671	-4.3449	-8.0232	-6.9352	-5.4288	-6.3547	-6.5077	-5.6166	-5.6071	-5.476	-4.4717	-7.2694	-3.8913	-6.3952	-4.6616	-6.4765	-5.4887	-5.168	-5.8243	-4.0391	-3.0841
-2.0932	0.1969	-4.0444	1.2252	1.073	0.17469	-1.8256	-1.251	-4.2907	-1.7843	0.47204	-1.4756	0.14661	-0.73281	-1.9463	-2.6987	-1.9861	-1.2168	-3.4608	-3.0624	-2.862	0.086215	-2.6027	-1.9505	-2.4339	-5.1589	-3.4296	-1.7959	-0.16834	1.9596	-0.9633	-3.1892	-3.1474	-4.1256	-2.5152	-2.7807	-1.0613	-2.2822	-1.7654	-4.7133	-3.3016	-1.3053	-2.3014	-1.1599	1.5058	-2.5673	-0.75022	0.34945	0.28681	-4.8122
-13.264	-16.474	-15.052	-14.601	-13.843	-15.254	-14.413	-14.917	-12.594	-12.2	-15.787	-13.132	-16.656	-13.511	-17.58	-16.479	-13.187	-12.969	-11.572	-16.012	-13.012	-16.513	-15.369	-17.327	-14.156	-12.491	-15.183	-14.546	-15.468	-13.357	-15.518	-10.484	-13.361	-15.155	-15.825	-12.867	-14.812	-15.294	-15.343	-14.573	-16.246	-14.951	-12.56	-13.059	-14.841	-19.671	-15.611	-11.889	-12.4	-14.598
2.8604	3.9167	0.94262	2.2563	0.20954	3.0202	0.98011	0.18588	-0.11564	1.384	1.3071	-0.49279	4.0869	-0.39007	-0.38602	2.623	2.878	-1.0379	1.6723	-0.99742	0.22954	0.54357	0.5763	-1.6155	-1.1026	1.6577	2.8218	-2.5693	-0.52861	-1.3379	-0.66791	2.2562	4.6377	1.6491	0.1998	1.885	-1.6039	-1.7645	-0.73668	0.22065	0.55826	1.9425	1.4486	3.0003	0.34946	0.36106	0.84987	-1.8283	-3.7408	1.7943
-6.4231	-5.0507	-3.4247	-5.1725	-5.1226	-4.9049	-7.4791	-4.5732	-5.0775	-3.2532	-6.6985	-8.4362	-4.6556	-7.2943	-6.644	-2.1162	-6.8654	-6.175	-6.126	-4.9425	-5.0564	-6.1993	-6.3255	-7.8159	-5.8205	-5.0129	-7.7324	-7.2908	-10.201	-7.0857	-6.0306	-4.7711	-3.3975	-7.3636	-4.0509	-7.765	-3.2641	-3.6802	-3.5116	-5.1769	-6.1156	-4.1382	-1.7951	-7.3141	-2.4266	-4.7636	-4.7584	-5.0529	-3.6507	-6.632
-12.662	-14.864	-11.953	-8.0605	-11.813	-12.261	-12.394	-12.33	-11.048	-11.581	-11.416	-11.489	-13.164	-10.955	-13.848	-14.128	-14.142	-13.648	-13.113	-14.561	-12.378	-12.804	-13.429	-14.7	-13.014	-13.621	-10.377	-13.446	-13.014	-9.7819	-10.227	-11.53	-10.579	-10.672	-17.033	-12.062	-10.047	-15.857	-13.197	-14.69	-15.225	-13.559	-13.054	-13.685	-11.967	-11.266	-13.109	-13.211	-12.066	-15.121
-2.1016	-1.4048	-0.15888	-2.1876	-2.5475	0.3721	-3.9199	-5.0431	-2.8599	-4.1518	-4.3707	0.65455	-5.5634	0.16384	-2.8606	-3.3648	-1.1959	-4.4882	-3.9632	0.30537	-2.2316	-2.189	-0.75858	-2.3618	-3.0717	-3.7538	-4.5228	-2.685	-3.7331	-3.1118	-2.541	-0.63226	-3.2957	-0.78054	-1.5468	-3.5224	-3.0269	-1.2185	-2.6586	-0.22181	-2.4515	-5.6565	-0.58184	0.23263	-4.2646	-0.55426	-7.4757	-2.7378	-3.7054	-5.159
-13.977	-12.868	-11.593	-10.818	-10.223	-12.752	-13.451	-16.998	-10.552	-11.1	-13.901	-13.548	-12.348	-11.107	-11.083	-11.614	-12.523	-10.057	-12.393	-9.6253	-12.433	-13.868	-13.951	-10.176	-9.7566	-13.971	-9.4953	-14.117	-13.733	-12.674	-12.068	-14.247	-9.0546	-10.373	-9.2302	-10.984	-12.52	-12.01	-10.889	-9.6489	-10.425	-10.995	-11.857	-12.369	-10.401	-10.261	-12.611	-13.197	-12.23	-10.683
0.50244	2.2786	2.853	5.4519	2.7889	4.6451	3.5364	6.3072	4.818	2.3799	0.87828	5.4249	4.9465	2.3246	0.14793	5.3284	2.2403	1.9886	3.1997	5.6109	0.86448	0.84065	3.82	4.5023	4.7807	4.0158	3.2779	2.937	7.5518	1.6575	2.7437	6.5009	1.7776	4.1337	5.3669	1.7369	4.9323	2.8063	4.2674	1.5547	3.0185	-1.0335	1.072	4.6873	2.7898	1.7283	5.0383	1.5292	-0.22297	2.1748
-16.058	-11.904	-13.945	-13.709	-13.849	-14.643	-10.43	-14.684	-14.666	-16.467	-15.532	-12.414	-15.586	-13.798	-15.365	-10.642	-14.66	-15.341	-14.453	-11.493	-11.232	-14.85	-13.647	-11.336	-11.413	-17.36	-13.84	-14.597	-10.036	-13.166	-9.8556	-12.318	-14.202	-13.534	-10.046	-17.609	-12.438	-13.919	-16.118	-16.486	-14.312	-11.716	-12.967	-14.799	-9.9892	-11.424	-16.357	-14.315	-10.914	-12.802
-3.282	1.0246	-2.518	-0.6866	-3.3814	-0.98735	-1.6474	1.6578	0.069883	-2.2478	1.985	1.9634	-1.5283	0.20685	0.5581	-0.057787	-1.9144	3.0302	-0.015034	-1.8469	-2.6635	-0.94728	-1.3898	-0.089805	-1.0363	-1.9199	-0.9291	-2.568	-1.2083	-2.3796	0.43703	0.85268	-2.7905	0.72493	-0.22597	0.78901	-0.65934	1.5398	3.3393	2.3989	2.464	1.2735	-0.79831	-1.7794	-2.2708	-0.055078	0.035048	-2.1732	0.33487	-0.96677
6.7709	6.179	5.4437	9.5356	9.7959	8.882	3.5105	6.1515	7.8473	7.6899	5.6096	5.7463	8.3985	3.9732	7.5242	7.1999	9.0093	8.7462	7.8282	5.7609	5.9829	7.1254	6.8433	8.3235	5.8318	7.9104	4.4741	7.0812	5.3106	5.1457	7.4021	5.1297	5.4976	5.2565	3.8614	7.3798	5.1143	8.1764	7.8294	6.5251	4.9171	6.4114	3.377	5.7101	7.8444	9.8637	3.4015	6.0403	6.0895	7.0038
1.5234	1.165	-0.70414	1.677	2.0763	-1.4288	3.14	1.2681	2.029	0.97017	1.4164	-1.5152	-0.63065	-1.7596	-1.2677	1.0343	-2.1575	1.2287	1.5871	-0.61319	-0.060642	-1.0127	2.3789	0.10826	0.17797	-1.2702	1.468	2.8549	0.13167	1.8881	0.13345	0.69423	1.5046	-0.4189	-1.9534	-0.87058	0.2103	3.8026	-2.6761	-1.5156	3.3881	-0.76771	-0.30554	-1.0812	3.3108	0.87144	2.038	2.0331	3.0998	0.55873
-11.026	-13.267	-14.161	-16.44	-11.248	-14.342	-14.784	-12.816	-13.083	-13.852	-14.031	-15.288	-13.046	-15.192	-14.435	-12.563	-12.345	-15.103	-14.298	-12.508	-13.739	-11.593	-13.895	-14.465	-12.946	-16.173	-12.331	-12.562	-15.807	-15.312	-12.468	-13.979	-13.507	-13.065	-11.772	-13.35	-13.125	-11.648	-11.445	-13.577	-12.113	-14.367	-13.371	-10.012	-12.338	-12.901	-15.136	-10.999	-9.7908	-17.051
-24.006	-24.739	-21.859	-18.806	-20.542	-21.351	-17.713	-21.033	-19.814	-17.686	-20.023	-19.339	-21.859	-24.645	-21.598	-18.805	-23.483	-18.196	-19.961	-21.584	-18.889	-19.941	-24.139	-21.126	-18.215	-16.868	-22.363	-21.913	-20.48	-22.041	-20.674	-17.316	-21.05	-17.863	-18.951	-20.396	-20.881	-21.174	-20.264	-17.232	-21.484	-21.51	-19.316	-20.53	-17.13	-21.716	-24.351	-21.561	-20.678	-23.969
6.4606	4.0698	4.279	6.0679	5.2322	5.6738	4.3637	3.1295	5.7314	2.525	2.8502	4.8927	3.4103	6.4122	5.1292	4.987	5.9297	3.6751	7.0889	7.6841	5.9571	4.406	3.8158	6.3818	5.6233	6.8715	5.267	6.8412	3.7366	2.444	2.5269	4.564	4.2344	4.5313	5.8636	5.0439	4.8347	6.5353	5.0031	3.6361	5.2849	4.3164	3.6288	1.1146	3.7086	8.5833	4.1197	5.5893	5.025	3.8694
-3.1543	-5.8122	-6.8789	-5.1582	-3.1989	-2.4921	-2.4019	-3.7993	-2.393	-4.0488	-5.784	-2.373	-0.21639	-4.0463	-1.3754	0.31746	0.83148	-3.5602	-1.4362	-3.1767	-2.3185	-3.8856	-2.9199	-3.6125	-0.56492	-2.2567	-2.2512	-0.8429	-1.9495	-0.73492	-2.8613	-3.0191	-6.3669	-4.005	-2.3674	-4.3564	-3.7931	1.2289	-3.8621	-2.7473	-4.4849	-1.5581	-3.9137	-3.8331	-3.1488	0.049759	-1.7221	0.74893	-2.8127	-0.38939
-7.8588	-5.9021	-6.7964	-5.9716	-5.7056	-3.6743	-8.9496	-5.1488	-7.2178	-2.6793	-6.4201	-9.8431	-4.6044	-5.1595	-9.2623	-11.545	-7.8754	-6.0982	-4.9856	-6.4833	-6.1718	-7.8005	-6.5805	-6.1823	-5.1405	-6.5491	-3.4885	-5.882	-4.0211	-7.4127	-7.5717	-6.8994	-5.9717	-7.5475	-7.1445	-7.3645	-7.9236	-8.4028	-8.7574	-4.4711	-8.012	-7.6385	-4.8818	-7.5948	-6.5037	-7.7745	-6.5386	-8.3107	-7.2566	-5.8798
-21.819	-19.883	-22.432	-23.065	-22.496	-21.569	-26.075	-21.367	-21.184	-25.287	-24.152	-22.585	-18.488	-21.792	-22.909	-22.469	-22.738	-20.781	-22.645	-22.511	-22.933	-23.258	-22.861	-22.097	-20.79	-20.719	-23.926	-21.748	-22.977	-23.916	-20.808	-20.363	-22.16	-19.376	-21.935	-21.514	-22.317	-23.436	-23.271	-18.524	-24.274	-23.496	-23.064	-21.872	-22.38	-23.943	-19.227	-21.665	-19.853	-19.734
-0.35988	0.83204	2.9185	3.2164	1.4267	1.8112	7.2488	1.5023	3.041	3.0953	-0.055353	3.8613	0.76272	0.80704	5.3256	0.27213	-0.39526	4.4267	-0.45843	0.71532	3.2751	2.8394	3.8623	2.8796	1.0413	4.0745	4.7469	3.0154	1.4909	2.6149	3.4096	0.48943	4.7226	2.3114	4.4533	2.5946	4.8032	3.425	0.21166	3.4939	3.9538	2.9847	5.8197	2.5133	0.76122	3.1747	3.9856	1.7189	-1.3155	4.143
-11.676	-12.726	-10.349	-12.181	-14.506	-10.352	-10.06	-7.4636	-8.6903	-12.122	-8.1749	-10.248	-11.704	-10.733	-12.356	-11.518	-5.0169	-8.8658	-9.5223	-8.4996	-12.357	-10.137	-11.051	-8.7713	-10.215	-11.155	-11.967	-11.387	-10.522	-11.846	-9.8107	-11.514	-9.4113	-8.1882	-10.806	-9.6942	-4.8057	-10.131	-8.3355	-8.9028	-7.8423	-9.7504	-11.461	-9.2645	-12.194	-9.9758	-7.59	-8.6077	-8.8213	-5.6292
-12.154	-11.854	-8.2303	-10.076	-11.833	-13.519	-11.851	-13.654	-8.7007	-10.626	-13.455	-13.702	-9.9987	-12.808	-11.312	-15.717	-13.234	-12.486	-12.783	-12.512	-14.057	-12.876	-13.183	-12.271	-13.444	-10.798	-12.564	-12.922	-12.393	-11.992	-14.276	-13.069	-10.41	-9.3854	-11.715	-11.114	-9.3586	-11.806	-9.6419	-16.588	-7.6606	-9.9677	-9.7107	-10.226	-12.299	-10.839	-14.827	-11.09	-10.473	-9.4969
-9.5873	-8.2991	-8.3775	-10.992	-11.753	-8.3854	-8.7202	-8.0714	-8.95	-12.348	-9.0401	-9.8146	-8.4424	-7.1531	-9.3389	-6.9981	-9.4004	-9.9892	-8.4981	-7.6589	-10.581	-5.9778	-6.9542	-8.3462	-6.3423	-10.942	-5.902	-9.2199	-4.7399	-10.611	-8.6135	-6.7668	-7.6985	-9.0642	-8.6352	-8.9378	-7.3405	-8.3943	-5.9616	-11.181	-7.1205	-8.8892	-7.8499	-8.3333	-8.1426	-8.544	-8.7697	-10.144	-12.381	-6.9952
-13.391	-10.714	-11.18	-7.2796	-11.494	-9.8806	-5.1749	-11.704	-10.233	-10.617	-9.2362	-10.5	-6.2939	-10.564	-7.7954	-9.901	-8.6964	-10.377	-7.9661	-11.313	-4.9626	-9.0401	-6.619	-8.3906	-7.709	-8.3389	-6.468	-12.912	-13.251	-10.372	-8.1464	-8.589	-8.0531	-8.1086	-7.6011	-8.4835	-11.849	-10.587	-11.762	-10.951	-6.253	-8.5862	-9.5153	-9.1153	-7.7941	-10.223	-9.6103	-9.9942	-10.977	-9.178
-13.808	-17.53	-16.166	-16.912	-16.959	-12.974	-13.456	-17.027	-11.828	-13.42	-14.907	-13.17	-16.64	-13.933	-11.417	-14.873	-13.258	-14.303	-14.609	-16.104	-12.154	-15.606	-15.314	-13.157	-14.446	-11.977	-13.446	-12.937	-15.679	-13.87	-14.499	-16.825	-11.754	-14.801	-13.585	-12.491	-15.808	-17.64	-12.957	-12.873	-12.386	-17.899	-14.998	-13.216	-12.859	-15.932	-13.749	-12.146	-13.381	-14.794
-3.7274	-2.9149	-4.6739	-4.488	-4.7065	-5.6583	-4.4611	-2.8833	-2.2697	-5.1396	-4.6731	-5.5155	-7.7616	-1.1735	-2.5768	-7.6541	-7.0431	-7.3729	-5.4779	-4.8887	-3.6813	-7.6262	-2.3708	-2.4405	-4.5814	-5.4497	-1.5769	-5.7326	-2.1454	-4.6924	-4.3702	-7.6598	-4.1384	-4.1102	-1.9437	-4.418	-3.2298	-3.6439	-4.505	-5.2864	-3.3893	-4.0692	-2.9323	-5.197	-2.2625	-7.5865	-7.2705	-2.8025	-3.7384	-3.8561
-6.0159	-8.2983	-6.8069	-8.4117	-7.1604	-9.0898	-4.5551	-8.2501	-5.8814	-5.3634	-6.2861	-7.9992	-3.7195	-7.0829	-4.7252	-6.7888	-5.799	-4.8802	-7.002	-8.0559	-4.7561	-5.8399	-5.5566	-8.0711	-5.8831	-7.2172	-3.3877	-6.7673	-4.5273	-5.2948	-6.4561	-3.9955	-6.8263	-7.881	-5.9666	-6.9812	-5.3552	-3.2433	-5.1316	-3.4013	-8.5796	-3.3684	-6.9865	-5.6309	-6.4761	-6.6229	-3.8113	-3.5919	-7.908	-5.8252
-1.7752	-4.9751	-2.5328	-4.7007	-2.6152	-6.3406	-6.0283	-5.4472	0.8571	-3.0428	-3.3514	-4.293	-3.6685	-2.169	-3.973	-4.8321	-2.9908	-2.9004	-5.9015	-0.088043	-1.6492	-1.2147	-2.5149	-1.674	-2.6339	-7.1051	-0.76897	-4.9859	-4.0886	-3.801	-1.8531	-2.1741	-3.2001	-3.1463	-2.7702	-1.5573	-1.777	-1.7238	-1.0634	-2.2776	-2.5409	1.8549	-2.941	-3.2161	-1.6039	-2.3983	-3.5016	-2.3187	-3.6503	0.74866
-8.2149	-11.443	-12.002	-10.912	-8.7598	-11.318	-10.907	-11.73	-12.245	-15.238	-12.104	-10.914	-11.268	-15.581	-15.254	-9.8342	-15.088	-10.807	-8.5407	-11.09	-13.982	-12.912	-10.221	-12.056	-12.444	-9.5394	-10.622	-9.6789	-12.159	-10.658	-11.755	-11.342	-11.353	-9.4608	-13.942	-10.814	-11.489	-10.066	-9.2223	-13.803	-12.686	-11.199	-10.801	-10.307	-13.197	-11.569	-10.259	-13.811	-12.466	-13.136
5.1671	0.083384	-1.9837	-2.4411	4.3593	-0.36686	-1.7402	-3.9308	1.8442	2.2712	0.2878	1.9904	-1.8615	1.0335	0.39987	-1.0281	2.4238	-1.3094	1.3966	-2.8124	0.025325	-1.8645	2.0582	0.03143	-0.41949	0.045008	-0.034338	2.0477	-1.9877	-2.3738	-0.39423	-0.037962	0.5158	1.975	1.3308	-2.7131	3.6804	2.0837	0.41227	0.75732	-1.5121	1.7334	-2.9804	-1.1536	0.30079	1.0322	0.95515	2.5648	3.2076	-2.72
-1.2318	-1.5446	0.11465	-2.6792	-1.5397	-6.7824	-2.4081	-0.55796	-3.8196	0.33571	-0.62788	0.049307	-3.6894	-3.3354	-3.4358	-2.8901	-2.1362	0.73595	-2.1833	-0.70753	0.027894	-3.8408	-0.44831	0.054222	2.9165	-2.5785	-1.447	-2.242	-2.0647	1.8716	-0.26868	-1.6932	-0.56251	-0.22334	0.25883	-0.37221	-1.4824	1.0289	0.85594	-0.31568	-0.36876	-0.66929	-1.2496	-4.3679	-0.23198	-4.2382	1.7811	0.95827	-1.6482	-5.7511
-19.089	-18.821	-23.078	-20.038	-19.048	-16.81	-19.068	-19.672	-21.649	-20.692	-21.067	-22.558	-20.045	-18.084	-21.599	-20.511	-22.545	-23.163	-21.883	-19.044	-23.708	-18.381	-23.162	-21.481	-23.691	-16.761	-22.549	-24.567	-20.7	-19.656	-21.653	-22.349	-17.788	-23.745	-17.448	-19.484	-22.696	-19.689	-21.991	-23.092	-19.003	-24.333	-20.815	-20.648	-19.035	-17.17	-21.414	-21.178	-20.256	-20.722
-9.4862	-7.1253	-13.71	-11.525	-11.705	-12.312	-14.65	-11.834	-12.588	-11.135	-14.152	-12.908	-11.704	-13.394	-11.654	-9.9048	-12.138	-12.544	-11.33	-13.134	-8.5256	-13.834	-11.363	-12.597	-12.993	-13.867	-12.759	-11.283	-12.199	-12.761	-10.671	-13.084	-13.497	-9.0339	-12.298	-8.7441	-13.494	-12.681	-11.088	-9.7095	-13.863	-13.232	-9.4401	-10.497	-13.419	-10.766	-13.891	-8.0785	-10.73	-9.6414
-26.935	-21.364	-22.72	-24.041	-25.192	-22.068	-24.348	-22.228	-24.615	-22.58	-21.538	-21.313	-22.242	-18.639	-24.678	-23.929	-23.565	-18.559	-25.128	-23.926	-19.715	-22.872	-20.837	-24.482	-26.413	-21.072	-25.52	-20.538	-21.477	-24.636	-21.563	-23.63	-19.684	-24.786	-23.1	-23.034	-24.05	-23.131	-23.306	-23.729	-24.137	-19.836	-20.003	-22.322	-19.006	-19.575	-19.883	-22.94	-23.57	-16.686
-4.5618	-1.9994	-7.3727	-6.6045	-5.3279	-5.2799	-4.8227	-6.4194	-3.3983	-2.4724	-5.0948	-3.7418	-4.5526	-7.841	-2.7283	-4.1163	-2.7774	-4.9921	-6.8181	-5.8454	-4.0487	-2.6732	-6.8224	-6.1634	-4.6111	-5.1443	-5.9075	-5.7061	-6.5961	-4.055	-6.7071	-7.7829	-5.5867	-3.7469	-6.4112	-8.986	-3.6755	-4.6092	-3.3939	-6.5903	-6.2957	-7.2042	-2.2738	-5.5638	-6.582	-3.6497	-5.5908	-5.6685	-4.8533	-2.2691
-4.447	-6.7552	-0.80152	-2.216	-5.5067	-2.7476	-1.1926	-1.7151	-4.367	-2.1522	-8.7778	-2.2431	-1.4924	-1.2194	-2.1908	-2.3501	-3.5972	-4.28	-4.1944	-1.8819	-2.4929	0.83468	-0.2504	-3.6992	-2.7148	-6.5636	0.090361	-1.5214	-2.6869	-4.702	-2.8773	-4.147	-1.4995	-2.8467	-2.8241	-6.3202	-5.875	-3.5651	-3.186	0.67997	-3.4454	-5.3896	-3.0745	-2.9283	-2.0775	-4.6254	-3.4157	-2.5028	-4.5432	-3.982
-3.6532	-5.6814	-0.49246	0.74644	0.17452	-5.3372	-3.3323	-4.858	-0.27578	-1.3638	-3.335	-6.2899	-3.8441	-3.2272	-4.5884	-2.0597	-3.766	-3.7738	-4.287	-2.2944	-6.7025	-5.6049	-3.5997	-5.3382	-3.4812	-4.701	-1.232	-2.8319	-2.806	-5.4966	-1.516	-5.0123	-5.4001	-2.4724	-3.5862	-3.9125	-2.3368	-5.7479	-4.6154	-1.1195	-2.757	-2.221	-4.3766	-5.6973	-3.0364	-0.42774	-2.5071	-1.4923	-2.4182	-4.2431
-1.6669	1.82	0.29198	-4.0249	-4.0958	-3.7601	-0.38606	-1.2439	1.7259	-2.2141	-1.6047	1.0042	1.3124	-2.0083	-1.6963	-2.0037	-0.90386	-3.5614	-0.97194	-1.4953	0.79008	-3.1149	-4.8688	-0.26157	-2.3738	-2.8	-1.3118	-3.5754	-1.4311	-2.0088	-2.5503	-2.7866	-3.0771	-1.0194	0.48743	-4.1817	2.536	-3.1984	-2.5456	-1.7515	0.42483	-1.8211	-1.3388	0.17252	1.1257	-0.27319	-2.6672	-3.1528	-3.1293	-3.9833
9.5794	10.608	10.89	8.2963	8.7579	11.687	7.2947	6.4203	8.7552	6.5795	9.0301	6.3504	5.6138	9.3378	10.157	10.515	5.3384	9.9272	10.844	10.878	10.233	12.977	9.9332	10.526	7.0377	7.2098	9.3578	8.2113	9.5071	7.1461	10.977	6.2286	10.964	8.8657	8.7648	10.6	12.949	7.1983	12.758	9.353	8.4885	10.649	10.746	11.453	9.5337	9.3108	8.3038	8.1667	9.5733	9.3009
0.21344	0.2042	-1.4733	0.74229	1.7205	-3.3545	1.2045	-1.2242	-5.503	-0.33823	-1.123	-0.5774	-4.0316	-1.0066	-2.5536	-2.3454	-4.0723	-1.9873	0.26515	-0.45666	-3.9514	-1.4039	0.69555	-3.5713	-1.2832	-1.153	-1.5871	-3.1524	-0.37252	-1.5017	-2.6083	-1.9183	-1.148	-4.3169	-1.927	-3.0179	-2.6158	0.49135	0.12827	0.45746	0.75701	2.0087	-2.5757	-1.1929	-0.88044	-1.9398	-0.48904	-3.3037	-0.71023	0.33536
-4.4896	0.015669	-4.1422	-2.1834	-6.6249	-3.2585	-1.5039	1.0725	-2.3077	-5.9944	-4.7455	-4.7872	-4.2279	-2.6112	-4.8543	-3.3499	-5.1403	-5.3123	-3.8385	-2.5841	-2.8071	-1.4101	-2.81	-5.1567	-4.0563	-3.4631	-7.9012	-4.186	-6.7439	-5.3702	-2.7647	-3.2371	-3.4734	-5.5514	-6.9775	-5.5544	-6.6691	-4.2002	-2.4297	-2.3973	-2.6332	-2.0488	-6.0951	-5.8368	-4.2993	-2.5241	-6.1745	-6.8792	-1.8803	-5.3774
1.9157	-0.11519	0.45777	2.0808	-0.046099	-1.6417	-0.77787	0.64237	-1.1306	-0.87596	-1.5938	-0.32385	-2.9931	2.8463	1.573	-0.19061	-0.7062	4.8356	-1.0771	-0.76924	-0.93074	0.99318	0.9689	-0.6443	3.0401	-2.7702	2.0833	0.41347	-4.5394	2.3001	0.32552	3.7178	1.258	-2.7453	-0.23893	1.8419	0.58949	-2.1653	-0.55645	1.9696	-1.3298	-1.4345	0.023761	-1.8513	2.0002	4.8966	-0.52171	3.3194	2.8546	-0.8311
-13.364	-10.171	-10.263	-9.6397	-6.8023	-12.914	-9.9058	-6.7437	-10.35	-7.8519	-9.4157	-9.7291	-9.4943	-9.5475	-7.2677	-9.6007	-8.8475	-8.3024	-9.7098	-8.3404	-11.588	-10.197	-11.856	-12.956	-10.006	-9.4657	-8.3982	-10.787	-10.89	-9.9456	-12.016	-10.766	-11.66	-9.3422	-11.989	-9.9727	-10.25	-12.751	-8.0599	-10.722	-6.6642	-10.09	-11.879	-11.819	-11.896	-5.9057	-11.844	-13.288	-8.6248	-12.266
-12.97	-14.114	-11.579	-16.286	-12.005	-14.696	-12.911	-13.334	-14.903	-15.362	-9.7764	-9.0586	-16.084	-13.361	-16.016	-10.394	-12.496	-11.457	-15.942	-11.443	-13.27	-13.388	-12.567	-13.992	-10.333	-11.855	-11.634	-12.961	-10.125	-11.566	-13.239	-12.965	-12.687	-16.966	-12.337	-13.523	-9.5395	-15.008	-11.699	-14.424	-14.518	-14.623	-15.348	-14.921	-11.449	-13.248	-11.252	-10.85	-13.385	-13.119
-2.4757	-4.9395	-2.8891	2.4208	0.038816	-0.93483	-0.73685	-1.4217	-1.6011	-3.3554	-1.9444	-3.1748	-3.4113	-2.139	-0.85884	-5.4121	-3.2205	0.10177	-2.9124	-5.228	2.2671	0.95172	-0.90435	-1.2191	4.2673	-3.6948	-1.9955	0.62942	-3.6359	-0.25685	-1.2976	0.9138	-3.051	-6.159	-1.526	-2.6516	-2.4773	-5.8491	-0.86774	0.27511	-1.3052	0.038135	-1.5243	-3.7577	-4.8066	-6.3274	-1.1453	-2.5628	-1.2171	-0.39845
2.7709	1.4217	-0.15018	-3.2256	3.6813	1.4107	-1.8019	-4.8206	-1.7124	-0.038086	2.0197	-4.1221	-1.382	-1.4366	0.45439	0.011601	-0.26843	-1.0668	1.8063	-0.97751	-1.4006	0.55883	1.3905	0.35531	-0.6544	2.9628	0.19267	0.58309	0.7174	-0.48493	-0.19914	0.32703	-1.7744	0.072156	-2.8089	-2.1221	-1.4556	-2.0233	-0.5504	-1.0466	2.4193	1.1154	-2.5355	-1.8266	-2.4994	1.2886	-0.27407	2.605	1.1164	1.6671
0.9312	-1.7233	0.3895	-4.2291	0.046117	-0.93553	-2.6253	0.30713	-0.22721	-1.0836	-0.74166	-0.29603	-0.64822	-4.8907	0.72524	0.72707	-0.081386	-2.8773	1.9086	-2.2873	-4.3165	-3.9384	-2.9078	-3.4392	-1.2746	-1.8649	-1.4551	0.52892	0.46056	2.2809	-4.6635	-0.75195	-3.7712	-3.3252	-2.969	1.0765	0.28345	-3.2776	1.4852	0.50567	-0.87277	-2.1523	-4.5276	-3.4894	-4.0455	-0.27023	1.7199	-1.1621	-0.78866	-1.9572
-1.8552	-0.22151	2.5096	5.2494	2.5369	3.5037	-1.9812	-0.67213	2.9585	-1.3921	2.6866	1.5957	2.2667	2.7844	2.4267	2.5052	1.5383	3.1867	3.8841	0.185	0.67869	-0.33709	-0.77163	1.7266	-0.54621	4.7507	1.9997	0.092495	0.58314	3.3867	2.6612	3.1727	0.64308	-0.065523	2.0021	3.0235	1.6937	0.067257	0.85801	0.21726	0.98016	1.1803	2.2211	2.2669	-1.2405	0.62537	4.348	-0.44257	4.3236	3.3712
-10.93	-13.726	-10.499	-10.666	-13.028	-11.684	-10.426	-10.882	-12.741	-7.3542	-8.2789	-8.1407	-12.827	-14.057	-8.8853	-8.1691	-9.4085	-9.7635	-11.362	-11.369	-9.6711	-8.7368	-10.901	-8.8831	-8.2224	-12.582	-12.368	-10.093	-10.513	-11.327	-13.018	-11.496	-12.912	-15.472	-12.158	-10.469	-10.581	-14.169	-12.415	-11.237	-11.15	-14.263	-11.472	-11.055	-8.5898	-12.333	-12.827	-10.872	-15.114	-12.308
-14.911	-13.09	-11.975	-12.166	-8.9911	-13.883	-11.528	-14.728	-13.353	-11.352	-15.062	-10.724	-12.731	-17.642	-14.57	-13.386	-11.879	-15.635	-9.7131	-15.268	-9.4684	-14.882	-13.847	-13.261	-14.153	-16.138	-8.6533	-12.368	-12.055	-16.995	-16.317	-10.639	-12.218	-14.084	-13.215	-13.031	-11.868	-11.963	-17.07	-12.336	-14.72	-14.523	-10.546	-11.673	-12.477	-12.447	-11.296	-11.068	-11.428	-11.596
-4.4163	-5.8769	-0.52852	-3.837	-5.6076	0.30005	-4.9164	-2.9572	-3.8917	-1.6108	-4.3948	-4.8278	-4.086	0.61167	-3.9339	-3.0369	-0.58215	-1.8034	0.026331	-4.1397	-5.1196	-2.2143	-0.37019	-3.0242	0.83549	-3.2403	-0.81936	-1.9081	-0.68857	-2.7859	-4.9145	-6.6159	-4.842	-0.47227	-1.494	-0.56786	-1.2025	-4.686	-3.0105	-5.6359	-6.3164	-2.7446	-2.9829	-5.5168	-5.9965	-2.5174	-1.9735	-0.80059	0.44123	-3.8533
-11.811	-16.779	-14.291	-15.558	-14.481	-14.854	-17.24	-11.821	-14.633	-15.143	-14.608	-12.727	-11.531	-13.779	-15.017	-11.963	-15.266	-13.585	-15.088	-14.875	-10.383	-17.788	-13.924	-14.91	-15.322	-12.928	-13.521	-13.765	-14.704	-12.596	-16.572	-17.8	-14.78	-12.331	-13.591	-15.83	-16.821	-15.871	-13.993	-12.461	-15.777	-13.232	-14.931	-13.254	-15.3	-10.53	-11.31	-17.202	-13.646	-14.943
-9.6198	-8.195	-3.8116	-5.5245	-7.1882	-0.48363	-6.7375	-4.2452	-4.1391	-7.3785	-5.5263	-6.7695	-6.8077	-7.0009	-5.3294	-9.0713	-5.4606	-7.4849	-8.0744	-6.4955	-4.2716	-6.1339	-4.6827	-5.6672	-9.2459	-7.4075	-3.1112	-3.8051	-6.2294	-8.6583	-4.5364	-6.4644	-4.7161	-2.7039	-6.5554	-6.2984	-5.5778	-5.085	-9.3187	-7.414	-9.4214	-2.2329	-7.1671	-4.7484	-7.3651	-6.0737	-5.5629	-8.1939	-6.1805	-4.3917
-6.2393	-7.6246	-6.3629	-4.9741	-6.5476	-7.6981	-6.4406	-2.3732	-6.9441	-6.7168	-6.7721	-8.9026	-8.3277	-6.7984	-8.0661	-5.3649	-3.6496	-3.6071	-7.4025	-6.7444	-6.244	-5.4699	-9.5658	-10.263	-5.3357	-8.368	-6.8885	-4.3459	-4.5847	-5.7613	-5.3836	-8.9893	-5.8458	-6.4979	-6.1854	-5.2173	-5.4049	-7.1513	-6.7778	-6.7979	-7.6089	-7.6723	-10.015	-6.0405	-3.4469	-6.7975	-5.5133	-5.9286	-7.5398	-3.3831
3.8269	1.86	5.0958	3.3747	3.4512	4.8166	7.666	4.3465	7.4251	3.5048	8.1139	7.2838	3.9917	6.9687	4.8054	-1.529	1.8292	4.5478	6.5877	6.7565	2.5227	2.8939	5.0566	4.0938	3.6821	1.95	4.0636	5.0244	0.75042	0.36585	3.5273	5.7832	4.2204	3.898	0.81182	3.9097	3.297	-0.31261	9.6749	2.2911	5.0974	0.24639	3.0033	4.1132	2.5484	2.418	4.4113	4.5848	3.8633	4.7013
-13.997	-14.438	-10.404	-10.424	-12.387	-8.9407	-15.006	-16.869	-12.264	-13.212	-14.227	-13.092	-14.191	-14.436	-11.135	-13.177	-11.673	-12.968	-15.097	-15.23	-16.979	-15.984	-9.4163	-13.821	-9.822	-12.884	-14.733	-12.717	-14.487	-11.337	-16.429	-15.929	-14.848	-14.311	-13.331	-13.901	-10.775	-16.772	-11.944	-13.974	-12.405	-16.13	-14.86	-16.03	-13.313	-10.952	-10.813	-10.583	-12.03	-14.708
-14.17	-14.052	-10.797	-12.711	-11.649	-13.902	-12.433	-10.812	-11.349	-15.354	-13.828	-18.477	-12.045	-11.594	-14.876	-12.824	-14.332	-13.287	-11.961	-16.055	-13.147	-15.601	-13.554	-12.082	-12.552	-14.84	-9.8483	-15.086	-13.27	-13.8	-14.246	-15.654	-13.642	-14.142	-12.64	-12.545	-12.533	-13.946	-12.007	-12.865	-13.382	-10.198	-14.254	-12.587	-13.433	-13.64	-11.405	-13.786	-12.14	-14.244
-6.0899	-9.5032	-10.081	-8.3193	-10.623	-6.9718	-8.4605	-8.4346	-7.4859	-10.131	-10.501	-10.368	-5.949	-6.7747	-9.7138	-9.6385	-8.0223	-9.2542	-7.634	-7.3926	-7.4122	-10.659	-8.1623	-7.5008	-8.5553	-9.9841	-9.0286	-10.408	-8.8727	-9.3993	-8.0846	-6.1067	-8.1068	-9.2676	-11.408	-11.228	-6.6039	-10.33	-8.5184	-10.674	-10.008	-9.9738	-10.067	-7.0281	-8.4919	-10.266	-9.0968	-8.9713	-7.7957	-9.5132
-0.60687	0.78508	-1.6739	-0.9223	-2.2093	-1.0569	0.32066	-3.194	0.3673	-1.3094	-3.0405	0.42175	-1.6782	-0.77691	0.35325	-0.10798	-0.58937	1.8766	-0.74688	0.36276	-0.83628	-0.60658	-2.023	0.52417	-1.8549	-3.9478	-1.0296	-2.5603	-1.7686	-1.3697	-1.6249	-0.336	-2.5137	-0.87263	-2.2165	-3.7895	0.038805	-2.5256	1.5187	-0.95605	-2.9196	1.5835	0.31467	-2.3661	-0.94376	1.1635	-0.92018	1.2866	-2.42	-2.4535
-20.916	-22.418	-21.367	-23.524	-22.863	-26.208	-20.647	-21.801	-21.902	-21	-23.696	-21.708	-21.189	-23.184	-20.893	-20.791	-20.714	-20.424	-22.554	-19.043	-19.889	-21.236	-20.262	-25.818	-18.746	-22.326	-21.429	-18.984	-22.146	-19.675	-21.644	-20.73	-26.195	-21.942	-20.071	-20.558	-24.827	-24.376	-20.291	-22.998	-22.711	-24.033	-26.949	-22.535	-26.643	-21.269	-20.305	-22.376	-19.359	-22.875
4.303	3.3886	-0.94553	0.15806	2.4415	-2.8465	1.2765	0.74797	3.5074	-3.9317	-2.0188	1.2648	1.5427	-0.024988	1.4366	-0.45736	1.1805	1.0565	1.7824	4.054	-1.8352	-1.1034	-0.1104	-2.0802	1.8115	1.6586	1.6608	2.2343	-2.9016	0.21636	2.9613	-0.74475	0.15771	0.5953	-3.2336	1.1934	1.2468	1.6261	-1.5675	3.3338	1.1197	-0.79992	1.3024	1.5493	0.54551	-0.58294	0.66623	-2.1882	3.0195	-0.81304
-2.2707	-1.9692	2.6881	-1.7389	1.1046	-1.3651	-0.53542	0.89575	-3.2591	-3.6418	2.2636	-5.2086	-0.31683	-4.2542	-3.8502	0.65845	1.4044	-0.83799	-0.65807	-0.91124	-0.97655	0.44873	-3.1502	-1.7587	-2.254	0.045972	-1.8745	-0.79558	-5.0621	-0.7849	-0.56086	-1.0243	-2.4466	-2.3066	-1.5207	-1.4986	-0.76693	0.046422	0.32105	-1.912	-2.9999	-1.5582	-3.2067	-2.0277	-0.30373	-0.10809	-4.6917	0.69387	-3.9035	-2.4145
-4.8902	-2.8136	-2.0364	-5.3415	-6.8456	-2.7813	-3.2453	1.3702	-3.2878	0.17221	-3.4291	-5.8179	-1.2748	-4.729	-3.1033	-3.6576	-3.0547	-2.6569	-3.5386	0.97294	-2.0622	0.39478	-1.1841	-4.8921	-0.27359	-4.1952	-4.4341	-2.0372	-1.5126	-2.073	0.1688	-5.0879	-1.3598	-4.1996	-3.3915	-4.9816	-3.7078	-2.1475	-4.6702	-0.60863	-3.0924	-5.319	-2.9499	-1.4415	-1.9923	-1.0766	-1.5858	-1.4172	-2.0819	-3.6454
-9.128	-9.8847	-10.961	-10.85	-13.444	-12.524	-10.159	-8.734	-12.112	-9.2373	-10.768	-12.164	-8.9759	-13.59	-10.868	-9.1246	-9.9967	-10.567	-11.63	-15.939	-7.8769	-13.74	-8.9693	-8.8518	-9.977	-9.4027	-9.0118	-10.671	-11.963	-10.085	-10.962	-8.5869	-10.915	-9.9138	-12.988	-9.9812	-9.0251	-10.398	-8.9995	-9.6776	-10.114	-11.713	-7.8137	-12.329	-12.234	-9.4193	-10.107	-11.083	-13.218	-11.191
-11.425	-10.215	-10.945	-12.611	-11.958	-14.598	-11.019	-12.82	-14.275	-9.9109	-12.17	-14.021	-13.548	-10.468	-10.483	-12.031	-10.377	-12.998	-14.59	-12.766	-10.464	-9.6197	-13.745	-11.146	-13.708	-9.7197	-9.9278	-16.245	-12.716	-9.2459	-15.088	-14.326	-10.19	-9.8	-8.853	-13.485	-12.028	-11.448	-12.497	-10.017	-12.544	-6.6786	-13.613	-14.2	-7.8934	-9.1254	-12.785	-14.452	-8.3255	-14.462
-5.9824	-4.0376	-3.8328	-4.695	-4.8981	-7.574	-5.6208	-7.9446	-7.0951	-5.3853	-6.4672	-6.2655	-7.5067	-5.521	-4.1116	-2.9384	-5.2105	-3.2879	-6.8702	-6.2043	-4.9273	-5.9609	-3.145	-5.5615	-6.3615	-5.9546	-3.9137	-6.6886	-4.7629	-3.5801	-6.0023	-5.9322	-3.2129	-4.5404	-6.3067	-7.0943	-7.7863	-7.9147	-2.6427	-5.1874	-5.5635	-3.5444	-8.8456	-7.1472	-3.1112	-6.1059	-5.587	-5.7663	-6.9923	-5.0094
-1.7749	-2.5223	-3.328	-1.0361	-1.1494	3.4907	3.1275	-1.4989	-2.922	2.0145	-0.96839	-2.7165	-4.1054	-0.27112	1.1539	-0.13304	0.97318	-0.19161	0.91584	0.64086	-1.0405	-2.5279	-1.1011	-0.50398	2.1008	-0.24466	-0.4815	-1.5467	-0.23843	0.78433	0.2695	2.0621	-1.5889	1.6033	1.1281	-0.8489	-0.20023	-1.9869	0.31826	5.602	1.2132	0.59763	0.38143	-1.6742	-3.1155	-0.21218	0.45826	-0.36019	3.2347	0.47277
-15.892	-14.509	-13.215	-14.628	-11.728	-17.121	-14.235	-13.469	-15.742	-14.839	-15.65	-12.581	-18.603	-16.781	-14.389	-12.727	-17.129	-17.135	-16.069	-14.573	-18.59	-14.167	-14.167	-16.969	-13.608	-13.667	-14.653	-14.951	-14.801	-15.624	-13.762	-14.834	-9.1333	-13.45	-12.545	-16.176	-18.329	-14.023	-14.213	-13.444	-17.973	-16.21	-14.311	-17.199	-14.001	-14.693	-18.411	-16.141	-14.133	-16.366
-11.142	-10.18	-6.3707	-10.465	-10.634	-11.658	-13.165	-9.9525	-10.478	-11.261	-10.526	-9.1427	-11.188	-9.214	-9.0922	-8.906	-12.453	-8.589	-9.1925	-13.596	-12.419	-8.915	-10.147	-10.52	-12.319	-9.8891	-7.8691	-11.215	-8.96	-10.276	-10.995	-9.2814	-10.023	-8.4885	-10.878	-11.539	-9.1222	-11.446	-8.282	-12.709	-11.264	-7.9155	-11.913	-10.051	-12.111	-10.562	-9.4018	-7.394	-8.5714	-9.777
-16.671	-15.559	-17.248	-14.748	-17.438	-9.8573	-13.837	-10.711	-14.46	-12.29	-11.411	-15.367	-13.441	-14.412	-14.286	-12.51	-14.308	-15.727	-14.541	-12.731	-11.661	-15.968	-13.682	-11.599	-19.269	-13.045	-11.437	-15.08	-13.934	-13.21	-12.159	-11.985	-13.163	-13.804	-12.958	-13.307	-12.958	-15.366	-15.593	-13.378	-12.838	-13.87	-14.6	-14.828	-11.003	-13.973	-19.024	-13.664	-16.169	-13.603
-9.765	-11.295	-11.271	-11.891	-10.588	-14.531	-16.837	-11.339	-12.938	-16.523	-13.929	-18.4	-13.785	-13.356	-12.516	-14.62	-11.991	-13.598	-13.148	-12.899	-12.12	-15.193	-13.36	-12.028	-12.936	-14.715	-10.697	-13.811	-13.804	-13.529	-14.801	-13.871	-9.9196	-12.247	-15.926	-14.326	-13.629	-10.52	-14.275	-15.701	-11.551	-11.405	-12.605	-13.74	-15.29	-11.037	-16.071	-14.096	-13.07	-16.208
-6.3674	-9.2938	-7.7284	-3.818	-5.9527	-8.9281	-7.0419	-11.315	-6.3986	-12.356	-5.4359	-9.9502	-6.5169	-7.9943	-7.0611	-6.7135	-8.0736	-10.187	-4.9545	-8.1084	-9.6743	-6.5582	-7.8693	-6.9864	-9.919	-9.583	-8.1255	-4.0186	-9.5108	-7.107	-7.7299	-9.0521	-4.8632	-6.8857	-9.3837	-8.5025	-6.6056	-5.7277	-5.561	-9.9265	-9.6178	-7.1567	-7.5357	-6.3267	-7.4376	-6.2466	-8.9349	-8.3471	-6.5453	-8.4665
-19.452	-21.162	-22.623	-20.895	-18.791	-18.126	-21.563	-19.03	-17.725	-19.222	-20.702	-20.571	-18.517	-20.262	-21.154	-20.933	-22.353	-18.363	-18.318	-18.594	-21.085	-21.592	-20.679	-23.535	-17.432	-23.357	-23.253	-22.153	-20.987	-19.218	-22.043	-19.301	-19.753	-20.045	-19.088	-17.604	-21.705	-22.721	-21.684	-19.174	-20.564	-20.739	-20.374	-17.951	-20.934	-21.343	-23.191	-22.782	-20.377	-20.524
-8.6679	-9.7523	-6.9494	-9.5536	-11.18	-8.5694	-8.7957	-7.9481	-11.841	-9.7745	-9.7785	-7.9859	-6.8316	-8.7545	-11.124	-7.9202	-9.503	-6.568	-9.3689	-10.273	-8.9653	-8.4112	-6.0845	-8.0908	-13.719	-6.4025	-7.6392	-8.7352	-11.579	-9.6949	-6.8682	-8.0427	-11.048	-8.7938	-9.8528	-7.8731	-11.529	-6.888	-7.0439	-10.015	-12.149	-9.2903	-9.3056	-9.2314	-13.616	-7.742	-11.114	-7.8524	-14.144	-7.4061
3.0928	0.98286	-2.3524	2.3811	1.491	-1.2846	1.8242	-0.053352	1.9896	1.7388	1.1959	3.4565	-0.13471	1.9281	-2.1156	0.86551	-0.84643	-2.6078	-0.95986	-0.14297	1.3773	1.3767	0.16498	-0.0049809	-0.7916	0.98633	0.021167	2.2423	2.1578	3.2652	-0.97407	0.79186	-2.3052	2.8959	2.0595	-0.89015	-0.23663	-0.28845	-0.87003	0.4512	-1.9593	3.2002	2.3299	2.2493	3.0933	3.5517	1.942	0.41111	-1.9958	-1.9714
-16.741	-13.029	-11.398	-19.621	-14.171	-11.586	-15.178	-11.946	-16.513	-13.113	-12.007	-13.244	-18.231	-14.486	-17.345	-15.996	-15.299	-14.411	-14.052	-13.799	-14.293	-14.868	-13.394	-11.46	-14.755	-16.479	-14.971	-14.982	-14.81	-14.706	-12.413	-16.966	-12.085	-14.146	-15.335	-15.059	-14.668	-15.588	-11.744	-15.603	-15.35	-16.45	-14.553	-17.999	-12.771	-17.74	-15.346	-17.037	-13.302	-15.11
0.80257	0.29532	-4.1695	-3.2651	-0.93684	-0.47796	-2.1416	-1.7388	-2.6531	-4.7147	-1.1732	-4.6683	-1.4564	-0.61411	0.475	0.57176	-2.303	-2.6072	-2.1733	1.2325	-0.20431	-2.8175	-1.6828	-0.35375	-0.94788	-0.64152	-1.3114	-3.749	1.2502	-2.0414	-2.686	-1.1749	-2.122	-3.7448	-0.51472	-3.7405	1.5993	-0.041734	-3.8701	-4.0401	-5.979	-2.6961	-2.113	-1.6086	-0.77389	1.1158	0.52563	-2.8727	1.5547	-3.5376
-12.676	-12.085	-10.909	-11.371	-11.846	-8.1812	-8.5852	-11.019	-11.598	-11.343	-12.45	-12.692	-13.022	-12.696	-9.8388	-9.7879	-10.438	-15.752	-12.411	-11.571	-11.974	-10.072	-8.5243	-12.683	-13.742	-12.162	-12.36	-12.627	-11.498	-12.462	-13.521	-11.22	-10.545	-9.9913	-12.083	-11.609	-9.9279	-10.544	-11.331	-13.854	-12.303	-12.551	-10.37	-12.646	-11.292	-9.2649	-12.341	-12.504	-12.457	-15.569
1.728	-0.66617	-4.0677	-1.2469	1.6596	-3.3123	0.78165	2.4089	-3.6561	0.18027	-0.72408	1.7173	-0.14701	-1.755	1.2537	2.8134	0.28775	2.1755	-2.0082	-2.0948	-1.7271	-1.6586	-0.81458	-1.1924	0.46104	1.6609	-3.1524	0.26664	1.5952	-0.034409	3.3215	-2.4289	-0.41936	1.2054	-1.4213	1.2881	0.52791	-0.83335	0.99719	-0.88101	-0.030858	1.0083	-0.27787	-1.2739	2.9413	-1.2823	-1.9609	-0.4393	-0.77362	3.0853
1.9582	-0.74736	-2.0042	-3.8723	-1.5769	0.23717	-0.15841	0.36707	-0.72143	-1.3167	-2.2014	-0.19164	-0.46159	-2.8843	-4.1391	-4.3647	-4.0207	0.068555	-1.3935	-0.1545	-0.41111	-4.2825	1.6534	0.36108	-2.3892	-3.3628	-0.92533	-1.6002	-2.0594	-1.5219	-2.8588	-1.0006	-1.9523	-0.31632	0.61222	-0.17828	-2.8776	-2.9237	0.22406	1.3325	-2.2944	-3.0885	-2.3042	-0.84059	-2.0761	-0.49488	-1.54	0.54902	0.0062588	-1.731
-0.12884	-4.6301	2.2346	1.3251	-0.22629	-0.84994	-3.3919	0.69382	-2.2752	1.045	1.6851	-1.5205	-0.89313	0.79708	0.1484	0.58662	-1.9018	3.9169	2.5179	0.58138	1.2055	3.9271	1.6142	0.75559	0.35344	1.5203	1.2968	3.4824	-0.69214	-0.89226	2.9151	1.2883	0.056628	2.8635	-2.3973	1.0843	0.77287	3.1021	-2.3508	-0.059509	-2.3487	4.0775	1.1601	0.66882	0.65149	1.4386	3.9694	1.7722	2.8563	1.3918
7.0707	2.5737	3.7912	8.9431	4.7527	5.0546	3.8954	8.117	5.0681	6.6479	5.3818	7.8212	3.6539	6.1234	3.8203	6.9424	3.8364	7.3424	5.0334	2.6094	2.2383	6.6431	2.1242	7.9873	6.027	6.8482	0.92544	8.0915	7.4324	1.3455	6.5577	4.672	5.8763	7.9935	5.1948	2.8088	3.2819	3.2625	3.6678	5.9678	3.2883	0.94167	7.8877	5.0365	4.0284	5.818	7.7729	6.3944	1.4164	4.45
-6.1414	-8.5148	-3.226	-6.4661	-6.2821	-9.7188	-7.4626	-5.658	-9.2421	-12.241	-7.6816	-9.257	-8.0961	-7.6311	-7.9218	-6.3405	-5.5281	-6.6486	-10.449	-6.8265	-13.091	-7.4286	-6.8275	-7.664	-6.8409	-9.661	-9.065	-5.8914	-6.2706	-6.7109	-7.8874	-6.8449	-5.8527	-5.6938	-6.7238	-9.0498	-7.7763	-10.872	-9.0329	-7.9815	-10.303	-3.4084	-4.9556	-11.806	-5.0808	-6.6407	-6.4893	-8.2514	-10.566	-11.637
7.8009	4.7483	8.6628	1.4478	7.43	2.404	4.3074	0.82125	1.4458	4.2066	4.63	2.2994	2.9002	5.941	5.1528	4.1598	4.9444	7.8026	5.6447	6.2226	6.2054	5.1078	6.552	5.5717	6.5988	4.6354	2.298	3.7665	2.1548	4.2231	0.86295	4.2861	2.9003	5.9539	5.5766	3.3668	6.2106	4.626	5.4123	2.8364	4.7197	4.0822	7.5092	3.6226	6.4823	2.8139	0.95296	3.7666	4.2739	4.3597
-7.7249	-12.438	-14.207	-9.4816	-12.38	-14.716	-9.796	-10.248	-11.358	-11.574	-10.766	-13.704	-13.714	-10.169	-11.71	-11.639	-14.35	-10.897	-12.086	-8.9694	-9.9951	-13.255	-13.545	-11.711	-12.255	-13.633	-10.467	-10.733	-13.656	-12.383	-12.228	-9.5684	-14.862	-10.775	-12.234	-11.7	-12.242	-11.633	-13.998	-10.774	-13.908	-13.434	-12.205	-10.133	-10.237	-15.274	-10.281	-11.005	-12.119	-10.737
-5.2107	-7.0017	-5.909	-7.1285	-3.5784	-4.9375	-4.1542	-3.5875	-5.4297	-6.2175	-5.5726	-5.335	-3.2972	-4.8463	-4.4792	-3.843	-5.1413	-2.1089	-3.7871	-1.8672	-5.0194	-3.7025	-3.7318	-5.9384	-6.3391	-2.976	-4.3953	-4.6662	-3.4902	-5.1014	-4.0202	-4.2683	-4.1839	-4.4059	-4.4817	-2.7078	-3.7898	-5.5702	-4.6773	-4.7167	-6.8872	-6.31	-3.7963	-5.2416	-4.7648	-3.402	-3.4279	-4.0294	-2.9892	-3.636
-1.5723	-0.95514	-2.9547	-1.7427	-2.3494	-5.2148	-5.5824	-6.538	-5.7728	-3.0273	-3.9877	0.16197	-1.4556	-3.3149	-2.5053	-1.077	-5.9509	-3.6872	-1.4232	-4.9897	-2.6767	-2.574	-3.4053	-2.2521	-4.7623	-2.2568	-3.7928	-3.0976	-2.0435	-5.1238	-2.7329	-4.7062	-2.5819	-3.3054	-4.3794	-3.0555	-3.641	-5.4843	-4.4656	-1.1332	-1.2528	-2.2724	-2.1689	-2.8968	-0.74038	-4.8212	-4.8331	-1.341	-2.7691	-3.4281
-13.524	-16.1	-18.02	-15.695	-13.334	-11.91	-14.784	-15.277	-14.331	-14.834	-11.248	-17.23	-13.113	-16.322	-14.766	-13.221	-14.48	-15.997	-12.402	-14.884	-16.483	-15.166	-15.911	-13.414	-14.048	-15.989	-14.603	-14.351	-12.574	-13.216	-12.971	-17.168	-16.908	-14.86	-15.318	-13.936	-17.206	-16.513	-14.8	-16.353	-17.043	-12.659	-19.392	-14.136	-15.657	-14.426	-17.335	-14.311	-13.026	-15.325
-9.4508	-10.496	-13.971	-13.505	-11.192	-8.9127	-12.662	-8.73	-10.983	-11.654	-9.6718	-11.639	-10.979	-11.078	-5.0893	-9.9499	-11.951	-10.356	-11.021	-7.8739	-13.765	-5.9532	-9.7448	-10.016	-8.9097	-13.001	-8.866	-11.605	-11.105	-13.056	-12.421	-11.177	-7.5166	-9.717	-9.8423	-9.6433	-11.328	-7.3218	-10.598	-12.138	-7.4202	-10.653	-11.463	-8.8529	-12.101	-10.18	-13.906	-10.945	-12.057	-11.91
7.1673	7.8923	7.2304	9.6595	8.407	7.4136	5.3675	6.4545	5.2167	6.5078	7.1672	3.9903	7.6458	4.3914	6.1841	6.5919	5.294	5.2226	7.4519	5.4303	2.976	5.3586	8.6043	7.8078	8.6925	9.2991	7.8609	4.384	6.9131	5.5684	8.7366	6.6807	5.165	5.9734	8.4466	7.2561	5.5522	7.3655	8.2253	4.3082	4.1623	7.2827	10.261	4.3104	6.6327	7.266	2.5058	4.6248	6.3158	7.8979
9.8946	8.3003	7.8825	7.05	9.0806	6.8531	7.0862	10.014	8.1228	5.558	11.045	7.3194	7.0333	7.7975	8.1288	5.7636	8.4846	8.2437	7.1988	8.2414	8.7093	6.6335	9.69	7.6582	5.4547	6.579	8.3745	8.9245	6.8008	6.7089	7.7113	4.699	7.7646	5.1343	7.1168	6.6028	8.8537	10.285	7.3807	7.81	10.452	6.9625	5.8755	8.9541	8.3747	9.9136	8.8959	6.8298	7.8322	10.063
-0.061969	-9.0891	-4.812	-3.391	-3.8723	-2.0991	-4.8505	-3.3617	-1.6327	-3.1481	-5.6312	-2.206	-2.5601	-4.0474	-3.4798	-1.9556	-6.5468	-4.4543	-3.3554	-3.4165	-4.916	-3.3272	0.66414	-4.3037	-3.4389	-1.4482	-4.104	-2.7531	-1.9189	-6.005	-6.5384	-4.708	-3.6224	-4.109	-1.3066	-5.6712	-0.93293	-5.5803	-2.0547	-4.5211	-3.0818	-3.1989	-5.6196	-3.5542	-5.1322	-2.7236	-0.24112	-8.6803	-4.9779	-1.0741
7.9022	8.5649	8.9117	11.2	7.6354	9.9077	8.9562	9.2474	6.2012	10.481	10.937	5.7841	6.3768	8.4423	9.9594	10.426	5.8903	7.975	9.6926	7.5389	6.0174	8.1822	6.3725	7.7472	4.7315	7.6014	8.6956	8.2145	6.5552	11.348	11.992	7.6959	7.0241	8.3455	9.3155	6.8844	9.5618	5.5715	7.1144	8.4914	11.367	11.224	8.3661	4.1874	8.3632	8.0521	6.0311	9.2874	9.0798	8.5338
-5.5788	-2.9507	-4.743	-4.1499	-3.6636	-7.4049	-2.9555	-3.5071	-2.0088	-5.3901	-5.2926	-5.2174	-4.9556	-0.40092	-6.775	-4.6445	-3.8523	-1.8868	-4.0287	-3.0559	-2.8919	-4.3265	-4.3902	-1.5902	-3.5233	-1.4911	-4.1957	-3.2296	0.13806	-3.8554	-2.3076	-5.1853	-2.1208	-3.2546	-4.9692	-2.3315	-3.2416	-7.0167	-1.8254	-4.5493	-0.82523	-4.0939	-5.9075	-3.4024	-4.1979	-3.6355	-3.6606	-2.952	-3.3584	-2.4781
-1.8721	0.96075	1.174	-0.9241	1.7278	0.7723	0.77266	2.1353	-0.31986	-1.2441	0.12224	-2.4543	0.98628	1.0576	-0.022108	0.72043	-0.1995	3.0156	5.155	1.1157	-4.6087	-2.1315	1.113	-1.1649	0.52267	3.2116	-1.2683	-0.54771	-3.0175	-1.6807	1.5823	0.40023	-2.3891	2.6716	-2.323	0.31406	0.1396	1.9395	-1.8302	1.412	-0.34279	2.7076	0.65056	0.63701	-1.8789	-1.0401	2.9073	-1.0027	-2.1071	-1.911
-0.22406	-0.5443	0.90015	3.9787	2.8748	1.2816	4.1371	0.4026	3.992	2.3481	1.492	-0.56782	3.3137	3.0689	-0.23271	1.146	-0.76805	-1.8308	1.8779	2.8306	-0.77308	1.2472	3.1589	0.57369	1.1669	0.50523	0.13442	5.5096	-0.4388	0.6241	2.3153	2.0196	0.82599	3.5892	3.8691	2.5561	4.7919	1.7571	0.59548	3.8201	3.2936	-0.68187	1.6932	1.0512	-0.010619	1.0475	0.82864	1.061	4.6093	3.5849
-3.2994	-1.4719	-1.3351	-0.69985	0.39329	0.28221	-0.61073	1.6438	-3.2969	-1.3112	-2.2505	1.531	-0.75365	-0.52272	-0.69758	-2.1849	0.50019	-2.6772	-0.79378	-2.2298	-0.80045	0.067295	-0.66674	0.57801	-1.8756	-1.4891	-0.79255	-3.3054	-1.0107	-1.9368	-3.4328	-3.5991	2.2217	-3.2989	-0.33657	-2.1059	-0.069541	-1.9891	-5.7269	-5.1382	-1.107	0.056718	-2.8258	-2.7359	2.115	-1.1156	-3.5668	0.53204	-1.4576	-2.2063
-0.54765	-2.6074	-0.65398	0.3871	0.1817	-0.72691	3.1234	-0.46564	0.12641	0.36328	-2.6733	2.277	-1.0945	-0.37943	1.5893	3.1113	2.0721	2.6382	-0.31928	-1.5901	-2.5602	0.11597	1.3647	0.63004	0.13022	1.3446	2.9261	1.242	2.8908	-0.92552	1.3304	2.8503	1.097	1.234	-0.10669	2.1817	-0.8272	1.4854	-0.82785	2.5663	3.2503	1.2722	-1.6976	0.76373	-1.6934	5.6697	-0.73416	1.4653	-0.91257	-1.2013
-1.7171	-5.455	-2.3439	-5.5294	-4.166	-4.8832	-5.4892	-4.5633	-6.8458	-4.8298	-6.5278	-4.1693	-7.0538	-3.4988	-5.2047	-5.3079	-4.0371	-6.8622	-6.5775	-8.9609	-5.4987	-5.6871	-6.4239	-6.4521	-4.8943	-5.5324	-2.7355	-6.3908	-5.5616	-4.6491	-6.831	-6.1869	-4.5282	-5.9463	-4.3817	-5.5343	-5.514	-5.7752	-5.5058	-6.2479	-8.2955	-6.1654	-8.2889	-0.8932	-7.1195	-6.6228	-1.949	-5.7458	-8.2567	-7.6291
-0.90748	-1.7405	1.1627	-3.1447	-1.3917	1.3335	-2.5973	3.162	-3.9391	-0.44672	0.37571	-0.089037	-3.2687	1.8175	1.7847	-0.40895	-0.21379	1.5507	1.1421	0.50599	-1.6736	0.54959	-2.5005	1.2656	-1.9564	-2.6504	-2.3359	-0.3092	-0.91375	1.148	-2.3634	-1.7132	0.20823	-2.8156	1.2145	-0.56523	0.67534	-2.9337	0.295	-0.78325	-2.7855	-0.17109	-1.9694	2.7213	-2.7363	-1.3901	-2.3653	-1.788	3.3617	0.74741
-13.884	-15.623	-16.081	-14.408	-13.481	-12.674	-13.531	-13.491	-11.929	-16.393	-14.352	-15.748	-14.86	-14.744	-11.57	-14.926	-13.727	-15.987	-17.081	-12.139	-14.418	-15.1	-15.32	-18.042	-16.51	-11.026	-15.917	-16.069	-14.735	-15.568	-19.215	-18.612	-16.196	-12.708	-12.826	-14.504	-15.902	-11.373	-15.136	-12.945	-14.406	-18.631	-16.36	-14.399	-14.709	-14.889	-16.719	-14.05	-17.854	-12.726
0.71481	-0.84079	-1.1537	-5.5363	-1.2209	-2.7543	-4.1225	-0.26011	-1.5352	1.1076	-0.37424	0.25657	-3.1818	0.20755	-2.5971	-1.9283	-2.8447	1.0581	-0.6496	-0.57794	0.65344	-1.7715	-0.31653	2.3831	-0.0051821	-1.36	-2.4006	-1.6622	-2.4378	-4.0518	1.5005	0.49281	-1.0248	-1.2306	-5.3864	-2.3478	-4.5204	-3.0139	-0.64944	-0.50779	0.13899	-3.6941	1.7687	-1.7528	-0.7767	0.78348	-0.92215	-0.34	-0.57035	0.79996
-12.627	-9.9644	-11.493	-12.271	-11.516	-8.9241	-11.691	-10.681	-9.623	-10.704	-11.839	-10.87	-12.227	-10.007	-15.075	-13.015	-11.731	-11.214	-11.57	-10.317	-13.074	-14.561	-13.609	-10.127	-9.2575	-12.657	-12.629	-10.233	-14.007	-11.361	-13.161	-9.5821	-8.6829	-10.266	-12.425	-12.326	-11.837	-10.169	-10.876	-11.876	-12.241	-11.308	-10.357	-10.465	-12.551	-12.577	-12.196	-13.641	-13.485	-14.929
2.571	-0.56185	-2.4944	0.30289	0.44775	-0.75481	-0.95788	-1.2408	-4.9402	-1.9419	-0.097623	-2.3806	-1.9557	-1.9915	-3.5797	1.6498	0.1809	-0.82866	-1.1014	-1.0876	0.23173	0.27527	-5.3776	-1.1478	-2.1673	-3.7537	-2.2497	-4.8164	-3.1161	-1.8343	-2.4524	-1.9198	-4.6148	2.3783	0.57949	-1.1082	-0.064452	-1.7279	-3.5084	-0.80602	-2.2838	-1.6973	-2.7708	-1.6682	-2.7781	-1.5927	-1.9283	-1.8442	-4.2748	-0.69491
-6.6639	-4.5681	-1.389	-5.3207	-1.8568	-0.70131	-2.2437	-3.1151	-4.8326	-0.010473	-4.6162	-2.9853	-5.0428	-1.3252	-4.6819	-4.8819	-1.9907	-4.5983	-5.2123	-3.9662	-2.8347	-4.4892	-2.4733	-2.5162	-7.0653	-4.4908	-3.5493	-4.7697	-3.2562	-5.4253	-2.0726	-3.2111	-3.3343	-2.7992	-3.846	-3.999	-4.3174	-1.5765	-2.6155	-4.4601	-2.0068	-4.827	-3.3208	-4.5589	-7.7284	-3.0598	-2.442	-4.7195	-2.2072	-3.4323
1.1572	1.1533	-0.1109	1.0436	3.1195	0.4258	-0.32886	0.67826	-2.0733	-3.0676	0.5656	0.06168	-1.1185	0.34067	0.68576	0.74063	1.0614	-2.5122	0.26513	0.84639	3.2616	0.53512	-0.9673	1.9067	-1.4361	1.4094	0.28225	-1.4669	0.40815	-0.0068986	-2.4158	0.67518	-0.87518	0.16299	0.13977	-0.75244	-2.1003	-1.3981	0.98709	0.99544	0.060596	2.2836	-1.8999	-1.6137	1.0361	-0.39318	0.11301	4.0852	-0.29852	1.3207
-8.8494	-13.583	-17.061	-13.604	-12.155	-11.25	-14.559	-9.991	-12.626	-11.539	-10.194	-13.342	-13.708	-11.473	-14.235	-12.875	-12.772	-7.599	-10.1	-10.387	-12.151	-13.325	-10.972	-7.5047	-14.533	-10.891	-13.754	-11.703	-12.609	-9.1307	-12.721	-11.584	-9.8537	-6.5822	-9.2386	-11.758	-10.819	-12.028	-11.293	-8.7631	-11.838	-11.627	-11.79	-13.037	-9.5951	-10.791	-12.779	-11.535	-10.374	-10.026
-2.6645	-3.4948	-2.3117	-4.7793	-3.9321	-2.0685	-2.7099	-3.2655	-3.8969	-3.5178	-1.6171	-4.2808	-2.7634	-3.2953	-2.7228	-1.1193	-8.1788	-2.7813	-3.6761	-1.9347	-1.8281	-2.0062	-1.8543	-4.02	-7.323	-2.7708	-4.619	-3.3525	-3.2884	-3.041	-7.0626	-3.9047	-2.6886	-1.682	-4.9801	-3.7317	-4.924	-4.0973	-1.8887	-3.1251	-1.7475	-1.9527	-1.1939	-1.4442	-3.9265	-3.5593	-4.6004	-2.9614	-0.16162	-2.4888
-0.74203	0.37328	-1.2437	0.11381	-0.44009	-2.6482	-1.5824	-0.060047	1.9431	-2.595	2.3906	1.5411	1.6715	-1.0504	-1.7968	1.8829	-0.24079	-1.7631	0.056761	-2.797	1.1537	4.083	-0.85546	0.93867	-1.1385	-2.7756	-3.3081	0.71195	1.6479	-0.73743	1.371	-1.5886	-1.1386	-0.72274	-2.1865	3.1436	0.60046	-0.49215	0.81096	-1.7074	-2.4327	1.9101	0.21841	0.48689	-0.19329	-0.066003	-0.44514	4.4439	3.2787	-2.1191
-16.83	-10.908	-10.165	-10.447	-11.913	-10.424	-13.738	-14.252	-16.289	-14.278	-16.345	-14.787	-13.965	-13.541	-15.404	-14.632	-13.075	-15.278	-11.392	-10.703	-12.728	-15.244	-13.107	-12.899	-14.04	-9.2647	-12.196	-11.368	-14.455	-10.543	-10.133	-14.428	-8.7655	-12.847	-12.346	-11.713	-13.293	-10.95	-12.056	-13.733	-13.156	-13.574	-13.469	-12.132	-11.316	-12.807	-12.962	-13.305	-12.256	-12.417
-15.294	-12.398	-13.786	-15.619	-10.908	-14.047	-10.449	-16.538	-11.724	-13.102	-16.193	-13.064	-12.285	-14.033	-12.529	-12.972	-13.958	-14.816	-12.466	-15.025	-15.297	-17.012	-14.831	-12.34	-14.953	-12.678	-15.524	-15.273	-12.364	-13.164	-13.718	-11.516	-15.635	-12.168	-14.506	-14.194	-13.574	-16.319	-12.086	-15.379	-13.233	-16.541	-10.314	-11.667	-12.349	-11.799	-12.672	-13.208	-12.517	-12.328
-6.4152	-5.7343	-5.6783	0.83732	-4.0201	0.96748	-3.4844	-1.4826	-0.79655	-2.2267	-4.2498	-3.9729	-2.6345	-0.79664	-3.3576	-1.1072	-3.191	-2.5446	-1.4535	-3.6363	-0.76458	-4.3672	-2.4404	-4.5736	-1.0451	-3.232	-2.9373	-4.1479	-2.6341	-0.42994	-3.598	-3.442	-0.52427	-5.4615	-3.2575	-1.0282	-5.0061	-4.5182	-0.085072	-0.30078	-3.3843	-1.0656	-1.2167	-0.93763	1.1873	0.094996	-6.1779	-2.3011	0.72758	-1.9572
0.53865	-1.2722	1.8811	0.61746	-0.22648	-2.1234	2.2654	1.3627	-0.37598	1.5306	-0.059369	-1.2468	-1.9444	-0.84969	0.70817	-0.74557	-1.2291	-6.9828	-1.8666	2.6627	-3.2313	-1.3103	-1.2189	0.72134	-2.9227	0.70738	-3.3215	0.43151	-1.4899	0.9018	0.15524	-2.9852	-0.28706	-2.1011	1.2384	-4.7251	0.18803	0.030368	0.98569	-0.35224	-2.9253	1.4225	-1.5446	-2.1352	1.9589	-0.77486	-3.4529	-1.6784	-2.626	0.013678
-14.645	-11.429	-15.199	-11.271	-10.729	-9.3843	-11.358	-12.755	-12.993	-13.166	-11.289	-10.564	-12.53	-12.287	-13.977	-11.854	-9.9687	-14.318	-11.599	-11.992	-9.8072	-10.97	-11.065	-11.588	-14.486	-12.736	-10.794	-11.655	-13.971	-12.81	-8.1278	-13.199	-9.3626	-8.5777	-11.768	-13.052	-11.288	-15.382	-13.63	-12.562	-11.95	-14.036	-12.282	-9.486	-10.759	-13.523	-14.845	-9.5038	-13.985	-12.223
0.97619	1.5841	0.124	-0.2011	0.40125	3.4219	1.5486	1.3343	-0.052707	1.0517	4.1365	0.026019	3.7135	0.90945	1.6221	0.58003	-0.60908	2.6284	5.841	2.9068	0.11374	1.7513	2.3946	-0.93634	0.12723	2.4161	-0.87027	4.6133	3.3628	1.9993	3.6017	0.70083	0.48561	0.75844	0.15701	-0.027385	1.9486	1.4393	4.2226	5.8858	0.43487	0.25592	1.0705	2.3974	3.0981	2.3259	-0.85453	1.333	2.12	-0.127
-3.7566	0.95893	-3.0243	-3.1662	-3.6445	-2.5005	0.89227	-1.7222	-2.0117	-4.5683	-3.5853	-1.2452	-0.14383	-3.7066	-3.5578	-2.1864	-2.9562	-2.6734	-1.6866	-3.9667	-4.175	-5.0494	-4.7295	-3.5464	-3.6242	-0.54924	-3.6244	-2.0299	-5.2848	-1.3709	-3.6812	-2.4105	-2.3555	-3.2606	0.23308	-1.7678	-2.9881	-4.6615	-0.34714	-6.2683	-1.7984	-0.81349	-3.5805	-3.6584	-4.8323	-1.7579	-2.9512	-1.7727	-1.5808	-0.46748
4.7286	1.1714	4.5084	-0.34439	2.4848	2.5887	2.1166	2.4938	3.1485	1.8383	1.1364	6.8108	3.0095	2.5405	0.529	4.5775	5.9951	1.7654	2.2422	2.9829	6.8979	4.7564	1.7631	4.3011	2.2049	1.9141	4.2329	4.4315	5.3924	3.3563	2.059	0.038973	3.4973	2.5839	6.5379	2.7168	3.5694	3.7856	0.48859	1.303	3.2004	4.9013	0.6699	6.5137	4.3285	1.609	1.8129	4.0147	4.9106	2.8052
-12.92	-13.448	-13.778	-13.01	-13.517	-11.385	-13.385	-10.017	-14.653	-12.543	-13.002	-12.485	-11.652	-10.697	-12.846	-14.076	-11.762	-15.698	-13.688	-12.959	-13.878	-9.9047	-14.307	-13.156	-16.378	-12.286	-15.535	-9.4357	-10.597	-11.325	-13.917	-11.773	-14.645	-12.561	-15.302	-14.341	-11.156	-10.657	-11.301	-10.001	-12.777	-15.448	-13.733	-11.529	-13.83	-11.724	-14.051	-16.814	-13.44	-13.418
-9.0163	-9.3388	-10.904	-9.6898	-10.989	-12.36	-15.546	-11.902	-10.456	-11.731	-12.206	-13.044	-12.17	-9.3703	-13.532	-11.404	-9.3934	-9.204	-9.8633	-10.15	-11.282	-10.004	-11.325	-11.047	-9.0631	-9.037	-12.512	-12.185	-8.4108	-11.841	-9.2614	-10.616	-9.0086	-10.165	-8.7128	-9.0278	-6.2631	-11.556	-8.39	-10.788	-10.231	-9.0973	-11.322	-13.224	-11.354	-10.103	-11.913	-10.46	-10.526	-7.9588
8.3814	5.5528	8.9831	8.4694	5.7283	8.8171	9.0574	2.5508	6.3444	4.1575	7.0818	6.2771	7.4463	7.4698	6.9923	7.3031	3.5855	3.6793	4.5207	6.7047	6.4566	9.6918	6.991	6.3012	8.511	4.9064	11.268	7.441	4.9611	5.9266	5.4293	5.5827	7.3939	7.0997	7.0921	10.872	5.652	10.116	6.3444	8.93	8.8209	6.2018	9.4409	4.9914	6.4156	6.2148	4.6107	8.3266	5.5624	8.4938
-4.7156	-5.7184	-4.17	-5.5626	-5.491	-2.928	-5.9355	-6.5213	-2.1101	-4.8934	-2.1023	-4.0546	-3.9609	-2.8609	-4.8341	-6.5114	-5.8206	-3.9078	-3.2333	-5.4984	-1.8404	-7.2646	-1.9298	-2.876	-4.6787	-4.5369	-4.4714	-0.83152	-3.8864	-2.5858	-4.058	-5.8185	-7.136	-5.798	-3.9659	-5.1846	-4.6813	-5.3883	-3.0821	-6.7511	-4.8816	-3.3172	-4.9212	-3.2291	-5.4256	-6.4296	-4.8755	-4.1834	-4.3418	-5.6636
7.3614	11.67	5.7707	8.2902	6.1554	9.0889	8.6609	7.8568	5.6997	3.3087	8.7336	9.6606	8.9237	10.476	6.09	9.1352	8.3397	5.2465	6.4728	7.3893	4.774	5.8663	8.108	7.773	7.6191	8.1034	9.3537	5.8722	9.2361	11.296	10.286	10.455	7.8565	7.1437	12.755	5.8259	8.8205	8.3353	8.4727	8.3108	5.5188	7.9963	6.3411	8.0461	7.7817	8.2279	7.4133	6.1627	11.346	7.8359
-4.0563	-4.3393	-2.1097	-3.785	-5.5997	-10.884	-7.1483	-4.5833	-4.9081	-7.0456	-3.3788	-6.5229	-5.0392	-1.9758	-4.9258	-8.5114	-6.2294	-6.9898	-3.8307	-7.7262	-4.3868	-5.6911	-6.1047	-6.7784	-6.2374	-6.0973	-6.3759	-7.098	-9.4551	-7.703	-5.1409	-9.0753	-6.325	-2.3119	-4.1475	-2.5843	-6.6221	-2.7342	-3.8793	-7.0553	-5.7792	-5.1508	-1.5571	-3.6888	-4.8903	-5.6594	-7.7161	-9.5809	-5.1588	-5.1078
8.6212	6.3805	7.6198	7.1525	6.9506	8.2528	2.3451	4.0437	6.5466	9.1566	7.4945	7.6024	4.7864	5.6538	4.813	6.125	7.2809	4.2342	9.1101	5.5798	5.0182	4.9834	8.158	8.6748	7.0182	6.0213	8.8815	8.6963	6.9661	8.2433	8.5075	6.7429	4.731	5.768	10.527	6.3655	7.1626	9.0681	3.9504	6.9141	5.8524	8.4361	6.1177	9.5181	9.0242	5.1232	5.851	4.984	8.2438	7.8386
-3.803	-6.3138	-3.6242	-4.0069	-3.0677	-6.4715	-3.6334	-7.673	-5.1701	-5.4952	-3.7684	-4.7796	-4.5916	-7.4283	-7.6356	-3.7895	-7.821	-4.3978	-5.6235	-6.3872	-3.589	-6.4853	-7.1443	-5.9083	-8.7698	-8.7697	-4.9242	-5.1288	-6.9336	-9.2031	-5.3191	-5.7389	-5.0008	-6.7233	-6.6105	-5.2468	-4.57	-7.9418	-2.6949	-5.0923	-5.5153	-6.1597	-4.8332	-4.3809	-2.3857	-5.4949	-5.7664	-6.8447	-5.4818	-6.7172
12.063	7.8494	8.0897	9.1689	7.2915	7.0663	7.9815	9.2143	6.818	6.4914	9.4645	6.629	8.2643	8.9312	10.106	10.551	12.555	9.3574	11.631	8.6487	11.123	8.0883	7.9444	6.5239	11.985	9.6042	8.3878	6.6758	8.3546	10.269	7.8467	5.9814	7.9636	10.029	8.5381	6.9567	8.5275	10.482	6.7957	6.2624	10.498	6.07	10.549	6.2665	9.0373	10.407	10.195	7.6445	13.225	8.5226
7.1348	8.8224	8.4133	12.021	8.8418	8.6	4.7945	6.9519	10.438	9.6716	8.915	7.8483	7.3191	7.0922	5.6501	7.2252	10.582	10.886	8.0363	11.665	9.222	9.6505	10.47	10.192	8.1646	8.4788	6.1915	6.6305	7.4028	8.3823	8.5723	6.9498	6.9692	5.4991	7.2523	7.1463	6.9109	8.6737	8.0304	10.327	8.1177	7.9603	4.9476	11.094	12.012	10.115	6.9501	9.5914	10.579	8.4179
-8.1367	-9.2452	-12.315	-10.356	-10.656	-10.702	-12.13	-11.566	-12.6	-16.309	-13.515	-12.727	-12.641	-13.666	-8.2751	-11.784	-13.063	-10.75	-13.042	-7.534	-8.1742	-13.81	-14.605	-12.192	-13.046	-11.603	-12.433	-13.634	-12.279	-10.43	-11.921	-10.229	-14.481	-10.763	-11.872	-11.241	-16.54	-11.089	-10.56	-14.349	-9.9696	-14.146	-12.237	-13.778	-11.112	-9.9095	-13.099	-11.758	-6.2609	-8.6372
-2.2215	-0.62552	-0.67841	-4.5004	-1.2267	-4.4035	-3.0901	-3.561	0.099847	-5.1103	-3.8744	-1.7989	-4.8488	-2.0567	-3.5656	-1.2099	-1.0767	-0.025561	-0.33953	-0.60503	-2.7602	-4.5396	-4.0476	-1.0569	0.018588	-4.001	-3.3042	-1.0994	-3.3326	-5.6066	-1.9009	-2.4204	-0.95108	-3.4166	-3.6951	-1.6745	-5.3538	-2.6776	-4.4383	-1.7916	-2.6126	0.55814	-4.4322	-1.7125	-0.56036	-0.48149	-3.9904	-3.3919	-2.9637	-3.0841
-11.337	-10.075	-9.0676	-6.083	-8.7892	-12.632	-10.088	-9.9723	-8.1922	-8.9355	-6.4565	-7.8382	-10.764	-8.0878	-6.2563	-7.7786	-10.301	-7.3135	-8.671	-10.39	-9.335	-7.0558	-12.13	-11.281	-7.1889	-7.8554	-6.3931	-10.62	-9.3652	-10.191	-8.0099	-8.3004	-10.838	-10.59	-5.3806	-6.7329	-7.4836	-8.526	-5.8439	-11.607	-7.6238	-7.5281	-10.241	-9.8833	-8.246	-9.1086	-9.859	-4.761	-7.9538	-6.3277
-10.236	-10.457	-10.059	-9.7821	-7.8136	-12.365	-9.9893	-8.0915	-10.497	-6.9506	-9.8848	-6.626	-9.8718	-8.3401	-9.3129	-11.452	-13.772	-7.8903	-11.587	-9.7559	-11.017	-9.8047	-9.4225	-10.589	-9.0951	-10.372	-8.279	-12.48	-9.545	-8.9378	-9.1929	-11.726	-7.5693	-10.256	-10.07	-10.88	-9.8793	-8.5096	-7.7044	-9.5527	-8.0361	-11.72	-7.7527	-11.558	-10.848	-7.549	-8.7971	-8.7799	-10.702	-13.168
2.2026	4.0356	0.24217	0.036924	2.0997	0.55353	1.7658	0.22339	1.4882	1.3225	2.228	2.5216	2.1364	-0.24437	3.51	1.6794	4.0626	3.4386	2.3151	1.9711	2.7726	-1.985	2.6263	0.96394	2.2759	-0.042433	1.972	-0.077085	2.3758	5.6907	5.1659	-0.56301	0.72768	1.0529	4.0817	1.5554	2.485	3.0497	3.2952	1.6999	1.5198	1.995	1.9549	1.7311	2.7069	0.7391	1.3694	3.053	2.1141	4.5465
-0.23388	-5.1381	0.81353	-1.7076	-2.4463	-0.488	0.54063	-2.0281	-0.091369	0.44842	-2.6813	-1.7692	-3.9097	-0.96829	0.29104	1.6074	1.6534	0.67476	-0.6745	-1.7162	-0.48779	-0.93711	-2.0201	-0.40688	-1.7172	-0.50507	-2.321	0.15682	-3.0199	-2.5058	-4.5909	-2.1873	-1.5296	-1.9823	0.2748	-4.2002	-1.72	1.2314	-1.6373	0.41344	-0.19584	-1.7608	-1.8446	-1.5108	-1.4394	-4.5894	-3.5913	0.36743	-2.3075	-2.5386
-1.559	-1.8148	-1.8355	-0.83555	-2.6453	-5.9777	-0.39115	-2.1684	-0.76872	0.29816	-2.06	-4.9734	-0.48448	-1.5012	-2.3091	-0.28858	-1.3149	-2.2592	-1.3016	0.73249	-0.9965	-0.52654	-2.4545	-2.5332	-3.7199	-1.2794	0.124	-3.9103	-0.26572	-2.2301	0.76213	1.6155	-0.48041	0.89166	-0.7539	-1.0751	-0.6701	1.4968	1.4292	-3.1002	-2.0896	-1.3816	0.40508	0.40816	-1.4905	-0.15283	-3.9548	-3.3081	-1.114	-3.385
-8.0998	-3.1737	-3.5783	-3.3902	-3.2629	-2.5506	-2.0348	-0.30015	-1.1836	-3.3506	-1.3415	-4.4673	-0.63887	-4.5973	-3.7084	-1.8401	-5.0236	-3.0297	-1.2684	-1.6005	-4.2361	1.7255	-4.8759	-1.8245	0.70127	-2.1819	-2.5124	-3.5858	-4.0294	-1.7826	-2.7503	-3.1473	-3.1754	-0.28216	-2.2376	-1.473	-1.4698	-3.0457	-3.7765	-0.82225	-1.2917	0.59624	-1.4833	-3.2149	0.21649	-2.4776	-1.9289	-5.3504	-0.18246	-4.3026
5.2333	7.3709	3.3915	2.9705	7.4546	3.4211	6.2499	7.8723	4.3511	5.6054	3.6577	4.577	3.5995	6.5538	5.3656	2.1047	5.3235	3.7416	6.371	3.0242	3.1636	5.4663	3.9986	5.2474	7.0971	5.5542	8.1736	4.386	7.2342	6.2449	8.061	8.9082	3.4906	7.2239	-0.075632	5.4741	5.3569	4.9594	7.8322	5.2629	5.3412	0.99176	5.3506	9.15	7.0347	4.5338	3.8031	6.4672	8.7431	3.901
-3.3678	-3.5048	-0.62213	-1.015	-0.67784	-0.6034	-2.0012	-0.28546	0.066115	0.65312	-2.8914	-1.1598	0.35859	-1.7518	0.70711	-1.5501	-2.0453	-2.3937	-2.4417	2.3595	-2.9702	0.91991	0.044374	-2.872	-2.9531	-0.83155	-0.057195	-0.97655	-0.12325	-0.79032	-1.4712	-2.781	-2.9456	-0.83229	-0.9752	-0.18222	1.6841	-1.2451	-2.9289	-1.52	-0.59326	-0.70142	-1.2701	-3.8336	-0.88391	-1.4997	-0.69543	-1.6863	-0.96713	-0.75542
-22.412	-21.193	-22.391	-22.893	-21.062	-20.923	-21.422	-20.75	-26.247	-20.201	-26.234	-21.908	-23.284	-22.317	-22.081	-21.52	-20.823	-20.443	-23.472	-22.913	-22.959	-21.935	-23.459	-19.877	-20.567	-19.2	-21.598	-19.677	-23.804	-21.7	-20.417	-22.311	-21.768	-23.03	-24.517	-23.61	-19.446	-22.622	-20.327	-22.259	-19.682	-23.414	-20.889	-21.847	-23.914	-20.943	-24.359	-20.634	-20.843	-21.713
1.1639	-1.4581	-0.99392	0.52484	0.084792	1.1043	1.8486	2.7501	1.9671	1.3506	0.38374	2.7862	0.041519	2.0606	-1.1344	-0.077349	2.0271	-0.60523	0.56305	-1.0712	-0.34401	-0.63327	-1.1303	-1.706	1.0201	-3.2475	2.1761	-0.41629	2.278	1.623	3.425	2.0713	3.7195	2.3503	-0.17026	-0.082413	3.6915	0.60678	-1.4491	-1.2016	0.9472	-0.73207	-0.96142	-1.6764	-0.22158	-0.81882	0.20736	-0.16459	1.0358	1.256
-3.475	-5.5828	-6.8535	-0.28954	-1.122	-2.0789	1.9334	-4.1507	-3.4863	-3.0968	-2.6918	-5.6296	-1.1155	-1.8647	-1.8465	-4.2453	-4.0136	-4.4639	-1.4436	-1.9349	-1.452	-3.8982	-3.5534	-0.94575	-0.86532	-0.62409	0.27476	-3.8404	-5.7386	0.96001	-2.254	-1.3753	-2.0924	-1.96	-0.30246	-2.5191	-6.0587	-2.1022	0.39423	-2.0947	-2.0517	-1.1964	-5.9066	-3.8105	-4.4879	-5.7665	1.5846	-1.7752	-3.6196	0.26699
5.8768	5.2859	5.4854	7.09	7.662	4.7531	3.2456	5.4839	4.5771	6.2489	5.0139	4.7627	2.7907	4.4926	7.1777	4.4106	6.8341	6.0637	6.1395	5.2564	5.1608	4.4204	2.9817	3.1967	6.6061	1.6886	4.9683	5.7464	6.0487	6.1704	6.7119	6.2713	5.0742	10.386	8.059	5.2649	5.758	3.1319	3.2934	6.6564	5.674	4.7263	5.9099	4.5426	4.9714	2.9689	6.0902	5.5327	6.0662	7.2264
1.8948	6.0179	3.0091	6.3358	6.6689	5.0251	4.1539	5.4732	2.7169	5.7832	1.6567	5.6548	10.684	4.2504	6.7698	4.6348	6.556	2.4598	3.853	2.941	4.7208	6.8662	3.2944	4.5977	0.01009	2.8566	6.2093	6.4007	5.7522	3.4686	4.2986	2.5113	4.2232	4.0784	5.931	5.3069	7.9161	1.6406	6.3148	7.0381	7.7877	6.2045	4.7476	8.3776	7.6965	5.1126	1.8476	4.9061	5.414	8.3719
-15.128	-13.585	-15.589	-12.147	-15.04	-14.814	-15.71	-15.669	-16.857	-13.31	-14.146	-14.732	-17.02	-16.988	-13.493	-14.603	-15.077	-14.643	-13.152	-17.59	-16.164	-17.626	-13.873	-12.146	-11.75	-14.016	-11.776	-13.629	-16.758	-16.485	-13.329	-15.44	-13.643	-14.109	-17.485	-13.965	-12.496	-14.511	-13.134	-16.393	-15.832	-13.866	-14.488	-15.408	-14.457	-16.081	-16.983	-14.677	-16.734	-13.073
-4.1232	-2.5579	3.3074	-1.2591	-0.045776	-1.4831	-0.81771	-3.5979	-2.7041	-2.9525	-3.9649	1.248	-4.0606	-0.39918	-1.816	-3.4507	-0.37023	-0.82156	-4.4407	-2.1237	-2.6977	-3.0059	-4.5199	-4.7222	-3.4193	-4.6146	-3.5249	-1.5382	0.036344	1.0751	-2.568	-0.78242	-3.886	-2.3406	-3.4032	-1.4442	-0.3377	-3.8991	-3.0254	0.066558	-1.1591	-2.2527	1.2585	-0.096542	-0.77612	-2.7635	-2.2259	0.30655	-1.4834	-0.95648
-8.9375	-7.4266	-1.6731	-5.2149	-8.5083	-5.4092	-6.5174	-7.4989	-6.0244	-7.4337	-7.0761	-3.3573	-6.0841	-8.0955	-8.2363	-7.6132	-5.9664	-10.319	-5.4486	-4.4308	-5.5024	-4.637	-7.8095	-3.3106	-3.2818	-5.3149	-7.3456	-8.0298	-4.3089	0.090827	-6.8744	-7.4882	-6.8745	-7.5171	-5.1592	-7.0418	-7.3282	-7.6066	-3.6994	-6.4031	-6.2921	-3.525	-9.9772	-6.5982	-5.7457	-6.9952	-5.2802	-6.5618	-8.3988	-4.0262
-14.081	-10.175	-16.402	-13.319	-15.97	-16.643	-16.356	-15.58	-15.287	-14.341	-13.063	-17.698	-14.065	-12.175	-14.754	-13.488	-15.471	-15.774	-11.439	-16.315	-17.622	-15.486	-15.497	-13.118	-15.788	-15.873	-14.039	-12.766	-15.841	-12.083	-11.635	-14.712	-15.247	-14.246	-19.184	-17.272	-10.533	-11.85	-12.61	-14.83	-11.477	-16.993	-12.845	-14.814	-13.768	-17.18	-14.032	-18.522	-11.884	-14.768
-4.0045	-3.4368	-1.2177	-1.5245	-3.7985	0.038774	-3.0213	-3.9586	-3.858	-2.7372	-2.4846	-0.3882	-7.2503	-3.4717	-0.43556	-3.3622	-4.5553	-3.165	-0.64699	-2.3577	-5.1021	-3.9756	-3.3293	-5.8428	-1.4238	-8.2097	-2.9983	-1.98	-4.8038	-3.3294	-2.0656	-2.7284	-5.9613	-4.144	-5.3854	-1.0259	-0.70845	-5.293	-2.0574	-2.2991	-0.15695	-2.0094	-2.4059	-1.2339	-1.3559	-1.1572	-2.3067	-2.5553	-0.5711	-3.3986
-21.17	-22.004	-23.858	-22.005	-21.391	-22.803	-21.402	-21.274	-22.247	-21.299	-22.684	-20.454	-23.119	-19.973	-23.841	-24.066	-25.435	-21.448	-22.014	-21.711	-18.662	-21.845	-20.174	-21.041	-22.49	-25.228	-22.63	-23.884	-21.472	-25.13	-23.862	-22.5	-20.749	-22.131	-19.831	-22.067	-21.649	-22.425	-20.673	-23.302	-21.806	-23.93	-20.402	-22.933	-23.338	-22.425	-21.158	-19.225	-22.423	-23.467
-4.2113	-2.0771	-2.3424	-2.4748	-3.0917	-1.8663	1.5229	-1.9841	-3.7035	-4.4142	-3.1022	-2.0269	-3.6963	-5.752	-3.8707	-4.0778	-2.5446	-4.4793	-2.9653	-5.1658	-2.1108	-1.7508	-0.35189	-4.9381	-2.4828	-0.88181	-4.2561	-1.325	-2.9017	-5.121	-4.0262	-2.1108	-3.5832	-2.9114	-3.5024	-4.8608	-3.2561	-2.8731	-5.0371	-2.376	-4.7659	-5.8055	-3.5275	-3.7518	-0.49337	-4.0768	0.26062	-3.2728	-3.656	-4.0416
-4.6098	-2.5208	-0.63684	-7.4467	-3.6282	-4.7681	-3.847	-2.0119	-1.706	-0.51645	-3.351	-4.2592	-4.8549	-4.2967	-3.7467	-3.2485	-5.7587	-1.3227	-0.48746	-3.664	-1.0146	-2.0613	-4.7021	-3.1876	-4.7065	-6.9505	-4.2715	-4.455	-2.0528	-1.5562	-3.9067	-4.7292	-1.6058	-3.1436	-1.4772	-1.7746	-3.6407	-5.4655	-4.7119	-2.6955	-3.6235	-4.2679	-4.0578	-3.0306	-4.1605	-2.0516	-5.1867	-6.4591	-8.3385	-5.23
-0.8727	0.68782	-1.783	-1.5315	-1.1661	-0.61548	-0.90191	-1.7342	0.020825	1.6512	-0.48791	-0.47361	-2.8907	-1.9187	-1.4881	-1.8244	-1.0314	0.42618	-1.529	-0.57105	-0.68627	-1.9804	1.0868	-1.3509	-2.255	-3.6931	1.3459	-2.4917	-0.93433	-0.26071	1.3955	-2.8848	-3.3421	-2.901	-0.32653	-1.2857	0.65577	-5.4937	0.15952	0.25582	0.4293	-1.1064	-0.51012	-0.82713	3.7453	-0.40579	-1.1681	-0.80281	-3.2641	0.81128
-4.6575	-6.1356	-3.8084	-1.87	-7.4913	-2.6089	-5.6481	-5.5827	-5.8925	-5.0752	-8.4886	-4.092	-4.7513	-5.5415	-3.8617	-3.8741	-4.2531	-4.1919	-7.4783	-5.3706	-4.8944	-7.2255	-4.1477	-3.0696	-9.369	-4.1482	-6.2519	-5.1694	-6.26	-5.0931	-4.9664	-5.2887	-5.4488	-7.1618	-6.193	-4.7229	-8.5036	-3.9378	-2.5073	-6.2131	-4.7182	-3.8852	-7.7662	-6.6042	-7.8842	-3.7349	-3.3479	-6.883	-5.0857	-2.1288
2.5712	4.1173	1.5621	3.9579	1.7449	1.7479	5.836	2.3999	4.2665	1.3963	2.9404	4.2169	1.9612	4.4813	2.5212	4.9978	2.4788	4.1182	4.1986	1.7666	3.2265	0.96972	2.2916	7.5395	3.7504	0.51191	4.1049	-1.6723	2.8128	6.6242	3.7861	3.2259	0.2975	4.7871	1.3717	4.6149	4.1888	4.7351	0.59491	2.6158	5.363	1.8768	6.0311	4.1371	1.7035	3.5756	3.2671	1.0489	-0.54736	4.2687
-14.134	-14.209	-13.12	-9.8628	-11.174	-12.585	-12.793	-12.197	-10.599	-14.036	-13.081	-11.55	-16.821	-16.091	-14.293	-13.993	-13.725	-12.925	-14.429	-13.263	-14.839	-10.802	-12.357	-13.013	-17.332	-11.969	-14.462	-13.211	-11.837	-11.479	-14.82	-10.123	-13.539	-14.317	-11.792	-15.953	-12.307	-15.213	-12.784	-12.203	-14.553	-12.131	-10.865	-13.059	-12.967	-12.975	-11.445	-10.078	-12.495	-11.719
-3.9092	-2.2196	-2.8969	-1.2995	-6.2487	-5.1057	-3.844	-5.0687	-9.9905	-6.1911	-4.3227	-5.6252	-3.577	-2.901	-3.8506	-5.0731	-6.3722	-4.4805	-4.8166	-5.9335	-5.4739	-5.8679	-1.9171	-3.7175	-2.9981	-4.2841	-3.4761	-4.7878	-4.5834	-5.8998	-5.9551	-5.0195	-4.6902	-6.3781	1.4056	-2.8345	-7.1907	-2.3855	-7.7414	-3.609	-4.3523	-3.4521	-5.4288	-4.9623	-5.1416	-4.2007	-8.0577	-7.0911	-5.8085	-7.8296
-5.3344	-1.7198	-0.70604	-3.5293	-4.6324	-3.4876	-6.2895	-6.4434	-2.315	-2.869	-0.68235	-5.2175	-3.319	-2.4281	-5.3717	-4.1833	-3.713	0.04838	-6.1738	-2.4909	-1.5502	0.22592	-5.8351	-1.0077	-2.2275	-0.44587	-2.843	-1.7904	-4.5698	-2.3576	-1.4844	-2.187	1.2291	-6.1361	-1.2459	-0.61296	-5.0331	-4.0896	-2.9767	-4.8963	-2.2791	-3.2193	-2.2871	-1.5925	-1.7181	0.16774	1.3206	-6.8342	-6.8943	-1.5687
7.4281	7.8756	3.1299	6.2608	4.6284	5.8503	9.2224	2.5575	7.5179	7.0642	7.5829	6.1412	4.8956	6.622	7.2924	5.7191	4.5693	9.5771	4.199	4.1277	5.6616	5.4941	6.3287	7.3828	5.7207	5.5109	7.9105	3.9925	3.2352	7.7984	2.7009	6.1488	5.2163	9.9326	9.948	10.839	7.2624	6.8498	5.0029	8.5612	5.0694	4.6454	9.6607	4.8397	6.1981	6.5569	6.059	5.1909	7.3055	8.1635
-0.91089	5.8838	0.090994	3.7397	3.5845	2.3273	5.7688	2.8461	2.7642	2.5441	-0.97583	1.4181	3.4948	-1.6596	1.8391	2.1789	3.1488	5.1252	0.84272	2.3725	2.1586	2.0483	1.1941	0.56699	2.2578	3.9064	2.3874	0.72018	3.2823	0.715	0.84998	1.2865	3.5951	5.701	2.3782	1.8448	1.9304	3.0439	4.553	2.6319	0.56447	2.7069	1.5422	2.4959	2.6985	4.6873	2.6392	2.4291	3.6895	2.8546
-0.26768	-2.3349	-0.62168	-3.1869	-4.0082	-1.7601	0.71809	-1.8586	-1.4257	-3.0443	-2.3032	-1.5804	-3.3596	-3.4119	1.5296	-1.61	-3.7243	-1.3212	-1.6083	-3.6688	0.021066	0.30601	-2.7733	-0.40695	2.3429	-3.2283	-2.087	0.23228	-2.8262	0.69759	1.7241	-2.616	-3.0581	-2.7779	-0.49459	1.3119	-0.033095	-2.3207	-0.043106	-2.7009	-2.3655	-1.5666	-1.4056	-1.4121	-1.5249	-0.12614	-2.2463	2.9338	-1.1551	0.19936
8.1682	5.9886	6.4224	7.8536	10.169	9.5657	8.1867	9.2563	7.5501	6.7159	10.73	6.1914	8.9037	9.0458	6.8296	8.3247	6.5817	8.2883	6.9685	10.214	9.7571	9.5865	7.6889	8.8722	10.002	8.9189	7.4021	11.503	10.469	7.148	6.1131	10.809	8.3041	5.0899	6.9781	8.6636	10.915	7.3942	8.0578	7.2598	9.4108	8.4548	8.5009	6.8921	10.902	5.5815	9.6695	10.03	9.1633	8.3583
-13.557	-12.98	-12.189	-14.324	-13.63	-15.062	-14.285	-12.451	-11.916	-12.865	-13.243	-10.288	-10.428	-13.519	-9.8892	-11.248	-12.654	-11.322	-12.039	-14.455	-11.952	-14.383	-14.897	-13.338	-12.556	-11.077	-14.62	-10.831	-12.048	-11.231	-10.476	-9.7889	-15.426	-12.488	-7.7198	-11.109	-11.677	-13.371	-12.513	-12.554	-13.372	-17.775	-11.196	-10.131	-17.252	-11.454	-9.2249	-13.098	-14.37	-13.686
-0.71019	0.51707	-2.3673	-3.993	-0.94292	-2.7097	-3.4195	-0.58875	-0.12427	-4.2788	-2.2207	-0.6212	-3.4696	-2.6281	-2.4947	1.1479	-1.3611	-2.482	-3.706	-2.9249	0.16246	-1.0402	-2.4726	0.10769	-0.36611	-2.416	-1.3385	-1.0266	-1.3477	-2.5159	-0.77141	0.76326	-4.8965	-1.7042	-1.1643	-1.5568	-1.923	-1.9465	-2.632	2.4433	-0.49716	-0.57796	-1.0379	-2.8067	-4.2728	-1.4108	-2.9124	-2.8392	-2.2449	-3.5315
7.7023	6.8006	9.3385	8.7203	5.6228	7.5342	7.7105	5.6661	4.1797	5.9292	4.8661	6.586	7.0278	5.8279	5.5505	5.205	7.9883	6.041	3.4145	7.0096	8.5715	8.9757	6.2665	6.6366	6.6345	6.3957	8.3304	4.5673	7.4464	8.7595	7.2854	8.6578	7.5554	7.0348	8.1306	7.722	5.4723	5.8237	8.328	6.5359	5.8081	10.883	6.2806	6.8958	7.4709	7.48	5.6409	3.3543	7.9302	8.7906
-5.9823	-8.9915	-8.1901	-8.9204	-11.006	-10.828	-5.2616	-6.8624	-5.3787	-8.4655	-8.4832	-7.2627	-4.0271	-11.841	-5.4971	-4.9539	-5.3921	-7.1559	-9.1085	-8.4879	-6.9169	-8.3509	-5.615	-9.6405	-10.675	-7.7282	-7.9981	-8.7044	-8.4434	-11.185	-7.1607	-9.182	-5.0483	-9.0571	-6.4577	-7.572	-9.6716	-7.6002	-7.7537	-4.7464	-8.4116	-7.854	-7.0962	-11.78	-6.7552	-10.074	-6.836	-6.6905	-8.7547	-8.1849
-22.722	-21.312	-22.274	-21.674	-19.539	-22.687	-20.563	-23.458	-20.233	-20.021	-20.354	-21.474	-19.481	-25.433	-21.632	-21.572	-22.047	-21.129	-21.043	-23.756	-21.699	-22.911	-18.232	-21.345	-22.605	-21.555	-21.367	-22.175	-24.957	-21.153	-23.919	-24.097	-24.474	-20.441	-20.374	-21.843	-21.957	-21.4	-24.178	-19.728	-21.914	-20.625	-26.08	-22.849	-19.845	-19.117	-23.885	-20.774	-18.991	-20.759
-5.1264	-3.9002	-4.326	-0.99749	-6.7519	-3.9212	-3.5137	-2.0137	-7.5332	-5.6777	-5.0894	-2.5694	-4.3799	-4.1111	-5.8958	-3.1454	-1.4483	-3.5202	-6.0535	-4.0818	-5.3383	-2.8939	-3.4193	0.029799	-4.4351	-3.0639	-4.5011	-2.502	-3.4879	-5.8942	-3.5876	-5.2316	-5.0772	-5.3354	-4.4166	0.46564	-3.5974	-5.0163	-4.4229	-2.0753	-1.292	-1.6485	-2.8086	-2.2058	-3.2511	-0.76483	-3.6487	-5.1987	-4.4615	-2.4023
-15.655	-12.851	-17.642	-16.552	-17.689	-12.893	-13.962	-16.116	-12.255	-14.567	-16.344	-9.6076	-12.109	-15.212	-17.01	-13.718	-15.679	-13.85	-13.007	-15.322	-15.823	-15.734	-15.759	-15.254	-16.383	-14.7	-14.593	-12.062	-11.787	-15.584	-12.085	-12.62	-12.723	-15.488	-14.159	-12.549	-14.159	-16.657	-11.325	-14.956	-14.806	-13.841	-13.469	-17.077	-15.917	-15.232	-13.543	-15.419	-15.501	-16.554
-12.298	-5.9724	-7.0802	-7.8393	-8.5762	-8.5279	-9.3502	-8.6281	-11.247	-9.1136	-8.66	-9.9081	-12.748	-8.4575	-8.2628	-8.7934	-5.9669	-12.366	-6.311	-8.0294	-7.7984	-11.764	-7.332	-13.991	-6.7768	-8.8874	-6.5914	-8.0491	-11.888	-8.6979	-8.789	-11.614	-6.3653	-10.918	-7.2685	-10.331	-11.213	-6.8539	-8.0706	-12.027	-6.8089	-9.317	-6.9564	-7.6343	-9.7602	-9.705	-7.3165	-13.599	-7.4813	-10.863
-1.0037	3.2379	-0.71537	-1.7274	-0.4468	-0.91181	1.7003	1.3311	1.0028	0.77964	-3.4779	2.1732	3.857	-1.8912	-3.9326	3.5745	-5.1023	0.5942	1.153	2.3335	-0.30134	0.30476	-0.20518	0.72255	-0.4027	-0.78896	1.3216	2.009	-0.83495	1.1253	0.13272	-1.4868	3.4841	0.33077	-2.0431	0.15917	0.224	-0.32118	0.63353	-0.98644	1.8166	0.18908	-3.5018	-1.926	-0.17236	0.5192	1.9472	0.14007	0.77421	1.2988
-4.7925	-1.0605	-5.205	-4.0897	-2.1134	-1.4325	-4.4193	-6.3955	-5.1154	-2.899	-1.7802	-6.2908	-3.0378	-4.3269	0.64825	-4.5756	-3.2835	-1.7547	-2.3834	-2.4624	-5.4186	-5.3322	-5.786	-2.844	-2.0242	-1.9319	-5.2976	-3.6968	-5.0926	-2.4948	-2.7598	-2.1698	-3.6808	-6.1173	-3.6512	-3.9495	-3.0286	-4.2151	-1.7579	-3.3826	-5.968	-3.2565	-8.7531	-5.0223	1.6476	-2.6867	-1.6686	-4.4676	-6.5086	-1.652
3.3654	8.662	7.8123	8.8454	7.8091	9.5001	11.403	12.714	9.9248	8.7488	9.1424	6.5052	12.389	8.467	9.3108	10.476	8.6242	9.0918	5.4239	8.9503	6.2993	9.8741	8.807	10.852	8.8321	9.2175	7.3796	9.7062	5.847	8.8734	9.7342	7.5696	8.1538	11.745	4.5164	7.278	8.706	8.7587	7.9284	9.482	8.7227	9.1121	6.9515	9.6128	12.676	9.086	3.7565	8.9204	8.9094	6.0348
11.852	5.5442	9.0823	6.9518	8.7666	11.384	4.4896	9.4833	8.6475	5.9957	9.5645	9.266	8.9971	7.9688	9.2535	6.5778	7.5751	7.6567	7.3808	9.1713	9.3381	8.7133	6.3325	5.7521	9.0773	10.029	8.8992	8.8128	8.5487	11.371	8.4567	9.4659	9.7767	10.373	6.5051	11.106	6.94	11.054	8.2846	8.4796	7.6403	9.2204	10.03	6.0787	8.2658	7.8843	9.1213	7.0417	10.781	9.2146
4.0958	4.2228	1.0888	3.4585	1.7579	2.9832	6.5139	2.8787	-1.1553	2.866	2.7042	3.2499	4.6866	4.2165	0.3807	2.4686	1.0332	1.2911	0.01705	0.52443	3.4873	1.0314	0.53172	5.1517	-0.7362	4.6445	1.1401	5.4241	2.8478	3.4389	2.5831	0.55779	3.5204	0.53513	1.7934	1.8322	1.233	0.79969	5.367	0.99615	3.6002	4.4033	4.1165	0.63177	-1.0095	0.33729	6.3199	0.63699	-1.2866	6.0003
-15.261	-13.014	-15.727	-16.056	-17.889	-13.796	-13.597	-17.501	-13.813	-11.556	-14.378	-14.697	-14.584	-16.52	-15.182	-14.893	-14.5	-15.561	-12.779	-14.929	-15.715	-11.117	-13.262	-13.083	-12.623	-16.343	-13.465	-13.361	-16.284	-15.75	-14.746	-16.217	-15.232	-15.1	-13.277	-14.749	-13.44	-13.654	-15.524	-14.308	-14.624	-13.854	-16.266	-15.6	-12.192	-13.86	-15.087	-17.768	-14.491	-16.348
-10.536	-9.9557	-12.223	-9.6058	-12.664	-10.297	-8.914	-12.997	-11.385	-13.233	-12.108	-13.692	-8.1752	-12.062	-10.863	-12.131	-7.4331	-8.6252	-13.475	-14.015	-9.39	-10.814	-7.7616	-10.781	-11.999	-14.076	-8.6614	-9.794	-7.7548	-13.023	-13.459	-7.2579	-12.147	-12.788	-11.451	-12.286	-11.495	-12.424	-14.702	-11.408	-10.644	-13.475	-12.084	-9.9697	-11.485	-11.731	-9.2507	-9.9614	-7.871	-10.149
-4.1383	-6.0801	-7.351	-8.9351	-5.5999	-7.2431	-4.92	-4.9589	-8.4436	-2.0926	-6.8585	-8.7657	-7.37	-6.517	-3.8208	-3.7261	-6.2125	-7.338	-6.0789	-9.232	-4.6854	-5.7143	-7.5002	-3.3404	-2.5432	-1.6832	-5.7068	-5.1861	-6.3041	-7.2283	-7.2608	-6.7321	-4.8517	-9.7542	-6.8185	-5.188	-7.0449	-7.4995	-3.7277	-4.7139	-7.0342	-8.3227	-7.6917	-3.688	-3.7865	-2.7518	-5.9454	-5.0794	-7.4724	-4.9206
-9.0477	-8.4256	-10.227	-10.031	-10.401	-4.7719	-8.857	-9.7846	-7.2014	-9.3181	-9.1536	-7.9023	-6.8376	-10.118	-9.248	-5.7266	-7.8715	-13.425	-7.739	-6.7646	-11.326	-9.5685	-9.8653	-5.5372	-8.8629	-11.517	-10.618	-11.294	-8.082	-8.5949	-10.766	-8.1599	-10.099	-7.9306	-9.8063	-10.95	-7.2879	-10.922	-8.7075	-9.8779	-7.7848	-5.6117	-9.0341	-10.091	-14.415	-7.5236	-10.968	-10.171	-8.541	-8.3086
-14.087	-15.864	-13.804	-14.8	-13.932	-15.523	-15.772	-13.865	-13.709	-14.162	-17.157	-14.215	-17.06	-16.11	-12.38	-15.367	-12.826	-13.342	-14.102	-17.556	-15.652	-12.708	-15.364	-15.674	-16.27	-15.639	-11.851	-17.6	-15.268	-15.102	-16.943	-17.079	-15.295	-16.742	-13.564	-12.599	-12.175	-17.445	-12.589	-15.744	-17.967	-16.357	-11.569	-14.439	-19.375	-13.07	-13.387	-15.724	-16.713	-16.529
-5.5547	-3.6638	-2.0977	-2.3461	-6.8427	-2.4997	-5.2924	-1.9479	-4.2167	0.72111	-1.6174	-4.0458	-3.2504	-3.4444	-2.8295	0.87545	-4.7944	-4.1371	-4.4753	-6.2247	-4.568	-0.79274	-3.3536	-4.1127	-5.1102	-3.1518	-2.2311	-2.0176	-2.6215	-2.5997	-5.1997	-5.2208	-5.4563	-3.2322	-6.3317	-1.1915	-6.0578	-4.0533	-3.5199	-4.9819	-2.4011	-2.3083	-5.2526	-4.0791	-2.8216	-3.76	-1.0718	-2.7753	-2.4759	-3.3344
-12.656	-9.5204	-9.4907	-11.384	-10.559	-10.788	-9.1634	-14.684	-12.37	-13.18	-12.55	-14.208	-12.267	-10.649	-8.8646	-11.519	-10.186	-12.95	-14.026	-12.437	-11.656	-15.542	-10.731	-13.039	-12.733	-10.233	-8.1158	-9.583	-13.15	-15.338	-8.493	-13.54	-9.7051	-11.237	-11.546	-12.809	-9.8154	-10.363	-12.627	-9.2661	-10.48	-13.802	-12.373	-10.522	-14.487	-11.753	-9.4823	-11.075	-10.799	-11.404
0.029296	1.2484	-6.0208	-0.084239	-0.81681	-0.83245	-3.6324	-1.2354	1.249	-1.9715	-1.9893	-4.0361	-0.59563	-1.5405	-0.17842	-1.2255	-3.5776	-1.2709	1.3734	0.68576	-2.9453	-2.682	0.24479	-0.72031	1.4409	-0.91812	2.9577	-1.0556	-0.53911	-0.50198	0.23211	-0.35858	-0.29648	-2.6159	1.1843	2.0368	-2.8455	0.18776	-2.3124	0.65736	-2.6894	3.8975	1.1329	-1.8763	-2.112	-2.5707	-2.2243	-0.41892	1.0378	1.8586
-8.6212	-8.0207	-6.846	-7.5482	-3.877	-6.5201	-7.499	-3.7571	-4.6217	-6.0788	-6.1756	-8.0493	-7.5122	-7.6528	-6.7551	-7.9992	-8.6421	-3.1005	-3.1433	-6.8311	-6.6676	-8.1607	-6.0848	-7.6774	-10.431	-5.5247	-8.2869	-5.5311	-8.0518	-7.0333	-8.8803	-8.983	-5.695	-8.0726	-8.1378	-3.9839	-3.9606	-5.2181	-5.5236	-4.5149	-7.237	-4.9165	-7.0237	-8.0673	-7.9205	-5.6	-5.3627	-5.9743	-9.0726	-5.2916
-2.6703	-3.5435	-4.3401	-4.9651	-4.1049	-0.59297	-2.7713	-4.8043	-1.7472	-1.7918	-0.019427	-5.1127	-2.5124	-1.1556	-4.0979	-2.0523	3.0107	-3.1153	-3.1752	-1.4092	-3.7438	-2.1782	-3.9723	-0.97302	-3.7552	0.56726	-1.5158	-4.4314	-3.7261	-3.1939	-4.572	-2.2029	-2.9589	0.62321	-1.5823	-5.3252	-5.187	-0.64749	-5.153	-1.8767	-4.738	-1.8331	-2.3827	-1.707	-1.8602	-1.1308	-2.6986	-4.3627	-3.0795	-0.53411
-6.5378	-3.6922	-1.9116	-7.2373	-4.9156	-1.8179	-4.5861	-7.8031	-6.7436	-6.3147	-4.0836	-5.429	-8.2643	-3.8595	-3.9959	-7.954	-6.2719	-6.1305	-3.2847	-7.1613	-4.6702	-8.4763	-0.70517	-7.0246	-3.9181	-4.4275	-5.0948	-5.7412	-9.5416	-6.0262	-4.9529	-5.8438	-7.5844	-9.2321	-5.0411	-6.2995	-4.4422	-5.7156	-7.4086	-5.46	-4.8637	-4.8818	-7.0085	-8.3421	-8.2796	-5.1554	-6.6039	-6.7003	-5.0116	-5.079
-3.8974	-4.4946	-6.0897	-5.7341	-6.0311	-7.2619	-6.6061	-2.5193	-2.799	-5.1815	-3.8111	-7.6326	-4.8811	-5.8487	-5.0479	-3.8612	-8.9521	-9.007	-8.4432	-9.3579	-7.0661	-5.219	-4.4575	-4.2001	-1.3154	-5.0438	-6.9745	-3.7559	-4.1745	-3.9839	-3.6135	-8.2096	-9.0232	-6.0859	-5.8059	-5.7529	-6.6443	-5.0078	-5.6809	-2.9478	-5.9111	-7.3041	-7.785	-4.2226	-5.9946	-9.0893	-7.3089	-3.8761	-5.2348	-6.8301
5.4515	4.8537	3.5387	8.6196	3.6532	7.5985	9.1911	8.1516	6.5606	7.5259	3.9425	9.4245	3.6629	9.8207	4.5796	8.2127	5.4811	5.3911	6.2759	8.8168	7.0829	8.0969	7.3586	9.6128	7.4457	7.4447	7.8055	4.1011	6.2881	5.2839	2.6738	6.2153	4.8457	3.8592	7.8991	5.5297	6.3953	6.3172	7.2213	7.5447	4.1894	7.8798	7.2862	6.3215	9.0503	6.0813	5.8719	6.4955	9.7574	7.0804
-22.636	-22.524	-22.812	-21.442	-24.638	-21.312	-23.238	-22.371	-22.652	-20.984	-21.323	-21.866	-24.25	-24.826	-21.915	-20.111	-22.689	-18.671	-22.403	-21.719	-22.49	-24.391	-21.992	-20.598	-21.546	-21.082	-20.331	-20.595	-20.627	-23.483	-19.67	-23.55	-21.982	-21.264	-23.938	-23.741	-23.872	-20.664	-18.711	-21.917	-26.488	-20.35	-23.661	-20.392	-20.579	-24.612	-21.452	-20.483	-22.115	-22.351
-1.6952	-0.5083	-2.0633	-4.9654	-0.39206	-1.2617	-0.97143	2.2129	-5.5907	-0.078142	-0.25597	1.0232	-2.0833	-1.9272	-6.0962	1.0735	-2.2651	-3.0846	3.3372	-2.183	-0.13263	-0.75486	-2.2566	-1.4815	-2.4029	-3.3952	-1.927	-2.5677	-3.3341	-0.79009	2.6533	1.143	-2.0385	0.78433	-2.8778	1.0076	-0.83174	-2.2774	0.60431	-2.094	1.1091	-0.43214	-2.8795	-1.491	-2.1764	-2.8346	-2.1505	-4.113	-1.8701	0.50519
-4.0091	-2.2933	-2.6062	-1.7857	0.0799	-2.8934	0.12968	-1.7018	-1.9012	-2.662	-6.6981	-3.0754	-2.2916	-4.87	-2.8883	-1.3777	2.9595	-2.5238	-2.3122	-3.6247	-3.2059	-2.2992	-2.3312	-0.76252	-1.3793	1.0592	-3.3538	-1.0808	-2.1117	-8.0056	-1.3222	-1.5056	-4.1008	-3.8791	-0.74532	-0.845	-6.8739	-5.0931	-1.1728	-3.0699	-6.1061	-3.1446	-3.9634	-2.6828	-2.1775	-3.2885	1.4878	-4.8249	-0.57361	2.783
7.0875	8.3282	4.2625	3.6942	1.4821	2.8511	1.1679	4.6435	4.4767	3.8852	3.1984	4.6388	4.3941	3.838	2.5251	2.3574	5.2749	6.2047	-0.37705	3.4034	3.1501	5.1014	2.9809	3.2765	0.51028	5.058	2.3708	2.8087	1.0922	4.8864	1.7694	3.5992	4.8928	4.7264	1.1704	1.1205	4.4284	1.7316	2.9111	3.4689	4.6937	6.7891	1.8084	1.6591	2.6041	1.1398	5.0504	3.7631	0.58511	2.7689
-7.1771	-5.1884	-4.1812	-1.3373	-4.4674	-4.6476	-2.1619	-3.4866	-1.8259	-5.4496	-3.7235	-2.0764	-4.7219	-2.1253	-4.7255	-2.2202	-5.1154	-3.4883	-5.9898	-2.9486	-1.2595	-3.9186	-1.6918	-4.0459	-6.3032	-6.6032	-4.1855	-3.464	-3.0245	-3.6938	-5.5925	-6.6423	-2.3395	-3.3138	-2.2634	-2.3049	-1.0408	-2.891	-5.8525	-2.2589	-2.3644	-4.2608	-2.9764	-3.1278	-1.074	-4.9926	-6.3527	-5.6178	-2.7996	-1.0902
-2.0978	2.1997	-0.37598	0.049668	-2.0246	-1.0437	5.1697	1.5246	1.2712	0.22346	-0.58848	-0.1867	-0.20497	-3.7657	2.2544	1.8984	-0.35679	1.9746	-2.2547	1.2801	0.33388	2.5141	2.9206	-1.5366	0.7092	0.10333	-1.6841	1.2359	2.4245	-0.045291	0.60414	2.6654	-2.1942	3.0615	-1.3603	4.7973	-1.52	0.015467	0.53855	-0.68798	1.2835	0.16512	-2.8938	-1.0537	0.68763	-1.5344	1.0631	-0.1688	3.844	-1.6504
-2.1706	0.30149	1.3024	-3.0581	1.3939	0.41929	1.2453	0.5598	1.6239	0.98077	-0.13532	2.9954	1.6797	2.7686	-1.3292	1.0124	3.2627	0.3754	-1.2046	0.3368	-0.69774	1.9519	-0.75914	-2.3788	0.23712	1.6362	-1.8698	-3.3612	0.17622	1.6657	-1.5143	1.8501	-0.68421	-2.4905	-0.075853	-0.17346	0.28763	1.3427	-0.42504	-0.84844	0.29821	1.9422	2.2655	-1.6025	2.7281	1.2757	-0.70831	2.1593	0.74559	0.46049
-1.0274	1.1657	0.22671	-2.2643	-1.2337	-1.3799	-2.2868	-2.3017	-0.52852	0.44314	-3.7817	3.1661	-1.3401	1.2798	-0.32494	-1.5616	-0.35344	-1.4006	0.85303	-2.7451	0.96988	-1.2592	-2.0398	-1.2201	-0.72371	0.65064	1.8987	-1.4743	-4.069	-2.7798	-3.938	1.8808	-0.27305	-1.4066	-3.154	-0.58581	-0.84489	-1.4548	0.23053	-0.14247	-3.1123	-1.5017	-0.23175	-0.65526	-1.401	5.6814	-2.4815	3.037	-0.52271	-0.74175
-6.4134	-8.6279	-8.2847	-7.569	-11.014	-5.3603	-9.5412	-9.7441	-7.9139	-14.335	-9.684	-8.7249	-10.258	-11.189	-8.7716	-8.9241	-8.77	-9.9098	-8.6123	-8.9477	-9.4294	-12.622	-10.757	-6.9877	-7.3442	-10.738	-9.331	-7.0606	-12.171	-10.39	-6.4149	-8.7614	-10.02	-9.5415	-9.1605	-10.494	-8.6103	-8.8914	-8.429	-8.3818	-5.7284	-10.87	-8.7319	-8.5838	-9.5753	-8.7803	-6.6076	-10.597	-12.991	-9.2241
-10.945	-12.34	-12.274	-12.764	-10.682	-12.079	-11.153	-12.17	-11.072	-12.819	-12.135	-8.6616	-14.842	-13	-15.759	-13.852	-11.684	-10.897	-8.8082	-11.292	-11.646	-8.5709	-11.725	-12.771	-9.8532	-9.6245	-14.467	-12.367	-10.76	-13.503	-14.08	-12.577	-11.972	-12.34	-13.543	-12.079	-8.9819	-10.364	-13.034	-13.603	-11.092	-12.54	-10.08	-12.759	-10.645	-10.792	-10.897	-13.066	-11.535	-8.8218
-1.6721	-1.9716	-1.4849	-0.94958	-2.635	0.73131	0.24512	-2.6572	-1.1666	-2.1549	-1.253	-2.0345	1.3426	2.0754	-2.0319	0.48253	3.3723	-0.77733	-0.22617	-0.99691	1.0098	-0.41483	-0.99495	-1.0597	0.85042	-0.096785	-2.1557	0.21747	-0.95869	3.394	-0.08951	1.3583	1.6271	-0.25845	0.29284	-0.14397	-1.6624	5.6437	3.0033	-0.36648	1.794	1.221	1.2321	-1.3455	-0.055995	-0.69137	0.6241	0.78042	2.2134	1.4153
-0.80547	2.745	0.55158	-1.8506	-3.3509	-0.3612	-0.097716	1.7146	3.729	1.6455	-0.75739	-0.36323	1.86	2.7764	1.3057	-2.1229	0.53911	-1.621	-2.2107	-3.94	-1.9206	-3.4123	0.74644	-2.998	-2.5138	0.71636	2.4428	-2.0968	0.43881	-2.3143	0.31757	-0.80037	0.93092	3.5182	-1.1759	0.92285	0.59212	3.7562	-1.414	-1.7	0.76306	-0.26924	-2.2155	2.2783	0.17205	0.32918	-0.35483	0.43514	-0.47716	2.3727
-4.8311	-0.57831	1.5332	-0.46225	0.59793	0.11705	3.7289	0.63593	-4.5645	-0.16034	-1.8402	-1.0804	-1.583	-2.2098	-4.9002	-1.2826	-2.7542	-1.9887	-0.29139	-2.9554	0.66426	-2.5346	-2.4532	-2.6663	-0.75899	-1.1081	-1.4205	-3.4547	-1.2399	-5.3621	-1.777	-0.85462	0.9031	0.53148	-1.5425	-3.9171	1.0182	-0.79845	-2.0289	-0.83839	-3.8249	-2.8933	1.6683	-0.36617	0.12928	-1.7306	0.53934	-0.9541	-2.5584	-3.513
-2.8467	-6.3206	-4.2374	-6.3261	-6.7645	-4.8816	-4.7049	-6.6822	-5.5794	-3.9039	-5.3329	-5.4744	-5.9791	-3.5927	-10.533	-6.7625	-8.2417	-5.6622	-8.1248	-5.5176	-2.9329	-8.7889	-6.7669	-4.3681	-3.8604	-6.2903	-6.8625	-6.792	-7.4206	-5.4255	-3.825	-5.7054	-7.8426	-6.8998	-6.7411	-4.7098	-4.3931	-4.8202	-6.7585	-2.1652	-2.2039	-7.9183	-4.7197	-6.4425	-4.7	-5.2483	-4.8783	-4.5966	-3.0134	-4.1717
-0.95992	0.72896	0.81021	-3.0473	-2.785	2.2215	-2.1535	2.0531	-0.84608	1.206	1.6057	0.81789	2.7794	1.6908	2.0764	0.63142	4.2999	-3.0036	-2.0316	0.76788	1.056	-0.36578	2.905	2.2317	-1.6414	3.0246	2.8932	2.2034	0.72609	0.62685	0.889	2.276	1.1629	2.8797	-0.21609	3.5321	2.6179	0.27702	0.88847	4.3856	3.4253	1.7859	3.1986	-0.22079	2.7947	-1.1772	-2.1053	-0.1894	-1.8269	-0.83039
3.2924	-2.6678	4.9096	1.6246	4.5748	3.9652	6.2017	4.0262	0.96297	2.9624	3.4085	2.5267	3.5314	2.1692	5.4431	3.2072	2.4777	2.152	2.7474	0.73589	0.69994	1.4186	-0.61545	2.6103	1.1146	5.1794	4.1351	-0.070962	4.169	4.4062	2.5076	2.2799	2.7838	4.9775	1.4209	3.1746	2.7087	2.0164	4.0734	0.69153	2.6386	4.2505	4.3842	4.1402	2.2864	2.6372	0.95025	2.9043	2.3562	0.58916
-12.994	-15.669	-11.913	-9.9752	-9.9745	-12.218	-15.705	-8.5177	-12.957	-11.845	-11.078	-12.055	-9.8241	-12.654	-12.011	-12.936	-13.825	-12.217	-13.627	-15.249	-11.001	-11.523	-11.866	-14.386	-14.42	-13.759	-13.869	-12.626	-14.764	-15.516	-10.143	-12.486	-15.125	-15.538	-11.344	-14.413	-9.2682	-13.271	-11.701	-12.222	-15.859	-12.303	-12.402	-10.07	-11.476	-12.203	-11.681	-9.6151	-12.123	-11.547
-4.2971	-4.3263	-3.9367	-2.0815	-4.4383	-7.4106	-2.0704	0.3191	-2.7838	-5.4489	-1.8811	-2.1494	-1.9057	-2.207	-1.4096	-3.7149	-0.6322	-3.5956	0.053879	-5.3676	-2.2286	-7.7574	-4.3134	-1.0727	-3.686	-2.4437	-4.7551	-4.4341	-5.7645	-4.7072	-0.99182	-1.7694	-3.2588	-2.9752	-3.5049	-2.8712	-2.9568	-1.8815	-4.2608	-4.8218	-1.7926	-3.7015	0.027139	-5.451	-5.0249	-7.0788	-3.2629	-5.0536	1.0457	-2.314
-4.0688	-3.5988	-4.4735	-3.5448	-3.9242	-0.96243	-2.53	-3.0173	0.50122	-4.4743	-0.26903	-2.1971	-2.8093	-3.997	-2.0979	-3.1079	-4.665	-2.2079	-3.1949	-1.9277	-3.0555	-4.0735	-4.5097	-3.6334	-1.3386	-2.4942	-1.2558	0.41985	-5.1501	0.11947	-6.6948	-2.0074	-2.5617	-3.1222	-3.2819	-2.2119	-1.1639	-3.7788	-2.9022	-1.3893	-2.5067	-3.1272	-4.023	-2.5511	-2.405	-3.5425	-2.9098	-1.8257	-5.7806	-3.8633
-14.583	-13.48	-17.588	-12.615	-13.473	-13.183	-13.582	-14.635	-15.134	-14.087	-15.009	-10.311	-16.332	-15.172	-13.988	-15.511	-14.723	-13.383	-11.164	-15.636	-16.882	-14.111	-12.6	-14.896	-15.456	-14.472	-13.02	-18.116	-15.047	-14.992	-16.465	-13.654	-16.566	-15.585	-15.244	-14.004	-11.524	-10.769	-11.636	-14.649	-13.807	-14.212	-13.253	-15.999	-16.94	-15.743	-12.87	-15.6	-19.647	-15.374
-11.225	-12.846	-12.565	-14.792	-12.093	-14.864	-10.537	-11.506	-11.225	-16.35	-13.362	-12.885	-14.87	-11.137	-14.213	-14.009	-12.877	-13.045	-12.824	-13.605	-12.497	-13.32	-14.91	-14.417	-12.732	-12.71	-10.742	-14.476	-12.874	-14.341	-14.173	-13.248	-13.427	-12.589	-13.22	-12.168	-14.627	-13.498	-16.133	-12.771	-12.813	-14.784	-13.162	-15.852	-11.379	-15.419	-14.61	-11.712	-10.961	-17.424
2.8671	1.7843	1.6086	5.146	0.47863	3.2641	1.4136	1.4663	4.9439	4.3643	0.45936	3.4243	3.3311	4.8084	3.3262	4.6641	1.1039	2.5325	2.4871	1.8242	3.9078	2.4322	4.2289	4.3457	1.61	3.6146	1.9847	3.4331	3.4871	3.6067	2.9657	2.3082	5.8127	1.7161	5.445	4.6401	2.1685	3.9496	1.355	2.1763	3.4503	1.2502	2.4357	3.4041	1.6087	1.5769	1.6352	1.781	3.5718	1.8483
2.4815	4.2387	2.0488	3.3791	3.1577	1.8502	3.3963	6.0382	1.5185	3.105	-0.90109	2.1498	5.1321	1.485	3.6455	2.9282	4.0473	1.8202	2.2713	2.4178	3.3209	3.2425	0.24614	2.5217	3.8807	4.0057	3.3497	3.3039	3.5924	1.611	5.9191	2.9118	3.0854	1.0087	0.61417	3.2405	1.1985	3.6787	0.9707	2.1297	2.6228	2.1088	3.2119	4.0403	2.0903	1.7847	3.5774	5.3961	4.1152	2.5442
1.1308	-1.1685	1.3955	-1.1392	-1.072	-1.5741	2.7103	1.2179	0.56037	-1.3854	-1.3724	2.6868	3.1333	-2.7541	0.23649	1.9175	0.31452	-1.4294	0.0089276	-0.41806	-2.4888	1.0551	3.0947	0.38794	-2.4314	-0.44495	-3.3898	3.4745	2.238	-1.9135	2.4503	1.9233	1.91	0.12161	2.1347	1.505	-2.1593	-1.3253	-1.2528	2.9006	0.44077	1.5635	-0.22859	-0.05111	-0.0071144	-2.2416	-0.084253	0.61675	0.049242	0.1914
-2.1019	0.10912	-2.0003	-1.5911	0.10842	-2.4361	-0.072157	-2.6958	0.40034	-3.2158	-2.0417	-2.2497	-0.63974	-1.8604	-2.9448	-3.2305	-0.17412	0.61479	-1.4704	-4.6702	-1.8866	-4.0107	-5.6412	-3.1811	-3.9721	-1.2079	-1.071	-1.3951	-2.986	-0.77006	-2.0045	-2.6159	-1.1212	-3.7615	0.21526	-1.5944	-3.2693	1.5984	-3.1452	-2.8814	-3.5707	-0.98656	-1.5565	-0.95664	0.032037	-4.8823	-3.6181	-1.439	-0.77487	-5.6853
-11.299	-15.209	-10.121	-12.357	-13.087	-10.593	-10.874	-12.627	-11.842	-12.625	-11.753	-11.165	-11.774	-11.119	-12.606	-11.233	-11.673	-15.305	-12.879	-12.112	-12.099	-12.353	-12.893	-10.813	-13.358	-14.066	-11.883	-15.356	-11.569	-15.024	-11.954	-12.055	-9.6462	-11.286	-13.806	-15.069	-11.914	-13.921	-11.946	-16.57	-14.179	-15.202	-13.868	-12.104	-12.813	-13.49	-14.299	-11.366	-14.327	-13.999
14.189	7.0045	10.628	10.672	10.371	8.6937	9.8784	10.958	11.589	10.714	7.9784	11.456	9.2041	10.142	11.142	9.3801	12.071	10.06	9.3722	8.5751	14.168	8.6582	8.8921	8.6698	11.602	7.288	6.988	12.064	11.139	9.8027	9.6273	10.132	7.2025	7.7604	9.9271	10.916	10.557	9.7296	9.4882	11.634	10.534	14.513	10.88	12.436	11.881	6.164	8.5421	6.3765	12.366	12.216
4.5942	4.5588	2.7857	5.1879	8.0144	4.8446	4.1593	4.3287	4.9066	4.5956	4.8789	5.1182	3.6047	5.7356	4.8466	5.0102	3.7211	7.0628	2.6216	6.0985	6.3455	1.8438	4.5758	3.412	7.9989	6.2095	6.3305	1.6424	1.9494	4.7757	5.0833	5.8056	3.3436	7.3496	6.7405	7.0634	2.1	3.2498	4.2659	4.5984	2.9024	1.8202	5.173	3.8778	1.2199	6.8788	6.0714	8.6452	7.5134	2.829
-18.832	-20.488	-20.091	-19.832	-21.555	-20.877	-20.341	-20.388	-21.435	-19.318	-20.135	-24.012	-21.119	-22.708	-21.413	-23.273	-22.083	-23.723	-20.798	-17.166	-20.375	-20.916	-18.9	-20.848	-21.794	-22.783	-22.037	-20.747	-19.145	-20.487	-21.209	-20.23	-21.775	-18.282	-22.968	-22.573	-19.599	-21.696	-23.299	-21.106	-20.388	-20.398	-21.918	-20.607	-20.722	-19.707	-20.12	-21.334	-24.034	-21.384
0.44703	1.774	-0.56098	-1.5359	-3.7167	-3.0518	-1.0787	-2.5291	-0.19098	-6.3725	-1.9352	0.67934	0.57217	0.56729	-2.669	-1.8926	0.0080108	-3.4586	-2.852	0.61586	-0.62749	-1.4731	-4.1469	-2.2735	-3.6354	0.76419	-0.96915	-2.7016	-0.89475	-0.040745	-3.0039	-3.7849	0.72258	-0.50829	-0.25079	-0.66637	2.0725	-1.0995	-0.034286	-5.0478	-0.41204	-2.0625	-2.6259	-4.0898	0.34164	-2.9947	-4.8264	-0.77426	0.52827	1.8882
-1.3467	-2.3643	-2.0249	-5.149	-2.5466	-7.3012	-6.6172	-4.4181	-6.2749	-5.2954	-3.3333	-4.5194	-1.2304	-4.0765	-1.9186	-0.37305	-5.9214	-6.0461	-5.3449	-4.244	-5.2921	-2.4742	-3.3039	-3.9113	-2.1136	-6.2946	-2.016	-2.4714	-3.0018	-4.0665	-2.0148	-4.4266	-6.046	-3.4116	-3.7576	-2.9317	-0.69686	-4.4118	-2.5349	-2.4604	-1.5215	-4.181	-4.1735	-4.0774	-6.0888	-2.8128	-8.4858	-5.0703	-5.6185	-3.5919
9.0869	10.438	9.9382	10.838	11.274	12.081	9.0862	10.365	9.4178	6.7352	9.6333	9.2594	12.736	9.2851	13.344	9.5526	9.0098	11.39	8.8185	7.0439	10.068	11.57	9.5805	8.8996	9.7252	11.798	9.9165	6.3318	11.792	9.8059	12.012	10.439	10.775	10.552	8.8103	7.8485	10.681	7.4126	8.9111	8.7725	9.5975	10.337	8.0246	8.9327	12.098	11.562	11.131	9.283	8.3982	8.6609
1.7162	-2.256	1.7413	-6.5603	-0.73273	-0.34529	-2.8556	-1.0335	-2.4105	0.34967	-2.1209	-4.2006	1.5378	-2.0168	-0.16854	0.45353	0.40677	-1.5351	-0.31554	-0.62684	-1.5139	-3.1335	-0.021595	-2.8143	-3.9614	-1.6948	-0.16889	-0.19566	-0.18146	-2.5045	-2.4939	-4.959	-0.50404	0.081149	-1.2446	-0.8272	-1.6145	-1.958	-2.1466	-2.6283	-3.5243	-1.0443	-4.6537	-1.9574	-2.8778	0.62385	-3.1608	1.2878	0.35308	0.70533
-21.117	-21.266	-21.54	-22.191	-21.592	-17.165	-21.747	-19.16	-19.566	-22.917	-19.137	-21.29	-21.621	-21.221	-18.249	-20.556	-23.268	-20.639	-22.193	-23.397	-20.135	-15.89	-20.938	-21.926	-21.518	-21.28	-23.886	-20.649	-22.572	-18.737	-23.312	-21.68	-17.647	-22.087	-17.4	-21.836	-24.832	-18.736	-20.378	-18.832	-20.964	-21.712	-21.54	-23.718	-20.489	-22.929	-22.5	-22.05	-20.591	-22.031
2.8352	1.46	0.98332	0.34281	4.2332	0.12916	3.1787	2.2551	1.3064	1.3959	3.9801	2.0486	0.97113	3.3478	5.8304	2.5507	1.5918	-0.74528	-1.0131	1.6272	0.24515	0.94774	1.3792	0.18489	2.4477	0.93386	-2.0081	2.9258	2.1908	2.4598	0.62051	2.3037	-0.30948	3.6892	0.17426	0.74015	4.9271	2.5972	-0.76439	-0.32061	3.2048	2.3227	-3.0128	-1.1317	-1.0062	2.1814	1.3625	1.9655	0.17292	3.3123
-3.2124	2.9147	3.1043	2.2141	5.1847	6.7116	1.5939	2.9744	2.1283	0.57494	-0.13183	-1.3869	1.4341	0.042914	2.414	3.7377	0.13193	3.7234	-0.35507	4.5527	-0.59416	2.4661	0.37546	2.4036	1.5218	-0.2161	0.97033	-0.74533	2.0097	0.56113	6.0029	1.9549	4.4045	1.5806	2.9713	1.8427	-2.1985	2.0149	0.4444	2.5367	4.4639	2.5878	3.6666	3.41	2.5175	0.283	0.7611	-0.10948	1.9634	1.264
-6.5078	-5.1271	-4.4277	-4.7421	-3.8408	-5.0158	-6.8114	-3.5864	-6.0768	-5.8394	-7.2782	-4.8633	-3.0715	-6.6168	-4.5942	-3.6036	-5.1719	-7.8024	-4.773	-4.0342	-1.0555	-3.1136	-0.71281	-10.177	-5.7297	-7.6306	-8.8627	-4.7516	-7.4881	-6.6668	-6.7822	-2.8275	-6.3682	-3.6933	-6.7717	-6.2897	-3.6017	-4.6965	-6.355	-4.2691	-3.6824	-4.4093	-4.2403	-3.3626	-2.3828	-7.3485	-4.1241	-6.9188	-6.8289	-4.0706
-12.25	-6.591	-7.8696	-12.314	-14.786	-10.265	-11.715	-14.795	-8.9786	-7.6496	-13.221	-9.3621	-13.555	-11.879	-15.396	-12.545	-11.306	-9.1845	-12.372	-11.843	-12.07	-10.922	-13.614	-10.639	-13.574	-10.726	-9.5376	-9.6127	-7.4252	-13.496	-10.959	-12.257	-12.013	-8.7271	-11.188	-9.5828	-12.637	-10.638	-9.0445	-12.28	-11.031	-11.503	-11.302	-10.756	-11.39	-10.311	-11.92	-10.516	-12.455	-12.644
-12.779	-9.9534	-10.615	-15.837	-11.434	-10.848	-7.2576	-8.6565	-10.613	-8.3657	-9.1406	-7.2719	-15.344	-12.688	-9.4712	-9.1986	-9.5616	-14.161	-9.1553	-9.5647	-10.767	-13.224	-11.483	-12.01	-11.493	-9.5843	-11.582	-13.296	-7.1962	-10.887	-8.3947	-7.6764	-12.257	-7.9421	-9.0131	-8.4397	-11.614	-8.0415	-10.468	-9.2645	-10.32	-8.3918	-9.6116	-7.8655	-8.4688	-8.1477	-11.203	-9.5424	-8.4443	-9.3892
6.7284	6.5679	9.1437	6.5687	7.04	8.8465	6.9661	11.875	8.1293	7.6801	9.9267	8.5482	9.1623	6.4774	8.3632	7.2659	6.8002	9.3904	7.385	8.0686	7.1122	7.5389	9.2697	8.488	11.274	5.2927	3.1415	8.2294	5.2636	8.7164	8.5471	9.6957	8.3771	6.7517	6.6963	4.9686	8.2761	11.473	9.9926	8.6903	7.2562	9.8384	8.4298	6.2644	10.682	7.1516	8.4045	6.8623	7.524	5.0002
0.7394	2.496	3.7102	2.2785	5.4744	0.30654	3.4922	3.2079	2.8557	3.661	3.3994	2.9386	4.401	1.3167	2.6858	3.1806	0.95974	4.9253	3.5292	1.9207	3.3897	0.19314	2.5032	3.3753	4.0022	2.4468	4.5135	1.6229	1.4369	2.1974	2.4975	2.6024	2.1142	2.4031	1.8186	2.3131	0.72901	2.6483	0.70911	2.8233	1.632	-0.21875	3.6504	1.5568	1.8433	0.72713	1.2829	4.2909	2.1918	2.0993
-2.8676	-3.8737	-3.8935	-5.0804	-3.9525	-2.4363	-4.1635	-6.6717	-5.1465	-3.411	-2.7347	-6.989	-3.3408	-7.8569	-4.9757	-6.2644	-3.2033	-8.4201	-5.9369	-2.4574	-4.0597	-3.7297	-7.6965	-5.2155	-6.8098	-4.1761	-5.1513	-8.5635	-5.6334	-7.8544	-7.6563	-6.2907	-7.0373	-5.901	-6.25	-5.5393	-9.4024	-0.49639	-2.3306	-5.3574	-6.8945	-5.8782	-6.056	-7.0334	-2.6495	-5.8797	-4.9516	-6.8731	-6.4373	-5.0444
-13.022	-13.915	-8.1807	-10.549	-12.764	-9.6304	-9.5304	-11.258	-10.486	-13.653	-11.967	-14.942	-13.292	-12.999	-14.417	-10.891	-13.894	-10.113	-11.402	-10.23	-11.376	-12.663	-11.646	-9.1042	-12.184	-9.3229	-8.3391	-11.183	-12.025	-14.523	-12.392	-12.425	-12.77	-10.258	-9.7313	-13.099	-10.791	-12.678	-11.777	-12.596	-11.838	-12.547	-13.653	-14.663	-12.954	-9.4589	-12.934	-10.286	-12.347	-14.177
-10.178	-9.5379	-12.676	-9.1656	-10.712	-11.964	-8.0247	-10.424	-13.35	-12.699	-9.2672	-14.08	-10.283	-11.615	-9.4792	-13.008	-16.026	-10.974	-10.54	-12.702	-12.472	-13.862	-11.113	-9.0105	-15.632	-13.955	-15.497	-8.9128	-14.54	-13.598	-11.232	-11.496	-13.12	-9.4054	-13.483	-11.96	-14.187	-9.7953	-10.36	-11.36	-10.531	-14.942	-11.062	-11.18	-9.6252	-13.868	-13.16	-12.874	-13.969	-10.677
-13.337	-10.277	-12.013	-11.762	-16.821	-15.527	-14.228	-14.008	-12.29	-10.247	-6.5791	-10.933	-13.047	-13.009	-13.891	-13.269	-14.973	-11.174	-12.887	-17.074	-12.217	-11.938	-12.816	-11.629	-14.134	-10.403	-13.763	-17.002	-12.316	-9.7313	-10.084	-10.946	-14.874	-11.898	-13.24	-12.359	-11.11	-16.132	-8.0935	-10.046	-12.29	-12.809	-16.44	-15.087	-13.86	-15.845	-12.79	-10.627	-15.771	-16.01
-16.05	-14.296	-13.633	-14.784	-16.134	-15.644	-15.512	-14.523	-14.222	-14.658	-13.866	-14.461	-14.495	-14.663	-17.929	-14.878	-14.605	-15.753	-13.482	-15.089	-15.239	-14.114	-14.021	-14.428	-14.049	-12.97	-16.269	-13.454	-15.698	-14.101	-14.986	-13.695	-12.563	-14.798	-12.598	-17.663	-15.505	-14.385	-15.562	-16.205	-13.834	-11.382	-13.422	-13.636	-15.088	-14.866	-15.464	-16.12	-12.217	-17.142
7.2595	6.1821	5.3492	6.0877	5.9576	4.984	6.2708	8.7122	9.632	8.4997	6.413	8.9885	7.2222	2.2875	4.3172	4.7668	4.0703	7.2431	5.2054	6.3202	8.0067	5.6456	5.4737	5.0443	3.2936	5.7493	5.6827	8.1541	6.4294	7.0811	6.4227	4.1978	2.3459	4.0335	5.8462	3.7862	7.9475	4.9548	5.2907	8.5067	5.8541	6.1223	6.4929	6.5413	7.0495	5.6716	6.7942	5.3141	5.3397	8.5796
-2.7708	-5.612	-6.2411	-4.4054	-5.7358	-2.0529	0.11168	-0.47876	1.16	-5.6589	-2.0411	-3.0067	-3.6926	-2.9062	-4.49	-1.4715	-4.5827	-3.5614	-1.8156	-2.4142	-2.5158	-6.1935	-5.1894	-5.2184	-3.3543	-4.5224	1.2299	-3.3087	-4.9718	-3.8078	-3.1659	-3.6742	-5.6898	-3.7315	-2.8535	-1.2013	-3.4587	-2.498	-0.55535	-5.9634	-4.2089	-3.1555	-1.9557	-2.2355	-5.5161	-3.2401	-2.6023	1.2761	-2.2905	-4.9491
-12.727	-11.178	-13.069	-9.3275	-14.403	-9.5694	-10.415	-11.648	-12.456	-11.052	-9.9026	-12.792	-13.121	-11.518	-8.6324	-11.012	-13.658	-11.679	-9.491	-11.845	-11.449	-12.049	-14.494	-12.567	-10.638	-8.0666	-9.4778	-9.6651	-12.411	-13.746	-12.265	-12.602	-11.04	-9.1841	-10.492	-11.354	-9.4177	-12.904	-11.977	-10.469	-11.271	-13.761	-12.203	-9.9157	-11.57	-14.445	-12.443	-14.031	-9.5781	-13.446
3.0815	5.0345	5.0941	2.2835	3.7098	9.3731	7.7769	5.1138	7.6464	6.4184	5.9372	1.3727	5.0364	1.1454	7.0491	4.0015	8.2218	7.1212	1.4858	5.6438	3.4828	5.6477	4.1628	5.8916	6.3247	5.6635	3.3885	2.3895	1.8762	5.535	5.6863	9.4777	4.7051	4.6755	3.5314	7.6296	5.3095	6.0397	3.5093	0.68982	6.6394	4.674	7.4698	6.721	2.745	5.0816	5.8974	5.0493	4.8456	3.9628
-10.853	-10.726	-8.8029	-11.108	-11.503	-9.9219	-10.625	-10.573	-10.772	-9.7654	-10.152	-14.125	-13.794	-10.756	-11.107	-11.674	-10.369	-12.874	-12.575	-11.308	-11.959	-9.9451	-10.982	-11.302	-11.225	-13.822	-10.319	-11.148	-12.446	-9.5702	-9.9593	-10.775	-11.849	-11.184	-9.4699	-10.158	-11.696	-7.124	-12.318	-11.505	-11.36	-9.4385	-9.2912	-11.381	-13.333	-10.158	-11.78	-10.568	-8.4293	-10.877
3.2439	-0.093476	0.48118	-2.1347	2.645	-3.2732	1.1481	4.4211	1.8708	3.8548	-0.31631	2.2491	0.47471	1.64	4.3071	1.1545	2.35	0.10384	0.43461	0.42813	2.5835	-0.76567	0.11788	2.6553	2.5	2.7924	0.026839	-0.39843	0.68296	0.36589	0.81743	1.294	-0.77295	3.328	-3.6831	-0.42895	1.2508	1.677	-0.078055	1.3196	0.40256	0.73112	0.17062	1.8907	1.6869	0.57027	2.8889	-1.1272	2.1903	-0.011705
-19.362	-19.683	-22.266	-21.603	-21.889	-22.067	-21.125	-22.311	-22.635	-21.582	-23.257	-22.582	-18.946	-18.384	-18.642	-20.426	-19.869	-19.72	-22.326	-18.742	-23.997	-20.847	-21.86	-20.65	-19.625	-22.169	-22.284	-20.308	-17.198	-17.215	-22.728	-19.886	-21.015	-18.946	-20.025	-25.348	-20.349	-18.746	-23.173	-21.237	-20.295	-21.091	-18.734	-19.995	-19.809	-19.272	-18.63	-20.216	-21.84	-18.934
-0.61714	-2.1961	-0.74768	-1.5414	-1.0671	-2.3318	0.77243	-4.2843	-0.46938	-0.37392	1.5546	1.4838	-2.9765	-1.5649	-1.4255	-1.2265	-0.52923	-1.2201	-1.3847	-0.49649	-2.3642	-2.4146	-1.6114	0.29892	-0.67164	-3.7833	-0.79779	-3.6766	0.15881	-1.3896	-2.1166	-2.0113	1.056	-2.9001	1.4516	3.0882	3.2066	2.3146	0.18247	0.71732	-0.53517	1.6556	0.21752	-1.248	0.25181	0.97736	-4.0204	-1.7804	-2.4315	0.36435
-11.514	-10.049	-13.355	-8.9247	-9.2264	-11.712	-10.665	-10.857	-12.785	-12.122	-10.501	-11.647	-11.07	-11.176	-8.3634	-10.243	-10.681	-9.2296	-7.1364	-9.614	-10.861	-11.205	-9.6571	-9.9822	-11.381	-12.122	-10.843	-9.5276	-13.232	-10.095	-11.5	-11.589	-7.0812	-12.163	-12.789	-10.952	-12.033	-14.08	-9.5111	-11.334	-11.708	-11.66	-9.2522	-9.2944	-9.5071	-9.4772	-8.6057	-9.9367	-8.9957	-12.674
-12.844	-11.17	-14.363	-8.7655	-12.047	-11.991	-14.09	-14.746	-16.556	-16.567	-13.31	-11.361	-15.525	-11.702	-12.578	-13.088	-14.584	-12.758	-15.11	-12.856	-15.299	-12.435	-12.533	-14.82	-13.933	-14.772	-15.563	-14.368	-11.534	-12.411	-15.501	-11.336	-13.822	-15.024	-12.731	-14.208	-12.596	-13.48	-13.499	-13.724	-13.929	-11.598	-11.831	-12.411	-12.422	-15.445	-13.774	-11.782	-11.373	-15.174
-10.115	-10.421	-11.155	-8.5968	-5.7651	-12.52	-11.941	-12.774	-9.4662	-10.712	-9.2964	-12.721	-9.2505	-11.083	-10.866	-12.99	-10.808	-9.6889	-10.33	-9.0868	-10.093	-10.734	-7.9725	-9.351	-10.548	-9.1702	-12.448	-10.55	-10.827	-12.503	-15.253	-9.2922	-11.301	-14.103	-8.1337	-11.956	-9.7216	-14.215	-8.0462	-8.5655	-7.9024	-8.5375	-10.274	-12.546	-11.175	-12.784	-12.858	-8.652	-10.778	-10.072
-17.993	-23.601	-23.496	-22.988	-24.291	-24.542	-26.012	-23.035	-23.187	-25.146	-21.051	-18.453	-20.159	-23.155	-20.099	-20.282	-19.687	-20.195	-24.663	-21.386	-24.977	-23.425	-22.082	-22.193	-23.357	-23.195	-21.282	-23.144	-23.473	-24.158	-23.435	-20.434	-22.934	-19.28	-19.96	-21.383	-20.76	-23	-22.72	-24.056	-24.106	-23.532	-22.635	-23.428	-18.936	-26.998	-24.558	-24.797	-21.06	-21.845
8.0165	5.5673	6.7944	8.6151	8.2805	8.876	10.173	7.7515	7.7922	7.9823	9.3326	7.7234	8.5454	5.7938	7.4554	7.9295	8.9736	4.1002	10.069	8.8166	9.7618	8.3809	5.0993	7.5833	7.2989	6.1817	9.1861	7.5788	10.319	8.5623	9.4237	6.3418	4.711	12.523	5.9303	6.1179	10.384	6.8577	6.3729	7.4779	11.299	4.8543	7.2044	5.7813	11.01	8.6285	6.6332	7.2458	3.8558	5.9456
-4.429	-3.065	-4.1424	-6.8853	-4.7646	-0.86685	-4.0902	-3.5376	-4.4201	-1.5643	-6.6147	-3.2279	-3.3192	-3.4559	-2.7079	-5.2831	-3.3002	-3.2631	-4.7085	-3.5448	-1.8687	-5.6754	-4.0648	-2.5468	-1.3422	-4.4447	-2.6663	-4.4019	-5.0625	-5.4815	-5.08	0.18514	-4.9737	-4.7874	-3.4001	-1.2604	-6.7401	-2.7767	-2.1797	-5.1634	-4.4691	-3.2362	-5.0201	-2.3259	-3.8162	-6.6212	-3.4597	-4.4531	1.9112	-2.3527
-12.877	-11.331	-13.058	-10.708	-10.24	-12.368	-10.758	-16	-14.092	-15.095	-13.941	-14.627	-12.373	-13.911	-17.428	-13.306	-9.9903	-14.621	-13.294	-11.522	-10.807	-15.498	-13.809	-13.408	-10.158	-13.471	-11.419	-13.49	-12.996	-9.1336	-11.298	-15.743	-13.409	-11.525	-13.126	-12.65	-11.688	-10.015	-12.098	-15.053	-12.821	-9.3368	-7.8279	-14.982	-13.243	-15.612	-16.455	-15.306	-14.037	-13.516
1.8859	-0.40277	1.7072	-1.8813	-0.58775	0.66598	-1.86	-2.2813	2.6471	-0.92266	0.61892	0.43797	-1.682	0.53497	-1.1864	1.0377	0.29368	0.96976	-0.11219	-0.87048	0.38496	0.46324	1.8115	2.8852	1.2477	1.8259	0.61547	-1.1912	-2.3085	-1.4495	-2.6029	-1.241	3.057	1.5416	0.07602	-0.59	0.77611	-0.25063	-0.012911	0.84143	-2.1965	-0.35264	-0.53238	1.2047	0.79153	1.2939	1.1256	0.70939	0.10333	1.5801
0.042876	-0.11613	-5.029	-3.1192	-3.4225	-0.99529	-2.4813	-4.5408	-2.7452	-2.811	-3.9346	-3.1349	-0.61891	0.74409	-3.5645	-4.6236	-3.3024	0.7706	-2.7683	-2.5748	-5.3912	-1.7356	-4.2126	-2.8223	-3.3819	1.2664	0.87811	-0.78078	-3.5123	-3.9844	-3.5287	-2.9467	0.36962	1.934	-1.71	-3.0692	-3.5755	-5.5889	-0.052749	-1.6825	-5.2081	-4.6434	-2.3643	0.75797	-1.6811	-0.83438	-3.4459	-2.5192	-1.3767	-3.4658
-15.362	-14.924	-14.275	-11.45	-14.319	-16.157	-14.96	-14.296	-16.697	-13.929	-17.031	-16.223	-13.817	-14.905	-15.711	-17.294	-13.869	-13.702	-12.799	-16.62	-12.535	-15.064	-14.34	-15.601	-13.715	-15.718	-12.178	-14.659	-13.492	-14.632	-13.571	-16.939	-11.485	-15.211	-16.186	-16.304	-13.364	-13.889	-15.122	-14.788	-12.735	-12.426	-14.023	-12.302	-13.388	-12.645	-14.998	-12.886	-14.403	-14.092
-9.281	-9.2313	-12.87	-13.652	-10.137	-9.6598	-12.18	-11.376	-12.088	-11.376	-11.242	-11.693	-10.305	-10.771	-12.251	-12.29	-9.6084	-13.133	-13.179	-13.18	-10.028	-13.192	-10.139	-8.7367	-16.407	-13.574	-10.207	-13.199	-14.316	-9.3339	-12.566	-12.997	-12.194	-12.721	-11.555	-9.8765	-13.4	-11.538	-11.434	-10.17	-13.327	-12.891	-11.994	-8.117	-9.4016	-11.423	-12.242	-10.002	-10.678	-12.157
8.5538	7.9255	6.6132	9.0903	6.5049	7.8066	9.5675	8.1667	10.02	7.6668	9.1342	8.1528	5.1733	4.6825	10.814	8.2586	8.3679	5.8419	8.4191	8.6747	7.5106	10.435	4.4374	9.9141	7.0926	6.9927	9.0394	6.6228	9.1144	6.069	6.0601	8.4109	10.281	8.4312	7.3826	10.706	9.6343	8.9772	9.4968	5.5735	6.2992	6.592	8.7365	7.9875	7.1579	6.7289	9.0789	7.9209	10.38	5.6761
-2.8318	-2.6627	-2.0069	-5.2575	-3.4847	-4.2251	-3.7569	-4.0344	-3.239	-1.259	-5.0595	-2.7193	-5.4075	-3.9655	-2.4867	-5.3992	-0.59679	-2.5799	-9.0835	1.2483	-2.8533	-2.783	0.13514	-0.84749	-4.8462	-6.5352	-4.5713	-2.7008	-3.5044	-4.598	-3.6264	-4.0364	-1.789	-0.19944	-4.3552	-1.0821	-3.6007	-2.3417	-2.1845	-2.595	-3.9673	-2.0598	-5.854	-3.287	0.56495	-3.6176	-3.1398	-4.4315	-2.1344	-6.5479
-8.4837	-7.4818	-7.7209	-13.45	-9.3952	-8.908	-11.94	-10.27	-9.2652	-7.948	-13.677	-9.9112	-11.434	-9.0676	-6.1974	-11.323	-8.1654	-5.1119	-11.574	-6.2925	-7.6437	-9.2435	-10.481	-11.342	-8.9969	-10.105	-10.137	-11.079	-8.3719	-8.1728	-10.441	-8.9087	-8.5583	-11.308	-9.9492	-8.4872	-10.099	-12.244	-10.672	-8.2935	-8.6942	-10.908	-8.5783	-9.3164	-7.0714	-11.882	-9.7721	-9.1805	-6.8481	-9.3991
-4.2284	-1.1832	-5.3579	-5.9184	-4.1422	-5.2839	-6.2154	-2.1407	-8.2682	-1.5362	3.058	-5.2386	-5.1034	-6.9759	-1.5756	-3.4594	-2.6502	-2.0696	-2.3848	-6.195	-1.3767	-5.3402	-4.043	-4.3926	-3.333	-5.1203	-2.3065	-1.2534	-0.48313	-4.2793	-4.182	-2.9984	-4.9913	-3.3058	-5.2559	-1.9207	-3.8429	-6.4813	-4.9668	-3.4478	-3.8208	-1.045	-3.6624	-6.2923	-3.0919	-4.7217	-4.9936	-2.7912	-6.4931	-3.9388
-6.7386	-4.9373	-3.736	-5.1136	-3.7342	-5.3005	-7.935	-7.0751	-4.5386	-4.0512	-3.3802	-3.2759	-5.574	-4.623	-2.9086	-2.6987	-2.8718	-4.0305	-3.4935	-2.6597	-2.2314	-5.8199	-3.4911	-3.2349	-0.46237	-3.0961	-8.7186	-4.3588	-7.3344	-5.8068	-4.4734	-5.2635	-7.2355	-1.7099	-4.8036	-4.5509	-7.7651	-1.0291	-3.9498	-2.6139	-6.0289	-4.7174	-2.7522	-6.3989	-4.3743	-5.293	-5.2481	-3.8985	-4.3863	-1.8097
6.1208	6.3207	6.8853	2.3043	4.4178	1.5448	2.1158	3.9859	6.3605	5.3098	4.7515	7.1748	6.4083	5.871	5.7628	5.2112	7.5846	6.5962	1.9193	4.2137	2.4512	1.7561	6.1213	3.9175	5.0299	2.8446	3.8774	2.6318	8.374	3.2619	7.8028	5.1699	5.8223	3.2521	5.1288	6.0685	4.3073	1.8737	4.7714	3.4011	3.8928	6.5551	3.505	0.64109	2.7801	3.2712	5.3037	9.3156	3.1144	4.4858
-14.688	-10.767	-13.897	-11.227	-11.694	-12.498	-12.169	-10.54	-14.83	-11.163	-12.242	-14.401	-14.521	-10.557	-13.657	-13.348	-10.549	-12.308	-14.235	-11.469	-13.081	-10.92	-15.006	-11.445	-16.601	-13.937	-10.683	-13.544	-14.854	-11.085	-14.722	-15.47	-11.628	-13.603	-14.017	-13.463	-11.478	-11.943	-12.486	-16.973	-11.985	-13.67	-11.106	-12.09	-13.588	-16.666	-10.072	-11.257	-14.105	-14.351
-1.84	-0.85172	-0.079385	-1.3843	-5.9203	1.6414	-0.32521	-0.17921	1.3057	-1.7986	-1.9084	-0.51031	1.0201	-0.071771	1.2173	-3.0234	3.2415	-0.39241	0.13575	-0.17706	-1.2672	-1.8049	-2.1043	2.4303	-0.73731	-3.4667	-2.2651	-0.49726	0.44411	-5.9473	0.40228	1.1291	-0.33105	0.68508	1.6926	-0.53258	0.40212	-0.11731	-1.2464	2.825	-0.58028	-0.17689	-2.537	-0.63904	-1.4825	1.7356	3.1531	-0.35315	2.4224	-0.12572
4.4134	0.17787	0.3347	2.6653	-0.79621	-0.39938	3.6357	-0.022229	2.2781	1.6524	2.3141	2.9377	5.3458	-0.15664	0.45758	0.90066	2.1448	1.5039	0.82567	1.037	1.651	0.85809	0.81727	1.1638	2.6499	2.6701	0.69442	3.2076	0.91166	-0.14648	1.3145	3.6075	3.8655	-0.15886	-0.17199	1.0707	3.0535	1.997	0.65072	0.83098	1.5678	0.040227	-0.37078	3.2239	1.3751	2.5003	1.4605	3.2148	3.176	0.82245
8.1543	7.6687	6.998	5.9224	7.3019	12.531	8.3486	10.486	9.7974	8.0853	10.414	8.9239	9.0074	9.2197	11.557	7.2903	9.9184	9.4048	8.9751	5.6257	9.4134	6.3193	6.8327	8.8842	5.6445	7.1878	8.0218	10.026	7.1062	7.1469	4.582	8.1429	6.3123	8.4877	8.6048	5.9851	9.026	6.3891	9.8998	5.8435	9.9242	10.977	6.9702	10.967	6.7145	7.7006	11.622	8.6373	9.2092	8.9646
-4.3481	-4.3811	-5.2811	0.63343	-3.6261	0.71188	-6.5023	-4.3449	-2.1558	-3.508	-6.0446	-3.5128	-5.3664	-5.7188	-2.0773	-3.5578	-5.3026	-5.416	-4.4243	-6.0097	-4.9947	-3.5327	-1.6592	-3.6832	-3.9753	-1.4639	-5.5044	-1.1364	-2.1393	-3.4182	-3.8891	-1.5341	-6.5271	-3.5401	-1.6459	-2.0137	-3.7934	-2.9718	-1.2484	-5.1998	-1.971	-5.8814	-0.37762	-4.0878	-2.6824	-5.7916	-3.6057	-2.6303	-4.7772	-3.7599
-10.483	-10.297	-11.555	-8.7065	-9.2996	-10.742	-9.4461	-11.991	-9.5197	-9.9068	-5.8764	-12.173	-8.4883	-11.508	-9.2382	-11.249	-11.577	-10.407	-11.58	-6.4982	-13.732	-10.924	-11.436	-13.415	-13.04	-9.8482	-10.957	-8.8457	-10.569	-11.094	-8.5598	-13.016	-9.3847	-10.437	-7.3634	-11.383	-8.9501	-7.0263	-8.9476	-10.82	-8.4155	-11.35	-13.253	-6.9417	-7.758	-9.863	-12.46	-9.937	-9.556	-11.165
2.8142	-1.4012	-3.3296	-4.0116	1.0451	-0.75511	-0.44153	-1.5497	-1.4748	-2.4243	0.014006	-2.3536	-2.8175	-0.00060923	-2.4758	-0.55726	-3.2337	2.1044	-4.3149	0.3694	0.4355	-5.3422	0.13283	-1.2572	-3.7644	-3.2442	-2.8873	-1.7875	2.0356	-1.9245	-2.8501	-2.1974	-1.0079	1.4731	-2.4097	-1.8291	-3.3009	-2.5674	0.55674	-0.83261	-2.2144	-1.8971	-0.58247	0.84619	-2.723	-3.2303	1.2819	-0.51798	-3.3675	1.0944
-2.8583	-2.5479	-4.0982	-7.9305	-3.7451	-5.346	-5.5664	-2.4847	-3.9097	-4.1161	-3.4895	-3.5885	-4.31	-1.9657	-5.5217	-4.7808	-5.4049	-4.5991	-2.0909	-5.7958	-3.2239	-0.0089551	-0.95786	-3.2549	-2.7882	-2.2213	-3.4282	-5.2644	-4.2212	-4.7716	-2.3863	-3.1813	-4.6465	-1.3636	-0.69798	-6.1064	-2.4323	1.0311	-5.5916	-5.3706	0.096797	-3.2902	-0.44409	-4.6222	-4.3986	-3.8291	-2.4757	-3.1879	-1.7619	-2.4541
-4.069	-5.1153	-2.9926	-3.0072	-6.1063	-4.0789	-2.4155	-2.8604	-4.9102	-1.269	-3.2071	-5.9737	-3.5815	-6.3337	-2.7685	-1.034	-2.6575	-7.3805	-5.8068	-2.788	-1.7004	-1.5966	-2.5332	-0.9512	-3.2335	-4.504	-2.9976	-4.2648	-4.1592	-4.7718	-2.4364	-7.5147	-3.1468	-3.4091	-4.2696	-3.685	-2.9945	-2.0081	-2.5448	-4.0695	0.97308	-3.8465	-5.0536	-7.5329	-3.7273	-4.6798	-3.6193	-6.0527	-6.012	-7.7621
1.0265	1.9699	-1.6203	-0.89581	-3.5272	0.39031	1.5808	2.1815	-2.6564	-1.155	-2.8083	-0.51187	0.31975	-0.542	-1.8814	-1.2826	-0.69752	-0.45577	0.96658	-1.5456	0.25491	2.1432	-1.7505	1.9067	1.5865	0.37804	2.1086	1.7583	-0.15208	-1.0993	0.33903	-1.8271	2.6265	-3.1882	-2.6475	1.8169	-0.7773	-0.29597	0.91816	2.0595	0.3609	2.7403	-1.6944	-2.2192	1.545	-1.3915	0.55545	1.4487	-1.7845	1.946
2.7768	0.48123	0.38241	2.6207	1.4227	2.0547	1.2802	-0.17797	-0.23293	1.7354	-0.21628	-0.18483	1.2721	1.1696	-0.62295	0.79583	1.7833	-0.3101	-0.77874	-0.47353	2.7709	3.6391	1.2342	-0.28654	-0.90522	-2.8069	1.6498	-0.70745	-0.31971	1.2874	-0.20876	3.0239	0.30828	4.707	2.8728	2.7483	0.62053	2.8736	3.0049	4.5586	4.2253	0.21513	-0.093083	-0.29	3.3994	-0.43362	2.4243	3.1408	1.696	1.1302
-22.434	-19.398	-21.945	-21.628	-21.202	-22.995	-22.812	-22.655	-23.187	-23.089	-25.267	-22.931	-19.95	-22.222	-23.79	-23.408	-22.894	-19.282	-25.48	-24.411	-19.526	-23.274	-22.909	-21.454	-20.472	-19.032	-23.169	-22.773	-24.081	-19.924	-22.312	-20.916	-20.337	-23.841	-21.533	-23.175	-21.23	-25.877	-23.158	-21.215	-23.91	-22.657	-18.362	-19.177	-20.888	-22.777	-22.486	-21.45	-26.038	-22.61
1.5426	3.2389	0.96237	1.6043	-1.6348	1.7314	1.5208	-3.3153	0.88277	4.5541	4.8987	-0.14623	1.7742	1.662	3.8598	2.274	2.0423	0.055429	5.2747	1.9362	0.94401	1.2458	0.69739	-0.22107	3.1321	4.3812	-1.2633	7.545	0.42944	4.3374	4.0486	0.12011	0.53371	3.0459	1.6424	-0.50877	-0.732	1.707	0.02454	1.1404	2.1255	3.7753	-0.70804	-1.8837	0.87959	-0.061308	2.7926	1.4277	-0.5471	-0.38135
-3.6115	-5.2493	-4.2078	-5.5038	-5.1247	-5.5684	-8.9953	-6.8165	-0.85267	-5.7286	-4.2237	-5.8926	-4.0976	-6.7899	-8.5077	-4.2028	-4.1049	-2.3393	-5.9084	-2.0181	-5.3086	-6.1117	-4.6786	-5.1834	-3.0814	-4.8483	-5.1198	-3.0396	-3.371	-5.1194	-2.2533	-2.8128	-5.542	-6.7157	-4.1524	-4.8634	-5.7399	-6.9498	-3.6295	-3.3588	-7.1752	-4.0257	-4.8153	-5.002	-5.5892	-6.0288	-4.7515	-5.9351	-6.8866	-5.033
-2.3597	-5.9564	-4.8031	-1.3662	-1.7564	-1.8971	-1.2748	-4.3309	-1.3398	-3.273	-0.21005	-1.9782	-1.7197	0.43386	-1.8819	-1.1117	1.0559	-1.0938	-2.6208	-0.20542	-5.7993	-1.3166	-1.8387	-5.4454	-1.0319	-0.67906	-3.1715	-1.7909	-0.87096	-2.1142	-1.6934	-2.9354	-4.3066	-1.4814	0.62136	-1.9867	-1.8283	-1.9747	-4.3956	-4.192	0.77321	-0.30462	0.087202	-1.2151	-0.80367	1.141	-3.5495	0.82243	-0.35783	-0.64154
-25.907	-23.631	-21.641	-20.183	-24.327	-21.074	-22.373	-23.757	-25.006	-19.497	-24.202	-25.607	-23.38	-23.722	-18.814	-20.486	-24.598	-22.617	-19.105	-23.514	-19.723	-24.333	-23.084	-22.41	-20.735	-22.96	-21.833	-22.47	-19.043	-22.266	-23.985	-19.644	-20.941	-21.134	-23.034	-22.587	-22.854	-20.522	-19.889	-22.025	-21.457	-20.308	-22.217	-21.678	-20.75	-22.853	-18.112	-19.386	-21.329	-19.935
-4.4748	-3.2303	-6.4601	-5.1848	-1.673	-7.6344	-8.2995	-5.1073	-8.8603	-4.3756	-6.6229	-6.3432	-6.1582	-3.4196	-3.4825	-7.4012	-8.763	-6.3378	-5.4712	-1.4949	-4.9784	-3.338	-5.4578	-6.2324	-7.3906	-5.9322	-6.6891	-3.4202	-4.9093	-3.1585	-2.1777	-6.7838	-6.194	-8.2929	-5.371	-3.7629	-3.2178	-6.6776	-9.7578	-9.6583	-6.4867	-5.7853	-3.7101	-7.5766	-6.3933	-10.054	-3.1419	-1.9716	-5.3929	-6.2794
-10.149	-15.937	-14.307	-15.758	-14.228	-14.849	-18.97	-15.07	-15.087	-18.74	-14.812	-17.432	-16.363	-14.933	-15.56	-18.641	-14.316	-14.235	-16.129	-16	-16.828	-14.441	-10.607	-13.589	-15.07	-14.046	-14.491	-13.196	-18.314	-10.592	-12.177	-15.217	-18.111	-16.326	-15.256	-17.844	-10.779	-12.846	-13.532	-14.328	-10.458	-16.118	-16.015	-14.491	-16.628	-14.964	-14.94	-16.976	-17.469	-18.694
-15.036	-16.045	-14.863	-13.316	-15.458	-14.112	-16.862	-12.081	-11.968	-12.756	-14.612	-14.799	-12.837	-15.663	-13.141	-15.656	-14.683	-13.481	-12.029	-14.991	-13.582	-13.258	-13.347	-11.775	-14.049	-10.837	-14.123	-12.66	-11.576	-15.452	-12.015	-12.291	-13.064	-12.273	-8.9816	-12.881	-12.235	-12.392	-13.254	-11.732	-11.302	-16.113	-14.175	-14.542	-12.727	-14.301	-11.689	-11.99	-15.388	-9.7361
-2.0641	-2.5049	-2.4485	2.1733	-1.3625	-2.1377	-7.2309	-4.3417	-3.7252	-2.955	-0.39724	-3.3117	-2.776	-1.3623	-4.3271	-2.3681	-2.6155	-3.9609	-1.9973	-2.0113	-1.0276	-2.2947	0.32706	1.6598	-2.9315	-2.4271	-2.5174	-3.677	-1.7604	-1.7964	-1.3247	-5.1337	-5.0119	-3.9402	-1.4495	-1.736	-5.1086	-3.5874	-4.649	-3.7854	-3.7315	-2.9282	-3.448	-2.8685	-2.9748	-4.1213	0.24202	-3.552	-2.0202	-1.519
-12.189	-11.737	-11.731	-7.904	-13.533	-13.274	-10.255	-10.643	-7.4791	-9.7405	-11.117	-12.584	-11.986	-13.007	-10.923	-9.3729	-10.156	-11.968	-8.1836	-9.8035	-7.4155	-10.978	-10.156	-12.853	-10.513	-12.533	-10.561	-10.568	-13.59	-14.524	-12.338	-8.0901	-11.016	-11.727	-9.0046	-10.991	-9.818	-10.555	-13.459	-6.982	-8.5474	-12.353	-10.38	-8.2727	-8.9858	-9.7271	-10.114	-13.098	-10.915	-9.1678
-11.302	-14.521	-13.527	-10.592	-15.748	-16.114	-14.97	-13.335	-14.584	-16.486	-13.107	-16.456	-11.128	-17.281	-13.635	-16.504	-15.067	-17.748	-13.831	-12.425	-12.815	-13.301	-11.56	-14.623	-15.046	-13.743	-15.958	-18.194	-12.415	-15.055	-13.549	-14.583	-15.668	-15.989	-14.392	-14.629	-11.095	-15.405	-13.885	-17.105	-14.32	-16.206	-15.743	-15.164	-15.165	-13.457	-14.47	-17.839	-17.889	-16.436
1.2062	1.273	0.33068	-5.4299	-0.24524	-0.12308	-1.9012	-3.1461	-0.18411	-1.5905	-2.7471	0.48593	0.82153	-0.55201	-0.0032394	-1.8625	0.80615	-3.146	0.46765	-0.76461	-0.75888	0.3683	1.4659	-1.545	0.51252	-2.2999	-1.5467	-2.9321	2.5552	-2.3244	-1.4229	-0.66484	-4.0404	-2.4903	-4.8491	-1.7578	2.0651	-6.1169	-2.0271	-0.32218	0.57948	-3.4315	-1.2096	-0.039692	-3.0716	-0.30009	-0.57934	-0.33622	0.52509	-0.61023
-16.156	-14.153	-13.865	-14.08	-13.502	-14.645	-14.51	-17.887	-14.911	-13.034	-12.991	-13.731	-16.347	-16.532	-17.576	-16.208	-14.251	-15.125	-12.583	-14.432	-15.181	-11.934	-14.415	-13.758	-16.132	-14.079	-15.189	-14.405	-16.902	-12.021	-14.608	-16.971	-11.539	-16.661	-14.349	-12.952	-19.058	-15.433	-12.389	-15.053	-13.382	-15.588	-14.151	-17.6	-18.116	-16.734	-15.256	-16.774	-12.833	-12.753
7.4936	10.943	10.446	7.1832	6.5807	9.0852	9.6664	7.7697	7.1135	7.4869	9.1783	7.0156	6.8695	7.1784	4.0128	8.0438	8.3445	7.4708	9.5172	7.682	9.4669	11.916	7.0325	9.3069	6.6284	8.2347	5.0796	9.6353	7.3476	6.2823	7.524	8.6521	8.3503	6.478	6.6182	8.5786	7.9756	8.9773	7.4368	8.547	9.4767	10.242	7.7587	9.5892	9.8494	6.2412	7.1741	6.5477	3.7984	3.6387
-11.367	-12.213	-11.689	-11.064	-14.426	-18.628	-11.737	-11.771	-13.134	-12.32	-13.879	-11.846	-13.31	-14.854	-13	-12.612	-11.738	-14.627	-14.002	-12.281	-14.066	-12.215	-9.4136	-13.18	-13.768	-11.049	-12.924	-12.604	-11.237	-12.088	-11.372	-12.438	-11.849	-11.311	-7.9633	-10.596	-10.853	-13.637	-12.89	-13.784	-10.623	-9.4343	-13.089	-12.363	-12.806	-12.522	-13.406	-10.852	-9.3276	-11.044
-6.6918	-3.7566	-5.7301	-7.5369	-3.2561	-7.4388	-6.4133	-6.368	-8.0048	-8.0663	-9.8815	-6.7998	-9.3661	-8.2966	-9.6753	-7.715	-9.562	-4.647	-9.1755	-8.2475	-8.2316	-8.8472	-8.3023	-7.6851	-9.5143	-5.8415	-7.3056	-7.2647	-8.5384	-7.8967	-10.102	-10.071	-7.7129	-7.5881	-8.703	-9.172	-7.4696	-8.3774	-5.66	-10.782	-5.682	-8.5699	-9.6668	-7.393	-9.8812	-7.7575	-7.1191	-7.4742	-8.9816	-6.4287
-0.75578	-3.5252	0.98081	1.0643	-0.56097	-0.1776	1.3806	-0.50465	-1.1008	-5.2634	-4.0933	-0.60065	-1.1545	-0.86309	-4.2713	-4.3578	2.106	0.68718	-2.011	0.54573	1.5604	-1.3582	-3.047	-4.1036	-3.3754	-1.6128	0.51408	0.013465	-0.65015	-1.0035	-1.4014	-1.4624	-1.6903	-1.0732	0.048175	-1.2363	1.2748	0.82662	-0.80303	-1.6365	-1.3937	2.5981	3.6044	-2.1644	1.5433	-0.089296	1.3486	-2.405	-3.266	-4.1041
-13.454	-15.833	-14.431	-12.092	-14.032	-13.946	-14.592	-13.566	-10.387	-13.025	-13.353	-11.42	-14.616	-14.658	-11.261	-13.581	-15.073	-12.282	-14.467	-13.244	-17.174	-12.698	-12.802	-12.511	-11.572	-12.996	-17.157	-15.878	-12.163	-11.256	-13.656	-16.062	-12.534	-11.661	-15.417	-10.985	-12.136	-13.432	-11.583	-9.2676	-13.439	-11.197	-10.821	-15.174	-13.311	-11.05	-9.397	-11.648	-14.124	-11.832
-11.541	-11.957	-10.373	-14.354	-11.042	-11.349	-13.231	-13.735	-11.233	-12.522	-13.164	-14.054	-13.671	-12.834	-13.71	-13.749	-14.89	-11.241	-13.043	-11.983	-14.327	-12.826	-13.076	-13.625	-14.261	-13.631	-14.246	-11.512	-13.383	-12.033	-13.543	-12.815	-15.08	-14.428	-14.277	-14.053	-12.856	-12.834	-14.298	-15.48	-11.525	-9.2789	-13.138	-13.49	-11.054	-12.581	-10.704	-15.549	-11.733	-13.949
-8.5726	-8.6437	-10.961	-11.423	-10.625	-15.569	-11.372	-12.584	-9.4217	-12.552	-8.8238	-11.515	-10.917	-9.7428	-9.2968	-15.234	-10.373	-12.144	-12.014	-9.876	-7.8574	-10.06	-12.2	-9.0815	-13.025	-10.108	-11.884	-7.1269	-12.806	-10.374	-11.84	-11.28	-12.751	-10.891	-13.039	-11.476	-10.379	-7.9837	-11.757	-9.5493	-9.8672	-9.5552	-11.492	-11.069	-13.499	-11.051	-8.0323	-9.8549	-11.392	-11.718
-11.752	-12.939	-11.356	-15.491	-13.468	-11.701	-13.361	-13.573	-14.265	-14.169	-11.374	-10.361	-16.448	-12.646	-15.347	-14.436	-15.577	-14.114	-13.123	-14.808	-13.361	-14.461	-13.916	-14.088	-11.127	-14.94	-14.856	-13.652	-18.415	-15.8	-15.27	-11.874	-16.929	-12.699	-13.519	-11.213	-13.881	-14.258	-15.456	-12.35	-14.722	-14.63	-11.222	-14.367	-9.4445	-12.691	-14.468	-14.475	-13.472	-13.39
-14.276	-14.052	-16.217	-12.668	-12.507	-15.111	-16.908	-12.268	-14.035	-12.537	-18.415	-14.792	-16.376	-18.256	-13.452	-13.911	-14.916	-16.932	-17.227	-13.88	-19.613	-12.344	-16.584	-17.247	-11.5	-14.841	-18.486	-15.28	-18.647	-13.859	-12.931	-15.522	-12.257	-16.24	-15.263	-15.302	-17.012	-15.588	-14.932	-15.839	-14.786	-15.258	-11.736	-15.409	-13.878	-17.226	-16.133	-17.246	-16.434	-14.512
-0.25389	-2.7252	-0.78491	-0.72162	-0.23927	-3.7393	3.1245	-2.3285	-0.2722	-1.1889	1.2977	-1.976	-1.1988	0.29355	1.1014	-1.0496	0.39535	1.0913	1.6091	-1.3284	0.40171	1.4368	1.3189	-1.1429	-0.8918	-1.848	-0.13721	0.075666	1.9653	-1.7383	1.5909	-1.2583	-1.1174	0.0028644	-0.61174	1.9769	0.68842	2.4313	0.00028703	1.2515	-0.10692	2.6496	0.89007	-1.4015	0.48907	1.8896	-2.5077	0.9265	-1.8359	-2.1243
-0.022836	-1.882	-2.3822	-1.5462	-4.1646	-3.103	-3.1093	-2.5312	-3.5385	-4.8636	-1.4227	-1.7979	0.75929	-1.9731	-2.4168	-2.4772	-1.0645	-1.7324	-5.0676	-0.044092	1.9527	-1.4168	-2.5643	-3.141	-0.50828	-1.5986	-2.2262	-1.5882	0.63207	1.094	-1.3728	-0.25183	-1.3702	-1.7387	-4.8455	-1.6411	-0.36002	-7.1809	-4.9195	-0.097648	-3.3251	-1.2451	-1.9124	1.4213	-1.1188	-5.2383	-1.0486	-0.47764	-1.8637	-1.8891
-13.419	-15.038	-14.391	-14.475	-14.105	-14.733	-13.441	-12.834	-10.733	-15.011	-16.689	-17.452	-15.663	-14.461	-15.621	-14.469	-14.076	-15.819	-12.4	-15.304	-14.108	-13.515	-12.928	-14.397	-13.807	-11.393	-15.888	-14.39	-15.577	-12.208	-17.353	-13.474	-12.299	-10.105	-12.106	-13.243	-10.388	-10.917	-12.357	-14.692	-13.299	-15.483	-13.999	-12.703	-11.404	-15.753	-15.419	-12.775	-11.301	-11.949
2.0077	-3.8475	2.092	5.3994	2.319	3.1628	1.9402	4.5507	1.4477	0.84635	2.7776	2.3838	0.22503	2.877	2.6517	1.5811	-0.12014	1.872	0.77922	0.64306	1.8715	2.7347	0.85141	-2.1377	-0.34357	0.97599	-1.0169	0.52996	-1.4889	4.4621	1.8083	2.0367	2.3717	4.6102	-1.7407	2.6011	0.53594	-0.25359	1.3341	-0.28697	4.9142	-0.63542	-0.42393	0.025448	2.9681	3.1893	3.2637	2.9845	4.726	1.3953
-10.367	-9.3062	-9.317	-9.4944	-10.096	-9.7791	-9.8053	-10.255	-11.729	-11.698	-9.7773	-9.8978	-9.9136	-9.018	-10.174	-11.056	-9.5326	-7.1094	-8.0051	-9.7885	-9.4183	-9.8686	-8.6839	-7.5859	-7.019	-7.7571	-10.225	-6.1438	-11.255	-10.046	-10.795	-8.1131	-7.6698	-7.079	-9.3213	-10.14	-11.957	-10.304	-7.226	-10.7	-7.9327	-9.7425	-11.561	-8.0244	-7.8029	-7.4296	-8.3232	-9.5171	-8.4734	-8.8677
3.7731	1.0958	-2.9132	1.7242	-1.8807	0.73967	-0.88242	3.5073	1.1643	-0.1894	1.5399	0.83037	-0.20709	-0.99607	-1.0949	0.87766	1.2482	-0.21781	-2.0875	1.6276	0.27456	-0.54365	3.4586	3.6446	-1.2836	-2.8284	1.1939	0.19461	0.51749	-1.4213	-0.70385	1.9979	-0.98631	0.52948	-1.6778	0.036651	-1.4344	-2.0493	0.26093	-0.47629	-0.7389	0.87476	-2.55	0.28696	2.3133	-2.8211	-3.6514	-1.8715	-0.61265	-0.12649
-13.608	-9.296	-11.692	-11.913	-11.891	-11.271	-10.222	-11.385	-14.054	-11.919	-13.164	-11.97	-13.53	-11.394	-11.012	-11.68	-12.229	-9.5395	-11.221	-10.189	-9.0928	-8.6482	-11.898	-12.762	-11.098	-12.721	-13.511	-7.6092	-8.56	-13.853	-9.2872	-10.823	-13.991	-13.128	-13.934	-9.9514	-12.399	-10.553	-8.3788	-11.85	-8.5216	-11.475	-8.6427	-14.126	-11.578	-11.69	-10.223	-10.634	-12.075	-10.943
5.7716	4.4815	7.2211	7.4092	4.5439	2.6991	4.7486	5.5133	3.4374	7.5741	1.8898	6.439	5.7163	5.4196	7.1213	7.4425	7.3609	3.0529	8.6343	6.764	6.5189	4.8764	3.4757	7.2073	5.7821	6.6806	4.6756	2.663	3.1964	5.4708	3.5936	5.7141	6.3021	4.5398	5.5145	4.7522	5.43	6.5357	6.4521	7.4537	6.9179	7.0751	9.2328	4.1525	5.3985	2.2596	2.6648	5.6386	4.5772	8.6183
8.7725	7.3811	7.2189	8.9325	6.7147	7.3391	11.56	4.1893	7.4461	7.5445	5.6797	5.1151	8.8751	4.3711	11.095	8.7058	7.802	7.4416	9.896	7.0283	11.043	7.5258	6.6813	7.6321	8.1506	9.9918	8.6781	5.9844	7.3578	7.1075	8.3061	6.5645	6.7085	10.106	8.4143	8.5152	5.9984	5.5189	7.4952	7.6983	7.5557	6.2673	5.4708	6.585	8.8972	7.2755	8.5476	5.8468	8.4219	6.6299
-0.57245	0.27698	2.5221	0.32863	-0.8347	1.7454	-1.9625	-0.14884	-1.1352	-2.837	-2.0333	-2.7006	-0.58444	-1.1305	0.72579	-0.64051	0.46802	0.48039	-1.5331	1.2304	-0.60619	-1.3005	1.0268	1.5456	-2.4812	-0.37342	-2.4832	-0.75451	2.359	-1.6928	-1.6381	2.0509	1.7086	-1.2025	-1.0248	0.78265	1.7233	-1.9302	-2.8056	-4.6947	-0.497	0.83672	1.1411	-2.2026	0.87761	-0.14433	-2.0991	-0.30404	1.8439	-1.1269
-6.0632	-7.7422	-7.7526	-13.815	-6.8449	-8.9751	-11.691	-10.126	-8.8871	-8.2747	-7.4479	-8.9936	-10.533	-7.2381	-11.707	-9.9787	-10.254	-7.6713	-8.8548	-8.4208	-10.048	-7.5822	-7.3328	-7.8367	-8.2086	-8.6023	-12.786	-7.0435	-7.97	-12.309	-8.4496	-9.3309	-10.882	-8.4437	-7.2582	-8.7682	-8.1935	-9.1893	-6.5461	-9.3821	-6.4136	-8.5423	-9.03	-10.927	-11.774	-7.2214	-9.2238	-8.198	-11.618	-10.568
-7.3667	-7.8324	-5.6673	-7.876	-5.5986	-8.6836	-9.1735	-8.5785	-6.2407	-5.1527	-7.2004	-9.9474	-9.0533	-9.5191	-5.847	-10.165	-7.3401	-6.886	-8.5463	-7.1287	-7.2872	-5.9942	-7.5955	-6.064	-9.5357	-10.956	-7.9506	-8.5885	-6.6149	-8.061	-7.8273	-7.5244	-7.1697	-8.6128	-6.9901	-7.3863	-6.9297	-3.1661	-6.3313	-9.0409	-8.0378	-3.8366	-8.0899	-7.0034	-9.7421	-10.553	-7.038	-7.9195	-4.6195	-9.5297
-0.39288	-6.9837	-4.3914	-1.9552	-4.0716	-3.258	-3.6064	-5.3864	-3.5975	-2.4878	-1.613	-4.414	-0.28029	-3.0165	-2.9481	-1.2907	-3.4015	-4.4801	-3.8776	-5.0868	-3.0999	-2.3812	-2.2978	-0.69551	2.2055	-2.4603	-0.23173	-2.8435	0.70246	-1.4443	-0.80779	-3.0102	-1.3744	-0.58404	0.43072	-3.1749	-3.7406	-0.67706	0.56884	-3.541	-2.0354	-5.1854	-0.91213	1.6872	-1.1187	-0.97819	-1.4448	-2.8459	-3.9655	-5.7719
0.088206	1.0353	-2.3678	-1.0973	-3.609	-1.6702	-2.7156	-1.0583	1.3473	0.80324	-1.5849	-1.9392	-3.3686	-1.4986	-1.0126	0.71217	-0.94104	-0.94632	0.64785	0.78695	-0.017465	-2.8651	-1.9321	1.2334	2.347	-0.44167	0.54314	-0.78733	-1.0223	0.55199	-1.4608	-1.4998	-2.514	0.30735	-4.2201	-1.3515	0.64841	-4.5132	-2.2046	-1.9676	-0.7228	-0.87325	-2.4076	-0.39732	-3.2569	-2.9591	-2.6982	-0.95549	-0.98649	-0.23475
-10.938	-11.74	-12.017	-13.713	-10.881	-10.319	-10.13	-10.231	-12.932	-11.729	-9.2274	-11.906	-13.065	-11.235	-10.535	-11.871	-8.1996	-12.562	-10.131	-8.3481	-13.724	-14.337	-12.047	-13.543	-10.652	-11.95	-14.315	-10.167	-10.511	-11.165	-10.73	-10.39	-9.6023	-10.4	-11.951	-13.06	-12.699	-11.545	-10.562	-9.2985	-14.326	-12.334	-10.666	-12.292	-13.895	-9.6662	-13.832	-11.008	-11.333	-11.188
-2.41	-0.091251	-0.31888	-1.5888	3.7104	0.72529	-0.97019	-1.4044	-0.51823	0.71393	1.2334	1.2731	-0.55508	0.94259	-2.4139	0.50745	-3.8316	-0.18597	-3.079	3.322	0.26624	-2.0647	2.248	0.37054	3.4159	-2.8254	1.3045	-0.23953	-1.3141	-3.0339	1.3193	-2.2489	-0.11543	-1.1268	-2.7954	0.76343	1.903	2.2895	1.6288	2.2427	3.1535	-0.997	0.24178	3.9502	-3.8387	0.87346	-0.91904	1.426	-0.21993	-0.19558
-0.48464	0.20971	0.72882	4.8483	1.045	1.5308	0.48944	3.0817	5.3348	2.9077	1.8393	2.5267	2.4763	4.8006	1.8482	3.1358	2.3218	1.5214	3.9429	-1.5517	-0.4379	4.4997	0.057327	0.18991	2.3836	3.1352	1.8443	3.8583	3.5612	-0.24345	5.14	0.31585	2.4604	2.462	2.0177	-0.73467	2.2361	1.0588	2.0788	4.4512	2.025	3.5924	1.2826	3.1409	1.0885	-2.0831	4.3157	0.11973	1.7698	0.98378
3.8007	0.52268	0.79364	0.14741	1.4341	2.6968	0.18	3.161	0.99507	1.8462	-0.33171	4.8666	0.38886	3.1761	2.7923	1.2234	3.5863	0.39225	4.4927	2.5911	2.7644	0.72606	3.7256	0.97858	4.9445	3.5123	3.4502	4.3534	5.6574	2.0911	1.4011	4.631	4.8251	5.4194	3.4277	-0.0042386	0.41358	4.2615	0.60535	0.4216	-1.1713	4.7695	3.4556	5.3734	1.9058	2.4573	2.6234	-0.8202	3.3924	5.3126
4.3561	5.1657	3.2267	2.547	5.998	4.0776	5.1587	5.9364	4.0982	4.3015	6.6304	4.7166	4.0198	4.0135	4.2741	0.44918	6.9937	3.0742	4.5073	3.1052	6.4771	4.4241	4.7548	1.6654	5.6697	6.6445	3.418	3.8868	5.0639	4.7579	4.5423	4.8235	8.2765	3.0749	7.991	3.5999	4.2063	2.0481	5.0175	5.5046	4.5415	5.6138	-0.77418	5.4056	4.2654	6.2227	4.8898	4.6957	7.3201	2.917
-14.606	-12.46	-14.34	-16.639	-11.139	-14.83	-15.447	-11.637	-13.298	-16.629	-12.306	-11.423	-12.179	-9.8838	-12.929	-15.175	-11.342	-16.533	-10.206	-11.595	-14.057	-15.123	-14.86	-15.811	-14.052	-13.566	-12.593	-12.919	-13.968	-13.532	-12.264	-15.213	-11.017	-12.699	-14.379	-12.797	-14.872	-14.2	-12.363	-15.142	-14.088	-13.979	-12.268	-12.76	-16.648	-11.562	-11.618	-9.7318	-12.388	-14.42
0.033569	-2.3401	-3.2135	-0.13176	-0.87787	-2.0041	-3.9709	-1.4376	-2.8458	-1.5537	-0.42706	0.25235	-4.4002	-0.26611	1.9119	-0.82489	-2.3909	-2.0593	-1.326	-1.0484	1.1662	-3.3135	0.30334	-0.5264	-2.6877	-1.3689	-0.6361	0.7081	1.0583	1.8172	0.83308	-1.805	-2.0458	-3.4898	-2.2347	-2.2103	-2.0699	-1.0444	0.035503	-1.6774	-1.8849	-2.7999	-1.0292	-4.6246	-0.83543	-0.30515	-3.0347	-0.34562	-1.0604	-0.87707
6.6735	7.5596	6.1417	7.9141	5.6238	8.9464	8.6385	8.1382	4.6542	9.5764	7.8252	11.424	4.7261	5.3983	9.8267	7.463	7.5422	9.1519	7.3899	8.5072	9.6521	6.7923	7.901	6.1236	6.3272	9.4279	6.7832	6.6147	2.6513	2.2137	4.9339	6.2115	3.0793	6.1946	8.235	6.4098	5.4817	6.071	11.127	8.2999	2.7691	8.8263	7.4463	8.8616	4.3171	7.6015	6.5059	4.0147	7.648	5.3982
-1.2075	2.6267	-2.7818	2.7774	0.69174	4.2246	2.8265	-1.0583	3.3341	2.3096	3.3116	2.3877	2.1193	3.58	2.1608	3.3964	-0.64134	3.879	0.22788	-0.33912	2.0554	1.0891	3.5159	3.7445	1.4936	2.0278	1.9494	4.192	1.6263	1.2224	0.83096	-1.4507	3.4072	2.3674	1.7817	0.17136	4.2804	2.0936	1.3069	0.97407	2.3471	1.7412	-0.68245	0.75169	2.3439	0.37112	2.7212	2.2441	2.0858	2.3636
-14.016	-15.699	-14.091	-14.177	-18.464	-16.393	-12.649	-15.718	-13.587	-13.503	-13.413	-16.74	-14.916	-12.916	-13.615	-14.656	-15.784	-11.297	-14.601	-17.541	-17.208	-13.736	-16.988	-13.993	-13.037	-15.981	-15.917	-13.133	-14.516	-15.822	-12.797	-13.909	-15.183	-14.65	-14.498	-11.806	-15.338	-13.023	-13.674	-12.875	-10.878	-13.938	-13.331	-13.345	-12.004	-13.371	-14.412	-16.438	-13.567	-15.216
-2.6356	-0.047438	0.20822	2.0486	-0.28221	-0.99322	-0.91079	0.69212	-4.4699	1.1151	-0.24325	1.1516	0.3527	0.35535	-2.2831	2.5226	0.34615	1.9514	-0.21388	0.18539	-0.020701	0.19066	-4.1396	0.52752	-1.8001	-3.4159	-0.90013	-1.6345	-2.0746	-2.7679	-0.65894	0.0047797	-3.567	1.3597	-0.91674	-5.8065	0.7246	1.1613	-0.14335	-1.6888	-3.0797	-3.4645	6.2151	-4.2567	-2.6213	-4.0314	-0.23259	-3.6119	-1.8598	-0.67755
9.3592	10.226	8.2305	10.569	10.111	9.8562	9.2189	8.1433	5.3344	11.689	7.8423	9.9636	9.7117	8.6862	10.195	5.5161	6.1529	9.0583	10.813	6.9527	10.105	9.3244	6.7255	12.846	9.3034	7.6545	9.6948	6.636	10.285	10.419	7.8166	8.8714	9.1096	12.498	9.2921	12.37	11.24	8.5366	11.444	8.0214	7.652	9.0096	10.162	9.7688	8.5608	8.528	8.8031	6.3593	5.8886	11.73
-21.59	-23.547	-21.278	-22.302	-22.413	-26.6	-24.009	-23.292	-21.542	-21.698	-22.157	-23.315	-21.713	-19.657	-22.85	-24.005	-22.221	-19.657	-22.827	-23.999	-18.766	-20.395	-25.208	-17.932	-18.705	-22.457	-21.479	-20.646	-23.549	-20.117	-21.615	-24.687	-20.601	-21.972	-20.897	-21.922	-21.536	-20.085	-18.71	-21.771	-23.693	-24.089	-22.066	-24.261	-21.319	-21.877	-19.793	-22.414	-22.014	-22.679
9.5898	8.6516	7.375	5.8185	4.7445	7.156	8.1005	9.5292	9.3255	5.1424	8.1165	11.285	10.575	6.1474	9.0787	5.4628	7.2269	6.6138	6.4028	8.6628	7.3232	10.197	10.087	2.0651	8.8365	6.7065	8.5644	10.929	9.9211	10.17	9.662	9.2121	7.2034	7.5303	10.317	9.335	7.2311	10.306	6.2589	5.0116	7.2378	8.7605	9.5777	9.216	13.671	9.1381	8.409	10.152	9.5247	7.5477
1.7747	0.12515	0.33585	5.6836	0.7912	-0.07481	3.8745	3.7501	3.6079	0.096105	0.48071	1.7175	2.3439	0.41146	2.079	2.5194	-0.20449	-1.5781	1.7705	-2.9977	1.6727	1.0753	3.1962	-1.2776	2.3728	2.663	3.5199	3.9061	0.90097	0.065116	6.5794	3.5847	-0.44387	0.24391	1.84	-2.9994	1.7585	2.4619	-0.53132	-0.68875	0.781	0.32076	1.3582	1.7462	4.0868	-1.9033	1.3093	0.51149	1.1317	2.8263
-11.324	-13.852	-10.597	-15.034	-11.71	-11.244	-9.3466	-13.208	-11.088	-14.172	-8.3879	-7.8084	-11.877	-12.097	-13.179	-8.8703	-13.491	-13.596	-10.48	-11.72	-9.4274	-8.9056	-12.676	-12.961	-11.726	-10.966	-11.632	-12.965	-12.279	-9.8133	-11.819	-11.999	-10.374	-12.574	-9.4843	-10.736	-12.179	-9.061	-8.6684	-11.162	-9.5769	-10.657	-14.26	-10.26	-8.5963	-12.111	-12.638	-13.499	-9.4343	-10.556
-7.2087	-1.8563	-5.5542	-6.6467	-5.6185	-4.3466	-3.867	-3.9215	-7.0766	-4.374	-2.857	-2.4927	-4.9445	-7.1535	-6.6432	-4.0873	-5.4047	-5.7087	-6.636	-4.0508	-6.0252	-1.0796	-4.62	-8.6883	-2.8023	-0.71687	-5.7154	-2.8917	-3.0787	-7.7911	-5.8131	-3.6146	-2.1756	-5.0491	-5.3441	-4.2218	-4.5899	-4.5916	-1.2479	-2.5971	-4.9991	-5.8068	-5.5153	-5.818	-8.1357	-3.5982	-5.0783	-3.4313	-6.7806	-4.3313
-1.1141	0.66888	-0.22425	1.0552	-1.7484	0.76638	0.53237	-2.3107	-2.8344	-1.4139	-2.7919	1.4471	2.4208	2.6607	0.25917	-1.1621	0.62672	-0.61796	0.41665	-0.77315	-1.4281	-1.0166	2.0637	-0.46328	1.1325	-1.9464	-1.7453	-2.2524	1.9907	-3.0888	0.043306	-3.126	-1.3904	1.9619	-3.9004	-1.138	2.0741	0.27858	1.0817	-1.6386	-0.80379	2.7167	0.32792	-2.3065	-0.19593	-1.458	0.69883	0.1976	0.35617	0.1539
6.0384	6.2135	2.2514	2.922	7.2595	2.4711	4.2578	4.1435	4.4605	5.3145	3.6821	3.0054	5.8259	6.0195	5.3851	7.1036	5.8883	4.0599	4.1328	0.51975	4.2197	4.5638	4.4333	4.7078	4.5001	4.1093	4.7022	3.421	0.95282	3.2463	4.5221	1.7366	5.5446	3.6119	6.3682	7.2172	3.9344	4.2007	3.6606	2.193	7.2816	4.1736	4.4166	3.4984	1.4361	3.6546	3.0734	3.2238	3.8233	6.0132
-2.5647	-4.1231	-2.7325	-1.2941	-4.8171	-1.9642	-4.7395	-0.1843	-2.943	-5.2802	-2.995	-2.2924	-0.84249	-5.0303	-3.3793	-4.1839	-4.2825	-2.1212	-2.0464	-4.8468	-5.4494	-6.1548	-6.2084	-3.4216	-5.7245	-2.0973	-2.6617	-2.2443	-5.1712	0.40932	-7.3055	-6.5016	-4.0494	-2.421	-3.4156	-1.7142	-4.2789	-3.0405	-3.308	-0.62685	-3.1081	-3.2919	-1.3135	-0.62033	-2.2132	-1.4765	-1.417	-0.63478	-5.7298	-3.3178
-4.7718	-0.63543	-2.6619	0.4495	0.64843	1.8374	0.65552	-0.54106	-4.8692	-1.5885	-1.9542	-2.2559	-1.2589	-2.0076	0.13437	-4.1611	-2.9828	-4.4414	-0.70842	-3.1279	-4.5003	-3.2948	-1.408	-3.9968	-0.87528	2.3606	-0.94761	-3.3913	-0.57191	-0.77532	-1.6045	-1.9172	-2.6759	-2.6257	-2.7428	-1.9972	-2.4267	-3.1781	-0.45715	-2.2007	1.2018	-3.0951	-4.252	-2.1676	-4.223	-4.7235	-3.8072	-2.8574	-1.576	-1.5881
0.80741	2.8847	2.1714	0.49357	1.705	2.1482	4.1529	1.9622	0.51461	1.449	3.8896	3.9074	0.72567	0.6006	2.8093	2.2644	-1.4403	0.64882	0.011078	-0.50804	2.3795	3.3657	0.4057	4.7412	1.3427	-0.82538	-0.29757	2.0892	3.0295	-0.83423	3.4159	0.19135	2.3001	-1.3937	3.6165	-0.32394	1.8599	2.4615	0.18809	0.53673	1.4173	3.1571	1.3167	2.3206	2.213	2.1929	1.825	1.6558	-0.4381	0.2139
-11.474	-11.224	-10.597	-12.69	-12.453	-12.739	-14.853	-13.559	-14.708	-12.484	-9.9443	-10.471	-14.893	-14.728	-12.58	-12.122	-11.77	-14.031	-14.667	-12.705	-12.628	-11.575	-13.673	-13.992	-15.214	-12.117	-14.853	-15.011	-14.369	-11.446	-14.231	-11.816	-13.181	-12.528	-12.922	-11.028	-12.024	-13.711	-8.2292	-12.68	-12.325	-14.671	-15.924	-13.081	-15.752	-13.338	-14.72	-11.049	-11.366	-14.694
-9.3434	-10.57	-13.408	-11.25	-11.574	-12.125	-10.542	-9.8573	-8.0128	-6.9907	-11.855	-12.315	-14.177	-13.269	-12.862	-10.362	-13.182	-10.299	-12.54	-11.087	-10.795	-13.338	-12.46	-17.167	-13.347	-12.221	-13.725	-12.14	-12.459	-12.926	-11.514	-14.885	-10.538	-9.888	-12.52	-11.195	-11.358	-8.8454	-12.412	-9.5207	-11.796	-11.297	-9.6501	-10.867	-9.8904	-14.083	-13.427	-10.976	-12.648	-17.008
-1.2491	0.076761	1.3684	0.49481	2.3194	-0.78433	-1.035	0.68767	-0.86767	0.28932	0.67962	-0.29343	-0.10461	0.39143	1.9498	-1.2532	2.2599	0.89681	-0.75542	1.3807	3.2047	-0.9627	0.40885	-3.1018	0.095677	-2.5295	-2.8332	-0.049805	2.7277	3.0827	1.9503	-1.9964	3.709	0.77531	-0.40743	-1.4237	1.4957	1.6291	-3.9321	-1.0719	1.2765	2.1121	2.8327	-3.6768	0.13217	-1.637	-1.6828	0.81829	-0.7928	0.96587
-19.412	-20.208	-20.934	-18.539	-20.725	-19.435	-21.398	-25.701	-21.19	-20.97	-21.199	-21.309	-21.693	-20.582	-21.232	-19.276	-21.047	-18.777	-20.411	-21.633	-20.002	-20.636	-20.043	-18.599	-19.301	-20.314	-20.115	-19.345	-22.526	-19.064	-20.4	-20.345	-20.669	-19.193	-17.5	-20.968	-22.168	-21.506	-19.567	-19.685	-23.351	-20.351	-19.231	-20.267	-21.98	-20.609	-22.822	-22.572	-19.871	-20.997
-0.78168	-1.8495	-2.755	-1.308	-6.3705	-2.8433	-3.9766	-2.3392	-2.8523	-1.9688	-5.7049	-3.9353	-3.4909	-1.992	-1.6257	-3.951	-3.8243	-2.0928	-7.465	-1.5268	-3.6347	-4.3224	-2.8278	-5.1399	-4.7812	-4.0769	-1.3169	-0.98745	-5.4814	-3.2387	-1.6568	-5.2314	-3.7822	-6.0409	-1.8924	-2.2002	-4.1103	-3.3539	-4.3491	-5.7602	-4.5236	-4.5302	-4.7527	-4.6607	-5.0873	-5.4079	-4.5987	-6.0871	-3.2038	-1.9985
-4.1068	-3.0264	-1.2832	-2.309	-0.54968	-1.445	-2.9491	-2.8023	-3.4112	-1.6901	-3.0292	2.4128	0.6981	-1.8199	-0.51901	-3.7566	0.7222	-5.9758	-3.8741	-3.4621	-3.4266	-1.159	0.75695	-1.8179	-1.0254	0.43607	-2.1119	-2.3097	0.69341	-1.8431	-0.89201	-3.9862	-0.15222	-3.6984	-2.4286	-2.1259	-4.0572	-5.1292	-0.49922	-4.8162	-0.46943	0.18161	-3.6058	-0.93332	-4.127	2.4286	-3.5225	-2.3031	-1.0681	0.99324
0.46593	1.3235	-0.24306	-0.1619	2.3913	4.353	-1.3825	-1.0356	1.5774	0.53995	0.28622	-1.5484	0.82702	1.2843	2.2984	-1.5859	-0.13972	-0.063382	-0.219	-1.0099	0.96234	0.30674	0.51938	1.7189	0.034133	-0.473	2.2492	-1.213	-0.83313	1.2554	-1.5221	2.6262	-0.40697	3.7255	-1.0261	-1.8533	2.3992	0.02789	-2.3711	-0.56765	-0.62612	0.5698	-0.12797	-0.34319	-1.4684	2.2078	-0.21006	0.040869	-0.007845	-1.3801
-0.82024	-0.37706	-0.35455	-2.6699	1.7082	1.5354	-1.6108	-0.54021	-2.6225	-3.9222	-1.1433	-3.658	-1.9213	0.30391	-2.7209	1.7392	0.89609	1.2749	-2.7836	-2.5409	-2.441	-0.34741	-3.176	-3.2133	-3.5073	-3.5039	-2.5917	-3.1022	-4.8484	-2.1799	-0.92056	1.748	-2.5664	-2.2572	-4.6569	-2.5488	0.49758	2.0736	-2.3074	0.66275	-2.0672	-3.5837	-1.8482	-3.3578	1.8652	1.0961	-0.78925	-2.3606	-2.3221	-2.9159
-0.10158	3.9541	1.3972	3.5947	1.9505	-1.0725	0.38843	-1.7691	-0.32234	-1.2997	5.4116	-1.5855	1.5929	1.1696	3.2008	0.81305	4.1135	-1.0793	-0.03287	2.1725	-0.013049	0.50468	3.7228	0.47402	4.0053	6.0408	-0.081713	0.32019	0.53907	2.6795	1.5472	3.179	-3.0202	1.1801	-0.74462	1.0577	0.31729	5.1367	2.4814	3.2224	1.393	4.6401	-2.6363	2.7821	2.1962	2.9497	0.81548	1.3184	-0.62247	-0.90759
0.91591	-3.3141	3.8597	3.2066	3.31	-1.4246	-2.0899	0.57964	-0.3146	2.6479	-2.1846	-2.1394	0.67952	1.8319	-1.2701	1.5404	1.4365	-3.0503	0.54791	-1.6547	-0.32522	-1.4735	3.5746	-1.3417	-1.3791	-0.36514	-0.92354	1.6899	0.13197	-1.1029	-0.73209	-3.6052	-0.44663	-2.9069	0.23144	-0.56526	2.7179	-1.0591	-1.7949	-2.7008	-0.91896	-3.756	0.39178	0.01651	-3.0703	-4.7416	-2.4412	0.046836	0.4775	-3.7789
5.1671	6.3779	8.1232	9.6042	9.1268	7.8027	6.0077	8.0336	8.1208	7.7312	10.411	11.068	5.8615	6.7392	5.6593	10.085	7.3859	6.8762	3.6487	7.1592	10.548	12.212	9.813	7.347	7.7364	9.4409	6.7891	8.142	7.3883	7.9846	7.2672	7.7164	5.2616	5.9977	7.1713	6.4409	6.0268	10.904	7.6462	5.0483	10.35	7.1508	8.4225	4.5249	8.6396	8.7427	10.998	9.7341	10.04	8.7247
2.657	1.0014	-1.5557	-1.6425	2.8335	4.4396	1.999	-0.91496	0.43151	-0.18523	4.1635	2.0142	-0.81555	0.65692	0.23325	-0.20725	-2.2335	1.9247	1.1962	0.35106	2.3122	3.6588	-0.10933	-0.58553	3.2411	-1.4768	0.92373	2.2728	-2.1373	-2.5553	2.2738	-0.13861	0.31687	-0.61409	0.77136	0.73803	3.5663	-0.20392	1.0849	2.5909	-0.18205	0.1668	1.5587	3.2835	3.6366	4.1983	-1.1591	-2.4989	4.3682	-3.0471
-13.676	-12.814	-12.069	-13.975	-12.401	-13.774	-11.355	-13.97	-13.245	-12.283	-12.46	-11.94	-9.3872	-11.905	-12.528	-10.524	-14.208	-9.1108	-15.368	-13.766	-12.781	-14.15	-10.269	-11.298	-13.338	-13.392	-13.074	-12.416	-13.328	-15.067	-13.49	-10.912	-12.825	-10.868	-15.224	-14.763	-13.892	-14.038	-16.651	-14.261	-11.795	-11.781	-11.569	-10.671	-11.349	-11.181	-11.879	-9.4408	-13.083	-15.265
-2.7536	-3.7876	-2.0212	0.73405	-2.928	-2.9489	-0.56481	0.022704	-2.7486	-2.5176	-0.70722	0.004564	-0.75652	-2.8089	-3.9093	-3.6715	-2.8502	-4.2685	1.145	-5.7445	-3.6325	-3.7269	-2.1283	-3.0723	-3.2687	-6.9846	-2.0862	1.1474	-0.6702	-2.7773	-4.7778	-0.44807	-3.2142	-3.8886	-1.5676	-2.8356	-1.3561	-1.1521	-3.3801	-2.829	-0.12122	-5.1193	-3.1578	0.2585	1.382	-1.8879	-4.4574	1.5506	-3.9807	-4.55
0.47622	2.0268	-4.672	0.35712	-3.0853	5.4952	2.8519	1.0514	-1.6381	-1.4742	2.0567	0.50129	1.5952	1.421	-1.8342	-2.247	0.17816	1.1087	1.3329	-1.6251	-0.81213	1.456	2.1932	0.096869	-1.8368	-0.66347	-1.2962	2.8819	0.00024768	-0.17014	-1.2933	3.9725	1.4233	2.0041	-2.2337	3.9621	3.1714	-0.023607	3.4849	0.0073543	1.0837	-0.33679	2.1902	-0.078272	-0.058918	-1.2556	-3.9096	1.113	-1.5337	-0.50118
-9.8456	-5.9316	-8.0097	-3.2904	-5.1705	-8.1545	-5.7105	-3.0441	-8.7192	-2.3253	-5.5559	-5.1588	-3.5663	-3.2779	-5.9739	-7.7136	-2.9569	-5.8658	-2.9763	-7.2724	-5.1888	-4.9069	-5.5696	-4.7762	-2.2524	-2.1934	-7.1949	-6.5626	-4.6782	-4.894	-7.5143	-6.6481	-5.2397	-5.3809	-4.4626	-4.7156	-8.3409	-2.827	-4.4766	-3.0678	-6.2558	-9.2112	-7.6649	-4.1215	-5.0048	-4.8661	-5.6655	-2.4516	-2.5725	-6.8146
-11.835	-8.4215	-10.322	-12.978	-11.22	-10.811	-11.127	-9.4277	-11.518	-8.9355	-11.978	-13.552	-14.158	-10.757	-11.033	-11.569	-11.116	-8.381	-12.302	-11.927	-8.6959	-11.508	-9.7512	-10.127	-7.9694	-10.199	-10.023	-8.3061	-11.946	-8.1823	-10.356	-8.5848	-11.588	-8.8384	-9.9007	-11.059	-9.5095	-11.734	-6.1723	-11.018	-11.656	-11.904	-7.474	-9.9809	-13.281	-8.9741	-10.524	-8.7471	-8.42	-11.46
-0.46139	-0.1623	-2.4888	-1.0409	-2.7397	-3.9129	-0.25699	-1.2655	-0.21443	0.81056	2.4809	-2.2493	-3.7996	1.036	0.70841	0.95575	-1.7234	-6.6425	-0.53809	-1.46	1.0017	0.0149	-3.5013	1.0488	1.024	0.53443	-1.4015	0.56968	-0.28603	-2.502	-0.22949	-3.6483	-2.7024	-2.0183	-3.9419	0.28701	-2.2369	1.0287	-0.70948	-1.5885	-1.68	-1.7639	-3.3365	-5.0585	-2.7558	-3.5719	0.49305	-3.2673	-1.3914	2.0092
-12.071	-14.155	-12.031	-14.676	-13.267	-13.372	-11.294	-12.555	-12.757	-15.215	-10.75	-12.103	-17.782	-17.05	-17.004	-14.508	-12.961	-15.478	-14.193	-10.201	-9.5587	-15.389	-12.909	-12.178	-14.046	-12.761	-12.453	-13.964	-14.303	-11.157	-11.309	-12.328	-14.521	-16.136	-13.589	-11.834	-10.406	-15.214	-12.244	-12.194	-11.931	-10.159	-11.11	-14.073	-11.023	-14.285	-13.951	-11.993	-12.191	-12.704
1.9016	-0.10396	-0.28462	-1.4369	0.54274	-0.67796	-1.8816	-0.43468	-0.77267	0.3898	-1.612	-3.236	1.5896	4.361	-2.893	-2.5565	-2.5951	-3.5863	-1.5697	-1.8388	-0.010112	0.75525	-2.1662	-3.7177	2.0132	4.8982	1.9577	0.072637	-3.5902	-0.73486	-2.085	-0.10255	-0.83013	-0.84512	-0.51034	-1.3094	-0.85714	0.49534	0.12025	1.1222	-1.5423	4.3832	-1.5502	-1.9855	-0.15036	1.1707	0.2512	0.95307	-1.1916	0.96568
-0.22082	1.3339	0.79944	4.2947	-0.17371	2.855	-0.5529	-0.30379	-3.0248	-0.74956	0.94342	3.0211	-1.9993	-1.0292	5.5324	1.4316	0.20585	0.44232	1.2202	-0.62834	2.2938	2.6266	1.8882	0.26982	0.65425	-0.21027	1.141	0.3601	-1.0566	2.8823	0.28165	1.9331	1.8616	-0.034716	2.9368	-1.6868	5.1877	0.40497	-0.54111	2.9459	-0.81568	-0.23255	1.0898	3.6382	-2.6473	4.8245	4.68	-0.23622	1.8847	2.5432
-23.004	-23.778	-21.584	-19.585	-21.76	-21.312	-20.349	-22.42	-20.72	-22.014	-20.089	-22.796	-23.542	-22.306	-21.462	-22.992	-21.83	-20.513	-21.357	-23.767	-20.757	-24.769	-24.698	-20.749	-23.318	-21.372	-22.46	-19.861	-21.441	-21.438	-19.699	-22.758	-22.931	-23.319	-22.891	-25.701	-18.948	-21.824	-19.716	-23.294	-21.2	-22.229	-25.229	-22.593	-21.49	-20.852	-22.879	-21.063	-25.104	-20.323
4.9825	5.2801	11.24	4.8333	4.3291	2.784	6.6247	6.9313	9.8299	5.6152	7.1049	4.0162	5.7172	7.5266	5.0503	6.1131	9.0318	6.3701	6.3975	7.4892	3.8148	3.309	5.5777	7.2456	4.0284	6.0111	6.0469	5.9757	5.0366	4.1337	5.0528	4.7662	5.5677	4.8487	4.5371	1.2976	1.2204	5.1398	5.658	5.3523	3.7398	7.7887	3.4406	6.2333	6.0788	6.4653	7.6989	5.8889	5.2464	6.3924
3.479	2.3052	-0.57725	-1.0045	2.6162	1.3413	-0.95819	0.62524	-1.199	-0.34148	-1.9074	-2.0189	3.1324	1.9738	1.5065	0.56197	-0.2527	1.7537	2.4517	2.2984	0.25123	2.4782	0.30785	-0.030868	1.6185	0.91639	-0.52996	-0.71042	1.1107	2.4201	2.7741	-1.7893	3.3068	-0.021297	0.44615	0.044189	1.214	2.1976	-1.5293	-0.85784	-1.8572	1.0103	1.2367	2.2494	-2.1783	-1.2923	2.7131	1.9447	1.4311	2.1839
5.4297	1.7652	2.9477	4.9245	2.9007	3.8674	1.9619	0.44888	1.5889	1.66	3.2397	2.0459	2.4611	3.1775	3.9862	1.8526	3.8443	1.7356	4.2548	2.8344	2.9538	2.0551	1.6426	2.9429	5.1737	1.2531	1.6294	3.7907	1.4368	3.7043	-0.17935	6.2579	0.060884	1.1835	3.6676	2.7818	0.80004	1.0971	3.3166	5.0719	4.0384	1.7833	-0.028206	2.3763	3.9589	2.8373	4.5256	5.0934	3.5198	1.4
-21.923	-24.804	-23.41	-22.809	-24.027	-22.183	-23.108	-17.106	-21.308	-23.074	-23.047	-21.722	-23.144	-22.047	-24.843	-25.001	-21.298	-25.575	-22.521	-22.446	-26.716	-21.383	-22.193	-21.931	-23.318	-21.478	-22.07	-20.765	-22.269	-23.729	-21.003	-21.434	-21.217	-21.159	-19.522	-21.638	-23.029	-20.928	-21.333	-21.734	-19.771	-19.87	-23.243	-21.05	-20.396	-23.235	-21.945	-21.819	-23.156	-24.179
-12.785	-7.5989	-12.091	-11.833	-9.7016	-11.756	-12.495	-8.3045	-10.133	-9.6259	-8.9243	-10.5	-10.271	-10.26	-13.766	-8.8116	-8.9291	-11.162	-12.363	-8.9457	-7.9331	-10.011	-13.793	-9.5836	-14.29	-12.955	-8.7127	-10.195	-9.2303	-10.421	-9.6288	-10.964	-11.907	-9.3067	-8.8757	-11.645	-12.01	-12.515	-9.3463	-11.153	-12.349	-8.4853	-9.7626	-9.4178	-9.3201	-12.497	-9.8914	-8.59	-10.561	-9.7065
-8.1245	-6.9592	-9.7192	-10.809	-10.685	-11.692	-8.4594	-7.0666	-10.347	-8.0317	-11.583	-12.275	-5.8606	-13.125	-8.0292	-8.4198	-8.3863	-6.9269	-9.4074	-11.879	-7.0984	-8.992	-11.034	-8.8713	-12.549	-9.9343	-9.753	-10.357	-10.828	-10.668	-12.307	-8.3845	-8.2664	-7.4211	-8.8602	-9.4991	-9.0278	-12.267	-13.235	-8.4624	-11.256	-12.429	-8.0743	-9.1951	-10.792	-8.1565	-10.433	-9.4616	-8.0226	-9.2464
0.53111	2.6591	1.6465	2.1974	0.82832	1.287	-1.6544	2.4827	0.95782	-1.4627	0.80997	-0.31755	-1.8138	0.53485	1.2068	1.5614	2.0991	3.335	-0.59848	1.3697	-0.077923	4.4891	-0.58382	1.095	4.346	0.99536	1.8787	2.4994	-1.9714	1.3822	3.0329	5.4827	-0.40067	2.005	1.5754	1.4074	-0.51913	2.0193	0.066868	3.0744	0.35078	1.38	-0.34667	2.9039	-0.79906	-1.5525	0.62028	1.3965	6.2022	-0.12549
-11.858	-13.693	-15.442	-16.88	-11.412	-14.817	-15.912	-8.8117	-14.237	-13.565	-11.594	-12.589	-14.915	-13.921	-18.111	-10.062	-12.892	-14.729	-13.006	-11.067	-11.097	-16.91	-13.123	-9.9896	-11.72	-12.458	-13.616	-13.255	-11.548	-11.264	-10.843	-11.958	-13.171	-11.485	-12.433	-13.849	-11.361	-9.9467	-12.442	-10.329	-14.189	-12.743	-12.658	-12.675	-13.594	-16.127	-13.736	-15.23	-14.49	-12.471
-21.524	-23.012	-18.458	-19.43	-22.496	-22.144	-22.54	-22.168	-22.187	-21.441	-22.263	-22.115	-20.768	-17.85	-24.457	-22.6	-21.87	-23.076	-21.249	-23.61	-22.468	-23.907	-22.335	-22.699	-20.158	-22.949	-20.345	-21.079	-21.12	-24.431	-19.967	-22.395	-21.827	-23.164	-21.032	-19.363	-21.155	-19.513	-20.614	-24.626	-20.051	-22.182	-23.215	-20.642	-23.509	-19.901	-21.763	-22.308	-23.905	-23.715
-0.21789	-4.7573	-2.5431	-2.1578	1.4291	-2.2805	-1.0481	-3.4141	-3.7098	0.98678	1.3322	-0.76311	-2.3563	-0.74583	-0.72452	0.036552	-1.9945	-0.70082	-2.1139	-2.3903	2.1723	-3.0926	-1.2194	-0.24265	-4.3148	-2.7098	-4.2161	0.015492	-4.4253	-2.4279	-0.096928	0.51301	-0.80898	2.6586	-1.9337	-1.6119	-1.1684	-0.74698	0.51433	-0.026816	-2.171	-0.52997	-1.251	-2.0763	-0.0081753	-4.8392	0.0022244	-1.4941	0.00052851	-1.8072
-13.236	-11.346	-14.881	-15.053	-14.34	-10.641	-15.635	-15.683	-16.592	-12.767	-13.087	-13.047	-12.465	-14.598	-12.205	-13.279	-11.491	-12.905	-14.238	-11.472	-13.834	-14.069	-15.937	-12.379	-11.577	-13.684	-12.472	-15.22	-13.075	-11.494	-14.585	-13.7	-11.078	-11.981	-14.529	-14.466	-11.449	-11.753	-15.119	-12.134	-13.29	-11.491	-9.156	-14.904	-8.3024	-13.495	-13.267	-14.212	-10.768	-11.851
-1.9541	-3.6058	-3.4142	-2.4215	-0.50633	-2.3237	-2.7885	-3.6118	-1.8557	-1.8845	-1.7376	-3.4923	-1.4445	-2.9495	-0.41697	-1.5905	-0.08287	-2.0523	0.19823	-2.9509	-2.81	-2.7307	-1.8925	-4.6988	-2.1336	-2.1987	1.695	-4.456	-3.1187	-3.4378	-4.546	-3.9394	-2.4248	-0.88927	-0.053036	-2.3099	-1.9194	-2.671	-1.602	-3.1353	-1.243	-3.8152	-3.7273	-1.4549	-4.5166	-3.5821	-0.13587	1.4989	-1.3217	2.3119
-2.4885	-2.9658	-5.8544	-6.5566	-2.9674	-6.298	-6.5909	-4.6064	-3.4626	-3.6713	-3.8701	-5.5547	-5.1574	-6.093	-4.6709	-2.4489	-5.3074	-2.5173	-6.6103	-3.2938	-3.1761	-4.3219	-3.804	-7.2177	-1.8406	-1.916	-2.8133	-4.2039	-4.3729	-4.2171	-4.3865	-4.2092	-1.8722	-1.9714	-4.1558	-5.2251	-4.937	-5.693	-2.8147	-5.7027	-4.8348	-3.3871	-3.0983	-3.5884	-3.7577	-3.2982	-4.5263	-2.1698	-9.1379	-5.4993
-2.5537	-3.1136	-1.4844	-0.31191	-3.5841	-3.7267	-1.4691	-2.6921	-1.6284	-1.1223	-4.6693	-0.90815	-3.1176	-2.6589	-6.1207	-1.0656	-2.7698	-0.84452	-4.5043	-2.3584	-2.579	-3.232	-3.6015	-2.0385	-3.535	-1.1542	-1.4749	-4.8596	-0.43348	0.41219	-4.5613	-3.1114	-3.9686	-1.4493	-1.8958	-4.3354	-5.6854	-6.7922	-1.653	-1.3193	-4.1111	-0.35799	-1.6219	-2.7503	-4.1601	-2.2579	-4.1736	-2.658	-2.4593	-2.4256
5.2559	9.4835	7.3797	5.2246	3.6071	6.3259	6.819	1.5763	5.3269	5.9259	7.4988	8.5114	6.2407	6.9208	3.6604	3.2451	5.8785	6.567	6.561	5.7872	6.7483	3.6378	3.8138	9.7691	3.8975	8.8152	7.2656	3.7874	4.0005	3.3493	9.4248	7.4067	4.534	7.0228	6.753	5.9241	2.0383	6.3672	5.0627	7.926	2.5181	7.7422	8.4593	8.1556	3.8987	4.8333	3.9248	4.5246	4.0992	7.4609
7.9358	4.7392	11.526	8.4926	6.7311	9.32	10.601	10.638	7.7814	10.768	10.875	10.478	7.4704	6.4908	7.8396	8.9429	9.0828	8.7488	12.421	11.89	9.9681	11.006	8.9242	9.0152	9.7078	8.1815	10.749	13.734	12.871	10.473	11.465	13.828	7.2452	11.079	9.4463	10.23	9.2882	12.414	5.2015	9.4174	9.9603	11.387	8.1614	10.91	10.546	12.118	12.543	6.3895	6.7342	12.912
0.15264	1.6578	1.1582	-0.67231	-1.3373	0.91826	-0.22387	-4.8844	1.8487	-1.4099	0.41473	-0.27526	0.70473	-1.4365	1.4344	0.41095	-3.8716	1.7344	-0.90022	0.40367	2.9208	0.76523	1.8478	0.025855	-0.54681	1.3289	-0.81026	0.52312	-0.42469	0.70654	0.11649	-0.079657	0.55016	-1.1992	-0.87124	-0.84679	0.94482	-0.0972	-2.8558	-2.1861	-2.2142	1.188	0.13729	-1.6006	2.6643	-1.9606	-1.5989	0.79985	-3.536	-0.61572
4.7729	4.396	1.7106	1.0415	-1.7644	0.80365	0.98641	-1.2829	2.7	-0.32053	2.7604	-1.705	-0.37541	1.9067	2.978	1.9257	-0.62971	3.2655	3.0574	0.79936	-0.23176	-0.28225	2.3633	0.7751	-1.3426	-1.5716	-2.8043	0.80188	-0.38607	1.6595	-0.052359	0.63117	-1.1162	4.3864	-0.10854	2.8737	-0.28907	-1.1157	4.097	2.0815	0.48151	1.2797	4.7608	0.47561	-0.07232	4.2083	1.338	1.4979	-0.68367	1.3883
-13.181	-12.819	-15.18	-18.289	-16.15	-13.844	-11.012	-17.392	-16.752	-12.351	-17.391	-14.255	-13.428	-16.486	-13.732	-12.783	-12.057	-17.051	-16.527	-12.438	-17.795	-13.67	-13.013	-15.236	-15.527	-17.496	-14.895	-15.715	-12.159	-14.553	-15.567	-13.752	-13.248	-17.528	-14.106	-15.564	-9.7061	-18.812	-13.87	-15.703	-18.358	-14.146	-15.152	-17.322	-14.772	-13.179	-14.139	-14.24	-16.003	-15.356
0.95123	1.8475	0.45786	3.4015	-2.475	-0.021675	0.10786	3.4019	2.6219	-1.5933	0.58292	1.5982	3.029	0.55829	0.91512	1.4137	-1.9978	0.61227	-0.8297	0.87035	2.1207	0.24008	-0.47173	1.672	3.3944	-2.2403	3.1766	2.2313	-2.4692	-0.14447	2.1863	0.24189	-0.22178	0.67951	1.3475	-1.1695	-0.62636	1.9913	1.7477	0.26093	-0.87989	-0.73475	0.65431	3.2719	-1.0375	3.4568	1.0551	1.8637	2.4347	2.36
3.3736	1.3915	3.2453	1.4545	4.3655	3.7105	1.4564	1.9361	1.9297	3.1322	0.96779	2.2274	1.6617	0.41005	1.4031	1.1236	1.8424	-0.56898	2.4979	2.1817	1.0909	0.91039	4.7941	3.4302	2.7828	2.1099	0.4936	4.7749	4.1761	1.0942	0.55485	3.8855	1.0393	1.3323	0.73679	1.1755	2.5745	-1.0757	0.87336	-1.5436	-0.96796	5.0532	2.092	3.2777	-2.4167	-0.062997	1.7438	2.2396	0.66274	5.4212
10.382	6.9881	8.6928	8.6939	9.1527	6.6044	11.993	8.0518	6.4653	9.6016	10.567	8.6901	10.444	10.327	7.8867	6.6865	11.337	7.8693	7.2229	8.8206	8	11.779	9.1439	11.274	8.1559	8.0023	7.7872	5.9918	9.196	10.377	4.4377	7.6437	7.4165	9.9156	10.163	8.587	9.6577	8.7481	8.5813	8.9351	6.3503	7.929	7.4271	3.9303	6.0597	10.559	6.7574	8.9125	12.486	8.9923
-2.477	-3.1372	-4.8228	-1.9023	-4.7098	-7.5987	-5.2216	0.19118	-7.7539	-2.7947	-1.617	-4.1881	-2.335	-3.3374	-5.7178	-4.958	-1.673	-3.5447	-6.9278	-6.0264	-4.0065	-5.2502	0.60072	-3.8085	-4.4519	-2.3568	-1.8686	-2.6256	-3.985	-8.4692	-5.2132	-4.3476	-3.2919	-2.9573	-2.6755	-1.8706	-1.9846	-0.56301	-3.4264	-1.3078	-1.8822	-4.7599	-0.88712	-3.0998	-4.4089	-3.4576	-5.1521	-3.7677	-0.56978	-2.195
-3.2328	0.30265	-0.48804	-0.2407	1.3352	0.31561	-0.13222	-4.0734	-1.5457	-1.0145	-2.4732	-2.0294	-0.61384	-0.1674	-3.7978	-2.904	0.85751	-2.5599	0.13983	-4.6362	0.43301	-1.3979	-2.8042	-3.2066	0.71833	-2.4736	1.0112	0.60985	-2.4948	0.74987	-2.4751	-0.99414	2.6827	-2.4519	-3.1728	-0.58975	-1.0875	0.96673	-0.33334	-2.7035	-0.77988	-2.5759	-2.464	1.285	-0.26414	-3.5887	-3.5846	-1.0134	-2.1035	-1.7689
-6.1483	-4.3617	-2.3882	-5.256	-4.245	-2.6832	-3.8803	-5.6449	-4.159	-2.8309	-8.5632	-4.9954	-5.7068	-2.1327	-5.5758	-7.2008	-5.0281	-4.9261	-3.7051	-3.07	-2.7074	-2.3335	-5.5926	-3.5496	-2.4467	-1.4261	-3.2594	-4.0483	-2.6683	-2.1469	-4.4668	-3.9754	-3.462	-3.5189	-0.47608	-4.2802	-3.3062	-6.1203	-5.0524	-3.7502	-2.0454	-3.427	-7.4095	-4.0489	-3.4087	-1.5233	-2.9682	-3.7477	-6.8482	-0.11034
-10.728	-12.448	-12.966	-12.208	-11.802	-12.38	-10.997	-10.471	-9.0795	-14.291	-9.7706	-9.9527	-14.086	-12.428	-8.7786	-11.118	-11.776	-11.452	-13.993	-12.236	-12.125	-14.065	-14.127	-11.656	-14.475	-9.2069	-10.399	-11.62	-14.021	-12.118	-11.652	-12.087	-12.785	-12.735	-12.033	-10.698	-12.468	-10.235	-13.403	-11.223	-14.017	-6.3899	-8.4976	-11.858	-11.906	-11.511	-13.394	-9.7512	-8.2227	-13.599
0.48059	-2.2966	0.51	2.1547	-2.713	0.54383	1.1632	1.4933	0.34319	-1.3157	1.8638	-3.406	2.0344	3.6235	-0.91069	-1.489	1.3559	-1.5547	-1.0567	0.96739	2.9518	0.076338	2.1749	-1.4854	0.91288	-0.24768	0.47262	-0.2521	1.3624	-2.359	-0.029828	-3.7496	0.66897	1.7827	0.30361	-4.7308	0.69523	-0.98005	0.90473	0.73396	-0.08809	-2.1984	0.48299	1.0687	-2.5995	-3.5506	-1.4355	-0.25847	-0.83579	0.52634
-9.2636	-8.4418	-2.32	-7.3039	-8.0531	-5.0923	-3.4586	-6.4356	-5.6075	-3.9171	-5.7463	-6.1401	-2.9812	-6.1226	-5.5866	-9.2337	-2.7789	-4.6858	-1.7992	-2.2903	-4.2624	-5.3268	-3.7633	-8.2467	-3.5854	-5.4003	-4.819	-5.4175	-4.1967	-0.46254	-2.8682	-3.8041	-7.1874	-2.8006	-3.6199	-5.7868	-3.5473	-1.3662	-3.662	-4.8605	-4.6324	-5.8016	-4.2878	-1.7712	-3.9559	-3.8578	-6.8032	-5.9439	-5.3729	-3.7223
-7.4351	-3.7893	-3.6247	-1.9851	-4.3126	-6.8212	-5.7826	-6.1908	-1.5699	-7.2414	-3.2072	-3.3224	-3.4779	-6.9065	-7.1209	-6.6031	-6.3747	-2.99	-6.5178	-4.7402	-9.8117	-6.6182	-4.1665	-1.893	-7.102	-6.7263	-6.9384	-6.6046	-6.114	-4.0813	-3.4065	-7.0642	-1.629	-6.3373	-7.0382	-4.0256	-8.5434	-4.4193	-7.4271	-6.988	-3.2852	-7.2954	-6.6653	-7.9918	-3.9634	-5.7064	-5.2288	-5.9393	-7.0463	-3.9396
-4.6553	-5.9435	-8.0126	-4.1995	-3.1848	-7.079	-4.831	-8.2173	-2.7298	-8.9817	-9.5004	-7.4536	-5.0958	-5.6379	-6.2846	-8.2519	-6.9965	-8.0371	-8.1758	-6.0236	-5.4085	-7.9781	-6.972	-6.3305	-8.0162	-2.6466	-5.8537	-3.4765	-4.7628	-4.2602	-4.4545	-5.9087	-5.3162	-7.9496	-7.4518	-6.3857	-5.1168	-7.5615	-8.3831	-4.3657	-5.4318	-5.167	-6.4093	-5.0764	-5.4275	-8.0427	-7.8255	-5.5644	-8.3371	-4.8827
-0.78997	-2.9985	-2.9675	-0.31218	-2.027	-6.373	-4.1482	-4.2649	-1.413	-6.1047	-5.9264	-3.2357	-4.3427	0.14021	-3.6314	-1.533	-0.51088	-2.6829	-1.344	-2.242	-2.7515	-2.2088	-1.2209	-0.42843	-1.3323	-0.11772	1.0409	-1.3764	-4.1404	-1.4835	-1.7327	-1.2093	0.35851	-3.3168	-3.0595	-2.2144	-5.5111	0.32429	-2.9041	-2.6777	-0.54277	-1.8507	-3.5826	0.37443	-1.8621	0.18681	-1.4991	-3.2918	-3.3024	-3.0536
5.5806	4.8432	6.7782	4.1788	5.4468	4.3124	2.4429	4.2524	3.6826	2.9325	3.8166	2.9936	3.5499	2.0302	6.7679	7.1902	7.0311	3.6618	5.8888	4.5529	6.1291	2.6276	7.2855	4.7342	5.4033	5.09	2.876	1.9023	6.2335	4.938	1.9228	3.112	0.83949	5.7974	4.6878	4.1845	6.365	6.6026	5.0892	-1.9015	6.6699	1.198	6.275	4.2558	4.9272	1.4794	1.7412	4.1845	5.5481	3.6502
-12.138	-11.909	-12.061	-12.275	-10.622	-11.656	-9.9649	-9.1586	-10.078	-11.085	-10.45	-10.76	-11.539	-11.924	-8.9011	-12.672	-10.18	-8.3799	-13.296	-10.361	-11.349	-12.323	-10.327	-10.098	-12.172	-9.1504	-11.263	-10.031	-10.375	-10.125	-11.534	-10.958	-11.82	-12.482	-10.372	-6.2622	-14.548	-14.379	-15.043	-8.895	-14.985	-9.595	-12.703	-12.076	-15.062	-9.844	-12.682	-9.5453	-12.804	-6.5845
-11.718	-10.643	-9.4206	-10.854	-11.914	-12.683	-9.4934	-12.369	-11.573	-11.326	-14.012	-10.268	-11.993	-9.1532	-8.7925	-12.644	-13.11	-14.83	-11.62	-11.15	-12.609	-12.39	-12.166	-12.68	-9.0951	-10.074	-12.659	-9.3821	-12.054	-14.698	-12.506	-13.022	-12.558	-14.214	-9.281	-11.979	-10.465	-10.717	-10.018	-10.922	-10.343	-11.246	-12.583	-13.069	-9.7347	-12.048	-9.5242	-8.756	-11.642	-12.557
3.4415	3.8646	6.0792	2.3689	4.8809	3.881	4.7022	5.4516	4.6231	4.5739	5.2337	4.307	3.8755	3.8511	3.8366	4.5285	4.3807	5.6836	4.2572	6.3529	7.1085	1.046	5.7625	0.68228	3.9397	2.8751	6.6977	1.2763	2.4218	3.6692	4.7218	4.6957	4.2664	1.4724	5.0289	2.2981	4.1758	1.4907	5.6917	2.7322	5.3376	5.5289	5.4345	7.3188	4.823	5.583	3.6771	7.5552	3.4326	0.96247
-12.579	-9.3533	-7.6296	-8.1339	-12.355	-6.6731	-9.6382	-10.676	-10.822	-7.4445	-11.387	-10.946	-9.703	-9.2863	-8.7066	-7.0889	-10.186	-8.6914	-12.018	-11.156	-11.102	-9.0472	-7.1365	-9.8977	-6.8432	-7.4535	-9.1641	-8.3663	-6.6666	-10.716	-11.345	-10.629	-8.6728	-7.665	-9.2621	-8.4104	-7.7482	-12.073	-8.6125	-7.6778	-10.378	-8.301	-8.6632	-6.8621	-11.77	-7.6797	-11.501	-9.5864	-5.1663	-9.8351
-10.699	-10.337	-11.306	-7.6347	-11.156	-11.574	-9.1153	-12.309	-11.206	-12.896	-8.0183	-8.7508	-10.908	-10.694	-10.482	-8.1113	-11.402	-12.435	-14.59	-10.251	-14.099	-12.647	-12.033	-9.874	-12.498	-12.485	-11.496	-8.3136	-11.298	-14.439	-8.6879	-11.833	-9.7488	-9.9976	-9.4111	-13.482	-9.7021	-6.7979	-10.733	-12.074	-12.516	-12.283	-12.587	-12.749	-12.093	-12.711	-11.649	-8.3236	-7.5478	-13.376
0.18001	3.8928	3.3497	-0.27522	-0.21334	1.2064	2.1173	4.1571	2.4291	-1.7738	-0.20524	1.8601	0.17921	4.7986	0.72742	0.86734	1.6227	2.8887	3.6599	-0.55063	1.743	2.0282	0.051376	2.0292	2.8594	0.10765	3.6884	0.85259	3.3289	3.4509	0.045945	-0.4422	-1.5753	4.0483	1.4235	2.1706	0.52873	2.6044	4.1645	-1.801	-0.93288	1.3157	0.71732	0.24588	0.30563	2.7539	3.0228	3.418	0.95512	2.2311
9.0384	10.061	11.154	11.513	8.708	11.257	8.9907	6.2594	8.8295	10.21	13.942	7.0763	11.56	8.6984	7.9036	10.999	14.09	8.6107	6.5503	11.435	11.701	9.1152	11.001	12.24	11.441	10.818	6.6047	8.4181	10.621	8.6758	8.8464	7.7865	9.9399	7.3247	9.2784	9.9836	10.347	10.474	7.4107	6.9965	10.699	6.8441	4.0326	9.0654	7.715	12.275	10.758	8.8908	8.1788	10.28
6.9269	3.5464	5.9313	5.675	4.3622	7.9491	3.3307	6.5431	8.1155	4.8126	5.976	6.8502	3.9263	4.5677	7.8188	5.1123	3.3814	4.0163	4.3577	6.1432	2.6163	10.329	4.4044	6.1314	5.8158	5.9843	5.635	6.6535	6.2999	5.9076	2.6441	6.0591	3.0837	4.703	4.8999	5.1853	6.7706	8.5483	4.0076	4.5537	5.3653	3.065	5.1646	2.7864	6.3763	6.8056	6.6074	4.7479	6.2623	4.4317
-8.5685	-13.114	-7.8858	-7.4561	-8.1725	-10.422	-6.1821	-10.647	-9.5063	-12.808	-9.8215	-9.2194	-8.7532	-7.387	-9.0793	-8.8019	-8.1751	-7.6574	-11.096	-8.1348	-8.0304	-9.8274	-8.5483	-10.099	-10.426	-7.2316	-7.9044	-7.4137	-9.0171	-10.177	-9.0807	-10.684	-7.8033	-10.363	-7.0792	-5.5838	-8.9059	-10.975	-5.3628	-6.7926	-7.7851	-9.8226	-11.271	-6.6753	-11.822	-9.2486	-9.0982	-10.551	-10.182	-7.535
1.8682	3.5672	2.8465	0.51362	0.83368	0.4873	-0.98782	3.5186	4.8216	0.92846	0.38722	-0.60976	1.3903	0.52422	3.1603	1.0067	-1.2872	-3.1154	0.2689	3.0827	2.1562	0.26897	2.5609	1.1513	0.34386	3.3843	2.2335	1.279	-3.3701	-0.17219	-1.0375	2.4586	0.66462	0.40518	1.4965	-2.1146	-0.16768	-1.7343	1.7828	1.2327	2.8788	2.4084	0.013572	-0.59988	3.0227	2.9717	0.66061	-0.037296	3.3151	1.946
9.6018	6.642	8.9415	9.9325	10.931	8.4517	12.237	9.8693	9.7673	9.4137	9.3151	10.105	11.464	7.474	8.6543	10.959	9.7658	11.721	9.2261	10.936	10.163	9.1953	11.572	9.2957	14.39	12.188	8.4708	7.8956	12.107	11.293	12.155	13.83	6.9501	8.213	10.777	11.355	9.3917	9.1323	8.7741	8.8726	8.6721	11.98	8.3776	7.6057	7.2439	10.626	8.3825	9.2877	9.9578	12.76
-2.9693	-2.6178	-1.0152	-1.6624	-0.21547	-5.5307	-3.5163	-4.6896	-0.084964	-1.7941	-2.9975	-3.1104	-2.6293	-0.43673	-3.4734	-4.5742	-0.86812	-2.253	-1.1087	-2.7456	-3.8381	-3.7762	-4.9108	-2.5705	-2.0562	-4.6639	-4.7345	-3.3254	-0.6722	-3.7553	-1.2895	-1.2582	-7.1721	-2.7929	-0.16891	-0.55792	-2.0985	-4.8911	0.073965	-2.7582	0.75465	-3.3973	-2.9502	-2.9544	-2.5695	1.2946	-4.9842	-0.33005	-0.7198	-5.7094
-4.7541	-6.2221	-6.0251	-7.3436	-7.79	-5.6225	-3.6905	-6.3774	-3.2795	-8.7281	-2.9046	-3.7358	-3.4213	-6.9323	-7.8276	-4.2652	-4.1679	-3.7474	-6.6268	-3.9914	-6.7213	-5.5664	-5.3527	-5.5276	-5.8402	-6.1176	-3.1625	-3.3407	-5.9562	-3.7529	-4.7045	-6.3403	-4.3501	-8.2907	-6.162	-6.9994	-5.7072	-7.4142	-5.7159	-5.5103	-9.1474	-4.6632	-7.9331	-4.1845	-5.8678	-7.4703	-2.9776	-8.7143	-9.1633	-2.9376
-10.361	-11.099	-11.131	-9.2671	-12.277	-10.078	-11.482	-12.397	-10.636	-10.311	-13.719	-6.7536	-9.486	-10.328	-12.008	-8.0446	-13.864	-13.21	-14.684	-11.526	-12.253	-12.41	-10.631	-13.089	-9.9607	-9.8892	-10.368	-13.279	-13	-13.295	-12.925	-11.142	-9.2869	-13.066	-11.931	-10.893	-13.139	-11.167	-7.8472	-12.829	-9.7856	-12.838	-12.998	-12.272	-12.297	-10.726	-8.9289	-12.945	-13.545	-15.307
-10.07	-13.36	-13.673	-14.196	-12.408	-16.953	-9.9702	-12.968	-14.721	-10.429	-14.013	-18.028	-12.031	-10.503	-14.219	-13.219	-13.1	-10.344	-12.884	-11.835	-13.888	-11.534	-12.08	-9.2855	-14.344	-18.217	-13.265	-14.625	-13.255	-14.442	-11.945	-11.322	-15.676	-11.402	-12.414	-12.099	-11.144	-15.766	-13.339	-11.855	-12.318	-12.353	-11.904	-13.316	-12.78	-12.786	-16.336	-10.977	-12.573	-13.279
-5.0655	-3.5933	0.28572	-5.1096	-3.923	-2.3071	-4.0722	-5.9221	0.38336	-1.7754	-3.5809	-7.6435	-3.5188	-2.0414	-5.3522	-7.9228	-3.8404	-4.0771	-4.4658	-4.6258	-0.098807	-5.8663	-3.9269	-2.3827	-1.7244	-3.0757	-5.1706	-1.9474	-6.9567	-4.601	-3.4222	-4.0323	-5.4953	-5.0042	-3.7699	-2.9273	-5.4565	-2.0655	-3.3418	-3.7534	-4.6288	-4.844	-4.2138	-4.2911	-6.8206	-3.2768	-4.9806	-3.2948	-0.23601	-5.1092
-4.6782	-7.4564	-6.7496	-5.5148	-5.2277	-5.2198	-9.3322	-7.1392	-8.7525	-5.9858	-6.2936	-5.8911	-6.4256	-6.788	-8.7296	-7.4543	-8.0098	-6.0526	-6.7561	-7.5288	-5.669	-7.783	-5.0989	-4.5413	-9.0676	-5.8697	-8.5568	-7.6626	-4.8451	-7.5415	-7.9796	-9.0037	-7.8029	-4.4416	-6.4474	-8.8634	-5.6483	-6.5642	-6.3041	-2.5602	-5.2246	-4.2901	-6.8098	-2.8086	-6.2121	-9.2299	-7.7594	-5.2711	-8.5197	-10.157
-3.663	-1.6273	0.1017	0.068681	-3.4893	-2.782	-1.0512	-1.9403	-1.5347	-0.30067	-2.2772	0.0051525	0.99004	0.87498	-0.01671	-0.75906	-2.741	0.85092	-0.94529	-0.932	-0.16511	-1.7207	-1.6405	0.067318	1.2742	-0.77064	-2.4069	0.97218	-0.44876	-1.0871	0.5239	-0.59356	1.4393	-0.3361	-1.7042	0.1275	-2.7733	-3.5239	0.15052	-2.1751	-2.1485	-1.8146	-2.5643	-1.0854	-1.5392	-1.0991	-1.3896	0.76248	-0.066009	-0.49401
-14.84	-17.881	-12.631	-15.762	-13.011	-12.491	-14.72	-19.296	-16.988	-14.707	-14.335	-15.248	-15.296	-14.325	-14.779	-11.977	-12.95	-14.87	-15.319	-14.364	-16.359	-15.366	-18.793	-14.364	-15.629	-12.473	-16.955	-16.703	-14.382	-15.056	-14.71	-11.903	-13.898	-17.698	-15.321	-18.178	-16.547	-12.71	-15.63	-15.772	-17.315	-13.45	-13.34	-14.245	-14.258	-14.717	-17.711	-13.882	-13.524	-15.267
-5.4825	-2.3824	-6.0635	-3.4501	-7.4361	-6.5185	-4.4428	-7.3894	-5.5259	-4.9735	-4.2373	-4.4692	-6.6316	-3.1967	-6.345	-5.2378	-2.4334	-6.3886	-6.8939	-4.0309	-3.1776	-8.8427	-5.1183	-7.8364	-4.965	-4.1285	-7.7762	-4.3562	-4.4158	-5.7476	-5.3796	-4.786	-4.0121	-6.5994	-5.5805	-6.2101	-7.4104	-6.2698	-6.0811	-8.1614	-5.0923	-4.0725	-5.2771	-6.4205	-7.6321	-3.0437	-7.2607	-5.0215	-6.7499	-6.3088
-5.5724	-8.5536	-7.9798	-11.807	-12.111	-9.5633	-8.8981	-8.9844	-10.799	-8.306	-9.3195	-10.263	-8.0161	-10.602	-11.021	-9.8861	-6.8954	-10.394	-10.491	-11.267	-6.3734	-7.681	-7.2406	-9.3551	-10.963	-8.8827	-9.9768	-4.8819	-6.1343	-9.8813	-7.3201	-8.4178	-11.237	-9.0231	-11.134	-9.1713	-9.9354	-11.616	-8.1886	-7.7882	-8.5685	-8.2088	-7.9411	-11.063	-10.004	-8.0483	-8.152	-7.3054	-10.165	-8.3597
-0.47082	-2.0567	-1.9129	0.95533	-3.6581	-0.69347	-2.0927	1.5746	-0.64833	-2.3553	-0.65688	-1.7633	0.94332	-1.854	0.21135	-1.5806	-4.0484	0.24313	-1.8787	1.7227	-1.1614	-3.2562	-0.30484	-3.6072	-1.7749	-4.1672	-4.4406	0.15528	-1.2099	-1.9488	-4.7842	-3.9557	-0.54676	-2.2702	-2.2867	-4.6677	-1.7304	-0.16742	1.0846	-0.21366	-1.2219	1.4877	1.65	0.58454	-2.2314	-0.11873	-2.0939	-0.019773	1.887	0.047957
9.0322	11.359	7.0594	9.4301	11.247	10.555	6.9595	11.557	8.5844	12.12	11.362	11.371	6.2121	11.04	7.7348	8.3181	8.5736	12.145	10.029	11.835	10.324	11.196	9.3871	7.4335	8.9765	7.8466	7.5326	9.8243	9.1427	7.1981	10.057	5.7279	11.964	8.2414	9.0117	10.519	11.465	9.0975	10.616	13.454	10.649	10.822	7.8461	8.8992	11.524	8.9319	8.1036	8.7603	12.533	8.0442
3.4442	2.421	1.6208	3.1214	-0.16139	1.9143	0.24865	0.36767	3.942	5.0781	4.4352	0.56008	2.6523	2.6833	0.34386	0.69314	3.5332	2.5241	2.9442	5.323	1.4193	3.0799	2.5974	4.1292	2.51	4.4634	4.3726	-0.53589	2.3422	2.5294	-0.75205	2.4759	0.43437	1.0429	4.0079	2.8625	4.0005	0.05371	0.65164	3.3054	0.4929	-0.062764	0.8853	-0.58985	5.7004	-1.8612	2.3243	0.28148	5.9053	3.4691
4.2922	-1.242	0.23008	0.38364	-1.9713	-0.44459	3.3447	2.2468	2.3081	-0.19558	-1.2132	-1.4999	0.29977	1.0768	-0.23048	5.0187	1.3072	1.0839	1.2692	0.14946	2.5545	-0.43369	-0.64163	-0.97753	-0.69439	-2.3119	-2.9686	3.8786	0.26588	2.2775	3.0076	2.3984	-1.0962	0.74477	-0.24263	0.7507	-1.5741	1.6093	-3.2414	3.7629	1.6088	0.51328	-0.28561	0.18038	0.22812	0.44685	2.2635	1.6467	-0.43561	1.5919
-0.28358	-2.011	-2.9195	-3.2236	-0.16568	-1.6899	-4.1467	-3.0647	-5.6817	-1.1616	-6.8783	-4.1555	-1.8194	-1.1384	-3.9707	-6.4082	-2.2449	-2.0157	-2.6776	-3.6798	-1.4049	-4.9982	-2.5435	-3.695	-0.61958	-1.3904	-4.8429	-1.2487	-2.153	-4.8882	-1.9161	-5.7975	-2.7469	-2.6262	-1.8888	-1.7428	-1.955	-3.1265	-1.5751	-1.8142	-1.3278	-5.5792	1.0328	-1.1411	-1.4961	-3.796	-0.38907	-4.868	-3.0703	0.68266
-8.2692	-2.0406	-4.3853	-4.267	-4.1849	-3.692	-3.6037	-5.5372	0.88554	-4.8524	-5.7446	-3.835	0.32564	-2.7585	1.1762	-4.1466	-2.9508	-3.2522	-6.4687	-4.9186	-1.5783	-3.61	-6.3958	-3.189	-2.7442	-2.0554	-5.9607	-4.5226	-3.7624	-2.8945	-3.1205	-5.5208	-0.72202	-3.3611	-1.7304	-4.6974	-0.32083	-3.6975	-0.822	-5.4291	-2.6381	-5.0283	-2.3112	-3.3823	-2.551	-3.0269	-6.6173	-2.9884	-7.2466	-1.7596
-5.0612	-1.7812	-5.0116	-4.7448	-5.1951	-3.6019	-4.6738	-1.8896	-3.6432	-2.8234	-5.446	-5.2015	-3.8635	-5.8087	-3.8352	-3.6382	-5.3632	-7.1477	-5.306	-6.3283	-3.7665	-6.8607	-6.309	-6.6378	-4.3061	-3.8303	-4.8032	-5.2067	-3.1806	-8.8344	-4.6404	-6.0786	-5.7205	-3.7171	-4.9318	-6.2363	-4.3179	-3.8513	-3.4385	-4.0756	-3.1147	-8.3256	-4.6557	-7.3435	-4.6933	-4.5607	-5.0169	-4.123	-4.6161	-7.0565
-9.1332	-11.351	-11.081	-6.8758	-5.6079	-5.1504	-9.1277	-6.1036	-7.7684	-6.8614	-8.1186	-8.6303	-7.5893	-5.8994	-8.4294	-8.335	-7.6146	-9.8075	-8.022	-6.9153	-5.216	-7.9134	-10.119	-9.7324	-11.359	-6.8262	-6.8062	-5.0236	-7.0118	-9.4916	-8.3777	-7.0929	-7.6759	-6.3109	-7.012	-5.504	-8.7866	-8.6627	-7.0506	-6.9743	-8.5388	-7.6084	-7.173	-8.0168	-9.9471	-3.6941	-5.828	-6.5732	-9.3731	-9.944
1.7037	3.9636	0.34425	0.27093	0.16142	3.1237	-3.2405	1.927	3.5479	0.42878	3.1097	3.0678	2.1479	5.1888	-0.28084	2.7826	2.1269	2.0478	1.5824	1.7362	1.2991	1.9126	2.9668	-0.12273	2.4638	2.4371	-0.064512	0.039756	1.8061	0.83654	1.3549	4.61	2.797	2.8457	3.6789	0.32696	-1.7119	0.74395	4.3241	0.62359	1.1059	1.9183	0.20803	1.4624	0.28456	2.0401	1.3136	2.0163	2.7164	3.0569
0.70643	-0.51342	-0.9529	-0.86001	4.8687	-1.8117	2.5789	1.0646	1.9239	0.26001	0.37437	1.4662	0.38562	1.7241	1.9315	0.26881	2.114	4.2991	0.27377	-0.41783	-0.9532	-0.98187	5.5231	0.14515	5.3715	-0.81494	-2.8581	1.5817	0.8495	0.59159	0.51211	1.1444	4.8672	-1.252	5.276	3.5143	0.73976	0.56292	-0.76504	-0.17546	4.1651	0.30711	3.8413	2.8165	0.19226	-1.5887	0.33369	1.6517	1.1096	-3.092
-6.5055	-6.9617	-6.6382	-4.4796	-4.6471	-4.2087	-8.7195	-6.6699	-8.5468	-4.8699	-6.3993	-3.5795	-5.906	-2.5861	-1.0323	-4.958	-7.7112	-5.5504	-5.9228	-4.8903	-6.4579	-6.1395	-6.7555	-6.5153	-5.4464	-5.3305	-4.3395	-6.8357	-3.9493	-4.6263	-6.6848	-3.5924	-7.2542	-6.101	-4.7382	-4.7643	-3.7575	-7.46	-2.9147	-8.9049	-9.4449	-5.1953	-4.946	-3.1413	-4.2113	-3.2508	-10.271	-4.4329	-3.7445	-3.1683
-8.8562	-5.4325	-3.2215	-3.8766	-6.8556	-7.015	-4.7396	-5.6121	-5.74	-3.1184	-6.55	-4.7749	-3.9318	-4.86	-1.6442	-4.6613	-3.8886	-6.7763	-4.2944	-6.1057	-3.228	-7.301	-7.0131	-7.0552	-5.0179	-4.9662	-5.9512	-3.9122	-6.0983	-5.5988	-3.8352	-6.8616	-5.0924	-3.0774	-7.3959	-5.8892	-6.0487	-6.391	-3.7316	-3.6269	-6.2936	-7.1895	-3.7757	-6.9102	-1.6306	-7.5262	-4.791	-6.8369	-1.7319	-4.7767
-0.47446	-3.5245	-0.67083	-2.5874	-2.6564	-4.3782	-5.7448	-0.1471	-5.4956	-2.2201	-4.0034	-3.238	-1.6993	-3.6839	-4.913	-5.0568	-1.2634	-1.4044	-6.516	-2.8703	-0.46331	-3.7685	-3.1155	-4.1797	-5.0377	-2.8549	-4.0017	-3.6175	-5.115	-1.9347	-4.0787	-2.8247	-4.0926	-4.3997	-4.9888	-3.8557	-1.9669	0.43826	-4.0182	-6.0144	-5.3368	-1.7519	-5.3063	1.1013	-2.2431	-4.1367	-3.9704	-6.2712	-0.62417	-4.6563
-12.329	-12.117	-12.6	-12.209	-9.8875	-13.652	-10.183	-14.393	-13.625	-12.627	-13.104	-8.1745	-16.399	-10.125	-12.997	-13.512	-13.556	-12.52	-12.959	-10.929	-14.108	-15.861	-14.357	-12.034	-12.998	-15.036	-12.015	-10.588	-9.6322	-14.121	-10.986	-14.118	-8.9051	-14.92	-10.25	-13.869	-11.895	-14.809	-13.792	-13.219	-12.704	-9.938	-12.685	-15.547	-9.2655	-14.04	-12.282	-14.026	-11.824	-10.332
8.8972	6.5122	5.0856	5.6492	6.2235	5.9296	-0.52023	3.6077	5.534	3.6695	3.8612	7.4833	10.062	0.53264	9.6881	4.2486	6.3418	6.3125	8.2062	4.5922	3.9911	5.2255	4.6076	8.3181	5.2283	3.5871	2.4153	4.4471	5.318	7.7196	6.9843	5.3378	5.614	4.8651	5.6498	6.511	7.1246	4.1425	4.2804	7.838	5.0812	7.6935	5.9232	6.1935	7.6273	7.0422	7.133	6.2066	9.2057	7.057
-10.971	-10.644	-12.852	-14.447	-9.8181	-14.336	-10.97	-10.615	-10.782	-13.028	-12.431	-10.367	-10.327	-10.054	-15.797	-15.826	-11.033	-9.6262	-11.289	-17.218	-11.151	-10.349	-11.89	-9.6152	-9.8822	-12.352	-11.733	-12.244	-12.74	-11.283	-10.142	-11.032	-14.009	-9.1676	-12.144	-8.8107	-13.022	-10.509	-12.502	-9.7256	-10.479	-12.61	-9.8389	-10.997	-9.4129	-12.362	-13.55	-13.925	-12.22	-13.871
-10.543	-10.911	-14.639	-10.823	-11.631	-11.858	-9.9184	-12.992	-11	-10.23	-11.565	-12.075	-11.901	-9.9	-10.409	-11.635	-14.47	-11.132	-11.965	-7.3116	-13.513	-12.378	-11.67	-10.931	-11.978	-6.9196	-11.932	-14.571	-12.239	-14.4	-7.2525	-12.199	-9.645	-12.236	-10.887	-10.744	-9.679	-13.026	-13.146	-12	-13.831	-10.126	-10.667	-13.678	-14.499	-10.935	-14.334	-12.023	-10.416	-10.626
-3.0305	-1.3431	-3.4178	-1.3208	-2.3049	-5.62	-1.9217	-3.8551	-0.78126	-2.9439	-2.4981	-2.0263	-5.2079	-2.7628	-3.8346	-2.9742	-1.4085	-0.22784	-0.8259	-1.9975	-1.7738	-2.6596	-1.5094	-2.7676	-0.78043	-2.8147	-4.6363	-1.1134	-4.6856	-2.6217	-3.5059	-0.53586	-4.2211	-4.3536	-2.6036	-1.1852	-1.6278	-3.5762	-0.79258	-5.748	-2.6808	-2.0931	-0.16241	-3.7771	-5.5563	-3.0954	-1.8431	-1.0027	-2.9575	-2.8424
4.7779	6.4386	6.8753	3.5716	3.2887	5.1696	6.9897	2.8996	3.5795	2.5171	4.8715	1.0975	4.4399	6.3056	2.4524	5.3083	3.5211	4.2403	2.7665	3.9048	0.92329	7.2033	4.5594	3.5078	4.0068	5.4323	1.8343	2.6069	4.1934	7.6938	5.3508	6.841	4.823	1.3263	3.4336	3.0342	3.467	5.3362	4.6738	6.9491	6.352	6.3047	3.3577	4.7185	4.615	4.9668	2.484	5.0642	7.3864	5.2174
-0.36351	-3.6715	-0.24824	1.8439	-0.083512	0.17599	-5.03	1.4908	-0.48038	0.27349	0.25405	1.5428	0.53009	2.2328	0.97658	-2.3175	2.1667	1.3211	-1.166	-0.62348	-2.1047	0.19412	-2.2448	-1.229	2.5557	-0.61509	-2.7921	-2.2522	-1.2234	0.84155	-1.4387	-1.2377	1.9183	-1.6416	0.63628	0.65224	-2.3277	0.07941	-1.5322	-0.22145	-0.89191	-2.5974	-2.2623	-1.0601	-1.8852	0.14561	0.59267	-1.5472	0.7661	0.98011
-5.1049	-5.4857	-6.9146	-8.9641	-1.8964	-6.1766	-5.9718	-8.9701	-3.8472	-6.2231	-4.3427	-5.3919	-5.446	-7.3271	-6.4332	-5.6438	-4.4099	-4.4693	-5.3101	-5.4773	-6.5315	-2.3482	-4.9759	-3.4748	-2.5686	-2.1377	-5.4482	-6.202	-5.133	-3.246	-6.1767	-4.881	-6.0031	-7.6131	-5.1675	-4.6248	-5.9099	-7.7154	-3.3487	-4.2972	-5.5426	-8.0761	-4.5579	-4.9152	-6.0349	-7.4915	-4.1905	-7.5245	-4.9939	-7.4177
-2.7786	-1.9651	-2.4346	-5.2592	-4.7123	-6.5008	-0.82499	-4.3986	-2.7731	-2.1077	-3.6618	-4.458	-1.7191	-4.4323	-4.0489	-2.5673	-5.1851	-2.36	-2.8795	-0.57774	-6.2915	-4.0921	-3.0712	-2.9816	-5.6764	-4.4065	-0.42157	-3.5137	-3.7146	-6.5898	-1.7327	-3.6782	-3.8852	-1.6321	-4.6915	-0.83777	-5.3297	-6.8877	-4.6733	-2.6362	-4.9099	-2.9577	-4.8822	-2.9422	-5.9287	-3.5687	-5.8383	-4.6873	-4.4128	-2.9543
-1.2655	-2.7484	-1.2022	-4.2817	-5.9815	-0.26794	1.9114	0.49288	-3.9635	-6.9835	-2.995	-2.0484	-5.0963	-1.6126	-4.147	-3.5933	-2.694	-1.4331	0.55999	-4.3721	-1.9682	-4.496	-1.9919	-3.603	-2.3141	-2.1777	-1.1059	-5.3106	-2.2379	-2.6005	-2.0058	1.3718	-1.938	-0.1931	-3.2473	-1.6807	-2.3946	-2.8463	-3.6759	-4.0171	-3.1083	-1.5627	-5.9221	-3.5732	-2.1252	-2.9033	-4.8466	-0.28642	0.092679	-1.3725
1.7957	3.7526	2.0142	1.2652	2.011	-1.4032	2.8688	-0.23941	2.0488	1.6352	1.043	2.408	3.0563	2.0066	0.20614	3.8948	2.9129	0.59025	-0.14403	2.4595	1.4937	2.05	-1.6829	2.3423	2.7231	1.007	2.0543	1.4352	2.6511	5.9237	2.6208	1.4764	0.63384	4.2134	3.5548	-0.34902	0.33772	-0.84495	1.145	-0.82722	3.1614	2.4594	2.4697	1.7042	3.7399	4.3108	0.21598	3.8928	2.9228	2.7584
1.9921	7.0958	5.4287	2.2966	6.0651	3.9056	2.1388	1.6913	7.2432	5.6406	5.7278	5.7922	5.1929	2.754	2.6918	3.7618	1.4513	2.456	3.2946	3.7113	2.7401	5.6953	1.1298	0.72571	4.895	6.235	7.1294	6.5512	5.2523	2.3931	2.9044	1.8427	1.6172	1.4128	2.2961	0.88967	6.0333	3.1453	0.9767	4.2158	0.82827	4.8804	5.2739	2.6631	3.0279	3.7515	0.4569	1.9609	-0.79055	2.7923
3.0353	-0.4603	0.48132	-0.60852	-0.71015	-2.6309	-0.86623	-0.13984	-0.38093	0.0070991	-3.3708	-0.74844	0.50717	-3.1575	0.47645	0.80575	-3.0459	-1.4799	1.0509	-0.013918	0.82249	-0.40881	0.53693	-3.2122	1.6921	-1.6561	0.6374	-2.5029	3.0571	1.2394	-4.0196	0.51534	0.34391	3.0677	-1.6432	4.2978	-1.7585	3.9354	-0.55494	0.82088	1.6224	2.0478	0.17647	0.77879	1.9488	0.065525	-0.9903	2.2665	-2.5587	0.76588
-3.6278	-3.2087	-3.734	-3.3982	-5.1412	-1.8938	-2.4448	-3.8269	-3.0453	-4.1559	-4.0417	-3.4048	-3.5029	-3.9002	-5.4345	-5.5699	-0.013179	-5.1684	-5.4643	-2.7826	-3.6174	-4.025	-3.5642	-6.0259	-4.1391	-1.1661	-4.4758	-1.4143	-3.0088	-2.7514	-3.9623	-3.2224	-2.9403	-2.4923	-0.28664	-2.4166	-4.2072	-0.091034	-1.0302	-3.351	-5.7754	-2.6998	-3.0205	-4.7376	-3.0576	-3.503	-5.6767	-3.4738	-4.5424	-5.0485
-3.0209	-2.7055	-3.3119	-1.9643	-1.2237	-2.0897	1.4359	-1.4567	-2.7856	0.47019	1.4679	1.1772	-2.8363	1.0376	-2.7733	-1.1959	-0.77539	-5.2004	0.82788	1.7941	-3.6418	-0.22643	-2.7343	-3.7163	-3.4665	-2.7167	-0.041815	1.0144	-1.6444	-1.5656	-1.4696	-0.93576	-0.76516	-2.0252	-1.1341	-3.1587	-0.96746	-4.2035	-0.44215	-0.21391	-0.36123	0.096949	-2.5574	-0.48747	-1.0179	-0.16377	0.053064	0.80094	-1.3869	-0.72467
5.5959	6.3274	6.4619	5.5986	9.5178	7.2044	4.7698	1.9137	3.8368	4.358	6.8524	4.021	6.1895	3.0146	4.3323	4.0881	5.6062	5.2062	5.8186	5.1486	5.6752	6.8338	8.0626	4.9356	6.3991	3.3211	4.8556	5.2444	1.8365	5.7786	4.7181	6.5836	4.1601	5.7661	3.3498	3.5146	7.3242	5.1024	5.7435	7.6806	6.7713	7.6311	7.1735	5.6668	6.901	3.7145	5.4173	6.3226	4.3766	5.4314
7.7797	1.2044	3.6901	5.3079	5.5438	6.3098	5.0705	0.48582	7.7684	4.3002	0.29875	3.0182	6.0699	4.4281	3.6236	4.24	2.9289	4.4854	7.1665	4.3609	5.7243	4.8692	4.9712	7.3201	1.0873	2.0433	5.5023	4.7317	3.5148	6.5717	7.4488	5.4249	4.4543	4.4904	3.9403	6.6509	3.3439	1.2915	7.3717	8.141	4.6791	8.7916	8.9552	7.0277	4.8631	4.3706	0.44284	4.321	2.4724	5.8225
0.067274	-1.5021	-1.839	-3.997	2.1023	-1.1222	1.2609	-3.2413	-4.7998	-4.5385	-2.4337	-1.7189	-4.8829	0.68094	-3.0731	-3.0042	-0.45501	0.39825	-0.1789	-3.3429	1.5138	-0.28226	1.934	0.9644	-1.3713	0.39037	-2.5419	0.83452	-1.7919	-1.2513	-0.69473	-1.5635	-2.9079	-1.9201	0.18763	-3.0665	-5.0495	-3.3929	-2.1154	-3.7973	0.1046	-0.1862	-1.4276	-0.61966	-1.4136	-3.2797	-2.2133	-1.7641	0.13976	-4.0499
2.0197	1.9404	2.7724	-1.0552	0.78424	3.025	1.0133	0.50328	4.4676	2.9494	3.7788	-0.2623	1.3192	3.4943	1.128	-0.018492	1.2245	-1.5951	-0.33217	2.3937	0.1838	2.0984	1.8027	1.3025	1.1008	3.2798	2.2941	-2.2247	2.9609	1.2867	4.3622	0.59015	4.5687	2.5308	1.5261	-0.63831	-0.59542	0.85444	-1.5869	1.4433	-0.40671	-0.088734	1.7427	1.9339	1.021	0.060254	-0.10382	0.52156	-0.86264	1.7687
-0.43971	1.4529	-1.682	-0.60991	1.5664	-0.22264	0.7374	-0.70264	-0.76282	-0.78171	0.20267	-1.2953	2.0589	0.56797	1.2019	1.5984	-1.1112	0.52412	-2.6291	2.6699	0.2668	1.4827	-0.060312	-1.8861	0.37754	-2.6606	0.40774	-0.41558	-1.1592	0.72914	2.7385	3.0016	1.9831	-1.533	0.23595	-0.31239	1.9653	1.2094	-0.27126	-1.1809	1.2066	0.30945	1.2943	0.35921	1.5412	2.362	1.7453	-0.64049	0.739	0.044943
1.1752	-1.1326	0.074176	-0.81948	4.2124	-0.13874	3.1344	1.1903	1.4036	-1.6459	5.6944	2.4641	3.0266	1.5089	1.0715	1.1244	2.8003	3.7091	2.4352	0.66799	0.63003	-3.4785	2.0037	2.6173	1.8321	2.7028	1.2541	0.36124	2.0313	1.9626	1.8478	2.6972	-2.138	-1.9621	-0.56712	2.3663	-1.5227	1.6668	0.85066	2.7861	-0.1102	0.23067	-0.010864	4.0032	1.0757	1.1886	2.2861	2.1416	0.17538	2.103
-10.009	-10.142	-11.083	-8.4856	-6.8027	-11.596	-9.796	-10.373	-13.758	-11.473	-8.4862	-8.9672	-10.827	-10.587	-11.649	-11.583	-10.153	-11.743	-13.07	-7.149	-7.1918	-10.222	-12.165	-8.7351	-12.302	-11.842	-14.048	-7.5228	-7.8501	-7.9029	-8.4765	-12.244	-10.293	-11.164	-9.4129	-12.835	-14.419	-10.565	-7.343	-10.84	-9.6289	-13.197	-10.672	-11.098	-11.029	-9.9421	-9.9861	-12.101	-9.4424	-12.627
-4.141	0.0244	-3.0861	-0.52819	-4.0491	-1.3739	-0.82235	-1.7657	-2.9863	-1.2822	-1.8287	-3.528	0.21575	-2.1221	-1.6005	-0.60998	-2.5109	-1.4967	-1.7249	-2.5104	-0.089569	-3.0629	-1.1811	0.53411	-1.0285	-2.9606	-3.3441	-2.9025	-4.5069	-3.2804	1.8158	-2.0808	-4.1254	-1.6698	-0.90796	-3.9416	-3.5614	-0.36277	0.43501	-3.536	-2.2368	-2.6268	-1.3932	-1.8623	-4.0144	-1.1287	3.0055	-0.68321	-2.5688	-0.41693
-5.3175	-4.3383	-4.9565	-4.7631	-3.979	-5.5549	-4.953	-4.375	-5.484	-6.0066	-2.3947	-3.31	-4.9509	-5.7396	-2.3099	-2.3741	-3.5516	0.20265	-2.1267	-8.1508	-7.7037	-3.726	-3.8557	-4.2572	-7.5691	-5.6218	-3.1333	-3.8017	-6.6324	-7.6809	-4.4847	-3.4608	-1.0012	-3.455	-4.5041	-7.0776	-4.1603	-3.3238	-7.1695	-7.0661	-2.4638	-2.4904	-0.071189	-1.0343	-7.1441	-4.6278	-4.1117	-5.6557	-4.1818	-4.374
-7.0066	-2.5965	-4.2093	-4.4524	-1.4904	-7.4585	-5.0071	-1.4241	-3.7262	-2.1512	-5.2208	-3.5232	-3.93	-3.5328	-6.1984	-4.0857	-3.4505	-4.0322	-6.4339	-1.5655	-3.643	-4.7131	-3.5651	-6.5093	-4.6693	-8.2879	-2.0825	-4.401	-0.7794	-5.9524	-3.1689	-3.3161	-5.6673	-3.7779	-5.9787	-4.6405	-7.6721	-2.6349	-4.0009	-2.7396	-3.7175	-6.3622	-4.3938	-2.2365	-5.8145	-3.0723	-2.6193	-4.2735	-6.1183	-7.8428
-5.9001	-0.77737	-2.3916	-2.7407	-3.9117	-2.388	-0.77734	-4.6002	0.42735	-1.2419	-2.5288	-4.3886	-2.0651	-2.0043	-1.7171	-2.0468	-2.7188	-1.2255	-3.7471	0.037135	-4.3752	-1.0539	-2.1491	-3.4083	-2.7818	-0.93257	-3.1828	-2.3298	-2.1907	-0.66193	-0.73493	-3.4274	-5.721	-0.98037	-5.2311	-0.27137	-2.0895	-4.5619	-1.2447	-0.84111	-2.1597	-2.9329	-2.3564	-2.3127	-1.2359	0.31324	-3.0831	-0.60053	-1.2502	-3.4992
-22.012	-22.702	-25.497	-21.064	-21.58	-22.517	-23.915	-19.688	-21.934	-20.707	-23.116	-21.822	-23.776	-22.685	-24.173	-22.365	-22.109	-22.778	-21.741	-22.337	-24.253	-23.369	-21.286	-23.492	-22.161	-25.396	-19.608	-18.921	-24.284	-22.077	-23.367	-22.708	-22.37	-23.359	-20.795	-21.642	-23.148	-22.495	-21.145	-21.081	-22.411	-18.616	-20.648	-20.909	-22.822	-23.772	-20.459	-25.389	-22.117	-24.91
-5.1045	-2.8945	-1.8024	-1.9991	-3.5121	-5.0837	-6.5014	-5.7979	-6.6214	-5.4733	-6.9992	-6.3698	-5.065	-4.0659	-7.7015	-7.256	-6.4767	-3.4714	-6.2703	-5.8862	-8.4866	-4.7619	-4.2979	-3.509	-2.6349	-6.2043	-5.2739	-5.0694	-8.5245	-4.6412	-5.3729	-6.3063	-7.176	-3.8926	-4.7242	-9.4388	-3.1572	-4.3003	-7.0095	-6.5057	-5.9555	-2.7048	-2.9656	-6.0736	-5.7635	-8.4971	-7.7161	-3.3605	-5.4622	-7.0087
-13.122	-15.562	-17.421	-13.383	-12.79	-12.326	-14.221	-12.008	-18.577	-11.939	-16.289	-13.33	-15.224	-13.679	-14.852	-13.741	-12.571	-13.573	-15.972	-14.127	-12.905	-13.288	-11.951	-16.792	-14.675	-14.688	-12.688	-16.795	-14.14	-13.47	-12.886	-9.8496	-12.225	-18.056	-12.842	-13.75	-13.369	-13.237	-14.394	-12.607	-11.95	-13.532	-10.176	-16.84	-14.056	-14.704	-14.854	-14.86	-17.642	-12.86
-0.78632	0.73588	0.41995	3.3513	1.6483	-0.15625	0.77625	-0.23156	-2.4772	-0.42793	-0.34825	1.808	2.2677	-1.1578	-2.0384	-0.84014	1.1941	-1.8544	-0.16223	3.1877	-1.5961	1.2074	-0.02384	-1.5493	0.58631	1.9742	-1.2524	-0.21587	-1.5647	-1.8408	0.30814	1.174	-0.23999	-2.2487	2.8368	-1.1722	0.9613	-0.077626	-0.60714	3.1678	4.1151	0.68848	-1.0826	-0.32061	0.3916	0.33299	0.88381	1.3019	-3.1656	-3.4526
-1.655	-2.0866	-0.77266	-2.8057	-2.7237	-2.7497	-1.2316	-3.2603	-2.7241	0.17055	-2.7276	0.12178	0.18677	-4.1739	-1.8503	-3.2998	-4.8356	1.0228	-1.261	-4.2649	1.2129	-1.2961	-0.87418	0.21626	-2.6446	-3.7036	-2.416	-2.4741	-0.46339	-1.7505	0.26939	-2.4319	-3.137	-2.1187	-2.4123	-0.89076	-1.8452	-1.0189	-1.5102	-1.4346	1.6925	-4.0405	-1.8177	-3.097	-3.467	0.11771	-4.271	-2.5363	-1.2432	0.16512
-12.129	-8.5494	-8.6377	-7.3575	-6.1874	-8.8655	-10.578	-11.792	-10.208	-11.7	-7.5683	-6.6364	-4.4202	-9.5513	-10.149	-10.444	-8.2481	-10.758	-8.0384	-6.8967	-5.5037	-13.227	-12.073	-11.508	-8.283	-6.1294	-9.9873	-9.8187	-10.088	-8.9602	-9.7041	-6.4845	-10.515	-9.5792	-9.096	-6.3743	-12.127	-10.59	-8.341	-10.323	-10.82	-9.2067	-8.5138	-8.566	-9.1733	-11.566	-10.097	-8.4155	-5.7724	-7.6772
-9.5626	-10.363	-6.0265	-11.93	-7.6408	-8.0633	-9.3155	-8.1836	-4.4512	-6.0507	-8.4107	-11.691	-11.765	-12.079	-7.3253	-12.691	-10.688	-9.9339	-13.18	-12.557	-11.832	-12.259	-11.071	-10.584	-10.774	-12.293	-12.749	-15.041	-10.27	-11.091	-13.918	-9.3542	-12.303	-8.3942	-12.705	-8.3171	-7.9357	-11.057	-12.646	-7.4515	-11.05	-9.0819	-13.505	-14.229	-7.7742	-10.192	-13.953	-14.464	-10.313	-12.241
3.5325	1.4355	2.3011	3.0647	0.2468	-1.5302	-0.62805	-4.8008	-0.6858	1.3086	2.3429	0.46636	0.14966	-0.63076	1.9013	-2.0208	-1.0659	-1.5892	-0.63015	-2.8152	-5.0691	0.77036	-1.0823	-2.3817	-2.7148	-3.8009	-1.3753	0.92137	0.49443	-0.73897	2.4597	-0.97037	1.3	0.78003	0.05966	-1.8434	-0.48239	1.7738	-2.0722	-2.4595	-1.0799	-1.5573	3.023	2.1127	-2.9506	-0.5247	-1.1536	-1.1481	-0.79137	-0.68107
0.57603	-2.8399	-2.8096	-2.6052	-2.292	-3.5787	-3.573	-3.9298	-0.6411	-1.4404	-0.26077	-3.5621	-0.98693	-3.6739	-1.1303	-3.308	-1.0734	-5.1484	-2.6787	0.67586	-1.3699	-0.62869	-4.1005	-4.653	-2.0814	-3.5528	-2.3682	-2.5195	-4.155	1.3447	-0.2946	-0.56837	-2.5758	-3.6607	-2.2392	1.1722	-2.808	-0.975	0.24725	-2.7476	-4.8723	0.04959	-2.8602	-2.2631	-2.2088	-0.58204	-2.863	-1.2243	-2.4778	-2.8676
-9.4123	-10.044	-8.6779	-11.822	-11.644	-8.3427	-7.4425	-6.5442	-9.4544	-9.1636	-8.4745	-12.763	-9.8385	-9.8489	-8.3044	-10.047	-8.7205	-7.8305	-12.376	-11.429	-9.2596	-11.356	-7.7302	-8.6629	-6.5151	-11.155	-7.7227	-7.9756	-12.684	-8.1939	-7.906	-6.9766	-6.9293	-8.8118	-10.167	-8.6797	-7.207	-11.665	-9.5882	-7.2432	-10.219	-8.6564	-4.9259	-7.8237	-7.5337	-6.3004	-9.756	-10.757	-7.9884	-11.303
-21.109	-24.237	-21.533	-22.538	-23.082	-23.829	-24.14	-20.365	-19.94	-20.612	-18.831	-24.32	-20.455	-22.537	-20.538	-24.484	-22.545	-19.819	-19.378	-21.566	-18.958	-22.949	-24.25	-23.642	-19.838	-20.106	-23.784	-23.696	-20.969	-23.204	-22.015	-22.417	-21.3	-23.098	-19.751	-23.677	-23.432	-24.541	-22.912	-21.102	-21.869	-23.135	-24.313	-26.106	-23.444	-19.624	-22.849	-23.702	-21.644	-23.332
-5.9916	-3.5899	-3.772	-5.8559	-6.7819	-6.8991	-5.2536	-5.4558	-3.2983	-2.9617	-4.7269	-1.9113	-0.90499	0.4183	-1.8203	-6.0801	-4.8269	-2.0755	-2.5138	-0.17486	-1.7108	-2.9727	-3.829	-1.7773	-0.834	-2.9509	-3.8116	-2.5731	-1.0289	-0.35211	-2.9976	-1.366	-3.702	-0.59856	-2.8599	-2.4915	-0.30124	-2.3533	-2.9364	-3.062	-3.6553	-0.54974	-1.78	-4.8789	-1.1418	-3.2554	-1.5518	0.19441	-5.1601	-3.4104
-12.79	-13.671	-14.025	-13.361	-12.335	-10.582	-13.871	-11.615	-16.518	-9.8787	-12.011	-13.435	-14.714	-13.141	-12.465	-14.597	-16.401	-11.544	-8.761	-16.076	-14.539	-11.975	-14.485	-15.31	-15.377	-13.021	-18.214	-14.165	-13.025	-10.864	-12.823	-14.107	-14.844	-12.969	-10.211	-12.645	-14.113	-12.391	-12.84	-13.373	-13.699	-12.54	-12.879	-12.718	-13.437	-12.492	-11.57	-12.308	-12.772	-15.319
-0.16541	-5.1039	1.514	-3.1379	-5.9538	-0.70764	1.3755	-6.5713	-2.0527	-0.66231	-1.7169	-2.2058	-2.7542	-3.7016	-2.843	-3.1765	-1.2211	-4.07	-2.4092	-3.7013	1.2544	-1.3146	-4.4859	-1.2167	-2.6694	-3.4559	-3.3198	-2.6613	-1.4743	-1.1209	-2.2577	-0.78764	-3.2399	-0.19494	-1.8931	-3.3709	-1.6963	-5.9689	-3.3184	-1.8577	0.45447	-4.5792	-0.70098	-2.9056	-0.59769	-6.3245	-3.8754	-0.96354	-3.0666	2.6414
-10.894	-11.503	-13.114	-11.184	-11.857	-9.1876	-12.631	-12.861	-11.384	-12.028	-12.358	-12.079	-11.462	-14.065	-12.79	-11.526	-13.061	-8.8892	-14.448	-12.467	-14.688	-7.6444	-14.515	-8.9822	-12.286	-12.93	-12.325	-10.508	-10.189	-8.1769	-12.183	-10.63	-11.3	-13.483	-10.316	-12.657	-10.946	-12.766	-9.7473	-8.1901	-10.154	-14.37	-11.633	-9.7786	-10.179	-12.497	-9.4739	-14.117	-11.605	-12.352
-3.765	-4.7598	-0.92297	1.9141	-1.8274	-3.8105	-3.7517	-1.6136	-1.453	-2.0414	-1.029	-4.8158	0.29168	-2.9239	-1.9391	-2.8472	-0.65954	-3.0458	2.1275	-0.95955	-3.1505	-2.6742	-0.046589	-2.4134	-1.853	-4.3456	-0.97858	-0.75049	-2.0094	-0.27964	-1.6568	-2.3239	-3.0856	0.77666	-1.6851	0.49571	-0.27841	-1.5507	-3.5851	1.6327	1.7476	0.56158	-3.1451	-2.9602	-5.6962	-0.070991	1.0997	-1.9314	-1.8627	-0.20812
-3.0908	-1.8746	-0.04002	-0.057612	-2.8113	1.2368	0.53459	-2.5511	-3.7521	-0.59696	-1.1606	-1.9772	1.3784	0.053267	-1.2646	-4.5072	-1.3664	-2.5047	2.247	0.58126	0.62526	-0.80171	-0.12348	0.36275	-2.1825	-1.4377	-1.9014	0.11523	-1.0266	-1.9741	-0.61182	-1.5387	0.072644	0.62124	-0.60428	-0.57819	1.5457	-0.52219	-0.21533	-5.8761	-2.3463	-0.80977	-1.6088	-0.39841	-3.096	2.0465	-1.5666	-2.098	-0.7669	-0.65453
-0.74573	-1.4427	-1.7335	0.58054	-3.9468	1.4516	1.2082	0.70613	-0.54834	-2.3218	-1.2912	0.78857	-1.2517	2.6239	-0.20654	1.0031	-0.55931	-1.2987	0.72931	3.4729	0.88369	-1.686	-0.6578	-0.026587	1.0981	-1.0994	-1.6408	-1.2275	1.7519	-2.9081	0.68103	-0.32634	-0.095434	0.83684	-4.3162	0.098157	1.0147	-0.165	1.38	-1.8461	-2.8278	-1.2231	-1.2456	-2.1284	-2.404	-0.52596	0.41141	-5.585	1.3208	-3.0068
-10.237	-12.822	-10.963	-12.167	-10.976	-11.823	-12.064	-12.313	-11.208	-12.061	-8.8195	-12.877	-12.226	-9.872	-14.341	-11.354	-13.136	-12.26	-15.103	-9.839	-12.389	-9.8068	-13.618	-13.912	-10.221	-10.671	-13.23	-11.788	-8.0594	-14.281	-12.875	-13.717	-10.518	-12.813	-11.246	-5.7248	-9.9903	-11.821	-13.716	-14.347	-13.069	-14.175	-9.2148	-8.1016	-12.06	-10.172	-8.226	-11.35	-12.502	-13.568
-0.93591	-1.5233	-0.16056	-1.8128	-0.23266	-2.5081	-2.6036	-1.9792	-3.1452	-0.95885	-1.1323	-0.7391	-1.6219	-1.6535	-2.766	-4.2131	-5.0791	-0.92223	-2.1292	-2.5364	-4.1879	-0.48756	-2.2372	-2.0163	-0.71345	-4.0341	-1.4379	-3.8386	-2.8419	-1.0323	-2.1404	-4.3901	-2.2019	-1.1168	-2.6366	-3.8351	-1.6492	-1.3021	1.2487	-1.1031	-3.138	-0.23803	-0.12202	-3.9619	0.55949	-3.7003	0.57185	3.3737	-0.56978	-1.1113
-5.2258	-4.3187	-3.955	-2.7271	-0.34225	-2.5705	-5.8682	-1.769	-2.1568	-3.632	-5.4899	-4.5918	-4.2639	-4.6598	-2.6354	-1.9659	-5.7676	-6.4683	-0.9667	-6.5071	-4.3575	-6.7487	-5.4015	-2.2941	-4.1586	-3.2014	-7.8077	0.089559	-2.9461	-4.8369	-5.4864	1.0769	-5.2623	-2.695	-3.3119	-2.8263	-5.3544	-4.2941	-0.43341	-4.0885	-4.207	-1.2566	-3.0521	-3.5971	-3.1823	-5.7311	-6.2922	-3.2281	-3.3433	-7.2261
3.5135	-0.21652	-1.3993	1.7708	3.7344	3.7101	1.8597	4.8332	2.8477	3.8361	0.34331	2.8877	3.5006	2.01	1.2728	-2.1758	4.4151	2.2484	2.1399	2.2605	3.751	-2.4971	2.6657	4.2302	1.6349	3.3744	1.5696	2.9459	-1.1019	3.2795	4.1668	4.7782	0.31923	2.2193	1.0215	0.90625	-0.28683	2.4862	-0.30211	2.2758	2.8159	4.0232	2.122	0.40644	0.25188	1.1908	0.70506	-1.5827	0.92375	-2.0752
3.0006	2.1744	0.3921	0.68504	3.4262	2.166	2.223	3.766	2.211	5.7602	-0.32819	6.2009	-2.5475	5.9929	1.9807	3.2395	3.324	3.357	2.3463	1.2423	3.1297	4.4645	1.2346	4.0901	5.7615	6.8575	1.8853	5.5566	4.4227	1.8936	2.5242	4.166	4.9505	2.8321	4.1695	2.946	3.0159	0.55406	2.5365	4.1932	4.1759	2.3232	3.8724	1.7937	1.8759	4.6052	0.78479	2.0986	1.7867	3.4385
-12.186	-14.671	-15.076	-14.936	-12.458	-14.982	-13.104	-10.697	-13.307	-16.428	-10.767	-14.297	-11.516	-11.782	-14.166	-18.589	-11.933	-13.59	-15.5	-14.852	-16.306	-12.991	-14.876	-13.03	-16.195	-9.4076	-13.649	-14.568	-11.579	-15.066	-9.4277	-12.449	-15.623	-14.888	-13.074	-12.053	-12.883	-16.019	-13.758	-15.841	-8.6979	-13.047	-10.657	-13.708	-14.443	-13.424	-11.995	-12.237	-12.282	-15.472
-1.1796	0.0091436	1.3568	-1.106	0.70772	0.34524	-0.7751	1.3425	-0.6277	-1.1815	1.9709	1.6934	0.020365	-0.87789	0.087464	0.90878	-0.71641	0.7948	-2.1075	-2.3662	0.17416	-1.1183	1.8527	-0.78356	0.77052	-1.42	3.8252	1.2456	-3.2666	2.5938	3.4045	0.16259	2.1643	0.29228	-3.3167	1.4167	-0.70768	-0.48581	-0.27875	2.4967	0.7741	2.7571	1.4219	-1.8197	0.33675	1.6656	-2.1838	-0.76751	-1.5543	-0.16449
-10.609	-13.124	-13.987	-14.581	-13.947	-13.166	-10.373	-15.942	-14.339	-10.594	-14.245	-16.615	-12.365	-11.373	-14.874	-16.625	-9.6736	-11.762	-10.678	-12.353	-10.399	-11.74	-16.235	-16.641	-12.116	-11.92	-10.716	-13.278	-14.555	-15.474	-11.272	-14.888	-13.513	-12.064	-12.524	-7.8521	-14.744	-12.731	-8.5208	-12.419	-11.786	-14.65	-14.137	-13.927	-12.529	-10.81	-10.843	-15.303	-15.48	-13.003
0.78374	3.308	7.383	7.1045	3.887	1.2767	3.2779	8.4976	5.8096	3.8169	6.4603	4.6922	4.8997	4.7464	4.2205	6.589	5.9511	4.6924	4.1892	7.4783	7.7876	6.6895	4.1387	6.602	6.3946	5.2797	6.2179	4.4071	2.5306	8.5679	1.177	7.6119	4.444	6.3895	4.8053	2.7968	4.0449	3.6718	8.2663	5.2738	4.3022	3.2366	5.1476	7.8042	6.0733	5.6207	8.3497	5.7293	8.3733	4.4496
-7.1728	-10.794	-6.8895	-6.3812	-7.2413	-9.8678	-8.2831	-8.6578	-7.1857	-10.302	-8.4451	-10.272	-8.9071	-7.3618	-9.8488	-6.4286	-10.636	-8.6126	-9.0888	-5.2523	-8.773	-10.205	-8.6691	-7.4715	-11.855	-10.397	-9.7825	-10.827	-7.9919	-6.8411	-9.3929	-12.362	-9.4368	-7.7883	-10.588	-12.066	-11.233	-8.654	-6.8459	-14.568	-11.069	-11.32	-11.145	-11.299	-9.9239	-9.5624	-9.8917	-10.35	-8.7637	-7.2661
-23.69	-23.974	-24.49	-21.149	-23.27	-22.106	-25.855	-22.518	-21.06	-25.431	-20.959	-22.462	-20.828	-21.576	-21.945	-20.272	-20.595	-21.524	-21.61	-22.819	-20.684	-21.55	-19.086	-23.193	-21.074	-22.901	-26.332	-21.948	-23.052	-21.678	-22.158	-18.944	-23.495	-25.758	-19.696	-23.773	-22.61	-22.131	-21.726	-23.91	-21.803	-23.725	-24.845	-21.064	-22.68	-20.241	-23.967	-21.53	-18.187	-19.534
7.8823	5.2289	6.6801	2.1696	6.4667	3.1899	6.0604	2.756	3.1607	3.3508	4.6484	4.551	1.7904	2.7091	6.8966	1.6974	8.2071	4.722	2.3453	5.7929	4.1173	6.9459	7.8109	6.4082	4.851	3.4859	3.3466	3.6415	3.0821	3.3979	6.9831	6.9394	4.7224	2.0346	7.0173	2.8227	1.2378	1.7401	3.8638	3.401	2.139	3.8506	6.8582	5.4681	6.2544	4.0659	4.3922	1.9043	7.9857	5.0359
-15.975	-12.771	-10.73	-13.231	-12.525	-14.438	-13.566	-12.38	-12.819	-13.58	-14.912	-12.904	-14.547	-12.215	-11.064	-12.692	-13.711	-13.52	-16.607	-14.508	-10.928	-10.695	-14.592	-10.296	-15.316	-12.718	-13.626	-12.889	-16.768	-11.81	-14.941	-17.373	-14.519	-12.685	-12.39	-13.433	-13.346	-12.432	-11.52	-12.759	-10.746	-14.643	-11.914	-17.066	-15.951	-14.246	-14.029	-12.656	-11.043	-15.571
-13.778	-14.721	-9.3296	-12.351	-14.35	-13.284	-13.081	-13.022	-11.457	-12.423	-12.165	-10.484	-11.248	-12.276	-12.59	-18.045	-12.355	-11.695	-11.704	-11.522	-12.616	-12.696	-13.689	-14.968	-12.879	-14.798	-12.929	-11.283	-11.009	-17.749	-10.286	-11.953	-16.795	-11.557	-12.544	-12.924	-12.857	-13.563	-15.568	-10.586	-11.827	-14.466	-14.582	-16.194	-11.471	-14.03	-11.1	-13.893	-12.479	-8.6254
5.7483	1.4904	1.3369	1.9198	-0.85313	-1.0172	0.26857	1.8156	1.7409	1.2088	-0.3202	3.0325	-0.5245	0.5418	4.9395	-0.09782	1.4452	2.182	0.59744	5.762	2.267	0.88441	-0.24488	0.81056	1.1799	2.7537	-0.01584	3.0421	-1.0436	2.5214	-0.033932	5.3354	2.5317	-1.5851	-3.1864	2.0953	-3.2693	4.237	0.6011	1.7405	0.50674	2.5996	2.1931	0.68556	-0.62962	4.7124	-2.1433	-0.82055	4.1643	-0.03656
-5.2924	-4.8723	-3.5238	-5.6419	-5.0036	-4.0987	-4.1789	-4.0862	-5.5232	-2.0086	-4.4359	-5.4768	-4.7072	-5.4894	-5.3581	-9.165	-5.0023	-3.341	-4.1109	-4.9109	-2.0971	-5.0431	-2.4272	-4.7073	-3.1987	-3.0966	-5.0995	-6.8254	-5.5797	-5.1196	-7.0025	-8.4944	-5.0581	-5.7379	-2.3152	-7.2082	-4.4692	-1.9167	-3.7689	-6.1791	-6.4895	-4.1841	-5.2853	-5.6584	-4.5773	-6.6123	-6.0314	-3.6467	-6.6173	-4.8538
-11.357	-9.0373	-12.042	-12.256	-11.633	-9.8816	-10.741	-13.904	-12.126	-14.079	-10.34	-13.559	-12.303	-15.634	-12.717	-12.699	-11.68	-12.566	-13.806	-15.912	-13.011	-12.994	-14.236	-12.312	-7.9012	-12.936	-14.148	-13.318	-14.194	-10.683	-11.194	-11.811	-12.481	-12.331	-9.868	-12.307	-11.526	-12.513	-12.296	-12.946	-15.114	-14.818	-11.636	-11.053	-13.882	-11.536	-16.13	-14.282	-13.171	-12.331
-6.3524	-5.5484	-4.2394	-4.9336	-3.9011	-5.9989	-9.3199	-4.8783	-4.42	-3.9604	-3.5756	-7.0536	-4.9434	-7.1168	-6.5714	-6.3755	-3.0587	-9.7357	-5.432	-7.422	-7.0395	-5.6592	-6.1371	-6.6222	-7.2553	-4.8055	-3.4408	-4.9968	-5.0658	-7.3582	-6.6241	-2.4971	-4.3274	-4.2217	-4.0613	-6.4435	-10.157	-6.2246	-7.6017	-2.9934	-6.7904	-4.707	-5.8272	-6.5129	-3.7874	-4.1063	-3.9395	-6.685	-4.3536	-3.7028
-6.1447	-6.1039	-5.4159	-7.44	-4.6342	-7.4569	-7.9934	-6.8306	-5.2569	-5.7506	-4.3659	-7.663	-6.4323	-4.8139	-7.5714	-4.7719	-6.4481	-4.7039	-2.9033	-5.4067	-4.1332	-5.2392	-7.2656	-5.3093	-5.4095	-6.2121	-2.8864	-6.7838	-4.1144	-3.1491	-8.3598	-6.4865	-6.2669	-6.1674	-4.3756	-6.3431	-4.1942	-3.5787	-7.2169	-2.6246	-3.245	-4.9374	-4.4191	-7.178	-4.6458	-3.6143	-4.8284	-5.1971	-5.8038	-8.476
6.8476	5.6176	4.2304	5.6139	5.4113	5.8381	4.3766	5.8484	5.8047	1.8179	5.3598	6.1033	0.7706	4.9837	4.2514	2.1205	6.2186	6.4169	2.8136	3.2241	4.8528	6.3127	4.0405	4.6673	4.8659	5.633	6.0684	3.4053	2.5502	1.1658	4.6929	3.3609	3.771	3.3588	3.9587	3.8739	5.5323	6.5054	9.1292	3.7449	4.1005	3.686	5.4131	7.7881	6.6331	0.59659	5.202	3.5302	5.1812	4.9236
-4.5859	-4.5292	-1.0523	-1.3364	-3.584	-3.3958	-3.225	-3.5236	-3.7023	-1.7307	-1.3409	-2.27	-4.112	-4.2802	-3.2802	-4.3751	0.015322	-3.6474	-4.1041	-2.2424	0.26439	-2.8864	-1.8671	-3.2471	-5.7928	-4.0224	-1.8958	-6.3303	-5.9012	-4.2451	-5.9363	-3.5959	-3.0831	-3.8871	-3.3646	-5.43	-3.3302	-1.9475	-3.1111	-4.8743	-0.38352	-1.3673	-2.9641	-6.5634	-4.0104	-2.805	-4.1212	-1.0895	-2.1026	1.7906
-10.118	-9.5216	-7.8204	-9.467	-10.325	-10.537	-8.6616	-9.0934	-9.2938	-6.0606	-8.6895	-11.42	-10.163	-10.428	-12.472	-8.8701	-7.1624	-8.3348	-7.7979	-10.966	-9.6877	-6.2509	-8.6058	-9.092	-7.4123	-12.848	-8.4606	-8.9622	-6.8982	-10.967	-8.0118	-7.1351	-8.1077	-9.0579	-9.581	-10.123	-10.686	-7.5226	-7.1421	-9.9674	-8.593	-8.5632	-11.894	-6.9871	-9.332	-9.2399	-5.729	-10.652	-8.4691	-11.046
2.0159	2.2867	2.6619	0.53442	3.4704	1.4833	4.2968	4.8086	2.3972	0.1035	-0.3516	5.1776	3.0077	2.6259	0.17317	-0.24919	6.1511	2.4617	-0.4615	2.7124	-1.0875	1.5353	0.17595	-0.73488	1.4885	2.9851	3.7374	2.0851	3.4563	0.34372	-1.8071	0.82978	0.37158	0.56274	1.0161	-1.2857	-1.7188	-0.80887	-0.32274	2.754	-1.5846	-0.10632	1.6501	0.73937	3.112	5.1432	1.2627	1.4462	1.819	-1.651
-3.7715	-8.2478	-7.7245	-3.9459	-3.187	-7.2079	-4.9164	-7.0907	-5.3132	-5.2459	-7.5215	-4.2657	-4.2616	-4.1694	-5.8998	-2.4965	-5.1003	-5.2069	-6.0887	-2.579	-6.2599	-6.0158	-4.3284	-2.8383	-5.1857	-4.6626	-7.6892	-5.3999	-5.9221	-5.3212	-3.2053	-6.7199	-4.9799	-7.0341	-5.3488	-5.6311	-3.9735	-4.8493	-6.4394	-6.8065	-6.7073	-8.854	-4.8586	-5.8453	-5.8803	-5.3472	-7.3038	-7.3694	-5.7969	-5.4187
-13.769	-14.637	-14.826	-14.383	-14.008	-14.963	-12.092	-14.036	-13.795	-13.772	-11.47	-14.199	-13.437	-13.361	-14.199	-14.641	-14.268	-12.565	-11.156	-17.007	-15.536	-16.264	-14.7	-16.96	-15.212	-12.524	-14.588	-14.093	-16.553	-14.235	-14.62	-16.182	-14.955	-14.303	-15.282	-13.367	-13.736	-14.423	-13.731	-11.536	-15.943	-13.598	-12.013	-11.471	-14.969	-12.432	-13.878	-11.286	-14.563	-11.871
-1.8273	-2.6713	-3.7738	-0.46196	-0.78682	-1.8336	-1.3167	0.68965	-1.6467	-1.8584	-4.7227	-1.3471	-2.9017	-2.5438	-2.6684	-6.5053	-2.2667	-2.6885	1.8212	-2.5832	-3.7998	-2.5104	-0.57847	-2.6919	-2.5766	-1.9397	-0.63279	-5.5441	-3.7304	-1.2728	-0.98725	-3.8688	-2.9354	-3.1422	-4.4486	-1.3937	0.5311	-2.1694	-2.7369	-3.2149	-5.3262	-4.19	-0.79497	-2.4077	-0.70284	-4.7304	-2.2909	-2.6988	-5.0071	-0.75932
2.688	-0.4644	0.35325	2.2737	1.6618	1.6057	4.6217	0.50935	4.0009	-2.5942	-0.92044	0.3485	1.7252	-1.3305	5.1326	4.1911	2.8906	2.8087	-0.4378	2.1789	1.5215	-0.3881	3.9962	-1.0091	2.7694	3.3681	-2.1772	5.0646	2.6917	3.1603	0.8199	0.20436	0.023673	1.2087	0.80617	2.2384	5.1781	2.2072	0.30325	2.8979	0.20165	-0.46041	-0.18925	4.1338	3.4455	0.13033	1.513	3.7943	1.9669	3.1314
-23.583	-21.513	-21.024	-22.545	-22.191	-19.766	-21.542	-24.671	-23.738	-24.2	-20.419	-25.081	-19.232	-23.617	-24.319	-24.645	-23.58	-22.999	-21.27	-18.674	-23.239	-21.591	-21.357	-24.16	-20.804	-19.363	-23.009	-23.114	-21.071	-23.416	-22.09	-22.261	-21.5	-21.201	-22.033	-20.622	-23.741	-23.795	-22.637	-23.732	-21.629	-23.255	-22.285	-23.911	-20.888	-21.065	-20.571	-22.511	-21.53	-18.476
0.69685	-2.546	-2.7219	1.8548	-3.7267	-1.8814	-1.659	-1.3968	-3.2178	-1.2192	-2.0909	-1.8527	-3.32	0.14941	-1.9801	-2.179	-4.7889	-1.9016	-2.445	-3.5766	-4.0451	-1.0679	-1.4524	-3.0149	-0.976	-1.0802	-2.417	-3.6589	-0.45945	-3.725	1.8607	-2.5954	-1.9982	1.4687	1.7623	-1.6107	-2.2034	-1.5554	0.03888	-1.4712	-1.6995	-2.3999	-1.167	-1.4172	-1.8373	-3.0909	-2.9893	0.65159	-1.2227	-0.17231
8.7236	9.0297	8.6081	7.9759	4.4983	4.5326	6.8526	8.4666	11.248	4.2525	6.6638	9.5184	4.9985	7.27	6.0051	9.758	9.2442	6.7658	6.3549	6.3054	8.3765	4.3719	7.8829	6.9931	7.7045	3.8217	8.574	6.8158	5.4391	7.6805	3.6402	7.6448	6.4361	7.4017	6.3203	4.683	6.813	8.8893	6.426	4.312	9.9192	5.758	9.3566	8.1194	9.9888	6.2773	6.7033	7.5881	9.0894	8.0882
-16.428	-19.514	-13.668	-16.91	-14.609	-9.8795	-16.952	-17.501	-14.837	-11.339	-16.091	-14.777	-12.355	-13.134	-14.783	-16.462	-13.949	-17.793	-14.236	-13.385	-16.062	-12.625	-17.316	-12.689	-16.198	-18.248	-15.948	-12.431	-15.103	-12.13	-13.311	-14.067	-11.996	-13.588	-14.561	-13.644	-14.286	-13.451	-11.682	-13.532	-15.207	-13.791	-15.932	-15.569	-14.385	-11.727	-14.539	-12.672	-12.544	-16.749
-10.406	-13.061	-10.131	-6.4896	-8.4507	-9.8436	-8.4005	-10.155	-10.991	-8.5984	-10.219	-8.8213	-7.5089	-8.9405	-8.0003	-9.7064	-10.758	-8.0089	-8.9683	-11.547	-8.6051	-8.8207	-10.778	-10.698	-9.4016	-9.9305	-8.4651	-13.868	-8.0001	-7.4598	-6.2667	-7.6339	-8.1147	-8.4343	-8.5222	-12.584	-8.5718	-8.2346	-6.9885	-9.4839	-10.584	-9.7212	-11.262	-9.1099	-6.103	-8.9593	-10.438	-10.062	-9.4771	-9.6682
-11.866	-10.971	-13.744	-11.313	-8.0752	-10.719	-12.624	-12.903	-12.615	-11.932	-14.594	-10.945	-13.54	-12.308	-10.49	-8.4996	-8.7689	-12.67	-11.502	-9.3032	-11.482	-13.347	-12.672	-10.628	-14.412	-13.951	-11.174	-11.956	-8.3244	-10.742	-13.561	-15.197	-7.3111	-11.798	-12.96	-10.079	-11.41	-12.748	-9.3538	-10.349	-11.675	-8.2445	-12.032	-11.048	-9.1999	-8.475	-10.935	-11.429	-11.368	-12.547
0.10745	-0.8877	-1.7769	-1.6696	-0.68229	-2.1664	-1.909	1.1365	2.3574	0.90031	0.056732	3.2682	-1.0839	4.1745	2.8176	0.26274	1.22	-0.8015	-0.62464	0.95155	-0.23785	1.3756	-1.656	0.16178	-1.8798	2.7688	-0.44547	-0.31951	1.202	-2.264	2.8925	1.3597	0.28375	0.026913	0.12107	-0.86625	1.1186	-0.45414	-3.5324	1.3743	4.0776	1.0108	1.2172	-0.88482	3.6906	3.1931	-1.184	-1.8923	-0.56863	0.11196
-3.7977	-7.9514	-3.6729	-8.2497	-2.8605	-7.6304	-3.8157	-3.5991	-4.9901	-5.6656	-2.6561	-2.9733	-3.8182	-7.4655	-3.9502	-6.4793	-4.8968	-9.3244	-2.9003	-1.9023	-6.4449	-5.4687	-2.4753	-4.1137	-4.3113	-3.9429	-3.9079	-6.6618	-6.3461	-6.602	-6.1148	-2.0289	-2.2615	-5.3085	-5.7224	-3.334	-4.7839	-2.6634	-5.3989	-4.8345	-3.7215	-5.7513	-3.6533	-3.848	-3.5683	-7.2415	-6.0488	-5.4663	-2.3964	-2.7545
-17.885	-10.51	-16.872	-11.747	-13.186	-15.039	-13.805	-12.581	-12.038	-15.06	-14.26	-10.927	-12.05	-14.022	-9.6991	-10.979	-13.366	-10.915	-10.745	-15.833	-16.685	-13.241	-14.622	-14.201	-10.097	-10.167	-11.898	-15.228	-8.804	-10.579	-13.514	-11.626	-12.058	-10.595	-9.536	-12.37	-12.635	-13.011	-13.912	-12.5	-11.822	-12.38	-13.682	-13.324	-13.915	-15.566	-15.129	-14.181	-14.736	-13.894
6.1128	3.8056	-0.25101	3.3714	1.5728	-0.95077	3.8187	4.7405	4.4964	1.6481	2.5959	3.3569	0.98773	3.9465	1.0369	-1.093	-1.9344	0.41263	-0.1187	2.4233	3.9553	3.3961	2.6547	7.4936	-0.27497	7.4368	4.5843	2.7831	5.8526	0.64232	3.711	2.5053	1.3075	2.7189	0.33145	3.1327	5.3498	2.1857	1.9922	7.352	5.2476	1.1564	1.6749	1.8894	2.9397	1.2147	3.2738	1.1532	2.801	1.7612
-4.4307	-7.3991	-3.0062	-8.8017	-8.4	-7.3408	-4.6742	-6.605	-5.107	-4.6389	-5.0206	-5.6702	-6.8444	-3.4853	-3.8063	-5.2617	-4.5667	-5.3398	-8.9349	-4.9055	-6.2318	-6.7687	-4.5841	-4.9552	-5.1676	-5.3341	-5.5483	-1.9487	-4.2699	-4.5394	-5.0841	-8.6537	-3.9655	-8.4512	-4.7789	-7.4408	-3.7592	-7.0286	-6.0062	-4.4176	-4.3362	-7.0662	-6.1835	-5.4545	-4.6052	-4.615	-7.4295	-5.3002	-3.2077	-10.179
-16.122	-11.992	-13.2	-14.154	-13.285	-12.204	-15.179	-10.529	-14.239	-13.165	-10.511	-13.193	-15.392	-10.746	-11.827	-11.313	-12.693	-13.544	-12.172	-14.033	-13.775	-13.085	-11.775	-14.566	-15.194	-17.469	-15.14	-12.952	-11.691	-11.85	-14.589	-12.161	-10.972	-13.709	-10.808	-14.055	-12.561	-16.258	-14.203	-12.959	-13.164	-12.115	-13.324	-16.324	-10.434	-13.515	-15.096	-14.52	-14.08	-12.156
7.5638	11.233	4.5042	6.2047	7.433	10.188	6.5372	6.0228	6.453	6.7052	7.3573	5.0805	8.2714	8.3301	8.1536	7.0912	7.4966	9.3848	7.4914	5.5658	6.2976	9.3042	6.8928	6.9387	4.8408	10.829	8.3132	3.5061	6.1052	8.7837	6.2101	4.7904	7.0405	9.8696	6.1456	7.1418	5.8346	5.5932	7.3407	5.1311	7.7609	7.4043	6.4953	6.8897	5.87	7.1909	3.8534	6.7198	6.8049	9.8061
-3.2995	-1.7782	-0.010639	-5.3564	-1.3254	-6.7675	-2.1192	0.20101	-3.5086	-1.5284	-0.60952	-1.4655	-0.90016	-5.0935	-3.0304	-1.5	-1.1962	-2.1393	-3.6836	0.72336	-3.8228	-0.97217	-0.92606	-1.8246	-1.9965	-2.9256	-0.985	-1.9783	-4.8934	-3.2441	-2.104	-0.68493	-0.080763	-4.274	-4.9536	-4.0672	-4.7863	-4.6755	-1.8775	-1.7737	-1.2987	-3.8888	1.7564	-5.5637	-4.723	-3.6293	-3.1735	0.022394	-2.2283	-3.2341
-12.316	-11.937	-15.715	-12.978	-13.984	-15.609	-14.199	-13.027	-13.413	-10.741	-14.513	-15.35	-16.997	-12.91	-12.778	-13.076	-12.502	-14.517	-15.25	-14.617	-14.373	-15.153	-14.752	-12.202	-12.601	-14.881	-16.177	-11.296	-13.217	-14.483	-14.809	-13.246	-14.661	-11.514	-11.523	-13.628	-14.846	-14.033	-11.623	-12.557	-14.936	-12.165	-16.787	-10.026	-17.922	-14.592	-13.946	-15.437	-13.749	-16.678
6.7939	7.5847	10.785	8.3047	9.0078	7.3781	4.4967	7.627	5.6969	7.914	8.0539	6.9909	2.5441	4.613	4.8316	7.4301	6.0142	10.15	8.4977	6.1431	4.6553	6.6512	7.5187	7.1694	7.9234	7.0678	8.2441	5.6515	8.0791	4.0711	7.889	9.514	6.0751	5.79	4.0439	6.3724	6.1524	7.4918	4.0507	6.4625	5.7741	4.3908	9.9001	5.1941	5.0754	8.415	7.2304	4.7651	7.3039	5.2882
8.5226	8.4934	10.177	8.2476	5.2924	11.389	9.8836	8.5906	6.2953	8.7967	8.9032	10.362	8.527	12.11	6.4179	10.413	6.7244	10.401	6.8552	9.0082	7.3186	5.6744	9.2077	9.9636	11.131	7.7686	7.4584	9.3107	13.243	7.1987	5.1413	10.905	10.845	9.1149	7.4676	7.8413	6.3545	5.6514	6.7913	9.8443	9.1637	8.7483	8.8725	9.2978	8.0935	4.8389	9.472	9.3384	10.916	6.3386
-12.896	-12.784	-10.957	-12.42	-13.754	-11.397	-13.473	-13.231	-10.227	-13.103	-10.46	-14.387	-10.976	-12.842	-10.327	-13.442	-15.189	-15.398	-15.65	-14.11	-11.076	-11.776	-12.223	-12.123	-16.992	-12.481	-13.533	-17.408	-13.196	-15.753	-10.606	-17.273	-10.627	-11.992	-12.669	-13.178	-12.66	-15.197	-11.218	-16.957	-13.945	-12.196	-14.097	-14.083	-15.625	-7.7197	-15.675	-14.739	-12.193	-14.025
-14.707	-13.228	-13.746	-13.255	-17.257	-13.236	-19.483	-10.177	-15.752	-15.544	-16.781	-13.401	-16.668	-16.371	-13.35	-13.864	-14.438	-16.146	-16.403	-13.962	-16.66	-12.13	-15.087	-14.559	-16.1	-15.108	-12.266	-13.194	-17.643	-16.167	-13.618	-14.264	-13.406	-16.151	-14.217	-13.821	-14.429	-13.577	-13.825	-13.636	-12.869	-14.811	-15.705	-12.639	-12.595	-13.073	-12.985	-12.82	-17.068	-16.041
-5.2709	-4.1917	-6.5469	-6.3632	-6.253	-2.558	-7	-2.7087	-5.1139	-3.7759	-4.1913	-4.8227	-2.626	-1.1378	-2.195	-4.5054	-3.7765	0.38644	-4.2313	-2.3458	-3.107	-5.2712	-3.4277	-3.8722	-4.1515	-3.5184	-3.6232	-5.6895	-6.3237	-6.4492	-7.5408	-2.35	-0.76311	-5.3142	-3.7638	-3.0451	-5.5757	-4.9551	-2.5357	-5.5905	-5.7968	-5.5153	-3.9639	-7.0382	-4.9672	-5.4028	-2.7063	-3.7394	-2.7972	-2.1037
-6.0218	-7.9076	-10.706	-10.712	-10.389	-10.528	-8.3825	-5.3489	-9.2565	-7.7108	-10.343	-10.244	-8.188	-9.5339	-11.186	-8.2282	-7.9917	-13.363	-11.121	-7.5757	-7.4032	-7.2078	-6.7478	-8.5685	-7.478	-6.6371	-9.2867	-10.534	-6.9907	-12	-9.7734	-9.366	-13.639	-8.1391	-6.7798	-10.005	-9.7611	-8.6194	-6.6181	-10.926	-10.189	-9.744	-9.6555	-7.598	-5.7177	-11.546	-12.674	-8.8719	-8.0822	-9.3241
2.1154	6.3545	4.2255	7.7205	3.5181	4.0452	1.4059	5.4077	4.8612	6.6175	7.2565	2.2551	0.54497	5.3371	2.3889	10.034	4.3219	2.8697	4.7759	4.3001	4.9897	4.0021	7.6925	0.48678	3.2448	3.8292	1.8421	3.2388	2.3521	3.9164	6.8231	4.2407	4.7489	4.5909	6.4587	8.1191	3.7125	7.5362	4.7368	4.9143	1.8648	3.4771	3.8558	5.3422	5.885	4.5525	6.8482	4.719	4.7077	2.967
-9.114	-8.4594	-12.557	-13.782	-9.1124	-13.454	-8.3537	-9.1539	-10.367	-14.191	-13.035	-10.976	-9.5898	-8.4711	-13.034	-13.486	-10.589	-11.802	-9.8931	-9.9336	-10.326	-9.7154	-12.219	-8.0457	-11.285	-12.559	-13.199	-10.782	-15.031	-11.97	-10.907	-10.867	-10.194	-9.8026	-12.54	-8.6509	-11.648	-12.462	-13.869	-9.0984	-12.836	-10.947	-12.13	-14.224	-14.07	-14.357	-12.065	-10.526	-10.622	-9.6973
2.8028	-4.0426	-1.1824	-1.7173	1.1937	-0.39951	-0.73676	-0.013491	-1.6377	-0.66729	-1.9895	-1.2593	1.0043	-2.307	-1.5771	0.17068	-3.2706	-3.1962	-2.1048	-2.1358	-2.8834	0.16577	-3.655	-2.8081	-1.534	-3.8028	-2.4514	-2.8264	-1.0731	-1.9532	-1.9587	0.15832	-0.25571	-0.27276	-0.53357	0.059075	-1.8744	0.32151	0.32821	-1.2476	-1.6941	-5.5353	-4.3587	-0.048599	1.6203	-3.3248	-0.54072	0.67585	-1.3489	0.20229
3.1328	-0.43443	-0.63282	0.35576	1.049	0.54877	-3.4759	-0.56995	-1.8841	-4.4649	3.5782	0.69277	-1.6202	-2.9494	-2.2531	-2.0997	1.9644	0.28927	0.019367	-0.85725	-2.2899	0.41846	-0.043788	-1.5117	-0.65528	2.4503	0.8646	2.6422	-0.31393	-1.9447	0.54698	2.6169	-1.3246	-1.4438	-1.0152	-1.562	-3.4049	1.8847	0.59652	1.152	-0.99387	2.3143	2.3051	-3.0362	0.65571	-0.011856	-1.9071	-3.5436	0.23819	-0.09309
-21.637	-22.91	-22.879	-25.17	-21.508	-21.534	-23.313	-21.828	-22.346	-24.8	-20.755	-24.925	-23.019	-20.909	-24.603	-23.241	-22.19	-22.808	-21.237	-23.548	-24.117	-20.85	-19.934	-21.53	-23.307	-21.486	-21.14	-19.8	-24.073	-24.006	-20.386	-22.207	-21.243	-23.822	-24.877	-24.643	-22.216	-26.767	-19.619	-25.767	-22.903	-21.866	-19.295	-24.984	-21.468	-21.422	-20.771	-23.613	-20.522	-23.208
-2.9227	-4.3498	-4.4978	-4.4888	-4.9047	-1.471	-0.49928	-2.4899	-4.2105	-0.8544	-1.8193	-5.5947	-5.971	-2.8064	-4.2757	-3.0338	-2.7362	-2.7028	-2.2816	-2.7685	-6.9493	-5.2356	-2.0202	-4.8602	-4.7589	-1.3747	-2.3651	-3.8226	-3.369	-6.2954	-2.8756	-0.31123	-3.832	-2.0106	-1.3524	-1.8641	-6.1466	0.54139	-2.3777	-3.9538	-3.6321	-5.4457	-4.4725	-2.3241	-4.1657	-6.9319	-0.5773	-2.6797	-7.1141	-4.3621
-5.7081	-4.8313	-5.1148	-8.2503	-6.5758	-7.3112	-6.7774	-5.1842	-8.3554	-5.6384	-5.5961	-9.2905	-10.479	-7.9141	-4.0304	-9.1743	-3.3199	-5.8583	-4.2457	-5.0147	-6.3866	-7.5501	-6.533	-4.7826	-5.9843	-6.5151	-6.4115	-7.4203	-6.8273	-5.7248	-4.2972	-6.8343	-7.5289	-7.0251	-8.7702	-3.875	-9.0129	-6.7453	-5.8186	-7.0487	-6.6236	-4.9941	-5.133	-5.9001	-6.3454	-3.608	-5.1403	-3.1605	-6.2801	-7.3219
-14.905	-15.166	-13.983	-14.9	-15.32	-15.963	-15.193	-13.256	-11.047	-15.43	-16.055	-15.27	-13.86	-11.466	-14.221	-14.18	-14.161	-14.483	-13.914	-13.549	-13.092	-13.888	-13.828	-12.673	-13.454	-12.02	-12.126	-15.219	-14.298	-15.629	-14.413	-14.378	-17.958	-14.247	-13.685	-14.773	-16.7	-13.92	-12.081	-15.49	-12.711	-16.017	-17.562	-12.85	-12.505	-15.482	-15.504	-12.161	-15.579	-14.061
-6.0395	-7.0294	-7.651	-3.0275	-3.086	-3.347	-2.3062	-3.7471	-3.8897	-1.9715	-9.8724	-3.3938	-3.9257	-6.297	-4.8687	-6.7365	-3.0581	-6.4044	-5.7398	-2.7657	-1.8712	-5.3965	-4.496	-2.3444	-5.5485	-4.3039	-2.4926	-3.2051	-6.2508	-4.8932	-4.8668	-5.3986	-4.1573	-4.8183	-4.8735	-4.5435	-2.32	-6.1294	-3.1508	-5.9659	-2.7491	-6.3544	-4.194	-6.1956	-2.148	-3.5162	-1.4903	-3.319	-1.1056	-3.8182
-1.8387	-3.8396	-2.8115	-1.6463	-1.4084	-3.5738	0.68647	-1.4268	-1.5944	0.69605	-0.47111	-2.3525	-2.6793	0.17118	-1.0646	-3.2979	0.65308	0.11482	1.7733	-2.5289	-2.7675	0.86644	-2.6949	-2.0199	0.45015	-1.804	-1.357	-5.2007	-3.4929	-0.54724	-1.2016	-0.782	-0.72451	-0.83889	1.6067	-2.4147	-2.9371	-1.3332	-2.4937	0.15653	-1.8073	-0.072592	1.0225	-1.7716	-4.6617	-3.5533	-1.5959	-0.35133	-0.52398	-2.7945
4.9047	2.7418	0.19083	0.34626	7.0855	4.3163	4.0793	6.1053	6.1185	4.3734	1.0486	3.1476	3.1084	6.2095	5.0258	6.7001	6.0215	3.5974	4.6341	6.7167	4.296	6.6143	5.0468	2.9926	5.6489	7.1475	1.1462	6.2909	6.2703	6.6667	2.8849	6.605	2.5348	5.5759	1.2353	3.1431	10.366	3.9378	4.116	3.706	3.3776	2.7802	4.0465	4.8354	2.8182	6.6027	3.603	5.6685	3.7704	5.8431
-4.4543	-2.2836	-3.5398	1.0041	-2.4127	-2.3229	-1.7309	-1.5652	0.8911	0.067111	-3.1399	-0.066032	-1.5401	0.16613	-3.2049	-0.2175	-1.789	-0.81281	-0.9067	0.087205	-2.4034	-2.8541	-1.7924	-1.1874	-2.2488	-1.9099	-4.0314	-3.7371	-2.5199	-0.2834	1.607	-3.9359	-3.0908	0.66642	-3.1781	-2.5754	-2.9914	-2.858	-2.8104	-1.1121	-1.287	0.11938	-1.5039	-3.7561	-3.0119	-1.4058	-0.13648	1.1609	-0.67453	-0.77304
-20.075	-20.364	-19.556	-20.281	-24.698	-20.795	-25.822	-19.757	-20.495	-24.079	-20.45	-26.23	-24.152	-22.802	-21.463	-20.581	-21.779	-23.692	-21.233	-24.239	-24.102	-21.97	-21.248	-21.669	-23.558	-22.873	-17.734	-22.813	-21.053	-23.859	-22.62	-21.258	-22.078	-22.298	-19.092	-22.65	-23.358	-23.226	-23.027	-23.198	-21.162	-21.008	-19.275	-24.926	-21.846	-23.065	-21.693	-21.404	-19.002	-22.759
-11.858	-15.317	-12.145	-8.136	-13.646	-10.023	-11.151	-13.496	-10.038	-10.269	-12.331	-11.432	-10.257	-11.344	-10.891	-12.594	-15.033	-13.225	-13.636	-9.966	-11.64	-16.176	-11.51	-8.7706	-12.163	-8.3593	-10.85	-13.329	-9.1636	-13.332	-10.08	-12.104	-12.893	-10.474	-11.257	-11.839	-15.364	-12.289	-9.9333	-11.371	-10.885	-14.701	-9.8447	-14.876	-11.475	-12.763	-8.6919	-9.2971	-12.398	-12.606
-13.377	-8.6441	-13.231	-12.108	-10.294	-11.998	-11.325	-12.164	-13.012	-12.479	-11.804	-13.873	-14.114	-12.115	-10.437	-13.146	-11.205	-12.984	-9.9603	-9.9491	-12.274	-12.017	-10.465	-14.731	-11.023	-9.8068	-11.669	-10.079	-13.53	-12.476	-13.577	-11.109	-13.186	-11.413	-10.615	-12.29	-10.086	-10.992	-12.669	-11.066	-9.9061	-8.888	-13.75	-12.152	-11.889	-12.358	-13.508	-10.316	-9.179	-11.945
-0.25953	0.65669	1.8264	-0.29902	1.8547	1.6124	1.7071	0.88961	3.2932	1.4185	0.2293	0.92821	1.522	-0.0054544	2.5159	2.6598	0.35668	-4.1869	2.6197	1.8	3.9846	-2.5318	2.8926	-3.4678	0.54907	1.1343	-1.0623	1.0057	1.8344	0.85134	0.7973	-0.9409	0.27303	0.44972	0.40234	4.7207	0.38243	-0.13152	0.50824	1.3467	-1.8552	-0.27267	1.2577	1.3938	0.080932	2.7043	0.6548	0.59644	-0.92355	-0.17801
-5.6023	-8.6733	-10.603	-8.8891	-6.5821	-6.2221	-5.3382	-7.5256	-6.4318	-8.3047	-4.9416	-7.1135	-6.5567	-6.6959	-7.7879	-6.3937	-7.8434	-5.7967	-7.7655	-9.0387	-7.5661	-6.5823	-8.1213	-6.787	-8.0469	-6.9903	-5.604	-4.9971	-6.3485	-5.5817	-9.227	-5.4807	-9.3479	-8.9578	-5.2765	-7.8573	-5.5393	-8.2154	-4.5252	-7.4074	-8.3936	-5.9166	-5.841	-6.8503	-4.576	-10.284	-7.1958	-10.82	-10.216	-8.5026
-21.203	-23.092	-22.044	-24.851	-23.259	-22.109	-21.578	-23.443	-23.163	-19.591	-24.676	-22.871	-22.151	-21.25	-24.262	-21.678	-22.587	-20.71	-19.294	-21.811	-21.495	-20.615	-23.134	-17.112	-22.419	-25.31	-22.954	-24.285	-23.355	-19.889	-22.688	-24.796	-24.788	-23.243	-23.684	-22.653	-26.18	-25.36	-23.68	-22.742	-18.864	-23.818	-26.292	-19.528	-22.108	-19.617	-25.057	-20.505	-21.969	-22.106
-0.049829	0.26154	0.57361	-1.9146	-1.5581	-7.255	-1.1525	-2.1595	-0.58331	-3.6212	-2.3119	-2.7332	-2.2375	-2.5253	1.0311	-1.7278	-1.251	-3.3021	0.53872	-2.4118	-2.7695	-0.69599	-5.5705	-3.5729	0.67917	-0.8575	-1.9743	0.78542	-1.3614	-3.7266	3.2829	-1.7899	-3.9569	-5.0136	-1.662	0.14234	0.4397	-1.3157	-1.692	-2.1706	-2.7189	-3.3659	-1.2533	0.75876	-0.9786	-0.89975	0.32145	0.2252	-2.7428	-1.5284
4.1909	3.6185	0.44799	2.5287	1.4831	0.7472	-1.3014	2.1937	2.918	3.3805	1.8416	0.59368	1.5806	1.9105	0.24886	1.6115	2.3002	2.4116	2.0847	-1.9526	-1.8519	3.6211	1.616	0.48726	0.15312	3.1857	2.0225	0.74262	4.3909	-0.23513	2.1818	0.76047	0.88342	0.81136	2.6421	-0.7148	2.3327	4.0001	1.7877	-0.6533	0.91095	-1.5163	-1.9546	1.712	4.2129	3.0964	2.154	0.058022	2.141	2.7932
-18.426	-9.788	-12.755	-15.136	-13.811	-14.984	-16.225	-14.378	-12.693	-17.37	-12.708	-16.687	-14.819	-16.566	-15.259	-10.824	-14.475	-14.423	-15.346	-11.493	-12.736	-13.721	-15.647	-14.983	-14.123	-16.606	-15.233	-16.059	-14.229	-14.522	-13.094	-12.919	-16.016	-14.763	-13.998	-14.586	-11.172	-12.102	-14.891	-12.51	-12.502	-12.852	-15.458	-16.752	-15.435	-13.023	-12.434	-15.304	-15.507	-14.172
2.0118	-1.0216	1.6504	-0.60054	1.1198	3.7671	3.4203	0.81744	2.9744	4.2825	2.0203	1.1863	0.18434	1.9763	2.6998	3.8209	-2.364	3.3389	0.95669	1.2762	-1.9309	1.0964	-0.11807	-0.67503	0.2566	4.5495	4.7853	0.38909	3.5388	3.0002	2.6213	4.3291	3.6769	0.049923	5.7178	2.6533	-0.97668	1.7351	2.2701	1.7232	2.0668	0.46644	-2.4698	-1.0159	0.14038	2.6861	-2.2885	0.35376	-1.8316	-0.37909
7.8567	7.5396	9.28	5.6928	4.413	3.8486	9.0929	4.7767	5.6961	8.1038	8.5305	3.1449	6.0083	6.3144	3.4332	5.9201	7.523	5.384	6.5738	6.7719	5.2407	5.6558	6.4487	6.6068	6.8947	8.3674	6.9386	4.6616	8.6784	4.3195	9.048	8.4642	8.0944	9.6686	7.3903	8.0333	5.7119	7.3871	3.7798	5.9726	7.4173	6.0807	9.5894	7.8399	9.0582	8.677	6.2112	5.7038	6.1336	4.8035
-0.41395	0.55235	-1.5269	2.3203	-0.6307	0.95252	-0.21809	0.38985	1.1734	0.076713	-1.3292	-0.47887	-3.0194	2.793	-2.5209	2.4632	-0.35541	1.0966	-1.0962	0.58158	-1.5908	2.9414	0.26573	0.33569	-0.18287	1.3887	-0.67518	0.057347	-1.4391	-1.0866	2.3879	-6.253	-0.92196	0.15219	-3.3914	0.25144	-2.0624	0.35987	0.96168	-0.61616	1.8861	0.0059883	-2.315	2.7597	1.3104	3.118	-0.63301	-3.5331	-2.7493	-0.62962
-1.4805	-2.6863	-3.2875	-1.6643	-1.481	-3.771	0.96766	-2.1352	-4.8212	0.14586	-2.4428	-3.3924	-4.0757	-6.9272	-4.2569	-0.87287	0.8544	-3.3521	-1.2069	-0.62079	-4.2538	-1.0245	-1.7667	-2.447	-5.2677	-3.6495	-4.0945	-1.3015	1.0468	-0.031056	-2.2605	-4.9141	-0.62853	-3.3364	-2.5399	-2.6972	-1.4633	-7.9914	-4.3204	-1.2564	-4.2634	-0.43413	-3.4742	-1.6203	-0.76256	-3.4081	-4.1725	-4.8858	-4.5527	-1.7459
-3.4836	-1.4332	-5.6862	-5.8911	-0.84325	-1.9059	-3.5785	-3.7218	0.12821	0.2839	-3.3514	0.91214	0.0047556	-2.6079	-2.7821	-2.1285	-5.1724	-3.0085	-1.3248	-2.5092	-0.95768	-1.2604	-0.71	-2.8493	-3.6421	-2.5226	-3.4397	-3.9958	-1.4476	-4.5347	-7.1624	-2.2476	-5.3058	-1.0479	-1.9339	-2.067	-3.5866	-2.4029	-2.404	-3.1565	-3.0406	-0.45132	0.80723	-5.5227	-4.4507	-1.6012	-3.4463	-2.3652	-2.9194	-0.1898
-13.188	-13.998	-15.918	-14.513	-10.635	-13.495	-12.52	-16.509	-15.766	-13.107	-13.208	-13.786	-11.339	-12.763	-11.164	-14.417	-17.021	-14.659	-7.7741	-14.513	-9.9654	-12.979	-17.053	-13.07	-13.444	-13.05	-15.406	-13.225	-12.15	-11.653	-11.575	-16.006	-11.288	-15.129	-15.276	-12.244	-15.375	-14.328	-15.325	-11.688	-11.484	-13.007	-12.113	-13.349	-11.303	-13.504	-13.954	-11.455	-10.935	-14.477
4.5419	0.47674	2.0759	0.94969	-0.28176	3.548	1.1377	2.6644	1.9894	2.7521	1.3363	3.1491	3.8027	0.25601	2.1098	1.2975	2.5737	3.1111	0.335	2.8196	0.64787	0.17703	1.4234	2.4738	-0.67879	1.3607	2.0049	1.1504	3.8267	0.32727	2.703	2.7968	-0.11827	-0.031866	0.0072084	1.8879	3.9101	1.7184	1.1137	-1.3879	2.4452	1.8461	3.5884	3.8201	-0.9032	2.9187	2.7447	0.80023	3.8504	2.6339
-12.82	-15.428	-11.461	-13.364	-13.721	-12.342	-12.654	-11.351	-15.569	-11.308	-12.314	-16.777	-11.136	-10.91	-15.289	-13.015	-13.485	-15.026	-16.928	-13.25	-14.73	-11.521	-15.06	-13.414	-9.4132	-13.1	-13.475	-12.82	-12.225	-10.321	-14.658	-13.976	-12.8	-12.165	-11.517	-13.976	-12.067	-12.804	-11.196	-14.862	-13.029	-15.792	-12.243	-17.717	-13.169	-13.686	-15.895	-15.3	-14.182	-14.274
-0.62549	0.68931	0.31864	-3.2907	0.84151	-2.8358	-0.38239	-3.2578	-0.29063	-0.24044	-1.2908	2.5963	-1.5242	-1.7505	-1.8952	-2.2965	-2.89	-0.098843	-0.83024	-3.9626	1.8919	-0.3115	-2.7932	-3.0764	-0.88828	-2.848	-4.7615	0.90855	0.76423	-1.1776	-0.83639	0.058496	0.4729	2.4403	1.3909	-0.47545	-2.0896	-1.9807	-1.377	-4.0706	-3.0712	-2.2491	-5.4371	-2.4068	-1.7332	-3.3639	-1.8752	-3.1891	1.4317	-1.7971
6.658	3.965	1.12	4.3761	1.6178	0.16486	4.2965	4.3202	1.0908	1.4729	4.5887	4.8324	-1.5362	-1.3987	-0.029221	2.6811	-0.45671	-0.078519	3.1459	3.1426	3.0902	-0.37423	1.7596	0.53287	3.2982	0.51507	-0.89996	2.0628	2.4998	2.1983	3.5916	2.2747	2.5288	2.4206	2.451	1.7341	0.66266	-1.2509	0.68219	4.6639	3.5564	3.0231	2.6178	1.2433	-1.1355	3.9092	1.2995	-2.6816	0.94272	1.0649
-6.328	-3.9048	-3.1312	-5.5367	-5.2646	-4.8354	-4.937	-4.9057	-5.9712	-4.7248	-7.3136	-7.4758	-4.1113	-8.995	-4.0631	-6.6257	-8.6947	-3.0211	-1.8391	-7.9079	-8.045	-5.3169	-7.9444	-6.0466	-2.8712	-3.5689	-3.4468	-6.5821	-3.7926	-7.0481	-3.6393	-6.5615	-4.3108	-7.6708	-6.9725	-6.7673	-3.909	-7.0199	-4.8326	-5.2505	-6.3888	-3.9913	-3.827	-3.8816	-6.3371	-6.0924	-4.1147	-4.1872	-5.6294	-4.7217
-17.994	-13.168	-16.206	-15.834	-13.819	-13.205	-12.352	-12.644	-15.652	-10.862	-18.529	-15.3	-15.128	-15.596	-12.606	-13.714	-16.541	-14.698	-16.222	-17.218	-15.22	-14.752	-14.413	-14.8	-13.379	-13.547	-13.281	-15.363	-14.379	-14.927	-11.919	-13.362	-15.699	-12.737	-14.481	-12.933	-11.585	-16.737	-15.726	-14.786	-13.847	-17.137	-15.178	-16.098	-15.309	-13.293	-11.792	-14.497	-15.661	-15.236
-12.447	-14.175	-17.078	-14.664	-14.297	-14.439	-17.391	-18.298	-14.018	-17.031	-15.4	-18.658	-16.44	-13.72	-16.649	-11.358	-14.189	-15.699	-11.096	-14.551	-12.748	-15.657	-11.775	-13.077	-17.102	-15.811	-12.189	-14.565	-16.143	-16.439	-17.441	-15.526	-13.786	-13.213	-14.257	-13.366	-13.58	-12.739	-17.368	-15.279	-17.863	-13.417	-13.883	-15.633	-12.027	-20.219	-12.989	-12.745	-11.604	-12.303
-4.6389	-2.4744	-4.3635	-3.5383	-6.6623	-3.6898	-3.9867	-1.2531	-3.7942	-4.3352	-3.008	-4.2976	-0.83776	-4.5125	-2.5637	-4.3115	-5.6386	-4.3564	-0.64725	-5.964	-1.9056	-4.3564	-2.0427	-1.7599	-0.30842	-1.8091	-4.4849	-3.2835	-5.9268	-3.6249	-3.8264	-3.0874	-5.856	-2.0712	-4.7695	-2.8716	-2.5408	-1.8511	-5.8679	-4.5237	-3.9843	-1.3164	-3.2808	-3.1392	-4.594	-5.0217	-5.8607	-3.6257	-3.5001	-5.3064
-1.1881	4.2526	3.0592	4.2536	5.056	5.4223	4.0398	0.31106	2.2548	2.4461	3.007	5.0887	3.8317	-0.63591	2.1434	1.1171	2.2618	7.3154	2.9079	1.229	0.66401	2.563	4.5304	-0.3194	3.7024	5.3305	2.7893	5.0453	1.8789	4.2303	6.415	2.9712	4.7833	2.4187	-0.57171	6.3459	2.2696	4.0101	1.3954	1.1708	4.1229	1.7262	2.9708	4.7043	3.5035	2.8942	2.2609	3.8496	3.1822	0.86726
-14.042	-13.878	-14.093	-17.87	-14.96	-13.734	-14.822	-13.939	-12.931	-10.614	-12.282	-18.25	-12.008	-13.217	-12.062	-15.689	-12.4	-15.313	-14.52	-15.462	-14.862	-14.573	-13.312	-10.153	-12.066	-12.326	-14.272	-10.528	-11.99	-14.744	-13.536	-12.069	-16.83	-12.427	-10.176	-11.717	-13.385	-12.716	-10.494	-11.341	-16.243	-13.468	-15.318	-10.676	-13.082	-8.7134	-14.266	-13.65	-13.393	-11.567
-1.0251	0.87574	-4.5125	-1.8964	-2.651	-2.9989	-1.1644	-0.33693	-2.4846	-2.6147	-0.89098	-1.7153	-3.5598	0.36767	-3.2447	-3.7425	-1.282	-3.8223	1.781	-0.88322	-3.7119	-4.6303	-1.0846	-0.93551	1.0795	0.79323	-1.4502	-2.6351	-5.2808	1.2323	0.87673	-3.2447	-1.9605	-0.7894	-2.7903	-3.6504	-2.4931	-2.1812	-3.3846	-0.6562	-0.32735	-3.1002	-4.4402	-4.1389	-3.8416	-4.967	-1.8751	-1.0798	-4.0701	-2.4925
-16.477	-12.1	-12.993	-13.448	-12.933	-11.363	-10.851	-14.013	-15.633	-15.321	-15.557	-16.539	-14.627	-13.409	-12.175	-14.383	-11.334	-13.91	-12.397	-14.806	-13.146	-14.546	-16.849	-15.024	-15.153	-14.115	-11.458	-12.974	-8.965	-16.605	-13.981	-13.31	-9.3127	-16.174	-15.34	-15.96	-13.258	-14.352	-8.1591	-13.556	-11.693	-14.818	-15.81	-13.268	-16.236	-13.841	-12.844	-12.859	-13.062	-12.379
-4.1727	-0.92881	-0.041716	-1.3726	-2.7246	-0.49258	-0.90785	-0.69228	1.028	0.42537	-1.1717	-1.1606	-4.1877	-0.30373	-2.7741	0.14721	-2.8044	-2.3794	-2.9701	-0.095914	-2.4583	-2.998	-1.6597	-2.305	-0.10166	-1.213	-2.059	3.2696	-0.1988	-0.6071	-2.4593	-0.95328	-1.6645	-5.5637	-2.065	-4.3532	-1.4199	-0.72956	-0.88107	-2.4844	0.39698	1.0602	-0.73512	0.44904	-2.7641	-1.0524	0.2013	-2.9068	-0.24109	-2.9804
0.69257	3.0396	0.55281	-0.89242	1.6331	0.62759	1.4707	-1.2571	2.4652	1.2293	1.3268	1.6454	1.2007	3.8208	-1.3765	-0.69987	-0.85783	-2.8938	3.5298	-0.82966	1.0025	0.57855	1.5895	-2.6032	0.013101	-3.7001	1.4985	0.4233	0.74641	-1.3607	-3.1468	-1.0748	-0.975	-0.17481	-0.92835	1.7816	0.81394	-0.80265	-1.687	-1.1856	2.6328	-1.7475	1.2035	-0.15419	-1.1188	-1.3296	-0.7351	1.0618	2.7816	-0.6824
-11.907	-12.684	-8.1371	-9.0729	-8.0324	-10.417	-13.084	-8.6998	-10.848	-10.232	-10.076	-7.3862	-10.219	-10.741	-10.579	-13.84	-7.5035	-9.2889	-11.861	-10.413	-9.9413	-9.3399	-10.691	-11.165	-8.4632	-7.0422	-10.355	-6.659	-8.834	-9.7274	-10.467	-10.967	-9.4432	-10.121	-8.6682	-10.861	-9.2113	-11.348	-11.97	-10.471	-10.188	-11.92	-8.3752	-9.1267	-7.4963	-5.8865	-10.813	-5.9577	-10.958	-10.381
4.6003	4.5333	5.4124	5.2242	3.3494	6.3451	4.8019	5.37	8.0578	5.9219	5.1139	3.3512	6.1283	4.6776	9.1785	4.5214	5.2571	4.8549	4.7484	6.3879	3.4488	4.0459	4.5325	3.4524	5.5341	4.3191	4.5264	5.0608	2.2109	5.9572	5.2516	3.7495	6.2765	3.4023	4.6121	5.5433	8.1726	6.9105	4.0685	6.2727	7.1925	3.07	9.0459	4.4355	2.5426	3.9639	3.515	6.5212	6.531	5.8563
-2.4906	-9.6267	-3.223	-6.6645	-6.1751	-7.4315	-5.2495	-5.1739	-2.1222	-2.6208	-4.0262	-6.126	-4.6369	-6.1786	-6.3186	-6.5136	-5.6237	-2.0344	-4.2804	-4.5565	-6.5142	-5.1706	-6.3068	-10.763	-3.3705	-5.999	-5.2775	-3.1954	-6.1251	-1.3662	-6.2586	-6.3973	-6.0711	-4.0626	-7.3485	-7.5271	-9.1366	-6.585	-5.722	-4.4954	-7.1588	-5.487	-8.3387	-4.0706	-6.5518	-4.2547	-3.1989	-5.6589	-7.9346	-1.798
1.317	2.2413	0.83505	-1.9244	-0.8194	0.17375	1.2819	-4.1476	-0.45694	0.34825	-4.958	6.4345	0.081693	-0.31981	-2.3223	0.5169	0.00081857	-0.61945	1.4949	-0.52622	-0.77344	-2.77	-1.4743	-0.27623	2.7729	0.91761	0.62955	-0.90284	-0.44352	-3.3952	-2.1543	0.11986	-0.4996	3.0836	-4.5477	-1.2807	-3.1497	-0.60884	-1.168	-1.0203	-0.41857	0.19243	0.19229	-1.1903	-0.38825	3.1373	3.0944	-3.5305	-0.073323	0.96524
-11.346	-12.728	-12.668	-12.808	-13.329	-12.501	-13.205	-13.013	-12.489	-12.455	-9.3149	-13.759	-13.009	-14.976	-12.031	-14.481	-16.512	-12.861	-16.677	-15.33	-14.294	-13.324	-12.565	-7.1746	-13.664	-14.77	-11.753	-11.256	-12.191	-16.053	-12.74	-11.566	-12.948	-10.842	-14.104	-13.386	-12.853	-11.516	-13.955	-15.107	-8.7994	-12.46	-12.04	-11.201	-16.249	-9.8281	-12.347	-12.084	-14.792	-13.877
-3.3723	-6.2157	-4.4032	-5.2216	-6.6147	-5.8543	-4.3192	-6.2471	-5.7089	-8.0531	-4.5014	-5.2921	-8.6386	-8.7858	-4.4948	-6.4778	-5.2761	-6.9091	-6.3949	-3.8265	-7.4748	-6.8779	-6.6687	-5.9858	-6.5636	-7.0583	-3.4496	-5.0461	-3.4723	-5.9168	-6.2694	-6.2347	-5.124	-7.9678	-5.0038	-5.1109	-5.9016	-4.7386	-6.1817	-5.4211	-6.2249	-4.6455	-6.2535	-5.5464	-8.693	-6.1408	-3.8908	-4.4585	-7.9106	-7.6837
-13.799	-13.905	-15.38	-12.33	-13.734	-16.01	-16.016	-17.205	-16.135	-11.857	-15.679	-14.903	-14.811	-12.43	-13.948	-13.64	-13.419	-11.948	-14.211	-11.12	-14.619	-13.73	-14.154	-13.704	-14.342	-15.914	-17.525	-16.021	-12.795	-12.966	-16.43	-12.175	-12.524	-12.07	-11.9	-15.834	-9.7877	-17.19	-18.625	-11.707	-12.709	-14.926	-10.67	-12.61	-13.951	-12.444	-13.781	-12.033	-12.835	-17.241
-4.1928	0.82661	-2.6564	-1.6901	1.235	-1.5664	-1.7141	-3.4879	-2.364	-2.3273	-3.397	1.3949	-2.1235	-3.9357	-4.8666	-1.0193	-5.2984	-3.5774	0.029762	-2.8039	-0.23618	0.84809	-3.4429	1.0942	-3.2029	-2.7464	-2.0359	-2.8587	-4.0067	-0.72542	-2.0508	-2.2269	0.83786	0.318	-2.3096	-0.78366	-3.7394	-0.17823	1.477	0.27182	-3.2118	-0.40851	-2.0298	-4.4511	1.6809	-2.2216	-2.2082	-0.14422	-1.2326	-2.9548
-1.3237	-2.4826	-1.3893	-4.6081	-2.0722	-0.93026	-2.7549	-1.0326	3.1123	-2.9853	-0.012496	0.82321	-3.6427	-0.97784	-0.096186	-1.822	-1.0733	-0.019452	1.1954	0.85806	-1.4972	-3.2431	-0.14933	-0.13383	-4.9258	0.78349	0.75616	-3.3641	-2.502	-0.88782	0.29204	-1.9196	-4.405	0.29216	-1.6437	-1.7491	-2.1299	-1.002	1.385	-5.6759	0.25784	-2.3581	-1.1151	-2.2001	-1.7063	0.11537	1.1485	-2.5093	-2.853	1.3934
0.79479	-4.9867	0.40665	1.9777	-3.5559	-1.2711	0.30789	-3.3881	-0.79551	-3.0807	-0.73061	-0.83596	1.1187	-0.26679	0.57589	-1.393	-1.3147	1.9349	-2.4197	-2.7191	0.098709	-3.8348	1.5778	-0.8303	-2.1524	-0.55155	-1.4416	-0.068459	0.57926	-0.63636	-1.9547	0.0040774	-3.5051	-2.5299	-2.0903	-0.70206	2.015	-0.39927	-3.3465	-2.0916	2.638	-1.0008	-0.81892	-0.85283	-4.2614	-0.39959	-1.9721	-5.1636	-4.1701	-2.5103
8.9283	9.6307	7.9235	8.6999	3.609	8.7614	4.2469	7.3275	6.8755	8.6794	5.5286	6.4383	10.17	8.93	5.4977	9.6034	6.4909	5.6956	7.8882	6.7359	7.4215	5.7275	4.6065	9.2985	7.2231	6.199	7.3092	6.3114	7.9232	7.7062	8.6028	6.8533	7.2282	4.1192	4.7559	11.411	6.6454	6.3371	7.7888	7.411	5.6311	7.2284	9.3634	10.095	4.4782	5.5003	8.1941	2.8175	8.9736	5.2727
-3.7032	-4.7857	-2.4401	-2.4662	-4.9573	0.48563	-5.9945	-0.097379	-3.9793	-2.197	-3.6487	-0.36233	-3.7289	1.4376	-2.7845	-3.1301	-2.5627	-2.2613	-3.1493	-1.7754	-1.4509	-0.40417	-1.9074	-5.1874	-0.054034	-2.4571	-2.3497	-3.6689	-2.8138	-1.9772	-5.1893	-0.4769	-4.4195	-3.1304	-0.10775	0.31839	-0.98931	-2.1989	3.1056	-4.695	-1.9454	-1.7701	-1.3601	-3.2068	-2.983	-4.7037	-7.8267	-0.82993	-3.1954	-2.3111
6.6685	9.3579	6.9237	8.3081	8.1704	11.884	6.5326	8.2469	9.3802	9.7094	8.7577	9.3409	7.4825	8.4198	7.6011	8.6236	9.7836	11.645	6.2286	9.6304	7.4275	6.9646	5.6197	11.555	9.4153	8.8445	7.8016	7.7688	7.6157	2.3909	10.163	9.5817	8.745	9.7021	5.7242	10.157	10.065	8.6008	5.7589	9.7685	7.3179	10.363	5.6958	10.973	8.5286	8.9973	6.7331	8.3865	5.8693	7.4143
-11.566	-12.704	-9.5789	-9.5482	-12.625	-12.577	-9.5032	-11.007	-10.266	-7.3898	-11.619	-12.051	-12.923	-9.3608	-12.508	-15.344	-11.384	-13.092	-13.491	-11.128	-10.506	-9.6269	-10.671	-11.058	-13.045	-11.056	-8.9025	-9.1114	-13.349	-10.128	-11.958	-8.4969	-11.894	-13.227	-11.239	-12.871	-11.791	-12.577	-10.831	-13.016	-10.661	-11.543	-10.658	-13.487	-12.847	-11.72	-10.679	-10.53	-10.589	-12.686
-0.078845	-2.7817	-4.4762	0.1052	-2.008	-0.24204	-1.7866	-2.5572	0.71804	-1.3498	-0.79516	-2.2352	-1.627	-2.6185	-1.3684	0.25125	1.3622	-1.7304	0.14213	-0.85689	-0.41102	0.69897	-1.3802	-3.372	-2.4246	-0.1775	-1.6571	-1.4552	-2.4658	-3.2294	-5.0407	-4.6468	0.3867	1.7563	3.0448	0.4032	-2.3687	-0.78386	-2.3119	-2.873	-0.10081	-0.63843	0.064764	-1.3082	1.7464	-2.1213	-2.6127	-1.737	0.58695	-1.1308
0.15367	2.2597	5.2158	5.1286	0.43092	3.6847	2.5849	2.3335	6.982	3.7119	0.68975	0.22539	2.8441	2.2253	5.4246	2.5489	4.6955	3.0422	-1.2984	-0.017741	1.2757	1.1006	0.54471	3.6117	3.0348	3.6451	3.8814	2.1293	2.83	1.3341	0.057394	5.1922	3.8476	2.1801	2.792	4.1819	1.4223	4.5988	1.7103	0.38502	2.0756	3.5536	0.041981	7.4718	4.9654	4.7159	1.7435	-0.97236	3.442	6.9743
0.57974	0.41185	2.8859	-0.23311	0.55667	-0.65634	0.59273	1.3622	-0.49431	3.5898	2.4799	2.0297	2.458	2.1038	1.145	2.1785	1.5286	-1.8286	-1.6972	0.54648	-1.0887	0.11395	2.2733	1.5287	1.4006	-2.492	2.2749	-0.46634	-1.8772	-4.2014	1.6648	-1.6937	-1.2267	-0.64691	1.6529	-1.3718	3.0038	0.32954	-2.0657	2.1145	-2.5204	-3.1846	-1.8017	-1.7569	1.2437	1.6096	-0.081989	-1.837	-2.15	-2.9851
-5.5681	-7.6365	-8.5513	-8.1949	-8.8558	-6.9929	-10.651	-10.263	-10.719	-9.1237	-6.9388	-7.2631	-6.3913	-4.6577	-4.1617	-8.0519	-10.286	-7.3229	-8.54	-9.6329	-6.8845	-7.1381	-7.4029	-7.1819	-6.2689	-6.9047	-6.5925	-5.1471	-3.3711	-4.909	-5.2631	-6.1286	-10.256	-7.5986	-10.173	-6.5917	-7.4744	-9.2448	-8.2839	-7.5369	-5.8035	-10.23	-6.752	-6.8921	-7.9519	-9.3275	-8.1686	-7.603	-8.9886	-7.9784
-15.822	-15.052	-14.013	-14.461	-12.41	-15.283	-9.0996	-14.801	-13.753	-13.019	-14.552	-14.498	-13.603	-14.361	-15.255	-11.09	-13.269	-15.58	-17.466	-16.116	-17.76	-13.938	-16.232	-14.629	-14.333	-11.643	-16.356	-11.722	-16.293	-14.774	-15.468	-17.435	-14.02	-17.254	-15.399	-12.82	-14.354	-13.48	-16.006	-15.041	-14.685	-14.43	-12.627	-16	-15.949	-9.6126	-19.498	-12.872	-15.826	-13.514
-2.0428	-0.16274	-3.4284	-1.8432	-0.024047	-3.7952	-2.2734	-4.3805	-0.80615	-1.8067	3.0512	-5.5942	-0.55319	4.6986	-1.9785	-0.87636	-0.8337	-1.2294	-3.8495	-2.2741	-1.5484	-1.6231	-0.80357	-1.4541	-5.2733	-3.2777	-1.1	1.2217	-0.16384	-3.5656	-0.73154	-1.5612	-2.0498	-1.5584	-4.3612	-0.77746	-1.9351	-2.7696	-2.3842	-1.1553	0.39481	-2.7595	-2.2015	-0.37246	-3.3502	1.0626	-2.3761	-2.4972	-1.6417	-4.4054
-3.661	-1.2347	-6.932	-7.4705	-5.3396	-3.4991	-4.8749	-7.802	-4.4287	-5.0918	-4.2289	-4.3321	-3.7494	-5.036	-5.0441	-5.8749	-5.2703	-3.8603	-4.6363	-6.4569	-2.4925	-6.0942	-1.1986	-3.7965	-0.95744	-3.6492	-2.8766	-3.7648	-1.0992	-3.2489	-5.322	-1.8387	-1.9409	-6.9797	-2.0337	-2.3183	-4.8006	-3.1169	-3.7303	-3.8356	-3.2379	-7.1962	-7.5746	-1.5252	-5.3848	-5.1924	-4.8711	-6.4411	-3.5203	-2.3173
-2.8827	-3.1056	-3.7779	-4.7739	-4.6847	-0.91274	-3.2024	-1.1563	-2.3505	-3.0516	-2.7472	-3.7786	-3.8745	-5.8111	-0.03612	-4.6185	-2.716	-1.7889	-2.3183	-5.3195	-0.11598	-3.3675	-5.2972	-6.392	-3.9719	-4.5494	-1.3553	0.32103	-2.4064	-3.5652	-3.2547	-1.8718	0.41012	-5.4233	-3.4423	-1.9865	-4.9451	-3.0226	-1.7244	-1.8533	-4.1205	-3.4008	-5.615	-0.010391	-1.1555	-1.415	-2.0048	0.55984	0.45139	-0.93934
-1.7137	-2.7856	-0.82731	-5.8602	-3.1921	-2.4559	-2.7177	-3.9472	-8.3853	-4.7485	-1.9026	-4.849	-5.3853	-4.3364	-3.5232	-3.4592	-4.5542	-2.5643	-5.1279	-4.3217	-3.1489	-2.0321	-4.3392	-6.5909	-2.66	-6.2637	-5.2899	-2.4161	-3.7116	-4.593	-8.0556	-4.094	-7.4915	-4.9781	-2.5791	-4.9344	-3.3282	-5.3595	-2.2687	-4.935	-3.9112	-6.3232	-2.6593	-3.3531	-6.3614	-4.0297	-5.0753	-3.8429	-7.7502	-2.7237
9.3724	6.9637	7.1092	5.0995	7.745	6.7909	9.0148	7.6549	6.5912	8.4495	5.42	7.2574	6.65	5.303	6.1873	7.6986	4.9996	6.6467	4.8545	7.0445	6.4275	7.628	7.381	5.6958	6.6554	7.72	7.3535	8.3281	8.0484	8.5012	7.5756	6.0444	4.0124	5.5195	5.4177	7.6204	8.3512	7.5327	7.6055	5.0725	5.1548	8.0907	7.202	8.4462	5.0697	9.9593	5.0225	3.8027	4.0339	8.1921
-3.329	-0.047104	0.12729	-2.8001	-3.1815	-0.086444	-3.7469	-1.4445	-2.6556	0.60852	1.9288	-4.2734	0.39355	-4.1886	-2.59	-4.0488	-2.0482	-2.2867	0.5835	2.0584	0.44494	-3.0964	-0.41861	-1.1099	0.072798	0.84236	2.4813	-2.4906	-4.6728	-0.69805	-1.5764	0.13062	-1.6552	1.5747	-3.0882	-3.5681	-1.1787	-0.063633	-2.0122	-0.54364	-4.9033	-1.9202	-1.3354	-1.3682	-2.5978	-0.44014	-2.2452	-3.0136	-0.58859	-0.75266
0.34765	1.1217	4.4274	3.4486	2.8277	6.6603	3.3157	2.4785	1.841	2.8064	3.493	-2.1418	3.9146	2.92	2.5705	2.7531	1.5636	0.62108	4.008	2.5548	3.6205	0.83585	1.4781	1.0239	2.7209	1.3708	2.112	-2.6173	5.04	2.0063	0.90784	4.4487	3.415	2.2785	1.3151	0.31326	1.0088	-0.94833	6.3977	0.7975	1.9654	3.3455	2.492	2.6083	3.8647	5.9031	2.011	1.7237	0.76305	-1.9636
-1.1603	-3.5451	-2.8871	-2.336	1.5893	0.59043	1.3812	0.17297	-2.3871	1.0943	-0.70883	0.3514	-1.9874	-2.0764	-0.94038	-1.8482	-0.76047	0.4549	-1.5718	-3.3499	-0.83473	-2.5247	0.61779	-2.6744	0.41399	-1.7206	1.3064	-3.0713	-1.6948	-2.054	-4.2512	-1.0721	1.9635	-3.0924	-2.7862	-2.9302	-1.7612	0.83568	-2.2072	-2.6225	1.9402	-3.0672	-0.85729	-2.8184	-1.39	-2.4363	-1.1198	-0.0073707	-2.0963	-3.9161
-2.3299	-4.4566	-4.2868	-3.3453	-0.6865	-4.731	-3.449	-3.7817	0.37388	-2.7082	-4.3243	-3.6012	-3.4691	-2.6391	-5.6616	-3.8037	-5.0201	-2.9313	-0.20433	-0.73657	-2.5264	-1.1966	-3.9534	-3.0056	-3.3298	-5.5214	-2.4389	2.4951	-2.3259	-3.2178	0.10729	-2.4746	-1.5903	-2.6214	-2.5469	-0.51411	-0.85736	-2.0346	-1.573	-2.4758	0.14351	-1.51	-7.4606	-1.8742	-1.059	-6.5223	-4.588	-4.4274	-5.2753	-4.1637
-2.3313	-4.4767	-1.7441	0.59832	1.0594	0.2846	-3.511	-4.0259	-2.0092	-0.67643	-4.1557	-0.37476	-5.8883	-0.28769	1.21	-2.2163	-3.5705	-2.4481	-2.5026	-1.1487	2.1754	-1.5792	-2.5834	-2.0296	0.32617	-3.4417	-0.83573	0.32384	-1.236	-3.6606	-3.817	-2.2657	-3.6101	-1.5604	-2.7487	-0.32834	1.3817	-3.5108	-0.29647	-3.4825	-0.56358	-2.7854	-0.51484	-0.29354	-2.7543	-3.2597	0.077963	-2.3555	-3.3281	-1.9068
-10.475	-8.938	-13.946	-9.9599	-12.702	-10.531	-12.691	-9.4312	-13.212	-10.346	-13.398	-10.981	-10.633	-13.169	-8.9161	-13.111	-8.3289	-9.5927	-11.367	-11.293	-10.907	-13.362	-9.4063	-7.1418	-8.0798	-7.2275	-11.745	-9.8989	-9.4822	-7.3655	-11.342	-9.2808	-9.7562	-8.6028	-12.394	-9.7783	-12.048	-11.903	-8.1022	-8.1555	-10.28	-11.065	-12.91	-8.8985	-11.438	-7.3255	-12.775	-10.467	-10.041	-11.096
7.1079	3.1681	10.021	5.5584	1.8962	7.1235	3.964	5.2916	5.8456	9.2551	7.5306	6.013	7.3161	9.2693	6.0013	6.0368	9.4981	4.1494	11.204	5.9645	9.4913	6.77	5.759	5.8084	9.4184	5.3978	8.1219	6.913	8.8079	5.6823	6.391	7.7381	9.8386	3.6314	7.7508	11.115	6.3873	5.9179	8.3864	6.6544	8.8944	8.3999	5.4807	5.0147	7.0755	7.0766	8.7528	3.5711	8.6582	4.2852
0.87455	-3.7474	1.0102	-1.3439	-0.45288	-1.2423	-1.9881	0.85787	-5.4869	-2.1951	-1.0315	-3.1138	-3.2589	-1.9175	-2.1295	1.9918	1.4814	-2.0175	-1.1131	1.3275	0.64425	-0.45838	-0.25427	4.2078	-0.29569	-2.2836	-0.25523	-3.4515	-2.3007	-1.704	-1.0791	2.021	-1.6594	0.057858	-0.52671	0.51572	-1.0457	-2.2434	-2.8404	-0.71076	1.2006	-1.1887	-2.043	-1.1328	-0.23348	-0.80531	-3.0816	-2.1298	-3.1193	-0.48753
-1.9711	-1.0503	-1.3958	-4.4109	-4.8492	-6.3886	-3.463	-4.6989	-2.5963	-3.8796	-5.0218	-2.474	-0.70141	0.17999	-3.6502	-1.5384	-0.6613	-3.4043	-6.2342	0.29174	-2.472	-0.071396	-4.0588	-7.7914	-3.0503	-1.6615	-6.4511	-2.8931	-4.231	-0.67928	-0.40608	0.25536	-0.47565	-4.0854	-5.484	-2.7051	-4.9354	-1.7339	-4.567	-4.6251	-2.7229	-3.1014	-2.4826	-0.48875	-7.2016	-2.9302	-1.5194	0.38179	-2.379	-4.0998
-5.0109	-6.8504	-3.7328	-7.033	-3.4002	-5.8698	-4.8341	-5.9801	-6.4612	-3.1043	-3.5577	-5.2175	-8.2858	-7.2011	-6.1955	-7.2943	-5.5839	-4.9921	-3.3324	-4.9569	-8.1498	-5.889	-7.0338	-4.5413	-7.1582	-8.1173	-7.1542	-7.4112	-6.5657	-5.8435	-4.5782	-3.9308	-6.7425	-5.7814	-6.6001	-6.3	-4.7094	-5.2972	-5.445	-5.8219	-4.9025	-9.8831	-5.3165	-4.5597	-7.7442	-6.6663	-6.0072	-3.1668	-5.7395	-6.2507
-4.9407	-3.955	-4.7345	0.36325	-5.4916	-1.3948	-4.1483	-3.1552	-3.0152	-2.5268	-0.038586	-1.226	-0.88149	-2.8605	-2.2336	-1.722	-3.4236	-5.0967	-3.5834	-4.0454	-4.1975	-0.47347	-1.3766	-2.9073	-3.1362	-3.969	-1.8923	-2.5655	-2.6367	-2.2603	-1.9066	-2.1248	-1.5748	-4.3939	-4.6664	-2.6064	-3.7186	-2.6679	-0.16472	-3.0798	-4.706	-2.3763	-5.1364	-2.5435	-3.151	-2.6248	-2.6929	0.56774	-2.7139	-1.4073
-6.601	-5.1024	-7.9044	-6.5169	-6.692	-5.9483	-6.8693	-6.4559	-5.3306	-8.6716	-5.3705	-7.6584	-3.7347	-8.9756	-7.672	-6.0882	-5.8232	-8.9645	-6.7767	-8.2156	-6.2991	-4.1082	-7.0587	-5.3075	-3.7413	-3.904	-3.4872	-4.6228	-6.5086	-5.2688	-3.7741	-5.7773	-8.358	-6.8485	-7.8975	-6.9573	-5.4905	-5.3796	-8.2314	-5.1106	-6.3173	-9.8495	-6.3656	-3.8138	-9.1631	-8.7375	-7.407	-6.4813	-7.1861	-6.843
-2.7255	-7.1145	-6.3988	-2.6061	-3.1032	-3.0807	-4.4402	-7.4946	-3.3598	-3.5192	-6.9071	-6.4452	-8.3827	-4.9933	-4.9118	-6.7242	-4.0344	-7.0813	-5.8681	-4.3087	-6.3691	-2.7583	-5.8718	-5.2556	-4.461	-7.1115	-3.5755	-5.9416	-8.1394	-6.7693	-6.7974	-8.4519	-4.3821	-4.4791	-6.8857	-5.0679	-6.084	-8.1082	-6.3285	-5.9848	-3.7866	-6.7197	-5.236	-8.2567	-4.3837	-4.3229	-2.5288	-6.0048	-3.2837	-5.1979
-10.533	-11.955	-12.364	-7.9854	-9.3819	-9.8377	-8.5966	-10.707	-12.319	-13.043	-9.347	-11.24	-11.339	-9.547	-11.735	-13.795	-10.82	-12.086	-9.2694	-15.102	-9.3493	-11.795	-14.693	-11.115	-12.274	-12.897	-12.438	-13.258	-12.155	-11.859	-12.876	-10.134	-10.867	-12.94	-9.6039	-11.699	-14.383	-13.464	-12.939	-11.407	-10.414	-13.44	-12.614	-12.686	-15.219	-8.9113	-14.042	-13.756	-9.2435	-9.6978
-5.6321	-7.9787	-4.4813	-6.1184	-4.854	-6.9164	-8.5132	-6.532	-5.7083	-8.984	-6.7611	-6.0202	-7.0061	-5.555	-5.463	-6.0708	-2.7287	-4.3657	-9.9041	-7.4602	-7.6982	-2.8195	-7.3941	-5.4819	-3.7539	-6.9924	-7.6939	-7.0578	-5.612	-5.8981	-11.113	-6.5508	-6.1987	-5.031	-5.9214	-6.6132	-7.7878	-5.6026	-6.9144	-7.6068	-8.338	-1.8206	-2.106	-5.6481	-4.9665	-6.2497	-6.5094	-6.7216	-9.1062	-6.3591
-11.971	-11.157	-10.995	-12.813	-12.707	-9.4112	-13.271	-9.1889	-9.7777	-12.399	-11.052	-14.842	-10.381	-14.572	-13.919	-14.693	-10.873	-11.824	-9.8665	-11.248	-14.005	-12.731	-15.873	-13.947	-12.934	-11.64	-11.67	-10.041	-12.582	-13.44	-11.6	-13.657	-11.787	-13.58	-13.364	-11.475	-14.054	-12.602	-12.816	-14.415	-15.297	-12.898	-14.249	-13.123	-12.441	-11.652	-12.61	-17.007	-15.506	-12.968
0.76811	-2.4765	-3.5273	0.74616	0.96341	-1.7266	-1.3815	-1.3818	-2.021	-3.3535	0.74356	0.96746	-1.4218	-0.4293	-0.051556	0.90931	-1.4056	1.3392	-1.0664	1.9132	1.7681	-0.85813	0.081804	-1.9007	-0.83228	-0.58033	-0.11413	-2.7472	-1.4861	-2.4274	-2.7515	-0.7163	-1.0897	-1.1177	-2.3988	-5.4123	-0.44575	-1.1008	-3.1574	-2.0856	4.5042	-2.1937	-0.065382	-1.7673	1.9642	-3.2456	-1.7588	-3.9128	-1.1282	-4.2433
-1.3591	-1.5895	-3.1263	1.7507	-1.2911	-1.4362	-0.91382	0.28177	-2.5858	-4.5554	0.7439	0.43469	1.7126	-0.26717	-5.3351	-1.8799	-1.6382	-2.3526	-0.64555	-1.6816	-2.415	0.38025	-1.5621	-3.3855	0.61541	0.72605	-2.62	-2.6669	-4.6242	-3.78	-0.17332	-3.9131	-2.4992	0.59552	-0.96263	-4.2224	2.2755	-4.031	1.0952	-0.61411	0.3943	-0.34147	-3.1884	-2.5161	-2.9689	-2.798	-3.4523	1.4089	-1.2878	-3.8568
2.2236	1.2082	-1.9751	2.2309	1.0195	6.7913	3.9492	0.8745	4.3114	0.92	-0.82391	3.3244	2.4071	1.2724	-0.82186	3.0157	0.77095	2.5496	-0.63912	2.4382	1.5608	1.1299	-1.6779	2.7723	-1.9346	5.4968	2.512	1.5034	1.8234	1.1783	1.5351	4.8676	-0.21207	3.9104	3.9114	0.79246	0.42501	5.0267	1.8045	-0.56337	-2.3529	-1.1778	2.3754	-1.7112	3.3463	1.6602	3.6537	2.8488	4.426	3.6465
-22.806	-23.439	-25.033	-21.591	-23.292	-20.249	-21.162	-21.809	-23.284	-23.517	-25.401	-22.499	-23.346	-23.623	-23.116	-21.254	-22.729	-19.47	-21.712	-23.285	-21.742	-20.625	-20.418	-21.271	-22.657	-24.401	-25.778	-19.684	-25.16	-23.629	-18.79	-23.521	-25.015	-19.75	-16.949	-22.001	-21.717	-21.905	-21.079	-22.654	-22.503	-22.384	-23.271	-22.368	-21.817	-22.08	-20.11	-22.216	-20.336	-22.943
5.2045	1.6835	1.3389	3.6963	3.2852	2.052	4.3302	0.082281	2.0252	1.8701	4.2727	4.7248	8.434	6.5443	-0.24787	2.8255	5.2239	3.0025	4.4698	1.1377	1.5114	6.4814	4.0909	2.2948	-0.0048575	2.1729	4.7272	2.7823	-0.007977	1.8507	3.1445	2.737	2.8844	2.9784	5.6489	2.9755	2.8262	4.034	1.4023	5.3572	5.8585	6.0869	1.7371	4.391	-0.3848	0.96531	-1.6337	2.634	2.3312	3.9259
-12.362	-13.516	-12.709	-12.521	-9.6774	-15.14	-13.795	-11.494	-10.449	-15.323	-14.068	-15.505	-13.57	-15.518	-16.784	-13.422	-12.852	-15.561	-15.199	-12.75	-13.276	-12.815	-15.384	-11.499	-12.35	-11.078	-13.93	-14.842	-11.739	-14.628	-11.474	-12.352	-10.245	-11.511	-11.635	-14.242	-12.007	-13.465	-15.882	-11.079	-14.651	-11.64	-8.8231	-12.898	-12.881	-14.365	-11.904	-15.783	-12.687	-13.44
0.20569	3.5749	2.7794	4.1834	1.8305	2.1595	-1.7335	3.3179	3.0668	4.0232	4.452	1.0319	2.1078	5.1531	-2.6799	0.82437	0.50873	4.6383	0.5889	0.91027	1.8486	0.52379	2.0738	0.97837	3.2746	2.8698	3.7711	0.60458	3.2603	2.6513	0.008153	3.3315	3.9095	-1.412	2.5241	0.26578	0.42753	5.3068	0.80146	2.0845	-1.5936	3.4776	1.4706	4.3583	1.1378	3.6157	4.1327	0.5797	4.3958	0.12226
-9.2521	-11.179	-8.922	-11.004	-13.073	-10.135	-14.663	-11.794	-12.641	-9.8188	-12.462	-8.738	-12.871	-11.929	-11.423	-11.862	-7.0235	-11.469	-8.2984	-10.065	-13.349	-10.413	-10.194	-15.694	-9.6416	-10.707	-9.0945	-7.8519	-11.886	-10.135	-9.4736	-7.8125	-12.968	-11.406	-10.712	-12.914	-11.44	-12.145	-15.052	-9.735	-11.197	-14.34	-9.8802	-11.857	-12.804	-9.5017	-12.842	-10.037	-8.7323	-14.781
-2.3836	-0.84524	-4.4954	-5.2009	-4.5846	-1.8322	-4.6953	-0.94439	-1.2526	-4.4112	-4.3295	-7.0216	-7.923	-3.8935	-3.3745	-4.03	-4.7127	-2.0553	-2.6121	0.89149	-6.1668	-5.5636	-4.3598	-1.8241	-5.9168	1.542	-4.7025	0.68872	-7.3905	-3.1537	-7.6813	-4.418	-2.4626	-4.1928	-2.4321	-5.6738	-6.0438	-6.0404	-1.8664	-2.0837	-3.5308	-4.4854	-2.3356	-4.2435	-6.6264	-1.7496	-4.5098	-4.4056	-3.3692	-2.1491
-13.333	-15.434	-10.911	-11.696	-13.484	-15.111	-12.882	-14.323	-13.47	-13.921	-13.029	-12.95	-11.564	-14.053	-10.81	-14.401	-12.992	-14.381	-12.578	-14.027	-13.425	-11.126	-13.968	-15.056	-11.012	-12.224	-11.441	-17.861	-10.195	-13.287	-13.482	-14.257	-11.445	-15.31	-13.485	-12.324	-15.334	-12.965	-15.881	-13.407	-14.236	-7.9714	-13.703	-12.128	-13.716	-12.198	-10.751	-15.326	-12.644	-12.579
-2.5827	-3.1427	-2.2203	-2.4639	-2.5484	-2.2325	0.70584	0.49141	-4.1785	-0.37676	-3.5125	-0.29146	-0.22559	1.6165	-0.033626	-1.1161	0.045157	2.5769	-2.3052	-2.4084	0.72238	-1.7499	-2.1379	-1.6875	0.67056	-1.328	1.266	-0.23058	-3.4867	-4.481	-0.27182	-1.9741	-1.7574	-2.4737	-0.025964	-2.4957	-1.4931	-1.9245	-2.8491	0.23278	0.92412	0.87694	-1.5865	-2.147	-3.0217	1.4219	-2.5634	2.9047	-0.30967	-3.5932
2.5169	4.2876	2.8099	2.6783	2.4572	2.0262	-0.5961	0.5126	4.0621	-1.2421	2.8673	1.5775	5.0592	0.59869	3.9324	-0.82444	3.1741	1.6295	2.4079	-0.99796	3.8217	5.123	1.7961	1.5846	0.46026	0.85446	1.8667	2.4835	0.67623	1.0106	2.3382	-2.0262	1.8703	3.6759	-0.61652	-2.3296	3.2553	2.0165	-0.44807	1.4797	3.0725	3.2076	-1.7638	5.0214	0.03672	1.0827	1.4408	2.8746	1.2496	0.016861
-4.5091	-4.6045	-8.4841	-6.2331	-4.7647	-3.7839	-6.467	-5.2734	-2.8015	-5.5544	-3.8227	-2.7438	-4.7001	-5.7664	-3.5602	-8.5441	-1.7345	-6.2851	-4.7408	-1.6373	-1.48	-3.9742	-3.1807	-3.4289	-4.0536	-3.1234	-6.5879	-4.6665	-6.0335	-4.515	-6.0384	-5.2942	-5.6928	-4.1213	-5.1346	-5.6474	-2.2803	-4.3592	-5.7329	-4.0642	-8.2584	-4.8997	-3.9988	-2.7624	-5.8962	-3.6346	-5.5042	-5.4776	-5.6295	-5.2531
5.9215	5.0319	3.9388	4.9645	5.2941	4.8125	4.1972	7.2809	5.9041	4.2568	2.9225	2.5521	5.5828	4.0136	2.6277	2.7318	4.8775	5.4433	3.5529	5.5704	4.1954	3.4761	2.7439	4.5993	2.4076	2.8607	2.909	4.1529	5.6884	5.4532	4.4383	2.5989	4.0281	4.3408	5.0275	4.5163	6.2812	2.5161	7.1111	5.4972	3.226	6.3246	2.4609	2.9512	2.9262	3.7922	5.4596	3.0346	5.5381	2.4602
5.4746	9.2975	11.704	7.0765	7.3342	8.024	9.2132	7.5735	8.0851	6.6678	10.123	9.3572	7.8603	4.2085	10.176	6.8135	8.7168	8.7383	11.843	11.798	6.8666	8.9549	8.0556	7.142	8.8863	10.362	6.8238	7.5551	9.4625	7.0418	6.6512	7.6711	7.8166	11.041	8.5474	9.3396	5.9459	8.9624	10.946	4.3771	12.513	8.4261	6.9197	8.246	8.6108	7.8131	4.3921	8.6439	9.866	9.0745
4.9967	8.0392	7.2196	6.409	12.256	10.259	7.206	8.983	10.883	6.1074	10.979	9.2985	9.0075	10.664	8.2598	7.5505	8.937	9.721	8.8709	9.6646	8.641	10.612	10.283	10.039	9.8804	11.602	6.6348	10.797	7.9544	9.5178	11.752	7.614	7.6793	9.5738	7.2669	8.0766	10.698	7.0248	5.5018	5.9095	6.3022	10.523	8.871	4.7333	6.5732	6.5838	12.689	7.7287	9.2929	12.085
-15.633	-15.541	-16.548	-16.201	-14.965	-16.998	-13.379	-12.532	-13.975	-14.566	-15.279	-13.686	-16.805	-14.316	-17.091	-14.25	-13.139	-14.705	-17.193	-12.64	-17.468	-13.222	-16.49	-15.379	-14.469	-17.867	-13.125	-14.936	-14.124	-18.25	-14.682	-14.77	-13.186	-15.936	-13.851	-15.886	-12.03	-14.013	-15.324	-14.582	-14.599	-14.425	-12.47	-15.048	-10.995	-15.881	-14.409	-11.647	-18.994	-14.225
3.6169	-0.59732	-0.33858	-2.5757	-5.0045	-2.9694	0.26095	0.48342	-0.71569	1.2168	-0.28671	-0.24875	-2.1769	-1.6877	1.0688	-0.77675	2.2565	2.2471	-3.3644	-0.20161	-1.292	0.65188	-3.0156	-0.71389	1.1794	0.017975	-0.075806	-1.3442	-2.0953	-2.0228	3.9704	-0.53004	0.22608	0.098781	0.81427	-2.6324	0.52829	-3.124	2.1328	-1.3515	2.1145	2.6049	-2.3759	-2.287	-1.5872	0.60747	-0.56538	1.2798	1.4516	0.50403
2.9511	0.81095	3.0961	0.47217	5.3648	2.7289	4.4391	3.1926	2.6387	3.6901	4.8995	3.5709	2.323	3.1229	2.8303	0.81156	6.2413	3.1717	3.6678	4.0557	3.9169	2.5247	3.4444	2.2652	6.529	4.5044	-0.54155	4.2349	2.8475	4.0947	2.6988	4.1706	1.5785	1.4421	3.8705	3.9351	-1.3309	4.4582	2.7809	1.4098	4.0682	5.9622	2.9753	5.1107	0.50699	5.7705	3.3515	2.0866	1.9994	4.5093
-7.0908	-11.817	-11.282	-13.198	-12.384	-13.433	-9.5452	-14.354	-7.8082	-10.481	-12.644	-11.457	-11.998	-9.9744	-10.841	-11.095	-12.488	-11.546	-12.196	-14.249	-7.8311	-10.416	-11.398	-11.825	-10.101	-7.9914	-9.5851	-13.012	-11.263	-9.1932	-11.719	-14.703	-9.792	-10.695	-11.039	-14.736	-13.157	-15.907	-9.4113	-12.031	-11.481	-9.7087	-12.379	-12.438	-11.392	-11.537	-8.863	-9.5422	-9.8461	-15.333
-7.8923	-5.3299	-5.0421	-7.7713	-7.7784	-6.0552	-2.0629	-5.3053	-7.5228	-4.8971	-2.3305	-5.4451	-4.0924	-9.2759	-4.2219	-8.0149	-8.0653	-2.9981	-3.3215	-3.8921	-6.7674	-2.84	-4.152	-5.4037	-5.0233	-8.4384	-4.9823	-5.221	-2.7739	-6.323	-5.0188	-4.5403	-5.297	-7.1065	-6.5969	-3.954	-3.767	-8.2438	-7.3238	-3.2178	-6.681	-5.6191	-2.9068	-4.7757	-3.0768	-4.9393	-4.8577	-5.3594	-7.4339	-6.8874
-6.4829	-3.4245	-2.0207	-3.9007	-2.4853	-0.93056	-1.5237	-2.5708	-5.3419	-6.2016	-7.5671	-4.1089	-2.9404	-2.6643	-3.5276	-3.6839	-4.009	-3.0427	-2.6761	-3.8666	-5.1195	-2.1329	-4.6244	-2.7987	-4.6473	-3.7618	-6.595	-4.3451	-3.4719	-3.415	1.1212	-5.2448	-3.4656	-2.451	-3.4971	-4.7148	-6.2372	-2.8667	-3.9358	-2.7041	-2.6826	-3.5828	-3.744	-4.7039	-2.3	-3.9297	-2.563	-5.2011	-3.4174	-3.1839
-6.113	-6.7609	-5.4714	-6.158	-6.1011	-7.5561	-8.3515	-8.3433	-6.339	-8.6772	-6.3711	-3.7655	-8.7122	-3.2449	-4.8531	-4.1924	-6.8315	-7.4269	-5.9652	-7.2904	-6.1765	-5.6974	-5.926	-3.3501	-4.475	-3.1616	-8.5185	-6.4468	-4.7584	-3.4385	-7.0071	-3.2182	-6.694	-8.3528	-7.1508	-8.2388	-3.8906	-5.0747	-8.1598	-5.881	-8.991	-2.803	-3.4502	-3.9813	-4.6516	-5.334	-6.369	-7.5191	-7.3221	-6.1787
-13.15	-15.53	-16.072	-13.714	-12.117	-13.288	-15.234	-12.455	-12.88	-13.039	-11.84	-14.339	-15.065	-13.831	-15.283	-12.78	-13.281	-9.2627	-12.539	-12.181	-13.087	-12.078	-14.189	-11.121	-11.578	-12.995	-12.223	-12.671	-11.81	-18.752	-13.671	-13.208	-13.331	-10.649	-11.499	-8.9841	-11.768	-14.199	-12.487	-14.932	-9.0229	-14.994	-13.906	-15.129	-18.26	-14.372	-11.681	-12.213	-13.12	-14.551
-3.7056	-3.7567	-0.30843	-0.69338	-1.1501	-2.9902	-5.4726	-1.0021	1.2414	-2.2084	-3.5961	-3.4385	-1.763	-4.7773	-2.7758	-2.1066	-2.0349	-5.3	-4.1913	-0.21994	-3.799	-4.4715	-2.2793	-2.8623	-0.36524	-5.987	-3.499	-3.7116	-1.7616	-2.9761	0.089423	-3.881	-2.2576	-3.5626	-3.8717	-1.231	-2.2339	1.1294	-0.41043	-2.4121	-1.879	-0.93426	-1.3674	-5.227	-3.5007	-4.0424	-1.3145	-2.2038	-2.6414	-1.552
8.1577	9.4302	11.609	6.9392	9.5179	2.9212	11.958	9.0711	11.055	11.623	10.541	3.8269	8.4176	11.455	10.536	7.2413	8.4724	8.9924	9.5873	8.9423	7.5954	10.638	8.7614	6.7922	11.759	7.7946	11.005	6.1174	10.511	12.446	7.2859	5.925	8.6638	9.6537	8.9618	6.6812	6.6474	10.147	5.8767	8.8499	8.99	7.7593	7.2105	9.9748	7.415	7.5452	5.1611	6.4727	6.7185	7.4397
0.39284	1.0805	0.35551	0.47488	-0.94302	-0.063276	0.83248	2.2103	-0.85479	1.3265	0.81589	2.9191	0.45496	1.7644	1.2579	1.1077	-1.1883	1.021	-2.1026	0.15763	4.0264	1.5092	0.2509	3.4588	-0.17937	0.15268	0.15278	-0.71592	-0.27075	2.5294	1.2571	-0.418	-0.29832	1.4791	2.3102	0.428	0.051895	0.9271	2.1125	1.4242	-2.1449	-4.7068	-0.44724	2.7375	2.5187	0.86546	-0.8841	-0.82923	4.2593	1.7684
-10.014	-8.6721	-9.1542	-10.015	-8.8316	-9.4235	-7.2706	-13.584	-5.6422	-10.559	-8.737	-9.5795	-9.1571	-6.5648	-10.911	-10.582	-7.8012	-10.724	-10.232	-10.012	-8.0922	-9.5543	-9.6975	-8.0957	-10.744	-7.5161	-7.0823	-12.324	-8.9	-12.168	-9.9071	-9.6319	-8.3109	-9.2887	-9.1732	-6.4314	-10.629	-6.1855	-8.5256	-6.6244	-10.814	-4.3891	-9.8449	-7.575	-10.806	-4.8084	-9.1282	-11.897	-7.9865	-8.7716
-15.554	-16.387	-14.249	-12.238	-14.521	-14.759	-16.202	-16.418	-15.901	-17.506	-15.261	-13.862	-16.442	-16.655	-15.369	-15.883	-14.267	-15.232	-14.35	-15.26	-17.025	-14.464	-15.896	-13.34	-12.86	-16.605	-18.528	-16.068	-12.766	-17.17	-19.146	-11.258	-13.562	-15.604	-11.319	-16.106	-15.459	-15.48	-15.538	-14.46	-12.099	-15.599	-13.441	-13.044	-13.097	-9.9987	-12.727	-11.766	-13.377	-14.221
2.7688	2.5036	6.3423	4.6838	6.1029	4.872	6.5666	5.1094	4.5061	7.4599	3.8096	6.3686	7.159	6.5275	4.556	2.7004	5.0237	3.554	3.5929	2.5471	3.7297	2.3948	7.0269	4.7263	4.9605	2.8518	3.2257	3.9598	6.4658	3.6269	4.0631	3.6117	2.6192	3.1449	7.6084	6.0967	5.8314	5.5208	4.0007	2.364	3.2521	4.1309	3.8904	3.5007	3.9037	3.5304	6.5489	6.0119	2.0653	3.5606
-5.3278	-7.2607	-4.3162	-4.6523	-3.3081	-6.6337	-6.8704	-8.7581	-1.8374	-7.3007	-7.1135	-4.3454	-7.5768	-9.9052	-6.7834	-4.1385	-5.4726	-7.3873	-5.8439	-4.0016	-5.4195	-4.7328	-7.8185	-4.2535	-3.3166	-9.0216	-1.2648	-3.1336	-6.4945	-4.6892	-3.5181	-5.5327	-5.0475	-6.7498	-5.3496	-5.7271	-7.0539	-5.1984	-6.5821	-2.9021	-5.6793	-3.035	-7.1936	-6.3744	-2.9054	-6.0629	-4.0905	-6.2697	-4.9178	-3.4944
-1.2137	2.3014	1.8745	-0.13421	3.848	2.845	2.6438	4.4706	-0.91378	1.9328	-1.4838	-0.44184	2.203	1.0604	-2.5713	-1.3113	1.0949	1.711	3.3084	2.5545	-0.24528	0.32074	1.5451	0.71252	1.4245	0.85126	2.3652	-0.24383	-0.62431	1.2101	-1.6693	0.3204	0.52779	3.3425	2.7416	2.2036	2.0744	2.9781	0.52995	3.6959	1.2292	1.5496	5.7403	-1.1399	-0.91235	2.4244	0.72082	1.6027	1.2184	1.9941
-8.3375	-7.6246	-12.479	-11.965	-4.6265	-8.008	-6.6966	-10.795	-9.5286	-9.5233	-12.347	-6.9252	-9.6536	-6.6162	-8.8262	-8.8285	-8.3337	-10.902	-7.7256	-9.2005	-5.8002	-11.047	-8.022	-9.3716	-7.7322	-9.6972	-8.0331	-10.398	-9.2964	-10.218	-12.11	-8.5348	-6.5483	-12.15	-10.342	-8.9777	-5.6702	-8.2378	-11.334	-7.9322	-11.899	-11.148	-8.5817	-9.5476	-9.3621	-12.46	-8.8935	-8.1696	-7.1192	-8.8057
2.0914	0.6949	4.818	1.4041	2.1754	2.8369	-1.0706	-0.77979	1.3249	1.0686	-0.18804	2.1448	1.3247	-1.3359	5.4859	1.8974	-0.3388	-0.67159	0.4936	1.2719	-1.5623	3.5729	1.2917	0.29337	3.3932	2.1795	2.4551	-2.0788	3.4727	-0.1809	-0.52831	-1.1	1.4791	0.0005699	2.7424	1.7979	3.4947	4.7667	-2.0004	-0.39088	2.1767	0.58745	4.8272	1.6028	3.1183	1.0774	3.6629	2.1365	3.225	0.60848
-3.7242	-1.5902	-2.5315	-5.7676	-4.4043	-2.8672	-1.927	-0.97761	-3.8029	-6.1473	-3.1201	-6.6615	-6.6888	-4.3007	-6.5993	-2.1762	-5.0715	-1.12	-0.54163	0.029606	-5.5535	-6.9695	0.4511	-1.7156	-1.6519	-3.274	-3.6008	-3.756	-4.0387	-1.5569	-4.3625	-2.5806	-4.2525	-2.301	-2.2915	-4.2602	-0.076446	-2.8464	-1.5167	-2.7113	-2.5444	-5.3236	-2.4055	-3.1903	-4.017	-5.3911	-3.8319	-2.8133	0.15566	-0.55585
-20.35	-23.087	-21.632	-23.333	-22.052	-20.701	-20.887	-21.276	-24.345	-22.172	-23.707	-19.926	-20.207	-24.074	-24.154	-17.779	-20.919	-22.294	-24.224	-22.761	-23.625	-23.382	-20.382	-20.812	-21.501	-21.389	-21.439	-24.397	-22.273	-22.431	-22.081	-22.483	-22.92	-18.456	-22.679	-20.605	-27.709	-21.179	-23.537	-21.48	-23.829	-22.082	-24.412	-22.102	-23.963	-19.69	-24.492	-21.692	-24.523	-20.645
-18.957	-21.507	-21.72	-21.559	-23.512	-19.522	-22.291	-21.235	-23.032	-18.631	-21.252	-21.346	-22.549	-21.631	-24.143	-22.15	-19.444	-19.741	-21.268	-23.011	-19.729	-20.236	-19.921	-21.955	-20.352	-20.622	-19.808	-20.875	-21.124	-22.319	-18.944	-21.653	-19.589	-20.809	-19.915	-20.863	-20.384	-23.316	-19.559	-19.507	-25.164	-18.377	-23.034	-22.144	-18.184	-19.94	-19.959	-21.191	-21.476	-23.281
-14.582	-12.133	-14.652	-13.576	-13.498	-13.221	-12.429	-11.068	-7.8443	-10.314	-13.008	-12.895	-11.523	-12.195	-12.977	-10.111	-13.045	-11.59	-12.766	-10.254	-14.508	-14.157	-14.308	-13.584	-9.6274	-14.215	-10.489	-12.015	-11.922	-14.413	-13.022	-9.5178	-10.575	-11.942	-14.896	-12.464	-9.6716	-10.253	-11.919	-13.187	-14.869	-11.796	-12.753	-11.262	-11.304	-12.767	-12.916	-13.235	-13.112	-14.737
-2.4919	-4.0644	1.7571	-1.1622	-3.7277	-2.7645	-1.4227	0.58702	-2.8395	-3.4858	-0.051566	-4.3859	-2.6587	-3.5062	-2.7168	-6.0341	-3.0489	-1.0281	-5.0428	-1.9636	-2.4274	-0.96006	-6.3591	-1.6772	-5.3113	-4.8989	-7.4147	-5.7536	-2.7542	-2.3713	-6.3039	-1.6847	-4.6172	-4.0139	-5.6008	-4.145	-0.40828	-2.9086	-4.1066	-2.3109	-3.4857	-0.67308	-2.3623	-4.6261	0.16443	-2.7905	-2.2819	-5.255	-3.4899	-3.2577
2.6516	7.3187	3.9012	2.0257	4.6241	5.562	6.8805	5.5245	5.1642	8.3329	5.2779	2.0885	3.0342	6.3068	4.2118	5.9592	6.1963	4.9866	6.442	4.7298	6.0895	4.6097	6.8102	5.5833	4.0768	2.2652	5.7826	6.3754	4.4594	4.1573	9.8899	7.165	3.7346	4.6597	7.207	6.7308	4.8183	3.7033	6.1878	6.9401	7.623	4.7773	4.9337	5.7219	7.1904	3.6947	3.6012	3.2542	8.3904	3.5156
-2.1465	-0.81021	0.80196	0.038144	-1.1186	2.1407	1.0114	5.3543	-0.50079	-0.98852	-3.0127	1.217	-1.7581	0.13472	-2.0062	0.69488	1.2441	-0.80749	-0.46334	-1.3083	3.2241	1.833	1.328	0.72659	3.3676	1.4088	0.72027	1.2581	0.60136	0.57019	0.46498	-0.64697	3.5533	-1.5002	4.3074	-3.5866	1.5793	1.1944	1.1434	-1.3299	-1.7606	0.78407	1.3083	-2.0987	0.99334	0.46357	2.1418	1.1614	1.8923	0.29294
-10.834	-10.129	-9.0049	-6.7471	-11.657	-13.008	-10.374	-7.4834	-8.7309	-11.161	-8.4413	-10.335	-11.441	-7.9436	-9.2244	-8.6473	-11.133	-9.3355	-10.743	-4.7543	-7.729	-11.634	-11.049	-11.223	-7.0202	-10.605	-7.3116	-8.962	-7.0638	-14.311	-9.9389	-10.107	-12.18	-6.5637	-9.5044	-8.8491	-8.6466	-9.325	-11.55	-10.094	-10.573	-9.8401	-11.335	-8.8664	-9.747	-7.9784	-11.59	-9.1293	-9.3548	-7.0261
-9.477	-12.245	-7.5009	-10.448	-8.9765	-11.452	-11.761	-13.506	-10.913	-12.392	-9.7083	-10.905	-9.026	-10.921	-10.576	-12.198	-11.523	-13.324	-11.722	-9.4106	-6.7814	-12.599	-13.573	-7.8248	-11.097	-10.069	-10.135	-7.852	-11.11	-7.1951	-9.4905	-12.873	-10.346	-11.915	-12.149	-8.7917	-10.191	-13.187	-11.094	-11.772	-12.69	-14.399	-13.245	-9.231	-11.402	-12.219	-10.944	-12.818	-9.2499	-9.9339
-2.9365	-2.2416	-3.3778	-1.7073	-2.4598	-5.2976	-1.5142	-4.581	-3.1764	-0.73092	-3.3782	-4.3085	-4.5334	-0.59902	-3.597	-3.027	-2.5449	-0.41053	-1.6669	-2.2278	-3.8809	-2.7468	-2.7897	-3.5645	-4.4312	-1.5886	-4.6042	-3.8505	-3.073	-4.7878	-4.4133	1.6855	-2.7727	-2.5025	-5.4917	-3.7735	-4.0931	-4.3916	-1.3311	-2.219	0.57706	-2.8542	-7.378	-0.55276	-3.216	-4.0071	-0.25341	0.01331	-3.0322	-1.497
-16.596	-13.755	-13.543	-13.479	-11.401	-15.718	-15.215	-13.332	-15.019	-13.087	-13.005	-10.516	-9.6563	-11.703	-13.755	-13.195	-9.9723	-13.249	-13.715	-9.4402	-13.658	-9.9339	-13.155	-10.158	-13.3	-14.63	-11.192	-14.235	-14.943	-12.089	-11.525	-12.55	-11.434	-15.331	-10.612	-14.951	-14.003	-12.453	-7.7628	-12.895	-12.575	-10.973	-11.936	-9.9839	-16.075	-11.568	-10.601	-14.827	-13.109	-11.85
-1.8246	-1.736	-3.5158	0.044064	-0.24737	-2.8335	-2.8919	-3.9349	0.67346	-2.5266	-3.6963	-0.79371	-4.0401	-2.6005	-2.1973	-1.5328	-1.9675	0.41018	-2.0791	-1.3723	-3.6458	-2.8318	-3.7535	-2.5379	-3.3402	-1.3806	-3.5585	-3.5572	-2.4392	-2.947	-4.0396	-4.4266	-0.21185	-0.1845	-2.7099	-2.276	-1.6772	-1.4072	-1.6687	-0.74773	-2.0862	-3.454	-0.049965	-3.383	-7.2153	-3.6247	-1.019	-3.4185	-1.8134	0.26691
-14.855	-13.432	-18.316	-13.154	-14.18	-11.637	-10.913	-16.335	-15.048	-15.377	-13.007	-14.406	-14.518	-12.736	-13.158	-14.63	-10.695	-16.485	-11.849	-16.785	-11.498	-13.502	-9.0776	-13.943	-10.705	-12.672	-11.453	-12.277	-13.302	-12.615	-14.27	-14.199	-15.788	-14.338	-9.1031	-14.695	-13.388	-13.8	-14.036	-12.676	-8.4333	-15.256	-12.544	-11.097	-10.809	-11.729	-9.7673	-16.217	-16.286	-12.452
-0.022841	-1.0733	1.0712	-2.6775	-0.17655	-1.2597	-0.93857	-0.72656	-1.9545	-0.48439	-3.263	-0.097401	1.2816	-3.668	-2.213	-1.2178	-2.1579	-0.56426	-3.1378	-5.5001	0.78928	-2.4572	-1.6484	-1.8278	-0.87809	0.29793	0.80373	0.21435	1.1289	-4.0313	-1.3822	0.85006	-1.1508	-0.31864	-0.64067	-1.5154	-0.53489	-0.24347	-0.86911	-2.228	-1.7041	-1.4243	-1.8358	-1.0667	-0.082413	-0.86101	1.275	1.7504	-5.4163	-1.0333
-1.5945	0.93341	4.8136	4.3903	0.89372	3.6377	0.52141	0.0019	-1.5567	2.2036	-1.3778	2.7027	1.5518	-1.0142	-0.92293	1.5363	2.9593	1.2826	0.84775	4.2026	2.0542	2.1375	1.7142	1.2428	1.6891	-2.0476	-3.7154	1.2319	0.98437	-0.70291	3.7846	2.3642	0.86258	0.04074	0.72131	2.5406	5.4165	1.533	0.50366	1.7167	3.2332	0.057873	1.9242	1.962	-2.6025	1.3593	-0.91383	-0.42432	4.113	-0.98462
-2.6184	-0.31283	3.0154	-2.7031	-0.47714	-0.29586	0.78466	0.20699	0.91122	-1.764	-3.9562	1.0048	-1.3507	-3.3048	-1.3047	-2.0068	0.27866	-3.5457	-2.0043	-1.1753	0.45791	-1.2657	-3.6451	-0.47584	-2.6641	-3.8476	-1.0185	0.91898	-0.6807	3.743	1.1228	-0.67755	-1.9764	-0.51827	0.33402	-3.0999	-1.7815	-1.5645	-2.3989	1.9308	-1.156	-0.56545	-2.6553	-0.99164	-1.7957	-2.6888	2.0762	-4.2885	-3.0111	-2.7607
-2.778	-3.3989	-5.8393	-5.3891	-1.9815	-3.9022	-0.80888	-3.8061	-3.3364	-1.3493	-5.1715	-1.9469	-3.068	-4.3999	-6.1938	-2.8591	-3.592	-1.3194	-3.6452	-5.6197	-5.356	-4.1941	-2.3395	-1.6416	-4.9017	-3.0082	-3.8432	-5.9266	-3.5955	-5.6832	-4.6377	-3.0285	-1.4234	-6.1021	0.084046	-3.4563	-5.1585	-0.80217	-0.78818	-4.6965	-4.3472	-1.8523	-3.8506	-1.9121	-4.3318	-5.2093	0.55817	-5.4097	-2.036	-2.2613
-20.194	-20.602	-19.986	-20.282	-18.602	-20.163	-18.107	-19.487	-21.625	-19.98	-20.31	-17.695	-19.416	-20.766	-20.199	-17.674	-19.807	-22.245	-20.91	-21.613	-17.432	-20.219	-22.379	-20.039	-22.302	-18.1	-20.039	-23.773	-20.321	-24.01	-18.898	-22.492	-22.839	-19.923	-20.026	-19.849	-20.987	-23.249	-22.232	-19.941	-18.939	-19.848	-17.763	-20.847	-18.439	-20.8	-21.968	-21.561	-21.117	-20.259
1.042	0.58315	1.441	0.98003	-2.0072	2.0377	0.32603	-1.2586	0.18543	1.1108	-2.6926	-1.6483	0.65645	-0.40679	1.2437	2.5728	-0.17454	-2.4552	0.75665	-1.9098	0.20329	1.6139	0.22252	-0.12697	-2.6865	1.518	1.9976	3.4586	2.7426	0.598	1.2243	0.21506	0.988	0.18074	1.1858	0.50549	1.9172	-1.0376	-3.5543	-2.9359	1.5252	0.54549	-0.35881	-0.73339	0.36358	-0.50364	0.6496	0.62148	-0.44848	1.0997
-1.9975	-4.9816	-1.8687	-3.7871	-7.0732	-3.7373	-2.1937	-4.2418	-4.7475	-5.1815	-3.7249	-5.7704	-1.6822	-7.2401	-2.1307	-3.3013	-3.709	0.042725	-3.2764	-1.9978	-0.40908	-5.0955	0.5944	-4.1434	-2.2523	-4.0215	-3.1685	-5.0003	-2.7565	-2.9205	-1.9766	-2.4169	-4.3281	-5.207	-3.6261	-5.9061	-4.6351	-4.2219	1.6071	-5.6286	-4.6351	0.74948	-6.5261	-2.8263	-4.5216	-3.5074	-2.8591	-3.3243	-4.3967	-5.8473
-3.5778	-3.7677	-3.6182	-0.28068	-0.72214	-1.9131	0.27386	-2.737	-2.7596	-3.3342	2.171	-1.8447	0.30781	-3.3864	-1.8634	-2.6165	-1.3188	-2.0939	-2.8799	0.58711	-2.4967	0.55472	-0.09603	-1.8323	0.32525	-0.49151	2.1223	0.8155	-0.3392	-1.4667	0.1054	-2.0782	-0.82265	-2.7955	-1.7532	1.7509	1.4006	-3.3229	-1.2114	-1.9017	-2.0674	-0.22267	-2.3459	-2.9189	-2.0428	-2.5419	-0.57723	0.33711	-4.5816	0.73868
-16.525	-14.812	-13.77	-14.747	-18.19	-15.121	-12.657	-15.348	-16.814	-15.38	-14.909	-15.184	-14.386	-14.901	-12.634	-13.439	-15.726	-16.063	-12.042	-13.725	-14.208	-15.596	-15.875	-13.65	-15.452	-16.926	-14.982	-17.634	-13.859	-14.486	-15.676	-12.19	-15.01	-13.698	-15.664	-17.241	-15.496	-17.349	-13.532	-17.633	-16.571	-13.879	-14.854	-15.874	-16.318	-15.225	-13.433	-13.448	-14.909	-12.487
-20.926	-25.102	-25.461	-21.028	-20.392	-21.316	-21.255	-21.022	-21.947	-22.507	-22.841	-20.634	-22.602	-22.959	-22.261	-23.157	-21.562	-22.487	-21.569	-20.194	-23.212	-22.721	-25.951	-20.876	-22.664	-20.419	-21.204	-23.881	-17.23	-21.722	-21.965	-22.717	-20.506	-21.806	-22.098	-23.702	-22.652	-22.482	-20.922	-19.245	-24.587	-21.413	-21.238	-25.673	-22.569	-20.635	-27.156	-21.946	-23.925	-20.955
0.75262	-4.4992	1.0155	2.1572	2.0952	0.62176	-2.8337	-2.7767	-0.3218	-3.0698	1.2729	-0.022777	0.75589	-1.691	1.696	1.8377	-1.2729	1.7368	0.21689	-0.28484	-2.6953	-0.53786	-1.5863	-0.50806	-1.0649	-0.083131	2.3485	1.0071	-0.42262	3.9322	-0.62863	-3.3764	-0.31783	1.9289	-3.3059	-0.4337	-3.4145	0.57142	-0.095396	-4.3359	-1.5484	1.9789	-0.9169	-1.6566	-0.094588	-2.4268	-0.46603	0.31776	2.4805	1.4789
-0.54746	-1.8664	0.61533	-2.2779	-2.6062	0.1558	-3.0467	0.012431	0.56632	-3.2036	-0.61568	0.25433	-2.6258	-2.265	-4.4946	-1.8528	-1.5544	-2.0108	-1.3443	-1.7414	-1.4014	0.56441	-4.5743	1.9282	-1.6429	-2.9955	-5.0882	-0.50789	-0.14571	-2.6789	-0.44898	-0.081688	0.98663	0.34543	-3.6345	-1.6684	0.57844	-0.00029636	0.040677	0.040147	-1.4797	-3.5778	4.5362	-3.5982	-3.4366	-2.358	-2.1973	-0.69038	-4.2824	-0.69537
4.4914	3.3539	4.4955	6.8982	4.5732	4.6663	6.4897	0.80089	1.2183	4.1253	4.6458	7.4378	6.0224	3.4778	1.6113	4.8452	3.7057	6.0917	6.7518	4.0137	2.4421	5.8278	6.8492	6.4061	2.0271	2.8958	4.7311	1.6729	3.0761	3.2192	6.3195	2.6962	3.7606	3.3786	5.5841	2.5336	7.3636	4.1528	4.9048	2.7273	5.6555	4.7081	3.4564	2.3576	6.8115	7.3707	3.8226	6.7917	12.028	4.9096
-4.9346	-4.6529	-2.6475	-4.7233	-2.9603	-2.4853	-3.6999	-2.8256	-3.5854	-2.0125	-3.486	-2.6578	-4.0919	-3.8554	-2.5743	-3.2696	-4.4954	-4.68	-5.4471	-3.5655	-1.4974	-4.7253	-2.4867	-3.0095	-1.528	-2.5398	-4.4973	-4.5474	-5.4911	-3.0686	-3.2162	-5.7925	-5.581	-2.0888	-3.3767	-1.418	-0.59977	-4.8927	-0.63268	-1.3689	-2.3372	-0.18666	-4.4549	-2.4521	-4.4919	-3.1834	-1.8162	-0.23836	-5.2362	-8.7228
-11.32	-9.7618	-9.3674	-14.879	-9.8678	-11.783	-11.472	-10.64	-13.432	-14.474	-14.511	-10.853	-14.491	-12.015	-9.6854	-10.997	-12.869	-14.724	-12.66	-14.461	-10.129	-10.001	-12.01	-11.964	-13.137	-11.075	-10.506	-9.7883	-10.967	-15.585	-11.822	-11.37	-11.264	-12.673	-8.2283	-11.147	-9.5874	-12.784	-11.766	-9.9504	-14.46	-11.913	-10.757	-13.038	-11.042	-8.9834	-10.505	-12.077	-15.07	-11.438
9.4566	11.776	10.376	9.9864	10.347	11.948	13.552	8.4492	8.1995	11.012	9.2555	12.007	8.2526	12.419	9.3829	10.646	10.787	8.0413	8.0443	6.9791	6.8955	7.9322	11.021	9.8691	12.747	10.762	8.0445	8.1322	11.218	9.4064	8.9143	10.486	11.661	13.04	9.8729	7.3408	12.097	12.436	11.881	9.487	12.233	5.2694	7.5831	11.339	8.0824	10.586	9.9765	8.5597	6.7545	10.325
-3.0849	-0.50411	-2.2462	-0.60848	-1.6793	-5.1706	-7.4227	-1.8501	-1.5405	-4.1408	-1.7393	-5.1223	-3.3011	-2.8228	-0.32304	-3.3447	-5.2554	-1.2235	-3.6884	-3.5948	-6.6007	-0.95797	-3.0992	-4.4951	-0.44915	-0.67693	-5.7304	-1.2685	-3.211	-3.5445	-2.4227	-5.318	-1.7516	-3.8091	-4.5207	-2.2213	-6.1782	0.94401	-2.8364	-4.2759	-3.6782	-2.0454	-3.3425	-4.4088	-3.6327	-3.7599	-3.0598	-0.82172	-3.97	-3.5921
1.5509	2.4191	-3.3968	0.55919	-4.3886	-0.18879	2.7056	0.94693	-2.2293	-1.0217	-0.85207	3.0146	0.78532	0.063196	2.9607	2.9282	1.1747	1.4643	0.67534	-6.0869	-0.046059	0.47518	-1.3537	1.3763	-1.9504	-2.9953	-0.56966	0.89504	-2.1953	3.1053	-0.95804	-0.051896	-4.036	3.3619	2.9012	-0.8443	-2.2717	-0.2733	-0.59108	0.93895	-1.7333	2.9395	-2.0178	1.5977	-1.5539	3.4964	-0.56623	-0.84218	-5.0318	-0.68046
-1.0431	2.4712	-0.65714	-0.6003	-1.555	-0.2644	-1.0049	2.1233	2.7336	1.9155	2.1114	-2.4764	-0.2144	-0.15274	-0.22095	2.3003	-1.4235	1.2361	0.80013	3.499	0.26752	0.64941	1.5831	-0.56281	2.1788	2.192	0.37248	0.88755	2.4917	3.4252	-0.48809	2.5926	0.5807	0.18857	0.25906	3.0985	0.22277	0.27604	1.7465	0.96992	-0.4592	-0.39281	0.82296	0.87467	1.0024	1.0504	-2.2403	3.3204	0.58686	-1.1294
1.6768	4.1566	1.8638	1.3015	2.578	1.8233	0.32788	4.9794	1.93	2.2744	-2.5922	4.9563	0.41188	2.6754	2.1513	2.1179	-0.011782	2.8382	2.5855	3.252	-1.1084	2.9026	0.025035	3.0712	2.8134	-0.27765	1.2746	1.4299	5.0074	2.6905	5.1667	1.2236	-0.92871	-1.3097	2.4576	-0.031457	1.7108	2.1026	2.456	1.7551	3.8439	0.99294	0.5078	0.042363	2.4036	1.1477	-0.95033	0.19493	0.70535	4.8318
7.8405	2.36	-0.22371	7.7347	7.5862	8.1511	5.8408	3.913	5.9456	7.6816	7.8237	5.7918	7.8328	4.6097	10.297	5.3901	8.3333	6.0922	6.6472	10.078	8.537	4.4976	5.9082	8.988	6.0781	7.5062	5.1256	3.477	7.4977	7.6407	6.4933	5.6227	7.9626	9.6198	4.5578	6.9072	6.0612	8.5473	8.0346	6.3768	5.0786	7.4011	7.3219	5.7147	2.6679	8.1381	4.8033	7.4741	7.665	9.9068
-0.92239	0.64554	-2.9512	0.03231	-1.7417	-1.4031	-3.0618	0.88005	0.61869	-3.431	0.048257	1.4139	-2.1068	-0.62235	-0.59654	1.0476	-0.74366	0.96464	-1.6615	-0.18908	0.31928	1.5803	1.888	-2.4689	-0.94954	1.0361	-0.18504	0.17325	1.152	-1.0724	-2.4437	1.0379	2.04	-1.4925	2.5863	1.7743	1.2319	0.52015	2.1678	0.089519	0.063766	-1.5264	0.39365	1.3077	1.4242	1.1443	1.1108	-0.23551	-2.412	-0.31482
4.3812	3.2883	6.3232	4.3739	6.9285	2.6442	4.7847	6.4834	6.2548	7.92	2.5079	2.766	8.9309	5.4817	4.2841	3.5842	5.4876	3.4009	7.0054	6.3472	2.6233	3.3002	5.136	9.0142	1.6889	7.4429	2.7116	3.9357	3.3545	6.1731	5.773	6.0021	3.5002	2.957	5.2829	3.1324	4.7457	5.2356	3.3947	1.3966	4.9615	2.2598	1.3669	3.1802	4.2305	4.0826	4.2593	2.5503	1.5434	6.5121
-13.355	-11.349	-12.87	-9.9899	-14.651	-14.85	-12.012	-9.6002	-15.064	-10.584	-10.392	-14.271	-12.941	-12.272	-14.056	-13.98	-12.246	-12.607	-11.648	-12.985	-13.4	-12.146	-15.78	-10.385	-14.428	-12.018	-12.976	-10.894	-13.361	-12.727	-11.026	-14.895	-16.045	-14.02	-11.255	-11.235	-11.858	-12.522	-11.032	-10.746	-12.766	-10.619	-12.813	-12.346	-12.612	-11.51	-12.598	-11.998	-14.67	-12.041
-14.248	-10.484	-15.297	-14.01	-12.461	-14.441	-13.14	-14.395	-10.13	-10.489	-14.132	-12.132	-13.388	-13.758	-16.112	-16.181	-9.5727	-12.05	-13.116	-13.147	-13.018	-14.868	-13.543	-14.07	-14.549	-15.858	-12.085	-11.423	-9.8113	-13.974	-17.183	-13.211	-14.582	-12.409	-14.315	-14.41	-13.745	-13.795	-11.65	-13.343	-9.2341	-10.755	-15.41	-11.45	-13.516	-13.963	-15.745	-10.942	-8.7917	-12.757
-8.5273	-9.4573	-9.4219	-9.5916	-13.553	-10.194	-11.893	-12.428	-9.7029	-11.275	-14.435	-9.6344	-10.673	-11.757	-8.8629	-11.964	-9.2747	-11.569	-8.7277	-10.242	-13.761	-9.168	-9.3373	-9.6249	-6.8393	-11.072	-12.288	-13.338	-10.819	-10.442	-10.483	-14.042	-10.891	-10.579	-10.955	-13.194	-12.322	-10.272	-11.27	-12.939	-12.071	-11.329	-11.553	-12.665	-12.756	-8.957	-12.626	-11.14	-10.703	-11.759
2.6988	1.9624	0.2976	-4.3615	0.1058	-0.18306	1.695	0.18738	1.4333	1.1389	0.91775	2.2289	1.2313	0.39988	1.3805	1.4714	-0.72557	0.64996	-2.3604	-0.069593	-5.6306	1.3046	-0.35756	-2.5125	-1.106	1.4184	0.098359	-0.72372	0.40465	-0.2129	0.97807	0.43162	-4.355	-1.3874	-1.6919	-3.8586	1.9044	-0.057203	0.399	-0.0086	0.41309	0.070883	2.6427	0.50604	1.5619	-2.6254	1.2912	-1.5207	1.1681	-3.011
-21.178	-21.92	-24.944	-25.359	-23.111	-20.306	-20.344	-22.568	-23.402	-24.363	-23.42	-21.174	-21.26	-25.26	-23.165	-22.071	-19.877	-20.537	-23.638	-23.408	-19.705	-21.718	-21.399	-18.71	-21.324	-21.396	-20.106	-24.114	-22.716	-21.725	-22.261	-20.597	-22.659	-20.049	-24.261	-23.158	-21.448	-20.491	-23.03	-23.119	-23.192	-21.833	-22.545	-24.292	-19.404	-21.974	-23.641	-20.509	-23.592	-24.152
2.2047	-1.1525	-2.7993	-3.0306	1.4171	-0.67286	-1.5467	0.70113	-2.9976	0.25418	0.9498	-6.37	3.3132	0.80771	-2.6023	-0.68029	-2.0889	1.4643	-2.2167	1.3892	-1.8634	-1.0135	1.5916	1.0195	-0.436	0.034684	-0.064139	3.4138	0.56281	-2.4352	-1.9876	-1.9415	-1.4459	0.0093211	-2.2106	-0.71049	-3.8432	-2.4272	-1.1459	-1.886	-1.2054	-3.1034	-1.254	0.89907	-2.574	1.4316	-1.2228	1.5371	0.28175	1.5587
-3.1522	-4.1107	0.17746	-2.364	-3.3991	-0.89067	-0.43578	-0.051301	-0.18274	1.9294	0.97085	-2.2674	-2.5408	-1.4883	-1.1176	-2.9231	-2.9505	-3.6048	1.6576	-1.9275	-2.1729	-1.9537	-1.7705	-2.4928	-0.76155	-1.0393	-1.3699	1.4294	1.0973	-0.27896	-0.96805	-0.42802	-2.1093	-0.70989	-2.0524	0.93886	-3.1519	0.16364	-0.083948	-0.8089	-1.1772	0.65657	-1.141	0.84655	-4.2101	-1.5769	1.0629	0.75546	-1.0316	-1.7606
-23.51	-19.12	-19.785	-18.975	-20.63	-18.237	-20.006	-18.606	-20.804	-20.778	-20.616	-21.418	-24.371	-20.408	-15.668	-22.394	-18.909	-22.763	-20.907	-22.153	-22.184	-23.053	-17.752	-18.871	-20.696	-18.154	-17.449	-18.03	-19.87	-21.142	-18.745	-17.675	-23.096	-18.638	-22.774	-19.608	-17.726	-21.02	-18.664	-19.411	-20.692	-20.831	-22.289	-21.905	-19.463	-21.623	-19.621	-19.842	-21.662	-16.989
-17.401	-14.54	-14.992	-15.905	-15.565	-12.804	-14.483	-12.559	-15.003	-14.502	-14.887	-15.011	-13.404	-12.174	-12.248	-13.539	-14.226	-12.649	-16.216	-14.205	-11.975	-14.759	-12.285	-15.538	-13.337	-15.648	-13.734	-12.534	-11.681	-12.688	-13.513	-14.815	-14.698	-9.9198	-13.896	-16.657	-17.215	-14.454	-15.833	-16.263	-15.691	-16.241	-14.647	-13.461	-13.283	-14.83	-16.32	-16.372	-15.076	-14.26
7.6583	12.312	11.074	11.514	13.767	8.571	6.0113	10.763	10.002	9.7644	10.18	7.359	9.6995	13.175	10.01	12.477	10.407	10.349	9.5198	10.739	9.254	8.9275	7.7175	8.8926	10.596	11.645	11.901	7.6913	11.968	9.2079	8.2434	9.9471	14.357	7.9303	8.0986	10.417	10.481	6.5277	10.633	9.1785	8.9297	7.7019	8.1934	9.5056	11.504	10.372	7.8158	10.494	10.979	13.207
2.5163	0.14091	-5.0137	-2.9699	-1.8986	-0.97562	-3.4827	-0.71173	-1.4534	-2.4615	-4.2448	0.19464	-3.6504	-3.3686	-4.6459	-2.6492	-4.7331	0.72874	0.045679	-6.4949	-2.6207	-5.4169	-4.8343	-0.56751	-3.3773	-2.3673	-2.2936	-1.9116	-3.3523	-0.3654	-0.73598	-0.73845	-1.4731	-4.9152	-4.2004	-2.6754	-3.897	-2.6418	-2.2226	-0.76598	-4.3941	-4.1324	-1.1469	0.026032	-2.3624	-2.1687	-3.3246	-2.5931	-1.0458	-3.546
-3.0349	-2.6221	0.82982	-3.0296	-1.5726	2.2034	-5.2538	-3.91	-1.9174	-1.6194	-0.87959	-5.6752	0.64131	-3.2356	-1.929	-0.024006	-2.8701	-1.8553	-3.7063	1.2613	-3.1363	-2.5957	-3.2386	-5.0653	-1.0295	-1.8332	-2.0221	-4.7901	1.7123	-1.3119	-2.2116	-3.4424	-4.2423	0.93104	-5.4056	-0.023489	0.53686	2.3801	-1.1478	0.4138	-1.9481	-1.9293	-3.3106	-4.5604	-0.33801	-1.1479	-0.74557	-0.78308	-3.9027	-0.55411
-7.9289	-3.8334	-5.4668	-2.0257	-1.578	-4.761	-5.1558	-0.58295	-1.0662	-5.5602	-3.608	-5.3591	-4.9809	-3.2335	-1.9404	-4.5764	-1.4629	-2.7536	-1.5549	-6.1061	-3.5215	-2.847	-3.7555	-4.973	-2.1469	-3.9482	-2.651	-3.342	-3.1858	-3.1402	-3.8437	-3.4536	-5.3465	-3.8401	-3.5618	0.10647	-5.188	-2.872	-7.3171	-4.7749	-3.6451	0.14241	-5.5344	-5.1562	-2.0992	-3.0048	-5.4739	-3.8114	-4.4455	-4.7749
-13.623	-13.93	-16.168	-16.053	-14.293	-14.954	-11.687	-15.753	-15.495	-14.827	-13.012	-14.347	-16.907	-11.935	-11.965	-18.227	-16.829	-15.162	-15.691	-14.07	-15.431	-12.468	-14.365	-13.819	-13.531	-15.793	-13.987	-12.679	-15.398	-14.958	-13.206	-16.254	-12.941	-16.236	-14.241	-14.323	-13.106	-16.814	-15.039	-15.176	-15.461	-13.142	-13.561	-17.16	-13.389	-14.908	-13.233	-12.757	-17.659	-12.805
1.4261	3.4726	2.2214	-0.094733	1.5943	3.3401	1.8311	-0.57618	-1.9861	0.12437	-1.0647	-1.8154	1.842	0.84417	2.1788	3.2254	-0.6953	2.5749	1.5061	-1.1048	1.6592	1.4798	3.3389	2.3366	2.0358	2.081	5.8172	1.8526	2.7187	1.6373	4.7325	5.6087	2.3653	-1.9754	1.0616	3.4085	4.0849	0.60681	0.55976	-0.50019	-2.4114	1.1508	3.5992	2.9271	0.70969	0.056197	1.2183	-1.5689	-1.1238	2.6218
4.2484	5.2241	3.9089	3.7848	0.65562	2.1696	4.8738	5.1124	4.6343	6.4905	3.7902	5.3417	0.071782	8.4752	2.9925	5.5364	2.7625	7.5519	1.7889	4.1386	3.8282	3.5985	1.7185	1.7092	2.2823	3.081	3.2105	4.6779	1.9657	3.6977	3.0068	4.9344	5.9937	7.5647	2.1841	3.9355	3.2518	2.2628	7.5281	3.226	4.6862	6.9915	5.0281	4.245	3.2755	4.6329	5.6331	4.7433	3.6213	2.3605
-10.154	-6.4522	-9.3838	-7.1882	-10.691	-10.899	-8.7426	-10.733	-8.8025	-10.258	-8.6813	-15.4	-10.748	-8.2082	-11.356	-7.9784	-9.6917	-9.7789	-10.513	-10.559	-12.073	-8.8476	-8.7074	-7.4936	-9.4449	-7.5996	-10.891	-11.018	-9.8053	-11.722	-9.3236	-10.935	-10.814	-9.5099	-8.7509	-9.9067	-7.1118	-8.1336	-11.011	-8.8793	-10.572	-14.696	-8.8893	-11.992	-9.7699	-8.3519	-9.6691	-9.803	-5.0662	-10.468
-2.5536	-2.7171	-3.6074	-4.3	-1.0792	-1.2093	-1.056	-1.7279	-0.86421	-2.4493	-2.4139	-3.4337	-1.0467	-1.2216	-4.2215	-2.243	2.8478	-2.6649	-4.9459	-2.8083	-1.1243	-2.4668	-3.199	-4.0497	0.11966	-1.8149	-2.9305	0.031351	-5.3787	-3.4351	-3.0856	0.052652	0.35057	-1.5319	-3.4921	-3.3639	-1.4873	-4.238	-5.248	-6.411	-1.516	-2.7889	-4.2589	-2.1631	-2.0631	2.9091	-2.1631	0.28501	-1.2818	-0.56204
-1.5303	0.25265	-2.3378	-4.8407	-0.44736	-2.955	-1.4112	-2.9033	-4.311	-2.6752	-2.823	-4.8939	-1.5207	-0.17379	0.30471	0.075084	-3.6733	-2.2452	-0.97649	-2.4887	0.64201	-0.92323	-1.6488	-1.8812	-0.90635	-2.7906	-5.6915	-3.0217	0.12531	-1.612	-1.1553	-4.2022	-2.5075	-2.8845	2.9187	-3.2388	-2.4967	-1.9522	-0.9033	-0.60129	-1.2786	-0.39959	-2.9368	0.90703	-2.4461	-3.8758	-1.75	-5.8274	-0.80374	-0.60748
-5.5912	-2.1047	-3.1584	-5.047	-1.9697	-3.0975	-1.129	-9.1251	-3.9151	-2.4945	-3.5183	-4.3856	-4.4271	-3.4164	-3.5573	-2.7252	-6.2839	-3.4538	-5.3162	-4.054	-3.2674	-3.198	-2.2904	-4.2255	-3.775	-2.9433	-1.7266	-2.9784	-2.9762	-1.0444	-2.5687	-3.5969	-5.5799	-4.3793	-6.7831	-3.65	-1.5577	-6.2438	-7.0608	-5.4653	-1.388	-3.0274	-3.9407	-0.7555	-5.9311	-4.9995	-3.4737	-5.0241	-0.9744	-4.2845
5.6445	7.4296	6.0204	2.2249	5.4196	8.1275	6.048	6.8036	6.3625	5.6982	8.9221	3.7997	4.8552	6.7018	9.5379	4.9019	5.1814	9.2717	9.6071	3.5242	4.6047	4.9814	8.5867	8.3756	6.5154	3.8875	7.4678	6.2379	8.9103	8.3805	7.1132	7.9337	9.4801	6.8311	7.5398	4.7235	6.0497	3.7545	7.9236	6.7689	6.7465	7.9609	5.5108	5.4984	9.7898	7.9449	8.8829	5.8778	7.1097	3.7674
5.2809	5.2734	3.1216	4.2658	3.5164	1.345	4.7091	5.6602	6.9078	4.1533	6.2273	5.0781	3.8029	2.1184	6.0488	4.9265	1.9134	4.8952	6.1994	1.2652	5.4235	4.9635	5.4039	6.9729	2.3353	1.8432	7.138	1.9485	3.5711	0.36845	3.5767	4.1196	0.6192	3.018	7.7333	2.6874	4.6854	3.8382	7.0426	4.6625	6.3158	5.961	3.5702	4.0245	5.704	2.4534	3.4818	6.7286	7.4158	8.2171
-12.93	-10.271	-13.742	-14.011	-12.765	-11.114	-10.389	-11.428	-12.82	-12.17	-13.737	-13.547	-11.099	-11.144	-10.441	-11.523	-8.2069	-12.958	-15.4	-13.444	-14.116	-10.066	-9.7684	-14.114	-11.537	-11.147	-13.874	-12.388	-10.701	-10.788	-12.711	-12.144	-10.033	-15.016	-11.786	-13.454	-11.076	-12.382	-9.2791	-10.575	-13.11	-9.5436	-13.023	-13.114	-13.938	-12.182	-13.665	-13.647	-12.679	-11.518
-6.6763	-3.3576	-4.9537	-2.1761	-6.2226	-4.2926	-2.4846	-4.8732	-4.8442	-4.4224	-4.9229	-0.77778	-4.9609	-5.0427	-0.77314	-3.483	-5.4472	-1.921	-3.2743	-3.7506	-2.7524	-5.3564	-5.2741	-5.4602	-7.491	-3.268	0.22325	-4.4586	-3.7817	-3.3288	-2.4762	-1.5514	0.16974	-3.7192	-6.4897	-4.4318	-3.1565	1.1732	-4.2248	-2.1639	-2.1785	-3.7663	-3.8075	-7.7189	-4.1271	-1.5017	-2.2266	-1.3707	-5.4281	-4.4512
-4.6871	-9.4275	-5.335	-9.2351	-7.6114	-4.887	-4.2136	-5.8973	-3.0705	-4.3981	-4.0828	-7.7454	-7.9071	-4.3872	-6.4933	-5.4249	-7.4944	-6.6676	-2.9784	-3.7023	-9.2471	-4.2304	-8.4563	-6.4989	-2.6423	-5.9918	-4.2456	-4.3917	-3.8073	-3.1829	-2.0027	-4.852	-8.839	-6.2406	-4.9569	-2.2033	-6.1649	-4.3983	-5.5746	-4.7904	-6.8253	-4.807	-7.7789	-4.8684	-5.6936	-6.3634	-2.8075	-6.9084	-8.3438	-7.064
-4.026	-7.242	-4.8221	-2.6653	-5.5076	-4.6187	-6.9063	-6.4934	-1.6199	-5.86	-6.729	-2.1618	-4.9674	-5.5641	-6.9859	-2.1303	-5.9695	-6.409	-5.3532	-3.5153	-2.5731	-5.4271	-4.4092	-7.0926	-1.3071	-5.2694	-8.4152	-2.087	-3.1083	-2.9114	-4.656	-2.1044	-6.7036	-6.2659	-1.6799	-6.1655	-1.4134	-2.0761	-4.9951	-8.0466	-3.3317	-1.9757	-6.2609	-3.2091	-3.75	-4.4762	-2.8885	-5.4324	-7.1635	-6.4485
-2.6853	-3.8037	-7.57	-4.0689	-0.11452	-2.9619	-5.9899	-5.1483	-6.5969	-5.3382	-4.5934	-2.1536	-2.3649	-3.1201	-3.4949	-4.819	-5.0598	-3.7196	-1.0837	-6.0592	-5.2732	-2.3323	-5.2561	-4.0076	-2.7054	-4.3942	-2.181	-2.5084	-7.2525	-4.8389	-3.9117	-4.0382	-5.3758	-5.2488	-4.3861	-4.78	-3.602	-4.5387	-4.678	-5.4835	0.079125	-6.6322	-3.219	-5.2387	-5.2018	-2.4865	-3.6487	-6.865	-5.2671	-7.8741
-10.163	-5.9351	-7.3429	-7.6785	-9.4605	-7.6366	-9.6037	-6.3851	-7.8654	-6.3977	-6.1951	-6.5569	-9.2942	-10.4	-7.4054	-6.8427	-5.0022	-8.2869	-9.5499	-10.225	-10.514	-7.2919	-9.7669	-10.396	-11.905	-5.3328	-9.7724	-8.2249	-8.8629	-5.008	-8.7852	-11.244	-9.6647	-9.9894	-6.6528	-6.7898	-8.9214	-8.2183	-8.5796	-5.8491	-6.9086	-9.3852	-9.5064	-8.8834	-10.111	-8.0425	-7.1839	-8.042	-11.147	-8.7959
-3.5037	-2.5644	-2.5045	-3.3017	-3.7315	-2.5793	-3.3529	-1.7218	-3.5481	-5.5817	-3.0113	-2.3791	-5.228	-2.3175	-3.324	-4.3523	-6.8529	-2.9396	-2.8494	0.30008	-4.3891	-2.9729	-0.42814	-3.4502	-6.1224	-2.1152	-2.9064	-2.3841	0.47707	-5.2916	-0.22334	-3.779	-0.85601	-3.8513	-6.6853	1.7571	-5.2389	-3.7295	-2.4285	-5.8527	-6.6257	-1.9576	-2.3496	-2.3055	-2.9301	-4.5867	-3.1319	-1.0218	-3.4104	-5.5745
-8.3952	-9.5433	-8.8453	-11.111	-10.396	-8.0421	-9.7982	-10.274	-10.782	-7.4093	-7.2098	-9.4238	-7.8828	-7.8788	-9.1852	-9.2057	-10.183	-12.458	-7.0744	-10.317	-8.1209	-9.3646	-8.7666	-9.663	-10.812	-8.6988	-7.4755	-7.1232	-8.8902	-7.1487	-7.0369	-7.1759	-10.126	-14.067	-9.3716	-9.4104	-7.5239	-8.9346	-10.074	-7.989	-9.8074	-7.2932	-9.4251	-9.3704	-12.292	-9.0187	-7.0682	-10.851	-7.5347	-11.453
-7.9368	-10.044	-10.358	-11.712	-11.125	-12.898	-12.25	-10.717	-13.382	-9.9378	-8.5129	-12.613	-11.334	-13.829	-14.652	-10.923	-13.858	-10.778	-12.65	-13.144	-9.0587	-13.577	-9.8729	-14.306	-11.519	-13.068	-12.278	-13.46	-7.8414	-11.034	-13.101	-11.603	-12.161	-11.329	-13.391	-15.094	-11.818	-10.368	-9.7774	-10.74	-10.536	-11.338	-12.072	-11.372	-12.32	-9.2783	-10.302	-10.457	-12.117	-9.1553
-12.695	-11.539	-12.068	-11.761	-14.246	-14.546	-16.47	-14.775	-16.002	-13.731	-13.389	-13.42	-14.775	-11.81	-13.702	-9.8147	-16.032	-12.49	-12.544	-10.774	-14.538	-13.877	-10.635	-12.038	-12.463	-12.855	-13.801	-13.208	-14.471	-13.106	-17.152	-12.401	-13.574	-17.113	-12.421	-13.067	-14.379	-10.881	-14.207	-12.981	-12.641	-13.77	-14.494	-17.301	-12.931	-12.663	-11.57	-15.13	-13.206	-16.725
-0.95132	1.1332	0.21754	1.8756	-0.88742	1.7005	-2.1399	-1.5993	0.53802	2.0918	-0.5959	1.5387	-2.7103	1.4909	-3.9526	0.60935	2.1949	-1.8926	0.093307	-2.5668	0.0043522	0.18378	3.4285	0.023257	1.8181	1.943	0.96105	1.5691	0.13552	-1.8307	4.4811	2.2144	-2.2631	2.8567	0.79309	2.4918	-1.5135	1.3448	2.0834	0.51218	-1.4282	2.2543	0.62859	2.1606	-0.36646	3.9514	-2.4988	0.5243	0.040412	0.27371
2.8106	-0.73649	3.8952	1.7637	1.8779	-1.3735	-2.3283	0.9501	0.32481	1.6134	0.39355	1.2354	1.0711	-1.0516	0.038953	4.027	-0.89869	4.4965	-0.21525	-0.07138	-1.9733	2.3566	2.0475	0.78555	1.9058	2.0055	-0.0047593	0.6026	2.1674	2.1646	-0.75922	3.1844	3.8589	3.6389	2.0385	4.1292	3.5024	-1.0412	0.82162	2.411	0.33025	1.8094	2.7022	-3.0204	2.5978	3.7534	0.87562	1.9536	0.57673	2.4403
-2.1924	-2.8845	0.32756	-3.2411	-4.6877	-0.3604	-1.1193	-2.4976	-1.0898	0.77271	-2.6689	-1.3141	-3.8098	-4.5789	-2.9971	-4.7646	0.044765	-1.3037	-0.25447	-3.1814	-4.1536	-3.4494	0.2075	-1.6381	-5.8472	-0.87839	-2.499	-2.1167	-5.5069	-3.6509	-2.2901	-3.262	-1.2509	-2.98	-3.0153	-1.2239	-0.85218	-4.0377	-0.32763	-0.76085	-1.5318	-3.5004	-2.8375	-3.609	-1.1237	-2.139	-1.8495	-2.2086	-4.8586	-4.8835
8.5997	6.5057	10.995	10.348	8.3795	10.238	5.9323	7.957	8.9959	9.8479	8.3369	10.234	8.0721	9.3965	7.7254	11.114	10.951	10.792	8.9679	5.8104	8.85	7.9189	12.537	10.929	11.31	10.85	8.5482	8.2336	9.6238	7.5625	8.5799	11.023	10.854	8.2425	7.9753	10.327	5.958	12.134	9.2155	9.8158	9.6816	12.937	12.953	9.9684	7.6926	8.7528	9.9999	10.716	6.4058	9.2106
-0.63215	-4.2367	-3.7202	-6.1401	-4.9074	-3.6453	-5.4854	-3.7594	-6.9422	-0.82535	-4.5147	-3.9622	-4.1979	-4.5194	-0.076047	-2.4714	-4.9385	-4.6284	-6.205	-3.2129	-3.7766	-5.9061	-5.3501	-3.5687	-5.5247	-3.6549	-0.58201	-4.4826	-4.4768	-4.0932	-5.2913	-4.3176	-3.0657	-2.9245	-5.4634	-2.4732	-5.0939	-2.8158	-3.1893	-3.3871	-4.0366	-2.6	-5.055	-4.8145	-3.3322	-3.4141	-3.8451	-3.4118	-2.231	-3.9772
-19.595	-22.36	-21.449	-23.41	-20.568	-20.608	-24.26	-22.543	-24.73	-22.796	-22.345	-20.119	-18.556	-20.98	-21.518	-22.692	-25.4	-23.366	-23.124	-24.901	-21.49	-23.436	-22.252	-20.585	-22.749	-21.067	-20.517	-22.752	-20.646	-18.965	-23.62	-23.538	-19.75	-22.728	-21.148	-22.271	-22.452	-21.728	-23.059	-23.983	-23.899	-23.725	-23.715	-24.611	-23.543	-21.348	-22.934	-21.914	-17.948	-25.603
0.93141	4.7445	2.3599	2.3945	3.5452	-0.25916	-1.022	3.735	0.66041	2.4107	0.31274	0.23805	2.909	1.1339	3.2121	0.51562	-0.027484	-0.68592	3.2796	-3.2292	2.2423	3.2149	-0.90688	-0.51826	0.47188	2.3783	2.5703	0.23001	1.0224	3.773	2.2156	-1.1064	2.935	3.4141	0.74634	-0.17812	3.2427	1.6493	-0.70736	-2.0945	2.7099	2.5114	2.4127	-0.43232	2.9806	-0.30756	1.8461	1.1537	1.1701	0.20586
-1.4672	-7.0102	-4.8035	-4.4673	-3.5002	-1.3069	-7.2129	-2.1085	-5.331	-5.5423	-4.9199	-1.4443	-1.7858	-1.2204	-3.4932	-3.2102	-6.5878	-4.3328	-5.313	-5.0641	-3.1623	-4.6111	-5.5091	-8.8381	-5.7161	-4.2509	-5.9654	-6.7636	-2.7646	-4.6722	-3.8825	-2.02	-2.9206	-5.7306	-4.6069	-5.14	-4.1704	-5.033	-6.1209	-3.9847	-4.0208	-2.2251	-1.6365	-2.6748	-3.5518	-1.2086	-1.3827	-4.0208	-6.6978	-4.1285
0.72555	-3.6294	0.66057	2.4407	1.9114	-0.83602	0.673	0.34551	2.6038	3.3392	2.4847	-0.12681	-2.743	2.0872	-2.0349	-0.70177	-0.32561	2.0206	-0.88437	1.1662	1.056	0.061428	-3.1052	-1.9414	-0.46529	-0.38323	-1.3703	-1.8006	-2.3374	1.1672	-0.63697	-3.862	-0.50232	0.2247	-0.28573	-0.99872	-1.2683	-2.4294	0.86804	0.42397	0.23306	0.37992	-2.1233	2.8902	2.2414	0.95641	-1.331	3.1176	1.5748	-2.0066
0.3971	4.2696	-1.2026	2.5356	-1.2426	-0.45069	-4.2681	-4.1674	0.043146	-4.5416	-2.2451	-2.0265	-2.5064	0.85949	-4.1201	-1.0185	-0.74652	-5.3024	-3.1059	1.2703	-2.5594	-0.44596	-0.41804	-1.5292	-0.34965	-0.33107	-1.3167	-2.244	-0.62051	1.3384	0.026668	0.41136	-0.92978	-0.30423	0.54243	-2.284	3.6001	-2.1932	0.17958	-1.4668	-0.22911	-1.4446	-0.2938	-1.7905	-2.9828	-0.7134	-0.83275	-1.4897	-0.89408	-4.378
-2.4836	-5.9272	-2.2066	-3.792	-5.8932	-6.873	-4.2236	-6.9993	-4.2253	-4.9529	-4.6516	-5.9679	-4.3085	-4.6307	-6.0476	-6.0559	-3.398	-2.9605	-6.2975	-5.9098	-3.5942	-3.5625	-2.8633	-4.2257	-5.6981	-9.3661	-5.4183	-6.7669	-0.75341	-3.4964	-1.6881	-4.9017	-1.187	-4.0262	-7.2854	-5.3656	-5.4753	0.088414	-4.4591	-4.1642	-3.4094	-3.6367	-0.60917	-3.2845	-6.4841	-6.4452	-5.6143	-4.9482	-4.1181	-4.2127
-11.459	-13.303	-11.709	-13.3	-13.523	-10.955	-12.378	-13.466	-9.5893	-17.579	-12.345	-13.876	-14.685	-13.893	-12.619	-8.931	-11.926	-11.174	-12.743	-12.68	-13.069	-12.644	-11.458	-13.767	-9.7691	-12.469	-9.8435	-10.881	-13.711	-13.941	-12.928	-13.646	-11.881	-11.67	-11.723	-11.005	-14.769	-15.355	-11.863	-10.748	-13.876	-12.54	-16.492	-11.394	-13.929	-13.614	-14.288	-11.851	-12.949	-18.188
-21.206	-21.419	-23.647	-23.802	-22.983	-19.175	-22.525	-18.587	-25.901	-23.622	-22.88	-19.853	-24.359	-24.01	-23.188	-23.616	-20.158	-20.118	-23.545	-21.903	-24.884	-22.81	-23.342	-22.755	-23.548	-20.4	-25.915	-17.166	-23.548	-21.297	-24.099	-23.074	-22.087	-23.691	-21.555	-21.764	-26.191	-22.608	-21.583	-20.882	-22.478	-20.665	-20.612	-21.63	-20.137	-23.044	-22.472	-22.141	-22.09	-20.616
-6.3637	-6.4078	-3.5367	-5.844	-5.6511	-7.5924	-6.8723	-9.7784	-3.3321	-6.5113	-6.5967	-7.1975	-8.0325	-7.3756	-4.5975	-9.5845	-7.4085	-9.2177	-1.9233	-6.1986	-4.7974	-7.7248	-7.2606	-3.7868	-5.238	-6.5809	-7.8209	-7.4242	-7.6524	-6.483	-4.1966	-6.2872	-7.0347	-6.0624	-6.9102	-6.0614	-6.3712	-9.464	-7.8557	-5.6841	-6.5198	-6.2651	-5.8697	-5.3196	-8.7512	-6.8583	-7.0987	-5.8077	-5.3971	-4.9005
-3.6176	-6.31	-3.1204	-1.9823	-6.1528	-4.5683	-4.1788	-2.4193	-4.3911	-2.9242	-5.508	-5.0702	-6.5679	-5.1051	-3.936	-6.6509	-4.5307	-2.6803	-3.5353	-2.3927	-6.6229	-4.0272	-3.2722	-4.0049	-3.6613	-4.7215	-4.9746	-3.3903	-6.0357	-2.0342	-3.1497	-3.8052	-2.6396	-1.5501	-1.8126	-7.1111	-2.7878	-4.701	-2.1847	-4.4706	-5.7904	-4.37	-3.7932	-4.606	-1.9091	-1.4693	-5.6721	-5.0692	-2.1707	-3.9553
-3.3055	-3.3214	-2.4144	-1.9153	-1.2569	-1.9224	-5.521	2.5061	-2.9178	-5.349	1.0605	-2.0054	1.129	-3.5087	-1.8933	-0.83757	0.86397	-1.3006	-2.3307	-1.0977	-1.0441	-5.5856	-4.2222	-3.1452	-3.1203	-0.068402	0.060038	-4.4775	-3.8103	-1.4716	-3.5215	-4.2875	-2.4157	-2.9622	-4.2132	-2.3221	-4.1979	-0.43922	-5.0343	-4.411	-5.2812	-4.7911	-1.804	-1.1255	-3.1252	-1.9352	-0.89142	-5.2351	-4.3474	0.70844
-3.3759	-3.9504	-3.3721	-4.1642	-3.124	-3.7077	-2.3617	-2.1069	-3.0875	-4.1174	-5.8423	-1.7778	-2.2102	-0.94353	-4.7166	-3.6187	-3.0055	-4.0062	1.7031	-6.5199	-4.8715	-2.0088	-2.7102	-4.3615	-3.7938	-4.3345	-2.7606	-6.2634	-4.331	-2.9514	-1.2724	-1.4222	-3.7338	-4.6315	-3.3892	-4.9217	-4.9899	-2.0445	-4.2434	-3.1833	-3.0697	-1.071	-3.1463	-1.8854	-4.3794	-1.5745	-4.3871	-3.2955	0.040894	-4.1745
-14.294	-15.643	-13.562	-11.891	-14.037	-12.469	-12.602	-15.76	-11.417	-12.846	-12.539	-13.992	-13.233	-14.284	-13.772	-13.606	-13.792	-12.007	-13.159	-10.819	-13.644	-14.187	-10.152	-11.599	-12.305	-13.574	-13.132	-12.471	-12.201	-12.643	-15.391	-14.379	-12.633	-13.516	-14.141	-11.625	-13.938	-12.071	-14.988	-10.752	-12.967	-10.871	-9.929	-13.162	-11.46	-14.672	-14.463	-11.5	-14.709	-15.336
-1.9477	-2.2466	-2.0388	-1.5756	-3.6306	-5.7289	-1.872	-2.4072	-2.5183	-0.85131	-5.7605	-0.44911	-4.3268	-4.7764	0.33831	-2.097	-1.2753	-0.32809	-4.0652	2.0504	-5.9552	-5.1395	-1.9821	-4.1765	-5.2409	-1.9506	-2.8828	-2.2622	-1.443	-0.6927	-2.2563	-3.4597	-2.1533	-2.3613	-5.0842	-4.3727	-3.9663	-2.0137	-4.8	-2.3438	0.70029	-2.1877	0.020347	-3.3426	-0.42403	-1.009	-3.4866	-6.0329	-0.46779	-1.6602
6.1654	2.6629	2.2558	3.5553	4.0891	7.1382	2.8786	4.3918	5.4494	7.6713	4.6322	4.7924	5.9484	5.6944	4.7478	4.2597	1.2171	5.4566	4.2942	7.2259	5.3076	2.1774	6.7512	6.3315	4.5272	4.4688	4.5154	9.7449	3.2355	3.7272	3.4081	6.1312	3.2512	6.0233	3.9638	7.5985	3.0068	5.1143	4.8544	7.8274	1.8614	5.6124	8.3705	2.3791	4.4945	6.3552	4.5509	3.5318	3.6814	2.6347
-4.0824	-2.1078	-3.4279	-5.5833	-8.0658	-7.297	-5.6767	-3.3678	-4.0039	-6.7888	-5.6891	-5.7723	-4.5113	-6.3462	-2.4767	-5.8814	-6.9073	-5.3286	-5.6818	-6.9575	-6.5216	-4.6781	-6.3253	-5.0311	-5.7607	-3.0932	-5.1006	-3.7533	-5.7575	-4.2846	-8.2503	-4.6702	-4.4853	-6.9055	-3.8949	-6.3468	-3.8138	-4.2441	-7.8342	-5.4716	-6.1479	-7.4036	-5.7801	-2.8341	-8.0578	-2.4076	-5.9496	-6.7017	-3.09	-4.3491
-6.1281	-2.9118	-5.6719	-1.9919	-3.4487	1.6221	-2.9623	-4.7222	-3.8414	-0.54118	-5.6585	-0.93909	-0.40732	-2.6394	-4.4417	-0.85164	-1.5725	-4.4569	-6.7372	-3.9445	-3.0792	-2.8085	-2.1132	-4.6738	-2.3852	-1.2438	-2.7942	-2.941	0.26284	-1.4478	-3.2787	-4.9212	-4.5132	-6.0125	-3.4003	-3.9856	-3.2809	-2.2957	-2.3394	-0.43684	1.2057	-3.2782	-4.4255	-5.3431	-6.0655	-3.5107	-3.1268	-4.7698	-5.529	-4.8655
0.060104	2.4537	-0.078505	2.0812	1.9391	1.4455	3.7809	-0.58184	-2.9111	0.95494	-0.98758	1.7858	-0.0069119	-0.40431	-3.2694	-0.46104	-1.9996	1.8923	2.2527	0.26454	2.3086	-0.75858	-0.94501	-0.17328	-0.19522	0.17136	2.4866	-1.4443	-0.21468	0.12341	-0.70271	-0.75014	-0.84157	3.4546	-1.1614	-2.4462	1.9656	2.3707	-2.7609	-1.1727	-1.203	-0.76686	1.812	1.5763	0.88863	-0.59325	0.9991	1.0281	0.7724	-0.49506
-4.8845	-7.6388	-5.2352	-5.5163	-5.3752	-5.1023	-7.2149	-4.4399	-5.1797	-1.7069	-0.86843	-4.0671	0.185	-2.509	-4.4664	-6.4128	-5.8965	-7.9709	-3.7742	-0.10433	-3.0388	-4.3872	-7.6495	-6.1169	-4.6318	-3.8138	-1.265	-3.0484	-5.8937	-2.6514	-1.0055	-7.0517	-3.9888	-2.6376	-4.8953	-4.0006	-2.2736	-6.8377	-4.424	-3.1368	-5.2613	-5.8624	-6.1122	-4.6937	-2.0073	-5.1499	-4.1333	-6.101	-7.3269	-4.8952
2.404	2.5905	0.6846	2.8206	1.848	1.7533	0.28476	2.2321	2.3088	2.8359	0.43476	1.1782	0.81871	5.1488	1.5318	0.32786	1.5238	0.45791	0.93876	2.6154	0.91924	3.7766	2.2718	2.8813	1.2757	2.9339	1.705	1.5065	1.0182	0.44374	1.5132	1.1455	4.5032	2.952	3.9875	-0.0071398	0.15293	2.5112	0.36697	2.5025	-1.4563	0.9007	1.15	3.6885	0.59602	0.93888	1.2173	1.1527	0.39276	2.0166
-3.1488	-5.3482	-2.6941	-6.7405	-2.8317	-2.3767	-2.2383	0.15368	-3.4032	-8.4045	-6.5447	-4.7711	-3.4047	-3.2989	-4.8901	-2.052	-1.0871	-2.8026	-2.434	-2.5328	-6.1861	-3.5439	-5.0438	-2.282	-6.5054	-3.3052	-1.737	-5.0635	-2.4805	-6.2811	-4.8809	-2.1604	-2.337	-1.6734	-1.7371	-4.2691	-0.67075	-4.7485	-2.9913	-4.2252	-0.9131	-4.1583	-2.987	-3.1714	-3.0584	-1.7636	-3.9802	-3.8641	-3.0995	-3.005
-8.6047	-10.227	-9.8757	-8.0373	-10.198	-7.8879	-8.5417	-9.2732	-8.1764	-8.7295	-10.902	-10.476	-9.6904	-10.335	-11.515	-10.893	-10.701	-11.454	-11.76	-9.9043	-14.533	-10.937	-10.595	-9.1342	-8.4655	-10.92	-8.9856	-10.544	-8.9362	-8.1873	-13.413	-8.9221	-12.424	-10.403	-8.8426	-9.8324	-11.597	-11.363	-10.521	-10.4	-11.181	-11.363	-7.9172	-8.8157	-10.375	-7.7303	-11.025	-11.569	-8.7507	-11.528
-10.631	-8.9389	-8.8238	-6.3674	-7.8208	-9.0282	-6.2776	-6.8779	-7.8469	-9.3294	-8.2786	-10.965	-7.5576	-10.223	-12.182	-6.8648	-10.557	-10.464	-11.061	-4.5283	-5.8969	-11.548	-10.033	-6.8313	-10.624	-8.8137	-10.017	-8.9846	-8.3605	-12.183	-12.411	-9.693	-10.606	-10.738	-9.6925	-7.3912	-4.1494	-9.9067	-8.9742	-7.8239	-5.7677	-7.8672	-7.9047	-8.2842	-9.756	-9.6152	-9.6473	-11.809	-9.4271	-7.0013
-15.188	-13.121	-12.246	-13.96	-11.275	-11.858	-13.175	-13.756	-13.72	-15.666	-13.116	-15.443	-10.86	-11.288	-15.179	-13.017	-12.921	-14.051	-12.829	-16.127	-12.461	-11.96	-14.387	-13.753	-13.023	-11.822	-12.088	-14.507	-12.395	-13.396	-10.749	-13.322	-11.288	-11.395	-11.249	-14.785	-11.712	-16.812	-14.453	-13.995	-13.136	-14.013	-13.652	-11.655	-12.06	-13.303	-13.254	-14.724	-15.465	-11.385
0.41559	1.2485	2.0468	3.4714	1.6457	2.0387	1.1769	2.1925	1.4655	1.461	-0.36524	2.7335	1.857	1.2972	1.3847	1.5359	1.6247	2.0995	1.0542	0.19564	4.7224	2.2363	1.9315	2.9996	0.10679	2.6227	-0.6602	-2.1533	0.095929	1.7719	-0.76299	2.2629	1.6721	0.82485	2.3911	3.0066	2.8605	1.0937	-2.3905	2.3494	-0.12018	2.0887	1.9165	2.1311	3.0958	0.78138	1.8586	0.22827	0.87229	-0.85133
-3.3372	-2.7667	-3.6632	-4.1292	-3.5233	-5.1507	-4.4495	-0.47376	-2.7774	-3.3207	-3.9956	-0.066281	-2.9971	-0.37591	-3.2696	0.82368	-3.2667	-4.6835	-1.8924	-6.8357	-5.1475	-5.1935	-4.2965	-2.5905	-5.0677	-3.0473	-2.7344	-2.3192	-2.3989	-5.1232	-3.2687	-2.7985	-4.0058	-2.8229	-3.0917	-2.2182	-6.1179	-2.103	-1.8764	-2.8144	-0.73663	-2.4096	-0.98302	-0.7576	-3.6148	-1.9703	-5.3705	-3.9016	-4.6488	-2.3826
-4.1619	-1.3858	-3.2921	-1.2425	-3.3808	0.020303	-2.5949	-1.909	-3.491	-0.0156	-2.6411	-2.3352	-3.2558	1.5713	-1.9393	-4.4372	-1.878	-3.2373	1.1987	-4.0243	-2.3732	-0.64978	1.0881	-1.7206	-1.305	-2.8839	3.88	-2.3015	-1.628	0.31121	1.1034	-2.9303	1.162	-1.6149	-1.266	-2.4532	-1.828	-1.669	-5.1566	-0.78211	-4.8623	-2.6655	-5.109	2.4392	-1.5356	-3.7921	-4.9458	-0.19348	-1.0905	-1.4592
5.0949	5.2254	3.8358	3.8343	4.8291	5.4156	5.5564	5.4565	6.2461	7.1611	5.0471	5.3982	4.1895	3.5326	6.4473	4.7558	7.4411	3.2819	4.7752	1.2067	2.1106	7.0508	7.6115	0.44604	5.6845	2.9844	2.4888	4.2069	6.42	7.6446	4.063	3.3171	4.0732	2.2355	3.7695	5.4583	3.6063	3.7951	5.3309	4.6477	3.6897	5.5264	5.5841	5.3615	3.1383	3.671	5.836	4.904	3.453	3.7193
-4.3772	-4.2795	-1.9687	-6.0482	-7.9388	-7.2403	-3.0478	-4.1879	-4.9588	-1.8258	-3.653	-2.8524	-2.748	-2.9467	-4.5101	-3.2704	-5.5627	-4.9949	-6.17	-1.4007	-3.2243	-5.6827	-4.8093	-3.7789	-5.0357	-3.4034	-8.0079	-6.5757	-5.8458	0.79113	-3.4281	-4.5131	-6.7445	-5.0735	-3.8371	-3.0932	-1.7867	-4.6901	-3.2953	-7.1657	-3.1979	-4.3131	-4.365	-1.7102	-6.9656	-4.5476	-4.2759	-2.3291	-5.4955	-5.9761
3.9332	-2.017	1.4719	-0.81507	3.4379	2.023	3.9637	3.5274	3.129	-1.4774	0.034365	3.2687	3.9676	0.035239	2.934	4.722	1.4576	7.4568	0.29512	3.9652	2.7866	1.6407	2.3806	2.2439	3.5879	5.6655	4.1439	2.4365	1.4525	0.93096	1.5476	2.217	-0.67307	-0.62074	1.0756	6.8171	4.0543	3.1045	2.3416	3.6762	1.6693	-1.7915	6.775	3.6002	-0.28683	4.8759	0.21423	2.1609	5.5066	1.7627
0.049872	-1.5378	-0.96164	1.6533	3.5264	0.63812	1.3121	1.5835	-0.019876	-0.088664	-1.1498	-1.7035	-2.6631	-0.49833	2.9	-3.8096	3.6996	-3.4166	-2.2582	-1.675	-0.86309	1.4515	-0.9617	-3.5371	2.1005	0.85931	-1.5344	1.5076	0.09274	2.781	-3.9859	0.60194	-0.80131	0.16825	-0.34589	0.40941	-1.6171	0.74438	-1.7157	-2.6367	0.088451	-0.9963	-0.74632	0.093686	-1.0111	-0.66818	1.1346	-3.0694	-0.58498	-4.2508
-13.739	-8.5161	-12.402	-10.95	-13.659	-9.4459	-9.196	-11.135	-10.308	-11.108	-10.045	-14.017	-9.2338	-11.093	-9.3515	-11.028	-14.138	-11.291	-9.343	-10.008	-13.519	-12.767	-11.05	-8.1018	-12.84	-13.446	-11.432	-15.063	-13.757	-12.031	-11.685	-9.4542	-10.537	-14.522	-14.405	-12.559	-8.5779	-13.661	-12.554	-9.2516	-9.476	-12.305	-12.307	-11.354	-11.474	-12.145	-11.884	-13.443	-12.61	-11.406
-12.89	-8.7626	-7.723	-9.6922	-11.173	-9.1161	-6.1239	-6.9958	-7.1257	-9.2714	-8.2578	-10.572	-9.3891	-5.7567	-9.5036	-7.2843	-7.2739	-10.462	-7.0003	-9.3812	-11.594	-10.672	-8.6417	-11.368	-7.3585	-7.0929	-10.748	-6.7878	-8.6142	-12.291	-9.4482	-11.843	-11.244	-7.3803	-10.586	-8.7938	-7.2731	-6.9506	-7.5614	-10.388	-10.785	-9.4209	-7.9376	-8.0233	-7.8888	-7.7541	-9.3568	-10.746	-8.8779	-7.8437
-1.4097	-0.55092	-2.7645	-3.6866	-1.8389	-2.7982	-3.2758	-2.2605	-3.3411	-1.5104	0.2274	-3.1653	-4.6796	-2.7845	-2.364	-0.21947	-0.21482	-3.6623	2.7626	-3.0241	-2.4946	-0.89133	0.41762	-1.0624	-4.3506	-3.1972	-3.1121	-1.9164	-3.9303	-2.3122	-4.5232	-2.0896	-3.6668	-2.7242	-0.72764	-1.6317	-4.6422	-2.8499	-2.292	-4.2169	-4.8013	-3.9865	-4.1114	-3.4104	-1.1574	-4.8359	-1.9134	-3.5271	-2.8949	-1.4705
-2.8996	0.30537	-1.3103	1.4639	-1.2651	-0.25751	0.48667	2.7453	-1.5183	-2.5783	0.35418	-0.2616	-3.5659	0.24628	-2.6865	0.006416	-1.9196	-3.5536	-1.0238	1.3309	1.3245	-2.4697	-2.2604	4.4538	-0.20502	1.1141	-1.347	-1.0763	-0.29694	-3.1015	-3.8296	-2.535	-2.814	-1.0733	0.44303	-0.85173	0.22706	0.23801	2.1914	1.3861	-0.002174	-2.6631	0.73428	-1.4866	2.3482	-0.92222	-1.7072	2.7518	-1.6856	0.74388
-13.232	-14.256	-10.696	-12.058	-8.5103	-11.535	-9.3768	-8.7477	-11.229	-11.8	-10.386	-12.899	-10.805	-12.895	-11.903	-12.383	-11.414	-11.506	-11.999	-12.2	-15.324	-11.098	-7.8349	-13.134	-12.111	-14.537	-8.3981	-11.447	-10.626	-12.79	-11.474	-10.441	-12.247	-13.04	-11.704	-14.441	-12.364	-11.145	-10.152	-11.578	-9.7875	-10.39	-12.864	-7.8489	-12.962	-12.218	-11.966	-10.87	-10.01	-9.1812
0.15791	0.82742	-0.71482	6.5463	2.4762	1.8096	2.3705	0.50989	3.4111	1.2394	1.8031	3.5322	3.2247	3.7681	2.0535	1.8622	0.28035	1.9793	1.6116	1.2184	2.4516	2.5701	2.7348	4.0582	3.2215	3.4521	1.1676	3.9315	2.502	-1.2057	1.5258	-1.5192	2.3823	1.7717	1.8915	-0.039421	0.74374	-0.088336	2.1006	-0.57455	-0.16593	1.3154	0.45449	3.0145	-2.8574	3.2534	1.9624	1.4687	-0.87041	0.01352
-4.3477	-0.076697	-0.28336	0.4519	1.545	-3.4422	1.8223	-0.76657	-0.70519	-1.3173	-1.7187	0.020565	-0.47377	1.8234	-3.6951	-0.09359	0.23724	1.2799	1.4152	1.4892	-2.1393	-0.93649	1.888	1.389	-1.1758	0.2214	-1.5542	1.0453	0.15561	-1.7864	-3.1168	-1.5213	-1.4764	-3.5464	-1.7345	0.16649	2.0576	-0.023228	1.0511	-0.91855	2.3555	-1.0531	-1.0196	1.2087	1.37	-0.64245	-0.25155	1.3531	0.65587	-1.054
-2.8734	-7.0084	-7.7743	-0.58798	-8.519	-6.3039	-5.7856	-3.5067	-5.5463	-4.4415	-5.9375	-4.1338	-5.0843	-8.0028	-2.7542	-3.0251	-5.1723	-7.5764	-2.594	-2.782	-5.2867	-1.0894	-3.2369	-5.2707	-5.1157	-3.9696	-3.6935	-4.4526	-6.0346	-5.4518	-4.2187	-5.8451	-4.8041	-1.8413	-6.0732	-4.2577	-7.65	-3.5129	-5.623	-7.006	-1.4974	-4.2472	-5.8206	-5.6758	-5.9588	-8.4921	-3.9554	-2.7292	-4.7722	-1.8277
-0.41395	1.3142	-1.4684	-2.4822	-2.6602	-2.1849	-2.2328	-3.3881	1.9984	-1.3272	-0.28998	-5.0274	-2.3624	-5.0015	-2.6113	-3.1841	-2.8957	-2.4762	1.6159	-0.61354	0.009417	0.30074	-1.231	-1.289	-0.90198	-0.90148	-2.5335	0.48694	-2.9273	1.4655	-1.1858	-3.3068	-4.0349	-4.2214	-2.2709	-5.2967	-1.826	1.5334	-0.59917	-3.4035	2.3302	1.7755	-4.0313	1.1033	-3.755	0.86438	-1.8779	-3.5537	0.10483	0.52494
-0.11258	-2.4019	0.49785	-6.2488	-4.595	-0.88519	-2.4524	-3.2299	-5.2004	-0.071246	1.3393	2.2288	-4.7622	-1.9506	-2.1359	0.066447	-1.0417	0.73958	-3.4054	-4.5973	1.503	1.0593	-5.3362	-3.7627	-0.033155	2.0281	1.1368	-3.0335	-1.4415	-3.6865	-1.9124	-0.5669	-3.1712	0.64011	-2.563	-3.5127	0.67427	-0.086596	-1.2484	-1.151	-1.7524	1.5647	-1.6452	-1.0159	-3.256	0.72063	1.1234	-1.416	-4.1924	-0.024872
-2.8521	2.681	2.8779	-2.8139	2.317	0.1476	-0.87346	-0.94254	0.12844	-4.187	-0.31493	-0.19892	1.3448	1.3853	1.1156	0.40319	1.4733	2.1061	-0.62968	-1.1581	1.9144	1.4481	-2.0648	0.15657	2.7312	-0.42511	0.036331	0.43097	-2.3272	-2.6758	0.69249	-1.6621	0.99462	-1.9192	-2.0661	-1.7215	0.14556	-0.4261	-2.3857	-1.7577	1.1753	4.6757	1.0502	-2.0979	2.1888	-3.6375	-1.3104	1.5883	0.75981	1.018
3.0326	3.6325	0.15284	2.6936	2.2088	3.9149	0.67511	2.994	2.8902	3.8041	1.1947	4.7262	3.4818	3.4238	0.080388	3.8318	3.2213	4.8386	4.2233	1.8342	1.738	5.2091	1.5718	2.4072	1.5249	-0.21687	-0.16168	2.779	5.1807	1.9179	1.5109	3.5871	3.7241	3.9901	1.0928	1.1416	5.0825	2.2854	0.87954	3.5542	2.8286	5.3601	3.644	3.0085	3.0746	3.7476	4.0337	2.6833	3.2693	0.038767
-6.3602	-8.129	-11.76	-6.5582	-8.3565	-11.3	-9.4243	-7.4953	-6.6714	-10.784	-10.854	-8.4026	-10.121	-8.1248	-8.7159	-7.0034	-11.767	-3.1398	-10.765	-9.1476	-8.1216	-10.437	-7.2781	-7.1498	-6.4315	-9.0492	-7.2292	-10.7	-7.7674	-8.8706	-12.186	-7.939	-10.633	-9.3684	-4.6899	-3.9636	-8.3929	-11.177	-7.4021	-9.9969	-7.4944	-9.2686	-8.9075	-4.532	-6.5651	-9.2416	-11.206	-11.574	-13.367	-8.2154
-10.207	-10.028	-7.0241	-10.034	-4.0881	-7.1067	-7.7858	-8.19	-6.1505	-10.345	-11.747	-9.3607	-5.2564	-8.9855	-8.0207	-8.1115	-7.8503	-10.783	-13.502	-10.925	-8.1109	-6.9269	-9.7322	-8.9871	-10.747	-10.263	-9.2739	-6.2919	-4.1111	-11.927	-6.0961	-10.844	-6.7299	-9.0455	-10.785	-10.268	-8.8955	-7.9539	-11.136	-9.5674	-11.03	-7.6239	-11.596	-8.9382	-10.018	-12.328	-12.002	-13.907	-9.5228	-8.0486
-0.90687	-0.95874	2.6798	-3.6872	-4.6181	-3.6744	-2.8877	-4.319	-3.5453	-3.4095	-2.6327	-3.6495	-2.1561	-5.0047	-3.4279	-2.3522	-1.9135	-2.3303	-1.2383	-3.4491	-0.24469	-3.2239	-3.6456	-2.9433	-3.9354	-2.3376	-2.6804	0.65725	-4.2007	0.2464	-3.3008	-2.6227	-2.1016	-2.7084	-3.9799	-0.82479	-6.2553	-3.3092	0.7644	-1.9685	-1.7713	-1.5802	-0.22967	-1.4044	-4.5637	-1.2617	-3.6628	-2.3778	-0.96328	-1.4772
-4.6106	-7.5512	-6.0143	-5.4828	-4.2412	-9.8084	-4.755	-5.4123	-7.3102	-1.6631	-9.4652	-6.8909	-5.1186	-5.2689	-6.141	-6.4116	-6.3674	-4.1078	-6.94	-7.6505	-6.5394	-8.1814	-1.3281	-4.9944	-6.5574	-3.7634	-7.822	-4.3232	-4.5137	-6.8257	-5.6257	-5.9204	-4.3107	-5.1737	-3.1923	-5.7154	-8.964	-4.7438	-3.2582	-6.776	-7.2808	-4.0209	-6.0064	-5.1148	-3.4922	-8.1457	-6.6087	-6.6463	-7.1915	-3.8003
-10.898	-9.6835	-9.6512	-11.665	-9.4459	-8.758	-7.4054	-14.205	-10.468	-5.7038	-10.28	-7.6011	-7.5917	-9.0707	-11.732	-8.5261	-8.4496	-10.1	-6.5199	-7.6551	-7.5932	-6.8313	-6.3344	-9.3638	-12.216	-6.6512	-7.3422	-6.2413	-5.9084	-10.477	-5.8652	-11.381	-10.436	-12.43	-8.5702	-11.042	-6.4343	-9.2269	-10.625	-9.0621	-7.6981	-9.908	-9.1785	-12.069	-12.419	-8.3662	-9.4903	-7.6408	-8.5538	-7.395
-0.94735	-0.46032	0.091213	0.15409	0.85098	2.5974	-1.0965	3.5646	0.35371	-0.15356	-0.86333	0.91371	1.859	-0.53187	1.0182	-0.27696	0.62205	0.35171	-0.83566	-0.10026	-0.51242	-0.6678	-2.7653	3.1249	-0.68156	1.1014	-1.6416	3.2117	-0.64391	-1.9094	-2.7996	0.59284	-0.75577	-0.42005	-0.55096	0.45501	0.35714	1.9741	-0.57339	2.8447	0.50866	-1.9043	0.26814	-1.522	1.3619	-1.3882	-2.223	1.6869	-0.87863	-0.33116
8.1714	9.7227	9.0328	7.9299	8.7262	6.2893	6.8296	9.4495	7.8875	10.206	9.1022	9.8213	6.7002	10.964	6.2069	8.1164	7.6196	6.3815	9.5115	8.4767	10.609	10.545	9.3136	8.4139	11.576	7.1092	9.5563	10.151	7.4761	9.7226	10.475	11.811	10.751	8.9283	6.3596	6.0915	7.3251	6.4001	11.372	6.9892	8.99	8.7647	12.292	8.6128	9.7921	5.4631	9.0046	11.296	10.737	7.8995
2.7266	1.4684	3.7582	-1.1302	3.0776	3.3592	-1.4482	1.8088	1.7232	3.6603	1.1559	0.19051	2.6565	1.7583	3.2793	2.552	0.015836	0.75732	-0.29923	2.7202	3.2126	1.916	2.0042	-0.25694	0.27253	0.61693	4.2814	-0.38293	-0.2851	6.3266	-1.7364	1.4467	1.8088	5.4605	0.017535	-1.7961	0.77518	4.4802	0.65559	2.5533	3.3922	0.086891	0.93981	2.655	1.1767	0.82085	-0.34062	3.283	-1.1418	1.6409
-2.4826	-0.49712	-1.6149	-3.6296	-1.8519	-5.647	-1.9984	-4.8274	-4.2023	-4.5187	-4.0696	-5.9928	-2.4973	-2.0532	-0.60422	-2.8306	-3.4414	-4.333	-3.5167	-2.0967	-1.7212	0.32153	-4.4243	-2.5782	0.25374	0.46445	-1.2389	-1.9956	-2.6782	-1.8875	-2.9686	-2.5933	-2.08	-3.0635	-1.5126	-4.7131	-2.6558	-2.9664	-3.7393	-1.0075	-6.8208	-1.0666	-0.9626	0.842	-3.9814	-1.4847	-3.6436	-5.1159	-0.30745	-3.0911
5.2076	5.4153	6.6334	7.3891	4.7791	2.4236	7.493	4.1743	5.2926	1.8241	5.4069	5.3566	4.1052	3.185	6.7092	7.1996	3.3716	4.6981	6.2378	6.6632	3.0104	6.3276	4.9945	3.1568	3.8526	5.0589	5.8318	6.8755	4.8085	5.9785	5.4686	3.9099	3.5284	3.9318	4.8695	5.6762	6.1809	6.1507	3.2747	6.2861	8.2251	4.0238	5.1033	7.0816	4.4179	3.5467	3.3308	4.4482	3.0373	4.9557
-3.7048	-5.1122	-2.2215	-1.1803	-3.7832	-3.6796	-2.9584	-4.5575	-1.0717	-5.9813	-3.902	-2.8375	-3.9663	-1.6723	-1.9203	-2.7588	-0.97275	-4.3239	-2.3149	-2.5734	-1.1389	-1.5715	-2.1576	-3.2703	-5.3734	-2.5658	-2.2377	-4.4573	-4.5445	-0.89673	-1.4709	-1.5727	-3.6829	-2.1835	-2.8865	0.17751	-2.7871	0.56264	-0.27327	-7.3465	-2.5018	-2.5948	-5.241	-2.2289	-3.4889	-4.7766	-4.8796	-2.8452	-2.0352	-4.4699
1.3803	-2.3281	-1.5552	-2.7639	1.0781	3.0546	1.2732	0.81741	4.1022	-1.0972	-2.2889	-3.6214	-2.0215	1.4985	1.369	0.79906	-0.094758	-1.753	-1.8765	2.9344	2.3571	-0.75004	1.3567	-0.57584	-4.4502	-1.1882	-0.1849	-0.11745	-0.79202	1.0774	-0.029415	1.304	2.1065	1.981	-0.46672	0.65335	2.7234	-0.62755	0.5618	0.78549	-4.1754	3.7114	0.48571	-0.37387	-2.5575	-1.6382	-3.2444	0.60214	-1.5748	1.4558
-15.721	-13.107	-15.372	-15.328	-15.41	-14.214	-13.723	-13.902	-15.936	-12.914	-16.849	-13.126	-15.509	-12.337	-11.064	-15.214	-11.399	-13.992	-14.027	-14.091	-13.154	-12.971	-16.833	-14.115	-15.105	-20.239	-15.454	-15.332	-17.251	-13.614	-13.146	-15.897	-16.697	-16.223	-13.381	-17.247	-15.733	-13.623	-14.882	-15.611	-15.969	-14.887	-14.457	-12.836	-14.179	-15.62	-12.394	-16.351	-13.977	-18.586
10.221	13.047	10.692	10.066	10.217	7.4093	12.528	6.4122	13.2	10.67	10.315	8.7204	8.22	8.2185	5.8897	9.5023	10.998	10.138	9.6247	7.3732	8.4853	9.5902	7.433	9.0033	8.2597	7.4762	9.5771	8.0174	8.7919	9.3183	11.128	9.4792	11.827	12.228	8.8574	7.7261	11.045	7.1832	10.525	12.663	9.2145	11.748	9.4819	12.058	9.1841	9.2069	8.3845	8.1122	8.7893	10.28
-2.4579	-1.7615	-6.4085	-3.4317	-2.5327	-6.194	-4.0736	-5.981	-3.2461	-4.0403	-3.1744	-3.7151	0.41543	-0.55358	-2.6337	-3.2768	-0.78724	-4.0211	-0.20804	-0.16177	0.48529	-3.0187	-0.46355	-3.1009	-0.48309	-4.1484	-3.163	-1.9637	-4.0552	-2.1821	-2.725	-0.67324	-0.10944	-3.8617	-1.8334	-6.6876	-3.2562	-2.5492	-2.5645	-0.7638	-0.367	-2.8811	-2.465	-3.5257	-4.8109	-7.3856	-1.7099	-3.1091	-0.028431	-3.0303
0.83406	-0.25193	2.0601	0.00037401	1.5892	2.7852	-1.6394	0.43067	3.4486	2.9684	-2.7376	0.94051	2.8857	2.7876	4.2926	1.0685	0.5952	2.3196	3.0977	2.3598	1.397	2.6723	2.5051	0.53028	2.3041	2.2783	0.11748	0.57273	2.0558	3.0276	2.8575	1.1168	2.0039	3.6359	-2.3146	-1.1234	2.0809	5.3452	3.3594	2.8215	0.68766	-1.7118	-0.84566	-0.48116	3.9559	1.9882	0.81212	1.357	5.7306	6.3538
7.4443	4.3454	6.5772	5.0879	8.6798	5.3452	5.7252	4.8046	7.6635	4.2776	5.7916	11.574	9.471	7.3585	6.0179	6.3348	4.5391	10.261	7.205	7.0066	1.7815	1.0501	7.521	5.4182	8.4847	8.4818	6.4827	3.9724	10.485	6.5445	6.9342	6.9635	7.1269	7.0981	6.4331	9.2276	12	9.9359	4.7163	8.7169	8.0908	6.9461	4.8647	7.4321	5.2789	8.5353	5.3256	7.1077	4.0787	7.3331
-6.8016	-5.4527	-1.9747	-5.7278	-7.2003	-4.6875	-8.0168	-7.6338	-8.2333	-2.5223	-7.267	-3.2769	-4.9079	-6.8082	-5.0671	-4.0153	-6.5157	-7.5449	-8.0326	-3.3142	-5.2271	-5.262	-4.4889	-7.5955	-6.3279	-6.7392	-6.1005	-7.0066	-5.7464	-3.9596	-5.5157	-5.3687	-6.655	-3.7742	-4.2146	-3.8317	-4.5429	-6.7871	-6.0471	-6.881	-6.891	-3.1233	-4.2736	-7.108	-3.7566	-3.9812	-6.7996	-6.5163	-3.0355	-6.496
4.6265	-0.18237	2.7953	2.0839	2.353	0.45662	0.42353	-1.7903	0.13363	2.9987	-0.54317	2.3093	1.0536	1.9982	5.3177	2.6009	0.31034	2.8684	-0.031025	3.6101	-1.0638	3.2675	1.9733	1.0255	1.0185	1.0419	1.6694	-0.7807	-1.233	5.1208	-1.0779	3.8058	0.66363	1.2078	3.3869	3.3649	3.6539	2.5002	2.9747	4.6694	1.6932	-1.2746	0.90834	4.4284	0.19953	0.96803	2.3979	2.2822	2.8177	4.1982
-12.773	-5.9324	-10.189	-9.4006	-12.203	-11.498	-10.517	-9.5846	-4.9384	-7.189	-8.5655	-10.606	-9.196	-5.2044	-9.5045	-6.9713	-6.9571	-9.5667	-9.3037	-4.427	-9.9508	-10.106	-9.2881	-12.734	-8.0538	-8.1966	-11.178	-9.2814	-7.3723	-9.1102	-8.5999	-9.6247	-9.7273	-12.072	-11.008	-8.9969	-9.0012	-10.766	-7.2927	-9.3895	-6.6227	-9.9671	-7.4578	-10.304	-9.0342	-11.726	-10.369	-9.0772	-7.8082	-8.3842
-13.195	-18.577	-16.958	-13.614	-14.197	-15.59	-12.517	-14.638	-16.057	-13.876	-14.364	-15.207	-16.119	-15.338	-10.837	-13.706	-13.367	-16.762	-14.904	-15.093	-15.252	-15.972	-14.839	-13.915	-13.112	-13.817	-13.564	-14.984	-16.063	-13.943	-13.964	-11.115	-13.474	-13.472	-13.463	-12.258	-11.637	-15.598	-13.087	-12.086	-15.706	-14.278	-15.002	-12.542	-13.358	-16.499	-13.712	-12.954	-11.871	-15.121
1.7532	2.1544	0.18042	0.98893	1.5651	-0.18666	1.7733	1.8532	1.8622	1.5399	1.4321	2.975	1.6128	0.36104	3.7168	1.1442	0.74245	-1.2416	0.56651	0.08387	2.6597	0.15476	3.7277	2.1865	0.24525	1.5509	1.1953	5.8781	0.45342	1.8002	-1.2931	-3.2101	0.77137	2.673	-0.11303	-0.35309	0.74969	3.15	0.86067	1.3596	-0.083976	1.7313	1.711	2.1273	2.1705	0.62837	4.8373	0.14781	2.8113	0.59857
-12.7	-12.016	-14.326	-16.733	-14.845	-15.747	-14.669	-12.977	-14.107	-13.428	-14.325	-15.019	-15.207	-16.156	-12.769	-14.215	-9.539	-16.147	-12.806	-10.499	-15.371	-16.393	-12.739	-15.85	-10.257	-16.097	-14.37	-11.656	-13.765	-16.851	-12.167	-14.349	-16.97	-15.712	-16.131	-14.784	-15.841	-16.049	-14.346	-15.813	-13.422	-15.265	-14.837	-13.708	-12.29	-13.202	-16.223	-17.707	-13.173	-14.195
-9.3268	-8.4774	-7.5286	-7.2354	-7.3663	-8.8839	-6.1409	-11.828	-7.2778	-7.0196	-10.151	-9.3787	-6.6777	-8.9649	-8.9432	-8.583	-9.5224	-7.9197	-8.4256	-12.904	-8.429	-9.1531	-8.0703	-11.051	-6.102	-11.541	-7.775	-12.032	-10.248	-7.1468	-10.218	-9.5106	-11.639	-10.585	-7.2038	-9.7241	-6.1422	-7.4402	-11.509	-9.5116	-7.0182	-8.2277	-9.9237	-8.3933	-7.9966	-4.414	-10.864	-7.065	-8.0438	-9.5475
-14.31	-14.156	-13.297	-12.874	-13.316	-11.963	-10.774	-10.993	-13.889	-12.05	-14.789	-11.683	-10.652	-13.873	-12.749	-14.938	-12.833	-14.168	-12.679	-17.468	-10.453	-9.6867	-14.018	-13.175	-10.83	-14.118	-9.282	-12.844	-10.288	-12.57	-12.645	-11.637	-15.254	-13.77	-10.556	-15.604	-11.891	-11.148	-8.8942	-15.939	-16.222	-11.848	-14.863	-10.028	-13.802	-17.261	-10.75	-14.472	-12.2	-15.695
-8.4342	-14.629	-11.223	-13.45	-13.385	-11.797	-14.369	-12.31	-11.062	-12.808	-12.256	-11.58	-13.631	-13.248	-13.485	-11.602	-11.066	-12.591	-11.426	-14.938	-13.389	-13.728	-12.719	-16.327	-16.831	-14.475	-12.946	-11.708	-12.23	-14.561	-15.238	-13.454	-13.445	-13.256	-12.134	-14.012	-13.84	-13.477	-14.696	-13.775	-12.834	-12.777	-15.204	-12.395	-11.973	-14.691	-13.529	-10.253	-13.422	-16.845
-12.803	-13.244	-12.124	-12.584	-14.89	-15.204	-14.894	-12.184	-18.331	-13.353	-13.054	-13.72	-12.771	-12.081	-13.403	-12.174	-13.49	-14.587	-13.833	-15.083	-14.777	-15.661	-11.868	-13.339	-15.233	-8.5709	-6.5399	-13.776	-9.6123	-13.683	-14.014	-15.261	-11.205	-10.8	-12.395	-13.282	-13.227	-13.57	-15.783	-12.463	-16.893	-13.72	-15.512	-15.067	-14.628	-11.756	-14.012	-14.676	-13.755	-16.515
6.1012	12.791	7.2939	9.0701	9.7314	6.7368	13.217	13.143	7.1074	10.039	8.943	10.027	9.6223	11.308	11.43	10.259	8.3842	9.6918	12.399	8.1832	9.3048	9.3174	11.049	12.145	8.4838	8.3198	10.809	11.644	8.0767	11.397	9.2648	7.9711	10.69	7.7073	10.115	6.2081	8.5878	10.308	6.6835	10.554	8.5969	12.978	8.9865	10.182	7.738	11.513	6.8885	10.147	6.7455	8.885
2.7753	0.35149	0.33673	-0.20764	1.475	1.4493	2.5751	2.7807	-1.237	-1.2095	-0.50719	1.1319	-0.20006	2.5696	1.139	0.29534	1.4522	0.57876	1.7049	-1.0022	-0.92955	-1.3765	2.9023	3.8957	0.1361	1.4544	1.5626	0.97618	-0.64347	0.1711	0.80858	2.0443	2.8745	2.8638	-0.070985	5.0936	2.627	1.5337	3.1323	0.50119	-1.0159	0.84066	-0.78081	0.33851	2.5726	1.6847	1.9433	5.5256	0.27266	1.7042
-2.6249	-1.9598	-2.6733	-3.5411	-3.5891	-0.76222	-2.7181	-3.0518	-0.37298	-3.8303	-0.11666	-7.2082	-1.34	-1.0407	0.0062147	-0.45587	-5.2484	-3.6911	-6.2678	-1.0391	0.014706	-5.0759	-3.7482	-3.7835	-2.3969	-5.2981	-0.4816	-1.7329	-6.3688	-1.978	0.50475	-3.0624	-2.6263	-5.0375	-0.75195	-2.4719	-1.0547	-4.9567	-3.6929	-2.7233	-3.9858	-3.3133	-2.6452	-3.3533	-1.0619	-2.1696	-3.5438	0.55404	-1.3399	-3.1636
-10.466	-12.893	-15.411	-11.543	-16.491	-9.6581	-14.492	-11.404	-9.8958	-11.007	-8.4646	-12.424	-14.271	-13.82	-11.382	-13.538	-10.062	-12.916	-13.657	-11.091	-10.525	-12.442	-10.615	-11.63	-10.751	-12.433	-12.882	-10.259	-9.3346	-12.006	-12.777	-10.661	-9.6455	-10.712	-14.501	-11.715	-10.303	-13.889	-11.697	-12.487	-12.541	-12.797	-11.917	-13.134	-11.131	-12.675	-9.1813	-8.7549	-13.239	-10.378
-2.2295	-4.0978	-0.22295	-2.9345	-5.019	-1.6239	-5.9838	-4.7014	-3.4604	-2.6243	-6.316	-4.3636	-2.1928	-4.2948	-5.152	-3.1176	-5.5766	-4.0052	-1.5393	-3.9891	-4.0774	-2.8319	-5.5725	-5.5156	-5.4979	-1.7168	-3.0606	-1.5943	-1.5579	-3.2064	-8.6333	-2.3128	-2.8317	-3.0917	-3.3621	-4.798	-3.7095	-5.7163	-2.3265	-2.2649	-3.2267	-3.1233	-4.1044	-0.34606	-3.8228	-6.0189	-1.7737	-1.0223	-3.6536	-4.7712
10.672	8.7606	10.61	7.8735	8.1963	9.8154	11.975	6.2955	9.1599	6.5366	9.4014	9.4235	12.227	11.302	11.64	7.4767	7.9921	9.2636	8.8857	9.5876	11.882	6.604	9.2762	8.7726	7.1493	7.7817	10.002	8.5108	10.38	7.3513	9.3844	12.121	10.154	8.0469	8.9057	9.7557	11.095	8.5407	11.623	9.2602	10.932	9.3016	9.5523	9.8828	9.2766	11.166	12.26	8.7919	9.7803	9.4125
-2.037	-7.3926	-7.5577	-10.491	-5.1678	-5.7487	-6.7805	-5.0048	-4.142	-5.5827	-6.0484	-4.8369	-2.8486	-10.191	-8.1555	-3.6527	-8.7582	-6.9818	-4.9106	-5.2174	-8.0583	-3.18	-3.7662	-5.1244	-5.2291	-9.5465	-10.232	-6.0718	-5.5754	-7.5483	-3.866	-6.8419	-4.5989	-5.4272	-5.9615	-6.3043	-4.4524	-6.6024	-5.6484	-8.1916	-7.5266	-8.2283	-4.8115	-3.951	-6.7066	-5.9474	-3.2179	-6.994	-9.0088	-3.3639
1.3651	0.24879	-0.7128	-1.3658	2.0156	-1.5791	-1.6799	0.41991	-2.534	-2.4094	-1.3541	-4.2454	-1.875	-0.6287	-2.3046	-1.0485	0.72375	-3.6078	-4.8383	-1.2522	-3.0386	-2.008	-0.23497	-2.5939	-0.18935	-0.43247	-3.4635	-1.2848	-1.4611	1.5715	-3.5774	-0.87635	-3.5623	0.24543	-0.35097	-1.5791	-1.3992	-0.38536	-3.5023	-1.6801	1.6628	-0.31299	-1.0113	-1.3696	1.0328	0.40651	2.9975	-3.1389	-0.77104	-1.9051
-15.203	-14.133	-11.243	-12.936	-12.382	-9.5293	-14.034	-14.045	-11.658	-12.265	-9.583	-7.7542	-16.249	-11.107	-12.012	-13.504	-10.211	-10.46	-10.635	-10.475	-12.011	-12.218	-12.18	-12.662	-8.9478	-12.465	-8.5259	-11.474	-15.076	-10.7	-11.855	-13.061	-11.841	-11.576	-11.912	-9.8396	-10.497	-11.797	-13.559	-11.462	-10.665	-8.5453	-8.9957	-15.3	-13.856	-9.9418	-8.9943	-12.107	-9.1113	-11.322
-23.995	-23.525	-20.584	-21.436	-21.842	-24.94	-19.967	-22.72	-24.036	-21.314	-21.969	-21.046	-25.531	-22.906	-24.092	-21.379	-20.744	-23.673	-23.132	-22.656	-16.785	-22.716	-21.264	-23	-20.406	-25.088	-22.086	-23.992	-21.248	-22.801	-26.169	-22.916	-19.97	-23.794	-22.211	-20.539	-20.458	-21.888	-23.25	-24.262	-21.307	-24.499	-21.016	-22.55	-23.814	-19.691	-26.823	-20.706	-22.122	-22.658
-12.643	-12.184	-11.674	-13.104	-9.773	-9.8562	-12.509	-11.966	-9.7382	-14.604	-12.513	-11.69	-14.987	-10.4	-11.855	-11.575	-9.346	-12.15	-13.858	-11.857	-13.737	-11.986	-10.908	-17.533	-12.35	-11.077	-13.791	-10.049	-11.489	-8.8591	-15.601	-12.145	-13.189	-13.526	-13.442	-12.313	-13.994	-13.236	-13.092	-14.293	-11.71	-12.289	-12.741	-9.823	-12.11	-11.97	-8.3588	-15.212	-12.618	-15.267
-9.5895	-6.6874	-11.204	-11.476	-9.9442	-9.3428	-12.551	-7.0585	-10.762	-11.547	-11.558	-10.893	-10.653	-7.9038	-9.3067	-8.5831	-10.203	-7.8877	-10.141	-13.823	-12.38	-12.192	-11.217	-13.431	-9.4009	-11.101	-11.183	-9.3032	-9.8379	-10.011	-13.349	-11.828	-10.46	-11.649	-9.6283	-11.478	-10.409	-9.2651	-10.753	-12.591	-8.8138	-13.012	-10.27	-9.3212	-7.5464	-11.56	-10.946	-9.7908	-10.965	-9.6632
12.951	9.3713	7.1091	11.028	5.6436	10.891	11.925	7.8139	7.3072	6.6643	6.8263	7.762	7.2537	6.9853	11.002	6.0654	10.047	5.91	10.324	8.8832	8.8255	8.6309	8.1752	8.4076	8.2075	9.6033	7.9086	8.8512	12.683	11.124	6.4189	12.04	10.374	9.4281	8.734	6.8203	8.5666	7.9251	10.599	7.6631	8.8414	8.2426	6.0477	11.038	6.7823	8.7229	8.6808	9.1376	5.2583	8.0492
-21.519	-24.354	-21.072	-19.423	-22.138	-24.505	-21.387	-23.043	-22.862	-18.357	-21.816	-18.606	-19.534	-21.654	-23.119	-20.455	-20.488	-22.566	-20.386	-24.004	-25.115	-23.616	-24.033	-22.069	-23.5	-21.169	-20.629	-22.568	-24.529	-23.807	-22.988	-23.279	-20.841	-22.778	-22.574	-22.466	-21.706	-22.506	-22.795	-20.024	-23.366	-23.326	-24.923	-23.584	-23.959	-18.724	-19.949	-20.726	-21.236	-22.632
-7.0516	-3.7942	-7.4846	-9.5347	-11.484	-7.6085	-7.3259	-9.3879	-9.2057	-4.3901	-10.312	-8.8514	-5.6995	-7.4445	-4.5285	-5.8461	-9.4003	-7.7284	-6.1522	-6.9352	-9.5252	-8.0403	-8.1498	-7.3187	-7.2516	-6.2916	-10.499	-5.5777	-4.9105	-6.6567	-6.7055	-9.0106	-9.5487	-8.7946	-7.3577	-6.072	-8.8275	-6.3414	-8.9582	-9.7416	-4.7487	-8.022	-8.3862	-3.9359	-4.1711	-9.6316	-5.853	-4.2467	-8.9074	-7.6175
3.1153	-2.9738	0.69947	-1.0036	1.6415	-2.2049	-1.2258	3.4228	0.47924	-1.9432	-0.91639	-0.37922	-0.18891	2.1592	0.49042	-1.8043	-0.3249	2.413	-1.2884	2.325	0.67322	-1.6637	-1.0427	2.5209	-2.3212	-2.3346	-0.69128	0.59827	-0.87578	0.72671	-2.9434	-0.31915	2.1468	1.5716	3.2494	-1.3809	0.96462	-0.068505	0.82738	2.9273	-1.096	1.1276	-1.6417	-0.82778	-4.1539	2.1686	1.7107	1.81	-0.30009	1.0956
-1.8518	-5.1554	-3.0768	-2.0867	-6.0683	-1.0626	-2.2456	-0.99288	-5.0229	-5.5977	-3.9768	-5.7147	-1.604	-4.9808	-3.718	-2.9256	-1.4484	-0.48208	-8.5593	-3.5733	-7.5305	-4.2469	-2.589	-4.7153	-1.0426	-2.8118	-8.5564	-3.6583	-7.4556	-5.7593	-6.1994	-5.9434	-6.7449	-2.4058	-9.4035	-4.1178	-6.2605	-4.4646	-4.9709	-2.4232	-3.4151	-6.3069	-6.5497	-3.4066	-3.8058	-2.5494	-2.9819	-1.9218	-3.3316	-2.1731
-8.1068	-11.991	-11.942	-14.191	-10.302	-13.263	-11.179	-11.594	-10.494	-10.204	-10.498	-10.816	-12.676	-11.035	-8.7619	-13.966	-11.075	-10.808	-12.644	-9.7397	-13.387	-12.48	-9.2347	-12.659	-9.9311	-14.71	-13.792	-10.142	-9.5657	-10.278	-14.194	-14.652	-12.627	-8.4045	-13.871	-9.7548	-11.981	-10.818	-11.667	-12.376	-15.171	-11.374	-14.657	-10.063	-9.4002	-13.189	-15.001	-11.144	-11.051	-10.48
-1.2274	-4.9147	-6.1208	-5.457	-5.4419	-4.2294	-5.6841	-7.8837	-4.5489	-4.8039	-8.3957	-4.6709	-1.8262	-5.5451	-5.0179	-6.0017	-6.4399	-6.0472	-4.8654	-5.9793	-7.0504	-4.3115	-7.226	-5.1176	-3.8286	-8.955	-3.3539	-3.5795	-3.6196	-4.7236	-4.1029	-4.0689	-7.3886	-3.5947	-6.9888	-5.2585	-8.1139	-2.9737	-5.8811	-2.6199	-3.9477	-5.7446	-3.2926	-7.107	-9.216	-5.9012	-7.1781	-4.173	-6.2715	-7.5643
-5.2634	-0.18008	-2.9128	-2.7654	-3.6598	-2.0163	0.81779	1.9701	-5.5105	-3.8293	-0.29963	-1.191	-1.9853	-2.1506	-1.9456	-1.7833	-1.4101	-0.8092	-1.3286	1.2154	-0.9165	-0.69669	-1.7178	-3.6987	-1.3608	-1.4205	-2.1442	0.73364	-0.92027	-2.7572	-3.2926	-2.5805	-1.1316	-1.6994	-2.6191	0.25085	-2.1097	-2.2941	-2.5441	0.41258	1.4771	-2.098	-2.0541	-5.1123	-3.1072	-6.9925	-3.4128	-1.5452	-3.9489	-1.0525
8.2961	7.4379	7.4244	11.695	10.398	6.1075	9.4059	8.5815	8.4728	9.2841	7.9723	6.3537	5.6144	8.1285	8.6149	9.1824	10.311	8.4548	7.0779	9.2085	9.1459	8.1518	7.895	9.0828	7.3811	7.1664	8.2475	7.2342	6.9994	11.427	8.2621	10.056	8.5233	9.5753	8.3508	6.5615	9.8969	13.174	8.012	10.863	8.7868	9.0501	6.9815	8.9869	12.729	8.8638	11.914	9.0967	10.746	6.262
-10.258	-10.296	-11.638	-13.712	-10.862	-6.6062	-11.441	-14.707	-10.739	-8.3181	-10.486	-9.0688	-10.66	-10.712	-12.35	-9.5493	-8.3757	-10.111	-8.7567	-10.154	-10.611	-11.101	-8.5988	-10.477	-8.921	-10.029	-9.9701	-8.7474	-10.679	-10.508	-11.195	-8.7386	-9.9938	-9.3954	-12.364	-11.47	-9.542	-11.718	-12.803	-10.049	-12.9	-10.74	-13.075	-10.528	-13.755	-12.433	-12.226	-14.471	-13.672	-10.76
6.8517	3.6775	3.5503	2.9305	7.0114	7.8138	4.3951	5.3556	5.7038	1.6749	7.3495	3.4708	7.1347	5.9258	3.1172	5.4701	5.9681	4.8795	6.526	5.7058	7.7989	5.7065	7.7136	2.0471	5.7059	1.947	1.9899	3.7122	2.9716	4.3136	3.1968	4.1463	4.1026	6.0203	3.6006	4.1761	7.1793	4.1926	6.1775	8.1749	4.1533	6.4475	7.8557	3.7946	5.4818	4.5021	7.7221	6.9808	4.9897	2.8386
-14.398	-12.788	-12.779	-12.002	-12.95	-10.27	-10.508	-11.84	-14.215	-12.5	-13.14	-8.8808	-11.767	-11.182	-12.113	-14.534	-12.533	-12.997	-9.7034	-11.796	-10.081	-12.107	-9.2222	-8.6364	-9.4965	-11.678	-9.9771	-12.082	-7.9419	-11.251	-10.578	-11.801	-10.83	-13.218	-10.307	-9.9319	-10.762	-6.979	-6.73	-10.829	-13.405	-14.889	-11.831	-12.327	-10.725	-10.274	-11.776	-11.566	-7.0843	-8.6175
-4.2416	-0.14018	-1.1786	-2.3472	2.2206	-2.3189	0.59356	-2.372	-2.7932	-1.0563	-0.053948	-0.098584	0.93904	-3.5282	-0.83705	-1.5269	1.852	-1.706	0.41581	0.19481	-2.4284	-1.669	1.5759	-2.5245	-2.89	-2.847	-0.87751	-2.1064	-2.3705	0.22897	0.59121	2.1219	-1.8119	-3.8427	-4.904	-0.36541	-2.7824	1.4013	0.94746	-0.97412	-2.7943	-1.0163	-1.635	-4.201	1.027	-4.6983	-2.3906	-5.2933	-2.4529	-2.1499
1.2146	-1.3028	1.9842	0.03881	2.7331	1.8835	2.078	0.8574	-2.9143	3.527	2.4396	2.9357	-2.1684	3.5992	1.1744	1.5711	-0.99243	0.75727	0.10671	-0.76822	2.3426	0.286	4.0709	2.3387	3.4631	3.2488	1.9392	1.3594	1.3128	0.55671	1.7854	0.67584	2.494	-0.50154	-0.55089	5.1668	1.7767	5.0913	0.61117	0.98071	-0.27071	0.71745	4.91	3.1527	0.90351	3.6003	1.8524	3.4863	1.4331	2.9003
-4.3901	-3.5259	-2.4051	-8.4846	-5.4546	-3.6179	-3.7565	-4.8641	-2.1334	-1.8908	-4.7882	-5.1904	-3.6212	-4.6795	-4.16	-6.1219	-1.6111	-3.7757	-6.6497	-8.8273	-6.2167	-6.6322	-8.3254	-5.2181	-3.9069	-6.8176	-5.1653	-4.6942	-8.002	-1.7418	-7.4417	-4.4209	-6.4278	-5.4359	-5.2479	-6.3248	-5.1633	-2.6731	-8.7544	-7.286	-6.709	-6.2517	-4.2312	-4.9925	-6.3438	-4.4223	-3.7737	-6.4715	-3.4059	-8.1097
-6.2029	-8.248	-3.0134	-6.5462	-4.553	-7.3976	-6.8295	-6.8987	-7.1029	-4.2514	-7.1402	-7.6877	-6.3913	-9.5485	-3.0539	-8.8395	-8.2275	-5.6961	-1.5347	-6.2997	-6.4075	-7.5619	-5.1355	-5.6017	-6.7262	-6.1265	-3.2403	-4.4346	-7.1063	-10.428	-6.1705	-4.1372	-4.6572	-9.155	-7.0862	-4.997	-6.8813	-7.5395	-6.9389	-7.1821	-5.369	-7.1696	-4.2422	-6.7836	-7.7225	-7.8782	-9.6205	-7.0503	-2.2085	-4.8172
-9.502	-7.0382	-3.9419	-7.9523	-4.9097	-4.4419	-4.7439	-7.2406	-6.6454	-5.3518	-4.2472	-7.6555	-5.4919	-3.1945	-5.3349	-3.1885	-3.8989	-7.4864	-5.7592	-1.4865	-1.5039	-5.9094	-6.3958	-0.29458	0.14208	-5.675	-7.8594	-5.3601	-7.6128	-5.6409	-8.1182	-9.74	-5.6041	-7.6051	-6.7671	-6.5501	-4.5337	-4.8868	-4.9599	-5.6804	-4.1233	-6.376	-6.6412	-4.0186	-9.5948	-3.9458	-5.5977	-5.8067	-6.1394	-4.6577
5.398	3.2742	3.0647	5.4662	4.3388	3.5705	2.557	8.6591	0.04357	0.90112	6.7192	3.9515	7.424	4.4497	4.6348	2.5715	6.0322	3.7111	4.1726	3.3244	5.476	4.6357	6.1139	4.3587	4.031	1.901	4.2123	8.1481	6.4258	1.715	4.6009	8.995	5.3356	4.3338	4.4158	4.6547	6.0327	4.3963	2.9303	6.1646	4.5504	2.0222	3.0518	4.8461	4.9892	2.4767	6.5786	3.8132	3.6651	3.061
-1.4895	-1.0198	0.47961	-0.98832	-1.8954	-0.35213	-1.2404	-0.45088	1.7046	-2.1264	-2.0143	-1.8723	0.64765	0.014568	1.2471	-1.8575	0.10281	1.5421	-1.0514	-1.9758	0.98818	0.15185	0.63856	-1.9828	-0.42334	-2.0676	-3.282	-1.155	1.7364	-0.33007	-0.88994	-0.41128	-4.465	-0.69799	-0.63805	-1.7149	-0.70567	-1.5754	-0.62249	1.5259	-0.98409	-3.4989	-3.0269	-3.0684	-2.4731	-1.0709	0.39579	-2.9125	-0.53721	-1.3699
-7.1908	-4.6221	-3.7803	-6.894	-7.2367	-6.753	-7.0772	-6.2671	-8.927	-5.0233	-3.3661	-5.6485	-7.8926	-4.3166	-7.3742	-4.6198	-4.5754	-5.2373	-3.9201	-5.3097	-3.1863	-4.6981	-5.9015	-6.4831	-3.2932	-4.4252	-7.1086	-5.3475	-5.9431	-7.7222	-4.2536	-5.3456	-4.8816	-6.5032	-5.0841	-6.5255	-4.4777	-6.251	-5.555	-4.5675	-3.8542	-4.0559	-4.9855	-2.7921	-8.1774	-5.3077	-4.8127	-4.4969	-5.2962	-5.4779
-1.5084	0.17153	3.1177	3.2555	-2.0004	1.288	1.0814	-0.67532	0.50193	0.64438	-1.9885	1.7991	0.27234	-1.4938	2.2784	1.6072	0.90203	3.0552	-0.14654	-1.5211	-0.2437	2.3482	0.81007	-0.56062	0.75139	-0.92846	1.2029	0.85476	-3.7982	-1.2215	-3.2836	-0.0017441	0.40207	-1.5453	-0.54739	-1.3896	1.2562	1.1311	-2.4113	-1.2057	-0.063467	0.7387	-0.28588	2.1921	1.5636	-1.0697	-4.1432	1.8673	-3.2723	-1.4508
6.0119	3.8197	7.9946	7.6686	5.4312	7.6868	9.43	8.3566	6.7251	4.504	5.8403	5.9601	8.21	9.2775	6.061	6.5058	7.1122	7.7885	4.6121	7.8091	7.655	6.3601	6.8643	6.6433	6.7451	5.5815	5.7612	6.3466	9.6851	9.8465	5.3597	6.3153	7.7338	8.6126	7.5949	7.991	4.4031	8.077	8.8822	6.4454	10.943	5.5326	9.4837	5.2576	7.2499	8.6631	7.672	7.298	8.2132	8.1479
2.6944	3.1743	2.2683	5.3133	3.4154	-0.029664	1.1933	3.0063	3.4968	3.8342	5.2013	2.91	4.306	3.1762	0.39894	0.62277	7.5792	5.1196	2.992	3.5799	4.2564	3.6794	0.53315	2.5038	5.1274	0.96552	2.9058	2.3578	4.6737	6.0396	-2.0897	3.4413	2.7729	3.8489	5.3924	1.535	0.8774	0.83407	1.0159	4.5146	3.3122	3.4718	3.5081	4.834	5.2424	3.9119	3.0493	3.1007	4.1784	3.9617
-7.2989	-4.0337	-4.7162	-1.2994	-3.7867	-6.2363	-5.9445	-4.0721	-0.53528	-2.3068	-4.4593	-2.4485	-3.9787	-3.8021	-3.896	-2.4749	-2.9838	-7.7204	-4.8874	-7.3742	-6.2758	-4.3112	-6.3887	-5.6817	-5.7241	-2.1709	-2.7869	-3.7879	-2.2231	-4.6386	-3.0946	-6.4743	-4.6763	-3.1311	-4.9022	-5.7972	-6.9907	-5.6033	-3.3002	-2.5249	-2.368	-8.6103	-2.3752	-4.5212	-5.021	-6.6501	-4.3084	-4.1634	-2.5944	-4.1245
-6.6293	-5.8053	-5.8317	-5.4792	-5.506	-3.2051	-3.5883	-6.1278	-7.7026	-6.6745	-5.5439	-5.6049	-3.3734	-6.1952	-6.4454	-6.556	-7.8049	-6.4746	-6.1364	-5.1211	-8.7061	-5.9354	-6.6017	-9.168	-4.4687	-4.8294	-5.3883	-7.5554	-4.0471	-10.246	-6.4154	-5.8523	-5.0758	-3.1375	-8.264	-6.1742	-5.6659	-8.0523	-2.6196	-7.8882	-6.4794	-2.5067	-3.254	-5.6104	-3.9691	-7.9073	-9.2645	-6.8537	-6.9431	-5.1296
-11.941	-15.146	-12.345	-13.897	-14.201	-13.343	-10.184	-11.419	-11.075	-12.522	-12.472	-13.262	-12.984	-12.376	-10.249	-11.538	-14.578	-15.765	-12.023	-13.426	-12.056	-14.528	-16.791	-13.672	-10.047	-12.911	-13.253	-10.691	-13.439	-12.348	-12.613	-12.749	-14.74	-16.064	-13.982	-12.199	-15.951	-17.717	-12.408	-12.235	-10.14	-10.45	-16.381	-16.965	-12.604	-14.382	-13.187	-12.712	-13.197	-15.362
-0.45465	-2.2674	-0.88051	1.2339	-0.99741	-3.4696	2.459	-0.38323	0.41336	1.097	-0.82754	1.113	-0.51991	0.59991	-0.26388	0.020927	-0.9306	0.28238	0.28801	0.98297	2.0761	0.75058	1.6595	1.942	1.3857	-1.433	1.7723	0.21858	0.12834	0.93319	-1.1083	-2.7023	-4.0247	1.6728	0.62447	0.66111	1.0028	0.5635	1.0701	0.086696	-0.91899	-0.46426	0.74008	0.12917	3.0026	0.92231	-2.0839	-0.28229	0.45509	0.96179
-13.477	-15.452	-12.762	-12.257	-15.927	-11.267	-12.655	-12.124	-14.474	-11.387	-13.324	-12.199	-13.284	-15.352	-17.736	-11.001	-14.992	-13.364	-14.455	-11.441	-12.917	-11.466	-10.094	-11.094	-12.803	-11.333	-12.282	-15.104	-13.07	-12.534	-10.332	-15.426	-9.7288	-12.175	-13.896	-12.135	-11.368	-13.506	-13.699	-13.542	-12.419	-14.892	-11.801	-10.083	-15.977	-11.735	-13.854	-14.785	-12.036	-13.105
-3.0698	-1.9707	-4.3452	-5.3239	-2.2648	-2.7972	-2.4533	-6.5943	-3.6252	-2.3883	-4.2711	-2.8468	-3.5207	-3.3872	-2.4951	-3.2695	-1.8579	-5.3035	-1.8015	-1.5099	-2.0865	-2.5083	-2.3285	-4.1626	-6.1992	-5.5795	-3.0365	-2.8178	-5.9603	-1.5425	-2.6098	-3.1332	-1.9368	-1.1719	-3.7801	-5.5719	-4.8494	-4.2259	-2.4843	-3.5853	-4.592	-1.0527	-2.6988	-4.6616	-4.4955	-2.9611	-1.1049	-1.9383	-3.6526	-3.6228
4.9155	3.7362	1.3993	2.8985	4.2534	2.7588	4.2324	4.9254	5.007	1.3857	3.8581	5.0976	6.5196	7.7144	2.0582	5.5737	3.1987	5.4044	4.6482	3.6198	1.7986	3.4935	6.6665	4.3622	2.7753	5.4179	4.3886	4.8827	4.6633	3.2645	3.2033	3.7199	7.4636	3.1514	6.8999	5.4234	3.6493	5.1493	2.2242	4.8412	3.2305	4.7768	3.8286	5.435	1.5033	3.1721	3.6793	2.0253	4.2205	4.9769
-5.8117	-7.4536	-6.0609	-7.2519	-3.8856	-5.3925	-4.7746	-2.9761	-4.1463	-6.8894	-8.5755	-0.76126	-6.3984	-3.8199	-4.7942	-6.5906	-3.0235	-7.4527	-6.7686	-7.4533	-6.2463	-7.4805	-1.1314	-7.6603	-5.6649	-3.7118	-3.8994	-6.965	-6.1775	-4.1016	-9.3931	-5.2082	-7.4679	-5.1597	-5.2867	-6.5657	-5.0879	-6.0478	-5.8495	-3.9935	-3.3944	-3.1376	-4.4693	-7.5923	-3.4331	-3.2862	-3.4316	-7.3676	-9.26	-3.4707
[truncated: 878 more rows]
[truncated: 150 more columns]
