# Supplementary material for: Genetic dissection of main and epistatic effects of QTL based on augmented triple test cross design
Source: PLoS One. 2017 Dec 14;12(12):e0189054. doi: 10.1371/journal.pone.0189054 (PMC5730204; doi:10.1371/journal.pone.0189054)
Supplement: S7 Supporting Information — (ZIP) [file pone.0189054.s007.zip › z2_1900_0.8_10.csv]

-11.593	-11.984	-12.19	-12.215	-12.868	-11.804	-11.526	-10.859	-12.12	-11.611	-11.215	-11.967	-11.75	-12.375	-10.784	-11.41	-11.745	-11.785	-9.9922	-12.779	-11.797	-11.284	-11.505	-12.393	-12.626	-11.741	-10.847	-11.505	-11.028	-10.64	-12.477	-13.304	-11.193	-11.222	-11.699	-12.741	-12.121	-12.534	-12.14	-11.62	-11.345	-12.479	-12.047	-11.617	-11.647	-11.229	-10.831	-12.176	-11.132	-10.965
-2.7765	-3.0322	-1.577	-2.1513	-1.9485	-3.31	-2.3194	-3.3134	-2.3208	-2.6241	-3.3233	-2.663	-2.1808	-3.7387	-3.4555	-3.18	-2.4358	-3.0863	-3.2001	-3.0592	-2.762	-2.6806	-1.8778	-3.0885	-2.1615	-3.0549	-2.9817	-4.1068	-3.6786	-2.6052	-2.7643	-2.6618	-3.1157	-2.4312	-2.2435	-3.1996	-3.4312	-3.5913	-3.4855	-3.43	-3.1625	-1.9426	-2.3306	-2.6908	-2.5788	-2.6511	-3.0028	-3.4316	-2.7877	-3.2224
-6.1893	-4.9715	-7.4704	-5.2262	-5.3987	-5.2811	-4.7757	-5.4441	-5.4933	-5.9741	-4.7806	-5.9064	-6.1598	-5.1355	-5.497	-5.7775	-6.6555	-6.1186	-4.6959	-4.3329	-5.8634	-5.7407	-5.7996	-5.0528	-6.5197	-5.7888	-5.3294	-5.6418	-4.9121	-6.1379	-5.8024	-5.9595	-5.5385	-6.1424	-5.2027	-6.2097	-6.154	-5.5761	-5.8794	-5.7401	-5.741	-5.7553	-4.8323	-5.5889	-4.8581	-5.6056	-5.3281	-6.7204	-5.3811	-4.3841
5.9565	6.5692	6.7766	6.1449	6.2323	7.1635	7.3502	6.3999	6.5877	7.7803	7.0839	6.042	7.1677	6.9965	6.7145	7.2897	7.3378	6.7795	7.2769	7.4467	7.1197	6.5425	7.22	5.9441	6.8606	7.1789	6.1424	7.2015	6.3799	6.8415	6.9055	7.3586	7.198	6.1853	6.9321	6.1208	7.5228	7.4769	5.8235	8.1589	7.0385	6.3704	7.1089	7.2098	7.7053	6.6208	6.6669	6.787	7.5433	8.0328
-11.056	-12.001	-12.454	-11.604	-11.693	-11.924	-11.698	-11.177	-11.383	-10.832	-12.111	-11.439	-12.649	-10.939	-11.751	-11.369	-11.582	-11.936	-12.24	-11.139	-12.082	-11.763	-12.074	-11.765	-11.164	-12.888	-12.075	-11.859	-10.908	-12.433	-11.668	-11.365	-12.492	-11.118	-11.529	-12.201	-10.769	-11.776	-12.905	-11.986	-11.399	-11.879	-12.36	-12.026	-11.797	-11.387	-12.386	-10.53	-11.797	-12.113
-0.11412	-0.34274	-0.44593	0.78098	-0.44557	0.31428	1.1061	-0.43913	0.50287	1.1939	0.81477	0.8473	0.77921	0.78255	0.25494	2.0322	1.4348	0.81847	1.7307	-0.69574	0.049989	1.0716	0.57106	0.29027	0.4049	1.308	-0.3876	-0.21584	0.0028113	1.4256	-0.13189	0.63712	0.43495	0.42516	0.16105	1.0375	0.1352	-0.73547	1.1559	-0.14771	0.15595	0.52538	0.41885	2.9571	1.1196	1.2348	1.7673	0.42246	0.99652	0.83446
-0.88573	-1.0744	-0.81015	-0.71955	-1.1488	-1.2645	0.17483	-0.29632	-0.92346	-0.31901	-1.2734	-1.509	-0.42994	0.2224	-0.62893	-1.6323	-0.18599	-1.027	-1.027	-1.0832	-2.2439	-1.1344	-0.54453	-0.081082	-1.4209	-1.8578	-0.19704	0.3161	-1.3682	-0.69615	0.043671	-0.43616	0.65941	-1.6345	-1.1742	-0.086667	-0.663	-1.3052	-0.33927	-1.1371	-0.49482	-1.1191	-0.98379	-1.1016	-0.42006	-0.035886	-0.67181	-1.1228	-0.30183	-1.6611
-1.0352	-0.27188	-0.24088	-0.39726	0.1274	-0.7021	-0.1227	0.39629	-0.24035	-0.74453	-1.4856	0.12016	0.61157	-0.21427	-0.43262	-0.20524	0.60263	-0.68824	0.15411	-0.13672	0.23965	0.4085	-0.82176	-1.0977	-1.1803	-0.59815	1.4831	0.80714	0.39264	-0.62076	-0.37426	-0.59267	-0.98135	-0.052132	0.041949	-0.17035	0.66102	-1.3965	-1.0699	-0.11216	0.98635	-1.0472	-0.70376	-0.65339	-0.65081	-1.0248	0.57515	-0.37092	0.22534	0.15602
-11.079	-9.7361	-10.021	-10.161	-10.709	-10.008	-10.377	-9.6064	-8.8873	-11.173	-9.991	-11.266	-10.343	-10.194	-8.3608	-11.193	-10.155	-10.444	-10.12	-9.9134	-9.7916	-9.8314	-9.3998	-10.898	-10.321	-9.1417	-9.3586	-10.218	-10.044	-9.7246	-10.13	-10.758	-10.085	-10.938	-10.313	-9.7112	-9.2083	-9.5201	-9.9605	-9.2211	-9.5036	-10.604	-10.582	-10.814	-9.2274	-9.7778	-11.265	-10.295	-11.569	-9.9319
-13.041	-12.788	-13.511	-13.47	-12.898	-12.871	-13.069	-14.305	-13.41	-12.728	-12.611	-12.913	-13.693	-13.751	-13.068	-13.385	-13.58	-12.969	-12.521	-13.681	-12.162	-13.575	-14.806	-13.393	-14.022	-13.151	-13.612	-13.185	-13.978	-13.341	-13.609	-12.394	-13.462	-13.421	-13.068	-12.995	-12.665	-12.951	-13.279	-13.729	-13.391	-13.764	-14.098	-14.034	-12.782	-13.851	-14.434	-12.918	-13.902	-13.19
-4.4729	-4.9784	-4.9668	-4.0063	-3.9621	-4.3426	-5.3851	-3.9392	-4.3331	-4.7531	-5.5067	-4.7765	-5.3513	-5.1963	-3.5822	-4.3011	-5.2284	-3.8885	-4.0875	-4.2478	-5.1745	-5.5741	-3.7059	-4.7437	-5.1323	-4.1017	-3.109	-5.0544	-4.8615	-4.6195	-3.6806	-4.9428	-4.9544	-5.1815	-4.1277	-4.2702	-2.9612	-5.0963	-4.4388	-5.5507	-4.3662	-4.9194	-4.5673	-3.9875	-5.6399	-6.1582	-6.5291	-3.6965	-4.7057	-4.7577
4.0006	5.5573	4.2291	3.9574	4.666	4.3992	5.4942	4.2552	5.026	5.4935	4.1957	4.9549	5.6062	6.2443	5.4992	5.3895	4.4828	4.2267	5.8957	5.745	5.2151	5.1806	5.7664	5.1049	4.5775	5.7691	4.9819	4.0467	4.8474	4.0048	5.8385	4.2662	4.9018	4.8982	4.4682	4.7463	5.9178	4.157	4.6802	5.5702	3.9898	5.1616	4.0726	5.398	4.5703	4.881	5.2066	4.3168	4.3579	4.4755
8.4676	9.224	7.3537	7.7401	8.9692	8.5492	8.3861	7.7915	7.3851	6.8015	8.2396	7.8266	8.3537	7.4722	6.9395	7.2779	8.456	8.4745	6.4943	8.4167	7.1092	8.004	8.1358	8.1278	7.3002	8.6827	8.2941	8.1577	7.4189	8.6132	8.1131	7.9393	8.4017	7.8569	7.8597	8.4456	8.3588	8.0233	7.1617	8.035	7.2316	7.7882	8.186	8.603	7.7063	7.5788	9.0939	7.8152	8.398	8.5993
6.0795	7.4451	5.9554	7.08	7.2405	6.4656	6.8914	7.2873	6.8369	7.8063	6.5425	5.9667	6.1811	7.9429	6.6161	8.2919	5.9955	6.2411	6.5922	6.3186	6.9757	5.5561	6.9638	6.4165	6.724	7.5259	6.6869	7.4208	6.576	7.1855	6.3386	6.7545	6.971	7.1579	6.8897	6.7215	5.9887	6.6512	6.469	6.4467	6.8272	6.201	7.6386	6.8475	7.1864	5.2445	6.0663	6.9658	4.7201	7.0654
-10.865	-9.8532	-10.24	-9.9397	-10.136	-9.6406	-10.006	-9.5981	-8.9574	-10.237	-9.5282	-10.201	-9.809	-9.1812	-8.7747	-9.2975	-9.3558	-9.1374	-8.9003	-9.5793	-10.217	-10.148	-9.1282	-8.5043	-9.2899	-9.3238	-9.0238	-10.291	-9.4611	-8.8868	-9.5581	-10.321	-9.8742	-9.3279	-9.2083	-9.212	-9.8945	-10.581	-9.6368	-10.769	-7.9973	-9.5579	-10.14	-9.5747	-9.1678	-9.4162	-9.7122	-9.3293	-10.621	-9.209
-3.4983	-2.005	-1.7116	-3.0007	-1.3687	-2.955	-2.0479	-2.3558	-2.1156	-2.1889	-4.0779	-2.2875	-1.7496	-1.9305	-2.8962	-1.902	-1.7297	-2.7663	-1.9896	-2.1194	-2.7367	-2.762	-2.3517	-1.7095	-3.3118	-2.4159	-3.2824	-2.7	-2.1711	-2.0874	-1.0649	-2.5164	-1.8493	-3.3993	-1.6511	-1.9174	-3.0879	-1.5997	-1.4927	-2.4909	-2.9706	-3.7527	-1.806	-2.887	-2.8397	-2.6579	-1.8248	-2.492	-3.6776	-3.1607
-20.383	-21.349	-21.222	-21.053	-21.204	-20.535	-21.025	-21.027	-20.077	-20.244	-21.604	-20.811	-20.834	-21.539	-20.107	-19.925	-20.483	-22.714	-20.914	-20.246	-20.102	-21.333	-20.042	-20.025	-19.129	-21.455	-21.172	-21.468	-19.91	-21.824	-21.087	-22.192	-21.998	-20.076	-19.554	-21.661	-20.182	-21.318	-20.877	-20.901	-20.515	-20.974	-21.377	-18.92	-19.039	-20.413	-20.768	-19.963	-20.711	-20.745
-2.0996	-1.0571	-2.7095	-1.8346	-0.92463	-2.4038	-1.9344	-1.7615	-1.5282	-1.7891	-1.8762	-3.0484	-2.1766	-1.3102	-2.6897	-1.3661	-2.1267	-1.259	-1.4175	-2.4337	-1.9106	-2.1223	-0.8063	-1.8979	-0.73743	-0.89573	-2.139	-1.5205	-1.9242	-1.6326	-1.9931	-1.571	-2.826	-2.3866	-1.4459	-1.7388	-2.0282	-1.5966	-2.7417	-1.4448	-1.9821	-2.1067	-1.4969	-1.3649	-1.3982	-1.1024	-1.3825	-1.3944	-1.2734	-1.2771
-0.0019962	0.99489	-0.88887	0.79305	1.6634	-0.10048	0.78273	-0.19116	0.19868	1.2808	1.2327	-1.1715	0.36991	-0.16806	0.41106	-0.47886	0.75973	0.58992	-0.43048	0.14738	0.09926	0.93781	0.74437	1.1772	1.1481	1.228	-0.11878	-0.35455	0.18702	0.56905	0.55279	0.13157	0.069377	0.56537	0.50996	0.41741	1.3957	0.47978	-0.41946	-0.012965	0.30154	0.70366	0.80295	0.10685	0.045224	0.76355	1.4175	0.73835	1.6565	0.18958
-20.845	-20.608	-20.893	-20.315	-21.38	-20.795	-19.715	-19.58	-20.771	-20.677	-21.639	-20.199	-20.782	-20.386	-21.16	-21.101	-20.362	-20.232	-20.382	-21.57	-20.329	-20.574	-21.02	-20.784	-20.793	-21.443	-20.612	-20.237	-21.514	-19.925	-21.859	-22.197	-20.905	-21.075	-21.617	-21.157	-20.112	-19.591	-21.297	-21.737	-21.079	-22.094	-19.492	-21.135	-21.403	-21.327	-19.383	-20.95	-20.479	-20.084
-13.775	-13.881	-15.896	-15.281	-15.336	-14.138	-14.696	-14.291	-15.069	-14.723	-15.579	-14.712	-15.11	-14.359	-15.076	-13.338	-14.45	-13.679	-13.977	-15.135	-14.972	-13.816	-14.085	-14.583	-14.562	-13.309	-13.987	-14.345	-14.187	-14.054	-14.492	-16.004	-14.61	-14.934	-14.61	-14.554	-15.411	-14.199	-15.213	-15.133	-14.986	-14.364	-14.788	-14.245	-14.003	-15.132	-13.654	-14.983	-13.791	-14.399
0.20632	-0.46965	1.5062	0.45956	-0.043952	0.60755	1.1819	0.90731	-0.10777	0.20488	0.39916	0.41636	0.29603	2.2844	-0.093465	-0.37264	-0.38987	-0.98132	0.1441	0.65247	0.86117	0.33346	1.2318	0.65126	0.47835	0.10172	0.37546	0.39578	1.1545	1.7379	0.64007	1.1207	-1.2731	0.81357	0.070537	0.60287	0.38378	-0.61158	-0.3097	1.4469	0.66324	0.24717	-0.24503	0.19743	-0.056992	0.99849	0.5438	0.027566	0.93603	0.86328
-5.3464	-4.2128	-4.5666	-4.0359	-5.7048	-5.3241	-5.5159	-5.2835	-4.371	-4.5816	-5.5423	-4.4548	-4.7532	-4.8013	-4.5835	-5.4519	-5.682	-4.6161	-5.3372	-4.9311	-5.5607	-4.7888	-4.8644	-5.502	-4.9472	-4.6218	-4.9551	-5.0913	-4.4828	-6.5608	-5.1725	-4.9629	-5.6307	-5.8784	-6.0482	-5.7421	-5.5029	-4.9288	-5.057	-5.2887	-4.7718	-6.5426	-3.8336	-5.4226	-3.5849	-5.0932	-4.8617	-4.3961	-5.3736	-4.7778
-2.0954	-0.92606	-0.89679	-1.011	-0.95868	-0.7508	-1.501	-0.72948	-1.4531	-2.4292	-1.7743	-1.2679	-1.9023	-1.5297	-1.5565	-1.4485	-0.80085	-0.66323	-2.153	-1.6709	-1.5133	-0.084298	-2.5235	-1.3534	-0.82782	-0.52324	-2.2689	-0.40695	-0.36573	-1.1877	-1.2956	-1.9358	-2.2744	-1.2823	-1.3446	-2.9789	-1.0236	-1.74	-1.0975	-0.47452	-0.8624	-0.96935	-0.98401	-1.4394	-1.5454	-1.6865	-1.2304	-0.249	-1.5956	-1.5499
-3.0297	-2.548	-2.3801	-3.2281	-3.5653	-2.4448	-2.8645	-3.2493	-2.8304	-3.2862	-1.4079	-3.2869	-3.3146	-3.0768	-2.99	-2.3473	-3.1399	-3.565	-2.3741	-3.2577	-2.6016	-2.4704	-2.4773	-1.4494	-3.4251	-2.2599	-2.5938	-3.3228	-3.0726	-3.3916	-2.4442	-2.6599	-3.0477	-3.056	-2.3979	-2.9007	-1.9092	-1.9522	-2.0462	-2.7717	-3.4125	-2.2238	-2.9249	-3.2149	-1.9364	-1.801	-2.3149	-1.5024	-3.3342	-2.415
0.50051	0.65826	0.0050159	-0.50519	0.86775	0.68767	-0.024048	-0.88843	0.28463	-0.2534	-1.114	-1.4375	-0.40976	0.0083196	-0.26002	0.086189	-1.1863	-0.2266	-0.25893	0.36872	-0.92153	-0.47114	-0.0022075	-0.29606	0.34416	0.097388	-0.36066	0.20934	-0.98173	0.064377	0.20702	-0.74066	-0.17307	0.34375	-1.2164	0.17154	-0.50016	0.14571	0.10935	0.26665	0.40979	-0.57943	-0.92908	-0.0084547	-0.54287	-0.58434	0.20337	-0.78547	0.87982	0.19733
-1.2031	-1.1216	-0.88131	-1.2357	-1.5465	-1.0727	-0.095351	-0.42582	-1.0192	-0.92889	-0.79332	-1.7445	-1.9496	-2.1672	-0.48	-0.56449	-1.5766	-1.0503	0.0041481	-1.0697	-1.5481	-0.25554	-0.66591	-1.3159	-0.31186	-1.1487	-0.6662	-1.2037	-2.0625	-0.86873	-0.0081355	-0.95465	-1.1176	-1.5039	-0.56176	-0.93104	-1.1225	0.45638	-0.57271	-0.10501	0.36139	-0.77912	-1.6725	-1.5204	-0.9636	-0.524	-0.86498	0.54541	-2.2467	-0.34446
-3.0314	-3.0449	-2.2396	-3.5052	-4.2112	-3.7018	-2.8317	-2.5526	-2.9674	-2.2751	-4.1935	-2.7859	-3.3915	-3.9613	-2.9953	-4.0493	-3.0947	-3.4181	-2.5504	-2.5053	-2.0429	-2.2806	-3.097	-3.6438	-3.8021	-3.211	-3.7153	-3.3562	-3.6452	-4.7952	-3.1014	-3.9984	-2.9094	-3.3435	-2.9948	-3.6887	-3.3518	-5.0154	-3.0287	-2.3692	-3.7855	-3.5235	-2.9389	-3.5614	-3.5365	-3.6859	-3.6802	-2.9904	-2.841	-3.6976
-6.005	-6.0852	-5.5868	-5.3646	-5.7742	-5.6578	-5.1666	-5.7505	-6.9632	-5.2585	-6.0024	-5.7668	-6.1561	-5.7086	-6.1214	-5.6914	-5.873	-4.5948	-6.0819	-4.9282	-6.3952	-4.8777	-5.816	-5.989	-6.8029	-5.6004	-5.6838	-5.1991	-4.3018	-4.4869	-5.5051	-4.481	-5.3289	-5.4904	-5.4487	-5.853	-5.8522	-5.9148	-6.0725	-6.0169	-5.4915	-5.9552	-4.0691	-5.5026	-6.9182	-5.3142	-6.6429	-4.7094	-5.1414	-4.7607
0.56854	-1.5144	-1.0312	1.127	1.282	0.37183	-0.13134	0.97211	0.22201	0.25046	0.26968	0.19971	0.48878	0.072202	0.48019	0.48223	0.26063	1.9916	-0.18874	0.1934	0.90804	0.11665	1.2885	1.3399	1.3946	-0.52952	0.94198	0.31183	0.55982	-0.15901	-0.35951	-0.33072	-0.015025	0.47534	0.42706	0.50515	0.80698	-0.030198	-0.33716	0.16311	1.0838	-0.15686	0.46402	0.79041	0.29082	0.88166	0.84825	0.49491	0.59347	0.73942
1.9788	2.4979	2.0875	1.8111	1.9644	1.4315	1.3367	1.6947	2.693	1.6592	2.9072	2.0143	1.388	2.4057	0.79926	1.5741	1.2387	1.4052	2.0856	0.23487	2.2617	2.6283	1.371	1.5718	1.2175	1.9834	2.0758	2.2487	0.74538	1.4816	1.6951	1.2406	2.1691	1.5395	2.045	2.2009	1.3526	1.2956	2.1689	0.63011	1.666	1.8987	1.7735	0.80332	1.8804	2.7003	1.4407	2.457	2.1648	1.2152
-9.9594	-9.2152	-10.223	-10.622	-9.0744	-9.0924	-10.577	-8.6921	-9.4533	-9.5294	-9.5841	-9.2301	-9.7922	-9.0455	-9.7871	-8.6993	-10.135	-10.035	-9.5732	-9.0322	-9.401	-9.6289	-8.9731	-8.7241	-8.818	-10.33	-9.8497	-8.8837	-10.066	-10.14	-9.2467	-9.6197	-9.1922	-9.5043	-9.739	-8.8759	-10.189	-9.1607	-10.447	-9.6316	-8.3333	-9.6844	-9.6039	-10.635	-8.6715	-8.6809	-10.026	-9.6762	-10.06	-9.3703
-2.0125	-0.69234	-0.73195	-0.92521	-1.5648	-1.1314	0.36856	-0.81753	-1.7256	-1.2255	-1.9475	-2.1679	-1.0752	-2.1585	-0.70754	-2.1242	-1.3847	-1.2762	-0.89532	-1.021	-1.2474	-0.49796	-0.56523	-1.1444	-1.9398	-1.2099	-2.679	-1.4062	-2.8055	-1.0795	-0.9174	-2.1817	-2.5492	-2.3455	-0.89674	-1.0877	-1.1518	-1.6737	-0.26677	-0.65543	-1.3284	-0.67067	-0.94355	-0.58434	-1.8684	-1.1811	-1.9158	-1.8185	-1.6578	-1.4733
0.54942	1.6474	0.76315	0.99029	0.31116	0.54029	-0.27739	0.37539	0.41103	0.15712	0.76836	1.0691	0.26723	-0.00132	0.78615	0.95643	1.0562	1.1537	0.79594	0.46696	1.0416	-0.0051098	-0.37109	1.2572	-0.45122	-0.13117	0.70799	0.47028	0.043466	1.4358	-0.39035	1.4758	0.49805	-0.37193	1.9439	-0.48077	0.96668	0.013144	0.65525	0.88763	1.765	0.10847	1.3519	0.8939	0.84538	-0.037124	2.0942	0.074917	0.96352	0.3011
-1.8877	-1.6037	-0.98298	-1.5017	-0.8608	-0.84743	-1.7287	-0.9242	-0.82211	-0.40925	-1.5657	-1.4648	-1.0893	-2.1013	-1.2957	-1.2309	-1.7495	-1.9924	-1.2222	-1.9254	-0.29055	-2.0361	-2.0149	0.57544	-1.5999	-0.60343	-2.0402	-1.7595	-1.8811	-1.305	-0.27096	-1.5641	-1.2167	-1.0627	-0.72494	-1.3138	-2.5919	-1.301	-1.4329	-1.0356	-0.83172	-2.1928	-0.89484	-0.87528	-1.2365	-1.5463	-1.4763	-1.443	-0.83496	-1.1567
-4.1055	-3.907	-4.236	-4.4485	-4.416	-3.4839	-3.4833	-4.6126	-4.1351	-4.6157	-2.6509	-3.9517	-4.4925	-4.013	-4.9932	-4.8694	-3.0629	-3.2786	-2.6509	-3.5157	-4.4157	-3.6525	-3.7698	-4.2213	-4.4671	-3.5516	-4.0066	-3.5118	-3.3509	-4.1707	-4.6055	-4.1144	-4.2565	-2.6027	-4.6757	-4.5891	-3.7078	-4.0245	-4.2204	-3.7816	-4.2445	-3.8051	-3.9652	-3.6136	-3.6055	-4.7878	-3.9578	-3.4888	-4.188	-4.7001
-13.796	-13.574	-14.385	-13.659	-13.296	-13.792	-14.217	-13.167	-13.272	-13.18	-12.959	-12.987	-12.382	-13.207	-13.589	-12.125	-11.932	-14.198	-14.134	-12.954	-13.326	-13.707	-13.07	-12.974	-12.746	-13.919	-12.944	-14.199	-14.126	-11.568	-13.373	-13.179	-12.338	-12.993	-12.582	-12.929	-13.475	-13.583	-13.634	-13.401	-13.559	-13.834	-12.972	-12.219	-12.669	-12.65	-12.528	-12.831	-12.214	-13.194
-6.6398	-6.5266	-6.3299	-6.7891	-6.1183	-6.1841	-5.6519	-6.4672	-5.4614	-7.6238	-6.9575	-6.7267	-6.967	-6.5388	-5.9809	-6.1415	-6.1363	-6.8843	-6.1969	-6.9068	-6.6487	-6.2844	-7.2072	-7.2479	-5.9994	-7.0635	-5.2887	-6.694	-7.6507	-6.6095	-5.7412	-5.6944	-5.6079	-6.7465	-6.5569	-6.1268	-6.2037	-6.5684	-6.8603	-6.7276	-5.9606	-6.4097	-6.6398	-6.411	-6.1557	-5.7677	-5.7443	-5.6139	-6.8909	-5.9937
3.2179	4.2093	3.1338	3.5099	3.029	2.5368	2.8725	3.4709	0.99003	3.2521	2.9633	3.1208	3.2302	2.4837	3.5655	3.7662	2.3037	3.4869	3.5298	3.3792	2.6799	2.1709	2.1182	2.7808	3.7601	2.5157	2.5195	2.4904	1.9463	2.7921	3.6299	3.0812	1.9148	3.249	3.4366	2.0706	4.2493	3.6352	2.2077	4.3235	2.3569	2.6206	2.5671	3.108	2.6951	3.4512	3.0252	2.4308	3.1296	3.8745
-11.697	-12.351	-11.734	-10.919	-10.793	-10.875	-13.202	-9.8423	-13.098	-12.113	-10.993	-12.963	-12.19	-12.444	-13.513	-11.19	-11.834	-12.858	-11.763	-12.22	-10.99	-12.635	-12.178	-11.236	-12.216	-12.812	-11.337	-11.689	-11.452	-10.92	-11.721	-11.946	-10.55	-12.731	-11.056	-11.432	-12.543	-11.541	-12.19	-11.407	-13.484	-11.163	-11.761	-10.974	-11.521	-11.163	-11.032	-10.997	-12.192	-11.127
-10.612	-10.831	-11.079	-10.206	-12.149	-11.056	-11.392	-9.9022	-11.677	-10.392	-11.584	-10.689	-11.18	-11.843	-9.8669	-10.48	-10.436	-11.031	-10.734	-11.412	-10.541	-11.609	-11.628	-11.194	-11.412	-10.645	-12.077	-11.543	-10.766	-11.003	-10.533	-10.082	-10.997	-11.511	-10.787	-11.21	-9.9162	-11.568	-9.5609	-10.299	-11.611	-10.277	-10.141	-11.406	-11.156	-10.977	-12.271	-10.6	-10.973	-11.707
3.1587	3.8814	2.9489	2.7181	1.8207	3.5067	1.1987	2.2885	2.2767	2.4522	1.9454	2.7511	2.9371	2.9661	2.6963	2.8942	3.1916	2.9348	1.7307	2.6195	2.6388	1.9509	2.9707	3.7596	2.1641	2.3609	2.1399	2.1233	3.0351	3.1778	1.8697	2.4712	4.5283	3.136	3.1769	2.0608	2.3098	3.3504	0.87835	2.6517	1.7939	2.5038	2.3686	3.1805	3.2158	1.7463	4.1767	2.8494	2.4546	3.2806
-3.1132	-3.4049	-4.0333	-3.7203	-3.2126	-4.0373	-3.8947	-3.2077	-3.6808	-3.7588	-3.0459	-2.399	-2.5748	-3.2033	-2.7717	-3.4251	-4.0971	-1.9487	-5.3058	-2.2735	-3.7021	-3.2082	-3.4055	-3.2232	-3.0839	-3.3139	-3.2997	-4.095	-2.5079	-3.3823	-3.6074	-2.7502	-2.9639	-3.81	-3.3606	-2.6605	-3.7497	-4.1592	-3.9447	-3.3953	-4.4449	-4.9255	-3.0867	-2.5629	-4.0474	-4.7083	-2.6169	-3.3623	-2.2816	-3.0807
-0.52882	0.48039	0.64476	-0.40835	-1.182	-0.27626	0.44512	-0.64211	-0.08354	0.63474	-0.86758	-1.1019	0.422	-0.67455	-0.3852	0.81021	0.29291	0.75853	0.49506	0.20692	-0.069638	-1.1842	0.54218	0.38527	1.0007	-0.56043	0.7512	0.1505	0.40556	0.54463	0.21122	0.3928	-0.50308	-1.36	1.117	-0.080072	-1.8137	0.14758	-0.35572	1.1797	-0.63061	-0.33411	-0.78024	-0.59806	0.4027	-0.19989	0.52141	-0.45291	-0.87022	-0.40215
-6.7407	-4.7992	-6.1512	-5.493	-5.0708	-5.8625	-5.6155	-6.0133	-5.5529	-6.2522	-5.4324	-5.4185	-4.9961	-4.3889	-6.0417	-5.5448	-6.3008	-4.9023	-3.8187	-6.2019	-6.4763	-6.3562	-6.2639	-5.345	-5.3588	-4.7229	-5.7784	-5.4831	-6.7362	-6.2995	-5.2634	-5.3461	-6.1528	-6.2509	-5.0807	-5.7733	-5.999	-5.702	-6.112	-4.2445	-4.4151	-6.3971	-5.9173	-4.8801	-6.471	-4.9555	-5.2337	-4.4684	-6.2572	-5.7271
-15.034	-15.345	-14.473	-15.483	-15.322	-15.203	-14.279	-15.142	-14.953	-14.366	-14.306	-15.147	-14.025	-14.074	-14.519	-13.936	-14.733	-14.484	-14.409	-14.922	-15.725	-15.289	-13.681	-14.818	-14.474	-15.144	-14.793	-15.367	-15.611	-14.003	-14.98	-14.49	-15.416	-15.427	-13.556	-14.013	-14.413	-14.677	-14.605	-13.891	-14.449	-15.181	-14.408	-14.579	-14.336	-14.858	-15.731	-14.407	-13.821	-15.221
-2.6796	-4.2963	-4.2953	-3.373	-3.183	-3.3113	-4.1979	-2.8889	-2.7076	-3.5434	-2.9978	-3.8535	-2.6408	-1.8404	-2.1102	-3.4943	-2.3565	-3.0619	-3.4802	-3.6916	-3.415	-2.4971	-3.7372	-3.8018	-4.0885	-2.4009	-4.4841	-3.0421	-3.8987	-3.6707	-4.1702	-4.1124	-3.1968	-2.605	-2.6407	-4.8025	-2.6948	-3.2812	-4.2761	-3.2526	-3.9541	-2.4322	-3.0846	-3.4368	-3.0159	-3.9569	-3.504	-3.1778	-3.2142	-3.3265
0.94594	-0.060235	-0.40619	0.30348	-0.21574	-0.26748	0.14066	-0.038318	-0.17384	-0.056758	0.036737	-0.93652	-0.39782	-0.59308	-0.10472	0.89998	1.0154	-0.2481	-0.66903	0.51166	-0.24227	1.1016	-0.39091	0.21179	0.20577	1.4072	-0.41627	-0.6569	-0.36611	-0.79555	0.12337	0.15114	-0.97854	-0.73344	0.12557	0.9316	-0.16861	0.33464	-0.59127	-1.2678	0.067268	-0.68417	0.1226	-0.66475	0.48992	0.28114	0.44331	0.4859	-1.3849	1.0535
-1.3621	-2.3141	-2.5475	-1.1809	-1.1158	-1.9773	-0.94186	-1.7311	-0.76275	-2.1816	-0.47722	-1.4249	-1.2207	-1.5703	-1.0646	-0.59903	-1.1452	-1.9834	-1.077	-2.4136	-1.4039	-2.0975	-0.095687	-1.2101	-0.86251	-1.2156	-1.4425	-1.2056	-2.5263	-0.53762	-0.86398	-1.2485	-1.6019	-1.6586	-1.4036	-2.2633	-2.9608	-0.76098	-0.14651	-2.1703	-0.87763	-1.9159	-0.23458	-1.1402	-1.386	-1.8073	-1.3168	-0.81451	-1.2947	-0.35159
-15.835	-14.896	-14.075	-14.303	-13.564	-15.549	-14.598	-14.072	-14.271	-13.646	-13.811	-14.605	-15.02	-13.472	-14.206	-15.002	-13.807	-13.64	-13.332	-14.765	-13.698	-15.043	-14.153	-14.523	-14.456	-14.9	-15.097	-14.835	-14.921	-15.448	-15.67	-15.297	-15.254	-13.81	-14.103	-13.175	-15.697	-14.092	-14.748	-15.486	-15.446	-14.234	-15.162	-14.914	-14.961	-14.305	-15.279	-14.657	-14.545	-14.692
-0.28196	0.30045	0.66418	0.1996	-0.76934	0.3456	-0.22283	0.78275	1.2248	0.83242	0.99677	0.22082	-0.057668	0.19969	0.43523	0.57854	-0.069224	-0.22022	0.14141	1.2498	0.24412	0.86868	0.71248	-0.54426	-0.35786	-0.10378	0.76662	-0.28723	-1.8936	0.69679	0.6621	0.23766	1.3218	1.6752	1.0474	-0.32175	0.45621	1.2237	1.1322	0.88743	0.27074	0.40517	1.023	0.84234	0.99278	0.33875	0.22388	0.57468	0.15321	2.039
-21.833	-21.662	-22.624	-21.42	-21.408	-21.532	-21.088	-22.357	-23.404	-21.302	-22.103	-22.671	-21.827	-22.655	-21.225	-23.663	-22.745	-22.468	-21.965	-21.628	-21.929	-20.836	-22.17	-21.766	-22.311	-22.955	-22.695	-22.396	-22.166	-22.3	-22.134	-22.112	-21.012	-23.204	-23.229	-22.608	-23.012	-21.661	-22.654	-21.897	-23.967	-23.08	-23.028	-23.823	-22.138	-21.968	-20.755	-22.83	-21.488	-23.369
1.1502	1.6981	1.3573	1.7274	1.5976	1.0726	0.92416	1.2358	1.6256	0.85235	1.3059	1.8528	1.934	0.75516	1.781	1.9891	1.4543	1.7347	2.0783	2.2685	0.19835	1.9984	1.3691	1.7424	1.8966	1.3084	1.9716	2.0397	2.4057	3.1421	2.1267	2.4666	1.3172	0.9497	1.2941	2.0431	0.72327	1.3768	2.4761	1.6286	1.0889	2.2662	0.86858	0.54588	1.4375	1.0979	0.92954	0.89813	1.0235	1.9138
0.73418	1.8531	-0.11688	-0.50011	0.3111	0.51003	0.93142	0.069081	0.87463	-0.27661	0.5744	1.9135	-0.23637	0.082979	0.19019	0.60225	0.054603	-0.19154	0.29209	1.4589	0.14813	0.76941	0.17655	-0.0090945	0.54251	-0.49747	0.3324	-1.0214	0.89694	1.4994	1.5806	-0.6674	-0.26584	-0.20733	1.166	0.73584	0.9019	-0.34669	-0.84246	-0.74629	-0.42231	-0.1666	1.2982	1.4683	1.0678	0.52487	-0.34393	0.20171	0.52341	0.60921
-1.8191	0.7469	-1.262	-0.19234	-2.0315	-0.80282	-2.5975	-0.90402	-0.86452	-0.43587	-1.8095	-1.7694	-0.46276	-0.49941	-1.8366	-1.6251	-1.2355	-1.6548	-1.4073	-0.84829	-1.3758	-0.067258	0.0069142	-1.4956	-1.0963	-0.47517	-1.5332	-1.3392	-1.4919	-0.67907	0.017769	-1.1498	-1.0734	-0.90824	-1.41	-1.9234	-1.06	-1.0704	0.49415	-0.27507	-1.3609	-0.93405	-0.71602	-0.63779	-0.853	-0.72884	-0.7792	-1.6568	-1.1652	-0.8734
-3.1509	-4.2645	-3.9758	-4.4962	-3.5923	-4.4067	-5.0479	-3.9958	-3.8044	-2.6356	-3.1115	-5.4048	-4.5983	-3.2737	-3.2068	-4.3856	-3.6054	-4.2792	-5.6621	-4.7819	-3.9838	-2.8653	-3.5467	-4.3416	-3.8272	-1.866	-3.076	-4.3066	-3.7474	-2.7384	-4.6861	-3.9237	-2.0095	-2.9061	-5.2103	-3.4417	-4.0553	-5.0835	-3.8848	-5.0952	-3.8226	-4.3964	-3.3129	-3.6654	-2.9145	-3.5316	-4.3877	-3.9006	-3.8422	-3.4946
-11.455	-11.517	-11.848	-11.872	-11.604	-10.461	-11.202	-12.387	-11.288	-11.59	-10.691	-11.538	-12.108	-12.356	-11.872	-11.111	-10.029	-11.078	-11.441	-11.289	-11.274	-11.565	-12.128	-11.914	-12.052	-11.89	-11.132	-12.267	-11.984	-12.029	-10.478	-11.694	-11.292	-11.865	-10.679	-11.671	-12.534	-11.799	-12.343	-12.618	-10.31	-12.628	-11.238	-11.454	-12.095	-12.427	-11.253	-11.499	-11.111	-11.892
-12.653	-13.64	-12.826	-13.541	-12.248	-12.844	-12.77	-13.224	-13.11	-13	-12.018	-12.944	-13.372	-14.566	-11.699	-12.851	-11.827	-13.366	-12.458	-13.125	-13.609	-13.16	-13.476	-12.976	-12.947	-14.203	-12.826	-12.119	-12.822	-12.855	-13.69	-13.142	-13.817	-13.479	-13.552	-13.525	-11.935	-12.562	-13.542	-13.079	-12.759	-12.949	-13.164	-13.727	-13.281	-14.19	-12.683	-13.531	-14.231	-13.802
-3.4218	-3.7761	-4.0076	-1.9764	-3.0319	-2.8455	-3.191	-4.2751	-4.2057	-2.6075	-3.7039	-2.7666	-2.8955	-3.2691	-3.2613	-3.768	-3.4782	-2.9641	-2.7964	-3.3933	-2.308	-4.1984	-3.0426	-2.949	-4.3433	-3.4611	-4.5058	-3.4514	-3.1345	-2.4077	-3.4154	-2.4597	-3.2197	-2.1831	-2.2488	-2.6914	-3.5098	-2.8465	-3.0853	-4.8841	-3.4606	-3.7537	-2.3618	-2.3705	-2.985	-4.2434	-3.1402	-3.4956	-3.7091	-1.9379
-1.0868	-0.084682	0.13915	1.917	1.3261	0.65636	-0.43948	-0.14564	0.63755	0.90807	1.3161	-0.36571	-0.26456	1.6095	-0.0076133	0.99555	0.29926	-0.59799	-0.73125	1.3804	0.41161	-0.035498	1.6798	0.61882	0.22974	0.92664	0.87395	1.7433	1.2492	0.39901	0.28202	0.11277	-0.084634	-0.6724	-0.016863	0.67445	0.57162	-0.081888	0.63475	-0.021741	0.70098	-0.35792	0.23266	0.31073	0.45367	0.75929	-0.2441	0.50141	0.089485	0.69839
-3.2009	-2.9338	-2.5304	-4.7092	-2.5169	-3.5679	-3.8617	-1.9371	-4.2363	-3.4154	-2.8385	-2.7004	-3.3539	-3.0789	-3.388	-3.1238	-2.9819	-3.4124	-3.1136	-2.9314	-3.0723	-2.0553	-3.0689	-3.2563	-3.978	-2.8117	-2.5504	-2.3406	-3.8167	-3.3549	-4.0413	-2.7904	-3.4973	-2.9967	-3.9796	-3.7427	-2.3598	-3.2701	-3.3887	-2.0424	-3.3022	-2.8293	-4.4888	-1.7253	-4.2367	-3.6722	-3.3047	-2.6559	-3.8997	-3.5075
-13.061	-12.329	-12.718	-13.736	-13.64	-12.829	-12.807	-13.213	-13	-12.589	-13.723	-12.713	-13.808	-13.047	-13.329	-13.865	-12.931	-13.164	-12.588	-13.621	-13.233	-13.317	-13.73	-12.583	-12.983	-12.868	-12.651	-12.976	-12.301	-14.676	-13.737	-12.888	-13.335	-12.825	-12.453	-14.225	-12.349	-12.511	-13.715	-13.123	-12.872	-13.057	-13.029	-13.75	-13.423	-13.382	-14.795	-13.058	-13.003	-13.512
4.4817	5.2772	4.6612	5.5888	4.3052	5.2596	5.669	5.1188	4.2335	5.0884	4.0169	5.7024	4.213	5.1184	5.1369	4.5334	4.1732	5.5489	5.2806	4.0445	3.6907	4.4543	4.1443	5.3104	5.3705	5.5443	5.1518	5.5438	5.2434	3.7294	5.5068	5.4154	5.1945	4.9699	5.5714	4.5201	4.1637	4.0263	3.9273	5.0743	5.79	5.3497	5.5376	5.0545	5.0865	4.3767	3.7717	4.9117	3.7757	4.9808
-0.55909	-0.93867	-0.9974	-1.3488	-0.30051	-1.1481	-0.90667	-1.6485	-2.0725	-0.94812	-0.4984	-1.0669	-0.80477	-1.258	-1.5823	-1.345	-0.76351	-0.38192	-2.0149	-0.66594	-1.7192	-0.60992	-1.2366	-1.3334	-1.8294	-0.98904	-1.6341	-0.30882	-2.0226	-1.6544	-0.79834	-0.32584	-1.1878	-1.7212	-0.69182	-1.8515	-1.4537	-1.8393	-1.2817	-1.4175	-2.1898	-1.9937	-1.018	-1.0782	-2.2258	-0.74409	-1.4984	-1.1269	-1.0243	-1.3755
-4.1188	-4.8121	-5.5146	-3.758	-5.0558	-5.129	-4.8089	-5.3898	-5.553	-5.4645	-6.2539	-4.2821	-4.6359	-5.5309	-4.9621	-4.7925	-5.5063	-4.3316	-5.1523	-4.6988	-5.6393	-4.5908	-6.01	-5.5185	-4.9207	-5.4656	-4.6818	-5.8463	-5.6244	-5.3802	-5.4644	-4.9958	-4.7685	-5.6577	-5.3766	-4.683	-4.7052	-5.3036	-5.51	-5.2948	-4.2073	-5.1421	-4.5714	-3.1307	-4.8528	-4.4971	-4.8363	-4.5105	-5.0743	-4.4048
-2.8485	-2.0084	-2.9179	-2.7282	-3.0217	-2.8631	-2.9298	-2.826	-2.9128	-2.5086	-1.6745	-2.0428	-1.9668	-0.87451	-3.5702	-2.6164	-2.3589	-2.8355	-3.1068	-2.7945	-3.0018	-2.8999	-2.4841	-2.7589	-2.2266	-1.8274	-2.96	-3.0349	-2.5747	-2.973	-3.557	-2.5103	-2.3146	-2.4562	-1.7098	-2.6255	-2.6212	-2.4954	-2.6258	-2.5441	-2.7999	-2.082	-2.9996	-2.8997	-2.4938	-3.2178	-2.6055	-2.9551	-4.2743	-2.9913
-15.671	-14.751	-12.898	-13.646	-13.135	-15.033	-13.499	-13.88	-14.83	-14.108	-13.552	-13.523	-13.09	-13.717	-14.504	-13.144	-13.627	-14.055	-13.866	-13.797	-13.585	-13.818	-13.219	-13.987	-15.177	-14.615	-14.445	-13.498	-13.879	-13.969	-13.095	-13.868	-13.736	-14.685	-13.381	-14.504	-14.591	-13.142	-14.084	-14.184	-14.384	-13.888	-12.801	-14.318	-13.609	-13.467	-13.786	-14.241	-13.295	-13.567
-0.44052	-0.38251	-0.77865	-0.30658	-1.2483	-0.52911	-0.19701	-1.1532	-0.86068	-0.18587	-0.00091417	-0.46111	-0.60488	-0.10813	-0.27005	-0.25202	-0.73096	0.21297	-1.896	-0.46638	-1.8702	-0.4812	-0.089485	-0.2103	-0.21994	0.35393	-0.96935	-0.6788	-0.6672	-1.9796	-0.54902	-0.068245	0.018326	-1.4757	-0.86019	-0.17452	-2.833	-1.0659	-1.7398	-0.9383	-0.84436	-0.86227	0.28902	-0.46844	-1.8523	-1.1807	-0.39605	-1.0655	-0.064614	-0.51862
-2.2561	-2.6981	-2.8956	-4.0817	-2.3196	-1.9025	-2.1691	-3.4298	-1.9617	-1.8847	-3.7285	-3.1301	-2.0514	-3.2863	-2.1761	-2.265	-2.7941	-1.9868	-3.4165	-2.8959	-2.3901	-2.9431	-2.631	-2.3926	-3.7089	-3.0878	-2.8037	-2.7374	-2.1034	-2.019	-2.2655	-2.4666	-1.7884	-1.8034	-2.2543	-2.8351	-1.7955	-2.807	-1.842	-3.6507	-2.9537	-3.6731	-1.4237	-2.6435	-2.8362	-2.2076	-3.0795	-3.9823	-1.6754	-1.6954
-6.395	-5.5435	-5.3248	-6.1046	-4.9308	-3.9572	-6.1396	-5.7203	-4.5011	-5.3693	-4.3774	-5.0455	-5.9231	-4.2734	-4.351	-4.5204	-5.2474	-5.2737	-6.4858	-6.0575	-5.2997	-4.6908	-5.0418	-5.3577	-3.9533	-5.7824	-4.5955	-4.9746	-5.0293	-4.9419	-5.186	-5.2939	-4.2743	-4.8138	-4.567	-5.2769	-5.6097	-3.4179	-4.8328	-4.8434	-5.8482	-4.2757	-4.4348	-4.4854	-4.8339	-6.131	-4.8016	-6.0623	-4.6583	-4.786
-8.6235	-9.706	-10.782	-9.5582	-10.222	-10.604	-9.7591	-10.237	-9.792	-9.8548	-9.2095	-9.2699	-11.078	-10.312	-10.655	-11.267	-10.504	-10.051	-10.318	-10.704	-10.532	-9.9496	-9.3411	-10.618	-11.043	-11.106	-11.074	-9.0638	-11.294	-10.862	-10.661	-11.017	-9.4818	-9.8623	-10.134	-10.538	-10.352	-9.898	-9.6986	-11.474	-10.619	-10.662	-10.375	-11.299	-10.814	-10.428	-8.8882	-9.4763	-10.261	-10.994
-10.056	-8.9123	-8.4068	-9.2066	-9.2488	-9.94	-8.4285	-8.9219	-8.9602	-9.5854	-8.5008	-8.831	-8.3602	-9.6379	-9.2572	-8.6005	-8.8272	-9.7757	-9.124	-8.9735	-9.625	-9.9758	-8.3849	-9.0122	-8.6175	-9.509	-9.5492	-8.7774	-8.4237	-9.0149	-9.152	-9.6579	-9.0659	-8.4362	-8.7751	-9.2416	-8.9936	-9.3764	-8.7299	-10.22	-9.4051	-8.8011	-8.9791	-8.8046	-9.3711	-8.566	-9.9405	-9.2339	-9.6227	-7.9789
-9.6367	-9.8684	-10.177	-8.7347	-9.4401	-10.221	-9.6124	-9.7055	-8.6411	-9.278	-9.0573	-10.618	-9.0574	-8.7277	-7.8152	-10.303	-8.6446	-9.4303	-9.091	-9.7984	-9.5665	-9.8394	-10.798	-9.7678	-9.401	-9.4827	-8.7611	-9.0538	-8.1528	-9.7154	-10.275	-9.52	-9.2317	-9.1323	-10.064	-10.785	-9.553	-10.221	-9.2251	-9.7408	-9.9924	-10.038	-10.548	-10.16	-8.6841	-8.7548	-9.1607	-9.5198	-10.413	-9.3493
-21.209	-22.583	-22.115	-21.497	-22.758	-22.076	-21.859	-20.913	-23.16	-21.826	-22.459	-22.662	-21.907	-22.8	-22.02	-21.762	-22.605	-22.394	-21.859	-23.092	-21.901	-21.836	-23.1	-22.473	-22.421	-21.968	-22.321	-22.522	-21.357	-22.226	-21.696	-22.833	-21.988	-22.962	-21.445	-21.82	-22.199	-23.35	-21.293	-22.773	-22.072	-21.229	-22.593	-21.776	-22.408	-22.025	-21.34	-21.673	-23.499	-21.497
-3.3136	-2.2163	-3.664	-3.4868	-3.6636	-2.6616	-4.6152	-3.3325	-2.4585	-3.5475	-3.0299	-4.0482	-3.3364	-3.0366	-3.9107	-2.2354	-2.8073	-3.4036	-4.2046	-3.374	-3.7473	-2.6335	-4.0826	-3.2504	-2.7606	-3.6286	-2.1593	-3.2457	-2.8558	-3.3142	-3.0349	-3.5677	-3.3658	-2.9947	-2.3729	-2.9054	-2.8887	-1.8146	-3.6762	-3.0501	-2.2131	-3.7173	-4.3853	-3.7125	-5.6165	-4.3493	-3.7415	-2.3618	-2.4695	-2.4198
-12.372	-13.43	-13.009	-12.365	-12.308	-12.473	-12.222	-14.417	-13.86	-13.036	-12.793	-13.367	-12.748	-13.741	-13.342	-14.005	-13.048	-14.088	-13.165	-13.825	-12.085	-13.362	-12.996	-13.281	-13.163	-13.236	-12.855	-12.826	-13.606	-12.206	-13.622	-12.343	-12.916	-12.523	-13.41	-14.085	-12.93	-13.28	-12.757	-12.396	-13.634	-12.462	-12.452	-12.926	-13.33	-12.949	-12.813	-12.509	-13.633	-13.628
-3.9459	-5.1528	-4.5955	-5.3789	-4.2237	-3.7529	-4.4363	-3.7234	-3.0736	-3.7285	-4.2193	-3.4208	-4.139	-3.5896	-4.3158	-3.6889	-4.0968	-2.6001	-4.1749	-4.2107	-3.3253	-3.424	-3.5885	-3.5346	-4.6345	-3.5042	-4.0252	-3.0131	-3.5625	-3.6179	-4.4203	-3.9115	-3.9488	-3.363	-3.1478	-3.8322	-2.9365	-3.6043	-4.2111	-4.0349	-3.4997	-5.0352	-3.0395	-3.5414	-2.4828	-4.6112	-4.6883	-4.1965	-4.1638	-4.7221
-2.0324	-1.7186	-2.7134	-2.7675	-3.0096	-1.5753	-3.0563	-2.3547	-2.3816	-1.6986	-3.5491	-2.6744	-3.4984	-2.6388	-2.4049	-2.6805	-0.49297	-2.4626	-3.2168	-3.0555	-2.03	-2.207	-2.2778	-2.4288	-2.4466	-1.6291	-2.861	-2.3411	-2.9926	-3.3109	-0.98589	-3.685	-2.1812	-2.436	-3.6441	-2.0841	-2.7153	-2.3968	-2.2288	-2.6948	-2.7875	-2.143	-1.4074	-2.6617	-3.6572	-2.686	-1.6949	-2.4672	-2.7577	-3.3081
-11.688	-12.23	-11.783	-12.061	-12.599	-10.926	-12.597	-10.617	-11.174	-12.893	-12.224	-12.19	-11.681	-11.877	-11.919	-12.123	-12.706	-12.254	-11.633	-11.623	-11.57	-12.224	-11.618	-11.396	-11.613	-12.014	-11.222	-11.619	-12.202	-11.645	-9.786	-12.503	-11.799	-12.052	-12.274	-12.365	-12.833	-12.323	-12.537	-11.377	-10.952	-11.728	-12.441	-11.869	-11.922	-11.451	-10.545	-12.577	-11.986	-11.998
-15.805	-15.303	-15.596	-14.798	-13.45	-14.716	-14.088	-14.415	-15.105	-15.666	-14.555	-14.02	-15.546	-15.271	-15.486	-14.946	-14.297	-13.757	-14.537	-14.425	-14.355	-15.745	-15.111	-14.255	-15.252	-14.584	-15.914	-14.346	-14.849	-14.485	-15.415	-14.983	-13.645	-14.493	-15.456	-14.944	-14.354	-15.325	-14.372	-13.855	-15.513	-14.811	-13.306	-15.359	-14.957	-14.469	-14.217	-14.867	-15.781	-13.613
-12.524	-10.79	-11.121	-13.068	-11.255	-11.83	-11.214	-11.136	-12.036	-12.32	-10.951	-10.64	-10.406	-11.768	-11.223	-11.615	-10.899	-11.641	-11.346	-10.859	-12.122	-11.344	-10.338	-12.785	-11.394	-9.8077	-12.239	-11.444	-12.156	-11.231	-11.367	-11.876	-11.436	-11.607	-12.597	-11.921	-11.773	-11.035	-12.439	-10.61	-11.787	-11.701	-11.427	-12.707	-12.135	-12.23	-10.958	-10.348	-11.843	-11.614
-12.26	-12.287	-12.028	-12.405	-11.949	-11.573	-12.312	-12.316	-11.451	-11.476	-12.094	-11.171	-11.053	-11.768	-10.963	-12.342	-11.932	-10.564	-11.98	-11.952	-11.366	-11.863	-12.025	-11.884	-12.966	-12.451	-11.778	-11.145	-10.668	-11.384	-11.493	-11.957	-12.716	-12.321	-12.213	-12.971	-12.223	-12.052	-10.911	-12.07	-10.336	-11.656	-10.485	-10.094	-11.409	-11.952	-11.873	-12.708	-10.752	-11.005
-2.8191	-1.2714	-0.71641	-1.2389	-2.1393	-2.1199	-0.65005	-0.65361	-0.47122	-1.7093	-1.5811	-1.2709	-0.80816	-0.43389	-2.067	-1.1354	-0.93244	-0.54486	-0.88828	-1.4285	-1.0948	-1.0373	-1.5999	-1.3064	-1.1847	-1.4575	-1.534	-1.1925	-0.88965	-1.1753	-0.7352	-1.4596	-1.8212	-1.3785	-1.562	-1.6952	0.27523	-1.6662	-2.273	-1.2397	-1.7438	-0.85879	-2.7222	-2.8999	-1.9406	-1.5969	-0.24935	-0.93096	-1.2564	-2.03
-2.0591	-0.91862	-1.3822	-1.245	-2.1604	-2.2255	-0.7501	-1.1465	-0.61292	-0.92461	-2.4733	-1.5192	-0.48957	-1.8132	-1.5022	-0.60279	-1.2673	-1.2071	-0.31779	-1.9496	-1.4322	-1.4808	-0.94969	-2.0851	-0.54244	-1.4841	-0.87928	-2.024	-1.8279	-1.3384	-2.3568	-1.0761	-1.0313	-0.77663	-1.2192	-1.8431	-0.14466	-1.4785	-1.521	-1.8786	-2.3305	-0.41469	-1.3476	-1.487	-0.71386	-1.7994	0.21647	-0.59995	-1.7463	-1.3758
-5.4041	-7.1373	-5.4137	-6.7096	-6.4836	-6.2404	-8.6872	-6.8825	-6.5612	-6.6613	-6.0532	-6.2585	-6.7205	-7.224	-6.9323	-6.1376	-5.9334	-5.7376	-5.8143	-5.8372	-5.9398	-5.7774	-8.1132	-7.3629	-6.7514	-7.3344	-7.246	-6.1817	-5.7078	-7.019	-6.279	-6.1825	-6.4504	-6.4071	-5.9896	-6.3486	-5.6665	-5.9116	-7.0139	-6.0097	-6.6539	-5.6259	-5.7343	-7.2617	-6.8607	-6.6009	-6.6969	-6.1483	-7.0499	-6.028
-14.561	-15.479	-14.609	-13.668	-14.621	-14.641	-15.854	-14.554	-13.944	-14.668	-14.212	-15.983	-14.234	-15.51	-14.369	-14.128	-13.886	-15.901	-13.975	-14.802	-14.823	-14.458	-14.628	-13.965	-15.241	-13.903	-13.371	-15.373	-14.45	-14.285	-15.493	-13.551	-14.105	-15.582	-14.199	-14.479	-15.143	-13.718	-14.754	-14.838	-14.608	-14.658	-13.654	-16.186	-13.661	-15.218	-14.505	-15.496	-15.225	-15.236
2.4307	2.4173	2.6409	2.3648	3.201	3.4376	2.9209	3.1162	2.6566	2.5978	2.3093	3.1793	4.1603	2.9144	2.5136	2.3553	3.7117	3.3647	1.8954	2.9651	4.0775	3.4222	3.3807	2.4057	2.9757	1.7115	3.6999	3.9863	2.0344	3.1686	2.4438	1.4939	2.5061	3.8576	2.0739	3.191	2.683	2.7234	2.196	2.4786	2.8533	3.1903	1.6873	3.068	3.8871	3.7428	1.6722	3.3259	3.6021	2.6941
-2.1404	-1.704	-1.9755	-0.6644	-0.47465	-1.0155	-0.5099	0.57614	-0.73475	-0.86452	-1.3962	-0.91981	-1.9068	-1.3932	-1.1131	-1.391	-0.66744	-1.8102	-1.7812	-1.0381	-2.086	-2.2009	-0.90385	-0.87674	-1.6118	-0.90251	-1.1759	-1.4214	-2.3993	-0.28964	-1.6401	-0.49956	-1.6277	-1.3177	-1.209	-1.285	-1.5967	-0.42122	-1.906	-1.6769	-1.3838	-1.6983	-1.0013	-1.2058	-1.6001	0.44537	-0.84605	-0.35934	-2.0947	-2.4302
7.5528	6.6269	7.0016	6.6616	7.1815	5.9274	7.4446	7.0854	7.0276	6.7043	6.3604	7.5661	6.5505	5.6162	7.5136	6.7375	6.6988	6.6077	5.5382	7.8873	6.657	7.0007	7.3273	6.6948	7.6316	5.1651	8.4447	6.615	6.4202	5.8282	7.2536	6.0633	7.3418	6.14	6.8515	7.5933	6.9706	6.0703	6.5597	7.1247	6.7904	6.8397	7.9736	5.8012	6.8232	6.8765	7.2889	6.4004	6.1457	5.6238
-11.232	-11.715	-11.309	-13.154	-11.378	-11.616	-11.101	-10.774	-11.394	-10.646	-11.757	-10.743	-10.118	-11.478	-11.307	-10.685	-11.74	-11.655	-11.287	-12.656	-11.534	-11.143	-10.873	-12.112	-11.376	-12.03	-12.327	-10.311	-11.21	-10.894	-12.099	-10.842	-11.193	-11.419	-11.728	-11.1	-11.257	-11.128	-11.712	-12.238	-12.014	-11.044	-10.555	-11.596	-11.057	-11.509	-11.732	-11.507	-11.337	-11.562
-10.115	-10.759	-11.082	-11.333	-10.122	-11.45	-9.787	-9.692	-10.908	-10.709	-10.125	-11.488	-10.85	-10.822	-10.158	-10.048	-11.801	-10.909	-10.826	-9.4637	-11.992	-9.9503	-10.887	-10.949	-11.314	-11.729	-9.9136	-10.268	-10.65	-9.765	-11.371	-10.326	-10.5	-10.85	-11.186	-10.657	-10.378	-11.772	-9.7436	-9.5335	-13.514	-11.408	-9.8094	-11.683	-10.037	-10.814	-11.202	-9.9674	-11.117	-10.514
-0.42875	0.87922	1.0171	-0.70335	-0.011335	0.64841	-0.75104	-0.62288	-1.8333	0.28261	0.20339	0.25811	0.87751	0.18581	-0.72673	0.69324	0.62194	-0.8434	0.56233	0.56138	0.50909	-0.33324	0.11264	-0.70664	0.92803	0.22312	0.54076	0.82621	0.23039	0.04924	-0.095812	-0.55321	0.17753	-0.86278	0.51596	-0.067397	-0.26649	-0.72667	0.12586	0.9962	0.54602	-0.58605	0.25261	0.3315	0.71092	1.2636	-0.80862	0.40656	-0.29466	-0.26667
4.1953	4.6064	3.8461	5.2473	3.0959	3.5858	4.8784	5.3491	4.7834	4.8282	4.5577	4.4199	4.7907	4.645	4.9193	4.8314	4.1005	4.3057	5.3816	4.3708	5.1827	4.3516	3.8591	4.0041	3.8697	5.0357	3.7022	4.3662	5.2738	3.9178	3.9942	4.1718	4.0217	3.7525	4.9636	4.1438	4.7015	4.2689	3.6984	5.2641	4.1068	4.7813	2.8631	4.0585	5.1906	4.6869	4.4867	3.538	3.4486	4.7919
-2.5438	-2.7053	-3.4137	-2.3568	-2.5214	-1.5777	-3.7282	-2.193	-1.1341	-3.3982	-2.3619	-2.6915	-2.4215	-2.1071	-2.4059	-2.3385	-2.5678	-1.8085	-3.1134	-1.7444	-2.5092	-1.4624	-3.0231	-2.8262	-2.232	-2.4608	-2.922	-3.9516	-2.5419	-2.2182	-2.0157	-2.4923	-3.1948	-3.7036	-2.8424	-1.9429	-1.5525	-3.5501	-2.4132	-2.5192	-3.703	-2.5291	-2.3658	-1.3929	-1.8857	-2.952	-2.8293	-2.1725	-2.8724	-3.3019
-2.4084	-0.85995	-1.3224	-1.0637	-0.49667	-2.2551	-0.77443	-0.98029	-1.4113	-1.4294	-2.6644	-0.90586	-2.6241	-2.1479	-0.97068	-0.92929	-0.27591	-1.3567	-3.1389	-0.96374	0.09143	-1.6561	-2.4908	-0.51725	-1.8661	-1.3533	-1.9072	-0.52516	-0.94136	-0.69185	-3.285	-2.4906	-2.3322	-1.1784	-1.2751	-2.1224	-0.94217	-1.2487	-2.1366	-2.7228	-0.93832	-2.3174	-1.9225	-2.7142	-1.7011	-1.9176	-1.7175	-0.63083	-1.8055	-0.58536
-4.4366	-5.3813	-3.803	-4.1832	-4.6941	-4.7793	-3.7461	-2.939	-3.9518	-4.8029	-3.5252	-4.1	-4.752	-4.5044	-5.1401	-4.5957	-4.2654	-3.4184	-4.2879	-3.9007	-4.2424	-3.9505	-4.8304	-4.206	-5.197	-4.3918	-3.9592	-3.7074	-3.8272	-2.9983	-4.4943	-3.6113	-4.094	-3.9082	-4.8108	-4.0329	-3.7472	-5.5852	-4.4857	-4.2922	-3.5059	-4.6587	-4.1484	-4.1984	-4.2159	-5.4833	-4.6773	-3.4481	-4.3565	-4.2995
-9.0957	-7.4438	-8.9546	-8.1411	-8.9124	-7.9595	-8.8261	-8.9395	-8.9404	-9.4523	-8.4081	-8.8071	-8.6018	-9.1986	-9.8282	-8.6179	-8.7412	-9.3674	-9.6022	-8.6612	-8.9777	-8.5119	-9.0637	-8.7812	-10.16	-8.1003	-7.8308	-9.283	-9.4958	-9.4273	-9.053	-8.8064	-9.1566	-9.0138	-9.4955	-8.7798	-9.4292	-9.2206	-8.8795	-8.3256	-8.7825	-9.8261	-8.8629	-8.1201	-8.6268	-8.0456	-9.4071	-10.049	-9.28	-8.1418
0.86184	1.4085	1.6746	0.67985	1.0634	1.0816	1.4115	1.2629	1.8404	1.2536	2.3434	2.7135	1.8575	1.8423	0.99556	1.8802	3.2534	1.9232	1.31	1.6394	1.1534	1.9082	3.1845	1.903	1.0675	1.7572	2.3477	2.4517	1.3228	2.6921	1.7851	0.8983	0.55845	1.8813	0.59637	1.7429	1.4134	2.3001	1.903	1.3741	-0.29493	1.0284	1.3968	1.6903	1.4424	1.5158	1.5862	1.5561	1.4813	1.4095
-6.1417	-5.9029	-5.0683	-6.0008	-4.9442	-4.5914	-6.0516	-5.9547	-5.388	-5.4348	-5.2718	-5.12	-5.3715	-5.3683	-4.0687	-5.8147	-5.4776	-5.2378	-5.628	-5.8218	-5.7772	-5.5986	-7.5395	-5.8003	-6.5722	-5.6112	-5.2794	-4.7691	-4.6149	-5.3342	-6.9494	-5.9446	-5.3636	-4.4392	-5.2196	-5.0036	-5.1068	-5.1917	-5.356	-5.2846	-5.7973	-5.6264	-6.0065	-4.6103	-6.8076	-5.4531	-5.4701	-6.0749	-5.4242	-5.1074
1.7088	0.63548	0.12517	1.0599	0.54644	1.1247	0.57427	0.69042	0.46253	-0.72885	-0.43602	-0.72153	1.6811	0.60836	-0.010827	0.67049	0.78361	0.39816	0.67631	0.012998	-0.98099	0.64176	1.2433	0.93123	1.3647	-0.46658	-0.48348	-0.098645	1.2652	-0.37705	0.34652	0.62066	-0.64522	-0.2648	-0.52146	-0.69679	1.5973	1.7419	1.6403	0.054631	0.10081	0.1194	0.22676	-0.37573	-0.14817	0.75093	0.0030898	0.36029	1.0977	1.234
-12.412	-11.668	-12.506	-11.811	-12.732	-13.45	-12.29	-13.304	-13.027	-12.964	-14.031	-12.344	-11.427	-13.672	-12.976	-13.326	-12.916	-13.863	-12.808	-12.773	-13.51	-12.413	-12.086	-14.665	-12.293	-14.05	-12.813	-12.636	-13.761	-12.313	-13.783	-13.539	-11.968	-11.705	-12.425	-13.392	-12.278	-11.605	-12.152	-13.382	-13.388	-12.755	-11.605	-13.401	-12.943	-12.903	-11.997	-12.947	-12.422	-13.169
-0.84648	-2.067	-2.1115	-0.74234	-0.94368	-3.028	-1.0529	-1.5704	-2.1419	-1.8629	-1.5814	-0.94111	-2.7227	-1.9431	-1.496	-1.9095	-2.3281	-2.5212	0.17364	-1.4218	-1.8918	-1.7792	-1.2717	-2.6143	-2.9891	-0.87509	-2.0921	-1.8866	-1.3212	-1.6968	-2.0831	-2.2627	-2.4166	-2.27	-1.9177	-1.8016	-1.5862	-3.7238	-0.84477	-2.5649	-2.3082	-2.8861	-1.7036	-1.7327	-1.0976	-1.6253	-2.6444	-0.97746	-1.6907	-0.22046
-15.134	-14.15	-13.551	-12.835	-13.294	-13.918	-13.683	-13.784	-13.937	-14.558	-13.515	-13.984	-13.519	-14.318	-13.779	-15.178	-14.062	-14.556	-13.422	-14.342	-13.818	-13.665	-13.568	-13.893	-14.873	-13.46	-16.073	-13.761	-14.254	-14.436	-13.674	-12.831	-14.987	-14.484	-13.273	-14.157	-13.42	-13.605	-13.382	-12.714	-14.213	-14.058	-14.494	-13.924	-14.751	-14.144	-14.16	-15.06	-14.59	-13.182
5.1268	6.2772	4.7193	4.4045	4.8558	4.4403	4.2537	5.2444	4.8867	4.4114	5.9711	4.891	5.1355	5.5351	4.0972	5.742	4.1964	5.2026	5.5654	5.0125	5.3427	4.3188	5.7351	4.6242	5.6742	6.6341	5.0379	5.0755	4.2045	5.3399	4.776	5.7995	5.1014	4.1787	5.7715	4.7533	4.3844	5.7598	4.4483	4.5695	6.0832	4.5644	4.4437	4.8285	4.7475	4.9295	4.5981	4.4088	4.9642	3.8078
-5.2476	-4.6234	-4.1876	-4.1871	-4.9562	-3.2515	-4.4314	-5.0955	-5.5445	-4.0353	-6.4118	-5.2137	-4.8779	-4.5489	-4.1001	-5.3123	-4.2182	-4.2583	-4.7604	-5.1721	-4.2245	-4.8903	-5.8224	-4.1801	-5.1717	-5.1223	-4.8422	-4.9523	-4.736	-4.7538	-4.6649	-5.2712	-4.4976	-5.3343	-4.0149	-4.6096	-4.184	-5.2884	-4.6879	-5.0705	-5.3648	-3.952	-4.1124	-4.9426	-4.2723	-3.8411	-4.0664	-4.6942	-3.4608	-4.3896
0.25917	-0.86552	0.34917	0.114	0.30638	-0.079796	0.2685	-0.13358	-0.38707	0.16918	-0.52576	0.68523	-0.42872	-0.35578	-0.086997	0.11051	0.49776	0.14992	-0.74501	0.15467	-0.86574	-1.0113	1.1696	-0.1641	0.17138	-0.22073	-0.28845	-0.17162	0.07664	0.4962	0.62118	-0.69478	-0.69629	-0.72765	0.51653	0.63076	-0.80425	-0.55487	-0.26538	-0.23969	1.3393	-0.22494	-0.51643	-0.57468	0.46302	0.38615	0.89341	0.36837	-1.3125	-0.65498
7.1463	6.4006	6.5273	6.5916	7.3093	5.952	7.2505	6.7507	6.7388	6.9404	7.3599	7.3341	5.9655	6.8857	6.3722	6.1721	6.495	6.2586	7.5218	6.9581	8.1089	5.8276	6.8947	7.5763	7.6627	6.43	6.3052	6.2997	7.4103	5.4857	6.5021	6.346	7.2274	6.4506	6.7191	6.4969	6.0624	5.3266	6.8577	7.1893	6.6248	7.1476	7.6291	7.5164	6.6319	6.1211	6.6772	7.0454	6.4166	7.5282
8.3409	8.8458	9.4598	7.56	9.5177	8.3695	7.5705	8.48	8.7367	8.1241	9.1657	9.3257	8.5502	9.1019	7.7751	8.7118	8.3982	8.565	8.2027	7.3015	8.5168	8.3697	8.0242	8.2937	8.2313	9.251	9.0895	8.9666	7.9614	8.7185	8.807	8.4583	8.4591	8.4026	9.3527	9.2128	8.0402	8.2183	8.9438	8.9103	8.7934	8.9284	8.5581	8.1268	8.7253	8.0434	7.6634	9.849	8.2192	7.8776
-0.20278	0.12392	-0.49093	-0.30323	0.18028	0.40443	1.2127	-0.62751	-0.20402	0.062297	1.6394	-0.55547	0.14445	-1.7638	0.58369	-0.4785	-0.47861	1.0895	-0.52044	-0.0039569	0.13787	-0.94469	-1.017	-1.6798	0.088267	0.26417	0.088511	-0.64726	0.02987	-0.0096151	1.0833	0.83684	-0.087466	0.57283	-1.2468	1.4862	-0.49365	-0.66482	-0.12545	-0.5025	-0.47827	-0.38625	-0.12704	0.82883	0.286	-0.59674	-0.14176	-0.49634	-0.13294	0.3725
4.0383	3.5551	4.6847	4.3284	5.1698	3.3268	4.1548	4.8742	4.6796	4.3904	3.8844	4.1993	5.0426	4.7393	4.2998	4.3575	4.5889	5.0353	5.3208	4.2533	3.8405	3.5966	4.0295	4.9605	4.2434	3.44	5.6644	3.9067	3.5725	3.8973	4.1315	4.4558	5.0879	3.7579	3.4599	4.1418	4.7457	4.2169	5.3213	4.7535	5.2755	4.8903	4.7613	5.5557	3.5397	4.908	4.2547	4.2331	4.2302	4.4885
-0.83661	-1.3269	-1.6914	-2.0771	-0.35096	-0.61028	-1.0401	-2.3686	-1.2334	-1.2154	-0.97356	-1.0722	-0.42184	-1.0025	-0.0471	-0.49719	-1.3991	-0.8734	-0.90295	-1.3522	-0.82062	-0.96677	-1.4778	-1.0078	-0.88895	-1.1894	-0.42083	-2.135	-1.0696	-1.48	-0.39129	-1.1555	-1.2538	-0.51608	-1.792	-0.83124	-1.3218	-0.26391	-1.406	-2.2791	-2.2467	-1.6378	-1.0499	0.068797	-0.17724	-0.72264	-0.94489	-1.9028	-1.2082	-0.56794
-10.981	-10.742	-11.161	-11.513	-11.047	-10.905	-12.406	-11.17	-12.297	-12.885	-10.472	-10.781	-12.315	-12.886	-12.598	-11.202	-12.296	-11.64	-10.677	-11.291	-12.554	-11.749	-12.483	-12.605	-12.046	-12.734	-11.172	-12.89	-11.285	-11.095	-11.075	-12.53	-10.968	-11.41	-11.717	-11.254	-10.959	-11.828	-12.026	-12.178	-13.333	-11.133	-10.062	-11.977	-11.417	-11.203	-10.586	-12.16	-10.87	-10.602
-0.78408	-1.3164	-2.0751	-1.1812	-1.3204	-1.0691	-0.05268	-2.0335	-0.99765	-1.3389	-2.3525	-0.96405	-0.48696	-2.3328	-1.7426	-2.303	-1.6927	-1.0571	-1.5026	-0.57669	-1.3876	-1.289	-1.1403	-1.5087	-0.81959	-1.8301	-1.4582	-1.1181	-0.8619	0.50801	-1.1228	-2.0741	-1.7948	-1.6226	-0.91076	-3.2847	-1.059	-0.71648	-1.4619	-1.1445	-1.7386	-1.2462	-1.9969	-1.1799	-0.31778	-1.0068	-1.001	-0.4052	-1.9861	-1.1158
-4.2843	-5.6476	-4.1436	-5.3322	-3.5681	-4.6593	-5.0522	-5.5798	-4.8663	-5.9264	-5.3298	-4.6769	-4.5189	-5.4759	-4.0603	-4.6433	-4.5209	-4.702	-4.5024	-4.4809	-3.9741	-5.179	-4.8569	-4.9481	-5.0063	-4.6046	-3.8782	-5.0023	-5.5735	-4.743	-4.7063	-4.9798	-5.0723	-4.9376	-5.9348	-5.3776	-5.6068	-5.927	-4.4115	-5.4693	-4.9631	-5.4908	-4.6837	-4.0425	-4.7579	-4.565	-5.2673	-6.4033	-4.622	-3.8401
-3.4585	-3.9116	-4.8963	-4.3152	-5.8905	-4.1926	-4.0381	-3.1468	-3.8464	-5.5384	-3.927	-3.4196	-5.1928	-4.1479	-4.7342	-4.1677	-4.5304	-4.3737	-3.6331	-4.7595	-4.367	-3.9846	-3.4212	-4.3809	-4.3409	-4.7577	-4.7277	-5.4764	-4.2593	-3.5351	-5.0972	-3.7614	-3.4423	-4.1564	-2.868	-2.9208	-3.2029	-3.9243	-5.0122	-3.5547	-3.9384	-4.4601	-4.3046	-3.9997	-4.286	-3.253	-3.5201	-3.7012	-4.54	-3.9423
-13.598	-12.15	-12.628	-12.724	-13.393	-12.102	-13.383	-12.639	-11.195	-11.842	-14.242	-12.818	-11.202	-12.646	-12.124	-13.693	-13.735	-12.979	-12.368	-11.943	-13.618	-12.47	-12.295	-11.943	-14.636	-11.894	-13.05	-12.278	-11.866	-13.063	-12.621	-14.431	-13.637	-14.165	-11.727	-12.473	-13.364	-13.172	-13.186	-11.849	-11.974	-12.646	-12.617	-13.486	-12.985	-12.69	-12.659	-13.167	-12.291	-12.497
-4.5304	-3.6371	-3.3162	-3.5152	-4.1134	-3.3823	-3.0005	-5.2493	-4.0061	-2.9669	-4.3147	-4.161	-4.9092	-4.3229	-4.109	-4.0967	-3.6901	-3.8767	-4.5395	-3.6652	-3.962	-4.1334	-4.3197	-2.25	-3.743	-3.4949	-3.9688	-3.397	-3.8319	-3.7737	-2.9791	-3.3737	-3.875	-3.0598	-3.0008	-4.14	-4.2439	-3.7829	-3.4104	-3.4322	-4.3907	-4.3636	-3.9547	-4.2104	-3.3968	-3.7431	-3.7124	-3.1491	-3.5485	-4.1513
-0.31867	-0.027276	-0.030097	-0.78461	0.18447	0.9332	-0.015227	0.21471	0.32799	1.4365	-0.17897	0.1882	0.030819	0.055872	-1.3229	1.4182	-0.36718	-0.35865	0.98742	-0.52823	0.023594	0.11196	1.1197	-0.10827	0.53915	-0.14397	0.17273	-0.32421	-0.083822	0.57046	-1.0018	0.39586	-0.26808	0.70747	0.038496	0.43835	0.15048	-0.096522	0.67105	-0.21017	0.77381	0.76222	0.21761	0.049604	0.25111	0.51985	-0.84681	-0.30304	-1.1301	-0.46829
5.0522	6.3817	5.8198	5.3795	5.4972	5.4023	5.4627	5.551	7.5804	6.0722	6.2695	5.6937	5.4047	4.8894	5.3616	5.7718	5.9176	6.0934	5.1584	5.8433	4.9274	6.0939	4.8217	5.819	6.0162	6.0813	6.3703	6.0146	6.0587	5.1221	7.1388	5.4946	3.8909	4.6828	4.879	5.9706	5.7343	6.5187	5.9101	5.0038	5.1323	5.3775	4.877	5.491	4.4086	5.5024	4.657	6.0878	6.3457	5.519
-1.8937	-1.5843	-1.4494	-2.4189	-1.3104	-0.062388	-0.48881	-1.8554	-0.77792	-1.0636	-2.0078	-1.9472	-0.87282	-0.82762	-1.7885	-1.8876	-1.9413	-1.1375	-0.55624	-0.68642	-1.4709	-2.4991	-2.0105	-1.5229	-1.5033	-0.73131	-1.8627	-1.2777	-2.4265	-1.9264	-1.1875	-1.9153	-0.84096	-1.8782	-1.2738	-1.6513	-1.0215	-1.185	-1.2288	-2.104	-1.5595	-1.7585	-0.71381	-0.53502	-1.2493	-1.516	-1.4682	-0.28799	-1.1603	-2.1445
2.6836	2.0002	2.7995	2.7662	2.4337	2.9911	2.4138	2.5495	2.9726	3.3004	1.7927	1.7004	3.2005	3.5162	2.623	3.4815	2.4955	3.1019	3.1904	2.8602	2.9682	1.986	3.5807	4.043	3.0008	2.9476	2.6207	2.9751	2.4437	2.2613	2.7891	1.7393	3.2179	2.5254	2.8854	2.4638	3.7869	3.0682	3.2662	2.8648	3.5436	3.4755	3.7786	2.1938	2.9154	3.0302	3.285	3.3454	3.7612	3.0795
8.3484	8.0564	7.8361	8.1052	8.0728	8.8877	7.9131	8.5755	9.7045	8.8939	9.5325	8.4713	7.9043	8.9821	8.6916	9.1807	9.1077	8.8566	9.996	8.1121	9.5238	8.8556	8.8501	8.3712	9.2686	9.5124	8.3067	8.5882	8.613	8.8444	8.8011	9.2248	9.2643	7.798	8.3974	9.1429	8.7754	9.0116	9.2834	8.2457	8.9212	8.1002	8.8467	8.0176	7.7552	8.9361	8.488	7.9214	8.1547	8.249
-10.264	-9.376	-9.7256	-9.2567	-8.8116	-10.416	-9.7392	-9.6495	-7.5277	-9.3403	-8.8831	-9.2542	-8.5154	-10.511	-8.6442	-9.3765	-9.0464	-9.2609	-9.1916	-8.9123	-8.8903	-8.9847	-9.5133	-9.9737	-8.6753	-8.6811	-9.4279	-8.377	-9.3297	-8.8619	-8.9641	-8.6463	-9.078	-9.6244	-9.3702	-8.5258	-8.8141	-9.6152	-9.021	-8.2313	-9.3743	-8.2362	-10.052	-9.7256	-9.9269	-8.4137	-8.7617	-8.5654	-8.275	-7.8663
1.115	-0.36036	0.90081	1.0002	-0.22325	0.52991	1.1583	0.56427	0.38621	-0.42341	1.0071	-0.029401	0.23521	0.023683	0.38106	0.021811	0.3005	0.16217	-0.072758	0.46996	0.11363	0.62352	0.52429	0.18824	0.82427	0.354	1.1216	0.1921	0.91133	0.43369	0.47882	0.49739	-0.32692	0.28159	0.66654	0.31146	0.88331	0.20927	0.0090023	0.36264	0.90006	1.214	1.139	1.013	0.049905	0.31691	-0.038023	0.42366	1.1071	1.4773
0.65733	1.2857	1.1522	2.0912	1.4669	1.7763	2.1591	1.9962	1.9041	1.8603	1.2606	0.55413	0.89079	1.6367	0.33698	1.6559	0.67655	2.4418	1.1662	1.156	0.89352	1.5576	1.8596	0.38562	1.6863	1.0945	2.0116	0.2832	1.8262	1.2818	1.2302	0.5285	2.0113	1.5452	-0.39958	0.1919	0.81209	1.5105	2.8804	1.7919	1.0555	1.5938	0.60751	1.3133	1.2634	1.222	1.2869	0.78561	2.0191	1.072
-0.87559	-0.64297	-1.2622	-0.47619	-0.18749	-0.81232	-0.58623	0.34732	-1.1419	-1.9283	-0.40537	-0.20963	-1.01	-0.26926	0.19418	-1.9269	-0.8983	-0.84565	-0.68673	-0.95767	-0.57653	-0.53309	-0.79658	-0.80305	-0.87707	0.32938	-0.62943	-1.0395	-1.0227	-1.3489	-1.5983	-0.19317	-0.8736	-0.54358	-0.88701	-0.46786	-0.51498	0.07595	-1.3811	-1.2882	-0.27486	-1.3846	-1.4278	-0.99517	-1.6624	-0.4412	-1.0757	-1.9018	-0.14429	-1.1267
-4.8142	-4.0295	-4.288	-4.0289	-4.728	-4.7644	-5.173	-3.6522	-2.9524	-2.8381	-5.0869	-5.5337	-3.7534	-3.8237	-4.8155	-4.112	-3.985	-3.776	-4.0259	-4.1168	-4.7379	-3.1408	-4.2253	-4.7146	-3.58	-4.0293	-3.5577	-3.4732	-4.1272	-4.2395	-4.9308	-4.0524	-4.46	-4.0508	-5.6147	-4.723	-4.7614	-4.4352	-3.3522	-4.0663	-3.9072	-3.6242	-4.6441	-4.9004	-3.9634	-3.6851	-4.037	-5.6134	-5.1308	-4.7523
5.4113	5.2186	3.5629	4.6548	4.903	5.7905	4.9167	4.2408	4.2989	5.1005	5.1565	4.3528	4.4975	5.2561	5.3428	4.7902	4.7046	4.0107	5.4943	5.4057	3.6462	5.1725	3.4577	4.7377	5.0059	4.9497	4.2505	4.4835	4.7527	4.2623	6.2329	5.2355	4.8028	4.1276	4.6179	5.5478	6.7489	5.7692	3.7574	5.1613	4.8443	6.2042	6.1638	3.7054	5.4254	5.5261	5.4606	4.6106	4.77	4.4891
1.1215	0.82946	0.34355	2.9232	0.68228	1.5966	2.2821	0.48516	1.3173	0.76011	1.0778	1.1875	1.5342	1.1136	1.4942	1.7246	2.3975	0.92325	0.47074	2.6969	1.6916	1.3754	2.8537	1.1204	1.7661	2.016	2.1312	1.6975	1.987	2.7049	1.9323	2.5749	1.0099	1.5506	1.5943	1.4676	2.1214	1.0304	1.8339	1.2301	1.9421	1.8814	0.14959	0.93399	1.3259	1.5166	1.1911	1.5812	0.93076	1.3182
-21.301	-22.278	-22.442	-21.516	-22.35	-22.25	-21.954	-22.577	-22.181	-22.218	-22.386	-21.821	-22.063	-21.883	-21.891	-22.69	-21.326	-22.561	-22.479	-21.844	-22.27	-21.431	-23.023	-22.845	-21.594	-20.701	-21.999	-22.246	-23.649	-23.303	-22.541	-22.424	-21.3	-22.247	-21.909	-22.886	-22.086	-22.215	-22.25	-20.923	-22.276	-21.696	-22.622	-22.168	-23.376	-21.424	-22.478	-21.711	-21.864	-22.206
-0.88949	0.49764	-0.35247	0.92468	-0.77471	-0.88646	0.061684	-0.31191	-0.89214	-0.38307	0.17613	0.36216	0.42522	-1.2687	-0.6869	0.5931	0.45138	-0.2464	0.49171	0.13197	0.17114	0.6304	-1.1342	-0.32688	-1.2646	-0.067343	0.58046	-0.93432	0.20205	1.0543	-0.34047	-0.69535	1.9789	-0.69439	-0.17812	-0.48633	-0.76117	0.64845	1.7194	-0.39957	-0.32125	0.17077	0.3137	0.3147	-0.74428	-0.62129	0.1312	0.31468	-0.26118	1.0182
-4.4598	-3.6573	-4.2493	-5.1648	-4.2291	-5.2007	-4.3759	-4.0239	-4.8016	-3.1914	-4.3597	-4.7676	-4.8086	-4.1666	-5.0605	-3.8201	-4.5379	-4.5993	-4.2834	-3.5483	-4.3512	-4.2735	-3.6324	-4.1299	-4.0494	-4.3303	-5.036	-4.3351	-4.0308	-4.2616	-4.418	-4.0572	-4.6863	-4.3847	-4.9699	-4.177	-3.7399	-2.6158	-3.5439	-6.5959	-4.9792	-4.0368	-4.1133	-3.2224	-4.8891	-4.1924	-3.9556	-4.0416	-3.9022	-3.5177
0.44926	2.8162	1.4924	1.3363	1.7138	1.1084	2.006	0.54468	1.3109	1.1575	0.38275	0.35521	-0.31284	0.94313	1.2989	0.87206	1.1289	0.39976	1.1398	1.5908	0.94294	1.5075	1.7419	1.6236	0.86467	0.54812	2.4401	1.0835	1.5337	0.54089	0.56835	1.3005	1.1211	1.7958	1.1969	1.1857	1.324	1.883	0.92166	1.8355	0.85388	1.4557	2.5804	2.45	1.1321	-0.19207	1.5079	0.55999	2.1149	1.2435
-12.051	-10.819	-11.911	-11.45	-11.992	-11.477	-12.1	-12.743	-11.004	-11.162	-11.305	-12.178	-10.858	-11.977	-12.57	-10.877	-10.222	-11.193	-12.267	-11.09	-11.433	-10.623	-11.53	-11.796	-11.436	-12.936	-10.979	-11.12	-11.222	-11.242	-10.495	-11.404	-10.522	-12.399	-12.561	-11.481	-11.707	-12.286	-11.452	-12.77	-12.344	-11.133	-11.439	-11.305	-10.64	-10.905	-11.833	-10.706	-12.132	-11.728
-6.1919	-7.2616	-7.762	-8.4725	-8.1923	-7.6492	-8.2227	-7.7268	-7.3451	-6.9131	-7.7951	-8.3463	-6.1604	-8.4081	-7.56	-7.6106	-8.5431	-8.2754	-8.7225	-7.8565	-8.5696	-7.291	-7.2665	-7.59	-7.7526	-7.3968	-6.8792	-7.3973	-8.5247	-7.4591	-8.5019	-7.4706	-7.2933	-8.1613	-7.2456	-6.9462	-8.199	-7.432	-7.4089	-7.7232	-8.0555	-6.701	-7.1071	-8.5114	-6.8532	-7.0836	-7.6577	-7.2498	-7.2158	-6.5037
-4.1701	-5.0369	-3.9769	-4.1506	-5.0517	-4.5824	-4.3917	-4.5749	-4.8861	-4.4324	-5.538	-3.8593	-4.1446	-5.1971	-4.9975	-5.8715	-3.8374	-5.469	-4.785	-4.964	-4.6332	-4.7023	-5.0528	-5.7789	-4.9554	-4.8228	-5.0762	-4.4867	-4.9792	-5.7808	-4.5217	-5.9389	-4.6884	-3.8417	-5.4595	-5.7412	-4.9617	-4.8298	-4.4285	-4.392	-5.1799	-4.9257	-5.4287	-4.3247	-5.5414	-4.7719	-5.1016	-4.059	-4.52	-4.9087
-2.3214	-2.4409	-2.7109	-2.2756	-3.1511	-2.8765	-2.6966	-3.4333	-2.4235	-1.4704	-3.2186	-2.7986	-2.7741	-2.7492	-2.4776	-2.8134	-2.3034	-2.4718	-2.6854	-2.3966	-3.5694	-2.586	-2.7097	-2.799	-3.0079	-3.5046	-2.5817	-3.0825	-4.0101	-2.0003	-2.5627	-2.6054	-2.0664	-2.0539	-2.8585	-3.582	-1.5823	-2.3154	-2.4505	-1.7094	-3.3458	-1.8071	-3.2667	-2.6875	-3.3704	-3.4455	-2.2461	-2.1037	-1.9068	-3.4518
-2.3922	-1.4898	-2.1376	-1.1841	-1.8433	-1.6307	-2.463	-4.0974	-3.7042	-3.9234	-2.4421	-2.5849	-2.878	-1.9922	-1.7166	-2.3197	-2.1814	-1.8714	-0.90781	-2.073	-1.7161	-1.6262	-2.0262	-2.2312	-2.8506	-2.1407	-1.8426	-3.2614	-2.6541	-1.7056	-2.5663	-2.5278	-3.5465	-1.7404	-1.8066	-2.7813	-1.4856	-2.3594	-3.3807	-3.0607	-3.5065	-2.0063	-1.751	-1.0323	-2.2613	-2.5565	-2.0232	-3.2693	-2.4562	-2.7286
-2.3578	-4.3954	-4.1674	-3.6149	-2.7771	-2.7363	-3.2542	-2.5059	-4.353	-3.6239	-2.3147	-3.3116	-2.3736	-3.5949	-4.17	-2.5587	-3.3181	-2.473	-2.3319	-2.6133	-3.7932	-3.572	-4.2815	-3.5857	-3.7659	-3.2338	-2.8199	-2.5203	-3.3473	-3.8519	-4.3423	-3.1631	-3.6648	-4.7234	-3.0995	-3.6746	-3.0024	-2.4022	-1.943	-1.9605	-3.153	-3.262	-3.3851	-4.3078	-2.8058	-3.3805	-3.3469	-2.3454	-2.8058	-2.8154
-13.263	-12.937	-13.675	-12.5	-13.342	-13.71	-13.391	-13.47	-13.126	-14.83	-13.799	-13.277	-13.195	-12.103	-13.026	-13.71	-12.946	-12.925	-12.31	-12.949	-13.093	-12.938	-14.027	-13.096	-13.034	-14.395	-13.229	-12.616	-13.24	-12.729	-13.243	-12.321	-12.046	-13.646	-13.053	-12.742	-12.477	-13.009	-13.686	-13.706	-13.414	-11.764	-14.557	-14.151	-13.07	-12.55	-12.246	-12.923	-13.559	-12.952
-1.821	-0.99986	-2.2862	-0.30322	-1.7437	-1.6558	-1.8462	-1.0526	-1.2146	-1.0168	-1.9785	-1.8289	-1.5266	-0.95988	-0.92419	-0.64666	-1.1909	-0.82751	-1.592	-0.16276	-1.6787	-2.7112	-0.90016	-0.77052	-0.40413	-1.3629	-2.0441	-0.18645	-0.47285	-1.0606	-1.6271	-0.24076	-1.137	-1.5454	-1.5176	-1.4426	-1.0239	-2.0803	-1.2547	-1.2145	-0.18952	-1.6515	-2.3506	-1.4607	-0.9262	-1.1972	-0.88805	-0.95699	-1.235	-1.8917
0.95365	1.6669	0.33207	1.3888	1.6857	2.0407	1.222	1.9221	0.77771	1.4376	1.0848	1.7122	1.675	2.1971	1.7963	1.2582	2.8633	1.9768	1.4628	1.3427	0.38342	0.86067	2.3464	0.19147	1.9876	1.9498	0.89179	2.0879	1.4589	1.9787	0.95493	1.7202	0.25763	1.1244	1.4334	2.8709	1.6369	1.3	2.889	2.5797	2.6912	2.3393	1.48	1.3548	1.5681	1.4593	1.6182	1.342	2.0505	1.5152
6.0333	5.5929	6.0221	4.7722	4.7078	5.9724	4.9436	4.0567	6.1075	5.5829	5.4167	6.6926	5.4434	5.1232	6.0619	5.5061	6.0753	5.8861	5.5731	4.8782	5.9529	4.5499	5.2946	5.7273	5.5292	6.5154	6.0062	6.0206	5.7102	6.4021	5.8862	5.7161	6.1447	4.8212	5.9946	5.9015	5.2615	5.8312	4.5343	4.9678	4.5307	5.8878	6.4323	6.0942	4.0739	5.3042	5.301	6.2665	6.4192	6.4899
0.30964	2.9692	0.77927	1.3835	0.2588	1.9971	1.2369	2.0458	0.57979	0.66098	1.1193	1.8359	1.253	0.75765	1.6701	0.89821	0.44123	1.8385	0.67747	2.0825	0.698	0.61097	1.7016	1.6733	1.6394	2.2577	1.805	0.29266	1.619	1.5482	1.0716	0.68102	1.2528	0.86223	0.041835	1.8443	1.8125	1.1353	1.7962	0.20453	0.55069	1.3328	1.3989	2.5532	0.98587	1.7568	1.7497	1.7981	0.68576	1.8452
-0.83113	1.2002	-0.069608	-1.4404	-0.30361	-0.092247	0.53592	0.16392	-1.2689	0.62206	-0.064778	0.25745	0.11997	0.95991	0.053748	1.2766	-1.2745	0.62801	-0.42232	0.52583	-0.64281	0.26715	-0.62541	0.4651	-0.26046	-0.74067	0.55686	1.7784	-0.46794	1.1999	0.82061	0.94344	1.3419	0.186	0.50514	-0.16682	0.90055	1.2404	-0.60264	-0.13171	0.68029	0.61304	0.58994	0.11549	0.44642	-0.50042	-0.27954	0.70877	1.2866	-0.14903
-2.6146	-1.3318	-1.8451	-1.3829	-2.0812	-1.8667	-2.4539	-2.1685	-2.4313	-0.75789	-1.6378	-2.5009	-1.2802	-2.4357	-1.1635	-1.2594	-1.9943	-2.6221	-1.9063	-2.146	-1.6733	-1.6889	-1.5469	-2.3023	-1.2045	-1.9083	-2.3875	-1.3287	-2.0397	-1.2773	-2.9523	-1.5492	-0.83292	-0.926	-1.834	-1.2819	-2.2405	-1.4331	-1.9767	-1.9787	-2.0595	-2.2069	-2.7667	-1.1311	-2.5768	-1.3521	-1.7725	-2.3491	-2.8111	-1.996
-12.069	-12.476	-12.088	-12.134	-11.445	-13.197	-11.771	-11.435	-10.608	-11.021	-11.282	-11.083	-12.296	-12.004	-11.274	-11.078	-10.925	-10.543	-11.625	-11.323	-12.204	-12.569	-12.328	-12.338	-11.941	-11.456	-11.814	-12.201	-12.149	-11.738	-11.332	-12.195	-12.779	-12.651	-11.641	-11.935	-11.479	-11.051	-12.691	-11.501	-11.333	-11.344	-12.143	-11.014	-11.341	-11	-11.439	-11.607	-12.423	-10.73
-4.4178	-4.7508	-4.1119	-5.4936	-4.2486	-3.9022	-5.2773	-3.0012	-3.8399	-4.3431	-4.0377	-3.8395	-4.3259	-4.7661	-4.4014	-3.4538	-3.7024	-3.8057	-5.3788	-3.3907	-3.1934	-4.106	-4.0709	-3.4672	-3.7877	-3.7156	-4.1241	-4.4214	-4.1651	-3.6589	-4.7057	-4.5164	-3.5846	-4.1034	-4.071	-4.2163	-4.7758	-3.9387	-4.3027	-5.1299	-3.6376	-4.2994	-3.8979	-4.247	-4.262	-4.6125	-4.0018	-4.7652	-3.8438	-3.4452
-4.2874	-5.7025	-6.1081	-4.0397	-4.6101	-4.8828	-5.8729	-5.9717	-6.4157	-4.4051	-6.3068	-6.1964	-6.1041	-6.2971	-5.092	-5.9526	-5.7369	-6.9025	-5.0687	-6.0806	-5.4608	-6.4714	-5.2454	-5.9911	-5.3879	-6.3872	-6.2851	-6.2936	-4.352	-5.0693	-7.1191	-6.7788	-4.4345	-5.4304	-6.1251	-5.4882	-6.292	-6.0585	-6.8144	-5.463	-6.0847	-6.476	-5.7721	-5.5435	-7.3661	-6.1721	-5.4704	-6.9185	-4.9918	-5.7359
-0.52641	-0.90611	-1.0756	-0.10086	-1.1032	-0.49473	-1.5069	-0.14392	-0.74404	-0.41801	-1.685	-2.5464	-1.9442	-0.28864	-0.49635	-1.3405	0.44182	0.16025	-1.0731	0.4053	-0.11805	-1.737	-0.1804	-1.5423	-1.6319	-0.93123	-0.44558	-1.3103	-0.44705	-1.6957	-0.33136	-1.2248	-0.93864	-2.252	-0.51666	-0.84137	-0.71353	-1.7142	-0.96821	0.6307	-1.1375	-1.527	-1.0274	-0.53232	-0.54016	-0.75803	-0.71907	0.39575	-0.68965	-0.87796
-9.0234	-8.3853	-9.8856	-9.9003	-9.3201	-9.0642	-10.303	-8.2399	-8.0405	-9.3057	-9.7917	-8.5008	-8.8737	-9.7768	-8.4876	-8.6234	-10.305	-8.7163	-9.459	-9.4882	-9.4404	-9.3113	-8.2351	-8.7024	-9.6598	-9.4207	-7.6928	-7.9421	-9.1633	-9.5947	-9.4626	-9.705	-8.5803	-10.016	-9.3111	-7.9352	-8.0649	-8.2259	-8.3477	-7.5434	-8.1111	-9.1975	-9.3514	-8.8593	-8.2654	-8.5924	-9.3368	-9.2344	-8.6543	-8.5917
1.6327	1.6229	1.6175	1.7758	1.0724	3.4648	2.1042	1.3516	1.5898	1.9875	1.4188	1.3222	0.67716	2.0873	0.69024	2.199	2.3065	1.9669	0.27086	2.7801	0.6561	1.5087	2.353	2.1219	1.2793	1.719	1.5524	1.839	2.4833	0.64845	1.4712	1.3866	1.7089	0.83481	1.7272	1.2172	2.1692	1.4087	2.4302	1.4666	1.476	2.1053	1.5814	1.2468	1.252	2.0864	1.7504	1.0167	1.2159	1.6979
-13.413	-14.172	-14.621	-13.098	-13.638	-12.841	-13.869	-13.318	-13.312	-13.669	-13.316	-12.997	-12.69	-13.679	-12.602	-11.961	-13.648	-13.902	-13.867	-13.879	-13.217	-13.106	-12.579	-12.017	-13.335	-12.676	-12.693	-13.093	-13.244	-13.44	-13.335	-13.33	-13.287	-13.117	-13.621	-12.943	-12.975	-12.772	-13.067	-13.381	-12.995	-13.419	-13.448	-13.923	-13.359	-13.905	-13.494	-12.353	-13.949	-13.552
3.7116	5.6636	5.0866	4.5809	5.1997	5.5324	4.8596	5.5149	4.2966	4.5352	4.9241	5.3283	5.2541	4.2829	4.2151	5.4132	4.5986	5.5857	4.8432	3.8387	4.5549	4.6404	5.0388	4.9189	3.9569	4.7008	5.706	3.9662	5.2787	4.4594	3.8289	4.637	5.7962	3.8852	4.6382	4.3082	4.012	4.5358	4.3998	4.6183	4.7393	3.2453	3.9052	4.6789	5.1566	5.2556	3.4967	5.1572	4.9709	6.0077
9.2902	9.8441	9.2119	8.2453	7.9193	9.299	6.9061	8.3974	9.0489	9.2316	8.5799	8.6136	9.1548	7.9747	9.6874	7.8117	8.3728	9.1411	8.4605	8.3512	7.8386	8.5025	8.6544	8.4399	8.0182	7.5078	9.02	9.0352	8.3227	7.4203	9.644	7.7178	9.5567	8.7924	8.7539	8.4546	8.1165	8.2806	8.3654	9.1758	7.6932	8.92	8.8785	8.5038	8.0779	8.1146	8.7452	10.163	9.959	8.0217
-10.378	-10.31	-9.9546	-9.3772	-10.159	-9.5722	-10.893	-10.309	-9.9235	-10.18	-10.375	-9.7698	-9.7307	-9.6796	-10.322	-11.11	-9.205	-10.696	-10.282	-10.127	-10.417	-8.8738	-10.664	-10.398	-10.033	-9.7593	-11.055	-10.126	-10.162	-9.9751	-9.7852	-10.238	-9.4386	-9.2418	-10.035	-10.189	-10.244	-10.344	-10.2	-10.543	-9.8195	-9.0068	-9.6583	-9.4971	-10.608	-9.8995	-9.2828	-9.3792	-9.444	-8.9713
0.90576	2.2044	1.8885	-0.11649	1.6877	2.2469	1.5122	1.798	1.0356	0.29189	1.4479	1.4925	1.6887	1.4059	1.5746	0.062077	1.4295	2.1384	0.14243	2.9097	1.8679	1.4212	1.2641	1.1285	0.17861	0.70985	1.6245	1.6784	2.4942	0.90154	1.1035	1.312	0.11745	0.31078	1.0996	1.0117	0.24732	0.78328	1.1815	1.5483	0.43667	1.916	0.93133	0.45088	0.22751	0.9492	0.75935	1.6961	0.62041	2.2765
-5.5473	-5.8087	-5.4814	-5.4064	-5.2992	-5.6138	-4.7195	-4.9763	-5.7619	-5.7026	-5.4446	-5.2968	-6.6483	-6.2096	-6.1413	-6.7189	-5.1082	-4.3587	-6.0508	-6.6863	-6.0476	-5.9054	-5.607	-4.2483	-5.4997	-5.348	-5.4015	-5.2543	-5.9271	-6.0501	-5.0286	-4.4242	-5.2776	-6.8808	-6.0163	-5.7583	-5.2486	-5.0281	-5.1098	-5.4272	-5.4246	-4.1571	-5.8349	-5.816	-6.5482	-5.4816	-5.7999	-5.9242	-5.0988	-5.8218
-0.0097627	-1.2818	0.32491	-0.48298	-1.3296	0.18322	-0.73854	0.5417	0.0152	-0.62972	-0.49997	0.85401	-0.42221	-0.22077	-0.54906	-0.33344	-0.025305	-0.87023	-0.15861	-0.90861	-0.91068	-0.4537	0.095798	-0.51836	0.14416	0.87757	-0.59293	0.98559	-0.12863	0.35728	-0.72534	-0.43581	-0.3987	-0.88428	0.028246	0.0086832	-0.037792	0.070938	-0.68219	-1.2775	-0.56774	-1.4299	-0.23078	0.48002	-1.1685	-0.87869	-0.99671	0.63968	-0.50641	0.13872
-1.3875	-1.8421	-2.4523	-2.3186	-1.6766	-0.77589	-2.0692	-1.254	-2.1157	-1.3156	-1.7909	-1.2866	-1.6635	-0.72392	-0.93833	-1.262	-2.2248	-1.321	-1.9357	-1.1018	-1.6018	-0.91532	-0.92632	-0.91829	-1.2426	-1.4053	-0.95819	-1.3748	-1.1127	-2.2788	-2.2793	-1.5201	-2.2996	-0.99871	-2.0008	-2.1573	-0.5019	-1.8862	-1.5724	-1.7367	-0.73478	-1.7238	-0.57761	-2.0184	0.14292	-1.8847	-2.9385	-0.79135	-1.3726	-0.64865
-1.2236	-2.7134	-2.0266	-1.2948	-2.1718	-1.763	-1.8709	-2.3737	-1.8895	-1.1021	-1.58	-1.6035	-2.3744	-2.1068	-1.3709	-2.0964	-1.3113	-1.3856	-1.7083	-2.3942	-2.0373	-1.4019	-1.5794	-2.6582	-2.0535	-1.2978	-1.4624	-1.3753	-2.8723	-0.59781	-1.7718	-1.436	-2.0256	-1.145	-1.2548	-1.5854	-1.9092	-1.323	-1.4098	-1.2331	-3.757	-2.6492	-0.21491	-1.2198	-2.3459	-1.6731	-2.1453	-2.0431	-3.456	-2.6124
2.1068	2.0858	2.1061	1.6911	2.4795	0.79722	1.2085	2.4856	1.6615	2.1111	2.2007	1.7488	1.5697	1.8331	1.1788	1.5808	2.7089	0.48258	2.0051	1.0827	2.1406	1.6103	1.3606	2.5517	0.66938	1.7682	0.54819	1.8634	1.5458	1.5245	1.5305	1.843	1.7571	1.8062	1.5164	1.9363	2.8156	2.2078	1.9787	1.6774	2.1934	1.0168	1.1133	2.0108	1.2265	2.2828	2.1799	1.1299	2.2296	2.5846
2.1736	1.0853	1.9968	0.49205	0.69688	0.70269	2.0128	1.8638	0.30795	1.1215	0.81459	0.63193	0.82843	2.8286	1.0924	1.6813	1.1038	0.43717	0.55923	2.0565	0.38601	0.060196	1.098	2.2291	1.6411	0.92321	2.1455	1.6792	0.74279	0.35981	1.9344	1.414	1.6398	0.38344	-0.1274	1.2843	1.071	1.2922	1.0994	1.2392	0.87273	0.71644	0.69107	1.1333	1.3324	1.6859	0.95634	1.4186	1.3127	1.5844
-6.3393	-6.0002	-5.1811	-6.2285	-5.9261	-6.0003	-6.915	-5.9928	-6.3893	-5.9537	-5.7378	-5.7221	-6.8908	-5.3467	-6.7167	-5.615	-6.1558	-5.6209	-6.6534	-6.7089	-6.706	-6.5251	-6.7676	-6.3161	-5.0808	-7.9584	-6.637	-6.2023	-6.94	-7.2643	-5.5598	-5.4756	-5.8861	-5.1661	-6.4187	-6.6532	-6.8155	-6.2232	-6.3239	-6.9471	-6.9832	-6.898	-7.3874	-5.8054	-6.3934	-6.1718	-5.7117	-5.873	-6.0883	-6.2209
-0.37874	-1.2683	-0.17931	-0.080542	-1.6484	-1.6212	-0.8856	-0.74481	-0.90086	-0.41915	-0.75257	-0.36361	-0.21241	-0.7607	-0.76878	0.4545	-1.9471	-0.76093	-0.41631	-0.10929	-0.81349	-0.56117	-1.2722	-0.65763	0.081237	-1.7311	-0.72163	-0.04276	-1.0189	-0.53799	-2.3058	0.59245	-0.32932	-0.32211	-1.2637	-0.84899	-1.2017	-0.71157	-1.4232	-1.2627	-1.0921	-0.43839	-0.67445	-1.2203	-0.84799	-1.0939	-1.0342	-1.8718	-0.1865	-0.21947
-2.4749	-2.8419	-2.8575	-3.0108	-1.5267	-1.5852	-2.5376	-1.6244	-2.2442	-2.6814	-2.5315	-2.721	-3.1718	-1.8582	-2.1986	-2.4023	-2.9405	-1.9714	-2.4127	-2.8324	-1.6242	-3.1518	-2.0239	-3.092	-1.5695	-1.4041	-2.1647	-2.5291	-3.125	-2.692	-0.97128	-2.3071	-2.5422	-1.1949	-1.6396	-1.8225	-1.4947	-2.8695	-2.7497	-2.3354	-2.4923	-1.9635	-2.3214	-2.0048	-2.4962	-2.7802	-1.3646	-3.1543	-2.9064	-1.2772
-13.387	-12.655	-13.088	-12.493	-13.17	-13.495	-12.737	-12.246	-12.119	-12.885	-12.528	-12.748	-13.123	-13.022	-12.384	-12.69	-13.573	-12.078	-13.357	-12.323	-11.804	-13.281	-12.805	-13.539	-12.501	-13.593	-13.162	-12.317	-12.893	-12.605	-11.922	-13.262	-12.98	-13.002	-12.123	-13.457	-12.276	-13.755	-13.346	-13.279	-13.28	-12.234	-12.925	-13.89	-12.609	-13.514	-12.094	-12.604	-13.802	-13.927
-0.75243	-0.19516	-0.47168	-0.19354	-0.088302	-0.67814	-0.43683	0.35649	-0.10217	0.10746	-0.45179	-0.81428	-0.092229	-0.72048	0.31319	-1.3416	-0.44682	0.33087	-0.2605	-0.16654	0.33465	0.53691	-1.2818	-0.28887	0.56447	-0.0050036	0.52036	1.2153	-1.2587	0.22743	-0.1131	-0.4605	0.25693	-0.065662	-1.6867	0.66666	-0.41139	-0.062912	-0.8117	-0.6671	-0.77937	-0.024844	-0.33661	-0.0062293	-0.51153	-1.3087	-0.2876	-0.64507	-0.36592	0.014678
2.5443	2.2505	3.3957	3.0158	1.6466	3.4702	3.2473	3.949	3.5668	3.1423	3.2194	3.6058	2.7381	3.109	3.6936	3.9536	2.4318	4.4633	2.849	2.7835	1.9114	3.7172	3.6686	1.9967	3.5132	2.3997	3.1249	3.5109	2.1829	3.0134	1.5611	2.8084	2.409	3.1667	2.1778	3.3751	2.811	3.1689	3.0213	3.7219	2.6762	2.5506	3.6671	3.2506	3.7083	3.5243	3.1137	3.1252	1.9759	2.2847
-11.106	-12.429	-11.91	-12.072	-12.866	-10.663	-10.238	-12.323	-12.123	-11.508	-12.001	-13.002	-11.491	-11.169	-11.157	-11.794	-11.436	-10.879	-11.712	-12.476	-12.067	-12.524	-11.762	-11.693	-12.67	-11.97	-12.771	-12.079	-11.807	-11.908	-12.1	-12.652	-12.56	-11.159	-12.213	-11.009	-12.518	-11.009	-11.766	-11.627	-12.443	-11.499	-12.674	-11.531	-11.652	-11.966	-11.685	-12.069	-11.975	-11.771
-13.461	-14.33	-13.591	-13.781	-14.084	-14.229	-15.113	-14.439	-13.461	-13.989	-13.907	-14.233	-14.516	-14.063	-15.014	-14.032	-13.57	-13.79	-14.053	-13.605	-13.631	-13.903	-13.863	-14.984	-14.536	-14.444	-13.301	-13.801	-14.642	-13.93	-14.144	-13.699	-14.389	-13.057	-13.977	-14.383	-14.385	-13.765	-14.544	-13.866	-13.806	-14.393	-13.956	-13.538	-13.74	-14.562	-14.145	-13.901	-14.366	-12.977
-2.1351	-2.4002	-0.76421	-0.92484	-1.6438	-0.84689	-0.85635	-0.5939	-2.3347	-1.5868	-0.78215	-0.54248	-1.2895	-0.8552	-0.9521	-1.709	-1.4943	-1.4763	-0.86755	-1.2573	-0.88964	-1.0275	-0.76182	-1.8264	-1.9635	-1.1336	-0.87023	-0.92861	-1.2379	-1.3983	-1.1676	-0.71352	-0.35707	-0.45776	-0.82146	-2.0308	-1.5139	-1.0314	-1.5277	-0.34448	-1.6487	-1.0842	-0.32223	-1.989	-1.8239	-1.6117	-1.3982	-2.0716	-2.4327	-0.89525
-3.3989	-1.6622	-3.2332	-2.7056	-2.3568	-3.1823	-1.8676	-2.6465	-2.4006	-3.392	-3.239	-3.4698	-3.379	-2.7712	-3.606	-4.4488	-2.9137	-3.0516	-3.2487	-1.8173	-2.3798	-3.1065	-2.8581	-3.3817	-2.725	-3.0512	-2.8367	-3.2292	-2.709	-3.4107	-3.2068	-3.9851	-3.3571	-4.2826	-2.7936	-3.9983	-3.4467	-3.7483	-3.0445	-3.0012	-3.0896	-2.694	-2.4822	-3.8316	-3.6131	-3.7462	-3.35	-3.1181	-3.4645	-2.9956
5.3452	4.9001	4.848	6.7495	5.023	5.9476	4.9411	5.5045	6.0102	5.2677	6.1683	4.9118	5.319	6.0408	5.601	6.3814	6.2268	5.5044	6.2908	6.2131	5.6144	5.0695	5.8014	6.1387	4.762	5.6669	5.5176	5.5398	5.5636	5.8854	6.5961	5.2946	6.6308	5.1116	6.0422	5.2753	5.4016	5.2458	5.6398	5.3418	5.6106	6.2168	6.0219	5.801	5.0238	5.3517	5.9567	4.489	4.9379	5.1363
-9.996	-10.382	-9.3294	-10.679	-10.457	-11.316	-11.414	-9.6452	-11.293	-11.241	-10.432	-10.971	-9.7147	-10.077	-10.641	-10.793	-11.557	-10.928	-9.7785	-10.901	-11.253	-10.422	-9.4118	-10.381	-10.286	-10.264	-11.476	-10.305	-12.29	-10.076	-10.175	-9.65	-11.176	-11.017	-11.566	-11.33	-10.731	-12.05	-11.295	-10.864	-11.226	-11.033	-12.054	-11.158	-11.443	-11.218	-10.499	-10.397	-10.355	-9.5271
-11.688	-10.712	-11.655	-11.583	-10.667	-11.74	-11.61	-11.91	-11.89	-12.157	-10.983	-11.703	-11.355	-11.335	-11.782	-11.279	-11.952	-13.018	-12.313	-12.436	-12.608	-11.427	-10.775	-10.878	-11.686	-11.803	-11.766	-12.514	-11.032	-11.925	-11.86	-11.787	-11.546	-10.983	-11.985	-11.602	-11.154	-11.181	-11.966	-12.205	-11.289	-12.497	-12.085	-11.931	-11.206	-12.079	-11.372	-11.19	-12.316	-11.049
-12.113	-9.3955	-12.61	-11.329	-10.557	-11.164	-9.6832	-10.085	-11.105	-10.982	-10.379	-11.185	-10.232	-11.474	-10.577	-10.559	-10.527	-10.701	-11.153	-11.172	-10.628	-10.09	-11.779	-11.111	-10.396	-11.734	-10.996	-9.4363	-11.419	-11.212	-11.744	-10.572	-10.573	-10.645	-10.252	-11.918	-10.799	-11.057	-10.626	-10.797	-11.907	-10.569	-11.65	-12.772	-10.078	-10.734	-10.687	-10.248	-10.732	-9.1503
-2.8702	-1.4042	-2.0749	-2.4674	-3.5243	-3.1303	-2.4185	-3.6236	-3.2375	-2.8593	-1.7576	-2.3224	-2.7637	-2.4715	-2.4101	-2.632	-2.4646	-2.1209	-2.131	-2.4805	-1.8632	-1.6155	-2.3673	-3.0306	-2.3079	-2.2184	-2.8026	-2.3752	-3.2839	-3.3518	-1.5722	-3.4209	-2.143	-2.4721	-2.4619	-2.3347	-1.9148	-3.0395	-2.5901	-3.1235	-1.2566	-3.4414	-3.0215	-2.6274	-1.3	-0.71995	-2.4432	-2.4372	-2.8267	-2.4025
-4.6482	-4.4542	-3.879	-3.9911	-3.3173	-4.6774	-4.2295	-3.7853	-4.9974	-3.6318	-3.0542	-3.4805	-3.8928	-3.1662	-4.0531	-3.2429	-4.3954	-3.4464	-3.4616	-4.1678	-4.4387	-4.0402	-3.4635	-4.8075	-3.7224	-4.4617	-2.0954	-4.5842	-3.3066	-3.5988	-4.465	-3.837	-3.5845	-4.3452	-3.402	-4.7306	-3.5649	-3.6449	-3.9012	-4.0331	-4.3288	-3.8127	-4.04	-3.5189	-4.0861	-3.2921	-2.8328	-3.1128	-3.8508	-4.3849
0.036606	0.36005	0.23033	0.52434	0.65998	0.85864	-0.67498	-0.28851	1.2776	0.68728	0.55635	0.6903	-0.92155	0.19587	1.3818	-0.043773	-0.52399	0.049652	0.90205	0.41542	1.0487	0.67572	0.26163	1.2672	1.6801	1.9476	1.1748	0.079807	-0.63268	0.54416	1.7472	1.8996	1.0474	0.45568	1.7635	0.20555	0.8041	0.92528	0.20648	-0.30957	0.24089	0.28927	1.2218	0.63843	-0.4793	0.66837	-0.96343	0.99552	0.51076	0.42141
-0.42282	-2.0113	-2.3163	-0.51799	-1.8028	-1.2869	-2.1997	-2.3441	-0.96317	-2.1746	-2.0076	-1.4807	-1.5815	-3.0084	-1.5428	-2.6513	-1.5721	-0.93416	-1.8645	-1.8599	-1.0988	-2.0857	-2.6261	-1.6588	-2.1954	-1.9732	-1.0342	-2.7822	-2.3872	-1.3089	-1.5776	-2.1934	-1.3343	-1.9438	-1.6241	-1.8331	-1.1335	-2.913	-1.8519	-1.0731	-1.9391	-1.638	-1.4035	-0.83053	-1.7879	-2.5313	-1.3391	-2.0969	-0.70825	-1.6328
-5.4009	-4.4912	-5.5053	-6.374	-5.6491	-5.1481	-6.172	-5.6601	-5.6503	-4.9561	-6.1702	-5.3102	-6.3752	-5.2357	-6.0584	-6.4019	-5.1665	-6.1697	-4.9767	-5.4409	-4.6448	-5.5752	-6.0969	-5.682	-6.2112	-6.3474	-4.9669	-4.8422	-5.7293	-4.1534	-5.4726	-5.4911	-4.133	-6.7001	-4.5444	-5.3806	-5.7025	-5.1224	-6.0368	-6.5208	-4.6005	-5.7866	-5.7557	-4.9076	-5.0816	-5.2987	-5.151	-4.6921	-5.3307	-4.556
2.1541	1.633	1.3425	1.6173	1.4295	2.4182	0.3571	0.98229	1.3447	1.8143	2.2021	1.7908	1.2523	0.77408	2.3327	1.9942	1.1237	1.623	1.0986	2.4712	1.6483	2.3093	1.201	1.3156	1.8621	3.0215	2.6131	2.5019	2.0475	1.002	1.5085	1.7709	2.7185	1.4824	0.85312	2.4483	1.9376	3.0736	1.4694	1.3224	0.96531	1.1651	1.1952	2.4491	1.7594	0.75543	1.575	2.2374	2.9403	1.7012
5.5284	3.7264	2.6587	4.8469	5.2833	3.5683	4.2151	4.2068	5.2814	4.0027	5.1019	3.5113	3.4989	4.5212	4.5458	3.5909	3.9956	3.2431	4.6291	3.3899	4.8153	4.3746	4.6558	3.7209	3.4028	3.8176	3.543	5.111	5.1649	4.8456	3.7652	5.1348	6.1154	4.5578	5.7044	5.585	3.5387	5.1602	5.155	5.8286	5.3863	5.1088	4.1647	4.1584	2.8536	3.9819	3.8521	4.5344	3.9018	3.2164
-12.363	-13.531	-13.345	-13.383	-11.509	-12.785	-13.22	-13.429	-12.832	-12.211	-12.93	-12.791	-12.794	-12.789	-12.95	-13.046	-13.544	-13.904	-12.406	-13.209	-11.584	-13.341	-12.487	-13.351	-12.933	-12.431	-13.119	-11.905	-13.317	-12.888	-12.239	-12.63	-12.392	-13.006	-13.232	-13.637	-12.488	-12.098	-13.5	-13.077	-11.993	-11.637	-12.249	-13.542	-13.286	-12.108	-13.23	-13.755	-13.11	-12.823
-10.496	-11.907	-10.327	-10.155	-11.164	-11.506	-11.058	-11.028	-11.342	-9.4299	-11.126	-11.399	-10.798	-10.786	-12.043	-11.27	-11.17	-11.399	-11.851	-11.268	-11.656	-11.421	-10.772	-10.85	-11.323	-10.496	-11.782	-10.113	-10.932	-11.004	-10.646	-10.94	-10.166	-10.862	-9.9635	-10.168	-10.84	-11.125	-10.717	-11.114	-11.602	-11.606	-10.327	-10.219	-11.191	-9.7544	-9.8217	-9.8488	-10.757	-10.907
-3.3159	-3.9485	-1.6339	-2.476	-3.2262	-3.0036	-3.3868	-2.7408	-3.6046	-2.1897	-3.0525	-2.0782	-2.7809	-2.4703	-3.2628	-2.6319	-1.4907	-3.3306	-3.2768	-2.7489	-2.2176	-2.7341	-3.5238	-2.1394	-2.0738	-1.7318	-2.2196	-3.2513	-3.0932	-3.5464	-2.0318	-1.9288	-3.2285	-3.1713	-2.936	-3.251	-2.887	-2.8517	-2.9141	-3.0644	-1.5088	-2.7474	-2.6523	-2.1001	-3.0705	-2.7027	-2.3979	-1.9419	-3.1504	-1.9442
-14.877	-13.81	-14.24	-14.325	-14.974	-15.28	-14.857	-15.731	-14.794	-15.552	-14.842	-14.056	-15.071	-14.095	-13.867	-14.97	-14.44	-13.513	-14.399	-14.229	-15.581	-14.265	-15.071	-14.879	-13.054	-14.797	-13.088	-14.503	-13.511	-14.383	-14.651	-15.266	-14.805	-14.837	-14.935	-14.094	-15.237	-14.284	-14.307	-14.93	-15.019	-14.424	-13.792	-14.46	-15.12	-14.374	-15.604	-15.304	-15.059	-14.742
-1.27	-0.76199	-1.4895	-1.3012	-2.2509	-1.5427	-0.88048	-1.2396	-1.3786	-1.6644	-1.9552	-0.23639	-2.3126	-1.2274	-1.9141	-1.8152	-0.66389	-1.7784	-1.2794	-1.7005	-1.667	-0.6574	-1.4657	-1.3919	-0.99486	-1.2442	-0.91673	-2.0247	-1.0831	-1.9727	-1.5672	-1.6088	-1.7289	-2.0906	-1.4248	-0.32813	-2.2356	-0.39584	-1.2927	-0.2429	-1.6752	-1.8966	-1.6999	-1.6552	-0.77389	-1.0939	-1.6687	-0.99054	-0.064665	-2.2161
-7.0251	-6.4403	-7.2112	-7.1351	-5.2185	-6.2453	-6.4107	-6.3605	-6.6673	-6.8685	-7.5017	-6.0549	-6.7156	-6.2581	-6.1329	-6.9548	-6.2868	-6.4346	-5.9538	-4.6618	-6.2126	-6.4051	-6.4806	-6.555	-6.7229	-7.0598	-6.7637	-5.9355	-6.5276	-6.2105	-6.296	-6.58	-5.8718	-5.9823	-6.046	-5.764	-7.3804	-6.5357	-6.3137	-6.4127	-5.1649	-7.2838	-6.0446	-6.8962	-6.0797	-7.3207	-7.3842	-6.707	-5.792	-6.3719
-9.6135	-10.878	-11.253	-10.232	-10.514	-11.001	-9.7901	-9.1388	-9.871	-9.9813	-9.648	-10.188	-10.107	-10.386	-9.9339	-9.9089	-9.8626	-10.55	-10.782	-9.9115	-8.7677	-10.655	-9.8092	-10.404	-8.5963	-9.5161	-11.484	-10.987	-10.453	-9.4956	-10.043	-10.251	-10.902	-10.056	-9.8059	-10.437	-10.746	-10.046	-10.58	-10.077	-10.817	-10.67	-10.886	-10.308	-10.403	-9.4157	-10.706	-10.164	-10.442	-9.6739
-1.1243	-0.94406	-1.9193	-0.16919	-1.2121	-1.2403	-1.3754	-2.0644	-0.89485	-1.6414	-1.6419	-1.0862	-0.3144	-0.91238	-1.5163	-0.98271	-1.6038	-2.2218	-0.96026	-1.1139	-1.1019	-1.4357	-1.1661	-1.6385	-1.3147	-1.3994	-0.82482	-2.5793	-2.0242	-0.79809	-1.7428	-1.9028	-1.3044	-0.45794	-2.9801	-1.3327	-1.1948	-0.9296	-0.9975	-1.6938	-2.9354	-0.88623	-2.5766	-1.8638	-2.3534	-1.5168	-2.2006	-0.59452	-1.0174	-1.3525
6.2509	4.4956	5.7338	5.6558	5.1792	4.4176	4.6796	4.9431	4.7666	4.9497	5.1013	3.9103	4.4074	4.714	3.783	5.8769	5.5287	5.5556	5.1054	5.649	3.3193	4.6558	3.8158	4.9764	4.6671	5.5654	5.9611	4.5321	5.0949	4.8775	4.0771	3.9234	5.8769	4.1503	4.9241	5.3088	4.1575	4.8511	5.6926	4.4533	5.3274	4.9038	5.0585	5.1732	5.1245	4.4115	5.0071	4.9753	5.2203	5.2981
-8.3458	-8.5213	-9.8509	-8.9393	-8.6186	-9.4403	-8.8037	-8.7924	-9.9362	-9.6232	-9.3761	-9.7433	-9.4112	-8.5433	-9.3098	-8.5956	-8.1987	-8.0555	-8.6844	-9.2933	-8.7466	-8.3247	-9.4016	-10.628	-8.712	-7.8673	-8.9864	-8.748	-9.5782	-9.9134	-8.2215	-9.5451	-8.8291	-8.2919	-9.7784	-9.9952	-10.08	-9.402	-9.0204	-9.7874	-9.9352	-8.6965	-8.284	-8.8246	-9.2818	-9.1157	-9.9025	-8.5774	-8.9309	-8.8484
-8.6551	-7.9954	-8.4626	-9.4669	-9.1707	-8.5046	-8.7366	-8.6024	-8.3381	-7.5788	-9.2106	-9.5437	-8.5022	-8.5625	-9.2754	-8.9328	-9.431	-9.0716	-9.5298	-9.1983	-8.7853	-9.2782	-9.4675	-9.0725	-9.0176	-9.9937	-9.3812	-7.8909	-9.8164	-9.0342	-8.8541	-9.1462	-8.6853	-8.1968	-8.9	-9.4407	-9.344	-9.7587	-9.289	-10.056	-8.6228	-9.7346	-9.7815	-9.4104	-10.272	-9.2908	-8.3306	-8.0981	-9.6786	-9.6612
-9.0849	-9.9617	-9.4181	-8.5557	-9.2421	-9.9846	-10.864	-8.743	-8.7309	-9.9799	-9.6609	-9.2312	-10.552	-10.065	-9.637	-10.176	-9.5991	-10.079	-9.9488	-10.76	-9.9684	-10.12	-10.483	-10.476	-8.5453	-9.0105	-9.6712	-9.5343	-10.432	-8.9786	-9.1591	-8.9362	-8.9823	-9.1383	-8.9704	-9.6833	-9.9053	-10.754	-9.4901	-10.737	-9.4997	-9.8084	-9.4738	-10.243	-9.1017	-8.8807	-9.4736	-9.0052	-9.518	-9.9064
-4.3579	-5.8902	-5.2937	-5.2055	-5.1855	-5.9399	-6.7915	-5.7875	-6.7504	-5.4023	-6.2891	-5.999	-4.9029	-5.5824	-5.851	-5.6124	-5.6885	-6.7987	-5.9666	-5.7962	-5.4986	-5.0624	-5.5555	-5.4604	-5.5625	-4.3655	-5.4792	-5.9467	-6.1882	-5.4069	-6.4916	-5.4971	-4.874	-6.9046	-5.5119	-5.6307	-5.2698	-6.6821	-5.2494	-5.1674	-6.268	-5.6791	-6.3095	-6.3407	-5.6991	-6.1561	-5.1957	-5.6062	-6.6324	-6.0894
-3.7659	-4.1084	-3.7265	-5.4575	-2.6618	-3.9592	-3.622	-3.9612	-3.58	-4.1042	-3.6711	-4.4461	-4.7063	-5.1342	-3.8773	-3.9692	-3.7529	-4.2069	-4.0831	-3.5223	-4.1407	-3.9132	-3.7029	-3.7206	-4.1521	-4.2828	-4.1063	-2.868	-3.795	-3.8433	-4.5783	-3.6652	-4.4106	-4.6441	-3.5822	-3.1368	-4.2734	-2.6639	-4.2498	-2.7627	-2.6128	-4.0871	-4.2151	-3.7057	-3.3352	-4.7341	-4.1832	-3.1311	-3.6355	-3.5863
1.7577	2.004	0.59197	2.2168	1.2272	1.8084	1.4686	2.5972	1.6426	1.368	0.93267	2.1221	1.591	2.2646	2.0978	2.5379	0.1038	2.1909	1.0412	2.6351	2.5995	1.0752	1.5037	1.5829	1.5216	2.2848	0.85818	1.7884	1.67	0.9572	1.9507	0.67705	1.8605	1.6591	2.6512	2.2452	0.11922	1.9551	1.8482	2.3586	1.2876	1.052	1.6471	1.0106	2.1197	1.9672	1.6134	1.8731	0.52239	2.4295
-6.3019	-5.978	-5.8122	-5.8946	-6.4172	-6.9469	-7.5594	-6.3181	-6.5136	-6.1319	-5.8655	-7.0711	-6.4972	-5.6398	-4.5224	-6.8309	-7.0328	-5.4772	-6.0314	-6.1604	-5.5246	-5.7398	-5.6216	-5.9791	-6.4069	-6.5837	-7.2094	-5.1328	-6.0818	-6.5136	-6.6516	-5.9229	-7.331	-4.9427	-7.5625	-7.2739	-6.3438	-5.6417	-7.2969	-6.3015	-5.884	-6.6011	-6.2563	-6.1196	-5.4923	-6.4078	-5.6382	-6.0325	-5.9958	-6.3974
-13.681	-12.611	-12.773	-12.499	-13.546	-12.742	-14.108	-13.339	-13.038	-13.007	-13.337	-12.541	-15.021	-13.053	-13.941	-12.807	-13.799	-13.435	-14.114	-12.453	-12.774	-12.634	-12.626	-13.018	-13.523	-12.753	-13.03	-13.841	-12.892	-13.22	-13.493	-14.258	-12.382	-13.041	-13.668	-13.484	-11.844	-13.012	-12.914	-13.334	-13.434	-13.165	-13.157	-13.104	-14.054	-12.881	-13.265	-12.925	-12.907	-12.141
-3.853	-3.3311	-3.5206	-3.025	-4.6908	-4.6668	-3.1234	-3.7719	-4.0142	-2.968	-3.2935	-3.3056	-3.4049	-3.5786	-4.5122	-3.6078	-3.0036	-3.1421	-3.1639	-2.6651	-3.385	-2.9002	-4.4353	-4.2024	-4.4374	-4.027	-3.6067	-3.6336	-3.0278	-3.3597	-3.3231	-4.4381	-3.6312	-3.1136	-4.3782	-3.9559	-4.2868	-5.0673	-3.105	-4.4111	-3.7275	-4.0994	-3.3019	-3.8036	-5.2643	-3.8126	-4.1144	-4.1674	-3.6466	-3.1011
2.4206	3.352	1.7816	1.8757	2.7243	1.6015	1.7728	2.2142	0.0026295	0.67127	1.1265	2.0552	2.1156	-0.14901	2.2132	2.0406	0.77331	1.8556	1.804	2.3731	2.2648	1.0769	0.81361	2.594	2.2644	0.55002	1.7951	1.439	2.0752	1.738	1.0607	1.4297	1.6884	1.3576	2.0379	2.1082	1.6128	0.97699	2.3377	1.0364	1.485	1.4365	2.689	2.904	1.6008	0.11475	1.8413	1.7329	1.1314	2.3744
-0.55262	-1.3769	-1.0429	0.37353	-0.15817	-0.73822	-0.14576	0.22279	-1.1854	0.27174	0.31102	-0.31782	-0.92303	-0.47393	-0.081203	0.36596	0.43762	-0.5211	0.41128	-0.44932	-0.89248	0.26396	-0.51401	0.090081	-1.6131	-0.21153	-0.51096	-0.98701	0.038969	-1.3522	-0.27186	-1.8797	-0.65914	-0.39438	0.29977	1.127	-0.45488	-1.2758	-1.1421	0.68256	0.34588	-0.35394	-1.3168	-0.64815	-1.3595	0.066775	-0.45082	-0.53583	-1.0415	-0.066189
0.29785	-0.79174	1.0054	-0.1332	0.30278	-0.2774	0.82153	-0.54159	0.98577	-0.55376	-0.28679	-0.26213	0.03468	1.2058	-0.78092	0.065739	0.58327	0.23544	-0.19896	0.0033139	-0.64154	-0.52069	0.3992	-0.70887	-0.13853	-0.3531	0.69812	0.25839	-1.1724	-0.3547	0.12637	-0.63407	0.20355	-1.0354	-1.1695	-0.6434	0.3192	0.50372	-0.035003	1.2381	-0.34222	-0.58739	-1.7638	0.19397	-0.067695	0.43716	-0.32971	-0.16329	-1.4741	0.64805
-1.8252	-3.2635	-3.2158	-1.5066	-3.0612	-2.3744	-1.9224	-2.7242	-2.866	-2.3386	-3.337	-2.1633	-2.0645	-2.2761	-3.4983	-2.3844	-2.7171	-2.6565	-1.6325	-2.0404	-3.3298	-2.9022	-3.1402	-3.7129	-1.6755	-2.4009	-2.1243	-3.2087	-2.2669	-2.357	-2.1478	-2.5055	-2.3968	-2.6026	-1.5516	-1.8959	-1.5913	-2.7737	-2.6662	-3.1076	-3.953	-2.5121	-2.7137	-2.7388	-2.4027	-3.1324	-2.7046	-2.3494	-2.7449	-3.8827
-2.4346	-2.2776	-0.39077	-1.7106	-1.1522	-0.74542	-0.409	-2.0623	-1.9408	-0.98771	-1.5028	-1.839	-0.96372	-0.90298	-2.0031	-0.66829	-2.8363	0.014608	-1.231	-1.059	-1.0347	-1.6229	-1.227	-0.71669	-1.3345	-1.501	-2.2342	-0.8103	-2.3278	-1.0693	-2.0843	-0.42723	-1.6919	-1.2007	-1.9032	-0.81687	0.030906	-0.77578	-1.7529	-2.6489	-1.6596	-1.758	-1.7963	-0.73247	-0.77747	-0.37645	-0.88384	-1.0254	-1.5197	-1.4901
-14.045	-13.771	-13.625	-14.187	-13.507	-14.074	-13.639	-13.373	-13.944	-13.776	-12.879	-13.927	-13.342	-14.371	-14.035	-13.135	-13.344	-13.832	-14.188	-14.607	-14.379	-13.893	-13.18	-14.224	-13.889	-13.601	-12.8	-14.083	-15.393	-14.481	-13.271	-14.961	-13.89	-14.804	-14.072	-13.035	-14.172	-14.223	-12.959	-13.658	-13.925	-14.413	-13.491	-13.886	-12.846	-13.831	-14.208	-14.702	-14.288	-13.375
7.1631	7.4457	6.9477	6.6042	6.5496	6.8385	5.9674	6.6275	6.8513	6.1018	6.5468	6.8553	5.762	6.4089	6.8477	6.8857	8.5387	7.2759	6.1824	4.91	7.0641	7.282	7.5031	6.1957	7.0948	7.8534	7.0929	6.4135	7.3722	7.4372	6.7041	6.6393	6.6284	6.2035	7.1223	7.3339	6.386	7.4923	6.356	6.3485	6.8286	6.7892	7.831	6.5472	7.7515	6.6257	7.3835	6.0973	7.0002	6.6075
-20.936	-20.599	-21.424	-20.697	-19.989	-20.304	-19.993	-22.312	-22.186	-20.795	-19.995	-20.77	-20.497	-22.217	-20.848	-19.955	-20.388	-20.539	-21.729	-20.689	-21.264	-21.076	-20.889	-21.047	-20.316	-21.155	-22.088	-20.358	-21.793	-22.583	-20.659	-19.963	-20.834	-20.782	-21.198	-20.246	-20.464	-21.728	-20.208	-20.286	-21.562	-20.791	-21.045	-21.879	-21.533	-21.473	-20.895	-19.971	-21.543	-21.064
-2.1861	-0.81293	-0.81897	-2.1821	-1.3999	-1.3385	-0.76397	-1.343	-1.1289	-0.29858	-1.7058	-0.83145	-0.98291	-0.81853	-2.6516	-0.84536	-1.0329	-0.24615	-2.0491	-0.76294	-1.2614	-1.5942	-0.62394	-1.807	-1.4343	-0.63408	-1.2263	-1.1895	-0.87466	-0.80841	-1.6697	-0.6331	-0.90314	-1.3505	-1.893	-1.6002	-0.13561	-0.81521	-0.68131	-0.47149	-1.0265	-2.6212	-2.2758	-0.49025	0.28296	-1.623	-1.2132	-0.49601	-1.5891	-1.3323
-0.74146	-2.1828	-1.8807	-0.053174	-0.61604	-1.8875	-0.93169	-0.65308	-1.5197	-2.3147	-1.0637	-0.92581	-1.6068	-0.86028	-2.0769	-1.0274	-1.753	-1.9119	-1.9013	-0.37016	-0.70254	-2.9573	-0.29186	-0.89909	-1.0691	-1.6954	-1.0251	-1.6854	-1.5885	-2.8978	-2.9046	-1.5123	-1.8115	-0.84463	-1.0935	-1.7858	-0.37385	-1.432	-2.8172	-1.0902	-2.1115	-1.3371	-1.7972	-0.50946	-1.2445	-0.93515	-1.0913	-0.84361	-1.456	-2.0941
-0.52482	-0.48344	-0.24868	-0.45453	0.90598	-0.12569	-0.080398	1.5587	0.45525	-0.40733	0.011532	-0.91294	0.34229	-0.3312	0.97243	0.20092	-0.4064	0.36289	-0.80089	0.38897	0.69766	0.21152	0.1494	-0.45261	0.22577	0.075918	0.61309	-0.51261	-0.50137	-0.79623	-0.61407	-0.4323	0.29663	-0.4157	-0.54461	-0.94329	-0.21437	0.18635	0.20781	0.69157	0.59723	0.1045	-0.4929	0.46279	-0.33202	-0.70594	0.0052094	0.22189	-0.52875	-0.42305
3.8365	4.6778	3.4578	3.8984	4.3405	4.4609	4.0267	5.0729	5.4057	2.6004	4.1375	4.7997	3.5427	4.3308	4.8482	4.577	3.8884	4.6083	5.4663	4.1033	3.4774	4.5618	4.5636	4.6205	3.0698	5.5588	4.6293	3.7975	4.4972	4.3879	4.2856	3.3105	4.9529	4.829	4.1014	3.3928	4.2295	4.7077	3.956	4.6609	3.2746	4.5842	3.886	4.83	3.7521	5.7997	3.9954	4.2651	4.039	4.015
6.809	6.4295	6.7033	6.7781	6.2449	7.3176	5.9025	6.8026	5.7378	6.921	6.3937	6.9778	5.5275	5.3357	6.0993	6.6566	6.3679	7.4591	5.662	5.9855	6.4223	7.4104	6.8808	5.3235	7.3997	6.7427	6.2831	6.484	6.2571	7.7746	6.1157	6.6794	7.3132	6.3552	5.929	6.9615	7.0699	7.1614	6.6711	6.5526	7.6291	6.7578	6.633	6.5324	6.6198	7.0695	8.0756	7.0321	5.7432	7.4853
-10.185	-9.6346	-10.114	-10.562	-9.9152	-10.138	-9.8927	-8.9911	-11.288	-9.9329	-10.727	-10.073	-10.065	-9.5309	-10.211	-10.22	-11.116	-10.869	-11.272	-10.472	-10.503	-9.5533	-10.897	-10.914	-9.6982	-10.298	-11.044	-10.256	-10.018	-10.601	-10.933	-11.872	-10.587	-9.58	-10.919	-10.115	-9.4396	-10.754	-10.059	-9.7575	-10.959	-9.6405	-11.059	-10.134	-9.3358	-10.653	-10.791	-10.118	-10.007	-10.747
0.24254	-0.63949	0.66354	0.56546	0.75918	0.44034	0.71716	-0.072526	0.51203	1.2391	1.2308	1.553	1.2796	0.81105	0.24795	0.73845	-1.0081	0.02501	0.091781	0.16885	-0.028513	0.82085	0.2476	0.2896	0.63192	-0.066877	-0.16556	0.18341	0.51603	0.91307	0.093507	1.2325	0.59242	0.044547	1.2513	0.15006	0.21349	0.91378	0.32568	0.86797	0.64932	0.97016	1.1041	0.55163	0.41698	0.59037	0.39766	-0.10707	0.48648	0.83331
-11.225	-11.661	-12.488	-12.549	-11.202	-12.211	-11.038	-11.797	-11.301	-11.976	-11.94	-11.071	-11.997	-11.402	-12.336	-12.789	-12.099	-11.931	-12.131	-11.454	-11.525	-12.137	-11.255	-11.493	-12.39	-10.814	-12.43	-11.501	-12.074	-11.467	-11.393	-11.748	-12.301	-12.496	-12.655	-12.155	-11.301	-11.532	-12.022	-11.158	-12.931	-11.981	-11.826	-12.122	-11.824	-11.625	-13.019	-11.08	-12.132	-12.32
-9.7802	-8.6764	-9.2235	-9.8897	-7.9295	-9.0927	-9.1412	-9.0003	-8.8101	-8.6736	-8.5434	-9.191	-8.6296	-8.3964	-8.4608	-9.7203	-9.6316	-9.6642	-8.3944	-8.8878	-9.2787	-8.1809	-9.1107	-8.5998	-8.557	-9.3137	-8.8516	-8.964	-9.5162	-8.3934	-8.8672	-9.2508	-8.5268	-9.8603	-8.0251	-8.0765	-8.1294	-9.1825	-9.0435	-8.9698	-9.1196	-8.878	-9.247	-8.8524	-8.5932	-9.1707	-8.4898	-7.9479	-9.4479	-8.6714
-2.2747	-1.8497	-1.1508	0.009182	-0.88075	-2.8914	-1.6249	-2.1336	-1.8317	-1.8554	-1.5547	-0.49955	-1.8884	-1.6093	-0.79987	-1.5581	-1.9691	-1.1456	-0.70462	-0.83831	-0.8963	-1.1401	-2.1847	-1.7797	-0.97223	-2.1419	-2.0613	-0.56326	-1.6362	-0.89927	-2.3782	-0.19411	-1.9195	-1.0129	-2.1127	-1.906	-1.3341	-0.03297	-2.0039	-2.1154	-0.66104	-1.1946	-0.77373	-0.92179	-0.89602	-2.0756	-1.0566	-2.0405	0.022512	-1.4972
8.0147	8.2869	8.8539	9.2506	9.2299	8.7984	9.1629	8.0987	9.5788	7.9391	8.3554	8.7575	8.671	9.1958	8.5037	8.9173	10.419	8.3819	9.1353	9.243	8.4792	8.5342	10.235	7.4127	8.3778	8.1411	8.1548	8.062	8.4751	9.089	8.4368	8.464	8.2099	8.8885	8.6716	9.2802	8.1897	8.7299	8.6773	8.1027	9.42	8.7018	8.5982	8.7676	7.9259	8.4929	9.0215	7.4583	9.082	9.1993
-2.0336	-2.8536	-2.7954	-2.7974	-2.8106	-3.4207	-2.8636	-3.7735	-3.2984	-2.3907	-2.0322	-3.6438	-1.6831	-2.0932	-2.7281	-3.685	-2.6075	-2.0505	-2.8438	-3.0807	-2.4818	-2.6813	-2.909	-3.177	-1.8183	-2.4037	-2.7357	-2.8838	-2.9981	-2.5781	-2.6879	-2.6313	-2.5348	-2.3318	-1.624	-2.8862	-2.9285	-2.3396	-3.0295	-2.6485	-3.1724	-2.861	-1.2596	-2.3612	-3.0004	-2.7876	-3.1441	-2.5936	-3.1323	-1.9587
-2.6305	-3.1957	-3.7282	-3.9599	-3.5627	-3.2549	-3.3689	-2.8557	-3.77	-3.3051	-3.1656	-3.7682	-3.2903	-3.3471	-3.1238	-3.8205	-2.5686	-4.714	-4.0725	-3.7043	-2.874	-3.6357	-2.7403	-3.1998	-3.5978	-4.5159	-4.5565	-1.7531	-2.894	-4.2985	-3.7537	-2.2881	-3.0262	-3.5596	-4.1239	-3.8763	-3.0771	-2.8565	-3.6136	-2.6065	-2.5282	-3.3	-4.1504	-2.8534	-2.9514	-2.9093	-3.7435	-3.9635	-2.7332	-3.8715
2.629	3.983	3.7863	3.0914	2.6521	2.3624	2.9305	3.4918	1.8001	3.2057	3.5503	3.2219	2.2156	2.2295	2.9142	2.49	2.1702	3.0793	2.6019	2.9964	2.6485	4.0239	4.2128	5.1904	1.4249	3.2304	2.3927	2.5772	3.17	0.8733	2.6008	3.7706	2.8363	2.8089	2.9616	2.3898	3.1498	3.5424	3.3725	2.5833	3.1544	2.7549	2.8694	4.7985	2.3795	2.8019	2.4859	2.9771	3.1955	2.1241
-20.509	-20.151	-20.703	-20.853	-20.223	-21.605	-20.795	-20.277	-19.727	-21.277	-21.442	-21.414	-21.327	-20.647	-21.212	-20.626	-21.842	-20.206	-20.5	-20.003	-20.352	-20.326	-20.778	-21.058	-20.758	-21.124	-21.271	-21.235	-20.976	-20.762	-21.024	-20.45	-21.403	-20.723	-21.179	-21.271	-21.46	-21.855	-20.414	-21.428	-20.583	-21.203	-21.303	-21.198	-21.031	-20.849	-20.502	-19.907	-20.561	-20.488
0.31859	1.6403	2.1976	1.1318	0.95084	2.0378	0.96012	0.72944	0.62685	0.43282	1.2018	0.34427	0.67927	1.0868	2.092	0.80586	0.95301	1.9931	1.5203	1.6262	0.38988	1.1378	0.0071629	1.5375	1.2543	0.64634	1.5968	1.0967	0.95166	0.28855	0.96762	1.8484	1.9336	0.42118	1.6464	1.2608	-0.30623	1.2459	0.76316	-0.18142	1.0602	0.63852	1.5077	0.25255	1.0166	1.6063	1.7783	0.71744	-0.00067074	0.99801
-4.8196	-2.8248	-3.2573	-2.9137	-4.0774	-3.3645	-4.0524	-4.4471	-3.7114	-4.3742	-3.936	-3.8938	-3.2104	-4.2047	-3.9999	-3.4583	-4.5732	-2.443	-3.469	-3.4676	-3.7602	-4.1067	-3.3173	-3.6445	-3.0611	-3.2079	-4.5879	-3.9743	-3.9531	-4.435	-3.525	-4.3632	-4.0247	-4.8047	-4.5472	-3.7118	-3.4527	-4.0559	-4.2408	-4.021	-3.3972	-3.5279	-2.7068	-4.9734	-4.2422	-4.7874	-3.4538	-3.4814	-3.9213	-4.2823
1.5254	1.7209	2.5251	1.4531	1.7104	1.5765	1.2132	1.7639	0.86303	2.1337	2.0072	2.238	1.3575	1.6189	1.9591	2.0109	2.4149	2.2467	1.8894	1.4772	1.6283	1.5322	2.0985	3.0973	2.7833	1.9468	2.049	1.6504	1.8494	1.6664	2.6452	0.93005	1.4092	2.1964	1.5446	1.5716	2.8017	1.6528	2.164	2.2589	2.0976	2.3689	1.3818	0.39755	1.5856	1.0913	1.2897	2.6806	2.0534	3.1936
-2.433	-0.97846	-0.77457	-1.671	-2.5735	-1.5783	-1.0318	-1.8751	-0.82231	-1.4448	-1.3904	-1.6765	-1.5632	-1.9812	-1.0998	-0.42176	-1.1154	-1.4581	-1.2209	-1.1193	-1.1919	-1.0397	-2.2361	-2.1482	-0.39803	-1.2464	-1.4683	-0.75853	-1.1879	-1.0421	-1.114	-1.7284	-0.85556	-1.9331	-1.5956	-1.7246	-0.79085	-0.877	-1.4619	-0.10252	-1.9388	-0.43091	-1.5942	-0.49645	-1.5861	-1.5219	-1.3257	-0.76544	-0.6898	-0.81311
-3.9041	-3.8931	-4.2297	-4.4506	-4.6448	-3.9429	-5.0666	-4.9563	-4.9402	-5.5852	-4.6941	-5.3396	-3.3952	-5.1876	-4.4357	-4.3679	-4.6388	-4.1204	-5.2795	-3.6482	-5.4383	-4.5198	-5.1016	-4.6964	-4.9076	-5.6372	-4.2664	-5.2689	-5.1681	-5.2216	-5.1713	-5.6012	-3.7388	-5.1163	-5.6201	-5.1858	-3.9461	-4.765	-4.6773	-2.7341	-4.8326	-4.2739	-4.2969	-4.3807	-4.5881	-5.4298	-5.5656	-5.3298	-5.5817	-5.2328
-3.1662	-1.8118	-2.1423	-2.2646	-3.4538	-3.3765	-2.3765	-1.9553	-4.4812	-2.6009	-2.4289	-3.4829	-1.3866	-3.3047	-3.6694	-2.4152	-2.7597	-3.0484	-3.3783	-2.568	-2.3446	-1.7571	-2.2301	-2.6604	-3.3946	-2.4789	-2.31	-2.34	-2.5765	-2.5776	-2.7783	-3.0282	-2.0249	-3.6497	-2.4176	-2.9495	-2.9684	-1.3961	-2.1737	-2.4859	-2.8851	-2.8291	-2.7714	-2.7413	-2.4276	-3.2273	-2.8632	-3.2096	-3.1915	-2.1299
-0.99006	-2.5749	-2.4477	-1.546	-1.9298	-1.7446	-2.8694	-3.076	-3.0446	-2.1521	-1.9193	-1.2893	-2.4414	-2.29	-2.6916	-2.8678	-2.3533	-1.1502	-1.8712	-2.1035	-2.3676	-2.3124	-1.6805	-2.5895	-2.3138	-1.0299	-1.5618	-1.7294	-2.5952	-3.5807	-1.2201	-2.8207	-1.8588	-2.3322	-3.2183	-2.7767	-3.1165	-2.0896	-2.6304	-2.4195	-3.758	-3.5066	-2.3375	-2.0346	-3.263	-3.0316	-1.904	-3.0322	-2.8867	-2.8102
1.0502	1.12	1.9462	1.5867	0.74136	1.6353	2.4638	2.2139	1.4541	1.4498	1.1893	0.56954	1.679	2.2086	1.4931	0.89213	1.8398	1.1533	2.3946	2.322	1.2333	0.75768	1.0145	2.5424	1.0504	1.0727	2.3549	2.5254	1.3619	1.859	1.6325	1.9452	1.8322	2.5421	2.7853	1.2974	1.8005	1.7953	1.9827	1.8921	1.7148	2.3461	1.2036	1.7222	1.2194	1.6723	1.0827	3.1718	1.8459	1.2841
-0.56167	-1.245	-0.34795	-1.4987	-1.4181	-2.0438	-0.64595	-1.2698	-0.54412	-1.0512	-1.4821	-2.6775	-2.1469	-0.48642	-1.3827	-1.3083	-1.1124	-1.1233	-1.1995	-1.1864	-0.59205	-1.9085	-2.1975	-1.2041	-1.6677	-1.4779	-0.92844	-1.0114	-1.3379	-0.65261	-1.7949	-2.7361	-1.1771	-0.50795	-0.95748	-1.1171	-1.5757	-1.3987	-1.3315	-0.2136	-0.97276	-0.78049	-2.0835	-1.6221	-0.60793	-0.892	-0.391	-0.86049	-0.50983	-1.8211
-6.1716	-6.3787	-5.6333	-6.6459	-7.1715	-7.4608	-6.285	-6.6262	-6.5587	-7.1619	-5.9314	-5.8483	-7.3138	-6.0101	-6.025	-7.0192	-5.9016	-5.7863	-5.9869	-6.1625	-6.9434	-5.8519	-5.9798	-5.5776	-6.5392	-6.6563	-7.2078	-6.5448	-6.887	-7.2371	-6.8319	-6.4933	-7.3046	-7.5842	-5.1452	-6.6253	-6.5761	-6.1764	-7.2245	-6.1543	-6.0509	-6.4699	-6.3035	-6.9957	-6.1859	-6.5249	-7.6948	-6.032	-5.1002	-7.6459
-5.61	-6.2878	-5.3867	-5.9883	-5.1483	-5.8033	-5.6254	-6.098	-6.7145	-5.0184	-6.4476	-4.1644	-6.4167	-5.7397	-5.6751	-5.69	-5.2294	-6.3458	-3.6405	-5.9917	-6.3681	-4.5446	-5.9904	-6.869	-5.1612	-5.0379	-4.5256	-4.8461	-4.7599	-6.5022	-6.1108	-6.0215	-4.9578	-5.9665	-5.9199	-6.2716	-4.5161	-5.2853	-6.2459	-5.7716	-4.9967	-6.2125	-5.7867	-6.0606	-5.9401	-5.5855	-4.8649	-6.3949	-6.1201	-6.0506
-15.832	-13.618	-16.198	-14.49	-14.539	-14.133	-14.39	-14.043	-14.49	-15.22	-16.168	-15.38	-14.784	-15.394	-14.594	-14.339	-13.378	-15.32	-14.424	-14.651	-14.635	-15.543	-13.718	-15.246	-14.398	-14.651	-14.745	-15.445	-14.077	-14.878	-14.173	-15.01	-13.75	-14.011	-14.57	-13.548	-13.686	-15.643	-13.896	-15.035	-13.832	-14.476	-14.642	-14.926	-14.691	-15.03	-13.863	-13.775	-14.151	-14.945
-5.6424	-6.6375	-5.2981	-5.5683	-4.8114	-5.2886	-5.3044	-5.7843	-5.5513	-5.1437	-5.2782	-5.8321	-5.3254	-5.801	-5.4057	-5.3099	-5.9173	-5.7107	-5.2576	-5.8886	-6.5632	-5.4407	-4.4767	-6.5915	-4.2334	-4.3369	-5.2967	-5.8013	-6.9835	-6.0793	-4.3672	-6.398	-5.3997	-4.2865	-7.0034	-6.166	-5.4627	-5.2867	-5.1054	-6.7594	-4.2551	-4.9249	-6.3975	-6.572	-5.3546	-6.6039	-5.0874	-4.9199	-4.8784	-5.9352
-0.13904	0.13505	0.49448	1.6928	0.79641	-0.51194	1.2708	0.54725	1.1598	-0.46419	0.3708	-0.073847	-0.98659	-0.44288	-0.37943	0.73362	1.2874	0.17038	-0.072098	0.8857	0.53587	0.76107	-0.35379	0.91509	1.1412	0.80884	0.42133	0.077381	0.069945	2.3331	0.51076	0.50539	-0.19578	-0.70265	1.0248	0.39582	1.1449	0.39892	0.95564	0.80942	-0.57828	-0.38104	0.75553	0.97971	0.68366	0.63368	1.6839	0.91073	0.31234	0.66543
-1.3335	-1.1829	-1.5237	-1.8414	-1.1005	-2.1449	-1.8556	-0.77425	-2.1572	-1.2023	-0.43737	-2.3179	-0.96961	-1.145	-0.42293	-1.8862	-1.2273	-2.0912	-1.6271	-1.9606	-1.4165	-0.68619	-0.89846	-0.95647	-1.6469	-1.7042	-1.3134	-0.78712	-0.4707	-1.6877	-1.9427	-1.3812	-1.9509	-1.1967	-1.3556	-0.41376	-2.403	-2.741	-0.72908	-2.2592	-2.4908	-1.7062	-1.5531	-0.2421	-0.64395	-1.2426	-1.5658	-0.51807	-0.31946	-0.9803
-2.7775	-2.9867	-3.6117	-4.9349	-2.788	-3.7893	-1.9771	-2.5084	-2.1927	-4.0907	-3.2595	-2.599	-3.2651	-2.5748	-4.8659	-3.0281	-4.1171	-3.9118	-2.6485	-3.3105	-2.8741	-3.2612	-2.7039	-3.6015	-2.9366	-2.4588	-3.116	-1.5784	-3.5294	-3.6138	-2.5364	-4.1926	-2.8416	-3.3553	-3.7352	-3.9202	-3.1718	-2.8351	-3.5607	-3.3774	-5.4381	-3.2553	-3.2699	-3.1139	-2.3535	-3.4493	-3.6424	-3.6666	-3.2982	-3.402
5.2604	4.2449	4.8454	4.0318	4.1409	3.484	4.6117	3.7291	3.4127	3.0105	3.8292	3.0723	5.212	4.5792	4.0858	4.6399	4.6653	4.6789	3.9965	4.4326	4.8141	4.8324	4.1702	4.1966	3.507	4.6423	4.3401	4.7456	4.0255	4.9709	3.6825	5.2995	4.6526	4.3714	3.925	4.8623	3.6201	4.1631	4.0839	3.8243	4.7268	4.515	3.9656	4.6533	5.526	4.5679	4.9912	4.086	4.2316	3.6432
-5.7402	-6.1836	-5.2907	-6.1351	-4.7473	-5.0116	-5.5087	-5.5469	-4.633	-6.1876	-5.8695	-6.8455	-5.9928	-6.9701	-4.7201	-5.2723	-4.4132	-5.3976	-5.8861	-5.2018	-5.9587	-4.1606	-5.9946	-5.6969	-4.9746	-5.3476	-6.9539	-4.7048	-5.5251	-6.5547	-4.9711	-6.707	-5.8722	-6.0092	-5.6239	-5.8276	-5.3318	-4.0199	-5.4504	-5.4915	-6.1381	-5.2522	-5.2122	-6.2343	-4.5346	-5.4182	-6.2295	-5.7594	-5.504	-5.972
0.35126	0.37095	1.2723	1.2771	1.4176	0.38226	0.94885	0.64432	1.017	0.23148	1.0729	0.19988	0.55205	0.031636	0.22876	1.1063	0.16208	0.39895	2.0814	-0.50698	0.55118	0.34207	1.6512	-0.1319	0.85601	0.024355	0.43852	-0.27164	-0.32006	0.235	-0.2468	0.99557	0.41096	-0.2356	0.087576	-0.092854	0.37541	0.94012	1.0746	0.60884	-0.72544	0.65883	0.75581	-0.085486	0.5666	0.59972	-0.37521	0.24306	0.30644	-0.17182
-2.9998	-2.3372	-3.1397	-1.6013	-3.0149	-3.5008	-2.3742	-3.2784	-2.7798	-3.2321	-3.6302	-2.0839	-2.1279	-2.7928	-1.4553	-2.974	-3.0399	-2.4081	-2.8267	-2.5622	-2.1273	-2.6869	-2.0585	-1.8945	-1.3891	-3.1972	-3.6047	-2.6739	-1.6075	-2.9019	-3.2786	-2.4481	-2.9102	-2.8403	-3.8098	-2.2277	-3.0833	-2.4614	-1.7367	-2.552	-2.8952	-2.5601	-1.9638	-3.6237	-1.523	-3.1239	-2.4199	-2.7586	-2.2829	-3.8882
-13.937	-13.477	-13.07	-13.019	-12.107	-12.722	-13.113	-13.981	-12.388	-13.08	-14.098	-12.879	-13.352	-13.54	-12.446	-12.978	-13.592	-12.708	-13.777	-12.52	-13.978	-12.902	-12.757	-15.21	-13.243	-13.057	-13.541	-14.009	-12.321	-13.389	-12.115	-13.897	-13.287	-12.179	-13.752	-12.355	-12.683	-14.852	-13.188	-12.93	-13.173	-13.38	-13.956	-13.291	-13.576	-11.544	-13.134	-12.464	-13.247	-14.022
-22.676	-22.339	-21.519	-22.68	-22.749	-22.251	-23.227	-22	-21.828	-22.37	-22.394	-21.972	-22.801	-22.624	-22.348	-21.186	-22.601	-23.452	-22.406	-23.284	-23.354	-22.279	-22.227	-21.797	-22.623	-21.606	-21.832	-22.449	-21.009	-22.781	-22.217	-21.326	-21.749	-21.983	-21.678	-22.383	-21.773	-22.831	-22.539	-22.901	-21.893	-22.036	-21.462	-21.847	-22.348	-22.512	-22.523	-21.968	-22.926	-22.604
2.141	0.89473	4.1652	2.9283	3.1331	3.2521	2.9864	2.2964	2.4818	2.2627	2.7328	3.1104	3.1513	3.0751	2.7111	3.2377	2.9044	2.997	4.1251	2.4452	3.0054	3.1446	3.57	3.4175	3.2719	3.2033	2.6808	3.1182	3.0115	3.3021	2.7894	2.5371	3.0805	2.2322	2.8938	2.8149	2.8781	3.0869	2.7309	2.3725	2.4824	2.9508	2.3991	2.9936	3.0415	2.3961	3.7602	1.6632	2.959	3.2915
-4.4919	-3.5654	-4.9492	-3.0953	-4.1358	-4.8087	-3.5742	-4.5973	-3.5752	-3.0488	-3.0959	-4.006	-4.2617	-3.116	-3.007	-2.4584	-3.6127	-4.1568	-2.9148	-4.5431	-3.6408	-2.6945	-3.7972	-3.1205	-3.4701	-3.7078	-4.1482	-3.6969	-3.6476	-3.7629	-3.5395	-2.5756	-3.2655	-3.9635	-4.1428	-3.4305	-3.8298	-4.1606	-3.1806	-3.2495	-4.2089	-3.8615	-3.9859	-2.569	-3.1771	-3.486	-3.3899	-3.7328	-4.1664	-2.4411
-2.037	-3.2074	-2.743	-3.2623	-3.1793	-1.5529	-3.3175	-2.0126	-2.0594	-3.59	-2.8713	-3.4696	-2.8699	-3.2932	-2.6903	-2.726	-2.6716	-3.2158	-2.2243	-1.8883	-2.9696	-2.8627	-2.1063	-2.2268	-2.8472	-2.748	-2.0951	-1.8868	-1.9634	-1.8635	-1.7794	-1.1984	-1.21	-2.7231	-1.726	-2.285	-3.394	-2.4728	-2.4029	-1.9977	-2.5873	-1.5592	-1.8339	-1.9359	-3.4342	-3.0895	-1.8044	-2.3608	-1.5766	-3.2678
-8.7053	-9.0463	-9.3738	-8.661	-10.113	-10.62	-9.5749	-9.2287	-9.927	-9.3109	-9.2555	-9.4884	-9.7161	-8.5169	-10.296	-9.4047	-9.4194	-9.3688	-8.9973	-9.6895	-9.3964	-8.3396	-9.8136	-9.6259	-10.472	-9.0219	-10.089	-9.3671	-9.5187	-8.9176	-9.0527	-10.131	-9.7842	-9.9763	-9.4917	-9.6444	-9.5474	-9.438	-9.4242	-9.4435	-9.0287	-9.2145	-8.9864	-9.426	-8.8045	-9.3113	-9.1153	-10.856	-8.6283	-9.3057
-5.0798	-5.7661	-5.4716	-4.1118	-5.2709	-5.1164	-4.8438	-2.51	-3.4131	-5.037	-4.3409	-4.3346	-5.5118	-6.228	-5.5122	-4.1174	-4.7793	-4.5443	-6.6188	-4.6266	-6.3156	-3.9361	-5.3152	-4.7181	-6.2071	-4.1007	-4.5676	-5.7503	-5.3461	-4.8634	-4.6937	-4.9028	-5.678	-3.0037	-5.0134	-4.948	-5.9731	-4.6995	-6.6961	-4.7002	-5.7178	-4.6414	-5.2054	-4.3561	-4.3034	-5.4554	-4.9413	-5.5345	-4.6751	-5.6006
1.0836	-0.27164	-0.39944	0.31571	0.28026	1.365	0.92919	1.4121	0.09168	0.58239	1.1506	1.6658	0.41245	0.26951	-0.26689	0.69484	-0.053391	-0.042102	0.28827	0.18043	0.35982	-0.40206	1.512	0.20369	0.57801	1.0936	0.3242	1.6739	0.73569	0.015285	1.2733	0.79125	0.46103	0.44712	-0.17161	-0.27154	1.3455	0.34045	-0.68277	1.3759	0.98524	0.045239	0.88924	1.5594	1.4076	-0.49853	0.30234	0.3155	0.028416	0.33095
-3.0672	-1.8679	-2.669	-2.1504	-2.2546	-2.4097	-2.9842	-2.1124	-1.7636	-2.6457	-2.7915	-2.9264	-1.7887	-2.6724	-2.4009	-2.7728	-3.4683	-3.0642	-4.3038	-3.2047	-2.3861	-3.2149	-2.6906	-1.4258	-2.3573	-2.6315	-2.2442	-1.803	-2.9065	-3.2263	-3.0742	-3.3426	-3.1821	-2.9339	-2.2657	-3.8666	-2.5533	-3.4699	-2.5284	-3.1984	-2.361	-2.6369	-3.3652	-2.8967	-2.6878	-2.4615	-1.9831	-3.4124	-3.5102	-2.5201
-11.397	-11.286	-11.082	-11.676	-11.453	-11.84	-12.128	-12.008	-11.346	-11.282	-12.09	-11.145	-11.54	-11.834	-10.55	-11.135	-11.264	-11.665	-10.824	-11.735	-11.734	-12.057	-12.08	-11.923	-12.006	-11.643	-11.204	-11.634	-11.769	-11.2	-11.933	-11.457	-12.051	-11.805	-11.094	-10.87	-11.541	-12.354	-12.198	-12.766	-12.331	-12.894	-11.714	-11.742	-13.607	-10.436	-12.952	-11.686	-11.06	-12.452
-2.9569	-2.122	-3.5945	-1.3933	-2.1963	-1.6378	-1.8439	-2.5323	-1.709	-2.1213	-3.1112	-2.6932	-4.097	-2.3457	-2.2542	-2.2359	-2.3412	-3.5312	-2.4349	-2.134	-3.7749	-2.4683	-2.0655	-2.445	-2.2789	-2.6049	-1.761	-3.4337	-2.4026	-2.5197	-3.1301	-3.3614	-3.6237	-1.6838	-3.0526	-2.262	-3.0167	-2.7257	-1.9715	-2.727	-1.8421	-3.0497	-3.5884	-1.9799	-1.9616	-2.6526	-2.4121	-2.9133	-1.8768	-3.0647
8.6203	8.8902	9.2431	8.1248	7.9405	8.7295	9.0066	7.8936	8.5917	7.8734	7.7919	9.7797	9.3723	8.413	7.7803	8.6675	8.3772	8.4509	8.8997	8.5612	7.6476	8.1023	9.4504	8.0117	7.6324	8.9619	9.8492	8.8936	9.3144	7.0672	7.9329	9.2746	8.9884	9.215	8.1641	8.3036	7.5692	8.2086	9.439	8.8832	8.1163	9.6342	8.7125	8.9691	8.6267	7.8954	8.6585	7.8674	7.2871	7.3989
-4.3183	-3.5208	-5.3678	-5.1038	-5.5751	-3.8418	-3.9633	-4.9685	-5.4591	-5.698	-3.8623	-4.6474	-5.2223	-5.6389	-4.5217	-4.3107	-4.2745	-5.386	-4.8395	-5.4602	-4.9365	-3.8908	-4.2418	-5.0967	-5.8966	-5.2089	-4.0382	-3.4651	-3.7166	-4.8891	-4.5998	-4.7023	-6.2466	-3.7666	-5.2297	-4.7738	-5.0686	-5.0419	-4.5312	-4.0121	-4.9147	-4.7922	-3.7402	-4.8994	-4.1105	-5.099	-5.1854	-5.1299	-4.6911	-3.9027
7.1625	8.6934	7.3954	7.66	8.1469	8.552	8.6529	7.1122	8.3472	7.7865	7.5847	8.1335	7.8436	7.9341	8.2131	7.2305	7.2309	8.7842	8.8433	7.9525	8.9032	8.189	6.9384	7.9844	7.7884	7.9005	6.8452	6.6003	8.1485	8.3341	7.8882	8.4989	8.0663	7.9143	7.1969	8.0139	8.4895	7.9622	8.0901	7.0053	7.6022	8.6608	8.9604	7.7679	7.9366	7.4789	7.091	9.2812	8.6024	8.1958
-4.289	-4.3167	-4.9401	-3.9681	-5.3633	-2.7403	-5.4788	-4.942	-4.5417	-4.058	-4.3411	-5.4393	-3.2544	-4.4797	-3.8645	-4.6158	-4.6096	-5.3446	-3.3829	-3.9599	-4.574	-3.9747	-4.0352	-5.5636	-4.4529	-4.4974	-5.9247	-4.2062	-5.5481	-5.2134	-4.417	-4.5975	-4.291	-4.9689	-4.7131	-4.2871	-3.6382	-5.1433	-4.1618	-3.1857	-4.6882	-3.5157	-3.5774	-4.5547	-3.73	-6.1964	-4.8789	-3.8987	-4.4976	-4.3929
-12.842	-14.898	-13.924	-13.233	-13.907	-13.087	-13.766	-12.902	-13.734	-14.33	-14.075	-13.594	-13.894	-14.692	-14.781	-13.395	-14.371	-12.245	-15.255	-14.253	-15.11	-13.917	-15.023	-14.418	-14.658	-13.793	-13.991	-13.412	-14.408	-14.147	-13.04	-12.693	-15.105	-13.841	-14.659	-13.874	-14.496	-13.535	-14.117	-14.044	-14.18	-14.187	-13.846	-14.315	-13.206	-14.537	-13.752	-14.074	-13.31	-13.242
-4.0141	-2.5153	-4.1695	-4.541	-3.3256	-4.1302	-3.3344	-3.6292	-3.0661	-2.8763	-3.1251	-4.285	-3.7758	-2.2808	-4.1792	-3.8698	-3.8829	-3.7068	-4.274	-3.0146	-3.073	-3.9819	-2.5734	-4.1695	-2.4043	-3.1636	-2.9303	-4.817	-4.5185	-3.6755	-3.7869	-3.2106	-3.8936	-4.1821	-4.2532	-2.8137	-3.7012	-3.5041	-4.6429	-3.5473	-3.8741	-2.2071	-4.0208	-4.1875	-3.9267	-4.0776	-3.0683	-3.2417	-2.8423	-3.7817
-2.5906	-2.5626	-3.7159	-3.8421	-3.3178	-2.9598	-3.63	-2.9793	-2.9662	-2.9703	-2.6242	-3.3235	-4.3755	-2.5621	-2.2948	-2.5257	-3.8704	-3.2332	-4.6577	-4.0714	-4.5966	-4.4914	-2.9145	-3.9541	-3.457	-4.5473	-3.1626	-4.4453	-4.2759	-2.4571	-3.8691	-3.3144	-3.411	-3.0643	-3.7464	-3.5211	-3.7045	-3.6086	-2.4716	-4.39	-3.0496	-3.2509	-3.2279	-3.7111	-3.6998	-4.1109	-3.6324	-2.6843	-3.7807	-2.8585
-14.728	-12.654	-13.996	-14.256	-14.2	-14.367	-13.069	-13.97	-13.929	-12.923	-15.008	-13.392	-14.544	-12.989	-13.915	-13.89	-13.672	-13.632	-14.69	-13.917	-13.271	-13.519	-14.768	-14.582	-13.68	-13.289	-13.553	-13.442	-14.679	-15.545	-13.086	-15.093	-13.502	-13.595	-15.08	-12.819	-13.252	-13.77	-13.714	-14.231	-13.564	-15.436	-13.486	-13.912	-13.88	-14.076	-13.568	-14.142	-13.297	-14.622
-0.55591	-1.43	-0.96597	-0.98754	-0.93285	-1.1133	-1.6861	-1.392	-1.6797	-1.7166	-2.1758	-0.85208	-1.1083	-1.5116	-1.7288	-1.1296	-1.5428	-1.3305	-1.5038	-1.3319	0.33205	-1.2582	-1.7154	-2.0309	-1.6609	-3.0217	-1.1306	-2.0762	-2.4788	-0.058395	-1.8031	-1.977	-1.6688	-0.88517	0.27276	-1.0482	-1.3766	-0.81064	-1.8934	-1.6218	-0.91846	-0.73327	-1.4057	-0.20314	-1.5766	-1.7929	-2.121	0.28501	-1.9349	-0.90154
4.7462	4.7003	5.3251	4.5107	4.4406	3.971	4.7792	2.7112	4.0484	3.9306	4.9761	4.0177	5.0169	3.3537	3.6152	3.7141	4.4355	4.6625	4.4816	3.7554	5.4361	5.0969	5.2368	4.3086	4.4061	3.6918	5.1655	4.1913	5.0002	4.7688	3.7223	4.0033	3.818	4.76	4.1629	3.5448	3.5878	4.5847	4.3919	4.2096	4.1824	4.5837	5.6919	4.1476	4.216	4.7922	4.414	4.3875	4.375	4.9522
-1.6172	-1.0557	-1.9953	-1.7144	-1.9116	-1.3814	-1.1818	-1.7214	-1.5009	0.35744	-1.2393	-1.791	-1.5166	-1.4064	-0.45798	-1.9453	-1.4947	-2.1157	-0.72013	-1.351	-0.28923	-0.90836	-2.2069	-0.98068	-1.0477	-0.23319	-1.4065	-1.9433	-1.2991	-1.1983	-1.8034	-1.3399	-0.76647	-2.0277	-1.5276	-0.21018	-2.0607	-1.582	-1.9363	-1.1909	-2.3491	-1.4899	-1.3882	-1.9778	-1.6573	-1.763	-0.89567	-1.1389	-2.1591	-1.5881
-0.69033	-1.709	-0.99275	-0.29467	-1.1945	-2.6807	-2.3303	-0.69717	-1.3961	-2.2777	-1.0004	-0.41051	-0.95462	-1.0538	-0.64627	-2.0877	-1.9926	-1.1182	-1.5536	-1.6858	-1.7765	-0.92278	-0.45898	-2.2743	-0.75905	-1.0142	-1.038	-0.38538	-0.86186	-1.5576	-1.4132	-0.68215	-2.2016	-1.3799	-1.6007	-0.81059	-1.3063	-2.1776	-1.6003	-1.8342	-1.4983	-0.90655	-1.5688	-1.6299	-2.0651	-1.126	-0.97221	-1.0495	-1.3589	-1.6469
-3.1624	-3.2682	-3.5379	-4.0526	-2.9373	-4.7583	-3.8896	-4.4071	-4.8474	-4.232	-4.4415	-3.9239	-2.3668	-4.0809	-3.9144	-4.2468	-4.2007	-3.3652	-4.4082	-2.5973	-3.8332	-4.9487	-3.309	-4.8175	-3.2468	-4.2848	-3.6426	-4.3466	-4.0551	-4.1799	-4.3697	-4.8641	-3.8077	-3.9411	-3.697	-3.6707	-4.1132	-3.8392	-3.0647	-5.2361	-4.1658	-3.0741	-4.4748	-2.3877	-2.9673	-3.5309	-3.7817	-4.4854	-3.6834	-3.189
-23.089	-21.277	-21.714	-22.445	-21.71	-21.468	-21.457	-21.692	-22.097	-21.858	-22.23	-22.332	-22.336	-22.002	-22.521	-21.352	-23.315	-21.522	-21.956	-22.427	-21.893	-22.833	-22.129	-22.776	-22.175	-21.756	-22.557	-22.183	-20.833	-21.822	-22.269	-22.839	-21.374	-21.38	-21.837	-22.491	-23.459	-22.652	-21.944	-22.142	-22.268	-21.319	-22.219	-20.849	-23.147	-22.86	-22.316	-22.808	-22.034	-22.629
-23.893	-22.1	-21.834	-22.936	-21.563	-22.152	-21.836	-22.277	-21.845	-22.996	-22.362	-21.138	-22.524	-21.879	-22.057	-21.385	-21.739	-22.077	-22.137	-21.53	-23.051	-22.103	-22.593	-22.769	-22.285	-22.506	-22.026	-22.341	-22.095	-20.902	-22.055	-21.443	-22.377	-23.26	-22.534	-22.049	-21.726	-21.857	-22.707	-22.582	-21.963	-22.553	-21.647	-22.328	-21.234	-22.729	-22.631	-21.744	-23.34	-22.681
-9.6584	-7.9314	-9.474	-8.4293	-8.4389	-8.5769	-8.3686	-8.535	-9.2608	-9.4111	-9.0642	-9.6794	-9.8011	-9.1302	-8.9254	-9.4291	-9.9928	-9.0628	-8.4249	-8.2501	-9.9884	-9.3702	-9.4589	-9.198	-9.1152	-7.8497	-9.2992	-9.2537	-9.8135	-10.193	-9.065	-8.7308	-7.8037	-9.096	-8.0823	-8.3574	-9.0521	-8.3841	-9.3109	-8.6454	-7.8634	-8.5274	-8.8925	-9.623	-9.5603	-7.548	-8.287	-8.98	-9.8936	-8.2417
-2.6665	-1.8192	-2.5808	-2.0207	-3.8175	-0.88541	-1.3176	-1.4151	-2.9386	-2.3799	-3.6894	-1.9258	-2.4222	-3.8147	-3.8859	-2.8029	-2.6931	-2.3303	-2.6059	-2.8952	-2.1021	-2.561	-3.0618	-1.2925	-2.7748	-2.4045	-2.9224	-3.5698	-2.882	-3.6167	-2.7476	-1.4644	-2.8365	-1.7253	-3.3969	-2.6957	-2.4262	-2.9376	-1.044	-3.7125	-2.5021	-2.9805	-3.1285	-1.8232	-2.4528	-3.2409	-2.2797	-2.9605	-2.6957	-1.8571
-6.2241	-3.4868	-5.6283	-6.3381	-5.9367	-6.4168	-5.0184	-5.56	-5.8269	-5.9624	-5.8788	-6.726	-5.0262	-5.733	-5.3877	-4.3723	-5.1819	-5.9724	-6.6626	-6.9638	-7.138	-5.039	-6.1086	-5.532	-5.6957	-5.8436	-4.713	-5.8977	-6.4572	-5.7696	-5.6507	-5.8016	-5.0217	-5.8335	-5.7292	-5.9212	-6.4876	-5.7701	-5.7866	-4.8644	-6.8873	-5.1569	-5.7456	-5.6279	-5.2198	-5.8366	-6.8961	-5.6607	-4.6553	-4.9255
2.5487	2.3619	2.0631	2.0407	1.1703	1.7998	2.1613	3.0474	1.4485	1.1822	1.0421	2.4726	1.6173	1.7752	1.958	1.6821	0.7661	1.8561	0.65365	1.3268	1.426	1.6776	1.9994	0.97616	0.98531	1.3403	0.32569	0.72419	1.9015	0.90106	2.4692	0.90776	2.1742	1.0526	0.78218	0.65207	0.97279	2.1849	2.6739	1.4894	2.2824	2.135	2.2242	1.5021	2.5552	2.4883	0.88726	1.1868	1.25	1.1578
-13.136	-12.701	-11.835	-13.404	-13.297	-13.035	-12.145	-12.595	-12.82	-12.127	-12.277	-11.765	-10.806	-12.467	-12.991	-11.827	-12.085	-12.602	-12.708	-12.612	-13.25	-13.344	-12.693	-12.406	-13.029	-12.864	-12.824	-13.906	-12.83	-12.776	-13.12	-12.744	-12.828	-12.497	-12.229	-12.769	-12.164	-12.584	-12.332	-13.135	-12.181	-12.394	-13.313	-13.554	-13.223	-13.635	-12.446	-12.972	-12.159	-12.114
-1.716	-0.36231	-0.66267	-1.3268	-0.89052	-0.90839	-1.5701	-3.2821	-1.1287	-0.93318	-0.25093	-1.2368	-2.352	-1.5401	-2.3977	-0.38518	-1.5013	-0.48634	-0.4328	-0.79346	-1.8426	-0.57507	-1.4607	-1.4661	-2.0027	-0.70451	-0.93326	-1.632	-1.316	-1.2933	-0.66105	-1.3052	-1.3248	-1.561	-0.38089	-2.4899	-2.6085	-1.583	-1.9848	-2.1676	-1.6056	-0.60742	-2.4447	-1.6401	-1.7028	-1.0782	-1.83	-0.4897	-1.2028	-1.0783
-4.6363	-4.9953	-5.4405	-5.6059	-6.4394	-4.6949	-5.1969	-5.9572	-5.7691	-5.2889	-5.8569	-6.2999	-4.9757	-5.9385	-6.0308	-5.6704	-5.4898	-7.1025	-6.1348	-4.6166	-5.8615	-5.096	-6.4363	-3.7558	-4.8762	-5.413	-5.3733	-6.4771	-5.7384	-6.866	-5.7491	-5.2754	-5.9239	-6.254	-5.0798	-5.6429	-5.2297	-6.129	-5.3888	-3.4941	-6.3714	-5.6229	-6.4677	-4.9773	-5.3855	-5.7674	-5.3165	-5.1953	-5.2113	-5.4429
-12.973	-12.424	-13.055	-12.604	-12.555	-13.834	-12.603	-13.598	-13.795	-12.419	-13.97	-12.275	-12.763	-13.616	-12.559	-12.549	-11.893	-13.133	-13.495	-13.737	-13.235	-12.849	-13.088	-14.581	-12.623	-12.972	-13.027	-13.001	-13.039	-13.127	-12.78	-13.069	-13.735	-13.519	-12.882	-14.563	-13.604	-13.064	-14.018	-14.035	-12.686	-13.935	-13.276	-12.666	-12.272	-11.598	-13.4	-13.329	-13.723	-13.154
-11.78	-11.108	-10.899	-11.426	-11.178	-12.427	-11.534	-11.521	-11.145	-11.798	-11.088	-12.484	-11.314	-12.046	-11.928	-10.303	-12.089	-13.045	-11.403	-11.704	-13.158	-12.442	-11.554	-11.591	-11.726	-12.222	-10.595	-11.339	-10.835	-11.908	-11.365	-11.421	-11.526	-10.994	-11.425	-12.46	-10.403	-11.198	-12.448	-10.423	-11.797	-10.278	-10.972	-11.485	-10.478	-12.325	-11.895	-12.454	-11.384	-12.151
-19.972	-20.474	-20.722	-21.13	-20.487	-21.628	-20.937	-20.845	-20.34	-22.162	-21.341	-21.467	-20.511	-20.687	-20.18	-21.156	-21.02	-22.169	-21.257	-20.376	-19.833	-20.112	-21.648	-21.655	-20.687	-20.178	-19.921	-21.194	-22.155	-20.338	-20.285	-21.026	-20.687	-20.928	-21.052	-21.315	-21.219	-21.118	-20.222	-21.822	-19.943	-20.46	-21.583	-20.409	-20.404	-20.824	-20.984	-22.017	-21.144	-19.85
-9.7952	-9.1061	-9.2625	-8.5199	-8.4338	-8.7052	-8.46	-7.7825	-9.0798	-9.5661	-8.5839	-7.7471	-8.6771	-8.9548	-9.6296	-8.7447	-8.9287	-9.7218	-9.0481	-9.2631	-8.9318	-8.8016	-9.7428	-8.1408	-9.9235	-9.4468	-9.5215	-9.6195	-9.3003	-8.91	-9.2316	-8.3438	-8.306	-7.6938	-8.2607	-9.085	-8.971	-8.8915	-8.4922	-7.9724	-9.5597	-8.8038	-8.1417	-8.5397	-9.027	-9.1331	-9.0428	-9.5334	-9.709	-9.3929
-1.1802	-0.66386	-1.0255	-1.1053	-2.5136	-0.27425	-2.5856	-0.91864	-1.1476	-0.045154	-2.0854	-1.6981	-1.644	-2.0969	-1.5051	-0.23114	-1.662	-1.8413	-2.1152	-1.222	-2.7414	0.30656	-2.4076	-1.837	-0.66163	-1.2533	-2.2834	-1.1958	-0.57344	-1.1613	-1.3191	-1.1118	-0.57514	0.034098	-1.4155	-2.0499	-2.0376	-0.65898	-1.5782	-1.3946	-2.1161	-2.0688	-1.704	-1.1104	-2.1396	-1.4468	-1.1167	-1.8166	-0.61701	-1.4022
-4.6395	-6.9552	-5.8447	-5.9829	-6.0523	-4.4656	-5.0137	-4.5285	-4.6755	-5.6415	-6.238	-5.6645	-4.819	-5.2481	-4.6244	-4.7211	-5.3454	-4.8962	-5.8443	-4.6529	-5.6064	-5.3094	-6.0181	-6.1692	-5.5788	-5.5007	-5.465	-4.9627	-4.1058	-6.2413	-5.0304	-4.7985	-5.7232	-5.6497	-5.8189	-4.2813	-5.9179	-5.4016	-4.4808	-6.337	-6.8606	-6.4217	-5.1155	-5.5494	-5.3108	-5.1231	-5.8316	-5.5857	-6.4885	-5.6788
-12.176	-12.428	-9.5329	-10.453	-9.3806	-10.612	-12.173	-10.722	-11.33	-11.196	-11.199	-12.919	-11.383	-11.35	-11.3	-11.725	-11.169	-10.751	-11.939	-11.697	-10.164	-11.069	-11.326	-10.841	-11.183	-12.153	-11.222	-12.458	-11.609	-11.925	-11.759	-11.932	-11.311	-11.456	-12.694	-11.64	-11.254	-12.147	-12.022	-11.539	-11.882	-11.387	-11.552	-10.994	-11.048	-10.482	-12.463	-11.637	-12.005	-10.85
-12.919	-11.802	-12.24	-10.889	-11.131	-11.468	-11.672	-10.839	-12.21	-12.188	-11.051	-11.893	-11.814	-11.478	-11.456	-11.601	-12.586	-13.032	-11.477	-11.423	-11.103	-12.829	-11.35	-10.861	-12.73	-10.743	-11.792	-10.882	-11.954	-13.101	-11.993	-11.093	-12.101	-12.291	-11.532	-12.386	-11.454	-11.843	-11.48	-11.93	-12.364	-11.632	-12.004	-11.959	-11.786	-12.073	-11.603	-12.717	-12.213	-11.711
-4.2943	-3.8623	-4.2194	-3.9043	-4.4604	-3.5769	-3.266	-3.7092	-4.177	-3.8407	-3.9886	-3.0519	-3.4725	-4.5777	-3.7309	-3.7733	-4.8839	-4.4678	-4.3742	-3.288	-4.7666	-3.997	-4.0839	-4.3969	-4.0872	-3.8907	-3.997	-5.0536	-3.8193	-3.5606	-3.3956	-3.3192	-3.4722	-4.7908	-3.6005	-3.3553	-4.4626	-2.3716	-3.434	-4.396	-3.8763	-3.3886	-3.8474	-3.0493	-3.5784	-3.6579	-4.4033	-3.1051	-3.947	-4.4094
-14.197	-12.053	-12.21	-12.43	-12.394	-12.785	-12.911	-13.472	-12.091	-13.769	-11.901	-12.861	-11.818	-11.857	-13.373	-13.14	-12.044	-13.203	-12.648	-12.42	-12.71	-12.322	-12.812	-13.005	-13.333	-12.054	-12.76	-12.482	-12.675	-13.164	-11.351	-13.157	-12.853	-12.799	-12.378	-11.643	-12.675	-12.555	-13.36	-11.784	-12.021	-12.736	-14.062	-12.701	-11.927	-13.15	-12.428	-12.801	-11.403	-12.165
-12.79	-11.762	-11.16	-12.768	-11.741	-11.957	-11.587	-11.898	-11.911	-11.601	-11.45	-12.275	-11.397	-11.785	-13.308	-12.917	-11.563	-11.802	-12.253	-10.363	-11.768	-11.65	-13.177	-12.084	-13.263	-12.478	-11.882	-10.968	-11.518	-11.413	-11.663	-12.133	-10.517	-11.84	-11.457	-11.409	-12.956	-11.452	-12.055	-11.254	-10.002	-10.307	-10.99	-12.624	-12.871	-11.78	-12.14	-11.974	-12.491	-12.034
1.5629	2.0033	2.894	1.8229	0.76555	2.3116	2.5221	2.6816	2.2809	1.6107	1.4296	2.8864	2.1357	1.5372	1.053	2.5468	2.942	1.4977	0.82452	1.5331	1.1941	3.1225	2.4558	3.3513	2.5861	1.1432	1.6407	2.077	1.4643	1.0249	0.91605	1.9022	1.6324	2.3434	1.372	0.58773	1.8089	0.89045	1.5838	1.1207	2.8226	1.7929	1.7996	2.1059	2.2282	2.2536	3.1362	1.4206	2.4399	1.8386
-11.683	-10.906	-10.768	-10.74	-10.993	-10.685	-10.762	-10.793	-10.96	-10.289	-10.38	-10.306	-11.531	-11.412	-10.825	-10.587	-10.659	-11.366	-10.529	-10.541	-11.017	-10.771	-11.852	-11.378	-10.712	-11.25	-10.575	-9.7817	-11.037	-10.845	-9.1168	-10.01	-10.846	-10.258	-11.369	-11.548	-11.159	-10.898	-9.6906	-11.539	-11.457	-10.944	-11.363	-9.4109	-10.602	-10.614	-10.945	-11.13	-10.343	-10.032
4.5179	4.5437	4.4332	3.8592	4.5096	4.7839	4.4154	4.3497	4.5181	3.6504	4.9441	3.7683	4.8548	4.7611	3.6967	2.3374	4.2553	4.3943	4.3747	4.3964	4.323	5.4623	3.7426	3.8686	3.3608	4.3262	4.981	4.8938	5.3351	4.4178	4.2891	5.6323	4.3453	4.9163	3.7229	4.5222	4.312	4.3656	5.3117	3.8218	4.5833	4.4952	3.4488	4.9317	4.1978	4.2451	4.5748	4.273	4.5499	4.0325
-2.3241	-3.2009	-2.87	-3.6609	-2.0617	-3.1531	-3.5527	-1.7992	-3.0467	-2.1443	-3.0492	-2.6551	-2.3916	-1.7979	-3.4359	-3.2968	-3.4455	-2.1836	-1.1398	-2.4747	-2.873	-1.4827	-1.7984	-3.9266	-2.2724	-3.068	-2.5863	-2.8057	-2.5078	-3.8993	-2.1864	-3.3925	-2.291	-2.9646	-2.1031	-2.4035	-2.0022	-3.4547	-2.8786	-2.4413	-1.6883	-1.7537	-2.6729	-2.5192	-3.5754	-3.0831	-1.4791	-1.2984	-2.6283	-2.7027
-4.9201	-2.6571	-3.9104	-3.809	-3.7402	-4.3496	-4.975	-4.2205	-4.8066	-4.1855	-4.4931	-3.5289	-4.1794	-4.8329	-3.9327	-3.8311	-5.2751	-5.3711	-5.8123	-5.3508	-3.1799	-3.3984	-5.0923	-4.8444	-4.4583	-4.1844	-5.3551	-3.7742	-4.1951	-4.0534	-4.504	-4.0874	-5.069	-4.3144	-4.2499	-4.1404	-5.3911	-3.1632	-4.1317	-4.2097	-4.0142	-4.3896	-5.1176	-4.5252	-4.8388	-4.2369	-5.095	-4.5852	-4.6462	-4.4549
10.241	9.5298	8.1476	8.4226	9.1469	8.2124	8.46	7.1133	8.3591	8.24	8.8957	8.8173	8.1617	8.418	8.8138	8.3961	8.1306	8.5084	9.5503	8.7533	8.719	8.6486	9.2801	9.2531	9.0177	7.5577	7.9333	7.9789	9.087	8.3138	8.3419	8.8668	8.8662	8.3353	8.2506	8.8812	9.1321	7.7521	9.114	8.8447	8.1084	9.1212	8.3512	8.1525	10.244	7.5481	8.1376	8.5633	8.0872	9.9622
-13.046	-13.811	-14.027	-13.783	-12.991	-13.54	-13.526	-13.112	-14.397	-13.34	-12.648	-12.719	-13.029	-13.3	-12.838	-12.565	-13.533	-12.476	-13.545	-13.171	-13.463	-12.285	-13.679	-13.279	-12.561	-12.743	-14.399	-13.197	-13.848	-12.693	-14.316	-12.013	-12.812	-12.719	-13.719	-13.628	-13.501	-13.495	-14.751	-13.091	-13.433	-13.57	-14.346	-14.177	-13.267	-13.492	-14.99	-13.552	-12.657	-13.712
-9.4575	-9.3688	-9.0257	-7.9926	-9.6326	-9.3554	-7.667	-10.15	-9.0601	-7.6235	-9.2459	-8.851	-8.183	-9.0871	-8.6589	-7.9728	-8.6049	-8.0754	-8.355	-8.3627	-8.1636	-8.9792	-7.7094	-8.7263	-9.3956	-9.2552	-8.7074	-9.2803	-8.0972	-8.1472	-10.288	-9.1326	-9.6923	-8.6808	-8.9897	-9.0353	-9.8568	-8.0423	-8.227	-8.5214	-8.3814	-9.0135	-8.0886	-9.4705	-9.3133	-9.2853	-8.5072	-8.968	-8.5903	-9.5121
-5.2815	-4.9626	-4.7645	-5.3659	-4.5167	-5.1106	-6.5097	-5.136	-4.6036	-4.8303	-5.5959	-5.2174	-5.194	-3.5975	-5.578	-5.2459	-5.1575	-5.3234	-5.8415	-4.662	-4.7174	-5.6301	-5.6477	-4.7614	-4.4284	-5.5383	-5.0938	-6.1174	-5.6313	-5.5384	-4.6528	-5.3868	-4.7411	-5.6089	-5.1927	-5.7929	-4.6069	-5.0378	-4.5026	-5.431	-5.6078	-4.1939	-4.6436	-3.566	-5.1314	-5.4942	-3.6157	-4.6385	-5.7739	-4.9773
7.9794	7.3232	7.6276	7.9461	8.8865	8.5237	9.2874	8.3486	8.741	8.1454	8.5046	8.4541	9.3689	8.8361	8.2773	8.6106	9.3042	8.008	8.0791	8.756	8.032	8.9037	6.8119	9.5285	9.095	9.2811	8.6797	8.3551	8.2632	6.9731	9.822	8.7735	9.1336	9.5972	8.2662	8.2368	8.4023	8.5991	8.3475	8.6322	7.7931	7.9738	7.4565	8.3825	9.3494	8.7622	8.2918	8.9163	9.1756	8.5359
-12.728	-12.914	-11.398	-12.988	-13.511	-12.747	-12.653	-12.904	-12.338	-14.115	-12.54	-14.152	-12.101	-12.611	-14.031	-13.694	-12.71	-13.271	-13.318	-11.942	-12.487	-13.648	-13.128	-13.101	-11.974	-13.638	-12.865	-14.019	-14.529	-13.318	-12.812	-13.816	-13.852	-13.224	-13.691	-14.19	-14.083	-13.791	-13.723	-13.333	-13.02	-12.892	-13.041	-14.212	-13.293	-13.205	-13.668	-13.682	-12.668	-12.732
4.6319	3.6238	4.2049	5.144	4.6325	3.7638	4.4429	4.2689	3.1995	4.8202	3.7717	4.1392	4.589	4.5424	4.1849	4.5153	5.545	4.486	4.916	5.382	4.256	4.6967	4.1528	3.8907	3.1476	4.3883	4.6857	4.953	5.141	3.8721	4.1651	3.6978	4.4682	4.5072	4.4902	5.0086	4.1651	4.6059	3.7688	4.5257	3.8853	4.5736	4.1168	3.6358	5.0417	3.2697	5.1151	4.2551	4.1489	5.1656
-13.143	-13.017	-12.154	-13.333	-12.504	-13.014	-12.304	-12.179	-12.186	-13.496	-12.537	-13.513	-13.309	-12.594	-12.892	-12.56	-12.714	-13.981	-12.355	-13.143	-12.25	-12.001	-13.348	-12.831	-13.514	-12.769	-12.855	-13.566	-13.013	-12.945	-13.071	-13.074	-12.54	-12.272	-12.287	-11.524	-12.517	-13.352	-12.567	-12.12	-12.169	-12.2	-12.393	-12.559	-12.756	-11.777	-11.695	-11.625	-12.781	-13.163
9.8238	9.8655	9.1111	8.5765	8.9783	10.319	11.309	9.8615	9.3868	8.9697	8.9203	8.7449	9.6279	8.5621	10.128	9.1586	8.4217	9.7966	8.2609	11.914	10.332	8.9031	9.6977	9.0903	9.7139	9.7897	9.5302	10.558	9.3224	10.149	10.213	10.589	10.422	8.7537	9.8553	10.954	10.783	10.232	9.6907	9.563	9.7491	9.2905	9.47	10.391	9.223	9.8598	9.4673	9.3145	9.9983	8.5658
-15.531	-14.665	-13.512	-14.138	-14.611	-14.666	-14.091	-14.74	-14.78	-13.776	-13.438	-14.289	-15.023	-15.241	-14.054	-14.831	-14.583	-15.9	-14.123	-15.022	-14.571	-14.414	-14.308	-14.153	-13.307	-15.375	-14.434	-15.156	-15.315	-14.677	-15.33	-14.237	-14.251	-16.208	-14.595	-14.429	-13.981	-14.153	-15.024	-13.815	-13.662	-14.843	-14.89	-14.296	-14.527	-14.035	-12.679	-15.235	-16.115	-14.929
-2.8058	-2.496	-2.2913	-2.2904	-3.1094	-3.6525	-3.2925	-3.0635	-2.9346	-2.2574	-3.1962	-1.9614	-1.9287	-2.1094	-1.4734	-3.3008	-3.3146	-3.051	-3.1522	-2.2189	-2.6807	-3.2357	-2.4985	-1.9155	-3.757	-2.0026	-1.7568	-2.7621	-2.3187	-1.7197	-2.78	-3.1476	-3.104	-2.7076	-3.3766	-2.4473	-2.5544	-2.9621	-2.4135	-2.4661	-4.1221	-1.9164	-2.8433	-2.424	-3.0955	-1.9943	-1.9681	-3.413	-1.9557	-3.1056
-13.728	-13.075	-11.963	-13.99	-13.422	-12.455	-13.059	-13.422	-13.413	-13.724	-12.765	-12.79	-13.637	-12.067	-13.212	-12.344	-13.222	-14.081	-11.798	-13.375	-13.135	-14.069	-14.622	-13.938	-12.43	-14.267	-12.747	-11.301	-12.328	-12.911	-12.143	-12.957	-13.856	-13.035	-13.493	-13.28	-13.541	-13.301	-13.906	-12.722	-13.427	-13.402	-13.292	-12.354	-11.87	-13.634	-13.004	-13.372	-12.54	-14.369
-20.677	-23.013	-22.259	-21.798	-23.017	-21.877	-23	-22.203	-21.772	-22.59	-21.952	-22.087	-22.882	-23.289	-22.595	-22.713	-22.234	-22.017	-22.833	-23.159	-21.46	-21.718	-22.723	-22.663	-23.259	-21.93	-22.354	-21.713	-22.378	-22.961	-22.265	-22.436	-22.878	-21.452	-22.972	-22.355	-22.025	-21.559	-21.567	-22.016	-21.517	-22.158	-22.137	-21.617	-21.812	-21.828	-21.493	-21.672	-22.628	-21.386
1.6422	1.9801	1.5052	0.54206	0.63764	1.9715	1.687	2.8063	1.6743	1.8115	1.6974	1.6475	0.74471	1.3168	1.568	1.0645	2.2499	1.7726	1.0609	2.3412	2.8132	1.2985	2.354	1.0275	0.84944	1.0474	1.8977	3.5575	1.1443	1.7802	1.5409	1.4503	2.807	1.561	0.14179	2.429	0.69643	2.7165	1.7421	1.3031	2.656	1.9096	1.5435	1.6258	2.4144	0.99723	1.2699	1.752	0.80886	1.5813
-10.882	-10.447	-11.099	-12.389	-12.212	-11.223	-12.156	-11.563	-12.314	-11.282	-13.484	-12.19	-11.748	-12.87	-12.731	-12.081	-13.155	-12.344	-11.553	-11.073	-12.016	-12.669	-10.942	-10.567	-12.376	-11.439	-11.179	-11.383	-12.033	-11.9	-10.419	-10.764	-12.457	-12.306	-11.934	-11.288	-11.426	-11.167	-13.053	-11.974	-11.927	-10.952	-11.658	-11.337	-10.889	-11.74	-11.618	-11.867	-12.629	-12.776
-5.1883	-5.0939	-4.7738	-5.0547	-5.7189	-5.4408	-5.7317	-4.1429	-4.2737	-4.4002	-5.8641	-4.0663	-4.4787	-5.4869	-4.9545	-5.3193	-5.6445	-4.2755	-4.6911	-5.5878	-3.9305	-5.9535	-5.978	-4.5284	-4.3107	-4.464	-4.4284	-5.4285	-5.0861	-6.4817	-4.189	-5.4102	-5.9849	-4.5245	-5.1146	-5.9886	-5.2133	-4.8297	-4.4165	-4.8639	-5.1126	-6.5589	-5.3037	-4.9718	-5.3274	-4.6966	-5.8029	-6.5115	-3.8837	-4.9393
5.1702	5.8904	5.5129	5.0382	7.0127	5.1165	4.6417	6.2398	5.5611	4.8464	5.1141	4.201	5.0912	4.8581	3.9631	4.2309	5.1327	5.2993	6.3151	3.6198	5.346	5.4229	4.5712	5.868	5.4363	3.3739	6.5449	5.5226	5.7876	4.5822	5.0124	4.1683	3.1841	5.0947	3.6112	5.4756	5.7856	5.2589	4.3978	4.7098	5.0087	6.0963	4.4536	4.2376	5.4641	4.9075	5.2423	5.5502	3.9293	4.438
0.19285	0.57354	-0.5926	-0.11287	0.13174	0.5167	-0.32626	0.70297	-0.65734	-0.29347	0.9048	0.70948	-1.0515	1.401	0.090408	-0.5009	-0.54258	-0.45625	0.1061	-0.38372	0.29238	0.19726	0.075488	-0.39057	-0.7376	0.22398	-0.23721	1.3862	0.29903	-0.21523	-0.18638	-0.21376	0.61512	0.18267	0.70599	-1.429	0.26074	-0.49787	1.4983	0.029849	0.21677	0.16365	-0.32413	1.1236	-0.55081	0.089055	-0.066415	0.11677	-0.3197	-0.54324
-4.8781	-3.5662	-2.6035	-2.9695	-2.2157	-1.6069	-3.1299	-2.3636	-2.8808	-2.6308	-3.2707	-3.5212	-2.638	-3.9049	-3.5451	-2.7815	-3.1554	-2.9266	-2.7041	-3.4773	-3.2375	-2.4167	-3.4914	-3.2965	-3.0861	-3.6229	-3.1709	-3.1517	-3.8102	-2.8452	-2.8008	-3.7411	-3.5014	-3.9895	-3.1281	-3.6012	-2.6167	-2.5121	-2.5656	-2.1362	-2.9674	-2.6228	-2.181	-1.6671	-4.3377	-2.386	-3.8214	-3.2716	-2.4987	-4.4395
2.5638	2.6152	1.9259	2.3379	1.8336	2.933	1.9599	2.6843	2.2945	2.3268	3.2178	2.9286	3.1642	2.331	3.6245	2.1755	3.0814	4.5749	2.0508	2.6898	2.3373	1.9885	2.6748	2.9059	2.0695	3.1502	2.4287	3.8504	2.9733	2.7224	2.4665	2.8017	3.9426	2.0968	2.798	3.3377	3.3109	2.3415	1.2694	2.1961	1.8969	1.7559	2.4453	1.6256	2.2733	4.1836	1.9139	2.6342	3.613	2.6189
-0.59929	-0.85143	-0.95404	-1.5017	-2.3473	-0.68726	-1.0106	-2.1322	-0.5618	-0.67323	-0.74745	-0.72807	-2.7614	-0.17372	-1.7603	-1.0392	-1.0696	-2.667	-0.71496	-1.724	-1.2926	-0.398	-1.6352	-1.3341	-1.7172	-1.5023	-0.61835	-2.9836	-1.1278	-2.128	-0.68399	-1.0416	-1.6971	-1.4371	-1.1595	-0.93405	-1.3244	-1.8598	-1.7478	-1.9647	-2.4371	-0.4806	-1.3538	-0.093618	-1.7654	-1.0477	-0.23268	-1.8901	-3.0959	-1.562
-0.24873	-0.46998	1.016	-0.055973	-0.014362	0.40506	-1.1724	-0.1316	-0.92633	-0.37585	0.47202	0.30757	-0.12993	0.0073124	0.29047	0.49815	-0.37651	-0.23927	-0.045754	-0.89648	-0.89769	-0.057798	-0.38399	-0.51375	-1.2068	0.0023903	-0.093252	-0.94791	-1.1371	-0.10425	-0.37902	-0.498	-1.3297	0.48292	0.32742	-0.50909	-0.41779	0.10772	0.33586	-0.69876	-0.14269	-0.7002	-0.0093627	-0.33222	0.25259	-1.1607	-0.72441	-0.20115	0.041238	-0.68899
-19.564	-20.4	-20.122	-21.315	-20.412	-20.726	-19.86	-19.646	-20.57	-21.003	-21.226	-20.35	-21.15	-20.921	-20.298	-21.257	-20.952	-21.528	-21.37	-22.053	-21.049	-20.683	-20.159	-20.694	-20.801	-20.47	-20.238	-20.239	-20.465	-20.482	-20.182	-20.996	-20.945	-21.089	-20.655	-21.143	-21.409	-20.54	-21.488	-20.491	-20.645	-20.655	-21.396	-20.451	-20.838	-21.405	-19.976	-19.455	-20.479	-20.482
-10.891	-11.557	-9.0286	-9.9266	-10.623	-10.221	-10.662	-10.772	-11.868	-11.001	-10.127	-11.061	-9.9201	-10.347	-11.393	-10.824	-10.43	-10.343	-11.792	-10.638	-9.444	-11.123	-10.231	-10.64	-10.513	-10.835	-12.179	-11.646	-10.621	-11.526	-11.698	-10.777	-10.747	-10.804	-10.923	-10.551	-12.46	-10.146	-11.199	-11.311	-10.606	-11.036	-11.152	-10.223	-10.753	-11.112	-10.331	-10.582	-9.8817	-9.1765
-0.93907	-2.3704	-2.0857	-0.094525	-2.3378	-0.86366	-0.3917	-0.86765	-1.4436	-0.90121	-2.0863	-1.8487	-0.1894	-1.6736	-0.30405	-1.4748	-1.6249	-2.0971	-0.83629	-1.0512	-1.6473	-1.6064	-1.9035	-0.9449	-2.1273	-1.9693	-1.4712	-0.16334	-1.2351	-0.85811	-0.86224	-0.57948	-1.9564	-1.7474	-0.65049	-0.75462	-0.077979	-0.32137	-1.4769	-1.0168	-1.2138	-1.3129	-1.3607	-1.4735	-0.62432	0.27456	-1.4417	-1.0487	-1.021	-0.34799
-13.615	-13.457	-12.443	-13.349	-13.254	-13.679	-11.911	-13.591	-12.317	-12.914	-13.107	-12.891	-12.07	-12.337	-13.091	-13.101	-12.848	-12.131	-12.743	-12.92	-12.035	-12.795	-10.963	-13.305	-13.651	-13.144	-12.598	-12.402	-12.507	-12.364	-13.203	-13.348	-12.328	-12.889	-13.107	-12.289	-14.141	-14.048	-11.55	-13.523	-13.353	-13.277	-12.798	-12.656	-12.526	-12.557	-12.605	-13.249	-12.757	-12.014
-1.8028	-3.1664	-1.0308	-2.658	-2.1648	-3.1716	-2.8622	-1.0835	-3.487	-3.3977	-2.4311	-1.7876	-1.7017	-2.3194	-1.1576	-1.6631	-2.8323	-1.3534	-2.3234	-1.3174	-1.7285	-2.2503	-2.92	-2.2038	-1.177	-1.4147	-2.2226	-2.6071	-1.8016	-1.519	-3.3621	-2.4164	-2.7893	-2.9806	-3.1559	-3.1431	-1.7357	-2.2103	-1.3859	-2.9136	-3.2298	-2.6251	-2.4141	-3.6214	-3.0413	-2.3897	-1.2724	-1.7648	-2.9444	-1.4402
-5.2822	-5.9867	-4.8909	-4.9241	-5.3738	-4.987	-5.9492	-4.6415	-4.3681	-4.5872	-4.2581	-5.9583	-5.4684	-3.9356	-3.763	-5.5154	-5.6224	-4.0305	-4.9237	-4.7561	-4.5987	-4.9682	-5.4407	-4.9231	-4.6851	-4.6622	-5.4194	-3.7681	-5.017	-3.8386	-3.804	-4.9028	-5.2076	-5.6975	-4.1139	-5.1821	-5.5423	-4.1252	-4.9689	-6.3898	-3.894	-4.9851	-5.4829	-5.1655	-4.7232	-5.67	-4.0287	-6.0251	-5.6963	-5.7919
-10.432	-9.8405	-12.017	-10.739	-11.706	-11.114	-10.428	-11.224	-11.324	-10.11	-10.951	-11.84	-11.831	-11.063	-10.694	-10.829	-10.271	-10.964	-10.129	-11.222	-11.276	-10.521	-11.48	-9.9887	-11.012	-9.685	-11.015	-11.215	-11.259	-10.868	-10.708	-10.6	-10.931	-10.302	-10.353	-10.649	-11.057	-10.512	-9.7602	-11.57	-11.292	-10.848	-10.517	-11.095	-10.579	-10.375	-11.02	-11.522	-10.888	-11.068
3.383	4.834	4.8645	3.9655	5.6308	4.6759	5.2593	5.9691	4.5952	5.1103	4.9497	5.4486	5.1889	5.2677	4.4731	3.7839	4.1127	4.7234	5.1444	5.1047	5.4756	4.8373	4.1347	5.3475	4.9473	3.8798	4.8107	4.4583	5.0054	5.7838	4.9388	5.596	6.0931	5.2337	5.1231	5.987	4.9804	5.317	6.7423	5.4204	4.4254	5.3312	4.7936	4.8122	5.4481	5.5678	5.0728	4.398	5.3362	4.4978
1.6582	1.8327	2.5219	1.5355	1.6123	1.4548	2.3753	2.703	2.8473	1.5148	1.2385	2.0769	2.2606	0.7392	1.2338	2.1087	1.9433	1.9499	1.6134	1.1569	1.2263	1.7388	2.4754	1.1118	1.5681	1.6124	1.4872	2.2606	2.532	1.2762	1.5718	1.8523	1.8706	1.3655	1.4767	1.7053	1.177	2.343	1.6861	2.5555	2.133	0.89059	1.1735	1.8703	2.0814	1.2136	1.8657	1.5974	2.29	1.3061
-22.874	-21.766	-22.657	-21.667	-21.815	-23.747	-21.652	-22.932	-22.012	-21.622	-22.986	-22.817	-22.108	-21.576	-22.659	-22.17	-22.479	-22.757	-21.386	-21.763	-21.528	-22.749	-22.194	-22.111	-21.668	-21.795	-22.498	-21.538	-22.241	-24.454	-21.89	-22.261	-21.552	-22.54	-22.364	-21.545	-22.113	-22.032	-21.904	-21.835	-21.925	-22.747	-21.564	-22.333	-21.815	-22.23	-22.003	-21.059	-21.967	-22.908
-12.898	-12.855	-13.146	-13.311	-12.67	-14.684	-13.252	-13.185	-13.061	-14.467	-12.863	-13.203	-12.798	-12.495	-13.578	-13.549	-13.109	-13.955	-12.718	-12.906	-12.805	-13.042	-11.285	-13.667	-13.406	-12.4	-12.745	-13.198	-12.954	-13.42	-13.386	-13.062	-13.466	-13.846	-13.74	-12.484	-13.747	-14.782	-13.617	-12.771	-14.119	-12.504	-13.521	-11.762	-13.938	-13.06	-13.232	-12.326	-13.691	-13.094
-5.961	-6.3559	-6.0846	-6.9045	-6.3806	-5.0214	-5.6347	-4.778	-3.8999	-6.4564	-5.6677	-6.0952	-4.9944	-5.4584	-5.8099	-6.1466	-4.966	-5.2343	-5.6216	-5.7966	-4.5378	-5.9666	-5.7288	-5.7249	-6.2271	-6.5899	-6.6526	-5.0506	-5.91	-5.8834	-5.2315	-6.2289	-5.5949	-5.7745	-5.5395	-5.3874	-5.7673	-5.4526	-5.5163	-5.4414	-6.0358	-5.3968	-6.07	-4.2795	-4.8846	-6.3004	-7.0483	-6.6063	-5.9699	-6.6664
8.4577	7.6967	8.6166	7.185	9.6869	7.6621	8.0235	8.8813	8.7656	7.6931	8.0595	8.388	8.0629	8.2258	6.8162	8.6022	8.6594	8.0041	8.5841	8.9563	8.046	7.8603	7.4275	9.265	9.4409	9.1064	9.9443	9.1241	8.1792	9.1936	9.1217	9.0137	7.9157	8.7721	9.2331	8.3145	8.315	8.9299	9.1588	8.385	9.0129	9.5369	8.5409	9.1738	8.4699	8.2222	8.7189	8.0402	8.4892	8.2559
-0.42322	-1.9662	-0.90351	-2.4337	-0.96053	-1.8189	-1.4605	-2.4777	-1.4724	-0.47266	-0.29797	-1.7705	-2.0216	-0.59469	-1.4527	-2.1197	-1.272	-2.5004	-1.0334	-0.46029	-1.1507	-0.3776	-2.1198	-2.1739	-2.245	-0.80445	-1.6353	-0.86122	-1.9131	-2.1338	-0.59806	-1.5771	-1.2608	-1.8854	-1.4734	-2.319	-0.64295	-1.9938	-2.2256	-0.86426	-1.4481	-1.0808	-1.3915	-2.3381	-1.5273	-1.901	-1.8006	-0.69984	-0.96429	-1.1151
-2.0751	-2.1807	-2.549	-1.2889	-2.094	-2.0969	-2.3957	-3.1085	-2.5432	-2.5954	-1.7238	-1.0731	-2.7407	-2.1202	-2.2152	-2.3407	-2.4382	-2.0531	-3.1745	-1.1107	-3.1821	-2.3524	-3.3777	-1.9065	-2.1853	-2.4617	-2.2099	-2.4568	-3.2178	-1.891	-2.1818	-3.0011	-2.7731	-2.5836	-2.7917	-2.1686	-2.9562	-1.6591	-2.1374	-2.1164	-2.6765	-2.8247	-3.2481	-2.6036	-2.8569	-2.9892	-2.4737	-3.5593	-1.8586	-2.7303
-10.415	-11.663	-11.261	-12.082	-11.603	-11.859	-11.02	-11.879	-11.588	-9.7574	-12.178	-10.867	-11.788	-11.878	-11.993	-11.505	-12.367	-11.289	-12.082	-12.163	-12.046	-12.047	-10.952	-11.663	-11.148	-11.241	-11.327	-12.511	-12.473	-11.863	-12.528	-11.263	-11.993	-11.771	-12.643	-11.574	-11.264	-11.86	-12.796	-12.362	-10.275	-12.408	-10.543	-11.075	-11.702	-12.019	-12.291	-12.214	-11.581	-10.721
-10.224	-10.84	-11.344	-11.709	-11.096	-10.816	-10.797	-11.198	-8.2343	-10.289	-9.9872	-10.51	-10.675	-12.095	-10.757	-10.112	-11.475	-10.133	-11.495	-10.703	-11.845	-11.107	-10.431	-10.395	-11.459	-9.7905	-11.86	-11.884	-9.5013	-11.178	-10.141	-11.61	-11.023	-11.778	-10.69	-11.568	-10.4	-10.865	-11.732	-10.879	-11.469	-11.385	-11.449	-10.865	-11.759	-10.808	-9.85	-10.44	-10.71	-10.997
-12.924	-14.364	-12.986	-13.588	-13.651	-13.258	-13.507	-13.628	-12.676	-12.576	-13.343	-13.684	-13.207	-13.192	-13.802	-12.243	-12.828	-13.995	-11.84	-12.8	-13.205	-14.13	-12.988	-14.089	-13.711	-13.634	-12.565	-13.295	-13.371	-13.437	-12.636	-14.705	-12.952	-14.205	-12.836	-12.269	-13.228	-12.92	-13.278	-12.772	-12.351	-13.232	-13.086	-12.962	-13.959	-13.131	-12.99	-12.09	-13.749	-12.745
-4.2742	-3.1461	-3.5089	-4.3852	-4.3605	-3.8086	-3.499	-4.0551	-2.4204	-2.9701	-3.7882	-4.2026	-3.9786	-4.8929	-3.788	-5.2365	-4.5205	-3.5264	-3.2981	-4.2435	-4.5825	-3.5851	-3.7507	-4.0007	-3.5304	-3.7646	-4.0391	-3.3214	-4.5337	-3.0201	-4.6173	-4.6429	-3.1172	-3.0309	-3.7148	-4.2176	-4.1929	-3.1911	-4.2307	-3.9643	-3.6182	-4.2327	-2.7099	-4.4434	-3.9278	-3.4308	-3.2356	-3.8891	-3.3844	-3.7751
-0.70125	-0.77468	-0.22926	-1.225	-2.0465	-1.0584	-1.5322	-1.1759	-0.83438	-1.0929	-1.3603	-0.81114	-1.5902	-1.0826	-2.6705	-1.4353	-1.7934	-2.4522	-1.245	-3.2259	-1.1809	-1.4637	-0.49821	-0.9409	-1.6242	-3.0396	-0.42228	-2.3116	-1.6137	-0.93967	-2.2286	-2.0214	0.25627	-0.97923	-1.105	-1.9077	-1.6772	-3.332	-1.0167	-2.5011	-1.5302	-1.2179	-1.4194	-1.805	-0.65639	-1.8657	-1.7895	-1.1994	-0.98849	-0.86791
-6.75	-6.1784	-5.4176	-6.9662	-6.5525	-6.8346	-6.4512	-5.6695	-5.9713	-6.3267	-6.4012	-7.3728	-6.1789	-6.1626	-4.5826	-6.33	-6.4349	-7.2266	-6.2465	-5.8766	-5.8702	-7.3781	-4.8817	-7.6642	-5.4876	-6.2671	-6.7917	-5.7689	-7.0307	-5.1705	-6.3048	-5.9128	-6.8986	-6.4427	-7.1023	-6.4789	-6.1443	-6.3716	-6.501	-7.5048	-6.3205	-7.0907	-6.8844	-6.5324	-6.2085	-6.6583	-5.6082	-6.0789	-7.2288	-7.4893
-13.566	-13.354	-14.422	-14.068	-13.209	-13.513	-13.716	-14.026	-12.939	-14.272	-15.046	-13.332	-15.095	-13.151	-13.896	-14.087	-13.424	-14.296	-13.3	-13.002	-13.018	-13.079	-14.791	-13.239	-14.35	-14.364	-12.636	-13.976	-14.166	-13.866	-14.345	-14.567	-13.621	-14.392	-13.844	-13.946	-13.801	-13.134	-15.058	-13.321	-14.01	-13.559	-12.785	-14.036	-14.979	-13.65	-14.289	-13.791	-13.43	-13.056
-0.6279	-1.5851	-1.5099	-0.11526	-1.1974	-0.20774	-1.4265	-2.078	-1.3115	-0.98083	-2.3613	-1.5829	-1.0171	-0.87869	-2.1137	-1.6315	-1.2734	-2.0408	-0.45995	-0.99845	-1.4483	-1.8606	-1.0404	-2.115	-1.3286	-0.63803	-1.5751	-2.0091	-2.5112	-1.3719	-1.2394	-1.4335	-0.98182	-1.432	-0.9672	-1.1387	-1.4031	-0.5604	-0.85529	-2.718	-1.2824	-2.3433	-3.0651	-1.1449	-2.2498	-0.74791	-1.9252	-2.5786	-1.4975	-2.1299
-20.972	-22.832	-21.592	-22.144	-23.533	-22.496	-21.653	-22.664	-21.904	-22.304	-22.708	-22.083	-21.025	-21.803	-22.93	-22.253	-22.459	-22.991	-22.122	-21.25	-21.757	-21.359	-22.232	-22.087	-22.999	-23.215	-22.724	-22.373	-21.961	-22.012	-22.783	-22.258	-22.37	-21.829	-21.856	-21.898	-20.838	-22.441	-23.094	-22.296	-22.489	-22.644	-22.999	-20.798	-21.158	-20.94	-22.024	-21.903	-23.091	-21.594
-1.9795	-2.8487	-2.1508	-1.7347	-2.459	-1.8228	-0.99571	-2.3101	-1.6761	-2.88	-1.4668	-3.384	-2.3221	-2.0166	-3.159	-1.3217	-2.2932	-1.2781	-3.5087	-1.975	-3.307	-2.6959	-2.1426	-2.3864	-2.9478	-3.0675	-2.0324	-2.5667	-3.5443	-2.5556	-2.9363	-3.6435	-2.4785	-1.0386	-3.2905	-1.8997	-2.0098	-1.8588	-3.5716	-2.7397	-2.1689	-3.2805	-1.9854	-3.1688	-2.0164	-2.3296	-2.0102	-1.5611	-2.9016	-1.94
-0.43091	-0.74966	0.61641	-0.96945	0.43289	-0.7304	0.88459	1.2817	-1.2688	1.0914	0.027255	0.32919	0.73155	-0.16143	0.36562	0.25154	0.63899	-0.57425	-0.4208	0.45756	0.36308	-0.98258	0.66017	0.8377	-0.30669	0.28064	-0.74129	0.39753	0.63809	-0.22501	0.15327	0.59691	-0.37447	-0.95833	-0.39836	-0.13495	0.28696	0.034699	-0.0010183	-0.12424	-0.52736	-1.3198	0.015104	0.26467	0.22529	-0.19482	0.093598	-0.025319	0.29551	0.37573
-13.224	-15.128	-15.113	-13.829	-14.342	-15.01	-14.258	-15.026	-15.248	-15.725	-13.497	-14.438	-13.894	-15.051	-13.704	-15.11	-15.319	-14.407	-14.516	-12.721	-14.344	-14.073	-15.079	-14.999	-14.265	-14.865	-15.903	-15.191	-14.981	-14.648	-14	-14.359	-14.686	-15.007	-13.203	-14.222	-13.941	-14.392	-14.684	-15.09	-14.581	-14.843	-14.159	-15.058	-14.121	-14.775	-14.018	-14.268	-14.11	-16.243
-2.0262	-3.185	-3.1871	-1.9116	-2.0805	-2.7082	-2.4831	-2.4617	-1.9967	-1.8523	-3.5756	-2.2454	-2.3577	-4.1325	-2.8919	-3.414	-3.5753	-2.9625	-1.7765	-3.6829	-1.9003	-2.4206	-1.8836	-2.8832	-3.8051	-2.9539	-2.4709	-3.5105	-3.0906	-2.8241	-2.7734	-3.7145	-2.3515	-3.051	-1.3322	-2.9998	-2.4718	-2.7396	-2.4406	-2.6171	-2.6379	-2.4006	-2.2631	-2.6364	-2.9287	-2.6741	-2.3848	-2.6429	-3.4745	-3.1973
5.1371	5.0128	5.5194	6.1285	4.8426	4.1886	4.5789	4.4115	4.3816	5.6065	5.1341	5.6316	4.9951	4.858	4.7937	4.5728	4.5192	5.6732	4.694	5.6664	4.8769	4.6992	4.1697	5.8105	5.014	4.3545	4.6996	5.1374	4.7642	5.079	5.6328	4.8173	5.665	4.5195	5.0687	4.9345	3.8197	5.7148	5.9284	4.8285	4.4632	3.6662	5.0838	4.4431	4.6019	4.1602	4.7927	5.3207	4.3035	5.0622
-2.6604	-2.4727	-2.5707	-2.1963	-2.2939	-2.5146	-2.8401	-2.7018	-1.4818	-3.7811	-2.5008	-2.2951	-2.4232	-2.5558	-2.2767	-2.2277	-2.1545	-2.2923	-2.5639	-2.4619	-3.3428	-3.0378	-2.0193	-1.559	-3.0791	-2.4149	-2.4779	-1.9278	-2.7536	-2.3617	-2.136	-3.2261	-2.5839	-2.9828	-2.9508	-2.579	-1.978	-0.51402	-2.254	-2.7428	-1.9642	-3.0738	-2.1654	-2.5412	-2.6343	-3.1277	-1.7982	-1.8154	-2.0232	-2.6496
-0.73439	0.60192	0.64369	-0.55466	-0.51762	0.16209	0.15263	1.0711	0.55394	1.1804	-1.0391	-1.1047	-0.40326	0.0012106	0.23309	-0.04811	-0.27471	-0.65536	1.2718	-1.0547	-0.16491	0.43617	-0.43945	0.46685	1.1923	-0.21933	0.28236	-0.67831	-0.028442	-0.81104	-0.66688	0.033137	-1.0724	0.31382	0.13714	-0.66106	-0.84473	1.5374	-0.47376	0.50378	-1.3015	-0.33345	0.59534	-0.64536	-0.077804	-0.27516	0.29814	-1.0654	0.73097	0.87972
-4.2214	-3.3569	-4.9435	-4.6827	-3.4504	-5.1493	-4.6045	-4.3609	-4.2928	-5.441	-5.1884	-4.9747	-4.7055	-5.1742	-4.6266	-4.4412	-3.8581	-4.9225	-4.8653	-5.1153	-4.5968	-4.5785	-4.0147	-4.5967	-5.6855	-3.8998	-3.8419	-3.6858	-5.9407	-4.4203	-4.0567	-4.9487	-3.7538	-5.3029	-4.0192	-4.7647	-4.7424	-5.3016	-4.5975	-4.6752	-4.1741	-4.8009	-4.3427	-4.296	-4.3982	-4.1208	-3.8166	-3.6519	-4.8185	-5.093
1.8675	1.1656	1.6157	1.6568	1.1046	0.40776	1.1714	0.67379	1.5421	1.8578	1.4313	1.9009	1.6012	2.0732	0.4868	1.4629	1.4285	0.85564	1.8964	2.0402	0.97317	2.3796	1.6664	0.93813	1.1275	2.1717	1.8204	2.149	1.4076	2.0834	1.7395	1.7076	1.6997	1.6445	1.4854	1.454	0.3386	0.87094	0.50121	0.98039	1.8752	1.2296	2.0649	1.889	2.9738	2.1212	1.7457	1.4511	1.5816	3.4679
-11.893	-13.007	-14.039	-13.628	-14.175	-13.543	-13.261	-13.052	-14.051	-13.395	-13.525	-13.403	-13.169	-13.558	-13.383	-13.251	-13.121	-13.953	-12.69	-13.231	-14.151	-11.766	-12.391	-12.649	-11.613	-13.1	-14.098	-12.248	-12.508	-13.38	-13.93	-12.654	-12.811	-12.897	-13.032	-13.275	-13.776	-13.012	-12.498	-12.231	-13.437	-12.757	-13.699	-12.754	-13.209	-13.477	-13.724	-12.813	-13.784	-13.286
-11.365	-13.758	-12.32	-13.058	-13.721	-13.444	-14.125	-13.282	-13.238	-11.929	-13.325	-12.788	-13	-13.312	-12.751	-13.471	-12.868	-14.335	-13.136	-12.726	-12.942	-12.819	-12.408	-12.431	-12.986	-13.084	-13.417	-13.059	-13.047	-12.631	-12.77	-13.539	-12.298	-12.459	-12.456	-12.412	-12.516	-13.1	-12.681	-13.153	-12.255	-12.429	-12.849	-12.82	-11.843	-13.318	-13.833	-13.87	-13.123	-12.743
8.3	8.9651	8.7916	8.3843	8.4762	8.979	7.0721	8.8389	8.5899	8.9466	7.8785	9.1842	8.4427	8.3646	7.4251	8.9066	7.6792	8.4269	8.3616	8.5275	8.49	9.2331	8.6762	8.5631	8.0544	8.4224	6.9074	8.0847	8.8037	8.5197	8.0489	8.5858	8.7204	8.1566	8.9445	8.697	8.3929	8.1647	8.1188	8.2664	8.1913	9.1713	8.9995	8.4864	9.0954	7.2729	7.4724	8.6002	8.2912	9.5727
0.07073	0.0573	-0.22408	-0.66365	-0.59362	0.28845	0.83628	-1.5167	0.89081	-0.77714	-0.82747	-0.1883	0.23345	-1.115	0.39234	-1.8072	0.087827	-0.2696	-0.048015	0.086287	-0.38257	-1.221	0.23169	0.55871	-0.34497	-0.54707	-0.21149	0.21157	0.44286	-0.38091	-0.88169	0.54034	-0.64764	0.085602	0.1355	-0.1231	0.092258	-0.86259	-0.63112	-0.74712	-0.21503	0.51981	-1.2578	1.4098	0.11284	-0.46904	-1.4945	-0.12132	0.31926	-1.0861
-2.0893	-0.62658	-1.6852	-0.5694	-1.3865	-2.0978	-1.6295	-1.3977	-1.1428	-2.137	-0.56702	-0.81974	-0.66766	-0.7011	-0.76993	-1.4593	-1.6707	-2.0668	-1.011	-2.2847	-0.98375	-0.9331	-1.7497	-2.3185	-0.89906	-1.2871	-1.8931	-0.53982	-2.0823	-1.2844	-1.6189	-1.8486	-1.266	-2.4092	-2.0364	-0.89279	-1.7497	-1.0041	-0.60024	-2.3906	-1.7406	-1.3966	-0.67891	-2.4669	-2.1688	-1.6741	-2.4671	-1.2709	-0.94025	-1.9083
-2.2024	-2.783	-3.8823	-2.7652	-2.9685	-2.6543	-2.5676	-2.8434	-2.2501	-1.4621	-1.4833	-2.5238	-2.8698	-1.8879	-1.1141	-2.3413	-2.9096	-3.1196	-2.2298	-3.193	-2.8844	-3.1225	-1.7536	-2.6118	-2.1336	-2.9661	-2.9058	-3.7234	-2.241	-2.1022	-1.4382	-3.1543	-3.7881	-3.7763	-3.3105	-3.9779	-2.4902	-2.8836	-1.8731	-2.3802	-2.7258	-2.723	-2.721	-2.1108	-3.7298	-3.2078	-2.8332	-3.293	-3.4793	-1.7884
0.63638	1.5662	-0.71136	-0.87083	0.12946	0.43871	1.1803	0.34546	0.63983	-0.009792	0.36404	0.6537	0.35545	0.66763	0.48643	-0.73705	0.28083	0.15563	-0.41594	0.43964	0.10379	0.060004	-0.34857	-0.94829	0.15775	-0.39437	-0.57614	-0.20184	-0.72869	-0.90255	-1.0472	-0.21881	-0.60998	-0.77335	0.19147	0.20889	-0.10803	0.02746	-0.44583	0.22838	-0.28288	-0.4784	-0.79921	-0.56858	-1.5828	0.22599	-0.14314	-0.26782	0.60346	-1.0784
0.98085	0.15685	-0.99587	-1.0761	-0.24016	-0.31845	0.64368	-0.19469	-0.0030267	-0.16434	0.66745	0.36439	0.20323	1.3843	0.23133	0.29959	-0.87261	-0.26311	-0.014688	-0.59562	0.88444	-1.1311	-0.52767	-0.032144	0.062137	-0.024547	0.036452	0.98273	-0.49901	-0.17474	-0.36957	-0.51629	1.3485	-0.4041	0.92464	0.46912	-0.84735	0.28842	0.48529	0.47316	-1.3461	-0.017788	-0.73347	0.00020943	0.43039	0.52898	1.2607	-0.24026	-0.29288	-0.43469
-1.0928	-1.3358	-0.36941	-1.2231	-1.847	-1.6524	-1.998	-1.837	-2.7207	0.23483	-0.94311	-1.8288	-2.4049	-1.4809	-1.9719	-2.3376	-2.6977	-0.57052	-1.6359	-2.2005	-0.5146	-1.1608	-1.4389	-2.3025	-1.739	-2.3446	-1.6591	-1.8221	-1.5961	-0.4837	-2.4341	-0.55627	-0.70189	-1.5366	-1.2812	-1.6049	-1.8033	-1.4192	-1.8318	-0.67154	0.028561	-0.68147	-0.47035	-1.2963	-2.0434	-1.258	-1.4603	-2.1415	-0.21083	-2.6071
-7.0502	-7.268	-6.93	-7.5584	-7.8104	-8.2521	-7.782	-8.0449	-7.1576	-7.1519	-7.0498	-7.2161	-7.5516	-8.5269	-7.4191	-8.784	-8.2064	-7.4892	-8.0231	-8.4016	-6.3501	-7.6634	-8.7959	-7.886	-7.7067	-7.5291	-6.9319	-8.4757	-7.1017	-8.4885	-6.5411	-6.8603	-7.84	-7.6093	-7.9719	-8.1949	-7.1524	-6.136	-8.5568	-7.5805	-7.6679	-7.9953	-7.2667	-7.3307	-7.0286	-7.1114	-7.875	-7.9042	-8.6352	-6.9242
-12.714	-12.731	-13.376	-13.093	-13.424	-12.492	-14.129	-13.191	-12.94	-12.967	-14.519	-12.718	-14.126	-14.067	-13.214	-12.635	-14.29	-13.142	-14.348	-13.279	-12.522	-13.829	-12.924	-12.183	-12.798	-13.472	-13.802	-13.071	-13.816	-13.638	-12.953	-13.768	-13.296	-14.211	-12.833	-13.899	-12.487	-12.453	-12.521	-13.415	-14.112	-13.297	-15.486	-13.491	-13.654	-13.774	-12.492	-12.315	-13.623	-12.218
-14.534	-14.594	-15.735	-15.117	-13.51	-16.2	-15.352	-13.381	-15.707	-14.526	-14.031	-15.42	-13.668	-14.767	-14.857	-15.718	-14.961	-14.195	-13.771	-14.799	-14.811	-14.179	-13.775	-14.583	-14.815	-14.881	-15.12	-14.406	-13.964	-13.47	-14.451	-15.551	-13.347	-14.916	-15.06	-14.542	-13.727	-15.093	-15.497	-14.501	-14.591	-15.115	-14.201	-15.218	-14.183	-15.128	-14.655	-14.892	-14.29	-14.889
8.4453	7.1481	5.7337	6.9091	6.3541	6.7688	6.3922	7.013	7.3217	6.7083	6.3482	7.2894	6.7845	7.1786	7.0977	7.0483	6.8411	6.2909	7.2879	7.0751	7.3851	6.8344	7.9025	7.3628	6.3316	6.4512	6.4402	7.4341	7.2977	7.2778	6.5634	6.7926	7.5353	6.7766	6.7546	6.3063	6.4259	7.6699	6.4525	6.6732	7.4967	7.3622	6.2183	5.0106	6.6581	6.8523	6.677	6.3888	7.9076	7.0473
0.19036	0.44406	-0.0090617	-0.89969	0.028493	-1.7912	-0.1519	0.022838	-0.26854	-0.51164	-2.2857	-1.233	-0.6296	0.026893	-0.023832	-1.327	0.11575	-0.30946	-0.17921	-0.87542	0.84253	-0.87896	-1.278	0.59491	0.62177	-0.49332	-0.75029	0.54046	-0.68295	0.31284	-0.39783	-0.069113	-0.06384	-0.98059	-0.51141	0.013835	-0.62774	-2.1312	0.60097	-0.85547	0.71127	-0.1677	-0.26024	-0.4393	-1.1821	1.6013	0.002472	-0.59471	-0.99356	-0.094842
6.9059	8.8517	8.2715	8.496	9.0403	8.5106	8.625	7.6772	8.8768	7.93	8.3912	8.1218	7.7597	9.3877	8.0642	8.5745	9.7627	7.9671	8.3811	9.0774	9.2351	8.7366	8.0787	9.3526	8.5715	7.4508	9.2012	8.365	8.0335	8.5928	8.5866	7.2556	6.938	8.2743	8.3215	8.828	7.8873	9.4858	8.2741	8.9511	8.3079	8.4305	7.6444	8.8445	8.3279	9.0229	8.0366	9.4073	8.2878	9.3785
-1.4352	-1.4968	-2.1934	-0.55585	-2.0152	-1.7852	-2.0806	-1.7957	-1.1498	-1.7123	-1.2676	-2.5299	-0.36278	-0.7676	-1.1905	-1.1222	-1.4896	-1.6717	-0.29982	-2.3821	-1.1368	-0.68229	-1.7229	-1.9994	-1.037	-1.4429	0.031975	-0.77617	-1.6516	-0.68643	-1.8159	-1.6938	-1.2888	-1.2985	-0.59556	-1.5248	-1.52	-1.7848	-1.7467	-0.4173	-2.01	-2.5348	-1.1854	-1.0088	-2.2347	-1.2714	-1.4788	0.10179	-0.92117	-0.54237
2.166	2.4229	2.6534	2.6293	3.2916	2.4795	3.8095	3.1417	3.1054	2.9315	3.6424	3.9592	3.618	4.1333	3.726	4.0416	2.3208	2.3279	3.1058	2.7033	3.3875	3.1616	3.7386	3.5375	2.1485	4.2076	2.6061	2.8721	3.1333	2.7785	3.3155	2.7948	3.3856	2.96	4.1506	2.5493	2.6568	3.3091	3.1087	2.864	3.0245	3.2718	2.5601	3.1482	2.1	2.7527	3.4334	2.0069	3.6794	2.7994
-1.6687	-1.553	-1.9698	-2.8861	-2.1057	-2.3748	-1.4836	-2.9813	-1.6786	-2.0494	-2.401	-1.4577	-2.2713	-0.78356	-2.0766	-2.3578	-2.5375	-1.2724	-2.3764	-1.0816	-1.2543	-1.1704	-1.9583	-2.7855	-1.5023	-1.995	-1.644	-1.6532	-2.5427	-2.1764	-2.1531	-0.28792	-2.2984	-1.9149	-1.3124	-1.0453	-1.1546	-1.5386	-0.72253	-1.8985	-2.445	-1.0346	-1.8414	-1.66	-1.4558	-1.2145	-1.2519	-2.0526	-1.518	-2.1442
-10.451	-9.9234	-11.691	-11.895	-10.37	-11.12	-12.183	-10.438	-11.463	-11.324	-11.443	-11.685	-11.792	-10.699	-11.256	-11.99	-11.488	-11.472	-11.486	-10.207	-12.603	-11.765	-11.191	-12.758	-11.108	-11.664	-10.703	-11.687	-11.51	-11.197	-11.999	-11.119	-11.139	-11.823	-11.594	-11.152	-11.548	-10.584	-11.471	-11.23	-11.048	-10.911	-10.989	-10.805	-10.602	-10.858	-9.392	-10.931	-11.733	-12.523
-23.478	-20.926	-21.898	-21.432	-21.258	-22.428	-22.137	-23.272	-22.564	-22.166	-21.748	-21.666	-21.754	-23.091	-21.17	-21.801	-22.809	-22.175	-22.026	-22.093	-20.997	-21.849	-23.17	-22.037	-22.873	-23.208	-22.334	-22.384	-22.815	-21.451	-22.296	-21.628	-22.036	-23.042	-22.751	-22.341	-21.878	-22.862	-21.968	-22.166	-22.811	-22.178	-22.377	-22.379	-22.071	-21.291	-21.503	-22.526	-22.83	-21.815
-0.70106	0.56065	0.13505	-0.14196	-0.53097	-0.35815	0.21147	0.27996	-0.12097	0.53038	-1.1012	0.96584	0.89609	-0.71399	0.24261	0.18553	-1.0333	-0.72508	0.32474	-0.66197	0.6732	1.1519	0.78635	-0.52364	0.080107	-0.82444	0.50493	0.15058	0.66287	1.3289	-1.2784	0.18065	0.17226	-0.22981	0.040033	-0.48009	-1.0535	0.7146	-0.91574	-0.18962	-0.43572	0.86702	0.89546	0.55924	0.4827	-1.3669	1.0869	0.91723	0.53154	0.9053
-0.3944	-0.82969	1.2217	-0.71251	0.6047	0.57171	-0.72735	0.78845	0.40406	-0.21622	0.044109	0.14303	0.78844	-0.88796	-0.12198	0.46953	-0.43541	1.2465	-0.23955	-1.0384	-0.15118	-0.53757	1.0034	-0.19136	0.57217	-0.57383	-0.91566	1.6645	0.028404	-1.2488	-0.59892	-0.15261	0.046161	-0.19331	0.1151	0.25508	-0.64165	-0.92663	-0.96372	-0.056463	0.021184	0.58148	-0.27772	0.32509	-1.5866	-0.8321	-0.22467	0.6141	-0.25903	0.71451
-14.296	-15.111	-14.536	-14.878	-14.398	-14.593	-14.869	-13.595	-14.995	-15.374	-13.73	-15.508	-14.959	-13.993	-14.605	-14.536	-14.333	-15.172	-14.16	-15.285	-15.681	-14.327	-14.795	-13.766	-13.577	-14.448	-14.195	-14.67	-14.961	-14.393	-14.512	-14.4	-14.893	-14.868	-13.912	-14.504	-15.817	-14.909	-15.066	-14.006	-14.991	-14.391	-13.826	-15.524	-14.832	-14.678	-13.854	-14.727	-14.139	-15.769
-14.187	-13.744	-14.008	-13.872	-14.22	-13.38	-14.333	-14.522	-13.818	-14.065	-13.651	-13.971	-14.852	-13.612	-13.212	-14.236	-13.19	-13.946	-13.521	-13.231	-14.096	-14.364	-14.905	-14.52	-14.121	-12.752	-14.657	-13.311	-13.244	-14.527	-13.461	-13.353	-13.586	-14.7	-13.357	-14.963	-13.899	-13.94	-14.572	-14.187	-13.672	-14.15	-13.545	-13.183	-14.026	-14.321	-15.466	-14.163	-12.636	-13.866
-14.224	-12.599	-13.52	-12.949	-13.421	-12.522	-14.563	-13.357	-13.152	-13.026	-13.043	-13.727	-12.994	-12.827	-13.158	-13.302	-12.931	-13.641	-12.87	-13.644	-12.287	-13.835	-14.307	-12.954	-14.15	-13.805	-12.72	-13.143	-13.441	-13.081	-14.348	-12.646	-13.653	-14.576	-13.297	-13.065	-12.406	-12.986	-13.64	-13.259	-12.951	-14.085	-13.796	-12.972	-12.228	-13.691	-13.539	-13.946	-12.711	-13.706
-4.6361	-3.243	-4.339	-4.2026	-4.4712	-4.8567	-4.2029	-5.4594	-3.7912	-3.6295	-5.299	-5.4659	-4.857	-4.4421	-4.1276	-4.9141	-4.0287	-5.1093	-5.134	-5.1456	-5.552	-4.7395	-5.5475	-2.9008	-4.9571	-4.5509	-4.835	-5.7236	-4.6169	-4.0447	-4.6152	-4.3897	-5.0061	-3.1504	-4.8386	-5.3522	-5.0799	-3.5761	-3.2488	-4.4773	-3.9607	-4.0296	-3.9324	-4.1059	-4.2005	-5.1501	-3.7093	-3.9076	-4.2979	-4.9628
-10.558	-10.574	-11.269	-11.451	-12.06	-11.463	-11.427	-10.534	-12.563	-10.977	-10.866	-12.101	-10.759	-11.648	-11.132	-11.429	-10.188	-12.165	-12.524	-11.757	-11.175	-12.353	-10.864	-10.854	-11.521	-11.315	-11.818	-10.692	-10.524	-10.99	-12.233	-12.152	-11.831	-11.289	-12.563	-11.547	-10.946	-11.211	-11.219	-11.083	-11.477	-12.558	-10.6	-10.599	-12.409	-12.077	-10.153	-12.658	-11.524	-11.456
-13.917	-14.335	-14.106	-13.304	-15.024	-14.329	-14.143	-13.162	-13.919	-13.728	-13.91	-14.229	-13.298	-14.29	-13.401	-13.594	-14.735	-14.489	-13.641	-14.325	-14.068	-13.624	-13.575	-14.675	-14.234	-14.395	-13.872	-12.773	-14.656	-14.712	-14.47	-13.552	-14.084	-13.889	-13.015	-14.426	-13.83	-14.578	-14.098	-14.267	-14.444	-14.43	-13.576	-14.862	-14.657	-14.269	-14.459	-12.9	-14.042	-13.78
4.9601	5.8037	5.8727	5.2217	4.4162	4.5378	5.3923	5.2048	5.4041	4.2034	4.7725	4.953	5.3598	4.9083	4.635	5.0834	5.6549	4.4746	4.799	5.5665	5.9303	4.5429	5.3287	5.8967	5.0642	4.0466	3.9147	4.4349	6.1047	5.1679	5.8461	5.0722	4.808	5.4525	5.2377	4.8793	6.2228	4.1479	5.648	5.0769	4.6397	4.5677	5.4088	5.5233	5.873	4.5944	5.0989	5.2729	6.0823	4.7578
-3.2635	-3.8029	-2.8571	-2.8177	-3.052	-2.0878	-3.4267	-2.3369	-4.2896	-3.9124	-3.7361	-2.808	-3.6137	-3.115	-4.3059	-3.2409	-3.9061	-2.2317	-3.4599	-3.1647	-2.4272	-3.2622	-3.636	-3.3453	-2.865	-2.9619	-3.7071	-3.387	-3.3066	-2.573	-2.9694	-3.5561	-4.7075	-3.6785	-3.2254	-3.425	-3.088	-3.0995	-3.6328	-3.4879	-3.883	-2.5295	-3.1533	-3.5291	-3.5359	-3.4216	-4.287	-2.6396	-3.9789	-3.2782
-9.1583	-7.7203	-10.314	-8.1365	-8.7631	-9.494	-8.4362	-8.6604	-9.1678	-9.3287	-8.426	-8.2916	-8.4047	-8.4145	-8.4726	-8.2999	-8.3712	-8.1652	-7.8451	-9.1548	-8.8029	-8.5825	-8.9393	-9.0516	-9.5837	-8.4468	-8.6917	-9.2309	-8.7436	-8.8436	-9.64	-8.4794	-9.6851	-8.5446	-9.7328	-9.473	-8.1244	-9.0075	-7.8619	-10.054	-8.9648	-9.7572	-9.4016	-9.2331	-9.8101	-8.3553	-9.7144	-9.4836	-8.8175	-7.8986
9.2013	8.933	7.2924	8.296	8.5578	8.0707	8.6638	8.3207	7.0857	7.7727	8.059	7.4567	7.3423	8.4289	8.0049	8.1024	8.0174	7.8004	9.2547	8.3625	8.228	7.7464	8.1574	7.8635	7.5567	7.7661	8.7203	7.8071	7.8996	7.5325	7.8114	8.0066	8.2952	7.8469	8.9796	7.9595	7.1528	7.7578	8.2234	7.7389	7.5438	8.7489	7.6852	8.3204	7.9379	9.0452	9.2389	8.3269	7.7938	8.0369
9.4275	9.0466	10.014	10.324	10.204	8.9608	9.3819	10.587	10.078	10.736	10.264	9.748	9.6729	10.191	10.026	9.7326	10.321	10.836	9.2639	10.083	10.656	10.454	10.054	9.7771	10.724	9.4373	10.349	9.6484	9.6825	9.9423	10.275	11.343	9.9572	8.4038	10.28	9.491	8.4159	9.2176	9.9858	10.287	10.873	10.4	11.4	9.1063	10.282	8.9667	9.6801	9.0626	10.122	9.5094
1.4683	2.6395	2.4305	1.4103	1.208	2.0397	1.2787	1.6298	1.5028	1.7429	0.99182	2.1259	1.8665	0.48007	1.4214	1.8537	2.1267	1.651	1.1123	1.5463	0.74532	1.4203	1.7724	2.1538	1.5352	1.7517	1.9446	0.90245	1.3637	1.7759	1.7689	2.1198	0.95958	1.134	2.0183	2.6417	2.0048	1.393	1.8445	1.2682	-0.084027	2.1182	1.7525	2.9466	0.95516	1.8808	2.2171	2.1286	1.6219	1.1118
-4.0113	-4.4189	-3.6908	-2.6309	-3.5459	-4.0541	-2.4501	-2.7946	-3.8711	-2.4957	-3.6844	-2.6085	-4.1261	-3.246	-3.5758	-3.429	-3.3026	-3.56	-3.7964	-2.378	-3.7472	-2.2485	-2.9214	-3.5842	-3.877	-2.3208	-2.49	-3.1269	-2.5071	-3.2662	-3.6954	-4.0486	-1.9441	-3.2978	-3.2454	-3.4173	-3.0555	-2.6629	-4.1728	-2.6791	-4.0579	-1.7174	-3.2789	-4.1359	-2.6483	-2.5398	-2.707	-4.0098	-3.2037	-3.4666
-14.456	-14.787	-14.193	-15.14	-15.562	-14.516	-15.361	-15.483	-12.823	-15.527	-14.013	-14.602	-14	-15.142	-15.65	-14.312	-14.609	-15.237	-14.29	-14.159	-13.946	-14.463	-14.862	-14.394	-14.922	-14.934	-13.702	-15.168	-15.047	-15.249	-15.634	-15.291	-15.223	-14.46	-14.299	-14.625	-14.621	-15.568	-15.24	-15.119	-14.897	-15.016	-15.292	-15.141	-14.911	-14.117	-14.422	-14.627	-15.209	-15.083
-0.9495	-0.24215	0.011474	0.23119	-1.0423	0.14447	0.39408	0.38171	0.020298	-0.35045	0.51872	0.48561	0.003366	0.41686	-0.080369	-0.72887	-0.62286	-1.8277	1.0383	0.094033	0.30958	-0.11671	-1.2561	-0.41691	-0.97243	-0.39014	-0.86294	-0.4646	-0.031121	-0.012751	-1.0882	0.16705	-1.3778	-0.47526	-0.028693	0.5981	-0.91606	0.72129	-0.45047	-0.2556	-0.63026	-0.34945	-0.024485	-0.18106	0.016612	-1.0107	-0.54166	-0.72348	1.3472	0.38556
8.3747	8.8109	9.4504	8.5984	8.127	8.4568	8.4162	8.5368	9.1559	8.678	8.3649	8.547	10.486	7.7371	7.8821	8.4583	8.0334	8.6432	8.5345	8.2884	9.9091	10.088	9.6584	8.8729	8.4031	9.089	8.5107	7.9464	7.6895	7.5754	9.456	8.028	9.1134	8.0538	7.2153	6.9045	8.3335	9.0203	9.1286	8.5114	8.3946	8.4451	7.4881	9.3102	8.1167	7.8489	8.7022	8.5806	7.6706	9.2571
-11.976	-12.415	-11.113	-11.952	-13.033	-10.956	-11.583	-11.428	-11.721	-12.136	-11.579	-11.41	-11.524	-12.01	-11.267	-12.064	-10.883	-11.854	-11.665	-11.939	-11.725	-12.14	-11.993	-11.216	-11.805	-10.653	-10.919	-10.594	-11.941	-10.861	-12.696	-10.71	-12.484	-11.412	-11.205	-11.551	-11.232	-11.373	-11.194	-12.324	-12.093	-11.701	-13.143	-11.334	-11.55	-11.775	-11.705	-10.371	-10.442	-12.536
1.1272	1.549	2.7478	1.7071	0.64351	2.0498	1.2301	1.5157	2.41	1.4125	1.6009	1.0664	1.1071	2.861	1.6108	1.4995	2.4995	1.1831	1.5875	2.2871	0.82247	1.3009	1.9199	1.7211	2.1655	2.4773	1.7571	2.2655	1.3831	2.4783	1.9569	0.99094	1.5171	0.9664	1.6113	1.7118	1.9534	1.9921	1.5301	1.6055	1.0876	1.1061	2.4562	1.285	1.8546	0.60553	1.4484	2.2325	2.1786	1.205
1.8952	0.82226	0.70189	0.46474	1.6875	2.0929	1.3878	1.3056	2.1227	1.1578	1.1412	1.4037	1.7346	1.9741	1.5672	1.6657	1.17	2.3609	0.88192	0.82445	-0.13044	0.54717	1.6177	1.596	1.3662	0.27269	0.92376	1.4166	1.7479	0.44315	1.4087	0.73396	1.4159	0.86324	1.0674	1.3004	1.5434	1.0369	1.0279	0.62338	2.0249	1.4352	1.4556	1.9817	0.67362	1.1459	0.86535	0.83508	0.5191	1.6812
-4.276	-3.005	-4.408	-4.6839	-5.5441	-4.2094	-4.3243	-2.9908	-3.2307	-4.3977	-3.2574	-4.9036	-2.8892	-3.8958	-3.6784	-3.969	-4.4332	-4.6479	-3.822	-4.4215	-4.2115	-4.2022	-4.2642	-3.6017	-3.7346	-4.8592	-3.3708	-3.7309	-4.2972	-3.4024	-2.86	-2.4691	-5.3696	-3.77	-4.2694	-4.4051	-3.8052	-3.55	-3.609	-5.0425	-3.9587	-4.5433	-4.564	-3.9652	-5.0488	-3.6663	-4.8995	-3.2096	-4.8643	-4.7046
7.1346	6.4707	7.5222	6.6981	7.2568	6.7009	6.8069	6.658	6.889	7.1629	7.8948	8.8393	6.7969	6.826	6.8313	6.7637	7.06	7.1585	6.3799	6.8013	5.9036	5.7964	6.6638	7.6226	7.5939	6.8586	7.7731	6.9301	6.5815	7.6151	7.7192	8.0505	6.6642	6.6231	6.7299	5.8642	6.6579	7.9257	8.1623	5.9616	6.2549	8.1425	6.0471	6.4348	7.0039	7.2973	6.5779	7.7545	6.912	6.2873
2.932	3.6534	2.2457	2.8852	4.0679	3.1659	1.6318	1.801	3.1718	2.8206	2.8342	3.1117	2.8713	3.3784	2.7147	3.3054	1.8443	2.8161	2.3875	2.7299	2.6209	4.1343	4.0407	2.1554	2.8993	2.2764	2.9643	3.6974	3.7527	3.5743	3.4325	2.8124	3.7654	2.6981	3.976	2.9547	2.4185	2.619	3.2083	3.2195	3.6712	3.3225	2.2685	3.6567	3.4116	4.5553	2.5863	4.3608	2.5386	2.9196
-8.6226	-8.5332	-9.6691	-10.243	-8.7647	-9.1377	-7.9361	-9.3099	-8.4826	-9.2138	-8.9476	-8.7679	-9.3939	-9.2518	-9.1552	-8.9018	-8.2076	-9.3139	-8.5962	-9.7528	-8.3887	-8.5131	-8.6589	-9.2037	-8.9758	-8.7326	-8.0774	-8.7457	-9.5969	-8.4222	-8.2113	-9.9835	-8.7626	-7.9775	-9.7474	-8.8826	-10.099	-9.0221	-9.2349	-9.2326	-8.8494	-8.7501	-9.3309	-9.6572	-9.931	-10.337	-10.224	-9.0968	-8.5686	-9.8191
-12.69	-12.634	-11.696	-12.958	-13.189	-12.126	-12.875	-12.648	-11.8	-12.955	-12.26	-11.919	-13.143	-13.169	-12.806	-12.672	-13.969	-13.167	-12.376	-12.951	-14.04	-12.742	-11.981	-12.762	-12.371	-11.934	-13.524	-12.046	-12.586	-13.068	-14.192	-12.144	-12.008	-11.129	-12.476	-13.745	-11.974	-13.157	-11.931	-11.886	-12.03	-11.832	-11.599	-12.915	-12.489	-12.122	-12.745	-12.3	-11.088	-13.248
-3.385	-2.7696	-1.9829	-2.1279	-2.8469	-2.5952	-2.7788	-2.0277	-2.9183	-2.3564	-1.6203	-1.938	-2.7625	-2.6166	-1.6239	-2.669	-2.1993	-2.0639	-1.4708	-4.3943	-1.7427	-2.1132	-2.4163	-2.8444	-3.9962	-3.5195	-3.7971	-0.75052	-3.3414	-3.3386	-2.3012	-2.203	-3.2468	-0.86006	-2.445	-2.6004	-1.569	-2.6116	-3.256	-1.6989	-2.876	-2.4196	-2.3278	-2.4352	-2.9232	-3.0634	-3.4248	-1.9419	-2.3979	-2.5991
8.492	8.0426	7.8948	8.6025	9.0102	7.8733	7.9767	8.5104	8.3217	8.1894	8.3368	8.5767	8.4673	8.594	9.2853	8.3097	8.7027	8.0943	8.0601	7.7831	7.7676	8.33	7.6264	7.6956	7.6237	8.1496	7.9922	8.6975	7.9655	9.0175	7.2734	8.3715	8.5798	6.9025	7.4052	7.1399	7.9254	9.3516	7.2705	9.0282	8.4183	7.5912	7.76	8.4599	7.8258	7.3828	6.4772	7.7391	8.0186	7.7086
-1.9061	-2.7317	-2.0227	-2.1835	-1.4751	-1.455	-1.7636	-1.7417	-0.75594	-0.78356	-2.0837	-1.4376	-1.7156	-2.8546	-2.851	-1.9955	-2.4084	-1.6772	-0.76097	-2.8473	-0.80538	-2.038	-3.0476	-2.8291	-2.2063	-1.8173	-1.4991	-2.1862	-0.45058	-1.6869	-1.4564	-1.8419	-1.4317	-2.273	-2.4312	-1.5454	-2.2594	-0.78068	-2.028	-1.6956	-3.5721	-1.5	-3.0347	-2.2494	-1.3389	-1.3681	-2.1439	-1.0533	-1.0455	-2.7283
-2.8428	-1.6687	-1.9641	-0.14172	-1.5277	-2.5644	-1.6858	-1.7165	-1.8411	-2.7568	-1.0353	-1.4072	-1.1484	-0.95309	-1.0563	-2.0947	-0.80736	-0.30989	-1.6786	-1.6738	-1.4336	-1.8527	-1.2995	-1.3516	-1.3824	-1.5041	-1.9159	-2.0236	-1.529	-1.0462	-1.4806	0.12287	-0.41607	-2.2882	-1.0302	-0.67418	-0.51215	-1.1548	-0.70913	-2.4627	-0.76141	-1.8593	-1.5628	-2.9795	-1.8021	-0.5991	-1.1144	-0.71451	-1.6335	-1.9321
-2.8163	-1.3945	-1.3831	-1.3054	-1.7831	-0.90977	-0.49376	-2.4327	-0.49693	-1.7934	-0.83195	-0.84426	-1.4336	-1.7656	-1.8667	-0.67962	-1.1479	-1.4226	-1.3803	-1.2618	-0.84465	-2.3491	-2.2182	-2.2624	-1.2326	-1.0964	-1.1425	-0.93934	-1.4082	-2.3097	-1.4476	-1.4034	-1.0284	-2.1329	-0.65406	-0.89468	0.23272	-0.89348	-2.7609	-1.0795	-2.243	-1.1275	-0.10666	-1.178	-1.3669	-1.5136	-1.5094	-1.0513	-1.2541	-1.2298
-14.682	-15.667	-13.947	-14.852	-14.607	-14.728	-14.935	-14.699	-14.638	-14.85	-14.705	-14.614	-14.481	-15.175	-15.79	-14.734	-15.929	-14.712	-13.988	-14.823	-14.869	-14.507	-14.454	-13.894	-14.977	-14.606	-14.02	-14.815	-13.132	-15.304	-15.296	-14.413	-14.806	-14.57	-15.45	-14.619	-14.471	-14.063	-15.628	-15.859	-16.119	-15.52	-15.642	-13.783	-14.073	-14.874	-14.167	-13.904	-12.848	-15.683
-10.958	-9.6573	-9.91	-9.6978	-9.2315	-11.167	-9.2291	-9.9226	-10.015	-10.619	-9.7931	-10.384	-9.7183	-8.9278	-10.027	-10.599	-9.6067	-11.176	-10.103	-8.9702	-9.8075	-9.9839	-9.6712	-9.3456	-10.237	-10.397	-9.9977	-9.5056	-9.6628	-9.6582	-9.0599	-10.552	-10.536	-10.215	-9.3821	-10.612	-10.464	-10.655	-10.787	-10.379	-9.7537	-10.288	-10.961	-10.081	-9.6212	-9.4523	-10.042	-9.8122	-10.259	-11.072
-22.214	-21.801	-22.245	-22.258	-21.573	-23.766	-22.086	-22.346	-22.521	-22.281	-22.841	-21.779	-22.067	-20.839	-21.927	-22.542	-22.209	-22.957	-21.772	-23.387	-22.261	-22.395	-22.916	-22.315	-22.031	-23.085	-21.755	-21.9	-22.011	-21.201	-22.735	-22.697	-22.639	-22.252	-21.479	-22.556	-22.833	-21.297	-21.782	-22.797	-22.298	-21.858	-21.364	-22.455	-22.662	-22.001	-21.586	-21.879	-20.839	-21.83
-4.5937	-3.3755	-2.8668	-3.475	-2.926	-4.1862	-3.8001	-3.8577	-3.2201	-2.3273	-3.4794	-2.838	-3.1378	-3.8615	-3.2094	-2.9505	-3.162	-3.3613	-4.3162	-2.6072	-2.4995	-3.2133	-3.0928	-3.0164	-4.4616	-2.6089	-2.5167	-4.8164	-3.7376	-3.1557	-3.1423	-3.9638	-3.177	-4.4455	-3.1579	-3.1299	-3.0152	-2.4103	-3.0336	-4.0497	-3.9188	-2.7751	-2.9625	-3.8858	-4.3912	-3.1454	-2.7188	-3.2704	-2.8854	-4.5389
-5.9497	-6.2929	-5.1765	-5.3406	-5.4547	-6.1999	-4.4037	-5.5961	-5.4406	-6.4099	-5.7499	-5.7149	-6.0696	-6.0695	-6.0543	-5.8058	-5.0191	-6.2634	-4.965	-5.4638	-5.058	-6.869	-5.2829	-4.7921	-6.2565	-5.0675	-5.219	-5.3462	-7.5744	-6.2314	-6.046	-5.4361	-6.162	-5.3438	-4.3935	-5.4203	-4.4527	-5.2754	-6.5796	-5.6644	-5.4499	-5.0502	-5.2174	-6.6567	-6.057	-5.859	-6.0321	-4.3899	-5.4019	-5.4003
-12.029	-13.019	-12.497	-13.076	-13.339	-12.482	-12.798	-12.094	-12.495	-12.769	-12.821	-12.697	-12.86	-12.711	-14.104	-12.16	-11.97	-13.315	-12.952	-13.206	-13.737	-13.106	-13.223	-13.249	-13.273	-12.215	-13.09	-13.227	-13.939	-13.032	-13.612	-13.622	-13.478	-13.512	-12.644	-13.497	-12.94	-14.055	-13.33	-12.403	-11.917	-12.856	-13.514	-11.917	-13.434	-12.411	-12.822	-12.77	-12.89	-13.22
6.0548	4.3044	5.5732	5.6985	5.8424	4.5305	5.3563	6.0887	5.9603	6.9698	5.9794	6.0339	6.3416	5.4516	6.4351	6.4756	5.8075	5.6295	5.2558	4.9198	5.8936	5.4148	5.1885	5.4251	5.6069	6.1223	5.3324	4.7254	5.22	5.6175	6.1049	5.6777	5.5654	6.5109	5.5175	5.6241	5.7429	6.2747	4.7293	4.607	5.6157	5.424	5.4945	6.2747	5.0662	5.7218	5.2434	4.6541	5.5843	5.6885
-10.074	-10.264	-9.8602	-11.57	-11.807	-10.479	-11.384	-9.9745	-10.79	-10.541	-11.44	-10.721	-11.439	-10.487	-11.466	-10.433	-9.7168	-10.67	-10.883	-10.523	-9.7443	-11.842	-11.555	-11.09	-11.6	-11.414	-10.318	-10.398	-9.6118	-10.024	-10.801	-10.437	-10.371	-11.508	-11.965	-10.324	-10.691	-11.5	-9.7744	-10.262	-11.419	-9.7333	-11.232	-9.1799	-10.369	-11.023	-10.95	-11.647	-11.241	-10.885
-8.4433	-7.1264	-8.5767	-7.4453	-7.5258	-7.2489	-7.724	-7.6868	-9.0126	-7.0747	-7.625	-7.5668	-7.2572	-7.6856	-7.2657	-6.5745	-7.4873	-7.602	-7.7386	-7.9617	-7.7308	-8.0601	-8.443	-6.903	-8.0758	-7.4353	-6.7205	-7.6345	-7.127	-7.2365	-7.0879	-8.3186	-7.0466	-6.7428	-7.8568	-8.281	-7.6238	-7.8505	-7.9352	-7.7876	-7.491	-7.9124	-8.0019	-6.7093	-7.5312	-7.7648	-7.3039	-8.2436	-7.2669	-8.5487
-9.7561	-9.5397	-9.6695	-9.298	-8.5748	-10.139	-10.183	-7.9451	-9.339	-8.793	-8.3646	-9.4205	-9.7173	-8.4843	-8.382	-8.7635	-8.7206	-9.3864	-8.2723	-8.6342	-8.5658	-9.1516	-8.6106	-8.3362	-9.1082	-9.6465	-7.952	-9.1604	-9.145	-8.8651	-8.4907	-8.8025	-8.4694	-9.2754	-8.9788	-8.8666	-9.7045	-8.6835	-8.9186	-9.1792	-9.7278	-9.0287	-10.761	-9.7937	-8.2142	-8.0356	-7.9716	-7.646	-8.814	-8.2771
4.8993	5.2191	6.1067	4.5701	5.2138	4.6237	5.5515	5.4646	5.646	5.5933	5.6794	6.2136	6.4125	6.3344	5.3532	5.1521	6.3045	5.8606	5.015	6.1931	4.9878	5.3242	6.3305	5.3476	5.4261	5.6387	5.4717	4.8435	6.5019	6.5719	5.0787	5.0271	5.0907	5.5958	6.2883	6.052	5.2953	5.7228	5.3216	5.4329	6.0199	5.41	6.2589	5.2164	5.1516	5.1184	5.0113	5.8916	6.2597	6.049
-3.2486	-2.8441	-2.2496	-2.0525	-1.9568	-3.4232	-2.5883	-2.7194	-2.436	-2.0124	-2.5559	-2.5075	-2.6808	-1.9149	-2.9048	-1.8527	-3.1014	-2.0457	-1.7376	-2.1204	-1.7159	-0.86929	-2.0557	-2.7763	-0.70011	-2.0617	-1.5978	-3.1822	-2.0741	-2.7872	-1.7357	-1.9932	-1.4831	-2.848	-2.9235	-2.1956	-3.1059	-2.3274	-2.5357	-2.6597	-2.2402	-2.6225	-2.423	-2.2956	-2.1667	-2.3777	-2.7978	-2.206	-2.8059	-2.7474
8.3998	7.9323	9.0354	8.1264	10.041	8.5185	8.1758	8.325	9.7549	8.715	8.9217	8.985	8.1504	8.5031	7.7469	8.7699	8.4867	8.0642	8.9252	9.0483	8.5083	9.7138	7.6168	8.7006	8.4088	9.0508	8.7542	9.1296	8.587	9.1484	8.7004	9.2436	8.1001	9.3534	8.2576	8.5219	8.8313	8.824	8.4933	7.3092	9.1839	8.495	7.7515	8.7491	9.0387	7.6104	9.8268	8.5033	8.0119	7.8996
-13.228	-13.102	-13.197	-12.662	-13.702	-12.144	-13.089	-12.434	-13.003	-12.47	-12.161	-13.389	-12.507	-11.91	-12.215	-12.408	-12.331	-13.378	-13.314	-12.064	-12.818	-13.204	-12.738	-11.848	-13.389	-12.926	-13.025	-13.1	-12.507	-12.735	-12.786	-12.191	-13.312	-13.443	-12.793	-12.751	-11.805	-12.493	-12.718	-12.85	-13.055	-11.962	-12.957	-13.224	-12.907	-11.491	-12.937	-13.634	-12.008	-12.425
-4.6164	-5.5804	-5.4991	-6.0002	-5.7117	-5.7997	-5.6207	-3.4345	-6.5647	-5.6266	-5.486	-5.2709	-6.9898	-5.7582	-5.1225	-5.5837	-5.4999	-6.0418	-4.4469	-4.8937	-5.5817	-6.0451	-5.3387	-5.7614	-5.7988	-6.3806	-5.5628	-6.3561	-5.9355	-6.2113	-5.2197	-5.6011	-5.5165	-5.526	-6.3197	-5.7353	-6.1436	-5.9048	-6.4219	-6.2561	-4.9917	-5.5362	-5.8169	-4.9718	-5.8017	-5.9417	-5.9667	-6.9108	-6.0192	-6.0607
-2.6031	-4.1327	-2.7771	-2.104	-2.2568	-2.6885	-1.5471	-1.4307	-4.0477	-2.2307	-2.1957	-2.9036	-3.8758	-1.6126	-2.9616	-2.453	-3.6884	-2.0943	-2.8855	-3.5704	-2.7893	-3.9435	-2.0503	-3.0761	-2.8222	-3.1258	-2.6238	-2.226	-2.7062	-1.7339	-1.9342	-1.8428	-3.192	-2.6519	-1.7713	-1.7807	-2.1319	-2.1088	-3.031	-2.2196	-2.1356	-3.5431	-2.2907	-2.5075	-2.7562	-2.5183	-2.0579	-3.2658	-3.919	-2.0438
-9.5346	-8.946	-8.6913	-8.3495	-9.3632	-9.0746	-9.0214	-8.1025	-9.5423	-7.7732	-8.6286	-9.3586	-9.8408	-9.3181	-8.8822	-8.8931	-7.7799	-9.0237	-9.0094	-9.4007	-9.5364	-9.9535	-8.9119	-9.3877	-9.2482	-7.9869	-8.8183	-9.9248	-7.9673	-9.1361	-8.6913	-9.2533	-9.3328	-9.0136	-9.6988	-9.3598	-8.8072	-8.6753	-9.0128	-8.6935	-8.4312	-8.6665	-9.8399	-9.2483	-9.4225	-10.433	-9.9021	-9.0928	-9.2111	-9.1211
-2.0862	-1.118	-1.9879	-0.060865	-1.2709	-1.8963	-1.3315	-1.7357	-1.5804	-1.4402	-1.879	-1.726	-1.403	-0.21334	-0.33532	-0.97904	-0.28752	-1.3038	-1.8034	-0.70286	-0.62999	-0.28171	-1.1559	-1.6333	-0.38612	-2.0483	-0.28801	-1.5097	0.21006	-2.458	-2.0297	-1.5761	-1.3335	-2.2378	-1.9057	-1.4177	-1.2269	-1.5225	-3.2191	-2.3254	-1.3374	-2.0833	-1.6014	-1.5725	-0.12628	-0.41539	-1.3157	-2.058	-1.3905	-2.2985
-2.7116	-3.6644	-4.547	-3.9642	-4.6885	-4.3836	-4.289	-5.0165	-3.5384	-3.3206	-4.6236	-3.0701	-3.5956	-5.2964	-4.1635	-4.1632	-4.2541	-4.3368	-4.4149	-4.8111	-4.7635	-3.0193	-4.6768	-3.5292	-4.001	-3.6296	-4.0413	-3.9744	-5.794	-4.8431	-4.4626	-4.3317	-4.1688	-4.3232	-4.1445	-3.9591	-4.3187	-4.4021	-4.4767	-3.9437	-3.1583	-4.07	-4.2817	-4.7378	-3.5858	-4.352	-4.0961	-2.6611	-4.94	-4.8609
-12.738	-13.435	-13.808	-13.456	-11.934	-12.111	-12.015	-13.377	-12.876	-13.061	-12.341	-13.129	-13.53	-12.774	-13.791	-13.663	-12.447	-12.616	-14.009	-13.561	-12.878	-13.212	-13.966	-13.421	-13.651	-13.162	-13.282	-13.67	-13.149	-13.027	-13.09	-12.373	-13.328	-12.863	-13.898	-13.26	-11.655	-13.568	-12.516	-13.196	-12.33	-13.395	-12.057	-12.402	-12.875	-13.63	-13.104	-12.62	-13.55	-13.868
-0.010981	-0.3109	0.96025	0.15293	0.065237	0.44627	-0.20199	1.3075	0.47582	0.22194	1.4726	0.1826	1.114	1.6229	1.5431	1.0009	0.26464	0.62854	1.3249	-0.84019	-1.0064	-0.085493	0.91493	-0.16453	0.98928	0.15594	0.46494	0.6303	0.9274	0.18963	1.2997	0.19294	0.1532	0.70005	0.28641	0.42525	0.76153	0.60316	-0.54322	-0.098746	-0.25492	-0.02355	1.1951	0.71202	-0.73471	0.48885	1.5631	1.9213	1.6312	1.2767
-0.74915	-1.2352	-0.78732	-0.81221	-1.2456	-1.1643	-1.6232	-1.7189	-0.49482	-0.33685	-0.86608	-0.70138	-1.4142	-0.28618	-1.2169	-0.55082	-1.8387	-0.24426	-1.0995	-2.1354	-0.8301	-1.4284	-1.8371	-0.7862	-0.95266	-1.1128	-1.959	-1.6167	-1.697	-1.2571	-0.49634	-1.565	-0.60088	-2.7616	-1.2568	-1.3695	-0.94271	-0.63778	-2.1491	-0.98719	-2.109	-0.86924	-2.0811	-1.7067	-1.4547	-1.6376	-1.6886	-1.9064	-1.7419	-1.2525
-4.826	-5.8429	-5.6541	-6.855	-4.3406	-5.5406	-4.8585	-4.0925	-6.764	-4.6333	-4.929	-5.6835	-5.7483	-4.1028	-5.3513	-4.338	-3.8012	-4.3068	-4.6611	-3.2851	-4.9914	-4.738	-5.4559	-4.6073	-4.7003	-4.8572	-5.7833	-4.7214	-5.5158	-4.7943	-5.5948	-5.442	-5.6065	-5.2616	-4.2983	-4.7133	-3.7366	-4.9977	-4.4495	-4.7785	-4.9237	-5.2731	-5.0505	-4.5614	-5.2841	-4.3766	-4.6208	-5.5057	-5.9505	-4.2805
-2.5251	-2.006	-2.9018	-1.6744	-2.2873	-3.1758	-1.8484	-3.004	-2.0303	-1.5239	-2.5319	-2.1352	-2.7656	-3.1972	-2.0172	-2.8563	-3.0866	-2.6721	-3.1695	-2.8672	-2.881	-1.5501	-2.7989	-3.0255	-1.9383	-2.442	-1.5751	-2.8856	-3.0362	-2.9008	-2.5299	-2.7441	-4.1912	-3.6873	-2.2019	-2.673	-2.7192	-3.4977	-3.3184	-3.5744	-2.1678	-1.2885	-2.2931	-2.1243	-2.4334	-1.8394	-1.8626	-2.8869	-3.0992	-3.3093
0.017271	0.43698	-0.25623	-0.39678	0.29559	0.25387	0.13451	0.53367	-0.35934	1.1244	0.35483	-1.2398	-0.60377	-0.11572	-1.193	-0.25621	0.34886	0.89059	1.4686	0.032018	-0.55089	0.053658	-0.073303	-0.26953	0.2016	-1.1123	-0.053747	-0.12303	-0.80859	-0.039132	0.052467	-0.73497	-0.45706	0.15033	-1.4432	-0.11245	0.85932	-0.71868	-0.25325	0.83189	0.18548	0.94102	1.2461	-0.10514	0.25031	0.77562	-0.228	1.1655	-0.87557	-0.82472
-5.1727	-4.8078	-3.6201	-4.2896	-6.4365	-3.1916	-5.2631	-5.0728	-4.9355	-4.3113	-4.87	-3.828	-5.175	-4.5876	-5.0354	-4.61	-3.8065	-4.9249	-3.8521	-3.055	-6.3678	-5.3722	-3.7014	-5.9583	-3.8441	-3.9832	-4.5715	-3.9396	-5.0754	-4.6486	-5.277	-5.5967	-3.372	-4.4492	-5.4676	-5.0051	-5.9791	-4.4049	-5.9575	-4.4586	-5.5972	-4.4769	-4.7697	-5.098	-4.1826	-3.6855	-4.0903	-4.1821	-5.1927	-4.76
8.4933	8.7802	8.1831	7.8279	7.5334	7.1655	8.386	8.1553	7.4866	9.1092	8.3458	7.4992	7.8609	7.6619	7.302	7.7635	8.8371	8.1461	8.1142	7.5523	8.4046	8.4318	9.0719	7.7026	7.6176	8.2498	7.4074	8.772	7.8516	7.7597	7.4118	9.2892	8.1757	8.5966	8.1709	8.0603	8.3554	7.4213	7.9008	8.7427	8.6919	7.9288	8.2035	8.4786	8.2636	7.1788	7.9243	7.9508	8.1864	7.1141
5.1408	4.7202	5.3265	4.7049	5.0294	4.4657	4.3889	4.8	4.4439	5.6961	4.9865	5.2907	5.6545	5.693	5.0047	4.7821	5.4116	5.2243	3.9157	5.1764	4.7263	4.9628	5.7399	5.6813	5.7864	6.0967	5.3343	4.0671	5.0653	5.1393	4.3086	5.4978	4.6156	5.194	5.8495	3.8875	5.3842	3.8443	5.3723	4.3974	4.6703	5.1272	5.1148	5.2839	6.2659	4.9428	4.6128	5.172	6.2553	4.4525
-0.028177	-0.70875	1.0045	0.43643	-0.15407	-0.37121	0.71819	0.12974	0.66053	0.83594	-0.021522	-0.47549	1.1157	-0.55988	-0.83753	0.058621	0.54425	-1.1434	-0.0041118	0.28234	-0.31241	-0.18748	-0.014999	-0.23221	0.14977	-0.11135	-0.011606	-0.21591	-0.011001	0.98417	0.15622	-0.44332	0.14664	-0.75376	0.051142	0.012342	1.068	0.33647	-0.51107	0.25019	1.5399	-0.22044	0.61859	-0.20859	0.14714	-0.68157	0.44619	-0.79384	0.8666	0.41471
-12.984	-14.386	-13.765	-12.373	-12.669	-13.397	-13.191	-12.26	-13.125	-13.508	-13.924	-12.173	-13.873	-14.175	-13.682	-14.171	-15.036	-12.075	-13.658	-13.533	-12.701	-12.683	-12.799	-13.233	-12.618	-12.663	-12.235	-13.777	-13.961	-13.392	-14.154	-12.736	-12.201	-12.976	-12.457	-13.253	-12.942	-12.575	-12.572	-13.64	-12.823	-12.434	-12.916	-12.749	-13.385	-12.835	-13.259	-13.687	-13.657	-13.813
-0.99692	-1.5868	-1.8002	-1.4339	-3.2696	-0.81582	-1.7938	-0.39217	-1.9548	-2.2116	-0.90228	-0.87434	-1.8851	-1.6748	-0.61046	-0.77615	-2.0325	-1.1272	-1.2745	-0.68097	-1.4785	-3.1025	-1.867	-1.5628	-0.86915	-0.45768	-1.3094	-2.1541	-1.2102	-1.048	-1.0591	-0.72299	-0.56635	-0.53719	-2.3459	-0.99944	-2.0286	-1.5308	-1.6647	-1.2349	-1.2741	-1.7245	-1.7036	-1.4759	-1.4417	-0.74808	-0.80111	-2.2652	-1.9923	-1.3197
-14.951	-14.202	-13.447	-14.619	-13.455	-15.34	-15.473	-14.169	-15.458	-14.553	-14.61	-14.116	-13.975	-13.655	-14.31	-14.756	-14.431	-15.341	-15.356	-13.639	-14.085	-15.708	-13.785	-14.176	-15.345	-15.439	-15.444	-14.535	-15.579	-13.898	-14.938	-15.542	-14.735	-15.783	-16.559	-14.307	-13.735	-14.487	-14.608	-14.94	-15.335	-14.706	-14.102	-14.402	-14.755	-14.568	-15.998	-14.902	-14.756	-14.372
1.9772	2.3485	0.43291	0.13884	1.6199	2.1304	1.5793	2.811	2.6049	1.6524	1.632	1.2473	1.2724	2.6321	1.1595	1.2005	1.6607	1.2457	1.0889	1.2316	1.2844	0.64896	1.2316	1.5844	0.91364	1.3288	1.0946	0.48607	1.2048	1.5932	2.5472	1.6372	1.7943	1.3041	1.8254	2.4015	1.8357	1.6	1.7094	2.0956	0.62352	1.5932	1.7035	1.805	1.1005	1.9748	2.4313	1.0627	1.8159	1.3888
0.11833	-0.10463	0.43025	-0.71859	0.9579	-0.07888	-0.72326	-0.96186	-0.47881	0.077783	-0.99788	-0.22677	1.5267	-1.3407	-0.86331	0.62667	-0.95752	-1.0277	-0.14499	0.034268	1.2173	1.2664	-0.56753	0.46614	-0.97291	-0.3329	0.35562	-1.044	-0.21984	-0.17302	-0.018833	0.32833	-1.0052	0.59428	0.49877	-0.24575	0.13152	-0.28384	-0.57807	0.92494	-0.39528	-0.43688	-0.50141	-0.40275	0.066387	0.27856	-0.36401	-0.067724	0.11963	-0.11876
4.0153	2.1758	3.5622	2.8816	4.3682	1.7297	2.5496	2.4103	2.979	3.4777	2.6023	3.4186	2.8594	3.2924	2.6606	2.2039	3.8732	2.1908	2.9567	3.2329	3.4315	4.5331	3.3177	3.3922	3.5361	3.1358	3.1241	2.74	1.643	3.884	3.4784	2.6085	3.3999	2.1964	2.1442	3.8263	2.126	2.7847	2.2718	2.9119	2.5958	3.6159	3.5828	2.1651	3.131	2.6204	3.9845	3.0994	3.4963	3.9326
-12.188	-13.073	-12.432	-12.291	-13.203	-12.479	-13.808	-13.067	-12.938	-12.75	-12.659	-12.651	-12.643	-12.797	-13.074	-12.982	-12.797	-12.344	-13.638	-12.077	-12.115	-12.889	-12.552	-12.162	-11.853	-13.178	-12.399	-12.652	-13.379	-13.066	-13.793	-12.178	-12.494	-13.194	-13.661	-12.67	-12.502	-12.156	-13.349	-12.484	-12.171	-13.416	-12.708	-12.994	-11.127	-12.771	-12.721	-12.965	-13.199	-12.904
-3.4433	-3.9781	-3.8025	-3.289	-3.2931	-4.09	-4.5293	-4.0237	-5.0323	-3.4377	-2.5083	-3.46	-4.0246	-3.3898	-4.0946	-3.0476	-5.1916	-3.3394	-3.6602	-3.8411	-3.76	-2.8908	-4.7954	-4.0639	-4.4396	-3.32	-3.6449	-2.9928	-3.6396	-2.9983	-4.6706	-2.766	-3.7376	-4.6294	-3.7804	-3.7789	-3.727	-3.4576	-4.1476	-3.713	-3.6276	-3.4457	-3.215	-4.2488	-2.2684	-4.723	-3.8897	-5.101	-5.2156	-3.7657
-5.2501	-4.3665	-4.6129	-5.4568	-3.8004	-4.3527	-3.8046	-5.2609	-3.876	-2.7853	-4.5347	-3.5124	-4.0181	-4.9489	-4.3675	-4.7491	-3.749	-5.5097	-4.3236	-3.4028	-3.9483	-4.131	-3.9584	-3.6962	-3.1363	-4.2734	-5.0883	-4.289	-4.0597	-3.7482	-3.9131	-3.8578	-3.6768	-4.7108	-3.591	-3.6721	-5.4659	-3.946	-4.2426	-3.6167	-2.5937	-4.4716	-4.0018	-4.3758	-3.4592	-4.3917	-4.3279	-4.5216	-4.6099	-5.125
-0.89989	0.5537	-1.2516	0.65612	-0.43372	-1.0069	0.22937	1.1883	0.078598	-0.70119	0.54883	-0.51905	-0.29472	0.33236	1.4175	-1.014	0.37029	-0.22662	0.71869	-0.021949	0.10614	0.25333	-0.23168	0.33562	0.31225	0.0063935	-0.65093	-0.87366	-0.89692	-0.14579	-1.6532	-0.30501	-0.077368	-0.3417	-0.64145	-0.72141	0.33491	-0.2328	-0.30513	-0.4418	0.61994	-0.90993	-1.0306	-1.0421	-0.00091732	0.14516	-0.31788	-0.10563	0.39241	-0.91639
0.28772	-0.22442	0.22339	0.23239	-0.54927	-0.24971	-0.45414	-0.09381	0.32695	0.33899	-1.1153	-0.12759	-1.3268	-1.1715	0.21729	-0.48763	-0.038729	-0.28151	0.39567	-0.38511	-0.11527	-1.0705	-0.83422	0.19077	-0.92448	0.53445	-0.50999	-0.60221	-0.75171	-0.09461	-0.21562	0.43771	-0.76618	-0.68161	-0.4927	-0.65342	0.29966	0.31547	-0.025767	0.35474	-0.49102	-1.3872	-0.05055	0.49859	-0.01017	-0.57979	-1.1159	0.52283	0.31337	-1.2916
8.3889	7.6011	8.0863	6.815	7.9438	7.6733	9.0744	7.7578	7.3496	9.5624	7.7772	9.0997	7.3603	6.5875	8.1006	7.5958	7.3858	8.1302	7.7972	8.3919	6.8439	7.7511	8.5869	7.6814	8.7451	8.1534	6.5236	7.221	7.8221	6.5203	7.6085	8.01	8.5577	7.8046	8.9037	7.7581	7.6028	7.1378	7.4119	9.1498	7.8513	7.6754	6.1749	7.9914	7.925	7.3225	8.2525	9.4837	8.4339	7.2502
5.8227	6.4852	4.6221	6.2903	5.8786	5.1302	4.8359	6.9324	5.4669	6.1781	5.6889	6.2949	5.9324	5.4101	6.0377	5.8343	5.4456	4.5063	4.4934	4.9537	5.929	5.0208	4.83	6.1507	6.1267	5.1282	5.8223	6.8096	6.1444	5.3884	5.9623	5.3774	4.9448	5.1223	5.7962	5.5553	4.8623	4.0544	5.2364	5.4065	5.5657	5.5435	5.7495	4.6687	5.4349	5.6394	5.9128	6.1159	5.6579	5.6481
-10.881	-11.85	-10.806	-11.112	-11.079	-10.962	-11.754	-11	-11.12	-11.215	-11.166	-11.505	-11.791	-11.66	-11.495	-12.132	-11.843	-11.728	-10.566	-11.056	-11.788	-11.28	-11.07	-11.464	-12.12	-11.47	-11.633	-10.8	-9.9843	-11.603	-12.589	-11.193	-11.815	-11.262	-11.747	-11.453	-12.897	-11.354	-11.72	-11.37	-11.34	-10.579	-11.987	-9.9997	-11.974	-11.577	-11.897	-11.978	-11.757	-11.948
-7.8215	-5.4978	-7.3988	-8.7915	-7.4858	-8.7528	-8.6433	-6.8308	-7.1684	-7.4212	-7.2013	-8.0038	-6.3702	-8.9096	-7.4496	-7.8819	-8.5178	-7.2924	-6.3143	-8.0923	-6.8746	-7.208	-7.1513	-8.4547	-7.5796	-7.3404	-8.8256	-7.8589	-6.5484	-8.0324	-7.4585	-7.1821	-7.6155	-7.7556	-6.2862	-7.4468	-7.2174	-6.9034	-7.54	-7.3984	-8.1912	-6.9246	-7.8204	-7.7591	-8.0236	-8.2862	-7.8853	-7.9749	-8.9548	-7.2761
-12.175	-13.463	-11.55	-13.218	-12.038	-12.882	-13.161	-12.743	-13.673	-13.169	-11.905	-13.764	-12.677	-12.261	-12.152	-13.098	-13.705	-12.773	-12.719	-12.245	-12.615	-12.026	-11.731	-12.789	-12.986	-12.672	-12.248	-12.53	-11.871	-12.389	-12.828	-12.638	-12.402	-12.955	-13.31	-12.615	-12.381	-12.656	-12.961	-12.951	-13.266	-13.169	-12.429	-12.538	-13.592	-13.36	-12.537	-12.411	-12.693	-13.231
2.9327	1.5741	1.0491	2.7356	2.1162	1.3979	1.7083	0.31408	0.86485	1.754	2.3061	1.9127	1.8879	2.3589	1.682	0.60794	2.2671	1.1844	1.6911	1.1127	1.6207	1.1896	0.76751	0.97348	0.30498	1.108	2.3606	1.0667	0.97817	2.5707	1.1968	1.3045	1.5134	1.1287	2.8223	2.4043	2.5252	2.7335	0.9667	1.1225	3.2623	2.3614	1.3562	0.28496	1.6494	0.84573	1.4793	2.3913	1.5665	1.92
-1.124	-1.6416	-1.7816	-0.63043	-0.96657	-1.066	-0.60557	-0.83037	0.29545	-1.0341	-0.89298	-0.62459	-0.17094	-0.75988	-1.4641	-1.2064	-2.5645	-1.2554	-1.7779	-2.082	-1.6106	-0.51001	-0.46906	-0.27333	-1.5977	-1.1132	-0.12849	-2.038	-2.1297	-2.2189	-1.1312	-1.7153	-1.9883	-1.227	-1.3568	-1.1035	-0.6114	-0.81588	-1.0365	-1.3725	-1.6396	-1.5101	-1.8032	1.0261	-0.052505	-2.4535	-1.3687	-2.6101	-1.37	-1.7168
-3.6183	-2.8009	-3.1421	-3.4376	-1.7849	-2.5946	-2.1917	-2.8411	-1.8863	-1.7524	-1.9114	-3.0475	-2.6471	-1.9512	-3.1259	-3.3033	-2.8553	-3.7211	-3.2396	-1.783	-2.4374	-2.2758	-2.7923	-2.2283	-1.5646	-1.3943	-2.7568	-2.6681	-2.7718	-2.9246	-2.7489	-3.3778	-1.6812	-3.4959	-1.3854	-2.028	-3.7756	-2.6911	-2.0862	-2.2111	-3.2368	-2.1329	-1.7895	-3.3507	-2.7376	-2.8403	-2.5564	-2.4454	-2.1453	-2.9031
-3.4544	-3.0098	-1.4656	-2.7305	-2.879	-2.7269	-2.4093	-2.6247	-1.8671	-3.4752	-2.7344	-2.8381	-2.5837	-1.5775	-3.0594	-2.2023	-1.8558	-1.8999	-2.3535	-2.0296	-1.383	-2.8721	-3.4867	-2.8477	-2.4412	-2.2239	-2.4827	-1.789	-2.6253	-2.7827	-1.6969	-1.667	-2.6296	-2.8813	-2.5162	-1.7537	-4.0644	-3.6497	-1.5316	-1.7995	-4.1695	-3.5303	-2.9458	-1.5342	-3.0512	-1.8469	-3.2266	-1.7456	-0.46487	-2.949
7.2376	6.8084	6.3834	5.6537	6.7116	6.1334	6.8058	6.0382	6.5375	7.8127	7.0518	6.6815	6.8718	6.844	6.9451	5.7424	6.0171	6.7554	6.5535	6.002	6.2083	6.476	6.0305	6.2766	7.1249	5.8004	7.2531	8.1595	7.1029	6.696	6.3174	6.405	7.2347	7.0447	6.0701	7.2285	7.4594	7.0226	6.9198	7.3056	7.5017	6.9175	6.2712	6.4623	6.9312	6.7231	8.1233	6.3559	7.2064	6.0753
-0.4803	-1.0649	-0.90398	-1.6406	-1.1674	-0.78832	-2.3155	-0.8687	-1.3534	-1.987	-0.73605	-0.83843	-1.0639	-0.93158	-0.64268	-1.1467	-0.25966	-0.25383	-0.7565	-1.6163	0.13406	-1.6609	-0.5526	-1.5202	-0.69324	-0.6178	-1.1523	-0.999	-0.83684	-1.2639	-1.279	-0.91147	-2.1703	-2.124	-1.4822	-1.6325	-1.6877	0.040545	-0.8763	-1.8078	-1.3113	-1.7912	-1.2994	-0.83647	-0.79207	-1.4292	-0.75649	-1.6386	-1.8405	-1.4657
2.226	1.6513	1.7573	1.1821	2.8332	1.7202	1.5174	1.5854	0.50462	0.65949	1.2498	1.502	0.95423	1.6585	2.1932	2.0916	1.4007	1.918	2.5118	1.9247	1.7915	3.0388	0.25193	2.1498	2.2785	1.1088	1.5784	0.9962	1.8284	1.9322	1.5232	1.118	0.81591	1.1359	2.188	1.4833	1.3179	1.295	1.2277	2.679	0.9609	1.8131	1.5054	1.456	1.5132	0.66641	1.313	2.3727	3.5373	1.6796
-2.5466	-2.6018	-2.8825	-3.6064	-2.1829	-2.9404	-4.1479	-2.7022	-2.449	-2.7648	-1.8333	-2.7456	-1.6452	-1.9448	-3.7871	-2.8415	-1.5565	-2.7558	-2.4757	-2.5267	-1.7107	-3.242	-3.5443	-4.4428	-3.1825	-2.9881	-2.5722	-2.5909	-3.9157	-2.5668	-3.1356	-3.0272	-2.6124	-2.063	-2.9367	-2.7564	-3.2469	-2.6403	-2.7618	-3.0234	-2.1331	-2.3568	-1.657	-2.7216	-2.0619	-2.6042	-1.9162	-3.3992	-3.2123	-2.2431
8.2035	8.716	9.0026	8.3589	8.346	9.8541	8.5429	9.6813	8.9135	8.248	8.9855	8.6097	8.5463	8.3955	9.1489	8.8367	9.052	8.2363	7.666	8.2741	8.0549	9.0373	8.7472	8.4166	8.1919	8.612	8.9123	8.0261	8.3662	9.8214	8.0238	8.9061	7.7473	8.5674	9.7138	8.2494	9.3944	9.4653	8.6413	8.2287	7.9775	7.9513	8.2438	8.7467	9.4467	7.605	10.237	8.923	7.3981	9.5838
-3.5027	-4.2949	-3.321	-5.51	-4.8441	-3.9318	-5.2104	-3.7778	-5.0306	-4.0294	-4.1483	-4.7512	-3.5161	-5.3467	-5.0401	-4.7713	-4.2248	-4.1949	-4.9115	-3.8299	-4.4941	-5.6282	-3.4798	-4.4505	-5.2318	-5.5701	-4.0077	-4.3833	-3.831	-5.2762	-4.3894	-4.4733	-4.7824	-4.2263	-4.2618	-3.897	-4.1614	-3.2836	-5.7792	-5.3709	-4.2881	-4.3842	-3.4387	-4.9318	-4.2529	-4.5575	-3.7331	-4.3571	-3.6981	-4.4273
9.726	9.4308	8.8618	10.501	9.7841	10.624	10.499	9.3068	9.0434	9.6424	10.046	9.691	11.116	9.7244	9.6571	9.5365	9.5248	10.343	9.8135	9.0692	8.8858	10.314	10.94	9.8009	8.8249	10.38	9.2125	8.84	9.0925	10.258	9.8214	9.3626	9.9965	9.8445	9.8261	9.8122	8.6999	10.541	9.2788	9.4098	8.8648	9.5473	9.0099	10.563	9.4992	10.909	8.572	10.022	9.8776	9.0288
-14.241	-15.537	-14.537	-16.129	-15.475	-14.598	-13.739	-14.407	-15.566	-14.947	-14.746	-14.727	-14.107	-14.298	-15.182	-14.155	-13.787	-14.554	-14.421	-15.45	-14.11	-14.15	-14.481	-15.101	-13.43	-15.008	-14.668	-14.07	-14.27	-14.148	-15.507	-13.929	-14.887	-14.887	-14.261	-15.695	-14.653	-14.143	-13.032	-15.947	-13.969	-13.776	-14.677	-14.425	-14.213	-14.345	-13.761	-14.98	-14.576	-13.242
-2.3013	-3.3097	-4.9437	-2.8528	-3.1067	-3.0904	-2.9669	-2.1752	-2.0826	-3.4799	-3.727	-2.6078	-4.0774	-3.7407	-4.4542	-4.8807	-3.5417	-2.6957	-2.7202	-2.446	-3.4123	-2.7849	-4.3241	-3.5239	-3.9814	-3.1428	-3.6341	-2.5723	-2.6493	-3.2563	-3.1773	-1.9906	-3.703	-3.2784	-3.5564	-2.9628	-2.7245	-2.8342	-2.4639	-3.1782	-2.9346	-2.4438	-3.1373	-2.8333	-2.7472	-3.0069	-4.165	-3.7692	-2.1881	-2.6933
-3.9142	-4.9075	-4.3419	-4.4975	-4.3694	-3.7603	-4.5869	-4.9347	-5.6651	-5.8792	-5.5202	-5.2536	-5.3566	-4.4035	-3.9878	-4.8328	-4.8584	-6.198	-4.4098	-4.5735	-5.2245	-4.6653	-4.3975	-4.2779	-5.1808	-5.385	-4.7471	-4.6232	-4.2915	-4.6124	-4.6645	-5.5151	-7.0213	-5.4008	-4.9245	-4.7555	-5.5918	-5.8544	-4.6209	-3.4394	-5.5452	-4.7837	-4.9624	-4.0248	-4.6376	-5.5805	-4.9251	-4.5327	-5.7787	-4.7236
-1.2489	-1.4712	-2.7574	-0.084401	-0.74144	-1.5771	-1.7041	-1.6857	-0.74279	-1.9067	-0.58547	-1.5925	-1.1401	-1.7534	-1.5269	-1.8227	-0.71851	-0.80556	-1.612	-0.68327	-1.7305	0.042235	-2.1681	-0.68728	-2.0082	-1.1823	-2.4757	-2.0049	-1.6553	-1.7676	-1.0451	-1.4721	-1.4059	-0.71415	-1.4804	-2.2401	-2.3971	-1.4612	0.73887	-1.7344	-1.5631	-0.76741	-1.7847	-0.6157	-1.2464	-1.6533	-0.60373	-1.103	-0.55319	-2.2468
-3.0905	-3.8578	-3.2015	-2.1141	-2.6164	-1.6867	-3.1774	-3.061	-2.9303	-3.4187	-1.4192	-2.9488	-2.9977	-2.8046	-3.1352	-3.2703	-3.4509	-1.5693	-3.9774	-2.2413	-3.5443	-3.0774	-2.3993	-3.2064	-2.5733	-2.8134	-2.3709	-1.7508	-2.5268	-2.7581	-1.7933	-3.6149	-1.7942	-2.8358	-3.9234	-1.8919	-2.3461	-2.3763	-1.515	-2.8329	-2.1232	-2.8749	-1.9928	-2.3575	-3.0434	-3.5292	-2.9232	-2.2848	-1.1827	-1.8786
-22.069	-22.813	-21.425	-21.658	-21.986	-22.331	-22.183	-22.723	-20.862	-22.088	-22.466	-22.744	-22.153	-22.057	-23.093	-22.912	-21.363	-22.391	-23.257	-21.995	-22.055	-22.317	-21.442	-23.159	-21.804	-21.161	-22.354	-22.405	-23.243	-22.251	-23.082	-23.262	-22.036	-23.138	-23.549	-21.542	-22.312	-21.517	-22.857	-22.324	-21.52	-22.63	-21.756	-22.477	-21.407	-22.929	-21.296	-22.625	-21.568	-21.932
-21.829	-23.924	-21.827	-22.252	-22.71	-22.947	-22.27	-21.717	-21.068	-21.869	-22.023	-21.611	-22.532	-23.048	-21.438	-20.977	-21.539	-22.686	-21.896	-22.85	-22.825	-21.913	-22.316	-22.564	-21.744	-22.447	-22.028	-21.744	-21.619	-22.483	-22.641	-22.089	-22.626	-22.634	-22.872	-20.69	-22.014	-21.786	-22.071	-22.473	-22.39	-22.071	-21.881	-22.572	-20.981	-22.418	-22.418	-22.647	-22.353	-22.885
-6.0269	-5.7512	-5.9785	-6.468	-7.328	-6.7843	-6.1331	-6.0462	-6.2351	-6.4829	-6.1357	-7.265	-7.4243	-6.676	-6.4091	-7.2965	-6.3674	-5.8245	-5.5449	-6.6718	-4.8765	-6.3412	-6.0509	-5.7307	-7.2156	-6.9915	-6.3314	-6.2886	-7.4883	-6.9574	-6.6256	-6.4893	-6.9904	-5.8665	-6.6071	-6.4018	-6.0326	-6.2478	-6.5866	-6.7019	-5.9145	-6.6193	-7.5364	-6.1845	-5.2912	-6.1248	-5.2532	-6.7755	-7.0918	-6.3076
-20.168	-21.812	-22.073	-20.294	-20.654	-20.436	-21.394	-21.697	-21.349	-21.186	-21.565	-21.74	-20.091	-20.258	-20.12	-21.271	-21.38	-20.952	-20.858	-20.944	-21.448	-20.4	-20.663	-19.954	-21.571	-20.975	-21.783	-21.213	-21.377	-21.621	-21.355	-21.764	-21.19	-21.802	-21.633	-21.839	-21.399	-20.878	-20.737	-20.231	-21.503	-20.566	-20.139	-20.468	-20.785	-19.879	-20.65	-19.989	-20.563	-20.377
-11.114	-11.015	-10.799	-10.305	-9.6634	-9.8596	-9.9494	-11.542	-11.283	-11.845	-10.763	-10.698	-10.923	-10.958	-10.114	-9.2255	-10.712	-10.824	-10.655	-11.524	-11.923	-10.301	-10.888	-11.316	-9.8431	-10.083	-10.187	-10.034	-10.038	-11.526	-11.353	-12.714	-11.525	-9.6197	-10.826	-10.872	-10.629	-11.11	-10.246	-9.9126	-9.4316	-10.555	-11.051	-9.5706	-11.335	-11.237	-10.738	-10.26	-10.773	-10.591
7.0408	7.3409	6.7407	6.5101	6.41	6.5893	8.2263	6.982	6.8849	6.7329	7.3479	6.056	7.5367	7.3013	7.0996	5.6199	6.4537	8.1004	6.3185	6.0473	6.3119	5.0901	7.6942	7.1091	7.5774	6.7219	7.6956	7.2534	6.7761	7.1234	6.8781	6.7196	6.9352	6.716	7.8548	7.103	6.6836	6.4097	7.1718	5.2466	6.8967	6.418	5.9597	6.9305	5.4175	6.796	7.1469	5.943	5.8359	6.9686
-0.69516	0.44811	0.77345	1.3321	0.036032	-0.094117	0.94487	-1.3457	1.3013	1.3578	0.23005	-0.020536	0.17183	0.66375	-0.47727	0.15977	-0.88946	0.11706	-0.19249	0.16236	0.10228	-0.94673	0.90672	0.72754	0.78602	0.51133	-0.14304	-0.90809	0.18204	-1.0669	-0.32333	0.3127	-0.24558	0.17173	-0.74465	0.65686	-0.94432	-0.18901	-2.0919	0.93644	-0.40504	0.34224	-0.28892	0.040732	0.33484	-0.18414	0.52011	-0.51139	0.085391	0.45649
7.9979	7.3343	7.9631	7.9115	7.7803	7.1893	6.9043	7.1477	7.8163	8.0476	8.5197	8.4447	7.76	8.7447	9.2363	8.5761	7.9184	8.1139	8.3494	8.3662	7.2108	8.1562	7.4105	7.7617	8.5875	7.5296	8.8413	8.3309	8.2109	7.322	8.104	8.9251	8.4754	9.2404	8.3412	6.685	8.6124	8.362	7.9114	8.0823	6.8579	8.2023	8.4274	7.8061	7.2623	8.7136	7.2017	8.6901	7.5166	7.9562
2.0243	1.2804	2.8726	2.1258	0.83891	1.9193	1.6228	1.2319	0.62454	0.63726	2.2254	2.7228	1.5426	1.48	1.2137	2.1003	1.6371	1.0306	2.3928	1.8107	2.029	1.7299	1.2905	1.3911	2.7915	2.1662	2.1739	2.0456	1.9031	1.7256	1.3875	0.6357	1.5482	2.0706	2.2207	0.83019	1.3502	0.33922	1.2747	1.9588	2.4147	1.783	1.6188	2.0116	1.3817	1.9417	0.907	0.53412	0.71531	0.76243
-11.028	-11.729	-10.762	-11.295	-10.79	-11.467	-11.132	-10.661	-10.335	-9.8691	-11.756	-11.651	-10.039	-11.292	-10.819	-10.794	-11.523	-10.28	-11.519	-12.104	-9.7865	-10.655	-11.695	-11.691	-10.859	-11.4	-11.842	-10.609	-12.119	-11.327	-10.798	-10.596	-10.662	-11.029	-11.321	-10.45	-10.166	-10.78	-10.884	-11.589	-10.699	-11.048	-10.267	-11.215	-10.17	-11.026	-10.312	-10.104	-11.753	-10.786
6.7564	7.1584	7.88	6.8887	7.5658	6.0403	7.1288	6.4544	6.535	8.0408	6.1397	7.4204	6.4946	7.4351	6.3527	6.2402	7.7726	7.01	7.3851	6.5215	5.6848	6.9855	5.9745	6.6357	5.5568	8.0633	7.3617	6.3974	6.7315	6.9285	7.664	5.9938	5.3951	7.1365	6.2192	5.6784	6.3403	5.881	5.9531	6.73	6.0136	6.6497	5.9539	6.2634	5.8069	6.4353	5.8932	7.7729	6.9604	6.0064
-1.4937	-1.1572	-0.24575	-0.58549	-0.14523	-0.38869	-0.36888	-0.45103	-0.58345	0.23319	-1.1365	-0.99981	-0.63631	0.64957	1.331	0.48882	0.65777	-0.2021	-1.8557	-0.14326	-1.037	0.83181	-0.70278	-0.81568	-1.1429	-0.80443	-0.33283	0.40227	1.8612	-0.80296	-0.11041	-0.71265	-1.3796	1.5007	-0.12689	0.45881	0.47168	0.21295	-1.102	-0.65703	-0.6048	-0.24299	0.1752	0.41704	-0.43065	-0.070827	-0.62935	-0.38	0.35028	0.44718
-11.209	-12.059	-12.05	-10.526	-11.507	-11.012	-11.337	-10.535	-11.74	-12.225	-11.172	-11.885	-11.655	-11.72	-11.266	-11.104	-12.078	-11.899	-11.499	-12.11	-11.755	-11.203	-11.755	-11.857	-11.706	-12.731	-11.642	-11.42	-11.906	-12.255	-11.253	-11.925	-11.968	-11.449	-12.322	-11.256	-11.528	-11.56	-11.751	-10.799	-10.634	-12.358	-10.946	-12.221	-11.597	-10.881	-11.118	-11.971	-12.414	-11.229
-7.2456	-7.1655	-7.8795	-7.5551	-7.7395	-7.6365	-6.5629	-7.3349	-8.6701	-6.3143	-7.1188	-8.4732	-6.9175	-8.3943	-7.1593	-6.6074	-7.055	-7.3769	-8.0078	-7.5091	-7.5752	-7.9126	-7.6997	-6.5265	-9.1579	-7.8002	-7.2562	-7.2756	-7.9043	-7.1764	-7.1107	-8.1355	-7.9296	-7.654	-6.3782	-8.2328	-8.6329	-7.3399	-8.0939	-8.343	-6.8127	-7.7198	-7.2434	-7.3567	-8.0669	-7.5056	-8.3107	-7.6655	-7.5281	-6.5856
0.5683	2.9881	1.327	2.0621	2.1823	1.5562	0.58613	1.5443	1.8781	3.0709	1.2442	1.9872	1.4197	1.2022	1.9872	1.9419	1.5952	2.1329	1.6467	1.5421	1.7589	1.088	0.91703	1.6222	1.2676	0.2428	1.3857	0.064887	2.7273	2.0807	2.0661	1.3856	1.8119	1.8272	1.7744	1.4192	1.4884	1.5929	1.6994	1.0557	1.9742	1.4627	1.2547	1.7501	2.01	1.4979	1.8516	2.8373	3.1375	2.0565
-10.93	-11.828	-11.727	-12.188	-10.876	-11.804	-11.986	-11.645	-12.131	-10.585	-12.531	-12.15	-12.656	-11.646	-11.214	-10.918	-11.373	-11.686	-10.89	-11.272	-11.696	-11.955	-12.277	-12.967	-9.8726	-12.165	-11.748	-10.91	-11.724	-12.924	-12.21	-10.916	-11.913	-12.597	-11.287	-11.852	-11.494	-11.729	-12.89	-11.087	-11.873	-10.91	-12.417	-10.646	-13.033	-11.718	-11.032	-11.568	-11.075	-12.009
-0.97794	-1.6675	-0.66404	-0.69496	-1.4246	-1.1454	-0.63101	-0.92366	-0.40746	-1.3706	-1.3416	-1.0269	-1.2348	-0.26525	-1.1189	-2.108	-0.91363	-1.014	-0.5865	-0.22074	-0.93684	-1.3167	-0.50853	-0.9366	-0.61955	-1.9489	-1.2545	-1.5001	-0.52168	-1.3384	-0.97866	-0.72518	-0.87419	0.12383	-1.3847	-1.1794	-1.0675	-1.6777	-0.57739	-0.51459	-1.2396	-1.1487	-0.95983	-0.77005	-1.6096	-1.6318	-0.45438	-0.5342	-0.4149	-0.47818
6.1731	6.966	8.7447	5.6677	6.5702	6.89	7.4727	5.8188	6.8948	7.1922	7.4017	7.0618	5.77	7.016	7.8361	7.5322	6.6519	6.826	6.8941	7.873	5.9008	6.7155	7.3254	6.7151	6.7656	7.1435	7.1521	6.2944	6.7958	5.8683	5.9067	8.3444	6.9693	5.3868	6.2278	7.6823	6.8356	6.2571	6.707	7.1199	7.1345	7.3545	7.6095	7.6609	5.4763	6.2827	7.3573	5.9754	8.0528	7.6278
-14.312	-14.981	-15.306	-15.155	-13.723	-14.312	-15.529	-14.334	-13.938	-14.199	-15.53	-14.844	-12.982	-14.333	-14.608	-14.489	-13.854	-14.855	-14.725	-14.47	-15.223	-14.975	-14.258	-14.724	-14.239	-13.955	-14.583	-14.72	-15.921	-15.604	-15.705	-14.033	-15.633	-15.694	-14.671	-14.989	-15.451	-14.412	-15.387	-14.145	-14.303	-15.375	-14.438	-15.135	-14.221	-14.079	-15.119	-15.107	-14.739	-13.842
0.94298	-0.048155	-0.18061	0.1473	1.2729	0.15093	-0.32408	-0.31699	0.11356	-1.4865	0.38151	-1.1455	0.11198	-0.021177	0.93975	0.90585	-0.096327	-0.62051	-0.12506	-1.063	1.0669	0.0034459	0.15362	0.030196	-0.54852	0.096306	-0.33393	1.7518	0.40211	-1.0339	0.011846	0.64943	-0.074845	0.16203	-0.44756	-0.53094	0.724	-0.87446	0.021199	-1.2476	-0.71648	-0.58351	-0.82456	0.50039	0.41635	-0.75226	-0.049856	-1.5189	-1.3034	-0.83185
-3.0139	-2.4308	-3.6294	-2.4911	-3.5776	-2.4138	-2.1097	-3.2741	-2.7686	-2.1167	-3.2391	-2.7103	-2.7998	-1.7943	-3.2525	-3.1135	-3.4777	-2.942	-2.5958	-2.6498	-2.2608	-3.3483	-3.3527	-2.7451	-2.6311	-2.5438	-1.6834	-4.0125	-1.0076	-2.8202	-1.6399	-2.7385	-2.4386	-2.9656	-4.2284	-2.4722	-3.3898	-2.8991	-3.5552	-2.4956	-2.569	-3.1446	-2.0803	-3.395	-2.6134	-3.7017	-2.8984	-1.7086	-3.4419	-2.1558
-9.2768	-8.7443	-7.6478	-8.7854	-9.0786	-8.8162	-8.6771	-9.0743	-10.279	-9.5262	-8.7597	-9.2573	-9.1488	-8.5518	-8.9121	-9.2108	-9.2291	-8.6782	-8.6496	-8.5922	-10.186	-7.6231	-9.3232	-8.4367	-8.4931	-8.7732	-8.6597	-9.0249	-8.0196	-7.6093	-8.5075	-9.1129	-10.439	-8.5032	-8.5832	-9.1162	-8.8502	-9.8121	-9.588	-9.343	-9.0494	-10.369	-9.426	-8.8944	-9.7977	-8.9602	-9.2128	-8.5847	-8.8079	-8.8079
-5.0056	-5.8393	-5.2507	-4.5851	-5.3468	-6.5191	-4.3347	-6.259	-5.7503	-5.6407	-4.774	-4.6907	-4.375	-6.1971	-4.1675	-7.1897	-5.9074	-5.2626	-5.6254	-4.6584	-5.8689	-6.6158	-5.1853	-5.1394	-6.6066	-6.1053	-5.6164	-4.8537	-6.193	-5.7187	-6.3598	-5.9063	-5.0324	-4.78	-6.3095	-5.033	-4.5207	-5.1642	-5.1944	-5.5546	-7.1177	-5.6378	-6.2821	-5.9197	-6.302	-7.0181	-4.6357	-4.7056	-4.7067	-4.6074
-5.0842	-4.8569	-5.9223	-5.8454	-6.2404	-5.3443	-5.2444	-5.6357	-5.3895	-4.7723	-4.8671	-5.9345	-5.6599	-4.6463	-5.5626	-5.1627	-5.6628	-6.5685	-5.4212	-6.0657	-5.2984	-5.5671	-7.1773	-6.1047	-6.4344	-5.7399	-5.793	-6.3537	-5.8801	-6.3449	-5.2305	-5.1173	-6.0087	-5.5308	-6.0872	-6.0754	-5.7276	-5.7273	-5.7881	-4.4475	-5.9105	-5.6569	-5.5918	-5.2032	-5.4567	-4.899	-6.1356	-5.0024	-5.6439	-5.695
-3.471	-4.1781	-4.4527	-4.5383	-4.3691	-3.8752	-3.3758	-3.1873	-4.3642	-3.1417	-3.9782	-3.397	-5.0488	-3.4691	-3.2386	-3.8505	-4.4447	-3.6653	-3.1872	-3.5155	-4.2832	-5.0468	-2.3539	-2.724	-4.3038	-4.9366	-3.1118	-4.8377	-3.8342	-5.195	-3.6531	-3.2535	-3.1975	-3.941	-4.3011	-3.9852	-3.6597	-4.0089	-3.5079	-4.2997	-4.796	-2.8881	-4.1167	-3.646	-2.8943	-4.4078	-4.5555	-3.3389	-3.7372	-3.3468
-15.402	-14.587	-14.93	-14.698	-14.246	-14.131	-13.52	-14.378	-13.693	-13.988	-15.481	-14.918	-14.695	-14.551	-15.893	-13.834	-14.139	-13.055	-14.943	-14.51	-15.128	-14.975	-13.388	-13.687	-14.539	-15.08	-14.399	-14.662	-14.486	-14.948	-14.956	-14.762	-14.955	-14.371	-16.127	-14.961	-14.915	-13.848	-14.144	-15.082	-14.702	-14.943	-15.799	-14.04	-14.387	-15.192	-13.46	-15.154	-13.593	-13.759
-12.661	-14.139	-14.191	-12.744	-13.86	-12.693	-11.446	-13.052	-15.015	-12.401	-13.07	-14.123	-12.255	-13.249	-13.585	-13.962	-13.451	-12.654	-12.687	-13.323	-13.175	-12.599	-12.422	-13.139	-13.348	-13.869	-14.657	-12.798	-14.603	-13.793	-13.423	-13.146	-12.652	-13.345	-13.416	-13.905	-13.558	-12.697	-14.307	-13.522	-12.779	-13.065	-12.639	-13.97	-12.157	-12.366	-12.881	-12.59	-12.528	-13.592
2.0486	2.9912	2.5587	3.0149	2.0344	1.779	1.7707	1.7946	2.0886	1.1229	2.6132	1.8046	1.7278	1.8306	1.7389	2.9068	0.58584	2.4179	1.0791	1.4768	2.8689	1.7212	1.3105	1.5653	1.0051	0.86789	2.6655	0.67046	0.77351	0.76346	2.3642	2.3067	1.2409	0.44724	1.4789	1.4078	1.0695	2.4524	0.89876	1.0873	0.90284	1.5152	2.0474	1.7877	1.2863	1.972	3.0266	2.3797	1.7224	3.2495
-10.641	-11.005	-10.85	-11.03	-11.471	-11.61	-9.8321	-10.625	-10.713	-11.199	-9.876	-11.531	-12.14	-11.783	-11.259	-12.295	-11.587	-10.916	-11.188	-12.205	-11.872	-11.543	-11.365	-10.801	-11.73	-11.809	-11.684	-11.227	-11.076	-11.876	-10.476	-10.486	-10.72	-11.079	-11.908	-11.546	-12.46	-10.588	-12.049	-11.699	-12.182	-11.29	-13.933	-12.162	-10.471	-11.511	-10.987	-11.98	-11.346	-11.269
-12.361	-12.802	-11.938	-12.047	-11.568	-12.021	-11.321	-11.046	-11.226	-12.428	-10.87	-12.446	-10.658	-11.551	-10.798	-11.379	-11.666	-12.634	-10.805	-11.31	-11.56	-12.227	-11.843	-10.827	-11.69	-11.941	-11.639	-10.366	-11.99	-11.996	-11.514	-11.461	-11.924	-11.429	-10.837	-11.773	-11.25	-10.911	-10.982	-11.971	-10.716	-11.98	-10.762	-12.115	-11.333	-11.873	-12.576	-11.533	-11.795	-11.744
-1.4544	-0.71602	-1.5846	-0.58763	-2.3174	-1.7578	-2.4144	-1.2736	-2.0852	-1.6448	-0.65867	-1.3474	-1.0189	-1.3135	-2.296	-1.9601	-1.6972	-0.85129	-1.0593	-0.72384	-1.6785	-1.1992	-0.51732	-1.7197	-2.7309	-1.6461	-2.6706	-0.67373	-1.318	-0.8435	-1.4205	-0.6619	-0.62108	-0.98396	-1.5701	-0.97409	-2.4961	-1.887	-2.2003	-1.9774	-1.5486	-1.2519	-1.7825	-2.4361	-2.7681	-1.2871	-1.0524	-1.8697	-1.8362	-1.1615
-10.468	-9.6777	-11.264	-11.416	-10.577	-11.65	-10.358	-10.813	-10.481	-11.629	-10.186	-12.504	-10.795	-11.205	-10.745	-11.822	-10.084	-10.544	-10.572	-11.286	-10.048	-10.492	-10.764	-11.108	-10.237	-11.326	-11.31	-10.366	-11.913	-10.54	-11.568	-10.918	-10.874	-11.982	-11.68	-10.948	-10.516	-10.996	-11.094	-11.567	-11.265	-10.003	-10.941	-10.204	-10.461	-11.3	-10.709	-10.84	-10.324	-11.667
-11.676	-10.864	-12.109	-11.478	-10.028	-10.719	-11.349	-11.013	-12.903	-10.54	-10.745	-11.235	-12.125	-11.252	-11.968	-10.739	-10.693	-10.829	-10.809	-11.225	-11.584	-11.321	-11.262	-11.189	-11.761	-11.443	-12.213	-11.441	-10.662	-11.718	-10.508	-10.966	-12.439	-11.27	-10.945	-10.754	-12.173	-11.206	-11.926	-11.533	-11.06	-12.108	-11.626	-11.147	-10.746	-11.97	-10.693	-10.953	-11.483	-11.078
-2.4166	-2.2983	-3.0454	-2.6373	-1.4395	-4.9896	-2.9467	-2.2451	-2.6003	-2.8518	-2.8693	-3.3348	-2.5861	-1.6844	-2.9803	-1.555	-2.291	-2.0599	-2.9235	-2.4024	-2.5244	-2.6049	-1.2669	-2.2755	-2.9213	-1.3627	-2.5661	-3.6846	-2.929	-3.2443	-2.3398	-2.3128	-2.6842	-2.5757	-1.1733	-2.3106	-1.6199	-2.8349	-3.563	-2.083	-2.096	-3.4406	-3.4431	-2.3484	-3.368	-2.2678	-3.374	-2.8841	-3.7409	-3.2101
6.1125	4.3874	4.4743	5.1917	5.2328	5.0291	4.4554	5.6224	4.3246	5.54	5.0482	4.9871	4.2399	5.3633	4.4025	5.011	5.6057	3.7425	5.6012	6.0292	4.3042	4.8456	5.9197	5.3223	5.7667	4.5102	4.8724	4.3493	5.0232	4.6858	4.4763	5.1151	5.9296	5.4193	5.6422	5.2363	5.2232	4.4856	4.9656	4.0172	4.2914	5.4413	5.1973	6.6532	5.0812	5.2336	4.6627	4.0625	4.0578	4.9607
-11.598	-12.054	-12.255	-10.579	-12.129	-12.363	-11.573	-11.12	-11.199	-11.379	-12.347	-12.314	-11.192	-12.772	-12.492	-11.615	-11.501	-12.646	-11.952	-11.953	-11.954	-12.273	-12.936	-11.409	-12.211	-11.457	-12.389	-11.249	-12.336	-11.662	-11.47	-12.692	-10.949	-10.639	-12.114	-11.27	-11.083	-12.189	-12.363	-12.189	-12.69	-12.101	-12.037	-11.587	-11.454	-12.336	-10.893	-11.575	-12.655	-11.227
-13.365	-15.071	-14.626	-15.239	-15.02	-14.014	-13.736	-14.924	-13.818	-16.193	-14.78	-14.137	-14.898	-15.222	-14.774	-14.829	-14.011	-15.241	-14.616	-15.274	-15.321	-14.843	-14.847	-13.715	-14.758	-14.605	-14.102	-14.706	-14.872	-14.575	-15.185	-14.445	-14.688	-15.692	-15.923	-14.601	-13.663	-14.386	-15.487	-14.502	-14.597	-14.464	-14.035	-15.152	-14.674	-14.49	-13.895	-14.352	-14.119	-14.942
2.4607	2.9101	3.663	3.6104	2.6303	3.469	2.9198	3.3914	2.6075	3.1062	2.7631	2.796	2.8282	4.1484	3.2672	3.681	2.2707	2.6504	2.7797	3.7337	3.7011	3.7159	2.8212	2.3279	2.3892	3.3893	1.9734	2.6351	3.0551	3.5758	3.4193	3.2925	2.7508	2.9222	3.509	1.142	2.224	4.0827	3.1912	3.0681	4.6814	3.2645	2.1266	3.7582	3.9795	2.2313	2.9602	3.146	2.8189	2.0251
-0.24035	0.25758	-0.40648	0.036976	-0.36358	0.1039	-0.1639	-0.45095	-0.33765	-1.5543	0.44717	0.25704	0.50563	0.62027	-0.58766	0.39689	0.63171	-0.028492	0.26878	-0.17745	-0.52457	-1.1132	0.015215	0.40725	-0.94614	0.37645	-0.021362	-0.74371	0.92624	-0.39883	-0.25253	0.40054	-0.079941	1.8258	1.2866	0.85212	-0.52733	-1.0903	-0.46429	-0.22126	0.17964	0.1948	0.024933	0.85594	-0.81021	1.1379	0.93635	-0.52491	0.23311	1.1081
-20.444	-20.482	-20.673	-19.826	-20.916	-20.641	-21.617	-20.155	-20.54	-20.389	-20.876	-20.425	-20.811	-20.314	-22.333	-19.963	-20.33	-21.636	-19.88	-20.537	-21.397	-19.044	-19.239	-20.623	-21.111	-21.768	-21.946	-21.215	-21.096	-20.044	-19.65	-20.754	-21.974	-21.317	-19.89	-21.237	-21.004	-21.12	-20.758	-20.166	-20.53	-20.655	-20.972	-19.844	-22.793	-20.726	-19.779	-20.688	-20.489	-20.18
-21.126	-21.502	-21.675	-21.653	-21.326	-22.955	-22.34	-21.537	-21.641	-21.748	-22.433	-22.086	-22.629	-22.412	-23.202	-22.983	-21.681	-22.566	-22.171	-22.419	-23.191	-22.581	-21.945	-22.481	-22.661	-22.538	-21.835	-22.871	-22.562	-21.743	-21.341	-22.05	-22.273	-22.463	-23.264	-21.892	-21.847	-22.286	-21.593	-21.939	-20.895	-22.53	-21.899	-22.146	-23.311	-21.639	-23.283	-21.858	-22.189	-23.108
-9.1219	-9.7401	-8.4714	-8.1219	-8.9907	-8.5895	-9.3625	-9.0582	-8.5334	-8.34	-9.3423	-8.5065	-8.8454	-8.4227	-9.1911	-9.3475	-9.259	-8.7844	-9.3352	-7.8007	-8.8927	-10.13	-9.1264	-9.1027	-10.158	-8.5141	-9.1614	-8.8554	-9.9599	-8.7039	-8.5469	-9.3615	-10.342	-9.4423	-9.1757	-8.8817	-8.8781	-9.5159	-9.4588	-7.7084	-8.6198	-8.6428	-9.5556	-8.093	-7.8769	-9.0503	-7.7469	-8.7809	-9.7221	-8.5445
0.47476	0.047442	0.96956	-0.48065	0.2164	-1.5982	-0.33249	0.10754	-0.14745	-0.36703	0.49688	1.0884	-1.1403	0.064155	-0.49885	-1.2623	-0.29574	0.20817	0.45476	0.42414	-0.10013	-0.13607	1.1914	0.40381	0.37965	-0.82869	0.56597	-0.58304	-0.63747	-0.73043	-0.39565	-0.48657	-0.41221	-0.6252	-0.091815	-0.55961	-0.31015	0.014134	0.36939	-1.2933	0.2969	-0.012614	-0.0011421	1.004	0.58483	1.0226	-0.13682	-0.83316	-0.35913	0.80827
-2.5293	-2.1238	-2.5274	-2.4009	-3.2141	-2.6842	-2.8488	-1.8614	-2.7099	-2.9302	-2.4194	-2.3051	-2.7169	-1.8473	-1.8781	-2.1143	-2.4104	-1.5496	-2.6178	-2.1712	-2.7373	-2.1505	-1.5965	-3.1251	-3.3866	-2.4438	-2.5738	-2.0804	-2.1531	-2.6003	-1.5718	-0.7147	-1.793	-3.264	-2.8491	-2.6178	-1.7218	-2.9756	-1.6822	-2.7554	-3.2046	-3.1201	-1.7713	-0.91216	-1.6016	-2.3581	-1.6033	-3.5628	-2.2669	-1.7489
-0.08843	0.045865	-1.414	0.040335	0.77809	1.5013	-0.1099	1.2346	1.4409	1.2406	1.3612	0.2059	1.1625	0.81806	-0.62703	0.89751	-1.2008	0.70831	0.92137	0.85805	0.65037	-0.21808	0.36331	0.38035	0.59177	0.64495	0.60428	0.17591	0.92766	0.47369	0.43652	-0.097446	0.97506	0.68154	0.77302	0.89507	0.084639	-0.63309	-0.22221	0.088734	0.28626	0.64731	-0.029089	0.38575	0.21118	0.73999	0.056785	-0.50761	1.2523	0.039488
0.96252	1.5747	1.9333	1.0673	2.6924	1.6023	1.3398	1.0496	2.1597	2.7247	1.6264	2.3352	2.2767	2.3958	0.53145	1.6911	1.3532	1.123	1.8979	2.0119	0.64339	1.8962	1.5795	2.3162	1.9407	1.8336	1.4241	1.3001	1.3677	1.9057	0.8072	1.495	1.3625	2.3216	1.8091	1.7872	1.9825	2.398	1.1545	2.0889	1.0933	0.65339	1.063	1.9013	1.33	0.98563	2.0198	1.6949	2.6709	2.0792
-2.6553	-2.015	-2.3681	-2.6744	-2.2903	-2.4925	-2.4185	-1.5626	-1.4047	-1.9229	-2.0621	-2.1534	-2.6583	-2.8264	-2.2855	-0.70015	-1.2959	-1.5273	-0.34613	-1.6241	-1.8621	-1.8707	-2.1219	-1.6557	-2.4706	-1.4393	-2.3375	-1.5783	-0.78676	-2.2373	-1.4201	-0.70759	-1.9076	-1.4149	-1.5087	-2.1075	-0.70607	-1.8139	-2.6541	-2.1189	-1.9718	-1.6999	-2.3716	-2.5941	-1.5293	-2.3035	-1.4563	-1.2946	-1.2221	-2.193
-2.0283	-1.7986	-1.554	-1.357	-0.87348	-0.76941	-0.71043	-1.9699	-0.12227	-0.47136	-2.5898	-0.86638	-1.123	-0.48875	-1.454	-0.54451	-1.6006	-1.1578	-2.1895	-1.848	-1.0027	-1.0129	-0.99072	-2.1301	-2.3645	-2.3183	-1.1274	-1.3293	-1.3223	-2.7929	-1.12	-0.010216	-0.17499	-1.8398	-1.5888	-0.31055	-1.849	-1.3066	-1.1516	-1.4202	-1.0566	-0.41009	-1.4837	-0.88599	-1.5922	-0.91722	0.15674	-0.81204	-1.0952	-2.3689
1.9925	1.3381	1.0793	1.8949	2.37	2.1178	0.31995	1.2507	2.6515	1.2877	1.498	1.6843	1.108	1.649	2.6695	1.8854	1.8102	1.5323	1.7567	1.6998	1.3498	2.2556	0.47651	2.1408	0.078367	1.9246	2.1256	2.2909	0.58129	1.9031	1.6548	1.4843	2.384	1.1462	1.0367	0.81801	1.5965	1.5767	0.89932	1.6922	1.7765	0.23974	1.8604	2.4915	1.8483	1.8175	2.1034	1.9159	1.7311	2.0827
-6.837	-7.5737	-6.9374	-6.7824	-8.6698	-7.7214	-6.7323	-8.5967	-8.6405	-7.8332	-7.8568	-8.329	-8.0861	-7.2705	-7.4671	-7.5301	-8.0889	-7.3661	-7.0305	-7.3379	-7.7832	-8.1389	-8.2193	-7.2581	-6.5802	-7.3113	-7.2953	-7.384	-7.0603	-7.6002	-7.3705	-7.9358	-7.6091	-8.5461	-7.2681	-8.0659	-8.3379	-8.1969	-7.1448	-8.7193	-7.6598	-7.7868	-6.1116	-7.1392	-8.3515	-7.2645	-7.972	-8.2768	-7.6597	-7.5556
3.6822	3.008	3.7578	3.2847	3.6753	3.2207	3.0025	2.8429	3.1696	3.9154	2.8583	3.575	3.4916	2.9259	3.4299	3.1535	2.5482	3.5337	2.568	1.0355	2.7709	2.3187	2.0572	1.5768	3.1078	2.7585	4.1083	3.5913	3.7768	3.542	2.4707	3.181	2.6976	3.7732	3.0115	2.1484	3.5809	4.0684	3.3568	3.3207	3.2714	3.5115	3.3782	1.886	3.1291	2.2578	3.1707	2.9084	3.1839	2.721
-20.652	-22.397	-20.77	-21.459	-21.311	-21.921	-20.951	-20.843	-20.97	-21.952	-21.245	-20.532	-20.253	-20.781	-19.259	-21.369	-20.744	-20.935	-21.788	-20.729	-22.149	-21.76	-20.064	-20.052	-20.702	-21.774	-21.607	-21.411	-20.701	-20.102	-19.974	-20.461	-19.67	-21.16	-19.75	-22.251	-20.757	-20.243	-20.215	-21.715	-20.319	-19.558	-20.587	-21.175	-20.282	-20.651	-21.472	-19.569	-20.16	-20.355
5.3466	3.5755	4.1119	4.7271	3.596	4.4412	4.429	4.0939	5.4907	4.0571	5.4082	4.7021	4.7671	3.545	4.3088	4.3675	3.7113	4.2675	4.7329	4.6583	4.8219	4.8743	4.3588	4.1245	5.0551	4.8601	3.742	5.2158	5.1005	4.7551	3.5979	4.7087	3.8358	4.6037	3.4005	3.3561	3.8555	3.763	4.5594	4.6374	3.753	4.9054	5.1329	4.724	4.5466	4.7805	4.353	5.1139	3.8372	3.5138
-11.88	-12.465	-10.412	-11.145	-12.23	-12.818	-11.483	-12.049	-11.84	-11.8	-10.658	-11.215	-12.763	-11.96	-11.984	-11.131	-11.271	-11.341	-12.318	-12.562	-12.354	-11.443	-12.356	-11.941	-11.043	-12.07	-11.232	-11.68	-11.889	-10.827	-11.577	-11.276	-13.264	-11.79	-12.678	-12.541	-11.992	-12.901	-11.507	-11.462	-11.738	-11.985	-12.7	-11.577	-12.188	-11.65	-11	-11.047	-11.679	-11.464
-13.887	-12.6	-13.423	-12.269	-13.654	-13.849	-12.977	-12.991	-13.226	-12.843	-12.388	-13.325	-13.318	-12.732	-13.04	-12.575	-13.957	-12.847	-13.223	-12.781	-12.665	-14.084	-12.253	-13.377	-14.187	-11.894	-13.84	-13.51	-13.622	-14.449	-12.988	-14.035	-12.7	-12.912	-13.237	-13.846	-14.157	-13.45	-12.502	-13.265	-12.261	-12.673	-13.775	-13.356	-12.609	-13.939	-13.121	-13.088	-11.507	-13.353
-10.581	-11.393	-11.336	-12.006	-11.425	-11.391	-11.634	-11.181	-11.996	-10.478	-11.929	-11.253	-12.138	-12.326	-12.266	-10.945	-12.829	-11.913	-11.419	-10.624	-12.207	-11.613	-12.078	-12.739	-12.335	-12.261	-11.266	-11.592	-12.046	-11.358	-12.028	-10.767	-12.004	-12.222	-11.162	-11.505	-11.079	-11.719	-11.041	-11.302	-12.222	-12.504	-11.017	-12.38	-12.145	-12.665	-11.398	-11.191	-11.819	-12.612
-4.0317	-3.6092	-2.1186	-3.8826	-2.3978	-3.7016	-3.8501	-2.7944	-3.8714	-3.0458	-2.6179	-3.5157	-3.1066	-3.6346	-3.0338	-4.0158	-3.039	-2.4313	-2.8256	-3.1434	-2.8067	-3.3312	-3.9862	-2.6982	-2.968	-3.4303	-4.056	-3.5567	-2.7312	-3.4326	-3.0609	-3.97	-3.7979	-2.8583	-2.7825	-3.1269	-4.2329	-3.8869	-3.4116	-2.8947	-2.6387	-3.8906	-2.6851	-2.4923	-3.3597	-2.8662	-3.0612	-3.157	-3.1891	-2.7279
-0.14895	-0.15827	0.10111	-0.95129	-0.12883	-0.32572	-0.21273	0.68906	-0.11828	0.94703	0.52638	0.92716	0.020574	0.14458	-0.40398	0.37277	0.52898	0.20905	-0.25783	0.38423	-0.036405	-0.77187	0.16573	0.96038	0.20563	-1.2307	-0.44699	-0.17679	0.63294	-0.57206	-0.9824	0.25384	0.99754	2.2482	0.52788	-0.31244	0.0020043	-1.0426	-0.30423	-0.059727	-1.0668	-0.27626	0.38445	-0.23338	-0.43896	-0.60481	-0.028056	0.37049	0.49788	0.53816
-2.736	-5.3334	-4.3143	-2.4551	-3.8826	-2.9265	-3.476	-4.3341	-3.9904	-3.3452	-3.1712	-3.2057	-3.8088	-3.8771	-3.7263	-2.5265	-2.7809	-4.401	-3.6645	-2.688	-4.0549	-3.8901	-3.5983	-3.7638	-3.7878	-3.3428	-5.0645	-3.7782	-3.8732	-4.0669	-5.0401	-3.957	-3.0169	-3.1542	-2.4407	-2.7112	-4.131	-3.8379	-3.6896	-4.2811	-2.7147	-3.5121	-5.0661	-3.094	-3.5826	-4.5801	-2.9041	-3.4794	-3.5591	-4.1884
-7.1691	-7.9841	-7.2829	-8.7451	-7.4039	-8.2897	-7.4561	-7.5325	-9.1471	-7.6168	-7.3438	-7.0697	-7.3225	-8.0143	-7.6988	-6.5108	-8.7976	-6.7956	-7.9704	-9.245	-7.5486	-7.8384	-7.0911	-6.9036	-7.7747	-6.9398	-7.9853	-8.3567	-7.7434	-7.7163	-7.0106	-7.3623	-7.7278	-6.2618	-9.5675	-7.4544	-9.1377	-7.395	-6.7689	-7.0676	-8.6764	-7.5302	-6.9603	-7.8922	-7.4873	-7.6152	-8.1106	-7.1437	-6.8173	-7.1709
-13.679	-11.836	-13.698	-12.376	-13.074	-13.146	-13.325	-13.495	-12.216	-13.4	-12.776	-12.502	-12.405	-14.379	-13.078	-12.022	-13.305	-13.491	-13.149	-13.293	-12.441	-13.754	-12.914	-12.731	-13.677	-12.975	-14.273	-12.921	-11.886	-13.032	-13.229	-12.8	-14.191	-12.366	-13.124	-13.176	-13.863	-13.613	-15.066	-12.063	-13.879	-14.396	-12.967	-12.561	-12.042	-12.542	-12.999	-13.77	-14.048	-12.309
-4.7549	-5.4392	-5.807	-4.5105	-4.3143	-5.241	-4.951	-3.1608	-4.6062	-4.9311	-3.5743	-5.3159	-4.2023	-4.1477	-5.1456	-4.3176	-5.6734	-5.5319	-4.4631	-6.3928	-5.0578	-4.6779	-4.3586	-4.2123	-5.2802	-5.4939	-3.6054	-4.3769	-5.6758	-4.982	-4.6832	-5.128	-4.3009	-4.8438	-4.8714	-4.9993	-4.6765	-3.8676	-3.8543	-3.7891	-3.9114	-4.7687	-4.5923	-4.6038	-4.7862	-3.9636	-4.7937	-3.5539	-5.1974	-4.3324
-10.637	-9.051	-9.4832	-10.684	-10.801	-9.7754	-8.9972	-10.44	-9.9891	-9.7201	-10.486	-10.344	-11.526	-10.452	-9.242	-10.479	-10.483	-9.7023	-10.056	-10.023	-11.2	-10.048	-10.36	-10.073	-9.2489	-9.9072	-9.4131	-10.941	-11.021	-9.6352	-9.1812	-10.044	-10.024	-10.13	-9.1934	-8.7091	-9.1828	-10.926	-10.577	-11.192	-10.602	-9.6014	-10.487	-10.428	-10.63	-11.228	-10.402	-9.0555	-10.081	-10.077
-1.4406	-0.65733	-1.5129	-0.18744	-0.87791	-0.97342	-0.44016	-0.75819	0.21732	-0.93732	-0.82381	-1.0038	-0.58495	-0.66858	-0.7579	-0.48471	-0.33535	-0.58887	-0.17399	-1.0256	-1.3277	0.379	0.30344	-0.47391	-0.62693	-0.71301	0.68149	-0.91134	-1.5567	-0.70481	-1.0576	-0.92775	-1.9351	-1.4456	-0.48706	-1.5496	0.57706	-0.48447	-0.79385	-0.63975	-0.32538	0.63125	-0.034844	-0.67187	-0.95946	-0.97072	-0.61101	-0.2669	-1.3601	-0.54156
-5.2844	-4.2946	-4.7008	-4.1688	-3.8745	-4.6594	-3.947	-4.4752	-2.8925	-4.0744	-4.5803	-3.9244	-4.0602	-4.6258	-4.0251	-2.265	-4.0957	-3.772	-4.3109	-3.0279	-4.5372	-4.6493	-3.819	-4.6138	-4.8763	-3.3656	-3.9804	-4.2993	-3.9639	-4.26	-4.3745	-4.7612	-3.8144	-4.6728	-4.0744	-3.9324	-4.7873	-3.7979	-4.1152	-3.63	-5.0984	-4.7717	-3.8954	-3.936	-3.9916	-4.2401	-3.7664	-5.0538	-3.8703	-4.7875
-2.4615	-2.2499	-2.8656	-3.521	-2.6314	-2.7735	-3.1836	-2.0893	-1.8555	-2.078	-3.4179	-2.9369	-2.7658	-3.5358	-2.8839	-2.7334	-2.7579	-3.6615	-3.3666	-2.2502	-2.1512	-2.0867	-3.0357	-2.2648	-2.7617	-2.4607	-2.8739	-2.5794	-2.5231	-3.6056	-1.3427	-1.2048	-2.2719	-1.9393	-4.0406	-1.0574	-2.2469	-3.3078	-2.7918	-2.4951	-2.6173	-2.6137	-1.9264	-4.489	-1.7276	-2.6518	-1.93	-1.7873	-2.127	-2.3302
10.256	8.563	8.8967	8.7608	8.9843	8.1331	8.7431	9.5518	9.6038	8.4761	8.05	7.7801	8.5031	9.5273	8.6464	8.9122	9.0078	9.3098	8.9251	8.718	8.8885	8.3277	8.7759	9.0818	9.5256	8.4201	8.0996	8.3963	8.7	8.4822	9.0374	9.2589	10.014	8.5142	8.0413	7.5644	8.6842	9.293	8.6687	8.8591	9.8119	8.9353	8.2335	9.0797	8.6262	9.0286	9.1387	8.4256	8.6819	9.9784
-2.1415	-2.3838	-3.6062	-1.5685	-2.0189	-1.5827	-1.79	-2.1465	-1.1736	-2.2319	-1.8809	-1.7614	-1.6726	-1.2368	-2.6487	-2.1951	-2.47	-2.275	-1.9248	-0.83605	-1.3409	-2.0517	-1.544	-0.94795	-0.99703	-1.5388	-1.8056	-2.0109	-1.5503	-1.2466	-0.98043	-1.7829	-1.5536	-2.6694	-1.8011	-1.5249	-2.523	-2.5405	-2.5479	-1.0247	-3.1194	-1.1584	-0.065961	-1.0315	-2.1664	-1.6937	-3.6379	-1.7536	-1.601	-2.5046
-0.50236	0.67784	-0.30236	0.76252	0.74637	-0.32586	0.6811	0.067079	0.8689	0.2787	0.15087	0.21635	0.11891	0.72886	1.4809	-0.23755	0.41464	0.75553	-0.78956	0.79346	0.90352	-0.19139	0.77708	0.6245	0.10123	0.34755	0.64212	-0.26801	0.45938	-0.28591	-0.24011	1.0421	-0.66209	0.40775	0.56013	1.1355	0.39022	1.5123	0.08463	0.24063	1.7657	1.0472	0.082533	0.3743	-0.67336	-0.73446	0.70937	-0.0064443	1.5474	0.80791
-6.6374	-6.1016	-7.3896	-7.1467	-7.3181	-5.9819	-5.3669	-6.1764	-5.8516	-7.5681	-5.7543	-6.8285	-7.1841	-6.5461	-7.0425	-6.1214	-6.7412	-5.5883	-6.2913	-6.9159	-7.1799	-6.4649	-6.3805	-5.5204	-5.8732	-6.9073	-6.3841	-5.4393	-7.0551	-6.0347	-6.0811	-6.0174	-7.9264	-6.8591	-6.7795	-6.1017	-7.1681	-6.6087	-8.2758	-7.021	-6.9169	-6.756	-5.8126	-6.1789	-4.6092	-6.5177	-7.4773	-6.6557	-6.2961	-5.8268
7.7181	8.4653	6.9959	6.7216	5.571	6.7396	6.6943	8.0893	7.4818	7.2464	6.384	6.2251	6.717	7.4192	5.8801	7.3853	7.7842	7.0036	7.0876	7.1865	6.5285	7.177	7.5828	6.9199	5.9382	7.37	8.2688	8.0118	6.764	7.7522	6.4161	6.2648	7.3755	6.0684	6.9144	7.568	6.1867	7.2559	6.7479	7.0348	6.8301	6.3128	7.6676	7.5906	7.0708	7.408	6.3012	7.3631	7.2223	7.1856
-13.039	-12.496	-12.613	-12.921	-12.717	-11.354	-13.472	-12.837	-12.367	-12.515	-13.08	-12.093	-12.485	-12.83	-11.462	-12.744	-12.723	-11.715	-13.529	-13.269	-12.376	-13.21	-12.556	-13.589	-12.672	-13.216	-12.409	-12.839	-12.15	-12.426	-13.688	-13.016	-11.571	-12.68	-13.078	-13.585	-13.177	-11.766	-14.078	-13.564	-13.044	-11.582	-13.286	-12.801	-12.388	-11.95	-13.434	-13.034	-12.856	-11.617
-15.24	-14.495	-14.145	-15.224	-13.995	-14.327	-14.012	-13.938	-13.388	-14.722	-14.831	-13.874	-14.67	-14.265	-15.194	-13.944	-14.959	-13.852	-14.291	-14.795	-14.479	-15.456	-13.753	-14.59	-14.101	-14.146	-15.058	-14.56	-15.229	-14.745	-14.628	-14.469	-15.325	-13.008	-15.121	-15.954	-14.391	-14.159	-14.9	-14.792	-14.99	-15.421	-14.292	-14.249	-14.982	-15.085	-14.092	-13.997	-13.723	-13.573
-12.823	-11.33	-12.491	-13.449	-13.148	-12.874	-12.046	-12.511	-12.443	-13.165	-12.769	-13.919	-13.76	-13.188	-12.339	-13.188	-12.453	-12.656	-12.824	-12.25	-12.362	-11.891	-12.933	-12.381	-12.491	-12.649	-13.589	-13.684	-12.727	-11.353	-10.848	-12.597	-13.255	-11.965	-13.036	-12.976	-13.089	-13.754	-13.061	-12.383	-13.686	-13.015	-13.423	-13.928	-12.287	-12.758	-14.058	-13.86	-12.886	-12.72
9.1951	8.937	9.9132	10.649	8.9581	9.8522	9.1704	9.5046	9.5906	10.251	9.6362	9.7896	10.154	10.288	8.729	10.131	10.573	9.3021	9.576	10.109	9.7277	9.9295	10.252	9.7786	11.303	9.1351	10.201	10.13	10.474	9.3597	10.33	8.8249	10.135	9.7294	9.838	9.998	9.8347	9.6724	10.558	9.7295	10.251	10.097	9.6492	8.9729	10.124	9.9782	8.756	9.0517	9.6111	9.5072
-0.7755	-1.0749	-1.8266	-1.9746	-0.65745	-1.4511	-1.2514	-1.2177	-1.6585	-0.90706	-0.95971	-1.0869	-1.5107	-0.28542	-0.86279	-0.99179	-1.2171	-1.8977	-1.9898	-1.9688	-0.80623	-0.4649	-0.72628	-2.4894	-1.7811	-1.7039	-0.69563	-1.9955	-1.176	-0.38088	-1.9745	-0.58548	-1.6464	-0.75808	-1.458	-0.27482	-2.4331	-1.498	-1.8569	-1.049	-1.3736	-1.9536	0.24052	-1.0111	-2.0042	-1.2498	-0.83858	-2.1994	-0.93913	-1.5757
-3.5742	-2.2292	-3.5601	-3.2955	-3.7944	-2.4465	-4.9466	-3.561	-4.2889	-4.9368	-3.2498	-4.8762	-4.3144	-4.0635	-4.2175	-4.2779	-4.004	-4.571	-2.907	-3.2871	-4.4042	-4.8867	-4.0423	-3.8369	-4.4609	-4.9305	-4.4146	-3.686	-4.3279	-3.5992	-4.3637	-3.152	-4.0802	-4.4572	-3.7408	-4.698	-3.983	-3.9225	-3.0879	-4.344	-3.7807	-4.5786	-4.0287	-3.8671	-4.1241	-4.3844	-3.443	-5.1194	-3.4761	-4.3154
-13.541	-14.097	-12.678	-12.832	-13.283	-12.91	-13.106	-13.677	-12.617	-13.682	-13.589	-12.71	-13.132	-13.421	-13.93	-13.623	-12.926	-12.904	-13.164	-12.893	-12.94	-14.063	-12.695	-14.063	-13.162	-14.08	-13.519	-13.261	-12.239	-14.011	-12.432	-12.172	-13.231	-13.463	-13.539	-12.717	-14.303	-12.304	-13.272	-13.098	-13.171	-12.959	-13.067	-13.806	-13.227	-13.236	-12.61	-12.848	-14.08	-13.969
-22.371	-21.336	-22.907	-22.684	-21.829	-22.138	-21.642	-21.878	-21.776	-21.702	-20.665	-22.48	-23.681	-21.956	-22.786	-21.771	-22.715	-21.485	-22.928	-22.45	-21.839	-21.856	-21.934	-21.894	-22.869	-22.229	-20.833	-22.625	-22.551	-22.286	-22.735	-22.355	-22.164	-23.081	-22.08	-21.77	-21.917	-21.484	-21.262	-21.402	-22.677	-22.619	-23.083	-21.723	-21.754	-21.413	-22.154	-21.734	-21.714	-22.261
0.6135	-0.31758	0.65916	-1.141	1.1229	0.6345	-0.52658	-1.2544	0.091398	-0.88501	-0.20802	0.030134	0.35426	0.24649	0.44584	1.4444	-0.68534	1.0085	-0.076947	1.0336	1.0757	-0.46002	0.072901	-0.70617	-0.41904	0.35553	0.21945	-0.3545	0.79408	-1.2821	0.28735	-0.77442	-1.095	0.1133	-0.42679	-0.40532	-0.27542	1.2274	0.39271	0.075576	1.1841	-0.20614	0.34351	-0.66568	0.005844	0.40396	0.75218	0.44392	0.068916	-0.26494
-1.3437	-0.44031	-0.28162	-1.2942	-0.44027	0.74859	-0.76949	-1.1583	0.0064434	-0.72381	1.0538	0.45968	0.52898	-0.18862	-0.62572	-0.9001	-0.48964	-1.2685	-1.9223	-1.195	0.73494	-0.30727	-0.70288	-0.84153	-0.98823	-0.57967	-0.66178	-0.23283	0.16709	0.9812	-1.3605	0.060672	0.30101	-0.44129	0.27083	0.16862	0.068948	0.24277	-0.18916	0.34872	-0.67348	-0.10125	0.34282	1.4093	0.33259	-0.99413	0.1243	-0.51376	-0.036182	0.64921
0.68707	1.2041	0.39076	2.9037	1.611	0.14019	1.2823	1.4501	2.8093	1.0717	2.4759	1.4292	1.6223	2.1237	1.7494	0.96031	2.5599	0.29262	2.0686	1.4106	1.2481	1.9422	1.4795	1.5274	1.0373	1.5537	3.0434	0.94237	1.9795	1.3131	0.84495	2.5257	0.69547	0.50941	3.1723	1.2818	1.7929	1.8984	1.0611	1.4744	1.4441	1.9234	0.96305	1.1726	0.76884	2.6012	1.8568	1.9966	2.3228	0.64462
3.2815	2.3201	1.5305	1.5452	0.11928	1.169	1.115	0.41174	2.1368	1.8691	2.2641	1.3838	2.896	3.0037	1.6585	1.0023	2.5186	1.0446	2.5013	1.0781	1.2095	2.0747	1.4883	2.6435	1.3499	2.0251	1.6141	0.97228	2.972	1.1921	1.4295	2.1444	2.006	1.4941	1.8027	1.5489	2.0142	1.037	2.7468	1.0269	1.7001	1.6182	2.1427	1.7544	1.4056	1.5432	0.97178	2.1611	2.5452	1.6612
-5.3327	-6.1062	-6.5211	-7.1766	-6.8936	-5.5361	-5.295	-6.7049	-6.8041	-5.4179	-5.8205	-6.622	-6.7556	-5.8511	-6.9065	-6.7942	-6.2768	-5.3291	-6.0356	-5.7959	-5.6235	-6.5215	-6.5047	-6.7585	-6.792	-6.643	-6.6298	-6.3085	-7.1254	-6.5919	-6.4631	-6.639	-7.1941	-6.0365	-6.0496	-6.7305	-6.3653	-6.6579	-6.7823	-5.3749	-6.2262	-6.9256	-6.1772	-7.264	-6.3875	-7.1704	-6.4203	-6.9068	-6.3042	-6.6303
-2.8552	-3.1364	-2.3685	-2.5192	-3.7453	-2.4025	-1.4132	-2.8644	-3.1095	-2.6401	-1.9903	-1.592	-3.36	-3.1998	-2.6237	-3.7182	-2.1444	-1.2691	-1.8084	-2.8795	-2.711	-2.0372	-2.6834	-2.8331	-3.8885	-1.3711	-2.6286	-2.069	-3.7218	-1.9327	-2.2576	-4.4217	-2.3366	-2.5969	-2.7788	-2.4039	-4.4478	-2.9448	-2.158	-1.9677	-3.4481	-1.9302	-2.4437	-2.2533	-2.9791	-2.3266	-3.0399	-2.6328	-2.6511	-2.7382
-2.0506	-2.3694	-3.2906	-3.5347	-2.6621	-2.9663	-3.8462	-3.2558	-2.7129	-2.7771	-3.3036	-2.3245	-3.6003	-3.2127	-3.7513	-3.1761	-3.1386	-2.7878	-3.0484	-3.2695	-3.914	-3.5372	-3.0322	-3.9118	-3.4301	-2.7788	-2.697	-3.0672	-2.0508	-2.252	-3.6708	-3.2708	-3.9973	-3.565	-3.629	-3.6683	-3.6347	-2.9502	-4.0794	-2.7038	-3.0525	-3.1074	-3.0656	-2.8785	-3.1231	-2.6569	-3.6617	-2.6605	-3.0732	-3.6765
2.7457	0.78781	2.1777	2.0227	1.9203	1.6902	2.4788	2.0837	1.1301	2.1142	1.9742	1.178	1.4994	2.299	0.59822	1.6037	1.6905	1.4358	2.3278	2.3389	2.1956	2.5349	2.1214	0.9852	1.9267	1.0901	1.4943	3.2015	2.8968	1.5619	1.9794	1.0306	1.3906	1.2302	2.1147	1.8221	0.95194	1.6498	2.0809	2.5598	1.7679	1.6558	2.662	1.5754	2.1767	1.3441	1.2388	2.7598	0.18333	1.7422
3.0466	0.97901	2.0996	1.4019	0.8112	0.93716	1.2947	0.38107	0.81174	1.367	0.53023	0.82748	0.59267	0.37783	1.4728	1.7629	1.301	1.2103	1.3229	2.2304	1.4424	0.59606	0.092788	1.1171	1.565	0.71163	1.7019	0.3823	1.7392	1.1736	0.84232	0.28426	0.54997	0.51953	1.4347	0.51261	0.61255	0.94749	0.36262	0.25705	1.5595	0.7322	0.93276	0.78205	0.57068	0.70218	1.3407	2.1495	0.66925	1.5184
-4.6616	-4.2803	-4.5756	-4.6373	-5.6276	-4.2506	-3.3179	-4.8161	-4.4679	-4.1082	-4.3201	-5.0929	-4.3904	-4.3809	-4.4242	-4.3824	-4.7377	-3.8626	-3.931	-5.069	-5.4767	-4.0152	-4.43	-5.0276	-5.3447	-4.1298	-4.5671	-4.3179	-4.0013	-4.5788	-4.5042	-4.3496	-4.3943	-3.823	-4.418	-4.4393	-3.7056	-5.4122	-4.305	-5.6308	-3.3755	-3.902	-4.1142	-5.5196	-4.8389	-4.1303	-4.9036	-4.8734	-4.6978	-5.7356
-13.026	-13.017	-13.345	-12.828	-13.891	-11.842	-13.229	-12.578	-13.531	-12.274	-13.739	-12.387	-13.396	-12.137	-12.989	-13.163	-11.943	-12.357	-12.421	-12.824	-13.096	-12.868	-13.143	-11.504	-13.438	-13.504	-12.981	-12.244	-12.936	-12.685	-13.094	-12.491	-12.21	-12.478	-13.213	-13.29	-13.16	-12.138	-12.341	-13.583	-11.701	-12.008	-12.458	-13.324	-13.338	-13.441	-12.011	-12.65	-13.264	-13.699
-6.833	-5.9145	-6.5415	-6.0919	-6.7688	-7.0184	-5.8339	-6.5525	-6.0329	-6.7296	-5.7413	-6.3949	-6.1076	-5.4384	-6.3062	-6.4784	-6.4715	-6.5284	-5.3673	-5.5391	-6.6309	-6.6589	-5.6325	-7.2618	-6.6464	-6.9651	-7.5297	-6.4985	-5.755	-6.7219	-6.7364	-6.6527	-6.3282	-6.7188	-6.5505	-7.3755	-5.3214	-6.971	-7.3036	-5.5281	-5.9772	-6.4106	-6.2262	-7.1878	-6.3079	-5.821	-6.6518	-6.6295	-7.1203	-6.2874
0.45614	1.6298	0.86782	1.5575	1.9572	1.3383	1.5671	0.54821	2.4094	1.58	1.1627	1.0178	1.822	1.803	1.518	0.95979	2.5496	2.2025	1.2099	1.3498	1.681	2.55	2.2257	1.6805	0.1468	0.9858	1.5245	1.2469	1.9954	2.0015	1.3206	2.381	2.1246	2.1959	1.5385	1.3386	2.1494	1.629	3.0568	1.5136	1.2077	2.066	2.5123	0.56561	2.4757	1.5119	1.623	1.9489	1.7493	2.0439
-6.5232	-6.2447	-7.7493	-6.5679	-6.036	-5.4956	-5.9338	-6.1902	-6.5144	-5.3887	-6.2874	-6.842	-6.2317	-5.6504	-5.417	-6.4332	-5.6131	-6.0046	-6.0677	-5.2846	-6.6625	-4.9241	-5.4512	-6.8661	-6.3427	-7.2358	-6.6839	-7.4373	-6.2718	-6.908	-6.2189	-5.8625	-5.6855	-6.1233	-6.1115	-7.004	-6.0683	-6.41	-6.6712	-6.4977	-7.3531	-6.2195	-6.0421	-7.2583	-6.6097	-6.1392	-5.9768	-6.6422	-6.1534	-4.3249
-1.1918	-1.137	-1.9542	-2.4239	-0.68859	-1.1523	-1.8612	-1.206	-0.99426	-1.0695	-1.1924	-1.1231	-1.9785	-0.72763	-1.8178	-0.66701	-0.97262	-1.6395	-1.9506	-1.5683	-2.6787	-2.1348	-1.0118	-2.417	-0.59823	-0.81905	-1.6417	-1.2496	-2.6295	-1.5653	-1.5624	-1.5658	-0.76107	-0.99115	-0.63621	-1.2101	-1.0887	-0.46495	-1.4984	-1.9982	-0.18006	-1.7535	-1.9292	-1.029	-1.9286	-1.5124	-2.2236	-1.2587	-1.4169	-1.5198
-1.3819	-0.63474	-1.7965	-1.5018	-1.2674	-1.2144	-1.6451	-0.99709	0.51932	-0.75443	-0.65704	-1.0636	-1.7845	-0.89677	-1.3891	-0.96402	-0.47491	-1.1284	-1.1258	-1.2573	-0.64735	-0.50876	-0.35676	-1.5161	-0.79531	-0.4003	-0.71112	-0.85781	-0.76375	-0.42411	0.56689	-1.1406	-0.37392	-1.1515	-0.40188	-1.1941	-0.47334	-1.4788	-0.37398	-0.084223	-0.58861	-1.3635	-0.24178	-0.018991	-0.30776	0.072911	-1.4797	0.1308	-1.0019	-0.54639
-4.5767	-4.2709	-4.4679	-3.5734	-3.4049	-4.2486	-3.7588	-5.005	-5.3026	-4.1979	-3.1071	-4.5952	-3.9843	-3.9599	-3.7283	-3.6816	-4.0785	-2.4906	-3.9917	-3.4654	-4.5552	-5.0344	-4.0692	-4.5347	-3.8102	-2.4528	-3.5583	-3.4919	-3.4793	-3.3658	-3.002	-3.2693	-2.8258	-3.5231	-2.5391	-2.645	-3.2806	-2.7669	-4.41	-2.9778	-4.0829	-4.4982	-4.0208	-4.0074	-4.6152	-4.772	-4.0891	-3.7647	-2.8379	-3.464
-0.62981	0.33785	-0.8562	-1.0316	0.34731	-0.23089	0.26101	-0.99893	-0.4649	-0.26857	0.28858	-0.23439	-0.98432	0.87226	-1.0218	-0.78411	-0.55234	0.12391	-0.18787	0.50325	0.29153	-0.90699	-0.31745	-0.23588	0.059904	-0.24526	0.34852	-0.073934	-0.39133	-1.1345	0.18965	0.25599	0.1294	0.005422	-0.67696	0.64923	-1.3118	1.4106	-0.32187	0.56599	-0.47955	-0.78561	0.40597	-0.15116	-1.6393	0.055852	-0.76059	1.004	-0.18627	-1.019
-6.8741	-6.4862	-6.2364	-5.7196	-6.4745	-6.4223	-6.6214	-6.5338	-6.1428	-5.9394	-6.3459	-7.775	-5.3339	-6.01	-5.7977	-6.0275	-6.5199	-6.9284	-6.567	-6.8191	-6.269	-6.4598	-5.8599	-6.0748	-7.4846	-6.5809	-6.8683	-5.9287	-6.7894	-5.7317	-5.9671	-7.2671	-6.2016	-5.9314	-6.9735	-6.936	-6.7944	-6.8855	-6.6721	-6.1589	-6.6207	-6.2326	-7.1675	-7.4694	-5.4159	-6.611	-5.813	-7.4425	-6.8081	-6.1119
-12.472	-12.867	-12.802	-14.268	-13.137	-12.656	-14.222	-14.353	-13.001	-12.795	-12.554	-13.711	-13.828	-12.885	-12.501	-12.781	-13.935	-12.871	-13.855	-13.027	-13.779	-13.652	-12.961	-13.019	-13.813	-12.649	-13.665	-13.125	-13.631	-13.344	-13.037	-13.986	-14.022	-12.773	-13.048	-13.723	-13.23	-12.514	-13.379	-13.969	-13.285	-12.656	-14.129	-13.171	-12.927	-13.363	-14.02	-13.224	-12.798	-11.744
-11.953	-10.929	-11.767	-11.641	-11.282	-11.319	-11.738	-10.937	-11.737	-9.7183	-11.321	-12.404	-11.611	-12.476	-12.342	-11.921	-10.755	-11.969	-12.858	-11.881	-10.749	-12.844	-11.427	-12.371	-12.041	-11.268	-12.283	-12.215	-10.834	-10.411	-11.05	-11.036	-11.108	-11.573	-11.492	-11.575	-11.046	-11.527	-11.138	-11.673	-11.334	-10.84	-11.206	-12.348	-11.745	-12.158	-12.004	-11.483	-11.929	-12.116
-0.082839	-0.45999	-0.0009458	0.46261	-0.69047	-0.12778	-0.4938	1.7341	-0.81704	-0.975	-0.066939	-0.5393	0.14986	-0.38064	-0.26399	0.55726	0.62	-0.10705	0.59676	1.3851	0.59389	0.95752	0.59452	1.2673	0.67658	1.0419	-0.16524	-1.362	0.3343	0.66008	0.23207	0.59031	-0.20848	-0.19533	0.24996	-0.12317	-1.0981	-0.27625	0.0044644	0.52471	-0.85851	0.044924	0.083148	0.49284	0.26648	1.0875	-0.18966	0.61172	-0.059004	0.7185
-13.767	-15.135	-13.994	-14.865	-15.389	-13.9	-14.352	-14.215	-14.864	-13.736	-14.488	-13.774	-15.159	-13.965	-15.055	-14.301	-13.9	-14.475	-14.454	-14.35	-14.894	-15.05	-14.674	-14.175	-14.874	-14.494	-13.63	-15.105	-14.44	-14.263	-15.734	-15.158	-15.124	-14.956	-14.576	-13.979	-15.014	-14.393	-14.937	-14.642	-13.695	-14.613	-14.126	-14.552	-14.752	-15.473	-13.895	-15.843	-13.403	-14.942
-0.23696	-0.32015	-0.44617	-0.86258	-0.9934	-0.54401	-0.29601	-0.0077145	-0.81323	-0.88783	-0.26304	-0.95863	-1.6389	-0.92589	-0.36736	-0.75138	-1.1234	0.21286	-1.7037	-1.2701	-1.2243	0.9809	-1.1888	-0.93617	-1.2971	0.3868	0.89311	-1.0226	-1.4947	-0.17852	-0.34922	0.23796	-0.65703	-0.33901	-1.4902	-0.21182	-1.8902	-0.77078	0.32441	-0.53505	-1.4519	-0.9991	-0.63736	0.0039946	-0.8181	-0.67454	-0.38702	-0.074332	-1.9059	-1.2621
-6.9269	-7.504	-6.3289	-5.7493	-7.2463	-5.0606	-5.1681	-6.032	-6.1106	-6.0647	-6.0953	-5.7517	-5.9848	-6.5932	-6.2731	-6.9936	-5.9504	-6.6365	-6.2615	-5.8628	-6.6706	-7.1485	-6.6114	-6.3229	-6.8546	-7.2044	-6.0039	-6.9765	-6.7089	-6.1013	-6.456	-6.0705	-5.7244	-5.7906	-5.1739	-6.196	-6.2024	-6.6637	-6.2764	-6.3744	-5.7231	-6.184	-5.5538	-5.9766	-6.7709	-6.0881	-6.5595	-5.9328	-5.0216	-6.6183
11.231	11.096	10.907	9.7272	10.417	9.4353	9.6869	10.065	10.324	9.2532	10.217	10.637	9.863	10.066	9.8958	10.342	10.017	9.5591	10.663	10.191	9.8898	9.4726	10.379	9.1954	9.0289	10.748	9.7553	7.8663	9.9807	11.184	9.6934	10.069	10.12	9.6611	9.2865	9.1103	9.4731	9.8801	10.029	10.496	9.9787	8.9617	9.2433	9.6832	10.211	9.8122	9.6003	10.593	10.676	9.0704
-5.5956	-5.2886	-5.4769	-5.1844	-5.6245	-6.0742	-6.2363	-5.5636	-6.2943	-5.9429	-5.9472	-6.208	-4.8937	-6.5657	-6.0347	-6.8367	-6.7997	-5.9861	-6.6448	-4.9299	-6.6387	-5.4117	-7.03	-5.691	-5.3087	-5.3543	-5.5575	-5.1485	-5.9357	-5.7175	-4.5455	-5.037	-5.5091	-5.1186	-5.7046	-5.6229	-6.7949	-6.3405	-5.6555	-5.059	-7.0521	-5.4366	-5.7397	-6.4856	-5.9149	-5.2061	-4.6595	-5.6191	-5.0237	-5.1823
6.8098	7.4533	7.2416	7.26	6.3714	7.8477	6.5105	6.7537	5.937	6.649	7.146	6.0731	7.7529	7.747	6.7353	6.444	6.8515	7.4582	7.898	6.2536	7.2148	7.3197	7.5408	6.5758	6.8611	6.5996	6.223	7.7959	7.0045	6.3199	6.2618	6.3827	6.7719	5.6612	7.2645	7.3119	6.4064	6.8821	5.3891	6.8869	7.3453	7.1048	6.4105	6.3296	6.7923	7.0522	7.2969	6.6917	5.8951	6.2439
-3.0475	-2.7077	-2.3503	-2.24	-2.9927	-1.8593	-2.697	-2.8887	-2.7514	-2.0525	-3.2244	-3.5108	-3.0333	-1.9431	-2.7615	-2.5582	-1.9779	-2.6255	-2.7664	-1.579	-2.6328	-2.7145	-2.5851	-2.5063	-1.5876	-3.9354	-2.9341	-4.0055	-2.6918	-2.3103	-3.1047	-3.1434	-2.0975	-2.3647	-2.2206	-3.0223	-2.8146	-2.4834	-2.9886	-2.7087	-3.1267	-2.5586	-1.5877	-2.8983	-2.3829	-2.2268	-3.1505	-2.8359	-1.3194	-2.8751
1.8817	2.8446	1.8154	1.7952	1.2159	2.2642	2.1446	1.3065	1.4163	1.6382	1.1703	2.5066	1.8108	1.6932	2.872	1.8631	1.6587	1.791	1.2614	2.2268	1.9152	1.4783	1.7004	1.5127	2.4593	2.4956	1.858	1.5598	1.8997	1.6095	2.0451	2.9149	2.085	2.0201	2.265	1.2425	2.2399	2.1988	1.5994	0.28903	2.4956	0.92654	1.4232	1.4083	2.4425	1.1624	2.4869	1.5022	2.1227	3.2861
4.9542	5.7653	6.2305	4.7416	5.0361	5.4606	6.2365	5.8789	6.0833	5.4204	4.2642	5.1322	5.0396	4.9009	6.5139	5.1765	6.079	5.802	6.1717	4.7837	7.0286	5.7516	5.2523	5.7525	4.7819	6.6677	6.7987	5.8702	6.2134	5.4277	5.8333	5.9496	5.8784	5.5675	4.6553	5.1719	5.4486	5.4768	6.0286	4.8133	5.5194	5.2111	6.1601	4.5554	6.1205	5.6857	5.3846	4.9003	5.1841	6.7282
-2.7446	-1.6004	-1.9428	-3.4843	-2.6747	-3.444	-1.7923	-2.9646	-1.41	-2.1443	-2.9006	-2.4503	-3.5893	-3.2681	-2.9558	-3.1428	-3.4272	-2.4683	-2.5539	-3.4779	-2.1587	-2.795	-2.6479	-3.1554	-2.0015	-3.3943	-2.8457	-1.8455	-2.1824	-2.9393	-2.0249	-2.1393	-2.7709	-2.3628	-2.812	-4.3711	-3.7201	-2.4997	-2.5405	-3.0327	-3.3012	-3.005	-1.7684	-2.2522	-1.5983	-2.027	-2.3921	-2.6034	-3.5264	-3.8844
-10.194	-9.326	-9.3166	-9.1339	-8.8319	-8.7658	-9.4892	-8.1571	-9.1481	-10.115	-10.273	-9.1983	-8.8189	-10.139	-9.5504	-10.158	-8.7651	-9.2564	-9.5909	-9.0889	-9.0248	-8.8912	-10.283	-8.9359	-9.1462	-9.1779	-8.5388	-8.9576	-8.8683	-8.5346	-9.9403	-9.7619	-9.4316	-9.1225	-10.135	-10.596	-7.6045	-9.3755	-9.9972	-9.1495	-8.4059	-9.2242	-10.175	-8.6649	-8.647	-8.864	-9.0348	-10.689	-10.362	-8.9957
0.32835	-0.1954	-1.128	0.6663	-0.77966	-0.22327	0.92824	-0.51494	-0.081925	-0.092725	-0.39211	-0.28284	-0.41142	-0.47228	-0.51436	-0.37826	0.25067	-0.11571	-0.17575	0.36992	1.012	-0.66764	-1.5335	0.5614	0.40947	-0.34451	0.67044	-0.72871	0.030219	-1.0096	-1.244	-0.41595	-0.41904	-0.77963	-0.064968	-0.39344	0.26327	0.67644	0.21408	0.97981	-0.82683	0.1167	-0.58825	-0.77137	-0.42038	0.3677	0.2631	0.070505	-0.38094	-0.27874
-3.2765	-2.518	-2.9993	-2.648	-2.3969	-2.8491	-2.7287	-2.4063	-2.4619	-1.8322	-2.2227	-3.2644	-2.7503	-3.3137	-1.3448	-3.2904	-2.369	-2.4288	-3.4642	-2.3663	-2.2091	-2.3345	-2.3651	-4.3011	-2.2551	-2.4441	-2.7689	-2.4811	-4.3699	-3.2518	-3.3153	-1.4621	-1.9786	-1.7402	-2.1609	-1.7806	-1.631	-1.0153	-3.6533	-2.0394	-1.8126	-2.3982	-3.2043	-3.131	-3.2754	-1.4031	-3.3751	-2.2993	-3.3139	-2.1792
8.0394	7.3655	6.4392	6.6478	6.4911	6.842	6.7345	7.7623	6.2306	7.2956	7.9643	6.1955	6.4649	7.4307	6.5168	7.6363	6.9119	7.4362	6.6838	6.7388	6.7613	6.0961	7.333	6.6622	6.0767	7.3712	6.8916	6.5282	6.7272	7.6167	6.3741	6.9278	6.8537	6.9753	6.8791	6.452	6.2253	6.8898	7.2577	6.7845	6.8303	6.7035	7.4658	5.2872	7.0439	6.2716	6.4385	7.0951	7.0726	7.0498
5.5005	6.7313	5.8844	5.5208	5.3225	6.0794	4.5181	5.9392	5.3179	5.4013	5.3495	5.5005	6.5037	4.8194	4.893	5.488	4.6175	5.8978	5.3574	4.7429	5.8886	5.6075	4.9141	5.9323	4.9413	6.3014	6.1056	4.4793	5.2243	5.2276	4.9092	4.7593	5.4777	5.0635	5.5967	6.3222	6.083	5.4377	5.2419	5.0072	6.5005	5.6011	5.286	5.9298	5.2248	6.042	5.4387	5.3351	4.6566	6.6123
-6.2228	-5.1317	-5.4387	-5.4493	-6.0726	-5.6239	-6.1269	-5.4889	-6.0011	-5.7718	-5.3796	-4.1137	-5.2178	-6.5269	-5.6156	-4.7953	-5.311	-5.4566	-4.7983	-4.7394	-4.5268	-6.456	-4.8213	-6.8848	-5.3418	-6.9776	-5.0503	-5.576	-4.8564	-6.5383	-5.7307	-6.105	-7.0194	-5.1216	-5.5474	-6.332	-5.5414	-4.5356	-5.8311	-7.1664	-5.5912	-5.482	-4.8989	-5.9499	-5.9621	-4.1858	-4.3151	-6.0807	-5.4354	-4.2957
5.9758	6.6888	7.1831	6.0509	7.1401	6.3649	8.0315	7.3012	6.9009	6.9328	5.8505	6.6349	5.8592	6.7008	6.2468	6.5994	6.1903	6.3673	7.5015	6.0376	5.8801	6.4932	6.1706	4.7998	8.2549	7.4897	7.1461	7.0034	7.2934	6.5508	7.0548	6.7265	7.7196	7.7422	6.2231	7.7323	8.3275	6.5142	5.3563	5.8326	7.9689	7.8735	7.9991	6.1915	5.5887	6.4667	6.2321	6.7971	6.5839	6.7507
-0.0034969	1.6563	0.80196	0.65271	0.38986	1.2611	-0.015087	0.27649	1.3326	1.6496	-0.3866	0.12899	1.3306	-0.29808	0.3029	1.0096	0.6686	-0.31468	1.0526	0.86592	0.18625	-0.062741	0.86489	0.53811	-0.031751	0.38439	0.26136	0.12103	-0.39496	0.21619	-0.14724	0.11932	-0.91595	0.50425	0.58456	0.033542	-0.06054	0.35098	-0.14951	0.88929	0.65194	-0.00016901	0.17879	-0.26753	1.2628	0.061239	-0.14514	0.47893	-0.17921	1.9215
0.68561	0.86861	1.3694	0.63714	-0.77062	1.1983	0.057221	0.64426	0.3384	1.6217	0.94552	0.58212	0.19108	0.12915	1.3124	0.70839	1.1027	0.91836	1.7411	0.9987	0.62712	0.39109	0.42653	0.59014	-0.76245	1.2781	0.47897	0.18939	-0.21569	-0.46848	1.3099	0.12844	1.6154	1.2607	0.42489	1.5157	-0.37188	1.5539	-1.1664	0.10989	0.069838	0.93513	-0.031044	-0.12733	-0.28675	0.49043	1.5886	0.49973	0.62514	0.89921
-10.811	-10.348	-11.201	-10.45	-10.967	-10.611	-10.789	-10.227	-10.777	-10.67	-10.484	-10.598	-10.169	-10.399	-11.493	-9.609	-10.419	-10.86	-10.817	-12.191	-11.491	-12.009	-10.906	-11.397	-11.602	-11.051	-10.577	-10.117	-10.754	-11.36	-11.555	-11.67	-10.791	-10.246	-11.842	-10.884	-11.219	-11.079	-11.281	-9.3801	-9.8215	-10.818	-11.902	-10.804	-10.648	-11.084	-11.756	-11.018	-10.224	-10.44
-13.008	-13.469	-13.748	-13.371	-13.451	-14.004	-13.277	-13.117	-12.432	-13.741	-12.637	-13.682	-13.53	-13.535	-12.726	-13.239	-12.816	-14.554	-13.018	-12.229	-12.099	-13.995	-13.288	-14.343	-13.563	-13.381	-13.91	-12.686	-13.579	-12.727	-13.522	-13.017	-13.119	-12.986	-12.966	-12.926	-13.359	-12.492	-12.321	-12.853	-12.756	-13.727	-12.693	-13.829	-12.048	-13.326	-13.34	-11.971	-12.905	-12.181
2.8119	3.4888	2.6928	2.1768	3.1676	3.3506	2.3074	4.2178	4.3117	2.7717	1.4451	2.6643	2.8722	3.6717	2.954	2.3192	3.9479	4.3579	2.2339	3.3729	2.8614	2.3804	1.5478	3.1198	2.6811	3.5592	3.6092	3.0788	2.9745	2.4443	2.2896	3.7429	3.128	4.269	3.1575	4.3442	2.6568	2.7493	2.7865	4.1551	2.3456	3.5686	2.8213	3.7143	1.8547	2.4048	4.4728	3.1339	2.0978	2.9728
-3.8047	-3.9211	-2.1143	-4.7974	-4.1891	-3.4361	-3.224	-3.2158	-4.2269	-3.8612	-3.8225	-3.2943	-4.509	-3.2222	-3.2297	-3.0699	-2.8653	-4.4358	-2.857	-2.5019	-2.6956	-2.6855	-3.4562	-3.1229	-3.6056	-2.9238	-3.4229	-3.7353	-2.6956	-3.8126	-3.4081	-2.6003	-3.1524	-3.507	-3.1958	-2.5261	-2.7114	-3.1688	-2.8216	-3.2225	-2.8753	-2.3089	-3.0297	-3.653	-3.9446	-2.9228	-4.661	-3.2239	-2.4933	-2.7187
-1.7988	-1.925	-1.5908	-1.5762	-2.8915	-3.8397	-3.6595	-3.1998	-1.9231	-1.7991	-2.9291	-2.7384	-3.2266	-2.1706	-2.4281	-2.4877	-1.5669	-3.592	-1.5913	-3.2405	-2.8013	-4.021	-2.5733	-3.5656	-1.8295	-3.1232	-2.9937	-3.0316	-2.9849	-3.2191	-2.6099	-3.4945	-2.5357	-2.8967	-2.0827	-3.0449	-2.9894	-2.728	-3.1972	-2.9264	-1.5665	-2.7177	-1.9029	-3.3884	-3.4244	-2.173	-2.2446	-2.5692	-2.278	-3.1466
-15.734	-14.609	-15.363	-13.918	-14.659	-15.492	-14.522	-14.499	-14.481	-14.173	-14.751	-15.043	-15.196	-14.77	-15.166	-14.616	-13.904	-15.628	-15.19	-15.441	-14.964	-14.005	-15.345	-14.525	-13.62	-15.55	-14.293	-14.002	-15.06	-13.674	-13.837	-14.266	-14.306	-15.246	-14.588	-15.19	-15.107	-14.628	-13.991	-15.029	-14.282	-14.161	-13.957	-14.484	-15.262	-14.166	-14.598	-14.381	-15.044	-14.832
-1.16	-1.536	-1.0322	-2.5361	-1.4113	-1.9962	-2.0963	0.036029	-0.63738	-1.9877	-1.5742	-1.9582	-0.33746	-0.13732	-2.0285	-0.86326	-0.69532	-0.88036	-0.52407	-1.4017	-2.0374	-1.6718	-1.2204	0.58053	-2.4169	0.12469	-1.1211	-2.1065	-2.4628	-1.1005	-1.1884	-1.9725	-1.3484	-2.4489	-1.7543	-1.0673	-0.25992	-1.489	-2.0177	-0.84292	-0.59833	-2.1657	-1.7576	-0.45814	-1.2365	-1.6024	-1.5454	-1.2146	-2.1779	-1.4327
-11.872	-13.292	-12.821	-13.477	-12.438	-12.937	-13.781	-11.846	-12.548	-13.488	-12.855	-12.495	-12.252	-13.271	-11.788	-12.423	-11.696	-11.686	-12.624	-13.474	-12.236	-12.718	-13.355	-13.007	-12.455	-13.395	-12.512	-12.647	-13.07	-13.625	-13.03	-13.874	-13.12	-14.271	-12.493	-11.777	-13.363	-12.117	-12.558	-13.028	-12.142	-12.797	-13.252	-12.887	-13.955	-12.318	-12.651	-12.079	-11.467	-13.304
-13.612	-13.307	-13.408	-12.839	-13.392	-12.081	-12.689	-14.02	-14.417	-12.895	-14.125	-14.062	-13.217	-13.676	-12.735	-12.549	-13.466	-13.399	-14.375	-13.985	-13.286	-13.993	-12.907	-13.012	-12.022	-12.205	-13.476	-12.679	-12.473	-13.79	-12.649	-13.133	-14.085	-12.364	-12.176	-13.177	-12.582	-14.379	-12.238	-13.82	-13.333	-13.034	-13.159	-13.397	-13.13	-13.025	-12.864	-12.581	-13.422	-12.918
-13.016	-14.157	-12.788	-13.099	-12.416	-13.357	-13.672	-12.608	-12.825	-13.83	-12.801	-12.407	-13.446	-13.413	-12.906	-12.47	-13.561	-14.39	-13.788	-12.681	-12.846	-13.922	-12.699	-13.016	-13.937	-12.97	-12.319	-13.523	-13.512	-12.014	-14.191	-12.555	-14.013	-14.71	-13.075	-13.811	-13.791	-14.269	-12.499	-13.714	-12.245	-12.941	-13.041	-13.035	-13.324	-12.915	-12.84	-14.017	-12.263	-13.014
-6.2235	-5.1243	-7.1961	-6.8751	-6.2239	-5.0071	-6.4671	-6.3656	-5.7584	-6.0239	-5.4021	-6.5387	-6.1421	-6.2564	-7.7946	-5.4597	-6.9875	-7.3707	-6.7774	-5.3701	-6.2647	-6.5333	-7.3814	-6.0554	-6.9903	-6.5989	-6.159	-6.1579	-6.4257	-5.7021	-4.8217	-4.8742	-6.0136	-7.0957	-7.0315	-7.6477	-5.5227	-6.2446	-5.0465	-7.1345	-5.9004	-6.771	-6.9601	-6.837	-6.4741	-5.9305	-5.2725	-6.4808	-6.5657	-5.9396
-3.6172	-4.3139	-3.519	-4.101	-3.1312	-2.0257	-4.5241	-3.4455	-4.5089	-3.2631	-2.4993	-3.0157	-4.5414	-2.7609	-3.6417	-3.1938	-4.1313	-2.0823	-3.8019	-3.3498	-2.5169	-3.193	-2.9572	-4.5141	-3.0406	-4.3189	-2.5761	-2.5869	-3.673	-3.0988	-4.0101	-3.2831	-4.0053	-4.7905	-3.5545	-4.0442	-2.9347	-3.116	-3.4406	-3.5283	-2.4126	-3.7115	-3.6447	-4.448	-3.1421	-3.2289	-3.6692	-3.4052	-3.8024	-2.6848
-1.6653	-0.84386	-0.21542	-2.1114	-0.75278	-0.49559	-0.60705	-0.96154	-1.1804	-1.421	-1.5965	-2.8373	-1.3831	-1.828	-2.2684	-1.0437	-3.0021	-1.8579	-1.787	-1.6394	-1.1287	-1.5669	-0.84401	-1.929	-1.6652	-1.1044	-1.8606	-2.6262	-2.3253	-1.5791	-1.0462	-1.2181	-1.2722	-1.431	-1.7885	-2.2649	-2.0289	-1.9705	-2.366	-1.4995	-1.4262	-1.4972	-1.06	-1.5534	-1.029	-1.1049	-0.77519	-0.54343	-0.74566	-1.111
5.576	5.333	5.4651	3.8258	4.8281	4.9874	5.2037	3.4437	3.8063	4.7844	5.1686	5.2716	4.0963	5.7201	3.7804	5.2306	4.0019	5.6401	5.8563	4.4987	6.0873	4.6227	5.4737	5.012	5.0486	5.862	6.3367	4.8643	5.1552	5.2888	4.9079	3.8506	4.029	6.0659	5.2404	5.7242	5.1241	4.3962	4.8071	4.3281	6.2093	4.8328	5.6267	4.3112	4.8787	5.3355	5.8553	5.1474	4.4596	5.6816
-4.6705	-6.166	-6.5166	-5.4134	-4.8235	-5.8895	-4.9828	-5.4125	-5.7335	-5.9733	-6.407	-5.9467	-5.936	-4.9718	-5.4922	-5.5463	-6.5234	-4.9904	-5.3591	-4.6796	-4.9266	-6.3006	-5.4199	-5.6801	-5.1328	-5.8542	-5.3484	-5.634	-4.8999	-5.2258	-5.1009	-5.6892	-5.4182	-5.3671	-5.762	-5.7193	-4.0995	-4.6644	-6.0099	-6.2543	-5.4454	-6.3516	-5.0249	-5.9442	-5.12	-5.5911	-5.2607	-5.8866	-3.8131	-4.9012
-10.729	-9.7318	-10.941	-9.8795	-10.367	-10.131	-9.5427	-10.658	-10.228	-9.8891	-10.961	-9.4204	-11.414	-7.8394	-9.765	-9.0014	-10.03	-10.798	-9.8754	-10.247	-9.6903	-9.3528	-10.508	-12.015	-10.225	-10.336	-10.029	-10.402	-10.617	-10.778	-10.225	-11.077	-10.164	-10.635	-9.5143	-10.341	-9.3247	-10.353	-10.315	-9.8209	-10.824	-9.1235	-9.8482	-10.076	-9.8222	-11.218	-9.5053	-9.825	-10.179	-9.4535
-21.677	-21.12	-22.07	-22.003	-22.017	-21.235	-22.559	-22.27	-22.389	-21.735	-21.809	-22.514	-22.383	-23.632	-22.969	-22.633	-22.752	-21.029	-22.45	-23.039	-23.91	-21.817	-21.606	-22.063	-21.547	-22.448	-22.417	-21.862	-22.193	-22.822	-23.312	-21.147	-22.341	-22.028	-22.457	-20.966	-23.722	-21.62	-22.226	-21.349	-21.276	-21.925	-21.577	-22.742	-22.235	-22.947	-21.986	-22.612	-21.792	-23.49
-11.38	-10.34	-11.105	-11.211	-9.811	-9.8505	-8.8965	-11.283	-10.84	-11.573	-10.645	-11.622	-10.399	-10.4	-10.256	-10.379	-10.69	-10.893	-10.622	-11.268	-11.212	-10.076	-10.363	-10.495	-9.6873	-10.636	-11.394	-12.164	-10.272	-10.262	-11.585	-10.828	-11.044	-11.242	-10.436	-11.287	-10.93	-10.681	-11.692	-9.4632	-10.803	-10.877	-10.592	-9.5435	-10.954	-10.131	-9.6789	-9.6306	-11.274	-10.202
9.5885	10.776	9.6946	10.379	10.167	9.6006	9.944	10.112	9.7549	9.6346	11.838	9.6028	9.8597	10.099	10.953	9.2558	9.1868	10.561	10.252	10.197	9.6815	10.459	11.09	9.3996	9.4245	9.7264	8.9728	10.706	10.23	9.0824	10.245	9.0905	9.3698	9.4229	10.662	9.3934	10.83	9.9855	9.6334	9.4967	10.204	10.629	9.2734	10.204	9.8581	10.327	9.5352	10.298	9.6751	10.26
-12.769	-11.772	-13.222	-12.236	-13.2	-13.162	-12.663	-13.573	-12.693	-13.221	-12.41	-11.703	-12.587	-13.228	-12.216	-13.38	-13.57	-13.257	-13.132	-12.81	-14.04	-13.618	-13.044	-13.708	-12.842	-13.293	-12.97	-10.798	-12.924	-12.892	-12.994	-12.631	-12.297	-12.884	-11.477	-12.536	-14.313	-12.287	-12.59	-13.085	-12.905	-11.484	-13.069	-13.134	-11.31	-12.543	-12.983	-12.424	-12.892	-12.927
-12.841	-13.067	-11.972	-13.303	-13.301	-13.235	-13.77	-12.325	-13.55	-12.775	-14.567	-13.476	-13.066	-13.042	-12.785	-12.492	-12.891	-12.937	-13.462	-13.905	-14.207	-13.264	-13.03	-14.624	-13.958	-13.516	-14.401	-11.289	-13.675	-12.757	-13.504	-14.353	-13.634	-13.322	-13.356	-13.213	-12.898	-12.836	-12.767	-13.22	-13.275	-12.921	-13.204	-14.267	-12.427	-12.568	-13.439	-13.081	-12.971	-12.515
10.779	10.255	10.475	9.6838	9.9936	9.7162	8.6299	10.182	8.2556	9.3832	9.4751	9.6654	10.133	9.8977	10.478	9.372	9.69	10.902	9.7375	9.835	9.8714	9.8877	10.641	10.699	9.6807	9.4141	9.7269	8.4573	10.3	10.043	9.738	10.934	9.0012	10.562	10.367	10.144	9.8733	9.2706	9.5758	9.8805	10.005	9.7399	10.751	10.356	10.081	10.416	9.4322	8.5759	9.2287	9.7815
-1.8966	-1.4437	-2.8154	-0.73907	-1.4803	-1.0752	-2.5047	-1.0063	-1.252	-1.2988	-1.4657	-1.1262	-2.2305	-2.1783	0.045089	-2.6154	-2.1291	-2.0897	-2.3637	-0.074261	0.099627	-0.1498	-1.0266	-1.1061	-1.5845	-1.2926	-2.6797	-1.4789	-1.5686	-1.2507	-2.0349	-1.4991	-1.3052	-0.41729	-0.79366	-2.0701	-1.9508	-2.0919	-1.6322	-0.95554	-1.8275	-2.2465	-1.7561	-1.0085	-1.0541	-0.71347	-2.4516	-2.2292	-0.42829	-1.6577
-1.3601	-0.49975	-1.3237	-2.4668	-1.8399	-1.7974	-1.9382	-1.5717	-0.75404	-2.2574	-2.7738	-1.5227	-2.1668	-2.2523	-1.7539	-1.7819	-1.5937	-1.5785	-1.9984	-2.2004	-1.4874	-2.2239	-2.434	-1.6402	-0.88613	-3.6954	-1.7218	-1.1855	-0.62189	-0.27657	-2.7495	-1.8024	-1.3881	-2.6054	-2.0258	-2.0254	-0.99489	-2.526	-2.2458	-0.7766	-2.5288	-1.1647	-2.5197	-2.5365	-1.3269	-2.4475	-2.413	-1.8901	-1.4342	-1.0448
2.2383	0.87749	1.2718	1.7468	1.4074	1.7609	1.7405	0.6571	1.4562	2.043	1.705	0.85803	2.68	1.5797	1.3944	1.7571	0.99148	1.6454	1.4404	0.91052	0.88209	1.5477	0.42361	1.0073	0.85928	1.9785	1.5047	1.3752	2.6798	1.2949	1.0538	1.238	2.5819	1.1772	0.66939	1.5294	0.19866	2.4605	2.0881	1.2503	0.95835	1.4233	2.5868	0.80422	2.0547	1.4856	2.4347	1.4705	1.6589	2.1227
0.57868	-0.82808	-0.12236	-0.70524	-0.37657	0.44852	-0.5273	-0.487	-0.4558	-0.92365	-1.1437	-0.88605	-0.21284	0.69702	0.6287	-0.49592	0.086953	-0.18382	-0.43494	-0.28881	-0.83858	-0.38679	0.033507	-0.50578	-0.86694	-1.0674	0.32451	-1.3772	-0.16325	-0.69608	-0.62168	-0.34802	-0.09344	0.35642	-0.71074	-0.37754	-0.52191	-0.17206	-0.17889	-0.14145	-0.79466	-0.52299	-0.46966	0.17748	-0.56239	-0.35847	-0.61966	-1.2962	0.91199	0.53567
0.99594	0.93019	0.10006	0.6723	-0.12613	1.436	0.7474	-0.34973	0.53825	0.30132	0.43106	0.45822	-0.4581	1.2369	1.2289	0.36503	-0.31542	0.014469	1.4421	0.61065	0.2584	0.65243	1.6289	1.1025	0.20011	-0.28109	0.49913	0.2422	0.1942	-0.56682	-0.41151	0.95395	0.61073	1.3093	1.4501	0.06557	1.2327	0.35612	0.47162	-0.21608	0.47438	-0.16924	0.040964	0.4075	0.76182	-1.3903	-0.013848	0.71016	0.57882	0.90303
-5.8352	-6.0373	-6.3621	-6.5119	-6.5181	-6.5296	-5.8412	-4.7397	-6.514	-6.5888	-6.1635	-6.4954	-7.1582	-7.3309	-6.002	-5.5133	-6.2688	-6.81	-7.6769	-5.677	-5.3992	-5.3612	-7.2664	-6.6618	-6.6166	-6.5698	-5.9863	-6.9704	-5.8106	-5.2999	-6.9056	-6.6308	-5.8755	-6.0196	-6.1141	-5.2435	-6.8143	-5.2041	-5.8745	-5.7816	-5.5899	-6.1963	-5.9224	-7.1634	-7.2718	-6.9763	-6.3054	-7.3076	-6.8179	-6.0374
-1.685	-1.1876	-0.96465	-1.3746	-2.9842	-1.9581	-0.43426	-1.2415	-1.3188	-1.7894	-1.5236	-1.0782	-1.0296	-0.40396	-1.0853	-0.64199	-1.1225	-1.4142	-2.8722	-1.0622	-1.791	-2.283	-1.078	-1.9736	-1.2715	-1.447	0.64558	-1.4688	-1.698	-0.63159	-0.59714	-1.1641	-1.4598	-1.0959	-1.0497	-1.3118	-1.5667	-0.64817	-3.7599	-0.80017	-0.40711	-1.7461	-1.1281	-1.105	-1.6989	-1.6417	-0.39072	-1.2207	-0.82653	-1.26
6.9721	8.2752	7.1969	7.4165	7.7937	7.2308	8.2236	8.7656	7.7443	8.0436	8.069	8.9173	8.8571	7.4381	8.144	9.0422	8.1199	8.9108	8.8904	8.477	9.9637	7.337	7.5516	7.7156	9.0237	6.4425	6.7379	7.6825	7.7366	8.1815	7.9816	7.9504	8.8203	8.285	8.0138	8.267	6.7055	7.759	9.0416	8.8011	7.8136	7.8556	9.0861	8.43	8.6186	8.2683	7.07	7.933	8.4238	8.331
-10.076	-10.143	-9.8784	-10.555	-9.0314	-10.714	-10.294	-10.005	-10.309	-11.172	-10.168	-10.307	-11.451	-8.8376	-9.6416	-10.33	-9.8745	-10.66	-10.034	-9.7952	-10.451	-10.264	-10.479	-9.9747	-10.084	-9.7891	-10.075	-11.476	-11.566	-8.8465	-11.027	-9.5973	-10.897	-10.683	-8.9769	-9.4734	-10.563	-9.5908	-10.364	-10.254	-10.954	-9.4805	-11.404	-10.402	-9.2117	-10.353	-9.8812	-9.1981	-9.2229	-11.188
2.5761	1.602	2.4557	2.007	2.5846	2.7658	3.861	3.0559	2.5899	2.7718	1.6882	2.5074	1.8687	2.8019	1.6984	2.3649	1.9287	2.0615	2.1583	2.9512	3.0095	2.5408	1.1258	1.9348	3.3598	3.255	2.3768	2.5268	3.374	2.5982	3.277	2.3764	2.4385	2.5269	2.5557	1.9969	2.7103	2.4217	3.0308	2.233	1.9561	2.2578	2.9655	2.3141	1.9286	3.2107	2.562	2.3124	3.7737	3.5264
0.64085	1.239	1.1595	1.5475	2.4194	2.4303	2.1522	2.1456	2.3089	2.2245	2.932	3.0905	3.1352	1.2521	1.8436	1.3391	0.97699	0.97926	1.7982	3.0206	1.4538	1.9121	2.3207	1.2544	1.9498	0.87938	2.6459	1.0103	1.9394	1.8815	3.3542	1.3783	0.94045	1.5736	0.28788	2.059	1.5048	1.7334	1.6007	1.6583	2.4546	2.5676	2.2761	2.4093	1.5152	0.6386	0.73878	2.3008	1.4605	2.386
-5.292	-5.5833	-4.2091	-5.9565	-5.2639	-4.4753	-4.6373	-5.0413	-4.9959	-4.1491	-4.4001	-4.4305	-4.0391	-5.2851	-6.0967	-3.9143	-4.9411	-4.78	-4.7921	-5.2827	-5.1309	-5.3399	-4.1928	-5.6091	-4.2735	-4.9187	-4.8328	-4.7058	-5.3896	-4.5071	-5.16	-5.1713	-4.8599	-4.8266	-5.211	-6.1158	-5.3471	-6.1364	-5.5129	-5.6023	-3.9737	-4.481	-4.7771	-5.726	-4.3581	-5.2238	-5.6911	-5.5224	-5.9437	-4.9658
-0.76537	0.90706	-1.0591	0.094612	0.18541	-0.064055	0.28731	-0.60123	0.59285	0.82024	-1.1552	-0.75137	-0.021878	0.16468	0.12271	0.56823	-0.17109	-0.38538	-0.15875	0.54074	1.0961	0.93278	1.3888	-0.0034295	-1.0959	-0.015437	-0.37866	0.59345	0.060371	0.11949	0.28761	-0.4723	1.1539	0.38947	1.3369	-0.35161	0.59229	0.79095	-0.60517	-0.047519	0.5675	0.06056	-0.074088	0.32584	-0.82325	-0.5101	-0.074929	0.64695	1.5598	-0.1255
-3.2787	-3.4282	-4.4581	-2.8321	-4.0994	-3.5279	-4.3476	-3.6412	-3.4013	-3.4206	-3.377	-4.1987	-3.9959	-3.4837	-3.1963	-2.8518	-3.7617	-3.7053	-2.624	-4.2196	-3.6252	-4.3309	-3.865	-4.6577	-3.1557	-3.0282	-3.0349	-3.9935	-3.55	-3.711	-3.5001	-3.6718	-3.7559	-3.8127	-4.6432	-4.477	-4.0205	-3.5888	-4.2122	-4.7168	-4.2318	-4.1352	-4.211	-4.5826	-4.4255	-4.9743	-4.7387	-3.7299	-3.2936	-5.0833
-14.225	-14.857	-15.036	-14.605	-14.556	-14.987	-14.519	-15.036	-13.734	-13.545	-15.081	-13.155	-14.568	-15.018	-15.529	-15.289	-13.937	-15.209	-14.508	-14.472	-15.064	-12.737	-14.553	-14.007	-13.782	-15.494	-14.685	-14.058	-14.274	-15.191	-14.101	-14.522	-14.621	-14.484	-15.647	-15.034	-14.255	-14.498	-15.864	-13.153	-14.264	-14.166	-14.3	-15.137	-13.87	-14.463	-15.274	-13.27	-14.628	-14.229
7.8712	8.3281	8.3496	8.4181	8.2581	9.1702	8.8905	8.7147	8.2084	8.5909	8.5832	8.2775	9.1294	8.2348	7.9073	8.7039	8.873	8.4252	7.4748	8.62	7.6729	8.9775	9.7549	8.4271	8.9756	9.2906	8.4252	9.4673	8.4648	8.9418	8.1653	7.6554	8.4626	7.7523	8.9464	9.1026	8.9749	7.6153	8.7748	9.117	7.8988	8.967	8.7052	9.0929	8.6135	8.8648	8.7257	7.806	8.6535	8.7589
11.244	9.4776	9.5486	9.2915	9.8604	11.135	10.097	9.3631	9.1721	9.7533	10.496	9.9501	9.8768	10.007	8.7316	10.248	10.112	10.658	9.7639	9.7557	8.7908	9.3645	8.7175	9.401	9.4386	9.6317	9.8626	10.345	8.9491	8.6702	9.8654	10.493	9.9573	9.7218	9.2125	10.681	9.22	10.275	9.5013	9.0976	9.8834	9.7975	8.6262	8.7959	9.3201	9.6453	10.041	9.4869	10.866	9.8948
-13.661	-13.127	-12.961	-12.365	-12.714	-11.7	-12.865	-12.592	-12.611	-12.752	-13.428	-13.6	-12.541	-13.991	-13.84	-12.951	-12.215	-12.662	-13.5	-13.072	-12.417	-12.072	-12.992	-12.651	-12.645	-13.286	-13.584	-13.086	-12.167	-12.724	-13.18	-12.624	-13.085	-13.422	-13.531	-11.254	-13.549	-11.843	-12.302	-12.936	-12.382	-13.464	-12.603	-11.981	-12.108	-11.562	-13.16	-11.883	-12.753	-13.266
-2.0818	-3.3054	-2.7954	-3.8847	-3.3277	-3.3035	-2.6794	-1.6712	-1.813	-2.2037	-3.2514	-2.6027	-1.7039	-2.9968	-3.3623	-1.2097	-2.115	-2.5103	-2.5374	-3.4162	-2.3773	-1.1401	-2.4685	-1.7637	-3.051	-2.2407	-3.3883	-3.3249	-2.6668	-2.2644	-2.0782	-2.1252	-3.0936	-2.9749	-2.4436	-2.9899	-3.1018	-2.4905	-2.1634	-2.0111	-2.188	-1.9155	-2.5385	-2.2596	-1.7186	-2.3636	-2.7232	-3.0309	-2.662	-2.0952
-10.965	-12.144	-11.279	-10.946	-12.177	-10.367	-10.646	-11.936	-11.448	-11.722	-11.477	-11.973	-11.361	-11.698	-10.867	-11.315	-11.486	-11.826	-10.805	-12.555	-11.009	-10.971	-10.574	-12.119	-10.606	-12.42	-12.171	-12.463	-10.651	-12.386	-11.676	-10.589	-11.754	-11.431	-12.477	-10.362	-11.756	-10.779	-10.934	-11.74	-11.671	-11.51	-11.711	-11.303	-11.872	-11.171	-11.508	-11.551	-11.458	-11.322
9.4123	10.376	10.185	9.0592	8.7116	9.3278	9.7829	9.9271	10.159	9.8225	10.317	10.381	9.5136	9.3995	9.968	11.43	8.7533	8.8721	8.2369	9.5415	9.696	9.5643	8.7922	9.5559	10.172	10.408	9.7763	10.002	10.318	8.8328	9.8966	9.8927	9.1006	9.7047	9.7285	10.62	8.9694	10.185	9.8389	8.7973	9.6488	9.6654	9.2249	10.52	10.051	9.001	10.855	10.233	9.3723	10.024
6.6829	6.5003	6.9083	5.9784	6.6555	6.9424	6.0333	6.7269	6.177	6.0819	6.8849	7.2756	6.7052	6.4995	6.5455	6.8149	7.2875	8.0651	5.8745	6.8707	6.3935	7.241	6.758	6.9127	6.7394	7.3884	6.334	6.1021	6.9461	7.2678	6.6163	6.5993	6.7796	7.1127	6.5254	6.8602	8.013	7.1658	7.4949	6.9529	6.1189	6.6244	6.9883	7.8254	5.976	6.1362	6.9808	6.577	6.3358	7.1701
5.7172	4.8795	4.8115	5.7238	4.9789	5.4737	5.8861	6.1537	5.4241	6.2123	7.0561	5.7617	5.3455	5.3329	5.728	6.7352	6.0167	6.1437	6.4915	4.0275	6.438	4.368	6.9819	5.3849	5.1148	5.0342	5.0307	6.4869	5.3335	5.6112	5.6197	5.9557	6.4849	4.7848	7.0525	5.3272	5.7263	6.6235	6.0764	5.6476	5.9943	6.3299	5.7538	5.6039	5.7165	5.3205	6.2106	5.6243	5.5561	4.9143
2.6301	1.9314	1.1459	2.1432	0.52241	1.556	2.95	1.736	1.989	2.6726	1.3389	1.759	1.6126	1.6537	0.32719	0.89005	2.2102	1.7312	1.3224	1.1059	1.5081	2.9689	1.387	0.7266	1.941	1.5522	1.5114	0.86771	1.9351	2.5023	1.3201	2.0929	1.4749	0.81266	2.206	0.59059	1.403	0.63566	0.090212	1.565	1.9975	1.3558	0.91821	0.97375	1.1124	2.7629	2.6112	2.289	2.5247	0.97623
3.2643	2.3271	2.4511	2.2262	2.3562	2.6776	1.7086	1.9948	2.7404	3.466	2.0406	2.9717	2.2433	2.5835	2.774	3.7948	1.9139	2.9268	4.1407	2.2477	2.4205	2.9118	2.1101	1.2586	2.0792	2.4672	4.0903	2.3777	2.9918	2.4576	2.2145	1.8399	2.1074	2.8123	2.8587	3.1058	3.208	2.7539	1.3265	2.6637	1.9256	2.9208	2.2148	1.3379	3.3247	3.2719	2.0594	2.4435	3.2691	1.7419
-0.74667	-0.99484	-0.76971	-0.56911	-1.6553	-0.55597	-1.4934	-1.8213	-1.5847	-2.4358	-0.41	0.33307	-1.3577	-1.5316	-2.5063	-1.5519	-2.3848	-1.6467	-2.3138	-2.0386	-0.62049	-0.81939	-0.17572	-1.6267	-0.79118	-1.7627	-1.0631	-0.51903	-0.77583	-0.90475	-1.538	-1.2951	-1.3816	-1.6269	-1.8803	-1.9926	-1.2009	-1.9883	0.089898	-1.2033	-0.63242	-1.047	-2.0599	-1.2335	-1.7045	-0.60894	-1.8285	-0.92109	-0.08171	-2.7556
-8.6493	-7.6072	-9.0658	-8.3809	-8.9931	-8.7357	-8.7673	-9.9853	-9.738	-9.6669	-8.7594	-9.342	-9.4945	-9.5068	-8.7729	-9.9849	-9.0772	-10.062	-10.653	-8.4919	-9.284	-9.2642	-8.8852	-8.8553	-9.2481	-9.174	-8.9762	-9.5574	-9.813	-9.9538	-8.9238	-8.4159	-8.3014	-9.665	-9.2407	-9.7489	-9.2236	-8.863	-9.3637	-9.0662	-7.8278	-9.9082	-9.0178	-9.8838	-9.184	-9.98	-8.3607	-8.8168	-9.434	-8.7969
-11.221	-11.727	-11.719	-11.391	-11.491	-10.916	-11.693	-11.539	-11.368	-12.301	-12.971	-10.718	-11.433	-12.054	-12.505	-12.189	-13.404	-11.953	-12.026	-11.298	-11.23	-10.505	-10.881	-12.907	-11.173	-11.517	-11.423	-12.244	-12.52	-11.053	-12.04	-11.804	-10.984	-11.703	-11.33	-11.7	-12.343	-11.717	-12.355	-11.455	-10.979	-11.426	-12.432	-11.55	-11.837	-12.18	-11.437	-11.244	-11.272	-10.068
-2.4605	-1.9953	-0.92534	-2.1708	-2.2189	-1.5024	-1.8419	-0.28796	-1.7551	-1.8486	-0.79812	-1.868	-1.1613	-1.9223	-1.3288	-1.7311	-2.0819	-1.9988	-1.3526	-1.7866	-0.59481	-2.175	-2.1101	-1.7652	-2.6668	-1.0072	-1.6801	-1.6051	-1.0539	-2.0663	-0.79667	-1.9676	-1.5618	-2.3011	-1.6056	-1.6102	-1.6067	-1.4822	-2.6129	-1.7018	-0.88171	-2.1736	-1.4168	-2.4443	-2.3118	-2.6082	-2.6115	-1.8925	-3.0298	-2.5193
-1.7635	-0.98831	-3.3193	-3.1497	-2.2337	-2.5671	-2.9928	-2.3785	-1.6196	-2.4759	-2.2633	-3.5505	-2.6335	-2.1593	-2.6362	-2.3344	-2.531	-2.9756	-2.7072	-2.6277	-2.8419	-2.8392	-2.2607	-2.3988	-3.05	-3.6391	-3.1184	-2.0149	-2.6208	-2.084	-2.7758	-2.4212	-2.5351	-2.6269	-2.7557	-2.9535	-3.4566	-2.1555	-1.3444	-2.6527	-2.2547	-3.2331	-3.079	-3.3979	-3.3205	-2.057	-2.0445	-2.4385	-2.129	-1.5436
0.56207	-0.3745	-0.47696	-0.65577	0.7032	-0.76321	0.27818	-0.53219	0.36889	-1.0929	0.079056	-0.31777	-0.37316	0.45916	-0.80071	0.27155	-0.2705	-0.14371	1.4774	-0.57445	-0.14999	0.28283	0.38912	-0.64118	-0.36512	-0.35677	0.31402	-1.4188	0.87715	0.93114	0.48021	-0.65076	-0.46417	-0.1568	-0.61796	0.0032337	-0.81732	-0.57266	-0.5254	0.53304	0.43995	-0.13852	-0.24866	-0.76512	-0.86794	0.29937	-1.7385	0.97653	0.77372	1.2047
-9.2731	-9.0659	-9.3175	-9.9705	-9.9845	-8.767	-9.9777	-10.233	-9.3014	-9.5716	-8.7407	-10.347	-9.563	-9.9396	-8.835	-8.8115	-10.162	-9.918	-9.1628	-9.5265	-8.9095	-8.592	-9.2457	-9.2398	-8.2818	-8.7601	-10.812	-8.4251	-9.4863	-9.7697	-9.2551	-9.0606	-9.0843	-8.386	-10.743	-9.4714	-10.058	-8.5384	-10.276	-10.41	-9.8388	-9.2281	-9.1792	-8.2543	-8.2524	-8.2534	-9.4256	-10.702	-9.4896	-10.441
-0.48336	1.4695	-0.84403	0.62572	0.32087	-0.27483	0.015735	-0.040801	0.68804	0.30159	-0.22842	-1.1617	-0.39308	-0.88649	-1.633	-0.84101	-0.70712	0.33022	0.59656	0.12988	-0.095511	-1.3563	0.39156	0.44393	-0.010501	-0.19428	0.014759	-0.33868	-0.47928	-0.84812	0.69338	-0.31945	-0.99836	0.13268	-0.70277	0.22621	-1.2592	-0.72606	-0.93394	-1.6554	-0.013261	0.0046745	0.067619	-0.057992	-0.064324	-0.65854	-0.13554	-0.16945	-0.18953	0.23592
-13.422	-13.112	-13.102	-12.395	-14.18	-12.994	-13.575	-13.873	-13.319	-12.255	-13.408	-12.545	-13.038	-13.472	-13.474	-13.217	-12.984	-12.92	-12.779	-12.232	-12.758	-13.266	-13.38	-13.449	-14.063	-13.282	-13.967	-14.138	-13.051	-14.084	-11.894	-12.349	-12.964	-12.82	-13.09	-13.252	-11.82	-13.215	-13.112	-12.871	-13.786	-13.88	-12.766	-13.563	-12.775	-13.428	-13.449	-13.102	-13.085	-11.611
-1.2287	-1.4151	0.14063	-0.035051	-1.5522	-1.2954	0.018242	-0.63824	0.78444	-1.0273	-1.8124	-0.59235	-0.31126	-0.26942	-0.8733	-0.81588	-1.2116	-1.342	0.0051103	-0.12635	-0.40183	-1.2163	-2.0028	-0.38662	-1.4262	-1.1169	-1.4967	-2.0232	-0.68825	-0.4483	-1.2761	1.3515	-0.42914	0.80831	-0.52556	-0.82215	-1.815	-0.23158	-2.0304	-0.23476	-2.1782	-0.51218	-1.0056	-0.80743	-0.57238	-0.68803	-1.0779	-2.5188	-0.14636	-1.6708
-4.2516	-4.688	-3.903	-5.0064	-3.3543	-4.4936	-4.6444	-5.6117	-4.5939	-5.0351	-3.5308	-3.8789	-4.4919	-5.0586	-4.7767	-3.384	-4.9487	-4.6295	-4.3188	-4.3813	-4.9515	-4.9322	-4.2353	-4.4585	-4.2144	-3.9222	-4.3194	-4.3893	-4.1941	-4.4313	-3.9176	-5.3891	-4.4994	-4.7143	-4.7192	-5.1803	-4.5879	-4.2017	-4.6363	-5.6046	-4.1567	-4.7296	-4.0611	-5.0432	-4.5623	-3.687	-4.215	-4.6124	-5.232	-5.3167
-11.626	-11.493	-11.792	-11.435	-11.562	-11.637	-11.928	-12.69	-10.916	-11.831	-11.372	-10.961	-13.195	-10.743	-10.839	-11.699	-11.734	-10.135	-11.172	-10.931	-11.724	-11.536	-11.936	-11.778	-11.296	-11.453	-11.036	-11.022	-11.662	-11.332	-12.393	-11.111	-10.341	-10.804	-11.559	-10.988	-11.615	-10.679	-10.906	-11.533	-10.88	-11.708	-11.939	-12.489	-12.556	-12.713	-12.629	-11.879	-11.323	-11.668
-11.819	-11.773	-11.039	-10.583	-11.981	-10.659	-11.813	-11.164	-12.418	-12.132	-11.014	-11.388	-10.561	-11.95	-10.877	-10.501	-11.765	-11.603	-11.158	-11.53	-13.111	-10.379	-11.857	-12.844	-12.495	-11.291	-11.507	-11.088	-12.255	-12.032	-11.536	-11.022	-11.352	-11.227	-11.37	-11.071	-11.391	-11.265	-11.466	-13.032	-11.52	-10.924	-10.935	-12.147	-11.693	-12.424	-12.638	-11.162	-11.863	-11.608
4.9723	6.0598	4.8454	5.9992	5.153	5.6243	4.5362	5.7069	5.6	4.4543	5.1327	5.0689	4.5869	4.4027	5.8902	5.3122	4.8194	4.8473	6.3271	5.285	4.9629	4.1401	5.7925	4.2759	5.1812	5.5247	4.7247	4.9485	5.9303	5.0928	5.3718	4.7387	4.3244	4.6417	5.6603	4.4497	4.941	4.7717	4.7458	4.7294	5.7178	5.0434	5.3985	6.2776	5.1914	5.018	4.636	5.9147	4.4237	5.5485
-0.56435	-0.97321	0.29505	-0.72656	0.0028884	0.35746	0.8339	0.59662	-0.88499	-0.51116	-0.92249	-1.6994	-0.55156	-0.22154	0.12876	-0.65192	0.062572	0.071498	0.47919	1.4391	-0.55966	0.21995	0.3661	0.051925	-0.099578	-0.047682	-0.3967	0.58355	-0.25014	-0.94914	-0.68349	0.1022	-0.79045	-0.37531	0.18121	-0.99914	-0.25525	0.50218	-0.15256	0.76357	-0.050665	0.45281	0.046619	-0.35044	-0.88936	0.26753	-0.72182	-0.46113	-0.22823	-0.35765
-10.962	-11.697	-10.765	-11.767	-10.941	-10.186	-11.126	-12.004	-10.955	-10.35	-11.6	-11.33	-11.421	-10.592	-10.373	-10.753	-10.81	-11.406	-10.309	-9.7179	-11.367	-10.664	-10.517	-9.8752	-10.34	-11.669	-11.544	-11.408	-11.543	-10.918	-11.458	-11.312	-9.8855	-10.223	-11.885	-10.267	-10.087	-11.064	-10.063	-11.672	-10.992	-10.65	-10.639	-9.7612	-10.222	-11.231	-10.467	-10.627	-11.689	-11.026
9.3128	9.7745	10.658	9.1571	9.4449	10.372	9.6262	10.505	9.301	11.245	8.4403	10.584	8.8047	8.426	9.2904	10.135	8.8963	9.7323	9.8325	10.02	9.094	9.4609	10.685	9.8329	10.192	10.893	10.774	9.7339	10.024	10.997	10.571	9.9827	9.7395	9.624	9.5393	9.5351	9.7469	9.8776	9.6145	9	9.4694	9.8416	9.2267	9.5638	10.228	9.3093	9.0581	9.6064	9.9635	9.9683
7.557	8.8995	7.6774	7.9069	7.9054	9.038	7.7613	7.415	8.1965	7.7492	8.5276	7.4487	9.1309	7.6332	8.2438	9.2475	7.2865	8.1097	7.7191	6.8376	9.1063	8.2289	8.0978	7.8321	8.9877	8.5295	8.3212	8.373	7.9223	7.5255	6.7687	7.9455	7.746	8.5285	8.781	8.6454	8.4959	7.7509	7.969	7.8498	8.7735	7.7595	7.1245	8.1165	8.6135	7.4202	8.9875	7.7416	7.9482	7.3073
-0.83169	-1.21	-1.8948	-1.1059	-1.6461	-1.0606	-1.1196	-0.31647	-1.3019	-0.68852	-1.035	-0.87795	-1.4613	-1.5761	-0.9465	-1.4823	-1.3766	-0.17658	-1.5835	-0.98073	-0.88776	-1.1724	-1.4748	-1.4443	-2.336	-0.99966	-1.7769	-1.1388	-1.9075	-1.8233	-0.32308	-0.50084	-1.5479	-1.9661	-1.9212	-1.33	-2.1261	-2.4558	-2.4928	0.88971	-0.042968	-0.39893	-1.4234	-0.90433	-2.0081	0.13087	-2.0116	-2.0667	-1.3767	-2.4078
-13.364	-13.589	-13.192	-13.868	-13.461	-13.772	-14.243	-12.897	-14.258	-12.852	-13.961	-14.622	-12.092	-13.604	-14.289	-13.897	-12.544	-13.042	-14.068	-15.489	-13.95	-13.895	-13.235	-13.241	-13.351	-12.922	-13.785	-13.563	-13.955	-14.773	-14.678	-14.433	-13.623	-13.444	-14.896	-12.665	-13.53	-14.244	-14.409	-13.214	-13.268	-13.989	-13.786	-15.803	-14.295	-13.263	-13.946	-14.079	-13.422	-14.542
0.62704	0.34648	0.49798	0.82612	-0.97158	0.4891	0.99193	0.64325	-0.12668	0.30661	0.38732	0.42977	-0.095226	-0.090915	-0.11535	-0.20298	0.63596	0.47219	1.4028	1.231	0.51975	0.81423	-0.2982	0.83075	1.0525	0.75038	1.6491	0.44951	-0.48464	1.4557	1.2665	1.2502	-0.032725	-1.1542	-0.030041	0.054314	1.0225	1.3846	0.096585	0.91943	1.0236	1.3407	1.2022	-0.26268	-0.2193	1.3637	0.51242	1.3554	-0.5876	1.6342
3.2093	2.1798	0.2855	0.80758	1.8747	1.6095	1.8411	1.091	2.4718	1.5151	3.1291	1.1107	1.2536	1.8493	1.6237	1.4532	1.8937	2.068	0.31331	2.4704	1.5606	0.2561	2.1283	1.233	1.8998	1.6032	2.7708	1.7497	2.9334	1.0946	2.1178	1.3564	1.5588	1.9729	1.6138	2.4236	2.5832	1.5686	0.79248	1.8356	2.0286	1.6906	0.99195	1.303	2.5736	1.8097	2.5704	2.0954	1.0079	2.3527
-5.2745	-5.0615	-3.9179	-4.7777	-5.3358	-4.5336	-5.4165	-5.3164	-5.9785	-5.6094	-5.2698	-5.0189	-4.6598	-4.9443	-3.9537	-5.6083	-5.3315	-4.9165	-4.2552	-5.3366	-3.6118	-4.9556	-5.3281	-6.7412	-4.8735	-4.9344	-5.0204	-5.4705	-5.0175	-3.7903	-5.479	-5.4226	-4.8638	-5.3468	-4.5465	-5.4718	-5.8529	-5.0165	-5.5596	-3.8984	-5.0613	-5.1528	-5.0021	-5.1714	-4.3596	-5.3253	-4.7845	-5.0623	-5.2682	-5.5654
-4.4944	-5.6969	-3.8251	-4.5357	-3.6914	-4.4302	-4.1527	-4.9641	-5.1946	-3.4665	-4.7074	-4.7121	-4.7561	-4.4247	-4.3309	-5.4911	-4.9282	-3.7771	-4.9768	-3.4459	-3.7327	-4.0031	-4.9929	-4.4503	-3.5035	-5.3101	-5.3789	-4.8405	-4.2867	-3.6908	-4.9939	-4.8983	-5.0044	-3.9778	-4.7895	-4.5326	-5.0344	-4.5567	-4.836	-3.9542	-5.3316	-3.689	-5.2586	-5.5631	-4.1948	-3.8116	-4.5164	-4.5707	-4.8526	-3.9332
-3.6136	-3.2994	-2.707	-2.304	-2.9386	-2.7773	-3.4417	-2.1438	-2.1496	-2.3835	-1.9565	-3.6358	-1.6775	-3.267	-1.6266	-2.6555	-3.0927	-2.8425	-2.3752	-1.5488	-3.9358	-3.4906	-2.3655	-2.2904	-3.5027	-3.1467	-3.4236	-3.5473	-2.0021	-1.8862	-2.1381	-2.2692	-2.9029	-1.8178	-2.4334	-2.4256	-2.4614	-2.778	-2.9389	-2.9437	-3.4607	-2.3114	-2.2919	-3.0738	-0.82793	-2.469	-2.739	-1.8492	-3.8315	-2.8114
-9.2926	-8.5125	-8.5996	-7.8207	-9.4574	-9.059	-8.312	-8.8577	-7.8322	-9.2401	-8.5781	-8.3377	-7.2249	-8.6393	-9.2873	-9.1717	-7.649	-8.8392	-8.1054	-8.9584	-8.4123	-9.7212	-8.0939	-8.3264	-9.7996	-9.9426	-8.7806	-8.6024	-9.7192	-9.5316	-8.9798	-9.5542	-9.5613	-8.0889	-8.6706	-8.904	-7.9358	-8.3593	-8.6331	-9.9759	-9.0247	-8.5673	-9.5077	-9.1485	-9.0393	-8.6552	-8.4504	-8.5491	-8.6596	-9.2177
0.58197	0.26834	-0.34021	0.090408	0.6278	0.51654	0.19467	0.068516	0.2416	0.37466	-0.34255	1.1217	0.047348	-0.2627	0.75922	-0.19522	0.25455	-0.53429	1.3727	-0.57734	-0.38928	-0.33069	0.77381	0.75296	-0.71306	-0.3267	0.80492	0.62221	0.88278	0.1834	0.044973	0.72138	-1.0691	-0.66468	0.33953	0.57379	1.0238	0.29211	1.5376	0.2425	0.47211	-1.2208	0.34251	-0.049702	-0.48961	0.46382	0.99005	-0.35754	-0.2912	-0.35415
-9.2927	-9.0442	-9.7729	-8.6088	-9.0194	-8.3717	-9.6666	-10.619	-9.987	-10.764	-9.2185	-8.4653	-9.9316	-10.277	-10.519	-9.4309	-9.3675	-9.7793	-10.174	-10.265	-9.3568	-9.3108	-10.517	-8.2526	-9.0735	-9.8591	-9.7605	-8.7871	-9.2947	-9.6036	-10.852	-9.9418	-9.3543	-9.5447	-9.416	-8.6899	-8.9948	-9.8709	-8.5766	-9.9157	-8.7822	-9.6201	-8.7333	-9.6627	-9.9586	-8.3817	-9.4827	-10.129	-9.7371	-8.668
-12.323	-12.803	-11.735	-12.716	-12.911	-13.146	-13.563	-13.199	-13.721	-13.557	-12.606	-13.8	-13.818	-12.08	-13.04	-12.97	-12.507	-12.539	-11.719	-12.547	-12.46	-14.073	-13.668	-11.739	-12.412	-12.312	-13.372	-13.604	-12.071	-13.721	-12.041	-11.233	-12.262	-12.65	-12.236	-13.418	-12.693	-12.165	-13.074	-12.724	-13.225	-12.706	-12.734	-13.056	-13.464	-12.117	-12.53	-12.317	-12.776	-13.327
-0.53495	-2.6705	-1.5039	-0.42235	-0.55648	-1.0615	-1.9915	-0.97225	-1.196	-0.9586	-0.18985	-1.1379	-0.77676	-1.6943	-0.41184	-1.7908	-0.92944	-0.57674	-1.0763	-1.2284	-1.9724	0.058589	-1.3223	-2.2732	-0.74045	-1.5945	-1.9303	-0.37974	-0.56551	-0.52545	-0.51883	-0.42123	-2.1797	-2.7612	-2.0399	-1.0627	-0.98127	-0.53623	-1.4933	-1.1638	-1.1918	0.15056	-1.7456	-1.1302	-1.995	-0.77335	-0.53814	-0.56525	-0.57102	-1.3336
-9.85	-10.786	-11.293	-9.6204	-10.014	-9.0846	-10.646	-11.453	-10.412	-10.571	-10.857	-9.342	-11.357	-9.0022	-10.552	-10.151	-10.538	-10.534	-10.129	-9.0877	-9.8296	-10.719	-9.6122	-10.702	-9.439	-9.9895	-9.7825	-9.9547	-9.5001	-9.7692	-8.8404	-9.9029	-10.29	-11.116	-9.5589	-9.6162	-10.349	-9.7245	-10.385	-10.021	-10.281	-10.659	-10.486	-9.9401	-11	-10.059	-9.7112	-9.8646	-9.8374	-10.446
0.79323	1.6338	1.0915	-0.17534	0.55796	0.59321	0.61062	0.61913	1.0863	-0.34528	0.64531	-0.37568	-0.45836	-0.16874	0.70435	-0.34132	0.34969	0.88437	0.68543	0.82255	0.11179	0.68914	0.0040662	-0.1716	-0.024282	0.56121	-0.52362	0.89023	1.3144	1.5148	1.1193	1.6073	0.074943	-0.2267	-0.16221	1.048	0.1891	1.0827	0.10533	0.42551	-0.77406	-0.1766	-0.48763	0.90103	0.77527	0.32746	-0.24064	0.99638	-0.32089	0.58551
-1.6903	-1.2952	-2.545	-1.7254	-2.4625	-2.7613	-1.4765	-2.6355	-2.115	-0.87799	-1.651	-2.3458	-1.7605	-1.8533	-0.8044	-2.3223	-1.2475	-1.4226	-2.7433	-1.8634	-1.8567	-1.2546	-0.91986	-2.9388	-1.3799	-1.3327	-1.7771	-2.4527	-1.648	-1.3694	-1.9125	-1.6264	-1.5673	-2.8568	-2.601	-2.2602	-0.89997	-2.9005	-0.38805	-2.8307	-0.56249	-2.562	-1.8664	-2.1395	-1.6929	-0.39323	-2.4687	-2.0948	-1.9018	-1.7853
-1.3069	-2.5508	-1.76	-1.8005	-1.5232	-1.354	-0.92438	-0.49321	-1.5135	-1.5881	-1.9837	-1.9421	-1.8772	-2.6691	-1.9492	-0.62649	-1.8066	-0.13573	-0.81415	-0.12294	-1.726	-0.67248	-1.5331	-1.277	-1.4796	-2.35	-2.8388	-0.60437	-1.1813	-1.2683	-1.5824	-1.0646	-2.0216	-1.8624	-1.5103	-0.86621	-1.3761	-0.9833	-1.264	-1.5264	-1.9691	-1.3404	-2.5594	-1.8977	-1.0562	-2.6935	-1.8262	-1.9317	-0.71678	-1.3625
9.7184	8.5421	8.0137	8.0956	9.1028	7.6106	8.6309	8.0405	8.0609	8.6716	7.4119	9.0843	8.4133	9.207	8.7296	8.1187	8.6366	8.9323	9.7936	7.5505	8.3908	8.939	9.4673	8.2447	8.7652	8.6163	8.9204	8.8153	10.081	8.4769	8.5626	8.1891	8.0653	9.4696	9.9397	9.1711	7.2833	8.224	7.6911	7.6193	8.8203	8.5833	8.8882	9.1781	9.391	9.3075	7.3802	8.9651	8.1876	8.1337
-10.801	-10.645	-10.785	-9.5148	-9.8269	-9.6762	-11.221	-11.185	-10.596	-9.0978	-10.269	-10.999	-10.316	-10.495	-10.186	-10.144	-10.498	-10.653	-10.662	-9.8777	-11.454	-10.101	-9.5855	-11.134	-10.168	-11.825	-9.2642	-8.4081	-11.119	-9.5646	-9.9491	-10.706	-10.281	-10.471	-10.107	-10.9	-9.8849	-9.8884	-10.108	-9.468	-10.501	-10.256	-10.822	-9.3006	-10.247	-10.006	-10.997	-9.6831	-11.023	-10.468
-0.016099	0.521	0.459	0.0012505	-0.14323	0.30153	-0.49675	0.12507	-0.35429	-0.65097	-0.36498	0.5453	-0.79043	-0.11564	0.13844	-0.13139	-0.21007	1.0461	0.089026	-0.43902	0.16478	-1.3011	-0.30113	-0.69175	0.68646	-0.50878	0.57835	-0.81116	1.2695	0.56864	0.48607	-0.11586	-0.047723	-0.60613	-0.032968	0.090364	-1.4561	1.443	0.3265	0.54591	-0.66099	0.97564	-0.96973	0.37592	0.44403	0.016511	0.071359	0.41561	0.83609	0.10451
-3.6308	-4.135	-4.1228	-2.8525	-2.4886	-4.0645	-4.4443	-3.7225	-4.2648	-3.1261	-2.3359	-3.1159	-3.6499	-2.2558	-2.4799	-2.5129	-4.1102	-2.9845	-3.8114	-4.4954	-5.0271	-3.8394	-3.1535	-3.6922	-3.4981	-4.6275	-3.2566	-2.8164	-3.9871	-2.6277	-2.2917	-3.6189	-3.6747	-3.5628	-2.1982	-2.4089	-3.001	-3.4361	-2.392	-3.2049	-3.7232	-4.2859	-1.5194	-2.615	-2.6892	-4.1778	-2.8525	-3.3618	-2.6832	-2.6077
-13.323	-12.664	-13.328	-12.601	-11.912	-13.307	-11.843	-12.447	-13.001	-13.139	-12.341	-12.018	-13.722	-12.461	-12.542	-12.38	-12.73	-13.057	-12.2	-12.763	-13.141	-12.202	-13.387	-13.16	-12.54	-12.452	-12.564	-12.866	-13.262	-13.112	-13.257	-12.945	-12.674	-12.684	-13.288	-12.775	-13.599	-13.085	-12.871	-12.794	-13.133	-13.412	-12.608	-13.262	-13.481	-12.177	-12.017	-12.357	-13.338	-13.143
-3.5119	-3.5055	-1.7878	-3.2431	-2.6817	-3.3674	-1.9392	-3.3716	-3.1934	-2.6124	-2.4593	-3.3328	-2.8168	-2.7696	-2.7482	-2.0204	-2.5164	-2.4246	-3.6469	-3.8606	-3.774	-3.3469	-3.3062	-3.6234	-2.7404	-3.1287	-2.5147	-3.9863	-3.365	-3.6322	-3.0392	-3.5182	-3.1116	-3.4162	-2.5569	-3.2457	-4.037	-3.2041	-3.5152	-3.5177	-2.9695	-2.9718	-3.5295	-3.408	-2.6496	-3.5489	-3.507	-2.444	-4.8508	-2.682
-1.7176	-2.5003	-1.6993	-2.3158	-2.1964	-2.7128	-1.9837	-1.6933	-0.779	-1.5776	-1.2263	-1.7407	-1.6418	-0.94347	-2.6738	-1.6206	-3.0333	-2.0289	-1.6669	-0.79681	-1.7377	-2.1459	-2.4664	-2.5651	-1.9945	-1.9317	-1.5987	-1.5864	-2.064	-0.9794	-0.92009	-1.878	-2.2491	-1.5603	-2.1751	-2.2687	-1.0445	-2.9391	-1.0192	-2.1991	-1.5965	-2.0726	-1.7774	-1.7076	-2.0755	-1.7234	-1.3747	-1.5936	-1.9428	-0.74072
-15.201	-15.715	-14.461	-16.883	-15.145	-15.174	-15.56	-15.875	-14.977	-13.147	-15.099	-14.396	-14.977	-12.751	-14.254	-15.785	-14.69	-14.661	-15.374	-15.151	-14.273	-14.714	-15.226	-15.817	-14.585	-14.16	-15.285	-14.616	-13.974	-15.876	-14.307	-14.326	-15.277	-15.678	-13.802	-14.44	-15.238	-14.595	-14.285	-13.945	-13.788	-13.909	-15.85	-14.687	-13.901	-15.2	-14.006	-14.143	-14.35	-14.65
-2.0815	-2.1922	-3.0774	-2.858	-3.2832	-1.6928	-2.8953	-2.3011	-2.3417	-3.6234	-2.2156	-3.1583	-1.1426	-3.5247	-2.4007	-2.3653	-2.3737	-2.827	-2.9499	-2.1348	-2.245	-2.5953	-3.3689	-1.8231	-2.9873	-1.5918	-3.7511	-2.49	-3.9281	-2.8758	-3.0047	-3.1946	-2.4858	-1.7956	-1.7754	-2.5908	-2.7146	-2.7647	-2.4448	-2.4509	-2.3767	-1.4865	-2.6739	-2.6471	-1.7529	-2.9303	-1.8159	-2.3036	-2.6878	-2.7726
-0.46923	0.72	-0.54262	0.81863	-0.20002	0.79486	0.34419	-0.53959	-0.35063	-0.42981	-1.2301	0.20157	-0.98731	-0.17946	-0.48686	-0.19467	-0.063866	0.30079	-0.3462	0.40394	-0.57438	0.28606	-2.4323	-0.23674	-0.67598	-0.30325	0.18508	0.71014	0.067747	-0.19961	-1.4384	0.20622	0.19233	0.14406	-0.26682	-0.32995	0.8777	-0.0069812	-0.0044973	0.052011	-0.4554	0.67834	0.336	-0.051556	-0.33857	0.15169	-0.34053	-0.834	-0.54461	0.16813
-13.547	-12.615	-12.061	-12.82	-13.492	-12.33	-13.176	-13.298	-12.795	-12.139	-13.623	-12.812	-13.766	-12.733	-13.669	-12.628	-13.184	-12.912	-12.589	-12.084	-12.841	-12.361	-12.462	-13.157	-12.527	-13.167	-13.634	-13.423	-12.653	-12.592	-12.824	-13.548	-13.39	-13.117	-12.84	-13.596	-12.937	-12.438	-13.03	-11.797	-14.106	-12.454	-13.766	-13.415	-12.31	-12.841	-13.584	-12.654	-14.102	-13.119
-3.5498	-3.2422	-3.7006	-2.0263	-2.4236	-2.5621	-3.239	-1.9807	-2.1126	-2.9872	-2.6136	-2.7152	-2.6039	-1.7462	-2.1909	-1.8726	-2.7804	-2.1089	-2.7603	-2.2922	-2.8539	-3.3612	-2.4731	-2.84	-3.2806	-3.2323	-3.1421	-2.1824	-3.2779	-2.0165	-2.5694	-2.2708	-1.8872	-2.4432	-2.8627	-2.1332	-3.2687	-1.9571	-3.5525	-1.9989	-2.5742	-4.2973	-1.7718	-2.6147	-2.3307	-3.0919	-2.6121	-2.7476	-2.9073	-2.1075
4.6015	3.8214	4.2656	4.9706	4.5364	3.9027	3.3749	3.8315	5.0832	4.2622	4.605	4.3154	5.3646	4.8654	3.5827	4.8379	3.2716	4.0618	4.442	4.9281	4.0806	4.3323	4.528	4.7552	3.1477	3.7108	3.4439	4.0222	3.6712	5.7915	4.6235	5.8662	3.3588	2.801	4.6261	4.3285	5.1131	4.2207	4.9779	3.541	3.4827	4.16	4.8137	4.2272	4.3739	5.1888	4.9378	3.8516	4.2274	4.4022
-13.231	-12.9	-14.423	-13.529	-13.151	-13.825	-13.089	-12.209	-13.863	-13.219	-12.794	-12.732	-13.185	-13.025	-13.302	-12.741	-14.377	-14.366	-12.854	-13.898	-13.511	-13.847	-13.335	-13.925	-13.39	-11.602	-13.447	-13.619	-13.342	-12.897	-12.104	-13.46	-13.052	-13.154	-13.121	-12.912	-12.642	-13.461	-13.727	-13.911	-13.349	-12.843	-13.059	-12.547	-13.083	-12.702	-14.02	-12.831	-13.086	-14.177
-5.4368	-5.5937	-5.9532	-6.1314	-5.387	-5.4218	-6.478	-4.8887	-5.435	-6.4297	-5.3648	-5.3588	-5.549	-6.0357	-4.9596	-6.3972	-5.7648	-4.923	-5.692	-4.7321	-4.6773	-5.1415	-6.6139	-5.0646	-5.3869	-4.9067	-5.2268	-5.2535	-5.6039	-4.8952	-5.8222	-4.7442	-6.3843	-5.8995	-4.96	-5.9001	-4.8353	-5.2015	-4.617	-5.7933	-5.5462	-4.0706	-5.312	-6.4061	-5.5545	-5.577	-5.4576	-4.5718	-5.5801	-6.0428
-14.917	-13.939	-15.172	-14.073	-14.724	-13.673	-13.941	-14.623	-15.207	-14.979	-13.831	-14.445	-13.716	-14.918	-13.79	-13.99	-14.439	-14.874	-14.515	-13.406	-13.251	-13.904	-14.045	-14.298	-14.565	-15.801	-15.11	-14.493	-14.094	-15.626	-14.209	-14.006	-14.504	-14.215	-14.673	-14.839	-15.868	-14.578	-14.751	-15.312	-14.287	-15.193	-15.264	-14.895	-14.913	-14.473	-14.412	-14.606	-14.823	-13.916
-10.729	-9.5224	-9.7637	-10.356	-9.4206	-10.52	-8.688	-10.34	-10.093	-9.4718	-9.8954	-9.0829	-9.9747	-9.8023	-9.0003	-10.369	-8.6924	-8.6331	-9.9505	-9.884	-9.1167	-7.5028	-9.7156	-9.48	-9.2414	-8.517	-9.1139	-8.7547	-9.1903	-9.908	-9.368	-8.6228	-10.039	-9.568	-9.1649	-8.9551	-9.276	-10.176	-10.362	-9.1187	-10.18	-9.2972	-9.5121	-8.4524	-10.357	-10.218	-9.6194	-9.8489	-9.7059	-10.358
-12.994	-12.624	-14.198	-12.74	-14.498	-15.188	-12.678	-12.56	-12.997	-12.645	-12.532	-12.174	-13.822	-12.582	-12.952	-13.046	-12.18	-14.381	-12.518	-12.968	-13.52	-12.982	-13.329	-12.497	-12.694	-12.533	-12.509	-12.274	-14.32	-12.663	-13.666	-12.278	-13.836	-12.344	-12.796	-12.129	-11.748	-13.563	-13.702	-13.111	-13.623	-13.865	-13.389	-14.567	-12.739	-12.782	-13.193	-13.063	-13.588	-12.032
-1.2376	-1.5878	-2.7254	-3.0105	-3.2694	-2.3639	-2.5776	-2.8303	-3.006	-1.8824	-2.0019	-1.8486	-2.4812	-2.3581	-2.3879	-1.3913	-2.7895	-2.9076	-4.2616	-2.1115	-1.9109	-2.2288	-3.245	-2.375	-1.7861	-3.2588	-2.6723	-2.8429	-1.9906	-2.5594	-3.4585	-1.2281	-1.662	-3.332	-2.687	-1.6064	-2.8472	-2.0404	-2.2848	-3.4343	-2.5907	-3.3276	-2.341	-2.6641	-3.1701	-2.174	-1.6601	-2.2928	-2.4552	-3.6786
-10.589	-11.042	-10.447	-10.131	-11.024	-10.237	-10.308	-10.429	-11.323	-11.841	-11.57	-10.514	-11.185	-10.644	-10.187	-9.6404	-11.001	-10.615	-11.597	-9.9837	-9.9083	-12.412	-10.4	-10.61	-9.6957	-11.391	-11.034	-10.559	-10.386	-11.15	-10.877	-11.998	-10.671	-10.094	-10.738	-11.146	-10.767	-10.39	-11.244	-10.766	-10.502	-10.819	-9.2697	-10.425	-11.404	-9.5449	-12.752	-11.377	-10.879	-10.838
-0.26118	0.40168	-0.0066562	-0.87603	-0.42757	-1.2304	-0.057885	0.18327	0.95385	-0.37178	-1.8762	-0.27061	-0.82908	0.29524	1.6993	-0.61189	0.11609	-0.88682	-0.84661	-0.21019	0.97268	-1.3996	-0.4839	-1.077	0.68189	-0.59379	-0.0083169	0.21282	-1.2454	-0.18243	-0.491	-0.54209	0.22221	0.15202	-0.31341	0.40099	-1.2985	-1.4177	-0.34885	-0.26395	-0.20592	-0.60933	1.2593	-0.44199	-0.48293	-0.39384	1.3392	-1.389	-0.79576	-0.42124
-3.4313	-4.0729	-3.5953	-4.2108	-4.6783	-4.2199	-3.8912	-4.3632	-2.9079	-2.888	-3.3905	-3.6842	-4.3792	-3.757	-3.5391	-2.7807	-2.6826	-3.6029	-3.6664	-3.5738	-3.7094	-3.4394	-3.1774	-3.1124	-4.3987	-3.257	-3.1716	-4.1582	-3.7567	-4.0187	-3.1543	-3.2135	-5.7343	-3.2405	-3.5584	-3.1662	-3.6312	-3.4168	-3.8547	-4.4043	-3.9481	-3.9188	-3.8194	-4.9031	-4.7765	-4.8325	-3.5927	-1.7566	-3.4527	-3.25
4.9977	4.582	4.5182	4.9987	5.393	4.1767	5.8032	4.1682	5.047	5.0305	5.4107	5.6549	5.5989	6.4191	5.1781	4.829	3.5747	4.4151	5.6404	5.8269	4.9603	5.2765	5.9318	5.5819	5.5623	5.5124	5.2981	5.188	6.8133	4.2531	5.5612	5.5743	4.2247	4.8767	4.9205	5.4198	4.2006	4.6186	4.9114	4.0465	4.8763	5.7312	5.409	4.7525	5.7129	5.3393	6.3611	4.8208	4.6075	5.2623
-7.6026	-7.8236	-7.7407	-8.6701	-7.5617	-7.1842	-7.9175	-8.4963	-7.9574	-7.54	-7.818	-8.2071	-7.7541	-7.5797	-6.8581	-7.0662	-7.5092	-7.6657	-8.0361	-8.4826	-6.8365	-7.6803	-7.9873	-7.5683	-7.3963	-8.0591	-7.3476	-8.0339	-7.4726	-6.3228	-8.0758	-8.0792	-7.8833	-8.3372	-7.516	-7.1538	-7.9253	-7.3018	-7.7722	-7.1063	-8.8473	-7.6172	-9.0792	-7.8029	-8.3072	-7.2942	-7.9174	-7.5555	-6.6633	-7.6472
-13.688	-13.527	-12.212	-11.418	-13.467	-12.469	-12.536	-12.149	-12.363	-12.77	-14.17	-13.35	-13.694	-12.929	-12.297	-14.351	-12.475	-12.728	-13.633	-13.971	-13.284	-12.155	-12.395	-12.895	-12.245	-13.108	-12.627	-12.494	-14.307	-13.325	-14.112	-13.111	-12.299	-13.064	-12.004	-12.693	-12.936	-12.815	-12.836	-12.511	-11.78	-13.406	-13.134	-13.796	-13.128	-12.987	-12.748	-12.22	-13.304	-13.775
-14.121	-13.546	-13.94	-12.698	-11.607	-11.926	-13.716	-12.756	-13.975	-12.174	-12.436	-13.418	-12.829	-13.788	-12.893	-13.37	-12.91	-12.757	-12.406	-13.396	-12.59	-13.484	-13.468	-12.271	-14.173	-14.695	-14.003	-12.405	-12.932	-13.716	-13.763	-13.213	-11.726	-13.37	-12.694	-13.986	-13.969	-12.848	-13.564	-13.752	-12.842	-12.603	-12.976	-12.086	-13.086	-11.214	-12.559	-13.559	-11.985	-12.737
-13.923	-14.272	-14.896	-15.302	-14.242	-13.547	-15.09	-15.872	-13.509	-15.561	-14.806	-13.947	-14.426	-15.321	-13.831	-14.853	-15.484	-14.714	-15.32	-13.695	-14.361	-15.667	-15.526	-14.765	-13.86	-14.632	-14.405	-15.296	-15.132	-13.722	-13.23	-15.436	-14.652	-14.152	-14.788	-15.602	-14.539	-14.904	-14.236	-14.664	-14.891	-13.167	-14.066	-15.128	-15.176	-14.37	-13.721	-14.684	-15.87	-14.405
-2.6735	-2.9414	-2.8384	-3.9085	-2.6103	-3.7831	-3.7226	-3.6943	-3.2102	-3.9172	-3.9532	-3.0652	-2.872	-3.6319	-3.3612	-2.1859	-3.4393	-3.8941	-3.2962	-4.0341	-2.7323	-4.4121	-3.8604	-3.2102	-3.2193	-3.3729	-2.1295	-3.3528	-4.3612	-3.543	-2.4873	-3.17	-4.2991	-2.2717	-3.6385	-1.8682	-3.083	-3.582	-3.1198	-3.0533	-4.2689	-3.9426	-3.6227	-3.2931	-3.4745	-3.2013	-3.3112	-2.5543	-3.7137	-2.7794
-5.3863	-5.3617	-4.9032	-5.6353	-4.4398	-5.7682	-4.7903	-5.2074	-4.4995	-3.7124	-4.7868	-4.849	-4.668	-4.6829	-4.2573	-4.9669	-4.358	-4.59	-4.5164	-4.3878	-4.9663	-4.9132	-4.0512	-4.8912	-5.1124	-3.9201	-4.205	-4.2598	-5.0679	-4.6745	-3.321	-3.8175	-5.449	-4.3308	-4.9393	-3.3441	-5.3328	-5.2653	-3.4028	-3.4013	-3.3856	-4.6883	-4.7457	-4.4713	-3.6355	-3.0505	-6.6789	-5.7748	-4.3432	-4.3804
1.2471	0.21346	0.49226	-0.57854	0.30026	0.28112	0.15714	0.48806	1.6476	-0.72079	-0.19907	-1.3435	-0.29613	-0.55292	0.8964	-0.68291	-1.4904	0.95685	0.86397	0.49578	-0.24469	0.49736	-0.019623	-0.53572	0.93595	-0.58694	0.83251	0.3855	-0.17393	-0.84089	0.34617	-0.22756	0.30927	-0.46821	-0.26315	0.37688	-0.66434	-0.10354	-1.0257	1.1861	-1.1344	-0.18994	-0.39797	0.43848	-0.09208	-0.059427	-0.99285	1.2392	-0.63664	0.49282
-2.6468	-4.0779	-3.3225	-4.0058	-4.5461	-3.3092	-2.7081	-3.7696	-3.8426	-5.1475	-1.8363	-3.2186	-4.429	-3.7784	-3.6019	-3.208	-4.3561	-4.0305	-4.5434	-4.7819	-3.5984	-4.7373	-3.6813	-2.7743	-3.7766	-3.7691	-4.588	-3.8645	-3.3586	-4.2864	-3.9582	-3.883	-3.6556	-3.7186	-4.8682	-3.7701	-4.4403	-3.7781	-3.48	-3.7572	-3.4299	-4.1931	-3.2249	-3.0611	-4.5316	-2.4621	-3.9159	-4.1403	-4.3823	-4.0624
-4.1318	-3.7697	-3.5687	-3.7451	-2.7185	-4.1529	-4.2346	-4.4715	-4.1998	-3.9233	-3.2515	-4.3598	-4.6673	-4.5321	-4.34	-4.5504	-3.429	-4.3415	-3.4132	-4.1121	-3.4938	-4.1731	-3.517	-3.2222	-3.4408	-4.568	-4.4193	-2.618	-4.0114	-3.5645	-2.6409	-5.4092	-4.5197	-4.1197	-4.0786	-3.6854	-3.2129	-3.6605	-3.4381	-3.454	-3.8182	-3.2892	-3.1666	-3.6294	-3.3548	-3.49	-4.9928	-3.0588	-4.3665	-2.845
-3.129	-1.9064	-1.3985	-1.4581	-2.4105	-2.3893	-2.0961	-3.1241	-2.171	-2.4607	-2.0928	-3.1742	-2.0655	-1.9469	-3.8958	-2.2687	-2.8765	-2.4032	-2.4572	-2.387	-3.7771	-2.6777	-2.0547	-2.6881	-2.5666	-1.7959	-3.3961	-2.9914	-3.7833	-2.1862	-3.0792	-2.8448	-1.4821	-2.5377	-2.2875	-2.2853	-1.4723	-2.584	-2.8951	-1.9283	-3.259	-2.6162	-2.0509	-1.8021	-2.2813	-2.7639	-1.5784	-3.5998	-2.4256	-2.0854
-11.972	-11.016	-10.878	-12.222	-11.983	-11.564	-12.017	-10.311	-12.496	-11.813	-12.421	-11.64	-11.428	-12.035	-11.76	-12.467	-12.439	-12.084	-11.491	-11.251	-11.687	-11.047	-10.88	-11.173	-11.187	-10.862	-10.933	-11.781	-12.287	-11.021	-11.194	-11.189	-11.338	-11.645	-11.449	-11.44	-10.699	-11.664	-11.523	-11.857	-11.836	-11.452	-12.32	-11.433	-12.484	-11.376	-11.87	-11.325	-11.774	-11.782
1.0813	1.6462	1.5281	2.3166	1.9803	1.846	2.3071	1.4191	1.5408	0.90482	-0.54546	1.2721	2.5976	2.9095	1.9157	2.2744	0.89303	1.2274	2.8517	2.3395	2.1298	2.4332	1.9184	1.5342	1.8376	2.1157	1.4944	0.7457	1.9567	2.0447	1.9345	2.2738	1.9206	1.4598	1.6157	1.4018	1.8395	2.0761	3.2886	1.24	2.1952	2.332	2.0133	1.395	1.1262	1.0733	3.0262	1.987	1.8177	1.9952
-1.4494	-1.8312	-1.9614	-1.5722	-1.4612	-1.8161	-1.3802	-1.883	-2.0345	-1.0054	-1.1331	-1.7243	-2.4643	-1.7223	-1.215	-1.2283	-2.0039	-1.9335	-1.1599	-3.0334	-1.1231	-0.56029	-1.8431	-1.3496	-1.5801	-0.76852	-1.9117	-1.7678	-1.0547	-1.2918	-2.1525	-1.8371	-2.6942	-2.4319	-2.1322	-1.0221	-2.2505	-2.6578	-2.0367	-1.8256	-1.4906	-0.99368	-1.1359	-0.23701	-2.011	-2.3036	-1.6969	-1.1285	-2.8815	-1.5061
4.9698	5.0479	3.9878	4.8875	5.362	4.7526	5.3918	4.901	4.2746	4.4005	4.1726	4.7637	4.0589	5.043	7.266	5.1158	3.6675	5.12	4.9117	4.7425	3.5074	5.6257	4.8947	5.1762	4.4393	4.7128	5.788	5.2176	4.2551	5.4029	5.2832	5.2541	5.0562	4.9611	5.2761	5.3243	4.7789	5.2553	4.5863	5.2571	4.1912	4.278	4.1613	3.5706	4.1983	4.5479	5.5122	4.5692	4.212	5.6698
-2.8756	-2.8649	-4.491	-4.3667	-3.407	-3.2393	-3.6593	-3.838	-4.1915	-3.94	-4.264	-2.0259	-4.1743	-2.855	-3.8074	-4.7476	-3.7562	-4.5442	-3.7952	-4.6941	-4.422	-2.9823	-4.3383	-3.4051	-3.7405	-3.8571	-3.5105	-3.5418	-3.1098	-3.9941	-4.1132	-3.2169	-3.6167	-3.4257	-4.5056	-3.4706	-3.7684	-2.8068	-3.2798	-4.3783	-3.9574	-3.1659	-3.8689	-3.6081	-2.8171	-4.2996	-4.3763	-3.8094	-4.838	-3.8693
-13.515	-12.998	-13.893	-12.484	-13.085	-12.871	-12.861	-13.396	-13.694	-12.718	-13.552	-13.857	-12.624	-12.716	-13.424	-13.369	-12.935	-12.97	-13.639	-13.369	-12.693	-13.011	-13.599	-13.494	-12.739	-12.943	-11.481	-13.047	-13.269	-12.608	-13.211	-13.504	-13.736	-13.536	-12.094	-13.664	-12.465	-13.507	-13.801	-13.693	-14.023	-13.333	-13.229	-12.227	-12.868	-14.392	-13.53	-12.836	-11.808	-11.423
-0.92384	-1.5967	-0.95259	-1.7071	-0.94338	-1.2099	-1.4767	-1.8137	-1.103	-1.2968	-1.9998	-0.079751	-1.4412	-1.4054	-1.362	-0.73563	-2.2564	-2.3099	-1.7314	-1.308	-1.213	-1.1962	-1.2071	-1.1291	-0.71523	-1.0372	-2.1194	-1.9224	-1.3773	-1.5108	-2.0982	-0.74391	-1.2648	-1.0283	-0.97958	-1.3464	-2.4544	-1.4965	-1.6076	-1.7821	-0.39751	0.15238	-1.444	-1.0504	-2.0006	-1.2878	-1.6573	0.12292	-2.0754	-1.2753
-3.1765	-2.5517	-1.7944	-4.005	-2.1963	-3.6896	-2.451	-2.823	-2.475	-1.5587	-3.8125	-2.5535	-3.2897	-2.2322	-2.5871	-2.7677	-3.003	-2.6667	-2.7009	-1.0212	-2.6409	-2.0202	-2.1892	-2.174	-2.4148	-3.1898	-3.2691	-2.506	-2.8505	-1.4648	-2.9231	-3.1232	-1.7344	-2.3509	-2.2666	-2.1374	-2.1546	-2.5037	-3.3456	-1.9907	-1.5622	-3.7204	-2.6542	-3.7078	-1.9766	-2.6958	-2.4407	-2.9656	-3.3889	-2.3253
0.47548	0.79601	-0.29705	0.61372	0.25742	-0.31729	0.95125	0.49963	0.18568	-0.3955	0.075307	1.4874	0.21861	0.17848	-0.7083	0.50499	0.55606	0.025665	1.2539	0.41349	-0.28237	0.038297	-0.054984	0.88845	0.35243	0.85556	-0.36152	1.5878	-0.010316	-0.67264	1.0551	0.50757	1.4286	-0.2983	-0.27769	0.37261	0.78893	0.24971	-0.79224	-0.5043	1.0407	-0.53008	-1.0845	-0.28856	-0.43155	0.11147	0.42536	-0.697	0.4026	-0.1217
-1.4229	-0.41409	-0.72367	-1.0417	-2.1472	-1.6519	-1.4729	-1.2629	-1.2869	-1.2215	-0.8895	-1.4489	-1.8286	-0.88564	-2.6296	-2.412	-1.6703	-1.2802	-1.2665	-1.4997	-0.74163	-1.9465	-2.2872	-0.85591	-1.0191	-1.2812	-0.16069	-1.7318	-0.72416	-0.25383	-1.0851	-0.094324	-1.3526	-0.71674	-1.5224	-1.2348	-0.24265	-1.4064	-1.9208	-1.2399	-1.693	-0.44412	0.20611	-1.1129	-1.5568	-1.507	-2.1808	-1.9632	-1.5008	-1.6715
-14.098	-14.867	-14.449	-14.129	-15.54	-14.392	-15.082	-14.575	-14.646	-14.893	-12.622	-14.805	-13.85	-13.851	-14.877	-14.725	-14.745	-14.506	-13.919	-15.368	-15.516	-14.565	-14.674	-15.095	-14.223	-14.343	-14.432	-14.996	-15.181	-14.667	-14.463	-14.047	-15.453	-15.039	-15.795	-14.175	-16.095	-15.056	-14.692	-14.946	-15.962	-13.7	-14.183	-15.719	-14.763	-13.691	-14.002	-14.481	-15.417	-14.674
-13.949	-12.722	-13.874	-13.665	-12.256	-13.232	-14.38	-14.586	-14.837	-13.688	-12.442	-13.964	-12.391	-13.235	-13.372	-12.002	-13.864	-12.698	-13.083	-12.389	-15.214	-12.129	-14.843	-13.124	-12.317	-13.119	-13.309	-13.49	-14.304	-13.621	-12.73	-13.803	-13.696	-12.776	-13.44	-12.277	-13.439	-13.236	-13.259	-12.789	-14.583	-11.92	-13.617	-13.752	-14.013	-13.043	-13.374	-12.257	-11.562	-13.784
-6.2808	-6.8457	-6.0367	-6.9053	-7.3009	-6.7891	-5.1481	-5.3167	-6.0112	-5.4078	-6.7754	-6.0284	-7.2423	-6.5666	-6.5503	-5.2572	-5.7214	-6.733	-7.2296	-7.1695	-6.2974	-5.8101	-7.1174	-6.3151	-6.5438	-6.6352	-7.2447	-6.5101	-7.1156	-6.0836	-6.6228	-6.6258	-6.5637	-5.4966	-6.0917	-6.1334	-7.539	-7.2158	-5.1274	-6.4846	-4.9891	-6.2073	-7.228	-6.3458	-6.748	-6.2808	-6.806	-8.4066	-7.3031	-6.755
-4.0815	-3.6287	-3.7044	-2.8973	-3.7262	-4.6657	-3.5518	-4.5994	-3.0062	-4.1144	-3.7921	-3.3658	-3.6677	-3.4406	-4.7058	-4.2278	-3.0013	-3.5937	-4.3414	-4.2403	-2.3886	-4.7155	-4.2804	-4.2504	-4.0362	-4.028	-3.4937	-4.0229	-2.5109	-3.3895	-4.7601	-3.8125	-3.1017	-4.8411	-3.5252	-5.0794	-3.2451	-3.8809	-3.5	-5.078	-2.6145	-3.3316	-4.8126	-2.928	-4.2339	-3.4119	-4.3698	-3.6736	-5.0726	-3.7086
-4.6237	-5.1493	-7.5116	-5.625	-6.3781	-4.6008	-5.3427	-6.2237	-5.8081	-6.1028	-5.6267	-5.1342	-4.5783	-4.3186	-5.1624	-5.6862	-4.5706	-4.5163	-5.9937	-5.739	-5.4042	-6.6358	-6.3456	-6.5792	-6.6391	-4.572	-5.3265	-5.3003	-6.1825	-6.0065	-4.8127	-5.3594	-5.1764	-5.4108	-6.6594	-6.4412	-5.768	-4.6008	-5.672	-6.5947	-5.3929	-5.1291	-5.0216	-5.2762	-5.3512	-6.4389	-4.7319	-5.0096	-6.4412	-6.3706
-0.87528	-0.037664	-0.20279	-0.47133	1.223	-0.75193	0.18495	0.90487	-0.48147	-0.47104	0.5669	0.32102	0.43065	-1.0925	0.59894	-0.73247	0.036908	0.02764	0.32663	-0.33019	-0.41477	-0.06283	-0.13048	0.58323	-0.42934	0.063232	0.10206	-0.13754	0.2821	0.9556	-0.66377	-0.55072	0.53712	0.79997	-0.38071	0.69152	-0.02508	0.82568	-0.1263	0.84681	-1.1828	-0.298	0.23394	-0.15716	-0.38112	-0.28139	-0.4508	-0.068104	-1.126	-0.13468
-2.211	-3.4892	-1.7775	-3.5717	-2.8029	-1.7786	-3.0153	-2.8807	-2.7172	-2.3489	-3.2398	-2.4671	-2.4063	-1.785	-2.8168	-2.6141	-2.4355	-2.2008	-1.9579	-2.2492	-2.4632	-2.5221	-3.3098	-2.2427	-1.3281	-1.7722	-3.3212	-2.9747	-1.7722	-1.1067	-1.6358	-2.1964	-2.3653	-3.0703	-3.3063	-1.3524	-2.7098	-2.2552	-2.0942	-3.0663	-3.3211	-1.8856	-2.6678	-2.2543	-1.5121	-2.9399	-2.4415	-1.6918	-2.353	-1.8455
-4.4723	-5.4837	-4.5549	-4.6439	-5.3165	-5.6452	-4.7312	-4.3054	-5.2473	-5.3446	-3.8782	-5.056	-3.9126	-5.2939	-3.977	-5.2802	-5.0748	-4.7578	-5.9878	-5.9684	-4.0975	-5.2185	-4.9101	-4.9846	-4.0625	-4.2972	-4.8889	-5.2583	-5.4471	-5.0568	-5.1951	-5.7349	-4.3403	-5.4597	-4.1214	-3.9779	-5.6107	-5.9133	-3.8723	-4.8979	-4.3282	-4.8914	-3.6511	-5.1528	-4.2054	-5.1146	-4.4068	-5.373	-4.7062	-4.7361
7.6163	6.8548	6.2513	7.5755	6.7569	6.7592	7.3017	6.2317	4.562	5.7123	7.9519	6.2296	6.8789	6.2626	7.0408	6.9322	6.5987	6.6621	7.1299	6.6188	6.6125	6.5003	6.4196	5.9182	7.0822	6.7788	6.5449	7.4304	7.0438	6.3148	6.6601	6.326	7.1927	5.6531	7.0736	6.3425	7.2126	6.3222	7.3502	6.7348	6.917	7.5159	6.0447	6.7201	6.4186	7.5143	6.9567	6.4993	6.5588	6.6018
1.4539	0.51223	1.9107	1.3125	2.2035	1.3004	1.205	0.52763	1.0654	1.5972	1.709	2.463	1.4204	1.4895	0.71066	0.24168	1.6792	0.7501	1.9385	1.882	0.72471	1.225	0.46488	0.12329	0.50178	1.5539	0.43784	1.4368	1.9388	1.302	1.4662	1.3259	1.4399	0.55875	2.2011	0.90583	1.1266	2.477	2.1934	1.0234	0.64756	0.44043	1.616	0.9473	1.2215	1.4975	0.73659	-0.22372	1.3152	0.98438
-4.2319	-4.4139	-4.1471	-4.3452	-5.9111	-4.9848	-5.1743	-4.6801	-5.7043	-4.4537	-4.9716	-5.9232	-5.3798	-5.4619	-5.3176	-5.3441	-5.1034	-4.3364	-4.3765	-5.0709	-4.3542	-5.0728	-5.0073	-5.7268	-5.4655	-4.505	-5.5643	-5.5702	-5.7324	-4.6662	-6.4784	-4.8612	-4.1814	-4.9641	-3.8593	-5.53	-4.9592	-5.242	-4.639	-4.5345	-6.1274	-5.1565	-5.6609	-5.3856	-5.5573	-5.095	-5.3951	-4.5876	-6.1806	-5.5675
-10.29	-10.982	-11.498	-10.143	-9.9462	-10.912	-9.449	-10.837	-10.335	-10.567	-11.689	-10.706	-10.52	-10.776	-10.667	-10.876	-11.371	-11.167	-10.201	-11.349	-10.491	-10.405	-11.707	-10.633	-10.351	-11.154	-11.34	-10.483	-10.219	-10.222	-11.14	-11.34	-9.3733	-10.687	-11.633	-11.004	-11.434	-11.448	-9.9947	-10.721	-10.519	-9.6456	-10.6	-10.493	-11.185	-9.0682	-11.022	-11.347	-11.031	-11.734
7.9196	7.8016	7.8542	7.3775	7.3354	8.1916	6.4251	7.7669	8.6598	8.3294	7.4122	7.5724	7.4511	7.5773	8.0018	7.6757	8.0816	6.9161	7.8575	7.5872	8.5444	8.1002	7.0101	8.3462	8.2113	8.294	8.699	7.7053	9.5601	7.933	8.7068	8.1518	8.9387	7.8353	8.356	8.76	7.1545	9.2172	8.5892	8.2099	8.1969	7.537	7.6834	6.9139	7.8785	7.8325	6.6987	7.93	7.7936	8.3159
-7.0009	-6.4089	-7.1043	-5.8634	-7.1442	-7.1796	-5.5652	-6.1945	-6.8294	-6.1433	-5.7686	-6.5421	-6.4353	-6.0056	-6.2244	-7.1431	-6.6674	-5.8334	-6.8759	-6.2918	-6.6931	-6.1779	-7.1972	-6.8918	-6.5688	-5.4936	-7.0452	-6.2268	-6.4334	-6.4448	-6.0442	-6.2887	-6.2515	-5.3692	-5.7344	-7.312	-6.0751	-5.7363	-7.5546	-7.3293	-5.8883	-6.0712	-6.7195	-5.879	-6.851	-6.3917	-6.1407	-7.096	-7.276	-6.4642
0.59139	0.7049	-1.3964	0.49231	0.11944	0.62922	-1.5089	0.41918	0.7674	-0.31883	-1.3269	-0.28548	-0.63205	0.97486	0.12606	-0.39919	0.51503	0.60958	-0.35243	-0.0099767	-0.73048	-0.2061	0.19983	-0.84841	0.37151	-0.59523	0.28242	-0.12543	-0.67012	-0.63952	-0.78738	-1.8664	0.96636	0.24216	-0.84663	0.42246	-0.84912	0.66752	-1.0665	-0.67626	0.32747	-1.0411	-0.10789	-1.0584	0.2828	-0.061325	0.69749	0.064926	0.62831	0.36631
-8.6578	-9.429	-9.137	-8.3242	-8.623	-8.4459	-8.8832	-9.1588	-8.5042	-8.9507	-8.8617	-8.7125	-9.1737	-9.0061	-8.0318	-8.7664	-8.3474	-8.1669	-7.9389	-8.0851	-9.4854	-7.5829	-9.2203	-8.1539	-8.7466	-9.6449	-8.5786	-8.7297	-9.8991	-9.0006	-8.2023	-8.1931	-9.1354	-9.0863	-9.8285	-9.5526	-8.8212	-9.3994	-8.4307	-8.8271	-9.5594	-9.3601	-8.4014	-8.3195	-9.139	-9.1967	-9.4724	-7.5726	-9.2734	-9.3223
-9.0791	-9.3491	-9.8677	-8.3463	-8.7835	-9.3955	-8.4888	-10.91	-8.997	-9.3645	-9.2451	-8.3954	-9.0167	-8.1335	-8.211	-8.0836	-9.303	-8.8074	-8.8006	-8.3595	-9.1611	-8.8822	-8.3764	-8.6062	-8.9038	-8.7112	-9.2296	-8.0329	-8.8237	-8.177	-9.0234	-8.7394	-8.9826	-8.9974	-9.058	-8.9089	-8.4171	-9.2229	-9.7995	-9.9042	-8.1643	-8.961	-8.3366	-8.5094	-9.0305	-10.189	-8.3543	-9.1797	-9.7876	-8.6592
1.7773	2.5313	2.1468	1.1546	0.8807	0.13754	0.752	1.16	2.0819	1.6791	1.4239	1.6146	0.89018	0.61852	2.6203	0.27276	2.0497	0.62023	0.60206	1.3099	-0.11636	1.4566	1.9681	1.9192	1.4643	1.9993	0.90094	1.5317	2.1257	1.0358	2.1344	1.6273	1.9221	0.78964	1.4024	2.1296	1.839	2.2356	0.10069	2.0883	1.1707	1.1818	1.4199	1.0949	1.0769	1.7738	1.5666	1.9312	1.0338	1.5338
-2.7854	-2.7605	-2.8828	-3.0335	-2.5224	-1.9945	-3.52	-2.9659	-2.9553	-2.7141	-3.5343	-2.9852	-2.6428	-2.9451	-2.4337	-1.8811	-2.8604	-3.2256	-2.2006	-2.6929	-3.6151	-2.8607	-2.0237	-2.3983	-1.678	-3.4411	-2.4279	-3.4581	-3.7256	-3.3025	-2.3056	-3.8848	-3.4024	-2.7871	-2.6649	-1.8574	-2.1813	-2.6766	-2.3364	-2.8223	-3.0955	-2.2739	-2.2883	-1.6936	-3.432	-2.5201	-3.4135	-2.8912	-3.8186	-3.7505
1.1651	-0.33603	0.26947	-0.39508	-0.29727	1.6423	-0.033521	0.24124	-0.36145	-0.2083	0.2227	-0.73821	0.32337	0.36654	-0.45963	0.79935	0.26274	0.45389	-0.082011	1.1894	1.0396	-0.39555	1.0739	0.7118	0.34913	0.48207	0.040436	1.2129	-0.29078	-0.26256	-1.5837	0.37367	-0.012237	0.10127	-0.13347	0.78105	-0.086135	0.62777	0.48212	0.3835	0.59703	0.32264	0.99291	0.15226	-0.11544	0.33404	0.36685	-0.69161	0.2045	0.45434
-16.237	-15.825	-14.266	-14.749	-15.186	-13.882	-14.246	-15.485	-14.684	-14.71	-14.939	-14.656	-14.594	-14.205	-13.95	-14.436	-15.039	-15.319	-14.415	-15.066	-14.685	-15.597	-14.758	-15.277	-15.308	-14.9	-14.711	-15.256	-14.818	-13.959	-15.224	-14.439	-15.046	-14.025	-14.794	-13.961	-14.198	-14.634	-14.112	-14.125	-16.022	-15.209	-14.299	-14.774	-15.999	-15.277	-14.51	-15.046	-13.96	-15.869
4.0793	5.1581	4.5815	4.7436	6.1448	5.4649	4.7971	5.8085	4.8219	4.8254	4.1855	5.2203	6.6549	6.1711	5.2858	5.6271	4.229	5.8714	5.3272	4.9084	6.0973	5.9422	5.2462	4.4288	5.1823	4.6107	5.1889	5.6894	4.785	4.4522	4.0923	5.2842	6.4029	5.7992	6.6724	6.2089	6.6748	4.798	5.564	6.4339	5.8575	6.1952	4.8922	5.9754	5.5916	5.8768	4.7803	4.6884	6.5016	6.0785
-2.0702	-1.5719	-1.1504	-1.7052	-1.8207	-0.72512	-0.58185	-1.666	-0.7436	-1.6757	-1.5459	-2.4051	-2.1508	-2.5927	-1.0041	-0.96103	-1.0909	-1.6604	-0.2229	-1.2237	-1.0652	-1.635	-2.3535	-1.9157	-2.0858	-1.4284	-1.5551	-1.3323	-1.1379	-1.1091	-1.2539	-1.3855	-1.1009	-1.0459	-2.1343	-1.3159	-1.8307	-0.67038	-1.7001	-2.176	0.078889	-0.080994	-1.0909	-1.9498	-1.3078	-0.39216	-0.95311	-1.8341	-0.82943	-2.0361
-12.054	-11.526	-10.653	-10.913	-10.872	-11	-12.46	-11.231	-11.756	-11.533	-11.682	-11.157	-12.288	-13.033	-9.848	-12.289	-11.557	-11.738	-11.292	-11.353	-11.876	-10.399	-11.861	-10.738	-12.131	-12.051	-11.537	-11.288	-11.447	-11.382	-11.152	-11.661	-11.517	-11.71	-11.598	-11.146	-9.8511	-10.319	-11.555	-11.998	-11.241	-11.556	-11.282	-11.539	-10.734	-11.665	-11.295	-11.75	-10.885	-11.721
4.5924	4.6168	4.3075	5.0967	3.5201	3.8435	4.9495	3.1922	4.1884	4.2181	4.6528	3.9465	4.4915	4.9337	4.2656	4.6133	4.3207	4.0049	4.3426	3.4219	4.0398	5.0753	3.6294	4.6953	4.4904	4.1244	4.2476	4.5038	4.8664	3.9439	6.4494	3.3629	5.0096	4.5066	3.9052	5.0006	3.5999	3.1668	4.4109	4.5296	4.6758	4.0858	4.5311	4.3404	4.996	4.5659	4.2061	3.5698	4.8931	4.275
-2.0858	-1.1411	-1.1829	-1.4789	-1.6551	-1.8687	-1.5847	-1.2075	-1.573	-1.2299	-1.7245	0.014281	-2.0381	-1.8042	-0.93724	-0.98629	-0.76677	-2.6381	-2.0738	-0.076746	-0.7788	-2.0981	-0.6065	-1.6661	-1.9349	-1.4791	-1.6814	-0.87435	-2.6077	-1.9889	-0.44527	-0.99079	-1.5083	-1.4676	-0.97955	-0.57069	-1.8816	-0.82314	-1.0406	-1.3459	-0.68529	0.3882	-1.1164	-1.5153	0.38009	-1.4233	-1.3669	-1.8884	-2.2411	-1.0169
1.9015	0.50703	1.504	2.0578	2.2091	0.77867	2.5663	1.2883	1.9614	2.0167	1.6376	1.5811	1.8059	2.0066	0.72785	1.9909	1.4412	1.1586	1.9715	2.1316	2.9165	2.2604	1.7629	2.2079	1.9276	1.5856	2.1311	1.7512	0.65915	2.4626	1.4029	0.91261	2.8565	1.4262	2.4064	0.60158	2.0175	0.49499	1.793	1.2038	1.5708	1.9312	1.4744	2.7255	1.2893	2.7399	1.5897	1.87	1.2603	2.5187
-3.9103	-3.7747	-3.7356	-3.3201	-2.2567	-4.6422	-2.7289	-3.7957	-2.6372	-2.5034	-3.0335	-3.1618	-1.5285	-2.6972	-2.7432	-2.8727	-3.7171	-2.3113	-2.6788	-3.2927	-2.5076	-3.5484	-3.1377	-3.8478	-4.3778	-3.3595	-3.6011	-2.9603	-2.8864	-3.9433	-3.2112	-2.8096	-2.7614	-3.2657	-3.4993	-4.0108	-4.1072	-3.4145	-3.9792	-3.8068	-3.7012	-3.9715	-3.1754	-3.9539	-3.4715	-3.9305	-3.5906	-2.8348	-4.1041	-3.7344
-11.394	-11.447	-11.129	-11.448	-11.145	-11.15	-12.192	-11.067	-12.117	-11.621	-12.822	-10.605	-11.748	-11.249	-12.207	-12.065	-13.39	-11.767	-11.363	-11.467	-12.377	-10.968	-10.819	-12.239	-12.009	-12.019	-11.231	-11.015	-11.323	-10.557	-11.856	-10.268	-11.217	-11.423	-11.122	-11.535	-10.787	-11.303	-12.087	-12.121	-11.401	-10.402	-11.1	-11.46	-11.934	-12.042	-11.78	-11.394	-11.776	-11.534
-3.9238	-3.1772	-3.8943	-4.3938	-2.9726	-5.09	-3.4163	-2.2429	-2.7749	-3.4294	-3.9214	-3.9768	-3.0634	-3.8669	-3.3821	-4.407	-3.2999	-3.8995	-3.9233	-3.5253	-3.2275	-4.6656	-3.6143	-3.6314	-4.1825	-3.0828	-3.487	-3.9316	-4.4335	-4.0031	-2.4531	-3.3354	-3.3364	-3.8169	-3.3537	-3.2322	-2.6148	-4.7305	-3.9081	-3.4315	-2.6581	-3.501	-2.8172	-3.685	-4.0426	-4.7547	-3.5429	-2.0664	-2.4347	-4.1247
0.66908	0.49269	-0.56688	0.75807	-0.4755	-1.4808	-1.6403	-0.055903	0.062205	-2.4459	0.15629	-0.94561	-0.37414	0.081275	0.034468	-0.89652	0.6183	-1.1103	0.78644	0.076647	0.70436	-0.30975	-0.57444	-0.79319	-0.39533	0.22393	-0.17514	0.36344	1.2066	-0.74422	0.30363	-0.10876	-0.0053648	-0.92482	0.38139	0.063032	0.024139	-0.68814	-0.58874	-1.3732	0.74937	0.30067	-0.67658	0.49425	0.044132	-0.46032	-0.27839	-0.85593	-1.3163	-0.91496
-10.219	-11.14	-10.812	-10.585	-10.106	-9.926	-10.086	-10.137	-9.9715	-9.9098	-11.448	-10.655	-10.193	-10.523	-9.5037	-10.67	-10.381	-9.5291	-9.84	-9.7401	-9.5553	-10.24	-10.549	-10.563	-10.432	-10.784	-10.774	-10.113	-9.6827	-10.803	-10.611	-10.063	-9.4595	-9.9926	-10.43	-10.961	-9.5734	-9.2526	-10.34	-10.145	-9.9598	-10.595	-9.0765	-8.9786	-10.242	-9.5908	-9.7549	-12.243	-10.139	-10.383
-12.697	-14.081	-14.024	-12.7	-13.411	-13.047	-13.469	-13.642	-11.921	-12.556	-13.57	-12.747	-12.227	-14.142	-13.889	-12.862	-11.881	-12.466	-14.963	-14.257	-13.288	-13.169	-13.767	-12.857	-13.775	-12.73	-13.278	-13.927	-12.903	-13.252	-12.574	-13.369	-13.12	-13.469	-13.727	-13.361	-13.111	-12.825	-12.468	-14.132	-14.488	-12.881	-13.863	-13.216	-13.185	-13.054	-13.112	-13.219	-13.117	-12.838
-12.938	-13.081	-13.159	-13.809	-12.759	-13.252	-13.669	-12.926	-12.225	-12.067	-12.371	-12.466	-13.529	-12.646	-12.309	-13.255	-13.644	-12.661	-13.408	-12.236	-12.915	-13.769	-12.85	-12.31	-12.134	-12.243	-12.472	-12.689	-12.415	-11.449	-12.431	-13.488	-12.55	-13.719	-13.652	-12.835	-12.608	-12.626	-12.232	-13.116	-13.878	-12.644	-12.49	-12.87	-11.551	-13.821	-12.756	-11.138	-12.89	-12.296
1.3606	-0.30899	0.050014	1.137	-0.4698	-0.11194	-0.7012	1.2519	1.0078	0.68923	-0.042261	1.0764	0.73212	1.0693	-0.23157	-0.6122	0.029401	0.39273	0.11093	0.12183	-0.4144	-0.30375	-0.12559	0.21443	-1.0568	0.59003	0.70094	-0.46763	-0.30242	1.1529	0.16154	0.5399	-0.05364	0.19457	0.83206	0.8759	-1.1733	-0.67676	-0.18489	-0.13893	0.1658	-0.53678	0.14592	0.24785	0.785	0.03709	-1.1141	1.2168	0.18763	-0.20893
-12.539	-11.501	-12.316	-11.049	-11.099	-11.376	-12.481	-11.442	-11.724	-11.018	-11.606	-11.634	-11.177	-12.204	-11.53	-10.255	-11.991	-11.723	-12.414	-11.899	-12.021	-13.032	-11.592	-12.031	-10.655	-12.21	-12.447	-12.515	-11.84	-11.58	-11.995	-11.645	-11.334	-11.999	-12.321	-11.715	-12.264	-11.25	-11.767	-12.152	-13.534	-11.895	-10.978	-11.693	-12.509	-10.968	-12.793	-11.714	-12.331	-11.654
6.8771	4.3031	5.2309	4.6459	4.6642	4.842	5.162	6.015	5.3982	4.1726	4.8568	5.6067	3.6471	5.1951	5.2318	5.5469	3.8158	4.3354	5.985	5.5696	5.2303	5.0742	4.6425	5.2936	5.0367	4.8349	4.9829	4.7333	6.134	4.665	5.2671	4.3553	4.3468	4.8844	5.3253	5.826	4.9891	5.5845	5.7331	4.5704	5.5183	4.544	4.0316	4.657	5.8639	3.7941	5.1863	4.7321	5.5823	6.0867
-5.9966	-8.1489	-8.1031	-8.3521	-8.1621	-7.2873	-7.4679	-7.6215	-7.0061	-6.893	-6.8993	-7.905	-7.06	-7.6743	-7.09	-7.6619	-7.6629	-7.9729	-7.7647	-7.0588	-8.2772	-7.2749	-5.9342	-7.783	-7.7099	-5.9588	-7.5541	-7.5358	-8.0881	-8.3192	-7.6576	-7.0454	-7.9089	-8.3417	-7.6537	-8.2546	-8.3913	-6.871	-6.2069	-8.1696	-8.2965	-7.8344	-7.8193	-8.3711	-7.6816	-8.4737	-8.5487	-7.1421	-7.6056	-8.0865
-0.040337	0.35049	0.23749	1.3374	-0.84581	0.41341	-0.3727	-0.33164	-0.065187	0.6027	-1.0882	0.21888	-0.036162	0.85275	0.2178	-0.15193	0.023122	-0.72331	-0.055726	-0.29	1.1135	-0.52559	-1.4852	0.10285	-1.104	-0.82244	3.133e-05	-0.91228	0.2923	-0.41767	0.16282	-0.86017	-0.99152	-0.36748	0.52221	0.023228	-0.42058	-0.22061	0.34309	-0.32298	-0.40125	0.11587	0.60518	-0.61624	0.38947	-1.1628	-1.1504	-1.2486	0.011407	-0.18085
-14.176	-16.023	-13.605	-14.418	-14.395	-14.943	-13.686	-14.684	-14.103	-14.261	-15.056	-14.571	-14.643	-15.667	-15.231	-14.533	-14.464	-13.881	-15.134	-14.882	-13.661	-15.358	-14.225	-14.718	-14.226	-14.801	-14.77	-13.556	-15.118	-14.992	-15.418	-14.815	-14.51	-13.998	-14.349	-14.442	-14.551	-14.13	-14.545	-14.124	-13.852	-14.389	-15.46	-14.236	-14.039	-13.846	-14.97	-14.577	-13.972	-13.974
1.6791	2.069	2.0749	0.74887	2.4766	1.5203	1.1785	0.98485	0.85953	1.8538	1.8673	2.831	0.86019	3.4787	1.6352	1.7481	1.1226	1.9712	1.146	1.1545	1.9941	2.8329	1.3637	0.45817	1.776	1.2519	2.4756	1.91	1.0145	0.29243	1.9381	0.63715	1.6012	0.85445	2.3955	1.0606	2.7158	1.9038	1.3368	2.8835	0.68838	1.7461	0.083864	1.3348	2.5128	1.9723	0.78809	2.0547	0.77612	0.61999
-12.363	-13.099	-13.093	-12.672	-12.334	-13.171	-13.881	-13.72	-13.021	-13.513	-12.113	-12.218	-13.079	-13.409	-13.493	-11.978	-12.801	-12.38	-11.943	-13.034	-13.941	-13.168	-13.44	-12.99	-12.948	-12.835	-13.354	-12.985	-12.632	-12.193	-13.909	-13.199	-12.428	-12.699	-11.873	-11.882	-12.287	-13.625	-13.784	-12.898	-11.738	-12.49	-13.601	-13.547	-14.279	-11.908	-12.9	-12.804	-13.547	-13.296
-7.8023	-8.0521	-7.1601	-8.0819	-8.0224	-7.5953	-7.8361	-7.7404	-6.984	-6.8865	-7.2868	-7.3555	-7.2758	-7.7593	-7.5968	-7.0376	-7.5386	-8.2471	-6.4327	-7.4544	-7.9739	-6.9571	-8.5005	-7.256	-7.0904	-7.5558	-7.6202	-7.5831	-7.6728	-7.6179	-7.8753	-7.2839	-7.548	-6.6847	-6.7523	-7.4548	-8.4417	-6.8625	-6.5032	-7.0577	-7.7487	-7.1557	-8.1319	-7.967	-6.4462	-7.2675	-6.7221	-8.1467	-9.0016	-7.8948
-12.737	-13.135	-14.228	-13.818	-14.299	-12.543	-12.854	-12.224	-13.097	-12.495	-11.656	-12.8	-13.021	-12.986	-11.868	-11.907	-13.481	-13.212	-13.17	-13.344	-12.428	-13.601	-13.155	-12.491	-13.74	-12.828	-13.084	-12.636	-13.613	-12.341	-13.339	-12.696	-12.779	-12.877	-13.149	-11.771	-12.885	-12.27	-12.391	-13.379	-12.645	-11.889	-12.815	-13.41	-12.1	-13.921	-12.484	-12.776	-12.914	-12.014
-8.8213	-8.7931	-8.4808	-10.252	-8.9102	-8.6074	-8.4105	-8.7136	-8.9218	-9.1699	-7.7005	-9.1894	-8.561	-9.2888	-7.7393	-9.0523	-8.0497	-8.4456	-9.2835	-8.6737	-8.2519	-8.0638	-8.8163	-9.1228	-9.0868	-9.9383	-8.9021	-9.5059	-8.6705	-8.6636	-9.5156	-8.7426	-8.8627	-8.8935	-8.3908	-8.4736	-8.8697	-9.4274	-9.9882	-8.755	-9.1525	-8.5802	-9.1756	-8.5021	-9.8935	-9.9925	-8.1223	-9.8689	-9.1015	-9.7645
-12.076	-10.33	-11.148	-11.714	-10.319	-10.772	-10.675	-11.544	-10.39	-10.103	-11.287	-10.246	-10.991	-11.715	-10.623	-9.6853	-10.463	-11.227	-11.457	-11.128	-11.097	-10.753	-9.835	-10.801	-10.844	-10.464	-10.099	-10.005	-11.029	-10.827	-9.9392	-11.906	-11.536	-10.873	-10.57	-10.75	-10.925	-10.814	-10.097	-10.46	-10.571	-11.267	-10.027	-10.585	-10.297	-11.364	-11.07	-10.574	-11.285	-10.518
0.4543	-1.0262	-0.15084	0.26461	-1.0538	-0.92811	1.4699	0.31036	-0.0093199	-0.37231	-0.43768	0.46221	0.015229	-1.0265	-0.37867	-0.84432	-0.99449	0.11303	0.3198	-0.020412	1.074	-1.5584	-0.21186	0.62364	-1.1369	-0.42473	-0.27602	-0.16259	-0.6969	-0.58014	0.049211	-0.14451	0.11621	-0.17683	-0.37965	-1.47	0.055802	0.52461	-0.39758	-0.042926	0.19671	-0.99647	0.24823	-0.17185	0.43705	0.49153	-0.50261	0.30846	0.20724	-0.54755
-23.098	-22.472	-22.509	-22.21	-21.87	-21.263	-22.689	-23.318	-22.277	-22.314	-22.776	-21.692	-22.983	-22.167	-22.97	-22.359	-22.002	-20.682	-21.676	-21.395	-23.222	-22.489	-21.498	-21.91	-22.545	-22.772	-22.479	-22.238	-22.728	-22.118	-22.664	-22.569	-21.331	-21.655	-21.4	-22.706	-20.85	-21.728	-22.45	-22.684	-21.918	-21.038	-22.125	-22.136	-21.749	-22.294	-21.696	-21.742	-21.659	-22.025
2.4906	1.8742	1.1982	3.8519	3.5077	2.6884	1.0234	2.2263	3.1327	2.1814	2.898	2.5304	2.2801	2.6813	2.1758	2.2696	3.2179	2.8831	3.2155	1.6969	1.9754	2.5725	2.531	2.8938	0.98444	2.8315	2.8141	2.877	2.3775	2.2923	3.9897	2.3702	2.6491	1.9714	2.3468	3.1821	2.0923	1.7315	2.8135	2.4772	2.7892	2.3612	3.1981	2.2839	1.4921	3.376	2.7961	1.7763	2.9266	2.4201
7.0439	6.1325	7.2839	7.7635	7.8078	7.022	7.4778	6.907	7.7843	7.5345	7.1263	5.689	7.2949	6.7101	6.6828	6.168	6.7434	8.179	7.0132	7.4685	6.3654	6.5401	6.8873	7.1809	7.1753	6.6125	6.272	6.79	7.2585	6.5413	4.6991	6.8084	6.584	6.6826	6.8522	6.9187	7.2544	7.3925	7.3074	6.2727	7.6782	6.5775	5.9789	7.1141	6.644	6.8345	7.2924	6.0711	7.6173	7.1756
-24.055	-22.322	-22.503	-22.759	-21.809	-22.846	-22.846	-21.405	-22.706	-22.563	-21.177	-22.725	-21.729	-22.491	-21.302	-22.436	-21.632	-21.354	-23.001	-22.209	-21.924	-21.894	-20.938	-22.064	-21.514	-22.112	-22.419	-22.047	-21.991	-22.195	-22.971	-20.988	-22.158	-22.895	-21.351	-22.28	-21.792	-22.707	-23.06	-22	-22.834	-21.832	-21.786	-22.56	-21.363	-22.066	-21.618	-22.494	-22.812	-21.877
-12.136	-12.53	-13.662	-12.778	-13.317	-13.11	-13.444	-14.028	-12.128	-12.546	-12.686	-11.976	-13.484	-12.874	-13.334	-13.823	-14.445	-14.437	-12.881	-13.509	-13	-13.859	-13.028	-15.054	-14.28	-13.458	-13.53	-13.473	-13.238	-13.528	-13.049	-12.667	-12.277	-14.221	-13.009	-13.689	-12.739	-13.358	-13.032	-12.625	-13.497	-13.362	-12.977	-13.019	-13.599	-12.656	-13.321	-12.474	-12.833	-12.741
-3.2746	-2.7818	-3.6781	-3.6482	-2.7805	-3.4996	-1.8019	-3.0094	-3.5387	-2.4783	-2.7105	-2.7139	-2.7739	-3.0164	-2.6487	-3.7226	-2.9094	-2.6413	-2.3585	-2.1003	-2.482	-2.5013	-3.1765	-2.4769	-3.3565	-1.9435	-3.2698	-2.1586	-2.8369	-3.3887	-3.0984	-2.4236	-4.3652	-3.0611	-2.7954	-2.9806	-3.7557	-3.8467	-3.2682	-3.0826	-4.1733	-2.6291	-3.8726	-2.8067	-3.4495	-1.8144	-2.8769	-3.0714	-3.0749	-3.2112
-11.449	-11.362	-13.39	-12.468	-11.325	-11.82	-10.696	-12.376	-11.665	-11.298	-12.351	-11.431	-10.606	-9.8951	-11.493	-11.865	-12.534	-11.945	-11.162	-11.124	-12.297	-10.482	-11.52	-11.08	-11.972	-11.126	-12.355	-11.349	-11.591	-11.795	-11.613	-10.997	-11.543	-12.552	-10.594	-12.237	-11.364	-11.847	-10.371	-11.337	-11.699	-11.23	-11.15	-12.452	-11.506	-10.662	-11.718	-12.006	-12.704	-11.78
0.22524	-0.14794	0.085703	-0.36605	1.0253	0.018368	1.0493	-0.077238	1.2232	1.4321	-0.96937	0.68244	-0.46967	0.14591	0.26162	-0.51343	1.1657	-0.56722	0.38427	-0.32971	1.0223	2.0419	1.054	-0.084062	0.013565	1.3384	-0.32064	0.90364	0.60336	-0.85898	0.44076	0.18795	-0.49084	1.4245	0.22935	0.1663	1.1655	1.2203	0.0027086	1.6297	-0.73503	1.1288	-0.58175	0.79824	0.189	-0.026035	0.37811	0.38671	-0.026866	0.24678
-21.642	-21.851	-23.549	-21.943	-21.996	-22.522	-21.625	-20.84	-23.275	-22.268	-22.037	-23.515	-22.852	-22.616	-22.177	-23.593	-23.569	-21.589	-22.983	-22.669	-22.171	-22.55	-22.679	-21.97	-21.678	-22.005	-22.415	-22.438	-22.107	-22.548	-21.519	-21.802	-23.297	-21.959	-21.464	-22.305	-22.175	-22.957	-22.475	-21.283	-22.878	-20.744	-22.538	-23.683	-22.703	-22.157	-23.199	-22.281	-22.85	-21.348
-3.5135	-3.3488	-3.7245	-4.6011	-3.8097	-3.3991	-4.7671	-3.2702	-3.8434	-4.1511	-4.6085	-4.0954	-3.0557	-3.2012	-2.8142	-3.8675	-3.4359	-4.1268	-3.2946	-4.278	-3.9621	-3.9197	-1.8033	-3.4136	-3.3351	-3.9661	-4.5332	-3.6293	-3.7768	-2.8546	-4.0672	-3.2966	-3.8002	-3.9682	-3.5492	-3.8761	-4.2783	-5.2501	-2.742	-3.6774	-2.3612	-2.9753	-3.255	-4.08	-3.9375	-3.1344	-3.4357	-3.5868	-2.8663	-4.003
-0.57664	-1.4845	0.039964	-1.1827	-1.3692	-0.6621	-1.2655	-0.96318	-1.645	-1.7226	-0.7511	-1.3746	0.15511	0.067784	-0.063486	-0.88308	-0.49388	-0.73968	-0.43545	0.56233	-0.47354	0.44196	-0.4133	-1.5459	-0.46585	-0.52641	-0.0032543	-1.2876	-1.1513	0.3754	-0.71404	-1.1701	-0.74013	-0.53009	-1.0821	-1.1333	-0.23212	-1.871	-2.0705	-0.68979	-0.19838	-0.79918	-1.717	-1.7595	-1.1886	-0.52586	-0.5649	-0.8492	-1.3716	-0.72447
-12.968	-13.286	-13.593	-12.188	-12.305	-14.176	-13.56	-14.057	-14.742	-11.719	-13.617	-13.779	-12.352	-13.33	-13.239	-13.109	-12.423	-13.708	-13.547	-13.769	-12.222	-14.192	-13.416	-12.187	-13.743	-13.301	-13.932	-13.048	-12.94	-12.909	-13.683	-12.903	-13.289	-14.377	-12.299	-13.494	-11.479	-12.178	-13.388	-12.976	-12.995	-11.41	-13.072	-13.335	-12.691	-13.524	-13.003	-13.717	-13.098	-13.215
-10.055	-9.237	-9.9161	-10.03	-8.858	-10.066	-9.4503	-9.7834	-9.3279	-9.4757	-9.6649	-10.057	-9.6632	-9.3851	-10.023	-9.404	-9.2025	-10.22	-8.7545	-9.6744	-9.8977	-10.558	-7.7451	-10.233	-8.1114	-9.4394	-8.3002	-9.0424	-9.5842	-9.1445	-9.092	-10.053	-9.5763	-9.0063	-10.153	-9.2414	-9.6135	-9.2095	-8.9588	-9.8463	-10.14	-9.7582	-9.6195	-10.001	-11.012	-9.9287	-10.064	-8.9774	-9.8104	-8.7947
-22.798	-22.56	-21.545	-22.965	-22.341	-21.426	-22.481	-22.551	-22.718	-22.227	-22.983	-22.257	-20.93	-20.894	-22.093	-21.533	-20.216	-22.312	-22.321	-22.831	-22.402	-22.206	-22.147	-21.253	-20.658	-22.748	-21.958	-22.095	-22.297	-21.479	-22.489	-21.14	-21.528	-21.797	-22.244	-21.57	-22.056	-21.278	-21.459	-22.095	-22.064	-22.645	-21.391	-21.525	-23.715	-21.464	-23.099	-21.676	-21.223	-22.341
-3.8388	-3.6057	-2.5519	-2.3109	-1.8792	-3.1271	-2.8114	-2.9876	-2.6515	-1.37	-3.2391	-2.035	-2.6691	-2.1605	-2.0842	-4.1508	-2.4173	-2.1827	-2.8079	-2.1256	-1.2246	-3.5288	-2.4482	-1.8299	-2.6995	-1.9702	-2.6994	-2.0221	-2.673	-2.2124	-1.8091	-1.4684	-4.6038	-2.1747	-2.5419	-3.1829	-3.4382	-3.1554	-3.0223	-2.8162	-2.7244	-2.6966	-2.3944	-0.99015	-3.1739	-2.4181	-2.4586	-1.5373	-1.9756	-3.188
2.46	3.2662	3.5422	4.1241	4.1587	4.4578	2.7135	3.7113	2.8249	3.5569	2.9783	3.43	3.2096	3.2388	2.0003	1.8766	2.8606	2.9321	2.2407	3.172	2.6585	2.2281	2.5848	3.123	3.6325	1.4699	2.458	2.8093	3.0043	2.7136	2.435	3.1919	1.8894	2.4199	4.006	3.7791	3.4877	2.5745	3.7694	2.4415	3.4923	3.8784	2.4622	3.0877	2.6793	3.1239	2.1345	3.308	1.7438	2.3327
-3.8858	-4.1373	-4.4814	-3.4341	-4.1138	-3.9667	-5.1632	-3.7511	-4.0282	-3.4644	-4.9647	-4.4909	-3.3967	-4.2458	-4.622	-3.9459	-3.8616	-4.3146	-5.6018	-3.4484	-2.5913	-4.326	-4.8525	-3.8139	-3.8936	-5.3453	-4.8549	-4.8575	-4.5684	-3.6675	-4.589	-4.6016	-4.2011	-4.634	-3.9961	-2.724	-4.0749	-4.2396	-3.7633	-4.0467	-3.8912	-4.0813	-4.145	-2.8497	-3.7063	-4.9264	-4.5429	-3.4955	-4.651	-3.8336
-8.5907	-10.165	-9.7828	-9.0982	-8.2869	-9.3584	-8.8051	-8.4897	-7.8526	-9.5991	-8.4862	-9.4285	-9.4847	-8.7216	-9.3534	-9.7614	-8.8027	-8.678	-9.6771	-9.0345	-9.1799	-7.4756	-9.1307	-8.9149	-9.7778	-8.925	-9.1572	-8.4093	-8.3322	-8.7817	-8.8609	-8.1598	-9.6978	-9.306	-8.6355	-8.4879	-9.7101	-7.9782	-10.227	-8.8036	-9.2248	-9.8549	-9.0159	-8.627	-9.3819	-9.1754	-9.1874	-8.5268	-9.2915	-9.5305
-13.029	-12.692	-12.313	-12.084	-12.602	-12.438	-13.266	-11.937	-13.672	-13.15	-12.52	-13.582	-12.185	-11.883	-13.091	-13.775	-12.918	-11.548	-13.375	-12.414	-13.268	-12.913	-12.457	-13.033	-12.74	-12.827	-12.913	-12.462	-13.532	-12.209	-13.002	-12.118	-12.673	-12.579	-12.627	-12.88	-11.95	-11.906	-11.242	-12.453	-13.683	-13.285	-12.491	-12.653	-12.774	-12.923	-13.671	-12.004	-13.686	-11.789
8.2365	9.356	7.0569	7.9848	8.6375	8.2183	8.1556	8.6109	8.3877	8.3445	9.3052	7.8855	8.0046	8.5833	8.4819	8.9987	9.4031	8.5399	8.9142	8.8679	7.7668	7.7525	8.4379	8.4064	8.7062	9.5236	8.906	9.0983	7.1198	8.9774	8.5276	8.574	8.3507	9.5567	7.8069	8.7897	9.6815	8.8986	9.384	7.4031	8.5117	8.4024	8.221	7.0514	7.8767	6.9827	9.1842	9.0385	8.8592	8.0947
-2.7113	-3.0551	-2.5565	-2.3708	-3.1642	-2.376	-3.4768	-2.0326	-2.9366	-2.395	-2.308	-3.2425	-2.9262	-2.6565	-2.6538	-2.5816	-1.5721	-2.3275	-0.91391	-3.1679	-2.6997	-3.1345	-1.9787	-3.3577	-2.6524	-1.8905	-1.9161	-2.3686	-2.6776	-3.0441	-2.6557	-2.1414	-1.6926	-1.7143	-3.0317	-2.7682	-2.6256	-2.2575	-2.8084	-1.8874	-2.1321	-2.0988	-2.9156	-2.8166	-2.0776	-1.6728	-3.0018	-3.7874	-2.1996	-2.8113
2.1641	1.9891	2.7282	1.9944	1.5888	1.7251	1.5539	1.7326	1.9336	1.4496	1.9178	1.4969	2.2594	2.1208	2.1638	2.3173	1.9726	1.4359	1.8779	1.2095	1.8148	1.9828	2.9804	1.5154	1.1409	0.84922	1.9339	0.87933	1.708	1.2269	2.0437	1.5901	1.9891	1.6008	2.5395	2.5797	1.9877	1.2966	1.7789	2.5388	2.0916	2.5668	0.13856	2.4172	2.2966	1.8825	1.1522	1.4829	0.76371	1.0172
0.77828	2.423	1.9517	0.88658	1.5993	1.5846	1.0856	0.56885	2.488	1.053	2.1884	2.501	2.5188	1.1789	0.97973	1.6084	1.0153	1.7476	1.1788	2.4327	1.463	0.63793	1.4497	1.9786	1.6088	0.52459	1.4132	1.8304	1.8641	1.3089	1.4629	2.2704	1.058	1.053	2.9271	1.3916	1.0931	1.6578	1.5627	1.9057	1.7434	1.6686	0.5215	0.89296	1.1449	1.3343	2.0146	1.1739	2.0639	1.748
0.6645	0.73285	-0.067803	0.43918	-0.23964	0.84509	0.65539	0.35939	1.3193	0.23075	0.0048441	0.12353	0.51016	-0.61383	0.61931	0.053865	0.097395	0.55457	0.48579	0.68953	0.0039672	1.6795	1.7121	0.4159	0.58118	0.21631	-1.2107	0.57691	-0.31454	0.99405	1.2449	-0.66092	1.6456	-0.28167	0.68131	0.64595	0.24106	1.0436	0.54306	1.3587	0.2146	1.068	1.3571	1.4761	0.7588	-0.20635	-0.067262	0.27423	0.43777	0.30465
7.5219	7.0805	6.3196	7.0343	7.22	6.245	7.0463	7.0633	7.219	7.2421	7.431	7.4089	7.4549	6.884	7.0919	7.5495	6.9286	6.6716	8.0046	6.7418	6.5062	7.2477	6.7576	7.9382	7.3274	6.6192	6.5397	6.8366	6.8498	6.6351	6.9924	6.6078	7.6758	7.3717	7.4019	6.1729	6.6084	7.6154	7.1887	6.8638	5.7664	6.5661	6.5217	6.9257	6.1982	7.2325	5.8684	7.0029	6.9561	6.7379
-21.063	-19.638	-21.128	-21.667	-20.936	-21.087	-21.294	-20.395	-20.896	-20.943	-21.015	-21.889	-20.822	-20.618	-20.639	-21.248	-19.958	-20.071	-20.797	-21.133	-20.86	-21.155	-20.501	-21.572	-21.387	-19.058	-20.832	-19.411	-20.467	-20.226	-20.214	-19.996	-20.903	-20.004	-19.641	-20.567	-20.533	-20.324	-20.03	-20.722	-20.914	-20.007	-20.64	-19.303	-20.296	-21.382	-20.652	-21.449	-19.913	-21.007
-22.062	-23.31	-22.086	-22.351	-20.604	-21.732	-21.715	-21.808	-21.307	-21.852	-21.774	-21.191	-22.275	-22.818	-23.138	-22.387	-22.497	-22.946	-21.608	-21.997	-22.402	-20.181	-21.475	-21.816	-22.379	-22.067	-22.137	-22.244	-22.086	-22.3	-22.311	-22.039	-22.694	-22.573	-22.9	-22.175	-22.938	-22.747	-21.484	-21.77	-22.25	-22.083	-21.889	-21.333	-22.137	-20.347	-22.349	-23.396	-22.224	-21.248
0.54863	0.24463	0.050947	-0.37818	0.18524	0.22214	-0.76172	0.10396	-0.34304	-0.31809	0.47875	-0.80236	-0.47188	-0.52859	-1.336	0.50192	0.34258	0.15703	-0.8489	-1.0535	-0.17952	-0.27961	0.54118	-1.3218	0.96222	-0.68158	-0.60308	-0.20877	-0.85709	0.011363	-0.26895	0.79886	-0.15582	-0.96681	-1.1596	0.76588	-0.19457	0.59985	-0.60054	0.52865	-1.018	-0.42516	-0.5003	-0.93668	0.89002	-1.4355	-0.24872	-0.020747	-0.89307	0.18465
-21.552	-22.474	-21.805	-22.009	-22.538	-21.837	-22.617	-21.601	-21.755	-21.577	-22.043	-22.182	-21.706	-22.346	-22.504	-21.733	-22.903	-21.6	-22.583	-22.304	-23.182	-21.641	-21.61	-21.947	-22.208	-21.816	-21.612	-23.24	-23.063	-21.148	-22.832	-23.086	-22.166	-22.137	-23.631	-23.776	-23.135	-22.898	-22.745	-22.798	-21.45	-22.896	-21.973	-22.513	-21.164	-22.391	-23.862	-21.774	-22.809	-22.039
5.827	7.198	7.9485	7.7159	6.3467	6.7992	7.695	7.2363	6.16	6.5725	6.7567	6.7313	6.3267	6.8581	6.8669	7.2479	6.5383	7.5852	6.2415	7.079	7.4805	6.8999	7.2969	7.032	6.9991	7.0346	7.7411	7.5499	7.5474	5.8062	7.556	5.592	6.9651	6.8601	7.0548	6.8479	6.9507	6.9029	6.7204	7.2848	7.4244	5.7551	6.3359	7.3945	5.8175	5.6092	7.8418	8.0314	7.1264	6.4072
-4.1973	-5.2696	-5.8383	-4.8918	-5.1024	-4.6694	-5.0055	-5.8188	-5.2365	-4.8794	-5.1328	-4.9683	-5.429	-4.1082	-5.762	-5.8635	-5.0294	-5.1402	-5.2265	-5.1991	-4.997	-5.9446	-3.8224	-4.2768	-5.671	-3.7459	-4.1435	-5.7775	-5.3516	-6.6089	-5.1592	-5.5413	-4.1231	-5.5558	-5.7582	-5.0217	-4.2516	-5.8214	-4.9295	-4.9166	-5.2384	-4.8172	-4.9608	-5.244	-4.2217	-4.7532	-4.8279	-4.1068	-5.1448	-6.2111
1.3584	1.1174	1.9876	1.5191	0.94075	0.82	1.2461	0.65317	1.95	1.6819	1.3009	2.1884	2.5719	1.3079	1.3534	1.9097	2.716	1.6363	-0.733	1.2574	1.7673	1.0112	0.46492	1.2228	1.7912	1.5355	2.5985	3.0374	1.7375	0.94568	1.9576	1.1753	1.5682	0.56931	2.6146	1.7183	0.61139	1.9417	1.4387	1.256	2.1777	0.80662	1.5695	0.79877	1.9067	1.5779	2.5763	1.0891	0.7758	2.7092
0.051488	-0.34012	0.12292	0.28243	0.26476	0.032897	0.45474	-0.20024	2.0799	-0.60443	1.4346	0.58015	-0.2044	-0.87586	-0.49142	0.21197	0.015454	-0.66288	0.641	-0.51624	0.50942	-0.29892	0.2558	-0.15391	-0.43822	-0.55532	-0.93455	-0.33303	-0.14398	0.31798	0.2612	0.74703	-0.22966	1.2328	0.091395	-0.93924	0.9981	0.23794	-0.1905	0.84557	0.27551	-0.71252	1.0049	-0.27656	-0.18172	0.77579	0.0094712	0.31558	-1.2452	-0.22122
-2.5808	-2.1831	-0.5486	-0.81023	-0.82115	-1.1973	-1.6191	-1.2566	-1.1469	-0.97266	-1.5114	-0.93242	-1.3821	-2.4494	-0.64826	-2.4266	-2.2109	-0.49552	-1.3219	-1.8515	-1.4048	0.073891	-2.2839	-1.3543	-2.6922	-0.57488	-0.84141	-1.2187	-0.51461	-1.9304	-0.040556	-0.59518	-3.1837	-0.93015	-0.77688	-1.3878	-2.0704	-1.5116	-2.7818	-1.4729	-2.5554	-0.92728	-0.64244	-1.7295	-1.5018	-1.3943	-0.030153	-2.1125	-1.7563	-1.3757
1.5239	2.3554	3.1539	3.4547	2.685	2.8409	3.2181	2.8571	3.298	2.6079	3.2437	2.7844	2.5415	2.5222	2.6438	3.8711	3.9417	4.3402	2.3447	3.069	3.5259	2.8766	3.0099	2.8044	2.9257	2.6624	2.5256	3.6011	2.7543	2.6678	3.6601	2.4566	3.5125	3.2867	3.1415	2.599	2.3101	1.4867	3.0137	3.4719	4.0399	3.222	2.5833	3.2543	3.3164	2.4805	2.438	1.9365	1.5123	3.0481
1.3359	0.28196	1.6611	0.86701	1.4799	2.1823	0.57269	1.1127	1.2418	2.0208	1.795	1.0895	2.5841	1.1884	1.7974	1.8497	1.7785	1.4331	1.4713	1.255	0.92607	0.16876	1.3075	0.99562	0.62459	0.18972	0.87354	1.3917	1.2179	1.5871	1.8319	1.3098	0.55988	1.5178	1.1305	1.7336	1.618	2.4565	2.6699	0.84125	2.1759	2.0842	2.4238	1.9821	0.85226	0.099534	0.12597	1.1826	1.6038	1.6201
-11.189	-11.853	-12.799	-12.921	-11.792	-10.588	-12.155	-11.4	-11.492	-12.669	-11.384	-12.738	-12.797	-12.158	-11.766	-11.718	-11.218	-12.402	-12.307	-12.349	-11.912	-11.373	-11.557	-11.96	-11.553	-11.904	-11.467	-10.674	-11.374	-12.155	-11.423	-11.818	-11.215	-11.46	-10.817	-11.502	-10.729	-12.378	-12.387	-11.981	-10.185	-11.909	-11.915	-12.656	-11.436	-12.524	-11.592	-11.001	-11.042	-12.535
2.5779	3.4921	1.9867	2.9413	2.7437	2.4797	1.8657	2.825	2.7284	2.6735	2.5387	1.7629	1.8969	2.5306	2.9758	1.9761	2.5163	3.2502	2.7332	2.1405	2.5231	1.9077	2.1133	2.8792	1.6087	1.9797	2.342	2.2726	3.3738	2.4327	2.4301	2.6121	3.3189	2.2918	2.7249	1.6149	4.1599	1.5073	2.9364	3.8696	3.0661	1.7096	2.0825	2.3938	3.026	3.5282	3.194	2.099	2.7011	3.0969
-10.627	-11	-11.41	-12.719	-11.486	-11.562	-11.466	-11.482	-11.972	-11.567	-11.935	-11.928	-10.501	-12.571	-11.539	-11.679	-10.545	-10.846	-11.984	-11.94	-11.182	-12.068	-11.303	-10.989	-11.252	-11.959	-10.553	-11.319	-10.938	-12.01	-11.646	-11.506	-11.676	-11.278	-11.73	-12.058	-11.097	-11.993	-11.779	-12.068	-11.479	-11.786	-11.392	-11.762	-12.185	-11.702	-12.682	-12.21	-11.488	-11.778
-14.667	-14.805	-15.212	-15.185	-14.505	-14.726	-13.778	-13.974	-14.038	-14.479	-14.029	-13.976	-14.505	-14.07	-14.942	-14.118	-12.986	-15.42	-14.27	-15.316	-14.492	-15.172	-14.265	-14.659	-15.054	-14.186	-14.077	-14.731	-14.296	-15.693	-14.684	-14.526	-14.699	-13.727	-14.543	-13.994	-15.515	-13.471	-14.916	-14.677	-14.511	-14.366	-13.821	-14.005	-13.506	-14.441	-14.491	-13.685	-14.157	-14.211
5.681	4.8211	4.6096	4.4264	4.7624	3.8983	4.17	4.7919	3.943	3.5822	4.6585	4.5736	4.7003	3.7861	4.1413	5.0064	5.838	4.1431	3.9041	5.0746	4.455	5.2567	2.8829	4.3393	3.758	4.0518	3.4342	4.5343	4.115	3.9851	4.9775	4.7496	4.6235	4.2755	4.2099	3.2338	4.6508	4.2256	4.8061	4.56	4.1531	5.2921	4.3266	4.1628	4.3304	5.1116	4.1413	3.293	3.5393	4.481
-9.8256	-11	-10.709	-10.261	-10.383	-9.1331	-10.18	-10.647	-10.471	-9.9168	-9.0643	-10.067	-9.9998	-10.712	-9.6539	-10.56	-9.6267	-9.2547	-9.0301	-9.3767	-10.13	-9.3631	-10.02	-10.858	-10.807	-9.7305	-10.33	-9.345	-9.9336	-10.926	-9.9415	-9.3527	-9.7179	-9.9729	-9.7794	-10.224	-9.7934	-9.9363	-11.342	-11.025	-10.311	-9.394	-10.966	-9.8464	-10.521	-10.27	-8.8704	-9.0655	-9.8374	-10.851
-12.563	-12.98	-14.152	-13.192	-13.062	-13.772	-13.938	-12.865	-14.226	-13.226	-12.358	-13.087	-13.788	-13.389	-14.566	-13.349	-12.616	-14.093	-13.199	-13.718	-13.033	-12.522	-13.543	-12.494	-12.332	-12.687	-12.62	-12.754	-14.11	-13.17	-12.366	-13.037	-13.166	-13.362	-13.197	-13.714	-13.613	-12.529	-12.196	-13.895	-13.087	-13.248	-12.421	-13.814	-14.078	-13.324	-13.657	-13.502	-12.604	-13.044
-20.902	-20.497	-20.633	-20.967	-20.023	-19.911	-20.007	-20.38	-20.026	-20.888	-20.978	-20.346	-22.599	-21.392	-20.831	-21.784	-20.63	-20.274	-20.156	-20.543	-21.152	-20.19	-20.85	-20.785	-20.643	-20.103	-20.332	-21.524	-20.602	-21.17	-20.801	-20.361	-21.165	-21.104	-21.064	-21.158	-19.894	-20.181	-20.643	-21.078	-19.869	-21.137	-20.506	-21.407	-19.156	-21.56	-20.751	-20.874	-22.016	-20.243
-12.547	-12.144	-12.63	-12.678	-13.439	-12.394	-13.515	-13.91	-12.462	-14.393	-13.335	-13.95	-12.245	-12.576	-12.935	-12.023	-13.702	-14.009	-13.704	-12.501	-13.523	-13.674	-12.714	-12.224	-13.518	-13.265	-13.943	-13.508	-13.181	-12.498	-13.104	-12.064	-13.306	-12.585	-13.69	-13.752	-14.307	-13.609	-13.164	-13.761	-11.612	-11.792	-14.204	-12.52	-13.745	-12.662	-13.036	-12.81	-13.925	-13.29
-2.6667	-2.955	-2.315	-1.7472	-3.3948	-2.839	-2.4173	-2.3023	-1.7566	-2.5126	-2.433	-2.0368	-3.9514	-3.0426	-2.3691	-3.1059	-2.3565	-2.453	-0.78816	-2.7046	-2.4294	-1.9555	-3.0502	-2.0242	-0.91762	-3.0065	-1.8094	-1.8315	-3.3981	-2.9841	-2.1202	-1.8497	-2.5574	-1.9754	-2.189	-1.7664	-3.5957	-2.6183	-2.3225	-3.6024	-2.48	-2.7625	-2.703	-3.0438	-2.2735	-1.7246	-2.0325	-1.6498	-3.5481	-2.3673
-13.004	-13.314	-14.031	-13.753	-12.807	-13.71	-12.464	-12.656	-12.581	-12.541	-12.385	-12.913	-12.768	-14.012	-12.357	-12.007	-12.752	-13.815	-13.754	-12.931	-12.311	-14.472	-13.749	-12.997	-13.419	-12.235	-13.408	-12.79	-14.273	-14.348	-14.383	-13.47	-12.642	-12.718	-12.629	-13.691	-13.724	-13.37	-12.436	-13.629	-12.718	-12.519	-13.363	-13.478	-12.942	-13.559	-12.907	-13.256	-13.197	-13.943
5.739	5.9108	5.3458	5.0815	3.6705	6.1282	4.2466	4.0973	6.2964	5.8974	5.0264	5.4491	4.6542	6.7337	4.967	5.6187	5.7856	4.9355	5.5518	4.1561	5.0265	5.5278	4.7989	5.6295	5.368	5.1228	5.7064	4.5412	4.0936	6.2327	6.2943	4.7999	5.364	4.8921	6.3659	5.3804	5.2932	4.5948	4.4112	4.8187	4.783	4.3066	5.5177	5.2469	3.8089	5.4885	6.1478	4.4222	5.5612	4.8344
-13.941	-13.494	-13.79	-13.086	-13.074	-12.689	-12.595	-11.919	-12.391	-12.764	-12.347	-12.908	-13.395	-12.445	-12.384	-13.036	-12.334	-13.192	-13.246	-12.836	-13.003	-13.066	-11.87	-13.088	-12.97	-13.018	-13.059	-12.542	-12.033	-12.905	-14.54	-12.543	-11.8	-13.072	-13.276	-12.764	-12.819	-12.355	-12.827	-11.921	-13.88	-13.457	-13.205	-13.804	-12.602	-12.725	-11.899	-12.437	-12.688	-12.811
-13.676	-14.331	-14.477	-14.116	-14.568	-14.095	-13.745	-14.001	-13.588	-13.192	-13.03	-13.711	-14.385	-12.81	-14.073	-14.774	-14.796	-13.489	-13.074	-14.45	-13.725	-13.321	-13.736	-13.733	-14.861	-14.202	-13.622	-14.229	-13.695	-13.666	-13.888	-14.159	-14.325	-14.243	-13.879	-14.224	-14.429	-14.901	-13.344	-12.519	-13.662	-14.434	-15.096	-14.701	-13.481	-13.86	-14.59	-13.555	-13.641	-13.329
1.074	1.0357	0.24379	2.4126	1.2276	2.2694	1.8312	1.498	1.2053	2.2145	1.7193	1.7877	1.7173	1.6053	2.3043	1.6525	1.7585	1.4299	1.4374	1.2982	1.58	1.1126	2.8183	1.2106	3.1468	0.79857	2.7354	0.84469	0.75709	1.5541	0.94744	1.6653	0.66173	1.526	1.3763	0.8821	1.8742	2.2092	1.8004	1.6314	1.5096	2.5565	1.5696	1.6687	1.2031	1.5771	1.7515	1.8152	1.2589	1.7079
-0.85944	-0.0031276	-0.0037701	-0.43142	-0.2635	0.38922	-0.38229	-0.040637	0.11106	-0.33408	-0.83625	0.20148	1.4371	-0.63724	0.76676	-0.11146	0.078693	-0.79509	0.60243	-0.76687	-0.43583	-0.75887	1.0736	0.61931	0.78435	0.51787	-0.57926	-0.25942	0.85101	0.40674	0.19927	0.63161	-0.40514	-1.1325	-0.44948	-1.6429	0.80173	0.68616	-0.94452	0.47575	0.18785	0.60803	-1.1337	0.84983	-0.36169	-0.012011	-0.66493	0.50455	-0.64062	0.67992
-3.3181	-2.7544	-2.0647	-2.0612	-3.8694	-2.691	-1.9368	-3.3458	-3.3894	-2.0561	-1.4537	-1.435	-4.3405	-2.5153	-2.7552	-2.38	-3.3247	-1.9864	-2.3601	-2.6189	-3.4457	-2.9932	-2.312	-3.0154	-0.83902	-1.9323	-3.9223	-2.4837	-2.9743	-2.8027	-2.3897	-2.8294	-3.2397	-2.8326	-1.7222	-3.0827	-3.0112	-2.4919	-3.4532	-2.8679	-2.676	-3.5952	-2.3165	-2.0155	-3.9653	-3.3374	-2.3645	-1.964	-3.1385	-2.928
1.4821	0.57537	0.26086	2.3437	3.0467	0.27269	1.7968	2.1841	1.3511	-0.41382	2.3196	1.1224	3.0845	1.924	1.2898	1.5115	2.2128	1.8536	1.4215	0.88116	2.0931	3.0977	0.82878	2.1793	1.7655	1.6131	1.6877	1.9553	0.66695	0.90153	2.5134	2.2092	2.0471	1.3373	2.6987	1.7964	1.5991	2.3766	1.7502	1.7074	0.6257	1.0019	2.5803	2.5803	2.7515	2.1952	1.8691	2.3652	1.1731	1.5065
-5.4569	-5.2963	-5.9375	-4.4813	-4.8591	-5.6858	-4.9858	-6.0698	-5.296	-4.7552	-5.9046	-4.7322	-6.1599	-4.971	-6.5331	-5.9062	-6.1099	-5.8401	-5.7854	-5.4957	-5.2903	-5.5399	-5.8939	-5.2811	-5.3399	-5.8739	-5.2656	-5.3024	-5.8653	-5.6761	-5.5098	-4.6565	-6.1913	-5.2067	-6.2384	-5.596	-6.0303	-5.2027	-6.3706	-5.0965	-5.7141	-5.9784	-5.9016	-7.3683	-5.6277	-6.035	-4.4996	-5.7614	-5.09	-6.2324
-0.27147	0.2297	-0.31037	0.24697	-0.25706	1.2269	-0.98704	-0.40326	0.07124	0.32898	-0.89681	-1.002	0.20724	0.72264	-0.20996	-1.1734	0.77029	-0.87021	-0.49454	0.21844	-0.047038	-0.96	-0.44701	-0.028246	0.39434	0.48357	0.42115	-0.86227	-0.15459	0.69883	-0.18846	-1.0875	0.64501	-0.45514	0.04176	-0.15609	0.29291	-0.22125	-0.26064	1.0372	0.39284	0.72111	-0.36547	0.031857	-0.16387	-1.2844	-0.098089	0.37828	-0.47728	0.75458
-5.1077	-5.6119	-6.5606	-6.9986	-5.4163	-5.6894	-5.5968	-4.9253	-5.5059	-5.4101	-5.1734	-5.8714	-6.3079	-5.1087	-4.9177	-6.3168	-5.1016	-5.4769	-4.9284	-5.6768	-5.8792	-5.0359	-5.6012	-5.5808	-6.1	-5.4079	-6.2059	-5.2457	-5.7086	-5.9597	-5.5482	-6.1982	-5.4699	-4.9187	-5.4923	-5.2764	-5.225	-4.9035	-5.5473	-5.7173	-4.7386	-5.8345	-4.8404	-5.1695	-4.4895	-6.4674	-5.8872	-5.9493	-4.5994	-5.7145
8.6977	8.3365	8.5023	9.154	8.5812	8.1791	8.641	8.6881	7.878	7.6686	8.2685	8.1484	8.9634	8.489	9.2219	8.9722	8.1333	8.0589	9.385	7.2261	9.0146	9.4487	10.471	8.5629	8.6987	9.6874	8.5084	8.3474	8.0653	9.2189	8.2548	7.9166	8.2209	9.3015	8.5295	9.1695	8.9621	9.4021	7.6432	9.5351	7.7659	9.661	8.103	7.951	8.4004	7.8739	8.08	8.3645	6.4906	8.9973
-13.46	-12.729	-12.5	-12.445	-13.126	-13.162	-12.619	-12.394	-13.689	-11.821	-12.784	-12.756	-12.172	-12.136	-13.414	-13.023	-14.065	-12.275	-11.59	-12.645	-12.698	-13.201	-12.59	-13.801	-12.301	-12.266	-13.969	-13.063	-12.665	-12.153	-12.344	-12.556	-12.216	-12.082	-13.202	-12.527	-12.936	-12.667	-13.134	-12.768	-13.3	-13.395	-12.5	-12.572	-11.926	-13.083	-12.502	-12.513	-11.705	-12.866
-3.3447	-3.4927	-2.5207	-3.1825	-3.397	-3.0903	-2.3297	-3.2415	-3.0079	-2.7242	-4.04	-3.1702	-3.3799	-3.6347	-3.8946	-2.5618	-3.1019	-2.3074	-4.7624	-3.3672	-2.7626	-1.7844	-2.5572	-2.441	-3.566	-2.8104	-3.7195	-3.094	-3.563	-2.5192	-4.1506	-3.2171	-4.1387	-4.2001	-3.182	-4.0814	-3.5039	-3.2106	-3.1911	-3.7421	-3.2587	-3.1778	-2.9344	-2.2331	-1.8373	-2.1359	-2.7722	-4.5426	-3.7729	-3.4809
-3.7008	-2.3475	-2.0232	-2.8587	-2.4914	-2.229	-2.448	-3.0078	-2.4359	-2.726	-1.7395	-1.3915	-3.4602	-3.1641	-3.7025	-4.1014	-2.3931	-2.3856	-3.1117	-3.3077	-2.3526	-1.425	-2.226	-3.2441	-2.7622	-1.9546	-1.0066	-3.2536	-2.3791	-2.0892	-3.2151	-2.0913	-2.8208	-2.0845	-2.7879	-2.6602	-2.4176	-3.7678	-1.8195	-2.2888	-3.0772	-1.9191	-2.7671	-3.0309	-2.9389	-3.0752	-1.8588	-2.2838	-2.6988	-3.2036
-5.8754	-6.1894	-4.8346	-5.3094	-4.5579	-5.1285	-6.1717	-5.2893	-6.0578	-6.0493	-5.0486	-5.2534	-5.408	-5.4735	-6.4758	-5.182	-6.5695	-7.3166	-5.9401	-5.3514	-5.7267	-5.3397	-5.5518	-5.4432	-5.8647	-5.8797	-5.8797	-6.3585	-5.8193	-5.336	-4.5397	-5.3981	-5.5086	-6.1833	-6.2246	-4.9775	-5.7937	-6.9226	-4.8099	-5.4383	-6.6831	-5.9327	-6.0942	-6.1474	-5.6908	-5.1677	-5.7678	-6.579	-5.7731	-5.8711
-0.41307	0.087385	0.33343	-0.12124	-0.2525	1.3175	-0.39266	-0.25788	0.82825	-1.0153	-0.14945	-0.10528	-0.1595	-0.11383	-0.53664	-0.74822	0.2907	-0.97029	0.018459	-0.36018	0.19931	-0.1031	-0.15423	-1.7604	-0.94847	0.021892	-0.24099	0.5213	-0.42228	0.68967	-0.51231	0.68086	-0.9249	-0.68704	-0.071865	-0.20617	0.39668	-0.93778	1.0152	-0.024025	-0.029983	-0.15444	0.70711	-0.85469	0.36757	0.021107	-0.026959	0.67051	0.57263	-0.10462
6.5484	6.9005	8.1009	6.7659	7.7137	5.8211	6.0392	6.8295	6.4048	4.9655	6.9451	6.0311	7.9019	7.7821	7.0104	6.1805	7.0509	7.0682	6.3381	8.0865	6.5668	6.7524	7.0013	6.2908	6.4255	4.9977	7.13	6.5003	6.2183	7.6655	6.0105	6.7597	6.5896	7.2795	7.1498	6.3189	7.7241	6.5678	5.5794	5.286	6.1453	6.2174	6.9574	6.7414	7.3887	7.2445	5.9535	7.0579	8.2365	6.7502
-3.4784	-4.2256	-4.1873	-3.0721	-4.042	-5.2844	-4.2294	-5.1925	-5.2039	-4.463	-4.9295	-4.3993	-4.1981	-5.3665	-5.4956	-5.1061	-5.8583	-4.5607	-5.0579	-5.3109	-5.1127	-4.7149	-4.4504	-4.7955	-3.608	-5.6042	-3.9862	-4.8931	-6.4772	-5.5269	-4.3091	-5.5644	-4.9536	-5.2992	-6.0016	-4.354	-4.3666	-4.8644	-5.7357	-3.4514	-4.0768	-4.5236	-3.942	-4.5597	-5.3114	-4.077	-5.0097	-4.1409	-5.4127	-5.5426
-0.39742	0.50984	-1.2127	-0.47933	-0.50233	-0.91901	-0.81904	-0.66196	0.16332	-0.75288	0.10122	-0.040196	-0.28378	-0.58062	0.91005	0.46737	0.70581	-0.84351	-0.86261	0.12666	-0.0042899	-0.49691	-0.17793	0.099052	-0.091382	0.80398	0.27556	-0.24339	0.26431	-0.76666	-0.66607	-0.72735	-0.31789	-0.27265	0.42823	0.48227	-0.52925	0.43195	0.67869	-0.47765	0.070311	-0.78177	-0.64327	-0.37825	1.1316	0.17012	-0.041623	0.26263	-0.097122	0.76142
-23.367	-21.378	-21.989	-21.97	-21.661	-22.944	-22.101	-21.246	-21.863	-21.816	-23.156	-21.428	-23.219	-21.757	-23.141	-21.02	-22.888	-22.618	-22.228	-21.75	-21.242	-22.26	-21.396	-22.028	-22.424	-21.928	-22.186	-22.9	-23.064	-22.32	-22.18	-21.166	-21.49	-22.717	-21.984	-22.16	-21.834	-22.297	-21.748	-22.713	-22.106	-21.853	-22.451	-21.676	-22.648	-22.25	-22.157	-22.32	-22.029	-22.303
-2.3101	-3.4295	-2.3014	-3.4866	-4.0153	-3.22	-4.0576	-2.3269	-2.9991	-2.3382	-4.1576	-4.0995	-4.1897	-4.0223	-2.9417	-3.5713	-3.1156	-3.3603	-2.741	-3.3365	-2.4475	-3.5491	-4.0917	-2.9725	-3.0992	-4.1839	-2.3417	-3.0738	-3.3725	-3.8561	-4.0201	-4.456	-4.7366	-3.8623	-3.6679	-2.537	-3.6277	-3.8939	-3.3953	-2.7728	-3.4345	-4.0327	-3.3596	-3.3869	-3.9508	-3.2858	-3.1661	-4.0674	-2.2901	-3.2587
-7.8868	-9.2822	-8.8974	-8.9771	-9.3405	-8.7233	-8.5021	-9.9129	-8.9265	-9.5751	-9.4814	-9.3577	-8.4219	-8.0905	-10.162	-8.3078	-9.2732	-9.3273	-8.4776	-9.1932	-8.5053	-8.8263	-8.043	-9.5266	-9.866	-9.671	-8.9142	-8.0719	-8.7425	-9.6154	-8.5902	-8.3734	-9.2222	-8.8212	-8.1587	-9.2641	-8.6131	-9.8267	-8.2131	-8.5521	-9.4863	-9.5686	-9.0514	-9.1964	-9.146	-8.5228	-8.9053	-8.6415	-9.1522	-8.5429
-11.551	-11.813	-11.82	-11.165	-11.229	-10.877	-11.085	-11.809	-12.564	-12.164	-11.336	-11.911	-10.844	-12.032	-10.834	-11.888	-11.045	-12.05	-12.356	-12.24	-12.289	-11.497	-12.047	-12.462	-10.773	-12.735	-11.097	-12.512	-11.383	-12.598	-11.814	-11.414	-12.399	-12.502	-11.594	-11.515	-11.417	-11.198	-11.837	-12.142	-11.657	-12.739	-12.451	-12.334	-11.358	-12.943	-11.708	-11.709	-11.218	-11.404
-0.76751	-1.5366	-1.6087	-0.61851	-1.5789	-0.60356	-0.27223	-3.2679	-0.66686	-1.3921	-0.32193	-2.7214	-1.0228	-0.98061	-1.2158	-2.5267	-1.5446	-1.996	-0.76079	-0.85008	-1.3732	-1.1467	-0.96964	-1.425	-1.3172	-1.7842	-0.84998	-2.1719	-2.476	-0.8933	-0.41146	-1.7316	-0.92056	-1.9706	-1.5759	-1.3435	-2.7927	-1.2383	-0.71552	-1.8079	-1.2295	-1.3618	-2.5616	-1.675	-1.9927	-0.30874	-1.5762	-2.403	-2.1247	-0.53376
0.9801	-0.40033	0.2074	-0.078272	0.79442	0.21978	1.0787	1.1057	1.4899	0.18546	1.1736	1.5064	1.6429	-0.40651	0.36296	-0.10879	0.14833	0.48974	-0.033962	-0.78567	0.34429	0.47635	0.20639	0.83608	0.54939	-1.17	1.1625	0.32817	0.41337	-0.18315	0.38237	-0.4314	-0.7266	0.61425	1.0317	0.63268	-0.31979	0.28366	1.2636	0.84133	0.15004	0.74304	0.022577	0.10794	1.0819	0.60139	-0.9355	1.4093	1.4901	-0.12419
-12.361	-11.317	-11.252	-12.896	-11.306	-11.142	-11.915	-11.731	-11.271	-12.213	-11.909	-12.311	-11.985	-11.849	-11.637	-12.877	-11.951	-11.028	-11.941	-11.655	-11.134	-11.504	-11.515	-12.411	-9.8224	-10.509	-10.827	-11.66	-11.419	-11.649	-11.507	-11.492	-11.547	-10.721	-10.137	-10.76	-12.142	-10.494	-12.68	-12.311	-10.632	-11.623	-12.3	-11.966	-11.119	-10.628	-11.943	-11.16	-12.432	-10.659
-9.1825	-8.5771	-8.6822	-9.6192	-8.244	-8.485	-8.6915	-9.1907	-8.4118	-9.6099	-8.3183	-9.0731	-8.5675	-7.4696	-8.8852	-9.1351	-9.3734	-8.6521	-9.2742	-7.9119	-8.8248	-8.8182	-7.5926	-7.8184	-8.6112	-9.3002	-8.588	-8.3793	-10.407	-8.9998	-8.5205	-9.3899	-8.3617	-8.4017	-8.4725	-9.7232	-8.5697	-8.1992	-8.5805	-10.133	-9.1031	-10.199	-8.9237	-8.5606	-8.4446	-9.3197	-8.9518	-9.1496	-9.4018	-10.072
1.2985	0.32615	0.33556	-0.40985	0.71571	-0.4193	0.40133	0.89881	-0.39163	0.46654	0.91047	0.71559	0.3749	-0.1012	1.2341	0.26103	0.090048	-0.47802	0.22168	0.45528	0.54996	0.16975	0.0083985	0.095112	0.10364	-0.54203	0.68492	-0.068761	0.91239	-0.49074	-0.68766	0.23456	-0.2679	0.15195	0.95918	2.0095	0.7279	0.00039165	0.45976	0.25859	-0.311	-0.40866	0.30462	0.41111	-0.61677	0.45287	1.3268	-0.16402	-0.13814	-0.29964
-11.684	-11.968	-10.798	-10.292	-11.103	-11.698	-11.465	-12.212	-11.105	-11.605	-11.603	-11.479	-10.832	-12.243	-11.613	-12.373	-12.357	-12.379	-11.108	-11.428	-10.988	-11.381	-11.549	-12.879	-12.087	-11.453	-11.972	-11.085	-10.821	-11.451	-11.926	-11.623	-11.717	-11.621	-12.134	-11.726	-11.607	-11.813	-10.647	-11.194	-10.796	-11.487	-11.765	-11.159	-12.129	-11.435	-11.22	-11.225	-10.938	-11.246
2.4912	2.865	3.3261	3.5491	2.4881	3.1001	3.3538	3.157	3.5803	2.9188	3.2492	3.8522	3.7943	4.0607	2.4432	3.0282	2.6672	3.0576	3.4541	2.5009	3.2084	2.8287	3.2327	4.5405	2.5179	3.5553	2.3548	2.6729	1.9321	2.4612	3.591	3.8782	1.9034	2.9495	3.1572	3.8573	2.2024	2.4815	1.7259	3.1312	3.7512	3.1132	1.9179	3.1842	2.5667	2.6613	2.5505	2.1367	2.3278	2.3974
-13.189	-13.502	-12.517	-12.739	-12.023	-12.342	-12.441	-13.387	-13.261	-12.219	-12.654	-13.118	-13.332	-12.879	-12.878	-12.236	-13.587	-13.236	-12.82	-12.435	-12.838	-13.656	-12.155	-12.689	-11.898	-13.704	-11.939	-11.661	-11.692	-13.118	-13.35	-12.455	-12.978	-13.297	-12.185	-13.361	-12.377	-14.269	-12.693	-12.57	-13.192	-11.583	-12.684	-12.869	-11.764	-14.072	-11.687	-12.239	-12.662	-12.579
-21.976	-22.734	-23.203	-21.928	-23.402	-22.827	-22.658	-22.539	-22.291	-23.217	-22.667	-22.386	-23.077	-23.192	-21.676	-22.875	-22.245	-21.502	-22.197	-21.591	-21.214	-21.664	-21.734	-21.833	-22.085	-22.275	-21.32	-22.541	-21.908	-22.986	-23.017	-21.486	-21.342	-23.046	-21.768	-22.232	-21.748	-21.742	-21.833	-23.427	-22.376	-22.412	-21.882	-21.515	-22.92	-21.089	-22.386	-22.266	-20.519	-21.926
-22.379	-21.579	-21.494	-23.113	-22.269	-23.217	-22.579	-22.539	-21.433	-21.464	-21.418	-22.181	-22.946	-19.912	-22.042	-22.467	-21.773	-22.257	-21.84	-21.346	-22.9	-21.904	-22.908	-21.684	-20.795	-21.534	-23.144	-22.012	-22.581	-21.073	-22.79	-21.857	-21.762	-22.687	-21.754	-21.78	-22.793	-22.65	-21.99	-21.994	-21.997	-23.569	-21.759	-22.412	-21.606	-21.698	-21.259	-21.747	-22.555	-22.696
-14.763	-14.923	-14.772	-14.077	-14.989	-16.309	-15.059	-13.772	-13.956	-15.359	-14.222	-14.79	-14.49	-14.011	-15.248	-14.741	-14.549	-13.329	-13.917	-15.182	-14.821	-15.04	-14.955	-16.009	-14.825	-15.849	-15.583	-13.956	-15.401	-14.905	-14.983	-13.68	-14.983	-15.379	-14.962	-15.434	-14.14	-14.67	-13.516	-15.015	-15.089	-14.153	-14.549	-14.39	-13.896	-14.513	-14.024	-14.51	-14.13	-14.065
6.0803	5.6094	3.2983	5.5001	5.5811	5.0679	4.6286	4.1698	4.5177	4.7398	4.3181	4.5429	6.0506	3.7944	4.3316	5.2255	5.0611	5.2033	4.9824	5.4765	4.3304	3.7531	6.419	4.211	5.1281	5.1978	4.8153	4.4044	5.0652	4.3557	4.3106	5.2132	5.6999	4.9761	6.213	5.7674	6.7727	5.4336	4.6107	4.6966	5.1533	5.4335	5.8618	4.6241	5.3862	4.8863	5.0051	4.978	4.9417	3.2207
-8.5904	-9.0575	-8.3079	-9.4214	-10.047	-9.0135	-8.5513	-9.2127	-8.7829	-9.2228	-8.5714	-9.7225	-8.9309	-8.5261	-8.629	-8.257	-8.9369	-8.7986	-8.5253	-9.7318	-8.2478	-8.8605	-9.4593	-9.2148	-8.0468	-7.8579	-8.5245	-8.3636	-9.293	-8.1755	-10.294	-9.299	-9.5372	-8.7937	-9.4831	-8.5435	-7.8655	-9.5177	-9.712	-8.9372	-8.3605	-9.8642	-9.1076	-8.3042	-8.0149	-9.0255	-9.049	-9.4738	-9.3597	-9.3816
0.38232	0.27694	0.40599	0.1258	0.13873	1.3157	-0.56655	-0.41808	0.17827	-1.0636	-0.089828	0.35884	0.56252	-0.26302	0.39923	-0.13997	0.82429	-0.3666	-0.54231	0.22821	-0.4369	-0.60005	-1.4749	0.22448	-1.3756	0.68057	0.30387	-0.3707	-0.52582	0.47219	-0.74525	0.54676	-1.1263	0.23128	1.0877	0.10957	0.79453	1.3441	-1.2167	0.10255	1.007	0.18045	-0.0062222	-0.40748	0.46485	0.34649	0.21266	-0.37451	0.68101	-0.1023
-4.6767	-3.9989	-3.9721	-3.9425	-5.1467	-4.6884	-4.7496	-3.4649	-5.5124	-4.432	-4.7682	-4.5319	-5.6842	-5.2769	-3.0454	-4.9691	-4.4526	-4.3353	-4.1487	-4.4154	-4.1006	-3.686	-5.3833	-5.8971	-5.298	-5.3472	-3.1516	-5.7725	-4.417	-3.3513	-5.5158	-6.2832	-4.2353	-4.6901	-4.3313	-4.8076	-5.7142	-4.4499	-4.0887	-4.854	-4.9764	-4.407	-4.3038	-4.5836	-4.254	-4.7281	-4.4363	-5.3934	-3.9016	-4.8314
6.4442	6.2151	6.9368	7.4759	5.4787	7.3327	7.2476	6.7857	7.7142	6.6014	6.1464	7.3715	7.0487	6.6981	6.6318	6.3078	6.8008	6.6295	6.2679	6.3702	6.0496	6.943	7.0691	6.7404	6.3366	7.0056	7.2697	7.4058	7.0033	5.9989	6.0594	7.1699	6.8615	6.7899	5.9835	7.0902	5.9673	5.786	6.9344	5.8107	6.4981	6.6986	7.4226	6.3205	6.753	7.545	7.9257	6.8022	6.4523	7.1568
-4.6532	-4.8184	-4.6896	-4.8192	-5.1773	-3.8774	-4.5295	-4.6449	-3.3869	-5.0587	-3.7715	-4.3348	-4.4447	-5.1534	-5.1019	-5.9252	-3.9534	-4.814	-5.435	-4.9406	-4.2885	-4.2718	-4.3308	-5.6079	-6.3025	-5.3043	-5.5258	-4.5003	-5.6648	-4.0902	-4.6755	-4.8981	-4.2921	-5.0815	-3.5007	-4.7265	-4.1456	-3.5481	-5.0292	-5.3412	-5.0827	-4.0591	-4.423	-4.759	-4.8146	-4.1139	-6.1494	-3.9243	-4.4475	-2.1503
2.069	1.6112	0.2827	0.48635	1.8542	2.4902	0.65975	1.0789	2.058	1.5658	0.76713	1.2113	2.0329	1.8547	0.68019	2.0254	1.2084	0.96724	0.021351	1.2982	0.91043	1.3748	2.0792	1.7481	1.1192	0.71535	1.6892	1.4676	1.2774	1.2065	0.24798	2.0336	1.3654	1.0282	1.5851	0.63981	1.1639	2.1029	0.98022	1.0175	1.8569	1.7819	1.7802	1.0179	2.0508	0.56445	1.3488	1.0018	0.68904	0.83483
3.7877	5.4323	5.2664	5.0288	4.4025	3.8702	5.1071	5.6262	5.4955	5.0693	4.8602	4.3813	4.2259	5.6158	5.2986	5.086	3.7058	5.3759	4.9273	6.015	4.6045	5.8564	5.4356	6.0758	5.1661	5.6135	4.8074	4.6407	5.9129	5.4095	5.4043	3.6485	5.3919	4.344	3.9028	4.5138	4.9351	3.6887	4.9599	5.2859	3.6069	5.9838	5.1732	4.539	6.4512	5.005	4.5861	5.2838	5.1855	5.006
-0.45116	-2.042	-2.1003	-3.0498	-1.3691	-1.4286	-2.765	-2.689	-1.0922	-2.0319	-2.5021	-1.326	-2.0236	-1.2961	-2.1119	-1.9985	-1.5115	-2.3451	-2.1512	-1.4287	-2.2533	-1.6392	-1.6689	-1.567	-2.4829	-1.0008	-0.19821	-1.9042	-1.2917	-2.1332	-2.3055	-1.6734	-2.3345	-1.7594	-1.5563	-1.5334	-1.3058	-1.577	-1.8583	-1.6304	-0.96022	-2.326	-2.4502	-1.3838	-1.9917	-1.686	-1.4666	-2.1847	-2.1593	-0.71242
-5.4265	-4.9722	-6.7484	-6.1642	-6.0904	-6.1707	-5.1559	-6.7509	-5.6489	-5.6812	-4.759	-5.1328	-6.0738	-5.7108	-5.2768	-5.5889	-5.6101	-5.474	-6.5129	-6.5865	-5.2609	-5.8064	-5.4957	-5.5682	-4.9851	-4.9293	-5.4049	-4.2258	-5.1879	-6.2599	-5.4318	-6.0175	-5.886	-6.2593	-5.2559	-5.8447	-5.8431	-5.2579	-6.5293	-6.0557	-5.0239	-5.5861	-4.7408	-5.4441	-6.8446	-6.5423	-5.3448	-5.5679	-6.0948	-5.8536
1.9852	3.1224	2.913	2.8136	3.1261	3.3561	1.5464	3.9696	2.7973	2.6758	2.5892	1.991	2.3972	1.6632	2.6326	2.6738	1.8021	2.6948	2.9572	2.6052	2.6571	3.5417	2.4315	2.1392	3.0682	3.2885	2.4865	3.7271	1.5045	3.1334	2.146	3.5688	2.0814	3.1488	2.6563	1.8352	1.807	2.8869	2.1065	1.7812	2.5712	2.1683	1.9119	3.4741	2.3035	2.8614	1.5986	3.3218	1.9289	3.3037
-0.23488	0.9336	0.15425	0.14131	0.05937	-0.71016	-0.67203	-1.2282	0.51214	-0.35235	-0.24208	0.24273	0.38174	-0.26918	0.45227	-0.85061	0.15808	0.17539	0.1723	-0.52375	0.95013	-0.2704	-0.10911	0.68971	-0.43552	0.35455	0.009456	1.1983	0.69136	-0.23977	0.39827	-0.008729	-0.17832	-1.0101	0.41308	-1.3047	-0.64448	0.010221	-0.07668	-0.49798	0.2023	-0.16326	-0.31819	-0.36588	0.28624	-0.053943	-0.2668	0.86786	0.23936	0.26252
-13.171	-12.789	-14.478	-12.924	-13.824	-14.918	-14.129	-13.876	-13.454	-13.372	-13.421	-13.798	-14.298	-13.33	-13.343	-14.348	-12.919	-13.275	-13.379	-12.625	-12.476	-14.026	-13.065	-12.465	-12.31	-13.726	-13.912	-14.107	-13.591	-12.63	-12.471	-12.586	-13.267	-12.291	-13.653	-13.192	-13.156	-13.231	-13.423	-13.374	-14.434	-13.274	-13.433	-12.755	-13.548	-13.258	-13.369	-14.153	-13.028	-12.92
-8.6022	-10.842	-9.8978	-8.5666	-9.1126	-9.635	-10.84	-9.9791	-8.4276	-9.8532	-9.9669	-9.3588	-10.845	-9.1658	-8.7049	-8.7611	-9.7871	-9.2267	-9.4136	-10.07	-8.9824	-9.6451	-8.2501	-9.8869	-8.984	-9.0918	-9.1555	-8.3741	-9.4048	-9.8254	-10.43	-9.9766	-9.1958	-9.1184	-10.809	-9.3072	-8.1571	-8.9694	-10.064	-10.349	-9.6333	-9.0447	-10.389	-9.5515	-8.7703	-9.4724	-9.6748	-9.8698	-9.2395	-10.459
-5.9049	-5.7273	-5.4333	-5.0824	-6.5142	-5.2573	-4.6839	-6.2656	-5.6019	-5.9256	-6.1624	-6.8092	-3.9807	-5.5179	-5.8307	-5.9263	-5.5962	-5.8066	-5.1227	-5.8231	-5.7839	-6.1082	-6.2575	-6.1543	-5.0458	-5.8285	-5.5215	-6.0792	-4.8528	-5.9903	-5.0411	-5.4569	-4.9112	-6.1143	-5.3169	-7.0559	-5.0366	-4.4019	-5.4422	-4.9397	-5.8499	-5.8878	-5.4958	-6.4086	-4.7702	-4.8507	-4.12	-6.1417	-5.5122	-5.9157
-9.9349	-9.6716	-10.135	-8.5436	-8.6397	-8.0566	-8.1268	-7.8397	-6.4753	-9.3804	-9.5019	-9.5533	-9.3815	-9.1109	-9.0351	-8.1021	-8.7483	-8.6949	-9.4346	-10.317	-9.26	-9.5884	-9.9584	-8.5249	-9.5866	-9.4191	-10.809	-9.0688	-8.733	-9.6442	-9.5034	-10.237	-8.3693	-8.4335	-9.1676	-9.6243	-8.2577	-8.5065	-9.0204	-10.043	-8.982	-8.8455	-9.1318	-8.157	-9.2165	-8.414	-9.71	-9.0302	-8.3164	-8.9864
2.7316	1.9756	3.3916	2.1256	2.453	2.9298	1.4453	3.1714	2.7793	2.9259	2.7971	3.217	3.3557	2.6193	3.2892	2.6991	3.2507	1.9065	3.8314	2.7745	3.3635	2.6167	2.6954	2.1557	2.6098	1.9658	3.6055	2.5231	2.3397	2.5514	2.0441	2.2754	2.6463	1.4125	1.3801	3.4621	2.6688	2.1309	2.9265	2.8024	1.9963	2.8769	1.7739	1.8722	2.5569	2.3592	1.5222	2.6853	2.4738	2.19
-11.014	-10.829	-11.871	-11.415	-11.78	-11.6	-12.46	-10.74	-10.796	-10.781	-10.716	-10.947	-11.13	-11.658	-10.693	-11.231	-12.779	-11.837	-11.825	-10.554	-11.595	-11.545	-12.024	-10.31	-11.643	-11.889	-12.709	-11.982	-11.378	-11.745	-11.789	-11.256	-11.257	-12.745	-12.004	-12.281	-10.43	-12.11	-11.204	-10.819	-11.657	-11.356	-11.078	-12.549	-11.989	-10.156	-11.997	-11.276	-12.181	-11.483
7.7323	7.7852	7.8222	5.4028	6.7072	5.8089	6.3144	6.1557	6.8878	8.1509	6.2714	7.1598	5.4217	6.5381	6.9471	6.7851	6.6888	7.107	7.2077	6.6063	7.2195	6.0299	5.6074	6.9852	6.6717	6.656	6.7872	6.5059	6.5155	6.9001	7.0102	6.8527	7.6409	6.9204	7.3324	7.2175	8.189	7.6131	6.4798	6.7922	7.0161	7.83	7.5622	7.5161	6.4126	7.4867	5.9968	6.5145	7.5214	5.8418
-13.047	-12.453	-12.854	-12.365	-14.665	-12.483	-13.746	-12.225	-12.491	-12.862	-13.173	-12.575	-12.266	-12.239	-11.972	-11.5	-12.165	-12.067	-12.993	-13.27	-12.896	-13.489	-13.318	-13.045	-13.091	-12.065	-13.44	-12.738	-11.628	-12.774	-12.827	-12.825	-12.344	-12.201	-12.144	-12.351	-13.089	-12.38	-12.783	-12.266	-12.55	-12.443	-12.493	-12.512	-12.429	-13.469	-12.229	-12.768	-12.356	-13.32
-9.3156	-8.2448	-9.9937	-8.7812	-9.2269	-8.6496	-8.39	-8.1579	-8.93	-8.9425	-9.0151	-8.9455	-8.1647	-8.5079	-8.6298	-7.8079	-8.3503	-9.0273	-9.4231	-8.4387	-9.4653	-9.4742	-9.6805	-9.0911	-9.7743	-9.1061	-9.7511	-9.6159	-10.001	-8.744	-9.481	-8.0435	-9.5167	-9.3302	-8.9028	-8.8891	-9.8731	-9.8232	-8.8724	-9.2735	-8.3019	-8.2233	-8.461	-8.5117	-9.1391	-9.8897	-8.9846	-8.8586	-8.3015	-8.6589
-4.7235	-3.2919	-4.5252	-3.9691	-3.576	-4.0079	-4.0875	-3.9402	-3.3153	-3.4562	-3.0429	-3.9537	-3.2308	-3.4846	-3.9445	-3.542	-3.722	-3.5017	-3.2721	-4.4164	-3.8012	-3.6203	-3.7558	-2.8851	-4.8181	-4.2687	-2.2198	-4.0645	-3.3619	-3.0278	-3.0905	-4.0457	-3.9739	-5.1369	-3.9288	-3.6015	-3.3592	-3.8877	-3.5594	-4.0854	-4.9435	-2.5862	-3.9282	-3.6312	-4.322	-3.3315	-3.5961	-4.1277	-2.9076	-3.5017
4.5035	3.499	4.5677	3.4719	4.0355	4.4401	4.244	4.401	3.8917	4.3653	3.2064	4.1488	4.4547	4.615	4.4262	4.5071	3.6301	4.2501	4.9256	5.7697	5.7263	4.0506	3.5242	3.5977	4.7906	4.5249	5.5095	4.2452	3.8243	4.478	4.2053	3.9923	3.659	3.8549	5.3775	4.5316	4.3188	4.5113	4.2899	4.01	4.6679	3.2101	4.8756	4.401	4.7358	4.8761	3.324	3.3423	4.2818	3.8655
1.8202	1.9585	1.9295	1.4392	1.6069	1.0234	1.1792	1.1197	0.57353	2.4013	1.153	1.2805	1.3013	2.3615	1.1571	2.3474	0.81392	1.3562	1.4162	1.6978	2.7774	2.2466	1.206	2.7849	2.1945	1.0738	1.6321	1.2299	1.639	1.814	1.7058	1.1343	1.829	1.8265	1.2521	1.5449	1.3106	2.6814	0.8109	1.3874	1.2265	1.4178	1.1472	2.8882	1.641	1.9808	1.5199	2.5584	1.6324	0.8445
-14.069	-13.808	-13.472	-14.082	-13.35	-14.237	-13.655	-14.205	-14.831	-13.823	-12.757	-13.408	-14.617	-13.853	-14.416	-13.477	-13.806	-13.314	-14.312	-13.723	-13.663	-14.682	-13.971	-13.508	-13.547	-13.685	-14.529	-13.528	-14.716	-14.467	-14.261	-12.718	-13.719	-14.847	-15.197	-13.486	-14.05	-13.895	-13.369	-14.387	-13.555	-14.011	-14.594	-13.676	-13.935	-13.498	-13.369	-14.402	-12.843	-13.414
-4.6975	-4.9487	-4.6254	-4.5765	-4.8269	-4.4799	-5.2753	-4.114	-4.3908	-4.3915	-4.7525	-5.0672	-4.6749	-4.774	-3.8011	-4.568	-4.8127	-3.7519	-4.5093	-4.0786	-4.3071	-4.6447	-3.8952	-3.9174	-4.3977	-3.7069	-4.7579	-4.5884	-5.5756	-5.3995	-4.2057	-3.3568	-5.457	-5.1751	-4.224	-4.7691	-6.6999	-5.3588	-5.0093	-4.182	-3.2103	-3.6713	-4.1625	-4.2394	-4.6698	-3.5904	-3.5776	-3.2704	-3.7987	-3.8918
-0.59746	-0.30324	-0.5709	-0.82536	-1.3073	-0.61537	-0.41556	0.14365	0.031095	-0.99864	-0.32461	0.15069	0.27987	-0.16676	-1.3479	-1.774	0.93783	0.11704	-0.58435	-0.0018868	0.14073	-0.19787	-0.45748	0.20796	0.099445	-0.12466	0.037709	0.53656	0.26862	0.16616	-0.3826	-0.031398	0.39038	-0.071418	0.024526	-0.55731	-0.20536	-1.3456	0.34751	-0.49959	-0.56556	-0.75155	-0.04935	0.87211	-0.47491	0.57496	-0.85973	-0.00024947	-0.17636	0.83787
-7.619	-8.0174	-7.1572	-8.3107	-8.2737	-7.612	-7.6328	-8.0643	-6.3166	-8.6889	-8.1936	-7.0702	-7.1004	-6.1286	-7.4049	-8.1095	-7.5194	-8.3936	-7.222	-8.0202	-6.4756	-7.9665	-6.9718	-7.5497	-8.2766	-7.2703	-7.8301	-7.2995	-7.1898	-8.2239	-6.8651	-7.4691	-7.796	-9.3875	-7.0347	-7.3462	-7.5746	-8.158	-7.7747	-7.8452	-9.3518	-7.5312	-7.362	-7.4128	-7.538	-6.8856	-7.5612	-7.0845	-8.5675	-7.7291
4.5188	4.4175	4.1884	4.4401	4.1185	3.8649	5.1492	4.9236	4.7709	5.0786	5.136	3.4914	5.106	4.5927	5.4517	5.0039	4.747	5.169	5.3105	4.4914	5.3794	4.73	4.233	5.473	4.2083	5.2313	5.2596	5.707	4.8699	3.1544	4.5978	5.3571	5.4594	5.0626	4.3653	4.8384	5.2191	5.3862	5.36	5.4009	4.8724	3.6523	4.2632	4.7955	5.3424	4.85	4.5669	6.0983	4.1067	5.8217
0.48536	-0.94886	-0.69371	-0.43115	0.03124	-1.0549	0.28462	0.52247	-0.82558	-0.71371	-0.31167	0.17086	0.0014386	-0.078496	-0.70341	0.60632	-0.33764	-0.18748	-0.58054	-0.26587	-0.28569	-0.21226	0.40686	0.1663	-0.71435	0.013822	-0.36035	-1.0897	0.21576	-0.20445	-0.30806	-0.76884	0.3074	-0.23991	-1.731	0.0011419	0.54645	1.6658	0.64628	-1.3404	-0.51063	0.91333	-0.96217	-0.67971	0.5487	0.55513	-0.38816	-0.45063	0.037329	-0.5796
-6.4885	-7.0394	-6.2529	-5.7888	-7.3047	-7.2683	-6.4429	-6.7654	-5.8484	-7.2723	-5.9075	-6.7898	-6.3525	-5.2161	-7.0864	-6.8284	-6.0285	-7.51	-6.1885	-6.4279	-5.3775	-6.8162	-6.876	-5.4461	-7.1305	-6.1605	-6.2048	-5.5224	-6.6781	-7.0179	-6.372	-6.4013	-6.8698	-6.9653	-6.6111	-6.2359	-5.7575	-6.2869	-7.8144	-5.3052	-6.574	-6.2125	-6.4688	-7.419	-6.4198	-5.8199	-6.8797	-6.8519	-6.7495	-6.6006
-6.1503	-4.3169	-5.6482	-5.5061	-6.0021	-6.8746	-4.7415	-5.8809	-6.5119	-5.6737	-6.0578	-5.8861	-5.773	-3.5957	-4.8799	-5.6394	-4.6372	-4.8929	-5.9526	-5.1144	-4.1882	-4.7608	-4.8524	-4.6763	-5.0606	-5.6261	-5.7655	-5.888	-5.7504	-5.8788	-6.0308	-5.8907	-5.8612	-5.8215	-5.5199	-5.9456	-6.2203	-5.8724	-6.3671	-7.2977	-4.8612	-7.2094	-4.6164	-5.588	-5.7601	-4.5346	-5.7776	-6.7769	-6.1604	-4.7018
6.901	7.9511	8.182	7.7293	7.7744	9.1742	8.0407	8.7571	7.6215	6.8725	6.4593	8.2108	7.5025	7.4151	7.9711	7.3751	8.8936	8.5311	7.7842	7.4715	7.4154	6.8815	8.1672	7.5845	7.4659	8.4831	5.5826	8.2071	8.5388	6.8989	7.8378	8.452	8.3591	7.934	7.8585	8.5824	9.4391	8.8768	7.5038	7.9661	8.4871	8.3155	8.4077	10.143	6.7181	7.9171	9.9334	7.4215	7.9884	8.1568
2.0115	1.2372	0.93061	2.0598	1.3389	1.6032	1.1976	2.0052	-0.65761	1.9836	0.23814	2.2966	1.1223	0.8563	1.7917	2.5524	1.8134	1.753	3.0039	0.68559	1.0596	0.91466	1.3566	1.5957	1.4773	2.3036	2.4922	2.3509	1.4396	2.1818	1.5	1.9851	1.751	1.506	0.25927	1.8084	0.97255	2.0825	1.8307	1.7485	1.3214	1.7097	2.8663	1.732	1.886	1.1908	1.1149	1.5486	1.3484	0.92356
5.9427	6.7939	7.3574	6.8154	6.2976	7.1838	7.2497	5.8231	7.6558	6.2961	7.3532	5.813	5.6539	7.3997	7.5328	5.5624	6.8829	7.8224	7.1228	6.961	7.1876	6.0747	7.5902	7.7219	6.3822	7.1587	5.541	6.4379	6.847	6.3145	6.6031	7.1697	6.8254	6.6074	6.4032	7.3184	6.3316	7.1613	6.9839	6.7689	7.2312	6.4952	7.1477	5.9007	5.6295	6.8537	7.7397	6.6956	6.5944	6.1562
-8.8502	-8.8319	-9.2511	-9.2161	-9.773	-10.109	-10.72	-9.1026	-9.7704	-10.418	-8.2768	-9.164	-10.324	-9.5826	-8.9739	-9.3148	-9.515	-9.833	-8.4398	-8.8355	-9.3128	-10.192	-9.7624	-9.9501	-9.0451	-10.069	-8.9831	-8.7483	-7.9035	-9.6654	-9.2247	-9.9723	-9.8236	-9.2985	-10.015	-8.6348	-9.5001	-8.5909	-8.3516	-9.448	-9.3367	-9.8722	-9.7199	-9.2579	-9.6516	-8.8582	-8.7556	-9.2367	-9.8242	-8.9306
7.6155	7.727	8.3989	8.0007	7.7333	7.8913	7.3614	9.0147	8.6286	8.142	8.0638	7.3159	7.7157	7.6467	9.1387	8.5561	7.0673	6.8571	6.9803	7.81	7.7065	9.0829	8.1397	7.4751	8.2164	8.6073	7.8809	7.3031	7.9175	8.1622	7.6831	8.2869	7.9479	7.1858	8.3191	8.3761	8.9573	8.4828	7.735	9.133	8.6565	9.0362	8.0781	6.6466	6.7964	7.6863	7.1396	8.3403	7.1737	6.5349
-0.84084	0.84121	0.59359	0.34359	-0.30749	-0.097064	-0.59632	0.23281	-0.11596	-0.65138	0.19823	0.41934	-0.8811	-0.30288	0.60714	-0.78539	-0.61944	0.63473	0.021832	-0.1041	-0.037301	-1.047	0.31577	-0.47081	-0.75927	-0.091437	-0.90796	-0.059585	-0.03769	0.48637	-1.3728	0.019642	-0.6785	-0.23815	0.41707	0.32835	0.78759	0.10381	-0.83055	0.62611	-0.71798	-0.15875	-0.53745	-0.55808	0.42498	0.038446	-0.092743	-0.53755	-0.95475	-2.2276
-8.699	-8.9412	-9.2684	-9.8273	-8.6193	-9.009	-9.9355	-9.2775	-8.7027	-8.7996	-9.2622	-8.7266	-8.01	-9.1571	-9.8645	-8.9238	-8.0576	-8.7792	-7.5706	-9.6053	-8.2445	-8.2088	-9.3323	-8.7615	-8.5728	-8.8764	-8.5656	-8.2637	-9.0095	-9.4128	-8.2199	-7.5816	-8.9016	-8.4436	-9.2711	-9.6118	-10.18	-9.0182	-9.2515	-10.11	-9.6232	-10.08	-9.1222	-8.1564	-9.7211	-8.3514	-8.6634	-9.1155	-9.2254	-10.269
3.0079	3.0649	3.3105	3.5409	2.7883	2.9802	1.6298	2.9265	3.4971	3.9359	1.7935	2.9793	2.8165	2.5678	3.3537	2.2733	2.8391	2.7936	2.657	1.8633	4.1507	4.2302	2.9936	2.5628	3.8907	3.2027	3.5488	3.1576	2.637	2.4209	2.7091	3.2203	2.8363	3.3237	2.7945	3.9288	1.8131	1.7329	3.4085	3.8326	3.3653	1.9307	3.4446	2.3525	3.4755	2.1529	2.024	2.8933	3.2059	3.3747
1.1438	1.2411	0.49319	-1.1571	1.4037	0.24967	0.887	0.43416	-0.090688	1.0184	-0.28133	-0.18789	0.83578	-0.20881	-0.40821	-0.18509	1.3484	0.87427	-0.35339	0.22359	-0.12323	-0.53652	0.22547	0.20682	1.796	0.41095	0.14884	1.7121	0.26268	0.91645	0.4099	-0.084744	0.43207	-0.63558	1.1552	0.44512	0.11633	0.27025	-0.37286	-0.054091	0.72982	0.16135	-0.026955	0.91674	0.66759	-1.1578	-0.14436	0.88473	0.86564	0.72505
-22.19	-21.019	-21.217	-22.38	-22.818	-23.963	-21.852	-21.756	-22.269	-21.288	-21.527	-22.39	-21.351	-22.108	-23.566	-21.458	-21.932	-22.521	-21.85	-22.019	-21.607	-21.85	-22.025	-23.988	-21.845	-22.536	-23.081	-22.615	-22.823	-22.079	-22.642	-20.846	-21.107	-22.744	-22.637	-21.298	-23.748	-21.821	-21.874	-22.196	-22.491	-22.187	-22.005	-23.478	-21.512	-22.399	-22.374	-22.741	-22.325	-21.457
-13.826	-12.886	-13.402	-13.659	-13.396	-14.804	-13.765	-14.88	-12.537	-13.323	-15.577	-13.591	-12.074	-13.375	-13.558	-13.619	-12.767	-12.654	-13.678	-12.764	-14.457	-13.469	-12.588	-12.399	-12.862	-13.172	-13.645	-12.758	-13.87	-12.826	-13.557	-13.262	-13.759	-12.138	-12.925	-13.932	-12.032	-13.819	-13.626	-13.044	-12.364	-12.961	-13.428	-13.108	-13.115	-12.796	-13.484	-13.512	-13.967	-13.872
-13.279	-13.081	-13.403	-12.413	-13.054	-15.262	-12.354	-13.316	-13.405	-12.857	-12.699	-13.563	-12.297	-12.308	-13.42	-13.423	-12.22	-12.34	-12.607	-13.224	-12.986	-13.699	-12.822	-12.641	-12.792	-14.012	-13.743	-13.143	-13.499	-13.31	-13.97	-12.132	-12.252	-13.579	-14.368	-13.058	-13.852	-13.435	-13.204	-12.173	-13.656	-12.634	-14.766	-14.275	-12.361	-12.798	-13.459	-14.381	-13.984	-13.47
-5.7363	-6.6466	-6.3957	-6.8806	-6.6463	-5.977	-7.2014	-7.0532	-6.0431	-6.5643	-6.3953	-6.7657	-6.4897	-6.5879	-6.0993	-5.6113	-7.3115	-5.7758	-7.2584	-6.6439	-6.9049	-7.0534	-6.876	-7.1776	-6.7387	-6.6792	-6.8265	-7.1208	-7.5424	-7.1544	-7.1957	-5.3965	-6.0934	-6.0233	-5.7723	-6.083	-6.2214	-5.6562	-6.3077	-6.012	-6.0971	-6.555	-6.6855	-5.6167	-6.3913	-8.4438	-6.7731	-7.1082	-6.7752	-5.29
-9.5508	-8.8788	-10.2	-9.5828	-9.7934	-9.9	-10.239	-10.546	-9.7906	-10.019	-9.638	-10.843	-10.159	-10.423	-8.7943	-10.201	-10.197	-10.536	-11.433	-10.374	-11.747	-10.092	-9.6443	-10.375	-10.029	-9.2397	-10.748	-10.568	-10.736	-11.316	-10.492	-8.5778	-9.7385	-11.473	-11.495	-10.418	-9.6491	-10.527	-10.499	-9.9561	-10.803	-9.026	-10.186	-9.5325	-10.522	-9.883	-10.16	-10.44	-10.457	-10.723
-11.582	-12.341	-12.153	-11.881	-12.793	-10.722	-11.724	-12.649	-11.577	-11.725	-10.309	-10.62	-11.211	-10.739	-10.569	-11.285	-11.568	-12.017	-12.21	-12.627	-11.853	-12.963	-11.708	-11.141	-11.653	-11.382	-9.7515	-11.969	-11.483	-11.468	-11.177	-12.459	-12.234	-10.63	-12.064	-11.499	-12.004	-12.484	-11.964	-11.824	-11.79	-10.74	-11.573	-12.615	-10.811	-12.075	-11.652	-10.702	-10.485	-10.537
-13.382	-12.476	-13.561	-12.277	-13.461	-13.606	-12.9	-12.701	-14.267	-13.799	-13.325	-14.094	-13.587	-13.993	-13.677	-13.43	-12.888	-12.417	-13.044	-13.328	-13.072	-13.163	-13.773	-13.602	-13.654	-13.238	-13.486	-13.424	-14.52	-12.661	-12.648	-14.16	-13.556	-14.497	-12.565	-13.506	-13.385	-13.73	-13.479	-12.83	-13.715	-14.219	-12.205	-14.306	-12.759	-13.595	-13.477	-13.312	-13.55	-13.072
-1.0646	-2.0191	-1.631	-1.6581	-1.0004	-0.65026	-2.3971	-1.5866	0.020424	-1.3665	-2.5009	-2.5184	-1.0805	0.31378	-0.53787	-1.1562	-1.7955	-1.769	-1.7248	-2.0908	-1.4525	-2.2829	-1.9788	-2.486	-2.4072	-0.54578	-2.4528	-0.64263	-2.429	-0.84196	-2.0287	-1.652	-2.1522	-1.4538	-1.1136	-0.99619	-0.46504	-0.82673	-1.0705	-1.5497	-2.1516	-2.1835	-1.1269	-1.7648	-1.7628	-2.1805	-1.9689	-1.9035	-1.4988	-2.4942
-13.792	-14.092	-13.321	-12.608	-14.172	-13.301	-13.318	-13.146	-14.237	-13.851	-13.08	-13.497	-13.396	-12.89	-13.085	-13.584	-14.089	-12.685	-12.931	-12.906	-13.392	-12.965	-12.401	-12.431	-14.443	-13.265	-13.499	-13.127	-12.455	-12.668	-13.207	-12.605	-12.874	-13.144	-12.144	-13.039	-13.177	-13.004	-12.808	-14.218	-13.467	-13.85	-12.74	-13.224	-11.943	-14.226	-13.092	-13.063	-12.754	-13.653
-9.8945	-9.2903	-8.8625	-9.4603	-8.5175	-9.0796	-10.215	-8.5912	-8.2644	-9.0327	-10.276	-8.6969	-10.235	-9.1363	-9.5253	-9.3588	-8.7542	-8.6769	-10.137	-8.9496	-9.8739	-9.8746	-9.1668	-9.2046	-9.2009	-9.9815	-8.8704	-8.2109	-9.8121	-10.404	-9.795	-8.278	-9.3641	-9.6265	-10.582	-9.8799	-9.2741	-9.9979	-9.0257	-9.1369	-8.5318	-8.6443	-10.213	-8.2886	-8.6041	-9.1626	-8.6296	-10.224	-9.1212	-10.4
-9.9178	-9.6932	-10.49	-10.153	-10.346	-9.5681	-9.5016	-9.194	-10.652	-9.5644	-9.5614	-10.452	-9.5074	-9.4709	-10.526	-10.171	-10.029	-10.568	-9.4159	-10.088	-10.357	-10.134	-10.937	-9.8048	-10.286	-10.78	-9.2675	-9.5811	-9.9196	-9.2648	-9.7398	-11.786	-9.5313	-10.614	-9.6417	-9.5077	-10.246	-10.228	-10.758	-9.9604	-9.7145	-9.6776	-10.968	-9.9345	-10.375	-10.239	-9.7896	-10.45	-10.003	-11.075
-1.0567	-3.3207	-2.4206	-1.4645	-3.645	-2.6806	-2.5006	-2.4359	-2.4765	-2.1335	-3.3024	-2.8604	-2.5623	-2.5559	-2.5004	-1.7476	-3.1469	-2.8025	-2.7276	-2.7733	-3.0107	-3.0834	-2.281	-2.0035	-2.3399	-2.594	-2.1979	-2.3049	-3.1184	-3.4739	-2.2908	-3.3187	-2.9553	-3.7589	-2.1632	-3.2395	-2.7875	-3.2225	-1.8847	-2.8892	-2.9535	-2.4954	-3.6274	-2.8263	-1.4426	-2.7464	-2.1468	-1.1613	-2.5914	-2.6385
-1.0127	0.073974	-0.98542	-0.23035	-1.415	-0.87904	-1.4378	-0.53866	-0.96792	-0.88299	-0.51699	-0.20978	-1.3286	-0.19355	-1.5859	-1.0912	-1.5472	-0.39548	-0.26891	-0.16815	-1.2694	-0.55576	0.42721	-1.2267	-1.1962	-0.91917	-1.4129	-0.34152	0.28966	-1.2251	-0.70491	-0.39706	-1.2465	-1.0368	-1.1616	-1.3308	-0.81205	-0.18353	-1.4769	-1.2839	-0.83666	-2.1102	-0.52232	-0.7028	-1.9206	-1.092	-1.4321	-1.0913	-1.3211	-0.84844
-11.299	-11.67	-12.021	-12.216	-12.145	-11.773	-11.356	-12.007	-12.648	-11.004	-10.95	-12.003	-11.504	-11.174	-11.589	-10.331	-12.872	-12.543	-12.591	-11.508	-11.349	-11.196	-12.157	-12.89	-11.108	-11.994	-11.857	-12.238	-11.698	-11.715	-11.487	-13.116	-10.533	-11.994	-11.49	-10.836	-11.821	-11.681	-11.317	-12.014	-11.53	-11.805	-12.438	-12.676	-11.333	-11.201	-11.53	-10.537	-11.202	-11.562
-0.25808	1.3735	-0.61702	0.93213	1.0439	-0.26403	-0.23512	0.49861	0.50033	0.19344	0.65541	-0.046224	1.1847	0.37471	-0.008877	0.72288	0.7134	1.2929	1.0673	1.157	-0.075535	1.2417	0.73059	0.0036565	-0.15357	0.34472	-0.28489	0.22252	0.32622	-0.018975	0.84353	-0.01143	0.14136	0.79037	-0.083305	-0.36878	0.35753	0.55851	-0.0053135	-0.11856	0.43301	0.27422	-0.12038	0.86028	0.41548	1.7216	-0.31458	-0.11508	0.51964	0.10906
-9.0281	-9.1758	-8.6626	-9.8248	-8.6602	-8.4463	-9.6913	-9.2661	-8.8266	-9.1167	-8.9501	-8.6683	-10.005	-8.7643	-9.176	-8.0721	-9.9441	-8.7133	-8.7912	-10.262	-9.6449	-9.2112	-8.353	-8.0348	-8.3535	-8.8041	-8.7932	-7.877	-7.9964	-8.9714	-8.9606	-9.6851	-7.3585	-9.4478	-9.2096	-8.0065	-9.9001	-9.1557	-9.2322	-8.2267	-9.3905	-9.1268	-9.6083	-8.2917	-8.9023	-8.5872	-8.4827	-8.9949	-8.4686	-9.1497
1.2838	0.062898	0.57776	0.56157	1.3369	0.72952	1.1428	0.099588	1.28	0.073984	0.63022	0.45895	1.1543	1.0702	1.5084	0.2719	-0.3177	0.32303	1.1634	1.2149	0.77987	0.63765	-0.039449	0.92558	0.1265	0.5401	1.7507	0.71346	0.71333	-0.053484	0.75177	-0.68924	0.11127	0.73858	1.548	-0.016968	1.4174	0.51315	0.96809	0.69339	1.0712	1.1885	0.12688	0.99827	1.1121	-0.26185	0.65336	0.50882	-0.51522	0.58167
-3.7231	-3.7829	-3.3521	-3.7275	-3.0902	-3.7536	-4.6282	-3.3629	-4.4955	-3.6093	-3.3021	-4.1376	-3.531	-5.469	-4.126	-3.1304	-3.5238	-3.5776	-3.8544	-3.4037	-4.1695	-3.8434	-2.5889	-4.4951	-4.9388	-3.7522	-4.7671	-2.7098	-3.4078	-4.2924	-3.9515	-3.8992	-3.4162	-4.241	-3.7733	-2.4086	-3.3537	-3.7084	-3.5334	-3.26	-3.5409	-4.218	-3.182	-2.525	-3.1846	-3.394	-4.2551	-3.3864	-4.3894	-2.59
-0.17922	-1.1239	-0.59182	0.9127	-0.41013	0.19827	-0.95671	0.39759	-0.13422	0.085105	-0.70035	-0.6771	0.38094	-0.41932	-0.27205	0.71391	-0.033309	-0.77317	0.33049	-0.051614	-0.69765	-0.86076	-0.34834	-0.94925	-1.7249	-0.76109	0.35158	-0.87266	1.2685	-0.49745	0.94923	-0.45614	-0.33318	0.45355	-0.77166	0.12187	0.18402	-0.075955	-0.43081	1.2138	0.29061	0.88984	-0.7526	-0.68586	-0.77582	-0.34891	0.67008	0.61197	-0.23052	-1.1746
-5.8357	-5.1044	-4.8776	-5.2853	-4.3565	-6.1276	-6.3019	-5.4396	-5.5495	-5.2679	-5.3711	-4.7998	-6.7953	-6.4921	-7.3916	-4.6055	-6.1956	-6.2251	-7.1597	-4.9456	-5.0002	-5.0246	-6.3863	-5.718	-5.2102	-5.8344	-5.7584	-5.1712	-6.4103	-5.4696	-5.4713	-5.3483	-5.194	-5.5674	-5.6154	-6.7405	-5.4234	-6.3748	-4.8931	-5.2882	-6.4842	-4.9072	-5.4373	-6.3886	-6.1784	-5.1981	-5.6638	-5.2561	-6.2266	-5.1613
-6.1785	-6.6376	-6.7081	-7.4073	-6.6181	-5.9538	-7.173	-6.6428	-7.8943	-5.8967	-6.0731	-6.7673	-5.1382	-6.1082	-6.7717	-6.8854	-6.8668	-6.8438	-5.9309	-6.4258	-5.6571	-5.6595	-6.2016	-5.3901	-7.0403	-5.7875	-7.3197	-6.134	-6.9082	-6.1325	-6.2503	-7.115	-6.3722	-4.9174	-5.6681	-6.6073	-5.5349	-6.343	-6.0313	-7.6722	-5.9246	-6.1114	-5.9038	-6.4323	-6.0671	-6.0458	-6.7541	-6.0983	-6.1187	-6.045
-0.67328	-1.8876	-1.1246	-0.87509	-0.69597	-1.0316	0.14859	-0.85988	-0.74074	-0.43409	-0.74215	-0.41098	-0.31521	-0.79131	-0.40325	-1.1003	-0.094881	0.47529	0.25128	-0.72896	-1.0593	-0.79583	0.22718	-1.9077	-1.1766	0.045966	-0.045159	-1.0332	-0.77655	-2.2535	-1.8582	-0.88282	-0.55445	0.23964	-0.56135	-1.0404	-0.79892	-0.53089	-1.522	-1.134	-0.65997	-0.51286	-0.69162	-0.28201	-1.1992	-0.58333	-0.92906	-1.0883	-0.54672	-0.14709
2.7508	3.6256	2.9322	3.4732	1.7467	2.2748	3.7707	3.0846	3.4871	4.5984	2.4288	2.7703	2.5578	2.594	3.1219	3.022	2.8088	2.45	2.8548	2.853	3.0426	2.9618	2.6455	3.9259	2.5654	3.6898	4.2508	4.2586	2.8902	3.5851	3.0337	2.8603	3.3827	2.2431	4.1112	2.5324	2.4806	3.0459	3.4516	2.1693	3.0536	3.5579	2.4228	3.2861	4.0094	2.5384	1.8659	2.7217	2.8663	2.4967
-4.5271	-3.9317	-2.9662	-3.8975	-3.0961	-3.0408	-3.9936	-2.7924	-4.2637	-2.4054	-3.7563	-3.8677	-2.6925	-3.559	-3.2341	-2.6874	-4.6604	-3.1443	-3.351	-3.7051	-4.2011	-2.6409	-3.4276	-3.9721	-3.7276	-3.9965	-3.3576	-3.3429	-4.0915	-3.6095	-2.8143	-3.0745	-3.5205	-2.9565	-2.8906	-3.6957	-3.7251	-4.0861	-2.7034	-3.2414	-3.5699	-3.0076	-3.1979	-3.8099	-4.151	-2.5651	-4.588	-3.1216	-3.9692	-4.2098
-0.093544	-1.7118	-1.7994	-2.6717	-1.8569	-1.4156	-1.9622	-0.70926	-1.9053	-1.8519	-1.4927	-1.2999	-2.5473	-1.4356	-1.7848	-2.3732	-2.7001	-1.4548	-1.4872	-1.2501	-1.7674	-0.84529	-1.4464	-2.1847	-1.9849	-2.5863	-2.6491	-1.6957	-0.40335	-1.8257	-1.3183	-1.255	-0.21193	-2.1241	-1.8452	-1.8858	-1.197	-1.6223	-1.7081	-1.2465	-1.9955	-1.3468	-2.2162	-2.3444	-1.0788	-3.1043	-1.6358	-1.829	0.13525	-2.4839
-3.8168	-3.26	-2.4947	-3.0675	-4.4804	-2.0241	-4.0526	-3.7274	-4.3924	-3.4373	-2.9228	-5.0292	-5.5523	-3.6912	-5.0908	-4.086	-3.3002	-4.1155	-3.1778	-4.1662	-4.2086	-4.0838	-3.5353	-3.1617	-4.4023	-3.7383	-5.4535	-3.6098	-3.5839	-3.7088	-4.015	-3.2555	-2.8058	-3.7607	-3.5196	-1.896	-4.2613	-3.3899	-4.413	-3.7063	-2.9452	-3.3248	-4.3529	-3.6743	-4.0014	-3.3363	-3.8003	-4.6121	-3.9478	-3.8557
-1.8901	-2.0124	-2.9441	-1.9102	-3.0397	-2.6455	-2.8216	-3.1599	-2.8954	-2.6017	-2.0806	-2.1361	-2.6598	-2.8589	-3.0919	-3.8437	-3.5135	-2.3883	-2.8747	-3.2319	-2.5594	-2.7061	-2.39	-2.8587	-3.1393	-3.0637	-2.376	-3.1356	-2.9766	-2.6474	-2.4039	-2.8343	-2.5766	-3.0481	-2.4312	-2.5087	-3.1989	-2.0125	-2.4994	-2.5949	-2.271	-2.2647	-3.1551	-2.7322	-2.6019	-1.6981	-2.0964	-2.6974	-2.1009	-2.2913
-3.7996	-3.5117	-3.3598	-2.59	-3.0226	-3.6718	-3.5036	-4.202	-3.1259	-4.0958	-3.4503	-3.0741	-3.5074	-4.3544	-4.0706	-3.3497	-4.3489	-4.5095	-3.6982	-3.0464	-4.6172	-3.6057	-2.7962	-3.1267	-3.789	-4.7623	-3.0184	-4.0691	-3.9547	-5.146	-4.5832	-3.2082	-3.3805	-3.4293	-3.9741	-4.1657	-2.876	-4.3283	-2.4443	-4.7221	-3.9014	-3.9432	-3.4125	-4.1058	-4.053	-4.1138	-4.2872	-3.6483	-3.0505	-3.2998
-14.031	-15.005	-15.739	-13.579	-14.756	-13.815	-14.742	-15.214	-13.621	-13.498	-13.4	-15.023	-14.717	-15.368	-14.305	-13.859	-13.456	-15.528	-14.889	-15.028	-14.232	-14.185	-13.908	-14.67	-14.635	-13.837	-14.89	-14.577	-15.5	-15.369	-14.52	-14.02	-15.621	-14.117	-14.92	-14.167	-14.359	-14.955	-15.341	-14.697	-13.692	-14.558	-14.357	-14.197	-15.355	-14.315	-13.993	-12.9	-15.156	-14.74
2.5919	1.962	2.5389	2.1381	1.4263	2.0613	2.2691	0.80113	3.013	2.0152	1.306	0.91411	1.8369	2.2409	1.2494	1.6779	2.414	1.2532	1.5396	1.8757	1.1788	2.4885	0.98866	1.2807	1.08	1.1644	2.4863	2.034	2.1547	1.346	1.3239	1.2666	2.6416	2.1307	0.87756	2.5598	2.0892	2.6167	2.0356	2.3411	1.773	1.5888	1.4234	2.0588	2.1859	1.9613	2.2886	1.1594	1.7338	1.9932
-4.8791	-3.5313	-5.2633	-5.2233	-5.6474	-6.6828	-6.4917	-4.023	-4.5347	-6.2321	-5.1101	-5.6167	-5.687	-5.0279	-4.7002	-5.896	-5.4622	-5.3347	-5.4379	-6.1381	-6.1392	-5.0482	-4.3032	-5.7228	-5.4135	-5.7005	-4.9635	-4.8857	-6.0563	-7.049	-5.6532	-6.4778	-4.9806	-5.0166	-4.8934	-4.3741	-6.5041	-5.3764	-5.826	-5.1558	-5.9495	-5.497	-4.9915	-5.7591	-4.5822	-6.3483	-6.0199	-6.8256	-4.9891	-4.8237
-13.152	-13.27	-12.811	-13.732	-13.239	-13.4	-13.126	-13.721	-13.531	-13.261	-13.249	-13.49	-13.071	-12.123	-12.232	-13.058	-12.804	-13.649	-12.307	-13.481	-12.181	-13.264	-13.013	-14.101	-12.923	-13.59	-13.083	-13.903	-13.959	-13.286	-12.104	-13.637	-12.579	-12.854	-12.431	-13.211	-12.814	-13.591	-13.598	-12.916	-13.534	-14.149	-14.008	-13.618	-13.417	-13.147	-14.2	-13.19	-13.103	-12.796
-2.5845	-1.7743	-2.5385	-1.3347	-2.3171	-1.6307	-0.8207	-2.3125	-0.60499	-2.8011	-3.0893	-1.4733	-1.3284	-2.003	-2.3333	-1.5023	-0.95164	-1.6262	-2.4912	-1.0673	-0.68264	-2.7866	-1.3635	-2.1109	-0.95758	-1.5078	-1.7136	-2.2954	-1.6613	-1.7764	-1.627	-2.1052	-1.6112	-1.5749	-1.7343	-3.1201	-1.6348	-1.1029	-1.6915	-1.7016	-1.6541	-1.0039	-2.2826	-1.4934	-1.8535	-2.1305	-2.544	-2.0406	-1.9063	-2.0445
-6.1909	-5.7173	-4.9583	-6.9962	-5.9967	-4.8813	-6.0532	-5.2625	-5.8325	-6.075	-6.3455	-6.025	-4.4056	-5.966	-5.1701	-6.5866	-5.9784	-5.2769	-5.7607	-4.3483	-4.5009	-5.0435	-5.3659	-6.2208	-5.5745	-5.4251	-5.9193	-6.2514	-5.5407	-4.4442	-5.6438	-5.9455	-5.5075	-7.6377	-5.2662	-4.8407	-6.1397	-5.7579	-6.5239	-5.9309	-6.4378	-6.5903	-5.5414	-5.1934	-5.3874	-6.0475	-5.9231	-4.9166	-4.6493	-5.8325
-0.59009	-0.98995	0.71788	-0.65157	-0.28052	-0.011374	0.16943	-1.0564	0.40289	0.76049	0.80384	0.026773	0.38602	0.7344	0.019745	0.17781	-0.49815	-0.75846	0.14483	0.078351	-0.12251	-0.0091887	-0.037415	-0.18526	-1.031	-0.28766	-0.66438	-1.2387	-0.36159	-0.35391	0.0045864	-0.09535	-0.57284	0.066876	1.168	0.71602	-0.49401	-1.1045	-0.17623	-0.013269	-0.42963	-0.11918	-0.98137	-0.7737	-0.084712	0.09381	-0.51628	0.43706	-0.040807	-0.86254
-1.5788	-1.3127	-1.0044	-1.2533	-2.5763	-1.6111	-1.6357	-0.63186	-1.8246	-1.6035	-0.32916	-0.95253	-1.2897	-1.4355	-0.98653	-1.4754	-1.1355	-1.5654	-0.90417	-0.95537	-1.0017	-1.3141	-1.0284	-1.2559	-2.5694	0.1098	-0.80976	-0.92083	-1.2462	-1.5714	-1.9215	-1.7618	-1.1451	-0.89006	-0.017171	-2.0943	-1.7545	-0.97208	-1.8538	-1.0352	-0.66204	-1.1425	-0.97303	-0.94917	-1.6798	-1.3101	-1.8744	-0.29326	-0.80137	-0.89099
-2.1239	-2.6997	-2.7812	-1.9221	-2.5401	-2.5202	-3.1393	-3.5166	-3.32	-2.6871	-2.8188	-3.2513	-2.5647	-3.5559	-1.0303	-2.9186	-3.0793	-2.6251	-2.2779	-2.7208	-2.6831	-2.3893	-3.5648	-2.2525	-2.8673	-2.6634	-2.2852	-1.702	-3.3867	-1.9202	-3.389	-2.3384	-2.2512	-2.9699	-1.5715	-1.4431	-2.1802	-2.2694	-4.171	-1.8579	-2.3094	-2.513	-1.5775	-3.5485	-1.6805	-1.9847	-2.229	-2.9131	-3.1826	-2.408
-2.7867	-3.0911	-2.1568	-3.7285	-1.98	-2.4476	-3.5209	-1.7599	-3.4575	-3.0509	-2.7759	-1.9604	-2.5442	-2.2923	-2.9726	-2.7887	-2.0692	-2.2608	-2.9534	-2.823	-1.3311	-2.5857	-2.3863	-1.9356	-2.5955	-2.4031	-1.6011	-1.64	-2.7948	-3.969	-2.056	-2.0709	-2.1714	-3.5595	-0.37817	-3.0179	-2.1824	-1.9404	-3.4123	-2.7028	-2.2273	-2.3891	-1.6801	-1.8953	-2.0747	-2.592	-2.2315	-2.0352	-1.9288	-2.4916
-0.53807	0.24901	0.14593	-0.3776	-0.97371	-0.26483	-0.44496	-0.10054	0.11993	0.27584	-0.20882	0.070693	-0.76828	-0.27831	-1.2344	-0.45717	-0.46427	-0.54194	0.090908	-0.51271	0.33797	-0.32419	-0.19157	0.1013	-1.3607	-0.36891	-1.1782	-0.77592	-1.5016	-1.4889	-0.53326	0.26896	-2.0446	0.24722	-1.176	0.87907	0.52199	-0.074083	-0.10691	1.1283	0.28345	0.3634	-0.46018	0.35156	-1.4948	-1.2999	0.8562	-1.2702	0.04402	0.64279
-10.026	-9.8242	-10.646	-9.9155	-10.375	-11.731	-10.497	-10.935	-10.783	-10.063	-10.624	-9.7607	-10.292	-9.868	-10.823	-10.731	-9.9227	-10.86	-11.088	-10.612	-10.45	-9.8304	-9.9884	-11.158	-9.7882	-10.697	-11.178	-10.109	-10.783	-10.928	-9.7215	-9.5028	-10.444	-9.646	-10.15	-9.9025	-10.596	-11.412	-9.7682	-9.3277	-10.731	-9.6081	-10.985	-9.9851	-10.265	-8.8783	-9.5165	-10.67	-10.105	-10.064
8.6878	8.6902	9.1111	7.9221	8.2624	7.7587	8.2394	7.6687	6.8726	7.4092	7.1905	8.4946	8.0685	7.8659	7.8092	8.9038	8.3759	8.0726	7.2179	8.9954	9.8728	7.8066	8.5521	8.6412	8.8643	7.8873	7.9239	8.2973	7.7053	7.7312	7.8916	8.536	7.939	7.3531	8.3183	7.8849	8.0893	7.7059	7.1498	8.4231	7.2879	7.5649	8.3261	8.4061	8.6121	8.8832	8.5914	7.7701	9.2174	7.895
-3.9808	-3.4352	-3.0563	-3.3253	-4.3229	-3.3819	-3.8317	-3.5141	-2.829	-2.8655	-3.1375	-2.2823	-2.7706	-3.3596	-4.4915	-1.5622	-2.8328	-2.7798	-3.1314	-3.9555	-3.177	-4.6165	-2.633	-3.7448	-3.8396	-3.0064	-3.5707	-4.4088	-3.0567	-2.8659	-4.1614	-3.416	-4.0388	-3.3034	-4.0126	-3.6221	-3.6319	-4.1573	-4.104	-3.7549	-2.9759	-3.6642	-2.3057	-3.1177	-4.3531	-3.1525	-4.1325	-3.6594	-2.9641	-3.4955
-2.2926	-2.9224	-3.7027	-3.5031	-3.0623	-2.9327	-3.3528	-4.1628	-3.2421	-3.953	-2.9643	-3.1886	-3.6299	-4.4042	-3.123	-2.2331	-3.7448	-4.6013	-2.6948	-3.7453	-3.1187	-3.3674	-2.8914	-2.3005	-3.2719	-2.6245	-3.8234	-3.8331	-3.1645	-3.443	-3.6287	-3.361	-4.264	-3.3212	-3.3908	-2.767	-3.1313	-3.091	-3.9117	-3.3507	-2.9706	-3.8467	-4.5208	-4.6075	-4.4281	-3.4061	-3.7833	-3.393	-2.2623	-3.8882
-12.361	-11.92	-11.635	-12.611	-11.956	-11.699	-10.973	-11.579	-12.841	-11.656	-11.174	-11.433	-11.939	-11.189	-11.352	-11.152	-11.547	-10.873	-11.802	-12.15	-11.59	-11.901	-10.903	-11.916	-12.226	-11.719	-11.569	-11.92	-11.753	-10.165	-12.506	-13.021	-10.727	-12.25	-10.148	-11.234	-10.778	-11.693	-11.571	-11.987	-12.241	-12.134	-11.244	-11.445	-12.315	-12.566	-12.436	-12.146	-12.187	-11.222
6.9854	8.1193	8.4656	7.1383	7.2983	7.883	7.1133	7.832	8.081	8.0243	7.5659	6.782	7.3675	8.6593	8.5819	7.004	6.7181	7.2038	6.8585	8.6407	8.3739	6.5216	7.9437	7.5711	6.7533	8.5161	8.5556	8.667	7.7472	8.3082	7.8378	8.2178	8.3392	7.0535	7.9657	8.3617	8.3564	6.6445	8.1797	7.4114	7.7099	7.842	8.7425	8.4973	7.8097	7.5333	7.8967	8.2883	8.0959	7.9268
-4.0505	-1.5938	-2.9443	-1.9347	-2.1434	-2.799	-2.8962	-1.9569	-1.3544	-2.7136	-2.9442	-3.2735	-1.9324	-2.0752	-4.0274	-2.3128	-2.3053	-1.8912	-2.0775	-2.2304	-2.7504	-2.9547	-2.7473	-2.5443	-1.6261	-2.804	-2.2945	-1.7283	-1.7066	-2.5658	-2.4313	-3.3548	-3.4688	-1.7066	-2.5263	-1.6727	-2.7608	-1.5479	-3.2517	-2.9093	-2.3193	-2.4179	-2.647	-2.1297	-3.7068	-3.2286	-2.3683	-2.2001	-3.2108	-2.1236
2.0649	1.9939	3.3488	2.5204	1.9167	1.2686	2.3047	3.1741	2.1249	2.8623	3.6545	2.6613	2.9165	2.3324	2.5281	2.415	2.5537	3.3122	2.6531	2.0299	2.1802	3.5417	3.652	2.8156	3.391	2.1651	1.2267	2.9268	3.2661	3.2358	3.2919	3.755	2.2067	2.6582	1.9758	0.84367	2.6136	2.3963	3.3251	3.3499	2.6625	2.7742	2.9444	3.0261	2.8148	2.8802	2.1446	3.0161	3.1089	2.4244
-2.9754	-2.4441	-3.4861	-3.1488	-3.8606	-3.2126	-3.3469	-2.7802	-3.9075	-4.0957	-2.166	-3.2799	-3.0588	-3.9365	-4.0974	-3.6549	-3.2419	-3.3923	-2.3446	-4.9081	-3.6063	-3.0934	-2.699	-3.5774	-4.7968	-4.9497	-3.1111	-3.243	-3.614	-3.6676	-3.1492	-4.3424	-4.1601	-3.145	-2.3814	-3.0768	-2.7744	-2.0223	-2.9447	-5.3323	-3.4854	-2.4487	-3.1288	-3.1397	-3.0557	-3.8508	-3.338	-3.3624	-3.0827	-2.5134
-13.9	-13.658	-11.79	-12.728	-13.09	-13.409	-12.055	-13.298	-12.927	-11.746	-12.404	-13.943	-12.763	-12.527	-13.609	-13.447	-12.485	-12.482	-13.014	-12.85	-12.996	-13.806	-12.666	-12.65	-12.782	-12.951	-12.241	-12.908	-13.464	-13.724	-12.901	-13.332	-13.005	-12.462	-12.768	-13.239	-12.884	-12.611	-12.479	-12.793	-13.295	-12.825	-12.079	-13.551	-11.396	-13.668	-13.218	-13.539	-11.896	-12.976
-0.44268	-0.21356	0.27647	-0.28309	-0.77624	-0.19309	-0.55848	0.31977	-0.83302	-0.46023	-0.88596	-0.22673	-0.83297	-1.0377	-0.61957	-0.24462	-0.010425	0.20008	-1.1134	-0.034382	0.214	-0.59399	-0.59158	-0.40794	0.50919	-1.1386	0.11519	-1.6035	-0.62623	0.13451	-0.09099	0.94116	0.45926	0.57999	-1.4515	-0.097219	0.11493	0.053699	-0.16763	0.68427	-0.42276	-0.91053	-0.2651	-0.78394	-0.39262	-0.57353	0.55598	-0.045832	0.52567	-0.18165
-12.328	-12.071	-12.419	-11.202	-13	-11.15	-11.148	-11.444	-11.342	-10.917	-11.781	-11.862	-11.413	-12	-11.126	-10.942	-12.069	-11.809	-11.969	-12.251	-12.023	-12.408	-10.978	-13.499	-11.691	-14.205	-11.153	-11.654	-11.174	-12.333	-10.643	-12.676	-11.553	-12.5	-12.46	-10.563	-11.755	-12.05	-12.749	-12.522	-10.782	-12.134	-11.2	-11.495	-11.63	-10.898	-11.762	-11.453	-12.823	-10.38
-11.473	-11.705	-10.813	-11.308	-11.822	-11.48	-11.645	-12.431	-11.923	-11.606	-11.909	-12.409	-11.776	-11.339	-12.04	-10.454	-10.473	-11.967	-10.834	-11.089	-11.165	-12.134	-11.054	-12.039	-11.003	-11.529	-11.962	-11.431	-11.91	-12.478	-10.999	-10.875	-10.084	-11.793	-10.648	-11.692	-11.6	-11.905	-11.838	-12.238	-13.331	-11.78	-11.585	-12.194	-11.831	-12.324	-13.063	-11.206	-11.069	-11.338
1.6986	1.4771	2.854	2.4703	1.254	1.9728	2.047	0.76519	1.5811	1.8707	1.6152	1.5185	2.3917	0.92986	2.3609	0.69113	1.8768	0.27177	2.1234	0.47305	1.802	1.9532	2.0771	1.2353	2.2218	0.46836	1.3996	1.4331	1.7764	3.0122	1.241	2.1541	1.9624	0.47564	2.2099	0.93379	0.98504	1.6042	0.93005	3.1125	2.2636	1.4378	1.3735	1.1795	0.77623	1.7843	1.6368	1.166	0.5029	1.012
-7.0672	-7.2893	-8.6126	-7.5319	-7.417	-7.7463	-6.5753	-6.5627	-8.2297	-7.9393	-6.2797	-8.6812	-7.4797	-7.0721	-6.9183	-7.0743	-7.5755	-7.5134	-7.7529	-6.4883	-8.1035	-7.4615	-7.9358	-6.739	-6.8236	-7.2295	-7.2148	-7.9749	-6.4256	-8.058	-7.1419	-7.4014	-7.2334	-7.1016	-7.9695	-8.2559	-7.6425	-8.7732	-7.4158	-7.7809	-8.4149	-7.266	-6.9586	-8.4582	-7.8752	-7.4804	-7.2909	-6.6595	-7.8344	-7.4208
-2.5771	-1.5425	-2.1705	-1.4113	-0.35936	-2.111	-1.3346	-1.1051	-3.2286	-2.276	-1.6154	-2.0698	-0.79738	-2.0757	-2.4939	-2.0718	-1.2125	-1.2865	-1.8145	-0.92348	-1.3761	-3.0706	-1.7149	-2.5467	-2.2216	-1.6668	-0.59355	-1.5468	-2.78	-0.93276	-1.4508	-2.3977	-1.6074	-2.3989	-1.6491	-2.5296	-1.1245	-1.2148	-2.432	-1.4566	-3.2335	-1.4909	-2.3842	-1.4943	-1.6134	-1.5969	-1.2252	-0.96952	-1.5402	-2.0903
-3.5463	-2.9918	-3.9874	-3.1642	-3.4568	-3.7115	-3.8507	-2.7508	-5.3056	-3.1354	-3.2595	-3.9339	-4.4141	-3.094	-3.1611	-3.5868	-3.6333	-3.5259	-3.9609	-4.0715	-3.5243	-4.4696	-4.7362	-2.1455	-2.7194	-2.7487	-3.7962	-2.9959	-2.9161	-2.698	-4.0404	-3.2661	-2.1085	-3.5483	-4.0561	-4.1071	-5.0504	-2.9028	-2.7336	-4.8024	-1.599	-2.4524	-3.4485	-2.6335	-4.1494	-3.4467	-3.7881	-3.348	-2.5857	-2.5655
-12.89	-12.706	-14.485	-14.034	-14.053	-13.728	-12.987	-14.01	-12.958	-13.245	-12.857	-13.725	-12.736	-12.447	-13.183	-12.76	-12.271	-13.365	-13.318	-13.237	-13.688	-12.821	-13.838	-12.346	-13.244	-12.827	-13.06	-13.166	-12.961	-13.684	-13.031	-12.743	-12.702	-13.818	-12.442	-13.189	-12.912	-12.89	-12.36	-12.735	-13.077	-12.667	-13.315	-14.153	-13.542	-12.951	-12.709	-12.906	-12.366	-13.541
-15.171	-14.074	-16.08	-15.178	-14.363	-15.682	-15.768	-14.32	-14.682	-14.827	-14.041	-14.805	-14.727	-15.857	-15.179	-14.628	-14.495	-15.389	-14.141	-14.457	-14.572	-15.216	-16.378	-15.123	-15.188	-14.526	-14.643	-14.228	-14.597	-14.041	-14.287	-15.577	-15.17	-14.074	-13.027	-13.548	-16.434	-13.93	-13.57	-13.151	-14.837	-14.825	-15.165	-15.059	-14.885	-14.978	-14.591	-15.312	-15.926	-13.828
-0.86715	-0.81934	-1.8111	-0.8335	-1.1056	-1.6719	-1.4752	-1.9539	-1.3049	-0.97246	-1.3168	-1.1258	-1.2471	-0.48391	-1.0056	-1.5544	-1.5257	-0.27699	-1.2369	-1.0717	-2.4366	-0.33434	-1.6735	-1.2803	-0.91625	-2.5121	-1.5547	-1.6532	-1.286	-1.0818	-2.0701	-0.34612	-0.80392	-0.86778	-2.0349	-0.71817	-1.5134	-1.5633	-1.8137	-0.6263	-0.77756	-1.6445	-1.6961	-1.1497	-0.82496	-2.3339	-1.0383	-0.11983	-2.1163	-1.894
-13.718	-12.845	-13.061	-12.848	-11.868	-13.422	-12.522	-12.419	-12.165	-11.934	-12.145	-13.193	-11.314	-13.636	-11.773	-12.8	-13.237	-13.591	-12.253	-12.128	-13.293	-13.032	-13.318	-12.058	-13.964	-13.716	-13.237	-13.26	-12.719	-12.617	-13.351	-13.53	-12.139	-13.471	-13.504	-11.868	-12.672	-13.489	-13.047	-12.895	-12.489	-13.002	-12.164	-12.202	-13.486	-13.035	-13.126	-13.027	-13.52	-13.196
0.59474	1.305	1.3693	1.8382	1.2321	0.8018	0.28389	1.3629	1.0134	0.011154	0.35067	1.0961	0.10827	1.3991	0.398	1.0508	1.0772	0.36679	1.5721	0.078668	0.5403	1.5991	1.1744	2.3745	2.0533	1.6779	1.1563	1.1779	1.3634	0.45477	1.139	1.152	2.3153	1.4947	0.92408	1.1963	1.6245	0.77175	1.178	0.68671	1.2059	-0.033007	0.43894	1.7316	0.91737	0.66693	1.4336	2.001	1.7554	0.7788
-3.1085	-1.4432	-2.4408	-1.5968	-1.1525	-2.5122	-2.8922	-1.6551	-2.0253	-2.7012	-1.8094	-1.863	-2.2886	-2.4626	-2.9438	-1.3905	-1.8925	-2.5698	-2.1479	-3.1933	-1.7859	-2.8571	-1.4332	-2.9813	-1.6965	-3.8668	-1.9853	-3.387	-1.6432	-2.5742	-2.1235	-3.5306	-2.6775	-2.1188	-2.5727	-1.605	-2.6424	-2.0135	-1.733	-2.3759	-3.4759	-2.0757	-1.6912	-2.0523	-2.9313	-2.6954	-2.4071	-2.9591	-2.7627	-2.6819
-12.627	-11.987	-11.09	-10.638	-9.9301	-9.941	-11.137	-11.84	-11.443	-10.124	-9.5291	-10.062	-10.598	-10.936	-11.094	-10.402	-9.787	-10.777	-10.834	-9.9699	-10.878	-11.492	-11.251	-11.39	-11.374	-11.867	-11.103	-9.6937	-9.3647	-11.465	-10.558	-11.718	-11.583	-11.327	-10.634	-10.941	-10.828	-10.512	-10.078	-10.901	-11.165	-10.337	-9.7569	-10.915	-11.209	-10.42	-10.949	-12.229	-11.945	-10.5
-10.719	-11.461	-10.866	-11.756	-10.182	-11.551	-12.587	-12.372	-10.591	-10.201	-12.833	-10.623	-11.431	-11.308	-11.589	-11.449	-10.866	-11.257	-12.187	-11.552	-11.152	-11.583	-11.68	-10.635	-12.754	-11.664	-11.655	-10.876	-10.525	-11.756	-10.701	-11.618	-12.051	-11.228	-12.133	-10.856	-10.775	-11.251	-12.183	-11.043	-10.636	-11.086	-11.761	-10.34	-10.086	-12.032	-11.593	-11.239	-12.052	-12.704
-14.334	-15.496	-15.123	-14.621	-15.917	-14.575	-14.296	-14.886	-14.963	-14.879	-15.199	-15.667	-15.041	-13.36	-15.017	-14.146	-15.315	-14.078	-13.919	-15.391	-14.445	-14.078	-13.706	-15.82	-14.068	-15.172	-14.355	-14.737	-15.692	-14.348	-14.807	-14.626	-14.967	-14.601	-13.27	-14.751	-14.935	-13.952	-14.616	-15.179	-14.397	-15.478	-15.719	-13.844	-13.666	-14.161	-15.296	-14.48	-15.105	-14.152
-9.9938	-9.4577	-9.1774	-9.8262	-9.5495	-10.139	-10.568	-9.6501	-10.609	-10.781	-9.874	-10.234	-10.3	-10.431	-10.142	-10.358	-9.8322	-9.2416	-10.6	-10.973	-9.5948	-9.3817	-10.098	-10.519	-10.523	-10.767	-10.438	-9.6786	-9.306	-10.858	-9.7193	-10.461	-8.451	-9.9955	-9.4931	-9.7371	-11.46	-11.211	-10.898	-9.5771	-10.192	-9.5112	-11.052	-10.077	-8.8043	-10.438	-10.005	-10.016	-10.327	-11.394
-0.90241	-2.071	-0.32256	-3.1112	-1.9048	-1.7198	-2.3294	-1.7691	-2.108	-2.003	-2.908	-2.6482	-2.0237	-2.3999	-2.8831	-1.4686	-2.1721	-3.2153	-3.5784	-3.3241	-1.4967	-2.4759	-2.3244	-2.5111	-1.9262	-2.3573	-2.5717	-2.8207	-1.8695	-2.3619	-2.0784	-1.8503	-1.4819	-3.011	-2.2208	-3.1709	-2.7837	-1.4882	-2.5257	-2.9802	-3.0438	-1.8135	-3.3094	-1.718	-2.2432	-3.0232	-2.6652	-2.5283	-2.9603	-2.8657
-14.32	-13.427	-14.41	-14.278	-12.674	-13.064	-12.704	-13.244	-13.172	-11.942	-12.993	-14.525	-13.758	-13.381	-13.431	-13.98	-12.348	-13.33	-12.328	-13.279	-12.113	-12.419	-12.828	-13.67	-13.408	-12.976	-12.208	-12.333	-13.938	-13.765	-13.758	-12.772	-13.319	-13.59	-12.651	-13.916	-13.388	-13.671	-12.163	-13.667	-13.395	-12.909	-14.132	-11.977	-13.076	-13.576	-13.159	-13.441	-12.625	-12.877
-9.9747	-10.83	-10.167	-10.828	-10.462	-9.7991	-10.835	-12.247	-10.62	-9.5076	-11.043	-11.938	-10.691	-11.008	-11.126	-11.241	-11.584	-10.683	-11.028	-10.955	-10.042	-10.548	-10.247	-10.005	-11.928	-10.872	-11.053	-10.46	-11.645	-9.4674	-9.5581	-11.675	-10.701	-11.286	-9.8122	-10.511	-11.381	-10.835	-11.533	-10.031	-10.316	-11.249	-11.203	-10.901	-10.37	-9.8903	-11.614	-10.767	-10.639	-11.208
6.3145	7.8858	6.0624	6.9053	7.3113	6.2387	6.5592	8.4783	6.7848	7.0301	5.8538	7.0606	7.5697	6.4172	7.428	6.9697	6.2878	6.314	6.5131	6.3796	6.1991	7.2761	6.8894	6.3829	7.6598	6.6839	6.9218	6.5653	7.272	7.2073	6.866	6.9061	5.9498	5.9461	6.8673	6.8598	7.0489	6.6042	6.6876	6.4075	6.3459	6.627	6.9013	7.2765	6.9619	6.9772	6.6399	6.8487	7.2063	5.9874
6.2419	6.7038	7.1573	6.38	6.7054	6.5949	6.4422	7.0602	7.4799	7.6582	7.6988	7.7778	8.4837	6.0364	6.0955	5.9675	7.5122	7.0671	6.5471	7.9726	6.5267	6.5642	6.9212	6.5514	6.6484	6.6069	6.6022	7.5067	7.1886	7.6674	6.8634	6.0693	6.7154	6.8565	8.157	7.3809	7.5693	6.5419	5.8699	7.4358	6.8244	6.6896	6.1181	6.7266	6.5434	7.035	7.1716	6.232	7.0015	6.7254
-2.8514	-3.1284	-0.62539	-1.6219	-2.5651	-2.702	-2.3196	-2.3565	-2.3821	-2.4827	-2.1187	-2.8346	-2.7969	-2.9667	-2.3596	-2.715	-2.4944	-2.8368	-2.0766	-2.4595	-3.3747	-3.1519	-1.6292	-1.2544	-1.5469	-1.7274	-2.5275	-2.0589	-2.147	-3.9057	-2.4892	-1.6763	-2.9211	-2.5194	-1.2925	-2.1946	-3.5141	-3.4206	-3.7333	-2.1373	-2.2576	-2.6029	-3.6747	-0.81119	-3.4161	-3.8024	-2.8343	-2.893	-1.6383	-2.6929
-5.4563	-6.1519	-4.0382	-5.3291	-4.5433	-4.3922	-5.5611	-4.6463	-5.1151	-6.0667	-5.3774	-5.5494	-4.7681	-4.5457	-6.7778	-5.4777	-4.7662	-5.0065	-3.741	-6.2007	-5.4243	-5.4772	-5.4137	-5.5739	-5.3469	-4.5179	-4.9124	-5.7793	-4.4303	-4.1846	-5.3982	-6.1845	-4.9479	-5.6247	-5.7125	-4.2584	-5.8337	-4.4028	-5.5922	-4.6756	-6.0939	-4.6281	-4.9886	-6.3518	-6.1062	-5.4554	-4.929	-5.494	-5.8221	-4.3404
2.6938	2.8452	3.2438	2.7257	2.8097	3.32	2.631	2.8054	3.3793	3.1837	3.8153	2.4815	3.6191	3.6706	2.8725	2.1602	3.8609	3.8903	3.2816	2.5501	2.4404	2.4085	2.7635	3.0419	3.7344	3.134	2.7979	2.8556	3.0842	3.2831	2.6522	3.234	3.4652	4.6729	2.8154	2.9172	1.8041	3.0233	3.1037	2.7771	2.2252	3.5221	3.3343	3.7116	2.4941	2.1003	3.2014	3.2348	2.1688	4.0495
-11.051	-10.756	-11.022	-11.913	-10.445	-11.603	-12.04	-11.951	-11.207	-11.627	-11.836	-11.809	-11.355	-12.449	-10.605	-11.26	-10.825	-11.211	-11.505	-11.023	-10.858	-11.674	-11.915	-12.27	-11.191	-11.658	-12.442	-11.186	-12.556	-11.217	-11.13	-12.849	-10.736	-12.628	-11.936	-11.33	-11.825	-11.897	-11.005	-11.169	-11.476	-11.737	-11.623	-10.994	-10.941	-12.321	-11.435	-11.98	-11.141	-11.909
0.53571	0.18205	0.36632	0.5911	-0.25181	-0.054817	0.81443	0.22709	0.11035	-0.3175	0.43158	0.69883	0.72456	0.27637	-0.79511	0.26161	0.51084	0.61845	-0.015365	0.041512	0.17585	0.45992	0.25316	0.94081	0.82528	-0.38866	-0.93056	0.45404	0.7823	0.58127	0.025249	0.32093	-0.06289	-0.0057298	1.7541	0.44087	0.85756	2.0305	0.3573	-0.47842	-1.2907	-0.50287	0.65595	0.87008	-0.37215	1.0345	-0.4639	1.7937	0.49831	0.67508
-1.7072	-1.6454	-1.4447	-1.3372	-2.3096	-2.1183	-1.4023	-1.3919	-2.2059	-2.0123	-1.5886	-2.0524	-1.159	-0.88757	-1.7644	-0.81901	-1.3487	-1.1739	-1.2156	-0.95346	-1.6038	-2.161	-0.72277	-1.282	-1.1601	-2.3352	-1.552	-1.3358	0.31812	-1.4852	-1.5539	-2.8358	-2.0278	-1.1126	-1.558	-1.2	-2.5453	-1.9873	-0.0092199	-1.0456	-2.5344	-1.5185	-1.6205	-1.5771	-1.4551	-2.8079	-1.6038	-1.2498	-0.78314	-1.3666
-2.199	-2.87	-1.8872	-2.6423	-1.4552	-1.0105	-1.6775	-3.0682	-2.1003	-1.1887	-2.3697	-2.5525	-2.1017	-1.7848	-1.3788	-2.6558	-1.6789	-3.1198	-1.5242	-2.7039	-2.9123	-3.0526	-2.7885	-1.7777	-2.7846	-3.0018	-2.523	-2.2381	-1.8526	-2.1091	-2.0062	-1.7406	-1.61	-2.0262	-1.9698	-3.625	-1.9262	-2.3227	-3.0519	-3.6399	-2.3691	-2.6313	-2.3534	-3.0487	-1.3479	-1.1416	-3.1407	-1.2554	-2.1399	-2.0384
8.9484	8.936	8.5907	9.7621	8.6912	7.7942	8.7502	8.0879	9.1843	8.6436	8.7992	9.4622	7.7838	8.837	8.2578	8.3953	8.3001	8.6747	7.464	8.8304	9.0883	8.8671	8.3488	8.0082	9.1006	8.8615	8.6767	8.6065	8.5779	7.6656	8.7625	8.3268	9.3267	8.5003	8.3807	8.7308	9.1558	7.5253	9.6809	8.1534	7.97	6.7655	7.8733	8.3788	8.9429	8.5481	9.1273	8.9946	8.1126	8.8053
-2.422	-1.8367	-1.7417	-2.6825	-2.848	-2.6588	-2.3383	-2.8146	-1.9297	-3.2492	-3.2365	-3.0763	-2.4445	-1.8165	-2.6366	-1.7643	-2.6099	-2.464	-1.7553	-2.6637	-3.3311	-3.0698	-1.4174	-2.964	-2.6492	-1.3074	-1.8314	-2.6416	-2.0956	-2.2924	-2.3102	-1.997	-3.4052	-2.9425	-2.948	-2.0397	-3.0871	-2.7506	-2.4182	-2.6417	-2.0396	-2.2459	-3.2459	-1.8899	-2.174	-2.0417	-2.7146	-3.3852	-2.9105	-3.3074
1.78	1.7546	2.194	1.3238	1.1512	1.9324	2.0113	3.0496	1.0473	1.9394	0.60135	2.2162	1.3841	2.4441	1.8208	2.672	1.1919	2.2803	2.4797	1.6736	2.2552	2.3501	1.7565	1.6271	2.7043	1.6392	1.4408	1.3936	1.372	1.6726	2.6745	1.8355	2.6508	1.6623	1.1246	2.1385	1.3469	2.1364	1.0253	1.9826	1.7432	0.82316	1.2618	1.1512	2.8866	0.9342	1.7644	1.2526	3.1163	1.0261
-11.457	-11.199	-12.82	-11.43	-11.561	-11.209	-11.483	-12.537	-11.222	-11.907	-11.849	-12.124	-12.123	-12.24	-11.948	-11.45	-11.565	-11.378	-12.264	-11.233	-11.024	-11.674	-11.336	-11.485	-10.972	-11.735	-11.523	-12.128	-12.098	-11.7	-12.66	-10.945	-13.31	-12.207	-11.815	-11.388	-12.561	-11.302	-11.262	-11.986	-11.135	-12.267	-12.06	-12.078	-12.319	-12.538	-11.925	-11.168	-11.883	-12.039
4.0282	5.242	5.2229	5.176	4.6889	4.0688	4.492	3.7566	4.7654	3.8557	4.7537	5.0881	4.2801	5.1746	4.3898	4.3203	4.637	4.3509	5.1728	3.2484	2.6717	4.8625	4.9292	5.1095	3.6825	5.8079	4.4394	4.7402	4.3389	4.1835	4.0151	4.1718	5.1767	3.7059	5.8351	3.5683	4.0938	4.0822	4.8056	4.7864	4.8456	3.6	2.9395	4.1198	4.333	3.5247	4.3611	4.5435	5.1838	4.1373
-0.67018	-2.266	-2.3508	-1.5449	-3.0351	-2.0539	-2.9179	-1.3243	-0.86838	-1.5313	-0.39456	-1.8946	-2.0754	-2.121	-2.977	-1.7295	-2.1899	-1.2508	-2.1661	-1.6207	-1.8709	-1.2995	-2.0015	-1.6672	-1.6443	-2.1946	-2.374	-2.4362	-0.87355	-1.0907	-0.80158	-2.2133	-1.7733	-2.053	-3.6513	-2.1434	-2.133	-2.6462	-1.2556	-1.8384	-1.5532	-0.97272	-0.82688	-1.5735	-2.5935	-1.9278	-1.9743	-1.9836	-1.8807	-1.2861
8.1051	8.0109	8.026	7.3607	8.2641	7.4704	8.7611	7.9759	8.6208	7.8481	7.1047	8.0868	8.193	9.6514	8.3214	7.5174	7.7633	7.6008	8.6848	6.9939	8.2327	8.7686	7.5645	7.0945	6.9264	8.0087	8.3145	7.4013	8.362	6.3776	7.9823	8.4219	7.5657	7.4759	8.3047	7.6637	8.2918	8.4507	8.3421	8.2368	9.812	8.3776	7.9195	8.2332	8.0465	8.5125	7.5476	7.5743	7.0948	8.0772
-10.188	-11.225	-11.175	-11.795	-10.059	-11.076	-11.365	-11.733	-10.604	-10.954	-9.5802	-11.476	-11.647	-10.798	-10.322	-10.28	-9.7981	-9.8003	-10.789	-11.242	-10.551	-10.039	-10.666	-12.25	-9.7117	-10.831	-11.168	-11.505	-10.111	-10.048	-10.84	-10.804	-11.452	-10.872	-9.7881	-11.051	-11.049	-11.211	-10.219	-11.133	-10.498	-9.1053	-10.201	-9.8563	-10.7	-11.338	-10.28	-10.679	-11.062	-10.248
-0.77957	-1.6281	-1.2231	-2.1574	-2.1014	-1.466	-1.4043	-1.6169	-2.431	-1.3169	-0.38122	-1.4372	-1.3099	-1.8958	-1.8265	-1.4372	-2.0547	-3.1164	-1.435	-1.8502	-1.7351	-1.2248	-1.1254	-2.0233	-0.59146	-0.93391	-1.5424	-0.36121	-1.0486	-1.6492	-1.1922	-2.2379	-1.4947	-2.1199	-1.6681	-2.0753	-1.3907	-1.4633	-1.2086	-1.4562	-1.9106	-0.95282	-1.0443	-2.0907	-2.4808	-2.1492	-1.9734	-1.6798	-1.4662	-1.8826
-0.0089492	0.081869	-0.09476	-0.26169	0.51186	-0.33379	-0.52357	0.17764	0.75717	-0.33463	0.54778	-0.20551	-0.50399	0.47792	0.56848	0.68201	1.2956	1.1555	0.6423	-0.17781	-0.72306	-0.48856	0.90953	-0.59126	-0.89081	0.42683	-0.078349	-0.12328	1.0306	-0.517	-0.066254	-0.37477	0.90001	-0.25592	-0.080164	-0.22625	0.49677	-1.107	-1.1107	0.57435	0.30755	-0.091274	-0.31152	1.0316	1.1665	-0.64937	-0.57503	0.59773	-0.7576	-0.069992
7.0412	7.4993	7.0757	7.2685	8.4503	8.1007	8.0088	8.4489	8.1092	7.7164	9.2672	8.2174	8.3668	8.7146	8.4654	8.1822	8.8057	7.9913	8.2475	7.8367	8.242	8.0156	7.8182	8.4413	8.1911	7.0356	7.8455	7.4943	8.1767	8.2681	7.0072	8.3621	8.0939	6.7149	7.4689	8.076	9.1092	6.5423	7.8125	7.9251	8.8186	8.2493	8.0151	8.3837	7.5074	7.6618	8.5191	8.0985	7.7425	7.5873
1.4387	0.60511	0.68592	0.72175	1.0214	1.1901	1.8801	0.83453	2.7748	2.3232	1.6204	0.64333	1.6988	2.047	1.0306	0.66261	1.3901	0.97814	1.4095	0.73021	2.0122	1.77	0.96757	1.8083	0.021638	0.90898	1.1426	0.42786	0.84793	1.0528	1.9022	0.66871	0.65244	1.6919	1.634	2.2173	0.85511	0.89001	0.80909	1.6516	0.70011	0.43787	0.59301	1.0737	2.374	0.9219	0.68822	1.4986	1.7232	1.1067
-10.921	-10.581	-10.374	-8.7618	-11.358	-10.653	-11.52	-11.292	-10.257	-11.272	-11.719	-10.961	-10.704	-11.366	-11.456	-11.565	-11.697	-12.162	-11.161	-11.309	-10.078	-10.722	-10.52	-12.888	-10.416	-9.7152	-11.109	-9.92	-11.094	-10.185	-10.276	-11.039	-10.192	-10.752	-11.048	-10.465	-10.704	-10.089	-10.597	-10.878	-9.3489	-10.588	-11.085	-10.625	-10.748	-10.692	-10.765	-11.506	-12.126	-10.949
-9.8817	-8.3702	-10.343	-10.641	-9.1326	-10.853	-9.9348	-10.594	-9.8824	-10.152	-10.715	-9.411	-11.177	-9.7907	-9.2216	-10.165	-8.9134	-9.9163	-9.7858	-9.8161	-9.7957	-9.8735	-9.5704	-9.7145	-9.9271	-11.227	-8.6792	-9.2729	-10.451	-10.115	-9.3665	-10.597	-9.9415	-9.5488	-9.7119	-9.8278	-11.26	-10.293	-10.087	-9.4598	-10.998	-10.756	-10.06	-9.6881	-10.719	-9.8201	-9.4146	-10.353	-11.134	-11.082
-2.393	-1.3471	-0.28713	-1.1268	-0.27198	-2.2739	-1.2678	-0.19904	-1.2118	-2.3157	-1.7898	-1.1072	-1.3953	-1.461	-1.3006	-1.6949	-1.9529	-1.1118	-1.7047	-0.87889	-1.8026	-0.82764	-1.7454	-1.9417	-1.3504	-2.1665	-1.3995	-0.7597	-1.4373	-1.8192	-1.4556	0.34224	-2.214	-2.3207	-1.9713	-1.5665	-1.2737	-1.6895	-0.87611	-1.0819	-1.0727	-1.0619	-0.98871	-0.36347	-1.8858	-0.71975	-2.1801	-0.65021	-1.0684	-1.663
8.6983	8.4638	8.6868	8.5505	8.434	9.591	8.0616	8.1823	7.8938	8.5745	8.8976	8.0608	7.9838	9.1829	8.1492	9.1855	9.2574	8.3354	7.9127	9.015	7.8112	8.6896	8.1101	8.7656	8.6036	9.4352	8.098	7.8348	9.5011	10.119	9.3194	9.9967	8.4256	8.6394	9.0069	8.3408	8.7023	8.4883	8.3627	8.4022	8.1793	8.2483	8.2205	9.1955	8.8829	7.3201	9.3549	9.2019	8.5745	7.7636
-4.7686	-4.0011	-4.5273	-3.4872	-4.7528	-4.0023	-4.6042	-4.9598	-4.8022	-2.8466	-5.1755	-4.1972	-3.5227	-4.2088	-4.8736	-3.1312	-3.774	-4.2427	-3.9852	-2.77	-4.0335	-3.9511	-3.9556	-4.4976	-4.3216	-2.8011	-3.4809	-4.5487	-4.5609	-3.8957	-4.852	-5.3081	-5.0238	-4.3877	-4.7423	-4.8524	-3.1949	-5.1765	-4.1406	-4.2821	-3.9401	-4.0031	-4.9003	-4.8028	-5.1259	-4.4938	-4.632	-4.0807	-4.6356	-4.0785
-1.5481	-1.7502	-1.1361	-1.1128	-1.2839	-2.243	-0.63387	-1.062	-1.2174	-0.75544	-2.3961	-0.96107	-0.44664	-2.3733	-1.0032	-1.3779	-1.2099	-2.4577	-1.9718	-1.2717	-1.9238	-1.3488	-2.0765	-1.4971	-1.1554	-1.9978	-0.71286	-1.2718	-2.2207	-0.77666	-1.2188	-2.6226	-3.1264	-2.1177	-0.52928	-1.4284	-1.2944	-1.569	0.24394	-2.4915	-1.6248	-1.1417	-1.1545	-1.3483	-1.4574	-1.3123	-2.2637	-0.68248	-1.4849	-1.5384
-14.212	-15.394	-14.312	-14.52	-14.573	-14.705	-14.649	-15.571	-14.038	-14.3	-13.625	-15.293	-14.379	-14.191	-14.131	-14.449	-14.6	-14.832	-13.237	-14.914	-15.482	-14.535	-13.906	-14.938	-14.963	-13.792	-15.05	-14.554	-15.195	-14.546	-14.933	-14.529	-14.79	-14.874	-13.849	-14.979	-15.2	-14.366	-15.211	-13.783	-13.9	-13.539	-14.273	-14.071	-13.527	-15.475	-14.781	-14.253	-14.769	-15.122
-4.5386	-3.7172	-5.0727	-5.7691	-4.5762	-4.8333	-4.2587	-4.6011	-4.8394	-4.6915	-5.851	-4.5367	-5.2629	-5.6731	-5.3416	-5.7794	-4.8349	-5.9712	-4.3584	-4.2218	-4.9906	-4.484	-5.4661	-5.6475	-5.4294	-4.2937	-4.1922	-6.0908	-5.2536	-4.7373	-5.5751	-4.6692	-4.6567	-3.3395	-6.4062	-4.9944	-3.8115	-6.0183	-5.856	-5.1765	-5.4435	-5.7126	-3.9326	-4.0733	-4.9422	-6.029	-4.865	-4.5947	-5.2901	-5.2674
-5.3935	-4.0019	-5.6476	-4.0285	-4.0709	-4.0504	-5.1451	-4.915	-4.3781	-4.857	-3.5146	-4.32	-5.2811	-5.8373	-5.4482	-4.5116	-3.6228	-5.7225	-4.0825	-3.2309	-4.3444	-4.0458	-4.4017	-4.2542	-3.8562	-4.761	-5.2497	-5.0967	-4.4509	-4.2221	-4.2195	-5.7671	-4.4157	-4.5092	-4.5125	-4.7378	-4.7033	-3.7655	-3.6405	-5.0292	-4.1279	-5.0492	-4.8457	-4.1701	-3.5109	-3.8911	-3.791	-4.0485	-4.6524	-4.5145
-10.493	-9.2225	-8.5328	-9.0725	-9.5613	-9.5372	-8.9836	-8.6869	-8.4401	-9.0916	-9.0846	-9.0068	-8.4938	-9.2573	-9.2253	-7.2073	-8.3553	-9.4552	-8.5514	-9.3989	-8.4527	-9.0702	-8.8037	-7.8428	-9.5397	-8.5603	-7.4639	-9.8247	-9.1346	-8.719	-8.176	-8.7245	-8.8966	-9.3485	-9.918	-7.8518	-9.7621	-9.0478	-9.1254	-9.0431	-9.1542	-8.1439	-8.6567	-9.0034	-9.3125	-9.32	-9.0128	-9.2374	-9.5354	-8.8408
-0.66226	-1.1758	-0.23148	-1.1799	-1.1863	-0.99943	-1.3112	-0.24043	-2.0349	-1.7557	-1.8081	-0.53478	-0.40208	0.58699	-0.26668	-0.71957	-0.13903	-1.4046	-1.3704	-0.79601	-0.17728	-1.4492	-0.79391	-1.4797	-1.5988	-0.467	-0.86001	-1.3474	-1.2196	-0.32911	-0.14843	-0.90292	-1.1307	-0.95163	-1.1595	-0.47085	-0.084297	-1.061	0.14534	-0.35567	-1.3428	-1.6426	-1.2395	-0.060989	-1.1139	-2.2081	-0.34415	-1.0471	-1.2459	-0.45387
-14.914	-13.685	-14.084	-13.187	-13.366	-13.531	-13.658	-15.778	-14.785	-14.977	-14.485	-13.926	-14.542	-14.026	-13.714	-14.05	-13.816	-14.155	-13.909	-13.209	-13.126	-14.204	-14.43	-14.075	-12.948	-13.244	-14.334	-13.97	-15.069	-14.443	-14.036	-14.666	-14.547	-14.041	-14.395	-14.521	-13.688	-14.402	-13.704	-14.047	-14.34	-14.442	-14.099	-14.832	-11.725	-14.098	-13.249	-14.851	-13.997	-12.957
-11.839	-11.634	-9.8891	-11.714	-11.516	-11.415	-10.778	-10.835	-11.62	-10.719	-11.609	-10.281	-12.055	-10.263	-10.581	-10.301	-11.282	-9.9859	-11.907	-11.373	-11.404	-11.401	-10.281	-11.631	-10.799	-11.504	-10.258	-11.274	-10.393	-10.82	-11.137	-10.838	-10.648	-11.464	-10.983	-10.299	-11.565	-11.569	-10.921	-11.222	-11.011	-10.995	-11.389	-11.291	-11.504	-10.521	-11.562	-11.209	-10.113	-11.927
-14.305	-13.585	-13.693	-14.085	-15.583	-13.461	-15.111	-14.298	-13.411	-14.683	-14.407	-14.252	-13.415	-13.257	-14.235	-13.949	-13.502	-12.736	-14.151	-14.349	-14.377	-12.64	-14.122	-13.568	-14.869	-14.333	-13.894	-13.199	-13.948	-13.609	-13.707	-13.551	-13.094	-14.536	-14.363	-13.18	-14.604	-15.119	-13.373	-13.828	-13.493	-15.396	-14.241	-14.077	-14.151	-14.46	-14.543	-13.146	-13.351	-14.433
-9.7856	-9.369	-9.4331	-9.7717	-7.8422	-8.5159	-9.4599	-8.181	-7.9962	-9.8193	-8.7901	-9.3271	-8.7424	-9.2827	-9.1784	-9.3483	-9.9512	-8.5453	-9.3614	-9.419	-10.083	-9.3691	-8.5301	-9.2652	-9.1809	-8.7494	-9.3742	-10.008	-10.462	-9.5352	-9.0237	-9.2878	-9.9185	-9.9169	-8.3078	-8.3919	-8.7927	-7.659	-10.192	-9.3387	-10.017	-10.381	-8.2077	-9.4392	-8.623	-9.0798	-8.6609	-9.5073	-9.8199	-10.422
-2.3638	-1.9938	-0.89695	-1.0859	-1.0179	-2.3526	-2.528	-0.47347	-1.4698	-1.0988	-2.4307	-0.7246	-1.0351	-2.1782	-0.42006	-1.7695	-2.2273	-0.83585	-1.7952	-1.3555	-2.8118	-1.8976	-0.72053	-1.6562	-1.787	-1.3088	-1.9467	-0.21125	0.020044	-1.3035	-0.99849	-1.789	-1.7143	-2.6956	-0.77665	-1.1904	-0.81171	-0.9354	-0.77463	-1.3165	-0.18918	-1.029	-0.87847	-2.1303	-1.4416	-0.83852	-1.1043	-1.7883	-1.8005	-1.2224
-1.9446	-2.284	-2.4414	-3.2562	-2.7985	-2.3445	-3.2109	-2.442	-2.5165	-1.7446	-2.687	-2.395	-3.1083	-2.2965	-2.281	-2.4303	-2.4723	-2.797	-1.8546	-1.4163	-2.0992	-2.0469	-2.5856	-3.9329	-1.66	-2.1915	-1.6946	-2.2198	-3.4185	-2.5092	-2.3216	-3.5295	-3.2423	-1.3714	-1.815	-2.9837	-2.4922	-3.7078	-3.2433	-3.5213	-1.7926	-2.8696	-3.1495	-2.3318	-3.199	-1.7184	-3.7167	-2.6236	-1.8987	-2.6171
-20.876	-20.67	-20.657	-20.985	-19.98	-20.671	-19.692	-20.752	-20.371	-21.11	-19.764	-21.13	-20.851	-21.426	-20.178	-19.705	-20.627	-19.749	-20.916	-21.196	-20.889	-19.943	-21.431	-20.955	-19.846	-20.895	-20.296	-20.194	-21.365	-20.621	-20.535	-21.214	-20.151	-20.729	-21.031	-21.271	-21.42	-21.418	-20.618	-21.109	-21.869	-20.985	-20.31	-21.298	-21.932	-19.767	-19.382	-19.897	-21.274	-20.265
-1.3897	0.78841	0.25786	-0.70007	0.50524	-0.31136	-0.55218	0.20253	0.039173	0.75142	0.36468	0.36925	-0.071839	0.1324	0.58813	-0.53308	1.1743	-0.7791	0.15105	-0.40893	-0.62412	-0.52896	0.93572	0.25463	0.46708	0.60408	-1.5445	-0.49893	-0.1096	0.50821	-0.47883	0.43804	0.77601	-0.50442	-0.015255	-0.49914	0.54127	0.44217	-0.73293	-0.69796	0.41407	-1.4047	0.037476	-0.29522	-0.41018	-0.61148	0.3633	-0.50848	0.26551	0.42732
-11.884	-11.999	-11.75	-11.507	-11.069	-11.633	-11.292	-10.047	-11.463	-12.042	-12.071	-11.025	-11.721	-11.614	-10.193	-12.171	-10.834	-11.67	-12.497	-11.842	-11.735	-10.965	-11.509	-11.73	-11.644	-10.258	-10.952	-10.976	-10.631	-11.07	-11.008	-11.571	-10.433	-11.322	-12.263	-11.387	-10.618	-10.74	-12.031	-11.703	-11.63	-12.015	-11.257	-11.445	-11.121	-11.636	-11.664	-12.387	-10.419	-11.457
-5.6015	-4.4969	-5.2946	-5.9837	-5.0548	-5.7535	-5.7569	-6.0956	-6.1141	-5.3261	-5.9144	-5.6952	-5.1709	-5.091	-3.8008	-5.3131	-5.4668	-5.9646	-4.7708	-4.9437	-4.9368	-6.5822	-4.6775	-5.8249	-6.3036	-5.3614	-4.8869	-6.4614	-5.3811	-5.8155	-5.9551	-5.184	-6.3685	-5.4897	-6.4249	-6.1685	-6.0267	-4.6102	-5.9958	-4.9252	-5.8165	-5.2022	-5.026	-4.7353	-5.0762	-6.4698	-6.7358	-5.9601	-6.2253	-6.3502
4.2698	5.3016	6.5811	5.1807	5.6395	4.4318	6.5527	4.4877	6.6193	5.2018	4.6333	5.7414	3.907	5.6246	5.2528	5.0766	5.4237	5.3641	4.7984	4.5054	6.1973	5.0584	4.7806	4.7721	4.8015	4.7992	4.9797	5.4628	5.0751	3.8125	5.3187	4.9862	4.9673	5.0796	4.6792	4.3973	5.9956	5.4606	4.9035	4.4305	4.4612	4.5464	3.7782	4.8503	4.2597	3.773	4.6763	4.721	4.4576	5.1482
4.7079	3.7796	6.2781	6.3966	6.5935	5.8594	6.8958	6.789	5.657	5.0136	6.2345	6.1869	5.8639	5.8267	5.9047	5.5368	5.1831	5.9438	5.8956	5.5701	5.0686	6.3682	4.5244	5.6803	7.5225	5.7297	5.4022	5.2062	5.7948	5.2084	5.8342	6.5585	4.7954	6.8321	6.1642	6.6055	5.4249	5.4184	5.8708	5.5085	6.3462	5.9389	6.2079	5.1168	4.8203	7.0358	4.8923	5.0899	6.3724	5.3372
-11.015	-12.034	-12.02	-11.377	-11.937	-12.692	-11.309	-11.69	-12.724	-11.476	-11.616	-12.378	-11.269	-11.398	-12.819	-11.87	-10.778	-12.086	-11.518	-10.549	-11.622	-12.468	-9.6113	-12.721	-11.75	-12.022	-11.578	-12.733	-11.836	-11.714	-12.524	-11.543	-12.59	-10.607	-11.855	-11.618	-11.459	-11.921	-12.48	-11.377	-10.086	-11.143	-11.78	-11.747	-10.972	-11.083	-10.889	-11.766	-12.424	-11.809
-0.55548	-1.0016	-3.0643	-2.7905	-1.4045	-1.2472	-1.6561	-1.0851	-1.6096	-1.709	-1.8563	0.19108	-0.96213	-1.4013	-2.6812	-1.8041	-2.1296	-1.4092	-0.75752	-2.4513	-2.0136	-1.0076	-1.2166	-0.86167	-1.1246	-2.2353	-2.3683	-1.4257	-1.3775	-0.60707	-2.1643	-0.27773	-1.7689	-0.54551	0.026856	-1.9887	-1.0222	-0.52919	-0.99259	-1.4272	-1.5484	-2.0661	-1.536	-1.6952	0.046133	-2.4593	-0.90198	-0.61561	-0.95162	-1.0995
-4.2618	-3.7758	-4.5845	-3.4575	-3.5436	-2.7583	-4.7484	-4.3783	-3.6913	-3.5359	-3.3041	-4.8393	-3.7989	-3.5447	-4.0783	-3.3248	-3.1636	-4.2512	-4.8318	-3.6704	-4.604	-3.2958	-3.0403	-3.2678	-2.9756	-4.3049	-2.8642	-3.2488	-3.7823	-2.7055	-4.5403	-4.1411	-4.3563	-3.1508	-3.189	-3.4389	-3.802	-3.9891	-4.9541	-4.0779	-4.318	-2.8725	-3.7328	-4.195	-4.2887	-3.9038	-4.8594	-3.8678	-4.3978	-4.6627
-13.515	-13.65	-13.18	-12.899	-12.536	-13.157	-12.998	-11.842	-13.136	-12.509	-12.819	-13.07	-12.941	-13.14	-14.095	-13.403	-14.124	-12.023	-13.508	-13.137	-13.285	-13.203	-12.778	-13.781	-13.193	-13.331	-13.793	-13.217	-13.197	-13.039	-13.196	-14.226	-12.216	-13.916	-13.536	-13.69	-13.549	-12.771	-13.698	-13.63	-12.79	-13.001	-12.831	-14.118	-13.912	-12.455	-12.868	-12.994	-13.423	-14.31
5.7522	7.0696	6.0865	7.1153	7.3495	6.8574	5.8737	8.2234	7.3583	8.0678	5.8805	7.1723	6.8297	6.64	6.7728	6.9968	4.8782	7.4107	6.0198	6.9788	5.6198	6.6796	7.1492	7.0025	6.6102	7.6042	7.0053	6.1713	7.3493	6.4889	6.6821	6.8914	6.8977	7.7897	7.3277	6.028	8.003	6.8071	6.8724	7.1036	7.623	7.0955	6.4787	5.913	7.9102	7.5036	7.1989	6.8646	5.6492	6.4623
-23.027	-22.468	-22.496	-21.641	-22.9	-21.755	-20.854	-21.157	-22.455	-22.78	-22.35	-21.946	-22.583	-22.79	-22.205	-21.42	-23.183	-22.53	-22.962	-22.739	-21.223	-22.855	-21.682	-21.517	-21.252	-21.563	-23.34	-21.913	-21.454	-22.661	-22.217	-23.326	-21.608	-22.337	-21.403	-22.656	-22.747	-23.129	-21.897	-21.454	-21.318	-22.228	-22.761	-22.405	-23.418	-21.99	-22.539	-22.549	-21.879	-23.086
7.2892	6.6956	5.006	6.3033	7.0057	6.6121	5.9595	6.9342	6.7267	7.9736	6.6227	6.625	6.8228	7.3734	6.6999	6.4245	6.3445	7.52	8.3283	6.7933	6.3827	6.3146	6.156	6.3359	6.5311	8.2308	6.4912	5.7993	6.2805	7.052	7.1512	7.4341	5.9525	6.9903	6.6121	6.2659	6.9881	7.2058	6.6072	7.0502	6.7778	7.5186	8.4173	6.0738	7.5485	6.8834	6.5915	7.8396	6.6979	5.696
-0.41731	-0.90572	0.15587	-0.26566	1.2997	0.094487	-0.48851	0.46799	-0.47906	-0.49856	0.13989	-0.67395	1.6708	0.27612	-0.91518	-0.39576	-0.59316	0.54049	0.63161	-1.339	0.74459	-1.2383	-0.28251	-0.91927	-0.28699	-0.76466	-1.5934	0.055886	-0.0024393	0.077426	-0.014907	-0.87052	-0.32151	-0.29553	-0.99366	-0.30971	0.72885	1.0931	0.96162	0.062016	-0.23496	-0.95749	0.85995	-0.76831	0.70941	-0.63074	0.22094	1.0052	0.033297	-0.35512
-0.68011	-0.26414	0.060697	0.64476	0.023634	0.22977	-0.013142	0.64118	-0.085549	0.21679	0.37449	-1.6215	-0.55165	-0.35195	0.23573	-1.2173	0.60479	-0.27113	-0.20732	-0.42636	0.0013457	0.13879	-0.61538	-0.032163	0.18124	-0.83483	1.4118	0.28137	0.397	-0.59398	-0.37572	-0.13287	-0.48563	-0.2653	0.63801	-1.0744	0.017708	-0.15563	-0.94444	-0.078845	0.21479	0.084994	0.16049	-1.2876	-0.12299	0.051905	-1.4298	0.29077	-1.1742	0.10272
5.3392	4.1604	4.873	5.2105	5.1881	6.5045	4.8809	4.7971	4.9432	4.4412	5.1126	4.4335	5.3064	4.3894	4.2534	4.274	4.9437	5.2069	4.8415	5.5074	5.5078	5.4079	5.1506	5.5913	5.0954	5.4301	3.8116	4.7101	4.8253	3.8237	4.0696	5.0677	4.5539	5.4163	4.9748	5.1976	5.7446	4.9096	4.1687	5.6233	5.4095	2.9241	4.7958	5.86	4.8811	5.1651	4.0156	5.4719	4.9149	4.4358
-2.1162	0.055264	-0.54206	-0.84464	-1.5945	-2.4811	-1.2151	-0.46802	0.079602	-2.2739	-0.71021	-0.10599	-0.5932	-1.9786	-0.2538	-0.96519	-0.57058	-0.48998	-1.4088	-1.5017	-1.3273	-0.88452	-2.0413	-2.2607	-1.1428	-0.98546	-0.87842	-1.747	-1.314	-1.974	-0.96438	-0.79777	-1.0673	-1.1988	-2.5176	-2.0291	-1.7269	-1.912	-0.26008	-1.9707	-1.0315	-1.9986	-1.1059	-1.2958	-0.90978	-1.0668	-0.76275	-1.3833	-0.84332	-1.0063
-13.025	-12.934	-15.003	-12.784	-11.756	-13.152	-13.16	-12.814	-11.577	-13.103	-12.005	-13.171	-14.055	-12.802	-12.432	-12.819	-12.138	-13.007	-13.829	-12.591	-13.761	-13.435	-13.201	-12.35	-12.334	-12.997	-12.082	-12.182	-13.183	-12.413	-13.7	-12.335	-11.709	-12.596	-13.162	-12.873	-12.814	-12.11	-12.676	-12.762	-12.3	-12.086	-10.574	-12.235	-12.169	-11.856	-13.525	-12.204	-12.904	-12.617
-10.687	-12.102	-11.44	-10.268	-11.987	-11.083	-12.033	-11.731	-11.72	-12.383	-11.108	-11.104	-10.801	-11.636	-10.464	-11.327	-12.328	-12.546	-11.202	-11.466	-10.718	-11.86	-10.344	-11.244	-11.246	-11.559	-10.594	-11.531	-11.701	-11.468	-13.012	-11.072	-12.019	-11.221	-12.171	-13.018	-12.459	-12.56	-11.823	-11.501	-10.531	-10.587	-11.764	-11.279	-9.9654	-12.299	-10.967	-11.335	-12.228	-11.393
-2.4243	-3.8521	-3.582	-4.6105	-3.2271	-4.4604	-4.1869	-3.8359	-4.8149	-3.9185	-4.0503	-2.172	-4.3935	-2.6331	-3.2863	-4.2963	-4.1373	-5.1449	-3.6188	-4.5776	-4.5514	-3.6528	-3.2843	-3.2043	-3.8443	-4.0937	-4.5355	-3.3145	-4.5397	-3.0097	-4.3107	-4.0587	-5.0273	-4.4732	-3.9519	-3.9182	-5.0869	-3.9407	-4.5567	-2.8165	-2.9364	-4.2579	-4.5083	-3.3173	-3.0672	-3.9895	-4.4721	-3.2105	-3.5402	-2.9769
0.90968	1.7306	1.7904	1.9039	0.9364	-0.21802	2.053	1.2579	1.4051	1.2484	0.89193	0.9057	0.35166	1.2885	1.3041	0.6543	1.5358	0.84147	1.4702	1.5174	0.67147	0.87923	1.6554	1.3156	1.0994	0.22943	2.3839	0.98502	0.76916	0.0562	1.6711	1.6686	1.3493	1.6673	0.39429	1.1597	0.34848	1.021	0.68403	1.7264	0.55061	1.2786	0.63685	0.8273	1.5017	0.82524	0.37078	1.5114	1.0839	0.97374
-10.96	-11.142	-10.637	-9.5263	-10.626	-10.865	-10.561	-10.331	-10.08	-11.418	-10.708	-10.317	-11.954	-11.131	-10.538	-10.606	-10.601	-11.194	-11.32	-11.909	-11.134	-10.285	-9.8665	-11.237	-11.203	-10.396	-12.335	-10.679	-10.887	-10.353	-10.616	-9.7105	-12.141	-10.921	-10.468	-10.572	-11.265	-10.358	-9.202	-10.957	-10.185	-11.038	-10.447	-10.006	-10.162	-10.78	-10.725	-9.8813	-10.546	-10.045
-5.1826	-5.4009	-5.0344	-5.5892	-3.6312	-4.2081	-3.8972	-4.8866	-4.7655	-4.7306	-3.2537	-5.2109	-3.9437	-5.3421	-4.7822	-4.5402	-5.803	-4.2922	-4.2229	-3.9598	-5.0304	-4.8402	-4.4903	-4.6184	-5.1671	-4.3168	-5.3633	-5.4538	-4.5556	-4.8529	-4.5716	-5.8371	-5.3305	-4.7805	-4.4872	-4.7964	-3.5829	-3.4316	-5.2197	-5.521	-3.0735	-3.7911	-3.6859	-3.8782	-5.4821	-4.361	-3.5159	-3.7815	-5.0607	-3.5535
3.4522	3.0731	2.7959	4.2909	3.152	4.2904	3.4599	3.6335	2.7366	3.614	2.6158	4.1226	2.9167	3.8209	3.4609	4.2881	2.8543	2.8147	2.2498	3.0118	3.5188	3.2377	3.4643	2.9965	3.6311	2.4835	3.2324	3.2464	3.6499	3.9268	2.626	2.2057	3.215	2.2037	3.5045	3.9641	2.5643	3.4947	3.8224	2.9025	3.9343	2.9079	2.9424	2.5326	3.1615	4.3206	2.4239	2.5506	4.3173	4.1584
8.9813	9.4447	7.6928	8.5875	8.6219	8.4218	7.2781	9.3482	9.5763	7.9723	8.7376	8.6045	8.528	8.9667	9.3277	8.674	7.498	8.3978	7.8527	9.6235	8.2361	7.8518	8.9329	9.3943	8.4973	8.7676	8.7325	8.5444	9.3257	7.8677	7.7764	7.566	9.0157	8.2409	8.8163	7.703	7.837	8.2083	8.3673	7.9819	8.5852	7.4702	9.0257	8.7184	8.7655	8.1704	7.9678	8.7757	8.8132	9.0442
-0.4725	-0.64439	-0.36124	-1.3116	-0.62492	-2.0797	-2.1392	-1.7072	-1.0868	-1.0205	-1.3397	-1.3983	-0.65821	-1.5778	-1.6752	-1.7814	-1.5313	-1.8587	-1.8394	-0.78896	-1.4676	-1.2152	-1.1472	-1.0718	-0.66904	-1.8538	-1.0861	-1.3435	-0.98908	-0.85203	-1.4487	-1.1229	-1.2917	-0.79174	-1.6055	-0.88969	-1.5484	-1.7873	-0.25591	-2.0144	-0.90836	-1.3543	-2.0381	-1.7648	-2.0442	-1.0109	-1.55	-2.1359	-1.5606	-1.6643
0.063131	-0.18034	-0.19794	-1.4134	0.53226	-0.38221	0.23946	-0.70633	-0.30158	-0.34609	0.73792	0.22848	-0.84808	-2.1282	-0.028442	0.31249	-0.40514	0.070598	0.72189	-0.97217	0.4227	-0.26617	0.27423	0.56781	0.23928	-0.69298	-1.1001	0.026811	-0.079014	-0.3134	-0.41434	0.67085	-0.31045	-1.0399	-0.32788	-0.90981	-0.93821	0.79576	0.78118	0.53941	0.29468	0.2464	-0.81842	-0.72138	0.10869	1.1897	-0.35535	-0.63748	0.23123	1.0917
1.6281	0.84002	0.67894	0.78689	2.0856	0.23811	-0.35898	1.5622	-0.027685	0.31711	-0.74532	0.057273	0.16636	-0.58984	0.75132	0.18656	1.097	0.88407	0.6497	0.93901	0.15542	-0.58356	0.011265	0.60526	0.55808	0.82326	0.86052	-0.11178	0.7589	0.31186	0.58037	0.06402	0.59102	-0.25865	0.16481	1.6063	-0.24614	0.97354	-0.32094	0.50008	1.205	1.0451	0.9583	1.1544	0.68105	0.4009	0.32181	-0.81372	0.88261	0.70091
3.321	1.7406	2.584	2.1843	4.0171	2.0801	2.9786	2.2914	2.5774	4.0332	1.5538	2.3152	3.8959	3.9003	3.4887	2.3355	2.8412	2.946	2.9344	1.9593	3.09	1.9616	3.463	3.6416	2.7164	3.0579	2.1511	3.113	2.5434	2.5056	2.1825	2.8143	3.0725	2.6822	3.0814	2.7414	2.2948	3.3424	3.0842	2.5695	2.1997	3.1218	2.586	3.4569	2.2804	2.4538	2.6295	3.4241	2.9373	3.0241
-0.36261	-0.61849	-0.80778	-0.085897	-0.79455	0.25866	-0.58807	0.41147	0.38641	-1.2791	-0.33761	-0.5923	-0.55209	-1.1084	0.72291	-0.57389	0.61562	-0.41077	-0.51403	-1.2957	-0.22795	-0.4406	0.17295	-0.56782	-0.33814	-0.062143	0.1084	-0.18811	-0.52952	0.036035	-1.0713	0.98121	-0.92461	-0.52391	-0.70908	-0.74216	0.037646	0.61708	-0.51477	0.46411	0.22446	-0.82736	1.4187	-0.54184	-0.83078	-0.11871	-0.7519	-0.42143	-1.1268	-1.7184
-11.884	-11.25	-11.363	-11.293	-12.508	-10.849	-11.706	-11.533	-10.82	-12.492	-11.247	-12.053	-12.424	-11.743	-11.258	-12.311	-12.386	-12.792	-11.528	-12.373	-11.424	-11.325	-11.8	-11.522	-11.6	-11.545	-12.526	-11.401	-11.892	-11.689	-11.808	-11.385	-11.229	-12.216	-10.935	-12.622	-11.722	-10.979	-11.371	-12.521	-12.167	-12.163	-11.724	-11.945	-11.947	-12.024	-11.16	-12.036	-12.629	-12.361
-2.3901	-0.65749	-1.8466	-0.66456	-0.46227	-1.6822	-1.4692	-0.94736	-1.7674	-1.9718	-1.7873	-1.1213	-1.2453	-1.1756	-1.6253	-1.5969	-1.2722	-2.6732	-1.5716	-0.46859	-1.0843	-1.3169	-0.3084	-0.44487	-0.23051	-1.5716	-0.78182	0.048148	-1.1765	-1.9919	0.34182	-2.2471	-1.7895	-1.4179	-1.2245	-1.4927	-0.69598	-2.0634	-1.2629	-2.4581	-1.9293	-0.49804	-0.96902	-1.2315	-0.65235	-1.7478	-0.72161	-1.8118	-1.9229	-1.3945
-1.8851	-1.7655	-3.0541	-2.1052	-2.5036	-1.3142	-2.0495	-2.6915	-2.033	-2.8492	-2.2771	-2.362	-2.4175	-1.3632	-2.0971	-1.8706	-2.7474	-2.5164	-2.7204	-2.5556	-2.6352	-3.9182	-1.2222	-2.4483	-4.0438	-2.4052	-3.6937	-3.3902	-2.3848	-2.7775	-2.782	-2.9184	-2.7348	-2.79	-1.5687	-2.9871	-2.3972	-1.6351	-2.9578	-2.4213	-2.2356	-0.55747	-2.6278	-3.5294	-2.8035	-3.5645	-3.3369	-1.9934	-3.2245	-1.4252
-14.138	-13.265	-13.37	-13.464	-12.16	-13.84	-13.128	-11.975	-12.984	-12.694	-12.944	-13.435	-12.007	-11.926	-12.691	-11.8	-12.659	-13.45	-13.121	-12.442	-13.712	-13.519	-13.02	-13.497	-11.998	-12.693	-14.068	-13.255	-12.919	-14.43	-12.287	-13.285	-13.585	-12.906	-12.539	-12.279	-14.728	-13.153	-12.547	-12.232	-13.951	-13.214	-13.004	-12.772	-13.059	-12.137	-12.715	-15.017	-12.641	-13.346
5.7551	4.4533	6.2526	5.8985	5.4507	4.7042	6.4232	5.5247	5.7751	4.814	6.6161	5.0968	5.585	6.5895	5.6357	4.732	4.8816	6.213	5.6126	5.531	6.1676	5.1402	6.4127	5.0756	5.1232	6.2195	5.8187	6.9967	5.1127	5.4718	6.8561	5.8078	4.2917	5.4514	6.5414	5.6134	5.0272	5.521	5.1838	5.6307	4.478	6.654	6.1562	4.7147	5.907	5.3909	6.3468	4.3901	5.3158	5.3668
-13.362	-13.844	-12.672	-13.84	-14.93	-11.979	-13.503	-13.459	-12.456	-13.496	-12.448	-13.483	-14.029	-12.947	-12.95	-12.889	-13.615	-13.561	-11.953	-13.409	-12.672	-13.712	-12.019	-13.794	-12.896	-12.579	-12.883	-13.363	-12.495	-13.397	-12.756	-13.328	-13.691	-12.559	-13.431	-13.418	-12.454	-12.726	-13.2	-14.424	-13.052	-13.175	-14.18	-12.702	-12.106	-12.974	-13.725	-13.942	-13.801	-13.018
3.4243	3.1159	5.5474	4.4979	4.3108	5.0065	3.9857	4.8141	3.679	4.834	4.8593	4.6206	5.5082	5.8835	4.0417	4.5252	5.4213	3.7262	5.3412	5.0987	4.6428	4.7672	4.3529	5.0969	4.3389	5.0276	5.2451	5.3006	5.1364	5.9626	6.1189	4.1998	6.9919	4.1857	4.6468	4.8152	5.6243	6.4439	4.5629	5.3238	5.2632	5.9497	4.7106	4.6644	3.568	3.9681	4.632	5.826	5.3432	5.4213
[truncated: 882 more rows]
[truncated: 150 more columns]
