# Supplementary material for: Genetic dissection of main and epistatic effects of QTL based on augmented triple test cross design
Source: PLoS One. 2017 Dec 14;12(12):e0189054. doi: 10.1371/journal.pone.0189054 (PMC5730204; doi:10.1371/journal.pone.0189054)
Supplement: S7 Supporting Information — (ZIP) [file pone.0189054.s007.zip › z2_1900_0.8_5.csv]

-10.753	-12.804	-11.918	-11.996	-11.128	-11.339	-11.898	-13.111	-12.86	-9.6882	-11.634	-12.464	-10.792	-13.397	-12.033	-11.63	-11.649	-12.848	-12.469	-11.718	-13.355	-10.512	-10.902	-11.151	-12.303	-10.583	-11.361	-11.896	-13.603	-10.531	-12.382	-13.099	-10.897	-10.204	-12.447	-11.525	-10.842	-10.595	-12.54	-12.415	-13.738	-9.9737	-12.494	-11.925	-12.136	-10.496	-10.204	-10.953	-12.906	-11.253
-10.015	-10.502	-8.0745	-9.1266	-8.1173	-9.0699	-9.1304	-8.7808	-9.9826	-8.9022	-7.6538	-8.2419	-9.9835	-10.032	-10.613	-8.5849	-9.3585	-8.3367	-9.4852	-8.9918	-9.2823	-8.898	-8.7859	-9.4215	-6.6338	-9.3444	-9.9186	-9.2951	-10.124	-8.8363	-11.566	-8.7786	-7.8303	-8.9447	-9.1923	-10.292	-9.7157	-9.8821	-8.0516	-8.608	-9.1771	-8.9218	-9.4543	-8.8397	-10.538	-9.7288	-8.495	-10.447	-9.5772	-10.242
1.4986	3.0386	1.5339	4.2997	2.2363	2.6074	2.1755	2.3349	2.83	1.361	3.3178	3.4649	1.8288	3.9465	2.5585	1.7621	2.9985	1.3995	2.9488	1.4611	3.6166	2.7431	2.5671	3.5384	1.5224	1.7495	1.8708	3.4792	0.29083	4.5883	1.5937	2.8449	1.3498	2.7842	3.3316	0.89036	3.4083	3.0924	3.0686	3.363	3.0239	0.50412	0.85299	2.3864	2.5235	2.792	4.533	3.2237	2.5537	2.0624
3.7983	5.1351	2.0512	0.96309	2.3032	1.1904	2.0659	2.2424	2.1778	1.3956	1.7499	2.9239	2.1956	3.5495	2.9098	3.9705	3.1069	1.3215	3.7736	2.483	2.4598	3.5039	2.9617	2.7205	1.6086	3.6874	3.4679	2.3869	2.7287	2.0571	3.3842	2.5691	1.5638	2.5733	3.2846	3.8183	2.0432	3.0401	1.8375	2.5696	2.7554	3.3223	1.1072	3.3837	4.3746	3.6757	1.9924	1.5287	2.6601	3.0116
-4.0987	-2.5632	-3.0398	-4.0567	-3.4099	-1.9249	-4.0062	-3.0918	-3.8156	-2.5176	-4.8624	-4.6422	-3.4417	-4.9488	-4.9179	-3.9362	-5.0712	-4.9322	-3.7182	-5.0277	-5.0746	-3.9388	-3.723	-4.4965	-4.3726	-3.316	-3.8154	-4.5722	-3.0027	-2.4276	-2.4919	-3.6686	-4.4418	-4.1051	-3.3872	-4.6775	-4.3734	-4.8383	-3.5489	-4.6081	-4.1005	-3.9474	-4.2645	-3.5841	-4.5232	-5.5094	-3.0575	-3.1963	-3.8358	-6.4431
-0.71529	-3.1155	-1.1717	-1.8163	-2.7157	-2.6302	-2.2845	-1.5985	-2.734	0.085726	-1.1876	-1.2865	-1.3761	-2.4186	-1.9118	0.077037	-1.3015	-1.4947	-1.1347	-1.8082	-3.3254	-2.6085	-1.0504	-2.0898	-0.99167	0.40379	-0.8375	-1.2624	-0.69298	-1.654	-1.0072	-1.3884	0.11125	-2.9753	-1.1481	-0.72329	-3.4163	-0.084006	-1.5964	-2.2033	-3.5141	-1.3491	-1.9683	-1.0191	-2.8189	-0.43645	-2.5405	-1.9421	-2.4992	-4.0293
3.3459	3.9451	2.7383	3.9718	5.1082	1.7528	1.9829	2.0922	2.7175	2.8387	1.8277	3.6847	3.7626	2.4101	5.1817	2.7872	3.1348	3.3682	2.9902	2.8727	1.8376	3.4129	2.306	2.8479	2.9982	2.4839	4.4602	2.6547	2.5804	3.4977	2.3227	3.8323	2.9776	3.1154	2.7148	3.0175	2.1376	2.2279	2.7833	3.3123	2.9874	1.1972	5.3104	2.1017	3.742	3.4004	0.97367	2.6452	3.2024	4.1685
-2.8916	-1.0468	-4.5144	-2.667	-2.26	-2.4884	-2.9363	-2.361	-2.5996	-2.4725	-2.6645	-3.2788	-1.6623	-2.0401	-2.0425	-1.6696	-2.4249	-2.8922	-3.9185	-1.8654	-3.5629	-2.0378	-1.9217	-2.5924	-3.212	-2.5588	-2.7626	-2.2936	-3.0432	-4.814	-3.4095	-2.4771	-3.2947	-4.7708	-1.3796	-4.556	-2.6856	-2.5866	-3.3511	-2.3489	-2.1552	-2.8713	-3.1972	-3.7854	-3.3445	-2.7784	-2.0878	-3.5652	-2.4261	-3.5896
0.39456	-1.0265	1.0432	-0.30032	0.49175	-0.30197	0.2395	0.80891	-2.9469	0.14523	0.030259	0.24614	0.96902	-0.63763	-0.042151	-0.3407	-0.1818	-1.8004	0.82041	1.7888	-0.52743	0.3378	1.4814	-1.2553	0.087704	0.029835	1.253	-0.79684	-0.39752	0.87114	0.34092	-1.1152	-0.0046561	0.077098	0.68151	-0.35996	1.7253	0.52897	-1.4709	-0.39684	0.47225	-0.39984	-0.3706	-0.21296	1.7051	0.15421	0.089596	-0.96782	1.3411	-0.27019
0.48613	-0.79644	-0.67323	0.38167	0.23811	0.17049	1.0037	-0.64631	-0.2179	-0.94388	-0.016707	0.53934	-0.23588	-0.26534	-0.33336	0.28545	-0.0065403	-0.075956	1.7584	-0.20517	-0.13426	1.5101	-1.5539	-1.1082	-1.3846	-0.38078	-0.89267	-1.5501	0.0016873	-0.82607	-1.0286	0.69703	-0.70822	0.55896	0.76837	0.52714	-0.33168	0.8105	-0.052602	-1.1205	-0.20935	1.398	-0.34125	-0.17173	0.45004	0.96089	0.20933	-0.82959	-1.9239	0.39596
0.065019	-1.0697	-0.75587	-1.6834	0.13157	-1.0109	0.088328	-0.66741	-0.69313	1.4963	-1.5516	0.30016	1.0391	-1.0035	-1.5204	0.36526	-0.48556	0.69933	-0.92439	0.65234	0.32987	-1.2121	-2.4087	0.3409	-1.3869	-0.34611	-1.8878	-1.5968	-0.17292	-0.95876	0.6185	0.30167	-0.46273	-0.52754	-1.093	0.30283	-1.5783	0.17121	-1.6501	0.8819	-0.6846	1.0068	1.381	1.115	0.21231	-0.47157	-1.1641	-1.1952	-1.4474	-0.69969
-0.58732	1.6853	0.93157	-0.88114	-0.18404	1.0666	-0.40196	0.20695	-0.55193	0.63268	-0.056239	-0.26831	1.8731	0.020202	0.66952	0.56501	0.22038	-0.3632	0.030852	-0.056653	1.623	0.42439	-1.4343	0.95816	-0.5349	0.3268	-0.0089889	1.0994	0.64316	0.07398	1.232	1.1391	2.3915	1.2999	-0.19118	-1.9967	-0.32014	0.61749	0.13688	-0.073965	-0.16749	-0.054242	-1.7937	-0.57271	0.25192	0.26849	0.81634	1.2115	-0.82955	-0.35636
-12.481	-13.851	-13.07	-12.176	-13.619	-13.298	-12.927	-13.444	-13.707	-12.465	-13.668	-15.405	-13.902	-14.66	-13.797	-13.268	-13.75	-14.098	-12.927	-13.408	-12.87	-12.152	-13.853	-12.235	-12.747	-12.94	-14.126	-13.486	-13.283	-13.49	-13.234	-12.685	-13.987	-13.093	-13.33	-13.21	-13.604	-12.959	-11.316	-13.969	-11.993	-12.48	-11.595	-12.366	-12.596	-13.371	-14.186	-12.71	-13.184	-14.055
-14.878	-14.435	-15.161	-14.563	-14.74	-12.919	-16.119	-13.833	-14.203	-13.753	-13.844	-14.029	-14.525	-13.539	-14.526	-14.834	-14.228	-14.337	-14.488	-15.446	-14.255	-14.287	-14.442	-14.66	-14.462	-12.137	-15.81	-13.975	-13.34	-14.152	-14.815	-15.198	-14.214	-15.5	-14.371	-15.248	-14.128	-14.284	-14.821	-15.168	-14.425	-15.01	-14.442	-15.358	-15.874	-14.956	-14.878	-15.144	-13.402	-13.953
-11.093	-11.588	-9.9996	-10.302	-11.426	-11.154	-10.33	-10.232	-11.59	-9.7717	-11.126	-8.5843	-10.382	-10.6	-10.975	-11.158	-10.993	-11.978	-10.844	-10.175	-11.227	-11.542	-10.813	-9.6834	-11.107	-11.029	-8.7636	-9.7934	-11.274	-11.468	-9.0309	-11.864	-10.414	-9.9058	-10.905	-11.166	-11.938	-10.201	-12.421	-11.683	-11.631	-10.139	-11.047	-10.618	-11.105	-11.371	-11.223	-12.011	-11.733	-10.954
-1.445	-2.6461	-3.5818	-0.85365	-3.3135	-2.4855	-2.8206	-2.591	-1.9127	-1.4869	-1.5765	-1.1687	-2.4257	-3.304	-3.0254	-2.9915	-2.2333	-2.5215	-2.2801	-1.386	-2.5433	-2.4554	-1.4504	-2.9059	-0.66388	-2.3567	-1.6254	-2.5557	-3.7976	-1.6623	-4.044	-1.6932	-1.6146	-2.9456	-2.803	-3.3406	-2.3179	-3.8652	-2.0508	-3.2839	-2.1068	-3.1859	-4.0453	-2.7107	-2.4521	-2.6483	-3.1371	-3.4334	-1.8178	-3.6394
-11.316	-12.064	-10.658	-11.363	-10.27	-12.751	-11.079	-10.859	-10.556	-9.38	-9.4033	-10.897	-12.981	-10.203	-11.989	-10.649	-11.03	-11.996	-9.7911	-10.024	-8.8682	-10.233	-11.909	-9.4966	-11.239	-10.825	-9.9469	-12.023	-12.215	-11.436	-11.162	-11.048	-10.123	-10.647	-11.809	-11.043	-9.9511	-10.48	-10.829	-9.1218	-11.606	-10.325	-9.1774	-12.505	-10.536	-11.535	-12.608	-10.141	-9.9509	-10.376
-4.7607	-5.3822	-3.853	-4.6704	-5.8638	-3.9199	-4.1195	-4.6618	-5.5066	-4.5462	-3.3362	-3.9315	-3.9053	-4.1549	-4.3531	-5.6161	-4.3811	-7.1046	-4.7809	-3.5218	-4.8925	-5.8845	-4.7019	-5.3751	-5.3432	-4.3714	-4.7764	-4.0501	-4.6037	-5.5757	-4.0992	-4.6044	-4.668	-4.1269	-3.9641	-5.6324	-4.4662	-4.1323	-5.5124	-3.1854	-5.8491	-5.3348	-4.9623	-3.2159	-4.0099	-5.6272	-4.5566	-4.3395	-4.9788	-4.1786
-13.195	-13.161	-12.319	-12.037	-14.13	-13.898	-13.36	-11.565	-12.838	-11.757	-12.261	-12.578	-13.262	-11.663	-13.647	-13.711	-11.23	-12.097	-13.277	-12.597	-12.868	-11.292	-12.06	-13.226	-13.891	-12.719	-11.807	-13.456	-12.631	-12.683	-12.532	-12.728	-12.026	-11.071	-11.761	-13.019	-11.866	-13.347	-12.249	-13.5	-11.589	-12.015	-13.363	-12.927	-11.389	-12.861	-13.387	-13.208	-12.756	-13.523
-9.4171	-9.9693	-8.9319	-9.5256	-7.7135	-8.6622	-9.8018	-9.1487	-9.3763	-9.3131	-10.82	-8.3615	-9.1412	-9.828	-8.4549	-11.965	-9.847	-7.3605	-8.8842	-8.8684	-7.7136	-7.9429	-10.723	-9.4541	-8.8641	-9.0531	-9.204	-9.7022	-8.2759	-8.9456	-9.2245	-7.4124	-9.3344	-9.9502	-9.837	-11.172	-8.0153	-8.2413	-8.9546	-9.7649	-8.7471	-9.4959	-10.436	-9.0128	-8.3622	-8.6007	-8.9281	-9.7347	-10.101	-7.5158
-4.5136	-4.6619	-3.0823	-4.6379	-5.4844	-4.0114	-5.6567	-6.3973	-4.9747	-5.0977	-5.7766	-5.2771	-4.892	-5.5279	-5.2613	-4.1736	-5.9864	-4.6391	-4.5656	-5.0649	-4.4081	-4.0918	-3.7096	-5.0902	-5.224	-5.6599	-4.8764	-4.2624	-3.2365	-4.6443	-5.9484	-4.4164	-6.08	-4.68	-3.3222	-5.0398	-4.1522	-3.9861	-5.1829	-4.4612	-5.284	-5.8197	-5.6547	-3.9343	-5.5987	-5.0549	-4.0223	-6.0896	-4.6804	-4.8946
-13.188	-12.6	-11.804	-12.094	-12.011	-13.799	-13.616	-13.764	-13.95	-13.25	-13.326	-12.896	-13.828	-12.384	-12.303	-13.043	-13.267	-11.605	-13.288	-14.578	-14.502	-13.194	-14.37	-13.008	-13.177	-11.682	-12.358	-13.603	-14.586	-12.661	-14.399	-13.374	-12.112	-13.824	-13.001	-13.478	-12.611	-14.769	-12.705	-13.371	-12.678	-11.691	-14.155	-12.89	-13.244	-13.743	-14.14	-14.934	-13.503	-12.241
-0.49578	-1.8775	-0.96136	-0.82652	-0.48211	-1.9014	-1.2079	-0.73256	-0.97804	-1.3653	-2.9695	-3.0093	-0.69992	-2.7807	-2.0613	-1.43	-0.33941	-1.083	-1.3742	-2.1789	-1.7547	0.27765	-1.2296	-0.86052	-0.60616	-1.6143	-2.0339	-0.9311	-1.4501	-2.0379	-1.0334	1.0934	-0.86119	-0.43772	-1.3619	-1.1352	-0.66944	-0.78666	-1.2168	-0.9316	-0.59156	-2.545	-2.1432	-1.2662	-3.0376	-1.1036	-2.9396	-1.5166	-1.9567	-1.0408
-20.924	-22.521	-19.418	-20.666	-18.895	-21.204	-20.708	-22.031	-21.613	-20.745	-19.892	-20.753	-20.98	-21.078	-22.103	-21.404	-19.361	-19.503	-19.557	-20.034	-22.211	-20.291	-20.334	-20.934	-20.875	-20.928	-21.127	-20.983	-20.964	-19.872	-20.214	-21.276	-21.739	-20.437	-19.644	-21.481	-21.33	-20.936	-20.836	-21.295	-21.814	-21.431	-20.725	-20.89	-20.42	-21.287	-20.894	-22.168	-22.296	-21.318
-11.912	-12.983	-12.71	-12.644	-11.272	-12.803	-13.619	-13.756	-12.143	-13.795	-11.35	-13.364	-13.937	-11.807	-12.475	-14.347	-13.321	-13.094	-13.114	-13.597	-12.163	-11.992	-11.495	-13.227	-14.464	-15.373	-11.75	-13.078	-13.253	-12.045	-12.107	-13.323	-12.692	-14.131	-11.576	-13.399	-12.824	-11.533	-12.384	-10.679	-12.891	-14.003	-12.069	-12.189	-12.623	-13.184	-11.016	-11.969	-12.918	-11.695
-3.6923	-4.1511	-3.1704	-3.7435	-1.7827	-2.7257	-2.1528	-3.8449	-3.0676	-4.8182	-4.2783	-3.1208	-3.4156	-3.7187	-4.4984	-3.1716	-2.8918	-3.5699	-4.0607	-3.2423	-2.8394	-2.7161	-3.7652	-4.7604	-4.1267	-3.5631	-2.7717	-3.4989	-2.7077	-4.2288	-2.1892	-4.2019	-3.6058	-3.7886	-3.6537	-2.2046	-3.0079	-4.3379	-3.641	-3.1694	-3.6121	-2.515	-3.671	-3.314	-3.4389	-2.5546	-3.8027	-4.2151	-3.4637	-2.5045
-12.552	-12.155	-12.958	-13.595	-12.838	-13.661	-12.729	-14.257	-14.043	-12.824	-12.024	-14.431	-14.546	-13.252	-11.179	-13.303	-12.466	-12.012	-14.128	-14.272	-14.061	-12.377	-13.624	-13.611	-12.694	-14.16	-14.22	-11.699	-13.143	-13.579	-14.017	-12.463	-12.798	-14.968	-12.076	-13.256	-13.061	-13.164	-14.775	-14.057	-14.536	-14.099	-12.181	-12.192	-13.682	-12.745	-13.747	-13.311	-13.268	-12.83
-11.917	-12.801	-13.953	-12.811	-13.485	-13.687	-11.815	-12.196	-12.227	-13.555	-12.042	-12.77	-10.804	-11.986	-11.818	-12.576	-12.688	-12.639	-11.262	-11.798	-13.2	-12.596	-12.201	-12.447	-13.817	-13.173	-14.283	-12.858	-11.67	-13.26	-14.398	-12.024	-11.495	-13.417	-12.487	-11.84	-13.465	-14.019	-11.637	-12.861	-13.302	-11.242	-11.997	-15.355	-12.053	-14.268	-10.591	-12.936	-11.226	-14.143
-8.4995	-6.7029	-6.7351	-5.9966	-7.3156	-5.9707	-6.6015	-5.2779	-7.2814	-6.1514	-4.7011	-6.5367	-4.8199	-6.837	-5.4382	-6.7315	-6.4429	-6.0404	-7.5168	-6.1274	-6.5638	-6.5298	-5.8054	-6.6409	-6.7463	-7.1255	-7.3968	-6.7292	-6.2299	-7.3551	-6.742	-7.9448	-5.4796	-7.4342	-6.4036	-6.8909	-6.6301	-6.4137	-4.8361	-5.7151	-6.158	-6.7046	-5.553	-5.5455	-5.9087	-5.5728	-6.3468	-5.2893	-7.0332	-5.9163
-1.6862	-3.0614	-0.42327	-1.611	-0.12049	-1.3955	-1.5677	-1.8199	-1.6783	-2.2539	-1.8535	-2.0772	-1.9191	-1.1501	-2.8583	-2.1291	-0.70239	-1.1806	-1.3024	-1.8002	-2.7291	0.039739	-1.6575	-1.2712	-1.4552	-0.22846	-2.66	-1.2281	-0.96566	-1.3723	0.14982	-0.94383	-1.5014	-2.1141	-2.1198	-1.4868	-2.3043	-1.7181	-2.1007	-1.6197	-0.30626	-1.8681	-1.3341	-0.93392	-0.90487	-2.693	-1.7048	-1.5952	-0.7036	-1.7607
3.8023	4.1578	6.4734	3.9463	2.8875	5.139	4.7111	3.7227	4.9418	5.4517	2.7126	5.7491	4.69	4.3872	3.3062	4.5786	4.305	4.4225	4.0702	5.0161	3.92	4.5194	4.6808	4.1114	5.6952	4.3459	4.0815	4.0919	3.6228	6.7684	4.5047	4.8094	5.2018	3.1274	4.5217	5.891	3.8047	4.3318	4.1749	6.8834	3.5535	5.4992	4.5447	4.2813	3.7721	5.1185	5.0551	4.8206	6.1979	5.321
2.7348	3.4922	5.3249	2.8831	3.5888	3.0636	3.4387	2.5676	1.6789	3.1246	2.9223	3.1781	4.4763	1.5282	3.5237	3.8064	1.9877	3.107	3.1485	3.7006	3.2495	3.5073	3.8545	3.1107	4.6648	2.8417	3.4961	3.2056	3.2049	2.6843	3.3493	3.4736	1.7402	3.7783	2.5112	2.4282	3.7178	2.6583	3.6203	3.5062	3.2112	4.0286	2.4854	2.2237	1.6713	2.732	3.2424	1.5906	1.9772	2.0648
8.5175	7.7508	7.6891	7.505	9.3364	8.3157	8.651	8.049	8.5889	7.295	9.5784	9.2769	8.2354	8.0799	8.1763	8.6783	7.2434	9.3303	8.1313	8.6595	8.9407	8.3729	10.004	10.069	8.6397	9.0911	7.4854	9.325	8.9226	7.7917	10.176	7.8365	7.0316	8.7778	8.7771	9.2706	8.3571	8.1145	9.1587	8.3962	10.887	7.933	8.5921	9.0941	8.271	7.9486	9.9426	8.7021	9.2603	7.6836
-5.2809	-5.7523	-6.4105	-5.3397	-5.5783	-6.6614	-5.261	-7.4652	-6.453	-4.9638	-4.9039	-4.4728	-6.9589	-5.3523	-5.9474	-6.3855	-4.8301	-6.4917	-6.1148	-5.1115	-4.51	-5.5315	-5.2357	-6.039	-4.8137	-5.3883	-6.2475	-4.7354	-5.851	-5.4244	-6.191	-5.5981	-5.9429	-4.7751	-4.8757	-5.5	-6.0552	-5.322	-5.5038	-6.543	-4.5155	-5.7966	-5.5689	-5.5415	-3.1	-6.6488	-6.3356	-5.6325	-5.0062	-4.8497
-11.561	-10.865	-11.053	-11.522	-12.338	-11.183	-10.673	-11.788	-10.199	-11.977	-11.151	-11.055	-12.409	-12.58	-10.41	-9.9914	-10.737	-10.313	-12.394	-12.329	-11.537	-12.214	-12.517	-11.208	-11.242	-11.03	-11.386	-10.106	-11.094	-11.058	-11.405	-11.761	-12.323	-12.351	-12.187	-11.45	-13.293	-13.009	-11.788	-11.859	-11.951	-11.063	-10.171	-12.169	-10.802	-11.389	-10.694	-11.058	-11.708	-12.027
-2.7844	-3.4363	-1.6442	-3.5906	-3.7584	-3.0136	-3.2106	-2.8701	-2.0866	-2.942	-1.7517	-1.1044	-2.4001	-2.034	-1.5967	-1.2307	-2.6812	-2.2037	-2.1472	-3.5736	-3.6054	-2.0803	-2.4705	-2.7411	-3.6985	-2.3551	-3.5734	-2.5962	-2.792	-2.2644	-2.0018	-2.3885	-2.2359	-3.0863	-1.9764	-2.4428	-1.8775	-2.9025	-2.7453	-1.0855	-1.7328	-0.57726	-3.1391	-3.6167	-3.339	-3.565	-1.9499	-1.5547	-3.5265	-2.0598
-12.987	-11.577	-11.086	-10.812	-13.199	-11.773	-13.247	-10.931	-12.558	-11.998	-11.273	-11.909	-12.082	-10.567	-11.936	-10.179	-12.793	-11.468	-12.523	-11.598	-9.9833	-12.12	-11.627	-11.138	-12.034	-11.988	-12.476	-10.982	-12.611	-12.709	-11.226	-11.707	-11.033	-12.329	-11.089	-12.375	-12.387	-11.025	-11.005	-10.162	-12.162	-11.92	-12.4	-11.748	-10.923	-10.565	-13.223	-12.066	-11.924	-10.28
-23.672	-23.063	-21.934	-21.659	-22.342	-22.324	-22.471	-23.71	-21.393	-22.328	-22.383	-22.107	-24.343	-21.009	-22.894	-21.594	-20.899	-21.244	-20.858	-21.949	-23.009	-21.864	-22.029	-22.547	-23.175	-22.831	-22.478	-22.403	-22.399	-22.987	-22.986	-21.949	-22.51	-21.638	-21.341	-23.145	-23.291	-22.784	-21.639	-22.136	-20.573	-21.173	-23.263	-22.914	-21.141	-21.459	-22.476	-21.947	-20.636	-23.693
-0.56326	-1.9712	-3.596	-2.9797	-2.68	-2.6724	-3.3813	-4.4402	-1.6108	-1.23	-2.0236	-1.7091	-3.2082	-3.8191	-3.9751	-1.7425	-4.1287	-1.8743	-2.8849	-1.4563	-2.2726	-3.3274	-1.1333	-3.334	-3.6022	-3.7762	-1.5977	-3.1591	-2.4426	-3.1112	-4.0253	-2.953	-2.0963	-2.3226	-3.3381	-2.0654	-1.18	-1.9362	-3.8934	-2.0144	-2.7355	-2.1714	-3.3813	-1.6668	-1.9756	-2.6143	-4.205	-4.1532	-1.3643	-2.5747
-2.0655	-0.94302	-2.5417	-1.5448	-1.9254	-0.6551	-1.2709	-0.39117	-1.5095	-1.5463	-0.66182	-1.3425	-1.4935	-0.38534	-1.8905	-1.4083	-2.1327	-0.21831	-1.7901	-0.61824	-0.39458	-2.1531	-1.4362	-2.4715	-2.2299	-1.2783	-3.8705	-2.8569	-1.9408	-0.41568	0.17739	-2.1052	-1.6871	0.42773	0.23778	-1.1319	-2.4976	-2.2929	-1.2078	-0.7347	-1.8524	-1.3732	-2.1536	-0.83055	-0.3027	-1.6244	-1.0088	-1.9084	-4.0208	-0.73233
-5.1449	-4.0638	-5.1236	-6.1169	-4.0286	-4.903	-6.8358	-4.3724	-4.461	-5.0636	-5.5714	-5.0844	-6.3107	-6.9211	-4.9855	-5.6238	-6.6109	-7.1449	-5.1892	-6.7952	-4.1893	-5.2898	-5.9505	-5.4451	-4.967	-5.0245	-5.5843	-6.7219	-6.7753	-5.6787	-4.139	-6.4104	-6.2186	-6.0546	-5.5287	-5.582	-5.023	-4.8697	-4.7916	-7.6066	-5.8502	-5.795	-5.6237	-5.1267	-4.3705	-4.8719	-5.6933	-4.3142	-6.5936	-5.4563
-11.107	-11.878	-11.355	-11.233	-10.852	-11.318	-10.35	-12.485	-11.956	-12.181	-12.645	-11.7	-10.976	-11.596	-11.572	-10.986	-11.846	-11.187	-11.945	-10.928	-10.985	-11.101	-12.669	-10.617	-11.725	-11.677	-11.856	-11.689	-12.024	-11.51	-12.399	-12.398	-9.6817	-12.658	-10.616	-12.989	-11.61	-10.338	-13.567	-12.03	-12.259	-12.069	-10.723	-10.683	-12.311	-11.429	-12.198	-10.943	-10.745	-11.291
-2.1382	-2.3689	-2.9431	-0.35425	-2.0549	-1.9804	-3.2095	-1.5866	-3.6029	-4.0687	-3.6882	-1.6155	-3.2104	-3.1711	-1.0551	-3.4647	-1.8294	-2.5855	-2.0706	-2.2765	-1.4603	-2.4496	-2.8298	-2.6706	-1.7862	-2.8237	-3.3447	-2.6056	-2.1866	-3.1257	-0.77185	-1.7251	-3.2674	-1.2345	-2.1447	-1.1608	-3.8137	-3.9657	-2.4817	-2.6563	-3.1367	-2.3954	-2.0037	-1.53	-2.004	-1.5024	-2.5329	-3.5884	-2.8381	-3.2593
-3.6349	-1.6954	-4.9203	-3.8991	-2.3845	-5.5027	-2.9492	-3.6994	-4.3577	-4.7747	-2.0982	-5.1644	-0.79552	-4.0374	-3.4458	-3.5253	-3.1264	-3.896	-4.206	-4.7372	-3.2648	-3.7024	-3.6696	-2.5233	-4.4033	-2.4339	-3.8824	-3.5214	-2.9971	-2.6954	-2.6228	-4.1286	-3.3794	-2.7291	-3.3515	-2.9637	-1.4305	-3.0613	-4.4305	-4.5026	-4.322	-2.9683	-2.9482	-3.0381	-3.5323	-2.7068	-2.8069	-4.1566	-3.7631	-2.6692
7.5688	9.1067	8.3802	8.9074	9.3862	11.641	8.8362	10.112	9.5083	9.6922	11.244	7.2857	8.728	11.184	10.001	8.6034	11.155	10.001	9.4403	10.401	9.0353	10.052	9.0748	10.048	9.7376	9.6485	9.0718	8.4221	10.209	9.2093	8.9605	10.315	10.122	10.746	9.2801	8.5091	11.296	9.1468	8.3985	10.115	9.4377	9.4765	10.388	9.7738	9.3275	11.004	10.513	8.9887	8.95	10.655
-13.314	-10.791	-11.647	-11.666	-13.703	-10.127	-11.287	-11.118	-12.273	-10.237	-10.521	-13.508	-12.957	-11.851	-11.689	-12.353	-12.054	-11.429	-10.662	-10.843	-11.917	-12.389	-10.92	-11.704	-11.278	-11.426	-9.8332	-12.19	-10.524	-9.883	-12.522	-12.01	-12.51	-11.498	-11.829	-12.569	-11.509	-11.546	-9.838	-12.216	-12.341	-10.29	-9.5118	-11.306	-12.295	-10.415	-11.485	-10.649	-11.721	-12.152
-9.4423	-10.42	-10.284	-9.1322	-10.946	-9.7258	-10.416	-9.427	-9.5642	-10.578	-11.064	-9.2545	-9.6004	-9.5422	-9.2356	-9.3703	-10.393	-10.618	-10.396	-9.93	-7.8136	-9.3794	-9.4865	-10.62	-11.927	-11.608	-9.4697	-10.282	-11.153	-9.447	-10.442	-9.5552	-9.1403	-10.481	-10.521	-11.471	-9.7535	-10.174	-10.34	-10.464	-9.7069	-9.8383	-9.6558	-9.3521	-10.478	-8.7188	-9.2442	-12.034	-10.581	-10.127
-14.549	-13.519	-14.236	-15.688	-14.641	-14.137	-12.225	-14.77	-14.088	-15.39	-13.597	-15.478	-13.496	-14.501	-13.948	-14.379	-12.891	-13.167	-13.612	-14.005	-13.757	-14.897	-14.262	-12.753	-13.567	-14.13	-14.174	-14.694	-14.97	-14.227	-13.563	-15.551	-14.681	-13.039	-13.771	-13.863	-12.115	-14.69	-14.435	-14.953	-13.571	-13.307	-12.648	-15.034	-14.031	-14.467	-13.874	-14.772	-13.645	-14.381
-4.3915	-3.9723	-3.6045	-2.9282	-3.1436	-2.59	-4.6987	-1.5849	-2.9057	-2.2134	-2.4553	-3.8107	-4.7688	-3.8447	-3.2583	-3.8562	-3.2586	-3.3329	-3.0511	-3.1795	-3.7437	-1.8272	-3.5362	-3.2972	-4.2206	-2.9215	-3.2463	-3.5623	-3.6812	-2.7495	-4.3597	-4.3261	-4.2894	-1.9813	-4.8787	-4.1029	-3.3791	-3.5847	-2.9744	-3.6667	-3.635	-3.154	-3.6091	-2.3166	-4.5278	-3.4766	-3.6583	-3.2257	-4.2354	-3.491
-22.781	-22.178	-22.388	-21.27	-20.686	-21.953	-21.513	-22.966	-23.095	-21.459	-22.469	-21.922	-23.012	-22.146	-21.875	-22.538	-21.653	-20.775	-23.256	-22.094	-22.221	-22.794	-23.011	-21.739	-21.382	-22.794	-21.844	-22.922	-20.878	-22.218	-22.333	-21.168	-22.732	-22.444	-21.689	-22.178	-22.803	-21.929	-23.878	-21.19	-20.985	-22.595	-21.952	-21.961	-22.038	-21.441	-22.318	-21.864	-20.925	-22.867
4.8245	5.4113	6.0097	5.8607	6.8148	6.5331	5.9306	4.7917	6.3082	4.8532	5.0473	6.4036	4.2845	5.1799	4.3085	4.6053	6.3315	6.2726	5.6855	6.0763	6.1449	5.1852	4.3548	7.1666	6.9174	4.3074	5.608	7.1814	6.455	4.817	6.1788	5.7005	7.5649	4.0773	7.0247	5.9504	6.691	5.6145	4.1616	6.1125	5.6053	5.6789	5.8649	7.2005	7.1835	4.9054	6.6835	5.3803	5.2909	6.4327
-2.8474	-0.57574	-0.26157	-2.1476	-1.1835	-1.933	-1.2669	-1.298	0.57851	0.29062	-3.2391	-1.7671	-0.1274	0.23073	-1.5591	-2.1125	-0.54873	-1.6487	-1.129	0.33302	-1.2196	-2.2439	-2.1598	-1.2368	-1.8256	-0.15666	-1.2171	-0.80996	-0.24916	-2.0421	-0.71509	-0.74155	-0.82767	-1.7179	0.23296	-0.78346	-3.5775	-1.7504	-1.6091	0.8027	-1.7858	-0.43473	-1.4502	-0.91587	-1.8827	0.35245	-0.29108	-2.7301	-0.68383	-0.97465
-4.1597	-2.0275	-0.79494	-2.5091	-0.88441	-1.6546	-3.5342	-1.1083	-2.047	-2.7827	-3.4742	-2.0629	-2.7812	-2.0214	-3.8117	-3.4346	-4.5779	-2.6329	-3.1081	-1.0243	-3.2761	-1.7378	-1.3915	-3.0044	-1.1099	-2.2408	-3.7943	-2.2383	-4.1257	-3.6901	-2.4846	-3.7932	-1.9465	-2.6079	-3.1264	-3.9597	-2.9274	-1.9912	-2.2549	-3.4866	-2.5114	-1.9369	-1.1086	-1.9418	-2.457	-2.6456	-5.0926	-2.6238	-2.8112	-2.7762
-11.117	-12.039	-10.751	-12.004	-11.133	-11.681	-11.277	-11.816	-11.06	-12.584	-10.656	-13.105	-11.681	-12.663	-12.12	-10.421	-8.8509	-11.93	-10.406	-10.869	-11.524	-10.828	-11.59	-12.321	-11.093	-11.985	-12.428	-12.577	-10.827	-11.292	-11.64	-11.787	-11.317	-10.422	-10.026	-11.366	-10.967	-11.832	-12.615	-10.54	-10.859	-11.498	-10.535	-12.796	-10.881	-11.218	-12.736	-11.61	-11.162	-12.291
0.23033	-0.016873	-1.0144	-0.28651	0.10567	0.46152	-1.1407	-0.84349	-0.35252	-1.5844	-2.038	-2.3925	-0.64205	-3.7689	-0.81803	-1.6648	-1.5631	-1.2418	-1.3278	-2.1471	-2.0777	-0.7808	-3.0328	-2.5825	-0.77941	-3.0688	-1.2545	-1.2381	-0.50141	-1.1924	-2.1037	-0.99942	-0.40073	-1.806	-1.9953	-2.171	-0.92076	-0.91416	-1.5258	-0.60598	-0.74954	-1.834	-0.20464	-2.0421	-0.94864	-1.9922	-2.9655	-0.38806	-2.2508	-3.2183
1.2425	2.012	1.5483	2.2306	2.4064	2.5075	0.37813	1.8405	2.3074	2.5662	1.0782	-0.067284	1.9753	1.1065	2.3216	1.317	1.9262	2.2799	0.75417	1.3781	1.4359	2.778	1.1936	3.4427	1.3231	2.3037	1.9028	1.2718	1.2193	2.6506	1.5082	1.7108	0.76578	-0.73355	1.5091	2.6887	-0.11136	2.482	1.5631	1.5925	2.3288	2.7768	0.69045	1.0868	0.91684	2.1456	0.4325	2.4655	1.5563	3.2579
-14.114	-12.583	-12.515	-11.969	-13.701	-11.043	-14.116	-12.69	-14.022	-13.45	-12.604	-13.596	-12.218	-12.939	-13.085	-14.569	-12.972	-13.524	-13.594	-12.73	-11.598	-10.652	-13.709	-12.868	-12.52	-12.52	-12.553	-12.91	-11.917	-12.277	-13.259	-12.575	-13.574	-11.9	-13.893	-12.474	-13.805	-12.007	-12.31	-11.85	-13.97	-13.401	-13.782	-11.677	-13.65	-13.716	-13.08	-11.552	-12.005	-11.672
-6.14	-4.5911	-5.7514	-4.4822	-4.3353	-4.8019	-6.165	-6.3587	-4.2658	-5.3027	-6.899	-4.8124	-7.1945	-5.085	-6.6665	-6.2336	-4.3504	-4.1206	-4.4031	-4.3561	-6.1848	-4.1202	-4.3031	-4.876	-5.2789	-5.5632	-6.5266	-4.716	-5.2646	-3.8822	-5.4713	-6.9205	-6.2831	-7.2319	-4.9592	-5.182	-5.4361	-6.8312	-5.2287	-5.7495	-6.9594	-4.8983	-5.5475	-5.9982	-6.4031	-4.4265	-5.303	-4.4504	-6.7942	-6.6575
-10.592	-10.682	-10.322	-11.154	-9.3681	-10.847	-10.486	-9.6345	-8.858	-8.2977	-10.116	-10.737	-10.816	-9.4993	-8.4652	-10.322	-8.8915	-9.7434	-12.58	-8.7369	-7	-11.149	-9.1086	-10.86	-10.975	-10.153	-8.7299	-8.6051	-9.0217	-11.088	-10.118	-9.9002	-10.484	-12.863	-9.2583	-11.027	-9.2993	-10.369	-10.296	-9.835	-9.2567	-10.143	-10.31	-10.323	-11.056	-10.418	-8.8035	-8.9074	-10.974	-10.689
-5.4442	-6.8755	-5.0195	-3.9477	-3.5697	-4.7758	-4.0737	-7.8093	-4.4248	-3.6816	-7.183	-4.6743	-4.0831	-6.1948	-7.0476	-6.8186	-4.5439	-6.2139	-4.245	-5.5998	-4.5703	-6.4659	-4.7993	-6.2035	-4.3939	-6.2917	-4.9629	-6.665	-6.0714	-6.4884	-5.2106	-5.3564	-6.4558	-5.9003	-6.9207	-4.946	-5.8771	-4.8574	-7.6382	-5.4306	-5.0221	-7.6829	-5.5677	-5.3431	-4.3992	-6.1766	-5.0259	-6.8594	-6.399	-5.7187
-0.72562	-2.2203	-2.6323	-0.072406	-2.3856	-1.7518	-0.47508	-0.60277	-1.2053	-3.6602	0.31184	-0.32446	-1.8345	0.034113	-2.1881	-3.2707	0.83279	-0.95515	-1.528	-2.0152	-1.4575	-2.5402	-2.5199	-1.3673	-1.9905	0.41911	-2.1146	-2.2903	-2.2882	-1.2634	-2.1092	-0.8677	-1.8725	-1.5652	-2.386	-0.36695	-1.5006	-1.7828	-1.0359	-2.3366	-1.4572	-1.3353	0.066143	-1.8245	-0.398	-0.53365	-1.8619	-1.4028	-1.6393	-1.5755
-10.623	-10.976	-12.685	-10.639	-11.136	-9.517	-11.063	-10.89	-11.096	-10.649	-11.895	-11.398	-10.265	-8.4036	-9.8527	-10.582	-10.828	-9.9399	-8.4404	-11.196	-10.917	-9.7696	-11.728	-9.4031	-12.724	-10.702	-10.646	-10.757	-11.642	-11.478	-12.333	-11.301	-11.347	-9.1371	-11.438	-10.485	-10.921	-10.013	-10.564	-10.852	-11.161	-10.331	-10.229	-12.929	-10.704	-11.82	-11.766	-10.803	-10.755	-10.646
-1.098	-0.63009	-0.14522	-0.0075996	0.13267	1.9255	0.43544	-1.0841	0.33122	-0.29147	-0.61365	-0.10971	-0.96303	-1.6206	-1.7182	0.29756	-0.6572	-1.3397	-0.43258	0.026066	-1.1283	-0.62963	-0.42883	0.1396	0.12	0.74145	-0.31377	-0.53082	-0.51394	1.3839	-1.5359	-0.20611	-0.61692	-0.63632	-0.79615	-0.11789	0.70008	0.81345	-0.76655	-1.2592	0.62509	-0.43522	-1.2325	-0.22534	-0.24429	-0.60283	0.44287	-0.41994	-0.037334	-2.031
-14.822	-14.479	-14.535	-14.109	-15.004	-16.42	-13.441	-14.591	-15.078	-14.589	-12.519	-15.718	-13.307	-13.924	-14.412	-13.854	-12.968	-15.847	-13.37	-14.801	-15.538	-15.409	-13.8	-14.564	-12.797	-15.928	-16.22	-14.428	-15.044	-15.451	-15.02	-13.527	-15.729	-14.696	-14.112	-14.93	-14.612	-14.463	-14.733	-16.663	-14.579	-15.135	-15.321	-16.308	-13.982	-13.944	-14.535	-14.402	-15.404	-14.638
-1.2519	-0.80836	-1.2255	-1.3064	-0.20531	-0.27948	-2.0552	-1.2283	-0.56899	-1.4023	-1.3335	-1.2548	-1.6572	-1.3664	-0.96822	-1.5234	-0.10557	-1.4608	-1.2351	-0.63238	-1.5271	-1.7833	-0.012987	-0.54654	-0.66448	-0.47932	0.51694	-2.0747	-0.19121	1.2965	-1.2474	-0.0039005	-1.3923	-0.87729	-0.95105	-2.5068	-0.12024	-1.1983	-1.0513	-0.91134	-1.6	-1.9463	0.6415	-0.058806	0.052673	-0.44751	-0.17648	-0.50449	0.37209	-1.3956
-3.0402	-2.9176	-3.361	-2.5046	-2.6858	-2.2873	-2.0687	-3.1778	-1.4716	-1.6166	-2.2176	-2.9427	-3.1656	-2.4757	-2.5958	-0.35353	-2.7289	-1.1752	-2.7878	-1.5804	-1.6977	-2.2722	-1.8857	-3.0705	-3.9023	-3.5604	-3.1583	-0.91719	-3.7516	-2.5725	-2.6602	-1.4462	-1.787	-2.947	-2.8929	-2.1197	-2.316	-2.4462	-1.5934	-2.8478	-2.5314	-2.6295	-2.8161	-3.6611	-3.107	-4.357	-2.4173	-4.1423	-3.1691	-1.7342
5.1052	6.3036	3.0151	4.7355	3.7495	5.7772	4.1595	4.9257	4.6887	4.5925	4.2684	5.7167	3.9146	4.3345	3.9069	4.2552	2.9513	4.362	4.3877	5.0118	5.0888	4.8225	2.8168	4.5148	5.2933	5.5194	3.2607	3.3591	6.1671	2.6082	5.3772	4.8775	3.9059	5.9951	5.6944	4.7537	4.2297	4.0546	4.2603	5.3941	3.4612	6.397	4.162	4.5947	4.1262	4.3627	4.0137	4.5665	6.4528	3.3846
3.6605	2.6137	3.4045	2.3508	3.1527	2.8446	3.1484	3.87	2.2245	3.9686	2.209	3.085	2.9178	3.3496	4.2799	3.8728	4.6923	1.8992	1.4981	2.6137	4.4562	3.1941	2.8097	2.5766	3.9263	3.4521	1.8549	3.3735	2.6625	3.1127	3.1847	3.4839	2.1143	2.0006	2.2427	2.5342	3.0643	5.2181	3.0778	3.6983	2.063	2.4644	3.3341	3.0424	3.0881	2.7145	1.9963	4.2271	3.1706	3.9638
0.95677	0.56344	0.25096	0.40331	0.12235	-0.63041	0.75571	1.1778	0.033712	2.0511	0.77191	0.5858	1.9121	0.85209	-0.30556	1.576	0.75617	0.72557	-0.95973	-0.9142	0.80135	-0.11136	1.9811	-0.24058	-1.0135	0.30813	-0.7701	0.30939	-0.69512	-0.21233	1.8156	1.5658	1.1794	-0.30342	-0.75651	2.0391	-0.097752	1.0623	0.11562	-0.0064076	0.86714	0.32554	0.41086	0.88511	0.43627	-0.78977	-0.8966	0.4174	-0.056148	-0.019035
-0.89261	-1.0833	-0.33513	-1.6631	-0.68849	-0.5321	-1.6768	-0.49022	1.3562	0.034116	-0.79505	0.87291	0.82964	0.52036	-0.50802	-1.3157	-0.83452	-1.2852	-0.58191	-0.89899	-0.98818	-0.019164	-3.2501	-1.3669	-0.75914	-1.0924	-1.5751	-0.034624	-2.3883	0.33007	-2.0711	-1.6525	-0.5956	-1.0821	0.44167	1.0983	-0.35755	-0.34562	-2.7068	0.033419	-0.65105	-0.88982	-1.1476	-0.62165	-0.8353	0.52521	0.41571	-0.1787	-0.66534	-0.58947
-0.75205	-0.80494	1.9487	0.23094	-1.6202	-2.2681	0.2301	0.94176	0.85352	-1.5735	0.85735	0.62884	0.13507	-0.17393	-1.0271	-0.53031	-0.23469	-0.098982	-0.92701	0.045905	0.5842	2.1907	-0.73842	-0.60845	-0.13451	-0.56506	-0.46851	-0.55274	0.38205	-0.64777	0.85988	0.1671	-0.51311	0.20787	0.64011	-1.3666	-1.13	-0.85499	-0.30535	-1.1643	-0.58072	0.79246	-0.31482	0.5676	-0.19663	-0.55877	0.36256	-0.74867	1.1278	-1.21
-7.5511	-8.8927	-8.8987	-8.4696	-8.8031	-8.3765	-8.9084	-9.2341	-8.5957	-8.8392	-9.3964	-8.3063	-9.2287	-8.7118	-8.954	-9.3348	-10.279	-7.4915	-9.1028	-8.7109	-8.4128	-9.744	-8.4312	-8.3834	-8.8237	-10.235	-8.9836	-7.991	-9.7162	-9.5085	-8.8738	-8.5473	-9.3255	-9.4619	-8.7003	-7.6908	-7.8226	-8.0776	-8.1545	-7.9024	-7.3428	-8.0548	-8.629	-11.167	-7.9303	-9.6924	-8.4467	-9.353	-8.0528	-9.7197
5.9744	5.4063	6.5197	4.1457	5.7614	6.689	5.6595	4.6289	6.2911	3.9881	6.0629	3.9806	5.7188	6.4165	6.8779	6.0197	4.3743	6.7993	6.4713	5.767	5.6869	7.7984	5.3123	6.5444	7.314	5.6268	5.2452	5.7363	5.5438	5.5752	5.0353	5.231	5.9087	6.7803	5.1736	5.4363	5.4561	6.6407	5.7449	5.5457	5.1994	5.1092	5.9	5.2903	5.2599	4.3952	4.5978	4.6962	6.9246	4.5089
-4.4189	-4.3543	-5.1269	-6.5599	-3.9482	-5.8239	-2.6417	-4.0164	-4.9734	-6.7684	-5.2066	-2.8955	-4.3587	-3.0667	-3.1441	-4.5134	-4.0767	-5.0723	-3.5646	-5.1192	-4.759	-4.5766	-3.6994	-4.2053	-4.636	-5.2199	-5.0867	-4.654	-4.4764	-4.1202	-4.667	-5.0104	-3.9266	-4.2197	-3.7952	-5.4737	-5.2265	-3.4426	-5.5207	-2.9914	-3.9256	-5.1882	-4.8638	-4.3214	-4.5164	-6.1584	-4.104	-4.5779	-3.2047	-4.8932
-2.9124	-2.47	-4.717	-5.0206	-3.0541	-4.8459	-3.8008	-4.048	-3.6543	-2.327	-4.3743	-4.1251	-4.6611	-3.5757	-2.9154	-4.1102	-3.4116	-1.8862	-5.4566	-4.607	-4.0516	-4.7155	-3.849	-3.3915	-3.2945	-6.0798	-4.4936	-4.9791	-2.9314	-3.9353	-3.2927	-5.0633	-2.2694	-5.2777	-3.4067	-4.3274	-3.0841	-2.3479	-4.1859	-3.7015	-3.6589	-4.0469	-4.2936	-4.1703	-4.1467	-4.3962	-3.768	-3.7463	-4.7828	-4.374
-13.356	-13.943	-14.834	-12.64	-14.299	-11.202	-12.757	-12.141	-12.352	-13.027	-12.627	-12.681	-12.561	-13.876	-14.363	-14.592	-12.826	-13.59	-13.235	-13.445	-12.96	-13.506	-12.895	-13.831	-13.504	-13.289	-12.697	-12.945	-12.761	-13.079	-13.02	-13.155	-13.93	-13.272	-12.616	-13.458	-13.893	-13.245	-14.693	-12.663	-12.301	-13.28	-13.07	-12.787	-13.545	-13.879	-11.213	-12.528	-11.66	-14.672
5.059	7.1385	6.1331	6.1935	3.683	5.8718	6.5215	4.5958	7.1029	4.2917	5.5997	5.575	6.8855	6.2745	5.0699	4.4303	5.2337	7.283	6.6855	5.2415	7.2345	5.0319	4.0107	5.411	6.3009	5.5638	6.9684	5.6044	4.671	5.5766	4.3527	5.5571	3.6345	5.8862	6.027	3.8024	5.8321	6.7844	6.5553	4.0871	5.6829	5.7383	4.8509	4.949	6.7946	4.8709	5.5605	5.5137	5.0958	5.312
9.845	9.8717	9.6074	9.1121	10.352	9.6917	10.324	7.6361	9.6819	11.52	10.034	9.8939	9.382	8.6835	10.991	11.159	10.604	10.178	9.5616	9.1533	10.282	8.4193	9.6747	7.6772	8.4409	9.8077	7.4225	9.5079	9.2867	8.7234	11.067	10.967	10.72	9.6733	11.274	8.9465	9.2781	11.258	10.335	10.762	10.249	8.8015	9.1367	7.6704	10.055	9.5667	10.179	10.702	10.532	10.053
-2.3857	-3.2052	-4.0428	-2.875	-2.7503	-3.7141	-5.375	-2.6776	-3.0335	-4.0858	-4.0956	-2.1874	-3.4919	-3.4165	-1.2219	-3.8557	-3.984	-1.9275	-3.3355	-3.1578	-2.4319	-1.811	-2.0445	-3.4211	-3.57	-2.717	-2.1875	-4.8144	-3.8067	-3.1899	-4.584	-3.5084	-3.7198	-3.9395	-3.4297	-2.3886	-3.3329	-2.6354	-2.7006	-3.0432	-2.5016	-3.7144	-2.9165	-2.4511	-4.7659	-3.075	-1.8066	-2.2241	-0.82067	-3.5998
1.8554	2.1004	2.986	2.5738	2.4778	2.2115	3.0189	2.707	4.0799	3.0323	3.5991	2.3483	1.7565	1.2937	1.975	1.9981	3.1237	1.0727	2.202	2.0123	1.1671	2.2213	0.78438	1.1945	2.5894	1.256	1.8843	4.4267	2.9377	2.8567	4.5074	3.2059	3.771	1.2651	2.5503	1.5156	2.9364	1.3037	2.164	1.1538	2	1.4682	2.7724	2.4734	1.0732	2.7216	3.0084	2.8113	1.2975	3.6577
9.3944	11.021	9.828	9.9713	10.61	8.1509	10.382	10.295	11.167	10.066	10.402	10.213	9.9925	9.4752	10.181	11.987	9.4846	10.283	8.6804	10.256	10.507	9.4447	9.8131	10.657	9.3939	9.7767	10.335	8.3836	9.9299	9.8862	9.6471	10.31	8.9819	9.2369	8.7927	9.9992	9.0969	10.234	10.999	9.7654	10.829	8.2487	8.8134	9.8151	9.066	9.7433	10.518	10.731	9.9492	9.4187
-2.9912	-1.3745	-2.9955	-3.1177	-3.6845	-0.346	-1.8654	-4.8504	-3.2909	-2.8803	-3.6452	-1.2327	-2.7408	-3.1008	-3.4727	-2.1679	-3.2573	-0.70326	-0.95149	-2.1148	-2.5519	-1.5836	-1.6972	-1.9838	-2.5771	-1.4685	-2.2363	-1.9313	-3.1262	-2.0492	-4.3998	-3.0429	-2.9762	-2.9477	-3.5699	-2.6349	-2.1196	-3.3005	-2.5765	-2.5792	-0.8453	-2.1853	-2.0996	-1.3669	-2.2587	-1.3964	-2.6552	-1.7406	-3.0673	-2.4196
-23.512	-19.741	-22.133	-21.44	-21.886	-22.076	-22.05	-22.73	-20.207	-21.029	-21.278	-21.674	-22.824	-21.39	-21.41	-21.532	-21.853	-22.276	-21.632	-23.808	-21.557	-21.004	-24.694	-22.425	-22.507	-21.86	-23.528	-21.811	-23.586	-21.715	-21.511	-20.646	-21.771	-23.022	-22.655	-23.104	-21.886	-22.252	-22.21	-22.206	-21.559	-22.504	-22.455	-21.788	-20.644	-23.413	-23.027	-21.888	-22.088	-22.472
-7.5541	-6.9488	-8.5819	-7.7487	-8.2043	-7.8216	-7.4701	-8.1124	-8.3685	-6.2844	-8.3616	-8.1003	-9.1735	-6.7655	-7.9008	-7.9843	-7.0761	-6.395	-8.18	-6.6032	-5.9669	-7.9494	-7.9952	-6.6589	-7.8679	-8.0022	-7.3993	-6.7718	-8.2438	-6.4244	-7.27	-7.0445	-6.6511	-8.2988	-7.5425	-5.1415	-8.9184	-7.6283	-6.7204	-9.5411	-6.7014	-8.9371	-8.3337	-7.1647	-8.5168	-7.6833	-7.851	-7.0028	-6.7718	-7.287
-13.524	-13.069	-13.967	-13.802	-14.26	-14.808	-13.976	-13.158	-13.295	-14.034	-13.854	-13.954	-13.7	-15.08	-14.084	-13.419	-14.629	-12.709	-14.079	-13.402	-15.287	-12.822	-14.733	-13.321	-14.345	-13.288	-13.842	-13.695	-12.653	-13.43	-12.814	-14.613	-14.257	-15.838	-14.135	-14.276	-13.531	-12.824	-14.432	-14.089	-14.55	-13.063	-15.43	-14.893	-14.385	-15.164	-12.714	-14.349	-13.818	-14.454
-9.987	-12.447	-12.859	-10.737	-11.446	-9.502	-10.488	-10.174	-10.804	-11.199	-10.744	-10.834	-10.937	-13.013	-9.5825	-9.6719	-11.038	-9.3331	-11.736	-11.067	-12.168	-9.8866	-10.525	-10.222	-10.588	-11.129	-11.473	-10.51	-10.721	-12.427	-9.064	-10.754	-10.571	-11.147	-10.737	-11.079	-11.218	-11.365	-9.1171	-9.8143	-11.229	-11.928	-10.296	-10.938	-9.6305	-11.131	-11.194	-10.957	-10.64	-9.7857
2.7077	1.826	1.8603	1.4527	0.54215	0.41495	0.53414	2.8614	1.6686	1.9753	0.73005	1.2227	0.93661	2.1622	1.3409	1.7482	0.018979	1.8263	2.6923	2.4788	2.6275	0.97948	1.9442	0.45408	2.8236	1.1536	1.6687	1.7363	1.8972	2.1283	1.6829	1.0918	1.4407	0.50119	0.88789	3.8718	1.9376	0.93336	-0.11136	2.7027	1.2702	2.2749	2.0145	2.0787	2.9029	2.3224	1.9977	3.2332	0.4298	3.2979
-2.5771	-3.147	-4.293	-2.435	-0.85942	-1.4856	-2.7735	-1.8951	-1.7548	-3.8767	-2.1365	-3.1314	-2.3833	-3.5838	-3.5173	-3.3107	-4.0232	-2.4392	-2.6033	-3.9674	-2.51	-2.8696	-2.6942	-3.8544	-2.2101	-2.2145	-4.2935	-3.2716	-1.9721	-2.835	-0.73581	-2.7664	-0.74772	-1.8955	-3.4305	-2.4426	-3.5461	-2.5562	-2.5631	-2.9681	-2.7209	-3.345	-1.4336	-1.7058	-2.9002	-2.3164	-1.854	-2.9872	-3.3946	-3.6657
-1.5498	-3.2986	0.20853	-0.73457	-0.35293	-2.8456	-1.2911	-0.029717	-1.4227	-0.88416	-2.7893	-2.8696	-2.2092	-2.2585	-2.6078	-1.7119	-1.0975	-2.376	-2.459	-1.2199	-2.414	-1.0407	-1.1871	-0.86778	-1.9234	-0.47877	-1.9147	-2.9545	-0.61677	-0.35744	-1.4283	-2.0378	-2.2619	-2.0909	-1.7808	-2.5357	-1.8024	-1.4699	-1.3695	-2.1879	-2.9491	-0.69671	-1.4366	0.20092	-2.5898	-1.6564	-2.5357	-0.084805	-0.097487	-3.5064
-3.8325	-3.6991	-1.5716	-3.9012	-4.3052	-3.0879	-3.0431	-4.211	-2.5502	-4.8907	-4.0918	-2.4916	-3.0341	-3.7096	-3.2126	-4.1661	-2.0966	-3.9826	-4.1127	-3.7013	-1.8105	-4.337	-2.7468	-3.4168	-2.0972	-2.8111	-2.7358	-3.9316	-1.354	-4.2511	-3.1009	-3.1346	-3.5135	-3.3841	-3.5383	-3.1158	-1.7044	-2.8008	-2.8511	-2.9298	-3.2058	-4.0314	-3.7624	-3.1507	-3.754	-4.0726	-3.3696	-1.4344	-4.2136	-2.2604
-10.029	-11.652	-11.898	-12.294	-12.338	-11.983	-12.32	-12.223	-11.976	-10.609	-11.852	-10.265	-10.942	-11.26	-11.535	-11.061	-12.601	-12.01	-11.445	-11.347	-12.319	-12.263	-13.231	-11.113	-11.978	-11.156	-11.366	-12.201	-11.375	-12.416	-10.643	-11.841	-12.037	-12.069	-11.7	-13.058	-9.6448	-10.641	-11.425	-10.396	-11.627	-11.687	-10.738	-10.835	-11.702	-12.178	-11.908	-12.166	-13.604	-11.511
-10.124	-10.594	-10.502	-9.6236	-11.617	-8.9994	-11.107	-10.519	-11.452	-10.036	-10.846	-11.635	-10.665	-10.975	-11.586	-13.075	-9.9412	-10.095	-13.166	-11.603	-11.826	-9.9525	-11.547	-10.376	-11.381	-11.029	-10.628	-10.883	-10.122	-9.7128	-11.288	-10.469	-11.114	-9.9425	-10.685	-12.74	-10.854	-10.465	-11.433	-9.9845	-10.875	-10.163	-11.071	-9.5728	-11.791	-9.7839	-11.138	-11.206	-12.354	-10.653
-0.88999	0.27848	-1.8686	-1.1369	-0.16153	-1.6646	-3.0758	-0.73853	-0.54593	-0.25697	-1.6238	-0.35226	-2.1356	-0.77604	-1.6234	-2.5688	-0.50633	-2.4427	-0.90409	-2.5774	1.0806	-1.6553	-1.6555	-0.46548	-1.3952	0.38343	-2.1564	-1.2512	-0.98368	-1.5107	-2.4051	-1.1718	-0.54926	-2.9327	-2.2641	-2.6876	-0.11675	-2.5459	-2.4948	-1.2617	-1.0151	-0.69034	-2.3501	-0.2856	-1.9315	-2.8402	-2.2868	-1.4765	-1.1079	-0.19149
-4.1716	-7.6819	-5.3755	-4.1251	-6.2639	-5.8707	-4.7594	-5.57	-6.4462	-6.7155	-5.2294	-5.2711	-6.0728	-6.4335	-6.6226	-5.615	-6.5332	-5.1602	-5.2901	-6.7336	-5.747	-5.4372	-6.2032	-6.069	-6.3674	-6.966	-4.7008	-5.8906	-4.4648	-6.107	-4.8054	-5.8657	-4.9197	-5.0957	-5.3677	-4.8693	-6.5015	-6.8766	-4.7159	-4.8532	-4.683	-5.1155	-5.5125	-4.8115	-5.9507	-6.1857	-6.1391	-6.2295	-6.3594	-4.6238
-3.8741	-5.2885	-3.7097	-3.3819	-3.1224	-2.7297	-4.0749	-2.833	-3.758	-4.0245	-3.6068	-4.4559	-3.9998	-4.8537	-5.1212	-2.6625	-5.3059	-2.3152	-4.8491	-3.7595	-3.0625	-4.7996	-2.4403	-4.5654	-3.4298	-2.4166	-4.5736	-4.4512	-4.3396	-4.1208	-4.7005	-4.2551	-4.9305	-3.595	-4.9431	-4.3382	-3.7706	-4.6605	-4.3432	-3.6711	-3.6425	-4.2149	-2.7203	-3.2394	-5.7605	-4.4003	-4.9759	-3.412	-1.7987	-3.4738
0.36357	-1.1189	-0.53872	-1.2967	0.48322	-0.96525	-1.0545	-0.27499	-0.58067	-0.75506	-0.34214	0.34348	-1.4658	-1.3225	-0.9637	-0.49136	-0.16169	-0.17188	-0.017706	-1.2616	0.21104	-0.56108	-1.7526	0.20617	0.71293	0.36448	-0.375	-0.72419	-0.52203	0.22367	0.085588	-0.12079	-0.23367	-0.48441	0.82212	0.91185	0.48964	0.076128	-2.0239	0.16523	0.81495	0.56794	0.32822	-2.6466	0.12638	0.24885	0.96434	1.0061	0.37845	0.3282
-9.4509	-8.6378	-9.6447	-9.8675	-9.0496	-9.6707	-9.543	-9.3733	-8.9084	-8.5497	-9.1605	-8.0702	-9.6355	-8.074	-10.065	-9.6455	-9.2794	-8.6004	-8.6743	-8.8992	-9.9983	-9.7854	-8.7518	-9.1406	-10.073	-11.896	-9.9195	-9.8736	-10.519	-8.9064	-10.014	-8.2707	-10.05	-8.1446	-9.8411	-7.7912	-9.6053	-8.9869	-8.7117	-9.0532	-9.3505	-9.7932	-9.0492	-9.6855	-9.1094	-9.6911	-8.9954	-9.2523	-7.1527	-8.989
4.7014	4.8491	4.5363	4.3016	5.4877	4.9833	5.1339	3.7134	5.084	5.6524	4.0049	7.0327	5.0918	3.6977	5.4547	3.6541	4.9035	3.8592	3.562	5.1456	4.4222	5.9167	4.9958	4.3585	3.3976	4.1755	3.1658	3.7926	4.6846	5.5736	5.0544	4.9867	4.3111	4.6421	5.733	4.9649	3.6658	4.3623	4.1694	5.1977	3.473	4.6745	3.742	4.4831	5.3833	4.7354	3.86	6.5366	4.7462	4.1222
-1.0376	-1.941	-1.3092	0.17216	-0.091445	-2.3978	-1.5783	-2.9876	-1.5142	-3.509	-1.5306	-2.0927	-1.5485	-2.0284	-1.6188	-0.65059	-1.3149	-1.5031	-1.6305	-1.3593	-2.2557	-1.273	-0.00047731	-2.8128	-0.67839	-0.53157	-1.7765	-0.53057	-2.9366	-0.8238	-1.1338	-0.35351	-2.1934	-0.712	-1.4568	-1.4544	-1.8651	-0.75578	-2.3169	-2.0172	-0.76447	-0.98049	-0.00016019	-2.2003	-3.0278	-0.70742	-0.97891	-1.4672	-1.9675	-1.8841
-10.959	-11.528	-11.028	-12.353	-10.515	-10.633	-11.518	-9.9567	-11.557	-10.851	-11.422	-10.076	-11.855	-12.05	-12.367	-13.74	-11.551	-10.178	-10.94	-10.551	-12.053	-11.942	-11.399	-9.7308	-12.258	-13.025	-10.633	-12.828	-12.167	-12.745	-10.814	-11.486	-11.344	-14.895	-11.997	-10.379	-11.163	-10.773	-11.579	-10.859	-11.903	-10.48	-12.144	-13.437	-11.341	-11.423	-10.131	-12.016	-12.059	-11.537
-2.179	-1.3805	-2.32	-2.1399	-3.4706	-2.8203	-1.4577	-3.0847	-3.2931	-2.8959	-2.9672	-2.3553	-1.7966	-1.8804	-4.1325	-2.1153	-1.4263	-0.88992	-3.2099	-2.458	-1.4056	-3.2498	-2.6043	-2.1805	-5.2825	-2.2645	-1.8242	-2.6702	-2.7706	-3.6819	-2.5594	-3.9777	-3.3457	-2.6543	-2.5634	-2.4473	-1.0601	-3.7579	-4.3718	-2.5823	-2.0121	-1.5519	-2.0993	-1.6303	-2.6867	-2.8892	-2.4301	-1.8911	-3.5017	-2.0293
-1.2121	-3.2635	-3.6145	-2.5469	-0.56969	-3.5269	-2.1015	-1.9994	-3.498	-2.3391	-3.0228	-0.76683	-2.5277	-2.0302	-3.9137	-3.7519	-2.5459	-4.7045	-1.8558	-2.0546	-2.619	-4.224	-2.8593	-2.4056	-1.3011	-2.9886	-3.8568	0.02925	-4.1472	-2.7848	-0.88928	-2.7547	-3.0417	-1.6347	-1.5019	-3.6318	-3.0053	-2.6094	-2.7386	-1.4366	-2.9082	-2.4618	-4.9875	-3.3125	-1.0455	-3.1741	-2.2758	-3.3915	-0.54043	-3.1581
-2.6052	-3.4034	-4.2696	-2.3012	-3.7559	-4.2432	-2.0839	-4.4369	-4.7405	-2.5585	-3.4731	-1.8044	-3.3489	-3.8424	-3.4366	-4.0741	-3.0297	-2.8124	-2.6411	-3.472	-2.9506	-3.2138	-2.8475	-1.3031	-1.7221	-5.0836	-3.3327	-2.312	-2.5466	-3.7404	-1.5266	-2.0101	-2.5402	-3.1399	-4.7161	-4.8555	-3.9402	-3.2208	-3.2718	-3.9876	-2.2643	-2.8703	-2.5681	-4.4258	-2.3948	-4.029	-2.8305	-3.0295	-2.9899	-2.6798
-0.3469	0.25393	0.062089	2.1809	-1.0731	-1.135	-0.62036	1.1637	-1.2449	1.1314	1.386	1.2207	0.035409	-1.484	-0.40047	1.831	0.13539	1.1114	0.72185	0.17975	0.74509	-0.17868	0.008484	0.72126	-1.2219	-0.53571	0.49008	1.0902	-0.64298	1.521	-0.34056	0.36717	-0.39059	-0.51562	0.45885	1.0332	-0.29838	1.6381	1.0378	0.00065855	0.10451	-1.6236	-0.56835	0.531	-0.93885	-1.1179	-0.48481	0.8152	1.6897	-1.0523
-0.53566	-0.70067	-1.0828	-2.0294	-2.2522	-0.7394	-1.2799	0.52101	-1.2916	-1.5386	0.75842	-0.62062	-0.66397	-0.57841	-0.94931	0.3957	-2.0851	-0.33718	-1.1323	-1.191	-0.78762	0.092314	0.90365	-0.33922	-0.54588	-1.6278	-0.26738	-1.4498	-2.0842	-1.777	-0.63348	-2.3238	-0.73156	-1.5311	0.49561	-0.43357	0.18698	-2.5266	-1.8639	-0.63056	-0.50745	-2.0374	-0.29036	-0.9892	0.21803	0.6711	-0.89309	-0.74674	-0.28718	-0.61988
-12.681	-13.548	-10.576	-11.787	-13.147	-12.266	-11.421	-13.339	-12.555	-14.047	-12.695	-11.898	-12.077	-12.527	-11.686	-12.839	-13.701	-13.252	-12.544	-13.423	-12.284	-12.659	-11.78	-13.24	-12.668	-13.569	-14.493	-13.547	-13.014	-12.577	-13.687	-12.533	-12.429	-12.468	-11.064	-12.697	-12.388	-11.58	-12.821	-13.43	-13.895	-12.969	-13.04	-12.45	-13.705	-12.748	-13.575	-11.305	-13.515	-12.852
-12.475	-12.117	-12.648	-15.295	-13.042	-14.181	-12.839	-12.881	-13.34	-13.479	-13.395	-13.222	-14.076	-12.74	-12.159	-13.516	-11.586	-14.418	-14.328	-13.486	-12.581	-13.604	-14.389	-15.145	-14.652	-13.893	-12.862	-13.183	-13.133	-10.932	-12.336	-12.289	-13.29	-13.683	-13.651	-13.085	-12.814	-14.923	-14.115	-13.393	-15.006	-12.548	-14.186	-13.648	-15.254	-13.008	-12.294	-14.622	-13.994	-13.114
-2.5562	-0.78765	-2.3415	-1.665	-1.5718	-1.5557	-1.159	-2.5374	-1.6272	-4.367	-2.2521	-0.97359	-2.4313	-1.6306	-0.95425	-2.5541	-2.5045	-1.8936	-1.5677	-1.8122	-1.0338	-2.0965	-1.8293	-2.4919	-1.739	-1.6783	-1.9985	-3.8895	-2.3416	-1.2366	-2.5771	-2.3259	-2.8895	-2.7686	-1.921	-2.0961	-0.32237	-2.8022	-2.6661	-0.65295	-0.782	-2.8493	-1.6814	-2.3403	-0.32766	-1.0432	-1.7645	-2.914	-0.68925	-1.2725
-0.98338	-2.2679	-1.7465	-2.87	-1.8324	-3.0579	-1.9058	-2.7451	-2.5236	-1.1708	-3.2003	-2.1628	-1.031	-1.7328	-3.2916	-3.5749	-2.72	-3.2078	-1.1936	-1.7212	-3.9473	-3.0798	-2.5483	-1.3452	-2.8272	-1.1325	-2.9962	-3.0932	-1.9395	-3.4098	-1.9202	-0.69778	-3.5714	-1.6947	-3.7854	-1.3252	-4.0627	-2.1476	-1.3378	-2.2027	-2.3732	-2.4556	-0.77687	-1.6279	-1.5298	-3.4566	-3.0161	-3.1014	-2.4096	-2.8708
-1.0966	-2.0754	-1.0474	-0.86136	-0.0091784	-1.7351	-0.5244	-1.7857	-0.95299	-1.6643	-0.36648	-0.64503	-3.2282	-1.9416	-0.96573	-2.83	-0.21606	-2.0162	-0.33094	-0.27407	-1.6819	-0.50751	-2.0246	-1.1038	0.28822	-0.26189	-1.5252	-1.3104	-0.070827	-1.7996	-1.8045	-0.80569	-2.3402	0.20439	-2.124	-0.60483	-1.9784	-0.53355	0.38674	-1.5103	-2.1107	-1.0786	-0.96125	-1.665	-0.85747	-0.66826	-1.3311	-1.6075	-2.234	-1.9337
-1.3059	-1.0747	0.17914	-2.4707	-0.72321	-0.37863	-1.6388	-0.94555	-1.5848	-1.8097	-1.8111	-0.87231	-2.0849	-1.6631	-2.236	-0.64594	0.60225	-1.7305	-0.98045	0.45833	-0.41503	-0.43761	0.38736	0.81153	-1.4175	-2.7905	-0.82045	-0.86219	-0.821	-0.61011	0.70226	-2.0307	-1.581	-0.79827	-0.1185	-0.65007	-1.8514	-1.2166	-1.08	-1.3314	-1.0212	-0.54643	0.44842	2.1145	-1.1987	-1.4796	-0.14944	-1.6259	-1.9071	-0.40466
-11.702	-11.382	-11.063	-11.845	-13.066	-11.333	-11.92	-12.902	-11.587	-11.784	-10.746	-11.825	-11.541	-10.748	-11.277	-8.2977	-11.141	-11.448	-12.157	-11.951	-12.082	-12.646	-11.489	-11.425	-10.505	-10.418	-13.023	-10.575	-10.317	-10.929	-10.771	-13.098	-12.058	-13.239	-11.171	-10.345	-12.127	-11.23	-12.698	-11.608	-12.348	-12.592	-11.485	-10.524	-12.41	-12.315	-12.919	-12.3	-12.06	-12.486
-22.58	-23.981	-21.048	-21.013	-20.697	-22.834	-23.007	-22.192	-22.29	-21.623	-22.998	-23.285	-23.611	-21.373	-22.378	-20.637	-22.508	-22.127	-21.96	-23.122	-22.039	-22.896	-22.128	-21.464	-21.949	-21.791	-21.334	-22.771	-21.82	-22.689	-22.952	-20.259	-22.584	-22.993	-21.489	-22.479	-22.126	-21.214	-21.078	-21.884	-22.617	-22.294	-22.99	-23.928	-20.783	-21.919	-22.763	-22.618	-23.214	-22.503
-13.697	-11.678	-11.868	-12.805	-12.78	-10.475	-13.409	-11.711	-13.346	-13.102	-12.765	-12.533	-13.443	-13.678	-12.63	-12.876	-14.559	-12.205	-14.021	-12.035	-12.372	-13.645	-13.381	-14.648	-14.138	-13.38	-12.401	-14.949	-14.747	-13.929	-12.599	-12.498	-13.164	-12.284	-13.394	-10.471	-12.985	-15.44	-12.381	-13.707	-12.745	-13.448	-12.44	-14.692	-11.857	-11.821	-12.794	-13.647	-14.142	-13.113
-0.23105	-1.8819	-0.36027	-2.5202	-2.5647	0.51535	-1.3036	-1.8961	-2.6865	-1.3813	-3.2377	-1.1674	-0.01027	-2.2325	-0.46338	-1.1653	-0.26466	-2.9456	-1.1123	-2.9855	-2.6152	-0.37073	-0.9935	-0.21599	-2.6005	-0.79893	-0.99834	-2.9231	-2.2714	-0.98143	-1.1764	-0.5659	-1.7081	-0.35677	-1.1369	-1.4404	-1.6847	-2.4673	-0.93912	0.15077	-0.55051	-1.6112	-0.036103	-1.7973	-0.86651	-0.71149	-1.4528	-3.3526	-1.2021	-1.7682
-4.418	-2.7403	-3.747	-5.2848	-4.3734	-3.6645	-2.9716	-5.0841	-5.8671	-2.269	-5.3678	-3.0933	-5.7545	-3.1788	-4.2845	-4.9576	-4.1837	-3.6955	-4.1011	-3.5841	-3.6276	-1.0219	-4.5203	-4.3092	-4.4101	-3.6661	-3.2488	-4.4211	-4.7811	-3.132	-4.2624	-4.4395	-4.0179	-2.6939	-5.2768	-2.7574	-4.1405	-2.4285	-3.6968	-3.9914	-2.8376	-5.3201	-4.5636	-3.3046	-1.4307	-2.9826	-3.1008	-3.3142	-4.8837	-3.983
-4.5415	-3.9852	-5.6138	-5.7867	-5.2258	-4.204	-4.3652	-5.0288	-5.7614	-5.5013	-2.4697	-5.3157	-6.3308	-5.3402	-5.4948	-3.6022	-5.1361	-6.048	-4.5969	-7.3745	-4.6475	-4.3317	-3.9472	-4.7246	-3.7888	-5.2644	-4.7512	-5.1046	-4.4699	-7.5134	-4.4898	-5.117	-5.0686	-5.9559	-5.6255	-6.3674	-4.8148	-5.848	-5.5737	-6.388	-3.2086	-4.9895	-5.2432	-4.8428	-6.5413	-5.1072	-4.7531	-5.6441	-4.2468	-5.1642
-1.885	-1.2066	-1.3204	-1.6651	-1.2246	-1.0529	-1.396	-1.6999	-1.6334	0.11333	-1.9249	-1.7222	-2.1005	-2.6039	0.5544	-2.2002	-1.1096	-0.87557	-0.99139	-0.84232	-0.30549	-2.0367	-1.0595	-1.4505	-3.1783	-2.6488	-1.8087	-0.90082	-3.1083	-0.94149	-1.5699	-0.054875	-2.1339	-0.66465	0.07116	-2.1723	-2.2717	-1.7139	0.15903	0.020715	-1.5515	-0.10263	0.42688	-1.4879	-1.4684	-2.3261	-1.3414	-1.3988	-0.38033	-0.89626
-4.106	-4.7293	-5.1783	-6.1587	-4.3888	-4.9455	-6.5427	-5.272	-3.6101	-6.4499	-5.2005	-3.1163	-3.7426	-4.1532	-4.7214	-4.2667	-2.3289	-2.3654	-5.2221	-5.3402	-5.1934	-3.8145	-4.8647	-5.9844	-6.0309	-4.7339	-3.1906	-4.2153	-4.9278	-3.6433	-5.9433	-6.6799	-3.9475	-3.4893	-3.7571	-5.9657	-4.3725	-3.3538	-3.9287	-4.3153	-4.6559	-4.2161	-5.9	-3.6985	-2.9377	-5.5831	-4.0927	-4.3321	-4.231	-4.5859
9.6711	8.1028	9.5481	9.823	8.7341	10.238	8.8919	9.692	10.248	8.817	9.8765	11.415	9.583	12.452	10.894	11.025	9.8119	10.172	9.9445	8.7455	9.0834	9.8434	9.9739	8.4993	10.163	10.497	9.588	9.5012	9.4671	9.1136	10.288	10.279	9.6131	10.498	10.707	10.739	11.76	11.029	10.745	10.261	11.769	10.947	9.2545	10.033	8.977	10.014	9.4609	9.9526	9.6009	10.17
0.62096	1.5858	2.1072	0.62481	0.77355	2.7984	1.7121	0.67125	0.85744	1.1703	0.50369	1.2564	1.2093	0.092804	3.1625	2.7315	1.7043	0.65224	2.6238	1.246	0.76295	2.1023	1.4442	1.6033	2.7405	2.0774	0.35438	1.8878	1.026	2.5337	1.8732	3.1846	0.9693	0.39598	-0.2438	0.68483	1.4817	1.3074	1.5123	2.2865	1.7101	0.47981	1.2441	1.3711	1.2775	1.6857	1.3049	1.3686	2.6642	2.1239
10.019	10.079	7.4182	8.8966	10.442	9.8901	9.861	8.9906	10.212	10.422	8.1116	10.033	11.228	9.4436	10.206	10.29	10.547	10.081	10.504	8.5099	10.061	10.146	9.3541	10.314	9.2942	9.4742	7.8527	9.374	11.132	9.5979	9.9873	8.9064	9.2673	8.6835	9.9941	10.268	9.1382	10.555	10.123	9.9801	8.9998	11.492	7.856	9.3306	9.5187	8.9223	9.9166	9.0838	9.4052	10.268
-9.574e-06	1.0309	-0.43375	2.4871	0.37358	0.24023	-0.66562	0.80266	-0.79228	1.0589	0.63838	0.92299	1.1262	0.017066	0.73046	1.2866	-0.36038	0.5366	0.46654	-0.31116	0.025157	-0.64952	0.83773	-0.33394	1.4147	1.3074	0.47836	-0.22491	-0.15269	0.028207	1.9854	0.51313	1.6884	0.54526	0.47927	0.1035	-0.79321	1.906	0.0027759	1.1204	-0.64669	1.605	2.515	0.41519	-0.12609	0.31195	0.067884	1.6835	-1.2305	-0.26371
-9.9231	-10.868	-11.06	-10.448	-10.55	-10.723	-11.688	-9.6624	-10.677	-11.245	-9.5215	-8.8942	-9.3189	-8.7984	-10.876	-9.6854	-8.54	-12.373	-10.591	-9.819	-9.7591	-10.332	-10.807	-8.4977	-10.091	-11.171	-10.37	-9.7383	-11.836	-11.015	-9.4317	-9.3463	-9.0463	-10.803	-10.569	-11.27	-10.623	-11.141	-10.533	-8.9026	-9.9629	-10.634	-8.3768	-9.1013	-11.109	-8.8348	-11.352	-11.322	-11.001	-9.7112
3.4085	4.0529	3.6957	5.4794	4.3312	5.5326	3.9536	3.5428	4.7027	2.985	4.9541	4.5825	5.3878	4.8205	2.6849	3.7801	3.7891	3.5883	3.8079	3.9122	4.927	2.5332	4.8033	4.5676	3.7522	3.9309	5.6257	3.7171	3.6343	6.2177	3.2285	3.9864	5.2721	3.718	3.7473	5.3419	3.3453	5.5022	4.2389	3.8369	6.0482	4.8005	3.2743	3.3337	6.4092	4.3564	3.1042	5.1909	4.4237	4.6908
6.7815	5.1324	7.4057	5.9548	7.4693	7.8218	8.4401	6.2654	7.9369	7.9051	6.5198	6.9874	5.3981	4.7218	6.1195	5.8838	5.9716	7.9745	7.183	6.2862	6.2301	7.3792	6.1172	7.2042	6.9267	5.4427	6.2353	7.0955	5.6559	4.5343	6.7907	7.352	5.8795	6.4652	6.445	5.5797	7.2713	7.6694	5.9699	5.3764	7.494	6.3554	8.5051	7.5519	7.5513	4.9599	6.0159	6.7012	4.7101	6.5399
-1.158	-1.0995	-2.1872	-0.3268	-0.15324	-1.1712	-1.2638	0.59617	-0.55569	-3.2112	-0.65136	-0.96109	-0.29886	-0.96227	0.27083	-0.1484	-0.77148	-1.9609	-0.034632	-2.2332	-1.834	0.080212	-0.95063	-1.6416	-4.7476	-1.1686	0.14805	-1.4085	-1.6797	-1.3947	-2.0886	-2.0848	-0.66693	-2.2852	-2.3547	-0.89778	-1.2269	-0.84994	0.59439	0.038105	-1.212	-1.1743	-1.4142	-0.53089	-1.6673	-0.73382	-0.65844	-0.83764	-1.7148	0.12912
-9.9284	-9.7364	-11.353	-9.3869	-9.8162	-11.151	-9.8394	-10.427	-9.5696	-11.409	-10.68	-10.842	-9.3149	-10.87	-11.279	-10.78	-10.793	-11.658	-10.692	-10.376	-10.865	-9.6706	-12.068	-8.9095	-10.674	-11.78	-10.385	-9.9447	-11.139	-12.592	-11.583	-10.323	-10.454	-9.9822	-11.178	-9.3497	-11.455	-10.182	-9.7264	-12.906	-9.9733	-10.124	-11.907	-11.731	-11.483	-10.467	-11.732	-10.601	-12.626	-11.644
-15.257	-13.484	-14.605	-15.85	-13.141	-14.028	-15.25	-13.82	-13.782	-14.367	-14.72	-13.546	-14.891	-15.111	-14.472	-14.989	-15.034	-14.369	-16.414	-14.566	-15.092	-15.458	-14.056	-15.037	-13.348	-15.011	-15.362	-12.892	-13.513	-14.369	-15.073	-14.092	-15.037	-14.583	-15.759	-14.798	-15.358	-13.989	-13.766	-14.544	-13.774	-13.636	-14.211	-13.109	-15.841	-15.85	-16.51	-14.527	-13.877	-13.159
-0.59689	-1.744	-2.7052	-3.5019	-3.0343	-1.9373	-1.3273	-2.2019	-1.556	-2.1523	-2.3556	-3.1617	-1.1731	-1.9623	-2.2216	-1.4064	-1.31	-2.1859	-2.4882	0.27061	-2.1638	-2.8962	-1.4389	-0.79186	-0.89097	-2.8827	-0.88918	-1.5251	-3.5061	-2.944	-2.8236	-3.747	-1.2747	-4.0532	-1.2065	-1.9767	-0.69436	-1.9294	-1.5437	-2.9777	0.18319	-3.167	-3.2454	-1.2406	-1.1609	-1.2185	-1.6238	-1.0539	-2.1862	-2.0194
-12.361	-10.188	-12.148	-11.676	-12.046	-13.329	-9.5681	-12.37	-12.08	-12.206	-13.058	-11.771	-11.191	-13.211	-11.323	-12.191	-11.795	-11.667	-12.778	-11.248	-12.241	-13.081	-11.366	-12.49	-12.412	-11.432	-12.578	-11.23	-11.74	-11.323	-11.784	-11.625	-12.179	-10.793	-11.001	-12.024	-11.047	-13.324	-10.686	-11.842	-12.423	-11.424	-11.579	-11.781	-11.691	-11.486	-9.7843	-10.957	-11.207	-11.796
8.2407	8.7122	8.437	9.3122	8.5143	9.1746	8.4021	8.6955	9.4162	9.4617	7.407	9.2942	8.5171	8.9929	10.57	8.2397	8.9806	9.3462	7.3476	9.1858	7.7587	8.2594	8.105	9.5459	8.3118	9.8265	8.381	9.9242	8.2942	8.6159	9.5852	8.2495	8.6837	8.9945	7.0246	8.9108	7.8254	9.054	8.1801	8.967	9.4406	8.592	8.6569	8.2302	8.7774	9.5001	8.6139	8.6942	8.7036	9.6014
-22.12	-22.294	-23.122	-21.648	-22.958	-23.095	-22.468	-21.816	-24.443	-21.721	-22.508	-23.25	-23.876	-21.987	-22.486	-22.624	-22.406	-22.62	-22.645	-23.842	-21.341	-22.998	-21.115	-22.222	-23.566	-22.452	-22.75	-21.286	-22.172	-21.443	-23.356	-20.414	-21.769	-22.647	-21.726	-23.468	-22.084	-21.702	-21.513	-22.277	-22.446	-23.203	-20.428	-22.32	-21.968	-21.904	-23.525	-20.949	-22.148	-20.941
-7.2946	-8.2661	-7.8289	-8.9632	-7.8717	-8.8226	-8.7089	-7.8718	-7.355	-6.0735	-8.6442	-6.3435	-7.5075	-7.7207	-7.8191	-7.9796	-7.5317	-7.4927	-8.4168	-6.2706	-6.8554	-6.2308	-7.374	-8.1582	-7.6123	-6.0029	-8.0544	-8.6631	-6.3755	-7.3453	-6.6633	-7.1203	-8.2108	-9.7991	-7.9648	-6.8635	-8.9145	-8.1585	-7.6459	-7.6905	-7.8055	-9.1281	-8.2121	-8.6994	-7.6566	-7.8545	-6.3699	-8.4639	-8.7173	-6.8863
-11.441	-7.6745	-8.7171	-9.0621	-10.065	-8.666	-9.1873	-7.7842	-10.185	-10.461	-7.9417	-8.7376	-10.358	-8.4439	-8.4371	-9.5166	-8.9695	-8.005	-9.4956	-8.4971	-8.8401	-8.2333	-9.3399	-9.1491	-9.016	-10.177	-8.1412	-8.7817	-8.1141	-9.3835	-9.8575	-7.7039	-8.4251	-8.8943	-8.1406	-8.8405	-8.6717	-11.117	-8.1222	-8.4889	-8.9976	-7.7784	-7.7289	-9.2712	-9.3546	-9.598	-9.3189	-8.598	-9.651	-10.419
-1.4571	0.3182	-0.61367	-0.3186	-0.50645	-0.38959	-1.9831	-1.1043	-1.5701	-0.54246	0.27411	0.11405	-0.7213	-1.0072	-1.0625	-1.3654	-1.1866	-1.1864	-1.0447	-1.2435	-0.30063	-0.11399	0.17657	-2.6503	0.20377	-0.31616	-0.49554	-2.1853	-0.54357	-0.23553	-0.87181	0.25937	1.6514	0.54712	0.2177	-0.14423	0.0067622	-1.5689	0.72574	0.51713	-0.64698	-0.58432	-0.84364	-0.72255	0.65396	-2.1896	-1.3337	1.0366	-0.79374	-1.6742
0.95657	1.3856	0.42638	-0.62717	-1.2218	-0.26467	-0.21506	-2.1007	0.17133	0.99452	-0.0085578	-0.21764	1.6714	1.1509	-0.81907	1.974	1.1888	-0.75697	0.52699	-0.88358	-0.04485	0.5462	0.83486	-0.72424	-0.30139	1.3497	0.40509	1.8462	-0.46331	0.87729	0.74295	1.2842	0.19647	-1.1656	0.44294	-0.69212	-0.3293	1.574	-0.080524	0.23922	-0.36168	0.19781	-0.80129	0.27258	0.71095	-0.028601	-0.077059	0.23115	0.28869	-2.2013
0.95189	-1.6162	1.9772	-1.4696	0.96917	0.53772	0.8009	0.86765	0.73609	2.2806	0.10306	-1.087	-1.2589	-0.26463	-0.60653	-0.34016	-0.78805	0.62353	-0.74645	0.14761	-0.0013576	1.6571	-1.0741	1.2793	-0.22447	0.84266	-0.17643	-0.64733	-0.11989	1.8859	1.1589	0.57651	0.35792	0.90398	0.54029	0.75982	0.43225	-0.0075236	-1.355	0.84294	0.62211	0.44014	1.0334	1.008	-0.064042	0.42978	0.39171	0.86535	0.27607	-0.6265
-5.9677	-5.5392	-6.686	-6.3536	-6.4803	-8.6683	-7.8538	-6.3313	-6.119	-7.1134	-7.198	-6.0409	-6.7078	-6.0629	-5.9248	-6.6734	-5.4116	-7.766	-7.0556	-6.7098	-6.9159	-6.0189	-5.2449	-7.4727	-5.3369	-6.8297	-6.7888	-7.382	-6.0814	-7.9535	-5.4297	-6.2791	-6.4714	-7.4843	-6.0603	-6.9526	-5.0474	-7.6318	-5.6022	-8.1848	-6.3528	-7.8169	-4.4442	-6.7143	-4.4326	-6.4509	-6.2158	-6.5212	-6.7151	-6.3875
-4.3138	-4.4144	-3.8564	-4.4619	-2.716	-4.9984	-3.8199	-3.793	-4.2716	-2.7812	-3.8035	-3.8451	-5.1974	-3.0161	-4.0311	-3.529	-6.5942	-2.9542	-6.5823	-5.1593	-5.1674	-4.5786	-2.8481	-5.2236	-3.7265	-3.2148	-5.236	-3.4758	-3.901	-3.9695	-3.7696	-4.7293	-4.1788	-4.467	-4.4683	-4.9405	-3.6867	-3.6864	-5.1964	-5.7452	-3.434	-5.0033	-4.976	-5.8671	-4.908	-3.9499	-4.496	-4.7624	-5.3121	-5.0378
-5.0497	-5.6632	-4.6513	-6.4851	-3.9798	-4.1774	-5.1347	-4.6592	-5.5273	-6.0641	-3.9909	-5.065	-4.6759	-4.1183	-4.5612	-4.5487	-6.0433	-5.4541	-5.1548	-6.0825	-5.1697	-4.0542	-5.9026	-5.7388	-4.7858	-3.6775	-5.7712	-4.2319	-4.7691	-3.2718	-5.5	-5.664	-4.4085	-3.9084	-4.6403	-5.3872	-5.6303	-3.9063	-4.2448	-4.6208	-5.0698	-3.4684	-5.9785	-5.339	-5.662	-5.2065	-4.6488	-6.4831	-4.9707	-4.589
-3.0458	-3.4317	-3.677	-4.4032	-2.8515	-3.6411	-2.9462	-5.0916	-3.7137	-4.4823	-5.2696	-2.6398	-3.9251	-3.7561	-5.3105	-4.6202	-2.3821	-2.6965	-3.6156	-3.7483	-3.3283	-3.6108	-4.3646	-3.742	-3.1937	-2.7487	-3.3004	-2.1563	-3.6128	-3.2595	-3.867	-3.3294	-3.2867	-2.6514	-2.7021	-2.2731	-3.2573	-3.3848	-4.8375	-3.5985	-4.9415	-3.5995	-3.3249	-4.9394	-3.914	-2.5072	-3.2541	-3.8046	-1.6486	-3.3652
-2.6956	-4.8918	-2.0458	-2.9032	-2.9132	-2.8027	-3.5113	-3.5291	-4.4694	-2.1298	-5.7585	-3.5999	-2.9911	-3.1024	-3.347	-3.2937	-4.3379	-2.4238	-3.9626	-2.6686	-3.4165	-3.7605	-2.9507	-3.6628	-4.2525	-3.9931	-4.0055	-3.1222	-3.4318	-2.7595	-3.5114	-3.8216	-3.7567	-4.2714	-5.2846	-3.0285	-2.0933	-4.3522	-4.8352	-4.1912	-4.9716	-3.6189	-1.7577	-3.3764	-3.4984	-4.5844	-2.6225	-3.9488	-4.3578	-2.8174
0.97544	-1.1471	-1.0394	1.5341	0.10998	0.83074	1.9145	-1.2658	-0.051102	0.067962	0.41033	1.123	1.2019	0.32627	0.9946	0.15111	0.53237	0.83798	-0.13536	1.234	0.45847	-0.35402	0.12949	-1.2559	0.034171	0.80949	2.6316	2.9638	-0.005623	1.0857	1.5361	1.8253	-1.1181	-0.19322	-0.62144	0.32069	-0.12394	1.2795	0.57776	1.0058	-0.10804	1.0077	0.37428	-0.11386	0.59073	1.4192	0.65953	0.60514	0.81142	-0.079453
-3.7903	-2.8471	-2.2966	-2.9093	-3.4458	-2.5514	-3.5811	-2.5783	-1.4743	-1.5437	-1.311	-3.4724	-2.4885	-2.0741	-1.7204	-2.5942	-2.8211	-1.915	-1.8036	-3.9053	-2.3979	-2.0283	-1.3341	-4.1604	-3.7007	-3.3683	-1.6725	-1.2586	-3.7548	-3.0845	-3.1665	-3.0978	-2.6517	-1.5652	-2.8887	-2.7591	-2.5334	-2.7461	-2.4372	-3.6025	-3.8486	-4.0672	-2.628	-2.7536	-2.9567	-0.68091	-2.4503	-0.94078	-2.7319	-1.2936
6.4539	6.6244	4.6828	5.6825	4.489	4.0044	6.1891	5.2217	5.8206	6.5337	5.6998	5.9024	5.1555	4.7891	7.5382	5.7825	5.7947	6.6004	5.6101	5.6039	4.2341	4.5491	4.6695	6.8091	5.1945	3.7908	4.9998	4.861	6.1084	4.3258	6.721	5.8284	6.6362	5.5765	5.5782	4.8506	5.84	6.4742	5.4385	6.7087	6.7718	6.0786	4.4389	5.1233	5.804	5.7511	7.8199	5.7806	5.5545	5.6273
-13.313	-14.53	-12.099	-13.652	-11.266	-11.236	-13.211	-14.103	-13.815	-12.061	-13.543	-14.804	-14.614	-15.428	-11.217	-11.644	-11.511	-11.825	-13.804	-12.361	-12.737	-14.533	-12.3	-12.4	-13.187	-12.199	-13.952	-14.04	-13.177	-12.736	-13.595	-13.439	-12.274	-14.06	-12.605	-13.639	-11.488	-14.097	-14.118	-14.359	-14.088	-12.962	-12.458	-11.63	-13.067	-13.87	-14.236	-12.856	-12.045	-12.186
-1.2549	0.75003	0.59684	1.0897	-0.16239	0.16096	0.03287	1.0204	-0.28136	-0.2547	-0.71257	-0.49032	-0.26345	2.1117	-0.15277	-0.4627	0.23915	0.94041	0.3002	0.65016	-0.50084	0.037879	0.1016	0.95175	0.047278	-0.24272	0.4852	0.064448	1.6255	0.72363	0.08781	0.13548	-0.54757	0.6951	0.8084	0.24245	0.39781	1.2848	-0.99495	0.94294	0.34273	-0.92379	0.5914	0.89775	-1.0541	1.8431	-0.95076	0.16588	0.57224	1.5065
1.337	2.0615	0.77179	1.2097	0.68114	0.45226	1.672	2.0488	1.504	1.6358	2.2569	0.20035	1.1067	1.528	1.8498	1.2114	1.9503	1.9221	1.7392	2.4502	2.3706	-0.26972	-0.36233	0.82175	-0.16928	0.72838	0.58926	-0.1916	0.77784	1.1296	1.031	0.5584	1.1106	1.0394	-0.24026	0.13742	0.76529	0.78269	1.4922	2.2753	0.34783	0.47093	0.76379	1.9981	-0.2177	-0.088342	0.80551	0.037674	-0.1196	1.1169
-9.4392	-8.4695	-9.3207	-8.6815	-8.8501	-8.226	-7.7518	-9.3817	-8.6176	-8.9057	-8.4341	-7.7172	-9.8324	-9.3439	-8.0274	-8.3304	-8.6056	-7.4352	-10.036	-10.467	-8.1726	-7.7454	-7.2565	-8.6709	-9.3339	-10.018	-9.5361	-8.4763	-9.361	-7.6685	-8.2046	-8.8706	-8.1567	-9.3592	-9.2138	-10.496	-10.489	-8.9488	-10.056	-8.1574	-9.6534	-9.6859	-9.509	-9.6804	-8.661	-8.4515	-8.614	-9.4399	-8.6444	-8.9294
-3.4266	-3.4656	-2.0893	-2.8882	-2.7554	-2.5095	-3.8162	-2.6839	-3.0645	-4.1244	-3.0898	-3.3188	-0.94893	-2.3166	-3.0468	-2.872	-2.8817	-2.2928	-3.7729	-1.6924	-3.1322	-1.1194	-1.8924	-3.2041	-4.4062	-2.7537	-1.9384	-2.3509	-1.5916	-1.922	-4.9095	-2.9923	-2.8456	-2.9568	-1.9759	-3.4588	-2.0432	-3.225	-2.1593	-1.2988	-2.2565	-1.9287	-3.29	-2.0334	-1.0974	-2.2213	-4.6226	-2.7156	-2.0285	-2.4068
-0.4144	-0.22258	-0.067083	0.63392	-1.0475	-1.1442	0.26428	-0.47514	-1.4928	-0.9517	-0.14626	0.66036	0.55696	-1.033	-0.52327	-1.1332	1.4142	-0.61153	-0.24465	-1.4325	-0.0882	-1.1723	-1.258	1.1151	-0.40105	0.96043	0.95792	-0.68207	-2.0068	-0.64665	-1.3286	-0.78098	-0.63616	0.46863	0.025592	-0.77079	-1.445	0.38012	0.6592	-0.053479	-0.52152	1.1558	0.77996	-0.34492	-0.84555	-0.10282	-0.84667	-1.003	0.1074	0.11367
1.2967	-1.3029	-0.86793	-0.87269	1.3182	0.71644	0.16982	1.1273	1.1011	0.57334	-0.31105	-0.66697	0.27126	0.40054	1.0276	0.086973	-2.0512	-0.74835	-0.68793	0.03936	-0.44004	0.014674	-2.3662	-1.3194	0.077594	0.27835	0.072228	-0.57531	-0.98093	-0.40158	-0.10152	-0.061184	-0.15269	0.040737	0.2994	0.45234	0.84294	0.46797	0.20646	0.076877	-0.8262	-0.60432	-1.4537	0.7477	-0.15421	-0.94286	0.045115	-0.14113	-0.10731	1.2663
-11.835	-12.463	-12.518	-12.462	-11.829	-11.526	-13.418	-11.7	-12.045	-12.141	-11.643	-10.922	-12.452	-11.472	-11.868	-9.962	-11.916	-10.137	-11.819	-12.069	-13.533	-10.899	-12.53	-11.021	-13.734	-11.108	-10.278	-11.907	-12.074	-11.237	-12.164	-11.301	-12.44	-11.457	-11.788	-14.247	-10.698	-12.014	-12.468	-12.456	-12.201	-10.352	-10.922	-12.536	-9.9636	-11.641	-12.83	-12.393	-11.514	-11.654
-0.7914	-0.74455	-1.2759	-0.26097	0.026009	-0.48371	-0.061542	-0.84531	-1.9751	-2.5511	-2.2214	0.85354	-1.1118	-0.61218	-1.0617	0.26434	-2.5187	-1.9984	-0.022608	-1.843	-0.038649	-2.7229	-2.1474	-1.6302	0.095404	-0.049653	-1.0656	-0.59776	0.15547	-0.18763	-2.7228	-1.9782	0.28192	-2.216	-1.3963	-0.3379	-0.5382	-1.8508	-1.8096	-1.3837	-0.677	-1.2256	-1.2692	-1.8958	-1.132	-1.4103	-0.80749	-1.1685	-0.43905	-1.1831
4.8461	5.0373	5.4085	4.9653	5.7868	6.3345	4.6368	6.164	3.9405	6.3613	6.1468	5.5287	5.9334	7.337	7.4499	6.279	5.9539	5.5461	6.2779	4.1226	4.5957	6.1672	4.4834	7.2455	4.1074	7.5548	5.12	6.712	5.3121	4.8894	5.3852	5.2969	4.5936	6.5824	5.3976	5.9497	5.456	4.939	5.0573	5.8305	5.301	5.2793	4.3968	4.463	5.6765	6.366	7.1324	4.9217	6.0648	5.2703
-4.2285	-5.3201	-5.4422	-4.1014	-3.206	-4.6408	-2.854	-5.0566	-4.2302	-4.6704	-3.6648	-2.9715	-4.8356	-3.8546	-3.6641	-4.9774	-3.8768	-3.6491	-4.4135	-3.6331	-3.7466	-2.9522	-3.2315	-3.846	-3.5637	-4.0356	-3.4586	-3.2007	-4.9463	-3.6599	-4.5762	-4.4092	-4.87	-4.2677	-3.0775	-2.334	-3.3526	-3.469	-3.0976	-4.6163	-4.6812	-4.2192	-2.2842	-3.5289	-3.7816	-2.8624	-4.4406	-3.6166	-4.045	-5.2765
-10.389	-10.759	-13.725	-9.3372	-11.607	-11.18	-12.566	-10.283	-9.8146	-12.27	-10.303	-12.059	-11.338	-11.337	-10.258	-12.468	-11.975	-12.031	-10.547	-11.115	-10.67	-11.997	-12.091	-11.621	-12.704	-11.99	-10.794	-11.405	-11.438	-11.767	-9.8852	-10.666	-8.6458	-12.786	-11.715	-12.206	-11.054	-10.82	-12.75	-12.097	-11.011	-11.436	-12.274	-13.754	-10.836	-11.464	-10.921	-11.843	-11.11	-11.013
-1.9887	0.44709	-1.2157	-1.2588	-1.4882	-0.96643	1.0519	-0.63426	-1.0018	-0.73404	-0.59707	0.14862	-0.9271	-1.9978	-0.71449	-0.24493	-1.649	-3.2267	-3.5533	-1.9237	-1.1326	-0.078852	-0.74203	-0.69758	-1.5425	0.24575	-0.67489	-0.75495	-0.1535	-1.4852	-0.69289	0.82306	-1.2091	-1.7841	-2.0156	-0.63273	-0.66375	-0.40508	-0.51544	0.49567	-0.86788	0.56441	-2.1923	-1.2929	-1.3023	-0.94441	-1.9094	1.1862	-0.52336	-0.79936
-5.4995	-6.1941	-6.3563	-6.4937	-6.7995	-6.9918	-7.682	-6.9542	-6.2699	-8.0201	-7.0896	-6.811	-6.0442	-6.613	-8.8234	-7.1358	-6.2318	-7.5232	-5.9016	-6.6165	-6.0709	-6.7076	-4.4945	-7.3048	-8.1882	-5.9254	-6.1232	-7.1091	-7.3134	-6.0245	-6.3852	-4.4496	-6.072	-6.7444	-5.5	-6.9971	-7.2591	-6.8175	-5.8193	-6.6852	-7.4462	-6.4467	-6.109	-7.3349	-4.8977	-5.5398	-6.5859	-5.5217	-4.922	-6.6726
-1.4141	-1.402	-1.0328	-1.7569	-2.0253	-2.411	-1.2371	-1.4746	-1.8456	-0.8522	-1.5125	-2.725	-2.1471	-3.18	-2.5907	-2.3962	-0.35	-1.145	-0.61466	-3.3285	-1.2131	0.65508	0.10869	-1.7879	-0.81374	-0.12674	-2.7992	-2.1983	-1.0297	-3.068	-1.9243	-1.7709	-0.73871	-1.3834	-1.7042	-1.0151	-0.24027	-1.1095	-1.2402	-2.9048	-0.89947	-2.162	-0.11423	0.28851	-0.85199	-0.89661	-1.6975	-1.1857	-1.0755	-1.7355
-11.894	-11.573	-10.197	-11.437	-12.096	-10.605	-11.976	-10.718	-12.02	-11.192	-10.659	-12.855	-11.88	-10.931	-10.769	-11.829	-10.632	-10.484	-12.457	-11.683	-11.781	-12.947	-12.108	-11.397	-12.515	-10.112	-10.739	-9.3491	-10.816	-13.12	-12.25	-11.493	-12.311	-11.283	-9.2057	-12.322	-12.825	-11.251	-11.953	-11.464	-10.051	-11.394	-9.6062	-11.913	-11.574	-9.2807	-10.85	-12.363	-11.61	-10.793
-6.2523	-6.524	-7.5645	-7.4883	-6.7638	-7.1037	-7.7158	-5.7973	-6.7084	-7.3443	-6.3619	-5.6887	-6.4804	-6.8446	-6.0776	-6.2814	-5.4305	-6.1543	-5.8546	-5.6019	-5.2128	-6.6324	-7.7523	-6.9151	-7.1091	-6.7389	-5.1265	-5.3817	-5.8164	-6.8758	-6.7995	-6.5425	-7.6431	-4.892	-6.525	-3.8655	-6.2281	-7.0041	-6.4816	-6.9186	-8.0547	-7.0842	-6.8854	-6.6738	-8.1863	-5.7641	-7.9142	-7.8659	-7.3131	-5.6028
-1.8667	0.48591	-1.42	-0.80831	-1.1199	-2.0944	-0.49012	-2.3214	-1.5103	-1.0767	-2.6443	-2.0504	-2.2002	-0.95252	0.083979	-1.7619	-1.2928	-1.0009	-0.13482	-1.0854	-0.84645	-0.76029	-1.6488	-1.5065	-0.63194	-1.7293	-2.0986	-0.23514	-1.742	-1.4144	0.084777	-1.5518	-1.2858	-0.04824	0.17463	-2.7401	-0.94055	-1.8697	-1.1561	-1.4775	-1.7424	-0.84583	-1.6082	-0.97381	-2.1152	-1.7234	-0.23702	-2.2917	0.44445	-0.84298
-14.885	-13.936	-15.279	-14.81	-12.044	-12.885	-15.586	-12.814	-12.483	-13.355	-11.942	-11.818	-13.432	-14.754	-13.334	-14.153	-13.317	-12.583	-14.563	-13.902	-13.717	-16.037	-13.333	-12.68	-14.222	-13.392	-10.916	-12.404	-13.484	-11.902	-13.342	-12.492	-13.854	-12.857	-14.839	-12.825	-12.926	-12.732	-12.74	-13.797	-12.179	-13.375	-12.065	-13.016	-13.402	-13.53	-12.308	-11.987	-13.218	-13.011
6.6788	7.7161	6.7455	6.2693	6.8635	7.0693	5.1595	6.5439	7.239	6.5894	6.9792	6.8628	5.7916	6.631	4.5614	7.2489	6.8747	5.7188	6.9671	5.8411	7.8693	7.198	7.6016	7.201	5.0471	5.8014	6.2268	7.5518	6.4403	5.6199	6.2383	7.5501	8.3195	5.9977	6.2416	6.9076	8.0299	6.3628	6.3811	7.7225	5.8595	7.1613	4.9398	6.4093	7.4459	6.8069	6.5827	6.3541	5.9184	5.9979
-11.266	-11.626	-12.068	-10.815	-10.215	-10.32	-10.8	-9.8965	-10.365	-12.591	-11.072	-11.513	-10.244	-10.468	-11.626	-10.675	-11.149	-11.377	-9.9684	-10.124	-11.958	-11.704	-10.422	-11.295	-12.164	-10.818	-10.634	-11.127	-12.356	-11.707	-12.29	-11.306	-11.374	-10.878	-11.812	-10.396	-12.276	-11.725	-11.48	-12.245	-11.827	-11.205	-12.048	-11.263	-13.313	-11.627	-12.051	-11.176	-10.721	-10.518
-10.772	-11.511	-11.32	-11.721	-11.923	-11.358	-11.82	-9.3783	-10.479	-11.462	-11.783	-10.488	-12.757	-12.407	-10.568	-11.058	-10.969	-10.287	-11.039	-9.6771	-9.7308	-10.293	-12.201	-10.409	-11.728	-11.109	-11.023	-10.256	-10.366	-10.208	-12.187	-11.08	-11.144	-10.127	-10.155	-8.9077	-9.5859	-10.325	-11.661	-10.538	-11.493	-11.681	-11.42	-9.4204	-9.7724	-10.375	-9.9974	-10.873	-9.238	-11.605
-12.209	-13.724	-13.097	-12.637	-11.822	-12.152	-14.143	-13.564	-11.615	-14.474	-13.633	-13.295	-12.5	-12.91	-13.238	-13.181	-12.136	-13.451	-13.664	-13.968	-16.069	-13.819	-13.26	-13.398	-12.339	-12.521	-13.503	-12.413	-13.745	-14.782	-12.75	-12.975	-13.781	-13.006	-12.996	-13.869	-13.068	-12.478	-14.166	-13.892	-14.022	-12.415	-12.5	-12.368	-12.601	-11.879	-14.645	-12.885	-11.823	-12.343
0.5045	-0.86002	0.79994	1.3097	0.42697	-0.61154	-0.33992	-1.5356	-0.34379	0.44851	0.97947	0.67389	0.21266	-0.48774	-0.93536	0.23862	0.67023	2.6736	-0.2683	-1.4181	1.3017	0.85834	0.36884	-0.35438	0.6622	0.18004	1.2998	-0.5331	0.64105	-2.0015	1.937	1.1751	0.16353	-0.74097	2.1108	-0.069201	0.63134	1.4531	1.5054	2.4349	0.59574	0.91943	1.6133	0.91519	-0.73686	0.43446	1.1889	0.67063	-1.1723	0.94694
-7.5542	-6.4291	-8.177	-8.4896	-7.4297	-8.2866	-9.6477	-6.8095	-6.8792	-7.8218	-5.8849	-7.6111	-8.0571	-7.4312	-6.168	-5.8983	-8.3985	-7.2178	-7.7333	-5.8298	-8.854	-6.7946	-6.6886	-6.4752	-8.1236	-6.4511	-8.0335	-6.7147	-8.7241	-7.7076	-7.1439	-8.8955	-7.069	-7.2633	-7.6384	-6.6755	-6.9967	-9.4168	-7.0518	-6.9273	-8.0315	-9.3245	-6.877	-9.6675	-7.2637	-8.0235	-7.6993	-6.8297	-9.0161	-7.3948
-0.62217	-1.1979	1.3413	0.93816	-0.75017	0.30742	-1.0995	-0.61216	-1.6791	-0.71086	0.75452	0.25131	-1.4599	1.5428	-0.80495	-0.3741	0.92811	0.6166	-0.5011	-0.064056	-0.55755	-0.459	0.70289	1.4698	1.3433	-0.15548	0.21192	-0.033524	0.48281	-0.90126	-0.089155	-0.75497	1.676	-0.61632	0.38844	-0.64235	-0.47495	0.62631	-0.65791	0.028115	-0.27804	-1.8906	-0.85718	0.28021	-0.046537	-0.24039	1.5428	0.809	-0.70504	0.93505
2.3042	-0.13875	0.81767	-0.044907	2.1067	1.7793	0.03047	0.79195	-0.18849	-0.97475	-0.048988	1.8167	0.29702	1.9304	0.082992	0.26548	0.72182	-0.10793	1.2657	-0.21039	1.2387	-0.054965	0.58371	1.3778	0.40853	0.22957	0.027123	1.7883	-1.8848	1.2286	-0.16365	-0.84324	0.20496	0.95086	-0.19055	0.38274	1.9269	-0.24646	0.77278	0.70143	-0.34865	0.90883	-0.59389	1.5421	0.24574	-0.7976	1.7329	-1.2267	-0.40988	1.7078
8.8825	10.271	8.4956	10.42	8.2274	8.9071	9.7042	9.8161	11.102	10.11	10.407	10.67	9.9383	10.121	10.053	9.7022	11.856	8.2788	8.9606	9.8962	9.1982	10.083	11.388	10.135	9.0815	9.8768	10.403	9.2848	9.6615	11.571	10.239	9.5035	9.3591	10.65	9.4872	9.4494	10.408	9.7545	9.6849	10.33	8.4522	9.1562	10.114	9.5375	9.5611	10.058	10.183	9.5049	9.3329	9.1361
8.6568	7.8288	10.764	8.4365	8.6982	9.9998	8.8474	7.5761	9.3735	9.3922	10.191	8.3646	9.239	9.3137	8.1901	8.5094	9.3481	10.155	7.9949	8.5809	8.5672	8.6919	8.321	8.8119	9.7873	9.4478	9.007	9.0738	8.4815	8.0572	8.1697	9.2868	8.8066	8.6008	7.0224	6.7675	8.1285	7.6997	9.2204	7.7589	8.669	8.8504	9.2475	7.3785	8.5124	7.83	9.5761	8.4567	7.3695	8.8065
-7.1017	-5.5585	-4.7687	-5.9419	-5.2754	-5.0132	-5.2	-6.7735	-5.4906	-5.796	-6.2614	-6.4684	-5.6641	-5.0526	-4.9615	-7.3485	-5.3693	-5.0397	-7.182	-4.8026	-4.1057	-5.4277	-6.322	-5.7853	-6.5974	-5.4102	-5.8803	-5.5693	-5.5552	-5.9288	-4.9198	-7.2335	-6.7626	-5.6181	-4.4136	-5.2858	-6.3045	-5.0148	-5.1538	-5.9323	-5.7975	-4.703	-6.3997	-7.0852	-6.9773	-4.02	-5.4103	-6.6748	-4.8041	-5.6399
3.8857	1.7699	2.2711	3.0607	2.0478	1.3814	2.2769	3.7028	1.8978	2.6592	3.6585	3.0502	4.404	2.7867	1.8611	3.0964	1.7042	2.9514	1.7641	3.0611	3.0328	3.3841	2.8211	1.6623	3.1214	3.69	2.9804	2.6507	3.5844	2.4049	2.6482	2.6093	3.6888	3.1143	4.1769	3.4623	1.7481	4.0085	1.9468	3.19	2.5194	3.9417	1.6226	3.0381	2.625	2.8038	3.5552	1.4149	3.1446	2.7882
-3.4769	-2.968	-4.0352	-3.5533	-2.7727	-3.0248	-2.9931	-4.3015	-2.2634	-3.3957	-4.5852	-2.3113	-2.8992	-2.7985	-2.4159	-3.6544	-2.6964	-4.1137	-4.3436	-3.5621	-3.7477	-2.2541	-4.5662	-1.8948	-5.4505	-2.9203	-2.059	-3.6843	-4.8873	-2.8701	-5.7537	-4.1624	-3.4502	-1.4293	-3.0175	-3.503	-3.3153	-3.8892	-2.2752	-2.5282	-2.8374	-3.9446	-4.1084	-1.0429	-2.5293	-2.9584	-1.9587	-4.0803	-2.352	-3.8569
-11.754	-13.02	-12.715	-12.802	-13.175	-12.586	-13.344	-12.234	-12.902	-11.708	-11.36	-13.439	-13.008	-13.692	-12.606	-13.585	-12.922	-12.815	-13.903	-13.805	-13.975	-12.551	-13.679	-12.156	-11.807	-13.203	-11.9	-14.105	-13.148	-12.671	-13.962	-13.639	-12.689	-13.727	-12.576	-13.097	-13.806	-13.192	-13.255	-13.209	-11.99	-13.956	-13.462	-13.312	-12.528	-13.163	-12.738	-13.144	-13.684	-12.164
-10.989	-9.6456	-8.6338	-9.3007	-9.691	-8.3945	-9.948	-8.1834	-8.6157	-10.236	-7.9567	-10.512	-9.2309	-10.312	-12.872	-11.217	-9.552	-8.6809	-8.8102	-8.5574	-9.1024	-8.3244	-10.335	-6.2781	-9.2949	-9.6635	-7.9249	-9.1584	-10.723	-9.4249	-8.5819	-8.668	-7.633	-9.7817	-8.9828	-10.295	-10.072	-9.8577	-10.244	-10.582	-8.3609	-9.4237	-9.0718	-10.118	-9.7668	-9.2216	-8.3439	-8.5219	-9.1301	-9.2931
-13.169	-13.798	-11.285	-13.965	-12.871	-13.016	-11.991	-12.566	-12.965	-12.07	-12.64	-13.257	-11.972	-12.449	-13.913	-11.727	-12.239	-12.629	-12.232	-11.36	-12.849	-12.951	-11.843	-13.291	-12.27	-13.367	-12.195	-11.171	-12.528	-12.471	-11.314	-12.866	-13.996	-12.5	-13.456	-11.457	-12.543	-12.502	-14.382	-13.251	-13.703	-13.555	-10.559	-12.996	-12.776	-13.755	-14.228	-12.506	-13.034	-10.868
-9.3472	-8.8801	-8.4475	-9.4377	-10.141	-9.3337	-8.213	-7.5504	-9.1841	-8.9671	-9.1522	-9.5965	-9.2861	-8.6344	-9.0974	-9.348	-10.194	-9.7897	-8.6829	-8.5451	-7.4168	-10.218	-9.1186	-8.3222	-8.5454	-8.3832	-10.789	-8.4787	-8.8588	-8.6551	-6.7661	-10.612	-8.7045	-7.6836	-10.409	-9.7531	-8.5005	-7.7607	-9.1892	-7.8952	-9.5056	-9.0016	-9.1619	-9.3434	-8.8689	-11.95	-9.9818	-7.8178	-10.718	-9.7443
2.3218	3.755	2.7669	2.294	2.3526	0.93917	2.3769	0.82715	2.8751	1.9361	2.6983	2.3962	1.6997	3.5119	2.3062	3.5062	0.67756	1.6371	1.2152	3.9867	2.6182	3.7116	2.934	2.9981	3.6249	2.6572	2.5566	2.2563	3.8285	3.2949	2.4585	1.7856	3.265	2.5858	2.3759	3.7624	3.2429	3.1055	2.5159	1.7976	3.3632	4.254	1.0945	1.7805	1.5497	2.0611	2.3301	0.74361	2.4232	2.0394
-2.1413	-1.0501	-3.081	-1.3971	-2.7884	-2.6432	-1.641	-3.4329	-1.8177	-3.0884	-1.7982	-2.2615	-1.6211	-2.0744	-1.201	-1.1604	-1.563	-3.7623	-2.5	-3.3934	-2.6039	-2.199	-2.4434	-1.3336	-3.622	-1.9891	-1.3661	-3.2296	-2.7162	-4.211	-1.9645	-1.547	-2.1074	-2.0868	-3.1211	-2.8485	-2.0973	-1.1643	-2.6162	-1.8515	-1.9986	-3.5891	-0.70441	-3.3413	-2.1579	-1.7653	-2.3431	-2.0155	-0.97456	-1.5608
-12.242	-12.74	-13.401	-12.726	-11.952	-11.866	-12.257	-11.684	-13.034	-12.616	-14.076	-13.434	-13.905	-13.171	-11.55	-13.137	-12.187	-12.053	-13.032	-12.929	-11.594	-12.804	-13.369	-12.454	-12.026	-13.691	-13.29	-11.845	-13.048	-11.993	-13.102	-13.555	-14.513	-12.23	-12.898	-12.472	-13.129	-12.06	-13.692	-12.855	-14.006	-12.762	-12.645	-11.932	-12.282	-12.595	-13.639	-13.313	-13.943	-13.115
-7.8553	-10.131	-6.8936	-8.3936	-8.3477	-6.9298	-8.1357	-9.5111	-8.9948	-9.1043	-9.2291	-9.405	-9.3377	-9.8791	-10.22	-9.5719	-10.839	-8.5226	-9.2942	-7.8684	-10.03	-8.5245	-9.326	-10.396	-8.8708	-9.815	-8.2732	-8.8729	-9.0508	-8.0588	-10.007	-8.4887	-10.04	-9.1685	-10.555	-8.5349	-8.2022	-9.4834	-9.857	-9.5528	-8.6204	-10.384	-9.7358	-9.3034	-9.3731	-8.7175	-8.0046	-10.009	-10.626	-10.246
-7.9587	-10.484	-8.2529	-9.0188	-8.1778	-10.359	-10.643	-9.5359	-10.087	-9.5426	-8.2741	-9.5888	-9.584	-10.383	-9.2804	-10.064	-10.934	-10.336	-9.4829	-10.535	-9.4668	-9.2755	-9.634	-11.351	-9.0754	-10.737	-9.6964	-9.0614	-9.5357	-9.6402	-8.1276	-8.5962	-9.2365	-9.1533	-9.7876	-8.9768	-9.4854	-10.125	-8.5761	-9.7758	-8.9568	-9.4048	-8.3761	-9.9538	-9.5607	-11.172	-9.1513	-9.6164	-9.3903	-8.5601
-22.591	-22.556	-21.996	-22.286	-22.836	-21.648	-23.184	-24.68	-21.486	-22.692	-21.578	-23.246	-21.784	-22.261	-22.353	-21.474	-22.761	-22.211	-21.794	-22.912	-22.348	-22.666	-22.149	-21.625	-22.94	-22.969	-22.063	-20.692	-21.291	-23.353	-21.726	-21.607	-23.025	-21.29	-22.845	-22.337	-21.561	-22.697	-21.299	-23.175	-21.873	-24.013	-21.272	-22.239	-23.674	-22.252	-21.958	-21.931	-22.903	-22.436
7.5678	7.5491	5.8574	8.3383	6.5962	7.2664	7.0659	5.927	5.8985	7.2652	7.051	6.8585	6.0713	5.3238	6.8837	6.0816	7.3457	7.1934	6.0799	6.6736	7.4792	5.7874	8.3689	6.9034	7.9125	6.8427	5.9613	6.8062	7.1879	8.1532	6.4951	4.853	6.0109	6.8177	7.501	8.0072	7.3111	7.4718	7.5597	6.3686	6.8101	6.4453	6.4587	9.0365	5.7805	6.0648	6.1139	6.3572	7.4598	7.8897
-8.1146	-9.0826	-9.0045	-8.1181	-8.5338	-6.9008	-9.8895	-8.4993	-9.9561	-8.0982	-9.2912	-9.1383	-8.6351	-11.118	-8.2591	-9.4974	-8.7421	-8.8672	-8.8356	-9.8991	-8.2302	-10.07	-9.4444	-9.2334	-9.6743	-9.6349	-9.0526	-9.9769	-9.6346	-9.157	-8.6668	-9.0025	-7.6075	-7.2445	-8.6986	-9.1774	-9.5433	-8.5348	-7.3597	-6.9007	-10.027	-9.0598	-8.3327	-8.9512	-10.619	-9.1101	-9.0909	-8.9055	-9.0254	-8.9301
-11.683	-15.801	-12.4	-14.181	-15.722	-13.751	-13.822	-14.05	-14.909	-14.44	-14.398	-13.114	-14.477	-14.281	-13.838	-13.984	-14.877	-14.834	-15.984	-14.684	-15.006	-14.144	-14.016	-14.878	-14.605	-13.01	-13.718	-13.721	-13.356	-13.276	-13.994	-14.737	-14.353	-14.567	-13.187	-14.17	-14.683	-13.677	-13.607	-13.141	-14.433	-13.344	-14.439	-13.478	-14.377	-14.47	-13.344	-14.811	-13.025	-14.029
4.8593	4.5655	6.6235	6.7435	4.2576	5.3538	6.1224	4.6451	4.7014	3.8106	4.7234	5.747	5.4984	4.4482	6.0401	4.6932	5.5286	4.1852	3.9426	6.0969	3.8702	4.4694	6.6339	2.9903	6.5015	4.4967	4.4881	6.1497	4.8943	5.3287	6.6995	5.9889	5.9899	5.0597	5.406	3.877	6.229	3.2971	6.2145	5.6682	4.8099	3.8095	5.8775	7.0898	4.0684	4.2033	5.769	3.5707	5.1083	6.5485
-8.5843	-8.8397	-8.4371	-8.3328	-8.6282	-10.32	-8.1093	-8.7225	-9.2825	-9.5019	-9.4147	-7.3964	-8.2544	-9.7375	-9.6616	-9.2513	-8.0664	-9.7654	-10.987	-9.0263	-9.9126	-8.5883	-10.698	-10.584	-10.037	-8.3826	-8.6849	-7.316	-8.1244	-8.2082	-8.8012	-9.4867	-7.656	-9.2957	-8.6182	-9.6008	-8.8714	-8.8558	-7.4894	-10.055	-8.6335	-9.7243	-10.144	-9.3743	-9.6924	-8.2063	-8.7939	-10.54	-10.07	-9.923
-11.116	-10.408	-10.887	-10.486	-11.513	-10.204	-9.6697	-11.673	-9.3141	-10.109	-10.572	-10.706	-11.226	-9.5108	-11.864	-11.208	-11.136	-10.219	-11.463	-10.811	-10.881	-11.149	-10.079	-10.233	-10.223	-9.8019	-10.432	-10.095	-12.647	-9.1908	-9.8528	-10.746	-10.953	-11.423	-9.1933	-11.364	-10.904	-11.3	-10.532	-12.269	-11.059	-8.1959	-11.404	-11.208	-10.747	-11.261	-10.9	-11.139	-11.255	-11.037
-14.414	-15.082	-14.107	-14.403	-14.719	-14.989	-15.573	-14.517	-15.506	-15.102	-14.436	-14.21	-14.942	-14.142	-15.311	-15.507	-15.115	-15.922	-15.057	-15.019	-13.795	-14.577	-14.884	-15.066	-15.553	-15.082	-13.355	-15.239	-14.097	-15.513	-14.844	-14.625	-14.824	-14.944	-13.484	-16.524	-15.161	-15.998	-14.853	-15.801	-16.128	-14.743	-14.347	-15.447	-13.292	-15.068	-15.347	-13.654	-15.549	-15.211
3.4857	0.74822	0.16775	-0.54654	-0.19413	1.7661	0.14807	-0.57024	1.206	-0.59041	0.45057	0.38269	-0.62899	-0.4693	1.3944	-0.12007	0.69605	-1.6595	-0.31819	0.87596	1.0104	0.97374	1.4249	0.24769	-0.94264	-1.1512	0.94017	1.4338	1.2834	1.0376	1.1137	-1.1408	0.81353	0.16796	1.0773	-0.23676	0.18519	-0.025294	0.44525	-0.21645	-0.21065	-1.098	0.58008	-0.90391	1.307	0.97535	1.7084	-1.1676	-1.3205	-0.50391
-0.98349	-1.4381	-2.3742	-1.4617	-1.4706	-1.8984	-1.3751	-1.9074	-0.48422	-1.3134	-2.0335	-1.7138	-1.1962	-1.2022	0.051537	-2.5904	-2.3091	-1.1922	-2.188	-3.0606	-1.3726	-1.4165	-2.8069	-2.9413	-1.544	-0.95254	-1.7833	-1.6748	-0.55028	-1.7852	-3.3093	-1.0894	-0.83873	-0.45097	-0.19981	0.056103	-0.59263	-3.052	-2.4853	0.49681	-0.94683	-1.1562	0.11042	-1.3764	-2.4518	-0.91343	-2.1401	-1.095	-0.13755	0.26858
-0.44769	-0.8051	-1.0982	-0.71504	-0.18327	0.080467	-0.4989	0.089699	-1.7315	-1.6796	-1.9658	0.24738	-2.0689	-2.199	-2.0067	-1.8015	-1.3952	-0.48594	-1.6112	0.28418	-1.1085	-0.38744	-0.21194	-1.049	-1.4116	-0.017929	-0.46514	0.42964	0.18996	-1.1448	-1.2618	-0.60979	-2.2868	-0.43464	-2.9671	-1.1767	-0.84268	-1.8288	-0.065718	-1.2875	-0.92702	-0.83483	-3.0569	-0.079285	-2.548	-1.6313	0.93051	-0.073491	-3.4769	-1.532
-11.468	-12.054	-10.992	-12.098	-11.214	-12.961	-10.914	-13.412	-11.384	-10.835	-12.547	-11.264	-11.536	-11.722	-13.461	-12.785	-10.096	-11.101	-11.175	-10.685	-11.107	-10.876	-10.754	-11.976	-11.312	-10.276	-11.832	-11.781	-11.219	-12.617	-10.108	-11.413	-9.8101	-12.014	-11.679	-12.216	-9.8417	-12.376	-9.6548	-11.764	-10.965	-11.622	-12.182	-12.37	-12.412	-9.5019	-10.349	-11.246	-10.867	-12.872
-14.161	-14.695	-13.129	-12.456	-13.768	-12.192	-12.76	-13.78	-13.945	-13.492	-12.491	-11.912	-11.92	-13.754	-14.012	-13.828	-12.963	-15.011	-14.714	-13.337	-14.693	-14.038	-13.042	-12.671	-12.729	-12.279	-12.557	-12.909	-12.179	-15.701	-13.37	-12.687	-13.968	-13.238	-13.27	-13.087	-12.242	-12.892	-14.48	-13.5	-12.538	-13.553	-12.112	-14.245	-14.001	-13.175	-13.981	-13.272	-11.122	-13.632
-12.625	-11.08	-12.031	-12.662	-12.661	-11.896	-12.746	-13.312	-13.801	-14.347	-11.717	-12.708	-13.199	-14.793	-13.896	-12.638	-11.36	-13.022	-12.676	-12.507	-12.745	-13.289	-12.12	-12.852	-13.08	-13.643	-13.387	-12.846	-12.359	-12.145	-14.148	-13.411	-12.027	-12.234	-14.019	-12.143	-12.666	-12.381	-12.355	-11.505	-12.138	-13.139	-12.952	-12.575	-12.268	-12.935	-13.891	-12.918	-14.599	-14.141
-0.58417	-0.68006	0.93871	0.83362	0.1471	1.7943	-1.5431	1.5343	0.92469	0.88231	0.6407	-0.034966	-0.64422	-1.0379	0.76712	-0.22884	0.39887	-0.18467	0.71946	-1.0861	0.66468	1.5197	0.028673	0.0060081	1.4778	0.3081	0.26227	0.80853	0.89168	0.14993	0.57848	1.0479	1.4652	1.0991	-0.24276	0.81985	-0.36339	1.0665	1.8198	0.20828	0.55727	1.0094	-0.59349	0.6853	0.28941	0.60515	0.92675	0.76648	0.018399	0.90367
-10.15	-8.4788	-8.487	-8.4217	-9.221	-8.2844	-7.8657	-7.9276	-9.2409	-9.4981	-9.0648	-8.0458	-9.5849	-7.7409	-8.8485	-10.425	-9.266	-9.5419	-8.9547	-8.4444	-9.371	-8.324	-8.9534	-11.085	-9.1637	-7.1332	-7.9619	-8.4192	-7.1115	-7.8651	-10.362	-8.2338	-9.8637	-9.3015	-10.229	-7.8943	-9.2464	-9.4474	-7.9887	-9.2004	-7.6181	-9.8128	-8.7887	-9.0672	-10.281	-9.793	-11.424	-7.7699	-8.994	-10.45
-4.655	-4.2954	-4.602	-1.6096	-2.2366	-4.3479	-4.3391	-3.1495	-3.4253	-4.4689	-3.2353	-3.5061	-3.6979	-4.2004	-4.1047	-3.7234	-2.3316	-2.4426	-4.4348	-2.481	-2.7965	-4.3327	-2.0918	-3.5601	-2.0836	-4.0254	-3.3399	-2.4846	-3.2818	-4.3051	-2.4002	-4.0146	-2.4021	-3.9544	-2.8213	-2.2362	-3.0389	-3.4684	-3.594	-3.5801	-3.2514	-3.4551	-1.1592	-2.9733	-4.6126	-5.4297	-2.9949	-2.6478	-3.2903	-1.6716
8.3008	7.5112	7.3967	8.706	6.813	7.4799	7.784	7.1061	6.6789	8.5492	8.001	9.236	6.9195	8.1225	6.0857	9.3152	8.3881	7.9917	8.4099	9.7778	8.4638	7.8745	8.1539	6.3041	6.3199	7.9278	7.5919	7.2338	6.6269	8.339	8.0979	7.0543	6.6612	7.8338	7.1133	8.6389	9.4096	8.1883	8.9445	7.0646	7.2604	8.4582	8.1604	9.5154	6.7257	7.9838	7.5128	8.5817	7.1092	7.4526
-12.068	-13.904	-15.955	-13.566	-13.954	-13.907	-13.401	-14.931	-15.079	-14.551	-12.666	-14.27	-14.033	-15.195	-14.274	-13.502	-14.55	-14.006	-13.731	-14.552	-13.235	-13.529	-13.497	-12.844	-13.987	-14.52	-15.13	-13.055	-14.079	-13.785	-14.378	-13.847	-13.483	-15.282	-13.832	-16.25	-14.554	-13.804	-14.763	-13.429	-15.695	-15.016	-13.869	-14.074	-13.813	-14.286	-12.838	-11.644	-12.688	-15.055
-3.317	-2.5632	-4.6103	-2.5913	-2.6435	-3.3393	-4.7262	-2.8138	-3.3481	-3.7299	-4.0039	-3.3576	-1.9149	-5.1546	-3.5889	-0.8776	-2.6932	-4.754	-2.2658	-1.4997	-4	-3.0416	-3.7143	-2.7813	-3.1735	-2.3944	-1.7182	-3.2573	-2.2442	-2.3605	-2.5138	-3.342	-2.3937	-4.1684	-3.3579	-3.0082	-3.5543	-3.8984	-2.7959	-2.4753	-3.1095	-2.4925	-2.6878	-4.0857	-4.1834	-4.524	-4.9724	-1.1101	-1.7263	-2.4523
-0.73066	-0.95219	1.5958	0.057217	-1.1734	-0.15766	-0.46086	0.4717	0.44224	-0.06344	1.6231	0.69858	-0.23452	0.91858	0.26812	0.47555	-0.61521	1.3335	0.71323	0.61353	-1.149	-0.10204	0.69168	-0.17473	-0.66932	1.0412	0.92084	-0.21729	0.073369	0.68556	0.68754	-0.12391	-0.066536	-0.9721	-0.78219	1.5981	0.4893	-1.5012	0.49205	-1.2333	-0.9935	-0.43209	0.094756	0.72256	-0.10715	0.98303	-0.28478	0.35194	-0.71753	-0.80505
-1.512	-2.7588	-1.3982	-1.7402	-1.5823	-1.4952	-0.72068	-1.672	-0.48318	-2.4488	-2.1113	-1.174	0.27166	-2.558	-0.694	-1.939	-0.75919	-1.1391	-0.64533	-0.53344	0.2766	-1.2679	-0.93218	-1.9582	-0.65693	0.11952	-2.2856	-0.43277	-0.33083	-2.7618	-1.1219	-0.22073	-0.61104	-1.635	-2.6076	-2.1872	-1.3947	-2.4693	-1.5763	0.82545	-0.40368	-1.3144	-1.4706	-1.5441	-1.1682	0.36913	-1.0833	-2.5941	-0.56009	-0.86791
7.73	5.1054	4.8499	5.9666	7.738	6.7264	6.8897	4.8961	6.4283	7.2775	7.1912	4.6063	7.0942	4.9927	7.7304	7.4747	5.1488	6.2793	7.6394	4.8145	6.2627	6.9836	5.9559	6.311	8.1779	7.0675	7.2997	6.2857	8.3429	6.9398	7.7914	6.7015	7.5776	6.3499	6.9322	6.0577	7.8733	6.2743	6.5644	6.3678	6.9726	7.6997	6.1358	8.4183	6.1892	7.0324	7.8755	7.9694	6.8145	7.2011
-2.2153	-1.768	-3.2768	-2.3015	-3.5442	-3.4092	-2.7966	-3.9401	-4.3291	-1.2262	-1.662	-2.6724	-1.9172	-4.6986	-4.9931	-4.2581	-2.0175	-4.6718	-3.333	-2.7442	-1.4187	-3.1642	-2.5768	-4.5651	-3.3818	-3.9788	-3.6861	-2.5174	-4.6077	-3.1175	-3.5702	-2.7166	-2.9588	-5.5682	-3.0116	-1.8797	-4.8359	-3.6034	-2.9128	-3.5159	-2.9043	-3.8884	-1.1987	-4.083	-5.0218	-4.2242	-3.3352	-3.7269	-4.2898	-4.8806
-11.841	-9.3232	-11.382	-10.508	-11.402	-10.323	-10.052	-11.941	-11.795	-10.88	-10.834	-10.308	-10.803	-10.73	-11.096	-10.229	-11.282	-9.6687	-12.437	-10.287	-12.287	-11.267	-12.931	-11.015	-10.081	-10.87	-10.094	-10.463	-10.859	-11.495	-9.5701	-10.167	-9.7144	-10.931	-11.578	-11.47	-9.9118	-11.924	-10.981	-10.828	-10.649	-11.425	-11.237	-10.418	-11.225	-11.407	-10.835	-11.456	-11.108	-10.195
5.754	4.654	4.3758	3.4032	4.6801	6.1379	6.2693	4.3387	5.6058	4.8768	5.2568	6.1847	4.0821	5.3653	5.1772	6.1196	4.4515	5.2286	6.0418	4.6913	5.0214	5.1764	5.1664	4.1677	6.2207	5.1875	5.6379	3.5618	4.6124	4.1715	4.7025	4.9474	5.1593	4.7022	4.5574	3.464	4.5267	4.6701	5.4525	4.6496	5.2571	5.4259	5.2478	5.4394	5.1021	4.4002	5.6344	6.2078	4.3972	4.1882
-1.6362	0.29317	-1.2216	-2.0058	-0.92095	-1.6151	-1.045	-2.4202	-2.2356	-3.0706	-1.9794	-2.9069	-2.2488	-3.3947	-1.2858	-1.1382	-3.2144	-2.7175	-2.1534	-1.7915	-3.2327	-2.9166	-1.0507	-3.5054	-1.5304	-3.1522	-2.7205	-2.8847	-3.0723	-0.63922	-1.7775	-2.5049	-1.9288	-4.1524	-2.8236	-0.93287	-1.7938	-2.3257	-3.3137	-2.2303	-2.5782	-2.0248	-0.86444	-2.1869	-2.0563	-0.29584	-1.2614	-2.9484	-3.2158	-2.6879
-11.383	-13.543	-13.248	-9.7833	-12.151	-11.085	-10.929	-12.003	-11.522	-10.941	-12.96	-12.63	-11.72	-11.926	-12.671	-11.625	-13.789	-13.172	-13.53	-11.565	-12.338	-11.42	-12.957	-11.592	-12.49	-11.859	-12.148	-12.116	-11.712	-12.255	-11.506	-11.832	-11.239	-11.047	-12.415	-10.066	-12.194	-10.817	-12.335	-11.734	-10.477	-11.963	-12.379	-11.756	-11.277	-10.84	-10.49	-11.515	-12.063	-12.294
7.2608	7.2516	6.9763	4.7652	6.0704	7.7501	5.0598	6.2041	6.1539	6.6962	4.6411	5.3971	5.3927	7.4164	7.3565	7.3546	6.009	6.6062	7.0974	6.6508	7.5987	8.4481	7.5163	7.5778	6.0506	6.0733	6.4149	5.3925	6.2055	7.4458	5.7129	6.6494	6.6862	7.5147	6.3332	8.8857	6.1955	7.2714	7.0558	5.9057	8.0589	7.2807	5.4515	7.8564	7.7774	6.3969	8.03	5.8597	7.2018	7.0295
-12.025	-14.512	-12.522	-11.684	-12.381	-11.675	-13.514	-12.277	-14.18	-13.965	-14.416	-12.213	-12.195	-13.648	-12.896	-12.207	-13.288	-12.739	-11.739	-12.324	-10.775	-12.92	-12.391	-12.552	-12.403	-13.172	-13.524	-12.43	-12.431	-13.21	-13.002	-12.089	-13.662	-13.262	-12.25	-12.129	-12.543	-12.907	-13.035	-12.301	-11.423	-12.231	-13.152	-11.83	-13.042	-11.617	-13.469	-11.618	-13.219	-11.537
-8.9077	-11.439	-9.6228	-9.5052	-8.2747	-10.465	-9.3889	-9.2708	-8.6688	-9.4595	-9.8861	-9.448	-8.8464	-8.6095	-8.9483	-8.6291	-8.6243	-10.767	-10.337	-8.5812	-10.214	-9.1559	-10.089	-8.4976	-8.2166	-8.6913	-8.1743	-7.3719	-7.7335	-9.1073	-10.702	-8.2388	-7.4924	-9.8794	-9.4923	-9.2254	-9.3685	-8.3018	-9.7394	-10.481	-10.905	-9.2588	-10.3	-9.1838	-8.8884	-7.3013	-8.962	-7.8156	-9.3593	-9.1603
-5.1325	-3.7695	-3.2752	-3.9097	-5.2374	-4.0975	-3.5218	-4.8575	-4.2684	-3.8215	-3.6996	-4.1468	-5.7631	-4.03	-5.5827	-5.3813	-4.7714	-2.8206	-5.0769	-4.5385	-2.9777	-4.0334	-5.5734	-4.3753	-4.7402	-5.8887	-4.9681	-3.5967	-3.4168	-4.5168	-3.0356	-3.6129	-4.8319	-2.7825	-5.2951	-5.6705	-3.6217	-4.9177	-4.9775	-3.8297	-2.3474	-4.739	-2.7281	-5.4338	-3.1776	-4.5005	-4.81	-4.1093	-5.2336	-4.8809
-15.072	-14.983	-15.002	-13.947	-14.875	-15.008	-13.276	-15.251	-15.401	-15.261	-13.123	-14.754	-15.479	-15.013	-14.022	-14.477	-14.846	-13.888	-14.576	-13.869	-16.076	-15.125	-13.339	-14.568	-13.927	-14.874	-14.617	-14.334	-14.863	-14.034	-15.553	-14.965	-15.231	-14.934	-16.936	-13.251	-14.942	-14.678	-15.556	-14.03	-17.083	-13.393	-14.37	-14.42	-14.109	-13.795	-13.597	-14.59	-13.817	-15.068
6.6852	7.2877	8.2145	7.8617	6.6284	7.1126	5.262	7.0667	7.737	6.928	8.6408	6.6745	6.9594	8.4689	7.9878	8.4057	6.3976	6.721	6.3548	7.8908	6.0614	5.8926	8.321	5.9581	7.8273	5.5801	7.8589	6.526	5.4222	8.3955	8.0955	5.8952	7.1233	4.9047	6.2907	6.5632	5.207	7.2027	5.7818	6.2959	7.8647	6.6055	6.8693	7.9543	5.9615	6.667	7.1372	5.8927	7.4657	7.0357
6.6316	6.6135	5.7731	5.5685	8.168	3.7453	5.3858	8.232	6.2044	7.4283	7.2159	5.9504	6.7879	7.2791	7.2094	7.4522	7.818	6.2736	6.3484	6.8239	7.8386	6.7121	7.6339	6.6944	7.2351	8.5348	6.3872	8.3705	8.5267	8.1639	7.1761	6.574	7.381	7.1438	6.4422	6.4875	5.1789	8.3435	6.8783	7.6593	6.8485	6.1933	5.7165	6.3814	6.7191	7.7173	6.189	6.0459	6.7552	6.6106
-12.83	-12.083	-12.74	-11.799	-12.281	-11.595	-11.405	-12.201	-13.688	-13.779	-14.084	-12.943	-11.442	-13.417	-12.9	-14.647	-12.596	-11.712	-12.366	-12.234	-12.862	-11.751	-13.853	-11.182	-13.399	-13.021	-13.765	-12.493	-12.921	-11.56	-11.134	-12.283	-13.015	-10.758	-12.691	-11.714	-12.324	-12.264	-13.178	-13.061	-12.57	-14.165	-13.104	-11.456	-13.653	-12.229	-12.263	-12.902	-12.902	-12.603
6.3307	4.9989	4.4878	6.2122	7.1688	4.6253	4.9843	4.1194	4.93	4.9715	3.825	5.1998	4.5309	3.8191	3.5853	3.6888	4.7001	6.0426	4.0227	5.2501	3.8025	4.6316	5.9068	5.7635	5.5926	5.353	4.4922	4.4453	4.5671	5.1957	5.6534	5.2924	4.3153	3.8408	4.8116	4.4275	5.2881	5.3153	4.6596	6.4202	5.7228	5.4968	4.8371	4.7552	4.7037	5.068	5.02	4.4998	5.16	4.1735
1.9308	1.1158	1.1699	1.9403	1.5188	1.1475	3.0757	0.40844	2.1592	1.3402	0.92112	1.7419	0.4101	1.5496	3.5626	1.499	1.3173	2.6243	1.6271	1.8671	0.019612	0.45656	1.1445	1.4466	2.6908	1.0501	1.1693	0.71693	3.035	2.4584	1.804	1.5302	2.54	-0.17662	0.79681	2.5441	1.8485	1.752	0.1472	2.9822	1.3525	2.2806	3.2041	2.4621	1.5624	1.4382	1.7969	2.4229	1.7125	1.0269
6.4057	7.0713	6.1856	5.2902	7.5664	6.0959	5.8048	6.4102	6.5599	6.9035	7.344	9.1214	6.996	6.8297	4.7684	7.0486	6.401	7.8254	8.1121	6.7254	7.6147	8.7468	7.9395	7.6462	7.3052	6.0452	6.7458	7.4719	6.7725	7.1773	7.1444	4.6347	7.9858	7.2145	6.2697	6.2905	6.9411	6.1551	6.075	7.0922	7.8159	7.1741	8.269	6.5866	5.8252	5.2112	7.7732	6.4327	6.8706	7.0595
-3.7001	-3.6005	-3.8234	-3.5648	-4.228	-2.9853	-3.9033	-4.2958	-4.804	-5.0993	-3.7132	-4.7255	-3.2019	-4.0976	-4.8101	-3.9947	-3.7334	-4.3672	-4.6205	-5.0708	-4.5563	-4.4891	-4.5064	-3.729	-3.9577	-4.7663	-3.3628	-4.3637	-4.9942	-5.2879	-6.1104	-5.5117	-4.7586	-3.5313	-4.4562	-3.5947	-4.0072	-5.6678	-4.784	-3.6636	-4.0418	-4.533	-5.0637	-4.5396	-3.9439	-3.5821	-5.5826	-4.7223	-3.3953	-3.9962
-14.635	-14.58	-15.128	-14.706	-13.436	-12.839	-14.729	-14.053	-14.406	-14.052	-13.623	-15.972	-15.143	-14.307	-14.975	-13.84	-15.452	-13.785	-14.947	-13.064	-14.894	-13.775	-14.377	-14.284	-16.403	-13.357	-13.798	-14.393	-15.43	-14.04	-13.978	-14.816	-15.308	-14.311	-13.976	-14.814	-15.209	-15.61	-14.486	-14.959	-15.208	-15.038	-13.732	-13.797	-12.697	-15.646	-14.774	-15.608	-14.617	-13.265
-4.1393	-3.9457	-4.0859	-4.3095	-3.866	-2.4684	-3.8738	-2.9991	-3.6278	-3.3304	-2.8798	-5.5161	-4.8097	-4.132	-2.7485	-3.2494	-4.119	-5.135	-2.7165	-4.3318	-3.4561	-3.609	-3.6667	-3.2016	-4.0663	-4.4158	-3.146	-3.3232	-4.4645	-3.7542	-3.8156	-3.5981	-2.1039	-6.146	-4.2243	-4.0552	-3.032	-4.3385	-4.1245	-5.1773	-5.4033	-3.421	-2.7012	-4.168	-2.6614	-4.1913	-2.9582	-4.27	-3.6904	-3.7263
2.4093	2.9893	1.6737	3.2549	3.587	1.6641	4.7584	4.8708	3.6236	2.4719	1.7739	2.142	2.5686	2.8236	2.3869	1.8136	3.6432	1.4909	2.3533	2.3083	1.8261	2.0155	0.88055	1.2627	1.0476	3.0012	2.6347	2.9887	3.3538	3.4249	3.3504	2.8824	4.087	2.8301	1.7923	2.4315	3.1194	3.0357	1.9558	2.3499	1.3161	1.7093	2.7266	2.4923	2.3627	2.5166	2.651	3.2196	2.4541	3.1584
-3.12	-4.3729	-4.8059	-4.2625	-5.1871	-4.0398	-2.5739	-3.9958	-3.5301	-4.0539	-4.7914	-2.2031	-4.9191	-3.7812	-4.3335	-3.5629	-3.6454	-3.0901	-4.7955	-5.3078	-3.8305	-5.7145	-2.8394	-3.8985	-2.4876	-2.699	-2.8113	-5.055	-4.6412	-3.6056	-4.3455	-3.6097	-3.7177	-4.1837	-5.2662	-4.3419	-2.8757	-3.5653	-2.6625	-3.2615	-2.5444	-3.1019	-3.4415	-4.6847	-3.9726	-3.3014	-4.0032	-3.0666	-4.4291	-4.0419
-12.253	-12.29	-13.628	-11.321	-11.763	-12.524	-11.961	-11.661	-12.604	-14.044	-11.136	-12.813	-12.537	-12.555	-12.211	-13.136	-11.947	-12.897	-12.787	-11.669	-12.881	-13.295	-12.799	-13.938	-12.876	-12.281	-14.008	-14.943	-12.863	-12.516	-11.884	-13.653	-13.719	-13.666	-12.875	-14.471	-13.268	-12.473	-11.883	-13.252	-13.469	-14.995	-13.17	-12.396	-10.989	-13.949	-11.109	-12.694	-12.292	-13.501
-7.0987	-6.9866	-6.4196	-6.8916	-6.2101	-6.5114	-6.2333	-5.262	-5.986	-7.2133	-7.7306	-5.8421	-5.6065	-7.2459	-6.915	-6.6068	-5.4379	-6.2392	-7.1331	-6.4278	-6.41	-6.6221	-7.3924	-8.995	-6.1686	-5.5511	-6.688	-6.7328	-7.465	-6.3657	-5.7488	-6.3225	-6.1676	-6.7963	-8.2754	-5.8868	-6.0083	-7.9294	-6.333	-6.6095	-6.7771	-5.2893	-5.3012	-6.6504	-5.8052	-6.7241	-3.7522	-6.4023	-7.6483	-9.0677
-2.4434	-2.0732	-0.4388	-2.3774	-2.2458	-1.2814	-0.81219	-2.498	-1.1414	-0.42655	-1.7765	-2.0806	-1.884	-2.5291	-0.80665	-1.7499	-2.0246	-1.7147	-2.485	0.38845	-1.9328	-1.2259	-1.3168	-1.405	-0.10224	-1.8588	-1.5111	0.43108	-0.86975	-1.0404	-0.82092	-0.92953	-1.2716	-1.3751	0.093944	-3.1632	-1.1009	-2.7844	-2.2064	-0.23739	-2.0329	-0.9706	-1.339	-0.82535	-1.8798	-1.0927	-2.2125	-2.8761	-1.964	-1.0462
6.8627	6.8818	7.0293	8.0767	7.2187	6.0765	6.9951	8.2242	7.1708	7.7016	6.3603	7.6614	7.2292	7.8749	6.8155	7.5393	7.2754	7.2864	8.4152	7.9783	7.1634	8.0885	8.1969	7.2831	8.234	6.9216	7.8313	6.3687	6.4409	6.4176	6.6453	5.2332	6.8165	6.7929	7.8678	5.4483	7.42	5.9714	7.3919	7.7081	6.5185	6.8662	6.7797	7.1785	6.4206	7.1071	6.524	6.6202	4.7541	8.2268
-1.3962	-0.86808	-0.76384	-1.0544	-2.2122	-1.7618	-1.4275	-1.6408	-0.99619	-1.8436	-0.87934	-0.41913	-0.42718	-1.8465	-0.89928	0.078427	-1.2291	-0.77991	-2.2509	-0.11239	-3.5135	-3.0187	-3.7294	-0.033937	-1.3791	-0.11536	-0.99599	-1.6985	-2.4172	-2.2776	-1.1912	-1.0614	-2.1187	-0.33642	-0.14873	-1.2691	-1.2388	-0.35846	-1.4178	-1.5339	-1.0455	-1.7552	-0.97904	-1.5842	-1.7191	-0.68914	-3.4452	-2.0629	-1.2057	-0.31241
-0.26738	0.16552	-0.18742	0.27506	0.35888	0.28992	-0.99075	0.71614	0.24562	-1.4888	-0.76502	-0.34621	0.78098	0.57056	-0.24223	-0.076973	-0.23336	0.32522	-0.49653	-0.39791	-0.20456	-0.21821	0.12116	0.049226	-0.16783	-0.46801	0.7406	0.64839	0.0018228	-0.72939	1.1375	1.1721	-1.5037	0.5773	0.54347	2.7219	0.3242	1.3362	1.358	-1.4662	-0.79708	-0.52971	1.0044	0.74134	0.69522	-0.56231	0.30519	-0.61104	1.4158	0.33623
-0.87086	-1.5882	-2.5957	-2.0528	-1.9195	-2.6917	-2.6078	-1.3933	-1.4598	-0.93177	-0.33872	-0.49749	-0.50851	-0.25165	-0.7831	-1.7779	-0.44357	-0.20572	-1.6499	-1.1084	-2.7713	-1.2266	-0.46989	-1.7291	-0.082763	-1.4861	-1.2549	-1.61	0.088039	-1.3927	-1.8469	-3.1208	-1.582	-2.27	-1.5635	-1.5022	-1.3239	-2.139	-0.83681	-1.9901	-3.1251	-0.22711	-1.0157	-2.2786	-1.8817	-0.35747	-0.8498	-0.71972	-3.3242	-2.4337
3.9212	3.7111	4.2747	3.6821	3.9692	5.4236	5.0101	4.4703	4.6153	4.3319	3.0745	4.9363	4.5089	3.7086	4.2151	3.5925	5.0715	4.9353	3.5042	3.7551	4.7327	3.8563	4.3495	3.4733	4.1209	2.6748	3.4045	5.8837	6.3851	3.4084	5.3931	5.8504	4.1668	4.8269	3.9206	3.3092	5.2028	4.3757	3.2472	4.3724	3.2039	4.0494	4.245	4.1031	4.5603	6.1384	5.0064	3.999	2.9578	3.9049
-9.0244	-6.831	-6.9924	-7.9864	-8.3523	-7.4686	-5.7062	-8.5684	-8.7317	-7.1526	-7.4863	-7.0529	-8.7564	-7.2114	-7.8061	-7.66	-6.5227	-7.0403	-7.0563	-7.2217	-7.6902	-7.0878	-4.9429	-8.5491	-7.8652	-6.4796	-8.1219	-7.9766	-8.5101	-7.2227	-7.7603	-9.1122	-9.1271	-6.6627	-7.5507	-7.8264	-7.5235	-9.1332	-6.9413	-7.5449	-8.2493	-7.9816	-9.755	-6.8547	-8.8035	-8.1577	-7.0857	-6.5554	-8.7096	-7.7723
-1.4784	-2.2295	-0.29461	-1.4611	-1.1465	-1.5119	-1.1896	-3.2944	-1.7155	-1.5279	-2.0469	-2.719	-0.031448	-1.1163	-2.3168	-0.71219	-1.1926	-0.65115	-1.3061	-1.4956	-0.28625	-2.2361	-1.0658	-2.5176	0.19082	-1.9033	-1.8234	-0.30841	-1.5837	-2.9224	-2.0578	-1.911	-1.3106	-2.37	-2.2751	-3.706	-1.438	-2.543	-1.011	-0.65354	-1.3915	-2.381	-1.1384	-2.3742	-0.49636	-2.0572	-1.9163	-1.9616	-1.3541	-1.9353
-10.601	-10.955	-11.106	-10.821	-12.195	-12.32	-10.099	-11.623	-12.261	-11.595	-10.769	-11.436	-12.429	-11.739	-11.691	-12.729	-12.998	-11.97	-11.108	-13.163	-12.211	-11.903	-10.757	-10.411	-12.252	-11.618	-11.871	-11.467	-10.787	-11.65	-11.431	-12.613	-11.805	-13.526	-10.892	-12.648	-10.814	-12.396	-11.31	-11.364	-12.368	-11.387	-11.155	-12.075	-10.471	-11.292	-12.093	-10.988	-12.366	-11.53
-3.3696	-4.1122	-3.7533	-3.8029	-4.8105	-4.4984	-4.3613	-3.4854	-3.1887	-1.7675	-4.6501	-4.8314	-4.4085	-4.0264	-3.4059	-3.294	-3.0671	-3.7112	-4.5652	-4.5345	-3.6905	-2.9296	-2.4101	-4.1135	-3.4345	-4.7437	-4.7839	-3.8491	-3.4676	-4.0495	-4.2149	-4.3076	-2.9879	-4.8086	-3.2197	-4.4363	-3.2086	-4.8175	-3.5105	-2.2638	-4.3787	-3.1128	-4.0009	-4.0067	-5.0195	-3.4309	-4.901	-3.0513	-4.0754	-3.6639
3.1774	1.371	1.4968	0.13995	2.0819	2.9694	1.0756	1.1844	1.3302	1.9356	1.319	2.502	1.657	1.6024	2.9987	1.8369	-1.019	1.7143	1.2373	1.9568	1.5115	1.9221	0.91565	2.7423	0.48747	0.31666	1.0955	2.1508	1.8949	1.0227	-0.69186	0.80947	2.9246	2.0854	2.091	2.3504	1.4866	-0.013482	1.8986	1.6695	1.0885	0.81097	1.3876	1.5115	2.8721	1.496	3.0226	1.2893	0.4039	1.6429
-0.5697	-2.0513	-2.0437	0.089059	-1.9347	-2.0841	-0.84266	-2.6218	-0.30772	-1.8758	-2.4334	-2.7737	-0.60919	-0.90507	-1.7209	-0.63794	-1.6541	-1.0161	-1.6099	-1.3068	-1.5858	-1.9903	0.095486	-0.92143	-2.5098	-1.8923	-0.83796	-0.81592	-1.8914	-0.90566	-0.58557	-1.3674	-2.2529	-2.2623	-0.7544	-0.31956	-2.0414	-2.3043	-2.7543	-0.82488	-1.1964	-0.26773	-1.8755	-0.98812	-1.1698	-1.2616	-2.6019	-0.88351	-0.37432	-0.94868
7.0725	7.7987	6.7966	7.1271	3.4292	6.0123	6.7902	6.6604	6.8927	6.1251	8.3888	8.3199	6.83	6.3716	6.9133	7.692	6.275	6.1386	8.188	5.3702	4.3562	6.8506	6.2687	5.4489	8.1918	7.7003	7.1562	8.2826	6.3102	6.2164	5.6232	6.6379	8.1954	6.6433	5.7739	6.622	5.7086	5.5872	7.5194	7.9995	5.9727	6.3956	7.4837	6.89	6.3417	6.96	7.2311	8.4245	6.2162	6.3633
-10.645	-10.155	-10.986	-11.209	-10.235	-9.9323	-12.116	-9.3658	-10.728	-10.619	-11.711	-10.528	-11.576	-12.093	-10.352	-8.3519	-12.336	-12.094	-10.603	-11.326	-10.512	-10.741	-10.609	-10.844	-11.404	-12.095	-9.3709	-10.073	-9.4998	-10.652	-10.302	-9.6921	-9.7622	-11.25	-11.952	-11.38	-10.258	-11.754	-11.973	-12.281	-11.458	-10.598	-10.289	-10.223	-10.407	-10.353	-11.272	-10.815	-11.905	-11.67
-0.071505	-0.19725	-0.41987	-0.50316	0.16651	-1.3673	0.40006	-1.027	-0.12935	-0.31391	-0.31763	-0.032285	-0.29279	1.1875	-0.51311	-0.67692	-0.37829	-0.69015	0.49209	-0.88322	-0.33771	-1.7348	-0.48017	-0.95564	0.23534	1.0434	-0.013299	0.29647	1.2023	-0.18316	0.69644	-0.034925	-1.1926	2.3072	0.24566	-1.2422	0.67618	1.5898	-0.83685	2.5713	-0.75102	0.60711	-0.82636	2.1579	0.78257	-1.2051	0.26578	0.97272	-1.4766	-0.10641
1.424	0.139	2.8786	2.7209	1.6894	3.3277	2.5998	0.94216	2.649	0.9735	2.617	1.9805	0.86134	0.58165	1.7316	0.75029	0.89919	1.7707	2.4318	1.9431	2.3189	3.1737	2.0237	2.3527	1.2355	1.4108	3.3553	1.6917	1.3462	3.5308	2.5854	1.6003	0.79663	2.191	2.4849	0.82116	2.0346	0.97302	2.3795	1.4158	1.8073	1.4192	3.4096	1.7883	1.3063	2.3747	1.4704	2.8496	3.5468	1.5886
10.962	9.5342	9.7103	9.1944	7.956	8.7999	8.9618	10.522	10.95	10.135	10.339	9.4782	11.515	10.273	10.713	9.4667	8.3022	9.4965	10.999	9.9915	11.073	10.327	9.1571	11.537	8.7223	9.9747	10.572	10.092	9.7767	9.5035	9.5279	9.6733	8.954	10.051	10.381	8.8312	11.202	10.262	10.246	8.4748	10.435	9.5716	8.6396	10.348	10.494	9.864	12.093	10.917	9.6162	8.7375
-12.012	-11.827	-10.632	-9.3435	-9.7454	-11.652	-10.238	-10.326	-12.553	-11.011	-9.6609	-10.158	-10.904	-12.285	-11.458	-10.841	-10.973	-11.013	-11.152	-10.579	-12.05	-9.2512	-11.406	-11.123	-10.196	-10.703	-11.884	-10.943	-11.301	-10.544	-11.39	-8.1852	-10.916	-10.615	-9.0528	-11.436	-11.517	-9.1908	-10.677	-10.013	-9.8336	-11.471	-12.357	-10.174	-10.356	-10.677	-9.6192	-8.8163	-10.626	-9.9503
-6.6351	-7.9553	-6.5701	-8.4812	-6.0964	-6.9602	-6.0639	-8.3161	-7.9172	-7.875	-8.6255	-7.9047	-7.7429	-7.1936	-6.8255	-8.6528	-8.6971	-6.9746	-7.1965	-7.2839	-6.3837	-8.8762	-9.4606	-8.0215	-6.3063	-9.1787	-7.0306	-9.345	-7.6986	-8.4268	-7.4471	-7.2666	-8.309	-6.9369	-6.9484	-8.7489	-7.989	-7.6192	-7.5096	-7.8691	-6.5391	-7.2035	-6.0055	-7.6719	-7.7813	-7.6239	-8.2052	-7.2919	-8.3905	-6.6838
-0.84854	-0.57816	-2.206	-0.97247	-1.6287	-0.2181	-0.49849	-1.4783	-3.0197	-1.316	0.059041	-0.95853	-1.0798	-3.164	0.22126	0.45376	-1.1314	-2.4491	-1.8981	-1.0117	-0.62136	-0.60443	-1.0265	-2.0327	-2.2057	-1.863	-2.6214	-2.1349	-1.7248	-1.2294	-1.8203	-2.036	-1.4407	-0.98134	-2.4374	-1.5912	-2.5676	-2.3166	-2.8956	-1.0538	0.53386	-2.1424	-2.6328	-2.7517	-0.52371	-2.8443	-0.024932	-0.53514	-2.0036	0.13084
6.0641	6.4586	5.9712	7.1945	9.0056	7.2638	5.6601	7.4983	7.1389	6.6597	7.5919	7.3328	6.787	6.7439	7.3403	7.4885	7.9172	6.3957	6.2169	6.5631	5.9426	6.8997	6.7076	6.0674	6.6982	6.5564	5.4303	7.3762	7.1912	7.9304	7.9734	4.5078	8.0145	5.5187	8.3249	8.0855	6.0448	6.9728	6.9606	6.3753	6.3721	7.7455	7.867	7.0343	6.9409	6.7581	7.6311	6.4983	7.2934	7.8802
-2.1387	-2.9572	-1.0751	-2.0485	-1.2731	-2.0299	-2.2885	-1.1707	-0.45261	-1.6015	-1.7371	-1.9891	-2.5383	-2.4487	-1.7851	-1.9987	-0.85993	-2.3164	-2.5966	-2.3426	-1.1119	-2.4701	-1.7343	-1.6375	-1.1551	0.10386	-2.1833	-2.0676	-1.3802	-3.9558	-1.7761	-0.38476	-2.8237	-0.82314	-1.8084	-2.4964	-1.2914	-2.1086	-0.86132	-0.98244	-2.4796	-2.1507	-0.82759	-1.0761	-3.2029	-1.1444	-2.5255	-1.2821	-2.4236	-2.9422
7.5724	7.7137	9.3497	7.9852	8.5256	8.7748	9.1249	7.9216	6.7977	7.0003	6.9126	8.4692	6.9424	7.3312	7.2571	8.6724	9.4038	7.8851	7.0725	8.6183	7.6522	8.7568	7.6443	7.9513	9.8936	7.1907	7.306	7.114	8.8266	8.096	7.7809	8.6813	9.5749	8.6089	9.1147	9.4284	9.0883	7.5324	7.7794	6.7632	6.5699	7.79	7.8231	8.6663	6.874	7.2564	8.9734	7.9185	8.8402	6.8294
-1.6688	-3.0073	-1.9818	-1.4342	-0.68254	-2.3716	-1.7244	-3.6103	-0.50084	-1.385	-1.3753	-1.3988	-1.4066	-1.1556	-0.066138	-2.1131	-2.6778	-1.2753	-1.2542	-1.5163	-0.75063	-1.1868	-1.4917	-1.2878	-0.64592	-0.73206	-0.22334	-1.5981	-1.2619	-1.1724	-2.6389	-0.39889	-1.3052	-0.58729	-1.3405	-0.85849	-1.6486	-0.077703	-1.4185	-2.7096	-1.1145	-2.1959	-0.46587	0.09857	-0.97573	-2.9346	-1.5728	-2.1123	-1.7536	-1.8953
-3.1077	-2.6165	-4.8184	-3.8035	-3.8587	-2.9519	-5.3614	-3.8868	-3.2724	-2.9057	-3.9293	-3.8727	-1.883	-4.7142	-4.9139	-2.5391	-3.3949	-4.2669	-4.3158	-4.744	-3.7736	-4.2823	-3.725	-3.4902	-3.451	-4.7479	-2.7609	-2.7455	-5.4955	-4.2421	-2.6664	-2.7041	-4.7996	-2.9894	-3.4342	-5.0672	-3.0897	-4.1735	-5.5279	-3.9757	-4.4065	-3.2474	-3.7993	-1.5297	-4.0678	-2.8171	-3.8334	-3.3599	-3.5541	-3.9031
-4.736	-4.0493	-2.6109	-2.5886	-3.9637	-4.3457	-3.2128	-5.1304	-3.7471	-4.2082	-2.5973	-4.241	-3.5221	-2.3963	-2.1646	-3.1434	-2.6201	-2.1747	-3.6638	-4.4327	-5.0478	-3.4775	-3.3314	-3.2696	-2.3802	-4.6019	-3.3025	-1.76	-1.7306	-3.8817	-5.2595	-4.0354	-4.9177	-2.8022	-2.5044	-2.8659	-4.939	-4.46	-2.8855	-3.0411	-1.7791	-3.0937	-2.9524	-2.7484	-2.7109	-2.1105	-3.2348	-3.9122	-3.6967	-4.6004
-14.061	-13.886	-13.32	-13.49	-12.068	-12.83	-13.152	-13.842	-13.058	-13.275	-13.23	-12.116	-11.326	-13.143	-12.206	-13.418	-12.529	-11.668	-11.899	-12.422	-12.485	-12.444	-12.573	-13.178	-11.511	-13.414	-12	-12.982	-13.533	-12.907	-12.227	-13.232	-13.596	-13.392	-10.351	-12.359	-13.608	-14.104	-12.52	-13.568	-13.989	-11.306	-13.032	-12.424	-12.538	-13.98	-11.795	-13.615	-13.086	-12.382
1.4325	-0.61232	-0.59875	-1.0991	-0.05675	0.23157	-0.2606	0.14715	-1.2125	-0.52094	2.8393	-0.39214	0.33135	-0.52757	-0.82301	-1.2709	-1.9134	-0.93069	-0.92202	1.0797	-0.17334	-0.96797	-0.16682	-0.62297	-0.67671	0.57603	-0.39796	0.24783	0.51999	-0.5483	0.11883	-0.46149	0.16024	-1.7642	0.54591	-1.2268	-1.0883	0.075366	0.096407	-0.6358	1.2992	-1.6284	-0.64302	-1.5584	0.15095	-0.20009	0.035964	0.40355	-0.72518	0.014128
-3.9267	-3.8789	-2.1602	-4.516	-3.4439	-2.6619	-3.8507	-2.5734	-4.0947	-3.4301	-2.7314	-4.5613	-4.0928	-2.6344	-3.5475	-2.8245	-2.1346	-2.3236	-3.9416	-4.6543	-2.7238	-3.1088	-2.9214	-1.7614	-3.442	-2.5151	-2.7696	-3.612	-3.3762	-3.4391	-3.6018	-3.6445	-2.1071	-5.1922	-4.4795	-3.0699	-3.9084	-3.74	-3.2967	-1.8974	-2.9441	-3.6872	-3.7274	-2.8727	-3.8495	-3.265	-1.0466	-3.8949	-4.5985	-2.5021
-1.6617	-3.3303	-1.1385	-1.5769	-2.3681	-2.0015	-2.3043	-1.6456	-2.3442	-1.8635	-0.87085	-3.617	-2.1852	-2.0864	-2.4865	-2.8973	-2.8485	-2.3942	-2.3681	-1.735	-2.9617	-1.3348	-2.7137	-3.5999	-1.1146	-3.6963	-2.0498	-1.6102	-3.7712	-3.0052	-2.6804	-1.7662	-3.9191	-4.7945	-3.0423	-2.404	-1.7115	-1.7481	-3.2352	-2.6168	-1.2973	-2.464	-1.5759	-2.106	-3.0053	-2.7688	-4.005	-1.5296	-1.8603	-3.1703
-12.497	-13.942	-12.396	-14.071	-13.394	-13.687	-12.948	-12.944	-14.29	-12.37	-12.576	-12.568	-14.176	-14.106	-13.417	-13.43	-13.513	-13.746	-13.17	-12.761	-11.883	-13.97	-12.875	-12.141	-13.432	-15.113	-14.599	-12.026	-13.275	-13.346	-14.402	-12.853	-13.073	-12.379	-11.899	-13.964	-14.382	-14.029	-13.456	-12.566	-11.217	-11.347	-13.636	-11.849	-12.612	-13.988	-13.892	-13.647	-14.116	-13.374
-2.5263	-0.28185	-1.4015	-0.96951	-2.6853	-0.79614	-2.5786	-1.2417	-1.3948	-1.529	-1.7803	-3.2003	-1.9015	-3.5846	-2.7033	-1.0997	0.53695	-1.0162	0.15105	-1.8593	-1.552	-2.1582	-0.61304	0.12601	-0.20229	-1.3047	-0.25931	-0.50163	-0.61168	-2.7805	-0.81196	-0.87726	-1.0811	-0.77034	-0.77156	-2.978	-1.0507	-2.262	-2.1422	-0.54788	-0.07503	-1.6464	-1.2801	-1.6561	-2.3975	-1.7693	-0.95441	-1.7422	-1.6013	-0.70105
-20.945	-22.865	-22.423	-21.641	-22.046	-22.39	-22.668	-20.556	-23.107	-22.461	-21.445	-21.693	-22.357	-20.468	-22.313	-21.789	-22.779	-22.725	-21.707	-22.113	-20.953	-21.457	-22.186	-22.814	-21.71	-22.933	-22.665	-22.29	-21.494	-21.912	-21.892	-22.536	-21.364	-22.819	-22.146	-22.368	-20.725	-21.65	-21.966	-22.282	-20.611	-22.544	-22.277	-23.504	-21.03	-21.684	-20.649	-20.395	-21.215	-21.563
-10.249	-10.921	-11.803	-11.383	-10.308	-9.4661	-10.479	-10.678	-10.396	-10.274	-10.117	-10.232	-11.902	-11.651	-8.5198	-9.2752	-10.438	-11.215	-8.5147	-10.512	-12.378	-10.455	-10.984	-11.082	-11.161	-9.1871	-11.722	-10.906	-10.278	-10.475	-10.497	-11.338	-11.037	-10.185	-11.554	-10.637	-10.218	-10.23	-11.267	-9.2254	-10.732	-10.438	-9.8196	-11.869	-11.118	-11.625	-11.097	-11.005	-11.722	-11.127
3.6753	1.5861	2.5972	2.0524	1.5489	2.4624	1.8907	2.1655	1.8012	2.8613	2.5346	3.1086	2.485	4.0035	1.8102	1.9519	2.6626	2.1425	1.5337	3.5333	3.5045	2.2419	0.96671	2.3165	1.5482	2.7059	3.2595	2.72	1.9087	2.3116	2.0196	2.5001	2.52	2.9082	3.1966	2.2814	2.8547	2.6139	2.3269	2.5861	4.7307	4.0867	3.5102	3.3007	2.2754	4.0445	3.8683	1.4352	3.0127	2.6557
-5.2462	-6.207	-3.5854	-6.349	-4.0249	-4.5946	-4.6105	-3.92	-5.8606	-3.9936	-2.921	-5.1368	-3.7033	-3.9616	-3.6951	-3.946	-3.5382	-2.5464	-4.8147	-3.4283	-3.6812	-5.2645	-3.6308	-4.4935	-2.3065	-5.1271	-5.0613	-4.1579	-3.6285	-4.4171	-4.2331	-5.0835	-4.0339	-3.4761	-3.2162	-5.3698	-4.3467	-3.4412	-3.5719	-2.5213	-4.4476	-3.4239	-3.3327	-3.8108	-3.5465	-5.3663	-3.8139	-2.7167	-4.1731	-2.0422
-1.2854	-2.967	-2.5123	-2.6219	-2.3184	-3.5966	-3.8029	-4.2999	-3.6046	-1.8198	-4.0136	-3.4901	-1.3104	-2.0279	-1.4696	-4.5703	-1.5477	-1.185	-2.6157	-3.7501	-1.999	-1.2312	-1.5666	-2.02	-3.15	-3.3808	-1.9591	-1.6336	-1.5669	-3.1392	-0.90344	-3.1754	-2.3722	-2.7409	-3.2319	-3.5115	-2.5569	-2.196	-2.0612	-1.883	-2.3451	-3.3068	-2.5247	-1.7405	-2.7593	-3.0973	-3.4119	-2.3967	-1.7149	-1.295
-0.7831	-1.0016	-0.56229	-2.0568	-0.80626	-1.1261	-1.8745	-1.3317	-0.96178	-1.4143	-0.82343	-1.954	-0.59096	-0.97748	-0.7899	-1.8972	-0.50717	-0.12492	-0.10302	-0.39957	-0.93576	-0.7307	-1.9234	-0.93084	-1.8022	-2.1284	-0.38139	0.4608	-2.704	0.51827	0.1827	-2.0731	0.016556	-0.4641	0.28885	-1.1586	0.58291	-0.18011	-0.78802	-0.84712	-0.87136	0.1351	-1.0465	-0.50663	-1.6131	-1.1149	0.40611	-0.25909	-0.91889	-0.21136
-2.2345	-3.1286	-3.1803	-1.5758	-1.4713	-2.3799	-1.7887	-2.3836	-3.4156	-2.6348	-3.0291	-2.9573	-2.4006	-2.1949	-1.265	-1.928	-3.6969	-2.394	-2.8945	-2.2211	-2.1847	-2.9687	-2.7472	-1.4669	-1.9024	-2.1887	-2.8552	-4.2287	-3.6358	-3.3883	-2.6678	-3.0155	-1.8257	-2.0831	-1.93	-3.2014	-3.4871	-1.5525	-3.076	-1.5406	-2.7395	-1.915	-2.2292	-2.293	-2.3958	-2.3194	-3.0114	-2.9393	-2.541	-1.5048
9.9456	10.051	10.745	9.7808	9.967	9.694	10.679	10.177	11.366	10.908	9.3799	9.3485	10.513	9.8181	10.093	8.7769	8.8419	10.088	10.958	10.694	10.003	10.448	9.0294	10.041	9.6697	9.4456	9.3143	10.779	8.9137	8.7318	8.2106	9.5335	10.161	7.151	8.7624	10.881	11.077	8.2498	9.5135	9.945	8.4167	10.492	10.059	9.2536	10.524	11.775	10.23	9.3853	9.394	11.237
-14.511	-14.854	-16.526	-14.162	-14.283	-13.456	-14.025	-15.223	-14.485	-14.575	-13.526	-15.103	-15.178	-15.064	-15.159	-14.613	-12.754	-13.728	-15.321	-15.169	-15.282	-15.932	-14.581	-13.713	-14.34	-15.358	-13.648	-15.073	-14.902	-15.777	-15.174	-16.775	-15.245	-13.797	-13.598	-15.307	-14.876	-14.169	-14.832	-14.845	-15.121	-15.393	-15.177	-14.529	-15.653	-15.033	-15.605	-12.783	-14.792	-13.431
-0.223	0.30306	0.31873	1.0187	1.4303	0.16644	-1.7693	0.027034	1.7202	0.88181	-0.83816	0.24215	0.33259	-1.1441	1.3568	0.4203	-0.356	0.38852	0.25323	-0.84823	-0.088125	-0.84116	0.38409	-0.86873	-0.080011	-2.8591	1.612	-1.5975	0.23493	1.9047	1.3292	1.1941	-0.27513	0.78423	-0.17194	-0.42185	0.23637	-0.24366	1.0671	0.035871	0.11636	0.32732	1.5466	1.1599	-0.40414	-0.174	-0.70146	1.1979	-0.016867	-0.98261
-10.472	-9.9721	-12.929	-12.256	-12.791	-12.682	-11.921	-10.861	-12.173	-11.948	-12.204	-11.87	-11.427	-11.319	-12.162	-11.569	-10.61	-10.232	-11.865	-11.59	-11.451	-10.169	-11.635	-10.653	-10.77	-11.539	-11.454	-10.117	-11.427	-11.434	-10.929	-11.453	-11.652	-11.425	-10.817	-12.243	-13.257	-11.363	-11.971	-11.506	-12.163	-13.084	-10.213	-9.322	-12.045	-11.318	-12.07	-11.694	-11.866	-12.018
-21.93	-21.107	-22.634	-20.8	-19.602	-19.703	-19.805	-21.165	-19.709	-20.109	-20.919	-19.172	-20.954	-20.197	-20.609	-18.7	-20.948	-19.971	-20.084	-21.556	-20.994	-21.104	-21.747	-21.048	-21.926	-20.699	-19.636	-19.701	-19.293	-21.391	-21.64	-20.907	-20.947	-19.635	-20.195	-21.004	-21.612	-22.173	-21.382	-22.489	-20.408	-19.946	-21.169	-22.76	-18.833	-20.411	-20.532	-21.204	-19.835	-21.534
-9.1138	-8.9052	-8.7063	-9.5719	-8.5043	-7.9096	-8.6609	-9.8408	-7.6956	-7.9177	-8.6698	-9.1577	-9.9971	-7.9945	-8.9077	-7.5024	-9.3104	-8.8246	-8.8292	-10.33	-8.3275	-8.4009	-8.0576	-9.7408	-9.5228	-10.022	-8.7967	-9.1743	-9.6228	-9.5793	-11.617	-7.5141	-8.1558	-8.7216	-8.7755	-8.265	-9.5553	-9.108	-9.4062	-7.4167	-9.4239	-9.5848	-7.7811	-9.1201	-8.5013	-7.6938	-10.606	-8.9475	-9.4823	-9.6977
-14.505	-16.403	-14.513	-13.786	-14.695	-14.899	-16.655	-16.487	-15.026	-15.009	-13.628	-15.314	-14.92	-14.501	-14.732	-15.427	-15.469	-13.865	-13.731	-13.696	-14.221	-15.212	-15.76	-16.228	-15.17	-12.804	-12.752	-14.665	-15.407	-14.54	-14.302	-14.927	-14.722	-14.341	-15.185	-15.238	-13.32	-16.504	-14.906	-15.727	-14.988	-14.767	-15.404	-15.551	-13.355	-15.916	-14.062	-13.085	-15.403	-14.904
-2.0976	-1.0507	-4.101	-2.6408	-1.7212	-1.399	-2.2985	-1.5776	-2.5739	-2.0922	-1.8346	-2.2799	-2.8447	-1.13	-2.2848	-2.6502	-1.3514	-2.0782	-1.4336	-3.3591	-1.8995	-2.4953	-1.6838	-1.2857	-3.5019	-2.4433	-2.6372	-1.3874	-1.4648	-2.0857	-2.2815	-2.0709	-1.7876	-3.1242	-3.6863	-3.3791	-2.6926	-3.755	-1.0787	-1.7601	-1.0389	-0.7276	-3.4741	-1.7998	-1.4189	-3.113	-3.4102	-2.8007	-3.3996	-3.2205
1.5286	0.15571	1.6273	-0.046209	1.2048	0.39951	2.2706	3.5037	1.9631	1.9306	2.9836	2.3314	2.2781	1.172	2.0287	2.9392	1.5674	2.7392	2.6089	2.797	1.7577	1.2462	1.3752	0.44619	2.6223	2.8916	3.7037	1.8368	0.98851	2.0792	2.4646	2.1563	1.2277	1.815	1.5948	2.2108	2.4142	1.9753	1.4738	2.3626	1.6022	1.818	1.6154	2.1323	3.1093	1.2307	1.6621	0.80099	2.2239	2.1659
-1.4178	-1.8636	-2.5622	-0.12887	-0.093763	-0.56715	-1.0778	-1.4241	-1.2902	-1.0114	-0.79807	-0.4979	-2.041	-3.0108	-1.0756	-1.8233	-1.5247	-3.171	-0.36274	-0.26173	-1.8073	-1.3988	-2.5778	-1.4304	-0.51571	-1.0596	-0.74615	-1.648	-2.6409	-0.97243	-1.6229	-0.24398	-3.3118	-1.9611	-0.52672	-2.8188	-1.75	-0.98361	-1.4139	-1.5185	-0.80642	-2.9813	-1.667	-2.1044	-0.084994	-0.92356	-3.2725	-2.4178	-0.29774	-1.4266
-2.972	-2.9317	-3.3091	-1.3622	-2.6275	-2.6137	-4.0577	-3.8893	-3.5484	-3.0335	-2.8189	-2.634	-5.2989	-4.3172	-2.799	-3.417	-3.5036	-3.8881	-3.0963	-3.2463	-3.7044	-1.6593	-3.7504	-3.0163	-3.061	-3.4601	-3.8041	-2.5596	-3.8084	-2.0051	-3.2477	-4.5245	-3.4113	-3.404	-3.5918	-2.2526	-1.1931	-3.1748	-2.149	-3.6366	-2.5108	-3.7277	-2.1329	-2.7276	-2.7176	-4.9095	-3.1244	-1.8965	-3.9517	-1.1495
-11.999	-12.778	-13.34	-13.699	-13.583	-11.705	-14.241	-13.355	-12.724	-12.59	-12.217	-13.759	-12.564	-11.53	-12.547	-11.78	-13.888	-12.909	-14.011	-12.726	-12.949	-11.607	-12.412	-14.195	-11.758	-12.664	-12.39	-12.476	-14.166	-13.217	-13.985	-11.551	-14.044	-13.363	-13.745	-12.573	-13.756	-13.183	-13.656	-12.846	-13.3	-14.259	-13.124	-13.915	-12.782	-10.66	-12.124	-12.849	-12.135	-11.856
-11.965	-10.195	-13.434	-10.468	-11.625	-11.051	-12.742	-10.145	-10.56	-10.897	-11.719	-12.036	-12.825	-10.909	-10.953	-11.921	-11.983	-12.663	-12.616	-11.068	-11.105	-10.182	-11.258	-12.518	-11.187	-11.541	-12.925	-10.925	-13.107	-11.465	-12.323	-11.747	-11.712	-11.198	-12.119	-11.615	-10.816	-12.243	-10.3	-11.314	-10.118	-12.132	-10.988	-12.07	-11.342	-12.764	-11.687	-11.568	-11.557	-10.557
-2.5821	-2.5836	-3.3497	-2.3321	-3.7151	-2.9886	-2.3983	-2.5653	-1.909	-2.6553	-3.2811	-2.3249	-3.5091	-2.2724	-3.7474	-4.3987	-2.6843	-2.6591	-3.5131	-3.291	-2.6073	-3.0383	-2.9683	-2.1919	-2.7916	-4.2959	-2.0117	-3.2391	-4.8393	-2.2284	-3.5887	-3.6041	-3.7777	-3.1194	-1.8247	-2.4497	-2.147	-3.3559	-3.6283	-2.4042	-3.7275	-3.4909	-3.3223	-2.6702	-4.7665	-2.2343	-3.5169	-2.0434	-2.6224	-4.167
-4.0605	-2.8561	-2.8745	-2.6101	-1.6204	-2.5448	-2.8938	-3.0593	-3.5205	-2.3107	-1.6099	-3.1314	-2.7235	-3.3785	-3.1316	-3.3737	-2.2444	-2.7809	-3.4535	-2.3784	-2.0907	-1.2943	-2.9967	-4.1621	-1.9538	-3.4087	-1.6733	-4.529	-2.6123	-4.6378	-4.2152	-3.424	-4.0714	-3.5353	-2.0744	-5.1584	-2.9634	-3.0116	-4.0869	-4.185	-5.0778	-2.9109	-3.3207	-3.8062	-3.8678	-3.5838	-4.4547	-2.6853	-5.0364	-3.3451
-1.2158	-3.4886	-3.0818	-0.6325	-1.2603	-1.1	-1.0085	-2.0702	-2.2559	-0.65362	-2.1944	-1.9956	-1.1741	-0.39314	-1.5134	-2.0728	-1.0813	-1.4135	-2.4929	-1.0558	-3.9148	-0.4602	-0.52439	-1.251	-1.0554	-2.1716	-1.127	-2.6116	-2.1285	-2.3737	-1.7162	-2.1127	-0.71507	-2.3527	-1.5233	-2.0735	-1.7306	-1.5955	-1.6024	-1.8424	-1.3962	0.32735	-2.9785	-0.85211	-2.1091	-1.208	-1.0553	-2.0975	-1.2256	-0.59259
-0.92122	0.49146	1.9526	1.3978	0.39047	1.2478	0.08179	0.3119	0.53593	-0.26256	0.69995	0.57529	1.972	0.052324	1.7549	0.87199	0.96873	-0.043728	-1.4058	2.0986	0.9083	-0.062125	0.5881	1.4798	0.33337	-0.3508	-0.092867	-0.52589	0.44417	0.44312	-0.71498	-2.4393	0.62246	-0.87603	0.91677	0.70653	0.76266	0.13736	-0.11159	0.31932	0.30317	0.11014	-0.60548	-0.82534	0.71258	0.28434	0.69835	0.91462	-0.747	-0.65124
0.98136	0.00024588	0.88077	-0.55698	-0.49446	-0.52201	1.8419	-0.87363	-1.2895	0.16697	-0.13474	0.032775	1.2028	0.29397	-0.66509	-0.4012	-1.3685	-0.52424	1.1116	0.38734	-0.32925	1.4531	0.71812	-1.5506	0.68068	2.682	-1.2094	0.69814	2.0182	0.28188	-0.52144	-1.2748	-0.8386	1.4581	0.021558	-0.49039	-0.80954	-0.82372	2.8653	-1.9077	-0.66736	1.393	1.5583	0.29474	0.64887	0.35746	0.012826	0.21504	1.2206	-0.17513
-4.192	-6.0561	-4.1139	-5.1946	-5.8751	-3.0158	-3.3537	-5.3812	-5.03	-4.5635	-4.8327	-3.6943	-3.9266	-3.4435	-3.5691	-4.9005	-4.4633	-4.543	-3.8063	-5.1086	-4.9176	-4.2452	-4.0812	-4.7276	-4.1845	-5.2795	-3.3109	-4.2472	-4.3792	-5.2018	-4.2882	-3.7168	-4.5861	-5.1284	-4.8176	-4.3043	-5.3716	-5.8702	-5.1003	-6.0005	-5.774	-4.9713	-3.8686	-4.1982	-5.1227	-4.4358	-4.4278	-2.2515	-3.7681	-4.7841
-1.5583	-3.2348	-1.7214	-1.5105	-1.2043	-0.1985	-2.1771	-0.51331	0.46213	-2.474	-1.5443	-0.00096825	0.80371	0.44923	-0.94503	-2.1208	-0.68452	0.34868	-1.1992	-0.76407	-0.70853	0.16923	-0.49629	-0.45966	-1.4874	-2.1873	-1.2084	-1.1256	-1.3041	-0.76734	-0.84984	-1.8417	-0.62945	-1.7514	-1.6153	-0.23712	1.0299	-1.4715	-0.90041	-1.6093	-1.2436	-0.83386	-0.58723	0.2479	-1.3942	-2.5358	-1.2688	-0.88818	-0.09836	0.73138
-12.721	-12.325	-11.577	-11.82	-12.458	-12.435	-11.746	-9.585	-11.661	-12.116	-12.527	-11.21	-10.957	-10.557	-12.082	-12.841	-12.867	-11.802	-12.18	-10.006	-11.389	-13.078	-11.621	-12.479	-10.653	-10.744	-11.677	-10.249	-11.018	-11.992	-10.846	-10.292	-9.6905	-11.723	-11.671	-11.552	-11.107	-11.339	-13.115	-12.278	-11.529	-11.335	-11.428	-12.657	-12.161	-11.895	-10.385	-13.173	-11.321	-10.223
-11.247	-10.928	-12.134	-11.886	-10.9	-11.249	-12.198	-10.62	-11.815	-11.652	-12.378	-9.8935	-11.933	-11.756	-10.639	-11.955	-13.823	-12.603	-11.605	-11.223	-11.481	-11.266	-11.293	-12.096	-13.305	-10.353	-12.741	-12.836	-11.823	-11.277	-11.329	-11.713	-10.67	-12.362	-11.814	-12.023	-12.13	-11.364	-11.298	-12.007	-11.351	-11.962	-11.863	-11.378	-11.313	-11.299	-13.591	-13.479	-11.635	-10.803
-13.065	-11.399	-11.659	-12.98	-11.711	-12.223	-11.883	-11.483	-12.622	-11.97	-12.461	-10.533	-11.659	-9.7533	-12.911	-11.601	-11.44	-11.966	-12.011	-10.968	-10.52	-12.163	-12.991	-11.857	-11.913	-11.732	-11.788	-10.635	-11.198	-11.703	-12.257	-12.276	-11.373	-12.72	-12.245	-11.157	-11.129	-11.365	-11.406	-11.133	-12.215	-11.488	-11.961	-11.722	-11.624	-11.585	-12.171	-10.359	-11.188	-9.8943
11.127	10.851	10.957	9.3174	8.8342	9.0512	10.099	11.913	10.899	11.029	10.117	9.152	9.6418	10.969	8.6735	10.317	9.5614	9.6466	10.152	9.9644	9.1068	9.1637	12.204	9.4872	10.382	9.8364	8.4892	9.7264	11.293	8.921	9.8412	10.511	9.3126	8.3786	8.4526	8.2632	10.076	9.3794	9.6516	9.0178	9.7045	10.221	10.729	8.9194	9.9058	9.9284	8.8747	10.914	9.7465	9.3168
-15.129	-14.407	-14.324	-14.453	-14.236	-14.842	-14.023	-15.325	-14.352	-15.117	-13.767	-13.693	-14.941	-15.533	-15.469	-15.367	-12.465	-14.16	-15.039	-15.718	-15.006	-13.87	-14.302	-15.391	-14.499	-15.744	-15.06	-16.435	-15.698	-16.402	-14.325	-16.433	-14.708	-14.324	-13.378	-12.863	-14.446	-13.174	-15.644	-14.611	-14.111	-13.882	-16.471	-15.044	-15.066	-15.442	-14.261	-13.815	-13.695	-14.491
-10.898	-10.198	-11.657	-10.619	-9.4543	-10.346	-8.9177	-9.5694	-10.029	-11.411	-11.703	-10.304	-10.899	-12.409	-11.253	-10.465	-11.782	-9.1341	-12.28	-10.775	-9.4212	-10.662	-10.605	-10.962	-11.171	-10.809	-11.698	-11.061	-9.672	-11.268	-10.961	-10.411	-10.848	-10.324	-12.178	-12.446	-10.937	-10.506	-12.652	-11.053	-8.7433	-10.444	-11.116	-11.493	-11.555	-10.937	-10.628	-9.6551	-8.6091	-10.618
-15.292	-14.251	-13.707	-15.181	-14.345	-14.964	-15.233	-15.244	-14.611	-15.13	-12.918	-14.055	-13.296	-14.399	-14.669	-14.351	-14.329	-15.044	-13.814	-15.831	-14.095	-14.814	-14.439	-14.435	-14.846	-14.81	-16.604	-12.863	-15.229	-13.397	-14.974	-13.193	-14.44	-14.068	-15.513	-14.397	-14.643	-14.223	-13.765	-15.606	-14.67	-14.992	-13.571	-14.482	-14.032	-15.202	-15.171	-13.611	-14.565	-13.893
9.0572	9.1847	9.5244	7.5041	7.3745	8.3714	8.3886	9.215	7.5543	9.8381	7.1169	7.7981	8.23	7.9388	9.7557	8.9149	8.6671	9.0838	7.8407	8.3014	9.5827	8.8701	9.4445	7.169	8.4727	10.192	8.9516	8.9742	8.0783	9.5034	8.6082	9.4976	9.5897	8.3091	7.6428	9.9349	7.5228	9.546	9.0207	7.7424	8.9081	9.0592	8.9129	8.8916	10.083	8.4981	6.9972	8.4936	8.4486	8.2651
-1.9462	-2.2473	-1.9779	-0.58691	-0.32813	-2.2951	-0.47896	-1.3689	-0.75781	-0.20713	-1.572	-0.74231	-1.3102	-1.4615	-1.375	-1.761	-2.2513	-1.3844	-2.8372	-1.6789	-1.8052	-1.67	-0.48064	-1.826	-1.3814	-1.8587	-1.3298	-1.2326	-2.1903	-0.53148	-1.3157	-1.6388	-1.4211	-2.5086	-0.58395	-1.0855	-1.4709	-1.4693	-0.6018	-0.99448	-2.8119	-1.659	-0.18563	-0.54955	-1.0227	-1.182	-0.15487	-0.38401	-2.1358	-2.2037
0.97275	0.13974	1.9109	-0.61662	2.3378	0.94136	-0.58125	0.76612	0.6378	1.2454	0.54067	-1.5157	1.8753	0.0032001	-1.323	-0.11692	2.6977	1.682	-0.73311	-0.52382	-0.58873	3.2431	1.064	1.8935	0.72654	0.89228	0.8761	-0.15241	-1.0423	0.90581	0.4949	1.3361	0.69782	2.0419	0.15214	1.0567	0.425	-1.2338	0.069682	0.9294	-0.50913	-0.74677	-1.1287	0.70753	-0.40784	0.77111	0.6135	1.447	0.32224	-0.20952
0.7492	0.94802	1.8987	1.6818	2.3357	2.4768	1.8357	2.1715	1.5968	1.4081	1.4758	1.3632	2.5867	1.9239	1.8147	1.259	1.1805	1.068	1.5243	1.5178	1.1958	2.1285	1.5458	2.9942	2.4043	2.1242	1.2401	2.4167	2.2461	1.844	1.8455	1.545	3.4472	1.5841	2.6142	1.5664	2.7054	2.1093	1.1886	2.7826	2.7319	2.7456	0.36227	1.1153	0.78837	2.5338	2.1036	1.5657	1.0043	3.267
9.2644	10.58	10.488	9.7377	8.4838	10.667	8.3246	9.5309	11.031	9.9169	7.7671	8.6	9.0889	10.532	9.3065	8.042	10.085	8.7104	10.569	9.9426	9.6828	8.7761	8.8894	10.3	10.904	11.116	8.7998	9.0874	10.397	10.343	9.8607	9.3847	9.4105	11.357	9.8839	9.3443	9.1148	9.7628	10.171	10.554	11.587	10.019	9.2119	10.694	10.619	9.659	11.254	11.348	11.081	10.588
-3.428	-3.2689	-4.8048	-3.7573	-2.6027	-3.1127	-3.9716	-4.9704	-2.8603	-1.1247	-3.6132	-2.8184	-3.9503	-3.4312	-2.2906	-3.0481	-3.0544	-3.1927	-2.5903	-4.7477	-2.7745	-3.8572	-3.3184	-2.2402	-2.8097	-3.3464	-2.1571	-3.3274	-4.3962	-3.4347	-4.3738	-4.3934	-4.1569	-1.8093	-3.556	-3.6493	-3.9983	-3.3786	-3.1182	-4.7352	-3.2514	-3.3948	-3.1184	-3.173	-4.0654	-3.0434	-5.006	-5.3373	-4.5803	-3.1917
-9.9716	-11.357	-12.019	-9.4775	-11.131	-11.109	-11.702	-11.611	-10.905	-11.219	-11.529	-12.089	-12.523	-10.959	-12.235	-10.797	-12.552	-10.19	-12.442	-12.565	-10.507	-10.918	-10.914	-11.916	-11.917	-9.5524	-11.381	-12.949	-10.798	-12.043	-10.784	-11.661	-12.86	-11.462	-11.29	-12.214	-11.957	-11.858	-10.223	-10.637	-10.904	-11.423	-10.745	-11.986	-10.939	-12.731	-12.005	-11.716	-10.384	-9.7515
-14.01	-15.071	-15.715	-15.694	-15.199	-14.623	-14.718	-13.657	-15.308	-16.332	-14.469	-14.336	-13.951	-15.652	-14.334	-14.24	-14.171	-14.058	-14.832	-14.826	-13.929	-14.209	-14.782	-14.489	-14.868	-14.725	-13.173	-16.011	-14.874	-16.492	-13.775	-13.355	-15.195	-13.333	-14.365	-14.057	-15.931	-14.397	-15.675	-12.123	-15.408	-14.604	-14.693	-15.28	-16.033	-13.028	-14.292	-13.598	-14.451	-14.467
-3.8908	-3.6343	-4.0948	-5.6818	-5.154	-3.2165	-4.6444	-3.4189	-3.3348	-3.2537	-2.4355	-4.9811	-4.6245	-3.2368	-3.8182	-2.3789	-5.7092	-4.6923	-2.3465	-2.6529	-2.2099	-2.407	-2.2841	-2.993	-3.6974	-4.4312	-4.0631	-3.164	-3.0814	-2.9796	-4.432	-2.6762	-3.8267	-3.2096	-4.0223	-2.7743	-4.5829	-3.8004	-2.4013	-1.1222	-3.6149	-2.4071	-2.8602	-3.3997	-3.4146	-3.2762	-3.6748	-4.8025	-4.3416	-4.3451
-2.7033	-4.3201	-3.402	-2.4629	-4.6619	-3.4373	-6.0908	-5.5209	-3.9746	-5.8814	-5.2642	-3.9972	-3.9104	-4.6251	-3.1547	-5.3663	-2.2778	-4.3567	-2.8445	-2.0133	-4.9639	-3.0265	-4.2206	-3.4446	-1.8504	-3.1195	-2.8082	-2.7206	-3.8432	-2.324	-3.4787	-3.7081	-3.3935	-3.6339	-2.4816	-2.0703	-2.9532	-3.8298	-3.1369	-3.6772	-4.8162	-3.6032	-3.3023	-4.5172	-3.6761	-2.6325	-4.7656	-3.5876	-3.7336	-5.2491
-2.8024	-2.1073	-2.87	-3.9158	-1.378	-2.2501	-2.451	-2.7289	-3.3394	-2.6136	-2.6519	-2.9026	-2.5443	-3.062	-3.7334	-2.2706	-3.3987	-0.95249	-0.67792	-2.6774	-2.0436	-3.5403	-2.9121	-1.0003	-2.2688	-2.665	-3.2293	-1.917	-3.4889	-1.4709	-3.758	-1.2929	-5.0673	-3.1968	-1.5328	-2.4367	-3.5465	-3.0031	-2.0932	-2.8184	-2.618	-3.6541	-2.7321	-1.8345	-1.9153	-3.0311	-2.7559	-2.2557	-3.0261	-1.7023
9.3703	8.9916	10.524	10.169	11.107	10.114	10.157	9.7467	9.1203	11.069	10.83	8.6455	9.939	7.4708	11.831	10.437	9.8583	9.8192	9.9184	9.0528	9.8922	10.651	9.2037	7.6509	10.203	9.6381	10.456	10.687	9.6958	8.5894	10.577	10.334	9.3284	10.16	9.9183	11.175	11.495	7.7436	8.6131	9.1302	9.7311	9.9357	9.395	9.3241	9.3855	10.254	11.652	10.045	9.1313	9.5015
9.3127	9.7534	8.9108	10.565	9.5312	9.5612	8.6302	9.0415	10.198	10.548	10.08	10.106	11.997	9.3741	8.9282	9.8597	9.812	9.2634	10.117	9.2817	9.973	10.253	9.7995	10.731	9.6857	9.3396	10.587	10.239	10.318	9.0753	11.995	9.6263	9.2508	11.373	9.7755	9.19	10.108	9.3995	9.6349	9.1627	9.2401	9.6289	8.1154	9.9874	9.3591	9.4972	9.9495	10.81	9.6178	9.892
-2.3236	-2.5225	-3.1981	-3.3393	-2.3457	-3.369	-2.0594	-3.2888	-2.05	-3.5329	-3.0871	-3.4413	-3.1479	-2.0362	-3.7907	-4.8769	-2.3809	-3.9353	-3.4786	-2.4815	-2.6223	-3.8167	-2.4932	-3.0588	-3.5783	-2.4418	-3.6692	-2.5866	-3.5273	-2.4509	-2.4539	-3.8344	-3.1799	-4.5521	-2.765	-3.7664	-2.2251	-3.6592	-3.0441	-3.8891	-3.1304	-3.5522	-3.567	-3.9039	-3.8362	-4.3204	-4.5285	-3.9111	-3.6989	-3.5565
-11.435	-10.907	-12.872	-11.588	-11.794	-10.922	-11.483	-12.179	-11.587	-11.328	-11.389	-9.7262	-11.478	-10.174	-12.244	-12.018	-11.094	-10.64	-11.943	-11.319	-10.832	-11.852	-9.4982	-10.701	-11.085	-11.153	-10.928	-10.497	-10.904	-11.913	-12.342	-12.175	-10.74	-10.853	-12.266	-11.07	-13.389	-12.368	-12.24	-11.101	-10.632	-11.676	-13.097	-10.958	-10.613	-11.588	-12.764	-11.456	-12.771	-10.62
-12.845	-13.613	-13.111	-13.522	-13.324	-12.38	-14.244	-13.92	-11.767	-13.25	-12.598	-13.566	-12.102	-14.124	-13.646	-13.197	-13.335	-13.958	-13.385	-12.5	-13.303	-13.671	-14.026	-14.234	-11.747	-12.914	-13.184	-13.368	-13.384	-13.62	-12.565	-14.59	-13.384	-11.602	-13.65	-12.372	-12.804	-12.229	-11.2	-13.354	-13.077	-13.557	-12.58	-14.053	-12.592	-13.808	-13.109	-13.053	-12.309	-13.274
0.42831	-1.2037	1.1546	0.64417	-0.91784	-0.60053	0.29659	1.3128	0.95288	0.038064	-0.29048	-0.39218	0.35125	0.171	-0.27194	-0.22509	0.67974	-0.433	0.55185	-1.0037	-1.9154	-1.495	-0.94223	-0.038473	0.076042	-1.3589	0.26624	0.27985	0.96392	0.39994	-0.86858	-0.83899	-0.2725	1.0116	0.11395	-1.5999	0.014506	0.47823	0.33229	-0.31376	0.9553	0.45913	1.2835	-0.14278	0.59312	-0.65408	1.3337	-0.080379	1.0419	1.7742
1.1666	2.3087	2.3142	1.1216	1.4983	2.0237	2.2249	2.9155	0.30937	1.1912	2.7588	2.5798	0.76549	2.3683	0.6546	1.1432	1.5644	1.6345	1.527	1.407	0.85542	2.904	1.7641	3.6059	-0.5885	0.74669	0.97239	1.6217	-0.3605	0.88547	1.8729	2.7337	1.5864	2.4987	1.5781	2.7688	2.3346	1.0079	1.6653	1.48	1.0056	0.64116	1.0746	3.1713	1.3289	1.8004	1.8616	1.9517	1.1257	3.1567
-10.506	-12.008	-10.999	-12.733	-11.758	-11.179	-12.269	-10.471	-12.408	-12.406	-10.853	-11.302	-11.741	-10.864	-11.234	-12.346	-11.627	-11.652	-12.765	-11.186	-10.733	-11.35	-12.532	-11.421	-11.95	-11.123	-11.56	-11.13	-11.737	-11.508	-9.6167	-10.891	-12.824	-12.789	-11.025	-10.042	-10.935	-11.151	-11.247	-9.8261	-11.738	-12.062	-12.803	-10.668	-11.449	-13.39	-11.193	-11.673	-10.848	-11.341
-11.185	-11.174	-11.349	-10.836	-11.94	-10.383	-11.097	-11.072	-10.063	-10.933	-10.346	-12.247	-13.07	-11.373	-12.063	-11.683	-11.781	-10.951	-11.415	-10.681	-12.314	-12.334	-13.059	-11.731	-12.285	-11.234	-11.58	-11.503	-11.8	-11.163	-10.422	-12.339	-10.001	-9.1893	-9.8258	-9.4943	-13.535	-11.488	-12.134	-11.454	-9.841	-10.88	-11.401	-11.342	-10.85	-11.725	-11.692	-12.872	-10.849	-10.115
-1.7987	-0.6721	-0.60535	-1.1836	-1.758	-1.175	-1.5749	-1.6873	-1.0049	-1.1078	0.15897	-2.036	-0.92064	-1.0686	0.068968	-1.0455	-1.2525	-1.4226	-2.0517	-0.49006	-0.95648	-1.3159	-2.8434	-0.87608	-0.36711	-0.89082	0.44552	-2.2654	-2.4142	-1.0007	-1.7518	-0.059902	-1.3681	-0.34667	-0.2793	-0.84376	-0.35536	-0.93868	-1.0541	-2.3782	-0.20662	-2.5486	-2.5938	-0.95165	-0.8307	-1.0793	-0.71595	-2.1642	-0.24439	-0.88897
-10.955	-11.474	-12.285	-11.006	-12.388	-10.909	-13.013	-9.9791	-10.826	-10.735	-10.515	-8.9876	-11.528	-10.704	-11.747	-11.873	-11.333	-11.816	-12.535	-9.1901	-10.4	-12.112	-11.221	-11.765	-12.316	-11.191	-12.519	-10.799	-11.466	-11.203	-12.051	-11.085	-11.134	-9.7601	-11.147	-10.472	-11.166	-10.981	-11.787	-11.196	-13.006	-10.965	-12.735	-12.165	-10.157	-12.357	-11.056	-12.677	-12.122	-11.04
-3.0788	-2.5009	-0.82822	-2.3396	-4.2235	-2.6845	-2.4852	-3.7462	-2.0609	-2.2026	-2.7838	-3.3225	-1.9828	-3.8963	-2.1413	-3.814	-1.1693	-2.3817	-3.1612	-3.4139	-3.7734	-2.6895	-1.9836	-2.4361	-3.5836	-3.0245	-1.8359	-3.8118	-1.4716	-2.9309	-2.9631	-2.8432	-2.6312	-2.1495	-2.8223	-1.3621	-1.1707	-2.6436	-1.8933	-2.1842	-2.9102	-0.70985	-2.7164	-2.0655	-2.4733	-2.5577	-2.0718	-2.7105	-2.4992	-1.1148
-9.7131	-11.056	-9.7256	-10.218	-10.706	-9.9313	-11.154	-10.613	-11.062	-10.913	-10.732	-9.2854	-10.513	-9.4958	-8.8667	-9.4966	-10.57	-9.7171	-11	-10.121	-10.476	-10.753	-10.867	-9.5641	-10.728	-11.693	-9.8479	-10.01	-9.4505	-10.19	-10.407	-11.521	-9.3445	-9.0969	-10.511	-10.038	-9.766	-9.4228	-8.3737	-10.01	-9.3887	-8.8774	-10.606	-9.2095	-10.826	-9.9533	-9.4141	-11.182	-9.3687	-10.14
1.3238	1.8274	-0.19174	-0.13373	0.8042	0.84558	1.1411	1.0933	-1.7139	0.76607	0.34565	-0.97786	0.95742	0.35921	1.2154	1.3125	0.30016	-1.4307	-0.50081	0.79997	0.8121	0.92395	0.61393	1.0702	-0.24804	-1.0756	1.0055	1.1751	-0.89942	1.6171	-0.6154	-0.68986	-0.40998	0.61108	1.0535	2.2701	0.82186	0.01238	0.96707	-0.39298	0.047913	-0.86167	0.82611	0.54846	0.42103	1.2896	0.89541	0.66936	-0.39842	1.4165
-2.6699	-2.9628	-3.2271	-3.7271	-2.2929	-3.8639	-2.8003	-1.7705	-2.2146	-1.8567	-2.4764	-2.691	-2.0611	-2.1313	-2.7336	-2.4184	-1.4902	-1.7506	-1.6835	-3.4324	-1.8421	-1.781	-2.3967	-1.8072	-2.5052	-3.1322	-3.0985	-2.2625	-3.6804	-3.4844	-3.0598	-2.4711	-2.132	-2.1853	-3.77	-1.3858	-3.2657	-4.1969	-1.4606	-3.8119	-1.4938	-4.0494	-3.168	-4.0585	-2.9514	-4.3133	-3.7676	-2.3302	-2.3451	-1.4216
-2.0082	-0.24517	-1.4138	-1.1305	-1.9694	0.24977	-0.84329	-0.58892	-0.95714	-0.34819	-2.1044	-0.6921	-1.039	-1.4231	-2.8402	-0.64464	-1.7103	-1.2645	-1.9831	-0.6828	-0.77077	-1.5139	-1.9009	-0.17233	-1.3747	1.0093	-2.7149	-1.3506	-1.6469	-0.80799	-1.269	-2.3295	-1.9502	-1.3181	-1.2279	-0.90757	-2.2231	-1.0689	-0.074896	-2.0033	-2.4149	0.86713	0.45234	-2.4071	-0.99511	-2.1052	-1.1796	-0.6093	-0.63949	-1.2206
-10.132	-11.003	-9.9108	-11.083	-10.163	-10.424	-11.552	-9.2527	-9.4143	-11.583	-11.851	-9.8225	-11.94	-10.739	-10.364	-11.415	-11	-10.663	-11.578	-11.729	-10.786	-11.065	-11.057	-11.855	-9.513	-11.393	-10.569	-9.7768	-9.2152	-9.961	-11.49	-10.996	-10.008	-9.8811	-10.346	-10.67	-11.613	-12.043	-10.73	-9.4884	-9.7143	-10.109	-10.552	-12.124	-9.1128	-11.837	-10.672	-10.415	-10.427	-9.3913
-1.091	-1.7895	0.30448	-2.2697	-0.60857	-0.41271	-0.39065	-2.4773	-1.6425	-1.6008	-1.9099	-0.4185	-2.1739	-2.0217	-1.1568	-1.2048	-1.3215	-1.2591	-2.2722	-1.398	-2.0463	-0.68716	-1.2938	-2.8182	-1.4974	-0.68515	-1.9741	-2.1239	-2.86	-0.87035	-1.9472	-0.31721	-1.1053	-1.3784	-0.63703	-1.9625	-1.7661	0.20398	-0.94739	-3.9677	-2.1267	-2.3187	-2.5691	-1.7696	1.0122	-0.82297	-0.49278	-1.6204	-0.64395	-1.3949
-10.558	-10.212	-10.573	-11.332	-9.8138	-9.2057	-9.5461	-9.7235	-11.102	-10.27	-10.267	-11.922	-9.8352	-12.51	-10.683	-10.543	-10.751	-11.869	-10.936	-11.62	-10.659	-9.7813	-11.022	-10.84	-10.314	-11.019	-11.997	-10.303	-11.134	-11.493	-11.117	-10.855	-9.6751	-10.227	-12.145	-10.193	-10.832	-9.0402	-10.817	-10.198	-10.776	-9.3514	-10.018	-10.968	-9.8428	-10.705	-10.316	-12.003	-10.542	-9.8373
-12.816	-11.281	-12.557	-13.558	-13.717	-12.125	-12.639	-13.042	-13.193	-12.905	-11.903	-12.477	-14.393	-12.441	-12.94	-13.792	-13.358	-11.883	-11.724	-13.978	-12.897	-11.864	-11.361	-13.004	-11.212	-14.355	-14.172	-10.995	-12.102	-12.155	-13.531	-13.317	-12.142	-12.159	-13.825	-13.649	-12.524	-13.034	-11.696	-13.308	-13.237	-10.706	-13.56	-12.114	-12.646	-12.727	-12.311	-12.622	-13.435	-13.047
-7.6601	-8.5853	-8.1417	-9.6603	-8.6886	-8.4526	-8.3888	-9.2457	-6.7732	-7.9972	-7.2195	-8.2646	-9.8568	-7.7472	-9.0588	-8.2966	-8.9422	-9.4743	-8.2085	-9.8563	-8.6675	-6.6594	-9.2595	-8.4912	-9.8041	-9.5042	-9.569	-8.2398	-9.242	-8.2621	-7.7374	-9.4122	-10.054	-10.428	-9.2677	-8.1051	-8.0276	-8.1497	-8.7621	-8.9874	-9.2947	-8.0568	-9.7873	-10.22	-9.4659	-8.1206	-7.4214	-9.0752	-8.7775	-9.7736
-0.95741	-0.1129	-1.9475	-0.54743	-1.4325	-1.0916	-1.0423	-1.3843	-0.78495	-1.1219	-3.0254	-1.3279	-3.4163	-2.4612	-2.1179	-0.86475	-1.4762	-4.0891	-1.9602	-1.2774	-1.9746	-0.87319	-0.3625	-0.79285	-1.0824	-2.9292	-1.3504	-1.8951	-1.9389	-1.5572	-0.94401	0.28896	-1.9604	-1.0532	-2.9597	-2.8785	-1.4115	-1.9444	-1.2831	-0.66309	-0.10342	-0.89823	-0.80321	-0.94499	0.30902	-0.1517	-1.0812	-1.633	-0.81777	-3.1762
4.7002	5.3007	3.7414	4.4832	6.1319	3.9363	4.0223	3.8168	5.3547	4.5878	6.1395	3.7414	5.0102	5.5433	5.4146	4.8292	5.0089	5.9852	5.2606	5.7576	4.9491	4.031	5.2168	4.9685	5.6699	4.759	4.4718	5.6419	5.6784	4.8497	6.5155	4.4043	4.3678	3.9573	6.0369	5.3532	3.8464	6.0872	4.9211	5.4416	4.5024	4.2875	4.4523	6.7993	4.7146	4.2575	5.2805	5.4438	5.1422	5.3381
-13.169	-11.552	-13.426	-14.753	-12.67	-14.919	-12.098	-13.394	-12.656	-12.995	-12.492	-10.75	-13.454	-14.25	-13.153	-13.733	-14.952	-13.381	-12.363	-14.299	-13.415	-13.057	-13.494	-11.892	-14.609	-13.476	-13.204	-12.6	-14.04	-13.714	-13.09	-12.821	-12.537	-13.573	-12.699	-14.486	-13.889	-12.942	-12.024	-12.664	-13.829	-11.929	-12.574	-13.67	-12.881	-14.481	-11.892	-14.323	-13.82	-12.346
-1.0956	-0.043801	-2.4385	-1.9998	-2.4287	-0.48182	-1.5532	-1.5709	-0.76483	-0.063361	-2.0648	-0.1688	0.10307	-1.6671	-1.0718	-0.66966	-1.3193	0.54041	-1.6716	-0.46208	-1.4645	-2.1449	-3.1143	-2.7914	-0.76761	0.37674	-1.9431	-1.3024	-0.2254	-0.76544	-0.2135	-1.7265	-0.49311	-1.5169	-2.342	-0.84861	0.47575	-1.2324	-0.62524	-1.2146	0.069479	-1.7864	-0.70171	-1.8758	0.28829	-1.6462	-0.032932	-0.44657	-1.5817	-0.79405
-11.126	-12.041	-12.6	-12.293	-11.749	-12.54	-12.526	-9.9778	-12.439	-12.31	-12.272	-10.901	-12.857	-12.405	-11.659	-12.693	-12.316	-11.179	-11.579	-12.773	-10.041	-11.731	-11.173	-10.33	-11.955	-12.862	-10.814	-10.323	-11.507	-13.244	-12.019	-10.85	-12.549	-12.523	-11.426	-10.895	-11.554	-11.921	-10.521	-12.546	-11.982	-10.852	-12.847	-10.19	-12.492	-11.872	-13.035	-12.113	-11.476	-10.527
-0.7826	-1.2825	-0.29452	-1.4208	-0.4006	-0.76389	2.0239	-0.34622	-1.139	-0.83817	-0.74176	-1.1726	-1.0088	-0.40364	-0.95236	-0.49818	0.30467	0.16981	0.040751	-0.59013	0.27974	0.12039	0.22155	0.030937	-0.69839	-1.4444	-0.34881	0.032242	0.39309	-0.26255	-0.0088527	-0.77459	-1.8469	0.27906	0.12059	-2.1062	0.9377	1.0609	-0.47134	-0.83943	-0.34542	-0.2773	-1.0419	0.68574	0.46474	-0.63333	-0.062507	0.68491	-0.25587	0.62316
-12.951	-13.266	-12.323	-12.901	-12.713	-12.184	-13.494	-14.122	-12.869	-12.483	-13.506	-12.846	-13.409	-12.868	-13.511	-12.674	-12.996	-12.929	-14.365	-12.617	-13.258	-12.656	-13.437	-12.634	-12.699	-13.615	-13.768	-12.964	-11.498	-12.903	-14.197	-13.618	-14.455	-14.15	-12.431	-13.13	-13.289	-13.756	-12.335	-12.713	-12.475	-14.084	-13.812	-11.811	-12.368	-14.504	-14.758	-13.473	-12.51	-13.026
-15.078	-14.722	-13.658	-14.746	-15.335	-14.418	-13.495	-12.63	-15.609	-13.908	-14.868	-14.792	-14.711	-15.2	-15.078	-13.883	-13.988	-15.16	-14.622	-14.195	-15.685	-14.137	-16.172	-15.106	-16.563	-16.337	-15.547	-15.695	-14.96	-15.006	-13.93	-14.979	-13.624	-14.059	-15.973	-15.616	-15.16	-14.567	-15.424	-14.608	-14.138	-14.405	-14.803	-14.358	-15.483	-15.049	-15.052	-15.306	-14.015	-15.498
-3.2311	-3.4354	-4.2134	-3.4537	-3.583	-3.954	-4.5285	-2.4239	-3.3473	-3.3846	-4.0962	-2.3462	-5.1013	-4.2228	-2.7499	-5.2344	-4.8846	-4.1288	-2.4131	-3.0214	-2.7251	-2.8938	-4.1155	-3.9268	-2.6202	-4.0233	-3.8332	-3.9905	-4.7684	-2.7213	-4.7019	-2.4999	-4.4625	-3.0083	-2.8302	-4.6191	-3.1989	-1.7567	-3.0831	-3.8218	-2.9283	-4.4439	-3.8063	-3.6324	-4.2045	-5.1509	-2.9715	-3.1128	-4.0537	-3.4046
-11.863	-11.419	-13.85	-11.529	-13.416	-11.754	-13.156	-12.281	-11.448	-11.056	-12.315	-11.789	-13.286	-13.256	-11.33	-12.005	-10.658	-10.789	-12.081	-11.408	-10.896	-13.177	-12.264	-11.027	-12.514	-12.954	-12.022	-11.152	-10.897	-11.834	-13.002	-11.293	-10.755	-11.104	-11.681	-11.74	-12.013	-11.342	-12.501	-12.123	-10.264	-12.341	-11.966	-10.361	-12.698	-11.498	-11.618	-11.277	-11.5	-10.384
-11.895	-10.824	-9.6379	-10.412	-10.897	-9.4852	-10.362	-9.7862	-10.304	-9.6622	-10.997	-10.147	-10.506	-10.74	-10.604	-9.9009	-11.453	-10.685	-10.597	-11.337	-11.526	-10.673	-9.6546	-11.555	-8.982	-10.832	-10.29	-11.626	-10.312	-10.998	-9.731	-10.675	-11.32	-10.575	-10.829	-9.3509	-12.65	-9.4991	-9.6963	-9.7733	-12.412	-10.764	-12.797	-9.7315	-12.469	-11.931	-12.36	-9.4379	-12.337	-10.293
-0.45724	-1.429	0.71656	-1.3281	-0.44591	0.011774	2.171	-0.64199	-0.38354	0.65736	-0.26878	0.47621	0.37352	0.16689	-2.0362	-0.7428	-0.0042753	-0.8985	-0.48463	-1.7079	-0.65984	0.20358	-0.69345	-0.77989	-0.68805	-0.62957	0.52735	0.048094	1.3905	0.15075	0.58351	-0.46577	-1.5616	0.6743	-0.45988	-2.0677	0.083278	0.23498	0.32935	-0.91321	0.097017	0.61831	0.0077979	0.72711	0.67151	1.509	-0.47632	1.8497	-0.074089	0.29439
-13.785	-14.743	-15.173	-13.555	-14.172	-13.472	-12.663	-13.612	-12.879	-13.753	-14.087	-13.946	-15.566	-13.247	-13.699	-14.43	-14.941	-14.356	-14.956	-13.374	-13.179	-12.649	-13.49	-13.848	-14.419	-15.907	-14.581	-13.578	-13.858	-13.049	-12.468	-15.746	-13.318	-14.285	-11.907	-13.652	-14.482	-12.754	-12.317	-13.514	-13.507	-15.102	-12.619	-13.137	-14.722	-13.474	-14.209	-15.896	-15.14	-14.825
-8.951	-7.7017	-7.9425	-6.9934	-7.8648	-6.8904	-7.2973	-8.3707	-7.7209	-6.8771	-7.4827	-5.9775	-6.6806	-7.5787	-5.1252	-8.0109	-6.9392	-6.9755	-7.0581	-8.515	-7.0423	-6.4139	-8.0821	-7.9934	-7.0617	-7.8971	-8.6881	-7.9413	-7.1143	-7.7716	-8.9279	-6.8657	-7.3088	-6.6631	-8.0667	-8.3127	-8.1992	-7.8631	-6.9852	-7.247	-8.2276	-8.731	-7.895	-8.3755	-7.1905	-8.789	-8.1161	-9.6598	-9.0339	-8.039
2.5102	2.5339	3.3121	2.759	3.2486	3.0384	1.4452	4.2149	3.1199	2.2474	4.5743	1.5935	1.3441	4.1115	3.7377	2.9877	3.4183	2.6461	3.7304	3.3022	3.9589	4.3459	3.153	2.6215	4.1094	2.9866	3.1337	4.1692	3.5593	4.4381	2.1925	3.4834	3.3876	2.7353	0.70876	0.13662	2.0677	4.9015	2.1941	2.5755	2.7098	3.5072	3.9358	3.0533	3.5613	3.8758	3.3887	2.3949	2.9405	2.4756
3.8269	3.0951	3.8595	4.2975	4.59	4.5076	5.2536	4.6082	4.4375	5.11	3.1525	3.6455	4.7185	5.1668	6.4067	4.1308	4.0468	5.0502	3.6286	5.9681	4.8879	2.4327	4.5435	5.2094	4.0847	5.759	3.4731	4.3555	4.2698	4.7863	3.5999	5.2794	3.0715	2.243	3.2065	4.1441	3.0068	2.8235	4.3098	3.3535	4.2115	4.8618	3.5017	3.7182	4.7753	4.5712	5.0639	3.809	4.7499	4.8966
-3.0288	-3.3174	-4.0749	-3.1063	-2.4927	-2.0281	-2.3869	-3.7775	-3.9089	-3.2297	-4.6427	-2.2576	-3.8412	-2.9566	-3.7846	-2.0434	-4.7196	-2.2205	-2.6496	-3.5378	-3.6206	-3.2432	-1.7517	-3.3515	-4.5708	-4.6938	-2.3787	-3.7982	-4.798	-2.5391	-3.8461	-2.8935	-3.4829	-4.6658	-4.2808	-5.148	-2.6306	-4.5842	-4.4036	-3.3288	-2.8764	-2.7073	-2.263	-4.428	-3.7796	-3.1626	-2.646	-3.7933	-1.7091	-2.5919
-12.537	-14.818	-14.672	-12.427	-14.787	-14.781	-14.055	-13.156	-15.392	-13.652	-13.29	-13.966	-14.478	-12.836	-14.386	-15.035	-15.927	-15.141	-16.156	-14.964	-14.077	-13.659	-14.793	-14.411	-14.79	-13.351	-13.382	-14.969	-16.34	-14.282	-15.194	-15.315	-12.588	-14.236	-14.215	-15.208	-15.255	-13.305	-14.391	-14.256	-16.96	-14.809	-16.147	-15.522	-14.253	-13.602	-14.799	-14.134	-13.964	-15.537
-14.303	-12.347	-14.108	-12.471	-12.004	-12.126	-12.086	-12.225	-12.542	-12.913	-13.118	-15.474	-13.905	-13.106	-13.377	-13.024	-13.817	-13.308	-13.767	-12.346	-13.899	-13.475	-12.765	-13.024	-14.945	-14.032	-13.482	-12.903	-12.785	-12.382	-13.873	-13.579	-12.502	-12.716	-12.991	-11.713	-12.867	-12.565	-13.281	-10.992	-14.113	-12.851	-13.86	-12.357	-12.958	-10.97	-13.119	-13.988	-13.664	-12.279
-9.478	-9.5946	-10.752	-9.8994	-9.6512	-10.457	-10.785	-10.053	-10.496	-9.801	-10.117	-10.648	-9.8025	-10.807	-11.345	-11.264	-10.245	-10.384	-10.437	-9.0758	-10.555	-11.14	-10.418	-9.0559	-11.134	-9.97	-10.428	-11.274	-9.3464	-8.0544	-10.323	-8.5357	-8.8161	-11.262	-9.1704	-8.4961	-10.448	-12.443	-10.116	-7.8234	-10.001	-9.2604	-10.911	-9.5828	-12.101	-10.258	-11.124	-9.6972	-11.218	-10.559
-0.30793	-3.2751	-2.7682	-2.8713	-1.8693	-1.5438	-1.7616	-0.57534	-1.7805	-2.528	-1.765	-1.9752	0.16431	-4.2753	0.00076058	-1.3482	0.41116	-3.0261	-1.0746	-0.022016	-1.8427	-2.2252	-0.4434	-0.77299	-1.0279	-1.638	-0.73834	-0.35959	-2.5729	-1.8031	-0.19918	-2.3705	-1.4154	-2.2505	-0.69083	-1.2341	-2.5518	-1.7023	-1.9072	-1.4252	-3.7154	0.20794	-0.266	-2.3646	-0.43629	-2.9384	-0.93542	-0.85118	-2.7651	-1.3342
-1.543	-0.2926	-1.0082	-1.8414	-1.4675	-2.0098	-0.64752	-1.9593	-1.0207	-0.7286	-2.7064	-2.4746	-3.0203	-1.8018	-1.7638	-1.9729	-0.2822	-1.0996	-1.812	-0.99775	-0.86124	-0.27816	-2.9421	-1.4776	-0.82855	-3.395	-1.2343	-1.0754	-0.0092231	-1.4235	-0.7159	-2.3747	-1.1077	-0.87397	-1.9981	-2.1682	-2.1401	-1.0694	-0.32407	-1.5877	-1.5599	0.014147	-2.0022	0.036737	-1.3297	-1.4469	-1.1736	0.51712	-1.2579	-2.5893
0.4214	2.3776	2.3393	1.3164	1.5129	1.2696	2.1417	1.1612	0.24694	1.4289	0.1264	1.4845	0.37309	1.2878	1.5696	1.3023	1.5225	1.6089	0.68407	2.5354	0.81867	2.8915	0.47353	3.111	1.5859	-0.13373	3.3915	-0.77116	0.69269	1.0427	1.56	1.8222	0.54627	2.2506	1.9377	3.2955	0.91875	1.7888	0.020982	3.0189	3.103	2.2497	1.4451	2.454	2.1437	0.98362	-0.40981	1.5498	1.1911	2.6723
-3.6989	-2.4252	-1.257	-2.9278	-3.1927	-2.5906	-2.3651	-3.7112	-1.8174	-2.1519	-1.3251	-2.5714	-3.5261	-1.7867	-2.595	-3.1326	-2.4841	-1.7338	-2.2647	-4.507	-1.2763	-3.3389	-1.9692	-4.9247	-3.538	-2.8373	-4.1638	-2.7388	-2.6892	-2.6503	-2.2426	-2.1205	-1.1018	-2.916	-1.9721	-3.2864	-4.3254	-4.3259	-3.2356	-1.2213	-4.1441	-1.4119	-1.8643	-3.821	-1.3022	-3.0378	-2.7805	-3.1621	-1.1014	-2.1559
8.1919	7.9279	8.3763	7.2346	8.2888	8.5362	7.3169	8.567	8.2906	9.0399	7.6971	8.1499	8.5709	7.6485	8.7536	6.6272	8.9268	9.8973	8.0414	8.795	7.5202	7.5142	8.469	6.8847	8.0836	7.757	9.4539	8.7013	8.52	7.8914	8.1276	8.2043	6.0419	7.0803	8.9669	8.1625	9.0213	8.0209	8.3003	6.4375	8.7621	8.3011	8.2568	8.925	7.1246	8.4706	7.1616	7.5811	9.2882	9.2994
-14.973	-14.64	-15.088	-15.2	-15.392	-13.244	-13.897	-13.861	-12.481	-15.429	-13.442	-13.904	-15.284	-13.848	-14.531	-16.107	-14.611	-15.002	-15.94	-15.898	-14.548	-14.536	-12.832	-15.995	-14.446	-16.274	-15.35	-14.509	-14.262	-14.725	-13.269	-16.168	-14.439	-14.154	-14.833	-15.449	-16.227	-14.061	-15.121	-14.819	-14.581	-13.766	-14.373	-15.312	-15.199	-14.291	-14.238	-15.429	-15.102	-14.939
1.3089	2.7671	2.7489	2.4352	4.2136	2.7944	3.0777	2.909	2.486	3.178	2.6728	2.6066	2.4699	2.7145	0.82234	2.1459	3.2753	1.9227	1.8189	1.3082	2.3906	2.9515	3.0152	3.2071	1.1267	3.2229	2.5686	3.2752	2.9427	1.7676	1.8627	3.5518	1.8646	2.182	2.2724	2.2243	2.8124	1.3951	2.3853	2.8166	4.1648	2.5306	1.9099	3.2105	3.7338	1.2843	4.2777	2.6313	3.0556	1.7223
-4.8798	-5.5275	-5.5647	-4.9541	-2.7766	-4.2845	-4.5336	-4.0729	-3.1694	-3.14	-4.0004	-4.7132	-4.323	-5.2799	-4.1297	-4.5819	-4.4886	-3.7095	-4.4602	-4.5671	-5.4678	-4.9995	-5.2745	-4.4492	-3.2934	-3.4661	-4.1761	-4.0909	-3.5652	-3.5676	-3.7534	-3.8769	-3.8088	-5.6285	-4.4236	-5.205	-4.9275	-4.478	-4.7317	-4.8943	-4.1394	-3.4979	-3.6909	-5.8418	-4.1004	-3.0408	-2.9389	-5.1167	-5.9923	-4.8431
-10.937	-11.346	-11.704	-12.04	-12.998	-11.487	-11.639	-11.626	-11.61	-11.645	-11.748	-10.967	-12.309	-11.257	-11.15	-12.718	-11.822	-11.59	-11.641	-12.615	-10.664	-12.637	-11.783	-11.693	-11.791	-12.15	-11.69	-11.411	-11.145	-12.089	-12.164	-11.585	-12.007	-11.241	-10.318	-11.532	-12.239	-12.98	-10.709	-10.929	-10.761	-11.927	-12.322	-13.181	-11.851	-12.101	-11.542	-11.722	-10.177	-11.811
5.321	6.8092	6.1038	5.6948	5.9293	6.9743	6.7554	4.3466	5.519	4.6999	5.534	5.34	5.7185	5.1547	5.1408	7.1512	6.0414	4.4569	7.1006	4.6873	6.174	5.6809	4.2974	6.2651	6.1839	6.077	5.7696	4.3698	5.1487	6.6991	5.95	5.0789	5.2644	6.2687	5.3307	5.5285	5.5871	6.8815	5.4959	5.778	4.9971	6.8657	6.0277	6.0117	6.0391	5.2492	4.6255	7.3402	5.4765	6.6253
-10.252	-10.271	-11.974	-12.523	-11.66	-11.916	-11.105	-12.704	-11.855	-13.973	-11.383	-11.415	-10.774	-10.972	-11.869	-10.839	-11.69	-10.781	-11.696	-10.732	-11.351	-11.427	-11.303	-13.02	-8.7498	-13.205	-11.651	-12.494	-12.625	-12.661	-12.644	-12.599	-10.377	-11.409	-11.368	-12.248	-11.408	-12.725	-12.008	-11.075	-11.565	-9.7691	-11.496	-12.645	-11.383	-12.429	-12.875	-8.9628	-12.261	-11.646
8.0022	7.1299	9.4675	8.7763	7.8094	8.7329	8.0089	7.4348	7.795	8.5065	6.3729	8.8685	5.9049	7.7548	9.8262	7.7042	9.2535	6.7299	9.1006	7.731	6.5868	6.7657	8.1852	7.175	9.0531	7.4173	9.9333	7.7668	7.3257	9.0134	7.5652	6.3326	7.1679	7.0634	6.7063	7.3654	8.4592	6.9926	7.5824	8.4134	5.9887	8.1995	7.4823	8.4846	7.8666	9.1379	9.2587	8.4844	9.5446	7.1951
-3.2786	-3.8485	-2.8356	-4.4757	-1.7052	-3.7223	-3.9149	-2.3686	-3.9211	-4.2734	-3.3064	-3.3086	-3.9431	-2.4168	-2.4709	-2.3322	-4.3249	-4.2445	-3.5158	-3.0871	-2.2776	-2.8944	-2.3942	-2.1161	-4.7169	-2.4031	-2.1023	-3.7569	-3.924	-2.9112	-5.6151	-3.195	-3.6248	-3.3422	-3.6575	-2.9556	-2.4769	-2.7171	-3.3104	-3.5181	-2.859	-3.852	-1.8283	-3.5067	-4.9231	-3.4466	-2.6356	-3.1128	-4.236	-1.1396
-10.149	-12.517	-11.226	-12.209	-11.556	-9.9466	-10.554	-10.883	-11.913	-9.7388	-11.052	-11.036	-10.59	-11.824	-10.223	-10.543	-11.215	-9.0693	-12.129	-11.599	-9.8139	-10.037	-9.7969	-10.383	-10.562	-11.709	-8.8348	-8.8583	-11.675	-12.345	-9.6992	-10.407	-11.135	-11.995	-9.9425	-10.106	-10.074	-10.203	-10.628	-10.155	-11.649	-10.552	-11.507	-10.524	-10.236	-10.905	-10.382	-10.291	-10.15	-10.068
-14.927	-12.917	-12.754	-14.245	-13.566	-13.52	-13.287	-12.38	-13.536	-15.561	-14.294	-13.009	-13.467	-12.199	-12.872	-13.712	-14.269	-12.034	-11.608	-14.066	-14.244	-13.255	-11.846	-13.658	-12.662	-12.938	-13.344	-13.54	-11.738	-13.726	-13.031	-11.958	-13.535	-13.476	-14.234	-14.328	-13.85	-11.425	-14.482	-13.08	-13.636	-14.604	-13.244	-12.029	-13.351	-11.352	-13.105	-11.074	-13.628	-13.695
-10.64	-10.184	-9.9002	-11.716	-12.769	-11.563	-11.539	-10.112	-9.8937	-11.783	-9.5369	-10.506	-10.885	-10.929	-10.237	-9.8082	-12.526	-11.34	-11.516	-9.7542	-10.429	-11.143	-11.446	-10.278	-11.661	-11.268	-10.755	-9.7639	-10.645	-11.966	-9.2955	-10.027	-10.548	-11.156	-10.608	-10.883	-8.8308	-11.028	-10.872	-10.631	-11.857	-10.589	-9.9945	-10.935	-10.745	-9.8227	-10.434	-10.811	-11.614	-11.193
-9.2382	-10.852	-9.6672	-8.827	-9.4887	-8.2458	-8.4548	-7.8339	-7.7021	-7.0403	-9.273	-7.9954	-7.5044	-9.9764	-9.4288	-8.4682	-9.8498	-8.4214	-10.212	-10.702	-9.1189	-8.2751	-8.9068	-9.5206	-7.0008	-8.4146	-8.7941	-10.043	-9.0901	-9.1781	-8.7975	-9.2659	-8.9893	-8.666	-8.0724	-8.3378	-9.3561	-10.096	-8.9762	-10.092	-9.3441	-10.36	-10.319	-8.8075	-8.7601	-8.1745	-9.8712	-9.4765	-8.192	-9.4113
0.3923	0.37527	-0.41131	-0.33586	-0.19873	0.51529	-0.12455	-0.14756	-0.034325	0.261	-0.10873	-1.0502	-0.60942	0.68726	0.95857	0.68692	-0.10489	-0.067563	0.20583	-0.67212	0.47344	1.3112	0.31573	0.07456	0.88269	0.66694	0.15506	0.63111	0.16355	1.9148	-0.95655	1.1941	0.99254	1.3672	0.88667	0.19546	-0.37614	1.098	0.51396	0.62102	1.0133	-0.3673	0.065743	1.0881	-1.1593	1.2632	0.4355	0.54498	-0.12577	-0.13325
-10.289	-8.2324	-8.4498	-8.7168	-8.2486	-10.378	-9.6947	-9.8937	-10.114	-8.88	-9.7742	-11.419	-8.1662	-9.6645	-9.7696	-8.5516	-10.172	-9.4013	-11.139	-8.1309	-9.7363	-8.5933	-9.5729	-10.002	-8.5672	-9.7533	-8.733	-10.678	-10.091	-8.7418	-9.7281	-9.2219	-8.6093	-10.243	-9.1053	-8.4122	-9.2689	-8.1246	-9.3342	-9.3491	-10.434	-8.0807	-10.107	-9.5649	-8.4907	-8.7406	-10.483	-10.161	-8.6982	-10.075
-5.4051	-2.8056	-3.4355	-3.4855	-5.0377	-4.8444	-4.3055	-4.6077	-3.5375	-3.123	-3.5344	-4.8111	-5.0365	-6.2112	-3.749	-5.0834	-4.4927	-3.7669	-3.877	-6.4013	-4.4271	-3.5027	-3.9833	-4.2753	-4.3942	-3.7617	-4.994	-3.8835	-5.272	-3.2655	-6.6436	-4.5022	-3.8504	-3.5901	-3.4566	-4.0685	-3.8208	-4.0229	-4.952	-3.9713	-4.5805	-5.3675	-4.7431	-5.2032	-4.1599	-3.5983	-3.7611	-4.3255	-3.1883	-3.499
-4.5321	-2.9003	-2.141	-2.3457	-3.9491	-3.9519	-1.9353	-3.2968	-2.3016	-3.7324	-2.9927	-3.0141	-2.7446	-2.8402	-4.0528	-2.5226	-4.2498	-3.2894	-2.0006	-2.349	-2.9611	-2.5327	-3.8945	-4.1222	-2.2198	-3.8476	-1.6426	-3.2644	-3.1078	-4.4089	-2.9523	-5.211	-3.1894	-3.1693	-3.4188	-4.2879	-3.9461	-2.6347	-4.1654	-4.8687	-3.4251	-1.7547	-3.8436	-2.3398	-3.8179	-3.4112	-3.5447	-3.5631	-2.6131	-2.8668
-10.002	-8.6054	-7.9061	-7.0758	-10.115	-9.0802	-9.4651	-11.171	-9.2263	-10.803	-9.2131	-9.0866	-9.7489	-9.775	-11.086	-9.4894	-9.1939	-9.3268	-10.395	-9.6302	-9.2908	-9.3366	-9.5654	-10.708	-10.588	-9.2316	-9.7615	-8.9002	-8.7966	-9.477	-9.2539	-9.7633	-10.128	-9.4161	-8.7243	-9.9081	-9.9116	-9.5374	-11.767	-8.7723	-8.7927	-8.6462	-9.265	-9.5	-7.9319	-11.571	-8.412	-10.629	-11.177	-9.1562
-0.32719	-1.0232	0.066744	-0.53512	0.17855	1.093	0.692	1.9152	0.45229	1.6284	-0.25276	0.72843	0.98729	-2.2298	-0.29174	-0.32938	0.5963	0.038972	0.16669	-1.2031	0.27305	1.0309	-0.54901	0.4163	1.5623	-0.50723	0.68763	0.49458	1.4911	-0.86193	-0.86738	1.1512	0.47537	-0.28976	-0.24577	-0.12333	1.3201	0.058104	0.78994	1.2694	-0.080998	1.6911	-0.74205	0.33923	-0.63782	0.56929	0.033244	0.59049	1.408	0.2889
-10.583	-12.514	-12.119	-11.036	-10.342	-11.396	-12.221	-11.123	-8.0905	-11.422	-10.901	-10.022	-10.25	-11.653	-10.796	-9.3208	-9.6748	-11.046	-9.6401	-11.838	-9.8874	-10.723	-10.21	-11.383	-11.01	-10.456	-9.403	-10.821	-11.183	-12.662	-11.392	-11.068	-10.581	-10.743	-12.184	-9.2674	-10.197	-10.741	-9.8863	-11.262	-10.729	-10.677	-10.093	-10.799	-10.313	-11.458	-10.633	-11.349	-11.816	-10.14
1.1125	0.63959	-1.2976	-0.37159	0.97802	-1.5936	-0.48317	-2.2205	1.3914	0.48049	-0.44592	-1.6653	0.8553	-0.71856	0.21448	-0.66898	-0.28573	-0.60901	-0.36181	0.64281	-0.65971	1.3339	0.25179	0.67106	1.4379	-0.78197	0.10331	-2.3305	0.50891	-1.0196	-1.2559	0.47574	1.4383	-1.0778	-0.11206	-1.1843	0.39489	0.11639	-0.2384	-0.15959	-1.2438	0.63634	-0.75675	-0.15766	0.25951	-0.82688	-1.3961	-1.13	0.60983	-0.89609
1.3354	-1.0355	2.2169	-0.90996	-1.8761	0.5339	0.16836	0.44158	1.3272	-0.13002	1.0086	0.52592	1.1909	0.30563	0.25717	-0.30658	-0.16477	1.5012	-0.45187	-0.83142	-1.0602	-0.33108	-0.073581	0.82217	1.3749	-2.0277	-0.12473	-0.98617	-0.37599	0.84887	0.43247	0.80833	0.60453	1.111	1.3241	0.17167	-0.1225	0.41238	1.2916	-0.12297	-0.50105	1.5553	-0.12832	1.5718	1.1948	0.35861	0.98432	-0.08909	0.35991	0.31898
-4.8274	-3.5379	-1.4412	-4.2393	-2.514	-3.6112	-2.9341	-4.5824	-4.6348	-4.5352	-3.3139	-4.1305	-1.4449	-3.7011	-3.3949	-2.7155	-4.5331	-3.3915	-2.9557	-3.3365	-2.0712	-5.383	-4.7217	-2.872	-2.8939	-2.8783	-3.6792	-3.361	-2.8229	-0.90716	-3.3089	-4.0094	-5.1035	-3.6045	-3.775	-2.5884	-2.7204	-2.4031	-2.6233	-4.4042	-3.0326	-5.1477	-3.908	-3.4082	-1.9944	-2.244	-1.9621	-2.3261	-4.3131	-4.1491
-13.885	-13.924	-12.211	-14.922	-13.054	-12.334	-12.84	-12.517	-13.235	-13.523	-13.559	-14.056	-13.822	-13.248	-13.457	-12.299	-12.772	-13.304	-12.687	-14.709	-12.882	-14.308	-10.979	-12.541	-13.568	-12.606	-12.549	-13.129	-14.649	-13.064	-13.194	-10.694	-11.725	-13.928	-13.521	-13.796	-13.049	-12.959	-14.147	-12.808	-14.18	-13.799	-12.181	-13.29	-12.725	-12.269	-12.947	-13.712	-13.355	-14.303
-0.76458	0.25681	0.10149	-0.57354	-1.0224	-2.5298	-0.18106	-2.2707	-2.0432	-0.60898	-2.9253	-1.1786	-1.7419	-2.259	0.25766	-1.8681	-1.5555	-1.0027	-0.50289	-1.4213	-1.7997	-2.4988	-2.0534	-0.87451	-1.5681	-1.8973	-1.7825	-2.0109	-0.16864	-1.6285	-1.0461	-0.17448	-2.6205	-1.6316	-2.1334	-1.2946	-2.3211	-0.2901	-2.9244	-2.9966	0.11341	-2.0633	-1.2299	-0.01799	-3.2547	-0.2124	-0.4697	-0.97829	-3.2107	-1.1067
10.142	9.7149	9.0343	9.1625	9.3662	9.8518	9.5741	10.126	8.7851	11.026	11.59	9.7825	9.0783	11.048	9.6415	10.731	10.098	8.8311	8.8377	10.916	9.8158	10.792	8.7585	10.311	9.0232	10.273	10.63	9.6176	9.9131	8.1071	10.048	8.9302	9.6497	10.374	9.1724	10.62	10.8	8.584	9.8462	10.729	9.3911	11.141	8.867	8.5807	10.297	8.5193	8.9329	10.705	10.656	8.3244
1.7263	2.6691	2.4817	1.8235	2.0295	2.0095	2.6387	1.8994	2.3402	2.9961	2.8772	2.7371	3.0146	2.8307	2.5198	3.3992	1.8375	1.525	0.99994	2.9881	2.6962	1.9023	4.0266	1.9659	2.424	1.0004	1.4944	2.0754	1.788	2.2022	3.0008	2.7428	3.2219	1.7932	2.0179	2.329	3.8154	3.1871	2.3689	3.0687	4.1885	1.1835	3.5493	2.7235	2.0552	2.3619	2.7964	3.7771	2.5121	3.5448
-1.8713	-4.5948	-1.4147	-2.9576	-0.82745	-4.0492	-0.69228	-3.552	-1.2901	-3.7362	-3.3179	-4.2097	-3.6005	-3.0133	-2.8877	-4.6698	-3.8868	-2.8625	-2.6422	-3.7059	-2.3982	-3.214	-3.1576	-2.8328	-3.6269	-1.3342	-2.6937	-2.7469	-1.8583	-2.2869	-2.1843	-3.7298	-0.58475	-2.482	-2.3134	-1.9558	-2.0732	-2.947	-2.3361	-1.3789	-5.1296	-2.8108	-1.8367	-1.5604	-2.8666	-1.4295	-2.8521	-3.6258	-2.3844	-2.9994
-11.51	-11.533	-9.7715	-10.98	-10.054	-11.343	-11.642	-11.2	-10.234	-11.088	-9.4529	-10.991	-11.189	-11.363	-12.994	-8.737	-10.516	-10.711	-11.858	-11.121	-10.728	-11.303	-9.8036	-11.12	-10.912	-8.877	-10.389	-11.635	-10.97	-11.979	-10.7	-12.378	-9.3159	-11.731	-10.177	-11.891	-10.362	-10.354	-11.238	-10.934	-10.866	-9.2942	-10.367	-10.798	-10.233	-11.79	-9.9879	-11.879	-9.8318	-11.74
-1.2984	-1.5132	-1.8935	-1.2136	-1.3416	-0.55969	-1.6183	-1.7923	0.11066	-0.7765	-0.34862	-1.3063	-2.1667	-2.4991	-0.82546	-1.4887	-1.3927	-0.5074	0.49596	-1.2183	-1.3675	-1.227	-1.4821	-2.0087	-1.6966	-0.93527	-1.8824	0.24325	-1.197	-1.2677	0.53671	-1.6335	-1.0493	-0.75723	-0.25593	-0.54198	-0.54534	-1.5366	-1.7705	-1.5158	-2.4098	0.34824	-1.7155	-1.9693	-0.83909	-1.7662	-1.7392	0.38887	-1.1396	-0.45924
0.22985	0.90247	-0.27647	-0.76196	-0.10757	-0.69639	0.9307	1.2833	-1.1542	-0.022908	-0.40384	0.18865	-0.55871	-0.29196	0.13426	-0.48423	-0.47463	-0.65078	0.47215	1.2713	-1.2536	0.59142	-0.16662	0.49623	-0.92914	-0.69505	-0.065939	-0.53722	0.52454	0.031105	0.85982	-1.0738	-0.18482	0.26113	0.4945	0.19258	-0.53693	-0.15679	0.3229	0.13991	-0.60987	0.099536	-0.070969	-0.15619	-1.2949	-0.37029	-1.1567	0.43732	0.36922	0.28235
-0.82888	0.76522	-1.2566	0.71515	1.3176	-1.0928	-1.1448	0.65359	-0.18376	-1.202	-0.19784	0.2926	-0.76201	0.6521	1.4167	-0.76249	0.5111	0.70732	-2.2744	-0.034254	-0.056047	0.44294	-0.49932	-0.1263	0.94747	-0.48748	1.3023	-1.9891	-0.50888	0.19012	-0.42273	-0.15873	0.17018	-0.16245	-0.52869	-0.15357	-0.76252	-0.49833	-1.8051	-0.89421	0.43145	-1.7216	0.22529	0.69402	-0.30325	0.90907	0.69991	-1.3848	-0.4618	-1.5588
-2.5791	-2.1848	-3.0182	-0.87525	-3.7949	-3.4714	-2.7305	-2.7248	-1.5166	-1.7817	-2.9107	-1.549	-1.6113	-2.5113	-2.207	-2.3872	-3.4241	-2.9504	-2.806	-4.3259	-2.652	-3.3743	-3.2724	-2.5702	-2.1175	-2.7167	-5.2722	-3.096	-3.2601	-3.8237	-2.6049	-2.5603	-3.3946	-3.1044	-1.9908	-2.426	-1.9307	-3.5303	-3.0483	-3.0359	-2.434	-3.6089	-3.1255	-2.8808	-2.1509	-2.5942	-2.7431	-3.4581	-2.8805	-2.737
-5.7643	-4.4933	-5.7138	-4.6515	-5.4349	-5.2557	-5.3137	-4.9545	-4.1011	-6.7974	-5.2401	-4.8829	-4.1795	-4.585	-3.2447	-5.7845	-4.4808	-6.2547	-6.2724	-5.5794	-5.5768	-6.5947	-5.211	-4.3785	-4.0883	-5.7762	-5.0829	-3.3894	-5.5087	-4.7112	-4.2724	-5.5171	-5.4083	-6.0972	-6.2784	-6.7135	-4.7	-4.4186	-5.037	-6.2061	-6.1986	-4.4172	-7.1119	-3.8729	-6.3779	-5.6286	-4.597	-4.7443	-5.1135	-4.979
-4.7446	-5.0774	-3.0773	-3.9243	-7.048	-4.4543	-5.3014	-4.0874	-5.3503	-4.2856	-3.5896	-4.0919	-4.876	-4.0421	-5.031	-5.2497	-5.1205	-5.6483	-5.1665	-6.05	-5.6562	-4.7516	-4.3964	-4.3144	-4.3997	-4.1721	-3.5867	-5.2816	-4.5933	-4.0876	-4.263	-5.8292	-5.9583	-5.4601	-4.4672	-4.9534	-5.4492	-4.1577	-5.1628	-6.4409	-5.2236	-4.4853	-6.0095	-4.5228	-6.4775	-5.4626	-5.6471	-6.2455	-5.1102	-5.2276
-0.27906	1.7418	-0.62867	1.8378	0.43835	-1.2093	-0.015395	-0.38107	-1.0335	-2.348	0.74852	0.49707	-0.81101	-2.1112	0.22755	-0.64433	-1.5247	-0.97427	-1.5046	-0.11253	-0.19957	-0.61311	0.38014	-0.17996	1.253	-0.2703	-0.33891	-1.0558	-0.0082515	0.04819	-1.443	0.43414	-0.70317	-1.2562	0.31486	-0.61643	-0.42026	-0.36524	0.064977	-0.5831	-0.73123	0.17751	1.1569	-0.84261	1.5352	0.41948	0.62682	-0.65803	-1.3906	-1.4667
0.23336	-0.062262	-1.7816	0.72832	-0.072808	-0.51628	-0.39851	0.55954	0.7087	-0.27282	-0.43874	-0.61927	-1.3759	-0.26047	-0.34327	0.72022	-1.8205	-0.38765	-0.30836	-1.1181	-0.42467	-0.3869	0.51601	-2.2126	0.0073716	-0.19548	0.22001	-0.51593	0.7214	-1.6352	-0.38966	0.73774	-0.18668	-1.345	-0.40974	-1.3766	-0.30344	-0.1094	-1.389	-0.025189	0.19711	-0.98662	-0.60373	-1.8941	-1.3868	-0.075351	-1.4905	-0.81891	1.1404	-0.38684
-11.589	-13.208	-10.895	-11.671	-9.83	-13.562	-11.548	-12.445	-12.35	-9.5649	-12.646	-13.272	-11.619	-12.153	-10.779	-10.586	-10.58	-11.666	-10.276	-11.702	-10.794	-12.655	-12.741	-10.676	-13.115	-11.383	-11.906	-13.1	-12.628	-11.656	-12.383	-11.597	-11.57	-12.288	-12.613	-11.369	-11.866	-12.29	-12.588	-9.2027	-12.82	-13.33	-11.838	-12.743	-12.204	-11.401	-11.393	-11.917	-10.949	-11.707
-7.3784	-8.1463	-6.9262	-6.6842	-8.7086	-7.3762	-8.2336	-6.2877	-6.1548	-6.9289	-6.3893	-8.908	-7.8733	-7.3101	-8.0613	-5.9894	-8.1084	-9.2857	-7.1423	-9.1939	-10.969	-6.8787	-7.4761	-6.7109	-7.5412	-7.9328	-6.1397	-7.8188	-7.7808	-7.5142	-8.3322	-6.1439	-6.1602	-7.5526	-7.6279	-7.8191	-6.0899	-8.4001	-8.0521	-7.9561	-7.5059	-7.839	-7.8212	-8.0087	-7.6653	-8.6913	-5.629	-6.2176	-8.035	-7.0672
-0.30338	0.41837	-0.39866	-3.1785	-1.461	-1.4894	-0.23054	-0.6078	-0.25236	-0.17999	-0.65887	1.0621	0.24554	-1.0752	-1.3645	-0.69339	-3.5566	-1.9013	-1.022	-0.73467	-0.34864	-0.56628	-1.4326	-0.41817	-0.5963	-0.99935	-0.89364	-1.4094	-0.63777	-0.15837	-0.77828	0.72705	-1.1846	-1.294	-0.8458	-1.3274	-0.16237	-1.8806	-0.01834	-1.4133	1.0864	-1.0247	-0.67442	-0.83301	-1.2132	0.35898	-0.34884	-0.9503	-1.2575	-0.69666
8.9268	8.1634	7.9911	8.1236	9.2249	9.6012	10.594	6.7445	8.5986	8.9884	7.3792	7.6594	9.8103	9.1858	9.2859	8.5499	9.4444	6.7158	8.3931	9.6415	9.2759	8.6755	8.3977	9.2226	8.2568	6.4939	7.4297	9.0075	9.4773	7.4348	10.075	9.5359	7.8657	8.9464	8.3228	9.6369	10.555	7.9999	10.552	8.2527	8.03	8.8608	8.399	7.7522	9.0495	8.9649	9.3201	8.1971	9.3821	9.4727
-11.492	-12.498	-10.505	-11.775	-12.434	-10.081	-12.332	-13.108	-12.692	-11.621	-11.346	-10.308	-11.319	-11.109	-12.052	-12.599	-12.076	-12.131	-12.013	-10.507	-11.883	-10.37	-10.875	-9.3358	-11.758	-12.228	-12.991	-12.17	-11.817	-11.506	-11.838	-12.599	-12.287	-11.495	-10.808	-11.658	-10.577	-12.552	-10.948	-9.8279	-11.866	-10.593	-10.942	-11.143	-11.438	-12.12	-10.595	-11.821	-12.938	-11.955
-9.8011	-9.0053	-8.8463	-10.335	-8.0646	-8.7167	-9.1689	-9.5758	-9.651	-8.7631	-9.3066	-8.9866	-9.5462	-9.9031	-8.1652	-8.4257	-8.9456	-8.3119	-8.3959	-7.6793	-8.7783	-6.69	-8.9916	-9.6267	-8.0462	-8.762	-8.2891	-10.146	-8.994	-8.8105	-7.3125	-8.1286	-8.4029	-8.0078	-8.7264	-8.4522	-8.6596	-8.9386	-7.7396	-7.7468	-9.3242	-9.1172	-8.8936	-8.2845	-8.0039	-10.08	-8.8626	-10.188	-6.6981	-8.9222
-3.1382	-3.5775	-3.3637	-1.4572	-4.678	-2.8294	-3.611	-2.4881	-4.4787	-5.2433	-3.0968	-2.9376	-1.5627	-3.0902	-3.6713	-3.3131	-4.3694	-2.2589	-4.242	-1.7896	-4.0323	-2.7046	-2.9233	-2.4731	-3.1065	-3.3182	-3.0322	-4.9896	-1.91	-3.7293	-4.2158	-4.2207	-3.4733	-3.556	-3.0883	-1.8338	-1.0664	-1.7452	-3.6357	-3.6232	-2.5317	-3.0307	-2.7814	-3.1202	-2.5818	-3.0387	-3.7178	-3.6478	-3.6169	-0.27394
-20.152	-21.468	-22.147	-21.202	-20.634	-21.487	-19.778	-19.685	-21.032	-20.172	-21.26	-20.809	-22.303	-18.858	-21.686	-20.648	-20.945	-20.972	-19.561	-20.423	-21.36	-20.773	-21.859	-21.714	-20.608	-20.352	-18.31	-21.695	-21.178	-22.336	-20.617	-21.372	-19.442	-19.291	-21.438	-19.994	-19.853	-20.638	-20.037	-21.024	-21.051	-20.098	-19.811	-19.392	-22.032	-20.993	-20.213	-21.444	-21.752	-19.748
-6.8704	-5.5591	-6.4168	-4.9343	-6.0147	-5.0888	-4.6786	-5.7861	-6.9237	-4.5276	-4.8439	-5.9473	-5.0667	-5.8657	-4.9138	-6.6948	-4.8386	-4.6981	-6.2311	-4.6292	-5.6122	-4.8287	-4.8039	-5.5573	-5.8897	-6.5679	-5.0116	-4.7706	-4.8238	-5.7767	-5.3081	-5.3433	-6.1685	-5.4038	-5.3334	-6.4725	-6.1603	-4.7986	-7.8526	-6.2023	-5.4864	-7.4302	-4.5235	-5.9098	-5.5347	-5.3149	-4.8232	-7.3782	-5.7421	-5.4659
-4.1458	-6.4806	-5.0552	-3.7966	-4.2316	-7.4739	-5.3339	-4.6993	-5.4981	-5.4754	-4.975	-6.0832	-5.9862	-5.2877	-6.1674	-5.9216	-5.23	-5.0054	-6.2769	-5.152	-4.8162	-5.0771	-6.1214	-7.1246	-6.5923	-5.511	-6.333	-5.4442	-4.4477	-5.5962	-5.9327	-5.8338	-5.7806	-5.4368	-5.7229	-5.9614	-6.5468	-6.2474	-7.7106	-6.1177	-3.3095	-6.0257	-5.6753	-6.8244	-5.1204	-5.7422	-5.5375	-5.8444	-5.2409	-5.8228
-0.10379	0.7824	-0.82887	0.55012	1.6263	1.6487	-1.2027	-0.11186	1.2041	2.0657	0.74906	0.63782	1.7138	1.0606	-0.30498	0.30443	-0.36345	-1.3106	-0.25454	-0.095803	-0.42555	-0.7739	0.93604	-0.56978	0.85853	-1.1379	0.92913	1.1732	-0.17115	-1.093	0.21605	0.87321	-1.1379	0.93402	-0.27053	-0.0030396	1.8047	0.54399	0.16284	1.3299	-0.012339	-1.3484	0.58234	-0.69788	0.35757	1.0837	-0.38131	0.46483	-0.31597	-0.51662
-2.3947	-2.3208	-2.7453	-2.5554	-1.9139	-1.683	-4.1583	-3.4953	-4.8542	-1.4812	-4.8875	-2.8339	-3.0844	-3.6438	-3.0593	-1.9038	-3.6297	-4.9655	-2.0628	-3.4219	-3.4846	-2.9737	-3.1426	-2.3283	-2.4753	-3.4371	-2.357	-1.9242	-4.1658	-4.0931	-2.9139	-0.905	-4.0363	-2.4005	-3.137	-3.5583	-2.8154	-2.9801	-2.9922	-2.6001	-3.0459	-3.7123	-1.9351	-2.8573	-2.1252	-1.7396	-0.76063	-3.4649	-2.2041	-3.6425
-3.872	-2.8735	-3.1584	-3.2357	-4.8536	-2.752	-2.3562	-4.6131	-4.7278	-4.2829	-5.1659	-4.1452	-1.9292	-3.5442	-3.0438	-4.4707	-3.7598	-6.1284	-3.3143	-6.1935	-3.1354	-4.6069	-2.6992	-3.52	-3.3622	-4.6445	-3.5563	-3.1342	-3.7757	-5.1654	-4.7764	-3.7655	-2.8626	-4.3549	-4.0854	-3.9443	-3.9567	-4.7606	-3.2816	-4.5877	-4.1847	-2.8335	-5.4635	-3.9991	-3.0495	-4.1096	-3.2424	-2.9721	-2.5648	-3.5984
-10.475	-12.546	-11.245	-10.725	-11.5	-11.371	-11.183	-11.961	-9.8957	-12.658	-12.069	-11.02	-11.034	-12.671	-11.858	-13.181	-11.478	-12.082	-10.211	-11.554	-10.611	-10.107	-10.557	-10.684	-12.233	-12.159	-10.973	-10.96	-12.687	-10.749	-12.955	-11.172	-11.747	-11.05	-10.76	-10.084	-11.577	-11.843	-10.625	-9.9497	-10.768	-11.633	-12.598	-10.274	-9.9071	-10.797	-9.9231	-12.879	-11.89	-11.569
6.4554	3.703	4.9943	3.7096	4.2655	5.2727	5.388	4.992	5.1624	5.4912	6.0413	4.8607	5.8584	5.509	6.3718	6.1491	6.4249	4.7442	5.6918	5.6756	5.4948	4.325	6.9444	6.4165	5.6363	6.2919	5.9138	6.8437	4.4243	5.8513	6.2421	4.5199	5.2957	5.3295	6.7554	6.033	6.2595	5.5616	3.3919	5.6265	6.9935	6.6194	6.2024	5.5363	4.5603	6.8625	4.8392	7.0596	4.4611	5.3984
0.97038	-0.27056	0.043264	0.46081	0.5326	1.1604	0.17879	-0.41331	-2.1484	1.7649	-1.5049	0.31797	-0.72817	1.6045	-1.0773	0.886	1.2875	-0.046953	-0.26067	-1.6197	0.22752	2.1885	0.50596	1.2427	-1.3215	0.40245	0.42687	0.18964	-0.45666	-0.14241	-0.35029	-1.3176	-0.91456	-0.71559	1.522	1.8173	0.15366	0.18218	0.28357	-1.4639	-0.97722	0.66666	0.84813	-1.1694	-0.25883	-0.29918	1.3554	-0.2873	0.32345	-1.5384
-13.533	-14.042	-15.051	-14.305	-15.036	-16.439	-13.195	-14.637	-14.491	-14.257	-14.844	-13.216	-15.408	-14.003	-14.754	-14.165	-14.225	-14.41	-13.566	-15.094	-14.544	-15.116	-14.918	-13.872	-14.5	-14.402	-14.816	-14.717	-13.941	-14.328	-15.063	-13.374	-14.531	-14.456	-14.336	-14.18	-13.829	-15.517	-13.944	-14.371	-14.703	-14.901	-15.758	-13.063	-13.726	-14.379	-13.41	-14.214	-14.387	-14.428
-14.191	-15.265	-12.875	-12.417	-14.558	-14.206	-11.6	-13.298	-14.592	-13.216	-14.291	-14.558	-13.351	-12.797	-13.75	-14.471	-12.816	-12.379	-13.14	-12.387	-13.207	-14.047	-12.444	-12.694	-14.327	-12.743	-12.944	-14.427	-11.179	-14.16	-13.026	-13.056	-13.847	-13.165	-12.656	-11.738	-14.215	-12.332	-13.399	-11.997	-12.875	-13.01	-13.972	-12.435	-15.306	-13.241	-12.311	-13.375	-12.261	-13.891
7.4017	8.4046	9.2073	7.754	7.816	9.5615	8.4074	7.7125	7.4926	8.3144	8.89	7.7006	7.6783	8.3566	8.2256	6.588	7.1243	8.4121	6.7816	7.8967	7.0355	7.5286	8.7052	7.4618	7.261	8.3811	7.2697	7.0069	7.8714	6.7411	9.2979	8.6024	8.4015	8.5257	6.7504	5.8107	7.7212	8.8278	8.0559	8.4418	6.2919	8.7651	6.547	6.4848	8.2442	8.1543	6.9696	7.4602	7.0917	8.6263
-1.2914	-0.89218	-2.7542	-2.2707	-3.3563	-2.628	-2.3133	-1.5025	-0.96712	-1.9489	-1.903	-2.6101	-1.8027	-2.5598	-1.4793	-2.0077	-3.5401	-1.1507	-2.1086	-2.5028	-2.4117	-0.60494	-1.777	-0.18469	-2.4389	-2.2425	-1.8731	-1.5527	-2.3931	0.25065	-1.4324	-1.5927	-0.26762	-1.8396	-1.8781	-1.9432	-1.2241	-1.2206	-1.3503	-1.395	-1.4381	-1.4372	-1.7472	-0.88151	-2.2167	-1.0904	-1.71	-1.756	-2.3573	-1.407
-1.5998	-2.5543	-2.5326	-3.3764	-2.1705	-0.93875	-3.4943	-1.656	-0.93243	-2.8779	-3.8563	-1.3567	-1.5326	-3.2041	-2.0846	-1.7774	-3.1135	-2.3004	-1.5912	-2.0806	-4.3147	-1.4249	-3.0753	-2.5097	-3.5566	-1.6398	-1.6178	-2.4611	-2.0213	-2.8362	-3.3847	-2.3858	0.038252	-3.1573	-1.9116	-2.7849	-3.2855	-1.187	-2.5472	-2.6845	-3.0492	-1.2898	-2.1903	-3.9271	-2.2452	-3.5114	-2.062	-4.4757	-3.97	-2.4555
-5.0206	-5.3803	-4.5819	-6.4995	-3.6	-5.8191	-4.8885	-5.5155	-4.7387	-5.1448	-4.1747	-5.0898	-4.7495	-4.3732	-5.9562	-3.7251	-4.7377	-4.5607	-4.8834	-5.0917	-5.4583	-4.9415	-4.7862	-6.5091	-3.8402	-5.455	-5.6245	-3.5174	-4.758	-3.6669	-3.9839	-4.9762	-5.014	-4.5014	-5.5422	-3.9355	-3.9311	-5.0906	-5.1115	-6.0385	-5.1348	-5.9314	-5.4502	-5.0968	-5.3201	-4.8097	-6.1229	-4.4996	-5.7621	-5.1256
2.7995	3.3399	2.849	1.9599	2.5557	4.1279	4.1956	3.6297	5.2128	2.9966	2.9472	4.2103	1.0566	2.7868	3.7292	4.4919	2.4013	3.2141	2.2742	3.6356	3.5484	0.99684	3.9624	3.5841	3.8447	2.0452	2.8407	2.8727	3.232	1.6019	2.6002	3.5272	2.9682	2.5876	2.5283	1.1569	3.9985	2.5119	1.8979	2.331	3.642	3.7106	2.7576	3.7212	1.9395	2.4019	4.1371	2.759	2.0885	2.66
-1.603	-3.2579	-2.6903	-3.1324	-1.6344	-1.4399	-3.0071	-2.2231	-2.3324	-3.0483	-0.50394	-1.6069	-0.7071	-2.1385	-0.9213	-2.112	-3.1147	-1.4169	-3.1491	-1.5997	-3.528	-2.1421	-2.777	-1.6268	-3.3712	-3.4602	-3.0359	-2.6855	-2.5416	-2.0778	-1.983	-2.5603	-1.5613	-2.3676	-2.7291	-2.0693	-2.7842	-2.6121	-3.1211	-2.2895	-2.9507	-3.0992	-3.6633	-1.8735	-3.2413	-2.4473	-2.0908	-3.0409	-2.6279	-1.7378
2.1581	1.8905	1.394	1.4932	0.92817	2.4007	1.5689	2.928	3.1799	3.8518	2.4	2.8616	0.86256	2.2301	1.6912	1.5645	1.4672	2.2766	1.2188	2.7254	3.1592	2.3331	2.509	2.0375	4.2262	-0.3273	1.9647	-0.36631	0.90922	1.4278	2.1972	1.056	0.49087	1.9624	2.2926	1.4636	0.29044	2.1063	2.3397	2.5395	2.5839	2.4537	0.80699	2.7975	0.97584	2.2056	1.1711	2.3339	0.8092	2.8918
-14.236	-15.846	-15.053	-16.018	-15.136	-14.666	-14.88	-14.981	-14.907	-14.184	-15.104	-13.544	-13.812	-14.016	-14.669	-13.112	-14.055	-15.269	-15.955	-15.679	-15.15	-14.575	-13.978	-15.073	-15.301	-14.413	-14.825	-15.586	-13.807	-15.217	-14.463	-15.587	-15.248	-16.347	-15.47	-14.256	-14.443	-15.94	-15.904	-13.933	-13.97	-12.978	-15.016	-14.469	-13.564	-15.999	-13.899	-15.84	-15.135	-14.667
-3.8334	-3.5443	-4.115	-3.3717	-3.1869	-2.5579	-4.4655	-3.0734	-3.2327	-2.7852	-4.1308	-4.4992	-4.141	-3.3333	-3.743	-5.3243	-4.6088	-4.5304	-2.8452	-3.4044	-3.4693	-0.97021	-4.7027	-3.537	-1.9434	-3.2007	-3.3182	-2.6965	-3.7095	-4.0007	-3.3228	-3.6203	-3.8324	-5.1839	-3.9989	-3.2359	-4.5469	-4.9108	-3.5784	-2.4175	-4.6942	-2.3084	-3.0304	-4.9569	-2.988	-2.8221	-3.3662	-3.3416	-1.5482	-2.0275
-0.14628	-0.6748	0.22739	-0.2167	-0.3313	-0.72384	0.79933	-0.53027	-2.4124	-0.44189	-0.027108	0.46858	-1.6447	0.40579	0.86643	0.61328	-2.4415	-1.9155	0.19756	-1.017	-0.86564	-1.2176	-1.7468	0.40044	-0.59403	-0.59652	-1.2089	-1.5834	-0.99514	-0.29054	-1.9178	-1.8986	-0.11233	0.36437	-0.55994	-1.9139	-3.0855	0.27288	-1.1635	-1.7377	-1.427	-2.0587	-1.822	-0.5117	-0.46956	-1.2743	-2.0186	0.9061	-1.7578	-0.41324
-0.10587	-0.70088	1.3072	-0.63367	-1.3801	0.62472	0.64415	0.50531	1.0381	1.141	-1.6741	-1.4297	1.499	-0.75536	0.48567	0.78403	0.67727	-0.87145	0.95328	1.0517	0.93027	-0.89648	0.19807	-0.19295	-0.588	-0.03335	0.58414	0.96127	-0.13292	1.5565	-0.37615	1.8958	0.93735	0.23518	-0.13304	-1.1726	-0.6956	1.1386	-0.59287	-0.62842	-0.14373	0.69845	1.9287	-0.021605	0.32258	-0.30745	-0.12269	0.79426	-0.40801	-1.0005
0.36169	1.0359	-1.1119	1.5232	0.33024	-0.95727	0.60666	-1.3749	-1.6866	0.26877	-0.6499	-0.039562	0.18182	-0.71721	0.52134	-1.3144	-0.45745	-0.54043	0.8271	0.89223	-0.58323	1.0087	-2.5714	-1.2187	0.17638	1.9168	-0.59092	1.1705	0.026331	-0.26818	0.05651	-0.53735	-0.59536	0.53161	-0.79418	0.23692	0.76617	0.42509	-0.59035	1.1197	0.86965	-1.1727	0.12402	-0.21404	1.0956	0.76936	-0.77248	-1.3639	0.1156	-0.99317
-15.468	-15.251	-14.581	-14.827	-13.811	-15.077	-14.856	-14.317	-13.881	-15.13	-14.278	-13.455	-14.798	-15.746	-14.662	-14.65	-13.807	-14.367	-14.828	-14.118	-15.302	-13.624	-15.206	-13.657	-14.513	-14.799	-13.855	-14.097	-16.413	-14.249	-15.41	-15.061	-14.04	-14.223	-15.484	-12.836	-13.462	-14.794	-14.026	-14.246	-14.333	-15.615	-14.368	-13.39	-16.337	-15.54	-15.299	-14.949	-15.327	-13.892
1.1259	1.6004	2.165	2.2803	2.4697	1.8073	1.174	1.7467	2.3424	-0.028965	2.4363	0.90176	1.5668	2.0113	1.7725	3.123	2.1385	2.7711	1.6482	1.6287	1.1109	3.9939	2.4363	2.9784	0.075189	2.7608	2.4668	2.5168	2.4313	1.2864	3.1271	0.71418	0.67858	-0.28078	3.4039	1.0286	2.6376	1.5063	0.8639	2.022	2.1015	3.2606	2.1069	0.85096	1.2531	0.072771	1.8991	0.75416	2.4119	2.5495
-3.6868	-2.6183	-1.8263	-2.57	-2.7202	-3.5327	-3.4343	-1.897	-1.8079	-2.1147	-1.8292	-4.2852	-2.3512	-3.0383	-3.0868	-3.9955	-1.7149	-4.3335	-2.5547	-1.9758	-2.9234	-2.804	-1.4242	-1.8676	-2.8102	-1.7604	-1.75	-2.5068	-3.72	-1.8072	-2.8008	-2.6706	-2.6998	-1.7823	-1.7237	-2.9	-1.8695	-2.2125	-2.3074	-1.484	-1.8697	-1.1239	-0.76583	-1.9772	-3.7039	-4.1447	-2.6105	-2.186	-2.9192	-3.8093
-12.798	-12.634	-13.643	-13.876	-13.292	-13.558	-13.743	-11.259	-13.746	-12.053	-11.801	-13.955	-12.264	-12.898	-14.016	-14.617	-13.753	-15.291	-14.244	-13.77	-11.711	-13.07	-12.392	-14.966	-13.87	-12.141	-12.811	-13.098	-11.939	-11.549	-13.173	-13.908	-13.202	-13.407	-12.772	-14.166	-13.104	-12.846	-14.04	-13.389	-13.138	-12.322	-13.577	-15.205	-14.481	-14.065	-11.982	-14.692	-14.7	-12.661
-11.935	-10.571	-10.81	-8.3372	-10.672	-9.6481	-10.096	-9.8836	-10.953	-10.798	-11.662	-10.986	-10.829	-11.636	-10.968	-10.316	-10.822	-12.075	-12.156	-10.933	-11.274	-10.502	-10.79	-8.6008	-9.4799	-11.998	-9.4746	-11.677	-10.395	-10.262	-11.532	-9.7074	-11.041	-11.331	-11.765	-9.9584	-11.804	-9.7075	-13.325	-10.715	-10.356	-11.069	-10.822	-10.646	-10.993	-10.403	-11.142	-10.157	-11.591	-10.043
2.232	2.605	3.5984	0.86168	3.4208	1.6118	3.1278	2.3854	2.5446	2.3629	2.0234	2.501	1.8627	1.7075	1.6931	2.3926	2.4873	3.7304	1.7229	2.6899	4.1357	1.574	2.8532	4.1758	3.5347	1.8175	1.5163	2.2845	1.1067	2.6622	2.4103	4.3842	4.048	2.9561	1.9135	4.463	1.4152	4.598	1.5299	2.5864	1.354	1.3958	2.5669	2.8778	1.7502	2.8788	1.8125	2.8854	2.0612	3.4195
-9.8467	-8.2151	-8.281	-9.7113	-8.8609	-9.4555	-8.7951	-8.2887	-9.6324	-7.5243	-9.1736	-8.7526	-8.0923	-9.4066	-9.9251	-8.5382	-8.8917	-8.8542	-9.065	-9.9507	-9.8857	-7.8852	-8.2629	-8.2841	-9.7333	-9.4617	-10.56	-9.3334	-9.6961	-10.826	-8.8924	-9.631	-10.055	-9.3874	-10.687	-8.0992	-8.578	-8.4007	-7.9601	-10.049	-10.258	-9.142	-10.214	-9.4344	-8.2467	-8.1559	-7.9702	-8.7881	-10.11	-9.1688
-2.927	-4.5338	-4.9883	-2.441	-4.7386	-4.158	-2.9257	-3.0752	-3.7022	-3.9064	-4.1984	-2.9572	-4.8435	-2.8668	-3.3305	-5.8974	-3.3806	-3.6944	-2.5674	-3.6139	-3.8968	-4.6636	-4.0867	-3.6244	-4.544	-3.2576	-4.7852	-5.9683	-3.5068	-4.6112	-4.5325	-2.7491	-4.5777	-6.099	-4.9495	-3.562	-5.0538	-2.527	-3.4526	-5.0144	-4.2925	-4.642	-4.1419	-3.834	-3.4969	-4.0025	-4.6668	-3.6394	-5.1034	-3.4081
-0.69816	1.1345	-0.56091	-0.62591	-0.29115	0.074359	-0.8022	1.3596	0.0449	0.58099	-0.93611	1.5111	1.2173	-0.13994	-0.15634	0.4642	-1.5627	-0.76087	0.89014	0.6205	-0.15478	1.0308	-0.63057	0.60144	-0.9612	0.084478	-2.4342	1.1324	-0.18935	0.60237	1.5444	0.85562	0.15257	-0.32366	1.3443	-0.36534	-1.1234	-0.88447	-0.30779	-0.12446	0.37537	0.724	0.20173	-0.30232	-0.22272	-0.048935	-0.75188	-0.18389	0.91545	-0.33461
-8.5373	-8.405	-9.1673	-7.9021	-9.779	-9.9712	-10.117	-8.0278	-9.2504	-10.684	-9.2932	-10.326	-8.5276	-10.249	-8.7482	-7.4777	-9.5393	-8.677	-8.9517	-8.7395	-8.7292	-7.0536	-7.8646	-8.9904	-8.3401	-8.0842	-8.2596	-9.7147	-10.286	-9.1979	-8.1042	-10.006	-10.403	-9.2496	-10.341	-8.3474	-9.5188	-8.0422	-10.599	-7.5544	-8.4586	-7.4348	-8.0305	-8.4134	-9.5374	-8.6113	-6.7154	-8.4171	-8.3723	-7.6779
6.7866	6.053	5.9246	5.9972	7.4716	8.5251	6.9443	6.1206	7.0875	7.1419	6.0125	6.0141	6.9312	7.2765	6.9581	6.9861	7.6893	5.5899	7.4435	8.0338	7.9369	6.3269	8.6424	6.7208	8.5997	6.3592	7.0273	5.9085	6.8954	6.6484	7.2414	6.7759	6.2969	6.2088	5.3947	7.4357	7.121	6.704	5.5128	7.8514	6.89	5.9583	5.5762	6.9928	6.6574	7.1966	6.3933	8.7094	7.2374	5.8688
-0.052046	1.6094	2.1139	2.6878	1.7327	2.1088	2.8824	1.0896	0.36446	2.3721	2.2821	1.9622	2.2666	1.8598	1.012	1.5968	3.7983	1.5775	2.9385	0.83483	1.1417	2.3669	1.6863	2.6398	2.1125	3.6682	1.3517	1.9437	2.5355	3.6208	0.59938	2.7047	3.0483	1.316	2.7926	1.7473	2.2021	1.2701	0.81401	2.4488	2.769	2.2309	2.8229	2.6267	1.6678	2.4538	0.055767	1.5449	3.6974	1.9891
1.1266	0.18454	-1.0009	1.4576	0.80621	-0.6327	2.811	1.3814	0.65235	0.0094841	-0.041955	2.4135	0.73346	1.5069	0.78494	1.968	0.036319	-0.53091	0.056331	-1.4315	0.91896	-0.60214	0.44019	0.60716	1.0414	0.084936	-1.0443	1.226	1.7389	2.2266	0.037585	-0.83055	0.76154	0.71465	0.36334	0.3554	0.71855	0.36666	1.6337	1.0066	0.84224	-1.7428	-0.42467	1.6106	0.27289	-0.25712	1.7335	2.5402	0.63559	1.0103
-8.3545	-8.1133	-12.118	-7.6814	-8.4398	-9.3891	-8.8721	-8.6654	-8.7291	-9.5631	-7.9416	-9.2054	-7.8835	-9.342	-10.084	-9.6321	-9.0065	-9.137	-8.7677	-10.268	-8.9093	-8.2339	-9.8118	-8.3526	-8.9898	-10.019	-10.082	-9.4827	-9.1739	-9.1278	-9.9573	-8.458	-8.9733	-8.5752	-10.063	-11.721	-7.4296	-10.195	-8.5762	-8.5835	-8.65	-8.1716	-7.7094	-9.2659	-9.3776	-10.152	-8.174	-9.5784	-10.378	-9.6666
-3.0729	-4.1798	-2.771	-3.4951	-2.6829	-2.324	-3.2762	-2.8463	-0.83594	-2.8861	-3.7905	-2.9618	-4.3645	-4.7864	-4.4556	-3.409	-2.9416	-3.8821	-3.433	-3.2995	-2.8317	-2.4635	-1.7062	-2.1528	-0.9206	-2.985	-4.8451	-3.7401	-3.9034	-3.8813	-4.1673	-3.1804	-1.8925	-2.823	-3.3281	-4.5215	-3.1042	-2.8429	-2.1365	-1.7662	-3.0921	-3.2964	-3.1622	-2.9319	-4.3373	-0.23949	-2.9188	-3.2261	-2.1978	-5.6961
-5.4685	-7.0239	-5.3103	-6.9889	-6.8242	-6.1181	-6.211	-6.9944	-7.2761	-7.4484	-5.87	-7.3138	-4.3171	-8.5955	-6.6315	-5.4696	-5.7728	-5.0247	-6.5032	-7.2138	-7.5658	-6.9306	-7.2709	-5.9018	-6.4811	-6.7501	-5.7548	-5.8223	-7.4177	-7.9983	-7.7267	-4.8465	-6.329	-6.7117	-6.3289	-7.3339	-5.7213	-5.6499	-7.7424	-7.1886	-6.4445	-6.6918	-5.4172	-5.8271	-6.6505	-7.2203	-5.7247	-6.0557	-6.1415	-4.9914
-10.744	-8.8596	-11.214	-12.927	-10.717	-11.692	-11.475	-11.215	-9.5511	-10.954	-8.6137	-10.946	-9.87	-9.5226	-12.783	-10.912	-11.727	-9.8581	-11.345	-8.9524	-10.998	-10.962	-10.574	-11.608	-10.567	-12.249	-11.061	-11.343	-11.796	-10.424	-11.654	-11.414	-10.286	-10.412	-9.8521	-11.541	-10.651	-9.445	-9.0888	-11.206	-10.315	-9.7214	-11.207	-10.998	-12.332	-10.747	-10.837	-9.3977	-9.5826	-11.028
0.08214	-1.1713	-2.182	-1.6364	0.011267	-2.0436	-1.6044	-1.2762	-0.072496	-1.1052	-0.41335	-0.9694	-0.56043	-0.74643	-0.77883	-0.81836	-1.5662	0.38919	-1.4122	0.27533	-1.5197	-1.0475	-0.89429	0.22837	0.24821	-0.13422	-1.9841	-2.7984	-1.3164	-1.1883	-1.841	-0.73544	-1.9312	-0.43842	-1.9353	-1.0062	-0.62747	-1.4243	-0.84457	-1.1058	-0.52582	-0.085281	-1.0449	-0.45274	-0.12277	-1.8586	0.10076	-2.7941	-1.3272	-0.0036058
-3.9011	-4.7364	-4.9076	-6.3187	-3.7626	-4.3175	-3.6643	-5.1828	-3.6263	-5.6871	-4.3263	-3.789	-4.9323	-4.6226	-3.9276	-2.9687	-3.8131	-4.3379	-5.9208	-3.0558	-2.7443	-2.5453	-4.4189	-3.5563	-3.2744	-5.7453	-4.6974	-3.4279	-4.6607	-3.4254	-4.2254	-4.5722	-4.5198	-5.0187	-3.3096	-2.8017	-3.81	-4.7766	-4.7551	-3.9377	-4.1148	-3.94	-2.9225	-3.235	-5.5723	-3.071	-3.3033	-4.1911	-4.767	-5.0919
0.53451	1.0374	1.4239	-1.0845	0.27361	-0.66402	1.2943	-0.31188	1.6744	-0.7203	-0.38476	0.0027449	1.0749	0.14919	-0.19498	-0.22986	-0.39552	0.44183	-0.96164	-1.0776	0.73281	0.21141	1.0899	0.99244	1.1289	0.75189	0.13513	0.32326	0.66065	0.59879	0.10538	0.55984	1.2573	0.86576	-0.53756	0.42994	-0.1166	-0.2188	0.21406	-1.3884	0.25739	1.0592	2.2164	-0.092785	1.4415	0.82402	-0.66936	1.7861	2.465	1.3844
3.5804	3.5919	2.6598	2.0061	1.9803	3.6692	2.4367	1.9599	3.5007	0.3914	3.5061	2.0045	2.0708	2.1586	1.3002	3.1174	3.0937	0.98899	2.403	2.3257	0.70983	2.1154	2.4047	0.86269	2.317	1.1956	1.962	2.4682	4.0542	1.4825	3.5159	3.5212	1.7712	3.1187	2.7452	2.9648	3.0386	3.0151	2.6681	2.1268	3.9039	2.8943	3.0796	2.4413	1.762	2.4264	4.4281	1.5537	3.4508	1.4671
-1.7826	-2.913	-3.4857	-2.7864	-3.3275	-3.425	-3.4224	-3.0514	-2.981	-2.9684	-4.4515	-2.3835	-2.2076	-3.5148	-3.5817	-3.3107	-3.569	-3.7297	-1.8953	-3.1066	-1.9853	-3.3484	-4.4282	-4.0037	-2.358	-3.9257	-4.765	-4.4152	-2.9477	-3.9983	-2.8342	-3.7883	-3.0302	-4.8261	-2.1414	-2.7552	-5.2174	-4.6822	-3.7195	-3.7603	-3.5697	-2.8718	-2.4232	-2.9651	-3.8077	-3.3159	-4.2211	-1.8826	-4.8178	-3.3508
-1.9913	-1.5533	1.8932	-0.38468	-0.67795	-0.74398	-0.14553	-2.8299	-0.39428	0.59848	1.7182	-0.46203	-0.87142	0.94816	1.3572	-0.53204	0.24003	0.097496	-1.1702	-0.45162	-0.015116	1.1325	0.32547	0.38649	-1.0008	0.54832	1.1555	1.2237	0.54067	1.3908	0.36586	0.58781	-0.84638	-0.29038	-0.40467	1.0933	0.52405	0.28665	-0.62248	0.32153	1.78	-0.70634	-1.5906	-0.86488	-0.43514	-0.88565	-0.34032	0.94392	-1.0719	-0.57682
-0.12006	0.91412	-1.2417	1.4595	1.079	1.4518	-0.10785	-0.54121	-0.84771	1.0207	1.551	-0.89333	1.6821	-1.581	0.88882	0.29533	-0.11493	0.63997	1.0793	-0.856	-1.2437	-0.54574	-0.89919	-0.016815	-0.0016173	-1.2968	0.48449	-0.25743	-1.576	0.087908	0.23907	-0.37414	-1.1544	-1.323	0.066207	-0.34181	-0.034662	-1.7615	0.69587	-1.2348	-0.42432	-0.10105	-0.32947	-0.38724	0.35773	0.61432	-0.70826	0.20986	0.76984	-0.72744
-0.46773	-0.44272	0.68124	-0.38986	-0.25569	-0.10293	-1.4312	0.075971	-0.82568	0.26155	-0.59849	0.19481	-0.083229	-0.037705	-1.0577	-1.882	-0.35845	-1.0135	-0.88713	1.7319	1.4749	-0.87182	-0.51831	1.1502	2.532	-0.14869	0.31168	-0.88551	0.32027	-0.76051	-0.90056	-0.64101	-0.67029	-0.45031	-0.30729	-0.25806	-0.86562	0.52753	-0.92069	-0.089186	0.1012	-0.75364	-0.73922	-1.223	1.4082	-0.39272	-0.87855	-0.5164	1.1197	0.63043
-21.561	-21.986	-20.857	-19.896	-20.423	-20.826	-19.696	-21.215	-20.873	-21.44	-20.569	-20.755	-21.869	-21.562	-20.131	-19.837	-23.281	-20.178	-20.357	-19.191	-20.132	-21.084	-20.82	-20.906	-19.979	-20.823	-19.444	-19.447	-21.404	-20.765	-20.057	-19.339	-21.04	-20.936	-19.895	-20.219	-21.529	-20.821	-21.066	-20.883	-19.014	-21.43	-21.611	-19.562	-21.68	-19.526	-21.908	-21.326	-22.031	-21.41
1.7143	1.2611	2.1448	2.0769	-0.054335	1.4344	2.0194	2.5542	1.7291	2.4187	0.62624	1.915	0.81263	2.9351	0.67626	0.7068	2.3034	2.6411	0.43342	0.40234	0.055351	2.1447	2.2999	1.1913	1.6817	1.5101	3.659	1.1901	0.49678	1.472	0.88506	1.9274	0.81913	1.812	1.2198	1.9807	1.415	1.1568	-0.46238	2.3705	1.5235	1.9923	2.0205	0.70226	0.81946	1.5478	0.82519	0.56194	0.67109	1.7523
1.5931	2.6039	0.89388	1.7079	2.1982	1.8175	2.3507	2.1278	1.419	1.2586	-0.2514	1.427	2.1569	0.58228	2.5803	2.3257	-0.44633	1.6784	2.1308	1.2126	1.8306	2.7057	0.32554	1.6764	1.2815	1.6976	2.2846	1.6448	2.4788	-0.66529	1.9469	1.0395	2.4318	2.3718	3.4738	1.5219	0.8789	1.9345	1.6045	2.5572	1.8742	2.1999	0.63784	3.0047	2.8904	1.7742	0.11236	1.331	0.68048	1.6689
5.8601	6.0171	6.9023	8.4229	6.3292	7.9659	6.357	6.7481	6.8797	7.3219	7.1636	6.9134	5.2432	5.2865	6.8918	6.314	6.9874	7.2642	7.0484	8.4786	6.1092	7.8345	7.5709	7.2488	6.1389	6.4102	7.1981	5.9306	6.4518	6.8367	6.3825	7.3927	7.9518	7.1096	7.1063	5.5581	7.6769	7.8961	6.1863	7.1963	6.7117	5.7419	5.3934	6.4443	6.5626	7.6861	6.5021	6.4571	4.5057	7.8131
-2.7245	-2.834	-2.3239	-2.3516	-1.3354	-1.8967	-1.5181	-2.0843	-1.0972	-3.6993	-1.8056	-2.7008	-2.6152	-2.3064	-2.2752	-2.1874	-2.9748	-3.4283	-3.696	-2.8986	-3.3258	-1.7457	-3.3441	-4.7824	-2.1748	-3.1006	-1.5384	-1.3841	-1.0321	-2.6172	-3.9185	-2.6735	-0.94501	-3.1607	-2.285	-4.0906	-2.1249	-2.2133	-1.7669	-1.5788	-1.9437	-1.9971	-1.9656	-1.8004	-3.1043	-4.7442	-2.0607	-1.3414	-2.0439	-3.3108
-5.4479	-4.8403	-4.5088	-4.8651	-6.8919	-5.6147	-5.8241	-5.9344	-5.4136	-4.4627	-5.5186	-7.4104	-6.776	-6.8463	-5.6641	-4.8227	-5.173	-4.3899	-5.9142	-5.2421	-4.8174	-4.6173	-5.5317	-6.078	-4.8588	-4.8395	-5.6889	-5.6858	-5.609	-4.8958	-4.9571	-6.3559	-4.7698	-5.8456	-4.5523	-5.1849	-5.146	-5.0794	-5.6034	-6.4916	-6.391	-4.4908	-4.9843	-5.715	-4.5656	-3.7239	-7.6682	-6.3035	-6.0379	-5.0239
-14.684	-13.586	-12.996	-13.56	-12.025	-16.101	-12.457	-13.311	-13.152	-11.669	-12.963	-12.919	-13.347	-13.191	-13.039	-11.545	-12.35	-11.9	-13.26	-12.249	-13.706	-11.595	-11.623	-13.287	-13.268	-12.472	-11.798	-12.95	-12.418	-12.883	-13.125	-13.012	-13.128	-12.527	-12.642	-12.985	-14.001	-12.375	-12.998	-11.232	-10.326	-13.01	-13.592	-12.434	-12.71	-13.294	-13.247	-14.672	-14.493	-12.355
8.9512	12.145	9.3986	9.7543	8.609	12.555	8.7764	8.4127	9.7034	11.315	9.9661	9.301	10.143	9.6542	9.0932	10.413	8.6996	9.8508	8.9755	10.135	9.1981	9.6201	10.341	10.258	10.616	10.175	10.638	9.2009	9.2236	9.6217	8.8316	9.4332	10.673	10.123	9.7738	9.5308	9.7119	10.977	8.8382	10.413	9.2803	9.7059	8.6524	10.104	11.098	9.996	8.9705	10.352	9.2258	8.9984
-12.261	-11.001	-10.975	-9.9795	-13.791	-12.582	-10.893	-11.56	-12.379	-10.35	-11.219	-11.313	-9.8737	-12.262	-11.953	-11.087	-11.584	-11.146	-12.4	-10.89	-11.187	-12.086	-10.859	-12.166	-12.85	-11.545	-12.628	-11.042	-12.03	-12.431	-13.386	-13.121	-12.577	-10.706	-10.823	-13.681	-12.11	-14.117	-12.291	-11.149	-12.975	-11.59	-11.831	-10.223	-11.636	-12.255	-11.005	-11.152	-12.228	-10.622
-11.373	-10.797	-12.396	-11.617	-11.972	-9.512	-12.043	-11.321	-11.029	-10.052	-10.815	-11.275	-10.833	-12.039	-11.387	-11.786	-10.794	-12.14	-11.614	-12.303	-11.303	-10.885	-13.06	-12.224	-11.689	-12.47	-11.849	-12.488	-13.551	-9.6822	-10.98	-13.116	-11.447	-12.131	-11.26	-11.153	-11.36	-12.802	-12.804	-11.359	-10.852	-11.693	-12.117	-11.263	-10.53	-9.8408	-9.475	-10.903	-10.156	-11.175
-23.447	-24.341	-21.92	-22.06	-23.267	-21.224	-22.296	-21.837	-23.456	-23.559	-23.21	-22.382	-21.833	-22.686	-21.698	-23.375	-24.406	-22.202	-22.294	-22.32	-23.262	-21.781	-21.791	-21.378	-22.828	-21.324	-21.342	-23.095	-23.821	-22.469	-21.815	-23.896	-21.59	-21.935	-23.697	-23.035	-22.485	-22.015	-21.856	-21.729	-22.83	-22.722	-23.522	-23.128	-21.779	-22.392	-22.878	-22.006	-23.467	-22.436
-2.0956	-3.6069	-2.3329	-3.4507	-2.9707	-2.1583	-2.1262	-1.5951	-2.108	-3.1494	-2.4288	-2.4081	-1.1964	-3.0537	-2.8622	-4.4748	-2.0103	-3.3069	-1.9754	-2.698	-2.5966	-1.9345	-2.3529	-1.5792	-1.6348	-3.0623	-3.7515	-2.2978	-2.2096	-3.2991	-3.5389	-3.013	-2.5531	-1.8908	-2.8003	-1.8558	-3.2707	-2.8368	-2.9692	-2.1376	-1.2633	-4.6933	-1.774	-1.833	-2.9835	-1.8238	-2.99	-1.2744	-2.0707	-2.544
-4.2075	-3.3401	-3.4859	-3.9933	-3.7697	-4.3977	-4.6319	-5.2289	-3.5358	-5.1548	-3.7819	-3.6982	-1.0246	-3.3052	-3.5251	-4.5358	-3.7471	-3.5577	-4.8715	-4.9834	-4.9699	-2.2719	-4.7266	-4.5196	-2.8586	-4.3038	-4.3049	-4.7897	-2.4052	-4.613	-4.2435	-1.6966	-4.1113	-2.3631	-2.4088	-3.6391	-2.8315	-3.6039	-3.4823	-5.0794	-5.027	-3.7703	-4.0723	-4.8161	-3.6673	-3.306	-2.7827	-4.6394	-2.7987	-3.5848
-10.043	-8.803	-8.4518	-10.32	-9.9831	-8.5744	-8.6867	-8.2977	-10.005	-9.0768	-9.1119	-8.7595	-8.3678	-10.564	-7.9098	-8.9885	-9.0859	-9.7097	-9.6932	-9.8082	-9.0382	-10.104	-7.1491	-9.5948	-8.0868	-9.2244	-8.7214	-8.9396	-8.3761	-8.7855	-8.2776	-8.1884	-7.5235	-8.9702	-10.151	-7.3804	-8.9858	-8.3733	-11.143	-8.9827	-8.5755	-9.6201	-9.3844	-8.8993	-10.222	-8.3661	-8.925	-8.253	-9.1374	-8.8079
-11.452	-11.176	-10.002	-11.188	-9.8641	-11.07	-12.192	-11.986	-11.019	-11.233	-11.875	-11.104	-12.182	-10.656	-10.153	-10.874	-11.061	-10.828	-11.707	-11.33	-12.909	-12.322	-9.7522	-12.019	-10.298	-10.149	-11.899	-10.942	-10.818	-12.6	-11.46	-10.799	-12.189	-11.875	-10.847	-12.822	-11.442	-10.656	-12.008	-12.611	-11.088	-12.319	-12.98	-13.232	-10.382	-12.029	-12.817	-10.562	-10.921	-11.969
-15.091	-13.498	-14.216	-12.816	-15.689	-14.611	-16.236	-14.682	-14.347	-13.499	-15.389	-15.784	-14.057	-14.391	-12.803	-15.28	-13.555	-14.68	-16.676	-13.328	-14.199	-14.204	-14.954	-14.826	-14.671	-14.389	-14.36	-14.566	-13.605	-13.944	-13.939	-12.567	-14.211	-15.162	-13.997	-13.849	-14.721	-14.536	-16.151	-15.865	-13.077	-15.733	-14.75	-14.916	-15.323	-14.297	-14.119	-15.718	-13.586	-15.542
-14.71	-15.148	-16.149	-12.87	-14.236	-17.004	-15.291	-13.599	-14.567	-15.161	-14.014	-13.969	-15.42	-13.657	-13.471	-14.864	-12.935	-13.489	-14.289	-14.879	-14.289	-13.844	-14.021	-15.03	-15.345	-13.952	-13.839	-15.367	-15.044	-14.728	-14.851	-16.077	-14.167	-13.726	-13.29	-14.839	-13.713	-15.036	-13.698	-13.297	-15.125	-12.996	-15.006	-13.688	-14.883	-14.526	-14.658	-14.607	-15.782	-15.248
1.563	2.8749	0.66134	2.5971	2.7752	3.3443	3.0937	1.4705	3.539	1.5992	2.4531	2.4249	2.1332	2.8178	2.5821	2.1468	2.3263	3.134	2.6229	2.4573	4.4163	2.7336	2.5601	3.0598	1.192	2.3433	2.2852	2.0178	2.2335	3.0511	1.4503	3.0107	2.5172	4.2167	2.0266	0.71951	1.8718	4.0547	2.636	3.1379	1.2095	4.5497	1.3165	3.6924	2.8926	3.4792	2.1575	2.9316	1.9407	3.3458
-0.24729	1.2601	0.925	2.4065	0.89969	0.42692	2.1625	2.6004	1.993	0.67641	0.76961	0.75502	2.1421	0.74167	1.2573	2.0794	2.5942	1.464	2.4743	3.0346	-0.48684	2.6467	1.2861	2.6165	1.1778	3.1985	1.9229	2.1729	2.429	2.8041	1.9704	0.69239	2.8887	1.0769	2.5062	1.174	1.1224	0.68899	2.9318	-0.36143	2.0767	2.2907	2.1927	2.6829	1.1027	2.0357	3.0658	3.4137	2.9989	0.60593
-2.3612	-1.6902	-1.6685	-1.9456	-0.66908	-0.99389	-1.4223	-0.34333	-1.1057	-2.8009	-2.0545	-1.5357	0.027793	-0.27336	-1.2708	-1.4888	-1.9402	-2.6858	-2.5608	-0.42332	-1.9889	-0.43578	-1.8038	-1.762	-3.1884	-1.8884	-3.631	-3.295	-1.8641	-3.8827	-2.6914	-1.041	-2.5059	-2.8979	-1.5322	-2.2033	-2.9185	-3.0015	-1.7856	-3.3731	-1.8015	-0.10289	-2.5399	-1.4201	-1.7106	-1.4983	-0.65644	-1.9098	-2.1866	-1.8675
1.8916	1.6095	1.5148	2.0071	1.6588	1.1724	0.76956	1.7867	0.72645	1.1266	1.3051	1.6086	2.9687	1.4758	1.6053	1.5167	1.1481	1.7052	2.1549	1.4762	1.0992	1.6202	2.2873	1.3052	-0.015981	0.64059	2.2477	0.42361	0.79889	1.2508	0.42075	0.86215	2.1822	2.3719	-0.29882	-0.69943	1.2158	0.53081	-0.45157	0.091496	1.4537	1.6057	-0.019744	0.96623	2.3498	0.73889	1.7966	0.9977	0.44074	0.86763
-23.588	-23.334	-22.232	-22.493	-23.554	-21.825	-23.196	-20.571	-22.241	-24.145	-22.202	-21.475	-22.871	-21.404	-21.212	-20.593	-23.1	-22.251	-21.188	-21.993	-22.134	-22.237	-21.885	-23.621	-21.711	-22.356	-22.836	-20.936	-21.508	-21.053	-22.332	-21.071	-22.62	-21.19	-22.99	-22.607	-21.704	-22.168	-21.842	-22.68	-23.852	-22.396	-20.689	-23.985	-22.921	-22.165	-22.055	-22.646	-21.782	-20.959
-2.9	-1.7771	-1.5233	-2.6137	-0.91589	-1.5547	-1.5237	-0.34754	-2.9869	-1.5834	-4.1546	-3.3051	-0.90554	-2.9929	-0.59444	-1.0361	-3.5537	-1.963	-0.38878	-2.4405	-1.9608	-1.3547	-2.0234	-1.4742	-1.5952	-1.3416	-3.1864	-0.46952	-0.51089	-2.5073	-2.0587	-0.65943	-1.9844	-2.0246	-3.1004	-3.2712	-2.2854	-2.7654	-2.3585	-2.2475	-3.6652	-0.87094	-0.68427	-2.1482	-1.3967	-1.3993	-0.20019	-1.7227	-1.8461	-3.0883
-14.833	-16.522	-14.715	-12.988	-14.804	-14.776	-12.481	-13.727	-13.637	-13.395	-13.099	-15.464	-14.089	-13.067	-15.304	-15.969	-13.016	-13.392	-13.917	-13.324	-14.735	-14.98	-14.412	-14.578	-14.335	-12.333	-13.689	-14.053	-13.317	-13.505	-13.032	-13.947	-14.212	-14.675	-14.365	-14.012	-14.19	-14.401	-14.409	-15.303	-15.548	-14.814	-14.246	-13.555	-14.893	-14.054	-15.592	-14.839	-14.132	-13.584
-3.711	-6.2345	-5.3204	-3.5553	-4.6731	-4.8402	-6.5924	-4.5999	-6.112	-6.1706	-6.283	-6.2937	-4.8162	-4.7392	-5.0561	-7.3304	-6.6645	-6.6881	-5.1361	-5.2859	-6.5635	-3.7598	-5.9363	-6.4757	-4.4612	-6.2718	-5.5282	-6.5224	-4.9811	-5.1672	-5.8179	-5.2846	-4.2661	-4.7621	-5.488	-4.799	-7.1482	-4.9032	-6.463	-4.7597	-5.2881	-5.2321	-7.2577	-6.7126	-5.7885	-6.0436	-6.0352	-5.0205	-6.5525	-6.3398
-21.329	-21.313	-21.153	-23.052	-23.06	-21.056	-22.943	-21.702	-21.271	-20.607	-22.672	-21.157	-21.617	-23.036	-21.668	-21.779	-23.437	-24.046	-20.905	-21.195	-22.347	-22.352	-22.771	-21.742	-22.384	-22.603	-22.758	-21.578	-24.12	-21.491	-21.109	-20.735	-22.072	-21.902	-22.77	-23.365	-23.299	-22.441	-22.922	-21.837	-22.505	-22.159	-22.998	-21.117	-22.115	-22.02	-22.123	-21.159	-22.223	-22.744
-11.124	-10.594	-11.838	-10.834	-10.986	-11.112	-10.89	-10.038	-10.573	-10.513	-10.478	-11.105	-10.275	-11.086	-9.7707	-11.899	-11.102	-9.7895	-10.645	-12.169	-11.973	-10.849	-10.342	-10.758	-10.526	-11.104	-11.015	-10.465	-10.653	-9.1129	-12.029	-10.855	-11.746	-10.707	-12.368	-11.256	-11.764	-9.7631	-11.469	-8.737	-12.586	-11.249	-8.8998	-10.277	-10.222	-12.193	-10.423	-11.053	-11.669	-9.4835
-3.8936	-5.1292	-6.0302	-4.7369	-3.9833	-5.6051	-5.4035	-4.8579	-3.9201	-5.492	-6.3083	-6.2294	-5.8741	-3.6311	-5.8727	-5.6921	-5.8916	-6.817	-5.6843	-4.992	-6.0935	-4.6745	-7.3081	-8.0567	-5.3111	-5.0063	-6.8478	-5.8866	-6.2196	-4.5803	-4.5591	-5.1733	-5.48	-3.8429	-5.4123	-5.505	-6.7491	-5.3427	-5.458	-3.7807	-5.9828	-6.4067	-4.9919	-5.162	-4.8419	-4.898	-4.7674	-4.8947	-6.6129	-5.6873
5.3502	3.4887	5.2839	4.1313	5.3185	5.0661	6.3731	5.1346	3.588	5.047	5.3103	5.1597	5.0745	5.2806	4.234	5.4078	5.5513	4.229	6.0532	5.1009	3.0811	2.8691	6.2992	3.5	3.6759	5.345	4.6909	4.9186	5.2418	4.9445	5.3773	3.6133	3.9626	3.6395	4.812	4.4674	4.1275	5.1012	7.5196	5.4905	5.3506	7.3448	3.3201	5.0432	5.9019	4.9887	5.6541	4.6695	5.7056	5.2865
-12.414	-15.038	-13.939	-13.958	-15.063	-14.591	-11.872	-14.52	-13.149	-13.063	-14.419	-13.574	-12.885	-13.214	-14.055	-12.659	-14.072	-14.437	-13.152	-15.795	-14.869	-13.638	-13.751	-14.429	-14.689	-15.032	-14.71	-14.1	-15.181	-15.183	-15.655	-13.895	-14.526	-14.37	-12.171	-14.57	-13.866	-14.323	-14.417	-14.088	-14.279	-12.794	-13.01	-13.943	-14.139	-13.02	-13.334	-14.907	-15.004	-12.959
0.18071	0.79759	0.31696	0.34853	0.72779	-0.51712	1.259	0.43158	-0.27085	-0.24045	-0.60974	0.13808	0.72915	0.6306	-0.50488	-0.26252	2.8931	0.10498	1.3232	0.071119	3.0893	0.48931	1.5692	-0.99418	-0.54117	0.67081	0.52969	-1.2321	0.8334	0.32745	-0.10648	0.61838	-0.62563	-0.26377	0.66646	-0.15095	0.54414	0.2474	0.68037	0.24393	2.1092	-0.055207	0.57064	-0.72557	0.29372	0.17742	-1.1185	2.0739	-0.77931	0.66728
10.983	10.941	9.3123	11.247	9.2347	9.4184	9.9736	11.362	10.527	8.8844	9.0179	9.5978	10.323	10.72	10.352	10.375	8.584	10.27	8.7795	9.7869	10.499	9.8592	8.733	9.5142	9.1862	8.9096	9.975	10.841	10.168	8.92	8.9858	10.572	8.286	8.8823	9.3549	10.177	10.346	9.9273	8.3228	10.082	9.5522	11.159	8.7164	9.209	9.0034	10.669	8.3033	10.199	8.8614	8.5403
-5.773	-3.7531	-4.389	-4.7953	-3.6182	-6.6826	-5.0391	-5.8226	-4.591	-5.669	-5.7579	-3.8759	-3.992	-5.0047	-3.3162	-3.9609	-4.2541	-4.7532	-4.1447	-6.8014	-4.3471	-5.4198	-4.4299	-3.6872	-5.2449	-3.6234	-3.7296	-4.2363	-5.5691	-4.4556	-5.5769	-5.6688	-4.7381	-5.6883	-4.7339	-5.1735	-4.2653	-4.3809	-5.9767	-5.6742	-7.3009	-5.3139	-4.9221	-4.7075	-5.5758	-5.2524	-5.2149	-5.4144	-5.1547	-3.5643
-8.6262	-9.9443	-10.262	-10.319	-8.2979	-8.0993	-9.9543	-9.0767	-8.2571	-8.4568	-8.5297	-8.8742	-8.2616	-9.194	-6.9812	-7.4887	-9.3682	-8.0237	-7.7797	-8.6616	-8.2186	-9.4913	-8.7311	-9.0036	-9.4352	-9.768	-7.2049	-7.7469	-7.7044	-9.7798	-7.3898	-6.1638	-8.5559	-8.1293	-6.9426	-10.38	-9.6177	-10.228	-8.9049	-9.4145	-8.5182	-10.858	-9.7584	-7.8904	-9.3063	-8.371	-9.7054	-9.1529	-9.7385	-9.0417
-2.4728	-1.8177	-0.2326	-1.4067	-3.339	-2.2811	-0.65796	-2.0575	-1.9843	-2.0793	0.0007181	-1.9431	-0.27331	-2.3392	-2.8825	-1.8168	-1.4974	-0.76697	-1.1474	-3.9936	-1.5099	-2.1112	-1.1402	-2.0197	-1.6225	-0.44195	-2.0674	-1.7202	-1.6648	-1.4427	-3.7753	-1.4895	-2.0638	-2.9413	-3.452	-0.98931	-2.3489	-2.7636	-1.6252	-1.37	-1.3828	-0.9773	-2.1611	-1.7353	-1.8463	-0.99028	-1.7166	-3.3102	-2.4359	-1.4467
-23.837	-21.621	-21.874	-22.729	-22.602	-22.995	-23.065	-22.692	-23.385	-22.377	-23.005	-21.519	-23.57	-23.448	-21.643	-21.056	-22.267	-21.589	-21.414	-22.234	-22.365	-23.161	-22.102	-21.973	-22.511	-23.156	-20.707	-19.51	-22.127	-22.181	-22.883	-20.497	-22.971	-21.718	-22.343	-23.177	-22.032	-22.33	-20.944	-20.927	-21.162	-23.311	-23.1	-21.886	-21.496	-20.888	-21.769	-21.635	-23.088	-21.494
0.40464	0.63524	-0.0028495	-1.1551	-0.57512	1.7133	-0.84094	-1.1079	-0.86372	-0.14452	-1.6747	1.3822	1.4103	1.3259	0.27532	-0.70459	0.24373	1.4275	-0.01921	0.62481	1.6324	0.12665	-0.37725	1.991	1.9389	-0.41561	1.6461	0.27164	1.3688	-0.32705	0.95692	0.14729	-0.39616	-1.0703	2.0623	-0.71623	0.77729	0.67351	-0.37975	1.6396	0.84242	-1.1271	0.55823	1.2819	0.71475	0.52714	0.037982	0.41534	0.73735	-0.2574
-11.259	-11.007	-11.527	-11.962	-9.8391	-11.956	-11.506	-12.712	-10.587	-12.203	-12.219	-11.778	-11.388	-11.227	-9.5594	-11.13	-10.801	-12.194	-12.585	-11.153	-10.115	-9.9385	-9.6786	-10.507	-13.31	-12.22	-12.916	-11.47	-11.502	-11.621	-11.068	-10.471	-10.733	-10.958	-12.602	-10.708	-10.15	-10.615	-12.509	-11.327	-12.078	-10.462	-12.754	-12.139	-11.181	-11.633	-11.618	-10.779	-12.261	-10.809
0.21342	2.5045	2.6769	0.95446	1.4393	2.0496	2.0391	2.087	0.86337	2.2295	2.2327	1.4124	2.3138	0.32701	1.1479	1.9171	2.3302	1.1685	2.373	2.6543	3.8681	2.1102	1.6428	0.65271	0.56626	2.4032	0.55708	0.61799	1.6959	2.6612	2.6565	2.608	1.6307	0.27749	1.5256	2.3593	-0.052802	0.68026	2.3469	1.3197	2.102	1.7465	0.77294	1.3984	2.9052	1.5783	1.602	2.7106	1.0813	1.5147
-4.6957	-6.1771	-6.1114	-4.8789	-5.0544	-4.1557	-4.597	-3.8493	-4.1506	-2.1903	-4.9747	-3.4806	-4.4531	-2.6064	-4.8448	-4.3488	-4.3901	-4.5792	-5.1934	-2.2508	-4.9313	-4.0642	-4.9544	-4.5381	-3.5556	-5.3799	-2.326	-4.0509	-4.1205	-4.128	-4.8332	-3.3943	-4.7129	-3.8441	-4.9501	-5.2828	-2.9106	-2.2795	-2.9739	-3.2263	-3.7479	-5.7846	-4.3316	-4.3414	-5.2927	-3.7582	-4.4387	-4.4873	-5.0749	-3.8304
8.0798	9.6324	8.015	7.0248	7.1666	8.5424	8.4485	8.0778	9.0924	8.0281	7.3747	7.5426	7.0715	7.2435	8.1952	8.0309	7.3759	8.1241	7.6458	7.0974	8.9635	8.6407	9.8705	8.0517	7.2296	8.2341	9.1591	7.5429	7.3593	8.6797	10.341	7.6809	6.8791	6.6904	7.4002	6.3754	7.3872	7.8244	9.4656	5.6603	7.8664	7.7267	9.6647	7.4985	9.4228	7.3623	8.7786	8.0003	7.5072	6.7155
-2.8211	-0.54792	-1.6857	-1.0348	-1.7739	-1.2285	-2.2107	-0.32118	-1.8017	-0.23899	-0.80414	-1.8569	-1.0453	-1.9615	-3.1664	-0.86293	-2.5728	-0.23684	-0.97679	-2.8332	-0.86008	-1.0399	-1.1412	-0.67287	-1.4963	-0.94655	-0.73671	-0.8812	-2.2033	-3.6506	-1.0587	-0.90584	-0.68924	-2.4377	-2.2629	-1.2539	-2.2973	-1.5829	-3.0247	-1.7307	-1.3716	-0.49086	-2.852	-1.5722	-2.3912	-0.1849	-1.98	-1.2516	-1.9391	-1.981
-13.019	-14.914	-14.196	-11.881	-11.85	-13.302	-11.364	-14.175	-12.225	-12.556	-13.305	-13.335	-13.424	-12.999	-13.691	-11.262	-14.042	-13.838	-13.348	-12.422	-14.728	-12.304	-13.778	-11.556	-13.493	-12.942	-13.116	-13.501	-15.109	-14.295	-14.559	-13.376	-12.527	-13.358	-14.418	-12.733	-13.464	-14.152	-13.266	-12.942	-12.428	-11.544	-13.402	-14.989	-11.941	-14.165	-11.961	-13.437	-13.249	-13.56
-12.974	-11.821	-11.609	-11.086	-13.892	-11.468	-11.859	-12.464	-12.11	-11.407	-12.54	-11.243	-11.755	-10.098	-11.938	-11.691	-11.782	-11.701	-11.809	-11.032	-11.069	-10.782	-11.572	-11.618	-10.826	-12.038	-12.533	-12.806	-12.555	-11.559	-12.053	-12.97	-12.469	-11.355	-11.923	-11.444	-9.4055	-10.851	-10.368	-10.799	-12.443	-10.134	-11.948	-11.551	-12.214	-10.747	-12.251	-12.744	-11.324	-11.944
-7.4936	-6.9051	-6.6866	-4.6049	-6.2659	-7.1312	-5.4841	-4.9346	-6.7601	-6.8063	-6.8321	-6.5043	-6.8769	-6.6438	-6.1356	-5.5996	-7.142	-5.7556	-6.6178	-5.8556	-5.6872	-6.1014	-7.4968	-6.6631	-5.239	-5.9601	-5.1155	-7.2256	-6.0566	-7.6131	-6.6768	-5.2278	-6.5334	-7.2105	-4.7765	-5.4681	-6.3002	-7.3309	-7.2637	-7.6785	-6.5353	-6.6936	-5.7835	-6.2991	-6.6188	-6.9232	-5.6913	-7.044	-7.4076	-6.7543
1.2221	2.0063	2.9136	1.3191	1.1456	2.3399	1.1528	-0.009811	0.96395	2.5025	3.0799	1.2241	-0.28586	1.1774	2.1645	0.33155	3.2537	2.733	0.51122	1.3925	2.1815	1.1835	0.033725	2.1009	0.36907	1.5424	2.4861	-0.2157	0.28813	1.2468	0.29412	3.1399	2.5884	0.77207	1.9439	1.0485	1.8087	0.38827	0.98648	2.9676	1.4406	0.4491	1.5083	1.0092	1.884	-0.34118	1.6235	2.1969	2.3658	1.838
-1.0223	-0.3254	2.8332	0.10416	0.38268	-0.04647	0.39718	0.34977	0.78957	-0.57102	-1.1675	0.70475	0.42238	0.7244	-0.51143	0.8053	0.015687	-0.49016	1.6935	0.54061	-0.88392	-0.37938	-1.2667	0.53652	-0.32907	0.77359	-1.9143	-0.2375	-1.3427	0.37912	0.18429	-1.8443	-1.1626	0.59124	-1.0402	0.29147	-0.70838	-0.88422	-1.1773	0.79569	-0.3935	0.37296	0.7953	0.28032	-0.87272	-0.070751	-0.078457	1.1971	0.15247	0.12022
-13.473	-12.742	-11.428	-14.035	-12.625	-13.618	-12.69	-13.287	-12.916	-11.897	-14.119	-11.93	-14.147	-12.722	-13.896	-13.694	-13.122	-13.95	-13.691	-13.143	-14.327	-13.961	-14.223	-12.139	-13.474	-13.513	-12.415	-14.449	-12.79	-14.34	-12.407	-13.951	-12.475	-12.352	-14.314	-12.712	-13.199	-12.93	-12.177	-12.625	-13.084	-12.759	-12.667	-13.342	-13.256	-14.346	-13.485	-12.924	-13.771	-13.316
-14.737	-14.312	-14.24	-15.217	-15.165	-17.374	-14.489	-14.448	-15.908	-14.27	-15.921	-14.367	-14.833	-14.092	-13.368	-16.191	-15.808	-16.114	-13.922	-12.794	-15.575	-14.077	-15.508	-15.491	-14.309	-16.338	-14.904	-14.144	-12.603	-16.018	-14.859	-16.938	-14.307	-13.792	-13.47	-15.576	-15.936	-13.223	-14.465	-15.058	-13.206	-13.342	-14.715	-14.769	-13.61	-14.94	-13.311	-13.317	-14.075	-14.744
-9.8794	-9.3909	-10.033	-9.9699	-9.8538	-8.9496	-9.6252	-9.6009	-8.2766	-8.9712	-9.2805	-7.9694	-8.3084	-9.6801	-8.6975	-9.8393	-8.6147	-9.7961	-7.7609	-9.0554	-9.009	-9.574	-9.5843	-8.2925	-8.2748	-8.0571	-9.8539	-10.691	-11.836	-8.8391	-8.4525	-8.0298	-9.3634	-9.5148	-8.6849	-8.4539	-7.8686	-8.2385	-8.8363	-9.5883	-8.1257	-9.0363	-8.7052	-8.969	-9.7942	-8.1146	-7.7544	-7.7715	-8.9086	-8.5177
11.007	8.1748	9.3299	7.4554	8.0705	8.3661	7.6404	8.0516	7.2701	8.1004	8.3027	6.462	9.6335	9.0527	8.3522	9.0431	8.917	9.4758	7.347	8.4953	9.2142	6.9136	7.8267	9.3124	10.029	8.3465	8.7841	9.0435	7.4772	8.2607	7.8626	6.8508	7.9467	7.5067	6.8413	8.8174	8.222	7.0863	7.5921	8.4007	6.5441	6.2219	8.1552	7.9747	6.2612	8.1318	8.4184	9.4366	7.825	5.5735
-13.305	-12.55	-13.019	-10.414	-11.644	-12.63	-11.123	-10.92	-12.162	-12.329	-9.1488	-11.962	-11.523	-13.03	-11.243	-10.55	-11.65	-9.8069	-11.876	-11.383	-11.235	-10.359	-10.679	-10.644	-12.04	-11.695	-11.303	-10.584	-10.595	-10.05	-10.702	-11.826	-11.369	-11.973	-12.432	-9.7452	-11.878	-11.832	-12.517	-13.259	-11.884	-11.464	-12.51	-11.642	-11.066	-12.787	-12.296	-9.942	-12.947	-11.561
-12.757	-12.3	-11.044	-10.903	-11.593	-13.424	-12.559	-12.485	-9.9662	-11.546	-11.924	-11.601	-12.563	-10.562	-11.439	-12.084	-10.526	-12.413	-11.597	-12.743	-11.362	-11.46	-11.316	-10.607	-12.579	-11.171	-11.98	-11.082	-11.658	-12.185	-11.615	-11.053	-11.85	-12.632	-11.938	-11.687	-10.985	-12.368	-11.52	-10.67	-11.44	-12.043	-11.064	-11.357	-11.757	-12.645	-11.727	-12.445	-11.397	-12.875
-2.3702	-6.0543	-2.7397	-3.7491	-3.9481	-3.9376	-3.4452	-4.2386	-2.2648	-2.8969	-4.6839	-1.8739	-3.9769	-3.047	-3.8779	-2.9453	-4.1299	-4.0537	-5.9	-4.0972	-4.187	-2.568	-4.0592	-4.4991	-3.2907	-2.6669	-3.4916	-4.7063	-3.3552	-3.6653	-2.9385	-2.6474	-3.4036	-3.6975	-3.8066	-2.8769	-3.7045	-3.891	-4.6182	-2.8959	-4.8119	-4.1275	-1.7796	-3.5625	-3.7695	-3.6816	-4.7151	-2.8747	-5.019	-4.9742
-3.793	-3.6136	-3.1731	-4.7661	-3.2908	-2.0776	-2.7747	-4.5517	-3.732	-4.58	-3.5884	-3.7783	-3.1664	-3.7758	-2.5621	-4.7452	-4.7637	-4.3935	-3.0695	-1.8455	-4.4517	-3.374	-2.9182	-4.4022	-4.811	-3.5227	-4.6073	-4.0961	-3.1898	-1.4696	-4.4489	-1.9731	-2.9383	-3.1483	-2.7353	-3.5847	-3.3263	-4.2296	-3.0941	-4.2616	-3.2724	-1.8134	-2.8211	-4.1865	-2.9416	-2.3891	-4.0439	-5.8953	-5.1016	-3.771
-11.262	-11.327	-10.239	-10.39	-12.775	-12.237	-10.709	-11.169	-11.682	-11.58	-12.302	-12.53	-11.476	-10.399	-12.424	-9.8079	-10.916	-11.945	-12.231	-12.124	-11.08	-12.469	-10.348	-11.391	-11.159	-11.491	-11.589	-10.752	-12.054	-12.008	-11.148	-12.193	-11.558	-12.015	-9.8543	-11.419	-11.111	-12.657	-10.846	-12.683	-12.078	-10.7	-10.715	-11.718	-12.477	-10.907	-12.94	-11.69	-10.485	-11.319
0.77433	1.1069	0.74699	-0.49419	-0.28942	0.7603	2.2659	0.55447	2.5131	0.051492	-0.5903	0.90243	-1.5444	0.20349	0.10553	1.527	2.1226	0.68987	1.7979	-0.14967	-0.86692	1.0338	-0.018483	1.193	2.3074	-0.21787	-0.58833	0.73338	-0.16535	-0.31945	0.20039	1.3164	-0.21882	0.50881	1.7754	-0.15222	-0.8815	0.46163	0.50473	-0.44738	0.9616	0.38525	1.3272	-0.49646	-0.55348	-0.010543	1.8761	0.22762	-1.2048	-0.29785
-21.833	-23.494	-21.273	-20.927	-20.644	-21.945	-23.215	-22.241	-22.566	-23.028	-23.203	-21.502	-23.179	-22.762	-23.174	-21.814	-23.135	-21.139	-22.885	-21.86	-23.911	-23.385	-22.917	-22.218	-22.393	-21.858	-22.1	-23.072	-23.68	-22.228	-22.268	-21.429	-20.409	-21.361	-23.517	-22.309	-22.948	-22.654	-21.394	-22.169	-22.816	-22.553	-21.087	-22.282	-21.913	-22.137	-20.725	-22.621	-21.742	-22.885
4.0591	4.7894	3.3638	3.2805	5.3829	4.758	5.0677	5.0151	4.3008	5.3113	4.6366	4.153	6.1409	6.2936	5.0137	5.5039	4.3547	4.5669	3.6646	4.9109	4.4913	3.8449	3.7209	3.4167	4.1947	2.997	4.3035	3.3313	4.6631	3.506	2.9367	4.9902	5.2809	3.8743	4.7446	3.6413	4.5878	5.9638	4.759	5.2625	4.7573	4.7915	4.3139	3.6747	3.8786	4.1466	5.4863	3.9198	4.5332	3.235
-7.405	-7.5534	-5.8143	-6.7718	-6.415	-7.1169	-6.7581	-5.5188	-7.436	-6.0117	-6.5775	-5.6408	-6.6216	-5.6943	-7.9728	-5.9898	-7.4832	-7.7882	-6.5392	-7.5359	-5.8292	-6.4838	-6.4314	-4.7271	-7.5138	-6.5357	-5.625	-7.1205	-7.3515	-6.3795	-7.7166	-6.0786	-7.427	-5.4657	-6.1356	-6.4925	-5.4675	-6.5876	-6.9825	-6.2847	-5.5572	-6.4582	-7.1796	-5.0489	-5.8328	-6.2314	-5.0744	-5.3067	-7.2908	-6.287
-2.4559	-1.9791	-2.4745	-0.52845	-1.7931	-3.0017	-2.6238	-1.8486	-1.4565	-1.6505	-1.7616	-1.8801	-2.7461	-1.9138	-0.81902	-0.3803	-2.0208	-2.8308	-1.1498	-1.1095	-1.8868	-1.6738	-2.2757	-2.1732	-2.0736	-2.5539	-0.58211	-2.0046	-0.31379	-1.6636	-0.8838	-3.1914	-3.6596	-1.9874	-1.1688	-1.6127	-2.5899	-2.4917	-2.2078	-1.6423	-3.203	-2.0686	-1.4255	-0.5563	-3.8104	-2.7242	-3.3862	-2.6857	-2.6096	-2.2976
-9.9267	-9.305	-10.037	-11.428	-8.7561	-9.1432	-10.254	-8.5197	-8.7288	-10.876	-8.7241	-9.9838	-8.7777	-8.199	-8.5659	-7.955	-9.6287	-10.898	-9.6126	-8.167	-8.3924	-8.0522	-8.1696	-10.301	-7.5436	-9.0624	-8.8968	-9.5236	-8.7969	-8.9548	-10.761	-10.631	-9.3926	-9.4421	-10.7	-8.5059	-9.8459	-10.533	-10.338	-10.874	-9.5941	-9.2314	-9.9784	-9.2372	-9.9204	-8.1772	-8.936	-8.0411	-8.8398	-9.2343
0.80306	0.61497	1.079	1.366	-0.23107	-0.086031	-0.37812	2.1523	-0.13507	0.78815	0.13048	1.1084	0.37829	-0.77352	-0.65348	-0.49674	1.9724	0.041207	0.40579	-0.30188	1.0448	-0.042678	0.39236	0.67926	1.6771	1.2064	-0.22731	0.2987	-1.392	1.4008	-2.5835	0.92083	1.9387	-0.66977	1.2799	-1.2227	0.52962	0.77209	1.0736	0.77182	1.065	0.75894	-1.0177	0.27011	-0.37976	-0.15297	-0.33582	0.93758	0.53668	0.32637
-2.0117	-3.6007	-3.1636	-0.58574	-3.0604	-1.5845	-2.3533	-3.2638	-2.9084	-2.4807	-3.6078	-2.1673	-3.3938	-2.768	-2.4667	-2.0589	-4.0765	-2.0599	-3.3016	-2.1035	-3.4848	-2.609	-2.8612	-1.9287	-2.5139	-3.0556	-1.9547	-1.8063	-3.7818	-2.2519	-3.0659	-2.227	-3.1575	-1.4376	-3.8363	-1.9448	-1.3992	-2.3246	-1.8656	-1.0222	-2.2636	-2.4193	-3.4722	-3.4282	-2.313	-3.6719	-3.1868	-2.5918	-2.1238	-1.2331
-0.69548	-0.30607	1.0043	0.10223	-1.8296	-0.20836	-0.0017631	0.74284	0.38724	-0.70805	-0.8119	0.73993	0.79441	-0.60948	1.1042	-0.043792	-0.4369	-0.69144	-0.3519	1.0497	0.03423	-1.1023	-0.10373	0.22809	1.1305	-0.063957	0.044922	-0.20927	0.26848	-0.39506	1.8759	-0.70787	0.28126	0.94987	1.1245	-0.66759	0.21471	1.406	-1.1944	-0.13318	0.49587	1.412	0.45472	1.5895	0.2717	0.13325	0.12291	-0.96033	0.52779	1.7754
4.264	0.2249	3.482	1.6116	3.0461	3.6813	2.327	3.1203	3.6383	4.8874	1.6354	4.6641	1.8989	3.6027	3.4317	2.5516	2.2577	3.561	3.9051	4.7381	2.6808	0.92866	4.208	4.3219	2.9383	3.2631	3.6868	1.3705	3.3261	3.1222	1.384	2.881	3.9934	3.0418	2.3461	2.8072	2.2148	4.3011	2.1995	3.8081	3.0026	3.379	3.4411	4.9267	3.1807	3.4247	3.8616	1.4038	3.8285	1.8653
-0.82542	-2.0569	-2.1777	-1.9414	-1.2587	-2.8172	-1.9512	-2.8618	-2.2479	-4.3059	-2.8061	-3.497	-2.1295	-2.2818	-1.6662	-2.4805	-2.3961	-1.1858	-2.0442	-1.2264	-3.1008	-2.0624	-2.0789	-3.3723	-3.3717	-3.2647	-0.60717	-4.6227	-1.823	-1.3525	-2.0327	-0.74701	-1.7537	-4.0271	-1.8667	-3.2796	-2.9594	-2.9322	-2.8297	-3.7352	-2.4789	-3.7204	-2.7981	-1.5528	-3.049	-3.1152	-2.3165	-2.6196	-2.5157	-2.6632
6.1754	5.8411	5.9377	7.439	8.4799	5.8752	7.2402	5.2993	5.2025	6.25	8.3436	6.6875	6.0585	8.0349	6.1639	6.4616	5.3306	6.3695	5.3463	6.9345	8.3137	7.8877	5.609	7.0205	6.3133	8.25	7.815	6.5355	6.8899	6.5914	6.7904	6.0813	5.6925	4.6487	7.4748	6.3768	7.0753	8.0691	7.2422	6.8842	8.1548	6.7467	6.11	6.4835	7.0163	6.8987	6.6345	8.2933	7.7992	7.0713
-0.88363	0.27168	-1.454	-0.084263	-0.28215	-1.4543	0.023499	1.2469	0.53915	-0.10767	-1.1254	1.205	-0.092466	0.42718	0.67052	0.8179	1.7201	0.057066	-0.72517	-1.5871	-0.16883	-0.90357	-0.67415	-0.51303	-0.49891	1.0092	0.19852	-0.38101	-0.79313	-0.083418	-0.58249	-0.078035	0.51956	-0.83712	1.0329	-1.0103	0.99401	2.0145	-0.34157	-0.57645	-0.92559	-0.89463	-0.82694	-0.344	-0.27245	-1.0867	-0.17822	0.12216	0.58243	-1.174
0.53824	0.23376	-1.6362	-0.26124	0.37696	-1.4843	-1.3293	-1.0813	-0.86149	-1.5446	-1.5566	-0.06696	-0.14072	-1.2996	0.21418	-0.2749	-1.4093	-0.53908	-0.58306	0.2127	-0.7591	-0.25718	-0.4817	-2.2887	-1.0518	-1.6898	-1.6044	-1.7893	-0.48796	-2.4649	-0.090809	-0.63277	-0.054654	-0.19878	-2.2241	-0.29573	-1.4039	-0.98032	-0.40075	-0.63035	-0.84917	-2.267	-1.8408	-0.41395	-2.0346	-0.86365	-1.1971	-1.4604	-0.66212	-1.7725
-0.93363	-1.2275	-1.1926	-0.74781	-1.0183	-0.52598	-0.11312	-3.2694	-1.8475	-0.74731	-0.049869	-0.36696	0.50599	-1.1997	-0.96286	-1.4564	0.51122	-1.6326	-0.82488	-2.2153	0.41204	-1.9813	-1.1457	-0.4277	-1.0312	0.046005	-1.3786	-1.718	-1.4909	-1.1572	-0.25194	-1.3727	-0.89726	-0.31498	-1.7085	-1.1905	-1.5009	-1.9477	-0.4818	0.36984	0.51793	-1.0943	-0.57828	-1.3561	-0.28252	-1.9934	-1.3519	-0.85594	-1.3861	-2.507
3.0326	4.1519	4.6345	4.4969	5.0753	5.1267	5.8999	4.3179	3.3332	4.7607	5.162	2.6326	5.5188	5.5534	4.1505	6.3097	3.01	4.0104	3.9486	3.7621	5.0604	3.317	5.1178	4.1442	4.4596	3.4977	5.5905	3.3548	4.5863	3.5661	3.6103	5.0076	3.9342	3.2685	5.1803	3.8047	4.6665	3.3253	5.6365	4.5287	4.4032	4.7468	3.9341	4.4686	6.1506	3.8939	4.4352	3.6037	4.7531	5.0471
-2.6614	-4.404	-2.741	-4.121	-4.473	-2.9779	-3.9206	-3.0422	-3.6317	-3.2614	-4.545	-3.2809	-3.0512	-4.5212	-5.253	-4.325	-2.444	-4.3752	-5.4265	-3.2824	-3.4262	-5.3475	-3.127	-4.3181	-2.2615	-3.0937	-3.9797	-2.1258	-3.6271	-4.2313	-2.9914	-2.4537	-3.8447	-4.6835	-3.8616	-6.3368	-3.4537	-4.1614	-1.7565	-3.0229	-4.8926	-5.3655	-3.5716	-3.0425	-3.3255	-5.0371	-5.2271	-3.7464	-3.8921	-5.1479
-1.4195	-1.8891	-2.7811	-2.363	-3.0955	-3.1635	-2.394	-3.0956	-2.1146	-3.4806	-4.0382	-1.9418	-1.5607	-1.6939	-2.7953	-1.0447	-3.3023	-1.8446	-3.2947	-2.7276	-2.5984	-3.5974	-2.2449	-3.2083	-1.931	-1.4462	-1.6513	-2.6831	-1.927	-2.1875	-2.6031	-4.1474	-1.736	-3.1615	-2.8677	-2.9924	-3.8637	-4.5169	-2.84	-2.2601	-1.481	-2.6367	-3.3257	-1.4847	-3.0747	-1.975	-2.1065	-3.3489	-1.8823	-2.3244
-4.204	-4.9749	-3.8057	-3.2408	-6.9033	-3.9244	-6.2705	-5.7994	-4.8449	-4.7382	-3.6025	-5.7828	-7.1259	-2.5872	-4.7899	-6.2676	-4.3085	-4.9546	-3.7987	-4.2651	-5.0902	-6.5888	-5.042	-4.3353	-4.4091	-4.8501	-4.2281	-2.9168	-4.983	-4.7978	-5.5625	-6.7303	-5.4375	-3.6735	-6.3471	-6.0753	-2.81	-4.5812	-4.5812	-5.3709	-5.0286	-4.095	-4.5532	-5.0801	-5.5271	-5.5446	-5.5495	-5.2081	-7.3112	-4.6523
-11.013	-10.478	-11.662	-13.081	-10.872	-10.845	-11.71	-12.467	-12.884	-12.646	-12.799	-12.412	-11.33	-13.198	-10.375	-10.872	-12.482	-12.373	-10.633	-13.41	-12.103	-11.049	-10.808	-10.164	-11.501	-11.605	-12.296	-12.637	-13.172	-12.912	-12.892	-11.177	-12.196	-10.886	-11.795	-12.468	-12.192	-11.342	-12.005	-12.185	-11.484	-11.298	-10.996	-11.351	-11.209	-11.592	-11.775	-13.355	-10.519	-11.329
-7.1614	-8.1532	-6.5194	-5.099	-5.9933	-7.6546	-4.0103	-6.3806	-6.6673	-6.6061	-7.1627	-7.4385	-4.4577	-5.7572	-6.1077	-7.1283	-8.323	-6.8006	-8.6799	-6.4649	-4.6983	-6.3604	-7.0898	-6.2923	-5.7802	-7.298	-7.1564	-6.3002	-7.2468	-5.6517	-6.7214	-8.719	-6.1672	-5.9231	-6.4322	-6.1971	-6.4438	-7.7988	-5.9951	-6.8615	-6.3962	-6.4165	-8.4907	-6.207	-7.741	-4.6592	-5.4978	-6.2116	-7.2655	-3.9142
-19.976	-22.655	-21.602	-21.768	-22.486	-20.475	-20.93	-21.432	-21.126	-21.544	-22.191	-20.657	-19.71	-21.37	-19.773	-21.25	-19.767	-21.41	-22.013	-20.379	-19.929	-20.839	-20.235	-20.681	-20.472	-20.652	-21.243	-20.501	-20.921	-21.802	-20.789	-22.313	-21.63	-20.547	-20.129	-18.995	-20.518	-21.002	-19.879	-19.374	-22.317	-20.395	-21.146	-20.715	-20.721	-21.875	-20.638	-19.26	-21.691	-19.705
-2.3844	-3.5796	-3.6321	-2.4779	-1.9504	-2.5969	-2.5294	-3.9431	-3.9594	-2.1479	-2.1934	-1.8207	-3.0159	-2.2591	-2.9879	-2.8538	-1.9152	-3.693	-2.5892	-2.7226	-2.1772	-2.6939	-2.8641	-2.4217	-1.3484	-1.7188	-3.0678	-2.2478	-1.3152	-2.918	-1.7841	-3.1856	-2.6563	-2.3703	-2.445	-2.2575	-5.0448	-1.403	-2.5265	-2.6555	-2.3535	-2.8575	-2.2685	-2.921	-2.9793	-4.4536	-2.8129	-2.6898	-3.1843	-1.6799
-5.8078	-5.0706	-5.484	-5.5502	-5.9154	-8.1395	-4.4684	-4.8029	-6.702	-5.0953	-6.1253	-6.8764	-6.3426	-5.0874	-3.9819	-5.5337	-4.622	-5.1117	-4.7998	-6.2802	-3.5317	-6.2022	-5.7032	-4.1247	-7.2211	-5.4173	-7.4128	-4.9998	-6.17	-5.5862	-6.8836	-4.9731	-4.3126	-6.4165	-5.1775	-5.1912	-5.8129	-6.9786	-7.032	-3.4246	-3.9116	-6.0219	-7.5016	-6.8012	-5.691	-4.7768	-4.9208	-5.7764	-5.3009	-3.879
-8.3656	-9.1451	-8.9354	-9.532	-10.214	-10.258	-10.657	-10.167	-7.5036	-7.1603	-9.5262	-10.414	-9.6365	-10.532	-10.531	-9.1479	-9.3103	-8.5575	-10.024	-10.675	-9.6647	-10.027	-9.7527	-11.061	-10.614	-11.291	-8.6871	-9.865	-9.3943	-9.9264	-9.8257	-10.832	-9.4956	-10.019	-9.7813	-10.437	-9.059	-9.6273	-8.4354	-7.587	-9.524	-8.8021	-9.2403	-8.0083	-10.224	-10.07	-9.9513	-9.1425	-9.5627	-11.644
-22.022	-22.12	-20.95	-20.922	-21.978	-22.463	-21.899	-21.502	-22.003	-21.602	-21.681	-23.173	-22.641	-21.504	-22.836	-22.498	-22.437	-22.552	-21.61	-23.019	-21.823	-20.669	-23.605	-22.703	-21.122	-22.381	-23.045	-21.655	-22.69	-21.469	-21.96	-21.099	-21.66	-23.324	-20.566	-21.532	-23.064	-22.999	-22.643	-21.698	-21.713	-22.795	-20.563	-20.899	-21.763	-22.056	-23.159	-21.323	-23.415	-23.074
-11.67	-8.2842	-10.573	-10.799	-12.066	-11.23	-10.617	-12.063	-9.586	-11.37	-12.035	-10.942	-11.116	-12.104	-10.378	-11.305	-9.6462	-10.794	-11.976	-11.078	-11.337	-11.406	-12.263	-10.74	-11.342	-11.404	-10.306	-11.237	-11.085	-9.8238	-12.163	-10.057	-11.395	-10.643	-9.3472	-11.013	-12.713	-10.259	-10.681	-12.147	-10.235	-10.425	-11.211	-11.662	-10.163	-10.22	-12.146	-11.508	-10.724	-10.088
-1.3961	-0.60739	-0.80161	1.0431	0.64386	0.5518	0.22881	0.92464	-0.31913	-1.0725	-0.18505	-0.11694	-0.075992	0.7867	0.068759	-1.1669	-0.93326	-0.65726	0.57981	-1.446	-0.1549	0.080428	-1.27	-0.73925	1.7409	-1.1367	0.17037	-0.65362	0.82803	-0.37515	-0.77473	-0.29787	0.13749	0.093725	0.43922	0.66405	-0.80875	-0.36022	-0.084635	-0.41031	-1.6372	-0.54885	-1.698	0.5236	-0.1228	-1.2921	0.18261	1.6351	-0.89128	0.64786
-3.4196	-1.4529	-2.0258	-1.1012	-1.1324	-0.81858	-2.1462	-2.8372	-3.855	-2.793	-2.5097	-3.2449	-2.7907	-2.5118	-3.3354	-3.2034	-2.0444	-3.6357	-2.0808	-2.2762	-0.74687	-3.4557	-3.5506	-4.2052	-2.0678	-4.5296	-1.0111	-1.9669	-1.983	-2.2042	-2.5918	-2.6105	-4.3854	-0.33521	-2.4898	-1.4174	-0.90448	-3.1359	-3.5424	-2.0175	-1.5035	-2.95	-2.7921	-1.2936	-1.2003	-2.4534	-3.0479	-3.1714	-2.2371	-2.265
-12.853	-13.347	-14.185	-14.391	-11.81	-15.152	-14.096	-14.024	-14.909	-12.959	-9.9799	-14.265	-12.916	-13.163	-13.059	-13.692	-13.321	-13.296	-12.98	-12.43	-13.558	-14.869	-13.434	-12.917	-13.168	-13.493	-14.54	-11.883	-12.623	-12.226	-11.975	-12.861	-13.742	-12.722	-13.62	-13.183	-13.351	-14.915	-14.144	-12.518	-12.86	-13.479	-12.239	-12.73	-13.15	-14.047	-14.106	-14.679	-13.734	-11.866
-0.64887	-2.8384	-3.39	-2.928	-3.3994	-3.3114	-4.1744	-3.4017	-2.4075	-3.1174	-4.362	-4.0099	-3.1295	-2.4377	-2.8027	-3.1472	-3.0805	-3.1336	-3.2239	-2.5565	-2.4069	-3.3811	-2.8729	-2.3816	-5.0988	-2.3957	-1.874	-4.2291	-3.2136	-2.9516	-3.6005	-2.5753	-3.6728	-4.1481	-3.782	-2.1024	-2.6183	-2.7392	-3.7602	-3.5528	-3.3831	-3.3335	-2.7844	-3.3487	-3.5152	-4.0063	-2.7916	-3.1558	-2.4722	-1.7545
-11.102	-11.309	-10.761	-12.126	-11.304	-10.549	-11.561	-11.421	-12.341	-11.549	-11.074	-12.776	-11.765	-9.7512	-12.79	-12.372	-10.665	-9.0902	-12.445	-11.14	-10.615	-12.193	-11.561	-12.533	-12.026	-11.948	-11.245	-12.894	-11.239	-10.566	-11.674	-11.242	-10.265	-11.098	-12.012	-11.586	-11.294	-10.768	-11.004	-11.06	-9.457	-10.999	-10.765	-12.484	-10.526	-9.968	-11.106	-11.261	-13.413	-10.768
5.7655	5.1021	4.5612	3.448	5.722	5.1747	4.8814	3.7171	4.5336	4.3344	4.4775	3.8701	4.8257	5.2485	4.6047	4.0273	3.6508	4.9375	5.0386	3.5962	3.8358	3.8795	6.2242	6.2325	3.4908	4.7674	4.5525	4.0205	2.4035	6.2178	3.4273	3.7247	4.9998	2.769	4.1112	5.1786	3.8818	5.065	3.6398	4.3306	4.7668	3.3941	2.602	4.6314	3.7591	3.5749	4.4248	2.5935	5.1016	4.7275
-9.5206	-11.367	-9.8869	-10.216	-10.057	-10.082	-9.8008	-10.148	-9.3968	-12.04	-10.89	-8.9416	-10.893	-10.425	-8.875	-11.459	-10.945	-10.287	-10.063	-10.313	-9.7729	-9.0336	-9.6288	-9.5781	-10.339	-12.742	-10.017	-10.824	-9.4148	-10.871	-10.587	-9.9498	-9.594	-9.4026	-10.972	-10.68	-10.823	-10.387	-10.42	-10.15	-11.872	-9.2555	-11.053	-11.382	-11.414	-10.434	-11.615	-10.542	-9.5186	-10.357
6.0968	7.7237	7.1497	7.1834	5.5068	4.7148	6.7937	5.8643	6.9317	6.5438	7.0081	7.8662	5.5652	6.5084	6.6557	5.7541	7.3995	7.3646	7.342	6.0075	9.2186	7.6818	7.4309	7.5073	6.0866	7.4963	6.9795	7.4849	7.7488	7.3857	6.8981	6.2127	6.337	6.1915	5.6569	6.1603	7.7311	6.9298	6.5681	6.6743	7.0875	7.1877	5.8522	6.9289	8.1816	5.1781	6.1487	6.9447	7.534	4.6256
2.4285	2.9877	3.4167	3.089	3.3177	3.598	2.9739	3.4888	2.7746	2.8445	2.7	1.3775	3.6315	3.4007	2.914	3.8876	3.3475	3.0235	3.0636	3.8089	4.839	1.8596	2.6767	2.5235	2.3684	3.8237	4.3446	3.5115	4.4841	4.188	2.7014	2.6029	1.8267	3.4488	5.0063	2.9035	3.9911	3.5827	4.4527	2.1489	3.3567	1.6886	2.2207	2.1692	3.7586	2.2171	2.5159	2.5033	1.8336	4.2818
8.9009	11.357	9.3509	10.379	9.9873	8.3534	10.497	8.542	10.761	10.396	9.9889	9.5867	9.6672	9.0795	8.7633	9.6209	9.4961	10.977	9.4324	9.2635	10.144	8.0763	10.383	10.473	10.28	10.459	10.309	8.7345	8.6711	9.3378	9.6633	9.5014	9.0291	10.266	9.6097	11.294	9.7649	9.2247	9.3125	9.9823	11.637	8.1998	9.0855	10.542	8.3495	8.7029	9.9573	9.6759	9.1892	9.2657
0.73103	0.15214	1.22	0.19442	-0.19437	-0.034137	-1.6089	-0.092275	1.4964	0.0039271	-1.8719	0.64928	0.38644	1.0656	-0.43719	2.0841	-0.63508	-0.46428	2.1934	1.4715	-0.46768	-0.47577	2.4682	0.60656	0.29906	-1.0915	-2.0476	-0.4219	-2.0369	-1.2719	-0.064353	-0.43636	0.9415	1.3343	-1.0284	-1.0275	-0.24705	0.33955	-1.213	0.049633	0.026222	0.92711	0.79424	0.042065	-0.64412	-1.6316	1.2843	0.7829	-0.39973	-0.69304
-12.765	-12.469	-13.43	-13.65	-13.642	-12.975	-11.023	-12.971	-13.649	-13.011	-12.709	-12.104	-13.33	-12.679	-12.688	-13.789	-13.455	-12.773	-14.08	-14.976	-14.11	-12.624	-12.711	-12.381	-14.025	-12.339	-14.496	-12.727	-13.81	-13.041	-12.072	-15.548	-13.045	-13.001	-14.343	-12.49	-12.346	-12.983	-13.979	-11.029	-13.503	-13.04	-13.928	-14.514	-13.246	-13.316	-12.755	-12.302	-12.537	-13.41
0.2143	0.99425	2.1966	2.2411	2.8934	2.0102	0.64713	1.8556	2.2074	2.3581	2.9664	1.227	2.4474	2.548	4.1166	3.2863	2.6737	0.81419	2.7201	1.7079	2.6935	1.146	0.57197	2.2993	2.1047	3.3908	2.5737	2.1377	0.59358	2.979	2.4879	2.3879	1.2965	1.323	1.259	1.1933	0.86028	1.7539	1.4298	3.2299	2.8457	2.1336	2.5792	1.3914	3.4837	3.0016	1.035	1.8749	0.7127	2.7796
-9.296	-9.1784	-9.1296	-10.691	-10.196	-8.7382	-8.5511	-10.424	-9.405	-8.3306	-9.1232	-8.5992	-10.06	-9.3049	-9.3622	-9.211	-8.1445	-8.8259	-9.3417	-8.4527	-8.4162	-9.2862	-9.2765	-10.097	-8.6529	-9.5654	-9.5269	-9.4491	-9.9119	-10.506	-9.0296	-7.9741	-9.7054	-8.5632	-8.2435	-8.7244	-10.534	-8.8164	-8.2967	-8.3946	-10.101	-10.043	-9.0732	-8.7166	-6.7957	-9.0626	-8.8792	-10.756	-9.9496	-8.7441
-4.1328	-3.8882	-4.1401	-1.7899	-3.1514	-2.8049	-2.0921	-3.9752	-4.0049	-3.2083	-3.7724	-3.3452	-2.8116	-2.9311	-4.6721	-3.3567	-4.2529	-3.3001	-3.0203	-2.8638	-3.4382	-4.4422	-3.8306	-4.2893	-5.046	-2.8442	-5.4856	-5.9494	-3.5072	-4.5219	-4.3251	-4.9813	-2.4663	-2.9723	-4.8693	-2.476	-2.2554	-4.4533	-4.0482	-4.9439	-3.8812	-3.835	-1.9523	-3.4949	-2.8312	-4.7525	-3.3962	-3.1226	-2.778	-4.5967
-2.7107	-3.0132	-2.4956	-1.3307	-2.9147	-3.6589	-3.4534	-2.4739	-2.2215	-3.1029	-2.2848	-2.5943	-2.0177	-2.3265	-1.6614	-2.6604	-2.1439	-2.7386	-2.8971	-3.2662	-2.8406	-3.1938	-1.5294	-1.1261	-1.6728	-1.4125	-2.7613	-3.455	-4.0106	-3.6431	-2.1142	-2.9134	-1.3627	-1.284	-3.019	-2.0407	-2.4084	-1.8775	-2.7661	-2.938	-1.7243	-2.6687	-3.1811	-2.1464	-1.6462	-1.5164	-2.2592	-3.4495	-3.4374	-4.3446
-11.999	-11.513	-13.166	-11.697	-12.832	-11.417	-10.908	-12.141	-10.277	-12.572	-11.703	-12.74	-12.113	-12.672	-10.362	-11.764	-11.578	-12.426	-11.837	-11.313	-11.426	-12.325	-11.422	-11.514	-8.9109	-11.466	-12.029	-12.147	-11.038	-11.426	-10.547	-12.02	-12.251	-10.906	-11.268	-12.721	-11.62	-11.294	-12.729	-12.494	-12.489	-10.948	-10.86	-10.517	-10.996	-10.409	-11.028	-11.532	-14.007	-12.273
4.5426	3.5073	5.8952	5.3724	5.7256	6.1406	5.2335	5.4062	4.4095	4.6396	4.4667	5.5493	5.6271	6.0497	5.6884	5.2683	5.0977	4.6948	5.4151	6.5238	3.0662	4.9745	5.1207	4.3887	5.336	6.6716	3.4245	6.8451	3.6581	5.8817	3.8651	6.6695	5.4751	6.7527	6.3961	7.1555	4.0184	5.4795	5.7872	4.8881	5.7274	6.162	5.2219	5.0679	4.7267	5.2184	6.8852	4.7187	5.4973	5.3123
0.35015	0.90798	1.0811	0.2356	-0.87161	-0.95038	-0.57888	0.34559	-1.1152	-0.79918	-0.5371	1.076	-0.59109	0.26928	-0.46434	0.55837	0.64783	-0.35186	1.9928	-0.59779	0.98624	-1.1183	0.69386	-0.54976	0.099559	-0.82529	0.65	-1.5895	-1.1215	0.49708	1.1533	0.21744	1.2698	0.45257	-1.1805	-0.7707	-2.0042	0.37339	0.028485	0.42214	0.1312	-0.47348	-1.0382	-1.4716	1.2466	0.42116	1.5119	-0.5819	-1.1494	0.99605
-21.053	-22.052	-23.468	-22.768	-21.333	-21.691	-21.654	-20.763	-21.038	-22.754	-22.751	-21.619	-22.66	-21.774	-22.963	-21.475	-22.266	-21.807	-24.025	-22.243	-22.563	-21.02	-22.496	-24.415	-21.669	-21.463	-23.251	-19.921	-21.98	-22.333	-21.868	-20.747	-22.011	-23.88	-22.642	-21.981	-21.928	-23.743	-21.297	-22.61	-22.274	-22.497	-19.546	-21.504	-20.785	-21.339	-22.046	-23.54	-23.09	-21.089
-4.5142	-3.3258	-4.56	-5.54	-4.374	-4.4024	-4.6867	-2.886	-4.4874	-2.4346	-3.7974	-3.3551	-4.8483	-4.5452	-3.9546	-3.3931	-3.8706	-4.0262	-5.7516	-4.1044	-5.173	-2.439	-3.9955	-4.1065	-4.7225	-3.7914	-4.3639	-2.8981	-3.3541	-4.5171	-3.4531	-4.188	-3.7505	-3.0269	-3.4978	-4.2245	-3.8993	-3.5718	-3.628	-3.2369	-5.7333	-5.6413	-2.5725	-3.3596	-3.7219	-4.0485	-4.8637	-2.7647	-4.3451	-4.1513
-13.057	-13.304	-12.293	-12.829	-14.672	-13.034	-12.371	-12.994	-13.783	-14.225	-10.677	-13.058	-12.118	-13.109	-13.86	-11.975	-12.66	-11.415	-13.47	-12.365	-13.128	-12.566	-13.693	-12.558	-12.553	-13.065	-13.47	-12.355	-14.915	-12.065	-12.426	-15.206	-12.834	-11.829	-12.243	-14.953	-13.946	-12.922	-12.66	-13.027	-13.636	-13.198	-13.062	-13.082	-13.766	-13.546	-12.564	-13.159	-12.682	-15.066
-12.259	-14.344	-14.576	-14.589	-14.575	-12.589	-12.552	-11.807	-14.184	-12.579	-14.453	-12.883	-12.355	-13.057	-13.099	-13.223	-13.313	-15.238	-13.334	-12.097	-13.845	-12.604	-13.467	-13.398	-12.705	-14.017	-11.782	-12.047	-12.053	-15.501	-12.356	-13.77	-13.538	-12.702	-12.205	-13.792	-12.72	-12.757	-11.504	-13.332	-13.629	-12.975	-12.882	-12.301	-13.102	-13.693	-14.225	-13.345	-13.444	-13.733
-10.339	-11.415	-11.83	-10.408	-10.917	-10.676	-10.458	-10.605	-11.197	-10.037	-10.401	-10.693	-10.67	-12.097	-9.9166	-10.312	-11.513	-10.668	-11.158	-9.5077	-9.8767	-11.944	-11.176	-11.003	-10.731	-10.118	-8.9053	-9.7533	-11.163	-11.826	-12.766	-9.2995	-9.5881	-11.008	-10.936	-10.855	-10.889	-11.157	-9.9787	-11.763	-10.873	-10.732	-10.165	-10.53	-10.821	-10.272	-8.8103	-12.443	-11.409	-11.322
-4.8124	-3.3889	-2.9966	-4.9177	-5.4902	-5.3799	-4.747	-4.908	-2.9798	-4.0325	-4.2979	-3.8667	-5.2789	-5.0463	-4.6374	-3.0945	-2.2821	-4.3425	-4.8256	-3.6961	-4.2373	-3.292	-4.3185	-4.4738	-4.6119	-4.1517	-3.6353	-4.8941	-5.757	-4.6609	-5.225	-4.3121	-3.6384	-3.326	-4.6472	-3.7108	-3.632	-6.5509	-4.6941	-4.2779	-4.8448	-3.3459	-4.7754	-3.3441	-5.0251	-3.4535	-4.8758	-5.2825	-1.8576	-5.792
-5.8805	-4.997	-5.3812	-6.0092	-6.8788	-6.3451	-6.0743	-5.1375	-4.8288	-5.366	-6.2264	-6.4846	-5.947	-4.8234	-5.2291	-6.1261	-4.9106	-4.7113	-4.555	-4.9934	-6.2147	-4.3513	-5.8059	-4.2975	-6.4911	-6.6485	-5.2036	-4.3719	-6.3383	-6.2018	-5.3182	-6.0578	-6.4432	-5.0918	-6.0748	-4.786	-5.7614	-7.3822	-5.4221	-6.8751	-6.5768	-4.0663	-5.0354	-4.7903	-4.5766	-5.9078	-7.1413	-5.0876	-5.4949	-6.149
-2.3775	-1.9832	-2.3959	-2.9145	-3.6218	-2.1793	-1.3238	-3.5143	-2.6143	-2.6333	-1.5667	-0.57527	-2.8047	-1.9961	-0.63414	-2.6466	-2.2676	-1.869	-2.1983	-3.591	-2.1654	-1.8467	-2.8436	-2.6503	-2.5576	-2.9539	-4.4488	-2.5579	-0.44355	-1.7965	-1.6798	-1.6667	-2.8429	-2.195	-3.1296	-3.1862	-1.9088	-2.8038	-2.2692	-1.6198	-2.8467	-1.7517	-2.4097	-1.3379	-3.4441	-2.1524	-1.7079	-0.93126	-3.4328	-3.2118
-1.7599	-1.206	-0.17336	-1.2054	-1.6189	-0.11906	-0.90746	-2.0019	-2.2494	-0.91009	-2.8003	-1.4915	-2.0787	-0.85392	-2.3013	-0.43001	-2.5566	-2.2587	-3.4089	-1.5228	-1.3027	0.66337	-1.2747	-2.1664	-1.7365	-0.096034	-2.1181	-1.4743	-1.4494	-1.4873	-0.081655	-1.2799	-1.73	-1.0356	-1.9342	-1.798	-0.76415	-2.1092	-0.52463	-0.66196	-0.89909	-1.6576	-1.4115	-1.1504	-0.43836	-0.30181	-0.5294	-0.63911	-0.98854	-1.5249
-0.051017	1.3885	1.7138	2.5574	1.6116	1.2456	-0.15196	2.2604	0.87095	1.6197	1.3917	-0.0012011	1.3924	-0.51053	0.86101	0.34297	1.5618	-0.126	2.7828	4.3415	0.68768	1.7046	1.0445	0.36121	1.1722	0.64538	2.1535	0.98798	1.6533	1.1444	1.7307	0.081343	1.8546	2.8592	1.1421	1.8172	-0.19521	0.63545	1.7218	-0.35321	0.35982	2.6667	2.0667	1.9353	-0.58629	0.6638	1.4237	1.0207	0.57122	1.4813
-13.795	-12.446	-13.596	-15.007	-13.009	-14.268	-14.409	-14.258	-14.471	-14.25	-15.206	-14.063	-13.632	-13.047	-14.178	-15.45	-13.827	-14.825	-12.821	-13.267	-14.929	-12.844	-13.497	-14.076	-13.097	-14.287	-14.369	-13.481	-14.079	-14.392	-13.084	-13.138	-14.292	-13.675	-14.651	-14.205	-13.443	-12.725	-13.015	-14.091	-15.493	-13.614	-14.381	-15.476	-13.572	-14.841	-14.108	-14.146	-13.929	-15.848
-2.4169	-3.2763	-2.6728	-2.6054	-2.5008	-4.4027	-2.3507	-3.4478	-2.8796	-0.51409	-2.3726	-2.5738	-0.92542	-2.665	-1.4015	-2.4808	-3.7527	-2.8464	-2.8706	-4.3044	-2.5428	-1.4039	-2.8625	-3.5441	-1.5295	-2.56	-3.5323	-3.0515	-2.4177	-3.6345	-1.9269	-1.7512	-2.2336	-2.3008	-3.5835	-2.2715	-3.669	-2.5915	-3.2359	-2.0143	-2.8685	-1.6255	-2.5045	-3.1331	-1.8953	-2.2154	-2.0081	-2.3384	-2.8346	-2.4154
8.9358	8.2793	9.7461	8.5314	10.666	8.4536	8.8362	7.7863	8.2703	9.3059	8.6351	8.2699	8.0241	8.4087	7.9762	8.4219	7.8336	9.3886	9.006	9.4782	9.4142	8.5223	9.9406	10.426	9.0584	8.7148	6.922	8.4254	8.1756	9.7256	7.954	8.0894	7.852	9.3096	8.4791	8.2423	8.4884	12.1	8.0574	8.7903	9.5558	8.5413	8.8146	8.4695	8.2386	10.061	9.7683	9.8954	10.273	8.5416
-11.472	-11.079	-11.07	-12.542	-10.846	-9.7307	-10.462	-10.47	-11.199	-11.337	-10.482	-10.508	-10.14	-12.178	-11.581	-10.075	-9.7517	-9.6866	-11.631	-10.73	-11.398	-12.703	-10.967	-11.633	-12.469	-11.725	-9.9179	-11.448	-12.402	-10.457	-11.48	-11.135	-10.665	-10.08	-12.701	-11.046	-11.929	-10.722	-12.278	-10.484	-10.853	-12.266	-11.178	-11.321	-11.671	-10.84	-10.681	-10.629	-9.4126	-10.368
-14.328	-14.044	-12.431	-12.729	-12.885	-12.737	-11.865	-12.897	-15.008	-11.46	-13.803	-14.686	-14.985	-14.704	-12.507	-13.056	-13.51	-13.535	-13.115	-14.066	-12.82	-13.344	-13.272	-14.364	-11.563	-13.98	-15.207	-13.507	-14.534	-15.714	-13.182	-13.938	-13.424	-13.334	-11.852	-14.916	-13.801	-15.472	-11.958	-13.584	-10.928	-12.411	-13.059	-13.037	-14.521	-12.52	-11.817	-13.033	-13.836	-14.157
-6.4966	-4.9513	-4.3716	-6.148	-5.6064	-5.5137	-6.3939	-6.4835	-4.7944	-7.2926	-6.8948	-6.6374	-6.7242	-7.3987	-4.7899	-5.1694	-5.1727	-6.1235	-4.5009	-6.5496	-3.9572	-3.6039	-5.2111	-4.8074	-4.9341	-5.8664	-5.6195	-4.8629	-5.0118	-4.9285	-7.5527	-4.0898	-5.2695	-4.7892	-5.4191	-7.0646	-5.8134	-6.6486	-6.0074	-4.4861	-3.3701	-5.0136	-5.4255	-6.1461	-6.5549	-6.6076	-4.7674	-7.9449	-4.8931	-5.9191
-13.379	-11.299	-12.412	-11.314	-11.923	-12.069	-10.756	-11.875	-12.692	-13.608	-11.117	-12.264	-11.555	-11.034	-12.734	-11.584	-10.818	-13.315	-11.144	-11.108	-11.605	-9.3706	-11.777	-12.343	-10.909	-11.871	-11.348	-13.068	-12.106	-11.85	-12.844	-9.7514	-11.785	-11.552	-10.908	-12.183	-9.8627	-11.332	-12.071	-11.552	-10.713	-11.597	-10.969	-12.001	-11.42	-12.682	-12.015	-12.181	-11.384	-13.461
0.17656	-0.71519	-0.89813	-0.12128	-0.33259	0.036222	-0.6485	0.22231	-0.64255	0.17422	-0.75511	1.0286	-0.30767	0.20496	0.93364	-1.9165	-0.36251	-0.53941	0.12534	1.7999	-1.3607	1.3274	-0.9668	1.7185	-1.1876	0.034623	-0.53375	-0.42968	-0.77654	1.4664	0.6273	-1.4607	0.25046	-0.6628	-0.38133	0.2546	-0.37702	0.43425	-0.3358	-1.11	-0.57981	0.1106	1.1791	-0.51716	-1.1883	1.0374	-0.24659	-1.1663	-0.85797	1.6419
-13.156	-12.872	-14.685	-13.392	-12.939	-14.022	-11.833	-15.012	-12.985	-12.839	-12.715	-12.572	-12.766	-14.037	-12.016	-13.867	-13.758	-12.501	-12.779	-12.571	-13.995	-13.934	-12.762	-13.903	-13.416	-12.448	-14.339	-12.117	-13.93	-13.08	-13.613	-12.794	-12.78	-12.921	-13.182	-12.815	-13.107	-12.509	-13.488	-13.557	-12.98	-12.488	-14.098	-12.712	-12.763	-13.45	-13.049	-12.774	-13.634	-13.101
-21.093	-20.366	-20.804	-21.255	-20.633	-21.217	-19.715	-20.262	-22.283	-20.963	-20.772	-20.372	-21.426	-20.018	-21.079	-20.75	-20.171	-21.815	-20.672	-21.089	-20.608	-21.035	-20.657	-20.012	-21.221	-19.977	-20.276	-20.126	-19.201	-21.367	-19.336	-22.038	-20.576	-22.301	-22.117	-20.485	-23.639	-19.959	-20.071	-21.371	-21.398	-20.835	-21.857	-21.765	-19.075	-19.643	-23.072	-22.208	-20.385	-20.374
-3.7934	-5.6372	-3.3967	-5.0209	-2.9823	-4.4137	-5.6626	-3.6265	-3.1986	-3.8658	-3.8484	-4.9783	-3.8663	-4.4838	-3.1431	-5.7933	-4.6892	-3.5153	-3.2649	-2.9917	-3.9483	-3.4403	-5.1103	-3.6737	-4.6567	-3.005	-3.9196	-4.4841	-3.6715	-3.42	-3.7886	-3.8153	-5.2424	-5.1581	-4.6876	-4.233	-5.1448	-4.1297	-4.7302	-4.668	-4.4788	-4.0354	-4.3512	-5.1451	-4.835	-4.371	-2.9639	-5.1569	-5.0838	-3.9598
-12.387	-11.67	-11.861	-12.986	-12.786	-12.654	-13.481	-12.281	-12.604	-12.264	-12.645	-10.312	-13.927	-11.482	-11.136	-12.389	-13.99	-12.555	-12.042	-12.227	-12.168	-13.138	-12.753	-13.492	-12.848	-12.979	-12.873	-12.402	-14.075	-14.482	-13.089	-14.267	-12.592	-14.204	-12.352	-13.9	-12.076	-12.781	-12.969	-11.724	-13.635	-13.79	-12.972	-12.616	-12.263	-13.512	-13.802	-12.112	-10.977	-12.435
-6.2748	-4.2381	-6.166	-6.9411	-5.2126	-5.404	-6.2227	-4.0003	-5.8869	-3.9341	-6.8855	-5.4432	-6.8098	-5.7982	-6.2276	-5.2915	-5.8109	-6.1246	-6.4718	-5.1267	-3.5631	-4.3304	-6.0499	-5.5858	-4.9655	-4.0654	-6.0361	-6.2927	-3.6586	-3.9947	-6.6082	-4.7718	-4.9348	-5.7147	-4.8378	-6.0832	-5.5803	-6.8419	-6.7271	-5.955	-4.3099	-6.1449	-6.7392	-6.6343	-6.0783	-4.3758	-6.0099	-4.5058	-6.1596	-4.9811
-3.8539	-3.9994	-4.1158	-4.7455	-4.3336	-3.0832	-2.1662	-4.7776	-5.049	-4.5525	-5.0433	-5.3452	-5.091	-2.951	-3.6532	-3.1013	-4.5178	-5.6697	-4.2837	-4.6709	-3.3952	-4.7921	-5.4327	-5.1333	-4.3907	-4.9025	-5.2042	-4.8052	-4.5082	-4.9531	-4.3317	-3.7758	-3.5444	-3.7053	-4.4752	-4.9626	-6.4582	-5.0839	-5.1381	-4.1316	-5.2504	-4.0873	-3.8223	-5.7392	-5.0078	-4.7799	-4.4844	-5.271	-4.6499	-4.8121
-15.725	-14.88	-14.629	-13.995	-15.028	-14.151	-14.754	-15.364	-14.566	-15.161	-13.735	-14.482	-14.293	-14.185	-14.754	-13.279	-14.689	-14.594	-15.658	-13.325	-13.436	-14.935	-13.353	-14.368	-14.249	-15.759	-14.273	-15.136	-13.442	-13.854	-15.778	-14.369	-14.842	-14.434	-13.324	-14.316	-14.489	-13.92	-16.399	-14.221	-15.283	-15.236	-13.29	-14.373	-14.959	-15.773	-15.674	-12.037	-13.918	-13.407
4.5462	6.2085	6.5454	5.1583	5.4951	6.4883	6.5549	4.6032	5.6769	6.0212	5.9524	5.1831	4.8029	6.3783	5.6338	4.5832	6.2582	5.489	6.3466	6.3863	6.7742	4.2886	4.9617	5.2871	6.115	4.4926	5.9183	7	5.6629	4.8257	7.1254	5.5344	6.1083	6.2963	3.816	5.2275	5.888	4.7086	5.2109	5.0216	3.9313	6.1957	5.4783	4.9593	6.8325	5.8658	6.1056	5.1528	7.2388	4.3418
-1.6401	-2.4857	-3.0421	-2.2547	-4.4241	-3.5062	-1.5596	-2.365	-2.1948	-2.4894	-2.8866	-3.4506	-3.2452	-2.7718	-3.2096	-1.3671	-2.4558	-2.7191	-0.88718	-2.94	-2.0078	-4.5775	-2.1446	-2.1632	-1.7723	-1.9624	-3.5443	-4.5332	-1.9172	-3.1401	-2.8911	-3.2241	-1.92	-3.3224	-2.717	-2.5545	-2.8992	-2.5968	-2.62	-3.5737	-2.3727	-2.5498	-1.4802	-4.6116	-2.1386	-2.4149	-3.1239	-1.2822	-1.4434	-0.93897
-0.85068	-0.078145	-1.2462	0.34248	-0.83832	-0.45656	-0.40915	-0.39228	0.38284	2.2962	-1.6907	-0.40987	-1.064	0.3923	0.080663	0.32277	-1.9849	-1.3068	0.45074	-0.077577	-0.6744	0.32876	1.1731	-0.72377	0.25217	-0.76883	-0.75104	-0.44663	-0.075918	0.41353	-1.0736	-0.44588	-0.61603	0.15769	0.86324	1.1634	-1.1078	-2.2704	0.54038	-1.5092	-0.046816	0.43039	-0.36465	0.34171	1.0925	-0.92542	-0.54641	-1.4496	0.094112	0.44147
-2.7234	-4.2363	-4.009	-2.8699	-3.3472	-4.3174	-3.6902	-1.7189	-4.4383	-3.9163	-3.5144	-2.4799	-3.1176	-2.7513	-2.7432	-4.2562	-2.8924	-2.7367	-3.0545	-1.8585	-2.6156	-3.1082	-3.1706	-3.8501	-2.8518	-3.6318	-3.3205	-2.5937	-3.1967	-3.5886	-2.4269	-3.8472	-3.5438	-3.2139	-2.729	-2.9297	-2.946	-5.124	-2.7054	-3.7572	-3.5644	-3.4307	-3.0757	-1.6741	-3.7003	-3.1023	-2.8762	-4.757	-3.3284	-3.8208
-4.6023	-3.5795	-4.5662	-4.1358	-5.842	-3.63	-2.9743	-3.9452	-3.6722	-3.7108	-3.7602	-5.1639	-4.3997	-3.2775	-3.0877	-4.6129	-3.5315	-5.0086	-3.7893	-2.9774	-4.3648	-4.805	-4.1268	-3.6203	-4.7064	-5.8543	-3.8105	-3.5741	-4.451	-3.9245	-4.4875	-3.9043	-2.9218	-4.3961	-3.3617	-4.0097	-3.5211	-5.6277	-6.0297	-4.9383	-4.4303	-3.8635	-3.7203	-3.1913	-3.5882	-4.6731	-2.4831	-3.8861	-4.6601	-3.7233
-8.9004	-10.676	-10.259	-8.2326	-10.414	-10.317	-10.327	-10.078	-9.3975	-9.4217	-9.3083	-10.394	-9.3333	-9.1195	-8.1107	-9.9384	-9.0299	-11.051	-8.6999	-7.9397	-9.0379	-8.7055	-8.949	-8.8307	-8.1665	-9.37	-9.6698	-7.8324	-9.0416	-9.6662	-10.489	-10.681	-9.5309	-7.8888	-6.8876	-8.4213	-8.0294	-8.014	-9.5927	-7.6398	-10.391	-8.0089	-10.023	-9.3221	-8.6955	-7.8464	-9.0104	-7.4303	-9.4378	-9.1119
-12.134	-12.804	-12.71	-12.166	-11.626	-13.862	-15.047	-12.84	-14.365	-13.835	-12.904	-11.65	-12.258	-14.691	-12.077	-12.31	-11.951	-11.815	-11.917	-13.1	-12.553	-12.606	-11.196	-13.152	-12.299	-12.617	-12.767	-13.286	-10.642	-13.144	-13.085	-12.558	-13.855	-12.09	-13.633	-13.21	-13.996	-12.69	-12.02	-13.41	-13.245	-12.085	-12.85	-12.288	-13.131	-11.754	-13.688	-12.944	-12.536	-13.05
-13.386	-12.872	-13.551	-13.8	-14.026	-12.175	-12.568	-13.838	-13.205	-13.22	-14.104	-14.242	-13.818	-13.855	-13.519	-13.495	-12.913	-13.762	-14.745	-13.649	-13.743	-12.338	-12.606	-12.805	-14.533	-14.775	-13.955	-14.367	-14.523	-13.506	-12.843	-13.396	-13.424	-13.991	-13.469	-13.309	-13.267	-13.891	-12.411	-13.934	-13.464	-13.992	-14.683	-13.767	-12.714	-13.172	-13.596	-12.62	-14.162	-12.847
-3.0597	-5.5366	-3.3106	-5.1875	-4.1507	-4.5831	-5.5228	-2.4849	-3.7398	-4.473	-4.4674	-5.2763	-5.2179	-3.5882	-6.4708	-4.6436	-5.6153	-5.9532	-5.579	-3.6827	-4.7353	-5.8341	-5.9545	-5.8602	-5.1498	-4.1557	-4.0668	-5.2633	-4.6787	-4.0747	-4.7513	-4.8266	-4.1293	-4.8807	-1.8823	-3.4911	-4.2617	-5.421	-4.4153	-4.6454	-3.3135	-4.3937	-3.4851	-4.9035	-5.8748	-2.8981	-4.1435	-4.5537	-5.8466	-6.0276
-21.592	-21.066	-20.213	-20.11	-19.923	-20.797	-21.46	-21.229	-19.051	-20.089	-20.915	-22.694	-20.38	-19.646	-21.028	-21.06	-21.506	-21.687	-21.419	-21.489	-18.912	-19.643	-20.54	-20.397	-20.934	-20.25	-19.433	-20.07	-20.419	-20.387	-19.561	-20.927	-20.577	-19.13	-19.658	-19.625	-19.854	-21.087	-19.534	-21.344	-20.724	-21.276	-20.452	-20.817	-20.72	-21.471	-21.499	-20.702	-21.051	-20.868
-1.2636	-3.6656	-2.987	-2.8581	-3.5857	-2.3449	-3.2325	-2.2557	-1.8446	-3.5688	-1.3947	-1.7072	-2.6406	-2.6181	-3.7356	-3.5405	-2.0853	-3.3322	-3.9323	-1.0737	-0.57346	-1.3778	-3.2205	-1.9264	-2.7959	-2.1309	-3.9172	-4.034	-2.6594	-4.5311	-1.6885	-2.2527	-3.3383	-3.2856	-3.5449	-2.8957	-1.8209	-1.1133	-4.1978	-2.6719	-2.5938	-2.2771	-3.0465	-2.623	-2.7273	-1.6878	-3.3043	-1.7273	-2.6803	-2.2458
-13.776	-13.666	-12.33	-13.579	-12.469	-13.772	-12.714	-11.339	-13.13	-12.942	-13.17	-13.354	-15.093	-13.462	-13.017	-13.129	-13.947	-12.754	-13.136	-12.891	-12.552	-14.126	-12.744	-12.514	-13.768	-12.24	-13.527	-12.957	-12.322	-13.12	-11.952	-12.204	-12.155	-12.976	-13.628	-14.105	-14.655	-11.778	-13.347	-13.033	-12.591	-13.022	-14.919	-11.221	-12.44	-13.078	-14.206	-13.679	-12.723	-13.69
0.41275	1.1928	-0.49787	-0.26249	0.43736	0.18223	0.48535	0.25334	0.92065	0.30582	-0.29578	-0.013187	1.346	0.79376	1.3989	-0.42453	0.28165	-0.54055	-1.4368	-0.20435	0.30783	-0.10407	1.9968	1.6278	0.010007	-1.2764	0.77232	-0.21531	0.17357	0.30493	1.7403	1.8786	1.5119	-1.144	0.21766	1.5748	0.57403	0.37015	0.85042	0.72188	-0.045224	1.4784	1.4032	-0.45528	0.92625	0.061106	0.32098	0.82888	1.155	-0.10491
-1.7115	-1.69	-3.1531	-0.052903	-1.9991	-2.3445	-0.83394	-1.6374	-0.65339	-1.547	-0.65756	-2.6524	-1.3636	-1.2107	-1.4037	-0.908	-0.80049	-1.8667	-2.1617	-0.83964	-2.7337	-2.8359	-1.5925	-1.7407	-1.98	-2.9876	-1.3327	-1.0265	-0.49846	-1.8377	-0.22512	0.65475	-0.38115	-1.8091	-1.4406	0.29718	-0.7894	-0.84634	-1.7276	-1.5935	-2.3861	-0.43699	-0.99455	-0.92145	-1.029	-1.2313	-2.426	-2.0426	-3.4058	-1.8886
-3.3544	-2.2727	-2.4438	-2.9382	-2.7545	-1.768	-2.1968	-2.8361	-4.0657	-0.87925	-1.5853	-2.342	-2.4932	-2.7014	-0.34789	-3.5896	-3.2195	-3.0046	-1.1644	-2.9248	-2.8998	-3.3098	-0.84096	-2.1626	-1.1081	-2.8356	-4.162	-0.8697	-2.8641	-3.157	-2.9003	-4.2814	-2.611	-4.0286	-3.5084	-3.503	-3.0393	-1.4631	-2.6841	-1.5854	-2.6254	-3.8592	-3.5417	-2.0462	-3.587	-2.0742	-2.3554	-1.6229	-4.0614	-2.7608
-0.13231	-0.74642	-0.79578	-1.0743	-0.80306	0.25913	-1.7703	-0.75704	-0.33469	-0.88437	0.5864	-0.66567	-1.2215	-1.6288	0.23884	0.15546	-0.10335	0.17645	-0.85557	-0.32293	-0.28935	-0.24947	-1.1806	0.18273	-0.46628	-0.56862	-0.6956	-0.97359	0.60023	-0.53092	-0.5704	-0.40612	-1.0799	1.268	-0.19934	-0.47939	-0.36263	-1.105	0.43128	1.1502	-0.076196	0.067344	-0.38932	1.5531	0.19962	-1.8934	-0.25969	0.87076	0.66833	-1.7587
0.89877	-1.0559	1.3299	-1.325	-0.40404	2.3848	-0.39348	0.14423	-0.55029	-0.61877	0.089695	-0.69524	1.0154	-1.5983	1.1326	-0.0098716	-0.069138	-0.03684	0.19119	-0.99223	-0.33289	0.62783	0.90827	0.33999	-0.3308	-0.55404	-1.5741	-0.40386	1.9209	0.33072	0.83738	-0.49045	0.6652	2.4974	0.30594	0.16804	1.3662	-0.52052	-0.84708	0.50119	-0.015998	-0.29594	0.038891	-0.22497	0.080224	-0.072848	-1.2643	-0.016761	-0.82525	-0.6759
-0.28782	1.7999	-1.4645	1.2809	1.0863	-0.63441	1.3428	0.97684	0.81317	1.2608	0.40836	-0.8756	-1.4709	-0.30744	1.5462	0.54027	1.0266	1.5572	0.42506	0.61243	1.9796	0.88741	0.57818	-0.64607	-0.57658	-1.1094	0.59179	0.64044	1.0516	-0.27046	-0.061072	1.2238	1.1036	0.24084	-0.21137	1.0913	0.32674	0.90325	2.2157	-1.2223	1.0508	1.4941	0.89213	0.7159	-0.73734	0.77972	1.5867	-0.91198	0.58657	0.20634
-5.0019	-3.9606	-3.8003	-4.847	-4.7834	-4.7224	-3.7062	-5.1347	-4.2178	-4.1375	-4.3867	-4.5292	-3.6966	-4.0627	-3.5226	-4.1781	-4.2709	-4.0537	-3.3077	-4.1443	-5.5974	-2.8213	-5.0417	-4.4652	-4.1111	-3.7047	-5.7665	-3.4116	-5.8862	-2.842	-3.4259	-3.8862	-4.0947	-4.2667	-5.1608	-4.195	-4.0997	-4.9359	-3.1939	-3.1049	-4.6526	-2.7724	-4.8139	-3.7395	-4.1653	-3.2811	-5.6416	-5.1433	-3.579	-3.4091
-16.76	-15.553	-13.707	-13.689	-14.036	-15.294	-14.98	-15.139	-14.922	-13.503	-13.948	-13.886	-14.364	-13.981	-15.737	-14.564	-13.1	-13.898	-11.771	-15.284	-15.663	-14.232	-15.041	-14.027	-15.223	-14.588	-12.558	-15.233	-16.797	-14.517	-15.391	-14.606	-15.613	-15.245	-14.06	-14.516	-13.677	-13.75	-14	-14.84	-14.978	-14.515	-15.197	-15.267	-14.871	-14.681	-14.147	-14.501	-16.821	-15.682
-8.0497	-6.796	-7.2044	-7.1421	-5.9219	-5.6712	-6.314	-6.9045	-7.0708	-6.223	-5.5981	-5.5738	-4.8731	-4.9919	-7.2611	-6.1353	-6.0383	-5.5457	-7.0291	-6.9957	-6.6464	-6.7088	-6.096	-5.7815	-5.9267	-6.766	-7.5738	-6.1372	-5.9754	-7.6505	-7.0603	-7.3035	-7.4416	-5.9376	-4.6788	-7.5038	-6.1194	-6.0181	-8.019	-4.8277	-6.5575	-7.3344	-5.6147	-5.5639	-5.0597	-7.8281	-7.3533	-7.1326	-6.2914	-7.455
5.8555	7.0165	4.5086	4.9746	4.2595	6.5657	6.1088	6.2218	5.2471	6.0663	4.6794	5.8191	6.5382	7.1379	5.6311	6.495	6.2003	6.3923	6.5749	4.7584	4.9353	5.601	6.1791	7.1892	5.6905	5.5723	6.0065	6.3575	5.5804	8.0241	6.1815	6.0579	6.9027	4.7538	5.3378	5.5309	4.0087	5.4133	6.462	6.8064	5.4525	5.9335	3.859	5.9567	5.4513	6.0042	6.0511	5.9284	6.5282	6.8164
5.8086	5.7539	4.8972	5.294	3.6173	5.7129	5.3109	4.6069	5.3764	6.998	5.1562	6.3071	6.2671	3.7164	3.8562	4.3696	5.6576	3.9557	3.5223	4.6782	6.6677	4.0021	4.551	6.6197	6.0843	4.1693	5.4233	4.6671	4.9193	4.06	3.4011	5.4352	4.1015	6.5913	3.1589	5.2586	4.6442	4.7913	5.041	4.7739	4.5012	5.06	5.1229	4.7604	5.6294	5.0016	3.1564	4.4017	5.7596	5.0055
-11.824	-11.989	-11.409	-11.933	-10.628	-10.357	-10.282	-11.927	-11.429	-11.752	-11.932	-10.785	-11.222	-11.835	-11.75	-11.627	-11.31	-11.738	-11.175	-10.438	-11.172	-10.968	-11.581	-11.459	-10.948	-11.312	-11.279	-11.794	-12.514	-12.352	-12.63	-10.132	-12.702	-10.123	-12.106	-11.188	-11.788	-9.7494	-13.027	-11.195	-11.673	-12.597	-11.34	-11.353	-12.277	-10.501	-10.881	-11.63	-11.216	-11.573
-0.25099	1.4884	-0.47778	-0.63613	-0.21205	-0.41179	-1.485	-1.9164	0.89112	0.16311	-0.16791	-1.0605	0.20177	-1.3062	0.068348	0.24509	-1.2838	0.46908	-0.30174	-1.0057	0.98853	-0.10109	-1.1254	0.54488	0.14508	-0.24659	-0.69494	-0.61988	0.58251	0.2826	0.19027	-1.9032	0.02111	0.93831	-0.99511	-1.3648	-1.176	-0.87195	-1.1652	-0.84384	-0.8428	0.9397	0.30875	0.67821	-0.17983	0.92058	0.18167	-0.20258	0.47665	0.48742
-0.57448	-1.2274	-2.193	-0.82964	-1.244	-1.1081	-2.3217	-2.831	-1.526	-1.4212	-3.1538	-1.0639	-1.6924	-2.3502	-2.9777	-2.0405	-2.5197	-1.4344	-2.0739	-1.5171	-2.2531	-2.319	-3.1183	-2.3167	-2.1302	0.00091597	0.028003	-1.0985	-1.7804	0.16777	-0.26886	-2.3956	-0.93645	-1.6997	-0.54776	-2.2811	-1.4016	-0.036302	0.53921	-1.8668	-2.2809	-1.1534	-0.83076	-1.3214	-0.79912	-1.3516	-3.4427	-2.4704	-2.7928	-1.8353
9.6588	8.1596	8.5621	8.8682	8.3648	7.3812	8.9586	8.8121	9.661	8.9126	9.4277	9.9603	8.3604	8.5705	7.9761	9.1684	8.0704	7.8959	8.1915	8.5143	10.387	8.9251	9.3886	7.6764	8.3506	8.3435	9.3007	8.355	7.6858	8.7089	8.3814	10.573	9.4703	8.3666	8.1498	8.2352	7.3461	9.6962	7.6955	9.3429	9.3117	8.6732	8.8688	7.3779	9.4199	8.3653	7.5938	8.3425	7.7675	9.3709
-11.425	-11.399	-11.233	-9.6802	-10.877	-11.79	-10.353	-10.506	-11.173	-9.9945	-10.267	-10.376	-9.1424	-10.257	-9.1888	-11.118	-11.502	-9.464	-11.618	-9.952	-10.495	-9.9834	-9.828	-11.469	-11.012	-12.285	-10.604	-11.188	-9.8471	-10.259	-10.941	-12.886	-10.036	-10.315	-9.9547	-10.337	-10.534	-9.4686	-11.274	-11.483	-11.414	-9.0975	-11.128	-10.835	-11.846	-10.311	-10.551	-11.989	-11.318	-11.574
-7.6426	-6.5528	-5.8475	-5.6381	-7.7539	-6.8408	-5.7411	-5.4174	-6.6108	-6.7019	-7.4319	-3.3754	-6.768	-4.0938	-5.3252	-7.879	-5.4296	-5.951	-6.1148	-5.766	-5.8211	-6.5908	-6.6138	-4.2856	-3.9595	-6.8319	-4.1236	-4.8091	-4.7076	-7.3381	-5.5086	-7.1958	-5.644	-4.9714	-5.4663	-5.3739	-7.4969	-5.7811	-7.3485	-5.2961	-7.2406	-5.8948	-4.9227	-4.8192	-7.4925	-5.911	-5.4209	-5.6202	-4.3522	-4.9637
4.9867	6.3741	5.4298	6.2859	4.9151	4.751	6.1668	5.7184	5.8859	5.7496	6.4665	6.662	3.6809	6.212	3.6826	7.2007	5.152	5.1343	5.628	4.5555	6.2549	4.4319	6.2566	4.9448	5.6456	5.1104	4.445	6.9097	5.4259	5.3519	5.5265	5.4685	6.6269	5.4946	5.2943	5.0211	6.6838	5.1062	5.0669	6.8262	5.242	6.6638	5.5303	4.6902	6.2923	4.0239	5.7759	3.9102	4.366	4.1829
-0.97476	-0.60628	-0.07007	-1.3226	0.2992	-2.1894	-1.7533	-3.2116	-3.0965	-1.3634	-2.9133	-2.5102	-1.6519	-2.4233	-1.9561	-0.97891	-2.6021	-1.1287	-3.1745	-2.4088	-0.83274	-1.1664	-1.6793	-1.0612	-1.6243	-3.2619	-1.6506	-0.93431	-1.3815	-0.23279	-2.4468	-0.86494	-1.0933	-1.7342	-2.8269	-2.1362	-1.299	-1.4273	-1.744	-2.2278	-2.2412	-1.7284	-1.225	-3.6692	-0.5344	-2.4432	-2.1743	-1.0906	-3.1355	-0.77936
-1.51	-1.8441	-0.58046	-1.8356	-1.5534	-1.3101	-0.85492	-1.7647	-0.45751	-1.4522	-0.72766	-0.97631	-1.1955	-2.4958	0.20691	-0.85605	-0.85945	-0.88991	-0.52603	-0.54837	-2.3582	-0.16533	-0.87113	-1.0389	-0.92396	-1.6378	-1.8031	-2.0641	-1.3872	-0.77229	-1.3732	-0.94319	-1.3668	-1.1019	-1.9091	-2.0022	-0.28412	-2.0909	-0.94771	-1.9678	-0.48465	-2.2436	-1.5885	-1.7599	-2.3799	-2.4571	-1.856	-0.99563	-3.817	-0.92502
5.6425	4.6413	5.0438	7.0583	6.2017	4.6626	4.5306	5.9381	6.9174	5.8579	5.0237	5.4823	7.1141	3.8993	7.8323	5.6975	3.6412	5.6054	7.1391	6.0543	5.1004	5.0624	6.4657	6.8572	5.5011	5.8568	5.723	5.5866	4.6907	5.7261	5.2535	4.9663	4.3432	6.2837	5.6413	4.6451	6.1859	3.2938	5.2862	6.0752	6.3393	5.7248	5.6854	5.2655	4.5477	6.8092	6.344	4.6239	4.2057	7.0056
6.2647	6.138	8.1801	7.8481	4.8826	5.8343	6.3248	5.9138	7.0119	4.8805	5.9204	6.5774	6.3023	7.1708	7.2948	5.1371	6.3816	6.2819	7.6477	7.1572	7.8276	7.4279	6.0281	7.7076	7.2564	5.9524	6.5973	6.0903	5.9809	6.4863	6.3869	7.3418	6.1151	6.2463	6.4505	7.2467	7.048	8.6385	6.4991	8.1235	7.7293	7.2168	6.3998	6.2386	6.3881	8.1316	5.6453	6.2771	6.8065	7.7539
-0.46758	-0.15499	-0.63334	0.66962	-1.1089	2.1418	0.62326	-1.1241	-1.0478	-0.59792	-0.63193	-0.19669	0.30602	-0.77312	-1.0126	-0.76109	1.0091	0.20674	-0.16943	-2.0834	-1.2357	0.23538	0.93643	1.1507	-0.43978	0.060612	-0.46581	1.2443	-0.095472	0.63654	1.4183	-1.3375	-0.21095	-0.52347	0.52897	0.31277	0.68043	-1.1291	-0.15979	0.024903	-0.62707	-0.39418	-0.38108	-1.5343	-0.065114	-0.23364	-0.97222	-0.20289	0.89523	-0.11764
-3.2708	-0.70721	-0.21633	-2.8855	-0.40677	-1.3759	-0.27078	-2.0277	-2.26	-1.8933	-2.2354	-1.1875	-1.611	0.029311	-2.0628	-1.7538	-2.1337	-3.0529	-1.1446	-2.3935	-2.5968	-0.90863	-1.3772	-2.3644	0.90488	-0.57597	-1.1076	-2.6151	-0.35277	-1.7688	-1.5096	-1.5983	-2.1407	-0.49363	-1.3002	-1.1055	-1.0993	-1.6622	-0.60334	-1.1679	-0.92749	-1.668	-1.1635	-1.0246	-1.3648	-0.96463	-0.62938	-3.0337	-0.79645	-1.7707
-2.2267	-1.3872	-0.86629	-2.2576	-0.25708	-0.48486	-1.5168	-0.58138	-1.4188	-1.2859	-0.20274	-2.3276	-2.4364	-1.8265	-1.208	0.066171	-2.7737	-0.84719	-0.90235	-0.025328	-3.0999	-1.8071	-0.29602	-0.65703	-1.7671	-0.37862	-0.77302	-1.1651	-1.9586	-2.4244	-0.30392	-1.2081	-1.9476	0.3883	-0.98493	0.71307	-0.78203	-1.1587	-2.2526	-1.8519	-0.14816	-0.66194	-1.6317	-1.1305	-1.7572	-2.3368	-1.8822	-1.629	-2.4771	-0.6631
-5.9219	-4.7787	-3.9844	-5.7495	-5.4763	-5.2747	-4.7867	-4.8163	-5.8651	-5.6691	-5.3929	-4.795	-4.1002	-5.7017	-5.2714	-4.0939	-5.7184	-5.7502	-3.934	-6.6157	-6.2908	-5.5985	-6.7637	-4.5899	-4.6645	-5.6036	-3.4611	-5.5544	-4.5577	-5.7712	-5.1939	-3.4778	-5.7529	-5.0229	-5.174	-5.0854	-5.7173	-4.3969	-4.7218	-6.2345	-4.4189	-2.9748	-5.8685	-5.4744	-4.352	-5.149	-3.5044	-5.3577	-5.9287	-5.2603
-2.8069	-3.3991	-2.1358	-2.8411	-3.5682	-2.7812	-3.1455	-3.3105	-2.6841	-4.6483	-4.3842	-3.8139	-4.3548	-2.1045	-4.1351	-2.1063	-2.6956	-1.8311	-3.5957	-1.9367	-3.843	-3.713	-2.7543	-1.8199	-2.4984	-2.7705	-3.7545	-5.1304	-2.755	-2.6046	-3.5326	-3.6525	-2.0671	-3.9057	-2.9131	-4.3238	-3.4599	-1.4839	-3.4881	-2.177	-3.9418	-4.012	-1.4112	-3.0559	-4.2773	-2.7067	-2.428	-2.7904	-4.4831	-3.9252
-9.2591	-7.8644	-8.1388	-8.2664	-9.8928	-8.8679	-9.8852	-7.3814	-9.1547	-8.6906	-7.1096	-8.401	-8.2519	-8.2737	-6.5945	-8.0647	-9.625	-9.8288	-8.7909	-8.8591	-9.322	-7.819	-10.263	-7.4346	-10.451	-8.6351	-7.5173	-8.0754	-8.2749	-9.3342	-10.022	-8.8872	-8.7874	-8.8812	-9.3479	-9.9674	-9.409	-9.5976	-8.0557	-8.5554	-9.9895	-8.4747	-10.613	-10.637	-10.282	-8.4462	-8.3202	-8.5285	-8.315	-9.1537
-1.0058	-1.8395	0.92166	-1.2886	-1.9	-2.1185	-0.94427	-1.4115	-2.0908	-2.1318	-1.0751	-0.78967	-1.3432	-1.9849	-1.9524	-1.0909	-2.3575	-1.7144	-0.99786	-0.19875	-1.4067	-2.0665	-1.2996	-0.59057	-2.2246	-0.76533	0.14692	-0.51822	-1.4202	-0.3217	0.19443	-2.5322	-1.2736	-0.061902	-1.9081	-1.4042	-0.84026	-0.84955	-0.10687	0.61481	0.28653	-1.6191	-1.846	-0.059816	-1.0352	-0.4484	-1.4697	-0.9651	-1.1179	-1.3346
-15.354	-13.848	-14.144	-15.589	-15.6	-15.093	-13.735	-14.023	-14.045	-14.971	-14.845	-13.755	-13.44	-15.417	-12.131	-15.916	-14.339	-13.867	-14.013	-13.239	-14.312	-13.068	-12.36	-12.733	-13.767	-15.488	-13.732	-15.087	-14.621	-14.774	-14.118	-14.562	-14.738	-14.053	-15.08	-13.685	-14.441	-14.963	-14.009	-15.256	-13.792	-14.504	-16.434	-15.763	-14.349	-13.855	-13.031	-14.89	-14.707	-15.308
-1.8234	-1.3483	-1.7233	-0.30821	-1.3471	-1.9597	0.13336	-1.5839	-1.8422	-0.8072	-3.2898	-2.737	-1.9014	1.0442	-2.2058	-2.313	1.2954	0.52475	-3.5721	-1.1081	-0.18982	-1.8458	-2.0731	-1.0657	-0.6496	-0.57211	-1.5865	-1.5804	-2.0062	-0.45098	-1.4836	-1.5143	-0.79684	-2.0915	-1.6702	-0.41851	-2.4043	-1.6068	-1.6471	-2.0919	-0.98215	-1.5657	-2.0008	-1.5355	-1.6345	-2.0842	-1.3326	0.16856	0.54525	-1.656
-9.5696	-11.741	-8.33	-9.5732	-10.498	-9.7101	-8.6684	-10.672	-9.5553	-11.394	-9.2028	-9.3229	-11.512	-9.0784	-10.538	-10.532	-8.6658	-10.591	-9.7986	-9.1897	-9.3759	-9.7116	-10.832	-10.193	-9.5071	-9.3253	-10.416	-10.445	-9.6437	-10.969	-9.9586	-9.7054	-10.543	-9.9742	-12.373	-10.186	-10.179	-10.734	-10.06	-11.754	-10.789	-9.2115	-9.399	-8.5416	-11.075	-10.128	-9.9921	-9.6558	-12.539	-11.491
-0.054673	-1.7902	-1.8232	1.0581	-1.6249	-0.2963	-1.84	-1.546	-1.4008	-0.77505	-1.5955	-0.70322	0.1745	-1.1454	0.76399	-1.4939	-0.40848	0.59405	-0.44469	1.9661	0.33944	0.042236	-1.6319	-0.38939	-0.26347	-0.63518	0.070491	-0.29353	-0.44042	0.5217	-1.2321	-1.9242	0.92218	-0.77414	-0.92695	-1.3183	-2.4138	-0.92599	-1.215	-1.3458	-0.085519	-1.0377	-1.5611	0.40978	-1.1821	-1.4831	-0.75806	-1.7134	-1.2035	0.57671
-2.4058	-0.33396	-1.6268	-1.3975	-2.6058	-1.1278	-2.1291	-1.3719	-0.48583	-2.0048	-2.4182	-1.6247	-1.0548	-1.739	-1.129	-1.3447	-0.33506	-0.92436	-1.2901	-0.18524	-0.86778	-1.2425	-3.4232	-1.512	0.2319	-0.68516	-1.803	-1.7281	-2.2424	-0.69852	-1.879	-0.82548	-0.61698	-0.038463	-1.233	-1.9358	-1.1441	-1.787	-3.0672	-0.97408	-2.3082	-1.5833	-1.6213	-0.55175	-0.94366	-0.63958	-2.4345	0.43325	-1.0709	-3.2444
-2.1794	-3.9012	-3.3021	-1.2569	-3.1554	-3.2265	-3.7964	-2.6208	-3.3004	-2.3227	-3.1535	-2.7894	-2.2748	-0.75179	-2.5362	-1.0787	-2.5311	-2.4135	-2.229	-3.3816	-2.7454	-1.1906	-1.7061	-3.1155	-2.2976	-0.32795	-3.4191	-3.4664	-1.8151	-2.8456	-2.2958	-2.2637	-2.8311	-2.0247	-2.4834	-1.3972	-1.8092	-2.1537	-3.6956	-2.9693	-2.4972	-2.367	-2.4855	-0.49662	-3.9741	-1.4614	-2.9255	-2.2689	-1.3413	-1.7625
-5.6425	-6.1306	-6.6077	-5.9757	-5.3363	-6.0222	-3.8908	-5.2771	-5.7939	-5.9526	-5.2724	-5.3949	-6.23	-6.9324	-7.245	-7.3484	-4.5169	-5.2292	-6.3805	-4.6901	-6.4313	-7.1598	-5.3257	-3.5874	-6.5103	-6.1741	-6.197	-5.3015	-5.1834	-6.1866	-6.0766	-5.0938	-6.7806	-4.8749	-5.4543	-6.9045	-7.2091	-5.518	-4.7757	-5.7858	-6.125	-6.2235	-5.8815	-5.6476	-4.0855	-3.5668	-3.3814	-6.4166	-5.9624	-6.1335
-15.388	-13.925	-12.796	-15.217	-12.993	-14.591	-14.342	-14.183	-16.66	-13.164	-13.77	-14.955	-15.26	-15.232	-14.931	-14.584	-16.753	-14.795	-15.731	-14.931	-16.167	-16.013	-14.833	-15.054	-14.642	-14.948	-14.01	-14.182	-14.802	-15.442	-13.622	-15.181	-14.237	-13.873	-16.534	-14.605	-14.503	-13.702	-15.555	-15.839	-14.262	-15.563	-14.854	-15.057	-12.509	-14.323	-14.955	-12.988	-15.379	-15.693
-2.2134	-0.02626	-0.46988	-1.8171	-1.0984	-1.1478	-1.1011	-2.1546	-0.51108	-1.1204	-0.40289	-0.98278	-0.47247	-0.39027	-0.45992	-2.6338	-1.2781	-0.66439	0.75801	-1.349	0.36949	-1.291	-2.2938	-1.5354	-1.4254	-1.1796	-1.9281	-1.3401	-1.0803	-1.522	-2.0168	-1.1231	-1.0461	-0.4135	0.0049471	-1.4943	-1.8737	-1.2105	-2.1216	-0.7722	-1.7257	-2.4904	-0.89763	-0.25779	-0.2949	0.48211	-1.1066	-0.54975	-1.5782	-0.76594
1.3525	1.597	2.2744	1.8353	0.89877	2.9962	2.2813	1.9006	2.9657	0.67745	1.1082	1.1039	1.9414	2.0262	0.66532	0.26531	1.7286	3.3018	1.5733	2.0051	2.1521	1.8867	1.3906	1.3193	1.5843	-0.1514	0.87398	1.6285	1.3353	0.92666	1.5367	2.6562	2.5871	0.54377	2.4524	2.6679	1.2342	2.3591	1.5016	2.1192	1.4946	0.22945	0.48342	1.5664	0.52627	2.4764	0.85438	0.87522	3.1015	1.8668
-1.7143	-0.64124	-1.8124	-0.55353	-1.6105	-3.0644	-1.3142	0.138	-2.7642	-1.0656	-1.3868	-1.3843	-2.9206	-1.9269	-0.066572	-1.287	-0.67634	-1.3371	-2.1237	-0.45005	-0.78466	-1.3577	-1.5408	-0.87927	-0.99346	-0.25068	-1.2155	-1.8495	-2.4844	-0.87222	-0.59661	-1.5286	0.62651	-0.35239	-0.096326	-1.9784	-1.8696	-0.30524	-1.3595	-0.4255	0.008315	-0.40944	-2.0978	-2.2503	-0.85185	-2.1644	-1.642	-2.3623	-1.1652	-2.549
2.1588	3.3518	2.8529	2.5811	3.1838	3.5714	1.4957	3.0777	3.6003	1.5783	3.0849	1.2563	1.3634	3.3831	3.6194	4.5862	4.4902	4.0305	3.7829	4.1978	4.2533	2.5824	1.8461	2.4935	1.5706	3.3169	3.4382	3.1016	3.0636	1.6253	2.0091	2.8467	3.4354	3.8328	2.5405	2.8434	3.6688	3.0622	3.2377	3.637	2.2215	1.9718	3.8458	2.5922	4.2406	1.1441	0.89251	4.6228	2.7814	2.6025
-1.6489	-0.41844	-2.2713	-1.2516	-0.1798	-2.0364	-0.33092	-0.15606	0.0227	0.14929	-1.8538	-0.77706	-1.811	-3.3038	-2.054	-0.67412	-1.3567	-1.6418	-0.46748	0.021784	-2.056	-1.0795	-2.3295	-0.51876	-0.2552	-0.81773	-1.1986	-1.7528	-0.81607	-0.79392	0.36786	-1.1398	-1.7669	-0.67134	-1.631	0.21577	-1.5172	-1.7394	-1.0228	-2.6144	-3.2563	-1.1333	-2.6296	-2.7705	-1.8514	-1.9186	-1.3205	-2.4644	-3.6238	-1.3905
0.71283	-0.7276	-2.0549	1.4341	-1.7163	-0.0053739	-0.72922	-0.53286	-0.97941	-1.031	0.72411	0.46402	-0.67256	1.4801	1.9594	-0.99873	0.1576	0.075025	0.83021	-0.030876	0.92496	-0.37192	0.041166	0.57118	-1.3322	1.0429	-0.58442	1.2661	1.2623	0.29519	0.31916	-1.0317	-0.27065	0.67767	-0.57529	-0.38022	0.64698	-1.5304	0.52688	1.1517	-0.31486	-0.85859	-0.89889	0.19665	-1.5795	-0.90677	-0.22164	0.61952	-0.30844	-2.0277
7.9889	7.9424	7.2619	7.1615	7.3713	7.8912	6.7973	7.6008	6.9953	7.2774	6.2883	5.8376	6.9185	7.1376	6.6259	6.9174	7.9757	8.3807	6.6757	6.7636	7.8732	6.4831	5.0091	6.3612	6.574	6.4323	6.9301	6.3344	7.6837	7.6126	6.921	5.4727	5.9029	7.9575	5.1305	6.5408	7.0613	7.4537	6.7307	7.6693	8.4497	7.0508	6.6937	6.4036	6.8233	7.3838	4.5063	7.0307	5.231	6.8932
-2.2782	-3.2169	-1.9823	-0.92197	-3.6345	-0.71363	-1.2555	-3.3132	-2.28	-5.2186	-0.17717	-3.0145	-3.1824	-2.8887	-1.8771	-2.5011	-3.5952	-3.4559	-3.8228	-3.053	-2.641	-0.16215	-2.8596	-3.8729	-2.6171	-2.0287	-2.6805	-1.0558	-2.6361	-1.5904	-2.4902	-1.8379	-2.0153	-3.1288	-4.0722	-1.5278	-2.3174	-1.8929	-3.2206	-2.5171	-1.7696	-2.3336	-1.7543	-3.6081	-2.2297	-1.1248	-2.2109	-2.8044	-1.785	-3.7928
-1.1056	0.10377	-0.30012	0.14085	-0.23483	-0.94793	-1.5163	-1.2122	-0.86523	-1.641	-1.6593	-0.049078	-1.986	0.16222	-1.6422	-0.8753	-0.57421	-3.6077	-0.2301	-3.2204	-1.3449	-2.4197	-2.0327	-2.5884	-1.1255	-1.0949	-2.2709	-1.7134	-0.16888	-1.2973	-2.7125	-1.7974	-1.0407	-2.5394	-0.43267	-1.6972	-1.3132	-0.73866	-0.16305	-2.7245	-1.3054	-1.5004	-2.0743	-0.97237	-1.1891	-1.4393	-1.9282	-0.42713	-1.2032	-1.9093
-3.6047	-4.3731	-2.3307	-3.5429	-5.1095	-3.2313	-2.4181	-2.4274	-1.7704	-3.1038	-5.1317	-4.1292	-2.6175	-3.6834	-4.3295	-3.1459	-4.0853	-3.7467	-3.0231	-4.0249	-3.232	-3.8025	-4.737	-4.0043	-4.7859	-3.3118	-3.3204	-4.0836	-2.266	-4.5164	-3.7513	-3.7236	-4.2443	-2.9057	-4.125	-2.7772	-4.3139	-3.1538	-3.9447	-5.8318	-3.18	-2.6861	-4.7299	-5.2114	-4.236	-3.0319	-5.0708	-3.3949	-4.242	-4.0805
-10.396	-12.197	-11.86	-11.053	-11.911	-12.055	-13.696	-12.175	-12.739	-9.8025	-12.412	-12.094	-12.256	-11.926	-11.546	-11.504	-11.525	-12.503	-11.199	-10.813	-12.082	-11.103	-10.912	-11.586	-11.604	-11.846	-9.3971	-13.541	-11.187	-11.534	-13.004	-13.566	-12.113	-12.222	-11.279	-10.4	-10.194	-10.082	-13.268	-11.533	-11.692	-12.418	-10.691	-9.7439	-11.758	-12.742	-12.457	-12.68	-13.174	-10.633
-3.602	-3.2333	-4.3534	-3.3866	-4.2067	-2.4864	-2.4619	-2.6854	-3.569	-4.8013	-3.0359	-3.5427	-2.9786	-4.1961	-4.3987	-3.9938	-3.2363	-4.447	-2.6206	-4.0561	-2.8811	-3.9303	-1.1969	-3.9755	-2.8378	-3.7773	-4.3401	-4.0912	-4.0758	-2.773	-2.1109	-1.8786	-4.3898	-4.9621	-3.0649	-4.5715	-3.9158	-3.4702	-3.3629	-2.761	-4.84	-4.1047	-4.3142	-3.7729	-3.1623	-3.877	-4.1773	-1.8742	-4.8927	-2.8303
2.2582	2.9496	1.5583	2.6577	2.438	3.4007	2.2523	2.2148	2.5844	2.6342	2.9062	1.789	2.1934	2.7653	2.5538	3.9277	2.286	2.2087	3.4624	2.5778	2.4858	2.4872	3.3661	2.3977	1.0485	1.8885	1.9691	3.2007	3.2799	2.466	3.5764	1.2565	3.6358	1.8938	4.7851	2.742	2.82	3.2542	3.0625	3.05	3.3386	3.3789	3.0507	2.1711	3.0283	2.4993	1.0897	1.195	3.3941	3.8882
-9.6262	-8.3799	-11.01	-10.044	-11.731	-9.9891	-9.4921	-9.7517	-12.146	-10.049	-9.5213	-10.072	-9.0346	-9.7517	-9.8617	-11.207	-10.713	-9.185	-10.18	-10.005	-10.673	-10.931	-10.604	-9.7463	-9.663	-8.7572	-10.066	-9.9964	-9.8732	-8.2938	-10.951	-10.393	-10.802	-10.331	-10.16	-10.288	-10.604	-9.4081	-9.5636	-12.465	-11.162	-9.0068	-9.001	-10.314	-9.6804	-11.071	-10.673	-10.053	-10.061	-10.005
2.2151	1.2137	0.41865	0.64127	2.0639	1.8179	1.1039	-0.87753	0.9336	0.16281	1.423	0.35182	3.3391	1.1114	1.0373	1.0349	1.1525	1.0823	2.0384	1.4642	1.2453	0.94423	1.9907	1.8819	-0.052855	2.3612	0.7168	3.6205	0.39252	2.2049	1.2797	0.40739	0.99457	1.4615	2.0174	-0.097184	0.39463	2.8789	1.3053	0.01544	0.38075	2.2801	0.49001	-0.57339	1.7252	1.9192	0.52408	1.3101	1.8464	0.25654
-14.285	-13.342	-14.655	-14.104	-14.008	-16.658	-15.476	-14.098	-15.607	-13.463	-14.733	-14.743	-14.251	-14.288	-14.168	-13.935	-13.785	-13.621	-14.406	-14.287	-12.578	-11.698	-14.827	-13.432	-14.499	-15.364	-14.712	-13.002	-14.658	-14.403	-15.117	-14.28	-14.869	-14.92	-14.514	-15.715	-14.663	-15.895	-13.677	-14.912	-13.389	-12.387	-12.099	-14.1	-13.582	-15.071	-15.747	-15.06	-13.983	-13.128
-1.0608	-1.0468	1.063	1.4769	0.53091	0.85822	0.67685	0.31866	-0.057885	0.11753	-0.024975	0.86067	1.125	-0.40316	-1.3091	0.16276	-0.77274	1.3845	-1.1043	1.236	0.97837	0.51913	0.64401	-0.68601	-1.8315	-0.78724	0.76882	-0.24452	0.78252	-0.45859	1.0826	0.45649	1.367	-0.22697	0.64165	-0.20597	1.3843	1.1119	2.2841	-0.091419	1.0019	-0.66573	-1.1652	-0.74316	0.056459	0.96419	0.81773	-0.047566	0.42748	0.52004
-11.541	-12.126	-10.351	-11.915	-10.027	-9.4241	-11.799	-10.481	-11.291	-10.026	-9.4043	-11.398	-10.212	-10.067	-10.915	-9.2563	-12.048	-11.812	-12.217	-10.093	-10.106	-10.834	-10.718	-10.731	-9.9059	-9.6165	-9.8972	-10.826	-11.195	-11.063	-10.226	-10.521	-9.7106	-11.178	-11.269	-10.533	-11.443	-10.204	-10.846	-10.059	-9.3589	-12.108	-10.087	-10.052	-11.294	-12.824	-10.497	-11.985	-10.825	-10.65
1.5157	2.2517	3.4415	1.4932	1.6043	2.5126	2.4899	0.55983	2.1227	1.9259	3.8206	3.0434	1.9904	1.8554	2.442	3.2244	2.3269	3.2722	3.5536	1.9639	2.6079	4.0549	2.8975	3.1832	0.9392	1.4156	3.359	2.0267	2.7296	1.8021	2.707	2.0791	2.2034	1.6777	2.8715	3.5508	3.7773	1.5801	2.8382	2.7264	4.7492	1.9568	2.9683	2.2831	1.7916	2.5745	3.9423	2.8165	3.8457	2.4508
1.3965	-0.046819	-0.33742	0.72884	0.51766	0.725	1.4129	-0.72442	-1.1471	0.56401	0.64202	0.90398	0.24971	0.95197	0.47336	-0.37237	-0.62172	0.34419	0.72061	-0.2811	1.6003	0.28814	0.48302	0.80971	0.28419	-1.2494	-1.0432	0.31256	0.62322	0.83953	0.57039	0.81106	0.028139	-0.65449	-1.2265	-0.6574	-1.6306	-0.094718	0.9282	1.869	-1.001	-1.3114	-0.83998	0.30182	-0.62935	0.33568	-1.841	0.20073	0.32099	-1.946
-11.384	-9.4319	-11.893	-11.586	-10.054	-9.0253	-11.223	-10.604	-10.875	-11.425	-10.537	-10.396	-10.62	-9.6597	-11.192	-11.378	-9.7044	-10.028	-12.045	-10.077	-11.215	-10.908	-11.539	-10.526	-11.199	-11.049	-10.922	-12.537	-12.159	-11.52	-9.7613	-10.435	-10.443	-9.2421	-11.493	-10.215	-11.575	-9.4177	-10.048	-10.79	-9.4011	-9.8491	-11.331	-11.126	-9.801	-8.9497	-10.251	-11.013	-10.579	-9.5159
4.8536	5.8563	6.573	6.6517	6.4345	5.3803	5.2927	7.1918	5.6458	7.8548	5.3679	4.699	5.6247	6.3352	5.6067	5.3777	5.0248	5.725	5.9327	5.2458	4.0447	4.7001	5.4729	5.8519	5.0458	6.0189	4.975	5.1321	4.6809	5.0204	4.3822	5.9642	6.4209	5.7503	6.3327	5.9879	7.0426	5.8672	5.7564	4.6762	5.6496	5.4355	5.4986	6.1526	5.7442	5.3949	6.4916	3.4811	5.8556	6.4588
-1.4266	-0.16209	-0.49819	1.0342	0.22122	-0.39301	-1.7482	-0.91725	-1.2677	-1.9246	-1.9829	0.31424	-0.82676	-0.88994	-1.4148	-2.5972	-0.0096182	-1.4375	-0.72197	-2.9502	0.59587	-1.9271	-2.9044	-1.3571	-2.5033	-0.75189	-2.3207	-1.9071	-1.4611	-2.8254	-2.1869	-1.7589	-1.6493	-2.1249	-2.8944	-2.7638	-2.0249	-1.5834	-1.4742	-1.6567	-0.86177	-0.76046	-2.2551	-1.9542	-1.9036	-0.96891	-0.26336	-3.1771	-1.4752	-0.34155
4.8354	5.52	5.8398	3.9232	5.6898	6.8187	5.9907	3.3778	4.4198	4.8733	4.7039	5.8142	5.478	4.4281	4.4032	5.8508	6.2654	5.4648	6.4042	4.878	5.6999	5.6204	5.5589	5.9159	5.564	5.0914	4.5987	4.8692	4.3761	5.6633	6.142	4.7362	4.869	6.6385	8.4158	6.6542	6.61	5.8501	5.1192	5.5298	5.7165	4.7056	5.8491	5.1663	5.809	5.4987	6.0231	5.35	4.099	5.6113
-10.332	-10.488	-10.202	-10.432	-10.357	-10.867	-9.4524	-10.11	-10.237	-10.494	-10.468	-10.308	-10.648	-8.8547	-10.384	-9.3775	-10.578	-9.4354	-9.7118	-10.718	-11.017	-10.836	-9.532	-10.217	-10.99	-9.5846	-11.082	-11.597	-10.884	-10.118	-10.419	-10.81	-10.959	-9.8949	-10.689	-9.5734	-10.622	-10.631	-9.0033	-10.821	-9.8856	-8.6718	-9.7511	-11.156	-11.397	-7.8892	-10.68	-9.638	-9.8867	-11.101
-13.867	-13.998	-13.271	-13.782	-12.328	-15.445	-14.316	-14.002	-14.962	-14.023	-14.014	-14.868	-13.288	-15.203	-13.906	-13.046	-14.521	-13.769	-12.657	-14.511	-13.655	-14.323	-14.67	-13.642	-14.534	-14.5	-12.936	-13.471	-13.756	-14.537	-12.283	-13.835	-15.505	-12.984	-14.227	-13.541	-14.881	-13.138	-12.632	-14.191	-15.555	-13.851	-14.508	-15.57	-13.74	-13.042	-13.528	-13.079	-16.429	-12.391
-21.114	-21.374	-19.738	-21.215	-23.368	-23.749	-22.816	-20.668	-22.98	-23.404	-20.329	-21.204	-21.972	-23.179	-21.496	-24.045	-21.435	-20.224	-23.707	-22.033	-23.064	-22.186	-22.467	-21.977	-23.43	-22.673	-22.47	-22.915	-20.916	-23.868	-22.136	-23.164	-22.41	-21.928	-20.776	-22.694	-22.242	-21.555	-21.92	-23.826	-21.259	-22.226	-21.585	-22.677	-23.007	-23.215	-23.301	-21.272	-22.046	-22.313
-13.565	-13.376	-13.698	-13.207	-13.285	-12.328	-15.016	-14.022	-12.77	-14.532	-13.862	-12.477	-12.414	-12.81	-13.033	-14.199	-13.859	-13.175	-12.916	-13.999	-13.542	-11.988	-13.978	-13.128	-13.436	-12.855	-14.232	-13.281	-13.077	-12.735	-13.219	-12.221	-12.677	-13.953	-14.17	-13.228	-14.584	-13.44	-12.63	-12.762	-12.301	-15.324	-13.948	-13.11	-13.37	-13.977	-10.912	-14.565	-12.916	-14.203
-12.796	-13.181	-13.149	-14.294	-14.311	-14.797	-13.571	-11.864	-13.04	-11.456	-14.906	-13.741	-12.847	-13.331	-13.083	-12.618	-13.666	-13.154	-13.202	-11.995	-11.526	-12.674	-13.424	-13.315	-13.88	-13.856	-12.146	-13.355	-14.302	-13.49	-11.828	-12.462	-13.378	-13.076	-13.98	-12.322	-13.802	-12.698	-12.516	-12.607	-14.138	-12.556	-13.796	-11.509	-14.003	-13.619	-12.292	-14.063	-11.817	-13.817
-11.938	-11.789	-13.122	-13.662	-10.33	-10.463	-11.512	-11.26	-10.353	-11.311	-11.1	-11.79	-12.084	-10.907	-12.618	-10.245	-12.88	-10.784	-10.855	-11.571	-11.243	-11.278	-12.605	-12.382	-11.681	-11.633	-13.926	-9.7863	-11.083	-12.008	-12.666	-11.562	-11.056	-13.698	-11.737	-12.702	-11.927	-12.109	-11.654	-11.435	-13.235	-13.371	-12.919	-11.929	-12.2	-11.083	-11.94	-12.69	-10.806	-11.998
-12.023	-12.236	-12.15	-10.529	-11.484	-12.141	-11.897	-12.402	-11.705	-11.594	-12.245	-10.031	-11.011	-11.829	-14.054	-11.868	-12.064	-10.007	-11.563	-12.976	-11.282	-12.054	-11.082	-10.851	-12.699	-12.318	-11.45	-11.904	-11.636	-10.823	-10.487	-12.754	-12.595	-11.759	-11.644	-11.385	-11.077	-10.872	-12.054	-10.601	-12.278	-9.7133	-12.016	-10.938	-11.348	-11.035	-12.584	-10.969	-12.321	-12.655
-12.25	-12.333	-11.402	-11.942	-11.431	-10.694	-11.51	-11.544	-11.28	-10.999	-11.579	-11.102	-9.8693	-11.312	-10.694	-11.327	-10.953	-10.336	-11.656	-11.103	-11.336	-12.438	-12.791	-11.223	-10.893	-11.13	-11.394	-11.019	-11.483	-14.387	-10.56	-12.321	-10.764	-11.573	-10.328	-12.377	-12.104	-11.598	-9.4919	-11.844	-12.645	-12.364	-10.128	-10.944	-11.834	-12.563	-11.251	-12.33	-11.626	-10.023
-2.4138	-2.1022	-0.41632	-1.4719	-1.7862	-1.6453	0.60748	-0.39932	-1.688	-1.898	-1.878	-1.9303	-1.3158	-2.362	-2.1429	-2.1814	-2.3163	-1.3096	-1.6303	-2.2027	-0.586	-1.1349	-0.69292	-0.39534	-1.8285	-1.0253	-1.361	-1.6986	-1.5903	-2.0054	-1.5125	-1.4799	-1.3922	-0.3399	-0.95532	-1.6965	-2.2771	-2.0431	-1.2968	-1.0104	-2.6738	-2.0919	0.14743	-0.96544	-1.8101	-2.1469	-2.8364	-1.5669	-1.2186	0.12625
-12.185	-11.789	-12.093	-13.346	-13.153	-10.824	-13.553	-12.665	-14.074	-12.679	-11.683	-11.902	-13.675	-13.364	-12.824	-13.856	-14.173	-12.706	-13.935	-13.043	-13.082	-10.937	-12.881	-12.819	-13.285	-12.057	-13.462	-12.048	-13.24	-12.998	-14.692	-12.349	-13.302	-14.089	-13.011	-14.475	-11.926	-12.253	-13.672	-13.878	-12.761	-13.056	-13.245	-13.963	-12.566	-11.694	-13.682	-13.459	-12.752	-11.774
-4.9225	-6.0031	-4.3639	-5.076	-3.1924	-2.8816	-4.9627	-5.2052	-4.3519	-4.1208	-6.0597	-5.8779	-4.7181	-4.1409	-5.5866	-4.0614	-3.9049	-3.5046	-5.9995	-6.4025	-4.3703	-3.8255	-4.6435	-3.5382	-5.1076	-6.9802	-4.0048	-4.452	-4.4203	-3.9955	-4.9563	-4.905	-4.4659	-3.2841	-3.0697	-7.3122	-5.6454	-3.2807	-4.6182	-4.4559	-5.366	-3.9033	-4.7497	-3.9077	-5.7503	-4.4572	-3.9899	-4.9682	-5.85	-5.1514
-21.884	-22.516	-22.013	-21.744	-22.665	-21.937	-21.751	-22.555	-23.07	-22.633	-23.263	-22.309	-22.48	-22.247	-20.269	-21.692	-23.685	-23.749	-21.657	-21.157	-21.89	-22.991	-21.729	-21.05	-21	-23.152	-23.619	-22.545	-20.767	-23.806	-22.92	-21.433	-21.557	-23.916	-22.767	-22.033	-23.788	-22.495	-20.818	-21.732	-21.574	-21.381	-21.953	-21.66	-21.538	-23.9	-22.436	-21.372	-22.234	-22.038
-5.5158	-5.9789	-5.8271	-5.304	-6.622	-6.4277	-4.4392	-5.3487	-6.8799	-6.5249	-4.9611	-4.8381	-5.3788	-4.5964	-4.6074	-5.8452	-6.0563	-5.4261	-6.1994	-5.9486	-7.0118	-6.1033	-5.3873	-4.4977	-5.1031	-6.1202	-6.1466	-7.0481	-5.2728	-6.7931	-5.0763	-5.4914	-5.0092	-6.0492	-6.3902	-6.5013	-5.661	-3.3326	-5.9765	-6.2794	-6.2854	-4.519	-5.7723	-5.9142	-6.0205	-6.8964	-6.0367	-5.5775	-6.56	-7.5235
0.69084	-0.46645	-0.27612	-0.53223	-0.19727	-0.90163	0.61176	-0.12526	-0.44397	-0.94986	-0.93743	0.17967	-0.29335	-0.49758	-0.76355	-1.7694	-0.28732	0.55423	-0.51231	-2.3251	-0.044595	-0.21385	-0.94044	0.0004102	-1.0847	-0.41978	0.95791	1.1857	-0.60137	1.0032	0.32107	-0.68282	-0.13049	1.0857	-0.04743	0.068554	0.26721	-0.66437	-0.75616	0.50077	-0.43431	-0.27871	-1.3245	-1.0871	-1.8401	-0.87445	1.2713	-0.21515	1.37	-0.56879
-9.2966	-13.42	-11.258	-10.711	-11.603	-9.8733	-9.8872	-10.042	-12.146	-11.536	-11.21	-12.257	-11.179	-11.93	-12.654	-12.55	-10.88	-11.101	-10.974	-11.696	-10.182	-10.099	-11.936	-11.498	-11.713	-12.465	-11.16	-13.314	-10.208	-11.642	-11.961	-9.5389	-11.506	-11.38	-10.262	-10.597	-11.843	-11.823	-11.224	-11.51	-10.871	-10.764	-10.721	-12.506	-11.074	-12.64	-10.835	-10.76	-11.536	-12.691
-0.23703	-1.4948	-1.5658	-1.6969	-0.86254	-1.9477	-1.0331	-2.3146	-1.1276	-0.29906	-0.87692	-2.1931	-0.31163	-2.6575	-2.3796	-1.9026	-0.80164	-1.4223	-0.81549	-1.8586	0.17301	-0.10113	-0.32077	-2.3539	-0.86594	-0.54949	-1.3523	-1.6771	-1.961	-1.391	0.37097	-0.80096	-1.087	-1.6618	-1.6169	-0.45384	-2.0967	1.0076	-0.22273	-0.41665	-0.92929	-1.8376	-1.9171	-2.7041	-1.6461	-2.1737	-1.1581	-0.90872	-0.44752	0.052584
5.0548	5.5747	4.9109	5.6148	6.9876	3.4264	4.7535	5.8218	4.579	5.5554	3.9078	4.3745	5.3772	6.8774	6.0399	5.4321	6.035	4.5691	6.2199	4.7574	4.7606	6.0174	5.2982	5.2063	4.7953	4.6826	5.545	5.485	5.5132	5.0519	4.5663	4.8756	4.1512	4.7792	6.4517	3.8724	4.3785	5.8435	4.9573	5.0714	4.3665	5.9346	3.8873	5.0894	4.3673	4.6913	4.9439	4.2207	3.8835	5.1571
-14.065	-12.123	-13.233	-14.307	-13.06	-13.171	-14.766	-12.197	-13.12	-13.499	-12.327	-13.975	-13.729	-12.563	-12.008	-12.966	-15.146	-14.088	-12.668	-12.955	-13.26	-13.284	-14.434	-10.845	-13.184	-14.845	-12.655	-12.369	-12.174	-14.899	-13.598	-13.734	-12.635	-12.438	-13.222	-14.094	-13.586	-14.583	-13.539	-13.526	-12.632	-13.852	-14.1	-12.314	-13.08	-14.32	-12.575	-12.708	-13.948	-12.04
-2.9222	-2.964	-2.5659	-2.3487	-5.0193	-3.6324	-3.576	-1.1386	-1.7837	-2.5488	-2.2049	-3.3694	-3.1194	-2.1033	-2.6247	-2.3048	-3.6411	-4.3978	-0.82212	-2.4362	-2.9566	-2.361	-2.3045	-3.1426	0.11319	-2.4859	-2.9757	-0.73854	-2.8024	-1.295	-2.1909	-2.5558	-2.9186	-1.3745	-3.3812	-1.3799	-3.2607	-1.6496	-2.6395	-3.5254	-2.2105	-0.97695	-1.2337	-3.4491	-0.74199	-4.29	-1.8386	-2.6524	-1.8965	-1.7992
-3.5106	-2.3336	-4.299	-4.0848	-3.2097	-3.9723	-4.476	-2.7389	-4.0765	-2.6065	-4.1028	-4.1668	-1.9967	-4.3716	-3.7053	-3.024	-3.4478	-3.151	-3.1653	-2.5799	-1.832	-1.585	-3.2383	-4.5297	-2.6636	-3.4244	-2.6639	-3.2287	-3.2344	-2.0806	-3.0665	-3.2245	-4.1539	-2.7665	-2.233	-3.8314	-3.5066	-4.6489	-3.0229	-3.7225	-2.4997	-3.1566	-2.6396	-2.9663	-3.7679	-3.4187	-2.3118	-3.216	-5.2742	-1.6911
-10.561	-12.341	-11.709	-10.964	-10.475	-10.374	-12.856	-12.628	-12.629	-11.06	-11.226	-11.86	-12.383	-10.972	-9.4981	-11.543	-11.939	-11.721	-11.887	-12.405	-12.009	-9.6964	-10.231	-9.6908	-12.843	-11.153	-12.256	-11.722	-11.803	-12.083	-11.923	-10.854	-12.923	-10.75	-10.623	-11.655	-12.921	-10.742	-10.479	-10.916	-10.478	-10.828	-9.9887	-11.794	-11.436	-11.85	-11.5	-11.514	-11.592	-11.329
-0.75352	0.33083	-0.038609	0.6525	-0.021784	-0.10301	-1.1953	-0.45673	-0.78059	-0.50631	-0.33426	-1.257	-0.47482	0.46852	1.0978	1.4052	0.55129	-1.0507	-1.7845	-0.036428	0.45755	-0.78103	0.53908	0.81324	-0.064166	1.465	-0.15319	-1.1519	-0.87164	0.12467	0.88425	0.33543	1.5946	-0.84366	0.76903	0.41723	0.9246	0.89955	-0.14249	-0.77276	-0.98365	1.0665	0.59519	-0.86548	0.52821	1.8514	0.14761	-1.7886	0.21502	0.14175
5.5971	7.5331	6.4526	5.7965	5.9022	6.9173	6.5214	5.302	8.0134	7.208	8.2624	6.9908	6.6391	6.4838	7.615	7.0074	5.8264	5.7082	9.1155	6.7012	6.6544	6.9225	10.164	6.3959	8.0953	7.0924	6.3268	5.936	6.7096	7.2964	6.0326	6.8989	6.5531	7.8161	7.2468	6.7407	5.2594	6.9341	8.3758	7.9106	6.9257	6.7052	5.908	6.2383	7.3686	7.2953	6.6652	5.5264	6.5363	4.6916
-3.208	-2.8542	-3.3064	-4.2614	-4.4102	-2.1608	-3.2535	-3.1881	-2.1963	-4.254	-3.6932	-3.5037	-1.9217	-2.7089	-3.478	-3.7122	-3.216	-2.281	-2.1554	-3.3088	-3.4377	-2.2743	-3.2836	-4.1364	-4.1856	-2.7949	-3.3539	-3.4298	-2.0517	-4.3495	-4.402	-3.0723	-3.6948	-2.5663	-3.2823	-2.5929	-1.9082	-2.8061	-3.9843	-4.0866	-3.9461	-3.2727	-2.8141	-1.7708	-3.4551	-3.7761	-3.9116	-4.6983	-2.7447	-3.6658
-9.0376	-10.491	-7.7246	-7.8824	-8.7548	-8.542	-8.8171	-9.417	-9.1449	-11.501	-8.3257	-9.902	-8.4206	-9.5466	-10.769	-7.5945	-9.1056	-9.4469	-8.6615	-8.5916	-8.422	-9.1484	-9.3281	-9.2447	-8.9752	-9.5417	-8.4411	-8.653	-9.2383	-8.0978	-9.9157	-10.282	-10.593	-9.9701	-8.9868	-10.529	-7.5963	-9.3814	-8.4278	-9.1172	-10.425	-8.45	-7.6845	-8.4035	-8.566	-8.4667	-9.739	-9.4868	-7.9184	-8.6444
8.3128	5.9825	7.6413	5.9174	6.0925	6.7732	6.0956	7.6251	6.47	6.6464	6.4814	7.4497	7.362	5.2379	6.6627	7.9199	7.5981	5.9933	6.4606	5.8811	7.9731	7.1438	8.2464	6.0145	6.0496	7.4939	6.3373	4.1359	5.6757	7.191	7.6382	7.1574	6.5849	6.3615	6.6281	7.1522	7.448	6.1903	5.7864	7.7931	7.3082	6.4095	5.9788	7.6466	7.2429	7.6758	6.5897	7.2194	6.9274	7.0652
-13.655	-16.193	-14.55	-13.421	-12.502	-12.918	-12.433	-11.855	-13.818	-11.055	-10.747	-12.767	-12.846	-11.875	-12.89	-12.632	-12.724	-13.685	-14.403	-12.28	-13.507	-13.156	-12.359	-12.003	-12.672	-13.341	-13.747	-12.896	-11.943	-13.284	-13.078	-12.654	-13.17	-13.311	-12.547	-13.751	-12.913	-13.737	-12.888	-13.194	-12.325	-13.174	-13.159	-12.452	-12.787	-12.337	-12.23	-12.972	-13.318	-12.123
-2.9146	-1.0747	-0.3058	-1.2136	-0.66398	-1.8483	-0.13211	-1.9752	-3.3894	-1.1345	-2.1912	-3.6602	-1.0126	-1.6185	-1.5524	-0.77498	-1.3395	-2.2495	-2.1787	-0.52036	-0.63794	-2.6815	-2.3584	-0.96743	-0.69255	-1.001	-1.089	1.0802	-1.3443	-3.3066	-1.2782	0.018273	-0.99097	-0.29128	-1.6155	-0.17493	-0.95893	-2.6393	0.8095	-1.0298	-1.67	-1.4667	-1.9445	-0.61935	-0.51714	-2.0835	-1.235	0.29731	-3.1255	-2.2221
7.5309	7.6759	7.1934	6.7176	7.8711	6.9893	8.2493	10.784	7.7681	9.445	8.6263	7.4509	7.4568	8.1547	7.2862	8.6274	7.4524	9.3665	7.9214	6.9287	7.5209	6.4672	7.001	7.9037	9.5736	8.806	7.8466	8.4071	9.5971	9.2112	6.992	7.8075	7.5083	6.5556	8.1764	9.2231	9.1247	8.3768	8.7463	9.0376	7.1884	7.3354	7.3078	7.5661	7.3435	8.0822	5.4899	8.8468	8.2018	8.1821
-13.244	-13.298	-13.575	-12.167	-12.653	-14.637	-12.351	-13.806	-12.679	-12.686	-13.76	-12.266	-12.922	-12.562	-11.767	-13.148	-13.904	-13.248	-12.91	-13.131	-11.421	-13.707	-12.997	-13.9	-13.777	-13.737	-13.269	-14.619	-13.45	-13.585	-14.264	-11.678	-13.405	-12.586	-12.881	-13.186	-13.173	-13.689	-12.7	-12.384	-13.145	-14.159	-13.858	-12.192	-13.313	-13.287	-13.902	-15.363	-13.295	-11.847
-1.4337	-0.80018	-0.19177	-0.6851	0.040932	0.66146	-0.37936	0.63097	0.1109	-0.40351	0.91945	-1.0055	0.72442	-0.49218	-0.33908	0.19834	0.59635	0.94114	1.0697	-0.76959	-0.22017	0.43916	2.235	-2.7513	-0.64372	0.15344	0.16042	0.78803	-0.53093	-0.088526	0.47383	0.60891	0.39416	-1.8639	0.60611	-0.58103	-0.87506	-1.27	-1.5706	-0.81054	1.2853	-1.1338	0.78045	1.0834	0.51327	1.1513	1.3995	1.258	-1.0468	-0.78756
-0.79389	-0.9892	-0.80523	-1.4578	-1.555	-0.91312	-0.78444	-1.3755	-1.2675	-0.7816	-1.4182	-1.8272	-2.459	1.0154	-2.1341	-0.52566	-2.8426	-1.8726	0.14615	-2.2744	-0.59672	-0.672	-3.649	0.42036	-1.7761	-1.0545	-0.77039	-1.7064	-0.47703	-0.43064	-2.5594	-1.1209	-2.0306	-0.54168	-2.0111	-2.0852	-0.67266	-1.5927	-1.1867	0.53989	-0.68642	-1.2292	-1.2447	-2.1399	-1.3279	-1.026	-2.596	-1.3563	-1.8827	-0.97872
9.6777	8.9585	9.347	7.9326	9.2146	10.454	9.6135	9.6421	10.396	8.7563	8.6343	9.6891	10.684	9.8855	9.8771	7.8795	8.2414	10.285	8.5439	10.866	8.8235	9.1292	9.4237	9.9639	9.4234	9.543	10.012	10.757	11.099	7.8096	11.059	9.4235	11.257	9.8459	8.9611	10.256	9.9337	10.062	9.7601	9.9924	8.4816	11.184	10.446	8.2096	9.6209	10.014	9.1448	9.1401	10.249	7.9798
-0.70687	0.63905	-0.41235	0.059496	-1.024	-0.55471	-3.2443	0.60245	-1.1207	-0.95599	-2.2941	-2.0623	-2.432	-0.48185	-2.2839	0.37582	-0.21824	-0.76882	-2.01	-2.4603	-0.73107	-0.9612	-0.27047	-1.0291	-1.3637	-2.4422	-2.2582	-1.7493	-0.66966	-1.308	0.6872	-1.4887	-2.3303	-2.3308	-2.5832	-1.6776	-0.96085	-1.2056	-1.4063	-1.8744	0.0051594	0.02302	-1.9456	-1.6758	-1.6518	-2.9713	-0.7279	-0.56114	-0.38017	-2.2808
-10.226	-10.27	-10.634	-9.9248	-8.6261	-9.4029	-8.838	-10.028	-10.008	-10.906	-11.934	-8.1422	-10.767	-10.495	-10.305	-10.121	-10.536	-10.14	-10.968	-8.9027	-9.5796	-11.324	-10.969	-10.568	-11.164	-10.404	-9.8142	-10.481	-9.6664	-9.1986	-9.7309	-10.967	-9.0992	-9.359	-9.3998	-9.5781	-10.775	-10.053	-11.385	-10.467	-11.306	-10.267	-9.5521	-9.2392	-9.2037	-10.686	-9.0176	-8.6683	-10.683	-10.219
-13.691	-13.112	-13.035	-14.283	-12.701	-12.035	-12.62	-13.883	-14.186	-14.887	-13.568	-14.184	-14.011	-13.208	-13.706	-11.775	-12.363	-12.148	-13.427	-12.873	-15.085	-13.706	-13.649	-13.354	-13.039	-14.714	-12.768	-12.164	-14.27	-13.967	-13.442	-13.536	-13.889	-9.9307	-13.439	-13.27	-12.688	-11.798	-13.188	-14.404	-12.275	-14.126	-15.105	-12.662	-12.187	-12.67	-13.707	-13.817	-13.011	-14.779
8.5308	6.8526	6.1734	6.0633	7.217	7.1396	6.8653	6.739	7.1537	6.2185	7.18	6.302	7.9836	7.5515	7.0631	8.1134	6.5823	6.0599	7.9477	7.3149	6.4166	8.302	6.4545	6.0507	7.2257	5.6018	8.2321	6.5576	6.7743	5.7887	8.4307	5.8723	7.6905	6.3174	6.2087	5.311	7.5395	6.1539	6.5478	6.9154	5.9305	7.1728	5.1644	5.8744	6.3381	7.6662	6.5873	7.2326	7.3165	7.3677
-3.7426	-5.0194	-5.8739	-3.7764	-4.4237	-4.6729	-4.7366	-3.7634	-4.2697	-4.5987	-4.0349	-4.1002	-4.0807	-3.5987	-4.6554	-4.1805	-2.9656	-6.6048	-3.2075	-4.1548	-4.7818	-3.58	-4.0079	-4.7649	-4.8456	-3.8858	-4.6245	-4.2158	-5.0382	-5.0011	-4.4958	-4.1449	-4.0053	-3.7471	-5.9121	-3.9032	-5.138	-3.6939	-4.2909	-3.512	-6.5072	-4.3626	-4.5269	-2.9956	-4.416	-3.6423	-4.3737	-4.0869	-4.8753	-3.6817
-3.0565	-2.8312	-2.4254	-2.7336	-3.2083	-2.9864	-2.2712	-3.5116	-2.0731	-2.1628	-2.5944	-2.2631	-2.2875	-3.2035	-2.2222	-2.2491	-1.0128	-2.0949	-1.7508	-2.4823	-1.0784	-2.7101	-0.80189	-2.2843	-1.7712	-1.6281	-2.2904	-2.5838	-3.2333	-3.7661	-2.3193	-3.1831	-4.8324	-2.6281	-0.75695	-3.1846	-1.4772	-1.2176	-1.8282	-2.886	-2.0313	-3.4047	-3.4147	-0.086759	-1.7266	-2.8922	-2.6487	-1.7779	-2.8581	-1.4987
-6.8645	-4.875	-3.988	-5.9922	-4.446	-5.7517	-5.7491	-5.8313	-7.4065	-4.5134	-6.3636	-6.6352	-4.6827	-7.1492	-5.9067	-6.0526	-5.733	-7.2305	-5.4699	-6.1073	-6.0018	-5.5533	-5.4353	-5.4521	-6.046	-6.6586	-7.1127	-6.1151	-5.5108	-5.6986	-6.7406	-6.7976	-6.7268	-3.9352	-6.4184	-6.2276	-5.7032	-4.9877	-5.2074	-5.2236	-4.0573	-5.369	-6.1878	-4.8119	-5.2534	-6.933	-5.5971	-6.4598	-5.2772	-5.6003
10.538	10.632	10.022	9.252	8.2794	8.5346	11.814	9.9931	8.8496	10.438	9.5658	9.9753	11.784	10.461	9.7842	10.34	9.3843	8.9054	8.9049	10.719	10.339	9.6988	10.434	8.3761	9.533	9.5345	9.7837	11.403	8.9463	8.9401	9.0201	7.6464	7.9489	11.184	9.5631	9.7733	10.251	9.7231	7.8168	11.58	9.6888	8.4904	9.6218	9.8711	9.8239	10.369	10.984	11.045	10.917	8.1389
-3.8238	-4.5568	-1.4815	-3.6635	-0.92544	-3.2061	-2.0915	-2.1721	-1.8765	-3.3106	-1.44	-2.3136	-2.2937	-1.8561	-1.3578	-1.111	-3.6153	-3	-4.0519	-2.9516	-2.5515	-2.4738	-2.2915	-2.9751	-1.9393	-1.3574	-2.8229	-1.604	-2.5539	-1.6002	-1.3229	-3.1627	-3.6253	-2.5813	-2.1417	-2.448	-3.1678	-3.1131	-3.4322	-2.061	-1.4904	-3.879	-2.0284	-2.8447	-2.695	-0.85414	-3.1843	-3.9963	-2.756	-2.2115
-5.2169	-6.4885	-5.0923	-6.0894	-5.9345	-5.458	-3.9686	-5.9199	-6.4526	-5.5853	-5.2044	-4.564	-3.3627	-4.956	-4.7496	-5.9068	-6.0604	-4.7941	-6.1081	-5.7266	-5.0845	-5.4187	-6.9066	-7.6005	-5.3628	-5.803	-3.8461	-5.8611	-5.015	-5.4734	-4.9252	-4.7058	-6.4372	-5.0268	-5.274	-4.2965	-6.6149	-5.9087	-5.6604	-4.7278	-6.0826	-4.4339	-5.1059	-4.32	-5.3748	-6.047	-4.9772	-5.5664	-5.6669	-6.397
-1.0204	2.0476	3.4025	1.6655	0.2493	1.1903	0.74648	1.2439	1.7096	0.58936	1.8502	1.6505	1.1297	0.80014	0.64867	1.5414	1.5379	2.1639	1.0057	1.2908	0.97404	0.58993	2.0213	0.88103	1.0702	1.2934	1.1666	1.5848	-0.20276	1.1729	1.0918	1.4031	1.3537	2.1586	0.42023	0.73931	0.84581	1.0365	1.9651	0.67273	-0.08703	0.80972	2.4042	1.6128	-0.24963	1.7897	0.047128	1.2315	0.34445	0.66479
1.7093	2.5118	1.8151	1.5634	1.6635	3.5575	3.5411	2.564	2.0006	3.9248	1.6754	2.2866	3.76	4.5078	0.64385	2.2804	2.4884	2.7285	1.219	4.1252	3.0037	2.0149	3.2502	1.2682	2.4292	1.3324	3.0084	2.8941	2.5721	2.1662	2.8398	4.0441	3.584	2.0151	5.7712	3.0465	3.5247	2.0843	3.4738	2.1296	3.725	3.7957	3.1011	3.5561	2.1914	2.5287	2.5727	1.479	2.9557	3.0308
0.6452	-1.5913	-0.80652	-1.3256	-2.2732	-1.7475	-1.4123	-1.5701	-2.1321	-1.1194	-1.463	-0.97304	-1.7844	-0.95473	-2.6504	-3.3253	-2.8563	-1.1941	-0.77309	-0.19614	-2.5746	-1.405	-1.5129	-0.88139	-0.49699	0.33289	-3.5343	-1.304	-2.3441	-2.1418	-2.2887	-1.4363	-2.6664	0.32405	-1.259	-0.86364	-3.0068	-1.3926	-0.057345	-0.018025	-1.073	-2.1047	-1.5411	-1.2074	-2.4643	-1.0221	-1.3441	0.056272	-0.32583	-0.76243
-21.895	-21.909	-21.15	-20.809	-22.649	-21.586	-21.779	-20.67	-21.948	-21.755	-23.796	-20.888	-22.216	-22.502	-22.253	-22.337	-21.956	-21.733	-20.42	-21.513	-22.903	-21.575	-21.396	-22.704	-20.608	-21.333	-22.236	-21.959	-22.593	-21.253	-20.311	-22.6	-21.12	-22.959	-22.227	-22.009	-21.057	-20.697	-23.683	-21.666	-22.092	-21.822	-23.049	-22.052	-22.971	-23.331	-22.59	-21.362	-22.437	-21.817
1.5202	2.3319	1.7632	2.237	1.0298	2.1092	1.5043	1.5787	0.42716	1.3182	-0.1041	0.8744	3.0683	2.138	1.0534	0.93439	0.59835	1.2395	1.8331	1.2664	1.081	2.2939	1.0299	-0.2946	1.5425	1.0553	0.68797	0.58105	2.3902	1.5825	1.6132	2.8726	2.9674	1.2708	1.4421	1.1583	2.6442	1.6502	0.46869	2.3157	1.6526	1.1655	2.2369	0.92509	0.40425	0.13578	1.0449	1.7408	1.3982	4.2416
-1.338	-0.41783	0.13159	-2.0489	0.46586	-2.037	-1.7652	-0.68473	1.0173	0.088717	-2.4183	0.41919	-2.0704	-1.7319	-1.8661	-0.76748	-0.54981	-1.0613	-0.59511	-0.73485	-1.5672	-2.0642	-1.5724	-0.03106	0.047	-2.0154	1.2218	0.78736	-2.8155	-1.2861	-0.22979	-0.79059	-1.5205	-0.62034	0.99324	-0.37739	-2.0243	-0.60418	0.22146	0.39889	0.22746	-0.74701	-2.148	-0.9073	-1.1889	-0.16855	-1.1717	-1.5168	-1.138	-0.74573
-10.754	-11.855	-10.61	-11.936	-10.814	-10.647	-9.89	-10.3	-10.357	-9.6783	-11.6	-10.267	-10.651	-11.25	-9.5978	-12.376	-11.534	-10.153	-10.904	-10.863	-11.046	-9.9954	-10.214	-10.986	-11.432	-10.091	-10.721	-11.617	-11.072	-10.547	-10.361	-10.813	-12.277	-11.805	-11.304	-10.031	-10.267	-11.07	-10.993	-12.039	-9.595	-12.943	-11.25	-10.61	-9.9709	-9.8795	-9.3029	-9.5576	-10.255	-9.7768
-0.327	3.0221	1.8718	1.9633	0.68778	1.2214	0.59878	1.531	1.7096	2.7312	0.31776	1.975	0.68282	2.3046	1.3626	1.8445	0.20751	2.069	3.3172	1.5328	0.47722	-0.077734	1.723	1.2408	0.57713	1.9455	1.458	1.9315	1.974	1.0831	-0.14845	1.861	1.5186	0.68841	1.3952	0.38795	1.5247	0.32464	0.29637	1.1961	3.5935	0.2698	0.37877	1.145	0.75164	0.10141	2.3997	2.6117	1.2297	3.2462
-3.6236	-3.7818	-4.144	-4.0851	-5.4178	-5.3321	-3.87	-4.8721	-4.1455	-5.8022	-3.3774	-3.7189	-4.6889	-3.586	-3.5468	-4.6277	-4.6792	-4.172	-6.1599	-4.2088	-4.6363	-4.2427	-2.8901	-4.405	-3.4688	-5.3742	-3.3819	-5.362	-3.5248	-4.4143	-4.5138	-2.1761	-4.798	-5.4611	-4.5824	-3.9525	-4.9819	-5.0457	-3.0312	-1.9725	-4.7908	-3.457	-3.9586	-3.3717	-3.8184	-4.4017	-4.4216	-5.0803	-4.3178	-4.2033
-11.024	-11.984	-11.368	-13.49	-11.64	-11.739	-12.127	-12.033	-11.566	-11.639	-11.861	-11.398	-10.81	-10.816	-12.105	-12.267	-11.449	-12.373	-11.198	-11.409	-10.417	-11.939	-11.51	-11.815	-11.404	-11.131	-12.285	-10.711	-10.806	-10.396	-11.114	-11.315	-10.406	-12.674	-13.178	-11.479	-12.559	-12.139	-13.043	-12.172	-11.766	-13.119	-11.722	-13.172	-10.669	-12.025	-11.263	-13.112	-10.954	-11.04
-3.3099	-3.711	-3.9923	-3.0216	-3.0249	-3.4781	-3.3775	-3.1309	-4.8699	-3.0364	-3.7955	-3.8032	-3.52	-3.1362	-2.8976	-2.8983	-4.0858	-3.3756	-3.6787	-2.9374	-3.9401	-4.2623	-1.5939	-4.2488	-3.6985	-3.0045	-1.9512	-2.9857	-2.7711	-1.8323	-3.9041	-3.2786	-2.9269	-2.888	-1.2481	-1.9281	-3.2249	-4.1679	-4.348	-4.273	-3.2203	-2.5851	-3.761	-2.1392	-4.2867	-1.8898	-2.2503	-2.0834	-2.6043	-2.9445
-11.896	-11.903	-12.996	-12.156	-12.359	-11.543	-12.108	-11.946	-11.553	-12.671	-12.017	-11.96	-12.644	-9.0711	-13.275	-12.619	-11.16	-11.633	-12.163	-12.145	-12.534	-11.702	-9.6127	-11.216	-11.307	-11.59	-12.105	-11.115	-13.004	-13.269	-11.899	-11.474	-12.044	-11.055	-12.098	-13.273	-13.606	-11.315	-12.762	-12.25	-11.195	-12.493	-9.8609	-11.702	-11.377	-12.931	-11.794	-11.11	-11.093	-12.725
-0.66047	-0.61893	0.83487	-0.31125	1.7612	0.27957	0.36824	-0.50803	-0.38661	-0.1875	-1.4863	1.465	1.1745	0.55532	1.562	1.3055	1.7191	0.6364	0.87556	2.1772	1.0436	2.297	0.39118	0.25584	0.46418	2.17	-0.23112	1.9897	2.7069	1.1891	-0.050131	-1.1337	1.3243	-0.3056	0.49395	-0.38463	-0.89881	-0.43737	2.5278	0.74023	-0.44572	-0.88729	0.95543	-1.051	-0.25541	0.32696	-0.52077	1.1581	0.50684	1.3908
-3.8027	-3.351	-4.5149	-4.0363	-5.0153	-5.4039	-4.0421	-4.6278	-5.0521	-3.2607	-3.5924	-4.1266	-3.6302	-3.8223	-3.6889	-4.2727	-3.5496	-3.6434	-4.3826	-4.569	-3.104	-6.3292	-4.6933	-4.9699	-3.6312	-2.9146	-4.4658	-5.4421	-5.6008	-4.713	-4.1212	-4.1604	-4.4098	-4.3892	-4.8153	-5.2974	-5.0822	-4.6585	-4.3011	-4.8195	-3.1895	-4.3112	-4.4106	-4.0982	-6.3962	-5.563	-4.0349	-3.7095	-6.4085	-5.2028
-2.3653	-4.1003	-2.4934	-3.3825	-2.7944	-2.7411	-4.4889	-4.2183	-3.1843	-2.9703	-2.3758	-4.1165	-3.4417	-3.0246	-2.4888	-2.3194	-2.5649	-3.7702	-2.5156	-3.9753	-4.1007	-2.2497	-3.8733	-2.8161	-3.43	-3.8929	-2.7012	-1.7409	-4.8357	-2.9594	-4.079	-3.5133	-3.2473	-3.8483	-2.4455	-2.9882	-1.9624	-3.4623	-2.5545	-4.0292	-2.6045	-4.0963	-2.4755	-2.4539	-2.0391	-1.2565	-3.7239	-1.2052	-2.3998	-1.9224
-4.1718	-5.574	-6.4395	-5.3063	-4.9855	-5.2035	-7.0687	-5.5801	-4.1755	-5.2545	-5.7874	-5.1941	-7.1199	-6.3159	-4.7593	-7.1844	-5.0849	-5.0371	-4.7146	-5.5305	-7.6254	-6.5982	-4.8793	-4.5971	-6.1407	-4.7743	-5.2256	-4.8825	-5.1087	-5.5492	-4.9838	-4.5623	-5.9337	-6.7051	-6.3753	-5.9108	-5.5233	-4.3461	-5.7794	-5.4089	-5.5384	-3.755	-4.6169	-4.9578	-7.299	-5.5837	-5.218	-6.5569	-5.1142	-6.411
-12.905	-13.042	-13.778	-13.593	-14.549	-13.839	-13.221	-13.661	-13.578	-14.8	-14.44	-13.383	-13.899	-13.102	-13.465	-13.374	-15.17	-14.295	-13.766	-14.693	-13.794	-13.217	-14.203	-14.246	-15.268	-13.109	-13.477	-12.192	-14.541	-13.957	-14.651	-13.868	-13.716	-13.662	-13.375	-15.57	-14.458	-13.602	-14.795	-13.646	-14.167	-12.208	-13.55	-15.011	-15.082	-14.441	-12.767	-14.665	-14.491	-13.546
0.29154	2.4278	1.8171	0.09861	3.5651	0.69269	1.1741	1.3515	1.3601	2.184	1.206	0.16042	1.6277	0.40417	1.5358	2.1879	2.5581	2.0596	-0.46629	0.94437	0.41061	1.1444	0.32328	0.40461	0.26935	1.2917	1.5298	2.4064	1.3676	-0.72157	1.3235	0.3081	0.70946	0.90525	1.9605	0.61198	0.38762	2.1885	2.0296	0.58032	-0.47313	2.1212	1.6388	-0.44135	1.0236	0.36133	0.95098	0.62024	1.0154	1.1677
-3.8511	-2.6139	-2.9611	-3.3206	-3.0972	-3.9666	-2.8773	-3.7403	-3.9387	-2.7848	-3.0988	-2.9241	-3.4029	-1.7036	-3.7153	-2.7009	-2.7949	-3.6615	-3.6884	-4.5351	-4.4495	-3.5184	-2.8885	-3.7577	-1.4708	-2.1156	-2.29	-2.6887	-3.658	-3.6333	-4.6523	-4.3189	-3.8302	-2.878	-4.1044	-2.6568	-2.6312	-2.9483	-4.4853	-4.1553	-1.7568	-4.1774	-3.5993	-3.4122	-2.8395	-3.9891	-4.0742	-4.4833	-3.0131	-4.3103
-15.254	-12.752	-16.133	-12.286	-14.128	-15.418	-14.856	-14.5	-14.854	-15.403	-14.296	-15.145	-15.879	-13.938	-14.616	-14.541	-13.334	-13.336	-15.029	-14.151	-14.941	-14.233	-14.64	-14.661	-15.133	-14.588	-14.546	-14.037	-13.321	-14.638	-13.862	-13.643	-15.033	-12.198	-14.323	-12.583	-14.188	-14.479	-12.676	-13.432	-14.718	-14.614	-14.971	-13.915	-11.877	-14.794	-13.549	-15.07	-14.98	-14.629
-13.056	-13.806	-14.475	-12.96	-13.552	-13.586	-14.582	-13.9	-14.17	-15.241	-12.851	-13.376	-13.1	-14.902	-13.032	-12.88	-13.508	-12.569	-13.388	-13.436	-11.608	-13.347	-12.928	-12.447	-13.872	-14.388	-14.165	-13.015	-14.581	-12.802	-13.491	-11.85	-14.067	-12.01	-12.918	-13.959	-12.552	-14.333	-14.503	-12.935	-12.375	-12.647	-12.428	-13.911	-12.567	-14.522	-12.251	-13.778	-13.427	-14.128
-5.114	-4.8328	-4.3617	-7.5738	-7.4195	-4.8134	-3.5737	-5.0632	-5.0765	-5.9112	-4.0513	-4.6741	-4.5653	-4.5966	-6.0983	-5.6942	-3.9968	-3.6047	-4.7969	-4.6898	-4.2085	-4.2044	-5.9597	-3.9621	-4.2307	-5.1877	-5.4041	-5.9325	-5.1714	-5.5268	-4.547	-4.2665	-5.8272	-5.1284	-5.3182	-4.7403	-5.3558	-4.9399	-4.2625	-5.3336	-3.9895	-5.7093	-6.373	-5.2071	-5.271	-5.2318	-4.2904	-3.6486	-4.255	-5.4655
-2.535	-3.6349	-1.7117	-1.6411	-3.1747	-2.6305	-3.1501	-2.8803	-3.8532	-2.0288	-1.4509	-3.0107	-2.061	-1.9481	-4.2226	-2.2315	-1.8041	-3.255	-3.1128	-2.9061	-3.0571	-2.6503	-1.3107	-3.9784	-1.1811	-2.5859	-1.951	-2.6575	-4.3321	-2.8322	-1.9745	-2.8578	-2.0979	-0.62635	-3.4426	-2.536	-1.576	-3.5422	-3.6444	-2.2029	-2.9706	-3.4654	-1.69	-1.6966	-2.5578	-2.6943	-1.2152	-2.7659	-1.9657	-1.5847
-10.011	-11.7	-12.23	-10.734	-11.169	-11.994	-12.145	-11.909	-9.8406	-10.281	-10.321	-12.224	-11.906	-12.971	-12.249	-11.402	-11.087	-11.227	-10.629	-11.111	-12.098	-12.182	-11.222	-11.692	-9.2192	-11.668	-11.982	-12.054	-10.186	-11.737	-11.351	-11.383	-11.196	-12.128	-11.677	-10.494	-11.94	-12.217	-12.275	-11.279	-12.092	-11.515	-9.4159	-12.462	-11.786	-11.091	-11.517	-11.003	-11.42	-13.232
-7.9286	-8.5255	-8.4602	-8.7891	-10.255	-9.433	-9.0007	-10.007	-8.2195	-8.7847	-9.2607	-8.6455	-10.469	-10.034	-7.29	-7.7606	-10.377	-10.1	-9.1309	-9.6694	-9.1363	-9.0128	-8.5546	-9.6315	-8.4598	-9.6504	-10.291	-10.187	-9.5765	-10.175	-8.9796	-8.8165	-9.5428	-9.75	-7.6624	-9.81	-8.7234	-9.4347	-8.5395	-8.562	-9.5687	-10.125	-8.8233	-7.967	-7.8077	-7.931	-8.3388	-7.9529	-8.7735	-8.5208
-1.7383	-1.9596	-1.1616	-4.1872	-0.91768	-2.6147	-2.5698	-1.077	-0.92643	-3.5467	-1.8671	-3.0964	-1.766	-3.9312	-1.2213	-1.9087	-3.2438	-2.7413	-1.8059	-3.4164	-2.3889	-3.3467	-2.9134	-2.3177	-2.557	-2.9175	-3.8165	-1.0328	-3.3716	-2.295	-3.8807	-3.0842	-1.7381	-3.9294	-1.517	-2.7662	-3.2877	-2.8043	-2.6835	-2.2177	-2.8056	-2.9392	-1.9433	-3.0007	-0.65363	-2.7556	-2.7779	-2.1488	-2.7009	-2.7794
-10.58	-10.431	-11.644	-10.789	-10.52	-12.208	-12.828	-12.047	-10.946	-11.494	-10.602	-10.029	-11.379	-12.439	-11.972	-9.9492	-12.348	-11.827	-10.408	-12.863	-10.658	-10.913	-11.213	-10.644	-11.104	-12.181	-12.709	-10.514	-11.058	-13.361	-11.928	-11.087	-11.263	-12.452	-12.144	-12.467	-11.618	-10.545	-11.374	-11.832	-12.12	-11.744	-11.057	-10.968	-10.978	-11.563	-11.998	-11.809	-10.376	-10.997
-2.5024	-1.0221	-0.88086	-1.8738	-2.3033	-1.9395	-1.3483	-1.0008	-0.88854	-0.86399	-0.51106	-2.289	-1.8906	-0.81186	-0.64801	-0.11737	-2.1199	-1.9185	-1.5731	-2.1445	-3.1285	0.33985	-1.8783	-0.69347	1.2064	-1.5287	-2.8761	-1.1181	-1.6043	-2.5488	-0.55024	-0.48726	-2.3579	-0.96078	0.42086	-1.2509	-1.3705	-0.83985	-1.0727	-1.3436	-1.4444	-1.2018	-1.5514	0.34413	-3.4484	-1.7489	-1.8279	-2.0594	-1.6987	-1.183
-22.906	-22.545	-22.325	-24.482	-21.85	-22.088	-20.142	-22.315	-21.766	-23.218	-23.643	-20.756	-21.18	-22.096	-23.196	-23.143	-22.065	-21.609	-21.066	-21.144	-21.388	-21.884	-22.577	-22.05	-21.756	-21.282	-21.251	-20.313	-21.635	-22.553	-21.575	-21.619	-23.099	-23.191	-22.217	-22.501	-21.567	-21.956	-22.418	-22.404	-21.605	-22.941	-21.142	-21.26	-21.463	-21.764	-22.859	-22.113	-22.073	-21.604
-13.74	-13.984	-16.549	-14.545	-15.286	-15.637	-13.913	-13.965	-14.283	-16.057	-15.142	-14.87	-13.96	-13.844	-14.128	-14.726	-15.506	-15.058	-15.866	-14.643	-14.494	-14.241	-14.229	-15.651	-15.922	-13.185	-14.737	-15.348	-13.618	-13.514	-13.857	-15.622	-16.224	-15.571	-13.522	-15.395	-14.719	-16.49	-12.749	-15.002	-14.742	-13.748	-15.683	-16.088	-15.966	-15.466	-14.612	-14.578	-14.632	-14.638
-19.395	-21.496	-20.437	-20.505	-20.046	-20.795	-19.71	-21.838	-21.831	-19.27	-21.337	-20.773	-22.221	-21.647	-21.487	-21.44	-20.73	-21.683	-21.196	-19.426	-20.341	-20.749	-20.1	-20.775	-21.32	-20.969	-21.995	-21.109	-21.289	-20.579	-21.978	-20.415	-19.965	-20.186	-20.651	-21.099	-20.135	-21.361	-19.363	-21.269	-20.061	-21.294	-21.242	-20.514	-19.906	-21.277	-21.969	-21.019	-21.452	-22.493
-11.054	-11.103	-10.371	-10.102	-10.944	-9.2107	-9.8286	-11.158	-10.607	-9.8678	-10.755	-12.388	-8.5416	-9.6625	-9.775	-11.305	-9.3875	-10.78	-10.062	-9.8746	-9.3422	-10.776	-11.115	-9.6045	-10.455	-10.248	-10.275	-11.916	-10.822	-10.609	-10.127	-9.9681	-9.4272	-10.746	-8.573	-9.3466	-11.501	-10.27	-9.8585	-10.146	-9.8466	-8.7618	-8.9664	-9.8614	-10.234	-8.6116	-9.8856	-11.132	-10.411	-10.864
3.2531	4.9648	2.8862	4.9142	1.2355	3.388	3.4186	2.6446	3.6189	3.9286	1.8099	1.7094	4.2146	5.1403	3.9569	2.6338	3.905	3.3126	3.0735	3.3136	2.7618	3.7144	4.0916	3.0979	2.3264	3.0204	2.2192	3.2197	1.8764	4.1644	3.172	1.9594	2.3079	3.4399	3.2777	3.9139	2.0691	3.9007	3.5097	3.0651	1.9966	4.4993	1.9389	3.9443	4.3001	2.9223	4.2588	3.6066	1.7721	2.1782
-2.9958	-2.2541	-3.7906	-3.2736	-3.6156	-4.8112	-2.8086	-2.2622	-3.359	-3.9865	-2.9813	-1.8496	-2.92	-4.0854	-1.8834	-3.0807	-4.1177	-3.7862	-1.7884	-3.8194	-0.92955	-2.6132	-3.0515	-3.014	-3.0648	-2.7069	-2.8956	-4.0559	-4.6434	-3.3599	-3.7333	-4.302	-3.6209	-4.5913	-2.599	-2.7226	-2.4357	-2.0687	-4.56	-2.1305	-2.1347	-3.4151	-3.2198	-2.4398	-3.4712	-4.8934	-1.9709	-2.7009	-2.9926	-4.3486
-3.7909	-3.1165	-3.1542	-4.0411	-5.1196	-3.859	-2.966	-5.2057	-1.9557	-5.081	-3.848	-4.0942	-4.3881	-5.6845	-3.2947	-2.3392	-4.1984	-2.6948	-5.477	-3.4625	-4.7759	-2.7713	-2.6574	-4.0461	-3.7238	-3.3528	-4.5829	-3.163	-3.9546	-4.6824	-4.3094	-3.8314	-1.5998	-4.8818	-2.0765	-4.6344	-2.9422	-4.4759	-4.6706	-4.4389	-4.6301	-3.6446	-4.6801	-3.811	-3.1303	-3.7265	-3.3019	-3.3152	-4.9707	-3.1986
-3.8465	-4.8903	-3.7546	-5.4395	-4.4784	-4.4846	-4.3455	-4.1684	-5.6125	-3.7209	-5.3863	-3.8309	-2.9576	-5.1678	-4.5803	-4.5023	-3.8298	-2.7875	-3.2542	-5.9001	-5.7306	-4.7366	-3.4093	-3.5111	-4.8272	-3.8312	-2.7136	-4.4961	-3.2108	-5.151	-4.0342	-3.3847	-5.2906	-4.337	-4.0503	-6.546	-4.9935	-3.3195	-2.97	-2.3915	-2.8076	-4.1728	-2.6482	-5.0773	-4.7275	-5.2689	-3.0212	-2.6649	-2.7997	-5.4243
-23.203	-21.671	-23.268	-22.827	-20.433	-21.107	-22.248	-22.17	-22.24	-22.297	-21.891	-22.466	-22.593	-22.04	-23.143	-23.079	-22.635	-22.319	-21.045	-21.902	-20.651	-22.585	-21.941	-21.72	-22.639	-23.302	-24.536	-22.252	-22.841	-23.182	-22.536	-19.893	-22.33	-21.811	-22.312	-22.482	-22.655	-22.392	-21.68	-22.598	-21.961	-21.393	-22.06	-22.069	-23.415	-19.88	-23.437	-21.489	-22.285	-21.063
-7.4329	-6.8071	-6.4532	-7.1134	-7.7695	-7.0152	-6.8226	-7.5836	-7.2082	-6.2812	-7.8019	-9.1579	-6.2798	-9.2072	-8.7484	-7.3966	-6.2227	-7.3258	-7.7731	-6.6818	-8.2685	-8.3626	-7.1019	-8.008	-7.1643	-7.7966	-8.0318	-6.2293	-7.766	-6.777	-7.2587	-4.9608	-8.2179	-7.6261	-7.9129	-8.9828	-8.1922	-7.6548	-6.3783	-8.5166	-7.841	-7.7774	-8.6024	-8.2321	-7.496	-6.4066	-7.7376	-6.1409	-7.9344	-7.9051
1.3391	2.021	2.4873	0.52465	2.463	1.4595	1.6516	1.4266	1.6463	-0.12732	2.0512	1.8718	-0.0016941	2.457	0.42665	2.087	0.79491	2.2136	1.6039	3.1927	4.0366	2.5037	1.9037	0.73498	2.5568	3.9112	0.75074	2.583	2.3449	2.3353	1.6339	0.75516	2.4477	1.7741	3.7295	1.2059	2.9254	1.9072	0.06808	3.7063	0.8183	4.3924	0.49229	1.2791	0.68125	2.3008	3.0679	1.2522	2.0083	1.8562
-0.58676	0.82285	-1.3137	1.0831	1.5809	1.3539	0.86544	1.3853	-0.42066	0.18683	0.21872	-0.5244	-1.1467	0.67813	1.0805	0.44676	0.099571	0.63347	-0.12598	-0.79397	0.37419	0.5808	-1.1623	-0.78086	-0.92094	0.80861	2.2324	-1.2464	1.9031	1.1592	0.70441	1.3895	-1.2281	-0.50389	0.76999	0.41629	-0.65508	1.6949	-0.0099879	0.1056	1.0255	1.2974	0.18796	-0.33198	0.89604	-0.17462	-2.1984	-0.10925	1.0424	0.22093
6.6993	5.0538	7.4452	7.2731	7.4647	6.8117	5.2347	7.6984	8.1232	6.5734	6.4514	6.3991	6.411	5.6535	6.7413	5.7153	7.8275	6.3924	8.1493	6.2465	6.7424	8.8137	7.339	7.6318	7.2557	8.0166	6.6059	6.262	7.1098	7.2997	6.1148	8.6987	6.865	8.5396	6.8386	6.0688	7.3393	5.9553	6.0683	7.4194	6.9773	7.2669	7.9633	8.5417	7.9877	7.8306	6.8831	6.8737	6.94	6.6645
-9.5225	-7.2491	-11.061	-9.5078	-9.3653	-11.215	-8.41	-9.6809	-9.6874	-8.2373	-8.9776	-7.8886	-7.8868	-9.2791	-8.2715	-9.9875	-9.9883	-9.2582	-9.3605	-9.2084	-9.4632	-9.1697	-8.5916	-10.502	-9.9665	-9.2082	-9.6459	-10.034	-9.9672	-9.7538	-9.3084	-9.749	-8.7225	-9.7397	-9.0895	-9.3709	-9.096	-8.6303	-9.8258	-8.0726	-10.86	-8.0365	-9.2858	-8.6495	-8.6265	-10.105	-10.581	-9.438	-8.9002	-9.4303
-4.8133	-3.8728	-3.3498	-2.754	-3.1124	-3.2624	-3.3828	-4.0376	-4.2912	-2.1606	-3.434	-4.3906	-1.8356	-3.4147	-1.3731	-2.9941	-2.9364	-3.5212	-5.0328	-3.8811	-3.6617	-3.4621	-3.1459	-3.344	-3.3185	-3.6091	-3.8302	-3.6523	-3.4616	-4.2328	-2.9418	-2.2835	-3.215	-4.5243	-2.8466	-1.9366	-3.7985	-3.3177	-3.2801	-3.8483	-2.3227	-4.2201	-2.3443	-2.7831	-5.0382	-1.6204	-4.1182	-2.3758	-4.1037	-4.4297
7.3726	8.4063	6.4426	8.0699	7.6422	8.3029	8.227	6.4741	7.8441	8.1442	7.619	8.805	7.7783	7.6849	7.46	8.2515	7.7765	8.1982	8.3067	7.9973	6.3567	6.8791	8.7158	8.1788	7.7884	6.9952	7.9776	6.9839	5.725	7.5607	7.4454	7.4525	7.822	8.8119	9.3739	8.5221	7.7354	6.9317	7.8841	10.319	8.7017	9.2231	8.4944	8.1246	9.3549	8.3057	10.514	7.9576	7.4125	8.7764
-3.1271	-1.8005	-2.4431	-1.3041	-1.4924	-4.7865	-1.3347	-2.2804	-3.4674	-2.5884	-3.3213	-3.3217	-2.8236	-4.1544	-4.2584	-3.4116	-5.0452	-2.6732	-4.3603	-3.9258	-3.5057	-1.0944	-3.1304	-4.9934	-4.4691	-2.9971	-2.3998	-4.0709	-2.7265	-2.9126	-3.5431	-3.8001	-2.9044	-3.7992	-2.9526	-3.7336	-4.6034	-3.5233	-2.6799	-3.8859	-2.1879	-4.2324	-4.3464	-3.5653	-2.5094	-3.7735	-3.3799	-3.1541	-5.0662	-4.7825
0.69766	-1.1535	0.12126	0.44151	0.59731	0.90601	0.83503	0.92382	-1.2886	-1.2927	-0.32655	-0.76881	0.6311	0.76044	-0.5461	0.481	-0.98136	0.2478	-0.059274	-0.8783	0.32871	-1.6575	-0.073251	1.1727	-0.59121	-0.25975	1.1227	-0.88568	0.61163	0.073799	-0.58893	-0.58814	0.17796	0.2382	-2.8002	0.043173	-0.22229	1.3368	0.55272	0.5915	0.46101	0.21587	-0.10282	-0.73184	-0.25441	-0.37875	-0.077636	-1.9032	-0.54208	-0.030163
-2.8587	-5.2535	-4.4086	-2.463	-3.3996	-3.3561	-2.9235	-2.4985	-3.3302	-3.6774	-4.5682	-3.8267	-0.64174	-3.091	-3.1297	-2.5522	-2.877	-2.4747	-2.6833	-3.2296	-2.8704	-4.028	-4.0689	-1.7155	-1.2775	-2.9438	-3.4279	-3.2939	-2.2596	-1.7104	-1.579	-3.5025	-3.2386	-3.9603	-2.5022	-3.4314	-2.3952	-5.6494	-1.8419	-3.2582	-2.6688	-2.4026	-3.0525	-2.0532	-3.5238	-3.8981	-4.0082	-3.4668	-2.778	-2.4898
7.5661	8.5918	8.9271	8.4914	6.4067	6.8533	9.3325	8.0263	6.4342	8.5919	7.388	8.9481	8.5649	8.3618	8.5136	7.4666	8.6517	8.3824	9.1691	7.6517	7.3795	9.1732	7.8391	8.599	7.6347	7.8621	8.1781	8.5517	9.9851	10.213	8.4934	7.9655	7.6459	9.0455	5.205	6.9731	9.1194	7.2136	9.6514	7.3443	7.4724	9.2723	8.4899	8.3012	8.3573	9.2039	8.371	8.6332	8.5909	9.5207
2.3673	2.7143	1.748	0.60394	1.0104	1.135	2.0247	1.161	2.0761	2.8344	-0.50633	-0.078627	1.3216	1.3704	1.0519	1.6726	1.7017	1.5175	2.9329	1.432	0.94676	2.0413	2.007	1.8186	2.1681	1.1983	2.4934	2.4956	1.4528	1.1044	0.58171	2.5894	1.0906	0.18658	2.6299	2.6702	2.1638	2.9773	2.7139	1.42	1.5758	1.6883	0.20318	0.92886	2.7219	1.774	1.4108	1.0918	2.2889	1.4932
-2.2752	-1.733	-1.7062	-2.1214	-2.4701	-3.7667	-4.1211	-2.2102	-2.7345	-2.0918	-4.689	-0.943	-1.6406	-2.683	-1.6422	-1.8234	-3.2	-2.9395	-0.076076	-2.3012	-1.5403	-1.5468	-2.9071	-2.4643	-2.4179	-3.2621	-2.335	-2.9281	-2.1907	-3.5087	-1.9091	-1.7119	-2.762	-1.6799	-1.876	-2.8832	-1.7959	-1.7299	-1.6738	-2.9537	-3.0427	-1.6978	-2.1319	-2.8883	-3.2821	-2.3528	-2.4594	-3.126	-3.3717	-3.4976
0.65405	-0.43137	-1.1405	-0.5933	-0.63447	2.2566	1.3626	-0.05607	-0.024599	0.84829	1.2573	-0.058177	0.17163	-0.36263	-0.65585	0.6735	-1.3609	-1.3078	-0.073728	0.99776	-1.5286	-0.57919	-0.46776	-0.23452	-0.13355	-0.87615	-0.73381	0.58928	-0.63022	-0.44092	-0.18001	-0.20346	0.21364	-0.61924	0.31591	-0.16952	1.0999	-0.50126	0.43888	0.43854	-0.57012	1.0561	-0.49047	-0.98167	-1.1475	-0.11736	-0.93851	-1.0423	-0.80206	-0.81553
-1.2865	-0.10646	-1.8705	-1.1528	-1.2347	-0.11529	-1.2908	-3.1029	-0.74438	-0.64226	-0.32006	-1.4553	-3.3697	0.13014	-1.9568	-1.83	-1.4719	-1.547	-1.3416	-1.8297	-1.0583	-1.1831	-1.1213	-1.8782	-2.194	-2.4983	-1.1826	-0.6572	-0.058721	-2.1937	-1.1072	-1.639	-1.1657	-1.1439	-1.8835	-1.5717	-0.47938	-1.3905	0.422	-0.99215	-1.2572	-1.212	-1.8254	-1.368	-1.51	-1.1547	-2.8322	-1.8461	-1.9892	-1.4667
-12.292	-9.9975	-11.042	-11.51	-13.259	-11.366	-11.882	-9.4711	-13.404	-11.984	-10.546	-10.957	-10.447	-11.482	-12.6	-11.284	-12.132	-10.568	-10.192	-10.805	-11.521	-11.546	-10.211	-11.733	-11.601	-11.61	-10.85	-12.716	-11.683	-10.659	-11.373	-11.31	-11.522	-12.163	-11.019	-12.163	-10.733	-10.614	-10.444	-11.704	-11.677	-12.473	-11.251	-12.181	-11.184	-11.225	-11.857	-9.9748	-12.183	-10.042
9.9981	10.81	10.415	9.612	8.8821	9.2457	9.8485	10.701	9.595	10.968	11.339	9.0373	11.245	8.4913	9.0353	9.0924	10.12	8.9725	9.7096	10.019	8.0119	9.8941	11.689	11.389	9.5415	9.4194	10.832	9.7927	8.7806	8.8811	10.62	10.322	10.234	12.033	10.878	11.049	9.0236	9.4915	10.053	10.858	9.6532	9.7292	9.6879	9.4583	9.7974	9.0248	9.2654	10.75	9.0015	10.225
-5.818	-7.2773	-6.1629	-6.2541	-5.906	-5.2169	-5.6361	-6.555	-5.3189	-5.7124	-5.5682	-4.6969	-6.4454	-5.3961	-5.6447	-5.3229	-5.2919	-5.92	-6.9591	-6.4175	-5.9875	-4.7511	-5.5652	-5.2416	-5.7376	-4.8694	-6.3888	-5.1193	-4.6413	-6.4191	-5.3609	-5.0106	-5.5875	-6.1744	-5.9927	-5.7723	-5.4079	-6.59	-6.4787	-5.535	-5.2653	-5.6917	-5.7992	-5.2966	-6.0648	-6.7945	-4.2742	-8.5132	-4.7825	-3.8941
6.1355	4.2781	3.9681	5.306	4.4743	4.8281	5.0506	5.6446	4.3705	4.8867	4.4193	2.6807	4.9926	4.9871	6.9138	5.9014	5.6052	4.6684	4.3938	4.8851	4.4067	5.0738	6.9006	6.2664	5.5493	5.3187	3.7137	4.3393	3.8058	4.2491	4.316	4.4996	5.7502	5.2332	5.6391	4.1829	5.504	6.5778	5.6813	6.1715	5.2664	5.0131	4.5014	4.5505	4.1147	3.703	4.0931	5.199	5.2644	5.9913
9.0994	8.4224	9.6796	8.5159	8.8534	7.9394	6.9431	8.4765	7.354	7.5239	7.0644	7.0151	9.5695	8.1621	7.9681	8.2717	7.4423	7.0759	7.3667	7.3442	8.9431	7.4801	9.1337	9.6779	7.4758	7.8174	7.2655	6.9937	7.3256	7.6488	8.3174	6.5853	8.9935	9.1102	7.4387	9.064	8.5993	6.9483	7.5351	8.1142	7.279	8.1326	8.0506	7.2322	7.3089	7.7374	9.4324	8.0237	7.3615	7.6967
-0.020712	1.3711	2.49	1.492	1.3809	2.4792	1.7572	1.2236	0.55237	1.0424	1.1364	0.18082	2.5959	0.69013	0.92777	0.36866	2.2435	-0.30237	1.46	1.1792	0.3114	1.3001	1.3899	1.6679	1.9315	1.2491	0.65933	0.11053	0.61829	0.37437	-0.056021	1.8116	-0.044643	0.93087	-0.24191	2.7626	1.1736	1.4701	0.080499	1.8516	2.5141	1.9746	1.7761	1.2433	1.6375	0.31705	0.93683	1.1698	-0.48851	2.1278
0.5808	2.4244	-0.010567	1.4453	1.5287	-0.57949	0.096603	1.7487	0.77977	2.2969	0.59559	1.0246	1.5563	0.68987	1.0233	2.5307	0.29618	0.67655	-0.50023	2.5745	0.027355	1.5251	1.806	2.0452	1.2799	2.9305	1.2864	1.3276	0.85808	1.4299	1.9631	2.3308	1.2276	2.4933	1.1343	2.6196	1.4099	1.5676	0.039908	0.46822	2.3183	1.2497	1.353	0.94737	0.22268	1.673	1.3422	2.2102	0.7117	0.15238
-4.1969	-3.1965	-2.5114	-3.617	-3.4057	-3.9939	-3.0989	-3.5979	-3.0457	-4.3877	-3.8876	-3.39	-3.1692	-3.6789	-4.0769	-3.9925	-4.0174	-4.8142	-2.5579	-4.1514	-3.57	-3.1245	-2.7141	-3.2216	-4.3323	-2.9381	-3.3429	-3.6704	-3.5488	-2.153	-3.445	-3.6112	-5.5778	-3.7376	-3.8154	-3.0795	-4.9806	-4.4567	-4.2742	-2.6076	-3.8886	-4.423	-5.2206	-3.3896	-4.2833	-3.9958	-5.0097	-3.2045	-4.357	-3.0058
-8.6453	-9.6216	-9.782	-9.5198	-7.965	-9.015	-9.796	-8.0636	-7.2789	-9.2367	-7.5246	-9.5428	-8.4028	-9.1184	-9.4338	-9.8364	-8.0441	-10.359	-9.4362	-8.9701	-9.2857	-8.74	-9.4469	-9.6417	-8.6992	-8.7226	-9.2753	-9.5444	-8.302	-10.113	-9.5476	-8.8542	-8.8118	-9.1335	-7.5635	-7.7717	-7.2725	-9.5847	-10.87	-8.3766	-9.1888	-9.4169	-9.641	-8.6362	-9.0278	-7.5197	-7.9442	-7.7394	-8.5911	-10.331
-9.1743	-8.5281	-9.638	-9.7346	-9.9518	-8.4127	-11.763	-10.041	-9.7327	-9.7075	-8.5076	-7.4425	-8.3087	-9.0849	-8.936	-8.4108	-9.11	-9.3521	-8.1284	-9.8551	-9.0963	-9.7813	-8.6829	-10.118	-9.1475	-7.9596	-9.0205	-9.3317	-7.7204	-7.849	-9.8767	-8.4326	-8.2999	-8.4802	-9.0269	-9.4591	-8.4325	-9.191	-8.9901	-8.6751	-9.0086	-9.0518	-7.8223	-8.3005	-10.513	-7.9135	-9.2676	-8.7715	-10.623	-8.3671
-12.706	-10.886	-11.551	-12.921	-10.397	-11.984	-10.186	-10.815	-11.83	-10.159	-11.986	-10.63	-11.486	-11.074	-12.308	-11.683	-12.752	-12.676	-12.539	-12.171	-11.635	-12.471	-10.771	-11.557	-11.022	-12.795	-11.084	-11.926	-11.998	-12.998	-11.543	-10.512	-12.128	-11.378	-13.178	-11.777	-10.933	-12.46	-12.109	-11.619	-10.897	-10.968	-11.402	-10.197	-11.412	-11.369	-12.937	-11.881	-11.407	-12.115
0.37845	0.93951	1.3188	0.25831	1.7564	0.93658	0.14815	-0.45041	0.64212	0.079863	-0.94134	1.0135	0.81283	0.804	0.52593	-1.4594	0.58446	-1.5391	1.8137	2.4091	-0.74732	-0.5146	1.3716	-0.54695	0.5375	1.5199	1.3257	0.87671	-1.0242	1.4939	0.71228	1.1499	1.0484	0.70973	0.1851	-0.94298	-0.79746	1.2225	0.31062	1.3688	0.34998	0.78305	2.0922	-0.04921	-0.049353	0.35236	-0.34114	0.79107	0.7329	0.35952
-0.84021	0.32153	1.592	0.32512	-1.4521	1.0226	0.51521	-1.1114	0.2375	0.84282	-1.0512	-0.093149	0.79096	-0.29535	-0.12069	-1.4162	-0.64529	-0.15195	-1.106	0.5287	-0.71126	0.26304	-1.2072	1.4024	-0.19214	0.062531	0.23591	-1.8421	-0.34488	-1.9808	0.3345	2.1068	0.95957	-0.68229	0.41079	-0.441	-0.85805	0.37459	0.16969	-1.0115	-1.1605	-0.25057	-0.30337	-0.12991	0.27757	-0.3165	0.60365	-1.0508	0.0024381	0.014201
-5.3393	-2.9591	-2.2141	-2.9193	-1.4424	-3.6067	-3.9241	-1.7655	-2.8986	-3.4218	-3.2443	-2.4173	-3.3516	-3.2818	-3.6166	-4.0274	-3.1626	-3.7106	-3.5557	-4.0294	-2.5772	-2.4193	-2.2692	-3.2032	-2.2033	-4.1813	-1.5124	-3.8838	-4.3864	-2.3547	-2.0743	-3.2122	-5.6005	-5.445	-2.966	-2.6023	-2.2229	-1.7968	-2.1511	-4.0162	-3.6845	-2.917	-3.4152	-4.5747	-2.8812	-4.0117	-2.244	-3.3789	-2.8312	-3.0184
-4.9524	-5.8866	-5.1852	-4.2381	-5.6967	-4.3025	-5.038	-5.1898	-4.8404	-5.6078	-4.6029	-6.0308	-5.1437	-6.3974	-5.0566	-6.7939	-5.1181	-5.1011	-4.5757	-3.7209	-5.8171	-2.6227	-5.7062	-3.5536	-6.6208	-3.8971	-5.2981	-4.0693	-5.8055	-4.9831	-5.4836	-4.4449	-5.7561	-5.0947	-3.994	-4.4454	-5.5192	-6.1203	-4.5565	-5.3646	-5.4467	-4.9515	-4.6511	-5.0335	-4.4786	-5.1214	-4.2984	-3.7695	-2.9138	-2.7496
-3.5555	-1.8384	-2.1849	-2.5805	-1.0585	-2.1771	-3.7859	-3.2088	-4.6923	-3.5622	-4.3604	-3.0263	-3.7735	-1.8443	-2.1482	-3.778	-2.622	-3.0787	-3.3807	-4.1097	-2.3568	-3.5015	-3.784	-3.3367	-4.6422	-3.1595	-4.4369	-2.1204	-3.5543	-2.7601	-3.0081	-4.8948	-3.019	-3.0665	-2.7819	-2.9597	-3.4596	-3.5306	-4.6792	-3.8913	-4.6833	-3.7781	-4.0316	-1.3554	-5.1721	-2.789	-1.1053	-4.3839	-3.9474	-3.68
-11.434	-11.563	-12.186	-11.423	-11.577	-12.068	-11.489	-12.275	-14.648	-11.842	-11.664	-11.733	-11.635	-10.786	-12.094	-12.667	-11.076	-12.802	-11.121	-11.425	-11.904	-11.63	-10.426	-11.062	-11.726	-12.531	-11.094	-11.414	-11.479	-11.558	-10.318	-12.357	-10.511	-11.425	-10.921	-11.22	-12.054	-10.721	-12.135	-11.649	-11.422	-11.134	-11.114	-13.507	-13.429	-12.127	-11.341	-13.856	-11.47	-12.274
1.5962	0.63897	0.87187	1.4675	0.20958	1.1429	1.9379	0.57804	0.87501	2.4112	-0.055671	1.6589	1.1914	1.8668	1.4429	-0.12846	1.5213	0.99861	2.1215	2.4539	-0.1048	1.2503	1.572	2.3896	0.43935	2.1036	1.6094	-0.092641	1.3657	1.4834	3.5144	0.81727	0.68457	-0.13655	0.30632	-1.2376	0.26116	0.91252	0.038655	1.5163	1.0923	1.7105	-0.0027891	1.6034	0.14961	1.3425	2.2809	1.0133	1.2772	0.58094
-11.944	-11.178	-10.692	-12.823	-10.928	-12.767	-10.935	-13.302	-12.174	-11.542	-11.534	-12.283	-10.448	-12.13	-12.065	-11.324	-11.494	-12.475	-11.167	-12.217	-11.111	-12.339	-10.993	-11.344	-12.073	-11.113	-11.223	-12.72	-10.659	-11.919	-10.894	-11.738	-11.765	-12.448	-11.822	-11.671	-12.944	-13.125	-11.939	-10.01	-12.346	-11.212	-12.069	-10.404	-13.935	-11.403	-11.376	-12.573	-10.142	-11.32
7.5519	8.2328	9.4651	7.969	7.7167	9.7726	8.8617	8.4382	8.7252	9.4534	9.2639	8.2565	8.1838	8.0247	7.6193	6.977	8.0877	7.9002	8.3609	8.4772	6.8419	7.8121	10.129	8.2538	8.2328	8.7601	9.056	7.8515	9.9642	10.546	7.0429	8.0392	7.8794	7.7474	10.152	9.4376	8.0057	7.6208	8.075	7.6426	8.3155	7.7969	10.412	8.3787	9.9753	8.9177	8.697	8.525	9.0225	8.8271
-3.9497	-2.8635	-5.4379	-4.4871	-4.8875	-4.6141	-6.054	-4.2046	-4.1114	-4.3849	-3.7357	-5.0513	-6.2284	-5.3991	-3.7132	-6.1575	-4.7099	-4.893	-5.6911	-4.8751	-4.8053	-5.0197	-3.7027	-3.5811	-5.1665	-6.7401	-5.4077	-2.965	-5.1412	-3.1676	-4.4325	-4.9273	-4.8144	-4.5244	-4.9774	-6.5311	-5.7597	-5.2285	-5.2198	-3.9307	-4.858	-4.397	-3.7088	-3.0788	-2.3964	-3.7372	-4.7711	-5.4494	-5.1819	-6.3147
-14.517	-15.387	-13.737	-13.526	-14.537	-14.292	-15.814	-14.436	-16.283	-14.247	-14.128	-16.401	-16.085	-14.905	-15.488	-13.79	-14.645	-14.285	-14.749	-14.773	-14.56	-14.254	-14.321	-12.955	-14.661	-13.767	-14.01	-15.225	-12.628	-15.292	-14.667	-16.045	-15.426	-15.776	-14.648	-15.557	-15.161	-13.792	-15.35	-14.297	-16.227	-15.942	-14.797	-14.012	-13.581	-14.157	-14.379	-14.314	-13.001	-14.856
-10.82	-11.431	-11.731	-12.749	-11.133	-12.191	-11.227	-9.9906	-10.032	-9.9095	-12.674	-10.824	-11.941	-12.365	-11.889	-10.567	-11.174	-13.302	-11.56	-10.839	-12.799	-11.777	-12.251	-11.488	-11.822	-10.143	-10.961	-12.298	-11.156	-11.917	-11.535	-10.399	-11.277	-11.599	-11.383	-10.084	-10.461	-11.628	-12.32	-12.152	-10.774	-12.09	-10.851	-9.5948	-11.973	-10.552	-11.565	-11.554	-11.195	-12.345
6.6846	6.4195	6.8617	6.5852	6.798	7.2125	7.4528	6.528	6.8633	7.0243	6.2216	7.0971	5.8374	7.4988	6.5614	7.2912	7.7167	5.759	6.0179	5.3998	7.5621	5.9872	6.6652	6.8853	5.6166	7.6668	6.3254	5.5677	5.947	5.6603	6.1903	7.7144	5.0457	6.7891	7.5622	5.9541	8.5152	7.0085	6.853	6.509	7.2512	6.2429	7.2649	5.8273	8.4804	7.2559	5.7747	5.7482	7.1968	7.0508
0.51909	0.30339	-0.063044	-0.67054	0.23806	0.61031	0.64454	-0.2806	0.16767	-0.27167	-0.31107	-0.6334	-0.4251	-1.2982	0.50965	-0.92055	-0.83648	-2.1278	-0.043842	-0.17866	-0.19189	-1.7691	0.23828	1.3106	-0.131	0.14946	0.21163	0.29124	-0.4497	1.8728	1.764	-1.5285	-1.0267	0.33723	-0.37984	-1.2736	-2.212	-0.76	-1.1439	0.18412	-0.20759	0.94493	-0.22066	-0.052884	0.23943	0.79031	0.22182	-1.7977	-0.44306	-1.1298
6.7073	7.142	6.6235	6.9279	7.5956	5.3807	7.3267	7.456	6.3459	6.1201	6.7247	6.9698	7.9562	5.8168	6.6318	6.8419	5.9436	6.9346	7.1867	7.5673	7.6424	7.7222	7.4859	7.018	7.6118	5.9103	8.0557	7.6261	6.3022	4.9716	8.8838	6.1978	6.8351	6.8577	6.5563	5.3781	6.3293	6.9025	6.5233	7.7135	7.1366	5.7726	6.3808	6.5064	7.8156	8.4123	9.0041	6.5762	7.3439	8.7305
-10.165	-10.136	-10.705	-11.734	-9.5992	-11.508	-10.484	-11.066	-11.373	-11.454	-10.916	-8.6192	-12.771	-9.6933	-9.7801	-10.934	-11.205	-11.257	-10.026	-12.303	-11.303	-9.6597	-12.755	-10.533	-10.179	-9.9193	-12.186	-11.224	-11.037	-11.005	-11.472	-10.956	-11.265	-11.257	-9.0843	-10.762	-9.078	-11.993	-11.06	-11.034	-10.661	-9.1094	-11.384	-10.683	-10.685	-11.931	-9.8467	-11.205	-9.7084	-10.586
-21.671	-23.131	-22.49	-22.771	-21.306	-21.598	-20.872	-20.594	-20.864	-22.122	-22.924	-21.439	-23.007	-22.325	-19.589	-20.659	-23.594	-22.561	-21.102	-23.364	-22.228	-23.33	-22.912	-23.284	-21.573	-22.607	-22.056	-23.626	-22.546	-22.182	-22.749	-22.236	-22.211	-22.654	-22.616	-24	-22.707	-21.956	-21.611	-21.107	-22.265	-22.035	-21.083	-21.966	-22.583	-20.767	-22.435	-22.185	-22.425	-22.674
-8.7217	-8.4793	-8.4743	-8.3353	-12.485	-10.469	-11.215	-9.821	-9.7902	-10.757	-10.007	-9.7441	-9.6153	-8.9894	-9.3526	-12.455	-8.3232	-9.096	-9.2967	-9.5223	-9.7835	-10.43	-9.9295	-8.3392	-10.045	-9.0919	-9.9012	-8.9035	-8.2938	-9.7319	-8.0081	-9.0172	-9.0995	-9.579	-9.5854	-10.419	-9.1089	-9.1886	-9.1773	-10.439	-8.877	-8.6792	-10.268	-9.3841	-10.585	-7.7875	-9.0686	-8.5296	-7.6809	-11.881
-14.017	-14.908	-13.57	-12.549	-13.142	-12.472	-13.612	-13.832	-13.456	-12.517	-12.587	-13.273	-13.451	-13.093	-13.03	-12.389	-13.649	-12.792	-13.777	-12.531	-14.181	-13.456	-13.417	-14.187	-14.296	-12.599	-13.949	-14.314	-14.047	-14.605	-12.23	-13.644	-13.567	-12.909	-14.071	-13.796	-12.687	-13.491	-12.434	-12.477	-13.549	-11.292	-12.281	-12.441	-12.208	-13.297	-13.889	-13.823	-12.408	-12.902
-2.074	-2.2441	-2.0847	-1.423	-1.3405	-1.4182	-1.474	-0.56767	-0.6863	-1.7532	-0.061829	-1.6832	-1.7874	-1.4095	-2.0156	0.42177	-0.45869	-3.1198	-2.836	-1.366	-1.5752	-1.487	-1.3773	0.41023	-2.1192	-0.19698	-1.7954	-0.69318	-2.1132	0.23703	-2.7073	-0.31291	-0.23789	-0.78484	-1.4898	-2.9823	-1.3105	-2.8294	-0.25276	-1.9883	-2.0358	-2.9795	-0.2496	-2.0879	-1.8717	-1.3931	-2.0515	-0.82514	-1.5274	-0.38259
8.4185	10.472	10.248	10.057	9.9193	9.1201	9.9881	10.677	10.028	10.647	9.0921	9.7286	10.63	10.221	10.075	9.2965	9.5873	10.982	8.9988	9.7227	10.616	8.6149	8.8554	9.1515	9.3253	9.5143	11.657	6.7951	10.863	11.248	8.9829	8.6246	9.4117	9.8899	8.9955	8.5963	9.6406	9.0348	9.1768	10.409	9.7523	11.229	9.4185	11.156	8.6884	10.194	9.2167	10.965	9.7261	9.3884
5.9222	6.3671	5.4137	6.457	6.5641	5.8059	6.1607	5.6261	4.7722	6.3455	6.0338	4.9649	7.069	7.0545	7.5665	5.291	5.906	4.8421	6.2081	7.1136	5.7869	6.5631	5.425	6.0527	4.601	6.0531	5.5141	5.8978	4.8284	5.0719	7.3267	5.8342	5.6424	6.3099	4.3602	3.9601	6.1857	5.9138	5.3698	5.9034	6.3958	3.226	5.383	3.957	5.2815	7.0281	6.1819	4.8397	4.4364	5.0222
-4.0155	-4.7805	-4.1062	-4.4365	-5.2624	-4.9752	-2.9625	-5.7242	-4.8057	-5.7412	-3.9663	-5.607	-4.6717	-5.383	-5.6607	-5.3946	-5.9146	-4.6854	-4.8267	-4.9713	-4.5642	-4.7958	-4.1308	-4.7016	-4.957	-4.853	-4.6987	-3.9799	-3.2952	-4.6514	-5.6899	-4.2853	-4.4651	-5.5139	-5.8507	-6.2251	-5.084	-5.2476	-2.9031	-4.9728	-5.5334	-5.1337	-4.414	-3.9295	-3.4492	-5.3913	-4.1215	-5.1241	-5.4657	-5.1495
-3.1445	-4.1651	-2.3664	-3.0314	-2.9429	-2.4774	-1.9549	-3.618	-2.6472	-2.3797	-3.0699	-2.8673	-4.5087	-5.2808	-3.0505	-4.3739	-4.8775	-4.2738	-2.7226	-3.2411	-3.0623	-3.8835	-3.8572	-4.2008	-3.8753	-2.0795	-3.044	-1.2609	-3.9174	-3.8912	-4.0854	-3.9761	-4.5961	-4.5256	-4.8207	-3.53	-2.4874	-2.0708	-4.0946	-4.0889	-2.3509	-3.4323	-3.6994	-2.4528	-4.3591	-5.0919	-4.6137	-4.7954	-3.2313	-4.0151
-9.5656	-8.9903	-9.7454	-9.7633	-8.3382	-9.4513	-8.4419	-8.0925	-10.052	-9.6253	-9.2772	-8.972	-9.7351	-9.8066	-7.7032	-9.7129	-9.3987	-8.8934	-8.445	-9.5613	-8.6493	-8.1227	-9.0142	-9.1946	-9.082	-9.0613	-9.0831	-7.7476	-7.851	-9.8127	-7.9367	-8.5434	-8.3447	-8.1172	-8.399	-7.9006	-8.5943	-8.7248	-7.7814	-6.8669	-8.2912	-8.6948	-9.7414	-8.6408	-7.7607	-8.4599	-9.165	-8.2689	-8.3214	-8.0147
-21.193	-23.134	-21.187	-21.527	-21.8	-20.786	-22.575	-20.047	-21.926	-21.883	-21.122	-22.415	-21.653	-21.455	-21.567	-21.369	-22.868	-22.001	-22.733	-23.072	-21.301	-21.086	-21.676	-23.381	-21.59	-22.787	-21.864	-22.252	-22.467	-21.462	-21.341	-22.104	-24.399	-22.823	-21.994	-22.766	-22.649	-22.346	-23.196	-21.519	-20.888	-21.59	-21.924	-21.121	-23.585	-19.719	-22.261	-22.077	-21.262	-21.365
-2.634	-1.457	-1.861	-0.8083	-3.0607	-2.6827	-0.20095	-1.5823	-4.19	-1.4664	-2.6782	-0.90765	-2.2623	-3.2574	-1.9891	-2.8575	-2.3041	-3.4765	-2.0626	-3.0733	-3.5033	-0.77097	-2.4638	-3.2775	-3.4251	-2.2047	-3.0302	-3.9457	-1.919	-1.5208	-3.4953	-0.89165	-1.4542	-0.42991	-2.4798	-1.2805	-3.3017	-3.2966	-2.8013	-2.8889	-2.5319	-3.0239	-2.8609	-1.8235	-2.0643	-1.7626	-1.4326	-3.4233	-2.1772	-2.9381
-10.693	-9.7943	-11.529	-10.895	-10.263	-10.317	-9.8014	-10.19	-9.4536	-10.15	-10.732	-8.9303	-10.035	-10.299	-9.9798	-10.593	-11.265	-10.3	-7.9719	-9.7963	-11.013	-11.023	-9.2524	-10.68	-11.71	-10.589	-10.551	-9.3458	-8.455	-9.1164	-10.238	-9.5468	-8.2118	-8.809	-11.313	-9.1151	-9.3892	-8.3903	-8.6883	-9.7936	-9.9544	-9.7613	-10.372	-10.615	-10.958	-10.326	-11.522	-10.985	-9.1001	-9.0646
-10.94	-11.152	-11.808	-10.943	-12.26	-12.885	-10.925	-10.533	-11.837	-10.425	-12.514	-10.588	-11.132	-10.509	-11.892	-13.064	-10.638	-11.73	-11.861	-12.15	-11.538	-11.086	-13.281	-11.901	-12.648	-9.8917	-11.779	-12.396	-12.16	-12.441	-10.262	-11.73	-11.654	-12.721	-12.549	-11.54	-11.081	-14.812	-10.991	-11.081	-10.732	-11.76	-10.917	-10.581	-11.588	-11.065	-12.624	-12.966	-12.268	-10.811
4.8627	4.5092	6.1347	5.1735	4.3184	5.274	5.499	6.0405	4.7118	4.1548	3.8069	6.1164	5.2597	4.9253	3.8282	6.4431	4.3684	5.2473	6.6732	5.6199	4.3772	4.6579	6.3068	3.5088	4.1242	5.5765	3.4803	5.6172	6.7131	4.0179	5.8576	6.8208	4.493	4.337	4.4985	6.2656	5.8818	4.0456	5.048	3.5564	6.8322	6.158	6.4342	4.3052	4.5923	4.08	4.5746	6.5072	6.3843	4.9926
-6.6775	-6.4571	-4.9218	-4.888	-4.9101	-5.0792	-5.2345	-6.309	-5.8509	-6.5	-4.6241	-4.6625	-5.3287	-6.4017	-5.1553	-4.4929	-6.3716	-6.597	-5.2209	-4.8883	-5.6805	-7.752	-7.9662	-5.561	-5.5062	-5.4764	-5.5109	-5.9638	-5.3373	-4.5562	-4.9811	-4.6209	-7.2523	-7.6378	-5.0912	-4.945	-4.8031	-5.1837	-4.3205	-6.2113	-5.9629	-4.9819	-4.4365	-5.9022	-5.8853	-7.0341	-6.0697	-6.8815	-6.1454	-5.5859
7.4108	6.1323	6.6126	5.7536	6.57	7.6419	6.3821	6.7418	8.6721	6.9423	7.0914	6.8505	8.0684	6.135	6.9465	6.8783	7.1477	6.5674	6.0834	8.2976	5.7649	4.3961	6.5335	8.0913	5.9177	5.3765	5.8984	6.8518	6.6264	6.5294	7.5931	8.0772	6.3759	5.4369	7.9222	6.9047	7.86	6.6583	6.5955	7.5881	7.1029	6.9149	5.6205	8.1059	8.5956	6.5242	5.7814	8.4202	6.1061	5.2958
-0.58427	-0.74189	-0.38008	-0.87993	-1.9322	-0.53342	-1.0913	-2.3769	-2.3881	-0.98405	-1.7853	-1.3291	-1.3243	-1.4852	-1.7332	-0.74649	-1.6703	-3.1517	-0.46188	-2.0453	-0.066275	-1.1021	-1.1087	-1.4285	-1.1118	-1.7192	-1.0751	-1.2894	-1.3593	-2.4021	-2.0348	-2.413	-1.4752	-0.8348	-1.944	-2.475	-1.7249	-1.0288	-0.75729	-1.9141	0.18051	-0.49901	-2.9441	-0.2842	-1.9653	-2.2448	-2.0243	-0.89162	-1.4285	-0.58765
-14.103	-14.071	-15.166	-14.904	-14.37	-14.497	-14.764	-14.055	-13.913	-14.087	-13.973	-14.211	-13.95	-14.729	-13.49	-13.794	-13.247	-13.871	-12.837	-14.11	-14.014	-15.247	-17.516	-15.36	-15.06	-14.939	-14.896	-14.385	-14.473	-14.743	-13.97	-15.035	-13.448	-13.521	-15.582	-15.682	-14.969	-13.545	-16.378	-14.225	-13.537	-14.4	-15.165	-14.377	-14.286	-14.368	-15.171	-14.134	-14.762	-14.487
5.3859	6.8907	5.6816	4.9855	4.173	5.7413	5.5849	3.9011	2.8741	5.6226	5.6552	5.1072	4.9459	5.6345	4.5159	5.1119	5.2937	3.5497	4.2292	4.8882	4.2985	5.3437	3.291	3.9214	4.9058	4.0908	7.3385	4.9337	4.5552	6.066	4.6177	6.2444	4.6936	3.8634	4.9075	4.413	4.9488	4.8754	5.7425	3.1926	4.7626	4.2541	5.5647	4.9097	5.1774	6.4324	4.3193	4.7433	6.2316	5.7684
-3.6401	-3.2456	-3.6964	-4.1676	-4.4768	-3.1122	-3.9935	-4.5221	-5.949	-4.0258	-4.3989	-2.9494	-5.8866	-4.4024	-4.853	-4.0854	-3.292	-4.5978	-5.559	-4.0925	-3.3124	-3.002	-3.6856	-3.2438	-2.1506	-3.6325	-3.8065	-4.6079	-3.1289	-4.6983	-2.1886	-2.2621	-4.4487	-4.526	-2.3199	-4.1366	-3.5777	-2.9727	-2.1634	-4.001	-3.6871	-2.6906	-3.2144	-3.0077	-2.9643	-4.7731	-4.2716	-3.0907	-3.5734	-4.4535
-21.098	-22.708	-23.494	-21.278	-22.631	-20.496	-21.966	-21.47	-22.288	-21.836	-21.202	-22.109	-20.798	-22.157	-21.14	-21.664	-22.568	-22.112	-22.023	-20.868	-20.871	-22.785	-23.192	-23.241	-22.4	-22.781	-20.857	-21.395	-22.388	-22.524	-21.664	-20.979	-22.783	-22.333	-22.725	-21.241	-22.891	-22.164	-22.401	-21.665	-22.746	-21.602	-22.089	-21.506	-21.498	-22.246	-22.041	-23.534	-21.685	-21.638
-3.9918	-4.5153	-3.4594	-3.1619	-3.6674	-4.1787	-4.2025	-2.8091	-2.5018	-2.8842	-3.0964	-2.6992	-4.1801	-3.44	-4.6145	-4.8898	-4.5922	-6.14	-3.9096	-3.3671	-3.3157	-3.8828	-2.8963	-5.7164	-3.2614	-2.2468	-3.21	-3.9379	-3.3122	-3.1599	-3.4289	-3.7182	-2.6696	-5.7854	-4.1687	-5.1625	-2.45	-4.2688	-3.2729	-3.103	-4.5564	-2.8221	-4.7527	-4.0976	-4.7879	-6.1775	-3.1214	-4.3574	-4.4122	-4.0957
4.7437	4.421	4.0294	5.5696	5.4231	7.497	3.8536	5.1198	4.8274	5.9162	4.4584	6.2174	5.1141	5.3925	5.1604	6.0772	4.13	5.5294	7.4076	4.9864	5.4308	5.2307	3.4713	5.2024	5.43	4.89	3.7411	5.4287	4.5231	4.1637	4.8197	5.254	5.0656	5.7011	4.0459	4.4411	4.4473	5.4009	5.2236	5.0447	5.2915	4.6265	4.3078	4.1156	5.166	5.2817	4.0473	8.0793	5.9207	4.74
-13.58	-14.568	-13.121	-13.626	-13.942	-12.936	-14.305	-11.646	-12.43	-14.657	-13.082	-13.158	-13.773	-13.809	-13.171	-14.999	-13.469	-12.716	-12.857	-13.123	-11.86	-11.718	-13.863	-14.231	-12.878	-14.467	-14.388	-14.077	-13.864	-13.452	-12.648	-12.743	-12.152	-13.808	-13.234	-13.782	-15.069	-12.207	-13.87	-11.591	-13.457	-14.041	-12.172	-13.27	-14.187	-11.526	-11.68	-13.247	-14.097	-12.995
-4.0034	-1.8985	-4.1182	-3.846	-3.2258	-2.6414	-2.3968	-2.7338	-3.7774	-5.0546	-3.1165	-4.6095	-3.2959	-1.8429	-4.5258	-4.8165	-2.5479	-4.0464	-2.2418	-2.7626	-2.6566	-2.4391	-3.2711	-2.5988	-2.4739	-3.3981	-3.2357	-3.5045	-3.4794	-3.6322	-2.4198	-4.4418	-3.4913	-3.1485	-3.051	-2.8726	-3.5089	-1.3732	-4.1741	-2.8659	-2.9954	-3.3719	-2.3071	-5.2857	-0.90954	-3.1273	-4.1339	-4.2395	-2.5477	-2.8937
-8.845	-11.597	-8.2558	-7.4833	-8.446	-9.6446	-7.83	-9.3305	-10.276	-9.1962	-8.5732	-9.3441	-8.3321	-8.3419	-10.116	-9.0948	-9.2585	-9.5786	-9.4951	-7.7706	-9.3482	-11.403	-7.6967	-7.4977	-10.048	-8.3016	-9.5396	-9.3912	-9.3504	-8.0071	-8.7878	-8.9776	-9.9289	-9.1066	-7.6756	-7.8626	-8.6089	-9.8428	-10.206	-7.9598	-7.9708	-8.254	-10.04	-8.6744	-8.4335	-9.6704	-9.3962	-7.5169	-9.5796	-8.4514
-9.2133	-9.4524	-10.816	-8.1994	-9.027	-8.336	-8.8723	-9.8392	-7.6563	-8.7896	-9.5306	-8.8155	-9.4826	-9.4421	-8.0652	-10.062	-9.5637	-9.5769	-8.3114	-9.8753	-10.096	-8.4526	-9.1708	-9.0243	-8.9251	-9.141	-9.1253	-9.6542	-9.0345	-9.1063	-10.154	-9.9526	-9.6181	-10.371	-8.1384	-9.0215	-9.9185	-8.5342	-9.0901	-9.7586	-9.8599	-9.6328	-8.7379	-9.8029	-7.9276	-9.8836	-9.7328	-8.5134	-7.4383	-9.0129
-13.027	-12.887	-13.644	-13.155	-13.286	-13.857	-14.332	-13.968	-12.25	-13.06	-12.067	-13.45	-13.72	-11.978	-14.052	-13.894	-15.499	-12.603	-12.772	-14.604	-12.888	-14.133	-12.613	-12.661	-15.153	-13.307	-11.583	-13.334	-12.895	-13.102	-12.735	-12.724	-13.213	-13.422	-13.308	-14.292	-13.258	-13.876	-11.939	-12.684	-12.446	-13.07	-12.84	-12.045	-12.049	-12.452	-12.958	-14.363	-13.004	-13.978
-14.289	-13.485	-15.115	-14.741	-14.319	-14.748	-13.916	-15.742	-14.945	-15.154	-15.12	-14.933	-14.606	-13.968	-13.625	-13.843	-14.154	-14.522	-16.896	-14.482	-15.216	-13.931	-14.691	-15.273	-15.614	-15.658	-14.014	-15.335	-14.716	-15.224	-15.237	-15.004	-13.8	-15.26	-15.213	-14.545	-14.807	-14.809	-13.85	-15.456	-14.966	-14.111	-14.091	-14.09	-13.261	-15.843	-15.365	-14.883	-15.562	-14.896
-20.061	-18.831	-20.555	-22.459	-20.128	-21.515	-19.593	-20.163	-21.517	-21.869	-21.785	-20.658	-19.071	-22.004	-21.662	-21.647	-21.248	-21.577	-20.715	-19.953	-21.951	-21.094	-20.553	-19.865	-20.805	-20.707	-20.812	-20.815	-20.552	-20.745	-22.063	-20.773	-21.664	-19.546	-20.912	-20.314	-20.426	-20.796	-20.578	-20.435	-19.743	-21.095	-22.037	-21.456	-21.169	-18.888	-19.675	-22.409	-20.515	-20.282
-5.3344	-6.5566	-4.6236	-3.2516	-2.6456	-4.2237	-4.2685	-3.0333	-6.379	-3.793	-4.4162	-6.4323	-3.3633	-4.9151	-5.7982	-2.4162	-4.1026	-2.9883	-5.3286	-3.9349	-4.7017	-5.6575	-4.095	-5.3253	-5.3852	-4.5282	-3.7283	-4.7344	-3.679	-5.1874	-3.4783	-5.718	-4.4571	-4.1177	-4.5751	-4.729	-3.9959	-4.3833	-3.8794	-5.595	-4.2939	-4.7789	-5.8187	-4.3285	-5.8238	-4.2031	-5.0903	-5.1079	-4.6447	-5.9675
-3.826	-5.3629	-5.4835	-6.3253	-4.9329	-3.9235	-4.6794	-4.5504	-4.2383	-5.5807	-5.4732	-4.8283	-4.8215	-4.0815	-5.2782	-4.1766	-5.2754	-5.3381	-4.8535	-3.0777	-6.1539	-4.1594	-4.4323	-5.2489	-5.0848	-6.471	-5.3759	-4.9509	-5.1294	-4.6585	-4.0967	-5.4201	-5.7227	-4.5885	-5.0888	-4.7978	-4.3562	-5.5887	-6.5502	-5.2684	-2.3976	-4.0135	-6.8764	-4.9275	-3.5644	-3.468	-4.7807	-3.049	-5.3844	-5.4326
-2.1568	-0.48598	-2.7939	-0.72555	-1.1386	-2.3142	-0.40707	-2.127	-1.3311	-0.89975	-1.5748	-2.0845	-0.13569	-1.9211	-0.83963	-2.4857	-2.0266	-2.6123	-0.30883	-1.7701	-1.8735	-2.0227	-1.142	-0.80536	-1.8901	-1.3673	-0.26246	-0.50831	-0.70284	-0.42387	-0.72416	-1.408	-0.90733	-1.2073	-2.2948	-1.1206	-2.1879	-2.2122	-1.348	-2.8169	-2.0653	-2.8914	-2.0688	-1.814	-1.6342	-2.0283	-1.756	0.5696	-4.0265	-2.8164
5.4954	5.2842	5.0096	5.7233	5.5569	3.5634	5.1951	4.5521	5.03	4.6803	5.3555	4.3609	3.8302	4.493	4.2326	3.7602	4.3569	3.0373	5.5175	6.0156	4.4246	4.8788	4.137	3.6918	4.7858	3.4441	5.999	3.2398	4.1394	5.534	4.5692	6.0058	3.0142	4.9124	4.7584	3.6835	3.1282	6.1618	2.713	5.4337	3.4081	3.9071	6.5353	5.1249	4.455	4.003	3.3178	5.8616	5.2745	3.0443
-3.642	-3.8429	-6.2703	-6.0255	-5.2978	-5.4157	-5.4253	-4.8255	-4.4343	-5.5304	-5.148	-6.2952	-4.5843	-6.3648	-5.1489	-6.6948	-7.6262	-4.4969	-4.445	-6.0678	-5.2164	-4.4681	-7.2083	-4.6526	-5.7174	-4.7181	-6.5348	-4.5365	-3.6181	-5.7716	-4.8178	-6.9566	-5.7113	-5.692	-5.0766	-6.3387	-5.2011	-5.3276	-7.1173	-5.2879	-5.9056	-5.739	-6.1235	-6.475	-5.2469	-5.1014	-6.0565	-5.6283	-5.2312	-7.0607
-22.079	-19.303	-21.696	-18.78	-23.701	-18.025	-20.109	-20.488	-19.85	-21.072	-20.849	-20.374	-19.407	-20.168	-21.008	-20.333	-21.4	-21.881	-21.275	-22.104	-21.168	-21.927	-20.871	-20.791	-20.685	-19.427	-21.213	-21.999	-19.697	-21.735	-20.53	-21.36	-21.496	-20.888	-20.972	-21.166	-21.45	-21.08	-22.454	-20.766	-20.227	-20.821	-22.368	-21.719	-21.197	-20.399	-20.588	-21.064	-21.119	-21.174
0.2186	1.5623	-1.0264	-0.78521	-0.33005	-0.82048	-0.1358	1.0042	0.2114	1.4823	0.73428	-0.67148	-0.039227	-1.4461	-0.41862	-0.10453	0.55892	0.0095728	-1.1385	-0.18453	-2.0574	0.46591	-0.23793	-0.23812	-1.2981	0.34923	-0.28709	1.259	1.5985	-0.82883	-1.2034	-0.13971	0.67483	-0.0019523	0.49997	-0.01603	0.06797	-0.027027	0.26006	0.0065179	0.064009	-1.9956	0.38162	-0.48332	-1.5016	0.80123	0.25136	-0.82089	-0.88798	-0.64151
-23.185	-21.534	-21.93	-22.328	-23.324	-21.077	-23.011	-22.817	-22.837	-22.075	-21.861	-22.495	-21.941	-21.825	-22.965	-21.202	-21.216	-22.287	-22.869	-19.916	-22.461	-24.172	-22.326	-22.088	-21.814	-20.852	-21.654	-21.199	-23.366	-23.032	-21.622	-21.951	-21.297	-22.94	-22.766	-21.481	-22.269	-22.872	-20.843	-20.789	-22.22	-21.759	-23.655	-22.68	-23.082	-22.876	-24.27	-21.879	-22.232	-23.596
-10.313	-9.7381	-11.332	-8.5528	-10.011	-11.724	-10.429	-9.6149	-9.5595	-10.769	-9.9764	-9.3833	-11.56	-10.76	-10.237	-11.469	-11.07	-10.367	-10.942	-10.35	-11.042	-10.858	-11.194	-10.069	-10.04	-10.031	-12.073	-11.188	-9.868	-9.3221	-10.596	-11.429	-11.007	-12.708	-12.265	-11.333	-10.111	-11.124	-10.723	-11.383	-10.202	-12.234	-11.61	-9.0384	-11.103	-11.628	-10.305	-10.599	-10.564	-10.195
-14.04	-13.291	-15.131	-14.372	-14.507	-14.325	-15.013	-15.23	-13.773	-15.244	-13.714	-14.245	-15.353	-15.087	-15.34	-14.509	-14.892	-14.074	-13.999	-14.326	-13.699	-14.277	-15.858	-15.416	-15.558	-15.079	-14.013	-14.144	-14.368	-13.964	-14.885	-14.347	-15.268	-13.003	-15.716	-13.368	-14.855	-14.864	-14.604	-13.552	-14.297	-14.496	-15.514	-13.582	-14.472	-14.911	-14.404	-14.545	-14.554	-13.252
-0.10846	0.6209	-0.23338	-0.81045	-0.9649	0.46008	-0.594	-1.7378	-0.94781	-0.68955	-0.93996	-1.2511	0.81014	-0.098159	-0.98338	0.3619	0.66401	0.88493	0.82644	-0.382	-1.0369	-0.35193	-0.79234	-1.0113	0.71339	-1.1608	0.28616	-1.5052	0.48256	-0.99265	-0.89481	-0.024859	-1.8856	1.5121	-1.9048	-0.36701	-0.67778	-1.0497	0.1515	-1.8116	0.9814	-0.085132	0.25821	-1.0563	0.39306	-0.80905	-1.1027	-0.54802	-0.10051	-0.19521
8.767	9.1992	7.965	8.5125	9.2169	8.972	8.9533	6.7667	10.357	8.9039	10.171	9.342	6.4897	9.6308	9.3314	7.8886	9.2151	6.8533	7.4862	8.4527	8.6935	9.3271	7.7446	9.3735	10.136	8.7245	8.1715	7.9301	8.093	8.2624	5.694	9.0747	9.0067	8.5507	6.8042	8.4153	7.7311	8.7116	9.2884	8.0776	8.2761	8.9133	8.457	8.7343	7.6672	8.8294	10.241	8.8559	8.2471	8.5641
-9.4068	-11.455	-12.116	-11.554	-10.724	-11.12	-11.253	-11.547	-10.184	-9.7197	-10.838	-8.7015	-11.574	-9.8489	-9.1238	-10.275	-11.478	-9.9399	-10.778	-11.483	-11.869	-12.358	-10.64	-10.846	-10.996	-10.735	-11.569	-10.464	-10.304	-9.5448	-11.02	-9.955	-10.136	-9.0229	-10.106	-10.781	-12.115	-9.687	-9.4712	-10.353	-10.45	-10.225	-9.0418	-10.274	-9.4201	-10.473	-11.89	-10.311	-10.846	-10.148
1.3152	1.0909	1.7798	1.9521	0.47022	1.6248	2.2056	1.3604	0.86862	2.5538	2.0586	1.6606	0.877	1.6015	2.3417	0.62595	0.6577	2.3946	3.3614	2.5575	1.7489	1.8751	1.8434	3.8854	0.019071	1.8196	1.155	2.7232	1.1485	1.8157	0.41913	-0.2468	1.2269	2.3491	1.0333	2.272	1.858	1.7236	1.6452	1.2918	1.0429	1.1683	1.4576	1.9493	1.093	3.1025	0.93879	1.8271	1.09	2.1787
-1.0156	-0.88608	-1.706	-0.95154	0.40105	-0.005916	-1.49	-2.8135	-1.0842	-1.4883	-1.0132	-0.53044	-1.1955	-0.93108	-2.4151	-1.0961	-0.55051	-0.75352	0.25801	-0.15722	1.3656	-0.64016	-1.84	-0.20228	-1.8892	-1.361	-2.328	-0.26208	0.63136	-1.7217	-0.94568	-0.40013	-0.063415	-1.474	-0.91541	-1.2008	-1.211	-1.185	0.24844	-2.8551	-0.43716	-2.3236	-0.83413	-0.91356	0.061238	-0.10816	-0.95516	-1.5994	-0.72354	-1.3703
-3.1287	-2.6084	-2.7888	-4.7961	-2.9991	-2.0206	-3.3798	-2.9682	-2.8723	-3.3391	-2.2061	-2.4289	-1.6476	-5.3432	-2.431	-3.9145	-3.7931	-2.5864	-3.2499	-1.8324	-3.0085	-3.8892	-1.0133	-3.1022	-3.8779	-2.7651	-3.5093	-2.7155	-3.363	-2.0245	-4.5428	-3.8141	-4.9214	-3.352	-3.7222	-4.088	-1.1108	-2.6585	-3.4812	-2.5663	-3.37	-4.6453	-4.0456	-3.0619	-3.161	-3.3345	-2.7752	-4.1383	-2.4697	-2.9602
9.3478	9.4153	9.8705	10.295	8.6783	9.7402	8.7305	7.6704	9.8037	10.041	8.285	7.4002	9.251	8.2234	7.3809	9.052	8.1073	7.6892	10.034	8.2102	10.137	7.6975	8.8778	7.982	8.7187	8.1366	7.381	7.4643	9.2971	7.6546	8.5774	8.774	7.3186	7.816	8.1622	7.6713	6.5563	10.454	8.0758	9.6681	8.0192	9.511	7.8264	7.6857	9.412	7.9457	7.8229	8.663	9.3328	7.7643
-0.45236	-0.35339	0.20605	-0.35434	0.15497	-0.66201	-0.16566	0.49897	-1.0446	-0.76068	-0.96265	1.1989	1.6233	0.21222	-0.17388	0.44122	-1.6574	0.81942	-1.4236	-0.0019366	-1.2185	-0.17157	-0.20327	0.63865	0.054446	1.2171	0.55656	-0.33903	-0.22557	-0.089889	-0.53841	-0.78708	0.37984	-0.41471	-0.78994	0.35155	0.021493	0.48449	0.27802	-0.98477	-0.71343	0.43376	-0.77436	1.0922	0.22509	0.29117	-0.33234	-0.88783	-2.0674	0.24083
-11.994	-12.014	-11.905	-13.468	-12.558	-12.817	-12.427	-12.734	-13.427	-12.153	-13.196	-13.911	-12.845	-11.558	-13.275	-14.243	-14.363	-13.495	-13.132	-14.56	-12.627	-12.592	-13.107	-12.954	-12.867	-12.656	-13.421	-13.089	-14.026	-11.984	-12.068	-13.669	-14.606	-14.114	-11.116	-12.374	-12.671	-13.477	-12.015	-13.311	-13.482	-12.865	-14.084	-13.132	-13.035	-11.846	-12.732	-14.922	-13.651	-11.458
-11.4	-13.098	-13.05	-11.739	-13.603	-13.351	-13.491	-13.003	-13.337	-11.944	-13.509	-13.882	-12.691	-12.297	-13.655	-14.103	-14.101	-12.028	-13.094	-14.186	-13.98	-12.798	-11.739	-12.615	-13.178	-12.89	-14.183	-13.846	-13.307	-10.091	-10.135	-13.961	-12.54	-12.677	-13.949	-13.408	-13.143	-13.955	-13.713	-13.546	-14.534	-12.324	-15.557	-12.202	-13.816	-12.521	-13.421	-13.694	-12.106	-13.131
-10.5	-11.344	-7.891	-10.827	-12.149	-11.435	-10.27	-10.696	-10.424	-9.9184	-11.183	-10.658	-11.593	-10.164	-10.759	-10.005	-9.8168	-11.259	-11.183	-9.8899	-10.73	-11.007	-10.949	-9.9434	-10.622	-11.319	-12.743	-11.444	-11.614	-9.7253	-11.619	-9.2926	-11.454	-9.4099	-11.449	-10.297	-11.521	-10.963	-12.372	-12.198	-10.428	-9.2222	-11.566	-9.3958	-9.6827	-9.1909	-11.23	-10.274	-9.0817	-10.937
1.0983	0.26556	0.99479	0.69348	0.55287	-1.2826	0.3035	-0.82809	-0.22969	2.5072	-0.15558	-0.17816	0.032654	0.99099	-0.4807	0.23443	0.65404	0.77885	-0.51734	-0.14628	-0.12595	1.3299	-0.2556	2.3333	-0.52739	-1.3861	1.1316	0.37666	0.3605	0.38582	-0.76759	1.2111	0.75133	-1.1406	1.8235	-0.81776	0.39962	0.70836	-0.81041	-1.7871	0.35147	0.59044	1.4824	0.49133	0.070506	-0.56769	-0.47304	0.53541	-0.5947	0.076125
-9.0005	-10.1	-5.3397	-6.9053	-8.5086	-8.0366	-7.168	-6.9115	-6.5073	-8.4796	-7.7315	-8.0303	-7.7907	-6.649	-6.8425	-8.7972	-7.8656	-8.2826	-7.4219	-6.0145	-7.4991	-6.2639	-9.6743	-8.4303	-7.8951	-8.1119	-7.229	-9.2376	-5.4817	-8.0223	-7.0637	-7.5854	-8.9387	-7.2438	-7.3998	-8.824	-7.6972	-7.8594	-8.4461	-7.188	-8.0513	-6.6497	-7.7493	-7.8294	-9.0478	-8.9731	-7.7403	-7.2584	-7.3006	-7.6394
-0.32311	-0.74015	-0.59845	-1.2576	-1.4826	-2.0192	-2.5821	-1.2367	-0.9904	-1.5634	-1.4219	-1.279	-2.2974	-0.54384	-1.0197	-0.85235	-2.4351	-2.1853	-2.3595	-1.1751	-1.9885	-1.5723	-0.55132	-0.7457	-0.90674	-1.6632	-1.1388	-1.3114	-1.1827	-1.9111	-0.31377	-1.841	-2.0473	-0.70434	-2.0134	-1.234	-1.1271	-2.13	-1.3427	-2.2105	-1.054	-1.5261	-1.8107	-2.2359	0.19666	-0.76796	-1.7514	-2.018	-0.41532	-1.6373
0.40309	-1.039	-0.60944	0.22691	-1.1322	0.58308	1.7136	0.29182	1.2566	1.5011	1.2548	-0.80734	0.49928	-1.0801	0.55865	0.30143	-0.024025	-1.1506	-0.54383	0.21963	1.2766	1.0495	-0.20126	-1.5816	-1.0711	0.18086	0.17247	0.30355	1.2529	-0.29568	-0.5858	0.93179	1.3935	1.1272	-0.17865	1.6438	0.65602	0.061012	-1.2531	1.8123	-0.39011	-0.50832	1.2365	1.2483	0.13629	0.49013	1.2046	0.094724	1.6335	0.89814
-21.379	-20.273	-22.265	-22.185	-23.117	-21.346	-22.699	-22.675	-23.038	-22.051	-23.525	-21.313	-22.482	-22.602	-20.683	-21.63	-21.601	-23.529	-24.397	-20.478	-22.78	-21.279	-23.065	-24.64	-22.921	-22.504	-21.906	-22.637	-21.398	-22.026	-22.119	-22.879	-21.394	-21.986	-22.649	-22.218	-21.259	-22.377	-22.743	-21.821	-21.995	-22.496	-22.6	-22.355	-23.154	-21.65	-21.701	-21.88	-21.454	-23.791
-2.9095	-2.2994	-3.4629	-0.51908	-3.043	-2.5054	-3.8097	-1.4069	-1.5416	-2.9028	-2.6555	-4.4887	-2.1233	0.096233	-2.9889	-2.7191	-1.9452	-2.4362	-1.1087	0.32751	-2.8668	-2.2444	-2.4141	-4.0228	-2.7509	-0.96386	-1.4299	-1.4293	-2.2443	-2.7265	-3.4366	-2.9273	-2.3126	-3.7517	-2.4087	-2.4622	-3.9723	-3.4881	-1.7295	-1.0788	-1.2499	-2.578	-3.7006	-1.7157	-2.2314	-1.2279	-3.3166	-2.476	-2.8243	-1.5953
-4.8722	-5.5592	-5.432	-4.9771	-6.9105	-5.914	-4.9591	-4.9355	-5.9374	-5.3508	-5.2193	-5.3694	-7.4242	-7.0616	-5.522	-5.5456	-5.1308	-3.8737	-5.9884	-6.6957	-6.7055	-7.6798	-4.6331	-4.6982	-5.688	-5.2002	-6.1213	-4.2753	-6.1496	-4.597	-6.572	-4.1521	-6.2824	-4.6809	-4.5636	-5.571	-7.0747	-4.7847	-5.9582	-5.4394	-4.7072	-6.1753	-6.8619	-5.8046	-6.2292	-4.8932	-6.3242	-5.4143	-5.5524	-5.2839
-1.528	-0.12956	-0.97585	0.24478	-0.7803	-2.0001	-1.1112	-0.2355	0.20533	-1.1325	-2.1108	-0.073722	-1.2467	-1.2168	0.35892	-2.0594	-0.48745	-1.4278	-1.9886	0.6249	0.24009	-0.52488	-0.034843	-1.2883	-0.55753	-0.18661	-0.99617	-0.5675	-0.93912	-0.45875	-1.7088	-0.81335	-1.5372	-0.70165	0.34236	-0.8639	-0.30731	-0.94459	-0.63458	-1.5126	-1.3278	-0.076873	-2.6299	-0.8354	-2.359	-1.8484	-1.1802	-1.1668	0.37556	-0.92069
1.5111	1.0683	1.4117	1.2362	1.5138	1.3814	2.7483	-0.32391	1.8257	0.34237	2.0308	1.8072	0.70508	2.656	2.1945	2.2426	1.5281	0.62914	0.84214	1.6356	2.0478	2.9059	2.0611	1.5288	0.12306	0.5203	0.95758	2.2793	0.65631	0.44167	2.4815	2.5269	0.94823	1.2884	1.7498	2.0427	0.48854	1.7476	1.2104	1.8999	0.53082	-0.60487	1.1345	0.38422	1.9828	1.632	1.3833	-0.13835	1.8062	2.8022
-3.3036	-3.2823	-3.5187	-5.8686	-3.9851	-3.965	-4.2077	-3.8081	-4.1439	-2.4199	-4.874	-3.6643	-3.8419	-2.7897	-3.5333	-4.6778	-3.7901	-4.0468	-2.5552	-4.0171	-3.499	-4.1558	-3.9657	-4.1733	-2.329	-4.7134	-5.2295	-4.3485	-3.7056	-2.8922	-5.1292	-4.7224	-4.1637	-2.6177	-2.7207	-3.9018	-2.5481	-2.8841	-3.6315	-3.2733	-2.8861	-3.2658	-2.5537	-2.8084	-2.3251	-3.8129	-4.4325	-4.0629	-2.4147	-2.3306
-2.4313	-4.2249	-2.3031	-0.88351	-1.6371	-2.3236	-3.3987	-1.8002	-2.366	-2.7913	-3.0702	-2.8267	-1.8231	-1.2215	-2.7935	-1.8725	-2.5146	-1.2136	-2.9445	-3.9651	-3.2181	-3.2074	-3.0019	-1.9555	-1.7724	-2.6219	-1.5717	-1.9014	-3.7068	-3.0452	-3.6102	-3.8413	-2.9118	-4.3075	-2.9458	-1.9775	-2.7449	-2.1422	-2.0853	-3.1534	-3.0343	-2.3814	-1.4338	-2.4825	-2.5574	-3.4968	-3.6253	-3.9085	-1.2161	-2.9453
-1.775	-0.080611	-0.89687	-0.69705	-2.5582	-1.5416	-0.20286	-1.2165	-1.3129	-0.63737	-0.63435	-1.5259	-1.5533	-0.59787	-0.12167	-1.6297	-0.16781	-0.75275	-0.86129	-1.1777	-1.0458	-1.251	0.18755	0.22899	-0.5131	-1.7698	-1.1745	0.40232	-1.2841	-0.3604	0.564	-2.1081	-0.98735	-1.6171	-2.2475	-0.47912	0.2349	-1.1105	-0.38335	-1.6796	0.11975	0.67482	-1.6062	-1.789	-1.1882	-0.90974	-0.91152	-0.60729	-0.40298	-2.2504
-7.9301	-7.5936	-7.7497	-7.64	-8.6392	-7.7529	-7.7088	-5.6323	-7.2424	-7.4049	-7.127	-7.0263	-8.4056	-8.9468	-6.2184	-8.3901	-8.2767	-6.0338	-9.4209	-7.4369	-7.4675	-7.8956	-8.5487	-8.008	-8.0439	-7.8458	-6.6566	-8.6044	-7.37	-6.9042	-7.0088	-9.5208	-7.5964	-7.8802	-7.5344	-8.9147	-8.7013	-6.5064	-6.4822	-6.2374	-5.9963	-8.825	-7.2311	-6.4893	-9.4638	-8.7135	-8.2604	-6.894	-7.6973	-7.1553
-2.5216	-2.5014	-1.195	-2.2891	-3.6133	-2.5469	-2.7934	-2.7186	-2.7568	-3.351	-3.4338	-2.5916	-3.7805	-2.7891	-3.6454	-1.3847	-1.8139	-2.6592	-0.28892	-3.9929	-2.9266	-3.0763	-3.3789	-4.5164	-3.9207	-3.1609	-1.7354	-1.4188	-2.7672	-0.95713	-1.507	-3.5566	-1.1609	-1.9873	-2.2539	-2.7006	-3.0658	-1.6988	-3.652	-1.8527	-4.3935	-3.015	-2.4519	-2.7417	-1.56	-3.7943	-1.8347	-1.2043	-3.5795	-2.0195
6.6308	7.5518	9.4838	9.8659	6.8104	8.3392	8.0157	8.845	8.8671	9.2495	7.0102	8.271	7.1653	8.4817	8.765	7.9561	7.6922	8.4915	7.6113	7.6147	7.4588	7.7566	9.352	9.7391	7.8368	7.399	8.2827	8.4788	7.9417	8.3914	7.8122	7.5517	7.64	7.5492	7.9733	7.1579	8.6699	8.4641	8.7232	8.0478	5.1296	7.8441	8.2457	8.2791	8.6731	7.569	8.7575	8.1346	8.4776	6.7167
-14.038	-13.101	-14.378	-15.328	-15.308	-13.658	-13.543	-13.786	-13.215	-15.537	-17.237	-13.241	-13.847	-14.097	-15.081	-14.06	-13.831	-15.185	-14.739	-14.841	-15.14	-14.779	-13.864	-13.414	-15.42	-15.001	-12.155	-13.944	-14.681	-13.875	-15.265	-15.152	-14.669	-13.761	-15.397	-16.184	-16.049	-14.966	-16.328	-14.863	-13.633	-13.344	-13.937	-15.54	-15.473	-13.652	-14.659	-14.686	-14.23	-14.368
-0.93152	-3.5684	-4.7465	-1.8344	-4.5636	-3.0609	-3.5471	-3.254	-3.1991	-2.8715	-5.1617	-3.0714	-3.3886	-1.422	-3.6084	-4.0458	-2.9917	-1.8877	-3.0199	-1.8034	-3.5354	-3.0763	-4.392	-3.9741	-3.5383	-3.4655	-3.5646	-3.9089	-4.4009	-5.038	-2.9977	-3.9951	-3.8131	-2.5148	-1.9546	-2.3185	-3.0596	-3.7549	-2.1523	-2.5037	-3.1639	-2.8987	-3.9959	-3.3027	-3.5716	-3.642	-2.4655	-2.4822	-3.4363	-4.2191
-11.066	-10.603	-11.141	-10.914	-11.618	-10.412	-11.173	-9.6578	-10.78	-10.887	-8.2704	-11.743	-10.901	-11.111	-11.336	-10.132	-12.307	-11.233	-10.899	-11.151	-11.189	-11.314	-10.588	-11.089	-10.914	-8.89	-9.8255	-10.529	-10.519	-9.7912	-11.254	-10.277	-11.045	-11.425	-9.7162	-10.006	-11.653	-10.617	-10.747	-9.8776	-9.8475	-11.159	-9.088	-10.835	-10.013	-10.773	-11.469	-11.223	-10.429	-11.155
-10.778	-11.191	-13.133	-12.091	-10.332	-12.337	-10.904	-9.8311	-12.204	-11.823	-11.889	-11.242	-10.654	-13.055	-13.595	-11.189	-11.466	-11.643	-11.844	-13.37	-11.112	-12.822	-12.607	-10.187	-13.167	-12.458	-13.498	-11.524	-11.863	-11.525	-11.259	-11.325	-13.031	-11.8	-12.411	-11.456	-11.602	-12.121	-12.196	-12.652	-11.744	-12.277	-13.194	-13.007	-11.611	-11.228	-12.401	-10.817	-11.408	-13.283
9.6175	8.462	8.8589	9.0764	8.5965	10.274	9.3167	7.4754	9.6018	7.5501	7.5531	8.6912	8.0785	8.2824	8.0058	7.7887	9.2774	9.2469	8.1806	7.6949	8.0073	9.2365	9.0673	7.5177	7.3874	8.4313	9.174	7.0111	7.8496	7.3427	10.346	7.8339	7.7973	7.3791	8.6964	8.714	9.6478	6.5593	8.574	7.6784	9.7146	6.8638	8.7016	9.4673	9.3274	9.5626	8.246	7.6153	8.5268	8.3828
-3.8539	-4.3141	-4.5044	-2.2906	-4.316	-4.3427	-2.9453	-4.1015	-4.3208	-2.8104	-3.0049	-3.413	-5.5316	-3.0181	-3.5453	-2.9002	-4.213	-3.218	-3.5789	-3.1926	-2.608	-2.8728	-4.0151	-4.6396	-4.3922	-3.4399	-3.6781	-3.2398	-4.5071	-4.6425	-3.5077	-5.391	-4.5665	-3.4093	-3.2495	-2.9955	-3.5878	-3.5247	-4.5572	-4.1429	-3.5923	-3.6629	-2.1538	-3.444	-4.875	-3.7109	-4.104	-4.1592	-3.7912	-3.1276
2.9819	2.2086	3.8981	2.2231	2.674	3.3078	2.5852	3.7539	1.0052	2.3567	3.7041	3.1958	2.3054	2.1901	0.78296	2.5542	2.4506	2.602	2.9361	3.148	2.1398	1.5286	3.0884	2.2101	2.7135	3.8656	4.0761	2.9055	3.7502	2.2393	3.6518	3.9852	2.9572	2.0383	2.7002	2.0814	2.4843	2.709	2.3665	3.0984	3.4457	3.8865	1.7222	2.6236	1.9482	4.0722	3.9917	1.2249	1.5763	2.2721
-13.837	-13.768	-13.167	-14.105	-12.161	-11.689	-13.493	-13.178	-13.589	-12.186	-12.062	-11.925	-11.416	-13.734	-14.839	-14.112	-12.348	-12.267	-13.428	-13.532	-13.664	-13.546	-14.673	-12.724	-13.12	-15.55	-12.977	-13.37	-14.4	-12.958	-13.899	-12.797	-12.477	-12.239	-14.042	-13.782	-13.045	-13.237	-13.036	-12.419	-13.22	-13.998	-12.237	-13.492	-12.76	-14.41	-13.16	-14.039	-14.124	-13.081
2.6761	3.1194	4.0891	2.8222	4.2216	4.5371	4.0076	2.2609	1.5944	2.5365	3.1072	3.61	3.1586	2.5623	3.0426	2.1054	2.2465	2.8467	3.6661	4.3494	2.3166	2.3832	3.2465	4.3641	2.7787	4.6681	2.7689	0.99889	4.1242	2.7116	2.2951	2.8633	2.267	2.1364	1.3984	2.6332	3.5697	4.1356	1.7896	3.0531	3.7748	2.6023	2.5439	4.2804	3.3293	1.8239	2.9959	4.3311	4.1229	3.4231
-12.534	-11.953	-10.984	-12.351	-10.352	-11.891	-10.932	-10.353	-12.182	-11.065	-11.624	-11.016	-12.513	-11.244	-10.124	-10.571	-11.567	-11.484	-11.799	-11.781	-11.78	-11.577	-11.34	-10.687	-11.977	-12.029	-12.146	-12.039	-11.634	-12.346	-11.678	-12.504	-12.357	-12.468	-10.619	-11.977	-11.192	-12.696	-10.436	-11.12	-13.095	-12.373	-11.747	-11.47	-12.518	-11.528	-10.522	-10.015	-9.9167	-11.454
9.811	7.8259	8.0315	8.7846	7.2311	10.592	10.365	7.5669	8.8169	8.0639	7.2115	9.3166	9.7426	10.133	9.2157	9.8755	8.4219	7.9336	10.28	9.3253	8.8316	8.5973	8.7891	8.4913	9.102	8.3168	7.148	9.296	8.8859	6.6609	8.2634	10.472	7.8159	9.2305	8.4027	7.0508	8.819	7.6975	9.4206	8.8538	9.075	7.0396	9.1018	9.2089	8.685	8.1113	9.4191	8.9945	9.0275	7.6343
-13.769	-12.229	-13.979	-13.945	-11.885	-12.077	-13.493	-12.38	-12.768	-12.237	-13.998	-12.371	-13.807	-14.767	-13.808	-12.903	-12.445	-12.911	-12.838	-13.243	-13.135	-12.384	-11.406	-13.438	-14.271	-13.358	-12.536	-12.576	-13.724	-11.762	-12.709	-12.687	-14.099	-12.287	-11.517	-11.78	-12.13	-14.185	-14.395	-12.644	-12.662	-13.432	-13.297	-13.315	-13.454	-14.411	-13.408	-12.888	-12.853	-13.365
-6.95	-8.6912	-8.134	-9.5329	-8.2369	-9.7059	-9.441	-7.516	-10.164	-8.8936	-8.8793	-9.6715	-9.4891	-6.8465	-7.9253	-9.0559	-8.8027	-10.112	-8.7797	-8.7722	-10.013	-8.4662	-9.9923	-10.048	-9.5522	-9.1752	-9.7688	-9.4277	-9.7904	-8.748	-8.1893	-9.2115	-8.1183	-9.8643	-9.3576	-9.2177	-11.394	-8.5724	-8.8935	-7.9448	-9.5426	-8.4218	-9.085	-10.569	-9.1777	-9.0272	-8.6701	-9.7783	-10.023	-9.0957
0.1726	0.55211	-1.3579	0.46735	-1.0893	-0.22964	2.092	-0.42202	-0.66301	0.84082	-0.078605	-0.40338	0.93346	-0.30189	1.2489	0.11564	0.32681	-1.2285	-0.6091	2.1223	1.2213	0.45697	0.52637	0.2244	1.0712	-0.58114	-0.41423	0.75953	0.41126	0.72644	-0.037247	1.2785	0.22672	0.63532	0.85101	1.7825	0.053831	0.53471	-0.055714	1.9722	-0.68053	0.39349	-0.070058	0.15775	1.2318	0.59319	2.3022	-0.88194	1.8025	0.77397
1.7924	-1.447	-0.71493	0.57403	-0.054891	-1.3346	-0.49071	-0.42083	0.34441	-0.74992	1.0192	-1.5872	0.15401	-1.6049	-1.1699	0.88378	-0.88562	0.88345	1.8535	0.0037005	-0.18788	-1.092	0.49551	0.34341	-1.0313	-0.69335	-0.10765	-0.4029	0.22601	0.65231	0.1731	-0.85021	-0.81936	0.54666	0.68067	-0.75026	0.20045	-0.41246	-0.11753	-0.066978	0.04517	0.37173	-0.40118	0.045292	0.17928	-0.7125	-0.83814	-1.1348	-0.54931	0.019869
-8.5819	-7.8841	-8.8987	-9.993	-7.5668	-9.7246	-8.5184	-8.9539	-8.0923	-9.7195	-7.8688	-9.0546	-9.0745	-8.8593	-8.9488	-8.1029	-7.9133	-9.7491	-8.5929	-6.5294	-8.7317	-8.6455	-8.6058	-8.5901	-7.9676	-10.358	-8.8153	-10.213	-8.0907	-9.1274	-8.0398	-9.6239	-7.7665	-10.006	-9.3491	-10.487	-9.8687	-8.9184	-9.9176	-8.6583	-10.434	-9.4534	-7.8338	-8.7512	-9.9104	-7.594	-7.7914	-9.6108	-8.2401	-8.0583
-22.204	-21.24	-21.376	-21.175	-21.521	-20.45	-22.191	-20.917	-20.057	-20.298	-21.311	-20.652	-22.407	-19.689	-19.982	-21.417	-20.248	-20.312	-22.237	-20.623	-21.402	-19.353	-21.665	-20.157	-21.123	-23.002	-20.29	-21.881	-21.437	-22.362	-21.992	-20.973	-21.258	-20.594	-20.869	-21.857	-20.235	-20.143	-22.475	-21.523	-21.652	-20.738	-20.721	-20.412	-20.395	-21.044	-20.7	-19.613	-20.255	-21.195
-2.1134	-0.74185	-1.4614	0.029433	-2.194	-1.7989	-0.26714	-0.088616	-1.8688	-3.0137	-1.7495	-2.8911	-2.3081	-3.0002	-1.2859	-0.28067	-1.8528	-0.91671	-1.7745	-1.9726	-0.8953	-2.8127	-0.50591	-1.0651	-1.4462	-2.262	-1.371	-2.1772	-3.6552	-1.9512	-1.9833	-1.6907	-1.9046	-2.2701	-1.6728	-2.0359	-1.2684	-1.9925	-1.585	-0.75162	-2.3626	-1.5566	-2.0981	-2.161	-1.2525	-2.2163	-0.73655	-0.16792	-1.826	-2.2568
-9.8949	-11.375	-10.52	-9.8734	-11.118	-11.969	-10.867	-10.493	-9.1617	-11.616	-9.4618	-10.297	-10.62	-11.517	-9.7982	-10.756	-13.568	-11.685	-11.53	-9.6266	-10.281	-11.389	-10.412	-11.51	-10.084	-9.2854	-10.547	-9.7054	-11.631	-10.586	-10.323	-11.22	-10.157	-12.026	-11.212	-12.036	-10.279	-10.208	-10.749	-10.916	-12.192	-10.552	-10.377	-10.08	-9.7468	-10.066	-9.9749	-9.3884	-10.211	-9.0964
0.94926	2.1574	1.7133	0.8254	-0.2901	0.72765	-0.2882	-0.48699	1.1029	0.16966	0.30557	-0.11798	0.65706	0.046248	1.3966	0.56335	0.601	-1.0884	1.527	-0.27416	0.94317	1.1173	0.045144	-0.10788	2.7834	1.658	0.67583	1.1601	-0.77742	0.31688	0.42145	-1.0185	0.68579	0.95793	0.59992	0.97737	0.69063	1.6105	1.2412	2.3359	0.34383	-0.48716	1.1622	0.66664	0.57051	-0.88901	1.906	-0.11894	-0.77271	-0.28491
-2.8844	-2.2955	-1.5818	-1.4866	-2.7173	-1.7359	-3.3704	-3.3363	-3.0071	-3.1655	-4.4427	-2.4325	-1.7605	-2.7944	-3.5583	-2.0136	-3.0917	-2.1697	-2.44	-2.8543	-2.0272	-2.657	-2.0359	-1.88	-1.9377	-1.494	-2.148	-3.39	-2.8987	-3.0693	-2.5031	-4.6597	-3.1088	-1.3634	-1.5269	-2.6542	-1.0712	-1.679	-2.7992	-1.6487	-1.547	-2.4147	-2.4149	-2.8215	-2.2352	-3.8442	-1.6471	-1.8835	-3.1662	-3.4411
5.4696	5.913	4.3332	5.2081	4.9681	5.5596	4.8976	6.8214	6.4492	4.0296	6.5121	5.6963	5.4015	4.496	4.7695	5.5486	4.2688	3.4145	4.4512	6.2562	4.0959	3.689	4.1094	4.3623	6.3153	5.5078	5.0654	4.8204	4.8641	4.2108	4.7198	4.2833	4.6486	4.6998	4.5854	5.8412	5.2169	6.1862	4.9949	4.7488	5.7246	4.0142	5.7071	5.1594	3.9904	5.4419	5.319	5.9038	5.1414	6.0694
-11	-10.806	-9.8372	-11.299	-11.72	-11.371	-10.681	-9.3954	-11.17	-10.303	-9.8968	-10.462	-11.693	-11.978	-12.487	-10.713	-10.555	-10.542	-11.182	-12.375	-9.9472	-10.893	-9.5681	-10.324	-10.891	-11.352	-10.055	-8.8653	-11.543	-11.089	-9.972	-9.6458	-11.034	-10.278	-9.601	-11.672	-10.479	-10.478	-10.758	-10.912	-12.175	-11.214	-8.8116	-10.812	-9.5448	-11.096	-11.398	-11.972	-10.769	-11.786
-0.66702	-0.76882	-0.22024	-0.081941	0.062489	-1.7668	-0.3144	-0.39388	0.57444	-0.24378	1.6805	-0.35626	0.14057	0.9612	-0.74565	-0.70822	0.3703	-1.0323	-1.5706	1.1521	0.88644	-0.13781	-0.3603	0.51166	1.4195	-0.16281	0.14839	-0.41279	0.34778	-0.42929	-2.2496	0.57701	-0.60985	-0.077415	-0.97977	0.18048	-0.20758	-2.2203	-0.89984	0.29179	-1.0309	-1.9723	0.55194	0.63558	-0.097144	0.44312	1.65	-0.19537	1.1478	-0.69379
-12.896	-14.899	-15.139	-13.824	-12.553	-13.106	-15.184	-14.711	-12.941	-15.182	-14.055	-15.856	-12.388	-14.563	-14.168	-14.463	-12.188	-14.011	-15.62	-12.597	-12.855	-14.287	-15.588	-14.721	-13.618	-13.345	-15.143	-12.332	-13.937	-13.925	-13.919	-15.601	-12.927	-13.647	-14.552	-14.881	-12.321	-13.218	-12.901	-13.933	-14.069	-12.951	-14.645	-13.279	-13.841	-14.791	-13.19	-14.692	-14.39	-13.868
-11.844	-13.345	-14.336	-12.076	-13.491	-11.806	-13.526	-12.987	-11.857	-14.039	-13.547	-12.361	-14.423	-13.046	-13.006	-13.043	-12.718	-13.693	-13.106	-12.276	-13.054	-13.729	-13.093	-12.483	-14.277	-12.42	-13.777	-13.203	-11.08	-13.995	-12.466	-13.416	-12.344	-12.053	-13.259	-12.305	-14.216	-15.655	-12.949	-12.736	-11.925	-13.478	-12.63	-12.631	-12.491	-12.27	-10.434	-12.203	-12.58	-14.212
-21.984	-22.537	-21.895	-21.933	-22.436	-21.8	-21.917	-20.99	-21.699	-22.04	-22.285	-24.137	-21.94	-21.786	-22.168	-21.984	-21.105	-21.694	-22.249	-22.461	-23.098	-22.41	-22.686	-22.561	-22.105	-21.722	-22.371	-21.173	-21.876	-22.773	-23.081	-23.08	-22.254	-20.647	-21.623	-22.479	-23.85	-21.105	-21.46	-23.024	-23.104	-21.339	-22.046	-20.871	-23.075	-22.429	-23.035	-22.116	-21.384	-22.23
0.67927	1.0669	-0.30077	-0.50302	-0.78141	1.6555	-0.4106	-1.2975	0.76456	-1.1139	-0.38408	-1.1585	-0.67313	-0.18429	-3.0343	-0.50251	0.539	-0.70346	-0.63341	-0.75475	-0.066125	-0.73342	-0.18445	-0.38129	-1.3264	0.14857	0.20915	-0.084955	-0.12228	0.61581	-0.90252	0.50721	-1.1814	-2.1183	-0.32108	0.15425	0.017974	-0.80584	-1.4396	-1.4431	-1.5937	0.97292	-1.0958	-1.4736	0.034235	-0.84178	-1.6605	-0.69567	-0.097675	-0.34753
-4.2055	-5.4112	-4.6611	-3.6067	-3.515	-3.3265	-6.7264	-5.08	-4.2414	-4.1362	-2.7701	-2.9979	-5.1832	-3.9531	-3.0318	-5.2851	-4.2643	-4.1051	-4.9638	-4.4679	-5.6086	-4.0812	-4.8161	-4.8576	-4.4095	-4.7303	-5.5158	-4.7864	-4.3068	-5.0594	-4.0534	-3.9219	-4.3603	-4.4438	-3.935	-4.4329	-4.1342	-4.7392	-5.7373	-3.5557	-3.4323	-4.0327	-4.9237	-4.8657	-4.4553	-5.0709	-4.4348	-4.3742	-3.7594	-4.8336
3.2977	0.42701	1.9607	1.9092	1.3795	2.7964	2.0242	1.1241	-0.19218	1.1393	0.10896	0.63721	2.3121	2.25	3.1298	1.9169	1.3444	1.2753	0.74296	3.2739	3.3175	3.2238	1.7067	1.8214	1.5543	1.7894	2.5453	1.1012	0.88341	3.1609	1.7306	0.55448	1.2223	2.8503	3.5893	1.6433	2.2805	2.4099	2.231	1.2937	2.6817	3.6978	1.3281	1.6533	1.4797	0.47344	1.2454	1.9181	0.80548	3.3947
-14.531	-13.658	-13.596	-13.816	-13.156	-14.461	-13.472	-12.582	-14.397	-13.263	-12.668	-15.512	-13.402	-14.596	-13.38	-13.94	-14.489	-13.424	-14.896	-14.771	-14.272	-15.797	-13.523	-14.122	-12.96	-14.537	-14.161	-14.963	-14.897	-13.003	-13.337	-14.226	-12.05	-13.013	-14.344	-13.528	-15.654	-14.084	-12.954	-14.599	-15.525	-15.023	-13.362	-16.331	-15.878	-14.185	-13.452	-13.851	-15.055	-13.557
0.23966	-1.2925	-0.04348	-1.0114	-0.8855	-0.90049	-1.3197	-0.28247	0.68738	1.3127	1.0045	0.5789	0.81936	-1.1728	0.90838	1.2927	1.0437	0.77938	0.51681	-0.35535	-0.44518	-1.1514	0.14896	-2.061	0.2434	0.21112	-0.31965	-1.7555	-0.22154	0.97399	-0.22535	1.0854	0.5863	-1.3692	-1.207	1.0824	-1.5058	0.88695	-0.36197	0.3534	-0.2929	0.30131	-0.70919	0.18307	0.085069	-0.43052	1.2528	-0.20365	0.74279	0.48085
-13.481	-12.969	-13.194	-13.382	-12.267	-13.249	-12.851	-12.457	-11.569	-12.516	-12.159	-12.306	-12.517	-12.482	-11.67	-12.516	-12.54	-13.755	-12.291	-14.67	-13.306	-11.418	-11.751	-13.402	-12.524	-12.618	-13.356	-11.459	-12.058	-13.341	-12.703	-14.171	-11.699	-13.005	-12.697	-13.01	-13.098	-13.093	-12.967	-12.187	-12.374	-13.131	-12.438	-13.324	-12.669	-13.305	-12.856	-13.321	-14.747	-13.153
0.095634	-2.2818	-1.3321	0.32249	-1.5285	-0.29986	0.63434	-3.314	-1.9145	-0.64676	0.22088	-1.9636	-1.8532	-0.54042	-1.9226	0.41288	-0.56833	-1.0247	-1.547	-0.1077	-2.654	-2.7343	-2.5665	-1.3951	0.15555	-0.86018	-0.46916	-1.3617	-1.4236	0.62805	-0.42008	-1.2928	-0.16199	1.9064	-1.9281	-1.954	-0.78308	-1.5616	-2.016	-1.2079	-2.0903	-0.41176	-2.605	0.61398	-0.54355	0.23945	1.2613	-0.29865	-1.124	-0.9384
7.8149	8.0018	7.94	7.6235	8.0711	7.3743	9.2996	8.5072	6.9828	4.8047	7.2231	7.3129	7.3374	8.5814	6.276	8.0677	9.0308	9.0955	8.8332	6.6265	6.9613	8.6099	8.6117	8.3693	9.197	9.7424	7.6744	7.9513	6.6921	10.124	6.4946	8.8885	8.6916	8.5614	8.175	9.0141	9.2046	7.3486	9.2107	8.1281	6.7186	7.7383	8.6941	8.1096	8.1901	7.6232	8.5376	8.4624	6.8579	9.7938
-3.6421	-1.9172	-2.2336	-2.6296	-0.43167	-1.345	-1.7341	-1.5014	-1.5153	-2.4154	-1.872	-2.2182	-2.4089	-2.3485	-2.8874	-3.5209	-2.2226	-2.8875	-4.2089	-1.9909	-3.043	-2.0338	-3.1642	-3.2166	-3.7592	-3.2546	-3.1061	-1.8244	-4.696	-3.2408	-4.1129	-1.1105	-2.8237	-2.2269	-2.9166	-4.4139	-1.629	-2.6433	-2.379	-2.5574	-1.5882	-3.9429	-1.6073	-3.1178	-3.4908	-1.4418	-1.5275	-2.4742	-2.7892	-2.5581
-3.2515	-2.7444	-2.8716	-1.5436	-3.5548	-1.2619	-2.1916	-2.1177	-1.894	-3.0474	-3.1897	-3.5931	-3.1836	-2.9737	-3.3745	-2.2512	-1.5629	-1.6879	-3.9837	-2.2268	-2.4737	-2.4982	-2.7544	-1.7801	-2.3889	-1.7719	-3.2607	-1.9877	-3.0666	-2.7292	-2.2372	-2.3436	-2.6745	-1.6904	-2.7859	-3.3941	-4.5628	-3.0942	-2.8155	-1.4229	-1.5241	-4.3144	-4.1076	-1.6554	-1.2877	-3.6041	-3.3026	-3.4998	-2.9325	-2.6018
6.9915	6.3447	7.9035	5.5864	6.2376	7.477	7.2595	6.9389	6.3856	6.1004	8.2259	7.5666	6.3998	7.9072	8.1752	6.313	5.7131	5.9665	5.31	7.1514	6.7839	6.7087	7.2146	6.3713	7.6295	5.3348	7.1204	7.5276	6.6731	7.6589	5.9061	6.455	7.0008	6.0313	8.1376	7.6417	7.1501	6.9541	6.0869	6.2142	7.1298	6.9627	6.6227	6.2041	6.48	4.9961	7.06	6.2469	6.0358	7.0551
-12.442	-13.713	-10.539	-13.356	-14.695	-13.786	-12.038	-12.536	-12.284	-12.109	-12.561	-12.531	-13.287	-14.214	-14.345	-12.842	-14.43	-12.332	-11.359	-12.616	-12.299	-13.105	-12.785	-13.04	-12.638	-13.249	-12.183	-11.572	-13.382	-13.306	-12.836	-15.345	-12.653	-13.535	-14.236	-11.616	-13.601	-12.134	-13.796	-12.067	-12.682	-12.234	-13.023	-12.45	-12.547	-14.882	-13.445	-11.772	-13.434	-12.824
0.28192	0.37482	-0.43983	0.049526	1.2463	2.6097	-0.71779	1.1604	0.94842	0.13045	0.75516	0.094807	0.2153	-0.54355	-0.89162	-0.79005	0.42181	-0.40329	-0.93072	-0.48773	0.29144	-0.78043	0.43304	0.61979	-0.23616	-0.2644	1.6573	-0.66582	0.64211	-0.51491	-1.0759	-0.53373	-0.45229	-0.57426	0.49654	0.14827	0.63698	0.54729	-0.99798	0.58634	-0.26835	0.51081	0.17075	-0.62374	1.4833	0.62669	2.1256	1.7399	0.82806	-0.99071
8.8583	8.9327	9.1222	8.123	9.191	8.3574	10.082	8.5443	8.6618	8.9184	8.72	9.7482	8.7287	8.2571	8.4991	7.8641	9.2677	9.0246	8.1304	8.7221	8.8339	8.6286	8.1894	8.2846	9.1288	8.5956	9.116	9.5969	8.1883	7.0808	7.5681	8.3499	9.7179	8.6468	9.1752	7.9448	8.0386	8.2662	8.4961	9.3061	9.709	8.921	8.2011	8.013	8.4612	8.3542	8.209	8.4769	6.8057	8.0392
-4.1894	-4.5769	-3.072	-3.0414	-2.2472	-2.1891	-2.5402	-4.6538	-1.2604	-2.7895	-3.9253	-2.5471	-2.9703	-2.8922	-2.6034	-2.4716	-1.38	-1.1945	-1.868	-2.2998	-3.1467	-2.0069	-2.6421	-2.2635	-1.9938	-2.6158	-3.5884	-3.1364	-1.7119	-3.6425	-2.2718	-1.7927	-1.2736	-1.6643	-2.7298	-2.4686	-2.344	-1.2831	-2.2461	-1.7368	-2.631	-3.0578	-3.621	-1.9682	-3.5645	-3.7312	-0.91593	-2.8682	-2.2957	-1.642
-10.239	-10.227	-9.4074	-8.4725	-9.069	-9.0576	-8.834	-9.9649	-10.186	-9.6452	-9.276	-9.2803	-10.274	-9.4494	-9.8643	-8.2371	-8.5605	-8.3173	-11.033	-9.9841	-9.8412	-9.8011	-9.2569	-8.6797	-8.15	-10.392	-10.127	-9.7791	-10.695	-8.6287	-11.117	-9.6484	-9.4141	-7.9167	-9.9742	-9.4398	-8.121	-9.5644	-10.859	-9.9299	-9.0196	-11.302	-9.7969	-9.967	-8.218	-9.0687	-9.0867	-9.0004	-9.6164	-10.294
-5.6112	-6.1193	-5.3678	-5.3539	-6.1813	-5.1514	-5.892	-6.5739	-4.8984	-4.313	-3.9947	-3.4366	-5.4557	-5.856	-6.8391	-5.2721	-5.6899	-3.7806	-4.813	-4.9076	-6.1007	-4.9347	-6.145	-5.6947	-7.0204	-5.9793	-5.4965	-4.1357	-5.4517	-5.8107	-6.7919	-6.5102	-5.1453	-5.9491	-5.3424	-6.5153	-6.3786	-4.401	-6.1643	-5.3281	-5.082	-6.9085	-4.797	-5.4248	-4.9482	-4.6479	-6.1554	-7.01	-4.9988	-5.3245
-13.334	-13.714	-13.487	-13.236	-12.342	-13.042	-11.902	-11.508	-14.333	-12.438	-12.741	-13.597	-12.583	-14.01	-12.775	-13.819	-12.492	-13.136	-13.464	-12.81	-13.001	-13.151	-13.018	-12.753	-13.848	-13.424	-12.475	-13.308	-13.584	-11.867	-13.16	-13.739	-13.276	-12.571	-14.221	-13.684	-12.05	-14.493	-12.694	-12.736	-13.287	-13.258	-13.074	-13.061	-15.017	-13.258	-13.441	-13.807	-12.784	-12.414
-11.77	-10.662	-13.187	-11.433	-11.475	-13.599	-11.099	-11.084	-11.445	-11.875	-11.382	-11.385	-13.07	-12.673	-13.32	-11.022	-10.939	-11.627	-10.818	-11.508	-11.983	-12.419	-11.107	-11.216	-11.784	-12.438	-11.428	-12.348	-11.986	-12.88	-10.889	-12.046	-9.5904	-11.324	-12.301	-13.853	-12.741	-10.822	-12.504	-11.375	-12.092	-11.407	-11.346	-12.553	-10.234	-10.908	-11.784	-11.6	-12.205	-11.935
2.0145	0.2752	-0.37798	0.987	1.979	1.5278	0.47152	0.34764	2.2762	1.8235	1.9932	2.1402	1.4311	0.16502	1.6713	1.9562	1.7985	0.93978	1.7211	1.9264	2.6184	2.3518	3.0512	0.65983	1.0274	-1.2912	2.6541	1.484	1.5842	2.57	1.0852	1.9611	1.4627	1.0763	1.6617	1.3729	3.331	1.4109	0.69961	2.384	2.8103	1.7229	2.3542	2.1261	1.0627	2.2388	1.8311	2.7665	1.7442	0.58374
-2.6619	-3.7572	-2.0516	-1.5631	-2.6947	-3.1497	-3.2057	-3.1333	-2.1999	-2.6847	-3.4074	-3.6676	-1.7845	-3.0073	-3.2969	-2.4039	-3.1372	-3.013	-1.2245	-2.1304	-3.1721	-3.1714	-2.4807	-1.8142	-1.624	-2.5413	-2.2329	-2.0078	-4.1418	-3.4365	-2.6242	-2.191	-1.4956	-1.7585	-3.1112	-2.6137	-1.999	-2.0333	-2.8594	-3.8711	-1.8804	-2.0965	-2.0061	-0.23986	-2.6832	-3.0271	-2.5226	-3.3564	-2.6895	-3.0769
-0.85517	0.15034	-0.4254	0.010705	-0.24842	0.23759	-0.092579	0.60825	1.2903	0.36255	0.61411	0.31862	0.11031	-0.098797	0.34844	-0.1454	0.25261	0.90508	0.67332	-0.36808	0.52517	-0.71223	1.0121	-0.55454	-0.11899	0.57185	1.4679	1.1642	0.38967	0.2493	-0.46454	-0.32147	-1.3377	2.0718	1.9961	0.49704	0.50901	0.6894	0.79005	0.80729	0.38294	0.92557	0.69966	0.51437	1.388	-0.53576	0.49511	0.40036	1.4009	-0.94039
1.4593	2.528	0.88544	0.85012	1.2832	2.2687	2.3776	1.8007	1.4617	3.5044	1.3246	2.681	2.6373	1.4804	0.40535	1.5084	1.8583	0.92102	0.82635	0.22833	3.3063	0.91511	1.5183	1.9634	0.65182	0.55088	0.95081	2.8425	1.9434	1.7782	2.6175	2.8143	0.28704	0.40513	1.742	0.63031	1.1646	0.83735	1.0606	2.4892	-0.0061213	1.1825	2.8493	2.2531	2.7627	0.88822	2.8454	0.78497	0.19582	2.2301
-0.87611	-0.33941	-0.030476	-0.60046	-0.21622	-0.35595	0.006921	-0.16829	0.67672	-0.57765	-1.1535	0.12402	-0.14477	-0.16731	0.094392	-0.34159	-0.43754	-1.1659	-0.12085	-0.42797	-0.39379	-0.68652	-0.49941	-0.31507	0.29068	0.39238	0.62987	-0.41365	0.68844	0.76672	1.5625	0.089052	0.14543	-1.0991	-0.073424	0.45194	-0.9874	0.53272	1.4047	0.065536	-0.26757	-1.6658	0.95365	-1.5463	-1.3155	-0.24838	0.20009	-0.43428	-1.2342	-1.1838
-0.23767	-1.5092	-0.89839	-0.62625	-0.24325	-1.0781	-0.2619	-2.4241	-0.38676	-0.51567	-1.0351	-0.76752	-1.8656	-1.414	-0.10929	-1.8426	-2.0324	-1.3453	-1.0189	0.73631	-2.8642	-2.3342	-2.3523	-2.881	-1.8183	-3.004	-0.69362	-1.786	-1.4672	-1.1524	-2.4476	-1.5521	-0.19308	-2.3292	-0.68221	-1.8113	-1.2082	-1.1928	-0.83482	-1.8541	-2.2219	-1.9894	-1.7616	-1.0988	-1.0127	-1.8822	-2.1479	-1.4375	-1.4026	-3.1758
-11.185	-11.045	-12.565	-12.562	-11.244	-12.237	-12.73	-11.957	-12.466	-10.885	-10.602	-10.53	-11.46	-11.171	-11.839	-12.231	-11.151	-11.891	-12.094	-11.757	-11.843	-10.935	-11.308	-12.238	-12.393	-10.978	-12.97	-12.162	-11.61	-10.797	-11.062	-12.579	-11.836	-11.402	-13.559	-12.035	-12.936	-11.85	-10.509	-12.071	-11.43	-12.056	-13.316	-12.278	-11.579	-12.004	-12.536	-10.845	-10.451	-10.445
-4.9169	-6.0073	-4.2889	-4.9949	-4.5242	-3.8734	-4.7859	-5.3449	-5.0323	-6.2633	-4.1254	-3.4817	-5.0384	-6.2642	-5.0939	-5.0211	-5.5854	-4.7311	-5.0569	-5.7038	-3.7503	-4.427	-5.6518	-5.6025	-5.6183	-5.9618	-5.6806	-4.8055	-4.8959	-4.9309	-6.8361	-5.7488	-5.4067	-4.8231	-5.9714	-5.8102	-5.0959	-5.6329	-5.6016	-4.5668	-5.5552	-4.473	-5.2837	-6.8499	-5.5623	-5.1819	-5.2749	-4.8437	-4.5518	-5.7458
-2.1949	-0.57091	-2.4109	-2.1741	-0.0093322	-0.58381	-2.4996	-0.80292	-0.20903	-0.45461	-1.7414	-0.39712	-1.0129	-0.53285	-1.6992	-2.3483	-1.3858	-1.0801	-0.97964	-1.6774	-2.2626	-0.85233	-2.2258	0.34514	-0.75366	-1.7662	-1.2965	-2.4369	-0.85644	-1.1521	-0.92122	-1.7685	-2.9469	-1.5487	-2.0633	-1.3695	0.5609	-1.9842	-0.91891	-1.6545	-0.85429	-0.56314	-0.83854	-1.6163	-1.8016	-2.2819	-1.5137	-1.1397	-2.4877	-1.6279
-20.535	-20.533	-19.68	-20.68	-21.197	-20.132	-21.292	-20.325	-20.656	-20.748	-21.135	-19.881	-20.591	-20.4	-20.98	-19.371	-20.787	-21.801	-19.967	-19.424	-20.614	-20.587	-20.616	-21.241	-20.772	-20.222	-19.912	-19.996	-22.178	-21.152	-20.886	-18.892	-21.995	-20.465	-20.822	-21.085	-19.287	-21.32	-19.75	-20.73	-20.701	-21.601	-22.751	-20.597	-19.125	-20.599	-20.534	-21.544	-20.621	-20.212
5.4617	5.563	5.1385	5.5796	5.2991	3.8651	7.0563	5.2228	5.1644	6.5463	4.8005	4.9956	4.9582	4.4599	5.0869	5.8016	4.8754	6.2235	6.3175	5.8304	4.834	5.823	7.3656	6.3388	4.3035	6.0935	6.6914	6.2167	4.9288	6.3942	3.819	3.3353	5.4861	3.7067	4.783	6.1618	5.7069	4.9282	6.1189	5.3133	6.3562	4.7235	5.4986	6.5926	5.0389	6.2819	4.4072	6.0099	4.9268	6.6837
-9.581	-10.488	-10.089	-10.088	-9.2092	-10.161	-10.287	-9.813	-9.8084	-11.177	-10.253	-11.002	-10.452	-10.22	-9.8715	-8.9379	-10.321	-10.646	-9.8546	-10.098	-9.579	-8.8347	-9.0606	-10.275	-10.427	-10.543	-9.9781	-9.8962	-9.3448	-10.065	-9.6947	-8.9795	-9.7882	-9.6446	-10.737	-9.4689	-12.002	-11.515	-10.501	-10.301	-7.9754	-9.6762	-10.54	-10.562	-9.3745	-9.8172	-9.6942	-10.243	-10.701	-9.3596
-2.1047	-1.7865	-1.8973	-3.331	-2.7361	-2.5343	-1.9845	-2.7009	-2.5538	-3.0787	-3.3953	-2.1432	-0.70002	-4.1531	-3.7489	-2.6055	-3.6365	-1.5361	-1.9943	-2.7994	-1.1561	-1.8764	-3.3346	-2.9824	-1.3402	-0.4306	-0.43863	-2.0936	-3.4164	-4.1444	-2.6482	-2.3972	-2.1244	-2.3396	-0.93264	-2.757	-3.604	-2.7804	-2.0223	-2.6395	-2.6517	-1.8812	-3.0635	-3.1077	-2.2717	-2.6081	-3.9956	-2.0165	-3.7834	-3.9192
6.2671	6.4424	5.1992	3.5904	7.0013	5.8863	5.4329	4.5909	5.449	4.6101	6.3234	4.0301	7.1983	4.4308	5.8221	6.8944	6.1057	5.1403	6.3011	6.2153	5.4273	6.3201	7.2458	5.3444	5.5818	6.8466	5.4423	5.7405	6.7859	5.2056	5.1865	6.6428	5.1246	6.5861	6.0318	5.8563	7.336	6.4974	6.3911	5.8614	5.3956	7.4746	5.9078	5.4732	7.815	6.0361	7.0965	5.9076	5.1365	5.3954
-5.3388	-5.9879	-4.8569	-5.3815	-5.3802	-6.3288	-5.5885	-5.6184	-5.9367	-6.696	-6.006	-5.4704	-5.5838	-5.9165	-5.9748	-5.5634	-5.2879	-6.6457	-6.2599	-5.09	-6.3355	-5.6893	-4.89	-4.5201	-6.2117	-5.127	-5.2027	-6.1618	-5.3838	-4.6258	-6.0755	-6.7569	-6.2586	-5.1804	-5.8127	-5.7635	-4.8792	-5.7537	-5.7437	-5.6313	-3.8069	-4.2577	-5.9932	-5.7705	-5.5175	-3.6118	-5.6761	-5.3421	-5.1585	-5.5037
0.24947	-0.45581	-0.52687	1.2622	-0.011395	-0.87877	0.30225	-0.055021	0.40911	1.2441	2.4703	0.36637	0.28476	-0.66845	0.95647	0.65685	1.6732	1.5476	-0.044434	-0.50045	0.0061029	0.87412	0.69326	-1.7424	0.25465	1.1052	0.51062	-1.3177	-0.31794	0.99529	1.1851	0.52455	-1.1385	0.24546	1.0235	-1.125	0.69323	1.6173	0.42416	0.58437	-0.21104	-0.56953	0.071045	-0.60804	0.80616	0.4246	-0.85126	0.86711	-0.33019	1.4309
0.12041	1.8643	0.6025	0.20159	0.12806	0.40921	1.6275	-0.2464	0.30099	0.21771	0.24071	-0.88685	-0.41231	0.28064	0.19361	0.98702	1.2406	-0.087924	-0.59111	0.5627	-0.53006	-0.19937	0.95675	-0.44143	1.2135	-0.002964	0.92128	1.2151	1.8928	0.38617	1.0309	0.063279	-0.58184	0.64297	-0.38235	1.6043	0.58391	1.4966	0.10823	-0.27421	0.84613	0.83588	-0.68071	0.33032	-0.4973	1.3783	0.88548	-0.40081	0.30534	0.23827
-11.064	-11.236	-11.254	-12.45	-10.671	-11.618	-9.6644	-9.4378	-11.865	-9.6608	-11.099	-11.166	-12.017	-11.122	-11.404	-11.615	-10.573	-9.9864	-10.541	-9.7667	-10.926	-10.849	-12.128	-9.4983	-12.111	-11.038	-10.003	-11.141	-11.038	-10.596	-11.921	-10.406	-11.195	-10.474	-10.967	-9.1709	-11.191	-9.9048	-10.775	-10.188	-11.677	-10.908	-10.862	-11.546	-10.608	-9.8218	-10.555	-12.763	-11.425	-9.9561
1.8359	3.0753	2.2605	2.8188	1.6864	2.353	1.5262	1.4871	1.5986	3.4761	1.3404	2.0009	1.5033	1.6788	2.8948	1.9473	-0.10349	0.15829	2.7127	2.5176	0.874	1.2125	1.2129	1.7769	0.2787	0.84176	0.75473	1.0258	0.64198	1.4346	2.1101	1.8449	2.7168	3.6527	2.1995	2.0647	3.5734	1.4337	1.0399	3.2554	1.8155	1.6359	2.3472	3.0914	2.0258	3.5136	1.2615	2.4771	1.8328	2.2769
-3.381	-1.5394	-3.6033	-3.121	-2.7131	-4.9629	-4.6781	-3.7439	-3.968	-4.9274	-3.8536	-3.4817	-2.3352	-2.0411	-2.2869	-4.0278	-3.5786	-2.6508	-3.2748	-3.52	-4.3148	-5.3043	-3.6533	-4.8981	-3.0857	-4.2322	-4.5041	-2.8909	-4.2783	-2.5364	-3.9797	-2.4707	-2.4449	-3.7641	-3.4355	-3.2897	-2.193	-3.1365	-2.2307	-3.5105	-1.5128	-4.4953	-2.2817	-3.8359	-2.1028	-4.4572	-3.3882	-3.2822	-2.5917	-3.3589
-10.471	-10.443	-11.77	-11.572	-9.0976	-10.754	-10.98	-9.9193	-8.6799	-10.475	-10.782	-9.8817	-10.528	-10.916	-11.007	-9.7067	-9.6012	-10.442	-10.914	-10.169	-9.1641	-10.83	-11.37	-8.2889	-10.858	-9.4869	-10.602	-9.9501	-8.9759	-10.117	-9.124	-10.065	-9.3856	-8.896	-8.5803	-11.147	-9.6411	-10.793	-8.9134	-10.337	-11.088	-10.65	-9.1926	-9.8609	-9.3182	-9.9458	-10.679	-10.744	-9.7893	-9.8924
-5.0594	-5.3385	-5.0839	-4.629	-4.8532	-3.1943	-5.613	-6.1296	-3.5617	-4.2828	-4.4335	-4.609	-5.6977	-4.5774	-4.78	-3.8651	-4.932	-3.184	-4.4902	-5.8005	-1.9652	-4.9176	-4.9334	-4.8892	-3.9154	-4.1463	-4.2774	-3.8465	-4.3752	-4.1752	-3.7834	-5.7452	-4.1463	-4.2905	-4.0011	-4.3573	-5.4684	-5.0282	-4.1997	-5.019	-4.4999	-5.6188	-5.2595	-2.9585	-6.4943	-5.3218	-5.2822	-4.7334	-3.9631	-2.6645
-11.244	-11.328	-14.532	-14.229	-12.898	-13.6	-12.717	-12.173	-11.106	-11.475	-12.222	-10.992	-12.093	-12.878	-12.826	-11.539	-13.47	-12.906	-12.317	-12.953	-13.553	-11.835	-13.185	-13.309	-12.95	-13.241	-12.39	-11.702	-12.794	-13.819	-12.77	-12.06	-11.922	-12.43	-11.9	-13.456	-12.519	-14.22	-13.024	-13.41	-12.259	-11.69	-13.212	-14.018	-13.075	-13.08	-13.107	-12.589	-12.475	-12.977
-10.484	-10.632	-10.046	-10.37	-9.6122	-9.9075	-9.7256	-8.0098	-10.789	-10.486	-8.3285	-9.1421	-9.3624	-9.85	-8.8944	-8.6878	-10.117	-8.4509	-10.218	-9.5322	-9.7401	-10.07	-9.7569	-6.9819	-10.096	-7.8295	-8.3473	-9.0799	-9.7415	-8.5206	-8.4734	-8.0003	-9.0939	-8.325	-9.6188	-9.5399	-10.176	-10.103	-9.1876	-9.747	-9.5421	-10.306	-9.8513	-8.9705	-10.008	-8.4619	-7.6448	-10.23	-10.895	-7.8882
-2.843	-1.5072	-0.76702	-0.94524	-1.2733	-2.1444	-2.4902	-1.3704	-0.82859	-2.8565	-3.1351	-1.6754	-2.4971	-1.0531	-0.47329	-0.93151	-2.1826	-0.75129	-0.96851	-2.8432	-1.6	-2.5641	-0.45066	-1.411	-1.1556	-0.60791	-2.6523	-2.4526	-3.1918	-0.2527	-2.1886	0.64038	-2.3902	-0.0026828	-2.6852	-1.3286	-1.5728	-2.7831	-1.4408	-1.1953	-1.8668	-0.74853	-0.46514	-1.1597	-2.6041	-0.53527	-2.0517	-1.5693	-1.4948	-2.1401
9.0371	8.3329	9.2782	9.1354	9.6846	7.9686	8.8875	7.8921	7.292	8.6006	8.6182	8.3566	9.5505	8.8937	8.418	8.5764	9.7277	8.5046	9.5652	8.2347	8.8606	9.2043	8.2715	8.9479	8.081	8.3325	9.8483	6.4528	9.8892	8.697	7.7007	8.3478	8.3422	8.6609	7.7572	10.24	8.0373	9.1228	8.6699	9.2201	10.129	10.164	9.928	8.3948	9.3377	8.5549	8.8122	9.0105	8.2184	9.0753
-8.6395	-9.2799	-8.43	-8.2777	-10.136	-6.606	-9.7848	-8.4686	-9.6347	-9.9736	-7.5261	-9.6235	-10.138	-8.7596	-8.9713	-8.4771	-10.003	-9.6347	-8.3267	-10.047	-8.7604	-10.606	-10.085	-9.7845	-7.5001	-8.4767	-8.7909	-9.2809	-8.1618	-8.5072	-8.8027	-8.7423	-8.3945	-6.8431	-8.9908	-10.676	-10.074	-9.79	-10.404	-9.6725	-10.738	-9.98	-9.0136	-8.8593	-9.4294	-9.7166	-9.9627	-8.2355	-10.82	-9.5725
-2.9281	-1.5113	-0.8363	-1.8568	-0.71953	-2.7094	-1.794	0.098501	0.094954	-0.49273	-2.9543	-1.818	0.65575	-2.3566	-1.3113	-0.25904	-0.94725	-1.0398	-0.80572	-2.4909	-1.1457	0.15463	-1.6507	-1.2093	-1.7729	-0.14805	-1.4245	0.88155	-0.6635	-1.9215	-2.2313	-2.4303	-0.76695	-1.7975	-0.22813	-0.096892	-0.37753	-2.0929	-0.29316	-0.36101	-1.8064	-0.91032	-0.72316	-1.4778	-0.56719	-1.6498	-2.2275	-0.60582	-1.5811	-0.15255
-1.5577	-1.1903	-2.1146	-3.5045	-1.7948	-1.861	-1.233	-2.1663	-2.2694	-1.9631	-1.9871	-2.4046	-1.3207	-1.553	-0.68293	-1.7306	-1.3074	-3.4987	-1.5034	-1.727	-1.8661	-0.41681	-0.80483	-1.6271	-1.7257	-3.3578	-4.0976	-1.2395	-0.93651	-1.0069	-1.7752	-0.91423	-2.6935	-2.3547	-1.7326	-3.0967	-1.4866	-2.5404	-1.1114	-3.7061	0.47321	-2.3879	-1.4865	-1.1511	-0.80014	-2.1306	0.065951	-1.5558	-1.1715	-2.5792
-4.0554	-4.0103	-2.5968	-1.6246	-5.0595	-4.2039	-5.144	-5.1775	-3.7765	-4.502	-3.7218	-3.9852	-3.2662	-2.2513	-2.7514	-4.698	-3.5767	-3.5356	-4.6324	-4.3793	-4.7614	-4.4703	-4.0175	-3.1162	-1.086	-2.8888	-3.3015	-3.2718	-3.7381	-3.6637	-4.2841	-4.4161	-6.5837	-4.8215	-5.1147	-3.0606	-2.7548	-4.6541	-2.9091	-3.4331	-4.3753	-4.4152	-4.589	-4.0923	-5.6313	-3.6703	-2.5271	-2.9277	-2.1672	-5.2618
-6.432	-9.8186	-9.5336	-9.6856	-9.6192	-7.888	-10.029	-8.3964	-9.1209	-9.7043	-9.3534	-8.1868	-9.6339	-9.1169	-9.6003	-9.4261	-8.1115	-8.3589	-10.077	-9.5551	-9.579	-10.466	-8.1638	-9.3079	-9.5712	-10.166	-9.4524	-8.744	-9.5331	-8.6826	-6.7884	-8.7521	-9.4143	-9.7079	-9.9281	-9.9912	-8.5856	-9.0794	-9.0035	-9.7963	-8.7332	-8.4629	-7.1793	-10.207	-8.859	-8.7498	-8.7482	-8.5409	-7.638	-8.7577
-4.1979	-4.9074	-3.386	-3.3493	-3.4735	-3.2451	-4.0021	-3.0905	-3.7939	-4.4526	-3.6312	-5.0469	-3.9551	-2.4345	-1.1214	-2.9566	-2.7898	-3.7547	-1.5813	-3.6202	-4.6364	-2.237	-3.7342	-3.2524	-2.7523	-1.9153	-2.9422	-2.6064	-2.7466	-3.8786	-3.5379	-3.709	-3.7049	-3.183	-2.1093	-2.7242	-4.233	-3.406	-2.4059	-3.4905	-3.5707	-3.5293	-3.7233	-3.2163	-2.2236	-2.5391	-2.7598	-3.2079	-3.3842	-2.6208
-14.082	-14.631	-14.19	-14.126	-13.554	-14.395	-15.964	-15.071	-15.342	-13.321	-14.444	-16.145	-13.709	-14.009	-12.881	-13.238	-13.827	-14.841	-14.796	-14.383	-14.338	-15.589	-14.45	-13.159	-14.338	-14.642	-14.735	-14.635	-14.901	-13.335	-14.296	-13.353	-13.396	-14.09	-14.754	-12.706	-12.717	-12.933	-14.576	-14.962	-14.362	-13.475	-13.544	-14.11	-13.907	-13.389	-15.578	-13.886	-15.27	-14.383
-6.3118	-5.8721	-5.7146	-6.2331	-6.3003	-6.271	-6.5463	-4.7998	-6.5599	-6.6559	-6.3622	-6.2176	-5.7451	-5.938	-5.4324	-6.0653	-5.994	-5.0014	-4.7725	-6.039	-5.8745	-5.9734	-7.0059	-6.5455	-7.1332	-5.6844	-4.3935	-6.0157	-5.136	-4.3928	-4.1777	-5.4313	-6.3029	-5.0554	-5.1852	-5.8486	-6.4342	-6.1585	-4.3112	-5.5678	-5.8247	-6.3073	-6.1915	-5.0122	-4.7861	-6.7558	-5.4722	-5.2139	-6.9381	-7.5897
-3.6154	-2.9973	-2.738	-2.5342	-2.6327	-3.4662	-1.5499	-1.7793	-2.3855	-2.3101	-0.79257	-2.956	-2.141	-4.4824	-2.5293	-0.8232	-3.4882	-2.0848	-4.6176	-3.1612	-1.4794	-3.2895	-3.3184	-2.6281	-3.0737	-2.7141	-0.67685	-1.5274	-3.6753	-1.8966	-3.1049	-1.5267	-2.6705	-3.142	-2.5273	-3.8196	-1.6469	-2.5834	-2.8693	-1.8884	-1.6692	-2.631	-2.077	-3.1295	-1.723	-1.8659	-1.6968	-3.5779	-2.5274	-1.2237
-2.3383	-3.248	-2.6344	-2.5276	-4.0809	-4.3476	-3.7054	-2.9811	-4.999	-3.6337	-4.522	-2.5776	-4.9992	-2.9562	-2.7111	-4.0188	-3.2982	-3.3318	-4.1002	-4.8056	-5.0863	-3.6715	-4.8805	-4.8296	-2.9983	-3.9927	-3.8996	-2.8482	-4.7705	-4.3075	-3.9311	-4.9712	-2.518	-3.9976	-3.5109	-3.5781	-3.9897	-3.0793	-4.5571	-4.4612	-6.4705	-3.508	-2.771	-4.492	-3.4607	-3.9057	-3.1431	-2.3308	-5.4052	-3.606
1.911	0.81924	0.423	1.0704	1.4993	1.7716	0.14021	1.8923	2.6843	1.0537	2.4314	0.37708	0.34257	1.6149	1.0127	-0.070969	1.0648	2.1956	0.49921	0.0026782	0.8722	2.5996	1.5785	1.2799	2.4648	2.3958	0.97512	2.3814	2.1928	0.43871	2.0673	1.9161	1.3914	2.0849	-0.53727	1.8587	0.70818	1.6413	1.9923	0.80506	0.9919	0.88435	1.2002	-0.047103	2.1449	2.8438	1.8748	-0.055326	2.1581	2.1937
3.4199	1.9281	3.28	2.8338	2.4041	2.6655	2.9722	3.7864	2.8632	1.9182	2.2748	4.106	3.6127	1.383	2.883	2.264	2.3874	3.4984	4.964	1.9156	3.3218	2.1994	1.4195	1.936	1.7522	0.92555	2.7612	1.3829	1.6169	2.4684	2.2594	2.3744	1.8488	1.7814	1.6341	2.4682	2.8532	3.2148	1.9467	1.1408	2.205	1.9748	3.6294	3.632	1.4509	1.9039	2.3067	3.3224	2.4811	3.6158
-21.166	-22.902	-21.239	-23.222	-21.728	-21.697	-22.39	-23.243	-22.002	-22.555	-23.271	-23.061	-21.984	-22.724	-23.19	-22.06	-21.753	-23.783	-22.276	-22.614	-18.687	-20.796	-21.99	-21.788	-22.668	-22.715	-22.458	-22.985	-22.125	-22.399	-20.881	-22.987	-23.497	-22.596	-23.187	-21.071	-22.483	-21.353	-21.206	-22.024	-22.877	-21.762	-21.444	-22.924	-22.609	-22.81	-22.146	-19.87	-21.438	-23.231
-11.663	-10.959	-8.3409	-10.363	-11.085	-11.805	-12.282	-10.821	-10.689	-10.187	-10.139	-11.788	-11.216	-10.824	-11.392	-10.796	-9.2964	-10.199	-10.633	-12.64	-9.6981	-10.916	-11.294	-9.9976	-10.084	-9.771	-12.089	-10.901	-11.057	-10.47	-10.085	-11.413	-11.235	-11.345	-10.283	-10.825	-11.648	-12.523	-9.9065	-12.043	-9.1687	-10.686	-8.4705	-8.7394	-10.929	-11.311	-10.469	-10.34	-9.8895	-9.7206
4.1776	5.3877	6.392	6.5694	5.5761	5.5116	5.9142	6.7158	5.1294	5.6669	5.5503	4.7671	7.3716	5.7818	6.2332	7.0912	4.3837	4.5791	6.6837	8.1493	6.4782	5.1196	4.812	6.567	5.1444	4.4979	5.7613	4.38	4.5838	6.0518	4.757	6.5349	5.942	6.1165	7.4269	4.8174	4.1533	6.0402	5.5374	3.619	3.0964	5.2249	4.8696	5.748	3.342	4.39	4.8468	4.8492	5.3765	5.4449
-2.0089	-3.5815	-1.5202	-2.3776	-0.89203	-2.2284	-2.7738	-1.4851	-2.0367	-1.3275	-2.1661	-1.7961	-2.9945	-3.1367	-1.5177	-1.9193	-2.0191	-3.2911	-2.6938	-3.8059	-3.2631	-2.9703	-2.1348	-1.3553	-2.1622	-2.8343	-2.5239	-4.0569	-2.725	-2.8416	-2.9204	-2.9952	-2.3576	-3.0757	-2.8539	-1.4532	-2.6663	-2.9934	-2.5153	-0.95688	-0.74476	-1.5284	-2.7097	-3.5063	-1.4867	-1.8337	-1.0221	-1.5395	-0.45863	-3.8856
-0.029663	-1.2724	-1.7012	-1.1318	-1.726	-2.5142	-1.2902	0.2938	-0.20955	-1.991	-0.58382	-1.6507	-0.9326	-3.4698	-0.95103	-1.6865	-2.4794	-0.40679	0.63623	-1.47	-0.093813	-1.4141	-0.1455	0.086449	-0.20548	-2.1689	-2.7303	-1.509	-1.82	-0.68483	-1.5916	-1.0295	-1.1788	-2.0554	-0.77804	-2.198	-0.59276	-2.705	-0.075505	-0.23784	-0.34383	-0.35863	-1.7616	0.4191	-2.2345	-1.2677	-1.7445	-0.44513	0.35565	-2.6031
-12.221	-12.477	-12.103	-12.856	-13.381	-13.33	-12.217	-12.345	-12.918	-13.848	-13.485	-15.003	-11.663	-14.086	-13.494	-12.819	-12.608	-13.216	-12.737	-13.296	-12.805	-14.148	-11.981	-12.452	-13.348	-13.259	-11.867	-12.699	-12.421	-11.787	-11.407	-12.72	-12.592	-14.047	-12.76	-11.979	-12.359	-12.803	-12.894	-12.483	-13.323	-11.991	-13.355	-12.991	-12.882	-12.577	-12.954	-12.869	-12.241	-13.75
-15.097	-14.648	-15.951	-14.464	-13.201	-14.104	-13.905	-14.388	-15.99	-13.197	-13.969	-14.13	-15.895	-13.911	-14.049	-13.355	-14.645	-15.072	-14.722	-15.334	-15.169	-16.213	-13.614	-14.887	-17.027	-14.531	-16.261	-14.299	-16.681	-13.524	-14.837	-13.612	-14.564	-13.793	-13.759	-14.935	-16.87	-14.413	-15.825	-14.115	-15.683	-15.598	-14.674	-14.155	-14.632	-14.026	-15.897	-15.104	-15.303	-15.793
6.0077	3.8094	3.9166	4.3339	4.3385	7.3658	5.6954	3.544	5.5654	5.8941	5.7912	4.3766	5.2405	5.7105	4.4098	4.9409	6.0321	3.854	5.5905	5.6844	6.4217	3.2945	5.1261	4.2513	3.8982	6.8559	4.9404	4.6089	4.57	7.1474	4.9736	5.6483	4.3974	6.9485	6.0255	5.4146	5.0463	6.3088	5.278	5.8933	3.3916	6.758	6.5632	4.6407	4.6721	4.6788	4.5961	4.3533	3.8542	4.9434
4.7675	4.2299	6.4115	4.7696	4.7435	4.152	6.1749	4.8597	3.3691	4.2157	4.7001	6.1497	4.987	5.6434	4.7715	5.5661	4.8123	7.1326	4.7427	4.6449	6.44	5.4021	5.569	5.0874	4.5304	3.9002	4.1211	5.5901	5.024	4.9669	4.5288	4.7939	4.9189	6.6809	3.459	4.066	5.007	4.5643	5.6381	4.2113	5.9601	5.1333	5.8755	5.3354	5.0648	5.1681	5.2485	4.1036	3.2536	3.9115
-10.913	-11.849	-10.533	-11.21	-11.285	-10.941	-8.1421	-11.111	-12.168	-10.443	-11.42	-11.092	-11.303	-9.1375	-9.7686	-11.945	-10.209	-8.6236	-11.023	-10.989	-11.55	-10.997	-10.895	-10.603	-10.723	-11.91	-10.877	-11.834	-11.682	-11.043	-12.66	-10.675	-11.568	-10.272	-10.955	-11.038	-11.544	-9.5103	-11.09	-10.041	-10.167	-11.209	-10.408	-10.311	-10.035	-10.214	-9.7365	-10.36	-9.7405	-11.162
6.668	6.0819	5.6797	5.3927	5.1216	7.1776	5.1148	4.2412	5.2688	6.0609	5.8762	4.1033	5.8191	5.3533	5.1668	5.6688	6.6254	4.8708	4.8812	6.7339	6.1158	6.698	5.1815	4.096	5.5021	4.9377	5.7665	5.8514	5.7896	5.3527	4.2844	4.3454	6.7579	6.0498	7.177	6.3105	4.8252	4.5675	4.6783	5.3453	4.4145	5.4379	4.5322	4.8396	6.4642	4.7892	4.7505	4.332	5.088	5.1053
-5.2466	-6.0205	-5.8653	-6.3571	-5.7121	-5.4877	-6.1676	-5.5897	-6.3627	-6.6352	-6.2792	-6.0949	-6.6139	-7.3385	-5.0027	-6.1104	-6.8714	-6.4931	-8.0856	-6.0423	-6.8132	-7.4064	-6.4157	-6.4679	-6.1789	-4.8976	-5.9851	-6.6957	-6.3061	-6.7993	-5.4182	-6.5324	-7.4536	-6.3424	-6.8842	-8.1038	-5.8878	-5.8275	-6.2254	-5.2434	-4.9037	-5.4663	-6.3114	-5.8158	-6.5625	-7.2875	-6.8042	-6.7179	-6.8233	-5.5957
-9.4641	-10.128	-8.9755	-10.724	-9.6611	-9.7361	-9.4694	-9.8426	-8.4491	-8.5707	-9.7996	-9.4125	-10.534	-9.2392	-9.542	-10.845	-8.9429	-8.8872	-10.203	-10.12	-9.0477	-9.7559	-9.8725	-10.289	-9.9879	-8.6977	-9.5017	-9.1365	-7.7839	-10.19	-8.7792	-8.9025	-8.6245	-9.339	-8.7846	-8.3183	-7.7819	-10.749	-8.8611	-8.9723	-9.5691	-8.8636	-10.252	-8.7838	-10.821	-8.6669	-8.1856	-10.093	-8.2773	-9.3602
-1.3414	0.035139	-0.35938	0.36563	-2.1098	1.2238	0.19922	-0.23497	-1.287	-1.2612	-0.66625	0.44629	-0.83585	0.75407	0.90434	1.0718	-0.8612	2.1708	-1.3075	-0.66835	0.22224	0.53043	1.8272	-1.0868	0.69327	-0.21192	0.55969	1.0428	-0.80265	1.2723	-0.87185	-1.3715	-0.34743	-1.5554	1.172	1.0888	-0.91157	0.62039	0.58207	-0.22561	-1.0078	2.4578	0.66261	-0.42954	1.8567	-0.40045	-1.0839	0.42324	0.3998	-0.57151
-3.8874	-1.7492	-1.7521	-2.4544	-2.606	-3.542	-2.6759	-1.9913	-1.7444	-1.9249	-4.9166	-2.026	-2.6623	-2.4829	-1.9974	-1.6782	-2.5788	-4.2543	-2.3994	-2.7142	-2.0694	-2.0138	-3.0734	-3.5812	-1.5062	-3.2683	-1.4658	-2.6231	-2.291	-2.5101	-1.786	-2.8185	-3.8366	-2.4769	-3.3321	-2.643	-2.1623	-3.3951	-2.3858	-2.4047	-2.1054	-1.8128	-3.1204	-3.2811	-1.3003	-4.0461	-4.5647	-1.0346	-1.4406	-3.7447
-11.987	-11.619	-12.027	-10.186	-12.788	-12.868	-10.988	-12.398	-12.806	-9.5478	-10.833	-11.386	-11.168	-11.318	-11.232	-11.565	-11.095	-10.678	-11.441	-10.345	-10.648	-11.753	-11.474	-11.986	-12.075	-13.084	-11.047	-12.217	-11.736	-10.864	-10.42	-10.874	-11.84	-11.311	-10.116	-11.942	-11.485	-9.9757	-12.66	-13.338	-10.157	-12.267	-12.46	-12.148	-10.837	-11.722	-10.704	-12.077	-13.044	-11.871
-0.11418	-0.82752	-1.3988	-1.8075	-1.6076	-1.536	0.35583	-1.532	-1.5793	-2.2955	-2.6485	-1.3448	0.35571	-1.0851	0.33574	-0.98234	-0.15552	-0.59067	-0.45443	0.042854	-0.754	-0.084087	-1.6161	-0.61869	0.64953	-0.44751	-1.7392	-0.35217	-0.92335	-1.4477	0.013654	-0.44108	-0.99749	-2.1624	0.96522	-0.078236	-0.030592	0.7527	-1.839	-0.84723	-1.0864	-0.45644	-2.2968	0.54085	-1.9832	-0.72513	-0.051942	-0.80319	-1.6083	-0.73303
2.5808	0.9446	2.8985	2.0275	3.3099	3.8158	2.9317	2.1555	2.6518	1.6355	3.0602	1.4678	1.7021	3.6438	2.3035	2.4379	4.1077	2.1501	1.8264	2.5052	2.5481	1.9805	1.5867	2.9744	3.7882	2.8296	2.3904	3.5113	2.3051	1.3959	2.3498	1.2472	2.4549	2.3151	2.0814	1.2912	2.8343	1.9369	3.0955	3.7154	2.7099	4.1474	2.9594	1.8175	2.1691	2.9328	2.8974	2.4051	2.3289	2.5117
3.0482	4.6009	5.2396	6.3905	4.6555	3.3681	5.8135	5.1477	3.8486	3.7724	5.0428	3.6208	5.7664	5.7938	6.3667	4.3692	5.0785	4.432	4.1534	3.4824	3.6794	3.394	5.6149	3.215	6.1545	5.3983	4.5367	3.9948	4.2107	2.8716	4.8108	4.4874	5.5544	5.6201	5.4373	4.0649	4.8697	4.589	5.2162	3.5452	4.8955	3.8627	3.8943	4.6947	6.8744	4.1454	4.3679	5.1225	5.3683	6.6197
-11.481	-11.647	-11.449	-10.108	-10.989	-13.451	-11.226	-9.5404	-11.121	-11.052	-12.067	-11.856	-12.466	-10.872	-11.384	-10.285	-11.361	-10.563	-10.494	-13.405	-12.757	-10.656	-11.993	-12.31	-11.514	-10.717	-11.4	-9.9349	-11.757	-12.571	-10.67	-10.926	-12.957	-10.4	-11.065	-11.607	-12.194	-10.166	-11.131	-10.861	-11.205	-10.956	-11.131	-11.691	-10.882	-11.986	-10.749	-10.088	-11.009	-11.031
0.47456	-0.36776	0.58449	-0.43187	0.23508	0.50265	1.3504	0.85764	1.7082	-0.1748	-0.90322	-0.46735	0.76101	0.78855	0.46855	0.028866	0.12805	-1.0367	-0.19846	-0.17169	0.43229	-0.47283	0.93595	0.15133	1.1275	0.14434	1.5618	0.46568	-0.28902	-0.60634	-2.0169	0.9713	-0.4165	0.12207	0.14581	0.54294	0.23574	0.1274	-0.16827	0.74188	0.99574	-0.40505	-0.39921	0.34151	0.65399	-0.87191	-0.017298	-1.1303	-0.67869	0.48252
-18.78	-22.723	-21.553	-20.063	-21.69	-21.886	-22.432	-20.925	-22.252	-20.024	-21.323	-22.386	-20.839	-20.367	-20.579	-19.958	-21.246	-20.482	-21.289	-20.001	-20.91	-19.843	-21.051	-22.138	-20.033	-21.019	-20.665	-22.534	-20.888	-20.363	-22.089	-19.946	-20.52	-20.776	-20.089	-20.967	-21.932	-21.493	-21.37	-20.874	-22.26	-20.48	-20.213	-19.613	-21.209	-21.052	-19.083	-20.868	-20.707	-18.57
-0.97447	-3.7633	-2.5968	-1.5871	-0.58092	-0.89778	-2.4863	-0.86252	-1.9912	-1.5375	-4.0326	-0.038148	-2.9479	-3.2427	-1.8567	-3.0312	-0.45855	-2.0828	-2.4299	-2.6149	-0.76916	-1.2022	-1.9931	-2.8569	-2.3697	-3.243	-2.1735	-2.1431	-1.5027	-1.0149	-2.2356	-1.729	-0.88828	-1.8576	-1.9433	-1.9319	-1.9698	-2.1298	-1.6839	-2.6993	-0.68635	-1.3407	-0.93221	-1.0686	-2.3481	-1.4298	-1.6574	-1.095	-3.013	-3.0892
-13.122	-14.058	-11.87	-13.48	-12.193	-12.114	-13.416	-12.19	-14.05	-13.482	-12.601	-11.778	-11.519	-13.72	-13.451	-13.027	-12.81	-12.496	-13.663	-13.093	-12.389	-13.487	-12.899	-11.87	-12.191	-13.302	-11.913	-11.562	-11.466	-11.45	-12.662	-11.394	-12.562	-13.162	-12.665	-11.572	-11.294	-12.326	-13.161	-13.546	-12.392	-12.067	-13.519	-12.267	-12.667	-11.113	-10.891	-12.651	-13.344	-12.881
-13.082	-13.331	-12.502	-13.229	-11.825	-12.496	-12.053	-13.471	-11.176	-12.823	-12.196	-13.943	-13.085	-14.164	-11.723	-14.347	-14.632	-11.436	-11.926	-13.454	-14.102	-13.95	-13.004	-12.827	-12.711	-15.204	-14.366	-13.011	-12.606	-12.781	-11.483	-13.285	-12.751	-13.233	-12.913	-14.471	-12.75	-13.432	-14.332	-12.78	-13.094	-14.679	-13.607	-13.786	-12.091	-12.589	-11.777	-11.936	-12.438	-14.563
1.2884	1.1708	0.9309	-1.389	1.4419	0.68009	1.0591	1.1975	1.4458	2.712	3.4315	1.0483	2.3004	-0.08852	1.6592	1.9518	1.4702	-0.47234	2.2318	1.5781	1.5514	1.2793	3.3175	1.0748	-0.17256	0.58846	1.5818	1.2537	-0.22729	-0.3127	3.7726	0.5427	1.0239	0.19436	2.0989	0.35632	0.82102	1.3455	0.77686	3.0719	-0.92452	-0.42438	0.57186	0.23995	1.2666	0.68526	2.1856	1.6593	2.2212	-0.96989
5.5375	2.1645	3.7415	3.78	5.2362	5.702	4.8222	5.2579	3.8876	4.5625	3.3311	5.0764	4.7507	4.7256	3.5104	5.2199	5.8128	4.4365	5.1606	4.6691	3.4751	5.444	4.4976	5.0849	5.1929	3.5027	5.2103	4.6477	4.8414	4.5133	4.4091	4.3125	4.4961	3.9786	4.2348	4.3667	3.907	5.3595	4.4486	4.335	5.3106	5.0064	4.9347	4.442	4.1215	3.5921	5.4976	4.6149	4.7733	3.9739
-3.7451	-3.5576	-2.7623	-2.0423	-5.4147	-4.356	-3.8608	-4.3557	-4.6889	-3.5884	-3.7825	-2.8788	-2.9775	-3.847	-3.2081	-2.7252	-3.0702	-2.597	-3.136	-2.8915	-2.6214	-3.3383	-2.3418	-3.4506	-1.9514	-4.0931	-2.7644	-3.7513	-3.6241	-2.9649	-2.6964	-3.7678	-3.6581	-0.98816	-3.8532	-4.5377	-4.806	-2.8681	-3.3485	-3.9326	-2.1738	-3.2509	-2.9895	-2.2634	-4.5831	-3.7794	-2.6086	-4.2883	-1.1416	-1.8482
-3.9889	-3.4832	-2.5525	-3.5995	-3.786	-4.2602	-1.6898	-3.6364	-3.1443	-2.8672	-2.9593	-1.5186	-2.7384	-3.1556	-4.2718	-3.9337	-4.6966	-2.3263	-4.2244	-1.8408	-4.1219	-4.8845	-2.6358	-4.7811	-4.0016	-3.5344	-4.2514	-5.3334	-4.9753	-4.6079	-2.9439	-4.3993	-2.2228	-3.7547	-3.3829	-5.0765	-2.1358	-4.8189	-5.2019	-3.2776	-4.8511	-3.8315	-2.8226	-4.2706	-4.3203	-3.585	-2.3331	-2.4929	-4.3295	-3.6405
-21.259	-24.015	-20.936	-22.481	-21.956	-20.628	-21.624	-22.586	-22.205	-22.373	-23.329	-23.812	-22.332	-22.906	-21.479	-23.009	-21.133	-23.245	-22.558	-24.454	-22.607	-20.786	-22.57	-21.104	-22.097	-21.727	-23.254	-23.359	-22.42	-22.512	-22.615	-21.601	-22.58	-22.585	-21.564	-23.358	-21.322	-23.045	-22.359	-21.035	-21.611	-24.05	-22.917	-22.592	-21.479	-23.161	-23.101	-23.621	-23.083	-21.99
-2.4662	-2.8087	-2.573	-4.3423	-3.3699	-2.6508	-2.9987	-3.013	-2.6626	-3.6662	-0.97641	-3.9099	-1.3872	-3.4596	-2.3086	-3.645	-3.9259	-1.832	-3.3826	-3.375	-3.5456	-4.2469	-2.9109	-3.2034	-2.4688	-3.1307	-3.9149	-2.5478	-3.3928	-3.6709	-3.315	-4.1602	-1.5334	-2.8789	-3.9659	-3.4078	-0.81327	-4.4281	-3.6614	-3.6256	-2.8454	-3.6005	-2.8879	-3.3517	-4.2258	-3.0402	-3.1206	-3.8714	-3.5851	-3.5782
3.1737	2.2831	2.2428	4.5241	2.5208	2.1083	1.7044	3.9965	3.1486	2.9591	1.7362	3.7223	4.1276	2.4883	3.2063	2.7432	3.1685	3.2789	2.2101	2.3332	3.3309	1.6809	2.903	2.6351	3.8849	2.1068	1.7499	3.433	3.7113	3.0877	1.8317	2.345	3.1376	2.7628	2.8192	3.5485	1.7598	2.395	2.2867	2.2629	1.8489	2.9984	4.6008	2.7035	1.6337	3.0523	2.5142	1.6623	2.2466	2.4951
-1.0498	-1.9663	-2.5204	-1.6924	-2.17	-1.4427	-1.2383	-1.9482	-0.39293	-3.7838	-0.57408	-2.5125	-2.0246	-2.4537	-1.6412	-1.0366	-1.5737	-0.035694	-1.3817	-2.6917	-2.8917	-0.71309	-1.914	-2.791	-1.8186	-2.678	-1.8565	-3.1621	-1.704	-0.93312	-2.0622	-2.0746	-0.67207	-2.1928	-2.5975	-1.8936	-0.4376	-2.289	-0.9519	-2.0543	-0.13677	-0.042632	-2.294	-2.1774	-0.03889	-0.48064	-2.4438	-0.75404	-0.90459	-2.7264
-10.624	-11.291	-9.3992	-11.025	-12.903	-12.062	-11.584	-12.248	-12.598	-10.926	-12.149	-10.566	-11.947	-10.554	-12.536	-10.961	-10.069	-11.976	-11.259	-12.41	-12.344	-9.855	-12.599	-11.875	-11.409	-11.193	-11.895	-10.81	-12.679	-10.791	-13.894	-10.665	-11.993	-11.946	-12.614	-9.624	-13.337	-11.766	-11.774	-11.854	-12.408	-14.051	-11.608	-12.657	-11.879	-12.863	-10.586	-10.794	-12.611	-10.519
-1.5273	-3.8397	-0.53759	-0.82136	-2.1608	-1.2452	-2.8758	-1.7681	-1.2967	-2.8115	-2.8014	-2.136	-0.59742	-0.48507	-2.5506	-1.2485	-1.352	0.15754	-2.7225	-0.58757	-0.40445	-1.3663	-1.6081	-0.8514	-1.7272	-0.25913	-1.7777	-1.2387	-1.7728	-1.0918	-2.1086	-0.99955	-0.25456	-0.59788	-2.1673	-0.86168	-0.37745	-2.6864	-0.23624	-0.72234	-1.3703	-2.7598	-2.0447	-2.3057	-2.9266	-0.61561	-0.76826	-1.213	-1.3708	-2.1542
1.1078	-0.20193	2.1759	1.6722	0.91894	-0.019356	1.2306	0.85719	1.8445	1.4474	1.7853	1.8464	1.0551	2.2705	2.4324	0.70551	2.4996	1.9371	1.9289	0.5969	2.8263	1.0131	1.7915	0.85134	-0.4973	1.843	2.0141	2.941	0.96588	0.99745	1.4904	0.94467	1.2235	1.6357	-0.52026	1.5974	2.0337	0.71181	2.2829	1.3059	0.27087	1.5903	2.665	1.351	1.3766	3.3904	1.5099	2.0327	1.3023	1.3725
-0.094063	-2.9097	-1.4179	-0.56893	-1.9656	-0.12151	-0.93465	-2.1453	-0.82077	-2.0104	-2.2652	0.054743	-2.0916	-1.0459	-2.4416	-1.687	-0.93266	-1.674	-0.84904	0.70698	-0.59319	-0.81291	-1.4972	-1.3957	-1.992	-1.1493	-1.8066	-1.4339	-2.145	-0.64998	-1.7103	-1.8627	-1.2389	-2.3478	-0.56221	1.1325	-0.55935	-1.7209	-2.2374	-1.3591	0.35792	-1.4084	-2.1421	-1.2053	-0.92815	-0.57056	-1.2505	-0.49684	1.0079	-1.6002
-10.75	-10.604	-12.895	-13.429	-13.215	-11.557	-10.415	-11.626	-11.386	-10.451	-11.935	-10.838	-11.139	-11.037	-11.333	-11.277	-11.77	-10.83	-13.25	-11.564	-12.264	-12.034	-10.765	-12.397	-12.993	-11.037	-12.401	-11.63	-12.658	-12.711	-11.291	-11.901	-9.8473	-12.285	-11.785	-12.069	-12.727	-10.98	-12.538	-12.116	-12.713	-12.173	-11.508	-12.492	-12.553	-11.393	-12.68	-13.177	-10.78	-11.955
9.8423	11.305	9.6473	10.5	8.7768	10.55	9.2937	10.564	10.35	10.01	8.7969	9.7711	9.4833	10.139	8.0541	8.4325	9.4481	9.3805	11.055	12.424	9.2027	9.5515	8.8725	11.349	9.202	7.828	8.5005	8.8219	8.1269	9.3482	9.3063	10.151	9.5701	10.793	10.406	10.819	11.92	9.5931	10.18	10.743	8.9733	10.52	9.9751	8.776	7.9606	7.3707	8.6197	10.015	9.0505	10.153
-2.3497	-2.8251	-4.3044	-2.9331	-1.6912	-2.8691	-2.2815	-1.4959	-1.7164	-1.7526	-2.2064	-2.0717	-2.9623	-2.7392	-2.8518	-1.5938	-1.7646	-2.3377	-0.040143	-4.3821	-2.7673	-2.1629	-3.7733	-0.78648	-3.0523	-0.75691	-3.2806	-2.4508	-3.2226	-0.13837	-3.2184	-2.0724	-2.1891	-3.5482	-3.5435	-3.3472	-3.6025	-2.8013	-1.3919	-1.4894	-2.8587	-3.2852	-2.6063	-2.5646	-3.1638	-2.0404	-2.399	-3.5042	-2.3092	-2.858
-2.4553	-2.3755	-1.8844	-3.9381	-1.5864	-2.1499	-2.5147	-2.322	-4.634	-2.832	-2.731	-1.6181	-2.8199	-2.7319	-1.9707	-2.027	-1.33	-0.60992	-2.5259	-0.70644	-3.1994	-1.077	-2.4711	-1.6397	-3.8079	-2.0742	-1.5123	-1.0951	-2.4501	-3.194	-2.8014	-1.9261	-1.8981	-4.222	-3.3209	-3.6945	-3.3162	-2.8824	-3.9548	-2.5618	-3.3292	-3.0271	-1.2955	-2.7378	-3.4772	-4.3318	-2.385	-3.0104	-1.427	-1.5133
-8.306	-8.1204	-8.0126	-8.8216	-7.8067	-8.1765	-9.3226	-6.9165	-7.5332	-8.6133	-7.6414	-8.3483	-6.8552	-7.2811	-6.8472	-7.3467	-7.2268	-6.9471	-8.088	-6.4628	-8.0042	-8.5477	-5.6868	-7.7049	-8.877	-6.7905	-6.8004	-7.2865	-7.766	-7.821	-6.6757	-5.8576	-8.039	-6.6269	-7.4804	-6.5995	-8.6496	-7.6348	-8.1987	-8.0903	-7.8807	-8.2488	-9.2313	-7.9714	-6.6024	-8.5162	-7.1096	-6.2454	-8.2793	-8.2296
5.7838	5.3696	3.7573	6.5462	4.637	3.9609	6.9849	4.0285	4.5641	5.656	4.3772	6.541	5.7613	3.491	3.9982	4.445	4.3528	3.8766	4.4423	3.5858	4.9351	4.2544	4.5049	4.1782	6.0473	5.5274	4.0507	5.3632	4.8816	5.7074	4.5277	4.7956	5.0854	4.4434	4.0015	6.4171	5.0942	3.3839	4.0607	4.4337	5.3668	6.1791	4.5618	4.2344	4.4016	5.2824	4.0995	5.5275	3.9463	6.7311
-1.1852	0.054221	-0.11597	-0.93696	-0.25243	0.75837	-0.0070837	-0.74819	-0.21707	-0.9956	-3.4877	0.070097	0.056173	-1.2314	-0.35411	-0.33477	-0.871	-1.4498	-0.30802	0.83332	0.22803	1.2537	-0.6711	0.44578	0.36443	0.7773	-0.57095	-0.38939	-0.46463	0.19024	-0.4796	-0.41615	1.1885	-0.73701	-0.014172	-0.98054	-0.87489	-0.786	0.72142	-0.18789	-0.20669	-1.1129	-0.008464	1.1252	-0.9836	-0.28554	-0.85702	0.69999	0.43375	0.022781
4.3154	4.371	4.6307	5.0044	5.7014	4.4546	4.0116	2.8001	4.0639	3.7426	3.2546	2.7575	4.7291	3.9001	5.0386	4.2529	5.5628	3.5323	3.787	4.1467	4.2136	4.8942	5.4286	7.2474	3.9763	4.3795	3.8881	4.6706	4.0176	5.8708	4.5202	6.2252	5.3386	5.304	5.6501	5.0402	2.7339	4.6882	4.3988	6.0434	6.7331	3.9466	4.9232	4.494	5.3801	4.8484	5.0205	4.9361	4.1676	4.4077
-1.9475	0.6831	-1.238	-0.54727	-0.12372	-0.80495	-0.88045	-0.78591	1.4053	0.55215	1.6821	-0.16917	-0.19362	0.63476	-0.37465	0.54746	0.18547	-0.064541	-0.2868	0.90269	-1.2719	-0.11666	0.23537	-1.5134	0.14139	-0.559	-0.33079	0.14308	-0.47256	-0.73443	-0.65489	0.30715	-0.49712	0.35307	0.13219	-1.6997	-0.15969	-0.22282	0.52557	-0.16665	-0.75309	2.7131	0.77186	1.3503	0.24148	0.1853	0.18377	0.48176	-0.41476	-0.1812
-2.6547	-2.8507	-4.2188	-1.9012	-3.4004	-2.5188	-2.8551	-3.301	-1.6276	-2.8994	-3.2332	-1.3493	-2.4761	-4.6156	-2.9485	-1.831	-3.1361	-2.3599	-2.4022	-2.9743	-1.8463	-2.4118	-1.6747	-2.0435	-0.78247	-1.7932	-3.3791	-3.2017	-2.9891	-1.2272	-0.86992	-2.1692	-2.2867	-2.5127	-1.9202	-0.91475	-2.5972	-3.4186	-4.5428	-2.4609	-3.0058	-2.0557	-5.0516	-2.4276	-2.3838	-2.9116	-1.8668	-2.741	-3.5527	-2.9864
-4.0678	-4.072	-2.1378	-4.0856	-3.0368	-3.8588	-4.0744	-2.7905	-5.1472	-3.9686	-5.1128	-4.2359	-5.0569	-3.691	-5.6174	-3.8014	-4.3868	-4.0312	-3.8254	-3.8096	-3.7944	-4.4475	-5.0711	-4.681	-4.6954	-4.4863	-5.3494	-3.9905	-4.5815	-5.9412	-3.2088	-3.7131	-3.1053	-4.1811	-3.5509	-3.7801	-4.824	-3.4257	-5.4385	-3.7884	-3.6402	-4.8905	-4.5601	-2.205	-5.1461	-4.9533	-3.8005	-4.9051	-4.8199	-2.1643
-13.818	-11.587	-12.748	-13.606	-13.28	-13.86	-14.37	-13.403	-11.806	-13.314	-13.45	-12.823	-12.379	-12.775	-12.436	-12.914	-14.105	-11.779	-12.549	-12.368	-12.098	-12.305	-14.079	-14.045	-12.943	-12.608	-12.605	-13.171	-14.495	-10.915	-13.422	-12.515	-13.123	-13.027	-12.054	-12.989	-13.667	-14.464	-14.19	-13.339	-13.573	-12.521	-13.751	-12.942	-13.665	-13.766	-11.961	-12.2	-12.308	-13.185
-6.7978	-7.3531	-6.4956	-4.4796	-4.8918	-4.3707	-4.5345	-5.7676	-4.5604	-5.7131	-7.4999	-5.9091	-5.5526	-5.6438	-4.3761	-3.8418	-4.9406	-5.7339	-4.1899	-6.2874	-5.663	-4.7836	-6.1794	-6.9183	-5.6817	-6.2868	-6.2753	-5.9747	-5.8866	-4.8116	-5.2901	-5.08	-5.5476	-3.7601	-5.7067	-5.0382	-5.2629	-5.8649	-5.6116	-6.0613	-4.857	-6.8205	-4.1802	-5.6973	-6.0884	-5.2867	-8.0838	-4.613	-5.4813	-6.4687
-12.827	-11.271	-10.793	-11.363	-9.6431	-11.516	-12.515	-10.619	-11.963	-10.467	-11.676	-11.71	-11.696	-11.645	-12.565	-13.43	-10.589	-9.678	-10.789	-11.144	-12.325	-11.326	-11.047	-9.9022	-10.852	-11.931	-11.347	-11.596	-11.186	-10.51	-11.625	-12.588	-10.009	-12.947	-12.587	-11.16	-10.571	-10.68	-10.628	-10.267	-10.647	-10.869	-12.887	-10.467	-10.315	-12.575	-12.131	-12.3	-9.9445	-12.836
-2.626	-3.5247	-3.6947	-2.3306	-3.7208	-3.4559	-4.4216	-3.5743	-5.4474	-3.6501	-3.9193	-4.8739	-3.0186	-4.3307	-3.5907	-2.8707	-3.5354	-4.1691	-4.7588	-4.4646	-4.9008	-5.2874	-4.4194	-5.1993	-4.163	-3.7608	-4.4544	-3.7091	-3.6022	-3.1844	-2.1785	-4.7404	-2.5084	-4.522	-3.2039	-2.9864	-4.1753	-4.4127	-3.7863	-4.2374	-4.0827	-4.6653	-4.7404	-4.258	-4.7423	-3.8352	-4.3441	-3.3226	-4.19	-4.0241
-8.128	-5.275	-6.2899	-6.1086	-7.5741	-7.8776	-5.8039	-6.7004	-5.4782	-5.2278	-5.4205	-7.6725	-6.9329	-6.2443	-5.8276	-4.1948	-5.3585	-5.4709	-5.245	-4.6852	-6.5049	-5.1648	-6.1994	-4.9342	-5.7423	-7.1562	-5.4852	-6.7534	-6.4951	-6.6996	-6.4137	-7.3954	-6.0639	-6.3426	-7.4024	-6.9762	-5.6632	-6.0021	-5.7537	-7.8629	-6.1297	-6.0437	-4.8556	-5.6511	-7.1147	-6.4813	-5.8262	-6.3388	-5.7746	-4.5798
0.17555	0.51486	-0.2955	0.51675	0.24142	-0.3828	-0.67665	0.45133	-0.41177	-1.8459	0.42021	-1.6797	-0.59428	-0.0074416	-1.223	-0.75717	0.11359	-0.49734	0.1537	-0.76491	-0.1849	0.51638	-1.7864	-1.4698	-0.31651	-0.87659	-0.15785	0.49392	-1.6356	0.41115	0.49969	1.987	-1.2878	-0.57546	-0.66589	0.67411	-1.6311	-1.1069	-0.96801	-0.87267	0.40895	-1.7836	1.2381	-0.47693	0.63463	-0.76372	-0.54225	0.76736	-0.63422	-1.3531
-11.959	-12.718	-12.766	-14.026	-12.659	-13.206	-13.294	-13.167	-11.584	-12.019	-13.102	-13.441	-12.376	-13.416	-12.84	-14.679	-12.276	-12.397	-12.267	-14.145	-12.955	-12.961	-12.427	-12.538	-13.749	-13.318	-14.226	-13.66	-12.34	-12.361	-12.199	-13.591	-12.271	-13.42	-12.183	-12.845	-12.475	-13.918	-12.13	-11.975	-12.22	-11.712	-14.788	-11.703	-12.554	-12.763	-12.144	-13.801	-11.971	-12.122
-4.7835	-4.5608	-3.4972	-2.0006	-4.0159	-4.6982	-3.2851	-3.4207	-1.1318	-4.257	-5.4345	-4.2398	-3.1952	-3.305	-4.7043	-1.1071	-3.8723	-4.3809	-3.6493	-4.3939	-4.0846	-4.5275	-3.6346	-4.0367	-2.8795	-4.2863	-4.1671	-4.4044	-1.6178	-4.2841	-4.9237	-4.0536	-2.8857	-3.016	-3.0359	-6.2535	-4.4941	-5.648	-3.2052	-4.5185	-4.0568	-2.1259	-3.7323	-2.2647	-3.4677	-3.7476	-3.9108	-5.6249	-3.616	-4.7624
0.62401	1.7331	1.7485	0.17818	0.09642	0.74292	0.42774	0.87645	2.1236	0.036298	2.8949	1.2574	2.5773	0.52133	1.5368	1.8853	-0.95434	0.90615	1.2187	0.39698	1.098	2.5275	0.60677	0.52742	0.54793	-0.4153	1.9823	2.2504	1.2018	0.33275	0.42607	1.3691	1.3242	1.3946	1.4915	1.5979	0.93034	1.5923	1.6493	1.6405	0.73176	-0.24604	2.7486	0.53775	1.2782	1.4413	-0.0046476	3.0018	0.94383	1.3157
-10.846	-10.407	-10.471	-9.9201	-11.026	-12.075	-10.622	-11.043	-11.225	-11.267	-10.642	-9.9574	-9.8777	-10.47	-9.7582	-10.657	-11.333	-11.012	-11.56	-10.714	-11.632	-10.743	-10.484	-10.359	-9.6956	-10.939	-9.6883	-11.218	-8.7173	-11.785	-11.731	-10.47	-9.5815	-9.7696	-11.648	-10.683	-10.587	-10.107	-12.258	-10.61	-11.126	-9.5108	-9.2751	-12.292	-11.96	-10.412	-10.937	-9.7158	-11.434	-10.341
-13.247	-11.956	-12.678	-11.027	-13.785	-13.2	-11.66	-12.967	-12.677	-12.699	-13.444	-13.655	-14.436	-13.598	-13.396	-12.934	-11.915	-14.29	-12.692	-14.862	-12.721	-14.143	-12.12	-11.85	-13.247	-14.141	-12.665	-12.519	-12.697	-13.371	-12.786	-12.067	-13.287	-12.609	-12.721	-12.001	-13.484	-12.271	-12.79	-12.752	-13.081	-11.42	-12.755	-14.098	-12.416	-14.128	-13.262	-12.984	-12.527	-11.313
-0.54816	-2.5197	-1.4867	-2.367	-2.3554	-2.3102	-0.031112	-0.34661	0.30762	-1.3192	-1.9286	-1.2169	0.026103	-1.7257	-1.2734	-0.24351	-0.90304	-2.2843	0.54559	-1.8146	-0.91601	-0.41151	-0.44387	-1.5329	-1.1609	-1.6995	-1.3296	-0.49726	-1.8083	-0.07624	-1.8978	-1.2425	-0.30938	-1.1761	-0.49734	-1.0202	-1.2103	-0.26357	-1.189	-1.0881	-2.5359	1.0486	-0.61533	-1.2481	0.32097	-1.2174	-2.4024	-1.1745	-0.71357	-2.3762
4.757	5.0525	4.6143	4.2959	3.949	1.1624	3.9852	5.2378	5.5316	4.6502	4.774	4.2835	4.7967	4.9272	5.4916	3.4075	4.2762	3.8245	4.4405	6.6132	3.9663	2.8968	1.6298	4.5628	5.2552	3.6728	5.1438	5.5158	4.653	4.734	3.8396	5.4064	4.2579	5.5308	4.3277	3.3516	4.8184	3.7492	4.6857	4.6297	5.2614	3.8642	5.5957	4.5923	4.8198	4.6081	5.3293	4.7231	6.523	2.8189
-13.958	-14.633	-14.77	-12.686	-15.685	-11.564	-14.016	-15.516	-13.947	-13.735	-13.813	-13.801	-13.373	-14.114	-13.94	-13.408	-12.909	-15.333	-13.265	-13.05	-13.046	-12.193	-12.505	-15.188	-14.533	-16.368	-16.224	-13.764	-14.471	-13.553	-14.598	-13.627	-13.959	-13.94	-13.498	-15.068	-13.839	-13.083	-13.023	-14.522	-13.69	-14.367	-14.39	-11.892	-14.164	-12.931	-15.305	-14.843	-13.717	-15.898
0.47926	1.4627	1.568	2.2997	2.4039	2.1909	2.3461	2.2915	3.0252	1.8831	1.5911	1.4612	1.8668	0.49864	1.5393	0.90739	2.537	0.015031	2.1242	-0.021717	1.1858	1.1772	2.162	0.61334	0.57406	1.8933	1.9072	2.4285	-0.40077	2.1483	1.1525	0.74146	1.8824	2.698	0.45591	0.91468	1.2199	0.63175	1.7879	1.338	1.4116	1.6963	0.83723	1.3251	2.2751	1.3015	2.0451	2.449	1.9152	0.66005
1.5208	-1.0829	-1.429	0.87204	-0.99105	-0.27135	1.3884	-0.50712	-0.13117	-0.031859	-0.94132	-0.82336	-0.51922	-1.1949	0.30131	-0.895	0.33909	0.042316	-0.82267	-1.0719	0.072744	0.011259	1.3386	-0.23678	-1.3355	-2.0274	0.77733	-0.67787	-0.60286	0.95032	-1.0771	0.41571	0.060769	-1.5007	-0.43795	2.4948	0.58281	2.0296	0.30888	1.0503	0.38959	0.57208	-0.46942	-0.1055	-0.93308	0.73613	1.4706	-0.7277	0.15549	0.39749
5.4018	5.8481	3.5021	5.3506	3.0704	2.2045	4.7638	4.7848	6.7201	5.1401	4.8061	4.0894	5.6764	6.3985	6.0136	5.4199	5.1873	4.9097	4.9128	5.8998	4.0685	6.0829	5.2771	4.3133	6.1339	5.5543	4.7853	6.8059	3.4694	5.8171	5.9765	5.4411	4.8399	6.0052	4.9649	4.5034	3.9155	5.9543	5.1673	3.7831	3.8248	5.7714	5.8874	5.9677	3.4296	4.8987	4.4105	5.7827	3.9868	6.049
0.97396	0.93729	-0.041592	0.010834	0.1059	-0.27319	0.16093	-0.88286	0.18572	-1.2668	-0.45885	-0.2835	0.53968	0.11183	0.50181	-1.7177	2.1595	-1.0881	1.7881	0.75286	-1.0436	-1.6126	0.86577	-1.4238	-0.42314	-1.1722	-0.35997	-1.1205	-0.36303	-1.2005	0.31649	-1.0814	-0.75112	0.57498	0.021801	0.063091	-0.21014	0.70897	1.1127	-1.9491	0.43237	-0.99038	0.46265	-0.43737	0.29174	-1.3709	-1.6028	-0.21909	-0.6441	0.52331
0.75837	0.020848	-0.43372	-0.10599	-2.184	-1.5328	-1.5006	-0.56062	1.5029	-0.96812	-0.78406	-2.4215	0.2259	0.088355	-0.30788	-0.41447	-0.9928	0.38166	-0.36244	-0.37234	1.3264	-0.14855	1.2971	-1.0487	-1.6676	-1.1688	0.90685	-0.87794	-0.447	1.0437	0.72955	-1.442	-0.12756	-0.3552	-0.90106	-0.82382	-1.3753	-0.512	-0.79125	-0.37064	-0.59904	-0.26589	0.56347	-0.18975	0.24446	-0.35074	-1.53	-1.2415	-0.40006	-1.1544
8.9927	9.1349	8.176	8.9754	8.3107	9.8595	9.1662	9.4787	8.2599	7.2747	8.7086	8.919	8.842	7.4014	8.4511	8.7791	7.7184	8.159	8.7133	7.8581	8.8106	8.6403	7.6893	7.5577	8.1174	8.5438	8.4109	8.6166	10.338	8.4592	8.5613	7.2877	8.6531	8.0651	9.0335	9.4072	7.5279	8.9845	8.5152	8.7983	7.3559	9.6821	10.011	8.7265	10.336	7.7935	8.0378	8.6251	8.6015	8.5336
6.2957	6.378	6.4147	7.6607	6.6554	6.881	7.2924	6.4843	7.0466	8.5746	5.9193	6.3523	7.1882	5.7541	6.5325	5.3935	6.7666	7.2658	6.3048	7.9257	6.027	8.1232	6.0143	6.2999	6.9797	5.2195	6.1848	6.6559	5.1273	6.445	7.3731	7.1175	6.317	6.2934	5.9997	5.0778	6.0075	6.863	9.2898	7.2351	8.1023	6.863	6.3159	7.5588	7.3953	5.755	7.2898	7.9074	6.3828	7.0674
-1.5351	-2.3111	-3.2634	-1.4914	-4.6356	-3.1284	-1.9772	-2.0817	-3.0327	-3.2044	-2.6649	-3.4088	-3.4398	-2.9212	-2.3054	-2.034	-2.7132	-2.4688	-3.881	-3.0219	-1.5673	-3.3307	-1.6938	-3.0059	-3.89	-3.6494	-2.4903	-2.7956	-1.3879	-3.242	-3.4766	-2.6142	-1.669	-3.0924	-1.9962	-2.3838	-2.8694	-2.7533	-2.1427	-3.4669	-2.7423	-2.3476	-1.4008	-4.8401	-2.2681	-3.4778	-2.9888	-2.2123	-2.5769	-1.704
7.5395	7.374	10.073	7.7299	8.7456	8.8248	8.5369	10.317	9.323	10.878	8.4661	9.3102	7.0247	7.7355	8.6094	8.521	8.9841	8.1363	8.457	8.667	7.4381	8.2313	9.8095	8.6789	10.904	9.2499	7.2268	8.5501	8.434	8.0904	9.205	11.425	7.6273	9.2369	8.376	8.2347	8.942	8.2186	8.3562	8.018	8.0038	7.7735	7.8652	7.5112	7.206	7.7218	7.7246	9.6275	7.3344	10.261
-0.32327	-0.73806	-1.3216	-0.86388	2.4465	-0.85681	-2.2358	-0.12422	0.96129	0.96801	-0.14025	0.91438	0.16491	-1.0428	-0.14204	0.6226	-1.8875	-1.2031	0.33889	1.1671	0.13918	0.11991	-0.21615	0.24296	-0.54439	-1.5625	-0.22168	-0.38473	0.79916	-1.4704	0.72379	0.35406	0.44171	-0.40724	0.56051	-0.55426	-0.86293	-1.7505	-0.36057	1.0125	0.021534	0.28543	0.24428	0.96969	-3.049	-0.27238	0.090025	-0.42092	-0.4952	-0.46269
-6.9207	-7.856	-6.5544	-8.39	-6.6535	-8.5729	-9.1665	-7.6486	-7.4309	-6.949	-7.1064	-8.2925	-7.6569	-8.4287	-6.475	-6.8734	-7.679	-8.8492	-9.0725	-7.1692	-8.728	-8.6833	-6.0877	-8.3598	-8.3126	-6.2147	-7.221	-9.8504	-7.5952	-8.358	-8.0162	-8.4686	-7.7678	-5.8263	-7.9842	-5.8613	-7.4724	-7.4544	-8.1238	-5.3386	-6.9895	-6.8474	-7.0784	-6.3169	-8.7657	-6.4737	-7.8537	-7.9687	-7.2266	-8.368
-1.2377	-1.3406	-2.3528	-1.4472	-0.92616	0.013563	-2.2356	-1.8246	-0.74302	-1.6849	-1.1422	-0.93366	-1.9454	0.20137	-2.8953	-1.9207	-0.21566	-0.51429	-1.4893	-0.87886	-1.8023	-1.2754	-1.2844	-1.0088	-1.1357	-1.8671	-0.78708	-3.3292	-1.7256	-2.1036	-2.2067	-1.7966	-0.77096	-0.79801	-0.92444	-1.8468	-2.1978	-2.0711	-1.2332	-1.2089	-1.0721	-1.7145	-1.3545	-3.1099	1.8219	-3.0428	-1.7715	1.403	-4.2261	-0.99179
3.4582	5.7804	4.4875	4.7173	4.7514	4.0411	3.9316	3.6661	3.9728	4.7465	3.6933	2.6879	4.7068	4.8515	4.3791	2.1482	2.6998	4.1575	5.9315	5.107	4.5485	4.5333	4.4032	5.2206	4.5756	4.6548	1.5269	4.3041	3.9521	2.5346	5.0282	4.5502	5.0379	4.31	5.2536	2.5514	3.0859	3.5261	3.923	5.2408	2.8545	3.1119	5.0298	4.2726	5.1691	4.0899	3.9708	3.0105	3.8823	3.3958
1.1091	0.87947	-0.34889	0.55642	-0.64344	0.48654	-2.4906	0.020215	0.24901	-1.4424	0.37101	1.2015	0.68841	-1.883	-1.148	0.49717	-0.75885	-0.46202	0.48478	0.44271	-0.046951	0.17819	-0.53329	0.60934	0.30379	-0.6765	-1.729	0.58464	-0.59034	0.75083	0.38591	-0.13798	1.0228	-0.06846	-0.050734	0.60597	0.3939	-0.69021	-0.073747	-0.25498	-0.54984	0.7525	-0.54528	-1.2729	-1.0202	-0.5322	0.059733	-0.56358	0.46637	-1.4142
-5.3439	-5.6516	-4.6851	-4.0778	-4.1813	-6.5535	-5.9986	-4.6688	-4.7903	-4.7872	-4.666	-4.8953	-3.1865	-5.0001	-4.0832	-5.838	-5.1081	-5.3549	-3.3443	-3.7068	-5.5225	-4.4545	-4.8518	-3.9521	-4.14	-6.6802	-4.1535	-4.2151	-4.2957	-4.1188	-5.0599	-5.3017	-4.6296	-5.1882	-5.0089	-5.0483	-5.1779	-5.1	-6.8987	-4.0662	-5.3663	-5.7827	-4.462	-4.5857	-5.9498	-4.5322	-5.0841	-4.6728	-4.2803	-5.4541
-3.2154	-4.073	-2.9892	-4.0715	-3.9152	-4.0927	-5.1965	-1.0499	-3.587	-3.0711	-2.7108	-3.1933	-2.2758	-4.7069	-6.0458	-3.11	-4.6213	-4.1523	-2.6312	-4.1679	-1.6231	-5.8058	-3.6461	-4.3297	-3.3207	-3.4926	-2.5013	-4.339	-3.9677	-1.9671	-3.2082	-3.6193	-3.3974	-1.5062	-1.7597	-2.033	-4.3076	-3.1011	-2.4236	-4.6364	-3.3821	-3.0256	-4.2602	-3.4838	-2.1404	-2.9444	-3.1739	-2.1824	-3.1009	-4.5191
-0.085988	0.3481	2.1573	-0.038156	-0.25702	0.52263	0.52305	1.3556	-0.63827	0.23874	0.32662	0.93812	-0.10654	0.29591	1.2995	1.8621	0.79671	1.0279	1.1451	1.6197	1.5209	0.75393	1.3309	0.11024	-1.0438	0.44679	0.050435	0.88146	-0.47926	0.0422	0.616	1.6413	1.693	0.72722	0.24826	0.29594	-0.75123	1.1976	2.4543	0.51873	0.78833	0.26891	1.0759	-0.22206	-0.412	1.3694	-0.44602	0.71029	1.5278	-0.1898
6.3759	6.0132	7.6791	7.2228	7.7957	8.1758	8.6754	7.2886	7.3298	6.156	4.4532	6.0428	8.2171	6.0653	6.1384	5.7483	6.3575	8.0271	6.1146	6.0935	6.4731	3.8663	7.5633	6.8802	7.3118	5.6807	7.8094	7.193	6.9182	6.2906	7.0321	6.952	6.8616	7.7353	6.05	7.0011	5.6207	6.5065	6.4951	7.3997	7.1351	7.3087	7.2948	6.2609	7.4507	7.6384	6.3351	4.9969	8.5433	7.5942
-13.083	-13.617	-14.186	-12.598	-15.43	-14.375	-14.541	-13.321	-14.15	-15.777	-13.583	-14.67	-14.489	-14.491	-14.393	-15.572	-13.551	-14.219	-14.368	-15.659	-13.794	-13.682	-15.276	-14.079	-13.074	-14.163	-14.464	-14.015	-13.275	-13.358	-15.258	-14.963	-13.928	-13.377	-13.634	-14.952	-15.395	-12.815	-15.445	-14.343	-13.737	-13.208	-13.851	-13.795	-15.849	-15.758	-16.761	-13.677	-13.749	-12.29
-15.228	-15.123	-14.948	-14.336	-15.585	-14.016	-14.222	-15.991	-16.143	-14.641	-15.499	-14.283	-15.255	-13.556	-14.832	-15.266	-14.667	-15.411	-12.833	-14.193	-14.171	-13.588	-15.223	-14.984	-15.298	-13.801	-14.138	-14.454	-13.357	-14.957	-13.501	-13.952	-14.476	-15.716	-13.985	-14.807	-14.765	-14.98	-13.129	-13.51	-14.066	-15.654	-14.775	-15.461	-16.399	-13.248	-15.04	-14.568	-12.241	-13.042
-22.679	-23.068	-20.977	-22.595	-23.588	-23.631	-21.852	-21.12	-22.305	-23.067	-22.683	-21.957	-21.489	-21.983	-22.686	-21.062	-22.155	-20.4	-20.423	-22.236	-22.159	-22.328	-21.47	-22.819	-21.525	-22.36	-22.651	-22.365	-21.592	-23.685	-20.445	-22.544	-22.926	-21.431	-23.026	-21.73	-20.453	-20.375	-20.476	-21.524	-22.121	-22.764	-22.127	-22.733	-22.477	-22.468	-21.255	-22.307	-21.168	-20.646
-13.723	-14.024	-14.9	-14.592	-13.608	-16.111	-13.08	-13.78	-13.953	-12.963	-15.481	-15.025	-13.938	-15.866	-14.511	-13.232	-16.004	-15.249	-15.112	-13.743	-14.079	-13.451	-14.793	-14.753	-15.211	-14.002	-14.977	-15.298	-14.6	-14.52	-14.086	-16.223	-14.006	-13.569	-14.344	-16.121	-13.5	-15.26	-15.427	-13.881	-15.375	-15.47	-15.981	-14.523	-14.983	-13.57	-15.627	-14.392	-14.607	-14.066
-8.1721	-8.8579	-9.9214	-9.5448	-9.4598	-8.4905	-8.5284	-8.1756	-8.4871	-9.5324	-8.9436	-10.86	-9.4429	-8.8064	-9.5238	-10.146	-9.5116	-9.5848	-11.332	-8.9204	-8.628	-9.6112	-9.6112	-9.711	-7.5254	-9.2499	-9.5124	-8.9203	-10.665	-7.9889	-8.362	-9.0145	-7.9092	-8.9251	-10.324	-7.9596	-9.9079	-10.262	-8.4909	-10.082	-10.066	-8.6423	-9.123	-10.637	-9.5783	-10.285	-9.4113	-8.9225	-8.5218	-8.5798
7.8794	8.1248	7.6582	7.1233	7.0509	8.4166	8.3082	8.2453	7.7562	10.228	8.7741	9.1728	6.4314	8.6447	9.1895	7.5662	8.882	6.9355	7.6853	9.1466	8.3603	6.553	6.777	8.033	7.6505	8.9329	6.1628	7.0139	6.4501	7.7234	6.6582	7.3554	7.6941	8.1065	6.4759	7.2005	7.5764	9.6566	7.0107	8.1783	8.8631	6.8678	8.1667	8.1976	7.9197	9.0844	8.4328	7.4691	6.6922	8.416
-0.83163	2.2206	1.5345	0.69218	0.34683	-0.096089	0.4912	0.36862	-0.92081	-0.0074337	1.3575	-0.089368	0.71179	-0.22383	1.0858	0.16234	-0.45262	0.76194	-2.2347	0.060909	0.34354	-0.13782	1.502	-1.1258	0.18458	-0.79502	0.71685	0.60554	-0.0067477	0.024973	0.91619	-0.6716	0.078418	0.54532	0.54636	1.0733	0.50954	0.558	-0.15935	0.68081	0.78294	1.6678	0.98557	0.10036	-0.94334	0.019943	-0.34212	0.25023	0.6129	-0.90435
-3.3292	-2.2121	-3.0693	-1.7848	-2.7039	-1.9979	-3.5105	-1.79	-2.582	-2.7347	-2.8373	-3.8869	-2.3951	-3.9213	-1.1245	-0.20971	-2.0849	-2.3705	-2.6547	-2.5002	-2.4316	-1.042	-3.0029	-1.8504	-2.3913	-2.6456	-3.2894	-1.9319	-2.0592	-2.275	-2.5118	-2.3804	-2.1054	-2.9851	-1.1524	-3.5547	-3.9706	-3.3092	-2.631	-3.3215	-2.7872	-2.5984	-1.5145	-2.0166	-2.8918	-3.7233	-3.2206	-1.8613	-3.2839	-3.1931
-11.457	-9.9112	-10.896	-9.5727	-8.7629	-10.079	-9.0017	-9.6205	-10.853	-10.948	-10.752	-10.617	-10.377	-9.6877	-10.91	-9.0556	-11.099	-9.7971	-10.446	-7.808	-11.022	-9.6716	-10.198	-9.1099	-10.689	-9.103	-10.681	-10.206	-9.6793	-9.9444	-9.9193	-10.768	-9.9331	-12.168	-10.347	-9.7375	-9.7908	-11.112	-10.261	-9.5169	-11.677	-10.547	-9.8049	-9.7045	-9.4673	-10.371	-11.555	-11.095	-10.052	-8.9432
-1.5518	-1.3677	-0.68793	-3.2194	-1.7194	-1.5766	-0.6785	-1.1816	-1.8295	-0.67792	-0.90405	-0.60735	-1.0518	0.3318	0.036928	-0.69844	-0.25976	-0.80754	-2.0682	-2.0114	-1.3615	-2.2416	-1.6322	-3.0451	-1.0768	-1.8137	-1.5827	-2.3848	-0.97439	-1.8401	-1.7897	-0.70805	-1.4225	-1.7343	-1.7071	-1.8184	-1.9488	0.026375	-2.2561	-1.3538	-0.19828	-1.378	-1.2224	-2.6878	-3.1318	-2.1458	-0.72989	-1.6936	-2.2983	-0.91582
4.8051	3.761	5.1643	3.9522	5.8476	5.7938	4.4776	4.2914	3.7375	5.3758	3.554	3.4323	4.6111	5.7058	3.9789	4.1599	6.9087	5.8567	4.8828	5.785	4.396	5.3812	4.969	5.5642	4.7865	4.7635	6.4108	4.859	6.276	5.9564	5.7439	4.6035	3.3935	7.0462	5.5531	4.0056	5.498	5.7812	5.8615	4.3557	5.0805	4.2719	5.1913	5.5653	4.4932	4.7721	5.3672	4.0121	5.2506	4.6143
-1.457	-1.2254	-1.7064	-0.38391	-1.6662	-2.3867	-0.58556	-0.30141	-2.3863	-2.0209	-1.3115	-2.169	-2.8006	-1.2794	0.21048	-1.646	-1.0375	-0.67852	-1.0135	-1.0856	-1.5678	-2.1837	-0.7106	-0.9664	-2.7262	-0.77883	-0.49269	-1.5736	-1.1886	-0.30094	-1.0922	-1.2535	-0.74353	-1.4899	-0.91117	-2.4804	-0.43203	0.28069	-2.9723	-2.7066	-0.55273	-2.5683	-1.0532	-0.034099	-3.5268	-1.3236	0.19728	-0.03382	-1.5003	-1.4206
-3.9391	-5.2488	-5.5878	-5.3198	-3.5137	-4.3893	-4.8591	-5.5698	-4.1136	-4.2564	-5.3436	-4.6338	-3.0989	-3.8375	-4.9111	-4.5434	-4.3815	-3.9667	-3.8612	-6.5159	-5.8495	-4.6175	-5.6859	-3.2415	-5.0753	-5.7922	-5.5492	-4.5291	-4.334	-4.6794	-6.3103	-4.8279	-6.2135	-5.13	-4.3506	-5.4368	-3.6171	-4.986	-4.3196	-4.122	-5.0632	-4.0982	-5.3432	-5.3392	-2.9628	-5.6049	-3.6568	-4.5821	-5.8978	-3.8139
-8.2696	-9.1252	-8.8458	-9.652	-8.5248	-8.0924	-8.1799	-8.2179	-9.243	-9.8955	-10.743	-9.056	-8.5378	-10.637	-7.7311	-7.6697	-8.6315	-7.5474	-8.2836	-9.1208	-8.8702	-8.5275	-10.671	-8.3183	-8.1308	-9.3851	-8.0728	-8.1697	-8.9639	-10.157	-10.029	-7.8248	-8.92	-8.4311	-10.029	-7.8999	-7.63	-8.3704	-10.228	-8.5828	-9.381	-5.9957	-8.3085	-7.6796	-8.348	-9.3445	-9.2598	-9.7183	-9.8729	-8.9502
-3.9281	-4.4134	-3.0951	-2.5451	-5.3714	-4.8854	-4.0023	-1.9155	-3.4868	-3.5705	-3.6205	-3.6527	-4.3613	-4.8113	-2.5442	-4.5074	-2.7666	-3.8906	-2.9537	-4.091	-4.1273	-0.8575	-4.3653	-5.6904	-5.1086	-2.7203	-2.4326	-2.9029	-3.0267	-3.23	-3.846	-2.7791	-3.8174	-3.7345	-4.4401	-3.5613	-3.7716	-3.6266	-3.799	-3.5278	-3.697	-3.9096	-2.7581	-4.9796	-2.8085	-3.2986	-5.0911	-2.7167	-2.9762	-5.1007
-14.016	-14.906	-14.512	-15.375	-12.851	-14.461	-14.56	-15.348	-14.289	-12.885	-11.794	-12.407	-14.259	-14.155	-15.018	-14.719	-14.222	-12.789	-14.335	-13.356	-14.954	-14.885	-14.197	-14.437	-13.326	-13.411	-13.276	-13.23	-14.322	-13.178	-13.902	-13.71	-13.123	-14.831	-14.996	-14.497	-15.263	-14.894	-12.855	-14.488	-12.479	-12.932	-15.543	-14.454	-13.515	-14.586	-13.325	-13.979	-12.166	-13.78
0.13514	-1.7818	-1.7007	-0.44917	-0.3005	-0.0061164	-0.5947	0.78169	-0.65609	0.21469	-0.28821	0.15025	-0.48385	-0.94289	-2.1796	-0.098749	-1.1034	-0.078843	-0.85494	-0.7268	0.7834	-1.4286	0.49383	0.15326	-1.1261	1.2605	0.77975	-0.99513	0.44079	-0.68509	1.6271	0.18303	-0.42342	-1.1825	-0.47119	1.508	0.11906	0.68753	-1.4011	0.04112	-0.97874	-0.95329	0.80828	-0.12322	-1.1094	-0.13731	-0.11482	0.21516	-0.23258	-1.5982
-4.9147	-4.7323	-4.6511	-3.8613	-4.398	-4.7027	-4.4173	-5.1625	-3.5329	-5.1793	-4.0903	-3.6506	-4.6277	-3.9691	-3.3519	-4.4876	-4.5525	-5.9149	-3.9993	-4.3128	-6.2514	-3.5573	-3.5616	-3.573	-2.9768	-3.5253	-5.5723	-6.2581	-3.4753	-4.798	-3.386	-4.2839	-5.4587	-5.0325	-4.5736	-4.0522	-4.4195	-4.7935	-4.051	-5.3385	-4.8852	-5.7783	-4.2036	-4.3382	-5.4006	-4.764	-5.3911	-3.5521	-3.2561	-4.0557
-2.7039	-2.5352	-3.8861	-3.7569	-2.2406	-4.5838	-2.3707	-1.7068	-3.1676	-2.8154	-2.4656	-3.8515	-2.763	-3.8795	-1.7938	-3.6308	-2.9573	-4.4285	-4.3563	-2.4563	-2.8313	-3.6666	-3.9992	-3.4778	-2.8623	-3.5003	-3.2272	-3.3943	-2.7364	-2.1609	-3.0386	-3.8466	-3.7842	-2.7056	-4.6488	-3.3714	-4.0265	-2.9164	-4.0641	-2.8785	-3.3685	-4.8954	-3.8906	-3.8247	-4.2838	-4.1252	-1.7053	-3.4182	-3.3541	-4.9299
[truncated: 882 more rows]
[truncated: 150 more columns]
