# Supplementary material for: Genetic dissection of main and epistatic effects of QTL based on augmented triple test cross design
Source: PLoS One. 2017 Dec 14;12(12):e0189054. doi: 10.1371/journal.pone.0189054 (PMC5730204; doi:10.1371/journal.pone.0189054)
Supplement: S7 Supporting Information — (ZIP) [file pone.0189054.s007.zip › z2_1950_0.2_10.csv]

-6.2934	-8.9976	-10.949	-10.088	-10.841	-13.333	-9.964	-6.9095	-11.485	-10.661	-7.0827	-14.185	-6.3961	-8.4345	-10.667	-11.184	-8.4026	-8.6646	-8.2472	-7.7445	-12.627	-10.371	-9.8316	-6.2374	-9.067	-12.62	-9.6077	-4.8637	-13.039	-6.7755	-7.6589	-8.2862	-10.016	-7.8907	-12.292	-11.179	-12.326	-7.7106	-8.3417	-9.2499	-9.6474	-9.0195	-11.277	-9.5577	-9.6328	-9.4515	-12.33	-11.788	-10.327	-6.2309
10.849	9.648	7.5609	5.0966	10.694	6.3546	8.0689	7.0278	8.6468	15.5	8.3094	11.628	8.8014	4.4322	6.6413	6.1385	7.3869	6.3941	6.9211	11.798	6.7505	5.6212	8.1453	6.926	8.9762	5.6751	9.6484	6.9943	3.1655	10.218	10.094	9.5382	13.12	9.2181	12.911	10.165	4.5774	7.4552	6.5208	6.6934	9.0323	13.017	11.279	5.5151	6.8789	8.2359	13.593	7.4762	10.105	11.84
-10.896	-7.7399	-15.262	-8.5612	-13.762	-8.7758	-9.7046	-9.7926	-7.8959	-6.1997	-10.962	-11.387	-6.6713	-10.995	-7.4204	-10.53	-9.2053	-11.373	-13.624	-8.5552	-7.9745	-14.084	-7.7847	-9.3269	-7.441	-6.5912	-9.0823	-9.5778	-14.303	-8.6061	-4.8071	-12.405	-10.524	-13.325	-7.6458	-9.5036	-8.6383	-13.458	-8.1614	-6.423	-13.031	-5.8945	-7.0856	-5.8774	-9.8349	-10.157	-10.013	-7.9347	-8.3233	-6.8312
-5.1964	-4.0974	-1.7902	-8.5571	-6.0981	-3.497	-7.1735	-3.8626	-6.7482	-6.9913	-1.9608	-7.4905	-3.5824	-4.4316	-4.1038	-5.0292	0.39723	-5.7799	-7.1125	-5.4867	-2.0458	-8.9562	-5.2989	-3.8439	-8.4687	-3.5947	-1.7189	-6.7736	-4.5738	-6.6769	-2.4084	-2.3528	-8.5976	-9.5118	-4.6354	-10.461	-8.9465	-5.095	-9.9803	-0.78478	-6.0353	-6.2628	-5.9753	-4.4587	-2.9305	-5.0029	-3.708	-0.64327	-4.2555	-3.0163
-14.3	-8.9705	-14.832	-9.8667	-12.96	-10.271	-9.7915	-12.308	-12.272	-11.024	-11.574	-10.319	-10.15	-10.439	-10.384	-13.362	-8.9532	-12.182	-12.717	-14.43	-10.107	-9.2498	-11.167	-9.0142	-9.1565	-5.1037	-11.459	-12.594	-11.34	-15.19	-12.773	-12.057	-14.239	-12.638	-11.585	-16.815	-15.075	-13.67	-14.996	-11.063	-10.216	-10.079	-12.596	-12.351	-17.292	-10.411	-10.97	-14.106	-7.5752	-13.814
-3.1081	-5.8184	-10.308	-5.1229	-3.548	-7.7893	-5.1808	-6.2998	-5.5755	-5.2195	-7.8401	-11.29	-7.2495	-4.786	-7.9089	-7.3738	-3.8431	-8.4249	-3.2147	-5.0853	-5.36	-6.4145	-3.5531	-7.258	-5.8444	-1.8611	-4.1089	-7.6482	-8.6443	-1.3378	-3.6489	-2.9977	-5.2963	-5.7031	-3.5446	-2.1994	-12.109	-2.438	-5.4594	-3.4387	-5.7096	-5.0461	-3.9785	-8.5036	-7.0342	-2.9644	-5.4663	-3.2631	-4.4044	-7.7468
-15.048	-11.422	-9.3734	-7.9986	-16.255	-8.7237	-9.209	-12.994	-14.738	-11.867	-12.754	-9.8994	-13.25	-14.104	-15.807	-14.475	-9.558	-14.736	-16.759	-14.199	-13.294	-14.656	-12.574	-13.624	-13.984	-12.084	-16.169	-10.764	-12.686	-11.793	-13.8	-10.245	-11.973	-16.241	-15.451	-15.356	-16.017	-15.442	-13.152	-13.486	-11.989	-15.871	-10.413	-10.999	-10.111	-9.5849	-10.057	-13.552	-15.358	-8.7325
-13.385	-7.4238	-10.625	-10.592	-11.737	-12.034	-9.0818	-22.663	-12.874	-12.465	-11.381	-13.137	-14.691	-11.231	-14.485	-13.997	-12.726	-12.393	-15.189	-9.4552	-13.017	-9.1022	-15.176	-12.591	-15.871	-12.211	-8.61	-13.934	-14.033	-15.678	-13.552	-15.067	-12.264	-8.4878	-14.278	-5.7886	-15.506	-11.551	-14.939	-13.528	-11.094	-11.227	-13.224	-12.724	-11.713	-13.964	-10.57	-9.6207	-15.206	-14.685
1.4574	-1.8103	0.34205	1.5154	-2.8434	-1.8683	0.96408	0.82558	0.024633	-0.42547	-2.3739	0.29405	-2.8692	-2.1666	-0.1727	2.153	2.1056	-3.5261	4.5532	1.9274	-0.74785	4.0285	-4.0541	1.8956	-1.216	-1.9957	0.08412	2.4455	0.91772	-3.3513	-2.3901	-2.105	0.84552	-4.2588	1.9049	-4.8295	-0.16141	-0.80538	-2.8174	-1.0027	5.5848	3.2422	0.15724	1.5149	-3.9188	5.5269	1.989	-0.69056	-6.1596	0.20212
9.382	3.2701	7.3714	5.1713	6.0321	5.7702	9.9672	11.033	5.9021	3.9434	8.7997	3.7249	6.6646	12.31	12.485	8.5313	5.6657	8.7088	6.6205	11.212	9.4424	10.501	7.3471	10.601	10.427	5.4631	5.7614	6.169	0.63638	13.179	4.305	7.3049	9.8327	6.4565	7.3636	6.7112	6.7647	11.064	5.2929	9.3041	6.9864	9.0077	3.9455	4.2207	3.0587	8.838	4.8788	6.629	8.2531	5.1883
4.0729	1.3516	7.2015	5.5762	7.5338	6.7399	10.103	6.6732	8.5357	4.0686	3.2586	5.5953	1.4477	-0.57805	6.9801	8.4421	2.0192	0.21968	0.16406	-0.52682	0.16222	2.8217	6.2909	1.0943	2.6181	2.3674	5.4	6.3309	5.263	2.5901	4.6353	7.5281	2.7916	7.6448	2.8062	2.9316	4.708	2.4153	10.334	2.0635	5.3889	3.5326	7.4611	9.4929	3.1635	5.4384	2.9526	4.4714	2.6737	3.6928
-6.3253	-7.3595	-6.0078	-12.725	-10.3	-4.7143	-8.6958	-10.991	-8.8595	-3.2827	-10.987	-5.8739	-6.758	-4.1366	-4.4205	-9.288	-4.7664	-9.6685	-6.2224	-4.4938	-10.883	-6.5611	-5.7437	-11.629	-8.453	-7.5631	-11.622	-9.5598	-10.464	-8.252	-9.9985	-10.557	-7.0757	-6.8328	-3.3671	-10.935	-7.3388	-4.0376	-7.7289	-5.6875	-7.5871	-6.6047	-5.9733	-6.6262	-8.4224	-8.6936	-5.6485	-10.557	-7.3197	-12.182
2.7522	8.6954	3.6507	8.9792	7.2033	8.4869	7.0099	6.7225	4.5183	6.1208	4.6171	8.3984	2.4059	3.6951	6.7442	8.4691	2.0072	11.751	8.1391	8.539	9.0903	3.7833	9.5702	5.5772	7.5172	7.8664	8.8171	7.7128	6.6582	8.6348	9.7697	3.7936	8.1719	5.9946	10.494	4.9658	5.8323	6.8276	11.212	4.2474	9.1378	8.3289	6.7537	5.191	8.3909	12.806	7.6235	8.8908	7.4743	8.2075
-6.8265	-6.5293	-2.3845	-4.2585	-3.6807	-5.8238	-9.0791	-8.814	-7.7487	-7.9288	-5.1474	-5.6744	-0.89476	-5.6857	-6.4592	-5.9532	-8.2709	-5.3579	-5.3608	-5.7822	-6.841	-6.7557	-2.336	-4.6472	-5.0304	-5.8396	-3.6669	-2.4096	-6.6144	-6.2296	-3.8425	-8.3756	-11.24	-10.153	-7.8612	-5.3377	-10.819	-5.7646	-7.0996	-5.3695	-5.7746	-4.5212	-10.402	-4.351	-4.5752	-2.2397	-3.9023	-5.2636	-7.2012	-4.6761
4.647	6.0667	12.906	6.1297	7.9043	3.4112	7.8492	9.3898	6.4212	8.1791	8.6542	11.906	6.9997	8.8544	11.26	11.415	11.681	7.4172	7.4054	9.8318	6.0265	5.6675	12.262	7.7816	7.0104	8.1964	7.1248	11.437	10.1	6.7545	7.2259	12.132	3.2811	8.8228	11.237	8.1269	10.385	9.2057	12.455	7.3599	11.502	8.1572	10.023	7.8247	7.262	5.4887	9.5217	11.32	8.998	7.7738
-4.7695	-0.2405	-5.2502	1.3784	2.7931	-0.11622	-0.42812	1.1183	-0.26433	0.88695	-1.1654	3.1618	0.75162	-4.2149	-0.43364	-4.1807	-0.21568	-4.1856	-1.8161	-2.685	-0.55678	-0.51052	-1.728	-4.9573	-2.1554	5.5056	-1.5987	2.0191	1.4959	-1.9455	1.301	-2.6572	-3.1887	0.33347	-2.9899	-1.4519	-1.5951	-0.39779	1.9033	-2.607	0.54775	-0.049646	-1.2084	-0.85511	-1.4915	-4.3235	-6.5361	0.11862	-1.0802	-0.68051
-12.14	-8.938	-9.3074	-8.4606	-11.226	-10.332	-7.1719	-13.935	-14.153	-14.729	-11.01	-7.527	-12.02	-10.387	-13.837	-10.856	-13.836	-15.657	-8.9256	-11.766	-8.3127	-20.378	-13.632	-11.139	-7.2584	-11.901	-10.268	-7.5567	-10.921	-13.333	-12.671	-6.6961	-9.4086	-13.448	-8.6755	-12.279	-7.5062	-9.3221	-8.9515	-3.519	-8.2781	-7.8145	-13.173	-9.6703	-8.9145	-12.332	-10.024	-6.0643	-9.2313	-10.231
-13.003	-11.669	-14.456	-17.678	-11.366	-13.532	-14.051	-9.4404	-10.481	-12.391	-8.1539	-12.542	-12.738	-13.631	-10.819	-8.8802	-8.7387	-13.59	-12.401	-8.7231	-11.013	-13.547	-8.8615	-15.029	-10.626	-8.6592	-13.53	-8.487	-12.422	-13.687	-14.158	-12.292	-9.6263	-13.588	-10.393	-10.303	-13.765	-11.799	-13.978	-13.215	-12.271	-8.096	-11.102	-11.782	-16.442	-7.9387	-13.096	-10.56	-13.861	-7.6008
-16.162	-14.831	-13.897	-13.214	-11.353	-13.612	-13.463	-12.924	-11.323	-17.722	-9.786	-11.633	-14.087	-16.019	-11.262	-11.684	-14.276	-13.048	-9.3594	-15.112	-13.197	-13.827	-16.263	-11.577	-12.689	-10.117	-14.862	-7.3304	-13.515	-14.683	-13.382	-17.576	-10.505	-10.685	-14.052	-12.759	-13.148	-16.34	-12.716	-16.128	-14.41	-13.272	-14.655	-8.8286	-16.078	-9.2726	-11.907	-12.645	-18.806	-11.711
-3.4801	1.9659	-0.58935	-2.4543	3.6419	-0.96837	-0.94951	-0.20649	3.574	3.7465	-2.8265	-3.2001	4.1457	2.6472	0.97564	-1.5059	-1.5738	-0.83413	-5.1	-2.1638	-0.75957	-1.0362	0.69001	-0.48799	0.12242	3.6291	5.2255	-1.9801	0.16967	-1.8462	1.5852	1.1195	0.096519	0.65513	1.6162	5.7327	6.2687	4.1211	-1.8201	1.6534	-0.93529	-5.7274	0.72386	3.0271	-0.65981	-2.4275	-1.4949	1.6327	0.098946	0.078683
-4.6162	-2.4481	-5.4646	1.9718	-5.9541	-5.5974	-2.9555	-2.7171	-4.2479	-4.0799	-2.9099	-5.4219	-3.1316	-6.7622	-1.1906	-6.4408	3.3354	-0.83754	-0.25249	-1.4421	-0.87948	-1.0446	-3.985	-3.6078	-3.0947	-3.5845	-4.6826	-2.558	-5.5724	-2.7179	-4.6056	-4.5029	-1.4243	-3.2981	-2.6937	-2.0977	-5.222	-5.7932	-1.6509	-2.622	-5.6679	-7.3505	-7.675	3.01	-7.3652	1.0194	-3.4364	-4.5138	-4.0562	-4.0202
-13.627	-11.023	-9.089	-8.1226	-11.107	-10.533	-13.672	-13.597	-9.8726	-8.1812	-7.2669	-7.5206	-13.562	-9.3518	-9.7819	-14.318	-10.219	-12.525	-8.0335	-12.831	-11.159	-13.434	-9.4001	-5.8729	-9.2089	-8.1911	-12.716	-14.619	-8.6322	-9.6762	-12.299	-8.2312	-12.492	-16.159	-7.065	-12.213	-10.655	-12.061	-9.2552	-15.008	-11.785	-8.9964	-16.757	-13.604	-11.347	-12.763	-9.7106	-9.6585	-11.025	-12.319
-1.3348	1.3829	1.1956	-2.4556	-1.5086	-0.11088	1.414	-0.94337	0.55239	4.6048	-3.9386	-1.8914	-1.9791	-4.177	-3.4282	-6.1167	2.5492	-0.96883	1.5439	-0.62051	-6.4525	-2.1073	-1.0925	0.015744	-3.0349	3.1224	0.53732	-2.1384	-3.7703	-4.6132	0.43694	-2.2771	-1.0314	-2.1255	-4.5213	-2.5669	-1.0982	1.3067	-3.8098	1.7808	-0.006812	-2.5718	-1.5633	2.5665	-1.3172	-5.2062	-2.9166	1.4925	0.53572	-8.5686
-0.29802	-3.5151	-6.6794	-0.38531	-4.1755	0.11354	-4.8008	-4.8953	-0.65627	-2.2454	-4.0235	-8.035	-1.8573	-2.841	-3.4537	-4.5602	-0.48958	-3.8978	-4.5477	-2.3132	-2.8341	-3.3004	-3.6629	-2.936	-4.4877	-6.5089	-2.4941	-3.2951	-3.2019	-2.2124	-4.2684	-7.7764	-1.4275	-6.0603	-4.9916	-1.5131	-1.5262	-5.5924	-5.1013	-0.31293	-2.0649	-5.3373	-4.3306	-5.5934	-4.2649	-2.4406	-0.14137	0.52242	0.45264	-0.52093
-1.5242	-4.0963	-2.7434	2.9261	-3.0615	-4.4446	1.1834	-4.5243	-0.11412	-4.2944	-1.8113	-0.18477	-3.8524	-1.7825	-3.5592	-3.1646	-1.1245	-11.764	-3.636	-2.3178	-4.7452	-0.25138	-3.8149	1.6094	2.546	-3.4914	0.87277	-3.9353	-0.63691	-3.2492	-4.4186	-1.7683	-1.7501	-3.4438	-2.3858	-2.5304	-4.6241	-3.1975	-2.2998	-4.4412	-6.6785	-3.0286	-0.28786	-5.2466	-2.1015	-6.1006	-5.6123	-5.8222	-5.7291	-3.5855
0.90546	12.018	12.115	8.8452	9.4308	11.092	7.5677	9.6559	6.183	7.3943	9.8627	9.066	5.7852	10.118	10.024	10.695	9.5293	10.358	5.1819	9.6053	8.2107	4.9431	12.455	10.823	9.8734	8.5898	9.6192	7.2541	12.037	13.372	9.2355	5.0474	10.634	12.649	8.6243	5.7645	12.022	8.1691	11.785	13.245	8.5571	9.5579	10.508	7.9701	10.678	4.6423	4.1626	10.885	14.072	6.9823
4.0951	3.8251	7.4336	7.1306	6.4642	8.5004	5.7372	5.97	2.9874	6.7272	3.0826	7.6364	7.4902	5.837	6.5521	10.653	6.8084	6.1436	6.6736	6.7216	4.686	10.447	8.9796	4.2519	2.6064	5.2345	6.5285	7.2327	2.395	8.8748	7.6137	8.9508	5.4351	8.3149	4.2246	4.7107	8.6784	6.6317	7.6031	10.133	4.2282	5.222	3.8954	5.3334	4.4972	7.8649	6.2551	5.1331	10.754	11.647
-15.814	-16.668	-10.303	-14.461	-15.037	-12.759	-12.973	-8.5493	-14.507	-18.68	-16.642	-14.853	-12.096	-14.226	-16.937	-15.892	-16.744	-14.678	-17.086	-11.712	-13.8	-11.611	-16.568	-16.712	-12.769	-20.146	-16.768	-15.077	-11.351	-17.386	-14.456	-12.916	-14.521	-9.5201	-15.938	-9.1181	-19.339	-17.148	-14.288	-17.441	-13.776	-16.16	-17.273	-12.781	-17.977	-13.184	-13.544	-9.5893	-9.2898	-16.873
-4.001	-8.2058	-6.2753	-7.1532	-2.2903	-8.8677	-9.5182	-4.131	-10.339	-5.3473	0.33731	-4.9998	-3.7447	-6.2932	-2.5881	-5.6566	-4.733	-3.0718	-8.2327	-1.7486	-8.8984	-11.939	-4.6744	-4.9233	-1.9387	-6.2148	-4.5465	-7.4464	-4.3147	-5.6956	-6.8423	-5.3316	-8.6809	-6.6502	-10.056	-7.5406	-4.3236	-6.01	-9.0617	-7.0396	-4.8268	-7.1679	-4.8908	-6.5864	-6.004	-8.2466	-8.1656	-8.4879	-2.5391	-9.8795
1.7041	-1.0296	-6.2168	-2.1474	-0.19637	-4.0233	-3.4435	-1.297	2.5771	0.18229	5.2053	3.8829	-1.599	-4.1205	-6.1942	0.54457	0.32191	0.89628	-1.9484	-6.235	-7.1936	2.6754	-2.3975	-1.5135	-1.2977	6.038	-2.9655	3.9356	0.85976	-0.28485	3.3181	1.8425	1.8387	1.5669	1.4251	-0.82887	3.5591	-0.64726	1.3137	2.5414	2.3204	-1.6934	-2.6299	2.5053	-1.1912	3.0325	0.33964	-1.4618	-2.6206	-3.4573
8.0757	7.5668	6.8219	8.8956	8.3089	3.7445	4.8903	9.2416	10.058	5.7732	7.332	9.223	10.791	8.6844	5.8756	5.6073	8.9628	0.3132	3.6071	3.3796	8.1297	8.5843	2.6348	6.6216	7.8328	9.3001	10.461	6.0541	9.6735	7.6619	8.1447	9.4371	8.0351	4.9956	5.5673	9.076	4.5923	7.52	7.5747	3.5445	5.8995	1.1735	1.3301	8.0038	8.2351	5.7857	8.6009	6.3343	6.784	5.8619
7.2432	2.5603	5.3088	8.389	9.5432	4.4496	10.198	5.6493	5.348	7.1241	6.1103	8.9527	5.4538	12.2	7.6354	6.4773	7.4389	5.5376	7.2383	7.5303	1.343	7.2091	5.2842	10.639	8.9048	5.3894	8.2729	6.971	5.8065	5.6236	12.091	4.4216	7.3568	7.3731	10.428	6.2069	10.967	9.7158	8.1682	8.3871	7.2332	9.7038	5.7954	6.1765	9.5405	5.9601	8.7533	6.5522	6.0935	6.188
-9.0324	-11.029	-10.519	-7.2951	-11.987	-9.9463	-10.943	-9.2087	-6.8308	-10.289	-1.3537	-6.8621	-9.4088	-11.647	-12.122	-11.673	-8.1974	-12.395	-10.621	-10.843	-12.306	-12.524	-7.0007	-11.803	-8.9997	-9.1251	-10.741	-6.6364	-8.1236	-7.6659	-6.5551	-4.5328	-5.5197	-7.9784	-8.788	-7.8856	-13.732	-11.468	-11.431	-11.277	-9.5739	-7.2854	-11.14	-10.914	-12.538	-9.9974	-7.0278	-8.8002	-10.793	-6.6187
-5.0731	-9.082	-8.8263	-7.2261	-8.0456	-5.8763	-9.8097	-6.7353	-4.7564	-3.0552	-5.1364	-0.46722	-3.3499	-5.87	-7.5684	-7.6759	2.4942	-7.0578	-4.9882	-9.7395	-8.7384	-6.1228	-2.0545	-7.3014	-9.605	-7.6002	-7.2034	-11.743	-10.042	-7.1493	-2.5518	-9.7973	-5.2209	-1.6813	-5.9958	-4.1142	-11.247	-5.213	-3.767	-7.724	-4.9082	-6.1273	-7.034	-6.1362	-9.0449	-8.4123	-9.7563	-6.9911	-4.5957	-9.2141
-3.7024	-0.22642	-4.5317	-4.5307	-1.0743	-3.7587	-3.5759	-0.89699	-0.33129	-4.4105	0.090112	-5.3352	-3.47	-2.8052	0.50293	-1.3167	-2.6947	-3.3972	-3.1469	-5.1922	-7.7721	1.2671	-2.4762	-5.6047	-1.1883	-4.4528	-2.2348	-0.59241	-5.1127	-3.3419	-4.8663	1.4484	-0.71056	-6.8038	-3.0351	-6.4054	-1.7421	-4.8093	-6.309	-0.49587	-1.117	-7.815	-3.2302	-2.0344	-6.7931	-4.6309	-4.3978	-4.8346	-5.0093	-1.4603
-0.15595	-4.7702	-5.9296	-3.9355	-4.1123	-5.4648	-6.5743	-0.90333	-3.3695	-6.0016	-5.1843	-7.2077	-4.125	-3.3018	-9.3178	-5.4066	-7.3228	-4.0991	-2.0262	-1.7546	-7.3633	-3.0651	-4.1577	-5.9884	-0.88267	1.2523	-4.3678	-6.7051	-6.1663	-4.3355	-1.0132	-4.248	-3.1454	-3.2379	-2.7714	-3.8862	-6.236	-2.3619	-5.7643	-1.5716	0.01612	-7.5464	-0.86859	-5.8605	-1.9559	-3.5166	-5.862	-5.9538	-6.5068	-4.5025
-5.8783	-9.3934	-9.6705	-12.609	-12.586	-8.6867	-5.2398	-10.733	-13.329	-7.5477	-9.6356	-10.383	-10.105	-9.4941	-7.0845	-12.125	-11.652	-10.961	-14.06	-6.431	-10.443	-8.2265	-7.5652	-10.733	-9.8364	-6.2504	-13.336	-5.3736	-12.193	-9.6598	-12.505	-8.5057	-10.977	-13.39	-8.5887	-5.9187	-12.087	-3.7995	-8.725	-8.4041	-5.0603	-3.4284	-5.8704	-9.2803	-10.147	-7.4663	-5.7161	-8.7107	-9.3865	-5.6218
0.8427	-3.8916	1.3304	3.1077	3.1031	-3.6446	-4.2919	-1.531	-0.05287	0.0097328	-1.3317	-3.9173	0.23881	-4.02	-0.42734	0.18763	-2.4646	-2.9378	0.61549	-0.085221	0.93512	-4.5973	1.6144	2.0668	0.14072	-0.42006	4.8654	-2.9741	-1.5126	-2.1762	-0.65428	3.2724	1.112	-3.729	-1.5013	1.2182	0.68894	1.8277	0.56343	-2.0551	2.3055	-0.42947	2.1547	0.83119	-1.389	2.4707	-0.0386	-3.8347	6.0026	-1.1952
6.7433	11.909	12.448	7.9917	8.7855	9.5467	7.8915	4.3004	10.559	7.9039	9.6853	7.4005	11.323	8.9471	5.7614	5.5258	6.458	5.4221	6.6767	10.689	8.1368	10.352	9.3869	6.7544	9.105	7.7816	6.2525	7.0219	3.5894	6.2671	8.2276	10.13	6.8945	9.5583	11.747	8.1664	5.6322	7.4327	4.9042	12.35	7.444	11.3	10.205	8.6437	11.55	9.4721	8.691	9.6462	8.1699	7.1485
4.7226	-3.1926	3.4134	4.2204	-1.595	-0.18778	-2.8887	0.3266	1.2323	1.4455	-0.72823	0.50086	3.6972	1.4367	-1.0676	1.7279	1.4324	-0.16757	-3.8041	-2.2521	-1.5193	2.4545	-0.45989	-1.5191	-0.55214	0.52858	4.2803	4.2693	-0.58354	0.87719	-0.82241	-1.4954	2.4842	-1.1315	-3.8531	-0.58364	5.8013	2.5719	-1.4431	0.16489	-0.8756	-1.9941	0.17055	-1.8438	-3.8308	-4.5348	-0.7	2.6993	-5.6589	-5.925
-11.992	-12.562	-13.533	-15.342	-14.225	-13.277	-10.912	-10.424	-18.129	-15.682	-15.871	-12.44	-14.451	-10.587	-13.686	-14.646	-16.435	-14.038	-15.065	-12.892	-20.564	-12.816	-10.864	-10.562	-18.502	-14.529	-12.454	-12.929	-10.737	-13.512	-13.402	-11.671	-16.272	-17.995	-15.294	-14.72	-19.699	-13.744	-11.955	-17.206	-12.874	-16.063	-14.608	-12.536	-15.604	-15.307	-18.37	-13.673	-12.871	-18.422
-25.127	-20.666	-19.67	-24.422	-23.198	-23.016	-18.343	-25.302	-23.175	-20.084	-22.925	-20.952	-19.618	-23.985	-19.232	-24.361	-21.433	-20.973	-23.164	-21.738	-20.898	-22.348	-15.002	-23.433	-23.676	-26.135	-18.991	-20.123	-21.353	-18.172	-16.178	-16.797	-24.182	-20.559	-23.352	-20.33	-21.375	-24.519	-24.484	-20.462	-23.675	-15.897	-18.855	-22.226	-20.63	-22.975	-21.558	-20.421	-17.539	-22.349
-1.5755	2.9537	0.01953	-0.034583	-1.8917	-2.2881	0.17213	0.70879	0.28092	-0.13045	-0.56191	2.3451	2.7241	3.2301	-0.30893	4.0328	-0.28676	4.7873	-2.0457	2.9934	-1.4059	5.3129	-1.8753	1.0403	-4.1297	1.0339	0.82537	4.6878	2.4043	-1.3782	2.6463	4.0427	1.673	-0.38273	-1.5322	0.6252	2.02	-2.6846	1.7028	1.2713	1.4949	5.4682	1.1693	4.5849	1.2204	1.5312	1.4989	-0.92658	5.9334	2.6861
-5.7987	-14.524	-13.925	-7.7782	-12.106	-13.224	-12.763	-10.215	-11.543	-12.11	-12.19	-12.354	-9.2498	-6.5527	-6.6268	-9.9449	-11.784	-11.33	-9.8899	-4.3461	-13.25	-13.901	-10.95	-4.1202	-11.884	-11.385	-11.999	-8.9136	-11.795	-9.0594	-10.121	-3.0089	-9.0728	-10.146	-8.5494	-9.8093	-10.094	-12.894	-10.766	-6.5909	-15.62	-7.9611	-9.3755	-12.04	-10.172	-3.8007	-12.145	-10.045	-16.469	-11.033
-2.9271	-7.9089	-6.3561	-2.7265	-2.709	-7.1844	-3.8512	-1.939	-3.998	-1.3661	-0.044678	-5.1916	-2.9289	-1.6348	-5.6831	-2.4561	-1.7347	-3.0135	-7.431	-3.7134	-0.40938	-2.8713	-1.7852	-0.41972	-4.2836	-3.0905	-3.5388	-4.4579	-6.2475	-7.1141	-1.7411	-5.2159	-4.0427	-3.4722	-0.87287	-1.6653	-4.1751	-4.5066	-2.6032	0.7279	-2.1211	-2.9927	-3.65	-5.288	0.05327	-2.3941	-4.6435	-3.7361	-6.5086	-4.3501
1.2914	-3.2537	5.0925	2.1222	4.9403	-0.60903	1.9544	2.1604	1.2732	-2.7429	-0.62702	3.1203	0.92696	4.8999	1.5545	0.82062	0.2002	1.19	2.7182	5.4422	0.070948	-3.3261	1.9335	0.2503	2.925	0.063888	2.3607	4.975	1.1388	0.57919	0.2697	0.67752	1.1476	-0.19298	3.7193	1.4474	7.848	0.021095	2.8309	2.6547	5.8435	3.6787	0.70527	-1.4074	1.1781	6.5507	3.6662	2.9517	1.574	4.9627
-1.5767	-1.7078	-5.3512	-4.0397	-9.8712	-3.9465	-6.3493	-5.566	-3.6444	-4.3078	-2.9408	-11.377	-5.2193	-6.2506	-2.7962	-3.5878	-5.2432	-7.8126	-3.1888	-6.3894	-7.5977	-7.5741	-2.4964	-4.6813	1.7464	-7.4009	-0.3696	-4.3307	-5.1783	-4.2342	-5.5994	-3.527	-5.2864	-6.3397	-6.7163	-4.4115	-6.6393	-1.1295	-4.9409	-3.6793	-6.2039	-6.7382	-5.1559	-6.2627	-8.1414	-6.5078	-4.6876	-5.6805	-6.1325	-6.7929
3.514	8.6763	12.548	5.0242	4.2878	5.6106	4.9647	6.5679	4.8646	4.3495	6.5948	5.7833	5.1488	5.7449	8.8073	8.1746	7.0729	4.147	8.8836	5.0809	5.0982	4.578	7.1896	7.3116	11.61	6.8758	8.6538	7.0388	7.568	5.5548	5.511	3.5469	9.927	3.6104	9.124	6.2302	7.8126	6.9736	3.5697	9.2827	9.1106	9.35	4.5006	3.8445	3.4831	7.0403	7.0526	10.783	6.1031	9.4226
-0.78546	-5.7904	0.20868	2.0122	-4.3733	0.25281	-3.2305	3.3553	-1.3433	-0.23748	-2.4863	-0.078153	-4.6259	-0.14039	-4.3267	-7.0605	-3.834	-0.26953	-2.0185	2.3091	-4.7588	-3.643	0.65147	-1.1963	0.011677	0.48085	-2.5601	0.079975	-0.21175	-3.4961	3.8533	-0.42753	0.12733	-0.12755	5.682	-5.1171	-7.2777	2.0338	-0.94192	1.5436	1.1047	0.17351	-1.4479	2.0828	-1.166	1.7815	-1.36	1.05	-1.219	-2.5993
-5.342	-6.1989	-10.078	-5.5925	-6.7394	-3.8657	-8.4033	-4.0623	-8.9087	-3.0597	-7.2332	-4.549	-13.032	-4.5575	-2.4196	-9.9703	-2.4517	-5.649	-7.3284	-2.996	-7.2344	-7.9178	-5.438	-7.4848	-6.5403	-12.186	-6.7669	-8.4964	-8.7659	-5.748	-6.1573	-1.2323	-6.2739	-4.2508	-5.6698	-9.0603	-6.171	-8.8935	-11.063	-8.2119	-6.6045	-5.5522	-5.654	-7.827	-5.7978	-8.8656	-5.4085	-8.6319	-4.7737	-5.5429
-17.682	-13.338	-18.001	-12.944	-15.452	-18.284	-12.854	-16.383	-13.105	-15.704	-16.268	-14.678	-15.589	-17.734	-16.346	-16.275	-14.021	-11.694	-14.54	-15.886	-19.051	-14.004	-12.98	-8.9071	-10.845	-15.239	-15.578	-13.314	-12.182	-16.787	-14.698	-11.738	-13.225	-16.132	-15.146	-16.713	-14.127	-13.387	-14.8	-15.039	-13.594	-12.166	-11.861	-18.908	-11.515	-14.853	-15.18	-17.731	-17.118	-16.876
1.4864	2.98	0.48743	1.2224	1.8011	0.42653	-0.28027	2.1761	-0.92238	0.072341	-1.1791	4.3228	-1.604	4.6581	-1.1388	-2.0555	-2.1353	-0.56681	0.35114	-3.5275	-3.5516	-3.8585	0.2518	-0.4744	-3.0669	-6.0702	-3.9394	-1.0869	0.38646	-2.3746	1.3195	-1.3737	-1.6982	-1.2783	-1.2324	-2.2156	-1.5943	-0.34385	-0.11691	-3.2738	-4.4439	0.45347	-2.0226	-1.1977	-1.4068	-6.9224	-2.0927	-0.083348	-4.2041	-4.6754
-12.888	-13.648	-16.579	-15.436	-15.443	-11.688	-11.847	-11.539	-13.245	-12.984	-14.01	-14.103	-11.212	-16.527	-12.914	-16.582	-10.635	-12.548	-12.108	-9.7711	-14.604	-14.151	-12.444	-14.485	-7.6865	-10.4	-13.469	-14.126	-15.282	-16.472	-18.054	-12.395	-13.468	-12.358	-16.037	-11.191	-14.618	-18.303	-13.277	-15.156	-17.965	-15.798	-12.248	-18.443	-10.208	-16.785	-11.963	-17.521	-6.6987	-14.56
-11.102	-15.773	-9.1226	-10.833	-12.766	-12.811	-14.453	-12.919	-12.754	-15.698	-12.877	-13.082	-15.861	-12.254	-15.069	-12.606	-12.426	-10.775	-13.237	-11.473	-14.195	-11.795	-15.587	-12.548	-12.153	-15.607	-13.395	-17.263	-15.466	-15.711	-18.088	-13.708	-11.123	-13.561	-15.393	-13.97	-12.861	-14.721	-16.356	-16.783	-15.112	-13.554	-15.247	-12.073	-7.7822	-12.08	-11.251	-11.707	-15.17	-14.03
1.3901	-5.5566	3.4894	-5.8477	-2.5366	-0.62782	-3.8245	-4.5215	-5.3946	-0.48992	-2.5404	-4.4225	-1.2432	-3.6575	-5.4035	-6.7423	-2.5947	-4.7434	-5.1321	-2.6247	0.34748	-6.634	-3.9824	-3.6538	-4.2171	-3.5537	-1.438	-0.25566	-4.5181	-2.4965	-0.06785	-2.7922	-2.2961	-1.7955	-10.026	-5.3411	-5.6469	-3.1466	-7.9144	2.3932	-4.9958	-4.1051	-2.3433	-5.5983	-4.3601	-4.7594	-3.7942	-4.7252	-1.2828	-5.6042
-8.2517	0.38067	-5.1863	-1.4262	-0.54037	-5.5439	3.1272	-1.7511	0.6113	-2.7143	-4.4863	-1.7949	0.58551	-3.3898	-6.3729	-7.3909	-2.542	-2.1989	-7.4452	-3.8466	0.027803	-2.2059	-5.9718	-1.4457	-0.74478	-6.1075	-4.6606	-2.6746	-2.8723	-3.5624	-2.5143	-4.9071	-5.9293	-1.8767	-8.7928	-2.803	-0.23372	0.88302	-1.5774	0.9429	0.14679	-8.564	-5.8563	1.3778	-1.1674	-3.1138	-4.3785	-2.4775	-5.2789	-1.3377
-13.184	-15.864	-9.7395	-14.788	-10.279	-15.951	-12.259	-9.9888	-13.282	-10.066	-11.836	-9.7026	-12.586	-16.374	-10.464	-8.4989	-9.2634	-14.881	-13.383	-10.569	-16.042	-5.9345	-12.917	-11.643	-9.7809	-11.515	-8.4653	-12.612	-14.429	-12.447	-12.345	-14.47	-12.267	-13.076	-12.97	-10.821	-10.697	-15.594	-12.09	-9.2855	-8.3623	-10.553	-12.882	-10.898	-10.743	-8.3094	-9.5466	-7.18	-10.877	-11.226
2.5576	-2.5983	0.79759	-3.3945	-5.1849	-0.11461	-0.24449	-1.6528	0.20129	0.32844	-3.4783	4.7832	0.094952	-1.5471	0.74682	0.21532	-0.92852	5.7673	0.2955	1.9517	0.82682	-8.1302	-2.1315	0.95064	1.2874	-1.8934	1.7565	-0.12699	1.7485	1.7518	0.063761	-3.2389	2.3589	-1.2116	0.99184	0.1247	3.7774	-4.0001	1.4843	1.517	1.627	-3.332	-1.6031	1.9833	-1.5376	0.3979	-0.2416	-2.9501	-0.74058	2.5285
-9.8482	-6.4831	-6.9182	-6.3147	-12.513	-2.3607	-7.7724	-7.6482	-4.9952	-8.4951	-7.8023	-7.7582	-6.3877	-9.5367	-4.5463	-3.7627	-8.2118	-1.0816	-11.371	-5.8144	-4.9251	-10.452	-8.5224	-7.0069	-7.4685	-7.8556	-4.5764	-6.1905	-11.023	-2.6957	-9.1395	-2.6998	-4.0456	-2.4873	-7.6268	-7.448	-4.9402	-7.105	-6.0657	-6.122	-8.6335	-10.991	-6.1234	-8.4967	-12.719	-5.4504	-5.1127	-8.833	-10.421	-5.7029
-17.617	-17.28	-11.242	-12.7	-13.006	-12	-16.763	-17.355	-16.852	-17.497	-14.906	-20.345	-15.175	-9.9654	-17.382	-13.872	-12.558	-15.451	-18.846	-17.169	-18.861	-21.612	-10.183	-13.112	-15.908	-16.963	-12.774	-16.057	-14.153	-14.583	-16.018	-13.244	-16.374	-12.552	-16.017	-16.358	-16.209	-14.136	-16.496	-14.375	-12.895	-14.215	-15.272	-17.535	-9.2193	-16.004	-14.61	-11.902	-9.2923	-15.771
-13.204	-14.907	-12.559	-10.746	-10.242	-13.565	-11.526	-12.141	-14.227	-16.154	-13.859	-14.923	-9.9535	-14.187	-8.5741	-13.135	-13.466	-14.465	-11.567	-12.158	-12.413	-14.824	-10.874	-11.404	-11.684	-11.221	-16.726	-16.049	-11.46	-13.941	-12.958	-14.295	-15.776	-11.821	-12.295	-15.076	-10.822	-13.795	-16.409	-12.207	-11.778	-14.661	-11.243	-13.315	-15.676	-16.29	-18.821	-13.094	-14.89	-12.23
4.2821	8.2957	5.1302	5.0539	1.3713	9.4727	5.6528	9.3363	5.7059	5.9225	4.0083	1.6084	3.966	3.9358	6.8791	3.786	-0.21336	2.3842	6.8475	6.0551	4.0807	3.9889	4.0067	5.6654	4.0919	1.2753	5.2437	5.5451	1.4125	3.9053	6.2145	4.9791	4.9676	6.8558	6.1476	8.6767	7.052	5.4324	9.1399	5.8616	3.6451	6.2168	7.1379	9.3037	3.9458	4.576	7.3342	2.7634	4.8447	-1.5376
-17.341	-15.328	-13.154	-17.471	-12.894	-11.146	-14.877	-15.358	-18.332	-12.199	-8.4768	-13.737	-14.295	-16.883	-12.214	-18.2	-15.509	-13.087	-16.433	-16.274	-11.974	-10.49	-14.749	-9.6142	-14.34	-14.505	-12.69	-7.2035	-9.793	-11.769	-14.904	-14.494	-11.764	-13.574	-9.4013	-13.214	-13.971	-10.115	-13.627	-11.107	-8.9081	-8.4133	-15.855	-8.4449	-13.986	-12.739	-14.834	-14.12	-16.731	-15.664
-0.37325	4.078	1.4828	-5.1845	-5.8551	-1.989	-1.6767	-1.4935	0.045793	2.0718	-5.525	1.7642	0.54408	-3.3947	-0.16283	-0.53044	2.0316	-3.3969	1.2583	-0.97805	-1.4559	-1.4487	-2.406	-2.9447	0.75344	-4.2581	-0.86756	3.2742	-3.158	4.8845	0.58658	-3.8957	-0.26197	0.52146	1.0798	3.4958	-1.0762	-3.6304	0.90058	0.16495	-1.686	-1.2965	-0.48679	2.7769	4.3927	-2.2638	1.0111	-0.55961	-5.9465	-1.2435
-1.1459	-1.1276	-3.7124	-2.532	3.2517	-4.6171	-1.8999	-2.2587	-0.1582	-2.9819	-2.7428	-2.6022	-3.3483	1.1473	-4.6848	-1.1216	1.2931	-2.2415	-0.26987	-2.3508	0.025507	-2.2729	0.19745	-3.3016	-2.0572	-2.4712	-6.1582	-0.29329	-2.6173	-2.3239	-0.136	-3.1889	1.7009	0.13092	-1.4193	2.8001	-1.0138	0.11816	-2.8334	-0.036686	1.7808	0.069405	-4.0204	-4.1805	3.8532	1.7558	0.66373	1.301	-4.9802	-5.1114
-13.265	-16.93	-10.247	-15.482	-16.078	-16.181	-12.41	-17.33	-13.832	-15.893	-16.715	-14.003	-14.419	-15.583	-12.765	-16.314	-14.01	-10.319	-12.175	-10.99	-17.833	-14.408	-15.57	-19.138	-15.272	-12.278	-15.874	-12.903	-11.212	-13.439	-18.871	-11.369	-14.172	-10.226	-15.304	-14.944	-9.4738	-15.869	-13.634	-8.627	-10.859	-15.302	-15.139	-13.612	-18.468	-14.822	-15.949	-12.355	-13.759	-15.79
9.1376	10.098	10.13	10.167	5.8198	8.0461	5.2101	5.3298	3.0374	6.6985	11.029	5.3289	5.5567	5.6999	8.4117	8.0114	1.8284	6.8381	6.0613	11.838	8.5793	7.6314	6.6621	6.5247	11.492	7.6852	4.4126	7.2164	8.6694	2.4319	1.6119	8.6475	6.5671	3.123	9.0928	9.0984	3.3098	9.5304	3.7719	6.4635	11.134	0.96006	6.7518	9.0831	9.9677	6.3447	1.2883	4.6698	9.8389	7.8164
-19.575	-27.547	-22.042	-19.847	-25.987	-25.429	-26.282	-23.73	-18.976	-24.209	-21.973	-21.737	-21.145	-22.398	-20.436	-26.438	-20.894	-22.324	-20.489	-24.725	-23.786	-25.949	-25.421	-24.167	-22.312	-20.588	-18.059	-20.627	-23.278	-21.078	-22.696	-21.456	-24.377	-23.562	-16.84	-23.103	-21.337	-26.765	-23.872	-22.627	-25.8	-21.426	-25.038	-24.407	-22.442	-22.938	-25.109	-20.322	-19.831	-20.71
-3.0659	1.0469	1.6652	-3.5258	-3.3786	-2.7864	3.4678	0.63598	-0.1925	-3.9621	0.68969	4.329	-1.4241	-2.9029	0.20653	-4.7175	-2.5445	0.77523	-0.1523	-3.7759	2.248	-3.0054	-2.8265	-1.951	-1.5897	-1.6373	2.8736	-1.2579	-2.97	0.20909	-0.48494	2.3396	-2.2363	1.4665	-0.87439	0.27099	-1.1619	-2.738	-2.0487	2.1936	-1.2728	-4.2267	-3.7661	-3.2508	-2.0398	0.80797	-3.441	-0.66663	-1.8368	-2.6807
4.6306	3.5461	6.533	7.804	5.3651	3.8308	6.023	2.1776	3.013	5.3525	5.081	5.5691	4.7506	4.2113	7.6448	0.13534	5.2838	4.3964	5.3533	8.0785	3.6749	5.4426	6.5227	3.1084	10.063	4.5081	1.3672	3.9385	7.3393	7.6343	4.1807	3.9398	6.5756	6.2506	2.4626	3.9525	5.0656	2.9747	2.9841	6.4987	-3.2276	7.2377	3.544	1.3147	-1.4322	4.1486	5.6136	-0.29467	6.0155	5.7519
-0.11721	1.0296	-0.34269	-0.44009	-0.60267	0.25795	3.0111	-2.1046	0.061456	3.6559	1.269	-3.042	-3.1244	-2.5015	1.3926	-3.4035	-3.6217	-0.0088224	-1.9646	-0.79936	-1.3402	-2.1033	-1.4289	-4.9319	-4.8264	-0.034095	-0.95504	0.19472	-5.7492	-4.0276	3.9685	-4.5638	-4.3205	-2.967	-2.6423	-4.3432	-0.09373	1.5058	0.026649	-0.95163	-3.0187	-1.2192	-2.0057	0.13715	-1.4047	-0.023638	-3.9643	-1.3542	0.22492	1.9367
-17.581	-15.115	-14.519	-12.569	-15.683	-14.466	-13.504	-15.722	-19.18	-13.981	-12.819	-17.484	-13.388	-14.452	-16.805	-13.624	-14.102	-13.522	-14.725	-17.159	-17.694	-13.912	-15.597	-14.362	-14.142	-16.567	-13.042	-13.716	-9.4298	-12.808	-15.259	-15.95	-18.509	-13.532	-17.041	-13.764	-15.194	-12.492	-14.832	-11.862	-10.568	-16.939	-15.204	-21.803	-12.937	-15.238	-16.452	-13.421	-15.297	-18.083
-1.6689	-4.7476	1.6278	-2.2917	-4.633	-5.754	-3.2178	-0.84004	0.73675	-0.87805	3.0116	-5.0112	2.604	2.0807	-6.4055	-4.1882	-3.4311	-4.0745	-1.6247	-0.8186	-0.56212	-1.655	1.8284	-4.7502	-5.6979	-3.3042	-4.6559	0.48626	-2.8953	-8.0176	-2.4365	-6.6308	-8.8735	-3.4908	-8.4541	-0.46121	-2.6012	1.3579	-2.3942	-1.2173	-1.9446	-1.8101	-2.4598	-4.1361	-0.17835	-1.07	-1.9328	-8.3084	-4.8444	-0.56943
0.77039	1.3428	2.73	3.4563	2.3033	-1.9525	2.1603	2.739	-0.77293	-1.5259	2.7789	-2.6544	3.8256	3.6344	2.182	2.2954	1.0343	1.9734	1.8261	-0.93601	0.45521	1.2525	4.0035	2.188	-3.3097	-1.7376	-1.7171	-0.20418	-1.3846	4.7731	0.49621	-0.83665	1.6818	-1.9514	1.4028	4.0411	3.3413	3.1407	1.4407	3.0672	4.3756	1.6	1.2328	-0.28808	-0.41496	3.1912	0.91677	3.5974	3.2772	1.5203
-2.7927	-0.68063	-2.9052	-0.56556	-1.2568	-3.5488	1.9713	-3.9425	-1.0569	-3.023	0.45484	-0.96407	-2.1217	1.8806	4.7889	0.44099	-1.1896	-0.14157	-1.4201	-4.1574	4.4581	-4.2546	-1.2006	-3.835	-1.3854	-5.1692	3.4198	-2.2839	-4.5983	-2.9067	0.80518	-0.88834	-2.5883	-0.057168	1.5067	-1.2549	-0.82844	-3.0148	-2.6618	0.75281	-0.65589	-0.86	-2.2003	-1.974	0.1726	-0.031	-1.3463	-5.5074	0.69424	0.14478
-4.6313	-1.3459	-3.4711	-7.4811	-4.5081	-3.5476	-10.168	-7.4921	-5.0301	-2.7452	-1.4987	-8.3216	-4.0523	-9.0857	-6.3508	-2.9393	-4.0799	-6.4001	-5.5317	-3.8491	-2.0726	-0.95459	-2.8509	-3.8494	-4.0964	-9.7701	-3.4105	-2.4248	-7.8436	-3.4136	-3.7313	-8.8454	-3.5073	-3.1513	-6.627	-4.4221	-6.3551	-4.2101	-6.0495	-3.8607	-2.0198	-4.2268	-3.0793	-7.5181	-3.7729	-9	-1.7872	-4.5385	-6.3111	-4.4365
10.197	7.942	10.077	8.5147	7.6567	12.002	8.6066	8.0696	9.1455	10.171	10.012	9.2327	9.3679	7.3101	7.479	7.0468	8.1427	8.3221	7.506	5.7135	8.3961	9.238	10.369	5.2352	4.6027	2.8536	6.4293	7.8005	8.3222	8.2405	5.0432	9.2876	5.6967	8.7899	10.655	10.256	8.3485	9.5249	6.9816	5.262	2.4124	7.4509	5.6478	11.11	4.1348	7.456	6.4101	8.5399	11.502	6.5185
-6.9581	-4.6744	-7.7355	-6.7216	-4.5473	-3.5695	-4.9433	-10.338	-3.8264	-3.3138	-2.9339	-0.96179	-6.49	-10.652	-4.0058	-4.2542	-3.9123	-6.8576	-6.5327	-3.7633	-12.38	-5.9249	-2.7407	-3.3878	-5.7451	-7.4324	-6.3112	-2.6364	-6.7444	-7.75	-8.3282	-8.433	-5.4406	-0.88577	-5.3907	-2.1508	-8.4795	-11.179	-4.2162	-7.1481	-0.098591	-8.1498	-3.1612	-6.8885	-5.3065	-1.6033	-6.2175	-6.7007	-3.5464	-5.0123
-0.42738	2.5425	-1.1568	2.4719	4.7396	1.5921	-1.5124	0.84268	-4.5157	-3.4211	1.2229	3.6565	3.0518	2.9451	1.8971	-0.96812	-1.1758	-0.62992	-1.9003	3.8135	1.8702	1.9123	1.3506	4.3667	-1.2754	0.78239	-2.8528	1.2425	-3.0069	1.3315	0.65482	-0.19249	-1.2554	5.6377	-3.6317	-1.1786	3.1271	2.6019	2.3973	2.4809	-1.1768	-5.7652	-3.0381	1.1435	-3.8447	-2.4596	-1.6258	-0.71564	-0.47916	-0.41158
-1.6541	1.421	1.3006	1.0923	1.5937	2.3391	-1.8838	2.9192	2.2513	0.083626	0.64287	1.662	4.3654	-2.6197	-0.84394	-0.65345	1.1383	-0.32056	-2.4246	0.10685	3.6573	1.4845	3.4263	0.13058	0.58241	0.45284	-1.8582	4.0751	-1.7675	-0.97707	-2.1363	-0.13334	-1.7639	-4.4693	0.45624	2.754	1.8164	-3.0531	2.9694	2.2029	-2.4984	4.5007	3.0606	-1.4808	-2.9626	-3.1302	-3.5364	0.53153	0.66705	1.8519
-9.1231	-8.9794	-10.297	-8.2478	-10.418	-10.822	-14.262	-8.7548	-12.424	-11.461	-9.6799	-11.882	-10.875	-13.84	-7.1641	-9.2088	-13.97	-12.111	-13.809	-10.74	-7.8707	-9.3807	-11.739	-5.9737	-13.789	-13.951	-10.905	-8.3687	-15.311	-11.527	-9.2396	-11.665	-10.905	-9.8538	-6.1586	-11.334	-12.816	-7.4164	-10.469	-10.905	-8.9862	-8.5818	-9.015	-10.905	-13.372	-14.299	-5.2905	-12.636	-11.386	-8.1361
-3.5925	-1.0121	-1.9158	-6.6902	-1.1957	-1.5013	-3.2811	-4.4935	5.2141	-1.1077	0.94209	-5.1442	2.625	-1.9337	-5.1455	-0.67243	-2.646	-1.367	-2.6698	0.18352	-0.37748	-2.125	-2.6841	-6.6746	-4.7917	-0.84651	3.276	-2.3337	-0.2004	-0.16798	0.7734	-0.72184	-1.3199	0.33215	-2.0443	-2.5317	-1.4921	-5.0655	2.4794	-1.826	-2.0919	0.95028	-2.624	-1.4266	-2.9593	-1.3248	-2.1803	-4.8526	-2.1183	2.4359
-24.387	-21.602	-25.579	-19.187	-25.013	-20.414	-20.965	-17.913	-25.872	-21.312	-23.321	-15.896	-24.529	-17.556	-23.02	-25.939	-17.923	-28.213	-26.097	-20.663	-22.817	-19.824	-21	-27.993	-18.62	-19.385	-20.859	-17.38	-18.846	-20.961	-19.336	-20.807	-23.654	-19.749	-24.852	-24.958	-20.461	-25	-22.373	-21.643	-23.32	-19.616	-18.651	-18.122	-19.403	-23.341	-16.086	-26.341	-21.633	-19.788
-3.723	-1.0715	-5.7031	-1.1903	-0.0097383	-2.3266	-2.9369	-2.8559	-4.9958	-1.3339	-0.25867	-1.7673	-1.9236	5.6589	1.2367	3.28	-4.0539	-0.82291	-4.9415	-1.9501	0.36744	-2.784	-0.62797	-1.004	1.8022	1.1455	-0.29571	-0.57836	-1.1107	-4.0145	-3.5307	1.5052	-2.8217	-0.26459	-2.3321	-1.7136	-1.6241	-2.4035	-5.3885	0.88559	-2.3415	3.1802	-1.6511	0.5187	-2.3749	-2.3692	2.7498	-2.72	-2.207	0.29604
-7.5532	-2.3196	-4.7415	-7.6406	-9.8923	-6.5689	-1.7629	-5.9446	-7.7268	-5.8672	-3.4993	-6.0578	-5.5564	-3.4339	-0.17784	-7.9274	-5.491	-2.3273	-6.4414	-5.4496	-7.4527	-7.4651	-10.159	-6.1712	-4.3012	-3.1909	-5.3019	-7.4404	-4.4836	-4.7135	-4.5637	-7.2933	-7.1816	-10.418	-4.1369	-5.2898	-2.9365	0.14071	-3.8498	-6.2886	-4.6338	-8.0759	-3.3164	-2.4869	-6.323	-2.8257	-6.3503	-11.362	-3.8775	-5.5387
-21.27	-22.813	-17.238	-21.816	-21.843	-20.075	-17.059	-17.427	-21.661	-18.841	-20.544	-19.792	-17.357	-23.3	-18.707	-24.809	-26.276	-17.908	-19.426	-21.012	-20.547	-21.5	-16.554	-22.71	-23.022	-21.246	-26.644	-24.426	-23.295	-21.31	-19.921	-17.508	-25.948	-20.637	-20.85	-21.635	-16.082	-17.392	-18.231	-20.534	-21.488	-21.055	-18.145	-21.334	-20.223	-22.159	-18.531	-21.965	-19.976	-19.007
7.9784	10.425	10.95	5.6039	5.0958	4.1616	3.1386	7.3928	5.7666	2.0346	9.3705	10.778	7.2809	9.1412	6.4147	3.7114	5.8612	8.2621	8.054	5.3279	2.1814	5.1891	7.9242	6.8534	8.7338	2.939	6.4296	7.1956	4.8881	8.1531	8.6238	9.6087	9.2281	1.2815	6.6003	5.1152	11.31	6.2621	0.8716	4.9554	7.2837	5.1158	3.9674	7.6662	7.9786	6.6841	0.20933	9.1455	4.7225	11.636
-10.482	-4.7112	-4.97	-3.5617	-0.36671	-3.6631	-8.7527	-1.4345	-2.4435	-5.7443	-5.5286	-3.239	-3.3945	-9.16	-4.8347	-7.1394	-7.5984	-6.6785	-3.5157	-4.7653	-1.6349	-10.423	-5.6135	0.02287	0.671	-3.8724	-5.5495	-7.746	-3.1646	-1.3209	-6.1997	-4.5581	-2.098	-5.2392	-2.4014	-2.9062	-1.9025	-3.1959	-3.429	-4.2414	1.2794	-5.9315	-4.3107	-4.3019	-6.2783	-1.7142	-2.0349	-5.553	-5.4938	-1.7459
-6.1936	-6.7675	-7.5517	-9.2409	-7.9086	-10.621	-7.6954	-6.4387	-9.7417	-7.886	-6.8545	-10.501	-11.561	-10.379	-4.5283	-8.4721	-11.072	-9.1007	-4.4719	-8.5371	-8.7375	-10.82	-6.5691	-5.4688	-2.8238	-14.212	-5.4764	-10.389	-8.0144	-10.563	-7.8241	-14.401	-8.7466	-10.591	-7.5284	-7.0537	-3.4605	-7.4614	-7.6055	-11.193	-9.0175	-3.0978	-10.847	-8.6072	-7.8842	-12.833	-14.875	-10.618	-9.7347	-10.445
-0.83062	-2.2426	-2.4692	-3.3161	0.5024	-8.5904	-2.8912	2.9587	-1.2726	1.3688	0.61564	0.18977	-4.9752	-7.5315	-1.5002	-0.51488	-1.5485	-5.4202	-1.4893	-0.87276	-3.754	-0.89979	-3.2779	-2.7877	-6.6834	-2.6544	0.87366	-1.1836	-3.7845	-2.4262	-2.9561	-1.4674	-1.6611	-4.0097	-4.1599	-5.0065	-4.5898	-2.1536	1.023	-1.0115	-6.3066	-11.803	-5.6	-4.2016	-5.4855	-6.1961	-6.4315	-1.38	-1.8298	-3.4257
-13.056	-16.87	-10.537	-9.1352	-11.495	-9.0387	-9.0611	-8.5145	-9.6144	-6.7275	-8.7714	-13.292	-8.5788	-12.16	-11.641	-8.5826	-8.8109	-11.684	-11.07	-8.6082	-10.201	-7.7087	-8.0672	-8.8437	-11.072	-11.729	-12.964	-11.957	-14.942	-10.244	-8.1068	-12.03	-11.846	-14.403	-3.3521	-13.067	-7.9481	-9.9096	-8.558	-10.891	-6.8996	-7.9798	-9.656	-7.6751	-9.141	-9.3878	-12.357	-12.14	-13.927	-11.339
-10.282	-16.938	-15.128	-13.654	-14.767	-9.4288	-11.144	-10.113	-14.831	-13.21	-14.337	-12.685	-13.802	-10.036	-16.478	-17.129	-10.989	-14.525	-14.275	-12.351	-9.2646	-6.9163	-10.023	-14.681	-16.196	-12.707	-13.279	-11.315	-11.36	-11.521	-11.154	-14.94	-10.756	-12.109	-14.407	-11.502	-16.031	-17.6	-12.197	-18.213	-13.887	-8.728	-10.679	-12.248	-12.105	-10.736	-15.294	-15.473	-10.415	-12.313
0.85535	-0.54981	-0.94192	3.4021	-2.3099	4.8735	-0.61286	1.2839	5.007	-1.7145	-0.40674	1.6442	0.99487	1.7745	4.142	3.15	0.86745	4.7583	4.7525	-1.5052	3.2723	3.2089	-0.31429	3.5815	0.37528	-2.7941	1.9552	4.1153	2.0407	-2.2719	-0.17966	3.7658	4.22	-2.7631	4.6902	6.8797	-0.30922	-1.3803	4.4535	-1.1141	1.6478	0.30836	3.5663	4.3951	3.3945	0.9668	2.2714	-0.35023	-0.38442	1.9525
-0.33609	-0.45362	-2.4859	1.72	-2.567	-2.8556	-2.5259	0.32949	1.8264	2.8663	-2.6061	-1.6097	3.3275	-0.72804	3.0923	-2.3067	4.0993	3.3176	-1.4566	0.42764	-3.0839	0.98916	-3.1429	-0.8087	2.2935	0.26509	-1.3315	-0.73969	-1.2688	1.8627	3.8213	1.6544	-3.4402	3.287	1.4772	1.7462	-3.6432	-2.4174	3.1094	3.3143	-1.6522	2.7431	-1.6481	1.89	-3.1332	-2.5218	0.21223	-3.6014	1.029	-3.573
4.4325	-3.8162	-1.6035	-0.15889	1.9426	-4.2739	-4.6525	1.0525	0.25149	-2.5516	4.0949	-2.049	3.9483	1.5456	1.2083	-0.020084	-2.1806	-7.7639	0.27499	-2.978	1.3465	0.71961	2.5349	-5.2958	-3.7561	-0.81721	0.94896	2.7529	1.7593	-1.367	0.48106	0.10589	1.1643	0.11709	2.6919	4.6829	0.73565	3.552	0.5285	-0.90399	-2.9586	0.5078	1.96	2.5969	3.2441	-2.6046	3.8101	2.5137	0.28437	6.4139
-9.6507	-6.0729	-6.4848	-3.3872	-7.6387	-11.655	-4.5496	-2.5809	-5.7605	-5.392	-3.4236	-5.871	-6.6534	-7.1582	-10.925	-8.5415	-3.2782	-7.2957	-2.9459	-10.064	-9.2181	-6.8233	-7.7315	-7.2911	-8.4983	-0.94335	-4.042	-5.6708	-4.0765	-4.9135	-7.8057	-9.2961	-7.2763	-7.5893	-3.341	-6.3474	-4.8719	-11.357	-6.2634	-7.1958	-6.1398	-1.9322	-2.6901	-10.086	-4.6153	-5.7446	-1.2013	-8.5174	-5.3185	-7.1898
-4.8371	-1.3355	-2.4142	-10.548	-10.306	-3.0118	-5.9113	-7.5436	-2.979	-4.1902	-3.0433	-4.8659	-5.375	-4.0689	-7.4875	-5.2604	-6.4804	-2.9157	-1.246	-9.575	-2.4811	-3.158	-8.088	-5.1616	-0.51367	-4.2534	-6.1292	-7.8669	-2.7115	-6.8918	-0.94743	-5.6266	-3.2327	-4.2389	-5.6137	-1.1728	1.079	-4.6064	-4.2001	-11.66	-5.506	-1.1179	-2.8676	1.6174	-7.1755	-3.1266	-2.5467	-3.4796	-3.1372	-3.057
-21.967	-21.377	-16.32	-22.928	-18.657	-20.612	-24.198	-16.526	-24.327	-20.724	-24.049	-27.445	-23.055	-23.053	-14.934	-23.44	-18.482	-22.078	-18.918	-22.895	-19.219	-23.563	-17.939	-19.494	-19.962	-17.984	-13.176	-24.199	-19.791	-19.145	-15.552	-19.234	-15.114	-19.799	-23.634	-23.101	-19.464	-20.911	-23.355	-21.187	-20.049	-19.703	-20.858	-17.241	-19.877	-17.846	-18.324	-20.399	-18.103	-23.833
0.26023	-5.4563	-2.5468	2.4991	-3.3306	1.4349	-3.6021	-0.76228	-2.7637	3.4988	-1.5093	1.3581	0.40159	1.4498	3.0292	-2.5777	0.013994	-0.78973	-2.4014	0.54855	-2.7384	1.0501	4.3984	0.60643	-4.1763	-0.24711	1.2912	0.64713	1.5205	5.3544	0.6076	0.41522	-1.4938	1.1787	0.34997	-0.53907	-4.7846	-0.11158	-5.347	2.6546	0.89013	2.1743	5.5033	-3.8008	-2.7455	-3.642	-2.1705	2.8473	3.3478	2.5683
-0.56265	-2.1028	0.20755	-5.5588	0.51134	5.7584	-2.115	3.4041	0.30061	-4.5072	1.1981	1.5872	4.1232	0.86156	-0.78195	4.128	-3.0578	1.5589	2.2396	-1.0281	-0.87956	-1.2196	2.0582	-7.061	-3.4978	-0.58667	3.4248	-0.16784	-1.9856	0.23496	0.057876	-0.62077	-2.0274	-6.5643	3.2331	-0.43431	3.3946	-0.93344	-4.6675	1.8004	-0.30965	-2.3193	0.82346	-3.3797	-2.1986	5.1742	-2.4972	-1.216	-2.1582	1.7471
-14.521	-14.268	-13.387	-14.078	-11.903	-14.893	-13.896	-12.775	-19.044	-14.571	-11.256	-10.18	-15.659	-13	-12.329	-10.451	-17.004	-14.114	-12.953	-14.812	-13.637	-18.125	-10.564	-14.921	-13.433	-12.166	-15.013	-19.171	-14.886	-8.7443	-15.933	-10.176	-12.893	-13.78	-14.181	-13.386	-19.975	-12.738	-16.814	-13.159	-14.4	-14.359	-15.233	-11.794	-15.232	-14.76	-14.92	-9.5798	-13.636	-18.986
-12.668	-8.4138	-13.524	-14.846	-5.4357	-9.9812	-11.14	-13.61	-15.743	-13.879	-10.446	-12.163	-8.4302	-17.01	-11.952	-13.872	-11.43	-16.686	-14.421	-11.561	-10.701	-13.217	-13.089	-14.053	-15.591	-11.658	-9.6559	-13.519	-13.612	-11.818	-12.205	-12.503	-14.541	-16.326	-9.1676	-13.093	-12.028	-13.81	-15.479	-9.1218	-10.917	-12.931	-19.41	-16.091	-10.76	-11.382	-12.475	-10.922	-11.201	-10.44
-9.5758	-9.4985	-11.269	-8.8149	-12.037	-8.7241	-10.614	-7.2075	-7.4216	-7.3432	-15.505	-7.752	-7.6184	-14.659	-9.5451	-5.5708	-10.783	-7.9797	-7.3015	-11.144	-13.161	-15.625	-12.192	-8.2405	-11.966	-12.259	-6.9318	-9.0816	-11.045	-11.31	-9.7575	-13.451	-8.0951	-12.919	-7.4822	-9.5155	-10.283	-9.7691	-10.524	-4.3386	-13.446	-12.825	-8.0641	-8.9764	-10.872	-10.89	-12.501	-7.4977	-11.386	-10.645
-13.301	-15.143	-10.599	-10.52	-10.319	-13.756	-9.7246	-18.265	-13.657	-12.798	-13.262	-12.685	-14.092	-16.312	-12.834	-16.694	-19.616	-15.275	-12.806	-12.098	-13.862	-14.109	-18.053	-14.879	-17.797	-12.54	-10.378	-12.673	-13.626	-12.806	-12.737	-18.102	-17.529	-13.371	-11.742	-14.165	-12.023	-13.007	-16.567	-11.366	-20.037	-11.216	-14.792	-18.93	-8.9334	-10.574	-10.304	-17.608	-12.932	-16.587
-11.15	-6.6544	-8.9431	-10.336	-15.644	-11.934	-7.5331	-15.055	-8.4174	-15.573	-9.8373	-9.5814	-11.69	-11.257	-17.464	-8.2606	-14.49	-10.017	-11.796	-11.917	-10.852	-8.7073	-7.8486	-9.6323	-13.12	-9.5145	-13.502	-8.8275	-10.632	-6.3623	-12.823	-7.6697	-9.2974	-11.347	-9.0485	-9.9449	-9.6138	-10.579	-5.1749	-9.3728	-10.546	-11.052	-8.0615	-10.446	-12.531	-11.585	-9.0946	-10.807	-7.2978	-9.404
-6.5458	-3.9958	-10.417	-7.2857	-7.1658	-3.2024	-3.9386	-0.79332	-6.7953	-5.6822	-5.7008	-6.2729	-3.24	-7.9497	-2.6964	-2.6501	-9.8408	-8.3696	-6.7436	-5.8795	-5.8628	-4.0976	-5.0164	-3.6955	-8.4105	-3.6742	-5.3986	-3.2234	-3.3666	-8.2034	-4.5481	-4.8293	-4.8923	-1.8638	-6.3982	-8.6616	-7.1371	-6.7411	-4.1211	-5.2365	-8.5063	-5.7235	-9.6649	-3.8696	-4.819	-8.9165	-1.827	-2.6953	-2.6128	-9.5609
-10.803	-13.875	-11.164	-10.411	-11.507	-11.279	-10.662	-8.9665	-9.7051	-10.892	-13.627	-11.547	-15.217	-11.256	-11.557	-11.47	-11.633	-9.1685	-10.058	-7.5024	-8.2573	-9.5332	-10.858	-9.8725	-12.563	-11.035	-7.5445	-10.828	-8.9748	-9.234	-13.163	-8.9419	-14.479	-14.136	-11.759	-10.004	-15.492	-10.96	-7.4161	-11.228	-5.8873	-9.7808	-10.617	-11.486	-14.59	-15.078	-11.861	-9.1348	-11.347	-11.702
-11.479	-10.255	-2.2623	-7.7508	-12.37	-12.511	-3.7158	-14.669	-9.6652	-9.5961	-8.0348	-7.7992	-7.3936	-11.02	-7.3301	-5.2505	-5.2599	-11.94	-6.7392	-9.0134	-11.312	-12.022	-6.8278	-7.9997	-9.2402	-5.5444	-11.47	-13.252	-12.578	-10.957	-10.439	-7.2861	-7.5509	-8.16	-12.555	-7.7224	-8.2363	-8.1145	-12.881	-10.19	-8.5775	-9.5668	-7.6088	-2.9819	-6.4437	-8.3489	-6.476	-9.2725	-9.2052	-10.269
-6.78	0.48067	-3.5206	-7.4798	-6.3458	-3.801	-8.7816	-6.6278	-2.3099	-6.2009	-2.9708	-8.2665	-1.7875	-6.9068	-2.1309	-6.7575	-7.7095	-5.3145	-6.8306	-3.9823	-3.0647	-4.2176	-10.835	-4.1929	-4.0071	-7.192	-4.095	-3.0886	-3.7238	-6.3548	-8.5801	-10.569	-4.4261	-7.9916	0.093782	-5.941	-7.6659	-5.0994	-4.9882	-10.74	-3.4357	-7.2563	-9.3944	-4.7977	-2.8788	-2.9286	-7.5463	-1.3758	-2.2392	-6.0246
-7.4665	-5.0121	-6.3521	-7.6546	-3.5781	-4.7232	-1.3031	-4.6733	-5.9446	4.496	-2.7606	0.28735	-2.7565	-4.9674	-4.0781	-2.507	-5.5498	1.4703	-3.1243	-0.54076	-3.0893	-4.8109	-2.2516	-3.5956	-1.8698	-6.5429	-2.6668	-3.1488	-3.0898	-6.8063	-2.7355	-5.6806	-1.4746	-0.29412	-1.1817	-4.7424	-3.621	-5.4786	-5.235	0.052385	-7.2874	-4.0158	0.16438	-6.3414	-6.9126	-5.0464	-3.9109	-0.59953	-1.2255	-3.694
1.386	0.53199	-3.2442	-0.16606	-0.36865	-3.3405	-2.9402	1.6483	2.6091	0.7475	0.97518	-0.58632	5.3697	-0.72404	-2.7515	3.3446	4.1105	2.8724	-2.3526	0.97678	-2.4304	3.2087	-1.1403	-0.27643	0.62794	-1.6145	3.4915	3.9017	0.18237	3.3269	0.60341	1.476	-0.54487	2.6597	-3.464	-3.937	2.9328	0.47709	-3.2496	-1.1738	1.2622	4.1245	-1.7941	1.2003	-1.9285	0.13102	1.1237	-4.2042	3.2324	3.3937
-12.145	-7.0901	-9.8762	-8.1384	-9.7499	-13.004	-7.5842	-9.9026	-9.1859	-12.972	-9.6	-12.597	-13.324	-11.835	-10.384	-9.685	-12.635	-8.2081	-16.215	-8.1751	-10.946	-11.26	-14.442	-13.415	-19.274	-7.6829	-13.298	-7.0886	-11.315	-9.0579	-11.893	-12.867	-10.592	-12.319	-13.008	-5.5773	-8.6507	-11.867	-15.342	-10.491	-10.051	-14.21	-9.2222	-9.9325	-10.697	-13.632	-10.811	-11.982	-13.532	-11.576
3.8705	-2.4346	-0.0068307	-3.867	5.1301	2.0201	-2.8476	0.063622	1.3977	-0.45149	1.86	-1.4194	-2.0474	0.33807	-0.90184	0.076669	1.3154	-1.2283	-3.7334	1.424	2.0405	4.528	-0.93758	3.1009	3.7053	-2.145	-3.9006	-0.20345	1.8179	2.2068	2.7805	1.0577	-2.0366	4.4898	-0.004771	-3.4422	0.72253	1.6034	-0.43498	3.7035	-2.7883	1.8287	1.558	-0.96166	0.65345	-0.58437	2.7049	-0.77589	-0.24039	1.867
-14.513	-11.187	-15.36	-7.9162	-11.446	-7.8226	-8.7305	-13.647	-9.0153	-12.712	-12.86	-9.4589	-11.966	-10.596	-14.454	-9.3321	-7.0523	-10.94	-9.8794	-10.538	-13.079	-11.406	-10.538	-12.197	-15.179	-10.039	-12.461	-10.191	-10.568	-14.438	-12.855	-12.944	-8.707	-14.198	-8.6349	-9.352	-11.75	-9.0173	-12.473	-11.474	-13.101	-13.29	-15.636	-11.894	-17.22	-10.982	-10.209	-13.286	-15.237	-11.255
-11.886	-10.124	-13.479	-9.0944	-8.5911	-9.8213	-8.1637	-10.696	-9.9723	-3.8076	-7.4025	-7.7494	-8.1726	-8.3811	-5.3314	-12.532	-13.493	-7.8279	-3.3497	-8.8164	-7.4716	-8.1811	-7.4745	-4.5592	-2.0842	-7.9615	-7.6917	-5.6826	-13.793	-13.373	-11.182	-8.3214	-8.9161	-8.1303	-12.685	-9.4061	-9.0841	-10.426	-4.8934	-11.564	-4.5881	-8.0754	-5.7469	-11.396	-10.279	-7.8273	-9.8779	-8.3121	-6.6383	-8.922
5.8439	5.947	4.7112	1.5678	4.273	9.4765	8.3109	4.5511	8.9327	7.4352	3.4588	7.8199	5.6783	9.2226	8.781	4.423	5.3357	5.47	8.1297	6.0347	9.5618	7.1665	2.5772	7.1177	7.1073	7.8882	5.3238	6.7483	5.5784	5.3537	8.994	6.7722	3.4578	7.3578	7.2357	7.7107	4.2624	7.4882	-1.0553	6.3995	4.5309	7.2443	8.3207	5.0211	4.0007	3.7184	5.3132	-0.61384	7.5772	6.5354
8.371	9.6505	9.785	7.7502	8.6543	5.0911	7.9933	10.469	7.0481	8.5061	3.1984	9.1421	11.822	10.165	9.4829	8.637	8.2984	6.7908	7.8571	8.0025	7.1964	11.169	10.468	6.5339	5.1831	16.73	7.5363	11.255	11.466	8.6433	4.0979	11.795	7.1263	3.7696	10.153	8.8837	10.416	11.065	4.8055	6.2555	5.9755	8.8096	12.156	8.8001	6.9497	8.5946	11.573	7.7093	9.3328	8.8385
0.79686	-3.9251	-1.2368	-0.89202	-7.2525	-1.8471	-4.277	-4.1685	1.3611	-2.7355	-1.6126	3.4436	-4.5253	0.039026	-2.3724	-4.428	0.83255	-0.51594	-3.3286	-1.2237	-2.9906	-5.0144	0.75479	-4.5343	-1.5406	-1.4946	-0.65248	-5.376	-3.5331	-1.2546	-0.57194	-3.249	-1.5595	-4.8097	1.6014	-0.84705	-1.6606	-3.0543	5.6153	-5.72	-2.9663	-1.0933	-4.6958	-5.2548	-0.79601	0.7494	1.2544	-0.20558	-1.1552	-4.8972
-22.819	-22.066	-20.542	-21.11	-21.107	-20.08	-21.959	-22.768	-19.589	-19.63	-19.497	-18.684	-22.704	-20.038	-19.7	-19.572	-20.881	-18.547	-20.002	-21.633	-16.404	-16.241	-18.35	-23.345	-20.31	-22.845	-18.056	-19.718	-20.525	-23.062	-25.439	-18.546	-18.887	-19.33	-20.479	-21.537	-21.814	-19.239	-22.118	-20.731	-19.909	-21.672	-20.98	-20.709	-23.02	-19.1	-20.94	-23.622	-22.178	-23.282
-0.70548	-2.063	-3.7249	-0.3953	-5.197	0.62901	-7.3388	-2.8127	-4.5014	-3.9852	-4.7652	-0.21092	-5.1325	0.69563	-4.2289	-2.9118	-3.4346	-0.83392	-0.62074	-2.8052	-5.5045	-6.1535	-6.2565	-3.4947	2.0641	-1.8501	-4.2093	-2.6985	-2.6726	-5.81	-2.6136	-5.0596	2.0558	-1.831	1.0901	-3.1697	-6.0684	-2.8533	-3.2288	-3.6022	-2.9453	-7.5504	-1.4819	-0.15157	-4.219	-3.0662	3.4313	-3.1441	-5.2319	-0.95527
-4.8805	-1.6644	-1.7823	-3.798	-8.2164	-7.1523	-7.269	-2.6146	-5.1637	-1.5789	-7.2947	-3.8077	-7.8817	-8.7834	-3.9129	-1.8073	-4.1588	-0.84713	-8.5393	-1.971	-5.8285	-3.2363	-2.2023	-3.3496	1.405	-0.29102	-6.9647	-6.2781	-3.5797	-3.452	-6.6942	-6.6822	-0.7954	-2.695	-6.9683	-3.7057	-3.5368	-2.3387	-4.3636	-5.6108	-1.8351	-4.653	-1.7326	-6.4342	-4.247	-4.5258	-7.9734	-6.3558	-5.0138	-0.99948
-14.454	-6.0456	-12.692	-10.878	-9.0669	-7.6798	-12.171	-10.588	-5.9895	-6.4545	-10.652	-10.353	-11.175	-7.7185	-12.235	-8.6682	-10.158	-10.395	-8.48	-9.942	-8.1051	-8.9137	-5.1662	-13.07	-10.187	-7.5587	-4.5903	-7.2518	-6.3908	-7.4236	-8.5239	-11.673	-11.638	-13.99	-7.2169	-12.133	-10.633	-4.4074	-3.3294	-5.359	-8.5282	-9.1701	-9.355	-12.07	-5.7824	-8.3076	-3.6386	-11.389	-10.212	-11.651
0.98166	2.9193	5.3428	3.3203	0.20023	4.53	-1.8844	-2.9347	-1.4991	2.2895	-0.060483	-2.2833	1.1997	-2.6439	-0.3581	1.3991	0.10013	2.9664	1.1998	3.9102	3.4049	-2.476	1.7715	0.59643	3.8026	-4.0725	3.2813	-0.91353	4.1159	1.3012	1.8293	-0.12878	0.14805	3.2611	2.8803	4.0958	0.74703	1.6453	0.74044	-1.8234	-2.1808	4.8772	1.3869	1.2768	-2.8815	1.9848	1.5057	-3.9816	0.74685	2.8928
-1.8319	-3.7978	-0.7955	-1.216	-0.31941	3.4138	-1.8192	-2.3203	-0.97693	-0.49989	-2.252	-2.8092	1.3422	0.85372	2.9092	-3.887	0.14728	-0.70484	-3.7768	-1.2483	0.97392	1.069	-2.8731	-1.6303	-0.30415	-2.7095	-1.2217	0.47227	-2.8656	-0.83982	-3.4944	6.733	-4.8098	1.8157	-5.1568	-2.3149	-3.0396	-1.4899	-2.7469	-0.889	-0.39221	0.5353	-3.586	-0.47722	-2.6824	-1.2254	1.4934	-0.59778	-0.22532	-1.3424
4.8894	0.49372	4.0692	3.9775	9.4041	3.7584	7.1177	2.4346	7.4228	7.6037	4.3843	4.8938	6.6235	6.957	6.1114	6.7128	2.2501	5.5708	8.4648	6.8621	3.0598	5.1735	2.8994	7.2461	0.88223	3.7472	6.7983	6.8452	0.53037	-1.8535	2.2012	-0.66722	8.0232	4.231	4.9205	5.8321	2.8972	3.7521	5.124	8.2536	2.1505	2.3854	4.7302	5.9386	4.5886	2.592	0.09597	4.5363	4.2475	1.7913
-23.793	-25.146	-19.504	-21.799	-23.185	-21.104	-24.024	-23.112	-23.801	-23.214	-18.844	-19.959	-21.605	-24.537	-24.942	-23.198	-22.717	-23.514	-20.268	-20.46	-20.724	-21.939	-20.793	-20.779	-20.925	-21.68	-23.629	-18.149	-23.923	-23.553	-21.684	-25.324	-21.169	-24.418	-20.665	-20.696	-25.519	-23.76	-22.809	-16.604	-23.889	-25.491	-24.093	-22.859	-22.158	-19.568	-25.948	-20.892	-24.669	-22.682
-1.4643	-2.3998	-5.1658	-6.678	-2.4626	-4.6096	-4.7038	-5.5431	-4.4734	-7.4511	-4.1353	-5.4165	-6.1254	-1.3615	-7.8389	-5.0545	-4.4935	-4.1001	-4.6843	-3.88	-5.4518	-4.7486	-2.7498	-4.7629	-3.9981	-5.0192	-3.8547	-6.1256	-0.47188	-7.825	-4.5659	-2.0366	-3.6438	-8.0531	-1.6177	-2.9061	-4.2803	-7.8608	-2.8639	-7.0419	-5.0058	-3.4296	-7.43	-5.5337	-6.9404	-7.7192	-5.0024	-2.7176	-5.2661	-3.1428
-2.9619	-0.7371	2.8147	2.0435	-1.929	1.6676	0.62259	2.4078	1.4145	0.68962	-1.2556	2.8048	3.818	2.2769	-0.38391	1.2269	1.9089	0.32871	2.0158	-3.0276	0.54377	5.5826	-1.9366	0.5681	4.0258	-1.0038	-0.47267	0.49547	3.1341	1.5265	-0.13407	2.9944	6.233	0.97923	4.5759	-0.50141	2.038	-0.77629	4.5159	4.5641	-4.9844	4.3992	0.018677	0.010928	-1.3844	0.51513	3.6499	2.0951	-0.69992	-0.79875
-4.5099	-1.4894	0.14311	5.493	-0.93256	-3.4247	-0.34066	-3.1298	0.42191	-0.77074	3.6571	0.67618	-5.2047	1.2562	2.8952	-0.054305	-0.78484	-1.2678	4.7452	-0.09384	-1.1596	2.5862	-2.3139	-1.7335	3.3861	3.7502	2.3042	1.7238	2.3606	-3.4007	-0.58804	2.79	5.2708	3.2413	-0.33375	-5.3766	1.1529	1.2151	0.94113	0.80192	-0.085844	-3.3921	0.23523	0.82596	5.7733	0.4077	0.6928	-3.6936	-1.1447	0.27772
-0.57332	-2.5634	3.6969	1.7949	-3.467	-5.8347	-1.9212	0.93289	4.1996	-3.0871	1.241	-2.202	-4.3696	3.4188	0.58542	0.38292	0.52312	-0.55756	0.020763	-3.6229	-3.1359	-0.33456	0.055921	2.2798	-3.0802	-1.8826	2.9228	1.9953	-1.618	-0.97298	-2.7087	-1.3131	-0.7216	-6.2303	0.46317	-0.16512	-5.2592	-3.0154	-2.3981	1.8702	1.5629	0.10202	2.7827	0.6057	-1.6655	-0.39863	0.8357	-3.1386	-4.5289	1.9423
-8.8622	-6.0154	-7.1901	-11.631	-7.9411	-10.946	-9.2573	-5.0053	-9.8461	-5.7217	-8.7206	-3.0852	-7.8156	-7.3595	-7.4207	-7.1811	-8.2173	-8.7618	-8.2079	-7.3674	-10.814	-10.823	-6.2311	-6.3259	-11.722	-7.9069	-11.026	-7.8025	-10.374	-8.974	-5.5168	-6.8743	-11.364	-5.3575	-2.8057	-3.895	-7.3115	-9.0784	-8.2383	-5.6196	-12.133	-5.5216	-4.7963	-10.568	-13.716	-5.238	-7.9793	-8.4795	-3.9304	-8.3804
-8.8975	-6.8605	-5.0266	-6.3452	-8.4547	-6.1672	-12.144	-5.8532	-6.7767	-6.7953	-7.5433	-6.2284	-6.9607	-11.818	-10.31	-9.6991	-6.7197	-10.869	-5.2558	-5.8216	-10.895	-11.487	-6.4228	-8.2079	-12.254	-7.9388	-5.3917	-5.7148	-5.9373	-7.8006	-6.8469	-6.1645	-5.452	-5.0348	-9.0004	-7.7132	-8.9967	-6.0848	-8.1955	-8.6945	-10.242	-3.362	-11.214	-12.17	-8.7271	-10.206	-9.6117	-8.1444	-10.19	-7.1196
-0.89588	-5.7927	-4.1247	-6.0295	-3.8062	2.2316	-0.11902	-0.6199	-2.1231	-3.7716	-1.7665	-2.2225	-6.8107	-2.7121	-5.0455	-4.2242	-2.7138	-2.7372	-5.3574	-0.87411	-3.2172	-7.0923	1.687	1.9833	0.41741	0.52318	-2.9055	-3.9077	-2.5429	-0.45012	-4.1717	-4.9493	-1.7328	-1.6299	-7.0728	-5.1832	-6.9116	-2.7725	-1.5705	-0.85871	0.81539	-5.3781	-2.036	-3.1636	-5.472	0.031094	-4.9649	-7.0709	-4.6751	-6.1575
-5.3475	-6.1125	-5.7272	-5.4607	-8.0166	-12.941	-7.2196	-10.667	-8.3628	-9.2619	-8.616	-5.6807	-5.9591	-5.4277	-9.0482	-12.086	-11.823	-6.746	-10.091	-5.3397	-7.2107	-10.269	-5.544	-6.0185	-4.8916	-4.6736	-4.5374	-8.2931	-6.2388	-5.3478	-6.3248	-4.0287	-9.5055	-8.1228	-3.1117	-6.9192	-10.348	-9.092	-7.4143	-4.8025	-8.6898	-6.9764	-6.8541	-3.9191	-7.5444	-11.044	-9.8254	-6.9319	-7.3315	-7.8081
-15.129	-10.501	-12.073	-11.687	-12.096	-13.153	-14.552	-12.34	-9.3675	-10.785	-11.306	-12.391	-16.947	-12.995	-13.863	-12.955	-12.614	-14.132	-14.285	-19.409	-10.759	-10.815	-14.389	-11.839	-11.766	-13.219	-10.2	-10.366	-8.9037	-14.054	-14.178	-19.791	-11.584	-10.98	-12.183	-10.85	-13.549	-14.278	-11.085	-13.583	-12.533	-12.311	-12.64	-7.2111	-10.716	-13.602	-7.9661	-12.065	-11.833	-9.6872
-7.2184	-8.2385	-4.5976	-0.81417	-4.7176	-7.3657	-8.4161	-6.045	-5.1837	-8.5313	-5.1101	-8.1704	-1.9372	-6.3246	-2.3052	-0.70374	-2.5524	-8.4305	-0.64907	-3.7837	-6.8623	-5.0023	-5.7048	-6.8797	-3.6181	-8.5546	-2.4661	-8.9339	-6.5034	-5.6014	-5.4382	-7.6203	-4.7287	-9.1067	-6.8417	-0.43547	-6.2174	-3.2888	-8.5364	-8.2746	1.495	-6.5402	-1.3227	-4.9811	-2.5214	-4.1595	-3.2977	-9.4262	-5.4744	-8.0495
-5.7955	-7.3586	-10.099	-8.6481	-7.552	-6.7341	-6.3999	-9.6845	-1.8793	-9.6265	-8.548	-0.16129	-7.8049	-12.782	-7.6828	-8.0707	-3.5427	-6.1584	-11.278	-6.5405	-9.8161	-7.1029	-5.8866	-6.3364	-4.3986	-8.07	-9.5719	-6.2414	-4.714	-8.5255	-8.89	-10.265	-4.8872	-9.2353	-9.8673	-8.8006	-8.7757	-8.1706	-6.4636	-5.3211	-12.043	-5.0946	-6.8826	-4.3484	-7.5566	-8.6588	-7.5471	-11.757	-6.5231	-4.4688
-2.2173	-1.7276	2.2355	-0.20769	2.0586	2.1808	-0.20695	0.32176	0.39141	-2.3991	-1.0015	-0.39125	-3.1902	-0.31585	-5.101	-2.6699	0.61631	-2.3504	1.1872	-0.62907	-1.9451	-2.7204	-3.3545	0.2103	1.5378	1.2447	-0.30053	0.13497	-4.524	0.13664	-4.3188	1.7683	-1.0653	-0.16686	2.7714	-2.7657	-2.9466	-0.53243	3.0585	-0.85694	1.8207	-0.96454	1.9151	-2.4455	2.3453	-1.7866	-1.7244	-0.58845	-1.8402	-0.53632
-12.514	-10.59	-11.792	-11.72	-9.0214	-12.943	-12.425	-14.665	-11.244	-12.709	-10.994	-13.638	-14.687	-12.458	-9.9052	-12.166	-13.072	-12.488	-7.1843	-14.228	-10.734	-12.352	-8.362	-15.784	-12.432	-14.001	-10.021	-10.796	-10.968	-15.246	-13.776	-13.68	-7.9685	-9.0434	-15.375	-9.8832	-8.8678	-6.2722	-9.8877	-14.161	-13.604	-8.3367	-15.324	-16.674	-5.4642	-14.015	-14.612	-12.502	-7.5723	-12.294
6.2382	4.916	0.46218	2.448	4.0337	4.0968	0.86009	0.80491	7.8817	-1.1005	-0.6987	-4.6547	-1.9394	2.6272	2.5685	3.3313	-1.2516	-1.3909	7.926	2.2012	6.2288	1.3048	4.0418	1.6609	-1.0546	-1.523	0.42063	5.3727	8.0234	0.8889	0.29695	1.4668	3.1459	2.0012	2.2415	4.7055	0.31534	4.6519	3.4926	-1.746	5.9072	-0.36452	-1.4916	-1.5914	0.80333	0.41345	1.5708	0.81133	-0.19266	1.5744
-2.0627	0.69447	-0.82745	-2.3564	-3.2231	-3.6412	-2.438	-2.1003	-3.7128	-4.4445	-4.2352	-0.29978	-5.7571	-0.92383	-2.3132	-1.5341	-6.1196	-4.2198	-1.3899	-1.3794	-3.7924	-4.0552	4.6238	-2.6775	-3.9536	-1.752	-5.0296	-0.051607	-4.5315	-1.9038	-1.2417	-7.2722	-1.7042	-0.29149	-4.7663	-5.2192	-3.0984	0.48408	-4.2712	-4.8119	0.95575	-5.1998	-2.0078	-0.60677	-6.0758	-0.12651	-2.3116	1.7317	-1.1928	-1.7267
-6.0856	-4.9864	-3.3082	-4.4274	-4.3691	-7.3852	-4.9861	-3.7757	-6.4962	-4.3561	-5.5252	-0.9191	-2.1396	-4.3844	1.5093	-0.29439	-5.2638	-7.3398	-7.8087	0.60446	-1.9241	-5.8403	-2.877	-1.8781	-7.5687	-5.1684	-5.802	-1.4473	-5.4508	-7.246	-5.3443	-5.1745	-4.6112	-5.3173	-5.0434	-8.6572	-2.7443	-6.2524	-2.5236	-0.19776	-4.1485	-0.43751	-2.7144	-5.9158	-3.3321	-4.2207	-1.7809	-1.7717	-1.7529	-7.3549
3.4846	-0.012863	2.9681	2.4598	0.81253	-0.5417	3.7948	-1.4484	-1.1805	0.84738	4.2488	6.3036	6.1957	1.5049	-3.0641	2.2157	-3.7102	2.2525	4.1835	2.4927	1.5952	-2.284	5.0785	3.3749	1.3481	2.7724	2.0955	-2.5845	4.4701	3.9511	2.0434	8.147	0.94658	-0.96182	1.1985	-0.68393	0.84824	0.77458	-1.053	2.5822	4.1432	3.3471	3.9452	0.2727	5.7895	0.89554	3.9316	3.3188	2.8676	0.45426
1.8131	-3.43	1.3623	-1.6894	-2.6292	0.33196	-3.3976	-0.25737	0.40524	-2.5674	1.2917	-2.3713	0.7623	-1.4996	-2.9129	3.7775	1.0335	-1.8959	-4.3432	-5.0663	-3.4191	-0.2646	2.4779	-2.4243	0.94039	-1.2636	1.4418	2.9501	1.7039	1.6415	0.76478	2.2977	-0.27759	2.7564	2.2738	-0.16453	-3.9363	1.2419	-4.6242	2.4592	-2.3513	-1.1089	-0.060074	-5.3975	0.23547	4.5529	-1.2372	1.8365	4.8958	-0.5924
-11.621	-9.5227	-10.827	-6.975	-8.7753	-11.59	-7.2625	-7.5401	-9.8041	-4.8507	-8.6356	-7.6802	-7.7768	-5.6221	-9.6303	-9.5074	-3.9943	-8.761	-9.8253	-6.4101	-9.9438	-14.117	-4.4425	-12.35	-8.6285	-8.6704	-9.0594	-9.1791	-8.0053	-8.7552	-13.243	-7.5022	-12.457	-7.2311	-8.0175	-9.5949	-8.4004	-10.144	-6.1268	-8.999	-11.924	-9.4419	-9.2122	-8.4787	-8.1033	-7.9726	-7.4154	-9.2313	-11.429	-10.001
-12.845	-13.473	-14.684	-9.9566	-16.394	-7.5387	-16.158	-10.885	-16.588	-14.778	-15.568	-7.3252	-13.894	-13.303	-16.152	-13.153	-13.54	-10.423	-10.662	-14.204	-13.345	-15.409	-16.291	-15.355	-12.07	-13.662	-16.353	-12.658	-12.53	-10.684	-13.771	-15.065	-7.7611	-13.48	-8.7129	-10.05	-12.472	-15.519	-14.893	-12.762	-12.2	-6.2095	-12.776	-9.3026	-11.914	-10.119	-17.145	-12.015	-13.568	-8.8026
-0.9826	0.099099	-0.35488	-0.16849	0.16105	-3.5904	-1.3794	-1.1282	-0.22439	0.82078	-1.3806	5.0995	-1.2696	2.0883	-0.2931	0.1302	-2.7693	-1.9647	0.30749	2.5352	2.9856	4.6543	1.8539	-1.0509	4.5519	-2.2928	4.6403	4.5566	1.5643	0.33992	1.5978	-1.7588	-3.6556	0.10272	-1.3091	-2.6671	-1.2765	-5.7294	-0.61317	-0.86649	1.8106	0.11965	3.9794	1.6545	0.45847	2.617	-1.5075	-0.17154	1.3987	3.2162
-10.528	-11.286	-10.812	-9.9323	-13.392	-10.484	-12.917	-7.8994	-15	-11.697	-9.9798	-10.556	-10.028	-13.67	-10.357	-12.586	-13.362	-13.265	-13.28	-10.055	-12.16	-16.047	-9.5212	-13.372	-8.3677	-11.041	-10.698	-13.79	-11.669	-8.3321	-13.037	-11.076	-7.03	-11.771	-6.2016	-10.368	-11.581	-13.049	-11.389	-6.6027	-13.182	-9.2355	-13.749	-8.7557	-13.27	-11.394	-11.232	-13.811	-13.187	-14.823
2.6698	-1.9681	4.3244	0.48924	-4.0953	0.94043	-0.82381	0.28904	-2.1014	1.0433	2.4811	-1.7993	2.7341	-2.7322	-2.0221	0.28106	-5.1541	1.9988	7.5202	2.0268	1.3022	-0.25306	-1.1115	0.69775	-0.014712	3.5872	0.12525	2.1075	4.3522	-2.9078	1.8322	4.0965	1.3293	6.7356	-1.9785	2.5613	-1.5984	3.0362	-0.7488	3.4659	-2.6588	0.8223	0.95562	0.17928	0.39908	4.2516	-0.3586	-1.9489	4.0117	0.065174
-10.201	-8.8276	-9.9956	-12.127	-14.699	-8.9295	-6.1464	-6.4933	-5.4426	-12.755	-14.606	-7.3564	-3.2437	-9.9791	-9.6775	-10.322	-5.9602	-8.9724	-3.9221	-8.9718	-9.2926	-6.9173	-6.3165	-8.7705	-5.4649	-9.7053	-11.018	-12.116	-6.3102	-6.4669	-9.2569	-7.9199	-11.423	-5.9504	-9.3735	-2.5856	-11.73	-6.8307	-5.9861	-10.465	-8.7252	-7.1034	-7.9831	-11.99	-7.6054	-9.0101	-9.4916	-5.5534	-4.2223	-10.417
-2.8476	-3.3917	-7.418	-1.6063	-5.7446	-1.4234	2.0664	-4.6807	-4.5627	-1.6393	-1.6702	-1.3809	-3.221	-4.3314	-0.51623	-2.8086	-7.148	-3.2551	-4.1123	-5.2766	-4.06	-1.6802	-3.3889	-5.4952	-4.1676	0.92751	-4.3347	-8.8192	-5.5782	-4.6576	-0.39145	-2.0995	-5.0613	-4.286	-3.8268	-4.8283	-7.4817	-2.7924	-1.7443	-4.8534	-3.3627	-6.179	-7.9587	-6.6177	-1.3438	-3.5039	-3.3109	-2.4398	-5.3118	2.3023
7.3913	9.9674	6.784	5.1915	11.623	5.886	6.1367	6.7442	9.3089	5.2849	7.4862	4.8015	4.5799	8.8089	11.651	7.9284	6.2239	6.5077	2.2728	8.1541	8.1706	7.2534	2.898	3.1704	7.3247	6.4967	7.5153	4.635	8.593	8.367	6.3748	4.0781	4.0821	9.696	5.666	5.5484	9.1015	3.9377	5.8082	6.8821	6.9897	4.941	7.0881	3.7514	4.914	5.5582	6.357	9.4232	4.5262	9.6049
2.9649	4.7975	2.8268	0.60985	5.6767	6.4829	8.2944	10.943	5.6961	1.7679	5.6435	7.6413	5.216	6.8359	3.4574	6.7579	6.22	8.3581	8.6743	5.444	5.1927	5.2335	6.3852	8.8757	2.5118	6.1485	4.3348	4.123	8.6405	6.6648	4.0377	8.1399	5.8726	5.3467	6.2393	12.486	5.8561	4.8881	5.2123	2.553	7.4177	9.1332	5.8058	8.3826	7.8671	5.0239	5.7522	4.9923	7.1538	1.3164
-19.908	-23.355	-25.021	-23.13	-22.865	-21.301	-23.412	-21.682	-22.77	-27.254	-23.841	-29.458	-23.377	-22.525	-22.684	-20.135	-20.902	-22.559	-26.366	-17.778	-22.529	-21.324	-25.843	-22.063	-20.891	-19.3	-18.302	-20.886	-20.502	-22.593	-22.581	-25.004	-24.736	-25.812	-24.693	-21.106	-20.801	-21.125	-22.217	-18.646	-23.49	-16.438	-22.56	-18.959	-21.474	-23.099	-23.097	-23.991	-22.611	-20.059
6.8758	2.8532	4.5929	3.228	6.028	2.8454	3.6099	8.248	5.773	8.6903	3.795	3.5844	3.6442	5.4055	7.6763	9.7558	6.8495	8.6213	5.0279	1.7167	5.928	6.619	4.724	2.6079	3.0479	5.5802	5.0949	3.7542	2.0523	9.2448	7.7585	6.2521	4.7249	6.6492	7.786	4.5541	5.0583	2.228	3.2108	5.2375	6.0988	9.1513	-0.48163	3.5441	3.8236	9.0558	1.6773	7.4349	5.6551	6.4508
-15.5	-9.9994	-13.328	-11.561	-16.432	-12.916	-11.731	-11.074	-11.354	-13.534	-13.906	-14.185	-12.081	-17.039	-8.296	-12.279	-13.534	-16.456	-11.843	-16.308	-15.591	-11.485	-10.765	-13.378	-12.05	-14.657	-9.6046	-13.943	-11.444	-11.779	-12.628	-16.879	-11.691	-12.551	-12.923	-10.219	-10.966	-18.593	-9.2858	-10.153	-8.9296	-10.311	-8.8916	-10.637	-15.214	-15.919	-10.877	-14.774	-9.9822	-12.302
-8.8059	-8.3983	-8.3587	-8.987	-14.133	-10.777	-15.525	-13.088	-9.7337	-11.852	-9.6309	-10.073	-9.7173	-17.375	-9.9465	-15.288	-9.0431	-7.0205	-8.3909	-11.219	-13.239	-8.8184	-17.283	-11.049	-12.559	-11.003	-12.087	-10.105	-6.8366	-12.098	-10.726	-11.032	-9.5696	-10.036	-8.3264	-10.241	-11.564	-9.6467	-12.172	-5.7813	-10.308	-9.5384	-14.776	-14.074	-13.438	-11.189	-15.606	-12.057	-15.673	-12.762
1.2754	3.5498	5.1867	7.1316	0.81058	2.2663	-0.038695	5.4632	4.8593	3.6536	3.7395	-0.17231	-0.9424	7.9646	3.6304	7.2669	6.1226	4.1724	3.4897	0.71094	2.4906	4.0089	7.1901	4.8878	4.2261	6.7273	8.1218	8.478	2.1971	7.3354	-2.4048	3.9588	6.1755	5.2943	3.3797	1.5505	0.41623	5.9323	1.4215	4.8063	3.9484	3.3361	0.57831	4.304	4.3549	2.8804	-0.85995	6.9061	2.0362	0.30417
-8.6044	-17.969	-8.52	-8.8617	-10.547	-6.8598	-13.713	-11.801	-7.7879	-10.119	-12.699	-7.3041	-11.765	-14.041	-8.5186	-14.802	-11.052	-8.6813	-13.041	-13.95	-10.547	-12.875	-5.3732	-11.009	-12.197	-11.971	-12.344	-14.947	-12.315	-6.027	-11.109	-11.749	-13.245	-7.955	-11.96	-12.998	-10.921	-10.193	-14.253	-12.284	-7.7718	-11.354	-7.0891	-9.5692	-11.546	-11.382	-11.47	-13.859	-5.9644	-9.1621
5.0732	6.2385	1.04	3.7124	3.104	4.3469	-0.92444	0.7883	0.98213	2.5376	4.0142	-1.6135	1.0295	6.3952	3.2152	0.4002	3.1217	3.5911	4.0344	-3.1164	0.070791	0.85235	4.8605	0.12902	3.5814	2.5141	-3.419	-2.9639	4.9279	2.2013	0.91978	3.4975	4.8471	0.30666	4.341	4.2868	1.8406	3.7073	1.9555	2.8803	0.60789	3.3455	1.771	3.7465	4.9862	4.1743	-0.87093	-0.37684	0.1375	3.0081
-11.971	-10.13	-12.838	-11.419	-14.826	-13.342	-11.592	-13.479	-11.057	-14.549	-11.927	-16.561	-17.863	-12.475	-9.3232	-11.744	-13.63	-17.032	-11.229	-16.816	-16.162	-16.129	-12.736	-15.853	-16.818	-14.297	-17.231	-11.44	-11.337	-10.826	-13.77	-15.42	-11.281	-14.14	-15.87	-14.724	-11.335	-14.257	-8.0638	-13.348	-15.617	-12.037	-14.174	-19.719	-14.365	-10.567	-8.6121	-11.845	-16.379	-15.12
-7.6711	-7.2611	-7.6133	-7.5173	-6.5642	-9.3369	-6.9535	-7.5085	-8.8859	-14.214	-10.941	-12.033	-12.299	-9.2108	-7.3538	-9.9565	-11.968	-7.2928	-7.8046	-5.5488	-8.6736	-9.4208	-5.3648	-5.4881	-10.458	-12.577	-6.2602	-9.4555	-8.9351	-7.7591	-8.1819	-8.8133	-7.4995	-8.5479	-11.067	-5.1979	-10.039	-3.521	-10.157	-8.4678	-7.706	-9.9759	-7.5731	-5.8273	-6.3476	-9.3599	-6.487	-8.8928	-7.5506	-7.3099
-6.6925	-12.789	-12.653	-12.486	-12.118	-14.917	-11.351	-13.219	-9.799	-12.486	-13.514	-14.655	-16.395	-14.516	-13.077	-11.682	-14.456	-14.78	-11.904	-14.732	-10.385	-14.478	-12.852	-16.495	-13.878	-12.925	-11.832	-13.039	-14.999	-11.928	-10.052	-18.554	-14.735	-14.679	-14.535	-15.414	-13.732	-18.063	-10.84	-15.397	-8.6811	-8.9677	-12.207	-13.014	-13.413	-13.153	-10.244	-16.322	-12.213	-15.36
-16.748	-13.25	-9.7645	-16.078	-16.278	-15.145	-11.724	-8.9069	-16.324	-16.169	-14.807	-15.429	-15.844	-13.557	-13.092	-15.173	-15.089	-14.452	-14.125	-15.879	-12.58	-11.631	-18.479	-13.811	-18.585	-12.453	-14.337	-16.578	-13.424	-11.232	-13.447	-13.502	-13.308	-19.288	-13.217	-15.544	-12.584	-15.697	-10.068	-15.167	-17.943	-12.959	-15.7	-14.554	-9.8498	-15.065	-15.883	-15.606	-12.996	-13.097
-2.7158	-4.0919	-2.993	-4.3887	-1.3583	-2.0515	-1.7326	-0.99337	-5.707	-2.6418	1.5199	-4.9334	-3.8797	2.4088	-5.6294	-4.9889	-1.624	-0.12795	-2.9759	0.010767	-3.6909	2.4375	-8.4257	-2.7957	-6.3129	-5.9222	-5.1876	-2.254	-3.3063	-3.2719	-6.4249	1.699	-2.6153	-4.9928	-1.7123	0.68416	-3.9948	-6.2529	-2.1427	-8.3306	-2.4048	-4.2598	-2.9916	3.2291	-1.4356	-7.5147	-3.6432	-8.1303	-5.5059	-0.7344
-6.2739	-1.773	0.20831	3.6603	-1.1369	4.6453	-3.0888	-2.9631	-1.7719	-0.96554	2.4503	0.63262	-1.1122	-1.2414	-3.9147	1.218	2.1794	1.0629	-1.6625	-4.4043	-0.60377	-4.1574	-5.3464	-2.0816	3.7232	-4.6233	-0.73425	-1.9343	2.741	3.3069	-1.991	-5.3702	-0.11725	1.5969	-3.445	-0.57437	-4.5368	-3.3968	-0.2231	2.9175	-2.176	-4.8877	-7.7278	2.9372	-1.341	0.16416	-3.0306	-0.90463	-2.0869	-2.7693
3.8878	-3.2053	-0.091816	-2.4524	2.3097	3.0843	3.423	3.5992	1.4167	6.1984	5.0184	-2.765	-0.06339	-1.414	-0.9456	3.2268	-0.56187	0.91124	1.0768	4.9222	1.655	0.64046	2.113	-1.4828	-2.0181	-0.2715	6.2129	0.023183	1.327	0.95282	2.9381	-0.30801	0.39862	0.9666	1.1813	-0.93396	-2.418	0.31611	1.9025	-0.53478	3.3578	1.048	2.0665	-1.4142	-1.5412	-0.18839	1.9779	1.9205	2.2685	-0.36206
-5.2254	0.31106	1.0877	-1.5885	-0.71721	-2.1136	-0.24088	-2.7268	-1.0267	-7.8022	-2.336	-7.0637	-3.374	-7.0262	-0.28162	-2.5379	-4.5633	-3.2297	-4.8231	-1.8357	-0.63392	-1.3311	-3.9032	0.51383	-4.85	-5.3486	-5.375	-0.17344	0.93189	-3.6809	-6.077	-3.9439	-3.2549	-2.8779	-5.5751	-4.7333	-8.4688	-12.005	-5.1588	-2.0469	-2.5664	-4.1384	-2.3276	-1.8201	-0.29489	-3.3365	-0.76031	1.751	-6.8634	-10.874
0.43359	-3.6685	-3.9469	-2.9653	1.0756	-0.50597	-1.1889	-3.6826	-1.5017	-9.2756	-2.9815	-2.5492	0.32542	-4.4091	-1.9688	-5.0276	-2.4599	-4.5331	-4.7738	-3.7468	-1.7671	-0.255	-3.9557	-4.2523	-1.9191	-5.6533	-3.7096	-5.6936	-4.8038	-1.5583	-3.4807	-5.3429	-3.1067	-1.3341	-4.1431	-4.8734	-0.21881	-2.7982	-3.9642	-4.0999	-4.1466	0.023264	0.051909	-1.5521	1.0586	-2.3723	-3.5122	-8.8258	0.36052	-6.4661
-10.89	-11.327	-11.725	-16.537	-15.233	-13.7	-9.522	-7.4593	-8.966	-9.5046	-12.453	-14.006	-10.823	-13.575	-13.009	-8.532	-9.2414	-14.891	-12.799	-7.2139	-8.8787	-10.877	-11.294	-11.167	-15.89	-11.498	-14.914	-14.037	-12.152	-12.417	-15.095	-12.895	-9.3681	-7.7639	-10.235	-11.845	-9.9511	-1.8925	-10.759	-14.423	-12.738	-6.2586	-16.662	-9.0917	-11.016	-9.4689	-15.942	-16.106	-11.857	-15.03
-24.229	-23.425	-18.68	-18.734	-24.596	-17.828	-16.926	-19.248	-23.757	-21.198	-20.458	-23.633	-25.398	-22.141	-22.572	-18.947	-19.368	-22.251	-13.66	-20.185	-20.978	-19.925	-22.449	-21.669	-21.992	-24.059	-20.891	-19.498	-21.28	-23.183	-17.63	-24.002	-22.246	-23.167	-25.019	-20.385	-20.299	-22.079	-19.192	-26.482	-22.931	-21.087	-16.536	-20.712	-15.41	-20.248	-16.554	-20.739	-20.225	-18.045
-14.14	-13.365	-13.268	-13.545	-17.65	-18.83	-11.209	-13.578	-14.099	-15.337	-14.571	-13.169	-13.924	-13.704	-17.003	-11.073	-8.9796	-14.547	-18.136	-15.474	-14.3	-8.5735	-11.375	-9.9952	-15.666	-10.38	-15.299	-15.119	-14.11	-14.934	-9.7222	-12.149	-13.151	-13.236	-15.881	-15.426	-14.088	-16.318	-10.024	-16.197	-14.348	-16.416	-17.201	-18.269	-15.016	-10.86	-14.893	-17.079	-12.491	-14.214
2.6631	3.8947	8.8825	5.6864	4.7433	5.3655	5.0218	1.1403	2.9361	0.85293	9.4212	6.0087	2.6757	4.7272	1.9207	4.5484	7.748	2.9767	4.8129	2.7819	6.6507	7.2554	8.3912	7.3167	7.1188	7.0709	6.2405	9.679	5.4985	9.2259	6.7423	0.26766	4.2569	6.4311	9.7448	4.1595	3.1112	9.0205	5.8169	5.431	5.2621	4.7166	8.1996	6.0516	6.0299	7.5784	4.1724	3.6677	1.5393	7.3246
-2.3782	-0.74301	3.7432	-0.079391	-2.6562	-0.36909	2.4613	-3.2519	-1.5654	2.1579	0.76902	-1.3272	3.6774	-3.6916	-5.3698	0.24453	-0.71836	-2.3886	-2.7516	-1.7175	0.73744	0.058848	2.5275	1.9811	-4.4482	-1.8966	2.6812	-1.0195	0.4385	1.5771	-1.9686	-0.21273	2.4107	-1.4538	2.0071	-6.7092	-0.38449	0.93869	1.8629	-1.4647	-3.5058	2.6428	-2.1352	0.82183	-0.24209	2.5392	4.2263	-1.4674	1.4686	3.4244
-15.133	-9.4146	-10.253	-6.4574	-12.046	-13.876	-10.872	-14.734	-11.156	-13.334	-11.003	-11.947	-8.9057	-8.7757	-11.522	-9.5768	-9.3401	-11.434	-9.1836	-13.185	-11.402	-12.024	-9.2014	-8.4855	-10.748	-5.8321	-5.076	-12.731	-12.422	-9.1648	-12.474	-10.81	-13.572	-9.4101	-9.2641	-9.5081	-12.081	-7.1234	-5.709	-8.2519	-8.3953	-12.287	-13.971	-10.666	-10.799	-5.1898	-9.5297	-14.073	-11.548	-9.8363
-12.203	-9.8836	-16.651	-12.218	-15.24	-12.08	-15.099	-9.2809	-10.519	-10.212	-8.0531	-9.9668	-11.262	-9.5216	-10.853	-11.743	-12.632	-9.6544	-7.2749	-14.263	-7.5428	-6.91	-11.106	-16.479	-7.805	-8.4397	-11.755	-12.183	-8.2408	-7.5206	-11.188	-9.4532	-9.1995	-11.397	-6.0196	-12.393	-8.9567	-11.937	-7.2746	-12.082	-13.574	-8.9689	-9.2556	-7.4861	-8.7009	-14.373	-16.801	-10.377	-6.3879	-7.5673
-0.058953	-5.2037	-3.411	-5.8979	-1.0419	-0.44745	-0.73748	-2.603	-4.3987	-0.32773	-2.7518	-0.43049	-6.5976	-2.447	-3.1655	1.1711	-2.7298	-5.5293	1.1624	-1.4155	-3.4156	-6.8674	-8.9601	-2.9553	-1.4203	-4.8208	-3.9278	-3.742	-5.1899	0.84984	-6.2866	-2.0277	-4.2246	-3.7188	-3.7898	-1.4292	-1.6441	-2.4969	-1.2558	-4.2497	-1.8763	-4.1212	-6.552	-1.0199	-2.2597	0.86903	-4.9968	-1.9594	-1.9821	-3.062
-5.844	-3.1553	-7.7758	-1.2354	-5.5737	-3.8774	-3.2516	-3.5454	-4.4118	-3.4734	-1.6149	-9.5624	-7.4769	-6.6347	-6.8381	-5.795	-5.0009	-5.5353	-5.9595	-8.866	-4.2905	-4.7171	-1.1932	-5.2564	-7.5806	-5.4482	-0.2335	-7.1206	-3.1689	-4.7429	-2.5304	-3.3065	-7.1527	-6.437	-3.1433	-7.8732	-2.8693	-4.3463	-6.9931	-3.8267	-2.1974	-5.6431	-5.3704	-8.2458	-6.7337	-5.6529	-4.4093	-5.4436	-8.7962	-7.2451
3.6571	11.426	10.115	10.012	6.4122	12.173	10.666	10.833	13.006	11.398	8.2645	7.27	4.7766	9.345	5.2142	10.986	7.1951	9.7549	7.7984	8.6652	10.24	10.033	4.5882	7.7522	11.976	8.7262	5.6918	7.917	12.021	5.7452	11.99	6.81	6.2784	10.117	4.3607	10.112	6.1596	12.409	10.662	7.7124	10.068	7.2571	10.788	4.7617	10.408	10.677	10.95	8.3551	6.3033	10.531
-7.3723	-5.9553	-5.337	-4.0573	-12.633	-2.9643	-8.1933	-8.5017	-0.78979	-5.3377	-4.1218	-8.7703	-3.6915	-5.1739	-3.0651	-8.3739	-0.59033	-2.8953	-4.5608	-2.4936	-2.5771	-9.3817	-3.3984	-3.7054	-3.9634	-10.184	-1.8881	-8.2435	-6.1529	-2.6034	-3.3986	-4.2208	-1.4123	-4.3068	-7.1286	-0.66651	-8.3851	-4.0214	-9.6188	-2.8085	-4.8708	-3.0923	-6.8903	-13.593	-3.2912	-2.839	-7.4547	-4.4794	-8.9052	-6.0797
1.4025	-5.915	1.4004	2.8439	-0.097808	-3.5882	-0.83507	5.6271	0.13642	5.7425	1.0681	-5.1979	1.4202	1.6743	-2.2829	5.3766	-2.7144	-0.74273	2.0338	-2.3232	-2.8499	3.3794	-0.68713	-3.5711	-4.0623	-0.79227	-2.098	0.48693	2.9134	3.9213	-5.8764	0.40056	1.2551	2.2107	2.9076	1.043	-1.2563	1.274	-3.7026	-1.1491	1.9687	2.124	1.3154	3.0396	-1.0984	0.56115	-1.8728	-1.4314	1.9141	0.241
-20.36	-21.165	-21.135	-18.423	-21.62	-15.655	-21.956	-22.635	-21.136	-21.765	-18.406	-20.709	-24.428	-22.671	-14.949	-18.014	-20.182	-19.195	-18.741	-20.442	-14.228	-16.432	-24.299	-19.265	-17.783	-22.814	-24.029	-27.538	-23.687	-14.486	-22.626	-20.724	-18.483	-22.029	-22.074	-23.572	-24.307	-21.074	-20.096	-21.192	-18.776	-20.364	-19.992	-21.12	-20.407	-21.258	-22.826	-20.38	-22.517	-17.827
-15.76	-12.809	-11.069	-13.84	-14.574	-11.274	-9.9697	-9.9011	-17.591	-15.978	-14.169	-11.43	-10.813	-18.257	-9.9165	-14.546	-11.394	-16.898	-14.296	-12.805	-11.475	-14.251	-7.6225	-11.505	-9.0463	-13.084	-13.683	-11.911	-15.241	-12.552	-14.634	-12.532	-12.927	-19.888	-11.179	-9.8871	-13.608	-14.518	-17.118	-18.625	-5.2759	-13.011	-11.218	-15.165	-13.715	-11.605	-14.755	-12.477	-11.962	-9.064
-12.216	-17.967	-16.17	-11.948	-12.135	-16.143	-12.235	-16.554	-16.403	-13.95	-13.689	-8.3864	-11.433	-17.564	-12.593	-14.518	-13.547	-12.446	-9.476	-12.511	-14.403	-15.123	-9.7367	-14.664	-13.376	-14.458	-15.996	-17.725	-14.235	-11.806	-11.9	-12.31	-14.59	-9.2754	-7.9606	-11.746	-12.575	-17.681	-21.101	-13.488	-15.083	-14.696	-9.5816	-18.079	-15.376	-16.991	-12.267	-15.645	-11.511	-11.894
-6.1952	-6.3608	-8.8986	-13.896	-11.547	-11.103	-10.37	-5.2493	-12.443	-5.0823	-8.4915	-12.306	-11.622	-4.3266	-8.326	-3.7869	-5.8927	-12.409	-8.1211	-10.47	-7.5448	-11.392	-9.6178	-6.478	-9.9997	-9.042	-14.725	-9.9882	-9.9066	-9.9887	-8.2748	-9.7738	-7.3631	-12.141	-12.164	-6.5055	-8.8746	-6.5996	-9.9782	-12.226	-7.4438	-8.8097	-3.9422	-5.5787	-5.3562	-12.516	-10.195	-9.4554	-8.7456	-7.3556
1.4941	-1.9657	2.5549	-3.2231	0.44773	-6.6407	-3.2423	-1.5598	-5.4702	-0.79745	-3.5519	-4.2439	-1.1111	0.86321	-4.2773	-3.0619	-2.4173	-3.6927	-4.9875	-0.13014	-3.7059	-5.9351	-0.97691	-4.6508	-1.89	-0.74123	-5.2253	-0.56166	-5.4156	-4.1296	-1.3353	-2.6814	-6.33	-1.7194	-7.0755	-4.0026	-5.5203	-1.2605	-1.7101	-0.20432	-6.6267	-3.6105	-1.8274	-5.5208	-0.00085224	-4.8099	-2.0256	1.1196	1.0195	0.25947
-12.931	-17.124	-14.079	-15.191	-14.6	-18.769	-16.414	-11.233	-10.24	-12.319	-15.687	-16.197	-14.787	-14.785	-20.971	-17.818	-12.223	-15.923	-18.247	-11.465	-14.436	-14.382	-12.079	-15.434	-13.585	-19.502	-10.74	-9.919	-16.195	-9.7534	-14.455	-15.57	-17.481	-16.835	-9.2914	-16.533	-11.203	-14.795	-12.861	-13.22	-12.224	-15.156	-16.563	-11.715	-13.179	-19.357	-15.454	-16.996	-16.894	-18.354
2.2013	-0.022632	-5.7268	-7.4464	-3.7152	-4.0483	-4.0781	-6.1381	2.6568	-3.1834	-5.7044	-2.7422	-8.9804	-0.88038	-4.7671	-0.045698	-2.9666	-1.4445	-4.9088	-0.441	-2.1669	-4.1586	-0.45511	0.090282	-1.4588	-4.5172	-0.35461	-3.4759	-4.2307	-4.5549	-2.1656	-3.7882	-4.9651	-2.09	-5.3154	-2.5482	-0.41211	-1.3099	-2.206	1.2515	-5.3047	2.723	3.647	0.3851	-9.9693	-2.7423	0.080787	-3.915	-2.3567	0.28142
-25.158	-20.132	-24.732	-20.206	-20.853	-15.541	-26.073	-20.529	-20.769	-26.749	-21.791	-19.183	-17.959	-20.976	-25.812	-19.857	-22.08	-25.25	-21.431	-25.923	-21.966	-24.687	-20.303	-22.906	-23.295	-21.714	-23.822	-20.573	-21.198	-24.543	-26.277	-23.035	-21.736	-22.697	-19.782	-23.623	-18.937	-24.995	-23.381	-22.137	-24.326	-20.288	-21.452	-23.493	-18.421	-28.942	-19.087	-25.064	-24.947	-22.266
-15.643	-12.983	-10.39	-15.883	-11.845	-12.079	-10.916	-13.086	-11.187	-13.425	-9.8198	-13.684	-13.353	-14.591	-13.689	-10.464	-13.595	-13.425	-11.113	-10.52	-11.974	-12.608	-11.864	-11.142	-12.076	-8.627	-7.9691	-12.421	-13.172	-13.917	-14.612	-13.39	-10.781	-13.436	-8.1597	-14.788	-10.398	-13.281	-12.319	-11.052	-8.9243	-11.077	-11.704	-13.506	-12.223	-10.904	-12.455	-10.223	-16.509	-6.7034
-4.2424	-2.9666	4.471	-2.7299	-2.9586	-1.6621	-1.8782	-0.96555	-3.7724	-3.5195	-3.4664	-2.4123	-2.4068	-0.078461	-4.6238	-9.0708	-2.4115	-1.2777	-6.3857	-2.5021	-5.2137	-4.0741	-0.11406	-2.8978	-1.0601	-2.5947	0.23692	-2.2395	-4.4222	-6.188	0.10229	-0.095737	1.5895	0.97012	-2.4855	-5.1827	-4.3509	-2.3357	-6.1541	-0.29124	-7.1138	-6.6354	1.5348	-1.5262	0.12965	-4.6025	-3.875	-2.8924	-0.32355	-3.5318
-12.112	-14.279	-15.247	-14.146	-11.85	-13.265	-8.1194	-13.554	-18.235	-10.889	-6.3214	-17.639	-12.109	-9.6547	-10.717	-11.201	-10.546	-12.655	-13.926	-9.2629	-12.087	-13.661	-11.069	-16.59	-11.552	-12.74	-10.281	-14.995	-9.6539	-8.8816	-9.8552	-13.602	-11.113	-10.621	-13.394	-6.9227	-11.425	-12.498	-8.0478	-12.637	-9.5985	-8.3331	-10.01	-10.444	-12.267	-13.07	-14.031	-9.3549	-13.393	-12.949
-2.1405	-2.8919	-3.8747	-2.2254	-1.1908	-1.5581	1.6347	-0.083582	-1.946	-6.7059	-1.4332	-2.7203	-2.8262	3.6784	-0.42121	0.073608	-1.8489	-2.6952	0.82217	-5.8228	-2.8122	-6.1407	-0.49746	0.49493	-3.3031	-1.5109	-2.4385	-4.778	-1.6395	-4.4339	-2.8325	0.53557	-0.70237	-0.81589	-2.7739	1.1521	2.4695	-3.4045	4.017	-0.35648	1.2962	-0.53635	-4.3252	-2.6763	4.8258	-1.1811	-1.8946	3.274	1.8111	-1.7151
3.8421	2.9173	3.5624	3.4883	5.5847	0.94001	4.1663	5.6626	6.7127	6.5413	4.9096	8.4533	0.76203	0.77756	5.3009	1.2052	1.7356	4.0514	8.0317	1.5685	0.94058	-0.43179	2.7534	1.4306	4.5651	3.5683	1.0664	6.8939	6.3884	9.2182	5.393	8.3353	5.2274	9.2042	2.7331	5.223	6.8696	6.2633	2.8918	2.4328	7.3322	3.019	4.8391	8.7393	7.9737	4.4694	5.5438	3.4279	6.7756	8.0961
2.5103	3.3937	3.3943	1.9908	2.4988	4.2005	2.9547	4.8589	5.1931	3.5998	3.7383	4.4174	2.7034	-0.84692	-4.593	3.698	0.29057	1.4194	3.1595	4.1955	1.9845	2.7749	3.7019	-2.1896	2.328	-1.4068	2.3783	2.5229	-0.41446	0.2879	-1.9969	1.2894	-0.47852	-0.18515	4.0353	3.1096	5.4717	5.8746	3.1841	2.7726	-0.5774	2.483	2.5992	0.79384	3.5865	0.29338	-1.2342	-0.07909	1.349	4.0656
-10.503	-7.2399	-13.328	-9.5545	-12.219	-7.3195	-9.6129	-13.093	-9.0104	-5.4537	-8.1848	-11.955	-5.4691	-10.256	-6.0767	-9.8009	-6.0352	-12.246	-10.207	-9.4025	-10.86	-14.502	-9.1532	-10.305	-8.9136	-7.929	-10.581	-12.165	-9.2419	-9.0945	-10.225	-9.9409	-6.8541	-14.413	-7.0851	-6.4967	-13.429	-14.095	-7.957	-6.8883	-8.7409	-12.76	-10.943	-9.2632	-11.334	-11.835	-13.098	-12.773	-11.167	-7.9426
-1.7773	-3.7652	-4.5412	-4.2966	-5.6082	-4.7001	-6.5549	-3.7586	-1.5972	-3.5696	2.1485	-6.455	-4.415	0.22678	1.3771	-3.882	-6.0215	-2.9144	-5.0046	-2.61	-3.2628	-1.8774	2.0754	-3.704	-1.2566	-0.035508	-3.5666	-5.3011	-1.7009	-2.0402	-5.0625	0.30604	-1.661	2.4385	-6.5697	-2.4605	-3.7233	-3.4797	1.4553	-4.8595	1.1106	-2.7824	2.3424	-2.8257	-4.0149	-6.4748	-6.7906	-1.7664	-4.8392	-2.7966
-2.2452	-5.8436	-2.2482	-5.8751	-5.857	-7.0152	-6.6709	-1.6888	-2.4042	-3.5084	-1.7674	-5.2859	-5.6775	-3.5279	-4.3045	-6.8441	-5.0938	-5.2727	-1.3635	-7.7145	-3.9617	-6.8621	-4.3278	-2.4676	-3.6551	-3.7531	-3.3395	-6.2041	-4.8189	-5.2232	2.3276	-4.588	-4.8102	-1.6788	-3.3608	-0.91893	-1.9433	-8.7454	-0.63128	-4.2227	-6.5148	-2.6543	-4.7232	-3.6973	-3.278	-3.1101	-4.8402	-4.1267	-4.3283	-3.4294
-14.274	-11.823	-12.266	-10.727	-10.051	-9.9627	-14.271	-10.693	-13.665	-12.578	-12.772	-10.64	-10.167	-11.89	-11.749	-13.368	-11.359	-12.883	-10.44	-15.668	-10.456	-10.687	-5.4814	-10.801	-8.4012	-10.284	-13.128	-12.467	-9.0162	-8.3483	-13.588	-11.255	-11.176	-14.182	-9.8228	-13.874	-11.496	-5.3228	-10.004	-6.7829	-13.521	-16.449	-13.432	-13.027	-12.605	-8.0013	-10.266	-10.024	-7.5205	-14.192
-5.7856	-0.65001	-5.2519	-0.069678	-2.4555	-2.4845	-4.6285	0.94961	-4.7793	-3.4439	-1.0794	1.3824	-0.71756	-5.1215	-7.0452	-1.4899	-2.775	1.8799	-4.9457	-0.78479	0.1495	-2.6517	-3.0965	-2.9368	-1.1803	-1.4382	-3.6473	3.6689	-2.9055	-4.1762	-4.4025	-5.3677	-1.7144	-1.6833	0.1891	-3.6604	-1.1841	-1.2185	-5.0034	-3.716	-4.2899	0.69026	-5.4743	-1.2494	1.3943	-2.0543	-5.3697	-2.0407	0.19286	-3.0909
0.66549	7.88	2.4871	11.267	3.4445	8.3257	12.401	7.1258	2.1509	8.8657	9.2349	2.9254	5.268	3.5596	3.8613	3.7237	6.8606	6.5129	3.9108	0.056824	5.3344	5.9132	4.7847	5.8826	4.5643	2.2929	9.037	8.532	7.5505	3.203	7.9867	7.4707	5.6256	-0.28374	9.7347	0.84754	4.9694	10.219	6.5655	6.7752	4.2561	9.2011	3.4372	1.5156	4.1404	9.5867	1.6269	5.4939	2.9117	4.3365
4.6309	5.9604	9.9526	0.27964	2.6961	6.9167	4.0049	-0.45467	9.4194	2.5867	6.6425	3.1173	0.42527	10.46	5.2486	6.3832	6.7593	1.7256	4.0855	3.8621	-0.082728	3.4124	4.8454	4.9084	5.8792	3.4972	-1.5391	2.8177	8.9491	4.3546	7.8153	1.0946	0.36896	8.3462	1.0084	1.9635	8.8311	2.6067	5.5102	6.0627	4.2366	4.7483	5.7018	3.6007	5.3483	1.9967	3.2601	0.28965	3.8708	6.2092
-11.666	-15.315	-13.219	-8.0988	-15.793	-11.192	-8.8731	-8.0934	-8.7244	-11.262	-9.803	-14.614	-9.8902	-11.058	-7.775	-6.1122	-10.857	-10.068	-7.198	-8.8665	-17.165	-9.1407	-12.186	-11.629	-9.1615	-12.25	-14.802	-10.849	-6.5397	-12.906	-8.3503	-13.191	-11.162	-7.83	-9.5692	-14.099	-11.775	-11.03	-14.108	-14.413	-13.609	-12.891	-11.07	-12.579	-15.572	-12.464	-11.634	-17.368	-11.208	-12.215
1.0441	2.6121	2.853	0.33809	-0.89416	1.6981	-2.7982	4.0228	0.28456	0.63536	3.0858	-2.0008	2.1275	-1.0358	-0.95491	0.6609	4.4676	-0.8896	2.6918	-0.48562	1.4637	-3.6562	0.80917	0.34939	-0.28977	1.987	-1.1788	-3.3907	0.71615	-2.642	5.2915	0.52507	-3.1211	-0.29107	0.97963	-1.6419	2.37	-2.2069	1.2399	-2.6344	-1.4645	3.1154	0.73652	1.9362	4.3435	0.2961	2.5262	-0.15148	-2.5909	2.8057
-2.2544	-2.5296	-10.19	-8.0741	-5.4273	-8.7076	-4.7353	-8.7647	-7.2182	-10.265	-2.3529	-7.3689	-8.5221	-3.4994	-10.989	-5.7149	-7.5063	-1.9937	-7.4451	-2.649	-8.1026	-5.6789	-3.5176	-6.3684	-9.6539	-7.7787	-5.1552	-9.2827	-6.8043	-4.4243	-9.6997	-11.319	-4.4848	-5.8465	-6.7942	-5.9462	-9.1134	-4.8063	-3.4783	-6.582	-6.5955	-10.169	-1.1352	2.0243	-13.233	-3.7531	-4.0882	-8.8056	-6.1578	-9.6376
-16.734	-16.527	-13.749	-10.434	-18.119	-15.288	-17.217	-10.972	-14.11	-19.001	-8.6918	-12.915	-18.119	-15.482	-11.633	-12.631	-10.821	-14.627	-14.488	-13.98	-16.61	-11.202	-12.809	-12.971	-12.876	-12.656	-13.408	-13.393	-13.575	-16.338	-12.912	-5.2573	-14.829	-14.555	-15.134	-13.123	-13.94	-13.983	-20.167	-11.019	-19.907	-11.354	-12.807	-15.239	-14.149	-15.322	-12.708	-9.1929	-15.955	-17.469
-5.6732	-6.5901	-6.8726	-0.23383	-8.6287	-7.7646	-3.707	-3.9	-5.6268	-4.1375	-6.536	-7.8865	-6.6441	-0.64024	-8.6004	-3.6595	-6.3912	-7.3796	-5.1262	-0.8021	-6.7133	-2.7691	-7.4234	-8.9298	-4.2411	-7.3673	-8.8113	-4.8676	-3.5085	-4.8897	-10.476	-8.2461	-9.7194	-5.6661	-5.3156	-10.689	-10.196	-4.7389	-11.721	-7.6241	-9.1322	-4.0059	-6.3317	-6.5207	-6.5271	-5.2807	-7.4665	-6.4946	-6.3974	-1.9465
1.9328	-2.828	0.22431	-0.80817	-2.9216	-3.7466	4.8238	-2.7725	-6.9633	-3.8232	-2.3883	-5.9968	-3.3725	-3.1773	-3.5753	0.10668	-2.3808	-2.033	-6.7038	-3.4221	2.1993	-2.1545	-4.7299	-5.8392	-1.3558	-2.4621	-3.9556	-7.1766	-2.6258	-2.5061	-5.134	-4.7728	-1.1407	-2.9275	-1.4611	-2.3021	-1.4453	-0.95709	0.45918	-3.7264	0.14114	1.8143	-6.5357	-1.989	-0.26085	-1.9654	0.16042	-1.6006	-0.92859	-3.5277
-13.311	-13.51	-11.154	-13.345	-11.884	-9.5807	-12.103	-7.8416	-13.007	-11.333	-12.393	-12.352	-6.1115	-15.638	-10.869	-5.8284	-14.792	-13.109	-8.0442	-13.026	-10.727	-12.146	-11.845	-6.1691	-7.3591	-9.7498	-7.6278	-8.8317	-10.403	-14.984	-10.558	-13.701	-11.482	-8.5701	-12.37	-12.207	-8.2941	-10.975	-11.32	-12.903	-9.7948	-11.192	-9.5234	-11.348	-8.2514	-17.433	-7.9576	-13.757	-12.884	-13.875
-0.78178	1.7704	-3.6888	2.5041	0.84417	-3.31	3.4352	4.4436	-3.0067	-4.9775	-1.8732	-2.8411	1.0161	-0.23662	0.50193	3.6351	-7.517	-1.3723	-3.7642	-0.31618	-2.4023	-2.9143	0.71841	2.0143	-0.28874	-2.9772	-4.1518	-1.9103	0.7774	2.4008	-3.3735	4.8336	-3.8193	2.0927	-0.98282	-1.3635	-1.3638	-0.097609	-0.3218	-0.55536	-5.2789	0.50332	-4.0459	-5.9622	2.3504	1.6377	2.1295	-2.0224	1.0594	1.0151
-13.503	-14.593	-12.6	-16.288	-13.586	-12.587	-17.309	-15.138	-17.344	-14.237	-16.519	-14.958	-20.006	-14.24	-15.136	-16.225	-17.88	-14.529	-14.817	-10.84	-14.535	-18.179	-13.617	-15.789	-16.442	-14.756	-12.105	-11.953	-8.4886	-14.698	-12.097	-16.141	-17.964	-11.816	-14.91	-14.161	-13.664	-14.665	-13.999	-15.334	-16.722	-13.944	-17.333	-14.543	-15.734	-12.739	-10.528	-12.021	-18.396	-17.485
1.8842	4.3686	4.529	4.3262	2.8187	3.5525	2.8767	0.26102	4.1156	2.1434	0.040267	-2.0101	7.1744	3.7217	5.0255	0.73115	6.0989	3.1377	2.1786	2.9263	2.5664	2.4566	4.144	6.2693	0.98187	3.6144	1.8618	0.66653	0.80166	0.44228	6.0391	4.4793	6.7015	3.0933	0.22823	0.90669	1.0237	-0.073236	2.7744	-0.48523	2.9401	2.2124	0.27912	-1.0414	1.655	-2.2428	2.3557	-0.3719	2.5828	0.64068
-3.0724	-4.296	-2.1173	-7.3866	-6.9883	-3.8855	-5.5971	-5.6137	-2.3879	-4.2663	-5.69	-1.3868	-0.70838	-8.2305	-3.5239	-7.4668	-3.8588	-6.1139	-3.4242	-1.6982	0.59839	0.24072	-4.7485	-8.1566	-7.7942	-7.4627	-3.2169	-1.7375	-0.11253	-1.9562	-3.5683	-0.38556	-1.5448	-3.26	-7.389	-6.7906	-4.4389	-7.8641	-7.0937	2.8421	-4.5811	-9.5169	-2.0947	-8.116	-6.1709	-2.5623	0.92827	-4.9311	-8.5841	-5.2052
-5.5499	-2.7233	-7.59	-2.6334	-2.5971	-8.2027	-5.887	-6.3267	-3.2639	-6.4556	-11.52	-7.5102	-3.5248	-7.2652	-6.7251	-4.9933	-6.4852	-4.4381	-4.2223	-1.2768	-1.3308	-5.2423	0.035263	-7.1703	-5.1173	-2.4492	-4.4561	-2.7165	-0.74596	-4.5898	-3.1083	-3.6175	-4.8292	-7.0101	-4.2366	-4.436	-3.4174	-7.3774	-4.1699	-2.6446	-4.3518	-4.0697	-7.2652	-4.801	-8.1496	-2.8387	-2.5835	-5.6862	-2.4836	-5.3206
-0.51271	-7.7988	-2.9326	-0.97636	-0.1394	-7.2603	-2.5001	-3.6484	-3.1497	-4.2538	-5.4526	-5.3894	-4.7211	-4.4521	-3.1232	-5.2991	-1.2827	-5.2852	-4.2883	-2.6738	-3.3224	-5.1209	-3.0733	-4.4274	-9.7548	-8.1415	-2.0234	-5.9247	-4.0171	-0.97247	-3.1234	-5.923	-3.7893	-1.7378	-4.6521	-3.4573	-9.2687	-2.6093	-8.6086	0.74445	-6.2723	-3.1186	-1.9331	-5.3893	-4.5918	-1.3212	-5.4146	-5.9837	-0.98858	1.0592
-20.471	-20.775	-20.653	-22.149	-20.384	-19.957	-20.041	-18.653	-23.111	-15.967	-19.307	-19.263	-22.033	-20.466	-22.607	-22.505	-22.985	-22.633	-22.972	-22.259	-20.019	-18.171	-21.427	-18.321	-15.491	-17.485	-22.337	-18.085	-21.733	-18.894	-19.81	-19.981	-23.262	-25.251	-19.668	-24.066	-24.035	-13.245	-16.652	-16.883	-20.315	-20.796	-21.188	-18.72	-19.869	-19.518	-19.027	-17.693	-22.374	-19.73
-3.7893	-1.4275	-2.6091	-1.6899	0.68462	-2.4544	-3.653	3.2995	-2.6082	-3.8774	-5.1156	-2.5959	0.16997	2.3204	-2.1666	-4.6726	0.69395	-2.923	1.4273	0.56232	2.647	1.4116	-2.4861	-0.80419	-0.78982	-3.8686	-2.3155	-1.7174	-0.76163	-1.172	-3.3844	-5.1343	-4.7465	-4.2136	-5.3547	-0.023481	1.7764	-0.7333	-4.72	-4.8099	-3.1119	0.098675	0.56372	1.7128	-2.7089	-5.6337	6.9141	-2.9993	-2.3672	-2.225
-25.66	-19.622	-20.479	-19.892	-18.557	-20.154	-23.369	-22.125	-25.208	-27.56	-22.629	-20.897	-24.716	-23.918	-21.237	-19.123	-25.789	-21.133	-19.811	-27.739	-23.381	-19.67	-25.145	-21.785	-21.778	-24.034	-20.659	-26.35	-21.429	-20.781	-17.316	-24.318	-17.725	-21.249	-20.898	-23.037	-24.292	-29.484	-22.768	-26.203	-26.802	-21.365	-17.923	-25.623	-26.935	-22.935	-18.297	-23.679	-19.906	-24.03
3.8146	0.14718	0.30884	1.1297	0.68564	4.1973	4.322	2.5639	3.2857	6.095	5.0045	7.9783	1.3252	6.5114	7.2766	2.6972	4.6254	7.0459	4.9207	4.067	7.9774	5.3723	1.9246	5.2616	5.027	8.9007	0.48188	3.6229	6.1631	0.99792	6.5102	4.8578	5.1891	4.8785	5.4404	0.72685	6.1582	4.5387	3.9676	5.1768	1.8001	7.9049	7.8929	3.5545	10.292	3.988	5.1157	6.7668	6.883	5.6832
0.47703	-3.2282	-6.9667	-2.1256	0.019412	-3.7731	-4.2833	-0.7751	-4.1799	-5.0242	0.34903	-0.74532	-0.34658	-4.7262	-1.9824	-0.71464	1.8305	1.4454	-3.5047	-2.9831	0.47615	-5.617	-2.2945	-1.9346	-1.788	-3.9636	1.4666	1.823	-1.8591	-1.604	-1.6226	-2.4955	-2.9908	-2.5678	-4.4656	-3.0145	-1.4237	-2.8465	-2.9757	-2.7189	2.2655	0.25142	-2.3951	-4.1206	-3.3997	-4.174	-2.7176	1.4654	0.29249	-2.9323
10.616	11.12	11.063	11.04	4.5022	3.5668	5.8529	8.4501	5.776	7.8429	6.5315	5.0049	5.1848	6.6129	8.6581	6.9449	9.2557	10.166	7.7214	5.3093	4.8014	8.384	8.6305	9.9515	7.9229	10.702	5.0462	7.746	6.4401	5.2364	7.5222	9.6622	9.5478	8.4097	5.8595	4.5926	8.5221	6.4675	9.7875	9.0309	4.3499	5.1051	6.318	8.7554	9.0158	9.3029	3.3735	4.0665	6.4844	4.3769
1.2851	-0.38408	3.1311	-3.8006	-1.8602	4.0555	0.83246	-3.6411	-1.9625	-1.5758	-0.69981	1.4964	0.67342	1.4407	-0.29123	-2.3177	2.7819	0.0099816	-1.8755	3.5963	-1.0409	1.7963	-0.20525	0.53823	0.040128	4.6428	1.2904	-3.6116	1.4284	-3.5374	-2.3433	0.77059	4.9306	0.49802	0.0436	-0.93001	1.25	-5.5894	-1.3588	1.0399	0.52189	-2.7717	-4.1542	-3.2153	-2.6852	-3.4078	2.2492	-6.2274	0.39611	1.5172
-16.3	-17.059	-15.513	-15.31	-12.11	-11.426	-12.023	-11.849	-13.896	-10.854	-15.252	-10.224	-15.372	-16.857	-14.748	-13.061	-13.659	-10.783	-10.917	-13.116	-14.67	-13.722	-10.946	-14.093	-15.386	-13.862	-15.157	-10.139	-14.59	-11.838	-10.661	-12.167	-13.482	-10.959	-17.131	-8.9527	-10.088	-9.768	-12.073	-11.597	-13.437	-17.488	-10.071	-12.362	-13.536	-15.059	-12.334	-15.69	-13.85	-10.388
-2.4463	1.1418	-0.96256	-3.6018	-1.6809	-5.0146	-1.2751	-4.8971	-4.3682	-2.106	-1.4818	-0.96553	-6.4273	-2.0394	-4.9348	-1.1896	-1.6673	-1.1126	-4.23	-6.7184	-2.7348	1.5703	-6.3559	-6.8922	-0.52935	-3.0223	-7.0639	-2.6283	-3.7841	-4.3127	-6.0424	-5.0838	-1.7531	-4.6065	-4.1413	-2.8386	0.40365	-6.4347	-4.6083	-0.92421	-1.5295	0.20272	-2.2401	-2.7554	-0.31005	1.154	-3.6806	-5.2729	-7.0684	-1.8167
-6.0314	-4.3573	-10.116	-7.8262	-6.9423	-5.1106	-9.6289	-4.9048	-11.29	-6.8696	-3.8925	-9.2226	-5.7651	-7.734	-8.5052	-5.387	-10.211	-15.725	-3.5928	-5.6062	-8.2322	-3.6017	-6.3166	-3.5149	-4.75	-11.039	-9.8458	-4.2505	-8.4845	-11.879	-4.3309	-7.3371	-7.6093	-1.9975	-9.2718	-6.0943	-5.6326	-6.1569	-4.5129	-7.6984	-7.2626	-3.4552	-7.9327	-4.2961	-10.832	-7.6237	-6.1291	-8.8198	-9.1012	-9.4236
5.3213	5.9507	2.3203	8.2097	7.7728	4.7273	6.9192	0.22107	6.4574	3.5407	9.6	4.5877	6.0208	1.4972	3.845	5.451	2.2161	7.8946	5.9815	7.958	4.1244	10.382	8.0961	5.1778	4.2145	6.5722	6.4336	4.2673	7.4057	4.7688	6.1089	7.1696	5.1104	5.0141	3.2302	8.7048	3.7903	7.5466	3.5115	4.5079	5.9119	8.3626	6.3084	3.2903	2.5547	3.1158	11.687	8.3337	5.9693	3.5915
-6.7911	-14.512	-17.255	-12.79	-15.926	-13.753	-14.344	-11.831	-11.064	-14.193	-17.389	-10.678	-15.264	-13.584	-16.668	-14.165	-10.075	-15.107	-12.39	-12.305	-13.72	-17.65	-11.272	-16.604	-14.047	-13.715	-11.985	-14.155	-12.387	-12.888	-15.345	-12.745	-10.019	-14.358	-11.3	-13.827	-15.004	-10.206	-10.205	-13.424	-10.803	-16.888	-14.388	-12.066	-12.758	-10.938	-14.449	-12.87	-16.672	-11.875
-11.348	-8.6799	-9.1123	-6.5271	-10.227	-10.912	-12.433	-15.319	-9.406	-10.891	-11.762	-9.6735	-6.3846	-11.207	-6.0168	-4.9682	-6.7389	-7.4031	-10.92	-9.2104	-9.931	-8.9833	-8.5556	-11.516	-8.9443	-7.8382	-10.548	-12.252	-12.837	-12.991	-12.587	-15.626	-10.207	-12.519	-9.802	-13.318	-4.8625	-7.5377	-3.5729	-8.8071	-11.076	-12.276	-5.9901	-5.3755	-10.979	-10.735	-9.7642	-11.089	-7.8612	-6.9391
6.5026	0.4828	-0.57717	2.0157	5.3399	2.6668	3.6536	4.3677	4.1074	2.9025	4.671	5.3154	3.2072	0.76536	2.3573	5.5476	1.6502	2.7161	-1.8285	1.7988	-0.89339	-1.0081	2.293	7.0685	1.43	2.2699	1.9428	3.3529	0.33637	1.7252	0.87643	4.5278	0.2029	7.3028	-0.61712	1.4812	3.5803	4.0857	1.9081	7.5541	1.9071	5.6656	1.2852	5.7761	2.6831	1.4646	5.1194	3.1488	2.9493	2.8341
-0.85399	-4.4333	-6.1722	-1.6778	-1.4365	-4.8742	-7.3738	-4.4038	-4.9563	-5.7864	-6.0673	-8.8822	-8.0721	-5.3514	-9.8118	-10.461	-4.1071	-1.0263	-7.5613	-8.2638	-5.9247	-5.2247	-4.8	-4.2964	-4.4108	-8.553	-2.3836	-6.0229	-4.1655	-4.3331	-9.1571	-1.0582	-7.9952	-2.1442	-1.6347	-6.7174	-5.1644	-2.7772	-4.985	-10.431	-3.7098	-9.9225	-5.1577	-2.3437	-7.6912	-3.892	-7.8889	-5.4585	-6.8582	-2.0317
-16.252	-14.599	-9.5614	-15.03	-15.01	-16.771	-17.452	-11.828	-14.251	-11.75	-15.215	-15.807	-10.8	-15.148	-11.368	-11.703	-15.382	-8.1577	-14.423	-12.627	-13.328	-14.962	-15.697	-15.806	-12.536	-13.019	-13.431	-11.258	-13.565	-12.457	-10.842	-14.561	-8.949	-13.651	-12.426	-7.7037	-14.703	-13.776	-12.372	-16.993	-12.689	-13.91	-13.946	-16.203	-15.601	-14.109	-18.541	-15.693	-15.101	-9.2352
-0.62114	-7.3945	-6.314	-9.7991	-8.3924	-11.548	-6.775	-7.7219	-4.4745	-6.9685	-7.4886	-8.123	-10.81	-6.0992	-9.7716	-11.754	-9.5461	-11.417	-11.301	-4.1564	-14.244	-12.518	-6.5465	-8.5782	-10.906	-13.23	-9.1027	-5.3459	-9.658	-7.8052	-9.862	-9.9846	-12.176	-7.2981	-7.3004	-11.685	-8.4871	-7.8282	-14.896	-11.35	-6.6663	-9.2335	-9.657	-7.5995	-9.4577	-8.4385	-10.52	-10.524	-9.2347	-10.333
-15.536	-8.1332	-12.268	-15.028	-13.652	-7.1787	-13.846	-10.511	-13.442	-9.9698	-9.4214	-13.794	-8.2525	-13.158	-14.328	-12.597	-11.832	-14.307	-10.361	-13.485	-12.126	-12.903	-13.208	-13.644	-6.4577	-11.113	-16.29	-13.849	-10.293	-13.057	-12.587	-14.723	-7.4971	-12.161	-13.689	-15.936	-14.018	-14.717	-12.725	-13.949	-15.665	-10.294	-13.682	-18.779	-14.982	-11.101	-14.459	-14.212	-9.7009	-15.493
-13.019	-13.166	-12.485	-14.704	-13.404	-15.83	-12.985	-15.703	-7.5492	-12.983	-11.415	-9.2491	-16.795	-14.183	-11.716	-12.48	-13.267	-18.354	-11.462	-9.3116	-11.402	-10.861	-16.016	-9.1049	-12.63	-12.256	-12.616	-14.995	-12.89	-13.527	-13.644	-11.739	-10.462	-14.901	-13.092	-14.58	-13.017	-13.468	-11.741	-14.072	-15.284	-12.267	-10.905	-13.38	-14.263	-14.705	-15.212	-12.967	-12.265	-14.785
0.19914	-3.801	4.1804	-1.786	1.3016	-1.5727	0.85598	-0.70308	0.0052585	-3.808	4.2659	-0.68079	-2.7725	-1.0274	-2.6895	-0.75347	0.15852	1.8089	-2.7655	-0.94021	-0.44766	-3.9581	-4.9326	-5.6858	0.20319	-2.69	2.7792	-2.5259	0.21506	2.145	-0.17266	0.49263	1.9224	-3.4053	-2.6904	-1.4414	0.9314	-3.3911	-0.50619	2.7425	1.1541	0.63793	1.8409	1.279	-1.9567	-1.0025	-0.91345	-0.30434	4.3031	1.1551
-6.6723	-6.5812	-5.1053	-7.5788	-4.8097	-9.5684	-6.2981	-7.5793	-8.6283	-5.8018	-11.157	-12.141	-8.3339	-3.8908	-13.712	-10.679	-9.6744	-8.1543	-15.167	-10.606	-9.9438	-8.2204	-10.736	-10.865	-8.7128	-8.3085	-11.388	-9.4752	-8.6232	-7.5171	-11.401	-8.7807	-6.9782	-4.8731	-14.088	-7.5003	-7.5338	-8.6872	-5.7061	-8.4138	-11.977	-8.5175	-9.6572	-8.959	-8.1466	-6.6354	-11.529	-12.126	-10.022	-8.7998
0.48	-5.7624	-1.6785	-3.8428	-0.2846	-1.0776	1.0944	0.14038	-0.81994	-4.2249	0.062571	-8.7715	0.3217	-1.2727	3.3055	0.81027	-1.1332	-3.1585	0.93779	-1.4094	-1.8251	0.97446	-1.956	-0.45679	1.4748	-4.6661	0.61982	2.9171	0.93932	-1.5914	-3.9625	4.3433	-1.2646	-1.1251	0.16973	2.1062	-0.98425	1.8595	-1.0538	-2.1388	2.6831	-2.7134	-0.8648	3.9375	-0.37276	-3.7751	-6.2243	4.1247	-3.1541	1.7647
-2.8691	1.9953	-4.0332	-1.9805	-3.7676	-0.59621	1.3156	-7.3115	-3.5245	-1.9283	-1.6821	0.8274	0.94564	1.3507	-2.1838	-3.8716	3.5591	1.0028	0.34558	-1.9443	-1.1119	0.34701	3.9248	1.8039	1.9105	2.1591	0.98134	-5.473	-2.2389	3.3456	1.7482	-7.198	-3.5815	1.8174	-2.125	0.30962	-3.48	2.2747	-2.0206	-0.68472	-4.1385	2.4359	-0.11412	-3.3574	-0.79315	1.4007	0.95608	0.87102	-4.9236	-1.9444
2.4217	-3.117	3.8773	-0.029552	2.7413	0.44881	0.90391	0.67435	4.6409	7.075	6.4045	0.83812	5.4158	1.2721	4.0916	0.45556	-0.47013	4.0414	3.9192	-0.95608	1.1423	4.5518	6.1333	-2.0784	0.15124	-1.8265	2.8403	5.4845	7.0252	-0.63197	0.27994	3.777	2.7132	4.614	0.13631	2.4216	7.1266	1.0324	4.1779	1.146	3.0284	1.8023	2.5817	-0.75578	5.0421	0.42822	6.7295	2.7259	2.0123	3.1551
-0.37304	-0.98372	1.5055	0.67401	3.9372	4.0735	2.5998	0.64668	3.5985	4.2809	0.4762	3.3411	4.3378	0.41413	1.2507	0.76647	2.155	-1.4888	0.92613	-1.2511	-4.1776	1.4023	4.6325	3.9694	1.7618	0.53524	-1.5987	0.027776	3.4512	-3.3728	-0.57687	-0.86607	2.2468	-0.64063	4.1089	3.1088	1.2047	0.60642	1.3695	-0.84364	-3.0263	0.33096	2.1667	2.669	-1.5407	0.10567	2.9919	0.4955	1.5757	4.1437
-3.5639	-8.2247	-4.2904	-3.7543	-0.4466	-2.9484	-6.5802	-1.4124	-5.07	-5.5583	-8.6821	-2.2627	-2.1773	-2.1789	-3.4289	-4.5129	-8.6221	-5.9387	-8.9109	-6.0639	-3.43	-6.925	-3.0118	-7.4887	-5.8982	-4.1074	-2.9846	-2.4294	-3.4417	-3.5419	-4.9226	-0.60821	-3.6581	-5.2156	-5.1875	-5.0253	-5.4138	-4.6992	-0.699	-9.4655	-6.6417	2.0915	-7.4462	-2.556	-8.9107	-4.1157	-7.7159	-8.2781	-4.8665	-9.0224
2.9914	5.3711	3.7628	-4.5698	-0.63161	-0.49748	-2.6967	-0.36559	0.8732	-2.8836	0.6743	5.6174	0.013814	0.045246	-1.6346	3.2204	0.87038	-1.2571	-0.23972	4.149	0.22913	1.361	1.0085	2.2392	3.1321	-0.51779	2.7024	0.9012	0.37495	-0.51273	0.34503	2.8154	0.15717	1.9393	2.4745	-3.0226	-0.29875	-1.2007	0.043993	-1.6094	2.9129	0.8407	0.83415	2.1273	-2.1853	0.83836	0.18027	-2.8268	3.4522	-4.6751
-2.0277	-0.46451	3.1872	2.9886	2.615	-4.5748	-0.013733	-4.0162	-4.2366	1.1421	8.0003	0.69545	-2.0521	-0.78261	0.2331	2.6743	-2.3719	-1.2515	-1.9313	1.3851	-2.6679	3.7906	-1.4524	-1.8334	-2.1342	-0.7256	0.39121	2.2063	-3.4636	0.78059	3.4063	-4.3063	-1.0382	0.58046	-3.5852	3.6758	1.4962	-0.1048	0.99149	0.60779	2.1227	0.58775	0.7994	-1.2565	3.7997	0.38914	-6.3048	0.99806	-5.4081	6.4896
0.27324	-0.37264	-1.7974	0.69279	0.88133	-4.3498	-1.6506	0.28009	1.8721	0.57353	3.4207	-3.7678	0.64992	-0.29512	0.51495	-1.3933	0.47279	-2.7381	0.019475	-2.7423	-2.5285	-0.31666	2.4065	-0.69254	0.82641	-1.0732	2.2632	-3.0611	2.2656	-4.2212	1.0258	2.8709	-2.9265	1.2776	-4.4268	1.0385	-1.594	-1.7184	1.239	-0.69899	-1.6808	-2.1311	0.66251	0.46479	-2.3712	4.0326	1.2695	-5.2352	0.55453	-2.8419
-1.4162	-5.2374	-2.8227	-1.7459	-3.5651	-4.3367	-5.791	-3.5336	-4.535	-10.211	-1.8381	-4.7118	-2.8833	-2.9972	-5.0235	-0.76947	-3.4564	-5.3477	-6.5254	-3.3352	-1.1035	1.0057	-3.3341	-1.8712	-5.4672	-2.7105	-0.49227	-2.8273	-6.1197	-1.7227	-3.228	-3.2634	-4.0312	-2.1602	-8.1127	-5.6165	-3.2684	-3.9445	-3.5593	-3.4822	-2.8333	-5.7917	-1.9236	-3.2877	-0.71741	-2.1835	-4.9111	0.47631	-7.5078	-4.419
-14.079	-16.725	-14.405	-16.884	-14.41	-11.292	-11.334	-10.774	-16.568	-12.929	-12.541	-16.256	-14.444	-17.931	-12.754	-10.947	-16.216	-12.755	-8.2775	-15.221	-17.367	-6.744	-12.685	-12.174	-18.589	-11.723	-13.777	-15.316	-12.118	-14.029	-14.368	-17.972	-16.004	-13.918	-17.672	-13.949	-14.335	-9.8983	-18	-17.865	-13.595	-20.156	-14.074	-9.4037	-13.46	-15.079	-15.472	-16.053	-14.494	-11.245
5.7209	8.8366	9.2302	7.5145	3.2635	7.3985	7.0659	1.135	6.5842	6.4134	1.897	7.4925	3.5054	5.6598	5.2276	9.7708	8.4354	5.6903	3.166	3.4571	3.2415	5.8362	9.1363	6.8544	5.4988	3.8322	5.211	2.9834	5.8139	5.9716	12.038	8.161	12.53	3.5112	9.3678	5.6552	12.602	8.5852	5.4431	7.9883	9.9389	3.9888	6.6323	6.8658	7.1886	5.3817	5.3738	6.5735	7.1205	7.1007
-16.804	-14.233	-16.301	-14.182	-14.102	-13.206	-9.0636	-13.671	-15.356	-14.821	-14.609	-11.578	-14.217	-12.752	-11.2	-17.119	-17.233	-15.685	-17.178	-17.509	-15.522	-12.825	-13.359	-13.494	-13.657	-14.554	-9.7208	-14.138	-17.301	-14.145	-12.877	-12.919	-15.862	-18.056	-15.774	-16.912	-14.204	-15.175	-12.003	-14.694	-16.435	-14.456	-15.373	-15.253	-15.547	-14.948	-13.541	-13.047	-13.451	-14.518
-9.4743	-12.784	-16.509	-15.613	-19.017	-15.504	-11.86	-16.751	-18.151	-14.261	-15.244	-14.625	-16.199	-12.712	-18.332	-13.19	-13.757	-10.844	-11.763	-14.421	-12.144	-13.926	-15.742	-14.709	-14.802	-13.003	-9.8102	-15.361	-13.878	-16.129	-11.678	-11.659	-15.969	-15.064	-16.325	-15.772	-15.16	-17.782	-14.861	-13.753	-16.453	-12.963	-17.905	-14.951	-14.745	-12.788	-15.928	-11.048	-15.314	-13.404
4.5256	2.7997	0.59114	4.233	5.1699	1.3801	1.3356	-4.091	-1.168	1.4358	3.7038	0.63165	0.26245	-2.7123	3.3887	1.3382	4.1326	3.3588	2.841	-2.2109	-0.82768	0.60785	-1.6702	2.6912	1.3938	0.62193	1.1819	3.6219	0.11485	2.0595	2.7972	0.14106	3.9265	2.6253	2.8102	5.4158	4.7209	4.6644	-2.7894	4.6683	2.5511	1.373	3.8028	-1.9736	3.4384	2.5611	-4.8261	6.1551	2.3732	2.3534
-6.8549	-6.4675	-3.2512	-0.43024	-4.2435	-3.7785	-8.5984	-0.87298	-6.834	-4.9802	-1.5773	-3.6055	-7.0855	-1.3161	-0.274	-5.6265	-3.2815	-7.2059	-0.47848	-5.5175	-3.289	-2.8004	1.6274	0.90677	-4.4862	-3.6247	-7.5401	-7.8056	-3.0257	-6.2924	-4.9901	-2.8593	-0.1341	-6.0483	-4.6652	-1.1959	-6.1944	-2.931	-0.63139	-6.096	-6.144	-4.31	-5.7041	-4.8775	-10.201	-8.7292	-7.5833	2.2949	-4.1079	-2.0876
9.6434	3.9769	11.679	11.102	3.4944	3.3521	2.6754	5.7173	3.4731	10.328	5.7306	4.1389	7.7954	5.4606	3.6164	5.6807	8.3693	9.9601	4.7445	6.6386	9.4495	6.7445	0.44536	7.6183	6.2654	7.1772	5.7311	7.2607	7.4472	6.3729	6.4028	3.9346	5.6882	5.182	5.9788	10.833	4.4156	7.1912	11.246	7.1762	3.5448	6.442	5.831	7.7836	6.9726	11.562	5.4383	7.1765	6.4962	6.3954
-11.015	-15.235	-10.536	-12.252	-11.02	-5.7438	-11.998	-11.541	-13.737	-17.34	-10.305	-11.441	-16.354	-12.275	-13.752	-12.076	-8.3802	-13.209	-13.406	-16.355	-14.062	-14.289	-13.349	-14.833	-11.642	-14.908	-12.691	-13.913	-12.976	-10.301	-16.271	-14.123	-12.787	-12.207	-21.48	-13.193	-9.7433	-15.581	-14.809	-10.151	-10.32	-12.856	-17.821	-9.2533	-10.285	-12.311	-11.477	-11.003	-8.5121	-13.788
9.3632	6.1744	10.337	9.8143	10.171	9.1795	10.359	10.32	9.9459	9.2937	9.699	10.729	9.7485	10.138	7.0526	11.099	5.0421	10.07	6.7505	9.9707	6.6311	8.0258	9.3628	8.028	6.1073	9.7898	9.2928	8.3544	8.2988	10.592	5.0453	10.459	6.6112	7.1162	10.279	10.445	12.42	17.301	10.926	7.7628	9.5207	11.371	9.5566	9.4172	8.8421	12.231	3.8673	3.964	9.7828	8.4307
-7.6842	-2.8171	-3.3683	-5.5489	-7.3233	-6.7901	-9.172	-7.8859	-4.3496	-8.7786	-3.1112	-2.4541	-1.5965	-2.8559	-2.0083	-6.1338	-1.7252	-6.9501	-6.4462	-3.5232	-5.7474	-6.766	-7.7183	-4.8172	-5.1732	-6.6203	-3.7347	-2.7671	-4.5787	-6.8297	-3.3458	-4.7009	-4.4281	-1.3796	-4.64	-4.722	-6.9582	-2.7935	-8.8757	-1.4671	-5.0696	-4.6174	-7.4424	-8.7709	-2.8505	-8.1393	-4.9144	-4.9083	-3.989	-2.987
-8.7283	-7.2288	-3.7831	-5.7173	-6.0123	-7.5905	-9.3047	-7.4927	-9.6688	-6.3178	-4.3249	-8.3648	-9.3937	-8.7997	-11.872	-6.6617	-5.7686	-4.9369	-4.2361	-8.0359	-7.134	-9.3897	-11.062	-10.304	-6.288	-8.2467	-7.2065	-9.9944	-7.6519	-6.807	-4.5938	-11.279	-12.253	-6.748	-6.895	-5.9385	-5.5502	-5.5583	-7.1083	-5.5689	-6.9571	-4.4969	-5.0705	-6.6371	-8.2119	-6.0865	-6.9751	-4.8737	-11.835	-5.8302
-1.7558	0.15876	-3.2191	-0.10221	0.52343	3.5107	-4.31	-2.1507	-5.3276	-0.50509	-2.1882	0.6616	1.1247	-7.1584	0.15497	-1.4572	0.88674	-1.1652	-1.018	-0.082075	-1.8602	-2.58	-7.0707	-5.5892	0.45704	-1.003	-0.47846	-2.3182	0.8773	-6.6531	-0.061074	-1.8875	-2.8492	1.2124	-3.0221	-1.7572	1.923	-6.647	-2.4338	-4.302	-0.30432	1.4329	-2.927	2.2584	1.2295	-3.6249	-5.9712	-1.922	-0.6101	0.15605
-11.01	-8.16	-9.8691	-7.7564	-10.791	-8.9266	-8.6388	-8.5984	-7.295	-10.383	-7.8475	-9.2996	-13.017	-10.987	-8.0441	-11.122	-15.997	-13.531	-13.026	-12.849	-10.694	-11.281	-10.779	-6.5374	-11.586	-9.6185	-9.7167	-12.396	-10.546	-7.6284	-5.9322	-10.126	-7.9487	-9.2781	-9.6231	-10.245	-11.938	-8.6663	-11.416	-8.7733	-8.2819	-10.302	-6.0125	-8.984	-12.252	-11.244	-15.227	-10.292	-11.231	-11.987
-0.7461	2.1451	0.58645	0.95809	-1.881	2.9192	3.6201	-0.76891	0.035849	2.131	-5.8235	-0.93674	1.0401	-1.2478	1.675	-0.62909	2.0464	-2.4964	-1.9	4.969	0.5689	2.9276	1.9475	-1.259	5.592	-2.8034	-2.2934	-0.017766	3.4505	-2.3687	-0.27243	-2.7499	-4.5719	-4.621	-1.9487	3.0794	-2.9638	-0.63676	2.2977	-0.26019	0.92307	1.2914	-2.7823	3.5127	5.216	0.66504	-1.9429	-1.6153	1.2154	-4.2668
0.15465	3.3204	-2.8114	-0.97756	-4.1729	3.2369	-2.2959	0.41899	1.1156	-2.2875	-0.23924	0.56442	-2.6702	-2.0584	4.724	-0.29127	5.1092	-3.6536	2.5705	0.14114	0.78812	0.32569	-0.19744	0.4299	1.6073	-0.70766	1.9416	0.31358	-0.24898	2.0808	-3.3899	3.2571	-0.13239	-4.8631	-5.461	-2.018	0.35804	4.6926	-4.0429	-1.0002	-3.4696	-2.1199	-3.0428	2.3405	-2.3681	-3.2751	1.6408	-0.12709	0.061093	-3.5076
6.0909	7.2774	11.63	7.4327	5.1179	8.1735	7.6902	6.8306	6.5824	6.3741	7.7519	3.5145	6.4111	4.2288	9.0887	9.7939	8.7852	6.7092	7.4726	5.3339	4.6882	10.067	10.853	7.5315	2.2918	7.5384	5.5451	5.0568	7.1593	10.296	3.485	7.4971	4.7717	6.0371	4.878	7.7722	8.1732	7.4358	6.9635	0.82026	9.1131	6.1725	9.3194	8.0531	6.6034	6.6229	3.3131	2.2129	7.4249	7.2459
-3.7008	-3.6236	1.25	-1.7823	-4.9212	-0.1074	-1.0614	-0.11099	1.9209	-2.8891	-0.36613	-1.6282	0.55504	-0.36554	-2.2811	-1.0726	1.5114	-3.8556	0.16473	0.018935	-2.144	-0.16323	-0.80409	-2.9543	0.99734	-2.5639	-2.9035	3.4695	-5.3209	-3.0281	2.0509	1.8658	-1.8033	0.35307	-2.5406	1.7907	2.3165	-1.0272	-2.0693	-1.3953	-0.81709	-3.1312	-2.1249	-2.2042	-0.87814	-0.12849	-0.23825	-1.7972	-2.8224	-4.4396
8.5035	4.3568	9.6157	14.712	10.116	16.257	10.091	8.7824	4.4743	10.742	8.8357	10.015	12.268	9.269	11.465	9.7123	9.6613	10.843	14.855	7.271	8.8235	6.5503	7.4921	8.2479	7.5782	6.079	0.47557	7.1711	8.6823	8.2198	7.3859	10.352	3.8994	10.916	8.2907	8.6497	9.7362	13.036	7.9455	5.6319	6.1165	9.8316	8.3356	8.0821	10.435	5.7535	6.8259	6.0185	7.254	6.1452
-4.1401	-1.3659	-0.035726	-3.5779	3.9272	0.51548	3.1646	2.1834	-1.4577	7.4786	2.9925	-1.3627	-1.434	-0.95608	2.3825	1.6145	-0.33014	3.4937	-1.0786	-2.0472	0.10387	-2.5659	0.57562	-0.79603	0.39377	1.0355	3.3722	2.9466	-4.9172	-0.67535	2.7309	3.3401	2.5181	2.949	-1.8061	0.41571	-0.63932	-1.2153	-1.4241	-1.9192	-0.03908	2.9299	2.826	4.2534	2.2986	4.7177	0.69715	-0.096227	4.7093	-1.3971
-19.134	-14.209	-18.466	-13.779	-19.41	-16.342	-11.163	-13.204	-13.191	-18.202	-11.114	-14.048	-14.86	-12.88	-13.879	-18.513	-13.205	-13.53	-16.666	-15.079	-14.284	-14.197	-14.788	-16.697	-11.599	-15.422	-15.516	-18.582	-13.037	-10.13	-16.747	-17.218	-13.395	-7.8512	-15.665	-14.304	-8.0888	-14.831	-12.806	-16.827	-13.52	-16.692	-14.136	-13.809	-20.13	-15.485	-13.92	-13.43	-15.597	-11.447
-4.4484	-6.7113	-6.8442	-4.8578	-4.7811	-5.5569	-9.7435	-8.5548	-3.5222	-5.4551	-5.3387	-1.3884	-6.5006	-8.6283	-6.7429	-4.3921	-6.323	-1.9992	-4.1767	-0.42571	-6.8403	-4.3963	-8.0726	-3.8921	-3.5245	-4.3669	-5.8009	-6.6814	-3.5299	-6.928	-6.9075	-3.5619	-0.76917	-5.3158	-4.1052	-11.536	-7.0924	-6.8553	-5.8793	-0.50352	-6.7272	-3.8703	-4.4207	-5.0599	-10.38	-5.4257	-3.0095	-5.6532	-6.3289	-9.5908
-6.8772	-2.9526	-7.3902	-3.1064	-4.3044	-7.0761	-2.4604	1.0566	-5.6533	-5.3494	-5.6351	-5.0093	-2.8206	-3.8458	-3.2502	-3.1985	-4.4099	-6.094	-5.7702	-4.9804	-8.1814	-4.158	-6.3626	-2.695	-4.5771	-4.5436	0.46458	-5.4176	-4.077	-4.055	-3.2904	-6.2404	-8.779	-5.8594	-6.5455	-5.5664	-1.4721	0.39224	-2.2527	-3.9564	-5.5604	-6.3534	-5.1748	-1.4544	-0.071392	-3.0492	-8.1569	-4.488	-10.517	-3.2609
0.44278	1.2807	-4.1659	-2.9531	0.32689	1.1211	-1.6659	0.61825	-1.4914	-0.49934	-3.2724	0.72643	-2.6821	3.4287	0.33054	-1.5018	-1.9204	-3.193	-3.1534	1.2625	-2.67	-4.4898	-1.1846	1.362	-2.173	-3.4699	-0.58564	-3.8284	-1.7389	-3.9545	-0.87157	-2.8891	-4.3385	-2.118	1.5707	-4.3999	-0.84649	-2.3142	-1.3973	-1.4846	-4.9593	-2.8575	1.1227	-0.67088	0.39504	-3.427	-1.7375	-1.5838	-2.899	-3.3422
-7.3949	-6.3765	-4.5519	-5.2104	-4.8019	-6.0854	-2.8152	-3.5368	-6.768	-7.531	-6.7241	-9.9451	-6.5521	-3.2409	-4.2822	-3.8865	-5.1076	-7.5408	-5.3645	-5.2499	-3.5636	-6.4452	-7.4427	-4.7471	-6.8917	-9.9855	-5.105	-8.9032	-5.4184	-9.7775	-5.1984	-5.4438	-5.0905	-2.7008	-4.5688	-5.8761	-4.8507	-6.1466	-6.0826	-5.3166	-2.8635	-6.4284	-4.8563	-8.9064	-6.4264	-2.4154	-5.2234	-4.6976	-6.7287	-1.135
-2.6902	-1.1369	0.83308	5.4183	-1.2502	1.2613	5.7731	3.0433	6.0628	-4.2586	0.042176	-2.3278	2.9482	-4.0401	5.3317	4.9425	-4.1669	-4.7436	-1.7952	-0.47045	6.7695	4.0763	0.0077652	-0.39663	-3.7933	0.56643	-3.5902	3.8299	5.0472	-0.78439	1.1993	4.3956	-1.2115	-1.2621	1.2132	4.0474	2.153	5.9568	3.5294	2.7096	4.5466	2.098	0.55908	-3.1728	-1.662	1.2422	0.96877	1.0511	5.4658	1.4819
-15.513	-12.495	-14.434	-12.986	-16.771	-12.645	-6.9053	-19.401	-15.202	-17.967	-14.514	-14.11	-13.343	-13.391	-16.796	-11.528	-15.385	-14.84	-15.25	-6.7526	-9.1123	-17.091	-12.088	-11.55	-14.784	-14.418	-18.819	-14.331	-12.763	-20.623	-10.332	-16.516	-14.515	-12.801	-16.17	-17.845	-15.797	-16.989	-16.813	-13.744	-15.664	-16.591	-15.904	-13.812	-13.047	-16.589	-12.529	-17.172	-10.545	-14.542
-5.0303	-6.5478	-2.2946	-3.5385	-6.7003	-4.715	-0.18162	1.0327	-4.7298	-2.8713	0.010124	-3.9787	-1.3904	-4.2144	0.13734	0.8773	-1.9276	-1.7153	-4.1815	2.9607	-4.9723	0.1008	-7.1681	-5.5724	-4.3391	-1.4753	-4.9388	-1.5055	0.80921	-3.1333	-1.9637	-2.1606	3.7344	-2.8912	-0.56555	-0.59187	-6.3516	-7.2384	-4.7799	-2.3471	1.6098	2.9115	-0.80664	-1.3337	0.061107	2.1865	-2.5805	0.92677	-3.2424	-1.9078
0.78063	5.1469	3.9497	1.9687	2.0239	8.602	4.8837	-4.3264	3.0484	2.0363	2.4186	7.2198	-2.6368	-0.2147	4.1591	1.1823	1.1726	4.3785	3.3494	4.3508	3.5417	4.2386	0.49666	5.7905	1.8689	0.38899	7.6406	5.4173	-3.3177	-1.5629	-0.50154	3.8878	0.83113	1.2955	-0.38935	2.4219	5.4657	0.13765	5.5215	1.6372	5.4054	3.0379	2.6801	4.6571	4.4991	2.3082	7.1434	6.1478	-0.85155	1.0643
-2.1389	-1.6198	-3.7663	2.2185	0.049897	-1.4971	3.3352	-1.2263	4.4503	-2.8551	-1.9519	0.13752	2.949	0.078272	3.1917	4.6354	1.0177	4.0561	-3.1865	0.40245	0.137	2.8835	6.8943	-0.72166	-1.0901	-3.7775	0.81766	-1.0087	2.2902	-0.75202	-0.47059	-1.8324	0.2837	1.466	1.0428	3.8205	-0.1395	1.089	1.3962	1.9531	2.3429	-2.6297	-1.2412	3.2481	1.0133	-0.87607	0.21059	-0.71303	1.9949	1.7295
1.985	0.1552	-1.476	-6.15	-0.25488	-4.756	-1.1992	3.4553	0.81976	-2.7937	-2.124	-1.7129	-2.0128	-3.3982	-1.6561	-1.0781	-1.8864	-6.0639	-4.0465	-2.0993	-4.4942	-4.6421	0.56438	-7.0441	1.6592	-3.7011	-1.3491	-2.6955	0.40898	0.97537	1.0762	1.9325	-3.4204	-1.6704	1.4579	-2.3287	1.4036	-2.9256	-2.9632	-3.7385	1.9938	-8.5664	-0.63999	-2.9226	3.0808	-0.10883	2.9527	-6.2584	0.39143	0.18444
-27.16	-17.657	-19.111	-22.143	-24.229	-24.959	-21.529	-20.707	-18.985	-20.029	-21.825	-23.459	-23.888	-21.151	-26.19	-20.48	-24.534	-23.727	-20.964	-22.466	-20.364	-20.575	-17.816	-21.914	-28.365	-23.869	-24.646	-23.827	-24.218	-20.672	-20.506	-21.509	-25.084	-21.929	-24.532	-16.259	-22.079	-22.347	-23.771	-26.024	-16.519	-23.76	-23.056	-24.29	-23.15	-18.619	-19.701	-24.046	-22.763	-18.653
7.1312	7.1373	4.7126	2.4856	7.2814	9.108	4.2175	6.0992	6.5675	9.0065	8.0198	13.37	9.1704	11.936	10.729	6.9255	5.8576	7.9174	7.9568	9.8606	9.1036	7.8008	8.2007	11.226	9.9755	9.7483	7.4231	8.7512	9.6416	5.6418	7.8218	3.1962	6.7929	7.0081	3.3811	7.5867	10.258	9.4487	10.276	6.2477	7.88	2.8508	5.9874	6.8599	8.1826	9.3418	12.659	6.6837	8.0656	8.4773
-5.1984	-9.9253	-9.1659	-7.4543	-4.0474	-7.9734	-6.8902	-3.1455	-10.4	-4.5807	-8.004	-5.5203	-6.9804	-5.4639	-9.9021	-4.3886	-4.3364	-5.8993	-7.0231	-7.0193	-11.807	-8.4015	-1.7137	-5.5308	-2.9652	-7.6455	0.4841	-4.9302	-5.87	-6.1372	-10.492	-3.9561	-8.4036	-5.6157	-5.6526	-3.0274	-4.9929	-8.3727	-7.5738	-4.8708	-4.3253	-8.6611	-7.4718	-7.7502	-13.226	-5.6607	-5.3848	-8.2851	-6.27	-10.072
-14.199	-14.198	-15.942	-15.841	-8.5235	-11.927	-11.365	-11.672	-9.6539	-14.391	-10.614	-11.51	-13.327	-14.492	-8.6298	-12.331	-14.567	-6.0175	-14.402	-9.5931	-10.262	-10.17	-6.2822	-12.843	-12.578	-15.661	-9.3873	-12.861	-10.283	-11.821	-9.8191	-13.373	-11.877	-14.038	-12.815	-14.605	-12.992	-14.714	-13.209	-15.554	-14.676	-12.845	-11.62	-12.828	-8.4897	-12.614	-11.976	-15.327	-8.9139	-18.288
-2.8979	-2.6306	-4.0153	0.029944	-6.814	-7.3884	-5.7685	-7.8912	-4.6922	-2.9151	-8.4869	-4.4688	-6.6546	-5.3475	-7.3769	-7.0143	-5.9139	-4.908	-4.9765	-4.0459	-6.9717	-3.1852	-4.2691	-2.3606	-1.9189	-1.9198	-10.831	-6.4414	-4.3767	-7.6743	-8.0186	-2.6326	2.2587	-7.3719	-1.9885	-6.5867	-10.409	-5.4214	-6.0915	-0.37769	-5.3693	-7.4887	-7.504	-1.8742	-4.7134	-2.7274	-8.0413	-10.117	-3.591	-7.0793
5.3784	5.8158	0.29584	4.8423	7.9616	6.672	5.5921	2.092	5.3341	3.9184	1.0854	-0.11425	4.7934	-3.1981	2.7837	1.4353	2.8967	1.3282	4.1553	-0.60574	6.3737	2.114	0.35775	0.92158	-0.94641	3.8865	4.2385	3.4626	1.3268	3.6869	-1.3845	3.2036	8.1953	-3.5175	2.6497	6.1798	5.4544	-0.74595	4.964	2.0648	6.893	1.9533	6.2154	-0.27935	1.984	2.8731	4.0534	-6.8736	3.0771	4.3732
-24.721	-15.006	-25.638	-20.203	-21.021	-23.265	-22.982	-23.295	-18.365	-23.026	-19.655	-23.066	-23.541	-19.272	-19.486	-24.078	-24.132	-25.822	-23.863	-26.078	-24.146	-21.86	-25.842	-21.029	-24.73	-24.568	-19.205	-22.48	-24.028	-18.878	-20.159	-25.855	-26.493	-24.056	-20.987	-23.337	-24.729	-23.3	-24.118	-22.487	-23.064	-20.555	-25.203	-19.31	-21.038	-18.731	-20.351	-21.654	-21.797	-22.836
-13.364	-4.6965	-9.4636	-10.001	-6.9643	-7.8621	-7.7103	-9.1031	-12.654	-5.6501	-6.548	-6.7195	-8.6562	-10.062	-9.095	-10.858	-8.1922	-6.9095	-9.3393	-9.3322	-8.7513	-8.7257	-4.9405	-10.182	-11.256	-9.122	-12.036	-5.8259	-12.812	-10.461	-11.174	-7.3235	-6.906	-6.7979	-7.7323	-10.058	-8.5189	-7.3769	-8.6615	-5.0957	-10.838	-10.826	-6.7295	-7.5609	-14.011	-8.1241	-9.6701	-9.0741	-9.9212	-8.0635
2.126	5.1319	2.2558	7.2162	4.4679	6.7868	0.7264	7.3703	3.3244	7.1097	5.0315	8.1509	7.8142	4.2908	3.0813	9.7958	3.1945	5.3445	9.3521	3.2944	7.4286	2.7974	2.6177	3.6485	8.6347	4.447	4.3965	6.0642	6.3613	5.8905	7.2615	3.7584	6.9124	6.9417	3.3669	5.2364	3.0046	10.12	6.9458	8.2092	8.4081	4.495	4.8813	3.2392	6.1556	3.9336	5.4524	4.1077	7.5901	4.4737
-4.5634	-3.5966	-2.628	-6.6134	-10.469	-1.9667	-3.3287	-3.3462	-4.5577	-8.2243	-3.4736	-5.9143	-4.9605	-6.131	-3.6152	-2.6604	-7.5897	-5.4939	-0.40215	-6.0095	-5.3202	-4.8967	-5.4853	-4.9197	-2.8002	-1.0203	-7.6027	-5.1944	-3.3222	-3.6039	-1.0278	-7.9536	-6.1159	-0.06501	-2.344	-7.1452	-8.6946	-0.92424	-4.4578	-4.3415	-1.9044	-10.092	-3.9507	-6.171	-3.9796	-4.6648	-1.186	-5.654	-6.559	-3.1124
-0.62764	0.68053	2.1802	-0.40323	1.3077	0.63602	2.4729	1.77	3.2529	1.6047	-1.3034	-4.395	-2.2336	-2.2712	-4.6099	0.11765	-1.105	-0.749	-2.7253	0.60751	-3.6054	1.4076	-1.1197	-3.1007	2.4014	-4.1845	0.30442	2.3318	4.4119	-0.15199	2.5242	-2.584	-3.1	-0.68833	-4.9934	-0.092779	-1.3276	-0.87645	-0.011311	-0.12435	-2.6971	-0.69071	-1.2687	-0.040672	0.75414	-0.55168	2.8884	-2.3139	-4.2846	-0.55131
6.0216	9.2508	4.3441	3.5378	8.1919	6.3755	4.9566	8.8213	5.4296	2.9886	5.1566	7.2605	7.2985	7.7554	5.5071	3.7228	6.6352	7.4519	2.9873	4.4132	7.5821	9.5553	7.6284	9.1971	8.7528	8.5174	3.6166	6.4796	6.6214	6.0963	5.6203	8.0216	4.1918	0.065485	3.7635	5.3922	3.1608	5.2508	5.84	6.0926	10.924	5.9787	4.6568	7.0229	7.4878	5.6727	3.2136	2.2329	4.5501	-0.11778
-10.996	-10.026	-6.9921	-9.8634	-13.686	-14.047	-13.936	-9.5712	-11.203	-11.49	-11.25	-11.97	-12.064	-13.519	-11.228	-10.95	-14.813	-12.607	-11.587	-15.909	-10.584	-7.9989	-8.6847	-9.099	-10.515	-10.614	-14.163	-13.552	-10.754	-10.207	-14.189	-12.414	-7.1262	-8.3741	-11.291	-8.9801	-10.641	-11.39	-7.265	-12.807	-12.602	-14.502	-10.13	-7.7152	-9.87	-16.761	-8.1464	-15.299	-8.661	-10.5
-2.3886	-6.2364	-3.4803	-6.8229	-8.3343	-6.5898	-2.1768	-2.0836	-5.5055	-0.34572	-4.7139	-4.7388	-4.4244	0.3027	-4.4691	-5.4765	-1.6685	-5.0763	-1.1945	-5.9716	-4.5881	-2.2441	-2.2225	-1.9285	1.7729	1.6632	-3.2002	-1.0245	-3.5295	-2.6255	-4.9201	-2.2425	-7.1517	-5.6587	-5.8278	-8.3108	-0.37326	-2.6238	-2.0475	-5.1567	-0.26962	-2.8828	-2.3634	-6.952	-3.2463	-1.4995	-0.35105	-6.5715	-5.3512	-3.4392
-6.2165	-7.7587	-8.3818	-8.1124	-13.304	-8.8593	-6.8938	-7.5049	-6.8399	-10.938	-3.6575	-8.4896	-5.1696	-5.7938	-0.8658	-6.3037	-10.248	-9.6636	-6.6216	-4.8103	-2.8729	-6.5227	-6.0793	-3.2557	-1.8632	-5.7415	-7.372	-7.4556	-5.7797	-6.1929	-8.2146	-7.6918	-5.3815	-4.3555	-9.6766	-9.4623	-3.0494	-5.8165	-6.0969	-7.7013	-7.796	-1.8435	-7.4716	-7.4574	-2.9612	-7.727	-6.0181	-8.3974	-8.5404	-6.4202
-10.926	-8.7208	-6.2676	-9.7527	-10.695	-6.9032	-9.1187	-7.9879	-13.012	-14.192	-10.636	-13.995	-15.674	-11.888	-12.046	-6.8903	-11.724	-13.958	-14.622	-7.6873	-14.002	-8.6821	-13.648	-8.1972	-13.153	-12.516	-12.845	-11.75	-9.7975	-8.865	-9.1691	-9.8723	-10.874	-14.127	-10.025	-8.22	-13.579	-13.186	-8.6501	-10.75	-12.254	-18.08	-7.2169	-11.351	-11.062	-9.9337	-10.954	-10.651	-13.096	-8.0952
-10.855	-4.8886	-5.7796	-5.1038	-9.2036	-6.5232	-6.4759	-8.9993	-9.4981	-13.068	-3.5714	-10.626	-5.8484	-10.007	-11.382	-7.2614	-9.114	-6.4723	-7.44	-10.659	-10.41	-5.2429	-6.4209	-5.9439	-7.0724	-7.3889	-7.4004	-3.1924	-7.4679	-4.5576	-10.945	-12.872	-10.53	-7.725	-10.565	-6.4208	-8.993	-6.2985	-12.167	-6.9296	-11.567	-8.7044	-7.2585	-7.6852	-9.7916	-3.6788	-6.5481	-10.548	-10.646	-8.2499
5.5345	4.0887	-0.41512	1.7467	-2.2019	3.3306	-1.6567	-0.54947	-0.53756	1.3814	-0.85279	-0.93636	-2.0494	4.3982	3.1336	1.6857	0.67683	2.7733	-0.13647	1.3955	3.9736	2.3416	-0.62699	0.76699	1.15	-1.3448	-3.6733	0.28902	-4.7801	-0.01372	2.1657	0.75492	-1.8532	4.056	0.1094	-2.5136	2.0259	-3.9668	-1.0883	0.025229	-3.9064	2.6491	-3.3651	-0.83621	-0.65733	0.77955	3.3021	1.8465	-0.066684	-0.96059
1.3763	-0.33255	-0.30252	0.69906	1.5661	-2.8779	2.5082	-2.4019	-2.9016	0.28682	-0.15507	-0.96981	2.0192	2.9205	-3.5518	1.1946	1.3514	3.791	-1.5339	1.5427	0.17506	-1.1472	0.97847	1.8854	-2.4305	1.877	-2.4614	0.88122	0.077759	-1.9693	0.67649	-2.6984	-1.0561	-0.43801	-4.122	3.7008	-1.8527	-2.486	-6.5449	-3.1112	-0.81036	0.18565	3.0675	6.344	1.161	-2.3495	-2.1871	-1.2905	-1.6318	-2.1625
-1.4656	-3.7039	-4.6472	-0.21207	0.27016	-5.8185	-1.8211	-3.971	-2.9749	0.77145	-2.4119	-2.1899	-6.6262	-3.2222	-1.5759	-0.29659	0.84259	-3.1117	-1.6224	-2.01	-4.0873	-5.2304	-2.7125	-5.2169	-4.2449	0.67916	-3.8327	0.57727	-6.368	-6.5677	0.73514	-4.6996	-1.5536	-4.4879	-2.0725	-2.2656	-2.5194	-3.3264	-6.4259	-0.4323	0.010792	-0.56655	-5.9661	-1.6935	-3.3822	-5.3172	-5.7282	-5.8538	0.081339	-0.51841
1.2615	-1.7361	-2.382	-4.3504	0.91725	-1.6947	2.1339	6.1625	-5.8001	-0.70455	-0.77759	3.4534	-0.85189	-2.9755	-4.9007	-2.5622	1.4004	-2.9433	-0.55921	4.2489	-2.6319	-2.3614	0.24944	1.0639	-8.679	-5.1987	0.87925	-3.0914	-1.3991	-0.74495	0.85228	-4.5365	1.3567	1.6948	-1.075	-2.065	0.60994	-1.6795	-3.0235	2.0659	-2.7959	2.1095	-2.4032	-4.5247	-1.3069	0.25433	-1.2322	-3.0443	-6.1774	-4.0409
-2.4239	-4.2802	-4.1968	-4.6183	-4.7233	-6.2114	-4.8179	-2.2915	-3.864	-3.6525	-1.6077	-1.5699	-3.9529	-7.9606	-2.9121	-2.5945	-2.8959	-1.8447	-3.9773	-3.3385	0.58188	-7.5912	-4.1216	-1.2849	-7.7276	-2.7882	-6.0074	-3.3872	-5.6937	-2.8411	-0.29679	-5.4673	-7.3936	-5.7323	-7.5823	-8.4992	-3.2922	-5.7272	-7.7323	-5.5864	-8.7795	-6.9493	-4.0253	-4.2486	-3.8265	-6.7346	-4.2243	-3.4507	-4.8652	-10.072
-10.725	-15.344	-6.7727	-10.849	-13.313	-12.191	-12.97	-12.958	-15.379	-11.298	-14.767	-12.664	-12.069	-9.8893	-9.3609	-11.728	-7.5744	-7.1237	-10.97	-14.97	-13.294	-11.506	-9.9756	-15.449	-10.614	-10.63	-14.413	-15.882	-8.6383	-9.6801	-12.264	-13.733	-11.76	-14.524	-12.67	-11.335	-13.895	-9.8423	-11.691	-10.411	-7.8477	-9.6831	-10.256	-11.384	-12.632	-7.7418	-9.3926	-11.157	-12.896	-12.103
1.5417	3.6379	-0.17106	6.4099	-2.3525	-4.9224	3.4342	0.53938	0.61822	0.24226	3.0852	-1.0214	3.2332	-2.6726	-1.622	-4.0771	-1.2674	-0.32255	1.6464	2.3948	1.5175	0.49899	-1.3164	0.96376	-1.0808	-1.765	-2.1191	1.3916	1.8335	0.027443	-3.2215	4.6497	1.418	-1.0351	0.3015	-1.9411	-4.2653	0.44083	-1.3399	-3.5274	2.8195	-1.3801	3.3717	0.71937	0.067901	-1.5611	-4.5205	-0.79653	0.13255	1.1248
1.0512	0.96154	5.2549	0.52032	2.7812	5.2937	3.4371	0.57924	1.3486	1.832	2.4584	7.1365	0.13811	0.38382	4.5179	-0.71877	-0.50259	8.3168	3.6101	2.2656	8.1153	3.774	3.4189	3.0649	3.5592	2.6659	2.1449	-0.077305	2.5251	2.1558	5.8386	1.0437	-0.99799	1.8351	3.4019	9.6381	1.8189	5.423	-0.86457	0.27118	3.3777	4.4165	2.3783	2.5353	2.724	8.228	0.98507	-1.5104	2.0622	7.653
0.71266	-3.0244	0.27482	1.433	-3.6315	-3.1668	1.4755	-0.56867	1.9055	-0.20896	1.2	1.5499	2.4904	-0.21344	0.88644	-2.0721	2.3698	-0.79807	1.7864	-3.1049	-0.064471	-0.24037	-1.4263	-3.9191	-2.9534	-3.3746	-3.7913	0.21331	5.8411	3.1108	0.35712	-1.3401	5.8895	3.7069	0.638	0.63626	0.12218	6.9504	0.51241	2.3066	0.72757	-1.6842	-3.1715	3.5056	-2.6371	-0.061443	-0.32615	-2.9862	0.030182	-3.8713
-3.4404	-2.8479	-0.096747	-2.6371	-2.098	-4.7081	-0.80125	-4.826	0.79065	-0.58631	-2.0705	-4.201	-2.368	-1.0409	-2.4817	-4.0732	-2.2303	0.098662	-3.3106	-1.724	-3.4251	-3.4852	-5.2063	-6.5013	-2.1307	0.2898	-1.4808	-2.4198	-1.3977	-3.595	-4.7064	-1.8416	-8.6205	-1.158	-0.33557	-7.5446	-4.238	-0.49629	-0.90944	-2.3651	-3.8354	-4.0194	-1.5067	-3.8888	-3.3929	-3.8359	1.6388	-1.9006	-5.4448	1.0728
-3.1461	2.3792	-2.3795	-3.0315	-2.5976	-2.4586	-0.7501	-4.3276	-5.2534	1.424	3.4438	-0.32254	-3.457	-1.6888	0.51449	-0.54854	-3.8362	-2.4263	-1.7452	-0.97893	4.295	-2.0063	-0.11552	1.113	-1.7118	2.5744	0.71913	-4.8037	2.3356	-3.5698	-3.2804	-4.0485	4.4893	-9.2207	-0.14773	-2.6104	-4.2018	-4.6947	-1.7897	2.5585	-0.015937	-5.8208	-0.54632	-1.1211	-2.6976	-0.39388	0.15139	0.64943	-2.2797	-3.5697
6.6434	8.6259	5.5712	4.6875	5.4891	8.0979	7.6055	10.689	11.077	8.935	2.3284	9.5975	7.2114	8.9175	10.223	10.88	6.0777	10.098	6.8232	4.0039	7.1384	7.3239	4.9618	7.6461	8.9444	8.7085	6.0246	9.8855	4.1048	4.535	7.818	3.7907	5.2549	7.9552	10.716	6.9387	3.765	5.2557	9.5538	1.6027	9.9169	9.91	5.8903	5.9295	11.317	3.8978	4.1027	7.6264	3.8063	8.1924
-1.1771	-2.1466	0.16913	0.22815	-0.51409	-6.1507	-3.1712	-0.83912	-0.3642	-5.8443	-4.8318	0.36211	-1.162	-1.1261	-4.2629	-4.852	-0.93497	-6.4148	-4.3485	3.2618	-3.0931	1.3317	-7.5137	-6.5852	-2.1582	-3.0472	-0.73501	-3.8442	-9.879	-1.2179	1.5443	2.3264	1.0421	-3.174	-5.4346	0.1703	-2.0676	-0.53548	-5.9669	-3.4956	0.13974	-4.5314	-4.2348	-2.5143	0.34771	-4.1046	-4.4317	-3.0925	-5.8862	-2.26
-4.321	-0.29633	1.0705	-1.6087	-1.6607	2.9754	3.7257	5.469	4.6375	-1.7472	-0.87588	-0.11281	5.1957	-3.4588	2.3811	6.6844	3.809	-1.819	2.1568	0.83403	-0.87831	-1.446	1.0136	0.49798	-2.2368	2.7432	0.8262	-1.4841	0.63145	1.269	-2.9746	1.5792	1.2824	0.90527	-1.7112	-2.1004	4.2582	1.6252	-3.1138	-0.38612	-1.0278	1.4915	-0.27873	1.7969	1.4643	0.98967	0.56675	2.8741	0.50019	2.8419
3.5741	-0.085613	5.2619	4.8714	-2.2694	4.1888	-0.13598	0.039138	5.4638	-5.0692	-0.33181	1.7849	5.1832	2.1016	-1.8616	-2.2154	4.6821	2.6315	4.5852	0.16546	4.2757	0.1248	3.3193	-3.3791	1.6607	4.6923	3.9829	-1.061	8.2837	1.9207	4.8282	4.4436	1.5489	1.1867	2.8032	-2.7507	-3.9027	-1.0816	3.3141	3.6002	0.93537	0.45696	3.7762	1.9675	2.4928	6.3901	1.1169	4.32	0.68469	1.8769
-1.1835	-7.1383	-0.24443	0.67824	-2.5633	1.4422	-1.8271	0.63046	-3.0754	-0.66135	3.9971	-4.7978	1.0363	-0.41466	-5.4383	0.70056	-0.21793	-5.936	-6.6188	-3.9551	-3.0148	-1.4256	1.6079	-4.6291	-1.3759	-1.3039	-6.4071	1.4965	0.39938	-5.264	-2.6081	-1.0805	0.72043	-2.4016	-1.4294	-3.8699	-6.5947	-0.52678	2.5645	-0.12439	-1.7936	-6.7001	3.4354	-2.5224	-0.016869	-1.0842	-0.43142	-3.3935	0.95707	-1.6818
6.8472	2.6765	1.286	1.4824	-1.8321	-0.77968	-2.6103	2.7934	3.9969	2.117	1.0222	0.38979	3.8173	3.2643	3.5261	2.1182	1.0559	1.2315	1.6195	2.6351	2.5237	2.9609	0.15334	4.014	8.2523	-3.1513	-3.6101	5.9204	6.0145	-2.2132	0.049287	-1.7265	2.7089	0.64531	3.1387	3.0853	1.0882	0.73772	0.62065	-2.5519	0.49584	2.4405	2.2187	3.3819	-0.56105	4.1425	-0.034964	5.4764	3.8338	-0.31151
3.1783	4.7082	2.9232	1.0006	4.2484	-4.4061	2.0026	1.5336	4.6634	2.8031	5.605	1.0869	3.0972	3.3936	2.5098	6.5831	6.1586	2.159	3.7293	5.113	2.2849	-0.87317	2.6982	2.5718	-0.18644	0.22705	2.381	2.6283	0.47423	-0.009247	0.058192	3.3258	3.7812	3.9366	5.1169	7.2092	2.8052	3.4521	1.8645	4.7018	3.3127	0.17047	4.1227	2.7175	3.3526	4.1679	5.1985	5.9477	5.7937	6.233
8.3489	10.693	5.3113	9.5315	2.3035	5.775	5.3257	3.8666	9.098	8.0997	7.6598	8.3154	9.1876	5.4788	12.273	9.1547	8.9752	9.1756	6.1571	2.1844	8.8985	2.2924	2.9829	9.1382	8.0877	3.3972	8.885	7.4958	7.4538	7.8953	6.758	11.933	3.7454	3.3411	6.386	6.9805	6.9253	2.941	11.866	1.0647	7.8429	8.949	10.309	6.8474	6.5791	8.7992	2.7577	5.7276	5.721	4.2439
7.857	4.7764	9.4485	5.6233	3.4825	3.2364	3.3072	6.2715	0.46875	5.4394	6.9485	4.1199	3.0376	6.0201	4.0318	7.9299	9.1397	3.781	8.45	6.1244	9.1301	3.7936	7.1787	5.627	6.945	2.3212	6.8993	8.6913	7.8878	6.1079	3.4208	8.9663	7.3351	2.4908	7.4242	10.667	4.6328	7.4093	2.27	5.0233	7.3893	5.9458	4.9092	4.8177	5.215	1.8179	-0.31717	4.6618	9.3947	4.4646
8.831	5.1725	3.3178	3.4828	6.7552	10.337	4.8307	6.3111	8.3551	6.2582	4.2357	9.7641	4.2274	7.2723	4.7088	11.24	6.2498	9.8044	10.199	11.98	6.3762	5.4213	8.4008	6.335	12.234	6.6425	6.187	6.145	6.189	2.9211	8.7593	12.102	8.8491	8.9069	5.5823	7.7835	6.0365	10.505	5.8214	1.4655	5.9879	11.356	2.7249	5.7118	8.3442	6.8021	5.3753	5.6731	7.3012	8.9219
0.071992	0.90681	-1.3294	1.9575	-1.1818	3.9147	2.2001	1.9523	0.51272	1.8231	3.9852	4.0983	2.2606	1.0529	-1.8345	0.44605	2.5973	-4.1438	-2.7632	-3.8995	-2.7759	3.8286	-1.8964	-1.0456	1.418	-0.46303	3.7225	5.0162	-1.6702	1.8081	-1.6889	1.4435	2.6039	1.6572	-1.1987	3.6679	5.1961	-0.51236	1.7335	1.6997	5.5127	4.538	1.9829	2.4533	1.7452	-2.2947	2.355	-1.5746	2.7614	-0.31101
-0.43592	1.7066	0.78103	-4.4225	-0.356	-2.6296	4.3482	-0.10427	1.1878	0.15002	-0.53086	3.7863	-1.6865	-2.7365	-0.32807	2.1085	-4.1582	0.11991	3.0563	3.557	-1.7019	-0.42749	-1.7676	-0.23014	-1.3848	4.1007	0.75299	-0.3549	1.1666	1.3148	1.7305	-5.1791	1.1576	1.024	5.6007	-1.4583	-1.3528	-1.2315	-3.2162	0.77717	-0.60589	-0.05191	2.1556	-2.5391	-3.2873	0.48737	4.3645	0.80871	2.4858	1.3314
-15.17	-10.632	-13.56	-17.921	-13.124	-7.8074	-12.581	-13.4	-9.3146	-10.458	-11.468	-10.512	-10.145	-7.7494	-7.6609	-12.201	-12.599	-12.555	-17.874	-14.551	-11.701	-12.483	-9.0512	-8.9912	-9.4502	-10.911	-14.137	-14.601	-8.708	-8.4811	-12.75	-9.3549	-11.035	-11.93	-14.385	-6.6415	-16.389	-6.7505	-11.994	-10.224	-12.124	-10.292	-10.039	-14.033	-14.976	-10.327	-11.418	-13.328	-14.032	-12.659
-10.059	-7.0227	-12.247	-20.401	-10.3	-9.5209	-9.797	-12.482	-11.189	-11.212	-9.6681	-13.584	-16.975	-13.49	-10.848	-11.896	-12.048	-11.834	-15.362	-18.469	-13.075	-14.708	-13.631	-10.364	-15.058	-14.921	-12.357	-13.829	-10.808	-16.405	-13.555	-16.036	-12.968	-10.577	-16.838	-13.694	-14.874	-17.292	-13.427	-14.229	-14.99	-10.464	-7.9499	-16.335	-8.4023	-10.954	-11.345	-14.22	-13.922	-10.85
-0.99415	-5.6807	-3.8164	-1.904	-3.9914	-3.3555	-3.2923	-0.97222	-6.5659	-1.0134	-6.9241	-0.16847	-4.4961	-9.3731	-5.1027	-7.0618	-6.6852	-1.6916	-3.0207	-3.9802	-2.4965	-5.3645	-5.4232	-8.7714	-5.6861	-2.6015	-3.3905	-4.1624	-3.0312	-3.7864	-4.3319	-5.4181	-3.6946	-8.5712	-0.41892	-4.0399	-2.9905	-2.0377	-0.89715	-0.33344	-0.25946	-4.0463	-5.5613	-7.1561	-3.1551	-10.018	-4.1252	-5.2612	-0.32433	2.1637
1.0617	-1.543	-2.4373	-3.0631	1.5782	0.053285	0.44804	4.7689	-3.5778	-3.4468	-5.7979	-0.87495	-0.85662	-3.7985	-0.032584	1.3661	2.1294	1.9078	-0.94294	-1.289	-4.952	1.2144	0.80458	0.37037	0.7253	-1.1558	-2.2963	-6.2194	-5.3272	3.0976	-2.8396	-6.3479	-0.35832	-1.1429	0.4713	0.73497	-2.3822	0.82165	-5.2486	-1.0536	-5.8873	-1.2388	-1.1313	-6.6685	1.094	-2.8675	1.1112	2.0656	-5.3289	-2.629
10.146	6.2195	7.2626	3.6992	-1.821	6.6747	3.6656	1.8035	-0.45013	2.2767	0.33784	5.7041	5.4057	4.7641	2.6242	9.5028	7.746	1.6653	5.2936	10.433	8.0958	3.5038	4.3075	7.9287	1.6059	2.8839	9.2393	4.7022	2.1029	0.49541	4.9456	5.8785	4.8774	-1.4104	3.7504	3.4013	7.6171	6.3546	7.8621	7.2793	1.9315	0.16034	2.46	4.5631	6.9951	1.0176	0.97997	4.6892	6.9939	-0.50338
-0.087738	9.464	5.1728	8.6844	5.5656	5.0679	3.453	6.0965	3.5974	6.259	4.0368	8.8951	7.4786	-1.6893	2.5098	5.5759	4.5829	9.4531	6.5382	0.76031	4.3569	4.9133	5.0666	4.0961	2.8435	2.8365	1.6083	0.86761	2.2463	4.4933	12.259	6.473	5.5872	2.4847	1.4694	9.0523	3.7762	4.9751	1.5038	4.4944	6.034	6.9064	1.6363	1.9444	6.0121	5.8046	5.9388	0.74203	4.7996	2.2008
1.6946	7.0441	3.422	2.9047	0.36344	2.8161	1.794	3.3781	1.6853	0.29986	1.1269	-1.2513	-1.0748	1.7036	1.4492	1.4666	-0.90731	-5.0559	3.9828	-1.3371	9.2924	4.8991	-0.24613	-0.34943	-2.4979	-2.9486	2.0651	0.90718	4.3221	0.9022	3.0761	0.49266	2.0651	2.5628	5.9496	1.4138	0.26259	4.573	1.3405	6.0518	5.3486	1.8324	1.2744	1.1863	0.27839	0.94795	-2.0386	0.17451	3.1979	-0.38694
-2.5425	1.8058	2.3144	-3.7303	-1.2936	-5.4834	-5.5559	0.44797	0.64878	-2.4543	-3.9459	0.76176	-1.9626	0.95492	-0.25311	2.2044	1.9507	1.2164	-4.1116	-2.3046	6.485	-0.17404	1.5335	0.052694	-2.7113	-1.8864	-5.6608	-1.8177	-0.36012	-3.0166	7.7072	2.4466	2.2162	2.0913	0.53988	-1.3033	-5.6818	-8.6828	0.93505	2.0067	-3.8416	-2.8914	2.3774	-7.2266	-1.8207	-1.5729	0.54434	-4.2981	-4.2443	0.84443
-4.6713	-4.4458	-1.1577	0.53537	-1.1133	-3.4119	-0.57575	-1.7014	-2.7324	-5.95	-1.4941	-0.086892	0.38542	-3.23	-3.9412	-6.7192	-6.9135	0.8804	-1.1609	1.9521	-0.97803	-4.1043	6.249	-0.17623	1.3534	-1.8498	-0.93681	-4.6862	-6.4709	-2.1406	-0.077246	-3.5798	-3.8982	-5.3565	-5.5556	-3.3067	-1.2887	-1.4741	-3.3817	1.5662	-0.95439	-1.6364	-0.73218	-3.4452	-1.0291	-3.2636	-2.6365	-0.47786	-5.2707	-0.63834
-10.694	-13.06	-13.348	-9.1157	-12.012	-15.819	-11.322	-12.864	-10.606	-14.318	-12.894	-16.257	-13.369	-16.562	-10.618	-10.333	-18.036	-10.471	-12.411	-10.009	-14.826	-13.974	-9.6101	-11.325	-10.849	-14.556	-12.102	-11.699	-13.949	-17.964	-12.93	-16.42	-13.65	-13.222	-15.24	-10.73	-11.664	-10.766	-12.893	-9.0967	-11.629	-11.295	-16.814	-8.5734	-9.1207	-11.64	-16.493	-13.797	-16.439	-10.869
-14.47	-5.6733	-7.8264	-7.8885	-6.2684	-7.537	-9.5032	-9.1448	-7.4241	-9.7769	-8.7826	-6.9353	-7.612	-11.103	-10.406	-5.5035	-6.2696	-4.2428	-8.1061	-7.4089	-11.622	-11.243	-9.6507	-8.1758	-12.56	-10.6	-7.0175	-5.5682	-11.724	-9.2957	-9.0249	-9.5938	-8.4316	-6.9975	-10.304	-5.8754	-8.3811	-8.6303	-6.8544	-6.4236	-15.121	-6.8003	-11.459	-5.7944	-7.8023	-8.2366	-11.404	-13.769	-10.879	-10.498
7.3974	11.35	10.528	2.0914	4.2498	5.6698	9.3495	3.8204	6.6971	6.8916	7.0364	7.3557	10.356	6.0928	9.5861	6.0865	10.555	8.47	8.7744	6.237	9.7828	10.015	6.7457	6.017	8.3651	3.2352	12.061	8.8093	2.8964	5.6114	6.5262	7.4097	3.4945	9.5488	7.2422	9.7841	6.4209	7.962	5.1994	8.2829	9.2839	8.0259	8.3129	10.788	5.3502	6.4265	10.945	11.77	11.356	9.7469
1.3112	-6.1355	-5.6326	-3.2675	-4.0001	-3.8193	2.5039	-4.1549	-4.2757	-2.1665	0.94608	0.064263	4.9279	-3.1474	3.533	-0.40973	0.41577	-4.8123	-1.4577	-5.9572	-3.0141	-0.022035	-4.2486	-0.14368	-8.2609	-0.6985	-0.22499	-3.5772	-4.3327	-1.6935	-8.7019	-1.8633	-4.6813	1.8245	-0.97836	-0.78511	-3.6363	-2.863	-0.92985	-1.9867	1.1739	-1.8965	-1.15	-6.6571	-2.3867	-2.2615	-4.8188	-0.68385	-6.5503	-1.835
2.7602	4.2874	0.64103	1.5837	0.35871	1.263	-2.5806	1.8123	5.6022	-2.1178	-3.8013	-0.76625	2.1101	1.1999	-1.2197	-1.9962	-0.13152	2.8939	-1.1622	-0.046806	2.3038	0.59985	1.0149	-0.99078	0.10554	1.1876	3.2794	3.8105	5.4548	4.3546	-3.3407	4.9454	0.47561	-0.74629	1.824	4.6583	0.54973	2.54	1.1943	-0.62587	4.6292	6.0732	3.9216	3.1268	1.9518	2.9332	3.5219	0.79518	-0.093389	1.3424
5.1352	2.8043	2.0273	3.7625	6.4618	4.1557	2.3436	8.6979	5.4449	1.427	3.8067	3.6035	5.4669	3.6368	1.3567	3.5814	1.3451	3.0417	1.7651	5.8592	2.4046	1.2847	5.9057	6.6571	1.0369	0.58977	-0.0051257	1.6154	2.9673	4.3935	1.5053	2.8194	0.52382	0.26478	9.2043	4.9459	5.0533	-0.40784	1.1577	2.1437	0.78366	5.2815	4.0138	4.584	1.5692	3.4272	2.5615	4.4647	7.2059	3.8359
4.0498	10.815	3.195	5.8471	7.935	10.566	9.0756	7.0102	5.1683	1.9966	9.2608	9.9969	9.3512	6.3649	6.2702	1.1485	10.66	8.7955	12.366	1.2376	3.2977	8.9202	7.8269	5.795	8.2681	3.6865	9.7023	8.4212	3.3206	10.551	2.1842	7.7845	9.6851	7.6185	6.9747	7.6137	9.1416	6.4954	11.461	6.3208	5.7093	2.4772	9.0872	10.378	5.6927	10.121	4.4163	8.7779	5.7082	8.1177
1.8941	-5.362	0.58981	-3.5159	-2.1143	-0.38675	2.4362	-2.909	-0.49902	0.42569	2.644	2.2317	-1.8095	-2.654	-6.8085	-0.8518	-2.9963	0.36376	-1.9489	0.28172	0.4829	2.5337	2.5116	-6.0621	5.1714	-2.7942	-1.2449	0.521	-3.2127	-2.6738	1.6163	-0.89586	-0.75432	-3.7274	3.1792	-2.1255	-3.2474	-1.7474	-2.2804	3.5631	2.5594	1.1555	-1.2891	-1.0125	-2.1678	-0.091359	-1.1276	-2.6109	-1.6682	0.83563
-8.21	-6.1655	-4.9125	-7.8484	-6.0645	-9.5095	-5.4169	-9.5417	-2.7659	-5.8028	-9.7101	-6.0773	-6.6391	-11.194	-7.0992	-7.5441	-3.5902	-5.544	-8.0684	-10.204	-8.6996	-3.2464	-6.3396	-1.6207	-7.1808	-3.4419	-5.1837	-3.8401	-7.371	-8.2398	-8.0744	-5.9301	-3.6145	-5.7128	-1.9239	-2.7991	-7.4846	-2.2337	-4.7724	-4.4879	-7.1619	-6.0807	-8.0245	-4.8845	-4.7476	-4.6093	-3.7672	-5.3365	-5.5616	-11.243
2.9461	3.3599	0.48089	2.579	5.5494	4.8639	2.4337	4.5336	-0.21832	3.8558	2.6581	-1.4393	3.0123	6.9649	6.0679	4.9306	1.416	2.3252	5.3198	5.2082	-3.3657	5.1215	4.5815	-2.1036	2.6775	0.30678	5.3015	1.2469	2.093	4.3517	4.1213	0.080179	-1.7781	1.6848	4.3224	3.524	0.84341	-0.56683	5.8046	3.1608	4.5306	2.0219	3.3674	0.62078	-0.53368	-2.2668	-0.70735	4.5931	-2.6501	3.2212
-9.1791	-9.456	-10.906	-14.265	-8.5379	-5.9076	-9.7582	-3.9854	-7.0621	-6.8954	-8.3714	-7.825	-10.531	-9.4824	-10.016	-6.2586	-10.209	-10.271	-10.435	-4.1291	-6.7821	-8.9012	-6.0353	-9.5708	-9.7891	-12.227	-12.052	-4.997	-7.2782	-7.3287	-5.2976	-8.4897	-13.188	-9.5346	-7.2438	-5.7916	-6.6821	-5.336	-3.9529	-12.426	-7.4725	-8.3281	-12.562	-12.396	-7.2784	-9.5153	-10.965	-9.3358	-11.191	-9.6125
-15.741	-16.153	-11.815	-11.536	-10.148	-14.286	-11.899	-16.339	-14.202	-14.35	-11.604	-14.844	-16.061	-18.463	-13.064	-13.153	-12.227	-15.256	-14.52	-14.493	-13.774	-15.453	-11.68	-16.278	-17.483	-15.894	-13.431	-14.383	-17.561	-16.307	-11.15	-15.235	-14.275	-8.5791	-17.55	-12.554	-17.255	-13.5	-12.709	-13.071	-14.278	-14.479	-16.26	-12.822	-10.345	-15.075	-11.055	-16.727	-12.001	-12.542
-16.379	-12.99	-13.636	-10.474	-14.143	-13.907	-10.717	-13.407	-16.424	-14.965	-14.841	-15.599	-16.217	-16.158	-15.51	-17.011	-16.677	-18.34	-16.215	-13.256	-14.725	-14.854	-11.701	-14.224	-16.307	-11.711	-13.817	-14.111	-15.407	-13.485	-15.306	-16.295	-12.883	-12.789	-14.405	-15.736	-15.808	-14.437	-13.538	-13.948	-16.461	-14.734	-12.66	-11.555	-18.036	-13.143	-10.571	-15.877	-13.102	-14.132
-2.9436	-5.6483	-3.1358	-0.3943	-1.6621	0.3919	-0.80557	-3.9888	-2.378	-7.845	-7.148	-2.9232	-8.0886	-1.2017	-6.4199	-5.7377	1.4875	-2.2258	-5.3558	-6.2056	-0.5596	-2.7691	-1.3273	-0.90962	-4.2321	-3.0564	-2.3223	-3.7448	-2.3747	-2.6511	-5.5613	-7.0447	-2.0185	-1.6758	-6.23	-4.9155	-3.2676	-5.0505	-0.19415	-4.3475	-2.4883	-6.4938	-5.3145	-6.4913	-2.763	-0.18165	0.57051	-3.7691	-6.1123	-3.414
3.3019	1.7891	2.3854	-8.2183	0.97699	3.15	4.5962	3.9562	1.4783	1.8001	1.3094	1.4982	1.0208	4.1796	2.0754	2.6026	-2.668	-0.053012	-0.5372	3.4666	4.9218	1.9291	-2.2635	4.4814	0.48764	0.82512	0.10023	-1.4327	-1.1302	2.8923	-0.062854	4.6114	3.2037	8.8221	6.0932	0.10681	3.6435	-2.995	2.1712	3.8086	-0.026188	3.8819	-3.586	3.2919	3.0612	3.155	-1.2636	4.9011	-2.0463	5.2707
-3.0509	-2.6588	-3.4682	-2.8783	-5.1063	0.040676	-4.1009	-2.1358	-5.5111	-1.7022	-1.9027	1.9232	-2.8497	-3.0162	-0.78849	0.065952	-3.3025	1.2693	-4.2939	3.6644	2.5407	-5.0426	-1.8914	0.80474	0.16351	3.6299	0.27164	-6.8513	0.28317	-1.8656	-4.2417	1.9911	-0.986	-1.5396	-2.0871	1.2753	-5.6746	-3.6178	-5.1276	-1.5548	-0.56262	-0.16184	-2.7019	-1.0478	-2.1859	-2.1456	-3.9596	-2.2932	-2.352	-1.4954
-15.035	-10.749	-13.991	-14.938	-15.3	-15.137	-10.376	-10.676	-11.162	-16.283	-12.137	-10.127	-11.063	-9.9955	-13.273	-10.82	-14.542	-9.1359	-12.097	-18.129	-8.3135	-11.463	-12.243	-11.051	-14.664	-9.5986	-11.821	-14.213	-12.374	-13.73	-13.615	-15.603	-18.127	-11.725	-11.249	-11.109	-14.063	-13.451	-15.235	-15.552	-14.948	-18.122	-14.562	-13.383	-14.057	-17.438	-13.431	-13.517	-13.476	-6.6521
1.4823	7.8086	0.97244	2.8631	12.75	6.5782	3.2409	8.357	10.324	8.5251	9.0258	5.5159	4.6861	6.9424	9.2323	5.7316	5.6635	13.425	5.4224	8.5199	8.458	0.95656	8.3481	6.9242	9.4091	11.641	9.1763	5.2624	10.946	8.8206	7.4253	8.0437	8.9467	3.0606	5.5894	2.6315	5.6682	6.901	3.295	14.082	7.4459	4.5313	8.7054	8.5117	9.1084	9.9674	5.4068	11.317	5.2971	8.7131
-6.402	-6.0686	-6.3603	-10.832	-10.038	-8.9224	-8.069	-7.5375	-8.2885	-11.315	-8.347	-9.6398	-6.2928	-11.967	-7.0328	-9.7362	-5.6339	-4.4709	-9.4902	-8.5613	-5.3274	-5.7115	-9.4745	-8.0189	-8.2308	-5.7554	-12.729	-8.093	-8.2447	-14.439	-8.3727	-9.4028	-10.525	-6.4709	-9.1269	-13.089	-10.252	-6.3513	-12.634	-6.9371	-3.7562	-11.966	-8.297	-14.255	-10.153	-9.8555	-10.683	-7.898	-7.0714	-9.1508
-19.613	-14.636	-10.801	-14.913	-14.864	-11.844	-12.905	-11.869	-13.779	-16.265	-13.514	-11.84	-12.627	-14.736	-12.269	-10.164	-11.204	-15.568	-11.266	-7.5991	-12.99	-16.583	-12.031	-15.134	-12.071	-9.1314	-8.5593	-13.101	-12.29	-17.525	-10.999	-14.676	-13.599	-8.6619	-6.615	-14.629	-14.791	-10.565	-9.2497	-9.2312	-13.61	-13.618	-9.8659	-8.2076	-15.957	-11.111	-10.105	-14.352	-12.221	-12.921
6.2531	6.1845	9.3318	8.5186	5.7366	6.6322	5.7492	6.3519	8.4174	3.1805	3.4783	3.9214	4.6127	4.2995	4.6857	4.1674	5.093	6.2528	3.4406	8.7146	5.6956	8.8809	7.1578	5.5654	5.9682	0.21352	4.2112	3.2179	6.6334	2.7526	3.4571	5.182	2.2578	0.93567	5.1387	3.9238	6.2742	4.4288	6.5484	4.4926	4.0454	6.7195	3.2671	11.383	6.1631	5.1592	10.085	6.8177	7.0051	9.3399
-13.541	-7.462	-9.5998	-8.9933	-9.5859	-11.539	-7.0025	-16.742	-12.369	-13.212	-5.1485	-8.3215	-9.0471	-11.995	-12.057	-10.794	-10.9	-12.45	-8.6216	-11.443	-9.875	-7.6706	-11.022	-9.4402	-11.746	-10.096	-11.352	-8.2644	-5.3027	-6.3895	-10.106	-9.304	-10.637	-8.2432	-10.586	-10.151	-8.5748	-9.7624	-12.901	-12.58	-14.24	-9.3169	-13.854	-6.5005	-8.0672	-9.1908	-7.2192	-12.316	-9.4397	-14.243
-1.1704	-3.1519	-2.2585	-6.197	0.77603	2.5657	2.4576	-2.1328	0.18486	-1.4405	-2.1264	-5.9548	1.2606	-5.7674	-6.0495	-0.71324	3.7789	2.134	-4.6797	-2.9688	-3.7054	-8.1893	2.6013	-2.5925	-5.5086	-3.2245	-4.4525	0.66623	-2.4236	-0.81908	0.33485	-1.1761	1.0582	-2.262	-0.95273	4.4292	0.058142	-6.6691	-5.0481	0.95943	-5.2424	-1.7166	-1.5953	-2.0937	-1.2624	-1.2158	-1.1072	2.483	-0.3195	-6.3391
-0.89438	-1.2974	1.5367	0.8379	-0.70918	0.68359	0.62532	-2.1111	-3.6068	-3.8036	0.95159	-0.29891	-4.1922	-0.27367	-1.4317	-5.6492	-5.6048	0.16911	1.1809	1.6545	-3.0287	0.61066	-0.82519	-1.7499	-3.7005	-4.0192	-4.2343	-2.3823	-4.1845	2.636	-4.6685	-3.367	-1.1447	-0.51778	-1.9625	-0.25638	0.3773	-3.8868	-2.3243	-4.5821	-0.041388	-3.0308	-1.4703	0.95478	2.3081	-6.5598	-4.2916	0.4576	-2.2927	-0.35082
-6.9903	-8.8182	-5.8625	0.8813	-4.2543	-7.239	-5.4017	-7.513	-5.0557	-5.8737	-5.3483	-4.5911	-5.744	-7.6185	-3.1536	-3.8777	-6.3318	-8.3468	-10.383	-8.2128	-1.7479	-3.508	-7.0715	-4.9607	-5.6756	-7.1127	-5.5857	-5.339	-5.3491	-10.425	-1.1207	-8.864	-8.404	-7.7104	-9.1547	-2.8696	-5.6992	-4.7755	-4.965	-6.8783	0.82873	-4.1283	-3.4598	0.35226	-2.0291	0.25655	-5.7356	-11.563	-5.1599	-6.6548
6.9836	5.0511	5.7574	6.1675	9.6012	8.1432	6.5214	10.961	4.8847	10.064	9.0757	2.9532	7.6363	7.9971	9.1408	6.421	7.6681	5.0147	5.8593	8.4129	6.8328	4.8565	10.315	5.3747	7.5753	15.099	6.0752	8.7933	6.5936	11.045	5.026	8.6823	8.766	1.3574	5.4776	8.4785	8.4856	6.4663	5.2275	6.5911	7.9787	1.3942	7.578	7.6034	8.7151	4.6055	7.2353	4.2234	8.6547	5.3903
7.215	3.1861	5.877	9.5191	4.2919	6.7834	7.2727	2.0906	9.1209	6.0983	4.444	8.8597	10.952	9.9855	8.6179	7.9123	5.1471	13.668	6.0512	8.4655	6.3818	5.235	6.8894	5.7031	7.6646	10.971	10.577	11.404	2.9042	4.6008	6.5436	3.0405	5.4554	7.4677	10.148	3.9859	5.8947	5.2708	4.3123	5.9086	7.255	10.696	4.9612	11.669	2.8881	6.9642	9.6058	6.2243	6.7645	7.0069
1.6379	0.66629	7.9456	1.0186	-0.67193	1.5701	5.781	1.6267	-1.8945	5.575	2.8394	3.0053	0.58107	1.178	1.9281	-1.186	-1.459	-1.0484	3.8801	-0.71604	8.5757	2.0054	2.8488	1.6143	-1.3642	4.0094	4.5611	4.2848	1.6371	2.8821	-2.4676	-0.15958	-0.7731	-2.0039	-5.1818	1.8871	0.30129	6.4705	4.4101	0.10679	3.9786	-0.32233	0.80013	-4.2589	0.23734	0.83139	2.2852	-0.78827	-1.2802	5.3701
-2.0835	0.53219	-2.5077	-4.1269	-0.27787	-7.9106	1.4229	-0.52445	0.24904	-3.0209	-2.3631	0.66667	-3.6309	-4.1177	1.5587	-1.7204	0.067305	-1.0999	1.2554	-8.1889	1.2398	4.2469	-0.025805	2.7967	-0.73676	-6.7775	-0.33511	-0.46849	-0.94962	-0.63478	-3.6232	-3.0611	1.0176	-0.74675	0.38701	0.51944	-8.9443	0.17354	-4.9224	-1.1246	-3.0259	0.35102	1.4673	0.18476	2.3923	0.17008	3.237	-3.1963	0.19961	-0.50737
-2.3632	-4.3304	-1.8252	-0.61024	1.7716	-3.4076	-3.6743	-1.2368	-0.73377	-7.7248	-3.667	-2.2782	-3.0143	-1.8886	-8.2364	-2.293	-8.2874	-7.0995	-2.2329	-4.3645	-7.1079	-5.149	-3.7163	3.4706	-2.2192	-4.8739	-5.6894	-4.1967	-1.392	-5.5962	3.4834	-5.3956	-2.0307	-7.9519	-4.9782	-3.6515	-3.1595	-2.6325	-6.9006	-2.558	-6.4844	-6.8987	-3.017	-4.9148	-1.9107	-2.702	-3.2015	-1.9553	-6.1984	-4.067
9.9066	5.8435	6.3038	10.516	8.9128	11.983	5.1416	10.115	14.142	1.3951	4.1043	9.1728	9.1036	8.1386	3.3791	7.2065	5.8915	6.9854	4.224	10.047	11.701	8.2708	7.7992	7.8541	7.485	6.5716	6.727	8.3333	8.7206	5.4639	7.8641	7.4569	1.2563	6.4799	7.016	10.864	9.5103	6.5539	8.3017	8.8378	4.7387	8.9386	5.435	10.507	8.0972	8.2637	8.397	11.237	5.5111	5.835
-7.8922	-15.235	-6.6719	-9.2556	-12.335	-14.047	-9.307	-7.8725	-12.352	-6.1866	-10.664	-14.793	-9.6339	-10.767	-9.7996	-10.468	-13.918	-14.2	-11.452	-11.556	-10.049	-8.2829	-14.804	-8.8334	-11.497	-10.74	-7.6734	-10.773	-9.1485	-8.7811	-10.789	-9.1868	-9.8816	-10.256	-16.698	-10.123	-11.584	-9.9677	-6.1754	-13.659	-8.8395	-10.141	-9.5674	-13.142	-10.056	-8.9595	-4.9332	-6.602	-8.8002	-12.847
-5.6139	-6.3416	-6.825	-0.74556	-6.2574	-1.319	-3.3683	-5.0527	-2.896	-4.4787	-6.9793	-5.3095	-4.9438	-9.2867	-5.5336	-1.3619	-6.0887	-4.9689	-6.0485	-1.299	-3.5458	-5.3712	-3.9931	-1.4938	-4.1916	-7.7307	-4.0816	-6.7047	0.38447	-6.4863	-3.4441	-5.9948	-7.8398	-3.6459	-8.6247	-11.177	-3.7411	-1.4695	-7.4352	1.3991	-10.994	-1.8626	-9.0309	-6.0523	-3.1712	-4.3841	-2.7526	-4.2489	-7.3843	-5.7314
-17.295	-14.146	-15.304	-10.267	-13.52	-15.768	-18.927	-14.375	-12.691	-13.102	-11.13	-15.057	-14.977	-17.758	-16.612	-17.506	-15.433	-16.739	-9.8377	-18.666	-14.323	-10.222	-12.41	-16.909	-15.366	-12.814	-14.703	-14.022	-14.665	-10.29	-16.073	-13.716	-17.994	-16.332	-16.227	-12.878	-17.481	-13.899	-10.047	-13.291	-13.238	-15.289	-8.7646	-20.594	-16.305	-16.345	-11.224	-11.758	-15.263	-13.972
-7.256	-4.3739	-4.897	-1.7996	-2.9165	-5.0643	-2.6875	-5.5192	-10.978	-4.3093	-3.0261	-3.778	-5.8466	-2.9209	-2.1613	-5.7363	-5.2675	-2.227	-6.4092	-1.6714	-4.1119	-5.9501	-7.1174	-3.9499	-8.0468	-3.0743	-3.2505	-5.4677	-4.4222	-2.2189	-7.2448	-6.6738	-5.2476	-2.404	-3.5924	-5.6228	-5.1605	0.7215	-3.1859	-3.2837	-5.805	-3.7335	-6.2479	-3.4035	-4.5906	-4.7549	-7.9804	-6.3725	-5.5652	-4.4859
-1.3262	-1.87	-1.9517	1.3853	-1.9167	-0.13224	-4.8125	1.0045	1.6378	-4.1348	-3.4117	1.4456	-4.109	0.026579	-3.2708	2.2878	-0.86591	-1.8459	-2.3264	1.1354	1.5486	-3.8794	-0.96119	-5.6215	-5.993	-0.62055	-4.6871	-0.39423	-2.6901	1.356	-2.2592	-1.0293	1.6086	-4.7715	3.2192	2.0778	2.9418	2.0981	1.514	-5.1351	-7.3342	-1.318	-4.9252	-0.7244	6.074	-4.7037	-2.9605	-0.82565	-4.1092	-1.2022
-0.79894	-1.9913	-2.3452	-4.7816	-1.1807	-3.0308	-2.758	-4.0367	-4.0699	-3.8009	-7.0062	-3.9775	-7.3653	-2.6329	-5.7705	-5.4557	-3.1397	-2.8821	-5.4964	-1.3428	-0.572	-8.1756	-0.79475	-1.8927	-4.6012	-7.7006	-1.6994	-2.8853	-4.7699	-5.7392	0.33013	-4.8205	-4.8864	-2.5043	-3.3583	-1.6052	-4.6915	1.0107	-3.7398	-2.3556	-0.18903	0.1417	-4.5533	-4.6974	-2.5689	0.041274	1.2673	-5.3759	-6.6526	-3.9749
-7.4817	2.0802	-2.5498	-4.6444	-4.8284	-4.9092	0.37097	-1.7347	-2.8349	-4.0875	1.6192	1.8109	-1.6292	-0.18567	-1.1233	1.3414	-2.8094	0.045811	-6.5287	-0.9715	3.1171	1.2705	-0.4679	-1.3081	-3.6975	-1.0813	-1.3432	1.1301	0.39556	-3.143	-0.68426	-4.1508	-4.3955	-7.2044	-3.177	-1.3411	-3.3144	-2.5704	0.060529	-1.6586	-0.63148	-1.857	-6.1574	-1.0001	-1.7902	-1.1315	-1.0739	0.78534	-3.1248	-5.1652
3.1621	-1.684	-1.3789	0.27099	-1.7433	-1.3379	-6.0297	-2.9368	0.49467	-1.5836	0.15699	2.636	1.2711	-0.27892	1.3513	-0.84335	-1.4536	-0.22575	-1.7991	-0.22006	-0.091632	1.7407	-1.3371	0.92722	-2.4112	2.8223	-4.2121	-1.019	-2.0616	1.6688	-4.354	2.3037	-2.763	-3.1139	-7.5331	-1.9682	2.1739	-5.3131	5.0137	3.6646	-5.4087	1.7199	-0.53389	-3.3411	0.62704	-5.4409	-0.16153	-1.0665	-3.4301	-0.90985
5.7181	6.9596	6.608	7.5818	3.2367	1.5839	6.1754	2.8034	6.6967	4.6219	1.458	7.6904	3.2591	5.2279	7.7646	5.2311	2.7349	7.0023	4.5669	4.5167	7.6192	7.4487	3.9705	2.7311	5.8041	0.86529	7.5302	4.6981	3.8082	2.8454	7.1377	6.4587	0.55691	5.1143	2.0107	1.5048	1.1785	4.2434	5.1287	7.081	4.8863	10.301	7.0755	3.8588	6.4721	3.3901	8.4882	8.5495	6.0365	3.6124
-16.779	-11.621	-14.321	-15.399	-11.681	-14.561	-15.593	-11.517	-14.753	-14.495	-15.267	-12.261	-11.642	-12.338	-10.076	-11.67	-8.5036	-13.031	-8.9862	-13.861	-10.38	-6.9793	-10.614	-13.557	-14.435	-12.333	-12.415	-9.4687	-12.66	-9.8957	-11.639	-14.313	-15.707	-11.882	-10.832	-12.501	-13.987	-12.024	-10.023	-13.018	-11.56	-15.322	-13.591	-16.797	-10.441	-9.5795	-11.362	-16.925	-11.943	-9.3304
-1.6518	-5.1195	-5.4839	-9.8042	-10.087	-9.543	-12.661	-13.499	-10.67	-8.9208	-5.9017	-4.2073	-11.425	-7.7663	-12.132	-4.2315	-8.8391	-7.3826	-12.578	-10.446	-5.0001	-3.45	-8.394	-9.3871	-10.935	-8.8004	-10.671	-9.6345	-8.3423	-5.3969	-10.034	-7.5567	-10.261	-10.705	-5.8342	-8.5057	-8.4445	-8.1313	-7.7113	-12.193	-9.1433	-9.9866	-4.377	-10.369	-9.5451	-13.787	-9.1333	-8.93	-13.35	-7.6612
-2.607	5.0072	1.3647	-3.1567	-4.4366	2.5256	-2.1089	3.941	3.1195	1.1745	-1.7514	-0.32488	3.4399	-1.6319	0.70735	-1.6914	-2.1867	0.83649	4.0014	1.7136	2.4968	-1.6531	-2.6937	-4.4251	-0.20171	1.0605	1.0498	-0.46547	1.5311	0.3445	-0.0056678	3.1403	-1.4113	-3.5122	-1.371	0.0071886	-1.6508	1.033	3.2866	-1.6228	-2.2691	-2.6551	1.1775	0.082652	0.39246	2.3175	2.9393	-3.3405	-1.8917	5.7129
-5.5603	-3.2397	-1.2739	-4.8416	-3.1554	-1.468	-0.2755	-0.77269	0.24277	-3.1849	-4.4896	0.81538	-4.0987	-0.6695	-5.0393	-3.747	-1.4921	-3.7944	-5.7472	-4.5547	-4.8518	-6.3471	-6.6483	-5.7554	-7.2601	-6.6283	-3.1543	-1.0114	-7.4367	-1.1579	-1.8478	-6.5867	-3.6211	1.7253	-6.0106	-0.6301	0.47429	-6.7369	-2.3756	-4.5177	0.6505	-5.1875	-1.9851	-2.8101	-6.3949	-0.99124	-3.5689	-2.0221	-2.6702	-4.5786
2.2581	-1.0435	2.4247	-2.0421	1.4027	-0.95302	3.4513	3.5639	-1.8155	-2.0405	1.4768	2.4949	2.9634	-0.3624	-0.81766	4.1218	4.4992	-0.9282	4.4608	1.9958	-2.4375	5.0564	3.9494	0.79218	2.9055	3.5799	1.7555	0.40036	2.5229	-1.8359	2.2486	-0.29488	-0.68734	4.5307	4.0325	4.0594	-3.6498	0.72435	8.9057	0.45106	-1.8422	4.7284	4.109	6.1246	1.3073	-0.21584	2.2302	3.1833	2.7955	-1.3281
6.8654	3.3706	0.4919	2.9402	4.4656	5.5758	5.5487	2.8826	5.5831	4.6443	2.0166	8.5446	6.6874	7.8072	3.8492	2.782	4.3973	6.2972	6.6473	2.1946	2.9649	2.2754	1.421	4.7257	6.7962	4.1097	5.5861	7.7146	5.9523	6.2476	7.5477	6.2066	4.3763	9.1456	6.2462	9.4745	0.39363	2.5343	7.0647	1.5837	0.51395	2.7287	3.7532	3.3764	1.9103	4.083	3.7307	4.1347	6.5676	4.8958
-7.1012	-6.6643	-4.144	-0.86779	-6.1442	-4.6815	-3.4453	-5.5971	-4.1523	-3.4839	-2.5964	-4.3618	-8.5972	-2.9277	-6.2472	-1.4816	-4.1164	-4.2941	-3.012	-3.2142	-2.7329	-2.2356	-8.3124	-6.92	-7.5128	-6.7718	-8.7993	-3.1332	0.72561	-4.9736	-4.077	-2.7663	-3.0521	-2.642	-4.0741	-1.245	-4.6391	-9.0931	-3.341	-6.0311	-3.4501	-7.0458	-3.0799	-6.4227	-4.5955	-9.9682	-5.7775	-0.2516	0.97138	-4.1551
-23.792	-19.773	-26.146	-21.475	-20.185	-21.573	-26.179	-19.265	-25.409	-20.89	-22.536	-24.024	-19.547	-18.292	-20.615	-22.606	-23.327	-24.752	-23.97	-21.483	-24.572	-20.892	-24.03	-18.808	-22.996	-18.185	-21.196	-21.472	-20.042	-21.36	-25.964	-23.194	-20.464	-20.871	-23.032	-20.51	-24.494	-19.655	-22.012	-25.138	-21.273	-24.411	-25.034	-21.251	-22.366	-21.723	-22.236	-19.79	-20.141	-26.484
-14.351	-13.013	-11.198	-10.376	-13.178	-11.439	-12.336	-11.361	-11.266	-6.5062	-12.338	-13.508	-14.558	-9.8116	-9.4998	-13.802	-9.439	-14.14	-13.547	-10.335	-19.676	-7.964	-9.1914	-19.45	-17.626	-10.431	-14.254	-11.641	-18.591	-13.471	-13.964	-11.341	-14.868	-16.045	-11.75	-12.381	-14.486	-14.042	-19.935	-12.378	-11.447	-13.604	-10.12	-11.357	-16.208	-13.973	-9.7501	-10.143	-10.443	-14.875
-8.7106	-11.978	-13.77	-11.259	-11.041	-11.379	-7.1024	-9.3162	-12.035	-14.716	-9.0663	-9.0451	-14.316	-10.226	-11.076	-9.9873	-6.3395	-6.7932	-9.1387	-12.691	-13.079	-9.0871	-9.1077	-16.518	-10.045	-9.6411	-14.371	-7.5884	-15.186	-14.085	-9.9086	-11.096	-13.351	-8.6955	-13.484	-8.5618	-8.7604	-10.129	-9.4804	-10.728	-6.2975	-8.8284	-9.2371	-11.389	-8.866	-9.2057	-8.8533	-7.6484	-9.1182	-13.788
3.1277	-1.5316	-6.3154	-1.7406	-6.6092	-3.7773	-4.3806	-3.1348	-9.1215	-0.84791	-5.806	-0.96633	-4.7893	-5.2105	-0.52825	-5.4477	0.17011	-4.5277	-8.2359	3.1514	-1.8253	-5.8559	-3.8605	-0.85366	-2.7008	-3.2525	-1.1943	-4.8875	-3.1781	-6.9393	-6.3428	1.139	-4.4574	-5.6395	0.84385	-5.5524	-3.1314	-4.7727	-4.6441	-3.617	-4.9778	-1.6309	-5.5004	-3.2716	-1.2389	-6.5459	-6.7049	-5.9657	-5.909	-0.40839
4.2614	5.9553	7.6966	4.3235	5.7096	6.6908	6.8083	4.4942	9.3676	9.3807	6.1713	8.9643	6.6465	6.8516	9.5261	10.924	6.9743	6.7707	3.2257	9.3537	3.2577	8.0256	7.7869	6.9668	7.6967	0.8923	8.1283	5.7937	9.5785	8.3756	12.721	2.7632	9.4957	4.1795	2.826	11.914	8.3254	11.725	4.2971	9.0981	7.2192	12.429	10.036	9.9545	7.1919	6.3958	5.2809	4.4514	3.932	4.6336
-6.5438	-3.6677	-4.6721	-0.17456	1.25	-3.1166	-5.3816	0.17028	-4.1035	-1.8053	3.3481	-2.3305	-0.54757	0.20891	-3.9641	1.7574	1.5985	-2.2019	2.1111	-0.54028	0.94356	0.67333	-0.061621	0.20967	1.6883	2.3514	-6.0723	-4.1019	-1.3215	-6.0293	-1.7501	-5.972	-1.932	-6.7118	2.5376	0.2958	-7.8903	-6.332	-5.2847	-1.6484	-3.4523	-0.8148	0.71327	-0.37564	-3.663	-1.741	-5.4735	-4.9109	-4.347	-0.97223
5.0626	7.4469	6.0808	9.8105	10.999	4.775	7.6898	10.548	8.2897	8.9819	5.9565	5.527	6.8771	5.0002	2.1239	12.571	4.515	8.6478	9.3182	9.1387	13.413	6.7979	8.0891	5.69	7.4408	6.7551	2.6084	6.0325	8.9931	3.4262	8.0226	9.8785	7.5941	8.8577	7.3533	10.1	8.5081	10.828	7.9571	12.174	10.006	4.7542	8.2125	6.4002	6.7246	6.0978	8.1541	10.857	5.1284	10.344
-11.684	-16.326	-13.175	-11.786	-13.313	-12.143	-11.511	-11.748	-8.9412	-13.715	-10.41	-11.191	-11.501	-11.12	-11.056	-11.633	-17.161	-16.864	-11.537	-14.041	-12.732	-11.475	-11.023	-13.82	-15.219	-12.67	-13.081	-15.433	-18.815	-17.601	-13.965	-12.935	-13.069	-9.61	-15.762	-14.781	-14.795	-14.291	-18.063	-14.18	-15.977	-11.973	-16.532	-10.685	-19.463	-12.647	-16.702	-12.8	-13.842	-18.563
-14.399	-9.4192	-12.511	-15.78	-12.936	-13.059	-14.156	-11.187	-10.194	-15.559	-6.9619	-7.5902	-9.8773	-6.1034	-12.559	-10.875	-12.162	-13.678	-12.348	-12.461	-13.722	-11.991	-11.85	-12.246	-6.5765	-10.814	-15.768	-12.611	-10.545	-11.591	-13.902	-11.771	-15.585	-14.457	-9.2772	-12.158	-11.767	-3.7774	-12.072	-11.887	-12.45	-12.575	-14.804	-11.923	-12.339	-11.3	-12.073	-10.626	-10.896	-10.644
-8.3824	-18.875	-12.662	-12.714	-16.904	-13.348	-13.262	-14.315	-13.44	-17.151	-9.0012	-12.057	-13.222	-15.97	-12.163	-9.8875	-13.667	-11.54	-14.941	-15.98	-14.476	-14.061	-18.805	-17.591	-13.341	-11.409	-14.118	-10.448	-15.414	-12.995	-15.53	-12.301	-8.0604	-12.75	-15.546	-12.657	-8.8634	-19.121	-14.164	-11.802	-16.288	-14.776	-13.8	-14.685	-14.345	-12.403	-16.333	-9.983	-14.663	-10.831
-14.122	-5.6225	-14.634	-9.4272	-13.085	-6.906	-12.218	-10.112	-10.348	-8.9587	-8.8869	-15.75	-10.752	-9.8581	-15.277	-11.44	-8.8854	-8.1792	-14.134	-12.115	-12.2	-11.756	-7.3522	-11.325	-12.713	-11.95	-13.006	-9.5668	-9.6166	-14.48	-8.1426	-11.19	-14.591	-8.664	-11.615	-9.3682	-10.597	-17.293	-11.865	-9.1808	-12.143	-14.206	-10.748	-7.8877	-11.285	-11.875	-14.448	-10.837	-10.648	-7.6704
-5.7502	-1.7191	-2.0274	0.077254	-3.4311	-3.9971	3.8459	0.6575	-1.5263	-0.30772	-4.4904	1.6421	-1.4152	3.6652	-3.9447	-2.6004	-5.5932	-2.5604	-4.227	-3.4253	-2.0332	-2.0836	-2.3372	-3.4088	-0.23747	-3.5611	-2.6931	-1.3347	-1.8541	-4.1579	3.4122	-1.5098	-0.13754	-7.5879	-1.503	-3.7803	0.41783	-0.26086	-0.11501	-1.9261	3.185	0.5217	-2.7867	-3.076	-3.9626	-3.9459	-4.7959	-5.57	3.7674	-1.2323
0.30708	-5.0025	-5.079	-1.4416	0.15001	-4.1975	-1.7475	-3.6677	-2.9453	-0.88808	0.58983	1.9014	-5.7504	-4.337	-6.3014	-5.4822	-3.4923	-0.17211	-1.6779	-1.2687	-2.4457	5.0359	-4.8562	-3.2843	-3.0275	-1.9874	-3.3242	-2.5254	-1.3376	-4.5367	-0.61466	-5.4787	-3.1724	0.79381	5.063	-1.2699	-2.8486	-0.60469	0.9138	-0.67263	3.5318	3.8161	-3.0642	2.8158	2.7023	-2.1826	1.8101	0.56585	-2.2148	2.3495
4.7501	4.341	-3.7993	-2.7713	0.00831	5.2689	3.1515	4.2527	3.9622	4.5287	-0.74797	2.2833	1.9943	2.5913	-0.97587	0.19811	5.3219	0.85908	3.8996	-0.17042	4.3067	0.68085	-2.1708	-1.6797	-0.70287	-0.043251	2.3273	1.5187	-1.867	-0.26057	4.0298	1.5487	-1.2432	1.5941	2.7288	5.9015	4.274	1.2152	2.6598	1.8433	0.61659	4.4057	4.1749	0.56037	1.0222	0.93106	-0.15988	5.4114	-1.4509	5.8311
-12.027	-10.228	-13.921	-11.066	-9.6932	-18.993	-16.326	-12.095	-16.006	-9.6119	-14.059	-15.206	-13.747	-12.784	-14.307	-11.377	-13.603	-11.908	-9.8992	-15.468	-13.739	-12.887	-11.669	-16.039	-13.67	-11.843	-16.356	-9.8515	-9.6547	-17.764	-15.073	-11.108	-12.726	-9.5051	-13.336	-12.638	-15.012	-12.6	-15.487	-11.611	-14.091	-13.041	-17.19	-8.4714	-8.2531	-15.696	-13.641	-19.017	-12.388	-14.124
7.7883	6.7615	3.2718	1.8744	5.771	1.0951	3.3235	3.423	3.6924	6.0803	4.3127	-0.68065	7.2584	0.12527	2.4242	8.1024	2.4749	4.6616	3.6145	5.7216	4.1187	5.0469	4.5278	5.7192	1.9858	-0.232	8.3195	3.7703	1.5607	3.2108	4.9157	0.1549	3.3604	4.913	6.8808	4.4135	7.89	5.3648	5.5703	3.8831	6.4128	2.7596	5.1071	1.3054	7.9057	5.6111	3.3343	8.2994	6.4936	7.3084
7.2384	5.5756	5.7632	4.3109	7.5037	1.1151	4.1001	6.3529	6.7756	6.4516	4.2307	9.9964	6.1791	5.341	6.2426	8.9145	6.4496	8.2275	10.319	8.2703	5.8787	4.5857	2.0524	5.6965	5.3812	2.4587	2.931	11.093	5.3455	7.2297	5.499	6.7383	5.1871	0.69575	4.8129	6.7859	8.669	3.6703	8.6013	10.773	7.6201	4.7784	5.3759	5.8321	8.6001	10.027	5.6792	8.2401	4.1115	3.5119
-0.33188	1.103	3.7728	6.9118	3.9609	2.6101	3.1865	2.2797	5.9476	-0.014832	0.66726	2.8714	3.9515	-0.044471	-0.46234	5.3332	2.4785	6.7004	0.00055239	1.1085	1.3529	6.466	-2.0547	-1.2489	4.1314	4.6928	-0.33774	-1.4113	6.5138	-0.41585	2.9091	0.51483	1.2149	2.9462	-1.203	5.0312	3.5278	1.373	1.7573	7.5898	2.0442	2.555	3.4146	0.67435	0.2928	2.707	2.8374	3.606	3.4656	-2.6201
2.6214	-3.4722	-0.15233	3.9771	1.4983	5.1687	0.074787	-0.38946	-0.16287	3.1551	1.1578	-1.4386	-2.9851	-0.1932	3.5939	3.7708	-0.20938	-1.0269	1.9695	1.0917	1.3059	-0.039941	2.6475	0.30691	-2.0708	1.5944	1.31	-3.1006	0.33201	3.3523	-0.66068	-0.52412	-1.9583	-2.3331	-0.79009	-2.5805	1.6907	6.4701	0.35937	6.564	-0.82017	-1.8173	3.3168	0.8768	-1.3684	2.9114	1.9785	3.7937	-1.0658	1.814
1.728	0.0668	4.0141	4.2727	2.8193	2.4169	-0.15761	1.9478	2.0217	-0.80999	2.1884	-1.995	1.6621	2.1489	0.84173	2.3628	4.5233	0.80079	1.4521	-0.30536	3.2645	-3.0339	-0.053593	-3.3866	-0.81795	7.0291	0.37916	5.1618	2.8053	2.6735	5.046	0.84793	1.5909	2.4275	1.1804	-0.059406	2.4201	-5.5222	3.9343	-2.3875	-0.9366	3.2071	-1.8424	6.5655	3.3576	2.4119	3.1934	1.4696	0.33947	5.436
-7.5114	-8.8464	-9.5387	-10.798	-5.4241	-7.3177	-8.5428	-9.861	-7.6924	-9.1491	-4.1487	-13	-5.5761	-3.5136	-12.366	-7.5016	-11.248	-8.4213	-8.5014	-8.8638	-8.9104	-7.0006	-13.498	-2.4243	-13.083	-10.342	-8.2449	-9.4069	-10.891	-10.399	-10.697	-10.511	-9.12	-11.142	-9.3023	-5.9645	-5.3784	-5.4167	-9.2245	-7.3033	-7.042	-14.063	-7.9222	-7.8384	-6.751	-8.367	-9.1165	-13.61	-7.4048	-8.4849
-4.1992	-6.1369	-8.5247	-6.0314	-3.9085	-6.2882	-3.1797	-7.8177	-7.2758	-8.2124	-6.7398	-6.6514	-6.216	-5.0749	-8.6278	-4.9945	-10.223	-11.527	-5.0656	-8.1643	-9.6759	-0.59227	-2.0983	-8.5084	-3.367	-5.2144	-12.433	-4.4844	-7.6525	-4.9887	-10.065	-6.0658	-8.9988	-5.8693	-4.3593	-6.2795	-7.2819	-7.3484	-4.1945	-5.9617	1.158	-8.635	-2.7486	-6.7822	-1.3343	-2.8245	-2.5608	-7.9613	-5.0673	-8.7957
-6.0718	-2.1711	-4.7379	-5.6124	-4.4791	-6.7071	-7.4429	-8.0983	-0.015243	-5.6082	-6.1285	-7.6954	-3.2717	-7.0629	-6.6353	-4.6125	-4.59	-5.3542	-5.8961	0.27919	-1.5468	-3.1894	-5.5152	1.1635	-3.0913	0.62099	-4.486	-12.48	-7.6528	-5.7434	-7.9911	-5.3394	-9.0693	-6.0716	0.28785	-4.9148	-6.2189	-3.4733	-4.4603	-1.4694	-1.4358	-5.6927	-3.9313	0.07775	-1.3756	-5.465	-1.7593	-2.1495	0.30845	-5.96
0.21954	-4.5932	-3.2657	-5.8469	-2.9709	-3.5397	-6.5201	-1.133	-1.391	-5.0243	-2.9677	-3.0113	1.1055	-1.2652	0.72237	-0.32913	-3.3902	-1.9907	-3.0067	0.51033	-2.1183	-0.15248	-0.055351	-1.0931	-0.78624	-2.3731	-2.603	-4.3007	-1.9154	2.8661	-1.2777	-3.0279	0.59065	-3.4474	-2.1894	-1.5143	-3.517	-5.0384	-3.5416	-2.7507	-1.8245	-1.2395	-2.1647	-1.5855	-0.3279	-2.617	2.2768	-2.1515	-1.9783	-8.4851
-2.6972	-1.4338	-1.1282	-2.3408	-2.9502	-2.7262	-3.2272	0.5793	-1.005	-3.505	-4.0029	-2.3266	-3.374	-6.7479	-6.1152	-3.4888	-0.66291	-2.8213	-3.0945	-9.5604	-6.9407	-3.2431	-2.2047	-2.6714	0.3122	-7.0906	-4.1546	-4.1564	-6.3649	-2.1653	-1.4159	-2.6747	-1.229	-5.6906	-1.0894	-5.2914	-5.5902	-2.7711	-1.8684	-0.34376	-2.5702	-3.6205	-4.4716	-8.9997	-4.0531	-1.6312	-4.7776	-1.5131	-7.5789	0.62212
4.4727	5.576	7.0449	2.3216	2.9216	4.4753	1.8103	7.5857	2.0689	6.4196	4.0878	-0.23902	5.618	3.4845	9.1203	7.0199	6.7765	1.5707	8.0391	6.7609	9.5644	3.0722	6.7848	4.6248	2.1972	8.0888	2.5854	5.4855	7.531	10.362	4.8622	8.9576	6.6618	3.5683	1.4213	9.2118	8.6295	7.5493	7.0388	4.5233	6.0133	8.9629	4.6841	2.8928	5.144	5.8194	3.7162	6.1407	3.486	2.767
4.823	6.2657	8.6427	5.212	2.9522	3.0457	3.1575	5.6267	6.9439	7.2641	11.022	3.7821	10.551	6.7109	1.4555	4.5708	3.9119	7.3335	9.5175	6.1012	4.221	9.803	4.3656	6.4776	11.356	6.9599	4.6745	8.2112	6.7346	-0.92034	11.332	5.9743	7.2081	6.1593	5.6696	1.6608	5.5658	5.1384	9.0983	6.1968	8.5269	6.8219	7.8222	5.2156	3.4011	2.1904	2.6673	7.488	5.4817	6.561
2.3774	1.5312	10.476	8.843	7.6933	8.7654	4.3066	4.2488	3.495	5.8324	2.5469	4.8232	-0.019449	4.1953	2.9458	9.1539	2.2024	6.1624	7.0443	2.667	7.1014	4.2866	3.6177	9.7195	3.3663	7.2967	7.3193	5.7491	6.3845	2.7597	6.1743	4.5362	4.4714	5.7617	8.8326	6.6194	2.666	6.3354	4.5827	6.3496	5.7333	8.2719	5.7711	3.7502	4.0627	6.2603	10.735	7.6974	8.0132	4.4126
-8.9496	-13.608	-14.852	-7.9589	-13.342	-12.007	-9.8879	-10.914	-9.348	-14.285	-12.62	-16.056	-15.368	-10.892	-3.4373	-13.294	-11.796	-8.4852	-10.894	-12.059	-9.9071	-12.999	-12.093	-10.842	-11.18	-6.4438	-10.874	-15.245	-14.169	-8.0308	-9.544	-16.493	-11.102	-11.878	-15.952	-10.022	-10.207	-13.359	-14.557	-11.943	-11.721	-14.828	-12.67	-9.7669	-13.586	-13.47	-15.347	-15.772	-8.0499	-8.688
-0.089087	-8.1408	-5.4162	-2.842	-5.8382	0.88387	-6.5498	-1.8593	-1.0646	-3.8945	-1.4087	-1.5089	-5.3991	-0.45868	-2.0017	-3.5043	-5.4362	-8.5858	-1.5226	-5.854	-1.6609	-4.662	-2.4146	-5.9521	-3.6182	-5.0388	-8.3762	-6.1591	-2.1516	-2.5004	0.65189	-4.7685	-3.9336	-6.9488	-8.5987	-4.716	-2.2343	-3.7106	-0.77454	-5.0613	-2.906	-8.2761	0.42837	-7.6659	-0.61804	-5.1683	-8.9293	-5.5904	-4.0692	-3.9123
-10.369	-12.972	-12.153	-18.188	-13.828	-14.988	-8.4278	-14.897	-12.754	-11.733	-10.823	-10.219	-13.244	-10.361	-11.636	-11.928	-11.562	-14.091	-11.85	-11.015	-7.9171	-18.039	-12.856	-11.796	-11.324	-11.402	-13.05	-13.443	-8.2687	-10.446	-19.051	-15.287	-11.854	-14.808	-13.559	-16.291	-10.125	-9.7768	-11.411	-15.199	-14.099	-11.7	-18.471	-9.2467	-12.01	-11.125	-13.123	-12.742	-14.623	-11.141
-12.203	-11.712	-14.677	-12.148	-9.3825	-11.394	-11.132	-15.603	-10.612	-8.5886	-10.594	-9.5742	-13.071	-12.77	-10.908	-9.2782	-10.461	-9.6781	-12.425	-10.502	-11.643	-11.945	-7.8659	-13.381	-11.378	-10.92	-11.144	-9.8173	-8.7203	-11.405	-11.663	-11.897	-9.5779	-11.17	-6.9215	-12.381	-12.583	-7.5363	-11.27	-15.02	-11.492	-8.5117	-14.911	-13.911	-12.501	-13.484	-11.189	-10.899	-8.5527	-11.488
0.012684	-3.1159	-3.4641	-1.5423	-2.8495	-4.0799	-2.1088	-7.4691	-3.4885	0.40436	-2.4039	-3.0539	-7.4935	-2.9467	0.6787	1.2696	-0.95098	-1.842	-3.6145	-3.2925	-2.5031	-5.4312	-1.6364	-2.0303	-6.1882	-5.0725	-2.2247	-5.1064	-1.6503	-2.3166	0.10453	-1.8984	-4.0899	-3.9381	2.8618	-1.2909	-5.4772	-1.0343	-1.4311	-2.2122	-1.5949	-3.6098	0.82511	-1.2557	-3.9797	-2.3856	-5.15	-0.16897	-2.7835	-0.48865
-9.7031	-10.368	-9.0986	-12.506	-10.683	-9.6779	-7.3942	-7.7939	-5.3065	-7.5453	-1.1209	-6.5074	-12.439	-6.4541	-4.365	-10.059	-9.2828	-3.3916	-3.7202	-10.135	-8.4738	-7.9138	-6.1332	-7.8825	-5.693	-6.7334	-4.5547	-8.1286	-5.9722	-9.1351	-4.4046	-8.9419	-4.6593	-8.9707	-7.2533	-8.9443	-7.8959	-7.6358	-12.602	-10.759	-3.5061	-6.4573	-8.0786	-7.7487	-7.654	-5.1894	-6.7641	-6.6809	-4.5252	-4.5986
-4.8862	-2.9133	-0.74676	-3.9568	-1.7899	-5.3438	-4.4589	-3.2584	-2.5548	-0.55011	-1.3388	0.86298	-5.3984	4.2358	1.4317	-2.9413	-2.1397	-0.38287	-4.7055	-4.3419	-1.8051	0.33314	0.84282	-0.55209	-6.4934	0.12477	-3.315	-2.76	-2.9153	0.34821	-3.5653	-1.2608	3.7111	-1.2128	-2.8732	-2.9944	-3.3226	0.19248	-1.5519	-2.514	-9.4196	-0.24674	-1.6061	-3.5734	-5.9299	0.034764	-3.4563	-0.059283	1.257	2.615
-3.1052	-7.0387	0.80523	-1.1455	0.96471	-0.95824	-3.772	-1.5028	-5.7251	-3.102	-5.2404	-0.67656	0.1912	-3.4407	-4.4304	-2.9073	-5.2837	-9.4511	-1.6697	-2.7247	-0.97168	-2.3245	-4.0996	-6.8134	-4.6489	-2.7075	-2.0895	0.20069	-6.0685	-1.699	-3.9428	-2.1134	-5.7125	-3.4398	-4.489	-7.8771	-0.5126	-2.3293	-2.9486	-0.70945	-0.12679	-1.1534	-2.2439	-0.40447	-2.8934	-2.7227	2.1639	0.44026	-3.8868	-2.2868
-6.6629	-4.1239	-6.1831	-3.2195	-7.87	-4.3768	-7.9039	-4.5283	-8.5152	-6.0967	-3.89	-2.3606	-6.1134	-9.7261	-9.5916	-5.0843	-4.5651	-7.7757	-9.759	-6.0406	-9.4288	-9.8626	-6.8534	-6.7538	-7.9865	-10.808	-8.5456	-10.349	-7.0757	-8.9501	-7.8737	-8.3496	-5.7034	-6.8397	-3.546	-6.4085	-10.137	-10.931	-8.4295	-5.5516	-5.4834	-5.4035	-6.8394	-7.9805	-3.6371	-8.8949	-7.4648	-4.5904	-6.6664	-3.0098
-14.911	-17.224	-12.01	-20.854	-15.88	-15.355	-16.044	-10.052	-14.609	-11.435	-11.382	-11.279	-10.732	-10.79	-11.714	-16.288	-13.667	-12.019	-13.899	-16.464	-16.523	-12.914	-14.157	-12.472	-11.076	-10.22	-11.253	-12.315	-13.025	-15.295	-13.823	-14.851	-10.687	-15.803	-9.8964	-11.19	-16.145	-8.9012	-15.745	-15.448	-16.784	-7.5365	-12.865	-15.839	-13.089	-9.8537	-15.684	-12.178	-15.712	-16.586
3.2202	1.8116	2.3791	4.1485	6.879	2.8858	3.1674	0.54496	3.7012	-3.9153	1.6913	-0.48891	9.7455	1.6663	2.0355	4.0278	3.9155	0.912	2.7159	-0.010957	0.42258	2.563	5.6648	-0.76862	4.8917	3.7285	3.5835	3.6087	1.2714	8.9275	3.9562	3.1173	5.802	0.53937	2.7153	-2.9599	6.8195	5.1974	5.6095	4.8189	4.2384	-1.2118	0.59128	4.3128	3.5532	0.15551	1.2909	4.9806	3.458	6.0217
-8.793	-9.0229	-10.745	-12.915	-12.411	-13.665	-11.709	-14.023	-8.8049	-13.335	-12.36	-7.2565	-10.789	-13.862	-12.464	-15.332	-10.373	-8.1045	-10.567	-10.484	-18.344	-9.8322	-12.774	-10.872	-7.6185	-8.214	-10.718	-9.655	-12.969	-12.023	-10.38	-11.571	-9.926	-13.57	-9.3611	-14.158	-9.5939	-13.15	-14.783	-7.8412	-12.15	-11.64	-15.749	-15.704	-13.028	-6.2805	-9.1705	-9.4335	-16.358	-14.315
-0.17354	2.6092	1.9211	0.51307	-1.2869	-5.1647	-1.1608	-0.070038	-4.7208	-0.32967	2.033	2.4951	2.5375	-2.5222	4.4979	2.8088	1.8448	-0.22977	-1.2204	2.7764	-1.9936	2.1495	-0.96182	-4.5101	-0.30315	4.3811	-3.9534	-1.9114	0.1287	-1.3962	1.1567	-2.6182	-7.6528	-2.7838	-5.0825	0.43752	0.18692	0.42966	-1.65	1.6626	1.115	-0.75197	0.91934	-3.08	2.0748	3.5112	-0.64654	1.2777	1.5785	-1.4504
-5.9384	-8.1737	-8.9595	-7.5246	-6.7477	-7.5016	-11.743	-3.2035	-9.2911	-4.4355	-4.5463	-10.774	-0.83068	-8.6055	-6.0188	-5.6997	-6.033	-8.9578	-7.5649	-6.9925	-6.3394	-9.3485	-0.84339	-10.953	-8.6152	-8.2922	-11.697	-6.2929	-3.257	-4.4916	-4.9767	-6.0861	-6.51	-8.8833	-2.9326	-2.6021	-5.2198	-5.4438	-3.987	-9.0099	-3.2361	-4.0509	-6.4528	-6.8945	-8.5905	-8.6809	-4.8967	-6.6109	-6.2438	-5.2864
3.7493	5.3761	1.1018	6.8026	3.8776	0.72923	0.72045	2.3451	-3.1669	6.6447	3.293	4.151	7.0497	6.6566	6.2628	6.8202	5.4422	5.5768	4.2908	10.81	3.2694	5.2639	0.70697	0.35963	7.5175	-0.48839	9.4957	3.9625	6.5637	7.1258	4.2065	7.5813	3.0896	5.8973	1.9743	0.68925	2.3881	2.3854	7.3133	8.878	9.5257	5.537	5.7158	5.7447	6.0791	4.7754	6.9629	3.5816	3.719	5.0226
1.6956	3.991	1.3903	-5.2337	-1.901	3.9996	0.61879	0.36002	-1.4296	-4.3016	0.3789	1.8868	-2.6795	-0.51383	1.8053	2.6924	2.385	-0.048105	1.0108	1.6439	0.54232	1.0973	2.2116	-1.2443	-3.2582	2.5149	1.2847	1.6819	0.81535	-3.0293	-2.6263	3.5818	2.0679	2.5063	-0.41024	-0.57157	2.4319	3.5708	0.48197	2.7999	1.4254	-3.1726	0.77437	1.3293	-0.43875	-2.4913	2.2755	1.5773	-3.3842	0.56628
-0.071199	-1.4304	3.89	5.2166	-2.2522	1.4752	-0.6342	-4.6454	-2.116	1.6538	0.12566	3.3006	-3.3959	-1.8938	2.7727	-1.5226	2.5812	-0.44918	2.2961	-1.9655	-2.2446	-4.9234	1.1388	3.5703	3.7663	-1.6754	2.277	-1.0085	4.2304	-2.7832	4.72	-0.58894	-1.3789	1.8963	-1.5601	-0.4246	-2.2043	-3.5242	-2.2994	0.047648	-1.468	2.1093	0.66373	1.3005	2.7019	3.3121	3.3056	0.55505	-0.50862	2.1723
-3.0176	-3.4521	-5.1593	1.018	-2.2609	-7.8275	-5.6716	-1.6153	-6.4331	-3.5348	0.1159	-5.0277	-1.958	0.25708	-1.4687	-7.7279	-10.926	-5.2508	-3.7387	-2.9299	-5.1747	-3.7007	-1.8783	-4.4028	-1.1092	-2.8053	0.46041	-4.8182	-6.637	-2.3491	-0.74178	0.022396	0.077218	-4.7828	-5.7326	-4.5497	-5.4866	-2.9576	-1.1251	-6.6071	-3.2171	-3.9209	-7.3168	-5.499	-7.0527	-5.8594	-2.5715	-3.0597	0.6678	-4.9122
3.1571	3.5341	5.6185	-2.0992	4.7359	5.0522	4.1149	3.7161	8.2366	8.0531	8.0432	7.7183	3.8221	0.69507	0.87153	8.9851	4.3041	4.6305	11.628	4.1496	3.6553	11.411	3.8035	5.4594	3.124	6.7273	6.6916	5.7469	8.3877	1.8327	4.0877	0.85593	4.3825	8.2225	3.9323	5.1803	7.3951	3.3693	5.97	5.0788	4.8834	0.52783	7.816	6.0637	-0.88343	1.9738	3.8594	7.5316	2.5292	1.705
2.4355	5.0431	2.0285	3.6902	9.0045	1.2277	6.2043	3.9791	2.4172	2.1512	3.3026	0.081063	1.8037	1.669	5.3132	2.394	4.1684	3.0474	1.7631	0.25007	1.2267	5.8132	-0.55837	1.5684	7.0482	2.9256	5.9159	-1.7005	3.7885	6.159	6.3108	5.1117	2.8542	1.6748	-0.63987	2.151	-0.19	3.4035	3.3479	1.3945	1.601	3.3044	4.1061	5.8926	0.92542	2.9891	5.4422	1.2719	5.9439	1.3535
6.238	1.2556	-1.4676	6.0304	-0.49517	0.82527	-0.44839	7.9656	2.7926	-0.98706	-0.76066	5.1247	1.2415	-0.038912	-0.38568	-0.071896	1.6632	0.99835	-0.43473	2.3058	0.030716	3.4531	3.2522	-1.594	-1.4335	0.58827	2.4339	3.1593	-0.15708	1.0437	0.3664	-1.0025	0.58292	-2.1292	3.6776	1.1285	0.47218	-1.3437	0.40993	3.7714	-1.2137	3.2398	-2.1294	0.20394	-0.92788	1.1544	-1.8244	2.9379	2.361	-3.1067
0.17825	-3.1932	-6.7356	-4.7463	-6.0646	-9.554	-1.2823	-4.1399	-6.0321	-5.3225	-4.0477	-3.5951	-6.7633	-4.0422	-2.7764	-7.8006	-5.4938	-4.3691	-4.6011	-3.4322	-7.3802	-10.689	-7.8197	-2.3717	-7.3055	-6.2764	-3.6602	-6.1751	-4.702	-10.836	-8.8051	-5.4867	-6.5447	-7.2297	-6.5441	-3.0898	-4.7802	-1.3491	-6.5574	-1.9923	-2.9629	-4.2725	-7.502	-5.1525	-4.5204	-5.0885	-5.9918	-3.2476	-8.9743	-6.3934
-6.2979	-5.2547	-3.8344	-8.057	-4.068	-5.1067	-11.377	-7.0879	-3.5629	-6.1987	0.30627	-9.7218	-0.42363	-9.3987	-7.2651	-8.3736	-6.4395	-7.1321	-6.964	-6.905	-8.9887	-3.5561	-9.5802	-5.2984	-10.205	-5.3055	-7.2708	-4.8145	-2.2136	-5.6318	-6.5626	-3.8236	-7.933	-4.7078	-10.125	-1.6578	-6.48	-6.3856	-10.406	-9.4288	-8.2551	-3.6252	-5.874	-9.5143	-7.4087	-1.6104	-1.0691	-9.6449	-6.5291	-3.6977
9.6424	3.6006	7.9281	7.2964	6.418	10.953	7.1066	1.2389	7.9706	12.066	10.772	8.5308	0.1924	4.7917	7.601	5.7525	5.7789	6.4717	6.3201	7.2086	9.0855	-0.17409	9.7561	5.173	4.6451	4.4067	7.9093	4.1883	5.8925	3.6681	8.8267	7.1167	7.7744	3.8268	12.244	4.7221	4.7592	3.5086	9.0888	5.1079	7.1816	4.5245	5.8047	7.7893	1.098	9.9108	5.6623	7.3771	6.3995	10.307
-4.2134	-8.8381	-10.613	-10.9	-3.7199	-5.5946	-3.5629	-6.9469	-5.4926	-1.5457	-3.4483	-6.0316	-5.7311	-6.2178	-7.7728	-11.932	-3.7847	-7.8116	-4.8687	-8.9505	-4.6312	-11.589	-7.6482	-6.9954	-4.0872	-6.0737	-8.2478	-3.0018	-8.3902	-9.0053	-4.8891	-5.3352	-2.089	-10.57	-4.4276	-9.7802	-5.9189	-4.8477	-6.1432	-9.2593	-12.621	-9.8546	-7.6073	-4.0617	-7.9517	-8.4914	-3.1782	-4.1698	-3.6305	-9.007
-12.498	-9.0375	-11.941	-7.7417	-14.225	-14.953	-11.887	-12.467	-11.454	-9.3344	-12.455	-12.905	-12.745	-12.973	-11.711	-10.48	-13.395	-10.542	-10.006	-13.394	-10.821	-7.9234	-14.35	-11.286	-10.447	-11.92	-11.373	-9.7209	-8.4867	-9.6823	-9.2766	-8.07	-15.394	-11.659	-15.508	-7.8447	-12.379	-10.814	-9.639	-11.947	-21.437	-14.307	-11.865	-12.082	-11.638	-5.8182	-10.378	-8.8124	-12.975	-15.849
-14.835	-11.727	-9.4363	-7.4969	-11.324	-8.0138	-10.622	-12.44	-15.362	-13.391	-16.315	-8.1261	-10.615	-14.189	-12.754	-13.285	-8.3034	-10.012	-12.239	-15.111	-9.06	-11.1	-6.8697	-15.79	-10.709	-11.746	-12.119	-9.5337	-7.9159	-14.611	-11.706	-9.2232	-14.156	-11.979	-9.3354	-9.0527	-12.133	-7.3272	-10.348	-11	-10.314	-13.535	-13.125	-11.784	-12.793	-9.2726	-6.7946	-13.01	-7.8596	-11.155
-4.0392	-7.6421	-2.9286	-11.185	-8.2424	-7.7275	-5.4811	-4.806	-9.707	-7.0381	-5.8772	-6.0172	-3.0482	-5.8499	-5.0703	-8.6991	-8.0992	-2.3577	-8.8747	-5.0119	-7.7525	-10.167	-6.212	-5.5348	-6.1349	0.43859	-6.6466	-9.4081	-4.9969	-9.3065	-6.1098	-8.0534	-9.5246	-9.5082	-13.935	-10.659	-7.1296	-7.7145	-7.2743	-9.6603	-7.5891	-7.2176	-9.126	-8.0427	-4.872	-5.2333	-9.4551	-4.8202	-6.8341	-2.4989
-0.91525	-1.6535	1.5433	-2.2887	2.6436	1.4048	-2.1738	-1.6726	1.2875	-3.9056	0.88856	-1.3855	-2.3742	-3.1863	-0.45481	-1.0095	5.4445	-0.34688	-1.9758	1.8807	0.20406	1.2561	0.59166	-1.599	-0.018428	-1.2645	-1.081	4.4852	-0.12182	-1.313	-0.77224	-3.379	-3.7793	3.9043	-3.1025	2.4349	2.7507	-1.3896	1.7669	4.0923	3.3943	6.2347	0.66442	-1.7866	3.6852	-1.4626	0.21856	1.0048	0.075572	-1.8228
-12.517	-12.482	-12.378	-14.832	-18.73	-14.906	-7.4205	-13.595	-11.016	-16.278	-17.298	-14.735	-13.832	-17.063	-17.78	-10.59	-11.018	-14.921	-16.155	-15.814	-16.943	-10.782	-13.584	-13.194	-13.235	-13.874	-16.69	-12.835	-19.538	-10.935	-14.78	-15.454	-13.655	-10.509	-15.611	-13.014	-14.715	-18.265	-15.709	-16.687	-14.722	-13.112	-13.055	-17.127	-17.758	-14.689	-18.044	-12.935	-15.467	-13.075
5.4988	3.4117	4.3757	4.5849	0.71725	4.4035	3.1942	3.5457	-1.3969	3.0668	1.8215	-1.2722	4.7731	1.9806	6.8562	2.2204	3.9205	2.9234	1.6967	-0.57909	2.883	-1.1224	2.4629	3.1329	-1.2856	4.0356	2.5433	1.5049	4.7834	1.0076	4.2554	2.24	7.4791	0.92811	2.999	6.5717	6.4698	4.8994	1.851	-0.26383	2.1778	5.3791	0.56858	6.0575	4.5305	-0.80836	1.1662	8.5579	2.8101	5.1119
-12.138	-9.0138	-14.322	-13.861	-12.974	-8.5791	-10.605	-13.989	-14.932	-12.332	-14.676	-16.528	-11.756	-13.371	-14.942	-16.191	-12.969	-10.536	-18.79	-14.146	-15.616	-14.357	-12.69	-9.7308	-12.553	-7.9829	-8.5608	-13.323	-14.477	-15.914	-13.065	-14.027	-16.061	-16.874	-19.108	-11.992	-15.244	-16.017	-14.284	-12.433	-8.9024	-14.638	-12.635	-11.103	-12.296	-8.1914	-11.573	-10.366	-13.372	-15.463
-15.483	-13.301	-11.91	-5.4635	-14.132	-14.83	-7.0288	-13.822	-11.944	-10.632	-14.613	-9.7496	-15.022	-8.4072	-13.725	-11.233	-10.407	-10.872	-13.718	-13.817	-15.971	-6.0908	-13.268	-10.341	-10.481	-8.8754	-16.877	-8.4019	-15.758	-9.1016	-7.8354	-10.393	-11.372	-12.929	-10.513	-9.1151	-12.008	-10.662	-14.137	-10.652	-12.6	-10.153	-9.3919	-9.3207	-8.045	-12.8	-10.826	-11.642	-7.9967	-12.295
0.79309	-1.1154	-4.0497	-0.83665	-0.80742	-1.4531	-6.95	1.4735	0.80169	-0.2182	-0.9797	-3.6493	-3.0885	1.4012	-4.8108	-1.0822	1.0818	-0.15423	-3.0377	1.6034	-3.9422	-1.083	0.31206	1.1136	0.82946	0.02391	-2.0023	-4.7036	1.5525	-2.4201	-6.6912	0.9741	2.2734	-1.775	-0.46958	1.8571	-1.9422	-2.6882	-1.6217	-0.27868	0.057765	-5.2891	0.43993	2.7143	-2.3583	0.051729	0.20155	-2.0363	-2.4283	-1.7761
2.6789	2.8458	0.72278	-2.3837	4.5423	1.5729	0.47672	4.6068	0.83734	-0.66159	4.2499	0.34541	-0.54278	-0.20799	5.0951	0.43804	0.48183	1.1815	-2.8923	-0.21012	1.1819	-0.41023	-2.7798	0.32198	-3.0272	-0.2952	-0.66166	-1.4264	1.1501	3.8029	-0.95102	2.3934	0.066973	1.8187	-3.7746	0.27744	-3.2559	-1.0772	0.76204	-2.1667	0.51983	-4.4232	-2.0406	0.23964	-1.6414	-0.020492	-0.51277	-2.1272	-1.8823	0.79304
12.397	6.8414	6.8704	8.0066	8.0986	9.9768	9.4838	6.8977	3.6736	10.988	7.8032	2.858	2.3221	8.5798	9.0752	4.7287	5.0953	9.026	7.6569	9.4345	2.7197	3.3029	7.3422	6.9089	5.921	11.706	6.6142	7.61	4.9642	4.6041	1.8191	7.0115	5.8499	7.7963	2.7904	6.2674	3.9891	6.5386	11.213	5.1528	6.4895	5.0392	5.1879	4.8368	6.0897	4.6477	9.4923	3.897	8.5656	4.1551
2.9982	0.42725	-0.51624	2.6979	1.239	-0.86137	-0.25986	0.45707	0.73988	-0.0050921	-3.8297	-1.8879	-0.14442	0.98567	-0.10714	-1.5209	0.52825	0.70922	2.5092	2.1782	3.4781	-0.91835	-0.371	-0.5018	-0.54542	3.3947	2.3113	-2.0748	-1.3413	-0.68138	1.4594	-0.55594	-1.3531	-1.5506	2.0326	-1.8162	0.6343	-2.2013	0.3541	-1.2736	-2.5824	-2.9074	-1.5161	1.548	4.4905	-4.6847	0.93117	-4.8065	0.13344	-3.2244
-4.2588	-0.69452	-3.0829	0.77131	-3.1841	0.80329	-1.3155	-3.8972	-2.196	-3.1045	-2.7982	1.7436	-2.0881	1.7691	-7.5146	-1.3683	-4.4653	-0.4232	0.43518	-2.6788	-4.6121	-3.8988	-3.1988	-6.2477	-5.113	-5.5734	-5.7496	-4.1412	-6.1967	-3.3427	-6.3663	2.1281	-2.8273	-2.5235	-5.3526	-1.6689	1.3294	-5.8576	-0.34779	-5.1224	-2.9847	-0.004183	0.54073	-4.6387	2.6913	3.0746	0.51541	-2.864	-1.2679	-6.7673
12.237	16.437	11.883	8.6163	11.167	9.531	10.9	9.7948	10.102	11.775	7.3882	7.0081	7.3613	9.7805	14.75	9.9134	9.3433	13.997	7.9734	13.275	10.048	11.867	8.5357	13.687	9.0663	13.693	9.5273	11.901	7.431	8.8652	13.375	11.067	10.211	11.268	10.149	8.1033	11.799	8.0413	10.936	14.484	9.715	12.327	12.701	10.309	13.686	7.5133	11.137	4.8913	12.659	7.3129
-2.0382	-4.0063	0.26402	-1.2917	4.6347	0.7992	-1.1699	0.45645	-2.4715	-3.4568	2.2858	-1.3936	2.5853	-0.54456	2.0608	1.9675	2.678	-0.27889	-0.88289	-0.59501	0.53191	-0.8024	-0.31651	-3.2906	-3.7145	2.0536	-0.83735	1.4843	-3.525	1.0519	-0.40157	1.2985	-1.3062	-2.9862	-1.253	2.7443	-2.4142	2.0648	4.9939	3.2093	-5.8861	-1.2576	-1.5135	-2.0689	-2.6922	2.8843	-1.0853	-0.2212	1.7053	3.8559
-3.356	-2.7189	0.29431	-1.7108	-2.6587	-7.3133	-3.4365	-2.6162	-3.8495	-2.4188	2.4505	-3.5506	0.076695	-1.3846	-5.9297	0.34699	0.66232	-1.2691	-1.1837	-1.2448	2.4191	0.5322	-3.2962	-3.0975	-0.20074	-2.3329	-7.8731	-6.1356	-3.7682	2.7202	-1.6596	-4.1721	0.91914	-0.82793	-4.4429	1.0786	-0.72151	-5.4677	-1.3544	-2.2137	2.2263	-0.87675	-0.96119	-1.3013	-1.7636	-4.6817	-2.8247	-3.7086	1.445	-1.6839
0.012834	-1.2621	-0.82189	-1.211	-4.0829	-2.3651	-4.7128	-3.6026	-5.3381	-5.4002	-2.5664	-3.0647	-2.3675	-3.0286	-0.11436	-3.8062	-1.5223	-2.2734	0.62315	-2.503	-5.5168	-3.7733	-4.6463	-2.9737	-3.2297	0.55612	-5.0696	-3.4361	-2.6271	-4.0449	-3.5041	1.8342	-0.27095	-3.5724	-0.78159	-4.0096	-2.888	5.0462	-0.082439	-3.9352	-0.10839	-1.4639	-2.768	-6.1955	-1.8656	-6.0583	-3.325	-2.0451	-1.2402	-0.77211
-2.4451	-7.0223	-5.4625	-5.4565	-6.5464	-2.9453	-4.6041	-8.383	-2.1251	-0.45644	-7.3496	-5.4114	-3.8769	-7.0816	-3.0267	-3.6838	-6.0785	-6.0314	-3.1416	0.53845	2.8711	-2.6773	-5.3718	-8.225	1.1794	-5.4018	-0.46238	-2.2568	-3.6436	-3.1443	-7.0345	-4.9756	-6.3991	-5.1903	-2.5707	-1.3519	-1.869	-6.113	-1.4987	-5.1343	-4.9751	-5.379	-3.1993	-5.2049	-7.8116	-4.1215	-3.4693	-7.8457	-5.4776	-1.9111
-7.7746	-9.7012	-13.235	-6.6381	-7.7393	-13.457	-13.934	-9.9604	-10.244	-13.241	-7.7042	-12.886	-5.2467	-11.457	-10.589	-8.4647	-11.064	-5.1803	-9.2673	-10.478	-11.879	-12.299	-7.8003	-6.7543	-6.7005	-9.4109	-8.6039	-14.399	-5.8398	-8.1234	-9.3849	-7.0772	-8.9498	-9.1441	-11.884	-12.024	-9.4196	-12.11	-12.022	-12.999	-17.68	-8.3282	-10.329	-12.442	-9.9089	-3.335	-13.35	-10.175	-10.879	-7.9462
-1.4173	-2.1663	-1.7807	-0.98445	-4.3041	1.5167	-2.9614	-1.6609	-2.5073	-2.0287	-3.6845	-0.05668	-3.9389	0.71028	2.3254	-4.0973	3.7497	-2.4627	0.68006	-4.2186	-2.7131	-2.1142	-4.1161	-4.9728	-2.2455	-4.1811	-0.30284	-3.6418	0.34002	-3.6457	-3.8225	0.20816	1.5783	1.6861	-5.0918	2.3099	-2.3639	1.1307	1.2917	-1.3969	-2.1327	0.89462	-0.65214	-1.6108	-0.40574	-2.7289	2.3155	0.76686	-0.99835	-1.008
-5.3915	-4.9235	-4.0935	-0.95147	-4.2797	-3.859	-2.1359	-2.2728	-1.6784	1.7631	-4.281	-2.5543	-3.1678	-0.23455	-5.2533	-0.44634	-0.22405	-6.4364	-0.83712	-3.0283	-4.5547	-0.83784	1.3106	-5.4456	-6.1135	-3.0568	-1.584	-2.2342	-0.4347	-7.2052	-3.3298	1.7609	-2.7045	-2.5845	-8.6027	-2.0852	0.97091	-4.0524	-6.21	1.5507	-0.51039	-2.5384	-3.6507	-4.633	-0.8387	-0.41092	-1.1755	-2.844	-2.9988	-1.8428
-13.387	-10.258	-17.257	-13.566	-15.738	-20.467	-16.969	-14.504	-15.764	-15.6	-14.558	-15.386	-14.307	-12.178	-13.211	-17.382	-14.781	-15.337	-16.997	-10.597	-11.618	-13.776	-14.413	-9.6113	-12.617	-16.578	-14.674	-16.578	-14.193	-13.132	-11.853	-17.609	-12.922	-16.942	-15.284	-17.003	-10.593	-15.437	-11.755	-15.581	-12.355	-12.485	-17.982	-9.7962	-17.487	-14.927	-14.123	-11.909	-9.1533	-11.806
5.5034	6.6487	7.6064	9.1937	5.9489	4.4119	6.9797	3.7492	2.1977	6.5363	6.886	2.503	4.0367	7.8968	5.1017	4.4878	5.1926	3.8199	5.5411	8.3719	4.4674	4.1121	4.5102	5.2715	6.2591	2.1466	4.9895	3.4402	5.8013	5.8546	1.9486	8.8358	4.4915	9.6762	6.2462	5.2638	2.4567	2.0634	5.1273	3.8652	0.027219	3.8918	4.2151	6.7695	2.2995	4.4727	5.9859	5.7891	8.4338	4.6373
-2.4902	1.8684	-0.96248	2.484	3.4174	-0.15488	0.39219	-0.46592	-0.57614	-0.21073	-4.924	-2.9921	-0.60045	-1.2064	3.3941	-0.81264	0.68447	-0.67997	-0.0045698	0.1897	-2.9352	0.096071	4.2933	0.85067	-1.2613	-3.1282	1.2005	-2.8449	-2.5154	-1.544	-1.5742	2.4635	0.93865	-3.0877	-1.968	-3.1327	2.4516	-0.56858	-0.69272	0.83153	3.5633	1.7145	-3.0455	-0.3077	2.3953	-0.65199	0.70447	1.6185	-0.24912	-0.53771
-12.848	-9.7211	-10.242	-9.4215	-9.8462	-16.798	-7.1785	-13.897	-12.005	-11.474	-9.939	-11.346	-9.418	-12.622	-9.1873	-11.242	-10.868	-9.1934	-11.057	-11.962	-13.239	-13.167	-14.775	-13.644	-13.436	-9.1136	-11.781	-10.876	-14.958	-8.4845	-12.76	-11.142	-16.172	-14.781	-7.6025	-9.9012	-10.708	-14.008	-8.0963	-14.842	-10.991	-10.691	-15.307	-9.1402	-16.512	-9.6909	-10.507	-14.605	-12.166	-10.339
-1.4919	-4.2671	-8.0017	-4.2496	-0.58956	-3.373	-3.0657	-1.7121	-1.6127	-3.8238	-0.25493	-6.1009	-3.694	-5.3897	0.73954	-3.1782	-3.1342	-1.0858	-0.18647	-1.6531	-5.1023	-4.2757	1.0776	-2.5775	-2.884	1.2276	1.2512	-2.8619	-1.5667	-8.3665	-4.4053	-3.7496	-5.5289	-1.1648	0.52409	-0.97195	-3.2078	-1.8368	-3.0312	-3.9224	0.29847	-2.5628	-5.3208	-0.44412	-2.6248	-4.3573	-2.3941	-1.1294	-1.7288	-5.1933
-24.361	-24.997	-18.464	-20.328	-19.197	-19.452	-19.455	-18.808	-20.059	-19.658	-23.238	-27.859	-22.651	-20.672	-20.129	-18.838	-23.981	-22.198	-25.619	-27.544	-24.321	-19.949	-19.513	-23.154	-24.102	-21.126	-26.124	-20.453	-20.258	-22.89	-21.25	-21.86	-20.32	-26.967	-20.382	-24.279	-26.427	-24.796	-22.166	-23.343	-22.209	-23.065	-20.779	-25.849	-19.385	-26.625	-22.025	-25.668	-23.118	-19.558
-4.0013	-5.246	-4.2395	-7.6699	-6.5075	-2.563	-4.8404	-2.5779	-3.1681	-5.824	-8.0365	-10.081	-3.3897	-1.9228	-1.952	-4.8739	-4.6803	-2.3045	-5.459	-5.1068	0.11525	-1.3386	-3.8596	-2.7077	0.17542	-3.248	-5.4714	-3.3177	-5.1863	-1.0063	-1.5877	-4.6707	-2.4532	-5.0927	0.11355	-3.8534	-2.9029	-8.7437	-3.8254	-3.6267	-2.5085	-9.3038	-5.0273	-4.4468	-4.8492	-3.8449	-2.7614	-4.5931	-1.5653	-6.4269
-2.4548	-4.9205	-3.9359	-1.0609	-0.71312	3.0123	2.9106	-2.7508	-4.1428	0.38603	-0.47246	0.34056	1.4614	1.5552	-3.7738	1.4458	-2.5539	-0.37161	-1.0654	1.48	-1.9064	-0.4509	0.082297	-0.1728	1.6331	1.8148	-1.1057	-5.0467	-0.48785	3.4199	-2.2745	0.31504	1.3652	4.6877	4.4247	4.3326	3.5389	1.1349	-2.0985	0.41684	1.1607	-0.21685	0.20653	-3.6891	-0.66294	3.8736	1.8643	-1.3606	0.57019	3.7067
-2.503	-2.9433	0.70648	-1.5941	-4.5525	-6.3414	-8.0138	-7.1053	-3.8733	-5.4618	-6.0569	-1.6162	-6.5214	1.1503	-3.7869	-4.979	-8.4786	-4.8277	-2.9432	-4.2881	-2.4446	-5.892	-4.2193	-2.2798	-0.22931	-4.0651	-6.5101	0.94655	-2.1523	0.23227	-1.5458	-3.8163	-4.3592	-2.395	-0.35151	-5.5776	-2.4366	-4.3557	-3.4699	-3.6765	-3.5447	-5.4729	-3.6247	-4.7937	-0.26199	-4.3586	-6.1143	-1.1064	-0.42579	-8.0037
-15.441	-12.084	-15.348	-16.223	-11.895	-14.392	-10.681	-9.8441	-13.91	-12.314	-13.775	-18.067	-17.007	-10.641	-10.658	-16.972	-13.825	-13.922	-15.291	-12.823	-10.894	-15.034	-17.444	-12.096	-14.386	-13.039	-13.697	-14.188	-16.996	-13.613	-15.086	-15.016	-13.136	-13.998	-16.414	-12.551	-14.011	-12.769	-15.701	-16.172	-20.081	-10.65	-14.576	-17.059	-11.942	-14.666	-19.572	-16.167	-14.743	-13.635
-0.81401	1.026	1.4652	3.9924	-0.33068	1.1102	0.93736	8.3867	4.5895	4.3121	3.2757	2.0953	1.5637	0.95787	1.9796	2.9659	4.465	4.4871	1.9671	1.8963	2.585	2.4964	4.8536	2.8538	5.5829	2.1312	-0.60144	4.8817	7.3811	-0.054672	-2.7272	0.79657	-2.2271	2.6283	2.3827	-0.32914	2.4404	1.456	1.228	2.3019	4.1271	6.5299	6.744	2.8067	5.8721	-0.35397	2.3372	0.91782	-2.278	2.8185
-0.87408	3.7161	-3.6198	-7.2122	-3.2934	-3.7773	-1.8561	-2.6121	-9.0831	-0.70619	-6.2752	-5.1043	3.8391	-1.8778	-3.8936	0.71727	-6.281	-4.0127	-2.0772	-3.5603	-3.3853	0.48272	-1.7828	-4.1978	-6.7765	-3.1122	-4.5621	0.10516	0.62086	-6.181	-1.5983	-4.8647	-1.1289	-3.3813	0.29075	-1.8618	-5.4233	-3.1298	-3.8219	-3.634	-2.893	-6.8033	-6.2016	-6.0483	-2.3743	-4.2355	-4.9363	-1.9397	-1.5988	-5.3728
-4.2081	-4.1257	-2.8122	-9.5952	-3.2849	-8.5094	-3.8277	-4.1201	-3.357	-5.333	-7.2222	-4.9613	-7.8673	-7.3068	-4.4575	-2.5543	-11.479	-2.66	-2.3133	-2.6483	-8.3021	-7.1429	-5.9032	-3.0503	-6.6249	-8.6536	-6.4802	-1.4627	-5.3902	-4.0863	-5.1205	-4.3335	-2.4302	-8.1078	-5.9002	-6.0069	-5.7074	-8.7778	-6.5341	-8.4477	-7.8131	-7.8335	-4.7946	-1.6366	-4.2867	-9.1552	-5.1593	-8.9628	-7.3464	-2.7545
-15.876	-7.4273	-5.9461	-8.9972	-12.916	-9.4993	-11.865	-9.0315	-6.7999	-13.325	-12.729	-13.319	-10.536	-9.3189	-15.002	-14.252	-7.8139	-12.742	-14.535	-6.9695	-8.8075	-9.7792	-9.3849	-7.5239	-12.098	-13.239	-7.2471	-16.007	-10.333	-8.3287	-11.364	-10.457	-13.977	-10.928	-11.854	-10.455	-14.263	-15.411	-10.653	-9.2975	-7.6023	-8.7527	-9.4342	-12.64	-14.542	-12.796	-11.301	-5.5968	-10.188	-10.207
9.3414	6.4086	8.945	10.327	2.5898	8.8571	5.4871	2.3948	6.7376	6.9432	7.9547	9.2699	6.3855	9.4209	1.613	2.3201	5.3806	3.7082	4.4933	8.9923	7.6127	8.1589	4.0026	10.257	6.4674	8.3427	7.9449	7.6165	7.9557	6.1399	6.7018	8.7039	8.5367	11.561	4.2402	5.3021	3.564	9.1717	7.0948	3.2858	9.4271	6.2664	10.257	9.856	9.0596	5.8728	6.8076	5.4417	4.0767	8.624
-1.9282	3.8511	-3.5181	-0.22665	-0.036651	-2.35	3.9064	-0.68144	-0.75474	-2.5295	-0.20938	4.3013	-1.2779	-2.2105	-2.2186	-0.41094	-2.1834	-4.3227	-1.9736	2.1806	0.012158	1.1326	1.6452	2.5932	-0.81209	-3.9444	-4.6769	-1.8247	-2.1236	2.109	1.2548	-1.8189	-5.2946	-1.0895	-2.9832	0.87532	6.6573	1.4564	-2.1358	-1.654	0.30484	-3.2822	-0.60534	-4.789	1.2458	0.15954	-1.0085	-1.9274	-0.41568	-0.29349
-13.777	-13.339	-10.186	-14.807	-16.757	-13.548	-14.181	-11.503	-8.3978	-8.1827	-9.2712	-12.081	-13.341	-10.237	-14.033	-13.718	-8.9464	-15.941	-10.8	-10.227	-14.008	-11.404	-6.1995	-16.431	-15.138	-11.727	-13.977	-10.531	-11.876	-14.753	-14.671	-12.701	-13.968	-13.658	-12.15	-15.295	-13.411	-13.257	-15.945	-18.833	-12.726	-12.855	-13.862	-13.161	-14.827	-12.79	-10.873	-14.986	-17.858	-10.372
-1.228	-1.0708	-1.5336	-0.1922	1.2192	0.72946	-4.1249	-1.8174	1.667	1.4509	1.3434	-1.4078	-0.73652	1.4842	-1.5898	-1.5526	-1.3614	3.7992	-1.1456	-1.1639	3.0425	0.8012	-1.6181	-0.012689	-2.3043	-1.0045	-2.8273	-0.78376	-4.0335	2.7233	1.8748	4.2479	-1.2785	-2.2682	2.6183	-0.59198	0.68342	-1.9203	-0.085806	-6.3577	4.8204	3.5212	2.7402	-0.20037	-1.9202	-0.54058	-2.5656	-3.8503	-1.3508	-0.16182
-4.5828	-9.3458	-4.7381	-7.011	-7.5658	-8.5246	-3.2026	-7.0985	-7.6285	-5.9395	-4.1884	-5.5132	-4.2171	-9.9972	-7.0563	-5.2589	-2.4553	-10.222	-4.256	-10.544	-3.9707	-2.2937	-2.1653	-5.776	-4.6061	-6.5566	-4.8335	-9.5028	-4.8529	-8.8485	-6.4437	-1.6796	-4.6895	-6.8861	-5.8949	-13.381	-9.3568	-1.0194	-7.1079	-1.6728	-3.4694	-11.11	-6.441	-5.1885	-4.9497	-4.3978	-6.9763	-7.9074	-8.0947	-7.7034
4.9296	5.8925	10.156	9.9292	8.199	9.1284	11.767	9.6767	11.272	7.8654	5.5154	9.2324	7.8141	8.033	5.6705	11.055	8.1041	8.632	14.819	7.6024	5.4278	5.7218	8.7885	8.8521	9.0869	5.0834	5.1302	6.5997	5.4409	9.8207	7.7336	10.333	7.1991	5.2811	8.7545	6.958	11.276	10.011	12.905	7.1657	5.6977	8.8508	9.3406	5.7597	11.584	7.4308	9.8462	11.02	11.981	4.7114
-8.8127	-8.8624	-18.994	-11.243	-9.5203	-8.1393	-8.2201	-11.472	-13.436	-11.479	-12.677	-11.943	-8.2376	-9.2484	-13.388	-8.0377	-9.117	-10.747	-9.9917	-12.617	-15.693	-16.145	-12.966	-12.442	-14.952	-14.462	-8.0502	-8.447	-16.149	-11.872	-8.7469	-9.1331	-11.498	-11.581	-9.9226	-13.607	-10.18	-11.473	-16.449	-8.8755	-10.826	-8.6179	-11.503	-12.87	-13.776	-12.63	-9.7222	-10.492	-12.15	-14.189
-13.419	-15.704	-6.2278	-7.71	-7.5099	-10.795	-11.359	-7.252	-11.363	-8.1587	-10.565	-10.538	-8.3032	-12.806	-12.744	-5.504	-13.209	-16.157	-12.228	-10.828	-14.72	-10.232	-13.301	-8.9111	-7.6166	-16.297	-11.411	-11.606	-9.2459	-11.304	-12.971	-14.387	-3.5478	-10.438	-13.924	-14.147	-11.661	-12.657	-9.3448	-14.948	-11.038	-12.016	-12.082	-14.726	-11.998	-14.438	-14.376	-12.71	-10.819	-12.793
11.154	11.036	6.6909	9.7055	10.308	10.115	9.5457	10.262	12.94	8.1621	7.501	10.418	7.8735	13.213	9.097	11.829	10.12	9.7653	10.727	10.481	9.7793	6.4964	6.6534	12.845	10.433	8.5841	7.107	12.359	9.0656	9.3465	8.9694	11.849	5.5584	14.348	15.621	9.5652	7.5381	12.317	9.6385	13.232	7.6516	6.9399	13.411	9.4658	12.024	10.288	13.342	13.585	15.086	9.7185
-10.077	-6.6855	-8.1267	-5.92	-6.5437	-10.56	-10.418	-9.5053	-11.867	-4.6023	-8.9289	-7.4375	-5.109	-6.3276	-6.5664	-6.9387	-7.0428	-4.6032	-4.1893	-7.8247	-7.7022	-7.5299	-11.89	-5.4086	-6.4347	-4.0209	-9.632	-9.7389	-5.05	-12.08	-7.8017	-10.333	-8.9365	-11.92	-7.7304	-4.7874	-5.6165	-11.962	-7.4312	-5.8604	-10.722	-8.5756	-5.1951	-11.043	-5.284	-10.378	-8.422	-8.7657	-11.148	-8.6537
-4.8008	0.85757	-2.8785	0.99885	-1.1441	-6.0819	0.41491	-2.0138	-0.93003	-1.0744	-5.5092	-5.4481	-2.8047	-3.4617	-1.9696	-3.7074	-5.6915	-1.4784	-7.8884	-4.4154	-4.8858	-2.8094	-5.43	-4.447	-3.8067	-3.553	-3.6418	2.0936	-2.7888	-8.1862	-0.2958	-1.6685	-4.2335	-3.4073	-4.9642	-2.2583	-8.7787	-4.103	-3.4778	-4.0794	-2.4237	-1.9336	-0.68723	-2.3161	-4.1749	-4.2697	-4.6629	-2.9434	-1.0761	1.187
-14.434	-12.575	-12.908	-11.367	-12.348	-16.558	-11.867	-11.892	-10.539	-13.055	-13.117	-15.633	-14.231	-13.862	-10.16	-8.5568	-10.059	-10.344	-10.401	-8.2655	-10.221	-11.796	-12.872	-10.165	-9.8299	-10.89	-8.6077	-8.2137	-10.73	-13.369	-11.366	-14.582	-11.131	-10.009	-10.253	-15.406	-14.673	-9.3613	-10.488	-15.771	-9.8094	-8.4513	-13.702	-16.079	-11.363	-17.284	-13.071	-10.966	-10.121	-13.698
-0.72212	2.1843	3.8143	5.0106	3.2333	3.6383	3.7313	2.2222	3.0584	1.6321	4.9425	4.8764	6.8403	-0.15249	1.4441	0.505	1.7172	3.5533	0.772	2.5473	2.2694	2.8189	4.5785	3.7971	-0.38184	1.7011	0.41854	-1.6752	4.0494	7.2702	-0.5839	-0.52044	1.5772	-0.040324	3.5384	0.29617	-1.5884	1.008	5.9014	0.34521	2.486	2.626	2.903	3.4046	1.6215	1.1651	-0.60151	1.9118	0.62876	4.6579
-3.8841	-2.8059	-3.8625	-3.3311	-2.9091	1.4424	-2.0385	-1.5346	-1.8724	-4.0504	-5.1027	-2.3853	0.50497	2.2976	-4.2652	-4.5319	-1.9869	1.474	-1.2343	-1.5993	0.9014	-1.6212	5.7735	-1.9679	-1.1566	-1.168	0.68184	-1.3044	0.60937	0.087667	-0.98219	-0.45885	-1.3889	-0.71795	-2.147	-1.8543	-2.3237	1.1029	-3.8748	-3.6924	-4.2383	-5.7257	-2.0531	-2.788	-4.8956	3.0577	-1.5796	-2.7811	1.1543	-1.0235
-14.977	-12.881	-12.851	-12.639	-14.805	-11.288	-7.0801	-10.385	-12.387	-14.485	-12.4	-12.901	-10.761	-18.79	-10.559	-15.014	-15.975	-15.98	-13.852	-12.07	-10.744	-10.429	-12.657	-14.275	-11.853	-10.165	-11.239	-13.843	-9.7241	-9.9951	-13.893	-10.595	-11.186	-11.308	-13.786	-16.24	-19.008	-12.086	-14.312	-13.945	-13.659	-10.854	-12.558	-15.461	-16.233	-13.382	-16.615	-13.464	-14.107	-13.654
3.4959	5.6932	0.67479	1.569	4.1909	6.7314	4.1971	7.1754	6.0352	6.3041	3.6905	7.5726	3.3801	8.39	5.116	6.5515	11.835	7.8322	6.8343	7.0026	5.7068	5.0273	2.2664	4.8068	-0.87379	8.6617	4.5144	10.692	0.97927	5.8436	2.2411	10.943	8.6464	3.3644	3.874	5.9483	4.6012	5.2921	0.31105	0.63896	4.0759	4.016	6.5418	-1.3132	4.761	7.4698	5.9856	4.3657	5.1187	5.2598
-0.32542	0.63325	-2.8965	-0.47824	4.7589	2.7154	-0.57931	0.40353	0.39501	-2.2702	0.48368	4.178	-0.11814	0.30935	0.98141	-2.5853	0.99447	3.3537	0.87051	2.5221	-2.7114	-0.87654	-1.7517	-0.6459	3.6401	0.25995	-1.5156	1.5198	0.9718	6.6677	1.3732	-0.35535	3.1361	-2.0728	0.15178	-0.91756	3.064	-0.80908	1.1942	-2.4083	2.6627	3.7074	-3.3342	-0.67243	0.011209	1.4371	0.83131	0.53244	1.4819	-2.7513
-11.317	-10.608	-14.328	-13.908	-16.004	-12.825	-13.403	-10.24	-11.628	-12.332	-16.565	-12.364	-13.853	-11.288	-15.856	-13.885	-9.3873	-13.394	-13.182	-7.762	-12.776	-14.637	-9.9387	-14.816	-8.6356	-15.139	-9.5033	-16.25	-15.342	-13.741	-9.1793	-13.569	-15.297	-14.951	-14.969	-12.729	-12.803	-11.335	-11.345	-17.063	-14.445	-9.1635	-8.862	-11.985	-14.277	-17.629	-16.255	-12.14	-13.413	-13.456
7.9154	5.024	9.6368	9.3794	5.2592	9.749	8.4795	6.1909	11.055	10.689	7.1282	5.2382	3.9383	6.803	4.7115	7.1114	4.3083	13.195	10.763	8.3482	12.111	7.4538	5.211	5.3632	7.6457	7.8093	10.484	5.3617	5.352	4.9759	5.8111	7.5638	8.8773	8.4535	6.2054	9.4862	4.1142	7.9907	6.9744	9.3907	9.5678	3.2109	9.3058	6.0742	2.7004	4.6377	3.3946	5.4564	11.142	4.1054
1.1122	8.5718	6.5057	9.3508	7.5942	4.1125	2.1056	7.8652	7.331	5.5126	5.0259	8.8459	1.0621	3.5218	3.4007	4.823	7.3036	5.5331	4.2282	3.8743	1.0789	6.505	5.4796	2.4309	5.115	5.4185	5.4685	1.4749	6.8086	6.4357	8.4928	5.1155	3.2882	1.5743	5.9797	3.7161	2.8461	2.4481	8.1462	4.5924	10.074	3.4995	1.7773	6.2262	2.013	7.9511	0.057092	5.2731	5.6612	0.53729
2.8178	5.0536	2.7716	1.2146	5.8591	4.8697	-3.0362	7.3344	3.0419	1.7744	2.3792	0.46453	5.8103	3.4197	1.7381	-1.0945	2.2306	2.191	-0.54646	0.039634	2.7515	-3.3665	0.23145	2.3368	0.099604	-0.57438	2.9517	5.507	-1.1475	2.1661	-0.54478	-1.9898	6.5109	1.676	5.6519	3.514	0.15353	1.1328	-1.3574	-4.5239	-1.0012	-3.7742	4.9783	-0.37001	-3.1948	4.3068	5.5511	2.275	3.3262	0.61473
-14.659	-16.021	-14.799	-14.595	-12.074	-15.368	-12.514	-11.98	-10.437	-11.791	-18.579	-18.008	-17.227	-8.0224	-21.024	-14.616	-16.081	-16.021	-17.602	-13.527	-12.951	-14.077	-17.512	-17.336	-14.467	-13.587	-14.289	-11.213	-16.884	-17.438	-16.938	-15.926	-12.828	-13.489	-17.309	-11.762	-18.312	-13.569	-11.954	-11.863	-17.539	-15.325	-18.613	-15.784	-14.086	-11.529	-12.177	-11.945	-18.807	-14.492
-0.46745	-1.8293	1.1875	-4.4202	-3.9553	-7.0174	-4.0416	-0.14648	-0.57878	-3.8758	1.1902	-3.9319	-1.7018	-3.7471	-0.91899	-2.6264	-3.0098	-5.7405	-4.409	-6.0196	-1.3524	0.88035	-5.3012	-0.75172	-2.0907	-3.8655	-3.6005	-1.9521	1.4116	-0.86537	0.22355	-0.054114	-1.6993	-2.6254	-4.1344	-0.23846	-1.4915	-1.4622	-7.7235	0.20102	2.7205	-0.80973	-2.1408	-2.2923	-4.6549	0.87391	-5.884	-2.3174	-0.74842	0.32311
-22.742	-19.67	-15.627	-26.985	-20.336	-23.862	-21.164	-24.461	-21.722	-24.966	-20.883	-22.955	-23.472	-24.236	-25.812	-25.47	-23.291	-22.83	-21.316	-24.934	-19.704	-23.498	-23.88	-23.233	-21.675	-22.43	-21.637	-20.406	-16.098	-26.017	-18.966	-18.081	-20.203	-21.016	-22.937	-20.156	-23.915	-22.345	-23.467	-20.802	-19.199	-24.925	-18.445	-21.079	-19.944	-22.802	-19.646	-20.397	-23.767	-19.921
-1.4976	-5.4981	-4.0081	-7.2139	-2.9556	-7.896	-0.85261	-3.7725	-5.2524	-2.1995	-2.871	-4.5436	-0.65529	-1.6327	-1.6539	-6.6819	-4.0133	-3.6469	-2.1269	-5.4902	-3.8871	-6.1372	-0.64916	-3.3536	-2.8456	-7.8868	-3.7447	-2.168	-5.3466	-4.482	-3.9708	-1.2768	-0.22739	-5.0914	-7.9322	-2.1639	-5.681	-3.5037	-0.36716	-3.2393	-9.8962	-3.7398	-7.9983	-5.4405	-1.3963	-2.5773	-3.2504	-5.1071	0.46352	-3.2162
-21.673	-20.862	-22.027	-19.971	-20.91	-22.337	-21.614	-19.46	-21.739	-22.715	-24.262	-21.541	-22.853	-27.189	-23.578	-22.195	-23.015	-21.184	-22.598	-20.699	-23.031	-23.478	-23.02	-19.204	-23.287	-23.493	-24.022	-15.104	-20.945	-25.406	-20.405	-20.548	-27.897	-21.999	-23.895	-21.275	-22.786	-22.915	-22.769	-18.005	-21.047	-23.676	-25.037	-24.614	-23.088	-19.868	-15.546	-19.517	-17.99	-25.125
-11.994	-12.687	-9.3223	-11.236	-8.9266	-11.979	-9.3321	-12.708	-12.67	-5.6451	-9.1655	-14.727	-12.642	-9.5792	-11.803	-6.5997	-6.8462	-4.4655	-12.813	-9.9064	-16.224	-14.371	-11.343	-14.631	-9.0846	-10.774	-16.159	-8.1406	-13.782	-8.5141	-6.857	-11.047	-12.949	-13.91	-12.345	-12.175	-14.469	-6.2019	-14.535	-9.7172	-13.06	-15.538	-9.8094	-14.38	-9.8683	-13.664	-14.126	-13.566	-8.4017	-7.5718
-13.69	-6.345	-9.4314	-12.443	-10.639	-13.513	-15.251	-17.46	-12.658	-15.003	-13.616	-10.041	-13.112	-15.176	-16.384	-12.307	-13.888	-9.5274	-14.382	-12.64	-5.1684	-14.168	-11.709	-17.097	-8.8484	-15.731	-12.729	-13.214	-13.296	-11.4	-19.171	-11.738	-16.8	-15.1	-11.867	-11.963	-10.533	-10.722	-9.0876	-16.561	-9.2853	-6.8573	-12.603	-15.063	-15.638	-17.656	-13.187	-11.072	-12.083	-15.112
-2.0353	1.0538	0.39483	1.403	-3.447	1.7619	-1.0354	-0.97959	1.9401	-0.18851	2.7291	-0.52506	0.52267	0.3176	5.642	2.3883	2.0736	-2.6896	-2.331	3.8691	-2.9765	-1.6415	2.1357	-1.9394	-4.4448	3.3272	4.9008	6.2167	0.83035	2.4967	-0.5028	1.7705	0.66958	2.8614	-4.017	-0.38904	-0.95969	-2.2707	0.0012817	2.7102	1.8654	3.9666	4.1194	1.6911	0.83746	-1.0174	4.3448	1.1255	-1.5817	-1.6884
-10.559	-14.492	-15.194	-14.218	-16.967	-11.632	-15.559	-15.666	-11.489	-12.44	-15.342	-14.299	-11.097	-16.453	-12.994	-14.424	-15.918	-10.754	-8.5277	-13.868	-15.557	-12.545	-15.872	-11.071	-9.0638	-15.094	-13.547	-15.244	-18.427	-19.289	-14.844	-15.611	-9.4704	-13.124	-13.452	-16.354	-15.747	-11.05	-13.556	-14.476	-13.217	-14.779	-13.145	-13.527	-15.595	-16.892	-10.819	-14.378	-16.227	-17.202
5.0758	0.83452	0.51528	3.2158	0.52831	2.459	0.92947	-0.91113	0.6007	1.3073	-4.7088	-0.86064	2.4937	6.0799	1.7105	-1.615	3.3038	-0.31956	2.8523	-0.37482	3.8701	2.6258	3.7355	3.198	-0.41953	0.76176	-0.018519	4.0745	-1.3803	-0.98605	2.0242	1.6453	2.0551	1.2975	-3.0552	2.7233	1.509	1.4291	3.0358	5.9141	-1.4321	1.1877	2.0948	-3.3456	2.0448	0.58332	1.5687	2.6212	-1.5536	3.3194
-6.3956	-8.4659	-9.4957	-1.7981	-6.2965	-0.96237	-2.3416	-2.3349	-0.94369	-1.7244	-2.4489	-0.25251	-2.6949	-2.5395	-4.0171	-3.3971	-1.5519	-1.4826	2.0569	-0.22167	-3.5675	-4.1352	-8.1501	-3.1389	-8.2564	0.47271	-4.9384	-7.6663	-0.35698	-4.2125	-2.0357	-4.0982	-5.025	-5.8925	0.042194	-5.1385	-5.6874	-3.9226	-7.6245	0.80503	-5.2473	-1.5312	-5.0298	-0.60661	-1.6655	-6.2887	-5.1204	-5.1923	-3.7269	-5.3622
2.5689	1.1142	0.8574	5.0216	-3.5306	-0.56611	0.8136	-0.99694	-0.28957	4.1541	5.076	1.4835	-1.2781	-4.2528	-3.2871	-0.58243	-2.0789	-3.3063	-3.2288	-2.0747	-2.8435	0.97519	-0.94687	7.33	-2.8622	0.60629	0.50533	0.7637	-1.6093	-0.69864	-0.21396	-1.1854	4.3454	-0.76624	-1.1076	1.4918	0.97788	4.1416	2.0945	-2.4951	1.3386	-0.47759	-4.0534	3.6409	4.3705	-1.388	2.7319	0.84145	5.1312	1.4032
-0.66312	1.9853	0.80423	1.8911	1.4658	-3.9485	-0.57756	0.49331	2.0419	2.6919	5.1044	-2.5934	2.9249	2.0483	0.71065	-1.0678	-0.23497	1.3032	1.4104	-0.71612	-0.96965	-3.11	5.1398	-1.5356	3.8937	-1.8443	2.1507	2.3082	2.6544	3.5164	-5.2224	0.93903	3.2383	-0.27318	-2.0594	0.18447	0.64122	2.1916	-5.2127	3.3456	2.5057	0.23268	-2.8916	4.4119	0.73114	3.0888	4.2312	0.88722	2.4464	-0.2208
3.5981	4.2973	4.6728	2.7317	0.06333	3.6596	2.4139	0.54391	-0.73428	6.7127	0.27674	1.5632	-0.050471	-3.0153	3.1006	-1.9905	5.1008	3.1745	1.848	-0.72323	0.1392	1.3686	1.7468	-2.3599	1.2571	-0.24997	2.4684	3.8744	-2.5701	4.0349	-1.2091	4.6006	2.2419	1.989	1.8189	-0.96695	0.12142	2.3382	-0.60375	1.1769	-0.98106	5.696	1.5453	4.735	0.97092	1.6394	-2.6682	2.2264	-0.10631	2.5339
5.2385	7.4668	9.9217	1.983	3.2486	2.9112	4.7462	9.9548	4.8423	5.7805	5.8889	6.4876	6.9682	5.0419	6.1029	5.8651	9.1451	4.4675	3.4995	6.2577	1.8963	11.66	4.9625	5.6171	6.0297	2.7322	6.66	1.9445	2.5227	6.3924	4.4876	4.4217	7.4561	9.7162	10.194	4.9045	4.4226	4.8876	6.9034	2.5088	5.7594	5.3333	5.7524	2.5467	4.9905	5.0735	1.5946	5.6878	4.1862	5.7562
3.0548	-3.8462	-1.5068	-2.9292	3.0231	2.2505	-5.4205	2.5855	0.42115	4.2273	-2.1434	-1.2896	-5.6018	-4.063	0.75427	-2.7057	-0.36714	2.835	0.19256	-0.044069	6.8623	-0.031814	1.1438	-1.0267	-0.39591	0.66591	1.1796	-3.4498	-1.4574	-3.5217	2.4647	2.4319	0.82498	2.8615	0.83428	-0.89202	-3.0458	0.2286	-3.3408	2.6243	-2.3878	1.1072	-2.0868	1.1704	1.5862	3.4116	0.020725	2.017	0.88262	1.2302
-6.5725	-5.948	-10.256	-9.8709	-10.049	-9.2942	-12.071	-8.0322	-8.4392	-8.5355	-9.6193	-5.7106	-6.4834	-5.6588	-9.4217	-14.572	-11.454	-10.629	-9.982	-9.2679	-6.5051	-12.32	-9.4205	-12.644	-6.6619	-9.3338	-12.368	-9.2499	-7.2276	-7.3783	-6.8015	-7.1272	-9.2372	-8.4236	-8.7399	-8.4881	-10.522	-10.556	-8.6754	-3.3733	-9.2015	-9.8833	-8.8386	-12.175	-13.183	-11.015	-6.2092	-9.2668	-9.5608	-9.9827
-11.338	-15.421	-9.7407	-12.34	-6.7283	-10.762	-11.23	-11.356	-12.335	-14.176	-12.433	-10.635	-10.535	-8.1428	-16.771	-15.858	-13.278	-7.2647	-10.67	-14.953	-14.355	-15.369	-10.89	-14.592	-12.115	-14.728	-16.325	-10.375	-9.4635	-13.363	-13.459	-9.8138	-14.214	-13.877	-15.024	-13.268	-11.755	-15.754	-13.908	-14.587	-14.645	-7.6885	-16.144	-13.135	-9.3208	-17.078	-8.6583	-13.804	-11.263	-9.9859
-25.743	-16.855	-27.739	-25.01	-18.209	-25.868	-18.68	-19.786	-20.808	-23.749	-23.43	-23.327	-18.695	-21.081	-23.877	-19.067	-23.154	-22.376	-22.652	-21.331	-24.665	-22.4	-21.83	-22.81	-20.619	-21.923	-23.517	-22.713	-26.163	-22.12	-21.459	-24.483	-22.241	-23.826	-27.47	-25.001	-23.619	-23.734	-20.722	-23.508	-25.831	-17.199	-20.301	-23.504	-25.001	-22.04	-20.4	-27.388	-22.046	-24.487
-11.649	-15.848	-15.573	-11.766	-11.555	-12.59	-14.899	-17.401	-14.758	-13.991	-11.861	-15.512	-11.979	-17.127	-9.7185	-13.978	-15.539	-13.816	-12.232	-16.942	-12.012	-17.096	-12.303	-15.262	-14.422	-11.284	-15.227	-14.626	-9.5087	-11.922	-14.522	-14.192	-10.875	-18.393	-14.473	-11.591	-14.85	-13.218	-12.64	-13.848	-13.902	-16.575	-14.908	-14.735	-18.203	-12.975	-16.155	-14.13	-16.267	-12.759
-9.774	-5.3293	-6.6079	-8.5403	-9.0732	-12.288	-6.9474	-8.9192	-11.299	-13.03	-12.297	-12.742	-6.2005	-6.8273	-7.421	-4.3267	-5.943	-10.069	-6.0873	-13.643	-9.615	-8.3333	-8.0891	-8.4908	-7.4601	-8.5067	-11.262	-6.4951	-9.5002	-9.9379	-9.6327	-7.6819	-8.7203	-9.0549	-6.5711	-4.7675	-8.9585	-8.9514	-12.252	-6.0205	-8.1116	-10.863	-9.9935	-11.548	-11.804	-8.5032	-7.0356	-7.2941	-7.2676	-10.446
-3.5259	-0.45171	-3.14	2.9088	-0.1102	-1.3207	-1.8605	-6.049	-7.7308	-4.2742	-0.91562	-0.6701	0.9698	-1.0103	-0.13174	-2.646	-2.5169	-2.8553	1.4553	-1.6888	-0.94004	-1.9151	1.6136	-0.74198	-2.8194	-2.6839	-2.8286	0.98087	-1.8091	-1.577	-9.5241	-5.5927	1.0513	-1.9157	0.10421	-0.86345	-5.2525	1.6305	-0.81574	2.1787	0.94822	2.0418	-0.92734	0.30214	-1.948	-0.3104	-1.6284	-5.3399	-1.691	-3.0117
6.3448	6.0617	7.0084	5.5556	6.8306	6.4238	3.5079	7.7094	9.078	7.5698	11.474	7.2763	7.726	4.8188	5.2539	3.7559	6.613	6.3898	7.8756	9.9808	7.9865	5.8436	8.9586	6.0505	7.3918	9.4447	9.5428	8.5448	8.8377	8.8156	3.1842	9.4357	3.7837	6.625	6.4087	6.9643	6.6023	7.0813	8.0002	5.8091	8.2542	9.4573	7.4738	6.8962	5.4983	6.8216	8.0984	4.4386	7.2455	7.3647
-3.4406	-8.5228	-12.298	-7.3054	-4.0548	-6.3849	-1.5772	-4.2878	-0.082107	-8.2926	-6.971	-6.8404	-5.9244	-7.7697	-9.1907	-6.6044	-6.8487	-6.1407	-2.386	-5.4626	-9.6738	-6.4099	-4.3808	-10.333	-11.223	-9.8933	-3.0631	-2.5389	-8.1455	-4.9964	-9.7412	-2.8132	-10.536	-5.7201	-6.4609	-7.1856	-11.883	-7.1267	-2.6816	-9.3604	-6.9374	-3.8114	-3.6839	-10.735	-9.1729	-10.124	-9.961	-7.3127	-8.1115	-10.969
-1.9393	-3.404	-3.9728	-4.6047	-3.4373	-6.8158	-5.4578	-6.1147	-3.4763	-0.35318	-3.2348	-6.2373	-0.16193	-2.6797	-0.88103	-3.1711	-1.0009	-0.32736	-1.5497	-6.6298	-4.7803	-0.98604	-3.9869	-3.5814	-3.838	0.67897	-1.2151	-2.4567	-5.8911	-6.1717	-3.441	-1.5017	-3.6918	-4.7649	2.0483	-0.52979	-1.1656	-5.1377	-1.8948	-1.7813	-2.4121	-4.0493	-5.5161	-9.1055	-3.3867	-8.6875	-0.40714	-10.213	-4.6063	-5.5668
-11.163	-15.562	-8.8869	-16.058	-14.507	-16.644	-13.756	-12.737	-17.06	-13.715	-14.485	-14.875	-14.959	-14.236	-14.747	-12.648	-16.76	-11.775	-12.236	-15.298	-12.649	-13.991	-12.907	-8.0626	-14.475	-11.722	-8.115	-12.518	-13.026	-15.618	-17.148	-13.505	-14.21	-12.084	-14.539	-8.6726	-9.4504	-13.884	-12.139	-12.092	-14.105	-10.81	-11.803	-12.811	-12.5	-14.199	-20.266	-12.042	-11.577	-15.544
-1.3812	-7.1849	-3.1492	-5.0704	-2.6899	-4.6516	-6.1292	-6.1696	-1.9453	-1.1425	-5.4803	-5.3725	-5.3561	-4.3454	-3.2209	-2.4796	-3.5823	-5.4818	-6.89	-8.2954	-4.1692	-1.6265	-4.4456	-2.6203	-1.7701	-6.6605	-9.327	0.48033	-0.33194	-5.1034	-1.0544	-2.9742	-5.1676	-5.6286	-8.0481	-2.3993	-6.484	-3.5206	-2.2977	-1.6431	-2.951	-4.4696	-0.17035	-3.1637	-6.1883	-3.1408	-5.3238	-5.933	-1.6253	-2.3381
-4.6998	-0.49997	1.083	-1.4707	0.70753	-2.3879	0.37293	0.61946	-2.5533	-2.0157	-1.2025	-0.85621	-2.1471	-2.4277	-3.6679	-1.6356	-0.11375	-3.3464	2.8387e-05	1.4493	-1.0123	-1.7324	-2.2698	3.3648	-0.96267	-2.4546	3.7709	-2.3062	-3.5854	-2.9783	-2.4385	1.7514	-1.0234	-1.6961	-2.5397	-2.9343	-1.7075	-0.45566	-7.5834	0.35586	-1.2487	0.24909	4.0685	-3.7617	-4.7978	5.7148	2.0591	-2.397	-1.6598	-1.9503
-7.2249	2.5183	-1.9033	2.4497	-0.52412	-2.3457	-0.67655	-1.3616	0.57821	-2.0116	-0.67587	0.91823	0.17963	-3.7902	1.7511	0.52061	-0.47178	-2.7447	0.080058	-0.67292	-1.1078	-0.17404	1.0103	-0.39137	3.3128	-4.2146	-3.1942	-1.6281	-3.5106	-0.27046	-0.72497	-3.1202	-1.2317	-1.5839	2.9915	4.5427	-4.014	-3.3239	-1.8036	-2.1316	-1.5745	0.86264	-2.6985	0.5532	-1.0225	-0.028433	-1.1163	-2.4916	-2.2795	-0.63237
0.13874	-0.87743	1.6435	-0.9008	0.22052	2.9379	2.4511	-0.085978	3.8596	-0.12934	0.21303	-0.58234	4.4628	1.8415	3.3879	2.4256	-3.5433	-1.522	2.222	1.8808	-1.0184	3.4513	1.7816	2.3419	0.71542	-3.0785	-7.6204	4.9144	-0.50521	2.4533	6.5172	1.5785	2.4128	-0.8424	1.7015	5.5633	4.9733	-0.56451	0.29363	-3.9047	-0.47951	1.0204	0.51211	-3.3822	2.1443	5.7978	-2.0914	2.2621	3.765	1.5255
4.2875	2.7524	3.7542	5.9764	3.3121	4.8392	5.4483	5.7697	6.4159	5.8967	0.61911	2.5681	7.4777	5.4714	8.2959	4.5176	5.914	3.5073	5.8458	8.8452	5.7836	3.3298	9.3478	8.3945	7.152	6.5479	6.7218	3.6735	10.78	6.371	0.071602	6.0564	1.6544	7.6338	4.2809	6.3978	6.4072	3.742	6.7278	3.1181	5.1108	5.3567	12.543	4.5764	7.847	6.9413	5.2718	8.3496	7.1311	4.2595
2.8961	3.2743	3.9658	4.9688	4.1398	1.4845	-0.62836	2.9282	-0.20954	2.4517	2.1921	-0.14148	2.704	1.86	0.50348	-5.3472	3.9425	5.8372	1.4218	3.6346	2.83	3.6256	3.2271	1.0806	1.8905	3.4934	1.9518	4.6063	0.85981	3.2466	8.9839	3.4955	-2.3537	5.7524	1.4956	0.32124	3.8495	1.5549	2.957	2.4303	3.8209	4.7916	-0.00019684	8.068	2.4798	3.4955	7.6119	1.4033	3.8904	2.2933
-12.109	-10.754	-9.5045	-13.249	-10.59	-11.011	-8.7298	-11.783	-10.831	-10.931	-14.47	-9.02	-12.637	-8.8611	-9.1141	-13.322	-8.7921	-10.893	-12.719	-11.847	-12.805	-12.301	-11.718	-9.3736	-16.591	-12.016	-10.27	-12.615	-12.841	-8.7862	-14.895	-4.6033	-10.308	-8.8407	-12.611	-10.037	-11.636	-11.946	-12.489	-7.3236	-11.969	-11.955	-15.954	-15.067	-8.7769	-8.9375	-11.154	-11.465	-10.785	-11.785
-11.898	-10.299	-15.352	-14.583	-10.902	-14.202	-13.392	-14.152	-16.382	-13.473	-13.072	-14.244	-15.526	-16.949	-16.727	-15.673	-10.174	-16.977	-13.2	-11.537	-13.554	-18.504	-16.427	-19.621	-19.974	-17.738	-16.956	-17.541	-16.386	-14.38	-12.275	-11.229	-16.982	-13.392	-10.576	-15.471	-11.812	-18.404	-16.07	-10.548	-16.73	-16.379	-19.269	-18.519	-18.794	-11.413	-15.286	-15.906	-13.146	-12.871
-9.6544	-11.984	-7.9526	1.3222	-6.6716	-7.209	-5.1187	-5.5788	-1.515	-5.9751	0.12469	-3.481	-0.50547	-5.4626	-6.6022	-10.264	-6.0876	-1.1241	-8.1188	-5.9516	-3.3389	-2.7384	-2.4612	-4.4993	-7.8114	-5.6642	-6.8476	-6.4214	-6.8233	-6.7704	-4.9745	-4.6181	-5.6359	-7.328	-4.1727	-6.0039	-5.1409	-6.6765	-6.0419	-3.0103	-4.4613	-7.5605	-7.3461	-0.53513	-5.7986	-6.2445	-8.577	-9.3768	-5.3561	-4.1856
4.7258	8.6692	4.0682	3.3613	6.2916	14.831	11.954	7.1971	5.895	8.8035	10.281	5.4845	10.343	7.859	5.7348	8.7755	9.4409	11.946	7.9826	3.6201	10.109	6.4125	7.3198	17.782	5.8356	8.9063	7.6447	9.8625	5.8008	6.1715	9.6692	11.736	9.6421	6.6512	8.5094	4.7918	3.7762	5.1308	9.5954	8.8618	8.7575	4.9781	8.9261	8.1262	2.7203	5.3266	9.1923	10.65	6.2292	9.2608
-11.031	-18.051	-8.6839	-13.343	-15.739	-13.938	-13.289	-12.867	-12.258	-13.276	-11.22	-12.618	-9.3276	-13.26	-13.872	-8.4571	-12.43	-11.539	-15.704	-13.567	-10.639	-5.2281	-13.946	-10.292	-15.617	-15.183	-12.951	-7.549	-14.813	-17.857	-11.53	-10.319	-13.282	-11.879	-12.622	-17.246	-10.444	-10.821	-10.214	-12.591	-12.374	-17.47	-11.292	-11.909	-14.507	-11.537	-13.602	-16.24	-12.207	-16.28
-4.2989	-2.8369	-4.3423	-7.259	3.0749	-2.5206	-2.4596	-2.3515	-3.0218	-4.8924	-6.5338	-2.2733	-11.868	-6.3906	-5.6821	-3.858	-2.6713	-1.7977	-3.2104	-2.6696	-7.5531	-8.5947	-2.8406	-3.8275	-6.1901	0.35632	-1.4366	-6.036	-5.5357	-2.5802	-4.6222	-4.2705	2.8954	-4.3378	-1.695	-7.1834	-2.0925	-0.45382	-4.5776	-3.9122	-3.7964	-3.5813	-1.7796	-5.0412	-6.067	-4.8835	-4.2956	-4.3415	-2.2168	-8.115
-13.474	-13.345	-13.7	-11.41	-10.466	-13.39	-13.518	-15.508	-14.248	-14.392	-13.196	-16.022	-11.452	-10.878	-11.814	-13.506	-13.502	-13.648	-15.316	-15.316	-9.4662	-14.538	-13.048	-13.292	-9.1962	-15.832	-11.24	-12.858	-10.915	-10.69	-13.999	-12.148	-13.348	-11.087	-14.215	-12.089	-12.755	-12.663	-12.098	-10.215	-14.305	-14.565	-14.734	-12.538	-14.579	-10.582	-15.137	-11.919	-15.802	-10.496
0.24832	-3.9379	-1.1396	-0.4853	-2.1726	5.3878	-1.7164	-0.54795	2.765	2.0165	2.6532	-3.1256	-3.2253	1.5527	-0.83103	2.2112	2.0498	0.022906	-1.3865	2.065	-2.1821	-2.3398	0.42667	1.2356	3.2586	-4.4741	0.39224	-0.95305	-4.0563	-1.0503	-2.5062	-0.076385	-1.0278	2.2708	-1.4661	-3.9004	-0.49822	3.1739	0.69111	-3.6126	-0.23932	1.4813	-1.8523	-1.5827	-0.94112	2.0901	-1.4196	-3.7018	-2.9863	-0.50282
3.6199	1.5989	-0.94923	2.0143	0.47116	2.7332	3.6622	-0.46927	0.61451	3.5066	5.1144	1.2316	1.8847	3.8076	-1.2606	1.7815	4.9968	2.6058	0.99847	3.9118	0.19784	2.2884	5.0401	-0.17964	0.76262	-1.6428	0.98267	3.8052	2.1853	0.43127	0.76355	7.1084	3.9958	4.4635	4.2897	5.3895	0.28527	4.1216	-0.42475	5.6413	3.5318	1.1997	2.2223	3.4119	1.2269	-1.1695	4.3918	2.0495	-0.0064708	-0.27504
8.0967	9.9847	6.8464	2.4164	10.8	7.3973	6.0139	9.1446	8.6173	6.513	6.7221	10.036	5.3664	6.3544	9.944	5.4628	9.5312	5.6444	8.7355	9.8398	6.964	6.8668	12.394	2.5306	8.3963	5.4512	10.46	8.1566	6.4651	4.5905	10.796	7.0257	3.4654	5.7172	7.7689	0.70626	12.173	4.1829	1.697	10.94	5.6988	3.4973	6.6424	2.1691	4.5347	6.9621	6.743	1.4935	13.344	5.7634
2.4345	7.1734	4.3805	3.1845	-2.8311	2.2072	4.8075	1.9929	4.8745	0.30017	-2.301	0.92041	3.3835	5.3952	1.9736	-3.299	-2.0745	3.1578	1.1017	2.9169	3.9944	0.039986	3.8033	1.2905	1.0834	-0.22371	1.0554	3.146	1.9119	-0.73155	5.8793	3.2203	1.3119	0.53194	3.5814	1.6926	5.7022	-1.2303	4.1409	2.1476	5.5613	6.0734	1.0195	0.72686	0.14973	5.9821	3.2243	8.0777	-1.4319	0.81873
2.4699	2.1243	-0.93114	1.7677	-1.9396	7.8969	-0.77796	-2.923	6.9637	-1.6556	5.8812	3.5366	3.3009	-1.2438	3.3537	6.8829	0.33565	-0.83589	3.2185	1.4672	2.1094	-2.1945	1.1284	1.8214	4.5801	5.924	1.177	1.1028	1.1435	3.5694	4.53	-0.46853	-0.42087	4.4206	3.8237	-1.4829	-1.1115	-1.9287	-0.52908	0.3193	0.61729	-2.4435	7.2031	6.3225	-3.9852	0.61534	2.4526	-0.88883	0.9351	1.9915
-17.401	-17.448	-11.222	-15.048	-9.7952	-8.5041	-14.801	-11.495	-17.331	-13.97	-12.639	-14.435	-15.661	-13.544	-12.519	-10.7	-14.48	-12.955	-17.497	-10.841	-15.322	-10.11	-11.92	-11.74	-13.905	-14.193	-12.542	-13.579	-13.899	-15.151	-13.3	-8.8504	-16.362	-10.779	-17.443	-17.131	-15.689	-19.893	-11.689	-17.25	-17.718	-12.616	-8.7164	-12.201	-18.263	-13.541	-12.159	-18.945	-13.896	-11.859
-3.4404	-2.0162	-0.90508	2.1839	-2.1011	-1.5721	0.179	-2.1795	-1.1224	3.9821	1.2504	-4.9779	-1.0628	5.4191	-0.46669	-3.8188	-4.7271	1.225	0.61513	-2.5606	-3.785	-0.35743	-0.52459	1.3628	-7.7424	-3.5688	1.3297	-7.7892	1.7875	3.6993	-3.0635	1.6502	-5.2972	-1.6298	1.9608	-2.1468	0.76489	-5.4585	-1.6481	-2.5214	-3.0422	0.056738	1.2509	-0.81305	-1.0209	-0.87933	-5.3819	0.97207	2.4254	-0.39466
-20.148	-20.358	-19.903	-19.728	-21.319	-22.731	-22.611	-22.726	-20.22	-23.863	-19.798	-20.361	-19.485	-18.501	-19.262	-26.172	-22.337	-17.32	-19.778	-23.244	-19.672	-23.834	-15.555	-20.171	-20.93	-19.688	-20.699	-18.42	-19.968	-18.449	-23.709	-19.88	-22.511	-18.385	-22.4	-20.992	-18.491	-23.827	-19.487	-22.409	-22.433	-20.238	-22.812	-16.266	-15.817	-19.941	-21.868	-17.149	-18.2	-15.982
-0.76181	1.1161	-3.1565	1.8	-3.4703	-5.9492	-1.9247	4.9928	2.2083	-2.7593	-3.9018	-2.6833	2.7553	0.045247	-3.7118	-0.58676	-1.1512	3.7815	2.3457	-0.10645	-0.11559	-2.6097	-3.0768	2.1902	0.40076	1.9013	-1.471	-1.7941	-3.586	-0.12964	-1.5602	0.76025	0.84985	0.69979	-4.2453	-6.4092	-0.40065	-2.3301	1.6318	3.5802	-7.0046	-0.53735	-2.7776	-1.0031	0.10198	-5.3967	-2.4625	-0.046143	-1.9998	-3.5186
-0.64203	-2.5802	-3.7313	-2.9011	-8.059	0.69689	-1.064	-6.4713	3.8138	-4.252	-5.7242	0.28152	-3.4821	-3.6447	-5.6326	1.1904	-0.48583	-1.9149	-3.1945	-6.6323	-6.5137	-4.6343	-0.1041	-2.448	-1.6174	-4.6919	-0.56667	-6.3544	-2.7651	-0.93037	-0.1326	-2.2291	-2.8307	-3.2788	-2.9485	-2.5	-3.5136	3.3125	-2.3305	-2.1672	-2.712	-6.7281	-2.1333	-4.6632	-1.1927	-3.1889	-0.49983	-2.3257	-2.2205	-8.351
-0.091663	2.7218	2.5448	1.6263	-0.21453	-0.053484	-4.2994	0.034439	-3.0592	4.5212	-5.6481	-2.9047	-1.9927	-3.1779	-1.9352	-0.90157	-4.7511	-0.41153	-3.9838	2.6495	-3.2646	1.0211	-0.33638	-2.7548	-3.2889	-2.682	1.3708	1.7194	-0.56826	3.2486	-1.338	2.9874	-0.17699	3.0519	2.946	-1.4191	1.5363	0.72567	-0.10956	-3.3285	0.94544	0.29229	0.57204	-3.824	0.64853	-5.7013	1.1403	0.82626	-0.072555	4.5514
-21.723	-18.805	-21.03	-20.387	-19.616	-21.151	-21.563	-19.504	-20.713	-14.983	-19.775	-22.722	-21.205	-18.409	-19.778	-22.369	-18.809	-17.172	-23.297	-23.821	-20.402	-22.361	-19.645	-22.003	-18.97	-18.523	-22.562	-19.64	-21.569	-16.012	-18.771	-23.75	-18.212	-21.63	-21.988	-23.678	-24.532	-21.157	-20.243	-20.485	-18.021	-16.446	-19.279	-17.742	-21.942	-20.656	-21.672	-24.134	-20.806	-23.893
-0.35264	-9.5143	-6.7783	-4.47	-8.5701	-4.3835	-8.9114	-5.4177	-5.4563	-8.4798	-5.3314	-6.5181	-7.3749	-6.7311	-5.1906	-6.3479	-8.6452	-4.5555	-10.089	-3.2837	-7.3932	-6.2573	-6.7281	-5.2473	-5.8652	-2.6148	-6.4869	-5.1659	-5.7311	-8.1668	-11.506	-0.99659	-7.3395	-7.3142	-9.2133	-3.9706	-5.7438	-5.0635	-3.6029	-7.9281	-5.9639	-4.7672	-5.2135	-7.9044	-4.1071	-7.1723	-3.2835	-6.1047	-3.4406	-4.5015
-5.775	-5.2277	-6.5818	-5.05	-4.4945	-4.94	-3.7061	-5.6988	-6.4953	-7.1436	-8.3218	-7.4766	0.43247	-5.6612	-1.7472	-3.56	3.4475	-7.4079	-6.0836	-7.0151	-3.0023	-4.9309	-2.593	-3.2516	-7.0981	0.77494	-6.3473	-0.91404	-4.1161	-3.8868	-4.4764	-3.3991	-4.9407	-5.6627	-3.0195	-5.9828	-4.3074	-7.7072	-3.2344	-1.9052	-10.584	-1.2751	-5.2552	-3.7935	-5.8092	-9.9726	-5.7383	-6.1813	-6.1401	-8.0823
-5.8362	-3.6898	-4.0649	-5.2876	-3.2173	-6.5059	-3.3453	-4.3959	-3.1144	-2.5115	-5.8233	-4.5825	-1.8399	-2.8261	-2.7714	-3.1141	-3.5544	0.456	-1.599	-5.1459	-4.9886	-5.9166	-1.6176	-2.2675	-5.6477	0.4946	-7.1044	-3.8183	-2.4419	-2.2222	-0.30196	-1.0578	-4.1529	-5.8419	-5.695	-4.4288	-3.1426	-6.2795	-7.3826	-8.3229	-2.4365	-4.8393	-7.4636	-4.8276	-2.1024	-3.2346	-8.8737	0.51222	-4.1296	-4.9673
-11.791	-15.051	-10.191	-11.063	-9.8395	-13.287	-7.3043	-11.432	-10.317	-11.253	-11.069	-9.652	-9.6477	-12.502	-10.491	-11.04	-6.9604	-10.951	-11.912	-13.378	-9.6018	-14.098	-12.337	-9.7079	-8.9314	-10.174	-10.119	-14.521	-5.3544	-7.106	-13.632	-8.8378	-12.485	-12.483	-7.361	-9.1477	-13.966	-8.7428	-10.238	-14.383	-11.853	-11.327	-16.559	-9.6515	-9.4539	-12.205	-10.414	-7.6213	-13.027	-10.347
-8.2935	-15.686	-11.184	-6.1271	-7.3226	-7.9514	-5.8516	-12.701	-7.3422	-11.345	-7.5946	-13.006	-6.5592	-7.5816	-10.22	-12.283	-8.3895	-11.156	-4.8512	-6.8283	-14.217	-5.4205	-9.171	-6.462	-9.1714	-8.9837	-9.4109	-7.9442	-13.6	-8.8948	-7.2769	-12.873	-8.3257	-12.033	-11.375	-10.081	-9.0293	-11.359	-9.1873	-9.0503	-9.8353	-9.3912	-12.033	-8.2418	-10.923	-7.7537	-7.7368	-5.5581	-4.8207	-9.3563
0.2971	0.047599	-2.3561	-0.542	-3.6872	-5.068	2.0253	3.8757	0.59209	-0.85825	-3.826	-1.253	-7.9313	-1.7806	-1.4754	-0.72858	0.22694	-1.1237	-1.148	-2.8995	-1.7124	-3.048	1.8069	1.839	-1.4487	-2.6104	-4.9354	-5.9067	0.67735	-0.3023	-1.6561	1.6905	-1.182	-1.3799	-5.6406	1.7132	0.39311	-3.0597	-4.1185	0.76076	-2.139	1.3073	1.0476	-4.8459	-1.3055	-0.48729	1.8488	-1.769	-0.54006	0.68351
-15.899	-16.319	-14.031	-15.105	-6.483	-14.615	-15.423	-12.184	-13.04	-13.64	-17.43	-14.263	-16.631	-20.888	-18.089	-11.911	-12.322	-15.164	-16.347	-14.514	-17.992	-14.798	-16.134	-11.017	-15.741	-15.417	-12.622	-15.525	-15.578	-10.759	-15.184	-14.062	-7.623	-16.509	-17.765	-16.594	-15.02	-11.617	-16.265	-17.99	-13.706	-17.862	-15.009	-16.739	-19.472	-15.418	-14.455	-11.986	-9.2727	-17.364
5.5083	3.3993	5.4933	10.792	4.7295	10.098	4.9152	9.4087	2.8106	1.725	10.21	4.87	8.6293	4.9766	10.737	7.0576	6.9491	6.6832	6.6666	6.1325	3.368	9.9321	4.1882	5.463	7.3328	7.7016	7.105	1.5419	1.1504	9.4483	3.0125	12.468	4.7333	11.418	6.8836	5.4152	7.7762	4.2741	2.6347	5.597	5.9454	12.441	10.235	5.2671	5.0002	5.3418	4.9812	6.8981	11.135	7.3184
-4.0476	-4.2488	-10.583	-6.0708	-11.449	-4.5001	-8.5196	-4.8759	-7.8402	-6.9152	-4.3066	-2.7856	-3.2375	-4.3052	-6.3356	-0.51951	-3.3857	-2.6359	-3.3287	-4.5316	-5.0764	-3.7875	-4.8426	-2.5537	-6.6651	-12.198	-4.8674	-3.6207	-6.0119	-1.838	-3.8006	-4.0023	-3.1062	-5.7807	-7.1897	-6.0305	-8.8609	-3.6174	-7.6925	-8.5472	-0.54069	-3.9116	-2.0316	-8.227	-4.9148	-6.9933	-5.1739	-8.5398	-4.4887	-4.6111
-2.0752	-1.2478	-0.050655	3.9904	-1.2548	-1.6102	0.38069	-5.8414	-1.89	-0.9119	3.0754	0.32959	-0.88711	-1.2658	-2.7309	-3.246	-1.3412	-0.26402	-3.1648	-2.8704	1.3935	2.2536	-0.95502	-2.2479	0.25111	-0.13357	0.1657	-3.7885	-1.7623	0.11176	-0.68491	3.4438	2.6443	-0.68331	1.8382	-4.0056	-1.6084	-4.3951	0.59669	1.1314	1.3467	-4.5723	0.15984	0.3482	-3.1724	-0.88802	-1.6764	2.2658	-4.9657	-3.0004
2.7237	0.44699	-1.1444	2.506	3.5919	4.0289	4.82	3.8397	4.3318	2.6806	2.1662	3.2174	0.40675	1.9189	-0.55022	1.8029	1.7416	3.2374	2.815	1.7089	2.6764	4.4096	2.5316	3.8224	1.385	3.9571	3.9203	-1.8675	-3.8769	-0.1858	-0.86916	0.24399	4.3238	1.3979	-1.0352	0.26507	-0.30088	-0.11247	3.1219	-1.5571	5.187	1.6956	3.7617	7.1983	1.1547	0.59753	0.75546	4.0209	-0.70303	3.2943
0.11762	1.7107	-3.8559	1.5118	-6.0294	-3.022	-3.6938	-3.9948	-5.2419	-0.42161	-2.2594	5.3432	-1.442	-1.3465	-3.3544	0.19619	-2.4132	0.8876	-0.97742	-0.64435	-0.84065	0.85905	-4.8266	-0.71177	-3.2625	-4.8727	1.2848	-2.045	-0.92915	-4.998	-5.2262	-2.8892	0.023281	2.3229	-2.1096	-0.10925	-0.78971	-2.0234	-0.98971	-2.9626	2.3898	1.0934	-0.2064	0.6179	-1.8585	-3.8096	-0.45076	-3.8143	1.0321	-2.9975
2.5263	-5.8508	0.41063	-0.30744	0.16082	-5.4461	-1.6511	1.8494	2.5035	-1.0119	-0.45364	-2.456	1.7762	2.8362	1.3602	1.6914	-1.9909	-2.6111	-2.923	-4.0123	-0.19266	-1.0835	-3.9702	1.528	-3.1157	-0.97148	0.89444	0.99239	-3.0135	5.2606	4.4744	-2.4326	-1.0377	-0.2699	-1.38	3.3197	-3.9259	-0.70606	-3.7641	-2.6748	-3.9868	2.0856	-1.1886	3.2998	-4.7418	-0.27248	-3.5865	-1.7191	8.1093	-0.99545
-0.41334	3.4526	-0.36466	-2.8691	3.7164	4.5023	6.053	3.9724	1.7828	1.1765	2.3661	-0.036958	-1.8417	-1.2161	-0.15293	3.0948	3.2131	6.935	-0.31801	3.2005	3.1495	-5.4075	2.4963	-3.1283	-0.21594	3.3959	2.8722	-1.069	0.30412	-2.572	2.7989	-2.1459	-0.66158	2.7039	-2.6891	4.2306	2.9633	-3.6819	-0.70557	1.7454	5.3213	0.12132	-1.1201	0.70213	2.1168	6.9554	-1.0808	1.7498	2.7168	2.6139
13.278	7.1549	7.0428	6.5034	3.2599	14.608	3.4542	10.305	8.0571	9.7991	2.3877	9.7093	6.2808	5.2957	6.7531	6.7837	9.3368	6.6681	10.543	9.6967	5.9784	9.1545	6.6847	6.7739	9.5467	10.317	8.1363	7.6424	12.055	10.084	11.116	11.483	12.02	9.1929	10.494	7.7717	7.5257	7.0298	12.48	9.5399	8.8463	6.3295	5.5958	6.9736	6.9332	12.295	8.066	7.5904	9.0728	6.4046
-3.1215	-1.7045	-1.9295	-4.3423	-0.85882	-3.0368	-7.2199	1.6112	-3.2503	-5.1368	-4.6485	-1.7371	-0.73028	-1.7963	-0.20669	-4.6854	-3.7192	0.46494	-1.884	-0.083379	-1.7586	-3.1382	0.25989	-0.33036	-0.92273	-4.1455	-0.16731	-0.64437	-1.8077	-3.2984	-1.5129	-3.9591	-0.12344	-5.4653	2.8046	-3.6592	-3.7358	1.0364	-1.6952	-6.7399	-0.33381	-1.3034	-8.3103	-1.8819	0.32539	-0.7143	-4.9135	-1.6693	-3.8602	-2.3314
-4.4864	-0.91134	-0.68743	-3.397	-0.3777	-1.82	-2.3311	-4.4044	2.1578	0.82345	-0.034002	-2.7497	-4.1388	-4.4248	-3.8888	-3.3038	-1.6114	-6.8985	1.5018	-2.4355	-4.7154	-2.8553	-2.4721	-4.8344	-1.6141	1.1342	-0.79557	-5.2054	-1.8995	-1.6021	2.0123	-3.2255	-0.40424	-1.5141	-5.5933	2.3213	-4.4569	1.284	-4.2644	-0.6152	-4.8977	-2.3915	-0.41677	-0.67159	-4.863	-2.9768	-6.0814	-2.049	-4.084	-3.5739
-8.1022	-8.4283	-8.7613	-7.5863	-11.672	-8.1307	-3.8827	-8.7364	-11.017	-10.641	-6.9459	-14.04	-7.05	-6.4324	-16.895	-5.0904	-12.436	-8.3454	-8.259	-5.6928	-13.514	-16.159	-8.6367	-11.008	-8.7851	-9.2017	-7.6439	-5.1968	-11.944	-14.161	-11.97	-11.636	-9.2879	-11.119	-10.363	-17.342	-13.156	-11.279	-5.6569	-10.497	-14.857	-6.0264	-10.438	-13.089	-8.5431	-7.251	-7.1911	-10.842	-15.204	-11.302
5.2692	-1.4626	-1.8938	-4.8667	2.7618	3.0911	1.4434	-3.6212	-0.24447	-0.033179	1.2009	-1.0117	3.9929	-1.0123	1.1495	-0.8175	-2.8599	-0.037449	-2.1679	0.9198	-1.0437	-2.8015	2.5415	2.9467	-6.3677	3.5213	1.7263	1.8574	5.9772	-0.56163	-2.0618	4.3602	0.52614	1.7834	0.58565	0.12766	1.2392	-1.2042	1.5556	0.65973	1.4728	-4.7436	-4.6412	0.70546	-2.8568	-1.7775	0.12404	-3.2258	-3.309	3.1951
-5.9595	-0.83586	-2.5489	-2.8295	-6.3005	-1.8504	-7.4793	-7.2373	-3.4199	-6.3086	-4.4925	-0.45576	-1.124	0.10422	-4.17	-2.4374	-0.23666	-4.3858	-4.6525	-5.6233	-1.2203	-2.4728	-3.8478	-7.2319	-6.0683	-3.2958	-4.3293	-6.8713	-2.8373	2.7953	-1.0169	-9.1519	-2.1143	-2.439	-3.7828	-4.3503	1.7048	-2.0291	-2.3722	-4.631	-1.9829	-1.9463	-5.928	-3.2893	-3.579	-1.6793	-5.793	-6.6194	-4.415	-3.4847
-4.9285	-0.48699	-0.12699	1.9777	3.2085	-4.9694	-0.2735	0.52534	-4.0897	-4.4439	0.056229	-0.32719	-2.6213	-3.3284	-2.7462	-4.438	1.9611	2.1436	-0.98282	-5.113	-3.505	-0.49791	-1.9213	0.69845	-3.6207	1.3125	2.8088	-6.4188	1.7051	-1.404	0.922	-2.3545	-0.34515	-1.7	1.6187	-3.2646	-2.0338	4.3624	-1.4445	-1.1364	-5.0898	-2.8844	-5.7029	-6.1569	4.7545	-1.8763	0.48779	5.5192	-3.5498	-0.12233
4.3994	0.98423	-2	4.8296	2.1885	2.5152	3.5491	4.934	2.6609	-1.7208	3.4696	5.2313	3.939	2.0497	2.9755	4.8971	6.1782	0.57957	3.832	3.3448	4.7561	3.7027	1.6834	5.9046	1.0584	4.1523	1.1492	2.0163	4.3518	-3.987	5.2564	5.9947	-1.8576	-2.4369	4.6446	1.7625	-1.5683	2.373	3.0908	1.9657	1.8059	1.423	0.70471	1.2002	6.4023	3.845	-1.744	-3.4136	-3.1517	0.90335
-16.593	-12.033	-13.149	-15.538	-19.499	-13.967	-10.443	-14.633	-18.36	-12.461	-10.95	-11.9	-15.428	-10.258	-11.685	-11.816	-11.577	-14.46	-14.596	-14.239	-12.263	-11.923	-13.971	-17.963	-10.986	-11.331	-8.636	-17.444	-16.791	-16.657	-16.308	-15.111	-10.559	-11.013	-14.798	-15.007	-13.923	-12.804	-18.861	-11.795	-13.564	-15.631	-14.143	-16.321	-13.249	-15.292	-13.907	-10.836	-10.387	-10.429
5.5487	-0.24794	-0.14244	-0.81006	0.979	1.3886	1.0453	5.0193	-1.0715	-3.4038	9.5453	-2.6234	3.359	3.0351	0.49798	4.9453	-4.586	-0.38562	-1.8508	0.69115	-3.1097	-1.6404	1.755	5.1013	1.2018	-0.35072	1.4029	-0.66836	3.9919	-1.6788	1.1398	1.0673	2.6459	1.0563	0.6002	7.2212	1.4993	8.8221	-1.9823	-0.48088	2.5674	-5.0551	2.6635	-0.71766	0.26365	2.1771	1.107	-0.52613	3.8617	0.078897
2.5029	-5.2486	-0.3844	-0.60664	-7.7763	-0.54939	-2.4746	-1.516	0.79487	-2.3383	-4.1121	-9.3917	-4.9755	-6.9192	0.21885	-4.295	2.354	-2.1375	-6.4455	-1.7344	-0.42988	-3.2553	0.12084	-3.9484	-0.44108	-3.3265	-1.6114	5.6374	-7.1548	-3.8144	-1.2365	-3.4924	-4.4598	-2.074	-1.6951	-2.7071	-0.3581	-5.1342	2.1199	-1.6024	-2.2374	-4.7236	-4.3109	-3.728	-4.5863	-4.2754	-2.1347	-1.7824	-2.8707	-7.9946
10.914	6.3224	10.836	7.3023	6.5973	8.6026	10.535	12.36	8	7.8307	7.5021	10.537	6.4289	10.3	9.5056	9.6913	6.533	6.9767	5.1989	11.711	1.8818	9.7696	1.9384	14.237	7.8588	10.861	3.7404	4.4835	7.1497	10.584	13.805	11.601	7.1976	5.1263	11.115	6.6402	6.6928	10.764	7.6547	7.4941	10.057	7.7837	5.8663	8.5096	8.9168	9.8169	6.411	10.553	2.02	5.4946
-3.0667	-5.9108	-0.33436	-3.761	-0.92052	-2.1072	4.9365	-6.6527	-4.9276	-2.368	-6.0412	-2.466	-2.9267	-2.864	-4.1366	-1.7463	-1.8858	1.0214	-2.133	-4.6312	-3.1521	-2.0179	0.79319	-5.4274	-1.7613	2.794	-3.3507	-4.619	-2.6701	-0.6941	-6.5865	-7.6447	-2.2608	0.079768	-4.188	-4.5267	0.2347	-1.2864	-2.2252	-1.7676	-3.7354	-3.9547	-2.801	4.0732	1.0123	-1.9911	0.79492	2.1563	-4.2833	-6.2256
-4.6995	-1.4775	-4.9928	-2.4103	-3.4574	-4.4853	2.0356	-4.515	-2.6305	-4.0606	-2.6225	-5.4333	-7.7227	2.2461	-1.578	-6.2536	-3.7035	-0.84588	-3.5564	-2.5245	-2.6348	-3.4012	0.80826	-3.8509	-4.9859	-2.0656	-3.7329	0.13183	-6.772	-1.9802	-3.3888	-1.1044	-5.5539	-4.1116	-7.2133	-1.4227	-4.9238	-2.1904	-5.7164	-4.0723	-6.1171	-2.1013	-6.8111	0.40694	-6.4627	-3.1425	-7.6175	-0.71723	-3.1273	-5.0707
-2.1283	-2.6688	2.5185	-0.42625	1.2195	1.1475	-2.3316	-2.0152	1.7312	-0.67353	-3.5695	-0.13504	0.1077	-1.731	-0.23962	2.277	1.199	-3.7199	-2.0149	-3.5836	0.22985	-0.2367	-3.0947	1.4302	-1.1841	-4.5839	-7.1357	-5.0747	0.011697	0.025396	-5.4934	-1.9197	-1.3412	-2.3471	-4.3573	-0.60372	-1.3073	-1.958	2.3386	-0.91966	-3.6772	0.66874	-2.9402	-2.1698	0.24485	-1.7068	-3.9503	0.20836	-5.2539	-3.3753
-8.0695	-6.6614	-11.484	-8.6477	-9.3387	-8.0005	-5.3904	-10.184	-11.337	-8.1154	-10.071	-4.2563	-6.9806	-9.0992	-6.3574	-9.4504	-10.437	-9.8877	-7.0275	-10.326	-9.2926	-9.6866	-7.4819	-15.889	-7.7298	-11.688	-13.336	-5.7208	-4.4391	-9.149	-8.5487	-3.3121	-8.9351	-6.7825	-13.582	-10.753	-7.477	-12.468	-11.542	-11.558	-10.462	-9.036	-9.4573	-10.236	-7.5994	-11.037	-6.5028	-12.69	-10.537	-5.9662
0.70204	-1.3719	1.1506	4.1359	-3.8875	-0.63671	-1.322	-1.6216	-0.30718	-0.868	0.27076	-0.37394	-1.7983	-2.2185	5.6284	-3.3762	-4.3822	-0.10608	-1.76	-2.2951	-1.9244	1.6809	0.90094	2.4751	5.0019	2.2443	2.4235	1.8823	-2.5583	-3.7764	1.553	-2.4839	1.3853	-0.79988	-1.9229	0.23773	-5.2802	-1.7349	4.3512	2.3597	1.8722	2.5067	2.0978	-2.2082	-4.9484	-1.4445	-1.3517	3.861	-2.2346	-0.32323
-7.6785	-11.043	-5.4078	-10.372	-7.4349	-8.0888	-14.99	-8.9273	-12.107	-10.888	-16.234	-10.684	-13.568	-10.094	-7.8696	-9.9718	-9.9437	-7.9334	-7.9176	-8.5243	-14.986	-10.117	-9.777	-16.476	-10.65	-11.834	-12.812	-12.181	-8.4869	-11.569	-7.7133	-13.527	-10.508	-12.398	-15.197	-8.2726	-8.7902	-7.702	-12.886	-6.842	-12.258	-14.606	-6.7175	-7.8517	-13.084	-10.238	-10.475	-12.19	-18.525	-13.663
-2.617	-0.62122	-0.37611	-0.93077	-2.3814	1.9915	-1.9263	-1.8231	-7.5677	-3.9139	-5.8982	-1.8796	-1.499	-1.5612	-4.8816	-1.0695	-2.0023	-1.0364	1.7591	-5.1351	-3.694	-5.5302	-2.9828	-0.69476	-1.6289	0.68378	-6.6545	2.3461	-3.3246	-3.414	-3.0005	0.69562	-6.2226	2.4723	-0.25141	-2.0407	2.0847	-4.7121	-4.3652	-2.2343	-4.0812	-1.8627	-2.7766	-2.0017	-1.936	-1.4081	-0.65909	-4.6312	0.24471	-0.37719
1.4626	1.0588	-4.3919	5.3025	1.5836	-1.4015	-0.38561	2.7832	4.7489	0.51852	-4.853	-2.899	3.2575	2.8787	0.028454	-1.6301	1.5747	-0.37994	-2.8271	0.98246	-0.61455	0.38132	1.8746	0.10887	-2.3399	0.10839	0.064105	2.9228	0.41848	2.0672	1.1728	0.3992	1.1257	0.90455	0.12024	-2.1326	-2.1408	3.1917	-1.0298	-0.15293	-2.7601	0.46459	-2.0326	-3.0545	-4.1008	-3.1353	-0.25591	6.2469	2.7258	2.7391
-3.6895	-5.4514	-3.4995	-1.7856	-3.1314	-0.035345	-4.4647	-1.1694	-3.985	-2.4963	-4.7634	-0.8584	-1.9273	-4.1752	-9.2156	-5.6312	-5.2168	-3.029	-3.745	-4.3703	-2.6521	-2.062	-2.6626	-5.6702	-3.0611	-3.8822	-8.3792	-3.9124	-6.4815	-3.4507	0.060416	-0.72026	-3.9672	-5.6006	-6.5925	-8.7844	-3.4156	-5.7269	-1.8447	-3.9922	0.88653	-2.227	-8.1929	-3.9627	-1.5787	-3.368	-7.208	-2.8013	-5.4786	-2.7488
-2.4717	-3.7172	-2.6984	3.0521	0.10044	-1.605	-5.3055	0.98212	-3.8947	-0.7439	-1.2129	-7.292	-2.0653	-3.5649	-0.77611	-0.52643	-2.7147	-2.426	-2.648	3.5825	-5.8694	-2.8654	-0.75497	1.0819	1.0486	-0.32167	-2.291	0.82411	-1.1898	-1.0114	-1.531	-2.5962	-0.60104	-5.838	1.2826	-4.7885	-1.9825	-0.70108	-3.3388	-3.2789	-7.3183	-1.818	-6.0643	-1.2245	5.7051	-1.5174	0.071872	1.1542	2.7092	1.0853
-16.114	-16.626	-9.9358	-10.803	-14.116	-14.31	-9.5677	-14.367	-12.042	-15.693	-12.694	-8.5943	-14.679	-16.938	-14.233	-13.765	-11.91	-12.845	-10.113	-10.245	-12.874	-12.31	-10.932	-15.736	-13.591	-17.976	-11.588	-10.116	-13.564	-11.855	-13.876	-16.711	-14.326	-10.769	-11.843	-11.723	-13.023	-15.875	-14.969	-16.547	-16.584	-15.238	-8.9667	-13.275	-11.7	-13.688	-13.932	-12.265	-17.845	-11.331
-4.3518	0.42883	-5.0418	1.8159	-4.6558	-2.1787	-2.3711	0.27232	-2.967	-0.33308	1.4018	0.80017	-0.90237	-2.8362	-0.47202	-4.3977	1.0042	-1.0954	-5.1881	-2.031	-5.3748	0.29995	-2.6179	1.4704	-1.9699	-1.0125	-1.9312	-4.2574	-3.7915	-0.060315	2.2446	0.94321	-5.5265	-1.8242	1.3985	3.4515	-1.8318	-5.1532	1.6266	1.2305	-0.36297	-0.33012	0.50516	-7.7127	-1.9848	-5.1712	2.9731	-3.3884	-1.6493	-3.9339
-0.30979	-0.70845	9.5231	1.9405	6.107	0.40196	-4.5601	0.27604	-2.0693	5.4372	-3.382	2.0978	1.72	-0.41353	4.2052	-5.0568	2.6771	2.4821	2.6331	-0.013521	1.8015	1.4226	2.8854	2.9477	3.4384	-1.8763	-0.57534	1.6664	0.90163	1.3386	2.7671	1.054	0.21734	-3.3938	-0.12888	1.223	5.4804	1.9855	2.1539	3.6261	0.36529	3.1848	2.2468	0.8369	1.4118	2.8803	3.1283	-3.0622	6.7866	1.6657
-17.245	-15.112	-13.614	-14.331	-12.176	-16.285	-11.341	-17.066	-12.931	-12.206	-16.642	-12.549	-12.177	-13.673	-12.926	-14.276	-13.664	-14.757	-14.583	-14.394	-10.978	-16.33	-17.377	-17.392	-10.616	-7.8029	-16.102	-14.878	-11.589	-9.9027	-15.891	-13.761	-13.415	-16.628	-15.84	-16.695	-16.394	-17.434	-9.9233	-12.976	-10.165	-13.053	-18.474	-8.3182	-14.281	-14.571	-15.018	-13.296	-14.615	-19.373
-10.165	-8.2932	-10.758	-12.11	-6.1953	-10.405	-12.695	-8.1078	-13.016	-6.4819	-12.877	-9.2145	-8.4075	-6.9269	-5.5578	-8.6688	-9.6514	-5.8412	-8.6401	-13.687	-11.777	-6.7073	-7.0405	-9.0982	-7.6635	-7.1644	-6.0311	-11.157	-5.9272	-8.9912	-11.423	-8.7635	-12.363	-8.1621	-7.5609	-7.0286	-15.546	-9.3977	-11.126	-11.024	-6.0521	-7.2396	-7.4252	-7.9195	-10.051	-10.12	-8.4153	-9.5698	-9.0736	-10.882
-6.6658	-7.0128	-11.278	-6.3128	-11.263	-6.3584	-10.209	-6.1753	-7.8851	-12.417	-9.446	-5.0086	-11.087	-9.6201	-13.889	-12	-12.565	-4.7968	-7.6973	-9.6991	-14.337	-10.132	-9.4419	-11.15	-10.938	-9.4975	-11.212	-8.5781	-6.911	-10.285	-9.1525	-6.966	-6.3557	-5.9457	-5.161	-12.288	-8.4024	-10.666	-11.459	-4.1847	-7.8926	-10.915	-6.676	-5.2208	-7.033	-9.6263	-9.3202	-7.7476	-9.0106	-8.0596
0.049511	-3.0586	3.2326	2.2018	1.2139	5.0462	-2.5459	1.952	-0.64727	-0.3461	3.2126	0.68249	-1.6674	1.4526	-2.3139	3.778	1.3267	4.0008	4.2299	2.3433	1.907	-4.3322	1.7674	1.6939	2.6078	-1.1251	-0.78775	2.6033	1.6221	-0.9368	3.35	5.1069	0.51568	2.1914	2.8727	2.6575	-2.73	1.4526	2.5437	-2.6575	0.61862	2.2712	0.42656	-0.65782	6.8911	0.76329	2.8147	1.2286	5.4175	3.675
-20.682	-17.224	-28.243	-21.252	-26.787	-25.447	-18.787	-17.958	-22.66	-18.58	-23.675	-23.546	-22.756	-19.789	-16.514	-20.252	-20.644	-23.814	-24.83	-24.26	-21.51	-25.848	-26.644	-22.631	-23.472	-23.719	-21.187	-23.238	-22.041	-21.807	-18.101	-20.787	-22.169	-18.775	-26.637	-21.116	-22.09	-24.851	-19.748	-24.775	-24.399	-17.582	-20.486	-18.793	-19.927	-22.403	-22.757	-19.907	-19.907	-23.212
-4.8646	-5.8198	-4.1569	-7.3112	-5.7726	-5.3301	-1.8155	-0.85546	-7.2204	-5.1694	-6.5481	-1.9	-4.866	-4.3733	-9.4864	-3.0007	-4.9092	-5.4392	-3.3995	-6.5874	-4.0186	-5.5197	-6.6243	-9.7043	-5.0488	-6.1671	-3.461	-0.57958	-4.7559	-7.9576	-7.2036	-9.0055	-8.8344	-3.3168	-4.2654	-4.1766	-3.8657	-6.4698	-7.6177	-2.6561	-3.6928	-10.219	-4.4406	-5.8449	-9.9757	-3.0147	-4.7802	-11.456	-7.7781	0.56359
-13.029	-12.801	-8.7825	-12.892	-11.991	-11.153	-7.5178	-12.308	-11.141	-9.2272	-16.835	-10.598	-6.0878	-5.9711	-16.019	-16.614	-16.016	-12.476	-10.562	-11.985	-12.25	-11.8	-12.646	-14.549	-12.713	-16.779	-8.1701	-11.711	-6.8795	-13.738	-12.275	-9.9263	-14.698	-9.4628	-8.4931	-11.003	-13.625	-15.936	-8.1199	-11.196	-14.134	-16.881	-10.943	-9.4853	-10.064	-14.412	-9.9603	-10.875	-8.9298	-5.9021
-11.987	-15.103	-7.282	-13.813	-7.7719	-9.621	-9.8761	-12.642	-10.773	-11.8	-11.254	-12.819	-11.671	-10.504	-12.713	-14.428	-11.348	-7.5852	-11.336	-11.573	-12.877	-12.187	-10.429	-10.36	-11.62	-8.0415	-19.379	-12.796	-8.9464	-15.505	-12.835	-9.2717	-10.812	-14.684	-13.689	-11.766	-11.112	-5.5791	-9.3572	-15.679	-11.644	-11.447	-8.9972	-15.271	-10.579	-12.478	-10.157	-10.707	-11.11	-14.681
-13.333	-13.877	-3.3879	-6.9189	-11.736	-10.898	-11.356	-9.1426	-10	-12.557	-7.8664	-12.522	-15.367	-12.293	-15.173	-9.2318	-9.1047	-12.101	-14.343	-5.823	-7.0452	-12.092	-9.6509	-11.218	-8.3905	-14.183	-14.827	-9.9677	-14.08	-14.118	-9.5403	-5.9322	-8.9451	-16.301	-6.6341	-11.611	-7.5342	-11.013	-12.422	-12.714	-10.961	-15.473	-9.1571	-14.467	-10.822	-14.934	-8.9336	-11.502	-10.232	-13.796
-10.381	-10.204	-14.227	-9.7336	-14.345	-7.2888	-15.907	-8.4522	-8.0257	-10.965	-12.774	-9.2508	-11.036	-13.069	-11.17	-9.1697	-15.959	-10.634	-13.643	-9.0849	-7.5312	-13.678	-13.097	-12.43	-13.18	-13.243	-12.382	-15.733	-13.485	-14.39	-9.2636	-11.12	-10.025	-15.262	-13.481	-10.823	-12.833	-12.311	-13.446	-18.32	-13.57	-11.573	-8.3733	-12.958	-10.19	-13.337	-14.078	-13.605	-10.646	-8.7866
-10.892	-12.049	-15.382	-14.349	-12.576	-5.8085	-13.721	-12.019	-16.89	-10.968	-16.479	-10.083	-13.495	-11.207	-12.607	-9.7403	-12.087	-11.371	-11.792	-11.701	-15.481	-17.622	-17.796	-10.533	-12.163	-15.782	-18.191	-16.844	-14.516	-15.321	-13.185	-9.9572	-11.04	-13.091	-10.847	-14.187	-15.143	-17.717	-10.878	-9.85	-11.904	-14.599	-12.52	-11.656	-17.397	-11.034	-13.565	-11.503	-10.874	-12.262
-0.32683	-0.25534	1.3996	1.5396	2.1764	-1.7994	-3.401	0.83627	-1.2632	0.58018	-0.60129	-0.67949	0.42062	-3.4276	0.6764	-0.14933	-1.8845	-1.5865	2.4235	-1.4531	-5.4907	-1.8569	-1.9902	3.5276	2.6882	-2.7393	2.2671	-0.90117	-5.9499	-0.088143	-0.75997	-1.4325	-1.2833	-2.9554	0.70372	0.57167	-2.9612	-1.4246	2.8703	-1.4348	-0.43989	-4.2278	0.10169	-1.6721	-0.70689	-2.4803	-2.4735	1.8721	-0.44681	-5.2587
-0.59551	5.5625	2.9808	4.3687	3.9399	-2.1718	-2.0097	-1.1322	-0.2623	0.58206	1.5138	0.46059	3.608	0.5824	1.403	-1.7074	-3.3374	-0.5248	-3.5313	1.04	2.1037	-5.5269	2.6902	-2.0577	1.262	-0.017264	1.7147	-2.818	-1.6837	-4.0398	-2.2015	1.6902	-0.24137	-0.84776	-3.0036	-1.8222	1.2682	-0.13296	-0.53846	2.6894	-0.43404	-0.79135	5.4358	-2.7009	-0.055228	-1.9117	2.9284	-1.1879	-0.5872	-2.083
-5.1699	-2.2763	1.9336	-3.2114	-4.1111	-0.15126	-0.19649	-3.5128	-1.0844	1.1854	-1.1689	-4.2003	-1.5813	-0.24287	-0.025131	-3.4368	0.89161	2.5023	0.22897	-1.1143	0.88658	-4.3296	0.5562	-1.4648	-1.1155	-3.6734	0.56687	-3.896	-4.309	-5.1083	-1.9709	-8.5092	-4.3619	-3.547	-0.77114	-1.7639	-1.9425	-0.10639	-5.2699	0.34817	-0.21048	-2.2795	-3.4722	1.2065	-4.275	-2.4508	1.7199	-3.4162	-4.0319	-2.2729
-3.3752	-8.9363	-4.5893	-10.178	-7.4081	-5.621	-6.5006	-5.5624	-8.2904	-7.3872	-9.8314	-14.304	-4.3346	-7.1676	-7.2546	-10.1	-6.5802	-8.0098	-7.22	-6.6591	-7.2307	-8.7753	-4.6701	-9.2266	-6.9169	-1.7456	-2.6549	-5.092	-4.8654	-5.2704	-9.1831	-2.9866	-3.8526	-11.993	-1.542	-8.8615	-2.8463	-7.9077	-4.8983	-7.7201	-6.4788	-7.6751	-4.5206	-5.7435	-5.6864	-8.4155	-5.0222	-3.1428	-8.7674	-6.9131
4.3087	6.268	8.0778	6.0695	3.8593	-0.91907	11.136	1.4877	5.2734	4.7973	4.5712	4.6552	5.8356	9.1576	4.5793	5.1457	2.1806	4.3838	8.3431	4.4663	7.0486	2.2182	7.5569	6.6695	4.7301	6.5868	7.1135	1.5673	5.1694	6.0736	5.2259	9.6433	9.9121	7.4289	1.63	7.3091	8.0333	5.4184	7.8289	4.6687	6.6728	6.6165	1.9475	3.3844	7.6325	6.0389	5.0757	3.4613	3.3404	4.8391
2.6983	0.902	0.2745	-0.064692	-2.6032	2.1872	1.0163	3.796	0.25162	1.4897	1.8342	2.3666	3.4774	1.567	2.3694	1.062	0.79985	-3.8417	-0.091042	-1.8419	4.2279	0.15151	1.1025	0.33139	3.8476	2.5086	2.6249	4.8836	2.8819	1.4738	4.8893	1.8602	0.40945	0.18114	-0.80582	9.2996	1.4936	0.65863	2.3118	-0.77014	-2.8977	-0.97428	-0.0084916	3.3807	-1.8288	0.31036	1.9885	3.5662	4.9262	-3.6893
-3.1896	-3.7574	-0.30145	-2.9827	4.9663	-1.9101	-0.47028	-2.2499	-5.5556	-6.7833	2.4461	0.72912	-2.2137	1.19	-0.45055	0.61742	-7.2761	-2.1431	-0.37741	-1.9521	-3.6996	-6.8747	-4.9874	-4.1847	-3.0667	-0.84314	-7.561	-1.847	-5.5882	0.4287	-1.6271	-1.7105	1.5901	3.0667	-2.9801	-1.0163	-3.7697	-0.25173	-1.111	-2.7854	-0.64948	-0.35821	-3.2511	-2.7396	1.638	-0.66685	-0.19014	2.197	-1.6472	-5.7317
-9.5587	-4.8921	-4.2484	-1.4607	-7.5874	-4.4647	-4.0444	-6.628	-5.819	-3.7613	-6.0088	-3.9816	-8.8105	-10.622	-2.4538	-5.6882	-6.7978	-4.6673	-7.6303	-3.7541	-6.9808	-4.7088	-7.2289	-5.7745	-5.4264	-9.9429	-3.0941	-6.5728	-5.0562	-6.9153	-5.4832	-6.9976	-6.0458	-6.5391	-4.9812	-9.0117	-5.2599	-6.7126	-9.4547	-6.0328	-4.2572	-6.6834	-9.5416	-4.8225	-4.9611	-2.7819	1.6891	-7.0257	-3.6215	-0.94882
0.77805	0.40813	0.94949	0.47546	-2.0952	2.5845	1.175	3.9302	-0.74078	4.4445	1.3262	2.3848	-1.2762	-1.2973	4.0434	-0.88992	-0.16222	-1.4355	2.3101	-0.069096	-0.031855	-0.74792	-2.0849	2.234	2.9511	0.75305	-0.37897	-0.1641	0.23109	1.9358	0.40164	-4.7222	-0.72253	1.145	2.3084	-2.78	1.7652	-5.4421	-4.6965	3.1721	-2.8926	1.4774	-1.8223	1.6282	-2.891	-1.313	-2.0678	-2.0208	-0.38415	0.96574
0.96261	4.4647	1.4156	2.8409	0.3559	6.2075	0.82212	3.1767	-3.8371	5.4304	5.7683	0.059728	7.7592	1.798	0.92753	0.69202	3.9152	2.3994	7.7817	1.7009	7.4177	4.1666	-1.4209	-0.97622	5.361	3.9785	4.2902	2.7893	1.4846	4.1037	3.197	-2.3524	7.6091	-1.9663	3.4082	9.6614	3.2307	3.0618	4.5064	-1.9724	4.8208	1.88	-0.42013	1.2941	4.4791	6.9296	2.1153	0.82278	4.6392	6.6332
6.3994	-4.9576	-3.0459	-0.84224	1.7757	-4.774	-1.0202	-2.1808	0.14088	2.4746	-2.2428	-2.8628	-1.0594	3.4309	-5.5707	-0.62467	-7.6426	-1.4605	-2.3856	0.85797	-5.5805	-1.9649	-2.9838	-7.3994	1.7408	-1.043	-1.539	-3.916	-3.3189	-4.4203	-1.7987	0.92341	-4.156	-4.2207	4.0914	0.35297	-4.0827	-1.7288	2.2416	-2.5139	-1.1518	-3.1682	-4.8454	0.27167	-2.1624	-2.501	0.058307	-2.3178	-4.065	-1.8976
8.1236	9.6284	8.1102	10.97	8.4643	9.5362	10.906	5.0051	7.5574	3.4967	5.912	8.1203	10.144	8.919	5.4013	9.8571	7.9164	6.463	8.1189	7.054	10.574	5.2945	8.6788	6.4989	10.767	10.334	5.6943	5.8642	6.9793	5.5967	7.5326	9.2874	8.3537	8.6957	7.8502	13.771	11.657	6.9704	8.7298	8.4094	8.693	8.3989	9.3656	8.639	10.907	9.1552	6.2968	4.6197	9.8264	5.7029
-1.2288	-2.6815	-4.1499	-1.0083	-0.86561	-6.1702	0.79178	-2.7183	-1.8683	1.5422	-2.0505	-3.2038	0.079638	1.2339	3.5803	-3.8813	0.27572	-0.56772	-1.3159	-1.8548	2.2142	3.5198	3.721	-6.6695	-6.2419	-3.6708	0.090699	-2.6734	-4.0489	-5.0766	-0.71948	-1.8501	0.20197	1.4535	-2.4934	-4.7079	-0.28236	-0.20075	-4.1688	-1.3569	-2.9429	3.4615	0.88092	-0.26876	-0.62756	-1.6125	1.1712	-1.1478	-0.91168	-2.9837
4.9122	1.7207	0.80457	3.8302	7.7773	-1.407	4.3533	8.1591	8.3824	4.2708	3.6423	2.7446	3.0567	4.5114	9.2686	6.5459	2.0633	5.9867	9.4172	9.2348	5.8609	5.0151	6.4754	1.8619	2.5397	2.7408	5.3194	4.1857	6.8694	4.8534	4.8222	6.8881	2.1374	4.9644	1.9803	2.3626	5.9005	6.3724	0.23075	4.1947	1.7505	6.743	5.2485	7.936	5.0403	7.2906	4.4799	5.9319	2.7621	2.3243
-3.2493	-0.35335	2.9815	-1.2971	2.7724	-4.4806	0.76179	-0.19628	-4.8025	1.4257	2.6534	2.1849	4.9495	2.6529	1.8402	1.0353	0.97736	0.7266	0.66339	0.12591	0.89485	2.0499	6.0289	-2.025	1.0058	2.4031	-5.055	-1.04	0.98417	3.2528	0.12173	3.3263	-0.74227	-4.282	-3.9837	-0.83991	-2.0935	-0.83686	-0.95018	0.82586	0.32201	-1.0953	2.4996	2.1059	5.2333	4.1744	3.4489	0.41882	0.4232	-0.18852
3.8178	0.097583	4.1005	-1.6142	2.4687	-2.9607	-1.7679	-2.8843	0.087212	-4.1005	0.3063	-1.1309	-1.4312	-3.9414	1.9813	1.8681	-4.7226	-3.3295	1.5338	3.118	-3.9815	-1.3116	-0.84774	0.55511	0.23735	1.9117	-4.4393	4.2267	-3.2632	-0.64586	0.085555	0.8521	0.33851	-2.8514	9.2552	-1.0709	-3.7298	0.14513	-1.7494	1.1339	-6.2064	-2.3002	-3.1752	-0.15326	1.1884	-0.039735	0.52178	1.1896	1.6187	-0.39199
0.81549	1.1914	-0.13926	6.2212	-1.6442	6.5542	3.4606	1.9905	4.4512	3.7284	4.6728	-1.2215	-1.1219	4.483	3.2505	5.4354	-0.17117	3.9233	4.3273	3.6435	1.2442	2.2823	-0.46934	-0.030538	1.7383	7.4058	0.65186	1.101	2.865	5.0557	2.3726	3.3396	6.1325	2.7116	4.576	3.4514	3.2671	0.33714	6.0679	1.2363	5.5047	5.7556	3.8043	5.5862	3.1851	4.8431	5.6999	4.3312	6.6685	5.9366
-2.4415	-3.336	0.45567	0.59091	-1.9536	-3.9873	-3.5485	-0.58295	0.010941	-6.6179	-8.432	-1.9108	-1.4171	-0.030723	-3.1377	-4.516	0.010769	-6.5563	-2.7069	0.57306	-1.0926	-1.027	-5.9407	-2.9332	-6.0008	0.61756	-4.4071	-3.3134	1.3477	-3.9235	-2.9004	-2.4164	-3.9807	0.56017	-3.8994	-1.3321	-2.4396	-3.1721	-1.7959	-1.0258	1.5821	-0.59806	-3.6842	-3.0682	-5.634	-0.51232	-7.3557	-6.6241	-1.0834	-6.7015
-1.1226	-4.1737	-10.66	-6.3957	-6.7936	-5.9126	-8.8217	-6.8938	-9.3521	-4.039	-8.8862	-3.852	-0.93281	-3.7991	-5.595	-7.3576	-4.2231	-5.0285	-5.927	-3.8752	-3.9146	-5.8487	-8.3066	-3.3254	-4.4641	-3.1397	-3.6448	-1.3826	-1.3946	-6.214	-2.4774	-2.3954	-3.0377	-9.7326	-7.9548	0.51192	-5.7645	0.099538	-2.2611	-7.1704	-4.9347	-4.3812	2.6243	-4.6332	-7.4528	-7.417	-5.2227	-9.3162	-1.0357	-6.0844
-4.2142	-1.8329	-4.4735	-5.0681	0.4481	-4.0773	-4.9793	0.031253	-3.272	-9.0514	-4.0275	-4.7261	-3.6861	-2.3361	-4.2775	-4.7209	-4.3059	-6.1271	-5.7661	-1.557	-8.8164	-4.413	-2.2007	-4.1452	-0.69307	-4.1928	-3.5403	-4.8964	-2.3307	-1.312	-5.3036	-6.1996	-1.5261	0.98318	-2.9437	-6.6713	-4.8752	-3.6556	-4.8042	-2.0964	-5.5131	-3.0607	-10.616	-6.1113	-5.6099	-6.794	-5.1694	-1.073	-1.6723	-5.4124
7.0471	11.854	6.2495	4.4241	5.8866	8.4184	9.1851	2.6462	4.33	8.0578	9.2006	7.8408	5.656	6.1404	7.799	5.8508	6.3578	13.353	5.7255	10.447	5.5872	7.9005	8.5066	10.744	8.7803	1.4261	5.6066	11.772	9.8075	8.8492	9.4537	8.9883	6.8835	8.2919	3.759	8.0221	2.69	8.8733	11.383	4.8548	4.4559	7.5048	7.2153	4.6694	4.9803	2.4705	8.5866	5.8043	7.2185	11.615
-19.88	-17.16	-20.719	-21.31	-23.515	-24.999	-19.025	-23.248	-20.906	-20.053	-23.641	-19.824	-17.002	-23.331	-21.725	-24.623	-21.146	-19.095	-21.634	-24.415	-23.369	-20.226	-22.533	-27.093	-20.601	-24.306	-23.266	-22.57	-23.555	-23.879	-20.545	-24.606	-22.68	-22.994	-23.772	-20.064	-22.427	-23.199	-18.111	-22.685	-18.637	-20.768	-19.159	-22.864	-24.081	-26.224	-15.788	-21.147	-20.67	-25.603
-11.707	-13.168	-13.948	-10.702	-15.56	-9.7843	-12.075	-14.891	-13.916	-12.791	-13.965	-11.635	-15.019	-8.2243	-12.593	-14.162	-16.066	-13.448	-13.104	-14.183	-17.458	-14.18	-15.438	-14.597	-13.235	-11.933	-9.6284	-12.844	-12.631	-13.006	-13.262	-14.297	-17.957	-10.576	-11.445	-9.0706	-4.2358	-13.44	-12.447	-11.19	-16.52	-9.3167	-13.131	-12.399	-9.0527	-11.627	-14.73	-13.248	-12.257	-11.116
-4.4374	-1.9668	-3.46	-8.5669	-5.7977	-6.8208	-3.6016	-6.0522	-5.3146	-5.1584	-4.5291	-0.45491	-7.2687	-9.8704	-6.3207	-3.6547	-3.2401	-6.8408	-8.499	-1.8626	-5.3478	-3.3054	-3.0965	-6.3897	-2.5652	-0.48342	-5.9402	-6.2466	-2.9348	-1.5089	-5.9163	-4.7592	-1.8045	-6.3433	-3.5354	-2.1874	-6.1964	-5.5302	0.59301	-8.4702	-3.162	-11.112	-3.5958	-5.3365	-8.0066	-8.531	-3.037	-5.5431	-3.7919	-6.0263
4.5431	2.2233	3.9971	3.3858	1.6116	1.6954	6.3558	2.8159	0.50639	3.5629	3.9342	-1.8667	2.817	1.7732	3.5634	1.9877	2.3615	6.606	2.9179	0.082017	-4.5198	4.8004	1.7686	0.48764	1.1952	7.0335	3.6355	1.0929	2.5201	4.9878	-2.4546	0.2029	2.8601	4.6467	0.85019	4.1386	1.3861	2.4809	2.9663	-2.7811	2.4814	4.0467	4.3043	3.8313	-0.53727	4.8603	2.3413	6.167	1.7468	5.4074
-3.4827	-0.10298	0.69507	-3.7106	1.8596	-1.6718	-0.048343	0.93329	-0.40058	-1.2694	1.2684	2.6912	-3.1243	-3.4835	-0.034493	2.368	3.7654	0.50934	-5.7672	3.0172	2.5124	-0.81129	-3.1853	3.2649	-1.8956	0.21177	1.6016	-0.041171	-0.34833	0.61074	-2.005	1.1701	2.7122	3.2144	-1.9458	1.0465	-3.1268	-1.099	1.0449	-1.4918	1.5656	3.0702	-5.1152	-0.16472	0.38365	-1.6488	-0.46162	-2.1284	-1.3641	-1.542
-5.2762	-3.8127	-1.6176	-7.1327	-4.7568	-5.2581	-4.4646	-6.0901	-3.9026	-1.0809	-3.1259	-0.59786	-2.9888	-8.0066	-4.7166	-4.6968	-0.28185	-5.8293	-0.45841	-8.9119	-3.0189	-8.0842	-3.3195	-1.3311	-5.0627	-5.778	-5.8953	-1.1101	-6.9925	-7.6257	-4.5979	-5.178	0.21938	-3.2192	-9.151	-0.55718	-3.0874	-5.9215	-7.1323	-3.7031	-3.6029	-3.5352	0.023575	-1.2651	-2.8291	-5.9144	-6.5898	-1.6165	-1.5563	-0.28322
-13.404	-10.432	-11.924	-12.5	-15.754	-11.497	-11.298	-14.472	-9.1272	-13.606	-11.374	-11.528	-10.888	-16.399	-13.681	-11.575	-13.539	-10.649	-10.701	-11.647	-11.662	-11.738	-10.458	-9.8283	-10.612	-10.593	-12.931	-13.766	-10.395	-11.553	-9.4129	-8.0685	-15.038	-12.13	-11.06	-14.71	-16.106	-10.834	-10.306	-11.035	-14.136	-8.6898	-10.587	-11.593	-6.4597	-15.809	-14.755	-13.281	-15.318	-13.028
-1.6576	2.0053	-0.83296	-0.66336	-5.6144	2.3435	-2.2007	0.11984	2.6913	5.3254	-2.7835	-0.69188	0.76489	3.1156	-0.90979	3.7761	-1.4923	-1.1634	1.5296	1.3362	2.5322	4.2388	0.79134	1.0165	-0.34856	-0.13212	1.0798	-4.9138	-2.8075	3.2127	-4.3434	1.4657	-2.0535	-1.9757	-4.6776	3.2487	2.178	1.3775	2.4827	4.2769	0.24916	1.1904	2.2875	4.8726	0.25951	3.8268	-4.2453	2.623	-6.4998	-2.0613
-14.694	-13.614	-13.845	-15.857	-17.302	-11.062	-13.119	-12.074	-15.868	-15.747	-10.98	-17.521	-15.33	-15.558	-19.253	-17.183	-12.891	-17.653	-13.545	-17.954	-17.797	-11.011	-16.254	-18.09	-12.836	-18.851	-16.862	-11.396	-14.688	-16.659	-17.664	-15.199	-16.578	-11.046	-14.071	-15.579	-11.898	-16.485	-13.19	-15.81	-15.191	-15.634	-15.726	-14.831	-15.666	-13.058	-13.479	-13.525	-16.171	-18.478
-7.32	-9.626	-11.965	-3.7275	-10.306	-13.497	-8.4214	-9.8468	-10.252	-4.1001	-9.0086	-11.966	-9.3806	-14.337	-8.6674	-8.7211	-10.056	-10.397	-6.1891	-7.8137	-6.6104	-11.701	-8.5304	-11.122	-11.973	-9.767	-14.054	-12.393	-7.7611	-5.9888	-8.8719	-8.7231	-6.8662	-6.9375	-9.0559	-8.9858	-6.4015	-9.5874	-6.5871	-9.0304	-7.0554	-8.5751	-9.5765	-5.2415	-8.9089	-8.5644	-10.522	-8.4771	-8.7363	-10.039
3.4069	3.4384	3.3556	1.0655	-4.5208	2.0821	0.074538	2.1175	0.79922	3.2851	-2.8273	-0.64017	-4.979	-2.6089	1.6258	1.8154	-2.1959	-2.8691	-0.33971	-2.1306	2.0265	-0.21026	-2.4868	0.53026	-4.2694	2.9826	2.1939	-0.43273	3.9717	-0.6683	-1.2343	7.0452	0.11219	0.56905	-0.72267	3.546	1.9913	-4.082	-0.024702	-2.8233	-0.57141	2.35	0.31214	-2.288	3.7768	-2.2959	1.4737	3.3537	-3.3995	2.1937
-4.1969	-5.1567	-3.9168	-3.0295	-4.4382	-4.7543	-0.45742	-11.699	-6.2739	-5.9509	-4.1052	-3.0075	-0.77894	-6.6868	-2.4327	-4.3585	-5.7096	-7.4008	0.14549	-4.8401	-5.8581	-7.986	-5.2611	-6.5703	-6.0152	0.0059442	-2.5251	-5.3315	-5.9815	-4.0464	-4.6947	-0.8352	-6.8613	-2.9435	-7.5532	-0.070946	1.1876	-8.0322	-1.6367	-3.8315	-0.94823	-0.85064	-3.343	-5.5926	-2.3265	-4.2635	-5.6691	-3.527	-9.5334	-3.0263
-0.80355	-2.0806	-6.4867	-5.8902	0.029677	-0.049628	-5.6431	-6.1348	-5.7587	-5.6183	-4.9157	-4.2969	-8.9558	-1.6072	-4.5213	-7.4844	-6.7483	-5.1424	-7.0666	-6.0684	-4.9745	-8.8957	-7.3562	-3.9507	-7.7557	-4.4875	-5.6739	-5.83	-4.4644	-3.7865	-3.3722	-6.0545	-5.1854	-6.1651	-9.6404	-10.318	-5.0699	-9.8027	-1.2956	-8.7922	-4.5792	-7.3195	-0.99318	-5.4174	1.0228	-7.6085	-4.4583	-13.655	-2.3638	-7.4605
-12.634	-12.579	-13.57	-9.2411	-8.636	-11.157	-11.288	-9.4557	-8.6914	-12.567	-8.8988	-10.657	-6.0913	-9.7548	-10.418	-11.486	-8.7426	-10.03	-7.0792	-12.63	-12.919	-11.168	-8.6481	-7.9185	-8.6201	-9.3514	-11.652	-14.447	-14.719	-5.3598	-6.0197	-11.274	-11.131	-10.435	-8.4203	-9.1665	-6.8739	-14.512	-11.488	-9.0792	-12.898	-12.891	-10.845	-9.619	-13.486	-12.755	-10.375	-14.846	-12.346	-8.6472
8.828	9.3121	2.6443	8.0849	6.3648	3.4308	7.0424	-0.067793	12.066	10.413	13.928	4.0659	5.8713	8.3631	6.1486	4.3696	11.156	4.0448	6.3102	7.1054	5.33	3.9293	6.868	7.7672	7.782	8.5738	4.6245	7.3726	3.49	4.0318	7.5146	7.4612	7.7346	11.445	7.2085	8.4508	7.4743	10.268	8.0767	11.168	3.6398	5.7235	3.6342	4.36	8.7074	6.8229	11.661	3.2227	8.5193	4.3148
-2.6634	3.5158	-1.665	-5.9096	1.3191	-1.6927	1.5612	2.1841	-1.9753	-7.1905	-2.677	-3.17	-4.4739	-5.9904	-0.52469	4.0268	0.42377	-6.7352	-2.789	-5.0556	-5.1903	-0.076951	1.6372	2.7507	0.19997	-3.4993	-4.8494	-2.7732	-3.4493	-3.9831	-4.2019	-5.9744	-3.2097	-1.4704	-2.9647	-4.8351	-4.4634	-0.051134	-3.8703	-5.4507	-1.6288	-2.7468	-0.62349	-5.079	1.5292	-0.19883	-1.4365	-8.2763	-1.5235	-2.0246
10.308	9.3883	9.2183	0.76848	8.8504	9.6253	11.694	13.399	5.2621	12.677	9.1162	4.199	8.2614	6.3979	9.8246	8.2571	2.848	10.076	3.1747	9.0437	9.2418	8.9537	12.892	11.783	14.162	10.126	11.559	12.638	11.875	11.175	7.3446	3.8114	7.5547	8.0642	12.36	5.5216	7.326	8.2857	5.9503	10.038	13.047	8.8117	12.15	9.1352	12.035	9.6732	6.3764	4.8929	7.25	9.2447
-16.277	-11.952	-16.343	-9.6629	-10.574	-15.715	-19.238	-11.529	-12.13	-16.703	-23.431	-12.596	-17.503	-14.531	-13.527	-17.104	-12.704	-16.526	-16.721	-16.886	-13.268	-13.659	-17.097	-15.882	-14.83	-15.057	-15.961	-16.68	-16.622	-16.781	-15.483	-13.976	-13.21	-18.478	-15.02	-12.058	-13	-11.542	-15.464	-9.5466	-12.171	-16.625	-12.45	-13.558	-15.335	-19.506	-13.684	-15.837	-15.911	-16.233
-0.22818	0.038391	0.067262	2.6522	4.433	3.7992	0.52401	-0.10192	-1.6442	1.9619	0.55225	-3.496	-2.4113	-1.6308	1.617	1.1525	-2.5006	0.86158	-4.1875	1.3197	3.0959	-1.9273	0.74503	-5.0129	-3.4487	1.0243	3.0055	4.4376	-6.1715	-1.2083	-1.8354	2.9998	-1.177	0.072205	3.1007	2.5274	-1.4995	-1.0422	-0.60124	3.4198	4.3453	-5.7331	3.3446	-4.1165	2.5817	-3.304	-2.9968	-4.2378	-1.2448	-1.1144
-9.85	-12.124	-7.0556	-7.6868	-14.333	-14.618	-11.391	-10.167	-13.273	-8.5923	-11.76	-14.806	-8.8076	-8.6326	-9.5098	-14.379	-11.438	-12.394	-10.957	-13.382	-15.767	-11.428	-11.99	-13.633	-11.686	-13.562	-14.985	-14.085	-16.574	-11.529	-8.9405	-9.3415	-13.662	-5.9809	-10.602	-12.741	-10.945	-11.043	-11.888	-10.127	-13.273	-8.9807	-9.6429	-14.068	-8.1445	-14.904	-10.877	-14.714	-9.2846	-12.082
-1.4201	-6.1763	-3.1492	-7.7604	2.1643	-4.7576	0.51966	-6.1704	0.70418	-3.5471	0.74408	-0.37736	-5.7948	-3.892	-0.82971	-8.7955	-2.4756	-5.7864	-5.1715	-8.9941	-1.7637	-2.459	-5.2892	2.3218	0.16798	1.229	0.60391	-4.1741	-1.3138	-2.7073	-1.6103	-2.0121	-7.8838	-1.6996	3.1976	-2.9817	-0.34055	-2.6708	-0.53684	-6.213	-2.0653	-5.9823	-5.784	-0.57744	-0.92706	-3.2722	1.001	-3.9686	-7.2038	-8.9522
-3.3171	-1.44	-1.7129	3.556	2.9436	1.3041	-0.57971	-0.47417	-3.1303	-0.57114	-4.3434	-0.94007	4.85	2.3953	0.58122	-5.1104	0.1207	-0.53449	0.50721	0.57454	-4.6085	-0.9484	-4.0169	-0.024931	-1.1397	5.6378	0.59921	-1.1504	-0.94179	-1.5815	4.3122	-1.0291	0.39172	3.7468	3.2491	-1.3259	1.5238	2.0049	1.3904	1.5907	-2.5039	-3.4734	1.0517	1.5362	2.0385	-2.9502	1.0884	-3.1299	-1.1598	-1.6095
-5.7841	-2.0892	0.79457	-3.2909	-9.4073	-8.8339	-0.30664	-7.8808	-6.4373	-5.9413	-5.6429	-5.4399	-4.7727	-4.859	-8.734	-6.9369	-7.0236	-1.781	-7.8295	-6.6207	-1.1239	-3.4844	-7.0715	-0.71899	-4.2805	-1.2249	-4.8138	-5.4783	-3.1124	-5.3173	-1.0971	-4.317	-0.15499	-2.0192	-3.1792	-5.2633	-5.6592	-5.3176	-7.7822	-3.4907	-4.585	-6.2605	-7.3347	-4.4823	-2.5901	-3.3998	-7.2123	-4.9071	-3.5124	0.96209
5.8392	-3.0888	4.5665	2.7147	2.1718	3.2871	1.463	4.1187	9.305	6.1102	1.9475	5.3478	4.8252	4.569	0.66834	8.8747	5.9483	2.0357	5.1856	3.5202	1.6579	2.4387	0.49988	5.6367	-1.242	4.7597	4.7096	5.0677	3.8548	2.246	5.9222	-1.7436	7.5412	3.837	4.2278	2.8482	3.9053	-0.79124	1.3292	-0.2278	3.4501	3.4259	1.5858	4.4216	2.8709	0.40578	2.6067	4.0152	-0.021954	3.4725
-11.942	-13.925	-10.403	-10.791	-20.903	-12.079	-11.988	-10.365	-13.026	-11.917	-15.493	-12.294	-13.256	-11.493	-13.872	-13.216	-11.847	-14.563	-13.28	-17.483	-11.51	-12.683	-11.394	-17.088	-13.694	-15.918	-19.912	-11.112	-14.857	-14.56	-13.87	-8.5979	-10.374	-11.328	-9.5365	-14.601	-15.388	-19.587	-10.757	-11.822	-11.133	-13.363	-11.119	-17.951	-14.354	-13.398	-7.0309	-12.961	-15.779	-15.986
-0.58094	-2.5095	-1.7831	-4.0794	-3.4535	-1.9439	-2.4913	-0.40057	-8.3813	-0.5873	-0.12251	-0.62364	-7.6608	-6.526	-4.6567	-4.5278	-1.189	-1.3895	0.018806	-6.0477	-0.32357	-2.5993	-0.81661	2.3247	-2.4834	-3.6574	-4.0188	-5.4802	-3.7745	0.097807	-1.2926	-0.28715	-4.4694	-7.7926	-3.0913	-6.0211	2.8541	-4.0166	-0.39673	0.44376	2.442	-4.3497	-6.7918	-1.6358	-3.6922	-2.0829	-1.2863	-7.1498	-1.3347	-2.8398
-23.965	-24.398	-21.563	-24.682	-21.98	-20.478	-24.01	-19.539	-21.535	-24.962	-22.674	-17.292	-19.772	-21.47	-22.084	-25.719	-22.668	-20.636	-22.149	-24.962	-19.273	-20.358	-21.721	-20.259	-24.434	-20.68	-19.789	-21.864	-17.426	-18.709	-23.398	-24.254	-22.715	-23.365	-21.666	-23.695	-20.173	-22.799	-19.042	-14.182	-22.985	-22.804	-19.13	-23.577	-23.277	-20.878	-22.218	-22.403	-21.696	-26.157
-0.96599	4.0864	-1.7777	5.0489	0.23793	-0.4816	1.5844	0.61702	2.9419	1.7549	0.23143	-1.0835	-2.8839	2.213	1.4973	2.1683	-1.9856	-1.6123	0.89857	5.4187	0.18003	-1.0269	1.1438	1.8567	0.33425	0.42078	-0.89625	4.1626	0.80059	-0.94217	1.3821	-0.86443	0.65133	3.7244	-2.9155	2.8266	0.90952	1.8243	0.6122	2.8175	2.2923	1.8121	-0.52697	-0.19808	-2.014	1.4911	2.7601	2.6434	-2.655	-2.1922
-5.3928	1.5042	-2.5795	-0.011967	-4.6806	0.78289	-4.4858	2.6685	-3.5198	-1.8886	-1.5856	-0.99432	0.7711	-2.2572	-4.3983	-4.4373	2.6204	-2.0915	-0.67213	-0.49521	-0.99888	-3.4068	-4.3229	0.26788	-0.64987	-7.0172	1.3129	0.88503	1.7938	-1.6701	-2.0012	-1.9891	-4.0416	-0.22524	-5.3883	-4.4829	-6.1252	0.21316	0.99865	-0.15727	2.1868	0.9478	-1.5395	-2.359	2.0379	-2.9028	-0.68347	-7.0953	0.42364	-1.8953
2.8255	6.7845	3.1946	4.6538	7.1857	10.125	6.6798	3.8471	9.4443	7.5708	8.1796	8.9911	3.6531	5.0504	6.4807	10.655	11.091	8.7299	6.3511	0.92836	4.456	5.8142	2.1678	4.8271	5.0612	4.6943	2.7943	5.4332	8.9156	3.2774	6.2683	7.161	1.5966	3.8133	9.775	5.4358	3.3631	5.7368	7.4259	0.66425	4.7243	3.6478	3.7258	10.09	10.649	2.2698	7.8075	9.509	8.4757	2.5532
-14.234	-6.5273	-11.7	-9.8083	-11.245	-9.6762	-10.871	-9.1001	-10.957	-12.49	-8.0432	-13.223	-11.872	-13.558	-11.598	-12.047	-13.894	-14.231	-12.476	-11.027	-9.9077	-12.907	-13.585	-11.507	-9.5495	-13.211	-5.8315	-8.0251	-10.033	-11.032	-8.6449	-13.063	-7.1564	-15.825	-9.4405	-5.1947	-13.874	-14.439	-13.386	-8.7351	-5.7836	-12.64	-10.687	-13.925	-12.06	-18.247	-11.066	-13.658	-11.376	-10.228
5.9915	6.0043	8.4069	7.9374	2.5741	1.8914	5.9356	1.9797	6.9571	4.7583	0.13317	4.659	2.0243	10.304	5.3628	4.5692	3.2814	6.4745	4.5442	5.8057	5.077	7.6953	2.8184	2.3766	6.3105	7.0994	6.081	5.9215	5.0358	2.9593	1.8025	1.6254	7.7664	6.4513	3.2095	8.5652	7.1114	7.1095	5.943	4.816	6.9701	5.7532	5.0334	-5.0184	3.666	6.9802	5.0804	8.0077	4.8454	2.4617
2.5992	1.0803	3.5862	6.8473	1.0217	1.8717	3.4481	0.028105	-1.516	3.0581	2.6562	0.81956	0.39446	-1.875	1.18	-1.6292	3.8433	2.3018	-0.77599	-0.81136	-0.98048	-1.378	0.24029	2.1359	-1.9844	-2.3734	-3.3246	2.7603	-3.2296	1.6491	4.0706	3.1877	4.1048	-1.9836	-0.41056	5.7715	-0.86309	0.93131	5.8878	-2.4671	3.9548	-4.7673	2.6821	1.5986	1.9328	-4.5807	1.7062	1.4156	-0.40995	3.8001
-8.0011	-5.4116	-4.3685	-1.3701	-2.6807	-1.8163	-7.1445	-6.0498	1.3268	-2.9191	-2.8221	-3.9425	-3.2367	-3.8178	-7.8464	-2.5073	-5.213	-3.3844	-4.0618	-4.6931	-5.534	-1.2994	-7.9998	0.33533	-3.7468	-4.0263	-3.3126	0.60274	-4.4229	-2.2937	-5.1498	-1.2517	-3.7127	-1.6519	-4.5811	-5.0925	-6.8228	-5.4707	-3.6932	-8.9999	-0.92434	-3.9831	-7.1143	-10.838	-2.487	-3.2474	-8.5888	0.3286	1.7283	-4.0922
-18.145	-17.089	-16.043	-8.8923	-11.944	-17.445	-16.363	-14.476	-16.706	-13.721	-12.907	-10.864	-12.657	-19.496	-18.256	-11.917	-14.649	-15.644	-17.454	-15.171	-15.129	-19.399	-20.351	-17.813	-13.843	-11.091	-16.05	-12.528	-11.318	-14.501	-12.375	-11.71	-14.637	-14.24	-13.857	-14.161	-15.269	-9.0195	-9.0834	-17.192	-16.655	-12.368	-10.301	-16.394	-12.101	-17.471	-16.49	-11.804	-12.435	-12.08
5.4989	4.4318	3.1438	2.9918	2.3068	2.3668	5.7875	5.5527	5.7778	6.5468	7.8027	6.8061	4.7403	6.976	3.0519	0.86977	4.2027	0.82356	4.3213	4.759	3.3305	0.52873	3.9013	6.0879	5.296	5.1282	4.3881	1.1887	2.2148	9.1456	3.7404	8.9307	8.2405	4.266	7.6128	3.6947	4.6546	4.528	1.6651	4.2441	4.6941	9.0294	2.189	2.3748	1.6091	10.004	4.3152	2.2518	3.0342	9.1299
-6.9738	-9.462	-0.92659	-0.49894	-2.0393	-7.9994	-3.6852	-3.1465	-5.7785	-0.516	-0.96414	-4.0061	-2.5763	-4.4296	0.87246	-3.9605	-6.7523	-2.8219	-8.393	-2.3883	-5.6057	-9.6488	-7.059	-2.8552	-5.6984	-8.2344	-2.7399	-6.5438	-2.9701	-2.7473	-7.0914	-4.8631	-2.7662	-5.3186	-4.9414	-4.5139	-3.684	-3.3767	-5.0501	0.10155	-3.1796	-5.0477	-2.493	-0.91541	-9.7916	-3.2799	-3.8712	-7.0056	-4.1506	-1.2797
1.5111	1.3378	3.3963	0.64344	-1.3185	2.5199	2.472	0.79428	-3.4804	1.4623	-4.0755	-3.536	-3.4262	-2.1519	3.6522	2.6875	-2.6544	-3.4531	0.32643	-2.0947	3.1587	3.7548	0.079667	3.1682	1.1142	1.1509	0.27536	0.35758	1.8722	-2.4007	-0.58079	-1.0442	1.9745	-0.049948	0.99894	0.44634	3.4879	1.7335	-3.8336	-4.8835	-2.3223	0.14723	-2.1342	1.5823	2.1375	-2.9267	0.90449	-0.5774	3.0997	-0.021022
-14.951	-14.449	-18.713	-10.092	-20.152	-15.048	-15.992	-13.076	-17.273	-13.8	-15.361	-16.388	-13.342	-14.227	-13.061	-15.802	-8.0054	-11.577	-16.801	-14.494	-17.515	-13.731	-13.385	-14.244	-8.8432	-17.154	-14.361	-14.336	-16.373	-18.031	-12.647	-17.531	-14.31	-15.073	-13.556	-15.792	-11.774	-16.555	-10.239	-14.012	-14.066	-10.385	-11.635	-18.375	-17.189	-14.268	-14.905	-12.994	-15.361	-11.491
-2.4971	-0.05763	1.2727	3.3116	-0.0044486	1.1479	-0.73921	2.2935	-1.2216	-3.2505	-1.4623	2.3594	2.5094	-1.8837	-1.7357	-1.9498	2.0514	1.362	1.9831	5.0018	-3.0141	-2.1131	0.88543	-3.4359	-1.222	-3.3027	-0.83109	0.6539	-4.3613	-0.13508	2.8201	-7.1335	1.3807	3.7887	4.4376	-0.56797	1.2657	-5.4114	1.1146	-1.3727	0.55225	-1.8974	-0.5677	-3.8377	1.5725	-1.4117	3.2322	3.9193	0.62438	-2.7365
-15.641	-16.674	-14.2	-14.917	-12.679	-10.432	-16.672	-9.3531	-19.211	-15.277	-15.078	-12.249	-12.397	-13.766	-16.033	-10.799	-15.58	-13.231	-13.677	-15.567	-10.079	-13.436	-12.332	-16.763	-15.137	-15.998	-10.726	-8.4306	-16.416	-15.602	-13.342	-11.124	-12.398	-15.801	-15.035	-16.904	-13.97	-12.567	-15.851	-15.163	-13.16	-16.876	-16.802	-14.856	-10.967	-12.454	-15.438	-16.089	-10.412	-15.22
2.3737	-1.7353	-1.567	0.21583	0.63702	-1.8214	3.2236	0.2369	0.0059393	-0.57172	0.8553	-3.5213	-3.9543	-1.2267	2.1522	-2.0024	-7.3845	-1.872	0.057704	0.19849	2.4774	4.8977	-3.0681	3.8618	2.6096	1.6158	3.6252	1.0038	3.9461	1.6123	0.36646	2.6179	-1.9466	2.7327	-0.62721	-3.7502	-4.2961	2.9758	3.5509	-3.9849	6.9318	-0.71247	-1.4568	-5.362	-3.6917	0.9298	-0.54554	2.4164	0.12995	1.2012
-3.0208	-0.54241	-2.9317	1.2182	-2.3337	1.2065	-3.6635	0.41954	-0.14881	1.2537	1.0612	-2.75	-3.6028	-1.6182	-3.4207	-3.6064	-2.4598	-2.4716	-2.1231	-5.9282	-0.7398	-3.0532	-1.0419	2.7099	-1.0881	-3.4916	0.62901	2.8514	-5.047	-3.2803	-7.072	-3.7652	0.57381	3.8242	-0.80674	-0.84162	-0.95815	3.5136	-2.8561	3.5368	1.1789	0.94222	-1.3546	1.605	4.5085	0.97516	1.2546	-2.4662	2.1168	-3.4583
-10.978	-10.839	-13.143	-13.063	-11.92	-11.236	-10.663	-9.7646	-12.803	-14.296	-7.9884	-10.486	-16.447	-10.837	-15.366	-13.731	-11.273	-10.593	-14.319	-11.735	-13.434	-12.151	-10.693	-7.0777	-8.9109	-11.763	-14.072	-14.859	-15.149	-12.26	-15.243	-9.1832	-11.033	-19.027	-11.346	-8.6065	-12.824	-8.122	-8.8204	-11.736	-17.952	-7.4402	-11.511	-10.342	-10.311	-12.706	-10.666	-14.357	-13.486	-8.1151
-5.1556	-3.4509	-5.5297	-5.0529	-2.5027	-8.5344	-4.9644	-2.9513	-5.1189	-6.8831	-3.2807	-4.6386	-2.4158	-0.26963	-0.54669	-6.6671	-0.0088458	-4.9406	-2.2205	-5.6908	-3.2336	-2.6511	-6.6802	-6.9404	-0.23855	-5.3238	-2.0014	-5.2989	-6.1157	-5.7223	-2.9136	-5.0724	-5.8504	-5.8255	-2.6931	-9.371	-3.8201	-5.6246	-5.003	-2.7615	-1.6455	-1.4587	-1.0348	-3.0568	-7.1545	-1.1744	-5.6273	-2.0901	-4.0344	-4.321
0.46951	-3.9419	-1.4486	3.731	-0.033975	0.11338	-1.8247	1.7754	2.434	-1.339	-2.526	-0.6755	1.2456	-1.6868	0.57762	-2.9624	-1.5871	-1.8339	-1.8078	-2.673	2.7307	-0.063875	1.6044	-0.62685	-0.84591	-3.3096	1.1626	-3.9101	1.7341	2.1717	2.6208	0.4804	0.74354	-0.33402	0.97261	0.62102	-4.345	2.8504	-3.5075	-4.8625	2.4172	1.501	0.72704	4.5327	0.1725	-4.4071	0.32226	1.9027	-1.8416	4.7068
1.7307	2.4561	-0.14204	3.6079	2.4654	2.2501	1.9574	4.8232	0.90737	-2.6293	4.3359	2.4866	-1.2452	5.9404	4.2539	1.6877	0.8565	2.3631	1.6514	0.93043	5.8511	1.8647	5.8961	-2.5369	2.8955	5.8432	2.4796	-0.38716	-1.9793	1.9366	1.398	-0.75706	0.33309	0.91978	1.0799	2.741	6.0011	2.0744	-1.9905	-0.88952	1.5344	5.7021	5.0355	-1.3501	-2.7829	0.22566	-0.79504	4.3605	4.6993	0.71783
6.3206	11.591	6.872	17.341	12.879	8.0389	8.4158	11.979	12.305	10.198	12.453	14.185	8.6102	10.074	7.0533	11.933	8.2984	10.732	10.19	5.7979	10.483	9.0568	7.423	7.0005	2.3508	8.7449	9.2485	8.7358	10.462	11.141	10.13	6.1367	7.6365	9.8571	7.2395	7.7838	12.499	5.7291	11.013	10.878	9.9868	13.518	11.14	12.58	8.3544	6.6038	11.094	10.836	6.0581	11.719
2.6514	4.7257	5.6735	1.9309	4.5916	0.86798	6.8006	6.0395	3.1822	8.2929	-1.3168	7.6693	5.4191	4.7738	5.5248	2.8012	0.99592	4.6648	4.7821	4.3736	7.69	6.6502	6.2567	6.2443	1.8325	9.1578	4.3315	5.5736	3.3542	3.3862	2.7165	2.9353	2.2739	6.7374	6.8059	5.9494	4.246	2.2505	1.8225	8.5107	8.0383	4.9281	4.4708	7.4699	2.4611	0.49754	5.0448	4.6078	7.4785	10.394
-1.7026	-5.6168	0.68395	-4.8503	-3.2505	1.2361	-0.7573	-0.67719	-1.7818	-2.6484	-6.5425	-1.5565	-1.6664	-1.7206	-1.5591	1.4753	-1.3017	-2.5812	-5.8741	-1.3536	-2.696	-5.6678	-0.56231	0.54115	1.1728	-1.8251	4.1848	-2.7993	0.27593	3.3641	-1.7867	-0.27827	-3.1328	-0.092458	-1.8064	-0.4781	0.36052	-0.58344	2.7368	3.3262	-1.0683	-8.2901	5.3861	0.56954	-1.4307	-1.8252	-2.5649	-4.0557	0.47236	0.40294
-15.79	-11.743	-13.874	-13.296	-16.387	-16.887	-8.7739	-8.0171	-9.8547	-9.1727	-11.937	-14.448	-11.409	-8.0945	-15.597	-13.11	-17.467	-15.362	-15.687	-15.674	-14.546	-12.021	-15.579	-8.8772	-6.1215	-16.058	-14.392	-17.275	-10.299	-10.919	-10.576	-11.854	-12.113	-17.949	-17.608	-12.73	-11.844	-11.388	-11.607	-11.149	-9.3436	-9.8132	-15.386	-12.312	-13.514	-13.314	-11.716	-9.8069	-13.412	-12.801
-0.00066599	0.51393	2.9251	1.3242	-1.7551	-0.733	2.8007	-0.94086	-2.1134	-1.842	-7.5878	-1.056	0.68241	4.3161	-2.0722	-1.6871	-2.8333	-6.253	-4.3387	2.305	-0.087458	-4.9687	-4.6338	-2.8746	4.1914	-3.1502	1.5161	-9.866	-2.0342	-0.83062	-2.1668	0.46103	-4.7411	0.63167	-3.253	0.077287	-3.9627	0.38809	-1.1017	-2.5572	0.89107	-0.67611	-5.6053	-4.0238	-1.7344	-0.64634	1.0972	1.84	0.018193	-0.92984
-11.433	-13.979	-14.155	-10.05	-7.0071	-18.123	-12.109	-13.092	-12.009	-9.4484	-10.919	-9.3049	-8.3222	-11.54	-11.271	-11.878	-12.982	-11.014	-12.491	-11.275	-15.062	-9.0034	-10.464	-14.235	-12.916	-6.8715	-13.431	-12.85	-13.032	-10.218	-12.779	-12.432	-14.283	-11.154	-6.515	-9.5915	-14.605	-11.138	-12.525	-10.836	-13.02	-13.488	-12.791	-5.7115	-7.8261	-13.029	-11.449	-9.8356	-13.02	-7.0734
14.947	13.798	7.0968	8.4433	9.3912	10.518	8.0547	6.9949	12.52	9.0651	12.307	9.8796	11.608	11.932	4.5005	5.9209	7.1898	9.8206	8.3255	8.6048	6.7723	11.413	9.7616	5.2852	11.626	7.3947	13.546	9.1246	11.058	11.628	12.729	10.724	8.96	7.7262	4.8257	8.545	8.3128	4.2249	8.5087	6.6175	6.6153	12.332	9.9648	8.6213	12.95	11.885	14.939	6.3368	5.9065	12.654
-11.535	-15.628	-10.151	-13.39	-15.599	-14.13	-11.844	-12.128	-10.5	-13.357	-14.004	-13.326	-14.754	-12.066	-16.91	-11.944	-18.456	-15.019	-14.047	-11.105	-13.884	-17.279	-10.505	-13.656	-10.508	-16.009	-8.1751	-16.535	-12.946	-16.038	-14.332	-18.454	-14.118	-11.584	-9.3064	-14.055	-13.339	-12.075	-13.811	-8.6046	-17.996	-12.22	-10.277	-15.343	-14.489	-9.4993	-12.379	-12.497	-15.44	-11.872
-8.3048	-5.0419	-1.0349	-1.7966	-4.9039	-1.9141	-7.2949	-5.8999	-2.4946	-4.0706	-6.5882	-8.6233	-3.7717	-4.5242	-3.6396	-4.1557	-4.8675	-7.1949	-1.6716	-2.4459	-6.4658	-5.2904	-6.1422	-4.8485	-4.4374	-1.3816	-2.0362	-5.6717	-3.1792	-4.9599	-1.9323	-5.4504	-3.1551	-0.4159	2.2391	-3.1295	-3.3051	-3.6394	-5.6168	-5.9922	-5.6705	-0.8873	-5.5555	-3.0648	-3.8383	-5.0332	-2.6407	-8.2149	-3.8307	-8.3321
-4.3827	-2.7857	-8.0143	-3.5202	-5.0427	-6.9895	-6.9374	-2.533	-6.3211	-6.2684	-0.041567	-6.3055	-8.9905	-3.4262	-4.6196	-2.6386	-5.9195	-1.2155	-3.5198	-0.42116	-5.7892	-3.7547	-2.896	-5.0838	-4.9152	-5.5925	-4.3194	-1.68	-4.2094	-6.0128	-0.52731	-3.7496	-6.1478	-3.8663	-0.69812	-5.2374	-7.5224	-6.1445	-1.7705	-1.919	-2.4508	-3.5531	-5.2199	-1.4547	-5.3392	-2.5299	-4.1887	-6.1814	-2.9328	-2.5915
-11.361	-18.194	-9.3835	-11.984	-12.531	-12.265	-11.515	-17.609	-11.146	-8.2117	-9.2227	-10.618	-12.885	-14.438	-9.8005	-14.635	-17.682	-12.968	-12.06	-11.399	-12.157	-14.303	-15.916	-11.356	-14.689	-11.677	-11.972	-12.735	-14.177	-8.9093	-14.78	-9.7326	-8.909	-4.5549	-8.9418	-10.92	-12.003	-8.4199	-9.8291	-13.305	-11.457	-9.9557	-7.8214	-11.497	-15.364	-11.449	-11.963	-13.011	-14.037	-9.7517
-7.3741	-5.0748	-6.3418	-6.829	-10.547	-2.4581	-5.2246	-8.2375	-8.6762	-9.2626	-8.2388	-6.1202	-6.5376	-6.6006	-5.0606	-4.7933	-7.5169	-4.3965	-13.865	-5.1823	-6.2086	-9.1973	-10.41	-7.1544	-6.1065	-8.9483	-11.541	-5.0199	-6.6654	-6.833	-12.174	-2.8418	-8.692	-7.9226	-7.6704	-12.642	-6.6089	-7.7512	-6.8069	-4.7357	-9.1314	-10.349	-7.2575	-5.6616	-4.6063	-7.2627	-2.7102	-6.2613	-4.6565	-7.3643
-11.057	-13.976	-13.265	-12.904	-13.657	-10.178	-15.387	-14.07	-12.907	-10.012	-7.9864	-12.69	-10.561	-11.598	-11.687	-10.195	-14.691	-12.496	-13.797	-11.047	-10.742	-17.91	-12.018	-15.898	-10.391	-16.448	-12.317	-11.354	-13.515	-16.763	-10.225	-11.927	-11.773	-13.738	-14.274	-14.37	-13.907	-9.1094	-18.304	-14.821	-14.528	-15.442	-12.007	-11.197	-12.296	-14.769	-15.633	-11.274	-12.19	-14.806
-0.16389	5.0792	1.0208	7.7023	-0.30452	3.8175	1.6175	-3.3245	2.9776	-3.4479	3.4102	-0.23238	1.5068	-0.68848	4.3232	1.9327	-2.884	2.4691	6.1511	-4.529	0.93338	4.3027	0.64632	1.2881	0.27891	5.9424	1.8436	-0.0096393	5.9984	5.2944	4.2013	3.3981	0.68453	4.6695	2.0125	1.82	0.33153	2.5914	4.7486	-0.82272	1.3823	2.1264	2.5449	2.7871	-1.8255	-5.0425	0.21609	-1.3261	-1.8534	6.1071
5.2033	1.3305	5.4799	2.5723	2.9668	0.59594	0.10684	-0.070982	0.64962	3.9121	2.7538	3.0815	2.2999	3.8578	4.5299	2.9767	2.7343	0.63187	5.6858	2.7508	-0.30339	-1.9643	0.75046	2.4765	-1.2502	3.1717	0.59606	3.6376	1.0974	-0.65387	-2.0174	-1.8644	1.0056	0.92514	2.0011	-1.282	3.9104	3.2926	3.3957	0.34311	4.7725	0.81685	0.93793	1.0095	4.5568	1.3292	2.2276	0.31786	1.3931	-0.42287
-0.68425	-0.14119	-1.3913	-2.2139	-1.0523	-0.83773	0.81701	0.31282	0.27503	-1.3384	-6.5258	-4.2154	-3.9837	1.1999	-3.1593	-1.4918	1.6351	-1.0654	4.07	-3.8899	-2.2331	-5.3553	0.62464	1.8031	-0.051722	-1.4216	-5.3082	-3.9529	-1.2878	-5.2968	-3.2134	-3.5241	-5.8854	-2.925	-4.9738	2.3729	-8.3022	-6.4935	-7.3803	2.741	0.61047	-0.084196	4.5901	0.95437	0.17724	-4.4722	-0.89786	-1.9627	4.4582	-4.088
-12.025	-7.6737	-8.6793	-9.9302	-10.455	-8.8208	-12.587	-4.1077	-7.624	-6.1419	-7.1945	-4.5839	-8.0376	-10.013	-6.5491	-8.7466	-13.139	-13.213	-7.708	-7.9157	-8.5304	-8.6449	-5.3212	-6.604	-6.6934	-12.773	-10.294	-9.9656	-7.9769	-6.2685	-9.078	-12.016	-12.212	-11.259	-7.7458	-8.3433	-7.3742	-8.2364	-9.1101	-6.1199	-8.6591	-2.2894	-9.2128	-8.7122	-8.3125	-8.8182	-10.794	-3.9082	-9.1879	-9.0919
-22.164	-19.317	-23.826	-22.686	-25.73	-19.13	-17.943	-23.831	-18.576	-18.638	-24.597	-21.709	-21.046	-21.052	-25.826	-22.953	-23.601	-21.075	-21.976	-19.81	-20.797	-29.101	-21.541	-22.032	-25.236	-22.112	-22.408	-20.653	-21.295	-21.895	-23.967	-20.112	-21.373	-25.652	-25.646	-18.061	-26.17	-21.99	-23.452	-21.537	-23.069	-22.031	-23.156	-21.716	-22.207	-21.046	-21.89	-22.444	-22.73	-21.441
-6.4589	-3.0032	0.35466	0.2544	-3.1052	-0.32102	-1.0207	-1.243	0.20959	-9.5974	-3.8126	-4.4797	0.37587	-4.5331	-3.4867	-0.47581	-4.7273	-4.6728	-5.3923	-4.2539	-4.0805	-3.1425	-4.9102	-4.3242	1.7291	-5.0728	-5.6421	-6.2063	-4.5762	-2.876	-0.45738	-3.2354	-1.253	-6.7778	-2.0452	-4.1141	-3.5602	-3.399	-5.8941	-5.549	-4.3378	0.10039	-4.8347	-5.7723	-0.75412	-3.2375	-2.1358	-2.6981	-2.9708	-7.8232
-20.174	-22.849	-20.919	-23.308	-22.944	-18.902	-23.817	-23.032	-20.604	-23.931	-21.792	-21.696	-20.806	-24.161	-24.483	-22.736	-26.751	-21.228	-22.091	-23.396	-20.887	-21.16	-21.299	-24.299	-24.322	-21.206	-27.753	-25.761	-21.574	-18.964	-26.084	-26.154	-22.979	-22.793	-18.646	-25.91	-20.986	-20.291	-20.378	-21.849	-25.704	-25.751	-19.694	-21.916	-18.697	-21.639	-18.979	-23.388	-21.013	-23.394
-14.763	-6.8221	-12.452	-13.591	-7.8917	-7.8018	-10.748	-11.468	-8.2802	-8.3468	-12.325	-11.032	-10.867	-4.2998	-6.621	-16.148	-10.529	-7.8267	-4.9509	-10.883	-13.525	-11.556	-13.319	-9.2666	-9.5583	-15.203	-6.1421	-9.627	-11.736	-13.261	-13.735	-10.564	-13.608	-11.074	-11.177	-12.349	-13.982	-13.715	-14.357	-18.729	-7.1634	-13.635	-9.1757	-13.449	-11.688	-13.666	-12.205	-11.955	-11.545	-13.864
-1.734	-1.1809	-1.8725	-2.0223	-3.2055	-3.7316	-7.2651	-0.04945	1.6057	3.4577	-3.9055	0.06156	-1.7466	-0.99223	-2.4402	0.88763	-2.8162	-3.7265	3.5471	2.5416	-0.13339	-1.6227	-2.838	-7.7957	-4.8357	-1.0019	-6.4588	-3.9856	-4.3112	2.0678	-3.134	-7.5177	-1.3227	-3.8396	-5.6247	-1.5197	-5.1538	-2.2404	0.12866	-2.2085	-5.0948	-5.2305	-4.281	-2.0239	-2.5935	-0.59748	-4.6465	0.83153	-4.518	0.4191
-5.8802	-0.2195	-0.86581	2.7138	1.0242	-4.482	-3.9014	-0.55912	0.80784	-3.5596	1.9082	-4.0562	-5.6966	-1.5576	-1.2942	-2.5961	-2.392	4.8882	-2.3914	0.98014	-2.2104	-1.503	-5.8504	-5.2968	-5.4844	-5.5004	-2.2685	-2.5639	-3.2311	-3.689	-0.88553	-1.5867	-2.9546	0.2291	-3.9377	-0.63463	-8.7749	-4.3992	-4.4698	-2.6359	-0.86662	-3.9772	-1.7615	-7.0802	0.2059	-0.86056	-4.5923	-1.5608	-1.7925	-6.4627
-13.624	-12.603	-11.873	-9.6498	-13.777	-9.6579	-11.365	-9.192	-10.269	-10.386	-10.905	-13.521	-12.922	-12.343	-13.649	-11.904	-9.3948	-13.222	-12.235	-12.09	-16.47	-11.145	-10.547	-11.035	-10.695	-11.009	-15.256	-10.041	-13.875	-10.374	-11.149	-11.12	-15.006	-15.821	-13.354	-13.486	-7.2718	-15.414	-12.229	-10.495	-12.038	-9.7236	-6.7062	-11.919	-12.187	-6.8669	-12.412	-12.838	-18.823	-13.865
-8.451	-12.855	-7.9841	-8.5553	-11.063	-13.989	-11.856	-11.097	-12.174	-12.485	-13.194	-9.3495	-11.539	-11.852	-14.811	-15.163	-7.404	-8.4075	-12.774	-13.442	-11.165	-10.412	-14.523	-8.0858	-13.62	-11.087	-10.193	-13.396	-13.395	-12.014	-4.7638	-13.281	-8.9957	-13.594	-13.208	-14.364	-7.324	-10.21	-8.0801	-10.323	-11.922	-10.406	-11.258	-11.444	-8.9307	-10.69	-12.092	-9.8386	-10.873	-9.8805
-2.6992	-6.1672	-2.8862	-2.5629	1.7926	-2.426	-5.3233	-1.0128	-1.9404	-1.6978	0.65064	-2.7286	-0.20824	1.6191	0.068612	2.9141	-0.30878	3.0224	3.0247	-1.4238	-1.1143	-0.5575	-5.2507	1.9722	-5.1134	-3.0322	-4.6471	-2.2326	-4.7975	-0.19826	-4.0511	0.59546	-3.4602	-2.2452	-4.3491	-0.54918	-7.4402	-3.1077	-2.1351	-4.2279	-2.266	-2.8146	0.35807	2.0423	-4.7774	2.2609	-3.3329	-0.05654	-0.82119	-1.8964
-16.742	-13.792	-9.36	-6.7402	-15.904	-14.95	-11.426	-10.444	-10.968	-9.8513	-8.605	-11.438	-10.944	-8.3295	-13.048	-8.9699	-9.3385	-7.7305	-8.6803	-5.7954	-10.982	-13.565	-10.992	-13.722	-10.485	-9.9891	-9.7046	-10.216	-13.359	-10.416	-9.9573	-13.808	-10.735	-14.953	-13.317	-11.474	-17.754	-8.7027	-12.718	-11.463	-9.4481	-8.5755	-9.3635	-12.871	-13.352	-8.3538	-8.5475	-10.587	-9.5635	-12.067
0.97742	-1.0003	-1.0439	3.8284	0.58755	-2.0668	-0.36629	0.77987	4.987	-4.5779	0.10425	-5.9469	3.4358	6.2985	-0.77614	-5.9151	0.24373	0.81273	-0.7127	4.1107	-2.6981	-0.29607	0.9792	0.29242	-2.3666	2.8898	-1.4375	0.010989	-0.17519	-1.1377	-1.865	-0.97011	2.5674	-2.705	7.8095	-0.31452	1.4123	3.6927	0.15466	2.6613	-1.0711	1.2621	1.7292	7.5341	-2.2566	1.9937	2.5481	-2.0965	1.1398	-3.5005
10.971	8.0937	7.7058	11.187	10.078	7.0503	9.8886	15.443	4.5454	7.1796	8.176	3.9193	8.2192	6.1708	11.662	11.632	4.7014	9.1717	7.6323	3.7645	8.0071	5.6931	6.7948	11.262	6.3766	2.1063	7.9039	9.1154	6.2002	5.4053	2.7046	7.8323	5.8077	7.6954	1.4935	8.9286	3.5512	9.5807	6.2211	5.5254	6.8376	8.8696	6.8624	8.3675	5.0246	3.2654	5.0506	6.1894	4.4388	5.6412
-9.5374	-14.67	-13.749	-11.741	-14.943	-10.736	-12.933	-11.515	-12.177	-9.4801	-12.622	-12.53	-16.997	-14.456	-12.957	-13.794	-17.693	-12.225	-12.568	-13.089	-14.877	-15.062	-12.552	-14.017	-18.534	-13.653	-11.848	-13.014	-14.2	-15.345	-14.495	-10.279	-10.942	-14.312	-11.076	-13.988	-14.062	-12.408	-8.1673	-13.059	-11.011	-15.567	-13.465	-12.103	-10.167	-12.622	-10.403	-14.003	-15.908	-14.545
-3.7517	-3.4849	-3.3439	-3.6678	-5.2125	-8.9277	-0.29952	-3.2833	-6.9242	-3.7958	-0.76304	-1.4568	-1.1223	1.2323	-4.1697	-6.7272	-3.3262	-6.107	-5.0209	-1.0303	-3.3151	-4.8759	-1.9122	-4.1077	-4.6952	-3.7974	-0.92511	-4.4025	-6.2122	-6.768	2.3923	-5.377	-5.3347	1.0595	-5.2394	-5.4251	-4.5738	-3.2759	-2.1494	-5.53	-5.975	-3.5214	-5.7776	-2.2995	-2.8362	-5.3696	-0.67542	-5.8457	-1.9855	-5.6675
-20.171	-19.233	-22.658	-26.946	-21.734	-21.002	-23.793	-19.828	-20.533	-23.29	-19.313	-26.906	-19.436	-22.848	-22.794	-16.467	-25.123	-19.67	-18.489	-24.864	-25.114	-20.534	-27.01	-24.003	-17.54	-22.619	-19.418	-21.428	-23.005	-21.844	-22.945	-25.27	-19.465	-22.451	-20.775	-20.39	-24.11	-17.874	-20.543	-19.268	-21.206	-24.322	-22.416	-22.567	-25.127	-23.065	-22.531	-23.301	-21.218	-25.039
5.1585	5.8448	4.6812	6.9243	2.2584	5.7899	2.8054	2.6937	7.7294	2.5285	5.0816	5.2152	2.4695	5.9483	1.9403	0.24783	5.4625	5.2394	10.185	5.6622	0.34806	0.52993	5.0557	1.5232	7.5124	4.659	5.4262	1.6466	7.916	3.7858	4.8278	2.2127	6.9672	4.0797	3.9092	8.3861	7.2885	2.2663	2.3702	8.1627	9.5794	6.4239	5.835	8.0082	5.636	4.0885	5.6227	7.5081	8.6477	11.269
-7.7347	-10.733	-8.9994	-8.1474	-7.26	-6.7691	-6.9736	-7.6031	-8.4648	-6.1159	-11.035	-9.7612	-7.6187	-10.289	-8.8406	-10.69	-11.593	-7.7413	-6.3512	-6.9833	-8.7761	-12.564	-3.6441	-7.3412	-8.4679	-9.4521	-3.5217	-4.5018	-13.361	-9.1218	-6.15	-10.622	-6.4606	-8.5562	-7.1819	-10.653	-11.658	-9.9561	-10.01	-6.7614	-7.193	-9.9147	-6.411	-7.7692	-9.789	-7.6154	-7.8375	-11.546	-8.8421	-7.8786
-0.80077	-6.8858	-2.1509	-2.1661	0.39922	-3.1995	-5.1124	-0.099443	-1.4785	-1.7421	1.805	-3.7455	-3.3149	-1.5469	-5.1813	0.82123	-2.1485	-4.4184	-8.6754	0.17506	-5.2304	-3.3019	-0.38704	-4.3279	-4.2086	-1.7429	-0.21023	-6.9318	-0.46927	-2.7793	-1.6669	-3.4519	-7.7113	-4.2265	-3.2238	-7.4147	-3.1212	-1.0665	-2.6441	-3.743	0.3957	1.5224	-6.9349	-2.8098	-7.7141	0.035718	-5.7058	-4.2207	-0.30927	-2.6225
-7.174	-4.1408	-4.6599	-6.9817	-4.5899	-3.5714	-3.6061	-3.5534	-5.8901	-3.2722	-0.77801	-5.4844	-4.1085	-10.912	-6.8391	-2.9227	-8.817	-1.6115	-6.4863	-2.5782	-3.5973	-1.0317	-1.9689	-1.3718	-2.5887	-7.0668	-10.071	-6.8384	-6.5585	-1.7234	-4.0909	-7.8877	-4.3607	-2.7154	-6.6621	-6.7094	-8.2108	-2.9182	0.14931	-1.4681	-2.9565	-3.5592	-1.8302	-4.358	-2.8095	0.57537	-6.5121	-1.6893	-1.8455	-7.9342
0.50051	0.21138	0.95344	-1.8752	2.3872	1.8789	2.0039	1.6753	-2.2236	-0.19671	3.1889	-8.3406	-4.741	1.0236	-0.9945	1.2391	-3.2508	0.84372	-2.522	1.7026	-0.73118	-1.4837	2.0506	-1.6582	-3.1795	2.8464	-4.9684	-4.3621	-1.0117	-0.7455	0.97126	-5.0393	-1.971	0.037812	-0.37918	-1.9291	-0.7731	-2.517	-0.65126	-0.9968	-1.2934	-1.5948	-4.3325	-8.0484	-3.2417	-1.5173	-3.9637	-4.8122	-0.92348	-5.2026
5.5317	2.1118	6.2812	-1.75	5.4579	0.62066	3.1019	6.0312	5.0024	-2.9323	6.4134	5.6142	7.7253	6.3686	5.7428	2.8347	6.0681	2.6344	3.3328	3.6872	3.6297	4.3387	3.3921	2.0443	8.0026	4.2788	-1.0513	4.2138	6.8532	0.90234	2.1442	-0.35978	3.2615	5.8634	2.8937	4.8643	2.5888	5.1444	3.1467	2.4628	4.1416	3.5777	0.88198	-1.0935	4.4832	3.9541	3.7433	8.3605	1.9645	1.45
6.2199	2.1658	7.8119	6.3728	4.7271	5.8297	1.1611	2.7923	7.6911	2.391	4.8355	4.9403	-2.8019	7.1519	2.0476	3.0643	6.7432	3.5195	1.6378	2.7562	2.6006	5.2907	2.3446	4.5129	4.0415	4.5686	6.8636	5.0051	9.3583	8.5298	7.4936	7.0181	0.78884	1.9208	4.3214	1.9414	3.0759	8.8263	9.5266	7.2847	0.73483	7.606	2.1656	4.0391	4.4611	5.4383	2.6802	5.925	4.1411	3.9059
-2.9685	2.1994	-2.4989	-5.4928	-1.9779	1.0328	-2.5405	0.62185	-0.34044	-4.5584	1.5059	-1.5413	-6.7756	-1.5949	-1.2006	-4.7716	-1.3219	-4.6864	-1.1903	-0.5338	-3.7578	-5.5794	-5.2951	-1.8223	-8.0055	-2.3438	-5.7097	-8.3612	-0.045558	0.24526	2.3483	-3.7928	-3.9977	-1.8999	-2.8634	1.1058	-4.4198	-2.2519	-3.9347	-9.2211	-4.6733	0.22508	-4.4367	-2.8734	-3.0586	-6.0206	-3.7001	-0.4279	-5.0833	-2.7718
0.58545	6.1841	-3.637	-1.4602	3.8507	2.4049	2.8278	2.6696	2.8053	4.1425	8.1666	-1.0673	2.3218	2.9127	0.69744	-1.9812	4.6731	4.7568	6.14	-0.9003	1.5134	5.6648	-0.74947	2.5519	0.79878	0.84773	1.9974	2.3451	4.321	3.1827	0.20442	2.6588	1.1893	-2.0479	-0.93993	4.2427	-2.2057	4.0995	-0.55398	4.1419	2.8082	-1.9591	0.45776	3.6856	4.3038	1.7897	3.2677	-0.5715	6.0331	-0.28292
0.56023	1.7165	0.96246	-0.32292	-0.65646	-2.0557	-3.2661	-3.8539	-4.0137	-5.9103	1.12	-6.5675	-5.3219	-0.53669	3.1336	1.0587	0.76329	-2.4484	-4.249	-6.5368	-4.0965	-1.7198	-4.0192	0.094678	-2.1162	-5.6309	-1.2344	-0.38196	-1.6023	-4.7114	-2.6081	-1.2517	-2.1331	-1.916	-1.6038	-1.7689	-2.0906	0.30053	-1.233	2.1964	-3.7663	-4.3756	-1.9786	-2.0567	0.37088	-1.7632	-2.2698	-3.6514	0.34567	-0.78532
-2.9028	-7.3746	-6.2723	-6.3584	-4.4213	-7.5511	-6.1788	-4.8323	-9.8076	-6.3083	-7.4305	-4.1782	-5.9393	-8.7535	-7.9918	-7.8538	-6.0799	-7.4752	-10.082	-7.1529	-6.943	-5.0268	-5.3125	-9.6212	-7.6417	-9.9946	-6.1885	-5.7003	-9.1021	-8.6384	-5.4067	-3.2873	-9.2677	-8.3406	-9.8325	-11.152	-7.5839	-5.0416	-4.1573	-10.845	-7.4458	-9.3857	-5.5351	-10.778	-9.8514	-10.743	-9.678	-7.397	-6.7454	-11.385
-3.6277	-6.8476	-7.8307	-8.176	-3.7638	0.12643	-4.1062	-9.6007	-1.3298	-5.2102	-7.7652	-7.5058	-5.2151	-7.2453	-3.0106	-3.9647	-3.2264	-6.2738	-5.2815	-4.5953	-7.5127	-4.3957	-4.2376	-6.7531	-8.1803	-1.2853	-1.5443	-3.15	-6.2002	-6.4764	-4.0083	-8.77	-8.4373	-5.6799	-4.5825	-5.5227	-2.8868	-5.7233	-6.5148	-5.8234	-11.181	-5.2698	-5.1192	-10.005	-2.4832	-2.4342	-8.4439	-5.8367	-2.9421	-1.0684
8.7888	5.9492	6.3274	10.221	10.891	8.5406	5.8257	10.438	8.0088	10.151	7.032	8.3242	10.59	13.859	3.3796	2.6744	7.5073	7.9593	6.6903	9.1673	9.4205	13.823	5.642	8.3939	3.513	6.6729	6.6535	5.2367	13.012	6.1958	7.8337	9.9501	3.1099	4.8232	5.8699	10.165	5.9717	8.8351	8.7983	4.0287	4.3473	9.5247	6.2058	8.7279	6.7472	6.6348	8.6342	6.5322	4.7164	8.6289
-17.142	-11.678	-14.27	-12.738	-12.763	-16.312	-18.259	-14.723	-12.945	-15.764	-13.52	-10.07	-17.051	-20.108	-15.907	-9.289	-17.03	-14.457	-15.732	-12.953	-13.824	-16.619	-10.738	-14.944	-13.718	-17.084	-15.659	-12.914	-12.389	-8.9804	-19.028	-17.604	-10.945	-13.932	-9.7386	-8.0902	-10.024	-11.702	-19.38	-16.092	-16.285	-11.165	-14.918	-13.291	-14.143	-13.001	-21.025	-15.735	-11.626	-16.33
0.71512	-0.70883	1.4268	-3.8174	-1.0915	0.95531	-1.5932	-0.069694	-1.201	-2.5704	-2.9862	-2.9018	-1.3717	-1.4881	0.72703	-0.068083	-3.448	6.3855	-3.1963	1.4667	0.51545	-0.9688	-0.56783	-0.16387	-2.4382	-0.46316	-3.1118	1.4739	-3.2534	-1.0531	-3.1437	1.4908	-1.9285	-2.8944	-1.1956	0.0047446	-1.1474	4.1496	-4.2885	-6.0938	-0.048183	-0.13236	-4.121	-2.9448	-3.7689	-2.7771	-3.0613	4.5195	-1.1467	-5.5303
0.13137	-3.3304	0.73357	1.7193	-2.4205	-0.88767	-1.2926	4.3389	4.0255	-3.0924	0.54662	2.3157	-5.5278	-0.71082	3.8153	-1.1758	-0.19403	-3.5161	-3.1339	1.3627	-0.66556	2.5755	6.7782	2.0584	-1.0028	-0.27014	2.2199	-0.43968	-2.1106	-2.3087	5.6666	3.9673	-1.3411	-2.3753	0.12157	3.8189	1.9515	1.0041	0.91247	-0.18478	-1.3043	-1.6167	-0.54575	0.83067	-0.21179	-0.99333	-0.63188	2.6713	2.0723	-1.7958
10.47	5.8036	4.982	4.4788	4.2617	9.7145	6.6353	2.8489	9.0302	8.1709	8.2949	8.8496	11.118	2.9728	5.4806	7.876	4.7018	9.5099	5.6963	6.6872	7.2724	6.1195	5.545	8.572	9.8187	9.8306	8.5697	5.1159	10.161	5.511	5.5658	7.1077	3.1328	4.2309	8.8062	6.496	3.4227	5.289	10.242	5.1269	5.1613	10.184	5.0701	6.8811	4.959	4.1923	7.9997	6.248	7.5762	5.2757
0.51774	-2.3232	2.7539	0.99668	-0.14302	-5.1565	0.13921	2.0398	0.79166	-0.43654	-0.09337	-3.2513	1.6676	-4.7526	1.905	0.19722	1.4953	-1.6331	-1.3622	0.71487	-2.3089	-3.5319	-1.0645	-0.087137	3.6694	-2.5314	-4.8844	0.4619	-1.6127	-1.692	-0.24325	-2.1315	-1.1535	-0.0027556	3.2559	0.48768	-1.9724	-4.977	1.071	0.44584	-3.8814	1.069	0.13178	-4.4701	-0.17476	-0.27	2.5471	-3.3336	5.6677	-0.54188
1.1018	2.9219	0.58532	-2.5776	0.67446	3.3547	-0.36324	7.6523	2.0686	2.4322	0.23825	1.3537	3.0294	-1.0185	2.2674	5.2466	0.045596	-0.042403	0.48741	-2.3636	0.64721	-3.3458	0.53694	2.0069	4.6461	1.9392	-2.0809	5.4165	3.1309	4.1467	1.0352	-0.57765	3.6844	5.4759	5.4391	3.0965	-1.7868	2.7229	1.8256	0.45416	2.9796	7.8824	-1.0182	6.6142	4.9464	3.1517	3.0962	2.1789	-2.7206	4.2649
-5.127	-6.2644	-2.2142	-5.0054	-4.0713	-1.1052	-7.6952	-4.4589	-2.3273	-4.1628	-7.3087	-3.3982	-7.6025	-5.5544	-2.32	-5.6475	-7.438	-8.1186	-5.8091	-8.3244	-4.6937	-4.4995	-1.5472	-1.5273	-2.3682	-2.1595	-9.666	-3.5803	-2.413	-1.5134	-4.6048	-9.3006	-2.2723	-2.1405	-5.2688	-3.9562	-4.5359	-1.8794	-6.6519	-3.5195	-1.2833	-8.8038	-3.5756	-3.3172	-4.8818	-5.6884	-4.7016	-8.7364	-7.6379	-2.0714
-1.1187	-3.2231	0.24234	1.2873	1.8208	4.2027	-1.823	-0.90028	-0.7314	1.0068	-1.7502	1.455	-0.60824	-2.4758	-2.7673	-3.5708	-2.9016	0.094496	-1.1234	5.7681	-2.791	-5.9787	2.2667	-2.8422	1.3674	-3.4674	-1.5735	2.185	-3.7264	1.5909	4.6289	3.1057	-0.051657	-2.1005	0.1394	3.3194	3.5486	-3.2442	-0.55903	-1.0805	-0.60336	-1.02	-0.90705	2.2029	-2.8291	-2.8213	3.1611	0.89419	1.3454	7.1801
-16.777	-14.781	-14.52	-11.247	-12.173	-11.35	-10.776	-19.858	-17.55	-16.157	-12.199	-7.9797	-13.651	-13.213	-14.868	-12.327	-10.457	-10.759	-13.418	-15.177	-13.86	-9.7361	-15.976	-15.247	-16.802	-11.169	-12.038	-17.628	-12.664	-11.686	-15.362	-8.3579	-13.631	-11.525	-13.769	-15.821	-15.124	-12.952	-17.679	-11.527	-9.8175	-14.977	-13.283	-9.9558	-15.341	-9.7863	-10.482	-13.928	-11.731	-14.137
2.3461	0.65266	-0.093579	-2.4106	-2.3686	-1.8003	-2.0341	2.3991	-1.5302	2.3549	-2.1171	6.2881	2.9676	6.37	2.3061	-4.6704	-2.2427	1.7197	1.1491	-2.4247	-3.5969	-3.7341	1.297	0.53416	-0.77703	0.70264	4.0171	-0.1624	-1.2219	3.3375	-3.4771	-1.0108	2.225	1.4238	-2.3207	1.685	0.093936	2.6813	2.2043	2.3772	2.1368	0.48289	-0.46181	3.0067	1.7308	0.94593	-1.7778	1.8159	-3.4962	-1.5457
-11.873	-18.388	-13.184	-9.3711	-12.185	-8.0775	-12.642	-9.9026	-10.794	-12.568	-18.656	-17.139	-8.3115	-6.4708	-10.442	-11.325	-8.826	-14.741	-10.588	-13.348	-7.1618	-10.84	-12.412	-16.743	-10.141	-9.1916	-9.9791	-13.274	-11.819	-10.373	-12.594	-13.826	-11.76	-6.6283	-11.328	-14.062	-3.8959	-13.062	-13.273	-10.385	-10.995	-11.434	-10.741	-9.4435	-14.174	-10.809	-6.1075	-13.137	-13.181	-7.2807
7.2606	6.0775	0.66146	0.15018	5.2829	1.9459	7.2631	4.4354	6.9486	1.8263	2.8494	5.3053	6.8951	1.0549	7.7778	7.1366	4.3461	-3.6002	3.3444	0.64889	3.5888	4.984	5.1266	8.0699	5.2005	6.4945	1.2345	6.4632	-0.24532	8.118	4.0271	9.573	-0.92395	3.5733	9.0572	4.0474	5.2797	-0.75281	6.5019	3.3057	3.7753	2.0838	3.6529	5.2281	6.8782	6.307	4.4294	1.7476	2.0734	5.5227
4.8155	6.1246	2.4689	6.7937	2.2556	2.8434	3.1922	5.4111	4.9435	-1.8581	6.6128	-2.6345	7.9526	5.1633	2.3035	3.6776	2.9392	4.6183	5.2739	7.2599	0.90761	2.7141	3.2212	-0.19068	3.2498	5.231	5.7013	0.79362	3.4487	-1.384	5.5012	0.5604	5.3043	3.7215	2.8958	4.1167	11.061	4.3179	-0.19053	3.4232	1.4905	4.1144	0.43935	3.4877	4.1419	1.94	3.7321	3.0682	-0.18794	5.6448
1.4436	0.74714	0.41515	-0.82889	-0.48477	3.7386	-2.7399	-0.35374	2.1956	0.46745	0.31893	2.3114	-2.8813	1.5393	0.28657	0.67073	-2.7207	-3.4354	0.028532	3.6344	0.013525	3.1791	0.14714	-2.0063	1.3847	-1.7957	-0.11342	3.5718	-0.28785	-1.5447	0.60712	2.728	2.1708	2.1181	0.12526	0.26786	1.7748	-3.2879	5.1601	1.5905	2.1499	-1.1951	2.2233	3.1215	-0.75072	-1.47	-2.0232	-4.8721	1.0752	4.4946
0.073096	3.2573	3.5704	-0.46078	-3.0496	-1.1699	1.2129	0.32277	0.87352	-0.48604	1.0971	-1.9288	-0.037023	6.768	-3.1726	2.1979	-0.034205	1.7655	2.7594	0.82683	2.7623	-1.9349	3.1119	6.2185	0.23527	3.4283	-0.745	6.0437	3.4152	2.85	3.6615	4.6186	2.3397	-2.0461	2.1682	3.0587	6.7358	1.5925	0.57758	2.6799	6.0866	-0.50558	1.9155	3.0132	5.2168	5.0654	0.73515	2.2555	3.995	0.086514
-9.3134	-6.3638	-4.8724	-4.8937	-7.1131	-4.7527	-4.3219	-10.629	-5.0879	-9.9573	-3.7792	-10.205	-1.5442	-5.3793	-5.6183	-8.2397	-6.3255	-10.015	-5.3479	-2.7608	-5.8704	-1.0987	-7.5424	-8.7555	-3.7388	-8.1841	-4.4797	-2.6996	-2.8586	-6.821	-3.5873	-8.3906	-9.0445	-4.1191	-5.906	-11.091	-4.0284	-8.2389	-7.2704	-6.6373	-3.4148	-8.4969	-3.771	-7.3812	-5.5203	-3.5575	-3.6933	-8.2148	-3.5821	-8.9526
-8.9956	-15.962	-11.208	-9.6416	-8.7892	-14.806	-10.539	-17.456	-12.22	-12.387	-14.511	-14.278	-9.4916	-13.806	-14.042	-12.992	-12.832	-12.243	-14.291	-12.595	-8.5253	-13.626	-8.917	-11.58	-10.97	-10.003	-16.144	-10.447	-15.452	-13.38	-13.128	-12.821	-19.495	-9.6825	-7.666	-15.312	-7.7006	-11.43	-11.534	-11.542	-14.255	-12.479	-13.217	-10.534	-15.361	-11.567	-8.0494	-14.453	-14.353	-15.129
-4.1928	-7.1442	-4.4341	-5.4637	-8.7778	-5.6824	-5.3024	-3.7888	-7.2422	-6.4921	-7.5522	-3.0938	-5.0651	-4.3382	-7.2231	-4.9576	-5.4519	-8.2398	-4.7152	-4.007	-10.384	-3.2197	-6.25	-5.4884	-6.5426	-8.9548	-2.2981	-4.6424	-9.6179	-5.1221	-3.4398	-8.7016	-2.956	-5.9037	-5.9235	-5.1307	-7.9034	-5.0044	0.63023	-5.1454	-3.7109	-3.9761	-6.98	-2.4501	-6.606	-12.185	-5.3337	-8.8829	-3.3822	-3.7626
-0.95716	-7.8696	-5.8275	-5.84	-7.8177	-5.38	-7.3361	-2.5383	-3.2187	-4.8989	0.34894	-3.3658	-8.8737	-6.6868	-10.829	-2.8691	-5.3025	-7.6809	-3.7	-3.979	-4.2	-4.9017	-2.7345	-1.2625	-3.8446	-4.8391	-5.2451	-0.66748	-7.6855	0.17046	-6.3231	-4.9867	-4.6403	-7.8798	-3.4097	-5.6136	-6.8141	-5.1511	-7.1276	-7.4674	-5.1277	-2.4853	-4.4453	-6.6603	-10.463	-5.0228	-8.547	-4.9193	-5.659	-9.1778
8.8667	7.6283	6.7633	7.3829	5.3213	8.4179	4.6661	8.2107	6.9246	9.0861	10.829	5.6114	6.8808	9.9179	8.0712	3.8771	3.2692	9.214	10.06	3.135	8.8454	3.1697	6.608	12.49	8.3576	7.6996	5.7442	9.6178	8.543	10.159	7.7735	5.4274	11.112	8.1713	5.2404	13.198	13.82	7.9111	8.2327	8.0883	11.041	13.819	11.63	7.1832	11.404	4.584	7.2001	9.2202	5.5368	7.9418
-14.199	-13.03	-13.682	-14.436	-14.242	-12.544	-15.784	-11.578	-12.84	-13.854	-9.5492	-10.554	-13.003	-12.581	-12.985	-15.415	-13.179	-18.331	-14.094	-12.473	-13.385	-14.574	-12.549	-10.726	-20.819	-13.734	-13.522	-20.059	-16.205	-11.441	-12.716	-11.604	-16.328	-12.594	-12.433	-14.232	-20.972	-15.217	-13.168	-14.135	-10.78	-15.818	-20.468	-13.769	-11.508	-10.59	-15.549	-13.498	-14.75	-11.465
7.6237	4.921	4.0758	2.4492	4.5044	8.6216	6.0312	8.3187	4.0669	4.2651	2.7827	2.4813	4.2649	2.5376	-0.68935	5.3191	6.0682	8.4708	6.6978	4.7686	5.0876	3.5675	4.866	3.7562	3.3352	7.0721	3.4552	9.0097	3.2544	3.9861	5.3672	7.9493	5.6872	4.7981	-0.13751	5.9754	2.1436	4.0284	8.4452	10.676	1.6449	1.6323	0.60962	3.6613	3.4821	7.7066	3.4474	4.3061	2.1043	3.0627
-15.458	-15.515	-13.396	-13.548	-14.928	-15.773	-10.416	-8.4933	-10.982	-12.837	-18.481	-10.08	-11.674	-8.9493	-11.826	-11.619	-17.983	-15.96	-15.035	-16.792	-15.937	-13.275	-12.503	-18.048	-18.317	-15.805	-11.545	-10.688	-11.864	-13.453	-12.049	-13.345	-16.485	-10.168	-13.902	-13.064	-13.702	-9.8955	-11.954	-13.738	-15.737	-13.216	-13.77	-14.275	-12.566	-11.405	-12.965	-7.8341	-16.837	-10.903
5.6836	2.2984	7.8073	5.5611	1.7418	0.98984	2.0928	6.6883	7.7386	5.7588	2.3684	4.9676	5.942	1.8249	6.6335	5.2295	3.5505	5.0902	5.6321	4.0923	4.0597	11.669	3.5353	-1.7309	6.4575	4.9767	4.2759	1.8295	4.4148	11.586	4.2414	5.8735	5.3595	2.043	2.3923	7.7646	5.6403	4.524	1.5488	8.203	3.9592	5.3734	4.4065	8.0639	7.3361	6.2517	2.7543	2.5153	2.0464	3.0111
-2.4336	-5.594	-6.5569	-0.59587	-1.5919	-1.2521	0.62484	-4.9822	0.50625	-1.185	-0.54761	-5.8478	-3.2521	-4.7209	-2.7697	-1.3256	-4.4006	-4.1455	1.5604	-1.7427	-0.031033	-0.33414	-5.3076	2.4822	-3.2989	0.56193	-2.3587	-3.9732	1.2175	-4.0244	-0.82336	-0.32728	-2.7732	-3.2635	-1.5342	-6.5008	1.4132	-4.3295	-0.48936	0.43282	3.667	-6.0612	-4.9554	-3.5483	-2.5074	1.6682	-5.0848	-1.1643	2.998	-3.9934
-9.6392	-11.119	-10.182	-10.727	-9.1789	-11.144	-9.7943	-14.464	-9.9197	-15.454	-12.786	-13.965	-15.629	-11.797	-6.5731	-14.685	-10.136	-11.354	-10.773	-14.256	-11.841	-13.768	-9.2515	-7.6696	-11.537	-11.635	-10.685	-8.4172	-12.438	-13.178	-10.215	-12.324	-13.33	-11.242	-15.103	-13.561	-12.31	-12.26	-7.2655	-6.5106	-8.4446	-12.532	-15.1	-9.8027	-9.1547	-4.7473	-11.449	-9.6061	-14.06	-10.421
-0.94476	1.9426	-6.8823	1.6105	-0.65698	0.54487	2.4795	2.647	-2.2827	3.2645	-4.0902	-0.97202	-3.4269	-3.085	-1.9791	-0.24554	0.29026	2.6138	0.93445	-0.37307	-0.13406	1.399	1.205	1.0571	3.1046	-4.0106	0.59625	2.6275	2.9726	3.7033	-2.4697	1.6584	3.8523	1.333	3.5916	-0.94706	-0.74995	-1.0806	-3.5058	2.4012	-0.44186	-3.926	0.97737	-3.5972	-2.5072	-1.9113	-0.19067	-0.96401	-0.53365	-0.014998
-17.059	-14.33	-12.704	-15.792	-14.607	-11.863	-13.427	-11.803	-14.629	-16.705	-14.503	-8.3479	-17.989	-12.067	-11.375	-10.651	-12.262	-13.679	-12.054	-14.626	-13.425	-18.092	-14.504	-15.114	-14.145	-15.984	-13.848	-13.909	-17.889	-18.369	-14.856	-14.701	-11.71	-15.237	-17.81	-16.265	-13.2	-13.323	-16.756	-20.774	-16.999	-16.125	-10.83	-9.6164	-14.701	-9.5002	-14.953	-15.697	-15.01	-13.848
-8.6468	-10.883	-9.7886	-9.5391	-13.341	-10.102	-11.825	-10.014	-11.904	-4.6965	-12.428	-8.1501	-8.1012	-10.483	-11.943	-10.053	-8.8185	-8.2787	-4.4792	-7.9236	-10.298	-10.681	-7.1909	-10.896	-11.576	-9.7081	-9.7346	-10.602	-12.652	-8.6265	-5.9135	-10.618	-12.339	-13.05	-10.005	-11.574	-9.1515	-8.1433	-9.2004	-9.3881	-8.5811	-7.2763	-12.09	-8.4226	-13.35	-7.177	-13.844	-11.416	-3.4317	-12.862
-2.4873	-2.787	-1.0317	-0.16689	3.1754	-2.6622	-2.1587	-5.8258	1.1701	-3.4144	-3.0217	-0.91937	0.019799	0.88446	-1.2683	-0.7812	-0.9897	-3.922	-1.7297	1.128	-1.0005	0.64631	-5.2486	1.0277	-0.032652	-2.0509	-1.9972	-1.8856	-1.9703	1.4461	1.7615	-3.7727	-3.617	-1.2208	-3.1059	-1.5519	0.96559	-4.3001	-2.9785	-3.1478	-0.4962	-2.7136	-4.1806	0.073071	-0.79224	0.11658	-3.3759	-0.066945	-5.5443	-2.5601
-23.128	-22.156	-23.823	-18.875	-24.2	-20.988	-22.25	-26.304	-21.28	-21.209	-21.938	-24.513	-24.685	-23.932	-24.795	-22.026	-20.616	-25.784	-24.464	-18.631	-22.936	-27.306	-22.082	-22.789	-21.083	-25.075	-15.542	-29.448	-19.867	-23.226	-23.256	-26.73	-19.883	-20.145	-20.572	-24.888	-23.836	-24.69	-24.648	-24.395	-19.49	-20.856	-22.01	-23.071	-26.98	-18.364	-20.589	-21.508	-22.194	-23.521
-5.2018	-5.284	-5.6248	-2.9104	-6.6132	-8.671	-7.6824	-4.3898	-6.7837	-2.8264	-6.4721	-5.8309	-3.8695	-3.142	-2.2373	-6.9261	-4.0343	-10.922	-5.0398	-4.6553	-9.0157	-2.18	-6.5048	2.5057	1.0634	-5.7743	-8.0567	-2.5404	0.095624	-3.4654	-4.9282	-7.4198	-2.1245	-1.9054	-2.323	-2.7823	-1.9131	-6.4773	-2.6117	-7.9316	-3.6076	-0.74189	-6.4717	-2.2552	-1.3726	-4.9699	-6.1065	-6.9012	-1.2961	-0.7938
-11.806	-15.273	-11.437	-15.082	-10.503	-11.793	-15.032	-9.877	-13.098	-11.549	-12.177	-13.938	-14.624	-17.129	-11.823	-14.935	-12.37	-10.791	-13.364	-11.884	-14.654	-13.117	-10.71	-11.908	-14.647	-14.525	-11.546	-15.867	-16.672	-10.72	-12.045	-12.2	-15.993	-10.865	-10.109	-11.967	-16.258	-10.615	-13.783	-15.261	-12.758	-16.272	-15.529	-10.266	-13.313	-14.619	-11.49	-10.109	-16.515	-10.485
-11.903	-7.9474	-12.1	-12.533	-11.396	-16.157	-11.1	-9.4133	-8.9229	-12.969	-10.883	-8.6282	-10.876	-9.2677	-9.4961	-12.037	-12.697	-8.2945	-10.593	-8.5258	-10.808	-12.458	-9.0674	-11.576	-8.5745	-8.494	-12.191	-12.706	-10.987	-11.605	-11.141	-9.204	-12.795	-5.9137	-10.561	-13.266	-9.3374	-9.2484	-14.019	-8.2481	-9.181	-8.6526	-12.909	-13.897	-10.27	-8.0392	-7.8926	-9.9829	-13.754	-11.593
-6.3402	-5.9592	-10.048	-8.3286	-4.8952	-1.2575	-7.7915	-3.2307	-6.1842	-5.5329	-5.7761	-5.2982	-4.7128	-5.7771	-6.6653	-2.8645	-7.5772	-3.7858	-7.5677	-8.8934	-4.8611	-4.2547	-4.8847	-6.3977	-0.94339	-9.1282	-3.0184	-6.2163	-4.7338	-4.6736	-3.7971	-5.9167	-5.3494	-8.1019	-4.942	-4.488	-4.5946	-3.7386	-6.1829	0.87398	-6.9189	-9.98	-0.66405	-7.3354	-6.7784	-7.1157	-7.3968	-8.3509	-5.6652	1.7247
-5.0675	-4.982	-5.8981	-6.0053	-7.9697	-8.2157	-8.6108	-0.58647	-8.568	-9.0504	-3.2471	-6.1731	-6.5798	-4.4039	-6.259	-4.1262	-0.67472	-5.453	-9.2402	-8.1092	-6.3736	-3.3483	-7.1818	-5.1709	-8.5727	-3.7138	-3.6474	-4.1931	-11.728	-2.9724	-2.9145	-11.134	-3.8773	-8.7235	-10.157	-2.7915	-3.8088	-9.5713	-3.2192	-3.9592	-7.5481	-4.606	-5.4039	-3.5173	-7.6121	-10.408	-8.5617	-5.5022	-4.6239	-8.6387
-3.5744	-1.0099	2.0753	-2.4502	1.413	-1.1531	-0.39298	3.071	2.1425	1.0685	0.24669	-1.4722	0.38747	1.5088	1.5477	-1.3834	0.95101	-1.9537	2.1235	2.1938	1.0802	0.96743	-2.6415	1.9058	0.39015	-0.35425	-1.8035	-4.3195	0.34691	-1.1894	-1.196	-1.2252	-8.0625	0.93959	-1.5477	0.63195	0.96001	5.4531	-0.077719	-2.4993	0.81664	-1.0889	-1.1623	0.11137	0.27215	1.6048	-1.1294	1.247	0.73424	-0.017729
-2.3311	-1.5547	1.9944	0.8215	-3.5911	-4.1629	-3.0732	-0.87158	-3.5045	-2.1455	-5.0946	-0.58488	-5.0318	-4.0741	-3.0785	-3.1555	1.324	-5.2578	-1.116	-6.0195	-0.6733	-1.5906	-3.8344	-7.3201	0.35443	-1.4405	-2.5405	-0.29312	-1.2055	-6.1157	-0.37719	-3.3371	-5.1104	-3.9323	-0.24023	-3.5784	-6.29	-1.5621	1.3296	-7.7136	-5.0264	-3.8871	-5.7796	0.031004	-8.4713	1.8352	-4.3182	-5.6054	-3.0288	-4.9358
-11.547	-10.615	-10.254	-9.9342	-12.129	-11.179	-14.971	-14.901	-11.359	-9.2603	-9.8584	-11.259	-9.5751	-11.989	-8.9451	-8.761	-11.438	-7.5334	-13.522	-11.062	-9.9425	-14.203	-9.8777	-9.3346	-10.84	-9.3202	-12.136	-6.8603	-9.4977	-11.118	-12.705	-10.737	-13.791	-10.77	-16.518	-13.019	-8.34	-10.82	-10.712	-10.411	-6.5333	-8.2645	-6.1802	-10.587	-12.612	-9.3027	-13.885	-9.4549	-11.941	-11.119
-19.227	-21.673	-20.287	-18.743	-17.312	-21.559	-23.181	-18.231	-19.691	-21.127	-20.371	-24.362	-20.978	-22.928	-18.287	-24.597	-22.36	-21.864	-21.611	-22.417	-19.35	-23.376	-14.884	-20.453	-23.287	-24.606	-19.544	-24.774	-16.113	-21.112	-23.589	-22.694	-18.852	-17.845	-21.704	-22.856	-20.954	-18.075	-21.486	-22.564	-18.599	-21.122	-21.407	-18.715	-18.322	-20.281	-21.073	-23.445	-23.527	-22.289
3.1334	4.3203	-1.7687	1.2913	1.661	3.6804	-0.22408	-4.3834	2.5607	-0.44235	0.58901	3.4112	3.1431	-0.0080724	2.9919	1.9836	5.8072	1.0473	-4.1042	-2.0533	3.6394	0.038676	0.8351	-0.29104	5.6774	3.3844	2.8082	3.8564	-1.0943	2.5132	2.5785	0.11207	1.4335	1.6176	0.64989	2.4397	-1.0521	1.2337	4.505	1.6751	4.4142	1.669	2.5093	3.8406	3.95	-0.50703	1.2467	3.2927	5.1155	-0.57897
-8.8249	-11.535	-11.898	-12.838	-10.913	-18.541	-14.792	-9.9552	-10.836	-10.54	-10.667	-15.684	-13.74	-9.5306	-10.26	-11.769	-11.601	-11.501	-12.403	-9.43	-14.012	-12.291	-10.368	-11.063	-17.558	-9.621	-6.3984	-10.728	-11.65	-11.9	-11.668	-9.6536	-14.849	-9.9432	-12.988	-9.232	-8.236	-9.4036	-11.437	-17.552	-14.728	-9.2977	-6.6757	-8.4688	-13.742	-12.452	-11.453	-13.948	-12.565	-11.381
-3.9317	-1.9569	-1.7293	-3.1139	-2.0725	-2.1734	1.241	-0.15054	-4.841	0.42039	-0.37658	-3.461	-5.1604	-1.7908	-2.1106	-3.838	-9.1854	-1.3854	-1.6756	-5.2236	-1.4355	-2.0651	-6.3717	-5.7931	-4.3542	-1.0577	-3.5779	-0.87803	-1.6703	1.1849	-5.3331	-3.5481	-2.1592	-3.6869	-0.73922	2.8593	-1.9805	-3.663	-7.0029	-1.0518	-5.6563	-1.657	-1.0373	-1.9855	-2.2226	-0.051635	-6.5616	-4.5712	-5.1568	-2.4718
-9.5972	-3.6355	-3.9847	-1.3475	-3.7871	-7.1356	-6.1271	-5.9792	-2.9083	-7.9877	-5.7737	-6.0177	-4.6003	0.69732	-9.2005	-0.82264	-5.1206	-4.4254	-5.0354	-2.5239	-4.6543	-10.146	-9.8871	-6.7627	-7.8247	-2.2764	-6.0007	-4.2422	-1.2153	-6.46	-5.0725	-2.8988	-1.678	-2.6985	-6.1547	-4.6271	-5.2008	-6.2831	-0.50174	-5.2169	-7.1621	-6.4247	-5.9208	-8.3297	-2.5821	-8.5676	-5.0428	-5.5392	-7.4762	-3.9268
-6.6437	-4.3446	-5.1412	0.21629	-8.9908	-3.0319	-1.0897	-4.7812	-0.38155	-8.5016	-3.6144	-4.3941	-7.6796	-5.7598	-8.2047	-1.0042	-5.8929	-2.9455	-6.5587	-5.4757	-6.163	2.4221	-8.074	-5.0119	-3.4882	-2.7911	-5.0688	-3.3732	-3.6405	-2.425	-8.156	-6.8437	-2.3768	-3.8364	-4.3931	-6.7754	-8.5947	-5.9137	-8.8206	-12.16	-9.0262	-3.9686	-6.707	-4.0928	-9.2128	-6.9685	-2.543	-9.7525	-4.939	-5.1912
-20.026	-24.01	-24.192	-24.69	-21.843	-25.49	-22.186	-22.447	-24.982	-20.143	-24.376	-16.463	-21.504	-23.468	-20.585	-21.262	-20.899	-22.442	-22.136	-20.059	-22.887	-19.956	-19.804	-21.453	-22.945	-20.304	-22.685	-20.575	-24.548	-23.307	-22.924	-24.332	-19.989	-18.861	-18.097	-18.203	-20.334	-19.018	-23.936	-23.264	-18.709	-22.803	-17.441	-17.174	-17.015	-22.403	-21.571	-21.463	-20.471	-17.723
-24.201	-23.115	-20.788	-21.26	-25.716	-17.729	-17.543	-20.279	-25.063	-19.845	-21.694	-22.329	-22.373	-20.916	-19.118	-17.489	-20.38	-25.038	-19.063	-16.827	-19.091	-22.248	-20.924	-19.744	-21.112	-22.046	-23.483	-18.958	-20.414	-15.607	-24.596	-22.954	-22.493	-18.782	-21.842	-20.002	-20.748	-22.213	-19.037	-24.255	-21.483	-24.773	-19.929	-20.276	-15.804	-19.899	-20.086	-18.874	-23.674	-20.095
-14.913	-16.911	-10.103	-15.263	-11.149	-10.997	-10.765	-12.063	-12.126	-9.8498	-18.011	-14.06	-10.993	-12.979	-9.2565	-12.188	-12.96	-11.035	-13.894	-13.795	-9.1004	-14.233	-14.158	-13.121	-9.6876	-11.704	-10.711	-12.458	-18.105	-11.738	-15.605	-12.82	-11.553	-12.775	-14.753	-13.098	-14.372	-6.0869	-10.237	-13.196	-11.623	-11.826	-13.039	-13.15	-10.058	-15.927	-15.637	-18.324	-9.8267	-16.108
-22.186	-21.817	-21.624	-25.467	-22.783	-22.219	-24.898	-19.846	-15.808	-25.138	-23.835	-22.998	-19.896	-20.923	-21.169	-25.683	-23.183	-20.681	-22.385	-26.083	-26.698	-21.36	-22.107	-18.017	-23.567	-20.117	-19.154	-17.925	-18.862	-23.583	-26.141	-23.151	-24.14	-26.107	-25.006	-22.838	-20.578	-18.325	-24.158	-20.444	-23.602	-13.668	-19.32	-17.212	-22.605	-22.183	-26.744	-19.432	-21.24	-23.541
0.60429	-0.45282	0.071728	4.1821	-1.2244	0.1462	0.65647	5.415	0.5167	-0.93294	1.5732	4.8627	7.3263	0.18244	3.3752	1.1957	1.5179	4.8254	0.80225	2.082	2.8527	-0.017959	1.8164	-0.48351	0.8352	4.1994	1.3525	4.5848	3.2916	5.7684	-0.3094	2.8365	0.01231	-0.060531	-0.83742	-0.88958	1.8246	3.1244	3.8457	0.79211	3.2217	3.785	-1.3449	2.8704	0.98552	2.6046	0.31184	-1.0618	-1.1746	2.2251
-21.739	-20.272	-21.058	-25.87	-24.532	-20.781	-19.636	-19.35	-20.534	-23.342	-19.798	-13.57	-20.591	-26.294	-19.233	-22.221	-18.081	-26.241	-19.096	-22.608	-21.84	-17.822	-21.828	-21.297	-16.189	-19.19	-20.97	-25.622	-21.793	-22.832	-21.639	-26.907	-20.139	-20.655	-17.438	-22.648	-20.919	-18.96	-19.179	-19.271	-20.45	-19.579	-23.343	-20.154	-18.674	-20.015	-20.533	-21.243	-21.705	-20.688
-4.2158	-8.6803	-4.6274	-5.5013	-1.8461	-3.9413	-3.1383	-4.7475	-6.2839	-5.6199	-6.5883	-7.4646	-2.4039	-4.6496	-7.572	-6.5834	-5.6602	-6.8344	0.76205	-9.4688	-4.7906	-6.7465	-8.3292	-4.0726	-6.6654	-6.7675	-3.602	-3.9048	-2.247	-5.1379	-2.6433	-7.467	-7.7705	-4.8623	0.87121	-1.6745	-5.4271	-6.9415	-8.5301	-4.1162	-2.5965	-3.3606	-4.6271	-3.4129	-3.9525	-4.5003	-4.3888	-7.9937	-9.6564	-7.481
-14.283	-15.459	-13.95	-14.314	-12.143	-14.486	-16.734	-12.038	-15.785	-13.949	-13.442	-13.826	-15.015	-14.854	-11.72	-11.137	-14.366	-15.092	-15.85	-18.571	-12.82	-14.5	-14.268	-15.064	-15.55	-10.336	-14.531	-18.283	-13.184	-14.132	-14.367	-13.444	-13.183	-10.604	-12.254	-12.285	-16.085	-14.3	-13.243	-15.482	-11.371	-16.594	-18.21	-11.261	-17.611	-16.579	-9.2159	-13.095	-13.06	-13.515
10.069	8.4908	4.934	5.6389	2.8336	5.8709	3.8216	7.2345	7.9173	2.2627	9.7334	7.6025	7.4141	6.3656	6.5976	4.1043	1.6974	1.4239	6.3183	9.3058	9.7895	8.5902	6.8259	5.3516	4.1208	8.8391	7.8883	8.3269	4.5088	9.0985	8.8898	4.9348	7.0454	8.3329	4.9269	9.4483	6.2149	4.0763	8.2341	11.611	5.7386	4.1984	4.1147	9.2047	8.5889	4.5202	6.5892	5.8184	8.2052	5.9834
3.5742	5.8135	9.4197	6.3708	4.8408	5.7226	10.347	7.1379	10.377	7.1507	7.8489	7.1915	0.51261	4.414	8.154	3.3039	6.0068	10.46	5.9114	7.9402	4.6035	1.914	2.4619	7.1033	4.2425	9.0965	7.2526	7.0348	14.44	3.9108	4.164	7.3847	4.8133	6.3313	7.2639	5.481	7.8466	4.8111	6.3772	6.7603	8.8999	3.5832	3.8201	6.7183	7.0225	7.6789	7.6779	7.399	7.0863	6.2488
-3.657	-8.8873	-6.6311	-0.65095	-3.8152	-8.5373	-3.4243	-4.2841	-2.4736	-7.8094	-9.3056	-7.9739	-7.8631	-8.6586	-7.9632	-7.2884	-5.2415	-11.806	-11.05	-8.0933	-5.5385	-11.021	2.3324	-7.2474	-11.32	-7.7657	-4.573	-9.1552	-6.8278	-1.9031	-3.6074	-8.7534	-8.0867	-5.9193	-9.2595	-0.5744	-5.058	-4.6659	-11.161	-9.3049	-3.2057	-5.9492	-5.7064	-9.8831	-7.7256	-5.1381	-2.8377	-8.3458	-5.6773	-5.2817
-9.0422	-9.6875	-7.755	-6.2838	-6.1252	-7.8833	-10.188	-6.7917	-11.099	-8.1027	-9.5381	-8.7686	-11.35	-9.3061	-9.3705	-10.988	-9.5443	-11.841	-9.1701	-5.8443	-7.7539	-9.0796	-4.2656	-13.33	-10.44	-6.2616	-10.948	-6.8855	-11.835	-4.9317	-10.911	-6.4124	-11.455	-10.485	-8.5601	-5.3828	-9.5573	-5.7362	-7.1484	-8.4924	-13.106	-13.326	-9.5524	-11.287	-7.2911	-3.5125	-7.9825	-8.3824	-7.6394	-8.1024
5.6319	2.0604	-0.27381	-1.3168	0.50611	-1.8119	-4.1966	-1.4913	-3.6055	-3.5383	7.0953	2.1496	3.5533	-1.1342	-0.99632	1.8915	1.5002	0.53982	-4.6117	7.3391	-1.4136	6.023	-1.8494	1.1511	-0.68466	-1.5336	1.3671	3.116	-0.14112	0.2214	5.7333	1.9534	2.0084	1.3494	0.23109	3.9672	2.4068	-3.0653	1.624	-1.5869	3.0016	-1.0514	2.9875	2.8622	-2.7264	2.824	1.1414	4.1932	4.2652	-0.22137
7.5705	4.0175	6.8959	5.7828	9.4446	6.1269	7.7737	7.7745	3.4913	4.2167	4.706	7.4909	4.6154	2.3335	5.3726	5.1724	4.9052	11.391	6.3329	8.6644	7.8541	2.5823	8.0864	10.242	1.8965	0.9862	6.7687	6.8391	5.4591	6.3952	6.6235	5.1309	5.6473	7.8971	4.9709	6.7713	5.5857	7.7633	4.7243	4.2363	8.5935	4.9653	7.3566	2.6462	5.898	1.2744	5.1828	10.312	0.37921	7.3656
-8.9685	-6.1978	-11.057	-8.8534	-11.156	-8.4411	-9.2502	-9.197	-6.9179	-5.467	-7.8536	-11.535	-7.9277	-13.12	-6.3986	-9.179	-6.5248	-9.8695	-10.736	-10.352	-6.1367	-11.567	-7.7976	-9.5577	-12.071	-13.024	-6.6192	-4.59	-6.9576	-12.15	-9.7252	-5.4934	-9.0955	-6.1408	-11.602	-9.2988	-8.7043	-6.8392	-6.6589	-7.9255	-8.1688	-6.8417	-8.7866	-9.4297	-8.6846	-8.4489	-12.258	-9.075	-9.6628	-7.0035
5.4601	-7.1438	-2.207	2.8305	-1.3127	-5.1597	-4.0159	0.84265	0.34687	2.7965	-4.434	2.9107	2.4397	0.016353	-0.28284	-4.7901	-5.5571	-3.601	-1.259	-2.3502	1.6953	0.14575	0.0097273	-3.277	3.8538	-1.9838	-2.1241	-5.6376	-4.7029	-7.7863	0.40503	-1.6855	-2.1199	-1.0722	-3.0394	-5.2379	-0.045311	2.6371	-1.2723	0.39438	0.43846	1.4745	-2.5344	2.7862	2.1285	1.6037	-2.3517	1.1196	-4.9944	0.88027
-22.86	-24.151	-23.403	-21.528	-20.84	-17.545	-20.898	-20.175	-20.657	-20.452	-20.167	-20.156	-19.709	-20.157	-20.721	-23.99	-20.083	-18.476	-23.83	-20.249	-16.951	-20.406	-22.039	-18.804	-21.312	-23.364	-20.393	-21.923	-17.358	-26.436	-16.534	-16.723	-26.088	-17.969	-18.862	-22.391	-17.371	-20.373	-22.253	-21.581	-19.023	-19.449	-19.435	-21.367	-20.258	-21.37	-20.52	-18.05	-19.841	-22.2
-5.5751	-6.2776	-6.0287	0.42089	-4.1305	-1.4411	-0.92862	-8.3989	-3.8046	-4.6086	-5.2224	-7.8897	-3.0514	-2.9127	-4.1035	-2.4038	-0.58536	-9.3985	-2.6873	-5.4223	-3.7447	-5.8941	-4.8179	-1.3128	-9.1602	-5.4095	-3.3391	-3.0547	-6.3572	-3.9754	-9.1472	-7.9505	0.43392	-5.8194	-5.2041	-2.3206	-7.2612	-5.3878	-5.2862	-6.5935	-6.675	-8.8972	-4.0124	0.81549	-3.172	-5.8755	-2.7543	-7.7655	-3.7561	-6.1609
11.015	6.1579	12.68	5.424	3.5081	9.9227	5.4921	10.105	4.3742	6.755	6.0412	8.1537	8.2533	7.5479	8.7646	9.7109	12.828	7.5086	8.4243	4.479	8.687	7.3819	15.63	6.3705	3.0352	10.144	9.2964	6.2807	1.9691	3.2555	6.0502	7.9774	6.3049	14.021	9.4748	5.5205	8.9704	7.9047	9.2595	10.343	7.6474	1.9535	7.8308	10.741	15.216	6.0749	7.8937	7.8041	5.1593	8.9285
-10.073	-14.876	-16.323	-10.008	-13.808	-17.557	-15.86	-11.09	-9.8031	-11.797	-13.768	-14.359	-12.948	-15.446	-16.663	-11.493	-13.154	-13.109	-13.627	-13.654	-13.91	-13.675	-14.806	-12.072	-11.888	-14.758	-11.544	-10.559	-15.56	-12.077	-13.103	-21.01	-9.0135	-13.28	-9.5895	-18.245	-10.284	-10.961	-14.534	-14.396	-14.981	-8.2886	-12.352	-14.81	-10.997	-17.994	-15.141	-11.875	-14.101	-14.84
-2.2322	4.8481	5.8831	3.1443	1.0647	1.2255	2.62	1.2678	3.9909	6.7958	4.5987	4.4984	-1.1859	5.9887	0.32807	0.41348	1.1438	5.4618	2.0699	-0.85687	4.3332	1.3226	-1.849	0.81377	-1.429	4.973	-0.65767	-0.7238	4.2384	-4.571	3.3508	5.3259	3.2584	1.8738	1.2374	2.7423	1.8331	0.15376	-2.0597	3.163	1.3017	4.1881	3.7507	4.5998	-0.86722	0.56357	2.1722	-1.2695	0.82554	-3.107
-18.791	-24.69	-22.56	-22.527	-20.902	-22.848	-22.747	-25.02	-21.18	-20.281	-20.844	-22.308	-22.451	-22.104	-22.71	-23.37	-27.303	-20.883	-20.024	-22.859	-23.445	-20.482	-20.995	-21.171	-24.047	-20.02	-21.733	-24.293	-16.857	-21.877	-20.748	-20.273	-22.82	-25.868	-20.308	-23.73	-21.7	-20.272	-23.63	-21.451	-19.778	-22.234	-24.799	-22.903	-22.82	-20.393	-20.869	-20.687	-20.135	-25.214
8.9032	5.5058	10.824	10.416	3.2173	6.3868	6.6055	3.6659	10.094	7.4232	9.911	-0.42992	4.223	4.0622	6.5309	5.8488	11.537	3.4912	3.7495	2.3912	3.1958	6.6325	10.157	3.9778	8.9699	1.8626	6.7532	5.8984	5.524	3.7081	6.9599	5.9207	6.4963	5.1095	8.2127	4.7569	7.5308	6.8146	5.4539	5.4721	2.5147	9.2848	6.7879	6.6026	6.2093	12.841	9.3262	3.2547	7.7211	6.0773
11.085	7.8542	8.9886	10.97	10.827	12.988	11.619	3.1028	14.58	11.931	11.225	10.584	10.477	8.0266	11.789	12.455	8.5263	10.015	7.7319	13.307	10.004	10.951	10.525	10.033	9.3806	8.7547	9.4714	16.51	11.066	6.7576	8.623	11.17	7.5213	9.637	8.4412	5.932	7.1413	10.273	9.8275	7.2073	10.264	9.3461	12.696	10.781	12.73	8.2297	12.689	8.7867	12.05	5.4373
-21.277	-19.982	-19.616	-19.399	-22.032	-23.795	-22.865	-19.843	-22.668	-20.448	-22.523	-17.482	-15.012	-20.853	-18.437	-18.131	-22.59	-20.147	-16.733	-22.787	-18.992	-17.473	-20.552	-20.442	-26.096	-18.434	-21.815	-18.984	-24.116	-23.719	-18.07	-19.911	-21.425	-18.491	-22.033	-17.239	-16.032	-27.459	-13.471	-22.331	-20.863	-21.474	-24.167	-16.632	-23.843	-19.122	-21.255	-23.419	-23.453	-23.213
-1.0939	3.1386	-4.8733	-0.67321	0.23949	2.6515	4.8162	-2.4097	0.45643	-0.90483	-3.3525	-0.24476	2.2635	1.1555	0.7095	-2.2888	-5.7593	-1.5129	-2.2481	-1.7957	2.4535	1.2464	2.9961	0.65885	-0.7933	-0.005264	-2.9055	0.58829	1.6655	-1.1727	3.2638	-1.77	-2.1126	1.1589	-2.5862	-4.9692	-5.3364	0.60785	-2.9436	-0.22832	2.7755	1.1835	0.89904	-4.7167	-3.5814	1.7147	-1.5015	-1.8563	-0.54465	0.44851
1.0186	1.4371	4.0868	3.5772	-3.2204	-2.6213	-0.22886	-2.0871	-0.43301	-1.2983	-1.7952	0.101	2.4705	3.8337	2.9796	1.6891	3.0418	2.3422	1.7319	1.3813	-0.051029	4.7484	1.9651	2.141	2.9026	-2.6638	-3.1838	4.1802	4.7755	1.3732	2.6724	1.782	3.6147	0.45383	2.8658	1.3312	1.6065	5.9084	0.59322	0.58648	-0.95689	0.81389	2.3043	2.8843	2.2348	0.2765	-2.4504	5.0103	-1.0408	0.22678
-13.539	-15.602	-13.137	-15.466	-13.201	-11.433	-17.075	-12.274	-12.224	-9.6278	-14.399	-13.198	-14.531	-14.898	-11.144	-10.334	-11.749	-13.193	-16.297	-13.506	-14.419	-14.222	-13.745	-11.865	-13.152	-13.359	-7.6195	-13.158	-8.7996	-12.206	-15.141	-12.791	-11.028	-9.7493	-16.125	-14.78	-11.823	-15.507	-16.385	-12.127	-8.7242	-16.166	-11.61	-11.427	-9.6982	-10.979	-13.188	-11.302	-10.118	-11.106
-15.002	-13.871	-11.927	-7.7894	-8.5482	-10.747	-11.449	-13.344	-9.8722	-13.877	-12.314	-7.5107	-9.0374	-16.547	-12.189	-10.746	-9.6604	-14.33	-11.908	-14.814	-11.537	-12.644	-8.0032	-11.275	-7.0362	-6.43	-12.412	-14.112	-13.299	-13.171	-14.61	-9.1293	-14.899	-13.284	-12.45	-11.322	-13.736	-12.623	-10.733	-14.476	-9.3654	-11.768	-11.796	-9.5908	-14.039	-14.176	-10.069	-15.044	-14.258	-11.952
-0.34881	-0.31224	2.5755	2.6994	-1.1407	0.43326	1.4009	-3.0778	1.1036	-0.5016	4.0406	-1.4611	1.5173	3.8889	7.5964	-2.9631	1.1625	2.2768	-1.0384	-2.0339	-4.8455	-2.6454	-1.6584	-3.0125	-2.435	0.83145	-2.3918	-1.5823	0.32382	6.0388	1.2834	-1.8337	-2.0503	4.3621	0.11021	-3.15	-0.23144	-0.073048	4.3375	5.6022	3.8092	1.5663	-0.90067	-2.3298	1.6727	0.64472	4.0888	-0.35716	0.1713	2.0812
-12.476	-10.497	-7.8267	-12.778	-11.937	-12.552	-12.534	-11.206	-8.6498	-13.416	-10.976	-6.1194	-12.39	-9.9837	-11.121	-14.716	-15.387	-13.15	-9.5345	-12.629	-14.15	-11.574	-13.821	-13.182	-7.5886	-14.702	-14.02	-11.898	-12.403	-14.371	-10.476	-12.629	-13.217	-10.336	-12.676	-13.991	-7.6945	-8.0318	-9.8757	-7.6758	-12.677	-13.414	-10.6	-13.59	-8.334	-12.586	-7.5043	-11.808	-10.699	-11.23
-9.3754	-7.6733	-12.836	-8.9289	-10.371	-8.9603	-10.986	-14.385	-9.4952	-13.59	-5.3005	-9.462	-9.3861	-9.5978	-10.699	-15.402	-9.6431	-9.8307	-12.931	-11.95	-13.246	-12.405	-13.254	-12.43	-8.2286	-9.5457	-9.8124	-15.863	-10.233	-9.0317	-11.501	-11.02	-13.074	-9.9251	-11.044	-7.7467	-12.137	-8.355	-11.95	-12.711	-15.078	-10.614	-10.795	-10.766	-11.053	-6.1037	-14.684	-12.378	-12.55	-17.184
-4.4951	1.3039	-3.5959	0.70139	-0.27844	-1.0525	0.33062	2.4933	-0.59597	-4.0349	1.611	-5.9487	-0.33987	0.16393	-0.78375	0.86417	-0.21308	4.5935	-0.73976	1.7505	-3.3986	2.3083	1.972	-2.5892	-2.3812	1.13	-1.5699	-0.96549	-3.2274	1.0992	2.8284	2.661	-1.2497	3.1522	2.4763	0.016978	2.414	-2.5537	-2.1395	-0.34168	4.4107	-0.51459	5.9384	0.23443	0.72593	-1.2314	-0.89104	-2.845	-1.7487	1.353
5.134	4.1897	4.3057	2.4373	8.0669	0.66821	6.6325	2.6019	4.2114	7.1249	5.5308	3.6802	1.4045	3.4199	8.4213	6.3363	3.4778	5.3941	6.4772	6.3118	4.7625	9.0005	3.2053	1.8221	5.26	5.3232	6.6848	5.3221	9.2305	8.9396	3.4693	2.1936	10.384	4.4613	3.6402	5.2357	0.36079	4.0289	8.2448	3.5039	7.6404	5.5858	4.1501	8.1204	6.2134	5.0157	2.7797	6.3283	4.7353	7.1804
-2.1952	-2.6329	-4.9857	-4.4059	-3.8543	-1.8101	-5.8901	-1.5204	0.85207	-4.0022	-1.9879	-3.0049	1.8761	-6.0379	-3.8446	-7.4489	0.29712	-4.778	1.1659	-0.24574	-4.737	-3.1244	0.40716	-4.8563	-0.43884	-3.0537	1.3148	0.036836	-0.32484	-4.052	-2.2323	-7.6025	-1.6488	-5.8372	-0.24099	-4.0399	-1.6257	-3.3727	-8.8536	-2.4753	-3.7773	-1.5514	-4.7797	-5.0053	-0.87821	-2.0416	-4.3837	0.35031	-4.4801	-1.3255
-4.4357	-3.0052	0.84219	-8.0736	-2.4777	-2.2582	-4.3149	-3.9668	-1.6721	-4.2443	-3.5898	-3.2104	-0.85013	-4.8626	-3.4116	2.0094	2.1619	0.70808	-2.8764	-0.96266	0.13397	1.2339	-0.56939	0.32796	-5.1509	-1.4391	-0.32921	1.4851	-2.6449	-0.51088	-2.8452	-4.1464	-7.7573	-4.5116	-5.5711	0.33788	-3.5037	0.95975	-3.0449	2.8648	0.46738	-1.5181	-0.65712	-2.6822	-0.28057	-0.20885	-2.3446	-2.0747	-1.9993	-1.9935
9.4187	3.166	7.1991	5.6787	5.6056	11.026	1.4059	3.8193	-0.60809	8.5681	5.0599	7.0691	6.6478	7.7697	7.4312	2.0645	5.1085	6.2682	-1.9293	7.2271	3.9702	5.5803	9.2829	6.1898	2.8883	8.3678	4.7614	9.1282	2.8476	6.0644	2.1054	7.8357	3.3985	2.9674	5.4357	5.5706	3.4414	1.0718	5.8068	-0.60229	2.9385	10.377	11.852	2.5173	6.0757	2.0815	6.4989	6.6623	4.1142	2.9598
-9.8159	-11.527	-9.6199	-13.149	-10.345	-10.772	-13.197	-12.836	-15.351	-13.696	-16.038	-12.14	-15.718	-13.953	-12.742	-10.176	-9.7741	-12.546	-17.664	-11.763	-11.391	-11.717	-13.531	-13.942	-9.8769	-15.207	-12.276	-13.835	-13.804	-12.678	-14.104	-11.688	-17.977	-12.45	-13.879	-11.751	-17.234	-11.986	-12.647	-13.743	-11.8	-11.03	-14.544	-14.446	-13.332	-14.006	-11.076	-17.747	-13.31	-15.922
-23.912	-17.919	-22.536	-20.078	-21.168	-23.564	-19.747	-18.15	-25.338	-16.42	-18.936	-18.338	-19.374	-19.712	-23.469	-23.133	-21.56	-22.714	-28.611	-26.359	-25.449	-14.269	-16.907	-18.868	-21.749	-17.703	-17.967	-23.56	-22.676	-28.542	-19.268	-17.019	-22.651	-20.914	-19.436	-25.036	-21.183	-20.118	-21.52	-15.576	-20.906	-21.43	-19.779	-20.332	-22.793	-18.291	-21.117	-20.004	-22.891	-18.703
-1.6939	-3.5047	1.445	-8.5086	-3.3316	-0.37372	-6.7587	-4.193	-3.0712	-3.1686	-2.7065	-2.7969	-1.9882	-0.30481	-1.0404	-4.3055	-3.4155	-5.5909	-0.57832	-0.16963	-4.5311	-5.8175	-0.79164	-7.8696	-4.0948	-7.1918	-2.0735	-4.9086	-5.3776	-0.076998	-4.4785	-2.8152	-2.9484	-1.3921	-4.1589	-1.0395	-2.1187	-3.7479	-3.0465	-2.1667	-1.117	-1.4439	-2.5902	2.5689	-2.0714	-3.8194	-7.2546	-7.472	-3.5679	-3.4049
-1.071	1.8774	-0.13078	0.86413	-1.6706	-0.14306	1.0853	2.8652	-3.8168	-2.9429	-0.81754	0.5814	0.38952	3.0872	-3.2555	0.8759	2.6016	1.1804	2.4434	-1.2707	1.133	1.8541	-1.7249	2.5447	2.3614	-2.2037	-3.0531	-1.6305	-2.5587	0.58971	3.7889	-1.1385	-2.4053	1.1385	-2.0323	1.301	-1.3831	3.5227	-0.0046364	1.6735	-0.16094	0.095318	-1.7541	-2.4486	-3.3769	4.0434	-0.71091	0.80816	1.2402	4.351
-12.708	-9.1408	-5.7869	-14.881	-11.75	-12.913	-9.0185	-9.2562	-7.3211	-13.291	-10.924	-12.303	-9.9539	-7.1793	-13.324	-8.2885	-12.392	-13.83	-10.945	-12.955	-6.8722	-13.468	-9.1269	-7.5103	-11.438	-11.71	-13.057	-8.3339	-12.163	-10.332	-4.9707	-10.99	-10.27	-2.9174	-11.653	-11.336	-7.7071	-10.746	-10.806	-9.387	-10.928	-12.987	-10.619	-11.822	-11.999	-8.54	-11.82	-11.748	-12.102	-10.919
-2.5745	-1.2881	-2.4574	3.988	-1.6183	2.1675	0.79349	-5.4226	2.2226	-3.8042	2.9265	-4.4214	-1.0209	2.2249	-3.6257	-1.4103	-0.283	-1.8502	-1.7442	-4.5023	-2.7025	-7.3314	-4.3308	-3.6611	-3.1843	-3.5176	-0.62892	-2.1672	-0.41805	-2.7761	-0.29528	2.1153	1.2237	-1.1399	3.5047	-5.2302	-1.7308	3.4557	-2.8886	-0.88899	-1.8676	0.47413	-0.8084	-6.0571	0.10782	-1.5776	1.7975	-2.7592	-6.9613	-2.5564
-6.8221	-0.87311	0.65713	-2.6174	1.8813	-3.4352	-2.1728	-4.6725	-2.7785	-2.5663	0.95059	-1.3425	-3.4793	-4.4692	-1.5974	-0.013322	-0.21587	-5.7064	-0.37625	-8.4233	-2.7192	-9.9519	-2.3478	-1.3691	-3.524	-0.97932	0.47061	-3.639	-2.1701	-5.5548	-3.07	-0.78875	-7.7528	-2.7195	-0.46752	-9.6436	-1.4663	-6.763	-4.0683	-0.50231	-3.6696	-2.1759	-5.6403	-5.2139	0.64976	-6.2457	-6.3116	-3.5448	1.4747	-3.0854
-0.26166	-0.72637	-7.0391	-2.857	2.1098	0.030269	2.5235	-4.7188	-0.30438	-3.3226	-6.2108	-1.0792	-0.5103	-4.131	-0.19808	-6.1274	-2.2096	2.1535	-0.58198	0.3833	-3.2872	2.8739	-1.015	-1.5172	0.96659	0.046565	2.1949	3.3869	-1.6917	-2.7246	0.74644	-1.6593	-0.60798	-2.7544	-3.6438	-6.6705	-0.6134	-0.30052	3.9375	-2.7785	0.57821	-5.865	1.6685	-5.5235	-0.93375	2.2848	-3.7443	-2.0687	2.9494	-1.891
2.0266	5.0917	-6.7461	-0.31074	-0.88063	0.42389	-3.2365	1.8997	0.012858	0.88749	-0.8202	-3.8201	0.53128	-0.54124	-1.9511	4.8645	-4.1367	1.8963	-1.7441	-0.28922	-3.4234	-0.41271	2.4941	2.393	-0.24149	5.1159	-0.84293	0.054516	2.0711	-0.48564	1.6209	-0.42082	2.5058	-1.2554	-0.81473	-1.6216	-0.83188	-1.1352	2.5827	-6.305	-3.3081	-3.5812	-2.1183	5.0401	0.35067	2.5377	-1.448	2.4607	0.72364	1.8355
6.7329	7.1663	2.997	7.2545	7.67	9.9668	6.9124	1.2543	9.7992	3.803	1.5168	1.9485	6.005	2.9714	3.9652	3.9882	5.0925	5.1828	5.1028	1.6199	9.1963	0.87062	5.2088	1.2496	7.6563	6.75	4.4588	4.9984	7.0471	2.9675	9.8844	8.8408	8.4732	6.3829	6.2003	2.7431	3.3974	10.643	1.6795	3.9569	6.5501	4.0562	3.3694	6.128	1.7499	-0.30652	3.0222	5.5588	8.9242	5.8036
-9.8585	-6.3202	-11.991	-10.276	-5.1251	-8.4834	-6.5374	-8.9996	-7.9956	-9.9696	-5.4935	-9.2376	-8.3813	-11.594	-10.657	-7.1147	-6.0013	-10.61	-6.4376	-10.041	-12.007	-11.581	-7.5193	-8.1578	-8.4285	-9.994	-8.922	-10.68	-9.9774	-9.5918	-7.7092	-7.1862	-10.354	-12.876	-3.8167	-9.0441	-10.877	-6.3912	-6.038	-3.8013	-10.564	-9.455	-8.1745	-12.686	-7.189	-8.7653	-6.1244	-9.2671	-3.814	-9.9339
-4.2472	-6.4305	-6.2589	-0.60713	-3.2828	-4.3642	-6.6181	-5.1794	-3.4427	-3.1759	-5.8169	-7.0713	-5.1729	-6.7109	-7.8484	-7.5281	-3.4546	-6.4683	0.76222	-6.1253	-6.832	-6.8393	-8.8913	-4.8042	-9.4198	-6.5044	-6.9236	-5.6476	-4.1203	-7.4693	-7.9851	-0.78555	-7.0762	-3.4498	-7.5495	0.73506	-3.614	-5.1918	-7.5674	-7.0766	-5.4746	-4.8378	-3.9985	-6.3845	-1.2578	-2.8783	-6.8041	-4.8452	-0.18389	-7.2036
-20.534	-22.46	-23.442	-22.368	-22.044	-20.564	-27.837	-22.097	-20.372	-22.24	-21.953	-23.803	-24.883	-23.937	-24.59	-24.788	-19.904	-24.68	-22.971	-23.577	-20.837	-20.005	-23.222	-19.31	-14.65	-24.279	-21.515	-15.607	-18.682	-23.176	-20.319	-20.503	-19.023	-18.349	-22.093	-20.331	-22.394	-20.298	-16.129	-16.35	-22.656	-23.623	-21.485	-24.412	-20.499	-21.046	-21.711	-22.4	-19.517	-25.406
-11.685	-14.887	-10.068	-14.331	-18.769	-15.439	-6.8077	-8.9856	-12.137	-12.079	-12.881	-11.055	-11.472	-17.034	-8.9388	-13.982	-11.372	-12.863	-13.71	-12.408	-11.726	-9.4948	-8.495	-9.9431	-11.977	-10.19	-8.9543	-8.5363	-11.495	-8.6336	-11.608	-17.457	-9.9914	-11.911	-8.6936	-10.606	-14.236	-10.142	-11.456	-12.489	-8.15	-9.1018	-11.356	-13.668	-15.244	-12.889	-9.7531	-10.659	-8.7029	-9.4321
6.0973	1.3354	5.17	10.07	8.804	5.7091	0.9102	7.0883	7.5897	4.5614	6.937	6.6357	9.5972	8.6889	4.8302	3.718	9.7103	5.0716	3.9341	11.345	6.9324	5.8095	7.0777	11.947	5.1319	4.6232	7.342	10.158	2.7237	5.4098	6.7383	3.1837	6.5644	6.4248	7.7986	9.0037	9.7419	1.5283	9.8193	7.1449	6.5621	6.8963	2.2033	-0.83546	6.035	2.6281	7.9313	6.8921	8.6075	6.1738
-3.1315	-11.166	-7.5648	-6.6155	-7.7825	-7.7309	-5.717	-13.327	-12.274	-5.4195	-7.5081	-5.587	-6.0145	-8.3333	-4.7809	-5.2324	-8.1411	-8.086	-5.3644	-3.7528	-6.746	-4.9721	-7.4049	-8.1084	-9.3701	-6.2653	-7.2796	-2.7131	-6.9892	-8.5049	-7.1166	-3.2966	-8.9855	-6.7848	-5.9749	-5.1698	-7.293	-8.3783	-2.0021	-6.7893	-8.141	-8.8007	-3.0567	-8.2562	-6.8218	-2.1521	-4.4434	-6.5006	-3.0703	-4.7882
-6.225	-2.218	-3.0435	-3.1095	-8.0021	-1.6093	-0.98917	-0.90601	-2.1916	-7.2085	-6.7382	-3.649	-2.8132	-10.066	-0.055781	-3.642	-7.9203	-3.7375	-6.4235	-7.904	-7.551	-4.9477	-2.2799	-4.37	-3.1623	-2.5145	-7.8248	-4.7437	-5.3045	-1.2606	-5.7912	-4.7854	-2.6105	-3.5227	-7.4854	-5.2806	-5.3992	-6.6307	2.214	-3.2893	-0.85524	-3.0363	-3.5172	-5.8568	-0.86679	-3.9	-2.5362	-4.5927	-6.4485	-3.2785
-16.31	-14.128	-9.6618	-10.429	-18.55	-14.497	-15.349	-14.646	-15.016	-11.74	-13.143	-11.685	-15.448	-17.493	-15.562	-11.458	-12.915	-15.869	-15.389	-16.132	-11.887	-12.803	-10.429	-18.04	-12.75	-18.328	-15.512	-11.343	-18.004	-10.736	-15.4	-15.342	-12.727	-17.46	-14.884	-15.264	-17.747	-13.324	-10.771	-14.99	-10.187	-15.79	-11.719	-13.151	-16.27	-17.806	-17.241	-10.832	-14.665	-13.653
-18.969	-14.173	-11.114	-15.588	-10.479	-15.548	-15.475	-12.445	-11.674	-11.504	-17.754	-13.574	-12.665	-16.782	-12.778	-18.644	-12.942	-14.081	-17.073	-12.55	-16.217	-13.166	-18.655	-15.389	-14.452	-12.589	-15.214	-11.95	-12.221	-16.526	-12.995	-13.369	-12.268	-15.849	-16.265	-18.152	-14.333	-15.427	-14.648	-14.717	-20.897	-19.934	-13.231	-14.351	-12.296	-13.152	-13.999	-14.82	-13.408	-15.668
-16.996	-22.962	-19.637	-21.752	-24.75	-20.105	-23.878	-16.768	-17.134	-20.981	-16.934	-21.47	-22.043	-25.172	-22.87	-22.244	-20.813	-17.552	-22.329	-18.607	-21.651	-23.532	-25.175	-23.739	-24.08	-23.332	-24	-19.003	-20.593	-21.304	-20.393	-21.294	-20.698	-22.017	-21.906	-24.611	-20.11	-22.968	-22.185	-20.366	-23.847	-25.834	-19.34	-25.401	-24.623	-22.181	-22.907	-22.838	-15.709	-19.79
9.9917	7.6265	10.196	10.362	9.9474	7.5274	8.2031	3.1753	4.2419	6.6539	8.698	6.3485	9.2372	10.193	7.2962	11.51	12.542	8.4324	10.018	5.6252	7.8047	7.7711	6.1882	7.139	7.3725	6.9159	10.827	12.14	1.8539	3.4806	4.3459	11.347	10.691	9.5097	4.7015	8.973	0.88302	8.8057	8.7279	7.5557	3.5102	7.7928	11.666	4.988	8.8735	6.0562	12.319	6.4138	7.5934	7.2853
-18.435	-23.071	-20.047	-18.433	-18.117	-19.183	-20.421	-16.851	-21.285	-23.56	-24.238	-21.323	-18.587	-19.389	-20.902	-20.856	-19.205	-19.182	-22.389	-22.883	-27.991	-17.153	-16.73	-18.32	-18.518	-18.793	-16.769	-23.531	-20.272	-17.644	-25.874	-20.745	-19.64	-19.137	-23.807	-16.828	-20.228	-17.356	-22.876	-21.246	-16.755	-23.049	-19.425	-23.269	-21.509	-16.531	-22.044	-20.376	-25.5	-21.307
-8.8093	-10.642	-7.7076	-7.7266	-10.605	-11.394	-12.275	-7.7265	-12.104	-9.063	-12.289	-9.6923	-12.158	-10.268	-8.1463	-11.125	-6.2897	-11.375	-13.609	-13.801	-14.919	-12.808	-7.5413	-7.9195	-12.777	-9.8635	-11.362	-12.727	-8.2264	-10.649	-7.0672	-12.381	-13.186	-8.65	-8.3053	-12.387	-13.142	-5.8338	-9.3181	-9.8704	-11.21	-12.698	-10.776	-7.8572	-13.717	-11.75	-7.5283	-13.486	-10.805	-4.7753
-0.03394	-5.2515	-3.7638	-1.4925	-6.6509	-3.2097	-4.1258	-6.7562	-0.75285	-2.0772	1.4557	-1.6369	2.1595	-1.211	-3.3451	-2.4898	0.00011702	-1.1478	3.2185	-2.8744	2.0929	-3.8885	-1.673	-3.4739	-0.15031	-2.6734	-4.6389	-1.5596	-0.81923	1.8338	-3.3871	-5.3927	3.4122	-0.79738	-3.0013	-4.9531	1.9636	3.6604	-0.16859	-0.94064	-0.94969	3.4661	4.6227	-0.66324	-2.5264	1.0923	1.5061	0.98332	-2.2131	0.74984
1.903	5.4037	-0.83488	0.0094208	5.4269	4.1049	1.5313	4.739	1.5272	2.1171	4.0974	2.934	3.4013	2.1052	-1.2192	0.22012	0.87164	-3.4443	4.0792	2.1646	-0.15295	-0.65215	3.0493	-0.40241	3.2001	5.9754	3.8617	1.9609	2.0591	2.0241	3.7405	3.6817	1.6843	4.0083	6.3614	1.5998	4.116	1.1534	3.5448	1.8588	4.2064	4.1462	4.0927	5.0701	1.4134	3.8051	0.44563	-0.75544	0.44229	3.0071
2.9771	-4.4049	0.77399	1.2218	0.3059	-0.1851	-1.9362	1.6364	-2.2018	0.93982	1.1333	-7.7385	-2.4853	1.9502	0.11111	-1.0076	-1.5063	-0.32948	1.4538	-1.6238	0.48793	1.0264	0.70137	0.61067	1.8978	2.014	-3.9325	3.0665	-2.299	-1.718	-1.8066	0.16872	-2.3642	-3.0307	-2.451	-3.3741	3.014	-3.673	-2.2384	-0.55649	0.49491	-0.97762	-1.662	2.7868	-5.9919	-3.6957	0.76759	2.4251	-0.41564	-0.0093147
-2.2132	-3.1685	-1.043	-5.3008	-4.6559	-7.2726	-5.9422	-1.8853	-2.5845	-9.6607	1.453	-4.7107	-3.4611	-4.4444	-6.6317	-7.2061	-3.6368	-3.8806	-4.1912	-3.3068	-6.5014	-3.6591	-3.2236	-3.035	-6.7105	-3.9122	0.8248	-4.7009	-2.6977	-3.4397	-8.8007	-4.7687	-1.662	-7.0914	-2.7695	-11.064	-6.9146	-5.7565	-9.0709	-6.9124	-4.1837	-4.2534	-5.7816	0.81161	-4.7569	-8.5355	-4.2103	-4.878	-9.8961	-2.9548
-4.4335	-4.3639	-0.43613	-1.4768	-4.4066	-8.0514	-4.2623	-4.3461	-0.4182	-0.69887	-5.5815	-0.58162	-2.7063	-2.0788	-1.6563	0.62217	0.64538	-5.488	0.14415	-2.5466	-3.7865	-4.0385	-4.0948	-4.1271	-2.7817	-5.6398	-6.6615	-4.4574	-5.7897	-2.9311	-4.7797	-2.766	-5.7985	-3.6803	-8.1002	-4.0803	-0.43524	-2.4135	-2.3551	-2.3295	-2.1637	-0.9062	-6.0205	-2.6724	-2.2391	-0.41784	-3.7292	-6.9804	-1.6716	-4.0951
0.47056	-6.2987	-3.9439	-2.3626	-4.6209	2.3411	-2.0387	-0.75598	-4.8498	-1.7396	-9.3684	-0.87196	-5.3094	2.0201	3.152	-4.4385	-2.7785	-4.9634	-3.4219	-1.1447	2.2222	-3.3606	-3.2064	-7.1543	-1.6589	-1.5026	-4.0886	-2.9629	-7.3599	1.3137	0.32406	-2.083	-1.2981	-2.6836	-1.0777	-3.7979	-5.541	-2.628	-7.2215	-0.22349	-2.1046	-1.4525	-3.6182	-3.4429	-2.5889	-4.2004	0.21378	-5.4318	-5.7399	-0.8648
1.7883	3.7459	3.5483	2.2727	3.4402	5.7612	3.6522	2.7449	1.1101	5.663	-0.7825	3.8032	0.4661	8.3203	-0.62159	0.66714	1.119	2.3332	1.0992	9.0306	4.2213	3.0624	-4.0502	2.6631	4.9179	3.3767	2.4686	2.3162	4.0482	0.99885	9.3254	3.267	3.7256	2.6227	4.4073	3.8084	4.0633	9.0534	0.99932	2.5014	5.7689	3.4953	2.8619	4.6792	2.972	0.63493	6.0491	1.6977	1.8352	0.91894
-4.982	-9.453	-0.44569	-8.6886	-5.6415	-11.039	-6.677	-5.1365	-1.5813	-9.5171	-4.8029	-5.9369	-6.3371	-2.4277	-9.1317	-4.2295	-5.7421	-6.3125	-5.0194	-3.7276	-6.1066	-5.6363	-4.9918	-8.7343	-5.2448	-4.1049	-7.8212	-0.71927	-6.7083	-2.8214	-1.7834	-3.8837	-6.1214	-0.96423	-1.402	-1.2684	-3.2964	-5.4866	-8.0533	-4.1095	-4.7257	-2.3772	-4.8401	-4.6439	-6.9068	-8.0445	-1.1408	-3.6708	-3.2784	-5.0334
-5.6624	-3.5629	-1.172	-2.2616	-5.1211	-2.6323	1.1485	-2.9137	-1.5461	2.3137	1.1654	-4.8106	-3.789	-4.3233	-6.2172	-1.1123	-9.1556	-1.8564	0.10623	-7.0064	-6.0223	0.9203	-4.8201	0.13252	-2.4305	-0.076415	-3.0851	0.50263	-2.4195	-6.5096	0.46392	-7.1205	-1.8882	-4.271	-2.5136	1.6046	-2.0113	0.4975	2.6841	1.5993	-0.64669	-4.6477	-4.1825	-4.2195	-2.9766	-6.0921	-1.4194	-0.13951	-3.7337	-1.0483
-11.975	-12.112	-14.775	-14.778	-12.845	-18.46	-13.161	-7.0204	-15.006	-17.594	-14.461	-14.111	-10.392	-18.567	-12.534	-13.71	-18.629	-15.067	-12.101	-13.209	-12.564	-14.688	-14.94	-17.326	-13.919	-14.352	-15.691	-12.29	-14.245	-12.252	-13.104	-14.697	-13.11	-16.881	-17.673	-15.795	-12.666	-17.313	-14.836	-15.039	-18.838	-13.243	-15.896	-16.329	-15.062	-16.984	-17.319	-10.399	-16.935	-16.869
-7.3766	-11.017	-7.4759	-12.176	-5.6396	-10.043	-8.345	-8.8862	-5.1247	-5.5384	-6.9548	-7.9097	-5.7239	-9.7189	-6.5753	-6.0695	-10.061	-7.7462	-6.9799	-6.9834	-8.0692	-6.0981	-6.8908	-8.8666	-4.8476	-9.5366	-12.579	-9.5586	-7.8087	-13.018	-9.8986	-9.4585	-5.0004	-11.707	-10.122	-7.9255	-11.604	-7.6651	-9.276	-12.497	-5.981	-5.4482	-9.1111	-3.7936	-8.9761	-10.705	-9.809	-9.0592	-5.6032	-10.031
-13.753	-10.715	-15.444	-12.536	-14.263	-12.854	-10.899	-11.057	-14.686	-14.578	-12.431	-16.411	-12.559	-11.649	-8.6441	-11.419	-12.598	-12.16	-12.75	-15.33	-10.42	-13.697	-11.621	-13.611	-13.241	-15.25	-12.045	-14.204	-15.12	-13.674	-16.651	-17.156	-13.935	-14.42	-12.254	-14.673	-14.176	-14.215	-9.4046	-9.6308	-11.607	-11.103	-12.893	-15.698	-8.4381	-13.543	-14.225	-13.341	-14.944	-16.342
-20.174	-26.25	-22.417	-21.106	-25.937	-26.68	-17.931	-23.288	-25.353	-22.05	-22.037	-22.131	-22.208	-21.018	-20.159	-21.518	-24.927	-19.879	-20.891	-22.764	-22.313	-23.939	-21.511	-22.121	-22.781	-21.601	-21.836	-23.072	-22.424	-22.014	-20.748	-22.075	-25.03	-21.624	-27.203	-22.37	-24.732	-20.731	-24.083	-20.805	-25.461	-23.63	-23.802	-20.548	-22.196	-22.465	-24.665	-20.215	-23.978	-24.768
-11.86	-9.2134	-9.9992	-13.086	-10.251	-16.108	-10.172	-11.769	-15.475	-13.051	-5.5043	-15.182	-12.022	-14.838	-9.4509	-13.36	-15.557	-7.7356	-8.4157	-10.673	-9.9154	-15.697	-12.013	-12.913	-10.903	-9.4082	-11.919	-10.976	-11.83	-8.7066	-12.452	-10.333	-8.7866	-8.543	-11.151	-12.495	-8.403	-7.4761	-12.292	-12.921	-9.9346	-13.56	-13.515	-13.113	-10.962	-14.473	-12.172	-14.61	-8.2032	-13.77
7.8494	7.5771	9.125	4.7641	8.6106	6.1898	7.7654	8.4527	10.706	7.97	2.9811	14.351	11.795	7.293	5.1488	8.2545	11.938	9.569	8.7617	5.0216	8.8271	10.7	12.472	3.9493	9.5399	9.8897	9.4231	10.664	7.3794	11.367	9.9324	7.8525	11.971	7.6502	9.3006	6.379	8.7478	6.3924	9.5815	8.1494	4.7768	7.0929	7.0961	10.387	11.465	12.148	7.7794	9.4843	7.4583	4.6816
-13.91	-18.4	-14.661	-15.409	-17.982	-13.484	-13.192	-17.922	-21.023	-14.875	-13.902	-7.5443	-15.713	-13.68	-15.75	-13.254	-17.338	-14.604	-13.59	-12.633	-13.808	-14.78	-13.219	-13.626	-16.048	-14.333	-10.173	-12.553	-13.861	-13.075	-10.399	-15.114	-9.9824	-15.189	-17.751	-19.518	-13.564	-12.168	-10.818	-8.6421	-16.497	-15.326	-19.546	-12.341	-17.005	-18.128	-15.056	-12.441	-13.125	-16.728
-3.2075	6.9841	2.1439	-0.97236	1.4398	0.60793	-0.73145	0.62588	-0.67529	0.82282	-1.4129	1.1655	-1.0052	-1.4804	2.9585	1.0874	0.20071	2.1074	-0.33929	-4.743	4.5296	-0.31868	0.38997	-2.925	6.9529	-1.4151	0.75655	0.12247	-2.0954	1.7185	1.0319	-0.28944	4.1475	1.6191	0.59749	-1.1871	-2.3191	0.46266	-3.4225	2.0327	4.5146	-2.0463	4.0074	-3.1337	-3.7747	-3.2312	3.5194	-0.16035	-0.46186	-2.6272
4.1134	0.16334	-1.9611	0.65145	0.010666	-0.66972	2.1598	3.9092	2.2238	-0.30233	3.5881	-3.2172	0.36078	-2.028	0.64839	0.099353	-0.57912	-1.2708	1.2093	-2.0985	-0.26286	0.74438	-1.0982	4.5965	1.6457	0.73411	0.024918	-0.34939	-0.99211	-2.9488	-1.4682	0.90155	0.54015	-0.86237	-1.1786	1.1319	-5.9781	-0.71256	2.5662	-4.6955	-0.8328	-1.7864	-0.67012	-0.63116	1.3912	-4.2118	3.9618	-1.3738	-4.2458	-2.5959
-8.4124	-4.3194	-9.3928	-8.9136	-11.592	-12.343	-6.6549	-9.4094	-5.2857	-11.364	-10.209	-7.8975	-10.397	-7.8976	-4.2516	-8.9242	-10.316	-4.5083	-11.07	-8.4563	-7.5384	-12.153	-3.1603	-11.301	-9.5	-7.7405	-9.1376	-7.8219	-12.21	-6.3836	-7.6081	-10.248	-6.5975	-8.5741	-7.359	-15.834	-9.1607	-5.0734	-10.021	-6.5105	-9.4741	-11.473	-11.789	-9.4649	-7.6013	-6.1795	-13.093	-10.519	-11.812	-12.158
3.0541	0.82428	2.0131	6.1434	2.503	-1.9023	6.0043	2.5092	1.0664	-0.023716	1.489	-2.3566	2.2408	1.6064	1.1324	0.14295	2.3193	-3.6421	1.7633	2.8874	-3.5006	1.1807	6.0563	3.1905	0.82984	3.6709	0.23672	-1.1883	4.4331	0.36977	4.9224	3.3144	2.8067	4.5601	4.4192	1.7253	4.3738	0.7237	1.7527	1.5492	0.057813	2.7308	-0.00096312	-1.0114	-4.6397	0.38694	0.78487	0.198	0.85494	0.11072
8.829	7.7531	7.0994	4.7363	5.8376	4.9575	7.5219	8.703	6.4181	10.906	6.7908	15.112	5.3448	4.9414	13.91	9.375	10.619	7.7587	4.1455	3.7449	5.9487	7.5676	6.0998	4.3981	8.3128	8.2635	4.0979	3.5677	0.61323	4.8188	4.2377	9.1676	7.1732	5.9703	6.3899	5.1764	6.5397	7.0305	3.2035	9.1421	10.381	3.3721	8.9273	2.3517	12.526	6.827	11.438	6.3763	8.5558	9.413
-10.334	-5.7129	-8.2682	-12.401	-7.331	-9.9689	-12.359	-7.4174	-9.7	-8.4206	-12.534	-8.9349	-11.703	-12.35	-10.87	-8.4389	-12.678	-10.765	-5.8499	-11.107	-9.2751	-11.002	-8.9034	-10.357	-11.174	-9.3192	-6.7408	-12.747	-7.8432	-7.0242	-8.3201	-2.7547	-12.123	-9.1651	-15.154	-5.1851	-12.864	-5.4229	-5.2907	-7.7133	-8.4974	-6.7679	-8.5658	-8.0136	-7.1144	-10.836	-7.7855	-8.9193	-11.396	-12.604
-21.185	-19.851	-24.417	-24.663	-20.065	-19.734	-24.442	-19.741	-20.956	-19.315	-20.927	-21.573	-28.311	-21	-24.037	-23.35	-24.337	-22.889	-24.101	-18.66	-23.276	-22.406	-21.166	-20.356	-21.489	-21.059	-25.148	-20.131	-21.309	-24.503	-20.118	-22.317	-25.058	-21.463	-22.169	-24.587	-20.314	-20.262	-22.851	-25.254	-25.586	-21.931	-25.919	-22.774	-22.884	-23.344	-19.891	-21.087	-20.435	-20.563
-13.475	-8.3872	-10.494	-12.226	-7.698	-5.7725	-4.4754	-7.1904	-8.5131	-3.2604	-12.051	-8.4659	-6.8724	-5.8285	-6.7912	-7.1123	-7.4169	-3.8405	-8.6968	-8.203	-15.022	-7.8837	-5.443	-5.0984	-7.8057	-4.6224	-6.1657	-6.3105	-9.0312	-7.4934	-9.0828	-6.0684	-7.4199	-9.8782	-7.6477	-6.7042	-8.4691	-5.7776	-7.8485	-7.2136	-6.8907	-6.4252	-7.4302	-7.1495	-10.896	-7.1795	-4.3834	-9.2791	-9.0298	-6.6379
0.63788	3.5889	7.7243	-2.4512	4.799	-0.1021	4.979	1.5524	5.9662	3.8403	1.2194	3.8171	5.0059	7.3299	4.3487	0.67117	-1.6172	1.375	1.6475	4.9226	0.82784	2.6482	4.4369	0.61168	5.6057	0.47996	5.0912	4.6383	6.539	3.4295	3.3434	0.4801	6.5168	-0.027873	-4.6574	4.9659	-0.40201	-3.3978	1.1827	3.0355	0.1984	0.081721	1.76	2.2622	-0.55026	-1.1906	1.1529	3.6783	6.6824	2.7636
-9.8804	-11.352	-11.276	-6.972	-8.7671	-13.92	-14.027	-7.0078	-15.642	-10.603	-11.921	-10.483	-15.624	-8.2545	-8.8835	-11.526	-10.122	-6.8752	-10.809	-14.663	-8.721	-10.919	-10.462	-8.6243	-10.95	-9.0212	-10.16	-10.993	-8.7128	-10.254	-8.1401	-7.6519	-11.399	-7.3175	-9.3026	-9.2528	-9.6547	-10.841	-8.2421	-11.335	-6.5999	-14.675	-9.9994	-8.03	-11.613	-11.449	-9.0399	-10.338	-12.317	-15.241
-9.353	-14.988	-12.786	-15.23	-13.996	-17.443	-13.227	-9.3555	-13.383	-10.473	-9.1566	-10.613	-13.847	-13.077	-15.203	-13.532	-10.131	-16.859	-11.013	-11.534	-12.58	-6.0072	-9.4227	-11.067	-8.7495	-16.637	-5.6389	-11.626	-13.144	-14.11	-14.774	-10.644	-16.675	-17.157	-7.8865	-11.045	-11.782	-13.751	-12.715	-9.7715	-12.613	-11.537	-14.591	-15.235	-10.429	-15.955	-15.921	-8.5881	-13.868	-8.3985
-8.5157	-9.471	-9.8087	-13.186	-13.282	-15.191	-15.281	-10.189	-12.278	-10.156	-12.155	-12.045	-13.542	-9.8842	-12.385	-8.3568	-12.311	-11.077	-11.06	-6.1865	-8.8089	-8.9839	-10.853	-8.545	-10.226	-15.777	-7.3635	-6.4174	-12.084	-8.9065	-8.9155	-6.934	-12.695	-10.249	-10.058	-7.3202	-6.8949	-10.661	-12.002	-3.9542	-9.112	-14.597	-17.14	-7.5574	-9.2113	-13.431	-6.8746	-11.895	-8.8638	-10.978
-14.073	-16.525	-10.634	-14.804	-12.807	-12.268	-10.695	-9.7011	-11.607	-9.5727	-13.576	-10.955	-12.05	-11.584	-9.9728	-8.5592	-13.872	-8.803	-8.0999	-10.368	-12.911	-11.045	-9.0693	-15.34	-12.688	-11.436	-10.468	-15.739	-10.982	-14.395	-13.247	-9.3687	-16.401	-13.417	-13.242	-11.367	-11.876	-12.905	-13.426	-12.032	-11.805	-7.1491	-12.68	-15.39	-8.7217	-13.625	-10.42	-12.038	-8.8709	-13.386
-3.7596	-4.787	-2.0127	-0.94183	-1.2968	-1.2272	-5.0377	-3.4941	-5.666	-2.8583	-5.1904	-2.1384	-0.7667	-2.5931	0.62661	-4.5046	-3.1149	-4.3468	-6.4592	-1.11	-4.007	-1.6461	-1.3453	-3.3946	-2.9133	-5.3636	-0.57679	-2.1647	-7.5435	-4.2535	-4.032	-2.5886	-1.9596	-1.6167	-6.0978	-0.83538	-2.8648	-0.29161	-8.5382	-1.1326	-1.8208	-5.2399	-0.10086	-0.55958	-4.3442	-3.2444	-0.62025	-2.6731	0.0042345	-1.2099
-0.92848	-2.2853	0.52447	-5.1883	-3.6597	-5.1951	-0.87636	-0.57432	-1.1823	-1.5083	0.47963	-1.8614	-4.0511	-4.8698	-0.30861	-4.2537	-8.2067	3.4084	-4.6402	-4.0526	-4.1688	-2.9433	-4.8442	1.4536	1.5591	-6.8841	-6.4491	0.28931	-4.8438	-6.2467	-1.8158	-5.6535	-2.2812	-2.3665	-2.2263	-1.7004	-3.6158	0.23015	-5.1765	0.81651	0.73408	-3.2562	-2.9777	-4.2495	-0.50406	-3.3803	-2.1232	-5.1503	-5.9075	-0.22225
3.8334	-1.2436	1.6718	2.5104	4.4124	1.1351	5.8897	7.0724	4.8569	4.5066	-2.5853	1.7578	-2.8981	0.92244	1.8098	2.4615	0.057315	1.4689	4.5449	-4.1421	8.0907	3.1354	1.8179	-0.76703	-4.5301	4.0234	1.7484	-2.7573	3.9744	2.7774	3.2017	1.4815	-3.0009	1.811	-4.0993	0.39748	2.2121	0.44038	2.094	4.6892	4.6897	-0.90587	1.6898	-0.61218	-1.4072	2.8551	2.2997	5.9122	1.1294	5.9949
-12.501	-12.341	-16.412	-12.565	-13.508	-13.422	-11.661	-15.664	-14.72	-10.44	-9.8697	-19.917	-15.348	-18.311	-10.609	-13.62	-12.129	-13.809	-7.9136	-9.5439	-15.58	-18.697	-13.459	-11.147	-11.508	-13.505	-16.34	-12.51	-7.7225	-15.84	-15.568	-10.923	-12.414	-9.5376	-13.179	-15.644	-15.035	-11.185	-7.8922	-10.465	-16.998	-16.465	-11.254	-16.018	-7.3098	-14.869	-14.442	-8.7465	-14.486	-15.168
-0.019057	4.6497	-0.023981	5.7795	-2.3681	3.2468	6.5551	0.24069	6.7721	4.7402	5.2048	1.1801	-2.5564	3.3129	3.4274	0.79531	4.2058	3.8905	-2.5845	2.3235	-0.62755	-1.4969	1.8493	1.9432	1.0792	3.8071	5.8261	0.40931	3.1668	5.815	2.8642	2.0382	1.5073	0.65167	4.0221	2.6713	3.0888	1.1622	2.5432	3.6707	-3.6657	2.233	2.149	5.7842	-0.28664	3.1093	-0.13293	-3.8938	-0.064662	2.9054
-1.9854	1.5236	3.5864	-3.1803	0.32919	3.2703	2.1565	1.9675	-0.27772	0.81108	0.182	2.3752	-0.60878	6.5788	0.37646	3.2603	-3.9089	3.3192	7.8285	2.0204	5.2517	0.71517	3.1234	1.611	2.0333	0.7066	-3.972	-0.98874	3.7513	-0.0035835	3.873	3.9169	3.3862	-0.76925	-0.60148	0.13005	5.7062	2.4588	1.6103	4.2214	3.4213	2.3086	4.3977	2.0141	-0.94302	1.4383	1.3718	1.9948	6.6974	4.2407
8.6652	6.9137	7.16	8.3512	9.2058	10.607	4.0591	7.3344	10.161	6.3507	9.3214	9.615	6.4774	5.5203	9.9264	7.8752	3.0892	5.9872	9.8289	4.5206	7.7044	4.3909	9.0418	8.1621	5.9085	7.0875	5.546	7.8168	12.436	7.0064	3.7544	7.5482	10.085	8.7634	2.6291	7.2311	5.793	3.7772	4.9343	7.7929	5.3998	10.343	2.769	4.3282	8.6778	8.5093	7.62	10.934	7.1998	6.7582
-9.9918	-3.7263	-3.7536	-10.325	-5.6358	-7.8996	-7.305	-5.0867	-4.8778	-2.967	-3.3848	-3.7249	-4.0557	-2.2904	-5.6647	-7.1091	-8.016	-5.6878	-4.2187	-4.7517	-7.2461	-4.3478	-7.9259	-9.2245	-2.9317	-8.0999	-8.5592	-8.0585	-4.0505	-3.0041	-3.683	-4.2525	-5.8742	-5.1073	-1.8766	-3.3902	-3.5068	-4.5276	-2.3988	-3.4813	-5.0954	-2.8043	-4.3654	-7.3593	-4.4023	-3.1591	-2.788	-1.3802	-3.0374	-2.7602
-1.9637	-3.7691	-0.97629	-3.1632	1.3718	1.7797	-2.8063	-5.0478	2.199	-0.75246	-3.3491	-4.3904	-1.1783	1.3077	-1.6439	-3.4001	-1.17	-5.6512	-2.3266	0.63437	-2.5275	-3.8883	0.22013	-4.0654	-0.7496	-5.1989	-1.4184	-4.9322	-0.87734	2.5822	-5.1738	-4.5818	0.63336	3.139	-2.1956	-2.1611	-0.6783	-1.5789	2.8791	3.998	-3.2153	-3.2018	0.97067	1.7128	0.46274	-4.4368	1.4738	-3.083	-1.8974	-4.9405
-15.416	-12.398	-11.844	-8.4307	-15.062	-18.021	-16.304	-15.885	-10.394	-13.416	-13.718	-15.385	-8.2574	-17.839	-16.916	-12.311	-11.481	-7.7984	-12.707	-10.904	-14.869	-13.364	-15.58	-10.523	-16.853	-10.974	-14.065	-13.418	-13.874	-12.757	-17.255	-13.06	-8.8511	-14.875	-17.03	-15.394	-13.071	-15.037	-8.0872	-14.31	-13.202	-11.511	-15.901	-17.021	-17.373	-13.215	-15.459	-15.335	-10.46	-16.434
-11.062	-8.7332	-9.7259	-8.6629	-9.9478	-8.0142	-7.9008	-4.8992	-11.591	-5.1264	-14.864	-3.283	-12.923	-8.4289	-8.707	-3.2078	-10.865	-8.797	-8.7868	-13.931	-5.279	-6.0176	-9.8998	-13.252	-10.691	-8.5998	-9.0429	-7.8358	-8.5739	-10.664	-5.9793	-9.9119	-7.8311	-3.7137	-10.721	-12.474	-6.2195	-10.807	-2.4864	-11.251	-9.6705	-12.378	-6.5043	-12.896	-12.472	-9.5073	-5.7206	-8.8939	-7.8999	-9.9755
-11.466	-9.6236	-12.795	-6.6035	-12.526	-12.43	-10.558	-16.603	-10.023	-14.074	-11.164	-14.847	-4.447	-14.215	-11.865	-12.173	-12.763	-18.169	-14.534	-10.111	-16.39	-18.338	-13.172	-11.114	-9.8949	-14.7	-14.274	-5.5898	-9.3521	-17.185	-13.244	-10.781	-14.814	-11.047	-18.66	-13.287	-15.078	-10.159	-12.598	-7.6338	-13.028	-7.7068	-10.165	-12.059	-7.7326	-7.1432	-10.414	-17.07	-13.177	-9.9249
-2.734	-3.9709	-0.33104	-0.47005	-3.5439	2.2692	2.5721	4.4264	0.19734	4.0744	0.17909	3.4077	-0.89686	2.7522	0.2056	0.48524	-4.2739	-0.67382	-2.2858	1.8355	2.3668	4.5055	-0.60501	-2.3571	-1.5622	0.37267	1.9984	1.512	-3.2129	0.82488	0.42232	0.49168	1.4566	-2.3682	-2.5675	4.1035	-0.89145	-1.1842	1.5792	1.2072	-0.65804	5.5311	-2.5005	1.3346	0.36285	4.1556	1.6455	0.84972	-1.0016	1.9976
6.157	10.921	13.271	9.2363	10.88	11.625	8.5174	9.8076	9.9945	10.868	8.3713	11.474	10.875	12.73	12.367	7.8397	11.073	7.4022	15.106	4.4864	10.971	6.9575	11.367	9.0397	12.569	12.388	11.382	10.811	4.3764	8.9219	12.13	14.102	8.2232	8.943	8.5448	11.494	8.7841	9.2256	9.7043	12.066	11.031	10.668	8.0689	10.928	6.4199	10.941	6.7557	7.9671	9.4845	12.496
1.6885	2.4981	-7.3023	1.2328	-0.86794	-4.1611	-3.4431	0.15569	-0.53782	-1.7686	3.2128	0.46332	-2.0273	-3.3	-0.44371	-1.7718	4.4909	-1.8886	-0.76005	-0.56205	3.2739	-1.3584	-2.0959	3.445	-1.7112	-2.507	1.1936	1.1539	0.71103	-1.811	-2.6282	-0.92586	-3.2628	-2.1981	-5.1154	-0.84433	0.70736	-2.7921	-1.4499	-5.2384	4.8613	0.24935	-0.67958	-0.5676	0.5317	-0.42167	-1.3121	0.47588	-4.2968	2.0854
1.2228	0.60011	2.2452	0.63184	0.71988	0.67181	-1.0594	0.38426	-0.40383	0.25215	-2.4941	0.69593	-6.1238	0.62688	-1.46	-3.4221	-3.1812	-2.0302	-0.11163	-0.14396	2.2816	1.2728	2.7559	1.5437	2.6323	0.19364	1.0516	-2.6746	2.0107	-2.579	-0.93261	1.9702	-1.0375	0.88715	-1.9239	0.24255	0.7975	-3.2437	-3.6307	1.3963	0.11755	-1.7886	-2.0264	-2.0109	-1.7886	-0.89667	1.2635	1.3848	1.3891	3.8967
3.656	-0.0553	0.95715	2.3074	3.8991	5.3409	-2.0084	4.2187	-1.0966	2.4293	3.7655	-1.1661	5.6587	-0.40022	0.8692	-4.5371	7.5668	3.2685	4.0273	2.3507	1.6924	-0.50988	1.4234	3.0262	4.6933	-3.6036	-2.0519	3.0134	1.0539	0.73471	-6.6393	2.3448	2.2889	5.1777	0.15135	4.5641	4.2128	0.77113	1.3075	2.2077	0.62995	2.6615	5.8585	4.3906	4.7358	1.5415	-2.173	0.22743	2.6241	0.66605
4.6988	7.6623	7.8556	5.5252	8.3887	11.682	5.7772	7.3094	12.228	7.2694	7.6922	8.034	7.5665	8.1918	7.1328	6.8217	6.0937	8.2854	8.964	1.9125	7.2307	9.1473	6.6899	5.9753	10.949	4.6125	4.395	10.623	6.1961	3.7942	7.6998	6.9412	4.3756	7.0679	4.5261	5.7922	10.208	6.1685	8.1005	9.6457	7.2557	7.3579	5.5657	10.995	8.6913	6.6548	8.4938	9.7415	7.3835	8.6615
-2.7877	1.8329	0.38796	-1.7505	0.6888	-0.90239	1.6083	1.6108	-1.8648	1.5681	-3.6374	2.2696	2.3929	4.169	-2.6966	3.5331	1.3867	-3.3048	-0.53636	4.3952	1.0736	-2.5846	-2.4733	0.83916	-4.6194	5.0243	-3.2648	-0.55236	-1.0972	-2.6783	-4.2037	0.52226	-0.97772	4.2209	-1.0272	-3.7101	0.60955	1.3894	-0.194	2.0847	0.65624	-0.76182	-1.6365	-0.65335	0.70825	-0.86407	1.7875	0.89044	-0.0042816	-0.31788
-10.622	-10.935	-6.7741	-11.638	-10.185	-10.494	-10.014	-14.215	-15.901	-15.989	-6.2782	-9.957	-9.5536	-14.681	-12.542	-9.0887	-13.594	-12.361	-8.8379	-10.203	-12.39	-10.177	-6.9814	-13.065	-13.04	-16.464	-12.126	-5.7228	-14.325	-14.39	-11.858	-11.458	-15.196	-13.336	-11.549	-11.145	-8.4239	-9.6675	-9.0075	-11.166	-13.046	-10.029	-9.4364	-11.016	-9.6586	-6.5485	-12.556	-8.0944	-10.038	-12.057
-10.302	-12.634	-11.912	-13.179	-13.802	-9.6335	-17.003	-11.11	-11.814	-16.166	-10.016	-8.5449	-8.6243	-12.657	-16.451	-8.6012	-12.754	-7.4836	-10.663	-15.232	-12.723	-13.221	-11.757	-11.368	-17.296	-8.0168	-11.952	-12.503	-15.795	-11.444	-12.743	-13.193	-10.591	-11.134	-13.482	-18.322	-14.635	-10.839	-15.751	-9.5338	-12.486	-13.53	-7.814	-9.9751	-13.286	-13.766	-5.0946	-10.906	-14.458	-11.14
-3.608	-4.1751	-0.64635	-1.1291	-3.9557	-5.2156	-3.0894	-1.4081	-3.7845	-5.4869	-4.0996	-2.9447	-5.0414	-7.7116	-8.6725	-4.6327	-2.4484	-5.2098	0.21506	4.6385	-5.0238	5.4171	-1.7906	0.71661	-3.5077	-1.6978	-5.2179	-2.2133	-4.2225	1.8526	-4.048	-3.331	-2.8714	-3.9187	-3.6496	-2.999	-0.97344	-0.48535	-2.8063	-0.9157	-2.4105	-3.8957	-1.0903	0.36071	-6.3108	-3.4821	2.7734	-3.1435	-3.0466	-0.32392
0.41694	3.1896	4.9153	3.9479	2.8684	2.2847	2.9292	3.4606	-1.6275	1.8876	-0.27059	6.4307	-2.8627	-0.50712	-2.8361	2.7141	1.8028	-2.1332	1.7833	1.7852	2.1889	5.9492	-0.053111	4.0537	5.2324	3.4871	3.2138	2.7954	7.392	5.9668	7.3176	0.12397	3.4718	0.41671	0.082294	-2.8392	-0.87673	-1.632	-0.70254	2.5925	4.9481	5.788	4.136	1.3431	4.3831	5.4625	-1.6776	0.71566	0.11169	5.5167
8.4011	10.737	5.2653	2.1535	7.3607	2.3829	6.7386	4.7896	0.87379	5.5538	6.1204	4.4668	6.6383	0.96162	4.4563	6.6419	4.9734	3.6735	5.1591	3.8401	1.2489	3.7098	7.0269	2.093	6.2526	5.8961	4.9306	0.47654	7.7037	4.4067	3.4694	5.5853	3.862	5.2266	7.3625	8.4044	5.0896	1.5136	2.7234	1.3512	1.4128	4.4704	6.281	8.7253	6.3244	0.97951	3.6152	4.7476	0.85893	4.7898
1.3927	2.6695	2.3934	-2.6624	2.9521	5.0071	1.9276	0.24285	1.0968	-0.70412	2.6412	-0.06933	0.18386	-1.4299	4.8186	-2.5982	3.7893	4.8064	3.3443	5.3637	0.99188	-0.42561	6.157	0.80199	-0.22702	0.62336	2.8823	2.7594	4.3729	1.9989	4.4808	5.9495	1.173	3.8946	6.8549	5.4135	-0.19637	4.468	-0.54889	-1.551	1.1144	-0.46611	3.9828	3.0742	0.66183	-0.42118	1.8188	2.8593	-2.3969	-2.2973
-1.4268	-11.813	-10.176	-7.1515	-2.7553	-8.7849	-12.539	-11.096	-10.777	-8.9237	-12.746	-9.0083	-8.4442	-14.697	-10.688	-7.7949	-12.294	-4.6927	-8.3909	-11.235	-9.6144	-4.9527	-7.1496	-12.447	-8.0844	-3.2607	-8.3112	-3.0983	-7.3605	-7.1098	-10.394	-7.9902	-8.5968	-9.2627	-9.2721	-9.7122	-11.241	-12.424	-8.2398	-7.1843	-4.9377	-9.253	-6.2996	-11.309	-10.315	-7.6985	-13.392	-6.0208	-1.1012	-5.226
-7.4163	-2.3879	-5.9424	-1.5586	-1.3385	-0.61675	-4.5607	-1.3923	-0.32693	-2.8663	-0.098449	-5.9377	-1.9061	2.2617	-1.2282	0.94819	1.696	-4.531	-2.1521	0.058701	-1.8227	-2.1248	-3.0712	-3.7961	-7.5543	0.99285	0.60332	-3.9029	-5.1877	-4.0702	-6.097	-2.6241	-6.7094	-1.8767	3.9999	-2.0339	-1.4834	-4.3917	-3.9981	-4.1387	-7.6856	0.10627	-5.7634	-1.1074	-4.9844	-0.024949	-5.1257	-0.44655	-4.6641	-0.51034
-5.0958	-2.194	-6.6003	-4.0892	-5.8109	-4.8615	-3.2432	-8.0651	-8.315	-2.9396	-6.0064	-0.5614	-1.2794	-2.4414	-3.4913	-4.1324	-3.7176	-4.9811	-5.8044	-1.4844	0.4375	-5.2855	-3.5382	-7.6042	-4.6168	-2.3029	-2.6477	-6.3403	-0.99591	-1.1642	-4.4375	-7.1833	-0.52382	-0.8665	-4.751	-4.4585	-8.3348	-5.5915	-5.4006	-3.1024	-6.9044	-3.8011	-4.6973	-3.9212	-4.3142	-4.7541	-6.3814	-2.2073	-5.0254	-2.2159
-1.3925	-5.4378	-7.0294	-8.0233	-6.17	-4.5726	-5.3986	-8.4774	-9.3651	-5.2623	-3.7329	-5.4463	-4.7905	-1.358	-8.7574	-1.3565	-8.0766	-1.8812	-4.6697	-0.13249	-1.8417	-5.7065	-5.5284	-8.5124	-6.714	-7.8087	-7.5227	-5.7146	-5.8056	-4.1802	-5.1743	-6.4339	-6.1528	-0.47866	-8.9461	-3.6696	-3.9282	-4.2144	-5.2035	-8.9695	-3.9963	-7.3432	-0.087895	-8.876	-4.9059	-1.835	-3.3198	-2.9207	-5.5431	-4.5341
-15.459	-9.0625	-8.0065	-10.285	-12.378	-13.428	-13.025	-9.4701	-8.9449	-12.071	-11.972	-9.6481	-7.5763	-9.1992	-11.299	-10.539	-7.525	-9.9374	-14.78	-9.9637	-10.159	-12.126	-8.979	-9.074	-11.499	-9.821	-11.881	-11.786	-13.35	-9.2982	-10.051	-12.833	-6.8867	-9.8454	-11.585	-11.551	-10.806	-11.826	-8.6385	-11.242	-10.734	-9.8012	-11.505	-14.217	-11.421	-9.7487	-9.3165	-6.2223	-9.2573	-9.1771
-2.3366	1.6739	0.39239	-1.5093	-2.8958	-1.1434	-4.0848	-3.8741	-2.813	-5.0238	-6.5149	-5.2473	-1.3533	-4.8013	-4.7328	-3.4694	-8.3941	-6.7123	-6.9626	-2.7406	-4.6275	-5.9328	-5.6577	-7.4571	-2.4389	0.39629	-3.0734	1.0549	1.1864	-1.749	-5.1393	-6.3562	-0.7178	-4.9308	-4.7109	-3.3145	-6.3124	-0.93301	-2.7377	-6.0248	-4.5961	-5.2236	-2.1439	-5.2774	-5.491	1.4353	-3.3605	-2.701	-5.4245	-0.9276
0.66519	-1.2872	-3.3468	-0.32483	-0.41481	-4.6528	-2.1134	-1.5712	-1.1487	-2.7225	-1.6618	-1.2794	-0.60862	0.98825	-1.577	-0.76739	2.4015	-5.4725	1.8997	-1.8033	-2.8619	-0.78795	0.23436	-1.8256	-1.0852	-0.37311	-4.9581	-1.299	2.0666	-4.0911	-0.67494	2.9376	-3.6	-7.1635	1.3278	-2.6458	2.2638	-0.029717	-1.9954	-2.1051	-1.4511	1.5934	-2.7629	1.8624	-8.3877	2.831	0.32177	-0.68785	-2.6856	-1.9143
1.2622	1.1656	-2.0569	-0.70985	-3.0469	1.8025	0.50612	-3.4279	4.3157	-1.4553	4.4149	-2.7164	0.87234	-3.4382	0.36563	-0.4615	1.1154	0.8109	1.6327	1.5633	-1.4486	3.0556	1.8649	0.62179	4.3503	6.557	1.3614	-0.80617	1.4353	-2.4657	-2.7701	-1.9311	0.73007	2.2731	-4.6389	-0.56408	1.4138	1.8743	-2.3108	5.766	-0.7283	5.2639	-0.74833	1.78	5.235	0.32647	2.2324	-1.2356	-2.7705	3.911
-5.6652	-11.023	-13.948	-10.481	-12.485	-10.032	-10.235	-9.2482	-10.066	-10.79	-10.313	-11.936	-9.4329	-14.567	-8.8785	-16.013	-12.011	-11.621	-9.7801	-12.273	-7.4214	-7.6036	-10.003	-11.539	-6.9501	-13.55	-12.071	-10.18	-12.869	-12.437	-7.0771	-9.3003	-12.061	-10.509	-10.96	-6.3318	-8.8399	-13.411	-7.1233	-14.575	-12.875	-12.054	-15.469	-12.552	-9.0361	-10.466	-7.6683	-9.6351	-11.404	-11.048
-12.572	-19.134	-12.549	-14.542	-15.737	-17.421	-11.728	-12.514	-16.149	-14.752	-15.813	-13.715	-10.498	-17.921	-13.82	-13.367	-13.672	-15.981	-15.095	-15.39	-16.005	-16.517	-15.462	-15.486	-14.742	-21.171	-15.421	-14.09	-12.097	-15.66	-13.735	-15.945	-14.117	-20.737	-16.953	-18.061	-13.37	-15.036	-16.559	-17.038	-15.622	-14.849	-10.871	-12.33	-9.3313	-17.414	-13.426	-12.812	-14.561	-14.716
-2.3334	5.2863	3.6111	-0.55982	2.689	-5.2166	3.5261	-1.2777	-0.77878	4.508	0.14428	-1.6279	0.25665	1.8732	2.5473	-4.2951	0.17422	-1.0618	-0.41065	-0.54501	-1.8963	-0.042793	-1.5097	0.71735	2.7697	0.78178	5.3154	5.5046	1.6375	-1.2456	4.4197	7.6787	3.8235	0.94484	0.44491	1.4959	-1.4068	1.9983	6.3324	4.4217	6.7965	-0.83632	0.26956	1.1553	8.268	3.4921	-1.6028	0.93162	-4.1734	0.80424
-2.1016	-1.9858	1.8617	1.4256	-4.8185	-1.7606	-0.7294	-4.9211	-2.3722	0.38758	-1.939	0.24405	3.6083	-1.5066	-2.9352	-0.4098	-3.2606	0.83414	-3.7543	1.9186	-6.6137	3.7487	-2.5004	-1.1988	-2.1733	0.23525	-3.6556	3.3571	0.51873	4.4693	-5.9189	1.024	-3.9279	-1.1655	-1.0834	-1.3986	2.3965	-1.8034	-1.9222	-3.4077	-6.3242	1.2748	-1.7782	-1.9442	0.13115	-4.4131	-2.7297	-5.1276	-0.27389	-2.0071
-17.629	-11.117	-11.108	-7.4651	-11.762	-13.776	-12.567	-13.239	-12.04	-10.809	-11.988	-12.183	-16.142	-13.237	-19.064	-13.704	-11.95	-14.182	-13.397	-12.211	-11.829	-13.689	-11.244	-9.7279	-12.258	-14.104	-16.534	-13.873	-12.956	-9.7904	-6.9738	-6.5119	-12.884	-11.313	-17.979	-14.72	-14.409	-11.42	-11.279	-15.364	-14.727	-10.953	-12.154	-7.8875	-11.298	-11.601	-12.281	-16.621	-9.956	-14.291
-1.8547	-5.6069	0.41779	1.2718	-1.3722	2.3145	-0.13917	0.96693	-2.4029	-3.2739	2.4034	-4.4796	-0.80097	-2.031	0.52531	-1.162	1.2783	-2.0976	-1.5051	0.60859	1.4565	3.3744	-1.6919	1.3737	-2.6866	-1.8166	-0.87915	0.8442	-4.2079	-4.164	-1.7923	2.1186	0.85068	0.79399	3.557	0.59404	-4.0547	2.3072	-0.6286	1.028	-1.9341	4.3195	-3.0935	-0.93359	-1.25	1.999	-3.7677	0.9956	0.20819	0.80043
10.535	11.792	10.567	13.05	10.015	9.5091	8.4664	14.223	10.587	9.9988	10.201	7.4525	10.863	11.56	7.5457	9.3971	6.9765	12.146	9.0337	8.4802	12.692	6.6131	8.2168	10.338	10.963	9.5247	9.7855	9.2899	11.626	10.02	11.365	11.834	13.058	11.929	9.69	9.826	8.3179	9.7368	11.286	6.204	11.847	13.35	9.2099	13.528	8.6652	11.914	12.257	11.805	6.5947	9.9677
-12.44	-10.99	-14.056	-14.002	-11.016	-10.843	-16.04	-15.021	-9.4188	-9.9541	-12.468	-12.217	-11.735	-11.729	-13.031	-9.1461	-9.1604	-8.729	-12.57	-13.961	-17.133	-11.668	-8.5374	-10.596	-16.612	-7.6283	-13.49	-8.4346	-16.336	-12.124	-16.016	-12.33	-15.103	-19.76	-11.101	-7.9327	-11.18	-13.217	-9.3254	-14.945	-16.056	-10.101	-9.2643	-12.778	-9.453	-11.526	-11.997	-15.218	-6.0315	-12.37
0.9669	-4.2421	-0.19904	3.2854	1.0489	2.2764	-1.4631	3.7498	-2.6303	0.58423	2.681	1.1696	3.8593	-0.24121	1.828	-2.8541	-1.5032	4.5067	-0.58814	0.7342	-0.22473	2.3118	-4.8533	0.73877	0.31322	-2.1393	-2.9691	2.3729	3.3583	-2.0412	-3.0353	3.2599	0.79013	-1.9016	-1.0725	-1.7302	1.4952	-3.056	-5.1002	-3.0382	0.131	3.2227	-0.030254	2.6921	-0.56153	-0.27178	4.0699	-0.56638	2.0045	-0.32033
-5.8232	-6.8945	-8.364	-6.8363	-5.8029	-2.9381	-5.6816	-5.6385	-5.8051	-5.768	0.31661	-5.6812	-7.0026	-6.2788	-6.7226	-7.1939	-6.2665	-6.0045	-3.5241	-3.7759	-5.3371	-2.4722	-5.7279	-4.3471	-6.2463	-4.6837	-1.9749	2.2357	-7.0954	-5.0317	-10.704	-6.7037	-5.7715	-3.6856	-11.98	-2.7705	-4.1667	-4.6285	-6.8109	-5.7938	-5.0519	-4.0854	-6.6841	-5.7291	-4.0196	0.95756	-6.0044	-5.2625	-10.239	-4.7176
-7.6486	-2.0219	-8.1819	-1.3974	-3.1815	4.3805	0.28364	-3.4957	-4.6884	-5.7047	1.8052	-3.4266	-0.040658	-6.1148	0.23935	0.14288	-1.5066	-6.194	-0.77179	-3.744	-0.46801	-5.7929	-4.2393	-0.435	-1.3551	-4.4069	-8.2936	-4.6412	-2.4444	-5.864	-4.7583	-4.4054	-2.7089	-7.0042	-0.84343	-1.1746	-0.40356	-5.7979	-6.9593	-7.3536	-6.1274	-3.7327	-1.8827	-5.5683	-0.25428	-9.8199	-5.0187	-0.381	-2.7858	-4.3436
-1.4112	2.9	4.0831	0.45589	0.19831	5.3768	3.3559	-1.0702	1.0582	-0.73744	-1.0012	-1.0695	-6.0443	3.3116	0.95484	1.6251	2.3832	0.46219	3.3661	0.099095	4.2979	-2.1852	-0.029514	-4.838	-1.3077	2.7576	-2.788	2.7124	-0.95973	1.2196	1.1175	6.2746	1.2378	3.7508	0.16794	2.8143	1.5811	5.1012	-0.19512	0.74495	0.067393	-3.5549	-0.6076	3.8489	1.1537	1.1696	-1.1058	4.8908	-0.73806	4.6326
-7.5979	-3.3698	-2.3729	-8.124	-6.4744	-6.8889	-4.5013	-2.336	-7.1951	-1.8018	-3.1653	-3.8515	-5.9461	-6.5978	-1.1443	-11.054	-7.3519	-6.0306	-3.901	-0.59741	-5.7958	-2.6188	-3.3117	-3.8958	-1.7582	-2.9116	-5.8984	3.6563	-2.6409	-5.4461	-1.3856	-3.2572	-3.0185	-5.6179	-1.7083	-0.43753	-11.406	-6.5318	-11.103	-8.23	-2.9551	-5.7634	-4.6734	-4.7965	-0.041149	-4.1259	-1.5469	-4.0807	-7.5698	-5.1211
-7.3803	-3.6878	-0.1109	-3.0437	-8.4976	-1.5168	-4.8943	-2.8454	-2.4105	-2.675	-3.5297	-2.8486	-2.9537	-5.323	-2.2451	-3.3317	-1.9257	-4.7017	-2.3622	-2.9411	-1.6936	-4.6673	-3.4155	-1.5401	-4.9561	-7.1194	-3.1293	-2.566	-3.5343	-1.4899	-6.1234	-2.2559	-2.1209	-1.9837	0.22863	-5.6744	-2.6913	-5.1524	-5.3467	-4.624	-3.6218	-3.6351	-5.136	-3.6835	-1.4084	-6.7403	-7.0733	-3.0611	-2.8793	-0.81023
9.4671	7.806	1.0982	10.076	2.3041	2.4429	5.2887	2.3284	7.4444	1.3416	5.1606	5.492	4.6789	6.4048	5.7444	3.2528	9.3981	9.7216	4.4844	5.5166	3.1308	6.4915	5.3744	6.612	4.7796	3.1282	3.381	9.0271	1.8152	6.0898	6.6617	-0.33899	5.7124	10.11	5.9466	1.6799	3.1285	4.6336	4.9264	11.505	4.1008	6.2904	3.163	9.1675	6.1659	3.6772	3.9968	7.4441	3.2002	5.4842
-12.549	-12.198	-13.234	-8.561	-9.9261	-10.147	-9.0625	-13.715	-12.888	-12.24	-10.535	-7.7049	-11.1	-10.604	-10.314	-10.24	-10.239	-9.5263	-9.5677	-10.325	-17.797	-12.979	-13.759	-7.846	-10.799	-10.351	-10.321	-12.142	-11.458	-12.97	-9.4142	-9.8046	-12.084	-16.192	-12.831	-12.16	-12.342	-7.4965	-10.519	-9.9384	-11.899	-7.1574	-12.765	-14.724	-9.0323	-11.489	-16.662	-5.8158	-11.562	-9.0055
4.7481	1.7824	2.409	4.9444	4.3652	1.863	0.84082	3.0657	-1.0478	4.1421	4.8479	6.3709	2.5617	3.4744	2.753	3.6815	4.5891	1.2747	0.52632	-0.25252	4.4231	6.4706	5.9222	1.4742	4.1709	4.7532	2.4336	1.8915	4.8689	5.2691	1.1741	-0.60375	5.2026	5.9722	3.8706	3.7986	-0.13925	5.5926	2.1198	2.0193	7.2586	4.797	3.0157	3.8918	5.0167	4.4713	3.0529	2.1624	-0.22842	4.13
-12.79	-17.102	-16.373	-16.911	-13.705	-16.034	-9.9643	-15.051	-10.434	-4.1103	-11.485	-14.137	-9.1962	-12.845	-11.199	-13.87	-11.122	-12.196	-15.312	-15.18	-12.156	-6.3011	-12.084	-13.715	-12.756	-13.676	-16.828	-13.689	-10.526	-15.633	-14.051	-13.076	-11.075	-10.751	-12.394	-11.941	-12.737	-14.828	-13.932	-13.938	-10.039	-15.997	-10.384	-14.893	-13.497	-12.136	-13.64	-13.629	-16.24	-9.5806
7.9538	7.4084	10.215	6.7611	6.2313	5.8256	7.2883	11.905	6.8491	6.0996	6.1808	8.8728	8.1245	7.1335	10.282	4.9099	7.8765	11.361	4.3368	5.4617	12.89	5.9775	3.4361	6.1449	7.7205	9.3688	4.8644	4.4228	9.8244	3.9185	8.1924	5.9865	2.8278	5.3085	7.6728	8.2578	5.2695	11.768	4.6135	7.8853	5.1531	2.6481	6.9052	11.971	4.4996	5.6753	5.8073	3.8437	8.8133	11.473
6.8474	8.6835	7.0056	5.3092	6.198	6.2451	4.8267	8.2267	7.4329	7.0494	5.0342	7.7578	3.5486	6.4421	9.5703	2.7823	5.1777	3.5052	5.9767	8.8586	3.34	9.6381	7.2875	4.2778	8.044	6.5313	6.7629	6.9427	8.3436	8.1637	4.0589	9.1812	8.4064	7.6354	8.1098	5.0454	10.378	9.3209	6.9321	2.4669	2.847	5.6025	1.4117	5.5723	3.2411	5.4715	4.8709	8.566	9.4745	6.1269
5.4222	0.71164	3.4931	6.4677	2.5516	-0.52042	0.73312	-1.5698	3.5109	4.3308	-0.49543	-1.9547	2.6006	2.9182	-1.8219	4.7849	6.049	0.91788	1.5619	0.53999	-1.0151	-1.4873	-1.0922	2.4386	2.3623	-0.73241	-0.7665	3.0475	4.3187	0.00012248	4.998	-3.2909	1.9396	-0.98124	3.4571	5.3544	-4.1807	2.2628	4.0509	2.6458	1.2956	0.44016	2.0835	-0.43215	1.5035	5.5707	0.71608	5.0731	2.3186	5.1277
-10.008	-8.6476	-12.449	-7.8414	-7.4149	-9.095	-11.967	-5.135	-6.4087	-10.135	-9.715	-10.015	-8.6927	-8.7067	-8.3015	-3.4782	-6.7366	-7.5376	-8.9007	-6.3064	-10.446	-4.5874	-7.0771	-5.7624	-10.017	-10.299	-4.2754	-9.9315	-4.7431	-9.9513	-4.8212	-8.8299	-4.9869	-9.0736	-6.0786	-8.8344	-11.534	-7.6475	-1.6628	-9.7655	-9.2391	-2.8199	-5.8058	-8.5689	-11.098	-12.015	-7.7585	-7.6463	-8.1095	-8.6572
-4.0907	-5.2224	-5.3817	-6.7629	-3.143	-4.5641	-3.0754	-3.8616	0.77085	-2.3314	-5.207	-10.196	-3.2175	-6.8377	-0.19619	-4.9873	-1.2986	-4.554	-5.4921	-3.2693	-2.2798	-0.97871	2.5606	-3.8664	-4.093	-5.0169	-5.9841	-4.0513	-3.6699	1.6857	-4.1454	-5.5019	-3.8153	-0.51795	-2.8586	-2.0058	-3.4537	-3.4415	-0.68242	-0.85041	0.74164	-1.7628	-4.406	-3.0594	-3.9825	-3.7368	-3.1304	-6.4012	-6.4935	-4.7275
-2.0525	-6.9082	-3.6832	-6.671	-5.3293	-3.6044	-3.0367	-3.2355	-4.8839	-7.4166	-7.4264	-0.27707	-1.4084	0.055188	-1.8923	-3.5414	-2.7601	-1.7086	-2.7623	-2.1823	-0.83414	-0.66394	-3.0968	-8.2667	2.875	-2.5175	-4.8958	-6.461	-2.7257	-4.5458	-3.2795	0.090242	-5.3703	-1.7294	-7.3211	-3.6866	-0.90225	-8.0019	-2.3305	-0.51853	-5.7169	-3.8663	-1.592	-2.5994	0.1407	-8.5447	-1.2131	-2.9429	-1.2258	-6.236
-12.572	-9.3349	-12.634	-9.1367	-13.183	-5.6547	-11.347	-9.1311	-8.1701	-6.4993	-12.889	-8.7134	-8.1018	-11.009	-15.981	-12.126	-12.411	-12.886	-10.746	-10.197	-10.718	-11.293	-9.4341	-9.2899	-12.455	-6.7469	-10.724	-9.1653	-10.369	-16.232	-12.764	-7.2684	-14.574	-11.894	-13.589	-9.4212	-9.6184	-5.1949	-9.1956	-13.64	-8.5888	-14.999	-11.182	-10.607	-7.3897	-15.815	-7.0508	-8.6222	-10.376	-9.6438
4.2451	-2.2655	3.8624	-1.6332	3.8405	3.0216	-0.43199	4.3087	0.95905	2.2222	2.3305	4.5976	3.5336	1.8837	2.6592	0.44682	3.0315	-0.42058	-5.1131	1.9844	-4.2044	2.3277	3.5798	-0.14953	-0.142	-1.3016	5.7611	-0.77841	0.10741	3.6605	-2.3487	1.5376	3.6475	1.4354	1.5118	6.3709	-2.3576	6.5276	1.3455	2.9794	-1.3661	-6.9204	0.6626	3.6914	-0.04047	2.5033	1.8546	4.8416	1.6926	2.5719
-8.9227	-6.3305	-7.6	-4.6903	-6.3353	-10.384	-11.706	-8.0626	-11.366	-11.036	-9.6183	-13.259	-7.1916	-11.564	-8.5151	-11.361	-6.1416	-8.5225	-8.7261	-9.8082	-12.878	-6.8797	-10.714	-8.8444	-10.562	-14.144	-8.1678	-9.1113	-3.8075	-7.2571	-15.158	-4.1099	-12.227	-7.5426	-9.279	-9.6269	-9.1423	-8.3276	-9.5042	-3.2796	-9.8424	-5.1257	-2.1952	-12.102	-11.573	-9.6643	-8.8864	-8.051	-9.3311	-9.8527
-0.52759	4.1586	2.2846	-1.9113	-0.39497	1.7253	1.3384	0.79134	-2.4542	3.1406	-0.1921	1.004	4.6903	-2.6622	-3.1455	3.2798	4.0167	-1.99	5.8258	3.9751	1.196	-2.4745	2.5097	-0.80216	3.071	1.0232	2.8049	1.7915	4.9863	3.6638	0.93425	5.5607	4.0752	1.7283	2.3241	-0.83176	9.7368	-0.56194	2.1011	3.266	2.7259	-0.050861	-0.93918	2.3527	1.458	-0.82903	4.2636	4.2148	-0.55093	1.9754
-3.3104	0.097084	1.4992	-5.4298	1.6703	-1.3356	0.22797	-1.4056	4.9169	-1.6908	-3.0359	-2.3812	0.99149	4.1599	3.3741	0.88829	-4.4948	2.8638	-2.7726	0.33289	0.21655	-4.4293	2.906	-1.2083	-0.041477	-3.9643	1.0549	-5.0744	-2.0466	-1.6738	-2.0913	-4.4521	-0.93853	-0.69262	-2.2839	-4.5382	-0.68521	0.018597	-1.1298	-1.7291	-0.50762	-0.83391	2.43	-3.3683	-0.030736	-5.5184	0.20346	-1.5803	-4.1202	-1.6064
1.1227	-0.53609	0.57952	5.6261	-1.2371	-1.2441	0.13268	-1.4449	-2.6624	1.5579	0.69957	3.9566	-3.024	0.7805	-4.033	-1.1416	0.50465	2.6571	-1.6184	1.2749	-0.080136	0.44112	-1.3579	-7.3154	2.6822	3.7099	-1.629	2.6931	0.30851	0.31483	2.0479	-1.3081	-0.44977	1.9144	2.7786	-2.8494	1.3728	-0.73436	-5.1515	-0.23537	1.0671	-2.9897	-1.6522	-0.76488	4.2017	0.20472	-0.044721	2.9639	-3.4699	-2.1486
-15.751	-10.901	-17.025	-14.939	-14.503	-15.308	-20.253	-17.404	-16.391	-14.151	-13.357	-8.747	-12.968	-12.983	-12.234	-15.817	-13.782	-16.933	-17.595	-11.878	-13.842	-13.187	-14.85	-15.354	-12.063	-12.007	-9.7932	-12.89	-14.071	-12.161	-14.303	-10.114	-15.51	-14.517	-15.065	-15.877	-10.234	-11.273	-16.55	-13.954	-12.035	-15.473	-13.69	-11.278	-12.118	-15.266	-12.229	-10.316	-13.005	-15.621
-1.8733	0.93189	-4.7862	-6.8648	0.0074104	-2.3396	-7.1968	-2.8291	-5.5704	-4.8782	-1.7128	-1.8727	-2.2267	-0.25788	-4.4961	-0.78018	-2.7815	-4.883	-1.2273	-2.6605	-5.0586	-5.9404	-0.51714	-5.4544	-0.92762	1.96	-0.21883	-5.8537	-4.4748	0.24593	-2.2948	-0.33909	-0.27348	-3.4546	-1.6939	-6.7453	-5.5607	-4.9229	0.25629	-2.6444	-0.73452	-5.731	-2.4029	-4.1755	-3.6775	-2.6028	-3.0907	-2.534	-2.949	-2.8876
-9.9248	-10.4	-8.5161	-12.76	-14.72	-12.954	-12.952	-11.526	-13.873	-6.7148	-11.746	-12.811	-12.374	-10.142	-12.792	-13.172	-10.209	-10.93	-7.8246	-9.7111	-12.892	-13.185	-16.763	-16.667	-14.075	-14.409	-12.127	-17.579	-12.672	-16.444	-10.662	-9.9194	-8.4136	-9.0817	-16.576	-13.909	-11.128	-15.702	-15.204	-9.2683	-13.751	-10.213	-10.22	-10.638	-12.063	-10.315	-13.695	-8.9384	-11.715	-11.99
0.49431	0.025399	1.3341	3.1888	1.1382	2.5614	4.2898	-3.6689	-0.71275	1.3667	1.66	-1.1172	0.79524	5.0947	-0.51665	1.5542	0.22591	4.6838	-1.4991	2.1324	3.3258	6.9038	0.32809	0.56157	3.5118	5.206	-2.7117	-0.71474	2.7789	0.18832	1.9497	2.5836	1.8792	-0.82559	-0.57178	-2.3193	-0.031959	-0.57736	4.2517	2.3143	1.2559	-3.4626	0.51759	0.67376	5.2152	0.56979	0.092514	-5.2629	-0.29015	-4.5639
3.0429	5.0396	2.7349	4.3363	2.1342	4.4316	5.7647	3.1352	3.7614	3.7363	5.0021	0.86264	4.3369	5.2835	3.7665	2.8533	2.0175	5.6359	4.933	7.5288	5.891	4.8181	7.9551	5.4987	3.6004	4.0131	7.4879	6.9993	-0.63954	3.2798	2.9563	7.4458	4.1868	6.9491	3.5152	2.8736	8.2026	1.6931	2.9605	6.1313	3.9607	7.62	7.9469	2.3254	5.1912	5.3493	6.4695	4.8182	7.5038	4.1824
-11.449	-13.478	-9.6996	-9.8952	-13.198	-14.655	-11.169	-13.759	-12.322	-11.288	-10.157	-11.686	-12.883	-11.703	-16.201	-16.578	-9.1457	-16.96	-17.946	-16.09	-13.627	-16.385	-8.608	-13.493	-14.641	-14.248	-18.502	-14.274	-12.582	-14.897	-14.417	-15.327	-13.954	-14.726	-14.54	-9.9184	-10.365	-18.458	-12.431	-14.554	-8.3323	-11.911	-11.897	-12.445	-10.433	-9.0099	-12.052	-15.464	-12.537	-14.976
9.99	6.6154	8.1345	3.8702	5.3499	9.3491	6.4434	8.1993	8.3139	9.7337	3.6056	7.6199	8.618	6.4795	10.825	10.367	3.8611	9.5772	5.2845	6.376	10.036	5.982	6.09	7.1046	7.2311	5.7944	8.2272	12.646	4.6967	6.5192	6.4386	8.6584	9.4662	6.1303	7.7249	5.6489	9.5542	10.659	6.5256	4.0895	5.6255	7.9253	9.744	2.3497	5.2566	5.2773	4.4654	9.4114	13.338	4.9106
-0.6319	-2.4353	-6.8079	-3.1181	-4.0351	-5.5671	-2.2837	-8.4844	-4.2569	-2.532	-3.0878	-3.4878	-5.9707	-3.6728	-1.7661	-4.6651	-5.1176	-2.1642	-7.6655	-5.0184	-3.2069	-8.0082	-1.1279	-1.5658	-3.4912	-6.0955	-4.1533	-1.9419	-0.53757	-5.2884	-2.8776	-2.2275	-8.1296	-3.4043	-3.0996	-5.0969	-10.22	-7.1302	-3.3219	-0.83737	-5.0271	-1.4947	-4.9159	-1.9809	-5.9974	-4.7252	1.3703	-6.9237	-2.3597	0.69343
-0.99975	-1.0741	-2.9336	-1.6781	-2.9389	-6.451	-2.4209	-4.8098	-4.0486	-2.2912	-2.8463	-0.50506	-2.1869	-2.6085	-1.5317	-5.9047	-6.2777	-1.6925	-3.6321	-3.6321	-0.67559	-2.6967	-2.0969	-4.1359	-2.5843	-0.045476	1.779	-3.4672	-6.9305	0.63999	1.0315	-0.38315	-2.5232	-5.0631	-1.2667	-0.82474	-2.3555	0.3984	-0.8643	-2.4296	1.6143	1.1666	0.72503	-4.493	-1.3586	-4.7157	-1.0111	-2.5889	4.9795	-2.0723
-5.1382	-3.5801	4.2256	-1.0212	-3.1688	-4.4714	-3.2153	-4.7972	-4.5444	-3.7094	-4.4639	-2.5272	-8.3595	-7.7774	0.8461	0.43214	-0.35197	-2.0911	-4.8903	-3.2833	-0.94456	-8.1951	-6.0798	0.60824	-4.4509	1.1348	-0.79505	0.69048	-3.8292	-4.3166	-1.3092	-7.6388	-3.7317	-5.0743	-5.0838	-0.62407	-2.6444	-4.1535	-2.4	-5.0592	-7.0231	-2.9211	-5.3239	-2.2376	-1.7504	-3.3662	-3.2301	-5.0982	-0.11544	-1.1493
-7.0093	-6.197	-2.9658	-0.31113	-0.13951	-1.0499	-4.8225	1.3738	-5.1882	0.059071	-5.0655	-2.5866	-5.4385	-6.0177	1.2879	-4.9438	0.43741	-1.3744	-1.023	-2.0101	-2.1538	-0.82561	-3.7907	-4.6195	-2.8143	-5.1193	-1.0972	-8.7605	-3.7637	-5.1933	-7.8109	-4.026	-3.83	-4.2619	-2.1628	0.38892	-4.3588	-3.5832	-3.7167	0.33019	-3.1614	-0.9504	-3.2517	-3.4035	-2.4051	-5.1272	-6.5345	-5.2545	-6.1511	-2.7577
-0.3384	-5.4643	-1.8801	0.70768	-2.16	0.94622	0.67512	-0.59052	-2.5698	2.2664	0.85172	1.1703	-1.4744	-1.4821	1.5706	0.29612	0.0038099	-2.2707	4.4345	0.33415	4.516	3.2808	1.4024	-0.25314	-7.9065	-1.4211	0.97336	-3.0802	1.8253	-4.3745	-2.593	1.2908	-1.2063	-0.2393	0.50477	-2.5816	-0.40693	-5.2808	5.0081	1.3771	-2.8754	-2.7251	4.4898	-1.0168	-0.095682	-0.44855	0.63597	-1.3079	-1.5876	1.2855
-17.41	-10.438	-9.3895	-10.822	-10.747	-13.903	-10.301	-14.208	-8.8321	-8.4625	-9.4246	-12.932	-11.245	-14.014	-12.734	-8.3929	-9.416	-9.7205	-11.31	-12.05	-13.836	-8.0231	-11.858	-10.114	-14.946	-11.038	-11.718	-13.253	-12.638	-11.084	-7.4881	-7.918	-13.275	-12.122	-15.121	-13.304	-12.79	-17.948	-8.9017	-7.2313	-18.343	-6.8736	-11.664	-12.521	-13.751	-14.185	-9.3389	-4.8303	-13.403	-13.749
4.7891	-0.84699	0.23188	-3.2454	0.95878	1.8342	-2.0216	-1.8203	0.40098	-0.0033119	0.8785	-0.50951	-3.7884	-3.2732	3.0751	1.7774	-1.0158	-0.19705	1.2643	2.4065	1.5403	-3.4418	3.6777	-0.097779	-0.047198	0.29447	-2.5426	-1.3017	-2.8658	-1.251	0.21856	-2.9973	-2.765	0.93694	0.56875	-2.7057	-2.2668	2.4332	-0.47921	1.943	-6.0299	-1.9171	-0.50322	0.68536	-1.6437	2.0409	-1.275	2.1749	-1.0112	0.45314
-13.902	-12.552	-9.8098	-11.17	-14.101	-8.3973	-13.254	-15.406	-12.725	-10.41	-9.8151	-6.0491	-14.127	-10.439	-11.399	-11.093	-10.916	-10.434	-9.4562	-12.948	-13.859	-8.3399	-14.111	-10.032	-11.579	-7.9827	-15.044	-10.487	-14.563	-8.4005	-14.804	-10.914	-13.071	-13.418	-16.884	-9.658	-7.6198	-11.592	-11.753	-15.543	-8.1704	-16.904	-6.2056	-12.374	-7.8415	-10.239	-11.283	-10.598	-11.176	-10.685
-4.4938	-4.8832	-2.6668	-4.6284	-2.8474	-0.37209	-7.6226	-3.0426	-5.5946	-3.5006	-1.5968	-2.9406	-5.1157	-6.0712	-2.797	-4.3424	-3.8572	-7.0421	-6.0524	-5.4032	-0.99144	0.16599	-5.6843	-5.4085	-5.8358	-5.0681	-2.7411	-3.7871	-6.5139	-5.4431	-6.2843	-4.4063	-0.063323	-4.233	-5.2154	-4.2449	-4.3626	-6.909	-8.1717	-4.3353	-3.2692	-4.8129	-2.5577	-3.4622	-4.341	-1.5175	-4.9488	-11.084	-4.4691	-10.791
-20.707	-20.639	-19.06	-20.474	-23.042	-18.201	-19.749	-24.711	-19.932	-18.542	-20.145	-17.747	-16.803	-22.346	-20.142	-18.375	-17.343	-29.43	-19.518	-19.795	-20.091	-21.318	-19.745	-24.242	-24.511	-23.172	-18.259	-15.8	-17.029	-17.853	-20.311	-23.018	-20.039	-17.771	-23.449	-26.93	-20.869	-24.006	-25.71	-23.56	-18.378	-20.624	-20.59	-21.467	-18.231	-16.605	-18.275	-20.036	-21.495	-21.945
5.7429	7.7173	2.7966	8.1334	4.685	6.2967	8.1453	8.5995	7.3321	10.696	6.9569	8.33	8.9612	7.8023	6.3679	9.0175	1.3108	9.1156	9.0099	3.2003	3.4758	4.1895	5.3226	6.121	7.6745	9.2253	9.6385	10.203	9.1168	3.1592	3.6347	1.6521	6.4488	7.3703	4.4182	8.8094	5.2848	0.99119	4.7345	6.6991	7.5455	6.9175	8.7556	4.4343	8.0421	4.7107	4.9585	9.099	7.7107	3.8376
10.368	13.58	10.625	9.1449	9.4321	10.033	9.8027	10.386	10.624	10.563	8.4504	8.4361	5.4212	8.3536	6.812	2.0654	5.3218	8.6267	13.666	8.7046	12.789	10.62	14.317	10.611	9.1544	10.272	3.2492	8.9568	7.4726	10.657	13.785	7.6857	7.9078	7.7156	13.09	7.1408	14.786	9.9278	8.7921	12.656	14.342	6.5478	6.0024	13.364	10.396	14.615	13.038	6.9096	8.3505	9.1336
-11.025	-14.093	-13.271	-9.5136	-7.4648	-13.87	-12.593	-8.1348	-7.9708	-5.4988	-3.5835	-14.549	-11.246	-2.0702	-11.988	-9.5374	-9.6642	-5.8278	-10.434	-6.5113	-11.127	-15.227	-9.4135	-8.9677	-8.9343	-8.1374	-11.978	-6.1874	-10.279	-15.53	-7.7488	-10.779	-10.69	-9.6409	-8.2888	-5.4342	-14.546	-9.2315	-9.3162	-6.1369	-8.0358	-10.592	-3.7997	-12.726	-9.7194	-12.357	-9.0843	-7.5155	-10.371	-12.921
-11.824	-12.146	-14.734	-12.248	-12.941	-11.139	-8.8068	-8.2966	-11.264	-9.4867	-14.953	-13.19	-15.996	-11.022	-11.734	-12.609	-17.122	-10.849	-14.5	-15.123	-14.063	-15.672	-13.724	-12.56	-10.669	-17.723	-8.7915	-13.663	-11.416	-15.998	-17.92	-13.265	-13.182	-17.097	-16.011	-12.61	-13.476	-10.315	-13.971	-13.918	-13.303	-12.156	-8.5688	-13.227	-12.264	-13.854	-18.921	-8.8758	-7.8866	-13.29
-14.559	-9.7067	-12.675	-16.646	-16.509	-13.521	-13.582	-11.154	-15.575	-16.148	-12.66	-11.819	-8.7809	-12.447	-14.247	-13.738	-13.326	-12.714	-8.7553	-12.262	-14.482	-12.439	-11.067	-13.671	-15.898	-13.155	-16.915	-11.672	-15.639	-12.83	-10.655	-12.747	-12.791	-14.043	-14.191	-13.302	-15.448	-14.946	-17.127	-9.7502	-14.489	-13.608	-15.463	-8.5465	-6.5182	-16.167	-12.1	-12.295	-19.89	-12.505
-15.709	-10.729	-14.255	-10.988	-12.6	-11.27	-9.9411	-11.964	-13.544	-6.1016	-11.363	-11.702	-12.95	-11.351	-8.5346	-12.229	-14.456	-6.5452	-10.574	-13.507	-7.1112	-9.9476	-11.635	-11.728	-7.5137	-16.124	-15.738	-11.96	-14.239	-11.652	-9.8317	-10.577	-13.66	-11.273	-8.7646	-10.735	-9.7476	-10.559	-11.309	-11.584	-11.026	-13.195	-11.031	-7.2691	-13.929	-12.618	-7.5517	-10.21	-8.5568	-13.953
-6.3468	-2.438	-0.49258	-2.5516	-2.0884	-0.018644	-0.43813	0.075019	-6.5163	1.688	-2.3241	-0.70877	-3.1274	-2.5268	-1.6384	-6.3058	-3.0874	-0.82314	-2.5444	-0.85296	0.58606	-3.4185	-3.443	-2.8747	-2.5698	-5.9526	0.47962	-0.26739	-3.2562	-1.5939	2.8251	-0.43703	-6.1962	-5.0128	1.0878	0.22084	0.090452	-3.9171	-2.3142	-1.7221	0.26213	-3.5795	1.407	-1.6631	-2.5912	-4.702	-6.481	1.0875	2.6413	-6.0737
10.681	4.2837	6.1071	5.767	8.5159	9.2824	4.3459	5.628	6.5943	9.1535	8.1457	9.5759	7.4235	13.58	4.6716	5.9589	5.1864	8.3028	5.363	6.9733	10.229	6.6927	7.2163	4.9509	9.3292	11.566	12.076	6.316	7.7469	12.231	7.0722	5.6133	5.5638	11.692	9.7296	7.0209	6.1982	7.0538	8.4367	4.0672	7.1656	2.7148	6.5594	2.1818	4.955	6.1794	7.5502	3.8993	3.7397	9.8001
8.519	7.6145	7.1301	2.8122	4.6252	3.2476	4.5596	4.5844	-0.66293	7.1164	5.4945	1.9723	4.1921	2.4588	8.5118	6.3652	3.3016	4.7026	5.4621	4.957	7.354	-1.5464	5.8844	3.2303	3.8892	0.33096	7.8466	3.9116	9.9411	-3.1739	6.9269	6.1291	3.5639	1.8502	5.9859	4.7647	4.3658	4.4359	6.0489	9.0253	7.985	7.0702	8.1886	5.0334	5.4801	4.8481	7.0353	4.1007	7.1642	2.0362
-3.2246	-1.0523	-6.1863	-0.3357	-3.0663	-2.5753	-2.7317	-0.70704	-0.49615	4.7193	-2.0016	-0.17311	-3.1747	-7.6141	-3.1498	-1.125	-0.29397	1.7834	2.1129	-2.2207	-0.45165	-5.2384	-1.7777	-1.8104	-2.1776	-0.10673	-4.3016	-1.1962	0.73947	-2.2209	-2.2355	-3.3997	-0.23357	-4.2441	-3.5837	-4.5527	-3.4552	-3.5519	-2.1607	-0.23038	-0.59696	-2.5476	-1.8741	-3.7348	1.2487	-1.4204	-3.4426	-0.27034	0.57359	-0.88832
-6.6665	-4.493	-7.4802	-8.2942	-9.1176	-6.7033	-2.9946	-4.2568	-1.8479	-5.3626	-4.3357	-6.0867	-6.3019	-4.5732	-5.5482	-7.0041	-7.3511	-2.328	-1.1521	-5.4993	-4.5811	-6.192	-3.8408	-3.8722	-5.625	-8.6143	-6.5183	-3.507	-6.6296	-8.0135	-4.438	-6.8851	-5.0216	-5.9377	-8.5774	-4.3149	-5.7356	-5.8161	-4.6691	-8.3161	-8.9007	-9.8644	-5.9455	-2.6182	-5.4157	-9.8553	-6.0943	-3.7873	-8.6894	-5.2585
-3.5612	-0.63205	-2.3131	-1.6767	-7.6431	-1.4502	0.72392	0.41269	-2.4583	0.15521	-1.1228	-2.3578	-3.2304	1.1723	-3.5332	2.4666	-0.68306	-8.303	-5.7969	-7.3566	-4.9524	-6.6778	-4.409	-7.3991	-7.7466	-5.8606	-8.0856	-2.936	-1.9927	1.6647	-1.7461	-3.1792	-4.7994	-5.2544	-1.817	-7.6483	-1.4048	-0.73294	-6.3129	-4.44	-0.45082	-5.2533	0.35706	-4.3058	-1.2096	-0.90053	-3.7322	-2.7236	-2.0722	-5.7655
-9.0586	-13.339	-14.941	-5.2773	-9.4114	-8.6186	-12.228	-8.3349	-12.657	-14.73	-8.6555	-12.925	-10.849	-8.6299	-13.412	-14.284	-10.132	-11.595	-11.264	-11.858	-10.488	-12.841	-9.4892	-12.733	-4.9701	-9.2067	-6.8316	-11.287	-10.369	-7.0353	-14.018	-12.823	-11.712	-11.726	-13.505	-11.336	-6.6706	-4.7614	-14.289	-8.4765	-10.458	-14.535	-5.3375	-8.7419	-13.015	-14.087	-11.158	-8.1781	-9.7875	-7.5817
-12.288	-15.913	-12.468	-12.35	-14.86	-15.493	-10.822	-12.622	-13.892	-14.063	-13.362	-15.966	-11.943	-10.44	-14.471	-11.476	-11.457	-15.234	-12.645	-20.036	-8.3051	-16.033	-10.788	-11.852	-11.128	-13.435	-10.848	-12.069	-8.6591	-17.156	-11.128	-12.582	-15.211	-16.118	-10.694	-11.723	-14.043	-12.501	-15.796	-10.981	-14.462	-13.386	-9.6832	-14.257	-10.975	-15.603	-12.153	-12.176	-12.582	-11.567
-4.3259	-13.156	-2.9716	-7.1585	-7.3082	-2.7808	-3.8996	-6.9206	-6.8084	-2.7316	-2.8075	-7.4987	-6.559	-6.6148	-5.1038	-4.8565	-7.4994	-9.2556	-0.77491	-3.4506	-6.1948	-5.4639	-5.9567	-3.0733	-8.3842	-4.0882	-4.3591	-6.9429	-5.9265	-2.488	-5.5675	-9.4113	-7.6888	-5.3684	-11.019	-6.8478	-4.8905	-5.8125	-5.7301	-9.8319	-3.2035	-4.4354	-3.6565	-1.6944	-7.1727	-5.8765	-5.7484	-4.5411	-3.3367	-2.331
-7.7143	-7.659	-11.221	-11.822	-10.539	-9.3995	-12.588	-8.8968	-10.734	-9.087	-12.225	-9.8491	-9.5055	-9.7977	-9.9034	-11.967	-10.01	-13.29	-10.682	-7.708	-12.272	-8.5854	-11.085	-10.623	-10.629	-9.9427	-9.597	-10.772	-15.116	-11.307	-14.61	-12.661	-12.708	-7.6586	-9.4201	-12.906	-6.1999	-9.5367	-12.188	-9.0599	-11.882	-5.8914	-8.6506	-8.6982	-10.404	-16.126	-9.9948	-11.031	-11.353	-8.2184
-8.7527	-7.3839	-6.2428	-6.5009	-4.1119	-1.0384	-6.4446	-3.8607	-4.351	-5.1006	-5.5969	-8.4861	-8.5636	-9.297	-5.8103	-8.1166	-1.8724	-8.0956	-6.3524	-2.9571	-4.1513	-7.4338	-8.2923	-12.5	-4.7978	-5.3603	-6.1606	-6.4153	-7.4447	-3.4896	-6.2389	-6.1112	-8.9475	-3.3318	-3.7929	-4.5983	-14.474	-5.4899	-5.2356	-4.8897	-4.584	-9.1761	-6.1811	-5.7886	-8.4729	-5.9896	-10.953	-9.3505	-3.9667	-8.1048
-1.3041	-0.43588	0.81732	-0.1599	-2.2168	3.6643	1.6805	1.2443	5.3305	3.4581	-1.7733	0.82959	-1.6202	-0.80812	3.2115	-0.72564	-2.8055	-1.5213	7.7915	-2.9611	-0.78446	-2.0384	1.174	0.87388	0.51775	0.27589	-2.5564	1.0803	-2.9117	-3.934	0.91715	-9.1275	-1.872	-2.2441	2.846	5.1605	7.2377	0.96313	0.6926	8.6522	-1.7488	-0.044156	1.7362	1.0545	3.7111	-2.6258	5.4969	1.8253	3.809	0.63898
-14.975	-13.643	-12.919	-12.41	-11.203	-9.759	-13.462	-13.112	-13.03	-15.355	-13.887	-14.87	-17.014	-13.93	-13.224	-12.135	-15.772	-18.274	-15.881	-10.618	-14.358	-10.124	-18.582	-13.866	-11.092	-12.325	-13.52	-16.991	-15.421	-15.379	-18.826	-13.465	-14.63	-17.061	-15.21	-15.125	-8.7715	-12.629	-7.8431	-11.558	-9.9236	-14.832	-17.553	-15.353	-10.137	-15.017	-14.301	-14.12	-12.911	-20.678
-1.7847	-0.50126	5.2802	0.97799	0.61195	-2.3624	-4.2127	3.2626	-5.3491	0.75329	-4.6418	0.20252	-1.7062	-1.5803	-5.7215	-7.3081	-1.7626	-5.4287	2.1585	-7.3786	1.9523	-1.6623	1.2246	0.34127	-3.6378	-4.7097	-4.8876	-1.5631	2.7438	3.3318	0.33159	-1.0829	-2.0552	-3.0752	-1.1617	-1.8277	2.0053	-4.9274	0.081195	-2.7714	-6.9427	4.3789	-0.30138	1.94	1.9847	0.58715	-2.7426	-0.35095	-4.3724	-2.9468
-6.018	-6.7175	-4.6774	-6.4735	-9.8358	-5.4126	-5.5304	-3.1642	-0.72829	-4.0151	-3.5135	-9.5064	-4.9556	-8.2095	-7.1338	-7.5841	-7.8021	-2.6553	-7.8667	-5.883	-5.7919	-6.6632	-5.9167	-5.9154	-7.108	-6.7761	-4.1134	-9.5658	-10.311	-5.4253	-6.0098	-0.99576	-6.1622	-2.7159	-3.1865	-5.6463	-7.262	-12.188	-8.2982	-3.5943	-8.7077	-6.9898	-4.955	-3.477	-4.0656	-8.8371	-8.0296	-4.1424	-5.0319	-10.316
-9.4672	-10.748	-6.45	-12.065	-7.1773	-9.2747	-12.36	-12.465	-10.062	-12.017	-8.8998	-5.4705	-6.3867	-8.4947	-11.269	-13.382	-9.4644	-9.3104	-12.2	-5.8875	-6.2443	-7.5583	-6.1925	-7.9083	-11.065	-10.476	-8.6921	-7.8648	-10.9	-8.3994	-9.4469	-12.539	-8.3839	-11.083	-8.2413	-7.8738	-6.9574	-6.069	-10.371	-9.6238	-10.593	-6.4884	-10.477	-12.042	-8.174	-9.7428	-9.9261	-14.965	-14.194	-9.0518
-12.497	-3.698	-14.874	-7.2301	-9.1172	-9.4362	-3.933	-4.8679	-8.4558	-11.607	-8.9084	-10.008	-10.992	-11.874	-8.1744	-6.986	-7.3524	-8.4451	-11.201	-12.909	-14.837	-9.1083	-8.2225	-8.5231	-12.019	-6.115	-7.0798	-8.5846	-11.07	-6.9695	-10.878	-12.473	-8.1995	-10.608	-8.0383	-6.899	-7.8147	-13.023	-13.267	-8.9028	-7.2817	-7.3274	-8.9114	-7.9264	-10.921	-9.4727	-12.692	-7.0919	-8.8824	-10.292
-8.2707	-3.8203	-8.3497	-3.6053	-2.0567	-6.9986	-3.2696	-6.9953	-7.0513	-1.322	-2.4852	-6.9411	-7.8852	-3.1236	-3.648	-2.7531	-8.5552	-9.3272	-5.6249	-10.068	-7.8931	-12.129	-3.5192	-7.3066	-2.0389	-11.381	-4.4348	-4.1724	-4.772	-4.0324	-2.969	-3.9913	-0.91097	-5.0358	-3.8344	-3.5067	-4.925	-5.9317	-3.5539	-4.4465	-5.5923	-5.846	-5.3292	-2.0237	-8.3066	-4.3686	-6.2119	-7.6892	-3.106	-0.31681
-13.241	-11.49	-10.356	-14.231	-6.9001	-11.337	-6.7604	-14.885	-11.073	-12.643	-9.0413	-8.9261	-9.7798	-9.3774	-12.966	-11.909	-7.2746	-5.6258	-8.184	-11.301	-6.4072	-12.924	-11.118	-6.4429	-12.053	-12.921	-12.064	-7.882	-11.956	-10.913	-15.686	-7.5926	-7.5315	-9.4946	-12.446	-13.096	-15.549	-14.664	-12.341	-10.689	-9.3781	-12.988	-13.707	-8.7302	-9.3404	-13.314	-10.406	-13.128	-12.977	-17.153
-18.07	-14.778	-13.746	-13.375	-17.085	-12.566	-16.757	-17.429	-9.8734	-14.064	-13.351	-16.861	-13.858	-13.674	-15.522	-16.777	-13.978	-15.275	-20.446	-14.623	-12.497	-13.615	-16.667	-18.547	-16.513	-10.07	-18.087	-14.082	-10.467	-17.364	-11.635	-14.057	-14.608	-13.629	-12.429	-12.324	-13.712	-18.446	-14.715	-11.947	-12.68	-11.953	-11.799	-19.445	-12.53	-13.828	-17.632	-15.938	-17.152	-12.347
-13.283	-12.712	-10.028	-15.373	-7.7432	-13.265	-11.562	-12.295	-10.581	-9.4717	-11.451	-13.919	-12.399	-10.133	-8.5502	-5.3487	-12.258	-11.716	-13.413	-9.2832	-12.357	-9.5717	-9.4411	-9.5369	-9.6459	-6.0485	-11.262	-9.349	-12.129	-7.432	-13.182	-12.593	-13.159	-8.2463	-8.1639	-10.767	-8.7409	-13.195	-9.7632	-12.969	-9.868	-9.9204	-13.605	-11.176	-13.853	-10.709	-11.812	-12.105	-9.4558	-12.948
-0.27276	-4.938	-5.8313	-1.9971	-3.9346	0.21084	-1.9503	-1.5921	-3.6036	-4.2875	-2.3663	-6.4549	0.95297	-1.2701	0.16568	-1.0638	1.3654	-3.7549	-4.3155	4.3576	1.6989	-3.9254	0.07106	1.6367	-2.8644	-2.5994	-6.5804	-2.1214	-4.1356	-0.50558	-2.936	-2.6426	-0.50518	-2.5305	-0.57993	-2.4148	-3.6657	-2.5547	-2.1953	-2.1418	0.23601	-0.53216	-3.3355	-3.8139	-1.8406	-3.5618	0.37221	-4.3578	-3.7941	-5.4238
-13.354	-15.297	-10.426	-9.6953	-15.636	-16.331	-9.4316	-15.618	-14.447	-12.551	-11.13	-16.598	-12.366	-7.3552	-7.507	-12.722	-12.029	-11.156	-12.576	-8.7325	-12.453	-12.834	-16.557	-13.007	-15.733	-10.079	-12.139	-16.129	-11.942	-14.558	-10.026	-9.6332	-15.317	-14.138	-12.016	-15.922	-12.647	-10.357	-13.134	-10.198	-12.93	-10.881	-10.896	-13.665	-9.562	-13.376	-12.315	-14.63	-16.12	-13.867
-5.151	1.1568	2.5433	-2.2049	-1.0141	-7.5584	-0.27781	-0.37632	-1.2523	-0.83329	-3.6386	0.50453	-2.712	-2.1221	-2.0763	0.39452	-3.9566	-3.8185	-4.4736	-0.1368	-3.4412	-5.4019	0.96822	2.867	1.5937	-1.4241	0.41134	0.8843	-1.3704	-2.2361	-4.6592	2.1351	2.5343	-3.572	-6.006	-4.5806	-0.22991	-0.72965	-4.0309	-2.6523	-8.8828	0.20548	-3.8441	0.52313	-0.34921	-2.6535	-1.297	-1.1816	0.1763	-3.1858
-1.9667	-3.3082	-3.0346	-0.94659	-1.806	-1.7676	-4.8542	-2.4387	-3.805	-1.8432	-2.5706	-1.2371	-1.5945	0.27932	0.27518	0.56876	-0.86959	2.0358	2.359	3.7245	1.4546	-1.4021	-3.3565	-1.2294	-0.0030281	-0.84294	-4.5108	-2.5256	-0.77033	-2.193	0.58005	-3.3685	-5.5491	-2.1018	-4.8557	0.86203	-4.7633	4.348	-1.302	-1.3086	-2.8946	-1.6947	-0.55712	0.23667	1.5476	1.1536	-0.54494	-1.4361	-0.7468	-0.52777
-7.1823	-3.4664	0.34231	-4.4942	-1.4521	-3.4426	-7.7806	-6.4527	-4.9456	-2.4272	-9.0533	-5.6027	0.049503	-6.6351	-1.2507	-4.3368	-1.6786	-2.0344	-2.6847	-6.6713	-6.5492	-7.0918	-2.3968	-8.4262	-7.2368	-2.4295	-3.762	-1.513	-10.965	-6.4467	-5.9806	-8.2629	-5.1413	-4.0012	-4.4573	-4.326	-4.7374	-2.0109	-0.83347	-0.61352	0.15274	-1.8663	-10.048	-4.0726	-2.3052	-6.8999	-6.1158	-5.1201	-3.8064	-7.6757
1.1173	-2.2361	0.47032	-2.9652	-0.33535	1.0571	0.88095	0.34282	2.3513	3.9915	-0.75094	-4.5808	1.047	0.24822	-4.6478	5.814	0.747	0.19108	-1.7144	4.5298	2.1295	4.1007	1.1141	0.4004	0.46296	4.7987	-2.5343	-0.5978	-4.1283	0.86054	-0.060621	2.5231	1.1816	2.6472	-1.8587	-1.3011	0.43641	4.3452	-4.2599	-4.4721	1.6128	0.48112	1.9552	-2.0167	1.9741	1.9722	3.7757	-6.4042	1.3008	-3.8527
-11.213	-15.505	-9.275	-12.238	-10.081	-10.796	-18.578	-13.152	-13.765	-14.187	-14.827	-14.207	-9.6774	-13.746	-13.851	-13.914	-13.956	-11.766	-10.739	-8.642	-14.496	-13.59	-12.987	-16.506	-13.691	-17.248	-13.142	-11.021	-11.168	-10.038	-15.24	-14.05	-14.967	-14.121	-12.299	-13.302	-16.077	-13.882	-17.002	-8.5907	-9.4889	-12.825	-11.425	-15.354	-14.332	-16.479	-11.518	-8.7299	-14.149	-7.9239
-8.2356	-10.458	-7.7176	-9.6893	-8.1568	-6.3776	-7.1645	-10.584	-6.6811	-9.8058	-9.7284	-7.4918	-12.482	-9.0089	-9.4649	-3.7068	-12.463	-8.7434	-9.3816	-8.2835	-6.7263	-12.58	-7.808	-11.133	-11.093	-8.6409	-16.796	-11.499	-7.8502	-6.4502	-7.3357	-7.4087	-7.2545	-7.2621	-5.3414	-8.3349	-8.1768	-7.5287	-6.8699	-8.0486	-10.759	-11.517	-5.3758	-13.783	-10.737	-12.588	-8.9046	-11.25	-6.247	-10.933
-1.2149	-1.044	0.74743	0.3886	2.7916	-3.5479	1.1259	0.062506	-2.59	3.7451	-0.088594	0.57201	-0.22463	-4.3631	-3.8823	-0.82921	1.8117	-2.646	-2.2506	-2.9618	1.8022	-1.4182	-2.3652	1.686	-6.2291	-8.115	-3.1651	2.2744	2.4811	-2.8379	-6.2254	-3.5012	0.69427	-2.6275	0.20787	4.736	-1.9068	-4.6862	0.5436	-2.4481	0.99935	-2.0839	-3.5639	0.11072	-3.9442	2.5024	-0.22789	0.20588	-1.2647	-4.6867
14.126	9.3314	12.064	9.4112	8.5831	10.423	8.2466	6.2829	3.976	11.331	9.3744	6.071	11.644	8.8077	9.3266	6.9277	7.1947	5.2029	8.6117	10.539	6.5647	6.4975	7.8357	8.6754	12.085	3.3145	11.557	7.293	6.3543	3.6801	10.103	9.3131	3.3509	12.398	5.2462	8.9542	8.0489	5.7756	9.2171	6.065	4.5328	12.142	7.7901	4.7912	8.0204	9.1028	12.229	10.56	8.4591	4.196
0.62104	-1.4961	-1.4871	-2.9396	-0.5758	0.42874	-2.2975	-2.212	-0.90779	-0.16348	2.5327	5.1701	-0.17835	-1.6925	0.93834	1.1256	1.5798	-0.27692	3.281	2.8025	1.37	-5.8125	0.85418	-4.6987	1.5994	0.76062	0.40322	0.10283	-1.0736	1.832	2.8077	1.2197	3.6269	-2.0543	-3.1929	-4.2877	2.2309	6.5275	-2.7175	0.077758	0.78524	0.76695	-0.36561	0.53913	1.8041	0.96994	-2.3828	-0.066722	-2.1685	-3.4801
-11.501	-13.902	-10.97	-11.457	-8.4748	-12.497	-12.344	-11.543	-12.193	-10.2	-16.18	-8.0264	-13.975	-10.681	-14.399	-15.444	-8.6065	-7.4126	-9.9128	-15.622	-14.559	-13.098	-8.8618	-12.431	-10.854	-12.106	-13.077	-15.057	-15.905	-11.771	-10.757	-13.172	-10.68	-8.9573	-10.459	-11.244	-9.6975	-12.224	-14.474	-12.371	-15.416	-5.3895	-13.112	-15.989	-15.286	-16.039	-9.7414	-15.491	-13.277	-14.346
-18.548	-12.314	-11.49	-12.35	-9.5498	-20.036	-15.045	-13.002	-15.851	-13.273	-17.707	-14.359	-14.065	-14.278	-12.431	-12.145	-9.593	-15.159	-14.483	-15.016	-15.768	-18.08	-16.041	-11.04	-10.377	-15.825	-10.781	-16.383	-15.191	-13.855	-13.778	-11.593	-15.456	-15.227	-14.227	-15.307	-13.378	-15.094	-14.641	-16.446	-16.791	-11.982	-13.049	-12.533	-17.245	-12.67	-16.503	-12.253	-12.27	-14.03
0.44257	1.7908	1.7957	1.2745	-0.2682	-5.1918	1.5776	0.32939	-1.1454	4.0027	2.0023	1.3439	-2.0739	-3.8241	-0.73233	-3.1673	1.8703	3.492	-4.1729	0.095732	-1.3266	-2.4195	3.3116	0.9022	3.1449	-0.93697	2.0784	-0.067677	0.57975	1.7988	0.76248	-0.67289	0.76514	5.6091	-0.37609	-0.81306	-0.91387	-1.76	0.43324	-4.4371	-2.1845	-0.0026174	0.42781	-2.3556	-1.1723	-4.1287	-1.2772	-3.9887	-1.442	-0.97549
-0.38793	-2.0863	1.0579	5.8935	6.1091	3.5941	2.1568	-0.52877	-4.5239	-4.5746	5.2868	0.37299	-1.169	0.16534	-6.6224	-2.6512	1.4659	-1.4852	-0.9158	5.3568	-1.7147	-3.0766	-0.65227	7.2475	4.2076	2.7173	-0.38463	-0.62994	2.8327	-1.1834	1.5511	1.5431	-1.9618	-0.72238	0.83901	0.41454	0.12455	-3.4177	-1.8154	2.1915	0.72164	-2.4417	4.9481	1.0512	-1.0038	0.63993	-2.3547	-2.7051	-2.9719	2.0909
2.8174	-0.69749	1.77	1.9531	2.1726	2.9659	-0.45329	-1.5206	-0.17663	2.4333	0.44162	1.8466	2.6796	0.030156	2.3355	2.7061	3.3238	2.0816	1.8758	0.65062	3.7945	-0.85608	0.30288	1.0465	3.5241	0.083701	0.81585	4.4832	-0.17531	-0.32027	2.7904	1.4289	3.5851	2.2126	5.4735	-2.0883	1.6441	2.6751	2.1846	-1.0923	-1.5772	1.8133	-2.1069	3.5431	-1.0257	-1.464	-2.3071	3.7462	5.1924	-3.7325
-15.189	-14.846	-11.521	-16.02	-17.009	-11.423	-12.121	-15.737	-14.027	-14.969	-12.936	-7.8252	-14.184	-13.991	-13.363	-17.606	-13.131	-14.904	-12.307	-13.547	-17.323	-17.081	-13.654	-19.067	-11.961	-17.236	-13.525	-15.837	-20.971	-11.94	-11.543	-15.147	-10.628	-12.201	-12.645	-12.281	-14.382	-13.084	-13.851	-9.4215	-14.215	-18.974	-10.06	-13.847	-17.598	-16.187	-15.6	-15.932	-13.328	-12.617
-22.998	-19.294	-29.051	-28.478	-18.405	-26.641	-25.299	-24.393	-18.566	-21.822	-23.728	-21.464	-19.766	-20.219	-18.472	-24.374	-28.299	-23.476	-23.91	-21.79	-17.748	-18.628	-25.973	-20.075	-19.903	-27.407	-17.999	-23.077	-21.1	-20.269	-19.686	-21.294	-23.001	-20.15	-23.723	-22.655	-25.078	-22.493	-23.622	-19.471	-27.682	-24.893	-21.459	-22.342	-19.493	-22.513	-20.797	-20.566	-22.911	-24.113
-9.7579	-2.996	-3.0155	-2.1546	-8.5752	-2.7041	-5.3082	-4.8078	0.88449	-2.5262	-1.8694	-7.2815	-6.2946	-6.0336	-3.6286	-5.7059	-1.8393	-6.1472	-4.046	2.7753	0.72757	-1.5508	-3.7279	-2.9437	-3.3596	-3.5107	-3.5131	-5.4383	-0.11831	0.44395	-4.151	-6.39	-6.9567	-0.32679	-3.5013	-1.0639	-1.8982	0.3163	-3.7664	-3.2227	-0.70258	2.0615	-5.5369	-2.8941	-3.7764	-1.5344	1.7603	-0.88922	-1.7315	-0.52687
2.6579	5.8927	6.1008	6.8446	2.6622	10.88	8.8084	8.9193	10.147	12.386	4.809	10.914	8.5044	8.3241	13.356	9.282	6.8793	3.5462	8.7555	12.757	5.0068	10.295	10.798	7.6685	6.0037	6.9372	6.1683	6.768	4.2768	9.0896	12.151	5.3077	7.5494	12.627	7.6098	9.203	9.624	9.0011	4.5376	6.767	8.2682	8.6086	6.9473	6.0863	11.907	7.3956	12.66	12.593	8.6185	10.252
-2.6982	1.1369	-5.9233	-0.88194	-6.4304	-5.0567	-1.453	0.48281	0.33158	-2.7881	-3.2967	-0.21421	1.6397	-0.17948	-1.4823	-3.4216	-1.1833	0.15278	-3.6673	1.6127	1.7973	0.23499	1.2041	-2.017	0.095352	-1.452	2.9609	0.76824	-0.58699	2.2106	4.3539	-1.6463	-2.3986	2.3153	-1.0896	1.365	1.6369	-4.4451	-3.7351	-1.4042	-1.4374	-3.1533	0.56095	-4.961	-4.0321	-3.7891	-2.8254	-0.3559	-1.1452	-3.9227
-2.4157	-1.6179	-3.4591	-7.7207	-0.85726	-0.84723	-2.2618	-0.72214	-1.7381	-2.5657	-5.5053	-0.051797	2.8996	0.44613	-4.6499	-6.1755	-4.9106	-4.4496	2.1854	-4.2316	-6.4186	-4.5274	-2.3558	-2.4396	-4.38	-1.8086	-2.835	-1.5915	-2.8572	-1.6318	-0.57338	-3.5797	-1.1801	-0.77427	-1.2935	-2.2146	-4.1993	-1.9109	-3.1881	-4.7797	-4.8074	0.64947	-5.2099	-2.5343	-0.13668	-2.3459	-2.2931	-4.3972	-2.2948	-1.5014
2.1023	1.7089	3.5017	2.3818	-0.71674	3.5473	5.1093	0.86007	-0.95328	1.9147	4.2773	-0.36305	3.2286	3.1621	3.2261	2.7422	6.2807	4.2134	2.6405	3.5705	1.9926	0.22604	7.8518	6.3215	-0.85864	0.64681	4.7046	-1.0137	3.469	1.5018	-1.5936	4.9079	-0.49867	9.7821	-0.68449	2.6492	4.7877	0.73715	7.0333	2.39	4.8508	-1.6997	4.9626	2.3793	0.55416	-0.81535	1.0462	-0.472	1.6758	3.4321
-14.967	-8.9939	-11.451	-10.371	-5.4656	-9.9729	-16.692	-12.622	-14.929	-13.401	-12.601	-13.277	-12.432	-13.069	-15.241	-10.003	-10.353	-13.892	-11.446	-8.6553	-12.108	-10.296	-12.769	-10.159	-13.254	-10.49	-10.32	-8.1897	-13.16	-6.9417	-8.6102	-10.792	-10.961	-12.564	-11.848	-5.1279	-10.857	-11.017	-11.692	-13.132	-11.327	-9.5795	-6.2033	-11.745	-13.108	-14.179	-11.261	-9.8635	-11.772	-11.538
1.1475	-4.8388	-2.1958	-4.8421	-5.3125	-2.6418	-3.4056	-1.9362	1.1298	0.54127	-1.0141	-4.5999	-5.4037	-1.6071	1.1211	-4.5997	-2.2081	-4.8537	0.84353	-2.397	-4.1137	-2.8991	-10.072	-0.10309	-7.1476	-2.5392	-7.8638	-3.7992	-3.342	-2.8652	-3.9903	-0.42765	-0.95489	-5.4919	-3.3288	-0.3435	-2.7024	-2.279	-1.8216	0.25515	-3.7221	3.116	-1.6388	-4.623	-0.89387	-4.9287	-7.3832	-3.3593	-5.0885	-3.0659
-24.385	-22.626	-20.751	-21.68	-21.529	-19.96	-20.84	-21.999	-21.189	-21.151	-23.084	-23.571	-22.823	-20.879	-21.94	-23.897	-24.739	-22.407	-22.014	-19.16	-22.559	-21.617	-23.583	-18.574	-25.991	-24.684	-19.686	-19.525	-25.427	-25.141	-18.885	-24.588	-21.41	-24.975	-18.625	-22.686	-20.299	-23.035	-19.871	-19.021	-23.983	-16.53	-18.808	-21.84	-24.131	-25.955	-16.333	-23.639	-23.991	-22.059
-2.3069	-3.2098	0.52164	-1.3368	0.5338	2.1509	0.93188	-0.46714	-5.2815	-5.6983	2.2957	-2.4311	-5.7482	0.66556	-2.2584	-4.6577	1.832	-5.7142	-0.98813	-3.0432	-1.8423	-2.5092	3.7403	-3.8704	2.2127	-1.7405	-0.40296	-0.090036	0.0025612	0.48587	-1.8604	1.2831	-3.8656	-0.7323	1.5992	-3.0794	-0.84701	0.33461	-4.7069	-0.42909	-4.6351	0.17193	1.6613	0.92999	-3.7193	4.0421	0.3434	0.051923	1.83	-5.3721
-14.808	-6.8682	-8.641	-14.103	-8.8344	-9.9048	-10.402	-11.315	-7.337	-9.9998	-11.782	-12.084	-11.426	-10.407	-7.6792	-17.536	-8.4044	-12.837	-9.7238	-12.953	-12.029	-10.915	-7.4136	-11.051	-10.578	-14.157	-14.197	-10.749	-13.789	-11.267	-8.7692	-5.958	-11.967	-13.829	-11.272	-7.3685	-11.664	-11.576	-13.55	-6.0905	-16.066	-13.97	-11.98	-10.278	-9.174	-8.9487	-11.295	-10.594	-8.4311	-12.026
-7.3852	0.64597	0.71587	0.12286	3.4006	1.2886	0.21847	-0.28475	-4.0731	1.8555	-2.1234	0.049974	-5.2004	-3.4274	-0.63686	0.53142	0.20159	-0.45769	-4.7831	2.6702	-0.66922	1.2223	0.04917	-4.158	-2.845	-2.2317	1.1129	-2.8372	-1.5753	1.2466	1.228	3.7848	-4.8213	2.4497	1.2359	1.1588	-0.44599	-4.4705	2.1856	2.857	2.9884	-4.6494	3.0284	2.9586	1.2838	-2.9157	-1.1487	-1.6186	-3.1156	-1.7039
-13.403	-9.377	-12.536	-16.501	-12.354	-17.764	-18.712	-16.062	-12.636	-13.738	-12.098	-15.688	-14.651	-16.217	-12.373	-15.32	-16.659	-13.053	-12.491	-13.565	-15.346	-13.417	-14.277	-19.008	-11.555	-12.746	-14.078	-11.45	-15.218	-14.068	-13.498	-14.717	-10.773	-10.939	-16.687	-17.683	-17.747	-16.141	-16.413	-17.517	-17.008	-12.727	-14.612	-12.768	-17.6	-20.183	-16.378	-14.941	-21.486	-13.363
-4.2785	-2.6542	1.6251	-1.6494	0.83972	-0.03428	-4.9464	-2.1816	1.8552	-0.026507	0.77615	2.5167	-1.276	-0.85326	-0.23886	-2.5085	0.44261	-2.3113	2.3976	0.85876	2.2827	0.027034	-2.2761	2.0513	-0.53405	3.0829	0.60303	-2.2689	1.0366	2.4165	-0.090312	-0.83764	0.91367	-0.61336	2.374	1.7151	0.26653	-0.55337	-2.6636	1.8187	-3.3696	-0.58238	1.1806	-2.3941	-1.8298	-3.4505	1.0177	2.9055	-1.517	-1.4498
-2.9753	-7.9003	-3.0768	-0.86278	-4.3546	-5.4323	-3.2967	-6.4771	-11.737	-4.3061	-5.4771	-1.3958	-1.5609	0.83448	-4.3214	-6.1942	-9.0279	-8.7699	-6.1914	-2.5707	-1.6383	-2.2081	-1.7361	-2.9286	-4.172	-3.4953	-15.109	-7.9115	-8.1416	-5.6107	-6.3464	-4.783	-2.8886	-5.7257	-4.9271	-5.5694	-7.9663	-10.175	-4.8497	-5.4163	-4.2097	-6.8611	-4.6283	0.93182	-0.35496	-4.2647	1.2896	-5.8054	-3.1924	-0.085472
-2.9144	-3.1361	1.4711	-3.0959	0.52376	-0.46884	-3.0978	-1.8381	1.4185	-3.3125	-1.861	-3.2653	-0.48946	0.92018	1.3042	-2.6762	-0.037386	-4.071	-2.0963	-2.0909	1.9456	-2.9401	-1.7179	-0.98102	-5.3052	-1.0065	1.0656	-0.80143	2.7705	1.9126	0.55225	0.95487	-4.7946	-4.5299	0.62168	-4.2778	1.5369	2.0207	-1.1988	-2.3191	1.8881	0.18668	-1.4823	3.8675	-4.4891	-3.9765	-4.4434	-0.34679	-0.54742	1.3694
-13.867	-7.0816	-10.508	-11.758	-12.664	-11.706	-10.162	-9.3257	-13.529	-11.794	-11.461	-7.2413	-12.179	-9.8859	-12.215	-14.098	-8.1319	-13.088	-12.043	-8.7083	-10.296	-9.1272	-10.235	-12.804	-9.6638	-11.051	-6.7079	-11.168	-13.273	-15.588	-8.729	-11.192	-11.605	-12.149	-13.427	-10.007	-5.6028	-10.542	-13.286	-11.549	-10.621	-9.7512	-11.818	-12.177	-12.798	-11.647	-12.872	-11.104	-6.3329	-8.0665
4.7386	1.8591	1.6207	1.5536	0.77618	-0.36999	2.58	-0.10419	0.5974	2.1153	2.9832	1.5242	1.5602	1.8198	-0.59905	-1.0789	2.8469	3.1424	-3.5894	-1.7648	-2.0986	-5.8389	-0.52884	1.9452	-3.6873	1.6225	3.2063	-0.99229	1.3033	-2.2653	-1.8701	0.88635	2.3986	-3.4817	-4.3423	-3.6433	0.6954	-1.3713	-1.7019	-1.3576	3.2347	2.3064	-1.0229	1.3208	0.0015318	-3.8311	-0.99649	-0.99519	3.2142	0.91295
-5.5215	-7.8731	-7.8523	-8.5565	-5.6872	-7.8641	-7.0106	-7.3081	-8.0961	-6.9157	-6.0607	-11.367	-2.2592	-8.3915	-3.5653	-1.1493	-5.8376	-4.4857	-11.138	-4.5248	-7.0195	-3.288	-6.9421	-2.3026	-6.9435	-3.5184	-4.575	-5.9485	-5.3296	-8.8278	-2.5395	-3.0261	-4.9968	-4.6994	-8.026	-4.8961	-6.599	-4.4406	-9.7146	-9.7729	-2.2403	-4.3248	-5.4301	-6.3089	-4.7869	-5.2985	-10.28	-7.8181	-8.4183	-8.6511
-7.9381	-9.9592	-12.358	-8.3453	-5.6531	-9.2384	-2.6329	-8.4046	-10.423	-9.4976	-8.7308	-8.8088	-4.094	-5.3855	-8.3074	-12.914	-9.2857	-3.4519	-7.7493	-8.2095	-11.388	-9.1043	-11.612	-10.761	-8.9599	-10.501	-6.4544	-12.029	-7.0106	-6.1712	-11.457	-6.8878	-9.8545	-13.012	-10.835	-7.3341	-8.2384	-11.009	-8.7223	-7.1266	-5.0139	-9.3125	-10.82	-12.27	-8.4628	-9.8201	-10.48	-9.7486	-6.7881	-6.0557
-3.9099	-4.2192	-5.9094	-0.84779	-2.7044	-0.63388	1.9857	-1.2132	-6.8349	-5.5027	-4.662	-3.4111	-3.6942	-6.4322	-4.7085	-5.6712	-7.2246	-5.1225	-5.7717	-6.2521	-8.4343	-1.9711	-8.2564	-2.6568	-1.5869	-7.8427	-7.5181	-6.411	-4.2448	-4.6101	-0.35773	-4.5169	1.5962	-4.691	-2.7875	-1.7215	-1.9133	-5.148	-2.9531	0.1648	-1.8935	-1.537	-1.068	-3.9829	0.50975	-4.9195	-1.6658	-0.33466	-2.5417	-2.9209
-7.5579	-8.1572	-2.3326	-4.0792	-5.9302	-4.5868	-7.3245	-5.4054	-7.7715	-8.8728	-3.9051	-10.124	-2.3159	-6.808	-2.9952	-8.3333	-5.4704	-3.4817	-9.403	-5.9643	-5.1002	-5.5245	-3.2443	-7.7002	-4.99	-2.9586	-7.4424	-5.8283	-5.8131	-1.8171	-4.4182	-4.3931	-1.5477	-2.9614	-3.1855	-6.8836	-12.208	-10.577	-0.86129	-4.3427	1.0947	-2.9076	-5.4906	-4.7918	-7.8251	-5.344	-10.381	1.3419	-9.601	-3.7011
-11.312	-9.3425	-7.1849	-8.3638	-9.3619	-13.978	-16.303	-12.599	-9.5925	-10.689	-7.712	-7.6318	-12.334	-11.43	-10.273	-12.43	-10.909	-8.6901	-8.3932	-5.979	-13.929	-15.28	-12.003	-13.093	-11.158	-13.005	-12.859	-10.356	-13.316	-13.514	-8.7277	-14.987	-12.541	-11.8	-12.184	-8.4678	-8.9974	-14.049	-11.246	-13.731	-13.351	-13.31	-12.542	-12.022	-9.7338	-8.7975	-9.4094	-15.852	-15.864	-11.942
-24.267	-21.204	-21.74	-23.709	-19.601	-25.096	-20.625	-20.292	-19.762	-23.82	-19.547	-21.686	-20.852	-20.722	-20.159	-19.629	-22.001	-23.523	-22.098	-24.168	-21.376	-26.512	-20.985	-24.868	-23.909	-21.279	-22.269	-24.497	-22.003	-21.448	-16.337	-22.17	-19.252	-23.9	-17.096	-22.961	-25.774	-22.441	-22.773	-23.266	-24.615	-21.875	-17.824	-24.204	-24.314	-22.111	-26.892	-24.33	-18.599	-23.79
0.55215	0.30496	3.6835	2.8775	1.6544	1.4157	3.8657	-2.9963	-0.51087	0.097281	0.14233	-3.7993	-1.5395	2.952	3.2285	2.3662	2.094	-1.3019	-3.1915	4.2182	3.8892	-2.0117	1.5913	1.9019	5.3131	4.2889	4.7306	2.7008	1.7976	-0.38796	0.10063	-0.019153	-2.5436	-0.46774	2.1613	-0.81759	-0.068919	6.5693	1.3584	1.5287	-1.3457	3.864	2.8664	-3.2972	4.9036	1.2106	3.4784	-1.6933	0.7018	2.3946
-5.6181	1.334	-0.049586	2.1666	-2.8573	0.31956	0.67496	-1.6917	-0.33686	3.1819	-2.1302	0.85734	1.7542	2.8053	-2.0289	-0.43536	2.6548	-2.8811	0.5838	-0.95337	-1.8842	1.4632	-1.2914	1.0314	-0.35035	1.0248	3.2717	2.24	-0.62756	0.49687	0.028564	-3.0097	2.6063	0.53679	5.9702	-2.1344	-2.2052	1.5175	2.0226	-1.8804	-2.4317	-3.3659	2.6854	-0.26073	2.7994	-0.44065	-3.1808	-3.2684	1.2004	-1.7024
-16.748	-17.029	-14.837	-16.081	-16.957	-15.769	-18.361	-15.726	-15.573	-15.021	-16.823	-14.271	-15.932	-17.623	-11.885	-15.092	-17.131	-18.107	-13.398	-15.468	-17.243	-14.588	-11.338	-17.803	-12.383	-18.054	-8.9404	-17.182	-14.636	-14.494	-17.921	-16.823	-13.502	-20.111	-21.369	-11.999	-15.364	-13.78	-13.436	-17.43	-11.128	-16.87	-20.347	-20.624	-15.191	-11.326	-11.15	-9.4782	-16.341	-11.541
-13.24	-13.658	-13.545	-10.384	-10.458	-12.335	-13.315	-15.09	-12.66	-16.13	-13.579	-15.502	-11.575	-14.896	-10.451	-10.097	-13.867	-11.436	-12.543	-13.854	-17.236	-14.24	-13.637	-14.065	-12.067	-13.497	-13.17	-6.3336	-12.535	-13.123	-13.787	-10.673	-13.697	-11.575	-15.279	-13.589	-10.313	-13.775	-19.392	-10.92	-15.162	-15.662	-16.429	-7.8679	-13.52	-12.022	-13.188	-13.713	-17.234	-15.277
-15.254	-13.702	-14.619	-12.697	-12.617	-12.952	-9.4843	-12.367	-11.266	-14.6	-13.651	-14.478	-14.605	-12.993	-11.974	-9.8515	-8.0534	-10.632	-15.02	-12.295	-14.77	-12.676	-6.1497	-12.509	-15.016	-8.6866	-11.722	-11.439	-6.7047	-14.168	-10.414	-16.025	-12.627	-14.786	-9.5268	-15.356	-7.9104	-12.297	-7.0246	-11.191	-10.85	-8.771	-10.215	-11.278	-13.076	-15.518	-9.3809	-9.2244	-11.88	-11.776
-10.443	-9.1916	-12.806	-7.9073	-13.224	-11.266	-12.737	-10.395	-14.679	-8.2999	-12.956	-9.4418	-15.084	-12.935	-11.801	-13.908	-16.862	-15.771	-14.657	-17.574	-11.727	-8.8992	-14.128	-9.2135	-14.692	-12.141	-11.914	-12.906	-9.1663	-10.308	-10.825	-12.317	-12.237	-11.55	-8.0911	-18.608	-9.7939	-15.674	-9.3996	-9.8382	-8.9457	-14.04	-15.935	-9.7787	-14.264	-10.04	-12.86	-11.883	-6.8812	-9.9087
-2.5486	-3.2301	-6.2413	-4.1933	-3.818	-2.3499	-0.20974	0.19059	-2.3989	3.6824	2.8164	0.50449	0.78419	-0.2824	-2.1638	-4.2491	-3.0204	2.333	-6.3015	-3.7901	0.54456	-4.5389	2.0025	1.7036	-0.42416	-3.6974	-0.057992	-8.8531	-7.1805	-4.4309	-2.3108	2.4672	-2.9164	2.6387	-4.1752	-1.1071	-2.8354	-2.0856	0.17006	-1.2895	2.1208	-7.7188	-0.1747	3.3069	-7.5158	-6.4892	1.8574	-2.4919	0.92409	-1.6218
-12.694	-16.798	-10.433	-13.774	-15.193	-12.656	-12.661	-14.638	-11.747	-9.8311	-9.4546	-8.5682	-9.4804	-9.3243	-10.26	-10.638	-12.686	-14.192	-9.9532	-12.727	-15.014	-11.498	-17.325	-11.291	-11.287	-12.51	-11.606	-13.824	-13.093	-15.587	-14.76	-9.9097	-11.354	-19.647	-12.29	-15.464	-13.718	-12.909	-12.698	-18.576	-18.456	-9.7036	-14.471	-8.9354	-14.211	-13.806	-11.824	-13.393	-13.011	-11.028
5.4436	11.374	11.344	9.2449	11.056	9.8311	8.3865	13.123	9.5545	16.579	8.9011	6.7288	4.7184	9.347	10.452	8.051	11.921	7.5287	3.7265	12.694	7.5853	10.93	10.199	11.206	9.5809	9.0632	9.2781	8.2162	10.195	9.0901	10.742	9.0294	7.5881	8.382	12.91	14.448	5.6478	10.688	9.3401	10.843	6.015	10.258	12.822	13.891	5.7349	8.9224	9.9841	10.531	8.4594	9.9024
-1.4603	-1.8678	-0.47294	-5.1179	2.7696	2.3668	2.2357	-0.59357	-3.9664	5.4635	0.40799	1.9391	-1.2189	0.60987	0.92995	-1.3119	0.16577	8.3893	-2.766	3.9857	-1.8161	-0.23662	0.4038	-1.4477	-0.71164	1.1641	0.23536	-0.14384	-1.08	-0.84072	1.9286	0.078571	-1.7223	-2.8727	-3.0381	2.271	3.1135	-2.2708	0.35254	0.86232	6.2483	2.3924	0.0081539	-0.20223	0.76199	-4.3259	0.56636	-0.93292	-0.40858	-0.05512
5.7359	6.2609	7.2769	3.639	1.65	6.096	7.4153	5.7773	4.5934	7.018	3.8248	4.646	6.5332	5.9139	4.9524	8.7148	4.1586	2.798	2.9321	9.5272	4.0571	6.8627	0.69515	5.5538	2.6236	9.7768	8.3204	4.8998	4.4171	2.3257	2.9216	3.2538	2.4644	4.6384	6.9519	2.7197	2.6528	2.8729	7.2373	2.6878	4.2028	3.5508	4.5103	3.0545	4.5307	3.3394	5.1707	3.9164	6.2377	6.713
-11.865	-15.306	-12.607	-12.216	-13.636	-11.503	-16.875	-13.829	-10.883	-10.076	-15.288	-15.495	-17.377	-10.126	-10.747	-11.788	-13.731	-12.256	-10.257	-18.496	-11.501	-16.27	-7.6752	-12.425	-15.22	-12.881	-12.613	-12.6	-12.93	-14.396	-11.556	-12.542	-13.677	-12.829	-7.4537	-14.25	-14.121	-11.235	-13.172	-14.496	-16.62	-9.4167	-9.7743	-16.114	-18.605	-10.837	-14.354	-15.08	-11.452	-11.756
2.083	-1.5122	1.7371	2.4474	4.621	0.79097	1.763	3.8113	3.2194	-2.5737	3.1811	4.3653	3.3994	3.8349	2.0614	-1.4492	0.90015	4.8654	-1.1012	-4.6439	-1.5026	4.4461	2.6687	-1.339	0.12516	2.4806	2.8728	5.3025	-1.9946	-6.332	0.16688	1.6313	-0.45181	-1.0461	5.2163	1.9648	1.4606	-2.6156	-0.87772	1.002	0.59427	2.5279	1.4832	-0.67753	0.38576	-1.6723	-1.1485	4.0458	1.7087	0.93977
10.392	8.5751	5.6803	12.515	8.9971	9.3202	6.2332	15.001	7.3807	12.067	8.9243	10.113	5.4475	12.188	8.3794	8.981	6.1118	10.895	5.5633	12.505	12.455	10.737	8.2898	8.5124	11.67	6.8862	7.7123	14.627	6.4382	7.0133	6.1962	10.811	8.9335	6.3734	9.1702	7.598	8.7065	7.7866	11.589	11.511	9.468	10.334	15.945	8.8236	10.847	10.963	9.4163	8.4695	11.219	13.477
-2.0358	-0.7725	-0.25263	4.4566	-3.0272	0.081484	-0.41686	-2.1354	6.0333	-3.4872	-1.5365	-1.6833	-0.49234	-4.2589	-0.86992	-2.0485	-2.5799	-4.526	3.9123	-3.2307	2.6908	-2.5046	0.99629	-2.5014	-2.551	0.72125	-1.3948	0.40649	-1.9386	-1.1673	0.50053	-5.0077	3.2357	-1.9819	2.4229	-2.9222	-1.3923	2.1843	-5.1919	-1.2873	-1.9329	1.72	-4.3359	-2.8163	-1.5772	1.1291	-3.6718	-3.0904	0.56757	-3.8472
-5.6942	-8.1773	-4.3853	-8.0868	-6.0905	-3.6611	-4.4322	-8.1023	-5.3117	-7.8369	-3.515	-8.5452	-6.4486	-9.9578	-7.3236	0.45221	-2.2964	-6.385	-12.754	-5.0926	-9.0094	-8.2546	-3.5425	-7.0604	-5.7046	-2.1714	-5.776	-2.211	-7.2029	-6.0844	-9.0581	-4.9202	-6.8256	-5.549	-3.304	-6.0319	-1.2053	-2.9928	-2.3169	-5.7301	-9.094	-5.7019	-4.5193	-4.3554	-7.9245	-7.7474	-7.1823	-4.7847	-0.87238	-1.797
-2.3906	-0.40562	4.1254	-5.332	1.0081	4.0184	-0.98502	-0.12105	5.9033	0.82193	0.97309	1.3676	-0.0035781	-2.8426	-2.8594	-0.75647	-1.4925	-2.1597	-0.42652	-0.56008	-3.3698	1.3786	-2.1566	5.0565	-2.7828	-0.33433	0.39032	-3.3935	4.347	-3.3356	2.2074	2.1697	-2.0954	-1.052	-0.043346	0.53763	1.2711	-2.9345	0.37047	-3.6857	0.89624	0.95151	0.95829	1.4028	-6.7407	-1.095	2.1577	2.5943	-3.71	-2.9023
-7.3045	-10.658	-9.9933	-5.8977	-7.6229	-9.7257	-8.5409	-6.4314	-9.6248	-4.7914	-7.7998	-10.586	-10.479	-11.784	-5.6674	-12.26	-5.549	-11.856	-11.828	-14.329	-9.3752	-11.235	-6.2646	-16.157	-10.281	-11.892	-11.525	-10.141	-5.8467	-6.2831	-10.847	-8.3618	-12.544	-5.7419	-9.7267	-9.003	-7.0843	-12.117	-9.9103	-7.2081	-5.9218	-13.554	-9.1324	-12.542	-12.184	-10.488	-9.2822	-8.6299	-10.421	-4.7698
2.6121	1.994	4.4318	2.1503	0.64631	2.6331	6.0739	0.55476	2.5035	2.1827	2.7254	8.1289	1.9691	2.1111	3.2528	3.8211	4.1452	4.5047	-1.6752	1.7917	3.5941	4.5108	-1.7183	0.11204	1.0039	0.98301	4.6065	6.4686	4.2549	-1.0731	1.8849	3.0434	0.74577	4.8717	5.0079	1.418	6.8945	4.0084	0.11995	3.822	5.221	7.8737	4.9348	0.67559	6.7455	3.4149	1.7681	-1.2188	3.5207	2.9176
-16.09	-13.321	-12.241	-12.235	-15.843	-11.461	-11.346	-12.947	-10.056	-15.441	-14.489	-13.776	-13.309	-11.435	-13.975	-15.577	-10.221	-14.209	-11.196	-19.507	-12.98	-14.128	-14.544	-14.354	-12.569	-13.385	-14.221	-11.856	-14.491	-16.529	-13.427	-10.22	-11.783	-15.748	-8.4781	-12.468	-14.438	-13.715	-13.219	-15.541	-11.119	-16.365	-12.536	-12.573	-10.234	-10.884	-14.852	-14.389	-8.9073	-14.7
2.7948	9.2767	7.7163	7.3302	8.7617	7.8716	10.627	6.333	2.7602	8.5703	6.0771	8.625	9.5779	8.6889	5.9413	13.99	5.7471	9.9454	7.2096	6.204	10.672	4.6559	1.3844	3.9271	7.7236	10.511	4.6362	5.3283	8.7128	3.0086	9.1374	4.5835	7.1137	8.4722	4.4455	9.2615	1.5544	7.6217	7.5629	5.2812	3.6737	1.8598	3.0802	7.022	2.9972	8.5666	4.0895	5.9095	5.6907	6.8185
-11.635	-13.396	-16.498	-10.805	-11.057	-12.13	-10.97	-15.499	-10.111	-14.622	-15.495	-13.04	-12.748	-16.945	-12.088	-11.482	-10.604	-12.675	-9.3635	-15.169	-13.173	-16.345	-13.421	-12.967	-13.093	-14.659	-10.033	-9.6954	-16.967	-12.925	-12.066	-11.56	-16.145	-14.244	-10.937	-11.629	-15.29	-9.9668	-8.0542	-12.95	-9.5726	-11.713	-10.381	-15.638	-10.962	-15.555	-16.033	-12.115	-10.29	-9.1059
-16.638	-15.908	-17.025	-16.162	-16.08	-17.474	-13.051	-16.179	-14.064	-14.119	-8.463	-16.153	-16.407	-14.775	-20.118	-15.938	-9.8268	-13.654	-17.371	-11.591	-8.2887	-9.964	-14.633	-14.751	-10.912	-20.88	-15.654	-15.053	-12.506	-13.196	-15.712	-16.052	-18.785	-18.621	-15.455	-13.525	-14.983	-14.16	-17.191	-16.73	-10.788	-8.7505	-15.817	-17.593	-12.126	-13.597	-15.984	-14.426	-16.151	-16.449
0.10208	-5.2722	-3.8056	-1.8826	-0.27127	-0.4256	-0.76864	-0.5938	0.44363	4.3723	0.14	3.7083	-2.1144	-1.3254	1.5555	-1.6813	-0.031758	-3.7114	1.505	-2.4843	3.2547	-0.66458	-0.97184	0.0023946	1.6508	2.0506	-0.83816	-1.5299	1.8085	-1.2923	2.5435	0.33483	0.6277	-0.11874	4.4648	-0.13937	0.46042	2.735	0.30557	0.70204	-5.3584	3.6784	-1.7569	-6.3973	2.322	0.42702	1.3876	-1.2148	-0.96636	-3.0032
-3.284	-2.821	1.791	-1.5425	0.1458	4.9799	-0.66774	-3.2715	2.3297	-3.3659	-0.89363	-2.6195	-3.3164	-1.9341	-2.8812	-6.3901	-4.2782	-6.0949	-2.0544	0.276	1.764	0.69302	-4.8618	0.8054	-3.6513	-2.9815	-4.7303	2.2969	-7.262	-1.2102	-5.2824	-7.5512	-6.3118	1.4746	0.27943	-5.2834	0.857	-1.6499	-4.0755	-1.341	-1.8155	-7.4455	-2.4568	-2.5071	-0.78577	-6.0671	-2.473	0.19411	-3.949	-3.9053
2.0881	6.3902	-0.85913	1.0524	4.5868	3.8572	1.8794	1.7376	5.9095	-3.3081	2.7662	3.3226	3.2978	4.2883	2.4797	-1.5516	3.6874	0.031642	2.5306	1.7288	4.375	0.45094	1.385	-1.233	3.3396	-0.12816	4.7712	1.3486	2.1977	3.9289	0.72919	-0.80722	-2.4088	3.4877	5.4569	1.6863	4.0444	2.7519	4.3846	7.5213	1.3477	4.2498	7.4269	-0.35953	5.1639	5.0445	3.8354	3.364	-2.3308	3.1848
-3.9585	-5.6179	-3.7938	-8.5515	-5.7815	-5.0869	-2.5467	-5.8674	-7.2802	-7.6018	-2.4554	-7.1491	-4.0511	-6.527	-8.9814	-7.608	-7.6708	-5.2401	-6.0949	-6.2112	-1.7325	-3.9547	-4.2511	-4.7153	-4.6263	-7.0622	-4.5807	-6.0389	-4.9925	-8.0868	-6.4498	-5.9514	-2.8316	-6.2127	-9.8462	-5.8084	-9.3001	-5.4982	-2.4485	-7.1693	-7.4943	-5.6588	-6.4618	-7.3316	-2.1693	-3.3404	-5.3842	-4.8464	-8.5628	-6.3718
-4.1321	0.66735	-3.321	-2.9603	3.5954	-1.179	1.422	0.96891	2.4047	-5.6728	-2.262	-3.3468	-6.5083	-1.437	4.4651	-0.26724	0.71337	-1.9712	-4.3807	-1.1328	0.27019	1.0178	2.3627	-6.5332	1.1359	-3.0299	-0.91897	-2.8446	-3.9765	-3.9337	-0.12763	3.4045	-1.9198	-3.3641	-7.5823	-2.1954	3.7929	-4.2746	-3.6593	-1.0276	-3.1447	1.3524	-5.9861	-1.0873	-1.24	-2.2019	2.784	1.5029	0.53287	-3.1724
0.19286	-4.3554	-0.28296	-3.9405	-2.2039	-0.79324	-1.8476	-1.659	-2.1299	-1.1464	-2.5519	-3.9421	-1.0832	-0.38129	-6.1731	-0.31627	-0.67262	-2.27	-2.3236	-5.8165	-7.5195	-6.7425	0.91925	-1.7823	-3.9924	-4.6714	-3.7262	-1.0387	-2.1527	-1.1066	-5.1185	-1.9001	-7.6362	2.0036	-4.9672	-4.8585	-1.6758	-1.4863	-5.0588	-3.7026	-2.0893	1.4795	-4.3213	-7.4148	-5.5682	-2.3365	-7.3904	-2.2211	-3.5074	-1.3625
-14.541	-12.959	-14.728	-10.063	-12.33	-11.49	-9.7595	-10.883	-14.054	-8.8013	-14.69	-9.9307	-17.264	-15.586	-19.063	-15.608	-10.639	-14.946	-5.6355	-12.37	-14.487	-8.5445	-11.285	-11.432	-12.92	-15.377	-12.139	-13.636	-13.636	-13.837	-16.514	-15.512	-16.17	-12.122	-16.719	-15.906	-15.699	-14.84	-14.266	-12.05	-11.891	-16.995	-10.044	-13.274	-8.5307	-14.197	-13.669	-11.604	-14.935	-13.586
-4.023	-1.0515	0.043882	-0.45225	-2.3644	0.89905	-1.7653	0.43737	-1.5627	4.196	-1.4742	5.1821	1.0789	-2.4386	-4.5516	1.6505	2.5621	-0.46573	3.8655	-2.5493	-2.5064	-0.36519	1.4581	-1.7625	-2.507	-0.84742	2.1437	2.2309	4.8373	-1.4627	-1.8296	-3.1127	-3.3995	1.7756	2.7634	-0.75649	1.2797	-0.30579	0.94847	-4.0441	4.4801	-0.18474	-4.7168	3.5105	0.99903	6.885	5.442	2.5633	-1.3405	3.1181
-3.9847	-4.2437	-5.062	-6.1503	-4.5897	-0.77452	-8.1202	-6.2207	-5.3346	-7.2421	-0.50097	-4.7056	-3.3958	-3.9154	-5.1364	-5.389	-5.8913	1.1604	-4.6392	-4.1342	-6.4306	-4.0362	-9.781	-3.789	-7.0402	-0.98479	-6.8517	-2.6129	-4.4174	-2.1879	-2.1922	-1.6813	-6.2864	-3.1549	-5.9639	-7.2699	-0.52604	-2.9603	-6.6721	-2.6765	-3.9479	-5.632	-3.228	-3.3181	-2.1089	-3.9574	0.035206	0.38571	-0.011569	-4.6735
4.9931	1.8786	5.1977	5.1224	6.2924	-2.6559	3.0367	5.2374	0.41997	0.22581	2.0176	3.0903	2.3587	3.5704	3.8976	7.0063	4.8747	3.4417	2.8353	7.6984	3.5428	5.074	5.6631	6.1127	4.6641	1.8304	-1.8193	3.5933	6.425	3.7486	0.37925	4.6955	7.1979	6.2517	5.3503	5.0936	7.6682	5.6054	6.2918	5.7651	2.6459	4.282	-2.6123	2.1105	2.2843	7.3063	1.3471	3.6989	0.95945	-1.7125
-3.5437	-1.5241	-0.73775	-3.411	-2.1636	-4.1739	1.4688	1.8648	-5.0419	-2.0828	2.8069	-6.7732	-0.41145	-4.378	1.939	-4.4202	-2.8184	-3.1571	-4.6564	-7.5188	-1.3492	-2.0807	-2.7008	-2.5198	-7.1469	-7.3647	-2.2637	-3.9002	-2.1047	-4.9732	-2.5693	-0.53826	-2.1772	-0.092188	1.2684	0.91931	-4.1211	-5.0394	4.4379	-3.0633	-6.7896	-5.9907	-4.4315	0.71314	-4.5669	-0.8718	-3.1227	-4.2621	0.28914	-3.552
0.95856	1.4882	0.63242	0.42629	-0.01003	-0.31719	0.25623	-3.5816	2.4286	0.68308	4.0621	-0.77526	2.5663	1.9384	-0.86881	1.6213	0.93938	-0.36059	1.2755	0.97372	1.9542	0.84897	4.197	0.54961	-4.3822	2.7609	2.4605	-3.5373	-4.7184	2.3591	-0.2464	0.45411	-2.613	0.33626	1.3453	5.0297	0.89196	-1.4111	-2.0017	3.0959	1.986	3.4739	4.2079	-1.7052	-1.5596	3.6917	-0.00038107	2.8876	1.1792	3.4439
-9.8276	-8.653	-7.7457	-11.198	-11.236	-6.483	-8.944	-11.566	-8.1808	-12.287	-8.5045	-9.4879	-9.1803	-9.3201	-8.8144	-11.854	-13.455	-11.543	-7.6777	-4.7967	-8.1211	-14.365	-13.507	-15.166	-10.866	-14.38	-14.085	-13.285	-9.288	-7.9924	-9.0506	-8.9104	-10.919	-9.7953	-14.075	-9.9862	-10.629	-10.821	-7.956	-8.4684	-12.752	-9.5075	-11.759	-8.081	-14.295	-7.9052	-8.1148	-10.256	-10.796	-11.209
-2.341	-6.9062	-8.6476	-3.7561	-0.58282	1.9049	-4.0832	0.52057	-3.7451	-2.4816	-0.67438	1.6671	0.14077	-6.3067	1.5517	-6.8083	-6.4048	-0.24973	-5.6391	-0.92795	-4.4506	-1.2419	-5.2525	-3.2972	-5.0435	-5.8691	-5.603	-2.7762	1.472	-1.165	-6.5481	-0.81971	-1.6798	-2.9469	-6.6759	5.0668	-3.8419	-4.4383	2.1494	-1.2806	-5.1165	-1.1904	-3.1544	0.85722	-4.0518	-7.0731	-2.1177	-1.3669	-2.3066	-2.7695
-10.65	-7.6984	-9.0884	-8.0634	-15.515	-13.434	-11.499	-13.057	-11.187	-9.1023	-8.4041	-10.728	-8.0979	-13.208	-12.125	-11.85	-10.314	-12.43	-7.2836	-11.06	-10.526	-11.801	-13.78	-5.7092	-10.273	-8.56	-7.9933	-12.208	-10.536	-9.7715	-6.363	-7.3991	-10.116	-11.262	-7.5281	-13.244	-12.459	-8.2735	-10.71	-17.919	-11.709	-11.133	-7.2666	-7.0416	-11.548	-9.4227	-7.3533	-11.909	-12.471	-10.127
6.4823	2.5542	8.4709	8.5158	6.7313	0.74788	2.6627	7.1159	12.129	3.6029	6.7778	4.7403	4.4697	7.8955	10.12	5.0169	6.7478	7.5472	5.5031	4.8218	8.5235	3.3624	3.3413	6.5299	10.953	6.2213	8.8808	7.1066	7.4053	6.4238	2.3541	5.8501	7.835	8.4669	10.095	9.3997	7.7616	5.0105	3.869	7.5478	7.0921	6.6942	12.318	3.2806	0.78783	10.635	10.117	7.7298	6.1167	4.6113
-14.197	-13.822	-12.88	-14.016	-16.573	-15.156	-6.1566	-15.974	-8.7089	-18.488	-14.252	-11.188	-17.41	-15.267	-12.673	-12.711	-14.384	-13.948	-9.4816	-9.8118	-17.1	-14.031	-13.926	-11.134	-14.253	-11.128	-17.046	-18.139	-11.101	-11.586	-17.081	-9.8878	-12.807	-8.2471	-11.123	-11.778	-20.942	-13.327	-16.348	-10.003	-11.94	-14.83	-13.282	-14.501	-14.712	-12.26	-11.984	-8.5257	-12.836	-12.696
-9.7038	-3.008	-10.165	-10.133	-5.0787	-6.3815	-10.832	-2.0583	-4.9175	-7.3001	-6.1614	-12.062	-6.8026	-7.2071	-5.328	-10.604	-8.4165	-6.6373	-9.6622	-9.1558	-7.8836	-8.0233	-12.137	-5.8455	-4.6354	-10.617	-11.19	-10.291	-6.3603	-5.7932	-8.4942	-9.4642	-1.5513	-7.4154	-9.8389	-5.3846	-5.0905	-10.655	-5.2238	-6.9612	-11.959	-9.1568	-7.6428	-9.4697	-10.116	-8.1905	-6.7227	-4.6131	-9.0184	-4.6829
-4.6226	-5.0231	-13.722	-6.4695	-8.7213	-3.687	-4.6387	-11.66	-7.245	-13.177	-8.1688	-3.9236	-7.5274	-6.994	-6.5109	-5.0469	-10.161	-13.661	-6.3165	-9.0065	-5.2482	-8.1047	-9.1683	-9.9732	-3.8471	-8.4058	-12.159	-5.9956	-8.1275	-5.0644	-9.3885	-5.728	-11.465	-7.6011	-13.657	-5.9023	-9.9835	-7.7708	-9.5482	-13.946	-13.437	-6.2346	-5.4743	-4.3262	-8.1076	-10.906	-6.0585	-5.4788	-9.2252	-7.7137
-14.646	-19.448	-13.373	-12.93	-16.563	-13.104	-13.278	-10.577	-14.857	-10.131	-11.78	-14.456	-11.683	-12.664	-16.669	-14.601	-13.521	-17.237	-15.34	-13.011	-9.1848	-17.268	-18.088	-14.314	-14.083	-13.674	-15.791	-13.521	-16.763	-15.657	-13.678	-18.78	-14.082	-12.235	-13.698	-17.398	-10.468	-11.208	-16.101	-8.6086	-12.211	-14.581	-14.384	-18.361	-15.209	-13.323	-9.2674	-14.935	-16.722	-18.065
3.5917	11.479	9.0408	10.297	11.131	4.8818	8.9964	9.6789	11.806	8.5804	11.091	8.7543	10.631	6.6753	13.888	11.446	9.8779	10.766	9.2015	9.245	8.369	6.7915	12	8.3432	9.5121	8.6997	4.3783	2.6884	9.9826	11.017	7.0747	7.9827	2.5027	6.4234	9.3569	6.2975	9.4917	7.7823	8.788	7.0002	4.5785	12.424	4.6872	5.0419	9.8975	9.8049	9.4822	8.4442	6.5952	12.222
-16.987	-12.252	-15.831	-17.759	-13.658	-14.86	-10.949	-11.534	-12.413	-12.395	-13.331	-12.375	-14.101	-15.143	-12.76	-11.12	-8.3227	-15.39	-11.632	-6.9012	-11.299	-16.316	-13.856	-11.192	-8.5659	-11.825	-13.382	-11.958	-11.514	-17.886	-8.3095	-14.343	-10.515	-9.7065	-14.147	-18.106	-7.5615	-10.765	-12.291	-11.565	-11.923	-12.546	-10.734	-11.877	-14.567	-11.081	-12.004	-9.7331	-16.425	-12.603
2.2514	3.775	6.9579	4.7691	6.6926	0.38968	11.823	2.6376	6.9262	3.5707	6.2164	6.6451	3.8077	3.2551	4.4289	5.1522	5.649	6.7921	4.8198	6.6894	0.98047	5.8124	3.6556	1.0104	8.913	2.756	9.2285	5.7515	7.606	-0.82775	4.3392	4.76	5.7378	4.6627	5.4354	11.252	6.484	3.6562	4.7651	6.1155	9.0236	-1.1363	1.582	4.5635	3.6732	11.092	6.1287	6.8273	6.5288	7.4256
8.1421	2.6387	7.3468	10.097	4.2111	6.1102	6.5012	8.3309	9.8167	8.7133	3.9559	9.7109	2.7392	10.598	11.584	9.2774	5.9192	6.4796	7.1945	7.6832	7.0746	9.4072	2.7261	7.812	4.0153	3.517	4.2362	7.9441	5.1936	7.2999	4.8698	6.6948	9.125	9.8471	8.1547	8.0348	6.0757	7.3259	9.1906	3.7056	5.0617	8.3546	8.0928	7.2908	8.2677	9.564	10.502	4.6555	10.428	7.7497
-16.81	-14.341	-16.194	-17.167	-13.589	-13.833	-17.573	-13.988	-13.502	-10.941	-12.961	-14.304	-12.711	-8.4615	-13.754	-17.346	-16.748	-13.717	-12.586	-10.418	-13.15	-15.176	-17.878	-15.277	-14.98	-13.418	-15.798	-16.727	-15.19	-13.701	-15.965	-17.69	-14.53	-13.882	-10.993	-10.094	-16.934	-13.719	-14.059	-14.3	-14.17	-11.648	-15.59	-13.924	-16.439	-14.198	-12.77	-14.554	-8.0867	-15.84
-1.0873	-5.543	-6.7438	-12.174	-8.6085	-5.8289	-2.4828	-3.1426	-9.8958	-7.7356	-1.9201	-7.4688	-3.3678	-6.9366	-5.8332	-8.9782	-5.1361	-1.529	-4.6383	-8.224	-4.3574	0.7314	-3.0451	-7.8553	-4.7891	-5.8988	-7.0395	-8.7224	-8.5886	-6.782	-8.5893	-2.0906	-6.1838	-10.351	-8.5769	-10.126	-5.7846	-6.5681	-1.9203	-8.5353	-9.2779	-5.899	-9.1452	-6.8437	-3.5531	-4.1443	-7.6331	-3.7081	-8.554	-7.1206
-2.9753	-3.8395	-6.5863	-5.817	-5.3099	-5.0324	-4.245	-5.4881	-3.996	1.7545	-4.8791	-8.9808	-2.1769	-6.9921	-1.5007	-0.90239	-0.65078	-5.1315	-4.8135	-3.1326	-1.2601	-0.74009	-0.87653	-8.1809	-4.6318	2.4592	-5.998	-10.065	0.26513	-1.3721	-9.3272	-3.995	-5.2385	-6.6628	-5.7711	-3.8338	-2.0109	-0.91601	-0.67351	-0.015777	-2.7134	-0.91829	-0.51578	-0.31021	-3.7733	-2.3855	-1.9053	-0.36143	-4.9999	-6.8924
10.946	7.1455	10.978	8.3463	8.3075	8.855	10.973	9.244	7.3972	6.5051	10.733	7.9002	3.0349	7.2816	8.3403	11.34	0.77118	11.68	8.0543	10.901	8.9288	9.6385	12.583	7.6194	9.0497	11.911	5.8635	4.2336	6.1125	6.2554	10.242	11.739	9.4691	3.746	9.1238	10.304	6.2963	5.9163	11.3	10.941	2.6683	12.532	10.898	6.3146	12.846	10.448	10.941	4.5395	7.3409	8.745
-12.714	-11.171	-12.498	-9.3496	-8.2055	-8.1035	-12.563	-12.088	-7.8854	-7.0023	-11.302	-9.0142	-10.581	-10.882	-12.876	-17.213	-10.666	-9.5821	-12.845	-8.5304	-16.847	-9.3402	-12.593	-12.323	-9.9865	-12.498	-8.568	-13.943	-10.326	-9.0217	-9.8223	-12.929	-8.4228	-10.143	-14.053	-12.944	-10.405	-11.749	-10.299	-10.394	-10.286	-10.555	-13.669	-10.908	-9.1751	-6.6843	-11.963	-8.2566	-8.9142	-8.2702
[truncated: 922 more rows]
[truncated: 150 more columns]
