# Supplementary material for: Genetic dissection of main and epistatic effects of QTL based on augmented triple test cross design
Source: PLoS One. 2017 Dec 14;12(12):e0189054. doi: 10.1371/journal.pone.0189054 (PMC5730204; doi:10.1371/journal.pone.0189054)
Supplement: S7 Supporting Information — (ZIP) [file pone.0189054.s007.zip › z2_1950_0.2_5.csv]

-4.353	-3.4366	0.90235	-10.289	-1.5374	-0.34037	-1.353	0.33343	2.0984	5.9509	-1.2351	-8.66	-7.3047	1.0393	-6.7209	-2.0751	-2.8426	-2.9426	-5.2734	-1.7586	1.6535	-0.82844	-5.0001	1.393	-5.9269	0.68211	-2.0106	-3.0227	-2.4692	6.3148	3.1334	-11.281	3.6169	-1.6285	-3.4036	-2.0071	0.33105	-3.9943	-2.7474	-6.123	-5.1139	-1.3723	-2.6044	-1.7736	-7.0301	-7.8867	-5.7738	-2.6665	-4.3651	-14.531
-2.0484	-1.7096	-1.7788	-11.51	-1.6224	-1.2891	-9.5622	-7.4631	-3.3919	-6.9069	-3.4914	-8.3877	-4.6737	-7.1564	-6.1759	-1.2987	-6.712	-3.1183	-2.753	-6.8184	-6.6369	-3.6582	-6.2248	-0.75842	-9.0249	-6.6769	-8.9398	-10.073	-3.4304	-7.3676	-5.1675	-8.6542	-10.616	-5.2351	-5.2693	1.0685	-4.2058	-1.5975	-5.4766	-1.2914	-7.7253	-5.512	-4.7117	-5.1304	-10.781	-6.9655	-8.0919	-6.8186	-3.8659	-4.9394
1.459	2.5725	1.4184	0.69961	-2.9043	1.5991	1.9536	0.46786	6.5755	-4.1138	0.9097	-1.0688	-4.3047	-2.4482	-0.30129	-3.0154	9.2233	8.5492	-6.6731	1.6357	-4.5088	5.9189	9.1511	-2.6002	0.2117	-2.8229	-6.2784	-3.6568	3.7454	4.3973	-5.3805	1.2894	-0.65394	2.5382	-4.1409	2.0502	-0.19233	4.3001	0.79213	-1.4768	0.045469	3.9881	-7.6432	-0.23707	-8.9889	3.5506	3.2016	-2.5459	-1.0657	0.24189
-2.8846	-3.8233	-5.4664	-0.58981	3.4851	-7.2206	-3.46	-4.5354	-7.2067	-5.0219	-7.6879	-4.3937	-5.0324	-6.8638	-4.1511	-7.6375	-10.196	-6.2518	-6.334	-6.5786	-6.5327	-4.0904	-6.6296	-7.4175	-11.538	-10.679	-8.3979	-5.5447	-3.8673	-5.2738	-7.7322	-8.2428	-11.931	-4.6967	1.0635	-6.1764	-7.4892	-3.0591	-1.7813	-5.951	-8.9539	-8.6346	-9.0729	-10.854	-10.939	-4.9027	-9.2333	-2.3891	-6.1751	-2.7633
1.2758	-2.069	-1.7637	-5.0774	-3.7296	-1.8812	2.6653	0.52442	5.0867	-2.2122	-10.233	-4.8303	3.329	-0.69388	0.80028	-3.3898	-1.6691	-7.0196	-5.2448	-0.97885	0.82519	-2.9941	7.3475	3.7368	-6.7522	-1.5697	-4.021	6.3205	3.0763	-7.2498	3.7477	1.6279	-1.7945	4.406	0.072434	2.5148	4.6513	2.1655	3.7176	1.8212	-3.2131	4.0264	-4.0717	-1.5611	-2.9767	-3.3528	-2.3632	0.69451	4.1107	-1.7196
-4.2307	-5.1894	-10.774	-2.6056	-7.273	-4.8908	-6.0722	1.8779	-7.9947	-10.449	-3.0631	-5.3366	-5.2752	-8.9299	-8.5055	-4.3455	-2.5901	-9.6778	-10.099	-6.5568	-7.887	-6.6072	-11.184	-11.048	-1.0435	-9.0122	-3.1864	-3.1519	-8.5482	-2.128	-12.949	-6.1385	-4.9261	0.55614	-13.483	-11.982	-9.8745	-7.1027	-6.9108	-10.106	-10.195	-6.4248	-2.206	-7.5543	-8.2291	-5.9656	-6.276	-9.0518	-6.6807	-3.4926
-5.6067	-10.693	-10.062	-9.7615	-8.8787	-10.22	-6.0861	-3.8027	-17.288	-10.264	-15.738	-12.506	-10.332	-6.4468	-3.2328	-6.1293	-8.7475	-7.1051	-10.569	-9.7603	-4.1565	-12.818	-11.989	-8.3257	-12.428	-6.6258	-17.893	-10.192	-9.9858	-9.5908	-10.674	-9.3665	-9.9731	-14.171	-7.6414	-10.617	-14.53	-5.8749	-7.7787	-4.0991	-11.809	-11.041	-13.242	-5.1241	-8.1147	-4.7639	-9.6339	-13.398	-9.7668	-11.109
-1.6083	-6.2698	-7.7825	-7.5616	-3.6013	-3.2181	-11.13	-7.4405	-7.7816	-2.4645	-7.6966	-7.8536	-3.8755	-8.3065	-7.8525	-5.8478	-7.919	-8.0153	-4.5972	-3.7095	-4.2571	-10.466	-9.892	-3.5547	-9.3142	-1.869	-0.22129	-10.49	-4.9971	-2.8058	-6.8422	-5.9389	-2.8056	-7.3646	-3.4386	0.4808	-4.9386	-4.5391	-11.487	-6.0051	7.0284	-3.4074	-12.701	-6.0612	-7.5352	-6.534	-5.8426	-6.6917	-4.9087	-5.7988
1.3702	4.4737	3.0887	5.3974	3.0749	5.0976	3.7839	7.3394	12.413	8.2667	5.1649	5.863	10.817	11.427	16.064	4.5685	4.6628	6.1256	5.2599	2.8821	7.3272	7.5667	7.5321	8.4822	6.8978	8.5697	3.636	11.086	7.7602	3.6897	8.6015	9.7418	-1.1532	0.7726	6.8131	6.0677	10.586	7.0592	2.4169	4.482	4.8806	8.1196	3.6859	9.7076	8.2202	6.4502	4.1777	-1.3877	7.1271	0.012001
-0.90014	-2.5191	6.061	3.9868	0.55649	-2.2058	-1.7966	-3.9705	-0.51926	5.8396	-0.3484	-3.0944	-3.6727	-8.4313	0.72108	1.1961	-5.7352	0.75611	-0.95843	-4.5435	-4.2863	3.7141	3.2305	3.7407	4.7225	-0.05664	-2.8439	5.0843	0.29103	0.5645	-5.3167	-2.1966	-1.0787	-5.4871	-2.5394	-1.7918	-1.9058	1.9396	0.010761	-2.8822	-3.3521	-3.3134	0.81531	-2.3846	-5.5678	3.3208	1.5866	2.3783	-4.8365	-0.24648
-7.8457	-14.844	-8.1226	-10.746	-8.0934	-13.753	-9.8114	-3.266	-2.758	-10.921	-6.7668	-7.1595	-6.1073	-13.588	-7.0754	-14.185	-16.151	-3.516	-5.7762	-14.595	-4.3094	-10.911	-7.8283	-8.2605	-14.991	-9.8588	-9.3053	-10.447	-6.8456	-11.568	-8.0479	-6.7302	-11.805	-14.141	-3.856	-6.1281	-13.167	-6.8319	-11.038	-9.2172	-8.747	-6.8209	-3.9075	-6.3502	-8.7646	-7.939	-6.9963	-14.624	-9.3777	-7.3019
8.2168	10.458	15.432	8.35	10.397	13.33	10.632	8.5503	8.5735	6.4011	13.411	11.03	5.6157	12.025	3.8615	8.5625	10.149	6.9305	3.4816	8.2172	11.356	15.232	3.4942	3.86	8.5564	11.653	15.002	5.2573	8.0401	6.457	-1.4526	12.922	8.4077	16.632	9.3396	7.3581	16.085	8.845	12.587	11.955	13.438	9.2273	11.966	2.0109	11.6	7.4054	10.069	9.2991	15.851	13.419
-13.403	-10.565	-19.948	-10.641	-15.118	-7.9014	-13.096	-15.491	-12.682	-12.073	-15.976	-9.9031	-18.069	-12.199	-16.221	-11.531	-8.8539	-4.7505	-12.226	-9.3957	-7.4264	-10.447	-7.0705	-9.4968	-7.4936	-10.318	-5.0295	-13.338	-9.935	-11.137	-6.168	-15.789	-7.2012	-17.345	-9.6334	-13.917	-12.753	-8.2573	-11.32	-14.233	-5.3792	-16.359	-9.1406	-8.5968	-10.049	-8.5688	-12.481	-13.641	-12.894	-10.693
-4.0541	-3.8269	-3.4418	-1.3593	2.1221	-0.44608	-0.76035	0.33794	-1.058	-4.1232	2.989	0.25975	-0.6791	-3.3013	-1.3895	3.2436	-1.8171	0.60494	-0.87523	-1.4005	-8.0315	-5.0535	-4.84	0.44659	2.5203	-2.2037	2.1716	-9.2443	-4.9698	0.89784	4.3571	5.319	-4.9143	-5.1632	2.1768	-0.70495	0.4826	-3.8884	6.8525	-1.4263	0.77133	-0.065229	2.4473	-3.5566	-1.7007	-3.3137	-3.0214	-0.67245	0.34226	3.8424
-4.367	7.4037	-8.411	0.015248	2.6389	-2.8334	0.87231	-4.6446	-6.7636	-1.3093	0.69146	6.8585	-0.92881	-1.3259	-5.4432	-4.3213	-3.9712	3.0411	-1.7956	9.2018	-4.8945	2.3505	1.5877	7.0665	-3.4366	-6.316	-2.0136	-3.6321	-2.5598	-6.9608	-4.6008	4.5237	1.6285	1.959	-1.228	-2.8682	-0.42964	-1.053	-4.8713	-3.7965	-3.9943	-2.4648	-2.9362	1.3577	0.4625	4.622	-0.90604	-11.579	-7.016	-0.12262
-13.707	-14.13	-21.923	-10.267	-19.469	-13.036	-14.208	-17.953	-15.797	-17.979	-15.53	-11.031	-10.8	-12.031	-9.449	-21.378	-18.09	-17.16	-13.924	-13.191	-13.105	-16.845	-12.407	-20.572	-12.785	-18.131	-16.592	-11.936	-9.7784	-7.8894	-12.156	-12.244	-16.955	-13.622	-14.168	-14.385	-14.562	-13.07	-13.186	-10.542	-18.308	-16.061	-15.49	-17.058	-18.999	-12.344	-15.722	-15.393	-10.007	-17.637
-2.6655	-11.564	-2.2344	-7.5983	-3.2408	-3.4419	2.7993	-2.7341	-6.4212	1.3806	0.71216	2.1894	-0.85947	3.0069	-3.6999	-3.5973	-2.8031	-0.89051	-5.384	-3.3155	0.51833	1.0876	-11.48	1.4236	0.90782	1.8775	-4.1609	-1.6067	-8.3191	0.43911	-10.29	-1.3214	-7.4817	-2.8626	-0.73318	-3.4414	-4.2105	-5.113	3.7616	-8.6298	-0.95203	0.44215	-2.2788	-4.9677	-6.7181	-4.6645	-2.9488	-5.4547	1.7014	1.3874
-14.744	-10.962	-5.1319	-7.1718	-6.3818	-10.509	-7.2886	-8.478	-12.018	-8.5437	-5.9941	-7.2858	-11.536	-16.442	-14.019	-15.125	-13.342	-10.842	-12.473	-6.917	-12.26	-7.4257	-11.817	-16.399	-11.14	-12.978	-11.51	-8.388	-14.811	-9.5461	-14.914	-14.316	-4.295	-6.7772	-11.725	-14.248	-9.1592	-17.66	-11.678	-8.0196	-9.1038	-12.616	-11.601	-10.815	-7.5876	-8.0034	-7.6388	-11.373	-14.993	-14.133
2.3085	2.6426	5.1151	4.5226	7.0732	0.64736	4.1901	-0.3836	1.2953	9.8264	9.2763	4.8433	0.8961	-1.3535	0.80309	0.34054	7.6012	7.0674	12.046	10.269	6.3617	6.1324	-3.2229	-1.6286	1.5538	-0.72533	4.47	2.744	4.1757	0.99769	7.9844	5.6007	6.4602	5.157	4.6196	10.962	7.5146	6.421	1.3666	2.8527	8.0374	5.5693	5.2004	0.49244	-0.29804	2.0908	5.1998	-0.039666	7.8559	5.1575
0.7561	0.075214	10.716	1.9145	-3.5202	-0.7598	2.2384	2.5529	5.5516	10.306	7.2151	8.3654	-0.026506	5.9193	4.3296	5.6505	0.43458	7.5494	-1.8265	2.0368	1.0696	4.5647	5.3532	3.1901	-0.34506	3.0778	6.2708	8.0933	4.0863	4.1102	6.7427	1.0516	2.2785	10.479	1.5188	10.686	4.4928	3.3333	11.346	7.6569	12.132	7.6792	4.6925	5.1891	8.4173	7.3438	-0.10225	-0.32077	8.532	1.3467
-3.7687	4.1941	-1.5064	0.26452	-3.6998	-4.4611	-2.3047	-0.58422	-1.8972	-4.7714	1.1003	1.7593	-7.1918	0.55343	2.7338	-2.3098	-1.7051	1.7318	-0.60068	-4.8112	-1.3713	-2.7083	-5.1643	-7.4518	-11.503	6.6881	1.8984	-9.3793	-2.9045	-6.0807	-1.4928	0.98505	-2.7434	1.4035	0.70155	-1.6145	-0.31915	-1.0847	3.6318	2.014	-1.49	-2.9519	-1.7654	-10.599	-2.3501	-0.75416	-3.0043	-5.6622	-1.4992	-2.3959
-3.4023	0.34697	0.47879	-0.1438	-3.1561	-1.1027	-4.2969	-4.3449	-1.2374	-9.5221	-7.1681	-3.6073	-3.744	-5.2435	0.22999	-2.8388	-3.9336	-1.8364	-6.384	2.6311	-4.0585	-0.26643	-4.9886	-1.3237	-6.9426	1.9646	-3.1173	-3.5869	-6.572	1.4812	0.9759	-8.1544	3.6537	-9.1591	-8.0782	-4.5629	-3.6664	-1.7295	-10.173	-2.3385	-2.254	-4.5941	-5.9948	-1.0993	-0.12818	-0.8832	0.08732	1.3348	-5.0356	-1.0301
-11.693	-13.66	-14.886	-16.693	-11.661	-16.396	-12.205	-13.222	-12.272	-7.4837	-14.57	-6.6821	-10.684	-14.244	-11.323	-16.826	-13.871	-2.1113	-12.233	-6.9307	-10.985	-14.197	-14.256	-10.768	-17.866	-12.951	-7.5924	-14.212	-2.9866	-11.334	-9.5114	-12.563	-6.1451	-4.0417	-11.502	-12.478	-12.273	-4.9746	-10.835	-11.141	-12.469	-10.001	-12.019	-20.919	-5.992	-8.923	-7.1546	-4.2127	-1.5863	-9.8896
-0.25762	-6.6908	-4.8945	-6.9791	-3.2872	-1.2019	-3.4946	-6.5093	-3.0846	-3.4115	-4.9976	-2.0185	-7.3715	-0.89934	-3.9612	-0.36178	-2.4009	-6.0844	-0.030036	-0.26676	-0.45755	-5.4416	-3.9603	-0.79687	-1.7105	-2.7511	-3.9148	4.2068	-2.3603	-0.25026	-9.3075	-2.9006	-8.9747	-4.6592	0.44442	-6.7768	-3.7986	5.183	-2.3925	-5.7294	-5.0522	-0.023329	0.37441	-4.2597	-5.9393	-1.957	0.025508	-0.8558	-4.051	-1.3678
1.6446	0.31218	2.0243	7.7906	0.13277	-0.83611	-1.8537	1.4714	1.5511	0.39455	4.3392	-4.4374	-5.4929	-0.44053	-5.0241	-1.4795	-1.4661	3.8271	1.7105	-13.2	0.23344	-0.70801	-5.9484	-2.5656	-7.2378	-0.86148	-2.8317	-6.4972	-9.2073	-0.93871	1.3582	-4.0184	2.0415	-2.5209	0.56113	0.30454	-5.0831	-3.1756	-13.538	-5.0567	3.1163	1.9569	0.54092	-4.4985	4.8168	-1.6283	5.3172	-6.1777	-1.0721	0.32085
-13.519	-10.262	-11.765	-13.258	-13.072	-11.56	-9.8453	-9.311	-15.121	-7.407	-14.213	-12.328	-6.5615	-8.7761	-15.084	-9.9394	-14.257	-18.967	-8.8113	-11.71	-14.695	-10.152	-16.381	-13.982	-18.112	-10.691	-11.46	-8.4731	-9.806	-10.792	-11.608	-9.8064	-13.04	-8.1495	-6.9052	-11.582	-7.6498	-11.914	-11.586	-4.9516	-14.127	-13.207	-8.827	-10.923	-14.342	-9.805	-6.7485	-10.099	-12.222	-10.21
0.15406	-4.6115	-1.3024	-5.4554	-10.298	-6.169	-2.2752	-1.225	4.9049	-6.7508	-1.3742	-3.5369	-0.36772	-2.9035	-5.4648	-6.2781	-0.31735	2.7595	-2.4218	-3.275	-3.1618	-4.8982	1.6425	-7.4543	-1.4794	-4.1524	-2.3118	-0.32189	0.47613	-3.1372	-7.6444	-3.4212	-1.4999	-3.1814	1.1806	-4.987	3.044	-1.4119	-4.7294	-6.0458	-7.823	-9.697	-6.1921	-1.3773	3.318	-1.9012	-2.5847	-3.0284	-2.5777	0.6947
-2.5428	-12.587	-3.964	-5.46	-12.225	-11.197	-6.4759	-9.1892	-6.0936	-3.2297	-10.893	-8.2405	-10.25	-2.7434	-4.3595	-3.6592	-4.7601	-11.515	-10.313	-4.3868	-6.8932	-2.479	-10.608	-1.7706	-1.273	-5.7835	-7.8816	-11.465	-8.1185	-9.6585	-11.279	-13.901	-10.11	-9.9635	-10.357	-3.7107	-0.11815	-7.2613	-1.3531	-7.3483	-8.8511	-7.2519	-6.7647	-7.7615	-12.998	-5.0605	-10.688	-6.6065	-9.1225	-18.497
-10.053	-6.9768	-5.4726	-4.9557	-3.188	-3.3279	-8.4732	-5.0238	-10.256	-14.83	-9.2949	-9.9345	-5.7334	-4.7505	-5.5081	-9.2492	-7.4823	-2.846	-10.038	-5.975	-5.6807	-5.223	-13.825	-4.0644	-12.729	-9.2348	-8.6341	-8.1161	-13.269	-8.1776	-0.00011035	-3.1477	-6.1533	-4.4396	-6.7618	-3.1252	-8.5318	-5.1253	-9.5777	-5.527	-6.1147	-5.4874	-2.2065	-6.8751	-12.718	-11.281	0.12948	-5.5682	-1.807	-0.41657
-1.634	-11.455	-3.8176	-3.0623	2.4588	1.3678	-5.4774	-8.5775	-3.7432	0.10425	-5.0642	-6.1459	-5.9867	-7.4304	-1.8932	0.69766	0.66889	-4.4681	-2.8684	0.77605	-1.9838	-4.4421	-1.5368	0.11145	-3.148	-2.285	-5.3349	-0.11993	-0.67186	-7.1604	2.9477	-2.7202	1.3702	-1.1487	-6.9124	-9.3037	-7.6766	-6.3442	-6.9193	-6.9812	-8.8836	-5.5533	3.9289	-1.2519	-3.0627	2.1853	-0.90149	-2.5151	-2.0695	-5.7531
-6.8063	0.34204	-2.3968	0.60957	-6.8336	-6.4609	-4.2642	5.3396	-8.8839	-8.1094	-6.3199	2.2486	-7.4572	-2.1414	-1.6685	-0.6913	-4.112	-6.253	-5.9613	-0.43074	-0.55963	-6.6904	2.0301	2.336	-4.7109	1.1406	-2.7855	-2.5448	-1.4354	4.5566	-1.1021	-4.2728	-3.0459	-8.8505	0.43344	-5.3595	-8.477	-1.8061	-2.49	2.3393	-4.3188	-9.3476	-5.58	-3.4208	-5.5973	1.6772	1.7086	-7.5403	-3.6318	-7.0062
-0.40115	1.0235	-1.6567	-0.59333	2.4175	-0.69878	3.0155	0.92539	-6.3153	-0.046982	2.8703	1.7785	-2.8762	-2.8444	0.99546	-1.5082	-3.1565	-3.0181	0.41379	3.3908	-1.6681	-2.7918	2.7213	0.81675	-0.41751	-4.346	-5.9918	1.553	2.9649	-2.2353	-0.18092	-3.4717	-0.67346	-2.8602	-2.7847	-7.878	-5.1107	-0.33211	-1.3806	-7.65	2.0974	-7.429	2.0616	-4.7616	0.18666	0.7633	3.1751	-1.928	8.4664	-4.3761
-16.099	-16.476	-13.442	-9.9899	-7.1256	-7.4149	-5.6266	-12.133	-9.0877	-10.469	-12.561	-12.379	-12.855	-14.7	-11.125	-6.269	-10.164	-2.2109	-12.32	-11.812	-7.2533	-18.522	-13.643	-6.9932	-14.723	-10.724	-7.1803	-7.144	-7.5585	-11.587	-16.478	-7.2187	-10.491	-8.4609	-9.4622	-14.76	-15.866	-12.496	-5.2698	-12.888	-10.121	-15.782	-9.5175	-4.4598	-1.7003	-17.297	-9.9938	-3.7856	-6.9587	-16.354
-4.1224	-6.8045	-2.536	-8.2177	-11.05	-4.1959	-4.4797	3.5049	-1.802	-5.3619	-3.102	-9.4127	-2.8014	-5.477	-2.2913	-0.085654	-3.2678	-2.8433	0.32335	-7.6013	-4.3454	-7.7589	-0.1028	-8.0915	-8.7435	-3.031	-11.489	-11.043	-4.8951	-0.7172	-1.7694	-0.63813	-5.1246	-4.8908	-9.1591	-4.3273	2.0641	-3.7319	-3.3341	-4.6177	-6.7124	-5.675	-7.3924	-0.026381	-4.79	-10.148	-5.6713	-6.5285	-3.2311	-5.2979
-19.824	-12.196	-15.947	-7.8303	-17.267	-7.4253	-17.016	-6.284	-18.114	-11.218	-17.495	-12.467	-14.14	-10.242	-18.337	-13.118	-11.551	-9.8035	-8.1183	-16.431	-14.338	-13.989	-13.308	-18.877	-10.385	-11.577	-15.405	-18.991	-10.755	-8.1307	-14.361	-11.916	-12.219	-10.502	-12.036	-16.264	-12.107	-12.191	-13.903	-14.825	-13.906	-13.682	-18.368	-11.536	-13.727	-9.052	-13.962	-12.72	-18.256	-15.164
-14.055	-11.442	-10.908	-12.108	-9.2371	-10.143	-10.217	-9.1478	-8.7858	-10.902	-14.872	-7.2654	-10.459	-13.312	-9.8146	-9.0998	-6.74	-8.0208	-9.0621	-12.787	-8.4376	-12.645	-12.334	-4.5568	-5.8531	-2.9082	-5.2063	-12.223	-10.694	-6.0131	-3.9201	-8.1185	-6.4989	-10.228	-5.2068	-6.5727	-7.2291	-7.2237	-12.679	-4.4819	-8.8156	-7.5874	-8.9714	0.53684	-8.425	-11.09	-7.0995	-8.0419	-4.0851	-10.207
-12.079	-14.717	-11.103	-8.1131	-9.5137	-4.1851	-6.0281	-2.368	-10.719	-8.9625	-9.0291	-4.2232	-5.8498	-7.297	-5.4782	-8.0757	-7.6083	-5.1589	-3.6853	-6.3558	-6.8577	-10.768	-12.504	-9.6617	-8.62	-6.1314	-4.6385	-13.269	-5.63	-0.27068	-8.8887	-3.1123	-6.4617	-7.2224	-8.0331	-6.8982	-9.5922	-5.1784	-3.7795	-8.7149	1.6066	-2.7457	-4.8279	-8.077	-11.98	-5.3315	-3.0415	-8.1791	-9.5105	-17.092
-2.1402	-2.052	-2.3791	-2.9445	-1.8465	-0.33079	4.4947	2.9118	0.2009	5.9686	-5.7284	-1.2136	0.96331	0.74687	-0.023605	-2.7215	-2.8149	-0.1661	-1.5969	3.2781	-2.4881	-2.8027	-1.5935	4.6414	-4.1351	-2.5188	3.2782	-1.2105	-7.169	-3.1294	4.7252	-1.773	-6.6925	6.8204	-5.3264	-5.4679	-5.4064	2.7249	3.123	0.80722	-5.6566	2.9967	-1.7461	-2.6629	-1.9633	-1.335	8.9575	-0.055043	-3.8832	0.51736
-3.11	1.1261	-2.0961	1.7824	2.2414	5.3589	1.992	-0.92723	3.4537	0.29795	2.627	-1.8994	-1.7218	3.914	-2.2099	-1.0959	1.9479	4.8341	3.672	1.0356	4.6069	-0.025631	5.0925	4.1396	1.0319	4.2642	0.062485	2.9756	2.7492	-5.296	2.8615	0.93383	-4.5522	1.1296	1.0186	3.9659	4.3099	-1.7744	-1.4738	-3.9602	4.0296	3.969	-4.5213	-2.3846	0.38812	-1.9252	3.5399	-0.81991	0.96486	2.3663
-1.403	-1.1666	-5.082	-3.9667	-8.607	-5.0698	-3.8316	0.67045	2.6497	-5.4497	-2.2045	-5.6516	-2.905	2.2799	-0.27743	-2.9032	-12.85	9.9613	-3.3864	-1.6484	-11.622	-5.8136	-4.7456	-6.9193	-5.0736	-6.6377	-6.2027	-0.71399	-11.298	-6.8026	-4.0539	-1.8049	0.032588	1.2325	2.6698	-0.40432	-0.02092	-1.5468	2.1471	4.6905	-0.0090954	-6.381	-1.7357	-5.0329	1.3664	-8.4726	-2.2593	-0.88315	-6.8519	-3.8487
5.4976	0.26119	0.54879	-0.77177	0.37512	4.8693	3.9626	-3.8729	1.7766	-1.9084	3.6076	-2.5606	-2.9059	1.7711	-3.6783	-4.93	-8.9666	1.1127	-0.63575	2.6283	0.058749	9.5193	-0.10046	-0.35114	-0.1724	-0.91729	0.38912	-0.75276	-0.55159	7.1288	4.053	-4.9896	-3.0413	0.46207	-3.8568	-5.7487	-0.96895	-4.0658	5.1442	-2.5862	-7.0947	-0.45914	4.2773	1.0194	-3.7208	-0.70252	-2.4401	-1.1406	-3.3313	-1.259
-7.4234	-11.756	-17.113	-9.5025	-7.0406	-10.658	-10.637	-13.834	-9.8959	-10.034	-8.6295	-19.202	-18.313	-9.6417	-10.013	-7.6336	-13.48	-11.288	-10.667	-7.4866	-13.167	-12.161	-7.8764	-18.555	-13.005	-12.21	-7.7124	-13.842	-16.219	-13.689	-11.359	-9.4544	-17.119	-16.742	-13.958	-17.975	-13.664	-11.743	-13.017	-16.475	-6.6823	-11.883	-16.479	-13.582	-8.3563	-13.248	-13.944	-7.4679	-11.247	-14.886
-5.0182	-5.3896	0.71218	-5.3953	-4.518	-1.7094	-0.81096	1.0537	-2.1133	-5.4796	5.2429	-0.10755	-5.1193	-0.10006	-7.5726	-4.4009	-2.3106	-3.261	-3.4338	-4.2555	-0.79812	6.4391	-7.6906	-9.3115	-5.131	2.8005	-12.076	-4.5587	-4.9505	-1.8819	-2.8185	-4.3973	-5.2521	-3.6602	-2.906	-5.373	-3.5131	0.37803	-1.8496	-7.4011	-3.5209	2.9474	-6.577	-6.7992	-2.9815	-2.8619	-6.192	-4.9367	0.14012	-8.5748
-11.591	-13.733	-9.9838	-11.101	-14.114	-14.828	-4.7278	-7.8415	-7.7906	-13.219	-10.097	-11.433	-10.906	-16.648	-11.441	-11.019	-17.764	-12.005	-6.5153	-12.162	-12.931	-11.841	-8.0018	-4.5284	-11.335	-8.8807	-7.9278	-13.427	-10.678	-12.947	-17.317	-9.8606	-14.168	-1.3723	-14.896	-10.147	-11.337	-9.6512	-8.9706	-6.2677	-12.429	-6.2338	-14.101	-8.1936	-14.689	-12.096	-11.931	-6.7011	-10.961	-8.1059
7.0691	4.0385	7.6434	3.2413	1.8769	10.905	7.386	3.6111	3.2193	-3.5126	4.7452	0.77925	4.3678	7.8459	9.5646	7.19	2.9493	9.3143	4.0552	1.1115	1.1339	2.454	3.2551	3.6165	12.018	3.2494	8.8205	3.9985	5.0855	5.0196	8.0901	9.1467	6.5181	4.0649	5.9205	2.6352	1.5755	2.7728	9.6138	5.2038	2.903	-1.732	6.0071	9.1206	11.084	2.9553	8.3947	8.7291	5.4413	4.5576
-9.9525	-15.036	-7.7854	-9.1398	-11.301	-9.5298	-12.914	-9.4372	-11.344	-6.0395	-11.995	-17.284	-12.853	-19.566	-13.2	-12.448	-9.0286	-5.5445	-8.5538	-14.348	-4.0598	-15.062	-5.4777	-13.985	-9.0481	-6.0442	-17.134	-9.4598	-9.8084	-5.7715	-2.751	-14.311	-16.33	-10.594	-10.423	-17.539	-11.159	-14.343	-11.128	-3.6802	-16.218	-6.7238	-10.696	-16.064	-7.8646	-12.403	-13.772	-10.961	-9.854	-12.922
-17.235	-24.848	-23.06	-20.216	-27.603	-21.591	-16.022	-25.591	-15.814	-29.671	-19.416	-26.157	-27.42	-29.006	-27.191	-23.813	-15.338	-23.716	-18.485	-20.103	-21.858	-25.081	-22.585	-27.611	-25.762	-22.73	-26.794	-25.621	-22.043	-27.164	-18.335	-22.208	-22.954	-17.96	-27.759	-21.083	-22.37	-22.166	-21.384	-22.225	-25.548	-23.192	-25.526	-22.048	-21.125	-23.776	-17.849	-24.42	-24.724	-26.589
-4.0797	-2.1519	-3.5488	0.90194	-6.6896	-1.0557	-7.965	-3.4231	-5.6677	3.1049	2.6773	-5.1833	-3.146	-9.3357	-0.97304	2.3311	1.6285	2.4286	-0.29061	3.9009	-2.5767	0.26673	-2.4587	-1.2905	4.1209	5.1431	-0.57175	-0.8928	6.4636	0.95571	-0.30268	1.1655	-8.4989	11.548	-4.8914	2.5589	-1.4934	4.5158	-3.0095	-4.6018	-1.6573	-0.7947	-6.1063	-7.1417	-3.0869	1.7822	4.558	-0.11301	-3.1398	4.2488
-13.15	-15.553	-11.584	-18.14	-16.454	-12.163	-12.373	-13.201	-11.762	-16.583	-12.772	-8.5015	-13.275	-16.338	-12.03	-13.366	-10.842	-15.782	-9.9995	-10.31	-13.142	-15.693	-11.172	-9.1154	-14.016	-10.541	-14.465	-10.455	-14.352	-9.4966	-18.627	-16.214	-12.303	-9.4337	-11.869	-17.353	-17.092	-14.925	-15.562	-14.069	-16.617	-11.439	-24.45	-12.307	-19.987	-14.681	-14.078	-16.597	-14.995	-15.412
9.5102	6.4874	7.0489	10.158	18.484	10.045	3.1562	12.1	8.9007	4.0795	5.5369	12.802	10.086	5.0723	0.17554	5.054	1.997	7.169	8.8521	8.5896	6.8431	7.9553	14.68	5.8916	5.5962	8.059	6.9417	8.9537	8.6375	5.2144	10.604	4.4348	-1.0019	14.253	13.355	13.503	6.8873	10.23	7.3427	9.1669	6.3117	12.711	9.3262	9.9446	3.9352	3.915	9.5336	4.181	10.297	5.6161
-0.91906	2.9753	-3.7478	-0.3812	-4.462	-2.4484	-5.7741	3.4617	3.8713	0.24588	7.8842	-3.9284	2.7552	-2.2146	-1.5794	2.5671	-1.5541	6.1212	-3.8639	-5.633	-9.5159	6.2562	-5.3856	-0.65889	-0.34922	3.0115	-2.204	-1.4898	2.3475	-1.2369	-4.6678	-0.76437	1.3645	-0.88835	-0.56363	-0.94425	-1.4118	5.0315	-1.2272	1.8835	2.9514	-1.4014	-7.5384	-2.8548	-3.0849	-5.6325	-3.6528	4.422	0.38572	0.59786
-9.0727	-7.0766	-3.8612	-1.4775	-1.5129	-8.3346	-6.0489	-10.862	-6.5763	-4.3606	-13.337	-12.404	-13.847	-7.124	-9.9292	-6.4624	-3.1604	-2.1182	-5.7991	-14.463	-8.5788	-1.8404	-9.6119	-14.131	-4.3308	-3.5531	-10.815	-1.6683	0.26182	-9.8315	-6.898	-8.6791	-5.1007	-4.1657	-9.6986	4.8203	-2.6726	-4.0211	-8.9048	-10.679	-2.5249	-10.726	-3.721	-6.6421	-0.91227	-8.3865	-5.4863	-4.7764	-9.4742	-3.1674
-1.0622	-5.3032	3.5092	-2.5867	2.1665	2.2429	-7.7611	-2.589	0.56745	-2.7153	-5.0514	-7.2868	-0.71779	-5.3079	-2.843	-8.9903	-0.73354	-1.1616	-1.5559	-8.2776	3.556	-2.4639	-4.2633	-3.3358	-0.3729	-0.31805	1.8126	-1.6304	-7.1433	0.32732	-3.9445	-4.8222	-2.483	2.1919	-2.118	-1.5594	-0.77398	-6.2183	-3.6336	-5.1008	-4.8971	-2.8656	-7.9613	-6.2374	-7.5211	-1.8225	2.035	-3.0958	-1.4839	-2.8261
-12.916	-19.938	-12.324	-12.09	-16.711	-13.835	-15.82	-10.596	-15.544	-8.6561	-14.792	-9.5386	-12.801	-14.139	-14.394	-14.048	-13.785	-13.605	-11.956	-11.026	-14.766	-13.766	-12.018	-16.526	-9.794	-14.491	-17.37	-12.136	-17.274	-11.742	-15.481	-13.193	-13.776	-12.355	-18.155	-19.743	-18.678	-6.2567	-16.375	-5.7549	-9.2375	-7.277	-13.197	-7.9648	-12.956	-14.173	-13.003	-17.149	-12.927	-19.795
-5.6106	-0.35683	-2.948	1.7414	0.84507	-4.541	6.2115	-0.88807	-2.3766	-2.1682	-4.2615	-1.2329	-7.764	3.9685	-0.060402	-3.5008	-2.286	3.6799	-0.99514	-3.1477	-4.4762	-0.91481	1.6847	-2.3186	-1.8751	-2.3624	-2.1142	1.4482	-5.3754	-4.2175	-3.6003	-1.1588	-0.14649	-1.7208	-7.903	1.733	-1.8494	-3.3572	4.1568	-0.7695	-3.3402	-5.6946	2.7215	-2.0046	3.1977	-6.4196	-5.3266	3.8791	-0.33643	-4.6972
-4.7554	-0.32717	-6.3181	1.9968	-9.5546	-5.9831	-10.847	-6.84	-8.5256	-6.6469	-13.516	-6.667	-1.5275	-11.964	0.54782	-7.1368	-9.2873	-7.8523	-4.8215	-5.5798	-7.6665	-8.8281	-0.203	-6.9038	-6.5152	-9.9765	-0.63622	-7.3774	-5.7878	-3.918	-5.0774	-8.1478	-4.6817	-7.85	-1.0733	-2.1001	-9.83	-2.6085	-14.015	-5.8228	-8.5385	-10.123	-9.2636	-8.1948	-2.8195	-9.1208	-5.2422	-9.777	-8.9571	-3.5498
-2.5546	-5.3311	-2.9623	-5.1329	-7.9685	-2.3897	-1.9616	-5.3544	-3.476	-4.5431	-1.9293	-3.7211	-5.7267	-3.0164	-6.958	-7.2367	-7.3269	-1.8763	-1.4338	-5.8808	-9.6922	-5.26	-7.4509	-10.349	-10.376	-9.5002	-10.193	-4.3195	-6.3244	-5.2007	-2.8972	-8.8265	-3.2224	0.55853	-3.3075	-6.9401	-8.5543	-7.4928	-2.5464	-8.2816	-4.5048	-7.228	-3.4765	-6.831	-8.692	-7.1462	-3.8273	-0.061977	-6.4981	-3.6907
2.8143	3.1838	2.6217	2.755	6.7846	6.8731	1.7345	2.0952	8.2937	2.5465	2.0954	4.2511	6.2387	8.098	4.991	1.5785	4.6251	11.106	3.7821	10.391	4.3566	5.9921	1.9864	3.7637	5.8159	-0.70943	8.48	7.0507	7.8469	7.4951	-0.30885	0.35119	6.7109	6.7323	5.7589	11.93	4.954	5.8651	1.3596	6.9863	0.62696	8.0282	1.2556	7.7391	-1.0827	8.0997	5.6004	4.4768	1.0401	6.1574
5.0192	5.3656	12.956	2.9591	7.4411	5.94	5.5686	7.2999	8.4109	1.8767	8.468	12.762	5.4066	8.8001	10.489	6.8792	8.2617	4.4965	2.1489	5.1923	2.6986	3.2347	7.1695	9.2175	6.9647	4.4233	1.4103	4.855	5.3335	4.2499	2.324	11.938	10.234	6.337	0.86346	6.7334	6.088	7.9191	4.8934	8.9582	11.439	12.517	4.4465	7.6764	3.8787	2.3875	10.034	7.3719	4.4821	4.2664
1.6099	5.4336	8.3931	2.4465	1.7294	1.8087	4.896	-0.44583	0.38721	7.7773	-3.6079	5.8486	10.414	5.9853	5.0467	1.8959	6.7682	0.66489	2.9687	9.2099	6.646	5.055	4.2815	10.195	-2.2113	6.2637	-5.0999	3.7756	2.6346	0.28316	7.3569	-5.9958	7.7067	-0.9118	8.1464	11.355	5.732	3.2352	4.2036	6.6984	2.339	8.9885	4.2893	7.8613	3.7316	-2.1406	8.6117	5.2577	9.0921	10.433
0.67611	-2.6333	0.54961	-3.2676	4.2915	-4.8006	-5.7002	-0.60023	1.8751	-6.5719	-3.041	0.73421	3.7107	3.2763	-1.1011	-0.15652	-1.7942	-2.1283	5.1714	2.1498	-3.0376	1.6078	-3.7239	3.4368	-0.39914	0.57986	0.092582	3.1844	-4.6954	0.071422	-8.4105	-0.99094	-2.329	3.003	-4.9518	5.6857	-1.86	-3.9396	-0.526	3.4744	-5.1031	1.0594	-1.1325	1.0009	-9.0244	-4.1244	-0.43263	-2.1954	-1.1623	0.16778
-11.157	-11.522	-17.199	-10.969	-14.799	-15.043	-9.2051	-13.066	-11.795	-7.261	-8.4239	-17.991	-8.2472	-13.72	-18.645	-13.553	-13.252	-15.267	-13.248	-8.9925	-8.2626	-3.1022	-6.8976	-9.9331	-16.794	-14.836	-12.241	-9.8216	-5.486	-12.614	-8.6469	-10.986	-9.2076	-10.689	-7.177	-17.678	-13.482	-9.2492	-12.27	-7.4907	-12.231	-10.747	-16.79	-10.433	-6.0965	-8.538	-13.563	-16.585	-11.745	-19.57
-9.7406	-4.6323	-9.3837	1.0352	-2.781	0.26638	-2.192	-0.18179	-2.9105	-7.4732	-8.1055	-5.2582	-5.5819	-3.6729	-4.361	-5.5107	-0.52072	-2.6405	-9.7981	-3.4914	0.43932	-5.482	1.2987	1.5998	-8.8729	-7.9419	-4.1931	-9.1768	-1.6485	-2.7815	-6.5726	-8.5412	-5.2631	-12.559	-1.5304	3.2186	-2.715	-5.3315	-5.8892	-1.9894	-8.4623	-5.7967	-1.772	-10.089	-4.0398	-10.964	-5.9352	-8.6673	-1.8814	-8.3954
-8.159	-13.437	-14.012	-13.902	-12.101	-10.214	-12.53	-16.561	-10.616	-17.194	-12.122	-22.193	-14.274	-11.391	-11.451	-14.891	-16.114	-7.5645	-21.069	-13.188	-15.058	-13.25	-8.541	-13.657	-8.4434	-9.6364	-16.185	-19.828	-12.137	-12.191	-11.774	-7.0473	-10.26	-8.7786	-12.606	-8.0845	-13.999	-8.9539	-9.7139	-19.428	-11.916	-13.187	-12.35	-9.5488	-6.6778	-13.172	-15.08	-16.143	-14.059	-9.4758
-13.394	-15.037	-18.284	-8.9782	-17.619	-16.286	-8.2818	-15.926	-11.242	-13.76	-11.544	-12.627	-13.916	-15.088	-5.8062	-14.944	-12.519	-10.906	-14.023	-14.064	-12.244	-14.175	-5.083	-17.618	-13.633	-7.3205	-11.812	-11.443	-11.011	-14.241	-19.144	-6.3055	-13.642	-14.375	-16.775	-6.1046	-14.478	-14.895	-9.3435	-11.8	-9.9738	-17.132	-12.1	-13.541	-14.193	-14.434	-15.334	-10.921	-13.064	-13.024
-0.59221	-6.6641	1.9745	-0.55981	0.68357	-3.5955	-5.0728	-0.9845	-4.8313	-7.065	1.267	-3.6105	-5.9872	-3.9046	-2.877	-4.7964	-5.2189	3.7225	-10.029	-0.91145	-4.8401	-1.653	-4.2209	-0.72544	-3.8566	-5.9538	2.377	-4.9831	-8.7543	-5.615	-2.3414	-1.3179	-11.207	1.1908	-2.6298	1.4205	0.1229	0.48048	-1.5689	-4.5963	-8.9627	0.43619	-3.1401	-3.2323	-1.7377	-0.28176	5.0001	-1.4357	-0.064857	-2.843
-3.4453	-3.2998	1.7124	-0.64088	1.5354	-4.6893	-8.5956	-9.0309	-2.6722	-0.52765	-2.1637	-1.7289	-9.7116	-6.3572	3.8386	2.9427	-2.8074	5.0573	0.31156	-6.03	-2.9388	-5.608	2.2712	-2.3135	3.8677	-3.1465	-5.8019	0.035843	-0.69858	0.28754	-6.1982	-5.5028	-6.9599	-4.4648	0.54898	-5.4714	-7.3748	0.99518	-8.8877	-0.69723	-1.3448	-8.8233	0.63944	0.34753	-1.1733	-2.8886	1.2915	-3.2925	-5.1759	2.835
5.0519	1.0045	-0.045626	0.6909	0.15438	4.3342	-3.7898	1.2491	3.9163	1.0956	-1.1959	2.4159	8.8219	-2.3621	9.2317	2.9121	4.2468	5.766	0.56111	1.925	3.7854	3.3906	4.1848	7.1055	9.6694	2.8031	-0.78845	-1.6969	-0.70645	4.0992	2.6054	5.7809	2.0671	1.9251	-0.095111	-6.3073	4.6641	9.3968	-0.65137	0.99711	2.3029	-1.8135	3.808	-1.4136	2.6049	2.0181	1.0744	-5.3091	4.0624	-0.93789
-25.123	-19.756	-25.993	-21.289	-21.887	-18.975	-20.323	-20.349	-23.82	-25.421	-20.926	-27.465	-20.518	-23.589	-23.007	-21.083	-20.113	-21.895	-25.031	-20.658	-17.707	-20.524	-24.15	-21.154	-23.724	-12.606	-15.579	-18.549	-18.629	-21.926	-18.339	-20.432	-17.131	-25.813	-20.161	-18.331	-22.295	-21.197	-24.583	-21.647	-22.366	-20.731	-17.858	-21.142	-12.207	-21.411	-25.244	-28.947	-16.248	-26.7
0.47948	0.55988	2.1998	-0.28162	6.0402	-2.028	-2.1274	-10.041	-7.084	-6.0848	-3.9759	-7.792	-3.7896	-2.8266	-7.4355	-4.1553	-0.12098	-10.942	-9.3836	-5.7225	-6.3143	-0.36555	-5.4354	-5.028	-9.0523	-3.977	-2.1123	1.3324	-0.26592	-7.0354	-5.2002	-5.5584	-11.923	-5.235	4.7649	2.4792	-7.6128	-2.3098	-5.6491	-2.4603	-1.2014	1.1148	-3.3801	-7.24	-6.2372	-7.4184	-0.9639	1.9378	0.44545	-2.7672
1.9935	1.2096	3.3498	0.12144	1.3501	4.4025	2.4889	-5.517	0.45315	3.2066	1.3562	4.8795	0.60846	-1.2683	-0.81374	1.2863	1.7315	-6.0076	0.25373	1.7482	4.4889	-3.075	-3.5679	-0.53053	-1.8612	-2.625	0.54526	4.4314	2.7391	2.5147	-3.6863	-3.2449	-2.2938	-1.7083	5.0792	-1.5303	1.92	3.8852	4.3003	2.8265	1.6866	-5.583	4.9372	2.5109	-1.6952	-3.7974	5.5097	-1.4764	-5.7801	-2.9903
-19.441	-22.258	-16.907	-29.162	-23.438	-18.928	-30.142	-28.143	-25.079	-24.7	-25.742	-22.725	-21.55	-25.965	-22.879	-24.18	-22.319	-17	-19.043	-28.204	-21.94	-22.818	-22.622	-25.653	-22.52	-15.293	-20.276	-16.695	-29.453	-26.786	-20.946	-27.002	-20.515	-27.736	-23.378	-24.091	-20.081	-16.785	-20.168	-21.602	-28.685	-21.222	-24.113	-23.307	-23.819	-23.536	-24.341	-18.111	-23.914	-27.476
-1.8119	-8.4325	-4.3147	5.9572	0.42829	-3.8183	-4.6354	1.152	-5.1242	-4.2253	-4.1356	-3.3764	-3.5179	-8.0931	-3.0173	-6.792	-4.9347	-4.8669	-4.2995	-8.3832	-3.7134	-6.8258	-3.8834	-2.4833	-6.0601	-4.6765	0.81259	-0.062574	-5.0899	0.66358	-5.5081	-4.6452	-0.62988	-1.4187	-2.33	-0.90405	-5.0231	0.20031	-11.166	-0.11007	-4.7817	-4.5545	-1.1451	-3.4414	-9.5397	-4.3629	-0.63172	-1.4968	-9.4239	-7.4491
-19.319	-22.483	-24.964	-28.818	-23.794	-15.791	-21.276	-20.403	-17.513	-27.477	-27.547	-23.604	-19.731	-17.07	-18.504	-24.617	-18.731	-21.657	-26.644	-25.369	-26.309	-25.045	-24.708	-24.393	-21.095	-25.554	-20.157	-23.083	-23.558	-25.628	-20.831	-16.669	-22.043	-20.367	-14.759	-18.714	-24.796	-20.651	-18.901	-25.803	-23.979	-25.038	-21.781	-24.874	-24.037	-25.908	-24.71	-16.682	-21.755	-23.258
-4.7342	1.664	-2.289	1.0139	-3.1676	-7.0085	3.7871	-7.5129	-5.8874	1.0547	-1.9784	-6.1752	-1.8034	-2.7426	-5.1659	-1.8242	0.69094	-1.7146	-2.5722	-6.5019	0.76602	-6.5614	-3.3031	-5.6931	0.9825	-3.2092	0.25646	-2.7624	-12.265	-2.8182	-9.6455	-2.6739	-5.1002	-6.9234	0.65078	-7.563	-5.6015	-3.4409	-3.6918	0.33237	-5.5046	-3.3067	-3.3762	-4.3675	3.3723	1.2458	-6.746	-2.0358	-6.4302	-1.9842
-6.6223	-5.6878	1.1664	-3.4081	-4.0349	5.0722	-1.713	-3.6526	-5.6247	-6.8622	-2.7389	-7.6212	-3.3675	0.69591	-1.2166	-2.8838	-0.96442	-3.8834	-0.041175	-0.88951	-6.3397	-0.57282	-3.8354	-8.3639	1.2838	-0.44697	-1.2445	-2.297	-7.5879	-1.5095	-11.332	-2.5223	-4.7345	0.17235	0.29672	-6.0715	-10.15	-1.7648	-0.76798	-4.0885	0.51096	-1.9532	-0.42419	-0.1977	-7.6938	-3.4069	7.2052	-5.1723	-1.2491	-4.8809
11.011	8.4549	4.381	6.2827	4.3079	14.249	11.626	11.541	6.7815	14.288	6.0844	0.16912	10.527	9.0927	1.9009	9.201	3.8215	7.3999	6.0206	9.5832	14.696	10.254	4.495	11.932	3.9941	14.211	2.1687	6.7168	5.7109	8.3064	8.9953	8.5262	3.2001	12.951	4.0299	4.9484	5.2209	2.2176	11.648	8.4905	12.051	11.187	12.532	8.9092	4.0379	12.299	4.1083	16.235	12.371	16.381
8.5443	8.713	2.1654	9.957	5.7815	6.0173	7.3895	1.2193	6.3151	11.296	6.5635	8.8824	0.15106	11.486	7.9557	2.1886	8.8951	6.0345	5.4536	2.4188	10.293	13.305	5.4809	1.9983	6.1509	8.2416	7.3542	2.4073	3.4329	7.9327	11.385	8.8337	4.465	6.507	8.8858	3.3213	7.3124	7.8386	10.625	11.01	6.6711	12.234	7.7736	6.5683	9.8401	5.1866	5.7805	-2.8138	9.0096	12.092
-11.866	-9.8858	-3.6216	-8.6222	-4.9626	-0.90724	-3.0112	-11.29	-2.8406	-2.9704	-7.9872	-8.2778	-4.4623	-2.1155	-1.7606	-8.511	-7.3184	-6.9076	-8.8304	-2.2297	-10.861	-6.4514	-15.032	-6.6656	-6.4382	-4.3535	-6.4152	-9.4205	-2.065	-6.0498	-7.8472	-6.1455	-12.629	-9.5175	-4.9414	-4.8715	-4.7238	-1.9065	-6.6328	-2.184	-7.3689	4.1361	-7.5898	-7.141	-4.7537	-12.143	-8.8527	-4.9305	-2.8858	-11.384
-10.648	-15.108	-21.243	-10.46	-10.037	-19.61	-7.1875	-10.612	-11.004	-14.235	-11.682	-10.645	-18.905	-13.839	-11.851	-13.675	-10.072	-9.048	-10.488	-16.361	-14.296	-19.001	-10.33	-8.7642	-7.878	-12.665	-15.193	-11.31	-26.015	-9.1076	-8.2662	-17.061	-13.541	-19.069	-13.713	-11.495	-11.356	-8.6396	-14.919	-7.1189	-12.711	-12.75	-14.709	-13.904	-11.723	-20.2	-13.47	-19.501	-11.863	-12.254
-3.6803	0.87597	1.7738	-4.8364	1.0815	-11.888	4.5298	0.32317	-5.6915	-3.181	4.3072	1.1419	-5.1229	-3.4509	-7.76	-6.6317	-6.6389	-1.8616	0.16236	-2.656	-7.6881	1.776	0.36213	2.0998	0.11174	-4.6799	2.2074	-1.1173	-2.6075	-4.2063	-0.29415	3.2564	-3.2402	-4.8419	-6.1504	-3.9572	2.0058	-1.0598	-4.968	-4.6164	-0.25732	1.5389	1.3531	-1.0723	-4.0364	-3.9782	0.73582	2.5357	-3.9358	-1.0925
-14.409	-15.906	-9.3615	-13.348	-12.251	-18.223	-11.391	-8.7653	-11.036	-14.49	-15.671	-12.795	-11.356	-16.016	-11.63	-11.703	-11.111	-15.139	-12.189	-7.5625	-15.151	-7.7085	-11.039	-10.119	-16.989	-18.356	-14.239	-14.477	-11.625	-8.0553	-6.2668	-12.36	-11.465	-9.9215	-10.703	-6.2409	-13.382	-10.011	-11.81	-10.755	-15.786	-10.129	-6.0233	-9.3947	-19.311	-16.469	-15.263	-13.077	-8.5796	-11.727
6.9798	11.124	6.9355	7.8059	8.8849	4.3362	6.8107	6.1611	5.441	5.5604	8.2612	6.3862	3.1352	8.7171	10.626	6.385	7.7508	7.0347	10.657	5.4931	2.1867	4.7823	14.435	6.3293	2.4133	12.935	1.1553	9.5586	9.3053	8.3992	3.3507	2.2389	2.261	6.5265	5.7544	6.2338	6.8396	16.086	5.6712	5.7849	3.1785	12.633	3.2653	8.5484	6.0315	5.1288	8.4813	4.2868	11.636	7.444
-2.1568	3.2071	11.215	-1.5887	1.0358	-1.2293	4.7406	4.6608	1.923	-0.022443	4.7901	3.4931	1.5384	7.8967	6.408	6.1534	7.2419	8.0193	2.5555	6.3985	8.8461	3.222	10.102	4.2641	0.94338	3.817	5.0546	16.803	1.5084	0.12348	3.6986	1.1787	4.0846	10.564	5.5844	-2.254	5.8817	6.2866	9.4288	3.436	4.7312	6.8993	3.8831	5.5311	3.0787	-1.4671	3.7927	6.4601	4.2399	3.6795
-8.5824	-15.925	-10.808	-6.6206	-9.4213	-7.7492	-6.0488	-8.4935	-15.025	-11.581	-15.373	-6.3762	-1.1568	-9.4786	-7.8526	-0.62104	-7.4736	-11.42	-13.011	-4.2367	-7.3165	-8.0848	-4.6016	-9.2787	-5.9554	-11.206	-8.8323	-12.736	-7.371	-9.5511	-4.5796	-12.646	-11.305	-12.964	-8.2834	-11.373	-8.7749	-5.3298	-8.2641	-5.3544	-5.8263	-9.085	-11.71	-5.2826	-9.4031	-7.4236	-7.0264	-5.4101	-8.3766	-9.7308
-22.912	-24.121	-24.366	-24.835	-27.193	-14.704	-21.468	-20.929	-22.984	-21.275	-29.489	-23.976	-25.061	-24.177	-23.475	-25.384	-23.64	-18.623	-22.967	-22.571	-29.361	-19.873	-26.876	-32.143	-22.436	-21.127	-17.351	-18.2	-19.149	-20.706	-21.044	-18.195	-24.116	-19.336	-24.542	-19.427	-27.64	-29.004	-17.771	-24.854	-21.429	-22.87	-19.237	-30.905	-21.449	-20.662	-21.485	-27.914	-27.871	-18.356
-11.057	-12.153	-14.055	-17.372	-9.4148	-13.003	-21.664	-6.1761	-14.367	-16.159	-16.088	-5.6828	-13.679	-8.5127	-13.788	-9.0924	-7.1091	-16.549	-19.64	-11.15	-9.4075	-13.487	-11.357	-9.8485	-17.186	-15.925	-16.532	-12.827	-6.8257	-13.634	-12.066	-20.685	-13.355	-18.654	-19.256	-15.978	-16.311	-18.719	-13.12	-16.282	-12.155	-7.8475	-14.046	-15.351	-14.894	-17.255	-9.9957	-13.976	-12.099	-9.9339
-1.4979	4.1137	1.5629	6.0622	4.8278	-5.624	-3.3197	10.245	5.6723	0.29735	2.4792	4.7494	2.303	3.5053	1.5027	0.84773	5.0139	-3.7521	3.7129	4.5437	-1.0873	0.8092	-0.37844	3.7443	2.7021	2.8711	6.7256	-0.057634	2.3111	-3.3004	1.3178	-3.8092	-1.247	-0.81691	-1.4991	2.6139	5.0489	5.7986	-2.5283	-2.1207	2.5525	-4.8219	-4.31	8.7401	-3.7812	4.6196	-0.43778	4.2306	-0.99404	0.75261
-10.163	-8.4532	-8.165	-10.92	-9.288	-12.794	-14.178	-12.434	-11.442	-9.2332	-7.5712	-9.7465	-12.646	-6.3235	-15.724	-15.139	-19.464	-14.312	-7.5229	-12.806	-11.898	-11.611	-7.356	-10.104	-14.931	-9.1783	-14.251	-10.57	-7.6528	-11.923	-16.417	-12.117	-13.104	-4.8545	-11.997	-13.314	-8.801	-14.009	-4.8451	-15.206	-4.2174	-12.245	-12.101	-12.041	-9.7573	-11.217	-5.0163	-10.968	-12.297	-14.961
-1.8102	-0.057897	4.0871	-3.4496	-6.8715	0.82336	0.26769	0.54077	1.4627	-5.7367	1.7126	-5.7554	-4.8037	1.2052	2.285	-2.1369	0.97208	-5.3484	4.6908	-7.5883	-1.6939	-0.14509	-1.6378	-2.4064	2.8706	0.63971	4.3315	2.2675	2.8648	3.0294	-3.6489	-0.62235	-2.5871	-3.4508	-1.5888	-3.568	-3.9748	0.49959	-2.5657	-2.4806	-4.0208	1.0401	-2.4008	-3.6345	-8.6771	-3.6098	-0.79552	-7.9816	-1.0308	3.0092
-9.1092	-6.3069	-10.3	-16.147	-9.5862	-13.649	-9.3963	-12.451	-12.802	-1.0248	-8.9439	-12.901	-9.9553	-5.7505	-10.271	-10.406	-9.2171	-9.5873	-10.891	-9.3252	-11.977	-6.8819	-14.521	-1.2959	-8.1864	-9.4261	-15.727	-8.7192	-8.5327	-9.5323	-9.8569	-9.7761	-11.266	-6.8549	-11.76	-10.183	-9.9537	-8.633	-11.429	-13.599	-17.119	-13.395	-9.8295	-3.7271	-8.8923	-9.4722	-13.809	-5.5381	-10.43	-6.1865
6.2213	2.8956	-0.6982	0.51322	-1.6716	2.8673	-3.5217	4.0466	4.7342	5.9697	7.1763	-0.50512	2.8185	1.8254	3.8322	5.1665	3.9203	4.3393	5.993	3.9065	4.437	1.9038	10.811	5.7093	4.2488	4.341	10.839	0.055893	6.035	0.25219	2.6658	0.35479	1.6033	0.13571	-0.82875	-2.5117	4.9993	-4.3258	2.3879	5.6795	6.391	1.6156	4.689	7.3074	-1.9149	2.7159	-0.53006	5.9841	3.9391	1.3957
0.066695	-3.8578	2.2926	-6.089	0.64537	-7.642	-1.9617	2.3683	2.4739	-3.3248	3.5219	-6.0589	-3.4893	0.4304	-8.4471	3.756	-1.2969	0.76937	2.5238	-3.3948	-1.1416	-1.309	-0.50715	-6.4185	4.4822	-1.474	-6.3152	-0.65838	-2.6922	-4.9752	-5.009	-2.2755	0.38188	-1.1065	1.5459	-0.91305	-7.6406	4.2927	-0.26354	-4.6664	-0.52721	-4.428	-1.8332	2.016	0.0036865	-7.5401	5.1582	-4.8585	-12.645	-5.0531
-4.6437	4.5657	-2.2989	7.3654	-8.2814	4.1967	-5.0129	2.0708	-4.9222	-5.0776	-5.7907	-3.818	-3.2412	1.0449	-2.0007	-3.2539	-1.5844	0.10456	-6.1268	-1.7889	-2.9541	-2.1011	-9.6451	-2.6877	-4.0251	4.9155	4.7159	-2.294	-8.1542	-4.0676	-0.71446	1.2703	-0.71403	-7.0311	-1.2094	-4.8824	0.40549	-0.37017	-0.0053326	-6.1433	-2.5798	-0.14322	-0.96363	-1.7941	-0.2329	-5.2403	-1.9118	-3.9224	-0.89516	-2.8067
1.6771	-1.4814	5.4662	-1.313	-3.9228	-2.6572	-7.1137	-9.1991	-1.5886	-0.74702	1.0985	-3.7358	2.6008	-3.285	-1.9291	-4.6694	-8.7443	-0.22342	-5.6037	-3.3242	0.42384	-7.0161	-3.9674	-1.2452	0.33651	2.9328	-5.7863	-4.6455	-2.1311	-0.89403	-2.7793	1.4747	2.8611	-5.2798	-5.6197	-2.9705	-0.60723	-1.3567	-3.1892	0.8135	-3.7925	-6.5707	0.75976	-0.27223	-0.46007	-1.0069	-1.3506	-0.33816	-0.025122	-6.1085
-9.1683	-20.481	-15.463	-16.848	-12.668	-9.9085	-18.228	-17.476	-10.301	-11.513	-12.578	-15.008	-19.854	-18.37	-14.201	-9.8813	-18.954	-13.186	-19.33	-18.502	-11.52	-6.5507	-14.724	-17.08	-12.924	-17.345	-15.309	-14.817	-8.8467	-14.539	-19.082	-12.146	-9.7977	-13.438	-11.933	-9.7249	-16.407	-11.142	-11.09	-14.875	-14.335	-9.8375	-10.968	-18.216	-21.447	-12.386	-6.377	-16.884	-11.939	-9.0944
2.0768	-8.0879	-4.8726	-6.6131	-4.5774	-3.1601	-0.67986	3.5201	-5.9931	3.4483	1.3125	-4.9989	3.5019	-2.4619	-0.70307	-4.0592	2.1822	-2.8151	-3.6759	-4.5932	-0.97351	-2.104	1.1748	1.9143	0.045468	-5.1925	1.7385	0.11489	-7.5984	2.2867	-2.2827	-4.7323	-5.6327	-1.4491	-3.4881	0.63119	-2.0072	-4.5024	-1.4774	5.4081	-1.0655	-9.1378	-0.4903	1.4782	-7.4604	-2.5547	0.50507	-2.3618	-0.50201	5.6729
-0.36783	2.6011	4.9653	6.3561	1.5919	-0.053755	-2.2772	0.81002	-8.3109	1.2581	-0.8804	-0.10798	-6.4547	0.64474	-0.67561	-2.9482	5.5757	3.0376	-0.33621	2.3464	-5.8312	-1.0186	1.8626	-0.30256	4.5759	2.9251	3.2327	5.1671	-1.5631	-1.3941	0.61565	5.0052	6.4094	4.6851	9.3283	-1.6332	3.1417	0.90189	0.64243	5.2545	0.55684	4.4012	5.3347	3.2931	-0.10322	0.18863	0.9508	0.86415	1.4287	1.4736
-8.5579	-11.326	-20.664	-10.242	-8.7139	-16.168	-16.156	-14.197	-5.5208	-12.342	-9.5833	-9.5612	-20.942	-18.841	-16.199	-11.888	-12.267	-18.59	-13.704	-15.1	-11.393	-14.045	-11.597	-13.159	-18.473	-13.753	-12.869	-11.107	-14.187	-13.232	-6.8215	-11.998	-13.63	-14.91	-13.609	-14.176	-14.035	-19.483	-11.118	-10.989	-20.542	-15.66	-17.645	-15.391	-11.44	-18.227	-14.122	-15.215	-15.975	-20.485
2.8014	2.4643	-7.2626	0.3826	-1.9099	0.26317	-1.9055	-2.5049	-8.3679	-0.50724	0.47111	0.18444	-3.558	-2.0287	-3.2062	0.57834	2.9249	0.38791	5.359	-2.7753	-1.3925	-3.9662	0.11084	1.3473	-1.6199	-3.6661	2.8589	1.9344	1.837	0.97719	-2.5153	0.86417	-3.0737	1.7942	3.016	0.7346	-2.5194	5.5757	1.5469	4.9668	4.8193	-1.4354	-1.4983	-0.88497	5.6778	2.4502	2.5809	-0.29327	0.69982	-1.3007
8.4274	6.5154	5.1349	4.5973	6.4992	11.827	4.0454	4.108	4.7453	8.8672	4.3778	9.0353	5.8092	3.482	4.1867	1.158	15.273	8.0517	3.0642	7.0114	-1.2924	10.287	-3.1798	4.5154	8.7295	3.3514	7.1818	13.468	7.5067	4.266	3.6747	7.8439	7.8532	3.6136	5.8544	10.214	3.3488	10.092	6.4435	7.8374	4.7233	5.1714	17.67	2.9562	9.5413	8.9571	3.9389	7.2383	-0.36445	5.4545
4.3234	-0.42557	-2.1973	1.9031	0.57266	-5.0042	-7.2463	-0.016297	2.1096	2.3331	0.18932	2.5124	3.8498	-0.58762	1.5941	4.3626	-3.261	6.3047	1.3153	3.3918	-1.8163	-2.976	4.502	0.95083	1.1459	4.4079	4.0051	2.9672	-4.262	2.5197	-0.04535	-0.027841	-2.4725	6.3582	-4.1384	7.7333	2.2505	-0.26208	4.1627	2.0258	0.96819	0.10964	-3.9922	5.3986	4.803	7.1545	0.4496	3.0597	-0.24001	4.1378
-0.88678	0.65411	-8.6172	-0.61846	-1.7711	-1.9596	-6.4317	2.7037	-5.9169	-8.2102	-4.9272	-5.6854	-4.7398	-1.1223	0.10306	-5.5148	-0.51073	3.9749	-0.04825	-2.394	-6.1111	-0.92329	-7.3262	-8.2272	-3.1946	-1.1472	0.06993	1.0648	0.2234	-2.5751	-3.8995	1.0584	-4.0331	-2.193	-7.6104	0.67396	-4.0764	-5.6681	-1.3365	-3.528	-3.3231	-4.2348	-1.2241	0.71693	-0.40167	0.11831	-1.6748	-3.3436	2.1411	1.5066
-11.073	-10.446	-8.6879	-12.389	-5.981	-8.8564	-11.185	-10.224	-16.69	-18.958	-6.5276	-7.5553	-14.408	-12.25	-9.1191	-14.046	-12.067	-15.754	-15.282	-14.226	-18.012	-3.425	-16.79	-14.565	-13.467	-11.741	-13.339	-14.441	-15.774	-12.422	-9.8401	-20.289	-11.601	-15.711	-15.062	-6.1617	-9.0392	-9.4168	-12.882	-17.682	-4.1533	-12.935	-6.6654	-14.01	-9.7598	-13.054	-14.015	-17.194	-9.9116	-9.0598
-0.32962	-3.5347	-0.31787	-4.0477	0.46099	0.44758	1.2461	-6.1752	-5.4413	-2.9443	-1.811	-4.8178	-1.0176	-2.6956	0.64875	-3.54	1.2032	-0.6974	-4.4423	5.0478	2.1789	5.1368	-5.6963	6.2648	0.37487	-1.5288	-3.3238	-6.0359	-5.2674	1.93	5.1058	2.3246	-0.67245	-0.3299	-4.8472	-5.7825	4.7009	2.0665	-0.63608	-7.2546	3.5502	2.1543	-0.38322	-0.20545	1.9805	-2.8259	-10.642	0.53917	-6.4018	5.2103
3.2996	0.78094	2.7288	-7.0065	-4.9718	-3.2286	-11.013	0.42286	-1.748	4.2902	-7.1019	-8.7323	1.1199	-1.4096	-0.40529	-3.4709	2.6987	-9.9395	-2.8229	-4.9805	0.67782	0.96679	-2.4915	0.11272	6.9889	-2.2465	-0.32664	-0.91896	0.52977	-0.92663	3.9464	-2.3481	-8.1374	3.0223	2.6103	4.6874	1.216	1.9911	-2.8589	1.4579	2.6832	-2.2163	-2.5735	-2.9961	-5.4672	1.3339	-9.321	2.1298	-4.7523	-4.2154
-0.1393	-6.5099	-3.0111	1.1052	10.742	-1.0281	6.7503	1.7504	-6.5067	-2.4507	4.102	5.1565	3.0609	1.7384	-2.1915	6.0218	-1.2755	8.3074	-2.442	-1.2918	-2.4446	0.11422	4.6286	6.6943	1.3257	0.96428	2.6867	1.829	-4.5496	-4.4843	-0.11867	5.9074	6.2687	-4.4989	3.0136	7.2835	-0.2939	2.433	6.0919	-2.648	1.6548	-2.6777	4.7818	4.6909	0.52015	6.5401	4.6118	3.4593	3.4625	4.169
-1.5308	-6.5733	1.4381	-5.5782	-2.8471	-3.3046	-4.0322	-5.4543	-2.4428	-0.19673	2.7062	-2.9166	2.7429	2.6414	-9.5954	-3.9125	-2.8958	0.25067	-2.5467	-3.234	4.2399	-3.6326	-1.5548	-3.3047	-4.1171	-4.601	1.8579	-0.64542	1.9077	2.8511	0.65807	-1.5246	-6.8905	-7.8424	0.69673	-6.9664	-0.63854	-2.2467	1.8682	-7.9592	-5.2411	1.953	4.5907	4.0279	-6.0645	-3.0694	-3.7414	-9.8463	-4.7066	-2.0474
-10.96	-1.6673	-6.6532	-14.985	-6.8648	-12.292	-12.454	-12.366	-12.859	-6.008	-4.8558	-9.4761	-6.9909	-10.194	-4.8312	-7.9824	-7.7409	-11.469	-14.519	-6.5974	-5.5471	-11.45	-11.88	-10.765	-11.901	-6.6941	-9.884	-4.3637	-11.964	-5.1606	-7.7337	-8.1776	-17.403	-10.419	-9.4328	-5.8241	-10.166	-10.922	-17.795	-14.255	-14.314	-11.905	-9.796	-7.6106	-13.618	-7.9726	-6.8746	-6.7482	-14.372	-9.5863
-10.067	-14.808	-12.421	-9.923	-9.0714	-8.1956	-10.042	-10.007	-13.763	-12.646	-11.731	-14.298	-18.421	-11.72	-7.6195	-11.964	-11.946	-9.5318	-18.436	-15.638	-15.438	-7.8499	-14.123	-11.389	-16.409	-15.009	-9.529	-9.2219	-8.838	-8.7877	-17.957	-7.225	-9.8076	-8.7834	-6.4339	-5.7966	-7.8158	-4.1271	-10.192	-9.6809	-10.994	-16.31	-11.95	-12.506	-8.0578	-6.4555	-9.4044	-10.395	-11.663	-7.6154
1.7462	-2.5045	0.38689	3.6936	-1.3308	1.932	-6.2174	-7.3087	-1.94	-1.8099	-1.8238	-1.2258	-4.8451	3.0491	2.7356	-0.090293	0.16262	0.72467	-4.0146	-5.9514	-4.8066	1.3108	2.7063	0.57046	-7.4	1.6673	0.13406	1.2578	-5.0327	-1.452	-3.3296	-1.943	-4.0312	-1.4292	3.1997	-1.0828	1.1193	-4.2374	-5.4836	-7.764	-0.58196	-1.4535	0.65891	-4.0899	-1.3368	-0.60495	-0.1443	-2.2101	-10.675	4.4206
-0.8541	-7.5846	-4.5205	-2.2553	2.8861	-1.8709	-4.0313	0.74225	-3.0672	5.1105	-6.0569	1.2281	-5.3752	2.0065	-1.7176	-5.047	-1.8746	-4.6529	0.96478	-2.8636	0.34714	-2.835	-0.21411	-3.3765	-1.0393	-2.4623	-0.15557	1.75	0.14257	1.2638	0.58552	-0.16765	1.2947	-3.7425	-8.3805	-10.492	-5.7739	-7.1304	0.46635	2.5065	-2.9797	-0.33732	-8.5469	-2.2104	-4.8632	-2.726	0.31998	-5.688	-5.7088	-6.9155
2.7826	-6.9431	1.284	-2.1504	-0.42489	-5.3029	-4.4883	-4.9753	-6.2443	0.47845	1.2136	-1.611	-8.7774	-6.1874	-9.0749	-6.4639	-3.9471	-3.8046	-2.6575	0.69049	-6.6671	-7.0693	-0.55604	-5.341	0.26096	0.092142	-4.0593	-1.5499	-8.1858	-0.4777	-4.4693	1.305	-4.0672	-5.844	0.49918	-1.842	1.6417	0.26917	-3.7745	-3.5891	-0.5638	-4.2564	-4.6237	-5.6329	1.2321	-8.8041	-2.2584	-12.874	2.4301	-7.2022
-2.7151	-0.051831	-3.8537	4.059	-3.6084	-0.39706	-2.1946	3.2479	-2.3441	-3.0153	-1.2729	-9.2795	1.3972	-4.771	-2.028	1.5127	-4.9421	-0.4339	0.62766	-2.9978	-5.7662	-0.16804	-8.995	0.65377	3.1056	-1.3551	1.6595	-12.144	-2.8061	-0.92649	-3.8978	-0.54163	6.2446	-2.5745	-2.3187	-0.88715	-4.6899	8.4569	1.8305	-3.521	-0.86948	2.5273	-3.1513	3.0287	-1.4965	-3.746	-1.9743	-0.61526	3.0669	-1.6997
-8.0155	-6.937	-1.1608	0.0237	-7.318	-12.173	-0.011092	-4.6979	0.10108	-3.2369	-0.7185	1.111	-5.7423	1.7196	-9.7776	-7.0246	-4.67	3.2405	-4.0303	-3.4076	-7.539	-3.2811	-0.4285	-11.398	-1.3866	-5.7225	0.45048	-2.8257	-2.5582	-4.3376	-9.6509	-7.0919	-5.0828	-9.9974	-7.569	-9.0083	-10.478	-10.161	-9.9153	-5.251	-2.0538	-9.7461	-4.7802	-4.9043	-4.5275	-2.1146	-4.2202	-2.9959	-4.3196	-2.7707
-12.699	-16.219	-15.234	-17.362	-12.547	-16.554	-16.717	-7.6556	-17.25	-12.314	-13.043	-13.808	-12.229	-9.895	-10.336	-15.231	-15.89	-12.649	-13.575	-13.81	-17.642	-13.723	-9.2591	-16.628	-12.155	-13.276	-11.715	-17.443	-14.957	-12.684	-10.274	-19.548	-15.59	-10.239	-14.678	-14.759	-17.336	-4.4026	-11.929	-11.886	-12.989	-14.923	-8.3949	-14.717	-14.457	-10.303	-14.106	-11.416	-12.702	-12.173
1.3099	-2.8107	-4.483	-3.6602	-5.6652	-0.80642	-3.452	-3.2123	-5.6031	-10.181	-4.627	0.93057	-5.9639	4.8368	-6.5121	-5.9587	-0.54586	-5.0351	-1.5828	-8.5446	3.7084	-3.0795	2.2372	-9.2318	-4.508	8.2131	-10.537	-5.2443	-1.132	-11.911	-6.9681	-5.7266	-5.297	-2.2006	-6.9164	-9.2426	-6.613	-2.8523	-9.6862	-5.656	-7.2681	0.66299	-7.0569	-3.2873	-6.1281	-6.1055	-8.1364	-9.0017	-5.1905	-1.7128
-7.4447	-1.5783	-3.673	-5.7758	-7.5225	0.039664	-9.3006	2.3212	-0.11596	-3.1228	-5.3819	-5.3271	-9.8169	-1.9146	-7.3332	-7.3934	-12.239	-5.7334	-1.1362	-3.3697	-5.7903	-5.821	-7.2273	-1.8245	-6.2845	-2.7387	-0.335	-7.0534	1.2067	-5.1258	-3.6243	-9.4808	-2.7466	0.81883	-4.2289	-4.0874	-2.9379	-5.4037	-4.1761	-3.3342	-7.5753	-8.3935	3.856	-4.3537	-6.0648	3.6008	-8.5388	-0.34753	-14.82	-4.9177
8.5111	11.254	6.9591	4.1137	9.3706	2.0908	8.7001	6.6212	6.752	7.5006	5.8969	5.8346	7.9652	7.0005	8.2203	6.3615	12.067	6.2482	7.1434	14.251	5.843	7.0971	-0.54625	8.9403	7.6611	6.5774	8.4935	7.4398	10.796	9.019	9.8541	5.3854	3.4444	0.7658	3.3714	18.234	11.869	11.532	13.492	12.26	7.8214	4.5678	4.2113	8.5987	6.6096	12.753	3.9196	4.7858	12.539	7.293
3.2663	0.032493	-3.5208	-9.1248	-4.5853	-0.8119	-7.2706	-4.6383	3.3557	-7.9287	-3.999	-3.8883	-0.37501	-3.4622	1.7693	1.1487	-3.3618	-2.619	0.96396	-1.975	-2.0975	-1.3296	-0.65044	-6.9096	1.5015	-5.006	-4.0943	-5.8858	-4.6895	-3.4486	5.1605	-6.6259	0.48098	-10.967	-2.1283	-0.51121	-5.7824	3.4879	-8.1192	-10.029	-5.0761	-4.2591	-1.0563	2.0468	-3.8753	-1.5709	-6.6796	0.41177	-9.7795	-5.6924
-15.045	-11.887	-15.928	-14.026	-14.225	-7.8807	-9.8101	-16.537	-12.586	-11.582	-10.175	-9.038	-14.403	-18.28	-13.72	-14.595	-8.4894	-14.318	-14.688	-15.622	-19.803	-11.111	-10.207	-10.422	-10.029	-11.972	-15.864	-15.165	-14	-10.018	-13.987	-13.212	-3.336	-9.7844	-7.9041	-16.625	-4.7568	-10.904	-7.5515	-7.6598	-13.696	-12.11	-12.465	-13.238	-7.7416	-10.754	-6.5475	-8.7264	-12.877	-12.966
3.5891	0.84862	4.616	-4.1111	-1.8424	-0.94148	3.5988	2.1496	-0.10839	4.3367	-0.48995	6.5829	0.20533	4.8949	1.3426	3.5012	1.3933	2.7124	3.7285	3.0554	7.1379	1.4421	5.4466	5.6021	1.2815	-1.5032	-4.1657	4.8429	0.26481	-2.9905	-2.6143	4.0966	-2.6449	2.4271	1.2416	-1.0131	3.4747	1.6992	6.2489	3.3734	-2.1986	5.6506	5.3662	8.0564	3.7906	-3.6368	6.0071	-2.2224	1.4407	-3.1695
2.5245	-0.52775	3.6097	-2.3929	3.5852	-3.0026	0.064909	-2.7798	-0.64582	-4.2579	0.31835	1.4154	8.5208	4.1005	0.88974	-0.10401	2.0883	-1.8254	0.55201	1.1794	5.5977	-3.3918	-8.7517	-5.1545	-6.664	-2.2331	2.929	2.2568	2.6471	-3.9597	-4.0159	-1.8098	4.4658	-1.3884	0.976	-2.1486	0.16068	-3.579	5.6897	3.6183	2.1975	-2.2086	-0.21248	-1.0927	1.0787	-0.8725	-3.3931	1.6749	-4.0914	3.745
3.4117	0.7842	3.1273	6.063	-3.5057	-7.7011	0.99867	-0.01478	2.1586	1.3908	7.8511	9.2171	-5.2968	4.3738	0.52956	-3.1439	-3.1477	-1.2065	-2.6877	-2.8193	2.6413	6.4375	1.2504	-2.8382	0.20368	0.33561	0.18223	0.16344	-6.6318	-2.7294	0.30273	-5.3571	6.2636	-0.66523	-0.046299	1.761	0.047775	-5.0566	2.9872	-0.071268	3.3024	0.96848	0.94929	-6.2965	3.8008	4.4445	-0.16786	-4.9697	1.8415	1.1387
7.6055	13.607	6.161	8.3898	7.5803	10.587	10.204	16.469	11.414	13.726	4.067	14.732	11.245	12.39	7.0049	9.8208	6.0319	2.755	6.4214	4.885	11.298	6.0332	9.6487	13.102	3.8766	8.6687	9.2323	13.611	7.7748	7.8007	13.264	6.5198	7.9121	8.2742	5.9262	9.4015	6.6684	2.1302	9.0126	3.7223	8.4457	11.877	11.202	7.6831	10.415	5.2752	6.0059	9.1417	9.0075	3.4672
-13.3	-10.144	-14.351	-11.224	-13.842	-9.688	-6.2525	-12.33	-13.971	-7.6916	-10.03	-7.2775	-13.557	-12.482	-12.308	-15.781	-12.743	-17.962	-15.367	-18.595	-7.3347	-11.496	-11.361	-7.6945	-5.4856	-6.7363	-10.192	-9.5346	-6.6259	-11.002	-7.497	-7.5511	-7.9055	-16.14	-9.3637	-12.879	-9.8005	-9.7498	-6.92	-8.5119	-12.67	-6.0528	-9.5776	-13.816	-10.992	-12.348	-18.078	-13.529	-5.2971	-9.4569
-11.789	-7.1947	-7.8624	-11.442	-9.7337	-12.475	-14.747	-11.024	-8.9655	-5.7848	-12.583	-10.307	-4.0121	-10.73	-12.026	-9.0951	-11.619	-16.54	-9.1187	-8.734	-11.921	-9.7844	-12.626	-6.7194	-4.5403	-8.7024	-8.8693	-5.6898	-7.3586	-9.8901	-11.484	-11.232	-9.0083	-10.288	-3.8991	-7.2285	-6.8162	-14.967	-3.5117	-10.685	-15.735	-7.5869	-14.048	-12.865	-9.5985	-11.122	-12.712	-3.8286	-8.3871	-10.403
-6.1003	2.8585	0.9641	3.9932	2.1325	1.6961	2.6026	4.831	-0.54782	2.6526	4.7317	5.4857	2.7135	1.7417	7.5191	0.83379	2.777	1.4244	3.6878	5.838	6.494	3.958	1.7623	1.3101	6.462	8.5426	7.4238	-2.9952	-2.17	4.298	-0.91667	7.0788	7.9121	-3.6087	10.735	6.4365	9.4414	3.1841	7.2148	-0.99266	2.3212	6.0709	6.9442	3.15	2.8004	9.3019	7.8768	-5.2625	1.6103	1.8195
-11.699	-14.877	-12.062	-10.336	-9.618	-8.6224	-12.161	-5.6363	-21.202	-9.5207	-7.6071	-5.2206	-4.3331	-12.791	-9.0471	-7.3563	-10.914	-17.199	-6.1768	-13.231	-15.106	-9.8531	-12.13	-13.099	-10.25	-7.7089	-18.407	-11.28	-14.178	-13.845	-3.9754	-13.811	-10.725	-14.167	-12.959	-12.225	-8.3579	-7.9911	-11.901	-3.0775	-14.237	-13.729	-9.339	-10.12	-7.4274	-6.0587	-9.6147	-8.5639	-11.655	-6.1228
-19.904	-23.891	-23.69	-20.763	-20.74	-24.641	-20.589	-16.768	-20.392	-19.174	-17.571	-20.285	-20.382	-20.915	-24.495	-22.565	-19.55	-22.852	-14.176	-24.829	-21.031	-26.127	-16.601	-20.018	-19.101	-21.724	-18.992	-19.904	-24.896	-24.462	-26.473	-19.284	-23.128	-28.238	-29.391	-22.144	-25.165	-26.932	-23.833	-13.204	-22.419	-20.965	-20.01	-16.226	-20.473	-16.691	-16.762	-20.321	-18.764	-24.519
2.6724	-2.2009	-5.0902	-9.983	-0.24322	2.0155	-2.9961	-2.8783	2.7907	-6.0722	-0.12245	2.5806	2.0502	2.6314	-3.8203	-0.50031	0.99622	3.3641	1.175	-1.7803	1.4044	1.852	-5.7757	4.4539	-1.3973	1.3656	1.0984	6.8252	7.2054	1.1771	-0.0042261	2.331	2.9795	3.0002	-2.866	-0.019546	-2.3888	-0.38611	4.2377	-1.3528	2.8156	-5.0452	-2.1557	-3.4563	-2.2739	0.94915	7.8102	0.13632	5.0707	1.1097
-10.591	-12.669	-13.405	-18.34	-12.603	-12.082	-13.204	-7.5417	-15.776	-11.942	-15	-16.166	-11.63	-13.015	-15.803	-10.226	-13.891	-18.053	-10.195	-16.905	-11.045	-18.676	-7.7912	-20.483	-4.2987	-15.26	-9.506	-18.574	-20.98	-9.6186	-12.594	-15.509	-12.152	-18.582	-10.546	-11.813	-12.589	-12.867	-15.51	-11.19	-18.056	-10.305	-16.105	-12.517	-6.842	-12.074	-13.169	-14.106	-9.7101	-17.899
-5.8736	-12.105	-12.44	-13.446	-6.0951	-8.3809	-7.6976	-8.2521	-12.657	-14.808	-14.758	-11.022	-10.407	-15.683	-10.61	-13.078	-10.582	-11.726	-15.921	-9.5701	-15.737	-15.166	-10.672	-13.614	-13.384	-12.874	-11.287	-9.3972	-13.899	-9.4071	-8.1035	-14.23	-8.2997	-11.351	-13.276	-7.2005	-9.0509	-8.8034	-13.496	-9.4335	-10.34	-12.269	-5.2844	-8.0242	-8.2748	-8.8214	-17.36	-10.397	-11.531	-12.127
-0.88316	0.67627	-2.5497	1.2541	2.9232	-2.9745	1.1781	-3.5523	1.914	1.5355	-6.6017	5.9027	-6.0404	-3.8654	3.3739	-3.7774	-1.8687	1.4027	-3.7304	-2.4111	-1.1742	-5.0441	0.70947	-1.665	-2.1574	4.7122	1.3278	-0.68696	-1.1614	2.6299	-4.9485	2.5164	8.6861	5.1188	9.2624	-8.5535	-2.049	2.9792	-2.3242	5.4227	-2.6683	-3.043	-4.7032	1.5726	5.3861	2.4383	-1.9257	1.1103	-1.2374	2.067
-4.8101	-3.324	-8.5084	-2.0952	-1.2721	-6.3879	-4.4783	1.3914	-3.3599	-0.18779	-4.1376	-3.7996	-5.9234	-0.85025	-4.1259	-5.3114	-5.302	-4.7714	-3.3664	-4.6062	3.8114	-1.5331	-12.505	-9.093	-5.4607	-3.5236	1.9173	-2.0442	-2.8325	-3.7031	-4.3465	-1.8183	-1.4737	-6.28	2.8186	-3.439	3.423	-9.9549	-5.6476	-9.6482	-0.5313	-0.75401	-5.9564	0.96367	-4.3044	-0.79425	-7.9204	-5.0121	-1.6264	-1.386
1.144	-4.4073	0.84135	5.4544	-3.3807	-0.56223	8.1093	2.631	-5.9874	0.69524	5.633	-1.1723	0.55767	-1.8339	0.045457	0.92121	-1.1204	2.2722	1.1581	0.31036	8.5534	-3.5881	-0.22715	-5.3008	2.7601	2.3478	0.82212	2.7435	1.8397	4.9061	-2.0935	-0.85774	0.32846	7.4443	-7.7062	-1.0181	6.2218	-1.4003	1.1144	0.4891	-4.476	5.2913	9.3239	-1.6171	1.9281	-2.4183	-3.5103	1.4032	7.2909	-0.24025
2.5843	-1.104	-3.4831	-3.1181	0.8999	-1.061	-3.4336	0.090228	-0.88187	2.3897	-0.80796	-6.3406	-1.5102	-1.5251	-2.3207	-2.0052	-7.2294	-1.7347	6.1092	2.6084	-3.6081	-1.5462	-4.2364	-2.6387	-2.3266	-2.0216	-1.6726	1.9847	-0.94413	3.8302	-3.0416	2.0726	-0.69922	-2.0213	-4.7115	-2.6645	-0.42297	-7.5181	-1.1759	-1.9106	1.1225	0.62975	-3.3587	3.2686	-2.0461	-4.6557	-4.5161	-2.4567	0.077902	4.5728
3.4901	12.086	2.8194	11.238	1.9057	5.8787	8.832	9.8189	9.6582	9.8376	4.626	3.429	3.2089	14.528	7.5373	14.739	8.3297	11.292	10.39	0.93406	12.27	11.119	6.4934	11.76	7.7396	5.1108	9.9799	8.0343	6.7672	10.389	13.349	11.236	5.6911	11.195	6.5017	0.34042	5.5238	8.9879	5.2899	4.9229	7.7438	14.523	10.472	9.6956	6.1467	8.8382	10.846	13.521	4.3984	2.5152
3.2038	-0.060609	8.2153	-0.86684	0.92858	-6.1102	1.5423	-3.7073	-4.4659	4.5866	3.5643	5.2667	1.152	1.6665	1.2155	-0.69255	0.24454	0.36859	2.3222	-1.0199	1.9688	8.4586	2.0315	4.0424	-1.5431	2.6878	2.2402	-0.73444	-2.8977	5.505	1.3033	-4.6204	2.2796	-2.5975	-1.5618	-2.3323	3.0948	-3.2046	2.4059	3.4486	-0.17809	1.5585	-1.5775	-4.2664	-5.102	-2.117	4.106	3.6026	1.5564	-0.61678
-7.5748	-11.636	-5.6612	-6.5794	-7.4827	-1.0206	-3.9623	0.2661	-6.5776	-3.1889	-7.6961	-2.1263	-5.3663	0.3928	-3.9876	-0.80081	-6.4147	-10.732	-3.0707	-4.7694	0.65811	-6.013	-3.1229	0.014097	-8.847	-6.5758	-2.8971	-4.6182	-8.2749	-7.4989	-0.029313	-4.5127	-5.1943	-5.8575	-3.7217	-2.9108	1.5482	-10.218	-2.5544	-5.9824	-4.7628	0.030735	-7.1567	-6.1302	-5.054	-0.64728	-5.8986	-12.082	-2.051	-9.2338
-1.9233	-1.1348	-4.5546	-3.6344	-5.3929	-2.7551	-0.73455	-2.1919	-10.049	-10.883	-7.6954	-3.2042	-8.2015	-6.6706	-6.5413	-7.0748	1.0281	-4.0636	-3.3469	-2.1806	0.19564	-8.0277	-7.2785	-9.0275	-3.1913	-0.71692	-6.3375	-5.5518	-6.1003	-9.6889	-6.1427	-6.1131	-9.4096	-8.1719	-6.7125	-7.3076	-0.99655	-3.2003	-8.437	-0.42146	-9.6171	-9.4189	-1.284	-3.0203	-7.1866	-9.3982	-5.7742	-2.5361	-7.3386	-7.291
-5.3499	-7.9053	0.71186	-8.3933	1.4237	0.40003	-0.12599	-6.7994	-4.3327	-2.842	0.93919	2.341	0.058638	-7.5909	-1.5088	-1.8582	-0.65817	-1.3676	1.5528	-2.1972	-0.95445	-4.2208	-0.93847	-5.9357	-4.6119	-5.2453	-4.9447	2.034	-0.82081	-0.63108	-0.16868	2.6621	4.6888	-2.9723	1.4485	-3.7658	-4.5026	-2.5628	2.8573	-0.97588	-4.62	-1.7973	0.2942	-2.3702	-6.4927	-2.0881	2.5043	-1.532	-1.8334	-1.2922
-12.907	-13.906	-16.22	-13.863	-12.662	-13.07	-10.436	-23.147	-13.626	-15.312	-7.7169	-9.8463	-13.675	-6.4589	-12.045	-14.012	-11.306	-7.5634	-17.362	-16.412	-12.376	-14.886	-11.956	-9.1638	-8.4874	-16.674	-13.405	-15.854	-6.2271	-16.451	-19.284	-14.331	-8.0746	-11.867	-21.332	-8.5393	-17.712	-12.2	-15.427	-16.823	-9.0766	-15.833	-13.689	-17.678	-14.863	-18.395	-10.012	-17.208	-9.5217	-14.884
-8.153	-5.5135	-13.129	-4.0304	-2.214	-10.907	-4.1265	-3.8015	-7.1137	-9.2981	-7.9444	-9.5313	-7.9506	-7.1139	-7.6468	-7.3373	-4.1531	-0.66705	-6.584	-4.2346	-9.8072	-14.83	-6.7957	-5.3688	-5.8755	-5.7557	-7.8046	2.4103	-1.4372	-9.777	-0.95531	-3.4411	0.88132	-6.3325	-5.3567	-6.7204	-1.7228	-2.6838	-9.8672	-10.16	-6.7921	-6.0937	-9.1618	-12.35	-7.774	-2.992	-7.3399	-4.6085	-3.388	-13.482
9.3574	6.3829	5.5996	5.2038	2.4075	5.0386	4.3083	6.0667	3.2906	5.6822	3.533	4.381	5.2491	8.0485	5.3285	4.8927	3.6703	4.5559	7.2989	2.5206	5.0715	7.9036	5.6644	9.0769	8.4799	5.3849	3.0004	7.8312	-0.93473	1.0333	5.2903	9.0411	2.2725	4.1377	5.6349	1.113	2.6495	4.88	4.3014	8.4885	11.063	4.0596	7.2325	1.9267	-0.96754	8.5267	-1.0684	11.38	7.8539	11.738
-8.0594	-9.3397	-10.129	-7.0381	-5.5118	-4.2169	-3.3817	-6.9456	-6.8275	-10.48	-10.629	-7.8058	-3.6748	-4.1687	-9.9267	-3.4564	-3.3915	-5.2421	-3.4413	-9.8571	-5.5857	-9.8117	-7.5599	-3.876	-6.6736	-9.2309	-8.8025	-13.455	-9.3421	-8.8891	-8.6773	-2.8939	-6.4105	-8.5034	-6.8218	-11.691	-5.8011	-2.7493	-2.9116	-8.7964	-8.1038	-3.9754	-10.554	-7.825	-6.3595	-3.5992	-17.262	-14.143	-12.956	-10.95
4.0676	-6.8584	-3.0612	-4.8692	-0.45333	-3.6489	-2.2612	-2.2048	-4.9917	0.54866	-8.144	-16.542	-2.85	0.63614	-4.3961	-9.9615	-7.9684	0.13983	-5.3086	-5.7089	-8.7628	-5.872	-4.772	-5.7746	-8.7006	-4.4561	-3.8146	-2.14	-9.113	-3.9816	-3.3446	0.13949	-4.4375	-4.9634	-8.5613	-7.7687	-1.6637	1.1876	-5.5159	-11.076	-8.674	-3.5708	-2.5736	-5.9381	2.6897	-8.2552	-4.5167	2.9862	-7.4777	-0.16595
11.639	3.3938	6.8247	1.7362	11.067	13.446	2.1834	7.6146	2.2965	18.329	3.5923	4.9936	10.182	9.4984	1.1525	5.8871	13.391	9.1702	8.0147	8.0892	7.8788	7.8038	5.6197	4.0825	11.328	2.5181	4.67	4.212	8.7387	1.885	9.2541	9.1883	5.4798	8.0684	12.593	12.031	7.2066	4.837	6.1861	4.2045	4.1609	3.6241	8.2897	7.1663	2.0037	3.0087	12.718	4.6807	6.9056	8.9003
-20.86	-19.426	-22.668	-21.182	-27.566	-23.53	-25.113	-28.593	-20.701	-20.681	-26.322	-24.137	-20.358	-20.826	-23.644	-23.947	-24.735	-28.083	-19.042	-25.858	-23.137	-26.276	-19.121	-25.301	-18.709	-25.313	-20.415	-21.88	-19.716	-22.881	-23.957	-25.451	-20.645	-21.036	-25.234	-19.05	-20.607	-27.698	-20.805	-23.499	-24.215	-24.351	-19.962	-21.3	-17.638	-23.223	-24.639	-17.822	-21.802	-22.409
0.57409	8.7318	3.1266	11.376	7.779	6.5618	-0.65083	11.048	0.1273	13.386	2.727	8.4184	2.6808	8.8192	8.5752	-0.9616	7.7844	5.0424	12.171	9.7074	2.2263	5.4059	7.2574	8.1238	9.1852	4.8759	13.446	4.4881	4.8128	12.192	7.9176	3.2853	-1.1428	13.675	1.6745	3.6555	7.8352	7.9091	2.5672	8.8309	8.8696	6.7383	13.157	3.712	4.3637	5.5445	1.2131	8.1505	8.4571	3.819
-15.739	-11.945	-11.53	-21.107	-13.25	-19.138	-15.995	-14.265	-12.881	-13.272	-22.202	-15.522	-13.794	-12.697	-15.857	-18.889	-12.118	-13.502	-10.789	-16.845	-12.485	-13.181	-14.227	-12.667	-11.769	-15.607	-12.725	-13.809	-14.548	-14.44	-15.269	-8.057	-19.842	-11.714	-19.641	-18.553	-10.594	-11.955	-12.858	-9.1929	-13.05	-10.751	-10.328	-5.4654	-12.266	-20.291	-14.26	-14.065	-16.494	-10.201
-5.1304	0.95327	-0.11346	-1.5765	-4.5048	-0.35225	-1.9886	5.6228	-6.3071	0.28039	-3.2281	0.74197	-3.5662	-0.77251	0.24965	-6.0175	-4.424	-3.3142	0.042781	-6.0731	-7.282	-2.4781	-6.9922	-10.393	-1.2298	-8.7998	-5.2308	-7.4506	0.62814	-3.5151	-1.6794	-5.0186	-6.042	-12.635	0.63198	0.75071	-6.4404	1.7101	-4.461	-5.1505	-2.1185	-0.91651	-3.7346	-3.2425	-3.1583	-4.2299	2.2645	-1.2367	-1.5347	-3.7673
9.2506	3.461	4.6754	7.519	8.3312	9.865	14.94	10.526	2.3226	9.2981	6.7364	3.8465	5.8804	11.077	2.9943	3.3347	9.9446	9.3255	6.8175	0.90051	10.269	0.43038	4.912	-2.4162	6.6111	9.7801	2.3853	6.1103	7.6876	-5.1396	8.3164	0.57923	9.7316	2.4319	3.652	8.1933	7.8816	6.2067	2.4892	8.6893	8.3897	3.6782	3.8218	6.6541	5.3171	3.6068	2.702	2.3115	10.659	12.919
-17.517	-23.85	-26.412	-25.903	-23.039	-24.132	-25.433	-24.289	-21.651	-32.111	-26.468	-18.048	-26.23	-21.308	-23.287	-22.111	-19.455	-20.647	-27.632	-19.044	-24.356	-20.428	-24.732	-29.825	-24.627	-22.919	-24.332	-20.232	-20.467	-24.131	-23.398	-21.513	-16.951	-25.519	-21.829	-18.928	-19.43	-25.701	-28.31	-25.241	-16.5	-18.406	-23.069	-25.765	-26.301	-25.345	-21.788	-26.723	-20.092	-21.097
-18.323	-13.421	-13.539	-13.9	-21.018	-19.767	-6.9748	-7.7578	-10.476	-9.4628	-15.957	-7.8378	-15.714	-10.561	-12.185	-17.868	-14.329	-9.3761	-16.568	-10.683	-11.335	-12.868	-14.515	-12.613	-8.7689	-11.962	-15.643	-12.034	-13.534	-9.3216	-12.786	-15.781	-17.637	-14.133	-19.384	-8.7169	-8.4682	-22.468	-19.344	-18.489	-17.443	-16.865	-16.777	-21.799	-13.376	-9.6681	-11.17	-14.07	-17.383	-6.7433
-4.7091	-9.6719	-9.01	-13.443	-2.6536	-6.8907	-9.8043	-12.885	-8.4659	-2.8318	-9.9298	-5.7983	-6.2426	-4.1269	-6.3242	-7.3818	-10.388	-8.355	-6.6461	-3.7804	-7.4962	-7.2585	-8.9794	-7.5106	-13.795	-6.8075	-11.706	-13.323	-8.8476	-5.5411	0.32655	-10.033	-3.0195	-2.9645	-11.976	-12.166	-6.4753	-3.2364	-11.527	-3.3978	-9.8927	-11.68	-6.1591	-13.643	-8.2548	-3.9787	-15.003	-13.973	-11.311	-9.2656
-13.525	-4.5418	-9.5143	-8.6157	-16.059	-8.4179	-9.481	-8.7865	-12.01	-8.3437	-11.982	-5.7312	-9.1662	-6.7447	-11.248	-15.555	-13.651	-13.006	-7.6574	-12.473	-4.9842	-14.145	-18.582	-7.2354	-10.38	-16.583	-12.706	-8.5238	-12.731	-13.392	-8.8817	-15.21	-11.926	-14.017	-10.422	-7.0953	-10.608	-9.6746	-9.0381	-9.5	-11.567	-12.244	-8.1755	-9.4495	-8.6055	-9.7083	-9.3838	-16.784	-14.106	-15.311
-8.3355	-11.603	-5.4973	-15.865	-10.411	-12.823	-14.145	-6.1831	-13.285	-13.772	-16.583	-14.269	-10.683	-4.3968	-15.094	-10.235	-7.9889	-6.5267	-12.685	-15.437	-12.589	-10.804	-14.731	-3.2558	-7.6507	-13.905	-7.6217	-4.9757	-10.636	-15.349	-14.995	-7.3686	-12.379	-7.8176	-8.0281	-10.273	-10.509	-11.85	-8.8697	-13.399	-4.2762	-13.264	-9.2922	-8.3501	-4.8329	-10.574	-8.904	-5.798	-9.7748	-8.1711
-2.7618	5.8511	3.2765	5.3477	-3.2587	2.2361	1.797	-1.4636	1.0048	-0.91066	-5.7583	1.5346	2.2008	-5.8086	-0.62587	2.6047	4.877	5.9448	1.6481	-0.42605	-9.7291	-2.3488	1.4272	2.6636	0.10338	6.2106	-0.00086571	3.7683	-1.5685	1.3841	-5.2973	1.8314	1.929	-2.3232	2.1522	1.2166	-2.2989	-3.243	3.0626	-7.0365	-1.4564	-2.8254	-4.4707	0.51326	1.6135	1.1818	-0.87859	-0.69621	2.5126	0.18906
-4.9224	9.1217	1.5511	1.1656	-5.3493	0.10283	-0.9012	-3.3714	5.3128	5.2172	4.0963	-2.4556	5.8801	3.4662	0.93516	-1.3246	2.1652	-3.9278	3.1049	0.85542	2.5771	-7.3533	-3.0764	-4.6076	-0.50729	3.2688	-1.2477	-2.4701	1.7255	0.46701	4.1065	-1.1553	4.6964	3.7379	-1.8628	0.82157	0.49352	3.587	2.2022	2.8067	-0.30349	0.035629	2.3383	-1.5155	0.95247	-5.7317	2.8531	7.433	2.292	1.8871
-8.2971	-1.1167	-3.8092	-9.7085	-3.3105	2.7177	-0.86237	0.41192	-5.8696	-1.5017	-6.6685	-7.0954	-1.6599	-3.1632	-6.7679	-0.79487	-5.1561	-11.146	-5.6997	-7.4277	-6.2616	-3.993	-8.3335	-2.2466	-5.6763	-2.8469	-9.0451	-11.922	-15.833	-9.1677	0.99545	-8.3046	-10.462	-9.4909	-4.6588	-4.9704	-2.0247	-6.3271	-7.7295	-8.6387	-14.478	-7.3193	-9.8678	-1.7121	-3.7392	-8.4511	-7.7281	-5.1154	-4.079	3.6045
-5.3858	-1.91	-5.73	-8.5716	-4.7875	0.45209	-5.7968	-1.4075	-4.4312	-5.5997	-7.0109	-0.41279	-1.0943	2.2542	2.0657	-1.5583	-1.2352	-2.9068	-6.1984	-0.44053	0.18147	-11.268	-1.5407	2.0204	-5.7431	-0.88155	-4.5742	-7.4805	-1.8708	-4.2682	1.9832	0.057823	-5.4821	-4.2851	-2.0062	0.26206	-3.044	-0.66107	-6.097	-4.7465	-3.0344	-4.5551	-1.6386	-6.1717	-6.7997	4.7821	-4.7203	-6.9815	-1.9624	-4.4031
-18.365	-21.181	-29.589	-18.266	-18.917	-18.082	-23.3	-21.068	-18.951	-21.054	-22.348	-15.385	-22.367	-16.015	-22.956	-14.1	-26.377	-23.947	-27.563	-25.417	-17.5	-22.971	-25.903	-19.992	-14.918	-24.983	-14.535	-19.808	-20.311	-26.389	-24.675	-17.702	-29.476	-23.791	-27.971	-23.532	-24.63	-18.435	-25.934	-22.742	-18.701	-17.176	-13.386	-19.637	-31.384	-25.38	-18.467	-22.599	-13.578	-22.326
4.9739	10.968	7.7911	7.7446	7.8457	8.7047	12.291	3.0578	4.5046	7.5621	14.626	8.9367	1.4341	7.6616	6.1547	11.731	6.9801	9.4628	9.4823	8.9527	4.998	7.9524	-0.099104	6.6478	9.1771	3.9384	11.818	5.8586	9.3295	5.2436	1.4013	4.1212	4.76	4.507	8.356	9.8717	5.2248	-2.128	1.0758	9.0435	4.4756	6.986	3.7626	4.9555	1.8022	4.6079	12.762	11.507	5.4469	2.3012
1.4233	1.3206	-6.3834	1.023	-4.2563	-3.5896	2.9612	-3.3843	-5.436	-4.7249	2.4589	-10.673	-1.6912	-1.4941	-2.1623	-0.38231	-8.3545	-0.46729	-0.26115	-4.2866	-2.7735	0.16988	-1.345	0.4876	-0.69062	3.5494	-1.84	-3.1785	-3.3011	-7.9711	-6.5347	-5.955	-2.5682	-3.1918	0.040214	-2.2595	-0.74947	-2.8758	-2.4165	2.4039	-3.1571	-1.1903	3.9721	-6.3153	-1.9326	-3.8762	-6.8451	-2.3111	-3.0548	-2.4335
-14.966	-9.361	-6.4212	-8.6903	-7.225	-5.8758	-9.096	-0.12894	-10.032	-6.943	-9.1048	-8.3597	1.6121	-3.3673	-6.1435	-4.1047	-11.997	-0.62551	-7.9567	-13.444	-5.2199	-6.9349	-7.5334	-10.696	-1.5943	-2.1047	-8.3761	-6.9188	-8.0437	-3.4335	-8.091	-8.3046	-12.459	-8.2579	-7.8811	-8.1972	-9.1426	-6.885	-19.479	-5.8604	-6.5315	-8.7618	-8.183	-7.2278	-2.3331	-11.881	-12.795	-1.8896	-6.8445	-2.5745
-10.721	-9.1415	-12.879	-3.8041	-15.338	-9.2168	-13.541	-9.9858	-3.7181	-12.44	-9.7909	-6.7959	-18.214	-4.2424	-5.1431	-12.884	-6.1332	-12.82	-7.7381	-12.169	-9.3041	-8.1138	-12.374	-10.626	-15.006	-5.1968	-9.8177	-11.777	-5.0764	-8.1204	-5.7955	-9.8511	-7.0702	-10.764	-5.7851	-1.5235	-13.616	-11.467	-18.025	-8.6986	-8.867	-11.077	-6.3968	-11.04	-8.3183	-8.1615	-6.6593	-10.147	-8.3933	-3.1927
1.1987	10.703	0.87564	-0.19524	2.5607	2.6548	3.0317	2.2386	2.4571	1.5387	-0.057492	1.6593	-4.1344	-0.65763	3.2097	3.4341	-6.1795	0.33213	2.6197	-2.3363	1.0872	-3.5757	13.404	3.478	-6.7298	-0.95004	5.3972	2.4523	-1.202	2.4511	-1.2492	7.3537	-2.4105	-0.74631	8.423	0.10524	-1.2286	4.9267	-0.71108	2.0685	2.3197	5.3443	8.9391	0.89761	6.2749	2.5936	4.3132	-2.6364	0.4073	7.4591
0.76645	-0.39017	-3.4407	-6.0928	-1.6728	-4.6021	-4.135	-9.1081	-0.48716	-1.1068	-4.3629	-6.8012	-4.7706	-2.7128	-4.6192	-7.9096	-8.3413	-4.9374	-1.4359	0.99113	-7.557	-2.7189	-4.406	-0.66048	-0.73065	-3.0309	-1.5851	-2.6876	-5.9685	-4.866	2.0702	-0.65833	-1.3927	-0.10646	-7.8644	-1.0014	-0.6461	-0.99936	-4.8268	-2.3694	1.8832	-10.069	-4.0089	-2.224	0.018019	-4.4686	-4.9044	-3.3744	-3.2697	-0.91338
-10.197	-4.0456	-7.9301	-6.2899	-10.805	-5.8064	-11.764	-10.292	-11.314	-12.198	-11.951	-8.3857	0.23803	-14.471	-16.582	-13.8	-12.525	-9.2799	-12.699	-10.877	-14.137	-16.27	-6.2222	-12.475	-10.839	-10.916	-9.0972	-16.701	-11.483	-11.85	-10.332	-15.556	-14.269	-0.72847	-8.6135	-13.16	-10.754	-6.2101	-16.132	-8.5067	-4.7254	-11.721	-8.6278	-10.503	-10.031	-11.634	-13.685	-13.721	-10.422	-8.409
3.7985	4.4364	-2.4269	3.6502	-1.7852	5.6686	-1.6943	3.7697	0.44639	5.6731	2.1007	0.55386	-3.8163	5.4467	-5.4942	-0.85142	5.4099	-2.2584	0.63424	-4.0613	4.1417	-4.313	4.8146	4.251	4.7421	2.403	2.0224	1.0333	3.4445	0.99062	3.478	-3.3718	-3.5187	1.6111	3.2676	6.7136	2.0391	1.6025	4.9278	-2.1386	-0.76849	6.4908	-0.77641	6.3077	5.7118	0.013373	0.56059	1.0262	9.6844	2.7214
-2.8346	-5.7124	-4.4161	-4.0391	1.613	-7.1173	-2.3491	-0.4863	-3.7303	-1.563	0.36758	-2.8321	-5.1971	-3.2211	-4.1465	-5.3055	-1.2789	-5.7635	-4.146	-1.54	-7.4972	-5.3337	-8.4309	-9.497	-5.5383	0.64163	-3.9302	-5.4574	-2.6585	0.96087	-11.332	-3.064	-9.4309	-2.4187	-5.0559	-5.4733	-1.2369	-1.2256	-1.7257	-2.9112	-0.84936	-9.7331	-3.1444	2.2572	-7.8508	-11.423	-0.83732	1.5259	-1.0524	-0.6627
-0.45819	5.6903	1.6517	-0.43011	9.2075	5.6253	-1.221	2.2928	0.62529	-2.3739	-4.0875	2.2756	3.2795	4.1827	9.9242	0.94234	3.0959	-2.8683	0.95806	2.4714	4.8157	2.2396	0.41026	0.058925	-0.44356	4.2686	-0.80887	8.0598	8.0198	-4.0068	4.9089	-0.65554	2.2269	-4.8192	0.090999	8.9863	2.0489	1.1619	1.3524	3.5717	-2.3731	1.1834	-1.5752	-4.2393	2.6436	-2.9517	1.3703	5.238	1.4107	2.5591
-4.0641	-5.6314	-1.2436	-7.8569	-5.2892	1.7401	-3.4809	-4.8373	-1.2642	2.0786	-1.3887	0.9052	-5.6872	-3.4859	-4.2966	-3.5479	-3.3246	-3.1209	-3.7936	0.70858	-4.2387	-5.267	-0.84034	0.25882	-6.3274	-0.15327	-5.0236	-6.3677	-9.5009	-1.1575	-1.536	1.1481	1.8331	3.5734	-5.688	2.6974	3.4086	-0.28374	-1.5842	4.9857	-3.144	1.8422	1.6657	2.0717	2.458	1.9283	0.92782	-0.52708	-1.9212	1.2146
-1.2818	-3.0687	-12.895	-9.5952	-10.352	-11.079	-9.4348	-9.0279	-11.281	-14.255	-6.5608	-6.2261	-11.098	-17.246	-7.7681	-5.6171	-11.509	-4.7473	-10.954	-14.857	-7.3539	-6.0957	-9.9818	-12.81	-19.444	-18.029	-7.4322	-6.3192	-9.0162	-10.823	-10.518	-2.3609	-12.024	-9.0253	-13.885	-2.2015	-12.338	-3.6967	-8.2367	-8.0448	-10.307	-6.1751	-12.826	-12.885	-5.7118	-9.4292	-5.9286	-6.0699	-12.45	-9.163
-10.203	-11.948	-10.093	-10.291	-7.7594	-8.3515	-11.895	-7.355	-12.789	-9.6952	-14.546	-4.167	-9.0382	-3.44	-4.5383	-4.4596	-8.3296	-16.016	-6.5088	-13.294	-8.3772	-8.5407	-7.3604	-4.5284	-8.7954	-5.2467	-6.9729	-14.444	-11.399	-6.1853	-5.4203	-11.078	-12.238	-15.622	-6.6063	-15.121	-5.0646	-8.3653	-7.3006	-9.4373	-10.38	-1.4886	-11.316	-12.255	-9.1122	-8.7007	-9.4394	-8.8977	-13.47	-8.1241
-17.756	-15.315	-14.406	-26.16	-21.081	-19.152	-22.739	-20.851	-24.348	-27.745	-21.794	-24.919	-27.593	-21.891	-17.594	-21.837	-18.003	-17.327	-21.543	-21.197	-32.015	-18.154	-22.591	-20.388	-26.56	-25.502	-21.083	-28.884	-20.248	-22.918	-20.677	-21.484	-19.35	-21.02	-18.046	-22.065	-14.942	-20.206	-21.138	-22.431	-26.877	-21.525	-24.518	-21.406	-17.84	-22.48	-25.928	-25.615	-22.219	-18.584
12.603	8.6907	4.4987	5.2455	9.9001	6.2419	0.17457	7.6994	7.036	2.7175	0.76206	6.0722	8.1418	-0.76675	2.4764	2.6913	1.9543	-0.37022	9.7108	10.625	4.5159	-1.4253	1.3841	6.974	9.2928	3.4398	8.2459	9.1249	4.9107	2.1746	10.326	6.0257	6.7314	6.0735	7.5695	3.7234	4.0741	8.6893	8.8088	1.1606	6.4039	6.5701	1.8725	6.2887	3.0524	2.4296	0.45698	4.0028	3.6221	3.8986
-3.0832	2.2596	-3.8845	-6.0355	-6.7793	-5.8386	-2.5551	-3.5562	-6.4106	-12.973	-3.8221	-10.71	-9.4434	-5.372	-7.8221	-2.9508	-8.9993	-6.9484	-4.2438	-9.3554	-4.0021	-1.752	-6.1079	-3.8782	-0.51642	-11.315	-13.689	-6.596	-8.6574	-6.2181	-9.1706	-4.7891	-5.467	-5.3653	-5.3159	-7.5879	-5.0393	-3.5548	-7.3281	-5.1081	-5.586	0.6357	-12.12	-10.584	-0.55221	-1.1187	-2.4649	-5.9431	-9.0492	-6.7398
1.6261	13.628	6.158	1.2595	5.2382	5.9162	16.249	7.3587	15.92	12.694	11.722	8.3827	10.323	7.2418	9.072	10.046	8.7466	3.4249	4.3881	5.0087	8.5043	11.056	16.124	10.335	17.879	16.496	10.169	9.0859	9.887	8.4346	7.2563	15.798	11.563	10.085	11.618	12.385	10.283	8.5123	9.3555	7.7085	14.737	7.6898	8.7115	11.952	10.101	8.4917	16.656	11.108	4.5875	7.1723
6.1058	7.4429	5.7424	4.6	4.7326	7.2241	6.5312	5.7929	5.5695	8.7819	11.146	10.957	3.8287	4.4777	3.9306	13.929	3.8863	3.7104	3.9076	0.4881	8.2424	9.87	6.646	3.7811	4.3502	3.6642	2.9962	6.4322	8.4225	7.5943	0.93578	7.5184	3.2862	10.698	7.5764	5.5072	9.348	-1.146	8.1699	7.7463	5.4424	7.18	1.1262	6.9618	5.4486	10.622	6.801	4.7685	4.9569	8.236
7.4077	6.6974	1.578	4.6843	1.9821	-4.1411	6.6995	7.9422	8.3374	-5	4.8528	2.7015	4.1711	0.89971	7.7542	2.5446	3.7886	5.0497	8.3621	11.016	3.4404	-2.1508	7.1755	5.2883	-1.1385	1.3755	0.78451	6.5319	6.0453	1.7698	7.7174	10.957	1.2196	5.7811	3.3276	-0.36038	4.9376	5.4596	9.7867	1.3168	0.71084	7.2909	6.104	3.9377	1.9556	4.0176	3.5	0.34044	4.4441	0.55836
8.5731	12.387	9.1936	15.322	9.3608	10.052	4.0944	6.0006	7.7434	5.5596	7.3223	6.2829	3.384	11.609	3.0756	5.7674	3.008	4.7404	3.7796	8.821	15.232	4.6414	9.6259	7.2837	14.388	6.3107	10.328	12.348	10.101	9.8791	5.0571	5.6785	5.6239	16.079	5.2629	8.5859	11.869	14.153	8.6035	7.2001	6.6823	7.3069	8.1383	6.7038	8.2768	5.5464	7.8159	10.949	12.828	7.7486
-1.1679	-3.2567	-2.1954	-1.8809	0.26429	0.082628	0.65429	-5.3275	-2.1329	-0.15371	-4.364	0.068771	-0.0079098	-1.233	-6.4108	1.9741	-2.8452	-5.0255	-4.7821	0.38587	5.3226	-1.4724	3.6149	2.8407	-1.1124	0.71163	-2.5382	2.0631	-6.6174	0.30529	5.2974	-3.75	3.4644	-5.1265	1.1414	0.63443	-0.68051	0.31851	6.377	-1.4343	-2.8725	1.3104	-1.8673	-0.23303	-1.7739	-1.6001	-6.5906	4.3302	-4.4188	0.92861
4.2317	-1.0352	-2.2315	1.5606	-2.8321	-0.75105	4.6508	-1.6486	-6.4093	-1.6492	-1.0575	-2.209	2.7321	4.2937	0.35671	2.0378	-3.6135	-1.1181	-6.1952	0.077277	-0.073914	-7.9264	-4.26	1.8554	-1.0586	-7.2205	3.6236	2.4709	1.6927	-9.0196	-2.2297	2.3408	5.5411	-6.608	2.2834	4.88	-0.87665	2.9314	-2.6894	-1.5405	6.3519	2.3321	0.74172	-0.31361	-7.1107	4.0231	-1.8279	-4.9317	-5.4072	5.2715
-5.6158	3.3088	-3.6302	-8.3187	-0.68039	-4.777	-5.6337	-0.64777	-4.7596	-5.3089	4.0542	-7.3484	3.4085	-2.7592	-0.57747	-1.9896	1.8428	-5.8097	0.83671	-2.7529	-2.5301	-7.1115	-1.9079	1.4213	0.16358	-3.1166	-6.4701	-2.2895	-1.3767	-1.7655	-7.1767	-7.9134	-12.939	4.7214	-6.1761	-6.4142	4.3099	-5.0928	2.3945	5.0829	4.5194	-3.3842	-0.61895	-5.2843	0.38317	-2.1165	-0.94652	-11.593	-4.0649	-2.778
6.5948	-0.17058	-0.2709	3.1243	9.927	-2.3401	0.54858	2.1081	0.43334	-3.3318	0.003757	0.33519	-0.91771	0.73418	-0.32639	0.077754	2.7419	1.6726	0.030452	-3.9948	0.3025	2.4381	-4.9674	0.56289	-1.8775	-1.8414	0.23356	0.55925	-0.11503	5.9154	0.43827	0.88665	-0.98711	6.3919	2.4534	7.3716	1.8592	1.4057	2.938	-2.9126	0.33905	-4.2173	4.9128	15.174	7.05	-0.024093	3.4714	-2.2109	1.3127	0.65027
-5.4641	-6.2408	-8.9511	-7.5298	-6.6784	-7.426	-6.0489	-11.053	-9.2786	-11.502	-3.9439	-8.2224	0.98306	-7.0263	-10.293	-15.97	-3.2583	-9.96	-3.5716	-6.5088	-7.5545	-7.1504	-6.3139	-13.739	-8.9986	-8.6707	-4.3746	-5.367	-7.8785	-12.387	-12.413	-6.3764	-10.514	-8.2643	-14.34	-5.1205	-12.528	-6.869	-5.6956	-16.549	-9.0465	-8.909	-4.5725	-6.2783	-5.7489	-3.1713	-7.5339	-3.3094	-6.7785	-12.505
-18.798	-13.822	-14.659	-13.767	-15.831	-9.0644	-16.077	-11.764	-15.712	-11.928	-15.955	-15.372	-13.561	-22.878	-14.512	-14.147	-16.589	-14.197	-11.953	-17.028	-16.991	-14.239	-10.748	-18.195	-11.813	-19.675	-22.929	-10.874	-8.332	-11.554	-10.658	-12.864	-20.754	-14.386	-20.807	-11.077	-18.591	-21.227	-22.994	-12.077	-16.983	-17.666	-15.539	-18.681	-20.705	-10.272	-14.086	-19.009	-15.263	-16.32
-19.931	-21.997	-21.086	-25.22	-19.209	-28.131	-21.44	-21.935	-21.732	-24.3	-30.528	-25.277	-27.081	-17.42	-19.446	-26.744	-22.454	-22.622	-21.021	-28.078	-17.894	-18.851	-20.695	-22.604	-20.215	-18.934	-24.375	-26.058	-28.053	-24.277	-22.711	-26.207	-16.949	-18.948	-23.977	-16.185	-23.099	-19.072	-19.973	-26.263	-19.666	-26.305	-23.232	-22.762	-25.498	-24.571	-16.687	-18.435	-22.865	-19.298
-9.9672	-19.119	-12.918	-11.336	-13.617	-16.173	-12.837	-14.144	-15.858	-11.47	-11.474	-12.285	-8.3448	-10.29	-17.982	-13.682	-14.888	-6.8061	-15.649	-8.5172	-10.421	-11.215	-12.91	-7.0799	-12.301	-14.072	-14.415	-10.601	-16.133	-12.051	-11.461	-14.554	-13.88	-14.085	-17.452	-17.16	-10.086	-12.086	-13.471	-17.755	-12.122	-12.707	-11.102	-12.138	-15.972	-15.507	-14.197	-10.942	-10.053	-12.453
-2.5882	0.69751	11.868	-2.7724	5.5439	2.6662	6.6702	8.064	5.2129	11.298	0.8299	6.9818	2.4578	0.5649	3.7052	7.1542	0.35517	-0.87814	1.4749	6.1017	6.8853	-2.8028	6.1261	-7.3608	3.375	-2.8775	4.0683	2.1392	6.1667	5.1634	6.4016	5.5125	6.9351	2.973	2.9202	-0.58972	6.1346	-2.5835	4.3914	4.5247	-1.4074	0.66427	4.0216	-2.288	5.8984	4.9517	7.4748	0.63704	6.5083	0.31185
0.59035	5.3842	5.2629	7.8601	-1.297	0.6779	-7.1092	-1.0955	2.8071	-5.9246	4.1685	4.9856	4.0309	2.9815	1.6422	-2.4412	1.1597	2.1746	-4.2284	0.22056	1.5865	3.1823	0.78201	-0.65584	0.60298	7.7868	1.395	0.051365	-0.86376	0.62578	0.43691	6.0413	-7.0853	12.071	-1.519	0.43479	4.5665	-5.3606	0.81406	-2.5713	-4.8568	0.52941	0.036419	1.1786	10.192	0.67965	-0.54891	-6.1001	0.21618	2.8954
-8.1486	-5.1575	-6.8901	-5.3689	-6.4291	-2.8825	-10.82	-9.6856	-6.2582	-2.6492	-12.909	1.3509	-1.6807	-1.6019	-6.7994	-5.5727	-4.4159	-1.208	-6.6092	-3.4369	-13.442	-9.1219	-8.185	-4.6209	-8.1352	-5.1031	-4.9012	-15.317	-8.6432	-9.3867	-4.0608	-6.665	-6.5424	-9.6086	-7.0204	-11.904	-10.172	-10.682	-5.8228	-9.1723	-8.5914	-6.2171	-4.841	-13.861	-8.8598	-2.8136	-3.0273	-4.8759	-3.5959	-9.7117
-12.215	-2.1684	-8.3625	-3.3287	-2.7623	-5.2379	-5.0829	-7.9708	-4.2686	-5.0931	0.56868	-10.048	-6.4518	-2.6249	-7.8537	-3.805	-3.5648	-4.9879	-2.1356	-1.5902	-1.8895	-5.6683	-1.9943	-5.019	-2.6786	-8.3806	-11.418	-1.0363	-6.3885	-5.5293	-1.2917	-3.3443	-5.8705	-8.0386	-11.131	-4.2352	-5.17	-1.8938	-0.78829	-4.9384	-6.4446	-4.495	-2.4314	-1.6105	-9.2614	-8.4849	-9.7224	-12.239	-3.6793	-1.4083
-3.9907	-1.0686	0.22998	-3.6721	-0.97197	-1.9685	4.6403	-3.3896	6.9476	-2.532	2.6825	-0.83338	-1.5054	-0.47861	-7.8096	1.9302	5.2566	0.30576	-8.7874	-5.5897	-4.963	-6.265	1.9335	-1.2017	3.4281	-0.97565	-3.2171	-3.98	0.34207	-1.741	-4.2828	-5.5171	-5.1193	2.4168	0.64736	2.2971	-4.0075	1.5751	-1.5074	-0.1194	-0.8519	-3.3503	-3.8579	4.8199	-5.5889	0.43416	-2.3014	-4.5572	2.7074	1.7117
1.483	0.65989	4.7917	1.4444	-1.1902	-1.022	-0.031591	-2.2546	-1.3267	0.040444	6.0374	6.5833	1.924	4.0031	3.3287	-0.91052	3.5057	0.72425	6.9757	9.4519	-2.7208	-1.6792	5.8479	0.7992	-5.4872	1.6375	3.9238	-2.243	-3.3117	-2.2327	2.8696	6.6397	-2.4572	-0.98569	2.4556	0.28076	7.2433	5.5535	5.7918	1.8064	-2.8564	-0.66171	1.9527	1.7254	-1.3474	-2.7683	1.6538	6.0427	3.5464	1.4691
-4.2005	-4.2863	1.1213	3.7409	1.7157	-7.6612	-0.09851	5.8776	-0.75795	-5.9244	5.639	-5.6742	1.8601	3.8096	-1.6902	1.2667	4.2437	-2.864	3.9435	1.9768	3.7567	2.7313	-1.429	4.5332	1.7057	-5.0321	1.4266	-4.8895	-0.85117	0.23829	4.1543	4.0711	-1.1076	0.50444	2.2482	-1.5666	3.1951	2.9287	4.6327	-3.2378	-2.9104	7.5708	-1.2905	5.0099	3.1396	1.7432	0.9609	-0.42583	0.38471	-0.43574
-2.5423	3.4395	3.7177	-3.1837	-1.1416	-1.2929	2.271	-3.2896	3.7093	1.061	-3.0613	-3.3661	-2.8423	0.36865	-3.8673	1.524	0.013656	-4.026	-2.0905	-1.2326	-1.8516	-4.3826	2.363	2.6148	-2.1872	6.4903	-6.0828	2.8583	-1.8399	7.9427	-8.7143	-0.15083	-8.4631	1.4431	-1.6935	-0.90866	-7.6028	0.15148	-2.4223	6.8126	-0.4146	5.5464	3.6435	0.39488	-1.5333	-2.2888	4.0866	5.4216	3.348	5.1172
-4.5234	-5.1796	-1.6058	-1.8807	0.028634	-7.2232	-6.8645	3.0338	-2.719	-0.42981	-4.0016	-5.4002	-5.4972	-10.562	-6.7516	-5.0625	-5.2452	-10.392	-6.6923	-8.9227	1.2922	-7.2121	-3.1208	-3.0069	-7.6563	0.68384	-5.3307	-1.0634	-3.4677	-5.6723	-2.8495	-8.5158	-0.75369	-1.5508	-3.1007	-6.1167	-10.677	2.9648	-1.0086	-2.0103	-0.15872	-3.8927	-0.99482	-6.5008	-3.3585	0.052263	0.51914	1.155	1.7493	-9.7887
-6.8721	-3.5245	-5.5675	-4.9961	0.49256	0.89398	1.732	-3.7969	-0.40861	4.6222	4.9799	2.773	4.4011	0.27438	0.044457	1.8186	6.7762	4.9014	0.99902	2.4136	0.48686	-1.307	3.6331	-3.5629	2.9244	-2.8435	-1.2127	2.1591	-0.35237	-1.3445	-0.69951	-1.2424	1.0435	2.5494	5.4747	-1.8853	2.7765	0.5794	-0.29336	2.3918	4.9687	-0.29283	-5.7907	-3.4428	4.832	4.1659	3.8984	-1.7571	-1.945	-1.8761
-12.201	-10.697	-9.7274	-6.4028	-9.8252	-8.7065	-6.7203	-12.401	-12.421	-18.06	-11.396	-11.764	-8.4613	-9.761	-10.375	-9.174	-10.529	-8.5492	-8.5888	-16.809	-9.7947	-9.4188	-11.787	-3.6439	-11.254	-8.0349	-7.6272	-8.8144	-20.416	-6.4315	-7.9869	-15.234	-7.0459	-10.333	-8.0764	-4.8882	-7.9651	-10.341	-6.3228	-9.6734	-8.5669	-9.501	-8.7898	-10.191	-6.175	-7.6597	-13.197	-11.621	-12.746	-13.552
-13.968	-14.707	-11.037	-17.971	-17.476	-15.306	-8.7643	-15.117	-13.5	-11.575	-16.025	-18.81	-16.294	-13.596	-19.231	-15.929	-18.154	-17.245	-16.508	-14.57	-12.366	-18.827	-14.527	-10.432	-18.931	-13.35	-12.946	-13.636	-14.79	-12.513	-13.496	-14.481	-9.0729	-15.551	-20.369	-11.389	-11.447	-17.779	-7.6973	-21.332	-12.888	-16.574	-18.26	-21.538	-15.783	-11.482	-23.47	-17.932	-11.492	-18.14
0.65954	3.5995	1.7119	-6.3026	-1.123	1.3305	1.8107	5.031	2.3381	-1.2799	0.16584	8.2674	-0.14855	1.8329	-2.9141	-0.016585	0.31513	-1.2948	7.7272	-1.0486	0.75149	2.6438	1.9633	2.4577	1.1913	1.9296	7.6374	6.7605	1.4628	-0.412	6.5875	-2.0882	7.376	5.282	2.2432	3.8196	3.0959	8.5676	-1.9587	-0.39673	3.2424	7.253	2.3827	2.7091	3.8137	4.4652	5.9545	-4.1113	3.5903	1.0727
-1.9178	-0.16541	-4.4028	-4.2352	1.1127	-1.1294	1.8235	-1.4832	-2.0891	1.2296	1.3718	0.51353	-7.4813	-0.45284	-1.0031	-3.1684	1.4121	-10.487	4.657	-2.3745	3.5073	-3.8806	-2.8687	-1.1054	1.0171	-6.9568	1.4148	2.2001	-3.3273	-2.801	-1.0181	-8.9148	-0.23907	1.0951	4.882	5.384	-5.5467	3.4396	1.3036	-0.62645	6.0643	-5.5371	-4.2218	0.40128	3.8365	2.2979	-0.025024	7.2974	-10.261	-5.1463
-1.3665	5.4031	2.2854	2.2646	3.9946	-1.2546	-1.2194	-0.065488	4.2507	4.1203	-3.5306	-5.6421	6.1742	3.0167	-2.6635	-2.8963	1.8219	1.0209	3.3117	6.3866	2.8176	-0.88962	-0.55748	-4.3732	2.275	2.993	-4.6896	-0.88035	0.87384	-1.4272	1.6997	3.4865	-2.0366	0.62606	4.7111	-0.59716	-1.1954	5.3229	-0.1168	3.8591	5.6779	4.1922	0.047004	9.044	-0.60022	-0.022438	-3.247	-1.0335	-1.9126	-4.4532
-2.7515	-4.0578	-8.153	-2.8701	3.3588	-4.8661	-2.8493	-0.3624	-0.27133	-1.6983	1.2082	-4.095	1.3975	-5.7346	-10.84	-7.176	-3.2834	3.5353	-8.2883	-7.4074	-0.51899	-0.7345	-2.1244	3.237	-8.1797	0.64664	-5.3166	-6.3136	0.49167	-1.8409	-7.4186	1.3254	-2.9759	-0.9735	-4.9674	-1.5782	3.968	-1.9295	-4.9688	-6.2414	-8.0309	-8.2271	-5.656	-4.3731	-3.1845	1.5643	0.65655	3.5426	0.99237	-0.11952
-1.2258	-3.7288	-10.493	0.42253	-5.5715	-6.1446	-2.8035	-4.0041	-1.2598	-8.0598	-6.0307	-1.8706	0.45264	-2.7707	-6.6052	-6.0591	-8.2386	-4.3347	-4.3017	-0.31236	0.45768	-17.04	4.8873	-5.8039	1.3615	-5.1071	-1.0007	-3.9826	-3.2961	-0.4048	1.0053	-5.6999	-4.1909	-6.4634	-4.8069	0.45876	-6.4544	-8.1123	-9.2494	-6.5398	-1.5199	0.10658	-4.9151	-9.7508	-15.314	-7.678	-7.1418	-7.322	1.096	-3.7407
2.7284	-4.0463	-0.65937	0.89484	-7.8683	0.89236	-0.27135	-2.0405	-1.123	2.4065	-4.3722	-4.256	6.2332	-4.8939	0.13828	-0.16314	-5.0333	-6.2211	-2.6574	0.12744	1.9587	4.3303	-1.5844	-0.66087	-2.1739	1.5694	3.0805	-2.9649	0.65095	-1.7519	0.89419	1.3541	-0.80139	7.9917	-2.9652	-2.8849	-7.7886	2.1254	-3.5866	2.0345	-3.9975	-3.7835	-8.3989	0.16315	-3.4033	-2.155	0.41018	-2.8965	-8.1785	-2.0303
-10.196	-2.2286	-8.8912	-9.9839	-2.6692	-7.5087	-4.4128	-8.7071	-5.3575	-1.7115	-5.158	-2.0206	-0.68297	-8.1611	-5.2225	4.5895	-3.6895	-7.818	-3.2763	-0.57834	-5.8105	-1.8029	-13.696	-4.7176	-0.80339	0.12198	-6.2908	-5.9579	-8.0575	-8.2424	-11.83	-6.4723	-2.6686	-4.5268	-7.209	-0.19488	-7.1351	-4.47	-9.5338	-8.7274	-8.5325	-2.9514	-8.5712	-3.1769	-1.4998	-3.4824	-11.845	-11.525	-15.53	-6.9942
-10.352	-10.55	-7.1953	-15.35	-8.8594	-12.829	-11.009	-16.853	-14.623	-13.679	-13.339	-8.9661	-14.231	-12.915	-4.5854	-11.934	-5.929	-10.216	-5.1609	-9.2144	-10.051	-10.482	-9.7415	-7.4795	-12.667	-8.3686	-14.985	-15.072	-14.994	-15.539	-5.2791	-14.38	-4.8312	-12.739	-14.585	-13.34	-11.606	-13.756	-8.1364	-8.8479	-11.003	-13.213	-16.874	-13.383	-13.24	-10.02	-11.582	-13.803	-8.7388	-11.539
3.9325	-1.7461	-5.2051	-2.5654	-0.72767	-4.6554	-1.9684	2.0638	8.1811	6.4908	5.2703	1.4522	6.774	-3.3513	4.8256	0.69798	4.2827	-1.6281	-5.2314	-0.77951	3.3719	2.5324	7.6539	1.1061	9.0224	7.6527	1.6564	4.2231	1.7707	0.63474	2.9006	-2.9627	2.4376	0.2885	-1.8774	4.3652	-2.258	4.5382	-0.20365	6.4951	-1.2997	1.5572	-0.29779	1.4953	0.16302	-0.56936	3.3935	-1.7712	3.8812	-2.0182
-19.83	-22.108	-15.701	-21.898	-23.069	-21.172	-22.248	-27.43	-20.276	-22.757	-20.253	-17.314	-27.293	-25.879	-18.782	-25.936	-21.295	-25.047	-21.898	-18.41	-16.361	-23.889	-20.566	-11.346	-22.85	-22.454	-21.526	-23.308	-18.419	-15.511	-26.331	-23.536	-26.23	-21.815	-19.172	-28.226	-22.372	-30.355	-20.207	-22.634	-20.969	-17.526	-22.512	-22.216	-16.03	-27.405	-26.708	-20.132	-24.563	-26.303
7.3291	5.3964	0.99916	-4.2493	0.035676	7.2108	-1.8607	-1.2612	2.7997	7.1148	-0.38613	-5.4509	5.509	2.361	0.51629	-0.53084	-8.6684	6.2242	0.67022	-1.703	-6.5907	0.61338	0.15684	8.033	0.11015	3.3776	2.5896	-1.2732	6.9461	0.76525	-2.4355	2.876	0.64586	2.6166	-0.71976	0.90256	-1.2832	-4.5386	5.2255	2.8603	6.137	2.1111	2.3762	-1.1438	-0.58972	6.7422	2.5506	4.7566	5.9329	3.3364
0.098111	3.3899	-4.2867	-3.4793	0.80131	6.9528	-5.7966	-3.7236	-4.0946	1.7383	3.043	-3.0469	-3.4157	-5.9915	-2.1626	0.18319	-3.5637	-0.85665	-0.30271	1.6158	4.0219	-6.0478	-2.2582	0.54763	0.8251	1.4442	-6.3483	-0.34908	2.4469	-4.4555	-0.14945	-0.41922	-2.2417	-3.6437	-4.3846	4.5113	-0.57077	-0.79118	-0.072789	-5.7488	-0.18923	-3.1263	3.5489	2.6509	2.3387	-1.7522	-1.8115	0.49433	11.964	0.13204
-16.888	-15.371	-12.774	-10.985	-13.968	-14.809	-12.91	-17.348	-18.454	-13.061	-6.7896	-17.363	-15.807	-16.199	-10.81	-15.032	-13.663	-9.3257	-13.115	-15.259	-13.961	-12.482	-19.75	-11.34	-16.312	-20.957	-10.96	-24.387	-19.498	-17.399	-7.7443	-9.9551	-9.6927	-7.7753	-14.262	-9.5588	-11.539	-17.655	-12.811	-9.931	-14.634	-17.226	-15.428	-11.641	-15.277	-15.283	-22.148	-19.611	-15.845	-14.556
-13.715	-15.398	-16.571	-22.258	-28.408	-22.487	-24.071	-30.281	-22.018	-26.451	-23.464	-18.611	-21.305	-29.246	-21.346	-23.232	-25.59	-21.132	-24.174	-25.316	-23.193	-21.343	-20.95	-21.455	-19.098	-23.683	-15.189	-27.519	-27.202	-20.879	-26.158	-26.994	-14.699	-21.543	-18.707	-21.953	-25.325	-18.389	-19.104	-26.61	-24.992	-22.848	-28.901	-16.38	-18.684	-22.002	-19.998	-22.915	-24.455	-24.009
-12.961	-10.633	-7.1172	-10.825	-14.722	-9.9258	-12.298	-5.1768	-7.0312	-20.171	-13.324	-10.776	-12.562	-6.2714	-16.379	-9.8262	-15.461	-7.5423	-11.596	-11.969	-8.9754	-17.368	-10.672	-6.6533	-9.5035	-12.413	-8.4052	-12.186	-6.8969	-12.603	-13.086	-9.2827	-10.903	-15.496	-6.2528	-12.037	-6.8181	-14.682	-10.714	-6.558	-13.107	-16.022	-12.039	-12.727	-8.7376	-12.269	-6.0242	-11.817	-8.8517	-10.512
-0.79044	-5.5948	-2.2696	-0.7224	2.8988	2.8773	6.7008	-2.8131	0.31285	-0.67531	-5.8626	-4.9622	-2.5234	-6.3494	-0.9482	-4.752	-2.0024	-1.2841	0.0039709	-3.2534	0.63806	-4.1233	-3.3901	-2.4863	-2.0413	3.8725	-0.86326	-1.3266	-2.611	4.6323	1.6181	-4.914	-4.4948	-0.51936	-5.8785	-6.7874	-0.57395	-5.1174	-0.45385	-1.366	-5.3012	-9.4252	-0.18797	-1.3094	-1.8427	-2.2958	0.75514	-2.975	-2.0557	2.1873
1.3326	-6.9525	-4.2439	-9.7576	-2.0493	-0.92526	-4.391	-6.6488	3.6018	4.1445	-4.2692	0.59061	-3.303	-6.7908	-0.014908	-0.097288	1.8786	-2.4553	1.2742	-4.0142	1.5529	2.8615	-8.8663	1.1643	-0.64088	-3.3803	-7.5898	-2.9755	-3.0417	-3.7421	-3.6778	-3.7607	-6.8486	1.54	-9.4512	-3.5445	-2.9589	-2.5774	-7.041	2.3947	-5.3456	-2.4715	-0.62085	-4.7985	-4.3744	-2.3445	-7.1353	-1.9484	-6.1577	1.5349
-0.4558	-6.9511	-0.99197	-12.279	-7.458	-12.997	-10.595	-9.0558	-15.245	-13.246	-1.8445	-7.0726	-10.335	-8.1968	-6.1703	-9.6546	-8.9135	-12.308	-6.8206	-11.694	-14.201	-6.3202	-8.6368	-3.105	-15.231	-8.3523	-4.8578	-7.8664	-9.9503	-13.604	-6.6864	-10.998	-5.8652	-6.9296	-12.163	-8.7693	-15.193	-15.287	-14.798	-11.197	-13.381	-12.357	-3.5879	-9.3634	-6.405	-9.7207	-12.207	-8.4061	-11.194	-12.907
0.61236	10.02	8.4326	7.568	11	5.1665	1.5869	-0.20131	1.8339	7.0589	1.1082	8.1189	7.0794	6.7666	7.5851	5.7403	5.4464	9.8648	10.242	7.0593	6.3002	5.0734	8.5086	9.5063	1.1485	9.4087	2.9987	2.6415	3.7111	2.263	-2.1766	7.9487	-3.0558	14.372	2.6767	7.1456	2.3936	6.3908	5.706	8.0199	7.6213	10.649	12.578	-1.1948	6.8275	6.334	6.3886	1.1643	4.4786	2.317
2.7093	8.7717	2.0156	1.9083	2.2632	-4.8706	-0.98437	2.7915	2.4905	6.718	0.79162	5.3475	4.1668	2.6261	-1.3781	2.4704	2.0513	-6.3303	5.7078	1.6469	1.3882	3.1562	7.4839	-3.7578	6.837	7.792	-1.0334	1.1166	1.4287	5.5651	1.034	3.0216	1.2815	3.5925	5.9185	4.023	8.3799	-0.36607	7.1423	-1.0061	5.4749	-0.099952	0.52334	-0.20531	1.8245	-0.92703	6.6517	3.8446	2.6527	2.9641
-8.3352	-16.763	-14.409	-13.93	-12.692	-15.932	-20.061	-11.778	-11.548	-15.829	-12.494	-12.096	-10.297	-20.314	-17.077	-9.127	-12.779	-23.106	-10.532	-11.663	-9.5821	-9.3599	-12.808	-16.037	-7.4404	-14.976	-8.9395	-11.518	-8.3848	-16.697	-10.78	-12.977	-8.8734	-9.4533	-10.344	-8.4927	-12.798	-16.398	-8.7232	-16.976	-4.5363	-14.872	-15.145	-8.7266	-12.251	-13.439	-14.136	-16.037	-5.6499	-16.001
-1.7117	4.6216	-2.7635	2.8038	-1.2629	2.8246	-4.101	3.1579	-1.551	-1.6933	-3.6868	2.9588	-7.1949	-0.74131	-3.3466	-3.6093	-10.977	-3.6353	1.1636	-6.5239	-7.6035	-0.16058	-2.4969	2.9857	-0.33855	-4.4252	6.3558	-1.478	-3.3019	2.2997	1.8958	2.3743	0.87241	-0.2767	1.9133	-3.1394	4.6017	-3.0945	2.5383	-4.3028	-1.6119	1.1829	-1.498	-1.3302	-0.49014	-0.29803	-8.2284	2.2108	1.3721	-1.4903
-2.4935	-4.7162	0.83509	-7.4836	-5.7631	-4.0196	0.87586	-1.7935	-1.2428	0.9937	-4.4482	-6.0625	-5.7381	0.041867	-0.27952	-2.578	0.94713	-3.1615	-9.161	-4.6558	-0.6362	-2.6303	-4.427	-6.2789	-2.0134	-0.9481	-0.9562	-1.5738	-4.3902	-4.4349	-5.7616	-11.825	-2.5005	-0.32658	-3.7918	-3.3379	4.8449	-3.8977	-6.7341	1.6242	-5.0843	-5.2755	-1.9341	-3.3021	-5.8323	1.6477	-1.2765	-0.94815	-4.0707	-0.78075
-2.6975	-5.7347	-4.3823	-2.5606	-8.4898	-4.5228	-4.5131	-4.6723	0.66067	-11.653	-5.0798	-11.414	-3.6879	-3.6101	-2.562	-5.6135	-0.33515	-3.1484	-3.1141	-0.64303	-5.4073	-7.0677	2.0536	-2.1106	-1.2037	-0.25748	-3.1497	-6.6687	-6.0344	1.3232	-4.2873	-6.173	-5.1666	-5.6716	-6.4374	-7.7827	-5.1491	-10.546	-1.2879	-3.0131	1.5651	1.4335	-1.0951	-11.399	7.0532	-9.1666	1.0181	-9.6101	-1.8935	-3.9743
-8.9985	-8.5242	-15.142	-7.7075	-9.4494	-16.097	-11.018	-16.489	-12.241	-11.113	-9.4213	-8.0817	-18.557	-6.8304	-12.717	-15.839	-8.8985	-15.195	-12.031	-11.801	-10.213	-10.748	-10.499	-10.202	-14.495	-12.753	-8.7913	-14.782	-8.4129	-7.8639	-8.0477	-12.987	-6.6208	-11.425	-6.6399	-12.662	-18.348	-9.7464	-4.2233	-15.142	-9.1714	-10.978	-13.519	-11.049	-12.822	-13.478	-9.4281	-9.21	-15.998	-14.451
2.0129	3.0993	12.172	8.2137	9.3341	7.8857	2.0878	3.2023	10.514	6.2456	6.0911	5.8608	5.4066	9.7873	13.508	7.7882	10.042	7.0138	0.77322	10.738	6.7907	12.2	13.337	2.1336	10.009	12.117	8.384	0.43466	6.9704	4.3004	5.3138	-1.1916	7.4523	6.6696	7.761	4.5889	5.9969	3.849	9.1526	5.3077	7.2131	6.047	5.7293	6.6974	12.084	5.6811	7.1804	0.57953	5.7485	13.803
0.293	4.6021	8.7404	5.5502	0.95113	3.5911	5.8898	1.7589	1.9111	3.8277	8.7184	-1.5678	4.1916	2.6622	-0.74562	-2.4748	2.6557	1.2433	3.3897	-3.0266	5.9219	0.8948	-1.9024	-1.3871	3.2596	2.2023	2.0706	1.0739	-0.71584	1.1542	1.9181	2.3425	-5.4601	-7.9168	-3.6398	-1.7011	-1.7923	-1.4395	3.7625	-5.4276	-2.0735	3.8167	6.1903	1.5325	2.0042	-4.7596	-2.4505	3.5918	1.5233	-1.9238
-11.664	-10.142	-8.3543	-1.941	-6.5964	-6.0935	-8.6481	-8.8889	-2.1433	-5.8878	-8.3264	-7.545	-6.2453	-11.341	-4.817	-6.0656	-4.3818	-6.4697	-6.1184	-5.7182	-8.5866	-11.648	-9.5125	-6.5269	-6.8207	-8.2778	-8.0287	-8.6843	-9.8663	-7.9406	-4.4357	-6.8038	-6.1909	-9.8418	-11.211	-11.253	-10.347	-6.8899	-8.7136	-3.5519	-6.2251	-4.4618	-9.6702	-8.8457	-9.0004	-5.9037	0.70024	-5.5178	-12.922	-9.5154
-21.823	-20.787	-22.107	-15.017	-21.52	-19.797	-28.048	-26.693	-18.224	-18.487	-20.001	-26.027	-20.339	-18.017	-21.863	-16.839	-28.11	-18.124	-25.933	-21.128	-25.123	-29.44	-24.351	-9.5832	-18.974	-26.252	-25.228	-23.019	-17.869	-26.414	-18.014	-19.391	-21.235	-22.265	-11.409	-20.933	-20.086	-14.276	-25.607	-20.172	-25.33	-24.529	-12.493	-18.272	-20.331	-24.498	-19.17	-22.97	-21.332	-22.624
-0.32508	6.093	5.9207	2.0366	3.2771	-2.5442	4.8717	-0.79575	5.4586	3.3645	2.0026	1.7316	2.7911	-3.8585	7.6523	-2.7569	-3.1981	0.45959	-2.7386	3.4279	7.441	-0.97466	1.0268	3.3184	-0.68486	4.0218	2.6719	4.7615	-1.7715	1.3143	4.4049	3.2905	4.1087	3.3026	3.0834	-1.8934	-0.71954	-1.3621	4.7058	-0.87779	3.1217	7.1725	1.0303	7.5658	3.06	-1.7261	0.15844	-0.80589	1.114	0.86562
7.0978	5.2632	4.9666	7.808	9.2155	5.7827	8.1902	8.3583	10.999	5.8696	9.4026	6.9225	7.4497	7.8609	15.412	12.316	5.0405	13.629	5.1942	9.5294	1.8833	8.3995	3.31	5.908	4.4342	10.15	11.852	9.0298	7.2199	3.09	10.668	8.2082	12.602	10.102	6.0056	6.82	9.3094	7.7858	8.3945	4.9124	9.8436	18.259	9.9616	1.664	6.3225	8.9693	10.124	9.3969	0.21409	9.8449
-3.068	-6.5546	-4.4056	-4.102	-3.9427	-2.5548	0.53785	-1.0496	-1.3108	-6.7003	-3.7075	-3.5289	-4.9664	-2.7739	-5.7363	-0.32698	-4.0285	-4.9045	-3.2627	-1.3775	-1.7832	-9.096	-7.2546	-2.2463	-7.9294	-2.4651	-1.0687	-2.5889	0.32963	-0.33406	1.0623	-2.7686	-3.735	-1.3086	-3.2556	-3.5428	-4.0986	-0.64889	-10.572	0.10994	0.49047	-1.6886	-1.6714	-3.4495	-1.2398	-7.4511	-6.8631	-9.9451	-3.2403	2.1636
-9.8001	-8.0637	-13.838	-7.5449	-15.14	-12.675	-15.499	-19.411	-10.282	-12.057	-14.76	-16.633	-10.769	-10.829	-9.1598	-17.797	-12.116	-12.592	-15.193	-13.986	-12.724	-11.367	-13.056	-12.924	-12.257	-19.218	-12.014	-16.125	-17.441	-11.961	-9.9519	-12.111	-12.881	-17.444	-18.43	-12.664	-9.0653	-19.384	-17.049	-9.136	-9.6723	-8.9828	-14.805	-11.175	-18.153	-13.925	-14.665	-9.2908	-11.88	-20.596
-7.4411	-5.0399	-2.0268	3.0545	-3.4883	-8.932	-2.1469	-2.2935	0.92852	-2.4351	-8.3515	-0.080703	-2.0946	-0.04337	-8.4012	4.5275	-4.8235	-8.6645	-1.0912	-2.6744	-10.62	-3.2223	-2.1474	-6.2049	-0.5981	0.82948	-2.9773	-8.2521	-5.9881	-9.4205	-2.828	-5.1474	-2.9024	-8.2028	-4.0865	-4.0504	1.9546	-5.2319	0.34489	-4.4207	0.59518	-5.787	-7.3973	-7.7898	-12.993	-1.1498	-2.8247	-4.9869	-8.9243	-1.3729
0.10266	2.9845	-0.0027749	-4.7704	-3.6358	-4.9571	-3.3049	-0.82259	0.41949	-2.3396	-4.2345	0.28476	-1.8568	-6.4037	-6.6403	-7.2027	3.4196	-1.9088	-10.635	-1.5305	-12.177	-6.8547	-5.0912	-6.0149	-8.1351	-3.4865	-6.8641	-6.6696	-6.5101	-2.4462	-0.85755	-7.9149	-7.1289	-2.8443	5.1527	-3.5805	0.50513	-5.0357	-9.7707	-0.051149	-2.1173	-5.348	-4.2404	2.4845	-8.9038	-0.94775	-4.6019	-4.0552	-0.59113	-9.9127
-9.4167	-5.7963	-12.389	-2.5561	-1.3134	-9.327	-5.9414	-15.291	-11.91	-10.557	-15.475	-11.228	-7.3835	-7.4855	-15.212	-10.947	-10.58	-16.284	-9.8691	-14.067	-13.824	-15.829	-11.523	-8.4696	-16.359	-5.778	-9.8342	-5.9637	-9.9682	-10.26	-13.521	-5.5174	-6.2218	-11.185	-13.975	-11.341	-12.858	-11.757	-12.69	-4.5308	-12.557	-13.822	-14.777	-9.8321	-13.509	-7.3304	-18.537	-10.506	-11.734	-12.457
-0.73192	-6.0305	-2.4611	-0.73296	-12.684	2.859	-4.6145	-1.4608	-1.9289	-2.3018	3.5368	-5.6442	3.1838	0.18783	4.8177	-1.9427	1.7967	-0.93623	-0.69486	2.3975	-5.8648	-6.2836	-2.3235	-2.6603	-3.0365	-6.5693	-6.8913	0.045359	-4.7791	-3.298	-4.1068	-2.5827	-5.3484	-0.43595	-2.717	-5.3647	-2.6511	-5.1711	-2.7006	0.66384	-2.0579	-2.5302	0.73912	6.1128	-1.3161	-3.5377	1.551	-6.3496	-4.5011	-1.4531
-22.356	-19.362	-21.997	-16.229	-25.531	-25.342	-25.896	-25.854	-23.054	-17.602	-16.883	-26.366	-21.478	-18.853	-23.06	-21.579	-24.766	-18.827	-13.538	-19.315	-18.059	-27.692	-24.1	-19.989	-21.463	-25.745	-20.55	-20.449	-21.268	-20.265	-17.4	-19.661	-23.29	-20.134	-27.357	-24.776	-15.757	-22.991	-18.387	-20.087	-27.076	-16.448	-17.251	-18.272	-24.386	-20.526	-23.844	-24.22	-16.583	-22.216
-6.7156	-5.4749	-7.4375	-10.729	-2.6494	-4.5477	-6.2078	-0.17837	-1.3065	-2.162	-5.2389	-1.8778	-3.7575	-3.9107	-1.6272	-12.097	-1.5341	-8.4865	-4.3413	-2.1626	-0.7998	-5.0432	-3.3306	-5.0608	-4.0781	-3.7536	-7.4659	-5.373	-5.1392	-0.37367	-9.1626	-4.4744	-2.7116	-4.7664	-1.2017	-4.1016	-4.3738	-1.7607	-6.4824	-8.3328	-4.1998	-2.6077	0.16294	3.1901	-1.2773	-3.1617	-3.8128	-7.5538	-1.8455	-3.8522
-4.8241	-0.59842	-1.1653	3.2881	-0.21933	-1.4453	0.84558	1.1627	9.3128	6.2918	-1.1573	-1.3496	5.4718	3.5359	0.080421	5.162	-4.7594	-6.8904	-7.733	3.0942	0.080446	2.1023	-7.1219	-0.57261	-5.6063	-0.45306	3.6468	-0.62932	7.1157	-3.226	-1.3772	-1.2181	3.223	3.4974	-4.0908	2.8642	-3.4504	0.69006	10.198	-1.6929	0.23525	-3.8939	3.141	-4.531	0.708	-8.1416	-0.25809	-0.15973	0.8016	0.16908
-22.191	-24.232	-15.173	-18.329	-22.858	-29.603	-22.944	-25.03	-25.039	-20.376	-20.295	-25.837	-21.753	-24.451	-24.223	-18.803	-23.623	-21.63	-30.261	-23.75	-27.205	-27.855	-24.641	-21.082	-15.479	-27.7	-16.148	-17.69	-27.051	-16.325	-18.901	-24.574	-22.19	-22.785	-22.097	-19.864	-24.125	-27.133	-18.684	-25.361	-21.408	-20.322	-21.822	-25.793	-19.076	-23.398	-22.294	-23.753	-17.202	-18.667
-8.539	-18.61	-13.042	-9.1437	-7.4165	-3.196	-19.612	-11.575	-7.7233	-7.9589	-12.722	-14.665	-11.214	-8.6166	-9.0745	-8.3277	-14.721	-11.368	-6.3361	-10.587	-13.11	-8.7704	-13.192	-9.7466	-11.72	-12.052	-17.389	-15.996	-12.042	-12.486	-17.906	-14.749	-12.966	-8.9232	-6.9888	-9.1309	-9.469	-11.881	-11.634	-11.46	-11.639	-9.8074	-15.327	-10.669	-5.9049	-14.799	-10.681	-13.69	-10.778	-14.362
-8.3054	-4.3421	-1.1255	-1.7274	-9.7391	-2.8752	-16.832	-5.507	-6.6064	-6.1653	-2.045	-3.9524	-8.0334	-7.8097	-5.8648	-5.2678	-6.6843	-9.2767	5.097	-2.8908	-2.4514	-8.2088	-2.7746	-4.4366	-3.3855	-2.3504	-3.0787	3.2289	-4.066	-2.4022	0.94094	4.7794	-2.208	-8.8231	-1.1046	-6.2215	-4.1311	-1.1173	0.59882	-4.9641	-1.0344	-14.681	-4.1502	-6.0268	-4.8074	-7.6648	1.7341	-6.2516	-7.2125	-7.0452
-6.4461	-1.1031	2.4142	-1.2494	3.3602	0.21917	-0.89222	-0.25896	5.0595	9.1402	-0.82223	4.4588	-1.8004	5.5118	-2.0923	-1.9569	-3.4225	0.62161	2.2842	-1.0779	0.0029211	1.7609	0.19522	-0.11062	-2.0213	3.8083	2.3467	1.2924	-0.39061	0.57486	0.56734	1.5792	8.7235	6.3858	3.5023	-2.5222	0.13702	-1.6613	2.0907	1.9325	4.7539	-3.2391	1.4313	-1.3687	2.7002	1.0418	5.8193	-5.4787	3.9837	-1.9655
-0.33871	2.8589	1.7625	-6.524	-4.0376	-4.4895	-1.2049	1.6743	3.4442	0.52148	-6.0578	-1.7152	-2.3967	-1.9597	1.9125	-2.0376	1.0734	4.8496	2.5721	0.48179	-3.6789	1.7256	-0.065996	-5.6205	4.106	-0.78936	-3.5279	-6.1146	-7.8644	-0.5434	-2.5659	-7.1593	-0.20138	-1.0461	-2.5009	3.2551	1.3319	4.8421	2.2374	3.3737	-1.0727	-7.4545	3.7614	-1.2703	-1.0925	1.0288	-3.5821	5.0074	5.5816	-1.1624
-29.434	-16.917	-24.621	-18.529	-23.346	-16.425	-21.735	-18.272	-21.487	-28.667	-25.419	-26.22	-20.033	-22.573	-21.38	-22.762	-16.169	-19.796	-18.192	-21.631	-23.259	-19.447	-21.191	-23.472	-20.733	-27.023	-20.617	-13.226	-26.972	-23.356	-28.538	-20.372	-21.84	-20.944	-22.285	-26.816	-18.276	-18.876	-19.766	-23.544	-25.518	-21.726	-25.102	-25.524	-23.988	-21.12	-20.366	-25.516	-19.98	-20.968
-1.4043	3.9603	7.2199	0.003491	0.099438	-2.6325	5.2817	-0.24554	2.3117	-1.1781	-3.908	6.4658	4.0727	5.7491	0.4331	1.4285	-5.6818	9.9995	2.7766	1.9177	4.9339	4.1588	-2.5512	0.61923	-2.157	-0.5394	-0.28977	2.7329	2.8438	-0.7263	-4.5331	5.8209	2.5519	-0.63308	6.4645	-3.5097	-2.9448	5.6141	3.0564	-0.57837	0.59406	0.057599	3.1752	4.1407	4.1859	2.1601	1.9594	-3.7491	2.5256	6.7333
-9.4778	-1.4371	-3.914	2.3257	-3.9498	1.6899	-6.687	-4.952	-9.9409	-5.76	0.95246	-0.27807	-4.1419	-8.6573	-9.5755	-0.88814	-3.4482	-9.5985	-2.1859	-7.5922	-5.3204	-5.9672	-5.2067	-6.977	-5.8355	-6.1316	-6.6517	-1.9014	-4.9709	-7.2851	-3.7677	-14.694	-7.9587	-3.4062	-8.8742	-6.1883	-5.0496	-5.2686	-2.2336	-7.8982	-7.2069	-0.96097	-5.5366	-6.5695	-4.7223	-7.0201	-5.1668	-7.0052	-12.131	-8.5255
-19.045	-23.07	-23.283	-22.171	-24.108	-20.889	-17.934	-22.512	-29.659	-22.227	-17.307	-15.776	-24.428	-30.024	-23.407	-16.823	-24.871	-19.091	-21.902	-21.028	-23.421	-25.017	-17.429	-24.648	-27.508	-22.486	-22.672	-28.559	-24.395	-25.457	-27.46	-19.912	-23.805	-26.625	-18.738	-29.077	-20.8	-24.563	-22.766	-25.401	-20.458	-17.662	-23.759	-22.891	-19.982	-25.387	-20.171	-21.451	-29.588	-16.687
1.5641	2.8857	6.1718	0.83309	-1.7705	-5.447	-1.3615	-0.11253	-0.11004	-2.005	-0.8899	-0.93948	-1.0576	3.7886	-2.6723	-5.7577	-9.6693	2.1885	-4.1923	-5.0886	-3.081	0.71405	-8.569	-1.3132	1.4578	5.903	-0.42357	-0.85628	-3.6884	-4.8675	1.3218	-7.8697	-2.0328	-5.1791	-0.66802	0.80253	0.4902	-4.4977	2.1354	-6.6766	3.631	2.5908	2.7311	3.1656	-2.7767	-1.5399	-0.76212	-0.00041549	2.6673	-3.2586
-5.847	1.4716	1.9096	-2.6341	-2.7983	-1.8032	-1.8039	-0.0051365	-8.6769	-5.2433	4.6511	-1.245	-3.8635	-0.8914	0.50485	-4.0488	-2.089	-0.92908	-0.7489	-5.6893	-3.15	-5.6798	1.26	-3.5408	-1.1647	1.0347	-2.7592	0.097667	2.8193	-0.54751	-2.0571	-3.4203	1.2911	-0.40952	0.98414	-6.7176	0.29897	-0.74065	-4.7707	-1.0703	0.10273	1.3158	-0.49913	0.073534	-2.8942	1.3514	-3.2751	-5.3272	1.7436	-4.8392
-1.0271	-6.1396	-9.8433	-4.3585	0.118	-3.0485	2.0294	-4.9486	-3.7112	2.9176	-6.3392	5.4735	-2.533	1.9017	-2.1137	4.4605	-1.7776	-0.99563	2.3734	-2.8598	-3.2924	-1.8186	-3.1353	5.3261	-4.9071	-5.1923	-4.9285	6.572	-3.7554	-3.7185	-5.633	-6.4873	-0.91104	0.48016	-2.5353	2.7456	8.8792	-1.2225	-2.339	-3.9488	3.664	0.81424	-6.3099	1.2548	-3.43	-2.0286	2.3355	-1.2404	1.0504	0.9516
2.8832	6.9981	5.0141	-1.5826	1.8511	-0.45359	2.3164	0.6856	5.7966	2.2768	-1.4261	-0.70563	11.617	-5.9615	2.9453	-3.5334	1.7561	1.0476	2.9162	3.5913	0.46655	3.628	6.1385	5.0919	3.3196	0.89184	8.065	-2.9235	1.6457	6.0028	2.4046	-0.029495	0.75645	-3.3667	-1.5764	3.1891	2.6873	4.7853	2.654	-5.8505	3.3843	1.3455	7.6413	3.5464	1.9989	4.9893	1.9032	5.3698	0.20708	3.7288
-2.8369	-4.3797	5.2828	-1.7369	-0.33606	-2.6734	-4.8592	-2.0813	-0.98604	-0.16572	-3.136	-3.4989	7.0161	-0.64814	-0.52861	-2.4815	7.0744	-3.2377	0.39385	0.76573	-1.1874	-2.9475	6.2083	2.8482	-1.1719	0.57759	0.48982	0.26581	-3.0927	1.0148	-7.0951	1.9504	-8.7735	-2.1465	-0.50049	-1.8952	-7.2136	-1.5461	-2.3204	-2.6724	-2.6793	-3.1806	0.11785	0.86316	5.4637	1.666	7.8952	-1.9968	6.6926	-7.5368
-5.8321	-10.639	-14.481	-7.1433	-9.8921	-16.113	-12.086	-15.657	-6.4872	-7.879	-7.9773	-5.7357	-14	-8.598	-15.735	-7.9718	-11.55	-8.9837	-5.3296	-10.08	-6.0955	-4.1357	-8.7652	-3.1113	-11.491	-5.4238	-16.961	-1.5871	-8.7163	-7.7403	-0.33836	-10.449	-11.512	-3.4225	-2.3636	-2.3478	-4.4966	-14.431	-10.018	-10.039	-7.5507	-5.348	-12.038	-8.3967	-10.976	-3.5795	-10.802	-4.9512	-14.357	-7.1238
-23.726	-16.763	-12.013	-11.679	-11.481	-10.333	-15.469	-12.066	-10.922	-19.024	-23.502	-18.758	-10.935	-18.368	-14.871	-10.192	-10.293	-18.872	-13.954	-10.34	-17.499	-16.772	-13.357	-6.9069	-20.12	-13.966	-16.839	-20.246	-18.873	-14.933	-14.965	-19.06	-13.095	-18.134	-15.475	-12.487	-15.312	-14.332	-16.254	-15.317	-22.393	-8.0707	-18.846	-14.403	-11.364	-12.685	-12.1	-16.323	-10.626	-13.854
-10.563	-11.73	-14.927	-3.3781	-6.8073	-14.297	-13.191	-13.376	-11.506	-10.896	-16.163	-5.6329	-12.966	-12.558	-8.7973	-9.8908	-8.2811	-11.549	-13.863	-7.7915	-9.5718	-8.2534	-9.1423	-15.278	-15.128	-7.2162	-14.681	-10.024	-13.188	-5.888	-18.932	-15.263	-14.627	-16.879	-6.071	-12.834	-10.115	-6.9285	-7.936	-8.7152	-14.104	-13.169	-17.481	-4.5403	-1.5445	-14.098	-8.9186	-12.899	-11.952	-7.6702
6.1079	3.6782	1.3975	3.0028	2.2622	4.2105	-1.9493	-1.5699	-0.82304	-2.2934	4.8087	-1.2217	-4.0253	1.4962	0.12529	-0.55663	-2.4346	3.6085	-6.4421	-3.2276	2.9024	1.4044	-6.1339	-1.1123	0.66239	-3.4275	2.0448	3.7927	3.9206	2.8362	-2.1632	3.6949	3.1304	3.415	-0.075808	2.7783	-0.84548	9.5708	6.9579	-3.4596	9.348	-5.2111	6.0077	-0.46982	5.0884	8.4424	-1.9234	1.807	-3.7552	2.4977
-1.9028	-3.0492	-9.9881	-3.9185	-4.3689	-2.8172	0.80902	-1.4305	-4.7127	-0.13983	-2.4715	1.7886	0.81716	4.9002	1.7582	6.5096	-0.024762	-9.8575	-1.4425	-7.2109	3.1941	-4.676	-5.5858	5.0813	0.27272	-4.8724	-0.26752	-4.1627	-6.0433	-3.3459	-9.053	-5.5732	-4.3545	7.8049	-1.5299	2.5389	-3.0664	-2.1882	-9.5134	1.3071	-2.2558	1.6915	-3.4935	1.4474	-7.5377	-3.5473	-5.779	-6.5939	5.4853	-1.4854
-6.914	-10.275	-10.672	-12.175	-7.9541	-13.544	-19.259	-9.9834	-9.9395	-11.776	-12.302	-10.143	-12.195	-15.212	-16.13	-18.363	-17.859	-15.313	-12.192	-18.771	-9.3529	-11.029	-15.978	-18.36	-13.651	-14.724	-12.512	-7.1671	-12.108	-18.84	-8.1663	-17.764	-6.1705	-9.6563	-19.301	-19.157	-11.603	-10.193	-15.839	-9.5519	-8.4912	-13.859	-19.056	-11.024	-15.241	-12.27	-12.298	-15.807	-9.2555	-15.511
4.7573	0.96926	-1.4116	7.2688	0.41606	1.9729	-3.8078	4.1523	-5.0822	-3.9361	0.40648	0.30233	-1.8893	1.2028	-5.9445	-3.7592	1.7863	4.3725	2.3887	4.0665	-1.0709	-6.2458	1.2586	-2.2847	0.72423	2.1197	1.3709	3.9185	1.5232	2.6089	4.5218	-3.4054	-0.051404	-0.58511	-6.4448	-2.9606	2.287	-3.7484	-2.6976	-0.9186	-0.26911	-1.4263	-0.29773	4.553	-5.7346	7.4192	1.3576	-0.44781	4.9586	1.8131
-5.4801	0.52842	-5.8251	3.7495	-0.49932	-0.4618	0.32231	-2.3215	5.7223	4.0591	-4.1651	0.23632	5.116	-4.7049	-4.6975	2.2282	-1.7894	3.8483	-2.6739	-6.767	-5.822	-5.8856	-1.3742	-2.0811	-2.4772	-2.8682	2.3263	-0.36276	-2.7089	-0.13373	-0.58504	-0.32566	3.3689	-3.9922	1.0393	2.1244	1.2589	-4.2433	2.6232	0.14894	3.4822	-3.1918	6.2625	0.56931	-3.8169	-4.4909	-6.1533	-3.7101	0.97733	-1.3606
-3.0838	-2.971	-2.1381	0.16557	-2.307	1.6525	-0.021739	-0.98386	-8.5423	3.5696	-5.0463	5.3094	-0.76477	-2.5858	0.071253	-3.7749	0.40801	-3.1102	-2.0863	-0.98044	1.4867	-1.4903	-1.3379	3.901	-4.3679	-1.5273	-1.6629	-0.93868	-2.9477	-0.87543	-1.2951	-2.8563	0.46849	1.3556	-6.6566	0.34291	-2.5059	1.3886	3.2555	-5.9966	-2.9357	1.2268	5.135	-0.11387	-3.6179	-2.8215	2.8059	3.8316	2.377	-2.6467
-10.628	-5.1059	-10.554	-6.7369	-11.243	-5.5325	-13.528	-11.435	-11.229	-8.1501	-9.4375	-8.3841	-6.4928	-10.127	-5.0177	-9.5533	-6.3672	-5.1306	-10.686	-12.149	-12.471	-9.783	-8.4488	-14.417	-13.623	-9.3143	-9.186	-8.324	-8.5491	-9.7956	-13.737	-12.095	-7.6724	-6.7713	-8.1587	-14.782	-5.3989	-8.517	-5.6639	-9.0936	-10.763	-10.216	-16.078	-13.71	-8.3999	-6.281	-7.5979	-13.296	-10.21	-14.443
4.5293	-2.7848	2.3323	8.0705	0.55603	-0.23451	2.1557	5.5102	4.2657	-4.152	3.8346	-3.324	-0.04619	1.4165	4.1734	-0.93154	1.0672	0.86137	3.3652	-4.1626	-1.3692	-0.49023	-1.1464	4.872	0.74177	6.0937	0.13127	-1.5259	-0.4199	5.5596	1.8537	1.968	3.683	3.2591	2.7919	3.2612	3.8741	6.0124	3.3685	-4.6457	2.4985	-1.1576	0.30949	-4.2876	-0.95097	-4.9257	8.1406	7.0269	4.2276	0.14089
-1.5698	-11.023	-5.0074	-3.8029	0.026291	-1.7763	-4.4737	1.1928	-4.554	0.64723	-9.2404	-3.1889	-8.2312	2.581	-2.9802	-3.0963	-4.0283	-9.6612	3.9728	-3.3792	-4.3355	-3.3007	2.2634	-1.3742	-3.4376	1.9453	0.37575	5.1307	-4.0909	2.0424	-3.216	-4.3139	-3.5734	-1.2218	-3.2373	-0.32872	-7.6888	1.2058	-1.747	-3.0025	-13.256	-11.199	-3.8109	-1.1458	-2.2469	-0.15278	-2.3623	-5.5883	-2.3204	2.7736
7.3534	7.1516	6.3797	3.7224	4.9557	-2.3171	1.2788	6.7412	2.04	7.9819	6.1798	6.1918	2.0194	7.413	1.8074	4.2143	1.7069	4.3154	5.8203	6.1337	7.1777	7.4445	3.913	-3.3858	7.0173	5.5485	6.9005	8.7861	6.9724	2.3003	4.3639	2.4639	13.683	-0.94888	7.876	6.3109	6.4075	7.214	6.055	2.4768	7.03	5.0589	4.9222	4.994	3.0836	7.0872	6.3268	5.7655	10.587	7.1524
-8.0272	-16.441	-17.624	-9.3913	-5.3995	-15.96	-15.341	-14.029	-12.601	-15.505	-8.1891	-11.763	-14.012	-18.272	-12.175	-12.47	-14.584	-17.768	-13.576	-14.406	-16.565	-7.3707	-15.303	-12.984	-13.116	-15.644	-14.917	-18.49	-8.0708	-14.036	-10.618	-19.479	-6.6361	-12.966	-11.738	-20.038	-14.925	-14.02	-7.9389	-12.577	-13.127	-17.699	-6.0556	-17.568	-9.174	-10.34	-11.259	-15.291	-12.998	-9.9116
-16.022	-11.631	-15.105	-21.6	-12.208	-18.955	-12.379	-11.786	-12.029	-11.714	-21.855	-15.4	-12.058	-17.821	-20.069	-2.1135	-15.468	-9.8138	-13.326	-14.094	-12.366	-14.23	-10.497	-9.3227	-12.848	-13.419	-16.142	-13.486	-11.358	-8.4801	-13.876	-8.9151	-7.457	-7.9316	-12.19	-12.95	-13.579	-10.402	-8.9198	-16.887	-16.805	-17.955	-9.7948	-12.888	-20.764	-16.739	-13.372	-10.134	-9.2919	-9.9799
-2.1777	10.565	2.9185	-0.28288	6.6384	-0.46118	4.9514	-1.6199	6.1601	8.0544	4.1436	6.8798	3.4033	4.4322	1.0188	1.577	6.8304	1.3876	8.3542	0.19563	7.3395	7.4631	6.9151	-5.4555	3.113	1.0911	4.6448	7.2339	5.0429	5.6859	5.6691	5.7718	4.4436	3.1353	2.3995	-0.73325	13.077	3.5667	-6.9807	7.7918	0.69581	6.3522	3.8402	0.91824	1.0976	6.5654	14.712	-2.5431	1.7226	4.095
-16.896	-10.773	-18.579	-17.806	-13.291	-11.987	-16.318	-10.023	-15.537	-12.845	-15.941	-13.927	-10.185	-9.681	-16.531	-13.742	-13.609	-21.453	-11.879	-19.438	-11.477	-11.615	-10.901	-12.999	-13.428	-9.1307	-10.165	-13.819	-16.273	-6.826	-12.475	-15.06	-7.4828	-15.017	-8.4042	-14.776	-10.453	-12.434	-12.528	-14.237	-10.333	-13.701	-15.654	-16.031	-13.679	-13.864	-5.1176	-14.472	-14.671	-19.06
-5.53	-3.6548	-3.2505	-11.088	-4.6259	-4.0143	-5.4569	-3.7792	-4.7518	-7.7331	-6.4865	-4.8614	1.4928	-2.8486	-12.285	-9.4061	-3.1095	-10.34	-0.015365	-3.277	-1.6165	-7.3149	-1.9634	1.3651	-3.1349	-1.4601	-4.2027	-3.8111	-3.7462	-5.795	-7.5288	-7.3894	-7.7355	-6.4607	0.84289	-9.199	-6.2246	2.8245	-6.6084	-8.1127	-4.3596	-6.6713	-5.623	-10.512	-5.027	-8.3109	-3.0804	-9.9902	-6.1771	-10.038
-10.557	-7.3478	-12.475	-12.866	-8.6996	-11.995	-16.062	-8.1082	-10.035	-15.2	-14.2	-14.116	-15.106	-14.192	-15.276	-13.649	-9.2715	-11.006	-14.03	-12.468	-8.4645	-8.8537	-11.047	-10.6	-17.451	-18.102	-11.127	-10.263	-15.614	-13.402	-12.796	-10.353	-11.072	-11.314	-10.02	-19.818	-12.723	-6.7842	-11.018	-9.3062	-16.928	-9.6466	-11.909	-12.922	-10.939	-14.293	-8.6016	-8.8105	-13.053	-11.224
-5.5069	-3.3254	4.0843	4.3734	-0.96315	-4.4489	0.019923	3.3489	-0.85187	-0.77511	-3.605	0.1305	-9.2883	-2.2459	-4.0099	0.16734	-4.3128	1.9999	2.2909	-1.8312	-4.2052	-0.84044	-1.9212	-1.5792	5.0033	2.0244	-3.6841	-1.5304	-0.70399	5.724	0.75517	-1.3614	-4.7353	3.8273	-2.3285	-1.1978	4.7283	0.35519	-0.5402	-1.0954	-2.0872	3.6631	-3.7727	-3.1188	-6.8017	-3.6698	0.97324	4.0255	0.16246	-0.73941
0.84204	0.50708	-1.3814	4.3553	-0.090282	-2.0326	-4.441	-5.4743	-0.20661	3.2456	1.416	2.0014	3.9566	1.2235	3.6534	-5.8861	0.68663	6.3236	4.6797	2.4953	-0.9307	0.91319	2.3895	0.26473	2.9434	-7.1354	-0.28186	-2.0569	-2.1858	-5.5554	0.34401	-1.8803	-2.7785	-5.2275	1.6011	1.9016	-2.8952	3.5352	3.7892	-1.9901	-7.4867	-0.61328	-1.4503	8.6459	-1.1379	0.25102	3.9765	3.8106	-5.0836	8.5358
-6.9265	10.407	0.064393	-3.1039	-5.1348	0.73297	1.3085	2.0237	4.256	5.235	2.1828	2.6939	2.4537	3.249	7.0009	5.9872	1.4582	0.068607	-1.4904	-5.2933	9.394	-1.4496	-1.1087	7.4389	2.8389	5.9834	3.3284	1.1374	5.7793	1.0019	-2.5251	-0.55604	4.9221	-3.1917	-2.2678	-0.49808	13.334	-0.12161	5.8638	9.8948	5.0647	7.4041	12.255	8.6841	-5.4309	4.6565	8.4471	1.5309	-3.8212	2.2025
1.6835	-1.0987	-2.6321	-3.4641	0.43968	0.46878	1.6967	-2.146	5.3902	11.181	0.34556	-3.7381	3.3559	-3.2767	-4.0711	-6.0053	-0.41169	0.37665	-5.4767	-1.8743	-5.0179	-3.6797	-2.7333	1.2007	6.4453	8.7892	0.5536	-6.742	-3.6611	-3.4847	3.1695	-4.2417	5.4329	-2.7875	-0.24886	-5.679	-1.4363	2.735	-0.86727	-3.48	2.2369	-2.9783	-4.0864	3.7851	-1.2478	1.323	-0.23829	-6.3813	2.4503	0.39618
-4.7473	-1.0594	-7.0524	-6.2696	3.4954	-1.7096	-1.917	0.92803	-3.0909	-2.1613	1.3603	2.3414	-3.6191	-6.8819	-3.8528	-8.2342	-13.002	0.022138	-2.1527	-9.9394	-8.6273	-6.1938	-7.5714	-10.223	-2.9619	-9.7097	-5.8358	-6.6954	-2.4069	-1.9412	-5.2288	0.80171	-3.8151	-6.2209	2.0222	-4.4968	-6.0613	-4.5994	-1.9144	-9.2918	-5.684	-4.596	-6.387	-8.1516	-11.716	-2.2881	-4.2127	-3.7506	-3.306	-7.3687
1.7879	4.5568	-4.7958	8.5298	-0.79748	1.9968	2.8775	-6.6685	1.5254	-1.2225	-8.1978	-2.1785	2.3858	5.728	0.78147	-2.2397	-4.6167	4.7727	-5.7001	-1.219	3.0162	-0.69227	2.1718	-3.5745	-2.1246	-4.0158	-3.4032	-5.7605	-7.3659	-0.54641	-3.1626	7.0142	-1.6282	0.54354	-4.6113	-2.7545	4.9701	-3.2011	-6.5605	-5.4701	0.091735	6.6973	3.1128	-2.2544	0.28103	2.3619	2.4601	-3.3865	-4.6337	-1.0673
-15.057	-14.25	-13.766	-15.031	-12.112	-11.445	-15.479	-9.6681	-15.233	-11.031	-13.079	-15.692	-10.185	-11.382	-16.499	-8.8672	-10.083	-12.863	-12.109	-15.708	-14.304	-14.424	-11.3	-12.536	-14.925	-10.11	-14.861	-6.5823	-14.84	-18.548	-14.839	-13.868	-12.861	-12.584	-13.605	-12.457	-11.678	-15.403	-7.8085	-8.4281	-6.9066	-16.058	-11.246	-14.043	-11.523	-23.515	-13.595	-20.454	-10.534	-15.301
-2.7241	0.60902	-4.9561	1.3114	7.6747	5.0661	-3.3671	-4.2673	-0.50422	-3.5549	0.68382	0.66425	2.7371	3.2589	-1.4323	6.8033	4.4506	7.1106	-1.2371	1.2397	2.6405	4.9931	3.9378	4.825	-0.53672	9.3136	3.2066	1.6813	4.4646	-1.3934	4.2673	5.3192	3.1952	8.0102	0.88591	1.3342	-0.73321	0.78576	4.6678	-3.3448	-4.1582	0.65295	3.5808	0.60295	-3.1533	5.7118	-2.1206	5.9538	2.4854	-0.52357
-8.0124	2.0585	0.59704	2.1455	1.2032	0.24887	4.6751	2.6756	-0.54053	1.4462	-5.5267	-1.8816	1.5292	7.2585	6.809	9.6802	4.7162	-0.35922	-7.2206	4.48	-0.030235	3.8593	5.3943	1.9299	-2.6874	-2.2573	-1.0033	7.4543	-0.78303	-0.37328	1.1923	0.1473	2.0578	0.77296	2.2724	2.1746	2.6034	-1.2613	-3.2213	0.20708	-2.2885	-0.92535	-2.7928	-0.094054	-0.8428	-5.1868	-2.0088	6.7306	1.3618	-0.60043
-12.941	-8.3587	-18.268	-9.4454	-9.5239	-11.627	-13.68	-5.5541	-11.818	-13.566	-10.249	-15.34	-11.604	-8.1474	-14.38	-15.154	-10.602	-14.091	-8.2976	-12.757	-11.07	-9.9093	-7.3182	-11.741	-6.3885	-10.808	-10.825	-8.468	-10.594	-15.193	-7.6577	-11.869	-10.548	-10.351	-12.483	-11.682	-19.848	-12.306	-8.1817	-13.102	-12.195	-19.381	-13.717	-15.234	-11.833	-0.95948	-11.846	-13.506	-10.02	-13.487
-1.7595	-3.8631	-3.8145	-3.5519	-6.0624	0.038643	-3.5436	-0.35248	-2.9028	-1.6695	-7.211	-9.9309	2.888	1.3542	-6.1291	1.0204	-2.5496	-13.001	-5.213	-6.837	-2.8799	-4.9063	0.87505	-6.9761	-9.0353	-1.8689	-5.9014	-4.2049	3.2672	-4.7929	-2.2789	1.7864	-2.034	-0.88892	3.5931	-2.0082	-3.5959	-3.6289	-9.0334	-5.3647	0.10479	-6.7463	-0.024765	-6.2857	-7.9605	-1.2368	-3.6171	-8.3699	3.5637	-7.4535
10.48	8.6797	10.786	13.178	8.2312	14.959	5.4918	9.4483	5.3353	13.196	1.6412	9.3582	4.9729	14.552	10.675	5.9694	11.72	7.5073	10.692	7.2779	5.4835	8.9492	17.002	5.7891	3.913	9.7392	7.521	5.4198	6.5479	9.9436	4.606	9.4498	8.5768	3.8667	4.3022	6.2928	13.156	9.2892	7.8948	8.7394	13.583	10.58	6.0404	8.2286	7.0422	12.865	6.4219	9.7591	6.9552	5.3665
-2.3226	-0.55787	-1.3727	-6.3154	5.8706	-0.78004	-1.5292	-5.4806	-0.078985	-4.338	-4.026	0.70082	-6.5352	-0.67253	2.1755	-0.85157	4.3395	-3.9614	-0.756	-3.1043	1.5793	-3.3073	-3.8888	-0.56782	-2.0702	-6.0798	-9.3989	0.99202	2.2628	-8.4551	-0.87072	-5.2999	-3.0638	0.068044	-2.0043	1.9828	-0.64319	0.76166	-4.1416	-2.5304	-3.0586	-9.2687	-6.379	3.615	-2.4952	-2.8844	2.3016	0.32786	-2.7612	-2.4664
-7.9374	-12.801	-14.824	-18.264	-15.072	-11.864	-2.4388	-7.7021	-14.649	-11.829	-13.342	-8.6381	-10.943	-11.245	-10.405	-11.84	-9.9619	-6.928	-15.649	-9.7387	-12.659	-15.246	-7.8347	-14.641	-17.514	-8.7676	-14.119	-10.389	-21.65	-14.098	-9.1938	-8.0976	-11.526	-15.403	-15.034	-16.28	-18.933	-11.698	-8.5799	-20.792	-14.283	-13.582	-13.953	-11.917	-12.601	-15.677	-4.8146	-9.2333	-6.2679	-8.9632
-7.9312	-3.484	-0.17998	1.5854	-0.80021	-7.2449	-8.5008	3.6122	0.43272	-6.2623	3.6332	-2.0603	-1.157	0.94277	-0.55494	-3.8301	0.36376	4.3092	-6.0105	1.3099	-1.3512	-7.3282	-7.6477	-1.9099	1.401	-3.2748	-0.74259	-7.486	-6.8598	-10.719	-1.5592	-10.086	-1.8756	-1.721	3.6688	4.4832	-0.65078	-1.2246	-9.2826	-8.7485	-6.2808	1.152	-2.343	-1.2806	0.53257	-0.54215	-4.3898	0.18026	-5.3089	-1.0059
-12.423	-16.081	-7.7543	-16.413	-14.554	-7.2627	-10.394	-14.112	-16.043	-13.572	-12.681	-15.437	-14.685	-8.9861	-5.0951	-10.808	-10.813	-15.842	-11.78	-6.6281	-9.3913	-7.4089	-11.066	-10.973	-6.5352	-4.8205	-13.369	-15.38	-12.382	-12.221	-11.689	-15.804	-10.767	-10.281	-15.852	-8.3946	-13.775	-9.1862	-10.964	-8.3202	-11.046	-9.7014	-11.966	-6.2379	-12.631	-10.126	-12.401	-10.183	-17.585	-15.887
-10.234	-13.837	-8.6325	-12.312	-7.4888	-5.5699	-8.1768	-7.5507	-5.5625	-9.478	-9.1901	-5.7125	-13.121	-10.058	-5.5884	-6.6353	-10.147	-7.5396	-7.4222	-15.345	-11.321	-8.7955	-14.305	-17.78	-6.3618	-12.145	-12.126	-11.526	-11.202	-5.2995	-10.504	-6.9666	-12.668	-9.7079	-8.8434	-7.6673	-6.3012	-3.1489	-7.1537	-13.245	-8.7647	-5.2703	0.36901	-5.1814	-8.9734	-12.259	-10.062	-6.8212	-12.246	-16.361
-12.085	-9.7308	-10.289	-14.385	-10.936	-15.275	-17.784	-11.414	-9.8702	-14.187	-15.342	-16.663	-10.063	-8.9477	-13.677	-12.802	-3.8824	-14.467	-12.931	-5.186	-14.192	-11.189	-10.623	-12.295	-14.398	-4.1386	-11.464	-13.491	-9.4215	-13.521	-9.6946	-12.693	-4.5791	-4.9622	-19.274	-6.7944	-12.877	-10.955	-12.675	-5.309	-13.076	-10.38	-14.135	-10.772	-8.4324	-10.884	-7.4991	-9.7271	-12.274	-13.349
-8.0257	0.30228	-7.0035	-0.35391	-0.35869	-6.3573	-5.8331	3.5691	-4.0185	-5.5802	1.4592	-2.7134	-0.95301	-3.0349	-4.6411	-4.3306	-4.3789	-2.3297	-1.9245	1.7776	-6.8862	-3.2183	-0.97173	-8.2527	-2.0509	-5.4144	0.29186	4.014	-5.6652	-0.92735	-4.0982	-4.4379	-4.3853	-5.3274	-4.1901	-4.5822	-4.3185	-0.76841	-3.5772	0.67739	-2.1066	-1.4199	-4.9314	-6.0515	1.0077	-2.8386	-1.1406	-7.4439	-1.7573	1.6753
-19.901	-6.6686	-8.9362	-9.0186	-12.792	-9.9063	-9.4534	-10.822	-12.385	-14.044	-10.26	-13.69	-12.673	-15.532	-13.97	-10.426	-19.162	-8.0569	-8.3143	-8.0123	-4.4837	-13.525	-9.9423	-6.611	-13.299	-14.456	-16.857	-10.533	-9.6469	-10.939	-5.125	-13.896	-14.174	-8.6443	-6.0997	-16.111	-11.161	-6.293	-16.595	-7.5487	-7.9169	-14.967	-8.4036	-7.8102	-3.794	-10.587	-11.958	-11.787	-18.133	-8.4832
4.6596	-7.6144	-4.6108	-6.15	0.58623	-5.9415	-7.9413	-1.515	-0.14538	0.47972	1.8103	-3.1454	-3.541	-1.5199	-1.5782	-0.073064	-8.149	2.7662	-0.86247	-4.2039	-2.1702	-2.328	-4.1809	-3.0025	-6.0122	-1.6437	1.3165	3.5211	-0.34894	-2.9435	-3.9536	-0.21242	2.3763	-4.5265	-1.4239	-7.8031	-9.0668	2.6726	0.47246	-6.7859	0.012623	1.2953	-0.79707	2.6236	-4.4372	7.3011	-1.7271	-2.1596	0.72396	10.043
-5.999	-3.7777	0.42896	-5.0738	-7.4106	-3.1104	-3.9231	4.8379	-3.9864	-2.9514	-1.1219	-3.9303	2.8926	-5.523	0.78162	-4.0002	-3.8953	0.09314	-3.0566	-4.0666	4.7026	0.88031	0.5546	6.4854	4.2287	-9.8658	6.6201	0.56801	-5.2027	-5.3198	-6.3265	1.4361	-5.2847	-0.0015505	3.7789	1.0051	0.73206	-5.5837	-1.2264	1.069	-4.9703	-1.7203	1.505	-6.1294	-2.9705	-3.6318	6.4644	-0.60097	-1.905	8.3015
-15.279	-5.4525	-10.052	-10.16	-7.758	-11.534	-9.9417	-11.699	-10.054	-4.4921	-13.546	-9.9366	-11.805	-14.498	-7.7707	-13.709	-8.8554	-14.932	-5.2974	-10.125	-13.097	-12.989	-12.894	-7.6769	-11.331	-8.7501	-13.331	-15.486	-6.5477	-12.822	-9.5878	-11.719	-4.4278	-18.173	-14.422	-10.84	-10.784	-5.6429	-12.665	-8.8525	-7.9467	-11.194	-13.44	-5.0585	-10.198	-3.7123	-11.82	-9.1345	-16.919	-9.1121
0.45148	0.69961	-2.2118	-5.3605	-8.6126	-11.674	-1.4164	6.4443	-4.439	-4.2228	-3.9808	-6.2366	0.85813	1.558	-5.9712	-5.3081	5.0213	0.16097	4.7098	-8.5599	-7.2336	-1.6468	-3.4058	-4.4861	-3.1789	-7.8036	-1.0146	-2.0921	-2.0817	-9.6127	-3.1887	-3.0979	1.0595	1.653	-9.0149	-3.4843	-3.5038	-2.4713	2.5419	-1.4739	-1.1199	1.1351	-7.544	0.26827	-7.4406	-6.1882	-0.34313	-2.347	1.7436	-2.6269
-3.0819	6.2669	3.2994	-2.2712	0.96536	-0.67768	2.2281	0.32739	-2.8951	-0.84383	4.6186	2.3827	3.2632	-0.08499	5.2058	1.0219	1.2864	2.0582	-1.5563	1.6664	3.8888	9.0971	-1.0044	-0.59744	2.9412	-5.1165	-0.62177	4.5809	-0.49962	1.0206	4.8221	4.6553	-1.5354	2.9406	3.833	-3.7382	1.85	3.6558	-5.2921	2.0474	5.4102	1.7752	-1.1973	4.5351	-2.7582	-3.3596	1.8427	-2.0218	-3.9409	0.8626
-0.62837	-5.4678	1.0454	-2.5268	3.2643	-5.3352	1.3207	1.8238	3.5974	-5.2044	-1.5768	-4.0611	-1.034	1.6445	-6.6153	-1.9324	-5.1954	1.7681	6.1552	-1.3635	2.0012	0.59035	-4.1226	0.61893	-2.9296	-2.6644	-1.7992	-4.3194	-1.9614	-5.2144	-2.5569	-1.1989	2.595	-7.1428	-4.7323	-4.2968	-4.2365	-4.6232	-1.7257	-2.8644	0.69382	2.6946	-0.88782	-3.3958	-5.4143	0.68424	-0.74508	-3.7899	-6.2598	-2.9165
0.9433	-2.633	-0.66949	-0.15919	1.3714	2.9661	-1.0151	-4.5929	0.7109	-1.8807	3.8944	-3.6405	-5.2465	-7.741	3.2272	-0.69694	-4.0638	-2.7044	-2.4408	-1.7293	-4.4365	3.5754	-1.9877	-8.0344	-6.6137	2.9626	-3.5407	1.8736	3.4024	-0.57161	0.95428	1.2092	2.4087	0.21707	0.22706	3.2905	-2.9572	2.5041	-1.1339	2.3133	5.7448	3.1399	-6.7963	4.1671	1.871	-4.1369	5.655	-5.2483	1.1699	1.4682
0.88463	0.16245	7.3512	1.4819	-2.8347	-4.8417	5.6583	0.19182	1.3673	4.2647	6.02	2.0216	2.0916	0.056028	11.371	4.5044	2.8692	4.3385	7.8852	1.5202	3.4435	-1.0858	1.7951	-3.0509	6.5875	2.6916	-0.93457	8.3512	4.1436	4.4935	-0.82641	3.5249	0.72726	-3.7924	-2.3637	-0.99018	4.5509	3.1093	4.6799	7.0356	1.2128	-6.11	2.1	1.4006	0.46708	10.678	1.5168	2.5538	6.8411	-4.2907
2.6067	-5.2796	-1.1377	-8.6281	-1.5216	1.7336	1.8272	-7.6815	-7.361	-5.0236	2.4236	-2.8703	-0.1814	-1.6443	-4.0744	-4.9396	-2.462	-1.319	-6.5966	-3.8723	-2.2928	-1.2307	2.9172	-6.7592	-7.9957	-1.4772	-4.4597	-7.0136	-3.8592	-1.8231	-7.1266	-0.23411	-7.014	-4.57	-6.6305	-2.1169	-1.0279	-7.5402	-2.3674	-7.1487	-3.4562	-6.7171	-5.8248	-1.6457	-5.0766	2.5506	-1.8664	3.5184	-3.3961	-0.16762
-1.8434	-2.9379	-3.849	-4.2769	-1.6845	-2.1826	-4.8604	-3.7841	-1.3307	-6.2236	-3.905	-3.5378	-1.9384	1.3809	-1.3099	-3.5362	4.9126	-0.57937	1.5493	2.663	5.2483	-5.736	-3.0763	-0.48975	-2.2979	-1.2939	5.8827	3.39	9.9181	3.1162	2.4366	-5.422	0.35253	-0.51379	-0.25889	-0.87352	0.33778	-0.70092	-4.0247	-0.70951	3.9361	-1.6159	-8.1498	0.92262	1.4718	-5.8552	1.9485	2.3779	0.42509	-2.2808
-15.046	-14.62	-23.66	-15.185	-14.02	-11.035	-16.039	-22.021	-22.371	-15.391	-18.379	-14.504	-13.34	-15.974	-19.549	-11.542	-18.888	-20.645	-17.627	-16.674	-15.793	-14.269	-14.772	-11.983	-9.5652	-14.914	-14.182	-14.383	-18.962	-14.101	-13.019	-15.329	-17.197	-20.487	-10.512	-11.172	-14.252	-4.266	-17.282	-16.175	-16.197	-17.738	-15.122	-14.437	-16.777	-19.385	-15.159	-20.454	-8.6435	-14.719
-13.282	-7.3013	-1.8355	-8.615	-1.9944	-7.4783	-10.405	-11.59	-13.896	-12.938	-11.296	-10.675	-9.8318	-11.938	-15.179	-10.915	-5.9234	-14.113	-6.6972	-8.3648	-9.3598	-6.5259	-12.92	-12.945	-10.523	-11.699	-14.301	-9.0667	-17.746	-9.4697	-6.1973	-11.542	-8.9526	-6.6276	-11.882	-8.5084	-5.3313	-11.681	-10.611	-9.2125	-9.4733	-7.3224	-16.553	-16.76	-16.248	-9.8592	-12.442	-14.087	-17.525	-11.522
11.141	9.7615	8.6286	7	15.454	12.432	9.4747	7.7053	11.238	4.9265	5.7984	13.751	7.3942	7.4614	6.9306	15.025	3.7363	10.894	14.624	11.802	10.308	11.391	13.699	14.05	10.917	8.1266	16.27	5.1918	10.002	13.636	8.9241	17.369	7.0247	11.512	13.362	11.336	10.481	9.3096	9.2013	12.333	6.6491	12.43	3.5661	9.481	20.687	6.6505	5.671	12.798	7.3329	11.714
-13.652	-13.077	-13.235	-16.197	-16.735	-14.902	-14.719	-18.179	-14.454	-14.696	-17.178	-14.914	-19.677	-10.661	-10.685	-11.062	-16.449	-10.243	-13.955	-18.453	-17.534	-14.683	-10.53	-7.8414	-13.131	-12.233	-14.155	-10.178	-14.039	-10.508	-15.357	-17.651	-11.224	-16.275	-15.252	-5.8819	-13.374	-11.725	-15.545	-16.982	-18.33	-15.792	-13.058	-10.312	-19.261	-9.1557	-16.598	-11.921	-11.209	-20.309
-7.5897	-8.3095	-8.2267	-9.8757	-6.1163	-3.9011	-4.9672	-2.2308	-10.344	-4.3851	-6.2748	-7.5051	-6.8852	-2.9074	-13.211	-10.831	-3.7664	-0.015615	-5.7161	-2.9606	-3.8492	-7.1859	-5.0787	-5.4314	-0.12493	-10.028	-7.0557	-12.384	-5.6955	-9.0053	-0.46571	-8.7488	-4.1582	-5.3152	-5.316	-6.4666	-7.8151	-3.4861	-5.6963	-5.477	-0.93553	-10.558	-11.423	-7.4399	-11.418	-5.7111	-8.7104	-1.2513	-13.048	-9.4268
-11.614	-15.971	-13.013	-10.502	-9.0827	-8.5597	-8.6806	-13.278	-11.993	-12.095	-14.61	-8.4388	-11.655	-17.287	-17.875	-14.512	-12.294	-14.799	-12.732	-7.7773	-15.543	-8.2934	-14.941	-11.331	-8.2265	-10.916	-14.671	-11.187	-17.288	-13.551	-11.028	-17.417	-11.308	-11.31	-16.213	-13.939	-14.874	-8.8523	-12.275	-8.9847	-10.126	-10.991	-10.742	-5.7449	-12.348	-12.622	-18.814	-13.66	-0.92279	-13.905
2.6923	-5.0765	0.033365	-4.9214	-5.0769	-8.3241	-6.8364	-0.05238	-3.0296	-0.17649	5.3008	-6.5207	6.1193	-6.3002	-1.5746	-2.5896	1.6255	-0.018502	-11.415	-3.1113	-0.237	-2.6316	-7.497	1.6561	0.97024	-5.2167	-1.2313	-4.7354	-1.0012	-11.966	1.9928	-0.39936	-12.226	-6.4609	-6.5794	-1.3095	3.2572	-3.8713	-6.8638	-6.633	-4.8844	-2.0593	-3.1687	1.655	-5.0851	-1.1354	-7.224	-6.0273	-3.6195	-7.2405
-10.876	-9.3267	-11.148	-14.144	-9.4305	-9.8479	-5.6832	-10.198	-8.7852	-12.745	-13.694	-12.936	-15.298	-4.0824	-10.773	-14.359	-18.781	-20.796	-10.625	-12.451	-12.492	-15.458	-11.955	-12.208	-16.065	-9.5302	-8.0952	-15.16	-8.3076	-13.64	-14.201	-8.6804	-4.1864	-9.1387	-7.5604	-13.74	-7.7965	-10.597	-12.443	-17.813	-15.339	-15.124	-15.903	-12.275	-8.821	-19.636	-13.154	-16.716	-16.452	-15.709
-1.2272	-1.0393	1.5391	4.6178	-4.2649	-3.9581	-5.6872	-4.0767	0.97092	-2.8833	-3.3884	-2.3273	1.8007	4.8648	-0.3414	1.4895	2.4799	-3.4028	-0.18066	-6.3076	-3.9716	-0.97417	-2.9577	5.8217	-6.3871	-0.18009	-3.1735	-3.011	1.9072	-2.3173	0.062294	-2.756	-3.0999	-0.78618	-2.0688	-1.7545	-5.997	2.5204	-0.52922	1.9385	-0.47506	1.7572	-2.0001	-0.64144	2.5825	-2.572	-1.3947	0.63904	-1.2411	-4.4959
-1.9902	1.4506	-2.5852	-4.0131	-5.8352	-2.4057	-0.14935	0.69004	7.7238	-4.2	-0.91141	0.12328	4.691	7.2053	-2.9489	-1.0549	-3.0525	-6.5971	-1.8001	2.2251	1.4985	0.91219	-0.92855	7.6488	-4.7223	-0.29965	-0.79103	-4.7687	0.72164	-0.20203	1.4222	-1.5105	-0.25889	-3.103	-2.2469	2.1511	-2.7782	7.1109	-4.018	-7.2948	-7.5898	2.2335	-5.9975	-3.6826	-1.3681	-1.9974	-5.0057	-3.4346	3.5787	-5.2836
-4.4672	-6.8326	-13.024	-5.5588	-3.8282	-6.2429	-6.4877	-3.0863	-6.273	0.60105	1.8762	-5.1726	-1.9403	5.5586	-1.6422	-7.8693	-10.83	-7.2645	-6.2697	-7.3709	-4.8776	-6.1999	-6.1384	0.084685	-6.3823	-2.5064	-2.3853	-2.0484	-6.6051	-4.2047	-5.123	-6.4514	-3.5101	-6.3531	-10.665	-9.0815	-8.6594	-9.2263	-5.2343	-3.8967	-2.573	-4.4451	-1.9586	-6.416	-7.1529	-5.8943	-1.7042	-5.8809	-4.6736	0.19437
11.043	4.4136	10.759	11.545	7.8569	4.7387	7.559	5.2395	9.153	-0.11713	6.6987	11.492	13.318	13.726	8.335	5.4052	8.3257	14.717	11.15	9.9922	11.097	15.068	8.1456	1.5287	7.8975	11.042	10.898	8.2442	11.97	10.399	10.757	4.0626	4.6482	12.031	8.732	14.62	10.354	13.926	8.2314	4.6135	5.7229	10.334	10.789	8.7067	4.4166	6.454	11.04	5.8072	5.5192	7.3517
-2.0647	-0.66326	-6.4301	0.42618	-0.51187	-0.33006	-1.9175	1.3132	-1.7246	4.8604	2.9339	2.2374	-1.8485	-0.71028	2.0699	-5.1991	9.1623	-3.3459	-2.645	3.8597	-0.29252	5.5278	2.346	0.75243	-0.98098	1.3754	5.403	-2.6683	1.0053	4.2686	0.23053	-5.4274	-2.1627	-0.49356	5.8763	-0.61339	-1.6606	0.91291	-1.1397	-0.30003	-0.54006	5.1011	-1.2895	6.486	-2.2379	-1.3944	7.2276	0.68478	2.6544	8.8224
-12.236	-7.4221	-12.764	-9.1381	-8.8829	-18.358	-11.355	-11.864	-9.1378	-2.7282	-11.276	-7.5649	-6.7418	-5.1609	-4.4753	-8.499	-16.416	-13.753	-12.266	-8.5406	-8.8849	-12.781	-9.97	-9.3766	-16.716	-11.61	-11.074	-10.779	-9.5698	-13.153	-16.546	-6.7287	-15.282	-7.3836	-13.701	-12.753	-11.794	-6.4411	-10.309	-6.7673	-11.88	-8.1441	-17.116	-9.424	-2.066	-4.0173	-5.4437	-10.822	-5.7269	-14.997
-3.9353	-12.52	0.28913	-1.2453	-3.1966	-6.0571	1.5696	-2.3708	-3.9674	4.2098	-4.8766	-6.0815	-6.5061	-4.0423	-1.1514	-10.442	-5.89	-3.5809	-4.7174	-7.9381	-11.725	-3.2115	-5.5024	-4.3511	-6.0648	-4.8574	-6.4794	-2.6766	-6.6474	-0.45786	-12.506	0.62352	-4.4352	3.3549	-5.7666	-6.255	-5.6836	-7.4501	-4.4556	-2.4099	5.9089	-6.2632	-3.7311	-2.4735	-8.0016	-4.6254	-4.8822	-5.4228	-3.1116	-4.4709
-4.1709	-5.1032	-9.3016	-5.2874	-3.1984	4.255	-3.2026	-2.1757	-10.103	-3.6608	-5.3753	-7.3149	0.97274	-3.4182	-4.0157	-0.42963	-1.958	-4.5487	-3.9035	-3.417	-1.5354	-8.6907	-11.221	2.4701	1.3051	1.0651	-6.3458	-10.78	-7.7832	-0.79207	-8.628	-7.8844	-4.3217	-7.2683	1.0203	-5.1782	-6.4901	-3.9048	-3.7944	3.5613	-5.7007	-6.4806	-6.7044	-3.8903	-11.884	-3.6622	-7.5524	-1.4899	5.7161	-6.667
-5.1005	-3.6531	-3.6337	1.6102	-2.985	-1.3158	4.1495	-6.7351	2.0564	-3.1053	-6.3066	-1.3991	-8.5621	-1.933	-1.6837	-9.2107	-4.4986	0.76719	-2.1997	0.46178	1.1837	-2.7758	0.012959	1.577	5.9644	-1.9398	-7.3179	1.523	-4.4907	-3.1565	-6.8929	-5.922	-2.0439	-2.5938	-10.04	0.16769	-0.45099	-1.7552	-7.3634	2.6941	-9.6269	2.7887	-2.6274	-6.6049	-2.355	5.6595	-0.77615	-4.7556	-5.392	-0.36398
-7.8189	-10.479	-13.546	-13.216	-11.459	-8.1401	-3.6688	-6.621	-8.1099	-3.9384	-10.872	-12.421	-9.2534	-4.8259	-9.5543	-6.796	-14.135	-5.8952	-8.2301	-13.619	-7.5266	-11.794	-8.1466	-9.9824	-8.0618	-7.0049	-6.1357	-14.115	-4.9113	-6.4023	-8.3948	-6.9947	-2.1808	-16.145	-6.2309	-6.7948	-16.084	-12.536	-6.9678	-6.1817	-6.2221	-15.447	-6.3866	-7.793	-14.936	-12.054	-4.8855	-11.737	-18.394	-12.065
-16.206	-13.206	-13.91	-10.526	-14.502	-8.4187	-16.717	-17.13	-15.024	-13.993	-4.8537	-17.526	-18.142	-13.481	-17.311	-13.73	-8.7346	-13.43	-15.367	-12.156	-12.974	-20.646	-16.323	-11.281	-21.524	-11.094	-17.463	-13.508	-17.77	-12.57	-13.361	-12.293	-12.304	-18.325	-9.8834	-14.792	-16.07	-16.724	-13.488	-15.889	-9.703	-17.726	-10.881	-13.048	-8.7748	-18.33	-5.7705	-11.509	-8.7507	-11.132
3.6499	1.7131	2.6259	2.92	-4.4741	7.1824	-6.0343	0.5507	-3.2192	-1.404	5.7744	8.4172	2.0704	-0.83201	-4.916	1.547	-0.26729	-0.22685	0.88917	0.23054	4.2077	0.68247	1.3455	1.2957	3.9992	-1.6074	-2.7267	-0.37511	-0.45256	1.5171	-4.2421	-2.8344	0.18439	2.3466	1.2936	-7.5364	4.3279	-4.8168	1.7075	2.9816	0.75924	2.4697	-2.9539	2.4846	-2.9117	2.6406	-0.17976	-4.8199	-4.4693	2.1856
-6.6357	4.9696	-3.9304	-4.4997	-0.73496	-0.65593	-0.51902	-4.8015	-9.8568	4.7844	-7.6114	-8.5677	-4.7781	-0.7407	-2.4865	-7.1374	-7.0789	0.39745	-3.2359	-8.0943	-2.241	-1.726	-1.2736	-1.1453	-0.21354	-0.79291	-5.1024	6.2665	-0.11448	-5.2986	-6.4323	-6.0034	-0.82757	-5.6299	-7.4358	-1.5746	-5.26	1.362	-9.3021	-6.3579	-9.7395	-4.0743	0.40839	-1.1906	2.3559	-2.4209	-5.7707	0.44398	2.0895	-5.6619
-6.6226	-6.3608	-1.1868	-10.855	-0.78463	-2.4159	0.88633	-1.9852	1.7775	2.5249	-4.5055	-5.5381	-1.8582	-3.1576	-6.6973	-1.1709	0.71013	-4.6211	-0.81208	-1.8063	-5.1444	0.55408	-0.22111	3.6624	-0.0090398	2.4149	0.71704	-0.11111	-3.655	-8.8475	2.5612	-5.8414	-1.2138	1.6879	-5.2116	0.78504	0.73088	-1.6318	-0.17258	-4.224	-2.8006	3.3995	-0.93693	0.78841	-6.2447	2.2688	-4.0391	-1.1258	1.9658	-0.059819
-3.7304	4.4498	6.2515	1.5378	-4.2572	7.5984	-2.1213	3.9427	0.43835	3.7768	0.79004	2.0947	5.7267	6.9927	0.11656	0.8352	-0.66323	3.7535	3.2411	4.5967	6.6548	0.68506	5.027	9.7114	7.1419	9.5936	2.9263	2.6826	4.1541	6.4384	1.8113	9.1553	1.1341	-1.8137	3.3667	5.3763	-1.9723	2.579	-0.096079	3.3596	2.0853	3.257	1.7002	-2.5581	6.3683	0.52656	9.1706	-0.52635	1.2625	1.8092
-5.9981	-4.4699	-3.415	4.7096	-3.0159	-0.41347	-2.3808	1.1897	2.7055	2.7225	-0.89735	0.02788	1.442	3.5124	-6.2777	2.7515	-4.9902	1.2506	-1.7291	3.0953	-3.7847	4.1748	-0.70272	-0.89797	3.2149	1.6294	-2.4007	-4.6647	-3.6611	0.70104	1.3064	-0.57213	0.75856	-2.4578	-6.0432	1.8233	-4.1542	0.59605	-2.9959	-2.2812	-4.8632	5.6046	3.1291	-3.7411	-6.0559	2.7976	0.33127	-6.2833	-1.1865	4.0375
-5.3079	-6.0522	-4.5756	-8.5446	-13.443	-10.184	-10.176	-4.0265	-6.3383	-8.5148	-11.016	-1.0791	-15.297	-9.0652	-6.4984	-3.4369	-10.58	-8.4006	-7.8089	-5.5425	-12.531	-5.8862	-8.0446	-4.9683	-10.438	-9.4392	-6.1078	-3.6739	-6.9155	-5.955	-8.6395	-8.1457	-12.039	-11.038	-12.109	-2.2277	-6.5458	0.96184	-13.709	-8.4668	-3.4769	-8.3394	-5.4189	-10.578	-9.5009	-11.112	-13.58	-11.728	-5.7363	-10.967
-4.7131	-8.8767	-9.2343	-10.793	-12.185	-15.51	-7.448	-11.964	-10.346	-10.869	-11.587	-13.022	-6.5674	-5.8295	-12.567	-14.34	-9.4947	-6.878	-8.3931	-12.073	-13.567	-10.096	-2.9082	-10.205	-11.633	-5.8402	-12.055	-10.751	-9.3281	-5.4625	-14.239	-8.6229	-7.5285	-10.007	-2.7519	-16.521	-13.438	-5.6853	-17.196	-7.8983	-19.197	-12.144	-8.7297	-4.4546	-10.269	-15.968	-11.679	-9.0845	-20.982	-14.794
-1.893	-3.4215	-2.4505	-4.6221	-0.8568	-1.3235	-6.132	1.1569	-5.5345	2.4089	-4.1032	-4.3725	-5.767	-5.0858	-9.4746	-11.937	-5.1495	-2.9836	-1.6531	-9.5098	-1.8646	-1.4581	-10.08	-5.0221	-1.7771	-5.5774	-0.85524	2.266	-0.28767	-9.9464	-0.25543	1.8846	-7.5149	-0.055692	-0.12134	-5.2681	-6.9113	-2.8159	-3.3509	-11.063	-6.8354	1.5817	-4.5308	-3.8842	-4.0562	-7.7474	-4.252	-7.0884	-2.8057	0.7397
-9.6892	-0.68422	-1.8571	-9.1169	1.0552	-3.586	-5.6056	-4.4215	-10.03	-3.9634	-1.4987	0.6428	-7.359	-5.9684	-1.8203	-10.671	-2.0249	-5.0727	-4.7594	0.34945	-3.1053	-7.0585	3.5638	-2.9466	-6.5821	-7.5635	-1.3509	-3.4573	-4.1597	-13.46	-3.6294	-2.8593	-7.5087	-6.5291	-2.5011	-5.0959	-14.019	-8.5704	-2.4853	-4.0562	-2.84	-0.90267	0.80073	-9.0713	-8.2624	-5.2675	-1.3795	-7.437	-6.002	-9.545
-1.003	-0.61918	-0.32613	1.1911	3.9563	8.438	4.4686	-6.9687	0.45402	-4.5936	0.49199	2.7174	-1.3468	1.7882	4.045	0.38772	9.868	0.60054	1.8362	-0.64023	-0.62862	-2.8975	-0.65955	1.9751	-1.542	-4.0516	-0.88449	1.2162	8.4039	-0.76349	5.3259	2.5539	1.2773	0.29645	1.2784	1.5929	-1.1833	-1.8291	-4.5507	5.815	4.5665	-4.0254	3.9366	0.067914	0.088516	-2.9426	3.9671	2.9076	2.1302	5.5744
13.723	3.046	16.012	1.5909	1.8204	15.244	5.7005	8.7263	8.7278	12.531	9.6851	6.8266	4.7594	8.5726	6.5197	2.2295	5.5775	5.638	0.20071	10.875	-0.48373	7.7316	3.4155	7.7583	10.195	4.0997	7.3375	11.582	5.6983	4.7986	0.85541	10.571	11.272	3.3214	4.3201	8.1822	7.7473	11.081	9.0932	2.0747	14.169	6.1653	11.407	1.8005	1.6874	5.0311	9.1188	12.42	-2.5645	8.996
-16.808	-7.0969	-4.0246	-10.422	-13.034	-17.559	-9.4186	-9.6797	-6.9805	-7.0492	-6.4569	-14.096	-7.5809	-6.6871	-6.5084	-11.255	-8.3272	-7.9625	-9.5473	-9.4619	-11.792	-13.803	-4.1763	-8.714	-8.3095	-15.272	-4.839	-7.8033	-12.438	-13.348	-18.97	-9.2541	-7.4338	-8.6888	-14.745	-11.359	-11.636	-4.5715	-8.8297	-5.6253	-8.8435	-9.0953	-9.1313	-7.8774	-9.6046	-16.058	-11.678	-11.433	-3.1301	-8.1078
-5.959	-0.30152	1.9527	0.092146	0.33009	1.8229	-1.8139	5.8707	0.18156	3.7938	4.3928	6.4352	-0.092915	-3.5058	-5.4047	-1.0847	-5.0424	-0.51071	3.7308	-1.6347	3.1331	0.23685	-3.8876	-0.16065	3.9948	0.11188	-6.8644	-8.4059	-0.17229	-5.9712	-3.338	-1.052	0.30339	-0.092755	0.034016	2.5103	4.5669	3.9462	-2.5406	-7.36	-0.70545	-3.9989	-1.0173	3.0743	0.98973	4.7498	1.9128	0.93792	0.42558	-0.15923
-10.195	-7.1999	-4.5649	-11.85	-7.4967	-12.815	-16.226	-8.4004	-14.602	-16.921	-11.177	-9.7693	-6.9354	-10.769	-8.6237	-7.6048	-14.349	-5.9229	-8.3839	-10.218	-7.4352	-9.9988	-7.3452	-11.837	-8.1605	-10.534	-7.0387	-15.48	-8.6989	-9.2862	-12.358	-6.1025	-10.098	-11.137	-13.685	-12.037	-11.456	-15.62	-7.8833	-10.022	-9.2901	-13.72	-10.893	-15.513	-12.883	-14.054	-3.7035	-12.63	-17.315	-13.055
-0.36811	2.7313	5.566	2.4972	8.2804	9.789	5.1351	6.2111	1.5381	-0.53052	-1.8189	1.8922	9.5089	5.4603	-0.76034	6.3041	7.3287	3.1742	3.0559	3.6003	2.7067	-0.642	8.3208	-0.40814	6.4504	3.9565	6.9037	1.1684	2.8183	3.1921	5.8025	5.4765	11.428	7.2013	3.9278	7.2072	1.5091	0.94312	8.6841	8.1035	-1.4184	2.7221	11.658	3.1171	2.2933	2.0303	2.4145	4.8987	6.7053	6.86
-5.0554	3.2265	-1.7716	-0.88756	-5.5913	1.2418	-4.8474	-1.1128	5.2304	3.8839	1.9197	-4.2804	-2.3156	-7.5129	6.4071	5.8861	2.2779	1.8053	1.5054	1.8404	-5.0613	4.7565	6.6883	2.4962	-1.1962	4.9509	2.9144	2.9438	-1.013	3.5833	-0.96733	-9.5584	-3.0375	-1.9642	2.153	-3.5262	-3.8237	0.91576	3.1381	-0.48498	2.8431	0.48146	7.359	0.82125	-6.4913	-1.3046	-0.36855	3.0887	-1.7088	4.9104
-13.558	-7.989	-15.418	-13.986	-18.802	-14.041	-10.398	-11.174	-17.287	-11.966	-19.246	-12.209	-15.504	-11.283	-10.446	-15.858	-13.446	-9.6176	-12.957	-12.66	-11.678	-14.309	-14.07	-14.072	-14.792	-11.049	-18.242	-15.279	-15.573	-8.4642	-13.197	-15.593	-15.414	-16.692	-15.789	-11.059	-16.666	-15.625	-8.8855	-9.4026	-18.204	-15.071	-15.601	-5.7774	-15.663	-6.6264	-14.046	-18.238	-18.427	-12.437
-5.6467	-11.005	-9.2787	-15.41	-10.939	-2.247	-10.829	-12.014	-10.739	-9.8776	-13.882	-17.461	-9.707	-10.118	-13.271	-12.034	-8.0377	-14.947	-14.705	-11.399	-7.2306	-10.862	-8.3749	-8.3657	-18.155	-8.4198	-12.353	-10.457	-10.718	-11.085	-17.646	-16.421	-11.013	-10.535	-9.2098	-13.955	-11.337	-7.2418	-10.395	-18.591	-14.828	-6.3544	-10.575	-17.242	-18.069	-15.534	-15.375	-10.203	-11.958	-20.577
1.2199	-0.92468	0.92493	-2.5938	-1.2075	-0.057442	-1.7951	1.383	-7.6589	2.6157	6.7397	4.8561	-1.1987	2.9244	-4.4984	7.2384	-2.9979	3.3543	2.5827	-0.94356	7.4176	1.3564	9.6761	6.0472	2.7941	-1.3003	-5.3879	2.7725	-1.2228	-1.1118	-0.64758	-3.1857	4.2778	1.5805	3.3601	4.9323	3.5826	0.031416	-8.5872	3.411	5.6545	8.0091	-0.58514	-0.12348	5.3937	1.1945	0.58153	1.3586	1.6762	2.4622
-3.4217	-9.0458	-4.2617	-8.5275	-9.5256	-8.5934	-7.713	-9.0666	-6.5267	-4.5566	-8.3361	-6.1043	-2.8464	-6.2942	-2.4376	-6.7654	-2.0911	-2.2847	-7.8994	-11.355	-4.6505	-5.8916	-3.5976	-8.8268	0.14566	-6.8931	-3.7929	-13.262	-12.558	-2.3741	1.1392	0.20134	-5.9602	-2.632	-1.9368	-2.1581	-1.6259	-4.4483	-4.2709	-1.9912	-7.308	-7.4253	-1.9468	-6.1479	-5.5556	-5.6677	-4.2077	-1.8314	-4.9586	1.2441
-1.8977	1.0711	-6.4998	-3.0214	0.54678	1.3083	-0.055071	-0.68139	-0.93781	5.7997	-4.2068	-1.4476	-1.3195	0.06445	-2.953	0.55965	4.5498	-7.8683	-0.98233	-0.39256	3.7277	6.2384	4.5926	-4.9087	4.1983	3.1636	-0.97153	-2.2617	-4.8003	-7.2524	-6.3481	-3.8507	-5.4128	-3.6671	0.7507	-1.7435	-5.1743	-4.4475	-2.7404	3.5472	3.0556	-4.6867	-3.4727	-6.572	-3.2345	2.0338	6.437	0.47593	2.5345	0.43223
1.0875	2.5421	-2.021	3.8404	-0.67831	0.71856	-1.148	3.8755	-4.2581	-0.30083	7.7323	7.9342	2.4643	-4.63	-6.9945	2.4842	3.6336	-11.695	3.3161	2.1381	1.7899	5.9471	4.3645	1.0854	0.99351	2.1709	1.3534	-6.8526	-3.0899	-4.6821	-3.0216	6.7014	5.059	4.757	5.7502	-3.7811	-0.58073	1.5487	3.792	9.3032	-3.1446	-0.34047	4.1339	0.17284	8.6288	1.4444	2.5028	6.1079	4.5443	-3.2819
1.7639	-1.9022	-4.4352	1.113	-3.5791	-10.754	3.8623	-6.89	-1.7254	-4.2275	-3.1091	1.1884	-2.0262	4.7478	-1.1097	-2.775	-7.8312	-0.65355	-2.615	-5.0899	1.575	-1.9205	5.1155	-4.395	5.9235	0.0909	-1.1192	-3.5459	-3.3179	-4.7932	-4.0647	-2.9921	-2.4112	-7.6746	-8.383	-5.2131	-3.5291	-1.0299	1.9098	-4.2649	-7.459	-4.8714	-6.8527	0.75359	-0.30088	-4.6822	-6.2051	-0.37849	-1.5064	-6.4179
-8.2716	-6.6398	-1.5168	-4.1351	-6.656	-6.3905	-5.2958	-1.8226	-9.4649	-2.2233	-2.9681	3.1425	0.24661	-5.459	-3.0789	-4.6117	-6.1954	4.0748	2.1694	-0.5282	-6.8536	-5.5321	-4.0961	-5.4447	-3.7173	-8.2094	2.6642	-1.5516	-5.2861	-3.8802	-5.6609	-5.5506	-3.2852	-1.4873	-2.7352	-5.5354	-4.7069	-5.1374	1.0659	1.6159	-4.2399	-9.96	-6.2139	-5.4933	-0.30252	-2.0906	-1.448	-0.75085	-0.64678	-5.9484
5.115	2.4658	-0.30271	2.6886	-3.9135	-1.3587	-3.3381	-5.811	-4.408	-6.1692	4.2585	-4.5554	-0.23537	-3.7111	-4.342	3.5304	4.4507	-4.467	-1.914	-5.3644	3.6547	-4.5188	-5.514	-0.11809	-5.9935	-6.2258	-3.0889	-1.9725	2.0476	2.0207	1.3238	2.521	-5.8532	-3.0468	2.2606	-4.4364	-3.4687	-0.049963	-0.47906	3.8317	1.8325	-2.1258	-1.5449	-6.7119	-2.9011	-8.1086	0.082876	2.8058	-0.53759	-1.7554
11.318	3.4288	1.6277	2.7544	1.1182	-3.0718	1.9044	1.796	10.582	-1.2874	-0.6378	-1.9072	-1.5759	0.77095	0.77393	9.8084	3.7523	0.56008	1.0763	3.1859	-0.025424	-3.5801	4.5115	4.5252	5.0092	5.3795	2.1698	0.58216	1.8961	-3.2262	-4.4718	5.3435	3.5331	5.5388	1.0364	-4.6577	2.738	2.5031	3.8563	4.183	1.9144	-1.5926	-5.6707	2.0989	1.3293	3.0866	-3.8024	4.0528	2.6772	-3.0122
-17.427	-14.734	-4.0456	-10.149	-12.997	-15.336	-14.992	-9.4911	-15.579	-6.2992	-18.111	-14.292	-9.8923	-14.116	-16.071	-12.873	-16.949	-23.25	-15.916	-13.536	-12.158	-13.562	-7.6006	-8.7777	-20.925	-10.19	-15.003	-23.018	-22.361	-13.622	-18.098	-10.41	-16.976	-11.143	-11.912	-13.164	-12.897	-15.664	-16.749	-18.056	-19.502	-15.141	-12.399	-11.5	-12.343	-15.315	-16.312	-13.81	-15.824	-12.514
-18.606	-8.836	-9.0217	-11.726	-10.418	-13.992	-8.8242	-13.759	-13.52	-11.652	-15.852	-10.293	-13.157	-13.037	-15.654	-16.008	-12.576	-14.423	-16.303	-11.18	-13.099	-11.198	-7.8013	-9.5416	-11.644	-14.172	-6.4889	-12.538	-14.556	-8.8747	-8.6895	-12.338	-7.5932	-12.483	-14.917	-12.518	-12.026	-12.082	-10.574	-16.39	-15.554	-10.779	-20.015	-13.546	-9.7167	-11.893	-16.927	-13.246	-6.8703	-15.093
4.6547	11.92	5.4936	5.5187	11.278	7.1804	0.8503	8.9026	9.5166	7.2631	9.1521	13.159	0.65676	6.9184	11.513	6.0784	1.4663	4.6352	11.792	6.6855	9.5439	4.9512	9.7713	0.37808	8.015	7.4896	8.9412	8.1684	2.9237	7.4941	7.828	1.3496	8.3586	3.6493	2.0069	5.5838	2.5299	8.8934	7.804	12.133	12.026	0.19763	8.3267	7.0708	5.9799	9.8902	9.8534	5.7843	5.0767	5.7459
-1.035	7.4546	3.2165	6.7089	-2.5055	7.0723	2.1778	7.77	6.4518	3.9912	3.3498	0.19508	7.7444	4.3055	-1.2918	-2.0455	4.442	-2.3192	6.9849	3.2988	4.7528	-2.1926	2.8193	3.3656	0.95696	-4.783	7.6719	7.6031	0.60932	-1.6639	-1.25	7.581	0.81244	7.2997	0.9922	-0.0012192	0.9533	1.5266	2.6127	-0.83856	4.5781	2.3195	5.3512	-2.286	4.3617	0.15455	-0.43387	-3.8825	1.7149	2.0098
-4.5118	-2.8771	-0.44262	4.7952	0.31477	-0.83444	2.3309	3.0772	-0.48808	1.498	6.1977	-3.7407	1.5947	-5.9315	2.388	-1.1262	4.6466	6.0007	3.7951	-0.88501	3.1434	4.0485	2.121	-1.2786	4.3941	2.1697	2.6033	-1.0255	-0.378	3.3701	0.022791	3.0674	-3.1001	1.5639	3.6911	-3.6569	-0.26116	-0.37327	-3.4487	-2.359	2.7841	4.6994	-3.3541	-2.4373	-0.24204	3.6181	0.29581	12.523	4.5277	8.7038
-0.10351	-3.6803	-4.1503	-6.766	-7.2836	-7.2449	-6.2357	-5.184	-5.1479	-9.7853	-1.4681	-2.9353	-10.325	-10.601	-4.8734	-4.2865	-3.2479	-1.4939	-6.3991	-4.7256	0.51354	-6.7449	-5.575	-1.7019	-5.0606	-0.48623	-6.6965	-7.0374	-4.6096	-5.9943	-7.6898	-9.5354	-5.8047	-8.2094	-9.579	-1.2746	1.3927	-3.9954	-3.1699	-5.9461	-4.5473	-8.6613	1.1796	-9.2943	-5.4545	-7.6407	-4.4384	-1.6515	-4.092	-9.7456
-8.9773	-11.487	-13.838	-4.9269	-12.37	-10.891	-10.626	-16.898	-11.905	-14.383	-9.9893	-7.9229	-6.3069	-16.908	-2.8726	-5.629	-9.5629	-9.433	-9.0255	-10.373	-6.487	-13.399	-13.213	-7.3191	-10.177	-11.744	-6.663	-7.1781	-9.5768	-13.171	-5.197	-17.232	-1.6937	-9.8346	-2.6594	-14.56	-4.1778	-18.958	-9.7004	-10.287	-6.8146	-16.107	-8.7517	-11.821	-8.6011	-12.199	-4.5393	-13.779	-18.523	-15.071
-20.347	-22.213	-19.377	-21.829	-24.289	-21.894	-27.74	-19.186	-24.201	-20.685	-20.775	-16.025	-22.123	-19.307	-11.754	-19.802	-18.443	-25.29	-21.341	-23.117	-28.814	-19.574	-24.282	-25.038	-26.624	-24.286	-16.854	-27.088	-30.692	-21.457	-15.308	-23.924	-22.77	-21.633	-24.859	-20.114	-27.147	-16.711	-29.171	-19.526	-23.937	-18.831	-22.724	-24.518	-27.359	-20.642	-28.12	-21.551	-16.817	-21.722
-15.151	-17.591	-13.303	-17.433	-9.4601	-13.232	-13.513	-20.609	-7.7503	-6.7497	-12.794	-11.241	-12.825	-12.028	-14.714	-9.9568	-14.379	-12.71	-15.792	-12.655	-13.285	-15.304	-15.351	-19.346	-11.089	-13.769	-13.077	-15.304	-12.418	-12.169	-15.003	-21.331	-18.433	-10.611	-10.983	-11.82	-8.6339	-10.319	-10.814	-16.524	-16.74	-21.445	-16.189	-24.071	-17.029	-12.969	-17.344	-12.113	-12.648	-22.004
-19.837	-19.167	-25.657	-23.432	-18.946	-23.075	-21.466	-18.548	-16.646	-22.292	-22.366	-11.977	-23.516	-26.345	-22.891	-21.835	-24.278	-17.065	-20.085	-24.708	-28.706	-29.716	-22.103	-18.66	-20.441	-21.647	-22.66	-21.326	-22.235	-23.325	-25.233	-31.361	-22.29	-24.033	-23.144	-26.337	-23.626	-20.575	-28.09	-25.092	-22.963	-21.178	-26.037	-26.659	-24.016	-24.4	-20.534	-16.992	-23.078	-19.679
-15.817	-10.329	-4.7696	-16.713	-6.9365	-15.225	-11.144	-11.032	-10.883	-12.851	-11.16	-16.836	-8.1985	-18.31	-8.8407	-15.219	-10.254	-13.93	-14.509	-8.8877	-13.462	-16.775	-9.2773	-14.072	-8.8867	-17.424	-14.636	-9.3584	-14.794	-10.878	-10.706	-8.8577	-9.2567	-11.661	-15.43	-9.4977	-12.399	-11.556	-16.811	-9.4281	-8.3531	-16.566	-12.299	-17.09	-15.965	-18.974	-18.241	-8.1751	-12.718	-14.059
-21.869	-24.671	-23.623	-26.191	-14.122	-24.14	-18.351	-23.412	-18.931	-24.067	-13.441	-22.041	-22.664	-19.281	-29.878	-24.694	-21.48	-19.359	-18.317	-17.335	-19.171	-21.125	-20.945	-25.903	-22.821	-23.181	-12.238	-24.874	-27.087	-19.629	-27.223	-26.363	-13.891	-26.964	-29.073	-22.856	-18.31	-25.423	-27.762	-15.182	-26.953	-16.537	-24.624	-18.641	-25.808	-23.007	-23.026	-23.21	-22.097	-30.427
-17.323	-15	-10.338	-13.951	-10.119	-10.488	-9.4093	-11.86	-7.5788	-8.6725	-7.0353	-11.767	-4.2765	-8.0143	-9.0284	-9.6964	-11.446	-10.787	-7.3209	-10.538	-6.5378	-10.743	-12.496	-13.114	-1.6646	-9.1612	-11.255	-10.666	-16.805	-4.7196	-12.262	-10.262	-12.058	-7.6051	-13.78	-0.37964	-2.1408	-10.477	-11.698	-16.707	-10.465	-9.0879	-6.8195	-11.443	-10.695	-9.9022	-11.997	-11.349	-8.1672	-7.1835
-18.908	-17.567	-10.416	-17.132	-8.6684	-7.8266	-15.154	-16.726	-10.438	-13.848	-6.8663	-18.016	-8.9638	-13.081	-10.317	-11.566	-6.21	-12.06	-6.0871	-13.473	-10.802	-7.6787	-14.511	-10.872	-13.456	-13.799	-13.068	-16.217	-16.85	-9.3958	-12.88	-5.124	-14.759	-17.036	-11.511	-18.085	-6.2624	-13.461	-11.202	-14.588	-14.215	-8.2014	-13.395	-18.409	-14.341	-12.403	-14.83	-9.9982	-8.4285	-11.2
8.5388	2.4395	4.092	9.4759	13.211	4.7831	5.8105	1.8801	9.3409	9.4274	10.866	3.2162	9.4627	5.825	2.6809	11.005	4.9613	15.873	2.9172	8.5946	11.226	4.7557	5.8672	11.577	7.4304	11.162	15.546	8.7655	10.149	0.27469	3.7942	4.0227	2.931	14.141	10.166	5.6118	5.3529	8.3248	8.9964	7.2322	7.1468	5.5203	15.196	15.848	9.4734	8.5485	4.2082	5.5496	6.7472	8.1033
5.1476	2.8763	9.7822	9.5464	-0.83233	-1.0499	3.2938	1.2687	2.5676	9.4686	8.0814	2.7347	3.9434	-0.097392	1.1888	8.8567	5.6937	6.7484	11.812	6.2751	8.1548	7.9936	-3.2103	6.5781	6.1279	9.7344	13.489	9.7251	3.1461	3.8605	7.1453	7.8383	6.6974	-0.54282	5.6633	3.4247	8.3411	5.34	4.4563	-0.2852	5.0088	-2.8824	3.7041	5.5777	9.8858	4.144	4.3215	6.121	4.797	-5.2083
-9.1863	-4.8552	-5.7801	-6.9188	-2.9166	-5.2413	-8.1453	-2.9579	-4.9067	-9.7499	-8.555	-5.0075	-8.627	-6.3824	-5.59	-6.6892	-5.2527	-5.7804	-8.9674	-13.724	-8.0046	-7.8159	-0.29423	-0.35673	0.73833	-5.6833	-1.535	-3.7162	-2.6596	-0.94745	2.9079	-8.4667	7.1061	-2.4045	-10.223	-5.45	-10.112	-0.9035	-1.9103	-11.386	-3.0263	-2.7262	-6.8655	6.6795	-1.5535	-3.4226	-2.5047	-2.4905	-6.0042	-5.4725
-14.777	-17.492	-13.419	-8.1305	-7.4488	-18.385	-25.016	-11.515	-17.022	-10.385	-9.6411	-10.552	-14.823	-10.991	-15.292	-8.2547	-11.281	-13.158	-14.706	-11.475	-18.413	-7.4935	-6.2971	-12.482	-12.637	-11.636	-15.359	-8.4748	-11.23	-6.76	-17.715	-18.003	-9.4559	-11.303	-12.849	-7.0079	-12.022	-12.281	-9.7382	-11.109	-8.4857	-12.176	-14.517	-10.67	-8.564	-7.0861	-12.283	-15.487	-13.609	-12.006
3.1362	4.7606	8.5279	3.0278	4.585	3.7892	5.4315	4.6858	4.5768	6.05	5.2379	6.3352	4.8512	2.4601	8.7901	-1.0823	-2.7821	4.9831	1.9903	0.66808	9.1379	8.3321	9.5455	8.6777	8.3391	3.0753	-0.0015198	1.2149	0.92352	9.2293	5.135	-0.30994	0.7901	1.4345	4.3372	0.7882	6.2635	7.3246	-2.8177	7.598	-0.28531	5.4459	1.4624	4.7163	5.7139	4.4426	8.6462	-5.9765	5.1748	4.0297
-5.8986	-5.3417	-4.6911	-1.4829	-0.60001	-1.257	-5.6525	-1.6625	2.4466	0.18829	-4.3903	-4.6266	-7.0949	-6.1919	2.0992	-1.2772	-11.566	-6.2387	-0.40361	-6.4409	3.7098	0.8809	-4.8835	-3.0843	-0.15923	-2.6224	2.1612	3.3924	-5.0455	1.4911	-3.0169	2.4214	11.701	-0.85147	3.6511	-0.27754	-7.2081	-3.3391	-0.32761	-5.6268	0.0665	0.36035	-2.8307	1.0881	3.9569	3.6393	-2.5305	-2.3314	-8.383	-0.4237
-15.314	-9.0609	-16.173	-17.974	-15.169	-12.886	-13.435	-15.68	-15.012	-18.415	-17.182	-18.209	-13.236	-11.643	-7.3129	-23.714	-18.236	-5.8947	-14.389	-19.159	-9.1824	-11.749	-15.637	-18.951	-12.26	-14.377	-8.1572	-8.897	-21.543	-14.54	-14.143	-14.628	-17.144	-8.2521	-17.307	-6.6202	-8.3827	-15.402	-9.8429	-13.363	-9.3017	-10.919	-12.294	-10.621	-20.23	-14.581	-14.492	-9.965	-10.159	-14.292
-12.501	-10.176	-13.698	-10.08	-14.097	-22.753	-20.398	-9	-14.917	-11.007	-11.535	-10.413	-16.127	-12.408	-12.452	-19.572	-13.64	-11.885	-23.418	-17.742	-16.705	-16.571	-12.563	-11.229	-11.429	-5.8313	-19.345	-15.279	-17.604	-11.989	-16.945	-17.752	-16.066	-18.098	-18.014	-7.7392	-18.676	-13.335	-13.045	-8.8623	-13.825	-16.739	-16.424	-7.2977	-8.6704	-16.116	-18.095	-11.473	-14.357	-17.845
-0.76475	-0.92536	0.68414	1.6128	1.2129	3.278	4.0117	-0.054723	-2.0505	-2.021	-3.0638	1.6923	-4.1145	5.2939	-0.029986	6.4631	-1.6831	2.003	0.14974	5.6523	2.402	1.3521	9.7848	-3.9485	0.7045	6.2006	-2.8585	1.7875	0.37083	4.3872	5.2873	8.9048	-1.4898	8.9986	1.9663	6.0781	4.0826	-1.4437	2.5191	1.3117	-0.68606	4.8143	2.7551	3.1537	3.947	6.1673	0.16362	5.3373	2.0626	3.5803
-1.0256	1.1525	-3.4916	-4.8006	-4.4807	1.0945	-0.68966	-1.5781	-4.6326	-2.7652	4.3983	-3.5721	-1.1447	2.9622	1.076	-2.9052	-1.7178	-2.5526	6.2486	2.1991	-2.2998	5.8497	-1.775	3.121	4.7143	0.93646	-2.0996	2.676	7.4526	-3.3999	3.0058	3.6052	-4.8916	-6.2092	-4.4313	4.9176	0.95305	-3.832	-5.3035	2.2198	2.6792	8.5391	-0.95026	3.8601	-1.2483	6.116	2.226	-2.1886	3.0727	-3.6047
-22.879	-25.756	-20.276	-24.904	-25.161	-25.202	-17.511	-19.057	-25.422	-19.828	-22.038	-16.797	-20.713	-22.884	-24.957	-22.228	-20.605	-22.283	-22.056	-26.077	-20.898	-17.735	-18.152	-24.173	-23.499	-24.448	-24.497	-15.325	-21.482	-21.494	-26.477	-20.572	-18.475	-24.754	-21.263	-25.987	-24.245	-24.381	-23.491	-20.513	-27.552	-26.369	-24.329	-21.369	-20.763	-16.267	-21.54	-18.528	-21.187	-23.33
-1.9855	-0.036065	1.1134	-1.062	-0.44857	-1.1486	-7.3432	2.4051	2.5692	0.92286	-3.0079	2.1017	1.9465	-0.073534	-4.9812	-3.5762	1.0996	-4.5366	4.7487	-1.099	3.0573	-4.2935	-3.9601	-1.2968	2.0967	-3.6565	-3.2547	-2.8164	-2.3471	-0.053611	-1.3846	1.4763	-2.7516	-4.307	-1.1351	-3.1682	-4.9514	-1.8378	-3.9035	-6.6651	1.3471	-2.3954	-9.4654	-1.4905	-5.1679	-4.5352	-3.8978	1.7029	-2.0283	-2.3022
3.6718	6.6899	14.318	3.0012	8.2552	4.5667	8.5818	-0.46029	8.5023	2.9623	7.4116	1.0131	5.1016	1.3883	6.0435	7.6153	10.702	-1.6354	9.7191	10.482	5.9899	9.3745	12.602	13.069	-0.18669	11.947	5.4186	15.171	10.194	4.8483	-1.8531	1.1666	5.8517	6.5251	9.2998	0.24479	3.7807	0.04811	8.5219	6.1673	5.3019	11.456	9.4156	8.537	7.6719	2.8421	3.7004	8.9991	2.7213	6.9623
-2.521	-1.471	-2.9029	2.128	-5.2562	-4.003	-2.5924	0.26524	-2.9636	-3.1651	-0.018579	-2.761	-4.8644	-10.748	-5.2254	-0.07063	2.7951	0.97308	-4.7321	-6.0127	0.65028	-0.86657	2.6957	-5.7002	1.0745	-2.6714	0.50681	5.445	-1.1853	-1.2706	-6.3993	-7.772	-2.2799	-2.7636	-3.7947	-4.9951	-3.5168	0.91418	3.5404	3.7061	-0.47834	-2.8476	1.49	0.31328	1.5486	5.9943	-2.3693	-0.58987	-2.1922	-2.2657
-6.7712	-8.1499	-7.9787	-7.0145	-8.9742	-10.796	0.38469	-9.5054	-8.0012	-10.746	-9.7407	-10.087	-8.3734	-7.9481	-10.006	-6.3641	-1.4498	-4.3125	2.678	-3.4766	-7.4957	-7.9764	-4.3423	-10.163	-12.009	-6.0697	0.91041	-7.5322	-6.4946	-12.031	-5.7765	-4.1957	-4.5063	-7.1824	2.169	-7.8286	-1.6499	-4.8208	-5.8038	-7.9075	-6.0642	-6.8077	-6.757	-3.9921	-17.498	-6.7272	-2.5857	-8.2979	-5.5299	-0.11064
-11.239	-8.8412	-3.2576	-14.6	-14.845	-9.4974	-8.7135	-15.35	-13.158	-9.4814	-5.987	-12.649	-10.202	-12.172	-4.7039	-14.071	-9.1365	-11.375	-10.032	-16.637	-13.708	-10.188	-11.666	-3.4711	-16.686	-11.543	-11.575	-9.3517	-13.729	-6.7029	-8.6715	-14.955	-15.957	-14.596	-15.152	-13.553	-14.703	-9.0399	-14.543	-6.0536	-10.678	-8.1685	-7.5008	-12.921	-12.955	-12.381	-5.6722	-21.161	-6.578	-11.996
-1.6114	-12.051	-5.8009	2.5991	-0.47009	-4.5104	-1.8519	1.2558	-12.844	-5.8321	-0.92706	0.79723	-3.3322	-5.0122	-1.3281	2.2043	-1.5116	4.9675	-1.0027	-5.9128	-3.0857	-7.8812	-1.2327	0.37393	4.0815	-0.51871	-1.9855	-5.1162	-3.1843	-1.2336	-3.2898	-4.3231	-7.6126	-7.8804	-5.3473	-2.4078	-2.1407	-3.1714	-4.8211	-1.1903	-3.3296	-8.9207	-2.0535	1.8602	-7.3128	-5.2953	-3.2539	-4.3277	-13.259	-2.2979
-5.8913	-5.7142	-14.508	-17.378	-7.5149	-3.9603	-10.217	-4.2961	-5.6794	-10.612	-19.802	-8.9825	-11.999	-16.301	-12.924	-13.577	-13.69	-12.502	-18.899	-13.184	-18.492	-12.263	-14.568	-10.855	-9.9647	-16.871	-11.665	-7.0194	-10.987	-7.7439	-8.5642	-15.244	-10.644	-11.181	-17.244	-12.477	-15.24	-10.079	-11.344	-16.237	-8.2973	-6.2289	-12.091	-12.909	-14.158	-9.2254	-6.225	-15.136	-13.059	-11.003
-11.497	-15.95	-18.352	-5.8796	-5.3248	-12.385	-8.4968	-10.989	-15.822	-12.125	-9.9753	-12.553	-10.126	-4.5951	-12.425	-12.913	-10.73	-13.891	-10.784	-13.558	-15.698	-10.07	-10.857	-8.7526	-6.2673	-11.392	-7.0837	-6.3152	-10.621	-11.562	-11.001	-8.0093	-11.595	-16.107	-9.7075	-10.187	-14.224	-11.268	-9.7077	-13.327	-12.53	-7.4202	-12.59	-10.217	-10.024	-11.1	-5.7669	-14.565	-14.005	-10.135
-12.096	-11.153	-15.886	-12.035	-8.9979	-6.9999	-8.0984	-17.722	-10.491	-9.2148	-12.456	-17.051	-10.588	-11.168	-11.585	-8.7828	-6.5713	-15.318	-8.2969	-15.116	-24.029	-10.035	-10.413	-10.207	-12.344	-10.806	-11.054	-7.8649	-12.675	-11.835	-10.851	-13.052	-2.1999	-14.724	-12.653	-19.873	-19.622	-5.4334	-9.0796	-4.9044	-16.748	-9.314	-13.937	-14.604	-12.509	-13.304	-11.601	-10.779	-12.19	-4.1437
2.1345	0.4626	6.9158	5.6055	-0.43475	4.6882	4.8443	0.2014	6.113	-0.9987	5.7196	-0.049796	-3.2298	0.65309	0.43366	2.1012	0.045243	0.067365	7.9001	-0.39253	-0.34714	7.6133	-2.2868	6.9949	3.6026	3.2326	10.227	8.7801	2.9955	2.6811	-0.27834	-1.0939	2.7114	4.7791	0.69399	6.1191	1.3599	6.1496	3.1032	6.1606	3.8586	4.2749	-1.0864	-1.6489	0.65553	0.77981	1.2363	1.6656	7.475	-1.6882
-28.067	-24.174	-19.342	-22.467	-24.88	-18.561	-21.845	-23.193	-26.231	-18.776	-22.638	-15.274	-24.743	-22.331	-21.534	-18.417	-21.845	-26.086	-27.259	-18.497	-25.999	-19.645	-21.866	-23.308	-24.127	-19.54	-20.198	-18.803	-25.829	-25.907	-27.35	-23.754	-27.769	-22.779	-20.489	-18.823	-20.267	-21.741	-24.779	-22.799	-24.764	-20.987	-26.281	-19.706	-33.318	-16.995	-20.073	-15.856	-21.398	-23.29
8.8691	1.1911	7.8134	5.8134	13.411	8.9555	9.6874	7.0994	13.46	7.3142	7.4108	8.7231	12.722	1.5374	-2.3003	6.3733	5.4672	4.4138	8.06	8.0718	4.4319	5.0269	4.7309	8.6364	11.457	2.9295	4.1995	6.37	12.7	11.287	7.7095	4.9614	7.4366	1.6787	3.978	6.1969	7.5241	13.571	10.654	5.7187	6.87	5.1962	15.667	9.633	4.8092	6.7311	7.3244	4.3452	1.7807	9.2734
-3.5685	-3.7854	-6.8936	-4.2277	-0.91031	2.2422	-3.742	-3.3577	1.1234	5.8706	3.9506	6.3381	0.7659	3.1965	-4.4148	-3.6557	-2.7399	-0.18501	-1.1396	-3.84	-3.668	-8.24	-9.4148	5.6343	-1.653	4.4899	-10.064	5.8481	-10.817	-9.6732	-1.0746	-3.3835	1.8262	-0.97624	0.41653	-9.9512	-6.9246	2.4668	-4.326	-4.0049	1.203	-0.7826	-0.67026	5.3086	-6.4648	0.47114	-3.0457	4.4481	-0.77173	0.14987
-0.67056	-6.3804	1.6124	-1.8701	-3.2896	1.2621	3.9089	-0.0088349	-1.9864	-0.18012	-2.9281	-2.03	-9.3388	0.17048	-0.6135	1.4794	-0.67263	5.6835	0.2657	0.72753	-3.8991	4.1588	-4.5494	2.065	4.9579	-6.5227	1.9096	3.2296	-2.5765	-5.231	-4.6313	5.5649	0.56934	3.0096	-4.7251	1.8971	2.2329	-3.4432	3.0868	0.47126	3.7096	2.779	-6.8256	3.6067	6.2107	-1.6935	-0.86162	-2.0664	-5.0205	4.5377
-7.5593	-5.9071	-5.1549	-9.915	-11.985	-9.0025	-9.5818	-8.6968	-2.8945	-10.038	-7.1772	-1.4398	-9.5424	-8.2502	-10.98	-13.39	-8.2464	-6.1444	-16.306	-8.9246	-10.718	-6.359	-5.1573	-2.642	-14.648	-8.0667	-14.632	-10.156	-11.12	-7.9107	-11.348	-6.3429	-9.6337	-5.9282	-8.5311	-6.9285	-4.0193	-13.688	-6.6976	-12.573	-4.8396	-8.0954	-9.8962	-8.5626	-7.1373	-9.0714	-13.636	-7.803	-14.479	-6.7379
-14.214	-12.04	-10.25	-14.755	-23.168	-22.392	-9.738	-19.214	-12.611	-15.945	-12.988	-15.102	-19.62	-8.9389	-17.56	-12.097	-14.097	-22.725	-22.933	-7.7766	-15.818	-13.149	-8.5607	-15.098	-9.3305	-17.445	-11.895	-14.702	-16.647	-19.29	-13.532	-21.127	-23.151	-16.556	-12.565	-9.9462	-14.826	-17.253	-13.258	-13.214	-11.984	-16.311	-23.626	-16.624	-18.322	-13.08	-15.735	-12.688	-17.793	-10.479
-0.40326	6.8876	-2.0117	-3.643	-3.4607	5.3061	-3.2525	1.5189	-2.415	0.74671	-8.9491	2.7365	-7.7478	4.932	-1.1549	-6.4351	-6.1799	3.5629	0.68067	0.32728	-2.4836	-1.8561	1.6922	-5.4571	-2.0289	0.67359	4.1545	-6.1235	-5.4072	0.14787	-2.3125	2.4564	3.4961	0.67965	-3.3363	-3.5755	2.4389	3.3473	-0.46471	-1.1269	-0.41651	0.67528	3.5724	-2.7145	-6.5751	3.1864	1.3941	0.58353	-3.0835	-2.9323
-0.0012836	-0.65897	-2.6285	-1.0573	-1.1913	-2.4623	-0.44162	-3.4307	5.3899	-3.666	2.0416	3.6451	-0.81723	-9.8185	-1.9178	2.3091	-4.374	-2.0751	1.5108	-6.5304	0.90655	-0.1299	10.118	-2.3944	-1.8367	2.6315	2.6004	1.2448	-5.3682	2.4816	0.37944	-3.4536	2.02	1.0793	0.6326	2.1003	5.8892	3.4797	-1.5022	4.5284	8.976	2.0204	0.85319	-0.89806	2.564	-4.0288	-3.5771	7.1755	-3.8369	1.3078
3.8089	6.7616	-0.31089	3.9957	4.8496	4.0603	-0.23095	4.2456	6.9167	-1.882	-3.7913	5.6611	6.0245	3.0455	1.7359	4.0116	1.8831	0.14541	-4.7052	-0.33817	2.998	5.7584	0.083909	6.3252	-0.92968	2.9342	-1.8555	3.5186	2.7869	0.73308	4.8435	6.8116	1.5397	-2.3104	-0.5185	-0.33149	2.1761	4.4261	3.3124	7.27	-2.2437	7.5669	-3.3386	-1.7361	-2.9442	-0.43947	-0.2741	-5.9704	1.6635	-0.68118
-4.3903	-8.3739	-13.909	-6.6052	-10.824	-8.6963	-9.6983	-10.071	-13.056	-7.9999	-15.412	-14.314	-5.1764	-6.3758	-10.974	-8.932	-4.1946	-5.4323	-5.5012	-13.189	-13.139	-12.18	-6.5008	-11.017	-14.99	-10.39	-13.457	-13.332	-10.185	-10.912	-17.328	-12.905	-11.137	-5.293	-10.111	-8.07	-10.438	-9.7884	-7.2842	-9.5523	-13.8	-14.42	-9.8154	-14.855	-4.8022	-16.047	-10.466	-11.811	-7.6597	-11.485
-0.82639	-5.6199	-0.84313	-0.26599	-0.86031	2.7653	-4.5536	1.7386	-0.60871	3.9993	-0.54158	1.9598	-0.74216	-10.851	-0.9353	-0.87257	4.7725	1.6621	4.7782	0.062199	-0.76427	-2.1609	-3.8272	2.8618	7.0991	-3.7894	-3.7156	-2.1676	5.9513	-9.4243	5.1691	-0.77605	-6.7086	1.5298	-5.422	-1.4986	-7.8626	-8.5854	2.767	-1.1385	-1.941	0.86504	-3.8757	3.4943	-0.0015549	3.3394	-3.2644	-2.7911	2.0303	-4.391
-20.728	-20.586	-13.368	-15.577	-12.54	-12.167	-14.384	-9.1001	-19.16	-18.195	-7.9852	-20.193	-5.5926	-13.334	-12.587	-11.709	-18.785	-21.426	-10.684	-19.82	-16.265	-19.556	-16.449	-12.889	-16.626	-16.236	-12.192	-14.49	-8.4034	-17.953	-14.072	-13.972	-11.651	-15.091	-15.828	-14.339	-17.779	-13.089	-12.358	-10.674	-19.756	-23.279	-12.625	-15.392	-10.039	-16.313	-16.326	-18.718	-18.805	-13.32
-18.229	-12.584	-16.483	-17.626	-12.809	-14.313	-17.41	-9.2961	-13.948	-15.631	-8.4865	-11.06	-14.068	-5.9408	-13.788	-13.786	-12.537	-7.67	-17.477	-14.135	-8.4813	-14.384	-9.4022	-8.6743	-23.448	-13.503	-9.3758	-11.212	-12.85	-8.6206	-10.894	-10.477	-16.676	-9.4854	-6.3101	-12.095	-6.8843	-6.6786	-9.7846	-8.678	-6.4151	-9.3763	-15.431	-14.438	-6.8177	-12.129	-9.8984	-8.5607	-13.149	-8.866
-5.6415	-1.733	-6.4269	-2.6315	-0.94676	2.4354	-1.2372	7.5543	-0.85288	0.51457	-1.9896	5.0756	0.045	-1.3419	-3.9558	-6.0249	4.7525	3.7628	3.7219	-2.9054	1.2189	3.755	1.6126	6.9164	-5.7027	-4.4516	3.602	1.3669	-0.128	6.168	0.95661	-3.7146	1.4251	-1.7969	-3.0972	4.7516	-1.9653	-1.1263	-2.8925	1.1756	-0.09016	-1.8824	0.20186	-3.6843	-4.1511	1.5292	-1.742	-8.4429	-1.7662	0.43327
-8.2347	-8.7194	-7.4424	-4.3242	-10.388	-7.07	-6.8996	-6.725	-4.2825	-13.899	-3.0781	-9.411	-8.637	-8.2705	-10.698	-7.3145	-9.875	-8.1222	-10.796	-8.7699	-8.6474	-3.2192	-13.295	-4.7957	-17.083	-2.1134	-10.446	-1.8815	-4.5903	-0.1875	-10.895	-12.082	-5.5419	-3.7665	-6.2931	-14.874	-9.7069	-7.0202	-7.2701	-4.1904	-5.9163	-7.1035	-8.6125	-14.777	-6.5355	-9.3999	-12.236	-8.9756	-6.4951	-9.135
-11.895	-5.4874	-12.359	-5.2263	-7.3687	-4.9767	-2.1883	-10.475	-4.1979	-2.7818	-10.242	-6.9539	-6.964	-9.5806	-18.193	-7.474	-11.149	-7.1768	-6.4451	-12.294	-7.0119	-16.671	-16.003	-9.5079	-10.412	-8.8894	-3.9823	-6.749	-5.8128	-11.31	-15.069	-12.922	-3.8499	-11.546	-7.8696	-15.193	-15.069	-5.368	-9.4619	-18.518	-12.342	-3.2725	-14.462	-9.4936	-8.7195	-7.8596	-5.9343	-9.8197	-6.815	-5.9218
-14.624	-11.959	-10.697	-5.1528	-5.0417	-9.0389	-18.696	-6.3403	-13.154	-10.181	-10.185	-5.4979	-12.364	-8.5594	-14.612	-0.19248	-0.53098	-14.309	-4.6166	-10.655	-11.169	-14.448	-7.2206	-6.7589	-10.585	-8.3171	-7.443	-10.327	-14.807	-14.289	-9.7214	-7.2579	-9.8893	-5.2499	-10.385	-8.6359	-7.3747	-17.625	-19.081	-16.057	-8.4543	-10.625	-7.9338	-5.294	-4.858	-11.702	-5.4743	-12.019	-11.294	-6.6592
-21.628	-17.891	-15.963	-25.337	-23.943	-24.947	-24.416	-24.479	-13.709	-17.964	-15.06	-19.043	-19.777	-18.87	-15.262	-19.372	-20.688	-18.869	-18.674	-16.206	-20.169	-22.014	-22.778	-19.066	-22.858	-17.504	-22.748	-20.492	-25.814	-18.508	-23.46	-21.321	-27.37	-24.872	-23.592	-21.379	-19.498	-28.94	-18.193	-18.836	-26.718	-16.648	-20.123	-19.813	-22.34	-21.038	-24.628	-20.303	-19.254	-15.462
-21.083	-23.801	-28.965	-21.233	-18.542	-17.726	-21.712	-19.744	-13.971	-19.954	-23.963	-20.497	-22.223	-22.757	-23.53	-21.867	-24.564	-23.23	-22.436	-25.08	-14.493	-16.864	-25.721	-18.48	-25.602	-18.145	-15.651	-15.599	-22.78	-15.602	-12.683	-23.549	-23.701	-22.288	-15.786	-23.563	-19.873	-12.809	-24.41	-23.258	-15.445	-27.078	-14.153	-13.944	-24.449	-17.472	-17.549	-22.143	-16.839	-24.84
-9.4777	-14.305	-14.746	-13.691	-14.048	-17.498	-16.37	-14.956	-10.741	-6.8524	-12.144	-13.935	-11.896	-8.2507	-19.878	-7.4631	-14.334	-10.078	-12.756	-8.2922	-16.751	-20.603	-12.031	-17.466	-13.035	-12.861	-14.543	-11.778	-16.131	-16.581	-18.939	-10.609	-13.739	-14.783	-11.442	-15.437	-8.0374	-11.066	-15.814	-15.036	-12.961	-21.161	-9.342	-16.001	-16.634	-12.14	-18.608	-10.482	-18.44	-16.304
17.955	8.9364	16.466	10.709	7.0485	14.664	5.736	15.84	8.1141	9.5339	12.318	2.9283	9.0433	14.218	4.6728	12.14	11.144	5.4949	2.0899	13.964	12.101	11.455	12.445	11.535	1.1605	8.163	11.027	6.6257	13.039	7.224	11.77	0.17973	9.63	11.613	3.4111	17.786	8.8211	9.7097	8.6341	10.927	5.3679	6.9652	6.9701	7.7827	18.835	12.306	12.279	13.538	7.7555	10.444
-7.2165	0.31264	-2.5016	-1.1577	-1.2921	-5.3853	1.3374	3.003	3.2146	1.5072	1.092	1.8585	-2.8597	0.32856	3.5832	-2.7633	-2.0743	1.3735	-0.43975	1.6506	-3.1997	-7.0425	-6.2893	-4.0012	-0.68348	3.6944	-1.7249	3.8943	-7.5535	-2.4892	-7.3049	0.015688	-3.5536	2.3701	-7.8399	-3.8759	-4.1883	-0.86487	3.6257	-1.0553	-2.5564	3.9395	-0.88479	-4.4014	-2.0854	-1.6726	7.3239	-2.5035	-5.4993	0.41336
-3.6403	-8.7694	-9.888	-4.9799	-8.7497	-8.1259	-8.9616	-7.5694	-12.452	-7.9365	-9.7732	-9.0908	-7.6999	-7.0541	-9.2381	-5.2154	-2.7313	-5.1388	-14.089	-11.247	-8.4145	-0.62159	-10.986	-11.189	-14.267	-9.6214	-6.9829	-10.434	-8.0689	-11.57	-3.9525	-9.8388	-5.6334	-6.2292	-9.7359	-11.545	-5.9858	-5.6944	-7.2088	-4.119	-6.5907	-4.0569	-4.4406	-4.9643	-7.8341	-4.9302	-7.5979	-5.176	-14.072	-7.7936
-6.4295	-8.6312	-9.8013	-5.6396	-3.1649	-6.4316	-3.854	-9.187	-6.5162	-8.0628	-5.8696	-4.8452	-3.4095	-3.194	-9.0504	-9.623	-9.5596	-7.1898	-3.3207	-0.50285	-2.5351	-2.0833	-6.3374	-4.012	-2.5272	-8.421	0.4005	-7.108	-5.3216	-1.7388	-5.0398	-3.1079	-1.7022	-4.802	-5.3712	-6.4503	-5.6132	-5.1847	-6.3901	-6.4738	-2.4397	-0.34666	-3.3406	-3.6873	-3.0528	-5.5485	-6.5195	-8.6301	0.8278	-6.1792
5.5532	4.4089	1.2913	1.5646	2.1659	1.1394	7.079	4.287	2.863	6.7054	6.3247	11.314	-2.1801	0.93	8.3609	0.90195	5.2832	9.5977	5.4915	12.165	6.6828	5.0055	-0.11685	6.6061	5.4984	-0.039025	8.65	1.5641	9.2062	5.0375	1.0104	1.9259	6.1498	-2.8349	4.5353	8.3946	4.1334	3.0552	-2.2922	2.4733	3.3744	3.7948	4.9548	0.080151	3.8826	4.2971	5.3501	1.6419	6.5858	6.2744
-9.8044	-13.055	-8.1543	-10.542	-10.217	-12.181	-12.132	-5.8959	-11.535	-13.374	-11.367	-15.462	-15.772	-12.826	-12.844	-11.583	-10.01	-5.6674	-11.988	-15.585	-10.434	-7.2137	-8.3891	-13.246	-9.2296	-9.7223	-6.9134	-9.4018	-13.028	-16.688	-8.7063	-11.183	-12.473	-5.7547	-3.9745	-9.1286	-19.73	-10.916	-9.2865	-11.483	-11.118	-12.128	-13.178	-9.8472	-9.9818	-14.444	-11.645	-13.055	-12.701	-12.442
6.0834	-9.9885	-8.3561	-0.45951	-11.832	-3.9941	-6.1274	-6.2559	-4.9925	-7.3727	1.4777	0.72631	-2.3375	-1.3446	-7.5051	-9.2737	-5.2435	-4.7281	-0.28339	-10.275	-1.4467	-8.8274	-4.5745	-9.4183	-3.3486	-6.1535	-6.9061	-5.3557	-4.8507	-3.6947	-3.8474	-7.6251	-7.5261	-2.0851	0.65308	-4.0337	-4.2245	-11.262	-2.6674	-4.2576	-5.9519	-7.777	-0.32558	-2.5944	-7.8014	-3.7112	2.8822	-5.6875	-1.5444	-4.7775
-17.333	-19.405	-27.907	-14.981	-27.702	-13.572	-17.354	-20.477	-26.659	-15.24	-15.475	-13.42	-22.187	-22.035	-20.91	-27.489	-25.656	-20.93	-24.144	-22.821	-16.833	-21.194	-23.217	-28.995	-24.029	-21.324	-20.685	-21.802	-25.946	-18.254	-16.168	-22.592	-25.296	-19.043	-23.121	-22.937	-16.318	-25.052	-25.359	-25.652	-17.535	-21.705	-27.613	-14.978	-26.199	-25.946	-23.688	-24.149	-20.192	-25.71
12.868	10.201	3.1662	10.633	6.643	9.1264	13.12	2.666	6.2236	11.473	6.5342	11.77	6.3128	8.6268	5.8098	13.386	5.1368	7.6362	10.355	8.7553	5.3807	4.1013	5.5466	15.634	10.38	10.01	8.6312	9.9358	13.461	10.569	5.1168	10.641	13.914	12.303	6.5169	7.9715	11.732	12.313	6.9426	1.8244	10.881	7.1486	10.916	5.9258	6.9027	4.7404	5.9015	1.6258	3.2027	11.165
-0.98141	-5.3561	-5.9301	-1.2398	-2.9176	1.7816	-0.78316	0.59127	-7.7898	-3.128	0.29667	1.1226	-5.3538	-2.0622	2.5038	-0.71346	-2.1508	2.0023	0.74561	-0.18143	-2.6566	-4.7968	1.4187	1.6024	7.2927	0.41709	-0.80252	1.9737	-0.87571	3.3658	-3.1211	-3.2031	-0.86815	-3.6216	-0.16305	0.08211	-4.754	-3.3778	-1.3655	-4.7784	-3.6727	-2.3669	-3.8456	-1.3353	-1.28	-1.489	-1.8272	-4.4559	-0.0035855	-0.051177
-9.9316	-3.1661	-2.103	-1.9285	0.11924	-0.051946	-2.8025	3.2924	0.86806	8.7087	-1.8043	-0.96205	-2.461	-5.8897	-2.7371	-5.2529	-2.9724	1.0651	5.2906	-4.5218	-0.29758	-0.80085	3.9787	-0.54342	-1.1803	-5.1051	0.77733	1.8777	0.23703	-11.411	-1.7966	-1.5489	-1.2135	1.1285	4.7715	-2.3296	-2.2538	-3.4461	0.12157	0.3063	-6.0229	0.71527	1.3399	-2.2448	4.0525	-0.58051	2.4656	1.1806	-5.562	0.67843
-6.485	-5.3553	-0.57974	-5.9685	-2.303	-2.9795	3.4565	-2.0441	-1.1782	-0.18493	-4.6107	-1.9355	-4.1988	-1.9133	-4.9603	-4.6752	1.7119	-4.3335	4.924	-1.3593	-4.2161	-3.0165	-1.0076	4.0361	-1.7866	2.4544	-1.9067	-2.9256	-6.214	-2.8024	4.0286	-5.8163	-2.7838	-6.7287	1.398	-4.4881	1.3683	-7.2967	-2.6994	-2.3765	-3.4706	0.87008	-0.55793	-0.51425	-1.3195	0.96062	0.35024	-5.424	-7.9929	-6.8053
10.114	4.7236	0.62118	-4.2658	1.2792	-5.0696	-6.4741	1.7081	9.486	-2.2225	-1.3203	0.21049	0.29463	-2.6659	5.4241	3.6786	-0.80825	-5.0696	-1.7345	-3.7806	2.7901	2.5706	8.0233	-1.3861	-5.5862	3.6577	2.0661	2.7641	-0.38619	-1.024	-2.3041	2.8801	-1.7197	-3.8458	1.8203	3.3912	0.22643	5.3931	7.7117	-2.4264	4.7788	-2.5718	-5.0464	5.6197	4.7147	-0.60115	2.3764	-1.246	2.0054	7.6354
-11.385	-6.2305	-5.9211	-6.6692	-0.72069	-6.0706	-11.213	-4.0816	-6.8466	0.3588	-1.5281	-4.4228	1.2619	-7.822	-4.5116	-2.9414	-3.4141	-5.2726	-5.0106	-4.5645	-1.2272	-6.8206	-0.42458	-6.0982	-5.0571	-2.7661	2.116	-4.1562	4.2522	-3.4585	-6.9403	-6.1957	-3.5055	3.7452	-4.511	-3.7809	-7.0616	-2.3796	-8.1868	-0.54176	-2.6845	-2.5049	-5.0176	4.6129	-8.8897	-9.5752	-5.7034	-7.9397	-5.5916	1.296
3.8864	-0.11268	1.6197	-2.1711	-1.8002	1.0698	0.77724	3.1937	0.16334	-3.9474	-2.0491	-0.58493	1.8302	3.6627	2.7229	-4.6857	3.8778	4.082	0.17218	-3.5297	3.7896	-1.8595	2.9899	1.7139	-5.8274	-2.2611	-4.3237	1.2002	2.1689	-3.2116	0.57414	-0.62681	3.3318	2.3187	5.0943	0.45917	-0.076385	-0.25849	2.3539	-1.8781	-12.253	-3.4557	-0.8876	-1.3047	4.2061	7.9681	0.49207	-3.6886	-1.0576	2.8697
-3.9941	7.2488	-1.5325	5.364	0.83764	0.2296	4.711	2.2241	-1.3285	6.8356	1.6406	-0.073665	-6.9079	-1.542	2.3159	-3.1497	3.6627	-3.8408	4.0466	3.7187	1.9896	1.0124	2.5043	0.57671	-4.4549	0.91034	-1.4577	3.3681	4.902	4.7671	6.9565	3.1519	6.7584	-2.5323	-1.5578	3.2668	4.9552	2.2739	5.4787	3.4335	-0.91165	6.0648	-2.0701	7.3871	4.9875	-1.7934	1.3027	1.0445	-4.0062	-0.57773
-8.5546	-5.5216	-2.5989	-1.2364	-7.5485	-8.4794	-6.6002	-0.35854	-9.3627	-4.8438	-6.2946	-5.7622	-9.0906	-1.7664	0.47768	-1.9149	-3.898	-2.6816	2.0049	-7.5288	-5.8778	-7.3975	-9.3475	-1.9123	-8.8839	1.5315	-2.3893	-4.5416	-2.8888	-3.1864	-4.0686	0.18917	2.8019	0.93969	-5.6231	-7.8975	-6.3053	-8.7622	-6.5992	5.1455	-1.9628	-5.6987	-0.67829	-2.9024	-1.1649	-9.8511	-3.4481	-4.37	-3.3344	-2.9755
-4.0788	-5.2274	-6.6969	-4.6129	-10.485	-0.34091	-0.44515	-5.6887	-5.0178	-3.5203	1.6888	-14.144	-5.1277	-0.79888	-0.71569	-6.0914	-2.2533	1.0459	-5.5615	-8.4015	-11.336	-6.2636	2.9686	1.1756	-7.9068	-5.1701	-5.7826	0.89946	-11.149	-6.0266	-2.7657	-1.4877	-6.7342	-3.8054	-0.063802	3.3419	-5.1565	-3.7411	0.20535	-3.9939	-8.572	-6.2531	-0.10803	-2.3463	-3.8315	-2.2663	-0.3384	-5.7994	-9.2531	-1.5836
-0.91377	-3.9451	-2.4566	-2.2636	-1.3987	-1.0544	-5.4553	0.63697	-5.9154	-2.0541	-5.8491	-7.7261	-0.35493	-6.572	2.3006	-5.7337	-5.9613	-5.4837	-1.9044	-0.37702	1.3518	-1.6186	0.90982	-5.9987	-5.3777	1.898	-8.0471	-1.9568	-11.717	-3.4192	-5.9068	-4.3952	0.88222	-1.755	-0.10827	-3.73	-6.7488	-2.5577	-9.3666	2.1981	0.46953	0.18063	-2.9366	-1.6471	-7.2736	-5.5873	-4.7803	5.8527	3.0468	-3.7094
8.7763	1.0273	4.739	7.4387	3.2359	7.6703	8.7407	3.6627	14.591	5.7313	11.716	3.2499	2.7391	3.0963	8.1468	4.4039	2.833	4.2105	5.4577	11.28	5.4014	6.5104	2.1088	9.6575	7.4434	3.3463	7.5863	8.3415	6.0559	4.1121	-1.4483	4.2736	3.9638	3.5614	6.4116	-0.80298	4.6182	-0.97361	3.3205	0.87007	6.1529	0.089942	-1.5804	7.422	7.2391	5.2483	-4.9536	6.2079	3.3957	8.5026
-0.89689	-7.7881	3.9611	-0.93549	-3.3381	-5.0558	-6.5171	-1.1436	-5.0749	-2.2956	2.7498	3.2524	2.65	0.60727	1.2016	-4.7701	-0.6145	4.6203	-1.0757	3.5328	-1.071	-0.61172	2.9851	1.1054	-4.1649	-0.67592	0.25042	8.4677	-6.3648	-5.9937	1.5027	-0.085044	-2.8244	3.6861	0.19021	-4.3264	1.0073	-3.0517	0.83625	4.2222	-3.7943	0.97227	-1.3155	8.5506	-0.44448	4.5309	0.041415	-4.8291	-0.93478	-2.21
2.3927	8.7923	6.5094	11.934	4.0956	9.5004	12.703	5.8459	0.26985	4.8324	3.8145	4.7245	8.9621	8.4911	6.8161	6.5481	12.149	9.0777	3.0477	16.287	7.8781	3.7692	5.4076	4.8671	11.27	5.8738	6.8667	11.165	9.6848	12.23	9.9653	8.1084	7.2836	8.2908	7.2417	9.4994	4.8405	5.2246	13.88	4.2797	8.9928	5.6529	6.9589	9.3697	13.228	5.2484	5.7466	3.1094	9.4901	17.579
-3.6256	-12.417	-6.5911	-9.9768	-3.7649	-7.6973	-3.2664	-11.563	-13.288	-10.841	-8.9707	-11.164	-7.9961	-8.0061	-11.074	-7.6088	-7.4765	-11.758	-6.6416	-1.5328	-8.0709	-9.2445	-13.286	-12.039	-6.5645	-10.267	-3.1928	-3.1394	-9.1312	-7.0036	-7.5664	-10.681	-11.654	-7.2685	-6.4332	-12.991	-11.641	-7.2815	-5.5356	-11.042	-14.785	-11.005	-9.9396	-8.7188	-10.95	-13.036	-8.9045	-8.1832	-6.3664	-10.937
-1.1101	4.2745	-1.1094	1.6433	-0.7399	1.7721	-4.6021	-5.0171	7.9713	-0.042958	-2.672	-3.0496	-3.457	2.0804	6.3076	2.4152	-6.5011	0.38779	-1.4003	5.6105	8.5388	-3.6375	4.441	7.1502	-3.0468	1.0186	-1.959	2.722	-2.6118	-2.4742	2.5244	1.1298	0.92607	0.10583	6.6299	-2.587	-1.7234	-0.45572	1.7349	0.82139	2.3044	-0.40386	1.5852	0.50591	3.6976	5.0906	-1.1105	-3.4929	10.055	2.4334
-3.6158	-9.9866	-3.3862	-4.9544	-7.9513	-0.71994	-9.7569	-2.7526	-1.2135	-4.4704	0.85465	-3.8952	-5.8684	-10.649	-8.5879	-2.6946	-8.9813	-7.4232	-5.1252	-6.2398	-0.39267	-3.4252	-4.4033	-4.3504	-8.2465	-8.148	-6.0598	-4.6427	-1.1489	-7.7015	-6.8518	0.2464	-5.5281	-11.281	-0.33079	-3.7714	-2.09	-3.3763	3.5867	-9.3837	-3.1692	-3.0943	-5.0951	-1.8885	-5.4154	-6.4072	-4.051	-3.6121	-4.91	-2.6919
-6.0752	-0.21171	-2.4971	-2.0219	3.5016	-6.0479	3.4932	1.9494	4.8977	-2.3433	0.8159	0.46295	0.46944	-6.6791	6.2257	-4.1436	1.9947	-6.2643	0.60062	-0.048048	-0.51565	0.35772	-4.8328	1.7894	-3.1449	2.2575	0.87908	3.0478	-7.7625	1.1107	-1.956	-3.5889	2.4733	0.68601	2.6995	-0.30133	-2.3803	1.6355	0.026426	-1.7081	3.0102	-2.9999	4.5293	5.0366	-1.4863	6.3195	0.76654	2.0656	0.89571	-1.7134
-3.1864	1.0902	3.2178	5.3378	6.4478	6.0115	5.8314	-1.8069	-2.1531	5.652	3.1155	1.2413	4.4457	5.7259	4.3578	2.3323	7.7585	3.5055	1.2654	7.389	4.8637	6.4896	2.0228	6.9586	7.6669	3.3582	5.5109	5.0893	3.4991	3.0928	0.20357	9.657	8.264	8.2498	6.5682	1.5541	-0.1368	4.67	6.9154	6.9967	4.8014	6.3304	6.3678	5.0176	3.1025	5.4609	10.679	-1.8367	4.1972	1.2498
-5.7346	-1.3636	-5.0064	-5.7185	-5.2572	-2.1519	-2.2861	-12.385	-7.7283	-8.9593	-7.6814	-10.517	-8.3021	-7.4996	-1.3648	-5.3473	-9.7997	-6.3651	-8.6203	-3.5843	-9.1951	-6.5479	-4.3404	-7.0369	-1.7701	-3.3392	-6.5812	-3.8819	-8.8666	-5.9334	-4.6639	-10.052	-1.1153	-6.1031	-8.2472	-4.7679	-7.7091	-3.5229	-2.8769	-5.9915	-6.8506	-4.8064	-7.2591	-1.6757	-5.5375	-8.4685	-4.401	-7.9873	-9.9621	-3.6256
-3.4021	-7.5682	-5.4152	-10.928	-6.08	-5.7747	-3.6115	0.84305	-3.9763	-2.2464	0.85338	-6.7524	-5.1333	-7.4867	-10.455	-2.4109	-2.53	-2.6182	-2.9172	-1.4594	3.1276	-2.8884	-5.4365	-3.603	-5.3667	-11.618	-3.9835	-8.6447	1.1808	-4.9073	-3.4898	-13.856	-9.8252	-6.6346	-10.114	-10.024	-2.4937	-13.219	-0.75955	-7.5153	-2.2512	-5.8703	-0.36478	-9.0698	-7.5677	-2.2515	-10.029	-10.793	-2.2828	0.34776
-4.2019	-0.95429	-7.1585	-6.4412	-11.488	-13.454	-1.1494	-8.2485	-4.4354	-8.9718	-1.4095	-1.8141	-2.9024	-11.342	-4.6626	-6.278	-12.098	-6.9423	-9.9069	-3.7608	-1.7105	-3.682	0.78845	-11.061	-5.6512	-7.052	-4.7302	-8.4942	-11.428	-5.4466	-4.1554	-7.5164	-5.0237	-4.6319	-1.1619	-7.008	-6.058	-7.3839	-8.6627	-12.483	-8.5683	-8.9957	-4.3006	-10.542	-6.7921	-6.576	-7.8805	-1.5717	-6.4685	-6.7226
-0.43234	-3.5926	-6.2675	-2.838	-7.2154	-6.0362	-2.8568	-7.5328	-7.4976	0.03181	-2.3374	-0.1865	-4.0694	-3.8395	-1.2958	-4.1281	0.10614	-4.3864	0.7171	-1.983	-2.704	-9.1034	8.9154	-3.0242	-3.3387	-4.052	-5.4116	-6.6507	-1.3644	-5.2948	-6.4756	-3.6941	-2.1246	-6.0769	-1.2062	2.2519	-6.9218	3.5341	-4.5833	-6.4867	-7.1018	-2.5446	-2.6258	-2.1462	-4.5101	1.7747	-0.67719	-2.7776	-7.6267	-4.309
-8.8733	-14.915	-8.8862	-15.973	-7.6896	-8.6238	-13.614	-17.547	-8.3083	-10.497	-12.456	-14.976	-5.0392	-12.371	-7.7126	-10.652	-16.368	-7.4644	-9.9739	-14.143	-14.658	-11.71	-13.741	-10.01	-13.542	-5.6633	-6.9844	-16.425	-10.006	-15.88	-11.943	-7.5013	-15.914	-15.415	-12.854	-9.8473	-10.146	-14.823	-12.455	-12.273	-21.405	-11.667	-10.481	-8.9733	-8.9301	-14.958	-12.494	-9.2916	-17.027	-14.492
11.232	5.7764	9.2574	10.54	2.9662	5.8999	14.65	9.9571	8.2947	13.163	10.744	3.1326	9.7516	11.724	7.8028	6.4516	8.8917	11.401	8.528	6.5365	9.4832	7.2678	4.5273	8.744	0.8019	6.3066	7.4118	5.3823	4.7164	6.225	10.849	9.0971	6.8639	6.4128	3.9707	11.829	1.1321	5.3316	7.1339	2.3073	13.223	5.5846	5.6991	9.9027	8.0085	5.8529	7.1276	4.1664	9.538	10.547
-4.3447	-13.076	-5.1259	-5.9582	-10.672	-7.2694	-13.126	-2.4253	-6.0955	-6.9421	-9.7977	-9.7394	-6.2126	-12.903	-7.9101	-13.138	-11.434	-7.1323	-14.716	-9.4177	-10.75	-12.608	-11.954	-8.1015	-6.1399	-12.332	-11.772	-0.38206	-8.9762	-7.5097	-17.105	-13.659	-18.651	-11.418	-7.0911	-12.198	-12.229	-13.091	-11.203	-13.842	-8.165	-7.66	-15.375	-11.554	-10.274	-7.9676	-8.3718	-9.8153	-16.453	-10.39
3.1551	6.3868	11.841	3.121	3.1208	7.4982	7.9208	2.8067	4.9163	4.9233	6.5809	6.9936	0.95944	5.8431	11.043	5.9518	7.5034	3.3347	6.2252	6.8413	7.4729	4.1092	-0.31968	4.1696	0.90033	7.9829	6.9824	2.4782	2.8698	7.2135	6.12	-0.52539	3.9572	5.7494	6.0747	4.1007	2.1316	11.642	-0.55481	6.9007	2.9146	6.0679	8.6493	0.91555	4.4059	2.4137	5.8496	-0.14986	0.8559	9.4932
1.448	0.51596	-2.9665	-4.2285	-6.8583	-1.5456	-5.4262	-4.6584	-3.5508	0.44549	-1.8085	0.63614	3.462	-0.60785	-5.9643	4.7312	-4.8387	-4.1982	1.3593	-4.5273	-4.1547	-8.2632	-9.7982	-2.344	-3.5738	-2.2741	4.1689	-7.5395	-6.4576	1.8038	-1.4361	-9.5628	-2.456	0.78485	-1.2318	0.39895	-3.3567	-2.4745	-0.38921	-5.2656	6.2809	-6.2322	-4.4313	-3.4722	-10.721	1.6124	-3.3508	-7.0828	-0.31304	-8.7796
-4.8721	-4.7267	-6.0499	-7.9055	-12.254	-6.4824	-8.101	-8.3864	-8.5785	-0.39087	-9.5371	-9.5016	-5.7614	-8.9227	-0.93451	-11.509	-4.7921	-8.8754	-19.693	-1.298	-4.4416	-11.172	-7.8475	-6.1278	-5.2366	-5.7774	-13.579	-11.382	-8.5555	-12.161	-10.492	-8.3832	-16.717	-8.0817	-10.445	-9.1756	-4.5658	-10.478	-9.5079	-6.7819	-11.972	-5.6612	-15.16	-8.0895	-9.3532	-10.763	-6.5383	-7.4261	-7.8204	-3.0441
3.0649	0.85263	-4.0766	1.6504	0.99084	4.331	3.0238	-2.7348	5.4733	1.6988	-1.9612	1.8951	-1.5133	0.10906	-3.1171	-1.8172	4.2543	4.4383	1.09	0.9755	1.0316	7.6583	5.2219	5.5148	-3.0741	-2.8522	-3.5882	1.6922	-1.7392	1.3471	2.0702	3.1528	-0.52987	2.6417	-7.072	5.0489	6.7299	-0.93455	-1.9833	-10.373	-0.30262	-3.5919	4.6286	-0.091453	3.7261	0.20493	-2.0464	-2.5931	6.4526	3.1703
-0.11025	6.9201	0.08961	5.0797	0.80468	7.845	6.1436	4.4788	8.2999	0.55266	-2.0865	2.0939	-4.2891	7.171	2.3288	7.7457	0.59756	1.931	3.2364	-4.7255	-2.9659	0.70552	4.573	4.614	2.1929	5.7645	-4.3086	4.76	1.6188	-1.2445	5.5215	-4.0868	6.1454	4.6924	-0.20157	4.8226	0.36243	1.3511	-0.73255	-0.17703	-2.9469	1.3225	3.9602	-4.222	0.0075311	-1.7495	-2.2522	2.0888	1.6172	-3.6308
-3.7917	-3.6479	-2.9218	-6.2793	-6.0611	-5.073	-4.2386	-5.4793	1.0971	-2.2877	-9.7901	1.3335	0.66902	-2.2122	-1.2723	-2.1352	-2.541	-9.7409	-2.919	-2.3765	0.44942	-4.1203	-3.3568	-4.379	-7.7918	-3.0781	-4.7819	0.45699	-0.86722	-1.6103	-1.9246	-2.2483	-6.0818	1.1742	-2.9134	-5.7077	-13.719	-5.6947	-5.2011	3.2946	2.1078	0.54218	-6.0852	-3.0765	-1.5323	-4.7556	-3.9564	-2.4872	-6.929	-0.20866
-14.857	-14.617	-11.574	-13.731	-9.369	-12.191	-10.249	-14.202	-13.897	-8.2801	-15.37	-7.8525	-4.1486	-12.819	-10.855	-12.762	-12.568	-9.1368	-8.6361	-7.8836	-12.472	-7.0616	-10.061	-9.7765	-9.9864	-15.717	-4.1764	-14.487	-7.2404	-9.7997	-6.5026	-9.5567	-9.8356	-8.609	-12.03	-13.497	-13.653	-13.499	-17.637	-3.235	-16.917	-10.318	-5.8841	-5.6952	-9.3341	-10.94	-8.3556	-5.7898	-12.935	-14.052
-12.604	-11.14	-11.336	-8.9098	-7.0643	-11.155	-9.2613	-21.175	-17.095	-12.71	-10.113	-14.389	-14.325	-13.483	-14.13	-12.863	-14.199	-15.513	-11.614	-6.3555	-8.0611	-17.26	-10.082	-10.194	-7.147	-12.743	-11.473	-7.5143	-13.355	-7.1655	-13.061	-13.299	-17.586	-14.041	-15.43	-5.4079	-16.439	-10.814	-8.5219	-18.128	-13.956	-9.5388	-9.9101	-11.104	-9.959	-10.813	-11.537	-8.9772	-11.181	-11.884
3.3816	-2.0986	-0.40075	-1.37	7.2311	5.0435	-6.6422	-3.9656	-2.5376	2.6544	3.7318	0.80228	-2.9111	-11.654	5.4034	-5.3033	-0.012551	2.1181	-0.67187	2.5798	-5.0942	1.1873	-0.55076	0.5809	-4.2727	-3.8148	4.626	1.6535	-3.7279	-4.1963	6.4957	3.3138	-4.8149	2.9245	-1.737	-2.9338	-2.0279	-1.2702	-4.59	7.1978	-2.9595	-7.7986	-4.951	0.13622	-1.6203	1.3053	-0.99788	3.9996	2.0247	-1.5291
-16.52	-14.144	-18.526	-13.57	-11.222	-7.8832	-15.736	-17.981	-12.103	-14.077	-10.727	-14.124	-17.183	-11.348	-12.377	-15.984	-6.4641	-15.195	-15.41	-13.49	-9.3221	-11.742	-15.995	-10.902	-13.819	-5.7151	-19.322	-16.15	-12.813	-9.2575	-12.357	-12.168	-16.023	-17.923	-19.004	-14.667	-10.679	-14.077	-11.486	-18.471	-17.27	-10.901	-14.927	-11.124	-15.064	-10.503	-12.65	-11.862	-10.682	-13.228
1.2803	1.1988	-4.3964	-3.1658	-0.81817	2.8185	0.0092745	3.3047	1.7539	1.1892	1.6378	-5.6363	-0.37609	1.1945	2.3078	-4.3724	0.19463	-0.87727	0.49052	8.7147	3.1007	-4.0207	3.18	0.75815	-2.2581	1.5365	1.0549	1.9881	-4.0584	-10.037	-3.2457	-2.6208	0.44387	0.78267	0.37397	-0.8674	4.1674	8.6985	5.7371	5.0018	-2.2292	3.4086	2.6098	2.2101	1.2085	5.7035	-4.2189	1.0622	1.2146	-2.7147
-5.9703	-6.9458	-0.21008	-2.0264	-2.2793	1.4554	-4.5871	-2.5664	-7.9938	-0.42359	-10.016	-6.2553	-4.3069	3.2739	-8.1726	-1.6301	-1.6923	-5.3508	-7.5387	-4.5095	-5.8846	-5.9829	-0.49428	-7.3907	-12.948	-4.923	1.7067	3.7921	-6.7862	-1.3066	-14.758	-3.0536	1.9173	0.316	-0.19545	-9.3219	-3.9363	-7.5059	-0.96214	-0.9482	-6.1949	-6.5686	-12.873	-0.088328	-2.6036	-7.1531	-3.8601	-1.7306	-5.4506	-1.7408
-4.173	-5.4278	-9.5254	-0.46344	3.8744	-5.6064	-6.2149	-5.3857	-3.1507	1.7014	-5.8264	-7.9454	-6.326	-4.8954	-0.93296	-3.4124	-4.9458	-2.5393	-1.5556	-3.0641	-4.9776	0.39245	-0.73365	-4.2694	-2.5522	-6.945	-3.4476	0.12998	-3.4668	-4.8552	2.8359	-1.048	-6.2641	-3.3538	-4.7538	-5.0628	-6.627	1.3912	-7.291	-2.4371	-2.5478	-0.25986	-3.5665	1.5921	-4.3283	-1.199	-5.8026	-2.9479	-6.0496	-5.4092
-10.126	-11.837	-17.644	-10.601	-12.903	-11.358	-14.735	-15.973	-9.6913	-7.8343	-9.8742	-15.148	-7.3307	-13.1	-9.2595	-13.492	-17.132	-11.241	-9.0086	-18.244	-19.357	-11.58	-5.6876	-12.331	-6.231	-14.197	-5.205	-15.51	-10.243	-11.287	-12.533	-11.498	-10.016	-11.206	-10.354	-11.335	-7.4251	-4.3181	-13.397	-10.408	-16.426	-16.197	-8.2727	-9.4162	-1.7927	-11.995	-16.24	-11.533	-6.2783	-2.27
-11.271	-9.2998	-7.9268	-11.804	-6.1455	-7.6268	-10.431	-6.2238	-4.1456	-10.817	-6.5843	-11.41	-10.45	-13.682	-11.724	-7.7986	-7.1548	-9.9256	-15.348	-4.074	0.35858	-10.45	-3.6477	-8.0855	-8.8322	-8.6516	-3.871	-11.973	-4.1035	-9.5115	-5.9996	-12.137	-2.3438	-13.655	-8.6455	-7.8387	-5.5173	-12.613	-0.53116	-8.6484	-11.26	-8.1209	-6.6926	-9.0909	-4.4456	-12.862	-12.657	-6.4193	-11.353	-8.5558
-1.6412	2.3367	3.8246	1.3442	-3.4765	4.353	-2.8916	-0.80342	1.3315	0.73431	-0.86315	0.49882	1.4735	-0.43283	-1.1723	-2.4349	1.0664	0.49351	3.8343	4.434	-3.1906	-1.0173	2.6445	1.959	-3.7829	4.1921	-3.0854	-1.5337	1.8667	4.1167	2.0427	2.6022	0.23591	-1.413	-2.8542	2.7657	0.58043	-1.6664	-3.0734	1.6779	-3.6942	-6.901	-0.0056314	-7.7731	-3.2321	-1.5748	-4.5193	2.9628	-7.0093	1.1399
-18.937	-10.967	-13.139	-13.929	-15.71	-15.944	-15.729	-16.205	-11.402	-16.642	-15.921	-11.817	-17.808	-13.028	-11.763	-12.318	-9.6093	-14.408	-13.073	-12.508	-19.314	-6.4018	-17.355	-17.721	-18.246	-20.649	-16.685	-12.542	-13.112	-12.829	-8.9312	-12.807	-12.008	-15.15	-9.6444	-21.156	-14.019	-14.608	-15.98	-19.787	-12.048	-18.528	-24.086	-17.76	-14.675	-15.339	-13.65	-21.148	-15.099	-15.784
-5.7941	-6.968	0.83119	-1.5585	-3.153	3.1991	1.4462	-3.604	-3.7871	-2.3643	1.5982	-2.6594	-3.2479	-8.7717	-5.4391	-3.0705	-6.6066	-2.8941	-1.2593	-12.725	-5.2955	-3.9311	1.1421	-5.6438	-0.30761	-5.7304	-2.6558	-0.43993	-6.3028	-0.62595	-8.8237	-1.9533	4.5468	0.11668	-8.4144	-2.5515	-2.7752	-8.4047	-5.148	-3.7143	-4.4131	-2.3086	-10.483	-5.844	-11.172	-8.1312	-7.9567	-9.5071	-2.6483	0.23048
-15.173	-6.0763	-6.936	-3.2838	-12.038	-7.9605	-13.749	-13.512	-5.4385	-7.8418	-6.3575	-8.2805	-16.371	-2.9491	-11.948	-5.4414	-9.3586	-5.525	-6.3796	-12.384	-8.8893	-3.5448	-11.178	-11.513	-14.566	-11.972	-2.3021	-7.3206	-8.6774	-13.295	-10.675	-6.0103	-9.1287	-12.834	-11.963	-11.341	-10.859	-8.1875	-6.5121	-3.0999	-8.367	-9.7578	-8.2097	-4.5782	-11.84	-13.602	-10.388	-2.0762	-13.131	-6.2391
8.3894	-3.279	0.45938	0.50069	1.3594	1.8934	0.86575	-2.4485	-2.0837	-4.0596	1.17	-1.7691	-2.1116	-4.4331	-3.3254	-6.7232	-2.2094	-1.4195	5.9626	0.87893	0.37607	-5.9489	5.9012	-2.3712	-6.5175	-2.1486	-1.0763	6.4036	-4.1323	1.1943	0.40837	-8.3306	1.5376	1.4272	4.8284	-3.189	2.5727	5.7566	4.1735	-4.5195	0.30492	-3.732	5.4309	-0.85461	9.9008	-1.445	-1.4855	-1.0416	0.37731	1.7992
-20.053	-11.5	-5.876	-3.5795	-13.8	-6.8534	-13.194	-1.4837	-8.8819	-6.6764	-11.221	-9.7121	-12.015	-5.1009	-16.047	-11.48	-12.274	-6.5027	-10.744	-7.8425	-11.591	-7.0433	-10.466	-6.3969	-10.816	-3.1915	-9.764	-7.1715	-10.137	-4.5366	-7.8678	-9.705	-13.089	-16.607	-16.444	-13.99	-14.119	-13.053	-12.338	-5.651	-6.5978	-14.607	-7.72	-10.498	-8.7133	-11.183	-16.937	-6.829	-12.66	-8.0167
-12.663	-14.347	-15.086	-14.56	-18.532	-13.161	-16.914	-16.552	-8.7405	-9.7295	-11.634	-9.8345	-12.173	-15.498	-7.5065	-12.14	-14.107	-15.258	-8.8046	-17.564	-14.04	-6.5012	-13.024	-18.753	-11.237	-17.591	-13.091	-12.004	-16.185	-19.212	-16.602	-11.781	-8.6114	-18.869	-19.113	-13.673	-21.081	-18.807	-17.301	-11.094	-15.831	-12.773	-16.652	-20.908	-17.698	-16.542	-19.115	-10.001	-20.21	-15.06
-10.545	-10.485	-9.058	-14.075	-12.206	-12.323	-7.4716	-12.587	-8.9429	-9.7145	-13.122	-10.702	-13.409	-8.7019	-7.2852	-12.398	-7.1379	-14.134	-5.4009	-9.6963	-14.431	-8.106	-9.6828	-7.0375	-4.3754	-12.459	-2.3055	-10.846	-7.5263	-12.416	-12.047	-7.3948	-6.3276	-14.164	-11.491	-14.162	-9.881	-8.3083	-8.9181	-11.556	-9.1342	-20.089	-11.308	-6.4502	-7.2742	-8.3472	-10.118	-16.268	-5.9593	-7.9519
0.37036	0.18402	-4.0949	7.0961	-2.8971	-8.9221	-1.344	-0.90124	0.51572	3.7844	1.6712	-0.53862	2.5697	3.4405	-3.3793	-3.97	1.1631	-1.8972	5.1345	-6.1914	-3.31	-2.8424	6.44	-2.2203	-3.7335	-2.7929	2.3264	-4.3331	-1.7975	-1.4002	1.1478	-2.8301	6.1669	-0.025125	0.67446	-3.7046	2.6832	-7.4356	-2.6901	-3.6676	5.0064	1.4556	-6.874	0.54616	-0.30438	-4.3068	-4.7334	-1.9713	-3.4931	-1.9715
1.0947	1.4677	8.6011	7.9216	1.7977	5.9714	7.0965	3.1205	9.0637	8.9049	2.7664	0.72849	6.6781	7.8863	7.9975	1.8488	8.2656	3.8139	10.113	-0.46214	2.7524	5.1151	5.2728	4.6998	7.404	7.0018	3.5533	4.2679	14.525	6.1064	11.843	5.1633	2.2696	3.5259	2.3066	7.708	8.0047	6.0272	0.070393	8.9133	1.8011	3.5449	10.645	0.082456	0.9175	-2.8411	5.9048	5.2123	7.0705	2.3945
-9.5507	-9.9691	-9.053	-15.852	-14.779	-14.998	-10.004	-17.705	-6.5014	-10.729	-6.1326	-10.679	-13.824	-14.617	-10.029	-16.089	-13.217	-10.648	-2.8719	-12.885	-14.416	-7.1057	-10.306	-9.9611	-17.632	-11.664	-13.676	-9.1687	-14.992	-9.7348	-14.295	-14.829	-11.064	-8.5011	-7.1945	-12.026	-8.9974	-15.902	-12.953	-10.511	-10.222	-11.78	-14.766	-11.372	-10.382	-20.401	-18.226	-9.4212	-13.105	-14.425
-13.537	-18.162	-13.419	-8.9353	-13.968	-16.467	-13.352	-13.577	-16.427	-7.1894	-15.699	-12.128	-14.428	-8.8688	-11.453	-12.48	-14.38	-5.6432	-12.295	-8.4846	-9.5127	-10.733	-9.9411	-8.9698	-15.11	-5.7611	-10.275	-3.3134	-16.623	-8.2728	-13.219	-20.828	-9.0822	-8.2129	-15.675	-7.0522	-12.451	-14.081	-11.415	-7.5416	-18.451	-6.1457	-9.06	-8.0091	-6.3642	-8.8494	-14.609	-7.5762	-17.632	-19.391
-10.757	-9.8884	-8.2425	-9.1053	-15.209	-2.3172	-6.8692	-13.805	-7.6522	-15.87	-8.9767	-8.8901	-9.3067	-8.5278	-5.7885	-9.9245	-8.1225	-15.678	-11.921	-6.7187	-3.618	-11.355	-7.2647	-9.6997	-9.8729	-4.3892	-6.4803	-13.748	-9.0924	-7.2591	-5.4747	-11.318	-9.9501	-15.676	-7.036	-12.71	-9.5026	-14.119	-10.201	-12.932	-4.9319	-12.72	-9.4711	-5.8473	-9.6733	-4.7277	-6.4882	-10.207	-1.6816	-8.2451
-14.8	-14.13	-13.478	-8.9266	-15.177	-15.331	-13.915	-18.691	-15.462	-14.575	-14.231	-16.39	-11.538	-10.509	-11.138	-20.996	-13.734	-11.635	-12.301	-15.519	-9.3129	-16.529	-12.231	-21.321	-18.646	-13.2	-12.957	-16.325	-18.192	-15.121	-12.785	-18.742	-13.493	-17.548	-18.131	-11.192	-15.701	-13.565	-12.046	-9.3981	-18.642	-18.585	-13.515	-9.1565	-13.083	-14.657	-14.595	-9.9432	-11.679	-12.006
-4.765	-0.37583	-0.21385	-1.1002	-2.4421	-4.6635	-2.0527	-6.6189	-1.1175	3.6336	-2.7593	-6.0837	-9.1374	0.81685	-3.911	-4.2535	-3.0229	1.5258	-2.7061	-10.501	-7.6076	-3.3548	-5.7725	-2.3395	-2.0221	-1.3244	-3.9372	-4.2333	-3.1565	-9.1154	-9.8319	-7.0475	-1.5786	-8.4716	5.0605	-4.7721	1.0168	-3.1851	-7.245	-7.7038	-7.9659	-2.3196	-0.90596	5.2793	-1.4973	-4.3441	-5.4761	-8.0048	-6.3088	-8.8213
-8.3189	-6.7348	-11.925	-14.179	-11.216	-9.1492	-5.8811	-14.606	-8.6506	-6.4956	-8.3858	-14.553	-10.037	-7.5298	-7.7583	-10.69	-6.4524	-14.53	-8.0047	-6.1315	-7.4444	-11.441	-8.1801	-10.181	-13.955	-5.2004	-5.9745	-10.097	-5.3521	-11.081	-15.15	-6.8179	-7.4486	-9.0241	-9.59	-13.289	-12.454	-6.9837	-9.8396	-13.804	-7.694	-11.147	-15.792	-10.819	-9.934	-9.8379	-10.133	-13.543	-15.134	-12.909
0.9427	2.9902	11.207	5.6222	4.482	6.9857	4.4358	-0.56168	5.3457	-2.7929	5.8819	11.061	5.225	1.6449	-0.96044	9.4177	9.5736	4.5972	5.5994	8.4834	6.9946	9.1801	1.7953	4.2188	9.5394	2.6904	6.714	7.0625	3.3307	1.5754	8.4047	10.581	7.59	4.3624	12.453	3.3038	-1.5115	5.2264	5.4465	1.8852	4.375	2.2348	1.9714	1.4201	3.3466	7.346	12.702	7.2869	2.1404	2.4994
-0.14781	-4.7258	-1.0171	-5.9003	2.4292	-5.226	-2.9358	4.234	-3.0898	-1.7824	3.063	2.8089	-3.1289	0.5143	-5.2273	-6.1348	-2.2275	-3.7355	-1.9303	-1.2581	-4.4126	1.7564	-4.8386	-6.2788	-6.6359	-3.4377	-5.6581	-0.84269	-6.9345	0.38874	-0.93216	-2.628	-8.607	1.8099	-7.3601	-0.29028	-5.6925	-4.926	-2.1409	-4.0903	1.1632	-4.3075	-2.5888	-1.7472	-6.1279	2.1395	-1.9049	-6.5493	2.2937	-1.2854
-8.8407	-14.05	-14.324	-16.476	-17.291	-13.505	-12.666	-11.83	-12.52	-17.268	-13.118	-12.999	-7.2628	-9.9463	-15.84	-6.6061	-9.0685	-13.808	-13.08	-17.986	-15.454	-17.54	-15.783	-11.138	-11.512	-17.271	-13.756	-12.437	-15.244	-11.675	-13.545	-8.614	-13.62	-17.327	-14.296	-15.592	-16.013	-18.057	-17.415	-13.209	-15.88	-14.88	-14.631	-20.389	-15.697	-15.095	-18.48	-14.659	-14.76	-6.596
2.4638	11.699	13.401	1.1238	-2.0887	6.7331	8.307	2.7681	4.8341	7.0202	9.0099	7.1344	1.175	6.8489	4.6332	3.9349	14.297	6.7342	15.252	0.75309	2.027	5.4061	-1.8168	9.709	1.0026	1.3162	5.1472	6.8656	-2.6079	8.6967	5.3187	8.8645	6.0271	6.515	6.9394	9.3007	9.8156	4.5273	3.2066	2.2666	6.7601	3.2383	1.4533	6.6071	6.295	3.1476	5.5581	5.3766	-1.9993	3.756
-1.5341	-8.2501	-5.7135	-3.3663	-2.9437	-7.8326	-5.1038	-1.7295	-5.8895	-0.6372	1.3124	-2.434	-6.0211	-1.2651	-3.1767	0.0547	-4.8819	2.2638	-8.2759	3.1581	-4.1657	2.1963	-8.2204	-6.2252	-5.9555	-4.0523	-2.7209	-0.03435	-7.1046	3.2635	-0.43526	0.4602	-7.7458	-1.4161	5.4131	-7.1852	-4.3139	-2.2716	-3.2596	-0.78155	-5.5333	-4.0436	-5.9453	0.052836	-8.0223	-5.4757	-2.4744	-7.2016	-1.2454	-3.509
-20.858	-18.636	-19.203	-18.864	-18.183	-13.738	-14.082	-15.815	-16.347	-13.101	-10.56	-15.738	-18.047	-17.758	-24.037	-12.27	-18.836	-18.998	-18.848	-10.114	-10.816	-18.691	-18.167	-14.048	-9.5159	-13.416	-17.593	-15.766	-12.694	-16.617	-14.254	-12.163	-15.233	-15.516	-13.664	-16.19	-5.4886	-20.962	-13.754	-15.366	-12.177	-19.036	-17.222	-12.668	-19.663	-21.107	-15.822	-19.375	-16.677	-6.0945
2.6043	5.5375	1.6249	-1.3943	1.2244	1.1187	5.2206	0.46185	-2.1236	8.6526	5.0372	4.1378	10.464	5.0955	1.0392	7.2249	1.8849	6.2963	7.1079	7.5093	6.7774	3.836	6.7952	11.029	3.9921	7.0007	2.5966	4.302	0.36198	-4.4919	6.4425	5.1077	1.5169	4.154	8.4856	4.1981	4.606	2.2684	3.6708	3.0627	9.0927	6.9733	5.9836	1.5493	1.6496	6.8744	1.2715	1.6347	4.9883	9.207
-9.1287	-8.4803	-5.6116	-8.21	-11.644	-9.19	-7.2466	-13.08	-17.913	-13.671	-8.2667	-13.37	-9.8992	-4.8004	-7.317	-9.5147	-8.4757	-6.5567	-8.1851	-9.4323	-10.092	-14.168	-6.8112	-5.0551	-14.302	-0.67988	-11.888	-8.3946	-11.055	-10.305	-11.401	-17.6	-12.528	-9.5808	-9.1637	-7.5649	-14.412	-11.611	-6.6005	-5.4209	-9.8828	-11.878	-8.0809	-7.9185	-9.8974	-11.008	-6.4695	-8.3265	-5.6976	-11.751
-18.397	-19.834	-19.419	-32.348	-24.416	-20.933	-19.907	-19.163	-21.154	-21.176	-20.574	-24.376	-17.953	-19.219	-22.086	-24.968	-17.345	-24.445	-22.806	-23.548	-23.457	-18.21	-15.059	-25.91	-21.298	-18.363	-24.712	-18.814	-22.643	-22.202	-15.888	-24.606	-20.59	-24.152	-22.099	-17.726	-10.182	-19.424	-18.365	-19.688	-24.945	-17.987	-20.835	-23.123	-21.252	-19.43	-21.885	-18.737	-18.042	-25.572
-13.146	-9.7541	-11.104	-14.563	-8.6752	-10.658	-3.7284	-16.626	-10.253	-14.802	-10.628	-12.055	-5.7791	-14.356	-14.561	-21.014	-9.5785	-14.329	-14.165	-9.8343	-15.667	-11.741	-13.761	-13.552	-8.3788	-14.119	-9.3787	-10.463	-13.559	-8.4782	-11.238	-9.6186	-7.4681	-16.141	-9.1896	-7.1271	-9.1855	-7.598	-14.08	-10.508	-8.8827	-21.423	-20.447	-16.545	-10.681	-8.2261	-15.744	-16.684	-11.7	-7.7029
9.4486	0.13309	-3.9736	3.9345	-0.63499	-5.5074	-8.8993	-2.143	-5.999	-0.0016254	1.8946	0.76999	4.8432	-4.2483	2.0839	-7.7227	0.23646	-1.681	-0.044476	-2.3266	0.18251	-0.20013	1.5974	-0.9292	-6.5851	3.8442	-3.0979	-1.3519	-5.8595	-4.0695	-0.0096286	-4.9129	-3.8948	-1.7933	-2.0863	0.96844	2.5173	1.9555	2.265	1.0396	1.2012	-2.4344	-2.491	-0.46307	0.54189	-0.92938	-2.4356	-0.9812	-11.669	2.7426
-2.5349	-6.2654	-3.9599	0.28273	-2.8934	-0.95645	-6.4086	-6.921	3.6154	-0.73064	-4.4981	-2.9583	-7.6762	-1.5423	-2.5818	-5.8865	-3.3254	-10.594	-1.572	-1.0235	-9.9687	-0.51379	-8.3871	-2.3285	-2.7784	-1.9633	0.4997	1.4278	-6.5529	-10.251	-3.057	-8.7397	-1.2692	-1.9153	-1.5546	-6.7576	-1.5392	-1.741	-6.8135	-3.166	-4.3492	-8.9007	-5.7654	-3.2655	-3.5603	-13.741	-6.5541	-1.549	-2.7703	-2.5486
-2.7797	3.0432	-4.0082	0.26614	-0.22114	-9.3863	1.1302	-0.81393	2.7351	-1.6063	2.8127	-1.4351	3.9772	-0.91203	4.3042	-7.2663	-1.1175	4.3638	-2.2407	-3.3021	-1.0187	5.7022	3.8354	-3.2963	0.84167	-2.6328	-4.6952	2.5583	0.63404	-0.26176	-6.2966	-0.69199	-1.1032	-2.2106	-0.27486	-2.5415	-12.274	-6.7039	2.6113	0.038027	-0.54205	0.87935	-0.31316	-1.9229	1.3197	-3.4033	-0.70272	10.583	-5.9768	-1.2557
3.4217	6.2786	3.5436	3.8563	-0.59316	2.4679	5.2598	3.1322	4.9751	7.7141	8.4111	2.9803	12.284	3.8233	5.503	0.27009	9.5526	5.648	3.3292	8.5011	11.548	6.9541	6.1672	5.6629	0.80111	2.1662	2.2535	1.3704	0.5839	0.17904	1.7949	8.5578	1.7739	2.3039	6.5724	5.3138	4.7357	3.7972	5.9585	4.5058	6.9724	11.416	3.5629	2.4375	13.296	10.28	5.2321	-7.0741	8.4533	6.8572
-5.1847	-0.99208	-0.29527	0.32705	-2.4505	-0.70256	2.5713	3.6373	-7.2142	3.7402	-6.541	-2.547	0.9004	-4.3774	1.7156	-5.6087	-1.7483	0.5048	1.2707	-1.0321	-1.1889	-6.7927	-0.54082	-1.5001	-2.6512	-6.6268	-2.8696	-0.93177	-1.899	-0.51631	-2.6024	-5.6668	7.6232	-9.6227	-0.087527	-4.1955	-9.5352	-2.7143	-6.4122	-2.9722	-3.9753	-8.4408	-5.5334	-0.34294	-1.512	-4.1527	-1.5466	-2.0913	-5.4674	-2.7565
-13.819	-8.2855	-8.0938	-14.607	-10.521	-9.3412	-7.1792	-12.341	-5.9194	-10.19	-8.434	-5.7709	-8.8326	-6.2203	-12.893	-13.469	-7.4555	-6.2564	-14.847	-7.3047	-6.9256	-8.7275	-6.2288	-2.2384	-3.8873	-11.631	-11.47	-3.5105	-9.061	-13.779	-8.1586	-4.1115	-8.7025	-7.2635	-8.0229	-10.154	-3.0524	-18.911	-13.33	-17.362	-10.364	-7.6058	-3.7786	-11.698	-7.1552	-7.5557	-8.7363	-7.2905	-8.601	-15.157
-3.5242	-1.2567	-2.548	3.0937	3.8343	0.73724	-4.4479	-2.3293	6.2882	-3.803	-0.063462	1.3011	0.79842	0.82176	3.1741	0.9304	-4.0218	1.1943	7.7527	-2.4763	4.2312	-1.869	1.7059	5.6221	-0.26592	5.2798	-2.7777	6.3747	3.7992	1.1307	-0.89927	1.6626	2.9761	2.7845	4.0788	1.7184	6.4708	6.566	-1.0847	-2.5844	4.1002	2.2825	1.8283	3.1921	-2.4234	4.4194	3.9827	-2.829	1.7329	3.6628
1.8395	-2.4035	-7.1213	-8.797	-1.7503	-2.5911	0.37718	4.4646	1.6712	2.7541	-3.554	-4.4866	-5.4842	-2.1689	6.5659	-6.5466	2.2889	-4.3635	-2.5647	-5.6057	-1.1552	0.71512	-2.7172	8.3107	-2.012	0.15485	-1.8202	-1.8692	-6.7871	0.41265	-2.6623	0.96783	-6.6086	0.16378	3.8407	-0.075607	-1.5391	-2.837	1.2543	4.7458	-4.9165	-4.5614	-2.7799	-4.0573	-3.8633	3.7184	0.37344	1.2613	3.4888	0.29314
-3.8827	3.6226	1.2571	3.0098	-1.1952	7.0776	8.0252	1.4006	6.0059	1.6455	3.1495	-4.1417	-6.1699	0.83737	2.2485	4.8449	8.632	5.8163	-1.3628	7.1281	6.9678	6.0838	7.3677	1.7542	4.2264	4.0704	2.1338	-3.4227	4.024	2.8764	2.0699	-4.0902	-2.7895	4.7622	5.252	-1.3187	2.2129	-1.3896	4.7971	-0.19369	3.1975	1.9406	2.4756	4.8905	2.2684	-0.52906	2.0012	9.35	1.1758	0.56741
-9.4102	-7.6158	-9.0795	-13.992	-8.7651	-11.08	-10.046	-16.445	-3.777	-12.588	-10.525	-9.0109	-7.0629	-11.258	-9.674	-9.1388	-10.53	-16.567	-17.013	-14.06	-10.392	-10.201	-9.1729	-6.1098	-12.614	-3.5313	-13.604	-12.421	-11.186	-12.691	-12.626	-8.7864	-13.74	-12.3	-9.0999	-10.163	-13.148	-8.1158	-7.4196	-2.2181	-15.447	-8.983	-6.8963	-9.1559	-11.053	-9.6226	-7.762	-10.429	-13.031	-12.693
0.43474	0.64825	-2.3665	-4.9657	-2.1348	-3.7801	-5.9227	0.65732	-1.8491	-5.8297	-7.5317	-3.7727	-3.1652	-1.1921	-1.1785	-3.9884	-1.9448	-6.6138	-7.2681	-1.7859	-3.1224	3.0059	-3.9003	-5.891	-5.9876	-7.1831	-6.1072	-6.1699	0.62972	-1.7514	-1.1552	-9.0061	-13.302	-3.9955	-4.9253	-6.5951	-2.7029	-7.2963	-10.375	-5.1587	-5.6513	-10.977	-0.95011	-0.57499	-11.564	-4.3942	-8.8701	-4.6637	-9.1684	-12.723
0.4574	-0.011154	0.70319	-0.48092	4.4319	6.8467	-6.3849	-2.5471	5.0216	2.9906	-3.1254	1.0004	1.5543	2.0117	2.7967	-0.40862	0.33762	-1.558	4.0107	0.0010938	1.047	-0.67318	-4.4552	1.7253	-0.25983	-0.22976	1.8183	4.0546	2.2479	-1.5745	5.3009	-0.44552	-0.69164	-1.2907	-6.7814	0.24264	3.6399	-9.7448	-2.1717	1.0579	-2.5424	2.3386	-2.9891	-6.6998	-3.9087	3.034	4.1232	-1.2515	-10.596	0.68965
-5.624	2.6649	-3.5203	-6.2869	-5.6611	-8.9788	-1.2436	-0.34911	0.54954	-3.5302	-7.5014	-10.825	-5.9082	-7.3143	-8.2467	-7.9708	-1.4194	-7.7417	-4.1261	-7.9362	-2.3784	-1.8245	0.94361	-2.1549	-6.4793	-3.1069	-7.9034	2.1403	-2.2298	-9.1173	-3.3112	-0.84049	-6.8981	-8.5637	-7.4222	-4.6744	-7.0573	-8.4226	2.8328	-1.0817	-11.488	-4.4983	-1.0556	-1.9416	-7.6962	-0.58519	-2.2363	-11.315	-5.6224	-1.1657
-5.5916	2.2806	-6.9424	-0.83323	-6.7253	-1.0492	-0.8144	-2.2992	1.5202	4.6287	-0.35687	-2.9828	1.1489	-9.3776	-1.0181	-1.5592	2.4959	1.7341	0.46479	-2.3633	0.19006	-4.1226	-1.4861	0.69331	-2.9309	2.3895	-6.4147	-2.1206	-4.6203	-0.17267	-7.2754	0.32492	2.1399	-7.2276	1.1359	-6.9553	-1.5723	0.24601	3.7146	-7.9676	0.33666	5.7839	4.3043	-5.3105	-6.0777	-3.0597	-2.3112	-2.4855	-1.8569	-3.6723
-10.293	-15.015	-19.834	-16.421	-14.922	-11.161	-17.248	-15.68	-18.502	-19.081	-15.779	-15.43	-15.892	-10.309	-17.466	-9.1981	-14.243	-9.4864	-17.975	-11.343	-10.711	-15.365	-13.525	-11.592	-17.159	-13.174	-9.5712	-20.857	-14.56	-14.654	-16.77	-12.216	-15.114	-13.95	-16.862	-11.607	-13.885	-12.963	-9.4325	-15.686	-13.669	-10.896	-15.264	-17.117	-13.04	-14.033	-11.306	-7.3178	-13.404	-12.052
-5.53	-2.8971	-0.26525	1.1683	-0.93356	2.1916	6.7454	-0.56146	3.2468	-2.2221	1.7688	-7.8102	0.040089	-1.4411	-1.7091	0.27995	-1.4925	-1.5381	2.0625	5.2727	2.1757	-7.5892	-6.4643	3.1713	4.4491	-0.0032386	-1.7207	-4.6845	-0.012891	0.74016	0.67965	-0.96933	-2.1675	1.2013	1.435	-1.1731	-1.2991	-3.1172	-4.6223	-2.2438	-8.9243	-3.6653	0.62167	-3.2573	1.1905	0.53462	-6.9815	-2.5519	1.072	-1.0254
3.154	8.6343	9.9718	6.7415	-0.018553	3.2321	0.49363	-6.3457	-1.3374	3.9277	-0.91546	-2.5674	-4.4389	5.7574	5.726	3.7438	-3.4813	-2.1389	0.38545	3.1891	-1.167	-2.819	-2.7215	-0.70786	-2.4681	-1.8951	4.2609	1.0078	2.3868	-4.4416	3.2625	-7.7212	-0.54323	-1.5379	-0.36178	-3.3065	-0.57061	0.54645	-3.1218	-2.9052	-8.1142	-0.84203	-0.50127	5.5487	-3.0377	1.6196	-4.129	5.3422	2.7653	5.9133
5.4997	-3.3843	8.0193	2.1427	7.0519	-0.14333	2.9583	-0.24743	5.1019	-1.0913	5.2742	4.8104	5.3809	-1.1345	7.0914	13.55	1.4427	10.272	5.2315	4.1094	0.41415	5.0255	13.748	7.947	-1.1933	3.1812	6.2163	4.2465	6.978	9.7151	9.419	2.841	4.9389	11.249	4.9687	1.7375	2.0654	13.461	7.4992	7.3344	-1.1334	5.0267	2.5734	7.6249	8.5506	4.769	1.6812	9.9013	2.6082	8.9133
-0.75585	-1.6539	-2.7027	-7.6027	-1.0627	-6.5926	-5.7457	0.61412	0.2138	-3.507	0.40005	-0.35204	-0.7052	-1.5035	-2.9581	-1.1667	-4.0782	-3.5966	-4.3697	-0.7842	0.4649	-8.8135	-5.1658	-0.37724	2.1767	2.912	-7.0448	-2.4746	9.8917	-3.7507	-6.9903	-4.2023	1.0631	-2.7259	-2.4074	-6.2897	-4.3402	-6.5435	1.7652	3.6535	0.26043	3.1745	-5.3405	-3.4588	-8.7662	-2.8607	0.4159	-6.9429	-7.2285	-1.4827
-8.3802	-6.1077	-7.5006	-3.326	-4.434	-15.189	-13.923	-9.8577	-13.777	-13.501	-4.8588	-6.7402	-12.203	-4.9726	-9.4972	-2.9724	-7.8212	-4.872	-3.1575	-4.1428	-8.7481	-7.2597	-6.5996	-4.7173	-12.569	-8.8937	-9.0916	-8.0021	-11.18	-3.7599	-9.914	-3.3245	-5.2548	-11.279	-12.006	-13.661	-13.907	0.022948	-4.3335	-5.5671	-10.991	-4.7707	-6.9379	-9.8673	-9.5496	-9.7294	-4.6573	-4.2641	-8.4155	-3.4024
-5.8153	3.7775	-5.765	-1.5957	-10.98	-11.758	-2.2666	-4.8056	-1.9211	-7.8091	-3.1066	-6.5598	-8.3161	0.11824	-4.8453	-10.143	-3.1524	0.48266	-6.0373	-3.2149	4.4083	-3.2987	-1.0789	-1.6189	0.53105	-0.59587	-8.6663	4.2748	3.2083	-6.5997	-2.6554	4.3539	-5.1821	-7.3287	-4.6703	-8.2855	-4.6926	7.3161	-4.0071	-3.0545	0.41156	-1.1015	-1.3239	-6.6156	-7.1673	-4.5275	-8.8048	-4.8713	-4.8546	-7.8834
-3.5451	-7.8165	-2.7707	-5.9938	-9.1458	-3.8845	-3.0802	3.0249	-3.7046	-1.973	-1.0128	-8.9211	2.6189	-5.2475	-4.2893	-5.8762	-4.2278	1.0964	-0.67809	-3.6489	-5.7921	-4.6589	-7.9351	-0.68759	-3.8203	-3.9953	-5.8733	-12.419	-9.0214	-1.3793	-7.524	-1.9702	2.6248	-9.8649	-4.1304	-0.89891	-1.7371	-0.89551	-5.1949	-9.5918	-8.0308	-8.778	-7.8236	-1.7154	-8.7223	-1.9067	-5.0004	-7.644	-3.2558	0.27032
10.169	6.5935	13.474	10.139	6.2519	8.6315	7.4628	8.0608	11.386	8.4031	4.1354	3.6973	11.185	9.0155	8.2313	12.181	7.1424	5.9744	4.8706	11.572	7.4414	13.821	7.1291	10.197	6.3847	4.9038	6.6507	12.956	13.638	7.8017	0.23721	9.1935	6.4219	9.3531	8.3064	8.8413	14.701	5.8344	13.166	4.9726	11.486	8.862	12.505	5.4632	7.1577	1.6734	11.097	10.526	3.9351	1.8406
0.21113	-1.4988	1.5405	0.99993	-1.4368	0.88391	6.9586	0.53001	9.6436	5.7237	1.1244	-4.0554	0.67787	-7.3066	5.8732	5.2516	-1.2863	-2.0926	-0.9926	8.4247	-1.2742	5.5313	0.34817	0.57894	2.333	-1.6475	5.4025	-4.3653	4.809	-1.5415	5.2166	-1.8874	-6.3006	3.6616	-1.4282	2.9095	-0.60292	4.0785	6.4387	-3.9067	-1.4392	5.3553	-0.20124	4.0894	3.1352	1.2539	0.77016	-8.7207	5.699	0.53254
-7.8117	-7.889	-15.048	-7.7161	-12.041	-10.218	-11.667	-11.024	-12.298	-13.313	-3.4751	-9.1371	-10.031	-17.242	-16.509	-6.8687	-13.088	-5.578	-16.29	-9.8615	-14.623	-12.476	-9.0209	-9.4191	-11.18	-11.16	-10.405	-13.413	-3.4054	-14.041	-10.217	-15.563	-12.988	-12.319	-6.1658	-16.206	-13.056	-13.504	-11.717	-11.506	-8.9387	-8.4182	-15.573	-10.248	-14.912	-7.1954	-10.107	-12.028	-9.6281	-13.696
1.7258	5.2298	-5.477	3.2394	9.7091	3.0599	-0.32726	3.7057	10.411	2.9582	1.9204	10.457	-0.59163	5.3256	5.3767	5.6293	3.3283	-0.26488	-1.5305	3.1939	4.027	5.7122	9.3662	2.5016	0.69931	6.373	3.0435	5.0434	7.0117	-0.24354	3.6343	7.6465	0.80738	1.9815	10.644	2.2913	3.5443	4.8205	2.0794	7.1991	9.5335	5.6249	2.2347	3.0989	-1.5207	3.6704	5.5606	3.2199	4.6024	2.8211
4.6538	2.1336	10.438	6.4666	7.0845	-0.373	2.54	2.6953	1.3335	2.5808	3.2691	-0.5126	6.875	2.2514	6.2691	4.6976	6.5866	6.2667	3.8367	1.5718	6.398	5.2829	2.5887	4.8771	2.8203	9.9925	3.9261	6.2047	1.3016	6.6546	3.1302	15.647	2.0293	9.6516	9.7977	4.2789	4.4822	6.2053	13.247	7.4884	4.2567	4.5748	2.7466	3.5919	3.1724	2.9156	-4.0664	0.63142	-0.4682	7.5577
7.1816	9.9484	12.337	5.3816	0.91686	5.297	5.9123	8.3058	2.8913	15.654	10.379	8.4664	6.9492	7.7262	9.3426	9.3799	9.5768	10.821	10.407	12.815	15.839	12.089	9.8413	8.7653	7.6386	10.694	9.8147	11.725	8.0478	7.4728	9.0663	11.416	9.1264	8.8519	7.8046	6.0105	14.635	5.438	7.8023	12.389	8.0571	3.9291	2.6734	11.772	16.625	6.6662	16.152	6.3893	3.8923	5.8785
-12.21	-12.64	-9.2765	-8.0745	-12.023	-11.373	-9.5995	-10.209	-9.7017	-8.6326	-19.162	-9.4984	-15.702	-11.022	-15.417	-11.997	-9.8285	-18.394	-9.3409	-10.49	-10.762	-18.707	-9.6764	-14.623	-13.587	-10.383	-17.3	-7.9668	-10.144	-11.019	-11.616	-7.6309	-12.188	-7.5258	-10.38	-9.6983	-5.2833	-8.9767	-10.049	-11.643	-9.4774	-15.812	-10.572	-16.292	-12.69	-9.5119	-10.962	-16.048	-11.719	-2.3575
-5.7229	-4.1677	-8.9863	-7.7354	0.01371	-6.441	-6.5777	-5.0622	1.3342	-11.273	-7.8284	-4.4191	3.7252	-3.905	-3.4879	-0.73941	-8.7922	-0.66575	-8.2261	1.6943	-1.4919	-3.1384	1.8235	-6.7276	-5.633	-6.4136	-6.2097	-1.3648	-5.3409	-6.7344	-5.2508	0.22649	2.0245	-7.7944	-7.7462	-5.1298	-5.8191	2.1787	-7.7487	-9.6552	3.3293	-3.8878	-5.7799	-1.7992	0.37185	-6.8128	1.4985	-5.3493	-7.7181	-6.4075
4.6446	7.7766	10.014	6.9187	4.0354	2.483	12.446	5.3382	5.918	6.1931	1.9127	5.9599	9.1775	6.771	9.6581	8.3401	8.339	11.804	3.6382	3.1807	11.969	12.314	10.31	9.5087	2.1482	4.0739	7.8858	10.326	3.904	8.9753	5.8099	2.8565	7.0727	6.8918	14.229	3.9795	9.9313	8.0605	-1.8942	9.521	1.1527	5.5396	-0.20302	6.3202	7.0765	0.87986	11.068	8.0684	8.0957	4.6602
4.5371	1.1946	10.36	-1.3023	1.7854	7.7149	5.4126	8.2604	5.2896	0.49119	-0.95104	7.3591	4.3717	3.7986	7.2802	1.8249	7.3496	8.8536	5.1146	6.7574	9.7164	-0.60474	5.4986	4.7633	1.9578	2.3824	11.76	5.5546	4.6194	3.074	6.1004	9.9028	4.9801	8.6039	4.4789	8.9939	9.1605	4.7021	2.0211	8.8279	2.1211	3.0581	5.4562	7.558	8.1534	3.3096	3.1511	8.0213	7.558	14.598
7.261	5.1489	5.213	7.7366	6.9973	10.805	1.8963	10.691	4.2518	8.4567	5.5604	3.1218	6.7636	3.2302	9.8704	1.6964	-1.4506	0.43779	6.2263	4.3379	0.35867	7.9277	3.1954	7.1786	8.2353	4.9912	6.7247	-0.31375	3.7562	9.276	4.0225	1.7095	4.3867	5.2406	9.618	3.5741	4.1839	3.7513	-1.4168	-1.6679	2.345	4.4615	5.4807	9.7431	9.5635	7.2805	2.628	7.1311	2.0608	2.9262
-3.8373	-2.164	0.50249	3.8072	-5.138	-0.00046408	-7.5306	0.5004	-2.3603	-0.081157	1.9461	-0.81825	-0.15213	-0.73702	0.47575	-4.0479	0.45855	-1.2388	0.36879	-11.237	-3.9376	-0.24798	-1.547	-0.21325	3.55	1.3071	-1.2201	0.94008	1.1212	-0.48451	1.6538	-5.987	3.2043	2.7248	1.3848	-1.9714	-1.0532	-0.32178	-6.5426	-0.27333	-3.96	-0.44174	3.7774	-8.6753	-2.1474	4.2723	-1.5677	3.427	0.42127	1.5279
-2.1016	-6.0419	-10.804	0.29076	-3.8877	1.0673	0.60659	-1.3095	4.5576	-7.4195	-6.637	-4.2822	-3.8923	-6.3797	-4.4762	-2.6886	-1.4141	-4.104	-5.3812	-5.1602	-9.9076	0.34015	-5.1547	3.9774	-3.0287	-1.4783	-3.0319	3.9137	-8.6536	-1.1286	-2.3152	-4.0869	-5.5633	-3.9321	-8.3272	-3.78	-3.9851	-5.5969	-6.1	-3.1168	0.011299	-2.4433	-8.6342	-5.5768	-7.6176	1.9908	-4.5311	-8.4065	-6.2884	-1.2019
-6.1432	1.8946	-8.4381	-4.9441	-3.9687	0.81942	-1.9814	0.0074821	-6.3829	-4.8345	-2.9791	-10.363	-9.9319	-1.9061	-5.1074	-7.0891	-2.0464	-5.2021	0.17578	-0.67515	-2.1027	-4.7743	1.2571	-8.2046	-7.2508	0.86682	-5.3759	-7.9282	-3.0438	-1.1514	-3.3378	4.3679	-1.216	-2.3175	-8.0664	0.74981	-2.1457	-4.6108	-7.3209	-9.3621	0.11346	-1.4996	-1.8668	-0.55038	0.95293	-2.1764	3.2516	-0.94432	-3.8354	-6.173
0.39857	-0.34993	3.3831	1.6378	-2.1462	-1.0348	-1.2041	0.09804	3.013	3.6459	-0.49645	-5.3927	-4.5081	3.5646	3.3081	2.2957	2.0314	3.8856	1.6677	-0.11026	4.5186	-4.5229	1.0359	2.2506	-1.2453	-2.9674	4.8835	0.84065	-0.83619	3.864	-1.8423	-0.13764	-3.9323	1.6934	-1.6257	-0.45304	1.1205	2.1002	-5.0446	7.4877	-0.45745	4.9353	6.076	-4.7695	-5.1722	6.9114	-4.3696	1.9591	-2.8491	6.6294
-4.0502	-2.0481	7.4519	3.2568	-0.6142	1.8194	-0.52139	-3.6335	-2.5656	7.6556	0.69515	7.0594	3.7983	5.1009	5.4508	-0.57259	4.83	-2.5721	6.2909	-3.7121	-4.2703	-1.0796	0.27688	1.1893	0.53189	3.3468	6.2862	-2.5846	3.4196	5.2927	2.9792	7.3133	0.93966	-0.36706	6.0697	1.1735	-0.81426	-0.63999	5.2938	4.5524	-2.0059	-0.90707	4.7035	-0.91202	8.797	1.4222	0.37734	-1.5961	3.1262	-0.10662
2.6017	-1.6968	2.1044	-0.070601	-1.8716	-2.8384	-0.56011	-4.4887	-5.1022	-0.76333	-0.92548	2.8668	-1.1088	-2.1127	-2.3568	-6.1023	0.45818	2.5944	0.39099	1.9719	-2.5172	-3.4225	-1.5504	-1.997	-0.36712	-2.0577	-5.4266	7.3695	-1.4009	-0.050517	-2.175	-0.59334	2.8969	-0.81259	-1.9391	3.2254	-0.46487	-5.246	2.1235	-1.8401	-8.4282	-3.7387	0.68483	0.73667	-7.0546	1.0019	3.8535	-0.40125	-4.894	-3.0636
-24.421	-20.888	-16.681	-18.715	-22.159	-23.436	-21.682	-25.116	-15.419	-32.709	-27.994	-20.231	-23.417	-17.436	-23.731	-18.088	-16.878	-23.611	-19.825	-19.505	-24.462	-19.793	-17.003	-20.341	-23.49	-22.365	-15.365	-27.882	-23.69	-20.977	-25.358	-26.772	-17.463	-20.897	-17.587	-21.569	-25.187	-24.979	-25.898	-17.64	-22.727	-23.088	-19.627	-25.346	-19.775	-21.273	-20.047	-21.02	-26.666	-22.771
0.26697	-5.4642	-6.4155	-4.611	-6.1423	-0.1988	-6.9606	-4.3064	-6.2766	-2.3441	-1.3521	-5.2168	-7.2746	-8.9216	-3.5391	-10.214	-7.3932	-2.4816	-10.835	-5.3494	-1.6159	-9.777	3.1534	-10.307	-3.2841	-4.4214	-2.1205	-7.5232	-10.034	-8.1179	-4.3206	-7.7102	-3.331	-3.3804	-6.9499	-6.1704	-0.94886	-6.595	-3.0712	-4.1293	-6.5027	2.5072	-3.0215	-7.0101	-6.0188	-3.5135	-3.4508	-5.3522	-9.4024	-2.539
-4.7404	-0.53226	-8.4057	-1.5703	-1.1423	-1.3201	-1.189	0.75404	-0.56973	-7.2938	-11.167	-1.8678	-0.79806	0.4633	-6.6405	2.4847	-4.7018	-1.3773	-3.3515	0.47207	-9.5186	-4.6596	-3.7094	-0.84659	-2.8839	3.6918	-2.1247	-4.6896	-5.2365	-0.6947	-2.1	-4.247	-8.7672	-0.76235	-4.4955	-2.3519	-5.5629	-5.9071	-3.2795	-1.3791	-1.7374	0.79016	2.6675	-3.1058	-3.2911	-5.5875	-3.6266	-2.6745	0.27443	-1.1806
-0.84562	-0.98739	2.8043	3.1322	-0.4791	3.2822	4.1608	2.825	-5.4981	2.7665	2.0865	-1.7353	-2.0329	2.2113	3.1828	1.2676	-0.1853	-0.33192	6.0206	-0.36296	-0.53073	1.0353	-0.8518	-1.6806	-0.87914	7.0835	5.094	-6.021	1.4021	5.2572	0.93895	4.3366	-2.2629	3.4208	-0.9199	-2.4294	-1.8552	-0.43585	2.5096	-4.0347	0.70518	0.11594	0.002247	2.5326	9.1235	5.3512	1.1856	3.894	0.78112	-4.8587
-11.663	-14.038	-9.8405	-11.301	-12.678	-7.7668	-8.5669	-15.339	-15.779	-10.983	-9.5198	-13.85	-19.583	-15.5	-14.824	-7.2393	-6.3886	-12.125	-10.936	-4.9308	-15.13	-11.622	-5.7996	-6.4152	-10.744	-11.133	-14.231	-13.042	-14.252	-13.197	-11.237	-10.146	-13.87	-6.3971	-12.754	-13.585	-14.421	-12.682	-9.9833	-15.234	-8.3678	-13.878	-8.1452	-14.246	-11.225	-6.4001	-5.2204	-12.982	-10.172	-7.7917
7.2958	3.8237	-1.8391	6.5353	1.0876	1.721	-7.2765	6.9563	7.3899	4.944	1.7414	2.9369	-0.1404	5.3323	-2.6006	6.0724	4.4441	-3.4042	-0.021606	-0.93859	7.3296	2.6311	0.78842	-0.8742	6.4753	2.0406	10.603	0.90076	0.90549	7.6018	4.683	2.427	6.5211	-2.9281	4.5705	7.7818	4.0775	-8.9524	6.7462	-0.40176	3.1024	-2.1809	-5.4504	-0.028135	-0.11214	1.599	1.0208	-1.5811	-4.9352	-2.0648
-5.5174	-12.06	-2.3292	-1.5884	-4.3324	0.74776	-5.3641	-6.8146	-6.862	-6.2482	-2.1629	-0.18418	-4.8721	1.7264	6.4096	-0.94901	-12.087	-2.0017	0.85464	-5.4482	-1.8293	-4.8405	-2.7203	-1.2232	-0.61644	-0.14347	-8.6492	-3.2273	-6.1804	-3.1234	0.34725	-5.6171	-5.6048	-9.9353	-3.0889	-3.8794	-8.8825	-11.755	-1.8966	-3.3293	-1.8096	-2.8433	-1.4764	-1.4381	-5.139	6.4547	1.2088	-5.691	-5.4238	-8.6835
8.0729	6.4731	7.8599	4.9428	2.9529	11.895	10.771	4.5853	8.7642	15.017	4.9388	0.042369	5.8106	6.0088	4.5214	9.3234	2.8772	6.1425	5.0336	4.2841	0.46705	9.8583	7.4062	10.55	4.484	2.299	10.446	0.48938	3.9072	6.1051	8.8325	8.4716	3.2928	5.9674	7.1944	-1.4204	0.31351	2.7419	14.293	2.9223	6.6273	3.0425	7.6045	-1.771	5.0181	5.4477	9.1761	3.0752	9.9288	10.248
-12.949	-8.2594	-11.732	-13.919	-15.127	-9.7495	-6.7169	-15.461	-9.5812	-10.318	-15.518	-15.741	-12.217	-18.265	-8.2241	-14.19	-14.951	-9.2541	-14.575	-10.404	-11.309	-10.1	-8.2937	-17.084	-8.5632	-12.807	-14.554	-13.239	-13.38	-13.873	-13.507	-8.8518	-11.98	-17.946	-7.7286	-15.097	-5.2556	-13.341	-11.52	-17.632	-15.258	-16.016	-8.754	-13.975	-14.87	-17.105	-11.713	-10.481	-13.21	-14.583
0.73844	-6.4707	-9.6204	-7.0235	-12.487	-1.1524	-4.7349	-7.7376	-6.3013	-5.4525	-10.301	-3.6691	-9.0659	-10.315	-0.022741	-12.4	-6.3814	-3.3957	-0.67189	-8.6303	-10.284	-8.2717	-10.385	-5.3861	-5.9908	-9.5772	-6.4424	-3.8199	-5.9988	-3.5442	-7.9118	-11.066	-7.4308	-10.174	-2.7653	-11.845	-3.2755	-6.8392	-3.6982	-3.6898	-4.575	-7.1203	1.1174	-9.5149	-6.8427	-6.0904	-7.4342	1.0422	-8.0291	-6.6431
-13.877	-10.21	-15.837	-10.954	-9.5509	-15.358	-6.3454	-13.466	-6.9869	-16.021	-14.889	-9.3564	-14.257	-7.3157	-17.069	-7.2381	-12.91	-7.3989	-9.8397	-9.5715	-10.899	-10.33	-13.595	-14.012	-9.5015	-9.7702	-10.204	-15.374	-14.602	-12.953	-16.215	-12.864	-7.6036	-11.044	-10.414	-9.4935	-11.402	-4.8085	-11.927	-13.921	-8.9626	-4.0129	-8.4699	-12.87	-14.025	-8.8721	-14.412	-12.127	-5.8837	-7.4374
-16.81	-13.151	-10.381	-14.128	-15.692	-19.571	-16.09	-18.627	-19.211	-13.806	-11.916	-10.853	-21.537	-12.728	-12.494	-9.8151	-8.7425	-14.836	-14.665	-12.622	-12.356	-18.469	-15.821	-13.865	-16.416	-12.322	-16.56	-16.636	-15.438	-15.569	-14.357	-14.468	-17.331	-15.864	-6.9523	-8.1758	-6.5263	-18.375	-10.727	-13.048	-14.213	-13.574	-11.06	-5.2654	-11.704	-17.07	-17.002	-18.214	-17.214	-15.171
0.029088	-6.3893	1.578	-4.3462	3.8747	-2.9606	-4.6313	-2.006	2.518	-4.8569	-8.0155	-1.6553	-0.27492	-4.9597	0.53551	-7.4583	-4.9338	-6.6174	3.1951	-2.602	-7.1633	-1.3626	-3.592	-3.6283	-2.2527	-5.3537	-1.0906	-0.78096	-1.4262	-7.3647	1.664	-2.9997	-1.885	-1.8352	0.53487	2.6783	-4.784	-1.1592	0.043652	4.0611	2.0297	-3.4379	-3.053	-6.8506	-0.28553	-6.0267	-9.7781	-2.5584	-3.3517	-4.3105
-6.8611	-14.27	-11.429	-4.5924	-3.5691	-9.7999	-7.9293	-10.171	-6.8068	-16.716	-9.0922	-12.423	-10.337	-8.5289	-7.0014	-7.0411	-13.971	-14.563	-7.4257	-4.8059	-12.441	-11.246	-7.9699	-14.495	-7.6241	-9.5885	-15.433	-9.9031	-13.957	-19.382	-7.1476	-9.06	-9.6636	-16.148	-5.4025	-9.0826	-14.703	-6.0919	-8.666	-7.0224	-11.423	-6.8233	-12.406	-7.3045	-5.2988	-8.7057	-2.7583	-4.8619	-7.0898	-13.469
0.97583	-1.2129	2.6497	-3.1411	-4.974	3.7022	1.4043	1.476	-4.8859	1.0317	3.3969	-5.1754	-1.6265	-1.1537	4.2979	-3.8981	-2.5743	-3.4077	2.209	0.10821	6.6403	-3.4511	-3.0696	2.8445	-0.55508	-0.18893	-2.599	4.5054	1.1974	-2.1411	-4.3905	-5.4457	-4.5846	-2.1344	-0.050763	-0.80284	-0.46051	-0.99266	-2.6696	-2.882	-1.1635	-3.6264	-2.1885	-7.1992	3.3591	-3.0703	-0.9541	1.3647	0.58143	-1.6863
-15.914	-9.8037	-6.3776	-14.009	-13.928	-9.0739	-6.233	-18.142	-14.306	-10.423	-14.329	-16.833	-16.286	-5.6944	-14.38	-15.373	-15.387	-10.465	-17.682	-6.406	-17.606	-12.034	-6.9835	-12.361	-16.271	-13.347	-12.381	-14.737	-11.295	-9.6779	-17.297	-14.505	-9.6229	-9.9098	-15.043	-12.393	-15.383	-3.751	-10.508	-10.512	-15.927	-14.266	-11.58	-7.8046	-13.781	-16.852	-12.715	-10.047	-14.794	-10.485
-14.279	-14.312	-10.011	-13.67	-10.623	-11.617	-13.456	-13.072	-12.329	-17.029	-15.527	-9.6296	-13.317	-6.7303	-11.869	-15.671	-10.227	-14.749	-11.919	-11.942	-10.66	-12.731	-16.978	-13.629	-11.98	-10.464	-19.293	-13.182	-8.9803	-6.939	-11.926	-10.235	-11.594	-15.612	-11.585	-9.4221	-15.135	-9.0791	-12.824	-16.126	-10.857	-20.816	-16.389	-10.323	-13.889	-11.324	-9.8052	-21.1	-13.204	-10.902
-14.279	-12.668	-11.809	-15.452	-11.429	-15.393	-9.6841	-7.9334	-8.2885	-11.148	-18.817	-13.559	-21.618	-5.6348	-16.924	-13.314	-13.441	-14.87	-11.032	-11.693	-16.557	-12.725	-10.592	-15.013	-15.914	-17.014	-11.757	-20.336	-10.226	-6.5311	-16.019	-12.974	-11.441	-13.47	-7.4417	-8.25	-14.183	-17.969	-8.0966	-12.459	-12.879	-11.374	-12.112	-5.8757	-9.3438	-14.458	-12.433	-9.4245	-14.58	-11.551
3.5741	-1.4109	-6.1734	0.86332	0.85068	-4.4768	3.7871	3.8861	-0.94002	0.97214	-0.11222	-3.2736	1.2336	-0.46029	-4.6018	-5.9869	1.9277	-2.0808	-0.22737	0.13175	-2.3831	-3.335	-12.225	-0.91284	2.0366	-7.5911	-4.745	-6.829	-0.6371	0.5401	-0.63711	-7.194	5.0056	-4.1909	-2.9786	1.5824	-1.4853	-2.5099	-0.71849	3.1409	-3.8412	-2.3332	3.1343	-8.9708	-0.096075	-2.9679	-0.77917	1.3126	-6.3816	-0.6106
-23.768	-22.691	-14.007	-20.688	-22.719	-22.594	-21.757	-24.685	-18.944	-23.008	-13.199	-24.926	-12.672	-24.655	-28.464	-27.227	-22.443	-17.152	-28.415	-18.561	-26.988	-18.231	-20.834	-23.653	-21.198	-24.095	-24.076	-20.28	-26.899	-16.19	-25.443	-20.621	-22.269	-19.496	-17.886	-15.378	-16.081	-26.834	-27.407	-29.935	-14.062	-29.112	-20.906	-16.271	-16.793	-27.782	-23.637	-19.641	-20.117	-16.454
11.215	9.8799	7.1258	7.4513	12.57	14.423	13.948	13.869	6.2403	11.951	11.917	17.969	7.1844	9.885	9.1332	3.4466	7.4864	13.654	10.765	7.7658	12.947	8.6122	16.088	10.438	5.5585	6.5057	8.6376	9.9622	7.0696	8.6448	5.1052	3.5099	11.368	12.46	12.168	6.8523	9.8302	8.3984	12.877	18.259	12.614	13.023	10.837	2.107	7.8913	7.2194	8.8398	12.178	16.415	15.747
-4.2259	6.2853	-3.5041	6.0352	4.808	3.8807	0.50896	0.25935	2.7568	2.4355	4.0806	0.99314	4.5663	-3.0709	-3.0449	3.7743	1.7645	2.7928	1.6374	-6.1215	-2.2112	-1.7519	3.4318	4.1365	1.8265	3.8371	2.9985	1.3954	2.6098	-5.541	-1.9519	-3.696	-2.1038	0.76836	3.0795	-0.29494	7.985	2.6521	6.2914	8.2666	-5.7886	3.6505	-6.6927	-0.45576	4.3859	-6.3114	4.0794	2.6099	3.0331	7.0508
-5.2335	-9.8112	-8.0733	-9.2957	-5.0464	-5.3202	-9.6308	-2.8412	-6.7798	-4.7098	-6.059	-4.1409	-7.124	0.47075	-7.8226	-10.676	-6.6965	-3.2917	-0.76139	-12.523	-8.5714	-4.953	-9.8881	-5.1095	-7.776	-6.2888	-9.2574	-8.1193	-7.6076	-9.1286	-4.8557	-4.3472	-11.228	-4.2161	-8.9118	-9.4209	-8.4264	-5.9538	-4.6832	-2.1431	-7.6684	-7.8468	-5.6475	-9.5272	-6.9458	-5.6217	-6.03	-4.7669	-10.726	-9.4975
-4.2533	-6.0748	-5.0414	-15.062	-10.893	-4.8426	-12.079	-9.1248	-11.148	-18.712	-13.109	-9.1685	-10.68	-9.6298	-12.146	-3.562	-13.162	-7.4288	-12.105	-6.3898	-9.4159	-5.1511	-8.8625	-11.797	-11.794	-11.46	-12.936	-15.645	-6.8731	-13.309	-6.9812	-6.869	-8.1991	-12.365	-5.0968	-15.92	-12.285	-4.6884	-12.646	-5.1789	-7.2248	-6.6348	-12.429	-7.8391	-16.458	-5.3482	-5.0028	-13.613	-3.6292	-12.654
-5.3327	-2.6556	-2.8152	-7.0911	-4.7846	-3.9886	-11.915	-4.2615	-0.20615	-5.5577	-3.4912	-0.95088	-3.7505	3.3604	0.077395	-4.5602	-12.316	-5.5065	-3.3924	1.2037	1.9865	-5.5041	1.5376	0.08921	-2.2657	-7.7326	-3.1481	6.1723	-1.8926	-0.7571	0.079612	-7.4136	-5.5744	-6.7881	2.8845	-8.5224	-0.81077	6.6414	-3.6827	-1.9155	-2.738	1.8958	-5.0277	-6.311	-2.4093	6.3767	-4.9289	-5.8192	-2.7596	-5.5344
-13.74	-11.352	-9.9618	-13.273	-9.3413	-2.8994	-9.0777	-4.1867	-9.8054	-10.231	-3.5698	-14.943	-11.145	-6.0325	-5.8842	-7.8809	-5.3561	-11.679	-11.2	-9.7936	-8.4494	-7.0108	-12.342	-6.9972	-6.0346	-7.403	-9.8315	-8.9682	-1.7489	-6.2931	-5.3075	-12.908	-7.1733	-8.7375	-8.1435	-4.712	-9.9302	-6.3276	-12.509	-10.144	-4.47	-9.9402	-5.1539	-6.4788	-6.5921	-7.5521	-9.5222	-4.9408	-12.546	-8.325
2.0164	4.8545	4.5634	-2.8445	-0.69545	-4.1078	-0.72365	-6.8443	0.61114	-0.93332	-7.1138	-6.9914	0.77269	-0.21003	-0.90385	-3.3768	-1.2643	-3.2061	1.2814	0.68678	5.9207	0.39454	-0.45758	1.1637	-4.3159	2.7861	5.4338	3.3348	-4.4763	-5.2942	-2.6104	-1.8163	-0.62285	-4.9153	-2.8998	3.8568	-1.6258	-0.53088	-4.4993	-3.0753	-5.0504	-0.97407	-3.846	-5.5374	2.6753	6.7339	3.3782	-1.6309	-4.171	-1.6587
-17.687	-13.795	-16.823	-17.441	-19.341	-12.524	-18.814	-7.8536	-10.352	-14.724	-9.6716	-14.62	-9.7168	-17.106	-21.44	-14.723	-11.975	-14.041	-13.339	-15.699	-14.928	-15.117	-11.96	-11.508	-13.87	-13.804	-5.9451	-18.82	-16.252	-11.877	-15.029	-8.0338	-14.577	-17.636	-14.288	-15.849	-14.353	-16.342	-13.528	-20.122	-17.002	-11.439	-10.886	-14.044	-15.66	-15.871	-16.054	-12.665	-21.898	-14.253
-6.6963	0.34739	-1.9609	-3.1464	-2.2823	-10.587	-7.0396	-1.0475	-3.6682	3.8512	-7.2306	-2.125	-4.4199	-5.747	-2.6075	-11.011	-9.6921	3.002	1.1937	-6.8025	-3.9086	-2.1368	3.4375	-4.4757	3.1252	2.0397	-3.6204	-2.1277	1.8021	4.2223	1.1148	-10.058	-0.090279	-2.9341	-1.1002	-8.0972	-10.931	0.01544	-3.5032	-6.5526	-4.9075	-10.052	-0.38021	-5.9657	-6.6815	-3.7641	1.346	-1.0285	0.77845	-0.1571
-9.4266	-8.1067	-1.4013	-11.893	-7.3303	-4.0403	-4.9959	-5.5049	-2.1849	-2.4922	-1.0467	-3.6389	-9.2479	-6.2985	-6.8971	-8.2769	-2.5715	-4.5125	-5.6063	-0.97461	-5.2953	-5.7858	-10.114	-6.3574	-5.9752	-5.934	-8.1975	-10.454	0.48185	-6.7674	1.1471	-7.7599	-14.297	-1.5454	-7.0931	-5.9843	-3.8658	2.5875	-6.8165	0.095377	-10.205	-5.083	0.51187	1.5608	-2.4238	-8.7727	-13.132	-6.7867	-2.5095	-3.3053
6.4977	-4.836	-2.5675	0.21021	-0.61475	-0.817	0.88511	0.34059	-3.0365	-2.0639	-1.9565	-2.5516	3.662	1.3009	-8.5487	-1.9936	1.7993	-2.5251	-5.6292	-1.5734	2.2304	3.0575	-0.14709	-6.8143	-2.6456	-0.011818	-0.50303	0.1801	0.6704	-3.4501	2.8053	-3.5258	-0.91826	-7.9936	-9.2611	-2.0595	0.8386	1.2092	-3.4907	0.31668	-0.99649	-7.653	-4.629	-2.78	3.4073	-3.1673	-1.4302	1.8279	0.492	-3.3218
1.3225	-3.7949	2.4849	3.4082	-8.5264	-4.4631	-0.51835	-4.4283	-2.0211	0.91776	-6.656	-0.3853	-4.6474	1.2177	-4.0756	-5.8698	-3.0745	3.5632	-1.1069	5.176	-3.1788	-1.9152	-1.3343	-0.90261	-3.5312	-8.0728	5.55	0.29663	-4.4485	-4.5418	3.6129	-1.2172	3.9809	-5.3692	-4.8956	3.8137	-1.6792	4.3901	2.1841	-2.1361	-5.8687	-3.5257	-1.7385	-3.4055	-1.1697	-6.2014	-4.2134	-2.0126	-1.3197	-2.3129
6.3203	6.8415	6.8654	1.9208	4.1311	9.976	0.1359	6.7345	7.7797	4.4003	5.7508	5.8522	5.1138	6.0194	9.9776	8.6053	7.5513	4.5663	7.7204	4.9405	9.4001	7.6291	1.5826	6.235	12.122	9.7046	0.56477	7.3798	4.6349	5.1958	4.6149	8.3434	11.383	3.7638	10.402	3.399	7.7382	3.0303	7.0611	1.9845	5.9521	10.753	6.2091	1.5146	9.1155	2.8296	7.2052	1.6537	4.9346	5.5282
-2.5435	-7.5146	-3.4674	-5.602	-4.913	-3.0992	5.385	-3.4418	4.7587	3.9993	-3.5123	0.76125	2.7501	-4.4093	3.4774	-7.051	-7.0194	1.3551	4.535	-2.5792	-3.2513	1.499	-4.9465	-0.20212	-4.2891	-4.8214	-3.609	-0.12394	-2.7457	2.5596	-4.9492	-1.3942	6.4631	-0.554	3.086	-2.7122	0.95465	-4.2564	-2.5402	0.40071	-0.41472	-3.5025	1.2599	-3.886	-7.0453	-0.26487	-3.8127	0.88394	-0.45042	-0.59867
-2.7001	-7.5596	-0.82816	4.229	0.45784	-2.8139	-7.3603	-5.4039	-1.1814	-3.0717	1.4512	-0.55829	-1.9017	-2.2012	4.4414	-0.43827	-1.2088	-1.0271	-3.1289	-4.3584	-5.7981	-6.759	2.4284	7.8504	3.8685	4.5878	-0.66982	1.4048	-2.0164	-1.2055	1.4312	-6.6504	-4.19	-3.1748	-7.2185	2.0438	0.42786	-6.0445	-1.4556	-2.0313	-2.4915	-5.0526	1.147	-1.679	-0.8499	-12.316	3.5101	-8.2044	-1.6407	0.71792
-12.129	-11.161	-11.837	-11.379	-10.52	-8.5173	-17.351	-10.242	-14.736	-11.799	-16.012	-10.951	-9.9903	-12.279	-11.663	-16.28	-6.2425	-7.9895	-13.488	-7.5274	-13.18	-6.0538	-14.283	-2.7344	-7.8393	-12.209	-9.5615	-12.624	-11.687	-19.769	-7.4364	-15.01	-12.63	-9.2666	-9.6369	-10.039	-6.7796	-15.807	-13.217	-9.7715	-11.091	-15.197	-6.013	-10.39	-22.305	-7.6875	-11.171	-9.9686	-14.696	-15.776
4.2323	-0.52161	5.8373	-2.4769	8.1091	3.7754	5.1167	-0.75843	-0.64238	2.8868	-1.0011	1.96	4.6329	5.8424	-1.8816	3.8666	3.3451	6.169	0.40578	5.245	4.1401	-8.3287	3.3622	1.4805	0.55847	2.2363	4.6883	1.4975	3.4063	2.1949	4.2217	-0.93569	-2.3631	6.5666	5.9714	-2.5032	3.1611	-3.1308	2.5903	9.9789	-2.7089	3.9902	1.7638	7.3145	-0.85934	-0.64686	6.6281	6.0595	6.1511	2.4607
-4.9661	-2.6045	-6.4899	-6.4803	-4.7531	0.64376	-10.666	-5.0341	-2.5194	-3.1799	-11.982	-4.705	-6.1716	-5.2309	-8.7974	-1.7596	-1.6117	-5.6335	-2.2513	-5.0784	-8.6372	-3.1115	-10.121	-3.1589	-8.6988	-9.4817	-10.802	2.9113	-5.9134	-12.486	-4.366	-2.7766	-7.2035	-4.3063	1.9809	-1.927	-7.7444	-8.0124	-5.0725	-6.7106	-8.5477	-6.5742	-5.4159	-4.9994	-2.4834	-8.2063	-5.7133	-2.6749	-5.4139	-6.6026
-4.021	-2.5467	-8.5833	-5.8745	-3.8665	-3.713	-10.512	-8.1132	-4.3778	-3.5703	-5.2918	-1.7001	-3.8697	-10.421	-4.5685	-1.299	-4.7548	-8.3336	-4.0256	-3.1279	-6.3043	-0.87775	-6.5464	-7.845	-3.4483	-7.1188	-0.18278	-7.3563	-10.509	-4.9105	-5.7913	-2.9708	-5.9093	-6.0107	-6.7003	-2.3229	-11.28	-9.4986	-5.7284	-11.048	-10.311	-7.0226	-4.3794	-10.095	-10.376	-7.6098	-6.1778	-6.7351	-6.7305	-6.0476
-5.9476	-3.7873	0.15391	2.1854	-6.2207	-6.9495	0.23889	-5.0841	-1.8382	-0.46648	0.6811	2.5943	-6.4897	-4.0618	2.741	-7.386	-5.9034	-1.408	-7.0766	-7.9107	2.8258	-0.84953	-5.9682	0.41552	-2.9634	-8.4788	-3.1579	-6.5703	-0.77144	-1.8274	-0.047121	1.7717	0.44113	-3.1431	-8.697	-1.2789	-4.2758	2.7552	-1.91	-0.32619	-2.5196	-5.8152	-2.9849	-2.0461	-5.2573	-0.63702	0.62533	-1.3407	0.80318	-3.4381
-11.435	-17.893	-13.164	-12.699	-11.575	-9.3792	-17.072	-16.403	-13.069	-10.439	-11.133	-8.9274	-10.539	-16.184	-12.771	-13.783	-12.864	-11.199	-10.426	-12.072	-16.839	-16.417	-5.9232	-10.486	-12.117	-14.533	-9.2522	-11.477	-13.317	-9.1746	-11.112	-15.256	-15.898	-14.05	-13.559	-14.032	-9.8948	-9.6166	-17.585	-13.538	-16.275	-11.038	-10.462	-17.728	-14.699	-15.629	-17.603	-21.371	-8.297	-8.0294
-0.84785	4.697	2.7107	6.2132	2.0564	0.55487	2.6385	-2.1504	4.6809	-1.505	3.131	1.1753	9.8019	9.9996	1.8654	-1.6321	2.4844	0.91455	1.9469	0.46964	-7.8634	-0.32908	2.555	-5.2789	-0.65187	6.3539	-0.78635	2.1453	-3.114	3.6537	-0.37486	1.486	4.5333	2.4219	4.997	1.719	8.9465	3.3721	1.0525	2.7541	1.977	2.5711	1.0027	-5.4743	1.3549	0.4639	-6.5351	2.9676	-3.4086	3.8478
8.1025	-0.9571	-3.5827	2.4917	6.0718	-0.90239	-7.018	-2.7957	2.2146	-4.8901	1.7433	5.0345	-2.9626	-6.3672	-2.2901	-2.3582	-0.092666	0.58357	-4.457	-3.3348	-0.57664	-5.7476	-5.9395	1.4044	1.8788	-5.4451	7.8512	-4.7655	1.0408	2.7528	-5.8903	0.55443	-0.86984	-10.036	-3.9707	-2.6089	-2.5566	-1.7732	-5.568	6.263	4.9139	0.57552	-3.4274	2.2904	0.57599	-3.0072	-1.5945	-3.9124	-5.3927	-6.2087
-10.873	-3.0694	-11.501	-4.996	-19.818	-13.556	-12.033	-11.046	-8.6587	-13.631	-13.783	-18.919	-12.056	-5.9672	-10.544	-18.188	-11.092	-14.125	-11.364	-7.0859	-13.892	-20.614	-10.696	-13.878	-15.411	-11.441	-15.657	-13.078	-13.766	-13.022	-15.583	-14.46	-17.191	-10.694	-14.254	-12.657	-14.278	-18.794	-12.236	-11.393	-13.664	-14.609	-17.74	-14.178	-9.1584	-17.979	-17.622	-13.897	-13.881	-18.667
2.7575	2.1922	-5.7648	2.5289	5.5163	-3.3458	-6.3768	-4.312	-2.7729	-3.9307	-0.76981	-5.5474	3.6162	4.2884	-5.889	-3.5665	-2.7728	-2.1962	-3.8695	-1.8212	1.1348	0.63601	3.3657	-6.0193	1.566	0.0048769	-3.1952	-2.5042	-8.0266	-0.42001	2.3637	2.0982	2.9395	-1.1105	-1.0422	-7.4511	-1.0006	-1.5606	-10.014	1.3686	-5.8202	0.12221	2.442	3.2425	-0.090585	0.049104	2.5777	0.78718	1.1985	-1.0121
-9.7852	-15.591	-8.1175	-15.218	-15.073	-5.9371	-10.287	-13.561	-7.737	-14.109	-11.907	-8.7556	-12.483	-10.079	-16.798	-14.383	-11.856	-10.792	-13.56	-13.409	-12.313	-13.521	-12.179	-9.703	-18.102	-12.344	-12.225	-6.9185	-15.084	-11.766	-10.461	-12.021	-6.1497	-12.99	-9.2093	-14.493	-14.219	-11.612	-12.768	-7.223	-12.096	-7.558	-11.682	-10.694	-17.865	-11.211	-11.118	-14.408	-14.385	-12.107
-0.67241	-5.1668	0.078929	-2.5559	-3.7738	11.306	6.0632	3.3342	1.0466	-2.3442	8.0144	1.1253	3.5475	-2.1832	4.1101	6.0126	-2.2503	1.1203	-1.6782	0.14319	3.6045	4.2749	4.0326	3.3434	-1.5441	1.6694	2.0952	-5.1114	4.4676	-3.848	2.9455	4.5562	6.9639	-5.0692	2.4289	3.1384	-1.3923	1.3054	-0.49423	2.2356	-0.15087	2.7096	4.3874	-1.2184	-3.8555	-0.4375	4.6836	1.2675	4.8514	-3.5211
-15.486	-15.273	-11.492	-12.166	-10.847	-3.7492	-10.06	-7.6202	-12.132	-12.909	-6.2497	-6.3258	-14.142	-16.859	-11.017	-15.66	-13.463	-6.8306	-13.744	-12.971	-12.079	-10.368	-12.657	-12.829	-15.42	-14.681	-9.2561	-8.8605	-18.376	-15.654	-13.505	-11.552	-15.484	-12.336	-16.521	-17.085	-11.687	-16.459	-14.094	-11.91	-15.778	-18.138	-15.491	-18.664	-9.751	-8.8039	-15.826	-17.379	-9.8943	-20.638
4.217	-8.871	-5.9835	-4.535	-2.8036	-4.1542	-2.1386	-6.8781	-1.6575	-3.199	-6.359	-1.6036	-5.6901	-3.577	-3.6634	-5.8134	-7.9189	-3.2893	-6.1384	-4.6325	-5.1741	-6.1013	-5.8312	-8.713	-7.5776	0.22355	-6.6662	-8.7592	-4.9755	-7.0643	-5.1454	-10.496	-1.5223	-6.552	-6.7413	-7.013	-8.5343	-2.5653	-3.2483	-0.87344	-8.3764	-1.6681	-1.471	-4.5334	-3.2411	-6.1565	0.30187	-3.0404	-6.8581	-7.3644
0.33426	8.8236	3.4763	0.20048	0.06777	2.3261	1.709	2.8065	-1.1693	-5.8117	5.1646	-1.2258	1.5057	0.48387	4.2269	6.4577	3.3234	6.5542	4.5082	5.624	4.7255	-0.7785	-1.5595	0.54815	1.0715	7.168	3.7458	-3.9638	-1.2071	2.7278	1.1671	-4.1778	-5.9756	3.065	-1.7348	4.263	1.2744	-3.54	-0.62561	0.17371	-6.1407	0.62566	8.4912	-0.80633	-5.6425	2.8007	1.9777	1.5449	-1.4217	1.4903
-1.9749	2.1799	-4.2472	-7.4202	0.45804	-1.9538	-0.094584	-7.3634	-7.6511	-1.3222	-4.6306	-5.3371	-1.1312	-1.3796	0.53548	-6.0076	-1.4315	-0.20844	-2.2673	2.5268	-1.0156	-2.7983	1.2691	-2.0043	-8.1728	-7.3947	2.9731	-3.7503	-5.2486	-2.3943	-3.7979	-2.1172	-7.4758	-3.0702	-5.2502	2.7603	-3.036	-6.0639	-3.532	-6.0393	-10.822	-6.4387	-3.9868	-4.4918	-5.5022	-5.2275	-1.5356	-1.9856	-9.5446	-5.5638
-3.9139	-4.1371	-3.4569	-4.9723	2.473	-6.8959	-10.417	-4.9854	-7.8226	-2.2605	-2.5991	-7.6675	-8.0946	-11.317	-0.35438	-6.5516	-12.212	-10.52	-7.7044	-9.6212	-3.5665	-5.8806	-10.369	-3.7324	-6.0353	-5.1217	-5.0238	-1.3408	-4.1842	-8.6854	-3.2899	-4.4028	-7.1877	-3.6878	-3.4452	-8.2901	-0.22942	-0.21845	-4.9911	-6.539	-5.0926	-4.801	-11.498	-5.2867	-11.663	-9.4893	-3.3189	-7.5183	-2.4105	-9.7275
13.304	13.05	12.962	4.9193	8.8408	9.2605	12.131	9.5322	11.427	13.194	4.2071	10.559	9.2039	11.365	4.5674	15.507	10.886	4.8113	10.945	10.841	13.675	7.8561	16.187	14.161	6.9713	5.2218	10.837	11.691	15.17	13.647	9.5258	7.1156	13.106	9.4935	7.6629	7.6643	18.528	1.9486	13.589	11.606	7.3906	10.751	12.819	11.102	9.6595	5.5144	11.132	16.998	7.6342	10.156
4.2497	1.9555	4.6045	4.721	-1.546	2.1816	3.2688	2.6711	-2.5269	-1.9218	-1.0515	3.1304	3.9789	6.9538	5.3971	6.091	3.6107	1.6055	3.6607	2.612	2.873	2.7257	-0.14804	6.9014	5.4711	10.296	-1.029	-1.9327	4.097	8.4467	5.3009	1.5018	0.45845	-2.6091	8.6411	-2.9821	4.4918	7.9882	2.6276	-2.1373	7.0883	2.0707	9.8969	-0.82633	-1.6651	1.2497	5.0347	5.2801	14.561	6.7361
-10.673	-8.833	-12.042	-11.295	-13.11	-10.921	-13.752	-15.691	-13.924	-11.307	-10.546	-12.488	-10.588	-11.144	-5.2262	-11.839	-6.7499	-7.3738	-11.893	-8.5051	-10.095	-6.4081	-15.798	-9.7652	-11.744	-11.121	-7.3136	-9.9238	-6.1943	-9.165	-11.913	-3.9344	-10.987	-9.0001	-8.9099	-15.02	-10.854	-12.948	-8.9449	-14.779	-15.759	-1.0988	-13.104	-8.3643	-12.317	-13.469	-8.9178	-3.7028	-11.641	-7.6428
5.3884	4.5378	3.245	-1.5317	1.2939	9.9688	3.5967	7.1281	5.1984	3.0142	3.1789	2.3442	3.6554	0.15048	-2.5858	2.2717	5.472	5.5264	2.9956	-0.38921	2.9582	12.449	4.4522	6.8919	5.2532	-4.9644	8.3837	4.4062	0.38522	0.34075	5.219	9.7187	4.7584	-1.4946	4.7999	1.5459	6.1261	7.6102	6.0821	5.5024	2.7596	2.2655	-2.8779	2.2808	-2.254	1.7976	4.6011	2.5751	3.9674	-0.98317
1.3322	-2.592	-3.092	-1.8747	-1.9858	-1.3525	0.70115	-5.5465	-5.8015	-1.9455	-1.9481	-5.3987	-3.7429	-0.82002	-0.21828	-2.616	-1.2259	-3.0812	-7.2151	-1.3892	-2.4698	-6.0741	-3.1862	-4.4951	-5.6954	0.9786	-3.7128	-5.0153	3.4691	-5.159	6.1452	-3.0283	-6.251	-3.8652	8.2864	-1.2155	2.2425	-3.5602	-1.0081	-2.8989	-6.6635	-3.1204	-5.2007	-1.931	1.2365	-2.4519	-1.5508	-4.5769	-5.2182	-3.3473
-11.413	-5.425	2.1329	-5.6914	3.0946	-6.2732	-3.0184	-3.3687	-4.8789	-9.5722	-4.0734	-8.3744	-2.0719	-2.089	-5.0256	-4.3814	-5.0523	-7.7031	-4.6279	-5.0674	-3.2674	-3.1342	-11.776	-3.5427	3.3939	-4.8998	-2.0451	-7.3323	-1.3054	-4.0457	-14.26	-2.9451	-4.8382	-4.6213	-3.7514	-8.1406	-8.3221	-5.7286	-10.505	-6.2521	-5.9388	-2.319	-10.679	-5.4195	-3.6848	-2.3985	-0.63351	-1.7719	-2.5892	-6.5885
-3.9752	3.7095	-4.5444	1.4765	-4.047	-3.3483	-2.1168	-6.342	-3.1004	-3.0242	-6.3197	-4.9032	2.5652	3.6894	-4.0455	-0.26718	-3.4966	-9.3977	-7.0191	-5.1093	-7.6583	-8.0849	-0.35246	-2.6693	-1.1895	-5.2136	-7.3772	-5.5873	-3.2274	-6.2386	0.82295	2.5907	6.7149	-1.6827	-6.3105	1.0651	-7.4452	-1.8805	-1.2115	-6.769	2.4122	-3.1291	-10.128	2.3381	-3.3332	-0.48429	-2.7743	-8.206	-4.2427	-3.8267
-4.5283	-0.77901	-8.8638	-1.0326	-5.189	-1.2385	0.24816	-5.4712	-1.2818	3.4619	-4.7908	-0.082602	-6.6939	-2.0221	-3.2919	-2.3906	-3.4119	-2.6534	-0.86886	-4.9842	-0.26652	-3.2963	-0.71818	-3.8956	-5.6674	-8.1035	-5.2117	-7.6071	-8.6502	1.9306	-7.8698	-2.2446	-10.148	-1.7851	-1.4526	-2.1563	0.37231	-1.6023	-3.5574	-2.6875	-8.3675	-9.4279	-2.169	-7.6537	-1.3187	-3.2746	-6.3719	-8.9086	-4.8456	-8.3766
-2.2704	-5.5413	1.748	0.64059	1.8032	-2.3277	-1.3977	2.0871	3.497	1.9215	1.8549	-7.75	3.9734	-0.85044	-3.845	0.29987	1.7001	-2.1204	-2.7196	-9.6225	-3.5508	-0.5462	2.3719	-4.5722	-6.2552	-2.0867	-1.3818	0.70365	5.627	0.2226	-0.43181	7.5737	-6.047	-6.672	-3.4927	-0.4644	-0.39893	0.30018	-0.09668	3.3767	-4.2354	5.4465	1.1286	5.5767	3.6747	-9.2234	1.0695	1.7294	-1.199	3.1193
-5.728	-3.5114	-1.1911	-2.756	-2.0058	-2.064	-8.6056	-3.3842	-2.6965	-0.16878	-3.1028	2.4529	-6.2242	-7.2874	6.3351	1.3938	-5.8798	0.68396	-0.86361	3.9772	-7.9328	-0.19188	-1.4081	-2.3054	-1.1771	-3.2685	-4.6915	-3.1906	-5.6111	-0.14188	-8.2505	-1.6736	-3.8669	-0.75743	-2.166	2.2642	-7.9103	-0.79175	-1.5077	-10.315	-0.071479	-4.053	-6.4333	-6.368	-3.4843	1.2977	-4.6637	0.041729	-0.73311	-0.43978
-1.7239	2.5249	1.324	0.61247	0.63066	-2.9189	-5.3129	0.061946	6.51	6.0144	-2.5535	1.6154	6.1264	-1.3113	8.1954	2.4203	4.2912	-0.82113	-2.2823	-3.0028	-3.465	-1.3838	-1.1225	3.8741	-5.7021	1.6092	6.3459	5.4003	4.4272	-0.0049097	1.7236	-1.1952	0.44708	-0.61609	3.9553	1.1701	2.6525	2.9603	0.47981	-0.59063	-1.0395	3.3889	-0.33081	3.9064	-1.8987	-0.93543	3.923	-1.4915	0.38172	-7.9583
4.7049	0.91417	-0.33625	6.0053	8.5858	2.1271	3.729	-7.0491	-1.1633	4.1432	-0.11192	9.0047	-1.1208	-3.1729	3.1812	1.331	0.72692	4.0933	5.2083	8.7737	-7.0303	3.0565	-0.47741	-4.3792	4.2811	-3.1424	2.3488	3.8548	4.9812	5.4163	-0.17915	-0.1919	4.5601	0.74734	-0.12863	4.5345	1.0329	2.8689	-3.2883	7.2151	9.1151	3.2257	-0.70714	3.7736	2.7998	-0.68174	-4.6849	4.0848	5.7169	0.10112
-2.5703	0.41731	2.1781	3.4151	-0.003638	0.71858	3.8019	-1.461	4.3649	-6.3173	1.9562	3.3098	-1.6061	0.84247	-0.82582	-2.8726	3.2248	-1.8759	1.2269	4.051	0.3714	6.151	-4.0472	6.5485	-0.93997	-3.5671	-0.52304	0.027856	-3.509	-2.1691	-0.65339	-5.6304	-8.1882	-3.0898	1.7202	2.3844	2.9957	-4.0282	-3.063	2.6966	1.6588	2.0465	-5.7552	-1.9765	0.47953	-3.9385	-3.385	2.1407	-2.642	1.2998
-12.093	-5.545	-8.8931	-12.358	-9.3274	-9.8364	-10.3	-15.73	-12.456	-20.69	-6.4718	-11.632	-20.363	-13.842	-18.043	-11.576	-10.309	-12.191	-10.783	-11.326	-15.207	-8.6928	-13.767	-18.21	-8.1514	-14.264	-10.274	-9.5784	-9.029	-2.1992	-13.815	-7.6149	-9.3508	-10.423	-10.663	-15.726	-13.202	-9.5787	-7.2081	-11.354	-11.845	-13.962	-10.688	-6.6594	-11.486	-3.7142	-8.1098	-10.552	-10.403	-14.243
-6.2784	-8.2026	-11.857	-11.923	-16.83	-14.905	-15.704	-12.004	-12.729	-17.75	-12.014	-14.427	-11.963	-13.414	-8.169	-10.234	-15.456	-15.732	-15.019	-12.963	-13.215	-7.3302	-10.349	-12.661	-15.299	-14.257	-14.277	-5.9581	-10.012	-6.8698	-13.65	-10.007	-8.717	-12.402	-21.866	-14.042	-11.084	-8.1041	-5.4682	-15.504	-13.831	-17.952	-15.29	-14.325	-18.195	-13.028	-10.586	-19.085	-17.381	-18.695
7.0261	3.6926	-2.8991	-2.0336	-3.5361	1.5087	5.4991	-0.18451	-4.0232	-2.637	-8.2486	-1.9745	-0.28031	-0.82331	-2.3515	-4.993	0.2856	-1.3272	-4.5606	-5.3412	-3.292	4.622	-0.29002	-1.9884	7.6433	1.3229	3.3641	1.5356	0.86005	0.79607	-4.8997	2.5031	4.5157	1.6363	-5.0533	1.5236	-6.3546	-3.0894	-3.4714	-2.5083	0.60576	-0.79612	-4.5104	4.5515	-5.5989	0.23254	2.6298	-2.802	2.7022	-9.531
-16.996	-17.458	-23.14	-17.387	-19.088	-20.941	-22.637	-24.693	-20.109	-29.948	-16.163	-20.392	-17.739	-15.939	-30.575	-25.058	-19.591	-18.881	-21.589	-22.721	-20.838	-26.885	-18.257	-23.305	-30.067	-20.844	-23.034	-30.538	-30.285	-24.393	-17.338	-22.444	-26.231	-29.359	-14.234	-20.693	-23.01	-20.376	-20.567	-18.46	-20.476	-19.397	-25.903	-22.219	-27.219	-20.522	-21.439	-22.2	-24.065	-21.916
-12.768	-14.626	-18.023	-21.843	-10.872	-7.3822	-11.544	-9.5291	-9.5783	-19.693	-11.389	-18.12	-14.545	-12.309	-15.79	-11.166	-12.669	-15.485	-11.372	-11.636	-10.936	-11.17	-14.859	-16.838	-15.177	-11.493	-19.208	-10.401	-13.364	-13.097	-13.129	-16.574	-6.3194	-11.841	-13.382	-13.03	-14.33	-12.794	-11.132	-16.554	-14.224	-16.063	-16.098	-12.097	-11.523	-16.584	-12.041	-12.211	-12.147	-13.736
-1.0213	0.97652	-1.13	-4.9389	-2.6938	-2.6809	-3.9046	-3.0428	7.9037	-4.2346	-2.339	4.5119	3.8742	-8.6279	-1.1839	2.2499	2.178	1.1557	-2.3056	0.4641	3.9934	-4.6391	1.6312	5.5281	-0.1322	0.64328	-0.87634	1.4518	1.2516	-2.6106	1.4124	3.6207	0.00073891	-0.60452	1.3751	-2.0846	1.4728	2.506	1.8106	-2.8711	1.8902	-4.3196	1.0746	-1.0566	1.7502	0.1645	1.5718	-0.072017	-6.3705	0.62394
-3.6576	-7.8474	-10.036	-7.8182	-2.4227	-4.1429	-3.9671	-7.7621	-3.7328	-6.5238	-9.7196	-16.75	-7.9136	-5.2614	-6.4851	-5.2765	-2.5321	-10.85	-4.1626	-7.0232	-10.955	-0.30022	-8.0084	-3.8709	-9.6802	-9.0904	-12.635	-6.2649	-11.846	-10.866	-4.7275	-12.955	-8.305	-6.8265	-11.98	-0.91887	-6.7136	-5.8727	-7.3614	-9.0168	-9.4447	-11.252	-13.435	-7.2308	-8.3886	-4.2478	-11.595	-1.26	-7.612	-9.8456
-12.914	-14.578	-6.2257	-13.476	-16.719	-16.508	-8.0266	-12.36	-7.2911	-19.004	-11.956	-10.408	-10.003	-13.143	-10.822	-11.202	-10.537	-12.964	-13.725	-16.48	-12.779	-16.273	-17.142	-11.315	-14.862	-15.381	-12.462	-17.41	-13.154	-10.727	-18.258	-10.09	-4.1809	-19.467	-12.536	-13.997	-12.49	-14.761	-18.798	-11.337	-9.9369	-12.248	-12.812	-16.749	-11.883	-15.49	-21.482	-10.958	-10.679	-15.104
-3.0057	-0.13427	-3.941	1.6024	0.49038	-3.188	0.35054	-3.9725	5.5435	-0.34715	-7.1872	3.8498	-4.5172	3.2168	-0.015683	4.2897	-0.77501	4.8792	3.8449	-0.18084	0.757	1.8069	3.3008	-3.2101	-4.3192	-4.5009	1.6923	6.9878	1.7396	4.9865	2.158	1.4824	0.52849	0.059146	-3.0635	5.4165	3.8544	-4.5225	1.3252	-6.1938	-0.58598	-10.45	6.1004	1.7146	-7.1357	3.3387	5.4774	0.76229	0.11636	-0.26213
3.0483	-6.113	-4.3552	-5.5429	-7.8775	-4.6796	-7.079	1.5055	-3.9999	-6.6719	-3.9879	-6.8145	-4.9809	-6.0653	-2.2735	-0.43515	5.6755	-5.6716	-3.9924	-3.1926	-9.5575	-8.0045	-5.0596	-5.0862	-1.4364	-5.5699	-6.3934	-2.6983	-6.03	-8.1614	-9.036	-5.5674	-2.2195	-9.1106	-1.4146	-7.8937	-6.1037	-5.3199	-4.2749	-3.0232	-0.36935	-12.346	-5.9248	2.0732	-7.3535	-7.5782	-11.975	-0.17511	-8.1329	-10.71
-5.7709	-7.3266	-9.4958	-7.561	-8.9237	-3.4096	-8.1815	-8.9536	-7.7104	-8.8458	-1.5047	-6.1423	-7.6965	-7.2357	-11.867	-7.2822	-1.3565	-0.10055	-10.29	-2.0016	-4.1144	-3.7577	-8.0739	-1.8856	-4.1198	-3.612	-3.7739	-5.0228	-8.8473	-0.33094	-9.9638	-5.0044	-8.0353	-2.6701	-2.1955	-4.4581	-8.4448	-2.8791	-6.6051	1.0506	-6.6611	-4.9704	-4.4571	-12.56	-13.002	-4.4528	-2.2748	-5.251	-6.6995	-4.1293
-24.362	-21.953	-18.174	-19.31	-26.093	-17.839	-23.176	-18.598	-26.787	-22.491	-18.897	-16.863	-22.393	-22.299	-15.42	-26.17	-27.176	-18.988	-19.303	-24.043	-21.112	-30.189	-22.719	-15.726	-24.103	-25.106	-20.996	-21.245	-25.504	-21.422	-13.982	-17.691	-19.321	-15.706	-30.235	-17.263	-26.749	-23.831	-19.615	-24.33	-20.085	-23.514	-23.735	-20.846	-24.338	-25.228	-16.386	-21.788	-24.762	-17.358
-11.938	-11.87	-15.542	-11.891	-14.9	-4.3551	-13.926	-12.223	-11.587	-10.154	-13.896	-13.618	-17.631	-11.614	-21.422	-8.8924	-10.086	-9.1614	-13.216	-6.8014	-12.932	-14.737	-11.668	-11.588	-11.365	-13.145	-4.6595	-9.7903	-16.117	-11.61	-8.233	-13.435	-14.41	-17.652	-14.063	-11.185	-9.3985	-6.7653	-7.6421	-13.34	-8.1921	-20.936	-14.526	-10.195	-9.1682	-12.896	-10.592	-10.367	-10.574	-21.459
-3.7241	-2.0177	-5.3065	-4.8499	-2.0021	-4.9424	-2.1315	3.3451	1.3669	4.4556	-0.15909	7.5968	0.20588	-0.99852	0.30664	-1.5322	-3.9917	-4.194	-1.9986	0.96483	-4.4908	-7.7015	0.76116	-5.8018	-0.054182	-1.0757	-2.9993	-5.8443	1.3419	-5.0278	-9.9313	3.7075	-5.6094	-2.135	-5.785	-2.9454	2.6235	-5.7416	0.0095734	0.80735	-1.8416	-8.0899	-5.1878	-4.4737	-6.4905	-6.491	3.7074	-3.4314	1.0477	0.92248
-24.414	-20.547	-30.809	-22.971	-20.14	-24.963	-25.115	-17.087	-15.201	-17.463	-18.427	-24.381	-20.439	-25.654	-23.047	-20.856	-21.375	-22.643	-21.705	-25.96	-21.848	-24.034	-22.298	-20.546	-18.524	-28.252	-22.112	-27.762	-26.425	-27.409	-18.348	-21.252	-21.648	-20.464	-20.399	-18.023	-13.976	-22.614	-18.121	-24.213	-24.719	-22.021	-28.804	-22.736	-23.576	-25.543	-11.696	-20.917	-20.527	-20.597
-0.10734	-1.2122	0.99203	5.8891	-2.4649	3.9888	1.0471	2.1049	-2.3507	-0.71962	0.79342	1.546	6.2961	0.042164	4.5121	-1.3917	-1.9408	0.10506	-4.0781	-5.3072	0.20062	-1.1269	0.20744	-0.60704	-0.87623	-2.4189	1.4587	4.4588	5.4069	-1.6448	-6.6842	2.3401	2.5148	-2.0374	-6.2585	-0.91458	-5.4875	-0.72872	4.5575	-0.2008	0.36868	-0.42517	1.2976	4.5419	-4.6309	2.7363	-5.0796	-0.61332	6.3552	1.2991
4.7307	1.6928	-3.5835	-0.77785	3.7791	0.59997	2.8732	-2.0641	2.3158	4.997	5.2288	-4.095	-1.199	5.5003	2.2662	0.37799	-0.398	0.843	-0.85321	2.5014	-4.0609	1.7013	1.2348	4.1674	-1.1346	3.9556	6.056	4.1189	0.85709	-7.215	-0.84888	0.58012	1.9022	4.1346	-2.5553	0.40094	6.2081	-1.2243	0.55407	-0.73124	2.7582	8.6526	1.3901	4.307	2.188	3.7323	1.2395	3.6168	-0.30767	0.98504
11.973	12.942	9.3072	3.0277	11.931	-1.0563	13.985	0.72421	11.458	5.6062	6.8538	5.9858	6.2827	3.0028	3.1917	9.1221	7.4145	7.0184	4.0086	5.4694	7.339	14.005	3.6687	6.9393	7.3215	8.2749	8.1031	6.1638	8.6922	11.389	11.026	8.4848	12.376	3.7975	8.184	0.68251	1.7944	3.6955	12.232	0.29118	5.2229	10.057	4.7738	8.907	6.8307	4.7828	0.46108	7.4227	2.8129	4.8346
-3.2324	-7.6541	-12.528	-7.6914	-6.7026	-9.6916	-8.5151	-11.233	-10.362	-9.5938	-11.575	-10.043	-16.311	-8.9115	-11.215	-13.384	-7.6392	-6.1726	-16.845	-12.258	-6.4552	-14.447	-6.3626	-8.928	-9.0424	-10.792	-11.305	-8.2767	-10.612	-7.7768	-15.124	-6.433	-9.609	-9.1931	-9.6116	-12.193	-13.945	-5.9656	-7.71	-5.5856	-12.861	-11.621	-2.1548	-7.2948	-7.4137	-15.917	-11.907	-12.307	-2.1271	-8.515
-7.9587	-15.295	-4.4317	-17.183	-15.513	-6.302	-13.381	-14.639	-10.85	-14.362	1.3091	-15.791	-13.724	-10.633	-11.773	-8.4409	-7.843	-7.188	-8.9799	-10.253	-5.6302	-9.5754	-8.6237	-14.717	-0.57521	-6.0192	-17.731	-10.247	-6.9959	-4.2718	-6.6116	-10.71	-14.264	-10.69	-11.193	-11.77	-12.433	0.71492	-4.8486	-7.419	-10.926	-11.964	-5.0557	-2.4421	-5.1813	-9.5001	-8.6562	-7.2156	-2.6506	-7.8801
4.5673	2.2848	8.1547	0.77895	4.5273	5.4088	6.3783	8.1321	-1.0558	0.77866	3.438	0.75176	6.6281	2.6695	3.2782	3.5312	6.6601	2.6653	5.7933	2.3979	5.5148	0.62946	3.1051	-2.0708	7.6306	3.708	3.0108	8.4569	4.1111	11.949	5.8735	4.241	7.0708	1.6497	4.6396	3.787	-1.7411	0.20674	2.2424	0.67667	3.1019	0.29521	2.3347	1.374	2.2633	4.0648	2.5323	-0.10669	0.99159	0.8786
1.4912	-2.5371	-0.08124	-5.6058	-6.455	-6.191	-1.3608	-5.4432	-2.5543	-9.099	-10.764	-7.3112	-3.6178	-2.1693	-2.5413	-4.1866	-4.4927	-5.3744	-5.8657	-7.3699	-7.1749	-1.365	-3.9139	-5.5484	2.6746	3.3197	-11.29	1.8392	-4.4273	-1.1199	-5.7423	-9.6974	-2.0069	0.35881	-3.4113	-5.0568	-4.7895	-5.7349	0.95144	-8.1148	-10.848	4.7402	-0.79294	-1.2393	-0.34071	0.47905	-7.2935	-8.4218	-1.7771	-5.6026
4.4336	-1.3001	0.40872	-9.5688	-0.91083	-2.7109	-6.9259	3.0472	-2.9173	-0.50592	3.1096	-0.38454	-3.473	-2.9072	1.3291	3.6613	4.5282	-2.8402	-0.85113	-3.2289	1.3214	5.9571	4.6463	4.4147	0.27581	-1.5186	-3.1923	3.9674	-1.4087	-2.4638	-3.7253	-2.0575	3.0646	3.0439	0.51833	-5.1861	1.4095	1.7208	0.99337	6.454	-3.812	-4.5124	-1.9857	-1.7274	-3.2888	0.66412	-3.051	0.87629	2.1824	0.62336
-1.8651	-5.1209	-2.1601	-3.9869	2.5788	-0.45529	-8.5532	1.675	-2.2216	4.2351	-1.0954	-1.6646	-3.6822	5.0797	4.0356	-1.9861	-4.3562	2.9544	1.955	-1.2439	-0.14173	-3.1758	-3.9339	-1.3321	-2.3939	-4.2405	-3.5611	-6.3612	-2.3031	-0.20265	-3.9019	-5.8342	-7.0268	-2.2944	3.799	0.091765	-0.054177	-3.0937	-2.3889	1.8815	-4.6005	-2.7727	-7.4378	-1.2432	-10.131	2.4289	0.71258	1.1938	3.2615	-1.9237
-7.7995	-12.069	-7.0429	-7.3646	-11.76	-11.298	-9.34	-10.717	-10.024	-13.944	-11.704	-10.773	-11.668	-6.5514	-14.109	-11.811	-8.3248	-10.628	-4.2453	-12.469	-10.74	-13.822	-8.104	-11.866	-12.16	-16.396	-9.0933	-6.7877	-15.973	-11.183	-13.087	-11.876	-12.982	-15.805	-14.076	-13.836	-17.379	-10.306	-9.1905	-2.3078	-7.5808	-8.7788	-8.2894	-14.205	-11.5	-8.3024	-7.4663	-12.085	-17.781	-10.022
-2.7879	-3.8154	-3.2982	-4.5773	-0.3358	-5.6594	-0.604	-11.245	-4.9338	-0.15565	-10.364	-3.7717	-4.6589	-10.496	-4.0256	2.0855	0.11264	-1.1543	1.7003	-5.3913	-7.2226	-5.3053	-7.4963	0.89805	-1.0638	-8.927	-8.4578	-0.69539	-4.248	-5.4625	-2.9681	-3.7181	-5.7243	-11.542	-4.369	-3.3666	-6.1578	-9.1393	-5.033	-2.0827	-5.369	-1.1329	-7.2045	-12.65	0.57864	-1.4186	-4.457	-12.335	-3.2372	-1.6417
3.879	-0.025057	0.76615	-0.65779	2.4786	5.5779	3.7117	7.6545	3.0852	10.674	7.2431	4.23	5.1238	3.7762	4.3592	1.2826	6.4755	9.6756	4.9011	1.2685	2.369	1.0846	5.9532	7.1452	-0.52065	3.4773	7.8698	7.7892	6.1574	-0.26669	4.3427	-0.47482	6.0964	6.4134	-2.5852	14.969	2.446	5.5172	9.9604	3.4201	-0.85679	3.9765	10.539	8.0248	2.6321	5.5987	11.155	5.4951	9.0298	5.6972
-16.947	-13.216	-12.709	-19.832	-9.0141	-13.055	-14.404	-6.5852	-10.597	-15.082	-11.889	-10.66	-7.7691	-12.323	-13.448	-15.304	-5.0701	-11.251	-10.834	-10.794	-16.047	-18.213	-12.029	-11.017	-10.082	-11.232	-15.174	-12.978	-10.423	-12.638	-19.451	-11.512	-13.665	-15.623	-9.1615	-11.873	-11.518	-15.383	-17.019	-10.592	-14.234	-6.8607	-11.751	-17.739	-17.231	-14.337	-16.798	-14.385	-9.6431	-15.657
-19.786	-9.0271	-14.728	-11.509	-20.835	-19.985	-16.846	-13.785	-10.746	-14.744	-10.78	-11.827	-17.404	-17.47	-4.3939	-10.579	-13.543	-15.34	-9.4257	-13.691	-17.568	-20.289	-16.51	-12.104	-14.36	-20.823	-13.642	-10.393	-13.004	-18.889	-9.5872	-21.688	-13.206	-12.058	-11.406	-14.088	-15.03	-13.587	-19.288	-16.721	-18.337	-14.288	-16.763	-14.416	-11.472	-16.947	-14.496	-9.6382	-15.406	-14.606
6.1599	2.1097	5.2563	-0.61478	11.668	8.883	8.0214	10.73	12.873	5.8841	-0.81022	9.5345	11.557	7.5579	5.8506	8.0011	2.6975	13.311	10.552	11.985	7.4257	4.3259	9.9634	6.1282	11.219	12.449	10.549	4.7117	6.2053	0.68877	7.8242	13.579	2.7924	9.74	9.2994	3.0438	7.2677	7.6597	10.623	4.5585	10.761	6.5081	9.2852	5.5032	6.1004	3.4532	0.30043	6.2451	6.6321	8.1793
1.6588	-4.6056	-8.2028	-5.857	-6.8397	-6.2101	-9.9045	-1.318	-3.1546	-2.9618	-8.3147	-4.4229	-2.7279	-6.1528	-3.4843	-9.9171	1.2509	-1.9042	-5.8609	-0.94944	-4.9253	-6.2296	0.6941	-5.0063	-6.7278	-5.1114	-4.2904	-7.6726	0.9416	-2.5372	-6.4792	-8.6103	-14.371	-7.4599	0.14687	-7.0719	-4.3845	-2.6637	-10.588	-6.3821	-4.8582	-1.8225	1.4744	2.2356	-0.24546	-4.0263	-2.7696	-6.437	-1.8374	1.5772
-6.1289	-8.3784	-2.4135	-3.7732	-7.8172	-9.0374	-9.3181	-14.112	-5.7087	-10.051	-6.6262	-7.7253	-3.2252	-13.04	-3.8959	-11.269	-12.183	-5.4585	-5.0265	-5.4785	-8.1737	-7.4058	-7.2644	-16.084	-5.033	-8.2071	-10.997	-13.881	-6.9221	-9.8268	-13.534	-3.8073	0.3806	-8.2992	-7.1043	1.5107	-8.8958	-10.06	-8.7793	-7.5024	3.0565	-11.584	-12.589	-9.1496	-12.532	-9.3535	-9.651	-7.2202	-10.168	-2.5546
2.5348	0.34261	2.1294	-3.0561	-1.5446	-1.1394	-1.0757	3.9327	2.0482	3.6398	-1.2524	-2.7444	9.862	1.0285	1.7571	-5.164	-2.3447	-0.20316	3.134	-8.7579	1.6827	-3.6614	-3.3783	5.797	2.2124	-5.0498	1.3607	1.465	2.4843	1.3109	-9.3269	-0.21966	-3.0412	-1.9922	-4.508	0.93176	-1.6413	1.7731	4.686	1.6241	6.579	4.2247	-0.50314	-4.1576	1.0957	-0.85254	-0.33418	4.4639	-2.1436	-3.0894
-12.934	-12.145	-14.782	-7.8667	-7.8035	-4.0522	-8.5863	-11.33	-11.764	-12.589	-5.7501	-12.471	-15.068	-5.7457	-15.101	-6.5394	-11.654	-6.3727	-4.6117	-13.477	-9.4883	-10.085	-13.154	-9.9845	-12.911	-10.89	-11.875	-10.19	-2.4815	-15.407	-11.596	-12.515	-4.7012	-14.456	-7.9143	-5.7071	-8.0809	-16.23	-13.241	-8.5967	-14.573	-14.248	-9.7589	-9.6964	-8.573	-11.82	-10.439	-9.489	-16.991	-13.493
-17.847	-18.444	-18.57	-21.852	-16.178	-10.588	-15.714	-18.295	-12.254	-12.395	-12.88	-22.629	-15.797	-14.126	-8.214	-9.73	-11.906	-12.489	-13.176	-9.1535	-15.983	-18.582	-14.287	-9.3143	-14.611	-17.888	-15.227	-17.222	-11.348	-11.97	-12.924	-14.449	-16.37	-18.765	-12.805	-17.885	-21.242	-12.317	-16.146	-14.798	-10.335	-10.031	-14.159	-14.37	-12.195	-15.092	-12.752	-14.852	-11.398	-14.139
8.3373	9.6906	13.599	11.63	12.335	9.1204	6.5577	4.5799	1.6199	8.0386	6.443	10.76	9.556	6.4185	9.6657	10.875	10.459	10.276	7.4293	11.916	11.076	11.455	16.946	9.454	8.6614	11.756	8.0884	9.4082	10.66	5.6751	8.8328	5.5636	11.071	5.2549	11.964	13.077	10.309	9.4143	8.9452	5.5981	3.6579	7.6199	19.114	18.038	10.451	9.8363	6.8199	7.9291	4.7809	6.4193
-15.692	-10.08	-8.6104	-6.6655	-4.8239	-6.7178	-13.575	-6.0675	-13.28	-8.7711	-6.9837	-11.353	-9.0767	-4.856	-7.7691	-4.1329	-6.6857	-3.8335	-11.691	-11.936	-3.4918	-7.5659	-2.7828	-13.043	-3.3504	-8.7937	-5.3469	-8.774	-8.9886	-9.5866	-8.322	-11.512	-9.7869	-4.9625	-10.934	-3.4398	-10.423	-7.289	-4.3416	-12.971	-10.422	-12.367	-14.603	-1.8751	-8.4337	-11.3	-5.818	-7.4496	-12.501	-7.4736
-8.49	-9.3106	-7.2626	-6.6527	-2.8619	-3.9245	0.83406	1.8443	-5.6689	-10.914	0.55349	-5.1672	-3.8073	-7.7158	-4.9036	-11.844	-5.5742	2.8413	-8.1982	1.0827	-4.5439	-1.893	-12.528	-4.9646	-9.7351	-6.2098	-9.4758	0.047266	-4.3425	-8.3067	2.7617	-0.11881	-5.3153	-3.5738	-4.3453	-6.2393	-3.3509	-6.6799	-1.1563	1.5868	-7.0242	-10.031	-1.707	-8.0481	-5.5321	-7.0666	-6.0744	-5.3121	-13.606	-9.0865
-18.156	-17.049	-16.525	-9.5094	-9.6518	-16.133	-15.333	-14.503	-10.821	-15.002	-11.078	-13.832	-13.607	-13.311	-7.6314	-11.489	-16.743	-9.3633	-8.5739	-15.458	-1.7663	-10.164	-15.895	-13.378	-5.7772	-16.381	-11.83	-7.7153	-8.6197	-8.8502	-13.092	-12.134	-13.575	-10.043	-16.141	-14.214	-12.631	-17.593	-14.893	-8.3885	-11.343	-11.177	-9.501	-6.7342	-11.454	-5.9819	-9.5091	-11.043	-7.2664	-10.744
-14.526	-8.8626	-10.933	-19.381	-9.4281	-11.492	-21.264	-18.626	-14.499	-9.894	-14.639	-15.75	-9.8992	-17.849	-18.158	-14.569	-18.082	-17.787	-15.927	-12.221	-16.384	-12.563	-9.4066	-13.299	-7.967	-12.582	-19.282	-12.816	-21.09	-12.621	-10.436	-18.936	-17.723	-19.117	-11.818	-11.411	-15.608	-5.7079	-8.5453	-11.781	-17.184	-13.425	-14.537	-17.075	-17.693	-11.973	-12.301	-9.4649	-12.9	-15.63
2.2599	-4.1115	10.275	-0.50456	3.6805	-2.1741	7.3976	1.5442	6.446	2.369	7.015	3.7847	1.255	3.576	5.0468	0.76671	8.5596	3.7563	4.655	6.2818	1.5068	0.2128	0.13899	5.6581	1.161	8.8647	3.2379	-1.5413	3.493	3.725	1.9394	7.4322	5.3867	7.6505	6.6282	5.5119	2.65	-0.18095	-1.2073	6.2419	-2.1675	6.9607	7.9557	4.069	2.37	-6.7076	4.1737	-0.40686	4.022	4.8433
-15.309	-18.269	-13.971	-12.162	-10.559	-8.4648	-7.0609	-12.108	-8.9884	-13.15	-13.381	-14.577	-11.625	-9.6107	-9.7095	-14.871	-9.5738	-11.078	-10.749	-8.389	-9.6556	-11.08	-9.3932	-10.996	-12.572	-9.3368	-3.7856	-12.238	-11.919	-6.5417	-10.88	-10.324	-17.11	-7.9587	-12.895	-14.559	-9.4477	-10.097	-15.913	-17.199	-11.406	-17.476	-14.695	-17.917	-13.148	-14.451	-11.603	-15.02	-15.454	-11.909
1.7894	-7.9679	4.5345	-0.39018	-3.9322	2.001	-3.8987	-1.9495	-5.2484	-2.5141	-2.2838	2.9027	-4.6111	-2.9325	0.84012	1.0686	-4.587	3.718	-0.71416	-6.5574	1.885	0.3941	2.9326	-1.73	-4.0292	-6.1893	-0.0036097	-2.2301	5.7146	0.44859	3.0078	-0.29464	-1.8216	3.7768	5.3258	-2.381	-9.5727	-1.9401	-1.5317	-5.4448	2.7163	-1.0136	-4.4427	-3.3984	1.7333	-1.7287	-8.2771	1.3411	-6.2538	-8.0246
1.4952	2.0919	-2.7276	5.7218	-1.0636	1.1756	-5.2589	5.4606	-2.6873	2.6392	-5.1545	5.7037	6.4653	-4.5528	3.2873	-1.2073	1.1267	-0.79897	-3.7699	-1.6154	-5.1475	-2.8464	-6.4561	5.0723	3.9179	-2.2407	-0.27872	-1.2663	-0.78088	-3.4703	3.0749	2.9479	-3.9679	1.5056	3.1163	2.7149	-1.1648	-4.3805	-0.31771	-0.22129	-0.12008	3.9956	-0.48257	-1.3342	-3.5591	-6.0577	0.030407	-7.133	4.0891	-3.2034
8.2292	0.29216	0.089847	6.1635	3.7935	3.291	1.6346	5.9027	6.9118	3.5915	-0.66949	4.2515	-0.21872	-1.0668	0.017355	1.0005	1.4345	-0.9092	2.0848	3.9173	0.27371	0.70827	5.2336	3.3627	-4.1123	4.0744	0.78807	2.7916	6.6634	4.7912	2.2125	4.5737	2.2019	7.0632	7.3749	1.0709	2.7684	2.6863	-2.259	11	-0.55023	4.969	-3.5186	1.5726	4.8454	3.2358	6.9279	5.3539	0.5295	11.118
5.4412	11.299	10.164	5.7341	14.479	2.6879	7.0576	6.1757	14.871	11.152	3.4724	11.097	11.553	5.0147	5.6038	3.4423	8.7957	15.605	11.487	5.562	10.015	7.8439	-3.8689	8.1865	4.4109	13.509	6.2322	9.4616	6.7014	3.0361	10.04	13.775	16.049	9.4511	9.4173	10.981	11.441	8.4603	6.9609	9.5034	13.332	7.344	10.527	6.2977	12.605	4.0072	13.309	15.082	10.086	12.149
-7.9464	-5.2088	-5.9428	-1.4346	-4.671	0.35806	4.3813	-5.3096	-2.1696	0.4128	-3.8405	-3.2173	-1.4163	-0.44025	-1.1962	0.2037	-1.3079	-7.6124	-2.6173	-9.4836	0.36029	-2.4297	3.7541	-5.1014	-10.102	1.4592	-2.0503	-1.8812	1.6785	-8.8742	-2.5793	-2.1619	-3.5974	-6.5799	-11.457	-2.9957	-2.5794	0.57	2.9336	0.7019	0.49281	-0.23448	1.4491	-1.4729	-2.9026	-6.7265	-2.9338	-6.3804	-4.9329	-5.427
-12.765	-15.018	-9.8977	-12.568	-8.9026	-5.8325	-7.453	-12.31	-14.571	-7.3097	-10.48	-2.7368	-12.365	-7.2864	-10.753	-14.141	-15.046	-9.9227	-12.376	-7.5887	-9.6532	-12.119	-4.9326	-12.804	-11.145	-3.5766	-12.864	-7.3961	-7.7579	-10.448	-11.367	-9.1138	-14.004	-5.6744	-10.71	-2.6359	-9.3175	-2.3031	-14.28	-7.486	-12.489	-14.567	-7.364	-10.782	-4.7363	-8.3964	-8.9206	-15.763	-10.946	-13.658
10.515	6.5352	5.5172	8.4392	9.2617	10.726	8.5297	13.986	4.5976	3.8415	13.822	7.4379	13.885	4.7732	6.4778	5.9446	12.178	11.414	9.679	8.7427	7.5469	8.1887	3.7903	9.7642	11.109	7.3813	7.7955	12.197	7.9697	9.7753	6.1736	8.0844	11.399	5.5741	8.099	4.9527	9.5831	8.7267	4.2839	-6.7882	8.3338	-1.8838	9.0026	7.0237	12.16	2.4428	8.9608	12.144	8.435	3.5174
-2.0151	-8.9186	-12.452	-4.1017	-5.8783	4.3241	-9.2343	-4.6173	-12.41	-3.3952	-3.9523	-6.3922	-6.6294	-7.7664	-4.9572	-4.4284	-2.5282	-8.3802	-3.2342	-10.602	-1.7332	-9.7109	-4.218	-11.312	-7.4266	-6.6435	-2.5214	-4.2686	-8.7351	0.21756	-7.3012	-7.2904	-6.1064	-9.9002	-7.8765	-3.5832	0.053844	-8.8023	-5.62	-8.9734	-9.3482	-4.6182	-0.40864	-9.3553	-7.7598	-1.5479	-12.183	-7.4308	-9.8847	-4.1019
5.5573	2.3694	0.3277	-0.7792	0.50725	1.1348	1.758	4.6672	4.1954	10.798	10.496	-6.2981	2.8345	5.885	4.1515	-2.1906	0.7452	0.055385	3.4572	-3.9688	2.4838	3.0783	8.2713	1.3292	-1.9415	0.16171	5.253	2.4033	1.5324	-1.4232	2.8804	-0.68869	1.1192	0.55362	-4.5254	-0.7513	1.8162	0.80804	0.37386	-4.3525	0.11429	7.0739	0.15498	5.7496	1.702	7.6636	1.7388	-4.2477	-3.5065	5.4018
5.8381	7.0329	4.8133	7.8182	5.1705	4.371	2.5824	5.6375	3.1322	5.1557	8.6407	4.0934	9.8021	5.256	7.758	-0.98772	8.5058	-4.4277	0.38882	7.1478	4.3876	5.0759	4.7895	9.8449	16.171	6.1269	5.6995	8.6027	4.0507	9.0881	16.454	8.0877	6.039	-0.222	9.2318	9.4951	4.3826	14.368	7.9879	5.7801	2.9445	8.6635	-1.8038	10.99	2.8807	5.3171	-4.9726	7.025	5.9971	8.2907
-8.5523	-12.245	-8.8151	-9.1099	-12.597	-4.3608	-15.22	-16.075	-9.9705	-14.513	-10.35	-11.098	-8.0327	-10.671	-10.814	-14.286	-13.88	-9.0268	-13.56	-16.206	-10.804	-13.033	-7.4212	-15.394	-12.238	-19.305	-8.5421	-7.8141	-11.361	-7.7937	-11.894	-10.24	-12.642	-4.8213	-15.183	-14.345	-11.722	-16.3	-15.279	-12.265	-8.3899	-11.921	-11.096	-12.21	-22.329	-10.318	-5.1994	-10.855	-13.455	-8.9689
-16.582	-7.2735	-12.818	-13.321	-9.0635	-10.326	-10.728	-11.288	-14.393	-6.542	-11.911	-16.464	-13.971	-5.0154	-10.922	-15.806	-12.072	-11.891	-15.335	-11.978	-15.255	-11.52	-16.586	-16.316	-10.013	-9.3858	-16.443	-10.724	-4.775	-12.817	-12.478	-13.663	-12.758	-7.2203	-14.004	-11.343	-10.64	-10.342	-12.493	-14.742	-7.3051	-10.164	-15.467	-16.25	-9.4222	-14.814	-10.776	-10.718	-10.352	-10.505
-1.3292	0.75507	-0.60606	2.1089	-0.83281	-0.71146	-6.6092	3.6798	-6.8938	-7.4898	-3.0093	-1.8678	0.91075	-8.9039	-5.7485	-5.0286	-8.7433	-8.2164	-3.5012	-2.4167	-7.0999	0.025731	-4.1496	-4.6366	1.7644	-2.734	-3.4005	-3.9155	-2.5083	-5.3797	-12.617	0.56867	-6.0899	-3.1248	-4.583	-4.8461	-2.9556	-2.3687	-1.67	1.7165	-5.1316	-6.78	-2.0751	-8.7495	-5.2141	1.935	1.6224	-3.5083	0.73565	-4.732
-3.1063	7.066	0.74273	-0.063776	-0.78071	1.7403	0.28544	-1.8457	1.411	-1.4898	-0.70575	-2.5207	-5.3667	1.2449	-3.5384	0.91959	5.619	0.88354	2.8255	1.3446	-0.10259	-6.4768	-3.1731	-1.3681	1.7704	-2.7491	0.3215	-0.84034	4.2336	2.5659	0.35311	1.6144	3.0191	9.1141	-2.5792	-1.5834	-1.0255	-1.3435	5.9269	0.47638	1.2766	-3.7172	2.0287	2.4355	-1.0693	4.0845	4.177	-7.7521	0.34463	3.3493
1.693	-4.5304	-12.166	-9.9932	1.9649	-5.5346	2.6177	-4.9638	-0.14726	-1.1974	-4.4174	0.4809	-5.8453	-0.80612	-2.5422	3.6952	-3.4256	-5.0496	4.7806	-0.21995	-1.551	0.63657	-7.6191	-3.2873	-6.454	-4.0734	-1.4315	2.5139	-3.5503	-8.9797	-5.2497	-4.3874	-3.3797	0.6382	0.17607	-3.7034	-1.5703	-4.996	-7.8529	0.85844	2.7301	-1.9698	-0.14368	-3.1688	-0.46518	0.77736	0.53599	-3.4842	-8.798	-3.8459
-0.82274	-1.6134	-1.127	0.16299	-5.6645	0.22685	3.8386	-4.2145	-0.42259	-6.7687	-5.3454	1.1419	-1.5894	-7.1797	4.4756	-0.61288	-0.87496	-1.2771	-0.96977	0.065036	1.2895	0.8903	0.79581	-1.711	-3.1363	-3.8712	0.64516	-4.4262	-3.5163	-8.8808	-1.6648	-2.8063	-1.4961	-1.2713	1.5057	5.5135	-11.387	2.232	-1.1879	-0.4579	-4.796	-4.8922	1.4274	-5.636	-5.0997	-3.1957	-1.549	-6.6987	-5.4693	-5.5256
-8.79	-9.7685	-4.7856	-8.3253	-4.3842	-3.8393	-5.9019	-0.89053	-5.8165	-3.1816	2.0964	5.3222	-4.8599	-3.4773	-0.22735	-2.7617	-7.128	-8.4328	-6.1857	-2.1598	-3.7696	0.266	-1.0935	-7.495	-1.9802	-5.8246	-3.5648	-8.4239	-5.1357	-4.8049	1.9255	0.12385	-4.3164	-5.8608	-4.2032	-6.6752	-3.2367	-6.2966	-3.0155	-6.3997	-2.8111	-1.4956	-9.714	-5.5569	-1.6346	2.4352	-1.9801	-4.952	-5.0246	-8.2218
-13.502	-15.033	-22.34	-13.667	-18.333	-11.66	-25.568	-25.594	-19.199	-18.715	-27.319	-21.804	-20.384	-23.107	-23.114	-16.575	-24.919	-19.845	-22.893	-14.678	-21.134	-13.167	-27.711	-18.006	-26.495	-19.203	-16.924	-15.385	-25.046	-21.852	-15.244	-16.101	-20.574	-23.923	-15.99	-21.856	-20.205	-17.997	-14.386	-22.368	-26.494	-23.367	-18.523	-24.843	-21.164	-21.236	-19.275	-19.949	-18.562	-20.906
-18.399	-20.848	-15.142	-16.723	-21.097	-20.303	-22.597	-19.763	-22.505	-16.289	-20.139	-15.471	-24.288	-23.138	-21.39	-17.685	-14.052	-19.115	-20.948	-22.558	-21.092	-19.894	-22.294	-18.757	-16.439	-18.357	-22.69	-20.722	-25.504	-21.183	-16.018	-19.625	-24.47	-27.878	-15.068	-19.789	-19.972	-24.487	-24.338	-19.962	-23.767	-19.354	-21.435	-24.165	-21.607	-21.279	-19.931	-18.585	-19.048	-15.674
-2.3957	-1.2784	-5.8624	-10.264	-9.3979	-0.39116	-0.5749	-5.7502	-2.1016	-1.792	-5.9731	-4.1488	-13.06	-7.9326	-6.5601	-9.3362	-1.667	0.081671	-2.7637	-14.84	2.9276	-7.426	-5.8997	-7.078	-3.5514	-8.8659	-4.7186	-5.0356	-12.108	-11.871	-7.3691	-0.20047	-5.461	-9.8192	-2.0887	-5.2467	-11.882	0.70249	-9.1009	-3.5476	-5.0843	-3.4992	-0.90199	-3.1511	-4.441	2.2288	-0.89106	-6.6419	-7.8223	-1.8355
0.92425	2.8387	1.9549	-8.6184	-1.6299	1.4329	1.2696	1.3295	-1.0041	-8.2019	-0.093913	-4.1786	10.39	-1.5253	-5.6033	0.47949	1.2796	8.326	3.385	1.9525	1.4579	3.1685	0.10362	-1.2748	-5.5162	6.9664	3.0995	-0.38956	-3.5105	2.7995	-4.7317	-0.023689	-1.6623	3.0524	1.7829	1.6126	-0.43482	-4.6157	-3.532	-4.0893	-2.298	-5.1519	-6.9446	-1.4824	-2.4163	-3.9454	-1.8141	-8.4071	-2.8096	0.71579
-10.678	-6.4253	-8.2502	-11.042	-2.657	-13.04	-8.5908	-9.4903	-14.698	-5.3185	-14.092	-10.764	-11.7	-3.1583	-6.5411	-10.515	-10.836	-15.934	-7.5467	-8.3163	-12.798	-5.0063	-6.8436	-13.852	-8.2945	-9.886	-8.6579	-12.168	-12.731	-12.822	-3.7989	-9.3654	-5.8396	-10.882	-6.1357	-10.006	-9.5509	-15.679	-13.209	-5.047	-10.189	-1.144	-11.199	-2.8577	-16.633	-10.179	-8.1099	-15.468	-6.8753	-9.467
8.5691	7.3196	5.3891	9.7628	4.4281	7.2785	7.1619	11.648	14.12	14.367	9.9251	0.77888	9.3357	9.5292	11.178	1.196	6.5795	6.6962	3.6803	6.8855	-1.3564	1.7492	6.7713	7.3949	7.8359	12.413	-0.26684	10.321	8.7765	5.3079	4.6442	3.5777	8.6543	14.186	6.0425	8.0897	5.9386	6.2869	10.163	11.868	5.7778	6.5285	7.0606	8.9306	6.5793	4.1388	11.092	9.7229	5.2395	4.5988
-3.0601	2.5801	-2.8128	-5.4662	-4.5172	-3.3323	-7.8279	-2.7576	4.0165	-2.4813	-5.9043	4.6612	2.0217	1.4554	-2.0805	-6.2126	1.3537	-7.2554	7.925	-8.9026	-3.6808	-5.6619	-11.217	1.7747	-3.4786	-1.9352	-4.1428	-1.3038	5.7965	2.2835	4.5792	7.0788	-3.6879	2.7832	-3.0892	1.7613	8.0034	0.26682	-2.6223	-2.3661	-1.2635	-3.5994	5.7984	-4.3285	-1.5217	4.7663	5.3581	-1.5199	-2.3271	4.3426
-23.057	-18.337	-23.035	-23.451	-23.213	-22.492	-23.106	-19.727	-21.521	-21.526	-17.848	-21.712	-21.864	-16.846	-24.254	-17.606	-25.644	-20.329	-20.235	-26.922	-24.123	-21.406	-27.149	-24.804	-19.469	-19.694	-25.174	-14.204	-25.686	-22.638	-18.268	-23.316	-22.344	-20.919	-15.229	-20.658	-28.266	-21.468	-25.426	-22.56	-26.683	-20.014	-24.732	-21.926	-18.752	-23.502	-19.478	-23.984	-22.823	-21.168
3.9647	1.3591	5.3893	9.1306	-1.5258	0.27722	4.4783	4.5103	1.2985	2.9197	7.9182	-1.5169	6.5361	4.9716	-1.8592	-3.5286	0.15928	4.489	3.3969	6.9939	7.9857	5.0052	3.7691	-1.6179	-0.451	0.99373	2.2893	2.4801	-5.0676	-0.33185	0.32657	-1.0038	2.4659	3.5537	-0.8048	2.9131	-0.67365	1.7544	-3.2618	0.015294	-2.3249	-8.0311	4.4979	-2.3623	7.1187	0.6952	3.1633	3.6183	7.2554	-3.2175
0.13226	6.3907	7.4197	1.4826	-2.5999	4.1292	3.1065	0.61695	8.36	10.67	5.9005	4.8606	4.6449	4.9974	1.9248	3.2618	-4.2907	2.8572	2.1364	5.479	8.8133	6.4163	8.9717	5.5882	6.8358	7.9784	4.1804	2.3936	8.3722	3.243	2.019	2.9282	6.8935	7.5635	0.52182	6.3991	9.2371	13.214	3.2537	4.2523	6.4257	-2.8692	5.9359	9.4181	2.1338	4.7597	0.98799	2.8133	0.92257	1.0941
-0.70334	1.9873	5.137	3.706	4.7753	1.9407	-1.9877	10.959	1.1792	6.0126	1.1085	-0.15639	3.2024	3.579	3.5941	1.4998	6.8932	-0.22182	-0.72847	4.8572	3.8886	2.3397	1.1864	-7.3866	-1.8633	0.81343	7.7908	-3.0025	-1.5723	2.3053	-0.26506	3.2337	2.8562	8.941	1.0717	-1.7909	-2.4714	6.1453	-0.54044	9.2119	2.1932	7.4637	-5.1737	-0.22287	0.098154	6.3365	11.088	-5.2053	5.2338	1.102
-15.775	-15.282	-8.6166	-7.0461	-12.144	-9.9408	-5.1577	-14.334	-13.948	-9.819	-13.492	-13.079	-13.437	-14.901	-13.613	-11.329	-16.062	-14.31	-16.588	-18.789	-19.733	-11.14	-8.0397	-10.589	-11.584	-12.766	-6.7475	-10.298	-7.3071	-6.7612	-11.767	-15.904	-15.993	-10.869	-8.3555	-7.9371	-17.639	-11.08	-11.403	-15.399	-13.45	-18.143	-12.762	-16.859	-14.135	-12.225	-9.5099	-15.769	-15.087	-10.34
-15.531	-6.9188	-4.3876	-8.3293	-4.9742	-7.8428	-13.742	0.060869	-9.5558	-8.7063	-2.2941	-4.4171	-8.3564	-9.0473	-9.3598	-1.444	-10.78	-10.75	-10.658	-7.1177	-6.9512	-7.3433	-9.3103	-1.3165	-12.389	-1.6432	-3.3828	-8.0374	-7.3001	0.19434	-10.912	-11.657	-1.6438	-12.525	-5.8817	-7.7729	-4.9697	-10.374	-7.7205	-11.187	-7.8877	-9.5742	-16.852	-4.0815	-4.142	-9.7018	-4.6073	-16.632	-2.739	-11.719
-6.3548	-12.314	-5.8602	-2.7411	-4.2235	-5.879	-12.339	-11.749	-8.9964	-8.2406	-7.443	-9.548	-4.1354	0.62066	-8.2641	-9.9538	-8.6242	-5.2867	-15.73	-3.3396	-6.4029	-7.2161	-7.8666	-11.916	-1.5928	-7.0258	-4.0645	-3.1985	-4.8052	-7.0696	-7.409	-2.2695	-4.4599	-5.7656	-5.2683	-2.8682	-7.1314	1.4538	-9.2068	-10.453	-5.2576	-7.8389	-10.342	-5.4039	-6.0869	-9.1658	-7.1722	-6.9625	2.6688	-11.079
1.5338	-7.5202	2.4429	6.2195	-7.6803	-2.3646	-3.569	-3.1148	-2.6304	-2.5753	-5.2917	3.5178	3.4976	-5.8074	-4.1518	0.34476	1.7402	-4.4912	-3.8916	-2.6107	0.50582	-1.0539	-4.395	-1.4957	-5.5836	-0.60682	-0.60346	-9.1652	2.7482	-5.3591	-4.427	-0.7397	-5.2415	-10.11	0.45619	5.0675	0.34352	1.5079	-0.19207	-6.8778	-4.5268	-4.2968	-1.8403	0.98548	-5.4647	-11.355	-0.36034	-0.94142	-4.8219	-1.2274
-4.2835	-2.7608	-1.2259	-4.1365	-3.4144	-8.6189	-6.8698	-4.7405	-8.8427	7.0482	-7.0553	-1.3247	1.153	-1.7837	-8.593	-7.7885	3.3279	-7.621	-2.9177	1.321	-3.5137	0.97767	1.7925	-11.946	-4.9802	-5.9837	-5.7914	-1.9439	-2.4166	0.34099	-8.0561	-5.9839	-5.9777	-6.4646	0.036428	-9.6177	-1.3453	-4.8224	-5.0927	-5.1463	-8.0107	-8.2767	-5.6998	-11.568	-4.2453	-1.8952	-4.4664	0.48301	1.7239	-6.6103
-5.3858	-6.3821	-1.8133	-0.87605	-0.9796	-7.2422	-0.79384	-1.404	3.0406	-6.9265	2.0995	-7.1161	2.642	-0.78318	-7.4771	1.151	-4.9665	0.75286	-5.2869	-2.6394	-2.9762	1.3662	0.56634	-3.0439	-3.0956	-3.4687	-1.1315	-3.0252	-7.4356	-7.1454	-5.0121	2.2527	-7.0377	-2.4473	1.4887	-10.204	-2.1692	-0.083116	-6.5674	-0.35636	-3.1667	-5.327	1.0214	-3.6703	-1.2854	1.7103	-4.9611	-6.1244	-3.2748	-2.1044
2.8052	-0.93975	-3.6792	-2.0494	-3.9377	-1.7302	-7.4722	-8.4661	-4.9959	-3.1783	-7.79	4.7746	3.4312	-4.6362	-6.3868	-8.2805	-5.4653	-7.007	3.4072	-5.8664	-3.1261	-2.8501	-0.45665	-2.5347	-0.37023	-2.742	6.2036	-1.3926	0.5964	-3.5049	0.84506	-1.1547	-4.071	0.92036	-3.7514	-6.6195	-5.1761	-2.9779	-4.4888	1.3652	-2.9744	-1.935	-4.6928	-3.0738	-5.6414	-4.8087	-4.4733	0.93869	-4.0481	-2.7932
-9.1896	-9.9658	-10.687	-16.234	-15.769	-7.6906	-8.0005	-11.501	-12.598	-14.398	-16.011	-12.708	-20.031	-9.6978	-11.288	-12.974	-5.4426	-10.704	-16.393	-8.3451	-7.9045	-7.5782	-10.762	-11.309	-10.861	-12.841	-7.1609	-9.252	-20.345	-14.042	-8.814	-12.132	-13.381	-5.5877	-9.1952	-19.056	-12.136	-13.091	-13.421	-6.7568	-17.691	-7.3619	-18.043	-13.621	-15.99	-9.8256	-11.835	-11.536	-9.1082	-11.533
-5.4055	-0.31871	-0.71015	-3.7457	-0.7542	6.1973	0.94778	-6.3283	-6.1347	2.8378	-1.1519	-6.0098	-0.7047	2.8136	0.79014	-5.3413	-1.5799	4.4963	-2.3908	-2.6867	-2.2982	-1.4847	2.4748	-2.6754	-6.3307	2.4003	-0.37214	-6.133	1.8122	-0.95029	-0.36578	1.9987	-6.962	-3.6295	-1.6326	1.6006	-0.42996	4.7341	7.3483	-1.9826	1.4487	-2.2349	0.84758	-3.3057	-3.8624	-10.302	-2.6887	-4.886	0.27548	1.3258
-5.8112	-0.36486	0.11095	1.9589	-2.1363	-1.4617	-4.7628	1.1251	2.0151	-3.9612	-3.8927	-0.17421	-1.6805	-3.3776	1.0857	-5.135	-1.3447	-2.1496	-0.70751	-9.2686	-7.7699	2.3602	1.7549	2.952	0.26771	2.6053	-3.8908	4.3398	2.5598	5.8082	-2.7126	-0.090022	-1.0623	-1.7709	2.1712	-0.95695	-2.9536	4.9319	-0.65383	-2.3412	5.3805	6.1564	-1.2924	1.7432	-4.2612	2.1648	-0.65423	-4.1343	-0.7193	-3.5845
1.132	-4.3887	-1.2702	-0.97107	-1.9017	4.8313	5.1732	0.89886	-6.8812	-1.4382	-1.629	-2.8902	-1.367	-0.76446	-1.4283	-1.937	-4.5598	-4.9646	-2.3257	3.5616	-5.8354	-1.3387	0.085858	-2.683	-1.5238	-1.1951	0.70396	2.1352	-5.3096	1.3969	-1.478	-5.1115	1.2905	1.096	-3.7776	-4.7059	-2.8394	-6.3545	3.1191	-3.4139	4.3775	-1.5816	2.7582	3.0255	-1.8675	5.6664	-0.56668	-1.6913	5.352	2.1109
-0.46708	-0.16969	2.8572	-1.6688	-0.42305	-0.68431	-5.7108	-3.6577	4.038	-4.5102	3.7145	-4.0644	-0.09061	-1.3072	1.168	-1.6862	-5.6188	-2.3474	-5.3842	6.1774	2.9084	1.4867	1.7435	0.97543	-5.498	1.9471	-0.28154	2.8167	-2.994	0.40347	2.8958	-2.1624	-0.24218	-2.3117	-0.27575	0.10974	1.1233	1.7236	-0.55126	3.9817	2.7151	2.1608	1.9515	-0.85805	-1.2334	-1.9791	-1.4707	2.4168	4.2705	-3.3796
2.4769	-2.4171	2.3736	1.8758	-1.868	-1.4991	7.8662	0.013402	5.2503	-2.6237	-1.4406	-2.4102	0.578	-3.649	1.2234	0.050845	1.573	-7.9772	0.67625	-1.0061	8.1742	-0.22618	5.6592	-3.3265	-5.2711	6.0117	-1.6788	1.2071	-5.5007	4.0924	1.7224	-0.16928	-3.9672	11.494	-0.104	-1.0177	5.2193	7.0999	-5.0328	-3.6664	5.6603	-2.1377	2.0882	-0.062294	4.6395	6.6115	7.2194	-8.9518	-3.8293	-5.0857
-5.937	-14.055	-14.759	-7.0204	-10.369	-17.983	-10.698	-11.328	-18.543	-11.931	-9.3526	-16.511	-10.104	-17.607	-15.437	-16.848	-21.385	-11.279	-15.411	-7.4856	-13.707	-9.2569	-10.018	-5.9688	-17.627	-10.158	-19.311	-15.364	-12.221	-6.1439	-17.73	-13.879	-6.4351	-7.7195	-9.3508	-11.632	-13.049	-14.878	-10.714	-14.05	-7.6671	-9.9435	-13.091	-11.02	-9.4961	-10.551	-9.5494	-8.4026	-13.919	-18.432
0.036098	3.3353	-0.2447	4.9933	0.94563	-0.045032	4.8739	-7.785	4.3771	0.59521	1.4612	-0.28576	0.81061	-1.4315	0.55419	8.1455	6.6219	0.70885	-3.5152	1.4276	0.7223	8.0592	-3.8649	3.6058	-2.2214	4.7972	-0.9387	2.0846	-7.7376	2.4157	0.062846	-0.13038	-0.67216	-0.1909	-2.0842	-0.78581	0.032762	1.0899	1.8878	4.0707	2.7997	6.0219	-5.1223	7.3763	-3.0864	-1.4786	-1.4745	-1.5768	2.4687	1.7706
0.48506	-1.5757	6.6766	-3.2918	5.2055	0.93172	5.0171	-2.7367	-1.3363	4.6789	-0.53169	4.3487	4.3769	1.5533	8.6618	6.4872	4.8154	5.7846	3.3912	-1.3032	2.5933	2.7241	2.7621	-0.1541	-6.7453	1.0805	5.3331	2.2664	4.0061	0.80846	-4.1378	2.1551	7.5439	6.5569	3.6055	-0.83158	1.8298	4.2859	-4.0797	2.2483	1.571	2.5533	-2.5269	-0.0039776	3.7829	7.8592	3.5954	-3.3886	0.24837	0.3395
-7.8586	-7.2687	-3.2938	-3.2355	0.0023815	-7.0785	-8.1876	-8.6906	-14.467	-3.2931	-9.1743	-4.3857	-9.8253	-6.8995	-5.3298	-3.2341	-4.9524	-4.7919	-6.8006	-4.1507	-8.3415	-9.5586	2.3938	-10.795	-7.2749	-2.1036	-7.7054	-6.356	-4.0946	-0.94661	-0.40611	-5.4031	-1.137	0.48913	-3.0424	-9.0303	1.1283	-2.814	-3.3519	-12.657	-5.4974	-1.1124	-4.0159	-7.005	-6.5713	-6.9462	-3.6835	-4.576	-8.9658	1.2536
-2.5048	1.918	-3.0801	0.34482	3.6432	1.6045	0.014441	-2.391	-4.8391	-2.6386	0.16734	3.8635	1.3812	-5.6858	-0.35741	-1.2767	3.0849	-0.71716	-3.3337	1.1057	-0.63351	7.4271	6.9985	-3.5139	2.0051	3.2901	-6.331	3.0359	9.545	2.8024	1.5648	1.5528	-9.7095	-1.798	-4.5007	4.7402	-0.97647	3.1833	-4.2543	-2.5002	-0.72651	1.9771	1.3583	1.3809	4.0917	1.7837	-7.7504	-4.9402	-4.1482	1.2391
-4.9818	-0.014378	-2.4853	4.5387	-2.2478	-9.2998	-10.071	-3.1311	-5.0742	2.0861	1.8767	-9.4474	-0.1985	-3.6425	-3.2612	-4.7775	-2.0488	0.17761	-5.3471	-5.2433	-0.54609	-7.4968	1.756	-0.66238	-3.7636	-5.1206	-0.89942	-3.707	-0.40513	-4.3521	-7.7484	-7.5824	-2.148	-3.6445	-3.5575	-2.3903	-0.38379	-6.2951	-4.8163	1.1936	-5.8026	-11.046	-3.4975	-4.6356	-1.4233	-1.9884	0.80715	-2.7456	-3.042	-4.3483
-29.303	-23.671	-24.946	-28.868	-22.064	-23.752	-23.364	-17.759	-18.419	-21.296	-25.684	-20.43	-18.405	-16.07	-22.561	-18.566	-20.683	-24.796	-27.97	-20.801	-18.491	-17.309	-21.086	-28.879	-18.385	-28.556	-21.724	-23.379	-20.376	-22.266	-15.042	-21.668	-28.735	-20.26	-21.715	-16.618	-18.324	-17.582	-24.627	-26.269	-27.818	-22.972	-19.433	-20.736	-24.48	-26.552	-20.091	-19.812	-24.946	-18.427
-12.468	-6.9916	-9.3312	-9.0182	-7.3844	-10.948	-13.328	-13.227	-10.865	-12.158	-10.592	-9.0153	-14.772	-9.4532	-17.013	-15.193	-12.349	-7.1732	-12.167	-7.8881	-14.839	-13.981	-9.2944	-10.472	-12.256	-6.8921	-4.3913	-5.8485	-12.61	-8.137	-8.3352	-9.9794	-15.322	-11.247	-10.028	-16.989	-5.9051	-8.9964	-14.717	-10.387	-11.331	-11.02	-10.151	-12.527	-11.743	-11.92	-16.513	-12.35	-7.0676	-18.905
-12.543	-15.804	-12.546	-12.085	-20.537	-16.058	-14.456	-16.598	-10.161	-13.958	-7.3239	-14.879	-9.6576	-13.739	-8.6203	-10.339	-13.25	-14.112	-14.687	-11.626	-9.6163	-9.2673	-17.225	-16.973	-13.113	-14.246	-12.66	-13.397	-13.572	-5.1619	-11.482	-11.867	-16.744	-11.654	-13.623	-15.056	-12.641	-16.134	-19.369	-7.6991	-11.839	-15.201	-18.92	-15.381	-12.497	-11.038	-4.06	-12.849	-13.893	-13.236
-5.68	-16.828	-5.0755	-18.219	-8.3625	-9.1862	-15.326	-9.4996	-6.3687	-10.286	-8.6896	-9.0837	-6.2958	-8.4641	-10.336	-14.719	-7.3425	-18.388	-3.2747	-11.063	-5.8267	-5.601	-11.986	-15.256	-12	-3.3561	-5.8233	-9.0427	-7.6592	-11.329	-7.8264	-12.52	-8.2789	-9.5547	-11.922	-8.2623	-5.9549	-7.9961	-6.6665	-10.814	-12.869	-11.362	-10.215	-12.761	-10.072	-10.666	-10.006	-8.7972	-8.6215	-12.485
-2.3681	-1.2346	-4.8058	-4.5846	-2.1943	-4.035	1.2683	-5.5916	1.8698	-3.0816	-8.3261	-7.576	-1.7579	-5.6259	-7.7315	-2.1357	-1.7805	-4.3635	1.1634	1.1471	-4.2477	-2.3758	3.6018	-0.28379	0.98418	-5.7458	0.53918	-1.4912	-2.1125	-6.989	1.5621	-12.447	-9.5049	-4.826	-0.22569	-4.5771	-2.2847	0.25386	-2.2615	-4.7816	4.6975	-0.12901	-3.0429	-4.8813	-3.797	-5.9179	-8.0723	3.9259	-4.0871	-0.27843
-9.2113	-5.8855	-2.5822	-5.3178	-8.9151	-10.111	-13.594	-4.5058	-5.3015	-11.932	-6.5819	-13.549	-15.459	-15.985	-10.8	-8.3884	-4.5403	-8.8246	-9.5804	-9.5201	-5.101	-1.0943	-6.7714	-10.596	-9.2219	-11.95	-10.21	-6.8027	-9.6669	-7.4603	-6.5716	-6.6401	-2.418	1.8752	0.1042	-10.602	-7.3828	-14.476	-13.911	-12.334	-7.8047	-8.8754	-10.511	-5.2316	-2.7467	-12.004	-9.616	-3.0054	0.24709	-8.9462
-8.6923	-6.6454	-5.3761	-8.4792	-3.987	0.039673	-2.0121	-3.3874	-0.1459	-3.225	-1.7844	-6.8929	0.72947	-12.611	-1.479	-10.57	-5.9627	1.1422	-13.654	-6.4884	-1.8551	0.36843	0.20496	-0.084216	0.36711	-6.0894	-4.6683	-2.4223	0.36578	-5.2723	-1.2603	-6.3452	-2.9712	-3.178	1.1368	-6.3825	-1.3212	-4.9683	-4.453	-3.9318	-6.3057	-3.8497	-1.4258	-4.4109	-2.4268	-5.7179	-2.5045	-3.8388	4.965	1.414
-1.1764	-2.303	-1.9483	-4.7277	-6.2663	-7.2827	-2.7916	-6.5891	3.9965	-6.8634	-1.6879	-8.5745	0.87627	-1.3733	-8.132	-2.7942	-7.966	-8.8975	-0.49607	-3.3613	1.4149	-2.4442	5.7145	-5.4385	-3.7801	-0.62574	0.91822	-10.175	-4.5897	-8.7408	0.49423	-4.2406	-1.5366	-6.1129	-10.319	-4.3946	-3.4688	2.3122	-7.7453	-8.3316	1.5399	-6.8286	-4.7964	1.7871	-6.4726	-5.3268	-4.3908	-7.1494	-2.28	-5.7352
4.2768	0.27577	1.3573	6.3997	4.9369	11.058	2.0038	10.005	8.5305	4.1319	7.1702	6.1725	4.5605	10.975	7.841	7.4436	1.2763	6.2763	5.7062	2.2776	3.9451	9.4793	10.673	6.1838	5.9873	4.4078	3.5374	-0.66052	4.1326	10.841	1.8483	10.38	2.4281	2.195	4.2467	1.9344	7.522	1.9661	7.6775	10.952	-1.7545	13.552	0.65582	7.9368	5.9955	7.0145	-3.8461	5.261	0.90905	4.4782
-1.8474	-3.4482	-1.5688	-1.8764	2.8409	-7.8772	-11.546	-3.9451	-3.2598	3.2413	-4.7319	-11.889	0.3835	-5.5171	0.74853	-4.7814	1.9245	-0.36452	1.0861	-0.12105	-3.248	-5.9057	-12.933	-6.6611	-11.866	-5.7912	-1.0926	-7.6729	-12.052	-0.63755	-2.6173	-2.1095	-4.9147	-5.9327	-4.2499	-0.60697	-7.9147	-1.8579	1.1289	-6.4054	-13.477	-8.3036	-0.32452	1.7341	-5.4692	-2.0956	-1.3881	-7.9075	-5.6342	7.0025
-22.71	-16.624	-21.751	-16.907	-18.937	-17.268	-29.574	-23.662	-15.545	-14.027	-19.366	-18.78	-18.819	-15.614	-18.012	-18.637	-12.808	-15.945	-15.589	-20.915	-20.446	-22.756	-10.139	-23.168	-19.513	-25.733	-25.809	-26.039	-21.699	-19.946	-27.442	-25.919	-17.982	-15.078	-17.848	-10.039	-18.148	-17.295	-20.928	-19.632	-20.579	-18.601	-22.98	-24.66	-17.502	-20.857	-22.949	-20.814	-18.533	-22.683
-3.0436	-2.0868	0.66616	0.888	-0.24418	1.3003	1.4489	-0.12379	-0.87911	7.7346	-7.1542	-2.881	2.6002	-4.3861	1.0609	-1.8661	3.1158	3.6461	-3.5955	0.66548	-4.9733	-4.1763	-2.1318	-3.895	-5.1995	0.95651	-0.095973	-0.71317	-2.3655	4.8417	1.6611	-0.75816	-0.74898	-3.1281	-6.7398	-5.4953	-0.90047	6.1842	3.4427	-3.1252	-8.6881	1.175	4.1889	2.9813	-3.1847	-3.2641	0.92688	-2.63	-0.49249	-2.96
-14.481	-14.651	-12.046	-16.309	-14.459	-15.12	-5.8378	-12.168	-18.116	-17.34	-11.862	-13.45	-11.105	-9.8616	-13.688	-8.8937	-12.572	-17.705	-13.509	-21.17	-15.786	-14.248	-17.358	-14.662	-13.156	-8.557	-10.344	-13.36	-15.703	-15.772	-8.4779	-10.21	-11.735	-13.141	-15.43	-17.979	-7.9418	-15.239	-13.731	-17.117	-10.568	-11.205	-7.3239	-13.46	-13.355	-14.701	-13.469	-8.6507	-12.808	-12.091
-9.5792	-10.819	-5.2216	-13.422	-12.198	-9.5409	-14.131	-12.621	-15.387	-13.016	-7.0118	-17.956	-13.173	-15.183	-12.049	-5.0443	-14.384	-13.563	-10.399	-11.136	-18.186	-15.004	-5.3203	-16.046	-10.009	-17.843	-16.271	-12.67	-10.864	-7.0052	-13.52	-8.3255	-2.4341	-14.253	-13.4	-5.3245	-15.517	-12.462	-15.499	-13.868	-15.499	-10.676	-15.111	-11.607	-10.403	-8.1289	-8.6516	-17.703	-10.779	-11.685
-10.761	-10.134	-13.93	-16.678	-6.6183	-11.06	-10.156	-9.152	-5.9562	-11.41	-18.916	-12.466	-9.9201	-10.9	-8.4682	-11.391	-14.482	-17.801	-10.332	-8.0966	-10.512	-18.911	-13.657	-14.384	-8.9439	-15.783	-16.77	-20.569	-19.24	-18.035	-9.4681	-14.436	-9.1987	-12.503	-11.779	-15.547	-11.52	-16.915	-15.971	-10.681	-11.239	-6.4533	-13.803	-10.832	-10.036	-19.143	-14.081	-9.066	-15.653	-13.192
-8.8791	-14.041	-9.5067	-10.256	-11.353	-11.99	-7.8422	-8.851	-12.374	-9.9565	-11.616	-12.822	-16.647	-12.383	-11.94	-10.716	-11.769	-1.725	-10.224	-22.03	-12.317	-4.6874	-7.1322	-6.5407	-12.84	-12.642	-13.881	-8.7821	-16.487	-11.019	-13.634	-9.9157	-10.712	-7.9802	-13.671	-10.07	-7.1572	-14.758	-12.761	-15.184	-11.096	-14.954	-9.3662	-4.4948	-7.9816	-7.5463	-14.603	-11.435	-15.989	-13.025
-0.53702	3.7989	3.3935	3.7808	-2.3615	0.28768	1.0315	3.4035	2.2824	-5.4466	6.7242	-3.2297	1.2706	2.9379	-2.0692	0.45823	-5.1677	-0.96153	0.9034	2.5822	-1.2152	-2.9688	-0.73611	-0.5278	0.56951	4.6199	0.4354	-7.069	-4.241	3.4578	-5.2046	-0.80194	0.35413	1.1897	-3.6788	-1.5569	-1.0198	-4.1627	-4.2485	-5.3803	-4.605	-3.8872	-1.3322	-5.9167	-5.0744	1.4572	1.4085	-1.3075	-1.6088	-2.248
-12.074	-14.302	-9.1729	-11.404	-14.272	-16.206	-22.865	-2.0621	-11.87	-13.77	-12.503	-8.8832	-9.0691	-13.441	-9.6808	-16.756	-16.65	-12.971	-10.76	-14.543	-12.171	-13.358	-9.7307	-15.666	-8.9858	-16.529	-5.5828	-11.974	-10.233	-14.012	-12.607	-12.782	-13.506	-17.177	-14.444	-11.327	-16.242	-14.171	-10.395	-10.265	-5.629	-12.983	-16.153	-6.6751	-8.2699	-17.629	-15.445	-9.3526	-18.791	-13.753
-3.2408	-4.6214	-1.0601	-5.3004	-3.3815	-4.2614	-7.3932	4.1982	-1.8212	-1.2075	5.0477	-4.9847	1.544	-1.2516	-8.0536	-1.2814	-7.1295	-2.3208	4.2139	1.1771	-1.5185	-6.4955	-5.3684	3.4764	-0.34561	0.081005	-3.7467	-7.9811	-1.5698	1.1215	3.6217	-2.7322	-1.5862	-5.394	0.80058	1.2284	-8.8314	-9.6076	2.4458	-2.9815	0.57888	-2.3358	-6.4634	-4.1912	-2.9997	-6.9079	0.86746	-0.065839	-8.4455	3.2418
-3.4208	-4.9084	-7.2834	0.7996	-6.1109	-3.2045	-0.46971	-2.5843	-1.1345	-1.6202	-6.3942	1.4083	-1.9463	-3.298	-0.11203	-7.9808	0.54226	-3.1691	-1.7514	4.3936	-1.7425	0.23976	-5.839	-5.01	-6.3322	2.5982	-2.6871	-1.2006	-4.1179	-5.9953	-4.7727	-0.22291	-0.95379	6.4551	-9.3915	-3.8533	-8.5806	-1.9639	7.032	-4.1084	3.0609	-4.8309	-0.37792	-2.0477	-8.9521	2.7633	-1.2494	0.666	-5.1516	-3.9406
12.201	8.7582	6.7953	11.916	7.7711	12.58	10.16	7.039	16.703	11.602	11.387	7.6081	10.375	3.6517	9.8444	8.0987	7.7672	10.643	9.5152	11.759	-0.31727	5.8224	10.553	7.8374	6.9086	12.39	9.3478	6.0374	13.117	6.4018	4.6109	2.7412	13.2	10.393	9.9374	10.302	11.712	10.318	6.3477	11.487	4.9853	11.846	9.3554	10.966	2.7461	7.4158	11.96	0.85291	14.033	15.961
-4.475	1.9326	-5.0097	2.5628	0.78624	2.0951	-5.9101	-1.9585	0.68356	-4.6475	-2.7364	-4.3374	0.63168	-5.2626	3.3694	-5.4731	-2.3913	1.2845	-3.2861	-9.2255	-3.2685	-5.2809	-1.3402	-4.5068	1.2095	1.0374	-3.7657	-1.1857	-4.0034	-5.8837	8.4684	-1.0398	-7.9684	5.062	-1.4169	-2.0096	1.0192	4.2578	1.5905	-1.1431	2.3076	1.9858	-0.62983	-4.6816	1.9693	-0.58465	-2.3167	0.70153	-1.2587	0.35892
4.2275	-1.4092	4.6647	3.7275	5.8046	7.2562	0.7786	5.7314	5.4888	4.1381	2.7997	0.10524	1.7665	1.695	5.7261	-0.49992	-1.8711	-2.3956	2.8263	3.5975	-1.1109	1.7457	5.2271	3.9359	2.3519	5.113	-1.7612	5.4867	6.1491	3.9231	-1.6429	-1.87	4.8765	1.1241	-0.00029993	4.985	4.0802	-2.0542	4.0153	1.7304	2.5572	-0.42888	6.173	0.55241	3.5527	5.6514	0.20529	4.2032	-5.955	-0.65619
4.5124	5.169	12.142	2.3692	5.5127	5.6063	1.5742	3.6972	-0.31516	7.044	2.8919	-1.0179	8.0259	9.8691	4.7856	8.63	5.2901	10.094	0.84427	-2.4644	5.7008	8.3348	5.2329	1.8798	2.2591	0.57624	6.0465	6.0402	2.2626	6.6275	2.5141	0.013509	-2.2994	12.568	1.4303	-0.75829	-0.23178	3.4418	3.9513	-0.65624	1.1724	7.9801	1.2929	3.0983	2.8957	1.0414	0.98453	5.0993	0.94783	7.2176
10.497	7.5801	6.0758	12.362	10.949	8.2217	9.3447	8.8716	9.6028	11.714	14.591	1.7147	6.9969	11.349	9.8776	6.8364	8.8366	5.8809	15.757	9.4922	2.2775	6.1271	11.327	10.629	6.3697	12.271	6.2484	9.2163	17.532	9.5362	8.5389	8.1102	3.8921	11.868	10.606	14.203	10.576	10.559	10.802	11.514	3.4069	10.656	9.928	8.6104	8.3787	8.679	16.374	11.861	6.1114	11.533
-16.263	-15.11	-5.9322	-10.558	-12.854	-14.78	-12.118	-15.09	-7.5193	-16.811	-10.039	-6.5425	-15.333	-6.656	-6.0078	-7.5243	-15.124	-16.029	-3.5173	-9.0592	-14.801	-9.376	-12.203	-15.423	-9.1042	-12.052	-9.2175	-12.314	-8.6891	-18.471	-14.148	-16.136	-8.6889	-13.483	-9.7533	-8.7113	-5.8617	-18.865	-15.107	-9.6038	-5.3558	-4.9635	-16.737	-11.505	-15.531	-8.1755	-6.3399	-11.734	-7.7264	-10.896
3.7057	6.0412	2.6754	-3.6111	6.9746	5.5695	2.1022	-0.083903	3.8829	4.9208	6.5059	-0.027159	1.8993	0.10113	2.1481	-1.0349	5.7012	4.7898	4.7609	7.2564	5.6806	3.5205	2.2167	8.0944	0.22926	7.1444	4.3914	2.675	5.5263	1.9987	1.5619	1.3952	1.8243	4.1861	4.839	5.0772	1.4205	3.8733	-0.66877	11.925	-0.13719	-4.0654	-1.426	-0.38284	-2.7001	8.9963	4.6239	-0.0037255	-0.54632	1.7406
-9.4391	-9.7942	-1.074	-6.4563	-8.1987	-3.5567	-8.2717	-1.4613	-11.897	-4.2526	-11.866	-3.7528	-4.6592	-6.013	-4.7756	-9.5267	-4.0158	0.52537	-5.5866	-4.8358	-5.9661	-11.354	-6.8368	-4.6555	-9.9936	-3.8031	-4.2502	-10.428	-14.393	-3.0311	3.2314	-3.2824	-5.9687	-2.6425	-8.4342	-1.2045	-6.97	-4.6024	-16.084	-5.298	0.74581	-1.2831	-3.4416	-9.5499	-4.4658	-9.0635	-3.5083	-5.2188	-4.6939	-2.4346
-8.2187	-2.6627	-1.2691	-1.7929	-6.0227	-1.8837	-9.1277	-0.69812	1.6427	-5.5154	-8.0223	-2.4184	6.2934	1.6674	-8.5748	-4.87	-1.9843	-2.0112	0.38952	-3.7605	-5.3989	-4.6461	-5.9888	2.1792	-1.1279	-5.6224	0.70341	2.3766	1.1772	1.1242	-3.8487	-6.8376	-2.2667	-1.5446	-6.0252	4.0014	-4.0861	-4.8392	0.84269	-5.6183	0.30165	-9.1888	-4.3901	-6.3471	-3.8823	-3.9141	-1.1249	-4.2699	-2.9793	-1.0754
-14.372	-17.064	-10.986	-7.502	-10.082	-9.9458	-12.142	-18.94	-8.4121	-12.01	-18.34	-18.021	-9.8128	-14.21	-13.857	-8.0338	-13.806	-4.121	-6.5944	-8.1779	-9.7255	-11.036	-8.5522	-3.1673	-10.383	-11.626	-9.5245	-15.194	-7.7702	-12.866	-10.697	-6.2633	-14.171	-12.181	-15.584	-14.345	-11.078	-12.302	-14.938	-14.457	-7.4131	-14.306	-8.3238	-17.463	-16.544	-15.774	-13.778	-14.218	-12.777	-13.237
-11.364	-14.098	-12.884	-16.288	-11.155	-15.937	-15.87	-8.9092	-11.834	-12.658	-13.629	-18.264	-12.501	-12.068	-11.02	-9.5865	-11.103	-9.1444	-13.26	-12.093	-14.204	-11.802	-19.527	-14.395	-13.539	-9.9054	-10.108	-11.121	-15.239	-2.2932	-13.388	-16.475	-13.729	-10.771	-18.044	-8.4839	-14.662	-17.814	-13.266	-15.007	-9.3638	-15.493	-10.419	-17.101	-16.012	-16.885	-6.6537	-12.449	-11.163	-13.41
2.8228	7.88	9.2426	5.6227	7.0073	7.7115	5.9442	3.9841	0.061067	1.9374	6.0118	0.067744	6.7195	10.68	7.1585	3.5109	5.1366	8.0191	6.0211	5.0818	6.6362	4.4487	7.2711	4.8665	5.0759	2.8557	11.195	10.409	7.3553	11.61	5.7317	3.1931	10.395	4.3488	5.2133	6.7031	6.6101	16.309	8.7317	8.169	7.0911	2.2049	9.7308	7.6594	8.1047	11.547	10.571	5.1091	8.3727	6.6774
0.91578	4.1541	3.3352	0.084502	6.7439	13.507	9.0029	9.1798	-0.842	4.2984	4.749	-1.1292	8.7829	3.9288	0.51561	9.7722	4.6787	4.0774	8.0587	7.4834	4.2397	10.813	5.8904	7.7986	7.6629	4.7974	8.142	1.4924	1.7452	6.9662	5.7859	6.3644	5.118	3.8303	0.33963	6.1528	5.4229	8.0537	0.83561	9.1334	5.3592	3.5425	9.4199	7.8101	7.2056	10.172	2.6399	2.1296	2.8537	14.619
-4.8743	3.5074	1.7128	-8.6707	-1.2637	-8.7909	-7.7742	-4.232	0.038911	2.9729	-9.7421	0.73393	-0.91948	-0.90495	-2.3643	2.0191	-0.75205	0.7234	-7.1306	1.325	-0.79812	-5.6753	-7.0941	-0.94403	-4.1177	-5.6628	-2.3905	-6.3379	-7.6443	-5.1605	-6.4236	2.1182	3.383	-5.1222	-1.1657	-0.32313	2.7897	-1.0759	-2.2874	2.5127	-4.4582	-2.1061	2.2667	2.5661	2.4105	2.342	1.8974	-0.17533	-0.092528	-1.5859
-1.3385	-4.2352	-2.6765	0.99065	-4.9827	4.7946	0.61549	-5.3006	-1.9492	-2.1476	-3.1792	4.7811	-3.9268	0.43713	-0.7128	0.4796	-6.8455	-2.71	-0.45935	0.92369	-0.86649	-0.58723	-1.2753	-2.7623	-0.72244	-2.1718	-0.91464	-6.5228	0.22997	0.1303	-3.2423	-3.4528	3.2026	3.8995	0.77774	3.1256	-2.1096	-2.3862	-5.2776	-5.898	-3.7487	2.9901	2.7946	5.4899	8.4548	0.53981	6.0823	-9.4977	0.55711	0.034259
-14.802	-7.9493	-14.968	-15.838	-12.446	-15.174	-14.958	-15.875	-13.404	-14.615	-12.391	-9.7327	-14.823	-16.097	-21.455	-8.0991	-6.0304	-16.498	-13.186	-10.8	-12.199	-17.495	-8.1915	-11.758	-15.866	-14.905	-10.339	-9.2806	-16.186	-7.5589	-11.836	-8.6853	-15.1	-12.38	-15.565	-13.937	-14.271	-17.749	-10.24	-11.12	-12.898	-12.419	-13.293	-11.878	-15.639	-14.439	-16.172	-16.469	-8.1168	-16.551
0.61711	-1.0141	-6.6849	-0.1991	-4.9351	-4.262	-5.0093	-2.8184	-2.0072	-0.65061	-2.9838	-6.3785	4.2482	-5.783	1.4661	-3.9325	-12.858	-1.1612	-5.9448	-9.3447	-8.4266	-1.4774	-1.005	-1.719	-1.8419	-0.90983	-2.9137	-4.569	-5.6348	-8.8726	-4.5252	-2.7643	-7.5085	-9.215	-1.8195	-1.6481	-6.0551	-1.4287	-7.1892	-1.25	-3.1019	-5.3073	-3.1204	-3.3719	-9.0796	-0.76023	-5.3443	-3.8957	-6.7337	-1.4079
-3.9455	-4.0652	-1.5099	-3.7395	-9.7238	-11.282	-6.9027	-2.6706	-6.4048	-9.0368	0.64352	-4.6914	-2.2841	-1.1583	-7.9593	-11.256	-1.7509	5.4271	-7.3653	-3.269	-2.4584	-2.9385	1.6871	1.3298	-3.0608	-4.1976	-2.2408	-1.943	-6.9464	-6.1231	-8.5506	-3.3563	-0.7646	-1.0403	1.4949	-0.66171	2.0657	-10.77	-8.5232	-1.9605	-5.1826	0.49478	-3.8265	-4.9963	1.9349	-2.2335	-3.0516	5.4539	-5.2029	-7.0429
-15.885	-13.025	-11.682	-9.2908	-18.493	-11.15	-13.599	-10.295	-19.989	-9.8436	-6.1413	-10.834	-13.815	-13.611	-20.279	-14.165	-18.02	-17.127	-14.798	-12.102	-13.223	-7.3354	-7.0291	-14.747	-11.554	-10.885	-8.4792	-10.879	-9.5786	-17.587	-15.976	-8.6845	-13.078	-17.053	-12.242	-17.561	-10.383	-11.967	-11.3	-7.6019	-14.585	-10.48	-7.1985	-13.257	-12.438	-16.465	-7.8489	-12.84	-12.446	-8.1999
-7.5232	-12.131	-6.8611	-11.137	-8.148	-7.6201	-9.8255	-8.2501	-9.2725	-11.789	-1.8353	-12.546	-10.453	-12.525	-4.5756	-5.1887	-7.1212	-6.1128	-8.0109	-4.1978	-11.402	-7.644	-7.0333	-9.8318	-4.9051	-9.236	-3.7171	-2.5432	-12.84	-16.564	-13.388	-8.8594	-8.9558	-8.8664	-3.0324	-5.4732	-7.3404	-11.351	-16.688	-8.7518	-2.2052	-9.7572	-12.075	-1.0498	-0.35131	-18.846	-6.0139	-4.7027	-4.7919	-12.731
-14.384	-14.863	-8.6616	-9.0357	-16.297	-13.468	-15.807	-18.324	-17.711	-9.669	-14.479	-10.352	-11.779	-20.369	-15.389	-13.289	-15.524	-9.9193	-9.0955	-14.38	-15.488	-13.327	-16.784	-10.172	-7.9636	-9.8324	-12.424	-16.669	-11.954	-14.791	-14.217	-21.255	-9.8217	-19.101	-12.404	-14.248	-13.763	-15.78	-19.696	-12.408	-13.234	-11.457	-7.6295	-7.1692	-16.342	-11.863	-10.77	-11.352	-18.135	-12.202
2.8583	-1.8328	0.20719	3.7881	1.1462	-2.5761	5.0564	-3.0743	-0.11586	-2.8129	-3.5964	-1.7002	7.088	-2.2389	-0.74062	-2.8922	1.6167	2.1446	2.5577	-0.80527	-0.076845	1.1092	1.1138	-3.6544	-3.1553	0.099147	-0.19424	3.6055	1.2883	1.5436	2.3056	3.0059	-0.61264	0.76581	-2.9838	4.0793	1.3776	-5.2095	2.7226	1.4415	4.849	-0.92279	3.7043	0.89321	-5.6275	-5.0208	-0.5326	-0.59242	5.3244	-1.697
9.8414	6.0177	7.4768	9.4731	5.2747	4.7177	10.963	5.0517	11.515	8.3342	17.58	13.789	9.0787	5.2185	9.6087	4.9788	8.634	7.8998	7.0551	5.7219	3.2941	13.146	3.5727	2.0167	11.929	6.8229	11.989	6.3789	5.9541	7.7196	4.1705	8.8356	8.9202	7.7261	6.6552	7.3621	10.869	4.4894	4.104	8.8258	8.4514	4.3333	5.0584	1.1539	2.6362	5.346	2.2958	9.736	5.4675	12.884
-1.0858	2.1222	8.9037	5.3565	-4.8769	1.1918	3.7351	6.0784	-0.066891	1.6164	0.61737	6.6267	2.5325	5.6102	-0.96369	3.094	0.92176	4.5494	-1.0933	-3.0923	0.11672	-1.7132	-0.3586	-1.9671	2.6061	0.23602	1.5255	-2.0628	0.95941	-1.4266	6.3462	2.9357	2.6112	4.9944	2.4312	-0.91656	-0.25156	3.3975	5.0763	7.525	4.4858	3.5151	2.0271	3.4679	0.22402	-2.922	1.2614	2.6446	2.7696	4.5233
-14.532	-17.266	-14.111	-12.412	-12.391	-11.492	-9.2168	-12.773	-6.584	-18.255	-12.692	-19.8	-12.943	-10.508	-15.893	-11.239	-13.299	-18.09	-11.712	-15.878	-14.729	-15.097	-9.8331	-8.6002	-6.9689	-5.9741	-7.5989	-11.884	-11.223	-9.0573	-9.8076	-8.0617	-7.3411	-11.925	-10.016	-8.5388	-15.997	-9.9566	-13.543	-8.4792	-12.586	-18.226	-12.751	-6.9137	-10.199	-11.739	-11.708	-9.0404	-7.5908	-10.391
3.181	-1.316	10.508	5.7938	-5.7269	0.62489	2.905	0.80689	1.6255	-1.2441	1.1983	1.6373	-1.9776	0.34691	5.0089	6.891	2.0695	5.3943	-2.8387	-0.49624	-1.3039	-0.19443	-2.1971	3.5499	0.43113	1.7964	8.1719	12.695	6.2805	8.5117	-0.11316	-5.1844	-7.3522	2.2046	5.6696	2.8275	3.3183	4.471	4.4073	3.6392	0.3339	-1.5946	2.7711	-1.1317	5.3723	9.6289	9.5277	0.32451	-5.7438	7.1904
5.8044	-0.50575	1.5339	3.5829	0.20503	-0.99475	-3.686	7.1456	-0.061615	5.2174	6.0674	-0.98112	0.020618	7.8764	-1.5826	-5.8106	3.1788	1.9202	-0.068403	7.0379	1.3451	7.0308	0.7915	0.90784	-1.1031	8.5158	0.35197	3.9623	7.8657	3.4618	2.9494	2.433	-3.0789	1.5001	3.6138	4.5649	5.6954	-2.8496	-2.7872	9.4679	1.2042	6.5447	0.49045	-2.2782	3.6671	-2.591	3.3298	-0.7447	1.1707	-0.027697
-12.354	-10.291	-18.191	-11.627	-20.188	-13.674	-11.187	-9.0554	-9.104	-6.0631	-15.182	-15.179	-9.4369	-15.086	-10.327	-14.414	-8.7944	-15.737	-11.252	-10.357	-9.976	-9.5043	-15.897	-11.458	-6.7261	-11.6	-14.165	-14.955	-10.547	-10.102	-13.939	-11.715	-10.352	-13.707	-15.343	-7.7877	-16.306	-11.227	-11.731	-15.099	-14.11	-19.04	-6.7425	-17.303	-8.7313	-11.407	-11.661	-8.5483	-16.629	-11.603
0.27456	3.3998	-2.9405	-5.3034	0.58507	1.2951	6.1993	-3.0617	7.6363	-2.7367	-3.1679	-3.1183	-1.4515	-3.231	1.7062	-0.47984	-1.6631	4.4406	1.4274	1.4116	0.56734	-1.2801	1.7673	0.17533	2.3337	-2.3571	0.37218	-0.57712	3.274	-9.6935	-3.5517	-2.5591	-2.2886	-1.442	3.3919	-0.97539	3.4424	2.8893	5.8847	-2.3741	2.7699	-1.7925	-6.1877	-1.4597	-0.045939	-5.454	-2.9772	-0.65627	2.1634	-1.2583
-14.261	-15.129	-19.101	-8.718	-9.4542	-14.499	-7.2103	-12.878	-14.94	-19.31	-9.263	-15.104	-12.261	-16.549	-9.3457	-13.478	-14.321	-15.113	-14.099	-13.922	-14.364	-16.229	-15.253	-17.14	-6.9896	-7.8551	-11.22	-15.138	-11.092	-15.271	-14.347	-13.009	-11.797	-14.33	-15.038	-13.317	-12.839	-11.111	-15.518	-10.039	-16.238	-13.05	-15.143	-10.786	-14.027	-14.871	-18.033	-17.754	-16.3	-14.05
-7.3249	-7.2085	-9.5586	-9.2008	-11.544	-9.7141	-10.557	-10.9	-11.806	-8.1805	-8.9858	-7.9029	-6.1032	-11.78	-8.3355	-10.171	-7.9277	-7.9749	-20.228	-8.0747	-12.336	-11.607	-11.321	-5.1456	-10.281	-10.357	-12.552	-10.021	-15.049	-11.788	-9.0995	-6.7478	-14.362	-10.877	-10.718	-6.2805	-8.2396	-12.43	-10.625	-15.032	-10.963	-17.348	-12.154	-8.6858	-5.3934	-8.7924	-0.37105	-9.6444	-7.4099	-8.4414
-7.2017	4.2319	-1.0846	-5.8553	-9.2471	-5.2798	-7.9444	-5.7253	3.3825	-5.6557	-2.5676	-3.0991	-1.7894	-3.2036	-9.3522	-5.4947	-6.5889	-3.7191	3.1289	-10.331	-4.3715	1.3953	-4.0762	-0.85051	-4.5455	-5.5069	-6.5854	0.75128	-5.3014	-9.8339	-6.9967	2.3082	-6.2834	-9.3802	-3.463	-0.088981	2.227	-4.3889	-5.2179	-5.6885	-8.0678	-2.3503	-9.4495	-5.9577	-5.872	-2.5664	-7.6281	-7.2257	-3.1371	-0.86088
-12.43	-13.245	-11.405	-16.692	-7.187	-14.157	-7.9996	-13.199	-15.021	-10.471	-8.8394	-22.94	-8.6281	-15.531	-15.987	-13.092	-13.442	-14.902	-10.776	-20.652	-12.299	-8.2418	-13.243	-11.537	-19.354	-10.741	-9.4229	-19.728	-12.228	-14.983	-13.029	-4.678	-20.258	-13.795	-13.741	-12.849	-13.399	-14.367	-13.937	-13.849	-5.1208	-11.929	-11.586	-16.648	-17.514	-16.428	-13.473	-14.327	-14.57	-19.811
-0.21333	5.5867	-0.41957	-0.1883	-1.2436	-0.20769	0.9829	3.0812	3.2641	-0.73787	1.3049	-0.3607	1.3396	2.2101	1.2961	4.6724	1.605	1.0137	3.7034	5.0829	1.363	-2.9331	3.2295	-0.67285	0.41379	3.2673	6.2612	3.8326	5.5358	4.2615	-0.65408	-2.8916	1.4687	0.11291	-0.043046	2.7389	6.6366	0.46236	2.5646	8.8593	1.7961	5.4488	4.0439	2.0392	3.7659	-0.7641	9.5571	4.4696	-0.8537	-0.89033
-16.928	-12.183	-16.44	-12.423	-14.081	-12.031	-15.041	-13.866	-12.342	-15.812	-17.18	-10.669	-15.768	-12.643	-10.076	-19.912	-11.533	-12.203	-10.345	-12.04	-7.8116	-12.102	-13.136	-14.999	-13.322	-15.405	-13.145	-11.658	-14.452	-14.159	-14.13	-17.355	-13.154	-10.566	-13.783	-13.561	-13.995	-13.568	-16.413	-12.895	-7.991	-15.786	-14.57	-14.421	-12.914	-12.774	-17.427	-15.742	-15.329	-7.1738
-0.041322	-4.4866	-3.2532	-0.97735	-0.22341	-6.3739	-7.2982	-1.0008	-0.043801	2.4225	-2.4808	-10.83	-1.1798	-5.976	3.8349	-5.528	-0.91748	1.0611	-1.5271	-2.9733	-10.794	5.9268	-4.4671	-3.7434	-1.3507	-2.3939	-2.984	-4.3989	-9.8505	6.3282	-3.0658	-0.84037	-1.3273	-6.203	-1.1109	0.75664	-4.5937	4.1714	0.53823	-3.2485	-0.2275	-10.319	-4.489	-7.2719	-7.3533	-4.2528	-5.9141	-3.2909	-2.041	-1.4665
-4.0431	-3.2739	-0.59831	-0.4762	-1.3885	-1.9563	2.2853	4.0361	3.6853	-1.6922	0.10172	-3.1472	-1.2799	-5.6365	-2.5698	-1.1635	-3.9291	3.0651	-1.425	-3.7468	0.93511	-2.8555	-3.4335	4.3626	0.16774	-0.51825	-3.3642	12.001	-4.1688	-1.29	-2.7431	-1.5025	-6.3064	3.6331	-0.29312	0.763	-2.7266	1.0405	-2.879	-4.0291	-0.35844	-1.2681	1.6469	8.8457	-5.6774	4.6886	1.6349	-0.1016	4.6242	4.9109
2.8988	-4.0612	-5.3839	-0.34912	-0.72041	-3.5005	-2.856	1.6837	-3.6459	-7.2397	-6.0898	-2.977	-0.60563	-10.34	-4.943	-7.2351	4.9974	-1.0882	-6.8446	-7.9612	-2.0171	-3.317	0.4235	2.571	-6.1064	-1.0799	-5.2563	1.4359	-1.9126	-1.7983	-3.8613	-5.5889	-11.275	-0.72394	-4.0248	0.70019	-2.5482	-2.5908	-8.7549	0.94554	-8.9805	-5.1821	0.050359	-2.4231	-6.3686	1.5862	1.9033	-2.4336	-0.67082	1.9025
-8.9429	-6.4688	-8.6841	-10.754	-11.853	-4.7679	-7.4511	-9.6557	-7.5645	-8.2821	-10.783	-10.794	-7.2276	-13.676	-6.3158	-3.6693	-6.7276	-12.114	-10.842	-5.4615	-10.046	-7.3178	-11.169	-8.201	-8.3851	-8.5982	-5.7357	-9.999	-10.667	-9.0237	-9.5101	-17.95	-7.4874	-14.052	-10.365	-16.977	-11.025	-6.6789	-8.3903	-8.8526	-6.5368	-10.594	-10.246	-12.66	-7.415	-5.5462	-3.0536	-6.9715	-11.127	-9.5612
-16.35	-23.337	-8.9577	-13.978	-19.939	-17.625	-11.528	-13.645	-9.0668	-21.881	-6.118	-10.742	-13.204	-20.221	-8.2913	-15.636	-17.645	-12.403	-8.3173	-16.997	-24.804	-10.493	-15.919	-16.721	-9.3503	-14.443	-16.943	-16.786	-11.87	-15.487	-22.892	-22.255	-15.289	-15.715	-15.82	-13.621	-17.311	-16.195	-11.309	-19.068	-16.938	-15.309	-21.126	-14.054	-13.81	-7.6835	-14.662	-14.36	-16.264	-18.759
6.9059	5.2269	9.3278	12.644	1.6534	5.2782	2.568	3.3858	-0.70076	8.8647	10.473	0.81429	-1.5659	1.5256	3.0669	4.1846	-0.24752	4.8587	6.0573	11.555	4.8105	3.4834	6.9105	3.7569	7.8457	-5.4921	3.5071	4.0283	9.3738	3.52	8.5836	-0.20253	10.691	5.3644	2.8138	6.7788	-0.33325	0.20539	-1.7159	13.467	1.481	4.203	2.0252	7.0567	0.36978	9.8238	0.5081	6.2695	4.0605	9.8389
-3.6635	1.4852	0.34989	-4.0098	1.0425	1.4467	-2.4718	-5.1551	-0.51721	5.7962	-4.7896	-5.3014	-0.057006	1.9848	-4.5149	-1.6955	-1.8667	-7.6819	-0.44131	3.8031	1.7265	-1.8817	-2.1108	2.5176	1.1275	-2.6076	-2.5935	0.18614	-3.8963	-3.7624	3.4336	-0.89327	-2.2065	-6.3092	5.104	6.248	1.9046	0.64902	1.4739	-1.359	0.50556	3.7625	1.0274	1.3453	-3.7669	2.4828	-0.34696	5.3093	-1.0059	3.6864
-15.874	-11.637	-13.254	-15.319	-19.753	-15.523	-4.4219	-7.9779	-15.308	-12.385	-15.403	-15.357	-17.7	-5.8547	-6.6253	-12.198	-13.57	-14.651	-13.047	-17.386	-7.5262	-9.37	-11.062	-13.558	-9.2806	-12.74	-13.95	-11.795	-10.819	-14.173	-11.532	-10.868	-11.417	-11.008	-17.835	-7.4477	-11.358	-6.2753	-12.91	-18.125	-5.3898	-12.48	-13.707	-11.53	-18.33	-12.454	-15.49	-16.92	-12.946	-10.766
6.4708	4.1806	17.273	12.657	11.145	4.1652	14.389	11.394	11.924	2.154	6.9195	2.7061	8.1872	12.275	9.8299	4.007	17.965	3.1636	10.81	9.6058	9.5788	8.8643	5.1963	5.8501	12.426	5.7649	10.743	5.2997	9.4724	10.055	13.836	5.9581	4.0853	16.101	8.8933	17.401	10.758	4.2401	14.506	13.392	4.9898	13.797	10.092	13.882	9.9403	6.3186	5.8705	13.799	7.4799	7.132
4.4806	5.8659	2.7426	2.7643	5.0691	5.2723	-2.4138	7.1106	0.67332	0.46944	-3.3257	1.524	0.91364	8.4321	3.6675	10.605	2.5008	1.0028	2.6863	-0.43252	2.9872	-1.7213	2.9268	-0.59164	0.084774	0.27214	-4.5848	1.5936	3.2373	2.7874	5.3079	-4.1087	-0.16083	-2.0158	5.6734	2.8527	0.90325	2.6402	4.2061	0.76187	5.5995	1.035	4.365	1.1799	3.1181	2.9708	7.2063	0.37462	0.33608	4.0607
-11.102	-9.7255	-15.431	-8.5525	-11.7	-15.423	-11.99	-8.8523	-8.1956	-10.176	-6.444	-10.401	-8.083	-10.71	-9.6571	-6.5976	-14.375	-14.494	-12.815	-12.79	-12.144	-10.357	-15.228	-7.4478	-15.359	-14.872	-9.705	-14.64	-9.3683	-12.499	-11.507	-7.1054	-12.831	-14.656	-10.69	-5.6864	-9.5796	-1.974	-8.4934	-6.4771	-13.313	-11.268	-10.733	-6.4095	-9.6311	-15.106	-10.735	-17.371	-7.5635	-14.084
-6.6158	-3.9119	-3.5394	-9.0858	-4.7978	-2.1021	-1.67	-2.974	2.7032	-6.7925	-8.3485	-9.2587	-7.6454	-9.2344	-3.085	-0.036559	-1.5397	-0.86455	-5.0911	-13.391	-3.373	-6.4738	-2.7798	-8.2051	-8.7619	-1.2378	-4.3522	-2.0656	0.32387	-1.9717	-10.788	-7.218	-6.5153	-5.0939	-0.24402	-2.5066	2.0263	-1.1649	-11.157	-2.5317	-2.8763	-1.2597	-11.902	-8.4029	-4.3767	-4.0947	-5.4578	-2.063	-3.3245	-1.0588
-15.577	-20.325	-27.87	-22.22	-25.057	-28.1	-24.73	-22.95	-24.513	-16.492	-22.361	-22.586	-24.164	-21.421	-24.441	-21.449	-18.731	-20.023	-28.405	-21.689	-29.318	-18.076	-21.093	-21.776	-23.314	-16.384	-20.651	-28.884	-28.232	-25.263	-23.407	-22.134	-22.895	-25.582	-17.028	-22.763	-21.115	-19.758	-17.257	-26.445	-18.037	-17.985	-27.02	-24.613	-23.717	-22.824	-20.299	-24.326	-24.137	-23.481
1.7283	-0.70785	0.40336	0.55179	-9.717	0.29746	-3.5425	-0.42238	-5.4092	0.39657	-7.1061	-4.6528	-4.3504	-3.6213	-1.4048	-4.1916	2.7022	-0.66912	-3.8779	-1.4201	5.5915	0.59898	-4.4773	4.9816	0.52667	-8.4179	-3.3485	-0.74281	-0.51243	-5.377	-3.1993	-1.1181	3.1696	-1.0541	-0.35871	2.9507	-5.4016	-1.8024	-3.42	0.52555	3.6669	0.52942	0.6323	-0.75627	-4.5854	-3.5903	2.7864	1.4749	-2.2793	0.82538
7.3905	8.979	0.98202	14.493	6.595	9.4012	3.8059	6.1642	6.7556	11.017	6.7489	6.7446	9.658	6.871	6.8239	3.6079	1.5457	-2.3491	9.8443	2.8101	3.6886	8.1605	10.568	3.0575	5.3041	3.4782	7.0994	5.4942	6.495	6.1717	11.497	5.1575	10.152	1.8096	4.1484	4.1586	11.226	9.1074	4.414	6.0899	7.096	10.289	10.939	12.563	3.5765	7.3851	4.4209	9.8482	7.969	6.9412
-1.0631	-6.1614	-2.6649	-3.9707	-6.958	-5.1314	-4.6266	-1.7196	2.7658	0.24301	-1.4394	-7.1422	-4.5133	-5.0016	-6.6439	-5.9196	-8.6276	-8.9468	-5.432	-4.6851	0.68074	-9.1867	-7.4361	-2.926	-13.176	-7.6886	-0.52737	-4.655	-8.5352	-2.6523	-6.131	-6.5429	-3.5997	2.019	-6.3175	-6.4866	-8.5021	-2.5261	-4.1277	-7.8647	-3.4598	-9.7524	-9.6969	-3.0475	-2.4553	-9.9267	-0.9999	-8.7137	-12.428	-8.9933
-3.6061	-5.6429	1.3176	-1.4563	-1.8751	-4.1576	-2.5247	-3.9539	0.16022	-0.10607	-7.2644	-1.3633	-3.9226	4.3487	2.544	2.0137	-2.2444	0.28555	-1.2263	-5.0678	-6.6195	-2.6602	-1.103	-4.7659	1.7698	0.4545	-6.4413	-1.4611	-3.1312	3.6681	-6.8388	-2.6149	-6.9174	-7.4126	-0.71303	0.18673	-5.2048	-12.307	-5.7001	-0.29088	-5.0321	-2.3379	1.7177	-2.9081	-1.2136	-5.4901	0.92606	-3.4499	-3.85	-2.7745
-0.4101	-3.8001	-1.6767	-1.5856	2.3418	-2.1352	-5.4917	-6.6924	-1.7253	-6.2748	-5.5077	1.3995	-0.40139	-0.52887	1.0277	-4.8685	0.85159	0.65976	-4.4087	-4.3623	-1.6108	-5.1423	-2.7155	-6.9076	-9.051	-5.6557	-5.2376	-4.3032	-5.5674	2.2088	0.81425	4.0874	-7.3739	-3.6103	-3.6715	-5.7366	-6.6873	-6.8032	-5.5163	-9.2686	-3.592	0.043132	-7.1319	-2.0827	-4.0383	-2.1711	2.8393	-4.8895	-4.4087	0.21343
-7.0053	-10.926	-12.979	-2.8031	-14.223	-12.488	-9.2851	-8.0868	-9.7224	-8.7771	-17.309	-15.563	-16.687	-16.531	-14.74	-12.717	-12.174	-12.795	-14.406	-14.219	-3.9256	-8.3986	-6.2631	-9.9149	-12.673	-12.39	-12.101	-10.785	-11.317	-13.396	-9.4221	-9.2643	-14.78	-18.448	-10.08	-5.3565	-13.704	-3.9879	-17.418	-6.7653	-9.9971	-4.4468	-10.845	-13.557	-16.521	-11.312	-15.843	-5.7918	-10.489	-8.8298
-2.5624	6.2401	2.0569	-3.8629	-2.1602	-4.9319	-4.1037	-2.8915	-5.1526	-0.89524	0.28943	-8.7755	-1.5557	-1.9452	-4.1762	-7.1866	-8.7769	0.10077	-0.62027	-7.3922	2.1242	-7.576	2.5666	-0.091511	-5.1282	-0.78307	0.051007	-0.73517	-2.4479	-4.4234	13.12	2.0135	3.0881	0.11638	0.49877	5.0037	-4.2143	-1.5063	0.66854	-3.8097	-3.3512	-5.1156	-5.868	-9.9381	0.87144	-0.38258	2.1035	3.2124	-5.2114	-1.8441
-3.3672	-0.69208	0.88657	-1.7931	2.9682	-8.8494	4.9084	1.4503	1.7907	4.4901	3.9751	-0.52369	-4.3786	6.1534	0.83976	7.4357	1.1666	-1.1968	-1.053	0.18756	-1.2502	1.0873	-3.182	5.8431	-0.13836	-6.3669	-4.7879	-2.0394	-1.0714	2.1319	2.3303	-0.93526	7.3938	-6.3855	1.9996	3.2486	-1.3014	5.2911	-1.1273	-2.0492	-8.0417	1.7375	0.80315	5.7886	0.46829	1.7266	-0.69192	4.8733	1.1013	0.63437
-14.62	-8.2024	-3.4527	-14.071	-6.2829	-11.417	-6.7187	-5.0136	-7.0993	-14.477	-7.0899	-10.948	-15.895	-16.301	-5.6654	-8.2737	-10.506	-12.971	-6.2556	-0.70277	-7.2631	-0.77945	-12.383	-10.304	-9.1194	-5.4514	-4.1275	-9.9201	-11.55	-7.3483	-10.284	-14.94	-6.1128	-9.1009	-5.4823	-8.0802	-9.351	-9.8622	-7.5534	-13.99	-11.242	-15.974	-4.2024	-7.704	-6.7666	-10.154	-4.7619	-11.231	-9.3571	-10.875
14.543	4.6973	11.264	11.898	12.622	11.599	17.106	8.3186	11.526	7.6873	7.9125	10.895	10.832	8.7623	10.421	11.417	10.63	7.6651	14.109	8.3197	10.42	15.761	11.23	12.448	8.8461	10.524	9.5759	12.344	10.785	6.3417	14.138	13.087	5.1989	16.247	7.2046	6.4054	9.5368	10.583	12.818	5.6166	9.3973	7.4818	9.3387	10.812	8.938	6.6956	11.521	14.145	9.1343	9.3975
3.9265	3.7397	-0.65437	-1.4973	-2.4989	9.7608	1.6786	0.77009	-2.2186	0.46747	-1.1298	-1.4266	4.0085	7.3978	3.2426	5.1729	7.947	11.627	5.6415	3.4477	-2.9054	0.45149	2.0497	2.3826	5.2188	0.70138	0.18023	8.6178	8.5403	-0.053742	9.3158	-2.8031	4.9592	5.0447	5.7501	3.8953	4.0397	5.7905	3.682	-1.651	1.5399	9.3342	0.69142	-3.0943	1.7815	3.3428	4.7573	9.2638	3.4068	0.33197
6.6107	2.5839	-3.5641	4.2762	4.9533	1.7794	-1.8293	4.845	1.7995	3.3265	4.4269	3.8246	4.3533	-0.37603	-1.9762	2.4006	4.8144	1.6662	1.2951	-2.4643	5.826	2.4887	5.1748	-0.079066	0.1506	3.8207	2.5351	0.23928	-2.3926	-3.7968	5.0961	7.1808	0.74153	7.5808	4.2982	7.8585	2.2187	4.104	-4.0827	3.2715	3.3691	5.6758	-2.5728	4.0555	-4.0639	4.6837	1.0646	2.9153	0.69825	4.9031
-4.0862	-9.6265	-7.516	-4.3926	-6.098	-7.6998	-5.574	-5.5308	0.4756	-10.422	-5.8272	-7.0147	1.1833	-3.8633	-9.0687	1.6155	-5.111	-15.122	-1.3934	-2.7139	-6.3531	-5.8163	-0.94703	-4.5541	-11.086	-2.1317	-5.089	-4.4239	-0.98598	-2.1442	-2.0686	-0.21076	-3.953	-6.1026	0.87573	-0.35093	-2.4613	0.80587	-1.2839	-4.1935	-1.5365	-0.36518	-0.64718	1.935	-8.9873	-4.4628	-3.1452	-4.5358	-3.6569	-2.9893
10.063	4.9637	7.2611	3.078	4.7543	7.4473	8.7161	5.779	11.302	7.7962	8.6382	10.325	9.6646	3.5436	11.647	14.215	9.8096	8.9278	3.125	10.696	6.2224	7.7858	9.6251	5.0648	-0.58499	12.864	14.285	12.163	10.836	9.0949	9.7525	13.498	13.161	10.257	4.669	8.911	7.9207	11.656	9.7112	12.513	9.0991	10.229	8.3617	0.90572	5.6708	7.4108	13.41	12.307	3.7442	4.9725
-9.7045	-3.9087	-2.834	-2.8905	-2.2652	-4.1092	1.1977	5.0107	2.6508	-4.5552	0.98773	-2.7873	-4.0333	-0.52962	-2.2472	-2.3086	-4.4091	-7.5047	1.4435	-10.765	0.2667	-3.9833	-0.86118	-0.009942	-5.7946	6.6301	-4.8156	-4.0973	2.7605	-2.9043	-5.1938	-6.9107	-2.8999	-10.571	-0.53784	-7.02	-6.1961	0.5365	2.5188	-6.505	1.3654	1.2968	-4.2697	0.89357	-5.2025	-3.5342	0.22101	-8.0661	-3.0163	-3.0582
-9.2505	-12.08	-10.78	-12.441	-8.1591	-16.745	-9.5542	-10.774	-10.962	-15.218	-12.466	-11.771	-14.852	-7.2455	-15.771	-7.9007	-9.5456	-17.607	-11.003	-15.73	-21.544	-6.9149	-7.6599	-11.197	-13.333	-17.66	-13.738	-9.588	-17.225	-11.999	-11.959	-12.158	-7.9715	-14.94	-11.219	-12.583	-19.295	-4.885	-13.344	-10.954	-13.291	-16.863	-9.7742	-12.876	-11.449	-11.349	-6.3074	-12.186	-6.7441	-13.195
-2.9679	3.5696	6.2418	2.5533	-0.57846	1.6482	-0.24089	1.6632	4.4659	-1.7228	4.919	5.2176	3.1962	0.33688	2.3151	2.833	5.3357	-1.9432	1.6274	9.2328	1.4089	5.2868	-1.4667	1.0677	4.6477	5.4904	4.5177	4.9948	0.61643	-0.77571	1.8657	-0.54153	-2.7863	-2.8345	-1.126	3.5847	7.8276	-4.1226	-0.1734	3.1378	3.4856	3.5014	2.4375	1.3808	-2.4606	-0.21585	-0.020346	0.49022	-0.74887	4.5023
5.9484	3.4292	-0.93151	3.7211	3.386	4.2889	1.4672	-4.2649	3.04	3.7079	3.4719	4.8565	10.283	3.8187	0.6229	9.2208	2.0604	1.5457	9.2526	1.2304	2.142	9.3247	4.6541	5.0346	-0.3959	3.262	-0.75375	4.5949	-1.4127	-0.68189	6.5408	6.5541	3.6865	-1.2925	-0.60652	5.0519	0.84984	-2.3844	3.723	-1.8122	1.2243	2.2688	-0.91093	0.96618	0.7099	-3.5597	-1.4271	4.4945	4.0716	7.6771
1.9478	-2.5962	5.3427	1.6181	5.9948	1.0954	1.3165	-2.0747	0.8675	0.2038	-5.6103	6.1899	-2.8427	0.99184	4.872	4.8457	-3.2821	6.0851	-0.13879	-0.45454	5.1692	-0.0023824	5.0874	-1.9368	1.5845	5.1665	-0.92346	-0.18625	3.454	1.8455	4.4079	3.5968	0.1503	1.869	7.9057	5.3363	0.26422	5.8938	-0.17603	4.9042	1.8144	5.3834	-0.14029	3.1661	4.8846	3.2818	-2.587	2.3883	-4.1728	5.0544
-2.3933	2.3773	-2.4296	0.4255	-2.7826	-2.6264	-4.6118	-1.0834	-1.5736	-6.0426	-4.3872	-3.4431	-2.9029	0.18284	1.0212	-4.9671	-3.001	-1.0747	4.8813	-9.6833	-6.7052	3.0505	0.8401	-0.59248	-0.43749	-3.7709	-1.7451	-1.7899	6.4906	-0.54405	-1.4259	-0.95201	1.3519	4.3859	-2.3014	-3.7419	3.4439	-4.3357	3.1807	-7.6955	1.6428	-0.13425	2.7617	3.9449	-1.1424	-1.3455	-4.76	-0.93765	-1.4756	-5.2651
-1.7345	0.019472	-2.2884	1.1806	2.8201	0.682	-0.72405	0.32658	-2.083	1.088	-8.374	-0.19599	1.9095	-5.8977	-2.5221	6.6513	-1.3402	-6.0977	10.573	-5.0848	-0.44937	-1.6996	2.4976	3.7173	-5.4306	-2.7413	0.70554	-4.1171	-1.1259	1.6036	3.7751	0.37985	7.4179	-0.085383	-2.7976	1.0114	3.4347	-1.3925	1.067	0.42775	3.1776	1.389	3.8467	2.8172	4.3628	-4.6395	-2.059	2.4891	-0.56328	2.0189
-11.473	-25.608	-11.033	-16.007	-16.734	-17.447	-13.467	-15.211	-10.988	-11.892	-20.013	-12.055	-15.653	-13.989	-7.48	-18.432	-15.756	-12.973	-8.5082	-10.337	-14.8	-18.799	-19.803	-14.875	-9.6637	-16.448	-11.983	-13.44	-15.728	-2.3111	-14.187	-7.3764	-16.878	-10.643	-17.332	-13.895	-14.216	-15.155	-12.936	-16.166	-13.241	-11.797	-10.158	-4.5031	-13.182	-19.31	-18.009	-11.45	-17.147	-10.097
-15.401	-11.184	-13.2	-17.589	-10.779	-17.385	-15.5	-14.587	-17.603	-12.193	-9.5344	-13.148	-19.064	-13.015	-13.182	-15.301	-11.98	-8.5757	-11.82	-15.208	-18.109	-7.6036	-14.671	-12.404	-8.5848	-14.812	-10.367	-19.297	-12.313	-15.93	-9.6298	-9.1553	-17.865	-15.824	-11.508	-18.665	-15.031	-18.832	-8.5194	-9.8702	-15.364	-14.483	-12.11	-7.8227	-8.6246	-19.479	-20.764	-14.46	-8.4376	-16.786
-8.9309	-15.201	-9.8239	-10.158	-11.463	-15.608	-8.6499	-15.001	-13.636	-14.554	-17.038	-12.595	-10.924	-18.063	-13.062	-11.959	-16.184	-16.626	-14.095	-15.599	-9.5667	-7.7923	-11.603	-8.7714	-15.001	-10.662	-10.846	-15.461	-11.469	-8.9249	-4.1412	-5.9848	-20.028	-13.013	-12.887	-8.3158	-15.684	-10.951	-15.25	-6.041	-14.986	-10.708	-18.51	-13.061	-9.8564	-5.087	-13.462	-10.355	-13.622	-11.737
2.2284	4.8087	7.0257	3.0529	4.7822	0.88867	5.7995	-0.96672	4.8377	2.7799	4.3633	-0.010089	-0.28328	-2.2629	1.3616	4.0587	1.4082	-2.6449	-2.408	-2.6728	1.8908	5.5596	4.0666	5.3565	-0.27038	0.60212	-1.6887	-1.9924	3.3477	-4.4316	1.2998	0.76417	4.3897	5.2256	-2.4845	0.35265	2.9364	4.353	4.918	3.1039	0.099046	4.3761	5.3255	4.6654	6.0848	6.5237	-3.5126	-1.0766	4.3532	0.23721
-11.501	-10.302	-10.602	-10.852	-9.5786	-11.043	-11.633	-4.3353	-2.2512	-7.2524	-6.6864	-3.9713	-9.5666	-6.3695	-16.008	-9.9495	-9.7526	-12.102	-10.837	-8.514	-7.9925	-10.542	-8.5247	-12.461	-12.937	-5.7982	-9.1988	-12.322	-11.816	-4.6661	-11.265	-13.738	-8.4174	-13.44	-13.629	-11.778	-11.388	-12.23	-8.9585	-13.041	-9.1052	-8.5739	-11.227	-11.139	-13.129	-4.1537	-10.071	-7.8681	-2.2075	-7.8688
-2.2203	1.4068	1.6015	-2.9055	3.296	4.0852	-0.16468	-5.5616	-3.6376	1.9831	2.4944	2.0069	-5.545	0.38845	6.8459	7.9847	0.14395	-5.0026	-5.2475	0.079375	1.2569	-0.98538	-0.7251	-2.8476	-2.4594	3.7731	-4.5414	0.22531	-3.2652	-3.3084	-0.28379	-3.4164	-0.56382	-6.089	3.8511	-0.53255	-1.0374	-5.1691	0.32829	1.3853	2.8954	-0.18439	1.6455	-3.2622	-4.522	-3.1721	-3.5878	-0.11369	-1.7172	1.3395
-22.225	-16.472	-23.289	-25.325	-20.411	-19.456	-19.087	-23.893	-21.992	-24.457	-20.672	-27.734	-24.338	-23.082	-23.241	-24.515	-24.863	-21.968	-23.184	-19.357	-23.497	-23.277	-17.391	-26.18	-22.044	-22.636	-16.176	-26.388	-28.942	-22.933	-22.686	-25.334	-21.606	-17.455	-19.374	-24.845	-21.614	-26.66	-19.066	-26.958	-31.129	-24.41	-21.181	-19.187	-25.253	-23.599	-20.803	-17.617	-22.749	-17.499
4.1976	-3.8051	4.9912	7.0665	-4.0898	-3.8931	8.2219	-1.8176	-1.9925	-0.09238	5.996	4.2822	0.41307	0.21585	1.2675	-5.7045	2.856	2.7787	7.2739	14.602	0.60916	-0.78167	4.3036	2.4591	6.6443	1.4595	5.563	-3.5645	9.068	2.4106	0.50373	-0.37479	6.6737	4.5134	4.0083	7.5629	1.4891	3.0984	1.9425	3.1473	-1.687	0.3268	0.058526	0.33932	7.1599	0.93319	-0.30148	3.2309	0.22639	1.7255
-21.893	-22.343	-19.386	-26.767	-24.812	-25.318	-19.865	-24.738	-21.326	-25.472	-22.984	-24.676	-25.908	-23.258	-20.615	-21.802	-28.876	-22.583	-25.044	-18.438	-26.751	-18.606	-16.765	-26.705	-21.621	-22.814	-20.064	-23.78	-21.765	-22.475	-26.586	-23.825	-23.538	-23.861	-23.764	-23.092	-14.636	-22.444	-16.681	-26.467	-15.646	-23.997	-24.173	-27.499	-19.938	-21.885	-17.843	-20.721	-18.318	-23.34
-14.072	-5.8481	-14.229	-15.574	-13.6	-9.7732	-12.201	-13.792	-12.088	-9.9778	-4.357	-8.329	-1.8821	-7.5509	-12.159	-11.335	-13.376	-8.0363	-7.2891	-6.1228	-8.4589	-9.1285	-8.0906	-8.2342	-11.808	-8.4492	-9.1507	-7.692	-18.096	-12.741	-7.9566	-10.254	-9.7312	-6.5895	-8.0698	-13.919	-7.3221	-8.192	-8.7877	-7.2888	-15.433	-4.356	-7.8399	-10.712	-11.468	-8.1293	-11.121	-12.435	-7.8543	-9.8621
-9.9341	-18.317	-10.765	-5.2958	-2.2925	-8.2944	-11.942	-9.6071	-12.198	-4.9628	-11.02	-2.8035	-4.6496	-4.0113	-5.9036	-8.8929	-3.59	-9.1403	-7.3045	-4.1185	-9.7708	-6.1769	-4.9799	-12.968	-0.93911	-6.1067	-13.658	-10.211	-6.7832	-7.0639	-8.629	-9.0202	-5.9557	-8.0956	-8.5688	-14.583	-4.1651	-3.5243	-10.085	-8.5592	-8.8238	-1.9324	-11.069	-9.263	-9.5941	-2.6082	-6.759	-5.6733	-5.5799	-8.3274
-3.3746	-5.8371	-0.69945	-0.089344	-3.3561	0.581	3.2765	-2.601	-7.9348	-4.726	-4.6693	-0.93262	-1.854	-4.711	-7.5048	-7.1261	1.5502	-2.5214	-1.389	-0.2389	1.8334	-3.1413	-3.1063	2.5804	1.2155	0.23543	-0.8996	-1.299	4.9773	-5.3057	1.5551	0.84958	2.538	-1.1086	-3.2249	-0.29888	0.95884	-3.9083	-1.4453	4.324	-7.8142	-1.8256	0.21373	0.094294	-4.8888	-0.40334	-7.0154	-1.918	3.1784	-1.8104
-2.4092	-0.58533	-6.7724	-2.9208	1.2102	-5.2533	-6.1629	-9.5516	-7.1381	-11.266	-10.571	-5.2218	-4.7925	-6.9113	-8.5445	-0.54382	-8.106	-4.8301	-7.8483	3.2986	-5.3776	-5.9695	4.1888	-1.5798	-3.0814	-9.6921	0.16624	-5.704	-0.070404	-4.9875	-4.7158	-0.41268	-7.809	-1.2491	-2.0576	-6.3817	-0.0028561	-14.073	-8.4514	-2.3925	0.7795	-5.4064	3.1217	0.1993	-4.152	-5.2186	-7.0605	-9.5511	-4.3923	-7.7579
5.0522	-2.6432	-5.8092	-2.6432	4.1133	-2.5637	-2.5052	-1.2613	0.25032	0.41859	-2.5481	7.0675	-3.3151	0.26362	2.3923	-3.3809	-6.9547	-6.9332	3.8994	-3.9707	-9.3973	-0.011068	-2.6666	-0.45743	-5.2998	-7.6321	-4.5417	-2.3864	-3.3484	-3.8201	-0.026103	-4.8996	-3.342	-2.0318	-1.1406	-6.3577	4.3291	-4.3184	-2.1035	4.851	-1.9666	4.3809	-0.9724	-5.6987	-3.7225	0.907	-4.2351	1.7601	-3.903	2.2441
-27.327	-28.329	-21.327	-28.329	-26.684	-25.781	-26.074	-19.523	-21.184	-25.742	-19.031	-16.597	-18.869	-27.376	-16.503	-23.854	-15.366	-17.067	-27.191	-15.94	-28.493	-15.32	-19.893	-19.905	-22.491	-20.488	-21.957	-18.307	-22.712	-25.092	-22.423	-17.704	-18.878	-26.001	-28.339	-26.684	-14.967	-19.587	-28.372	-22.907	-22.372	-24.788	-21.923	-24.507	-21.838	-24.659	-28.534	-20.553	-24.944	-14.93
-10.11	-2.8634	-7.7302	-9.4722	-4.9414	-8.3611	-3.1682	-6.5405	-4.9061	-5.1504	-6.4011	-10.812	-10.393	-8.3918	-6.6883	-7.3568	-8.4049	-3.0524	0.97548	-4.0583	-5.9154	-3.7511	-7.1596	-6.5993	-2.9926	-1.8658	-2.4381	-3.8777	-8.2798	-5.3157	-5.8346	-5.4274	-0.86396	-6.5247	-5.4499	0.65239	-1.2993	-3.5922	-5.2907	-2.1981	-6.5704	-2.1324	-2.2996	-0.77523	-8.863	-7.6311	-8.1454	-4.6012	-1.6779	-9.7795
-7.3104	-3.169	-2.5534	-2.9994	2.2719	-2.5108	-3.9231	-2.7984	-1.0661	-1.8684	-7.4712	-4.9817	2.1304	-5.4752	-3.4464	-8.9083	0.82404	-5.4527	-2.7478	-0.4335	-5.859	-9.6303	-6.4119	3.7605	-5.746	-2.5885	-1.8094	-2.2451	-0.47796	-12.046	-3.1264	-4.7415	-3.8435	-2.2354	-3.2525	-5.3346	1.6007	-3.4971	-5.7763	0.80574	-6.5783	-3.5741	3.5309	-8.7916	-2.2745	-5.6947	-1.2116	-0.56461	-7.2247	-5.1477
-9.1322	-9.9257	-4.0204	-7.254	-12.194	-10.21	-9.2068	-11.569	-8.6456	-9.1319	-4.6273	-6.6797	-12.347	-7.8673	-8.3316	-12.337	-13.182	-6.9795	-7.4613	-8.2707	-14.73	-10.813	-5.5882	-1.3943	-1.9953	-3.8684	-13.304	-12.051	-9.1825	-3.8449	-7.1958	-4.7503	-13.758	-4.7164	-13.033	-7.0672	-11.84	-9.459	-8.036	-0.3738	-9.8052	-7.6187	-2.6224	-8.1318	-13.344	-14.481	-1.0845	-10.84	-12.559	-15.306
0.10204	-1.2787	2.6332	-2.2091	3.0299	-2.384	-0.065016	-1.9048	2.6969	-1.2172	-1.8381	-0.098135	-1.241	2.6428	-7.3828	-6.4173	-1.0132	4.8104	1.2556	-2.9774	-11.048	0.65047	0.62238	5.2031	3.6133	-1.9228	2.9753	-3.8999	0.95391	0.75137	0.07023	4.3613	-2.6162	-0.8402	-3.0629	-2.5834	-3.1537	-2.0934	0.15865	-3.3053	-2.8966	0.19733	-2.4817	-0.67505	-2.1283	2.0984	-3.6397	-1.2511	1.5505	-1.9836
0.11263	3.28	-5.5066	-2.192	-10.078	7.771	5.9125	-3.5562	-1.2919	-4.1281	2.5672	3.2489	0.60453	4.0007	5.1208	2.0455	-1.7617	-0.062002	-4.8004	-1.9487	-1.0104	-2.8985	4.7022	-3.3707	-2.9012	5.8004	-4.8374	1.7125	4.4732	2.9167	-0.90157	3.2541	3.3522	-2.2102	1.5333	-0.47467	7.9562	1.2465	-5.1054	3.9506	4.2695	2.6351	4.4487	-3.1174	0.62899	0.4631	-1.9649	-6.8485	-7.0359	-0.61962
5.2741	-0.12794	-2.2866	0.64112	5.7192	4.4799	2.1957	2.2307	4.0339	3.993	-3.1668	-2.9929	-0.33905	0.43968	-0.88167	10.963	4.4816	3.4243	0.96982	2.1506	4.7005	7.3756	0.74567	2.0245	4.7394	-3.6657	-1.6448	5.6476	0.41946	0.33528	5.4524	0.26328	3.5819	-3.5114	-2.8914	2.8439	-3.2827	-4.2205	-3.7359	0.23679	2.9496	-7.951	7.1641	-1.1681	-0.96804	2.6835	2.8686	-2.5137	-1.763	4.8242
14.754	13.095	7.8384	6.4978	11.772	8.359	4.2091	8.022	7.0521	4.9569	4.595	6.6495	8.9016	7.8859	11.929	5.7292	11.52	7.9235	11.791	8.6638	5.3215	5.1189	8.1662	7.9606	8.8686	6.4229	2.0524	4.1872	7.777	10.86	5.1417	12.6	11.885	10.132	9.0953	12.85	10.064	12.259	5.1113	3.8756	8.7493	9.5478	5.8389	12.126	9.7122	1.3202	15.059	4.7832	6.6257	7.4634
3.6859	-1.3778	-2.4168	4.2502	-1.7949	6.0503	-2.678	4.4453	1.9472	-2.3082	-0.39482	0.27078	2.9973	2.6072	7.9866	1.8703	0.1397	8.0672	-1.1923	-3.3581	6.1813	-4.4813	3.7621	-2.5845	-4.1428	0.61349	-2.1534	-3.8336	0.84453	-2.38	-2.4313	-2.5707	5.0916	-3.9631	-1.9028	1.2818	-6.7236	1.1329	5.0998	0.64394	2.8435	-2.1002	2.9109	1.9124	5.5103	-0.57842	3.7378	1.2796	-2.682	3.8813
-12.739	-9.1978	-5.9439	-17.946	-12.989	-13.065	-9.7665	-19.172	-12.986	-17.502	-15.878	-14.244	-9.3336	-6.9845	-17.191	-11.763	-15.071	-14.8	-9.8535	-10.752	-18.646	-10.625	-8.9509	-11.148	-12.603	-7.5782	-16.823	-10.759	-13.409	-7.212	-9.1715	-13.868	-5.8246	-8.7247	-16.828	-17.776	-11.923	-17.163	-11.527	-8.4696	-12.277	-8.0101	-9.0064	-11.856	-9.8477	-9.7465	-15.034	-11.022	-12.201	-15.958
8.4745	6.9656	10.839	3.3064	5.5655	10.476	10.275	11.279	7.764	10.139	9.3613	8.8649	9.4033	10.888	9.3507	13.534	8.3992	10.404	7.1156	11.429	4.7771	4.1533	9.5681	5.9558	4.5097	12.118	6.9598	5.8266	4.3108	5.2169	7.3158	6.2662	6.506	4.148	6.0122	4.5858	6.3902	5.0918	7.9855	9.9971	8.3921	7.1382	9.2753	8.7304	11.323	14.72	10.809	9.1531	11.009	4.8767
10.565	9.279	5.252	12.545	8.6254	5.8169	6.8723	2.7282	4.9256	8.2766	8.0422	13.161	3.4613	12.939	4.9717	4.4391	10.941	11.725	10.509	5.2377	7.5823	13.233	4.0632	7.1337	4.4348	7.7223	17.525	10.785	12.768	9.1066	1.8234	5.7348	9.8641	11.738	4.8017	5.5833	5.9697	5.606	10.638	3.4504	10.274	10.38	5.9871	7.0359	13.884	7.834	5.9256	5.6958	6.2179	7.359
-0.53308	-10.418	-7.4947	2.783	-0.16623	-4.0116	-6.0621	-7.4495	-2.7901	-9.9156	0.36649	-4.2409	-3.256	-5.8172	-4.9761	-3.901	-2.1527	-8.6766	-4.2671	-8.5321	-13.161	-3.5683	-8.4938	-7.2488	-0.038204	-2.7412	-12.293	-3.8418	-4.1108	-0.99594	-3.8374	-4.1835	-8.5973	-2.4735	-5.7665	-1.0482	0.44954	-8.7503	5.8378	-2.6078	-6.7327	-3.4118	-4.6474	-8.7048	-6.8458	0.73333	-1.2672	-3.0603	-13.73	0.40466
0.70269	-2.4138	0.28991	-6.8335	-9.0019	-3.7962	-5.5902	-3.8238	-2.2674	-6.1225	-4.45	-4.6835	-7.6227	-1.1101	-1.5908	-5.1447	-1.9973	-4.9026	-7.291	-1.4746	3.298	-5.8778	-4.2038	-0.82354	1.8764	-2.2885	-8.7157	-1.5335	-4.54	-5.6335	-2.4618	-7.6261	-3.2644	-6.2507	-1.5041	-3.0332	-9.3786	-6.8068	-6.1144	-4.2145	-3.8469	-5.1386	-5.5117	-3.6335	-12.147	-1.2552	-5.3905	-7.3571	-4.629	-5.9314
7.34	10.972	5.6477	7.9397	7.4699	7.9555	6.6638	11.349	7.1296	5.0824	16.272	10.19	2.7426	6.2706	7.425	3.4302	6.344	11.7	3.2967	5.5859	12.775	5.6026	11.478	10.61	5.0317	1.5569	11.897	9.593	2.4953	4.7363	9.1658	11.916	11.094	3.0045	3.3516	7.134	6.2708	6.8152	10.808	5.2624	10.137	2.8008	7.1648	15.58	4.6153	13.321	5.3538	9.4664	10.986	12.815
-13.744	-5.1149	-17.249	-7.9052	-15.256	-11.26	-17.727	-13.968	-12.905	-10.129	-6.0333	-12.658	-4.0271	-12.766	-6.9516	-16.218	-14.962	-16.682	-10.645	-10.326	-10.933	-8.9183	-12.973	-15.372	-17.382	-15.843	-4.7095	-9.0616	-10.793	-13.833	-15.443	-14.74	-12.727	-15.205	-11.191	-15.975	-12.635	-2.1028	-11.054	-5.0537	-12.884	-13.465	-16.795	-17.214	-15.677	-6.2266	-7.9633	-9.8111	-10.505	-10.877
-9.3369	-0.80018	-6.8208	-5.976	-2.8655	-4.9857	-2.1158	-1.1265	-1.3358	-2.3057	-4.0966	1.8004	-6.7072	-5.5182	-5.5764	-0.26572	-7.3009	-2.4353	-6.2618	-3.319	-4.4777	-2.8135	-1.6248	-1.7226	8.1589	-5.7681	-0.1082	1.2062	-5.651	-2.2282	-8.0933	1.279	-6.1551	-6.8435	-5.4986	-7.0627	-1.2604	-7.3242	1.999	-0.67431	-2.972	1.2099	-5.1941	-3.1253	-5.2888	-3.7266	1.0642	0.46629	-1.4503	-3.5999
-13.617	-19.15	-9.3285	-13.56	-14.406	-13.338	-11.863	-13.437	-10.981	-13.442	-11.326	-5.8173	-10.835	-11.224	-11.252	-14.157	-13.132	-14.396	-15.587	-11.198	-16.168	-8.635	-19.12	-13.958	-12.449	-11.999	-12.282	-11.757	-15.545	-6.7746	-17.442	-13.409	-7.2218	-13.367	-13.008	-20.94	-9.6189	-13.803	-16.375	-12.598	-14.06	-11.263	-10.049	-10.41	-6.8716	-9.6937	-11.346	-10.664	-4.479	-16.107
1.3892	3.1102	2.1186	-2.9205	3.8239	1.423	-3.8102	2.9938	2.2856	-1.7931	-3.2529	-5.8744	7.8684	1.1313	-3.059	0.94371	1.0067	-2.6495	0.96544	1.6052	6.8352	7.6655	6.3775	-3.2671	-2.1331	-0.61643	1.6896	1.5619	-0.46057	1.8563	-0.78993	0.4092	3.2363	-0.22305	3.6347	-0.46694	-2.5103	-0.8969	-7.5124	2.7942	-0.31189	-2.8365	3.1786	3.3283	3.7824	3.0325	-1.7242	-0.066615	7.6999	5.0069
-3.6957	-0.78507	-4.9784	-8.1504	1.9979	-0.44592	0.83497	-0.0042853	0.26198	-0.39765	-2.4264	0.30617	-4.5515	-0.31461	-4.997	1.8201	-8.4436	1.9534	-0.12587	-6.9224	-3.0743	-6.5058	-4.4712	1.9261	-1.37	-7.3771	-0.6764	-0.67914	-3.3228	-8.1099	0.17861	-4.4426	-1.5798	2.9008	-3.1887	-6.6853	-0.30292	-3.1095	-0.039084	-8.5286	-6.3302	-9.5381	-3.349	-9.1651	2.6709	-1.5238	-6.7341	3.2454	-0.50832	-4.369
0.33781	-5.4473	-6.5475	-4.0433	-7.4319	-3.7302	-11.29	-1.5047	-10.757	-13.042	-4.3046	-8.5255	-6.7138	-3.998	-4.0748	-5.6627	-7.4464	-7.9206	-10.602	-4.1651	-6.5786	-3.5814	-1.586	-8.814	-0.80915	-4.6825	-6.9684	-4.9645	-2.3669	-2.1118	-4.9834	-2.2435	-10.612	-2.8401	-4.2494	-7.7805	-6.3607	-6.0276	-9.5884	-4.5265	-6.9431	-1.1014	-11.461	-1.0523	-6.8197	0.62077	-4.1011	-2.276	-4.4277	2.2559
9.4118	9.3353	12.424	7.7884	0.75922	7.7468	7.2023	6.4093	8.0444	5.1317	12.383	10.524	11.377	10.2	8.7937	6.0924	4.0729	9.6259	10.656	4.4219	5.2215	9.0881	11.474	1.5726	6.8469	9.753	8.0278	6.9699	8.0666	8.2795	9.263	-0.12728	1.5647	9.5954	11.128	8.3195	6.5885	6.2835	13.667	11.075	12.625	8.9101	8.8841	8.8984	11.997	11.695	10.653	7.3078	5.4872	9.6739
-14.808	-18.189	-21.178	-21.617	-18.954	-18.941	-21.979	-19.773	-22.823	-24.23	-24.337	-14.859	-19.666	-22.5	-21.753	-18.591	-20.912	-21.166	-21.578	-20.795	-20.398	-29.352	-20.153	-17.814	-20.141	-26.352	-23.686	-17.898	-19.702	-19.191	-21.834	-18.05	-19.445	-22.781	-17.454	-17.566	-19.384	-16.78	-18.249	-12.953	-21.083	-23.127	-18.067	-19.312	-17.053	-21.655	-25.604	-13.887	-13.074	-12.536
0.33721	-0.12932	5.8293	8.7423	6.7888	9.8007	11.53	5.6353	7.0402	6.6489	3.8571	10.664	8.3062	8.4941	3.2705	3.8403	7.1095	8.0461	14.985	7.8906	5.9794	3.4035	6.7089	4.7786	7.1278	5.375	-6.796	9.8428	6.3941	7.0559	1.9507	3.1492	3.8021	11.77	1.0548	5.2729	13.634	5.5135	12.827	1.1737	8.6718	8.3589	11.913	2.3708	14.367	6.0648	10.493	3.6315	5.4753	7.5524
2.1035	3.0934	-3.7028	4.2585	-0.18647	-0.4961	-0.69579	-0.13678	3.1013	-1.2343	-0.41516	1.1854	-2.3373	1.8158	1.9505	-6.4403	-0.21286	2.7628	5.3818	4.3457	1.7779	3.034	0.41841	-2.9614	-3.2243	1.9834	-0.26622	-5.3111	-3.1081	-3.8275	-4.8389	5.506	4.755	1.562	0.83573	2.4751	5.4635	-1.7264	-4.2476	0.012884	5.6106	1.9958	-2.4299	-9.541	0.38171	1.2725	8.0933	-4.67	-5.5307	1.6354
3.4749	1.7292	3.6346	0.10807	-4.2797	-4.2412	-0.048751	7.2629	-0.41833	-1.0161	0.83905	-0.32295	0.66615	-3.1139	0.40675	3.9762	-2.549	7.2531	5.5913	-2.3666	0.87977	0.46807	-5.1601	2.4998	1.2283	2.044	0.29228	-4.0809	-0.78161	0.30968	-5.048	1.3075	-8.334	1.0934	-2.5684	-2.3972	-1.1108	-3.1394	-3.7152	-4.7865	2.8006	-0.32136	3.6333	-0.28211	-3.2305	-2.2211	2.1695	-8.7392	-2.9857	1.0867
-3.2799	-4.0663	-2.9328	-9.8474	-4.8431	-0.81629	4.207	3.5883	-5.4438	0.013076	-4.6389	-8.1255	0.57014	-1.2919	2.1487	-1.0422	-8.4485	-2.9503	-0.48852	3.8988	-6.0464	-5.3048	1.4908	-6.8933	-3.0541	4.3456	2.4072	-6.4912	4.7535	-0.40763	-1.8723	4.389	2.0383	1.2159	-7.1412	-4.3835	-0.57461	0.33728	2.3132	-9.2343	-6.5592	0.51058	-0.55704	-3.1747	-7.4701	2.0914	-3.7965	-1.7977	0.68744	4.1347
-9.7271	-14.515	-12.617	-10.571	-12.824	-17.598	-13.359	-13.6	-12.835	-7.5384	-12.969	-3.8422	-11.308	-16.446	-4.7193	-10.697	-8.7752	-9.2866	-10.985	-11.366	-12.1	-6.1166	-15.132	-11.962	-10.22	-15.512	-10.893	-13.127	-10.479	-7.155	-11.197	-9.0202	-13.559	-11.817	-9.0667	-9.4935	-14.994	-7.8378	-11.092	-7.9324	-9.8906	-10.203	-14.735	-9.3782	-6.0131	-18.488	-16.439	-14.163	-9.854	-6.4128
-12.577	-9.6206	-14.977	-11.136	-10.381	-15.12	-13.386	-8.7008	-15.374	-6.5922	-6.8938	-13.508	-12.34	-8.3748	-6.0823	-8.6538	-10.443	-13.85	-12.602	-5.8737	-8.2952	-16.86	-6.1129	-12.609	-7.6458	-15.089	-2.0947	-13.265	-10.874	-12.977	-8.463	-8.4488	-12.818	-13.012	-7.846	-8.2564	-10.062	-10.953	-12.946	-17.444	-3.1803	-7.8592	-7.8183	-9.1173	-0.66665	-13.981	-5.9988	-11.306	-10.542	-9.6702
0.69575	-0.51632	-7.3061	-0.59506	7.5002	-3.7762	-0.80105	-2.2274	2.2704	-6.1547	-4.1934	0.058627	5.4755	-5.1692	3.3539	2.2618	2.0884	1.7943	-1.3813	5.482	-0.12845	0.80143	-1.6716	0.77737	-11.02	-0.89861	-1.4403	0.45757	-13.616	0.51407	-0.043535	2.2991	1.8236	0.19849	-7.9483	-7.5908	-6.2379	-4.4826	0.9815	2.7999	1.9344	-3.9857	-5.2394	-4.7716	3.8511	-0.78357	-3.2402	-2.3971	-3.2892	-3.0019
-2.2229	-3.7863	-7.6444	-2.6798	-7.9485	-5.2834	-1.3139	-8.6277	-4.6093	-1.2445	1.937	-2.2997	-1.0879	-4.7406	-3.099	0.65248	0.15451	-3.9083	-4.4111	-5.2735	-11.59	-7.8284	1.3226	0.75898	-3.1697	-3.8621	-0.39317	-3.0512	2.9626	-11.107	2.7634	-5.2916	-0.84557	-7.4487	-4.2802	-4.5179	0.76007	-4.7504	-0.58393	1.0319	2.6497	-4.852	-3.5647	2.9363	-3.5775	-2.1332	2.9222	-0.54418	-3.5889	-3.4454
-0.35526	-5.8264	-8.0003	-0.49117	-3.7157	-3.0509	-1.1096	-5.8918	-2.6515	-7.4965	-3.1025	1.8038	-3.4105	-9.3183	-1.8602	-8.078	-4.9728	-5.8759	-2.1187	-3.3446	-6.0967	-5.0391	-10.352	-0.70817	-9.4055	-5.5953	-6.3323	1.9177	-7.9982	-0.79162	-3.9951	-6.1889	-4.7902	-3.431	-4.713	-4.5564	-1.5761	-4.4514	-3.049	-4.0293	-4.9277	-5.8829	-10.946	-7.7534	-6.024	-9.5974	-3.8227	-0.59673	-2.043	-2.4594
-1.5615	1.6194	-5.8873	2.0822	-1.4114	4.6461	4.4236	-7.0724	-2.0297	1.3839	0.58912	-3.1979	1.8413	-0.48512	2.461	-0.46003	-0.51456	2.1703	-1.3438	-6.1855	-1.3706	-2.2643	-6.9662	-1.5824	-2.1227	-0.78747	-5.7273	-5.6595	-3.7262	1.6678	-1.1605	3.7373	-3.3309	2.3205	-2.9709	-0.55278	2.9362	4.7639	-3.1372	1.8675	-0.97933	-0.18886	-4.7331	-2.9781	-1.0783	-0.90667	-0.84765	2.2822	-5.1607	4.8332
5.6885	-3.8258	-0.24583	-4.4477	6.9631	-0.040598	-6.366	2.755	1.7145	-1.5346	-1.6519	-3.8133	1.1833	-2.6506	-2.186	-2.4172	-2.4389	-2.7514	-4.5697	0.56416	-1.37	-4.4156	-4.3384	-7.1979	-2.6647	-9.7082	-0.16386	-2.4688	-2.5852	-5.0494	-2.4611	-6.0915	2.7321	-4.7511	-1.1274	-0.458	-1.3779	0.56899	-0.65543	-1.4023	5.5115	3.0011	-4.309	-9.5858	-1.3276	1.6803	-4.2559	-0.50939	-0.26529	-4.7851
11.554	0.15144	5.5939	9.0714	4.4714	7.1442	6.3306	2.9333	9.9323	7.2809	9.878	9.3524	6.9538	8.7095	6.7251	5.0828	5.2104	4.8523	10.596	4.4248	5.9076	3.6534	3.9263	4.281	2.7994	11.755	4.8876	14.687	5.2985	2.6648	3.4038	7.2266	10.309	8.665	4.2747	10.912	5.7768	3.0114	6.7114	7.8832	3.7445	6.9566	6.9807	4.232	10.444	9.6197	6.0082	6.7344	8.9706	6.572
-9.4548	-10.288	-15.399	-18.665	-13.135	-16.378	-11.051	-14.458	-16.12	-14.139	-20.37	-19.496	-19.278	-18.094	-16.837	-13.962	-14.814	-13.876	-16.896	-13.864	-13.677	-13.776	-16.628	-8.1676	-14.226	-20.261	-8.8319	-15.789	-12.63	-10.524	-12.845	-11.159	-17.197	-14.194	-17.602	-5.0288	-16.894	-10.874	-15.076	-15.1	-11.754	-10.784	-11.502	-22.332	-18.554	-16.452	-17.66	-16.617	-12.082	-9.5523
-16.729	-13.658	-14.249	-14.743	-11.677	-12.531	-11.675	-4.5977	-5.5794	-16.199	-8.2367	-16.17	-4.0621	-13.572	-10.74	-11.395	-15.127	-14.92	-17.42	-8.6114	-10.941	-12.139	-8.8185	-19.148	-8.7014	-13.258	-9.3453	-10.688	-12.735	-12.04	-16.535	-14.311	-14.363	-11.386	-14.775	-13.81	-6.2991	-11.038	-8.6651	-3.1749	-8.8024	-11.05	-14.66	-9.6136	-10.535	-12.588	-17.477	-7.7461	-13.247	-6.1547
-5.5539	0.043746	-1.6964	-2.6124	-9.8412	-2.701	-4.9493	3.1388	-5.6519	-2.6512	2.5615	-2.3688	-2.4521	-2.2461	-1.7362	1.5831	-10.163	-3.9746	1.4172	-1.0516	0.67512	-1.2492	1.7306	-10.05	-1.5177	-11.767	-2.4081	-5.3745	-10.827	-1.5681	-6.6596	2.5824	-4.7037	-4.9357	-3.4896	-2.555	-7.866	0.50013	-8.9576	-0.72771	-7.9553	-2.476	-2.6357	-0.76414	1.4667	-5.0447	-5.719	-5.0106	-5.0691	-2.9748
-21.209	-15.016	-12.755	-16.216	-14.314	-7.7002	-14.599	-13.518	-13.626	-17.787	-19.335	-18.086	-19.762	-18.521	-15.385	-20.035	-12.267	-21.142	-13.476	-19.044	-11.962	-12.722	-14.401	-11.438	-16.67	-12.615	-8.1517	-13.102	-15.014	-14.941	-5.6916	-12.869	-19.536	-14.467	-11.599	-14.701	-15.768	-15.224	-18.57	-11.274	-12.372	-12.583	-12.574	-11.247	-19.098	-19.096	-17.124	-13.693	-15.059	-19.162
-9.0366	-11.167	-11.811	-7.5758	-9.7788	-14.162	-10.646	-12.516	-12.638	-7.3723	-7.7255	-11.71	-5.767	-10.65	-3.3129	-7.5659	-7.2468	-7.8932	-7.2335	-9.4811	-10.288	-6.6987	-9.0241	-10.887	-4.5403	-2.1321	-11.688	-10.946	-12.446	-3.5129	-6.4204	-9.129	-6.2693	-11.206	-11.912	-10.394	-5.0987	-6.5309	-7.3869	-6.076	-7.0618	-4.1033	-15.679	-9.3065	-3.9545	-11.353	-11.726	-7.2204	-5.4052	-2.454
8.1334	0.13801	6.315	-3.5878	5.342	15.134	3.8672	2.457	7.515	6.2125	4.6946	6.7909	4.4679	-3.322	3.4695	-1.7985	6.1633	4.9368	3.3294	0.74181	3.0858	1.7191	4.7703	2.6363	6.7376	8.1422	6.4667	5.8783	9.218	13.251	1.553	4.1681	6.8532	0.37441	4.7074	3.1252	-0.15303	4.9439	-1.5284	-0.78324	2.3456	6.0019	5.1467	6.6223	4.7433	4.7765	6.2354	8.7957	3.0932	11.352
-13.505	-11.222	-9.1331	-9.7475	-15.961	-17.97	-15.927	-13.915	-7.3354	-12.886	-13.917	-18.935	-23.864	-10.361	-12.837	-8.0904	-12.918	-13.57	-15.663	-9.7942	-14.461	-15.573	-13.4	-7.707	-18.649	-15.861	-14.038	-17.831	-13.099	-15.028	-11.749	-15.159	-14.849	-12.483	-9.7115	-13.664	-6.9012	-18.722	-9.8351	-14.149	-11.151	-13.712	-12.307	-13.757	-21.617	-12.275	-12.327	-17.955	-12.465	-8.4102
-4.7359	-7.5251	-7.5007	-13.569	-15.81	-10.449	-14.62	-14.519	-6.5789	-19.837	-14.353	-16.461	-14.408	-8.1997	-15.522	-9.9726	-7.5098	-12.919	-7.7999	-8.4479	-13.168	-10.597	-14.11	-10.087	-13.561	-13.668	-10.54	-9.7	-16.27	-10.682	-10.078	-7.4855	-10.51	-14.044	-18.237	-14.701	-10.423	-8.5621	-8.7766	-14.508	-14.02	-6.4227	-10.489	-13.35	-6.2142	-12.493	-17.577	-10.293	-13.115	-9.478
1.9605	7.5658	-2.2354	2.5763	0.10569	3.0903	4.7353	1.6564	2.1745	-4.9035	-1.8868	-0.65105	3.1395	7.7086	6.3215	5.817	-0.34147	1.9622	-0.8372	-6.9353	5.3574	10.456	0.081958	-1.3431	1.3417	1.5504	-7.2024	3.4539	0.22753	2.1918	-3.7096	0.54221	-2.2482	-1.011	-3.3717	-0.59009	3.4542	-1.5442	1.4772	3.1405	1.8822	-0.24521	-4.4726	-4.0844	2.7018	-2.5206	2.7609	-4.5698	-3.8732	0.22302
-5.7044	-12.201	-11.82	-8.7329	-1.9198	-12.177	-13.809	-6.5936	-6.3357	-4.919	-11.8	-12.67	-12.92	-10.461	-9.2205	-14.314	-4.969	-10.629	-10.603	-10.526	-16.001	-7.2286	-7.9164	-5.5284	-5.567	-9.9067	-11.817	-7.9293	-15.637	-12.272	-7.6664	-11.742	-10.16	-6.6844	-7.0111	-4.6793	-16.972	-8.0596	-8.9587	-21.8	0.84761	-6.9567	-11.839	-3.2526	-19.275	-6.9089	-4.8359	-7.955	-5.2698	-11.285
-7.4307	3.0121	-3.6409	1.1733	0.66004	-0.67725	5.3268	-0.040962	-2.6609	-1.508	-0.66537	1.3674	0.30434	-9.3246	-1.0134	-3.2175	4.7924	-0.23201	3.4633	-2.1824	4.1668	-0.22907	-3.921	-4.51	7.1464	0.67154	0.9301	-5.4232	-5.3655	-3.2802	-1.387	-1.9135	0.94756	-1.5776	-3.1355	0.14797	-1.4983	-3.958	-1.0588	-1.6302	-4.7806	-6.654	-8.5656	-0.95154	-2.8468	-2.3233	-6.59	-0.37065	-3.8631	-7.3541
-12.205	-6.6893	-17.166	-13.884	-12.534	-14.157	-20.781	-8.9487	-12.283	-11.964	-14.779	-17.349	-16.797	-11.96	-12.214	-10.305	-11.123	-18.902	-8.1179	-11.434	-6.8652	-9.1631	-9.1183	-8.5057	-8.467	-13.473	-10.298	-8.7118	-19.834	-18.635	-8.7782	-5.2259	-12.086	-18.052	-13.828	-15.15	-11.54	-11.031	-12.189	-14.767	-13.268	-14.264	-18.522	-14.762	-20.839	-7.9193	-6.1515	-13.689	-10.824	-12.996
-1.8962	-2.313	-3.6847	6.429	-9.5924	-2.531	-2.8095	-3.1391	-2.2544	0.18975	0.15354	-1.0587	-4.9019	-7.2977	-4.1516	-0.54004	-8.1027	-8.3432	1.1395	-1.1768	0.34651	-7.068	-6.5998	2.2492	-3.2384	0.052778	-2.7338	-8.6842	-0.49303	5.1859	-4.182	-2.9153	-7.997	-3.2076	1.1879	-2.4488	-5.1159	-0.11882	-5.9021	3.9344	-3.8943	-2.7941	-3.0121	-3.382	-6.3248	-2.8538	-0.097014	2.1507	-1.7815	-4.2066
5.3274	5.3097	10.514	5.8265	14.827	8.9673	5.5506	5.5841	10.378	9.5737	8.1177	12.144	5.5951	5.0185	11.214	9.7554	8.2515	14.868	13.836	5.4336	15.999	7.8724	5.9419	4.2572	5.814	7.1139	6.9197	10.214	8.2053	3.6492	6.7802	13.348	12.586	10.812	10.458	7.968	5.4669	2.897	15.196	4.6148	11.129	10.137	4.8058	13.523	6.7829	7.6151	0.039946	9.9265	12.17	12.022
-8.7945	-9.9384	-15.363	-14.05	-5.3561	-11.373	-6.8436	-15.709	-11.984	-9.1357	-15.525	-14.761	-5.1452	-10.577	-14.396	-7.4312	-6.3401	-13.422	-16.816	-8.8317	-13.192	-11.03	-16.762	-8.8688	-16.707	-10.258	-12.105	-11.221	-16.342	-13.073	-15.659	-14.212	-12.443	-12.581	-7.237	-8.5892	-13.749	-12.261	-11.815	-10.897	-15.329	-13.409	-12.042	-13.688	-10.284	-11.708	-21.584	-10.488	-11.082	-11.85
0.49438	-1.4243	-3.2285	1.0637	-4.8203	4.528	-3.6414	-1.2816	-5.9013	-1.8655	-3.2344	2.3968	-3.7676	1.6377	0.89863	-4.3986	-0.98115	-6.5948	-0.54516	2.1325	5.5273	5.4653	0.6895	-7.0869	-2.0229	-3.8553	-2.7375	-3.9912	0.33039	-1.5523	-1.9581	-1.6586	-7.105	-0.073343	1.1423	-3.3943	-4.9021	1.318	-0.11068	-1.8792	0.74017	-6.1246	5.6369	-5.9135	-2.8037	-3.8086	1.2143	0.19436	-3.7228	1.7842
-6.3585	0.72283	-5.4119	-5.7149	-4.8325	-0.35895	-6.2288	6.5275	-1.063	-0.63048	3.2981	1.395	-5.2044	-8.8964	-3.1995	-5.2168	-0.90323	-7.1011	-11.724	-7.1325	-5.3518	-0.5282	4.3463	1.3628	-3.528	-7.7926	-5.1465	-3.1546	0.95317	-3.3432	-4.0722	1.281	-2.6888	-3.6308	2.4162	0.27021	1.6016	-6.7898	3.8596	5.8713	2.7874	-13.352	-8.2174	-2.4604	0.53632	0.61705	-2.0803	-3.5294	-3.6901	-3.234
3.9678	2.561	-1.1214	3.4169	0.40781	0.93725	-2.0998	7.0131	-0.35559	4.9256	-0.284	3.2055	0.6581	-5.5482	6.4546	-5.4947	-5.674	0.50544	-1.6057	1.2172	-4.3885	-3.8071	2.6882	3.375	2.2172	3.4837	0.36964	-2.0283	1.5869	1.0423	-1.5397	-4.1611	6.1532	7.2043	-3.1876	1.1858	1.9778	-2.2591	1.7169	4.8738	-0.45459	-4.7507	0.56498	-0.1238	-1.0989	0.6331	4.124	-2.6883	-0.85998	-1.231
9.1406	3.5484	5.336	4.9189	9.4742	1.384	4.3992	5.484	13.91	7.6787	7.5852	8.7724	0.36886	12.399	6.9566	4.6608	4.1622	2.5084	8.9737	8.5334	3.309	10.69	9.6346	12.884	8.249	9.0627	9.4037	9.4854	13.531	3.5665	7.4638	12.867	10.093	4.3568	1.6725	13.343	6.6921	10.95	0.83097	4.8069	6.1754	12.011	9.677	6.3011	10.334	7.1926	9.5806	7.8735	3.3239	11.974
1.3044	2.9274	1.7812	-0.9614	-0.61777	-0.12329	-2.8233	2.83	1.4904	-0.96906	-6.3437	-1.438	0.81922	2.5397	4.1016	-5.5062	1.7261	-2.6307	1.3548	-3.7801	1.7107	2.5538	7.4806	-0.97782	1.0761	5.2934	5.2462	1.8098	-2.9614	-6.7656	-0.67942	-3.0085	-4.9147	-3.7881	1.0475	1.3182	-4.7085	0.94735	-4.5275	-5.4045	-1.3013	-5.3358	-3.905	-1.5711	-1.6689	-1.0831	-2.2285	0.53839	-1.2504	-5.1357
15.535	6.7469	16.636	6.4743	2.8575	11.077	4.5255	8.8057	12.322	9.0609	9.4956	8.014	6.054	3.961	3.1672	9.8095	11.296	7.5745	10.549	11.291	8.8044	6.9256	9.5588	6.2336	5.416	8.2625	1.5393	8.0398	9.9543	8.1945	12.18	13.846	6.7902	7.744	11.406	13.962	9.9083	11.377	9.2784	5.1821	4.1233	9.8837	8.3841	4.1016	5.8295	3.5349	5.3181	10.81	6.0136	7.4136
-6.6124	-1.6002	-4.4735	-3.384	-6.0276	-12.102	-1.7274	1.4044	-1.5609	-1.4617	-5.3631	-7.2118	-12.516	-3.0847	-5.1481	-5.2069	-2.175	-1.6355	-8.3141	0.17145	-7.629	-4.7072	-7.0843	-5.2294	-3.6665	-6.4949	-2.7545	-5.7583	-1.2118	-12.11	-4.5712	-2.4799	-0.89147	-0.89946	-6.6382	-0.9985	-4.6765	0.47929	-6.8147	-6.057	-3.5517	-6.5053	-6.3051	-2.3828	-9.456	-3.2602	-1.6883	-10.522	-2.4355	-4.6602
-27.844	-21.57	-25.934	-17.896	-27.074	-17.907	-16.302	-15.044	-23.441	-18.674	-24.099	-21.646	-21.632	-25.396	-19.284	-19.189	-13.812	-25.789	-17.293	-18.255	-24.952	-18.55	-20.54	-19.352	-21.28	-21.388	-26.843	-18.766	-16.599	-22.421	-23.641	-22.897	-20.241	-28.503	-14.955	-16.222	-22.498	-18.598	-19.201	-21.66	-26.635	-21.04	-20.034	-20.978	-22.205	-25.794	-21.685	-20.928	-26.313	-21.274
-3.9685	-9.1038	3.1765	-4.7943	-2.0149	-1.3658	-1.2151	-6.0996	-8.552	1.2954	4.9076	-6.1717	-9.0385	-6.1655	-6.2317	-2.1567	-1.333	-10.619	6.1189	-2.1714	-0.1713	-4.9832	-3.0845	-7.3982	-2.9946	-3.0738	-8.6896	3.4379	7.8736	-8.4078	-3.5312	-6.6678	-2.5064	-5.2034	6.3169	1.1181	-7.0222	-3.7799	-3.573	-4.2635	-5.6515	-3.0134	-2.9666	0.59767	-7.1565	1.0284	5.3968	-6.5639	-0.87714	-3.5623
9.0537	-0.21269	-3.7532	3.2829	1.0884	-0.48071	-6.3445	-1.7569	1.8513	8.3159	-1.7872	-5.9904	-3.8008	0.17435	-3.7131	-1.5938	-0.29359	7.2831	-2.6066	-2.088	1.31	0.60092	1.3147	8.232	-0.68846	-4.6031	5.0202	-1.4716	-2.643	2.146	1.0005	1.7935	-0.88517	-4.8654	-0.61048	-3.0365	2.2367	-0.78275	-2.7422	-2.1206	-4.9059	0.65983	-7.5994	3.6749	1.8285	5.5093	-4.3557	-0.30041	-4.7209	-2.2864
-3.6424	5.4215	-4.7122	0.47745	-1.7823	-6.1955	5.1454	-1.436	-4.7101	0.46653	2.899	-2.6524	-3.0081	10.549	-6.2589	0.78227	-5.2069	-4.3194	-0.61416	-0.49611	-1.5831	1.2305	-7.022	-6.0297	-5.2132	-3.245	-0.77663	4.1532	-6.6363	-2.4863	-2.8007	-2.7787	-1.0711	-1.2554	4.7418	2.2905	-3.7688	-2.5326	-0.37592	-1.4853	-3.7237	-5.1619	4.1172	-8.514	-0.61971	4.1905	6.8303	-6.8766	-3.5188	0.36224
1.2782	-0.40796	0.88561	-4.7824	4.9334	0.33269	-1.367	1.7577	0.57331	-0.30671	-3.5864	4.3186	4.3224	4.1322	1.2855	-2.5341	4.7829	1.1915	3.9922	7.9876	-1.9309	-7.4366	6.3496	-1.7134	-4.4057	2.6661	5.6855	-3.4175	-4.4475	4.3789	3.1903	-1.4726	2.9581	2.8617	3.4924	0.51261	2.8066	3.836	-0.43842	5.2538	2.0305	2.4343	1.4487	2.1208	-2.5785	0.77032	2.9196	2.6621	-1.369	-4.0588
0.10153	-7.6347	2.3555	-2.6468	-3.1928	-4.5283	-0.93263	0.088117	-5.5962	-8.2739	-7.7924	-3.3292	2.6758	2.0589	-1.073	-0.71227	-8.7958	-0.28452	-0.46673	-8.8423	-6.3528	-12.499	-7.3208	1.1472	-2.5034	-4.2574	-1.4744	-6.1921	-6.2217	-4.7325	-1.3702	-2.1539	-2.56	-4.1805	-0.8387	-1.3936	-6.3993	-7.8807	-9.0175	-0.5953	-3.3159	0.5816	-3.0464	-2.8056	-5.9486	-1.7702	-2.591	1.9722	-4.63	-1.3568
-8.1929	-0.43286	-3.2391	-4.5938	-3.0565	-6.453	-2.2885	-4.3508	-1.7659	-0.74958	-1.4913	-1.7143	-7.3277	-2.0299	-5.6663	-6.394	-6.9673	-10.423	0.065065	-2.6927	-9.693	-8.6776	-4.0638	-3.1683	-1.9311	-2.2765	-3.8627	-4.7162	-10.579	-8.2037	-2.3145	-0.75456	0.5934	-1.6075	-0.47402	-3.7264	-2.538	-2.5985	1.1029	-8.8011	-4.6965	-10.336	-0.49514	-5.6622	-5.8242	-0.39779	-10.178	-6.0169	-6.0119	-4.8951
-8.6443	-12.571	-5.8513	-12.827	-4.6082	-5.1368	-9.7536	-9.4216	-12.38	-12.92	-4.7718	-4.899	-8.8851	-4.7378	-12.544	-10.44	-4.7933	-6.8329	-17.154	-11.478	-10.365	-14.755	-10.736	-7.326	-13.028	-11	-3.3625	-9.9563	-9.8632	-7.5742	-12.93	-12.233	-11.955	-12.53	-7.24	-9.6123	-12.762	-11.244	-8.134	-7.8556	-10.549	-15.856	-7.5874	-8.4033	-6.266	-11.174	-15.565	-11.873	-11.986	-14.458
-2.5107	-3.4494	-5.1238	-4.2411	-8.0392	-2.5578	-0.55131	-10.974	-10.549	-7.3847	-4.6766	-13.131	-9.1514	-8.3463	-10.068	-1.2559	-9.9399	-2.5281	-3.6334	-5.8233	-10.836	-0.4037	-7.4526	-1.2472	-4.1519	-7.8776	-11.09	-13.438	-7.9038	-13.248	-6.5468	-6.2815	-4.6402	-6.2818	-15.478	-1.9155	-7.0655	5.0954	-4.9321	-4.8696	-1.2332	-8.8721	-11.63	-2.7219	-7.2767	-0.71072	-5.0398	-1.1481	1.9656	-11.43
-9.697	-11.416	-18.076	-7.427	-11.034	-16.381	-8.214	-13.074	-15.136	-7.1283	-8.3314	-12.232	-15.612	-12.711	-9.0521	-12.387	-8.4545	-15.594	-8.1404	-13.993	-6.3395	-13.755	-11.024	-11.741	-13.605	-4.0857	-7.2439	-12.246	-13.993	-8.0761	-14.867	-10.095	-13.065	-15.927	-13.792	-14.808	-10.704	-5.4837	-11.184	-14.095	-10.358	-16.722	-15.796	-12.156	-7.7065	-10.31	-1.8954	-4.433	-8.1997	-12.883
4.6711	6.1891	5.4496	8.0905	3.5139	11.047	5.1994	3.6131	4.2785	8.0815	2.4677	2.1058	5.4728	3.7367	5.18	5.0797	11.338	2.743	-0.43212	3.3259	7.1104	6.3998	7.6136	5.0492	8.598	7.8074	4.6446	3.3666	8.771	6.5507	8.3821	4.3592	6.6915	6.286	0.5683	10.311	3.9245	9.7849	7.2656	6.592	6.6103	3.3835	17.348	4.9735	6.5236	4.5197	7.3461	3.6558	7.6385	9.9602
-5.6648	-9.17	-7.4928	-11.049	-11.937	-10.034	-3.757	-5.5543	-17.741	-3.291	-9.1212	-14.053	-8.6183	-10.693	-5.4876	-11.882	-9.2899	-6.9442	-5.5303	-10.888	-5.9299	-9.5893	-8.1321	-8.0532	-10.935	-5.1176	-7.5482	-6.8407	-11.634	-16.609	-14.442	-2.4143	-8.7258	-6.119	-15.879	-4.7204	-4.5813	-8.4102	-13.183	-6.284	-12.699	-8.8845	-9.3193	-5.9658	-8.526	-5.5922	-5.2379	-11.451	-11.283	-11.625
-18.067	-14.16	-2.5634	-16.609	-7.8444	-17.63	-11.723	-15.712	-10.599	-19.841	-17.158	-12.969	-14.426	-14.153	-15.691	-8.7475	-10.675	-12.687	-14.261	-19.282	-15.603	-13.294	-12.471	-5.6323	-15.522	-12.225	-15.795	-10.379	-11.132	-10.347	-13.533	-16.045	-14.144	-17.937	-10.593	-12.597	-13.561	-10.928	-12.468	-10.609	-9.5509	-17.61	-13.046	-17.914	-12.877	-11.498	-20.95	-15.947	-15.357	-7.5898
-2.2121	-3.3303	-2.3105	-9.0939	-7.3193	0.41581	-1.188	-0.85245	-3.6574	-4.5643	-5.6783	-3.4534	-1.4161	-1.1711	-1.0093	-5.0096	-8.3548	-0.97601	2.3519	1.1341	-5.1482	-0.29476	2.984	2.0932	-5.5523	-4.0294	-2.1321	-4.2817	3.6614	4.8424	0.41909	-12.046	-1.6758	-3.3912	-8.1122	-6.7	1.3628	-5.5578	1.4609	-5.2459	-5.352	-2.7347	-1.6144	2.0907	-2.7775	-10.796	-1.7472	0.7481	-0.49803	-3.5242
-9.5457	-15.23	-12.715	-14.024	-16.555	-13.201	-8.4047	-9.337	-12.29	-8.2527	-7.9403	-10.369	-13.254	-5.1974	-11.86	-11.38	-10.852	-13.242	-6.8631	-10.37	-10.011	-7.7977	-18.054	-2.8246	-13.984	-4.814	-15.464	-14.725	-9.2221	-7.686	-15.241	-13.044	-8.1443	-15.206	-6.0326	-9.3989	-12.409	-9.6108	-13.389	-15.034	-11.211	-12.188	-5.2519	-14.976	-13.271	-10.184	-7.9597	-14.48	-10.172	-11.908
0.82144	1.5501	-0.26447	3.6758	-1.8352	-3.7296	-4.1433	-0.76566	1.7047	-0.95353	-1.8884	-3.0797	-2.0299	-1.7321	0.45959	-3.3718	0.50468	-5.399	-0.069059	2.8821	-0.61497	-0.54826	-7.1719	-0.097689	-4.9175	-4.3621	-1.4894	3.2837	-1.9511	-5.4378	3.1741	-5.396	0.21321	4.9914	2.8153	-2.4058	0.20795	6.0354	-4.0009	-3.5439	6.8565	0.74257	2.6806	-7.7203	2.3207	-2.7746	1.4241	-3.9764	-1.8692	-3.7284
-13.641	-7.1039	-9.596	-14.475	-18.595	-14.564	-10.618	-13.887	-11.325	-19.834	-12.171	-5.65	-11.672	-16.542	-8.5723	-10.526	-11.211	-6.1394	-10.597	-9.216	-14.853	-10.489	-7.5588	-12.235	-11.532	-12.06	-14.164	-11.202	-10.024	-15.41	-13.784	-14.772	-13.56	-13.688	-19.195	-6.3359	-7.9533	-11.052	-15.649	-15.328	-11.988	-15.829	-10.351	-4.0625	-10.191	-7.4152	-11.729	-14.466	-16.768	-10.733
-0.93824	2.234	-4.2928	-2.3499	-1.9731	2.1832	-1.8391	-4.982	-0.67496	-4.7499	-5.1928	-1.7127	-1.5134	-1.4952	0.61252	5.3503	0.14051	1.7107	-2.9556	0.089051	7.3805	1.0531	-0.34735	-1.4691	1.0059	-1.8051	2.3573	-3.5255	-1.7254	2.2547	-6.0935	-2.2934	-1.3242	-3.7297	2.6959	-3.0937	-3.3446	-3.3152	4.8821	-1.3868	-1.9971	-0.86115	-6.186	2.5752	-5.5652	-0.095876	0.46523	-1.5672	-1.6424	-0.27771
2.6756	15.034	13.84	13.505	8.6515	5.509	10.221	6.5095	5.5776	11.572	10.284	7.475	6.8069	11.924	6.7139	13.286	3.8459	4.7673	4.1138	10.065	11.721	3.4997	13.242	10.035	11.742	10.616	9.291	11.043	9.1265	4.3851	9.8971	15.286	9.4698	13.788	5.3787	10.058	0.26038	10.576	5.902	3.4872	9.5267	5.4617	6.8357	9.5182	10.142	6.7163	10.848	7.0872	8.517	12.948
-12.927	-7.2673	-12.19	-10.541	-11.484	-13.892	-14.068	-10.654	-3.7212	-12.483	-15.32	-14.901	-11.915	-11.508	-17.06	-14.927	-12.228	-13.086	-11.634	-20.793	-14.241	-11.077	-10.379	-14.29	-11.994	-10.822	-13.727	-13.082	-19.15	-17.704	-10.064	-17.703	-14.079	-6.6155	-11.808	-14.949	-19.103	-9.287	-7.1888	-13.861	-12.819	-12.529	-18.178	-10.416	-14.32	-11.878	-13.227	-14.073	0.25125	-15.976
-13.189	-14.915	-14.064	-15.957	-12.272	-14.225	-19.749	-11.252	-18.781	-15.892	-7.7117	-8.563	-15.415	-11.244	-12.807	-12.582	-18.197	-14.38	-12.788	-18.385	-13.812	-14.496	-15.454	-7.5352	-17.776	-14.336	-12.123	-11.03	-12.854	-13.914	-19.235	-19.401	-13.568	-17.141	-16.728	-10.244	-4.3034	-17.351	-9.5581	-16.608	-11.812	-11.068	-13.163	-8.2826	-11.833	-10.863	-14.946	-11.687	-11.867	-16.74
-5.5118	-4.5893	-7.6921	-2.8178	-8.9168	-2.5233	-8.1844	-5.5061	-0.64159	-3.0711	-8.5328	-4.3065	-12.362	-12.253	0.35935	-5.4037	-11.449	-4.9208	-6.8512	-7.5703	-3.8152	-6.4832	-3.8091	-5.2645	-8.544	-15.688	-2.4985	-10.603	-12.758	-7.6717	-3.967	-2.4156	-3.7774	-2.4827	-2.4364	-0.99829	-9.2245	-9.9249	-10.718	-2.7327	-4.7823	-8.3152	-5.722	-3.09	-9.1938	-6.8741	-2.6277	-3.2054	-16.754	-3.7853
-11.678	-7.334	-11.59	-17.49	-12.949	-12.125	-16.532	-14.342	-7.8794	-9.9606	-7.325	-14.005	-17.885	-12.54	-13.303	-7.0033	-4.9868	-13.386	-9.3571	-12.987	-14.588	-18.222	-11.457	-21.338	-11.237	-2.9918	-7.8724	-9.5289	-11.888	-12.141	-13.85	-12.909	-5.4027	-8.2384	-10.648	-13.041	-10.154	-14.977	-14.848	-15.448	-11.064	-9.6301	-12.406	-10.454	-13.022	-21.445	-14.06	-12.852	-18.293	-12.641
-2.868	-2.0527	-1.8449	-3.2529	-3.9536	-7.8395	-2.3668	-5.7948	-2.0374	-7.7015	-7.8942	-7.637	-1.9927	-10.798	-3.5541	-0.70142	-3.9326	-9.0886	-3.6632	-5.14	0.76233	4.6485	-5.4556	-8.2775	-7.3234	-4.9398	-7.4219	-10.58	-5.986	-1.5254	-7.2676	-6.5539	-8.2676	-0.12521	-7.5672	-4.7184	-1.6758	-6.5134	-0.97736	-9.9898	-8.8032	-8.4417	0.47942	-5.26	-5.0202	-5.6046	-3.5235	-7.278	-3.4107	-0.63757
-11.791	-6.6714	-11.05	-12.76	-7.0113	-8.9508	-7.1375	-13.475	-14.788	-9.9987	-12.186	-6.3018	-10.938	-10.407	-9.7965	-15.508	-2.612	-8.4111	-7.8632	-14.541	-10.015	-17.39	-14.858	-7.6379	-6.1125	-10.901	-8.7215	-9.5965	-7.9107	-15.776	-12.74	-15.751	-16.648	-10.974	-13.09	-14.393	-10.678	-12.342	-8.8596	-11.924	-13.066	-14.536	-10.586	-17.755	-13.62	-8.8379	-13.839	-9.7473	-11.383	-14.316
-4.4453	3.6861	-4.3622	-1.0082	-4.0256	-3.8129	1.2415	-3.0301	3.6618	-6.0399	-5.9109	-3.2836	-4.7571	1.3178	-2.9867	-0.43218	-8.1077	1.4245	0.73055	-10.006	-6.0668	-7.9256	-5.8865	-1.2051	3.6995	-2.3148	-10.338	5.3951	1.0065	1.3949	-3.3237	-3.371	-7.8675	0.75148	-2.9542	-6.3536	-0.3421	-7.7182	0.90324	-9.6489	-4.401	-4.0025	-6.961	1.5327	-0.036261	-7.2865	-7.2457	-0.80228	-6.9434	-5.108
-8.2861	-6.1463	-4.4865	-8.9405	-2.6695	-0.0048853	-9.521	-8.4935	-3.8488	-5.2794	-3.304	-3.7923	-10.141	-12.382	-10.344	-9.763	-4.571	-0.94384	-5.4493	-10.425	-8.9012	-8.4542	-4.5026	-7.1672	-4.8537	-2.6634	-9.9825	-9.6674	-2.8131	-2.0535	-6.0359	-6.5039	-5.7072	-4.5329	-5.9399	-11.3	-10.47	-6.4637	-3.3908	-3.785	-14.789	-3.486	-5.9106	0.70429	-5.4449	-3.4914	-6.8187	-9.2679	-10.631	-5.9116
-3.1159	-5.2738	-4.9132	-0.61819	-9.9598	-9.4966	-5.4776	-7.5785	4.1799	-2.4565	-2.9631	1.4912	-4.136	-2.3576	-4.7704	-9.2717	-3.2394	-3.4263	-2.8466	-1.8078	-0.47224	3.5586	-7.5237	-1.9907	-0.89695	-4.8275	-9.8208	-3.1142	-2.8638	-4.8451	-7.5906	-7.1502	-1.5679	3.3967	-5.6731	-4.2335	-6.0293	-3.4371	-0.088919	-3.2139	-7.4273	-4.4504	-5.2358	-1.2389	1.9176	-4.1936	-8.5847	-7.1736	-4.5276	-9.0451
1.6571	6.2774	3.54	-0.72664	0.16701	-2.7957	2.1084	-6.5203	-2.2393	-4.8794	6.2935	-3.6849	1.8569	-5.4665	-0.32592	-0.16381	-0.32783	-5.7098	-1.7007	-10.113	-8.526	-1.7905	1.6882	-4.0128	4.2384	-5.7231	0.7353	5.351	-0.33937	0.66478	-3.7397	-1.2343	-4.2045	-10.589	-1.0714	-4.8234	0.070113	-5.3937	-2.2096	-3.3514	0.6228	1.7099	-1.5816	-2.9092	3.7407	-6.2357	0.31711	-4.5214	-3.6089	1.7169
3.5879	-0.57646	4.2107	1.9426	0.39951	-2.5776	2.765	7.1312	3.0822	0.019733	9.6966	4.1963	1.4807	1.2353	-0.94147	1.1721	3.8531	4.2806	5.6117	2.0115	-3.8135	1.422	11.598	-3.2155	-1.333	-0.22306	2.9812	-4.5083	-0.78085	-5.3552	7.0488	1.0549	-1.4993	0.21332	5.4827	3.9829	-1.0528	6.7597	0.68737	-2.069	4.9982	-6.574	-2.0486	-1.4267	3.555	-5.0324	-0.99679	2.5925	-3.546	4.3032
14.086	4.8617	1.6298	6.7518	1.6566	0.45736	5.6201	-3.2894	5.5854	5.0903	8.6152	1.2679	9.9151	4.041	12.257	4.7478	2.1395	1.0525	10.175	3.0991	4.625	2.9594	7.8365	2.5875	2.4447	5.8282	4.5911	0.93431	9.8125	10.539	9.6287	10.1	7.3652	3.6369	-0.4666	3.4142	4.6416	7.7746	10.913	-3.2044	9.9152	5.6971	4.2892	-0.60009	2.7222	0.42788	5.9731	7.0625	0.33803	14.334
0.52588	1.4367	-0.66879	2.1444	2.6914	0.19992	1.5256	2.8152	2.4198	9.6483	1.1772	-2.5489	3.9482	3.0234	8.6341	3.0727	6.0101	3.6861	9.1897	5.8173	-0.58184	4.2831	-0.56299	-3.8514	0.99496	1.9359	6.2227	0.31938	0.42018	0.31173	0.27135	4.1232	-0.93359	11.694	11.297	0.66941	1.3965	1.4713	5.6793	-0.14189	-1.2776	2.4064	8.2242	1.849	6.4714	8.684	0.86786	0.47321	6.0867	0.96222
-14.534	-18.161	-11.25	-12.779	-17.773	-15.668	-3.8793	-14.042	-13.335	-15.655	-13.065	-8.1488	-12.856	-5.1791	-9.7794	-16.613	-6.7307	-8.6283	-8.0495	-18.168	-10.13	-15.329	-11.978	-13.384	-17.256	-14	-11.682	-15.639	-12.728	-12.41	-15.811	-9.894	-16.614	-11.556	-13.78	-15.863	-22.01	-16.1	-6.8273	-16.782	-16.594	-14.779	-4.4	-13.532	-8.9692	-15.732	-9.9482	-10.686	-19.154	-12.691
-0.32196	3.2149	3.5368	1.1445	4.4326	2.7589	-1.2156	-3.7293	-0.25042	0.53639	-2.1831	3.2061	-8.9693	-1.0891	-1.0208	-2.6136	-4.0707	-3.3075	5.422	-4.674	-3.8394	-3.6074	-1.1404	-0.67878	-3.7504	1.4055	0.93266	-4.3387	-3.3788	-6.1544	-0.30063	4.2247	1.4646	-0.67272	3.8464	0.64412	3.8217	2.3045	-2.5207	0.73746	0.78631	-2.9078	-5.3579	0.17597	-1.7531	-4.4478	-4.3352	7.3614	-3.1269	-1.546
2.2783	-3.9434	1.8377	-5.9542	-3.1672	-2.7491	-3.4239	-7.9064	-4.9788	-0.47236	-6.6696	-3.989	-9.1862	-10.717	-4.7291	-5.9562	-0.93481	-4.2219	-1.4255	-4.1126	-6.5988	-3.0911	-0.23514	-7.4613	-5.0973	-3.2988	-4.713	-0.35187	-5.6001	-6.9275	-8.2104	-3.4028	-1.5217	-5.5862	5.0073	-10.482	-0.072929	0.082807	-1.0112	-9.4456	-2.9778	-5.5923	-4.5792	-6.8179	-3.2396	-3.5194	0.17897	-1.5798	-11.066	-8.8472
6.7114	7.6546	4.805	7.2185	6.0349	7.6176	3.4558	7.2016	8.3039	3.6974	2.0974	8.0762	7.798	5.0505	8.1507	7.2935	10.001	10.443	6.9656	4.8275	6.2468	10.804	2.6704	1.1406	3.4222	8.9063	7.4662	4.3777	1.4416	5.1726	9.7174	4.7615	2.7783	6.7256	3.6147	7.8065	4.6702	1.9397	2.0116	0.18528	3.6717	11.629	7.5548	4.7465	7.2425	11.602	9.5457	1.6749	2.007	1.5186
13.131	10.506	1.0838	2.5353	7.0527	4.45	-1.0534	8.02	4.8969	6.9438	7.8029	1.6441	5.1479	0.64539	9.3101	9.3949	3.2132	5.2476	11.958	7.6052	9.2359	4.1767	10.488	5.1408	10.258	4.7528	6.4528	10.204	7.9823	9.9315	3.5872	6.4967	7.8666	6.7791	7.4728	7.869	9.7394	4.6848	3.5832	7.4913	4.1337	0.62084	0.017013	3.8716	7.4684	4.5247	4.8391	4.7557	8.0702	11.265
-13.048	-13.478	-15.878	-14.605	-10.514	-11.254	-6.0767	-15.27	-11.373	-10.201	-14.238	-4.9031	-15.543	-16.686	-10.946	-8.1175	-13.131	-15.76	-11.769	-13.866	-18.174	-6.9792	-14.9	-6.3876	-16.325	-14.261	-12.107	-3.3508	-9.9633	-14.308	-16.215	-15.987	-6.7804	-16.566	-10.715	-17.793	-12.022	-12.627	-12.454	-17.952	-11.025	-14.359	-13.978	-11.085	-11.414	-10.317	-13.188	-11.138	-11.746	-19.122
-4.2064	0.082056	-5.9764	0.32078	-4.9185	-6.2764	-1.8186	-4.2023	-3.9755	2.3564	-3.9885	-6.3333	-1.6634	1.1045	-3.0988	-6.8761	-5.1832	-3.286	-5.6696	4.0526	-1.2892	-1.6479	-3.4015	1.2413	5.6635	-1.1947	-4.4181	-1.636	-6.9719	2.2288	0.038846	-5.7408	5.4821	-5.5309	-2.788	-4.0051	-2.0659	1.6074	-8.8839	-4.2623	-2.0614	0.18046	-7.4062	-2.142	-3.7587	-2.0439	-0.82157	-4.0068	-3.5257	1.4952
7.0976	5.4522	7.6087	11.687	10.194	-1.4833	6.1795	3.2932	6.0001	3.2117	8.0222	10.082	3.4206	4.4538	5.8017	10.757	11.903	7.4875	2.3797	9.3252	8.6509	6.1846	8.6194	2.2988	9.3247	9.1643	12.592	8.4008	12.233	7.8568	7.0599	16.635	12.261	7.0539	1.6273	2.7862	8.9487	8.8146	9.1258	12.88	5.5033	5.1559	10.678	4.8143	0.26158	10.726	10.05	5.8731	5.7396	4.603
-14.281	-13.61	-17.527	-9.0428	-10.123	-13.954	-10.226	-15.305	-12.107	-8.5892	-12.558	-14.48	-18.32	-12.236	-8.2759	-16.289	-8.7878	-10.443	-10.763	-5.9399	-10.369	-6.1915	-17.405	-13.311	-16.03	-8.6878	-13.08	-14.684	-0.21552	-7.7267	-10.479	-8.706	-10.273	-14.641	-14.819	-13.515	-13.575	-7.4972	-7.1381	-17.639	-9.7821	-7.2668	-24.884	-13.525	-17.484	-9.3724	-9.4148	-12.901	-7.8067	-18.293
-16.282	-6.5141	-5.5659	-7.3425	-9.9813	-11.118	-13.489	-7.6748	-14.683	-11.495	-12.7	-11.236	-12.046	-7.2231	-16.32	-7.958	-8.1594	-16.084	-16.456	-1.044	-6.1307	-3.2846	-10.823	-6.7453	-13.435	-12.096	-12.018	-8.1533	-3.0535	-9.2974	-9.3621	-12.756	-16.168	-8.0124	-14.802	-14.417	-9.789	-5.8509	-11.944	-8.6769	-4.7381	-11.559	-14.451	-13.822	-11.38	-6.9111	-9.1253	-16.079	-13.79	-10.707
1.2131	4.6693	-0.64565	-2.4743	6.0535	-5.6104	-5.3879	-0.51605	1.8643	-9.2863	3.5526	-2.1436	3.4762	-4.1074	-2.5285	-7.9699	-2.5322	-1.8624	-1.5086	-5.01	-1.4106	-0.058798	-5.8025	-1.0444	5.4055	4.8798	-2.4529	-3.3718	1.4174	-0.83409	-0.66677	-1.4343	4.9478	0.72161	-0.55226	-2.891	-4.8432	-3.4161	-4.4303	3.2692	-1.2077	-5.1975	-7.1835	-1.5749	-4.2331	-2.3961	-7.0635	-5.4813	2.0566	2.6818
-6.9824	-18.425	-12.786	-7.2065	-14.393	-12.216	-9.6594	-13.923	-8.1209	-11.898	-11.214	-10.734	-9.8451	-13.472	-9.1523	-11.066	-5.1987	-13.365	-9.4469	-9.5569	-11.61	-17.592	-10.283	-12.032	-15.558	-8.9076	-13.551	-16.247	-11.858	-17.099	-15.242	-11.599	-11.113	-7.9333	-12.589	-16.919	-11.097	-18.281	-12.281	-14.505	-16.038	-11.151	-18.003	-11.381	-13.256	-10.472	-14.808	-12.944	-9.0161	-16.498
1.4072	4.407	9.6931	7.9039	5.8018	9.7261	1.1499	12.126	9.2192	15.802	11.147	19.302	2.0468	1.512	9.6397	11.076	1.5299	4.1816	8.0671	3.3357	3.2564	7.9972	7.8806	7.0468	2.9285	6.1999	8.212	3.5878	4.113	10.854	4.666	0.31721	7.8312	7.6342	5.6127	8.7398	2.019	13.857	8.8757	8.4884	7.8246	6.9158	5.3502	10.348	5.3398	11.169	5.1097	11.439	8.3211	5.7213
-10.32	-20.494	-12.417	-10.096	-15.866	-12.804	-13.098	-12.562	-13.722	-8.0319	-9.6584	-15.838	-12.159	-13.624	-7.7876	-11.976	-13.85	-13.357	-13.384	-13.049	-12.367	-17.843	-18.101	-15.856	-13.537	-12.853	-12.586	-8.2497	-15.556	-14.795	-15.405	-13.829	-11.095	-18.069	-10.216	-15.569	-16.283	-15.849	-16.808	-13.614	-11.381	-3.5874	-8.2416	-17.308	-15.963	-17.805	-13.568	-13.952	-11.113	-11.606
2.9436	2.3573	0.78433	8.4819	-0.5325	4.3009	-3.9597	-0.9878	-2.7358	5.4312	1.2046	-5.7164	-5.755	0.34996	2.0793	-4.272	-1.3754	1.6927	0.27071	-4.4067	-0.11906	-0.8842	-4.6897	-0.50822	-9.382	-2.5473	-4.5029	1.6981	4.8216	-1.2668	-5.1926	-9.2542	0.84803	-2.8418	-4.8991	-2.1816	1.8235	-6.4359	-3.9942	9.7798	-3.343	-1.9799	-6.5641	-4.0546	-3.4767	-1.7525	-3.5468	5.0827	2.1666	3.9121
1.8041	-6.9241	1.9708	-0.25991	-1.2991	-6.9834	0.093895	6.7343	-2.6531	-4.2903	-1.7988	-0.37275	-0.94157	-9.8875	-1.5952	-2.5005	-0.69558	0.60061	0.58918	-3.8332	1.399	-1.3087	-1.4518	-3.8083	-2.5227	-4.0237	-2.9049	-1.9059	-1.1994	0.11698	-1.227	0.39543	0.4438	-5.3576	-4.0017	1.5093	-1.717	-5.7237	-1.5518	-8.8885	-0.40836	-4.6173	-3.8207	-1.7588	-4.5683	-4.7929	-1.6845	-0.6051	-3.6517	-1.4256
-14.442	-7.1012	-5.0968	-9.847	-10.818	-11.55	-8.1705	-8.426	-9.1352	-5.1083	-12.599	-9.248	-8.1316	-14.727	-11.407	-7.5674	-9.7624	-15.353	-7.3217	-14.105	-5.328	-8.0789	-10.307	-6.7288	-12.449	-4.2831	-14.524	-9.0537	-6.1347	-9.3872	-9.65	-10.226	-4.2143	-17.558	-8.5676	-8.7352	-3.9913	-12.077	-4.5072	-5.7703	-7.1523	-3.6128	-8.9236	-15.27	-6.4585	-9.9645	-8.8911	-19.966	-5.3337	-2.7627
-11.473	-13.463	-9.3993	-11.319	-7.8628	-15.479	-8.9823	-14.076	-11.122	-16.105	-13.016	-10.759	-15.629	-9.0266	-15.026	-15.803	-15.081	-17.141	-15.261	-5.4843	-15.42	-15.205	-10.565	-11.048	-9.027	-14.123	-8.4815	-10.046	-14.125	-7.5452	-12.824	-15.322	-11.507	-14.737	-9.017	-13.503	-7.3335	-11.091	-15.944	-9.5881	-11.16	-9.94	-12.77	-10.284	-11.076	-10.398	-11.053	-12.467	-8.8219	-13.046
7.9871	9.0921	7.2179	6.1192	12.163	5.8223	17.049	4.1701	7.6434	13.647	8.8655	4.7703	6.6886	8.0454	3.7049	10.513	2.67	9.0013	7.109	9.7485	1.3766	16.131	5.3098	7.2828	7.8094	12.122	6.4969	1.1547	7.6665	8.002	-2.5501	9.498	8.7371	9.8397	2.717	13.308	12.688	5.8834	7.5489	4.7961	6.9406	13.047	10.247	8.728	5.0131	10.453	11.015	7.2912	7.625	10.965
-3.1434	-1.8172	5.041	-3.2027	-3.3192	-2.9696	-1.2671	-4.1774	-7.8559	-12.551	-8.0475	-2.4616	1.4518	-3.6645	-4.1772	-8.5791	-3.1714	-6.0141	-0.74651	-7.1636	-5.5531	1.1664	2.6234	-6.4123	-2.0041	-3.4331	-0.78469	-2.8657	-0.78729	-9.7144	-0.58999	-2.7943	-5.6837	-1.0815	-4.976	-8.3395	-11.763	-0.16221	-5.1143	-9.1173	-3.4547	-0.60672	-3.7338	-3.7924	0.0040184	2.2456	-2.8959	-6.2769	0.38458	-4.7743
2.432	-1.7243	4.4225	-0.57755	4.3948	-3.3736	7.335	1.5178	5.0034	4.145	-0.13169	1.8589	-4.4013	4.0055	0.92981	5.2716	3.1285	-1.2911	3.4869	1.921	-2.6822	1.7134	-4.7487	1.396	1.9433	-1.8778	4.6111	0.82245	3.221	0.65272	0.40751	-1.8223	4.4201	1.3389	7.6689	8.3971	4.2768	6.9034	-3.7826	-3.8443	0.23501	-1.5851	8.276	4.3188	2.5851	2.7856	-3.6369	5.545	3.3149	-0.034704
-10.581	-6.6116	-12.183	-15.491	-10.068	-11.212	-10.755	-14.811	-21.779	-10.936	-13.664	-5.0407	-6.254	-13.645	-4.8846	-7.3208	-9.1113	-13.056	-13.022	-9.1376	-9.4606	-10.054	-8.0847	-11.91	-19.627	-8.6543	-17.749	-8.222	-15.303	-8.3982	-8.8659	-14.79	-7.5663	-7.5852	-18.593	-14.203	-7.923	-14.623	-14.015	-11.804	-16.886	-17.63	-10.385	-10.476	-7.7126	-10.056	-7.6492	-11.792	-7.2847	-8.0502
-10.646	-19.466	-12.724	-10.909	-8.2763	-13.231	-5.7793	-10.352	-11.174	-12.321	-13.461	-11.684	-10.156	-12.31	-7.621	-7.2333	-9.9439	-6.8517	-11.784	-8.6324	-7.1245	-14.677	-8.2037	-7.5369	-12.484	-13.824	-3.3993	-13.229	-14.08	-16.492	-7.5238	-12.145	-6.3335	-11.378	-9.9019	-7.952	-8.6894	-8.8298	-5.4461	-13.119	-14.547	-10.535	-8.2137	-6.9221	-6.6628	-9.9274	-8.6625	-2.2969	-12.266	-14.644
-10.649	-2.39	-12.175	-18.351	-13.273	-11.14	-7.4254	-10.001	-10.625	-7.4832	-15.171	-10.323	-9.3316	-14.65	-19.717	-11.954	-5.6141	-16.775	-11.762	-11.472	-7.947	-10.521	-5.1046	-13.932	-7.7584	-11	-5.5039	-13.494	-13.207	-12.29	-11.72	-9.6831	-10.911	-18.661	-16.866	-10.104	-11.447	-12.586	-8.5559	-11.838	-17.526	-7.6697	-10.459	-15.532	-15.75	-2.0003	-12.321	-12.543	-10.736	-9.8158
-10.42	-4.9823	-9.5298	-1.9945	-3.6176	-7.3618	-4.5085	-3.6566	-5.9075	-5.2717	-4.1746	-11.378	-10.45	-12.367	-3.1247	-4.8661	-1.7225	-8.8893	-5.2152	-7.6075	-13.242	-0.42826	-8.1658	2.55	-9.0972	-6.4593	-0.39954	-0.97164	-5.8387	-4.2255	-3.1569	-7.7659	-6.3763	-7.7093	-10.555	-6.8181	-1.6925	-7.276	-3.1802	-0.96811	-5.4714	-11.57	-6.7667	-0.26704	-0.51409	-1.5077	-8.2421	-6.2362	-2.9056	-3.1228
-7.2683	-4.5391	-3.6177	-12.741	-6.3485	-8.5637	-10.78	-10.149	-10.167	-15.9	-3.278	-8.6142	-8.2127	-13.171	-8.8054	-12.614	-14.557	-13.094	-11.417	-6.318	-6.1731	-8.2076	-4.9835	-6.5529	-11.781	-18.661	-10.309	-4.5708	-11.712	-11.925	-5.3546	-8.785	-6.7657	-14.816	-14.16	-2.5483	-3.9672	-6.0903	-7.0425	-10.794	-15.665	-5.5157	-4.3404	-4.461	-15.163	-13.62	-7.9586	-3.7169	-8.0649	-8.6157
-12.607	-13.804	-4.5755	-5.5768	-4.9305	-12.404	-4.4935	-8.0683	-7.4557	-6.4167	-7.948	-8.1849	-2.5535	-0.80408	-4.8167	-2.48	-6.8526	-4.5063	-8.0047	-5.7353	-2.9006	-6.3656	-10.547	-1.4528	-3.5803	0.047723	-5.3547	-9.5036	-8.4935	-0.11851	-8.5091	-2.987	-4.3057	-5.2257	-7.3511	-6.8724	-3.0406	-2.9431	-6.4804	-12.013	-9.0586	-4.95	-5.0163	-11.04	-9.4797	-5.4697	-1.5929	-7.402	-8.617	-9.737
-21.984	-18.288	-25.927	-25.276	-21.683	-21.021	-25.675	-25.519	-22.072	-21.573	-21.209	-19.639	-27.539	-25.895	-27.336	-16.364	-19	-24.354	-17.731	-26.049	-24.96	-28.971	-22.943	-25.571	-24.306	-22.691	-24.583	-23.136	-15.437	-21.161	-24.524	-20.213	-16.652	-26.957	-25.499	-24.837	-21.662	-20.302	-24.368	-28.387	-18.128	-18.495	-27.61	-25.528	-22.434	-16.135	-24.044	-20.819	-15.221	-27.153
-2.4866	-0.21444	-0.99724	6.3803	-1.0881	-8.036	2.0637	-7.2071	1.9704	0.21946	5.3801	1.5286	-0.65647	3.2731	-2.6207	1.7129	-1.9162	1.9382	5.4437	-1.2805	-1.6186	-2.9723	-2.9759	-1.1285	-1.2771	-3.0216	-3.0339	-3.2289	0.37439	3.5741	-1.9507	6.1995	1.9131	-6.8008	-1.7518	-4.6784	0.021337	-5.4306	-4.1835	-1.0536	2.9255	-0.63554	2.464	0.17318	0.22745	-2.0874	-3.5322	-3.1037	0.65338	-4.9374
2.9995	-0.99247	2.5929	-5.0707	-0.54615	-0.30466	-3.7095	2.3921	-0.33363	-1.5991	-4.6334	2.9311	1.5497	0.14496	-2.3331	3.2245	-0.78342	-3.5361	-5.1333	-5.8513	-4.5073	2.0199	-0.30984	-7.9794	-4.7759	6.442	-1.188	-3.4544	-4.3681	-1.8259	-6.153	-3.3602	1.7302	-4.9999	-1.6666	-2.3002	6.4474	1.0058	-0.44568	-1.3845	-0.054454	-6.9322	0.69359	-1.3569	-5.4863	1.7726	2.2735	4.4524	-4.175	-0.30129
-3.8397	-1.205	-7.9556	4.6844	0.19014	-7.131	-3.5054	-1.24	1.6274	3.2713	-3.286	-4.4214	0.79512	-9.4257	0.025158	1.4055	-0.18168	1.8517	1.2012	-2.2456	-7.0883	-4.5356	-1.6659	-5.7318	-2.6535	1.7358	1.3155	-4.4408	-3.3457	-1.1333	-4.8615	4.7993	3.5223	0.36215	3.6124	-2.7833	2.7339	-5.8401	-0.16157	-2.2387	-0.56535	-6.9483	-3.1359	5.3523	-10.374	-4.4594	-8.7729	-2.6199	-0.15035	2.063
-27.26	-16.135	-23.286	-27.731	-29.01	-20.175	-20.971	-18.36	-22.159	-21.733	-22.097	-18.319	-19.435	-20.899	-19.767	-17.984	-14.528	-19.486	-26.206	-16.247	-30.468	-21.708	-24.722	-20.471	-20.432	-19.743	-24.189	-21.703	-25.83	-17.465	-22.945	-23.133	-25.02	-25.548	-26.918	-21.788	-22.639	-20.488	-19.154	-20.446	-23.346	-28.828	-17.868	-23.99	-12.84	-25.3	-24.212	-15.995	-23.279	-16.897
-0.36568	0.18828	0.89301	1.0704	-6.9175	-4.3416	-2.5453	3.3477	5.9574	-4.8212	-0.099362	-4.0625	3.8466	3.4557	-0.70469	3.3127	4.707	1.612	-2.9677	-4.4712	1.2797	-0.8476	1.8498	3.2256	0.20092	2.2295	-5.7441	-2.823	3.7184	3.0716	-3.155	-5.4595	6.0581	0.1197	1.4075	6.1398	1.039	4.2815	-1.9198	5.4447	1.7769	-0.67839	-0.05826	1.5158	-1.4463	4.5319	-8.9979	3.5828	4.4081	2.1459
-2.0619	-3.7982	-1.4999	-9.9837	-0.95376	-5.6578	-0.37778	-2.3364	0.61958	-0.86207	0.43532	-2.3522	2.2329	-5.1447	1.5422	-7.543	-2.9305	-4.6388	-4.3522	-0.38458	-5.6236	-2.6681	-2.5833	-7.1953	-0.041183	-3.4892	-2.4126	-5.7078	-3.8234	-4.7711	-4.9444	-0.73825	-2.6718	-2.3659	-5.6465	-9.1462	-6.4137	0.49867	-10.598	-4.4903	1.4686	-4.4803	2.0989	-2.2925	-3.0257	-8.6599	-0.23204	-8.5974	-3.7929	-7.414
-8.4783	-1.0914	-10.261	-9.9798	-6.8766	-4.4343	0.84923	-1.8622	-3.152	-5.3264	-5.448	-4.2206	-3.6485	-8.4782	-6.1784	-6.2602	-7.1972	-10.293	-4.1551	-0.079135	-5.8004	-9.4748	-1.3163	-3.2489	-3.6862	-9.0663	-3.0329	0.69606	-5.8443	-6.2358	-3.7909	-9.318	-4.3868	-6.7696	-0.71402	-1.6864	-5.0537	-2.3131	-3.858	-6.4784	-8.9568	-11.074	-2.4101	-7.8963	-12.325	-1.9587	-4.0398	-6.4737	0.70417	-6.1962
-16.939	-16.379	-13.274	-13.598	-10.312	-7.4389	-12.173	-16.01	-12.267	-15.104	-11.193	-10.227	-11.003	-12.795	-11.906	-13.714	-15.344	-8.4273	-11.156	-12.306	-12.076	-10.545	-16.503	-8.1708	-10.453	-11.42	-7.202	-7.2194	-12.838	-13.307	-8.8643	-8.5679	-21.863	-18.677	-10.879	-13.157	-13.205	-11.954	-15.12	-7.2126	-16.128	-19.773	-13.829	-18.061	-8.5322	-16.324	-14.369	-15.883	-8.1135	-10.747
-21.875	-25.711	-25.469	-18.092	-21.798	-17.423	-19.505	-23.137	-24.91	-20.049	-14.195	-24.429	-21.161	-28.275	-19.296	-20.935	-25.371	-20.285	-23.732	-24.781	-18.925	-23.392	-21.026	-21.065	-22.958	-21.949	-16.805	-27.971	-18.573	-22.113	-27.04	-22.552	-21.694	-17.461	-25.947	-23.499	-26.052	-25.027	-19.64	-23.025	-25.177	-23.057	-20.791	-22.555	-22.282	-19.961	-18.772	-23.798	-19.677	-26.43
-4.3803	-6.699	-3.907	-6.5384	-9.262	-13.158	-8.7838	-10.18	-12.465	-12.613	-14.565	-14.471	-3.2912	-13.857	-10.47	-6.867	-10.161	-17.911	-9.0922	-6.5434	-11.154	-2.9966	-8.3835	-13.531	-17.348	-8.8741	-8.7968	-2.9689	-6.8447	-9.7582	-6.1744	-7.4028	-4.9807	-11.096	-8.4026	-8.9839	-11.114	-9.5525	-11.915	-7.9764	-4.7053	-3.9383	2.4036	-9.4849	-12.644	-11.498	-12.046	-7.7225	-9.1707	-8.0071
1.0063	-3.7846	-6.0014	-7.3625	-5.799	2.1792	-3.4506	-4.9386	-0.52916	2.2271	-11.621	-2.4005	-5.5795	-6.3347	-1.7134	-3.0519	0.37987	-5.2986	1.3018	-0.53083	-7.5397	-7.7475	3.641	-4.8808	4.613	-3.5596	-9.2282	-4.805	-2.8861	-1.4245	-6.737	-6.4011	-2.4259	-8.4416	0.44356	-2.7955	-6.4921	-0.73935	-6.693	-5.8485	-6.5929	-1.6491	-8.8464	1.7055	-1.5547	-4.9124	2.3583	1.8955	-1.3083	-4.1166
-3.5808	1.2681	-4.7595	0.85804	3.2071	2	-3.0774	1.6738	-3.4322	-2.57	0.44687	7.7401	4.9367	-4.5376	-0.23799	3.0714	-6.0354	0.79216	-1.8291	-0.52858	1.8226	9.1296	2.4513	1.1943	5.167	2.4822	7.7901	3.2547	-1.5941	5.7832	3.779	4.4678	0.9782	-6.1415	6.9151	2.3308	9.4296	5.6571	-1.8051	-6.442	-0.5957	1.0382	-3.8558	-5.0868	5.0855	4.3261	2.7015	2.6601	2.8165	5.2859
6.9071	13.08	10.601	11.243	2.4207	1.4118	7.3334	2.9393	14.621	6.1075	17.074	7.9794	4.2406	9.8048	9.7509	5.3095	3.8522	10.898	13.616	9.2141	9.8337	6.9854	4.9734	2.5676	4.2323	6.9917	7.6172	0.56664	0.218	5.0887	4.3986	3.7193	5.5753	0.99817	4.3119	1.5934	8.2151	6.9537	5.3006	1.1159	7.2704	6.6419	2.499	7.4599	9.9024	4.221	6.5742	1.5192	11.431	9.5585
-9.0973	-8.4665	-6.9	-10.223	-11.559	-14.16	-5.4541	-3.7895	-8.4891	-10.818	-13.396	-10.915	-8.3433	-16.004	-7.9359	-13.557	-13.952	-12.646	-16.26	-11.485	-9.9302	-12.575	-12.134	-17.309	-4.4531	-14.138	-12.025	-10.487	-13.638	-4.7651	-12.027	-18.5	-11.071	-14.301	-10.876	-12.596	-9.9846	-7.1431	-7.0251	-10.929	-13.685	-9.4138	-16.774	-12.922	-10.331	-8.7763	-10.036	-4.1335	-2.9253	-16.037
-14.828	-9.1417	-23.876	-14.965	-15.848	-9.5509	-16.033	-21.446	-12.763	-15.709	-10.225	-16.348	-7.7709	-19.134	-18.429	-11.631	-17.395	-13.814	-13.757	-10.191	-12.976	-8.5943	-19.171	-11.262	-19.605	-15.598	-12.336	-10.121	-16.242	-10.687	-15.748	-12.045	-12.605	-17.192	-13.919	-14.652	-16.181	-12.038	-16.586	-12.249	-18.901	-15.986	-8.9758	-17.924	-14.01	-20.227	-13.164	-10.003	-12.618	-7.6004
-14.576	-10.532	-17.016	-15.056	-12.107	-13.723	-13.412	-14.425	-8.3585	-15.31	-15.336	-20.098	-9.4896	-16.647	-12.677	-12.559	-16.268	-10.234	-10.97	-7.4627	-11.349	-13.516	-10.202	-14.137	-10.309	-9.855	-14.032	-17.49	-17.646	-8.0961	-9.4328	-9.3081	-13.438	-15.106	-11.07	-14.897	-10.75	-10.894	-18.098	-4.7888	-16.198	-13.108	-7.4047	-15.141	-14.172	-20.577	-15.806	-11.148	-12.453	-16.481
3.9281	2.2735	-2.9609	-4.4555	2.2897	-3.7307	-1.3976	4.2087	-3.2221	-3.528	1.6639	-2.9123	-0.91415	1.2543	-1.7153	-3.959	-3.5477	3.4025	1.3677	-4.4743	-0.25442	2.6136	-1.9188	-5.4171	-1.856	-3.2087	-1.7697	-2.2187	1.8728	2.3629	0.85311	-7.917	5.0717	-2.5134	-5.2852	-0.27451	-3.4519	1.908	-0.81961	-1.9957	-10.175	-0.26047	1.3542	-0.68524	-5.539	-4.3985	-4.2383	-3.2637	-0.95786	-3.1574
11.736	0.50674	7.2594	2.758	-2.4998	0.31936	-3.6135	-2.5351	-2.9611	5.5581	-7.4653	4.0731	7.4772	1.049	3.1067	-1.4858	5.2773	-0.63126	3.5143	-1.0441	-6.5309	3.5376	3.9546	0.86523	1.4336	4.7022	2.6923	0.2349	3.2565	-3.5141	3.4007	2.2603	3.5566	-1.1589	6.1729	4.3492	-1.6342	5.3942	-2.2225	4.0198	-2.0194	-0.14531	3.5625	4.6727	2.1908	7.1542	2.553	-0.11186	-3.6194	1.2549
-6.6471	-3.9443	-8.4217	-5.8401	-7.8227	-4.851	-7.2748	-2.7716	-13.722	-8.8042	-8.0186	-15.744	-1.4413	-9.5248	-11.116	-12.116	-11.852	-8.5778	-5.6847	-10.811	-7.0869	-13.599	-13.019	-12.029	-15.953	-7.9348	-9.5283	-14.126	-8.602	-13.86	-9.7565	-9.6212	-11.076	-9.4334	-11.174	-13.681	-14.131	-6.7063	-13.449	-13.625	-10.637	-12.947	-12.745	-6.4724	-8.3184	-9.715	-9.9568	-9.5793	-8.5806	-9.9383
0.37005	1.1286	0.053642	6.5729	-0.72902	-2.3306	3.5226	0.10579	-3.6408	-4.408	-2.7561	6.0214	0.70626	-4.5402	-1.1045	1.2214	2.1967	-0.047935	-3.2771	-0.72732	0.88808	4.5033	4.9855	0.21366	3.6914	3.2614	-0.029916	4.206	4.9543	-0.46566	-0.32331	5.8346	0.4776	-4.0698	1.6291	3.4553	4.209	-4.669	1.9587	0.99043	-4.1373	-0.70734	0.21513	-2.2362	-0.99313	2.6359	2.0992	-0.37462	1.5299	-1.3395
-1.1107	-2.7191	-6.5593	1.5741	-4.7995	-1.0694	-3.7806	0.20548	0.32035	1.8634	-1.3674	-5.3828	-7.3377	-2.0201	0.49722	-1.0171	-0.72745	-1.4256	-4.4897	-4.0993	-2.2904	-4.6143	-2.4788	-4.7698	-8.3518	1.8857	-4.1807	-4.702	-8.4527	-7.4169	-9.3024	-6.637	-1.0883	-3.3735	0.24656	-4.5715	-0.57675	-0.23079	-2.5778	-5.1028	-3.8605	1.0405	-7.4202	-5.0984	-5.0357	-6.1814	-5.0436	-1.7791	-5.1952	-1.0165
-10.062	-13.072	-16.464	-15.365	-12.76	-2.8912	-14.387	-12.088	-12.227	-10.705	-15.147	-15.355	-16.995	-10.737	-12.698	-7.3756	-8.338	-6.5283	-11.298	-12.645	-4.0002	-4.1209	-11.435	-15.328	-11.921	-12.246	-14.116	-11.498	-16.512	-16.137	-21.39	-9.7331	-11.113	-8.9768	-8.4943	-13.173	-7.7062	-13.702	-11.473	-16.764	-12.2	-9.6776	-20.184	-14.489	-17.372	-6.4201	-10.659	-16.937	-11.725	-16.057
3.4455	1.4933	-4.7788	-3.2108	4.4709	3.9657	-1.843	-2.5009	-2.7276	-2.5492	3.3452	-0.33535	-1.4118	7.2174	-1.4207	-0.53367	-2.4145	0.2433	0.6012	-0.48516	-6.4532	-3.0156	3.1285	-0.35169	-4.4775	-2.1672	1.2638	-0.43933	-2.9863	-0.07218	0.25126	2.5936	3.1932	0.94675	-1.3382	1.1698	0.69935	-2.8229	-1.6377	-4.5191	-6.5943	-0.31823	-0.84387	-0.69323	-1.5722	-2.0428	-7.254	-2.6156	-1.4327	6.4731
-12.635	-9.1016	-8.708	-15.124	-7.9277	-18.153	-9.0569	-9.3891	-17.038	-10.961	-13.427	-13.74	-15.065	-15.174	-15.555	-5.8606	-16.693	-14.776	-15.226	-9.8624	-18.154	-13.687	-9.9033	-17.696	-16.987	-16.743	-19.217	-15.301	-11.501	-10.195	-10.559	-18.947	-19.062	-16.772	-10.306	-14.635	-7.7753	-15.304	-14.422	-11.769	-15.017	-14.197	-21.342	-10.962	-16.681	-9.2675	-10.938	-12.048	-12.448	-15.467
-11.138	-9.9	-10.084	-13.241	-14.255	-13.779	-14.768	-13.457	-15.379	-7.9645	-10.033	-10.553	-21.429	-8.7315	-16.238	-13.119	-18.782	-15.003	-13.687	-18.181	-9.1426	-15.538	-4.9176	-8.9821	-21.811	-12.844	-12.067	-9.0277	-13.684	-10.34	-11.618	-8.4308	-13.244	-13.888	-17.141	-12.309	-6.0513	-15.693	-15.863	-17.903	-9.3986	-8.4964	-13.426	-16.229	-11.359	-11.011	-10.925	-12.452	-10.657	-21.036
-10.265	-6.9697	-8.3286	-10.706	-13.984	-9.3654	-7.46	-19.427	-8.4637	-11.646	-4.4274	-5.2878	-10.991	-17.266	-13.48	-10.188	-4.2033	-9.4358	-11.475	-11.138	-8.4755	-7.9297	-10.682	-7.8874	-6.6548	-10.047	-14.386	-10.337	-12.701	-10.029	-10.044	-9.8647	-7.6833	-9.9449	-11.978	-9.5774	-9.455	-8.5155	-11.488	-11.177	-7.7261	-12.839	-12.531	-3.5844	-11.597	-12.675	-6.242	-4.8734	-3.8777	-6.1323
-1.1443	1.3059	2.1996	1.691	-6.7984	0.46894	-6.3743	-3.7794	-4.092	2.854	-0.0858	0.63942	-2.57	0.9904	-2.725	-4.2824	-2.544	7.9187	-1.5326	-4.2126	-1.7275	5.2439	-5.1275	0.40452	1.6148	2.3339	1.2706	0.81029	5.0126	-0.19535	-1.0807	-1.1795	-1.7065	2.9141	2.0968	1.2582	0.8045	-3.5619	-0.16646	-2.2508	-0.58389	-3.3408	-2.0391	1.3864	-3.2457	-9.4116	-0.27046	-5.2219	4.5282	-4.3105
-16.786	-11.305	-9.412	-8.3897	-11.487	-13.492	-13.8	-15.935	-14.99	-9.6243	-17.25	-12.268	-10.123	-19.319	-16.201	-18.037	-7.6912	-19.658	-9.5981	-11.485	-9.1903	-18.089	-16.5	-15.291	-20.999	-15.423	-18.941	-19.629	-19.116	-15.779	-18.892	-12.76	-20.838	-17.001	-18.749	-5.3473	-15.254	-14.498	-17.87	-10.434	-11.548	-12.487	-11.862	-6.2662	-14.172	-16.51	-14.61	-13.74	-14.772	-16.122
10.867	4.5253	11.726	11.565	16.765	12.529	9.8088	4.3307	13.821	7.955	9.7538	10.575	9.2705	15.806	6.2924	5.3392	10.488	7.6292	12.899	18.571	15.99	6.5498	8.0918	11.213	8.0752	6.7932	11.162	10.934	9.0125	10.985	16.119	4.9596	12.147	14.121	6.9689	13.157	6.8802	6.2947	6.4123	12.586	9.8743	5.0134	12.547	9.8533	14.338	10.862	8.1142	10.038	11.197	12.086
-5.8392	-1.0498	-3.9771	0.69063	-3.598	-7.3588	-6.2317	-1.0183	1.1138	-4.5284	-1.2228	-3.1396	2.2501	-3.8187	1.9413	-4.9017	-1.0483	1.3992	-4.7455	-5.0094	3.8969	-5.3894	3.4045	-7.4834	4.0268	2.6099	-1.079	-5.5554	-1.6223	-4.157	-2.821	-3.9533	-5.2735	-2.752	-0.095929	0.2502	-5.3485	-7.5403	-0.93435	-5.5804	-0.46435	-5.0288	-6.6173	-0.11212	-3.885	-6.3673	-1.4794	-2.2302	-3.6049	-4.9413
4.3746	6.3978	4.7494	6.618	10.757	11.992	3.193	5.3662	7.3323	7.63	12.715	10.43	8.5707	11.248	5.0613	10.662	8.0137	0.34545	12.149	14.441	7.4942	5.0864	7.1478	5.4907	6.3178	9.271	3.2655	12.908	12.466	8.5478	5.5255	10.345	1.9603	2.2729	7.2278	11.871	3.8095	8.5166	13.632	10.248	-2.3207	2.9535	16.202	2.3741	8.0995	5.089	13.566	13.593	8.9636	8.9633
-4.3251	-1.6019	0.15166	0.98568	-0.87973	-1.3505	-6.7882	-11.428	1.2901	3.8726	3.2631	1.0989	-0.66546	-3.8184	-7.0701	-5.4223	-6.7291	-8.1093	-3.7207	-4.5058	-0.16387	7.7602	-4.1963	-2.4291	2.2552	-4.1299	-6.1013	-6.2546	-8.6754	-4.9395	4.3799	-2.5334	-1.0922	-7.7086	3.2514	-0.74792	0.3325	4.5413	-5.917	-4.2089	-1.4643	-3.1014	-1.8782	-4.4636	-3.4968	0.037596	1.6906	-0.66634	-5.9483	-11.148
-7.3188	-6.0369	-2.555	-9.2232	-0.79287	-12.214	-6.5129	-12.766	-11.194	-5.8747	-15.532	-12.628	-8.0392	-7.4264	-5.6136	-11.724	-9.7888	-9.6528	-8.0023	-7.2303	-7.9001	-8.7367	-5.091	-8.7945	-2.4263	-9.4508	-9.3064	-10.701	-6.7812	-4.8328	-14.374	-7.1271	-6.9528	-7.8537	-9.3868	0.85745	-7.574	-6.8366	-9.4591	-9.1091	-11.906	-7.5874	-4.9374	-10.891	-9.9052	-6.7561	-14.207	-3.0626	-9.2737	-11.147
4.685	2.6343	-4.9113	-1.9501	5.5087	7.9571	-3.6551	-5.2013	-4.9342	6.7248	0.24242	1.7812	7.6754	8.7878	4.8681	0.20253	-3.56	1.0961	-3.0937	-2.2902	-0.40604	2.3676	2.9223	1.2024	0.39769	8.2758	3.6151	0.43418	9.6877	-0.34081	0.53074	4.0309	5.9242	4.1346	-2.0629	1.2157	3.2441	-2.3253	0.24071	0.76528	3.5219	7.8239	-1.005	-1.3757	2.2682	2.5751	2.891	-5.2215	4.5127	-1.3142
-14.175	-18.079	-17.992	-17.925	-10.395	-10.934	-17.86	-18.922	-16.908	-13.463	-15.477	-15.327	-13.463	-10.121	-13.308	-12.274	-10.169	-14.986	-11.287	-15.273	-11.836	-11.424	-7.3186	-15.023	-11.808	-11.735	-13.893	-7.7104	-14.531	-14.38	-12.336	-13.887	-11.615	-17.356	-23.62	-19.219	-12.763	-11.638	-10.408	-10.765	-12.608	-12.867	-19.4	-13.651	-11.091	-13.175	-9.1671	-16.165	-11.3	-20.517
7.9288	4.1857	2.1959	5.883	0.90142	6.9377	-0.08947	1.5606	-4.6771	1.478	5.1876	0.64314	1.5666	9.6277	7.4681	3.0271	9.7126	-5.4649	1.8153	1.9454	2.4311	4.8847	-0.14491	1.5415	-3.705	8.848	-2.1345	3.2707	0.38887	2.9739	4.6149	4.0186	1.1694	5.0674	0.68738	2.498	4.943	0.63828	3.6887	-1.2475	1.136	6.6808	-1.0124	-2.5293	0.34221	1.1599	7.7974	3.4833	2.5128	6.6143
-15.257	-22.279	-19.157	-20.998	-23.955	-26.975	-20.934	-19.36	-21.631	-25.36	-21.39	-20.939	-23.953	-24.246	-15.476	-22.643	-24.423	-31.478	-24.198	-12.901	-21.847	-24.436	-23.007	-13.606	-25.931	-24.381	-23.014	-21.691	-30.053	-16.388	-22.688	-22.674	-28.184	-19.623	-29.114	-26.172	-21.676	-18.09	-19.975	-20.4	-25.653	-15.561	-27.278	-19.054	-22.088	-22.783	-25.15	-22.832	-21.298	-16.318
7.1041	11.324	13.762	3.2354	13.438	8.8205	8.5651	7.1135	4.9189	9.0304	6.7602	13.33	5.5991	2.9217	6.9825	13.422	6.0741	6.0486	8.4333	8.1411	13.364	7.9898	9.6336	9.8954	7.8884	8.6457	9.9484	9.5381	10.245	6.4864	9.3919	6.5704	5.7639	5.2176	3.7226	9.1649	1.3728	8.2171	9.6724	10.19	12.582	13.429	10.751	5.9686	4.2406	13.568	7.0855	7.286	10.124	9.4291
3.0134	-7.8489	1.9013	3.3684	-1.9038	2.6265	-5.648	0.76417	-6.0519	-7.2606	0.62584	4.6499	5.8226	-0.49198	4.9754	0.98548	-2.789	-3.2275	3.4406	10.226	-2.4658	5.7368	2.3159	2.0016	6.1339	8.0952	4.6554	1.8656	0.1457	2.4345	-0.26597	-1.6369	3.2813	-0.38381	-3.3877	8.625	-2.6916	-0.886	4.8208	6.1327	4.4651	3.9581	5.7464	1.5133	-3.7363	-4.5665	0.419	-4.3741	-0.73626	3.9065
-7.2572	-0.65687	1.0187	-1.8865	-2.7011	-3.0787	-0.75133	-6.0621	-2.3159	-3.3365	-1.3167	-3.6988	1.3742	-2.6257	-2.1105	4.4928	-0.40314	-4.8561	-9.6949	-10.426	1.95	-3.8114	-7.1928	-6.739	-5.2973	-2.5566	-5.864	-3.251	-5.3487	-5.6538	-10.623	-10.058	-10.027	-7.8071	-3.051	-7.5685	-3.5446	-7.7368	1.0713	-4.7097	-1.9386	0.81753	-1.867	2.3599	-1.7237	-6.5421	1.3589	-3.0726	-4.4149	-2.2238
-17.252	-14.713	-17.2	-10.755	-7.671	-6.4166	-13.029	-16.305	-12.749	-14.655	-6.7614	-7.1243	-10.357	-13.279	-8.4083	-18.304	-16.018	-11.317	-12.158	-13.383	-10.044	-6.6149	-14.934	-14.138	-11.371	-12.234	-6.8747	-6.1668	-7.4721	-10.03	-19.427	-12.697	-12.925	-11.145	-13.97	-18.972	-11.612	-14.111	-16.974	-17.268	-9.2462	-6.9729	-10.5	-8.6777	-11.793	-12.895	-7.1653	-13.201	-10.414	-18.532
-0.26218	-1.6306	-1.8569	-3.8392	-2.5554	-9.7997	3.1005	-1.8553	3.0885	-7.6609	-2.3791	2.537	-3.0955	-4.0827	0.14189	-2.5312	-5.5424	0.28386	0.20221	7.5654	3.7583	-2.1768	-6.9922	-2.512	0.75834	-2.5549	3.4804	-2.1663	-1.848	0.0010603	-6.8962	-6.0669	-3.3657	-4.4268	4.4834	-5.9014	1.8143	-6.3614	-1.9469	-0.9783	2.7985	1.6658	-3.2823	6.0127	-3.2135	-5.6932	-2.2583	-4.6827	-1.2093	-5.0819
2.7924	-1.3716	0.83462	5.5256	-3.0295	4.3775	7.3937	-2.606	3.3244	6.9369	2.7498	4.499	-2.5309	-0.89573	5.4174	11.668	1.4169	2.0299	-3.3182	1.9004	8.1163	-3.1605	4.5211	5.0967	-1.1618	-3.6996	1.4601	1.675	0.17564	3.6894	4.1494	2.6437	2.6538	1.1235	-3.6267	-4.2343	4.0203	1.1687	2.5516	1.2426	4.2804	2.7244	-2.43	4.6933	-3.7321	3.5996	5.6644	-0.27268	-0.64337	3.0818
-10.19	-10.57	-10.304	-8.8455	-15.447	-20.42	-16.038	-15.872	-12.687	-15.095	-15.298	-10.584	-10.786	-10.78	-19.121	-7.2518	-9.7478	-14.902	-7.5821	-12.897	-9.6482	-9.0806	-7.555	-14.57	-10.345	-17.6	-10.238	-7.8476	-13.113	-11.867	-12.229	-7.6182	-10.679	-13.639	-14.157	-8.1156	-14.395	-7.6814	-11.323	-11.503	-10.186	-9.8261	-5.6356	-10.141	-8.5596	-11.681	-7.2439	-3.8825	-8.0908	-11.154
-14.712	-7.254	-6.0017	-15.814	-9.0751	-10.1	-20.115	-8.1116	-13.689	-6.7177	-10.202	-13.072	-11.87	-17.402	-9.9913	-10.759	-11.785	-5.7644	-11.627	-10.771	-12.31	-13.978	-13.725	-13.267	-13.343	-10.754	-19.157	-5.087	-14.165	-14.324	-15.527	-7.1465	-10.875	-15.331	-16.548	-12.736	-8.3346	-11.314	-10.432	-8.6707	-10.167	-15.662	-7.0872	-6.404	-8.007	-16.538	-11.416	-18.749	-10.643	-12.629
-4.1965	-6.6995	-10.887	-11.217	-3.7286	-4.0799	-7.7102	-4.8293	-4.2435	-12.127	-4.01	-7.7798	-8.9805	-11.739	-2.4076	-3.0201	-14.747	-2.9583	-9.6229	-10.56	-14.895	-6.1058	-11.091	-3.1306	-9.6532	-10.499	-9.2995	-14.025	-5.979	-6.9898	-8.6568	-10.976	-8.4847	-11.444	-14.489	-9.0699	-6.489	-9.4183	-6.2853	-5.917	-4.3825	-2.5221	-10.424	-7.1253	-11.091	-6.9502	-6.6622	-7.8603	-3.876	-7.1258
-16.266	-12.211	-14.881	-10.112	-11.611	-11.545	-8.4066	-21.202	-11.765	-12.46	-14.168	-14.597	-9.6145	-9.6496	-13.074	-12.533	-17.185	-10.632	-23.762	-13.27	-9.6708	-11.258	-12.965	-12.432	-7.4179	-13.013	-12.441	-12.568	-8.0258	-13.737	-18.601	-9.0363	-13.434	-13.05	-13.02	-20.238	-11.608	-14.558	-7.1252	-14.137	-11.146	-11.56	-11.83	-13.191	-12.606	-6.5169	-15.951	-19.682	-15.683	-14.162
2.1121	6.4629	-1.6316	5.5174	-0.23049	6.2871	-1.3454	4.5617	3.8884	3.3724	3.9532	-0.36695	-0.71546	3.4632	5.2043	-0.92269	-2.0052	3.6801	2.4003	2.121	5.0074	2.676	0.42304	-3.0033	8.988	3.2832	3.7061	-0.88973	7.9236	-1.1059	6.0881	1.0989	2.0813	0.15005	7.0006	-1.4547	-0.89088	5.1835	1.7026	5.8357	4.267	2.2765	-1.9387	-0.16407	0.18559	5.7033	3.4341	1.0227	3.24	1.6266
-11.95	-19.614	-21.366	-10.225	-8.4167	-16.01	-9.541	-10.99	-12.407	-13.205	-12.409	-11.301	-18.979	-17.51	-13.854	-14.58	-6.7633	-13.886	-19.466	-17.53	-14.326	-15.342	-15.937	-10.363	-6.4041	-16.157	-14.155	-13.879	-11.555	-15.148	-15.049	-15.36	-15.846	-11.415	-11.676	-9.9101	-2.7277	-15.253	-16.656	-16.365	-13.599	-10.668	-14.335	-10.306	-15.473	-12.417	-14.158	-23.934	-10.486	-16.15
-18.623	-6.9899	-12.94	-11.765	-16.18	-12.857	-11.359	-14.752	-6.2738	-11.957	-16.404	-18.854	-16.048	-15.818	-14.228	-9.5565	-6.2143	-10.802	-18.017	-12.297	-14.84	-8.662	-12.408	-11.575	-19.52	-15.026	-14.131	-11.111	-17.036	-7.9802	-11.565	-14.154	-9.7889	-18.014	-4.8088	-11.034	-13.996	-16.284	-17.588	-12.749	-10.521	-10.14	-13.249	-23.402	-16.599	-10.305	-18.995	-10.432	-16.283	-13.775
-4.2387	-3.5163	1.6583	-5.731	-6.3329	-4.0222	6.548	-1.0481	-0.15238	-8.0043	-6.3887	-3.9111	-2.3745	2.8825	-5.6468	1.6392	-1.5608	-6.0615	-4.2871	-3.4831	-1.9918	-8.851	-8.2837	-9.3129	-5.1035	-7.2837	-9.2119	-6.4232	1.9044	2.1853	-3.1047	-11.365	-2.9879	-5.1086	-6.7884	-4.9388	-3.6204	-3.8343	-1.125	-3.4539	2.5469	-0.30943	-5.3267	1.0294	-0.16976	-2.0169	-6.1603	-4.6104	-8.5391	-1.4406
9.1006	8.5644	4.0193	6.6081	7.5192	5.3069	0.95301	9.7781	8.2106	7.0724	1.9509	8.2874	7.1027	6.8692	4.7354	1.4425	-4.7488	5.2928	3.9992	8.7534	5.2387	11.771	6.5727	10.115	13.094	6.5647	7.4717	5.5942	4.2279	-2.2262	5.7313	8.3608	10.524	3.9338	8.5122	7.0103	6.5739	5.7564	5.1527	6.4852	5.5866	2.4978	9.0114	4.1274	6.0266	1.3493	6.039	0.20598	-0.12255	5.5606
-5.3149	5.4265	-5.3394	-11.612	-8.2138	-6.2089	-3.0223	-7.9885	-6.7563	-4.4195	-8.3311	-11.107	-10.559	1.7447	-5.3475	-6.584	-5.4279	-4.9573	-8.4575	-6.2443	-3.3143	-7.9391	-9.1514	-14.181	-5.2618	-5.3328	-3.9072	-2.242	-7.0385	-3.692	-7.5628	-6.8483	-10.772	-6.5978	-5.2889	-6.5777	-8.0603	-0.94446	-3.0727	-2.0887	-7.2414	-7.0066	-5.7808	-9.6613	-7.0944	-6.3524	-3.1417	-9.3832	-8.2931	-7.8004
0.48597	-13.142	-0.45179	1.9022	-2.5554	-4.8646	-0.0011171	-3.6226	-5.6824	-1.6081	0.96411	-2.6949	5.8371	-3.96	-2.708	0.8318	-3.5455	-1.5106	2.2136	-0.75263	2.3051	-7.3161	-6.6946	0.16786	-3.0806	2.12	-3.3951	-5.4822	-2.517	-4.3574	-3.0726	0.37514	2.9692	0.67575	3.4329	-2.5663	1.1766	-3.6094	-2.5825	-9.0937	-1.0991	-1.0651	2.674	1.7513	-7.2299	-3.574	-4.0843	-7.3831	-5.2639	2.4824
-2.5634	1.5412	-7.6638	-4.601	-6.5406	-5.0881	-1.2994	-1.5556	0.27937	-2.4984	-10.333	-5.9708	0.40106	-7.2464	-1.1438	-7.6498	-4.2364	-5.5301	-5.1167	-8.0366	2.248	-7.2522	-2.7235	-6.1998	-10.212	-3.8279	-3.6543	-2.1421	-1.7844	-10.343	-1.8747	-9.2561	-4.9405	-6.0382	-3.1443	-5.1197	-5.7612	-2.7111	-0.73872	-8.8879	-3.3077	0.87299	-5.5741	-6.9457	0.35415	0.48173	1.1572	-10.06	-5.5338	-6.6482
-13.761	-10.521	-18.606	-7.01	-9.7968	-7.5217	-14.397	-10.444	-9.8003	-12.476	-11.929	-20.341	-12.891	-10.297	-13.423	-12.205	-15.902	-14.816	-12.653	-17.416	-11.058	-11.462	-18.225	-13.315	-12.102	-15.292	-16.623	-17.995	-12.878	-11.315	-13.372	-12.014	-8.788	-10.561	-9.0109	-16.105	-7.8825	-14.513	-14.974	-18.459	-12.647	-16.382	-14.559	-17.032	-10.75	-18.98	-15.577	-13.893	-18.235	-13.049
-2.6261	1.311	3.3379	-8.3625	-5.4318	-1.6654	0.8965	8.1114	-1.7334	1.0825	3.6803	5.0962	-2.1634	4.0743	3.6351	-0.14361	7.2033	1.5947	-0.36067	-2.706	5.1473	3.1166	-7.0955	2.6709	1.3098	-3.0256	2.0191	2.2588	2.1357	2.8904	2.9736	11.251	1.7678	-1.8252	-1.3335	5.6725	-5.5607	-0.40254	4.4442	0.022662	3.879	6.4024	1.2074	2.6316	4.9221	-6.5431	-0.42573	-3.8364	2.9797	4.089
-23.319	-11.773	-9.8348	-19.113	-10.089	-10.726	-18.633	-16.716	-11.151	-16.768	-11.706	-15.981	-13.637	-15.667	-13.736	-18.138	-13.154	-14.704	-13.66	-11.524	-16.262	-12.656	-16.14	-19.029	-14.559	-12.025	-16.476	-13.369	-16.582	-17.913	-10.864	-8.1008	-13.241	-10.323	-19.217	-13.66	-14.793	-13.22	-22.29	-20.451	-6.4505	-13.248	-12.521	-6.6328	-10.172	-18.53	-15.991	-8.6634	-16.354	-12.304
-15.02	-10.214	-9.329	-10.946	-9.8279	-11.34	-2.1879	-10.151	-6.029	-6.3306	-12.045	-13.651	-12.602	-10.826	-4.8598	-13.685	-10.951	-2.7146	-17.156	-13.745	-9.955	-14.747	-10.263	-2.1336	-3.4419	-14.537	-7.303	-8.8938	-9.1981	-4.2131	-9.9674	-12.791	-13.405	-10.379	-10.642	-11.423	-11.84	-3.0283	-13.109	-4.84	-6.2072	-10.137	-12.78	-10.457	-12.399	-10.981	-7.2381	-6.4087	-6.5793	-15.443
-18.878	-13.192	-9.5901	-12.983	-8.3369	-13.349	-7.6763	-18.751	-19.851	-14.473	-12.351	-8.1539	-13.983	-13.282	-9.8039	-12.238	-11.577	-11.267	-20.443	-10.534	-12.036	-15.008	-3.8879	-9.1546	-16.753	-13.595	-15.323	-13.602	-15.253	-15.525	-18.285	-19.436	-10.039	-12.462	-12.778	-14.126	-12.56	-7.368	-8.4737	-15.201	-12.756	-13.112	-16.694	-19.321	-14.466	-17.114	-13.413	-10.532	-8.2488	-9.7448
2.5344	8.5748	4.3242	4.7549	2.6768	4.8175	5.7391	5.5936	0.7342	6.8082	3.1066	2.4154	9.6292	9.8132	7.8076	7.4412	7.6929	9.3561	5.5831	-0.8277	-0.58481	10.715	8.3306	4.4089	10.077	7.4757	4.5549	6.6883	0.54415	-2.9456	2.883	1.4614	0.5857	0.79388	5.3991	6.8421	2.5611	11.35	11.188	5.0113	7.7663	11.704	1.7515	5.2544	2.2319	1.5778	-0.38105	6.0741	3.7695	-3.3568
-2.6996	-4.1588	-2.385	-0.69142	-1.6097	5.4803	-13.241	-1.1406	-6.3509	0.55941	0.78249	-7.9894	-5.1609	-4.2076	0.45015	-4.6966	-3.507	2.9023	-4.5995	2.0278	1.3199	2.5444	-2.1324	-2.2057	3.0662	5.8046	3.2177	-2.0418	-6.3881	-5.1861	-9.0118	-1.845	0.80481	6.3589	-6.7684	-1.8018	-0.85984	-5.217	-0.93082	-6.8145	-3.3749	-1.7041	-2.8682	2.1645	0.60837	-4.9381	3.1474	-2.5657	-3.385	2.6049
1.2069	-6.5579	-3.4679	-1.8169	-0.10234	-4.3919	-0.91141	1.0919	-8.5245	4.3338	-1.5071	-4.1641	-3.2106	-1.3517	-10.908	-8.427	-9.2904	-7.656	-10.387	-3.2622	0.32707	-6.1785	-4.3267	-2.5424	0.30973	-4.9412	-1.6063	-9.2272	3.3623	-4.4933	-6.1844	4.5174	-7.3055	-0.79044	-3.3088	-1.5758	-2.4456	-0.024523	-8.5607	-5.736	-8.0784	-3.5577	-5.6851	-6.074	-0.81601	-10.998	-7.2004	-0.17791	-5.0222	-7.7197
0.18954	0.47262	-4.8367	-1.2688	-8.4774	0.97487	-1.5731	-5.8961	-3.4758	-5.1943	-9.1544	-1.6812	7.9026	-0.30348	-2.2776	-1.3338	-7.8357	-1.9692	2.0869	1.5848	-2.9565	-3.336	2.2557	2.3616	-2.2275	4.7708	5.6132	-2.3213	1.3079	-6.0122	-0.54726	0.72328	-3.7174	-0.064473	3.4757	-6.1701	-4.6749	-2.3482	-0.10555	-4.0098	0.2603	3.3056	-0.42484	-0.21637	4.2641	0.5957	-3.9894	-3.0502	1.8844	-2.4653
-14.314	-19.924	-24.899	-23.791	-26.16	-15.273	-15.264	-18.512	-19.732	-19.821	-18.129	-19.409	-25.735	-18.333	-23.077	-16.345	-19.808	-12.441	-12.705	-25.71	-20.707	-14.247	-18.218	-20.232	-20.464	-20.644	-19.244	-18.866	-15.968	-19.62	-17.981	-22.725	-21.355	-18.452	-18.226	-23.336	-22.664	-21.208	-18.776	-25.865	-18.573	-27.013	-19.467	-18.306	-26.443	-26.967	-19.025	-20.964	-17.723	-17.463
-1.4193	2.1963	-1.2168	0.68339	0.35073	4.1696	7.9554	4.7047	3.5735	-0.22217	-0.33048	-1.8997	0.40997	9.9757	-5.5147	-4.1516	-2.5007	1.0586	-1.4616	-2.1295	5.1613	-1.7278	-4.3212	-2.0425	3.6769	2.4129	2.9686	-1.5874	0.047416	4.9672	7.1767	0.53476	-6.9994	0.16498	4.2718	0.55282	-0.11452	0.69493	-2.719	-0.38616	4.4267	1.1883	-5.8566	-2.6263	-1.1742	5.7714	-1.2158	-0.66824	-4.3802	-3.6316
-5.8842	-1.3471	-0.63176	-2.687	-8.2758	-6.4062	-12.402	-2.6724	-6.6954	-8.8988	-3.6639	-8.2441	-4.9142	-3.0046	-4.7052	3.3753	-5.1785	-4.3614	-5.1264	-6.7572	-2.479	-8.7903	-3.1679	-3.143	-2.6092	-3.0142	-1.0882	-5.7226	0.67425	-7.4229	0.22231	-7.7136	-4.7906	-8.3369	-5.3012	-10.583	-3.8133	-2.9671	-7.7537	-2.6594	-13.531	-4.94	-6.3479	-3.4874	-0.81089	-1.5685	-3.7942	-2.1078	-6.8072	-2.8784
-5.529	-14.604	-10.422	-10.771	-8.8008	-11.716	-5.0414	-6.0756	-15.086	-13.279	-11.384	-9.3803	-6.6607	-8.7875	-8.0351	-8.96	-9.8751	-7.981	-8.0721	-7.2973	-13.092	-8.2337	-9.5787	-14.944	-2.4345	-8.1712	-12.348	-11.528	-4.0295	-11.664	-14.838	-8.7095	-14.378	-8.0077	-8.6763	-8.4409	-10.045	-15.329	-6.1852	-8.911	-12.409	-6.3479	-6.2848	-12.534	-8.3658	-9.9168	-12.185	-4.6597	-9.2252	-9.1741
-9.642	-7.1171	-14.418	-13.899	-6.3266	-13.731	-10.359	-1.8427	-11.573	-6.4929	-9.1083	-13.826	-3.9743	-13.101	-13.883	-16.115	-7.7416	-5.7289	-17.582	-8.0219	-11.894	-9.1937	-17.354	-10.082	-9.1052	-13.369	-11.813	-16.879	-10.836	-7.8222	-16.671	-4.6746	-6.21	-10.981	-11.81	-14.071	-10.124	-11.524	-5.1397	-8.7722	-8.8537	-13.092	-13.083	-15.104	-9.1844	-7.9964	-13.308	-8.4042	-17.211	-13.02
6.2715	5.7871	4.3614	15.452	-1.2362	5.0913	5.3086	3.6981	-3.8499	-1.9248	3.7141	6.3528	-0.99329	5.1699	-0.77484	-5.0044	0.16358	3.889	-0.77053	7.171	11.273	7.9221	3.7565	0.91923	1.2878	1.5957	-3.947	2.4163	-0.31696	-1.719	4.5035	6.1304	3.7231	-2.2601	4.9975	-7.9006	4.6868	6.0517	3.9583	0.3101	-0.96085	8.3362	5.0108	2.4997	4.5239	3.6814	-0.45662	-3.7581	-1.0159	-1.3636
-1.7086	-0.30354	3.293	-0.078407	-2.1995	2.4262	0.92209	1.4191	-6.1004	-4.2021	-1.7597	8.1614	4.4214	3.6665	3.7566	3.883	2.2053	5.0525	-2.3285	-1.0701	6.6719	5.5985	-1.2546	1.9095	3.5942	7.2295	-4.375	-1.0022	-2.2417	1.8722	3.3697	5.527	2.1796	-5.7561	9.4646	-0.90431	6.2452	8.1681	-0.79219	5.8839	2.5485	3.4499	-0.015191	-1.1636	1.4931	-1.123	3.3157	1.6152	-5.3931	2.7108
4.1315	-1.5803	0.023302	5.7222	2.5235	5.536	-3.1656	-1.2033	-2.7631	-2.5648	0.63852	2.7324	0.79296	4.478	1.792	7.1921	1.3771	3.1794	-1.2792	0.23625	7.882	-6.258	-0.074289	0.95501	2.3084	-4.5457	-1.8914	-1.971	-2.4302	-2.0112	7.2092	-5.0181	-0.78074	3.3208	-5.6076	12.404	-1.261	-5.4901	-1.6331	3.9294	10.594	-2.7745	-7.9822	1.2953	5.4557	-3.0032	-1.7742	0.54951	-1.3548	1.4895
9.2099	11.414	6.4939	6.0262	9.8315	10.92	5.4086	0.51222	13.862	8.1192	6.0658	6.9324	13.171	8.0987	2.9367	7.1502	5.9038	7.4771	13.122	11.782	8.4831	1.6703	14.086	7.8735	7.3463	2.3689	10.827	5.5207	7.2755	13.478	6.7486	5.9468	5.573	8.9151	11.99	16.536	6.287	12.63	9.8895	10.636	6.7878	0.85199	6.5055	9.2698	10.884	2.7702	7.4498	11.015	2.2785	7.5408
-2.9246	-4.3318	-1.7264	-0.40813	-0.79148	-3.7643	1.3643	4.3965	-5.5885	-0.26676	0.88832	-2.9827	-0.61832	-2.6979	-6.6241	3.7689	-1.9623	1.0963	3.4745	-4.0458	-0.59615	1.0824	-3.239	-5.2737	-0.45202	-6.9706	2.0045	-5.7565	-2.0025	-1.8484	-2.6494	-3.1976	-1.327	1.3071	-0.19736	-4.2319	-3.4986	-7.8728	-4.3836	-2.7408	2.9313	-1.794	-6.074	-1.198	0.073872	1.0664	-5.7828	-0.30567	2.9016	-1.4548
-4.8642	-4.3473	0.11124	-7.5424	-4.1918	-0.17416	-5.9906	-11.302	-5.0115	0.44219	-2.8847	-1.6429	-7.3877	0.59569	-4.5526	1.7407	-6.1557	-4.947	-3.8807	-4.883	-6.0385	-2.038	-1.5665	-1.6292	-5.4427	-9.0961	-2.7615	-1.1956	-0.90949	-2.1788	-0.6637	-9.5526	-0.66289	-9.2165	-0.71347	-5.6059	-2.7561	-0.87564	-4.5904	-2.1491	-9.6549	-9.5119	-0.49367	-8.275	0.4884	-4.6865	-3.5411	-3.3811	-4.8223	6.8605
-0.69582	3.7451	-3.6057	4.7774	3.5971	-0.83256	2.6666	4.1996	2.1025	-10.908	-0.37608	-8.1836	-4.4434	-5.7363	-4.3078	-1.3464	-3.3542	-3.0895	-1.8026	-0.87118	-7.4708	-0.12375	-4.4328	-5.6119	-2.4904	-7.7882	-3.8925	1.7719	-0.5688	-5.7007	-2.3137	1.0997	-1.496	-1.5741	3.153	0.69134	3.5631	-0.53868	-2.7092	0.30445	-3.1126	-6.4182	-2.9204	-2.0778	-1.5917	-0.55496	2.5595	-6.2375	-1.5402	-3.094
-9.6473	-5.2103	-9.3578	-10.912	-12.257	-11.875	-7.8267	-15	-3.4979	-11.046	-12.947	-4.9173	-12.585	-11	-9.1491	-12.934	-12.793	-11.606	-12.162	-16.101	-15.005	-11.701	-9.7003	-10.747	-25.918	-10.681	-14.133	-8.5461	-14.434	-11.472	-7.4912	-12.341	-17.656	-8.7821	-15.209	-15.963	-8.8891	-16.372	-14.118	-10.57	-13.665	-10.863	-9.9344	-14.947	-7.1166	-14.639	-13.203	-15.284	-10.656	-16.264
-7.0112	0.34405	-3.7355	-2.2056	-7.8058	-9.8187	-13.511	3.3721	-6.9209	-12.683	-6.2752	-5.2341	-5.8346	0.03489	-8.1525	-10.406	1.2801	-7.5799	-5.6357	-8.3795	-8.6788	-8.08	-5.405	-8.0575	-5.5944	-12.125	-7.475	-15.774	-11.952	-11.002	-2.7622	-3.1181	-7.1748	-9.4351	-8.0183	-3.5598	-5.3592	-3.5541	-11.096	-12.354	-3.099	-4.1891	-5.3403	-7.7983	-4.5873	-7.1749	-10.265	-5.0276	-8.8604	-0.88397
1.1936	4.3559	-0.70203	-4.2812	0.98349	1.2251	-2.1352	-2.621	0.080218	-3.0625	2.4631	-7.293	-4.5128	-2.3731	-5.9798	1.4231	-4.9865	-1.4153	3.2171	1.4073	-2.2723	-1.8101	6.7025	-1.9022	0.023651	-2.7424	-2.6336	-0.29044	-2.1649	-3.1572	-0.85776	3.6333	1.2756	-1.8694	2.5234	4.8535	-0.65894	-0.58461	-3.0433	-2.4141	-3.847	-6.0335	0.21283	-8.7456	-3.7362	-5.0408	-11.705	-1.64	-3.7948	-0.047606
-11.843	-14.171	-12.619	-8.3	-17.709	-13.267	-13.657	-6.3993	-7.6257	-13.123	-14.003	-14.214	-10.876	-12.487	-15.811	-19.218	-9.1909	-9.0738	-16.753	-15.744	-14.681	-13.207	-11.073	-11.806	-13.221	-8.89	-10.862	-8.6665	-15.811	-15.83	-13.266	-14.662	-14.423	-14.09	-9.5821	-14.348	-11.661	-13.152	-12.503	-7.9653	-11.316	-16.503	-16.496	-11.646	-10.876	-12.378	-12.793	-10.019	-10.919	-17.67
-6.7109	-13.297	-6.8209	-7.3936	-15.508	-8.2052	-12.911	-3.9395	-9.6664	-9.2481	-10.904	-13.016	-9.3769	-8.0613	-12.138	-13.942	-8.4631	-11.407	-11.519	-8.113	-11.73	-12.307	-13.621	-12.387	-8.9641	-12.12	-13.476	-7.7666	-9.2542	-11.552	-10.054	-15.57	-8.5544	-8.9361	-13.516	-6.4757	-11.626	-11.871	-8.376	-10.944	-8.5051	-10.473	-3.7269	-9.3843	-19.513	-11.585	-14.888	-10.738	-10.799	-11.282
-2.5864	2.8884	-2.4457	4.3709	5.8872	0.43501	1.5252	-3.3024	-2.5413	3.619	1.598	1.3039	0.46969	9.9531	-2.8085	-2.5765	-0.4561	5.1478	0.093016	-0.81514	1.4349	-0.55702	1.9645	9.4971	4.8536	-2.861	-1.1489	-7.5634	3.9321	-1.8325	-2.0804	0.87972	2.5641	-3.7286	0.4816	-2.4442	-3.9488	0.63127	3.1166	-3.9394	6.1143	2.7729	1.7331	0.2778	3.8094	-0.16301	-1.8017	-3.6153	-0.010588	-4.6764
-1.9006	2.6162	-1.9973	-0.37728	-1.9568	-4.4388	0.041559	-0.89293	0.022671	-4.6979	3.5651	-3.198	3.5889	2.3585	-0.48729	-3.4431	2.3678	3.0233	-1.3252	-2.954	-2.9874	1.833	0.69672	-2.9189	3.5195	-1.484	-0.87209	-2.4866	1.7209	-2.1443	2.3956	-1.3602	4.2026	-2.7475	2.4711	-1.6341	2.1792	-3.5133	6.5065	2.9784	4.7815	5.431	4.022	3.6556	0.86361	3.0069	-0.26994	-0.38507	-0.91067	-0.32292
1.8379	-2.2538	-1.595	0.97441	-2.2153	0.5963	-1.1291	-2.3166	-5.1705	2.0534	-4.8317	-4.4428	-3.0379	-3.0286	-0.77745	-0.60682	-0.71553	1.0798	-5.9396	-2.0693	-0.2957	-4.9946	0.58992	6.6853	0.32901	0.40864	-2.4545	2.3339	-7.4694	4.4481	-0.10075	-2.2571	-2.8195	-1.1325	1.2719	-3.5691	-4.7601	0.029704	-4.4093	-2.5125	-1.6437	-7.2022	-2.0779	4.5983	1.3061	-2.2837	0.34099	2.2537	-5.423	0.59174
0.76407	-7.0513	-2.0564	-3.2623	-10.228	-13.178	-2.8693	-2.1374	-2.5812	-7.9498	-8.409	-5.6558	-4.9093	-10.471	-5.9678	-3.4139	-1.5397	-1.1851	-10.047	-5.3119	-0.3462	-1.3864	-2.3098	-7.9606	-6.0276	-2.0932	-8.8172	-7.0921	1.0141	-6.8594	-4.6037	-9.3691	-9.0627	-5.7951	-12.057	-0.92034	-2.3922	-3.8986	-3.2868	-7.3033	-2.5396	-5.3541	-6.8533	0.2759	-6.4484	-1.4953	-8.7708	-11.017	-2.9703	-9.0265
-1.123	-5.5523	-2.6746	-3.8664	-5.6973	-1.6004	-2.8893	1.6136	2.7715	-7.2129	-0.81423	-4.847	-6.0418	3.0778	2.162	-6.3907	-3.1546	-2.9576	-9.5345	-2.5166	1.7158	-7.2088	-1.8999	0.29787	-2.0824	1.3172	-2.4607	-7.9934	-0.26439	-7.6263	2.8628	-2.3672	0.33982	-1.1755	-2.2229	-5.2753	3.767	-7.1132	-10.853	-4.3392	-5.4267	-2.4003	-4.3689	-0.091906	-0.90995	-5.6667	-3.4784	-2.1625	4.4472	-3.4908
-8.8625	-7.5511	0.81248	-4.6607	-0.43407	0.57198	-0.61905	-7.7668	-2.167	-5.7681	-5.6306	5.0477	-1.7881	-4.9251	-1.8848	-0.91896	-10.177	-5.1338	-5.0247	-8.6846	1.7297	-8.4679	-8.0088	-9.1881	-12.037	-10.649	-6.2558	-8.5616	-4.6519	-8.731	-1.932	-6.505	-5.8608	-3.7568	-1.9746	-2.9878	-2.1641	-4.0206	-5.9879	-7.8618	-10.263	-7.7704	0.72034	-13.763	-7.1605	-5.0657	-5.8058	-2.4043	-7.6867	-2.2352
-6.6405	-7.6245	-3.3796	-2.8742	0.36112	-4.4347	-4.6478	-3.7653	-10.172	-3.3472	-1.4768	-5.285	-7.1537	-4.1142	-6.9205	-9.2381	-2.203	-5.5373	-3.3173	-7.3675	4.1333	1.2453	-2.4082	2.3962	-9.0821	-3.2305	-3.4091	-5.9096	-3.279	-12.986	-3.0468	-6.6106	-4.6655	-1.3689	-4.2804	-2.0452	-4.12	-3.5199	-3.7264	0.12795	-6.1392	-2.7489	-3.6371	-3.6284	-1.42	-4.4823	-0.063079	-3.1631	-10.378	-1.7409
-1.7966	3.2157	3.5679	-5.7042	-3.326	8.252	0.24487	2.5049	-0.78021	5.6546	-0.11486	-4.8804	3.8924	-5.9921	2.6463	4.0694	3.8871	-3.6945	-1.5589	0.58755	1.6695	-0.7272	-1.4137	-0.66991	0.71722	4.8353	-0.14495	4.4257	5.5753	-3.5983	1.1008	2.3944	1.2455	5.5012	3.1238	5.1065	-0.19356	0.83683	-0.85615	-0.60165	-0.011728	4.5135	0.43157	5.4295	3.4485	5.0384	3.585	-7.5084	4.565	4.4497
-3.4516	1.3353	-1.3488	1.4227	0.24257	-0.11256	-2.6566	3.8265	2.9131	4.0382	-0.21403	2.2167	-0.1861	1.744	4.1745	1.4779	-0.64593	-0.15682	6.0842	4.4865	-1.2022	2.0128	3.5653	2.2345	1.2133	2.0943	2.9676	0.29197	-0.88403	2.4566	4.0734	4.334	-2.8035	0.40101	-3.8771	3.1394	4.4567	3.1566	-1.1368	0.26415	-3.6757	5.1922	1.0969	-4.0158	1.7312	5.0502	4.1843	7.3675	1.0797	0.12073
-4.0513	1.3266	1.9977	4.2617	0.57342	2.0709	2.3289	-0.31935	-1.9996	1.9421	6.9854	-1.354	10.433	1.0168	3.0779	0.60448	3.4307	0.58418	6.1705	0.5672	7.1847	3.5452	-0.63069	2.053	-3.4987	-0.23392	11.151	2.7587	1.7041	-3.8956	0.057433	2.9688	-1.2949	1.805	2.4334	4.4918	-0.87864	2.0565	4.6764	7.1855	-0.64241	4.5958	0.36248	2.9331	3.9319	2.0721	3.0485	1.3262	1.2342	-1.3284
-0.82782	1.1839	-0.63743	0.18744	2.606	-1.1368	-1.2287	6.0054	-3.3247	1.9072	-2.4498	-6.3242	-2.5298	0.73294	2.4943	1.5185	5.3448	-3.4662	0.31728	-0.24261	0.7632	5.0642	-8.4505	8.4928	-5.8817	-2.0821	-6.8451	-7.0941	-12.029	-3.4261	-7.642	-2.5025	0.070733	0.090051	-3.0805	-2.5779	0.89243	-3.7409	0.49195	-3.078	0.40523	-0.36277	-4.7819	-0.2182	-5.1991	-1.4523	4.5438	0.28027	1.3056	2.7394
-3.4797	0.22792	3.279	2.2724	-0.93815	-0.50577	8.2337	4.902	2.6834	-4.4932	-1.0719	-0.28401	-1.0884	1.3107	0.9947	-3.703	0.88886	-4.1289	-0.045748	-1.6981	-1.056	1.5751	-5.3066	3.0342	-0.062948	-1.4568	7.8266	-6.7383	8.0327	4.4159	0.089719	-7.389	-2.817	4.4279	-4.1847	-0.43913	-0.58914	0.36817	3.6932	-3.7775	-0.1103	-9.516	-3.5201	-5.719	2.2523	-0.14034	7.1837	5.3829	-0.30172	5.7818
-14.926	-9.4161	-14.239	-14.967	-13.886	-13.538	-19.214	-15.29	-0.27882	-11.661	-12.515	-6.5979	-11.824	-12.561	-11.105	-12.356	-14.64	-11.089	-13.102	-9.5541	-12.943	-13.039	-6.7481	-14.958	-14.592	-15.051	-3.4156	-14.821	-10.139	-10.748	-11.43	-10.212	-15.717	-13.041	-9.1129	-12.403	-16.794	-10.889	-7.0419	-10.842	-9.3313	-13.013	-11.645	-13.603	-5.7918	-8.487	-10.301	-15.936	-12.691	-17.909
-9.5532	-11.441	-14.656	-9.6651	-17.994	-11.001	-16.461	-10.461	-11.431	-12.701	-15.261	-14.118	-6.9769	-4.6289	-13.759	-14.193	-9.5544	-14.121	-13.363	-9.1278	-12.403	-8.5917	-7.8806	-13.699	-15.995	-4.538	-8.3606	-12.554	-15.982	-16.699	-12.122	-10.957	-11.726	-11.064	-4.5808	-10.202	-4.6801	-6.6684	-16.326	-7.652	-9.7959	-8.0747	-9.8	-11.851	-10.571	-11.701	-9.5696	-14.531	-18.711	-5.2493
-6.4401	-10.103	-3.6506	-11.869	-12.72	-7.912	-12.329	-18.401	-3.8423	-11.157	-11.979	-12.84	-9.7548	-9.9114	-6.152	-9.2614	-16.845	-9.8329	-10.356	-7.8937	-16.69	-15.794	-12.927	-15.158	-12.289	-6.5603	-14.962	-10.962	-8.3449	-7.3731	-12.943	-9.3358	-14.927	-9.2899	-4.9452	-17.412	-11.57	-7.6565	-13.06	-6.1653	-15.835	-13.513	-12.32	-8.6111	-11.587	-6.8293	-11.494	-16.903	-12.672	-11.594
-0.91237	-3.6289	2.376	-1.1805	-3.7963	0.22008	-0.47865	5.0432	0.90327	-5.1503	0.022765	4.0956	3.1073	-2.5231	5.5009	2.6536	0.0054976	-3.5577	4.5195	1.5373	7.4965	0.96619	-0.98669	-0.55793	4.6476	-5.5433	2.2403	5.8082	-3.9483	-1.4227	5.4548	3.4731	2.8358	0.96189	2.9197	0.045336	1.2955	-3.6632	2.1933	2.7528	1.2847	2.9356	0.72044	-1.4272	-8.5496	-2.6071	6.1153	0.66072	5.464	-2.1428
11.255	6.4559	10.513	2.247	8.8523	4.2328	10.999	12.361	7.7189	10.079	-0.26818	4.4434	7.2683	11.861	11.54	6.0336	10.847	3.9432	14.525	5.5286	9.0796	6.175	10.594	-0.60543	3.5663	14.058	2.6541	9.0374	6.0986	6.9047	5.1177	6.1882	4.6919	6.2946	2.4635	3.7645	7.6773	2.7716	5.7562	10.751	12.522	7.5631	10.858	5.0878	8.8405	9.673	4.9353	5.0353	5.0873	9.7649
-8.8387	-1.3936	-6.5978	-14.745	-3.2379	-8.5147	-4.9478	-9.8211	-12.53	-1.497	-7.6298	-9.0145	-1.1915	-7.1271	-2.8324	-3.5364	-1.736	-16.964	-0.93799	-4.9191	-5.3827	-6.2011	-3.5957	-6.6399	-10.977	-10.993	-4.188	-3.0484	-4.8918	-5.7275	-6.023	0.15745	0.39707	-4.685	-11.149	-4.7946	-8.1221	-5.7912	0.58562	-7.8596	-11.218	-4.3208	-10.557	0.32266	-6.5217	-1.4302	-4.4426	-0.24671	-2.1379	-6.7626
-8.9879	-12.867	-13.411	-12.675	-6.2226	-9.9378	-6.8642	-13.466	-6.2693	-7.4761	-16.574	-9.7137	-9.0502	-14.276	-12.256	-9.9747	-4.273	-8.2803	-7.8646	-5.9017	-12.308	-10.382	-9.4973	-16.473	-8.2588	-12.771	-14.861	-12.855	-13.782	-10.32	-8.5451	-6.9154	-10.952	-10.978	-16.296	-7.8488	-9.1803	-15.124	-11.071	-11.177	-10.608	-10.651	-14.902	-8.8028	-8.7441	-7.005	-8.9548	-11.992	-14.464	-7.721
-0.61192	4.4584	2.1087	-7.7627	2.695	-0.52719	-2.8281	-8.7952	1.5617	-3.2863	0.6649	-4.6065	2.7139	-1.0873	-3.9761	-7.1811	1.8525	-1.8704	3.5538	-1.0326	1.9609	-6.8841	1.9597	-0.80979	-3.0283	-1.923	1.3923	0.19634	-0.87566	0.4004	4.3713	-3.6528	-0.24953	-4.4754	0.66921	-0.60054	-3.9304	-3.0669	-0.1665	-2.6157	-1.9807	-1.3626	-4.3233	-2.7504	-8.2189	-0.35674	1.5776	-4.0344	2.9923	0.99366
-10.827	-14.76	-9.5384	-3.9184	-12.672	-10.643	-7.9556	-10.763	-6.603	-11.221	-8.4875	-8.8904	-5.904	-4.2791	-4.5206	-12.998	-7.5186	-13.69	-3.7585	-8.3387	-5.7744	-4.5278	-9.1529	-11.155	-10.602	-14.506	-4.1707	-9.5051	-13.273	-6.7015	-10.574	-5.8004	-8.9715	-9.5173	-5.6721	-16.084	-11.669	-8.7492	-7.2659	-12.647	-9.4144	-10.59	-4.7723	-3.9972	-6.3762	-6.4571	-10.038	-2.7339	-7.0504	-5.5522
-7.3038	-6.0195	-4.3449	-5.8898	-10.04	0.11057	-0.82758	-8.3226	-6.7305	-4.1193	-7.7619	-5.2235	-6.2938	-7.0853	0.45599	-7.311	-2.6981	-3.714	-8.2864	-9.2587	-5.3118	1.4749	-10.082	-5.12	-11.673	-6.7095	-9.2448	-0.36666	-8.597	-8.8018	-2.5333	-3.6081	-10.117	-10.238	-2.01	-2.6058	-7.4343	-8.2136	-6.7351	-2.6524	-11.712	-6.6074	-3.797	-5.2547	-7.567	-12.044	-10.206	-8.1198	-7.451	-6.8001
-5.9004	-7.6327	-6.5024	-2.9203	2.0475	-3.2511	-2.1685	-4.1222	-2.3645	-3.6623	-5.7002	-0.2447	-4.5115	-9.2703	0.3866	-5.3636	-6.4116	1.4431	4.1988	-0.12806	0.5402	-7.386	0.21408	2.9468	-6.0183	3.8522	-1.7751	-5.4935	-4.8439	2.3391	1.4348	-2.8246	-11.354	2.8431	-8.5385	-6.1076	-5.7503	-1.9771	-2.8478	-2.6789	-7.5087	-4.2999	-9.5085	-4.2362	-2.448	-4.0846	-2.0106	-3.1545	-7.4046	-4.8838
7.6367	10.734	8.06	2.877	8.2038	5.4431	4.3181	7.6464	4.2837	7.1021	8.9202	7.7613	6.2208	16.445	10.752	1.7814	8.1376	9.4166	8.1942	3.3101	3.4506	3.5366	8.3382	12.516	15.673	4.0931	9.8365	14.228	1.1891	8.6234	9.1177	3.7029	11.57	-0.00010446	4.9969	4.9886	6.8493	4.4134	11.125	2.744	11.871	7.4882	10.525	9.7675	6.8931	1.3374	11.483	9.1585	11.038	8.4395
-11.124	-13.156	-6.3468	-11.755	-11.413	-8.5759	-13.408	-11.535	-11.619	-13.716	-9.775	-14.495	-13.915	-18.043	-13.336	-13.541	-9.2676	-13.75	-9.807	-11.762	-8.0374	-11.869	-10.176	-11.549	-10.416	-13.385	-15.952	-15.467	-14.213	-8.8522	-10.847	-10.033	-12.659	-16.528	-11.376	-11.766	-15.654	-8.1765	-6.8615	-14.189	-12.834	-11.744	-16.568	-18.885	-10.93	-16.988	-2.5322	-14.136	-16.889	-13.309
-3.0579	-7.4254	-4.6534	-5.9129	-7.4885	-7.0928	-8.0921	-15.324	-10.664	-4.4884	-5.2969	-10.693	-10.705	-8.9704	-8.1842	-10.172	-13.856	-7.1226	-8.1152	-6.2363	-4.041	-4.9609	-9.8537	-10.353	-0.63365	-7.7316	-10.655	-4.0676	-5.8016	-8.6973	-9.1141	-5.8362	-8.4095	-8.1946	-6.1132	-5.9688	-6.0643	-3.6205	-4.308	-10.304	-6.2801	-10.276	-17.457	-5.4362	-6.7008	-16.454	-10.195	-5.9879	-3.9318	-6.5286
-23.891	-18.421	-24.114	-20.1	-22.162	-20.816	-20.059	-25.013	-24.742	-26.364	-22.285	-20.561	-30.808	-20.087	-19.291	-23.02	-20.377	-17.785	-26.122	-18.828	-20.617	-17.084	-28.094	-22.723	-15.083	-21.002	-20.258	-15.047	-23.115	-20.14	-24.328	-22.793	-20.946	-24.298	-18.867	-32.145	-24.642	-25.068	-25.793	-26.136	-22.783	-20.122	-25.869	-22.135	-20.95	-25.108	-21.198	-27.715	-21.348	-21.416
-4.937	-5.697	-8.8309	1.1655	-5.0284	4.1434	0.016683	-1.5096	-5.3504	-6.2012	-11.857	-5.033	-1.4447	-2.4494	-2.7456	-7.7005	-1.6675	-4.8832	-6.1216	-6.3545	-3.7493	-5.6916	-1.8568	-4.247	2.3455	-1.768	1.5007	-2.4546	2.5075	-5.3843	-2.4944	-4.5281	-0.56094	-10.907	-1.0352	-3.4503	-5.5435	2.2947	-8.1928	-8.3049	-1.2841	-0.16365	-4.8267	2.0095	-4.407	-2.7612	-6.0316	-0.74747	-8.8187	0.39725
-9.3421	-14.47	-8.2911	-11.837	-12.926	-13.31	-4.6307	-12.755	-3.6239	-3.7279	-9.8235	-11.667	-9.9925	-6.7693	-9.9593	-8.3032	-6.5872	-12.728	-16.66	-9.4045	-4.4136	-4.9817	-11.998	-12.441	-4.7488	-11.506	-13.61	-9.1517	-7.2327	-15.559	-7.6018	-14.615	-6.8096	-12.317	-16.021	-11.117	-7.9317	-10.162	-15.381	-13.132	-7.954	-13.416	-10.721	-7.6424	-9.6011	-14.897	-18.207	-9.3337	-11.4	-4.2191
-3.6693	-5.1653	-3.3012	0.24696	-9.0496	-1.9006	-0.7293	0.25864	1.7193	0.39948	-4.1707	-0.74545	-5.0222	-7.169	-3.1166	-8.1953	-5.3926	-7.3717	-1.8751	-3.1971	-15.067	-5.2188	-0.29907	-4.058	0.9699	-8.6288	-0.28566	-5.5025	-3.3552	-4.6807	-9.2392	-2.3738	-0.64224	-10.356	-10.431	-9.1325	-1.8004	-1.9033	-0.45368	-0.49111	-15.638	-4.9701	-3.2752	-7.5606	-3.7695	-1.0996	-2.4479	-4.3809	-7.7062	0.27121
-1.0498	0.83539	1.6822	1.1045	-4.7909	-2.4403	-3.4266	2.8024	0.42863	-2.2184	2.4882	2.9962	-3.0018	0.21467	1.7588	-2.2373	-5.9841	5.4991	5.6612	-1.8528	-7.0226	-1.6622	8.7712	4.7126	-4.4641	1.7563	-2.5757	-2.1258	1.4963	2.7901	0.28191	2.6786	4.2475	-0.92906	0.095234	-2.6067	-1.6741	3.7311	-4.5853	5.6704	-4.7474	-5.5224	-0.92494	3.2726	0.38432	-3.3586	-9.3479	4.2766	3.1967	0.54339
2.5384	7.171	3.675	14.107	4.9325	6.9584	3.2852	6.13	14.19	6.3192	13.756	6.4017	6.8216	5.9194	4.2957	0.67872	8.4431	4.1227	7.4337	1.0051	10.391	7.1056	10.031	8.0356	0.094727	3.1785	11.05	7.8004	5.8212	6.3764	9.2333	9.9013	1.857	8.8589	7.6603	9.0045	4.3008	4.7023	1.0884	0.57243	6.0182	0.25082	8.0255	6.0744	10.557	7.5584	2.9923	10.866	4.023	3.4651
-20.195	-29.681	-20.254	-20.88	-21.789	-31.486	-22.291	-28.912	-22.671	-26.899	-28.04	-29.437	-22.324	-20.984	-26.041	-20.801	-25.21	-25.609	-23.455	-19.405	-23.371	-20.389	-17.782	-23.319	-22.432	-23.007	-27.698	-21.346	-9.4557	-22.275	-18.826	-22.195	-24.694	-18.858	-22.751	-24.119	-21.985	-21.889	-23.613	-21.607	-25.209	-33.023	-25.844	-20.664	-25.977	-16.457	-21.897	-20.535	-24.939	-27.337
6.9173	6.6303	-2.7618	6.2512	-0.62275	5.6792	3.9273	7.5637	-5.3008	-2.3543	4.2427	12.753	-1.7284	-2.091	2.1673	4.92	-2.9897	-0.45637	4.6331	-2.9855	1.6382	6.0322	2.0026	0.71248	-3.9308	-0.60059	3.842	6.4053	-0.20915	2.8841	0.47021	0.99024	5.5552	-3.635	-1.7819	-0.63915	0.45295	1.8079	8.4117	4.2797	-1.3045	4.1044	9.3063	7.3353	7.5315	-0.77785	0.43529	4.0386	2.1016	1.6545
0.48611	-6.26	-2.2858	-1.7207	-10.323	1.9038	5.22	-3.1155	1.0284	0.049311	1.1766	-4.571	0.011553	4.7135	7.8755	2.8906	-1.8989	-1.9845	2.3145	-0.68915	-1.1953	1.9518	-0.31859	-4.8327	-0.47968	2.3179	-1.1701	-0.7963	-2.2396	0.13996	-0.10068	2.203	0.25926	-1.2217	-1.8761	0.86994	4.7945	-1.2855	-1.0767	-5.725	-5.638	-3.8259	-0.61434	-2.6922	7.074	0.69634	1.5949	-3.1471	-1.9464	-0.12177
-8.8706	-17.93	-15.215	-9.2679	-11.358	-9.786	-17.743	-8.1635	-13.482	-17.069	-9.6046	-15.553	-18.127	-5.699	-17.283	-14.248	-18.323	-19.476	-15.132	-2.151	-9.4171	-18.589	-15.083	-22.043	-13.759	-11.659	-10.037	-11.894	-6.5847	-9.4429	-17.79	-9.7768	-9.5804	-9.4783	-13.984	-12.094	-19.585	-10.222	-10.556	-13.027	-12.902	-12.663	-9.7514	-17.806	-12.132	-11.582	-16.4	-8.95	-6.7263	-14.366
1.3606	5.5977	-2.0099	2.4091	0.99501	-6.4219	0.22638	5.2903	-4.0085	6.0025	8.1501	2.117	5.6853	-1.7682	3.7952	-1.5538	8.2842	2.8939	7.7964	-0.84476	0.064429	-1.9493	0.68706	-0.20955	1.9411	5.6351	4.4592	0.10682	-1.5127	7.6674	0.71057	3.4914	2.6235	0.9075	4.214	0.075899	7.1072	2.4681	-1.9435	2.9463	3.3914	-2.0633	0.58391	0.10898	13.724	-0.0025378	3.0027	0.26506	1.6706	7.3181
-12.177	-5.6725	-15.267	-13.849	-12.117	-3.467	-7.4912	-12.002	-3.3942	-2.9909	-9.3952	-3.2254	-0.44013	-7.4974	-8.0192	-3.5564	-7.149	-4.1213	-11.355	-6.6306	-11.31	-8.4638	-6.7665	-7.9117	-6.2135	-8.9566	-5.7689	-0.27393	0.5223	-9.3357	-5.9377	-9.8363	-8.406	-4.2287	-7.9087	-10.496	-7.9456	-9.8564	-10.097	-8.317	-14.995	-9.9538	-11.337	-9.6784	-1.0657	-3.1336	-13.821	-2.9041	-7.8434	-12.602
-0.1875	-3.7254	0.81531	1.1411	13.491	-0.99704	6.8664	-4.2987	5.7805	5.783	2.2844	4.9447	-1.834	2.6532	-7.7703	1.049	0.76982	4.6964	5.149	1.7307	2.7874	0.52997	-1.7629	2.5867	2.5801	1.4298	-4.6077	-2.1839	6.9038	-0.63439	1.5029	2.1225	-2.5949	5.9481	-2.3452	3.02	-0.77936	-5.1279	-2.4725	0.42767	-2.2715	-1.2511	-8.9621	-1.4122	-3.1446	0.83095	-0.26442	-3.7068	-4.4685	-2.0225
4.2185	-3.0688	3.3461	-5.4456	1.6095	5.8589	1.9882	1.3696	-2.7503	-3.6362	4.2673	-1.7143	-3.0502	-1.8374	0.86956	0.61777	0.77961	-1.4855	1.8257	5.7345	-1.3992	-1.3008	3.3257	-0.9641	6.7413	0.47094	-0.94903	-1.0844	1.3452	-3.0776	-1.851	4.6328	5.1595	5.298	2.1395	-3.9352	5.965	2.2054	-4.8075	1.6411	0.42889	-3.6236	3.5995	4.9419	4.1155	-2.2113	-3.0729	7.6929	8.9283	-8.4527
-3.9192	-10.597	-5.5008	-4.4159	-6.4606	2.7308	-8.7204	-5.9513	-12.567	-7.4991	-7.5615	-6.7436	1.1377	-0.57268	-8.6596	-4.6641	-9.1175	-8.2497	2.7216	-7.8776	-4.274	-5.4878	-1.8859	-5.6834	-6.4816	-0.0096771	1.7813	-6.3395	-12.254	-5.9239	-0.70912	-3.3928	-0.64637	-7.3182	-2.0383	-4.7809	-4.6979	-11.713	-3.3221	-1.9191	0.074109	-6.5502	-0.045549	-8.5494	-3.2045	-3.6471	-9.0176	-7.9899	-8.1824	-3.8078
-3.6636	-12.936	0.91558	-3.4039	-9.1075	-9.2247	-9.9313	-7.1269	-6.1978	-7.8437	-7.3869	-12.476	-4.4097	-7.1929	-8.9507	-6.3936	-8.2399	-5.9668	-10.517	-2.5276	-3.3914	-5.7085	-4.836	-8.6281	-8.2833	-3.8255	-4.6979	-10.671	-5.7897	0.053995	-8.1956	-5.2267	-5.7706	-6.7895	-7.4001	-14.302	-7.601	-10.97	-3.6983	-9.4952	-10.523	-10.211	-7.2082	-7.5122	-11.333	-2.6775	-3.0254	-11.626	-5.2702	-12.142
0.47827	-3.5001	-6.0393	-2.662	-2.1368	-4.6869	-3.6748	-4.7158	-11.524	-5.7496	-3.5355	-4.2774	-7.4766	-3.2879	-7.6879	-5.9871	-8.605	-1.6695	-13.212	-3.6659	-2.6129	2.793	-4.5669	-1.4811	-2.6699	-5.105	-5.5837	-6.4157	-5.8077	5.5086	-0.76343	3.5759	-2.4599	-6.2432	-5.3644	-3.0952	3.4797	-3.3865	-1.5998	-2.6245	-5.9228	-0.63446	4.1838	-2.7244	-4.3977	-1.9071	-5.09	-0.63808	-4.7556	-8.0999
9.7376	3.6688	10.687	6.0708	3.0208	7.4016	5.8777	5.2387	7.8227	6.1327	8.495	2.6771	4.6317	5.1019	5.2118	11.721	3.4196	10.174	11.983	0.61149	-0.57325	7.044	8.3118	2.0468	1.2487	13.352	-0.24276	8.7264	10.567	8.4684	13.761	9.2124	11.201	8.7138	0.51489	9.2592	9.444	6.7919	7.0624	8.3661	4.4899	1.1207	7.062	6.2261	9.1555	5.8127	9.556	-3.3604	11.315	3.898
0.033178	-7.3737	-6.2927	-2.8854	-5.3812	-6.4934	-4.939	-2.642	-2.2673	-8.3322	-9.1492	-5.8875	-2.6128	-0.53348	-11.123	-5.6683	-4.0002	-2.1329	-5.8426	-7.8144	-6.3369	-2.3397	-5.4182	-12.186	-1.3709	-6.5406	-1.7701	-5.5722	-5.2442	-6.6566	-4.7005	0.59124	-7.1896	-3.8353	-4.3718	-5.7777	-4.4247	-0.63367	-5.8789	-5.5642	-10.197	-4.227	-0.076637	-3.2575	-2.302	-3.683	-10.869	-3.9056	-6.2823	-8.198
-4.5599	-4.5535	2.9188	1.9526	-0.75204	1.8849	3.3666	-1.4194	-3.3925	1.9896	-5.6434	-4.9892	-7.3106	-2.6771	-5.3913	-4.5633	1.8897	0.83057	-1.479	-5.7095	-8.7754	-6.7867	-2.5112	-6.4108	4.1278	-1.8447	0.18728	2.2748	-4.3966	-4.4444	-8.8349	0.76694	-0.025703	3.2996	-2.4095	-8.4914	2.0265	0.38958	-5.6996	-2.4684	-0.63568	-1.3588	-1.5562	-4.9	-0.41572	-4.692	-1.6315	1.0308	-6.4948	0.058837
-5.217	-3.7438	2.5014	-2.1004	-0.89769	-2.1366	0.16904	-8.7851	-2.6305	3.0992	-7.7624	5.8117	-1.6441	-3.8552	-1.9266	-2.5444	-4.9838	2.2556	-3.1256	-1.2838	-2.1866	-0.95733	-0.041614	-10.534	-12.136	-1.7816	-3.982	4.2095	-0.85461	5.5224	-1.5044	0.42047	-4.7567	1.3947	-1.3305	-4.3663	1.4451	-5.712	-1.05	1.6152	-3.3241	-2.1098	-3.8893	3.7448	-5.356	-2.2614	-3.9687	1.5169	-7.8121	0.55747
-11.962	-6.5963	-11.605	-12.758	-8.2673	-16.235	-9.6689	-10.114	-13.504	-13.528	-8.0248	-7.7054	-8.1551	-7.5297	-6.9827	-11.178	-15.679	-11.291	-8.1767	-15.335	-7.884	-7.7765	-12.426	-7.4352	-13.511	-6.5902	-9.6117	-11.218	-9.7727	-11.391	-13.555	-9.1826	-16.362	-0.46997	-13.933	-10.279	-13.13	-8.9725	-8.831	-16.165	-9.6979	-12.015	-3.0075	-9.4481	-14.274	-12.094	-10.574	-6.8855	-9.6415	-11.512
5.6929	0.93584	-1.102	-0.40147	-9.0948	4.3311	1.2367	5.0307	1.4149	-2.2114	-5.6398	3.1636	2.2392	0.57886	-8.8139	2.1923	0.69379	-2.7962	-0.40064	3.2316	3.3708	-3.4812	1.261	-3.2566	1.5023	1.7876	-7.9143	-6.5847	2.8707	-4.7822	0.081917	-1.2961	-0.42734	-2.2457	-1.5181	2.4677	4.6052	2.3663	-8.9917	-7.0901	2.9884	-2.9655	3.004	1.5235	-3.2846	-5.3203	-1.3036	-2.7862	0.2164	-7.3655
3.241	6.0642	-2.7067	5.2248	-2.8901	-3.1105	3.0179	-1.5864	-4.3006	0.21768	-6.7423	2.088	1.4709	7.0012	3.9943	0.80097	1.1829	-2.1489	7.2134	-2.3983	4.0344	-3.5598	1.744	-0.51521	2.2781	0.37269	-0.35025	1.0036	-2.8635	0.17853	-0.10424	-4.8821	-0.91259	-0.76743	-1.7951	0.34946	-4.1614	2.9917	0.036773	0.41646	1.1062	0.93047	-3.405	5.8122	3.7349	-2.4109	0.24571	-4.1766	-0.26433	1.7242
-10.287	-19.548	-16.256	-14.587	-9.6967	-15.514	-8.6945	-4.0242	-13.957	-12.8	-14.639	-17.308	-12.304	-13.601	-17.627	-10.903	-12.778	-10.171	-7.9516	-14.348	-16.445	-8.7732	-8.8588	-11.626	-10.977	-10.004	-13.352	-10.3	-7.6355	-12.15	-11.914	-18.157	-10.819	-20.087	-13.608	-5.4142	-11.848	-10.89	-15.341	-11.606	-10.518	-10.039	-10.684	-11.057	-12.309	-10.42	-14.882	-11.551	-12.993	-6.4845
-4.7116	-8.2611	-5.2829	5.4638	-7.5245	-1.4181	0.27156	-4.1139	-9.2762	-9.7169	-13.093	-6.8217	-5.1665	-1.9724	0.41835	-8.8472	-13.369	-0.55302	-1.2075	-0.98458	-0.39043	-7.0262	-7.235	0.30295	-3.762	-4.6494	0.61953	2.2638	-6.4011	-3.4308	-1.4588	-8.2106	-3.5035	-3.5431	1.2548	1.0303	1.749	-6.0259	-6.3443	-2.267	-2.3141	-2.9937	-10.043	-13.269	-6.3423	-9.4234	-4.2251	-8.2311	1.4065	-3.3324
-7.0117	-0.7538	-7.585	-7.0323	-8.8547	-0.73455	-7.0099	-1.4859	-6.7717	-3.1829	-1.9176	-0.69285	-2.8972	-2.0365	-2.7817	-1.5968	0.322	1.7001	-2.8631	-3.7196	-7.3834	-0.82278	-8.857	-2.2024	-1.8444	-1.5747	0.078334	-0.70373	2.0641	-3.1481	-4.4735	-4.1649	-3.356	-8.183	-8.2051	-2.4256	-4.1486	-5.996	-3.4083	3.4277	7.9723	1.0831	2.9127	-7.0708	-6.8366	-3.0521	-2.4704	-5.779	-4.6129	-4.7569
[truncated: 922 more rows]
[truncated: 150 more columns]
