# Supplementary material for: Genetic dissection of main and epistatic effects of QTL based on augmented triple test cross design
Source: PLoS One. 2017 Dec 14;12(12):e0189054. doi: 10.1371/journal.pone.0189054 (PMC5730204; doi:10.1371/journal.pone.0189054)
Supplement: S7 Supporting Information — (ZIP) [file pone.0189054.s007.zip › z2_1950_0.5_10.csv]

-0.14416	-1.0738	-1.3668	0.25178	-1.7736	-1.8375	-1.5622	0.045019	-3.4516	-2.4145	-2.7018	-2.337	-1.0344	-1.9014	0.55874	-0.35837	0.17656	-1.4059	-0.011121	-0.11517	-2.6634	-0.52221	0.58342	-2.2033	-0.29237	-1.2014	-1.2813	0.38902	-2.6223	-3.0587	-3.0745	-1.8634	-1.5197	-0.88996	-0.83639	-2.3412	-0.57712	-2.4082	1.553	1.7815	2.422	-2.1938	-2.0589	-0.86432	-2.7923	0.83249	-3.4278	-4.3608	-0.76735	-1.5858
2.1979	2.1808	1.8612	-0.079511	-1.3911	0.37428	0.49284	2.5886	2.3824	0.39818	3.6536	1.1907	1.8448	1.9331	0.76103	-0.68127	0.50894	0.90174	0.89016	2.4201	-0.78498	-0.78274	1.1233	0.84068	0.62916	3.1804	0.54348	0.41892	0.84491	1.2479	1.8339	-2.5696	-0.63539	0.65125	1.1686	2.7736	0.47183	-0.72095	4.518	-0.71502	-0.11914	1.958	2.7444	2.0566	2.6654	2.5694	1.9269	2.3598	1.3907	1.4985
-1.9523	-2.8587	-2.996	-3.5405	-2.0092	-3.8106	-2.1286	-1.7273	-4.531	-4.848	-3.643	-0.3587	-3.7442	-0.526	-0.066119	-0.40429	-2.2114	-1.8454	-3.4849	-3.0751	-2.843	-2.2854	-2.2293	-4.7411	-1.0552	-0.82809	-3.6113	-3.0221	-2.351	-2.3473	-1.8984	-1.8933	-4.4284	-3.8028	-3.9213	-2.1086	-1.2443	-3.0959	-3.7997	-4.6302	-4.7206	-2.818	-0.45355	0.73601	-1.3278	-1.6241	-3.8088	-4.4483	-3.283	-4.7586
-0.37712	-1.1021	-1.2546	-0.40954	-1.9051	-1.2424	-0.56789	1.8585	-0.32892	-1.7537	-1.2004	-3.0312	-1.8236	-2.9825	2.1886	-2.3697	0.28719	-0.9232	-1.431	-0.62647	-1.0055	-3.5918	-3.4614	-1.8976	0.60306	-4.1705	-1.3993	-0.24736	-2.3313	-0.68618	-0.54876	-1.7753	-0.28472	-0.78438	-4.0145	-0.6184	-2.1284	-3.1268	-2.2976	-0.63072	-1.3454	-3.4659	0.81885	-1.9084	-1.7883	-1.3852	-1.816	-0.80485	-0.66814	-1.4719
3.5875	2.6592	2.6969	1.678	1.4867	3.2833	3.4267	4.1782	3.3095	3.444	2.4658	2.7322	1.7867	2.9153	3.0463	3.9386	1.5635	4.6735	2.3611	2.4075	3.1353	3.7272	2.429	0.36176	2.7173	4.055	5.3026	3.1464	2.4164	2.4297	3.5017	4.7917	2.2122	1.2114	3.07	5.3619	2.9594	5.6512	3.708	4.5876	4.16	2.9707	-0.91463	4.4284	1.5655	1.7587	0.78912	4.7722	3.622	2.8727
-12.493	-13.424	-12.413	-10.576	-11.6	-13.399	-14.177	-12.702	-12.436	-13.086	-13.661	-11.288	-10.356	-12.51	-13.414	-11.051	-13.476	-14.661	-10.653	-9.63	-13.33	-14.15	-13.858	-15.131	-13.079	-11.065	-12.848	-11.554	-12.463	-12.156	-15.901	-13.595	-13.256	-13.554	-12.237	-13.236	-14.747	-11.993	-12.353	-10.309	-13.386	-12.038	-12.214	-14.782	-12.43	-13.718	-12.313	-13.89	-11.876	-14.025
-1.0006	0.64718	0.85764	-0.88974	1.5512	0.17388	0.99863	0.98412	-0.1291	0.52412	-0.5777	1.7623	-0.28436	-0.98818	-0.10222	-0.98921	0.053852	-0.74892	-3.2911	-0.72787	2.7371	0.56474	-0.86687	0.1018	0.19798	-0.93933	-1.1646	1.4019	1.099	0.68607	1.366	1.0452	1.7112	0.55745	-1.1044	0.6946	0.9598	-0.4189	-1.4539	-0.37023	0.99682	-0.49496	-0.062981	0.69364	-0.019551	3.6542	-3.5035	0.86907	-0.011082	0.66656
0.98213	-2.9494	0.72815	2.282	0.57056	3.1959	-2.091	-0.19924	-0.50276	-0.37757	0.063876	-3.6674	-0.87267	0.18199	0.24695	0.72068	0.27629	0.82348	-0.19327	-1.8318	-2.1111	-1.3941	-0.20852	1.6147	-0.10222	-0.68273	-1.0258	-2.0377	0.69591	0.40673	-2.5506	-2.2896	0.91358	0.51959	-0.64683	0.27562	1.6088	-0.18172	-0.2626	-0.55178	1.1593	0.79783	-0.087954	0.51411	-0.77609	0.35992	-0.72713	-0.41499	-0.0058154	-2.4562
-6.7672	-4.2238	-7.0533	-6.3833	-5.2644	-5.6604	-3.1073	-5.4967	-4.9204	-5.0039	-5.6139	-4.7742	-5.8265	-4.3388	-5.113	-5.2092	-5.777	-5.0251	-1.6414	-5.744	-4.7248	-5.5822	-5.8836	-4.3525	-5.6025	-6.4525	-5.9199	-4.2756	-5.6898	-5.5438	-4.6629	-6.2896	-5.0334	-4.1144	-5.2163	-7.0257	-4.9246	-5.4042	-4.6935	-6.0752	-5.5812	-3.9676	-8.0012	-4.8786	-5.6475	-6.4672	-4.4365	-5.6702	-4.6943	-3.5258
-1.6732	-1.3786	-2.6845	-0.30094	-0.57584	-0.61316	-1.0048	-0.97446	-2.3654	-1.2307	-3.8687	-1.5703	-3.2154	-3.3394	1.5172	-3.3243	-0.9358	-2.4382	0.95876	-0.68352	-1.614	-0.46175	-1.0564	-0.3233	1.2819	-1.1248	1.9276	-1.481	-2.8978	-0.31311	-2.205	-2.7971	-2.024	-0.45421	0.66473	-3.0252	-1.0991	-3.0308	-0.23308	-1.3904	-1.3157	-1.7231	-0.93737	-0.75772	-2.3868	-1.2701	0.25902	-1.2452	-0.53233	-2.9821
-2.6389	-1.3729	-3.2984	-2.2886	-2.2022	-2.5229	-1.454	2.5161	0.65872	-1.7547	-1.5602	0.034574	0.29559	0.22332	-2.6029	-0.80703	-2.5304	0.86102	-3.1264	-1.824	0.17019	-1.9666	-0.64173	-2.8471	-2.2687	-3.5438	-2.7132	-1.1012	-2.3534	-1.8571	-3.2143	-1.3879	-2.9409	-3.8954	-0.72993	-2.2811	-4.1316	-0.13159	-0.83695	-4.2223	-1.5448	0.29776	-2.306	-0.14904	-2.89	-2.2651	-1.728	-2.4115	-3.5075	0.46955
-11.352	-14.372	-14.347	-11.243	-10.147	-13.155	-11.996	-11.812	-13.068	-11.708	-10.112	-13.729	-13.095	-12.264	-9.745	-11.552	-13.329	-11.587	-10.788	-12.501	-11.495	-11.025	-13.507	-10.088	-11.815	-11.005	-11.264	-10.661	-12.078	-11.751	-11.109	-10.08	-13.141	-14.03	-10.71	-14.637	-13.715	-11.187	-10.752	-13.643	-11.607	-11.542	-9.1243	-12.098	-11.944	-11.548	-12.929	-12.65	-9.4616	-11.957
8.246	9.078	9.1037	10.535	7.1551	7.3924	9.3421	6.8265	10.214	8.3426	7.9025	6.819	6.8321	8.2738	9.693	9.2983	7.3901	7.6171	8.5036	8.4257	9.5646	10.419	7.6308	7.6456	7.5459	7.8074	7.1698	8.1009	8.5496	8.6674	9.1996	10.349	7.7232	6.3784	9.6071	7.2171	10.006	6.8134	7.09	9.429	9.3083	9.287	7.4444	7.4587	8.1544	8.6524	7.9301	7.8722	10.065	8.6273
-10.796	-12.077	-11.397	-12.843	-12.319	-11.483	-9.877	-11.488	-9.1693	-11.627	-9.8559	-8.8959	-10.015	-11.346	-11.325	-9.1556	-12.05	-12.029	-10.12	-12.283	-10.351	-10.709	-11.033	-10.519	-15.015	-11.614	-12.326	-11.717	-12.426	-11.496	-11.803	-9.9365	-10.372	-11.192	-10.982	-10.404	-8.5637	-10.677	-10.622	-11.729	-10.322	-9.986	-11.74	-12.606	-12.169	-11.522	-9.5928	-11.653	-13.378	-12.35
7.8466	9.6967	9.0157	9.8112	5.3579	10.425	9.8355	9.1964	8.1041	6.0542	7.4151	8.0437	7.0658	6.6282	8.3184	9.1986	7.7796	9.6879	8.2094	6.4446	7.4076	8.8981	7.7208	8.2415	10.744	9.0497	7.0882	7.4814	7.1652	8.8291	7.5149	6.3258	7.1799	7.8334	7.6846	9.9504	9.7402	8.7523	8.7305	6.1669	7.2032	8.8408	8.1007	8.5869	8.003	7.5121	7.2338	8.0537	5.5076	5.4797
0.068958	-4.0655	-3.9685	-5.1617	-2.6288	-4.5965	-2.339	-2.5355	-2.0455	-2.3278	-2.8791	-3.7889	-1.7707	-2.0391	-5.8226	-1.4774	-1.5164	-1.4955	-1.8372	-4.8524	-1.5523	-3.7837	-2.407	-6.2297	-1.5721	-0.28619	-3.17	-2.5849	-3.6419	0.074845	-3.8249	-3.1205	-3.6732	-4.3368	-2.4518	-2.4975	-1.0678	-2.6988	-4.1832	-2.9413	-5.0805	-2.9668	-0.99628	-1.6353	-2.0006	-2.3784	-2.8847	-2.1393	-1.9446	-1.4507
-1.8191	-2.3654	0.19672	-2.4775	-1.8268	-0.68853	-0.93759	0.50517	-2.1855	-0.16415	-0.91188	-3.9853	-2.0596	1.0687	-1.9925	-0.82116	0.1709	-0.39724	-2.9351	-1.0262	-0.62129	-2.3469	-3.0945	0.51842	-1.362	-3.4112	-0.8014	-2.2881	-1.1107	0.038079	-0.37496	-0.72393	-3.5419	-1.0146	-0.89516	-1.6448	-1.5155	-0.87764	-1.8915	-2.6326	-0.70334	-1.3856	-1.0464	-1.036	-1.6351	-3.815	-0.012389	-0.68325	-2.3324	-1.4851
7.1784	9.2113	5.6653	7.6196	8.7729	8.242	7.6723	5.8682	8.0818	7.6093	8.2697	7.4333	7.1307	7.9699	5.7381	6.3568	5.3935	8.3136	7.0063	6.7453	3.6346	7.7139	5.2239	7.7038	8.5601	4.9735	6.6073	6.7268	5.7801	8.8135	9.821	7.7571	6.4203	5.4546	9.1062	6.3405	7.2813	2.5172	9.6582	9.3179	8.4008	7.7843	8.5976	4.5869	8.4758	5.4722	6.5677	5.1418	7.1866	5.1458
-8.4555	-8.8897	-7.4683	-7.8575	-9.6918	-9.8994	-10.509	-8.7272	-9.6441	-7.2414	-11.184	-8.4694	-9.4124	-8.3846	-9.9148	-9.7272	-7.2452	-8.6197	-9.3703	-11.361	-10.229	-9.4047	-10.327	-8.9305	-7.1148	-7.8473	-9.2146	-10.872	-7.3414	-10.427	-9.3127	-10.03	-8.1856	-9.0127	-7.9882	-11.017	-9.1687	-8.0375	-8.4584	-10.57	-8.9373	-5.8595	-9.3804	-9.3779	-7.2735	-10.103	-7.9067	-7.7606	-9.2968	-12.756
-4.0568	0.031385	-3.3351	-3.4871	-3.2652	-2.6677	-3.4098	-1.2441	-1.5143	-2.3915	-1.6593	-1.6813	-1.6079	-3.0725	-2.0402	-2.1745	-3.1053	-1.4919	-3.8316	-0.50565	-4.2182	-3.0548	-2.6068	-3.4721	-2.8045	-3.9674	-1.4137	-2.4195	-1.9835	-1.0872	-2.4857	-2.6847	-1.8302	-3.495	-4.0628	-1.4892	-2.6539	-4.8056	-4.9527	-5.1268	-2.3298	-2.4755	-4.6379	-3.1074	-4.2007	-4.4263	-2.083	-4.3746	-2.4646	-2.422
-1.97	-3.7342	-0.14206	-2.0451	0.49401	0.39632	-1.0092	-1.7778	-0.10359	-1.8348	-2.1998	-1.3896	0.1758	-0.090781	-1.7029	-0.71429	0.37603	-1.296	-4.0561	-2.6336	-0.8283	-3.1126	-1.4571	-0.79718	-2.6513	0.28007	-1.2639	-2.0661	-2.3097	1.0972	-1.196	-2.7122	0.77488	-1.2992	-2.7998	-3.6571	0.54625	-2.8162	-1.7316	-1.0151	-2.1859	-2.0431	-0.18472	-0.54865	-1.9127	-0.2919	-0.066831	-2.1627	-0.067079	-1.9515
0.8461	0.48173	0.25712	2.2199	2.8137	-1.4398	-1.3078	0.52545	-0.51705	2.1237	-0.13769	2.8439	3.2404	-1.1177	-1.2749	-0.5408	-0.44616	-0.53964	0.66558	0.93397	0.32119	-0.38058	-1.2618	-0.076184	-1.8641	0.25458	1.7288	0.6274	-1.9219	3.4697	-1.4726	0.74546	-1.6253	0.02506	0.66881	-2.25	0.11127	-1.1936	-1.6566	3.4946	-0.51574	-0.68829	0.19971	1.6171	-0.078702	-0.76302	-0.95034	-0.060979	1.9397	2.7796
-12.498	-9.7894	-11.494	-12.497	-10.701	-10.061	-11.903	-8.8667	-10.343	-11.03	-10.336	-11.035	-11.69	-12.016	-11.752	-10.102	-11.305	-11.346	-10.889	-11.821	-10.528	-9.5096	-10.31	-10.402	-10.971	-11.357	-10.379	-10.814	-12.139	-11.46	-12.457	-10.272	-10.032	-10.334	-7.9188	-11.846	-11.739	-9.8045	-9.0165	-11.686	-11.391	-9.7479	-12.504	-10.13	-6.6691	-11.503	-11.258	-10.358	-12.698	-13.069
-0.68037	-0.21033	-1.3227	-0.16506	0.14816	-0.67249	-0.93991	-2.793	-1.7661	1.7601	-1.0215	0.10233	-3.9571	-0.035277	1.951	-0.54727	-2.7839	-0.13188	-1.6376	-1.9125	0.21508	-1.0966	-1.2558	-2.9433	-0.12795	0.36135	0.28915	0.36544	-0.5317	1.0823	-1.2681	-0.98228	-4.5016	-2.8424	-0.69759	-0.37561	-2.3184	-3.1324	-2.1133	-2.5761	-0.64063	0.95774	-0.36781	-3.1853	-1.3511	-0.97087	-2.1541	-0.83186	-1.1708	-1.1194
0.3629	-0.14902	0.13201	-1.6473	0.045188	-0.0682	-0.62529	-0.23663	-0.50146	-0.15017	-2.2947	1.6197	-0.52033	1.3474	0.12402	-0.081378	0.055344	0.019722	-0.64768	-1.9811	1.5254	-1.9398	-1.8589	2.9048	1.9183	-0.15502	-1.2173	-1.6298	-1.506	-2.5435	-0.074314	-1.5062	0.39761	-0.42502	1.6747	-0.13551	-0.47659	-0.21167	-0.47677	-0.13262	-0.24018	-1.5789	1.0077	-0.87647	-1.4733	-0.37856	-1.0997	0.92106	-0.40694	-1.7869
6.9895	9.2951	10.345	9.9545	8.2396	7.5073	13.552	8.7705	9.0198	11.014	10.032	8.2086	9.6182	6.6128	9.8117	10.911	8.1092	9.0289	9.1321	6.4298	8.6328	9.1552	7.6863	10.689	10.231	8.3862	9.2723	7.1539	7.0705	8.8478	11.837	9.0096	7.3417	8.9257	8.8475	9.4053	7.8944	7.5522	9.2931	7.5266	8.4044	7.8635	9.5399	10.714	8.637	8.6697	12.362	8.9167	8.4433	8.5363
-5.3052	-7.8208	-8.27	-6.2647	-4.6124	-7.2517	-8.6296	-2.9833	-7.0372	-6.0132	-8.2161	-6.4922	-6.1966	-5.8432	-4.7414	-5.5786	-6.7625	-3.7473	-6.7207	-6.7416	-6.1075	-5.524	-7.9631	-6.7569	-7.227	-6.2147	-5.7624	-7.9343	-6.5816	-6.6866	-7.0746	-6.3404	-5.1566	-6.6844	-8.3508	-7.496	-7.0907	-6.7685	-5.1683	-6.5816	-2.7649	-8.7495	-6.4165	-5.4445	-4.7875	-6.1484	-6.0235	-6.9935	-5.6653	-5.7676
-11.771	-9.0359	-10.913	-8.9912	-9.5243	-8.5071	-9.2633	-10.018	-10.552	-9.172	-10.024	-10.162	-10.471	-11.556	-10.242	-12.079	-8.2539	-8.3047	-7.0693	-7.5765	-10.604	-10.287	-11.578	-8.6198	-10.103	-11.685	-10.354	-9.2228	-10.889	-10.429	-11.111	-10.202	-8.7065	-8.9187	-11.994	-12.178	-9.9151	-12.019	-13.101	-10.288	-8.414	-10.474	-11.029	-13.823	-9.2616	-9.5657	-11.637	-10.805	-8.1197	-12.199
-13.35	-13.459	-14.653	-12.411	-10.246	-15.144	-13.899	-15.749	-12.096	-13.182	-11.007	-13.592	-14.628	-13.067	-12.913	-12.616	-13.889	-13.233	-14.295	-14.88	-10.834	-11.872	-13.965	-11.558	-14.074	-11.592	-12.018	-14.33	-13.475	-11.333	-12.467	-11.539	-12.378	-12.624	-15.255	-11.316	-11.242	-13.163	-10.905	-10.024	-12.992	-11.614	-12.604	-12.439	-13.748	-11.902	-13.874	-11.592	-12.021	-13.24
1.808	1.5378	1.6088	2.2553	0.099676	0.5627	2.6518	1.6468	1.4339	1.479	1.5611	0.096823	1.6269	3.1777	1.6621	1.7137	1.3396	-0.71572	2.0918	1.0619	1.494	0.15464	-0.11256	1.2544	-0.6356	2.8289	0.65366	1.404	-1.0603	2.8588	3.1429	0.77571	0.78592	0.59375	2.2144	0.03564	1.7608	0.8878	0.23348	0.67932	-0.17816	1.2127	-1.4545	0.70395	1.9455	2.27	2.4726	0.19072	0.20605	1.1917
0.78825	0.7884	-1.0154	-2.5933	2.5714	0.081055	-0.88177	-2.937	0.89026	2.33	-0.68068	-3.6934	-1.774	-1.4255	0.25521	-0.57326	0.53737	-1.0622	-0.45481	2.0622	2.5685	-1.3256	1.6962	-1.1496	1.4093	0.66605	1.9068	1.8608	-2.5536	-0.45345	-0.46525	-0.89538	-0.54093	0.77379	0.74951	-0.56486	0.98024	0.13221	-1.8116	0.11905	1.0191	1.1416	-0.29285	-1.5698	0.00069507	-0.084412	-0.24947	0.27681	-1.9302	0.62437
-0.16998	-1.3791	1.8685	1.9654	3.5409	0.69883	-0.49284	-0.43215	-1.0196	-0.032902	1.5321	-1.8727	1.6507	1.2174	0.20524	0.78043	-0.22264	2.2853	-1.2384	0.61647	-2.5559	-0.83707	0.33954	-0.80827	0.60939	2.9688	-0.18989	2.6407	2.4236	1.2249	-1.4826	-2.9997	-1.5638	1.3516	0.22942	0.7701	-1.0395	-1.8809	-0.60694	-0.32648	0.97306	-1.4075	-0.031275	1.2181	-0.6773	1.0998	-0.25022	0.27489	1.834	-0.36632
-1.4966	-0.5449	0.94839	0.70821	0.41061	-3.182	0.62406	0.23388	0.95646	-0.82638	-0.20707	0.95927	-0.17133	0.85103	-1.2227	-0.93417	-1.4808	0.02429	0.85481	2.3589	-1.1118	1.5293	0.36619	-0.31705	1.7074	-1.0066	1.4352	-0.21976	-1.0904	1.8539	-0.36933	0.86965	1.6036	-1.0563	-1.1061	-0.10126	0.25057	1.3797	-0.53678	0.065685	-0.065707	-1.1891	-2.3779	0.31394	0.49458	0.85151	-0.41893	0.81231	1.2467	1.4906
-15.653	-16.056	-14.555	-14.701	-15.733	-15.537	-12.501	-15.989	-15.501	-17.441	-13.113	-11.903	-14.239	-15.296	-13.957	-13.585	-13.147	-14.1	-13.982	-16.717	-14.534	-12.446	-11.341	-12.883	-14.473	-16.682	-14.417	-14.956	-14.748	-15.492	-17.377	-14.393	-15.326	-15.562	-14.424	-13.272	-14.671	-13.58	-13.634	-14.42	-16.12	-15.045	-13.955	-14.939	-12.622	-15.453	-14.136	-11.542	-12.74	-13.09
-1.139	-2.674	-2.4718	-3.5026	-2.0458	-1.625	-0.70285	-0.7836	-2.2971	-2.3586	0.48687	-0.46826	0.027291	-2.6674	1.2276	-2.2566	-0.10785	-1.3574	-0.56887	-1.6957	-0.68624	-0.50694	-2.0982	-0.44653	-0.98248	-2.1486	-1.4378	-2.3279	-1.5917	0.6037	-1.9825	-0.74088	0.37145	-0.29577	-2.4444	-2.3268	-1.7539	-2.1206	-2.6262	-1.2134	-2.5148	1.6621	0.31564	-2.0904	-3.498	-2.1889	0.33902	-2.157	-2.3816	-0.21454
0.42085	3.062	-1.6568	4.9047	2.5944	1.2715	-1.1032	1.3707	3.3817	2.8197	3.1529	2.9945	1.9225	-1.1083	2.4996	2.8338	1.3008	1.5027	1.7272	4.2255	1.4653	-0.40749	3.2875	-1.352	2.55	2.8718	0.20016	1.9898	3.2437	-0.051254	1.2252	3.5087	1.5787	2.5511	3.6091	1.1954	1.4249	0.38238	0.78845	2.9913	5.0429	1.5308	1.7303	1.0614	0.78261	2.3108	3.4964	0.32711	0.96524	2.3079
-2.8052	-2.0194	-3.4816	-1.89	-1.9643	-2.4823	-0.9419	-4.7013	-3.7256	-2.4945	-0.61463	-4.0046	-2.1692	-1.2682	-2.0593	-3.3241	-2.6733	-1.4314	-3.3977	-2.5871	-1.8284	-0.19677	-3.0658	-2.2185	-2.7149	-3.0636	-0.81129	-1.4546	-2.9528	-2.969	-3.6774	-1.7577	-5.1847	-2.4746	-3.0548	-4.7389	-2.0964	-1.9188	-1.6328	-2.6974	-2.7695	-1.6889	-4.0131	-2.4626	-3.3296	-1.1417	-2.4546	-4.85	-0.6365	-2.6909
0.024255	-2.2374	1.6218	0.10656	1.1486	-1.2227	0.36455	-0.76821	0.46223	0.87271	0.094398	-1.9903	0.55271	1.8541	-2.2626	-1.1378	-0.53612	2.2157	-3.0534	-0.53695	0.12933	0.58706	-1.1097	-0.58502	-2.2164	-0.63722	-1.7108	-0.58214	-0.99803	-0.68916	-0.47178	-2.5797	4.097	0.69922	-0.72356	-1.1455	-1.6844	1.1473	0.4334	-0.75025	-0.45768	-2.3222	-0.29896	-2.5792	-1.0539	0.63809	-0.56796	0.87593	-1.1038	2.6219
0.10528	0.69165	-1.8157	-2.7218	0.64504	1.6402	1.1346	1.2911	1.056	-0.52923	-0.19284	0.63075	-0.54531	-0.20411	0.84148	-1.5911	-0.049267	-0.18469	-1.4206	-0.34542	0.19531	-1.625	-0.21367	0.59181	2.1362	0.51777	0.57334	-3.6324	-0.65214	1.5789	-0.476	1.6811	-2.6672	-0.28439	-2.4473	-0.41722	0.91733	0.1903	1.0222	-4.7197	2.1273	-1.3419	-0.53684	-2.5421	-0.71202	0.15308	0.023565	-1.0273	-0.75319	-0.2954
-8.4951	-12.014	-10.919	-12.041	-8.939	-8.0087	-10.72	-9.6656	-12.883	-9.1632	-9.8955	-11.718	-12.202	-11.481	-9.0095	-11.25	-10.233	-12.261	-9.9038	-9.7184	-10.991	-11.386	-11.345	-11.362	-10.934	-10.11	-9.8104	-9.7283	-12.223	-12.256	-7.1843	-11.37	-9.3896	-12.109	-11.364	-8.6283	-12.708	-11.833	-10.69	-11.795	-12.174	-9.912	-10.123	-9.6521	-11.61	-12.2	-11.984	-10.496	-7.9863	-13.136
-13.741	-14.677	-15.443	-13.786	-15.529	-14.126	-15.847	-14.904	-13.066	-16.01	-15.792	-15.484	-13.96	-14.69	-13.47	-14.283	-16.238	-14.113	-16.142	-14.121	-16.604	-13.897	-14.656	-13.76	-15.78	-12.404	-15.942	-14.77	-14.044	-13.937	-12.224	-17.475	-13.656	-15.304	-14.806	-16.935	-16.019	-15.175	-16.51	-14.345	-16.12	-14.337	-14.569	-14.324	-14.107	-14.489	-13.944	-15.465	-14.391	-13.389
8.9808	11.009	9.4966	7.9771	10.146	8.1774	8.6949	11.252	8.3873	7.1103	11.535	8.6839	9.1808	8.7181	9.6025	9.3643	9.9064	8.2528	9.4479	7.7126	6.43	9.8548	10.06	10.244	9.3568	12.151	9.7383	11.305	11.049	11.103	10.014	10.338	11.003	11.182	9.556	11.024	11.919	10.706	9.1026	9.8898	10.946	8.8407	10.489	7.4347	10.698	9.4338	9.7813	11.315	11.18	9.9478
1.0943	0.21511	-1.466	2.3762	-0.96879	0.79322	-0.83402	-2.689	-0.58914	1.3339	-1.0124	-0.72265	2.4	1.3212	1.7458	-0.089571	0.45832	0.43878	-1.4093	0.39659	-1.6132	2.327	0.7426	0.48458	-0.1042	0.20791	-0.74104	0.21747	2.2979	0.071738	0.5642	1.1328	0.65712	-1.8495	0.37428	1.1074	2.0337	-0.67037	1.1751	1.2201	-0.94555	0.31745	0.67564	-1.2492	0.2486	1.2106	-0.88163	2.3947	2.2385	-2.2388
-16.172	-14.357	-14.721	-13.659	-14.942	-15.696	-14.364	-14.163	-13.561	-12.628	-11.976	-13.775	-13.861	-14.853	-14.107	-15.449	-12.605	-14.432	-13.062	-14.588	-15.66	-12.945	-13.03	-17.637	-15.763	-13.446	-16.911	-13.319	-14.023	-13.352	-14.008	-14.103	-14.678	-14.698	-15.24	-15.979	-14.61	-14.809	-12.341	-15.487	-12.803	-14.541	-16.297	-16.548	-15.05	-13.809	-14.726	-17.746	-14.477	-14.12
-3.5883	-3.0335	-0.84098	-2.2065	-2.1635	-3.4329	-5.4333	-3.0957	-0.0048027	-2.0841	-1.8456	-2.3379	0.45146	-3.214	-2.6217	-3.1682	-2.1826	-1.5103	-2.99	-3.5746	-1.602	-0.45659	-2.2014	-3.0189	-0.52395	-4.0354	-4.4843	-2.1108	-1.9674	-2.729	-3.9733	-4.879	-0.98226	-2.1056	-3.5385	-1.3806	-2.258	-3.8241	-3.2335	-3.3976	-5.5212	-2.3874	-1.5184	-3.6641	-4.2075	-3.6197	-0.030745	-2.319	-1.3058	-2.7711
-9.793	-8.1556	-9.7035	-12.163	-7.5575	-9.3141	-9.5261	-7.1963	-9.6852	-8.877	-10.993	-10.871	-11.43	-10.404	-8.4067	-9.9538	-8.1851	-5.8517	-9.6055	-9.4859	-10.091	-9.3263	-7.8263	-10.686	-9.8635	-10.457	-8.452	-8.8159	-9.1613	-8.0217	-9.0117	-9.6086	-9.4878	-6.7242	-7.8519	-9.3466	-8.4853	-8.8913	-8.7433	-10.647	-9.7231	-9.4882	-8.3403	-7.908	-9.6512	-11.373	-10.124	-10.636	-8.5718	-9.5957
-7.8647	-10.372	-6.0464	-7.0003	-9.7048	-8.5705	-9.0633	-9.7857	-8.913	-12.779	-9.4838	-9.8213	-5.3187	-10.828	-10.631	-9.6886	-9.1545	-8.9406	-10.947	-9.6645	-10.079	-7.7113	-8.9786	-9.7659	-7.5052	-7.9061	-10.521	-12.533	-7.2122	-7.121	-7.8441	-9.5827	-8.4111	-8.6175	-7.5784	-8.2299	-9.1532	-8.6175	-8.6675	-8.2292	-8.1148	-9.6923	-10.969	-8.5342	-10.666	-10.05	-10.369	-8.3015	-10.572	-10.554
3.7899	3.9762	2.7398	4.0729	5.4612	4.4666	3.5425	3.4816	5.1425	3.4375	2.3716	1.6579	1.5677	2.7245	4.9418	3.8708	2.7365	2.3467	3.0987	5.8013	2.2191	4.435	2.8623	4.8883	1.74	3.5448	5.8292	2.4151	5.2885	3.8494	3.1009	2.4392	1.3901	3.0761	3.0832	2.1093	4.3093	2.4267	1.2311	3.8705	1.5661	2.4356	2.3016	2.7356	2.5091	1.9546	2.916	0.74692	0.18494	0.8872
0.58917	-0.32634	0.53093	1.5869	3.5109	1.1008	1.2454	3.0373	3.2358	0.21131	2.1809	-0.41504	0.30508	3.5908	1.4754	-0.084479	2.342	-0.77346	3.3828	0.65511	1.9156	-0.60687	0.46652	1.8573	1.6267	1.7617	1.9884	1.1415	3.5736	2.7151	0.90129	1.2737	3.0082	3.0747	1.9099	2.8538	0.92424	-0.5655	2.8385	1.7399	0.93759	1.3454	-0.016606	-0.015721	2.8787	2.4598	3.0092	3.0686	2.6801	2.7424
-2.5495	-1.1821	-2.7217	-1.9422	-5.1694	-2.2946	-1.9236	-2.3571	-1.2555	-2.9228	-2.3524	-1.4559	-2.1981	-3.4079	1.2526	-3.0859	-1.1797	-2.7075	-2.086	-1.9589	-2.9928	-2.7729	-3.849	-3.8789	-3.8957	-3.5794	-3.3696	-6.4295	-3.0641	-1.4404	-2.6457	-2.4408	-2.4059	-2.6593	-3.9742	-3.4921	-2.62	-2.2504	-3.0692	-2.3061	-1.423	-3.3672	-1.8475	-5.1749	-1.3533	-3.8229	-3.4692	-1.8522	-2.3837	-2.7676
-0.18007	-3.3145	-2.3256	-4.1801	-1.4083	-1.3459	-2.1398	-3.1903	-2.1612	-3.5431	-1.7169	-3.2535	-3.68	-2.512	-2.8137	-3.0667	-0.08932	-4.1652	-5.3257	-2.1569	-0.24831	-4.1026	-1.2883	-1.6608	-1.7105	-4.8783	-2.6159	-1.3731	-2.0792	-3.1291	-1.8711	-1.6232	-3.2476	-3.798	-1.9392	-0.48178	-2.8464	-1.4898	-3.2728	-2.9238	-1.9207	-1.4677	-1.5823	-3.4642	-0.94993	-4.7689	-1.76	-2.1447	-3.2439	-1.6282
-13.6	-13.25	-13.141	-15.042	-14.012	-12.066	-14.998	-11.836	-13.596	-12.272	-12.006	-13.016	-10.967	-12.574	-12.107	-12.659	-12.793	-11.358	-11.041	-14.499	-13.892	-13.215	-14.116	-15.426	-11.809	-10.757	-12.239	-13.116	-12.523	-12.434	-12.615	-14.991	-12.938	-11.71	-14.354	-13.375	-10.544	-10.975	-12.297	-14.165	-13.292	-12.281	-11.528	-10.558	-11.988	-12.764	-12.18	-13.254	-13.775	-12.814
-3.0316	-2.1896	-1.5671	-1.4214	-1.919	-1.7105	-0.91394	0.95767	-1.4944	-2.053	0.5987	-0.75863	-2.2165	0.42399	-0.88693	-1.5926	-1.5261	-2.2095	-0.73446	-0.79426	-0.99835	-2.3411	-0.012918	-1.4888	-0.62119	-0.33661	-1.7201	-1.1854	-1.7718	-3.0481	-0.53875	-3.9092	-1.7827	-2.7167	0.46184	-0.49663	-2.8711	-0.80615	-2.4937	-3.1029	-1.2771	-1.6798	-2.919	-0.99877	-1.8142	-1.697	-0.39248	-1.4764	-3.947	-4.4714
-4.7857	-2.7698	-4.0392	-0.28917	-3.3576	-2.5005	-3.5533	-5.0977	-3.8387	-1.8049	-4.999	-3.9246	-4.245	-3.4856	-5.2555	-2.8486	-2.8825	-4.9115	-1.6843	-0.99845	-4.348	-2.9422	-3.2625	-4.1357	-6.484	-2.1115	-3.1242	-3.4259	-3.9887	-3.946	-2.7109	-3.9767	-2.9897	-2.2779	-4.6722	-2.6704	-2.5587	-2.0305	-2.81	0.26297	-3.0024	-1.9952	-2.6385	-4.3351	-2.9949	-5.0232	-4.6126	-3.1453	-2.5741	-4.1107
6.2866	4.6636	3.0538	2.5361	5.0898	6.4059	5.0627	4.5848	5.1127	4.9954	5.1334	5.498	5.8992	5.3122	9.5635	5.6781	3.4044	7.4021	7.0597	4.7866	5.2556	4.0554	5.5882	6.6937	4.6851	6.3282	5.3609	5.1738	7.8418	6.0922	3.2628	6.3674	7.2623	5.1883	6.672	7.6342	8.2168	4.7719	6.1264	4.6611	7.3276	4.1117	4.0323	5.9949	4.5662	2.4619	5.9659	5.0683	5.5335	4.9435
-2.8089	-3.4632	-7.1031	-0.75806	-2.9133	-4.2726	-2.6134	-3.9309	-0.061499	-1.1174	-3.5851	-3.8615	-5.3456	-2.4934	-1.7196	-2.1336	-2.5939	-2.2712	-0.7932	-4.1443	-3.2233	-0.49842	-3.6417	-1.7256	-2.1343	-1.3215	-1.5988	-4.9877	0.14714	-2.7477	-3.7885	-2.7409	-1.3022	-1.6737	-3.3337	-1.0284	-3.1232	-2.1123	-3.3325	-2.3073	-2.6844	-1.9445	-2.7629	-4.5429	-1.7375	-0.60129	-3.5942	-5.5088	-2.4421	-2.1658
-10.416	-11.405	-11.558	-10.724	-10.309	-12.216	-10.037	-10.07	-10.953	-10.719	-11.214	-13.114	-10.366	-10.314	-10.843	-10.985	-9.2769	-10.778	-9.5219	-10.612	-10.089	-10.692	-9.4743	-11.013	-10.648	-9.3433	-10.084	-12.077	-10.243	-11.772	-10.183	-10.075	-12.424	-10.412	-9.6004	-9.9689	-8.6839	-8.8469	-9.45	-11.362	-12.817	-10.576	-11.878	-9.8672	-9.3586	-10.815	-12.633	-13.096	-11.389	-11.806
0.19432	0.75773	-0.83046	-1.2433	-1.0407	-1.1824	-2.2838	0.16254	-0.2652	-0.19069	0.29038	-0.5488	-0.7879	0.24797	-1.1464	-1.2196	-0.62623	-1.6211	0.79863	-0.40332	0.27464	-1.0189	-0.80147	-0.3711	-0.96581	1.2021	-0.26874	-0.11365	0.93326	0.88797	0.3957	-2.3045	-0.38099	0.12299	0.85862	1.1913	-1.0932	0.7992	2.0509	-1.3337	-0.69923	0.027561	-2.0113	0.52624	0.42051	-1.1734	-0.46524	-1.5455	-1.4277	-1.2355
-10.1	-13.965	-13.359	-14.096	-13.629	-10.879	-13.998	-11.393	-11.329	-14.761	-13.357	-12.341	-12.225	-12.21	-13.414	-14.39	-13.897	-13.748	-13.43	-13.403	-12.75	-13.06	-12.052	-13.612	-12.089	-12.736	-14.166	-16.459	-13.507	-12.588	-10.868	-12.857	-14.739	-14.707	-12.031	-12.759	-14.49	-15.427	-12.027	-13.988	-13.955	-11.802	-14.127	-14.508	-13.014	-13.287	-14.457	-13.904	-14.273	-12.791
8.2054	7.11	6.8368	8.566	5.4944	5.0509	7.6528	5.6213	7.0204	4.9338	5.2596	4.418	6.3315	8.4183	8.6507	8.8982	6.4114	5.475	7.3164	7.0965	7.8358	8.0257	6.8527	7.6769	5.7365	5.8676	6.0339	5.6944	6.9337	7.6727	5.0851	8.1937	8.2439	6.7336	6.1452	8.4836	6.2083	7.5843	7.1965	6.531	5.5168	5.4422	9.5964	7.6637	5.6902	4.4669	4.8009	5.4956	7.0312	5.9133
-7.0553	-5.0281	-7.3069	-6.0893	-7.6776	-4.6218	-5.6102	-4.7856	-6.063	-5.2312	-4.8792	-8.0485	-6.3207	-6.2881	-4.9811	-6.7754	-3.9697	-5.9402	-2.3051	-5.7398	-3.9256	-5.9398	-5.9263	-5.365	-6.1334	-4.0082	-6.7892	-5.6784	-5.8359	-6.1888	-5.5035	-4.3621	-5.9068	-7.7247	-2.7174	-7.4514	-4.2253	-5.7967	-5.664	-4.6945	-6.3069	-4.0264	-5.9278	-5.8142	-3.1734	-5.4675	-4.4392	-5.841	-6.5016	-7.0859
-1.3147	-0.4443	1.4542	0.33968	-2.0365	-0.068529	0.59688	-1.0944	-0.47264	1.3516	0.50444	1.5842	-0.42184	-0.1429	-0.77832	1.1449	-3.3113	1.711	0.097186	0.40504	-0.91682	-0.63628	3.1632	-1.0178	-1.7101	0.39067	1.2056	0.76052	0.78445	0.48541	-2.3083	-1.2273	-2.7325	2.1754	0.7888	0.3818	0.46832	-1.1173	0.53146	0.66665	-0.55748	0.23682	-2.1739	-0.056269	0.10889	-0.62329	2.6706	1.736	0.19876	-2.1841
-0.1614	1.7258	0.58229	-0.97161	0.63421	-0.32269	1.2207	-1.2391	0.66381	1.0942	-0.2663	-2.471	-1.0295	0.37635	0.13098	-1.0161	1.2187	0.3408	-0.67523	-1.0201	1.2127	-0.32952	2.7526	1.2529	1.6992	0.18689	-2.4164	-0.23173	-0.15639	-0.71883	0.52908	1.7949	-0.59589	-1.6977	-0.95906	0.3688	-1.2726	-1.5216	-0.907	-3.273	-2.0527	-1.5585	-1.8279	2.4956	-1.8872	-2.5401	-1.2447	1.1381	0.89317	1.9896
6.7863	6.7525	9.2671	9.0215	6.9958	9.7231	10.397	8.8949	8.251	8.5005	6.8158	9.139	6.6112	7.0373	9.5372	10.358	9.0606	6.7367	7.8824	8.5088	8.7246	9.8448	8.2608	10.696	8.3703	8.5681	10.364	9.5704	9.9364	7.0933	7.1518	8.0272	6.3237	8.1502	10.476	8.6073	9.607	11.782	8.9703	10.132	10.038	5.8266	7.4584	7.378	9.1115	7.8146	7.4478	11.312	8.8321	6.9569
1.2235	-2.7286	0.80118	-1.639	-0.21588	-4.2384	-2.0008	-2.1696	-0.87644	-1.9725	-1.3408	-3.0252	1.3953	-3.454	-1.7268	0.62831	-2.7515	-0.44948	-3.1277	-2.2265	-0.95385	-2.5508	-2.6535	-1.168	-3.2614	-3.2533	-1.3781	-3.9226	-2.9638	-1.4273	-0.99863	-0.90392	1.1996	-1.9071	-1.866	-2.7473	-1.7691	-2.26	-0.60081	-2.7365	-0.37384	-4.4189	-1.0778	-0.64388	-3.1593	-2.4042	-1.187	-1.7134	-1.6091	0.20557
-3.3225	-3.7151	-3.6121	-5.0922	-3.437	-4.5886	-4.2489	-4.1618	-4.0607	-4.9273	-3.928	-2.658	-3.8709	-3.4466	-1.4012	-3.2262	-3.2085	-5.0116	-4.8752	-3.9996	-4.4724	-5.3639	-4.5706	-4.4362	-2.3446	-3.7816	-5.3733	-3.5921	-4.0756	-2.3434	-3.0827	-5.0996	-2.6207	-3.259	-3.0965	-4.633	-1.6214	-3.8747	-3.9773	-4.1373	-1.6013	-3.4724	-5.807	-1.2079	-4.392	-3.4214	-2.8802	-5.5791	-6.5587	-2.7539
6.0646	5.5149	4.7757	6.0036	6.4417	7.3681	6.1166	4.1381	4.2374	5.6907	6.0942	4.6503	5.2783	6.4478	6.4225	5.6873	6.6199	6.1884	5.3705	4.7256	5.9339	6.6744	6.8973	2.1298	4.4899	6.8162	5.689	5.2825	6.6895	5.1012	4.488	3.9721	5.1872	7.0717	3.3605	7.0416	7.1968	7.2591	3.8027	2.9425	6.5022	4.7793	6.4299	6.8248	7.4984	4.9161	3.0472	7.6341	6.0485	4.8479
-21.066	-23.509	-25.685	-21.64	-21.966	-23.694	-22.738	-20.252	-20.039	-20.555	-21.973	-21.967	-23.321	-21.308	-22.719	-20.648	-20.293	-22.997	-21.661	-22.274	-21.391	-21.974	-22.771	-23.743	-21.961	-22.319	-20.019	-21.738	-20.282	-20.949	-21.723	-22.08	-21.632	-19.752	-23.088	-21.042	-22.023	-20.675	-23.514	-21.939	-22.968	-21.212	-22.343	-20.368	-20.681	-20.725	-21.678	-22.757	-23.808	-22.201
-12.846	-14.086	-15.707	-12.518	-13.824	-12.486	-12.246	-14.395	-11.926	-12.575	-14.147	-13.308	-13.119	-12.741	-12.471	-13.071	-14.803	-13.314	-14.347	-13.446	-13.985	-12.822	-12.05	-15.188	-13.582	-16.357	-13.634	-11.992	-15.034	-15.656	-13.054	-12.37	-11.309	-12.412	-13.403	-15.684	-14.937	-13.958	-14.331	-12.672	-15.134	-14.395	-14.573	-13.86	-12.822	-12.678	-12.427	-12.157	-14.267	-15.117
3.145	1.6988	1.557	2.3431	2.0854	1.3407	1.8353	1.248	1.1966	1.7263	3.5906	1.943	2.9476	3.5592	1.8057	1.3059	0.84307	1.9206	1.1154	1.0163	3.2125	3.1994	2.0226	1.445	2.3155	2.2065	1.1489	2.9672	1.9132	0.46822	4.0868	2.1535	-0.76797	1.8099	1.1606	2.6542	1.0367	0.93579	2.2891	1.486	0.97091	0.61521	-1.9867	2.6697	2.9748	1.2153	0.14903	0.40525	1.183	2.5746
-9.2082	-9.647	-7.9576	-5.8258	-10.406	-10.244	-10.031	-9.8795	-6.2988	-9.9021	-7.1959	-9.932	-8.7615	-9.9708	-8.7211	-8.564	-6.6792	-9.6287	-8.3931	-7.4869	-8.953	-8.2791	-9.9997	-7.1248	-9.2145	-9.9158	-10.889	-7.2298	-8.9923	-8.2776	-9.9519	-9.1072	-9.2915	-7.9386	-9.9521	-8.9766	-6.6197	-10.253	-10.322	-8.898	-10.336	-7.9721	-7.4662	-9.9614	-9.8638	-9.5245	-7.7618	-9.3726	-9.965	-7.9551
-3.1414	-3.0747	-2.5208	-2.7589	-1.7469	-1.154	-4.7084	-4.196	-5.5497	-4.1167	-3.5636	-1.5497	-4.876	-2.7001	-5.1324	-0.56771	-4.8046	-4.911	-3.108	-2.4651	-3.1043	-1.5838	-2.0313	-4.4283	-3.87	-5.9668	-3.1457	-2.1916	-3.7135	-1.8985	-1.0493	1.5011	-1.5935	-2.6874	-4.5365	-2.218	-4.5991	-3.9597	-6.8463	-4.8296	-0.95197	-4.9841	-3.8487	-3.3911	-4.1442	-4.4846	-5.1322	-4.0301	-5.7482	-4.1641
2.0083	0.019528	3.1703	1.5634	1.3205	2.9623	-1.0898	3.1848	3.6839	2.1457	1.4847	-0.57082	1.4726	1.6954	-0.043578	3.9776	2.0969	-0.4511	2.8084	0.7982	2.4279	1.8957	3.5768	-0.073619	1.2346	2.2385	-0.043799	3.3645	1.8931	1.8293	3.5832	2.1815	0.17502	1.418	3.4225	1.9557	2.6084	3.5211	0.41592	1.9009	1.3849	1.9041	3.2822	2.4399	1.6945	1.4753	2.2689	0.58863	-0.26432	3.0668
-1.0501	-0.28659	-1.2993	-1.3667	0.81125	0.80336	2.2122	1.0185	-0.70092	-3.0737	-2.2044	1.6267	0.35431	0.66857	2.254	0.015692	-1.4192	2.0254	-1.4046	1.2019	-1.2979	0.98074	-1.0733	0.12246	-0.97953	0.80367	-0.98726	-1.2034	-1.1587	-0.53372	-0.42881	-0.415	-0.11725	2.1249	0.3648	0.21231	0.75596	0.66037	-0.13084	-0.32414	0.8331	0.83096	-0.69712	0.17555	0.21377	-0.67285	-1.184	-1.1921	0.47168	1.1422
-4.3596	-3.8188	-2.397	-2.6428	-1.8852	-7.0337	-4.0661	-3.0578	-2.8875	-3.9583	-5.5124	-5.9504	-2.9902	-3.6384	-1.7985	-4.9997	-3.9435	-1.4292	-2.2833	-2.9452	-4.4858	-4.9131	-3.4056	-4.4665	-1.7899	-5.4153	-2.9427	-3.1524	-3.4444	-4.7723	-2.6525	-3.0113	-4.8818	-5.5183	-2.7811	-5.3192	-2.38	-0.45324	-4.3045	-3.4362	-3.5481	-3.1309	-2.3716	-5.5175	-5.699	-3.8178	-4.2209	-5.4187	-4.4779	-1.7423
0.67537	-3.6049	-3.0355	-2.4377	-4.4352	-2.0367	-4.6787	-3.7654	-2.7907	-4.5834	-3.4715	0.054829	-0.28343	-2.1785	-3.1032	-1.6399	-3.0187	-3.648	-2.6663	-4.0038	-1.1335	-0.20785	-6.44	-1.8649	-2.9642	-3.3313	-0.33222	-3.791	-0.18652	-5.0405	-1.8383	-2.1342	-3.3928	-2.7759	-3.6589	-1.4953	-1.7501	-2.2382	-1.9506	-3.1459	-4.7354	-2.7419	-3.0916	0.16106	-3.6809	-1.1102	-2.2195	-5.1517	-1.7246	-1.4239
-3.8797	-3.386	-1.5412	-4.6992	-0.38349	-1.9284	-3.0641	-2.9317	-2.0406	-0.55216	-1.4007	-1.1666	-2.6911	-2.9303	-3.5936	1.6297	-2.7271	0.17034	1.6934	-3.0026	-1.5443	-1.2875	-0.70628	-1.9293	-2.8026	-2.7574	-0.63469	-0.4017	-1.2958	-2.7701	-1.0462	-1.5295	-1.8903	-1.0034	-3.1287	-3.3226	-2.1932	-1.0724	-3.1222	-1.8378	-3.4016	-0.41006	-2.0505	0.12201	-2.4431	-3.2114	-4.0188	-2.0844	0.1104	-2.0039
-7.7854	-5.7272	-7.8588	-7.8377	-7.1294	-7.981	-6.6173	-8.2129	-5.5235	-6.6814	-6.6561	-6.4962	-6.352	-6.856	-6.7888	-7.7623	-5.2928	-4.9966	-7.1232	-5.8375	-5.2916	-4.865	-7.0228	-6.0109	-5.2017	-6.3638	-7.3743	-5.8965	-5.5768	-4.9637	-7.1465	-6.5302	-5.8293	-6.755	-7.9555	-4.1518	-4.7013	-7.0954	-6.8029	-5.8839	-7.4362	-5.9141	-5.0742	-5.271	-5.0596	-6.0417	-5.9042	-6.9484	-5.5665	-6.8754
6.1342	6.8315	6.2431	6.3623	7.2515	5.2819	6.9322	6.7765	6.6023	7.2461	4.3435	5.7266	5.9546	6.0808	6.7263	7.8567	7.2089	5.6699	8.4908	7.0168	7.6621	6.1865	8.2601	7.4282	6.792	7.4718	7.6882	6.1563	6.7	8.4234	7.1333	6.5878	6.5884	8.1047	7.3557	6.4809	8.826	8.8144	5.8398	10.65	7.1809	5.337	5.8806	4.6119	7.0897	7.1384	5.3009	7.359	7.7987	7.0813
-14.61	-12.616	-14.431	-14.305	-14.835	-14.12	-13.892	-16.152	-15.584	-13.233	-11.235	-11.685	-12.549	-12.729	-14.746	-13.093	-13.089	-15.469	-14.539	-11.963	-12.59	-11.921	-12.336	-11.233	-13.112	-15.781	-15.032	-9.7123	-12.554	-14.039	-9.909	-14.224	-14.135	-12.987	-17.167	-12.056	-13.842	-10.567	-14.59	-15.27	-11.592	-13.847	-14.211	-13.996	-11.065	-12.032	-12.314	-13.47	-11.748	-14.73
-1.2079	0.9079	-1.0652	0.15229	0.16509	0.84538	2.7377	-0.82074	2.33	1.5284	1.3683	-0.7309	3.1114	-2.6489	2.7407	1.4073	-1.0285	2.009	0.53776	-2.3773	0.83874	-0.35546	0.71798	1.221	0.7926	-0.72264	1.5098	0.15269	0.079241	-0.25288	1.4862	2.9711	2.2711	1.3481	1.081	-2.0536	-0.11037	-1.511	-0.51697	1.4403	0.6506	0.37355	1.723	0.48678	-0.18985	0.16546	1.7743	-0.1359	2.4619	0.45535
-5.5029	-2.9961	-4.3168	-1.9282	-4.8191	-1.9124	-5.7152	-4.1498	-3.0757	-3.8485	-4.0796	-3.7578	-4.5914	-5.3784	-3.7768	-3.521	-4.5945	-4.0973	-4.3558	-5.2779	-4.0054	-4.5476	-4.0731	-5.849	-5.2136	-5.8286	-4.3671	-3.9395	-3.5105	-2.6894	-4.3241	-4.6016	-5.8188	-4.5644	-4.1448	-2.9292	-4.1294	-3.7987	-1.4937	-2.7898	-4.4556	-4.4832	-5.1412	-5.094	-2.819	-4.2358	-2.1883	-4.69	-4.7849	-4.6089
-2.6328	-3.2475	-0.82366	-1.6191	-0.27152	-2.2062	0.01181	-0.088314	-1.999	-1.3332	-2.3622	-1.3877	-1.3751	-3.6628	-0.13961	-2.4301	-2.1478	-0.47397	-2.0273	-1.1058	-3.0744	-1.4135	-2.5196	-1.6468	-0.23319	-2.3591	-1.6909	-0.4824	-5.0036	0.85761	-2.2705	0.15231	-1.2903	-1.1881	-0.89248	-0.49763	-3.3066	-2.1581	-0.44612	-1.1008	-2.521	-3.223	-0.09091	-2.3061	-2.0421	-2.9412	-1.9783	-1.7454	-2.6022	-0.52983
-1.7377	-2.1202	-2.9551	-1.8885	-0.20109	-2.221	-0.41031	1.0642	-0.37668	-2.1587	0.98097	-1.2718	0.10914	-0.009181	-1.4535	-1.6251	-2.2994	-1.2418	0.54496	-0.89289	-2.0906	1.0321	0.56261	-0.87491	-2.3618	-2.1095	-1.0277	-1.3329	-1.5218	-2.0998	-0.9372	-0.3007	-0.72351	-1.0699	0.42914	-1.7527	-0.73208	-0.58503	-1.3266	1.7159	-1.2603	-1.4032	-2.2317	0.14141	0.32248	-2.3985	-2.0799	-4.112	-3.2573	-0.22375
-3.0073	-1.8317	-1.1486	-0.61017	-0.29164	-1.6173	0.83603	-1.7878	-2.6503	-1.5559	-1.5997	-0.61959	0.72606	-2.3379	0.10548	-3.4246	0.95101	-1.3665	-0.81905	-0.89535	0.21461	0.4131	-1.6084	-0.4581	-4.6138	-1.2743	0.55757	-0.72157	-2.7043	-1.4323	-0.096073	-0.64578	-0.44368	-2.2954	-1.2115	1.0277	-3.1631	-3.3067	0.07716	-1.8166	-1.8943	-3.3116	-2.6799	-3.1857	-3.2284	-1.3009	-2.1393	-0.16724	-1.043	-3.0183
-2.6656	-5.4395	-5.1246	-3.4877	-2.7576	-4.2	-6.514	-3.3592	-3.029	-4.7412	-7.3615	-4.7446	-3.0173	-5.9497	-3.8259	-2.1986	-3.6564	-4.6632	-6.0574	-3.3956	-6.6266	-4.2026	-3.6308	-3.5528	-5.4879	-4.6441	-5.3516	-5.3264	-4.714	-5.5044	-4.4666	-3.6198	-4.3216	-2.8836	-4.3316	-4.8583	-3.2911	-4.7876	-5.8381	-5.3504	-3.9315	-1.0371	-2.5765	-6.2485	-4.0586	-4.8392	-4.1553	-5.9362	-3.8036	-3.9568
7.2232	7.8276	6.8674	4.8512	6.4113	6.4343	6.9245	6.0587	5.0509	7.4639	7.6205	7.4064	5.8302	7.3854	8.053	5.7399	7.486	5.024	8.2352	5.6473	8.3883	7.9104	5.7873	8.1471	6.7111	5.9686	5.7915	7.8108	7.8765	3.6648	8.2002	7.2631	6.5319	5.3334	7.0858	8.2387	6.0801	7.1908	7.9992	8.9223	7.688	7.2677	6.8144	5.4709	6.1248	6.9972	6.2855	3.7028	6.3784	8.5197
-1.3056	-3.1659	-1.4571	-0.45984	-2.0434	-1.1764	-3.5609	-2.2773	-3.9004	-1.1278	-2.3591	-1.7884	-0.26471	0.57456	-0.81978	-4.7248	-1.0263	-0.50806	-1.5563	-3.2213	-3.0768	-1.8678	-2.2532	-2.469	-2.615	-0.19269	-2.2015	-1.246	-2.301	-4.7783	-1.0184	-2.8879	-1.1712	-2.1888	-0.53341	-0.14579	-1.489	-0.53199	-2.0983	-1.1276	-3.4298	-2.1559	-0.92974	-4.2393	-2.8579	-0.60047	-0.80045	-2.5099	-1.973	-0.71561
-9.9875	-13.983	-8.8841	-10.945	-9.4835	-12.293	-10.707	-13.064	-8.9519	-11.974	-6.7716	-9.4696	-9.8973	-10.464	-10.909	-12.214	-11.364	-8.8784	-8.845	-10.492	-11.405	-12.163	-11.61	-11.113	-9.7362	-10.815	-11.426	-10.543	-10.928	-12.115	-12.096	-10.013	-9.5954	-8.0022	-9.5817	-9.0341	-11.786	-9.9323	-10.532	-12.624	-12.169	-10.975	-12.525	-8.8165	-11.634	-12.597	-10.674	-9.5092	-10.317	-7.4333
3.0756	4.015	2.3089	2.2943	4.9891	0.9596	2.3732	2.9838	4.3927	2.7731	3.521	1.7386	3.048	3.6526	3.6283	3.763	2.9302	5.0237	3.728	3.8692	2.2345	2.8306	3.9641	3.7424	3.1846	4.7638	2.5522	3.4116	3.3464	4.6179	2.2144	2.9001	5.1058	3.3091	1.4088	2.9051	3.8547	3.7716	2.7447	0.54462	1.6678	4.1177	1.2143	3.7806	3.8125	4.151	0.97412	1.0916	6.068	1.0676
-0.56276	-2.6801	-3.4541	-5.0205	-3.3559	-2.619	-3.2287	-5.2082	-3.2991	-3.2763	-2.1643	-2.8687	-4.999	-3.3747	-4.1916	-4.1548	-2.6772	-3.3472	-3.1555	-2.9415	-5.4277	-0.38616	-5.003	-3.0646	-3.7795	-1.2292	-2.8753	-2.7284	-1.9908	-2.4599	-3.3206	-1.7908	-3.3733	-3.6101	-3.3463	-1.5846	-5.4002	-3.6848	-3.9371	-0.63002	-2.6439	-5.7485	-3.3399	-2.5237	-3.4482	-5.0304	-3.9148	-2.4048	-1.7343	-3.1401
-0.23127	0.10121	-1.7639	1.3484	-0.72003	-0.058053	-2.7074	1.0975	-1.8173	0.084728	1.1916	-0.097349	2.3143	-0.72139	-2.0328	0.6925	-2.3337	-0.16875	0.32339	0.1447	-1.2046	-0.1984	-0.096325	1.3977	-1.3631	-1.5959	-1.5166	-0.99917	-1.3327	0.80417	0.47667	1.4265	-1.1963	2.2532	-0.68071	-0.18076	2.0769	1.2529	-0.7945	0.68055	-0.83284	-0.20875	-0.8157	0.34689	2.897	0.38762	1.3969	1.7947	2.8232	0.39874
-1.1413	-0.97198	-1.1336	-0.93269	-1.3838	-3.541	-0.25115	-2.082	0.40611	-1.0476	-0.40314	-1.6673	-3.044	-1.0755	-0.30949	-2.5301	-0.040011	-1.3888	-2.7225	-0.10551	-0.6293	-1.5272	0.22975	-0.82139	-1.5393	-2.9219	-2.5756	-3.8678	-0.3614	-1.5976	-1.3343	0.80294	-2.4652	-0.46267	-3.7085	0.40318	-0.40123	-0.67488	-1.0817	-2.3619	-1.0341	0.38073	-1.2029	-1.2173	0.036041	-1.2655	-2.1135	-0.61614	-2.1817	-2.3601
3.4894	2.3207	2.2339	5.7384	5.4494	4.5223	4.4522	2.812	3.7315	2.8015	5.163	2.1195	2.0804	4.9186	5.2701	4.9542	3.3407	4.4023	4.847	5.0933	3.9861	5.9278	6.4052	5.1717	4.2437	2.9561	1.2892	4.1437	5.838	5.1369	5.2973	4.2028	4.9415	3.6552	6.9341	4.6154	4.144	4.9523	3.7547	3.774	3.4625	5.6112	6.1794	2.1052	6.3702	5.4952	3.6722	2.8758	2.8753	4.296
10.429	10.723	11.827	8.9744	11.004	7.1841	9.232	10.979	9.0305	12.335	10.683	8.2387	10.434	8.9679	9.3121	9.4531	11.244	11.822	8.4575	10.949	9.3528	9.3439	9.8087	9.7405	10.153	10.031	8.5063	10.563	7.629	10.488	8.4881	10.312	9.9488	8.3309	10.661	9.7728	10.981	7.6734	11.044	10.606	8.2231	9.9203	10.735	8.8858	9.3777	10.371	9.6472	10.872	11.783	9.1987
-13.403	-12.052	-11.946	-12.384	-16.049	-14.144	-14.754	-12.575	-12.84	-12.787	-13.699	-12.48	-16.105	-12.034	-14.145	-14.323	-15.525	-13.719	-11.666	-13.425	-14.197	-13.378	-12.893	-14.59	-12.973	-13.166	-13.706	-14.015	-13.138	-13.406	-12.295	-12.164	-10.984	-12.301	-13.584	-12.803	-11.167	-11.645	-12.442	-11.856	-11.413	-12.204	-15.617	-14.558	-15.193	-10.373	-13.169	-10.983	-12.284	-16.806
1.4049	-2.0242	-1.843	-2.6759	-2.3151	-1.1859	-0.83194	-3.2532	-2.8742	-2.54	-0.48716	-1.1144	-0.22705	0.11083	-0.71895	1.8875	0.18849	-0.17043	-3.1652	-1.9377	-1.2091	0.9768	0.66297	1.6119	-1.3835	-0.64561	-1.5002	-0.78401	-1.1125	-2.5527	0.765	-0.62277	-0.69017	-0.21597	-3.5762	-3.7436	-0.75596	-4.0031	0.94147	-1.8606	-1.9075	-2.2442	-3.6258	-0.94268	-1.8696	-1.2938	-0.55324	-0.85273	0.12675	0.16072
-2.877	-3.3354	-4.2308	-4.0415	-2.34	-1.8367	-1.2799	-5.7803	-3.1192	-3.4496	-5.2694	-3.0343	-4.4943	-1.2414	-1.3508	-1.1771	-4.2341	-2.1369	-3.853	-5.147	-4.3597	-1.6181	-2.794	-2.8708	-3.8468	-5.5984	-4.4205	-5.6809	-3.0039	-1.6153	-3.3644	-3.9226	-1.8394	-1.4552	-3.1413	-3.8623	-3.1615	-3.5303	-2.3899	-4.1363	-4.0814	-3.6557	-1.0596	-3.1691	-2.2753	-4.9674	-4.2687	-4.4272	-3.2307	-3.6752
-6.709	-3.8772	-2.0742	-8.8625	-5.9842	-4.9487	-3.3379	-5.9963	-4.4994	-5.0594	-7.302	-5.2427	-4.8859	-2.7943	-5.081	-5.1809	-7.3776	-6.4075	-3.1862	-4.1548	-3.6004	-6.065	-4.7983	-3.8951	-4.8722	-5.7517	-6.2903	-4.4788	-4.758	-5.5537	-4.7618	-4.9806	-5.1628	-4.8616	-6.6792	-6.0972	-7.804	-7.132	-3.6318	-4.3208	-2.3848	-5.7037	-4.8249	-4.6886	-6.3419	-7.0392	-5.0908	-2.7433	-4.9998	-5.3654
-2.7351	-3.9708	-3.8047	-1.8987	-5.239	-3.7149	-3.9233	-2.8929	-3.7052	-2.8657	-2.2285	-3.7944	-3.6358	-1.475	-5.154	-3.8517	-1.7974	-4.7826	-5.0462	-1.9376	-2.0508	-2.3657	-4.3709	-3.0939	-3.4718	-1.8857	-2.3257	-2.7212	-2.6169	-1.0141	-2.6701	-2.9843	-1.4038	-2.0574	-2.9162	-4.2414	-5.5336	-2.9624	-4.8182	-3.193	-2.4141	-2.1099	-1.4448	-3.4228	-1.7726	-4.4218	-2.9547	-2.2509	-1.6954	-3.4106
-11.206	-12.358	-12.684	-12.508	-14.2	-14.632	-12.894	-13.622	-11.596	-15.316	-14.773	-11.8	-11.683	-11.452	-13.612	-12.524	-12.062	-12.121	-14.93	-15.186	-12.917	-14.311	-13.1	-12.025	-13.819	-14.389	-16.057	-12.687	-16.678	-11.486	-11.073	-12.006	-13.974	-12.891	-11.701	-15.56	-14.059	-12.96	-12.447	-11.068	-14.339	-11.503	-13.649	-14.926	-12.902	-12.768	-14.939	-13.485	-12.842	-13.114
9.3868	7.2039	6.0054	7.5555	5.7698	4.6737	7.5914	7.5407	8.2137	5.4124	7.6495	5.4782	6.9496	7.5422	6.6325	6.5604	5.4592	8.4456	6.7804	7.6201	9.0627	7.1706	6.5549	5.1374	7.3711	8.8388	6.995	4.6336	5.8003	8.5283	6.3492	7.9194	5.6204	6.6623	6.4919	7.4939	7.0862	6.9577	5.2025	3.8418	8.226	4.2981	7.2263	7.9967	8.8442	7.1821	5.8973	7.2808	7.2394	7.1372
-12.899	-14.877	-16.398	-13.92	-11.403	-13.232	-13.362	-16.419	-15.716	-13.084	-14.209	-12.042	-12.575	-11.291	-12.537	-13.504	-15.474	-15.986	-14.321	-12.992	-13.439	-13.762	-13.189	-13.602	-11.578	-14.174	-14.784	-13.873	-13.287	-11.39	-11.945	-11.81	-14.379	-14.283	-13.262	-13.276	-14.872	-14.464	-14.609	-13.765	-13.222	-11.448	-11.914	-12.316	-14.814	-12.534	-13.796	-13.669	-12.047	-12.008
-8.368	-9.1638	-9.1874	-12.687	-7.0953	-10.027	-9.6584	-8.953	-10.558	-11.499	-9.6666	-9.5762	-10.964	-9.9969	-10.354	-12.318	-9.4326	-10.517	-8.0765	-9.8485	-7.0796	-11.326	-9.9612	-7.7818	-8.2202	-8.2321	-8.8829	-7.6132	-6.5987	-8.5378	-8.7391	-9.749	-9.4538	-10.631	-9.6872	-10.648	-9.2814	-7.8597	-9.3463	-7.9557	-9.9972	-10.275	-9.4432	-10.263	-9.7606	-6.4366	-8.7507	-9.3345	-10.757	-8.1681
-9.1552	-8.1007	-6.5122	-9.3034	-8.1374	-10.958	-10.215	-9.8583	-8.7654	-9.7576	-11.596	-9.3431	-10.282	-6.8615	-10.857	-10.116	-8.4642	-7.82	-11.203	-10.048	-8.1163	-8.0823	-9.6707	-8.7284	-9.0368	-8.3994	-7.5894	-11.429	-8.8032	-8.6432	-8.49	-8.5695	-9.8435	-8.3834	-8.3341	-9.7841	-6.7416	-9.3834	-7.9546	-9.2396	-9.7488	-9.9124	-11.315	-10.583	-9.7885	-8.7337	-8.9832	-6.6389	-10.012	-7.3792
-8.3531	-7.2379	-8.6751	-9.2438	-10.788	-10.801	-11.684	-7.8018	-9.4563	-9.1214	-8.9169	-12.225	-8.4028	-8.4417	-8.657	-10.564	-8.527	-7.6559	-7.0581	-9.0862	-9.8898	-10.65	-9.5204	-9.5161	-9.3416	-8.9363	-10.92	-8.4016	-9.2774	-10.381	-7.6617	-8.8505	-8.6644	-9.8624	-9.7547	-10.424	-10.443	-8.9314	-8.9045	-8.6091	-9.9866	-9.657	-6.7884	-9.0729	-9.8774	-11.612	-9.6675	-11.276	-5.6061	-8.2336
-3.9151	-4.1991	-4.335	-4.2501	-2.9993	-3.3384	-2.8585	-3.6477	-3.6852	-5.1358	-4.9823	-5.6627	-5.5247	-3.9629	-4.9535	-4.5793	-4.726	-4.634	-5.3659	-3.4711	-3.6732	-4.5219	-3.8304	-1.7028	-4.4892	-5.2375	-3.934	-3.373	-5.0906	-2.6423	-4.7691	-5.1345	-4.27	-3.696	-1.0109	-4.1557	-4.2835	-3.1546	-2.6465	-1.8424	-4.8555	-5.8261	-2.9607	-4.9362	-5.5454	-3.2049	-3.9404	-1.8098	-4.432	-5.857
-1.5023	-1.0734	-2.0873	-2.3276	-3.2246	-1.0969	-0.56246	-2.3974	-1.8574	-2.6371	-2.2785	-0.72603	-0.3383	-2.6139	-0.30726	0.078979	-2.5524	-1.7814	-2.9475	-2.5506	-2.0496	-2.0309	-1.8132	-2.8648	-3.1515	-1.6334	-2.1834	-2.0486	-3.591	-1.4246	-4.9035	-3.4043	-3.7858	-1.7449	-1.3534	-0.3446	-2.8058	-2.6257	0.034958	-3.8981	-3.2655	-2.9051	-0.11819	-1.4037	-1.736	-2.5675	-2.0416	-3.8153	-2.8289	-0.66253
1.0423	0.20372	-1.0442	2.6361	0.7475	0.050141	-2.6482	0.42767	-0.1098	-0.44216	0.94505	-0.17967	-1.5621	0.57973	-0.29525	-0.9977	0.45219	1.0574	-1.1337	0.73246	1.1056	-0.16214	-0.97887	0.37971	-1.3173	-0.39793	-0.14819	0.4891	1.9625	0.49473	2.6362	-0.94438	-3.124	0.23101	1.6943	2.08	-0.3563	1.7063	0.48969	-0.52724	1.4917	-0.72381	0.53719	1.001	1.2078	1.0105	1.2863	-1.4323	1.4349	1.6667
-6.2857	-6.7111	-6.4894	-7.4545	-5.4633	-5.8047	-7.2638	-8.7585	-6.7917	-4.5496	-6.7025	-8.6321	-5.8215	-7.4198	-7.1859	-5.9942	-7.9051	-7.0081	-3.7032	-7.2266	-4.7797	-6.7164	-5.6078	-6.2619	-7.8017	-7.0116	-5.7768	-6.8539	-8.0978	-7.9832	-5.7202	-6.7794	-6.1772	-5.7081	-3.9736	-4.7846	-4.0144	-4.4263	-9.1433	-6.1895	-3.5058	-5.6216	-7.0638	-4.5771	-8.3432	-7.1967	-3.435	-4.5159	-7.1688	-9.4954
-14.047	-11.923	-13.256	-11.483	-12.96	-14.319	-12.462	-11.486	-14.836	-10.722	-12.434	-13.648	-14.722	-12.541	-14.087	-13.013	-12.45	-13.51	-11.975	-12.244	-12.809	-11.891	-13.824	-13.024	-12.411	-14.688	-11.579	-15.387	-13.617	-13.307	-11.529	-15.514	-12.71	-12.421	-15.506	-14.677	-11.852	-11.508	-14.039	-13.007	-15.031	-10.217	-13.53	-13.404	-12.614	-12.334	-12.713	-13.328	-11.27	-14.108
-3.499	-3.8661	-3.6627	-5.474	-5.9155	-4.5781	-5.6462	-5.0319	-3.6108	-6.787	-1.4465	-4.4384	-4.0084	-3.9625	-5.5426	-5.3621	-4.1485	-2.4361	-4.0821	-3.9457	-5.2067	-3.0379	-5.1109	-1.8471	-4.6833	-4.8818	-7.4162	-4.4198	-4.5106	-5.3606	-6.266	-3.2078	-4.1409	-4.2845	-5.5906	-5.1019	-3.6959	-5.3194	-3.6635	-4.6628	-4.1843	-3.0494	-1.1819	-6.8997	-5.843	-4.3845	-4.12	-4.214	-5.5924	-8.6025
-10.419	-9.7536	-10.427	-11.498	-13.598	-10.661	-13.083	-13.144	-11.515	-13.405	-11.812	-10.681	-10.186	-11.984	-11.56	-9.7353	-10.884	-12.669	-11.064	-12.343	-9.8998	-11.155	-12.055	-12.171	-13.177	-10.803	-12.596	-11.119	-9.0635	-12.364	-11.381	-12.023	-13.277	-13.599	-10.897	-11.031	-10.068	-12.109	-10.745	-10.394	-12.087	-12.271	-10.58	-12.489	-11.684	-10.746	-12.976	-14.451	-11.946	-12.511
-4.9104	-0.53294	-1.1123	-2.0709	-0.26976	-0.023235	-2.4441	-2.9523	-0.055253	0.45779	-2.673	-0.55257	-1.2922	-1.5153	-0.43624	-0.70051	-1.1495	-3.0773	-1.4592	-1.4707	-0.95348	-1.7912	0.23946	-0.055775	-1.6279	-0.62334	-3.1165	-1.7013	-0.43094	-0.30181	-0.67981	-0.61886	-2.3127	-0.095885	-2.151	-1.1526	-0.50267	-0.83724	-2.0783	0.10037	-0.96486	-1.3122	-4.2018	-1.4699	-3.0915	-3.428	0.94018	-0.0085157	-0.93985	-1.4342
-3.1597	-3.5558	-3.5172	-2.6096	-3.6893	-2.4969	-3.4515	-3.5574	-0.51118	-0.98518	-4.9304	-2.5452	-2.235	-1.914	-3.0365	-4.1612	-2.205	-1.1066	-2.8211	-4.0095	-3.1047	-4.9064	-0.77702	-3.7936	-3.1241	-1.0193	-6.136	-0.9684	-1.5207	-4.7871	-2.5456	-2.0434	-1.7518	-2.0254	-1.9629	-6.2723	-2.0569	-3.0423	-4.2385	-2.4609	-3.5268	-1.2606	-5.2559	-2.7159	-2.6415	-2.252	-2.8013	-2.873	-3.3044	-1.8619
-4.8305	-1.0601	2.442	-2.0962	-2.4841	-2.8912	-0.89954	-2.0028	-0.74565	-1.629	-1.5363	-1.1833	-3.4516	-1.4514	-2.4516	-0.33263	-2.0379	-1.3081	-1.9978	1.6493	-0.37825	-2.2625	-2.4539	-1.3583	-1.9936	-1.3242	-2.3414	-1.8321	-1.19	-0.36167	-2.5647	-0.16677	-1.2554	-1.7848	-0.46333	0.2745	-0.22127	-4.3082	-1.8719	-3.8798	-1.3006	-2.4313	-1.4196	-1.0748	-0.70205	0.72736	-3.548	-1.4443	-1.4023	-1.4705
8.1833	9.1623	6.6051	7.9383	9.4902	4.9815	4.389	7.1311	8.9559	7.8446	6.7998	7.9519	7.6863	6.0086	5.6894	5.571	7.356	5.5556	6.9121	7.2587	7.3803	7.3312	7.5045	6.4026	7.7025	9.2302	5.7434	7.6429	7.4987	6.1129	7.9601	7.7192	5.6065	6.0605	8.8062	7.2487	8.135	7.0998	5.7528	7.7738	7.9319	6.3557	7.9879	5.7339	9.3768	6.9612	6.6315	6.4224	6.5403	7.3174
8.4657	8.3021	8.8658	8.073	7.2405	8.5246	8.4032	9.4963	7.7497	9.066	6.9624	3.8866	10.925	8.5353	8.6936	5.4666	8.9649	6.4392	9.4476	6.971	9.9416	8.3752	9.828	9.8535	6.7486	8.7882	6.1392	8.972	7.2097	7.4513	8.0441	6.5596	7.858	8.188	7.9741	9.315	8.3814	7.6014	6.0083	9.3686	9.2949	8.6479	9.9863	7.8927	5.367	7.8231	8.7901	8.6393	11.002	7.6966
-3.5309	-3.9183	-3.4463	-4.5778	-1.8265	-2.874	-2.5368	-2.9589	-5.1176	-3.5666	-2.3222	-3.2313	-4.2759	-1.6681	-5.0658	-2.2212	-2.4805	-4.5934	-4.5679	-2.7035	-3.2132	-4.8881	-0.42363	-3.3662	-3.2198	-2.7511	-1.389	-2.2701	-2.1385	-2.7725	-3.5823	-3.8738	-4.9827	-3.1468	-3.0177	-3.5121	-0.66317	-4.8452	-4.7115	-1.4362	-2.1703	0.36152	-4.6584	-1.601	-3.8932	0.045643	-1.8985	-3.7935	-0.85731	-0.961
-12.539	-12.735	-13.045	-12.313	-12.288	-12.095	-13.559	-12.693	-16.864	-11.836	-13.667	-13.652	-15.421	-14.004	-12.906	-12.635	-14.073	-12.45	-10.774	-14.905	-15.783	-14.645	-13.28	-12.62	-14.638	-14.715	-13.809	-14.398	-12.212	-16.252	-14.593	-14.349	-13.229	-13.984	-14.073	-16.178	-13.555	-15.074	-13.53	-14.973	-12.267	-13.085	-12.801	-14.503	-12.367	-13.419	-12.854	-13.663	-12.357	-12.698
-4.5343	-4.5081	-6.8208	-5.9475	-5.0772	-6.2486	-6.0295	-4.0285	-1.7679	-4.7006	-7.3371	-4.7904	-3.0728	-3.3825	-6.502	-3.3769	-5.8365	-4.5737	-4.7055	-3.8388	-2.6032	-4.4988	-5.9317	-6.2873	-8.6473	-5.9146	-6.2046	-4.8833	-3.4364	-4.3275	-4.981	-6.0509	-2.1382	-4.0688	-6.2807	-6.2201	-6.2269	-5.9618	-6.0698	-4.4296	-5.8525	-4.9307	-5.3308	-7.8102	-6.1421	-7.8985	-4.8192	-4.7098	-5.8124	-6.8799
-10.61	-12.542	-12.866	-10.79	-15.002	-14.797	-15.264	-13.371	-13.845	-10.884	-12.21	-11.398	-12.295	-12.23	-12.668	-13.296	-11.649	-10.529	-11.53	-12.269	-11.611	-15.281	-12.126	-14.472	-12.972	-12.638	-13.955	-14.886	-13.734	-13.333	-11.887	-13.983	-12.937	-12.968	-14.773	-13.131	-11.38	-11.875	-13.436	-12.797	-14.566	-12.766	-11.73	-10.704	-12.639	-16.154	-11.385	-13.429	-14.864	-11.542
-2.3368	-2.6311	-3.9317	-0.50021	-1.4967	0.31664	0.57308	-3.7611	-0.71477	-1.1812	-2.6697	-2.6706	0.49804	-2.2677	2.2174	-2.0686	-1.412	0.44794	0.37004	-2.0217	-2.721	-1.7878	-2.3235	0.62818	-3.6071	0.3235	-1.8887	-0.11387	-2.4012	0.91512	-1.3181	0.12865	-2.8853	-2.0698	-0.65119	-1.1897	0.01774	-1.4272	-1.5547	-2.3543	-0.50565	-1.8668	-2.0415	-0.15445	-1.8744	0.12986	-2.1084	0.29502	-1.0644	-1.9458
-13.615	-12.608	-13.996	-15.566	-13.042	-13.213	-10.161	-10.837	-13.367	-11.937	-10.027	-12.695	-12.455	-11.382	-10.662	-11.412	-10.028	-11.848	-12.04	-10.435	-12.282	-12.625	-12.639	-14.178	-11.69	-11.925	-11.742	-12.699	-13.691	-12.689	-11.863	-11.267	-11.189	-9.5303	-11.844	-13.456	-8.6682	-10.536	-11.514	-12.753	-11.758	-10.154	-9.1625	-10.426	-12.514	-10.856	-11.189	-11.722	-11.817	-10.883
-5.5672	-4.8458	-3.9962	-4.4147	-5.3364	-4.6566	-2.6007	-5.5435	-5.1629	-5.6444	-5.4633	-3.7907	-4.1124	-4.7946	-6.2446	-4.2356	-3.9707	-4.7702	-4.9315	-5.1616	-3.2813	-4.3461	-5.7449	-5.8797	-4.3528	-5.0517	-3.9883	-3.6321	-5.3185	-7.3885	-2.2819	-4.9275	-3.7871	-4.6952	-5.1208	-4.1481	-4.4026	-6.1213	-3.4785	-3.5281	-2.3741	-6.2582	-4.6165	-4.8145	-4.6961	-5.4591	-3.1787	-4.5797	-3.1443	-5.2041
0.29875	0.54745	-0.98895	-1.8706	-0.7989	2.614	-0.74364	-0.28703	0.11486	-2.3274	-1.0502	1.5899	0.2055	2.5248	-0.27768	-0.79926	-2.9119	0.40277	-0.37776	0.14065	0.10266	3.148	-1.3243	-1.3097	-0.93217	-2.1609	0.43053	-1.2186	-1.9164	-0.070175	-0.060049	-0.61033	-0.026848	-1.6556	-3.7964	-1.2621	-1.9822	-2.8129	0.80097	-2.6408	-1.8153	-0.028086	-3.8951	0.96034	-1.2592	-2.317	-1.39	-0.71594	-2.0384	-1.6884
-23.49	-22.791	-21.093	-22.268	-24.674	-20.666	-23.975	-22.651	-22.661	-24.203	-21.472	-24.944	-20.505	-20.189	-19.686	-23.91	-22.126	-21.488	-21.64	-24.254	-22.078	-21.291	-24.563	-23.953	-22.198	-23.264	-22.31	-23.418	-22.22	-22.068	-22.048	-23.159	-21.262	-23.571	-20.787	-22.692	-24.481	-23.39	-18.892	-23.878	-22.491	-21.622	-21.772	-22.678	-21.742	-22.434	-22.735	-19.358	-20.872	-22.489
-2.6683	-3.0792	-3.6472	-2.8059	-3.6425	-7.3482	-4.559	-6.8428	-4.7704	-7.1767	-3.7114	-4.9087	-4.8342	-2.7724	-2.288	-4.7844	-3.2529	-3.4653	-3.7323	-2.842	-4.5689	-2.1102	-5.67	-5.0926	-5.869	-4.8759	-3.903	-2.3497	-5.1413	-3.9218	-3.6596	-5.9211	-3.7195	-2.6667	-3.708	-5.2045	-4.6985	-4.317	-4.6879	-3.3329	-4.4713	-7.1013	-4.9939	-4.3793	-5.1983	-5.2758	-1.5861	-4.7187	-4.4448	-5.4018
8.2533	5.8839	5.315	4.7912	6.3636	8.0645	5.0797	4.9614	7.6753	7.7774	6.2521	6.1276	6.2127	4.4803	4.5702	7.1741	7.7849	6.0525	4.8333	4.8644	6.6872	4.8786	8.1065	4.5367	6.1075	4.9031	4.2083	4.5074	5.2066	8.7235	5.1206	4.868	9.0121	6.8235	7.7686	5.0978	6.7941	4.9207	5.4805	6.4703	5.1044	4.9266	4.5609	4.708	5.3106	5.2464	6.33	6.0359	4.1216	6.3159
3.4141	1.5275	1.1664	3.1706	5.2541	2.4558	3.4365	4.0767	0.75337	2.8571	2.2747	1.9505	1.8816	2.0643	2.5025	2.335	1.9059	1.2498	-0.087358	2.8327	1.5077	0.38404	2.8812	2.1205	4.3367	3.1226	2.4976	-0.43373	3.9587	1.6841	3.0057	5.0716	2.5568	0.35443	5.0861	2.3531	0.62734	3.2213	0.21552	2.1402	2.1011	-0.43415	2.622	2.3527	2.7079	2.4503	2.7883	1.2092	1.9682	4.073
-0.89053	-4.3393	0.60265	0.31517	-0.40502	0.16079	-0.10589	-2.2017	-1.8752	-1.5843	0.23764	0.16106	0.51586	1.5837	-0.96396	-1.4211	-1.303	-1.337	3.1071	-1.9092	1.4442	1.6976	-0.37014	1.4294	-2.4286	-1.1049	-0.46275	0.26626	2.1558	-0.43769	-0.14957	-0.41406	0.37038	2.6888	-1.5309	-0.36567	-3.168	-0.39482	0.80548	-1.0609	-0.99408	-1.4001	0.51433	-0.79377	2.1462	2.4642	-1.221	-0.28977	0.46245	-2.7261
-5.406	-8.4669	-6.8417	-7.07	-8.5045	-6.4181	-7.0036	-8.0592	-6.6551	-7.8884	-7.3087	-7.2375	-5.5766	-6.5774	-8.8167	-8.462	-7.3935	-8.9764	-9.0996	-9.9243	-7.4441	-9.5381	-8.5971	-6.6372	-7.003	-5.1647	-8.5746	-8.7966	-6.9204	-8.0039	-7.4615	-7.4542	-6.5287	-7.0448	-8.9824	-8.9636	-7.8956	-4.8744	-6.4918	-6.1695	-4.6645	-8.1526	-9.5581	-6.6619	-7.2777	-5.5809	-6.8504	-6.2853	-8.3359	-9.3211
9.4057	10.692	10.111	12.569	9.541	10.388	10.286	9.4028	10.486	10.233	10.51	9.5453	8.6298	8.6888	9.3968	9.9396	10.399	10.635	9.8797	10.735	11.213	9.9865	9.6696	9.9352	7.738	8.1003	11.01	9.353	11.692	9.9341	11.472	10.141	12.098	9.6133	10.415	11.935	10.982	7.4808	11.999	7.4985	9.4615	9.7156	8.0302	10.39	11.298	9.1936	9.5618	7.1705	10.06	9.685
-13.834	-13.915	-12.906	-16.154	-11.624	-12.974	-14.955	-13.377	-14.052	-11.222	-13.935	-16.218	-11.931	-12.43	-13.418	-12.622	-11.888	-13.183	-13.999	-14.755	-12.704	-13.859	-14.033	-11.36	-10.791	-12.171	-11.011	-13.165	-13.457	-12.754	-13.221	-12.941	-13.54	-11.421	-13.658	-12.571	-13.441	-13.084	-15.114	-15.452	-12.659	-14.908	-14.233	-13.948	-13.122	-11.941	-14.422	-11.616	-14.143	-12.711
-12.439	-12.353	-12.074	-11.055	-13.192	-9.8867	-12.94	-12.628	-9.9421	-11.208	-11.773	-10.425	-13.117	-12.214	-10.562	-11.445	-11.482	-13.222	-13.174	-11.681	-13.417	-11.48	-13.167	-10.506	-13.501	-11.623	-12.896	-11.609	-14.032	-14.76	-13.409	-9.9556	-12.484	-11.816	-12.11	-11.957	-10.697	-12.272	-10.838	-11.583	-14.023	-12.915	-12.12	-11.58	-11.859	-14.458	-12.181	-9.8261	-12.414	-10.984
-10.537	-9.9442	-9.7317	-10.803	-9.9217	-9.7597	-7.2756	-10.201	-9.7009	-10.682	-13.283	-10.288	-10.226	-12.352	-11.248	-10.497	-9.7201	-10.641	-11.812	-11.249	-11.421	-9.3796	-12.047	-11.667	-10.2	-12.462	-9.3233	-10.421	-9.5726	-11.015	-9.2713	-11.768	-11.901	-12.599	-13.166	-10.516	-9.5989	-11.428	-10.032	-8.9242	-9.6231	-8.7925	-11.294	-11.633	-11.019	-14.889	-9.9637	-10.631	-12.963	-11.868
-7.7812	-6.8398	-4.5907	-5.6214	-5.3619	-5.7905	-5.6893	-5.7695	-5.2739	-5.6833	-6.3864	-4.9006	-4.3789	-5.7697	-5.1875	-7.3364	-6.3188	-3.3924	-7.3265	-6.3554	-7.0244	-2.9556	-5.2071	-3.7324	-3.7958	-5.0621	-4.8859	-5.584	-6.3839	-5.7423	-6.0536	-7.395	-3.633	-6.1355	-6.1338	-6.8283	-4.6109	-5.517	-5.9841	-4.1351	-7.4477	-5.4368	-6.9906	-3.8711	-4.3955	-6.9438	-5.4758	-6.9901	-4.0243	-3.9123
7.5528	7.3417	9.6006	10.214	6.5851	5.7989	8.3634	9.3228	11.346	6.9675	8.4328	8.3183	7.7994	9.2034	7.5776	7.7044	8.0271	8.7433	10.057	6.2285	6.33	7.6751	8.0758	7.175	8.6095	5.8369	6.5313	6.0869	5.906	6.5245	8.8547	7.9611	8.4627	8.7011	9.6242	9.1013	7.7581	6.502	9.3828	8.7633	7.4267	7.8635	7.4141	6.91	8.1805	8.2472	8.0454	9.0113	6.7809	8.2342
-8.2181	-6.7233	-6.8946	-8.0011	-7.1855	-7.5804	-7.8693	-5.5901	-9.0271	-9.0646	-8.4654	-7.2672	-6.9931	-7.0055	-7.9499	-6.3694	-8.5482	-6.5975	-6.1044	-6.931	-8.8356	-9.1287	-7.302	-8.9524	-8.2013	-7.2795	-9.2365	-6.6348	-6.5639	-9.3583	-11.568	-8.1583	-6.6309	-7.936	-7.2234	-6.5409	-5.3698	-10.195	-10.54	-8.0402	-8.7431	-7.6305	-6.5247	-9.8899	-7.0562	-9.2706	-6.7959	-7.5913	-6.4579	-6.0315
7.2154	7.0855	6.9425	8.6574	9.6618	7.758	6.8197	5.8065	9.4239	7.1039	8.4257	6.0137	8.1765	5.2436	6.5255	9.073	7.2321	8.0037	8.5562	6.8555	6.9224	7.9931	5.8122	7.8208	11.552	8.7708	7.8318	6.7169	8.0882	7.5208	8.2295	8.3565	9.4718	7.8294	9.0631	6.3969	5.9978	9.1332	7.2353	9.1511	10.04	8.2512	10.958	6.708	7.3768	6.1293	9.4599	6.87	9.0282	5.5106
-12.075	-8.4006	-11.387	-7.3398	-7.122	-10.209	-6.0422	-9.4761	-10.199	-9.2248	-8.0461	-10.627	-8.9139	-9.1491	-8.3421	-9.76	-8.3771	-9.033	-9.146	-7.0458	-8.2592	-10.524	-7.9995	-11.903	-8.2771	-9.7093	-9.1083	-5.8301	-8.7283	-10.421	-7.9556	-9.5535	-8.1031	-9.2485	-9.2674	-9.6634	-7.9412	-9.9966	-9.0176	-9.3309	-8.2742	-11.034	-8.6455	-11.728	-10.527	-9.364	-8.5081	-7.9439	-10.018	-10.064
0.27479	2.1511	2.4326	4.066	3.5246	4.1554	3.7342	1.7887	1.5758	3.9192	2.1511	2.1202	2.2598	1.2076	1.5269	4.1054	3.9868	0.35098	1.1288	4.9747	3.9448	3.6159	3.2326	2.7789	4.7129	5.3605	3.4971	2.3788	5.104	4.964	2.9609	3.0117	2.1856	0.97337	4.572	5.6146	2.2959	3.9997	1.5134	5.261	4.2794	1.0828	6.0837	3.8155	5.6485	1.9019	3.8559	1.4868	2.1279	1.0643
-0.79626	-0.92054	1.0091	0.74147	0.1901	0.47006	-1.0832	0.40713	-0.57266	-1.0414	-1.1562	0.61664	-2.7954	1.5309	-0.69631	0.32515	-0.090335	-0.23003	0.62551	2.1847	-0.85421	0.5784	1.2381	2.4251	-2.7952	1.1078	0.045543	-1.4792	0.47786	0.25417	-0.1974	1.3723	-0.57496	0.22962	2.6159	-0.90453	-1.3945	-0.41767	0.93004	-2.3077	0.6816	-0.52464	-0.56141	-0.76507	0.19546	-0.87743	2.5033	1.2627	-2.0147	2.4256
8.5198	6.2143	4.2658	4.4546	5.9072	7.7499	4.8556	5.1416	6.9915	6.7619	5.7845	7.2577	5.8118	6.6929	8.1984	6.0004	7.1432	5.3785	6.8154	4.7579	5.8402	8.6932	7.3625	5.6726	4.5119	5.2266	6.5696	5.6605	7.2609	6.4411	6.1176	6.0563	5.8879	6.2248	6.1405	6.2381	6.5789	8.0235	7.8452	6.01	6.8692	5.8925	6.8542	8.2705	8.2406	7.9311	6.6817	4.808	8.3674	9.3663
-0.8935	-0.22782	-1.6378	-2.6333	-1.7749	-2.8373	-0.81614	-2.3518	-3.3636	-1.1299	-3.5384	1.5145	-2.0145	1.0465	-1.6591	-3.6883	-0.61203	-2.4045	-1.9764	0.91315	-0.99713	-2.4175	-1.1229	-0.58873	-1.0712	-0.25395	-2.6305	-0.38542	-1.0571	-1.6778	-1.2035	-1.4444	0.70603	-0.41658	0.52187	-1.8428	-2.4051	-2.6789	-0.47051	-0.71838	-1.8117	0.7055	0.68396	-1.9123	-4.0077	-2.027	-1.5367	-0.90437	-1.9743	0.33069
-4.7496	-4.8087	-4.1367	-3.8964	-2.2158	-6.2787	-5.4333	-4.3444	-3.9865	-6.5631	-3.2489	-3.9272	-7.1973	-2.3277	-5.4211	-6.136	-2.3088	-3.4856	-1.5002	-5.5039	-3.4057	-3.3283	-4.9488	-5.694	-5.572	-5.5409	-3.5687	-5.3708	-2.2542	-3.97	-4.645	-2.4901	-2.4824	-4.5581	-3.8811	-5.2404	-2.3104	-5.697	-3.7326	-6.0719	-3.1956	-3.6702	-6.7762	-3.9721	-1.5943	-3.3788	-4.8727	-1.8782	-5.7781	-3.5736
-7.1942	-6.6989	-4.9129	-4.9188	-7.9163	-3.9911	-4.182	-4.6274	-4.2806	-4.0609	-5.6783	-6.2198	-7.499	-3.8653	-6.4573	-6.9342	-6.7883	-4.2495	-5.901	-3.2218	-5.4854	-5.4733	-4.4917	-6.919	-6.854	-4.774	-7.2666	-5.647	-7.5712	-4.5153	-3.6948	-4.5285	-5.5176	-5.8951	-7.8907	-6.0887	-5.928	-3.9615	-5.7986	-7.0734	-6.8386	-6.6068	-5.527	-5.8563	-7.4468	-4.017	-8.6201	-7.3206	-6.6016	-5.822
-14.94	-13.406	-11.857	-13.046	-13.548	-13.04	-15.071	-11.257	-12.951	-12.806	-13.538	-11.067	-14.086	-14.116	-12.949	-12.408	-10.349	-12.512	-10.796	-14.015	-12.87	-14.154	-11.682	-13.897	-12.843	-13.952	-12.326	-10.693	-13.679	-12.636	-13.786	-14.057	-12.964	-14.956	-12.27	-12.164	-13.726	-14.364	-12.646	-15.194	-12.216	-13.123	-14.998	-14.688	-11.463	-12.926	-12.397	-12.227	-14.72	-12.325
7.5517	4.5407	6.6598	8.0568	6.3932	9.094	6.4031	9.4808	9.7642	8.9525	8.891	8.8263	7.637	9.6864	6.5117	7.9499	8.5813	6.1387	9.0256	7.0481	8.68	6.7887	7.9041	10.767	9.7744	9.6128	7.1197	9.4532	6.7748	6.788	6.931	7.9178	8.7787	8.7116	6.6462	8.6699	8.0051	7.3439	9.4164	7.1409	8.1393	7.2747	8.1204	6.801	8.0996	8.1515	7.1555	7.4682	6.3059	8.2656
8.1649	8.1381	5.9182	7.6096	6.5314	6.4444	8.1	9.7842	8.1986	8.872	8.0047	6.6721	8.248	5.2216	7.9174	6.2762	7.9343	8.8325	7.5117	8.2222	7.0608	7.2417	5.7913	7.9059	9.7037	7.2128	8.8595	7.6895	8.785	8.771	8.3045	7.3879	10.131	9.5745	9.3451	7.6229	7.5141	7.5952	7.4383	5.5106	6.4235	8.9106	6.993	9.8763	8.2724	9.266	5.9745	5.9701	9.4921	9.5135
-8.4042	-7.7515	-8.9052	-7.9836	-8.0501	-10.241	-9.532	-9.0052	-7.52	-7.6629	-9.1059	-8.0537	-8.6499	-8.9033	-8.237	-10.693	-10.601	-9.802	-9.5449	-6.9897	-9.5599	-9.8365	-9.8631	-6.5391	-10.003	-8.3664	-7.7939	-8.2627	-9.7225	-9.401	-8.1626	-9.676	-10.751	-9.5251	-9.9161	-11.429	-8.4105	-9.5633	-9.809	-6.9352	-8.9195	-9.0096	-9.6879	-8.419	-8.3261	-9.2711	-9.7717	-7.5675	-6.6789	-10.385
-6.1478	-4.7599	-5.5069	-6.9759	-8.4405	-7.799	-7.0121	-8.2628	-5.9916	-6.7294	-7.7072	-8.2839	-6.8837	-5.8437	-6.3747	-6.5198	-5.982	-6.6972	-5.8029	-6.1472	-5.5648	-8.2494	-6.7031	-9.3341	-4.5139	-7.676	-6.4615	-5.684	-6.808	-5.0634	-4.3345	-5.9717	-6.831	-5.7074	-6.7264	-6.2173	-7.5595	-7.8804	-4.5668	-6.6278	-6.7349	-7.0592	-6.1626	-6.1594	-8.7445	-6.2166	-7.4778	-4.9403	-7.8146	-6.4035
-7.7575	-5.2485	-7.2391	-7.8296	-8.8184	-7.1999	-8.6938	-8.8446	-11.157	-4.8883	-8.318	-7.0535	-10.021	-9.4149	-7.5131	-8.674	-7.3503	-5.6532	-5.9822	-6.2748	-6.7935	-8.4576	-9.7921	-7.291	-7.7183	-7.6278	-6.0821	-9.3586	-8.5101	-9.869	-5.4111	-9.1139	-8.7493	-8.724	-7.235	-6.4141	-7.686	-5.4315	-6.9364	-5.8613	-8.5608	-9.7931	-8.2401	-9.0643	-7.53	-7.5986	-6.7824	-6.8251	-6.6119	-9.4846
-3.7201	-2.8036	-2.3479	-5.5952	-2.7487	-3.3206	-5.8575	-5.0609	-3.9342	-3.487	-2.0935	-4.9268	-3.8515	-3.8996	-5.0269	-2.4406	-3.2496	-1.5522	-1.3927	-3.2686	-3.5684	-1.9743	-3.5173	-3.1463	-3.1818	-2.9957	-3.0362	-6.4377	-3.3233	-5.6276	-3.3319	-3.1805	-5.0591	-3.3733	-4.7593	-1.9489	-3.5829	-3.9191	-2.8636	-1.3956	-3.1924	-5.1239	-3.9217	-1.7895	-4.4429	-4.8143	-3.9753	-3.2146	-4.6888	-3.4407
-14.081	-11.092	-12.857	-13.779	-13.371	-12.633	-12.402	-13.482	-14.731	-13.914	-16.25	-13.521	-11.286	-11.704	-14.583	-12.503	-14.467	-12.855	-15.529	-14.738	-14.56	-14.727	-11.955	-12.001	-13.253	-13.564	-14.906	-11.813	-12.892	-15.468	-14.049	-11.923	-13.322	-11.776	-11.475	-13.86	-14.653	-14.373	-13.102	-13.723	-11.379	-11.91	-13.753	-13.045	-13.331	-12.222	-15.461	-12.567	-13.685	-13.333
-6.201	-5.0631	-6.8967	-4.6578	-5.4181	-6.8624	-5.4519	-5.387	-8.2481	-6.3407	-5.7765	-3.9014	-5.1706	-6.2312	-5.5258	-5.6308	-7.146	-6.2066	-6.1171	-5.9568	-8.0943	-7.0169	-5.1747	-6.3449	-6.0008	-6.4423	-5.4745	-4.0634	-3.0881	-3.9909	-5.1987	-5.4489	-6.6036	-4.812	-4.5443	-5.0907	-6.123	-3.624	-3.3454	-5.1703	-7.6448	-7.5918	-6.4209	-7.122	-5.5373	-5.5443	-8.1531	-7.1889	-5.1513	-6.3444
2.8254	1.5924	1.4705	0.5379	2.4908	0.76026	3.4238	3.3665	2.6945	1.497	-0.10987	1.6007	2.0418	2.9249	2.098	2.7488	2.0466	4.8682	1.4199	2.6564	1.1157	2.0497	0.60265	2.8401	2.8099	0.90488	-0.11152	0.52996	2.5171	2.4874	-0.35598	2.5355	-0.2845	2.235	0.83705	0.44117	2.9653	2.6694	2.1207	0.31438	0.53318	2.5965	4.8502	1.254	0.27433	3.0584	1.1463	1.5818	-0.8638	1.2006
-7.1918	-8.3629	-8.726	-4.9704	-7.0871	-8.0329	-6.4306	-8.3617	-5.8247	-5.9481	-8.9503	-5.9855	-6.7075	-8.3357	-7.3447	-7.6214	-6.6567	-8.3077	-7.6619	-7.6065	-9.441	-6.3603	-8.8949	-6.0287	-7.367	-8.6522	-6.3282	-8.6689	-7.0218	-7.9536	-9.4745	-7.0102	-7.3343	-7.7678	-5.5196	-8.2229	-7.9815	-6.8695	-9.2144	-7.5915	-7.158	-6.5113	-8.8961	-5.6274	-8.1417	-5.4004	-7.8234	-8.8979	-7.6059	-9.5734
-10.149	-11.236	-11.966	-10.249	-9.3221	-9.7278	-9.6133	-11.285	-10.716	-9.431	-7.6482	-10.049	-8.8687	-10.237	-7.1229	-11.083	-12.497	-12.383	-10.541	-10.666	-10.54	-12.088	-9.666	-12.844	-8.9118	-7.8443	-11.584	-12.781	-8.2428	-12.047	-10.506	-12.159	-10.134	-9.9073	-14.33	-12.155	-12.323	-9.0807	-11.046	-10.683	-10.507	-12.588	-11.555	-10.131	-10.218	-8.1966	-9.7913	-10.397	-10.26	-12.785
-2.7815	0.63265	-1.7073	-0.35757	-0.58814	-1.0978	-3.8921	0.10247	-1.4204	-2.4251	-0.30646	-1.2202	-1.309	-2.2581	-1.518	-2.7473	-1.9472	-2.0974	-1.1724	-0.40048	-0.71309	-0.08562	-3.6892	-2.7678	0.99845	-3.1636	-0.50603	-0.16244	-1.7152	-3.9524	-2.8227	-1.056	0.45178	-1.6442	-1.698	-3.3862	-2.7286	0.97028	-0.40486	-2.5495	-1.5111	-1.2588	-1.0411	-4.3624	-3.3913	-0.075438	-1.0482	-4.1058	0.46394	-1.0145
1.3645	-2.1731	2.7766	-0.22257	-1.0667	1.4015	1.3066	-0.30087	1.2341	0.47495	-0.5228	-0.97728	0.46602	-0.70181	0.33203	-0.24974	0.22709	-1.9069	-0.62969	-1.3346	1.2725	1.2519	0.31866	-0.94518	-0.87783	-2.1858	0.036468	-0.84271	0.7787	1.149	-1.8222	0.47715	0.39769	-1.1312	-0.92163	-1.5394	-1.3628	-0.80979	-0.16639	0.65825	-1.6269	-0.72617	-0.85973	1.0663	1.2	0.55428	0.47204	-1.1243	-0.163	-0.51446
-0.98057	0.18204	-0.11128	-1.2025	-1.6928	-4.7496	-3.7243	-1.0473	-1.8901	-2.6398	1.2193	-2.821	0.9361	-1.1049	-1.2994	1.0006	-3.4309	-1.1756	-2.9596	-2.689	-2.8574	-3.7629	-0.65862	0.059963	-0.51158	-1.9239	-1.5841	-1.1793	-0.67626	-0.49808	-1.2275	-0.97496	-0.8248	-3.4629	2.7536	-2.992	-2.5403	-2.5699	-1.2021	-1.8388	-3.6673	-2.2356	-1.7802	-3.7063	-0.37911	-2.7778	-0.28642	-3.2406	-1.5634	-1.2029
-0.72235	-1.4183	-2.024	-1.8594	-1.6979	-1.8011	-3.3849	-0.95244	-1.5786	-3.2858	-2.4377	-0.22499	2.098	-0.7684	0.73722	-0.62028	-1.3869	-1.086	0.03411	-2.1165	-2.8803	-3.1627	-2.8862	-1.6389	-1.731	-1.4075	0.080017	-0.57304	0.3541	-2.1373	-1.2865	-2.9873	0.25665	-2.6841	-3.9588	-1.6438	-1.2169	-2.9702	-0.25393	-0.0097112	-3.7226	-1.2471	-1.7844	-2.7992	-1.2473	-1.3968	-1.2627	-3.8212	-1.284	-0.23889
-1.1593	-2.5985	-3.371	-1.6842	-3.0646	-2.68	-2.2506	-2.9022	-3.8168	-2.8189	-2.3727	-4.6161	-2.7425	-3.9176	-3.7324	-3.0836	-3.7312	-2.3274	-3.9983	-1.1696	-3.2093	-2.2042	-1.4002	-3.089	-2.136	-3.8025	-1.4686	-3.465	-3.3564	-3.1974	-2.9822	-3.602	-0.97393	-1.1088	-1.8203	-3.0022	-5.1476	-2.9477	-2.9131	-1.5324	-4.3958	-4.5634	-5.1495	-3.0408	-1.659	-2.3141	-3.4043	-2.9853	-4.3455	-1.6601
-2.9773	-2.9802	-3.6007	-2.1576	-2.2189	-2.5106	-6.0345	-5.8908	-2.7929	-2.1419	-3.5795	-3.004	-2.6576	-3.8464	-2.244	-4.3593	-4.3881	-1.9575	-1.044	-2.4255	-1.5629	-4.9306	-3.4253	-3.9448	-5.9078	-3.9155	-2.1741	-2.511	-3.4419	-4.1813	-2.7807	-3.5723	-4.5854	-4.3362	-4.4773	-1.8183	-5.0463	-4.2563	-3.7319	-1.6813	-2.6082	-2.1928	-5.2848	-4.0808	-3.493	-5.0608	-0.30865	-2.6628	-3.178	-3.1644
-2.5194	-2.3846	-1.3571	-4.2962	-3.7904	-5.7599	-2.5504	-2.6281	-4.364	-4.0529	-4.9701	-5.8664	-3.1491	-2.2481	-2.7459	-2.5073	-2.3592	-6.044	-3.4722	-4.4032	-5.1005	-3.4268	-3.0456	-5.1656	-2.3328	-3.9759	-2.4155	-3.0877	-5.2036	-3.2971	-4.0382	-4.1078	-6.1019	-2.4593	-2.2922	-5.6149	-2.5518	-3.411	-4.0967	-2.5932	-1.8314	-4.356	-4.4565	-2.2597	-3.5028	-4.1985	-2.9227	-1.3999	-1.2418	-1.7706
8.3758	10.885	10.904	9.9391	8.3061	10.58	11.746	9.9094	10.06	10.69	9.4922	9.352	10.087	10.205	6.6144	12.925	11.097	9.5091	11.096	8.1825	10.603	8.2658	9.6329	7.6294	9.4065	9.0721	7.561	11.469	10.378	9.7237	9.5737	9.2107	9.5158	8.6284	10.312	10.859	9.7521	9.4081	9.9204	9.8382	9.4734	8.7165	9.8934	8.8522	9.875	10.503	10.071	9.5621	10.866	10.194
-1.9396	0.8507	-0.098383	-1.6196	0.82477	-2.7813	0.36635	1.4478	0.39629	-1.721	-1.0787	-0.46055	-2.0502	-4.6645	-2.2944	-3.2158	-0.90217	-1.7577	-0.79043	0.34795	-2.2007	0.67145	-3.293	0.010489	-0.52985	-2.1253	-1.6206	-1.0018	0.18222	-2.1328	-1.2662	0.58677	0.061902	-0.40844	-1.6576	0.042122	-1.0559	-0.49886	0.40699	-2.4765	-0.34229	-1.3547	-1.3186	-0.30114	-0.1061	0.97842	1.1532	-1.7056	0.041011	-0.33249
-11.647	-14.703	-10.987	-11.422	-11.088	-13.031	-12.621	-12.892	-12.813	-13.365	-11.101	-12.713	-13.133	-11.318	-12.38	-10.811	-11.469	-10.474	-9.8572	-11.988	-12.19	-10.06	-13.856	-10.65	-12.068	-11.505	-13.294	-13.423	-12.634	-13.142	-12.206	-11.196	-12.433	-10.895	-11.174	-12.737	-12.529	-12.234	-10.444	-11.134	-10.704	-11.037	-10.773	-11.803	-12.527	-12.394	-12.734	-10.917	-9.6159	-12.413
-12.754	-11.882	-13.168	-11.968	-11.466	-11.586	-12.228	-13.472	-12.957	-12.173	-13.018	-13.059	-12.502	-14.102	-12.044	-11.295	-13.408	-12.631	-12.146	-15.549	-11.463	-14.702	-11.343	-14.12	-16.253	-10.524	-12.84	-13.652	-12.416	-12.227	-11.7	-12.675	-12.363	-13.055	-11.663	-14.148	-13.972	-11.154	-11.108	-12.141	-14.262	-12.346	-11.207	-11.559	-11.284	-11.675	-12.337	-11.715	-13.503	-15.029
3.0789	1.7139	3.6339	-0.50352	1.5725	-1.1131	0.63361	2.2024	1.7346	1.3372	1.6384	-1.0028	2.4283	1.4927	0.94901	0.014779	1.2624	0.18747	2.3389	-0.011116	2.3488	4.0906	-0.92948	1.2506	0.77453	1.2358	2.8487	2.2016	0.54127	2.0017	0.68296	3.016	1.4768	2.4736	1.017	3.2646	1.863	-1.5689	0.37834	2.572	2.3443	1.5633	1.9445	-1.1303	2.0833	2.5779	1.2262	4.6804	0.35989	5.3663
-14.736	-16.017	-13.506	-13.339	-12.781	-14.033	-14.478	-16.267	-15.863	-14.497	-16.523	-16.179	-13.181	-13.491	-15.29	-15.908	-15.489	-16.483	-15.793	-14.688	-14.055	-15.793	-15.875	-14.086	-14.254	-13.53	-14.263	-13.501	-14.396	-13.238	-14.45	-14.533	-14.322	-13.221	-13.45	-18.404	-15.276	-15.926	-12.761	-14.756	-15.201	-14.846	-14.954	-16.407	-16.603	-13.749	-13.558	-14.107	-15.225	-15.225
-11.444	-11.142	-10.484	-9.4493	-10.953	-10.455	-10.814	-10.904	-10.036	-9.6746	-10.306	-12.648	-11.229	-11.63	-11.669	-10.208	-10.178	-10.81	-11.156	-9.4081	-9.4043	-11.435	-9.6517	-12.478	-10.063	-10.197	-11.45	-12.212	-10.433	-10.735	-10.827	-10.017	-12.694	-12.292	-11.25	-12.176	-9.9277	-10.77	-10.306	-11.9	-9.6387	-11.779	-11.275	-10.983	-9.3386	-10.477	-10.023	-10.396	-14.036	-11.238
-10.052	-9.3788	-10.231	-10.706	-10.692	-11.891	-12.44	-11.02	-11.62	-10.001	-10.19	-9.8983	-9.5133	-8.3822	-10.738	-12.388	-10.851	-10.372	-11.445	-11.12	-9.9432	-10.225	-9.8925	-8.9067	-12.583	-11.193	-10.252	-12.221	-10.638	-10.349	-9.8319	-10.497	-13.392	-12.658	-9.26	-9.8939	-10.266	-9.174	-8.2941	-8.8122	-10.014	-11.979	-10.602	-8.5511	-10.852	-10.737	-9.3607	-8.8366	-8.0859	-10.921
-1.5527	-1.0343	-0.28166	-0.18776	-0.14642	-0.82482	1.3744	-0.48977	-0.79075	1.4724	0.31527	-0.93751	-2.4625	0.4181	-0.15099	-0.81059	0.67186	0.16552	-1.559	-2.3919	-0.68165	-1.1327	1.1697	0.30864	-1.1144	-1.2113	-1.5785	-1.4957	-1.2223	-0.011166	-0.99251	-0.58798	1.0701	-1.3542	-3.1999	0.75163	-0.70601	-1.1264	-2.2373	-0.80508	-0.28194	-1.5357	-0.004504	-1.6781	-0.56083	1.4516	-1.1761	0.17227	-0.021428	-1.5031
-6.6369	-7.6334	-9.4958	-9.7234	-7.8902	-6.9089	-7.7161	-7.3376	-5.2533	-6.5241	-7.1239	-7.0087	-5.9157	-4.8434	-7.2615	-7.9593	-8.1701	-7.7123	-8.3953	-7.8365	-8.1055	-7.4268	-6.9362	-6.0762	-8.0147	-7.3973	-8.4688	-7.6245	-8.6087	-9.8614	-7.6382	-9.9963	-6.2242	-8.3092	-8.0846	-7.2012	-5.8261	-7.9976	-5.7985	-6.9304	-7.5064	-8.8294	-9.6281	-9.544	-9.2831	-6.8772	-8.5739	-7.6403	-6.9761	-8.2016
5.4877	3.2036	4.8671	4.3183	6.3873	3.5583	4.4043	4.0888	5.6505	3.4444	4.8474	6.4597	5.1328	7.923	5.5234	2.7843	5.7353	3.7229	6.2648	4.006	4.465	6.0578	5.1255	7.6957	3.2671	3.8166	2.6821	3.7808	3.2358	4.6898	6.2525	6.035	6.5001	5.4706	5.1606	4.0803	3.9763	3.4765	3.1408	5.4041	5.2514	4.605	5.0193	2.242	4.5026	1.4284	3.1984	7.205	4.3904	4.0131
0.20925	0.14656	-0.29148	1.196	0.4322	0.86059	-0.14904	0.091264	-0.012969	-0.85935	2.1825	0.25398	0.26187	1.6947	0.53907	-0.68538	-0.027032	0.45211	0.55817	3.696	-0.18318	3.7398	0.034735	-0.02432	1.8658	0.92221	0.87304	-1.0295	-0.18744	0.075646	1.8945	1.5787	1.8439	1.875	0.36704	-0.43587	3.6331	1.1866	0.87647	1.5893	0.38	0.33668	0.084909	1.0889	-0.49784	2.9519	0.81135	1.7655	0.38568	-0.50697
-0.84493	-4.0599	-1.7379	-3.5522	-1.5975	-3.0165	-3.5452	-2.3564	-3.3344	-1.3685	-3.1384	-1.8273	-2.3582	-4.669	-4.7999	-3.2366	-4.7262	-4.4654	-3.9719	-3.9932	-2.9757	-1.4999	-1.4343	-3.4679	-1.6377	-3.9182	-2.3171	-1.6041	-4.402	-3.9426	-2.4727	-2.9735	-1.775	-1.495	-4.5069	-3.3935	-2.1069	-5.6384	-5.7175	-3.5769	-2.2762	-4.4706	-1.8702	-3.201	-2.8659	-3.0353	-2.3873	-3.2274	-3.5949	-3.822
-2.937	0.83181	-1.8074	-1.2495	-2.5906	-2.0358	1.1582	-1.0946	-0.2794	-1.7158	-0.88456	-0.41942	0.85997	-1.6105	-1.9668	0.36367	0.15426	-3.0646	-4.1495	2.2815	-1.6732	0.51883	-1.3957	-1.1258	-2.9987	-4.3104	-2.1533	-3.1835	-1.2986	-0.80879	-1.5043	-2.6401	-1.4301	-2.1999	0.86834	-0.45762	-1.9102	-0.66694	-2.547	-1.0348	-1.1768	-2.7497	-1.3129	0.54574	-2.9397	-1.4234	1.6449	0.099156	-0.92182	-1.7411
0.29788	-1.6251	-1.1008	-1.9497	3.097	2.6978	0.2363	-1.091	0.14255	0.52991	-1.2715	0.37596	2.998	1.3056	-0.25609	2.5953	0.34253	-0.040993	2.3626	1.2861	-0.96768	1.9667	-0.16196	-1.5368	0.90736	0.56305	-0.022235	1.1303	0.17993	0.29859	0.3081	-0.10391	2.0637	2.1902	-0.34751	-1.2311	1.6476	0.98858	-1.024	2.6649	0.49623	-3.0883	1.2743	-0.057032	3.3118	-0.74393	-0.48692	0.38339	0.44465	-0.43234
-1.4671	1.1196	-0.5434	0.048862	0.81835	0.59691	0.52645	-1.6706	-0.41953	1.1695	0.17656	-0.13883	0.12657	0.96866	-0.1105	1.1238	-0.073839	-1.6482	-2.1792	2.2222	0.65102	-0.076354	1.708	0.48431	-0.17866	1.4073	0.63064	-0.51479	-0.01712	-0.55382	-0.37005	0.53341	0.076327	0.82867	1.1125	1.1018	1.894	1.1642	-0.75973	-0.25036	2.3154	1.7435	0.64857	0.25655	0.35429	-2.292	0.47158	-2.2841	-0.36798	-0.50849
-2.5983	-1.4578	-3.2028	-1.5774	-2.1322	-2.4351	-1.1914	0.1572	-2.533	-3.0095	0.43064	-2.091	-2.4155	1.0867	-3.0409	-3.2242	-0.99309	-3.7901	-2.449	-2.3295	-4.1265	-3.2593	-3.6042	-2.1507	-1.4724	-2.7058	-1.3448	-3.9307	-3.4442	-2.5173	-1.2646	-1.1727	-2.9715	-2.7529	-5.3207	-2.6929	-2.5774	-2.9691	-3.1935	-4.6018	-1.7475	-1.1307	-3.1126	-2.499	-3.6049	-4.3259	0.19713	-1.195	-1.4687	-5.3143
2.5565	5.2397	2.5107	3.2288	2.221	3.7181	5.1608	4.1693	2.0077	3.8812	2.0275	3.002	3.2918	5.3675	3.3682	1.2463	3.9798	2.903	4.7142	3.5533	5.5794	1.9381	2.8446	3.1659	3.6019	2.9268	3.5365	1.3685	1.684	2.8147	3.9109	2.6384	4.6132	1.9224	3.1939	2.2268	4.2136	2.0502	5.9042	3.2039	2.4729	3.2464	3.3933	1.9475	2.1531	1.6499	2.7612	2.732	0.98209	3.8704
-0.26093	-4.1611	-1.6788	-2.8252	-2.6147	-2.5642	-2.9721	-2.1167	-3.1817	-3.3966	-3.0562	-4.4708	-3.1957	-2.0835	-3.579	-3.6673	-1.2646	-1.3851	-4.4565	-1.7445	-2.6122	-0.64023	-2.1351	-4.4476	-4.5411	-1.5449	-3.2673	-4.0168	-3.1411	-2.2752	-0.84351	-1.8774	-1.6775	-4.1164	-2.9247	-4.0799	-2.8239	-2.9739	-2.6587	-1.0623	-2.8915	-1.7461	-2.9792	-2.9986	-4.0432	-1.0873	-4.8595	-1.7466	-1.7632	-3.5763
5.8986	7.1093	6.8748	5.5787	7.1905	6.1208	7.1189	4.8277	5.1206	4.3595	4.7059	4.1852	6.8392	5.6245	4.1773	4.6037	5.919	7.9394	3.5271	5.4934	3.3234	5.2734	4.5587	7.563	3.7785	5.4774	7.4874	4.2408	3.5824	8.3507	5.3965	6.4177	6.368	6.3141	4.5051	4.8724	5.7577	5.77	5.1304	4.1267	5.1064	4.3807	4.2924	5.8135	5.4376	2.1747	2.6016	4.2168	8.5024	8.0496
-3.7302	-1.3576	-2.3123	-2.6473	-4.7889	-2.9798	-2.2263	-3.5494	-2.965	-2.4502	-1.2936	-2.6589	-1.1022	-3.9981	-2.9092	-3.2805	-0.091151	-4.3349	-1.6303	-4.656	-3.8932	-4.8101	-2.7077	-1.0868	-2.5471	-2.1943	-4.2523	-3.5695	-3.4508	-2.639	-2.1467	-4.6278	-2.2533	-5.0445	-1.7283	-0.6004	-2.276	-4.6068	-2.4821	-3.313	-0.93531	-4.3801	-0.17156	-1.9097	-2.1873	-1.8661	-3.2244	-2.6986	-1.7346	-3.7432
-12.395	-13.006	-14.215	-13.506	-13.275	-13.064	-15.121	-12.811	-11.298	-15.091	-11.45	-11.07	-14.71	-10.744	-12.9	-13.433	-13.481	-15.015	-12.954	-14.932	-14.251	-11.065	-13.433	-13.117	-9.6188	-12.483	-14.606	-13.022	-13.307	-14.301	-15.173	-12.628	-13.55	-15.321	-12.544	-14.103	-13.874	-10.977	-11.874	-12.118	-12.838	-12.246	-12.362	-12.941	-13.514	-13.525	-14.943	-14.456	-15.065	-14.922
2.345	2.1385	0.30735	0.59313	1.4427	-0.61603	0.74997	-2.9445	0.32016	-0.68267	1.2197	0.066315	0.7422	-0.70753	2.3873	-0.53182	-2.0096	0.41025	0.79637	0.97682	2.9164	-2.4618	-0.38225	0.9748	-1.0161	1.4085	0.55667	-0.2829	0.67295	-0.28864	0.36956	0.50472	-3.4399	0.58235	0.4784	0.23433	2.5258	-0.74949	-0.37079	-0.9453	-2.2499	0.32921	-0.66064	-0.9564	0.89854	1.0707	0.57069	-0.56693	2.0331	1.4239
-0.39348	0.13643	0.24814	-1.4333	1.7324	1.5015	-0.27963	0.22956	0.83071	3.0154	1.7663	-0.55095	-0.60086	0.29608	-0.39956	1.7808	-2.5945	-0.78169	1.6931	0.82445	-0.62284	0.44763	1.719	-0.44603	2.9778	1.0588	0.18892	-1.5126	1.6651	-1.3143	0.414	3.4523	0.72213	-1.0802	2.071	-0.32409	3.1733	0.46531	0.18747	-2.0103	-0.1298	1.2622	-0.85631	-0.66357	2.2524	0.59455	0.77517	-0.14556	-0.055831	0.5787
-1.7703	-1.3405	-0.97203	-1.1287	-0.84064	-1.9206	-1.2489	-3.1525	-2.0815	-1.0669	-1.3846	-1.9558	-1.0595	-0.56236	-3.3066	-1.988	-0.050651	-1.1731	-2.0955	1.1492	-0.18605	-1.8325	-2.0024	-3.0479	-1.6467	-2.4609	-1.3548	-1.0154	-0.70036	1.3117	-1.4048	0.086393	-2.7647	-0.72752	-2.1464	-1.2496	-2.4735	-3.3303	-0.46298	-0.87987	-1.4988	-2.2907	-0.9388	-0.81896	-1.5649	-1.7784	-0.49804	-0.057467	-2.4616	-1.5457
-1.1834	-0.40078	1.8762	1.5485	3.2044	0.9987	1.3619	2.7432	1.0223	0.59686	0.5937	1.9161	1.7622	-2.2038	3.1537	0.15198	1.0541	2.2323	3.3424	0.030623	2.3785	2.9731	-0.12971	-0.25433	0.44313	-0.20686	2.918	2.174	1.2751	0.51141	2.2278	-0.081926	2.8386	0.28502	0.53026	1.4854	0.90701	-0.61378	-0.065784	2.5658	0.88172	0.33931	1.0884	1.1249	1.2756	0.6831	0.94832	-0.365	1.8766	1.6304
-2.3875	-2.3068	-1.5502	-0.26923	-2.0981	-1.9299	-1.3938	-0.76548	-1.1874	-3.7593	-1.6923	-1.3276	-0.70286	-0.43328	-2.3744	-2.1691	-2.931	-2.6205	-0.68051	-0.1729	-2.7751	0.4476	1.8915	-2.0259	-1.8261	-2.1024	-0.68	-2.881	-1.5228	-2.3702	0.83591	-2.6106	-2.22	-1.4941	-4.3757	0.38136	-2.4931	-2.0905	0.28141	-0.76945	-0.77859	-0.98544	-0.81331	-2.1839	-1.1555	0.20579	-2.0405	-3.0142	-0.74505	-2.7627
-13.578	-11.992	-10.239	-10.078	-12.823	-8.9986	-12.373	-13.582	-10.63	-10.886	-10.723	-9.5247	-10.098	-11.465	-10.841	-12.995	-12.994	-11.907	-11.379	-13.833	-12.736	-12.191	-9.7384	-12.513	-11.96	-11.307	-11.842	-11.9	-10.993	-13.958	-11.614	-9.8852	-12.147	-12.016	-11.172	-10.164	-11.025	-11.668	-10.27	-12.343	-10.629	-10.264	-10.544	-13.363	-11.551	-11.098	-10.524	-11.75	-8.5372	-9.9249
-2.071	-0.95412	-2.7725	-2.601	-3.9666	-1.5778	-2.6047	-1.8141	-1.7076	-3.2876	-3.0395	-3.5678	-1.6532	1.0119	-3.4139	-3.1684	0.035079	-1.7519	-0.59038	-2.3796	-1.4823	-3.1717	-3.4242	0.23818	-2.1968	-2.385	-1.7961	-3.2264	-3.4079	-0.80868	-1.9256	-2.0088	-4.5352	-2.6141	-1.5122	-2.7971	-1.0317	-1.7831	-0.30195	-0.074285	-1.0566	-1.8264	-1.1127	-2.8207	-2.8998	-3.3962	-1.1059	-2.3307	-3.3449	-2.8685
-19.204	-18.773	-20.654	-19	-18.53	-20.532	-21.454	-20.713	-22.981	-20.28	-21.448	-22.338	-21.174	-21.713	-19.335	-19.332	-20.256	-21.086	-20.033	-20.243	-20.123	-20.992	-20.512	-19.038	-22.35	-22.052	-22.194	-23.744	-20.855	-21.805	-20.317	-20.706	-21.853	-20.641	-21.48	-19.22	-20.57	-20.865	-22.528	-20.87	-22.953	-21.144	-22.663	-18.624	-20.226	-19.934	-22.883	-19.889	-20.052	-20.291
-16.141	-15.079	-17.057	-13.299	-14.672	-13.11	-16.826	-12.646	-15.02	-13.667	-13.929	-14.485	-13.598	-18.295	-13.613	-16.167	-14.013	-15.931	-15.02	-13.587	-14.987	-13.694	-15.566	-15.919	-14.074	-14.296	-14.566	-12.408	-13.762	-12.891	-17.116	-15.417	-14.909	-12.102	-14.182	-16.581	-15.647	-14.949	-15.25	-13.451	-14.16	-14.221	-15.39	-15.863	-15.457	-14.55	-12.998	-13.26	-14.662	-12.886
1.4484	0.69586	0.93139	0.81378	1.1448	0.39794	1.3926	3.4132	0.05088	0.46562	0.68055	1.4589	1.3018	-0.65304	0.55319	2.1726	-0.49085	0.97094	2.3609	1.6064	1.3673	0.17684	0.26651	-0.30342	1.4738	2.8194	1.4247	0.15859	0.46974	2.6692	2.7371	-0.21807	1.9483	2.3785	1.7398	0.83286	-0.43281	3.3252	-0.044722	3.1256	0.41099	-0.30445	2.5793	2.0664	1.0078	1.625	2.5415	0.92003	-1.0134	0.86062
5.1443	3.5893	2.9804	6.0929	4.5179	7.4649	3.3422	3.5466	2.7019	8.0144	1.9374	5.4321	4.5541	4.6511	5.848	4.5285	3.6237	3.0541	6.2022	2.5371	6.5665	3.8522	4.5994	3.7978	2.393	4.4092	5.7306	4.3297	4.1821	5.0885	5.6963	5.0903	4.4132	3.7335	3.5318	4.8197	3.8548	8.1475	4.384	4.7931	3.504	9.2026	3.8916	5.0557	4.3053	2.3649	6.6843	3.1062	4.4276	4.0877
-6.5955	-6.7349	-6.0523	-4.2064	-4.7165	-5.2233	-5.5904	-6.7691	-5.6363	-6.4621	-5.1712	-4.7986	-7.5209	-5.3582	-5.517	-8.4399	-6.3274	-6.2054	-4.1937	-5.7558	-6.2116	-5.8414	-4.3528	-4.838	-4.3396	-3.7456	-5.5609	-6.278	-2.6163	-6.8554	-4.9125	-5.6957	-5.031	-7.3299	-6.8926	-5.4586	-4.7957	-5.3318	-4.9214	-4.1528	-4.5401	-6.7064	-6.0817	-7.543	-5.829	-6.8225	-6.191	-3.7219	-6.004	-6.2711
-3.1228	-3.5541	-1.124	-4.5247	-1.4429	-2.7886	-1.6776	-3.3675	-3.424	-2.9254	-3.1559	-1.5362	-1.5465	-5.206	-3.8429	-3.3676	-2.2115	-2.5169	-4.3896	-3.6355	-1.3692	-2.1467	-2.2178	-2.2077	-3.3756	-4.6893	-4.5025	-5.2683	-4.4352	-1.0072	-2.1147	-2.0134	-2.2915	-2.4776	-2.087	-3.5161	-5.3151	-2.4153	-4.7303	-1.6478	-4.2653	-2.83	-2.8745	-1.8045	-3.2473	-0.31418	-3.4782	-1.5131	-3.0901	-4.4558
0.5253	-0.0082425	1.4721	-0.95443	0.018561	0.44089	1.0101	-0.11946	-1.1992	2.2623	0.57574	-0.77256	-0.82376	0.87146	-0.64698	-0.5991	0.78646	-0.078839	0.8527	-1.3669	-1.5177	1.3923	0.52806	-2.346	0.92607	1.0676	-1.2185	0.26597	-0.072347	0.40635	1.1985	0.79696	1.2948	0.17203	0.20617	-1.0905	0.30967	-2.067	-0.033225	-0.26718	0.87645	-0.83124	-0.66731	0.61059	0.67022	2.4667	-1.1011	-0.78062	2.3731	-0.11782
-20.881	-20.848	-21.698	-18.647	-23.864	-22.284	-19.909	-21.452	-21.152	-20.029	-20.314	-21.618	-21.712	-20.748	-19.341	-17.742	-19.797	-20.626	-21.755	-20.518	-21.325	-23.549	-17.567	-20.4	-20.555	-21.487	-20.212	-19.413	-20.373	-21.722	-20.788	-20.253	-22.864	-21.979	-21.391	-21.43	-21.775	-19.848	-22.4	-20.491	-22.242	-20.264	-17.956	-20.68	-19.968	-20.358	-21.503	-19.678	-20.309	-19.935
-13.17	-12.042	-12.072	-12.552	-13.559	-14.287	-12.365	-15.208	-14.503	-15.547	-12.346	-12.386	-12.611	-13.64	-12.48	-12.675	-12.057	-12.793	-10.386	-14.22	-15.052	-13.284	-13.777	-13.927	-13.161	-12.478	-13.147	-11.262	-14.218	-11.588	-13.036	-12.807	-12.081	-15.124	-13.072	-13.65	-12.631	-13.648	-13.346	-14.241	-12.823	-13.119	-12.914	-12.366	-13.852	-16.376	-13.004	-15.772	-13.566	-11.646
-4.5909	-4.9484	-5.7352	-4.6042	-5.9508	-6.4633	-6.2662	-6.2182	-4.2748	-5.6487	-7.2724	-6.7342	-4.3041	-6.5136	-5.3242	-5.8878	-4.6682	-5.7642	-5.8051	-5.474	-4.3159	-6.1378	-3.6139	-6.7889	-5.7094	-6.1529	-6.6617	-6.4314	-7.2688	-7.1367	-7.8744	-6.4467	-4.374	-7.9509	-6.8336	-6.3375	-6.89	-6.9285	-7.0332	-3.8458	-5.262	-6.4626	-6.3595	-4.9781	-5.3859	-6.4152	-5.89	-5.176	-3.7818	-6.0257
-3.6064	1.4186	-1.0237	-0.44988	0.23674	-0.60286	-0.30123	-0.45807	0.79645	0.24786	-1.394	1.3581	0.44343	-1.3064	0.75524	-0.39513	0.50763	-0.54197	-0.66036	-2.7564	-1.0039	-0.82265	1.2996	-1.1758	-1.08	2.5556	1.6336	-1.0393	-1.2005	-1.4023	-1.4424	-0.085702	-0.84718	1.072	-2.7903	-1.1748	-2.5722	0.75539	-1.1615	-1.0903	-1.6579	0.22911	1.7832	-1.1918	1.0643	1.1411	-1.5508	-0.51321	0.44771	-1.0617
1.7408	2.2211	5.3568	2.9024	3.6889	2.6694	3.8485	1.5788	2.7654	3.2762	3.4592	4.0546	1.9378	2.5561	1.4385	2.4969	2.0847	3.9011	2.9307	0.58844	4.2605	2.3055	4.8055	1.9542	5.2966	1.6084	4.0731	4.4692	1.8391	4.0763	0.30323	4.8773	0.25048	3.8233	4.3497	3.2849	3.0871	4.4023	2.8178	1.1582	4.4743	3.6089	4.2805	0.76823	2.7179	1.8229	2.4869	4.5911	1.0338	1.3995
-0.35678	1.8533	-0.10504	0.95617	-2.3832	-0.06588	1.4549	1.2544	-0.37612	0.69448	-1.4825	0.68651	-0.7517	0.88589	-1.3247	1.6117	0.83671	2.6662	2.2232	2.5632	-1.2567	0.98513	0.66866	-0.36087	3.0304	-1.2321	-1.7231	0.76381	-2.3441	4.1282	-1.7051	1.3673	2.6303	-0.081726	-0.24234	0.59909	-0.09844	-0.1949	-0.53482	-0.24799	0.64492	-2.8062	0.33789	-0.89964	0.61408	1.6847	1.5425	2.2156	-0.17395	1.2489
-3.3248	-3.7282	-8.523	-4.6671	-4.6636	-5.3668	-2.726	-4.7469	-5.5863	-6.0147	-3.2866	-2.3603	-5.5123	-5.0209	-5.8964	-3.4198	-5.5835	-2.5347	-4.758	-3.1403	-5.2751	-5.1512	-5.2819	-4.8964	-3.5864	-6.2923	-4.3104	-4.9437	-4.9638	-5.5705	-4.3973	-5.7581	-4.854	-5.0166	-4.3944	-3.8523	-4.9728	-4.8213	-4.7599	-5.1881	-4.0375	-5.5689	-4.0249	-5.8576	-4.9709	-4.1913	-4.7545	-5.9834	-6.005	-4.4987
-1.8362	-1.8667	-4.1043	-2.6111	-4.2451	-1.5326	-2.0388	-1.7487	-0.10016	-1.2428	-1.5523	-2.277	-2.7441	-1.4629	-2.9826	-3.7568	-0.64024	-4.672	-1.174	-3.4064	-3.2987	-2.0196	-4.655	-4.8121	-5.9879	-3.8199	-3.5119	-5.1931	-1.0277	-2.3318	-0.33589	-1.1598	-1.0737	-2.5706	-0.69929	0.6671	-2.2041	-1.7691	-2.3704	-1.2685	-4.2978	-3.8895	-4.1294	-1.9472	-1.9436	-0.30037	-1.6541	-3.1951	-2.1129	1.2025
-15.936	-12.618	-9.6651	-15.461	-15.872	-13.792	-13.608	-13.311	-14.032	-14.581	-13.747	-13.303	-13.186	-12.079	-10.621	-13.833	-12.626	-16.337	-12.55	-14.471	-14.605	-12.47	-11.825	-13.317	-11.63	-11.97	-14.311	-14.493	-14.244	-15.479	-11.717	-14.158	-12.363	-14.496	-12.89	-10.855	-12.699	-17.57	-13.693	-10.536	-14.472	-13.152	-13.434	-11.157	-12.336	-12.809	-12.042	-14.099	-14.188	-11.839
-0.32272	-1.3298	0.36649	-1.1352	-1.1749	-0.0096853	-2.1861	-0.38835	-0.38731	-3.2464	1.4769	-2.5763	-1.9603	-2.3245	-0.47476	-1.4702	-0.18219	-3.5942	-0.45048	-1.3584	-1.8035	-1.3696	0.31061	-0.91279	-1.5662	1.1527	-1.634	-2.0208	-0.16692	-0.5835	-0.42842	-0.94492	-1.9334	-0.46295	-1.0574	-3.3616	-1.4402	-1.4853	-0.79472	-1.939	-0.53314	-1.6832	-3.0507	-0.7774	-3.7716	-0.83385	-2.0985	-3.4027	-1.2618	-0.25756
-11.529	-14.427	-13.714	-12.573	-12.737	-11.654	-13.714	-13.659	-13.186	-14.548	-12.83	-9.3499	-12.946	-12.07	-12.435	-14.981	-14.776	-12.369	-12.578	-12.502	-13.122	-11.726	-12.548	-13.587	-12.823	-14.177	-14.782	-14.554	-12.877	-13.43	-12.831	-13.449	-14.576	-9.0425	-12.781	-15.212	-12.925	-11.897	-12.61	-13.344	-11.93	-15.218	-13.061	-11.941	-17.053	-13.624	-13.977	-14.422	-15.954	-14.112
5.2308	6.1705	7.3919	5.7815	5.1963	3.8799	3.4111	4.6224	5.8173	6.391	5.5553	5.4906	6.4741	7.391	5.8922	5.1283	4.9265	5.9682	5.1506	4.705	6.3245	3.2625	3.5695	6.2471	3.6497	6.8734	4.8329	4.5796	6.4709	4.0127	3.5571	6.0179	5.1765	4.1858	6.4713	10.569	3.698	6.3156	5.066	3.2195	5.3321	3.235	4.3884	7.1212	4.201	5.7131	5.4187	6.939	8.3954	5.7799
-6.2276	-6.9437	-8.5393	-7.0408	-6.81	-8.895	-6.5715	-7.8908	-8.7108	-7.2005	-8.5506	-6.8728	-9.263	-8.7634	-7.5861	-7.3154	-8.163	-7.0699	-6.6522	-6.4503	-6.3097	-7.2324	-6.6325	-6.6393	-4.1627	-8.6941	-9.2446	-5.4876	-5.2856	-7.9142	-9.3426	-6.3008	-8.6649	-9.0057	-7.8597	-5.7461	-8.408	-9.2206	-6.237	-8.7238	-6.8085	-7.8293	-7.1262	-6.7772	-6.1588	-7.1104	-7.0827	-6.2454	-6.9647	-12.643
0.13047	-0.96713	0.014369	3.8281	0.54391	-1.4124	-1.2661	0.35245	-0.115	2.2249	0.92958	1.3266	0.59159	-0.13655	0.020879	-1.0064	0.84015	-1.541	-0.93755	-0.81786	0.79378	-3.065	0.5815	0.75226	-0.34847	-0.58662	0.84564	1.0994	2.1389	-1.7587	-0.61208	-0.24593	-1.089	0.74954	-0.99679	0.019384	-0.31994	-0.79925	-0.75613	1.2861	-0.34492	1.5622	2.2592	1.4049	-0.1983	-1.6268	0.3894	0.12097	-0.6451	-0.35072
-12.093	-14.975	-14.436	-14.17	-11.742	-12.388	-13.508	-14.504	-15.125	-14.612	-13.992	-12.106	-15.327	-13.418	-14.261	-13.585	-14.11	-15.175	-12.471	-11.517	-13.561	-13.361	-15.97	-15.547	-11.704	-13.7	-13.717	-14.903	-14.702	-15.085	-16.449	-14.073	-13.597	-13.356	-14.946	-12.673	-14.798	-15.329	-14.179	-13.398	-13.826	-12.819	-13.611	-13.425	-12.155	-10.083	-12.674	-15.895	-13.209	-14.826
6.7145	5.6587	4.228	5.1911	7.8534	4.6239	6.3799	7.1057	7.8858	6.9486	7.2366	5.802	7.181	5.2865	5.7323	9.1317	5.2249	9.1033	8.1375	6.3068	8.512	5.4006	5.5868	7.2482	5.569	5.8547	4.5652	7.6408	6.974	4.7294	4.7988	9.1119	7.4656	6.1318	6.3283	7.1776	4.8624	7.2043	6.9523	5.1365	6.2582	7.4394	6.2097	7.7797	5.1254	6.5107	6.5511	5.8454	6.0587	6.5211
-3.5654	-1.7176	-2.5381	-6.1749	-1.8877	-2.7795	-2.4011	-1.2122	-3.9657	-1.2789	-3.379	-2.6603	-3.0372	-2.2328	-1.9269	-3.3068	-2.8682	-3.4906	-4.3124	-1.4546	-2.5826	-2.7378	-3.3769	-3.869	-2.1571	-4.3937	-2.2845	-2.0964	-2.5178	-3.9015	-4.774	-1.8139	-3.8568	-2.521	1.9479	-2.5429	-5.0596	-1.2189	-2.9042	-4.8524	-2.6508	-1.3347	-4.4741	-0.85274	-1.744	-5.8109	-0.58546	-4.0772	-2.2317	-0.38035
-3.5132	-5.356	-5.9559	-4.2511	-4.6572	-3.7215	-2.1209	-4.6506	-4.4724	-2.34	-2.0637	-3.4127	-2.037	-6.4382	-5.3366	-3.6437	-3.6644	-5.0527	-4.5894	-2.5003	-2.7655	-1.6692	-1.8027	-5.0568	-2.9189	-5.6929	-2.8912	-2.6739	-3.0267	-4.2128	-5.201	-4.2661	-6.9438	-2.3743	-3.7814	-4.6156	-4.7938	-4.2773	-2.2007	-3.4998	-4.7928	-4.6843	-3.529	-3.8686	-3.5725	-3.0575	-3.1033	-3.3153	-3.7875	-1.6588
-5.1669	-5.5424	-3.6424	-5.3221	0.28904	-3.251	-5.0399	-5.4217	-5.1625	-4.3641	-2.1415	-1.3507	-4.3568	-4.326	-3.9103	-4.2635	-5.432	-3.9103	-3.7715	-1.8992	-3.6275	-4.402	-3.8276	-3.4743	-3.1863	-2.8621	-4.2129	-2.5125	-3.6053	-6.1454	-2.3981	-4.9886	-3.9751	-3.2963	-5.479	-3.8803	-3.1223	-1.7208	-3.6516	-4.6065	-5.1892	-3.2211	-2.5341	-4.0392	-2.9208	-1.4812	-5.6102	-5.6305	-4.4301	-3.8698
-0.72347	-2.3186	-0.59289	0.36721	-0.22977	-1.1714	1.9712	-0.4703	0.61402	-1.3244	0.56592	-0.0085455	-1.2473	0.43744	-0.63769	0.37655	0.19502	-2.3797	0.1586	0.28402	2.2268	0.11078	-0.1791	1.2137	1.5823	-2.8938	-0.92667	-2.0484	-0.54598	-1.2127	1.4249	-0.094001	0.78141	0.51315	-0.48835	-1.0155	-1.2722	-2.4193	-0.073155	0.48329	0.48985	-0.27626	-0.11806	1.1261	0.87444	-1.3189	-0.65341	-0.44995	0.96932	-1.9553
6.4672	5.5937	4.0082	5.8076	2.893	5.2286	6.3856	6.7771	8.5346	4.8113	4.389	8.0296	6.7787	8.3483	4.8968	6.4495	7.7411	7.006	6.6624	5.4821	6.4147	6.3219	6.6322	7.9532	5.1371	7.1966	8.7831	5.3585	5.5866	5.8967	6.0234	6.5038	4.9911	7.7082	7.7094	6.4796	7.5384	6.7646	6.0527	7.8873	7.1696	5.666	4.7155	6.8924	7.3089	7.824	5.6942	5.0151	5.6322	7.2945
-0.69716	-0.98678	-2.3837	-2.01	-1.8367	-0.17119	-0.25316	-0.70976	-1.5744	-0.46301	-1.3008	-1.9994	-1.0301	-0.25565	-2.1792	-2.7893	-1.9822	0.3828	-2.5131	-1.2324	-2.5941	-3.5252	-1.9583	-0.68988	-1.6079	0.79223	-0.81125	-0.23184	-0.535	-1.6566	-1.9562	-0.80534	-2.376	-1.5001	-1.8092	-1.1603	-0.90834	-1.2467	-2.1965	-0.65708	-1.98	-0.58297	-0.23092	-2.0267	-3.2909	-1.2791	-0.7922	1.0829	-0.82396	-1.5805
-0.92067	-0.2994	-0.17354	1.8654	2.2539	2.4327	1.0457	0.98032	0.35584	-0.20944	1.2987	2.1737	1.6506	3.1212	0.98522	0.38189	1.0814	1.7562	2.1382	3.5631	1.9032	2.5956	2.5983	-0.24213	3.6352	1.9414	0.73785	3.8478	1.4093	1.4221	0.28166	0.25932	2.8227	1.2513	-0.41926	1.8935	0.73797	1.3043	0.78458	2.1667	3.2711	3.4985	0.19264	1.1741	0.64107	4.1385	1.6807	3.2384	3.7621	1.6041
-11.274	-13.35	-10.44	-11.892	-9.0555	-11.851	-12.7	-12.99	-12.391	-13.594	-9.6401	-9.5868	-13.342	-12.459	-10.731	-12.382	-9.1277	-12.077	-13.25	-11.139	-11.805	-12.379	-12.477	-11.839	-10.312	-11.313	-11.994	-10.702	-10.188	-11.908	-11.854	-11.485	-8.674	-12.808	-10.019	-12.347	-10.765	-13.235	-12.503	-10.388	-11.933	-12.459	-9.8736	-10.618	-12.549	-13.773	-10.957	-11.485	-12.25	-11.349
5.5783	5.755	6.4242	7.4412	6.8404	5.6545	7.0326	10.278	5.1727	7.4631	7.8258	5.8975	8.0654	5.812	6.1543	5.7477	6.5752	8.161	4.3783	5.1303	8.0346	8.953	9.0363	7.111	7.668	8.0925	7.4704	6.4037	7.4977	8.2865	8.0332	6.68	7.3905	5.2723	7.4143	4.3504	5.3181	6.3768	8.4483	8.0521	8.5218	6.8849	6.2834	10.337	4.67	7.8096	5.7356	7.0055	6.8447	8.5856
-13.36	-12.205	-12.83	-11.23	-11.221	-14.773	-14.57	-13.902	-13.836	-12.731	-12.449	-12.762	-14.427	-11.515	-10.637	-12.029	-14.787	-13.522	-15.341	-11.887	-10.994	-15.347	-14.435	-12.864	-13.406	-12.813	-14.544	-12.885	-16.102	-12.93	-12.835	-15.074	-14.971	-12.47	-12.083	-13.027	-15.802	-12.858	-12.354	-15.154	-12.201	-11.802	-15.316	-15.95	-13.56	-13.521	-11.218	-12.199	-14.407	-13.333
-4.0112	-4.0993	-6.783	-3.2519	-4.0703	-4.7142	-2.4158	-4.7574	-5.4011	-4.8329	-4.3497	-6.0221	-6.0807	-5.579	-4.0695	-3.0038	-3.6556	-1.3057	-5.6928	-4.0547	-5.5422	-3.189	-6.3762	-5.9919	-2.2232	-3.6989	-2.7529	-4.3452	-2.6343	-4.8282	-4.2524	-6.2673	-3.5236	-4.7256	-3.7085	-5.0588	-6.2674	-6.8876	-3.6724	-5.0743	-4.4875	-2.9695	-4.6773	-4.3008	-5.0264	-3.9631	-5.8765	-3.2433	-5.8849	-5.2995
8.8757	8.8386	9.019	9.9265	6.1093	8.217	7.4084	8.4813	10.485	8.565	9.461	8.0696	8.0898	7.3293	8.0123	8.2907	9.2999	10.494	6.9977	9.0159	7.9467	8.0872	8.3362	8.1137	7.327	10.469	9.6224	5.2826	5.0589	7.4797	7.6716	6.7707	9.0273	8.1201	7.6738	5.6772	8.5407	5.4865	7.6026	8.5153	9.0163	7.7893	9.3077	9.0838	5.8494	7.1037	9.8234	8.1129	10.139	7.2594
3.0788	4.9527	1.9036	1.6667	5.1129	2.3877	3.5223	3.0784	2.3071	4.5901	4.4597	2.7262	2.2942	1.7048	2.163	2.8715	3.5913	3.422	2.7766	2.0654	2.1359	1.3908	4.1656	4.3896	4.0148	3.3289	3.1542	1.5333	2.1532	4.2915	3.5054	1.9293	4.7071	4.23	2.4288	3.5636	3.2492	3.7966	3.4362	3.8899	0.9888	5.1963	2.8767	2.9536	4.0999	1.6226	4.2309	3.0338	4.1729	1.1764
9.5254	8.3626	8.5591	7.1219	5.9586	8.0016	12.952	7.0258	7.7326	8.9781	8.5263	7.7398	8.6	11.011	11.25	9.812	8.0459	9.6383	9.9615	7.3297	11.286	10.74	11.025	9.3287	7.1319	7.1098	9.0503	8.4483	9.1044	8.3393	10.294	6.3621	8.9819	11.364	7.1599	7.6925	9.5223	5.7893	8.3237	7.506	9.8443	8.7126	10.891	7.5843	3.7847	8.8019	10.87	9.9259	7.0553	8.3264
-14.002	-11.661	-14.408	-10.228	-14.063	-10.895	-11.075	-10.954	-10.637	-11.861	-11.345	-11.351	-10.295	-11.554	-10.974	-10.963	-12.487	-8.9378	-9.6891	-11.467	-11.827	-12.691	-14.359	-12.416	-8.5526	-11.825	-13.14	-13.413	-10.366	-11.318	-13.608	-10.06	-12.36	-12.878	-11.524	-10.941	-10.692	-12.065	-10.893	-12.786	-11.615	-12.884	-10.607	-12.578	-11.603	-12.187	-10.277	-9.71	-11.91	-10.313
-7.8937	-5.7519	-7.1749	-6.1416	-5.7644	-5.9661	-5.3581	-4.5524	-9.2545	-3.313	-7.1888	-6.321	-4.9412	-4.8311	-7.8468	-5.9998	-6.5239	-8.3889	-6.5325	-5.9539	-5.7351	-6.6728	-6.4465	-7.0173	-5.3249	-4.7913	-7.1713	-6.9901	-7.0563	-6.8085	-6.6818	-5.5072	-7.158	-6.8875	-7.6728	-5.9468	-7.7988	-8.0194	-4.2442	-3.6211	-6.2853	-5.1187	-5.0507	-6.1288	-6.172	-7.6336	-4.2012	-9.4078	-6.1998	-5.6967
-8.9005	-9.0081	-8.3505	-11.177	-9.8513	-9.4814	-8.8175	-10.674	-9.6495	-10.931	-8.6727	-7.4025	-5.9049	-10.234	-11.983	-10.472	-12.323	-14.27	-12.584	-11.496	-10.602	-9.7056	-11.064	-10.774	-10.183	-12.871	-10.676	-10.377	-10.425	-12.534	-9.4485	-11.525	-10.281	-10.822	-9.8425	-11.322	-12.435	-10.49	-11.961	-11.722	-11.895	-9.4301	-10.619	-9.5121	-10.306	-11.652	-10.531	-10.429	-11.739	-9.8613
-21.945	-21.323	-21.298	-19.716	-23.125	-22.627	-24.202	-21.008	-23.853	-19.871	-23.405	-23.459	-21.587	-22.113	-21.522	-22.446	-19.688	-22.768	-23.743	-21.479	-21.654	-21.981	-21.806	-21.396	-23.4	-22.864	-20.937	-21.747	-19.727	-22.464	-23.042	-25.669	-21.176	-22.852	-21.487	-22.331	-21.023	-21.184	-23.745	-21.74	-21.656	-23.378	-22.008	-23.069	-19.575	-22.606	-21.978	-21.399	-21.437	-22.056
-0.38948	2.3938	-0.0073739	1.8605	-0.89995	0.17977	-1.2476	-0.46894	1.4387	-0.33292	3.6296	-0.061059	0.14115	1.1843	1.8677	1.454	-1.1467	0.24171	0.63509	1.2779	-0.47769	-0.91185	1.5678	-1.5647	-1.0778	2.4538	1.9854	2.1277	-0.75366	0.029938	3.3271	1.6046	0.46676	-0.80427	-0.96669	-1.4524	2.1524	-0.19474	1.1173	0.75274	-0.93447	0.45685	2.2055	-0.65221	0.56906	0.044261	0.92059	-0.37793	1.7763	3.2244
-6.2901	-6.2527	-7.1088	-6.5153	-5.308	-6.9183	-7.3295	-4.9977	-5.0878	-5.804	-4.2359	-6.2426	-5.3498	-6.6234	-4.5678	-8.2301	-6.2729	-5.1036	-5.9296	-6.891	-6.0518	-4.4676	-5.9173	-3.7589	-3.9726	-6.1156	-6.1274	-2.553	-4.9832	-4.3014	-7.9241	-5.9289	-5.8164	-6.2104	-5.6813	-4.6419	-7.8068	-8.8171	-5.5422	-4.3565	-4.1782	-4.7672	-6.3159	-6.7634	-6.9369	-3.1763	-6.5686	-5.1992	-4.7465	-5.4093
-2.5635	-4.3663	-0.067783	-2.3762	-3.6713	0.15991	-2.0041	-3.2889	-1.8232	-1.3072	-1.3904	0.037905	-3.1071	-1.1193	-1.9042	-0.67208	0.22747	-0.70656	-0.50264	-1.2616	0.059493	-0.43933	-1.8814	-2.2888	-0.54242	-1.4252	-1.136	-2.9302	-3.4286	-2.2021	-2.2272	-0.57051	-3.0979	0.5223	-0.5812	-1.8051	-1.5402	-0.20839	-0.72708	-2.1115	-3.0132	-0.90843	-4.0959	-2.5197	-0.69298	-2.3263	-0.49776	-2.6839	-1.0802	-0.14293
-22.576	-20.696	-21.382	-19.423	-20.846	-21.973	-23.689	-19.592	-20.162	-20.497	-22.394	-20.055	-21.177	-19.325	-20.625	-21.668	-20.377	-21.606	-21.154	-21.903	-18.695	-19.35	-20.826	-21.674	-20.705	-19.11	-20.055	-19.399	-21.874	-19.987	-21.458	-23.375	-20.649	-20.744	-23.707	-21.633	-20.257	-20.754	-20.055	-19	-22.367	-19.535	-20.67	-22.367	-19.857	-22.224	-18.657	-19.925	-18.581	-20.644
0.69644	-0.5086	-0.44816	-2.5995	1.4971	-1.1095	-1.8016	0.2814	1.3642	-0.42957	0.57084	0.51859	2.4057	0.69208	-0.84558	-0.69635	-1.3341	-2.55	3.0231	3.3285	-0.58698	1.5279	0.55045	1.4753	-0.44821	-0.43284	0.48816	-2.2008	2.888	-0.98809	-0.8973	-0.28587	1.541	0.8656	1.4105	-0.91904	1.1447	0.17116	-0.89608	0.6515	0.8278	-2.9176	-1.5214	0.80132	0.51455	0.7354	-1.5823	1.2516	0.68125	-0.91726
0.68786	0.16264	1.7082	1.9419	0.49103	2.6986	1.0244	2.2752	0.50717	1.7233	0.13888	2.8829	2.4301	2.0313	0.78467	1.6467	1.1618	1.2306	4.5913	0.055456	3.9803	0.52768	2.3944	1.8914	2.385	-0.96734	1.4336	-0.23434	1.7372	2.4173	0.75101	-0.050758	1.928	2.0393	1.8956	1.8185	1.3357	-0.38691	-0.41903	1.098	1.2916	0.57234	-0.065442	-0.072301	0.88192	2.8783	0.26364	1.9543	2.5575	1.2143
1.1389	-0.87285	0.62012	-1.2661	1.9258	-2.4896	1.1934	-0.049221	1.0191	-0.22867	0.11311	0.7002	0.39026	-2.3968	-0.41131	2.0952	-0.96891	1.8953	-0.81861	3.1416	0.17192	1.7416	-0.36198	0.43126	0.99028	0.81375	3.296	-0.18314	-0.95219	-1.0439	1.7835	2.4966	-0.056158	-1.865	0.28641	0.22054	0.55599	-0.95942	0.66569	-0.35655	1.6309	0.50817	0.85493	-0.77145	1.0604	-0.20281	2.6751	3.1456	0.99171	1.2647
-4.6331	-6.4548	-5.4933	-7.6394	-6.349	-4.5457	-4.3454	-5.7636	-6.2755	-6.8927	-4.6451	-9.037	-5.8029	-5.4115	-4.1887	-5.7057	-6.1237	-6.4306	-8.0178	-7.3487	-4.7662	-6.4628	-4.7361	-5.5514	-5.6459	-4.5802	-4.8112	-6.276	-5.4431	-2.3387	-4.1501	-7.6472	-6.6104	-6.6193	-5.8331	-2.7688	-6.6327	-3.5091	-4.622	-5.0959	-4.1316	-5.9535	-4.8433	-6.8017	-5.4576	-4.2015	-4.7826	-5.3586	-5.9911	-5.9845
-7.2859	-9.8327	-4.5438	-7.2701	-5.8281	-5.853	-7.3028	-4.9899	-7.9909	-8.3594	-6.3379	-7.0557	-7.2379	-6.1287	-5.0942	-6.6019	-6.3142	-7.1245	-6.8818	-5.9158	-5.4235	-4.0902	-6.62	-7.4284	-7.156	-6.7711	-5.0894	-4.2544	-8.3329	-7.6314	-6.6176	-4.3272	-6.5304	-5.4288	-6.6197	-5.4475	-5.9524	-7.5409	-6.1869	-6.8424	-8.5653	-4.8841	-6.9093	-7.397	-6.3196	-4.728	-7.2153	-5.6851	-5.4695	-6.9225
7.4334	8.6191	5.4122	4.7885	5.5767	7.3459	8.4275	7.7654	7.9768	5.2781	6.1391	6.0996	9.1274	4.9373	7.0782	7.0886	6.4583	5.2963	6.1722	8.3159	6.3777	7.2533	8.1947	6.7844	7.8971	8.3183	7.2638	6.7365	6.7141	7.5366	6.9259	7.7984	9.7228	8.7291	8.1099	5.7411	7.4054	7.5012	5.4168	9.5309	8.0943	9.625	6.8971	5.6225	9.4615	5.6605	7.2192	6.4921	5.8721	7.9628
-0.56253	-0.38408	-0.1119	-0.22727	0.62438	0.52683	-0.59372	0.10615	-0.51181	0.36519	-0.94796	-1.0859	1.431	1.4606	0.41905	1.2224	-0.7314	1.865	0.74922	0.4194	-0.15937	0.9664	-2.2942	2.7806	-0.026802	-0.88181	-0.58628	-2.1386	-0.64813	-1.304	-0.084488	-0.20119	-0.68226	-1.9841	0.46524	1.2743	-2.2824	-0.22349	0.4251	0.27763	-0.31205	0.57061	0.90071	-0.18297	0.58392	-2.2545	-2.1233	-2.5261	-1.2441	-0.98121
-11.878	-10.057	-13.354	-12.475	-12.582	-12.528	-13.023	-10.832	-13.353	-11.151	-10.718	-11.899	-11.295	-13.048	-11.891	-10.802	-13.79	-11.453	-11.703	-11.579	-11.886	-12.659	-11.157	-11.175	-11.492	-11.114	-12.116	-11.875	-11.861	-11.344	-12.765	-12.655	-9.6217	-7.445	-8.5638	-11.549	-10.377	-12.399	-11.995	-13.065	-10.307	-11.589	-11.704	-12.483	-12.399	-11.68	-10.495	-12.517	-12.811	-13.99
-2.2037	-1.6331	-1.757	-2.5908	-2.7371	-2.9992	0.34745	-1.5894	-2.208	-2.4355	-1.0539	-1.5298	0.099382	-0.3128	-3.149	-3.1331	-1.7184	-2.1	-0.00078415	-1.4474	-1.5622	-0.54425	-0.2668	-3.5566	-1.924	-2.9112	-1.7268	-1.7829	-1.7379	-3.798	-1.3129	-1.8686	-1.5597	-0.82844	-1.2504	-2.4709	-2.4919	-3.4027	-3.5331	-2.6754	-2.2178	-3.6289	-2.282	-1.2597	-1.1426	-1.1713	-2.5517	0.77733	-1.6136	-3.672
-1.7771	-1.3416	-4.3207	-4.2266	-2.7481	0.15212	-3.2403	-4.0183	-3.4186	-1.1418	-4.6149	-2.1267	-2.2828	-2.0091	-2.0576	-3.2276	-4.0624	-4.0688	-4.7971	-3.165	-2.6715	-2.1616	-3.2997	-2.9623	-2.1134	-4.1968	-3.2818	-3.1618	-2.7001	-4.0254	-4.4473	-0.95334	-1.7414	-6.3619	-5.1473	-2.9034	-3.2447	-4.8384	-1.8581	-2.616	-1.36	-3.0977	-1.7144	-2.072	-5.9436	-3.6717	-3.2639	-2.8786	-3.6816	-4.6313
-1.8856	-4.3244	-3.5513	1.0771	-0.91592	-1.793	-2.1307	0.56972	-1.2257	-1.3173	-0.78042	-2.4363	-0.56479	-0.43174	-2.0443	-3.8572	-3.4859	-2.2428	-3.0058	-2.6284	-1.8674	-1.0499	-0.6881	-1.5508	-1.891	-0.94512	-2.3783	-3.087	-2.4089	-1.3662	-2.2405	-2.294	-2.671	0.47888	-1.0852	-1.6918	1.6566	-1.2589	-0.091996	-2.3896	-3.2109	-2.4377	-1.7925	-1.7186	0.012402	-0.86202	-1.5424	-1.1883	-1.241	-0.74743
-2.7109	-2.8068	-5.9224	-1.0038	-3.4879	2.466	-3.7039	-1.3662	-2.5192	-0.8723	-2.2073	-0.80293	-2.0249	-1.5353	-4.2317	-1.833	-0.93914	-1.635	-3.3577	-2.2688	-2.3967	-3.3344	-1.4576	-4.265	0.37016	-2.823	-0.64412	-1.0216	-2.2606	-1.9626	-0.52117	-1.5436	-3.2472	-2.7611	-3.2915	-3.5496	-1.2254	-2.2551	-2.0152	-4.4784	-2.9102	-1.275	-3.5716	-3.7916	-0.87496	-2.2597	-3.5701	-3.9094	-1.4733	-3.4774
7.3621	6.532	4.1883	4.8144	3.823	5.2642	3.5162	4.9682	4.8082	5.1228	6.0116	4.9141	5.3607	3.9488	5.6557	5.068	7.5798	3.9184	5.9707	5.2839	3.3822	2.5846	3.3997	5.4622	5.6639	5.482	6.4005	2.6243	5.4739	4.1318	4.487	4.1727	3.3591	5.909	4.8094	4.974	4.1327	5.091	7.6802	3.3915	4.3167	2.0037	1.8621	4.0004	3.5709	5.4775	6.4487	2.7517	4.9867	4.9826
8.6693	8.8464	9.6462	9.7357	10.673	8.0434	8.8265	6.5339	8.7064	9.9781	8.5736	11.117	9.7719	9.7021	8.3704	9.0102	9.2671	8.3172	8.8395	8.5025	8.096	7.5284	8.7196	7.4886	7.3419	8.5459	8.1751	8.6505	8.5502	8.6016	8.2068	6.7868	9.2199	8.9725	10.59	9.5062	9.2306	9.1955	9.1349	13.001	9.3419	8.8473	8.2688	9.0343	6.7254	7.8461	8.4647	8.1071	9.1399	7.0373
-12.634	-10.525	-12.309	-9.795	-14.362	-12.386	-13.381	-13.414	-11.945	-12.743	-8.967	-11.725	-12.971	-11.237	-9.728	-10.271	-13.617	-12.681	-10.778	-10.17	-10.784	-10.701	-12.506	-12.403	-13.289	-12.993	-14.474	-10.271	-12.218	-12.899	-11.52	-13.193	-11.153	-12.372	-12.902	-11.782	-10.698	-10.781	-13.037	-9.8451	-11.113	-11.512	-10.829	-9.8498	-11.899	-12.317	-11.919	-13.054	-13.723	-10.792
1.3636	3.2641	3.6464	1.9138	2.1574	0.71697	-0.50324	2.9354	3.12	0.12269	2.3465	-0.8715	1.2254	1.8385	4.0061	2.7622	2.1279	2.7365	4.3871	2.8511	2.0178	3.6733	1.625	0.86461	5.1022	1.6272	2.2112	2.9576	1.2518	1.7866	1.0297	1.7378	0.5779	0.88529	2.5979	1.2798	3.1547	0.96099	2.7504	1.7449	-0.44798	1.648	0.82364	2.7838	1.2394	0.095584	2.5594	2.2898	0.51443	0.87599
1.1151	1.0795	-0.13397	-0.00017785	0.13962	-1.6422	-0.65569	-0.42434	1.7349	-2.5417	0.83029	-1.0905	-0.47332	-1.3618	-2.4059	-0.74007	-0.16377	1.4241	-0.53412	-1.8218	-1.4423	-0.55736	-0.5463	-1.8917	-1.1164	0.6606	-1.2838	-3.6087	-0.55306	-1.6576	0.44923	-2.6992	-0.98909	-1.5846	-1.2921	-1.1285	-1.2826	-0.76693	1.0087	-1.092	-1.4177	-0.878	-0.52623	0.49745	1.2525	0.71119	0.015359	-1.1309	1.7309	-1.526
-6.8746	-4.5619	-6.6405	-2.1295	-1.7642	-5.821	-6.3665	-6.4159	-6.1633	-7.0452	-5.0913	-3.1402	-4.8294	-4.4965	-4.236	-4.9966	-5.3607	-4.8689	-2.9069	-5.3728	-2.893	-5.5386	-4.0291	-3.8317	-4.3962	-8.3203	-4.826	-4.2695	-6.2837	-5.0385	-3.7113	-6.438	-4.595	-8.5388	-3.9079	-4.8123	-6.7693	-4.7057	-3.7696	-5.0217	-3.7801	-6.2377	-4.9309	-3.8556	-6.4918	-4.3612	-5.9535	-5.321	-5.1724	-3.3973
-0.30482	1.392	-1.0409	2.0324	1.0044	0.15227	1.7019	2.4314	1.6083	0.13447	-1.4542	-1.0727	0.14289	3.7341	-0.38137	-0.12704	-0.42655	0.60921	-2.3184	-1.4045	-1.4691	-0.66006	-1.2135	-1.3661	0.78667	-0.59869	-1.4328	0.04565	0.56716	-0.72418	-1.0508	0.016313	1.1846	0.6707	-0.60655	0.72886	-0.082661	-0.94116	-0.81023	2.5086	-0.48551	0.5143	1.1819	-0.53649	-0.57351	1.1748	-2.0429	-0.65331	1.2321	-2.5578
5.4761	5.2071	3.1609	3.8233	5.7095	6.8072	3.7681	6.8422	5.7127	6.7359	5.3962	4.9861	3.4494	4.4051	5.9734	4.4834	7.4253	6.4658	5.9042	3.8934	6.5045	3.8228	2.8665	6.3748	7.0148	3.6355	4.7876	4.8244	3.4591	5.6344	6.6514	4.4581	4.1896	6.608	2.4284	5.8983	4.5955	6.214	4.9934	5.5625	3.0165	3.8701	5.4765	5.2137	3.7747	5.4243	5.4827	6.4437	7.1765	4.4375
-15.376	-14.096	-13.138	-15.414	-14.31	-14.389	-15.384	-13.569	-15.079	-12.912	-16.821	-13.604	-13.767	-13.23	-14.173	-14.781	-16.549	-16.76	-13.896	-16.04	-14.23	-15.274	-14.988	-17.128	-14.621	-14.533	-15.339	-16.485	-14.876	-13.635	-14.411	-15.942	-13.897	-15.015	-13.05	-14.135	-16.285	-12.746	-15.73	-13.168	-16.486	-14.242	-15.876	-13.679	-13.866	-17.425	-15.023	-14.395	-14.026	-14.181
-14.023	-17.405	-13.767	-15.795	-15.389	-14.295	-15.102	-14.726	-15.638	-14.446	-13.855	-14.139	-14.086	-16.244	-13.86	-14.685	-10.245	-14.06	-15.504	-13.956	-14.856	-14.176	-13.309	-15.435	-15.072	-15.234	-16.051	-14.55	-13.962	-12.935	-13.074	-14.266	-15.607	-13.862	-14.522	-16.189	-15.956	-14.556	-14.521	-11.675	-15.159	-14.16	-15.033	-14.91	-14.33	-14.49	-15.617	-14.63	-15.605	-14.129
5.0258	6.8503	4.4208	3.5153	4.6285	3.4798	4.8784	4.3982	8.3361	5.1879	5.6405	2.5578	5.6191	5.6204	1.8886	2.3957	3.808	4.199	7.0182	2.5178	2.2234	3.2279	4.1942	2.8345	1.1415	4.6504	3.4426	4.2607	4.1689	6.3962	5.8316	4.9234	3.4828	5.638	4.2159	4.7383	4.5133	2.0392	3.675	4.3274	2.8303	6.4009	3.749	3.0561	5.4032	4.0234	4.8984	1.0657	4.1742	4.1906
-9.6018	-7.1325	-9.5647	-9.9308	-9.9502	-11.207	-8.8263	-11.231	-8.3964	-10.658	-8.124	-9.2661	-12.66	-10.414	-9.3881	-9.8951	-10.023	-12.497	-10.151	-10.054	-11.914	-8.9371	-10.919	-9.6431	-10.686	-10.559	-12.156	-10.301	-8.3681	-12.082	-10.646	-9.4505	-9.5412	-11.914	-9.6183	-9.7516	-10.921	-10.39	-9.2364	-11.563	-6.4821	-10.495	-10.041	-9.2221	-8.1862	-11.38	-9.84	-12.262	-10.725	-11.193
1.331	-2.6022	0.58865	-0.31988	-3.3687	-0.78947	-1.1523	-2.5649	-1.8989	-1.4518	0.54252	-1.7448	-3.3589	-1.8614	0.36026	-1.4502	-2.9002	-1.0023	-2.3904	-2.0956	-2.0371	-1.3325	-2.8231	-0.42186	-2.6953	-3.0163	-1.8282	-0.2457	-0.95788	-1.2486	-0.61917	-0.16453	-1.592	0.084752	-2.8146	-2.2905	-2.7341	-0.44247	-2.0572	-2.9133	-1.8481	-0.43535	-2.7681	-1.7868	-0.58539	-2.295	-0.41415	-2.8982	-1.3905	-2.6732
-4.1712	-3.5573	-5.019	-1.877	-3.5167	-3.3956	-3.4045	-3.0623	-2.9705	-3.3251	-5.7128	-4.9932	-5.3186	-3.8256	-4.4258	-5.8273	-5.181	-4.0857	-4.2321	-5.4244	-3.3603	-4.3944	-2.778	-4.745	-5.3347	-4.3623	-2.3543	-5.0517	-3.9032	-5.7241	-2.8748	-3.1294	-4.0654	-4.9283	-3.8967	-3.0818	-5.2271	-2.9005	-2.9649	-4.7336	-5.7294	-2.1824	-4.2415	-3.9722	-5.0886	-2.1857	-5.7215	-4.2091	-1.0569	-4.8372
7.1999	7.5856	7.5688	6.0955	9.3172	10.1	6.8082	7.9075	4.9906	8.1031	7.0691	9.0522	10.732	6.3954	7.6024	9.0592	9.3365	9.5524	7.0735	7.938	6.3918	8.3884	7.1819	8.6324	7.6584	8.7868	9.2569	7.309	9.2748	9.4978	8.5475	6.4993	8.0879	6.972	6.5679	8.211	8.6329	7.2725	10.825	9.2893	8.6657	7.4337	8.5748	8.0321	8.0193	8.1239	8.2976	10.294	7.1957	8.7627
0.1048	1.6314	0.55368	-0.44204	0.25186	-0.6592	2.4987	-0.24311	-0.90247	-1.9042	-1.1982	1.0813	0.58546	-0.20202	1.0503	-0.092931	0.60761	0.54309	0.22335	0.27282	1.9857	-3.1462	0.94843	0.40081	1.0924	0.11358	0.94334	1.6754	1.9867	0.26532	1.6038	-0.20506	1.1516	-0.18652	2.8586	0.7769	0.41786	-1.4857	3.2138	0.40109	1.5612	0.58183	0.041892	0.66481	-0.22107	1.1915	0.31198	2.1113	1.9849	1.8193
1.1019	-0.41674	0.78971	-1.4596	-0.85766	1.3127	-0.076231	1.7082	0.90052	2.1408	1.9922	0.76004	0.87512	0.65625	3.2495	1.485	0.11209	-0.75674	1.0634	3.4427	-1.0013	0.93388	1.5338	0.59688	0.13521	1.2187	1.8235	3.1108	0.58286	-1.7969	-1.9156	1.7401	1.5971	1.2228	-1.5645	-0.16808	2.6844	0.97391	2.8553	0.55499	0.1787	0.74263	0.14724	0.5773	1.4985	0.55631	1.1554	-0.0080072	1.9976	1.6663
-21.82	-20.196	-20.327	-19.321	-21.019	-21.721	-19.422	-19.313	-19.531	-19.976	-21.082	-20.548	-20.214	-20.765	-22.751	-20.21	-19.85	-21.372	-18.719	-19.35	-17.833	-19.007	-22.087	-21.758	-22.084	-22.331	-21.296	-18.427	-23.202	-21.06	-20.579	-21.795	-19.817	-20.177	-18.119	-20.092	-22.015	-20.075	-20.62	-22.398	-20.66	-22.538	-23.031	-22.066	-22.327	-21.667	-21.345	-21.342	-21.199	-21.462
8.9206	7.9251	7.5979	7.9871	8.9393	5.31	6.5576	6.5409	6.0382	8.5628	6.4966	4.9221	7.3877	8.309	6.2783	7.6918	5.4277	7.3942	5.3535	6.6849	6.9369	6.7935	4.8125	7.41	7.8565	6.5341	7.0784	7.0908	7.3575	8.0122	8.855	4.6331	6.378	7.0745	7.0661	6.8516	7.2558	5.7214	6.5622	6.0023	3.994	8.3411	8.1258	6.1975	5.5731	6.0832	6.2917	8.2186	7.5558	7.2858
0.78849	1.5755	0.66555	1.9859	0.43127	-0.037489	2.3458	1.721	1.9016	0.79522	0.16305	0.81298	-0.75251	0.069787	-0.15003	1.5386	-1.2828	-0.7113	-0.14584	0.20426	-0.15492	1.0812	-0.49236	1.417	-1.4156	2.0209	2.8295	0.40781	1.0102	-0.94125	-0.77185	0.23972	-0.67979	-1.2762	-0.19018	1.2879	0.91584	-1.0464	1.0394	-0.84163	0.65	-0.61405	-0.51067	1.3252	-1.0414	1.1507	-0.50838	-0.50673	-0.093779	2.7338
-11.107	-12.774	-10.309	-11.875	-12.134	-13.407	-12.668	-11.201	-11.18	-11.107	-11.255	-14.662	-13.161	-11.522	-9.8391	-12.126	-11.405	-11.588	-12.147	-10.97	-10.156	-9.4595	-11.641	-13.293	-10.977	-12.123	-12.292	-12.382	-9.5936	-11.437	-12.206	-10.24	-10.317	-11.517	-11.951	-10.058	-12.67	-11.675	-14.061	-11.604	-12.436	-10.956	-13.485	-12.219	-11.755	-11.079	-11.261	-9.6194	-10.568	-11.011
-5.708	-6.53	-5.4665	-6.1314	-3.0986	-4.6984	-6.3916	-7.7197	-8.3416	-4.7574	-4.7019	-8.2488	-4.5381	-7.5741	-7.0634	-5.1792	-7.3523	-6.8218	-3.6793	-4.3469	-5.6384	-7.2271	-5.7088	-6.828	-5.4465	-1.7926	-4.805	-5.5424	-5.1945	-5.9188	-3.2402	-5.4536	-4.1765	-5.8735	-4.0882	-4.113	-6.5258	-7.0629	-6.1193	-5.778	-4.3146	-8.4146	-7.8793	-4.2429	-7.3026	-7.766	-5.466	-5.656	-4.6519	-6.6248
-8.2141	-5.9349	-8.5621	-8.8787	-9.1896	-7.2035	-6.5546	-8.2169	-6.0088	-7.7633	-8.5842	-9.6519	-6.9278	-7.3924	-8.7103	-8.0494	-7.1845	-5.6356	-5.4073	-7.4857	-7.7056	-9.3748	-8.0662	-7.0642	-8.0878	-5.8941	-9.3488	-7.5762	-5.0523	-8.1317	-9.3871	-8.9101	-9.0118	-9.005	-4.7381	-8.8068	-8.2367	-8.1991	-4.8173	-7.9466	-6.5153	-8.822	-9.4895	-6.275	-6.812	-4.6327	-10.066	-5.9768	-7.2371	-7.8201
-3.4814	-2.7224	-2.0803	-0.46408	-2.4103	-2.5057	-2.4274	-2.5779	-2.1118	-5.8927	-5.0948	-1.6658	-3.7308	-2.005	-3.5625	-3.4617	0.64833	-2.7415	-3.4027	-2.7219	-3.2223	-4.2779	-4.0958	-2.9455	-2.6466	-2.3469	-4.605	-2.7271	-2.7432	-2.2105	-1.5679	-1.9529	-0.77017	-1.2906	-4.0027	-1.3114	-0.45466	-2.4939	-1.4922	-1.3852	-2.2902	-1.4264	-3.5296	-1.0229	-3.6398	-1.5111	-0.35549	-3.1134	-3.9076	-2.5419
3.2738	6.7341	6.3808	5.4336	4.139	3.794	4.743	4.6788	5.2349	4.886	3.7171	2.4028	4.4365	4.2039	5.0382	5.7339	4.0688	4.5992	3.2192	4.8479	4.7363	3.7583	3.699	4.1514	4.2475	4.6794	3.7949	4.226	4.048	4.3395	5.8699	2.9149	5.5831	4.3529	5.9361	6.9084	5.787	4.8065	2.4723	5.8017	3.2352	4.5446	3.2265	4.6941	5.8316	3.9244	3.4744	6.3076	3.8403	3.1638
-12.174	-9.6557	-11.108	-11.666	-11.453	-11.478	-11.568	-9.8944	-9.8795	-11.103	-12.707	-11.095	-11.303	-9.9813	-10.124	-11.123	-10.463	-11.133	-8.3188	-10.371	-10.013	-13.338	-10.621	-9.2643	-10.128	-10.55	-12.105	-11.496	-11.27	-9.3827	-9.7299	-13.425	-10.767	-12.549	-11.573	-8.6675	-8.8705	-9.468	-11.075	-10.573	-11.414	-11.489	-10.077	-12.66	-10.446	-9.8423	-10.857	-13.292	-10.895	-10.649
-0.85195	-2.5245	1.1545	-0.015241	0.54581	-1.4258	-0.076809	-3.5406	-0.69627	-0.97509	-0.19984	-1.1923	-2.2466	-1.0043	1.033	-0.30627	-0.79597	0.006493	1.4678	1.03	-1.0815	-3.4952	-0.83153	-2.4847	-2.4182	-1.8601	-1.0531	-2.513	-0.71126	-2.0671	1.1793	-1.1363	0.54355	0.79913	0.20239	-0.59202	-0.77532	-1.628	-2.4958	0.38683	-1.3499	-0.32026	-2.8408	1.4137	-0.3601	-1.5014	1.0258	1.2299	-1.4886	-2.1469
-13.286	-11.302	-13.914	-11.552	-12.569	-11.862	-11.499	-11.655	-10.875	-10.448	-11.604	-11.957	-12.319	-10.825	-11.52	-13.606	-11.763	-8.3962	-12.464	-11.668	-9.7202	-9.0282	-13.175	-10.577	-9.8201	-10.878	-13.169	-11.026	-12.92	-9.2373	-14.017	-11.116	-12.528	-10.444	-10.381	-12.998	-8.3987	-13.087	-13.34	-13.655	-11.994	-11.186	-13.721	-10.042	-8.9989	-9.2898	-10.547	-11.679	-11.039	-13.985
1.9782	-0.46271	-2.4645	-1.0615	-0.9423	0.27404	2.786	0.25552	-0.043909	-1.4828	-1.8932	1.3125	0.52852	1.1334	-2.1821	-1.2876	-1.0273	1.659	-1.2447	-1.9597	-1.1335	1.0009	-0.1788	-2.8891	-3.3456	0.87639	-2.6947	0.047076	-1.5675	-0.07794	2.8819	-0.8086	-1.945	1.6648	-2.363	-2.3515	-0.49541	0.81641	1.8907	1.8419	-1.954	1.1867	-1.0758	-0.026973	-1.964	0.60059	0.44756	0.15307	-2.706	-1.2234
-15.923	-15.008	-14.702	-11.624	-14.123	-14.865	-16.572	-14.344	-13.397	-15.337	-13.023	-15.76	-15.799	-16.15	-15.016	-15.228	-15.325	-13.049	-15.607	-14.089	-15.638	-13.988	-13.698	-16.102	-14.665	-14.728	-12.887	-13.009	-14.525	-13.703	-15.741	-13.901	-14.452	-12.206	-12.384	-13.867	-17.263	-14.849	-14.9	-12.291	-13.564	-13.698	-14.362	-14.992	-12.924	-14.897	-14.346	-15.354	-14.427	-13.612
-22.453	-23.39	-23.49	-24.234	-22.006	-22.675	-20.832	-23.25	-20.894	-20.683	-23.67	-24.43	-20.999	-20.148	-24.103	-21.221	-22.291	-23.813	-21.801	-20.661	-23.155	-22.058	-21.141	-21.664	-20.888	-24.121	-22.534	-22.095	-22.578	-21.999	-23.603	-19.087	-19.605	-25.823	-24.124	-22.667	-20.207	-21.635	-22.643	-20.454	-21.985	-21.479	-22.053	-22.268	-22.067	-20.592	-22.984	-21.361	-21.419	-20.319
0.46209	2.0233	-1.2375	-0.90162	-0.24691	0.40939	0.29042	2.3766	0.89837	-1.0718	0.21267	-0.2475	-0.43866	0.69696	-0.46216	0.24113	1.564	0.6857	-2.5751	2.4929	-1.9306	0.29815	-0.21199	0.18555	0.66288	1.3327	0.7522	-0.31229	0.14731	-1.5733	1.7396	-1.0023	0.48981	-0.20113	0.097122	-0.74292	-0.56713	2.8573	-1.4987	-1.167	-0.80279	2.5713	1.7245	0.70976	0.098587	1.0844	0.53916	1.9721	-1.0335	-0.67121
-3.0301	-1.56	-1.7709	-1.397	-4.3203	-3.8028	0.19202	-2.1161	-1.6271	-1.3189	-2.7401	-1.4977	-1.0155	-1.7295	-0.021963	-3.9649	-4.5349	-2.6012	-3.203	-2.414	-2.2456	-1.2813	-2.8554	-4.5911	-0.88524	-4.2788	-0.65065	-1.1734	-1.7687	-2.3296	-2.8322	-2.5406	-4.1557	-2.256	-1.5451	-1.2781	-3.3881	-4.0759	-2.4208	-3.8045	-2.3558	-0.95395	-3.1606	-2.1353	-3.1572	-0.35054	-2.6631	-1.4671	-0.90168	-5.0885
-0.88488	-1.0635	-0.32709	0.81907	-2.0436	-1.146	2.5766	-0.081573	-1.6248	-1.6909	-0.28122	0.69336	-0.21999	0.3457	-1.7214	0.4271	1.919	0.074643	-0.513	-0.95751	-2.2685	-0.97762	0.11458	0.49008	0.84481	1.574	1.2351	-0.69665	0.31378	-3.2335	0.66721	-2.0293	-0.25714	-1.7765	-1.1889	1.3849	2.3591	-3.856	-1.7122	-0.33909	0.18896	-0.73021	1.6521	0.9379	-1.2803	0.98823	-0.99524	-1.2864	0.46282	1.2891
-10.674	-11.565	-8.7669	-10.799	-10.557	-11.444	-13.608	-10.808	-9.1545	-9.1517	-11.464	-10.741	-9.2596	-13.814	-12.454	-9.0726	-11.476	-8.846	-10.766	-11.198	-10.378	-11.837	-11.039	-12.608	-11.716	-10.421	-10.854	-10.883	-10.736	-10.798	-12.477	-9.4482	-10.001	-11.153	-10.81	-10.215	-12.307	-10.712	-12.207	-12.946	-10.661	-9.8937	-9.5279	-10.904	-11.372	-9.2316	-9.4205	-10.218	-11.51	-10.983
-2.1482	-1.6217	-3.126	-2.2484	-2.4614	0.30038	-3.2048	-2.3877	-2.6231	-2.7662	1.0171	-3.2323	-2.8643	-4.0178	-1.7233	-3.286	-1.3999	-4.4087	-1.316	-3.5838	-3.4581	-0.067894	-0.70145	-3.0632	-2.0858	-1.1703	-1.3941	-3.5625	-1.9853	-3.2598	-1.4989	-0.5605	-1.6518	-3.3528	-2.3937	-1.0035	-3.0958	-3.2709	-4.1027	-2.5975	-1.3647	1.1897	-2.8042	-2.9604	-4.6987	-2.8442	-0.94478	-2.5743	-2.1008	-3.1017
-8.1219	-7.3009	-8.1711	-6.3224	-4.676	-7.29	-6.8956	-7.0076	-7.8946	-5.9116	-7.7464	-7.0225	-4.642	-6.6654	-6.9922	-6.5722	-8.723	-8.7037	-8.4814	-6.6279	-4.4376	-5.6966	-6.3539	-4.8592	-5.2784	-4.1769	-7.2483	-8.0439	-7.5801	-7.0803	-6.832	-5.2963	-5.2927	-3.7483	-6.6361	-7.9145	-5.8486	-6.9965	-4.8676	-7.6599	-6.1836	-5.8056	-6.4385	-7.6032	-7.2336	-6.8889	-7.5194	-6.4437	-6.7001	-7.8755
-12.275	-12.099	-12.075	-13.234	-12.467	-13.548	-14.215	-10.034	-10.494	-12.124	-12.249	-11.242	-12.716	-9.9267	-12.161	-11.806	-11.463	-10.843	-10.99	-12.895	-10.423	-9.035	-12.8	-11.222	-9.4827	-9.605	-10.927	-11.304	-9.994	-8.5012	-14.757	-12.644	-10.827	-9.7491	-12.233	-13.011	-10.25	-8.5667	-7.4387	-11.612	-10.415	-12.329	-11.391	-9.2495	-10.494	-11.768	-10.462	-12.175	-13.331	-11.944
0.28981	-0.4426	-0.035184	-2.5113	0.50585	1.4881	-1.3195	-2.9793	0.23371	0.24734	-2.1491	-0.67572	-2.0901	-3.1123	-3.5183	-2.252	-1.8909	0.26275	-0.99438	-3.0905	0.0496	-1.9362	-1.0092	0.15273	-1.5016	-2.1031	-0.68867	-2.0938	-2.4179	-0.9942	-1.4621	-0.4671	-1.4956	-1.0093	-2.3113	-1.757	0.54422	-1.3899	-0.65124	-1.9951	-2.4091	-2.0704	-0.88754	-2.5815	-2.3534	-2.6174	-3.793	-2.503	-1.4654	-1.3163
-7.1035	-3.6658	-5.3208	-4.5605	-4.4385	-2.0767	-5.1747	-5.2717	-6.2791	-5.3128	-3.7017	-4.8091	-5.6137	-3.7219	-4.1297	-3.7163	-4.6078	-2.7079	-3.781	-4.8905	-5.3343	-3.3979	-1.596	-5.007	-5.3646	-5.3346	-7.0574	-5.6541	-5.6513	-4.5118	-5.3102	-6.0357	-6.069	-3.6993	-4.0022	-3.5241	-3.6884	-4.875	-2.6024	-7.21	-4.2098	-6.7855	-6.5193	-4.1079	-5.8215	-5.5321	-4.4863	-3.1586	-4.5253	-4.6852
-5.3578	-4.4003	-6.3515	-4.812	-3.7261	-5.7044	-6.9691	-7.1921	-5.7252	-6.0353	-5.5692	-7.021	-5.7817	-7.3123	-5.8721	-7.4909	-4.4411	-6.1843	-7.6127	-4.9101	-6.5302	-5.9878	-6.7773	-4.6844	-5.6149	-7.9103	-6.9221	-7.4659	-6.8746	-3.8109	-6.6669	-7.6669	-6.0582	-6.1609	-3.5969	-7.2949	-7.9363	-6.0043	-6.6634	-4.7921	-5.8327	-6.134	-8.1016	-7.2381	-6.761	-7.9447	-7.1671	-6.899	-4.4974	-7.7279
-2.8144	-0.53449	0.10712	-2.18	-0.29778	-1.7681	-0.97874	-1.7956	-0.88887	-2.8954	-3.0957	-3.3729	-0.44526	-1.6543	0.82061	-2.966	-1.6621	-3.5534	-1.5588	-2.1107	-1.2629	0.52189	-2.9928	-1.319	-2.6195	-1.0026	-0.22715	-0.9996	-3.2147	-0.46588	-0.47706	-1.1019	-1.2523	-0.70723	-1.812	-2.8335	-2.4681	-1.367	-2.4477	0.096514	-1.5591	-0.1039	-1.8584	-1.0869	-3.0601	0.38577	-1.7795	0.87835	-1.4081	-1.1872
-6.2248	-5.2128	-4.2089	-7.1864	-6.2614	-2.7691	-4.1332	-5.8291	-3.3685	-2.8091	-4.7312	-4.6619	-7.3964	-7.2707	-5.0983	-6.1254	-2.823	-4.375	-3.2773	-6.7961	-2.6329	-7.5377	-6.9397	-2.6823	-5.4898	-6.8207	-3.0649	-2.0049	-6.5632	-5.5814	-4.3227	-4.6421	-3.393	-5.8655	-6.7931	-3.3913	-5.9821	-5.3928	-2.9988	-5.4333	-5.2398	-4.1792	-3.5935	-2.831	-4.8751	-4.8995	-5.1233	-6.0913	-2.5548	-4.3588
-15.669	-14.598	-13.282	-14.067	-14.717	-15.767	-15.045	-15.666	-17.057	-14.375	-15.814	-15.084	-14.254	-14.73	-13.795	-13.004	-13.059	-13.222	-14.844	-12.231	-15.142	-13.417	-16.335	-15.034	-18.629	-15.392	-15.559	-12.999	-13.837	-15.866	-14.129	-14.09	-15.47	-12.907	-14.245	-14.455	-15.494	-12.24	-14.301	-14.385	-15.743	-16.235	-12.389	-14.304	-16.382	-16.453	-14.389	-14.19	-15.095	-13.249
4.4757	5.8723	5.2491	5.3375	6.1294	7.0628	6.613	6.3941	4.9256	6.9135	4.6326	5.8528	5.3266	7.6354	7.2566	7.5948	7.2666	7.7077	6.0337	7.5684	6.3381	8.5057	5.7311	6.3298	4.2493	7.1194	4.6529	6.1433	7.7713	6.4881	5.9123	7.0216	6.9095	8.6642	4.4587	6.6482	6.5775	7.6717	6.1409	8.2743	5.9022	6.3161	4.802	6.8733	7.1615	5.6317	7.8847	7.0309	7.4398	8.1935
5.218	4.413	7.1897	6.8127	6.547	7.5252	4.2499	3.5439	5.4972	6.7873	6.2724	5.8465	6.1138	5.3082	6.5895	5.4869	5.3202	5.3263	3.4449	6.8667	5.4484	6.4638	8.7892	5.9584	3.2836	4.957	6.533	1.8794	5.1053	6.522	6.7067	6.2777	5.3517	5.1749	6.6369	5.8128	5.6602	3.8867	5.1628	5.9933	5.3929	2.895	5.8397	4.8715	5.7639	6.8484	5.0108	7.1131	5.8735	5.5057
0.49137	1.4168	-1.0281	-1.0254	-1.2055	0.86079	0.054521	-3.7125	-2.5781	-1.6421	-1.1064	-2.216	-1.0553	-1.5777	-2.5183	-1.9305	-0.68122	-1.8298	-1.4707	1.5842	0.73017	-1.4581	0.22211	-2.7913	-2.6751	-2.263	1.1054	-2.9835	-3.0085	-2.4479	0.21854	-2.059	-0.39884	0.65292	0.015429	-0.71755	-2.3277	-1.945	-1.6956	-1.9662	-3.6089	-0.98181	-3.6315	-1.8675	-0.43633	0.14876	-0.80528	-1.7531	-0.65452	0.31093
-0.77232	0.52527	-0.18931	0.7781	-0.18804	2.0765	-1.8091	-0.96876	-0.54869	-1.0974	-1.0436	-1.0885	-0.44003	0.052713	-0.79707	1.0591	1.0066	0.23399	3.1986	0.75155	-1.2404	-0.22311	1.3282	-0.87204	0.41113	-0.20905	-0.13119	0.0031749	-1.0916	-0.10415	-0.83356	0.43417	-1.6538	-0.6765	-0.65871	0.35687	1.6525	0.71024	0.060665	0.7626	-2.7352	-0.78226	-0.61237	-0.44558	0.48877	-0.10958	1.6153	-1.9302	-4.8141	1.8385
-3.2483	-5.4274	-2.9607	-3.6351	-2.9034	-4.2269	-3.3719	-3.5706	-4.1171	-4.5011	-3.4365	-3.2902	-5.7594	-5.6087	-3.5415	-3.9632	-0.93007	-3.4461	-0.89616	-3.8019	-3.6536	-2.6129	-3.1054	-4.0277	-2.863	-3.7529	-2.1117	-1.1941	-4.137	-5.9686	-5.9404	-3.6339	-5.0204	-4.8196	-3.443	-3.8239	-2.7745	-3.1082	-2.5523	-2.6398	-2.6792	-1.9216	-3.1798	-1.7475	-3.6919	-1.243	-4.7611	-1.4054	-2.9539	-2.1969
1.4031	3.1999	1.4776	0.34737	-0.019413	2.7333	1.1074	0.081391	3.0392	2.5727	0.56054	1.5172	1.8084	-1.505	-0.11866	0.99237	2.4872	2.7118	0.25862	1.5194	1.2436	0.33805	1.5651	0.41722	1.1574	1.5887	3.2197	1.6885	3.6154	1.6419	2.6305	-0.41933	0.78752	1.2663	1.7044	3.5169	3.1292	0.44846	0.11481	1.93	1.9914	1.67	1.2964	-0.51714	1.5345	2.7521	3.185	3.2634	2.4781	1.8221
1.6419	2.1932	-0.5762	1.6127	1.4385	2.6117	2.7845	3.3039	3.2416	1.7712	0.82353	1.4814	0.6987	0.95518	2.8288	1.2596	2.4542	2.9922	3.8736	1.6089	0.68613	1.9122	0.57562	3.6732	1.0845	4.8435	3.1821	0.48276	2.4765	-0.063792	0.61929	1.876	2.4775	3.7983	2.7658	2.7008	3.0184	2.3493	0.51324	2.3113	2.8326	1.7077	1.1204	2.5995	2.088	1.1834	1.3435	1.6683	1.5781	0.86285
-0.85761	1.5346	0.092995	-0.019091	0.24455	1.3743	1.5571	0.47058	0.49707	1.5618	-2.7212	0.20408	-1.8355	-2.6352	0.58887	-2.164	1.7478	-0.28895	0.94845	0.44296	0.32196	0.85618	-1.0242	0.99592	-0.32391	-0.035775	-2.8014	1.2262	2.8793	1.1065	-0.78879	2.3379	0.20057	0.61958	-0.1933	1.2129	1.6838	-1.4697	-0.58189	0.064132	-0.75925	1.589	-0.86409	-0.21868	-1.1894	0.10231	-0.26319	1.6544	1.8396	-0.65805
-14.367	-15.065	-14.862	-13.671	-14.316	-17.363	-14.096	-16.05	-14.879	-14.665	-13.806	-15.29	-12.509	-14.894	-15.518	-13.988	-14.243	-13.795	-15.92	-15.472	-12.812	-13.663	-15.117	-15.659	-13.941	-13.867	-14.215	-15.411	-15.134	-14.227	-15.965	-17.399	-12.938	-16.382	-13.975	-15.12	-14.455	-15.459	-14.704	-14.453	-14.058	-16.359	-14.8	-13.766	-13.476	-12.741	-14.155	-15.995	-12.966	-15.364
0.54096	-2.1395	-1.407	0.31001	-0.52298	0.12286	-1.667	0.053033	-1.0227	-0.96076	-0.37774	0.70609	-1.0889	1.639	1.0706	0.39185	1.1679	1.4009	-1.3178	-1.4217	2.4759	-0.98358	-3.5725	0.2592	-1.4546	1.7065	-0.89898	-1.087	-1.5562	-2.121	-0.06868	-0.051383	0.96786	0.64301	-1.7438	-1.6402	0.97486	0.512	0.94816	-0.88561	-1.0856	0.00099895	0.45184	-2.3636	-0.6463	-0.92912	-1.7847	1.4164	-2.791	1.2746
-1.4369	-2.553	-3.8511	-3.9718	-1.7349	-3.1724	0.26087	-2.4001	-1.9399	-3.8834	-2.8922	-5.0056	-2.2377	-2.7083	-3.8166	-2.6362	-2.2391	-2.6541	-2.2313	-1.5694	-2.7818	-2.3656	-4.5141	-4.5241	-3.18	-2.3981	-3.9339	-1.8967	-4.8805	-2.3355	-2.6854	-4.3307	-3.6587	-2.3354	-3.2797	-1.8159	-1.4721	-1.9734	-3.6554	-0.86608	-3.5479	-2.7179	-1.2887	-4.5152	-4.5294	-2.654	-1.7282	-1.3467	-5.3734	-4.2712
1.487	0.81367	0.57412	2.7423	2.9075	-0.39982	2.66	0.56386	2.3928	3.7928	4.5483	-0.29555	0.42306	1.3669	1.3557	0.17961	0.78002	1.9874	1.3759	0.68971	1.9522	2.0957	3.242	2.0791	1.6626	1.9115	2.1565	2.1191	3.0988	3.1223	2.5299	2.9765	4.1351	1.8775	0.45225	2.8831	0.92936	1.3351	-1.3381	-0.63189	3.8764	1.4192	1.3979	1.0007	-0.18672	1.6483	3.075	1.5713	1.4942	1.4039
-0.9448	-2.3697	-0.89797	0.38279	-1.3607	-4.6496	-2.0617	-0.39858	-0.36577	-3.3831	-2.0298	-1.2191	-1.2378	-1.1314	-1.0715	-2.0602	1.5042	-2.9074	-2.335	-1.8706	-1.0955	1.0549	1.2859	0.51326	-0.72764	-1.7127	-0.51245	-2.3113	-0.82217	-0.28108	-0.83603	-0.036085	-0.80502	-1.0158	-2.1284	-0.9214	-0.73393	0.37376	-2.5941	0.23399	-1.4549	-3.0898	-0.61968	-1.3049	-2.4227	-1.9241	-1.1458	-3.8563	-2.3015	-1.7589
5.1539	4.6172	5.7662	5.835	5.1404	4.2473	3.5462	4.5294	3.2489	5.7119	3.8671	4.6035	4.7331	4.8203	4.5304	4.3677	5.7128	3.3277	4.2593	4.7988	4.7289	3.6605	5.6624	3.6854	2.3666	4.0993	2.9906	6.6212	3.2132	3.3822	2.7553	6.9531	3.9332	5.3989	5.3642	3.0686	4.1735	4.1293	4.2898	5.5805	2.7459	5.5592	5.0272	6.0601	4.8501	5.2777	5.9917	2.2541	6.0457	3.1506
-3.0131	-5.2827	-2.621	-3.1234	-4.7814	-1.4647	-4.57	-4.1219	-3.5678	-2.526	-2.817	-4.1687	-1.4565	-3.9587	-3.7351	-2.6302	-3.3369	-4.5803	-3.4581	-3.3292	-3.2483	-2.1837	-2.5148	-4.7898	-2.1669	-0.46762	-3.1983	-2.2901	-3.4094	-3.0307	-0.53207	-2.7421	-4.2287	-3.7553	-2.8589	-3.571	-2.9233	-3.1402	-2.3417	-3.8112	-2.8065	-3.7141	-2.3077	-2.1137	-3.5644	-4.0089	-4.0237	-4.5568	-2.3858	-2.5277
4.0213	1.7066	3.3586	3.9263	2.609	4.7438	3.5721	5.3269	4.2753	2.5563	2.4036	3.7442	1.6499	4.6727	1.9914	4.0837	2.8154	3.5316	4.6363	3.9945	1.4462	2.5123	3.1939	2.3977	2.257	1.4294	1.8511	2.9771	3.4762	3.886	3.6496	1.8548	3.4931	4.0615	3.7526	4.0416	2.7985	5.4971	4.6137	3.8622	2.5901	4.7323	2.7898	2.9731	4.1056	2.7685	3.2993	5.0368	2.7682	3.0704
-2.4632	-4.2851	-4.9827	-2.1273	-3.8583	-4.3926	-3.5488	-3.6043	-1.5949	-3.3168	-6.4823	-4.9263	-6.17	-3.7599	-4.1591	-3.7842	-4.4987	-5.8485	-2.8544	-4.4496	-2.2586	-4.7808	-1.4958	-3.9784	-4.5516	-5.6773	-4.7849	-3.0502	-3.0322	-3.7855	-3.7558	-2.4495	-5.1908	-5.2139	-4.0754	-3.8836	-5.0317	-4.9487	-2.4075	-4.2652	-5.1465	-2.4302	-6.3607	-2.5552	-2.9348	-3.2634	-1.9658	-5.582	-4.5113	-2.8332
-11.971	-11.298	-12.659	-13.079	-9.3131	-12.406	-11.596	-12.331	-9.6585	-9.4279	-13.542	-11.483	-10.98	-9.2159	-14.392	-12.396	-13.174	-11.126	-11.961	-10.664	-10.165	-12.895	-12.183	-10.843	-11.693	-12.962	-9.9728	-10.133	-9.5183	-10.131	-9.7274	-10.593	-10.588	-12.349	-11.339	-14.008	-13.256	-11.603	-13.563	-12.605	-12.549	-12.797	-11.805	-12.691	-11.982	-11.831	-11.712	-11.308	-11.134	-13.145
5.0761	7.1048	6.5927	6.595	6.5474	5.6475	6.9608	5.3389	5.0656	5.4226	7.7799	3.7159	8.4222	7.4014	7.5009	4.591	8.7679	6.1614	7.485	5.5329	4.552	4.9973	8.7215	7.0642	6.341	9.4503	5.8671	6.4305	5.3598	6.5421	7.0544	8.2628	6.2049	8.1799	6.1892	8.3175	5.5473	6.3965	7.4244	6.352	6.595	7.0174	8.6452	6.2605	7.9407	7.0174	6.3073	8.489	5.1307	7.6679
-1.0021	-3.5974	1.8005	-1.2059	-2.0918	-1.3644	-2.6472	-0.45848	-1.5324	-1.1566	-1.239	-1.2305	-4.3447	1.4301	-1.8477	-1.0396	-3.0318	-0.009497	-0.91286	-1.0232	0.20033	-1.9343	-1.2848	-1.8642	-2.0073	-1.5685	1.2827	0.028224	-4.7376	-1.2916	0.2288	-1.909	-1.8303	-2.4757	-2.8645	-3.3385	-0.94379	-2.1367	-1.4337	-1.4598	-1.3594	-1.2422	-3.4233	-2.3891	-2.7079	0.4569	-3.3351	-0.50752	-3.2962	-3.0333
-4.9626	-6.1436	-6.682	-5.0127	-8.7032	-6.8435	-6.1703	-7.3305	-7.8295	-5.383	-6.7506	-5.6206	-6.6442	-7.8158	-9.6465	-7.6502	-7.6274	-7.8037	-7.6443	-9.3315	-7.4527	-6.6666	-6.4836	-8.0855	-8.7403	-7.426	-10.685	-7.7192	-8.6708	-8.5871	-6.7367	-5.3594	-7.8892	-6.3962	-8.0773	-7.3396	-6.9866	-8.5842	-8.4015	-7.1124	-9.4496	-6.8855	-6.652	-7.1912	-5.7454	-8.8805	-6.1875	-5.8146	-7.0877	-6.6959
-1.7707	-4.1693	-1.9289	-1.85	-0.86381	-3.8246	-5.4663	-3.0368	-1.7045	-1.5115	-2.4445	-6.053	-3.4499	-3.3883	-3.897	-7.4833	-3.541	-3.1867	-3.3791	-3.9226	-0.61043	-1.3949	-5.7762	-1.7416	-1.8821	-4.8158	-4.6046	-2.485	-3.4419	-3.4353	-4.7685	-1.5905	-5.0662	-4.2767	-6.21	-3.7156	-3.0954	-3.2962	-4.0949	-4.4684	-3.3325	-4.1427	-0.92623	-3.8305	-3.3826	-4.6708	-5.6794	-3.4043	-3.6231	-3.2927
-1.7754	-0.66355	-1.1191	-2.8304	0.23704	-2.577	0.20811	-2.1234	-2.867	-1.7186	-1.1565	-5.3505	-3.3998	-4.4197	-1.6792	-3.1124	-3.4882	-2.1053	-4.1966	-1.4205	-1.3881	-1.6874	0.56005	-3.2324	-2.4371	-1.669	-3.1717	-2.1705	-2.2834	-1.1073	-3.214	-4.7339	-5.8373	-3.2869	-4.0895	0.81881	-1.1895	-1.3168	-3.0047	-2.3686	-2.0668	-3.0201	-3.6961	-1.5504	-2.0241	-1.6108	-4.442	-3.1127	-2.9333	-3.7032
-1.0174	-1.3848	-2.1658	-2.2926	-0.40245	-2.2703	-1.7656	-3.4348	-3.8536	0.75239	0.090538	-2.2823	-0.97211	-1.3022	-2.0379	-1.4787	0.26645	-4.1387	-1.027	-2.7431	-0.061457	0.8312	-1.5517	-2.2927	-3.623	-1.0188	-0.93132	-0.68211	-1.4873	-2.9001	-0.74719	-1.2933	-3.7851	-2.3647	0.32887	-1.9724	0.31766	-2.1553	-1.8346	-0.6943	-0.46025	-0.0088358	-1.7894	-1.0901	-1.9812	-1.6818	-0.48155	-0.098405	-0.89465	-1.1374
0.9204	1.8657	3.0292	-1.0657	0.71153	0.98496	0.13424	1.3739	0.74967	3.4822	0.75442	0.63028	3.8003	4.5777	-0.13346	2.653	1.2771	3.3174	-0.90119	2.3005	3.4452	-0.35157	1.3808	2.0773	0.37174	2.6487	2.3828	3.3247	4.028	1.1874	0.67722	2.8192	1.0513	1.3693	2.9128	0.81042	1.131	3.0865	1.1254	3.2563	0.67323	-2.6008	2.0696	1.3985	-0.18492	2.6202	1.5083	1.8128	2.6833	3.0069
-1.1047	-2.6856	-4.3831	-4.97	-2.6186	-1.44	-0.70805	-2.8678	1.0173	-3.3327	-2.933	-1.3902	-3.821	-4.4863	-1.1649	-5.2331	-2.4931	-1.435	-4.0775	-0.15673	-2.6097	-3.641	-4.7352	-3.5241	-3.9362	-4.6249	-4.4065	-1.5897	-2.0963	-2.0153	-2.0549	-1.1527	-2.0984	-2.2017	-1.3728	-1.8112	-2.2748	-2.6804	-3.1473	-1.2796	-4.2502	0.49765	-1.8694	-1.0913	-3.2601	-2.6686	-3.803	-3.0016	-3.051	-2.869
-1.5401	-1.1702	-0.70014	-1.111	0.97737	-0.5882	-1.4385	-1.2459	-1.0427	1.9677	0.71482	-1.2776	-0.85427	-2.5156	0.16223	-1.45	-0.33972	-2.1677	-1.3212	-1.3673	-1.8471	0.9085	-2.162	-0.63069	0.83376	0.46211	-2.7786	-0.56575	-0.61551	-3.1689	0.091767	-0.43997	-3.0077	-1.5255	-1.8216	-0.26961	1.5267	-2.1803	-3.3497	-1.2866	0.8133	-1.2229	-1.2123	-3.2781	-3.297	-1.1442	-1.5047	-0.7113	-0.064874	-3.7559
-11.75	-8.2357	-9.1245	-8.8833	-10.776	-10.996	-9.0161	-9.5807	-10.285	-10.991	-7.3015	-8.9044	-8.2346	-9.7632	-6.9737	-9.2185	-8.4212	-8.0749	-10.056	-8.9926	-8.7835	-9.4627	-9.0457	-10.343	-6.133	-9.2909	-8.692	-7.0927	-9.4723	-9.0962	-9.3233	-8.6752	-9.7954	-8.5442	-9.1617	-10.109	-8.3721	-10.531	-7.6556	-9.4717	-7.781	-9.653	-6.8601	-10.275	-10.031	-9.3205	-9.2696	-9.639	-8.634	-10.221
7.5695	9.6174	8.297	7.5925	10.431	9.0775	8.655	7.8968	9.9142	8.346	5.7192	10.45	8.9764	9.3496	8.3613	10.642	8.0615	8.9778	7.0555	8.0985	9.0402	9.849	7.7165	7.3039	9.2583	7.9086	8.779	7.5801	7.431	7.8666	9.6618	6.8336	7.2188	11.123	8.627	8.4155	7.7587	8.415	7.4106	8.603	8.9079	7.8186	8.8077	7.9505	11.514	8.9383	8.7028	8.2519	6.6406	7.2473
2.1914	-0.12977	-0.16889	0.8046	0.29284	0.056172	2.4076	-0.042816	2.3645	2.3864	2.1584	0.77411	-1.0425	2.0634	-1.1326	-0.76237	-0.62705	0.34955	1.6999	1.0692	-2.7062	0.11222	0.87186	1.018	-0.55238	1.1916	-0.072897	-0.056981	0.82431	0.77067	0.86371	0.68576	1.1238	1.7436	-0.61079	0.11545	0.46822	-0.91239	0.802	1.6518	-0.25513	1.0709	1.8323	0.19047	-0.4992	-0.67809	-0.77734	2.2764	1.6016	-0.54242
6.2404	4.7896	6.7187	5.9143	6.4372	4.9716	7.0066	6.7242	4.6885	5.4733	7.9637	4.5063	4.9483	6.3418	8.0667	5.442	4.5287	5.5513	6.7446	5.2332	7.6743	5.4863	5.3769	6.1168	6.1182	6.2148	5.1078	4.5518	5.6708	7.5156	7.4336	6.35	6.7235	6.5242	6.4864	5.9989	6.7022	6.8085	5.069	5.6555	6.0869	3.9536	5.5283	5.608	6.1192	7.2469	3.3264	6.8412	4.1238	6.8133
2.9334	1.7277	3.2609	3.1631	2.9814	3.0369	2.6811	3.3812	-1.2554	2.1616	3.9922	2.7728	0.67695	1.6894	1.8548	3.7985	3.0855	1.8118	4.1883	3.7555	3.5991	1.0727	2.3899	3.8712	4.6003	2.2716	0.70715	2.9335	2.6839	2.5488	4.631	3.3037	2.9535	1.3436	1.5266	3.7356	3.3029	3.4552	4.6091	2.7689	5.6921	3.9569	1.7492	3.3263	1.1949	-0.11746	2.7173	2.3191	2.9529	3.3367
-0.99529	-2.3787	-3.4947	-1.7988	0.13261	-4.0427	0.44732	-2.031	-4.4243	-2.7708	-4.1228	-4.2201	-3.6198	-1.7751	-2.6134	-1.7128	-2.1561	-3.6701	-2.9215	-2.1522	-1.4982	-1.7096	-2.2263	-0.586	-3.8583	-0.83238	-2.9166	-2.2753	-0.9954	-3.875	-4.2473	-3.0674	-4.7362	-1.2101	-0.81474	-1.5739	0.26067	-4.3083	-1.9947	-3.7158	-2.7051	-2.7236	-2.6549	-3.4079	-3.1306	-1.8399	-1.8925	-2.6469	-3.8315	-3.401
-21.579	-19.611	-22.544	-19.51	-21.58	-21.419	-20.998	-18.67	-21.489	-19.046	-23.192	-20.39	-19.981	-19.634	-20.384	-19.765	-20.605	-21.91	-20.003	-20.542	-19.535	-20.313	-22.624	-20.906	-18.855	-21.65	-20.77	-20.053	-20.332	-21.503	-19.828	-22.014	-22.935	-19.758	-20.18	-20.617	-20.13	-23.928	-21.624	-21.559	-21.026	-21.04	-21.178	-19.503	-19.915	-19.909	-21.402	-18.714	-19.931	-20.246
1.7089	1.5646	0.66082	-0.2505	-1.3365	1.2919	3.3194	1.4113	1.0544	3.043	2.1961	1.3295	1.3497	1.905	2.7968	1.429	-0.50628	0.76476	2.3772	1.8353	1.7093	0.20647	1.3961	1.5203	2.5523	0.28713	-1.5189	0.53534	3.2324	-0.7977	0.18832	1.9261	1.4627	0.3097	0.76161	1.1653	3.0223	1.1319	2.4758	2.3312	2.9649	0.7464	1.4073	2.4559	-0.87331	1.9063	2.8393	1.8214	-0.21068	0.8497
6.065	8.822	10.154	11.224	8.8671	7.2058	6.712	4.7502	7.64	6.7848	9.3319	7.4912	8.1092	8.0136	8.7757	7.2306	7.7988	9.7178	9.483	9.155	6.9377	8.0982	5.7311	5.5907	7.4382	8.0068	5.3874	7.814	8.2227	8.8573	8.4941	10.344	8.8885	6.908	6.8	9.7091	8.4136	7.7473	8.0367	6.6504	9.0577	9.0518	8.5589	7.4887	7.7136	8.1141	8.7666	9.0468	10.579	7.4943
-1.6358	-2.4915	0.50968	-1.2288	-1.0506	-1.9062	-4.6234	-0.96745	-0.85732	-2.0207	-0.91038	-2.2819	-2.7181	-3.1444	-2.5145	-2.9864	-1.6869	-1.6966	-0.64399	-2.3076	-2.1935	-1.958	-2.0657	-1.7601	-0.4004	0.90136	-2.2577	-2.1298	-2.0595	-2.2233	-3.3746	-0.22602	-1.1413	-3.0162	-0.69229	-1.9236	-0.77166	-1.754	-1.9289	-0.83363	-2.5568	-2.4581	-2.0457	-3.6498	-1.0525	-0.95295	-0.58718	-1.4437	-3.2087	-0.85081
-1.3234	-2.7752	-1.4859	-1.0275	-1.7494	-5.0427	-0.26171	-1.3339	-1.7729	1.4022	-2.0796	0.26154	-1.7364	-2.1475	0.053222	-3.8855	-1.8961	0.0038985	-3.8579	-1.6986	-0.72347	-0.71134	-0.83718	-1.7901	0.47395	2.0227	-1.8347	-0.64815	-2.5818	0.39344	0.073421	-3.2578	-0.31439	-0.095181	-0.40097	-1.3674	-1.1582	-0.63184	-3.2656	-3.3921	-1.1368	-0.36518	-3.9947	-2.1637	-3.0754	-0.18014	-0.49037	-1.4934	-2.7813	-3.1574
-2.8414	-0.38342	-1.3941	-1.1723	-3.4276	-1.4977	-3.0059	-2.6675	-0.61912	-0.92927	-1.6454	-1.9751	-1.6701	-1.2957	-2.2056	-0.086964	-2.3844	-2.2788	-1.1254	0.31777	0.034955	-1.932	-3.374	-1.8404	0.65791	-2.6883	-0.35343	-2.1005	-2.0395	-2.9837	-1.682	-1.5038	-1.967	-1.2895	-2.1963	-2.2833	-1.5614	-3.2195	0.73802	1.6183	-1.538	-1.5762	-3.1285	-2.795	-0.67831	-0.81836	-1.974	-2.5396	-3.8294	-2.6799
-6.6946	-6.5413	-7.7452	-6.5959	-10.122	-7.9126	-6.0921	-6.0861	-7.2484	-5.52	-6.6043	-9.5002	-8.3484	-8.5502	-5.8305	-7.1903	-8.2702	-8.2349	-7.8972	-6.7714	-9.5277	-4.1268	-6.8841	-6.9786	-6.4424	-8.6203	-6.0386	-8.5867	-7.3271	-6.9266	-8.9857	-7.6139	-4.793	-8.3286	-6.6368	-7.778	-6.7567	-5.9291	-7.2824	-6.3709	-9.4594	-8.7002	-7.491	-8.9337	-6.1876	-10.346	-7.1114	-6.6132	-6.7022	-4.5618
5.9244	8.0277	8.2875	7.4067	7.1417	8.2032	8.3176	5.6077	7.8258	4.7845	7.3852	8.0331	8.7887	6.1681	7.6556	7.1125	6.2182	5.8293	7.2013	7.2503	7.6913	7.909	6.9438	4.3763	7.0791	7.6008	8.2841	4.7785	6.4971	6.2445	7.5864	6.3441	7.0178	9.41	6.5152	9.9428	6.6571	8.5583	6.5468	6.11	7.6369	7.7199	5.8415	7.4154	7.284	8.5477	6.6118	8.8911	8.2997	7.5913
-1.8561	-1.0251	-0.36856	-1.7011	-1.32	-3.4004	-2.7541	-1.9443	-5.9877	-4.4373	-3.0578	-2.5942	-2.2994	-3.7981	-0.64764	-4.371	-1.4519	-3.1607	-3.758	-4.0899	-4.3835	-2.8931	-1.9444	-3.4703	-3.46	-4.0556	-2.8391	-4.8449	-4.2324	-3.4265	-1.7506	-1.623	1.4936	-3.1622	-2.4791	-2.5266	-1.3936	-0.3645	-3.9617	-4.0875	-4.0696	-1.9477	-3.3909	-3.8111	0.04688	-2.1629	-1.7359	-2.3997	-2.5863	-2.7315
-2.7777	-2.5783	-1.9837	-1.801	-1.9362	-2.1718	-4.3547	-2.6465	-3.4333	-0.47813	-4.5393	-2.8788	-2.4976	-2.6205	-2.2156	-3.8515	-0.63227	-3.3239	-3.1152	-3.8653	-2.1585	-3.2377	-2.93	-1.9277	-1.3745	-1.7975	-2.5199	-1.4135	-1.4541	-2.7905	-3.1062	-3.0688	-2.785	-2.0865	-2.9589	-1.3075	-0.39833	-1.7242	-2.5658	-1.001	-4.0642	-0.72996	-2.3244	-2.886	-2.0619	-0.29975	-3.353	-3.0061	-1.7715	-3.0808
-6.5905	-2.3081	-3.1823	-3.699	-2.1748	-4.4712	-5.0756	-2.711	-4.1528	-2.4389	-3.9926	-4.8844	-3.8765	-3.4598	-3.6857	-6.2069	-4.3157	-3.2302	-4.2618	-4.1302	-5.1038	-2.8909	-4.9474	-1.9831	-5.998	-3.6525	-4.0877	-4.4479	-3.2994	-2.3711	-3.123	-6.3597	-6.6301	-3.6818	-3.8576	-5.7324	-3.2083	-2.4314	-2.2813	-4.6463	-4.0519	-3.9795	-4.6092	-3.0897	-3.6102	-1.2242	-4.5501	-5.4319	-2.5899	-0.52718
-13.569	-14.133	-12.663	-14.486	-14.452	-14.261	-12.495	-14.541	-13.671	-14.426	-16.038	-12.273	-13.865	-15.979	-14.703	-13.345	-14.611	-13.663	-15.138	-16.192	-13.91	-12.044	-15.127	-13.378	-14.453	-11.638	-14.103	-13.666	-14.845	-13.157	-14.779	-16.35	-12.313	-13.791	-16.006	-14.941	-13.024	-13.711	-12.574	-15	-13.912	-14.91	-14.154	-14.228	-15.473	-15.622	-16.161	-14.46	-15.952	-13.017
-13.894	-15.643	-13.226	-11.702	-13.834	-16.12	-12.824	-12.8	-14.017	-11.89	-14.866	-14.37	-14.208	-13.782	-14.303	-12.198	-11.538	-12.924	-15.855	-13.69	-12.636	-13.287	-11.012	-12.437	-11.896	-13.741	-12.264	-15.85	-12.525	-14.349	-13.736	-13.25	-14.241	-12.755	-10.855	-15.314	-12.269	-13.463	-11.044	-13.394	-12.453	-12.265	-13.969	-13.572	-14.876	-10.808	-12.965	-12.118	-11.171	-14.598
4.3225	2.4338	2.4008	2.0463	2.2268	1.2112	0.27074	2.1145	1.1248	2.5146	1.7777	3.018	1.4668	4.0628	0.75079	2.8556	2.3396	1.2825	2.3388	2.8882	0.97053	0.80311	1.3049	2.721	2.9775	3.2597	1.6293	2.0184	2.4701	3.2658	0.62073	2.2885	4.3797	0.22807	2.5832	2.0923	5.0818	2.9528	1.959	1.6806	1.7268	2.887	3.3611	2.9835	4.2022	0.29473	1.3603	-0.6312	-0.94586	2.861
1.0686	1.2401	1.8399	0.87	2.0408	3.1075	0.89369	1.3237	0.83121	1.0447	1.3489	1.2886	0.22023	0.41823	1.0001	2.2678	3.5417	2.6074	0.1944	-0.19869	0.61433	1.1094	1.5608	2.6501	1.703	1.2406	0.532	1.7623	0.032495	-0.26555	1.2957	1.5852	0.35792	1.0931	-0.31216	0.67567	3.1845	1.8574	0.28698	2.2945	0.343	1.9813	3.0241	0.27747	2.062	-0.16229	0.89117	1.596	1.1557	1.6957
-12.289	-12.111	-14.601	-9.3713	-11.689	-11.908	-13.75	-12.94	-11.224	-10.521	-10.995	-10.091	-12.229	-13.419	-13.428	-13.373	-12.935	-10.461	-12.353	-9.2944	-12.374	-10.371	-12.593	-13.715	-11.853	-8.9112	-12.235	-11.529	-11.948	-12.239	-12.955	-11.949	-12.678	-11.616	-10.435	-10.926	-12.325	-10.845	-11.341	-9.955	-10.605	-12.913	-11.067	-11.679	-11.91	-12.039	-12.809	-10.682	-13.273	-9.4372
-22.273	-23.276	-22.413	-23.599	-20.486	-22.039	-22.049	-24.816	-23.741	-20.188	-22.802	-23.196	-21.953	-21.251	-22.351	-21.5	-20.228	-20.96	-23.114	-24.165	-21.024	-23.537	-20.307	-20.689	-22.941	-24.501	-21.897	-22.426	-23.886	-24.347	-22.196	-24.651	-25.24	-23.083	-22.25	-20.832	-22.588	-25.525	-24.533	-24.026	-20.626	-24.02	-21.406	-20.325	-21.267	-21.524	-26.47	-22.299	-21.993	-21.468
10.83	12.167	8.8901	8.736	10.243	9.1566	7.6418	7.1335	10.444	10.274	10.636	7.8635	9.756	11.04	8.2963	9.6971	6.8342	7.8446	8.8224	9.8356	10.524	6.3571	8.7258	7.6265	9.3251	9.5409	9.2344	9.7808	8.2902	8.5184	9.2841	7.313	10.43	9.74	10.546	9.6011	8.7462	9.9366	11.133	9.9171	7.2675	8.1053	8.6075	8.3782	8.3718	9.7711	9.6024	7.4983	9.9753	7.7008
-3.2585	-5.2624	-5.1487	-4.1807	-5.7893	-6.4199	-4.2525	-4.2222	-2.8213	-4.1615	-7.0727	-4.7755	-2.7895	-4.624	-5.0303	-6.5519	-4.927	-3.5509	-4.8459	-4.5807	-5.0697	-4.4572	-5.1064	-3.3202	-4.331	-4.4008	-3.8889	-4.7196	-3.7657	-3.404	-3.0797	-4.7836	-4.3541	-4.8049	-3.7643	-6.4766	-3.798	-0.6551	-2.2826	-6.7584	-2.9142	-7.0057	-4.6552	-4.8337	-4.6383	-2.0443	-4.0829	-3.7477	-1.6654	-3.4726
-13.423	-12.259	-14.382	-13.881	-11.941	-12.62	-12.857	-12.683	-13.038	-15.949	-13.746	-13.86	-12.857	-12.826	-12.967	-11.184	-13.855	-13.135	-9.5861	-12.413	-12.701	-12.207	-13.223	-14.659	-9.3407	-14.572	-12.308	-13.402	-11.336	-14.161	-12.562	-13.523	-13.179	-11.464	-10.504	-14.791	-11.543	-12.884	-14.122	-13.258	-12.726	-11.519	-10.285	-13.511	-13.266	-13.039	-12.897	-13.098	-12.501	-14.433
2.9213	2.532	3.3002	3.2843	0.98885	3.1719	3.2304	3.9807	1.0837	2.756	4.0913	2.7831	4.0259	1.239	0.52457	0.90974	2.2844	3.5699	3.5601	3.1963	1.0303	0.99974	1.2388	3.1175	1.3767	0.21565	1.0995	0.30152	-0.85731	-0.33368	4.2513	1.412	0.51153	4.9224	2.0694	0.77423	0.82114	-0.39627	1.2576	1.7732	3.5327	0.86665	1.9836	0.83681	-0.43523	1.2752	1.3401	0.82211	-1.3442	0.95583
-1.648	-5.3868	-3.6887	-1.3941	-2.9574	-4.2172	-2.1502	-3.2079	-3.4261	-0.88534	-2.5931	-3.9125	-0.48769	-3.373	-3.0514	-1.8985	-3.2534	-2.0016	-2.0686	-2.2535	-0.91148	-1.3211	-0.41419	-1.6782	-3.5215	-2.3311	-4.323	-4.3303	-3.537	-0.2545	-2.6669	-1.1081	-2.0896	-3.5399	-1.6212	-3.4032	-3.9748	-1.3007	-1.8379	-1.5471	-3.2549	-2.8252	-2.1914	-2.5972	-1.8129	-1.5673	-3.0415	-2.1729	-3.0272	-2.3827
2.686	2.7963	1.1985	-0.093401	-0.70398	0.48514	1.4625	2.6807	2.7069	1.2229	3.4393	3.8845	2.7837	4.2524	2.2274	0.54447	2.5292	0.94218	1.2361	3.1043	0.52915	1.6955	3.1402	2.4454	2.5118	1.76	0.85224	0.82486	2.2336	2.0456	2.0167	2.4353	2.3748	1.9892	2.5045	-0.29253	1.744	2.5103	2.7766	2.0649	1.9898	1.6329	1.6212	1.8549	-0.1505	3.9309	2.4467	0.76788	1.1607	1.0588
-4.0036	-4.9384	-4.5313	-4.907	-4.271	-4.5389	-5.0837	-3.0529	-3.135	-2.1721	-3.8186	-4.5468	-4.2252	-6.179	-6.401	-3.7874	-4.4277	-3.7047	-3.9641	-4.1007	-4.3499	-3.2201	-2.418	-4.688	-4.0217	-6.0393	-3.844	-3.5472	-2.9746	-2.5873	-4.3816	-3.9697	-3.4379	-4.7735	-4.0065	-2.3281	-3.5474	-3.2898	-4.5499	-3.9107	-3.2552	-4.5712	-3.8235	-5.5072	-3.1307	-5.7374	-5.3594	-5.9748	-3.6382	-4.3359
-3.8436	-3.2756	-4.3441	-4.9633	-0.80812	-2.8265	-6.8018	-0.85839	-4.3627	-0.5802	-3.1178	-3.7369	-5.7762	-2.153	-3.2487	-3.7067	-3.4899	-1.9601	-1.3387	-4.6178	-3.1846	-1.603	-3.8663	-2.6828	-3.0196	-2.3353	-3.4474	-5.3966	-0.18475	-5.4852	-1.2793	-2.1617	-3.3144	-2.1744	-2.6536	-1.6581	-3.3279	-0.16454	-2.6079	-2.5634	-3.068	-2.4744	-2.84	-5.6726	-3.5045	-4.975	-4.5332	-2.8578	-2.2952	-1.7368
7.3359	6.0921	6.5258	6.143	7.931	7.4687	6.773	6.6541	7.1678	5.8221	6.5667	7.3908	6.2273	8.1712	7.633	8.0161	6.8204	6.9426	6.1218	5.5483	6.2174	6.5404	5.9591	4.1548	6.9437	6.9716	7.1194	7.6151	4.6051	9.2507	7.509	7.6971	6.461	5.7487	4.6938	8.2236	6.7359	7.5593	5.8452	8.925	7.5579	9.1225	6.9663	7.4197	9.493	7.5528	5.7213	5.2293	9.6781	4.5198
11.878	11.985	12.482	8.5589	10.064	8.2006	8.9898	14.574	10.103	8.7279	9.511	11.373	9.9121	7.4372	12.135	10.831	9.1014	6.8099	10.706	12.332	10.019	11.581	8.5491	11.469	10.225	10.482	9.4555	9.0477	9.9204	10.1	11.765	10.939	8.9914	7.5503	9.6161	10.597	10.655	9.9162	9.0057	8.8759	10.196	10.601	10.417	9.8966	10.908	8.2038	8.7214	9.3007	8.8812	8.6263
0.45803	0.55556	0.20635	0.25822	-0.97755	-1.0127	1.0668	0.45281	0.3375	0.39762	1.815	0.038222	-0.60319	0.66735	-0.72933	0.3663	-0.54399	0.45806	-0.586	-0.17757	-1.0246	-1.9448	-0.21918	2.6325	-1.8682	-0.94903	0.30599	-0.40225	-0.77445	1.2791	-1.0616	-0.50903	-0.59715	-0.24914	-3.3237	-3.0871	0.40981	0.67223	-0.84922	-0.99132	-2.0898	0.40186	0.1051	0.28798	0.007431	-1.8457	1.7358	-0.051433	0.47259	-0.75144
-3.0369	-2.7569	-1.6484	-2.9814	-3.5295	-1.532	-2.9148	-1.5766	-3.0035	-4.0113	-2.2658	-3.079	-3.4772	-2.1435	-1.8921	-1.1808	-1.6359	-2.0361	-4.2759	-2.6939	-2.7317	-1.3867	-3.2961	-2.976	-1.872	-3.2493	-3.3029	-1.3133	-1.8334	-3.9389	-3.8841	-3.1449	-3.7508	-2.8187	-3.057	-1.5443	-1.9651	-3.1674	-2.7495	-2.5242	-1.3893	-3.1378	-3.024	-3.0508	-3.9988	-1.807	-3.2764	-3.5046	-1.9144	-0.55073
-2.8805	-3.7729	-6.1547	-3.444	0.36261	-4.0102	-2.5833	-0.40764	-0.89186	-4.9322	-0.39066	-2.7195	-1.327	-1.6291	-3.0079	-2.951	-1.2938	-0.94053	-2.321	-2.2069	-2.6079	-3.1884	-3.3458	-3.0892	-4.2209	-3.4758	-4.1204	-2.7457	-2.9073	-5.2503	-3.8335	-4.7166	-2.3949	-3.1441	-1.7575	-2.1195	-3.3826	-0.29482	-2.3868	-2.9431	-2.2742	-2.3044	-1.6335	-4.8395	-3.3695	-5.2083	-1.8802	-1.7823	-1.5391	-4.2671
-23.456	-17.628	-21.042	-19.902	-20.558	-22.283	-20.291	-20.182	-20.82	-18.905	-21.484	-19.687	-19.59	-22.199	-19.849	-19.315	-21.19	-22.552	-20.592	-19.015	-21.582	-20.354	-21.589	-22.632	-21.656	-20.486	-21.634	-18.727	-20.463	-21.877	-21.164	-20.149	-22.312	-20.656	-20.329	-20.827	-20.074	-19.011	-22.404	-21.69	-21.903	-20.389	-23.525	-22.911	-21.88	-21.791	-19.426	-21.183	-20.149	-20.643
0.13758	0.4625	0.64997	0.71137	2.3863	2.5931	3.0959	2.4995	0.71208	0.6516	2.173	2.3631	-0.82671	1.974	3.7177	-0.1725	0.61258	0.85655	2.554	3.4218	1.5712	1.7872	2.4231	0.07091	1.7827	1.4888	-0.40007	1.9517	3.8101	0.57714	-0.059045	2.1916	0.88624	3.4621	4.6385	2.2011	2.9427	2.1862	1.5415	2.1381	4.1529	0.0013719	0.6907	2.2316	2.6176	1.9896	-0.065887	1.8864	2.0606	0.95319
-15.308	-15.059	-14.833	-15.359	-13.434	-13.647	-13.934	-14.141	-14.37	-16.049	-13.865	-15.952	-14.073	-14.384	-14.128	-16.114	-15.901	-13.883	-15.397	-14.127	-13.492	-14.682	-15.376	-15.158	-14.553	-13.76	-12.952	-16.154	-14.109	-16.249	-15.698	-12.063	-14.847	-13.96	-14.17	-15.7	-15.894	-12.715	-13.836	-17.058	-13.345	-14.387	-14.197	-14.714	-17.252	-15.845	-16.478	-14.789	-14.827	-15.735
-11.609	-9.0471	-9.0371	-10.543	-10.966	-9.3788	-11.305	-10.346	-9.5069	-9.4535	-9.1446	-11.415	-12.761	-10.39	-10.54	-11.308	-10.994	-8.8703	-11.093	-11.709	-9.6833	-10.383	-11.719	-11.726	-10.803	-9.8027	-11.433	-10.228	-11.606	-10.107	-10.952	-11.155	-10.488	-10.03	-9.8045	-8.5039	-9.9017	-10.463	-10.86	-9.426	-10.12	-9.0723	-10.164	-7.6284	-13.023	-10.264	-13.458	-11.217	-11.924	-10.963
-4.2093	-4.0829	-5.3618	-4.4295	-5.222	-5.3533	-4.0402	-2.6624	-2.9057	-2.2763	-3.158	-4.287	-2.8593	-6.6218	-4.3807	-5.0241	-5.3276	-4.2916	-4.5966	-2.4727	-4.3065	-3.991	-5.275	-3.9873	-5.632	-1.7041	-4.253	-4.8823	-7.8882	-4.5061	-4.0002	-4.1094	-4.2442	-4.7744	-4.0389	-5.1132	-3.6197	-3.1793	-5.1838	-5.2328	-5.1622	-3.1086	-5.1771	-6.408	-4.2133	-4.3021	-4.1373	-5.8795	-2.8491	-3.5062
-11.631	-12.572	-9.867	-10.728	-10.963	-10.397	-11.96	-11.135	-11.725	-9.8032	-11.796	-9.4456	-9.9121	-11.185	-9.9686	-12.001	-11.544	-10.942	-9.1733	-11.268	-12.675	-10.053	-11.338	-8.6541	-11.373	-13.837	-10.99	-10.175	-13.227	-10.788	-12.01	-9.5346	-10.227	-11.989	-10.45	-11.959	-9.6395	-10.974	-11.09	-8.5389	-10.009	-10.502	-10.082	-12.998	-9.4576	-9.2684	-11.668	-11.94	-9.5061	-9.2393
-20.536	-23.437	-22.222	-22.877	-22.865	-22.815	-22.493	-20.644	-22.131	-21.14	-24.419	-21.688	-20.421	-22.599	-21.881	-22.006	-19.825	-22.307	-22.031	-21.269	-21.669	-22.617	-23.258	-22.4	-22.921	-21.086	-24.04	-20.633	-21.083	-21.801	-21.734	-22.375	-22.385	-22.216	-23.703	-23.715	-20.998	-20.994	-23.013	-22.812	-24.748	-18.688	-24.265	-23.229	-22.941	-24.186	-24.93	-18.993	-22.272	-24.783
-11.634	-13.265	-10.412	-8.7868	-13.325	-13.139	-13.459	-11.739	-10.695	-9.2692	-9.8123	-12.392	-9.3453	-10.863	-12.665	-11.737	-12.103	-11.462	-11.235	-9.6325	-10.016	-12.629	-10.799	-10.617	-12.806	-12.934	-10.906	-11.786	-12.737	-9.064	-11.469	-10.289	-12.332	-11.377	-12.142	-11.487	-12.141	-10.965	-10.4	-10.823	-11.677	-12.158	-9.6931	-12.824	-10.037	-11.478	-9.1008	-12.96	-12.693	-12.674
-3.447	-2.1703	-2.9661	-1.0605	-4.3449	-1.8489	-4.3102	-1.2008	-3.0077	-1.1135	-1.3264	-0.45233	-0.4036	-2.012	-1.1493	-0.41351	-0.76845	-2.4712	-0.50031	0.27219	-2.537	-2.4834	-0.69679	-0.020604	0.14967	-0.85156	-1.2448	-0.12922	1.0255	-1.7581	-0.77749	-0.098699	-0.51617	-1.4012	-2.5506	-0.71788	-0.20938	-0.73533	-0.53761	-0.30859	-0.68245	-1.3742	-1.7285	-1.3705	-2.1258	-1.7597	-1.2091	-2.3143	-1.7087	-0.83441
-5.4109	-4.0593	-7.7715	-8.1384	-8.4722	-6.3029	-4.2087	-4.901	-6.2808	-5.4167	-5.4965	-5.6725	-6.2144	-6.8846	-5.8616	-7.0143	-6.984	-4.746	-5.4066	-5.3349	-5.3208	-5.8645	-6.6125	-8.6506	-4.363	-7.4906	-3.6526	-6.9545	-6.7966	-7.1132	-4.8335	-5.6318	-6.1275	-7.4486	-5.8717	-6.2924	-4.8047	-4.2772	-7.4397	-7.665	-5.9766	-6.7607	-4.1001	-4.4365	-7.439	-5.7867	-9.0403	-6.2234	-5.9018	-7.3216
-6.1484	-3.5017	-1.8572	-2.5193	-5.021	-6.2229	-4.6078	-4.8006	-4.6622	-6.3829	-4.007	-4.8044	-3.1561	-6.8825	-7.6123	-5.6266	-6.3399	-5.4887	-7.6547	-5.0293	-5.295	-6.9318	-5.9357	-5.3993	-5.0653	-2.8525	-4.2365	-4.5085	-6.8611	-5.3095	-4.2574	-7.0754	-6.6901	-7.7945	-5.8309	-4.4375	-6.839	-4.5702	-5.0556	-1.6787	-5.7399	-5.4853	-7.1566	-3.8391	-4.6672	-4.8802	-4.8053	-5.336	-5.6725	-2.7407
0.6625	-0.52245	-0.46494	0.52251	-0.11373	0.45104	2.6741	-2.0331	-0.013487	0.81078	0.18057	-1.2668	0.34137	-1.2367	-1.0126	1.329	0.82575	-4.3856	-0.07125	-0.31362	-1.0212	-0.77882	0.30753	-2.4783	1.3774	0.25053	-0.48782	0.070614	1.481	2.158	-1.8592	-0.027412	-1.6162	-0.44389	0.22155	-1.7394	-0.3232	-0.35825	2.4703	0.31309	-0.043771	0.085978	-0.68283	-0.91332	-1.629	-0.98742	1.453	0.25086	-0.287	0.90724
-2.9402	-2.9388	-1.4972	-3.3574	-4.6152	-0.98135	-2.885	-4.4537	-2.7532	-5.7954	-3.6001	-1.9204	-4.0815	-4.2901	-2.6036	-5.6016	-4.764	-3.7151	-3.1962	-1.2455	-3.31	-3.2418	-4.3272	-3.3648	-2.6981	-3.5386	-5.1621	-3.2511	-1.6818	-4.472	-2.8236	-2.9235	-5.2759	0.53367	-1.9956	-5.8103	-4.3627	-5.9718	-2.4192	-5.2472	-1.98	-4.4915	-4.3688	-3.7987	-3.4066	-3.5084	-3.7119	-3.7381	-3.3243	-3.6275
0.86361	-0.96701	-0.32102	-3.0783	0.034044	-1.1972	-1.0991	-1.3471	-1.6707	-2.6676	-1.1686	-3.8897	-1.3639	-0.6065	1.9006	-0.933	-1.8586	-0.38513	-1.454	-1.191	1.924	-1.5372	-2.0026	-0.51074	-1.8877	-0.57132	-2.2197	-1.7838	-2.6403	-0.80296	-2.1719	-1.2636	-0.51092	-2.8342	-1.2967	-1.2646	-0.16241	-1.7551	-1.519	-1.5177	-0.82054	-1.4396	-0.2623	-3.3065	-0.19746	-2.6521	-0.3424	-2.8377	-0.0016308	-1.8208
-0.30001	-0.28578	-0.82234	0.10454	-3.4964	-1.3592	-3.1137	-1.3944	-0.34784	-2.335	-0.34823	-2.1299	-1.7555	-2.1997	0.050006	-0.26483	-2.2798	-2.8604	-1.3574	-4.4149	0.98726	-1.3915	-1.0801	-1.346	-0.77167	-2.9848	-0.98025	-0.27704	-1.6829	-1.4909	0.19432	-0.93649	-1.1225	-0.86722	-2.9887	-1.2853	-1.0078	0.16522	-1.9573	-1.7796	-2.0997	-1.9814	-0.19949	-0.42624	-2.0241	-1.1508	-0.68755	-1.3397	-1.5772	-2.3585
-4.7244	-4.7526	-1.6302	-3.0827	-0.81656	-3.384	-5.1369	-3.7692	-1.6818	-3.334	-3.7873	-4.4072	-4.8377	-3.4625	-5.2398	-4.0371	-3.3481	-4.4414	-5.6042	-4.4132	-2.5142	-1.7662	-2.2748	-5.2463	-1.1685	-5.9668	-3.482	-4.19	-5.8522	-4.4222	-5.6581	-2.6409	-2.9789	-2.8327	-2.4044	-1.4452	-0.4017	-3.1624	-2.9031	-2.5245	-2.1729	-2.999	-1.2092	-4.4049	-3.8449	-2.1933	-0.85051	-4.1472	-2.6488	-4.9399
-9.1952	-8.114	-9.5915	-9.0699	-11.898	-9.3299	-10.249	-7.1719	-10.057	-7.6376	-8.6114	-9.9608	-6.9567	-9.9278	-9.3536	-7.6612	-10.312	-6.7473	-7.1145	-8.4177	-11.612	-8.7627	-8.4819	-8.6047	-8.1488	-8.2945	-10.53	-10.534	-9.7598	-11.217	-9.0442	-9.5335	-7.991	-11.806	-7.9617	-9.6069	-8.1966	-10.469	-9.5928	-9.0884	-8.5175	-11.934	-9.8415	-8.495	-10.88	-7.0416	-9.2029	-9.6083	-9.2265	-11.048
-22.504	-20.181	-23.611	-21.936	-25.172	-20.098	-22.506	-19.952	-21.344	-21.631	-22.639	-20.23	-21.841	-23.134	-20.966	-23.787	-24.202	-22.418	-20.83	-25.271	-22.093	-21.535	-24.369	-22.142	-24.055	-22.199	-21.959	-24.346	-22.304	-21.356	-20.883	-22.71	-24.015	-19.357	-20.283	-24.648	-21.721	-22.69	-20.709	-22.727	-21.294	-20.54	-22.176	-20.819	-22.302	-22.148	-21.495	-22.007	-21.832	-23.582
-12.193	-11.205	-8.4902	-10.215	-10.239	-9.2308	-10.388	-11.915	-12.778	-10.571	-11.06	-11.838	-6.6834	-12.995	-11.989	-12.89	-11.383	-12.124	-10.628	-11.703	-10.492	-9.9767	-11.296	-9.6317	-9.927	-9.7285	-10.408	-10.434	-10.793	-12.355	-12.032	-8.9723	-11.117	-8.7378	-10.797	-11.423	-9.091	-10.527	-12.293	-11.126	-9.5471	-9.6102	-11.743	-12.228	-13.667	-11.598	-12.694	-13.101	-9.4577	-11.732
-24.567	-22.048	-23.838	-19.947	-23.249	-22.636	-22.709	-21.748	-21.61	-21.132	-22.927	-23.613	-22.739	-23.128	-23.207	-22.691	-21.686	-21.045	-22.399	-22.806	-20.789	-23.615	-24.513	-22.227	-22.422	-22.101	-23.51	-20.791	-24.217	-21.374	-19.921	-22.994	-22.223	-22.393	-21.606	-22.8	-23.414	-23.279	-24.705	-20.014	-21.656	-18.88	-20.335	-23.345	-24.705	-23.075	-21.992	-22.922	-20.944	-24.322
0.36737	-0.7107	-1.3985	-2.6836	0.33718	0.41555	0.15834	1.144	-0.57343	-1.8411	-0.20718	-0.23209	-2.4727	-1.7998	-2.0021	-1.1327	-0.0095909	1.0505	2.0818	-1.2817	0.55095	-0.95531	-1.1612	0.15286	-0.46403	-1.497	-1.9127	-1.214	0.31192	-3.4359	-1.0094	2.5311	-2.2414	-1.0148	-2.4736	0.080119	-1.1646	-0.35216	-0.095518	-1.9054	-0.81601	-1.6935	-0.85239	0.19414	-0.63654	0.077711	0.82715	-2.8377	0.66804	-0.59432
-12.819	-11.944	-11.601	-13.831	-11.879	-14.755	-11.717	-12.992	-14.247	-12.849	-12.785	-11.317	-12.602	-11.839	-12.587	-12.179	-13.683	-12.688	-14.713	-12.161	-10.872	-13.322	-12.27	-11.066	-11.162	-9.8988	-11.648	-13.511	-10.69	-12.46	-12.019	-14.087	-12.109	-13.112	-12.005	-12.12	-12.985	-12.163	-13.878	-12.404	-12.006	-12.9	-11.06	-12.12	-13.123	-12.788	-11.022	-14.521	-10.28	-11.174
4.7836	7.3873	6.6158	4.661	5.5589	5.1376	4.1046	4.2676	4.2871	4.1571	5.201	4.5105	3.8004	4.5126	5.1828	4.2334	5.9637	2.9195	6.2404	3.747	6.8276	4.3841	5.4798	4.0463	3.9153	4.028	6.6494	6.1576	3.5464	3.4799	5.9653	5.7006	7.6376	4.484	4.5098	7.2213	3.098	3.7689	5.4667	6.0142	7.4169	3.449	3.4838	3.4	4.252	3.3406	3.6161	1.607	7.8341	4.5155
-2.6461	-2.6083	-4.1253	-3.9464	-2.1309	-1.7995	-2.0806	-2.2164	-2.6337	-1.017	-2.5794	-2.6348	-3.6044	-2.6169	-3.0368	-4.1973	-5.3606	-3.0192	-4.0809	-4.1965	-2.1352	-2.6091	-1.1303	-0.86259	-4.0988	-3.3593	-2.1112	-0.58641	-2.1927	-4.1094	-2.2202	-0.63368	-2.1361	-3.7609	-1.9691	-3.5391	-1.3427	-0.85835	-4.4738	-1.5634	-1.2726	-2.8752	-2.3237	-0.46729	-0.42859	-4.9633	-2.6084	-3.4515	-2.6588	-1.7384
1.4772	3.2935	4.4324	5.4978	4.4915	5.7976	3.8679	4.2003	2.5516	4.8962	5.4887	6.3396	6.7217	4.5401	6.7222	5.7065	5.5364	2.7478	4.8245	4.3373	4.4382	3.6433	6.8436	2.1375	7.0985	5.1334	4.5307	3.9977	5.8104	4.1112	5.3224	4.3952	6.7219	5.313	3.6678	6.9405	5.6439	5.4338	3.2855	5.0623	5.7287	6.9431	5.608	4.3962	6.6573	3.7783	5.0686	5.0171	3.3447	4.463
-1.6069	-1.206	1.8212	0.91971	0.43847	-0.87501	-0.29921	-1.697	-2.6393	-1.1465	0.39361	-1.4006	-1.562	-2.1145	-3.2471	-1.4352	-1.5611	-0.036177	0.68125	-0.88063	-0.75407	0.55923	-1.3583	-0.088527	-0.084605	-1.6564	-0.028739	1.5381	-1.1584	-0.66301	-1.1747	-2.1283	-0.94517	-0.59866	-0.48201	-2.0827	-2.0056	-2.3995	-1.5688	0.41842	1.6914	-0.11577	-0.25344	-0.88453	-1.0047	0.81671	-0.84289	-0.72666	0.23504	-1.5369
2.8336	3.1916	2.1478	0.17155	1.8956	4.5112	3.6441	3.9361	2.2661	3.9135	4.1686	3.3794	2.2103	3.7267	2.6282	2.4505	3.3642	2.2601	4.121	5.8326	0.99568	3.7259	5.9779	3.9036	1.5058	4.5501	4.9759	3.5349	2.1908	1.9167	2.0681	3.3473	4.0263	1.9802	0.60505	2.7852	4.9464	1.6324	3.3324	2.9929	4.2783	-0.60236	4.4681	0.35812	4.1922	1.9808	2.446	3.5136	4.3579	2.1363
-2.1156	-3.0799	-3.6565	-2.3003	-1.7794	-3.0899	-2.8814	-2.0878	-2.1876	-4.2618	-4.0918	-1.6119	-3.4922	-4.1855	-3.4296	-1.4122	-2.9309	-3.5891	-1.5805	-1.9862	-4.1806	-1.4229	-4.3201	-0.2191	-3.2131	-1.5808	-2.1512	-2.9369	-2.5803	-2.1016	-2.6979	-2.6472	-1.1241	-2.6185	-2.8726	-3.3773	-3.9801	-1.8729	-1.9007	-2.2185	-2.9807	-2.9999	-3.1512	-3.2976	-3.0165	-4.1095	-0.78687	-3.465	-1.7854	-3.0552
-10.659	-11.154	-11.209	-11.223	-10.33	-10.83	-12.329	-11.588	-10.314	-11.06	-10.826	-13.618	-11.891	-9.846	-12.383	-10.472	-11.76	-12.459	-12.4	-12.96	-12.43	-9.1068	-12.563	-12.831	-11.124	-12.339	-11.105	-11.123	-13.103	-11.606	-12.535	-12.374	-14.488	-11.222	-12.525	-11.097	-15.153	-11.5	-11.536	-10.13	-10.888	-14.076	-11.899	-12.472	-9.9317	-13.183	-12.886	-10.886	-10.602	-9.586
-13.403	-13.928	-12.763	-13.647	-13.107	-12.719	-12.302	-13.758	-11.535	-9.2169	-13.485	-13.525	-13.534	-14.331	-14.367	-12.876	-12.672	-14.256	-12.592	-13.391	-13.605	-11.588	-12.127	-11.812	-12.379	-10.747	-11.135	-12.178	-11.793	-13.932	-12.022	-10.943	-12.29	-10.385	-14.8	-10.982	-11.932	-12.271	-13.614	-13.079	-9.1938	-14.14	-11.218	-10.383	-11.418	-10.748	-13.683	-12.693	-12.749	-9.6056
-7.9126	-8.4732	-10.012	-8.8958	-8.8486	-10.943	-9.1102	-9.5299	-8.1596	-10.189	-9.7812	-9.8633	-8.3168	-8.3409	-10.469	-9.2335	-11.07	-9.3412	-8.8083	-9.3499	-6.5557	-7.4348	-9.0408	-11.261	-10.201	-8.6181	-9.7561	-8.5348	-9.5084	-9.145	-8.9087	-10.087	-9.765	-8.0636	-8.2858	-7.2425	-10.516	-9.3719	-12.049	-11.307	-10.111	-10.452	-8.0712	-10.122	-8.9245	-8.1619	-7.5667	-6.7481	-9.5569	-9.9527
-13.78	-15.717	-14.482	-13.491	-13.015	-14.723	-12.226	-13.967	-13.905	-12.9	-12.822	-15.209	-14.725	-14.703	-13.916	-13.602	-12.927	-17.982	-15.295	-16.405	-16.404	-14.748	-14.355	-16.309	-9.8806	-13.065	-15.536	-14.793	-15.969	-15.474	-13.116	-14.477	-11.624	-13.558	-15.8	-13.844	-11.151	-16.313	-16.07	-14.007	-15.659	-15.308	-15.1	-12.107	-12.806	-12.116	-13.536	-12.749	-14.815	-15.449
4.3951	5.8261	4.916	3.901	3.9076	6.4309	3.9835	6.0249	5.952	3.414	5.1767	3.6929	5.8418	4.9262	4.9694	4.4649	3.641	5.1227	3.0917	6.8856	3.5596	3.989	5.5715	5.0416	6.3173	4.145	5.2453	6.3431	5.6736	5.9005	4.7455	5.4655	6.289	4.2682	4.3011	3.7355	5.4577	4.1366	2.1114	7.1469	5.225	5.9228	3.7782	4.2281	5.3185	4.054	3.3843	5.6458	4.8486	3.4702
-15.17	-15.603	-15.49	-14.595	-12.921	-13.602	-14.594	-13.8	-15.301	-11.802	-14.698	-14.327	-13.969	-15.035	-14.518	-13.549	-16.284	-16.41	-13.741	-13.035	-13.781	-14.305	-12.409	-13.476	-13.855	-16.647	-17.308	-13.103	-14.8	-15.02	-15.44	-13.453	-12.236	-18.529	-15.916	-15.223	-15.219	-13.6	-15.853	-13.839	-15.53	-15.129	-16.686	-16.07	-13.571	-15.062	-17.12	-14.262	-14.833	-13.748
3.7755	2.3484	2.4768	4.8515	5.531	6.1742	3.6081	4.8264	5.7238	4.0723	3.9551	3.8668	5.4498	5.8508	5.9848	3.2363	2.32	4.3425	4.6857	0.52693	5.0078	3.6539	7.9757	4.6238	4.4745	3.3412	5.1755	3.8545	5.4046	4.8199	6.4842	4.105	4.4344	6.3566	2.7888	0.64379	7.1227	4.2377	6.1322	4.5859	5.5182	5.6256	2.658	3.6395	5.7347	3.9695	4.9148	1.0926	3.9065	4.2832
0.91699	0.9102	-0.25778	0.15154	1.1016	0.12677	0.98152	-0.79498	-2.1711	-0.060512	-0.67463	1.9198	-1.4794	0.66524	0.50977	0.6844	1.1947	0.89414	-1.7256	0.4524	1.2003	-1.6883	-1.1643	-0.53603	-1.2199	2.3757	0.34093	0.0013794	0.084051	-1.4089	-1.8854	1.2253	-0.36985	-0.087988	2.4802	0.72934	-2.163	-1.1637	1.861	-0.76124	0.72388	-1.6603	-1.8574	0.64701	0.8867	2.0069	2.2576	0.22016	-0.71749	0.36671
-2.8819	-3.7981	-3.8083	-5.2852	-3.3621	-5.1699	-2.0984	-3.5408	-4.0729	-2.6835	-3.5592	-3.9646	-3.0434	-6.4052	-3.6614	-4.2022	-4.384	-3.3474	-1.5991	-1.4878	-2.831	-2.2222	-2.6178	-4.3531	-3.2497	-3.6478	-2.8316	-3.9864	-1.8825	-1.7959	-2.7411	-1.3947	-3.08	-1.919	-3.5268	-3.4133	-4.408	-4.0615	-4.1453	-4.095	-1.4074	-4.4114	-0.63993	-0.94072	-2.3273	-1.8222	-3.1768	-4.5989	-3.1627	-3.0641
-8.8746	-9.7653	-7.4829	-8.7291	-10.205	-9.8717	-9.3474	-8.9359	-8.4471	-11.362	-7.8616	-6.6599	-9.2995	-9.2491	-9.3807	-8.323	-10.311	-7.4471	-9.5193	-7.7228	-9.3533	-9.4134	-10.818	-9.5982	-9.3152	-8.5907	-7.4975	-9.121	-9.187	-8.2425	-8.4744	-8.465	-8.4223	-9.9574	-10.886	-8.3897	-10.804	-11.071	-10.561	-10.543	-10.4	-9.7748	-11.913	-8.636	-8.9962	-9.6794	-7.7375	-7.331	-8.1299	-9.1572
-9.4947	-11.269	-12.866	-8.6903	-9.3302	-9.735	-10.033	-10.653	-10.529	-10.334	-11.274	-9.2551	-11.573	-10.33	-9.0192	-8.5851	-11.524	-11.243	-9.0393	-12.349	-8.3822	-8.7966	-12.355	-11.288	-9.123	-11.26	-8.7052	-12.015	-10.248	-9.0435	-9.4931	-7.8389	-10.974	-10.142	-9.3444	-9.9227	-8.7962	-11.464	-9.1523	-9.2253	-11.065	-10.977	-10.884	-11.19	-9.262	-8.3696	-9.0645	-8.7094	-10.327	-11.769
-3.397	-3.0811	-2.4414	-0.26956	-2.981	-3.8892	-1.4299	-2.139	-1.9393	-5.2331	-2.0857	-1.114	-4.0918	-0.74864	-2.9434	-1.1296	-2.5309	-1.7247	-4.5328	-3.3294	-0.63523	-3.8438	-2.9935	-2.968	-2.1361	-1.8734	-1.5863	-1.6414	-3.9395	-3.0761	-3.5069	-3.1687	-4.0996	-1.7138	-4.5752	-2.9917	-2.2689	-1.2323	-1.3585	-3.8357	-4.9781	-2.8446	-2.2075	-2.2976	-3.4401	-4.2201	-3.2459	-2.5072	-0.82925	-1.3014
-0.90888	-1.1781	-1.2339	-0.12003	1.3655	-0.11323	0.67014	-0.30565	0.80567	0.1717	1.7117	2.3353	0.43695	-2.7851	-0.97394	0.94271	0.52587	1.3442	-1.2599	-0.78878	2.0334	-1.2642	0.14547	0.92924	-0.32481	3.3165	1.9303	-0.42063	0.43546	-1.6175	0.58004	-0.76251	2.8656	-0.17122	-1.125	-1.5079	-1.4539	-3.3741	-0.86466	0.035442	-1.1367	2.1106	-1.4463	-2.0749	-1.5878	-0.18399	0.47556	-1.056	-0.42182	-1.7219
-11.962	-12.971	-11.324	-13.607	-13.781	-12.481	-13.93	-12.579	-14.479	-11.58	-11.644	-12.763	-13.823	-13.283	-11.841	-14.297	-13.02	-14.675	-13.232	-13.094	-12.905	-12.505	-12.24	-13.838	-14.773	-12.622	-12.629	-10.447	-12.704	-14.701	-13.686	-13.533	-12.872	-11.297	-13.99	-12.426	-13.994	-13.447	-14.574	-13.409	-13.175	-11.925	-13.027	-11.967	-8.5319	-11.498	-10.908	-15.02	-13.851	-11.978
-22.814	-20.912	-22.051	-22.24	-23.505	-22.493	-21.733	-22.947	-22.706	-23.6	-22.595	-22.616	-24.3	-22.388	-20.222	-20.951	-21.929	-21.002	-20.495	-20.892	-21.533	-22.688	-23.739	-24.034	-22.423	-22.816	-22.558	-22.385	-22.179	-22.413	-19.941	-22.66	-24.896	-22.804	-21.975	-21.447	-21.392	-22.765	-23.308	-23.901	-19.168	-23.49	-20.334	-22.14	-20.56	-20.849	-22.462	-22.688	-22.16	-24.164
-2.7555	-2.3942	-5.2331	-2.2287	-3.471	-0.79623	-4.0263	-2.2723	-4.3341	-4.0153	-3.9233	-3.273	-3.7282	-2.4649	-1.9313	-3.0587	-4.6711	-5.0025	-1.3052	-3.4909	-3.0989	-6.8377	-3.1924	-2.8949	-1.4275	-3.1472	-0.77171	-3.8723	-3.6451	-3.9414	-3.4263	-2.8884	-3.537	-5.873	-2.8119	-3.8434	-5.0336	-2.3368	-6.7992	-3.6561	-3.153	-2.5318	-3.9125	-4.3387	-1.2612	-4.1578	-3.0571	-1.5495	-2.1726	-3.2596
-12.607	-13.873	-13.709	-11.152	-13.082	-11.263	-13.48	-13.321	-14.33	-11.837	-13.48	-14.068	-11.182	-12.364	-10.94	-12.893	-13.715	-12.795	-14.409	-13.526	-13.902	-13.153	-11.374	-12.573	-13.677	-14.31	-11.866	-12.705	-14.019	-12.927	-12.509	-12.815	-13.125	-11.302	-12.397	-12.001	-13.24	-13.376	-11.705	-13.461	-13.022	-12.828	-12.468	-12.134	-13.382	-11.879	-13.897	-13.059	-12.273	-12.085
-3.7988	-0.99489	-0.90572	-1.7325	-2.7197	-0.97272	-5.1307	-2.5038	-1.652	-2.7136	-3.24	-3.4334	-2.9841	-2.6388	-2.5592	-1.8771	-3.1333	-3.1096	-3.4574	-1.3222	-1.2975	-4.5222	-1.5384	-3.6833	-4.0158	0.23332	-3.9841	-4.2679	-1.4079	-3.5948	-2.533	-2.0489	-3.3088	-2.1595	0.14136	-3.7958	-0.72864	-2.3687	-1.7042	-2.6822	-1.6694	-5.3997	-2.9703	-2.4947	-2.3672	-1.5889	-4.7986	-3.1525	-2.0123	-3.0674
-9.5955	-9.7405	-10.348	-10.169	-10.669	-7.8512	-10.278	-9.13	-11.969	-7.9792	-9.6177	-10.114	-11.048	-12.235	-8.6484	-11.061	-11.45	-9.1885	-9.4226	-8.7075	-11.875	-10.535	-9.3665	-8.0393	-9.824	-10.02	-7.0661	-9.5224	-9.7428	-9.8999	-9.2859	-9.2248	-7.3982	-8.0071	-10.16	-10.175	-7.522	-9.0848	-9.804	-10.377	-9.5289	-8.0664	-8.8688	-13.315	-10.374	-11.483	-10.099	-8.9344	-11.469	-8.7342
-9.1543	-10.933	-7.6202	-9.8025	-7.5746	-10.648	-9.668	-7.9699	-8.32	-8.0238	-7.8003	-7.0337	-9.5648	-8.957	-10.446	-9.5548	-7.5192	-7.3712	-9.0211	-8.6946	-8.918	-9.4417	-9.8475	-9.6747	-11.053	-11.02	-9.2766	-9.461	-7.8825	-7.0452	-9.5187	-10.101	-11.048	-7.3438	-8.1764	-5.9232	-7.7716	-7.2063	-7.5556	-10.55	-10.068	-9.1445	-8.7672	-7.7183	-9.7517	-8.587	-8.8235	-10.015	-9.5863	-6.1534
4.3074	5.0642	8.1634	3.5423	3.2643	6.4525	2.9076	1.8316	5.3298	4.3659	5.8238	4.6931	4.2262	4.4269	4.7495	5.9274	3.0103	2.5055	4.01	3.4631	1.4231	3.9629	5.2789	3.2947	5.3282	3.3716	4.8062	4.5464	4.6634	5.4995	3.6544	4.9642	4.4122	5.7548	3.7933	5.0105	4.732	2.5141	6.3934	5.286	2.3966	3.2741	3.509	2.5947	3.8547	2.937	6.7569	6.3302	7.9694	4.5521
3.0701	2.9337	2.4858	4.8733	4.6143	2.6223	6.5003	2.5396	4.1252	2.1052	4.6228	3.9849	3.7589	4.3256	1.9078	2.4771	6.0585	2.2128	5.2594	3.7361	3.7565	3.1953	5.4843	3.4429	3.643	4.1473	2.5322	3.9383	2.5972	4.1813	2.9963	1.4414	1.8878	2.7245	5.3589	4.1834	4.1566	4.2849	2.7993	0.6181	1.7227	4.6296	3.1379	2.1732	1.6752	1.2036	1.1868	3.3985	3.8993	1.7913
6.5923	7.0233	6.4137	7.4591	7.6936	6.5343	7.2851	5.4617	4.9255	6.2985	5.58	6.1175	6.3374	6.5585	4.8328	7.5372	6.4757	6.9477	7.3473	5.9682	9.2081	11.329	7.5052	6.3963	7.7679	6.4638	6.7561	4.9886	7.0232	7.4865	4.6321	6.8066	6.4935	5.9183	5.6014	7.7268	7.4857	7.4068	7.0887	10.105	6.5724	5.286	8.8218	7.6013	5.2127	5.0461	6.037	7.8762	5.9371	6.0819
-3.2049	-4.4076	-3.3185	-3.3915	-4.5552	-3.9136	-4.5615	-4.7424	-3.1742	-3.9662	-6.1938	-4.0894	-2.5515	-4.2432	-4.4081	-2.8553	-3.8376	-5.3175	-2.642	-1.5808	-3.3805	-4.1626	-4.4999	-3.6272	-4.3278	-5.7435	-3.4903	-5.1445	-5.0549	-4.5066	-3.3922	-2.94	-4.5064	-3.5749	-4.9307	-4.6109	-2.684	-4.0626	-4.5167	-3.9048	-3.9877	-3.5152	-3.7706	-4.0792	-4.6827	-3.813	-3.0355	-5.0901	-4.417	-3.5681
-14.683	-14.811	-16.077	-14.786	-14.01	-14.829	-12.635	-14.959	-12.578	-15.491	-13.801	-13.428	-13.776	-13.502	-13.804	-16.051	-16.28	-15.328	-15.393	-18.704	-15.856	-14.438	-14.147	-16.013	-12.181	-15.525	-12.792	-16.867	-12.739	-14.449	-13.922	-16.543	-14.58	-16.639	-17.483	-13.38	-13.946	-13.443	-15.985	-13.755	-14.669	-13.487	-11.699	-14.468	-15.58	-16.221	-15.576	-11.886	-14.528	-13.708
0.7627	2.8286	1.9757	0.43841	3.1081	3.3685	2.0778	0.73696	3.1278	2.9528	1.6338	4.7333	2.9544	2.9044	0.97113	-0.36997	1.4438	1.2463	2.0572	0.57726	0.19207	1.2456	2.0186	1.3761	-0.70389	-1.2025	2.1175	0.61233	3.3021	2.7787	0.98667	1.5263	2.3453	1.5953	0.77573	0.7305	2.086	2.6049	-0.27362	1.0733	-0.47341	1.2782	3.7824	-0.54155	1.079	0.84417	1.2208	3.2444	1.0073	1.6556
-3.0408	-4.2815	-3.9147	-4.483	-3.0316	-1.9623	-3.8138	-4.7977	-3.0561	-2.5496	-4.8548	-3.3886	-1.7167	-5.7435	-1.0357	-4.114	-3.1576	-3.5679	-4.9616	-5.3533	-3.1774	-2.7461	-3.0509	-4.1039	-2.4731	-3.0302	-5.4457	-5.1769	-2.4533	-3.172	-5.0702	-3.2575	-3.1844	-1.3086	-4.9482	-6.108	-2.0733	-1.6635	-5.6489	-1.5938	-2.8566	-1.2957	-2.358	-3.4179	-5.5603	-3.9197	-3.2434	-2.843	-2.6607	-4.3719
-2.2141	-3.0906	-5.1654	-4.4381	-3.4365	-2.1014	-4.9289	-3.9933	-5.0227	-3.2628	-2.5691	-4.9419	-3.99	-2.6155	-5.5093	-4.4807	-3.6846	-5.1062	-5.3072	-2.4657	-2.1516	-5.1874	-5.4349	-2.7731	-4.0102	-2.2943	-5.2662	-4.851	-4.9592	-3.688	-6.7852	-4.9444	-3.8811	-2.3668	-6.1974	-3.2159	-5.8187	-5.5865	-5.4838	-4.6571	-4.6652	-4.2018	-3.1806	-4.292	-3.6371	-3.5032	-3.589	-4.9378	-1.3846	-0.27486
0.68808	-4.0919	0.72399	-0.20724	-3.917	-0.89229	0.94278	-0.45789	1.3258	-0.46403	-1.6471	-1.3462	0.60958	-2.0232	-1.3782	-1.038	-0.15492	0.049918	-1.1388	-2.9275	-2.1002	-2.5678	-1.3945	-0.71128	0.12401	-3.3774	-0.8601	-0.78186	-1.6951	-1.3744	-2.1002	-1.9121	-1.4246	-0.89409	-1.4817	1.3802	-1.0826	-1.5169	0.76299	-1.6766	1.6494	-1.1585	-1.6156	-0.1825	0.98077	-0.27736	-0.78326	-3.1259	0.24358	-0.057751
-4.8303	-3.1485	-2.8591	-1.6332	-2.8571	-4.0891	-6.9646	-5.0959	-4.3765	-6.5881	-4.6616	-3.571	-4.1956	-4.3624	-5.2689	-6.0814	-3.9413	-4.4492	-5.6917	-6.185	-5.4341	-3.0269	-4.0507	-7.1501	-4.6986	-5.4118	-4.1495	-5.4291	-3.9964	-5.249	-1.3508	-1.4295	-2.9253	-3.3404	-6.7973	-6.7944	-4.7153	-3.849	-4.9832	-5.0265	-5.8868	-3.5638	-5.1997	-3.4667	-4.445	-4.0228	-5.1695	-6.2932	-4.4908	-3.7415
-7.2906	-7.6987	-6.4327	-7.6891	-9.3916	-5.3173	-7.4248	-9.8516	-7.0521	-8.2811	-7.1764	-6.6044	-9.1503	-7.7251	-7.513	-4.7098	-8.5957	-5.2439	-7.7265	-5.5892	-6.8786	-7.3065	-6.9158	-7.1426	-7.2607	-6.5442	-6.0446	-7.8799	-7.4939	-8.6534	-6.4113	-5.4875	-5.5557	-2.6503	-7.0664	-5.0593	-7.643	-5.9599	-6.0292	-5.2845	-5.9175	-5.1772	-9.1297	-5.6848	-2.9729	-6.3468	-5.4038	-6.5761	-5.6896	-8.2329
-2.2085	-0.85002	-1.6784	-3.2463	-2.8649	-2.1251	-0.16559	-0.72273	0.79812	-1.7065	-2.2401	-2.0798	-2.4646	-1.3902	-4.2707	-3.5017	-1.1817	-1.9657	-0.63232	-2.2423	-0.89315	0.53115	-3.2226	-3.8075	-2.6167	-3.2027	-1.3225	-0.45511	-2.6202	-0.44742	-3.0585	-0.31513	-2.8482	-2.2042	0.16968	-0.2973	-2.8781	-3.7013	-5.0349	-0.98191	-3.7811	0.074266	-0.89138	-1.3436	-0.015523	-1.0865	0.16773	-3.4354	-1.8021	-3.8094
0.95726	1.3237	0.87747	1.4686	1.0959	1.0457	-0.27558	2.7874	1.5065	1.5895	1.1759	1.6277	1.5952	0.33791	1.1173	0.69984	3.4484	1.9362	1.8526	3.0655	1.1597	-0.36154	0.9769	2.7056	-0.45481	-0.77719	1.8597	1.3838	1.8735	2.6314	2.9714	1.0647	2.7068	1.9368	2.9898	0.32429	1.3566	1.384	1.3859	2.6026	-0.81813	1.9023	2.6518	0.42605	1.7185	-0.25607	-0.91008	1.4981	-1.1925	-0.63229
-2.8003	-0.5094	-3.1744	-2.4535	-2.9351	-1.9776	-3.9997	-0.99797	-2.0047	-3.4518	-3.6743	-2.6697	-2.2826	-4.5793	-0.86961	-3.7787	0.13287	-0.41101	-2.4389	-1.6332	-4.8934	-0.30652	-3.0973	-3.1305	-1.2309	-3.4866	-1.9914	-3.4262	-5.5483	-1.2704	-1.6955	-2.258	-1.085	-2.399	-2.8894	-1.6854	-1.8148	-3.5243	-5.1825	-2.9909	-3.5187	-5.3082	-4.4595	0.15255	-1.4201	-2.469	-3.5315	-0.70767	-3.3237	-1.5731
1.2105	-0.41906	-0.41234	2.7056	0.49975	-3.7317	-0.080042	0.24551	1.3858	-1.8101	0.72189	0.12307	2.3619	-0.54942	2.7658	0.50689	-0.43202	1.1882	1.635	2.7942	-0.12031	1.6477	-2.9548	0.11851	2.0985	0.093653	0.27479	1.0773	0.55674	1.2476	1.2753	-0.52288	-1.2774	2.6086	1.1697	0.045681	0.60096	2.652	-1.9882	-1.3294	0.74379	1.1796	1.1775	-1.5493	2.0946	2.2023	-1.5798	0.19596	1.0113	-0.23861
-3.1274	-1.0474	-3.1689	-1.56	0.20103	-1.6828	-0.70835	-1.8942	-3.8545	-1.7396	-0.22214	-1.63	-2.036	-0.7693	-2.209	0.80218	-1.8836	-4.1621	1.6572	-0.4973	-1.6161	-1.9121	-4.051	-2.0879	-0.68408	0.44027	-2.395	-1.303	1.237	-1.4296	-2.9846	-3.7685	0.0091717	-1.1792	-1.0096	-1.3994	-1.3207	-1.7279	-2.0781	-0.37933	-1.6253	-1.9851	-0.84686	-2.3815	0.6365	1.1985	-2.0208	-1.5443	0.6615	-1.3194
-2.9033	-1.6608	-2.9814	-2.8704	-2.5111	-3.1084	0.13513	-2.8213	-2.5709	-1.4552	-3.9681	-4.082	-1.8687	-4.0782	-3.3407	-3.3722	-4.0604	-4.4149	-1.6904	-2.7946	-5.8072	-2.3272	-3.588	-3.4374	-3.0564	-3.8522	-4.8511	-4.205	-2.336	-2.9046	-2.267	-5.1227	-2.8794	-0.11338	-3.3791	-3.7158	-1.4112	-3.3803	-3.4937	-4.8356	-1.7656	-3.2153	-2.004	-3.0297	-4.2132	-0.43458	-1.4207	-1.9257	-4.2172	-1.7662
-2.4688	0.12931	-0.43326	-1.0544	-0.96138	-0.13282	-4.2972	-1.2751	0.72599	-1.1623	-1.988	-0.81909	-0.76811	-1.3623	-2.3734	-0.099627	-1.1622	-0.96636	-3.3059	-2.1747	-3.3347	0.32562	1.2376	-1.158	-1.6748	-0.15356	-2.0535	-2.7117	0.010858	-2.0919	-2.8486	-0.97647	-1.6649	0.18045	-2.121	1.5425	-0.48402	0.75516	-3.3387	-0.10682	-1.3163	-1.8026	-0.05182	-0.17114	-0.51861	0.23663	-2.2706	-1.6406	0.56368	-1.5154
-2.3037	-1.3416	-3.1027	-1.7652	1.8608	-2.0951	-0.0061709	-0.7768	-1.8377	-2.4467	0.088723	-1.9241	-0.23177	-0.60344	1.389	-1.0082	-1.4525	-0.48689	-1.3541	-0.0041778	-0.54704	-2.0469	1.3202	0.77393	-0.35836	0.11536	-1.5395	-1.0229	-1.9917	-0.93349	-0.32364	-1.7609	-3.1063	-1.4997	-2.4669	-0.93824	-2.1722	-2.5995	-1.6253	0.7505	-0.24276	-2.3024	0.84171	1.2049	1.6382	-1.2995	-2.3671	0.59297	-0.60386	-1.1171
-12.845	-12.208	-11.275	-12.298	-11.759	-12.668	-12.892	-14.167	-13.227	-10.495	-12.536	-12.427	-12.31	-11.273	-9.9811	-11.976	-11.602	-12.288	-13.92	-12.018	-10.537	-12.192	-9.7764	-13.14	-12.747	-13.431	-11.576	-13.334	-12.979	-12.339	-16.322	-11.333	-12.492	-11.799	-13.385	-12.674	-13.555	-13.385	-11.807	-14.077	-12.22	-11.319	-10.53	-14.467	-13.526	-13.653	-13.408	-12.364	-14.683	-13.563
-10.084	-9.2346	-9.7249	-10.543	-9.9542	-9.583	-11.6	-8.7489	-8.3408	-9.8414	-10.232	-7.813	-12.042	-10.455	-12.012	-11.267	-8.4498	-9.8737	-9.9965	-12.074	-6.6546	-10.988	-11.304	-9.6154	-11.195	-11.361	-8.5412	-9.4362	-11.308	-9.2144	-10.108	-10.31	-9.2737	-6.774	-10.971	-9.6054	-12.317	-13.055	-8.7273	-11.089	-10.645	-6.9605	-8.9133	-10.382	-10.876	-12.029	-11.926	-12.671	-11.945	-9.1173
-2.3349	-0.83379	-1.0522	-2.8191	-1.0907	1.7367	-1.2446	-0.77843	-0.3432	-2.2062	-1.1702	-1.6965	-1.1436	-2.2228	-0.73497	-0.82109	-2.314	-0.46381	-3.3332	-4.4481	-2.4265	-3.395	-0.0060935	-1.4304	-1.8051	1.144	-2.1139	-1.8112	-5.5501	-1.9325	-0.972	-1.6736	0.43157	-1.7488	-3.335	-2.917	-2.2486	-1.5026	-2.9915	0.64424	-2.5337	-1.7397	-2.4573	-2.1151	-1.1931	-3.7706	-1.0589	-0.19013	-2.8297	-2.3848
-12.509	-9.8215	-10.309	-8.3467	-10.66	-11.076	-12.935	-9.6659	-10.052	-11.738	-10.69	-11	-10.014	-9.5192	-11.587	-9.3589	-9.2475	-11.206	-9.0412	-12.164	-9.9915	-9.8939	-11.594	-11.662	-8.8635	-12.071	-10.899	-11.567	-12.063	-11.24	-10.901	-10.714	-10.692	-12.179	-11.495	-10.73	-9.5463	-11.949	-10.733	-11.466	-10.715	-9.9791	-9.8632	-11.126	-11.111	-12.315	-12.981	-10.271	-7.8972	-8.5715
-2.7813	-2.1149	-2.5199	-0.386	-1.4559	-2.0552	-3.7508	-4.0624	-3.1676	-3.1786	-0.58163	-3.4066	-3.137	-1.5568	-0.97654	-3.0844	-3.4211	-1.7024	-2.555	-5.4646	-1.6683	-3.1659	-1.8158	-2.4392	-2.1885	-4.0951	-0.16889	-4.6299	-2.759	-1.5843	-5.5011	-2.585	-4.55	-3.6645	-1.6984	-4.6073	-3.2383	-4.5444	-3.7903	-3.03	-1.0628	-3.6112	-3.6512	-3.1109	-1.7275	-3.3408	-4.7553	-4.9447	-2.1985	-3.0267
-12.414	-14.654	-12.559	-12.048	-12.256	-11.21	-9.5983	-10.113	-11.846	-12.851	-13.35	-14.024	-10.993	-12.305	-13.472	-11.777	-13.005	-13.904	-13.137	-12.272	-13.592	-14.308	-11.079	-10.897	-14.156	-11.952	-12.312	-11.731	-12.116	-11.703	-13.995	-12.291	-10.339	-12.136	-10.661	-13.392	-15.907	-11.852	-14.834	-11.721	-12.906	-12.03	-12.61	-11.651	-13.632	-11.926	-11.113	-10.114	-13.815	-13.033
-11.74	-12.722	-13.657	-14.116	-11.615	-13.176	-14.796	-13.628	-13.117	-13.324	-13.763	-14.456	-13.808	-13.368	-11.883	-15.558	-13.912	-14.217	-12.124	-14.176	-13.275	-13.676	-13.454	-13.606	-12.524	-14.993	-13.098	-13.895	-12.884	-10.137	-14.334	-13.951	-13.064	-14.002	-15.23	-12.426	-11.169	-15.554	-12.25	-15.26	-13.163	-12.071	-14.583	-11.48	-13.681	-14.272	-12.559	-10.215	-13.513	-11.498
-0.8609	-1.5507	-1.5259	-0.2456	-0.98265	0.2047	-1.6454	-2.7808	-1.7665	-1.7335	-0.60929	-2.6044	-0.38361	-0.80558	1.516	0.38747	-2.3078	-0.08031	-2.5194	-0.67024	-2.5058	-1.9142	-1.4441	-0.38783	-1.5221	-1.8734	-2.0699	-2.7168	-1.6749	-1.1851	1.0447	0.14764	1.8709	-1.2255	-1.1609	-1.4418	0.14847	-1.0502	-4.0703	-1.2276	-2.2262	0.27693	1.1777	-0.18601	-0.90995	-0.54431	-1.4599	-0.027096	-1.9632	0.022267
-1.6241	0.84351	-0.67915	-1.7134	-2.2223	-1.5694	0.45639	-0.48267	-0.52662	-1.6696	-3.0318	-4.1082	-1.5398	-2.4241	-1.0706	-1.4087	-2.2728	-3.295	-1.2013	-1.9427	-1.8615	0.31134	-0.68223	-0.42547	-4.8481	-2.1136	-3.343	-1.9677	-1.0865	0.51747	0.35935	1.7804	-2.4001	-1.1304	-0.75597	-2.7501	-0.62498	-0.79397	-3.9129	-0.81182	-0.91619	-2.5987	-1.8334	-2.4875	-1.4125	-0.44462	-4.0395	-1.3357	-0.23168	-2.4034
-10.028	-9.1847	-9.7378	-10.469	-9.3781	-11.675	-11.088	-11.709	-10.742	-11.446	-10.167	-11.663	-10.837	-9.9648	-9.5933	-11.076	-9.0126	-9.0381	-11.363	-8.6749	-10.486	-10.136	-14.292	-9.4982	-10.076	-10.691	-12.199	-9.9984	-8.869	-10.849	-11.157	-11.615	-11.034	-11.351	-12.147	-11.337	-10.986	-11.824	-11.58	-10.159	-12.888	-9.5098	-14.257	-10.903	-11.764	-12.049	-12.699	-12.107	-10.884	-12.004
-6.2484	-3.4787	-3.6445	-4.041	-4.5956	-5.9985	-3.0734	-3.223	-1.8943	-4.9455	-5.7497	-4.9491	-5.2753	-6.6331	-6.3418	-5.044	-3.2776	-5.9985	-2.842	-6.2474	-3.4608	-6.0282	-3.1907	-6.9037	-7.8986	-6.086	-5.7496	-4.2172	-5.3904	-5.4713	-4.1053	-5.937	-6.8029	-4.1359	-5.9745	-4.6894	-6.5753	-6.3606	-6.5264	-3.6185	-5.577	-5.5541	-6.4795	-5.4934	-6.3303	-5.3323	-2.1964	-3.1358	-5.1901	-3.8601
-0.94577	-1.1038	-2.3614	-2.3437	-0.14391	-1.1447	-3.9665	0.28886	-2.5211	-2.6354	-1.0445	0.25149	-3.7711	-2.7098	-0.75046	-1.0228	-3.1017	-0.56815	-3.577	-0.42062	-1.2565	-0.2984	-1.588	-1.4805	-1.3361	0.31638	-0.86757	-0.19011	-3.0048	-2.9017	-0.85381	-2.4556	-1.9051	-2.0125	0.28888	-2.1563	-2.5533	-1.4376	-0.10991	-0.032148	-0.69065	0.86858	0.4755	-0.93473	-1.4718	1.0623	-2.2308	-0.7675	-0.32542	-3.0566
-9.873	-15.113	-11.58	-14.029	-12.983	-10.604	-10.026	-12.883	-13.507	-10.917	-11.87	-10.838	-11.512	-12.282	-9.5653	-11.664	-13.204	-10.336	-13.546	-10.474	-12.293	-11.989	-12.283	-10.376	-9.3196	-12.951	-11.878	-14.531	-10.975	-11.595	-11.736	-9.9203	-10.989	-11.371	-12.009	-11.425	-11.67	-12.827	-9.4729	-9.8055	-13.091	-10.667	-9.516	-8.8031	-7.4237	-10.506	-8.8865	-11.398	-10.874	-11.354
-9.1762	-11.133	-8.1426	-11.455	-9.3629	-12.398	-10.133	-10.186	-10.342	-11.246	-9.5166	-9.3988	-10.246	-10.792	-9.8467	-9.2947	-9.929	-9.6652	-8.9536	-11.267	-10.464	-9.8758	-10.466	-8.0021	-11.255	-9.5306	-9.1807	-9.3575	-8.1539	-8.6218	-8.4956	-9.7852	-7.6428	-10.285	-11.101	-8.3484	-10.74	-11.359	-8.531	-7.9788	-7.7354	-9.6971	-8.5974	-11.829	-9.0237	-8.7566	-8.4875	-8.4853	-11.17	-7.3015
-1.718	-1.7215	-1.6179	-2.9436	-3.874	-3.7434	-2.2349	-2.4521	-2.9571	-2.1214	-0.24951	-0.13641	-1.935	-2.2043	-0.37804	-0.044557	-0.34503	-0.6049	0.71189	0.30466	-1.3332	-0.66648	-1.5988	-3.3947	-2.2847	-4.3201	-0.9912	-1.3512	-1.2323	-0.82584	-1.0727	1.0718	-1.3465	-0.12259	-0.34599	-0.43996	-0.75276	-1.7282	1.1596	0.028058	-1.6815	-1.0645	-2.4092	-2.5837	0.23146	-1.9822	-0.67746	-1.7878	-3.7058	-3.6157
-3.1424	-3.7821	-5.0013	-4.4928	-4.7403	-5.6442	-5.3672	-4.7373	-6.6012	-5.0723	-5.8702	-4.3063	-6.6448	-4.435	-5.4159	-4.3992	-6.6997	-6.818	-4.2304	-3.4809	-5.3661	-4.8555	-7.2925	-5.2588	-4.2482	-4.421	-6.1174	-7.1061	-4.9585	-5.518	-4.5716	-5.0311	-7.6482	-4.827	-2.9561	-5.3439	-5.6403	-5.1888	-6.051	-4.773	-6.924	-5.9995	-4.6798	-7.6964	-4.0125	-4.4534	-4.3014	-4.8005	-2.6623	-5.3488
3.2201	3.5707	5.3063	3.4855	4.9439	5.0683	4.2857	5.7778	5.2312	5.5239	5.3083	4.2011	4.2459	4.9309	4.7257	1.9446	4.264	6.2708	6.2951	6.2116	4.2298	3.0897	1.5994	4.6181	3.8601	5.385	4.9185	3.2355	3.6866	3.8349	4.1219	4.6497	3.2541	4.4536	4.3397	6.2995	5.9768	4.3553	5.5022	2.7702	4.7109	5.2758	5.4765	5.4943	5.6392	4.3707	3.3201	3.9264	4.5471	3.5501
-2.7249	-3.6495	-4.3716	-3.1503	-4.2608	-3.3386	-3.5202	-4.3695	-1.9756	-5.6327	-3.5104	-4.4191	-2.239	-3.1681	-5.2192	-3.7492	-4.1741	-4.6518	-2.9373	-4.1194	-3.4755	-3.3053	-5.5951	-3.9144	-4.4685	-2.0083	-3.4384	-3.3197	-4.8108	-3.5194	-1.7687	-5.1794	-2.4139	-4.2552	-3.8058	-1.9635	-5.5059	-3.4594	-3.2692	-3.0827	-5.6805	-4.0532	-2.7213	-2.9953	-4.0374	-4.9602	-6.3643	-3.0514	-3.4098	-3.101
-1.1485	-3.819	-3.8723	-2.2749	-1.9659	-1.6776	-4.7918	-6.9076	-5.2593	-3.9316	-4.9309	-3.9448	-4.9816	-4.9387	-1.5211	-3.3381	-3.3997	-1.3039	-1.0581	-2.6115	-1.3766	-4.7157	-4.6317	-2.8225	-3.7545	-2.9672	-2.6872	-4.0742	-5.2309	-3.6276	-2.9542	-4.8281	-3.3597	-3.1974	-5.4404	-4.9823	-3.2259	-2.7306	-3.2565	-3.4043	-2.6643	-2.7506	-3.9969	-2.7367	-3.6104	-3.9352	-1.5924	-3.359	-2.6927	-3.8153
-0.87539	-2.5195	-4.1928	-2.8553	-1.9637	0.12196	-1.7614	-1.7492	-2.2401	0.13384	-1.3037	-0.64577	0.14178	-0.55824	-0.58385	-1.3251	-0.79581	0.04242	-1.0753	-0.2392	0.08268	0.77143	-1.976	-1.1218	-2.3862	-1.9495	-0.7811	-2.8574	-0.56315	0.27379	-2.3574	-0.99812	-3.3552	-2.3911	-2.0094	-1.626	-0.69812	-0.96332	1.1728	-0.82772	-0.87403	-0.91429	-1.9157	0.94418	-0.12179	-1.6528	-1.5465	-0.84403	-1.6442	-2.4379
-4.7291	-1.3863	-2.3122	1.1571	-2.3263	1.0089	-2.0266	-3.7378	-3.2693	-3.304	-3.5851	-2.0242	-0.90738	-2.8403	-3.0676	-2.927	-2.433	-4.0958	-0.51463	-2.1554	-4.0873	-2.3137	-2.13	-4.5094	-2.8426	-1.3586	-5.5513	-3.415	-1.4812	-2.1669	-2.034	-4.7862	-2.361	-1.9109	-2.7799	-4.5231	-1.4758	-0.7414	-2.6387	-2.9682	-1.9582	-4.3158	-3.7228	-3.1338	0.34969	-3.9461	-4.6577	-2.2466	-2.7033	-2.0048
-4.8463	-2.3547	-3.7851	-5.2361	-5.7405	-7.5939	-2.8476	-3.5242	-5.174	-3.0215	-3.3208	-4.3055	-4.1247	-5.3142	-4.7898	-1.9634	-4.708	-3.2385	-4.2641	-3.6096	-4.2044	-2.229	-2.8623	-4.432	-5.3345	-4.356	-4.0884	-4.9575	-5.3939	-5.0755	-5.3489	-4.3011	-6.4515	-3.336	-5.2176	-4.2189	-4.8375	-4.478	-3.8832	-3.6758	-4.4428	-2.5478	-2.8151	-4.1895	-4.179	-4.7056	-3.2965	-4.4592	-3.3632	-5.5167
2.671	2.0406	-0.28546	2.9907	1.4251	3.7223	3.7915	-0.37709	1.3555	1.9628	2.581	1.8655	2.644	2.9768	3.2101	-0.54906	2.8732	1.0329	2.132	0.76399	2.2428	1.0241	1.5757	3.4386	0.94162	0.063866	2.2052	1.2016	2.3929	2.8442	2.6879	2.7543	2.4667	0.46136	2.2207	1.0513	2.3719	3.1159	1.4296	1.8871	2.5956	0.32055	1.9	1.9749	3.261	-0.1213	1.9805	1.5146	2.3358	1.7486
-6.1404	-4.6684	-5.2573	-5.3353	-4.4811	-2.7932	-6.0828	-5.2985	-5.6887	-5.7285	-5.2955	-6.0394	-6.5531	-6.1751	-5.8057	-7.5321	-5.6996	-4.7472	-5.4446	-8.2304	-5.9424	-4.0188	-7.3906	-5.3454	-5.0142	-5.836	-4.1757	-3.6973	-7.297	-3.7269	-3.5435	-5.4207	-4.5777	-5.7347	-6.7624	-5.3796	-5.7171	-8.4619	-6.1673	-3.3438	-4.4478	-4.4598	-3.6863	-4.9943	-5.5733	-4.7938	-5.4216	-6.1674	-3.5125	-6.7833
-1.7284	-0.74106	3.8383	-1.4709	1.8825	-0.47645	-1.3303	-1.1382	2.8096	-1.74	-0.33223	-2.4387	-1.7922	-0.92885	1.5624	0.56103	2.2416	0.35449	0.38849	1.7269	0.56435	0.29041	0.32027	-1.4519	-1.8872	1.1489	1.583	-0.77036	-0.31388	0.094166	0.77821	0.70147	0.48648	0.91042	-0.14226	0.081562	-0.15597	2.5696	-1.1095	0.60908	0.2748	1.5831	3.2117	-2.34	-1.4964	0.88292	1.1625	2.4886	-1.1618	-0.35884
-3.8486	-5.8416	-4.8335	-5.0689	-3.6408	-4.4101	-4.4393	-4.0369	-5.2097	-2.8769	-2.4076	-3.9642	-3.8763	-2.4782	-5.244	-4.5765	-3.5865	-5.0026	-6.6477	-6.8242	-5.2094	-3.3878	-5.1884	-2.5911	-4.6632	-2.2457	-5.9518	-4.5856	-1.758	-4.2028	-5.0516	-3.6611	-3.9141	-6.2841	-4.9279	-4.4081	-4.8835	-2.9912	-5.92	-3.4281	-3.649	-4.0208	-3.9898	-3.0093	-2.6901	-3.0767	-4.9401	-6.4385	-3.5887	-5.312
0.64233	1.4123	2.6617	-0.35225	1.5285	0.15638	2.6215	-0.91891	-0.96435	1.702	0.35985	0.43923	-1.482	-0.91314	-0.089757	-0.30033	1.2622	-3.7625	1.0598	0.10396	2.3137	-0.32145	2.0078	0.72026	0.49419	0.56593	1.0469	2.9444	-0.12676	-0.3986	-1.2563	0.35594	1.5248	0.73978	0.92044	1.3871	-0.81992	1.4551	1.0935	0.79367	-0.24161	-0.55326	1.0356	0.21653	0.48914	-1.7977	-0.79809	0.62912	0.89924	3.9986
-20.988	-18.826	-21.897	-22.896	-22.911	-22.376	-21.497	-20.879	-22.197	-26.691	-20.485	-21.412	-23.374	-23.333	-24.266	-20.861	-22.065	-21.479	-19.835	-19.58	-22.195	-22.3	-20.568	-21.557	-23.654	-21.584	-21.703	-20.917	-23.244	-22.901	-22.627	-22.56	-21.425	-22.648	-21.43	-19.764	-21.713	-21.9	-24.321	-24.42	-22.572	-20.228	-20.839	-21.369	-19.903	-22.04	-18.668	-20.638	-23.317	-21.109
-2.408	-3.8597	-1.2589	-3.5277	-1.7275	-6.006	-4.6232	-4.8541	-3.3032	-1.4875	-2.4396	-2.3499	-3.1513	-2.9272	-3.2149	-3.9139	-2.035	-2.263	-4.5954	-1.3057	-4.4852	-5.7219	-3.5301	-5.2186	-4.627	-2.6417	-3.7411	-4.0207	-3.1163	-3.2674	-4.4013	-4.7616	-4.704	-4.1555	-3.5283	-4.0805	-2.0883	-1.2029	-4.1297	-4.5902	-2.5748	-5.7585	-4.9627	-3.4742	-3.7008	-3.0161	-4.9306	-4.0593	-6.1628	-4.1211
-11.189	-10.924	-11.676	-8.1033	-10.848	-10.826	-12.714	-10.797	-12.095	-9.4501	-10.562	-8.3219	-12.962	-9.2659	-10.97	-7.048	-12.768	-13.742	-11.538	-9.6906	-10.975	-13.811	-11.994	-9.9999	-11.348	-12.464	-9.7121	-11.139	-9.1066	-9.6766	-13.844	-11.758	-9.1672	-12.028	-10.086	-10.078	-10.9	-11.18	-9.4434	-10.764	-13.016	-9.925	-12.275	-10.65	-10.038	-11.444	-12.157	-8.8808	-10.733	-11.111
-3.3638	-4.2329	-4.1674	-4.5157	-1.6744	-3.5875	-4.0755	-2.439	-3.7931	-6.4168	-4.7811	-4.371	-3.1665	-3.6862	-6.1183	-2.1675	-3.4645	-1.7827	-3.305	-4.3838	-2.5304	-3.5232	-6.1446	-3.0247	-3.5088	-2.6786	-4.9044	-3.7824	-3.3204	-2.56	-2.8927	-3.7519	-4.546	-4.1058	-2.6414	-4.9344	-4.5463	-3.11	-5.2504	-3.3599	-6.1534	-2.3251	-3.7399	-2.0794	-3.8669	-2.2868	-3.8698	-3.3304	-4.0152	-2.5085
2.4783	1.6899	0.80119	3.386	2.7954	4.6416	2.9933	1.7	4.4879	2.0001	2.4973	2.3821	2.4055	2.3742	2.8897	4.0495	3.198	1.0764	2.3862	1.5562	2.224	2.8487	1.1041	1.8717	4.2687	2.7746	1.3319	2.0129	2.6007	6.2736	2.9305	1.9171	4.5185	1.8791	2.5563	0.46306	3.0809	3.1487	3.5033	3.8752	1.7994	1.9712	5.1425	2.5099	3.1419	2.038	3.6899	1.1277	4.2103	2.4941
2.5995	3.6525	5.5997	3.0438	5.1967	4.723	3.1969	3.3354	6.2685	7.0148	7.0237	5.0504	4.246	4.2246	5.1653	3.9818	2.6827	3.9489	3.5472	4.5897	5.1878	4.3463	4.5849	2.9593	2.2426	4.7317	4.2378	5.1747	4.9099	4.884	5.6357	4.4202	3.8974	4.1087	3.2933	5.7493	5.265	6.362	3.7205	4.4495	1.9045	4.5696	5.2684	5.1604	4.5044	7.4427	3.2822	5.9304	6.0898	5.4135
2.1401	5.5877	0.94553	1.0183	3.2897	3.8804	3.1325	-0.83513	0.083256	3.1676	1.9281	1.8224	1.5242	2.4548	2.672	1.1965	2.0001	-0.12447	0.018236	3.3342	1.277	0.69838	3.4762	0.80413	4.1727	2.4176	-0.13808	1.2484	2.2442	0.87705	0.37779	1.7126	1.3213	1.3998	1.0047	1.8402	0.49587	-0.19105	-0.3211	1.8385	1.58	2.6625	0.56123	0.51074	4.8957	-0.070782	0.79628	2.5936	0.46364	3.3742
-2.1397	-3.1762	-4.8367	-3.4516	-2.4166	-2.4238	-2.4905	-2.5946	-1.877	-3.6213	-4.285	-3.3956	-2.6586	-0.87118	-1.85	-2.0207	-4.8561	-3.5903	-1.0243	-2.4061	-2.1186	-3.3665	-1.6719	-3.8454	-4.4465	-5.8134	-0.51715	-2.2957	-1.9285	-3.0784	-3.4973	-3.3034	0.026057	-1.6536	-2.6468	-4.2639	-2.4859	-2.3588	-1.392	-2.0067	-1.6823	-3.5637	-1.4958	-2.7939	-2.2928	-1.4346	-4.505	-1.6512	-1.2805	-4.3797
-14.238	-12.919	-13.434	-11.356	-13.289	-14.548	-14.219	-14.251	-12.049	-13.114	-14.051	-13.063	-14.214	-12.039	-10.919	-12.436	-12.644	-15.537	-12.31	-12.503	-15.776	-13.589	-13.572	-12.682	-14.399	-14.639	-15.418	-12.092	-13.629	-13.567	-14.199	-14.315	-12.58	-14.767	-15.678	-12.48	-14.044	-13.228	-13.344	-12.707	-11.445	-13.336	-13.755	-13.972	-14.233	-14.015	-10.635	-14.045	-11.838	-14.817
-0.066023	-2.6694	0.31188	0.26318	0.81826	1.9874	-1.3035	0.82887	0.19462	1.8169	1.2002	-0.29518	0.67661	1.8679	-0.24168	0.95571	1.1896	-1.3108	-0.049916	0.67433	1.4066	-0.70521	0.75081	1.7621	-2.1021	-0.63455	0.34026	-1.2296	0.37216	0.20134	1.2289	-0.46957	-0.35992	1.5465	-0.96193	-0.4555	0.42467	-2.2158	0.55164	-1.7956	-0.14482	0.056133	-0.30295	0.25543	0.50262	0.73805	-1.1675	0.3468	-0.615	3.2894
-2.9837	-4.7226	-2.7234	-1.372	-4.5235	-4.1795	-0.60675	-3.6947	-3.5124	-3.0356	-2.2408	-0.56522	-0.68144	-2.4507	-6.1159	-3.6689	-0.42722	-4.1389	-2.2841	-3.7289	-3.1653	-4.4951	-3.8856	-3.5817	-1.1754	-4.1905	-4.6277	-3.2389	-3.6608	-1.8616	-3.3659	-3.5365	-2.0128	-5.5996	-2.2251	-2.8048	-3.702	-2.373	-2.5278	-3.9814	-3.0525	-5.4303	-2.028	-3.9094	-4.9378	-2.0825	-4.3014	-4.4715	-3.526	-1.3221
0.19603	0.88011	4.2535	1.0218	0.7603	3.1974	-1.9557	2.1836	0.14158	1.7725	0.95448	3.8601	1.4302	2.01	-1.3643	-0.34197	1.8893	0.55624	2.7858	4.8989	1.3993	0.028586	1.5657	0.74233	-0.9732	-0.82435	-0.28241	0.56105	2.3848	1.1988	2.4125	2.9041	1.5684	1.2076	1.2891	2.1825	0.080608	-0.48951	1.2346	0.29777	2.2255	1.2672	0.041332	3.9246	0.63889	-0.025177	1.0695	0.8431	0.33852	-1.3373
-9.4977	-11.964	-10.872	-8.1915	-11.563	-10.221	-12.224	-11.466	-10.392	-10.464	-11.673	-12.901	-13.315	-13.505	-9.9485	-9.2413	-8.3398	-10.204	-11.581	-10.563	-10.394	-10.823	-10.952	-9.174	-11.927	-11.784	-13.128	-11.65	-12.124	-9.8001	-12.48	-9.5311	-8.849	-13.689	-10.63	-11.19	-11.085	-10.855	-8.0874	-10.9	-11.108	-11.724	-10.767	-9.4322	-8.7195	-10.755	-11.087	-12.596	-11.49	-13.163
3.5774	1.1082	0.96081	3.5559	0.30474	1.1753	3.1106	3.0049	3.1244	2.0721	3.3407	4.2722	1.6336	1.7623	1.5231	0.6872	-0.13033	2.2109	2.2503	2.3344	2.5886	2.6725	1.0155	2.6346	-0.068226	1.1858	1.751	2.3687	2.6003	2.021	0.51243	0.5282	2.1477	0.70553	-0.35816	0.464	-0.083009	1.2227	1.914	-1.0605	-0.082601	2.7103	2.0817	0.6082	1.0477	0.88498	0.9553	0.93472	2.4449	0.7374
-7.7279	-5.3529	-5.3364	-5.1814	-10.2	-4.6018	-4.7702	-5.785	-2.8417	-6.9701	-7.4222	-6.9288	-4.3196	-5.5341	-3.6944	-4.0457	-6.1679	-5.19	-4.6993	-5.9598	-4.7514	-5.0431	-6.3392	-8.5176	-7.1449	-2.9014	-6.1454	-3.6169	-5.8862	-5.7163	-6.7626	-4.2657	-6.7256	-6.3823	-4.4069	-7.3656	-3.0408	-3.0428	-5.8293	-5.4448	-7.6466	-5.1124	-6.9045	-5.6596	-3.4884	-9.3837	-6.3085	-6.2085	-3.8869	-7.8972
6.5243	7.6772	9.9214	6.9007	8.0548	6.5592	8.3744	10.057	6.12	7.4785	9.2989	8.8362	7.4833	7.4528	9.0146	7.1763	8.1029	7.427	9.7076	7.0054	9.4341	6.785	6.6921	6.6575	7.0199	7.0623	8.9793	8.7672	7.337	9.2819	8.3789	5.1603	8.2998	9.6584	6.0948	8.1296	7.2969	8.8245	9.6171	10.535	7.651	8.5064	7.3962	7.1412	7.6597	7.7183	8.3141	7.4448	9.4618	7.8404
2.8336	0.87102	1.0073	1.9189	1.5537	3.5114	2.4128	3.1387	3.3631	2.0053	1.379	1.9944	1.906	3.8834	1.7587	3.3897	3.5643	6.0032	1.9145	3.2784	1.9924	4.3002	2.7759	0.057255	2.4963	1.7004	2.0109	3.069	2.8483	0.68588	2.0731	5.4752	0.59554	2.0211	3.3477	2.7379	2.4887	2.3694	3.1774	3.9963	2.4405	3.611	1.1624	3.2549	3.2503	5.2498	1.6079	2.5698	3.0476	3.8199
-2.2814	-1.763	-2.679	-0.21896	-2.1257	-1.0243	0.49445	-4.3865	-0.97757	0.18645	-1.802	0.74691	-0.24304	-3.7128	0.092526	0.56381	-1.5873	-1.8585	1.368	-1.8632	-3.8402	-3.3643	-2.3514	-0.83368	-1.9258	-3.2049	-3.0097	-4.7957	-1.629	-0.67998	-1.6906	-2.5541	-3.0324	-1.2505	-1.7914	0.83285	-2.3781	-3.4604	-2.3832	-3.7045	-3.6395	-2.8689	-1.1313	-3.8049	-0.78918	-1.1148	-2.4636	-0.74877	-1.063	-0.082441
-22.494	-23.575	-21.463	-22.603	-20.235	-20.236	-22.055	-22.589	-23.464	-21.144	-20.125	-24.423	-23.78	-24.641	-21.285	-21.895	-20.004	-21.109	-19.598	-23.28	-23.497	-25.191	-20.82	-24.553	-22.077	-23.672	-21.482	-23.713	-23.587	-21.843	-21.991	-23.242	-21.769	-22.48	-23.848	-22.046	-21.796	-21.729	-23.661	-23.614	-21.683	-22.405	-19.613	-24.209	-21.435	-22.729	-23.145	-21.744	-23.104	-20.614
-5.8733	-4.7167	-4.3491	-4.9309	-4.754	-5.4895	-4.2709	-5.2444	-2.5743	-3.9539	-4.8757	-5.0081	-2.9651	-4.3787	-4.5791	-4.2996	-4.6431	-4.2115	-3.7496	-5.4277	-3.9424	-3.4577	-1.8325	-4.6238	-4.6521	-3.9389	-7.0531	-5.3308	-3.9921	-4.4492	-6.4493	-6.3958	-6.8239	-3.396	-5.2905	-5.9091	-5.238	-5.855	-4.4215	-4.5734	-7.4804	-6.1991	-4.4866	-7.3036	-4.2432	-3.6021	-3.8415	-3.7786	-6.7413	-5.34
-1.5433	0.76454	1.6199	0.075791	-0.35739	2.0905	3.219	0.10507	-1.8594	2.1818	-0.56519	1.0384	0.5428	-0.94927	0.87528	-0.58369	0.37789	0.1804	2.7101	-1.3198	0.8206	1.2835	0.31705	0.18941	0.090721	-0.040872	-0.42003	1.7859	0.1917	-1.6943	-0.12149	0.41543	0.31414	-0.84856	-1.8255	0.95838	0.55228	0.91538	1.9582	1.5497	-0.90279	0.091249	0.97849	-0.97614	0.38569	1.847	1.1552	1.2297	0.65602	0.76094
-9.0874	-9.6884	-9.7288	-10.658	-9.0858	-10.885	-10.9	-11.036	-10.76	-10.864	-8.0912	-11.966	-9.5865	-10.241	-11.64	-12.291	-9.9231	-9.555	-9.8422	-9.1768	-10.819	-11.414	-8.334	-11.417	-8.9181	-11.335	-11.262	-9.2428	-12.762	-8.4265	-10.367	-9.2874	-11.846	-10.803	-10.15	-7.6519	-9.6358	-12.23	-10.22	-9.1025	-10.6	-8.7727	-10.732	-12.022	-10.881	-7.8332	-8.8951	-10.132	-9.4155	-10.55
8.1073	8.6571	9.7584	11.579	7.6847	9.4638	10.041	10.94	9.897	9.063	6.8302	8.4246	7.3474	7.3476	9.846	10.197	9.0978	8.9555	8.5912	8.4185	9.2609	9.6503	7.1339	8.2966	8.542	10.034	8.3694	8.0365	9.331	9.715	8.2561	7.7884	10.801	9.2019	11.625	9.501	11.504	8.0921	8.5279	9.4708	7.0412	10.215	9.6208	9.2489	9.6187	7.478	10.274	10.196	9.3951	9.1526
-2.0675	-3.7194	-2.3297	-3.07	-3.5277	-1.3447	-2.5359	-2.5317	-1.3749	-2.9988	-2.295	-2.5701	-3.0724	-2.6793	-2.3972	-4.3603	-1.921	-1.9378	-2.0778	-3.1809	-4.2002	-3.6955	-3.1265	-3.2898	-4.1437	-1.7709	-1.0684	-1.6585	0.04563	-3.8048	-0.82996	-2.0755	-3.2711	-2.8223	-0.97589	-3.0358	-1.1419	-1.6375	-1.1253	-2.9362	-0.7489	-0.20403	-4.1458	-1.378	-2.7663	-0.75116	-4.1598	-1.9513	-2.2068	-0.83822
-11.607	-12.492	-14.153	-14.507	-14.04	-11.962	-12.922	-13.349	-13.035	-13.212	-13.104	-12.63	-12.986	-13.209	-13.045	-13.129	-14.393	-13.815	-15.295	-15.32	-11.186	-12.143	-11.889	-12.195	-15.828	-12.391	-12.247	-11.692	-13.192	-11.034	-11.823	-12.258	-11.018	-12.553	-13.555	-13.211	-13.688	-15.219	-14.831	-14.103	-14.634	-13.239	-11.749	-13.942	-11.413	-13.79	-12.37	-15.012	-14.31	-12.612
0.73321	-0.50563	-4.7963	1.3623	-1.9855	-1.1075	0.27209	0.81251	-1.8652	0.025475	0.089275	-0.86182	0.081371	-1.3069	-0.34738	0.16944	0.17056	-3.4131	-1.9384	-2.3949	-1.703	-0.2771	0.087134	-1.9949	-1.22	-0.050939	-2.3781	0.48651	1.512	-0.15462	-1.3756	-1.5212	0.34254	-0.72384	-0.2882	0.013243	0.63638	0.44755	-0.9133	0.88357	0.058994	-2.6837	0.58914	1.1471	-1.6948	-0.91441	-0.82746	0.93147	-0.35595	-0.34671
-1.0058	-0.031038	-1.3763	-0.36721	1.4812	2.3914	-0.12571	0.40115	1.1714	1.0113	0.46351	1.0068	0.83599	0.34866	-0.76696	2.5502	-2.0503	-1.0566	-0.18517	-0.71869	0.6328	0.26748	-0.48415	-0.39257	0.188	-1.6504	-0.99988	-3.9553	-0.18202	-1.529	-2.4151	1.024	0.9889	-2.6222	-0.98212	-0.49888	-2.3476	2.3204	1.25	-1.0453	-0.48801	-0.41961	2.2661	-0.17568	-1.5391	0.83153	0.071789	2.1496	-0.58015	0.42296
-4.0256	-3.9356	-3.575	-3.479	-3.8055	-0.80978	-3.7707	-4.545	-2.2697	-2.8414	-2.3783	-6.6019	-2.6146	-4.0607	-1.9058	-2.2869	-3.6964	-4.9094	-4.5586	-3.4201	-5.0979	-2.6797	-3.9237	-3.6761	-4.201	-4.4761	-3.1016	-1.8888	-5.8028	-3.6454	-5.6592	-4.7748	-5.2487	-3.6484	-3.6522	-4.7853	-6.8696	-3.9415	-4.5736	-1.6118	-4.1068	-3.1427	-2.0002	-4.393	-3.442	-5.6429	-3.3859	-2.1816	-4.3941	-2.5554
-2.3135	-1.7362	-3.1227	0.12465	-0.78946	-0.84236	-1.2573	-1.1561	-1.9331	-1.2945	-1.4564	-2.7482	0.51507	0.20809	-3.134	-0.79657	0.13979	-3.0331	-0.79207	-1.8506	-3.4898	-2.2167	-1.43	-0.22057	-3.1004	-1.3858	-1.676	-3.1614	-1.3997	-1.0942	-2.4919	0.54292	-1.945	-2.0243	0.50063	-2.375	0.12579	0.85938	0.2924	-2.5873	0.93993	-2.7008	-1.2667	0.70858	-1.634	-1.729	0.15428	-0.63265	0.052335	-2.5362
1.0279	-3.5198	-1.7185	-2.6978	-1.3515	-1.209	-0.72833	-2.0821	-3.1021	-1.8087	0.15709	-0.56382	-0.42668	-2.6907	-0.38749	-1.2608	-4.287	-2.6648	-1.1131	-1.2662	0.83549	-1.5224	-3.6478	0.30123	-3.7485	-0.24032	-2.7707	-1.2551	-0.35728	-1.5635	-1.1141	-2.3518	-2.2231	-2.8466	-1.0104	-0.77914	-1.8949	-2.5004	-0.73593	-1.2409	-0.64254	-0.73298	-1.4774	-2.8678	-1.2291	-1.2057	-1.1408	-2.0963	-2.5798	-0.86063
-2.0528	-2.1235	0.61799	-2.7069	-1.6649	-0.97226	-2.3384	-3.0007	-2.2714	-2.6055	-2.6497	-2.8512	-2.3895	-1.2891	-1.8639	-2.0395	-1.3126	-0.58224	-2.2218	-0.75489	-2.5155	-0.70673	-3.0752	-1.3972	-1.0612	-0.24452	-1.8492	1.1703	-3.3214	-0.74275	-0.59074	-1.6753	-2.081	-0.37278	-0.89208	-1.977	0.41213	-1.0615	-0.69291	-2.3713	-3.3099	-3.7172	-3.0105	0.21219	-0.50775	-2.9587	-2.3896	-1.6485	-1.2744	0.16896
1.7364	2.3178	-2.4694	0.16297	1.0819	2.0142	-0.48355	-2.5301	-1.1706	-0.80225	0.21919	0.345	0.070281	-2.5473	0.99835	0.55965	0.83045	-0.29256	0.26734	1.5374	-1.3901	-0.87557	-0.97852	-0.81984	-0.4269	-1.2579	2.0309	0.42881	-0.6477	-0.92108	1.7463	-0.082376	0.16253	2.177	-1.8913	-1.1397	0.085768	2.9012	-1.4352	-2.6749	0.033084	0.86228	1.2532	0.2509	-1.117	0.23309	-0.23671	2.5816	1.2555	-1.085
0.21806	-1.8668	0.9087	-0.19481	-1.2482	-1.4947	-2.0558	0.38431	-0.89417	-0.71927	-2.6849	-1.9821	-0.98526	-2.3326	-1.8939	-4.5559	-0.72611	-2.7275	-1.7393	-2.2762	-1.9105	0.85102	-0.86872	-3.1826	-0.93618	-0.18832	-0.97582	-0.37543	-1.145	-3.6656	-1.0129	-0.97362	-2.7975	-2.2325	-0.066471	-0.47455	-2.6559	-0.83037	-1.951	0.89388	-1.5645	-0.40342	-0.10311	-0.21025	-1.4587	-1.8397	-1.8189	0.31147	-0.90184	-3.9856
-11.051	-13.587	-7.9688	-10.724	-11.094	-10.453	-12.055	-11.851	-9.9603	-12.043	-12.563	-12.071	-10.591	-10.72	-11.34	-12.294	-12.149	-10.277	-13.026	-13.36	-11.729	-11.766	-11.494	-9.8809	-10.382	-11.349	-11.621	-13.808	-12.313	-9.141	-11.773	-12.86	-11.983	-11.248	-12.402	-8.0088	-11.191	-9.506	-8.7675	-11.21	-10.537	-12	-10.344	-10.061	-10.904	-11.648	-9.823	-12.328	-10.745	-11.9
2.1704	1.9669	-1.0139	0.30001	-0.35931	0.38615	-0.81992	2.3866	0.58269	1.2796	0.86078	0.56927	1.1516	0.98557	3.3784	3.1534	-0.18204	0.51956	1.8718	-0.44127	1.4983	2.0159	1.1162	1.523	2.1038	0.55092	-0.72339	0.31386	-0.76052	0.18257	0.98519	2.5605	-1.3705	-1.3427	0.86061	0.25217	-1.526	-1.2681	-0.56357	0.16925	0.029038	1.5104	-0.14019	-2.1195	1.9631	1.4693	1.0827	1.4286	-0.22402	-0.085198
9.1658	9.322	8.5212	10.507	5.9734	10.46	7.1051	7.5484	7.7534	7.0612	8.4108	9.633	7.5873	9.7206	9.3761	9.8428	8.5068	8.5919	8.2985	9.9945	8.1965	6.9781	6.8985	8.3053	8.7566	9.5687	9.5593	9.3661	8.6972	7.4407	11.299	7.5974	8.0211	8.8378	8.7363	5.8122	9.1315	7.4778	8.9628	8.6773	8.4867	8.4884	8.5178	8.9419	9.0985	7.8372	7.6871	9.7751	9.1293	8.9763
0.11873	0.06448	-1.595	0.35784	-1.2477	-2.2812	1.7226	0.23029	0.25909	1.1809	-0.22759	0.23015	-0.75846	1.2981	-1.2808	0.82578	-0.88828	1.1016	0.71755	2.3867	0.94933	0.25834	1.4762	0.035157	1.6721	-0.59945	0.74792	0.52356	1.169	0.042713	-0.98581	-0.47399	-0.93425	0.84561	-2.4091	0.6752	-0.13605	-0.76153	-0.9719	-1.1581	-0.7394	1.9011	1.5753	1.2127	-0.072874	-0.63951	-3.4346	0.18481	0.22455	-0.036848
-2.1094	-1.6531	-0.67075	-1.3769	-3.3377	-4.3554	-2.1692	-1.1375	-4.2642	-1.4566	-3.268	-3.0229	-0.11378	-0.63948	-1.4998	-5.1734	-3.2898	-3.6421	-2.7048	-1.963	-2.1706	-3.9024	-2.9154	-1.834	-3.779	-0.97526	-1.5439	-4.2235	-2.5482	-1.6784	-1.0811	-3.7315	-1.797	-2.4393	-2.5336	-2.0804	-3.5654	-2.1629	-2.1256	-3.443	-1.2735	-2.8863	-3.1191	-4.3893	-3.0236	-4.5414	-1.1214	-3.4073	-1.9438	-2.7747
-10.089	-12.039	-10.172	-10.478	-12.728	-9.1475	-11.16	-10.447	-12.607	-11.251	-10.941	-11.065	-12.267	-10.363	-11.873	-11.422	-10.079	-11.353	-12.567	-8.2682	-11.205	-12.208	-10.677	-12.916	-9.3827	-11.978	-12.354	-9.8991	-10.686	-10.177	-12.221	-13.397	-11.969	-10.903	-10.352	-11.357	-12.345	-11.3	-10.824	-8.9145	-12.115	-10.207	-11.035	-12.275	-10.186	-11.259	-11.93	-11.372	-11.901	-9.4506
5.0363	4.8139	7.3509	3.3379	5.308	5.8863	7.3926	5.2206	6.22	4.8862	4.0169	4.8947	7.5589	3.0207	7.946	4.5574	3.852	7.8139	5.6005	5.7847	6.0325	5.3802	5.0027	3.9743	7.3083	6.7252	7.0263	7.0207	3.5471	5.37	6.0519	7.7989	5.7272	5.0188	6.4303	6.2246	5.1372	5.6077	3.5607	7.4831	1.8448	7.2388	6.9482	5.9142	8.4662	5.8395	6.5116	3.7337	4.0251	5.8142
-23.598	-22.861	-21.563	-23.147	-20.19	-19.764	-23.288	-24.078	-21.979	-21.685	-22.388	-21.221	-23.738	-21.561	-21.272	-24.953	-18.462	-22.379	-21.384	-22.552	-19.649	-22.746	-21.776	-22.369	-22.919	-22.276	-20.514	-22.747	-23.058	-21.775	-20.619	-22.288	-23.658	-22.262	-23.705	-23.432	-21.57	-23.825	-22.958	-23.601	-22.415	-21.843	-22.313	-22.153	-22.936	-24.6	-23.255	-22.028	-23.783	-23.33
4.8412	0.066293	1.2443	1.4327	2.8715	0.55903	1.0293	0.7407	0.35274	0.59307	-0.10638	3.7701	1.4553	1.4218	1.4921	3.693	0.96852	1.8024	3.3737	1.8411	-0.24246	1.3943	2.4238	3.1729	-0.79623	0.22369	-0.83055	2.212	1.0371	-1.727	-0.40396	1.976	2.487	1.1109	2.8491	1.5797	0.9778	3.058	1.9944	0.25115	0.24239	1.3416	1.7785	1.6154	0.51031	0.15166	-1.0311	2.2756	1.8401	0.78095
-10.395	-9.1751	-9.5462	-8.3481	-11.679	-8.4537	-10.067	-9.9216	-6.9723	-11.26	-11.095	-11.812	-9.9133	-8.8854	-10.104	-12.358	-10.146	-9.5081	-9.7245	-10.949	-10.79	-10.628	-10.934	-9.0102	-11.394	-8.9791	-12	-12.074	-9.3954	-13.082	-10.698	-10.521	-9.4915	-12.658	-12.394	-11.637	-9.8914	-11.594	-10.293	-10.365	-11.758	-9.4443	-13.39	-10.42	-11.825	-9.629	-11.155	-9.6785	-11.734	-9.355
2.45	0.50264	2.0862	-1.4425	-0.1203	1.0248	-1.7822	1.2401	-0.43994	0.11469	-0.23744	0.44283	2.3009	-1.317	-0.89192	0.92851	0.19395	-0.93375	1.0174	-0.31042	1.9741	0.93566	1.4137	-0.21067	-1.1621	2.5259	1.7574	1.1622	-1.6857	-1.2079	2.2918	1.8699	0.93592	0.9615	1.119	1.9056	0.20543	-0.397	0.2954	-0.73174	-1.1853	0.39206	1.8027	-1.9348	0.75681	1.1963	-0.39894	-1.9263	0.85343	0.48173
-2.0533	1.7482	-0.52119	-0.9928	0.43021	-1.7999	-2.1759	-1.446	-0.47586	0.81993	0.023155	-3.3169	-1.5465	0.77193	-0.8783	-1.4807	-1.0957	-2.8755	0.33101	-0.84856	-2.03	-0.20347	-1.2726	-0.11172	-1.5359	1.0909	-1.3192	-1.7898	-0.18074	-0.20073	-1.1288	-2.2091	-3.3201	-0.49298	-0.58093	-1.8616	-2.2573	0.63911	0.16562	-4.5057	-0.10547	-0.28578	-1.6368	-1.3205	-0.71124	-1.9925	0.27256	0.43697	0.42347	-2.3131
0.60967	1.8714	1.9354	-2.4456	-2.1928	0.3636	1.8804	0.16034	1.9768	-1.0701	0.7934	2.404	0.66004	-0.72295	2.7339	0.18419	0.40455	3.0767	1.173	1.3201	2.6345	-0.83802	0.20228	0.34729	1.1987	0.8278	2.8317	1.5359	1.397	1.6081	-0.44689	0.28899	-0.8914	0.28704	-0.53489	2.0932	-0.98005	-0.28199	-0.51838	0.62979	-0.60101	-3.5395	-0.92959	-0.44334	2.9213	-1.5311	0.14427	0.66191	-0.51117	-0.42448
-1.9628	-1.2176	-2.0968	0.34548	-1.3765	-0.13854	-3.1594	-1.7438	-0.61716	-2.7455	-3.342	-2.5871	-3.6166	-1.1888	-2.4134	-2.6335	-0.74721	-2.904	-0.5423	-2.2137	-2.4439	-1.245	1.5565	-0.71272	-1.6937	-0.11344	-2.0216	-1.0022	-1.7748	-0.93537	-1.6622	-3.9674	-3.2227	-1.0751	-0.27574	-1.0586	-3.0474	-2.8427	-1.4553	-4.1673	-2.036	-1.2252	-2.198	-1.1734	-0.72128	-2.9121	-2.4325	-1.3238	-1.4546	-2.1379
0.39362	1.6109	-0.60884	-0.82846	-0.49038	2.4789	2.0974	0.13973	1.9893	1.046	1.2406	-1.1876	1.5196	1.2904	-0.93943	-0.014586	-1.8221	1.3637	1.1023	0.42944	1.1025	-0.17239	0.83366	-0.56456	1.9341	-1.6755	-0.79048	2.289	-1.2127	1.0578	1.555	-0.97508	0.44734	-0.82165	-2.2778	-0.50317	0.42991	-0.80692	0.34847	1.1842	1.4215	2.7564	0.79833	-0.092098	1.6504	0.75711	1.4504	1.8538	0.91219	1.46
-13.769	-14.755	-14.398	-14.3	-14.75	-13.465	-15.479	-14.188	-13.72	-13.218	-15.671	-14.727	-13.473	-15.427	-13.342	-15.432	-15.259	-14.66	-16.142	-14.853	-13.706	-15.852	-16.751	-13.085	-16.206	-14.888	-12.834	-13.989	-14.719	-13.173	-14.794	-14.368	-11.684	-13.408	-15.325	-13.292	-16.009	-16.864	-15.813	-17.16	-13.868	-12.306	-16.535	-16.048	-14.497	-14.012	-14.632	-15.948	-15.579	-13.689
-1.3077	-0.59125	-1.0778	0.20128	2.1602	-0.86208	1.3957	-0.087679	0.19944	1.6127	-1.101	1.044	0.52864	1.3954	0.60145	1.3413	-0.20718	-0.55505	0.67874	-0.72206	1.3028	0.31064	1.0526	1.6446	0.39884	-0.72639	0.56633	-0.88235	2.131	0.083895	1.1289	-1.7307	0.8679	0.10709	-1.3507	0.11635	-0.19539	0.80584	0.24554	0.3071	-1.2597	-1.4356	-2.329	-0.41871	0.99402	-1.0688	-0.97235	0.71636	-1.7472	0.58658
-12.465	-10.365	-13.959	-11.499	-12.587	-11.619	-13.544	-12.72	-12.391	-13.68	-12.696	-12.786	-13.003	-15.344	-13.466	-12.491	-14.304	-10.414	-10.77	-13.503	-14.368	-11.727	-13.335	-11.613	-13.5	-14.023	-11.22	-10.726	-14.112	-13.045	-10.986	-15.126	-12.972	-13.201	-14.131	-13.074	-12.968	-11.785	-13.566	-12.029	-12.015	-13.663	-13.418	-13.593	-15.292	-11.061	-14.133	-14.996	-11.929	-13.594
-10.684	-11.601	-12.66	-13.293	-9.5554	-11.826	-11.306	-11.151	-12.349	-9.8861	-12.764	-10.517	-13.405	-12.962	-10.998	-14.155	-12.326	-11.707	-11.415	-10.595	-12.444	-12.863	-11.841	-11.268	-12.936	-11.328	-10.308	-10.202	-12.363	-9.1301	-13.392	-9.4321	-12.105	-10.895	-11.018	-12.403	-11.723	-12.762	-11.801	-10.022	-12.631	-13.526	-12.068	-11.144	-12.265	-11.027	-9.7307	-10.877	-15.418	-12.025
-20.494	-21.591	-22.023	-21.619	-22.588	-22.151	-21.319	-23.199	-22.098	-21.145	-23.112	-22.172	-24.734	-20.236	-19.967	-21.856	-23.777	-22.273	-22.845	-23.577	-20.661	-20.782	-23.487	-20.51	-20.804	-23.337	-20.373	-20.801	-21.091	-22.736	-20.272	-23.796	-22.893	-22.678	-24.971	-20.699	-20.373	-23.817	-21.641	-22.108	-20.769	-20.004	-22.097	-21.07	-20.803	-22.794	-23.885	-23.347	-21.224	-21.19
0.38953	0.4816	-0.88074	-3.8688	-1.8627	-3.3305	-4.094	-1.2633	-1.7869	-1.8543	-1.0404	-4.662	-1.1344	-3.7358	-2.7416	-1.5121	-0.1485	-3.1025	-1.4179	-3.9425	-3.1871	0.59562	-2.6688	-1.8543	-2.5065	-2.2909	-1.3387	-2.1926	-2.3042	-1.5529	-2.5675	-2.7415	-2.676	-2.1476	-1.0435	-2.3152	-3.9865	-2.1219	-1.6097	-1.8382	-2.5961	-2.1451	0.26706	-1.8906	-2.3611	-3.9638	-1.2454	-2.7326	-2.4397	-1.8934
7.1019	4.6527	4.2587	6.524	5.7109	6.0452	6.525	7.2059	6.8951	5.7158	6.999	5.927	3.6621	7.1013	7.3106	4.2474	4.8699	3.8171	6.0005	4.9796	4.7927	7.2345	2.2044	5.9617	5.7851	6.6683	4.9208	5.0065	5.8809	7.3938	5.1534	5.4384	4.3341	5.3727	4.7031	2.9833	4.2176	5.7575	5.9804	3.5699	5.6762	7.3272	6.5844	4.9678	4.8503	7.4428	6.5227	5.9423	5.0965	6.1463
0.071167	-2.5989	-0.4359	0.30706	-1.4972	-2.8324	-0.90034	2.0476	0.36943	0.53913	0.28408	1.355	-0.61901	-1.226	-1.0276	-2.3384	-0.62806	-1.5768	-1.3653	-0.9964	-0.0859	-1.0962	0.61525	1.4989	1.1754	1.9551	-0.31848	0.82874	-1.127	-1.7043	0.2043	3.0544	0.87542	1.7803	-0.98612	1.9305	0.99758	-0.56923	0.63287	-0.66481	-2.2271	-0.02021	0.081175	-0.342	0.76023	-1.532	0.94145	0.61772	-0.61988	0.087882
-1.5138	-0.91038	-2.5629	-3.0158	-3.5983	-0.7545	1.1043	-0.82752	-2.826	-1.7273	-1.6992	-0.29905	-1.9332	-0.98223	-2.8068	-1.055	-1.3845	-1.2913	-0.1348	-3.0414	-0.1722	-3.1762	-1.5996	-0.88366	-0.17613	-0.67552	-3.7922	-0.28739	0.21318	0.00096155	-0.99478	-2.3841	0.20098	-0.15798	-1.9987	-2.5792	-1.9352	-3.0336	-0.56038	-1.5078	-0.23767	-1.4581	-2.8272	-1.444	-1.8153	-2.6034	-0.07705	-3.5942	0.18729	0.30967
-11.683	-14.178	-12.98	-10.067	-15.739	-12.488	-13.472	-13.701	-13.591	-13.394	-13.297	-13.791	-10.23	-13.353	-14.131	-13.875	-12	-13.691	-13.844	-13.214	-13.875	-10.112	-11.16	-14.242	-13.97	-14.252	-12.052	-13.051	-11.229	-13.709	-12.8	-13.083	-12.079	-10.761	-15.209	-12.83	-11.359	-11.912	-14.75	-14.068	-13.957	-13.468	-11.605	-11.856	-11.195	-12.201	-12.301	-12.252	-14.09	-11.475
-1.8123	-2.5137	-1.8147	-1.6131	-4.4351	-2.0051	-3.9711	-3.3722	-3.8036	-4.0974	-5.0557	-2.6175	-3.8975	-4.8394	-5.499	-1.4538	-4.8433	0.33404	-2.2571	-2.6383	-3.3741	-2.0976	-4.9724	-3.2298	-5.419	-1.8199	-4.0131	-5.2913	-4.5421	-4.4391	-5.209	-4.6911	-3.0407	-1.645	-2.7003	-3.8645	-4.949	-2.9079	-4.7058	-4.2964	-4.7501	-4.4733	-3.9669	-2.6137	-3.7335	-3.6643	-6.0471	-4.2961	-3.1754	-3.4025
-2.0672	-1.795	-2.8341	0.39308	-1.3659	-4.0427	-1.7014	0.68831	-1.3195	-2.3986	-2.4887	-1.991	-1.2852	-3.9647	-1.814	-2.9915	-1.1112	-0.66459	-0.85627	-0.83893	-1.8072	-5.5858	-3.1341	-1.5686	-2.2509	-1.5684	0.14297	-0.35091	-2.8347	0.68364	-1.9121	-0.77018	-0.53841	-2.2021	-1.9038	-1.1378	-2.0686	-0.97812	-3.4342	1.8759	-1.3466	-1.3101	-1.1327	-1.2757	0.31976	-2.4615	0.79879	0.36294	-0.16025	-3.5539
3.7888	0.39131	1.7977	0.013553	2.2717	1.0241	3.0735	2.5117	1.3227	0.027879	0.71087	-0.36165	2.5412	2.2874	3.1514	0.40121	2.9399	0.26063	1.536	4.0013	1.8193	2.572	0.23966	0.49187	2.3212	1.3427	1.2576	0.78205	1.0179	2.9739	0.092572	1.5192	2.8305	2.3907	2.2548	0.60825	1.5388	2.3563	2.7262	0.84176	0.30976	4.2228	0.6903	2.3161	0.0011041	1.8109	-0.65795	2.1609	3.7417	1.1972
-10.061	-11.546	-10.961	-11.748	-10.364	-11.187	-11.627	-11.283	-11.826	-10.563	-11.059	-9.0401	-12.581	-11.463	-10.691	-12.655	-9.5059	-8.7661	-9.9131	-11.748	-12.538	-8.5285	-10.467	-9.688	-11.636	-10.3	-10.264	-9.545	-7.4216	-10.563	-8.1935	-11.839	-9.9131	-11.163	-10.778	-10.6	-11.395	-10.854	-11.94	-10.006	-11.379	-12.405	-10.41	-10.047	-9.7734	-11.505	-11.624	-12.733	-11.561	-9.8541
-2.4542	-3.2525	-2.5139	-1.4079	-3.7186	0.13422	-5.4512	-2.1188	-2.2559	-3.3937	-0.78388	-1.002	-1.3684	-1.5836	-0.40534	-4.4318	-0.7208	-1.6185	-3.1175	-1.54	-3.0075	-1.443	-2.6497	-1.9303	-4.0292	-2.0563	0.24432	-3.292	-1.594	-0.37684	-2.2058	-2.4559	-3.1993	-1.8034	-2.0115	-1.3898	-3.2767	-2.1068	-1.7063	-0.55733	-5.1303	-1.5138	0.95344	-4.0758	-1.4048	-3.2112	-0.89083	-2.1261	-1.6751	-1.9483
-7.2814	-6.0484	-8.0629	-5.7042	-4.8019	-4.9807	-5.9067	-8.3177	-4.9139	-3.5271	-6.75	-6.3063	-4.1859	-6.8211	-5.7789	-5.0596	-7.1513	-5.6262	-5.608	-6.1472	-6.8255	-6.7131	-6.462	-6.3018	-3.5706	-7.7384	-7.5587	-6.4841	-7.5649	-6.5032	-5.403	-8.1664	-8.0426	-7.1492	-5.8396	-6.1873	-4.6189	-8.0294	-6.7712	-7.9534	-3.3979	-5.7749	-7.9289	-7.5576	-7.7802	-5.6574	-5.6893	-8.6353	-5.2499	-5.6407
-4.4684	-7.7602	-4.7002	-4.7741	-5.2033	-7.6172	-7.2081	-5.269	-5.1433	-3.3479	-5.3302	-2.8292	-5.3081	-4.4783	-4.8382	-3.4231	-6.5158	-7.2981	-6.8993	-5.7023	-5.5853	-7.239	-5.0857	-6.3306	-4.9853	-5.8577	-5.3646	-7.8459	-4.3434	-5.7317	-6.1671	-7.7742	-6.7256	-5.3544	-4.398	-6.041	-7.6862	-3.5667	-3.6797	-5.5936	-6.6601	-6.0418	-3.23	-5.7156	-7.6519	-8.2119	-5.9503	-5.883	-6.013	-5.5059
-1.3754	-1.6467	-3.3479	-4.6793	-4.0451	-2.8398	-4.8947	-0.98703	-3.0895	-2.9479	-4.0392	-0.7793	-2.5104	-2.2565	-0.52861	-3.3887	-2.9266	-2.224	-5.0723	-4.6322	-1.5784	-3.1627	-3.4185	-2.0492	-2.8488	-4.2757	-2.605	-0.68636	-2.6789	-1.3361	-1.9636	-2.0974	-2.7112	-1.7047	-2.5213	-2.7115	-1.22	-1.8051	-2.686	-1.4809	-1.6261	-1.8714	-2.8856	-1.0959	-1.0012	-1.6286	-4.0362	-2.6471	-0.94278	-3.9058
-0.15577	-1.359	-2.5144	-0.93659	-1.6612	0.33177	-0.62331	0.13198	0.038281	-0.89202	-0.98508	-0.14927	-0.36017	-2.0735	-0.35381	-1.2275	0.27345	-0.32745	2.1337	-3.1247	-1.2228	0.16141	0.34887	1.3671	1.4684	-1.5653	-0.4339	-0.20595	0.51806	-0.32499	-0.085821	0.95524	0.95478	1.0168	1.3644	-0.25024	-1.1824	1.3582	1.3499	-1.0804	-0.51915	-0.16442	0.89716	1.1302	-0.039614	0.71585	-0.41182	-1.418	-1.0933	0.25437
-15.078	-12.088	-14.507	-14.578	-14.079	-14.865	-16.836	-14.059	-12.605	-13.163	-13.508	-14.463	-12.968	-16.037	-12.729	-13.449	-12.682	-13.848	-14.972	-13.19	-12.758	-11.989	-15.557	-12.249	-12.545	-13.996	-12.477	-15.418	-13.744	-16.175	-13.016	-13.699	-14.25	-14.522	-13.096	-11.894	-13.998	-13.381	-12.995	-11.452	-12.406	-13.64	-14.262	-12.225	-13.094	-14.719	-12.935	-12.59	-16.049	-15.391
-3.2498	-6.3297	-4.0144	-3.0376	-3.0973	-5.0774	-3.9087	-3.7323	-3.2022	-5.2792	-2.3718	-0.81189	-3.2988	-0.92273	-3.7836	-2.3259	-1.9935	-2.6078	-0.75645	-1.6854	-2.3839	-1.0821	-2.1774	-4.195	-0.79698	-5.1776	-0.34764	-1.3877	-0.90071	-1.5389	-3.658	0.96642	-2.4745	-2.6922	-3.1056	-4.2041	-1.1241	-1.2829	-3.3054	-1.4594	-2.9003	-1.5303	-2.6644	-2.9877	-2.2615	-0.38453	-1.7883	-1.3713	-0.70768	-2.7199
4.2227	-0.7675	-0.12044	1.4159	0.64005	-1.0605	0.94054	0.71041	0.96983	0.077628	2.1298	-0.17741	0.17116	1.9368	1.3459	3.7341	-0.15267	1.813	-0.50908	0.66075	0.10749	0.43942	0.93479	2.4395	0.088133	1.5275	0.061899	1.199	0.3462	2.0269	-0.34325	0.20691	0.24883	-1.3653	0.61242	2.3686	1.6164	0.89934	2.2887	1.3287	-0.90653	-1.1515	-1.0054	0.086817	0.808	0.41266	0.074895	0.92557	3.3894	3.4226
-11.988	-14.092	-10.905	-14.988	-13.107	-12.978	-11.191	-12.071	-11.8	-12.166	-11.293	-13.488	-13.628	-12.714	-11.119	-12.623	-14.291	-12.618	-14.449	-11.355	-11.126	-11.783	-12.529	-12.984	-15.372	-15.822	-14.21	-11.266	-13.084	-12.822	-11.145	-10.205	-10.971	-13.24	-13.746	-13.781	-12.427	-15.464	-12.424	-12.112	-12.893	-13.776	-13.219	-12.036	-12.74	-11.966	-12.716	-14.131	-11.978	-13.226
-8.5492	-13.45	-11.957	-12.107	-11.045	-12.68	-11.21	-11.767	-13.91	-11.037	-11.988	-13.009	-12.5	-11.858	-14.06	-12.91	-10.214	-12.944	-11.728	-11.701	-12.246	-13.247	-12.763	-13.489	-11.403	-12.941	-12.152	-11.128	-12.229	-11.985	-10.62	-10.614	-9.0964	-12.346	-11.028	-11.992	-12.022	-11.681	-12.948	-11.449	-10.413	-11.044	-11.963	-11.182	-11.336	-12.33	-12.425	-14.169	-10.537	-10.793
-16.05	-16.992	-13.037	-15.19	-13.443	-13.976	-14.325	-14.749	-15.827	-16.814	-13.197	-15.763	-15.599	-14.936	-14.062	-15.292	-15.361	-14.919	-14.216	-16.553	-15.729	-17.042	-16.35	-14.423	-15.976	-16.649	-15.455	-14.539	-14.132	-15.372	-14.544	-13.863	-16.853	-14.128	-12.143	-14.379	-15.343	-12.467	-13.943	-13.579	-16.919	-15.387	-15.339	-15.006	-14.807	-12.613	-17.326	-15.766	-16.926	-10.603
-12.915	-14.457	-13.602	-16.574	-17.058	-14.018	-15.107	-14.646	-14.568	-19.792	-12.372	-14.665	-15.656	-16.494	-15.075	-15.088	-12.682	-14.878	-13.017	-15.169	-14.651	-13.854	-16.818	-12.056	-16.82	-13.229	-13.392	-17.406	-13.662	-13.546	-13.151	-13.129	-13.418	-12.233	-13.335	-14.189	-15.556	-13.957	-15.229	-15.207	-14.247	-13.804	-14.759	-15.869	-14.092	-15.127	-16.161	-14.942	-11.901	-13.273
-23.167	-22.931	-22.649	-21.771	-21.817	-21.328	-19.303	-20.363	-22.015	-23.205	-18.815	-24.126	-20.658	-21.517	-21.284	-23.379	-20.699	-21.55	-24.525	-21.641	-21.491	-22.606	-22.96	-21.339	-21.824	-22.996	-23.045	-21.748	-22.052	-21.468	-21.284	-22.376	-23.017	-20.955	-22.497	-22.423	-24.196	-21.643	-22.166	-22.721	-22.549	-19.851	-22.027	-21.697	-21.494	-22.551	-22.102	-22.823	-21.625	-21.91
-14.193	-16.535	-15.568	-15.169	-14.31	-14.888	-12.852	-11.677	-14.928	-13.301	-14.078	-16.001	-13.961	-14.541	-13.58	-15.041	-12.009	-15.382	-14.221	-10.978	-14.514	-14.132	-12.747	-12.755	-12.753	-15.525	-16.06	-14.092	-14.162	-13.837	-15.037	-14.968	-15.397	-14.307	-12.478	-13.966	-13.986	-14.468	-15.293	-13.774	-12.884	-13.881	-13.479	-12.642	-14.046	-15.992	-14.374	-14.063	-13.762	-12.922
0.091449	2.9448	2.2869	0.097214	-3.2678	-0.14544	1.2837	-0.59711	1.6871	-1.13	0.82684	0.36657	1.7903	-0.68892	0.2943	-1.1586	0.091597	-1.2539	1.7841	-1.7434	-0.44349	0.60388	-0.381	1.5631	-0.86448	-1.8613	-0.25194	-0.036929	1.342	1.7199	-0.46545	-0.03337	2.3831	1.3783	-0.66532	0.4564	-0.27055	-1.321	-0.38011	1.5454	-0.038036	-0.70186	-1.9629	1.7011	-2.0468	0.0084217	-0.77443	-2.0856	0.84024	-1.977
7.8204	5.9007	7.0897	6.0414	7.531	9.4231	7.9902	8.1621	6.7191	7.3613	7.4781	9.0144	6.2828	7.1019	7.4289	9.6912	5.487	8.2594	9.036	9.5899	5.3271	8.3351	7.1429	8.2105	4.94	8.2854	9.1558	6.0863	6.8867	6.4174	7.96	6.1395	5.9694	9.216	8.8039	8.4597	7.4025	8.6727	9.5364	6.336	6.0888	8.3302	9.3674	12.567	7.2639	9.0844	7.749	9.2155	6.675	8.8173
-14.632	-12.417	-14.116	-14.638	-13.126	-13.825	-14.389	-13.316	-14.271	-11.63	-12.658	-12.193	-11.992	-15.008	-14.57	-14.793	-13.559	-13.96	-12.44	-13.224	-14.715	-14.245	-15.705	-14.671	-13.685	-14.135	-11.531	-16.003	-12.18	-13.618	-13.113	-13.239	-12.944	-13.39	-12.595	-14.691	-10.802	-13.218	-12.988	-14.241	-10.868	-13.972	-10.908	-12.814	-12.377	-14.085	-13.286	-15.684	-13.994	-12.485
-11.515	-11.021	-9.99	-9.358	-12.539	-11.228	-10.414	-13.153	-11.886	-11.622	-9.6484	-9.4797	-11.885	-7.7743	-8.7194	-9.8602	-10.899	-11.302	-10.226	-9.3377	-10.821	-11.686	-10.845	-8.9795	-11.865	-7.836	-15.336	-11.431	-10.088	-12.512	-11.353	-8.9457	-13.28	-10.031	-12.989	-12.456	-12.446	-11.808	-9.1232	-10.622	-11.46	-10.436	-10.361	-9.0005	-11.076	-11.744	-11.078	-9.297	-8.872	-9.342
-13.651	-16.155	-15.277	-12.928	-13.894	-14.713	-14.993	-14.917	-14.405	-16.013	-15.668	-12.668	-14.389	-15.683	-14.242	-15.072	-15.618	-14.055	-15.032	-13.655	-14.465	-16.577	-15.656	-15.687	-16.901	-12.975	-15.358	-14.952	-13.959	-14.56	-12.771	-14.213	-15.316	-13.832	-12.735	-12.178	-12.313	-13.591	-13.592	-12.244	-15.227	-14.116	-12.945	-13.604	-15.219	-15.506	-12.811	-13.62	-14.724	-15.809
-7.9182	-8.2119	-7.723	-8.8724	-4.1638	-5.5847	-6.3052	-6.1958	-3.8875	-5.6598	-5.8672	-6.7679	-5.835	-7.9745	-7.3108	-6.1083	-6.9846	-5.3415	-6.5447	-6.7204	-5.822	-4.2238	-5.6752	-7.4785	-4.5324	-6.6592	-8.2431	-7.4233	-5.2666	-5.7698	-6.7698	-5.9674	-5.6556	-7.1621	-5.8533	-5.5863	-6.4753	-3.5563	-6.5104	-5.7374	-6.2253	-7.0463	-5.2171	-5.1045	-6.3874	-7.391	-4.7606	-5.3824	-5.5161	-8.0195
-4.9775	-2.9862	-2.8691	-1.8897	-3.6134	-1.1371	-5.4285	-2.2822	-2.889	-5.0999	-4.521	-3.3496	-4.1088	-2.2207	-3.9631	-3.7336	-3.3284	-0.82995	-3.4781	-3.2071	-1.9499	-3.7597	-3.0385	-2.9413	-2.9203	-3.6436	-2.1305	-6.1452	-2.8973	-5.3101	-1.048	-2.1988	-3.8353	-3.0207	-4.7264	-4.3768	-0.82421	-4.359	-4.3709	-3.31	-1.0367	-4.4904	-2.406	-1.9064	-3.3918	-4.2187	-1.037	-2.6874	-4.2938	-4.319
-20.523	-19.626	-21.7	-21.738	-18.079	-20.844	-21.532	-19.791	-21.871	-22.559	-19.485	-19.531	-21.854	-19.659	-18.92	-18.499	-20.651	-20.991	-21.217	-20.221	-21.569	-20.572	-20.574	-20.069	-21.729	-19.776	-20.908	-22.486	-19.329	-20.699	-20.064	-21.277	-16.249	-19.709	-21.29	-21.076	-22.04	-20.632	-21.194	-19.37	-20.183	-21.585	-21.186	-21.208	-20.744	-23.084	-21.201	-19.107	-20.695	-22.023
-12.456	-15.215	-13.754	-14.383	-14.115	-11.288	-11.373	-12.857	-12.266	-11.852	-11.532	-12.51	-11.117	-12.996	-11.64	-13.676	-13.252	-13.142	-13.784	-11.777	-12.674	-12.175	-13.629	-10.463	-11.109	-13.132	-11.366	-13.317	-13.17	-13.181	-12.478	-14.4	-13.167	-10.908	-10.829	-11.592	-12.691	-14.015	-13.539	-13.243	-10.08	-14.963	-12.372	-12.821	-12.296	-11.357	-12.182	-12.573	-14.266	-12.711
-7.9888	-8.2575	-9.683	-8.6447	-9.5506	-11.042	-9.7832	-8.0045	-11.049	-8.3793	-8.6468	-9.4745	-10.562	-9.0671	-8.3733	-10.074	-9.3144	-11.331	-10.196	-8.2363	-8.0779	-8.5955	-8.9439	-7.2143	-7.9208	-9.4203	-8.2046	-7.2408	-6.6956	-9.1961	-9.2406	-8.0376	-10.265	-12.28	-10.016	-6.9153	-6.2079	-10.331	-8.6609	-7.9504	-7.3319	-9.6638	-8.1141	-7.9994	-8.9382	-7.832	-10.012	-10.196	-7.1338	-9.3748
2.5505	1.4296	2.2076	2.8036	2.8708	2.4884	2.4597	3.4461	1.8991	5.2074	4.0335	2.7719	4.0283	2.7186	0.97976	0.64922	0.87948	0.63926	2.8901	0.70952	2.592	1.0069	3.3583	-0.23619	2.0803	1.9871	4.0286	3.306	5.0242	1.9449	2.7585	4.5538	2.7037	1.1056	5.2263	2.3799	4.035	1.005	2.7899	2.2862	2.1153	1.667	2.75	3.3417	1.5648	2.4701	1.7465	0.88518	3.4157	1.8917
-3.1789	0.76065	0.80323	-1.345	-0.34442	-3.5113	-0.25761	-0.56728	-3.0952	1.4036	-1.943	-1.6235	0.24554	-0.16319	-0.87631	-0.12377	-2.7052	-1.1951	-2.8562	-0.92138	-0.33607	0.17706	-2.1807	-2.447	-1.7408	-0.76534	-1.7492	-3.43	0.49898	-2.5839	-2.1958	1.0674	0.94339	-0.32607	-0.084706	-0.08336	-0.44745	-0.29459	-3.2436	-2.2986	-2.2445	-0.75614	-3.6996	-2.0093	-2.1303	-3.0058	-0.067202	-1.9134	-0.99171	-1.1909
-19.995	-19.941	-20.615	-22.134	-19.519	-20.094	-21.999	-20.213	-20.652	-18.505	-21.758	-21.994	-20.45	-20.698	-19.828	-19.287	-21.537	-20.156	-20.887	-18.408	-22.281	-22.493	-21.418	-21.091	-20.724	-21.528	-19.313	-21.256	-20.594	-19.612	-17.593	-20.971	-22.727	-18.256	-21.183	-21.217	-21.899	-20.194	-21.452	-17.405	-20.479	-20.856	-17.822	-21.632	-21.593	-19.458	-20.678	-19.021	-21.868	-20.393
0.62848	1.4432	1.1021	-1.3348	1.763	1.88	1.4169	1.4725	1.675	-0.24128	2.466	2.6936	-0.86011	-0.25328	1.3288	0.45744	1.1016	1.1439	0.41914	-0.91405	0.92052	1.7977	1.7401	-0.79822	-0.2679	0.75581	0.063961	0.33778	0.47048	4.2511	2.2333	-0.90047	1.0026	2.0407	1.3387	-0.22427	0.87229	-1.5757	0.84359	1.4337	2.9964	0.42583	-0.49807	1.6485	2.292	1.1332	1.4149	2.8146	0.44613	1.5669
7.8718	9.5056	9.254	10.098	10.825	10.083	8.2561	9.3909	7.3409	8.1329	5.5652	8.1023	11.217	9.9986	7.0767	9.5924	7.3305	9.2611	7.6198	8.6715	9.3662	7.0955	10.569	6.4903	8.4057	7.6756	7.3936	8.3059	11.233	6.456	8.9021	8.8098	8.2459	8.7008	8.35	9.3164	6.0713	9.9078	9.077	8.5747	10.63	10.175	10.07	6.5871	9.5147	7.1701	9.9329	7.2628	8.5468	9.3268
4.7443	7.2741	7.2631	6.2952	5.7323	6.1503	5.9815	5.796	7.9225	4.7537	5.2405	6.227	6.4536	7.1377	7.5746	6.9106	5.9293	3.8414	6.8895	5.5047	7.7553	8.8937	8.5447	7.9222	6.5799	7.5993	4.4562	7.0772	7.4168	7.3702	7.101	5.4469	5.0672	7.3361	5.9182	7.1304	7.8558	8.8027	6.9399	9.0269	5.6367	6.3273	6.8956	6.3803	6.8343	5.6392	7.1769	7.6366	6.8089	5.4327
8.881	7.6463	6.2692	8.2559	6.6511	7.023	7.0851	5.5724	8.2805	8.0964	8.6864	4.9782	8.5796	6.4355	7.556	5.8204	8.4475	7.3898	8.3199	8.4208	7.1644	6.9631	8.0091	6.7015	6.4335	8.2283	6.7572	8.3571	5.1213	9.203	6.9219	6.8757	8.2418	8.0083	7.5144	5.5185	8.1264	6.709	6.9595	6.6671	4.4602	8.1998	6.4594	6.0235	5.396	7.4831	8.3388	6.2382	7.168	6.2009
0.18948	-1.0788	-4.45	1.0407	0.68906	-0.86938	-1.8132	1.6958	1.8079	-1.373	1.2063	-0.018828	0.34428	0.48016	-1.0317	1.2841	-0.34149	0.53405	-0.57694	-0.21428	-2.7849	-1.8866	-1.4654	-0.71055	-1.0779	-0.61963	1.1535	1.3689	-0.22311	-0.36598	-0.097326	1.709	0.23658	0.46644	-1.7228	-0.55932	-0.95998	0.048519	-1.5945	-0.35858	-1.2679	-2.6623	0.94287	-0.64977	-0.71536	0.5851	-1.1471	0.10123	-0.25909	-0.52571
-5.0455	-3.5352	-4.5124	-1.564	-2.5082	-3.3111	-3.211	-4.9203	-2.8239	-4.5183	-4.1257	-2.5853	-4.4079	-4.8232	-3.4075	-4.6253	-5.4684	-4.1634	-5.7199	-3.6272	-4.9089	-3.4579	-3.4506	-3.79	-1.2583	-2.7404	-3.6744	-2.4886	-5.3678	-4.3441	-2.1527	-1.9134	-3.1583	-2.6887	-4.2437	-4.5574	-5.3079	-4.4227	-2.1694	-2.2518	-4.2375	-3.201	-2.7015	-5.8855	-4.3544	-3.9295	-5.4232	-2.887	-3.4074	-5.0396
-22.541	-19.452	-23.31	-23.763	-21.966	-20.942	-20.735	-21.636	-21.243	-23.15	-20.951	-21.43	-22.034	-21.877	-20.457	-22.486	-22.591	-23.573	-21.988	-20.388	-22.609	-24.747	-20.567	-20.763	-22.17	-22.012	-21.806	-21.88	-22.676	-20.483	-23.355	-23.149	-22.901	-22.398	-21.612	-20.657	-22.594	-23.123	-22.251	-23.768	-22.211	-22.039	-21.509	-21.104	-22.721	-22.68	-24.77	-21.534	-20.505	-25.456
-14.36	-12.968	-13.875	-12.184	-13.321	-13.256	-13.544	-13.709	-15.784	-11.383	-16.558	-11.721	-13.526	-15.563	-13.4	-12.388	-12.416	-12.842	-13.622	-13.285	-14.142	-13.713	-14.184	-12.484	-16.375	-14.075	-11.665	-14.827	-13.414	-12.494	-11.933	-11.825	-14.651	-13.034	-10.715	-12.166	-14.481	-14.571	-11.303	-11.801	-13.79	-12.951	-13.704	-12.999	-12.027	-13.824	-11.889	-14.259	-12.66	-14.73
-2.0932	-2.8582	-1.5403	-2.6534	-1.4079	-2.0583	-3.2158	-3.4892	-2.8527	-5.149	-2.2395	-1.7368	-0.99811	-3.6498	-1.2115	-0.12131	-0.27276	-2.7356	-3.1931	1.001	-2.993	-2.3369	-2.2858	-1.6497	-0.38643	-3.4644	-2.3621	-0.99479	-3.505	-1.8164	-3.1525	-4.1407	-1.8146	-0.25259	-1.99	-2.4353	-2.5491	-2.1917	-0.82964	-1.7081	-3.0516	-4.1058	-1.9454	-1.8367	-5.3675	-1.8718	-3.1325	0.054911	0.030944	-2.6898
-12.486	-9.1302	-11.032	-10.187	-11.665	-13.888	-9.9062	-12.791	-11.507	-13.113	-13.661	-12.85	-10.412	-8.428	-12.372	-11.477	-13.558	-10.594	-11.142	-9.7567	-10.82	-11.258	-9.6036	-10.086	-10.721	-12.828	-10.425	-9.7195	-9.9249	-11.245	-11.953	-10.642	-10.585	-12.121	-10.17	-12.237	-13.369	-10.618	-11.492	-12.288	-11.946	-12.635	-11.757	-13.077	-10.453	-10.932	-9.8852	-12.397	-13.422	-9.958
3.9644	-0.35568	-0.18692	1.4794	2.014	4.2578	2.8502	3.9333	2.6218	3.5448	1.3515	3.9319	2.5113	0.67681	1.7422	2.7757	0.57831	3.5399	2.5807	4.6934	3.5656	1.2464	5.5208	4.9826	2.725	4.1103	3.2101	3.8938	1.0685	3.287	3.9258	6.0103	3.321	3.8416	3.7676	4.9981	3.834	2.3707	1.0691	3.3463	1.7593	4.5706	4.701	2.8879	2.1503	1.7994	2.0168	2.6525	3.1572	4.5864
-3.3177	-3.0347	-6.5863	-4.3916	-4.6469	-1.5251	-0.6425	-3.4603	-2.9132	-3.4062	-1.9619	-1.8123	-3.3029	-2.4165	-2.0903	-1.3864	-0.58972	-1.4928	-3.7226	-1.4557	-1.1378	0.21934	-2.3139	-1.9494	-4.0389	-1.5168	-2.0046	-0.54062	-2.2529	-0.99537	-3.281	-3.0705	-4.2174	-3.5587	-3.1352	-0.25868	-2.766	-3.896	-0.95287	-3.491	-2.9121	-1.6202	-4.2563	-0.20427	-4.209	-3.8024	-2.3417	-3.3657	-2.9862	-2.9581
-11.656	-12.939	-11.472	-14.483	-12.595	-13.173	-13.943	-15.328	-14.124	-11.929	-12.305	-13.774	-14.728	-13.828	-13.273	-11.304	-13.84	-13.953	-12.978	-12.677	-11.184	-11.863	-11.194	-12.72	-10.63	-13.302	-14.655	-10.597	-14.082	-12.395	-9.5219	-14.289	-14.942	-13.367	-13.763	-11.839	-10.797	-13.463	-11.976	-11.063	-12.089	-13.616	-13.198	-12.203	-12.529	-14.732	-11.762	-13.554	-11.299	-13.711
-0.26736	1.3002	1.5864	-3.3585	-0.68471	-2.3735	-2.6478	-1.7189	-1.2634	-3.2669	-1.2074	-0.40294	-1.6951	1.7009	-1.2899	0.58281	-1.6533	-0.68876	-1.6261	-0.8708	-0.19932	0.11099	0.90154	0.57941	-2.4671	-0.29214	-3.894	-2.2171	-1.5699	-0.37415	0.87616	-0.26743	0.3172	-2.1054	1.021	-0.13187	-1.2682	-0.26417	-2.2763	-0.034539	0.51434	-1.6769	-2.2346	-0.60589	1.2971	0.54332	-1.5462	0.49877	-0.32682	-0.75161
-0.11451	-1.0787	0.74618	-0.23765	0.012968	-1.6712	-0.59097	0.69169	-2.2914	-2.0049	0.52336	-0.44081	-0.17392	0.77801	1.1041	2.2198	0.39785	0.049831	0.18325	2.1725	1.8151	-1.9391	-1.286	-2.4091	1.9223	-3.037	-1.263	-1.46	0.51523	0.89561	-0.88716	-0.57628	3.211	-2.2954	0.097902	-0.40522	1.4721	-2.0528	2.4398	2.606	0.037366	-0.51238	0.13509	-1.2167	-1.1004	0.43693	0.27465	3.258	3.0315	-0.36548
-6.0092	-3.6072	-4.1764	-6.1042	-3.009	-2.4459	-3.4157	-5.0329	-4.9755	-2.5849	-0.88545	-3.3069	-2.4514	-4.1564	-3.9567	-2.9645	-3.8388	-3.5825	-3.7154	-3.0509	-2.8606	-4.9359	-4.5719	-4.4972	-7.5492	-6.0883	-2.5942	-3.1421	-5.2658	-6.672	-5.5679	-3.6712	-6.2782	-3.7865	-4.5687	-4.5462	-4.8746	-6.7731	-3.8466	-1.194	-5.7843	-2.9382	-4.0812	-3.5102	-1.7459	-5.7852	-1.3619	-4.207	-5.5581	-1.1545
-1.8004	-0.23585	-0.065993	1.4472	2.6295	-1.6392	0.16382	-0.72197	0.70764	-0.24314	-0.038566	-0.36354	1.442	0.98713	0.82121	0.82083	-1.5422	1.4456	0.89179	-0.54566	2.1282	-0.10101	2.4294	-1.3749	3.4776	4.2241	-1.7371	-0.16325	-1.1081	-0.98004	0.3656	2.3303	0.67499	0.0056059	1.1667	-0.34368	-0.72591	1.1359	-2.3078	0.84449	1.3859	-1.0102	0.53127	-0.6738	2.3334	2.6482	0.10969	0.60995	-0.24767	0.63217
4.5644	4.6794	5.7917	4.1685	6.8052	6.0828	2.5366	4.0432	5.1303	4.4284	4.6261	6.2778	3.0547	4.25	4.0216	4.8498	7.0759	4.1319	3.5476	4.904	4.3641	5.433	5.497	4.6747	6.8363	5.2035	4.1242	4.3538	6.7117	5.3322	6.1712	7.5979	7.889	5.2437	6.1092	4.913	6.0464	5.5234	6.3064	3.9122	5.6851	5.3731	4.9475	4.6955	6.0824	1.6519	4.105	5.2372	4.992	3.0325
-4.4665	-4.3409	-4.6291	-2.0703	-3.7239	-3.8669	-3.4539	-4.283	-2.8634	-5.115	-3.4916	-4.1934	-4.3353	-4.159	-5.4235	-4.0993	-5.4389	-4.9008	-4.5399	-2.8428	-4.5279	-5.8019	-3.0996	-3.0511	-3.7864	-5.198	-4.9505	-4.1685	-3.7334	-4.0157	-5.7354	-6.0881	-4.8295	-5.1902	-0.95673	-4.687	-3.4681	-4.8403	-4.5573	-3.3651	-2.2532	-3.2516	-2.4235	-4.4236	-3.6136	-5.4131	-4.2709	-4.11	-1.7788	-4.2008
-13.424	-11.856	-11.35	-12.049	-10.857	-11.483	-12.429	-11.071	-10.877	-11.63	-11.095	-11.527	-11.262	-8.5239	-10.558	-10.4	-10.868	-10.892	-10.694	-13.257	-10.631	-11.184	-10.477	-13.013	-10.557	-11.041	-12.679	-11.827	-14.053	-9.7245	-11.217	-12.313	-14.617	-11.299	-14.148	-10.861	-13.884	-11.626	-12.411	-9.842	-9.5233	-10.232	-10.759	-10.402	-11.414	-11.328	-12.271	-11.562	-9.6968	-12.038
-3.2547	-1.1651	-3.7051	-2.0209	-3.8678	-4.5658	-3.0462	-1.967	-2.4476	-5.3609	-3.5733	-3.7523	-2.7818	-1.0796	-2.7698	-2.5633	-4.0013	-3.8721	-2.6165	-3.6469	-2.4558	-0.32042	-1.9844	-2.6435	-1.8897	-0.53727	-1.2542	-3.3369	-6.2968	-1.2025	-1.4004	-3.6559	-3.8725	-3.6201	-2.9267	-2.8205	-3.6908	-2.9281	-5.2649	-2.4323	-2.4288	-3.6894	-5.3802	-1.7928	-0.14082	-5.383	-1.3573	-3.7631	1.3503	-4.1473
-1.363	-0.60442	-2.132	-3.3323	-0.085628	-1.4347	-2.9267	-3.2283	-1.3191	-1.7039	-0.60293	-2.9918	-3.4865	-2.3092	-3.2795	-3.5447	-3.779	-2.6343	-3.0139	-1.2418	-4.1532	-3.3566	-3.1835	-3.6182	-4.111	-5.4174	-2.8009	-2.7915	-3.4721	-0.8826	-2.7444	-2.1848	-2.5245	-1.5889	-2.4917	-4.2029	-2.6678	-3.4883	-1.9242	-3.1731	-2.2732	-4.3123	-2.384	-3.6724	-2.066	-4.0189	-3.1773	-4.5707	-1.1644	-3.7542
0.53289	-2.4239	-0.74634	-1.5995	-2.9188	0.94461	-1.9808	-0.12517	-0.20145	-3.1761	-2.7427	-4.5733	-0.88913	-1.537	-0.33946	-2.5253	-3.0015	-0.60015	-2.6135	-0.75347	-1.3483	-0.33736	-3.4028	-0.51797	0.99081	-1.7524	-1.298	1.9803	-1.3184	0.23903	-1.987	-1.6095	-1.039	-2.4881	-1.1383	-1.074	-3.71	-1.3576	-2.1543	-2.7138	-0.30256	-4.1211	-1.5078	-2.1984	-0.53552	-0.94259	-2.131	0.23786	-0.3641	2.2179
-13.121	-11.915	-13.11	-13.154	-13.175	-9.6843	-13.436	-12.087	-11.61	-10.245	-12.572	-12.837	-11.401	-9.8096	-11.725	-7.1519	-10.113	-11.035	-10.141	-11.909	-11.907	-12.25	-10.425	-11.026	-11.191	-9.8937	-11.75	-10.602	-11.037	-12.012	-13.009	-10.797	-11.916	-11.149	-11.24	-12.465	-12.153	-9.3938	-13.74	-10.066	-10.063	-12.66	-10.157	-10.805	-12.103	-12.265	-11.26	-12.374	-12.408	-12.133
-22.813	-20.965	-22.769	-20.416	-22.824	-23.035	-24.012	-21.024	-23.289	-21.463	-19.525	-22.362	-19.404	-20.311	-23.122	-21.162	-22.358	-23.21	-21.652	-20.275	-22.307	-19.318	-22.912	-19.319	-23.528	-23.815	-20.024	-22.422	-22.223	-22.664	-23.948	-22.699	-22.612	-22.209	-26.451	-21.819	-22.509	-22.807	-20.655	-22.77	-21.835	-21.421	-21.224	-22.689	-25.725	-22.842	-22.259	-22.828	-21.075	-18.968
-10.759	-13.837	-12.097	-14.127	-13.352	-12.085	-12.748	-10.284	-12.102	-10.94	-14.499	-12.583	-14.825	-12.351	-14.824	-15.519	-11.102	-13.697	-11.502	-12.979	-12.199	-12.78	-13.787	-16.347	-14.227	-14.726	-13.432	-14.318	-12.246	-14.805	-13.338	-14.989	-12.211	-13.763	-14.248	-13.381	-11.387	-11.812	-14.936	-13.245	-14.421	-11.412	-13.043	-14.763	-12.947	-14.022	-14.378	-13.794	-11.693	-12.064
-10.696	-10.62	-11.108	-10.54	-11.073	-11.072	-10.734	-10.112	-10.033	-10.429	-10.24	-12.041	-9.5689	-10.698	-11.246	-10.326	-10.456	-11.036	-10.598	-11.056	-12.591	-10.105	-11.843	-12.287	-11.638	-11.261	-11.412	-12.422	-11.845	-9.6569	-9.271	-9.2928	-11.764	-13.008	-10.801	-10.972	-12.453	-8.5986	-9.4964	-10.166	-13.217	-12.729	-10.572	-10.808	-12.445	-8.6181	-12.007	-10.79	-8.902	-12.48
-0.93983	0.6091	2.0614	2.038	1.0371	3.7354	2.3408	1.0983	1.2312	1.0972	1.6846	3.498	1.6329	1.4478	1.1568	1.321	1.5109	2.1578	-0.39996	-0.20652	0.063782	2.1349	3.1966	0.76127	4.2123	2.2493	1.0806	0.98611	2.0466	3.3598	1.607	2.4059	2.4905	1.9833	1.3307	1.8874	2.9586	2.6453	0.010842	2.2616	3.4595	0.17699	1.7519	2.9771	-0.86097	1.6921	0.59781	2.2716	1.973	1.1033
-15.649	-15.268	-13.606	-13.998	-11.463	-14.86	-15.315	-14.359	-14.038	-14.275	-12.6	-14.726	-12.08	-16.527	-15.858	-13.634	-11.662	-13.614	-12.359	-15.641	-15.222	-16.892	-14.133	-13.328	-14.343	-14.148	-15.08	-14.705	-14.402	-14.469	-12.968	-13.911	-17.076	-14.916	-12.466	-15.1	-15.986	-15.331	-13.792	-17.259	-15.951	-13.981	-13.356	-11.909	-16.516	-16.448	-14.206	-14.339	-14.953	-13.884
-11.972	-15.098	-14.425	-9.8597	-13.104	-12.787	-11.402	-12.336	-13.421	-12.152	-12.744	-13.904	-15.159	-11.886	-14.539	-11.516	-11.41	-11.588	-14.486	-12.063	-12.614	-12.058	-11.115	-12.58	-10.341	-13.834	-14.474	-11.664	-14.449	-12.953	-14.451	-13.275	-12.092	-11.943	-14.527	-14.77	-12.102	-12.52	-14.007	-12.276	-13.508	-10.531	-12.824	-12.636	-13.339	-11.833	-13.248	-12.954	-12.272	-12.757
-2.207	-2.4181	-1.9269	-3.5935	-2.8347	-2.0241	-1.0296	-1.6211	-4.6374	-1.3893	-4.3944	-2.6677	-1.5025	-1.5198	-0.42045	-3.059	-4.8582	-4.3155	-1.354	-4.4635	-3.3016	-3.9776	-3.0841	-2.8572	-3.8432	-2.7753	-4.2104	-2.583	-4.1086	-1.5429	-1.4062	0.3018	-1.8402	-2.2624	-0.83643	-2.7883	-4.3601	-1.7225	-2.1692	-0.4614	-3.0962	-3.2416	-3.7603	-2.1086	-3.8937	-0.22603	-3.2451	-2.0312	-2.2141	-1.9941
-1.0006	-0.62046	0.75138	1.9585	0.54057	-2.2168	-0.15155	-2.1951	0.15998	-0.43934	-1.2254	1.1073	-1.9802	0.12151	-2.7255	0.044909	0.076168	0.69287	1.2282	-0.066359	-0.27568	1.0122	0.40598	0.70881	0.79212	-1.8931	0.77367	1.8319	-0.67354	-0.44674	0.38431	1.4592	-2.0967	1.109	4.1107	3.4798	1.1944	2.351	-0.80044	1.9495	-0.0073593	0.08752	-2.0467	-3.1644	-0.56164	1.7801	-2.3704	-1.5511	-0.60113	-3.01
-1.4385	-2.3311	-2.4989	0.12134	-3.623	-3.7754	-1.4273	-1.9948	-2.7993	-1.5902	-4.6996	-2.2439	-1.779	-1.7995	-3.7884	-2.0774	-4.6474	-2.4163	-4.8143	0.042459	-4.4799	-2.3468	-2.7094	-1.596	-1.9743	-3.4039	-2.4603	-3.0889	-4.1982	-5.514	-5.1536	-3.383	-3.8358	-2.3796	1.0848	-0.82948	-1.6342	-2.7549	-4.8114	-4.5868	-4.3174	-1.0054	-3.2238	-4.5739	-3.0502	-3.0464	-1.4629	-0.95933	-2.3189	-3.1611
1.9011	1.1239	0.60309	1.3171	3.7104	0.96927	-0.3782	0.45085	0.54992	1.3763	1.9688	2.5164	0.57986	-0.27345	0.40412	3.4202	2.1992	2.6728	3.8656	1.7623	0.2273	2.6138	2.3128	2.8956	1.3951	2.3785	2.1067	3.1183	0.72095	2.1705	0.87517	2.3262	3.6954	2.2479	0.3149	1.9005	1.79	1.7098	4.2689	2.1257	0.81835	1.1941	-0.86879	1.889	1.2027	2.3704	1.6885	0.97276	-0.34349	0.55795
-6.2371	-7.2277	-4.7598	-6.3207	-7.7389	-4.5303	-5.8172	-7.1737	-7.7916	-4.8966	-6.4891	-6.4816	-6.6207	-5.3596	-5.3573	-5.7939	-6.04	-6.8004	-5.5584	-4.1383	-4.7458	-6.4702	-7.5265	-6.7001	-7.701	-7.8458	-6.0845	-5.5599	-6.5246	-5.8489	-6.869	-6.2486	-6.8969	-7.3617	-10.112	-6.6391	-7.9663	-7.2749	-4.5931	-7.276	-4.9681	-6.2875	-6.3325	-7.0504	-8.4201	-5.8934	-7.2857	-7.1032	-6.4734	-3.8773
-16.112	-13.268	-13.017	-14.733	-15.11	-14.707	-13.582	-14.747	-15.717	-14.107	-13.526	-15.948	-16.013	-16.199	-15.327	-14.403	-14.053	-17.053	-15.219	-14.505	-12.374	-13.203	-15.122	-14.75	-17.643	-13.111	-13.91	-14.391	-13.679	-14.592	-14.131	-14.524	-14.817	-16.504	-15.051	-14.668	-11.482	-16.425	-13.632	-13.397	-14.045	-14.662	-15.337	-15.16	-13.488	-13.271	-14.877	-14.17	-14.652	-14.405
-23.285	-19.989	-20.981	-23.687	-24.483	-23.003	-21.911	-20.737	-22.859	-19.677	-23.063	-20.702	-24.706	-22.242	-22.082	-22.803	-21.14	-21.947	-18.318	-22.248	-22.642	-22.502	-22.412	-20.468	-21.635	-23.824	-21.92	-20.765	-23.618	-23.712	-21.962	-21.387	-20.943	-22.989	-22.395	-22.693	-21.58	-21.447	-22.11	-22.509	-21.74	-20.882	-23.7	-21.309	-21.046	-22.637	-21.431	-22.708	-22.733	-22.822
-6.2931	-4.3941	-4.6354	-2.6275	-2.896	-1.8341	-6.4309	-6.3438	-6.7567	-5.774	-3.5779	-4.8968	-1.377	-4.8018	-5.0692	-2.9975	-3.5907	-3.763	-4.3521	-3.79	-4.2786	-6.4001	-3.5277	-4.8276	-2.2672	-4.4531	-4.3134	-5.7315	-4.0128	-5.5972	-4.4535	-5.1004	-4.7118	-3.8017	-5.3776	-4.7801	-3.7456	-1.9301	-3.3843	-2.6517	-2.4715	-5.8342	-4.6338	-2.5467	-5.8356	-4.0976	-4.1438	-1.2705	-3.0098	-6.0096
-12.594	-9.3771	-10.239	-10.516	-12.202	-11.708	-12.204	-11.683	-10.527	-11.103	-12.136	-11.055	-11.551	-11.376	-11.199	-12.786	-12.19	-11.892	-8.9481	-12.242	-11.397	-8.6702	-9.0119	-13.329	-10.22	-11.7	-12.842	-10.065	-12.479	-10.177	-10.344	-12.791	-10.3	-12.613	-12.248	-11.614	-10.795	-10.962	-12.041	-11.222	-11.169	-12.36	-10.617	-11.84	-11.835	-13.257	-12.455	-9.7599	-11.091	-9.4296
5.9525	4.6235	5.9739	6.0237	6.6426	5.0604	6.6793	4.6462	8.6262	7.4517	8.1756	2.6847	4.6842	6.2489	1.3846	3.5764	5.4621	4.6356	6.1798	6.4148	4.9439	5.5288	4.4848	5.9899	6.7569	6.8823	4.8976	4.5442	1.8085	4.3756	6.0957	6.875	4.3467	7.3834	6.9908	7.2737	7.1432	4.2744	5.6057	5.8221	8.0111	5.4858	6.6832	5.2219	5.4232	4.7398	5.9251	5.6474	6.2927	5.692
-11.693	-10.703	-12.279	-10.138	-10.721	-11.492	-12.599	-10.952	-11.688	-10.074	-10.827	-13.198	-9.2852	-10.13	-10.241	-13.345	-11.463	-10.687	-10.248	-13.321	-9.9084	-10.252	-10.834	-9.0006	-8.0357	-10.473	-13.748	-13.34	-10.519	-11.359	-10.071	-10.079	-13.578	-9.3138	-12.475	-10.892	-11.161	-9.3604	-9.5024	-13.004	-11.195	-12.543	-10.134	-14.465	-13.465	-12.834	-13.105	-10.831	-13.844	-12.285
0.98161	-2.5785	0.44893	0.014497	2.9224	1.4872	0.30733	-2.2098	-0.25479	-0.62019	-1.5155	0.25239	-1.8964	-1.0745	-0.32214	-0.41989	0.41929	-1.8655	-1.266	0.1977	-0.51075	-0.63969	-0.2832	-1.4525	-1.7925	-1.6623	-2.2853	-1.5797	-0.35531	-0.71881	-1.0718	1.2204	-1.6851	-0.61921	0.40901	-0.59388	0.70747	-1.3071	-0.38726	-0.5519	-1.3708	-2.7675	1.1298	-1.0448	-1.2151	-0.042095	2.1085	1.2265	-3.9029	-1.3537
6.1281	8.1961	7.8459	7.4052	7.3112	6.1359	6.2199	8.0189	6.3299	6.5849	6.2983	7.2868	8.3003	8.3495	6.6565	7.24	7.2887	6.5937	6.3396	7.5866	5.5947	6.2055	7.4316	6.343	3.404	6.6208	5.8487	9.0564	7.3253	6.0211	7.8629	5.7932	4.5168	3.9814	9.0991	7.3849	5.5831	7.2555	7.8848	6.863	6.4778	7.1242	7.4579	6.4131	5.5233	6.7175	6.0646	8.1185	6.1535	7.4461
7.1285	3.5771	5.8245	6.4963	4.2377	4.9289	6.7126	4.73	5.2904	5.5708	3.7842	5.4751	3.2916	5.323	6.5012	4.9886	2.8166	4.7658	6.4507	5.9103	2.5021	4.4323	6.0204	3.6449	3.1188	5.6137	6.4882	5.8089	4.8199	6.5745	5.3581	6.8717	4.2882	5.5541	2.023	3.9546	5.1268	5.8648	3.5862	6.1788	4.0807	7.2147	1.4474	4.071	4.6248	5.8573	6.4475	6.9717	4.7861	5.8068
1.9715	-0.97565	-1.1436	-3.0497	-0.98317	-0.36084	-0.10569	-0.6714	-2.5876	-2.0942	-1.4773	-4.1367	-1.2077	-2.6039	0.31021	-3.5132	-0.38664	-0.99009	-2.0666	-0.19044	0.88641	-0.46642	-0.87903	-2.2676	-1.8695	-1.8368	-2.6764	-1.8246	0.57644	-0.83147	-1.9514	-0.72945	-1.8545	-3.1716	-1.5025	-2.0642	-3.2842	-1.0044	0.82067	-0.47231	-0.043242	-3.2092	0.34467	-1.0095	1.1215	-2.4257	-1.9759	-2.6624	-1.2835	-1.8677
-10.775	-13.959	-13.536	-12.774	-12.489	-13.351	-10.771	-13.587	-13.718	-15.352	-11.296	-10.255	-13.558	-15.528	-11.456	-11.172	-12.558	-12.066	-11.115	-14.834	-11.924	-13.956	-13.505	-12.175	-11.146	-12.447	-11.368	-13.408	-13.949	-12.585	-12.763	-14.055	-12.874	-11.375	-14.941	-10.937	-12.948	-11.842	-16.208	-12.324	-12.128	-14.115	-12.972	-11.151	-12.06	-12.236	-15.122	-11.613	-14.947	-12.679
-21.003	-19.336	-21.589	-23.033	-19.803	-19.652	-21.253	-18.713	-21.416	-19.677	-19.426	-21.358	-22.133	-18.533	-21.259	-22.008	-19.765	-22.309	-22.888	-19.972	-21.29	-23.669	-20.619	-19.091	-21.82	-21.675	-21.535	-21.759	-20.994	-21.514	-19.924	-21.602	-22.463	-22.009	-22.554	-22.341	-24	-20.108	-21.818	-22.089	-21.423	-20.794	-22.037	-23.576	-22.528	-20.716	-20.382	-20.706	-20.867	-19.999
-2.5288	-1.2459	-1.6674	-1.2445	-0.45665	-1.7574	-1.7744	-2.0505	-2.4051	-0.25336	-3.3715	-2.5201	-2.1674	-3.8651	-1.132	-0.94302	-2.2079	-1.1445	-3.9317	-1.9257	-2.2381	-0.80624	-0.25666	-1.1711	-5.0342	-1.741	-2.9773	0.34765	-3.674	-0.2483	-2.4475	-0.36149	-2.3114	-0.79714	-1.5175	-0.41876	-2.9521	-1.9599	-0.81927	-0.88253	-1.4366	0.83189	-2.8488	-0.096333	-1.8922	0.086171	-2.2357	-2.0433	0.25499	-0.82632
-20.286	-20.889	-23.259	-19.792	-22.363	-21.299	-19.565	-21.35	-18.806	-19.478	-22.018	-22.807	-21.21	-22.57	-20.392	-22.515	-22.044	-20.695	-20.943	-21.313	-20.491	-21.213	-20.75	-21.508	-20.111	-22.291	-19.995	-21.176	-20.88	-22.586	-20.77	-23.385	-20.392	-17.512	-20.294	-20.943	-21.196	-17.504	-21.59	-22.329	-20.779	-21.506	-19.561	-22.87	-19.702	-17.837	-21.777	-21.011	-20.741	-20.39
0.67598	0.33546	2.9082	2.5333	-0.48815	1.7715	3.1866	1.6593	2.6958	1.2888	2.7533	2.8242	1.3045	3.4184	0.42835	3.4663	0.21958	1.3064	0.33963	0.7004	3.1794	1.6913	1.4954	1.6837	3.8975	1.7006	4.6827	1.2018	1.3509	3.8742	1.0581	2.2397	3.2907	2.4027	2.0354	-0.1996	1.7012	2.0477	3.6043	1.759	2.6209	2.3692	2.9766	4.7848	1.1816	2.0773	2.336	1.7276	0.76951	1.9409
-4.8487	-4.573	-5.4481	-6.9581	-5.7955	-5.2846	-4.7864	-3.8175	-3.3224	-5.2567	-2.8921	-5.0256	-3.3416	-3.9031	-7.2157	-4.4228	-4.4811	-4.6517	-4.8042	-4.5371	-4.155	-4.9563	-3.6728	-7.3232	-4.1161	-4.9857	-5.2607	-6.1149	-5.1823	-3.8441	-5.9576	-6.2335	-1.8769	-7.7995	-4.8039	-4.5062	-5.909	-5.7852	-6.1066	-5.9468	-2.5545	-5.9812	-4.4964	-6.9147	-5.747	-4.9486	-5.3604	-3.2496	-3.5381	-4.2422
11.011	7.977	9.1639	11.011	8.2731	7.9408	10.641	11.296	9.9224	10.583	10.828	10.82	10.35	10.702	10.82	11.927	10.099	9.9222	10.691	9.6352	9.6584	8.2504	10.574	9.6537	8.8782	9.6251	11.584	8.2513	6.8938	7.8116	9.2483	10.845	10.084	10.32	10.51	8.7368	10.371	10.902	9.1553	9.0702	7.2062	7.9824	10.07	8.2723	8.2748	9.9788	10.796	11.071	11.332	9.0914
-9.8292	-7.9717	-9.2387	-8.4441	-8.0474	-7.0536	-12.307	-11.969	-8.8929	-7.7963	-10.589	-6.2363	-9.3579	-7.8902	-9.1966	-9.2184	-9.5426	-7.8948	-9.5705	-6.0971	-9.75	-7.7857	-8.4492	-6.6901	-7.7104	-7.5026	-10.685	-9.1953	-9.2401	-7.6858	-10.532	-9.4952	-7.971	-9.332	-8.9185	-7.9349	-9.1374	-7.3479	-6.7169	-9.729	-8.6265	-10.121	-9.3365	-7.1535	-10.897	-7.686	-9.1681	-8.7784	-9.7767	-11.004
5.7004	5.6393	4.7574	6.0364	5.7453	6.9082	7.6125	6.6785	8.8407	8.8304	5.204	6.7084	8.0507	5.9332	8.5688	5.4419	5.5328	6.9756	6.9572	5.8059	5.6218	6.1873	5.5934	3.9994	6.9202	6.5964	5.6317	6.9282	6.3874	5.9594	6.1233	9.2731	9.8927	7.6697	7.9792	4.3596	8.7931	6.3735	7.0213	7.9471	7.8822	9.6848	6.3307	9.3393	9.113	7.0876	5.3462	6.5013	6.7525	6.5973
5.7008	5.4708	7.2208	8.5259	10.006	8.2888	7.6103	6.8687	6.0679	9.9032	8.0444	8.6197	8.1652	8.4562	8.148	6.7904	9.5552	8.7129	8.1985	7.2851	7.2858	7.7885	8.1165	8.9582	7.3681	8.2422	7.2757	9.6406	7.2604	7.0351	9.0994	10.749	8.2217	8.6348	5.7625	6.67	6.2282	5.9918	8.8166	6.2225	5.9069	7.6927	5.1501	8.9663	8.3447	8.5108	7.8094	6.78	10.41	8.6861
-21.881	-23.186	-21.485	-23.121	-23.52	-22.109	-20.448	-24.125	-22.914	-23.323	-19.93	-22.088	-23.119	-25.476	-22.075	-23.299	-22.025	-22.212	-19.373	-22.583	-20.202	-21.122	-22.435	-22.854	-21.827	-20.081	-22.768	-22.729	-19.963	-20.612	-19.58	-21.06	-21.022	-24.623	-21.036	-23.596	-22.514	-20.894	-22.487	-21.67	-24.702	-21.227	-23.307	-23.003	-22.573	-23.313	-21.386	-23.688	-20.559	-25.095
6.3988	8.2335	6.1471	4.9594	7.2017	5.2786	5.5032	4.0726	6.9186	5.3214	4.8394	4.765	5.8406	4.6763	7.4035	4.0629	6.5126	5.6579	4.7814	7.5155	4.0224	6.512	6.1136	6.9843	6.5215	4.9387	5.0735	6.6181	5.5122	5.8418	3.082	5.9855	5.4192	7.3051	6.2556	4.611	6.4851	5.1045	4.3612	4.8665	4.3874	6.809	2.962	6.915	5.2006	4.702	5.1906	6.2045	6.0635	5.5274
-14.632	-10.655	-11.926	-10.23	-13.415	-13.043	-11.437	-12.059	-11.238	-11.983	-12.772	-11.982	-10.164	-11.412	-9.6079	-11.045	-10.641	-12.142	-12.479	-9.9952	-10.665	-9.6714	-12.152	-12.155	-10.957	-11.593	-12.491	-11.174	-11.568	-10.695	-11.594	-10.337	-11.089	-12.754	-10.773	-11.491	-11.184	-11.418	-12.494	-11.408	-11.905	-10.601	-10.454	-14.78	-11.073	-12.777	-12.539	-13.043	-11.059	-12.723
-0.67782	-1.6057	-1.3456	-1.0858	-3.378	0.58598	-0.5553	-0.3349	-1.3074	-2.2261	-0.088652	1.4784	-0.86465	-2.7781	-2.0136	-1.9633	-0.69243	-2.407	-1.8892	-1.536	0.9543	-3.8864	-3.3551	-0.63542	1.0955	-1.4564	-1.389	-1.1709	-1.7424	-3.6053	-0.44046	-1.6447	-0.48143	-3.5479	-1.0092	-2.8401	-1.1582	-1.9182	-2.4639	-2.1812	-2.9681	-2.7964	-3.6976	-2.3836	-2.192	-0.95338	-1.8549	0.56516	-2.8356	-2.6177
-9.8057	-11.919	-7.8666	-9.277	-9.633	-10.644	-10.451	-10.333	-12.126	-12.694	-9.9807	-12.805	-11.822	-10.536	-11.937	-11.149	-12.044	-11.963	-9.3189	-11.791	-11.555	-8.8749	-11.744	-11.165	-10.995	-8.6827	-10.032	-11.189	-11.204	-12.311	-10.206	-10.897	-14.577	-10.139	-9.5189	-13.862	-8.8024	-9.7035	-10.554	-10.716	-11.013	-10.119	-7.8583	-11.465	-11.524	-10.259	-10.406	-11.098	-9.7405	-11.75
-1.5756	-2.2221	-0.14681	-2.4613	-3.822	-3.2718	-3.7172	-4.4264	-3.0733	-0.70412	-2.0459	-0.53179	-3.5044	-0.26933	-2.5344	-1.5825	-2.1743	-1.1746	-1.6801	-2.2157	-3.3556	-0.97197	-1.1685	-1.7276	-1.9315	-3.8997	-2.2996	-4.6393	-1.6979	-2.0398	-5.0853	-3.2699	-2.1487	-4.3223	-4.0312	-3.105	-1.3478	-3.1542	-2.1085	-0.90391	-2.5204	-0.28114	0.40754	-4.145	-1.0364	-2.1346	-2.8124	-2.6921	-3.2326	-2.1526
-4.8576	-6.1398	-3.0676	-1.9886	-6.6771	-3.9011	-4.8791	-4.0422	-2.6272	-4.1306	-8.1302	-6.3597	-4.802	-5.2034	-4.7296	-4.7484	-2.6812	-4.1756	-5.271	-7.3686	-5.3732	-3.3872	-4.4365	-5.3528	-5.6101	-5.0804	-4.9908	-6.5168	-4.5002	-4.6337	-4.7334	-6.7975	-5.4926	-6.4029	-4.1009	-3.6183	-5.6905	-3.6024	-4.1256	-2.8492	-5.0621	-2.5724	-4.7349	-3.4292	-4.3133	-3.579	-5.8692	-4.9361	-3.9534	-4.2577
6.6395	6.5582	5.942	6.9436	8.1527	7.0252	7.7447	5.8427	7.0365	6.6201	9.2542	6.5491	7.6173	6.6358	6.0436	6.0126	7.3868	5.7872	6.2635	8.4539	8.7456	8.7893	8.1663	8.0731	6.7947	7.8885	5.7854	8.1891	6.3051	6.7932	8.4623	10.61	5.3782	7.1565	7.0711	7.9046	6.1701	7.7931	7.9688	6.6101	9.0614	6.5752	5.6153	7.5928	9.2209	6.0785	7.1705	6.1306	8.041	6.0093
-22.195	-21.95	-20.772	-22.22	-19.81	-20.747	-20.272	-23.201	-22.893	-21.767	-24.48	-20.749	-22.333	-19.496	-21.745	-24.006	-23.592	-22.107	-21.605	-19.884	-22.503	-23.816	-22.503	-21.159	-25.158	-21.555	-21.722	-22.941	-21.63	-22.064	-20.147	-22.672	-21.731	-22.458	-21.154	-22.069	-21.866	-22.583	-21.128	-22.286	-23.602	-22.517	-22.795	-21.895	-21.644	-19.893	-22.002	-21.24	-20.035	-21.828
3.0113	0.34875	2.8723	2.687	5.1583	2.8125	2.3394	3.4076	3.8959	3.9289	3.4531	1.9115	2.8491	1.6434	2.204	1.8885	-0.056597	3.5979	1.5047	0.42827	2.5257	1.4133	2.1501	3.69	3.2091	3.46	1.3224	2.6279	2.089	1.7831	2.6058	0.75092	0.736	2.1856	2.9595	3.1039	3.6965	3.1718	2.8047	2.8397	3.2784	3.1656	1.2708	1.6097	0.50592	2.3541	2.2472	4.3036	1.7397	1.3591
-21.134	-24.212	-22.362	-23.858	-22.414	-21.796	-21.495	-21.738	-20.738	-25.121	-19.861	-24.643	-21.294	-25.697	-21.488	-24.489	-21.592	-22.69	-22.262	-23.226	-21.193	-21.403	-21.957	-18.396	-21.678	-20.97	-22.973	-23.278	-19.816	-21.809	-22.548	-21.599	-23.054	-21.244	-23.643	-22.557	-23.305	-18.687	-25.067	-23.385	-23.538	-23.1	-20.957	-24.657	-24.149	-22.107	-22.742	-20.592	-22.813	-18.948
-7.8317	-8.5894	-7.3256	-7.7754	-8.2442	-6.6211	-7.7795	-7.9055	-5.6193	-6.2361	-9.5655	-8.57	-7.1523	-6.6747	-5.8333	-6.3633	-8.7309	-7.3397	-9.5933	-6.0754	-6.5371	-8.5812	-9.0779	-5.5866	-9.1958	-7.5534	-9.1369	-6.7231	-8.5188	-9.8303	-7.0759	-10.124	-7.3063	-9.8026	-7.5281	-7.823	-7.7102	-5.4602	-6.1174	-8.8312	-4.4407	-7.8301	-6.0073	-7.1867	-6.5709	-5.6413	-7.9421	-7.9809	-5.5877	-7.0486
-3.0459	-5.8221	-6.1347	-5.6141	-3.2349	-4.7356	-5.9025	-4.0795	-4.5877	-6.004	-4.8789	-4.3216	-6.8066	-5.6914	-5.7118	-5.0927	-6.0207	-4.5562	-1.8121	-2.1457	-4.608	-3.3828	-2.1492	-5.3513	-5.9257	-3.0368	-5.7192	-3.9161	-4.537	-4.7163	-4.0734	-5.25	-4.477	-2.6974	-4.1096	-6.5246	-4.0848	-5.8121	-5.1884	-4.2279	-2.561	-4.3144	-5.8906	-4.6559	-6.0831	-4.5485	-8.4874	-5.4565	-5.3164	-5.6222
-2.4073	-5.6205	-3.0385	-2.9713	-2.6849	-0.6968	-2.7993	-4.2645	-1.0173	-5.1256	-2.8295	-0.85993	-3.1255	-2.776	-3.9541	-3.5795	-2.7084	-2.0343	-2.3165	-1.4638	-2.0822	-1.7347	-2.0822	-1.7521	-4.1833	-1.0332	-4.2157	-1.857	-3.622	-1.238	0.15671	-2.2462	-1.3028	-3.2956	-0.81038	-4.4993	-3.5007	-3.4134	-3.1433	-4.3551	-3.4353	-2.5278	-0.1111	-2.6269	-1.7657	-0.65777	-3.3297	-3.0621	-1.6007	-1.8124
-0.52726	-0.25588	-0.98605	1.1152	1.0991	-0.91749	0.1621	0.64207	1.5375	-0.075319	0.28387	0.30112	2.5887	0.75315	-0.36209	0.49928	-1.5833	0.13263	-1.0811	0.71502	0.33743	0.92572	0.90532	0.096886	1.1798	2.4788	1.4375	-0.25749	0.92687	-0.55271	1.4546	-0.052995	0.7587	-0.99699	-2.1508	2.0029	0.24942	-2.287	0.8499	-0.65897	-0.069717	2.509	0.66645	-2.0561	-0.72964	0.31316	0.11752	-1.0181	-0.11745	-1.9815
-0.70839	-0.69752	-0.85294	0.76226	0.71507	0.69706	-0.34348	1.6516	-0.76082	-0.37375	-0.64137	-1.5245	1.5614	-0.896	0.13064	1.4794	-0.054893	0.78743	-0.42128	2.1454	-1.3856	-0.25548	0.050429	1.8837	-0.84889	0.77125	-0.5818	-2.2468	-1.076	2.3998	0.6131	0.80491	-1.9253	-0.27129	-1.3786	-1.7003	0.34745	0.70355	-0.93544	-0.41071	-0.66584	0.42461	-0.0084867	-1.2592	1.7603	0.48184	0.76922	1.347	1.2457	0.75883
0.41751	-2.3437	-0.47523	-0.36809	-0.57786	0.037358	-3.6703	-1.8192	0.57746	-1.3991	0.48604	-2.1438	-1.3012	-3.7391	-3.0311	-1.4769	-0.7234	-2.3185	-0.92182	-3.814	-1.2587	0.084151	-2.7058	-2.1639	-2.4093	1.0778	-1.3506	-1.359	-1.7581	-1.2637	0.1842	-1.1193	-3.3907	-1.7345	-1.2398	-2.8807	-1.2046	-0.22058	-2.0824	-2.1766	-1.4136	0.35762	-1.1239	-1.1416	-1.7933	-2.1872	-0.46744	-1.5501	-3.0156	-3.1203
10.827	8.5846	11.318	9.4863	10.14	9.9901	9.9661	8.3632	8.6124	10.8	9.2622	11.319	9.617	11.292	10.521	10.932	10.974	8.4571	8.3519	8.2057	9.4332	8.6252	9.0495	10.491	8.9267	9.2365	9.2115	11.985	9.4699	7.3255	10.173	10.447	6.8556	8.9607	9.6118	9.1252	8.8961	11.664	8.5582	11.869	9.9635	8.5558	8.3303	9.1591	10.38	10.826	7.8105	10.502	9.5489	10.413
4.388	0.016035	2.4377	0.39976	-0.68215	0.6928	2.3811	0.49396	1.0254	1.4903	2.0111	1.9507	0.94592	-1.8449	1.7912	2.4315	4.4265	2.3971	0.85393	2.3996	-1.6336	2.5944	3.7214	1.0684	1.9079	1.5072	2.1302	0.96312	-0.78741	1.7548	1.1299	2.0693	2.1818	2.818	0.74315	1.736	-0.21183	0.9924	-0.59001	0.31286	3.5647	-0.591	0.83116	0.66106	3.1193	2.2459	1.0964	0.4511	0.32518	1.9744
-2.3895	-3.215	-2.8818	-1.8253	-2.3621	-3.2075	-1.4123	-4.6067	-5.1367	-4.3312	0.14687	-3.8655	-2.3958	-1.6115	-1.4899	-3.0186	-2.7584	-3.7537	-3.6312	-3.0315	-3.851	-4.7394	-3.135	-2.6574	-4.7243	-3.1224	-5.9398	-3.6251	-3.7632	-0.25809	-4.2273	-1.3089	-1.5403	-3.2735	-2.9159	-3.8477	-0.51198	-4.3412	-3.204	-5.4415	-2.367	-3.9642	-4.482	-4.0191	-2.1888	-3.4427	-3.0743	-5.0135	-3.0895	-4.0981
-1.4319	-1.272	-2.3907	-0.6123	-0.27005	-2.5186	-3.5056	-1.8062	0.65684	-3.0374	-0.28376	-0.72301	-2.1462	0.22211	-0.4585	-2.4973	-2.4604	-1.9271	-1.5053	-1.1058	0.24027	-2.6643	-2.2846	-2.5101	-2.7141	-2.2726	-1.5368	-1.8998	-3.2828	-0.97994	-1.5705	0.28378	0.041478	0.097792	-1.8084	-1.5729	-1.4302	-1.0358	-2.1796	-1.2815	-2.9845	-0.023214	0.16146	0.6205	-1.37	-1.6975	0.033401	-1.2564	-0.90652	-1.4316
-24.477	-23.419	-21.893	-22.813	-24.56	-22.109	-21.113	-21.097	-24.402	-22.768	-22.91	-19.957	-22.65	-21.208	-22.24	-22.959	-23.727	-21.58	-22.764	-23.172	-23.829	-19.466	-20.726	-22.887	-21.215	-22.834	-21.309	-23.139	-22.685	-20.499	-22.734	-24.382	-21.969	-23.758	-21.434	-20.989	-21.104	-22.782	-21.866	-23.191	-23.118	-23.469	-20.53	-23.472	-21.849	-22.162	-21.879	-23.609	-21.338	-22.653
-5.8774	-6.0187	-5.807	-6.6971	-4.7979	-9.5118	-6.8039	-5.993	-6.1354	-5.1672	-5.9528	-4.6238	-5.5739	-7.742	-7.3795	-6.0529	-6.4085	-4.1505	-8.4665	-6.6929	-8.7728	-3.7595	-8.6177	-7.1309	-4.3979	-5.4513	-5.9788	-5.7273	-5.8627	-8.0192	-8.1248	-3.8187	-6.5637	-5.913	-8.4147	-6.1274	-5.4289	-7.3333	-4.8941	-6.0889	-6.2845	-7.6627	-5.2835	-5.1911	-4.7824	-5.3468	-5.496	-8.7034	-5.1858	-6.0274
-11.807	-10.805	-11.362	-11.563	-9.562	-13.556	-11.165	-10.262	-12.122	-10.917	-10.264	-11.675	-7.6034	-11.12	-10.09	-10.35	-12.182	-11.336	-9.8691	-11.371	-9.8292	-9.9894	-10.175	-10.768	-11.122	-11.034	-11.111	-10.391	-9.2631	-9.376	-10.559	-9.9416	-13.233	-12.183	-11.64	-11.522	-11.559	-10.105	-9.712	-10.553	-10.077	-10.952	-10.447	-8.4295	-11.575	-10.957	-9.2243	-10.696	-10.853	-8.1687
9.2101	12.239	10.95	8.3298	9.2723	8.5073	11.519	12.221	10.72	9.5474	9.2621	10.372	8.6319	11.387	9.9241	10.043	9.3246	11.633	8.29	11.24	10.078	10.307	8.5375	10.137	9.3332	10.29	10.01	8.1763	8.6443	9.172	11.127	11.382	9.0264	10.026	10.13	9.8854	10.7	11.46	6.1117	9.4473	11.607	7.3448	9.1075	9.9182	9.2391	10.547	7.2784	8.4042	8.8307	10.824
-4.584	-3.3685	-1.7703	-4.3898	-3.4081	-3.9317	-5.4049	-3.0862	-5.1434	-2.3885	-1.2145	-4.1378	-4.0897	-4.3855	-3.7144	-3.0139	-3.3772	-4.3029	-4.2532	-2.8628	-5.4711	-6.0407	-5.3575	-4.9953	-5.54	-3.6487	-2.2386	-3.3539	-4.356	-4.4633	-2.7649	-5.8005	-4.0793	-4.265	-2.6854	-6.001	-2.7554	-2.9245	-5.0284	-7.2316	-3.2067	-2.2893	-6.5449	-5.4204	-2.5358	-4.2982	-3.0001	-4.6725	-4.5766	-3.7462
3.5545	2.6079	2.355	2.707	4.558	3.3022	4.1052	4.7833	0.19368	1.2213	3.8681	1.1717	1.8391	2.4054	4.8229	2.3313	4.2624	1.6865	5.4458	4.0674	2.7476	4.3914	4.6357	0.40772	3.2611	3.07	5.0012	3.0063	2.6128	4.1911	4.6191	2.2498	1.9637	1.5759	5.1029	1.4247	2.5524	1.0141	2.3808	2.2375	3.1322	3.7126	2.5947	5.1881	3.4832	2.6595	3.0674	4.7625	3.2764	0.84222
1.0128	-0.026541	-0.039584	0.2867	-0.17834	-0.33591	-0.53776	1.1926	-0.25105	-2.1567	1.1797	-0.91208	1.3963	1.4758	0.79102	-4.0856	0.054403	0.6571	-0.87188	0.64501	-1.0419	0.43321	1.7692	0.59355	-0.60406	1.2649	0.25687	-0.55137	-1.0803	-0.3281	-1.3126	1.103	1.0561	0.25761	-0.87017	0.31132	0.19612	1.2651	2.8659	0.79471	-0.47672	0.17717	-0.71699	0.070821	1.6878	0.45965	-0.73082	-0.997	0.36899	-2.0974
-7.0998	-5.0181	-6.9354	-6.5316	-5.3091	-4.4552	-5.7291	-7.2315	-5.2812	-5.5993	-6.4701	-3.2416	-5.622	-6.0041	-3.0199	-6.8145	-4.8439	-6.2417	-8.2552	-6.7149	-6.7569	-5.684	-5.8023	-6.9832	-3.9183	-7.3372	-9.3654	-5.4767	-8.1012	-6.5737	-6.7402	-6.5985	-6.2261	-7.101	-6.8016	-7.8567	-9.0405	-6.6458	-7.3834	-6.1779	-6.7445	-7.1904	-5.3465	-5.0242	-8.8557	-6.7423	-5.238	-7.2925	-4.7331	-5.2753
-21.17	-23.206	-20.398	-19.703	-23.109	-22.686	-21.717	-19.789	-21.016	-20.21	-22.205	-20.684	-21.436	-22.159	-21.273	-20.736	-19.973	-19.802	-19.535	-20.327	-19.914	-19.508	-21.001	-18.891	-21.763	-22.038	-22.712	-20.907	-21.431	-21.538	-20.573	-21.153	-21.423	-19.157	-19.137	-19.067	-20.252	-21.649	-19.131	-19.424	-22.979	-18.71	-21.764	-22.76	-20.013	-21.375	-18.643	-21.92	-20.919	-20.16
-0.95305	-1.1273	0.5346	-1.3088	-1.6697	-1.4637	-2.6783	-1.6173	-0.54378	-2.1524	-0.66276	-1.5433	-1.1837	-4.2012	1.3156	-2.9253	-0.33312	-1.0089	0.33655	-1.9017	-2.5427	-1.5061	-0.38029	0.95383	-3.0429	-1.4655	-2.1913	-0.54727	0.32086	-1.0955	-2.0993	-1.6337	-1.9272	-2.5336	-1.6684	-1.3168	0.22215	-1.1748	0.82218	1.0533	-0.41425	-1.2989	-1.5187	-0.3861	-2.2226	-1.9153	-0.54912	-0.11653	-1.8301	-1.6391
-9.3507	-13.266	-9.2109	-10.963	-9.6577	-9.3505	-9.3982	-9.9899	-10.01	-12.227	-11.688	-11.67	-10.629	-10.579	-12.969	-9.9295	-8.4462	-8.8171	-12.954	-10.926	-12.378	-11.34	-8.5706	-10.963	-11.491	-12.151	-11.68	-10.728	-11.646	-10.878	-11.883	-8.9086	-12.437	-11.482	-11.561	-11.546	-10.263	-11.73	-14.813	-12.415	-13.225	-10.701	-10.887	-11.01	-9.9267	-10.002	-10.35	-11.501	-12.605	-13.506
-14.062	-13.017	-11.584	-12.962	-13.791	-10.673	-11.367	-14.163	-9.3372	-13.37	-12.882	-12.036	-12.624	-14.489	-15.364	-10.466	-13.097	-12.601	-13.362	-12.109	-13.007	-13.38	-12.058	-13.42	-11.049	-12.183	-11.641	-12.729	-14.528	-12.391	-9.9869	-12.79	-13.958	-11.335	-14.273	-12.844	-13.554	-14.571	-11.581	-12.279	-14.108	-12.405	-11.073	-12.388	-14.68	-10.538	-11.634	-9.8192	-11.283	-12.557
-11.434	-11.877	-9.0836	-10.007	-12.714	-10.588	-10.793	-11.072	-14.949	-11.935	-12.78	-10.464	-10.722	-11.78	-13.904	-11.39	-11.987	-11.367	-10.592	-12.236	-12.271	-10.216	-11.942	-12.059	-11.956	-12.041	-10.348	-14.117	-13.525	-12.697	-11.434	-10.753	-12.038	-11.978	-14.781	-11.382	-10.525	-13.769	-12.992	-11.928	-11.355	-10.791	-11.892	-11.915	-12.593	-13.757	-9.678	-14.596	-11.694	-11.323
-13.157	-9.8807	-10.381	-13.383	-9.4069	-10.518	-12.51	-10.229	-11.682	-12.945	-11.485	-10.742	-11.117	-11.702	-11.75	-11.564	-12.711	-12.083	-10.834	-12.3	-12.804	-11.964	-9.4719	-11.515	-11.782	-11.513	-12.408	-11.185	-11.559	-12.094	-10.687	-12.608	-10.168	-11.423	-10.828	-11.74	-12.811	-12.226	-12.764	-12.264	-14.712	-12.786	-11.843	-11.889	-11.607	-12.317	-11.958	-12.74	-9.7766	-11.744
10.382	9.2154	8.2118	6.8633	9.9578	8.7934	8.3558	9.3531	8.9789	8.1188	7.6691	9.8846	7.2574	8.7993	9.2314	5.0339	6.7396	8.5713	7.8107	9.776	10.46	8.0098	7.4231	8.9355	8.8198	8.4668	5.5393	8.7556	9.274	10.951	8.6795	7.5246	7.8573	9.1349	6.3766	7.8669	7.4793	8.8137	12.418	6.6632	7.1061	7.5446	9.1589	8.9573	7.4703	8.1325	7.1216	8.1941	8.7941	6.7309
-10.164	-7.5015	-7.7988	-8.2124	-9.1719	-8.3556	-8.3916	-8.2727	-8.2998	-9.6042	-7.3438	-8.4214	-7.8388	-7.6587	-8.0227	-5.8584	-8.9636	-3.9126	-6.7205	-7.9224	-8.4505	-6.4767	-7.1622	-7.3368	-7.3617	-6.8061	-8.3265	-7.6907	-8.1875	-7.3358	-10.789	-7.9849	-8.8222	-7.5084	-9.2193	-8.2502	-6.7722	-9.0177	-8.2865	-7.3725	-6.4338	-7.9663	-7.7096	-6.9508	-7.6502	-6.6839	-7.4956	-6.0225	-6.9969	-4.0927
8.6253	6.9	5.0106	8.604	6.7099	7.9177	7.7773	7.9249	7.9222	5.3889	4.3348	7.715	8.3988	6.2676	6.1779	6.6801	6.3061	7.9878	7.19	7.0739	7.5257	5.6049	6.4642	6.4464	4.7324	5.5184	6.5425	6.1186	9.1553	6.7278	5.9019	7.4492	3.7193	7.3659	5.6146	6.1226	7.4485	6.8507	6.8439	5.4702	5.3264	6.6206	4.4741	6.7602	8.4655	7.4662	6.774	6.9414	7.578	7.6236
0.63442	-1.9617	-0.36605	-2.2338	1.8552	1.4561	0.10422	1.107	-0.098845	-3.8135	-1.1919	-0.43144	-2.797	-0.42539	3.0134	-0.25467	-2.0177	-3.0474	-2.0872	-0.14738	0.18635	3.1736	-0.50215	-1.6843	1.4142	-0.69596	-0.08793	0.50478	-1.1148	0.2211	0.043667	-0.89605	1.1004	-0.21405	-1.9567	-0.66524	-4.3561	-0.78169	-2.6612	-1.4183	-1.3814	-1.4615	0.63976	-1.0582	-3.1941	-3.1684	-0.40588	-0.58691	-2.2333	-0.96853
3.3517	3.0267	0.58115	0.64424	3.2779	4.2147	2.8799	-0.26772	4.8137	2.355	1.3705	2.3336	-1.7228	4.5648	4.7791	0.45098	4.7243	6.1645	2.5685	6.2669	4.6956	-0.3474	2.3335	1.648	1.7734	3.2105	2.6855	3.1544	3.8047	2.0965	3.3427	4.5748	1.333	4.4894	4.7704	2.8107	1.906	3.1676	0.36788	3.5747	3.6975	2.0105	4.1119	-1.2378	2.4569	4.5448	2.2833	2.5973	4.7782	3.3323
-9.2694	-8.3	-11.276	-8.5117	-5.7814	-6.8811	-7.7796	-8.0053	-8.1504	-10.765	-9.5962	-8.7395	-10.541	-11.455	-9.8088	-8.5465	-10.713	-9.9518	-10.023	-9.7775	-7.6313	-9.4141	-8.8624	-9.9141	-12.042	-9.3579	-7.8277	-8.1873	-11.017	-7.8725	-11.135	-8.3798	-8.1449	-9.977	-9.3181	-9.3642	-8.5457	-7.2644	-11.259	-9.4646	-9.5942	-9.1322	-12.161	-11.581	-10.141	-10.547	-10.424	-8.9442	-8.9507	-9.0831
-15.801	-10.972	-14.76	-13.687	-15.629	-13.547	-11.544	-12.29	-13.144	-11.826	-13.254	-11.402	-10.095	-13.596	-13.486	-11.218	-12.769	-14.813	-12.995	-13.891	-11.816	-15.995	-13.754	-13.764	-17.272	-13.512	-13.058	-11.349	-13.291	-12.856	-14.801	-13.608	-13.854	-9.5949	-12.707	-14.184	-16.698	-12.481	-13.594	-12.551	-12.45	-13.961	-13.65	-14.255	-12.58	-15.867	-13.069	-13.281	-13.078	-15.481
-0.045972	-2.9769	0.63784	-1.7396	-2.0037	-3.0181	0.43747	-1.5407	1.5588	0.09477	-1.9808	-3.9724	-1.0167	-2.2893	-1.9152	-1.1636	-1.7449	0.6633	-2.767	-2.3134	-1.928	-1.1314	-1.3613	-1.4955	-0.30076	1.0521	-1.5739	-2.2319	-0.25304	-1.6304	-1.9963	0.34166	-1.3403	-0.94168	-3.1756	-1.4147	-1.6751	-0.75537	-2.9741	-0.77166	-2.9868	-1.9379	-3.9188	0.64215	-1.1953	-1.5935	-1.2489	-0.96384	-0.73184	-0.56784
-4.6736	1.0362	-2.953	-2.7467	-1.5923	-4.0765	-2.8944	0.37807	-1.3549	-0.25134	-3.927	-2.3549	-0.21339	-0.17414	-3.9124	-0.14793	-2.7025	-1.8188	-1.4549	-1.8747	-1.4819	-1.7655	-1.8598	-0.85969	-2.0428	-0.921	-2.0268	-0.33768	-1.0028	-2.3808	-0.30513	-0.74435	-0.8055	-1.4784	-1.4441	-1.2193	-1.0424	-1.7516	-1.8525	-3.5486	-1.5955	-1.8223	-0.63238	0.23275	-0.86591	-1.0262	-3.4187	-1.1149	-1.8017	-2.5252
7.3355	9.6138	12.344	9.8097	9.798	11.953	8.5763	9.3669	8.8712	9.3174	8.1962	8.3339	9.8599	7.4778	9.5952	8.6855	8.952	9.8696	9.8046	7.9831	12.342	11.085	7.2368	10.812	8.3546	11.094	8.5993	8.8449	8.2388	8.9305	12.849	9.7223	9.0472	10.048	8.5132	10.399	11.644	11.187	9.5544	9.4956	11.061	9.1454	7.9411	10.291	11.894	10.071	10.191	8.0427	9.2912	9.9603
-13.199	-12.874	-13.704	-13.192	-14.275	-14.569	-14.4	-9.9915	-11.965	-12.15	-13.77	-13.992	-13.402	-14.013	-11.862	-15.004	-12.859	-13.208	-10.864	-12.858	-12.698	-11.728	-14.42	-13.616	-12.101	-12.263	-14.979	-11.731	-12.797	-13.285	-12.469	-13.214	-13.673	-12.059	-12.731	-11.881	-11.946	-12.61	-11.436	-13.863	-13.129	-15.364	-13.081	-13.796	-12.353	-13.149	-11.469	-11.7	-11.958	-10.84
-0.013927	-0.3369	-1.0371	0.11631	-1.3517	0.32823	2.4544	-0.3979	0.86574	-1.7373	-2.7345	1.0984	-0.78124	-2.828	0.65201	-0.090131	0.18354	-0.071932	0.89033	1.2374	1.0514	-0.40335	-1.8676	-1.3911	-0.90619	-0.75149	0.16301	0.15213	0.90985	-0.006444	1.7834	-1.9493	3.0222	1.3285	-0.92619	0.41187	0.72789	0.84988	1.57	-1.2345	0.35035	0.43928	-0.42473	0.43819	-0.55668	1.2556	-0.1386	0.72978	0.17953	-1.4405
0.20944	1.1042	-1.0789	-1.4929	0.68647	-1.0824	1.3046	-1.0754	-0.15355	0.47924	-1.0199	-1.4879	-1.1622	-0.53969	0.70124	-2.6392	-0.6602	2.2848	-0.046358	-1.8486	0.8074	-0.65814	-1.668	-0.57929	-1.1651	-0.51616	-1.9051	-0.58183	0.66534	0.49097	-2.0818	-1.5903	0.57951	-0.40424	1.2906	2.1196	0.94085	0.44513	-1.0013	-2.4161	1.4473	0.37724	-0.55235	-0.77271	-1.0435	-0.35987	0.76106	-0.33985	0.070044	-2.5693
0.55305	-1.7391	-0.57234	1.6351	-1.1226	-0.010267	-0.57927	0.088735	1.0127	0.68763	-3.6353	-0.30851	-1.6759	-0.79693	-0.67964	-1.4783	0.43122	-0.13979	-1.7811	-1.5844	-2.6328	-0.64209	-0.60308	-1.4448	-0.26318	-0.93409	0.31799	-0.56292	-1.2751	1.2317	-1.2963	0.43304	-0.46638	0.03962	0.034876	0.20586	-0.68471	-1.0912	-0.70977	-0.74844	-3.0943	-1.9339	-1.5595	-0.37427	-1.8494	0.82326	-1.5328	-1.3597	-0.78902	-1.8852
0.71143	0.72408	2.0312	-1.67	0.9066	1.1026	0.22761	-0.97884	0.33799	0.22298	0.41919	-0.77971	-2.0284	-0.88798	1.4261	-0.15792	2.0553	0.22038	-1.9203	-2.2464	-1.0698	0.80064	1.6821	-1.1341	-0.25713	0.2349	-0.37351	-1.8539	-0.17079	2.5625	2.674	1.6991	-0.1227	2.0726	0.98185	0.98817	-0.077034	1.633	0.66281	-0.62639	-0.42679	2.2073	1.2264	-1.6309	0.1405	-0.85111	1.1426	-0.64123	-0.49489	-0.96672
6.4396	5.0945	4.7195	5.7871	7.0536	5.2986	6.4863	6.3445	7.2101	5.5426	5.2944	5.0561	6.3882	7.1018	4.1376	5.483	6.0145	5.7363	5.6016	5.6021	7.3789	7.7779	6.0777	4.6139	5.0875	5.5825	5.3972	5.7781	7.1242	4.752	7.3788	5.2629	5.6737	3.8818	5.0554	6.1591	5.3221	5.9222	5.0658	4.1903	4.4458	3.9165	5.7338	5.0655	6.7252	4.0004	6.0159	6.4958	7.7366	3.958
-3.3846	-4.1856	-4.6871	-4.7813	-2.596	-2.72	-2.2871	-3.6666	-3.3907	-4.7423	-4.8065	-4.6389	-3.8176	-4.439	-3.7597	-5.2625	-3.8801	-5.3425	-3.6127	-1.7964	-4.4101	-3.8739	-4.5792	-3.4276	-0.42007	-2.194	-2.1455	-2.7964	-3.8332	-4.7	-2.862	-3.3054	-3.1334	-2.6835	-3.1108	-4.3007	-5.1555	-3.286	-2.6905	-3.5056	-4.8391	-3.1267	-5.1737	-3.6272	-4.558	-2.1212	-4.5601	-0.83343	-6.3822	-5.0894
-6.6346	-7.7392	-7.3846	-6.6081	-7.2194	-11.655	-8.1637	-5.2238	-7.5648	-7.4224	-6.6575	-6.1238	-9.1874	-7.6931	-7.6966	-7.9844	-7.865	-6.4478	-6.5937	-5.8407	-8.4909	-7.6235	-6.3309	-8.0013	-6.1905	-9.3351	-8.1192	-6.9761	-8.3749	-8.76	-7.0273	-7.4063	-6.7168	-9.1693	-9.3137	-7.8725	-8.3405	-10.635	-7.5264	-6.2582	-6.5375	-6.7009	-9.783	-6.4383	-7.954	-7.4227	-6.8716	-5.3752	-6.4981	-7.9912
-13.973	-12.614	-11.135	-12.621	-10.829	-13.515	-11.113	-13.199	-13.744	-11.85	-12.219	-12.214	-15.357	-13.184	-11.936	-11.722	-12.41	-12.246	-12.623	-11.522	-13.878	-14.287	-11.505	-12.964	-12.458	-14.129	-13.459	-11.778	-11.714	-13.313	-14.692	-11.554	-11.999	-11.769	-13.933	-14.416	-12.987	-14.916	-15.247	-14.286	-12.134	-14.478	-10.502	-14.65	-11.147	-12.885	-13.673	-12.758	-14.504	-13.925
-3.4447	-2.8114	-4.0184	-3.3342	-2.988	-4.2064	-3.4369	-4.5355	-3.1068	-2.8309	-2.6608	-5.3775	-5.7392	-2.6686	-3.661	-2.2757	-4.014	-3.76	-1.3059	-2.0844	-3.8861	-3.1526	-4.3823	-2.4932	-2.7619	-3.6941	-2.5361	-2.981	-3.9493	-1.7976	-3.5218	-4.5032	-3.0871	-2.3351	-4.0251	-3.0426	-3.06	-3.334	-2.429	-5.6302	-2.6166	-4.6761	-6.0142	-2.6816	-3.5366	-1.976	-3.456	-1.5622	-1.4638	-2.9691
-5.4352	-3.4749	-6.7547	-6.7714	-4.2377	-8.2828	-4.8749	-5.8646	-6.4473	-7.181	-3.72	-5.9494	-8.5825	-5.7852	-5.3122	-6.5694	-6.08	-5.0925	-7.7914	-5.8918	-6.9713	-5.42	-4.1676	-5.479	-6.0225	-7.5307	-8.3798	-6.0998	-5.1213	-4.8169	-4.797	-5.3848	-7.9661	-7.7682	-4.9837	-4.2624	-2.6727	-7.9428	-6.8369	-6.6086	-6.2401	-5.7188	-5.1404	-4.9025	-7.0321	-3.0426	-6.705	-4.5364	-3.6599	-6.9384
-2.8488	-3.671	-1.2695	-4.2298	-2.5375	-6.0139	-4.4816	-4.8624	-5.8826	-3.7836	-2.2084	-3.7085	-3.9277	-4.8899	-4.028	-3.4153	-3.35	-3.8826	-2.2647	-5.3087	-4.1217	-3.5697	-6.5883	-4.5318	-3.7084	-2.5385	-3.9289	-2.2279	-1.9389	-2.5776	-4.1022	-5.4213	-5.2017	-4.1714	-4.9073	-5.2406	-3.3801	-3.7095	-2.5884	-3.3945	-2.9406	-2.0326	-2.9864	-2.8491	-6.8614	-2.4295	-4.214	-4.4659	-2.6687	-3.4558
-0.18769	-0.64327	-1.2424	-2.43	-2.4318	-2.4619	-1.4214	-0.59813	-1.4198	-2.1683	-3.3729	-1.2809	-1.0782	-2.1792	-0.47759	1.1972	-0.050714	-2.2433	0.88786	-2.8688	0.51998	-1.6667	0.57643	-2.7043	-0.012837	0.653	-2.1067	-0.50414	-1.3642	-2.3119	-1.3103	-0.21644	-1.6706	-1.7835	-1.2753	-3.5136	-2.5505	0.1121	-2.1056	-1.4552	-4.4678	-2.8348	-5.1774	-1.527	0.31316	-1.02	-0.44968	-1.0526	-2.192	-3.0492
-3.1568	-3.2523	-3.4024	-2.1613	-3.4716	-3.8746	-3.3542	-3.4677	-4.4815	-3.1213	-4.6589	-1.8931	-2.6579	-2.4734	-2.5258	-1.8022	-1.0482	-3.6162	-3.1132	-2.1843	-5.2586	-4.0244	-2.0022	-1.9807	-5.162	-3.4094	-3.0321	-3.507	-4.7709	-2.4699	-2.2317	-1.8712	-4.8183	-2.652	-3.7786	-2.0311	-4.5019	-2.9049	-2.3359	-2.5122	-3.4973	-5.6577	-2.0721	-2.3294	-4.2965	-2.2043	-1.2434	-2.9405	-2.9336	-4.1273
1.1867	-0.78244	2.9659	0.32657	-2.2688	0.18974	-0.17048	0.13357	0.20914	-0.47225	1.3535	-2.138	-0.35956	0.86008	-1.1106	0.39715	-0.3473	0.68175	0.90947	-0.61657	-0.42483	0.25438	-1.3597	0.73617	1.4432	0.75831	-1.0658	-0.82451	-1.2412	3.6507	0.26386	0.29068	1.4427	0.12383	-0.58311	0.14994	-0.80804	0.63822	1.5393	1.2907	-0.18414	0.64942	0.45411	-2.0439	-0.89944	0.44998	1.5068	0.18716	0.42535	-0.695
-5.7975	-8.3434	-7.8006	-10.025	-8.6443	-7.9873	-6.9794	-5.6657	-6.4115	-9.3279	-8.2509	-10.195	-6.1994	-7.9669	-7.547	-6.845	-7.5407	-7.9228	-10.632	-9.3642	-7.0455	-7.4826	-8.479	-6.7966	-6.5991	-5.7756	-5.8357	-7.1074	-8.6177	-6.7907	-9.0045	-7.0584	-6.6519	-9.4254	-7.58	-8.896	-7.7979	-7.3869	-6.0329	-7.4432	-7.1741	-7.119	-10.947	-7.408	-9.8832	-7.006	-7.3715	-3.0113	-6.6189	-9.117
-1.5239	-3.9771	-2.1858	-3.077	-2.9555	-2.373	-2.6652	-3.7038	-2.1832	-1.7152	-3.8565	-2.4006	-1.5821	-1.3229	-3.0626	-2.6317	-1.7192	-1.6757	-3.6605	-3.3751	-2.2807	-0.94344	-3.7044	-5.4253	-4.0171	-6.2045	-4.9281	-4.2092	-5.3621	0.14015	-3.2871	-2.9775	-0.52834	-2.1432	-1.652	-4.1927	-1.9559	-2.4666	-3.4241	-3.4731	-2.6722	-4.0146	-5.6912	-4.8538	-2.4876	-4.7905	-3.2591	-4.3043	-3.818	-4.7707
-8.8981	-7.9132	-10.403	-11.526	-10.051	-10.133	-9.9047	-11.854	-10.061	-12.923	-10.562	-9.9749	-11.105	-12.793	-11.283	-12.972	-7.2788	-10.144	-11.238	-11.373	-9.4603	-12.17	-9.8322	-10.813	-11.508	-11.04	-10.543	-12.08	-10.513	-11.34	-11.455	-12.122	-11.968	-11.04	-10.125	-11.983	-9.8003	-12.311	-10.525	-10.999	-11.178	-11.774	-10.051	-11.949	-9.5048	-11.349	-11.618	-10.925	-9.4974	-8.5627
5.2459	7.1487	7.6348	8.1006	8.2285	8.2515	8.7064	6.8532	6.4989	9.0156	8.2358	9.1866	9.693	10.141	8.9343	6.8762	8.6858	5.7332	7.9099	7.2896	9.0709	7.3954	9.8794	8.4377	6.5216	8.1748	8.2602	6.9847	6.7602	10.409	7.5192	8.3593	8.7083	8.7694	9.6031	7.4692	7.6399	8.0575	7.5286	6.3224	8.3202	6.6583	7.9209	6.5493	9.1614	6.3706	7.1329	8.6678	9.1975	7.5737
1.1629	-1.6169	-1.9756	-1.4512	-1.548	-0.83054	-0.41932	-1.6889	-0.90188	-1.345	-0.42195	0.53085	-2.6239	-2.2356	-3.571	-2.1035	-2.4791	0.13145	0.44569	-1.1715	-0.65418	-0.76012	-2.2455	1.2161	-1.7332	1.8048	-1.1051	-3.8133	-2.4133	-1.6633	-2.688	-0.44503	-2.853	-2.8556	-1.943	0.21566	-1.2156	-2.7047	-0.57256	-1.262	1.212	-0.11669	0.076939	-1.2135	-3.0915	-2.5102	-0.99554	-0.0011795	0.025407	0.23742
1.244	4.6051	4.1743	1.9528	1.3043	1.9744	2.9327	3.2616	5.0949	-0.51423	-1.6999	2.7962	1.725	-0.18702	2.8739	1.968	2.0404	2.697	1.2399	-1.232	2.6287	2.9394	4.264	2.6936	2.5033	3.6296	1.122	1.5927	2.7011	1.6841	1.2404	1.7173	1.5381	4.5185	0.3571	1.6653	1.2814	1.7624	2.4026	2.1161	2.9125	-0.031498	2.9701	0.95993	2.0791	1.2091	-1.0725	1.5587	0.35638	1.4474
-0.96742	-4.1343	-2.837	-2.2544	-0.055474	-5.149	-1.8216	-1.4974	0.28621	0.46559	-3.9889	-4.195	-3.6314	-0.94639	-4.1971	-1.3481	-2.3349	-1.7656	-1.0317	-2.345	-1.4522	-3.801	-4.4271	-1.1053	-2.7768	-1.5671	-3.3826	-2.2046	-2.5372	-2.2354	-2.3429	-1.782	-2.9312	-0.48651	-0.95381	-3.3561	-3.8546	-1.9362	-1.9183	-4.4777	-2.444	-1.8846	-2.8781	-0.69394	-3.3557	-2.9429	-3.3695	-1.8756	-4.5168	-0.9501
-9.7877	-8.81	-9.105	-8.0206	-8.2469	-6.1067	-9.134	-9.8859	-9.3507	-10.764	-8.8908	-8.0848	-9.1938	-9.5925	-9.0862	-7.2158	-9.3229	-8.4096	-11.003	-11.146	-9.5255	-8.4564	-8.9448	-7.5464	-8.5803	-9.3372	-7.5705	-8.172	-9.4099	-8.7302	-9.3759	-7.4886	-7.5239	-9.8936	-9.8073	-7.8124	-10.843	-8.9911	-10.471	-7.8909	-6.7173	-9.3966	-10.026	-10.427	-8.1711	-10.373	-10.108	-12.116	-9.8439	-7.7761
0.91406	1.5585	-0.63088	-0.59404	-1.2617	-1.2802	-1.825	-0.10123	1.8821	1.0703	0.71578	0.071259	0.062847	1.0357	1.0707	1.8269	-1.008	0.9629	-0.74886	1.8432	-0.67818	0.52997	-0.74995	0.58324	1.1041	-0.39972	1.2272	-1.0787	-0.73376	0.57812	-0.21482	0.31586	-0.26684	-0.76595	-0.039826	-1.2545	-0.7328	2.1372	0.87262	0.49232	-1.6758	-1.3474	0.1227	1.0243	0.005237	0.095908	-0.024222	0.16709	0.10677	-1.0635
-5.6796	-8.2123	-5.3894	-8.1087	-6.4413	-7.4596	-5.6399	-5.3788	-7.0375	-7.6078	-7.4916	-6.2488	-5.5139	-5.7576	-4.3371	-9.8325	-4.8705	-7.3153	-6.584	-7.0432	-7.5836	-7.804	-6.8705	-3.0479	-8.0282	-7.5904	-7.2833	-7.5312	-7.1013	-5.7246	-5.9904	-4.6812	-3.3327	-5.155	-4.6055	-3.5845	-8.3121	-5.0016	-5.2452	-8.6712	-5.6396	-6.3545	-5.2532	-5.8446	-6.6329	-6.5092	-6.1192	-6.9045	-6.9949	-4.8832
-2.2455	-3.2513	-2.205	-2.0187	-1.767	-4.1362	-4.773	-6.1869	-3.09	-3.5821	-6.0553	-3.0212	-4.5164	-4.7923	-2.6383	-4.3497	-3.3133	-4.4453	-4.1749	-3.2235	-0.34076	-2.7729	-5.5818	-1.1852	-3.4956	-5.0332	-1.6865	-1.1118	-3.8278	-4.8779	-2.2686	-4.0241	-3.0452	-3.1002	-3.5992	-5.3027	-2.497	-3.0445	-3.0343	-6.3944	-0.74487	-1.5924	-6.1555	-4.5093	-2.7498	-3.1996	-5.4219	-4.289	-1.704	-2.1081
8.3453	6.4168	8.0717	7.8951	4.8905	5.7732	3.0962	5.0237	5.9822	5.7204	7.171	8.3037	6.2619	8.3995	8.3348	7.7627	4.066	6.7228	9.6445	6.1078	6.6791	6.2927	5.9655	6.4091	7.321	8.6173	8.792	6.0205	5.1932	8.5745	5.2573	5.9235	8.1611	4.8499	6.5541	6.1699	6.2464	9.1823	8.4605	6.4602	7.9296	5.434	6.5262	7.817	6.8756	6.8315	6.6154	6.6349	6	7.7766
6.6979	5.4847	4.6731	5.8539	6.3076	3.2483	6.4309	3.2682	4.6975	6.7284	4.0389	6.7627	6.3529	6.7157	6.7787	4.5862	5.5095	4.4814	4.8203	5.9301	5.0825	4.6888	5.9553	7.056	4.1196	4.875	7.6452	7.0802	4.9738	5.675	6.035	6.511	4.9896	3.3352	4.3167	3.208	3.0824	5.3011	4.5902	4.1072	6.3124	5.2155	6.1107	5.8925	3.4164	5.369	2.2491	4.6836	3.9159	4.3642
-2.61	-2.6012	-5.0739	-2.508	-3.5561	-2.4871	-2.2485	-2.6087	-3.2381	-3.6578	-3.495	-1.3975	-3.6646	-3.2909	0.079466	-1.533	-2.6438	-1.6873	-2.3683	-0.29047	-1.5161	-5.1082	-2.5005	-3.6276	-1.3242	-5.7178	0.2931	-1.4808	-2.8194	-1.4226	-1.3936	-1.3937	-3.8352	-1.5635	-4.0587	-1.6076	-3.6674	-2.7985	-1.3	-1.7472	-1.6636	-3.6672	-3.4572	-1.9608	-2.2254	-2.108	-2.4167	-0.21651	-3.2459	-2.5827
-10.645	-10.03	-13.884	-10.956	-11.294	-9.6468	-10.282	-8.992	-9.2713	-9.6392	-9.4335	-10.743	-11.756	-7.8491	-10.008	-8.9574	-12.116	-8.5838	-11.52	-10.312	-10.681	-10.8	-11.722	-10.722	-9.9908	-11.4	-12.975	-10.094	-12.446	-11.181	-12.012	-8.3854	-11.231	-8.4894	-10.865	-11.822	-11.866	-12.036	-9.6294	-8.7697	-13.763	-12.068	-10.025	-11.954	-11.349	-11.092	-8.6289	-12.081	-8.231	-12.768
-14.307	-15.185	-14.857	-12.118	-15.629	-13.423	-13.762	-15.011	-15.91	-15.188	-14.493	-12.159	-11.583	-12.958	-16.441	-15.513	-15.551	-13.783	-16.368	-12.655	-15.408	-14.238	-13.084	-14.691	-13.514	-14.651	-14.912	-15.928	-14.622	-12.777	-14.198	-16.752	-16.394	-15.652	-13.741	-14.594	-14.927	-16.738	-13.177	-14.055	-14.109	-14.695	-16.077	-13.181	-14.271	-12.705	-13.308	-16.251	-11.24	-15.158
2.1954	0.74833	2.0742	1.3664	-0.41584	1.9479	-0.21621	-0.05277	1.6493	2.859	2.4277	-0.14292	0.040814	2.7952	1.1731	1.7244	0.84941	0.58245	2.5763	2.5107	5.0439	0.44571	3.098	0.30086	1.9656	1.9122	3.1716	2.4137	1.2013	2.5927	2.4315	2.1859	-0.16261	2.1325	3.8187	1.0987	1.9074	0.58827	3.0473	4.1514	0.5084	2.7436	1.429	1.0864	0.60105	3.2716	2.1408	0.96092	3.0289	1.7523
-1.3677	-1.3121	-2.4693	-1.4963	-1.2718	-1.5541	-0.58818	-0.29373	-1.8073	-1.571	-2.7053	-0.17218	-0.080942	-0.64843	-0.68878	-1.4065	-0.58673	0.23297	-1.1547	-0.46769	-0.14318	-1.9659	-4.0299	-1.619	-0.18241	-4.5989	-2.2208	-2.2319	-0.74848	-0.81721	-2.2578	-0.83826	-1.4682	-0.26727	-1.8772	1.822	0.89715	-1.9411	-0.38203	0.1567	1.2037	-2.7893	-0.25989	-1.707	-2.4268	-2.2297	-1.655	-1.2286	-3.573	-1.7428
-0.384	-0.8497	2.209	-1.833	-1.2829	-0.42551	-0.047625	-1.1469	-0.36164	-0.19322	1.2885	0.29019	-0.81524	-0.51511	0.54275	0.022736	0.835	-1.3516	1.4437	0.67925	-1.5335	-0.22319	-0.081426	-0.72958	-0.095628	-0.82996	2.0277	2.2917	0.42515	0.61152	2.1076	0.3871	1.1675	2.258	-0.35789	4.3952	1.6864	-1.9618	0.67268	-0.79065	-0.60416	1.3237	-1.1266	0.62775	-1.2145	-1.4497	0.11079	-0.55974	0.70471	0.98742
-5.8571	-9.341	-8.3947	-9.8759	-6.7943	-11.337	-10.363	-6.8246	-8.1562	-8.5272	-9.0764	-10.975	-10.907	-8.6296	-8.7573	-6.3059	-10.241	-9.3926	-9.8089	-9.367	-9.8153	-10.693	-9.7169	-8.7644	-8.4698	-11.321	-10.641	-7.7804	-8.6613	-7.0052	-8.5243	-7.8316	-10.544	-7.1579	-8.604	-11.376	-8.3641	-10.434	-6.677	-7.4939	-8.2872	-8.5707	-8.6277	-9.7645	-9.0126	-9.7223	-9.9803	-8.7039	-6.3691	-8.4327
0.53739	0.92963	1.252	1.4448	1.2429	1.3709	0.3603	0.63738	-1.9861	-0.25787	2.3337	0.48392	-1.2329	-1.3144	-0.80486	2.2578	2.9485	0.49054	0.89305	1.9365	0.94458	-0.92026	2.5569	2.4848	-0.64186	-1.3509	1.3709	-0.80848	0.45844	0.24625	-1.2092	0.27671	2.1124	1.8918	1.5075	-0.17423	-0.096218	-0.46736	-0.058403	1.1084	-0.15908	2.6519	-1.4854	-1.2166	1.2965	-1.122	0.61753	1.432	-0.10377	1.7193
-7.2105	-5.0659	-6.5398	-5.7785	-5.4791	-5.4797	-3.1237	-7.4965	-4.3975	-4.8474	-6.6051	-6.115	-7.842	-7.7008	-6.4091	-5.9138	-7.4065	-6.7841	-6.8225	-6.3455	-6.49	-6.9411	-5.8274	-7.34	-6.1766	-5.7179	-6.021	-6.4083	-6.6937	-5.029	-5.914	-6.8775	-5.0951	-4.9221	-7.9696	-7.2517	-5.7052	-7.1198	-7.5728	-6.8553	-4.7649	-5.7663	-5.7271	-6.2392	-5.2903	-6.4599	-4.7728	-7.4077	-6.0106	-4.9694
4.7461	4.4565	5.9398	4.9292	4.3477	8.1144	4.8119	5.12	5.6232	3.7275	5.5992	6.0184	5.0468	6.2989	3.4878	6.1914	3.3119	4.6687	4.7781	3.9479	5.2224	2.2735	3.9496	6.4234	5.1936	1.8341	4.0664	5.4768	4.7625	4.6037	4.2007	7.1487	3.8528	6.161	5.3927	6.0025	4.7009	4.6283	6.6531	5.5728	4.2117	4.0828	6.0576	2.8785	6.6155	4.3941	4.8694	4.4306	4.4963	6.0759
-0.84444	-0.74236	-1.4871	0.99093	-0.53486	-0.47911	0.25112	-1.0999	1.199	-1.1467	-1.9305	-0.31624	-1.1721	-1.1448	0.79576	-1.5041	-1.1211	-1.1336	1.2877	-2.7625	-3.0019	-4.0126	-1.4412	-3.1023	-4.0454	-1.9909	-2.8321	-0.045147	1.3012	-1.8792	0.34598	-0.45565	-2.4648	0.382	0.26784	-2.6676	-1.4919	-2.476	-1.4206	-1.4146	-2.0163	-2.4298	-0.3556	-0.73253	2.3281	-0.39606	-1.2144	-2.2238	-1.5456	-1.5746
1.5108	0.92778	-1.2952	2.6099	-1.6358	-0.059984	0.0016102	-0.43843	-1.2831	0.12755	-1.6735	0.18978	-0.0090431	-2.5396	0.25918	1.0029	-0.039636	0.81036	-1.427	-0.10824	0.78063	-0.70469	-1.7558	-2.0415	-1.4939	0.9346	2.1584	-0.21812	-0.54663	-1.187	-0.74533	1.0626	0.13053	-0.47271	0.25198	-1.966	1.7271	1.1399	0.34092	-1.6045	-1.1221	-0.38618	-0.47899	-0.76836	-0.7751	-1.6162	-1.2545	-1.4842	-0.30288	-0.54444
-4.6348	-2.1793	-2.6266	-2.5486	-4.6565	-2.9028	-2.9212	-4.2844	-5.1593	-3.6234	-4.1376	-1.9837	-1.4776	-5.4098	-3.6574	-2.8284	-4.6641	-4.4823	-4.919	-5.328	-4.1196	-2.1488	-5.7768	-4.127	-3.6258	-2.0169	-3.2005	-3.9781	-2.8545	-3.0038	-3.1164	-3.7952	-3.096	-4.8517	-3.5794	-4.4066	-4.6597	-4.9769	-4.3183	-2.0687	-4.2435	-4.9822	-3.8875	-4.9238	-4.5631	-6.6465	-6.0857	-4.7495	-5.9368	-1.8211
11.944	8.7738	8.4263	8.147	6.8639	9.6575	8.8617	8.2058	6.6864	8.51	5.4401	10.079	9.477	8.6896	9.0875	8.4468	9.4865	7.9252	8.2629	8.1341	9.6732	9.2922	8.525	8.7065	12.124	7.6592	8.6289	7.8651	9.1342	9.1256	7.4692	9.1308	9.2137	11.042	8.7871	6.1457	9.182	6.7955	7.9947	10.027	8.918	7.7331	10.076	7.5911	6.9465	9.5428	7.1526	9.2397	8.5885	8.8125
6.6165	8.0118	7.4545	7.734	7.2923	8.3426	8.1639	10.851	7.5224	8.5275	8.1754	9.952	8.6372	8.5867	7.4659	9.0974	8.7226	11.138	9.6444	10.011	7.6899	10.068	9.1621	11.821	9.3366	8.6545	9.2017	7.9264	6.9478	7.1126	8.7198	6.7908	8.4342	10.297	7.1708	7.4784	9.4083	8.6166	7.5762	9.857	8.3198	9.8926	9.3733	7.1742	8.9474	9.0707	7.1632	7.7914	8.3876	7.6959
-0.67898	1.8854	0.95267	0.5835	0.51239	3.6002	1.5455	1.6262	1.1952	0.6308	2.9695	2.4388	0.87214	-1.3294	-1.5269	2.114	3.8189	2.1743	1.5102	1.8434	0.77399	-1.708	1.191	3.0892	1.8792	-0.61686	0.60032	4.2418	2.4657	2.7065	3.7524	0.33023	1.4557	3.3009	1.2447	-0.80523	-1.8681	1.7048	2.4341	4.0118	2.7632	1.5953	1.6809	0.33417	0.89384	1.2356	0.22501	0.75977	-0.043824	3.1859
-10.216	-11.934	-13.113	-11.053	-11.594	-11.233	-10.243	-11.181	-12.687	-12.129	-12.109	-11.251	-13.192	-10.971	-13.25	-10.79	-11.618	-11.132	-12.856	-12.174	-10.285	-12.46	-11.034	-9.3167	-12.632	-10.546	-12.776	-10.812	-11.14	-12.131	-12.222	-12.63	-13.761	-11.604	-11.185	-10.626	-11.146	-12.24	-11.593	-10.826	-12.709	-10.892	-11.763	-14.731	-11.044	-13.785	-12.44	-10.997	-11.903	-11.471
-2.3826	-1.7094	-2.0668	-1.785	-2.4458	0.24249	-3.4273	-3.0145	-3.0724	-1.588	-2.4065	-0.82145	-2.9827	-1.3106	-1.1079	1.5464	-2.5327	-0.9816	-2.3061	-0.40198	-1.9518	-0.83852	0.20418	-0.48148	-1.7519	-1.936	-0.875	-3.7686	-1.8869	0.45126	-2.5363	-3.4002	0.064626	-2.7124	-0.61744	-2.1837	-3.2667	-1.42	-0.92154	0.29436	-0.39152	-1.2225	-1.9333	-1.796	-0.43584	-0.38529	1.4205	-0.74444	-1.307	-1.4428
-20.642	-22.591	-23.067	-22.172	-22.587	-24.22	-22.8	-23.347	-22.807	-19.925	-22.289	-20.081	-23.254	-22.747	-21.58	-23.253	-21.981	-21.889	-24.222	-22.332	-22.052	-20.462	-23.933	-20.573	-21.353	-20.875	-23.947	-22.178	-21.146	-22.773	-23.071	-23.94	-22.813	-22.118	-22.943	-22.581	-21.101	-22.405	-20.204	-23.449	-19.986	-20.883	-20.749	-22.221	-21.979	-21.256	-21.262	-21.841	-21.472	-20.397
-14.58	-10.78	-12.095	-13.728	-11.075	-12.902	-14.903	-10.384	-12.698	-12.109	-14.648	-12.819	-11.496	-13.476	-11.646	-12.379	-13.461	-13.198	-13.011	-12.571	-13.217	-13.531	-11.458	-11.029	-12.681	-11.497	-11.685	-12.636	-13.631	-14.28	-12.319	-12.145	-14.201	-13.481	-12.887	-12.723	-12.398	-11.687	-12.4	-13.233	-10.676	-13.809	-12.311	-12.698	-13.271	-11.858	-13.101	-13.96	-13.366	-12.574
-11.904	-13.452	-14.018	-13.659	-17.309	-14.567	-16.631	-14.782	-14.022	-13.932	-15.158	-13.224	-15.313	-14.106	-13.254	-14.476	-13.273	-12.924	-16.214	-15.975	-15.862	-14.408	-13.832	-14.541	-14.983	-15.188	-12.409	-13.87	-15.579	-15.684	-12.969	-16.624	-14.956	-15.47	-15.095	-13.604	-14.722	-13.804	-12.79	-13.884	-14.247	-16.209	-14.887	-16.078	-14.189	-14.809	-15.979	-17.355	-14.393	-16.279
3.2584	2.1784	5.4452	1.8279	4.0456	2.938	5.2776	3.6817	1.5967	4.1966	2.7775	1.7108	1.641	2.1329	1.2717	3.9639	2.0539	2.2487	1.5842	2.4105	2.4695	3.5583	1.0866	1.568	0.18139	1.675	3.5739	3.9782	3.3464	2.4362	4.1682	1.8751	2.547	2.5692	2.2588	0.73422	4.0103	-0.14331	1.3547	0.4631	0.95526	3.2476	1.9515	0.77454	3.6094	2.9295	3.5601	1.146	2.5217	1.7731
-22.676	-21.687	-22.825	-23.792	-20.849	-20.431	-22.271	-21.128	-20.434	-20.584	-20.059	-21.644	-20.452	-22.258	-22.102	-22.998	-23.622	-24.016	-22.51	-20.15	-23.645	-24.319	-21.698	-21.368	-20.533	-23.555	-24.273	-23.042	-22.128	-21.829	-21.926	-24.454	-23.523	-21.255	-22.347	-21.617	-23.016	-23	-21.944	-22.987	-22.765	-24.559	-20.141	-23.031	-21.978	-21.459	-22.923	-22.377	-19.286	-23.14
9.6944	8.4979	7.5283	6.0025	7.1767	7.4343	8.6272	6.6497	9.7504	6.8253	8.4779	9.1551	8.8936	4.9149	10.013	8.1934	10.688	8.3707	8.3311	8.5771	8.5384	9.5786	8.4317	7.8697	4.6577	7.9534	8.2463	8.9584	7.7898	6.2421	8.5865	7.7912	10.025	6.049	6.0893	7.01	9.5986	6.9016	8.8053	7.8061	9.4284	7.4877	8.0728	8.8764	5.8761	9.4834	8.2997	9.4503	8.3402	9.1586
-1.43	-2.928	-0.33207	-2.0492	-1.8751	-1.049	-4.5583	-1.1797	-1.8752	-0.56971	1.2397	-1.8427	-2.1216	-2.2603	-0.99539	0.219	-0.35766	-1.0258	-1.2493	-1.4387	-1.0313	-1.4778	0.23791	0.50031	-0.23074	-1.9929	-0.17284	-2.1667	-1.2646	-3.5041	-1.1817	-0.92284	-1.0201	-1.842	-1.8977	-0.11774	-0.82632	-0.02298	-0.29819	-0.62817	-2.693	-1.1831	-0.69176	-1.7389	-0.49957	-2.9129	-1.2054	-2.8002	-1.3995	-2.7684
9.1742	9.8427	9.2349	11.131	7.8048	10.07	12.114	8.7978	9.3919	8.9951	9.9326	10.02	7.833	12.088	9.6487	9.936	12.071	9.8197	8.7796	10.072	9.9046	10.849	9.1194	9.7354	8.1012	10.093	11.191	9.0895	10.011	11.978	10.481	12.815	9.769	8.1344	9.2598	11.689	9.694	11.419	11.344	10.96	10.722	10.99	10.791	8.4363	8.0936	8.3086	10.654	8.674	10.833	11.42
-12.778	-14.145	-13.365	-14.347	-12.914	-14.255	-13.103	-13.734	-13.074	-12.243	-11.035	-15.938	-11.787	-12.599	-14.871	-15.446	-13.724	-12.851	-12.569	-11.982	-14.349	-12.459	-13.192	-12.06	-14.986	-15.155	-14.572	-11.571	-15.562	-13.06	-12.454	-13.093	-13.535	-14.186	-12.607	-14.669	-14.467	-13.678	-14.406	-12.662	-13.875	-12.455	-12.317	-13.526	-11.988	-12.836	-11.985	-12.939	-12.482	-13.99
-4.4203	-2.2356	-2.9972	-3.6355	-3.7711	-1.3804	-2.052	-4.3116	-1.9262	-1.3515	-3.4826	-2.1117	-1.9301	-0.74983	-2.7338	-3.819	-2.1126	-2.0405	-1.359	-3.3463	-3.6084	-3.2038	-2.2595	-4.8677	-3.0172	-1.6855	-0.89132	-3.7695	-1.2429	-3.4966	-2.1751	-1.3719	-1.7664	-3.0055	-1.6067	-3.7726	-2.9529	-4.7947	-4.5087	-5.2974	-1.8798	-2.4385	-4.6474	-3.7155	-2.1237	-2.1905	-2.264	-1.8685	-2.7875	-3.795
0.83167	1.8636	0.14163	2.7194	0.31567	2.0216	3.8344	3.4504	2.5523	2.4945	3.0972	1.9004	-0.39516	3.8792	1.8148	1.1601	1.0343	2.9432	1.3148	3.006	0.087499	2.4635	2.1023	1.6777	3.5704	-0.75779	1.9346	0.39702	0.75314	2.9385	1.2655	1.9281	3.3037	-1.2848	0.98416	1.4991	1.0888	3.8227	1.3809	3.3852	0.88217	-1.9472	2.7956	2.2894	-0.1403	2.9103	1.8954	0.12254	2.4414	1.362
-3.4755	-1.2297	-4.0122	-2.0542	-2.2036	-2.8035	-2.3727	0.93313	-2.6054	-2.6766	-3.5759	-1.8141	-3.7779	-2.655	-4.349	-1.6328	-2.5632	-2.9697	-2.9728	-2.816	-2.8475	-2.5012	-0.75857	-5.2736	-2.6773	-2.1812	-0.47252	-2.0834	-2.0763	-3.3681	-2.8723	-3.6029	-2.3215	-4.2654	-2.2777	-3.1726	-1.3286	-1.4379	-3.4165	-0.56246	-3.5866	-1.4388	-2.671	-0.093433	-1.7045	-1.4249	-3.421	-1.4532	-2.7169	-1.7632
9.0111	7.6988	8.2996	10.422	8.9033	9.585	8.4807	7.6442	10.31	10.358	7.7108	8.6797	7.3622	8.5914	9.3476	9.457	4.8945	7.4292	8.5025	8.9884	6.9733	7.3816	8.3788	9.0994	7.5859	7.4822	8.4774	6.8998	8.1229	6.1823	8.9522	9.1163	6.8515	6.8429	6.5495	7.5572	9.0156	9.472	8.6468	5.744	7.1678	8.4023	7.6152	8.4814	6.794	8.9891	5.6476	9.2664	6.0194	7.3549
10.126	7.2266	11.139	9.0878	9.3438	10.316	9.9906	8.6256	9.6366	9.1857	9.0934	7.8258	10.892	6.4793	11.415	9.7215	7.6483	10.622	8.0537	8.2929	8.3424	12.005	8.8547	13.439	7.333	9.7679	10.631	8.8654	6.607	9.7326	10.45	11.423	9.1381	11.581	10.28	12.396	10.149	10.882	9.882	10.806	8.803	7.9545	9.9608	8.9311	10.064	7.6363	9.5853	9.8449	10.2	9.3139
1.8929	-0.56112	0.52504	-0.55135	-0.49317	-0.71698	0.7468	1.2081	-0.18157	0.31609	-0.77453	-0.29057	0.77386	0.34856	-0.40724	0.97682	-0.63103	1.3125	-1.1402	-0.7164	-0.6557	-2.4773	0.15648	-1.4069	-2.4803	-0.99706	1.0932	-1.9995	0.47775	1.9779	-3.2491	-0.71455	-0.88567	-1.0338	2.1175	-2.9212	0.46726	1.3557	0.040276	1.1315	-3.5561	-0.80133	-3.8285	-0.27369	0.2895	0.50494	1.0513	0.9223	1.255	-0.88376
-20.194	-18.915	-20.05	-18.599	-20.917	-19.483	-20.658	-19.846	-18.921	-20.658	-20.521	-20.022	-20.813	-21.207	-21.129	-20.599	-20.074	-22.576	-23.109	-20.683	-22.518	-19.331	-22.99	-21.97	-20.841	-19.397	-22.468	-21.735	-20.549	-19.292	-19.844	-21.711	-20.177	-22.865	-21.898	-20.807	-24.202	-22.683	-19.863	-19.755	-19.222	-21.755	-21.171	-23.536	-19.9	-20.742	-20.281	-20.773	-22.7	-18.484
-0.29619	-0.20254	2.5085	1.793	0.060674	2.0868	0.42071	1.6016	2.1875	2.7805	-0.083687	-0.59877	2.5009	1.2613	-1.2344	1.9052	1.4492	1.9183	0.83648	2.7168	1.6415	0.30554	0.17805	2.42	3.0405	2.1915	-0.69497	2.713	-1.392	1.232	3.4754	0.5043	-0.19276	-0.5175	1.1618	2.0594	2.0787	-0.90055	0.43385	0.60742	3.8026	-0.42308	0.82051	-1.0829	1.394	-0.40199	2.3278	-1.2329	2.6959	1.8246
-5.7151	-5.3323	-4.772	-6.5608	-6.821	-6.7888	-6.5589	-7.4983	-6.6729	-5.5422	-3.8635	-5.1825	-4.6031	-7.5492	-4.7552	-6.0944	-4.1729	-5.5897	-6.7128	-6.9514	-4.7845	-3.9351	-6.0945	-3.3021	-7.4052	-6.0504	-7.7544	-3.4841	-5.7573	-5.9104	-4.0904	-2.8416	-8.1872	-6.0578	-6.844	-4.9831	-6.0342	-6.0284	-5.4504	-6.723	-5.7996	-5.026	-5.8426	-8.5602	-5.5205	-6.0699	-7.2669	-6.2632	-3.1836	-4.2091
-13.524	-15.153	-12.767	-14.822	-12.657	-13.123	-13.234	-13.801	-14.483	-13.306	-10.59	-15.222	-14.622	-14.079	-11.974	-11.848	-15.301	-13.825	-14.001	-15.898	-14.136	-14.956	-16.004	-12.204	-13.997	-13.622	-13.63	-13.683	-12.32	-13.713	-11.852	-12.388	-15.26	-15.741	-12.836	-13.548	-14.634	-14.448	-12.676	-15.181	-11.781	-14.006	-15.811	-13.378	-12.327	-12.358	-14.198	-15.404	-13.803	-12.121
0.44649	1.0012	-0.77481	1.5086	-0.69292	0.90908	-0.4822	0.44945	1.9845	0.078426	1.5332	0.90078	-1.4137	0.49709	0.85236	0.40935	1.787	-0.63661	0.077347	-0.066498	-0.86805	2.3211	0.48354	0.40819	1.7896	-0.058501	-1.876	-0.32899	0.80748	0.21995	1.8564	1.8084	2.2865	-0.096451	0.63177	1.7914	-2.9262	-0.89914	2.184	0.00083246	1.5463	-0.23317	0.60785	-0.1321	-1.9429	-1.4444	-1.8835	3.3535	0.14349	1.5587
-3.7649	-3.876	-3.6073	-1.8201	-4.7671	-4.0397	-3.9452	-4.4031	-2.5788	-3.3471	-4.2848	-4.9761	-3.0479	-6.251	-2.7225	-4.1853	-3.6647	-3.1857	-3.8638	-5.1693	-1.2956	-4.4138	-4.9024	-2.2829	-5.891	-4.2509	-5.4335	-3.4375	-4.8768	-4.0823	-1.4838	-3.6756	-5.8596	-5.4184	-3.6892	-5.4084	-6.4374	-1.1316	-4.7956	-1.4701	-4.3168	-3.1485	-4.7494	-4.1126	-3.6498	-2.8291	-4.2256	-2.6868	-4.0725	-2.4368
-15.711	-11.79	-12.444	-13.783	-12.994	-14.418	-14.158	-14.387	-13.01	-13.059	-11.737	-13.996	-10.495	-13.642	-12.275	-14.127	-10.782	-13.644	-13.657	-11.033	-13.84	-13.165	-10.882	-13.527	-12.659	-13.304	-13.07	-12.997	-13.632	-13.014	-11.536	-14.506	-12.791	-11.808	-11.552	-13.541	-13.983	-12.754	-14.124	-11.784	-12.17	-11.301	-14.442	-12.464	-13.794	-13.646	-12.075	-13.46	-11.847	-13.443
4.7738	7.8951	3.2308	7.4323	8.0171	7.1523	8.2414	8.7049	4.5552	5.313	6.7122	6.9873	5.073	7.5127	7.0494	7.3163	6.3702	4.9327	8.0083	4.6384	7.2895	8.0257	5.9845	7.56	8.6456	4.9813	6.9271	7.1001	7.0419	6.5479	6.3724	5.9655	8.6266	8.477	6.5091	10.298	4.7719	6.3049	8.0167	6.2752	7.463	7.9081	6.9209	7.6946	9.098	4.9822	7.3996	5.5097	6.5008	7.2467
0.79395	0.18385	-2.3895	0.50979	1.8893	0.25184	-0.030402	1.1091	0.047439	0.48703	-0.51641	-1.2193	-0.51759	0.055077	0.49351	0.37879	-1.2076	-1.4578	1.2551	-0.41556	-1.7725	-0.58667	2.3727	0.1262	0.63892	-0.38549	-2.7849	1.0675	0.022245	-0.16433	-0.52337	-1.7785	-2.5859	-0.28189	-1.3768	0.89142	-0.42344	0.60059	-0.21415	1.3166	-0.62107	0.61954	-0.2193	-0.2129	0.90203	2.5964	-2.2968	1.6713	0.6695	0.90778
-5.7954	-7.9101	-5.4735	-6.2688	-5.4104	-6.3107	-6.103	-6.3918	-6.9101	-5.9873	-8.212	-5.7098	-7.6346	-6.2282	-7.2699	-4.9021	-9.5288	-5.5295	-8.6522	-7.4988	-7.7167	-6.7825	-4.4958	-8.0582	-5.9333	-6.1322	-6.2851	-8.2517	-7.1692	-5.0304	-6.2883	-6.573	-6.7082	-3.0252	-6.7897	-6.7196	-8.6161	-7.0217	-4.9011	-5.6237	-7.44	-7.2883	-5.0038	-8.7007	-5.9481	-7.858	-6.1366	-3.2713	-6.2576	-8.0823
0.20959	-0.25052	-1.9279	1.5986	0.38665	-2.6354	-1.4662	1.6409	-1.8446	-1.0032	0.39788	-2.765	-0.68596	-2.1467	0.37564	-1.1001	-0.069636	-0.7252	0.37341	0.5513	-2.3459	-4.0969	-3.7046	-0.76981	-2.5155	-1.1855	-2.8113	-0.90851	-0.87783	-0.4222	1.1533	-1.6378	-0.92945	-0.38625	-0.54851	0.54316	-1.4702	0.002196	0.043328	-0.66252	-0.5317	0.035273	-1.6103	-1.9753	-0.30615	-1.7166	-1.6337	-0.34724	-0.67983	-2.0096
-2.8918	-3.6715	-1.2249	-3.3139	-2.8446	-0.39949	-2.2229	-2.1052	-2.4091	-0.85573	-2.9354	-2.9272	-2.7029	-2.7893	-1.9964	-2.1119	-2.1896	-2.4634	-1.7954	-3.022	-1.2617	-3.9674	-0.96052	-2.4829	-1.4823	0.35574	-3.075	-1.6411	-1.0866	-2.1712	-3.5489	-3.1802	-3.1017	-3.1925	-3.2631	-3.4795	-4.7127	-0.78044	-2.8774	-0.7213	-1.2555	-3.3152	-3.5841	-3.2173	-3.504	-1.0368	-2.0237	-0.19854	-2.2574	-1.5223
-10.544	-5.6451	-8.6889	-9.4147	-8.0111	-10.506	-9.7253	-9.2787	-8.1909	-8.5845	-9.0092	-11.573	-9.0238	-10.347	-9.3734	-7.8689	-10.079	-7.4005	-10.675	-9.8554	-12.255	-7.9763	-10.106	-8.8359	-8.8344	-8.2688	-8.9457	-7.9902	-6.3311	-8.5723	-8.2354	-10.261	-10.058	-8.4744	-7.5149	-10.652	-8.1131	-10.891	-9.0213	-9.7886	-7.736	-7.9624	-9.0617	-10.007	-9.2412	-10.058	-10.855	-10.49	-7.8602	-9.0733
-3.7242	-4.0284	-1.9783	-3.2756	-4.785	-4.1184	-6.8964	-5.0341	-4.3415	-5.3909	-4.9583	-5.2308	-3.5166	-4.1862	-5.2668	-3.4934	-4.4344	-2.5655	-3.1617	-4.1461	-2.5983	-5.123	-5.9048	-4.8394	-2.631	-5.7519	-4.1414	-1.1793	-4.2837	-2.9974	-3.1724	-4.5959	-2.1468	-4.4329	-4.7738	-6.6491	-3.593	-4.7142	-4.3766	-4.9107	-3.9506	-4.6213	-4.2589	-4.7284	-1.3042	-3.0655	-3.6808	-4.6742	-3.1333	-5.5996
-4.1323	-4.6246	-7.1797	-6.0328	-6.1037	-5.2752	-4.6626	-5.6806	-4.2671	-3.9267	-4.8137	-5.3125	-5.5116	-7.0747	-5.0146	-4.8579	-4.4907	-6.152	-2.9582	-6.0432	-5.8912	-2.8914	-5.2969	-5.0001	-5.9653	-5.6409	-3.799	-2.6497	-3.3261	-3.1439	-4.1427	-5.0081	-4.7606	-3.5325	-4.1231	-6.9182	-7.5247	-3.6591	-5.0547	-3.9176	-6.4638	-5.6206	-2.8155	-3.6022	-6.8661	-5.8734	-6.3119	-3.0939	-5.6225	-5.4743
-13.581	-15.779	-12.204	-13.819	-13.178	-13.735	-13.447	-12.138	-13.225	-13.778	-14.522	-12.825	-13.822	-12.75	-16.865	-12.979	-10.381	-15.196	-11.241	-14.19	-14.82	-12.069	-13.581	-12.903	-14.067	-11.375	-14.624	-12.859	-13.396	-14.97	-13.511	-12.808	-13.578	-13.94	-12.396	-15.67	-14.921	-13.444	-11.094	-12.677	-14.592	-13.257	-11.238	-10.305	-13.992	-14.283	-15.004	-12.886	-13.179	-14.611
1.2805	0.078137	1.067	2.2982	4.139	0.20713	1.9682	2.2934	2.7721	0.068054	1.0554	2.4233	4.6172	0.84959	1.7667	2.1751	0.085714	-0.24371	0.22508	2.9738	3.4245	0.52035	-1.3596	3.0161	1.7642	2.1478	0.91333	0.52417	2.3096	4.8236	2.9022	2.4853	-1.4659	1.8148	0.015411	2.2308	1.6463	1.2461	2.2153	0.62954	1.3054	3.3361	1.1664	4.3024	4.7222	3.2166	2.5021	2.0324	1.4132	2.2237
3.735	2.3719	0.49139	0.73756	1.7881	1.0378	-0.31026	3.5567	1.06	2.9153	0.51444	3.181	2.9157	1.199	-1.0946	-0.77609	-0.035656	1.0253	1.449	2.3517	2.8907	0.74142	2.1557	2.8587	0.81024	0.55338	3.049	0.72094	3.7799	1.4295	0.53625	-0.17815	3.0772	0.41303	0.92622	3.197	3.0372	1.835	2.3223	0.67527	1.629	3.141	-0.9228	1.3599	0.88804	-0.10932	0.6957	3.6108	3.1187	3.0759
-1.1599	-3.3849	0.58218	-1.4838	-3.2459	1.4585	-0.29568	-1.2664	-1.5694	-1.7596	-0.29014	0.58404	0.58154	-2.2138	-1.3151	-1.9438	0.1794	-3.4897	-0.68017	-0.55144	-3.9829	-1.4371	0.73608	-1.1943	-0.49316	-0.52085	-1.4332	-0.42548	-3.9438	-1.8422	-0.68762	1.6099	-1.1121	-0.42523	-0.83143	-1.3076	0.014552	-3.725	-1.1472	0.049463	-0.45907	-0.12166	-2.4745	0.26272	-2.6059	0.95875	-2.0302	2.2672	-2.7306	-1.1397
-12.483	-13.523	-7.5779	-9.634	-12.842	-9.6392	-12.054	-12.405	-12.692	-12.39	-10.2	-9.0967	-11.59	-10.063	-9.7363	-10.328	-11.862	-11.079	-13.007	-13.617	-14.414	-8.5284	-11.008	-12.173	-10.823	-11.87	-11.677	-9.8466	-13.13	-11.956	-12.504	-10.148	-10.187	-10.358	-11.427	-10.613	-11.565	-12.332	-10.776	-12.158	-14.23	-12.87	-12.741	-12.473	-10.244	-14.336	-11.87	-8.1807	-10.615	-11.666
-0.81338	0.25452	-1.507	-2.6799	-2.6245	2.7316	1.0766	0.61561	-1.0608	-0.068519	0.55962	0.92675	0.95193	-0.27583	0.85282	0.48791	-0.6119	1.8397	2.5975	-0.064154	0.020185	0.42047	1.4538	-0.030568	-2.8014	-1.3526	2.0271	1.2256	1.2575	0.48081	-0.032205	1.3971	-0.16771	-1.1086	-0.25802	1.2339	-1.6133	0.10933	0.11572	2.1713	1.4095	1.7918	-1.3305	-0.078225	-0.49786	-0.43754	-1.5941	-0.78305	1.2402	0.96096
-22.758	-23.248	-22.984	-22.011	-22.663	-22.724	-21.831	-21.208	-22.921	-21.643	-22.865	-22.028	-23.506	-21.33	-22.135	-21.716	-23.805	-22.036	-21.308	-20.862	-21.915	-20.226	-20.105	-21.819	-20.83	-22.149	-20.486	-22.465	-22.005	-23.334	-22.084	-22.694	-20.484	-22.546	-23.866	-22.708	-20.229	-21.966	-21.43	-22.317	-21.451	-20.782	-22.257	-23.962	-20.626	-22.626	-20.172	-22.626	-21.454	-18.92
-1.9995	-0.75882	0.53748	1.3189	0.97971	0.94514	-1.1409	0.45949	1.5492	0.23773	-0.034599	-0.33332	-0.4431	0.40837	1.3404	0.12566	-0.21879	-1.96	0.7666	-0.32673	0.46252	0.56338	2.6909	-2.1663	0.7957	0.62466	0.96134	2.7501	0.61269	0.70695	-0.61759	2.377	1.7895	1.9097	-1.2538	1.3189	1.0778	1.5983	-1.5239	-0.72806	-1.1332	2.2486	2.2277	0.86482	-0.41422	-0.20425	-0.080331	1.2342	0.45272	0.61091
-8.5135	-10.086	-9.5747	-9.1442	-10.179	-9.0664	-9.4022	-9.5489	-7.4588	-7.1455	-9.008	-8.969	-9.6865	-9.1851	-7.5315	-9.8554	-11.073	-9.2363	-9.8281	-10.916	-8.5337	-12.067	-8.1901	-10.241	-9.2519	-7.2405	-9.1705	-8.2025	-8.8307	-9.7762	-8.0178	-8.8712	-8.9638	-10.237	-7.9039	-9.8171	-7.6116	-8.1559	-8.9513	-7.8261	-9.6248	-8.0693	-9.0232	-9.1924	-9.8043	-9.713	-8.2905	-9.0058	-9.4264	-7.8628
-1.4916	-1.5353	-2.8252	-3.3802	-3.6218	-3.0972	-2.1093	-2.5205	-2.7751	-2.3522	-1.7972	-2.5798	-1.8584	-2.0379	-1.3357	-2.4435	-5.6241	-1.2975	-1.4958	-2.251	-2.2474	-2.0358	-2.678	-4.7191	-1.7536	-3.4143	-4.2416	-2.2347	-3.83	-4.5467	-3.4544	-5.4203	-3.7131	-4.4605	-2.9531	-2.8715	-3.7991	-5.7404	-3.8743	-2.962	-5.8879	-2.2559	-1.4308	-2.3408	-1.67	-1.8305	-3.2495	-4.053	-2.7402	-4.0779
-12.307	-12.013	-10.831	-10.289	-14.65	-13.399	-12.099	-13.825	-13.533	-10.114	-15.565	-11.072	-12.424	-12.996	-13.159	-10.791	-13.572	-13.383	-11.107	-15.207	-13.458	-11.999	-12.652	-12.028	-12.034	-11.86	-14.258	-13.841	-13.173	-11.19	-12.816	-11.073	-12.614	-13.129	-13.692	-14.333	-14.754	-14.411	-11.789	-13.602	-13.638	-13.328	-13.633	-12.066	-12.917	-12.557	-11.895	-12.969	-11.269	-13.308
1.9366	1.7179	0.9454	1.2659	0.16344	-0.51763	1.8692	2.7079	0.0063104	1.8034	0.51637	2.6254	2.5706	1.0768	2.9586	1.2309	1.3929	1.4237	2.5359	1.6373	0.84827	0.87419	-0.1565	-1.2025	-0.98423	0.93338	1.8738	2.6516	2.8141	1.9658	1.369	1.9822	0.63417	3.3964	0.36788	4.6534	4.0835	2.0091	1.635	3.1514	2.2494	1.6767	2.607	1.2814	3.0473	2.8871	-0.98972	1.0158	1.8844	3.4693
-11.296	-11.258	-10.497	-10.881	-13.16	-8.3684	-9.564	-12.276	-11.864	-8.2409	-10.669	-10.874	-11.898	-9.9904	-10.856	-13.4	-12.556	-12.471	-13.465	-12.088	-11.546	-12.589	-11.369	-11.481	-12.14	-12.601	-11.34	-12.165	-10.391	-11.468	-11.374	-13.383	-11.312	-13.046	-11.233	-10.769	-11.889	-11.863	-8.9333	-11.219	-12.625	-12.478	-13.599	-11.867	-12.486	-10.791	-11.884	-12.36	-12.198	-12.129
-21.203	-22.312	-19.765	-21.157	-20.056	-20.526	-18.249	-22.447	-20.318	-19.357	-21.7	-19.15	-19.271	-20.769	-21.367	-20.357	-20.819	-20.561	-21.234	-22.806	-22.884	-20.287	-19.375	-21.304	-22.219	-22.83	-20.621	-20.294	-19.648	-19.596	-22.314	-20.795	-22.052	-21.729	-19.905	-21.321	-19.576	-20.605	-20.443	-20.799	-19.502	-21.315	-20.056	-23.411	-19.754	-22.435	-21.583	-23.618	-21.402	-20.155
-4.9939	-2.1994	-5.1646	-5.1643	-3.5273	-5.6081	-5.2695	-3.6748	-4.0109	-5.0414	-5.2476	-3.3206	-3.8092	-5.2211	-6.8057	-5.0862	-3.4198	-4.2261	-6.0837	-2.2646	-3.7121	-7.7846	-4.907	-2.0507	-5.214	-5.7987	-6.7007	-4.0581	-5.6347	-5.4357	-6.0894	-4.4944	-3.1323	-5.2052	-3.728	-0.64318	-4.395	-4.6867	-3.8265	-4.0512	-2.7385	-3.5775	-4.1884	-3.3804	-4.1749	-6.0484	-5.0047	-4.2472	-5.7843	-5.5576
1.5929	3.9588	1.7073	2.3931	-0.55121	3.0368	1.1922	1.8303	2.2804	3.3881	-0.1632	0.43999	1.2978	1.4518	2.7094	0.75253	3.9956	1.1361	0.84133	1.7873	4.2092	2.3802	1.7576	2.7118	2.6791	1.0739	-0.53449	2.456	1.8958	2.463	3.1538	1.5394	2.0829	0.64704	2.7435	2.9666	1.8768	2.6373	1.1591	3.4162	2.0212	1.3622	1.6776	0.38993	0.71514	2.509	3.1833	0.74076	2.0495	5.6327
-4.1157	-4.3735	-2.3324	-3.3789	-1.7506	-3.3454	-4.3751	-0.91686	-4.2607	-3.2084	-4.7268	-1.8649	-4.378	-3.7466	-1.1835	-2.8054	-3.1317	-3.2349	-5.7248	-2.5276	-4.4311	-3.2071	-3.2135	-3.0726	-2.937	-4.6471	-5.0437	-4.3996	-4.3015	-2.9764	-4.6124	-2.179	-4.4946	-3.1389	-4.4074	-2.5519	-4.5772	-3.0964	-3.0982	-3.6718	-2.913	-2.4395	-1.7521	-4.0311	-1.7353	-4.2307	-1.7657	-2.2226	-3.2806	-2.7636
2.1224	0.78929	1.0132	2.8868	3.8715	2.3086	2.9555	1.7224	2.5712	-0.58486	3.0125	1.9111	2.2159	0.12999	-0.28229	3.2011	2.2167	-0.39759	3.0763	2.2323	2.2931	3.6736	4.3352	3.132	3.3123	-0.30812	2.4719	2.7335	1.629	0.27992	2.0585	-0.74955	0.99861	0.54844	4.5828	1.0987	0.81328	2.096	0.39441	2.7166	0.26603	-0.50171	4.1212	2.4549	0.90198	4.3058	0.97365	2.1472	0.84899	-2.6614
-13.682	-13.275	-11.772	-12.855	-12.272	-13.485	-13.426	-14.058	-13.978	-14.678	-11.55	-13.952	-11.752	-11.996	-13.544	-13.579	-11.959	-12.542	-12.604	-14.767	-11.9	-10.869	-12.756	-14.022	-13.119	-12.275	-12.16	-11.761	-11.525	-10.893	-11.837	-13.679	-14.126	-14.111	-11.575	-11.258	-12.478	-11.965	-9.7996	-10.357	-12.831	-12.389	-13.53	-13.76	-12.816	-13.933	-13.408	-11.147	-13.981	-11.925
-9.6648	-11.102	-13.708	-11.374	-11.487	-10.476	-9.6913	-10.67	-11.35	-12.791	-12.132	-12.746	-11.692	-10.665	-11.307	-9.6329	-9.1051	-12.368	-10.347	-13.409	-11.369	-12.327	-10.341	-11.986	-13.374	-10.95	-11.694	-7.4851	-12.314	-9.527	-13.228	-10.581	-10.834	-12.029	-11.319	-13.565	-12.011	-12.509	-9.6984	-10.213	-10.025	-10.884	-10.28	-12.739	-10.404	-10.225	-10.24	-8.7375	-11.302	-10.898
3.3597	2.2494	0.44993	0.66752	2.0658	3.7033	1.3969	0.89107	3.1703	2.4375	0.13588	-1.0155	1.2546	2.3769	2.7737	0.32339	1.3908	3.2502	4.4203	1.2873	0.80003	2.7897	2.7479	0.58363	3.9926	0.67275	1.6819	3.6337	3.2616	1.8628	1.4077	-0.16085	0.23266	2.7817	2.4838	1.3717	4.0943	1.518	2.7806	-0.63247	2.2365	2.4141	4.4885	1.8217	1.379	1.2166	0.43303	1.2869	3.4223	3.631
-0.33266	-1.9283	0.5106	-2.3345	-2.3563	-0.98352	-3.1066	-3.1613	-5.1782	-3.0056	-3.0742	-2.4063	-2.6454	-3.0709	-2.1817	-3.4999	-3.2633	-3.2687	-2.8054	-0.43979	-4.1106	-3.5788	-3.3259	-1.9017	-2.2478	-3.914	-3.8569	-1.2791	-1.5706	-5.2058	-4.5419	-5.1694	-4.0744	-1.7977	-1.2805	-4.1915	-4.5036	-0.95649	-3.9005	-2.1038	-2.6197	-1.2054	-3.7518	-2.3943	-1.2874	-0.31573	-3.3256	-2.8483	-1.5891	-4.2822
-11.361	-10.707	-9.8851	-10.653	-10.791	-10.493	-11.638	-12.657	-13.06	-12.706	-10.009	-13.008	-12.104	-8.8842	-13.291	-9.7099	-14.235	-11.262	-9.1884	-10.904	-11.079	-10.917	-11.336	-10.767	-10.176	-12.653	-13.259	-12.382	-14.448	-13.163	-11.568	-12.778	-11.272	-12.773	-13.988	-9.2964	-11.077	-12.989	-10.479	-11.279	-11.769	-10.216	-13.855	-11.331	-13.605	-12.815	-13.651	-10.609	-11.466	-12.147
-11.167	-9.8664	-11.651	-11.212	-9.9146	-10.185	-9.2605	-8.3117	-10.937	-7.8823	-9.5917	-9.8844	-12.028	-12.49	-12.464	-10.019	-10.738	-11.102	-9.684	-10.26	-11.081	-9.8493	-9.8226	-9.5231	-12.097	-10.041	-9.2448	-10.071	-12.464	-11.666	-10.929	-9.9913	-10.974	-11.956	-11.658	-12.31	-9.9916	-11.608	-11.434	-11.719	-10.299	-10.338	-11.903	-12.503	-12.946	-10.936	-11.519	-11.564	-9.4351	-10.361
-0.984	0.45542	-0.396	-0.78842	-0.43612	-1.0427	-0.8982	2.6128	-0.1333	1.7522	0.40722	-1.7498	-0.17208	-1.9501	-0.50637	-0.5924	-0.49671	2.2175	-0.72065	-0.82721	-1.721	0.18543	-2.3618	-0.96092	0.45132	0.36591	1.8887	0.29495	-2.0184	0.80367	1.4775	-1.4648	1.6539	0.041963	0.71123	0.63109	-0.25505	-0.46431	0.03842	-1.4084	-0.21177	0.23856	0.39432	-0.095836	-0.29087	1.0361	-0.91434	-0.93432	0.13119	-0.094954
-15.91	-11.548	-14.12	-15.286	-13.985	-14.962	-11.264	-13.354	-12.461	-15.037	-11.308	-12.009	-15.448	-14.4	-11.167	-12.929	-12.144	-11.994	-11.676	-12.987	-12.614	-12.117	-14.042	-13.383	-13.254	-12.964	-12.863	-11.791	-12.168	-11.502	-12.214	-13.588	-13.359	-13.741	-13.701	-13.947	-14.171	-13.306	-11.1	-11.603	-12.814	-12.233	-11.842	-16.394	-14.903	-12.361	-12.269	-12.787	-13.79	-17.063
7.1448	5.543	6.3261	5.9637	4.954	4.1455	7.9007	5.5644	6.4637	5.9847	8.0496	6.0196	6.2706	4.7499	5.8452	5.5017	6.5771	5.3313	7.4656	5.8025	6.5573	3.6434	2.7404	4.7301	6.2265	6.7652	4.0039	5.2794	5.318	5.8926	4.5955	8.0891	9.0425	3.8583	5.8456	4.8112	5.7569	6.8529	6.0474	7.4652	3.9591	3.4911	5.0554	4.2132	5.8601	5.3503	5.0884	4.273	5.6967	8.2629
1.853	2.5327	1.6043	4.3161	1.1062	4.0101	1.9042	1.165	1.0801	0.44909	0.17113	4.2214	4.6922	4.355	3.7262	1.6791	2.8451	0.97628	0.99586	-0.52143	0.93215	2.6007	3.1533	1.7437	-0.21866	3.3766	2.8725	2.8295	1.4947	0.092163	3.2159	2.8072	2.6373	-0.26244	1.9397	3.2776	0.65237	1.0632	1.0084	1.8673	2.3532	2.7983	1.528	3.2291	2.648	1.7254	1.3149	1.8286	2.9573	1.7067
-0.48636	-0.74798	-1.7035	-1.291	-3.1754	-2.805	-0.58159	-0.53509	-3.0554	-2.4206	-1.3322	-1.844	-1.9712	0.4301	-2.3506	-1.5438	-2.2194	-0.86094	-0.20402	-1.7977	-1.1322	-2.0781	-2.2822	-0.49931	-0.50517	-1.1521	-1.3382	-0.46367	-0.47917	0.50129	-4.8639	0.028925	-3.0141	-3.9148	-2.26	-0.23917	-0.39777	-2.7249	-3.5734	-0.55318	-1.4361	-1.2466	0.28517	-4.3219	-1.5506	0.73934	-3.142	0.59508	-2.1413	-0.93087
-23.043	-22.9	-20.995	-22.115	-23.319	-22.898	-23.442	-22.772	-22.451	-21.106	-21.586	-21.999	-24.184	-22.233	-24.655	-23.402	-23.087	-22.739	-21.161	-22.051	-24.004	-22.555	-22.718	-22.416	-21.701	-22.56	-22.101	-22.636	-21.584	-22.471	-21.314	-22.527	-19.561	-20.168	-20.849	-22.022	-21.486	-23.005	-21.338	-21.086	-19.26	-21.788	-21.166	-21.821	-21.662	-21.015	-23.458	-22.449	-24.109	-23.171
-6.5727	-6.0252	-4.859	-5.5643	-5.4687	-5.1448	-9.5326	-9.3493	-7.2916	-5.7866	-5.2702	-5.7229	-5.9767	-7.2434	-3.6618	-6.6262	-4.7524	-6.2519	-6.3843	-5.2933	-7.8027	-4.5847	-6.6855	-6.9524	-6.4896	-5.7109	-8.7343	-6.5842	-6.1705	-7.2493	-6.2775	-3.7634	-6.9401	-3.8992	-5.2176	-4.6141	-5.2689	-6.4122	-9.153	-6.3711	-5.7179	-7.6461	-8.4482	-6.2795	-6.1526	-6.0119	-5.9703	-4.7748	-6.0468	-6.2356
-7.6873	-7.5666	-8.8263	-7.899	-11.125	-8.6218	-7.824	-8.6151	-9.3274	-9.703	-10.297	-9.9745	-9.1236	-8.0228	-8.3539	-10.145	-8.6281	-8.5607	-8.5844	-7.9041	-7.9248	-7.7762	-4.8858	-7.7247	-9.486	-9.1586	-7.7117	-10.537	-9.0623	-9.602	-10.947	-6.1378	-8.957	-8.629	-12.751	-9.6378	-8.6146	-5.4428	-9.8613	-7.8548	-7.9582	-8.5938	-9.1456	-8.6193	-10.503	-10.105	-7.939	-8.4476	-10.314	-11.437
-22.785	-23.82	-22.95	-20.766	-22.666	-23.187	-22.594	-24.021	-20.393	-20.422	-22.457	-22.356	-22.633	-21.692	-19.71	-22.992	-21.591	-23.78	-22.419	-21.999	-22.15	-21.399	-21.19	-23.21	-23.924	-21.724	-22.837	-23.853	-23.45	-22.783	-24.011	-22.797	-21.502	-22.653	-20.846	-23.537	-23.727	-20.991	-23.164	-22.838	-23.373	-23.838	-23.158	-22.761	-21.783	-21.326	-23.527	-22.781	-21.323	-21.748
-10.21	-12.162	-13.865	-13.081	-11.736	-11.173	-13.81	-14.051	-11.856	-14.551	-15.195	-13.142	-12.269	-12.118	-10.329	-11.112	-13.243	-12.08	-13.089	-12.367	-10.478	-12.537	-11.279	-11.204	-12.341	-12.279	-11.419	-12.534	-12.246	-10.417	-11.719	-11.811	-10.769	-9.6606	-12.355	-9.2029	-13.45	-10.307	-13.026	-12.779	-11.531	-13.362	-10.46	-11.61	-12.953	-12.277	-13.142	-12.877	-9.3709	-12.828
7.5246	5.7382	6.4212	4.9964	2.3346	5.7405	5.2346	4.8643	5.1269	5.3298	5.0463	7.0914	4.9532	4.589	7.2236	4.455	7.618	5.4464	5.36	5.1685	6.4762	5.8398	5.9395	4.6835	5.4702	7.2646	6.2178	6.344	3.656	4.6582	6.1291	7.3011	3.8805	4.1076	4.9708	5.8815	3.983	4.7146	7.1358	6.3709	6.0288	5.1353	7.9483	6.9207	5.7298	4.2584	3.9258	6.3163	6.272	7.3162
0.49001	2.2413	-0.22775	1.3549	-0.63198	0.80533	0.3824	-2.5276	-1.0383	-0.086565	-2.6077	0.077309	1.0297	-1.5206	0.34261	-0.69049	0.29949	1.4318	-1.2941	0.79412	-0.40133	0.96283	-1.2304	-1.8106	-0.53778	2.6521	-0.53314	1.6069	-0.54764	-0.21461	0.71968	-0.38217	-0.4923	-1.7608	-2.068	-0.26763	0.34455	1.2986	-0.26964	-1.7404	0.73271	0.62372	-0.361	-1.5896	-2.4167	-1.732	0.8981	2.1001	0.26106	0.15553
4.2232	2.1785	3.0569	1.9744	1.4834	-0.090938	2.53	1.7231	1.6724	4.9961	3.0919	5.1853	1.9134	3.4699	2.3271	2.8118	1.9786	2.3348	2.938	1.0974	1.622	1.1822	3.5303	1.6548	3.4615	5.0691	4.533	2.8544	1.2241	1.4996	0.45553	2.8497	2.8975	4.1293	1.9019	1.6161	1.7788	3.1033	0.89278	2.8414	2.4605	3.6016	2.0244	3.7448	3.0894	3.2684	5.455	1.2103	3.2969	1.5933
-5.904	-6.2453	-6.1147	-4.6134	-4.7582	-4.364	-4.907	-5.3188	-5.7993	-6.3298	-5.8179	-7.3276	-5.3629	-5.8499	-3.6284	-4.2835	-4.3717	-6.1138	-6.4539	-5.6683	-7.3081	-8.2533	-5.6716	-8.2918	-3.8688	-3.8895	-4.5072	-5.6775	-6.3822	-6.4365	-5.5432	-7.1064	-6.3072	-6.0979	-6.0839	-6.5018	-6.4006	-4.7854	-6.0662	-5.0546	-4.1465	-6.4019	-7.2519	-3.5343	-6.6104	-6.4023	-7.8619	-3.2641	-3.7069	-5.1867
-4.1405	-8.6838	-8.2788	-5.2926	-5.8137	-5.7545	-5.2535	-5.1419	-4.9132	-5.4766	-6.1188	-5.896	-6.1973	-4.3951	-7.6882	-5.3598	-4.4992	-6.2285	-6.0114	-4.677	-4.2994	-6.5603	-6.4167	-4.2645	-4.8623	-4.1341	-5.4629	-4.7865	-4.4083	-6.2113	-6.9058	-3.6999	-6.5247	-5.5135	-5.8722	-4.0696	-5.0773	-7.3509	-8.4251	-6.5306	-1.7743	-3.9658	-9.1492	-5.9746	-5.0337	-5.7309	-7.1249	-8.8633	-5.2739	-6.2285
-0.24156	-2.0353	-1.1493	-0.38965	-1.0259	1.0481	-0.53382	-0.77946	0.20447	0.83115	0.22306	-1.7281	3.1336	-0.061959	1.6936	0.93333	1.7044	1.2452	1.1344	-0.24958	0.10166	-0.66837	-0.10753	0.073037	1.9832	2.0108	2.9687	0.62489	1.6108	2.1287	0.27127	1.1319	1.9459	-0.62276	-1.1763	2.1514	-1.3737	-0.21996	0.34108	0.49055	0.19895	1.3705	-1.0204	1.6049	3.7738	1.0218	0.55521	0.048074	-0.89806	-0.48438
-21.345	-19.266	-21.572	-20.309	-20.944	-21.943	-20.493	-21.924	-23.193	-20.326	-20.982	-19.067	-20.146	-21.472	-23.286	-18.536	-22.827	-19.873	-21.263	-21.736	-22.818	-19.51	-18.507	-20.128	-18.942	-21.394	-18.825	-18.901	-19.211	-21.193	-22.197	-19.615	-20.925	-20.739	-20.655	-21.318	-19.291	-20.67	-22.674	-19.754	-19.586	-21.657	-20.576	-21.036	-19.373	-21.633	-21.374	-18.232	-19.63	-20.673
-21.672	-21.734	-22.164	-22.401	-22.301	-25.205	-23.704	-23.865	-21.32	-24.326	-22.685	-19.526	-20.424	-19.893	-20.971	-20.713	-22.436	-21.933	-19.532	-21.004	-24.441	-21.252	-21.719	-22.003	-22.361	-23.885	-23.071	-22.647	-20.697	-20.067	-21.911	-21.523	-20.275	-20.819	-23.17	-21.837	-24.295	-22.946	-22.964	-20.894	-22.941	-20.044	-21.272	-25.415	-24.389	-21.478	-21.656	-21.283	-21.789	-22.423
-10.944	-12.263	-12.548	-12.507	-13.543	-16.349	-14.24	-14.47	-13.674	-15.543	-13.311	-12.386	-11.646	-12.839	-13.26	-13.544	-15.522	-12.671	-9.9676	-16.57	-10.56	-13.132	-13.345	-15.304	-14.085	-13.171	-11.85	-11.988	-15.51	-14.929	-13.989	-14.819	-11.37	-14.564	-10.953	-12.247	-12.186	-14.263	-15.176	-13.611	-13.594	-14.146	-14.395	-11.916	-14.159	-11.362	-14.252	-13.483	-13.952	-13.232
4.1532	2.9745	2.3965	3.7317	2.4554	2.2752	2.2368	2.4046	3.4654	4.7248	3.0321	2.366	3.8684	2.6809	2.9038	3.359	1.4181	2.2518	2.8239	2.9588	3.6127	3.8502	4.5353	3.8295	1.9846	0.81124	2.5222	1.0823	3.0907	4.6949	3.4117	2.3679	2.183	2.9193	3.7232	3.6472	3.2136	4.2706	3.2343	3.1846	2.4132	2.5563	1.983	2.8921	1.1961	1.0167	1.444	3.6676	1.0912	2.2043
-3.189	-3.3728	-3.1134	-2.148	-1.5534	-2.7629	-4.0795	-0.91247	-2.6439	-2.8696	-1.3936	-1.5655	-3.5773	-4.0296	-3.2061	-3.4443	-1.3625	-1.9916	-2.8421	-0.60452	-4.2827	-2.3895	-2.0246	-1.7578	-1.9621	-2.7121	-2.9415	-2.8494	-1.4734	-1.2077	-1.5522	-4.057	-3.6486	-4.2004	-3.7579	-0.52234	-3.9588	-1.0564	-3.108	-1.7058	-4.6452	-3.3326	-3.9609	-4.2155	-2.4707	-3.2885	-3.4454	-2.0023	-2.4116	-0.6358
-9.731	-9.3445	-11.073	-10.4	-12.252	-12.189	-11.071	-9.5763	-11.094	-10.828	-11.048	-11.072	-13.88	-10.475	-11.906	-11.874	-8.0479	-7.1068	-11.541	-10.085	-12.471	-8.8654	-8.7152	-8.6291	-11.002	-12.962	-9.8962	-10.048	-10.355	-9.949	-10.855	-8.5471	-9.6915	-11.501	-10.421	-11.638	-9.0507	-9.8171	-11.039	-13.569	-11.642	-11.503	-9.5079	-9.3742	-8.7572	-9.6799	-10.138	-10.6	-9.2937	-10.072
2.273	1.4133	2.9176	4.2293	3.1653	2.3328	3.0791	5.0148	4.1982	2.6937	3.0846	1.0716	3.2646	0.27712	4.9335	2.4818	2.0703	2.4609	1.6743	5.4376	2.3578	2.6478	1.5424	-0.29516	5.2042	3.0837	2.8446	4.1708	1.2171	1.0044	4.044	4.1265	2.6974	1.5981	2.033	2.5603	1.0916	3.2808	3.8098	1.9371	3.2366	2.6634	3.9671	4.0556	0.70815	2.5048	2.6609	3.4534	2.7342	3.3847
-2.1418	0.24739	-2.3359	-1.766	-1.9449	-2.288	-1.4629	-1.201	-2.5836	-1.7796	0.92601	-0.73455	-0.55151	-0.3429	0.44163	-1.4375	-1.7702	-3.5901	-1.1251	-1.4642	-3.708	0.91561	-0.61355	-0.57508	-2.2174	-0.41034	-2.2318	-1.5915	-2.5038	-2.6476	-1.8737	-1.0325	-1.0746	-1.5406	-2.0907	-1.5691	1.0322	-3.0366	-0.56693	0.60869	-1.0106	-2.3814	-0.62986	-2.4184	-0.47638	-0.67147	0.12566	-0.74212	0.97283	-1.5256
-14.79	-13.135	-11.235	-10.572	-11.97	-12.729	-12.654	-12.667	-13.113	-12.521	-12.975	-12.713	-12.268	-12.402	-14.872	-16.727	-12.617	-13.187	-14.479	-12.52	-12.225	-11.146	-11.771	-10.289	-11.498	-11.737	-13.404	-14.912	-14.112	-14.59	-12.681	-13.264	-13.346	-12.943	-14.011	-12.598	-10.639	-12.714	-9.5377	-12.545	-13.526	-14.202	-13.493	-12.976	-13.441	-10.697	-11.687	-13.323	-12.855	-13.792
-10.001	-9.1704	-12.894	-11.416	-10.066	-9.6837	-8.6206	-11.295	-10.54	-9.8464	-9.3853	-10.612	-10.168	-10.942	-9.5775	-9.5226	-9.4401	-10.981	-10.061	-9.1295	-9.1238	-10.105	-11.726	-9.5306	-9.4554	-10.185	-11.872	-10.936	-9.5017	-10.91	-8.7589	-9.7735	-10.057	-8.4302	-11.587	-12.298	-8.4598	-13.777	-9.2448	-8.4734	-13.281	-9.3073	-9.5628	-10.48	-11.953	-9.2052	-10.002	-10.62	-9.281	-11.457
-0.85563	0.36131	0.66154	2.8815	-0.62819	1.5668	0.22555	1.8243	-3.1315	0.42566	2.1864	1.4002	-2.177	0.32145	-0.40817	1.6004	-0.29434	0.37416	-0.24511	2.2511	0.95361	1.7822	-0.20551	2.1608	-2.7624	1.3718	-0.66466	-1.3515	1.6437	0.87777	1.329	1.2347	-0.11371	1.1504	0.79938	-0.080252	0.48246	-0.12402	-0.038334	-0.12786	-1.2933	-0.45687	-0.16462	1.5195	-1.0634	0.48707	-0.66665	0.50634	1.2313	-0.80009
-13.878	-15.826	-13.317	-15.199	-14.228	-12.376	-12.568	-14.615	-11.772	-13.979	-13.18	-14.942	-16.753	-14.24	-12.356	-14.899	-13.62	-15.858	-14.077	-14.699	-13.507	-13.471	-13.143	-13.062	-14.467	-12.401	-14.935	-14.033	-13.148	-14.687	-13.022	-15.798	-12.535	-13.213	-13.145	-15.861	-14.985	-14.72	-14.737	-14.259	-15.541	-15.706	-13.458	-13.159	-12.175	-12.988	-14.806	-12.404	-13.209	-11.401
0.47038	-1.1417	-1.3044	0.71072	-1.4555	-1.1452	-1.2397	0.33242	-2.4858	2.2481	-1.3662	1.4819	-1.9773	-1.8241	-0.74228	1.1875	0.5145	1.0771	0.33915	-1.3866	-0.7681	-2.6876	-1.2892	1.6142	0.15117	0.21391	-0.79354	0.5599	1.636	-1.3722	-2.2118	0.65295	-1.5971	-0.81219	-0.19284	-0.082846	0.12062	-1.7889	1.7173	1.4817	0.56747	-0.93729	-3.2352	1.8455	0.084395	0.29514	0.14802	-2.086	-0.14054	-1.9606
4.1414	1.4372	3.6818	0.58777	4.4016	3.6651	2.2877	3.683	1.4828	-1.9019	4.2433	3.9708	0.88902	2.211	2.7175	2.6006	1.8834	3.2104	2.0872	2.7076	4.3601	1.9021	2.859	3.0761	3.6349	3.6118	2.4517	3.8206	3.8971	1.3144	2.1131	3.4127	1.3462	2.2073	4.0934	3.2734	1.7462	2.7383	4.821	0.79681	2.9613	1.0912	1.8758	2.8351	3.7534	2.4032	3.0672	3.2054	2.464	1.4846
-2.8076	-1.8264	-4.7893	-3.407	-3.7255	-3.7374	-4.1601	-1.8033	-2.0196	-3.6333	-4.8744	-3.031	-4.7573	-6.0078	-5.8759	-3.6419	-4.8138	-3.3141	-4.0726	-4.5501	-5.6717	-1.7985	-2.6683	-3.9901	-3.8206	-5.2118	-2.7732	-3.1773	-3.8205	-4.257	-3.1591	-3.8042	-4.2377	-4.1485	-4.5438	-6.8402	-2.5003	-3.604	-4.9842	-5.0761	-4.7154	-2.3452	-3.8481	-3.7103	-2.4015	-3.0704	-4.9194	-3.0187	-1.7874	-5.0248
1.818	4.0416	1.3805	2.3977	2.3979	2.3602	1.3209	-0.63082	1.3493	0.88021	1.3669	1.0471	2.6433	-0.25947	1.6863	1.1166	3.2286	2.4778	-0.068311	2.4848	2.161	3.0909	-0.25819	2.0208	2.3946	2.1068	4.1122	4.5391	3.4683	1.5581	1.2687	2.1746	-0.0010638	2.1524	-0.4913	3.3378	2.9172	1.6239	1.3207	0.88009	1.1651	3.4299	0.70652	0.82565	1.901	2.8551	1.2284	1.6523	4.7463	0.7707
4.7479	2.6974	0.23428	1.3592	2.0975	0.42696	3.3491	3.9175	1.1851	3.9767	3.3289	5.4395	4.4381	2.6423	1.6625	2.6574	1.9537	4.4545	3.3937	2.284	0.94275	3.3679	3.8024	1.2611	1.1333	2.3559	3.8068	1.9978	3.7368	2.6598	3.447	1.3136	2.3224	2.6117	1.8172	4.7075	1.6678	0.75994	0.627	-0.24873	0.054366	4.0824	1.7017	2.1786	3.1481	3.1094	2.4559	3.194	2.8404	3.3028
-12.909	-11.393	-13.172	-13.543	-11.163	-11.744	-14.323	-12.053	-11.451	-13.55	-12.176	-16.035	-14.132	-12.086	-11.778	-13.088	-15.065	-12.934	-12.813	-13.983	-12.843	-13.129	-11.407	-11.441	-11.975	-15.475	-11.987	-13.633	-12.96	-14.462	-13.849	-15.977	-13.026	-13.664	-14.044	-14.047	-11.765	-12.145	-13.545	-12.634	-13.01	-11.323	-11.237	-11.913	-11.778	-12.036	-12.213	-13.375	-13.192	-12.226
9.661	10.917	10.218	10.434	9.1998	8.8163	9.1619	8.5332	8.6889	9.4095	9.1665	10.123	10.003	8.9739	7.898	8.8554	9.2855	11.34	9.3324	10.874	8.4108	8.2643	7.7535	7.7901	10.403	6.9561	8.0265	10.769	10.626	11.149	10.442	11.823	8.795	11.578	9.9303	11.69	9.6058	12.339	10.348	9.118	8.6343	9.6943	8.9482	11.206	11.044	8.5112	10.547	8.6817	9.7437	9.4142
0.35725	0.81597	0.97747	0.09526	-0.13169	-1.6371	-1.488	2.4604	-0.60263	-0.089176	1.5318	-0.76865	-1.3331	-0.096509	2.3969	1.4192	-1.7937	-1.2705	0.69745	0.69617	-1.1127	-0.52241	-0.25018	-0.93609	1.0355	-0.13647	-1.6962	-0.69431	0.94201	0.84257	2.0974	-2.4234	-0.19603	1.2954	-1.8077	-0.65631	1.1343	-1.5056	1.1033	2.0696	3.0611	0.44755	0.80545	1.9975	0.19916	-0.986	-0.4241	-0.10656	-0.60128	0.059301
2.5942	2.3881	-0.30687	-0.42229	0.9746	-0.57686	0.37984	0.72577	0.54627	1.2876	1.8662	2.3393	1.5199	-0.53809	0.42755	3.0197	-0.56117	1.9344	-0.42972	2.1817	1.1505	1.5436	3.1326	2.2721	1.5074	1.7798	1.4852	-0.51505	1.0562	0.71805	0.53246	1.5678	-0.32134	-0.54183	0.96937	1.3907	-0.95236	3.0668	1.8704	2.73	2.821	3.1716	3.2835	0.85389	-0.29262	-1.391	3.3246	-0.30278	1.2061	2.9722
4.3203	5.9843	7.7551	8.8329	6.4383	7.0755	5.4065	5.1819	6.9892	7.6515	5.4831	6.689	7.0208	8.6959	7.4768	6.0635	6.9626	8.7358	8.7437	6.515	8.5854	5.9326	6.9548	8.3822	6.4135	5.2337	7.8068	7.6442	4.8026	5.6772	6.9215	6.0325	4.4092	6.4086	9.5584	7.3092	6.1482	7.0643	6.9879	6.2565	6.6534	7.6485	7.4138	5.0347	4.648	6.1937	6.0869	4.112	7.8472	5.3909
-2.2968	-4.4017	-5.7244	-5.055	-3.378	-4.6337	-5.5817	-2.2449	-4.4383	-4.6744	-5.7379	-3.1795	-1.7494	-2.9122	-1.9965	-3.7273	-5.5839	-3.6699	-5.684	-3.9866	-4.2603	-2.7936	-2.9294	-4.3929	-4.223	-3.4998	-2.5622	-4.1255	-2.4707	-3.9086	-4.5243	-4.209	-4.2235	-2.8089	-3.661	-4.0579	-2.97	-5.0543	-5.7229	-6.8008	-2.9225	-4.0273	-5.5739	-3.2842	-5.297	-5.3195	-4.4601	-3.9267	-1.7611	-3.1791
-12.522	-14.332	-12.09	-12.33	-14.918	-14.885	-14.303	-10.802	-13.072	-14.144	-12.925	-13.367	-12.088	-13.265	-13.464	-10.375	-11.443	-12.124	-15.12	-12.62	-13.421	-12.894	-15.647	-12.103	-13.29	-13.273	-12.334	-13.478	-12.387	-12.252	-13.049	-13.98	-14.947	-13.613	-12.707	-9.7749	-10.355	-14.736	-12.14	-11.582	-13.175	-11.426	-13.503	-12.105	-13.049	-13.078	-14.134	-12.819	-13.109	-13.111
-12.815	-12.638	-11.339	-13.067	-13.657	-11.24	-12.037	-11.44	-11.992	-10.35	-11.994	-11.313	-10.727	-11.123	-13.12	-12.662	-12.561	-11.998	-11.678	-10.686	-11.728	-10.746	-11.347	-12.279	-9.8663	-10.937	-13.779	-14.048	-11.237	-11.84	-12.993	-13.965	-11.666	-12.239	-13.084	-10.266	-13.169	-10.636	-12.229	-11.331	-11.382	-9.6303	-11.517	-10.691	-12.762	-11.893	-11.92	-10.618	-10.122	-10.842
6.4094	8.7321	5.9507	7.8766	6.4314	7.7571	6.6921	5.0206	4.1075	6.0433	8.8032	6.9058	7.0045	5.7578	4.6938	6.404	5.6618	7.5757	6.9838	7.2227	6.8388	8.2487	4.6821	6.9141	8.9445	8.553	6.674	9.7382	6.6464	7.6905	4.9286	8.5134	5.1255	9.0931	6.3488	7.1804	6.1833	4.8227	7.5696	5.591	5.8251	5.3459	8.4497	7.7842	7.6734	6.7883	8.1865	7.0494	6.7144	5.4336
-0.28359	-2.708	0.94722	-0.37277	-0.32424	-2.062	-0.87066	-0.86089	0.5095	-0.83489	0.98672	0.72805	1.0794	1.129	0.93379	0.0045383	-2.0396	2.1658	0.46788	-0.26881	0.35347	0.0056646	0.80825	-0.64355	-2.0161	0.84526	-1.634	-2.4132	-0.011903	0.12417	0.0091627	0.11518	-0.7345	-0.55668	-0.85255	0.36213	-2.1548	-1.1645	-1.4475	0.7667	-0.4264	2.3488	-1.6231	-0.38495	-0.45996	0.55823	3.3224	2.3902	0.70357	0.67788
-9.2112	-9.8222	-8.7466	-10.772	-9.7881	-10.085	-10.127	-8.673	-9.2218	-8.1657	-8.4143	-8.0405	-9.6187	-9.7478	-6.7899	-10.14	-7.5566	-11.648	-8.6998	-10.17	-7.7205	-9.2321	-11.501	-11.249	-8.7667	-9.307	-9.6437	-8.9296	-8.8195	-7.6216	-9.7835	-9.0668	-8.474	-8.0213	-11.773	-10.909	-7.8479	-8.5715	-10.46	-10.929	-9.0642	-9.2422	-12.563	-9.6603	-8.5739	-10.808	-8.2373	-8.3937	-7.9579	-8.2724
0.11089	-0.69477	-0.77056	-1.8069	-0.43584	0.066541	-2.4828	-1.9107	-1.6227	-1.5243	-0.51863	-0.39155	-0.053748	-1.6707	0.6628	0.34445	-1.1705	-0.84579	-1.2336	-0.92891	-0.80244	-0.19352	-0.11198	-0.52814	-1.2979	0.034776	0.42339	-0.23744	-0.14249	-1.3034	-0.30701	1.1202	-1.2171	-1.1337	-1.6514	0.44528	-2.0388	-0.066129	-1.9687	-0.55533	-0.32961	-1.7992	-0.54038	-2.2263	1.1	-0.38802	-2.5021	-3.3208	-1.1731	-1.6765
-2.3036	-2.9757	-4.4509	-4.6498	-4.048	-5.2333	-6.0602	-3.6153	-3.1168	-3.3547	-3.5856	-4.2071	-3.6309	-4.1914	-3.6195	-3.0994	-0.86472	-4.2283	-5.5858	-6.8765	-2.7856	-3.7789	-3.5317	-4.8665	-5.1353	-5.4318	-4.0967	-4.7754	-4.0412	-3.1119	-5.803	-3.5793	-4.0504	-4.8216	-4.8281	-6.2616	-4.4094	-2.8598	-4.5225	-3.3973	-3.8343	-3.8028	-1.3693	-5.7191	-4.5686	-5.5588	-3.3965	-2.0921	-3.6639	-5.321
-5.4557	-2.2602	-2.5561	-2.8629	-2.2814	-3.4071	-0.88735	-1.933	-1.8371	-2.6822	-0.96805	-2.9155	-2.3627	-1.6777	-3.6125	-3.1075	-1.9897	-2.9572	-3.7915	-1.7401	-0.57165	-1.292	-3.3069	-3.1557	-1.5476	-4.3624	-3.7298	0.14083	-4.7558	-5.5986	-1.2496	-3.5099	-2.9576	-1.7478	-4.3638	-4.5151	-2.3631	-3.5589	-2.6705	-2.206	-1.3073	-2.4854	-3.1635	-7.3377	-3.9849	-3.6932	-3.3224	-1.0664	-4.8384	-1.8361
-1.3784	-2.4506	-0.11426	-1.2331	0.23688	-3.2588	0.11969	-0.7741	0.52809	0.041115	-1.7079	-0.69708	-0.76612	-0.48759	-3.5358	-2.7427	-1.5514	-1.231	-1.5992	0.30668	-1.7521	-0.3755	-0.43518	-2.3389	-2.8568	0.36411	-1.0477	-0.75975	-4.1282	-0.63565	-0.94279	-2.7788	-3.9061	-1.9364	-1.3595	-2.5512	-3.0479	-3.1887	-2.4133	-0.83061	-1.9894	-2.9001	-3.6906	-2.7818	-0.997	-0.85567	-1.0685	-2.5029	-0.78627	-3.7463
-4.5311	-5.6641	-5.8603	-9.499	-5.819	-9.0199	-4.7217	-8.2215	-6.1589	-5.8603	-8.0346	-6.2431	-7.3625	-7.5751	-5.2636	-5.4367	-4.3535	-5.002	-5.1204	-7.5409	-5.0285	-6.2563	-4.4863	-7.8402	-7.1326	-7.1754	-6.1237	-9.667	-8.0983	-8.3	-8.4765	-5.522	-8.749	-5.1435	-7.227	-6.5389	-6.5123	-5.5541	-5.793	-5.9766	-6.1157	-5.5264	-5.1858	-5.5045	-9.889	-8.1596	-5.4319	-5.8089	-6.6976	-7.2197
-5.7683	-1.9374	-2.5471	-3.7997	-4.0237	-2.4947	-4.0552	-3.5836	-5.4218	-1.3313	-5.1816	-1.2889	-3.2401	-5.0548	-2.1625	-1.3783	-4.5661	-4.6776	-5.8679	-3.7472	-2.9987	-3.7278	-5.3205	-2.3256	-4.8437	-4.0592	-4.4559	-1.5504	-1.0582	-5.1672	-4.8073	-0.57784	-3.7501	-6.0803	-3.052	-4.3668	-3.2218	-4.6842	-5.0664	-3.6162	-4.291	-3.4897	-4.0302	-4.1795	-4.727	-4.2213	-2.829	-5.3629	-4.0512	-4.3495
-0.91253	-4.0419	-3.4767	-2.5665	-3.9217	-3.6774	-4.0088	-2.7191	-5.5136	-4.2065	-2.1002	-2.8065	-3.2284	-2.0471	-1.8305	-2.7513	-5.8183	-4.2256	-2.1323	-2.3808	-1.0969	-5.555	-4.3103	-3.8547	-2.7988	-2.0622	-2.7016	-4.6569	-2.7393	-3.7025	-4.0984	-2.3725	-2.7706	-3.3889	-0.91011	-2.8425	-5.9762	-4.5255	-3.8176	-1.4414	-2.0435	-2.4726	-3.0415	-4.1208	-2.5077	-1.6683	-4.7585	-4.4941	-2.8534	-3.3483
-1.3927	-2.9504	-2.493	-0.92062	-0.86319	-1.5435	-1.5883	-4.193	-1.8695	-2.2533	-3.2609	-2.7094	-3.6156	-1.5224	-1.1432	-1.6781	-1.843	-0.13588	-3.885	-1.8575	0.47173	-2.2965	-4.5595	-2.8793	-3.2058	0.78134	-1.3683	-2.4151	-1.0173	-3.8083	-4.7523	-0.46621	-2.9548	-0.85596	-2.0966	-1.8533	-2.4763	-2.3215	-0.95517	-3.6433	-3.1705	-2.1791	-2.23	-2.9071	-4.7967	-3.0941	-4.7206	-3.0356	-2.5067	0.98983
-22.814	-22.328	-22.871	-23.18	-21.148	-23.549	-22.99	-22.096	-23.438	-24.229	-21.422	-20.761	-23.893	-20.009	-21.079	-22.233	-22.116	-21.715	-22.467	-23.344	-22.725	-24.042	-21.969	-22.101	-21.418	-23.164	-23.006	-21.843	-23.716	-22.062	-21.156	-22.468	-22.242	-22.896	-22.91	-21.89	-22.131	-22.034	-20.779	-22.87	-22.103	-22.642	-23.023	-22.289	-20.698	-22.082	-23.878	-22.726	-23.497	-22.917
-1.0494	-1.456	0.19182	-0.85164	-0.96049	0.231	-2.8944	0.16158	-0.81891	-3.8087	1.5996	0.54667	-3.2698	-2.3246	-0.52768	-1.1482	-1.719	-0.49819	-2.6679	-2.7296	-1.3425	-1.5477	-3.8363	-0.87505	-0.8001	-1.5887	-0.72762	-1.4268	-3.3758	-3.1156	-1.4598	-2.8153	-2.0098	-2.1999	-1.8953	0.3642	-1.428	-4.6211	-1.5346	0.56428	-2.4013	-1.0854	-1.3739	-4.0718	-2.6841	-1.0572	-2.7205	0.90533	-2.9951	-0.5661
8.9803	9.5385	11.791	10.562	9.1765	8.5422	9.5987	9.0516	10.557	11.636	7.9603	10.465	9.7858	10.738	8.842	9.2265	9.5297	10.908	10.909	5.8749	9.2796	11.233	9.706	11.166	9.7574	11.698	8.346	8.0154	10.282	10.759	10.105	10.258	10.485	6.4504	10.786	9.1901	9.5101	9.1205	8.7448	11.904	8.3684	11.31	10.601	11.838	10.419	11.379	8.2524	8.0992	10.53	10.29
-22.138	-19.499	-23.184	-22.784	-23.068	-20.325	-23.235	-20.887	-22.51	-21.86	-21.353	-24.138	-22.033	-22.305	-23.49	-19.689	-22.954	-22.97	-22.063	-20.711	-21.748	-22.92	-20.235	-22.487	-20.359	-19.057	-19.149	-23.979	-22.682	-20.542	-21.876	-21.101	-22.041	-21.608	-22.598	-19.828	-24.452	-21.753	-22.138	-23.754	-22.08	-21.122	-24.054	-22.791	-22.426	-23.11	-24.813	-24.46	-22.76	-24.664
6.08	5.3477	2.0637	6.153	7.6397	4.4807	4.1442	4.4757	6.0109	4.5131	5.2343	5.3229	6.3225	6.0428	6.9414	3.4403	4.9398	3.7723	3.4339	6.4486	5.7994	6.0911	5.2253	3.9332	4.3991	7.2052	5.1501	6.6301	4.7651	6.0303	2.3621	6.6893	3.8441	4.8008	5.6891	4.8544	6.3789	7.0416	6.2143	4.3592	4.9316	4.156	5.727	4.2461	6.0962	5.3772	4.834	6.1378	4.4768	5.77
-8.01	-8.6661	-9.1137	-8.2453	-8.5654	-8.8301	-9.2224	-5.3778	-7.7277	-9.0029	-8.7181	-7.502	-10.995	-9.1603	-6.6025	-5.3164	-5.7096	-8.8249	-9.8485	-7.5853	-9.2154	-7.0853	-9.5386	-8.2901	-5.5237	-7.6773	-8.4351	-7.6648	-7.8186	-6.383	-7.1137	-7.6128	-9.5579	-7.7905	-7.6581	-6.8359	-5.9097	-8.0349	-9.0697	-6.9803	-8.1634	-8.4889	-8.2026	-5.8015	-6.9708	-8.3217	-8.2354	-5.434	-8.7737	-7.8619
-2.03	-1.7324	-0.85912	0.66237	-2.8878	-2.8065	-3.4406	-3.7994	-4.1423	-0.90225	-4.8633	-2.0774	-2.8503	-3.5579	-0.55674	-4.0045	-0.95779	-1.2326	-1.6543	-3.9444	-3.8014	-3.5024	-0.10541	-1.9693	-3.0231	-3.3327	-1.7184	-0.58226	-1.5247	-3.6261	-4.0497	-4.7012	-1.103	-4.9143	-3.1336	-1.5679	-2.8276	-2.7503	-4.0868	-2.9571	-0.31094	-3.8749	-3.4434	-3.8344	-2.499	-4.6713	-3.4712	-2.9993	-1.0931	-1.8609
-5.0276	-3.591	-2.5742	-3.4232	-2.3029	-0.41469	-3.6295	-1.3201	-0.92121	-0.79269	-3.0439	-0.96852	-0.069041	-1.8774	-4.4859	-2.5615	-3.3653	-4.4371	-2.6369	-2.6439	-1.0173	-1.4774	-2.0174	-3.2308	-0.978	-2.2934	-0.90523	-1.8921	-2.4766	-2.5498	-0.15962	-2.0966	-2.6946	-3.5808	-3.1615	-2.0636	-1.8529	-1.3727	-3.7467	0.032319	-3.3035	-2.8711	-3.4291	-3.4595	-4.8954	-2.3005	-1.9612	-2.4815	-1.8984	-4.1504
-15.406	-14.888	-16.443	-14.779	-15.139	-14.866	-16.271	-14.37	-14.775	-14.118	-14.67	-17.278	-14.718	-14.727	-14.898	-14.446	-13.649	-11.806	-15.12	-12.474	-13.234	-13.879	-13.441	-13.789	-12.515	-13.202	-15.732	-14.723	-15.942	-15.663	-15.369	-13.208	-15.718	-15.494	-14.354	-14.547	-14.431	-15.115	-15.706	-15.632	-14.782	-15.903	-16.028	-13.842	-13.481	-14.702	-14.359	-15.193	-15.806	-17.275
1.3436	3.2659	5.4232	5.0608	5.341	3.3232	4.1064	4.3705	7.9764	3.6959	2.904	3.7967	5.091	2.2557	5.133	4.8179	4.7127	2.8148	4.2685	5.5271	5.6402	4.0758	6.3653	3.0497	2.7227	6.3623	5.0735	5.7692	4.2124	5.7921	4.3659	6.5467	4.1885	4.0082	3.718	4.2754	4.9844	4.351	5.7116	1.7169	2.8682	5.61	4.4338	3.3184	3.5128	2.2144	5.1189	3.7784	5.0237	3.1152
2.6985	1.5575	2.2912	3.0701	2.4258	3.3129	2.7966	2.8806	3.8994	2.2465	0.88394	3.1662	4.5036	2.7543	3.2512	2.5706	4.3296	1.8362	4.7328	3.1453	2.1145	1.9081	3.4772	2.1688	3.0687	4.9926	3.9603	2.379	-0.053541	1.4128	1.716	1.8175	3.2531	0.92784	1.6516	3.7439	2.3329	4.9733	1.0703	3.14	3.7196	0.64234	3.8767	2.1657	1.3809	1.1784	1.1997	3.2015	0.69946	2.0811
-11.062	-13.597	-10.502	-13.203	-11.083	-10.939	-11.566	-13.882	-11.857	-11.05	-12.865	-13.515	-9.9903	-10.6	-11.188	-10.068	-11.271	-13.506	-10.383	-12.108	-11.026	-11.32	-12.436	-11.269	-10.615	-11.281	-10.156	-11.992	-12.202	-11.083	-9.6783	-11.989	-11.015	-12.102	-13.561	-8.3843	-10.811	-11.425	-14.039	-9.5802	-9.941	-11.634	-10.895	-13.344	-10.567	-12.969	-11.57	-12.409	-13.291	-10.135
-11.05	-11.398	-10.865	-11.742	-11.221	-10.856	-10.249	-11.415	-10.95	-11.197	-11.407	-10.012	-10.395	-11.061	-11.2	-11.061	-11.27	-9.5547	-12.246	-8.9804	-8.3087	-12.03	-11.427	-10.701	-11.451	-12.552	-10.548	-12.13	-12.017	-10.637	-7.3176	-7.8256	-13.642	-9.6686	-10.886	-11.81	-10.509	-9.1875	-10.581	-10.708	-12.558	-11.508	-11.455	-6.6627	-8.4786	-10.519	-12.338	-11.413	-11.979	-11.076
8.2438	6.3399	8.3494	6.9753	9.7697	9.3003	6.4115	8.6458	7.7542	7.4696	8.2132	6.4755	9.5512	7.8838	8.0306	7.0602	5.902	7.6328	7.7832	9.9217	9.2307	10.723	7.7679	9.8643	7.7205	9.9728	8.6648	8.2249	10.138	10.267	7.2174	8.0079	9.1302	9.8378	8.4708	8.1223	9.0676	10.547	10.659	10.626	6.9075	9.0119	9.2549	10.034	7.1205	9.0338	7.4141	8.8528	6.8688	8.5079
-8.5984	-9.0185	-8.2839	-11.219	-7.9431	-7.6677	-10.724	-7.226	-8.6405	-9.8425	-8.5235	-10.781	-8.5277	-8.8208	-8.5485	-7.3946	-8.0432	-11.405	-9.6045	-11.058	-9.0194	-11.106	-9.8678	-7.812	-9.1575	-8.2415	-10.818	-9.5128	-10.164	-8.238	-9.0611	-9.5054	-7.5594	-8.8479	-8.8656	-8.7857	-6.9448	-8.4269	-7.2923	-11.821	-7.6707	-8.5895	-7.4288	-9.2703	-9.8565	-9.7639	-9.4497	-9.3842	-9.2482	-7.2044
1.6582	0.27252	-0.24001	-0.64137	-0.49851	-1.2788	-1.9681	-1.5151	1.8553	-1.7531	0.40595	-0.07839	0.48386	0.21086	-1.177	1.4381	-2.1862	-0.83294	-0.79823	-0.61427	1.0273	-1.1189	-0.62066	-1.4251	0.74035	0.40768	-0.63541	-2.1949	-0.11263	0.58627	1.5139	2.9696	-0.3805	-1.0872	-1.6052	0.44369	2.674	0.20863	-0.78914	0.021167	-1.0149	-0.90378	0.8802	0.81503	0.26598	-2.0836	2.0547	-2.2003	-1.7604	0.52025
-4.7197	-1.8902	-2.9752	-1.6703	-5.81	-5.0886	-3.4163	-3.2565	-3.5064	-3.0308	-5.2607	-3.8748	-1.8322	-2.0662	-6.3707	-4.4128	-2.9055	-4.487	-3.2035	-3.3767	-1.4649	-3.482	-3.1091	-2.1959	-4.4242	-2.0618	-3.6039	-5.7844	-2.7224	-4.7445	-2.3454	-4.8366	-3.6679	-4.4613	-2.9658	-1.4937	-3.0553	-1.5835	-3.6753	-3.7152	-4.1267	-3.6903	-2.6335	-3.2503	-2.0205	-4.7742	-2.7991	-3.5354	-1.6722	-5.3104
-3.4181	-3.1646	-2.033	-2.7606	-0.90678	-1.5941	-2.3198	-3.3947	-1.3208	-2.4007	-4.3576	-2.4578	-4.7408	-4.8803	-2.785	-2.8876	-2.2016	-3.9505	-2.9087	-2.2417	-2.3444	-3.4359	-2.0386	-0.59935	-0.72811	-2.7554	-2.3479	-2.2072	-2.1788	-2.6685	-1.5148	-3.3735	0.75521	-2.7881	-5.1603	-4.1521	-4.249	-3.907	-1.2217	-1.9795	-2.7631	-1.8069	-1.4862	-1.1906	-4.0736	-1.8781	-2.8812	-2.7454	-1.0886	-0.78836
-9.1423	-8.3576	-8.961	-9.3444	-9.5583	-8.6987	-10.96	-9.7315	-8.4853	-10.016	-10.927	-11.519	-8.202	-9.1306	-9.3681	-9.8834	-8.8179	-9.6249	-7.7254	-10.076	-11.2	-9.7809	-9.1607	-9.7497	-9.9739	-10.757	-10.117	-10.054	-8.3719	-10.834	-8.9462	-9.3114	-7.7873	-9.8144	-8.3523	-11.38	-8.5352	-8.6781	-8.4193	-9.2105	-11.143	-10.291	-7.908	-8.8	-7.6525	-9.1109	-11.507	-9.3246	-9.7118	-10.907
-2.9755	-5.5148	-3.1553	-0.48395	-4.791	-4.9255	-3.7855	-0.1342	-1.9464	-2.3287	-3.5377	-5.38	-1.8229	-1.4006	-3.6091	-4.7798	-3.2189	-3.4393	-2.66	-1.6121	-1.5387	-4.8081	-1.7845	-3.0139	-3.4039	-0.0049802	-1.5803	-2.8942	-4.3552	-3.3519	-4.6945	-2.1158	-6.7391	-2.9877	-2.0479	-3.6602	-4.1055	-2.228	-0.88147	-5.0022	-1.0684	-2.2033	-2.0839	-3.022	-4.7326	-2.0342	-1.4219	-4.7332	-3.6001	-2.2252
-3.4944	-3.2617	-2.4556	-2.7511	-3.2365	-4.0769	-1.5799	-2.5091	-2.7244	-1.4844	-3.61	-3.2139	-3.1096	-2.0353	-3.1601	-2.7118	-5.7219	-2.7514	-3.242	-1.5387	-2.2688	-1.5143	-3.3099	-2.9522	-3.2191	-2.7166	-5.8713	-1.1412	-3.2968	-1.0111	-3.7633	-2.1236	-3.348	-2.5795	-1.6693	-2.0096	-4.1474	-1.7199	-2.3735	-3.721	-3.9231	-2.264	-6.0319	-2.6415	-3.7448	-2.945	-1.9213	-5.123	-2.408	-4.2195
-22.244	-20.619	-19.246	-21.833	-22.209	-19.343	-20.878	-18.619	-20.789	-20.785	-21.636	-21.091	-17.885	-20.01	-20.281	-21.174	-21.382	-21.209	-19.402	-21.156	-21.469	-22.916	-21	-21.147	-20.271	-20.235	-18.637	-19.354	-19.553	-19.865	-19.724	-20.497	-20.059	-20.949	-18.244	-19.065	-22.046	-17.433	-18.753	-19.492	-17.796	-23.085	-19.958	-22.737	-19.445	-20.925	-19.198	-19.846	-20.612	-20.173
6.3376	8.6917	7.4962	5.5569	5.8525	6.668	7.0877	5.6914	6.5952	6.6256	7.0286	4.5659	4.8476	6.2137	5.0089	5.1525	6.0062	6.5529	5.2461	4.9048	8.4165	7.4691	6.2817	5.9084	7.1562	6.8836	5.7105	7.5988	6.2845	8.0299	4.5549	5.9399	6.8787	7.2275	7.7255	6.9721	7.1108	7.3527	8.6822	6.9026	4.8432	5.1991	8.2937	9.0042	5.7017	5.8437	7.8293	8.951	6.2337	6.6014
4.438	6.5497	7.1427	7.3968	5.6134	6.4377	9.9939	6.0951	6.4994	4.1754	7.8252	4.4685	7.6223	8.0253	8.5263	7.468	7.4415	7.3861	6.4923	5.5551	6.6914	8.5194	6.8085	7.7236	7.5319	4.0535	7.51	5.9598	5.6019	6.9008	7.3744	8.4545	6.9147	5.4535	6.134	8.569	8.2546	7.7269	6.1172	6.7622	6.737	8.061	6.9957	6.4965	7.4503	6.7278	4.9262	7.9965	4.9051	8.1601
-11.382	-11.745	-12.493	-10.376	-9.8896	-9.2838	-12.305	-12.527	-11.482	-9.4234	-10.358	-9.9906	-10.755	-11.071	-9.8024	-9.2268	-12.005	-11.159	-10.383	-9.2329	-11.108	-10.721	-10.801	-11.196	-11.225	-9.1722	-11.397	-9.5812	-10.481	-12.014	-12.395	-10.667	-9.9412	-10.201	-11.786	-10.517	-12.385	-13.694	-8.8791	-9.1336	-11.301	-11.084	-10.745	-11.772	-10.914	-11.08	-10.636	-10.683	-9.7999	-9.5583
0.088498	-3.1144	-1.9697	-3.8729	-1.9728	-1.4233	-1.8459	-3.4106	-1.971	-3.563	-3.1343	-2.9758	-2.6141	-4.3544	-1.2852	-2.2731	-1.9301	-1.7839	-5.2137	-2.7905	-0.92842	-2.3382	-2.9805	-3.8864	-1.9517	-2.2719	-3.2149	-4.1736	-3.9606	-1.7364	-5.5296	-4.5418	-2.3866	-2.3689	-4.1357	-1.9606	-3.6436	-1.4317	-3.9986	-5.6843	0.17298	-0.24	-1.9968	-2.2283	-4.7278	-0.34985	-2.2209	-1.9743	-4.0488	-3.8993
-13.393	-14.62	-15.734	-14.535	-13.872	-13.113	-14.064	-13.212	-13.685	-14.018	-13.793	-14.872	-13.366	-15.588	-16.671	-13.782	-13.714	-13.329	-15.852	-14.365	-13.319	-13.727	-16.138	-16.344	-15.127	-14.302	-16.348	-14.101	-15.544	-15.443	-13.649	-13.599	-15.33	-14.516	-13.826	-13.997	-14.491	-13.859	-16.682	-14.638	-16.89	-13.13	-16.015	-14.769	-14.309	-14.108	-13.689	-13.53	-14.613	-12.532
-3.0983	-1.5769	-2.6366	-2.8587	-2.1271	-0.0018937	-1.4021	-2.8743	-2.9731	-2.9289	-1.3622	-3.3408	-1.904	-1.7322	-3.5205	-3.5321	-1.3714	-3.9137	-3.9939	-0.13252	-0.69581	-0.33145	-3.4206	-3.0095	-2.8972	-3.7698	-1.8474	-3.2923	-2.8947	-2.4875	-1.8376	-2.9461	-3.6772	-0.31739	-1.6204	-4.1525	-2.5594	-4.0906	-2.5727	-3.7232	-3.3791	-2.357	-0.083564	-3.5982	-3.5626	-1.6996	-0.40441	-1.2235	-2.7064	-3.0308
-2.6748	-5.5718	-0.79264	-2.298	0.43273	-2.8498	-1.9336	-3.4406	-1.4327	-0.070767	-1.9245	-3.2172	-1.9948	-2.3284	-2.4328	-3.5102	-2.4269	-4.4324	-3.5146	-1.8091	-1.9876	-0.52501	-3.0651	-2.5265	-2.1773	-2.7857	-3.1784	-1.6506	-3.092	-2.7004	-1.5706	-3.9685	-3.6981	-0.67536	-0.75429	-5.029	-2.1398	-2.0576	-5.0479	-1.1373	0.38613	-4.25	-3.6238	-0.41765	-0.591	-2.7244	-3.607	-1.7148	-2.8452	-2.5554
-6.5544	-7.8332	-5.7351	-3.978	-6.5813	-5.1042	-6.2338	-5.3981	-5.8789	-5.0368	-3.4847	-6.1426	-6.6984	-6.1534	-6.1946	-7.1482	-7.2756	-5.1907	-4.7869	-7.4387	-5.1592	-4.7027	-6.938	-5.9474	-3.5924	-4.4367	-4.8934	-4.6398	-7.1893	-1.6691	-7.2681	-5.3208	-6.826	-6.7906	-3.9889	-4.6727	-8.4251	-6.9532	-6.8022	-8.6388	-5.8827	-5.4341	-7.7482	-8.212	-5.8227	-5.7115	-6.13	-5.6547	-3.4914	-6.5646
-15.49	-13.887	-14.875	-12.504	-12.899	-15.94	-14.15	-13.658	-14.992	-11.44	-15.365	-14.728	-15.214	-13.17	-11.439	-11.99	-12.817	-12.83	-12.841	-13.664	-13.115	-12.6	-12.809	-13.243	-14.662	-13.849	-13.663	-14.248	-9.1906	-14.45	-14.041	-16.158	-15.004	-14.318	-14.352	-10.842	-13.529	-11.544	-13.645	-12.099	-13.136	-14.009	-13.008	-14.262	-12.526	-9.9853	-12.364	-14.318	-13.1	-13.013
1.5974	-0.76061	0.14009	0.95199	2.5022	0.94065	0.012563	-0.10685	-0.12635	4.068	-0.072573	2.337	3.1102	1.1692	2.3717	1.4796	-1.5612	1.1722	3.6851	0.33536	1.8462	3.021	4.9161	2.9904	1.7425	0.4968	1.3933	0.0012405	1.4947	1.602	1.4574	2.7101	3.2931	1.2621	1.7313	1.6978	1.7192	1.3531	0.93081	2.6969	2.0867	0.5426	0.14292	3.3644	1.1938	1.1505	1.0718	2.5441	2.4385	1.0892
-9.398	-10.746	-10.038	-8.7187	-9.8726	-10.005	-11.264	-7.5991	-7.9534	-11.572	-10.112	-7.6359	-5.768	-9.3165	-9.3463	-11.459	-8.9996	-10.642	-9.366	-9.4882	-11.152	-8.0774	-8.9814	-10.044	-12.711	-9.4313	-11.851	-8.9838	-9.6228	-9.4564	-11.398	-8.455	-10.291	-6.0478	-10.29	-11.528	-9.9611	-10.409	-7.8793	-10.175	-9.5653	-9.4784	-10.754	-10.264	-8.6881	-9.5829	-9.5737	-10.168	-11.721	-7.4794
-2.735	-1.7986	-2.8818	-4.4078	-1.356	-0.67607	-6.1167	-2.9973	-3.9561	-3.7295	-2.2989	-2.4735	-3.7305	-3.7663	-5.3979	-0.043773	-4.0265	-3.8664	-2.3018	-3.2812	-2.3149	-1.5857	-4.8944	-2.5893	-5.3349	-1.2073	-3.5821	-0.99112	-1.5258	-1.7146	-2.493	-5.7161	-3.0879	-3.1402	-3.8028	-4.3189	-1.4253	-3.2224	-1.5079	-1.4582	-1.6637	-2.4115	-2.696	-4.4096	-2.4431	-4.1742	-4.648	-5.0774	-2.8939	-2.5962
-11.149	-12.558	-12.569	-12.647	-11.626	-9.8117	-12.329	-10.809	-9.6246	-13.533	-11.755	-10.735	-11.828	-13.343	-9.4996	-12.581	-11.839	-11.314	-13.052	-13.575	-14.648	-12.348	-13.771	-16.378	-11.36	-10.318	-12.563	-13.412	-13.097	-13.821	-13.107	-12.698	-11.705	-12.861	-12.188	-14.59	-12.495	-13.633	-13.331	-13.672	-15.176	-9.8034	-12.384	-11.416	-13.691	-11.519	-14.062	-14.612	-12.392	-12.843
-13.384	-11.932	-13.01	-11.487	-11.746	-12.787	-12.413	-12.185	-13.758	-13.083	-10.975	-15.655	-13.022	-14.325	-12.359	-14.603	-13.88	-13.852	-12.034	-13.105	-13.51	-13.142	-12.121	-12.935	-11.426	-13.41	-11.804	-13.3	-12.212	-12.802	-12.065	-13.221	-12.142	-12.325	-12.82	-14.717	-11.958	-12.692	-13.884	-12.778	-13.812	-12.716	-13.258	-12.697	-13.996	-10.199	-13.401	-15.118	-11.923	-13.485
-11.907	-10.797	-9.3889	-10.489	-10.441	-10.423	-10.181	-11.16	-10.908	-9.9758	-9.928	-9.8771	-9.8555	-13.604	-10.838	-10.991	-9.626	-12.527	-7.6259	-11.782	-12.795	-12.836	-11.52	-10.484	-12.725	-11.652	-11.506	-10.936	-9.7932	-10.497	-10.349	-12.438	-11.992	-9.8913	-11.697	-12.252	-11.166	-10.499	-13.349	-12.455	-11.473	-10.412	-10.742	-9.7675	-9.2887	-11.943	-8.7806	-11.61	-13.079	-10.548
0.24361	-0.22619	1.5084	-0.18827	0.67437	-2.4596	1.9343	0.72129	1.2556	-0.42143	-0.21771	-0.62667	-1.8529	-1.538	1.086	-1.8846	-0.32702	0.85676	0.9057	-0.4668	0.68008	-0.61395	1.1486	-1.0158	0.24308	-0.21017	1.1652	-0.42735	-0.79617	1.4884	1.0355	1.2438	-0.50058	1.3838	-0.12227	0.5465	-1.9343	-0.37191	0.71915	-0.82189	-1.7389	-0.47919	-2.8839	-1.7856	2.9109	-2.1082	-1.2726	-0.68087	0.31131	-1.1762
-2.0487	-5.4903	-4.8171	-3.5353	-3.1229	-4.2686	-5.5664	-5.1045	-3.1753	-4.7654	-4.3134	-4.4456	-4.7067	-5.7256	-4.6966	-3.0753	-2.1402	-5.8626	-5.622	-3.2746	-4.0045	-6.5023	-4.7281	-4.0821	-2.939	-4.5003	-2.7752	-3.2382	-4.5393	-3.949	-2.1551	-4.7518	-3.7507	-5.3261	-6.3461	-1.4455	-3.0163	-3.7781	-3.138	-5.8771	-3.7791	-4.2594	-4.5538	-5.7542	-4.0659	-5.5146	-3.0486	-5.0321	-5.875	-5.2078
5.471	8.3542	9.4175	6.9912	6.9117	9.0567	7.4606	7.7596	5.7897	6.8856	7.6492	7.3102	7.5434	6.0333	7.5936	9.8679	6.4315	8.2608	7.9509	6.8286	6.2636	7.2821	8.574	6.8713	9.254	7.6278	6.6912	6.6087	6.5998	6.9057	8.5581	5.2145	6.7771	7.412	7.6577	5.1172	7.2991	7.9134	6.0997	6.4379	6.7574	5.7626	6.2839	9.3171	4.9686	6.1308	7.5772	8.0102	5.6986	6.8003
-7.9399	-8.8031	-7.9774	-9.249	-10.014	-9.8348	-10.102	-7.234	-6.1997	-11.504	-9.8834	-7.4973	-11.662	-8.4737	-10.556	-12.348	-9.7627	-7.3922	-8.1384	-7.0356	-7.0727	-9.3606	-11.202	-7.9316	-9.9688	-7.9542	-8.8873	-7.5875	-9.3861	-8.116	-7.9758	-7.5222	-10.498	-8.4635	-9.5565	-10.628	-6.7648	-8.8674	-7.47	-9.9451	-8.8226	-9.2188	-7.2254	-7.785	-8.4703	-11.494	-9.8927	-11.048	-11.233	-8.9261
-11.893	-9.1969	-9.5783	-9.355	-10.149	-8.7719	-7.3284	-9.7491	-7.5715	-8.4461	-9.0122	-8.3151	-8.9996	-6.697	-8.5067	-9.2997	-8.4089	-11.305	-9.4752	-8.5689	-9.1913	-8.4255	-8.3075	-7.9308	-9.8676	-9.4861	-7.3196	-7.7412	-10.211	-9.4716	-8.8634	-9.3502	-11.045	-10.048	-8.327	-12.635	-9.2864	-9.8093	-9.7235	-9.474	-8.8782	-7.7392	-8.6287	-9.8364	-8.0305	-9.9283	-10.243	-7.2557	-8.9869	-8.1849
-8.8489	-9.7057	-10.958	-9.9129	-11.26	-12.596	-11.777	-11.552	-9.8148	-9.833	-12.922	-8.9085	-8.8665	-11.531	-6.9818	-11.036	-12.263	-10.87	-11.059	-9.2068	-12.142	-10.485	-12.014	-9.0196	-10.956	-10.968	-11.383	-10.704	-9.7985	-10.206	-10.235	-12.175	-10.657	-8.9345	-8.4523	-10.019	-12.528	-11.543	-10.85	-11.53	-10.513	-11.329	-10.357	-9.1071	-11.539	-12.733	-11.842	-12.452	-11.008	-10.554
-1.2337	-1.1523	-2.119	-0.032098	-0.0023335	-0.8644	-3.3072	0.66313	-3.2014	-1.6231	-0.6785	-0.91853	-1.4487	-1.3228	-3.9802	-1.7426	-1.6265	-1.7638	1.0217	-5.3824	-3.1356	-0.065439	-1.4864	1.5216	0.67347	-0.31715	-1.1748	-0.6839	-0.49103	1.5949	-1.2725	-2.3077	-2.1007	-1.768	-0.30381	-2.3064	-3.3849	-0.70033	0.85379	-1.877	-1.2553	-0.54336	-3.0771	-0.13683	-2.2629	-0.9974	-1.1567	-0.83507	-0.52393	-2.627
6.3417	7.2004	9.4984	6.4912	5.6277	7.559	9.2386	5.0905	10.218	9.8637	6.8783	5.7591	6.9474	7.2248	6.3643	7.2764	8.7694	5.3533	7.5461	6.7309	5.0732	6.658	7.6964	8.9049	5.9953	7.8316	4.3376	5.8983	6.9382	6.5973	6.5029	5.8744	7.2596	4.7473	4.0299	9.8524	7.0167	6.6398	5.5198	6.7791	6.1522	7.5741	7.5966	4.348	6.7662	4.9088	5.5087	5.0936	7.1495	6.6802
-0.55201	-1.7358	0.56258	1.3332	3.2372	2.6302	0.61309	-1.3863	0.31949	0.36339	0.62456	0.91439	1.3534	-0.37388	-0.46039	-0.31595	0.72161	-1.8137	-0.33789	-0.24787	0.85314	-1.7732	1.161	1.4822	0.57276	1.268	0.59032	-1.6471	3.2433	-0.35821	-1.1607	-0.31199	0.11172	2.0093	-0.094756	0.16896	1.4268	0.95397	3.993	3.2438	0.16088	0.6902	0.081483	2.156	2.0625	0.48421	-1.1155	-1.1702	1.6752	1.0789
1.8682	1.6013	1.1245	1.9579	3.6217	2.9943	1.2681	0.3551	1.8915	3.0585	3.2624	1.9363	0.72363	3.5869	-0.028022	1.06	0.86613	-0.084239	-1.3179	-0.61597	0.033331	1.6683	2.9031	1.8018	1.3801	2.57	0.41815	4.0781	0.95407	-0.36404	1.0788	0.95853	1.8137	1.9405	3.0658	0.74726	3.3948	3.2593	0.45447	3.0972	2.022	1.0245	1.9508	-0.22821	2.3375	2.7481	4.1875	2.6047	0.89302	2.9586
0.23004	0.037263	1.1956	-0.6452	1.8808	3.3319	1.7736	1.4923	2.2395	1.4062	-0.39047	0.46996	0.27397	-0.1901	3.165	2.1151	1.1799	2.6609	2.4959	1.0681	0.14943	1.2573	4.6991	3.2156	2.5719	0.57206	2.4591	2.7993	1.6388	1.407	0.25849	0.30513	-0.33218	0.62878	0.42492	2.3491	0.15935	0.27969	2.6731	1.2256	1.7256	-0.39184	2.9648	1.6025	-1.5392	5.2398	-1.0776	2.9849	0.61754	1.117
-0.36536	1.7609	1.4439	4.3594	1.4151	-0.45316	2.5227	-0.57575	0.54312	0.77252	0.056306	1.5211	0.58129	0.77523	0.94068	0.86642	-1.809	-0.1201	-1.4562	1.6464	1.5072	1.5996	1.4744	-1.0548	-1.2141	-0.50979	1.1744	1.2513	1.4717	1.5202	2.2714	-1.3298	2.7179	-0.044298	-0.2542	1.3723	0.68682	-1.6535	-0.0047476	0.17352	1.6686	-1.0941	1.0531	2.7056	0.31505	-0.98583	3.2261	-0.0023171	0.93342	0.83812
-8.2177	-8.7739	-8.4892	-8.617	-7.414	-7.9146	-7.6682	-9.0502	-9.3179	-5.8486	-5.8581	-5.4173	-9.0455	-7.4132	-7.4948	-8.4167	-7.0215	-3.3178	-6.0977	-8.4169	-6.7761	-7.5832	-6.9538	-6.7689	-6.6756	-7.9461	-8.43	-8.3344	-6.3253	-6.9811	-9.0207	-9.7084	-8.1242	-6.3507	-5.4108	-5.2396	-6.6248	-6.5954	-7.7919	-5.9475	-6.2949	-8.0101	-9.3673	-8.5142	-9.1705	-8.5597	-7.1018	-8.4853	-7.4179	-9.165
1.2801	-0.36203	1.3649	0.54831	-1.2132	-0.91006	-1.2292	-1.2565	-0.42458	0.33573	0.45022	-1.3168	-3.0576	-0.74593	0.74022	0.35833	1.4708	-0.44942	2.0539	-1.8178	0.98299	2.8095	1.3793	-1.7973	-2.2416	0.61956	2.2778	0.11702	1.3975	-0.46726	-1.2253	-0.60079	-2.4013	-1.4188	-0.93213	0.14959	-4.235	-0.3195	0.60055	1.4137	-1.1221	-0.060161	-1.6482	1.4514	-1.781	0.92843	1.2961	1.1993	3.3848	1.9822
3.49	1.8701	2.5414	2.2715	3.2988	1.7057	4.6385	1.8317	2.6895	2.8021	1.0908	4.4544	3.0726	2.8048	2.1445	3.8296	0.7715	2.0154	2.6885	-0.20956	2.0202	3.2099	1.0487	1.0644	3.3441	4.4965	2.841	0.55688	1.1553	4.1224	3.6663	3.9956	3.8083	2.2788	1.9936	3.6754	5.1283	2.5222	2.8603	2.0452	1.2914	2.1967	4.8692	0.96559	0.91627	2.9079	2.3827	1.7393	0.23104	1.3421
-14.895	-17.326	-13.673	-16.595	-14.319	-14.202	-16.318	-15.369	-14.304	-15.109	-15.841	-13.43	-14.098	-15.373	-15.063	-15.466	-11.183	-13.702	-13.42	-15.285	-14.394	-17.347	-15.321	-14.646	-15.066	-12.594	-16.257	-14.275	-15.426	-14.828	-14.108	-14.087	-16.579	-13.452	-12.653	-16.203	-17.503	-14.445	-13.79	-15.005	-14.68	-13.439	-14.939	-13.811	-14.305	-14.837	-16.352	-12.812	-15.796	-14.723
-12.016	-10.14	-12.426	-12.422	-11.989	-14.167	-12.291	-10.182	-11.16	-10.263	-12.154	-9.3823	-12.79	-12.079	-12.371	-12.043	-14.092	-10.865	-11.108	-14.304	-11.361	-10.278	-10.303	-13.719	-13.832	-13.987	-14.123	-9.9346	-13.919	-11.598	-13.819	-11.468	-13.633	-9.1327	-13.194	-11.538	-11.422	-12.231	-11.781	-11.394	-12.107	-13.372	-9.9373	-13.377	-12.383	-10.246	-13.068	-11.868	-13.189	-10.064
-22.163	-19.379	-20.964	-21.431	-22.805	-21.929	-23.655	-22.27	-21.182	-22.928	-22.17	-20.035	-21.182	-20.701	-20.256	-21.141	-21.884	-22.492	-21.905	-23.423	-24.195	-20.57	-21.387	-22.596	-23.595	-20.98	-22.191	-22.351	-21.391	-21.268	-21.1	-21.298	-24.07	-21.093	-24.348	-21.998	-20.78	-22.903	-21.545	-22.601	-26.12	-22.511	-21.809	-23.504	-23.551	-22.526	-22.211	-20.347	-23.544	-21.526
-13.322	-14.09	-14.772	-14.714	-14.284	-13.445	-13.62	-12.919	-14.485	-13.882	-13.04	-17.18	-14.454	-13.597	-14.16	-14.43	-12.595	-13.531	-14.314	-15.611	-15.496	-14.161	-14.468	-14.251	-16.215	-13.808	-14.531	-15.301	-12.501	-13.079	-11.896	-13.703	-13.135	-16.436	-12.733	-13.182	-13.156	-13.219	-11.777	-13.969	-13.33	-13.487	-13.532	-13.515	-12.414	-13.12	-13.648	-15.222	-11.747	-13.224
-12.045	-13.904	-13.934	-11.155	-12.918	-13.421	-14.178	-14.594	-10.758	-12.16	-14.518	-13.54	-13.067	-12.799	-12.933	-12.774	-12.692	-13.78	-11.114	-15.085	-13.71	-12.749	-13.317	-10.888	-10.643	-11.422	-12.997	-11.989	-12.768	-12.605	-13.148	-12.417	-11.463	-12.973	-9.9302	-13.359	-13.514	-11.996	-14.106	-10.221	-11.804	-13.087	-16.776	-11.802	-13.988	-14.07	-14.713	-11.625	-11.594	-12.477
-3.4926	-5.5366	-5.9526	-2.7786	-8.9821	-5.095	-5.1834	-6.863	-6.771	-3.9581	-4.0016	-4.2967	-4.1036	-5.1578	-5.3036	-2.2258	-4.6915	-3.678	-5.6566	-6.0259	-2.7987	-5.2841	-5.9312	-4.0377	-5.1675	-3.587	-5.685	-5.5868	-4.2904	-4.1119	-3.0934	-4.5266	-3.2457	-2.9682	-4.1409	-3.011	-5.2178	-4.63	-1.57	-4.6202	-4.139	-5.0469	-3.1591	-4.0127	-4.2815	-2.4443	-4.41	-6.5129	-3.6421	-5.4147
-5.8444	-4.7376	-2.5484	-1.8368	-6.4666	-3.5443	-5.7681	-6.4163	-3.4033	-4.1333	-7.9559	-2.3566	-5.4924	-4.2282	-4.799	-3.9223	-5.5857	-7.0319	-5.8524	-6.9734	-4.6853	-2.685	-3.6514	-5.2294	-3.2329	-6.669	-2.3758	-6.5127	-5.3363	-4.4226	-3.6885	-4.1768	-4.9659	-3.0759	-6.1885	-6.6909	-3.5603	-4.1961	-6.1723	-3.1927	-2.3613	-6.4945	-4.6071	-5.0741	-4.3114	-3.412	-4.6462	-4.9992	-7.5926	-5.7131
0.92004	1.4554	-0.13524	-1.2867	-0.46071	-0.9742	-0.95858	1.3431	-1.3859	-1.6333	1.0005	0.54995	0.018247	-0.18309	-0.41805	-1.5554	-1.3862	1.5049	1.0125	1.6135	4.713	-0.62647	-1.5518	1.3751	-0.54253	-0.26598	-0.11779	-0.53123	-2.1184	-1.837	-0.72426	-1.5984	2.2148	1.489	-0.25687	-0.034377	0.1924	2.4629	-1.9705	-0.59684	-1.3334	1.4579	2.2917	-0.10839	-0.80411	-0.42648	-0.061576	-2.2343	-0.69533	0.36403
-4.1866	-3.5638	-4.1847	-4.6021	-4.1689	-4.4101	-5.2556	-4.1439	-4.1144	-5.6588	-5.9551	-4.0889	-3.8482	-5.7677	-2.7173	-6.1241	-4.2895	-6.2356	-5.578	-4.6269	-4.8939	-5.3141	-5.1981	-5.3098	-4.6934	-6.0251	-1.9262	-3.9529	-5.7119	-5.6531	-6.5319	-2.8602	-3.9978	-4.3845	-6.2112	-3.8722	-5.6429	-4.6594	-5.2938	-4.3848	-3.9637	-2.5082	-3.4189	-3.8525	-3.6562	-4.8683	-3.5944	-6.2842	-3.177	-3.7278
-13.579	-14.07	-14.064	-12.331	-10.432	-13.811	-11.533	-11.767	-13.271	-12.048	-14.209	-11.35	-13.934	-13.572	-14.095	-14.407	-10.553	-13.644	-12.432	-11.618	-12.817	-13.201	-10.793	-11.911	-11.793	-11.398	-13.869	-11.703	-12.019	-13.092	-13.976	-11.452	-13.598	-11.685	-15.817	-15.076	-13.598	-13.342	-13.446	-11.967	-12.895	-13.589	-13.546	-12.981	-12.655	-14.093	-15.664	-13.746	-12.412	-15.276
-2.205	-2.9867	-2.5064	-0.90035	-1.7729	-1.751	-1.2006	-2.4627	-1.7772	0.38304	-0.71317	-1.8048	-2.1522	-0.76405	-0.85883	-2.2501	-2.0003	-0.9579	0.29718	-3.9672	-1.226	-0.039979	-1.7715	-0.7361	0.092438	-0.067057	-0.86142	2.1661	-2.3824	-1.5388	-1.5161	0.24752	-0.52095	-0.83345	-0.020679	-2.2269	-0.7019	-3.0125	-0.33963	0.23919	0.87011	-0.027022	-1.2426	1.5456	-1.6236	-2.3075	-1.3193	-1.0119	-0.040119	-1.8979
-8.1885	-9.4266	-8.2647	-8.6774	-10.366	-9.414	-9.9615	-10.316	-8.3046	-11.01	-10.468	-9.0912	-7.7579	-9.0247	-10.628	-9.0351	-9.933	-7.1958	-9.1832	-8.753	-9.8113	-10.525	-8.1327	-9.8583	-9.1964	-9.2963	-8.3718	-7.9212	-10.49	-8.3955	-6.9631	-6.84	-9.1598	-9.2234	-9.0207	-9.8696	-13.273	-9.2075	-11.146	-11.119	-11.17	-11.925	-7.9233	-9.7766	-7.7181	-9.049	-9.4777	-7.6883	-8.273	-6.149
-4.3238	-1.6618	-2.8751	-2.1701	1.3359	-2.0804	0.4137	-2.1114	0.97248	-2.2034	-0.75853	-2.7342	-0.98812	0.44184	-2.0051	-1.6226	-0.8336	-2.5936	0.60023	-2.1814	-0.78268	-2.6862	-1.0901	-3.2415	-3.5228	-0.18515	-1.8529	-0.11098	-0.48937	-3.9624	-3.2698	-0.99151	-1.5036	-2.2069	-0.21303	0.73984	1.2642	-3.2399	-1.3663	-1.3865	-3.843	-1.9947	-0.79314	-1.2337	-0.14186	-1.1083	-1.3099	-3.0958	-0.59935	-1.0316
-1.552	2.9923e-06	0.54093	0.65152	-0.39445	0.85761	-0.072746	0.91005	0.89644	-0.061522	-0.077919	-1.2476	2.8806	-2.0274	0.75554	1.3862	0.92806	-0.075257	3.4071	0.28733	1.6173	-0.12206	1.1198	0.79578	-0.2559	-2.0477	2.9014	-1.2948	-1.3936	0.57208	0.92783	-0.96353	-1.3995	1.0782	-1.0641	0.68395	0.33585	1.5248	0.97108	-0.027858	-1.4697	-2.6253	-0.84207	0.7339	-1.3381	-2.018	-0.39747	0.54342	-0.83009	-1.5703
-4.9283	-2.7436	-3.9235	-3.099	-0.75121	-2.9574	-3.2917	-2.275	-4.8102	-3.9876	-1.83	-2.2508	-4.8574	-3.6336	-5.4226	-4.298	-4.5285	-1.1347	-4.0552	-2.2252	-3.018	-5.0488	-3.3482	-4.4085	-2.6936	-3.8116	-0.34803	-4.7987	-3.4191	-4.7091	-4.2441	-2.2951	-2.2347	-3.2367	-4.1014	-3.0031	-4.0294	-4.6763	-2.6954	-3.4692	-1.4578	-2.6151	-0.78804	-1.9791	-2.4246	-3.7237	-1.3631	-2.6662	-1.9355	-3.293
-12.338	-12.468	-13.008	-10.477	-9.9794	-11.696	-9.7855	-11.757	-11.709	-11.232	-11.37	-10.658	-13.176	-11.69	-13.083	-11.539	-10.901	-11.638	-11.245	-12.306	-12.354	-12.296	-12.033	-12.295	-11.881	-13.224	-12.496	-12.783	-11.078	-10.141	-10.677	-11.037	-11.256	-13.508	-13.353	-10.945	-11.595	-10.597	-16.156	-10.591	-9.4632	-11.883	-10.406	-14.288	-11.308	-12.796	-12.367	-12.108	-11.014	-13.572
-10.403	-11.684	-10.707	-11.89	-10.714	-11.09	-10.824	-10.326	-11.121	-14.407	-10.537	-11.552	-14.027	-11.2	-10.405	-13.362	-12.206	-10.437	-10.458	-8.8703	-11.968	-12.47	-10.655	-12.714	-12.176	-12.226	-12.943	-12.03	-11.378	-13.12	-10.909	-13.003	-13.063	-10.022	-11.551	-12.265	-12.22	-14.041	-11.414	-14.141	-11.853	-12.349	-11.122	-12.351	-12.268	-12.307	-12.782	-11.517	-12.639	-15.191
-12.947	-10.148	-10.281	-10.344	-10.333	-11.821	-12.479	-11.615	-10.39	-9.3915	-13.607	-10.741	-12.311	-10.582	-12.101	-12.398	-13.749	-10.271	-11.488	-11.401	-10.587	-9.5689	-13.744	-12.631	-13.32	-9.7491	-12.226	-13.23	-11.374	-11.875	-11.324	-11.28	-12.995	-12.828	-10.936	-12.192	-12.555	-8.8362	-12.211	-12.403	-12.81	-11.117	-10.791	-12.554	-11.686	-10.621	-12.369	-11.909	-11.82	-12.395
1.2399	-0.34854	3.1292	3.5755	3.4674	4.604	1.7832	3.0032	2.7036	2.0047	3.2106	3.6498	1.8541	2.0833	4.5536	1.5252	2.1324	5.2828	4.3242	0.51235	2.8612	2.0827	1.8988	3.2541	3.6551	2.8532	4.3728	4.2675	2.0626	4.5834	2.1765	4.6994	4.6313	3.8381	3.4562	2.7948	2.9846	1.4665	2.0843	2.5418	0.80795	3.6684	1.6412	2.5091	3.767	4.0007	3.6026	4.3052	5.3937	2.5063
-3.6829	-3.8445	-4.046	-2.6761	-6.2461	-6.2656	-6.7896	-3.5675	-6.1982	-4.0285	-3.2103	-2.2367	-4.8632	-6.0313	-5.4844	-3.2275	-6.4657	-3.0257	-3.4123	-5.3129	-6.486	-4.8377	-5.7651	-4.6065	-5.6327	-4.9055	-6.485	-6.4752	-4.9392	-6.9298	-5.5136	-7.0648	-6.3467	-2.9678	-5.687	-0.23957	-6.8862	-5.7713	-4.7847	-5.2497	-3.564	-4.3253	-2.9074	-4.7617	-1.7403	-2.4937	-5.3092	-6.0194	-6.2249	-2.6454
-1.6135	-0.40271	-2.5937	1.126	0.44733	-1.6598	-0.65178	-0.3898	-3.6998	2.9767	-1.6753	0.012413	1.9656	-1.1025	-1.4705	0.4824	-0.23574	-2.0885	0.58439	-1.8133	-0.37005	-0.9781	-1.4191	-1.0051	-0.18127	-2.5421	-1.8086	-1.6537	-0.14799	-0.97798	1.8123	0.30765	-1.011	2.0467	-1.1105	1.3031	-0.089766	-1.3513	1.2118	-0.31354	-0.13499	-2.2024	-0.2657	2.4155	3.3379	-2.1576	0.45038	-0.64453	-0.078297	-0.29411
2.1739	2.6093	5.0619	-1.1952	-0.37357	-1.1601	-0.57205	-1.3362	-1.0512	0.65675	-1.2133	2.6205	1.0118	-1.0711	0.26166	0.60012	-0.71346	0.95331	1.1957	0.62061	-1.7592	0.60313	-1.3631	0.48451	-1.3337	0.27852	2.0536	-1.7068	-1.4385	1.5339	1.8418	1.2899	1.927	-1.0571	0.12522	-1.2851	1.3151	0.65609	-1.0977	-0.66827	1.198	-0.20396	-0.97456	-1.1274	-0.74905	0.76753	-0.30759	0.23277	0.3453	-1.168
-7.4194	-5.2976	-6.2103	-5.1341	-8.6464	-6.1585	-6.7229	-6.932	-6.3172	-6.0653	-7.2552	-5.8861	-4.4507	-3.9263	-7.0388	-3.6434	-5.4605	-6.4608	-6.4384	-5.9917	-6.9594	-5.9238	-6.6667	-7.5837	-7.488	-5.8677	-5.974	-6.1934	-5.1899	-7.1105	-6.7524	-5.6562	-6.4415	-6.5239	-5.2766	-5.7457	-5.1393	-7.4948	-8.0761	-6.0109	-4.6299	-9.4664	-6.9269	-6.9648	-5.0461	-10.206	-7.686	-6.0081	-7.4637	-5.4963
-23.244	-19.831	-22.215	-21.24	-22.338	-22.37	-23.274	-23.129	-22.737	-24.058	-24.289	-21.666	-23.178	-21.457	-21.115	-24.136	-20.798	-22.724	-23.268	-21.838	-20.57	-21.415	-22.278	-21.701	-20.434	-24.045	-20.788	-24.178	-22.952	-22.395	-23.408	-22.276	-22.919	-21.319	-23.901	-22.51	-19.681	-21.92	-22.125	-22.402	-22.603	-20.311	-21.739	-21.048	-23.665	-23.607	-21.852	-20.675	-22.418	-20.823
-6.1143	-3.5204	-5.0443	-3.6877	-5.4692	-5.4547	-6.5419	-5.71	-6.3372	-4.5883	-4.5409	-4.0975	-5.4815	-6.1849	-4.3489	-5.016	-6.3739	-2.5882	-4.1294	-3.8564	-3.8903	-5.5851	-4.4162	-3.971	-6.2804	-4.7441	-4.3486	-8.2583	-4.1841	-4.4139	-6.3674	-6.0713	-5.4455	-5.5761	-5.6188	-3.0796	-6.1161	-3.676	-5.155	-4.907	-5.1391	-3.9739	-3.3197	-4.3039	-4.32	-3.9487	-4.7597	-5.2125	-4.8125	-5.0986
-24.512	-21.417	-23.947	-20.848	-22.704	-24.735	-21.764	-20.364	-21.322	-24.366	-22.698	-21.033	-23.227	-23.134	-23.359	-22.304	-22.353	-22.582	-23.929	-23.23	-22.766	-21.334	-22.922	-21.036	-22.07	-20.929	-24.236	-23.737	-23.236	-21.86	-23.036	-21.467	-21.53	-20.752	-23.798	-20.615	-21.202	-20.959	-23.18	-22.83	-21.039	-23.339	-21.745	-22.378	-24.976	-22.589	-23.488	-22.129	-24.466	-21.141
-0.013259	-0.24867	1.1242	0.83153	-0.9437	-1.184	-0.9058	0.33813	1.3442	-0.14253	0.70829	-1.6975	-0.60229	-0.27492	0.85581	0.7007	1.024	1.6727	-0.4964	-0.68233	-0.1096	0.11967	-1.6017	-0.96164	-1.0963	1.4504	-1.3655	-0.083648	0.22276	1.006	0.38803	0.16335	-2.1496	-0.6504	-1.4822	-0.26104	-0.95424	0.41319	-0.30358	0.14777	-2.3832	0.45162	0.60042	0.12387	-0.0091335	0.7529	-0.76267	-0.63731	-1.1553	0.46162
-1.6813	-2.7079	-1.9275	-0.25594	-0.056428	0.1425	0.79032	-0.15626	-2.4485	0.34488	-1.9352	1.6735	-0.26558	-2.0267	-3.607	-1.627	-1.2981	-2.5242	-0.48203	-0.8834	-1.337	0.73061	-2.927	-3.2037	-1.1537	-1.1377	-0.7621	-1.6645	-1.8277	-1.3978	-0.24771	-0.26857	-2.8786	-0.54843	-1.5534	0.037006	-0.91592	-2.8745	-2.2259	-2.4584	-3.4404	-1.6191	-1.0458	-1.5511	-1.0609	-0.28941	-3.2237	-0.25318	-1.9821	-1.5693
-1.827	-5.1143	-6.2677	-3.8922	-3.9131	-0.87331	-1.5633	-3.8727	-1.1273	-2.0594	-2.2152	-1.0566	-4.55	-2.56	-3.0216	-1.4649	-2.4291	-5.1417	-2.6222	-3.737	-2.8943	-3.658	-3.9951	-1.7049	-4.0696	-1.7301	-3.7203	-3.4854	-5.5795	-1.379	-2.6715	-2.8328	-2.0704	-0.9178	-2.4095	-3.1743	-3.5239	-2.0568	-3.1705	-5.2744	-2.7163	-3.3799	-3.8337	-5.1602	-5.0543	-3.6537	-4.243	-4.5686	-4.5377	-3.4166
0.816	3.6605	2.295	0.47157	3.1891	1.0873	3.2946	4.418	3.2637	5.3567	2.2703	4.5471	3.4944	1.5031	4.7381	3.5573	2.0949	0.92256	2.5348	3.9475	4.798	3.2827	0.65227	1.5491	3.0622	2.8556	1.221	2.0894	4.5614	2.0833	0.82422	0.75277	3.7384	2.2047	4.0887	4.0057	4.0642	4.0369	0.11667	4.5357	1.7323	3.1474	3.0349	3.5384	1.634	1.3577	3.6623	5.0317	2.3076	4.037
-1.6922	-1.3359	-5.1761	0.073284	-2.3858	-0.51925	-2.4404	-1.6054	-1.8229	-1.9893	-0.30724	-1.6902	-1.7743	-1.9239	-1.6428	-2.0502	-1.8141	-2.3285	-0.13235	1.2405	-1.9306	0.60363	-0.95099	-1.9232	-2.0917	-3.0501	-1.2891	-0.48501	-0.3359	-2.1578	-1.7549	-1.8716	-0.70708	-3.6661	-1.8506	1.468	-1.4848	0.89965	-0.13894	-0.6963	-4.1816	0.61527	-1.1505	0.56747	-1.3979	-3.3815	-1.6245	-2.8805	-2.0697	-2.0029
-1.9646	-3.0314	-0.9527	-4.8784	-1.9976	-1.5091	-1.9141	-2.1276	-2.9777	-3.2247	-4.0011	-4.5665	-1.9088	-5.1729	-4.4216	-1.2126	-5.1511	-2.7102	-4.3343	-2.392	-0.63813	-2.7423	-3.32	-4.1987	-2.6998	-2.6927	-3.5433	-4.4832	-3.7019	-1.1562	-1.9769	-2.0323	-0.93376	-2.9685	-1.4232	-1.5445	-2.9643	-3.0038	-0.94325	-2.1437	-1.9022	-3.6537	-3.4017	-1.4295	-1.2476	-3.353	-3.1194	-5.423	-0.74096	-3.3093
10.188	7.6789	10.72	13.797	8.6318	10.925	9.2927	10.629	10.136	8.1479	9.4806	10.02	8.6592	12.484	10.763	10.041	10.402	12.087	10.137	9.1498	9.6942	8.7261	8.6376	8.3958	8.988	10.105	9.2655	10.871	9.2238	7.6503	11.626	12.041	10.63	10.116	10.495	10.263	9.7719	9.5959	9.7118	11.182	9.701	8.8101	10.164	9.907	10.73	10.636	8.9581	9.117	10.294	9.7458
-13.957	-13.528	-16.182	-14.814	-14.107	-14.362	-15.555	-13.637	-14.306	-14.753	-16.24	-16.399	-15.13	-15.766	-12.11	-14.719	-13.854	-13.48	-14.949	-14.799	-13.176	-12.666	-17.145	-13.943	-12.761	-15.065	-14.843	-14.775	-15.131	-13.797	-16.516	-13.019	-13.134	-14.553	-15.352	-15.838	-12.44	-14.617	-13.757	-12.735	-15.245	-13.988	-14.996	-15.942	-13.079	-16.453	-15.541	-17.012	-14.317	-11.996
-10.574	-11.614	-12.415	-9.4349	-10.89	-10.761	-11.536	-13.128	-11.333	-11.7	-11.969	-10.329	-11.038	-12.219	-11.935	-12.804	-11.24	-9.4597	-9.9514	-10.836	-12.078	-12.742	-12.621	-13.687	-12.553	-12.929	-7.6825	-11.586	-12.116	-12.217	-11.37	-12.886	-13.936	-13.302	-11.118	-10.544	-11.894	-10.317	-12.885	-12.61	-15.573	-11.895	-11.891	-10.964	-10.532	-10.974	-14.505	-11.204	-14.001	-14.016
8.4702	7.0654	8.6681	9.3325	6.8404	6.2076	7.6801	7.0071	8.7053	7.7677	6.3288	8.6015	8.6758	7.0023	9.9555	9.7976	7.3402	9.172	7.0222	7.6398	10.11	9.8031	6.9836	6.2923	8.7177	9.2637	9.1828	9.0911	9.9053	9.1889	6.6666	6.0536	8.2622	8.9112	6.3242	7.6581	8.3626	8.2153	9.5038	8.1423	7.9032	7.2354	8.4293	5.951	7.7924	8.0849	7.3894	6.1973	7.2361	6.7774
-15.191	-15.176	-13.522	-15.341	-15.47	-13.869	-14.733	-17.846	-15.138	-16.051	-13.913	-12.832	-15.01	-15.417	-13.822	-15.374	-12.285	-16.688	-15.154	-13.976	-16.412	-15.234	-13.952	-13.739	-14.427	-15.418	-13.169	-13.218	-14.332	-16.319	-14.463	-12.558	-14.017	-15.295	-14.803	-15.902	-13.437	-13.663	-14.855	-17.25	-14.7	-15.694	-15.258	-15.428	-13.878	-14.783	-13.952	-12.965	-14.352	-16.007
10.449	9.4325	9.4034	11.151	10.863	9.2969	8.3838	9.2275	11.417	9.6053	9.7693	10.226	9.0952	9.4292	12.145	11.206	10.121	11.173	8.9448	9.4318	11.296	9.3382	10.028	9.5855	9.3853	9.8315	8.0737	11.264	10.251	8.3586	9.4375	5.416	7.1769	9.6644	9.4885	8.1975	8.1744	8.1604	9.7203	8.8793	10.237	8.5713	10.201	9.7472	9.4007	8.9278	10.648	10.881	8.5866	8.1397
-3.2356	-4.8955	-2.7344	-5.0019	-7.4427	-5.5985	-6.1044	-4.9882	-6.3546	-3.72	-3.5522	-3.1651	-4.5193	-5.6497	-5.7656	-4.9555	-3.3964	-3.3166	-7.0913	-4.0183	-5.9957	-5.5974	-3.6901	-5.5107	-4.9651	-4.0396	-4.7563	-6.2429	-8.0262	-3.8841	-5.6702	-3.7584	-4.6131	-4.7547	-5.2848	-6.7615	-5.0929	-3.9677	-5.7635	-7.6069	-7.0683	-3.7977	-4.7105	-5.4749	-4.4583	-4.224	-5.2915	-5.4746	-6.6034	-5.2574
-5.037	-3.7249	-5.6404	-4.7313	-4.9351	-2.5725	-5.2569	-5.2048	-4.3168	-3.9083	-5.5003	-4.3938	-3.1932	-2.0446	-3.6794	-5.0208	-4.6154	-3.7266	-4.6445	-3.9509	-4.5188	-4.4142	-4.3828	-3.9111	-4.5246	-6.1763	-4.4714	-4.5309	-5.7201	-6.6048	-6.4825	-4.3389	-5.6773	-5.5229	-5.3809	-2.3503	-3.4298	-4.0399	-5.4961	-2.1631	-4.8818	-4.2382	-2.3678	-4.7351	-1.4377	-4.9922	-3.6849	-5.7362	-7.9725	-5.0733
2.6726	2.4675	1.8114	2.8216	2.1966	1.1448	3.1469	3.1664	3.5419	2.6746	3.8615	-1.4394	3.826	2.4892	2.025	3.7184	1.6638	4.3761	1.2843	-0.96631	1.2004	2.2802	5.2096	6.4782	0.25669	1.8874	3.3647	2.1418	2.6727	0.052766	4.3154	2.9983	0.48963	-0.68412	2.8583	1.651	2.7641	0.51742	2.6019	1.8541	1.2998	4.1936	3.9242	0.53611	0.85483	3.807	3.3976	3.955	2.5861	3.5027
-4.4923	-4.1767	-5.2818	-5.5972	-3.6816	-6.329	-4.5682	-4.635	-4.4531	-2.6632	-3.5984	-6.1387	-4.3618	-5.1772	-2.3376	-4.5662	-3.9462	-7.4997	-5.0533	-3.2899	-3.7737	-4.0713	-3.7002	-2.5564	-2.6376	-3.4122	-5.8253	-4.2186	-1.4355	-3.664	-5.401	-3.9694	-7.7507	-5.8803	-5.5818	-4.9985	-6.3287	-3.8001	-3.8405	-2.211	-2.7915	-3.731	-3.9191	-5.852	-0.17661	-5.4896	-5.1557	-3.6899	-3.9449	-4.3118
-15.757	-14.021	-12.779	-13.571	-15.505	-13.434	-11.64	-14.401	-13.485	-13.762	-13.231	-13.24	-12.396	-14.42	-13.419	-12.397	-13.933	-12.575	-13.699	-11.993	-12.885	-13.818	-13.489	-14.554	-14.451	-13.12	-11.518	-11.422	-13.676	-12.055	-11.122	-16.097	-13.181	-12.667	-13.995	-12.45	-13.56	-13.336	-13.322	-13.956	-12.519	-14.919	-10.751	-12.225	-13.162	-12.588	-14.053	-12.83	-14.24	-14.816
-5.7449	-3.2065	-3.0889	-1.4058	-4.4059	-2.4304	-4.6661	-4.5214	-2.988	-2.6547	-3.8208	-3.2484	-4.3663	-3.0918	-2.5504	-4.1495	-3.0677	-4.066	-4.0473	-2.6632	-5.5714	-4.8806	-2.3776	-3.7679	-4.53	-3.53	-5.6223	-3.5388	-4.1095	-6.4819	-3.9062	-4.24	-5.9043	-5.322	-4.9911	-4.9884	-3.4656	-2.1776	-4.7621	-2.1387	-3.3982	-2.716	-3.5972	-3.7523	-4.8669	-3.7829	-3.5507	-4.02	-4.8206	-4.9254
-8.0381	-12.675	-12.487	-8.3451	-10.473	-11.416	-7.4074	-9.9516	-13.382	-11.06	-11.029	-7.7051	-10.457	-10.812	-12.442	-10.542	-10.197	-13.189	-11.616	-11.467	-10.305	-11.011	-10.349	-12.686	-9.1836	-11.639	-11.213	-10.51	-12.216	-10.113	-10.189	-10.27	-10.531	-10.654	-11.127	-10.35	-12.154	-11.349	-10.61	-11.414	-12.913	-9.5304	-10.518	-10.122	-9.6174	-11.81	-11.958	-11.205	-10.024	-11.549
-15.138	-15.179	-13.843	-13.501	-13.325	-12.793	-15.797	-13.795	-13.737	-13.509	-12.844	-13.366	-13.48	-11.911	-14.668	-10.553	-10.159	-12.418	-15.346	-12.659	-13.023	-11.851	-13.227	-13.871	-12.932	-12.74	-13.418	-13.996	-12.264	-10.169	-12.335	-13.127	-14.199	-12.321	-9.5091	-14.8	-14.92	-14.01	-13.499	-11.554	-13.029	-14.089	-13.512	-13.56	-14.53	-13.492	-14.803	-10.923	-12.206	-10.803
-9.0713	-9.271	-11.379	-5.7834	-8.2023	-10.597	-9.2359	-7.3092	-10.964	-8.6448	-9.858	-8.4112	-8.6466	-9.4893	-9.6797	-8.7243	-7.3787	-8.1085	-8.8168	-9.357	-9.1581	-6.6686	-6.6705	-10.512	-7.8244	-10.587	-8.6202	-10.868	-7.3444	-8.8495	-9.7367	-8.7148	-8.6513	-7.6954	-7.2	-9.2988	-11.082	-7.3432	-11.855	-11.071	-9.4267	-8.1862	-11.932	-6.8474	-7.6946	-7.8536	-10.152	-9.469	-10.193	-7.8896
-2.92	-1.9969	-4.4007	-1.0702	-1.6413	-2.6972	-2.7732	-3.0058	-1.1387	-4.6997	-1.4113	-2.2897	-3.0886	-5.1072	-3.2154	-3.9169	-3.4764	-3.3673	-2.2039	-3.665	-4.5119	-2.9523	-4.3467	-1.4681	-4.1969	-2.4136	-3.1157	-5.29	-3.1213	-1.7547	-2.8883	-1.868	-3.517	-2.9754	-4.6455	-3.9377	-3.6237	-4.4457	-2.2908	-3.1886	-4.621	-3.9292	-4.0324	-4.5908	-3.0574	-0.61518	-2.5812	-2.5287	-2.5577	-2.551
0.19722	0.5934	2.91	-0.088973	0.19354	-1.2558	0.092835	0.63332	0.80707	-0.068291	-0.46322	-0.70996	-1.7283	-2.2244	-0.14302	0.11367	-0.41568	-0.13039	1.1318	1.6915	0.79957	-0.85849	2.5714	-0.36737	0.50743	-0.033166	0.3659	0.8885	-0.453	-1.8728	0.044535	0.13055	-1.0773	-0.61391	-0.13403	-1.8319	-0.30921	-1.0148	-0.16677	-0.7476	-1.1889	-0.9181	1.0143	-1.8067	-0.26555	-3.1354	-2.6235	1.7683	1.5262	0.82134
-10.515	-8.207	-10.491	-11.018	-8.8788	-11.264	-8.4435	-11.988	-11.977	-9.6467	-12.94	-12.077	-10.223	-9.8316	-10.334	-9.7309	-10.148	-9.8144	-12.219	-9.8792	-10.039	-11.242	-10.893	-10.39	-12.638	-10.842	-10.565	-9.938	-12.308	-10.57	-10.911	-10.326	-9.3272	-12.553	-10.1	-8.8924	-8.7835	-11.203	-14.216	-11.758	-11.093	-10.378	-8.791	-10.999	-11.917	-12.122	-10.595	-10.303	-10.841	-10.33
-12.944	-15.187	-13.432	-10.499	-10.505	-13.43	-14.058	-11.586	-12.21	-13.372	-14.595	-12.282	-10.916	-12.525	-10.959	-12.558	-13.747	-14.409	-14.045	-13.913	-13.913	-11.065	-11.92	-11.966	-10.869	-13.989	-12.101	-10.062	-10.577	-12.055	-11.906	-13.512	-12.904	-12.969	-11.996	-10.895	-12.235	-12.059	-15.375	-12.72	-13.032	-17.555	-11.567	-11.116	-9.8827	-11.881	-11.78	-14.616	-10.788	-13.41
-13.088	-12.058	-12.407	-12.444	-10.708	-12.427	-11.79	-14.065	-15.268	-13.078	-14.914	-11.409	-13.547	-12.514	-15.675	-12.375	-13.496	-14.104	-14.379	-12.823	-12.908	-10.77	-12.725	-15.605	-13.372	-13.888	-14.557	-12.173	-12.86	-11.028	-13.155	-12.85	-14.082	-13.394	-11.825	-14.648	-12.034	-12.402	-14.659	-12.975	-14.045	-13.101	-13.478	-13.426	-13.352	-13.625	-13.968	-13.464	-10.559	-13.4
1.3182	0.2871	-1.0161	-0.30883	-0.46441	-0.29339	1.3167	-1.8748	-2.8487	2.2047	1.3609	-0.96821	0.83988	2.8723	-2.7144	-0.56937	-2.8211	-1.9104	2.8257	-1.2781	1.1592	0.44593	-1.2526	1.2244	-1.2914	-0.91086	0.66274	-2.6466	0.2316	-0.036824	-0.90272	-1.931	-1.5357	0.5904	1.0305	-1.9442	-0.41667	1.0849	-1.0139	2.5385	0.78072	-0.41309	-0.36233	1.5122	-0.91773	-1.4966	-1.0629	-1.2259	-2.0492	-1.2542
-8.4331	-6.4435	-6.8125	-8.0233	-9.4641	-6.8388	-6.689	-7.8539	-9.2835	-8.7234	-6.647	-9.9641	-4.963	-7.0717	-8.1978	-7.1603	-4.6979	-6.6804	-8.0168	-5.7473	-7.9606	-8.7786	-4.976	-8.514	-7.9562	-7.1663	-7.276	-7.7367	-8.3237	-8.9513	-8.6956	-6.8924	-8.1342	-6.2263	-6.8015	-4.3441	-8.0477	-8.039	-6.1256	-9.6901	-7.0135	-5.2085	-7.4624	-5.8231	-10.526	-6.1757	-7.8088	-7.4561	-7.1526	-8.5767
-4.9574	-6.3802	-8.2606	-5.0431	-5.6475	-4.4313	-2.6175	-5.0423	-4.9966	-4.8194	-4.701	-3.8871	-3.6089	-3.1378	-2.1624	-3.214	-6.2189	-5.6417	-3.2381	-2.5046	-4.4933	-7.0301	-5.0289	-3.9881	-2.5232	-1.7999	-5.2094	-3.924	-2.7467	-3.8241	-3.7251	-3.6356	-2.4695	-4.1272	-4.9625	-5.3086	-3.274	-5.0856	-4.1539	-5.933	-3.6512	-3.2201	-5.2665	-3.3737	-5.1917	-4.3138	-4.3812	-6.3435	-3.6206	-3.8802
-21.13	-24.216	-20.115	-24.917	-20.625	-23.315	-21.98	-21.572	-24.178	-22.837	-24.72	-22.838	-20.933	-22.079	-20.839	-23.619	-23.947	-22.272	-21.355	-21.721	-21.588	-21.336	-21.722	-22.12	-18.876	-23.158	-21.867	-21.44	-22.238	-22.609	-20.844	-23.875	-23.159	-20.73	-20.911	-22.794	-22.308	-20.504	-22.011	-22.999	-22.053	-23.114	-21.821	-21.009	-22.387	-22.34	-21.468	-21.78	-20.08	-22.332
0.36069	0.71637	-0.82083	0.56017	-0.67964	2.5566	0.60132	0.98614	-0.4669	-1.2257	0.66162	-0.70834	0.71692	-0.65922	1.6179	-0.90839	-1.4475	-2.7158	0.78316	1.076	0.11669	1.8717	-1.469	-0.24326	-1.4511	-0.30202	1.4023	-1.2283	-0.26406	-1.2619	-0.046878	0.24872	0.40125	1.8296	-0.92664	-1.869	-0.39196	0.12841	0.37913	-0.44941	1.267	-3.1251	-0.65609	-0.21964	1.129	-0.13226	-0.63165	-0.48624	-0.88021	1.1372
-8.0201	-6.8825	-5.457	-6.7684	-6.8236	-5.9393	-6.3703	-6.5953	-5.5921	-4.1389	-5.5477	-6.7759	-7.016	-6.6381	-6.3635	-3.7786	-5.0938	-7.9867	-6.5999	-5.3773	-7.568	-6.8606	-4.953	-6.8162	-5.9691	-7.9926	-7.3794	-8.1382	-7.9819	-5.498	-7.6468	-8.364	-6.2406	-7.4995	-7.1192	-6.7587	-6.832	-7.6703	-5.855	-7.1372	-4.1253	-6.684	-7.8881	-5.4979	-7.4257	-7.6854	-8.4262	-8.001	-5.728	-7.1831
-8.9067	-9.1555	-9.6586	-10.958	-9.7113	-9.4223	-8.4141	-11.092	-11.684	-10.182	-9.1858	-8.1119	-9.0118	-12.655	-10.457	-10.019	-10.031	-12.527	-11.161	-10.036	-13.044	-9.9674	-9.2389	-12.589	-7.9218	-10.812	-9.7588	-9.6158	-9.1557	-11.168	-8.822	-11.035	-10.763	-12.813	-9.7185	-9.5644	-8.9821	-7.8211	-10.993	-10.648	-8.6966	-11.263	-12.344	-10.213	-10.71	-13.215	-9.807	-9.8971	-10.945	-8.8
0.31208	0.37842	0.5474	2.832	0.63956	-1.8515	-1.7541	1.3947	-0.26572	-0.82438	2.9653	2.7676	-2.5047	-1.8595	-0.55874	1.2257	-0.7854	0.24578	-0.27907	-0.23953	0.09054	1.4132	-1.3192	-2.1011	0.40585	2.7811	-0.84575	-1.1186	-1.2035	0.49706	2.4267	1.4644	0.052553	0.35872	-1.3015	0.64423	0.92948	-1.3089	0.35455	-0.73504	-2.9283	0.82536	0.2585	-0.39249	-0.84963	-1.303	-0.95681	-2.4724	-0.34179	0.69372
4.7085	2.459	0.62166	2.7543	1.4536	3.4919	2.8828	0.10664	-0.80739	1.9513	1.899	2.6455	2.1609	0.14234	3.0111	1.7954	2.5574	3.0388	3.4006	-0.54706	3.5979	0.95092	2.4851	2.396	2.0775	1.1071	1.5701	2.1045	1.0724	2.6694	2.4777	3.1732	0.49386	4.1038	-0.203	-0.73764	1.6135	5.6919	2.4968	0.48742	1.9453	5.4871	1.2651	1.3324	1.2438	3.0605	1.4878	2.4278	2.0041	2.4023
7.972	10.077	8.2302	9.985	8.2721	12.086	7.3377	11.469	9.1207	8.9388	8.731	9.3957	7.7907	8.2567	9.2732	6.9879	9.0057	9.6205	7.6712	8.1773	11.505	8.5688	8.0029	9.2228	8.2621	9.1002	8.1423	8.4811	7.0193	7.6808	8.8416	8.3735	8.4434	7.2208	8.5323	10.546	8.5771	6.8467	10.545	8.0162	7.838	9.6455	8.7791	8.8672	7.8924	8.4489	8.2853	8.2139	10.011	7.3912
2.141	1.9202	1.5229	2.4471	1.2533	0.44134	2.5045	-0.3406	-0.46709	2.5588	1.2365	2.1585	-0.638	1.5717	0.93584	1.8371	2.3905	2.3674	0.32263	2.3589	2.5247	1.1359	-0.099608	1.6079	3.1959	1.3564	2.726	2.5325	0.96762	1.3404	0.61676	1.5484	1.6488	2.5182	1.108	1.8414	1.437	-0.27823	0.83123	2.9745	1.2581	0.36213	2.8776	2.0142	0.20175	0.85927	1.3411	-0.29569	2.8551	2.7584
-1.3459	-1.0705	-0.55995	1.2468	0.47511	-1.6774	-0.27682	-1.5853	-2.2931	0.025381	-0.70107	-0.48654	-2.5443	-1.6681	-0.60918	-1.613	-2.3412	-2.0094	0.029132	-0.62874	-1.6447	-0.62499	-0.36295	-0.55029	-0.16467	-2.8299	-1.3137	-2.896	-3.9428	0.14368	-1.3664	-0.13294	-1.7904	-1.7015	0.35756	-0.95052	-3.4093	-2.3391	-1.3797	-0.26042	1.8842	0.37618	-1.5555	-1.5838	0.1172	0.50253	-1.7883	-2.8556	-2.3856	-1.2932
-2.509	-5.4667	-3.3863	-4.7302	-5.9741	-5.289	-4.6433	-3.3617	-3.6655	-2.7139	-4.2275	-1.6922	-4.5208	-4.1918	-4.0227	-3.293	-5.3675	-5.8417	-4.3386	-1.5004	-2.431	-2.2031	-4.1494	-4.3508	-4.7492	-2.9798	-5.7994	-4.2486	-6.1025	-4.6082	-5.1033	-1.0539	-4.3357	-3.1642	-3.6289	-4.8422	-1.2063	-6.6148	-2.8841	-2.39	-3.304	-1.7246	-4.6953	-5.2272	-3.5342	-4.6235	-5.4318	-2.7086	-5.4955	-2.893
-8.9384	-10.455	-8.3732	-8.6831	-8.5545	-7.5677	-10.151	-9.2041	-9.714	-9.0609	-8.3765	-8.4767	-8.3023	-8.9821	-8.5668	-8.2763	-8.947	-10.413	-10.481	-8.8844	-8.7076	-11.643	-10.302	-8.0953	-7.9786	-7.1762	-5.2721	-9.3065	-8.3453	-10.25	-9.3092	-10.434	-9.9891	-10.896	-7.4996	-6.7405	-8.3419	-9.8675	-8.9824	-9.6785	-9.4984	-9.6678	-10.132	-10.37	-8.8026	-10.237	-9.771	-10.405	-9.3712	-8.9542
1.569	0.24255	1.912	-1.5851	-3.0942	-1.2564	0.37394	1.0699	0.54324	-0.16692	-0.37777	-0.0925	1.8382	-0.55593	1.4202	1.2597	-0.63095	0.083932	3.8438	-1.2706	0.61708	2.2434	0.0098517	-0.56476	-0.82991	0.1023	-1.6145	1.0322	-1.5945	-1.8935	0.75208	-0.90691	-0.8318	-0.20222	1.0227	-0.55383	0.9536	1.1743	0.92195	-1.1311	-0.87184	0.99954	0.2112	2.7178	2.2266	-0.85255	1.7934	-0.43781	2.8022	-1.0452
2.532	4.9842	5.8367	3.4723	2.1783	1.22	3.5214	4.0291	3.4166	1.8827	3.728	3.1383	2.4197	4.756	2.6416	0.48901	2.6684	2.5894	1.4692	2.4803	3.6728	3.67	4.2243	2.2494	4.0498	4.036	1.4707	3.3664	-0.016228	0.51768	3.0159	3.4503	3.2799	6.1843	3.5455	2.4868	4.1325	3.3006	0.50336	4.5687	1.2188	4.4077	3.348	1.2025	2.4567	1.1889	3.8859	3.1243	2.9328	2.1635
-3.7802	-0.87929	-3.8204	-1.7309	-1.2079	-0.49457	-0.66954	-4.2757	-0.22278	-1.4308	-1.6673	-1.9807	-3.4095	-1.7765	-1.0429	-0.72828	-1.1575	-2.3163	-1.1143	-1.6394	-1.6924	0.98045	1.2421	-0.58891	-1.235	-1.5104	-1.6077	-0.77312	1.0799	-2.5861	-3.7954	-0.71797	1.0647	0.7451	-0.76249	-1.79	-1.3662	-0.96816	-1.8116	-0.37626	-1.0555	-2.027	-0.24081	-1.4313	-2.2661	-0.24047	-3.4894	-2.5239	-1.4026	0.034357
-3.2091	0.036372	0.39797	0.54265	-2.2061	1.6224	0.57634	0.78976	-1.3376	-0.034426	0.11261	0.68025	-0.55034	-2.2437	0.094008	1.0797	0.48317	-3.067	-1.0875	-0.5477	-0.81331	-1.8247	1.1959	1.5124	-1.7827	1.5731	0.34444	-0.066655	0.17482	-0.7038	-1.2722	1.4709	-1.27	-0.06831	0.40631	-0.67753	-1.8037	-0.47918	0.27415	0.039712	-0.74014	-0.64173	-1.2702	-0.55125	-3.2991	0.45417	-1.3244	2.4512	-1.1314	2.6164
-22.85	-23.501	-22.627	-23.027	-22.318	-24.779	-21.577	-20.831	-22.751	-24.363	-24.088	-21.448	-21.571	-21.297	-21.442	-21.444	-22.837	-22.306	-23.702	-21.784	-20.88	-23.232	-20.754	-23.802	-23.747	-22.411	-21.048	-21.942	-23.907	-23.169	-19.078	-23.026	-22.549	-21.481	-21.534	-21.719	-21.689	-20.657	-22.544	-21.435	-22.041	-22.914	-21.507	-23.68	-22.854	-25.188	-24.385	-22.115	-21.611	-21.93
-14.583	-15.738	-12.537	-13.599	-14.466	-12.603	-10.991	-12.176	-14.159	-11.807	-15.065	-13.555	-13.593	-14.28	-14.792	-13.176	-11.273	-13.133	-14.773	-12.935	-11.833	-14.338	-13.187	-14.035	-13.262	-16.112	-12.117	-14.3	-12.558	-12.726	-12.975	-12.639	-16.364	-15.245	-14.333	-13.71	-12.822	-16.018	-13.851	-14.405	-14.814	-11.684	-15.997	-13.022	-12.517	-13.818	-14.112	-14.694	-14.809	-15.389
-7.2361	-3.2447	-4.9676	-6.0016	-7.4216	-7.0399	-5.5155	-7.8175	-5.0034	-5.6938	-8.3101	-5.8906	-5.3405	-6.6791	-7.3244	-7.05	-6.7322	-6.172	-7.971	-7.0316	-8.0837	-5.8394	-7.6763	-6.592	-6.3906	-7.1055	-6.4174	-6.2389	-6.4894	-5.1992	-7.4854	-6.1214	-6.8016	-5.198	-6.2574	-5.7378	-9.3729	-8.5208	-7.4051	-7.6311	-5.9253	-7.7715	-7.1936	-8.8538	-7.7469	-6.649	-8.3174	-7.2383	-7.4779	-7.2669
-1.3589	-1.5794	-0.89171	-1.5932	-3.4417	-0.087895	0.63789	-3.6126	-0.21323	-0.14047	-2.0496	-0.64594	-2.5906	-2.017	-0.87978	-0.8704	-0.97163	-2.0411	-0.81321	-3.4861	-0.25416	0.90003	-1.9846	-1.4379	-0.80988	-1.5711	-0.5116	-0.83954	-0.7947	-1.7442	-1.663	1.4914	-1.7567	-2.1066	0.11745	-0.66322	-2.7726	-0.92374	-1.6804	-0.43344	-1.3991	-1.5337	-0.85576	-2.3718	-1.2029	0.25514	-0.47699	-0.34066	-1.5345	-0.47006
-1.996	-2.433	-3.4218	-1.1345	-5.4567	-2.0393	-5.5622	-2.4241	-0.41062	-3.6047	-3.2889	-3.9397	-1.8431	-2.9886	-4.5818	-3.4758	-3.6759	-1.5005	-4.2332	-1.9939	-3.3485	-2.1306	-2.0335	-1.3359	-2.403	-3.8551	-2.1235	-1.2575	-3.4288	-2.928	-0.92983	-4.4482	-3.0644	-3.985	-3.1549	-4.3887	-2.6609	-1.41	-4.9236	-1.061	-3.4408	-3.5643	-3.2504	-1.6965	-2.0545	-1.1033	-1.7172	-3.4872	-3.0735	-4.7145
-3.8052	-2.6858	-2.6574	-3.242	-2.2664	-2.2997	-1.891	-3.7482	-2.445	-4.7254	-2.6864	-1.0286	-1.9985	-3.0406	-3.7851	-2.4622	-1.648	-3.0845	-4.1054	-2.8684	-2.4766	-1.4286	-2.1205	-0.95792	-1.8167	-2.1596	-3.0001	-3.6418	-5.1311	-2.0856	-2.9414	-2.7569	-2.2077	-5.2522	-1.2385	-0.75271	-2.3408	-1.2322	-1.1877	-3.4664	-3.9861	-1.9131	-1.5393	-2.6193	-3.4352	-2.6595	-2.2581	-4.1617	-1.3232	-3.6735
-4.8247	-3.6937	-5.0713	-6.3256	-3.8701	-5.0743	-5.5565	-4.887	-2.7095	-4.7169	-5.0115	-4.9671	-3.6166	-3.8002	-2.0302	-5.4044	-2.3496	-4.4065	-4.6954	-1.199	-4.1499	-5.4858	-3.7748	-6.6042	-4.553	-4.9642	-4.276	-4.232	-4.8743	-5.3499	-3.2775	-5.5869	-6.5304	-3.0317	-2.1256	-2.8052	-2.7471	-3.4547	-2.7444	-4.8282	-2.7684	-4.3606	-4.2915	-3.8929	-2.0476	-4.5834	-5.8613	-7.5955	-6.7073	-4.5895
-13.916	-15.276	-15.497	-15.007	-15.257	-14.071	-13.823	-11.288	-15.498	-12.791	-14.969	-12.985	-15.48	-14.428	-16.604	-13.428	-12.688	-14.657	-16.073	-15.201	-13.402	-15.203	-13.139	-14.056	-16.604	-14.95	-14.286	-11.711	-14.876	-15.208	-15.022	-14.259	-13.635	-14.916	-14.344	-13.87	-17.617	-13.123	-15.269	-13.699	-15.923	-12.334	-14.469	-14.026	-14.851	-14.806	-13.473	-12.889	-16.2	-17.546
-11.702	-12.878	-11.667	-12.183	-11.455	-11.419	-11.319	-11.168	-10.423	-10.36	-11.999	-11.232	-13.443	-10.858	-11.389	-11.32	-12.236	-10.714	-8.6031	-10.768	-10.564	-12.158	-11.158	-10.782	-11.031	-12.77	-10.815	-13.766	-12.863	-11.549	-11.206	-11.697	-13.858	-13.847	-9.8493	-10.315	-9.0158	-11.724	-14.246	-12.079	-12.312	-13.744	-12.948	-10.63	-12.415	-11.361	-10.121	-14.661	-12.788	-13.374
-4.4264	-6.1212	-5.2552	-4.9281	-8.0583	-6.4816	-4.9052	-4.1964	-7.6138	-3.3187	-8.51	-6.0323	-6.3277	-7.0756	-4.4867	-6.1655	-6.8481	-5.7644	-7.0694	-4.8736	-6.9166	-5.9147	-8.8675	-6.733	-8.5686	-6.1851	-6.4804	-7.5497	-6.9118	-9.3233	-6.0961	-4.497	-5.8605	-7.2071	-5.4295	-3.995	-6.8333	-5.8333	-7.7499	-5.3807	-4.5708	-5.8262	-7.3621	-7.8525	-8.5971	-5.0168	-6.6913	-8.9608	-5.2059	-7.572
-13.738	-15.466	-15.639	-14.462	-12.429	-15.643	-11.462	-11.782	-11.32	-13.994	-14.728	-11.809	-12.468	-14.096	-14.981	-14.415	-14.318	-14.25	-13.574	-13.328	-10.91	-10.303	-13.28	-13.171	-13.783	-12.874	-11.075	-12.226	-12.786	-13.654	-13.538	-11.188	-13.29	-13.48	-12.715	-14.681	-13.227	-15.529	-13.113	-13.042	-11.592	-13.555	-9.9221	-14.016	-14.198	-13.151	-15.434	-11.475	-12.755	-12.3
-1.3542	0.069571	0.44395	-0.46719	0.75247	1.5145	-1.6819	1.934	1.454	1.3017	-0.20194	-2.7769	-1.2468	-0.49296	-2.91	-0.50919	-1.4347	-2.4431	-0.55625	-0.31995	0.89682	-0.82642	-0.46442	-1.4716	-1.6192	1.6813	0.52214	0.50308	1.6739	-0.59876	0.67748	-1.1484	-1.7737	-0.87442	-0.010258	-0.15891	-1.1041	1.042	0.37427	-1.2514	-2.1838	-1.4265	1.4254	1.4374	1.3449	2.816	-0.64006	-1.2286	-2.7295	-0.26695
-0.41747	-0.48168	-1.3894	-0.97452	-2.6445	0.57619	0.22742	-1.1559	-0.97361	-0.90437	-0.92444	-0.74975	-2.6335	-0.70568	-0.5057	-4.4288	-1.1401	-0.22607	-1.2582	-1.5236	-2.2265	-2.0185	-0.35606	-2.7434	-3.3912	-1.2523	-1.1175	-0.6452	-0.073822	-3.6624	1.6462	-0.4979	-2.8978	-1.4384	-1.3431	-2.221	-0.70783	-0.93175	-2.566	-0.98924	-0.82721	-2.6795	-2.5375	-0.77541	-2.2088	-0.57675	0.14315	-2.6011	-1.0217	-2.7198
-1.5078	1.3634	-2.5793	0.20523	-0.97477	0.015291	-0.11372	-1.7991	-0.018118	-0.39477	-0.58364	-1.7417	0.57024	-1.0268	-0.85557	-0.96809	0.90467	-0.31328	-2.086	-1.1935	-1.3321	0.085634	-1.2141	-3.4492	-0.90963	0.87829	-0.94759	-0.83673	-1.1997	-1.4675	-3.2523	1.1643	1.6129	-1.0215	-0.85593	0.19849	-0.84266	-2.6501	-0.55806	0.55938	-1.1013	-0.16361	-0.51132	-2.1526	-0.0054428	-1.4265	-1.0535	0.41821	0.070912	-1.2509
-2.0412	-4.5066	-1.65	-1.5766	-5.8265	-4.2613	-3.9701	-4.8362	-2.9394	-4.4186	-4.7294	-5.0888	-1.7527	-3.5237	-2.3847	-2.5832	-2.9138	-3.5113	-1.7573	-6.041	-6.1153	-3.2832	-3.105	-2.7918	-2.2573	-2.9454	-4.6611	-5.1854	-3.5517	-3.1639	-4.6682	-3.504	-4.1869	-5.5042	-4.4158	-3.656	-3.8428	-3.017	-2.6077	-2.6147	-3.2883	-4.4914	-1.6747	-4.5083	-1.9745	-2.9949	-2.9876	-3.8215	-3.4484	-2.8433
-2.7443	-2.7475	0.21539	-1.0158	0.54158	0.58346	-1.4069	-3.9691	-0.25069	-0.025475	-0.74575	0.97173	-1.056	-2.1127	0.40187	-3.6128	-2.5555	0.97309	-1.8653	-1.8519	-1.3366	-1.3895	-0.35393	-2.3508	-3.8701	-0.71662	-3.8372	-1.3674	-1.654	-1.9206	-0.628	-2.8372	-3.3313	-1.1333	-1.4311	0.28021	-1.519	-2.636	-3.4283	-0.53477	2.115	-1.5029	-1.1126	-1.6539	-1.8759	0.13299	-2.1008	0.23234	-4.2282	-2.587
-6.8812	-7.9292	-7.2794	-7.466	-5.5625	-4.2716	-6.5565	-6.8864	-5.7754	-6.436	-6.7933	-8.8131	-5.4172	-8.4423	-4.4928	-9.7231	-7.8221	-7.4049	-6.9803	-4.2257	-3.7992	-9.446	-6.4113	-6.328	-7.3932	-8.1848	-5.8756	-9.7397	-6.6989	-4.6681	-5.7134	-8.2052	-6.5085	-6.6235	-6.5091	-6.6866	-7.9382	-6.3094	-8.6783	-6.4995	-7.5053	-8.4646	-6.0122	-6.7259	-6.4483	-5.8832	-5.8701	-6.7793	-3.5873	-7.2939
-2.7193	-2.4781	-2.2053	-0.62774	-2.1724	-2.187	-3.1021	-3.1355	-5.3881	-2.6313	-3.1864	-2.148	0.14166	-2.8311	-4.0749	-2.5745	-1.2653	-1.845	-2.1281	-0.12832	-4.1336	-4.3351	-3.839	-3.7577	-0.54764	-3.5228	-1.0225	-2.1073	-3.6998	-2.1538	-2.2359	-3.6513	0.76056	-2.0943	-2.6973	-1.8307	-3.9626	-2.8258	-3.322	-4.2148	-2.8176	-3.5199	-2.3624	1.304	-2.0771	-1.972	-3.9197	-3.0997	-4.557	-1.7175
-15.477	-14.514	-11.433	-14.289	-11.702	-13.47	-11.368	-13.828	-13.644	-14.138	-13.498	-12.496	-14.72	-12.769	-12.697	-13.459	-11.65	-14.453	-12.851	-14.911	-12.839	-13.788	-11.062	-13.576	-12.995	-13.555	-11.255	-13.718	-13.716	-14.052	-13.103	-13.904	-12.632	-12.655	-14.475	-12.454	-12.306	-11.318	-13.929	-12.33	-12.604	-10.641	-12.773	-14.193	-16.072	-14.376	-13.481	-13.548	-14.267	-13.35
1.0436	1.9168	-0.60165	-1.609	1.9346	0.67408	-0.30798	-1.5233	-1.0494	-2.8918	0.63646	3.656	-1.424	-0.55722	1.7278	0.011495	1.1814	0.77025	0.20816	-1.9659	-1.5933	-0.51468	1.0629	0.79142	-0.28423	-0.33887	1.1376	-0.84931	-3.4941	0.7878	-0.17269	-1.7397	-0.87941	1.4666	-0.28502	1.4787	-0.91473	0.45921	0.17269	-0.69041	-0.33432	-0.84351	0.57973	-0.097088	0.43391	2.5036	-1.8039	-2.8568	1.7403	-1.2155
-3.0212	-3.7785	-3.0245	-4.6077	-2.6058	-2.9297	-2.1515	-1.4347	-1.591	-3.9706	-2.5935	-2.9268	-2.6961	-3.6137	-4.1345	-1.7395	-3.3205	-1.2573	-0.43101	-2.3224	-0.74859	-1.4758	-4.056	-2.923	-3.737	-3.9551	-3.4123	-1.6541	-1.0688	-2.3085	-2.3386	-2.9533	-2.5657	-0.96414	-4.5188	-2.9238	-1.9694	-3.745	-3.1044	-3.9085	-1.2265	-3.8355	-3.2482	-3.7209	0.49768	-4.1578	-3.4827	-1.2843	-3.1588	-2.2779
-14.026	-11.529	-12.638	-7.5608	-12.356	-9.9012	-11.765	-10.944	-11.277	-10.637	-11.481	-9.196	-12.159	-10.142	-12.192	-10.335	-10.473	-12.203	-10.599	-10.989	-10.849	-10.278	-11.255	-11.412	-13.786	-10.457	-10.255	-11.689	-11.592	-9.9539	-10.875	-10.985	-7.4746	-9.752	-11.668	-12.361	-9.6751	-10.822	-10.676	-11.809	-12.187	-9.4996	-11.5	-11.906	-9.9284	-12.143	-10.039	-10.206	-10.532	-11.925
-8.9181	-11.054	-9.0004	-12.063	-8.8695	-10.623	-10.13	-9.5962	-8.9611	-7.4983	-12.266	-11.302	-12.715	-9.1676	-12.335	-10.348	-9.5674	-8.4624	-9.2627	-10.015	-7.5472	-10.412	-12.118	-9.7791	-10.234	-10.861	-6.843	-10.042	-9.2296	-11.682	-9.9974	-9.7935	-10.767	-7.4853	-9.3015	-7.9515	-9.779	-10.996	-11.466	-11.141	-10.535	-10.746	-9.3865	-8.3177	-9.2167	-10.318	-7.7728	-9.4518	-10.689	-10.749
-19.981	-23.887	-22.364	-20.695	-21.723	-21.736	-19.091	-22.096	-19.901	-22.013	-21.357	-20.245	-23.146	-21.227	-20.897	-20.401	-21.019	-21.164	-26.082	-21.67	-22.166	-22.125	-23.417	-22.577	-21.234	-24.199	-22.146	-24.357	-20.89	-20.753	-21.768	-23.783	-22.643	-22.52	-21.843	-23.846	-19.213	-24.411	-21.01	-23.815	-23.511	-23.479	-24.679	-24.25	-23.049	-21.717	-22.376	-21.969	-20.454	-20.911
-20.426	-21.997	-20.7	-22.395	-21.727	-21.15	-22.701	-24.545	-21.09	-23.253	-21.711	-23.203	-20.897	-24.302	-23.38	-21.829	-23.529	-22.914	-23.076	-21.616	-19.386	-21.55	-20.176	-24.01	-23.251	-20.984	-20.656	-21.238	-23.997	-24.637	-22.212	-21.096	-22.711	-22.361	-22.788	-18.406	-24.239	-25.183	-21.296	-22.795	-20.491	-21.132	-20.829	-23.58	-21.517	-23.533	-23.212	-20.534	-21.053	-20.841
-3.9984	-4.7347	-4.9305	-3.5799	-3.0023	-5.4498	-3.7123	-4.2073	-0.90446	-3.8151	-3.9989	-3.0456	-3.6824	-6.3604	-3.9331	-2.4279	-3.7482	-5.503	-3.8289	-1.6125	-3.1661	-4.6028	-3.6948	-2.3548	-7.276	-3.7182	-5.5486	-4.1267	-4.3358	-4.9633	-3.6843	-4.5278	-3.5326	-2.9127	-3.0722	-3.8658	-4.0881	-4.7878	-3.4809	-2.6556	-2.7778	-3.8479	-5.0968	-2.0865	-5.7498	-7.1904	-4.5498	-4.7111	-5.6345	-2.5759
12.768	10.233	12.147	8.3791	8.6541	9.4649	9.3281	8.3533	9.0028	10.016	6.6254	11.172	11.189	11.052	10.602	8.1537	9.8402	10.855	9.5376	10.246	12.646	9.7381	9.4545	10.207	10.548	12.211	8.317	11.39	10.067	11.413	10.587	9.9156	13.359	9.1192	10.056	6.8623	8.9295	10.271	11.06	9.4692	8.0804	10.789	10.446	10.542	10.996	10.159	11.13	9.7781	9.5173	10.084
0.90081	0.65075	-0.92183	2.2398	2.2458	-0.43551	0.081097	0.9515	1.0735	0.50609	0.82742	0.46788	0.16333	-1.2683	1.0486	-1.3861	0.7514	1.1325	0.97319	0.68347	0.70949	-1.6391	-1.8571	1.887	1.1819	-0.61938	1.3833	0.52087	2.8095	0.34002	-0.55489	1.422	-1.2935	1.5843	-0.77827	-0.023575	2.5628	1.9104	0.58963	-1.4769	0.96695	-0.64287	0.79631	0.35115	2.8451	0.225	0.012741	1.0919	-0.5887	2.7884
7.8991	9.0299	8.6665	6.8597	10.518	7.9486	7.2719	7.6695	8.421	9.5815	9.6114	7.355	9.8324	7.7743	10.416	10.255	9.0038	7.5088	9.2216	8.1542	7.4163	7.8233	8.8626	10.053	10.171	8.8653	8.7306	7.7618	7.931	8.7187	7.4072	8.8653	10.069	11.398	7.6175	10.592	8.4215	11.269	7.6411	6.7468	8.9071	6.7936	9.1595	6.5111	8.3891	10.327	8.4818	6.8557	9.6622	8.4123
-14.707	-13.223	-12.724	-16.586	-14.641	-12.208	-13.609	-15.483	-15.876	-13.88	-15.149	-13.923	-13.275	-13.607	-15.917	-14.323	-15.5	-14.074	-14.377	-14.872	-14.424	-14.443	-15.317	-13.812	-12.971	-11.546	-15.009	-13.979	-12.128	-14.408	-14.97	-15.434	-17.66	-16.202	-15.453	-16.275	-11.935	-14.324	-15.298	-14.659	-14.257	-15.899	-15.5	-13.95	-15.71	-15.041	-14.893	-15.079	-15.305	-14.419
-1.78	0.18031	0.9474	1.3825	2.7015	-1.308	0.26866	-2.0305	-3.426	0.10982	0.86119	-0.1089	0.20854	1.4071	0.85576	0.29981	1.646	1.5815	-0.40007	-0.43705	1.0871	1.0276	0.36948	1.2614	1.2985	-0.57552	0.77875	0.51607	1.4366	-0.70518	0.27001	0.76945	0.45576	0.94866	0.41128	1.7723	-0.95038	2.6862	1.9669	0.6401	0.30917	-0.56237	1.2892	0.089374	-0.62287	-1.991	0.29983	2.0639	-0.4521	1.7409
-1.1	0.6998	0.53151	-1.2492	-1.8542	1.3591	-0.97574	1.218	0.043254	0.034995	-2.3809	0.59833	1.3165	-0.28338	-0.17127	-1.0733	-1.8913	2.1496	-0.21488	1.0125	0.22511	-0.20161	-0.75319	-0.88056	1.0466	3.0721	2.6879	0.65212	0.82588	-1.4483	-1.5431	0.2694	-1.318	0.89103	0.12829	-1.0872	0.45108	-0.39652	0.89283	1.8892	0.43822	-1.1105	0.86323	0.79459	0.71485	1.1907	1.8859	-1.5679	-0.18415	0.58462
2.8596	5.4449	0.21624	0.85123	3.0072	1.8512	2.6604	-2.5101	3.0485	1.5371	2.197	1.3597	3.7223	2.145	0.33199	5.9633	2.3328	3.3768	0.3745	2.2158	2.5242	-1.1008	1.4782	3.361	1.8527	1.1508	2.7953	-0.21607	4.3115	1.6101	3.5208	1.7392	0.81469	2.5482	0.78465	0.96213	1.9365	0.34171	0.24497	1.912	1.843	0.5776	3.0882	2.1245	1.1284	2.6575	2.8493	2.2446	2.1315	1.1137
-3.5363	-1.7377	-4.1332	-3.8986	-2.7006	-4.7309	-2.2453	-4.421	-1.8039	-3.9656	-2.6972	-4.1457	-3.3579	-1.783	-4.5102	-4.7748	-4.3562	-0.86923	-4.616	-3.2374	-2.586	-2.5715	-3.353	-0.61009	-3.2075	-5.5012	-2.0004	-2.9369	-3.9251	-3.3294	-2.3767	-4.6108	-1.9896	-3.6038	-2.7453	-1.7052	-3.1691	-4.0387	-2.1485	-4.1284	-4.3008	-2.641	-2.4362	-1.4766	-3.4243	-5.0902	-5.1199	-2.7199	-3.3177	-3.5869
-0.50094	0.6511	-1.6387	-0.10111	-2.0497	-2.4808	-0.16864	-2.9976	1.2879	-1.0926	-1.061	-1.5893	-1.1499	-2.4165	-1.1484	-2.1717	-0.90282	-3.0508	-0.031893	-1.269	-1.5587	-2.0027	-2.8699	-0.61378	-1.2712	-2.0014	-0.25381	-0.85468	-0.28064	-4.0979	-2.4225	-1.6653	-1.876	-2.0702	-1.3667	0.10027	-1.361	-0.97085	-0.40139	-0.082389	-3.0538	-3.855	-1.4307	1.8528	-3.0892	0.85901	-3.9954	0.62283	-2.4637	-1.1226
-9.3769	-10.601	-11.962	-11.461	-10.971	-8.3565	-7.7379	-10.108	-9.2566	-9.2497	-9.6044	-13.361	-10.777	-10.695	-7.8161	-10.868	-11.524	-12.611	-10.731	-9.1767	-9.2408	-9.8583	-10.711	-8.6632	-10.675	-10.492	-8.0544	-9.8704	-10.545	-9.6451	-8.4933	-10.319	-11.677	-12.181	-11.563	-7.8912	-9.366	-13.824	-11.102	-10.52	-10.05	-9.6963	-9.2648	-8.4663	-9.6752	-8.9976	-12.03	-10.595	-11.382	-7.8671
1.0402	-1.7478	1.1055	0.63499	-0.2628	0.452	1.5346	-1.1836	-1.2128	0.017611	0.17159	-1.6248	1.6404	-2.2831	1.7131	-1.2175	0.93372	0.52244	1.8635	2.7054	-0.43254	0.61498	-0.78141	0.26096	0.091495	-1.986	0.12538	-1.811	-0.058599	-1.4423	-1.2508	-0.020603	0.20299	1.3552	1.3454	1.0091	0.41563	-0.0087155	0.76921	2.2038	-0.1682	-1.0136	1.3596	0.8407	1.6854	0.82965	-1.3571	1.3546	0.70049	0.94243
-0.99112	1.1729	2.1452	0.15583	0.84479	1.1727	1.9374	0.52623	1.0998	2.4192	2.0846	3.4583	3.4746	1.6227	1.5962	-0.1473	2.7012	0.31424	1.8014	1.6982	2.1213	0.7649	1.5437	2.6648	4.7979	3.5123	0.70394	1.4907	0.11734	2.8275	3.5983	0.81825	1.9345	2.8686	1.402	0.10862	2.1689	2.9081	2.7501	1.7369	1.5836	0.71798	-1.5568	3.3441	2.7701	1.8219	2.137	0.43651	2.0357	0.55943
-10.019	-10.546	-11.015	-11.317	-9.9243	-12.145	-9.8194	-9.8631	-7.3351	-11.068	-9.7949	-9.2484	-11.659	-11.677	-10.783	-10.192	-11.788	-10.318	-9.636	-11.35	-10.051	-11.042	-11.221	-10.572	-12.504	-9.7032	-10.038	-11.304	-10.574	-10.471	-9.879	-12.085	-11.869	-10.549	-10.696	-10.392	-11.501	-8.4551	-12.367	-10.008	-8.5601	-8.9892	-12.05	-10.303	-11.036	-10.215	-10.739	-11.988	-12.128	-11.589
-4.0537	-2.5936	-3.7376	-4.0264	-5.1651	-2.1619	-3.4815	-1.3733	-2.8727	-3.0879	-2.7153	-3.3177	-4.3968	-1.1613	-2.2907	-4.0563	-3.6579	-2.7086	-2.377	-2.4817	-3.3751	-4.7061	-2.5766	-3.0327	-1.7832	-1.5044	-2.5298	-1.5927	-1.727	-2.0689	-5.1658	-0.80003	-4.5895	-3.5985	-3.8147	-2.8982	-2.7968	-5.1379	-3.1214	-4.2619	-0.62932	-3.177	-3.88	-3.0429	-3.9993	-3.9567	-1.8818	-2.4202	-2.1439	-1.6979
-0.25591	-4.2245	-2.3051	-3.0135	-2.4614	-0.75368	-4.3959	-3.6537	-1.0567	-1.8652	-4.0505	-2.3553	-3.7952	-1.3834	-2.0593	-2.3219	-0.94815	-1.8966	0.50055	-4.2012	-2.4425	-3.66	-4.1111	-4.6042	-4.0587	0.59037	-2.6816	-3.254	-1.5627	-3.1975	-0.0476	-5.2937	-3.0897	-2.8988	-2.712	-2.1257	-2.6741	-2.0552	-1.2628	-2.3882	-3.776	-2.0877	-3.9131	-1.9638	-1.2223	-4.8194	-3.8572	-3.3728	-3.3835	-2.1534
9.5572	5.0052	7.9834	6.2342	6.6481	6.4297	7.5154	5.8982	6.3143	7.9242	7.4989	4.8593	6.2391	6.6423	4.4067	6.3682	6.4334	5.6137	10.283	5.6436	5.5336	9.4629	7.0332	7.6315	5.0452	7.6392	6.4433	7.2458	6.3667	6.9237	6.8149	9.7151	7.5358	7.6389	7.0687	7.1841	7.2798	6.2212	4.6602	4.4559	8.91	8.1974	6.5425	7.7199	7.9739	5.1025	8.42	4.4798	5.5404	8.28
-13.038	-10.902	-10.872	-12.652	-11.135	-10.799	-11.214	-10.096	-12.958	-12.311	-10.318	-12.106	-11.505	-10.635	-11.136	-12.373	-14.016	-11.626	-10.796	-14.325	-10.783	-12.851	-14.656	-12.671	-9.682	-13.734	-13.065	-10.536	-11.978	-11.593	-11.212	-9.5323	-11.112	-10.698	-11.663	-14.924	-13.93	-13.778	-11.14	-10.371	-11.918	-11.952	-13.008	-12.406	-12.136	-14.634	-11.956	-12.04	-12.014	-11.198
-5.7985	-5.5732	-6.0726	-6.4548	-6.4177	-7.0539	-4.6959	-6.7127	-7.2663	-5.5215	-7.3234	-5.8387	-5.9258	-3.7069	-6.8011	-5.3546	-3.806	-6.5908	-5.6968	-6.1459	-7.1759	-3.9952	-6.3043	-3.4052	-5.2339	-6.9113	-5.4611	-5.9411	-6.0903	-4.7638	-5.5645	-6.4945	-8.2478	-7.0748	-5.7529	-5.5511	-4.7461	-4.097	-3.2474	-4.8087	-6.0145	-5.9216	-4.6333	-4.7354	-6.1175	-3.8485	-5.2121	-5.8771	-8.7248	-4.0019
0.94692	1.2026	1.0948	2.1491	1.8603	0.71788	0.25363	1.9506	2.1975	3.8999	3.2114	-0.67917	-0.23656	-0.30042	2.018	1.7653	2.3162	1.388	2.1203	2.8306	0.98064	1.9923	1.1917	0.83921	2.4577	1.0158	-0.67136	2.2998	2.2146	2.0954	0.32302	3.3124	-1.0019	-0.2132	2.3898	1.802	3.5733	2.6273	0.89838	1.5573	1.7484	0.66145	2.0282	-0.89361	0.081068	2.8587	1.7283	1.8604	2.0524	3.8948
-10.485	-10.142	-13.796	-13.475	-12.96	-13.883	-12.509	-11.639	-10.969	-10.773	-11.868	-13.676	-12.953	-13.508	-12.728	-14.41	-12.496	-11.735	-11.789	-11.251	-12.018	-9.941	-12.049	-9.0941	-13.946	-11.148	-10.993	-11.083	-13.461	-11.919	-10.567	-10.434	-10.654	-12.875	-12.356	-11.817	-11.874	-9.9739	-12.959	-10.259	-12.213	-11.695	-9.7752	-9.0039	-10.537	-13.258	-15.213	-10.813	-10.847	-11.484
8.0863	7.6935	4.9384	4.8854	4.0966	7.6618	8.1919	6.2657	6.5117	9.0612	8.555	5.1957	7.2119	6.2226	5.8262	4.8088	9.0746	6.0931	7.4103	4.4441	5.4665	6.8867	7.6973	8.722	8.2061	6.2209	5.6936	6.3291	8.6132	4.4966	6.4465	4.8653	6.5314	9.1848	7.7909	4.7236	7.3818	8.956	7.1426	7.2951	6.5768	5.5221	5.1091	6.9165	4.6415	8.1096	6.6344	8.0025	6.5526	5.4509
-11.176	-12.621	-12.978	-10.751	-11.513	-9.1782	-12.882	-10.761	-10.968	-12.77	-11.097	-11.861	-13.087	-11.626	-9.8637	-10.936	-12.273	-10.43	-10.497	-10.963	-10.285	-10.359	-11.304	-10.104	-9.4244	-11.907	-11.995	-11.095	-11.514	-12.491	-10.732	-10.157	-10.334	-9.9836	-11.84	-11.002	-11.019	-12.092	-13.486	-11.497	-9.0236	-12.186	-9.5282	-11.518	-11.602	-12.619	-10.984	-11.929	-12.659	-12.683
-4.2789	-4.4753	-0.49113	-3.3012	-2.4939	-2.3175	-1.9125	-1.4085	-3.6619	-2.1547	-1.9646	-2.3717	-2.4591	-2.0626	-0.96899	-2.0766	-0.83421	-1.9479	-1.7863	-3.1957	-2.2574	-2.2961	-4.2449	-4.9962	-3.2089	-3.049	-3.0862	-2.5707	-0.25281	-2.0876	-2.1133	-4.2263	-3.1154	-3.9108	-3.3458	-1.7223	-3.929	-2.4724	-3.1656	-2.3411	-3.5365	0.19726	-3.1568	-3.7331	-1.7056	-2.8782	-3.3992	-1.7152	-3.0059	-2.9914
-14.104	-11.212	-13.48	-9.9187	-12.245	-10.559	-13.138	-10.885	-11.298	-12.608	-9.9252	-13.137	-11.017	-13.835	-12.531	-10.759	-12.631	-12.61	-14.171	-12.83	-12.675	-10.902	-9.6952	-13.922	-10.711	-13.644	-13.255	-13.051	-14.512	-12.048	-11.037	-11.713	-10.894	-10.502	-8.4655	-11.657	-14.371	-13.382	-12.347	-12.806	-10.616	-12.35	-13.538	-11.425	-12.297	-11.079	-12.929	-13.054	-11.81	-10.5
8.1136	8.6471	8.7637	9.1441	7.716	8.2382	6.995	8.6563	5.7799	8.8895	9.6367	8.1096	6.2775	5.242	10.261	9.3267	8.5492	8.0135	9.5554	7.9794	8.4651	8.5136	6.7648	7.6753	7.8353	7.6159	8.8244	7.6017	7.1622	7.6533	9.1166	10.344	9.0263	7.5181	7.516	6.7927	8.2498	7.1437	7.4434	4.7491	6.5699	7.5926	6.6108	7.642	10.016	8.4825	6.5671	6.9077	9.0901	8.0512
-20.236	-23.702	-20.615	-21.904	-23.833	-20.177	-20.642	-21.509	-20.391	-22.276	-20.606	-21.611	-21.603	-24.565	-21.97	-20.018	-23.163	-21.803	-22.938	-20.013	-23.234	-23.7	-21.453	-19.387	-24.281	-20.945	-22.529	-20.233	-23.504	-23.131	-24.46	-21.954	-22.486	-21.882	-22.333	-22.203	-23.301	-22.28	-22.556	-21.024	-19.735	-22.356	-20.718	-22.829	-20.35	-22.122	-20.629	-21.667	-23.394	-21.701
-8.507	-7.9174	-11.037	-9.048	-10.568	-10.56	-10.45	-10.114	-9.3255	-12.432	-8.9364	-8.8088	-10.91	-12.035	-9.1521	-10.776	-9.0672	-10.557	-13.396	-10.401	-10.871	-11.796	-11.269	-9.6039	-10.529	-10.515	-12.015	-8.8644	-11.149	-10.722	-12.31	-12.291	-11.072	-10.802	-10.822	-11.002	-11.453	-12.14	-10.336	-10.17	-10.294	-9.9258	-10.072	-11.717	-12.034	-10.998	-9.5954	-12.655	-11.234	-10.912
-4.4952	-3.258	-3.5109	-6.5779	-2.822	-2.88	-2.2184	-2.5688	-4.7862	-6.1632	-0.74116	-4.7066	-4.3667	-1.1763	-2.1575	-3.6374	-2.8694	-2.651	-2.388	-2.0928	-2.3067	-5.0313	-3.5722	-3.3046	-3.5244	-7.1546	-3.3424	-3.805	-3.7366	-2.7345	-1.2282	-2.8256	-4.708	-2.4809	-4.6926	-1.3885	-2.1983	-3.073	-2.9631	-4.0473	-5.5621	-2.8478	-2.2387	-4.8424	-2.5987	-3.1263	-4.8278	-3.3467	-4.566	-2.6953
-2.5655	-2.0323	-2.6464	-3.8442	-3.1683	-2.5387	-1.6871	-2.8712	-3.2471	0.53117	-1.2959	-2.0159	-2.5845	-4.3869	-2.8477	0.274	-1.4121	-1.6617	-2.3757	-1.3862	-0.60056	-1.4826	-3.9305	-2.767	-2.7554	-2.6496	-2.0976	-4.4135	-1.5714	-1.9757	-2.307	-2.4296	-2.6553	-2.681	-1.7574	-2.6873	-4.3594	-2.5903	-0.94597	-5.9595	-1.5814	-3.8208	-2.0482	-1.5425	-2.4882	-3.5768	-4.7746	-4.0697	-1.424	-2.2451
0.59164	1.4961	0.16956	1.419	2.5892	-0.68249	1.6538	2.9856	1.8715	2.8583	1.9765	1.2358	2.128	-0.90009	2.1269	0.65236	3.5825	-0.4517	1.2684	1.9596	1.5447	4.6022	1.2297	0.30975	0.72922	2.4573	2.4804	-0.40923	0.77602	3.4906	3.4949	4.6913	2.0521	4.6167	2.0376	1.1468	-0.19754	2.5731	2.7643	2.733	1.6241	3.116	0.83371	2.0925	0.94466	3.5517	-0.32804	1.0662	3.3142	1.4255
-2.7088	0.87675	-2.5713	-1.4938	-2.5971	-3.2933	-3.3143	-4.1614	-1.9387	-0.73905	-0.35995	-1.564	-1.2362	-2.33	-1.817	-1.5747	-3.4648	-0.51204	-1.5231	-1.6092	-1.6906	-2.8376	-4.113	-1.4007	-0.33564	-2.4522	-2.7686	-0.85785	-3.3693	-1.4962	-0.8605	-1.6388	-0.48061	-1.7582	-1.4811	-1.3924	-1.5793	-0.80034	0.81583	-2.2887	-2.479	-4.3681	-2.073	-4.3039	-1.3718	-2.7893	-1.1761	-1.02	-0.29529	-2.3966
-0.62215	-1.7005	-1.1112	-0.22463	-1.817	1.8158	-1.9049	2.3304	1.667	1.9322	-0.96221	0.85676	-1.6921	-0.66299	-0.96807	-1.1716	-1.8735	-0.50656	-2.2979	-3.1684	-0.38268	-0.43908	-0.16413	0.61144	-1.5492	-0.90477	1.1467	1.0556	-1.9411	-0.3097	-2.2192	-0.85583	-1.2	2.2394	-1.6668	-0.92633	-0.12432	-0.96964	-0.31807	-2.2682	-1.273	-0.24693	-1.1509	-0.63368	-2.3655	-1.2925	-2.4709	-0.84589	-1.0233	-1.768
0.91588	2	0.34535	-0.1874	-1.7516	0.66462	1.202	1.5902	2.6648	1.111	2.6664	1.3469	1.354	2.5176	-0.29133	-0.33496	4.0524	-0.049631	0.27026	2.043	0.77426	1.0326	-0.64508	-0.0087682	0.85029	-0.036498	2.6971	1.1706	0.55268	0.83854	2.2157	0.35007	-1.0315	-0.2472	1.0552	-1.3452	-2.2775	-2.6945	0.051538	1.2326	0.25633	2.146	0.70208	-2.4792	-1.1812	-1.1635	0.39791	-0.59743	-1.1305	-0.42928
-13.98	-13.383	-13.11	-11.365	-11.66	-13.974	-12.044	-10.677	-11.594	-10.924	-12.746	-11.909	-12.443	-16.395	-14.653	-10.564	-14.231	-11.668	-12.286	-10.195	-14.009	-10.752	-12.555	-11.078	-13.147	-11.873	-10.082	-15.367	-13.516	-13.57	-12.188	-14.738	-12.523	-10.95	-12.106	-14.179	-13.004	-14.159	-13.098	-13.403	-14.152	-12.639	-13.65	-13.848	-11.429	-13.326	-11.412	-12.95	-10.789	-14.971
-15.564	-13.403	-13.907	-15.364	-14.565	-14.641	-15.063	-14.157	-14.168	-14.756	-14.111	-16.502	-12.023	-15.298	-16.941	-13.4	-13.401	-16.324	-15.218	-16.046	-14.387	-15.19	-17.084	-14	-12.067	-13.329	-13.287	-14.257	-15.93	-14.412	-15.259	-13.531	-16.176	-17.347	-16.313	-15.292	-14.891	-15.25	-17.954	-14.886	-18.123	-15.749	-13.252	-15.216	-14.031	-14.313	-14.366	-15.482	-17.384	-13.733
-8.8848	-12.731	-13.461	-8.3742	-9.7697	-11.551	-11.156	-9.6052	-11.38	-10.114	-10.568	-11.549	-12.413	-10.564	-10.577	-10.36	-14.027	-11.747	-10.781	-11.949	-11.844	-9.5635	-10.616	-10.213	-11.877	-12.67	-10.633	-11.146	-10.294	-8.799	-12.739	-11.536	-10.945	-11.501	-9.3412	-9.6991	-12.467	-8.728	-10.775	-11.046	-7.8504	-8.0457	-12.439	-11.556	-10.528	-10.829	-9.8467	-13.447	-12.046	-12.11
-13.551	-9.8563	-11.633	-10.907	-12.303	-13.678	-12.185	-13.097	-12.6	-13.461	-13.318	-13.545	-12.814	-11.956	-12.059	-11.07	-12.049	-12.37	-13.627	-13.023	-12.61	-13.003	-15.047	-12.053	-13.657	-13.137	-12.073	-10.502	-11.414	-13.557	-13.925	-13.421	-15.561	-16.914	-13.513	-12.925	-12.119	-13.684	-12.122	-15.61	-15.031	-13.479	-12.995	-13.367	-11.403	-13.502	-11.415	-13.157	-14.234	-13.954
1.3388	0.52051	3.3252	2.9213	0.56447	2.8751	-0.74067	-0.56341	1.8738	-0.94992	1.0278	5.1227	4.872	1.5186	3.3977	0.61344	1.3169	3.9456	1.2858	1.4294	1.5446	3.2794	1.8291	-0.98715	0.83248	3.9426	1.1126	0.6213	1.3264	1.7836	0.88476	1.8748	0.90756	4.2212	2.6766	0.11955	0.89668	0.63767	1.5941	1.6949	1.5531	0.99639	4.2502	2.8275	2.1892	1.1847	2.6071	1.219	1.4651	2.6829
-1.3846	-1.9152	-0.89872	-1.1406	-0.48404	-2.4256	0.26134	-2.9476	-2.2469	-1.4034	-0.37938	-2.4163	-2.0765	-3.0334	-0.27928	-0.82334	-1.1605	-2.4441	-3.2423	-0.34988	-0.96034	-0.58548	-2.0637	-2.8705	-1.2923	-2.5714	-2.7738	0.54638	-1.2239	-1.9905	-1.0973	-0.11463	-0.48138	0.2921	0.37188	0.47436	-1.293	-0.42092	-2.2176	-2.4799	-1.3349	-2.7059	-1.0262	-0.28899	-1.753	-1.6804	-1.955	-0.73018	-1.8124	-1.1813
-5.8404	-2.7531	-4.1273	-2.8695	-4.091	-3.681	-1.0898	-2.2944	-0.33269	-2.9757	-1.2152	-1.3767	-1.8635	-2.7214	-1.6709	-3.7319	-4.3373	-2.174	-4.283	-1.6094	-3.7789	-3.2458	-3.7642	-3.5051	-4.2448	-4.4317	-3.3533	-4.2572	-3.4983	-4.946	-5.7966	-2.0391	-2.4007	-2.8507	-2.7684	-4.5288	-4.5907	-3.188	-2.481	-0.9481	-5.0906	-5.1903	-1.491	-2.8244	-3.1014	-2.0614	-3.3073	-4.8381	-2.8995	-5.1421
-2.9758	-6.1296	-4.8864	-3.0955	-6.0208	-2.6276	-4.1986	-4.7268	-2.5497	-4.2355	-2.7372	-4.0069	-2.1237	-4.4275	-3.8645	-3.5206	-3.4772	-5.1241	-2.0486	-3.7435	-3.6438	-4.8495	-3.1625	-4.2076	-3.712	-6.8814	-3.2551	-1.6701	-5.4042	-2.9939	-3.3362	-3.79	-3.5214	-2.5868	-2.1152	-3.9271	-5.116	-3.8129	-3.7779	-2.4265	-4.2931	-3.991	-4.3525	-2.5129	-5.4451	-2.7762	-5.791	-6.1449	-3.6477	-2.4812
-1.5409	1.4562	-1.5883	-0.32889	1.1684	1.0149	0.79881	0.87742	-3.9383	-0.33947	1.8811	-0.60697	0.697	0.91664	-1.2138	-0.62957	1.1044	-2.4409	-0.7021	0.88895	-1.1896	-1.491	-2.6258	0.24157	-0.58606	-0.24501	0.78066	1.1749	0.18711	-1.5356	-1.4995	-0.82961	-1.2225	-0.75961	0.43714	-2.1291	-0.90741	-2.0358	0.29638	-2.5351	-0.1854	0.24476	-0.15017	3.2822	0.80716	0.34849	-2.3925	0.61983	1.4815	-2.6149
0.6938	0.77913	-0.79017	-1.1566	-1.1937	0.39154	1.3392	-0.87096	-1.1	1.9117	1.7029	1.0463	0.82762	-1.6485	-2.3473	-0.33982	-0.45077	0.92107	-1.8008	0.00132	-1.4234	1.7732	-0.45908	-0.91349	0.28261	-1.1844	-1.7353	-1.5587	-0.78899	1.142	1.6167	-1.5488	1.0288	-0.75698	0.97736	0.052123	-1.8224	0.24705	0.75184	-0.61079	2.1366	1.8945	-1.1532	-1.3003	-0.30956	2.2061	-1.2993	2.2237	0.27609	-0.1037
7.9671	6.8576	7.4438	10.273	7.1356	6.846	8.5836	7.9849	7.0149	8.1851	7.1737	7.8969	8.1697	8.104	8.1883	10.095	8.3456	4.7011	8.1917	8.0066	6.9321	6.3145	7.6006	9.8729	8.1971	8.9555	8.1767	6.3466	6.2814	8.4403	8.2578	7.1381	7.3118	7.2774	6.9921	8.3733	7.5155	6.5846	6.0492	5.9658	7.5156	9.1063	9.6143	6.5965	8.3659	8.388	5.8159	9.6274	8.828	6.736
2.0246	-1.3785	0.3994	-0.86913	-1.7779	0.36281	0.021047	0.31713	1.5947	-0.22195	3.9226	-1.2289	-0.75034	0.6873	-0.55558	-0.13853	4.2998	1.239	-0.22089	0.2882	-0.36233	1.67	-0.63818	0.67317	-0.27247	-0.28823	0.24512	-1.7722	0.12287	-1.9718	-2.5899	-0.50178	0.10303	-0.33727	-2.1003	0.44698	-1.1627	1.2108	0.35932	1.543	-2.0084	0.15313	1.0388	-2.5377	0.16599	-1.0131	-0.050035	0.45967	-0.52146	-0.16032
-2.7828	-2.9484	-2.3621	-2.0877	-4.0317	-4.4917	-2.3468	-4.2917	-5.1008	-4.4003	-5.341	-2.6465	-4.0144	-2.0488	-3.1457	-2.7941	-3.7157	-5.0702	-3.3358	-4.4239	-3.5993	-4.1634	-2.7124	-5.0879	-2.7669	-3.8793	-3.9064	-4.2694	-2.6803	-5.1298	-4.9499	-3.1588	-5.6128	-3.5415	-4.443	-2.4164	-2.7413	-3.3399	-4.76	-2.3257	-3.4071	-5.9974	-3.6588	-4.7857	-3.1566	-3.6671	-2.2722	-2.1681	-5.4145	-2.3172
-8.5498	-8.9239	-8.2922	-10.676	-9.5845	-10.424	-9.5467	-10.607	-10.861	-10.84	-4.0735	-10.638	-10.322	-9.0187	-8.8004	-9.3311	-9.0669	-9.9721	-11.559	-9.368	-11.551	-8.2855	-9.0012	-10.659	-10.899	-9.934	-8.6258	-11.465	-8.7677	-9.6368	-8.6088	-10.498	-9.209	-8.3505	-9.2301	-10.241	-9.4547	-9.6895	-9.6522	-9.4855	-9.5042	-11.738	-10.503	-9.2606	-7.5601	-7.9018	-10.091	-8.3493	-6.9435	-7.9173
4.2609	6.3043	6.1706	6.8318	5.2528	5.1123	5.6072	4.3094	4.5223	6.6403	6.7553	6.1364	4.9733	4.2061	3.8051	6.9945	6.2443	6.2846	6.6195	5.1474	7.391	6.2072	5.8366	7.3524	5.338	5.2749	6.7515	5.6076	7.1716	4.7764	6.3002	5.792	4.8825	5.952	5.7926	5.3759	3.7898	7.3959	2.9763	5.4734	6.2565	4.0033	3.6678	5.6364	5.2678	5.279	6.131	3.9334	6.2267	7.4638
-4.1176	-1.3055	-4.0919	-3.1435	-3.3596	-5.3278	-1.5664	-3.0339	-5.4318	-1.6501	-4.4853	-4.8548	-2.0724	-2.0296	-4.8052	-3.7822	-3.8624	-5.9651	-4.381	-2.5825	-2.0958	-2.0612	-3.5884	-3.2108	-3.376	-4.3722	-2.0832	-3.1413	-3.0594	-4.7588	-3.1727	-4.4367	-5.015	-3.5197	-5.3505	-4.4843	-3.1133	-3.9815	-2.3037	-3.8483	-2.1031	-4.3813	-1.9225	-4.3781	-3.8865	-6.2081	-2.6957	-4.4183	-5.8542	-7.2444
-14.912	-14.544	-15.233	-14.305	-13.249	-13.964	-13.327	-13.781	-16.264	-15.226	-13.366	-15.385	-13.185	-12.345	-15.247	-15.771	-14.963	-17.075	-12.887	-15.116	-12.877	-15.896	-13.333	-14.713	-14.732	-14.974	-14.093	-14.344	-13.29	-16.167	-13.934	-14.82	-13.865	-14.1	-16.114	-15.978	-14.622	-15.297	-15.233	-13.249	-15.897	-14.137	-13.337	-14.562	-12.503	-12.391	-12.501	-15.464	-16.847	-15.915
-2.4024	-0.78431	-1.5934	-2.1013	-1.9371	-1.6742	-0.78198	-3.0855	-0.20019	0.0322	-2.5246	-1.733	-0.69507	-3.0281	-0.9861	-2.7748	-2.2804	-2.691	-2.5367	-1.7633	-1.0399	-2.593	-3.4069	-4.4204	-2.2315	-0.43037	-4.1894	-3.5742	-0.68958	-0.40063	-0.63728	-0.88673	-1.9544	-2.4476	0.49407	-1.5162	-2.5561	-3.5817	-2.9535	-2.1744	-0.62803	-3.9032	-0.65282	-1.6918	-0.5742	-4.5931	-1.4761	-1.1474	-1.6112	-1.4458
-1.1501	-0.72061	-2.5079	-1.5172	-3.3929	-1.5747	-3.4422	-1.696	-1.3745	-2.3471	-0.94594	-0.9539	-0.88622	-0.66812	-1.6202	-0.43214	-2.954	-0.87425	-1.1075	0.63002	-2.2051	-1.6955	-2.1478	0.82364	1.3043	-0.62421	0.20205	-0.94311	0.18736	-1.0272	-1.9939	1.6778	-0.48783	-0.86312	-2.2108	-1.0055	-1.7626	-2.177	-2.2421	-0.54511	-1.5699	-1.578	-0.67998	-4.801	-1.4488	-1.8779	-1.6201	0.51687	1.0163	-2.2125
-2.5649	-2.2901	-4.166	-4.2523	-4.7108	-4.1496	-1.8839	-0.56738	-1.2807	-1.4175	-2.1225	-2.9199	-0.99245	-3.0854	-3.8255	-3.5057	-1.8241	-0.90887	-3.124	-1.4277	-3.9466	-3.7467	-4.5365	-0.16357	-3.378	-1.0125	-1.3921	-3.2891	-1.6927	-1.8718	-2.8341	-1.8892	-3.8607	-6.2358	-2.1443	-1.5889	-2.441	-3.0739	-2.0494	-1.3467	-3.6031	-2.7152	-2.8353	-3.9544	-2.3255	-3.0139	-1.2865	-0.88627	-4.1515	-3.0766
2.1496	1.0037	0.3542	-0.3983	-4.1354	0.24125	-0.25839	1.3214	2.9585	0.98222	-1.1913	1.4067	0.48829	0.30412	0.15432	-0.50599	-1.4485	1.3933	0.94918	0.88836	-1.0098	0.9628	-0.21047	2.8747	0.18481	2.0511	1.0778	0.064697	0.89013	0.46978	-0.0081436	1.4974	-1.8527	2.6973	0.51616	0.052635	-0.14655	-0.91236	1.0431	0.17039	0.024378	0.44253	0.27333	0.01269	-1.0402	-0.6741	0.96455	0.86596	2.3121	-1.1613
-12.834	-12.489	-12.518	-11.664	-12.168	-11.929	-11.958	-10.832	-12.108	-14.065	-10.699	-13.453	-13.97	-12.325	-11.961	-15.386	-12.555	-11.622	-13.269	-12.989	-13.864	-14.287	-13.321	-12.695	-15.238	-13.334	-9.192	-14.04	-12.225	-13.476	-13.399	-12.249	-12.122	-14.196	-12.902	-11.308	-9.6518	-11.995	-12.019	-11.798	-12.661	-13.52	-13.584	-13.614	-13.573	-13.403	-13.448	-12.885	-13.233	-12.992
9.1737	11.148	9.8942	12.196	10.94	7.1211	11.163	10.289	9.8087	9.9125	10.293	8.4428	9.602	11.239	10.716	10.246	9.4472	9.5435	10.945	9.028	10.452	10.931	10.909	9.9807	9.1192	7.1381	9.2266	10.163	8.4899	10.603	10.092	8.1749	12.296	12.676	9.0672	11.616	11.319	8.1033	13.534	10.392	9.3839	10.087	9.3374	10.483	11.371	10.791	7.434	12.035	9.4298	9.127
1.6311	-0.51879	-0.91794	0.8894	0.32743	-1.7427	-3.4454	0.35426	-1.1949	-1.3526	0.20409	0.28147	-1.0644	0.83832	-1.4671	-1.0647	-2.1163	-1.4985	-2.0814	0.60977	-0.53333	0.16355	0.85634	-0.19234	-0.48838	-0.37067	0.057476	-1.6473	0.19892	1.5865	-0.51513	0.66818	-1.079	-0.99445	-0.079134	-1.0998	0.54671	-0.15223	0.22841	-0.27975	-0.011275	2.6735	-1.2388	1.362	-3.2715	-0.27564	-1.4283	-0.72256	-1.2583	-1.4527
-3.4518	-0.95066	-0.76157	-1.2799	-4.3173	-1.6924	-4.9769	-2.9785	-1.493	-2.254	-1.326	-2.1282	-2.8639	-2.5279	-3.6575	-3.2232	-2.9515	-0.81438	-1.8123	-3.1426	-2.3819	-3.8078	-4.3655	-2.449	-2.7194	-2.1959	-2.6177	-4.3855	-3.314	-2.8169	-1.7513	-5.4083	-2.1755	-4.7825	-3.1915	-0.63866	-1.2861	-3.8208	-4.6247	-2.7794	-3.0181	-3.0916	-1.5731	-1.3548	-2.2218	-1.7592	-3.4929	-1.3472	-4.0104	-2.5117
-14.9	-16.591	-14.532	-14.71	-12.674	-13.382	-12.632	-13.818	-12.807	-13.579	-12.337	-11.766	-11.648	-14.47	-13.686	-11.944	-11.148	-12.006	-12.502	-12.676	-13.385	-11.564	-11.165	-11.205	-14.071	-11.592	-13.495	-12.829	-14.235	-13.929	-13.89	-14.287	-14.216	-13.504	-13.175	-13.274	-14.158	-12.688	-15.55	-13.445	-12.596	-14.99	-12.63	-14.555	-14.374	-14.773	-13.894	-12.864	-11.531	-13.066
-12.303	-12.315	-12.622	-9.2955	-10.836	-10.673	-11.906	-11.392	-12.519	-11.418	-11.432	-10.388	-13.444	-11.906	-11.597	-13.313	-9.4159	-11.24	-12.313	-9.8867	-11.231	-12.963	-13.071	-10.228	-12.658	-11.592	-9.483	-12.665	-12.478	-11.35	-12.548	-11.394	-11.76	-13.602	-11.705	-12.647	-11.938	-13.034	-9.3963	-10.593	-9.1679	-12.537	-11.023	-11.129	-12.894	-10.451	-9.2256	-12.793	-12.118	-12.152
-20.33	-21.918	-21.028	-19.422	-21.136	-20.071	-18.954	-23.957	-22.057	-19.469	-19.066	-21.887	-20.711	-20.801	-18.874	-20.995	-19.138	-20.71	-22.506	-21.749	-21.694	-20.571	-20.219	-19.791	-22.081	-20.732	-20.422	-20.558	-22.875	-22.055	-18.449	-23.045	-19.253	-20.993	-22.661	-21.58	-21.705	-21.318	-19.66	-20.237	-19.406	-22.801	-20.829	-23.189	-19.105	-21.659	-22.861	-19.091	-20.937	-19.726
-1.5818	-2.3223	-1.087	-3.4342	-2.1342	-1.455	-4.5309	-3.0752	-1.8311	-2.4593	-0.13589	-2.3975	-3.676	-1.0101	-3.6033	-0.53597	-1.9237	0.17522	-1.0956	-1.3283	-3.8967	-2.5496	-2.9681	-1.7147	-6.5344	-3.8403	-4.0601	-4.6407	-2.4231	-2.1962	-3.1506	-2.6169	-2.4324	-1.3326	-2.5073	-1.6944	-1.0422	-3.0035	-1.4872	-4.1517	-2.2316	-0.8725	-3.0575	-1.7292	-2.9211	-0.90802	-1.7323	-3.0207	-2.8934	-1.0497
-9.5186	-12.361	-10.347	-12.92	-11.999	-8.7978	-9.6167	-9.9423	-10.122	-10.185	-10.863	-9.7767	-11.572	-12.896	-12.182	-10.839	-11.033	-10.871	-10.304	-11.34	-11.123	-10.294	-11.193	-10.674	-10.433	-9.5601	-11.48	-10.629	-13.538	-10.23	-9.0882	-10.738	-9.3832	-10.266	-10.919	-8.2536	-12.063	-12.203	-9.1795	-9.0039	-11.774	-10.774	-14.542	-11.399	-9.5867	-12.166	-12.767	-10.1	-8.3145	-11.631
-4.5771	-2.8933	-1.3155	-1.8237	-2.9225	-3.3355	-3.688	-1.1104	-1.8142	-2.4004	-4.8323	-3.4133	-2.2003	-3.425	-4.8232	-2.3036	-2.8364	-3.2717	-1.1606	-1.9098	-2.8119	-3.3446	-1.8834	-3.2755	-3.286	-3.7781	-2.2808	-2.4672	-3.1112	-5.1001	-3.5872	-2.2361	-2.5335	-3.5929	-1.5388	-2.9247	-1.0325	-3.1986	-1.5755	-6.8386	-0.25104	-3.5765	-3.1485	-3.0387	-1.4809	-2.8847	-4.9572	0.6359	-2.2248	-2.4387
-14.101	-12.262	-12.753	-11.336	-10.489	-12.228	-12.255	-13.076	-11.799	-12.966	-13.887	-12.636	-15.366	-12.443	-12.403	-13.556	-13.613	-10.546	-15.664	-15.023	-14.279	-13.684	-14.147	-12.733	-13.65	-12.76	-12.764	-12.35	-14.119	-13.129	-13.563	-13.062	-14.911	-13.891	-12.073	-12.863	-12.016	-13.492	-12.306	-13.503	-13.553	-11.703	-14.869	-12.327	-13.111	-13.426	-14.59	-12.245	-12.808	-12.751
0.85592	0.75798	1.0325	2.3244	-0.66912	2.4404	-0.60763	0.99888	1.2735	0.96338	2.6411	-0.80354	-0.88903	-0.10903	-0.82265	-0.031309	0.47061	-0.64047	1.1381	2.1601	0.42066	0.017315	-1.87	-1.0668	0.74418	-0.40049	0.61367	-0.96682	2.188	2.623	3.511	0.87505	-0.69286	1.9109	1.4393	2.2962	0.11695	1.8631	1.5076	3.0687	-0.26519	0.72063	-0.15216	0.39173	-0.71697	1.3633	0.046815	-1.1875	0.11917	-0.47616
0.83069	3.433	0.90399	0.13185	-0.47123	-1.9733	1.0303	2.543	-1.4558	0.69847	-0.35689	1.9282	-0.30744	1.9177	-1.3798	0.46311	3.3892	0.0045027	0.96896	0.81167	0.04627	0.98498	0.75313	0.85091	-0.96116	-0.34552	0.84257	1.9091	-1.1246	-0.26382	-0.41103	0.88415	-0.87599	-2.1338	1.482	0.86056	-0.90738	-0.17735	0.3471	1.1162	1.6109	2.1155	-0.57196	1.6998	1.1728	-1.5521	1.449	0.76215	0.60728	0.10889
-9.0046	-6.9106	-4.3025	-7.4881	-4.866	-7.6964	-6.9029	-5.8382	-8.2422	-6.6356	-8.949	-5.1831	-6.0749	-5.4826	-3.5172	-5.4627	-5.939	-5.3964	-7.3543	-7.5369	-8.101	-6.4486	-7.1698	-7.1172	-7.0306	-6.4981	-6.8517	-7.5692	-5.8183	-7.3349	-6.7565	-8.5797	-9.8336	-6.6262	-5.9779	-7.299	-5.8247	-5.0614	-6.8708	-7.1692	-6.6536	-4.3315	-7.3316	-6.3506	-7.1569	-5.0498	-7.707	-6.7108	-8.3132	-5.1179
-1.8366	-3.4093	0.44847	-3.1924	-3.8115	-1.8191	-0.91212	-3.5198	-2.9614	-3.6312	-0.94377	-2.9813	-2.2917	-2.8776	-4.6198	-3.8591	-1.0614	-1.4446	-2.1821	-1.8654	-2.9971	-4.6644	-3.2823	-1.7099	-1.7048	-2.0688	-2.3081	-1.5465	-1.523	-1.8676	-0.47853	-2.7284	-2.5565	-1.8613	-2.8268	-3.3103	-0.25249	-3.9511	-1.3485	-3.4992	-4.1314	-1.0306	-2.1595	-2.187	-3.8368	-3.454	-2.7249	-1.802	-2.4942	-0.055992
-4.2903	-4.1961	-2.8642	-6.6172	-3.852	-5.1973	-4.3661	-4.298	-2.9006	-3.7088	-3.5652	-3.5315	-6.9806	-3.0503	-2.2036	-5.0749	-3.823	-3.765	-4.5552	-4.6054	-6.5732	-4.7765	-4.8289	-3.7813	-3.9551	-4.5324	-3.8751	-3.9475	-3.9439	-4.2327	-4.8174	-3.8396	-4.4878	-6.6397	-2.9265	-4.3272	-5.4338	-4.4605	-6.7193	-4.4123	-7.3028	-3.1322	-5.1634	-3.8963	-4.1481	-5.8855	-5.491	-4.694	-4.0941	-4.7056
-10.258	-9.9593	-9.7705	-11.08	-9.4433	-11.759	-12.216	-10.169	-11.666	-11.579	-10.342	-10.684	-10.819	-9.1664	-10.285	-11.789	-13.271	-8.8275	-9.8059	-10.422	-10.458	-12.98	-10.474	-9.778	-9.0679	-10.879	-10.125	-11.229	-11.275	-12.497	-12	-11.951	-9.5614	-8.0494	-9.9877	-9.8762	-10.687	-10.691	-9.5259	-9.157	-11.041	-9.079	-14.534	-11.064	-10.97	-11.146	-10.405	-9.8053	-9.8983	-9.8961
-3.9951	-3.3728	-3.2465	-3.2207	-0.35901	-3.9304	-2.7858	-1.3783	-2.8121	-1.4649	-2.6177	-4.1476	-4.6013	-2.7228	-3.389	-3.1461	-2.5636	-2.9873	-2.7914	-2.1551	-2.0344	-5.8212	-4.9162	-3.9878	-1.6283	-2.4373	-3.8292	-3.6545	-2.9104	-1.5484	-1.8385	-3.6204	-3.6609	-3.3262	-1.7208	-2.6314	-2.7876	-2.7487	-3.522	-3.5293	-4.8892	-3.0239	0.26238	-3.5098	-1.4588	-4.3768	-2.1777	-3.0173	-4.5578	-2.609
11.715	9.317	10.675	10.356	6.9981	9.4916	9.3685	9.1295	11.101	10.841	10.502	10.737	10.376	9.6045	8.8759	8.3588	9.9245	9.1938	12.825	10.067	10.355	10.949	9.9583	8.4595	9.7701	8.973	10.69	9.0763	8.5624	9.7724	9.0755	11.588	10.643	13.762	9.706	10.288	8.7406	11.768	9.2885	10.086	11.062	10.502	8.2447	11.464	10.772	9.297	8.3145	9.6178	11.227	12.285
0.252	-0.39655	-0.64907	0.085071	0.58047	-4.811	2.0395	-0.97974	0.27583	1.0479	0.10852	0.98893	-1.5215	1.6281	2.9456	-0.37518	1.2056	0.086081	-1.3145	2.5027	1.7075	-1.1122	-0.30338	-0.13873	-0.57246	-3.7376	-1.854	-0.98089	-0.65906	0.93955	0.75955	0.5477	-0.74426	-1.1795	2.1462	-0.1533	-0.40956	0.17126	1.1523	-1.7051	0.1269	-0.09088	-0.75294	0.86453	0.32673	-1.1432	-0.78302	-1.4888	-2.9712	0.63896
6.7577	10.465	8.7891	6.9465	7.5799	7.76	8.6433	8.266	8.4925	8.0313	7.8457	10.464	10.452	6.6002	9.5227	7.2444	10.814	10.347	6.5908	9.1097	8.6251	9.5642	8.0299	7.9309	6.2024	8.4988	10.03	9.1543	9.3963	9.2081	8.8353	9.5364	8.5853	8.7291	8.1095	6.3299	9.303	7.4406	10.673	9.3255	7.517	9.5645	9.1943	11.372	7.2587	9.2077	8.6773	7.1642	6.484	8.427
0.64127	-1.1075	2.7031	1.4243	1.6048	1.7737	1.094	-1.4105	0.7371	3.8474	1.681	-0.31264	2.4937	2.0004	0.073173	0.6938	1.4775	1.2391	-0.85098	2.7198	-1.5691	1.5783	0.09372	0.12792	2.1694	1.0818	0.95023	3.9702	0.49915	0.60204	1.1882	-0.84201	-1.2349	0.71445	0.18615	1.466	-1.8426	-0.29942	0.86241	2.474	-1.5392	-0.022237	-0.57698	-0.10634	2.2022	-0.22483	-1.2241	2.1526	-1.0975	-2.8277
-2.048	-0.30451	-3.0806	0.031798	-3.8419	-2.2887	-1.2188	-1.246	-1.1899	-2.5893	-2.0617	-3.6683	-0.84702	-1.7462	-1.1036	-0.016136	-1.7987	0.82642	-0.71848	-1.4494	-2.4153	-2.4071	-0.11871	-0.15045	-1.2279	-2.9581	-1.4059	1.3046	-0.14689	-0.94382	0.96564	-1.538	-4.4869	-1.9995	-1.6823	-1.9466	1.0565	-0.57755	-4.5709	-0.18357	-0.6897	-3.5087	-1.9424	0.12624	-1.5994	0.31371	-0.82224	-0.94937	-1.2162	0.12778
1.2725	0.58554	1.3241	3.1601	3.3302	2.4799	3.1697	4.4092	3.4151	4.1131	4.0845	6.1154	3.3925	1.5819	3.2405	2.2734	3.8205	2.5238	1.3168	4.7351	2.3827	2.2649	8.04	2.1128	4.3454	1.9606	2.2932	0.63787	1.8354	1.2637	1.3386	4.4227	1.7188	2.7709	4.2205	3.3059	4.28	3.2951	4.5224	2.8271	4.2952	3.3772	2.3252	3.1643	3.8023	2.4817	3.1696	2.6621	3.6	4.0007
[truncated: 930 more rows]
[truncated: 150 more columns]
