# Supplementary material for: Genetic dissection of main and epistatic effects of QTL based on augmented triple test cross design
Source: PLoS One. 2017 Dec 14;12(12):e0189054. doi: 10.1371/journal.pone.0189054 (PMC5730204; doi:10.1371/journal.pone.0189054)
Supplement: S7 Supporting Information — (ZIP) [file pone.0189054.s007.zip › z2_1950_0.5_5.csv]

-20.557	-22.576	-22.41	-21.907	-21.499	-22.354	-18.474	-22.22	-20.981	-24.151	-20.888	-23.094	-23.889	-24.492	-24.13	-21.362	-22.831	-23.054	-23.364	-22.944	-24.262	-24.595	-21.734	-21.767	-21.537	-17.413	-21.943	-23.824	-22.063	-23.351	-25.689	-17.348	-19.183	-20.71	-20.167	-20.223	-21.675	-26.577	-22.33	-23.714	-22.545	-21.954	-23.581	-20.46	-17.275	-22.882	-23.04	-20.97	-19.825	-21.381
-4.6594	-6.2987	-8.1654	-5.2952	-3.717	-6.4544	-5.1102	-6.0057	-4.6134	-3.5097	-8.2832	-5.7759	-1.6284	-6.4559	-8.8464	-5.1709	-7.9591	-1.3886	-6.2092	-2.117	-3.4904	-7.0262	-6.6233	-4.5773	-5.6941	-6.7508	-5.4034	-4.9093	-6.1079	-6.8041	-1.5967	-9.3209	-7.467	-7.137	-5.863	-5.9295	-7.8976	-5.5281	-6.375	-3.0595	-4.2833	-6.0132	-7.949	-6.1355	-5.2995	-8.8166	-4.4337	-1.5708	-7.9003	-7.4619
-11.066	-11.76	-11.82	-13.269	-7.1248	-7.8537	-8.4114	-7.9817	-9.6418	-9.1895	-10.683	-8.5112	-14.625	-6.8397	-11.085	-12.533	-13.904	-14.519	-10.439	-14.045	-7.8384	-10.947	-9.3454	-10.218	-11.503	-9.0343	-11.074	-8.2285	-11.024	-13.782	-8.959	-9.3729	-11.275	-10.351	-9.6214	-5.8215	-10.337	-7.1513	-13.148	-6.9617	-13.476	-9.1609	-12.589	-11.383	-11.354	-12.908	-13.22	-10.176	-10.981	-9.9179
5.6501	7.2224	5.5431	7.4402	7.3178	4.247	4.3297	1.9058	7.8888	3.2073	5.4503	4.0718	5.3416	4.1454	3.8753	4.0801	4.3424	4.5561	6.3859	6.8343	3.8699	0.25147	6.2268	1.8009	2.461	2.5651	1.7401	4.7767	4.811	3.7705	2.1908	7.2603	2.9867	6.4035	5.466	3.0035	7.9958	2.8419	4.5139	3.0015	5.2613	6.9324	3.1536	6.3699	5.5399	3.3531	4.7535	7.286	5.3415	0.086533
0.67601	-0.43394	0.065042	1.0715	-1.398	-1.734	-2.4206	-1.6192	-1.614	0.042904	2.9813	-0.95823	-1.1775	0.10135	0.36203	-4.2653	0.15161	1.5318	-1.4171	0.025599	-1.1734	-1.1908	-0.57107	-0.78615	-0.79749	-1.256	1.02	-0.79687	-2.082	4.2681	1.1001	-0.29008	-0.76169	1.88	-3.5568	-2.0229	-0.071936	2.4958	-0.47103	1.6309	1.5583	3.769	1.2591	-3.4713	-0.27325	-1.7374	-3.349	-1.2934	-2.5298	3.2647
5.7273	4.4024	7.9578	4.7423	5.6976	4.529	3.1807	5.3835	5.807	7.0189	6.3717	7.5591	5.3677	6.0972	6.8228	6.4491	6.7783	4.7537	5.0072	6.6162	5.3951	8.5104	6.7083	9.8115	5.5529	5.1475	5.5992	6.7149	5.1191	4.442	5.07	3.3889	4.4909	8.6897	6.269	5.7683	5.6576	4.7976	4.9543	3.9887	5.4794	4.5047	6.7075	6.4897	3.0166	4.7201	4.0552	6.7692	5.8884	5.9071
-7.0945	-5.8287	-5.7798	-4.9786	-2.9523	-6.5385	-7.7635	-8.5907	-5.3827	-4.5239	-5.768	-5.8514	-3.9591	-5.303	-2.2413	-5.8754	-0.96188	-10.257	-9.6649	-4.6962	-3.719	-2.0928	-7.779	-3.5307	-4.4323	-1.9159	-4.8506	-3.6213	-3.0253	-4.8789	-4.3083	-6.398	-9.2078	-5.3963	-6.9609	-4.8572	-1.7377	-4.7919	-5.4875	-7.8104	-1.847	-4.9658	-7.4892	-7.7009	-2.203	-6.1145	-5.2423	-2.7723	-2.1827	-6.1983
0.20141	-3.7955	0.84006	1.7429	-2.054	2.5021	-1.5372	-0.31455	-1.9377	3.6929	-1.6866	-0.56469	-0.96074	0.14051	-1.4199	1.0577	-1.4066	-0.14642	0.50132	-1.699	0.040395	-2.3683	-1.2399	-0.37161	-3.8819	-0.72087	-1.2453	-1.6502	1.9452	-0.89752	-0.16936	-2.5813	-1.6421	2.7556	-1.8577	-1.7523	1.0693	-0.23837	-0.94333	2.6423	1.7342	3.044	1.0972	-2.41	-0.068524	0.087326	-1.1267	-0.4201	0.095084	-3.6953
-17.462	-16.631	-13.103	-15.467	-16.039	-13.48	-14.907	-13.927	-15.275	-13.488	-13.658	-15.726	-14.097	-14.419	-15.329	-12.994	-12.714	-13.115	-13.508	-14.057	-16.068	-14.364	-18.319	-16.244	-14.781	-16.906	-13.079	-11.816	-15	-15.756	-15.424	-14.144	-12.215	-13.85	-16.857	-14.602	-13.692	-15.976	-15.223	-14.15	-11.055	-15.334	-12.744	-14.201	-12.565	-13.98	-17.196	-11.464	-14.307	-17.563
-4.7303	-5.1156	-4.2687	-4.901	-3.6006	-3.3064	-8.2595	-4.5176	-7.6578	-1.424	-1.0847	-3.8059	-3.1633	-4.6375	-2.4787	-4.1916	-3.8315	-3.98	-4.1746	-3.9824	-5.6291	-4.6927	-5.5972	-3.725	-2.7996	-3.2139	-1.6755	-5.2079	-3.226	-4.2422	-1.779	-2.4709	-3.4212	-4.0353	-2.658	-2.9647	-0.10376	-2.8434	-0.88017	-0.99324	0.015693	-1.6198	-1.5796	-3.2433	-8.2389	-3.1723	-4.0697	-0.33551	-5.2357	-1.3467
-11.386	-12.9	-12.19	-13.663	-13.051	-15.214	-13.268	-13.58	-12.414	-14.142	-13.217	-12.268	-11.42	-13.492	-13.13	-13.43	-12.254	-14.786	-13.928	-10.844	-16.325	-12.144	-13.058	-11.61	-12.539	-15.472	-13.362	-12.765	-11.436	-15.22	-14.758	-12.959	-10.198	-13.455	-16.523	-11.044	-16.898	-10.719	-12.825	-15.64	-11.862	-14.406	-14.938	-10.615	-11.12	-12.44	-14.787	-14.779	-12.813	-14.701
1.8597	-4.9022	-1.865	-4.2943	-1.4383	-3.4868	0.41048	0.039333	-0.36987	-1.6621	-3.6025	-2.1832	-4.8921	-3.4676	-5.3175	-3.2443	0.19155	-2.5953	-2.1122	-0.59762	-1.515	0.18103	-2.3957	-0.72934	-0.99494	-3.9176	0.78226	-3.7251	-2.0692	2.101	-0.43753	-1.6747	-4.1221	0.96419	-3.1933	-0.60408	1.0359	0.95419	-0.20049	-4.2606	-2.6887	0.089611	-3.6037	-1.6928	-2.1046	-0.16772	-1.7189	-3.715	-0.2957	0.57817
-5.0049	-4.1525	-5.8774	-5.0111	-7.3668	-3.8496	-3.7904	-3.4359	-5.064	-6.8614	-4.3379	-2.5463	-4.5831	-6.9017	-4.1431	-6.3006	-2.3142	-7.6723	-5.046	-4.7337	-2.0958	-4.6948	-4.9913	-4.7476	-6.486	-4.662	-0.64919	-3.9383	-4.1416	-2.0139	-5.6508	-5.5811	-3.2484	-3.7633	-5.5158	-1.6381	-6.3432	-3.9324	-6.8055	-3.7183	-4.0215	-5.1717	-6.0948	-4.5795	-2.9256	-6.8269	-3.3557	-4.6011	-6.0899	-4.2176
-9.4289	-11.861	-11.455	-11.58	-13.14	-12.988	-12.493	-10.655	-8.1162	-11.825	-12.021	-10.769	-14.775	-9.5077	-11.693	-13.534	-9.9499	-10.823	-6.3849	-14.227	-13.552	-10.334	-12.595	-9.9474	-12.217	-15.088	-12.135	-11.704	-9.5201	-13.357	-12.444	-9.2297	-10.327	-7.957	-13.9	-12.607	-10.556	-10.287	-13.593	-11.971	-10.249	-10.524	-11.847	-11.99	-11.044	-10.613	-11.986	-6.7481	-8.5193	-13.883
-11.791	-11.048	-15.04	-11.159	-14.015	-12.975	-12.06	-13.632	-7.6758	-13.542	-9.049	-12.674	-11.091	-14.452	-12.684	-14.821	-11.064	-12.667	-10.434	-13.571	-11.223	-8.9588	-12.372	-8.4506	-9.5407	-11.782	-12.968	-10.53	-10.968	-11.793	-10.015	-11.913	-12.226	-14.342	-8.6607	-13.289	-11.116	-10.12	-13.181	-13.873	-12.01	-11.766	-9.241	-10.653	-13.218	-10.915	-12.116	-11.118	-13.145	-10.437
0.95103	-4.9968	-1.276	-1.7648	2.954	-1.9877	-0.98928	-1.3931	-0.9031	2.763	1.1829	0.10737	-1.6521	-1.2751	1.5457	-0.12975	-1.0378	-0.27372	-1.1524	-0.27276	-3.5316	-0.67052	2.1017	3.6983	-0.42091	-0.24253	-1.4656	-1.8965	-3.0813	0.81881	-1.4913	-3.2685	-2.2866	1.8013	-0.32013	0.54979	-2.4726	1.3135	-1.1523	0.99867	-3.3267	-0.27903	0.084808	-3.7105	-2.2034	-0.74128	-1.1531	-1.0206	-0.42038	-0.12983
-3.2802	-3.7497	-5.4836	-1.7636	-1.8122	-3.0386	-4.715	-4.4143	-3.8101	-2.8715	-0.37674	-0.55442	-1.8027	-6.5187	-1.141	-1.7554	-2.4165	-0.10099	0.35048	-1.7971	-3.4995	-3.4307	-2.9562	-0.85734	-2.9127	-0.85005	-4.7138	-3.7836	-0.63524	-0.79645	-6.4804	-5.1935	-0.53176	-3.657	-2.1401	0.70186	1.1824	-2.5672	-2.2666	-1.9388	-3.5	-1.9559	-4.393	-2.8176	-5.9928	-0.85118	-1.6976	-0.75644	-2.8259	-3.8143
4.9477	8.6881	10.843	6.3565	8.059	6.5035	7.4778	6.1538	6.8368	5.6803	7.6029	10.316	6.8683	8.539	7.1471	7.0376	8.4637	7.4813	4.2342	7.4101	4.4908	7.4456	11.93	8.3089	10.013	6.1594	8.0164	7.5502	8.9082	7.9829	8.5698	7.7669	10.253	5.65	10.012	6.4382	8.454	9.1319	8.8164	6.9997	7.5184	5.3846	9.306	7.6669	6.4706	7.1838	7.6964	7.3992	6.9484	5.4125
-13.532	-11.188	-14.395	-14.99	-10.473	-11.346	-11.744	-15.551	-14.864	-13.364	-14.833	-13.23	-12.725	-12.783	-13.578	-11.103	-15.964	-12.358	-13.973	-15.42	-13.457	-13.67	-9.445	-12.398	-15.052	-12.893	-13.079	-13.03	-12.273	-14.116	-15.267	-14.012	-14.132	-15.565	-13.085	-12.906	-14.011	-11.451	-12.578	-13.646	-15.29	-14.341	-13.026	-15.024	-8.9817	-14.845	-14.075	-11.773	-12.664	-11.986
-9.6975	-11.672	-10.681	-13.023	-12.245	-7.8168	-12.019	-14.182	-6.6477	-11.107	-10.884	-11.879	-11.368	-11.139	-8.7948	-12.202	-10.51	-8.4166	-10.593	-10.832	-13.744	-12.487	-13.832	-7.7583	-10.752	-9.3236	-11.81	-8.9007	-6.4885	-11.09	-6.5825	-12.398	-11.967	-11.491	-7.9376	-12.966	-12.473	-10.674	-9.2922	-10.722	-5.877	-11.425	-9.7206	-7.571	-10.545	-9.2482	-11.867	-11.241	-11.956	-10.983
-1.1682	-1.6616	0.44065	-1.4631	-0.43885	-0.74716	-4.9169	1.9367	-3.0133	-2.5359	-1.2613	-0.4657	2.8596	-2.2085	-0.90194	-1.8639	-1.7567	-2.0239	-2.5706	-4.1017	-3.2373	-1.7055	-1.9022	1.6364	-1.0183	-1.212	2.3135	-3.061	0.34452	0.084522	0.89919	-2.7882	-2.2729	-2.6981	0.46204	-1.8327	-3.2293	-3.168	-1.2455	-2.6708	-1.6112	-0.075372	-2.4607	-2.8253	-0.91613	-0.12166	0.13697	1.4883	-1.5088	-2.3946
2.8331	1.8821	2.364	0.39424	4.2124	3.698	0.51067	3.1387	3.4313	4.3899	0.43525	4.8144	1.4673	4.8875	0.83833	3.105	2.5752	4.6396	1.0258	0.27212	5.4824	2.7614	5.6671	3.5412	2.2536	5.1875	0.9345	4.3984	-0.093875	4.7402	3.2615	3.8634	1.4763	1.7727	4.6681	2.9212	4.8619	2.2768	1.0623	0.5289	3.8115	2.2313	3.6685	3.0419	3.385	2.2742	1.0977	2.654	4.6567	2.4685
-6.6405	-6.6518	-5.6187	-5.1287	-2.3129	-3.5668	-5.0006	-2.7972	-2.5359	-2.6769	-5.0115	-2.6685	-2.2056	-7.0059	-3.6441	-5.7931	-6.839	-3.697	-8.0532	-3.3984	-2.3011	-4.11	-3.5688	-5.7007	-2.9149	-3.4443	-8.6888	-5.7182	-2.1253	-5.3453	-3.9724	-5.6973	-3.8641	-2.1224	-5.8304	-3.0789	-4.9058	-4.8655	-6.3052	-1.6611	-7.9906	-2.1524	-2.4613	-6.5145	-4.326	-2.391	-5.1758	-3.3214	-5.6632	-4.7713
-12.76	-12.065	-10.089	-12.424	-12.187	-13.982	-11.746	-14.788	-13.471	-13.157	-15.14	-13.391	-17.213	-12.791	-14.903	-9.5884	-11.662	-13.155	-10.66	-13.25	-13.093	-15.187	-11.185	-11.84	-10.845	-12.523	-11.226	-12.053	-13.551	-11.08	-12.788	-14.773	-14.622	-13.721	-14.091	-10.742	-12.081	-13.316	-12.76	-14.599	-12.101	-13.908	-13.633	-16.078	-15.277	-14.944	-13.96	-10.191	-9.0366	-16.53
-1.9469	-1.426	-1.5459	-5.2928	-2.2214	-0.86234	-0.71417	-3.0922	-3.1313	-4.4648	-3.681	0.5359	-5.2635	-1.884	-0.93833	-1.1985	-2.6432	0.083621	-0.76839	-3.0192	1.2787	-1.5545	-1.5795	-4.0813	-0.54997	-1.5306	-6.1648	-1.221	0.11287	-1.4057	-2.232	1.5761	0.20053	0.050594	0.94813	0.43473	0.48896	-1.7342	-0.08421	1.4027	-1.9573	-0.081957	-1.662	-3.5472	-1.2258	-6.1897	0.61047	-3.8689	-1.248	-2.5213
-0.96737	-3.6053	-0.74478	-2.5478	-0.0017047	-0.85599	2.1057	-2.6999	2.2899	1.1515	1.7261	2.3694	0.8792	1.4136	-1.7144	-0.5907	1.1539	-0.35932	-2.8437	-0.83771	0.83442	-0.76139	-3.437	0.53623	0.70398	-0.93176	-0.68714	-1.7832	-2.2329	0.91158	-1.5061	-0.21827	1.415	1.4119	-1.1459	-1.1505	0.58535	1.1015	-1.2779	-1.5707	1.432	1.289	-3.8256	1.1696	0.5403	-3.0958	-0.812	1.1741	-0.59102	3.0442
-10.89	-9.5054	-7.1623	-10.156	-10.104	-10.417	-12.263	-15.487	-8.8274	-14.553	-9.5446	-13.564	-9.8764	-12.159	-10.923	-11.951	-8.9019	-10.435	-11.086	-10.459	-11.808	-12.442	-9.536	-14.315	-11.013	-11.571	-15.066	-10.552	-10.283	-11.917	-8.3769	-8.5166	-9.1396	-10.255	-11.344	-12.131	-11.206	-13.276	-11.827	-12.901	-11.374	-11.008	-12.713	-10.081	-12.073	-7.2	-9.793	-10.884	-13.37	-12.039
1.9212	-3.0546	-4.1871	-0.25609	-2.5759	-1.8079	-1.6215	-4.4457	-4.4497	-1.0504	-0.75548	0.17763	0.63159	-1.0065	1.3739	1.8529	1.5507	-2.8589	-2.1373	-3.3149	-3.4809	-2.3783	-2.9372	-2.0925	2.762	0.32743	-4.4639	0.078387	-0.55416	3.3826	-0.82387	1.843	-1.2171	0.1096	-1.9343	-2.0462	-2.1342	-0.39047	-2.0566	-3.2902	-2.6365	0.913	-0.76891	0.95139	-1.4348	-4.4329	0.12891	-1.172	0.16544	0.12143
3.0558	2.7807	0.5614	4.4161	3.1447	5.8151	4.7777	-6.9968e-05	2.099	1.2669	0.70452	6.1908	1.2015	5.661	3.2195	4.1225	2.6309	3.6891	0.48264	3.1928	3.4999	2.6355	-0.26344	4.7212	0.91795	5.2627	2.2827	2.0489	4.346	-0.14842	1.1492	3.7955	1.2722	2.7232	3.8875	2.126	5.7709	5.1742	3.1306	6.1301	2.4896	3.0376	3.8737	0.91726	2.7425	4.773	3.8269	2.6785	3.4373	1.5318
-13.003	-12.571	-14.543	-12.953	-12.827	-13.591	-13.95	-13.847	-14.55	-11.283	-14.398	-14.617	-13.55	-12.358	-14.875	-16.207	-11.029	-14.028	-14.845	-10.982	-11.978	-15.053	-15.718	-15.3	-16.181	-13.166	-17.193	-13.456	-14.689	-13.294	-14.502	-16.476	-13.712	-13.15	-13.305	-12.046	-14.955	-18.77	-16.236	-13.02	-11.19	-15.598	-14.444	-12.131	-15.746	-13.969	-14.197	-13.517	-14.135	-11.996
-13.69	-12.436	-13.966	-12.394	-12.901	-12.202	-12.673	-17.136	-17.81	-17.261	-15.521	-17.575	-14.897	-16.477	-12.804	-14.172	-14.483	-15.25	-12.199	-14.118	-15.622	-13.455	-9.3709	-14.252	-14.897	-14.732	-15.401	-16.478	-16.356	-13.574	-17.731	-11.855	-14.373	-11.511	-11.503	-15.474	-13.673	-12.177	-15.353	-16.815	-14.24	-13.343	-13.615	-14.448	-12.66	-15.047	-12.196	-13.907	-15.454	-9.8751
2.0754	5.1353	2.0027	1.5999	1.7896	2.8671	3.5314	2.468	3.9999	3.1907	-0.64151	1.8901	3.0699	3.9221	1.1372	2.852	3.2413	2.6719	5.6799	4.713	4.9177	3.8178	3.1004	1.4383	0.87141	3.1396	1.9803	4.177	2.8511	5.8659	1.2536	3.2221	1.9041	3.4297	0.49198	6.7378	1.4699	-0.023154	4.2149	5.221	0.54005	2.6873	3.1205	3.8567	1.7721	1.3072	2.97	1.4839	3.1701	2.4642
-17.147	-14.027	-14.387	-15.218	-15.378	-11.727	-17.155	-15.759	-12.152	-16.215	-11.552	-11.644	-13.305	-12.088	-13.157	-16.013	-12.874	-13.843	-12.406	-13.291	-13.935	-16.548	-16.411	-14.519	-14.371	-15.921	-13.59	-14.666	-13.715	-10.304	-14.338	-15.68	-13.438	-15.29	-14.264	-12.172	-16.019	-16.139	-16.673	-15.144	-17.03	-12.032	-11.578	-15.673	-15.848	-14.83	-15.501	-15.718	-14.196	-13.645
-2.0813	-0.57863	1.1903	-0.88154	1.4653	1.2183	2.1974	-0.91855	1.7876	-1.2909	-0.21223	-0.3431	0.76468	-1.3182	-1.7132	-1.4419	1.3149	1.0084	-3.3249	-3.3414	0.12051	0.90933	-2.0409	4.2058	-0.030163	-3.4842	0.94132	3.596	-2.6643	-3.7832	0.99764	-0.79624	-1.6353	1.0123	-6.0524	2.1563	0.47741	-0.82945	2.9077	-0.70742	-0.50581	2.2282	-3.9577	1.7737	0.72409	-2.5815	0.9368	0.16889	0.80659	-1.3013
-4.1948	-2.9461	-1.8098	-4.7679	-2.0641	-0.88488	0.81555	0.71224	-3.1538	-1.1897	-1.2281	-0.7521	-1.2931	-0.8467	-2.2077	1.7418	0.27736	-3.0917	1.2284	-3.5078	-0.34501	1.0146	-1.8759	-0.62456	-1.8068	-3.7284	-2.4874	0.014921	-4.2378	-0.40105	-4.3929	-0.4043	-2.1023	-2.7443	-1.721	-3.4636	0.15495	0.057293	-0.11631	0.70445	0.60831	2.1464	-0.96442	-0.74045	-2.6996	1.2646	-3.7325	-4.2382	-3.7852	-0.13449
-12.23	-10.011	-8.1486	-9.0561	-10.663	-11.569	-8.5984	-9.7653	-8.3973	-10.349	-7.2928	-9.0671	-9.5564	-10.233	-4.6143	-8.3851	-9.4718	-9.0882	-9.206	-8.4153	-8.814	-10.005	-10.852	-9.1775	-7.0522	-7.6271	-7.7491	-11.464	-12.029	-7.1733	-6.2755	-7.4332	-8.5129	-10.137	-10.933	-10.102	-8.9086	-12.516	-9.9014	-7.4825	-7.112	-8.9383	-11.847	-8.3177	-11.394	-10.864	-9.9244	-5.6852	-10.82	-10.119
-2.3298	-0.81786	-0.49042	0.26451	1.5962	-1.4325	0.45527	-2.4487	0.77143	-1.6235	-1.3692	-4.3766	1.1176	-3.004	3.8287	-3.3435	-0.45806	-0.10375	0.32826	1.4948	-2.069	-3.4859	-4.3167	-0.30865	0.094745	-2.4148	-2.1574	-3.5585	-1.4049	0.62933	2.0047	-0.78636	-2.1176	1.2948	0.050289	0.77516	-4.3688	-0.65736	-0.8709	-0.11354	-2.3958	-0.67578	-0.19712	-2.555	0.83608	-1.1899	0.524	0.065595	-2.2025	-3.6384
-7.3469	-10.814	-12.93	-9.9367	-13.772	-11.106	-7.3287	-9.6861	-7.5419	-8.9676	-10.548	-9.3729	-8.0963	-9.349	-9.0978	-9.636	-6.802	-10.841	-11.615	-7.4197	-7.0535	-8.5937	-9.8031	-9.7612	-7.2177	-9.7615	-8.9605	-8.8811	-8.2546	-10.329	-13.58	-7.8247	-7.9066	-11.35	-8.5251	-11.332	-11.687	-8.8614	-8.7625	-7.0053	-8.0258	-5.3839	-10.807	-10.031	-9.6803	-12.855	-7.8796	-13.44	-10.411	-11.395
-15.069	-11.863	-12.528	-8.0796	-11.141	-9.9395	-12.406	-10.381	-9.3731	-11.917	-14.235	-9.3873	-10.172	-11.319	-12.978	-10.533	-14.476	-11.186	-15.675	-11.434	-10.847	-12.114	-11.446	-9.6773	-8.6451	-13.264	-11.679	-12.022	-15.751	-11.925	-10.214	-11.208	-13.799	-15.817	-11.283	-13.241	-13.157	-9.6651	-10.383	-13.341	-10.798	-14.779	-15.385	-12.63	-10.483	-15.415	-12.658	-11.315	-13.251	-11.952
2.2351	6.0633	5.527	1.709	5.3772	4.6107	2.053	2.5518	3.4434	3.9663	3.1231	4.4903	1.7299	1.6847	1.2536	0.90829	5.964	4.1428	6.4665	4.2136	7.2152	6.7529	4.5754	3.4507	6.0896	6.2712	2.9887	4.606	4.9403	4.8761	4.1264	5.3318	3.2367	2.2236	7.4877	4.277	3.316	3.0502	2.6678	4.6492	5.2748	0.039497	5.2306	4.7972	6.4298	4.0157	3.9568	1.9959	2.5813	5.9424
-7.5607	-10	-8.4213	-10.848	-13.291	-10.712	-9.5153	-7.0299	-9.8116	-11.294	-8.8021	-10.486	-8.4884	-8.4294	-8.3959	-8.7044	-10.04	-7.5203	-9.4118	-9.0101	-8.2951	-8.3752	-10.692	-8.5367	-9.8738	-10.101	-10.948	-9.5555	-8.4446	-11.009	-7.7191	-10.467	-8.0968	-9.5839	-11.08	-8.7095	-9.9553	-9.4961	-11.292	-8.263	-9.6315	-11.232	-10.238	-6.9671	-8.6741	-10.518	-11.76	-9.5791	-5.9531	-4.4013
2.2452	-0.81636	2.5246	-0.32629	0.94842	-2.5318	3.2779	0.23032	1.279	0.69434	1.924	1.6343	4.1258	0.060359	-1.1238	2.1112	2.6351	1.4706	2.6763	3.9825	0.040614	4.6083	0.12231	2.3506	3.3186	4.3332	4.2783	-0.21768	3.5616	2.1027	-0.43795	1.5937	1.7214	4.9276	2.9551	4.4611	0.27651	1.0278	1.5816	-0.18937	3.7171	0.089314	4.8025	-0.25929	3.8654	2.746	2.0928	0.27333	2.6326	-0.78967
-1.143	-1.3069	-1.6277	-1.4509	-3.0078	1.7571	-2.5749	-1.6017	-0.6169	0.7789	-0.5106	-1.6002	-2.1487	-1.642	-0.51893	-1.7225	-1.732	-0.87872	0.73525	-3.7245	0.88699	-0.63002	-1.2976	-1.6304	-0.69242	0.13332	0.60873	1.3295	3.0512	1.6887	1.6213	0.036041	0.41853	1.5593	1.6056	1.2192	-1.5256	0.15034	-0.66098	0.31238	-4.1447	-0.57755	1.9604	1.5216	0.94051	-3.6878	-1.434	-1.2059	-0.56442	-0.97416
-7.1282	-8.7314	-9.0295	-10.012	-10.485	-8.5203	-11.22	-6.7509	-9.7301	-8.0707	-10.269	-10.061	-6.4864	-7.9566	-7.7493	-9.7739	-8.8472	-7.8667	-9.2836	-12.512	-8.0952	-10.149	-10.191	-7.0797	-10.591	-10.641	-11.007	-9.9972	-9.1761	-10.422	-10.813	-7.0465	-11.629	-8.4449	-5.5376	-8.6747	-9.1831	-6.8028	-6.2633	-8.0334	-10.554	-11.301	-11.228	-7.2869	-8.2173	-8.9218	-6.8725	-9.9448	-7.9143	-9.9198
-4.8579	2.4061	-2.1239	1.3718	-3.6773	-1.4469	-0.19926	-2.6373	-1.1972	-3.1301	1.7626	-3.8453	0.83732	-2.3346	-2.8194	-0.42567	-2.1631	-1.9564	-7.8997	-1.1135	-0.99764	-1.0627	-1.7697	-1.1054	-2.6082	0.29868	0.71453	-1.5601	2.6128	-1.2347	-1.6933	-0.90866	-3.0189	-3.1776	-3.0103	-5.7571	-1.2106	-2.5762	-2.4337	2.5969	-2.969	-4.1336	0.012024	-2.1329	-0.65642	-4.0333	-0.056373	0.98842	-0.069487	1.8475
1.7361	0.43087	1.2812	2.7509	2.2126	4.5769	4.3537	1.9223	-0.38081	2.0387	2.926	0.30261	0.37283	-1.6397	1.2253	-0.35823	-0.28183	0.20079	5.1782	0.86228	4.0517	4.3676	1.8664	0.87922	3.9916	-0.06341	4.8351	1.7215	3.2974	3.5905	2.1569	2.6368	2.9611	1.3797	2.6883	2.869	3.3614	1.7662	8.328	-1.7876	1.1464	1.7992	2.0117	-0.79816	0.064224	4.8501	-1.0146	-1.2057	0.26778	2.5712
-14.346	-16.178	-13.407	-16.313	-13.087	-12.883	-14.668	-15.557	-14.524	-13.839	-14.975	-12.904	-13.463	-14.225	-15.471	-12.936	-19.102	-15.812	-13.09	-9.9003	-14.542	-15.057	-12.665	-14.665	-15.228	-13.839	-15.248	-15.086	-13.862	-13.441	-15.596	-11.964	-11.706	-14.596	-13.991	-14.688	-14.245	-16.736	-10.571	-12.219	-13.732	-12.585	-15.159	-13.355	-14.246	-15.523	-15.975	-9.254	-9.3074	-13.895
-21.18	-24.217	-20.21	-23.814	-23.222	-24.396	-23.334	-20.27	-22.913	-22.879	-23.134	-20.602	-20.957	-18.669	-22.29	-25.711	-22.286	-21.558	-25.121	-22.782	-22.25	-24.44	-20.699	-21.151	-22.019	-25.708	-20.955	-20.813	-23.017	-23.487	-20.578	-23.353	-22.184	-17.575	-24.159	-23.004	-21.722	-22.326	-22.974	-20.321	-23.728	-20.635	-22.198	-21.202	-23.36	-24.668	-23.936	-20.19	-21.43	-20.902
2.0133	-3.2107	-2.559	1.3741	-4.4161	-1.1644	-0.20669	-3.0977	0.66974	-1.8482	-0.81387	0.50422	-2.0901	-1.0869	-0.76649	-1.938	-4.7217	-1.9102	3.0395	2.1766	-1.2192	-0.86184	-1.2247	-2.3319	0.06009	-3.7218	0.60032	-1.4802	-2.8369	1.1758	0.27336	-4.6911	-7.3509	-0.25518	-3.952	-0.70207	-5.5634	-2.6978	0.094886	0.19161	-1.035	0.60958	0.11603	-1.5047	-4.4902	-3.253	-1.235	-0.97937	-2.0048	-0.91683
-12.663	-12.727	-10.13	-10.685	-12.053	-10.803	-7.9318	-9.1425	-7.7845	-10.022	-8.7169	-7.0296	-8.7412	-10.294	-6.7112	-11.148	-8.6169	-9.1495	-7.5696	-9.0593	-8.1746	-8.7813	-9.7798	-8.5251	-8.5763	-8.4588	-10.75	-10.734	-10.879	-9.4673	-7.2682	-9.1939	-10.823	-10.614	-12.637	-9.0113	-11.527	-8.4902	-9.3079	-10.803	-6.6918	-12.511	-9.0301	-7.9148	-8.488	-10.219	-6.2757	-7.6942	-11.189	-7.5156
-0.20649	0.45124	0.6418	2.101	-1.8806	-0.024239	1.7919	-2.9589	-0.40361	-0.77533	-3.1968	1.2438	-0.3597	-0.56617	-0.36352	0.73751	0.80897	1.7844	-0.26332	0.52394	1.9378	-1.4163	-1.3011	0.42051	0.88457	2.2353	-0.40518	0.69884	-0.060938	-0.20692	-1.3357	-0.44705	-0.77943	-1.3476	3.8379	-1.186	-1.0169	0.26444	-2.3485	-0.34747	0.70769	0.10734	1.5652	2.175	-1.5965	-1.146	1.4622	-1.2289	4.7262	-2.0647
-2.38	0.98014	-1.9184	-3.4786	1.5912	0.60398	0.26507	-0.022872	0.34047	0.85619	0.33037	-1.1378	0.29796	-0.28603	1.6902	2.0801	-0.37372	1.3519	-0.12528	-1.8724	1.0975	-2.0328	1.7005	-2.7968	0.43627	0.96692	0.97222	1.8545	0.87984	0.70132	1.5553	0.33797	-0.070739	-0.77612	2.8367	1.5544	0.95704	-0.77648	1.1825	-0.30416	0.55828	-1.7133	-1.6678	-3.3565	-0.29608	-1.7247	1.0319	-0.66041	-0.74054	0.36613
10.505	9.3351	9.9978	12.813	11.12	7.4756	5.7132	7.7948	10.084	9.4205	10.5	8.5115	10.056	12.256	11.773	8.187	11.606	8.9392	10.013	8.1406	9.932	10.985	12.829	9.7354	7.3508	11.164	9.8853	4.3387	10.847	10.435	9.4632	9.1322	10.201	7.4384	8.8494	8.5412	7.461	8.8744	7.8367	9.5172	9.8476	8.5616	10.384	6.4107	9.0795	11.703	11.056	9.1639	9.8741	9.3052
-15.102	-16.552	-14.225	-13.595	-13.404	-14.737	-17.747	-15.96	-17.028	-15.168	-14.63	-14.171	-14.274	-12.228	-14.608	-15.411	-14.235	-15.774	-17.599	-13.352	-13.145	-13.153	-12.41	-16.61	-14.239	-13.687	-16.668	-15.529	-15.195	-16.542	-15.247	-13.104	-15.832	-14.445	-13.827	-13.815	-13.685	-13.332	-14.1	-12.769	-14.105	-16.058	-9.7844	-13.229	-14.691	-13.56	-11.418	-12.894	-13.09	-13.135
5.6802	1.0505	1.839	5.5891	-0.4722	1.2444	4.8541	2.4697	4.6081	5.1186	3.7131	3.9292	1.4566	1.9776	6.5892	1.9193	3.7039	4.8175	3.3855	0.47969	-0.35535	6.1276	3.3995	-0.42245	-0.52424	5.6717	4.4605	2.6439	2.1916	3.3468	1.1394	4.3709	1.7395	2.235	4.3661	3.1237	0.51559	4.2237	3.5566	2.4163	0.65552	1.6568	5.2933	2.6322	2.8693	3.1553	3.2957	2.038	5.5676	2.0954
-6.9468	-11.206	-7.6486	-6.4826	-4.8073	-7.5875	-10.771	-12.699	-5.1222	-9.7264	-11.081	-10.615	-10.021	-10.455	-9.6191	-9.0487	-9.2968	-10.657	-13.323	-7.0591	-7.5402	-10.323	-8.2523	-8.2056	-9.5735	-10.97	-9.4761	-11.583	-10.002	-11.221	-8.2235	-9.4392	-5.3441	-11.332	-9.4265	-10.6	-10.705	-11.08	-9.9653	-12.345	-10.935	-10.953	-10.525	-7.2491	-6.7184	-9.4941	-7.347	-8.276	-10.82	-10.511
-0.77084	1.4873	1.579	-0.2127	-0.35728	-0.35916	2.3406	-1.3543	0.53193	-0.0228	-2.0424	-3.6721	1.2942	-1.6865	1.4549	0.75902	0.088267	-1.8159	-1.7414	-0.16189	0.9623	-1.7018	-0.046496	-1.2315	1.6775	-0.06507	0.98864	-5.2376	2.7373	-0.39157	1.1436	-1.4763	-1.4986	-0.49965	2.2323	-2.3862	-1.1373	-1.2505	1.3487	-2.4212	-3.5207	2.5817	-0.16777	2.2949	0.50729	-1.4227	2.3253	0.74558	-1.2675	-1.4274
-12.929	-10.982	-9.7245	-17.424	-12.742	-12.761	-14.616	-14.316	-15.46	-13.857	-14.845	-12.14	-11.938	-13.286	-12.084	-10.367	-16.353	-12.365	-13.499	-13.558	-9.8271	-13.29	-12.297	-13.775	-11.715	-13.694	-13.869	-11.337	-13.352	-10.727	-8.3446	-15.054	-12.98	-12.567	-12.136	-11.531	-8.6715	-15.342	-13.497	-12.453	-11.267	-12.578	-13.622	-13.693	-13.645	-13.285	-8.789	-12.63	-12.999	-10.196
-15.965	-14.959	-17.258	-16.354	-16.526	-15.694	-13.284	-17.094	-11.553	-17.498	-12.602	-13.847	-11.499	-13.961	-13.772	-17.58	-14.98	-14.012	-13.449	-14.771	-14.368	-15.071	-14.534	-15.12	-10.901	-14.295	-14.686	-15.596	-15.153	-12.539	-15.131	-13.008	-16.326	-15.173	-16.047	-12.966	-14.479	-14.806	-13.365	-14.796	-13.9	-15.017	-16.172	-13.41	-13.922	-12.344	-14.371	-13.079	-16.21	-10.14
-9.1326	-9.4036	-8.7465	-8.4485	-5.3987	-10.757	-8.3087	-9.7001	-9.1188	-6.861	-7.48	-12.635	-8.9298	-5.4964	-7.8516	-8.4287	-8.2598	-10.113	-9.3032	-10.462	-10.675	-11.661	-10.899	-9.6683	-7.254	-9.2043	-6.4907	-7.961	-9.2036	-8.6226	-9.5875	-6.7287	-10.122	-8.2792	-9.1398	-12.481	-8.2641	-8.5529	-6.4069	-10.665	-8.399	-5.968	-10.992	-6.9445	-6.4547	-6.0111	-8.5586	-11.722	-8.4266	-9.2653
3.2418	4.9007	6.9421	6.7961	5.9409	3.7919	5.1252	6.1012	3.2723	2.7632	6.3927	3.5012	7.3219	3.2601	4.5774	4.8631	5.969	3.0092	5.6541	5.0838	5.8683	3.989	3.4556	4.5369	7.4562	7.7678	5.1574	2.3667	5.1111	6.9499	7.1891	1.6654	4.45	4.6802	6.5411	6.4058	4.8471	2.9106	3.1747	5.6588	4.8269	3.6185	1.3071	3.1407	8.3583	3.6485	5.7802	5.799	4.1968	2.644
-4.7638	-5.293	-7.6535	-5.3405	-1.1322	-5.6825	-4.273	-4.6737	-6.0687	-6.5769	-4.6669	-4.4966	-3.076	-5.0571	-4.3746	-4.6939	-5.3415	-3.8414	-7.5456	-1.5229	-4.7025	-3.0545	-4.0442	-5.4638	-5.7136	-1.9454	-4.4424	-4.4745	-3.5722	-6.0733	-8.6611	-6.8125	-1.3291	-5.3067	-4.6039	-4.1092	-1.9969	-3.2258	-8.1719	-2.6173	-3.6722	-3.8836	-4.0587	-4.0661	-7.8791	-0.87507	-6.9083	-2.6871	-5.7072	-5.779
-5.2319	-5.1784	-4.9547	-3.6998	-6.1843	-7.041	-5.2365	-4.8992	-0.59821	-3.9988	-7.017	-6.7126	-3.6312	-4.9962	-4.3442	-5.9763	-4.8001	-3.4898	-3.1006	-4.3209	-4.9063	-7.5545	-3.4519	0.68585	-3.5862	-3.5075	-2.7443	-4.6753	-9.1021	-8.0318	-1.197	-3.2628	-4.1469	-6.2854	-4.4736	-6.779	-2.3448	-6.1062	-5.6787	-3.8498	-5.8986	-5.4629	-6.3263	-6.6436	-2.617	-7.9818	-3.0422	-3.0816	-4.0269	-7.5901
-16.072	-12.381	-11.87	-14.044	-10.029	-11.43	-11.287	-10.463	-14.01	-11.922	-10.803	-12.561	-9.8001	-12.25	-12.691	-12.775	-11.603	-9.5951	-10.641	-10.979	-12.572	-10.82	-11.732	-11.72	-12.679	-13.568	-10.792	-10.303	-9.0419	-9.4497	-5.231	-11.532	-14.935	-11.075	-14.378	-12.096	-10.269	-11.036	-13.405	-12.562	-12.765	-11.212	-11.614	-12.558	-12.463	-11.894	-12.979	-11.313	-13.176	-12.181
-6.8985	-4.5542	-5.6136	-7.3142	-5.6614	-6.1087	-2.5114	-3.3214	-6.9641	-4.4546	-4.439	-3.5282	-4.8492	-5.8902	-3.7936	-4.4328	-3.2203	-5.5536	-3.9399	-2.2016	-4.6932	-3.7374	-1.7606	-3.1834	-6.021	-3.2779	-4.7444	-0.13317	-3.3342	-7.5532	-5.4829	-4.4941	-5.536	-4.1543	-6.7041	-4.6832	-5.3894	-6.0982	-5.9896	-5.8644	-4.853	-6.2921	-2.8501	-5.5874	-6.0911	-5.087	-7.1802	-6.7731	-4.689	-4.9626
-20.255	-24.152	-21.129	-24.129	-22.857	-21.948	-21.058	-22.117	-21.25	-23.242	-22.087	-23.162	-25.127	-24.608	-21.047	-23.515	-19.921	-22.109	-21.554	-23.547	-18.592	-21.061	-23.521	-21.636	-20.026	-22.968	-22.786	-24.27	-23.548	-22.177	-20.237	-20.729	-20.283	-24.127	-23.322	-24.347	-24.287	-20.32	-22.219	-21.546	-21.662	-17.462	-22.058	-24.284	-24.067	-21.684	-21.716	-27.569	-21.042	-21.712
-1.0995	-2.7657	-0.84138	-2.2441	-1.6262	1.1419	-1.1021	-5.0187	-3.144	-3.0254	-2.3284	-2.9782	-0.72875	-3.5177	-3.1214	-0.23052	-3.8606	-2.9164	-1.3601	1.1065	-2.6248	-4.5607	-2.1287	1.2433	-1.8906	-0.52113	1.381	-1.8821	0.61082	-1.2976	-3.1401	-2.0393	-0.91718	-1.2851	-5.8404	-0.8256	-3.0526	-0.42568	-0.36929	-0.0037434	-3.6223	-1.9597	-2.2123	-2.9258	-1.8109	-4.8335	-0.86941	-3.6049	-3.1362	-0.36748
3.112	-1.1586	-2.1716	1.1043	-1.6293	2.4451	3.0135	-0.70797	1.5063	-0.99817	0.82172	0.089749	-0.11008	2.0895	1.2649	-1.6961	2.1039	2.7062	0.36102	-0.58712	-2.5264	2.9202	-0.051205	-1.8116	0.76882	1.7991	-1.7943	-1.2078	3.6973	-2.7855	3.454	1.5584	-0.055031	-1.8389	-4.2789	-0.41857	0.56903	-2.2151	-0.47543	-0.55873	-3.602	-0.067634	0.2515	0.033271	-0.12356	3.5414	-0.93023	-1.6924	-2.3346	-0.34896
-12.32	-8.4928	-11.713	-9.8032	-11.685	-7.893	-8.8621	-11.427	-9.8263	-10.518	-9.3633	-10.027	-8.0602	-10.54	-9.2408	-5.8135	-9.8238	-9.4584	-12.257	-9.6451	-9.7504	-8.7466	-7.6018	-8.6661	-11.844	-7.9042	-9.2421	-9.8768	-11.208	-9.0745	-7.2963	-10.161	-9.9455	-14.441	-12.509	-7.4631	-8.9557	-9.854	-8.7406	-8.3928	-11.628	-8.9039	-7.3807	-10.918	-10.804	-8.436	-7.8334	-7.7925	-7.3649	-7.8432
-2.6512	-1.4237	-1.6023	-0.7447	-0.72778	-1.5741	-0.86398	0.18758	-0.69511	2.0734	0.023061	-2.9974	-0.21054	-3.1273	1.4204	-1.2736	-4.7837	-5.5187	0.79133	-0.10717	-3.5311	-2.6907	-1.2312	-3.0212	-1.6197	-1.7899	-1.7433	-3.7866	-1.4885	-4.5984	-0.66402	0.98841	-3.361	-0.5192	1.6084	-2.0484	1.6369	-0.035665	-2.6456	-1.5304	-0.70799	-3.5494	-1.2655	-1.3372	-2.1507	-2.8747	-5.1515	1.6963	-0.43589	-2.6805
-23.393	-21.828	-22.884	-20.385	-22.691	-19.288	-23.921	-18.454	-20.771	-25.506	-25.05	-21.881	-20.021	-20.749	-23.31	-20.025	-22.742	-22.901	-21.307	-21.939	-20.248	-19.878	-20.73	-21.011	-25.212	-21.695	-19.293	-19.193	-21.646	-24.288	-20.434	-22.679	-23.027	-24.131	-21.08	-19.847	-20.741	-23.499	-24.535	-20.287	-24.56	-22.233	-22.679	-22.236	-24.904	-21.243	-20.427	-24.277	-22.569	-18.204
-7.8291	-5.2443	-7.8207	-3.7376	-6.6085	-3.25	-5.3336	-10.633	-5.3596	-6.0284	-4.6252	-5.4504	-8.8	-5.973	-4.7019	-5.3775	-5.3572	-6.0595	-5.1152	-6.2642	-6.0316	-6.8248	-8.341	-4.819	-4.9168	-4.129	-5.6238	-5.645	-7.5178	-8.6481	-8.9475	-5.4563	-6.7838	-7.9903	-3.7451	-7.7332	-5.7571	-5.0615	-10.039	-5.4386	-8.2806	-6.769	-6.5879	-8.5678	-5.5431	-6.8165	-5.9548	-3.0891	-5.8716	-4.7442
-2.9673	-0.37163	-0.87129	-2.093	-0.85937	-0.22441	-5.9077	-1.0502	0.45606	0.61569	-1.4469	-1.6706	0.008105	1.1214	-1.6871	-0.59209	-7.5987	-3.0145	0.24524	-2.9685	-1.7565	-3.9957	-3.1147	0.38567	0.11555	-0.13832	-3.2962	-0.45685	-3.1648	0.22995	0.8261	-4.9018	-3.9561	-2.6597	-7.043	0.69762	-1.8395	-5.7168	-5.8281	-3.0795	-3.715	-2.3613	-2.2992	-1.7409	-3.3333	2.4654	-1.5336	-4.74	-2.2057	-1.0021
-2.1283	-0.33157	-5.3311	-1.8754	-3.677	0.84872	-2.5371	-1.7843	-2.625	-1.5167	-1.7728	-3.5636	-5.0005	-0.036776	-1.66	-1.9476	0.0039878	-1.1461	-4.9372	-0.24086	-2.614	-2.4725	-2.2667	-3.1211	-3.3979	-5.8501	-3.6057	-3.9586	-1.3916	-0.91613	-2.2297	-1.2263	-4.0517	-1.8397	-3.8657	-5.1676	-1.4709	-4.185	-0.80492	-3.2612	-1.446	-0.52511	-5.1817	-2.1532	-1.0202	-0.38858	-2.6754	-3.2874	-0.62254	0.84603
9.0475	5.8878	4.3249	6.6314	4.4667	5.3935	5.5047	4.8987	4.608	8.3453	9.9517	5.8013	8.1707	5.0818	9.5014	8.5106	5.9186	9.1861	7.5768	7.6088	8.0169	2.7583	5.6692	4.323	7.9182	6.099	7.0089	8.6595	4.8043	4.6054	8.7011	8.6785	11.877	9.337	7.6215	7.051	6.7125	6.1445	6.2215	8.6763	6.4576	5.0365	5.935	8.304	4.3148	7.8149	5.6416	8.2027	6.5897	6.0693
-2.6347	-0.46452	-1.3864	-1.8936	-1.3156	-1.2782	-5.3166	-2.177	-3.869	-4.2282	-2.7238	-1.8568	-0.61232	-3.8406	-3.1745	-1.9997	-5.032	-1.2663	-4.1586	-3.353	-1.4678	-5.126	-4.6926	-1.9443	-4.3935	-3.8293	-3.6982	-4.0708	-3.0411	-3.4354	-4.2928	-1.1668	1.0861	-0.69086	-1.9615	-2.9384	-2.4869	-3.0052	-0.61375	-3.6326	-3.8746	-3.2009	-3.541	-4.0101	-1.5717	-3.8611	-2.791	-2.3785	-3.3659	-5.6029
6.7135	9.6971	12.245	12.357	8.6487	11.962	11.696	10.284	6.4917	5.9621	8.8227	8.0721	6.1722	7.1736	4.3026	6.4632	9.6697	8.4562	6.9008	9.0469	9.7456	8.1004	7.7853	13.089	10.608	7.2145	6.0079	5.526	7.1639	8.1795	8.3431	10.581	9.7244	8.9617	9.1348	5.3161	12.755	10.064	8.4033	5.5348	8.074	8.4582	8.9766	6.3731	7.7093	9.68	4.6629	8.0448	9.314	5.7229
-1.502	-0.46424	-3.1233	-5.3906	-1.8451	-7.2748	-2.0017	-4.9052	-3.4314	-3.3196	-1.5572	-3.1891	0.12735	-3.4416	-3.7788	0.088896	-1.4003	-2.6246	-0.82253	-4.6145	-0.12481	0.10509	-1.7966	-0.8042	-1.3511	-1.5339	-1.7635	-0.76473	-2.0924	-1.2547	-2.4648	-2.0134	-1.2724	0.32038	-2.9372	0.72804	-5.3922	-4.0018	-2.7183	-2.4657	-5.2605	-4.5008	-3.7053	-2.7866	-1.7352	-3.021	-2.6776	-2.4164	-2.445	-2.4366
-5.0235	-4.264	-4.4094	-3.3831	-5.273	-6.2038	-6.4101	-5.3097	-7.8277	-6.2332	-4.6661	-4.485	-1.9757	-5.9154	-6.8609	-6.2358	-4.61	-9.5359	-4.4221	-6.4512	-6.6179	-5.2613	-6.9101	-7.5408	-7.3994	-5.2253	-6.0158	-5.9789	-7.1142	-7.874	-6.8608	-7.6049	-6.4848	-7.5645	-5.7122	-4.502	-4.0759	-5.0173	-5.3752	-2.799	-4.499	-2.9761	-5.8776	-6.3421	-5.4157	-5.279	-3.2121	-3.7983	-6.0134	-7.3071
2.1783	1.4282	4.3118	5.4853	1.392	1.3425	1.8411	2.9629	2.239	3.4044	1.2126	2.4277	1.2125	3.6783	0.65855	2.6426	0.89063	3.2229	3.1362	5.1888	4.5503	2.7167	3.467	3.8817	-0.20491	2.3794	1.992	3.4899	2.4388	0.41379	1.3498	5.2724	3.415	3.7471	-0.23002	3.1198	4.7283	4.433	0.56705	4.153	3.8832	3.1439	2.8178	3.3829	1.6606	3.0121	-0.59264	3.7374	0.066972	1.7383
-15.757	-13.723	-12.975	-14.324	-15.373	-13.787	-13.984	-14.051	-14.092	-17.458	-13.79	-14.161	-18.258	-12.735	-16.218	-12.47	-15.498	-13.589	-15.825	-14.627	-13.09	-17.209	-15.85	-16.486	-14.066	-14.149	-15.527	-11.906	-14.855	-14.365	-13.852	-12.986	-13.91	-13.58	-18.086	-15.136	-15.373	-15.311	-16.105	-13.648	-14.276	-12.499	-12.405	-15.023	-15.168	-17.731	-13.157	-15.976	-15.696	-13.953
-0.40439	-2.7471	-2.8068	1.686	1.6849	-0.065521	2.8023	0.37831	0.26865	1.1937	0.75949	2.2233	0.36783	0.86871	0.92422	-1.4243	-1.7459	1.3403	1.4214	2.9037	1.4637	0.77158	-0.86221	-1.5308	-2.3837	1.4729	-1.4888	1.7335	3.1662	-0.75117	-1.3312	0.43999	-1.3769	0.25216	-2.3235	4.0461	-0.38408	1.1373	-0.91668	-3.2538	3.2197	3.1084	-2.3761	0.44803	0.25396	-0.1883	0.058838	2.2429	-3.06	2.2852
3.333	0.32363	1.0828	4.4497	3.1139	-0.78208	0.36348	0.19454	4.4322	0.50431	2.0851	2.1491	3.6577	0.77724	1.9495	2.3054	0.23918	3.6728	5.1344	-0.32682	-1.1364	0.64252	2.263	3.888	-0.63512	-0.60966	1.9681	1.9824	1.3038	0.83247	2.3	2.6905	3.1198	4.5522	6.0566	1.9621	2.9647	-0.94386	0.35004	0.90359	-1.6995	1.1653	2.5223	1.1471	1.5487	3.0702	3.883	6.3424	1.8592	-0.96708
-0.82354	-1.2718	0.51439	0.34364	2.205	1.2405	-1.2159	-2.1251	-0.49491	0.63274	0.9599	0.93384	2.1075	0.047904	-1.2596	0.20193	2.4946	0.1689	2.5109	3.2727	-0.072907	-0.71664	-1.1217	1.345	0.97508	1.7182	-0.6002	-0.34761	1.5349	0.66255	1.8556	-1.4582	2.7165	2.8175	1.1666	0.64794	1.0602	-1.0125	-0.43897	0.18597	-0.11467	-1.9841	-1.9483	-1.432	-1.3854	1.5034	-0.61627	-2.7663	-1.8715	0.95989
-2.5406	-3.2415	-6.5156	-3.6992	-0.29254	-4.8129	-2.7612	-4.5838	-3.2846	-2.4646	-7.3357	-2.7798	-5.1058	-4.3442	-3.8646	-4.4596	-1.4396	-4.5975	-3.4788	-0.32321	-4.8606	-3.6875	-7.5772	-2.1993	-7.4837	-4.0407	-1.6013	-4.2018	-3.0971	-4.2004	-1.6245	-2.2594	-3.5744	-3.7591	-4.9121	-3.7331	-3.0382	-2.0017	-2.1671	-3.8456	-2.542	-7.5488	-2.7854	-2.9705	-4.7461	-6.0763	-5.0849	-4.9945	-4.8121	-3.4734
-4.5924	-5.6135	-4.9101	-5.1185	-7.5533	-4.4069	-2.8942	-5.2337	-7.9737	-3.557	-5.0008	-7.1403	-7.0404	-8.4932	-7.1719	-4.6856	-8.3474	-6.9549	-6.0927	-8.9016	-4.8546	-5.8068	-7.5668	-6.4997	-6.2801	-9.1325	-6.6414	-7.908	-6.3429	-6.5276	-7.0097	-6.9105	-6.7761	-6.8503	-7.2391	-8.5387	-6.7899	-3.5509	-8.2592	-5.7264	-4.8873	-2.582	-5.2416	-7.0074	-7.0781	-5.3281	-7.9754	-5.2685	-6.5735	-5.8922
-0.69979	-0.22293	-1.7864	1.4871	-0.74146	-1.0079	0.24548	-1.211	-3.463	1.8234	-1.9586	-2.094	-2.3044	-1.3875	-0.89009	-2.0054	1.6446	-0.72425	-2.7965	-3.9747	-3.6935	0.91165	-3.3935	-0.62534	-3.469	-1.8758	-3.1728	-1.1744	-0.97955	-6.0446	0.56002	-3.1817	-2.6254	-1.5524	-1.5	-2.3661	1.5469	-1.4326	0.092609	-1.943	-3.3989	-1.1192	-1.4476	-2.6373	-4.6319	-2.4458	-4.4241	-0.056899	-0.60166	1.6595
4.3637	0.22123	1.8577	-0.45218	3.1785	-1.1064	-1.9612	-0.24434	2.0396	1.5871	1.1861	-0.57968	1.8241	0.82592	1.9446	1.513	4.5365	5.321	1.8134	3.668	2.9701	-0.58445	-2.2512	1.7911	5.9411	5.8837	4.508	3.9921	4.5469	1.4123	-2.2654	1.2876	3.425	-0.32106	1.8816	5.4167	3.3372	6.1615	0.2122	2.0485	2.1235	1.8733	1.7032	4.9347	2.3844	3.1194	2.0143	0.40319	3.5696	-1.7013
-3.6861	-2.7673	-5.7316	-4.4991	-6.2851	-6.8585	-2.7702	-7.067	-5.6262	-4.8906	-1.8284	-4.808	-4.8047	-5.6168	-5.2429	-3.7399	-3.952	-5.3689	-6.5039	-4.9242	-5.3016	-3.2989	-3.9507	-3.5582	-4.1236	-2.3719	-8.0084	-2.8813	-3.1913	-3.5291	-8.6652	-5.4802	-5.7855	-5.4649	-4.108	-4.5539	-7.4286	-4.0093	-4.7689	-5.3124	-4.3851	-2.2066	-3.3109	-3.7901	-3.7336	-6.743	-2.6917	-3.6396	-5.8351	-5.4763
-14.198	-12.066	-9.8149	-11.517	-10.602	-10.585	-11.752	-9.8681	-10.321	-12.892	-10.802	-12.164	-14.132	-14.955	-8.7944	-9.8843	-10.117	-12.369	-12.972	-14.187	-13.64	-11.927	-11.562	-14.159	-13.147	-9.0781	-10.514	-11.033	-13.486	-14.514	-10.98	-8.8152	-12.548	-10.921	-9.1187	-12.954	-10.438	-10.072	-9.8466	-11.779	-14.445	-12.947	-12.576	-12.493	-10.424	-13.056	-10.256	-9.3029	-10.917	-7.6862
-7.1928	-11.558	-12.447	-12.2	-10.119	-11.667	-13.367	-12.943	-10.821	-13.441	-11.168	-11.572	-9.7564	-13.006	-10.835	-11.471	-7.6837	-7.6925	-8.9094	-13.495	-14.477	-8.0611	-13.278	-10.166	-11.4	-10.258	-11.182	-11.94	-12.996	-9.4293	-12.214	-10.762	-10.543	-13.308	-10.959	-10.635	-11.729	-12.393	-13.774	-12.588	-10.67	-9.8621	-14.481	-12.883	-10.164	-12.846	-9.3715	-14.964	-14.09	-10.291
5.1263	1.9575	1.9096	2.553	4.3163	1.3419	1.5655	1.1181	3.8206	-0.36395	2.5646	2.1559	0.45907	2.5354	0.16355	0.97897	5.2968	0.85658	-0.12899	3.151	-0.50635	3.3532	4.3495	0.51549	-2.349	0.62834	-0.075212	1.0822	1.1606	3.1147	3.0504	-0.3278	0.47149	3.8647	2.3657	1.4303	2.8439	1.5227	3.363	1.4537	0.98302	3.4625	0.75982	3.9956	2.0499	1.2229	-1.8207	2.0771	-0.98249	0.96622
-14.526	-12.984	-15.084	-11.69	-10.555	-13.554	-17.229	-12.107	-15.575	-11.941	-11.115	-12.73	-14.402	-14.003	-9.7604	-8.6823	-11.201	-14.326	-12.271	-10.738	-11.028	-12.449	-14.274	-12.395	-10.561	-13.055	-14.578	-15.197	-13.484	-15.09	-12.388	-10.626	-14.656	-11.055	-12.481	-12.152	-12.762	-13.309	-11.339	-12.522	-9.3413	-14.175	-9.8318	-15.322	-14.278	-13.666	-10.775	-14.914	-13.205	-13.478
9.1809	10.721	9.6121	9.8807	8.3668	9.0785	7.6831	6.5828	8.7737	9.0204	9.3392	8.0671	6.3959	9.097	6.1174	8.6369	9.0036	4.4521	6.1706	5.8552	7.0356	6.7576	6.8584	6.3717	5.048	8.6543	8.6963	7.9989	6.9352	7.6552	7.0094	10.827	8.6766	11.439	9.1288	6.1023	5.5612	8.1304	6.5384	10.243	7.1909	7.7025	10.972	9.2655	9.6994	8.1849	12.368	5.9301	8.3875	9.263
-13.511	-10.865	-13.18	-15.475	-10.968	-12.82	-15.377	-15.981	-15.883	-12.297	-14.398	-15.851	-14.765	-13.397	-13.718	-12.988	-16.494	-10.516	-12.328	-14.749	-11.051	-17.325	-11.79	-16.671	-14.01	-12.843	-14.984	-13.542	-15.132	-14.563	-14.41	-10.046	-16.658	-9.4536	-14.492	-13.067	-13.648	-17.548	-9.7199	-12.58	-12.865	-12.784	-14.889	-13.993	-14.543	-12.137	-15.189	-12.148	-15.476	-14.273
-11.422	-14.096	-10.561	-12.226	-11.222	-9.8868	-13.317	-10.426	-13.09	-11.307	-7.4535	-13.073	-12.873	-10.997	-14.793	-9.2746	-15.89	-11.86	-9.1716	-11.451	-13.661	-11.145	-6.9948	-13.8	-12.025	-13.912	-12.505	-10.283	-12.568	-15.503	-12.131	-13.779	-10.782	-10.191	-15.254	-11.581	-12.235	-12.737	-15.52	-11.718	-13.249	-10.52	-9.3892	-11.131	-9.3612	-11.808	-10.032	-13.127	-11.937	-11.191
0.74293	-1.8362	-4.9822	-0.19514	-1.1562	-1.8413	-1.7749	1.9426	-3.6261	0.69334	-2.4641	-3.5441	-0.72223	-1.9364	0.57168	-3.0763	-1.6522	0.57829	0.41865	0.59433	0.24991	0.36899	1.7194	-2.6459	-0.83526	-3.0445	-1.7281	-3.2545	-0.55876	-3.375	-1.0246	-0.81104	-2.3601	-2.9567	-0.56701	-1.8143	-5.3765	1.1472	-1.9372	-1.3801	-0.90574	-1.6312	-1.6283	-3.684	2.9016	-0.20584	-0.57274	-2.0047	-0.0071605	-0.21716
6.1923	8.3832	8.8342	7.9725	7.7931	6.6255	6.1166	8.4224	3.8467	6.9331	6.0072	6.2153	5.9269	7.3251	8.1521	4.2917	4.5895	4.6009	5.5253	8.4278	8.0802	3.9037	2.5325	4.461	5.3028	6.6318	9.0421	6.5805	10.246	6.5038	3.8436	3.943	6.8955	8.9484	8.0995	8.1395	5.6403	5.3318	6.1186	9.3122	10.287	8.0701	6.0487	7.9905	6.5866	6.61	8.2746	6.3377	4.1946	6.67
-3.3933	-4.0399	-7.1435	-5.4906	-4.2861	-2.6975	-8.2902	-6.3339	-8.1128	-3.7037	-1.2336	-5.1262	-3.8156	-8.1693	-3.062	-5.0225	-6.5335	-7.7027	-2.4851	-3.1912	-5.1884	-8.1615	-4.63	-4.4226	-5.4116	-6.2042	-4.6667	-5.8839	-6.3508	-7.7919	-4.1967	-5.6453	-3.9527	-5.1401	-4.4726	-6.7912	-7.6153	-5.9928	-6.7864	-8.3985	-3.7502	-8.399	-3.6765	-6.3622	-7.9392	-5.2671	-7.1228	-3.6815	-8.0823	-4.7967
0.21025	1.3405	-1.0373	-1.2445	-0.054571	-1.4983	-1.2587	-2.2659	-2.2283	-4.1402	2.3407	-3.58	-3.9742	1.2639	-2.1583	-2.742	-0.50976	-0.85404	0.85296	-0.97364	-0.79152	-0.69215	-2.0127	-1.4155	-2.1567	1.4376	0.58702	0.31462	-0.8582	-0.86479	-2.0786	0.59557	3.6018	0.15865	1.224	-4.2399	-5.1533	-3.4813	0.13478	1.7348	1.196	-1.8281	-2.7721	-0.21248	-1.3553	2.7912	-0.72931	-2.8398	-3.0729	-0.63299
4.8979	6.6353	3.9138	4.7366	6.519	4.0422	6.3494	5.0973	7.9078	4.9589	4.6836	4.508	7.6218	4.1804	6.0054	4.554	4.5923	4.9229	2.6321	6.4561	2.5551	5.8506	7.6872	5.4174	7.9581	6.5782	8.0126	9.2156	4.9591	4.3794	6.1044	5.3449	2.8361	4.0666	5.2815	6.1797	2.5649	7.0137	4.2822	6.6043	4.9	4.4874	4.255	9.2825	6.1789	4.9581	5.7634	4.1077	0.63501	7.3163
-3.09	-4.5947	-5.5404	-4.262	-4.931	-4.1832	-4.5581	-5.6113	-5.5817	-4.6935	-2.6886	-6.3068	-3.4724	-3.3675	-1.1121	-3.9867	-4.5882	-4.9473	-7.452	-5.4956	-5.1877	-6.8019	-5.0631	-3.7448	-2.012	-8.1924	-2.9123	-5.8703	-2.2504	-4.9715	-8.3381	-1.1118	-8.7723	-3.0472	-6.1353	-2.9208	-5.1694	-2.8782	-4.3525	-5.0099	-3.263	-6.0973	-6.2177	-3.1407	-3.8078	-2.6292	-2.7572	-3.0373	-2.8758	-2.6382
-13.652	-14.186	-13.446	-18.588	-15.645	-13.543	-14.483	-14.436	-17.097	-14.944	-18.543	-17.469	-16.353	-13.142	-12.266	-14.782	-18.101	-14.011	-18.052	-17.007	-16.387	-15.04	-15.899	-17.789	-11.246	-15.741	-15.354	-14.236	-14.52	-11.502	-13.174	-16.323	-17.319	-15.023	-15.331	-11.112	-14.534	-12.783	-13.49	-12.813	-17.777	-14.812	-12.515	-12.982	-14.632	-16.876	-16.161	-18.979	-13.517	-14.114
-9.1296	-8.6652	-10.629	-16.262	-11.386	-9.9949	-14.583	-12.229	-11.908	-10.091	-12.622	-9.622	-13.213	-17.299	-12.708	-13.747	-11.458	-8.977	-11.78	-11.999	-12.517	-13.431	-12.324	-14.893	-13.898	-12.589	-11.5	-11.791	-11.11	-15.322	-13.273	-14.767	-13.231	-10.83	-11.86	-11.974	-13.107	-11.325	-12.99	-13.668	-14.031	-13.338	-12.682	-12.587	-13.07	-11.909	-12.672	-14.406	-12.089	-10.884
-14.334	-11.369	-11.576	-13.908	-11.694	-15.063	-14.582	-14.318	-15.716	-12.931	-10.248	-12.835	-11.885	-13.381	-13.608	-11.278	-13.203	-14.085	-11.801	-15.698	-14.153	-11.533	-14.096	-13.773	-12.678	-14.422	-12.68	-16.525	-13.321	-15.067	-11.734	-15.116	-13.832	-14.267	-14.589	-13.396	-12.522	-11.438	-16.029	-13.521	-15.119	-12.494	-13.623	-12.698	-14.377	-14.035	-14.424	-14.651	-11.417	-12.631
-15.577	-11.069	-12.561	-14.412	-12.723	-13.206	-15.198	-13.457	-10.005	-14.858	-12.449	-13.197	-13.374	-14.942	-12.935	-13.738	-14.027	-10.612	-11.789	-13.778	-14.516	-11.801	-15.179	-12.246	-13.854	-13.909	-13.564	-14.21	-14.427	-14.148	-12.232	-10.973	-19.187	-14.651	-14.078	-9.6183	-11.04	-11.474	-10.638	-12.364	-11.91	-13.879	-11.943	-13.311	-13.925	-14.082	-12.588	-13.691	-12.753	-11.889
-0.63639	-0.16597	0.5322	1.8237	2.0032	-1.4193	-1.3594	0.81001	2.7431	1.0177	5.6309	2.3422	0.66524	0.80236	1.4828	-2.3432	0.44038	0.39711	-0.46941	1.4032	0.46239	4.4098	1.5471	1.0034	0.21156	0.68843	2.4292	3.2431	0.58976	3.8014	1.9573	2.5261	2.1817	0.053815	-0.90973	-2.3515	2.9856	1.4455	4.8675	4.4656	2.0811	2.6813	2.7615	2.383	3.5887	2.0984	0.88085	3.8566	0.36494	2.2133
-17.468	-13.402	-14.867	-12.98	-13.709	-14.686	-11.623	-13.285	-14.555	-10.116	-10.321	-11.727	-12.599	-13.288	-13.102	-12.569	-18.575	-13.21	-14.444	-12.946	-15.049	-10.582	-12.802	-13.219	-12.468	-13.335	-11.969	-10.365	-13.847	-12.166	-12.572	-12.123	-12.55	-15.967	-10.772	-12.762	-12.204	-13.406	-13.803	-13.106	-8.3019	-12.647	-11.341	-14.087	-13.018	-15.266	-12.88	-12.516	-14.5	-11.085
-5.8348	-0.66942	-3.6981	-2.5238	-3.0359	0.72577	-2.2141	1.1416	-1.9729	1.873	-0.64764	0.27788	-2.7486	-3.0443	1.2063	-4.1846	-2.1796	-1.6457	0.26326	-1.315	0.10275	-0.76062	-1.9301	0.92801	-3.8072	2.4937	-1.0304	0.05457	-0.96342	2.6061	0.15331	-3.5458	1.9371	-0.43108	2.5357	1.3009	-3.1401	3.6415	-0.30911	0.62406	-3.8066	0.51587	2.0153	-1.8416	-1.2467	-0.51513	-0.31233	-1.7829	-1.254	-1.1787
-3.6949	3.0619	3.1479	0.012548	-2.505	3.1155	0.66385	0.85206	0.96719	2.4781	-1.3904	-1.4323	2.3939	1.7636	-1.5962	1.733	-0.94922	0.46218	0.55976	-3.1414	-1.1248	-2.8963	-0.82341	2.8654	-0.93652	0.070159	1.0591	2.5482	-2.1927	2.0291	-0.055929	0.36234	1.6728	2.0207	-2.5634	0.21508	2.0845	2.1895	1.6231	-2.4884	1.9912	2.7019	0.28087	-0.94885	-1.7898	1.2396	2.8359	-2.2382	1.3038	-0.050095
-16.459	-12.992	-14.499	-15.1	-15.035	-15.34	-14.318	-11.312	-15.158	-10.985	-13.435	-15.421	-11.967	-14.378	-13.408	-13.997	-14.4	-14.499	-13.952	-11.833	-15.146	-13.639	-16.854	-15.14	-11.725	-17.325	-16.821	-13.798	-12.978	-15.663	-14.477	-11.295	-11.339	-14.48	-15.744	-9.8635	-13.632	-13.869	-14.007	-12.165	-15.123	-11.943	-15.43	-12.243	-12.04	-13.322	-12.394	-13.626	-15.004	-13.877
-0.97283	0.21839	0.71714	3.5095	1.4413	-1.7196	0.27732	-2.8727	2.3066	-1.5909	0.20648	0.057606	-0.60237	-3.3777	2.8459	4.5552	2.2524	1.8289	-1.2847	0.21858	-0.22098	1.7075	-1.3428	-0.54031	0.25526	-1.7526	-1.5026	1.4684	1.1009	-0.36168	3.3695	-1.5768	2.4609	0.34386	0.36293	-1.543	2.0112	-0.2054	1.3973	0.46319	-0.82269	2.4617	1.4904	2.7295	0.46279	-0.57315	3.1681	-0.69875	-3.945	1.6559
0.95159	-1.4099	3.5862	1.066	2.5267	4.1898	2.2974	3.407	5.1228	2.518	1.6019	0.6815	1.6634	0.63451	4.4953	3.4193	2.9841	1.9687	2.4673	3.4081	3.9074	1.9066	4.0457	4.6941	2.4739	3.0114	-3.1686	3.7575	4.0089	-1.5618	2.2596	0.30457	1.0442	1.1882	1.3227	5.8914	1.2039	-0.030552	5.7711	3.645	5.8881	1.0081	0.71342	2.6666	0.72512	1.6835	2.2545	5.5716	4.0564	2.4066
0.99645	-3.4784	-1.0221	-0.25488	-4.632	-1.2987	0.18611	-4.5407	-1.0437	0.44195	-0.84684	-3.7721	-1.2607	-2.1621	-0.25076	-0.18444	-3.1304	-2.7498	-4.2122	0.084189	-3.0291	-2.3042	0.18364	-1.133	-2.3947	-1.7943	-2.4197	-3.2022	-5.0955	-1.4588	-2.3779	-1.1665	0.27346	-2.0378	0.019417	0.72451	-0.80798	0.6326	-0.12638	0.16004	-1.634	0.42512	-1.0868	0.51877	2.0486	-2.5299	-4.5644	-0.66191	-0.22304	-4.0244
-3.0316	-2.8518	-6.508	-3.1507	-2.9366	-2.1184	-2.9654	-2.722	-1.4745	-2.1361	-3.0811	-2.8851	-3.8498	-4.3774	-2.5363	-3.2184	-2.8716	-4.861	-3.5683	-4.0535	-2.2641	-3.949	-4.4508	-1.5924	-5.2874	-3.1771	-5.1153	-4.6595	-3.7676	-7.1408	-1.4423	-2.2365	0.12671	-1.3099	-6.5167	0.55201	-3.0691	-4.5447	-3.4194	-6.7839	-2.4092	-6.3845	-1.8257	-1.8821	-4.4168	-0.028598	-2.5584	-1.3817	-1.7089	-2.234
6.2811	3.5396	7.3854	2.7476	4.9213	6.7015	6.8308	3.1779	6.1412	2.8605	5.6663	2.2876	4.7387	4.1658	4.7693	1.891	4.937	4.4031	2.8595	5.0444	4.2274	3.3536	0.15276	3.8847	5.2441	4.6983	2.2663	4.7526	1.8526	5.6678	2.2032	4.8083	4.5952	2.9739	5.9584	2.5022	3.8132	5.7365	7.2528	2.5099	2.9975	2.6621	7.2267	2.3337	4.3405	4.5279	3.2192	4.2325	3.6583	3.7541
-3.3543	-7.5173	-1.004	-0.55531	0.57972	0.73961	-1.5882	-4.1627	-0.90314	-0.11896	0.99598	-2.1546	0.86862	-0.62376	-1.6725	-0.10922	-1.7881	-6.2599	-1.3839	1.0225	-2.7951	-2.3556	1.142	-2.6341	-3.0094	1.9447	2.1294	-0.93294	-2.6276	-2.0814	-0.62936	1.752	-1.8846	-0.63628	1.8832	0.8948	-0.9078	-0.10577	-3.5536	-0.6488	0.71496	-0.96	-1.8872	-0.85983	-0.077909	-0.82811	-4.786	0.3749	-2.96	-2.7927
-14.41	-16.442	-14.881	-13.332	-14.968	-14.866	-13.512	-16.22	-15.191	-14.345	-11.899	-15.215	-12.381	-12.929	-13.298	-16.358	-16.581	-13.98	-13.804	-11.874	-15.038	-13.375	-15.435	-12.199	-16.91	-16.959	-15.378	-14.433	-12.615	-14.665	-14.06	-12.853	-9.9576	-15.27	-15.985	-12.417	-14.662	-16.056	-14.803	-16.78	-13.565	-11.862	-14.046	-14.414	-13.677	-13.642	-11.658	-13.777	-13.642	-13.535
-14.525	-16.007	-16.406	-13.578	-18.37	-14.452	-12.846	-14.516	-16.053	-14.509	-17.549	-13.838	-14.368	-14.962	-14.003	-13.441	-19.172	-13.115	-16.499	-17.899	-15.419	-15.949	-15.136	-13.348	-12.805	-12.894	-12.902	-12.279	-14.37	-11.269	-16.264	-11.333	-13.826	-18.636	-13.665	-17.877	-11.209	-13.142	-10.158	-15.335	-17.689	-17.668	-16.476	-14.776	-15.486	-15.831	-12.434	-14.328	-12.832	-17.091
-14.198	-15.95	-15.437	-15.312	-14.41	-12.099	-14.572	-12.81	-14.626	-15.758	-12.086	-17.787	-14.995	-13.195	-15.201	-12.995	-14.917	-13.136	-15.931	-14.058	-13.136	-16.018	-16.106	-15.307	-15.335	-13.283	-14.848	-17.224	-13.691	-14.258	-14.982	-11.511	-13.165	-13.506	-11.015	-13.981	-15.513	-13.194	-15.021	-12.444	-15.451	-15.558	-16.978	-15.325	-12.499	-15.042	-14.419	-16.063	-12.397	-16.837
-9.5582	-7.1419	-10.092	-10.2	-8.2046	-10.93	-6.678	-11.648	-11.004	-7.7322	-7.1293	-10.431	-8.4596	-5.5993	-7.5258	-7.5201	-10.588	-10.081	-7.6441	-7.4503	-7.6817	-9.3006	-9.4267	-10.953	-8.9783	-8.5587	-7.7786	-10.132	-6.658	-8.018	-8.5925	-9.3545	-8.4689	-8.6683	-7.8849	-7.1513	-8.7484	-7.0746	-9.1999	-7.3768	-8.7244	-9.01	-9.3796	-7.0568	-7.9387	-7.6238	-8.4342	-7.8306	-9.6633	-8.7781
-10.97	-10.727	-15.004	-9.8642	-14.221	-13.104	-13.175	-15.946	-14.257	-12.007	-16.211	-16.317	-12.753	-11.355	-13.781	-12.186	-11.624	-12.425	-13.368	-8.2087	-13.181	-11.379	-12.753	-16.159	-11.736	-11.415	-14.339	-18.051	-16.331	-12.191	-12.607	-13.268	-14.818	-9.995	-16.549	-14.526	-13.521	-15.806	-13.042	-13.594	-8.8692	-13.377	-9.5611	-10.749	-15.743	-12.64	-10.341	-13.439	-12.548	-13.033
7.3701	4.7247	6.7527	4.1962	5.1683	7.6583	7.1246	6.6685	7.0603	6.0064	9.6007	6.5178	6.6611	5.604	8.7421	5.1409	8.2892	7.6177	6.0217	5.6052	5.7359	5.5405	7.4756	5.1491	2.8458	3.5336	5.8993	5.4287	8.2872	8.3611	7.0008	6.1532	3.9739	5.9717	7.1818	8.9607	5.941	8.6358	6.9709	8.9935	5.5823	5.8324	7.0948	5.3365	5.8245	7.8163	5.2238	4.6004	8.3625	5.2636
-12.204	-13.316	-10.445	-11.878	-10.132	-12.739	-8.6079	-14.085	-10.951	-10.895	-12.628	-10.509	-12.357	-14.157	-9.1737	-11.228	-13.336	-12.816	-10.103	-11.432	-12.499	-10.649	-9.2312	-11.764	-13.472	-11.518	-11.828	-7.2443	-9.7819	-11.822	-13.444	-13.626	-9.3287	-9.3151	-12.534	-12.815	-12.753	-14.633	-10.847	-9.4174	-11.783	-11.783	-8.6264	-9.5936	-11.07	-12.019	-10.958	-13.084	-9.0084	-9.7487
-15.718	-13.753	-15.804	-13.515	-15.169	-12.907	-16.895	-13.814	-14.146	-12.382	-15.668	-17.937	-14.615	-13.661	-14.561	-13.675	-13.027	-16.16	-15.786	-19.244	-12.101	-14.547	-13.522	-14.707	-13.576	-16.301	-13.991	-11.573	-16.336	-13.885	-14.967	-13.049	-14.205	-13.234	-14.499	-17.172	-17.909	-13.685	-16.518	-14.63	-13.977	-15.156	-14.294	-15.998	-14.473	-11.772	-11.963	-17.487	-16.852	-15.085
1.3828	-1.8835	-2.778	-0.67634	0.59426	-1.4101	-0.83185	-1.8405	-1.2994	-0.10938	-0.010849	-1.0615	-1.7962	-2.5542	-0.28533	-2.705	-0.7627	-2.4297	1.289	2.8011	-0.77229	-3.1396	-0.59692	-1.7944	-0.60801	1.3217	0.86744	-2.0582	0.43662	2.4919	-2.0712	1.5444	-0.88612	-0.18422	0.035388	-0.38856	-2.9303	-1.4402	0.89069	0.84296	-1.2502	-0.6913	-2.4535	1.1511	-2.3411	-3.911	-2.2423	-4.0157	0.42128	1.2114
5.2835	10.757	9.0312	10.117	6.0893	10.665	5.8518	8.9638	7.5469	9.7162	9.3228	9.8085	8.152	6.8708	10.161	8.7843	10.254	8.5029	7.1172	6.3607	7.3786	9.9601	6.9549	5.3776	6.7367	8.9245	8.3617	8.1357	7.5993	8.0367	11.257	7.9907	7.4837	7.7536	9.6404	6.0518	6.5075	8.918	8.4878	7.6636	4.9335	8.947	5.825	10.561	9.436	11.046	7.9708	8.5705	9.0594	10.332
-3.9471	-2.7151	-4.415	-6.1933	-6.2729	-5.7687	-4.6532	-4.4751	-4.5049	-3.1411	-5.4457	-7.2582	-6.1838	-3.1428	-5.2407	-7.5411	-6.0548	-9.814	-7.1731	-1.7323	-5.6185	-2.5122	-8.5269	-3.1271	-2.5413	-7.6615	-4.9467	-4.0836	-6.2287	-6.0935	-4.0967	-8.7286	-3.2805	-2.072	-2.068	-1.2889	-0.93734	-5.8389	-2.3806	-1.9764	-4.418	-6.5683	-5.0303	-4.252	-2.133	-4.3582	-2.0141	-4.8517	-7.2945	-5.1881
2.4165	1.47	2.2381	1.1982	-0.60465	-1.9235	0.34159	0.79163	-1.5046	-0.46965	1.3858	0.40935	0.2763	2.1501	1.5125	0.54078	1.0137	-1.7119	2.1428	2.8738	-0.079894	-1.242	3.7133	1.2584	-4.0478	2.0745	1.9173	-0.39277	-0.0075406	-0.54381	-1.1475	1.2384	1.3	-0.29404	-0.58701	1.8772	0.40032	0.63357	-1.2394	0.59216	-2.6787	-0.022235	1.5623	0.60048	0.079053	-1.4456	0.38745	-0.80303	-1.5149	-0.060931
-11.764	-17.737	-14.961	-16.471	-11.841	-10.532	-12.001	-15.735	-12.368	-15.327	-13.527	-13.816	-14.936	-15.367	-13.673	-16.544	-15.061	-13.835	-15.997	-14.964	-13.973	-15.62	-16.552	-14.078	-14.364	-15.564	-12.755	-15.512	-12.608	-11.23	-13.837	-17.03	-14.396	-13.262	-12.498	-15.585	-15.512	-15.818	-11.749	-15.133	-11.553	-16.664	-13.813	-14.833	-14.92	-15.5	-16.47	-14.008	-13.076	-12.869
-9.5907	-5.2577	-9.8339	-5.6277	-10.022	-10.069	-7.712	-9.304	-6.9701	-6.2488	-7.2541	-5.432	-7.1913	-7.1514	-5.2039	-9.4234	-6.7166	-7.4256	-6.3319	-3.5371	-9.7177	-8.7589	-8.4096	-7.8239	-10.327	-7.3208	-5.3059	-10.779	-9.1385	-7.6298	-9.2985	-8.0564	-6.5869	-10.084	-7.3405	-7.1932	-7.8447	-9.1885	-7.5098	-9.0018	-6.0599	-5.7418	-7.3567	-4.7092	-6.4863	-7.2878	-9.3872	-6.5087	-8.5864	-5.9686
0.97151	5.0718	5.4815	0.95548	1.2787	5.732	0.5608	1.7724	3.5662	1.0778	-3.9475	3.5828	2.6825	2.4252	0.43424	2.1881	1.7928	-2.2128	1.4169	4.8049	4.4823	2.5611	3.4687	3.1782	5.815	1.67	3.703	0.39756	0.44245	1.2867	2.8738	3.996	3.4401	1.2378	5.5794	2.9084	-0.39191	0.99332	2.2812	3.4737	2.9772	4.0979	0.35905	1.4142	2.5524	-1.519	3.2278	3.3693	4.6802	5.9216
-11.908	-11.089	-11.154	-12.601	-14.47	-10.338	-11.003	-12.112	-11.328	-14.015	-11.592	-11.723	-10.267	-13.246	-13.379	-12.079	-13.533	-10.32	-12.365	-11.526	-8.312	-11.794	-11.766	-10.078	-11.716	-13.243	-14.345	-10.685	-9.4428	-8.7688	-12.367	-13.898	-12.611	-11.943	-15.43	-13.377	-12.054	-12.683	-12.532	-9.9653	-14.006	-14.246	-10.179	-13.308	-13.122	-10.507	-11.635	-13.873	-12.67	-11.494
-15.432	-16.553	-12.228	-17.005	-12.742	-13.092	-12.486	-13.488	-12.877	-15.199	-13.816	-15.887	-12.83	-13.002	-13.65	-13.633	-14.631	-13.504	-13.489	-16.595	-12.683	-13.552	-12.039	-14.362	-12.698	-16.199	-14.741	-13.943	-9.855	-13.228	-14.422	-11.614	-14.605	-13.4	-13.281	-12.977	-13.835	-12.672	-12.903	-13.157	-14.823	-10.512	-14.431	-14.086	-13.046	-13.921	-16.211	-12.109	-15.05	-19.66
1.5241	-0.85797	1.2997	-2.0794	-1.9566	2.472	-1.1093	-0.552	-0.10995	0.045767	4.4698	-1.389	-0.37464	3.4612	0.18871	-1.8188	0.21984	-1.8569	2.0518	-3.4439	0.46184	0.79372	-3.2099	-1.1314	0.35305	0.010075	-0.18486	-0.19804	-2.8435	2.6291	-2.7998	-0.035096	-3.9458	2.4237	0.2783	-2.9403	0.53728	-2.3607	-2.466	0.70304	-2.6086	-0.2553	-0.58795	-0.040898	1.1544	-4.276	-1.033	-0.61775	-3.182	-1.6632
6.3548	8.5415	5.7653	3.6967	5.8153	6.552	8.5002	9.0093	5.1208	8.0829	10.236	13.969	8.0314	8.3532	11.592	3.8427	8.326	9.0578	6.6993	6.0898	6.8875	9.5287	9.9854	6.6305	8.6558	7.2492	7.3187	7.7729	8.6385	8.5132	8.942	7.7904	7.0437	8.407	2.7307	10.204	9.2652	8.5857	6.6398	8.0552	6.829	7.7933	8.7049	7.902	7.9205	8.9129	5.3925	5.0167	9.2279	5.9955
1.874	-2.7363	0.18228	-2.2743	-1.9999	-0.58422	-0.59214	0.22972	-4.5545	-1.7688	-0.95386	-0.73342	-2.5867	-2.2727	0.47175	-0.83876	2.1708	1.0145	-0.89575	-0.40756	0.70673	1.5103	-0.12091	4.371	-0.40771	1.4852	-3.7518	0.35791	-2.1064	2.106	4.4196	2.0924	-0.58394	0.22947	-4.5408	-1.3996	-1.8662	1.3245	-0.20036	-2.1512	-1.5701	0.27604	0.59717	1.3642	-0.79539	-3.8384	-0.41953	-0.61082	1.5684	0.030417
2.989	-0.013464	-0.82257	-0.03627	-1.1679	1.3654	3.1152	-0.95392	1.3088	2.8671	2.486	-3.8477	0.41099	-1.0323	1.0079	2.7288	0.27926	-1.8475	0.010707	0.012522	3.0849	3.4034	-0.15511	1.0054	2.529	3.4596	-0.69115	2.3085	0.1871	0.71466	1.1588	-0.61065	-2.3228	-1.4303	-0.24029	-0.55686	-0.14017	0.79497	2.1986	-2.2906	-0.37727	0.79688	-1.2404	1.6537	1.0801	0.41127	0.67092	1.6192	0.15869	0.60155
-8.0565	-14.739	-11.574	-12.777	-16.488	-9.665	-12.822	-12.175	-13.277	-11.547	-12.561	-15.128	-7.3815	-10.409	-9.1964	-14.022	-13.42	-14.672	-12.457	-9.725	-13.155	-10.108	-8.8155	-12.026	-13.969	-11.026	-8.6543	-14.378	-11.302	-11.303	-12.794	-14.276	-13.527	-8.5826	-13.001	-13.406	-10.619	-14.794	-10.836	-11.654	-11.832	-11.391	-11.176	-11.999	-10.732	-11.502	-12.234	-10.928	-14.153	-10.352
-2.9146	-1.7719	-3.4628	-1.8583	-3.8885	-6.7074	-3.9794	-6.0218	-4.4548	-4.1143	-2.4051	-5.349	-6.0113	-1.6873	-2.8387	-3.3603	-4.5755	-3.029	-4.3709	-3.6996	-2.4231	-6.434	-5.5296	-3.2955	-5.3657	-3.8367	-5.5581	-2.5763	-4.1232	-0.80057	-5.1492	-6.2398	-6.076	-6.1188	-4.2206	-5.3109	-5.3758	-4.7546	-4.9308	-2.3089	-4.2851	-5.4872	-5.1482	-3.1845	-3.2385	-1.083	-4.794	-3.9061	-2.0532	-4.4773
9.0295	7.2302	4.7114	10.494	8.452	6.0881	9.1128	7.8564	3.8497	8.442	8.0067	6.5033	4.8469	7.2449	6.1965	7.6792	10.228	7.4176	7.1511	9.4048	7.5121	4.7567	7.7838	5.2964	6.9598	8.104	10.237	7.5713	6.8789	5.0889	7.5597	5.2455	7.4167	6.7763	5.0148	5.0773	4.3128	6.1337	6.5514	9.4559	8.366	8.7397	5.6969	5.2095	7.5148	5.7307	6.6514	5.6898	7.3646	9.7437
4.6436	4.8028	-0.059872	3.3301	0.38118	1.6582	0.69989	3.166	0.47572	1.8588	3.8483	4.8683	3.5008	2.6429	5.6592	3.186	5.4357	0.83305	1.1964	2.8378	3.4103	0.31264	4.7791	1.5269	-0.47199	0.61619	2.5618	4.5551	3.4222	5.2271	2.4849	1.1046	4.6475	1.1217	-0.010895	2.8924	1.3128	2.7635	-1.4539	0.17865	1.7587	3.3186	2.2144	-0.2187	1.5433	0.43586	2.8639	-0.47285	1.314	1.5469
-9.8757	-4.8025	-8.3743	-5.2506	-7.9795	-7.4228	-8.0724	-8.9269	-7.3604	-8.6368	-5.4663	-7.5345	-9.4419	-7.1408	-7.3257	-6.4594	-10.717	-4.0326	-5.2725	-8.3191	-10.128	-8.426	-8.9747	-5.9644	-7.2565	-7.2834	-7.3169	-9.5053	-10.569	-7.4756	-4.3952	-7.144	-9.879	-8.526	-10.025	-7.7844	-9.0591	-5.5284	-7.3449	-6.3535	-8.7069	-4.875	-11.11	-8.661	-8.7994	-6.08	-11.851	-6.2842	-9.1053	-8.6865
-22.201	-20.84	-17.697	-21.509	-22.065	-18.178	-20.689	-20.919	-18.627	-19.766	-20.728	-20.418	-19.719	-21.214	-23.441	-19.648	-22.248	-19.36	-19.653	-22.04	-21.835	-19.953	-21.082	-19.748	-19.587	-19.602	-18.603	-22.835	-18.7	-20.107	-19.052	-20.767	-20.565	-23.633	-23.926	-19.465	-21.592	-17.595	-20.322	-20.104	-19.774	-21.296	-21.54	-18.523	-20.723	-19.942	-20.65	-19.798	-22.013	-19.532
0.36557	-1.3847	0.034696	0.49565	0.3354	-0.18482	-0.67148	0.078589	-1.6252	-4.8299	-1.5339	-0.22904	-2.8407	-1.9007	3.1941	-1.2736	-1.9048	-2.1182	0.74128	3.6338	-2.8338	-0.59885	-1.9506	-0.75853	2.4106	-2.844	0.31981	-1.5915	4.3128	2.1185	-0.85502	-3.6576	-0.44081	-3.0165	-4.006	-1.0692	-2.7683	-1.4211	-4.3972	-0.95749	-1.8297	-3.4014	-1.3556	-2.6903	-4.5384	0.57962	1.4016	-2.8493	-0.22975	-0.20859
-17.459	-15.368	-12.867	-14.185	-13.212	-12.708	-14.156	-14.458	-16.602	-12.706	-12.639	-13.483	-15.984	-16.66	-15.68	-15.873	-15.111	-11.342	-13.408	-12.947	-16.503	-13.869	-16.719	-15.289	-17.09	-17.767	-13.364	-14.303	-13.323	-13.538	-15.255	-13.172	-12.394	-15.946	-14.273	-10.729	-15.046	-13.755	-15.536	-15.966	-16.71	-16.435	-15.069	-14.039	-15.171	-15.345	-13.422	-17.198	-14.915	-12.708
8.4535	3.6671	6.953	7.3634	8.6862	6.4842	7.8689	8.4159	7.3666	5.9768	8.8984	10.594	6.2269	8.9167	5.2344	5.7018	4.1272	5.426	9.9139	5.7165	6.5456	4.3931	7.5751	5.0064	5.9255	7.8586	6.1694	6.6908	4.8417	8.5571	7.7602	5.973	9.384	7.5896	5.7194	4.3882	8.7076	3.696	4.3389	7.524	6.6443	6.6521	5.3682	5.5266	8.8306	3.2435	3.4283	8.5512	6.5353	8.3517
-9.4164	-6.4668	-9.3574	-9.1681	-8.6189	-9.8105	-8.6522	-11.519	-7.8666	-8.6739	-9.6716	-8.9353	-6.2793	-7.7431	-11.242	-6.348	-12.235	-10.124	-8.7035	-11.067	-10.206	-8.8278	-9.7801	-10.879	-8.0464	-8.7995	-10.441	-10.294	-8.1569	-7.8009	-10.5	-9.9015	-8.16	-9.0282	-10.364	-9.9813	-8.2548	-8.0766	-7.8944	-13.23	-9.9541	-5.9828	-12.43	-8.5325	-7.5065	-8.5809	-11.578	-6.8946	-10.362	-10.145
-3.4249	-2.4624	1.085	-2.4195	-0.85058	0.25378	-3.0344	-2.3085	-3.2192	0.030413	-3.0381	-3.1075	-1.561	-2.8505	-3.0444	-1.7435	-3.3677	-0.90408	-3.6627	-0.4891	0.45178	-3.1128	0.35302	-2.076	-1.7761	-4.0779	-3.7815	-4.2403	-2.8608	-2.535	-2.5684	-2.6142	1.4145	-3.4245	-0.97997	-1.0858	-0.23408	-1.3143	0.037233	-6.524	-1.1975	-7.6685	3.5557	-1.5642	-1.0316	0.94095	-0.96989	-0.2047	-1.9221	-2.8441
-11.41	-12.424	-13.147	-16.058	-13.724	-13.578	-14.888	-13.051	-11.488	-15.664	-12.241	-12.413	-13.16	-12.17	-11.069	-13.477	-14.373	-11.772	-15.646	-12.931	-13.691	-12.07	-13.038	-11.217	-11.354	-15.006	-11.956	-12.281	-11.473	-12.73	-12.073	-12.137	-15.669	-12.758	-11.44	-11.345	-13.419	-15.254	-11.275	-11.023	-14.032	-12.278	-11.092	-13.283	-12.729	-12.993	-13.198	-12.677	-17.213	-13.924
-2.6964	2.2252	0.12979	-2.4101	-2.5747	3.0829	-1.1659	0.41176	-1.597	-2.0655	-0.45715	0.49993	3.0865	-1.3227	1.8748	-0.59256	1.1138	-1.5593	-0.031973	-0.50626	3.1342	-1.4804	-0.55732	-2.8353	-0.87523	1.3852	-1.6555	1.1759	-3.4254	-0.8438	-2.1446	-1.1395	-2.3175	-0.62795	1.1388	-2.7199	-1.157	1.1752	-0.04726	-1.4068	1.9965	-1.3695	-0.48828	-0.80763	0.36904	-1.759	-2.865	0.37467	0.18154	-2.5341
-12.305	-13.638	-11.855	-13.078	-15.112	-13.847	-14.065	-13.052	-10.177	-12.667	-16.513	-15.924	-12.913	-16.212	-13.415	-13.84	-15.061	-13.662	-15.021	-16.308	-11.466	-12.733	-15.246	-12.778	-12.737	-13.426	-12.652	-16.435	-13.859	-12.14	-12.204	-15.306	-14.082	-13.453	-13.438	-11.145	-13.02	-12.61	-13.465	-11.285	-14.815	-12.678	-13.041	-15.067	-14.418	-16.573	-14.556	-11.319	-12.474	-14.847
-9.0947	-7.8983	-9.692	-7.4716	-11.998	-10.756	-12.269	-6.1733	-8.2192	-7.8842	-9.3529	-11.065	-8.9007	-11.054	-7.5194	-12.756	-9.3685	-8.095	-11.52	-10.247	-5.1202	-6.7549	-11.098	-4.1641	-7.1295	-9.648	-10.566	-9.6482	-9.4905	-11.475	-10.657	-7.1097	-8.6668	-8.6589	-3.9348	-12.21	-6.7923	-9.5915	-7.7233	-6.1678	-11.829	-10.614	-8.0044	-10.391	-10.458	-7.897	-8.0614	-6.6268	-10.216	-9.8831
-0.37385	-0.42167	-5.8846	0.67487	-3.1051	-2.1423	0.70879	-2.947	-4.0047	-2.5002	-0.22128	-0.8839	-1.1232	-2.0288	-1.5837	-1.5507	-0.46568	-0.55255	-1.0313	-3.7256	-1.2529	-4.3498	-2.2913	-1.3208	1.902	-3.5732	-0.29108	-1.446	-0.85684	0.13637	-0.45488	-3.2265	-0.13977	-2.9602	0.80411	-2.8044	-1.2958	-1.9239	0.046315	-2.9228	-1.9487	-1.0268	-2.3736	-0.13473	1.4456	-4.4922	-2.4783	-1.1383	0.96173	-2.0181
-7.3201	-7.7808	-6.1402	-1.9985	-6.3707	-3.9729	-7.196	-3.1847	-6.6171	-5.7821	-9.6404	-6.5329	-5.301	-3.5015	-4.7619	-6.1388	-8.1774	-6.3288	-5.6799	-5.3556	-7.5675	-5.2196	-7.4818	-5.4216	-3.8781	-5.043	-8.7394	-7.4844	-5.8519	-5.6031	-7.8323	-5.8994	-8.5002	-3.455	-8.5441	-6.7178	-2.0998	-5.9286	-6.0738	-4.952	-5.7126	-6.0977	-5.5585	-4.2483	-7.371	-5.7997	-4.3059	-5.5516	-8.2606	-8.412
0.83008	1.3357	0.49788	-1.1916	-0.52268	0.18389	0.42047	2.2394	-0.52802	-2.5859	-0.98895	1.207	2.291	1.3164	0.15752	0.91999	-1.1722	0.66222	-0.71165	-2.8925	0.13995	-1.2808	-1.2762	2.2816	0.70762	-3.2257	0.45019	1.023	0.3375	-1.0158	-1.3209	-0.91184	1.3739	-0.6498	1.4319	1.0598	1.7662	0.93281	0.38048	-1.8124	2.0745	2.2484	1.7771	2.035	0.087331	2.3124	-1.7506	-1.3188	-0.33776	2.9687
-6.7784	-4.7416	-7.6793	-10.331	-7.6616	-3.3199	-4.8642	-7.2457	-3.3301	-8.0871	-3.5269	-3.7815	-5.6891	-1.1649	-5.8524	-8.5387	-8.4708	-4.5552	-5.7332	-2.0097	-4.5692	-6.3376	-6.1969	-1.1268	-6.0304	-5.4483	-8.1714	-5.6155	-4.831	-8.5367	-9.5483	-5.2639	-7.0917	-10.293	-7.4379	-6.1555	-5.5861	-6.9779	-4.3189	-9.4052	-7.2222	-6.2288	-4.9685	-6.696	-7.0635	-6.2304	-7.4318	-5.5045	-4.4361	-4.7891
-1.8759	-0.52771	-1.0153	0.055647	-2.856	0.74592	0.049319	1.3705	1.3912	1.2404	3.1437	-1.5932	1.1171	-0.035734	2.9568	1.9883	0.12313	0.020448	0.0042609	1.6107	-1.8083	-1.7657	4.6104	-1.9453	-2.1709	0.54717	0.33855	-1.7739	-0.15072	-2.6147	-1.0964	1.0252	1.4877	0.90133	1.5763	5.8284	3.1004	-1.6114	2.9587	0.70786	2.3464	0.91848	0.19437	1.423	-1.6746	-0.72703	2.0253	-0.53355	-2.6824	1.5131
-5.4042	-5.7333	-5.5656	-2.8351	-8.6957	-3.3337	-8.2349	-7.1313	-5.0628	-2.086	-3.9857	0.10333	-4.423	-5.792	-5.2142	-4.234	-2.574	-3.9086	-3.8693	-5.2941	-5.7339	-3.6138	-4.5389	-3.0755	-6.0793	-6.5601	-8.4303	-7.7709	-6.2103	-4.7679	-5.3386	0.16971	-5.2285	-6.0323	-6.204	-4.8645	-7.3596	-7.0721	-5.7053	-4.3864	-5.4826	-4.4844	-4.8123	-7.7228	-9.0008	-5.8482	-3.0448	-6.1399	-8.2749	-4.4265
-8.8101	-12.666	-12.164	-13.47	-12.14	-11.098	-12.48	-12.782	-10.865	-13.293	-10.362	-10.861	-11.302	-12.142	-8.0484	-12.38	-12.162	-12.205	-9.1108	-11.242	-11.715	-8.5268	-12.621	-10.285	-9.4972	-9.1519	-13.376	-12.554	-13	-5.9674	-12.197	-9.926	-9.2004	-11.296	-9.1214	-11.139	-9.834	-10.521	-8.9712	-12.063	-10.424	-11.362	-14.075	-12.639	-10.287	-8.9658	-10.83	-14.194	-10.819	-13.929
-13.839	-10.728	-10.364	-11.508	-11.293	-11.725	-9.2188	-12.535	-15.123	-10.573	-11.496	-13.42	-10.957	-10.438	-10.152	-14.586	-12.78	-11.41	-14.783	-9.9147	-12.244	-10.223	-12.915	-11.046	-11.432	-12.281	-14.492	-10.307	-12.858	-12.913	-13.688	-10.982	-10.765	-8.3161	-10.248	-11.839	-9.7244	-11.569	-11.663	-10.6	-10.523	-9.1532	-10.19	-8.0622	-14.386	-11.441	-14.367	-10.238	-12.745	-9.3473
-0.36303	1.5497	1.3601	-0.7058	5.1437	1.0197	-1.2101	0.2273	-1.3355	-0.90763	0.40759	2.0077	1.023	-0.98512	0.50194	4.1653	-2.5189	0.68672	-2.115	1.6435	-2.5739	0.38606	-0.37318	-3.2338	2.9465	0.79088	-0.66697	-1.2894	1.7904	-0.79307	-0.85609	0.25301	0.99972	-1.4888	-0.15079	0.89017	1.5414	-2.3629	-0.85214	-0.59598	-0.45222	-0.68734	0.15602	0.98553	2.5953	1.5066	0.67687	-1.4069	-0.88457	-1.9516
-1.762	-0.34967	-2.626	-0.63336	-5.04	-3.688	-4.2904	-3.9764	-5.0961	-5.4463	-1.8705	-4.1098	-3.3172	-3.0916	-2.0428	-1.9946	-2.5249	-5.0036	-5.1641	-2.2031	-5.148	-2.0954	-4.3111	-4.1442	-2.1402	-1.7208	-5.5559	-4.5355	-2.1116	0.0034494	-5.0703	-0.52144	-1.6238	-6.3369	0.040415	-0.075069	-5.03	-3.5776	-0.84656	-0.58498	-2.3463	-2.6415	-2.2056	-3.2249	-2.5731	-4.9869	-2.723	-1.8079	-3.0997	-2.1436
-2.2812	-3.725	-2.492	-3.7401	-3.8492	1.594	-2.6063	-3.0377	-2.0845	-1.3583	-3.84	-2.9352	-1.7958	-3.6623	0.5683	-3.9316	-2.8945	-5.1939	-1.9241	-5.7662	-1.6952	-5.1438	-3.7633	-2.8141	-3.1327	-2.6272	-5.1155	-4.996	-1.945	-0.23825	-3.8574	-6.081	-3.9049	-4.5807	-6.329	-2.2913	-4.4617	-1.5659	-1.4581	-1.6227	-3.2435	-3.4894	-2.6422	-4.7291	-3.5238	-4.982	-2.2752	-5.5211	-4.5464	-3.6009
-12.28	-18.172	-13.824	-16.262	-16.839	-13.774	-16.815	-13.893	-13.369	-17.025	-18.235	-14.024	-16.015	-16.47	-14.649	-15.428	-16.773	-15.437	-14.263	-14.191	-16.168	-12.506	-14.186	-15.242	-17.407	-9.4087	-14.229	-16.156	-15.527	-14.693	-13.854	-10.231	-12.361	-12.328	-15.185	-13.126	-14.384	-15.561	-13.904	-15.574	-17.25	-15.949	-14.2	-16.593	-13.298	-11.347	-13.19	-15.648	-16.553	-16.709
-2.0092	-5.2385	-4.7319	-5.293	-4.7027	-8.0719	-5.763	-3.127	-3.9114	-6.3468	-5.9572	-4.1214	-3.2316	-2.9551	-4.9199	-3.0907	-1.9951	-4.8394	-1.9405	-4.9802	-2.6759	-3.6377	-8.598	-5.9574	-4.16	-4.9274	-6.0651	-4.6473	-3.8948	-5.6331	-3.0628	-3.416	-6.6047	-5.4884	-2.9546	-5.4545	-4.0936	-4.0415	-5.8061	-1.7886	-7.1643	-1.3783	-5.9302	-2.302	-6.2456	-5.9891	-4.417	-4.2503	-3.4834	-2.0584
-3.1427	-0.20503	-0.70372	-2.3964	-6.6398	-4.0937	-2.5155	0.33001	-2.7793	-3.8049	-0.69369	-0.28438	-1.7302	-1.9579	-2.0241	-1.2467	-3.9594	-4.1562	-3.778	-1.9958	-3.1487	-0.55465	-1.1195	-3.1735	-5.0368	-1.4348	-5.0002	-1.0133	-0.24846	-1.0329	-3.2447	-2.131	-2.0929	-1.6748	-5.2228	-1.8721	-4.6958	-0.87987	-3.3199	-3.8438	-3.9844	-2.6508	-0.49116	-3.0631	-3.3946	-2.1834	-3.7787	-1.4263	-5.9269	-2.2601
-3.6767	-1.6822	-3.591	-5.2676	-3.5317	-2.1977	-2.78	-0.43758	-3.4068	-1.4354	-4.05	-0.26819	-5.7728	-4.212	-2.6605	-1.3636	-2.7204	-4.4374	-3.1415	-1.2651	2.0321	-3.6457	-2.5078	-3.013	-3.7357	0.81392	-1.8737	-4.0531	-0.43455	0.17995	-1.8869	-2.5189	-0.63202	-1.6951	0.59178	-2.9246	-4.5793	-3.6907	-1.9321	-1.761	0.2092	-3.8622	-2.1376	-6.1086	-3.415	-2.2625	-4.4973	-2.1002	-2.6247	-6.3085
-3.4564	2.0886	-3.2954	-2.7677	-0.81144	-1.8927	-0.29494	2.3418	-0.42921	0.87159	-3.9928	-0.13896	-4.3616	-2.9978	-1.294	-2.415	-1.7824	-0.96767	0.51344	-0.12751	-0.88681	2.0997	-3.8222	-1.7092	1.4724	-1.7138	-0.38661	-2.1562	-2.744	-2.149	1.536	-1.6126	-1.4761	0.33407	2.6299	0.92155	-3.1568	0.15346	-1.0445	-1.0002	0.52816	-3.4244	-0.63271	2.6981	0.64682	-1.7282	-1.9804	1.5754	1.2358	-1.9648
-2.7792	-5.9798	-2.4085	-5.3074	-1.8782	-3.4633	-1.8803	-2.0564	-3.0392	-5.1749	-3.5694	-2.2987	-3.8803	-5.2149	-1.7389	-4.1299	-3.348	-1.2522	-3.0835	-3.2411	-4.2376	-3.1522	-4.7816	-1.8497	-5.0301	-4.3741	-0.84523	-2.4729	-6.7258	-3.2679	-1.2929	-3.3206	-3.4291	-3.8149	-4.4046	-4.5313	0.15463	-0.32167	-3.9812	-6.1451	-4.7739	-3.9769	-3.1431	-3.5552	-3.1364	-5.056	-4.1318	-4.8768	-4.3768	-4.9758
-7.5295	-9.7756	-11.593	-10.3	-11.093	-9.6704	-10.973	-10.296	-14.177	-12.099	-13.152	-13.352	-11.203	-7.9563	-12.202	-10.566	-14.655	-9.4036	-10.034	-12.035	-10.567	-9.3954	-8.1186	-5.2497	-12.785	-9.7352	-10.326	-14.217	-11.825	-9.0729	-11.189	-11.6	-11.913	-9.8568	-10.384	-11.921	-11.732	-12.631	-9.2542	-10.628	-13.215	-9.9177	-11.935	-12.304	-11.503	-11.322	-8.5974	-9.0917	-7.5981	-10.757
0.38382	-4.6938	-1.7565	-5.3474	-3.2693	-1.7563	1.7868	-3.3554	-2.1574	-3.6021	1.8568	-0.57559	-1.7069	-0.92266	0.23428	-0.14796	-0.20271	-0.74391	-2.5904	0.9206	-0.76518	-0.36251	0.55877	1.3763	0.54002	-0.40072	-2.924	-2.7821	-0.65994	2.8697	0.90036	0.19826	-0.47233	-3.7099	-0.95406	1.2731	0.48422	-1.8964	1.1219	2.7048	0.075363	-1.6308	0.58578	0.45612	-2.1625	-3.661	-3.2453	0.69693	0.34691	-2.8828
-1.5977	-1.1202	-2.0783	-0.6629	-5.437	0.77574	-5.1287	-3.7782	-3.8864	-7.0262	0.18284	-1.5428	-4.2127	-3.0445	-5.2315	-0.62597	-3.6357	-0.61229	-2.0198	-2.6128	-1.5841	0.49917	-5.6305	-2.6744	-5.3882	-6.2436	-2.4095	-1.8223	-1.5643	-1.5533	-1.5642	-3.3793	-2.65	-2.1154	-1.1106	-2.1204	-0.36001	-1.1336	0.82651	-3.3636	-1.9912	-4.2223	-3.8087	-0.64006	-4.0229	-1.967	-2.3837	-1.9575	-1.6131	-3.6013
-3.9243	-0.44647	-3.8551	0.22553	-0.98971	-4.5254	-4.8133	-2.3406	-4.3427	-2.6676	-2.243	-5.0331	-3.3031	-0.4095	-3.172	-5.3474	-1.3522	-4.2909	-3.4767	-2.011	-2.3452	-2.573	-2.1022	-1.9523	-2.3426	-0.38828	-5.4561	-4.4504	-5.5886	-3.7488	-3.3385	-2.6919	-3.096	-2.8662	-2.1135	-3.2392	-2.6545	-3.1877	-6.3893	-5.4835	-3.9592	-4.7735	-3.8993	-4.8171	-2.0124	-4.4163	-1.4475	-4.8383	-0.89085	-3.4798
-3.1832	-0.061301	-4.3542	-1.7457	0.80261	0.3025	2.9867	-2.4811	-1.9325	-5.6702	-2.5781	-0.0060952	-0.5481	-1.4806	-0.5895	-1.0223	-1.1549	0.85886	-1.5228	0.84323	-3.1588	-2.8943	0.34743	-1.7299	0.74147	-1.8613	0.21322	-2.8931	0.25704	-4.3946	-0.41026	-0.19003	-0.77978	-2.4483	0.43557	-1.8169	-0.014919	-2.2202	-2.3539	-2.1475	-2.3503	-1.652	1.1917	-0.6197	-0.8151	2.584	1.1849	-2.3241	-1.3213	-1.8474
-12.792	-13.803	-10.44	-12.592	-14.189	-12.014	-11.383	-11.026	-12.715	-11.316	-10.413	-10.675	-13.355	-12.479	-12.8	-14.063	-11.291	-13.432	-11.512	-14.404	-10.395	-15.853	-12.204	-10.274	-9.4148	-9.5758	-16.611	-13.937	-12.609	-13.117	-11.751	-10.174	-10.507	-15.151	-14.26	-9.0569	-10.268	-10.511	-12.048	-14.45	-14.295	-9.486	-8.1768	-13.769	-10.849	-12.248	-13.732	-12.905	-11.002	-10.145
0.033224	-2.7496	-2.7612	-0.31245	-3.0863	-1.0608	-3.0502	-0.16944	1.8039	-1.0746	-1.1265	-3.6492	-0.2798	-6.5219	-0.9381	-2.8603	-2.2063	0.4333	-3.2965	-0.66339	-3.3638	-2.0833	-3.64	-3.1053	-3.8258	1.9579	1.689	-2.3022	-0.59625	-3.9725	0.62717	-2.1267	0.87288	1.8265	-2.1977	-2.1553	-3.2692	-2.6262	-1.1018	-3.2391	-2.7322	-2.4798	-2.0953	0.066265	-2.1664	-3.6451	-2.0601	0.11232	-2.9726	-3.8534
-7.6947	-6.6697	-6.06	-4.7057	-6.8444	-9.9112	-5.2798	-3.0763	-8.1581	-7.4675	-7.9072	-7.4109	-7.4774	-8.6706	-7.9587	-4.5784	-7.6493	-8.972	-8.3807	-8.6799	-5.8734	-9.1913	-11.299	-4.7455	-5.1972	-7.3932	-7.81	-4.2538	-6.7427	-8.5536	-4.7313	-5.2364	-8.8275	-2.9984	-8.8755	-6.8504	-10.775	-6.1953	-7.7209	-8.6465	-6.0575	-6.8923	-7.3793	-6.442	-7.4922	-6.4553	-7.5877	-4.4121	-5.8498	-5.2949
-9.7995	-11.523	-10.52	-9.6198	-8.8004	-11.579	-12.702	-9.7188	-11.63	-13.627	-10.11	-11.371	-11.813	-9.4799	-8.1662	-9.2787	-9.1831	-9.2983	-13.798	-10.397	-10.71	-9.642	-11.614	-12.831	-12.368	-11.258	-12.955	-13.664	-9.7703	-13.328	-11.062	-10.496	-8.7527	-11.875	-9.1354	-9.6301	-8.319	-9.6152	-13.59	-9.5972	-9.1383	-6.9089	-12.098	-10.828	-10.858	-10.125	-12.117	-9.2602	-10.459	-10.132
-2.2202	1.6141	-0.40941	1.8389	0.56002	-1.178	0.91038	0.71105	0.47875	2.568	0.23861	0.48416	2.1795	2.3298	-1.3337	-2.3278	-1.8551	-2.0601	2.2098	-1.0348	0.2522	2.9895	-0.4404	0.79891	1.8503	-0.096478	0.74231	-4.4958	-1.2654	0.80828	-0.27685	-0.72386	1.9843	-2.0825	2.372	2.4078	1.1019	3.8349	-1.2261	-1.22	-3.1939	1.9007	1.5803	0.41139	-0.41058	0.84608	-2.0639	-4.1205	1.597	2.9951
-10.401	-10.818	-7.5894	-9.9825	-11.719	-8.7825	-7.8812	-9.3742	-7.5525	-7.6917	-5.9628	-10.671	-10.077	-9.6757	-9.8201	-11.01	-10.462	-7.2399	-8.1072	-9.9701	-10.13	-9.5592	-7.1259	-9.4258	-12.985	-6.7976	-7.3031	-9.3361	-10.052	-11.206	-9.8113	-6.5498	-9.7005	-9.8206	-11.785	-10.799	-11.209	-9.7645	-10.338	-9.6382	-5.9305	-9.5023	-7.516	-6.0022	-7.6481	-8.7618	-7.8943	-11.682	-8.2438	-6.2322
-3.6416	-5.9055	-5.6068	-6.5402	-4.7143	-4.9926	-6.443	-1.8703	-4.3443	-3.3143	-1.2824	0.17118	-1.7997	0.13361	-3.1919	-3.0831	-3.8832	-3.9141	-3.7958	-4.2735	-4.0828	-5.4209	-3.9315	-3.6429	-3.0693	-5.0035	-1.7988	-3.6877	-4.141	-6.8697	-3.2002	-4.5471	-5.3733	-5.4583	-6.6702	-2.5683	0.00020338	-3.3712	-0.49071	-2.7242	-3.1683	-3.0163	-2.3283	-5.441	-4.9186	-4.6966	-7.3069	-4.5052	-3.2396	-4.7483
-18.378	-23.689	-22.982	-23.866	-21.129	-21.591	-18.665	-19.718	-21.622	-21.897	-22.683	-20.012	-23.815	-22.344	-21.05	-22.535	-20.614	-24.552	-18.727	-19.317	-23.576	-23.938	-23.674	-22.216	-25.372	-23.478	-24.862	-23.328	-18.288	-23.777	-22.888	-23.867	-22.282	-22.074	-20.834	-22.452	-19.197	-23.573	-24.237	-20.307	-20.416	-21.874	-20.857	-24.672	-20.417	-22.771	-21.672	-22.851	-24.666	-24.227
-5.0328	-3.834	-3.6797	-3.646	-5.4259	-8.8981	-5.4504	-6.2239	-5.0756	-9.0957	-3.4143	-6.3906	-7.3063	-6.6158	-4.9595	-5.6647	-3.5978	-6.8064	-3.7243	-7.4588	-10.199	-3.8718	-8.0735	-5.4676	-8.0034	-5.0825	-3.8134	-6.531	-5.9414	-4.9942	-9.3016	-9.6951	-3.0396	-3.8136	-9.0189	-6.6859	-7.205	-7.3533	-5.125	-4.4053	-5.7268	-5.1436	-2.4855	-4.746	-6.5736	-6.0812	-2.7715	-4.2753	-4.6057	-6.3744
-14.624	-12.365	-12.193	-12.765	-13.311	-12.324	-13.563	-10.277	-14.742	-14.571	-14.84	-12.781	-15.428	-14.466	-18.293	-14.935	-10.335	-14.477	-14.5	-8.5161	-15.45	-14.963	-11.334	-15.703	-16.139	-14.248	-12.596	-14.068	-17.202	-15.32	-13.033	-13.654	-12.832	-12.303	-12.058	-15.57	-15.632	-12.916	-11.674	-11.111	-17.043	-14.646	-13.466	-14.382	-14.866	-13.65	-13.309	-15.242	-14.271	-16.752
-1.6877	-1.8852	-1.3929	-1.0162	-1.0797	2.1089	-1.5029	-3.8515	2.8065	-0.99292	-0.47525	-2.5428	1.268	-1.3646	-3.5303	-2.984	-4.7308	-1.7095	-3.1557	-0.22366	-2.3175	1.5277	-1.1008	-2.5342	-1.8299	1.125	-4.0115	-1.7451	-1.6351	-0.018874	-2.5021	-3.5805	1.5466	-5.3673	-2.4081	-2.2212	-1.8291	-2.3815	-4.1016	-1.5658	-1.1961	-0.59611	-0.53674	-0.69987	1.7735	-1.4161	-4.6603	2.1782	-1.6826	-0.48634
-6.3532	-9.4428	-8.1163	-7.3231	-6.5629	-8.3932	-6.6096	-7.1947	-5.4076	-5.7182	-3.3175	-8.0111	-8.449	-6.4385	-9.8865	-11.479	-10.752	-9.3526	-7.7976	-6.8068	-10.067	-7.2516	-7.9179	-9.6694	-6.225	-7.3221	-9.8582	-6.042	-6.9541	-5.762	-8.3606	-7.1344	-9.6187	-5.1081	-8.4853	-9.4758	-8.8187	-7.7991	-7.2225	-5.8856	-6.8449	-6.3704	-3.9011	-10.121	-4.7539	-10.373	-6.5814	-4.4477	-6.5972	-7.6425
0.3742	-0.96122	4.4167	-0.52812	-2.094	1.3795	-1.8551	3.2704	0.81995	-3.9647	1.4478	0.39248	-1.4668	-1.345	-1.09	0.4489	-1.4422	0.96504	-2.8207	-1.5404	-1.8131	-3.9629	0.62026	-0.53799	-1.4311	-2.7437	-1.3482	-1.1762	-3.2736	0.087052	2.6458	-1.8027	1.0363	0.55258	1.9802	-0.66071	3.4603	1.6044	0.48994	-0.60947	-1.1878	2.4201	1.5622	-0.72163	1.4277	2.2023	-2.4703	3.3578	-0.92416	2.824
-9.7111	-9.0693	-9.318	-12.468	-10.812	-12.463	-13.636	-8.1877	-8.8022	-13.068	-12.282	-11.214	-11.895	-12.488	-8.78	-9.6619	-11.115	-9.066	-11.59	-13.112	-7.7385	-11.71	-10.805	-11.264	-12.451	-10.157	-9.8258	-12.544	-13.658	-12.285	-12.773	-11.806	-8.2476	-10.339	-13.143	-10.543	-12.197	-10.73	-11.065	-13.635	-11.95	-11.591	-10.611	-11.798	-14.801	-10.41	-10.863	-10.793	-13.124	-11.332
-14.135	-17.695	-15.239	-14.083	-11.839	-14.348	-13.058	-15.279	-11.332	-11.529	-13.898	-14.746	-12.212	-15.7	-15.647	-16.684	-13.84	-14.564	-17.104	-14.551	-13.231	-16.582	-11.782	-13.041	-11.777	-13.524	-12.342	-14.712	-14.029	-13.398	-11.59	-16.684	-14.355	-15.574	-14.618	-15.037	-15.044	-15.553	-12.918	-16.717	-14.727	-15.219	-16.278	-13.195	-17.673	-14.819	-12.499	-19.199	-15.291	-14.307
-11.161	-9.1603	-10.405	-10.876	-10.089	-11.181	-12.411	-9.7418	-10.744	-12.356	-10.309	-13.599	-9.843	-10.045	-10.393	-11.293	-11.641	-11.048	-10.867	-9.2341	-10.117	-12.733	-12.047	-12.274	-11.129	-12.668	-12.624	-10.104	-15.402	-12.708	-14.51	-13.717	-12.771	-10.388	-7.0706	-11.543	-11.122	-14.736	-6.8191	-10.05	-11.081	-9.8485	-15.056	-9.5884	-15.147	-10.181	-13.606	-14.809	-13.384	-12.002
-7.6765	-6.6542	-7.4031	-5.4804	-7.0938	-8.5037	-8.4327	-7.2983	-5.6717	-9.9157	-6.928	-5.5841	-6.4753	-8.2073	-7.7967	-7.2402	-10.16	-6.3154	-9.0362	-7.0534	-8.8822	-6.9852	-10.696	-9.2881	-6.6601	-9.6726	-6.3133	-8.3409	-5.5625	-7.1146	-7.1787	-5.4975	-6.2531	-9.6349	-6.8551	-11.22	-9.7958	-5.1996	-6.9218	-3.867	-8.1082	-8.6861	-8.1072	-6.2432	-8.0686	-8.643	-7.4989	-8.0762	-6.4969	-7.2509
2.9815	5.3715	5.923	3.1115	7.8594	4.2379	5.442	5.3845	2.5984	5.6386	5.3335	2.0644	2.8189	5.2906	3.3168	5.1232	2.4919	4.7517	7.2892	0.55418	4.5928	5.2107	4.7751	4.9545	7.0813	5.135	2.1637	3.6646	4.7685	2.7685	3.1294	2.8758	6.0137	4.5411	8.7593	2.569	3.1093	5.3312	5.5952	3.2968	3.3677	4.1422	2.1943	1.6892	0.9825	3.2472	4.1957	3.3521	5.709	5.6859
-4.047	-1.7643	-1.5475	-2.2394	-5.3892	-3.9187	-5.6356	-5.8649	-3.591	0.41113	-1.2936	-5.2618	-2.6949	-0.68368	-3.4543	-1.8405	-2.3968	0.18477	-5.9505	-2.8398	-1.9993	-3.9761	-2.924	-4.1694	-2.8772	-3.9376	-3.2694	-4.4435	-2.692	-1.382	-4.5857	-5.3122	-4.9444	-4.9533	-4.8117	-7.1691	-3.4155	-4.277	-1.5268	-2.1407	-1.508	-5.2353	-2.329	-5.077	-2.0133	-3.8763	0.30928	-2.8831	-7.1818	-1.3532
-14.262	-10.934	-14.865	-13.731	-13.101	-15.816	-15.001	-12.627	-13.233	-13.146	-14.404	-14.251	-10.377	-16.007	-13.853	-15.303	-14.083	-11.215	-9.6473	-14.816	-13.527	-14.808	-12.958	-12.543	-13.611	-14.303	-15.157	-15.803	-11.347	-11.896	-10.163	-13.859	-14.561	-10.987	-12.159	-13.298	-12.082	-14.01	-8.6925	-12.486	-12.032	-15.394	-13.08	-14.142	-13.664	-12.824	-13.559	-14.091	-11.433	-14.069
-1.1865	-2.9963	-1.4181	-2.2506	-0.56795	-1.4302	-0.50625	-0.33843	-3.542	-1.4521	-2.5541	-0.52919	0.078871	-4.3155	-4.0359	-2.0217	-4.5405	-2.6058	-1.6277	-3.3521	-2.8072	1.6783	1.0259	-1.8485	-3.3153	-1.7274	-2.8117	-0.61029	1.0532	0.87196	-2.1421	0.57594	-4.9391	-1.152	-0.56206	-2.6031	-2.8947	-1.1328	0.35515	0.51482	-2.7562	0.010015	-3.0897	-0.33038	-2.121	-1.788	1.994	-2.5115	-1.4203	-0.026793
-1.6506	-2.0761	0.51854	-3.6011	-1.2104	-0.079037	1.2395	-1.3583	-3.3415	-1.0062	-2.6798	-2.1404	-1.403	0.17953	-0.59408	-0.41584	-2.1999	-4.7699	-1.1124	-2.27	-4.2259	-2.5201	0.49868	2.4825	-3.0814	-0.74134	-2.3393	-3.0293	-2.0866	-3.0172	-1.6505	-0.92546	1.213	-2.7126	-1.8116	-3.1696	-2.0853	-6.1819	0.015847	-0.26734	-0.66928	-1.5667	-0.5168	-5.0794	0.84842	-0.27334	-0.45092	-0.48856	-0.79242	-2.0429
-7.0971	-2.5265	-5.7005	-10.187	-8.1259	-8.6879	-5.7998	-4.7965	-4.9632	-4.997	-2.8999	-3.9856	-10.224	-3.6192	-6.8014	-4.547	-3.6448	-6.8699	-6.2473	-8.2637	-7.2909	-5.7871	-6.1665	-7.0697	-7.8934	-5.8787	-6.8924	-6.2056	-4.6061	-9.5096	-8.5135	-8.2159	-6.2204	-5.1079	-6.0945	-7.4203	-6.0053	-6.7124	-8.2802	-7.4112	-5.2754	-5.2981	-2.9548	-6.4245	-0.91891	-6.7606	-6.5882	-7.1772	-5.7046	-5.7898
-6.7226	-3.5777	-5.0515	-6.6218	-4.5097	-4.8953	-4.8705	-6.1036	-1.9468	-1.8352	-7.3941	-5.6154	-2.1136	-3.1117	-2.8863	-3.3731	-4.2472	-5.4762	-5.293	-3.4638	-3.6728	-6.7768	-5.841	-1.7259	-6.1178	-4.6165	-3.1607	-7.3981	-2.5348	-6.0147	-1.3463	-3.2745	-2.4791	-2.9457	-8.7559	-5.3401	-3.4504	-7.1375	-3.591	-6.2397	-5.7759	-5.3848	-1.7173	-2.9126	-10.124	-5.513	-4.1961	-5.3441	-7.4211	-6.2979
5.983	7.3443	9.0897	7.7736	5.0153	7.3524	10.048	7.7164	8.0253	3.2146	3.6355	9.6199	10.928	6.4578	8.4384	6.7482	11.176	8.3155	6.049	7.6468	9.7509	8.6536	8.1383	6.6114	10.627	5.1651	6.5109	7.3086	9.9275	9.3483	8.3241	8.6792	8.9816	6.1216	10.51	9.4872	9.1111	7.6334	4.7359	6.6204	6.7536	10.747	6.1233	10.23	9.1666	5.5308	6.776	5.2399	10.521	11.235
-5.8411	-7.5469	-5.0572	-3.6777	-7.2981	-5.4518	-5.4111	-4.4844	-5.3804	-3.9496	-3.459	-5.7475	-4.8639	-7.1214	-4.2925	-1.9793	-4.3151	-10.053	-2.8793	-4.6739	-8.1205	-6.0507	-7.3395	-4.9163	-4.219	-6.0535	-7.1912	-0.19076	-6.7072	-2.7165	-1.8191	-3.8089	-3.994	-4.3535	-3.5384	-7.6559	-3.5805	-5.063	-8.5056	-6.9701	-3.1548	-4.1016	-4.8746	-8.1814	-5.4185	-7.705	-4.1972	-1.6509	-5.0318	-7.8431
-2.4242	-1.166	-0.5442	-0.42531	0.36458	-0.55145	1.1679	1.2043	0.7772	0.30725	-1.1149	-0.4972	-1.1226	1.2975	-0.58226	-2.6691	0.82607	1.1653	2.3944	1.9156	-0.85085	2.4152	2.5016	0.61707	1.1158	1.2121	-1.5409	-3.6922	3.2978	-1.9929	-2.8259	2.8266	-1.3749	-1.1201	0.75938	4.4397	2.7821	-0.67818	1.4046	2.3424	-0.56281	0.65982	-1.0805	-2.0188	0.79905	-0.41598	1.8765	1.4451	0.73984	-0.47165
-5.801	-3.7928	-2.5095	-2.4341	-6.3404	-2.7099	-3.4153	-4.6544	0.51967	-0.90646	-0.34161	-3.0955	-3.8362	-5.5427	-2.97	-5.3853	-3.1049	-3.9228	-5.0617	-2.4756	-1.7158	-5.3222	-3.4792	-3.2458	-2.2465	-4.403	-4.7265	-3.7009	-0.36284	-2.8278	-3.0629	-6.2361	-2.9848	-0.53649	-3.1742	-4.6375	-2.8647	-1.6299	-3.0294	-3.7761	-6.3187	-2.7597	-1.3296	-0.9334	-2.7003	-4.5696	-0.52973	-6.7935	-5.5034	-2.5703
-15.626	-12.046	-15.099	-12.946	-14.465	-14.472	-18.198	-15.199	-13.913	-19.391	-15.084	-14.251	-14.648	-12.913	-16.056	-15.602	-14.944	-15.668	-15.704	-15.939	-16.481	-13.804	-14.522	-12.507	-13.092	-15.799	-15.583	-14.294	-13.924	-14.285	-16.326	-15.136	-11.14	-12.823	-15.189	-17.024	-13.735	-13.27	-15.072	-12.245	-11.339	-18.642	-13.036	-17.966	-14.672	-10.971	-13.259	-11.749	-15.583	-15.974
-6.944	-11.315	-9.5776	-11.114	-11.273	-9.4094	-10.731	-12.292	-5.75	-12.414	-9.6539	-10.495	-9.7929	-6.5086	-8.3212	-12.816	-10.46	-10.241	-8.3753	-8.0803	-8.7497	-11.223	-12.94	-11.69	-7.055	-10.025	-12.812	-8.9847	-7.9839	-10.21	-9.122	-8.9741	-10.557	-11.226	-9.7587	-9.6674	-10.887	-8.4905	-12.018	-10.988	-11.006	-11.459	-9.8293	-7.5896	-9.9489	-11.097	-11.149	-8.647	-8.4453	-9.8916
-2.0849	-0.95375	-3.5773	-3.2039	-1.096	-3.5397	0.66905	-1.0895	-1.1559	1.0935	-1.2692	-1.0466	-2.612	-3.8413	-0.64927	-2.7649	-3.3974	-3.6926	-3.7942	0.7837	-1.3041	1.7238	-1.0046	-2.4985	-0.046346	-1.7574	-3.3728	-0.31554	-0.71073	-0.20238	-0.91339	-2.5001	-3.669	0.45843	-0.76145	2.3727	-1.5704	-1.8129	-0.76602	1.6514	-0.49714	-4.2881	0.10296	-2.9236	-1.5974	-3.7378	-2.3046	-3.3965	0.27615	-3.4891
-13.87	-15.639	-14.773	-16.842	-14.871	-12.926	-12.835	-14.815	-11.637	-15.683	-14.853	-15.693	-14.737	-16.263	-11.96	-11.863	-9.5801	-16.292	-14.717	-17.064	-13.397	-14.819	-12.528	-14.929	-17.046	-15.973	-14.562	-13.585	-12.885	-11.745	-12.631	-12.662	-14.421	-10.218	-13.275	-15.463	-15.757	-10.106	-14.83	-15.076	-14.516	-14.396	-16.804	-15.944	-12.746	-14.396	-13.143	-11.504	-14.546	-11.905
-2.647	-3.6355	-3.8971	-0.51244	-3.7316	-0.85593	-4.674	-1.0509	-0.47543	-1.007	-6.584	-0.92603	-5.1819	-4.9343	-3.261	-8.0945	-2.0017	-6.4528	-2.0963	-1.3599	0.053666	-0.1586	-1.2254	-0.44017	-4.3379	-2.9039	-2.8636	-2.4129	-2.5281	-4.045	-0.99441	1.0404	-2.7378	-3.1541	-3.4572	-4.9699	-1.4261	-5.2086	-3.0556	0.51005	-4.2794	-2.6708	-2.5748	-1.5859	-1.9184	-3.2273	0.13839	-3.9969	-2.8694	-3.6826
6.8781	8.9316	6.3225	10.817	6.4516	10.591	9.1625	10.447	10.261	7.9195	9.025	8.4944	7.4144	6.5275	10.282	8.679	9.9197	9.4423	8.2118	6.599	10.173	8.2287	9.1729	8.5443	7.3509	8.0355	7.9053	7.6175	10.128	7.0237	9.9937	11.489	7.0653	8.2819	7.2957	8.7821	7.8768	7.0994	11.015	11.886	9.2286	8.5479	9.2213	8.0913	7.0205	7.5874	10.379	8.4752	8.1889	10.165
8.4899	6.3375	10.64	13.632	8.8713	12.948	7.1459	11.345	9.5982	10.443	12.784	9.6445	6.4986	9.0263	10.979	13.83	9.7465	10.229	10.756	9.5007	10.946	9.5689	8.6652	8.9079	10.036	10.477	8.4999	13.246	10.161	8.46	10.604	9.8666	9.0657	8.9621	7.6719	10.105	10.926	10.007	11.832	10.768	8.05	10.525	6.5202	12.761	7.1042	11.84	7.7253	8.7177	9.5971	10.552
-12.238	-10.928	-15.479	-12.814	-12.993	-12.676	-11.528	-11.448	-16.279	-14.167	-14.17	-13.608	-11.395	-14.019	-10.003	-14.359	-13.521	-11.569	-13.456	-9.3511	-13.909	-9.5323	-11.236	-11.523	-12.816	-15.7	-13.106	-8.3414	-12.25	-11.853	-12.712	-9.4324	-12.465	-14.147	-13.663	-11.07	-14.966	-10.375	-10.417	-11.787	-11.758	-12.069	-11.908	-15.099	-12.558	-17.936	-12.845	-12.17	-14.736	-13.261
-22.151	-21.945	-20.16	-23.787	-24.554	-21.725	-21.916	-21.02	-21.216	-21.944	-22.523	-21.314	-18.045	-21.347	-23.181	-22.625	-23.086	-20.968	-23.035	-24.088	-21.431	-21.451	-20.363	-20.253	-19.417	-21.429	-24.674	-22.685	-21.913	-22.92	-23.23	-22.662	-21.877	-22.135	-21.085	-22.851	-25.988	-19.44	-20.574	-22.389	-22.256	-20.827	-19.837	-23.525	-19.632	-21.226	-21.888	-22.32	-23.556	-21.928
2.1481	2.0731	4.6579	2.5228	-2.211	1.9345	2.4662	1.8451	1.9415	-0.65114	1.6622	3.4656	0.13275	-0.009375	2.0737	4.8588	4.5857	-0.077249	-1.5992	-0.4073	1.8532	1.101	2.684	1.1849	3.8146	0.64539	3.2023	1.1111	2.2624	1.6128	-1.1819	-0.47878	3.9602	0.68114	1.2945	2.8621	2.764	3.2894	1.1834	2.4191	0.11587	-0.098364	-0.24437	2.6095	2.4421	-1.7137	4.0628	-1.1502	2.7724	3.3832
-22.181	-21.561	-24.536	-22.014	-20.398	-19.226	-24.965	-20.7	-19.946	-21.608	-23.277	-27.019	-23.519	-21.698	-22.502	-22.132	-22.253	-21.357	-21.936	-19.93	-24.584	-19.375	-19.399	-19.344	-20.72	-20.789	-21.235	-19.14	-22.027	-21.154	-21.436	-21.218	-25.863	-17.685	-20.982	-21.452	-22.991	-27.047	-19.004	-19.632	-19.51	-24.19	-21.311	-24.016	-19.817	-19.752	-22.937	-22.373	-20.716	-24.114
-16.19	-16.509	-13.604	-13.626	-14.805	-12.772	-14.962	-11.811	-17.082	-14.826	-14.042	-15.317	-11.905	-14.455	-15.2	-12.191	-14.91	-14.998	-15.92	-12.161	-16.066	-11.53	-14.743	-16.034	-12.059	-15.762	-12.944	-14.048	-13.718	-14.574	-14.852	-11.599	-13.469	-13.389	-12.331	-9.3496	-12.86	-13.895	-12.873	-13.949	-13.287	-16.657	-11.752	-14.916	-9.0997	-14.193	-13.353	-17.535	-13.171	-13.949
-1.079	-0.95241	-1.0725	-3.7986	-1.735	-3.2572	-0.89558	-2.1991	0.90359	-4.6344	-1.9086	-2.6061	-3.4523	-1.2595	-0.052043	1.4607	-0.62543	-2.3849	-1.4188	-3.3242	-2.9869	-1.1999	-1.6828	-2.275	-2.3955	-0.024915	-4.3311	-1.146	-1.7727	-3.3487	0.80654	-3.9537	-0.72644	-3.8202	0.4933	-1.6173	-2.251	-0.008423	-1.5327	-2.8068	-2.4403	0.70516	-1.3377	4.1591	0.24275	0.51759	-1.6729	-1.1623	-0.42249	-3.744
3.5003	0.175	2.0715	2.7272	1.1175	0.38588	0.23773	1.9221	3.596	1.2934	3.1736	-1.0694	1.2094	0.14838	1.4813	3.1349	0.90249	-0.20305	1.414	-1.0589	3.8334	2.8208	-0.022052	2.362	-0.82993	2.4262	2.6547	1.3178	0.48703	4.3222	-0.31964	2.7367	4.1338	0.38583	1.3596	-0.6185	0.65768	2.8721	0.36606	1.9131	0.40438	-2.3415	1.5974	0.33536	2.4305	-2.6307	1.4417	-0.49561	2.3857	-0.52273
-6.283	-6.82	-4.7424	-0.67442	-4.2714	-4.4022	-0.28038	-5.9394	-8.6077	-3.7373	-3.8914	-4.7609	-5.192	-3.2143	-3.1483	-7.1446	-4.0891	-4.0672	-6.5135	-3.3156	-2.914	-3.3489	-2.9356	-5.5414	-4.3143	-4.0643	-4.8562	-5.2351	-3.6151	-4.9361	-3.9856	-1.4583	-2.5326	-6.1768	-1.8216	-3.6606	-5.2905	-3.2046	-4.2764	-3.799	-6.3768	-3.8524	-3.4456	-6.4941	-3.125	-6.0895	-7.2501	-1.9249	-4.1497	-5.1765
-8.496	-9.6987	-6.77	-11.47	-7.8187	-8.299	-6.9202	-12.745	-9.1851	-5.542	-3.9062	-4.7576	-7.8382	-7.4893	-5.3609	-7.9014	-6.7283	-10.124	-7.8287	-10.926	-6.1106	-12.038	-5.739	-7.5981	-7.7422	-3.4432	-6.2398	-9.5288	-8.4636	-5.3803	-8.3043	-6.6425	-5.8673	-13.477	-10.79	-13.189	-6.1373	-8.425	-8.7752	-6.0131	-5.6751	-9.7893	-10.267	-6.7978	-7.645	-8.5618	-10.161	-6.743	-8.4461	-11.263
-11.133	-13.767	-13.184	-14.378	-12.915	-13.943	-10.986	-15.043	-10.894	-11.037	-12.468	-13.781	-15.816	-10.983	-13.22	-13.008	-10.725	-15.67	-14.564	-11.601	-15.918	-13.946	-13.053	-11.86	-13.508	-13.568	-10.533	-11.677	-11.992	-14.063	-10.818	-12.82	-11.255	-12.802	-13.395	-12.093	-13.913	-17.446	-9.4491	-13.508	-11.564	-11.996	-10.829	-15.679	-13.481	-13.249	-9.3261	-16.363	-11.288	-13.903
-5.0749	-3.7792	-5.0197	-4.8464	-6.7824	-7.4588	-5.8628	-8.8188	-5.9892	-8.8802	-6.7347	-0.17511	-5.0469	-3.937	-2.8829	-8.2546	-3.8425	-8.2928	-5.8438	-5.5783	-4.0137	-6.2657	-4.1197	-8.8461	-5.0073	-3.6818	-4.119	-6.9327	-5.5698	-5.6724	-7.5387	-4.1552	-6.5224	-1.2697	-2.7452	-4.4631	-4.8856	-4.3347	-5.8237	-7.3843	-4.6386	-6.8044	-5.5744	-3.7709	-5.6785	-3.1125	-2.326	-4.9664	-3.8349	-4.6893
-13.8	-10.843	-12.086	-12.746	-15.477	-11.201	-12.383	-12.433	-13.403	-13.098	-9.8807	-10.009	-11.255	-8.058	-10	-13.261	-10.269	-10.501	-13.339	-12.873	-12.11	-9.8901	-13.427	-15.116	-12.514	-11.443	-12.649	-13.209	-12.443	-12.81	-9.3648	-14.952	-9.3741	-12.522	-14.345	-12.051	-12.236	-11.624	-12.195	-10.676	-13.162	-11.25	-12.499	-10.505	-10.931	-14.682	-10.261	-10.279	-14.306	-8.9207
-4.8242	-3.1259	-5.8107	-3.0294	-5.2286	-2.5844	-3.4241	-5.9757	-5.7327	-5.7517	-3.8167	-10.777	-3.9739	-4.0793	-5.6296	-6.0673	-5.7869	-6.6704	-4.389	-6.8035	-6.1132	-4.4666	-5.7473	-4.1707	-5.8688	-7.3006	-2.2504	-3.5545	-5.4951	-4.5374	-5.0379	-4.2613	-5.1176	-6.0498	-3.9608	-7.16	-6.8414	-5.1181	-4.4939	-8.6472	-4.8317	-5.0467	-3.3137	-5.4238	-5.5218	-4.3226	-1.83	-3.9964	-7.4618	-10.371
-1.55	1.4261	1.8548	0.53332	-4.0378	-3.1618	0.23076	-3.3228	-0.95408	-1.3101	-0.59874	-1.7528	-0.81997	-3.4025	-3.1932	-0.7261	-1.779	2.5264	0.36374	-0.21351	-2.8732	-1.767	-2.7136	-1.1376	-0.86532	-2.1016	1.5174	-0.66121	0.25125	0.30362	-2.8662	0.98728	-2.7189	-0.31645	1.4893	-1.1647	-0.20934	-1.6071	-1.819	-2.1799	-2.5039	-2.1532	-2.7116	-0.31122	-0.45509	-1.514	-4.1477	-4.5334	-2.8596	-2.3774
-3.0717	-3.6015	-4.4175	-3.9111	-0.33166	-3.2409	-5.6246	-3.4604	-1.6212	-4.311	-2.2599	-4.1595	-4.2781	-6.8641	-2.8722	-2.78	-2.8635	-3.6207	-4.1372	-2.7058	-5.1513	-1.5397	-2.2959	-6.7514	-3.7733	-2.0956	-4.96	-3.7823	-3.3407	-2.2802	-3.9155	-6.7696	-4.8867	-5.8348	-2.1665	-5.9137	-0.49069	-4.3659	-4.8609	-1.0295	0.14558	-5.4997	-3.1809	-0.85569	-1.9115	-4.054	-3.8805	-4.4678	-3.6255	-3.997
-6.8669	-8.033	-7.7663	-7.4939	-9.8678	-8.1207	-6.5767	-9.4693	-6.4254	-8.9843	-11.595	-7.3854	-8.317	-10.769	-8.7316	-11.114	-14.866	-11.148	-8.945	-8.7986	-7.7547	-9.8356	-8.0833	-8.9513	-7.6119	-9.4631	-10.398	-8.3181	-8.1999	-7.6244	-10.508	-8.9316	-8.0833	-9.3014	-10.519	-8.1266	-12.155	-8.4054	-6.1006	-8.5655	-8.3331	-6.1397	-6.7332	-8.0296	-9.5796	-6.7297	-11.348	-7.8749	-5.6257	-7.4753
-14.678	-15.424	-13.642	-17.158	-15.164	-15.989	-15.189	-13.286	-12.233	-12.511	-12.539	-15.539	-15.655	-16.487	-15.261	-15.218	-16.57	-12.785	-13.848	-16.052	-15.817	-14.834	-13.517	-16.698	-18.41	-15.954	-14.446	-15.299	-13.941	-13.346	-17.361	-17.768	-15.55	-12.499	-13.863	-15.857	-12.314	-15.717	-12.75	-14.49	-15.284	-20.803	-11.689	-16.052	-12.779	-14.864	-15.263	-14.001	-17.149	-15.092
1.8161	0.4465	-1.8976	-2.9073	-0.80189	2.1922	2.8311	3.5903	0.51962	2.3676	-0.075449	0.83568	0.21821	-0.070851	-2.3735	0.98946	1.2169	-0.51027	2.1236	0.88086	3.8474	0.11874	3.9002	1.5398	2.1277	2.7083	1.2391	1.2642	-1.7706	4.7518	-0.83285	0.14687	2.1097	-2.3098	1.2332	5.6325	-1.6408	-1.4914	0.79972	3.3323	0.71828	1.055	2.3807	3.3469	2.3227	3.3815	0.9232	0.23796	0.011439	-0.25856
1.8991	-1.2828	-1.8525	0.77177	-1.237	-4.5946	-4.0187	-4.9126	-6.5569	-0.91699	-1.9383	-3.0691	-3.9764	-3.3311	-2.9256	-2.4358	-2.6727	-3.3997	-3.855	-1.8215	-3.1016	-4.6132	-1.9416	-1.4991	-3.7207	-1.7328	-0.86228	-0.95166	-1.8971	-6.594	-5.6899	-2.5897	-1.1472	-4.7195	-2.3144	-4.0354	1.4976	-2.1017	-2.7422	-2.9837	-6.5882	0.96328	-0.41191	-3.0209	-1.2563	0.19612	-2.6226	-1.199	-2.5537	-1.5535
-13.313	-9.3773	-14.546	-12.331	-13.526	-14.692	-11.788	-13.122	-12.606	-13.416	-12.503	-13.582	-12.149	-13.17	-12.311	-13.035	-12.64	-12.8	-11.117	-15.287	-14.09	-16.931	-15.334	-13.396	-12.64	-11.543	-12.709	-12.2	-13.105	-10.817	-13.227	-12.106	-11.442	-12.116	-14.541	-14.321	-11.876	-13.148	-15.193	-12.314	-10.442	-15.123	-12.809	-15.263	-12.354	-13.286	-11.816	-15.015	-8.3201	-15.233
-2.1888	1.0308	1.3139	2.3352	-2.3443	-2.5785	-1.0146	-0.56557	-5.3284	-1.0503	2.4534	0.62013	-0.40949	1.0578	2.0807	0.46684	-1.2928	1.8161	0.18378	-1.3194	-1.3243	0.57124	-2.0658	-0.60857	-3.4944	-2.2128	-0.56715	-3.5971	-0.088766	-1.6868	-1.3007	1.2717	-2.6496	-0.20624	-0.40951	-0.91078	0.40853	-1.2997	2.828	-1.297	-1.9121	-3.3079	-1.8485	-1.9571	-1.5675	0.72658	-0.21034	6.1344	0.75311	-2.096
5.3272	7.131	4.1784	8.3667	8.372	10.293	6.7153	4.753	7.4528	8.5025	6.3526	6.3496	9.0927	3.6132	7.2687	7.2506	8.6353	3.6584	5.3869	9.0964	6.8826	5.2481	5.1299	6.9284	4.4421	3.5608	11.988	8.4148	8.1046	7.743	5.4323	6.0546	8.2422	6.5679	10.595	5.2592	6.2844	6.4358	8.1027	8.2776	6.9014	5.1295	7.6407	6.8497	8.2206	6.3716	9.4333	7.1658	8.2612	4.1571
-10.932	-10.593	-9.9145	-12.005	-12.761	-13.528	-12.104	-13.003	-8.7432	-14.226	-12.88	-10.767	-9.749	-9.2488	-12.761	-11.547	-12.828	-12.271	-14.008	-10.451	-10.747	-12.236	-9.7456	-9.7758	-13.29	-11.302	-5.8575	-9.8536	-13.568	-11.303	-10.252	-14.585	-12.953	-12.57	-13.828	-11.334	-16.03	-13.136	-14.074	-8.539	-13.474	-11.796	-9.0964	-13.551	-11.467	-10.409	-13.992	-12.002	-9.6463	-8.8083
-7.3061	-6.2768	-4.1769	-2.5014	-4.0479	-8.8263	-5.1979	-5.1426	-4.4453	-4.8959	-7.0447	-4.7179	-6.4792	-5.7094	-5.2987	-3.5556	-9.4462	-4.1569	-5.9215	-5.6059	-8.7773	-4.7107	-7.8689	-4.1453	-6.0779	-6.4205	-1.3877	-3.0829	-3.9821	-5.1177	-7.5576	-2.6214	-6.2441	-5.1262	-5.7087	-5.8965	-5.2429	-5.4131	-6.2134	-5.3161	-4.6999	-7.593	-2.9831	-1.9925	-3.889	-9.7631	-3.9601	-3.1152	-5.6063	-5.8559
-14.921	-9.1991	-12.474	-12.006	-13.926	-11.435	-13.472	-11.028	-14.616	-11.487	-11.679	-10.863	-10.645	-10.109	-13.138	-12.074	-9.3061	-13.844	-8.6667	-10.194	-12.043	-12.655	-9.5401	-14.297	-11.245	-12.729	-11.086	-10.642	-13.682	-10.817	-13.279	-9.2014	-12.263	-11.998	-12.05	-12.179	-13.067	-9.7626	-11.857	-12.355	-12.414	-11.587	-12.029	-15.083	-12.653	-12.136	-11.896	-11.338	-13.798	-13.967
-10.491	-11.624	-11.005	-11.344	-12.329	-9.9536	-11.303	-11.341	-11.78	-11.395	-11.724	-12.108	-8.727	-12.364	-9.9757	-11.633	-10.498	-10.168	-11.437	-11.82	-8.7868	-15.425	-10.117	-7.6657	-11.06	-9.1784	-11.847	-11.964	-6.4943	-11.116	-11.986	-9.0226	-11.339	-12.132	-11.761	-13.756	-12.298	-12.065	-8.0892	-9.7202	-10.956	-11.634	-15.92	-11.232	-13.073	-10.371	-12.278	-10.446	-12.071	-10.045
-17.761	-14.619	-13.64	-13.226	-13.886	-11.089	-13.246	-14.89	-14.164	-15.159	-16.61	-15.53	-13.129	-17.617	-11.156	-14.173	-16.291	-13.806	-13.867	-13.294	-14.371	-15.031	-15.526	-12.475	-12.616	-12.251	-11.993	-13.916	-13.47	-15.417	-13.606	-16.566	-14.454	-13.236	-14.083	-12.034	-15.79	-13.722	-15.368	-13.577	-17.002	-10.723	-15.878	-14.289	-16.101	-15.099	-15.06	-12.965	-14.48	-12.385
-10.315	-7.588	-11.579	-3.3955	-8.4834	-4.7073	-3.2946	-6.9163	-5.0918	-4.8946	-5.9177	-9.8986	-6.7729	-6.9146	-3.4128	-6.9767	-8.268	-6.339	-4.7171	-5.9871	-4.5964	-5.5513	-6.3061	-4.5006	-6.4068	-4.4727	-7.851	-4.4741	-7.045	-7.1697	-5.5579	-6.4927	-6.764	-7.2146	-4.2846	-6.2452	-7.1093	-3.625	-6.3535	-4.4182	-5.9072	-5.4803	-6.9275	-6.0855	-7.7925	-5.1358	-3.0534	-3.0448	-9.4022	-5.4345
7.0737	2.5974	-2.3889	3.2831	3.2623	3.015	1.4627	0.88561	3.8927	-1.4224	1.0344	-2.61	1.513	2.0297	-0.49061	-0.12611	4.1756	2.0348	0.68711	2.3505	-0.068559	0.071093	1.8716	-0.039994	0.53728	5.7373	-0.45017	2.0969	2.2102	0.61613	-0.84431	0.066788	-0.52553	1.8743	2.4713	-1.1917	0.81652	0.53596	2.1472	2.5511	1.9057	-2.2475	-1.9217	2.561	1.2385	1.4108	1.2408	1.7779	2.9448	0.80999
-0.17799	1.3125	-0.90411	2.7673	-3.9238	2.1223	1.1616	2.0094	-2.0284	-0.50351	2.5527	2.134	1.0335	5.5923	2.4031	2.6064	1.876	1.3476	0.86407	3.9512	2.7054	0.87333	4.2092	1.7785	0.9153	1.55	0.97521	0.26122	0.3553	2.0804	2.5666	0.39041	2.3666	5.6233	2.3583	2.5553	2.9926	3.4555	2.2045	0.86863	2.8254	-0.37566	-0.3263	4.8648	-2.0365	-0.47963	3.2188	-0.93385	3.3105	1.9726
-11.367	-8.743	-12.374	-12.87	-10.5	-9.6139	-9.656	-10.893	-8.9391	-9.6667	-12.041	-10.774	-13.816	-12.087	-8.7329	-11.922	-9.1286	-10.821	-8.575	-6.3192	-9.562	-8.2747	-11.567	-12.667	-9.2051	-9.3412	-9.3464	-10.334	-9.517	-11.715	-8.6017	-12.411	-9.2604	-11.48	-11.676	-10.702	-12.363	-10.384	-12.734	-10.72	-13.011	-11.699	-10.647	-8.2319	-12.239	-10.01	-10.921	-8.1014	-9.9048	-8.7822
-9.2636	-11.713	-11.068	-11.982	-10.936	-11.435	-11.82	-13.811	-10.091	-13.25	-14.184	-10.569	-13.44	-10.57	-10.482	-12.42	-11.186	-11.352	-12.96	-11.315	-10.86	-13.851	-11.859	-12.45	-12.437	-15.048	-10.862	-10.322	-10.349	-13.647	-10.676	-11.123	-14.02	-9.5525	-13.78	-9.369	-12.665	-12.516	-9.8186	-8.6617	-11.267	-10.339	-12.051	-8.5318	-9.7993	-10.463	-11.913	-14.841	-11.871	-9.0221
-2.3048	-3.4534	-5.44	-2.4572	-4.668	-4.4846	-4.8266	-7.0903	-1.8022	-6.4423	-3.9936	-4.3722	-4.862	-3.1979	-1.1717	-2.3343	-2.9438	-2.2908	-5.109	-2.7548	-4.4604	-5.8156	-9.2084	-4.5783	-0.86028	-1.7071	-2.8792	-1.8799	-3.7587	-3.3971	-1.1331	-5.4832	-3.2165	-0.49584	-5.128	-4.5075	-2.725	-8.3076	-3.2182	-3.933	-5.2069	-4.0811	-3.0515	-3.5453	-7.2036	-3.6953	-3.9562	-2.6571	-3.4908	-3.8624
-7.3825	-0.0033103	-4.5453	-6.355	-6.8516	-3.9727	-2.8503	-2.0452	-6.6123	-4.7924	-3.8978	-3.0476	-4.4809	-2.2725	-2.9509	-3.2741	-2.545	-1.5257	-4.1749	-6.6349	-3.879	-4.4306	-6.8779	-6.8782	-6.8564	-5.8152	-6.9941	-0.55451	-3.4141	-3.8733	-7.1359	-6.4835	-3.4508	-4.3959	-7.5916	-4.2261	-7.0896	-6.852	-6.1088	-0.89607	-3.5401	-6.3804	-6.7271	-3.7338	-0.46774	-5.6208	-3.3661	-4.9011	-0.63879	-3.2252
-2.8794	-2.2562	0.27672	-3.665	-1.4379	-1.6731	1.9187	-3.694	-1.1932	0.54282	-0.86648	0.66719	-2.7797	-4.4225	-3.5445	-1.4903	-0.97903	-0.5735	-3.8051	0.80212	-2.6999	-4.3398	-1.3927	-3.8635	-0.1607	2.4198	-4.1009	-3.0056	-1.2253	-4.2433	-0.098145	-1.2372	0.64798	2.5924	-1.2817	-3.0272	1.901	-3.7102	-2.5549	-1.9628	0.12589	-2.3005	-3.2729	-2.0108	-3.2322	-0.40365	2.449	-4.4832	-5.196	-0.25355
2.5164	3.1082	-1.5225	-0.781	1.1905	2.1069	1.7405	0.86555	1.2556	1.7791	0.78443	0.68075	2.681	-0.1089	-2.1231	1.888	1.3266	-1.1277	2.7527	-2.4349	-1.1686	-1.5099	2.5507	-0.90886	-1.0959	0.83538	1.1987	0.41468	1.7159	0.87399	3.4725	-0.88919	2.4811	-0.79594	-0.19928	1.4176	4.0171	-1.7624	1.076	0.30804	-1.1413	1.609	-0.86239	-0.99687	-1.0351	1.3823	2.6366	-2.3295	0.096654	-0.30461
-13.276	-11.532	-13.949	-13.024	-10.263	-15.36	-14.71	-12.439	-12.075	-15.362	-13.025	-15.489	-12.979	-10.022	-13.08	-13.564	-11.393	-12.481	-12.261	-13.651	-11.542	-13.118	-15.314	-14.968	-14.969	-12.892	-14.557	-18.353	-12.9	-11.442	-14.414	-13.247	-12.63	-13.024	-13.129	-12.718	-9.7551	-11.242	-13.47	-13.773	-13.986	-13.715	-17.681	-14.809	-11.158	-10.281	-14.349	-14.233	-14.224	-14.399
-2.6595	-6.1309	-2.5583	-3.5477	-4.1426	-3.8564	-6.3032	-2.2849	-2.1858	-7.1312	-2.6244	-2.9324	-3.8428	-5.622	-4.1766	-3.2089	-2.5002	-7.5859	-2.0573	-2.2875	-2.5918	-5.0727	-4.2669	-0.70059	-4.6195	-7.0359	-2.6857	-2.0264	-2.3295	1.2914	-5.853	-3.0561	-2.8807	-1.5906	-3.4139	-3.6349	-4.4315	-1.9976	-3.6326	-4.0074	-0.2857	-3.6131	-4.7488	-2.9391	-2.4644	-1.781	-4.2498	-3.5191	-3.1153	-6.6953
-20.402	-20.146	-21.841	-20.107	-19.251	-16.85	-20.292	-20.128	-17.655	-21.2	-20.429	-21.795	-23.844	-18.724	-21.691	-16.473	-18.962	-19.956	-22.07	-19.904	-19.873	-17.571	-20.795	-21.848	-21.31	-22.645	-19.643	-19.376	-20.362	-18.975	-20.101	-22.673	-24.012	-23.357	-18.07	-20.188	-20.872	-23.414	-20.331	-19.401	-20.665	-18.041	-20.514	-22.387	-21.987	-22.046	-21.721	-23.687	-21.59	-21.905
-1.5078	-2.1992	-4.8643	-0.033063	-2.1828	-2.5277	-3.4389	-3.3061	-0.72618	-2.1161	-3.67	-2.9081	0.068113	-1.5248	-2.1657	-4.9159	-1.8776	-0.77264	-2.5533	1.1901	-3.0964	-0.44628	-1.9466	-2.5516	-4.1123	-1.9021	-2.0202	-3.207	-0.72352	-5.3973	0.014549	-4.2146	-1.9806	-1.2105	-3.6904	-1.4247	-2.6037	-1.8983	-2.7471	-1.2849	-0.6264	-3.9222	-0.67574	-1.7222	-5.7242	0.078949	-1.829	-3.315	-3.4733	-3.1192
-13.026	-13.932	-9.439	-11.579	-13.747	-12.495	-12.117	-12.725	-11.331	-15.064	-11.851	-15.089	-13.242	-9.0738	-11.44	-14.298	-15.685	-13.304	-11.328	-13.52	-14.968	-11.114	-13.994	-15.134	-12.588	-10.026	-10.863	-9.4395	-10.795	-13.744	-13.983	-13.918	-12.344	-12.242	-12.338	-12.198	-11.998	-13.368	-14.816	-11.441	-9.4576	-12.601	-10.378	-12.243	-11.171	-10.714	-11.073	-13.37	-12.677	-12.726
-6.3684	-9.1871	-8.3853	-7.8716	-5.932	-9.4475	-7.1865	-6.3464	-12.357	-11.1	-7.07	-12.309	-11.818	-5.7661	-7.3073	-5.3472	-7.614	-8.202	-5.5652	-7.0049	-6.6217	-9.635	-7.9962	-8.7556	-8.2581	-7.9365	-9.178	-9.4048	-10.26	-11.215	-6.5397	-7.1367	-8.26	-7.4851	-9.653	-7.1658	-7.4387	-7.9335	-6.27	-9.6196	-12.001	-9.8522	-6.9643	-9.4484	-8.9942	-5.9999	-9.5374	-10.861	-7.4842	-9.4438
0.65452	-1.7593	-1.2147	3.3319	3.0003	2.7737	2.0357	4.5517	2.9073	1.763	-1.5709	2.7747	2.3143	1.7347	1.3515	-0.97078	0.099777	0.53914	2.2258	2.0158	0.88247	3.3057	3.5912	0.49929	7.1299	4.5196	3.5556	0.48658	0.79228	3.445	4.5846	-3.0649	1.1225	1.7729	-1.7406	0.61811	-0.28125	4.8246	-0.15883	3.6827	1.3281	4.7135	5.6402	2.0134	4.0039	0.56867	3.0624	2.233	1.7916	1.0925
-0.4027	-4.0223	-3.096	-4.0236	-0.88264	-1.3102	-2.8256	-2.6169	-0.1941	-6.5909	-3.4642	-0.79828	-3.1586	-1.3984	-2.0881	-3.1555	-3.1884	0.24353	-0.55679	-4.6009	-0.69782	-3.1622	-0.26162	-4.352	-4.7355	-4.5261	-1.4216	-2.4538	-2.2805	-2.9954	-7.3881	-3.8562	-3.362	-2.9584	-4.2841	-0.58663	-4.6899	-0.47154	-2.0607	-4.4709	-3.1592	-2.5129	-3.7038	-2.2123	-5.4995	-2.2528	-2.2046	-4.1194	-4.2252	-0.58488
-10.902	-11.594	-10.903	-6.5497	-9.9603	-9.9816	-9.3316	-8.6726	-8.1724	-9.0291	-13.241	-12.842	-9.1194	-9.4764	-10.88	-9.1137	-10.118	-7.9288	-13.109	-7.6177	-10.264	-10.221	-9.4926	-7.887	-9.6425	-5.2836	-6.6209	-7.4691	-7.4473	-10.675	-9.8122	-7.4925	-11.099	-10.67	-8.9403	-8.8269	-12.921	-6.4158	-11.174	-9.3576	-7.0781	-8.9995	-8.8855	-9.4296	-9.865	-7.6871	-11.335	-9.3891	-9.4192	-10.269
-5.4582	-2.9245	-2.4656	-3.0415	-4.8876	-1.7454	-5.7476	-3.4315	-3.4988	-5.4227	-7.4585	-1.4738	-1.9297	-2.1426	-2.189	-2.2731	-4.075	-0.73532	-3.5101	-0.59534	-3.5459	-2.6357	-5.2164	-3.9889	-2.1368	-1.0205	-3.2946	-4.2706	-1.4195	-1.723	-6.531	-2.2385	-2.8784	-3.409	-3.2212	-3.8246	-5.5002	-2.5279	-1.5275	-1.6238	-3.7571	-1.7843	-2.4968	-2.89	-5.1312	-2.1722	-3.4205	-3.5013	-1.1573	-1.2245
1.8566	4.1042	4.3627	3.2741	2.8722	0.5989	3.3714	4.8324	1.4251	1.4131	0.028143	4.5553	0.93911	2.0673	0.78182	1.4517	-0.93647	-1.1158	3.341	0.096714	1.7204	4.0053	1.7471	5.4648	1.8984	1.2856	1.6873	2.0972	0.81008	0.82358	-0.86725	3.823	2.4425	5.0366	1.0781	3.2233	6.1424	0.77811	0.90955	-2.2614	4.532	3.7959	1.2019	2.9081	3.8474	0.29479	0.95537	4.2924	2.7657	-0.33694
-0.53639	0.9842	-1.6261	2.2691	0.60785	-4.8143	-1.1446	1.9909	-0.75289	-1.2381	-0.33565	0.53635	-2.8165	-0.74445	-0.26879	-3.6691	-3.1996	-0.70327	-3.6689	-0.48348	-0.38242	-0.65894	-1.2044	-1.1105	1.7497	-1.1106	-1.5257	-1.289	-0.3967	-1.9948	-1.6479	-1.9086	-2.5602	-1.435	-1.5873	1.3873	0.64353	-3.931	0.02883	2.6178	-3.6917	-1.0095	0.53232	-1.8164	-1.2551	-2.4568	1.8189	-2.9783	-0.39201	0.81864
-11.661	-11.853	-8.531	-8.7409	-11.538	-7.4823	-9.786	-10.395	-9.9426	-11.107	-11.326	-8.2425	-8.2908	-8.888	-9.6543	-9.7872	-10.733	-8.0249	-10.75	-11.136	-12.474	-10.426	-8.3167	-7.0865	-9.2654	-7.1072	-9.9472	-7.3477	-11.686	-4.8698	-8.2301	-7.0366	-9.968	-11.385	-10.835	-11.017	-7.0275	-8.7429	-8.1604	-7.0573	-8.4728	-7.2709	-11.742	-9.355	-10.592	-11.012	-10.6	-8.4435	-9.4691	-10.451
-14.471	-13.519	-11.938	-15.432	-9.7327	-15.308	-11.16	-11.337	-9.9193	-10.883	-13.052	-12.752	-12.848	-10.163	-13.041	-10.645	-10.816	-10.722	-12.27	-14.819	-12.017	-9.6302	-10.192	-13.253	-12.247	-11.349	-10.827	-10.158	-14.442	-16.172	-9.7952	-12.907	-12.606	-13.638	-11.813	-12.01	-12.49	-10.151	-13.717	-9.1737	-13.528	-11.668	-9.6208	-14.552	-8.6434	-12.091	-8.7794	-13.848	-14.295	-11.809
-12.957	-13.25	-13.009	-13.562	-14.368	-12.815	-16.697	-13.587	-12.413	-12.817	-14.958	-12.165	-14.047	-14.027	-9.7638	-11.372	-16.725	-10.865	-13.305	-15.418	-13.273	-14.307	-14.263	-10.857	-9.8902	-12.708	-15.237	-11.622	-8.7739	-13.544	-11.797	-14.251	-10.189	-12.601	-12.857	-13.853	-14.674	-15.332	-13.603	-15.212	-13.827	-14.243	-8.9644	-10.278	-13.794	-16.181	-15.182	-11.265	-14.371	-11.444
2.1526	3.939	4.2875	3.8743	4.4419	-1.1458	2.6817	0.15462	1.4866	2.9836	1.8189	1.3224	0.79517	5.131	1.841	3.0255	5.1602	-1.5437	2.3736	1.0059	2.8786	4.3207	0.63019	2.311	1.156	2.7631	2.3086	1.8502	2.9649	2.3522	2.638	0.45698	2.8498	4.2201	2.2701	0.91581	-2.0084	3.4685	3.5221	4.7744	3.0555	2.0517	4.057	0.0824	5.4516	3.2498	2.5532	1.6636	1.8416	1.0564
-0.85783	-1.5602	-2.4479	0.91183	1.9005	-0.54059	-0.88219	1.1232	-1.6781	-0.068297	1.1514	-2.2436	1.2017	-0.39956	-0.50261	-0.52093	2.7652	0.39882	2.718	1.4677	1.6695	-1.7808	0.91067	-1.9124	-2.6014	0.10241	0.4848	0.65925	1.5103	0.15376	3.4655	-2.4613	0.44988	-4.8565	-3.4186	-0.2057	-0.72236	-1.1174	1.3121	-0.064671	-0.64953	2.644	-0.53787	1.074	-2.7938	-1.596	-3.7769	-1.7052	-3.4874	-1.2195
-14.276	-16.319	-11.334	-12.017	-13.617	-15.466	-13.532	-14.247	-9.5879	-14.968	-13.931	-12.167	-13.15	-15.616	-13.588	-12.952	-11.486	-15.383	-10.284	-10.532	-14.524	-15.139	-15.748	-11.105	-11.881	-13.679	-12.594	-13.292	-14.024	-13.403	-16.071	-15.173	-13.883	-14.686	-10.656	-15.078	-12.533	-15.171	-13.293	-11.458	-13.749	-17.712	-13.431	-16.424	-15.717	-13.926	-13.118	-13.626	-14.188	-11.899
-11.253	-9.5625	-6.6134	-7.5012	-9.0636	-8.9607	-11.761	-8.6724	-9.1981	-11.05	-11.696	-8.3709	-6.3917	-7.1896	-8.597	-8.2254	-10.804	-11.723	-9.5167	-10.154	-7.3569	-9.577	-9.3609	-9.8686	-6.0651	-10.784	-8.9951	-7.7998	-7.9305	-7.3564	-10.355	-9.0976	-11.218	-8.9714	-9.6257	-8.4719	-8.7363	-8.8849	-10.618	-11.242	-8.4866	-7.8673	-9.6416	-7.6814	-8.0091	-11.05	-7.8277	-6.9496	-11.544	-8.547
-3.4529	-1.2251	-2.8044	-3.5027	-2.5746	-6.0467	-3.5563	-4.0265	-4.492	-3.6297	-2.1487	-1.0497	-5.2389	-2.3224	-5.3835	-3.7614	-3.4782	-1.9688	-0.99847	-4.0737	-1.5954	-2.0736	-5.3492	-2.6574	-2.8347	-2.7624	-5.374	-2.9143	-6.331	-0.11303	-2.8715	-3.3558	-3.94	-1.4856	-4.6107	-3.2046	-3.9606	-5.689	-2.3084	-2.8046	-1.4197	-4.6026	-5.1666	-3.6738	-6.5863	-1.626	-2.1691	-3.6599	-2.7669	-4.1386
3.2465	3.2987	-0.22973	2.3574	2.0825	0.16303	2.7542	-0.017585	2.1888	2.7661	4.0765	3.3771	2.8599	1.9321	1.7567	5.0935	1.1024	4.0634	3.9222	2.3526	4.0929	1.0473	1.3522	2.3323	3.5768	6.8608	-0.19714	2.7086	4.7974	2.333	2.1151	-0.19518	4.3271	3.809	5.7966	2.9555	1.9859	-0.29272	3.3202	0.75806	-0.31013	4.3275	3.1209	4.0419	4.3555	0.57281	4.5614	1.9309	0.86117	3.9649
-15.233	-14.445	-14.857	-13.05	-11.425	-12.436	-14.644	-15.021	-8.7566	-14.199	-13.444	-13.545	-13.55	-14.883	-16.846	-12.329	-9.9957	-14.686	-17.187	-13.471	-12.313	-14.808	-12.291	-11.5	-12.456	-14.075	-16.407	-14.119	-13.242	-11.468	-14.26	-13.414	-15.362	-12.216	-15.749	-15.436	-16.193	-9.9031	-14.612	-15.762	-13.019	-14.515	-12.902	-11.671	-12.328	-14.669	-15.825	-14.988	-13.995	-12.22
-4.5979	-2.8511	-4.5342	-1.4882	-1.6312	-3.2315	-4.1719	-5.4987	-1.597	-4.1423	-5.3342	-1.766	-4.3251	-2.6573	-2.8418	-3.2265	-5.0739	-2.8995	-6.3858	-6.0042	-2.0299	-2.8859	-4.5252	-0.13047	-8.5411	-1.0955	-2.2346	-6.9863	-5.4298	-3.9974	-5.3594	-1.3032	-2.1873	-4.0178	-7.5255	-2.069	-4.1023	-2.3945	-2.9324	-3.6091	-4.9534	-1.3015	-5.0662	-3.4727	-2.7545	-5.0293	-3.7073	-6.9819	-4.6667	-5.373
-12.097	-15.519	-14.089	-14.116	-12.829	-14.053	-10.195	-13.479	-15.805	-13.456	-14.24	-13.89	-11.615	-13.743	-14.63	-11.844	-9.4348	-13.048	-13.622	-12.535	-10.776	-15.603	-15.065	-14.566	-12.84	-16.81	-13.013	-12.615	-12.334	-10.501	-11.044	-13.48	-13.557	-15.056	-14.599	-12.253	-14.342	-14.02	-13.202	-11.422	-12.262	-12.95	-15.143	-14.314	-14.337	-11.944	-17.6	-14.58	-12.569	-14.127
-10.815	-12.495	-10.764	-8.6388	-12.549	-12.595	-12.518	-15.2	-14.025	-9.1099	-13.453	-10.537	-9.5947	-10.324	-14.087	-13.146	-11.986	-9.42	-10.929	-11.901	-11.801	-14.017	-11.359	-12.921	-13.561	-13.72	-12.772	-10.522	-11.691	-9.4066	-12	-12.575	-13.858	-10.354	-15.067	-12.382	-12.983	-12.207	-10.786	-11.648	-10.499	-9.5013	-10.738	-11.572	-13.124	-10.307	-7.4146	-10.168	-11.156	-13.404
-21.13	-23.058	-18.026	-21.932	-21.205	-19.158	-20.942	-19.734	-19.327	-20.223	-19.998	-24.856	-19.624	-19.279	-19.569	-20.728	-24.456	-19.783	-21.188	-16.437	-20.554	-19.253	-20.043	-20.157	-18.371	-23.248	-21.053	-18.918	-24.605	-21.488	-20.132	-19.762	-19.503	-18.885	-19.535	-21.354	-18.106	-18.375	-22.366	-21.278	-22.411	-19.664	-19.031	-21.564	-18.804	-21.053	-21.043	-20.351	-20.597	-20.17
-0.95945	-3.0384	-2.1891	1.5826	-1.0744	0.5814	0.23379	0.014512	-1.127	-1.2762	-0.80898	4.3799	-3.4427	0.54426	1.4127	0.3042	1.279	2.8803	-0.35987	-0.89952	-2.7592	-0.1461	-2.4997	-1.3283	0.34114	-2.9539	0.62366	-1.4404	1.733	0.87917	0.5614	2.6542	2.9083	1.2131	-3.6798	-1.4993	3.4913	0.62525	0.88265	-1.1085	0.82769	-0.36958	-1.4169	-1.0077	-0.61542	-0.68764	0.41077	1.9725	2.839	-0.75677
-12.577	-11.138	-12.358	-11.71	-13.375	-9.7153	-10.668	-13.15	-10.345	-10.354	-12.864	-11.796	-13.078	-12.964	-11.382	-10.627	-8.8175	-10.091	-10.734	-9.3873	-8.5266	-11.89	-12.951	-11.645	-12.962	-7.9051	-9.8887	-9.7702	-10.043	-12.749	-12.057	-8.1558	-11.608	-11.535	-13.866	-11.226	-7.7338	-12.638	-12.899	-9.5925	-11.996	-11.666	-8.2454	-12.963	-12.588	-11.131	-9.2885	-13.485	-11.073	-8.6077
-2.4927	1.0956	-2.5068	-3.6888	-1.4064	-0.61489	1.9255	-3.4642	0.40576	-1.2036	-1.9784	0.054371	-1.2855	0.10306	-2.8141	-4.9018	-1.9985	3.6924	-1.6243	-0.30703	-2.0813	-3.4487	-3.5659	-0.51725	1.1476	-2.4888	0.12194	2.8446	-2.2862	-2.3563	0.2944	-3.8862	-1.4814	-1.8018	1.1666	-2.4657	-2.6358	-0.55932	-0.9256	-1.1229	-2.5065	-0.96031	-3.1854	-3.4874	0.33207	-4.9523	-0.18354	-3.5276	0.76632	-3.0423
-0.79618	-0.60151	-2.4189	-1.4327	-3.5167	0.75981	-2.4251	-1.3516	-1.4452	-0.68056	-2.3546	-0.19677	-3.0687	-2.1217	0.78268	-0.56098	-0.91586	-2.2359	-0.34162	-3.1961	-0.33794	-0.76622	-0.13013	-1.7846	0.81896	-1.4139	-0.10956	-1.8395	-1.7839	-1.3161	-1.0854	-1.3533	-1.983	-2.7584	-0.91915	-3.79	-2.2294	-3.215	-1.8549	0.31316	2.3933	-3.8305	0.92557	-0.28959	-2.0324	2.0874	-1.5154	-1.4776	-1.7633	-2.3237
-2.8767	-6.6954	-3.6941	-7.0747	-2.6491	-6.2242	-5.9758	1.2655	-4.56	-1.5583	-1.9658	-6.7068	0.14814	-6.3404	-1.4221	-7.7398	-0.081318	-4.2432	-3.5378	0.040579	-1.8565	-3.6219	-4.1232	-1.5831	-3.3313	-0.72188	-4.1341	-3.169	-1.9387	-4.2264	-2.6669	-3.6112	0.88742	-0.57453	-2.124	-3.9851	-3.9121	-2.3013	-2.8735	-3.4732	-5.6792	0.036292	-4.6723	-1.8637	-3.7563	-5.9355	-3.3569	-3.5121	-1.7628	-0.64348
1.0988	-2.1208	-0.9228	-1.7025	-1.8491	-1.466	0.072737	0.96436	-0.98485	-0.42066	-0.48333	0.74811	-3.1792	-2.2318	-0.28542	-3.4507	-3.4546	-2.1084	0.12134	-1.1365	-0.082201	-3.2845	0.32506	2.8767	0.79764	-0.69644	-1.8796	0.43014	-4.4931	0.598	-1.3399	-3.4778	-1.9353	-2.7789	-0.98085	-1.7367	-2.2451	-1.6001	-1.6053	0.11549	-2.8356	-3.5302	-2.3341	-1.1596	-1.6867	-1.1432	-3.3929	-3.9332	-0.86749	-0.66358
1.1494	1.5134	3.3168	1.4629	5.9934	2.7672	3.6161	4.058	1.1781	-0.28927	2.2864	3.1822	5.4228	0.21196	8.6447	6.6389	2.906	2.3078	4.9078	2.6814	1.2088	2.091	3.2741	4.2026	1.0681	0.88076	-0.60201	2.3899	5.3116	6.2165	4.109	4.13	0.40864	1.981	1.8165	2.0333	2.1625	3.315	2.3886	3.458	5.3796	4.3894	4.3102	2.7011	5.3619	2.3891	3.059	4.2563	3.8518	0.022363
-3.9799	-8.6405	-4.2668	0.35191	-2.7817	-4.9081	-1.5579	-1.1991	-4.8823	-3.4336	-7.0664	-7.3864	-3.4434	-4.4019	-2.621	-0.9863	-4.2401	-2.0453	-2.6639	-2.1557	-5.4225	-5.3854	-1.6074	-2.4757	0.4638	-3.802	-2.1906	-4.328	-5.5722	-2.201	-0.32343	-3.3149	-5.1291	-2.2292	-6.0975	-1.2382	-1.7309	-3.1609	-4.5064	-5.6545	-1.1717	2.2168	-1.8396	-1.3937	-4.0814	-3.3045	-2.9593	1.2091	-3.7447	-4.8334
-1.4563	-4.2197	-0.78697	-3.8769	-4.2368	-5.864	-0.59064	-1.1637	-0.22732	-3.3946	-1.7019	-1.1458	-0.74289	1.3761	0.16752	-0.83645	-0.70949	-0.14093	-5.9193	-3.6648	-2.5663	-2.5224	-4.8817	-0.18503	-2.0977	-3.6929	0.18865	0.45312	0.68497	-4.5147	0.0074114	-0.90547	0.56593	-2.6321	0.11759	-1.1101	-1.7875	-0.32385	-1.0385	-2.5291	-1.7026	-0.11594	-0.13742	2.8312	-4.1622	1.2384	-0.2257	1.4657	-4.042	-2.738
0.88342	-0.71278	2.3511	-0.52458	2.1411	2.1175	2.2428	-0.43405	-0.16717	-3.4812	-1.4629	0.085573	3.985	-3.1512	-3.0933	0.079687	2.3765	1.613	2.8799	-5.6182e-05	-1.1689	1.5362	1.2048	-0.30594	2.3964	1.1219	-1.2716	-5.2415	0.79791	3.8126	0.10844	-0.98055	2.524	-2.3419	-1.7024	-0.33289	0.051859	-0.00071159	-1.8418	5.6489	-1.0973	0.072587	1.3089	2.4593	1.0113	2.4982	-0.60726	0.73208	-0.56943	2.8344
-0.45161	2.2261	-1.7294	-1.4808	-0.73305	-0.79743	-0.55701	-0.43713	0.68848	-1.2808	0.34635	-0.87509	0.59964	1.8104	-1.4671	-3.8114	1.5004	-0.58352	2.4347	-1.2832	-2.5746	0.97213	1.902	2.0607	0.12746	-0.095792	1.7336	0.39746	0.94568	-2.7115	-1.2205	-2.7961	0.019877	0.82445	-2.3742	-0.88307	-2.4291	1.6041	0.1404	-2.0602	-1.8707	1.5116	-2.6816	1.2858	2.1472	-3.2977	-0.80445	-2.2066	-0.78894	-1.0992
9.1329	4.9169	7.0196	8.7374	9.3259	7.7597	6.0855	7.4794	6.8275	3.7855	8.0341	6.5164	7.4064	6.0724	6.7217	7.6849	5.7114	6.6056	6.1689	8.9417	8.3975	7.8262	8.0067	3.9036	6.9837	6.8969	8.4757	8.9331	6.6218	5.0797	7.9052	5.7785	5.1497	7.0766	4.6938	7.2278	5.9297	4.4309	8.4286	9.0606	9.6396	5.0143	6.1726	6.912	6.4005	5.6841	5.8935	9.7287	6.663	5.4097
-4.7481	-3.7328	-4.6087	-2.6574	-5.8117	-6.6609	-8.2152	-4.6225	-5.4151	-3.7196	-1.8743	-3.1033	-6.7727	-3.4502	-5.0028	-3.9468	-3.2063	-6.3527	-5.1892	0.073941	-2.7233	-9.3361	-5.6524	-5.0038	-4.8191	-4.335	-6.9566	-3.1706	-4.4398	-6.575	-1.7832	-3.8677	-8.7022	-2.8673	-6.5467	-4.2381	-4.0309	-3.9303	-6.1658	-5.3444	-6.7222	-0.59245	-3.8023	-3.8179	-5.0378	-1.5512	-4.8775	-4.5703	-3.4722	-0.62639
-7.8538	-8.8092	-8.9129	-7.951	-7.0042	-9.7713	-6.4632	-7.2612	-8.1471	-6.0816	-8.7129	-13.355	-6.8691	-8.1709	-4.9616	-7.3496	-7.8664	-10.318	-3.7085	-6.8889	-7.5543	-8.2192	-8.3833	-8.7496	-7.1376	-6.1168	-6.5954	-6.8832	-3.3026	-7.8059	-7.8858	-5.5556	-6.4173	-8.4247	-6.1643	-7.187	-7.4898	-7.3255	-7.1729	-10.323	-8.6559	-7.5397	-9.2035	-8.2266	-9.3082	-7.4216	-4.7906	-9.2998	-9.2538	-7.9887
0.40121	-0.89747	-1.7603	3.9248	-0.89753	-3.0983	-0.25706	3.084	-0.44801	0.64529	-1.1313	-1.9043	2.6934	1.5239	1.6365	2.5253	0.24825	1.2301	0.79736	1.8482	3.7941	-1.3167	2.4289	0.66918	0.42972	0.59757	0.65141	-0.96664	1.0933	-0.23617	-2.8014	-0.77733	-2.5906	1.1265	-1.2834	0.80346	-0.02625	1.501	-0.027495	2.9051	2.1667	-0.54621	-0.6282	-1.2635	1.0875	-1.389	-0.025588	6.112	2.5685	2.5625
-10.14	-11.912	-11.004	-12.281	-12.326	-10.432	-12.903	-10.249	-12.738	-12.397	-11.013	-13.549	-13.541	-10.603	-15.418	-10.01	-11.597	-11.112	-9.4795	-13.507	-13.792	-9.9097	-14.459	-13.509	-14.687	-9.2275	-8.9456	-11.522	-12.867	-13.295	-7.5721	-12.779	-11.011	-13.012	-13.123	-10.365	-10.338	-9.9658	-10.715	-11.286	-11.795	-12.014	-9.3167	-10.506	-10.978	-11.735	-12.505	-14.174	-12.733	-13.133
-2.2512	-2.218	-3.6837	-4.2641	-2.301	-2.706	-2.6506	-2.746	-2.6451	-6.2279	-6.3467	-4.0025	-2.5709	-2.196	-3.8724	-2.142	-4.8599	-5.8216	-2.7472	-2.388	-3.7896	-5.415	-2.2734	-2.313	-3.0436	-4.8446	-3.8171	-0.36801	-4.9823	-4.933	-0.1001	-3.4495	-6.7412	-2.508	-4.0042	-0.014362	-5.9502	-2.0622	-3.9708	-1.6065	-4.9598	-3.6737	-5.15	-3.8265	-3.9315	-4.3802	-4.8899	-3.542	-3.7252	-5.3567
-5.7956	-2.5562	-1.9842	-0.11889	-3.383	-2.7277	-3.0135	-1.3852	-1.0435	-2.2888	-2.4338	-0.75619	-3.0273	-2.8135	-0.65285	-0.59565	-0.40436	-3.8595	-1.333	-4.612	-5.5498	-0.50751	-2.7348	-3.1449	-3.2526	-3.1127	-3.9681	0.32684	-0.62399	-4.2808	1.5023	-4.6383	0.84241	-1.2757	-4.6814	-3.6509	0.82456	-2.4284	-4.3544	-2.666	-3.7785	-3.8501	0.02517	-2.5093	-0.049793	-2.121	-1.4615	-2.6071	2.1013	-5.1695
3.083	-2.3404	1.6445	4.3291	-0.11953	4.6051	1.3447	5.7062	0.00079347	2.6255	0.35605	2.8463	2.2436	-0.29768	6.0611	-1.25	2.7001	2.0911	1.4712	0.61273	2.4126	0.75852	3.0513	2.1287	1.0496	1.619	3.47	-1.1876	1.8507	2.083	0.13585	2.3862	2.8091	-3.7163	0.25194	2.0587	-1.4985	1.9682	-0.33053	1.1621	0.38005	4.2183	-0.19924	-0.9078	1.3891	0.91789	0.021695	3.0111	-1.0474	3.1349
-2.6624	-6.0094	-3.6994	-1.3867	-2.8858	-2.7034	-3.588	-2.8319	-3.2826	-5.2859	-5.0895	-5.8941	-4.779	-4.7244	-6.5355	-0.96014	-2.4613	-1.7668	-2.6524	-3.0187	-2.2463	-6.7841	-3.7626	-0.9111	-3.6851	-5.2215	-3.866	-1.5464	-1.7917	-3.1707	0.65265	-3.2299	-5.2272	-5.1666	-3.3445	-5.6184	-2.5101	-1.3713	-6.7751	-3.2504	-5.0444	-1.7255	-3.9165	-4.1542	-4.1525	-3.5215	-4.5434	-6.0347	0.46125	-3.1121
-3.0095	-1.853	-0.26851	1.2131	-0.82328	1.6605	0.79441	0.70566	-1.0286	-0.27406	2.0604	-2.691	-3.0254	0.28468	-1.1677	1.0163	-0.9987	-2.8064	-0.6688	-0.45199	-0.49446	3.1386	-1.6224	-1.5316	0.64751	-0.77093	0.73825	1.8602	2.2459	1.8866	1.8722	-2.1728	-2.1342	0.17752	-2.3008	-1.5454	-1.0286	-1.6871	-0.35022	1.5837	-0.012559	-1.3236	0.33404	1.086	-2.2693	1.847	-1.2541	1.1848	3.8064	-0.42203
5.0625	2.6667	5.2362	4.3617	7.9651	3.7484	2.668	5.7739	4.7477	7.0182	3.6716	3.5631	3.0189	4.6031	6.5548	5.1191	7.0053	1.9452	4.8472	4.1864	2.8732	-0.67762	3.3598	2.9662	5.7542	1.2731	1.3218	5.1422	2.3699	2.137	4.152	4.1305	4.6676	5.1612	5.567	2.1109	4.1107	4.5191	1.7365	4.5088	9.3014	1.8037	2.3035	2.1262	6.6875	6.7761	3.8839	2.0464	3.4782	6.6496
-4.552	-5.8894	-6.1305	-3.7117	-1.19	-1.8021	0.80239	-4.3784	-4.1421	-2.3425	-5.4027	-1.7154	-3.3377	-2.43	-7.9021	-4.035	-4.4365	-6.6587	-0.60673	-2.9063	-3.3407	-1.1108	-1.0823	-3.67	-3.1608	-0.40893	-1.959	-2.5982	-0.069104	-2.2096	-4.6318	-3.321	-4.7953	-3.0783	-3.7379	-1.1737	-1.2658	-5.2074	-1.0366	-4.6556	-5.8865	-3.2944	-4.2802	-2.4366	-6.1055	-1.6483	-1.9576	-2.4161	-2.9496	-1.3719
-14.575	-15.005	-14.065	-12.854	-10.721	-15.912	-11.541	-10.265	-14.963	-13.347	-11.807	-10.963	-9.8385	-11.002	-14.363	-13.262	-13.128	-9.6164	-14.162	-14.046	-11.086	-13.816	-12.485	-13.601	-15.825	-11.914	-13.049	-13.469	-11.729	-9.9833	-12.058	-12.49	-12.798	-13.725	-11.601	-12.365	-11.785	-14.956	-13.172	-12.105	-9.3025	-14.323	-15.259	-11.766	-12.932	-16.38	-12.233	-14.764	-11.851	-11.44
6.9481	4.895	1.733	3.2156	3.4082	2.7625	3.6841	4.5067	1.6345	2.7592	1.6169	6.1077	5.3713	0.91873	3.5501	2.2171	5.6163	3.7001	4.3043	3.1712	0.88673	1.5274	2.9974	3.5526	1.6259	1.6352	3.2753	5.1878	3.1555	6.1313	2.0801	2.4356	3.2727	3.1535	4.5524	1.5962	3.5655	-0.034768	1.9329	0.0060055	2.6643	4.072	5.0635	3.7953	7.3301	1.7531	5.6537	4.7242	2.3573	5.5263
5.2917	-1.7023	3.1886	2.5214	3.1798	0.36466	-2.1021	1.7558	0.91929	1.2239	-0.062603	-0.88474	-0.42112	2.144	0.57496	0.5301	-1.5641	-0.54315	0.78352	0.053834	3.6039	2.2536	1.0201	1.8123	0.73188	3.893	-1.2352	1.4224	-1.4807	0.7598	2.6683	1.3691	0.13099	1.3993	0.8929	0.91769	0.62803	1.1078	-2.3016	0.38992	2.1057	1.4795	2.8717	0.29859	1.5278	2.856	-0.77174	3.3489	2.4855	2.072
-0.3271	0.067078	-1.6911	-0.060025	-0.53772	-1.1865	-1.8079	0.95476	-2.5198	-1.4754	-2.3596	1.7194	-5.0442	-3.2569	-4.767	-1.4599	0.44452	0.46605	-2.1565	-1.2249	-3.3223	-1.5378	0.064419	-0.14438	-1.9284	-1.28	1.8099	-0.56813	-3.0856	-1.8348	1.8308	0.93973	-3.3744	1.9124	1.3258	-1.0149	0.2292	0.56991	-1.6906	-1.3705	-2.7442	0.37844	-0.34761	0.43257	0.95425	0.33471	-3.9486	-0.40251	-0.93474	-0.82743
-3.4171	-1.2985	-2.3614	-1.8762	-3.1912	-0.61301	2.3034	-1.3865	-0.39816	-0.29902	0.49025	-2.9298	-3.1378	-0.090602	-4.5695	-6.4172	-1.0404	-0.77106	-1.4018	-0.72173	0.080452	-0.7809	-2.1207	-1.8069	-2.202	-4.2	0.28647	2.0104	0.59253	-4.253	-1.1373	-1.2112	-2.1416	-1.3359	0.19333	-1.1853	-3.5418	-3.7848	-1.2027	0.61323	-2.2411	-0.30656	-2.8679	-3.9377	-1.7641	-1.9263	-0.59917	-1.6947	0.093033	0.30005
-3.1597	-3.003	-5.118	-3.1248	0.047741	-1.6269	-0.61704	-1.4388	-2.8555	-5.472	-2.4805	-2.4214	-1.1235	-2.7875	-4.6184	0.76332	0.20761	-6.8133	-0.87163	-1.3026	-4.9328	-1.1968	-3.1538	-2.2508	-1.0322	-1.4129	-6.1083	-1.6606	-2.9506	-5.7907	-3.1504	-2.3713	-3.0171	-6.3231	-6.0699	-5.6322	-3.5034	-6.4906	-5.7123	-2.2918	-0.94372	-4.6119	-1.8093	-2.3169	-5.2172	-1.7911	-3.1591	-2.2664	3.4484	-1.2071
-7.4285	-5.8765	-8.7917	-3.9701	-5.4936	-7.885	-6.354	-12.192	-4.9105	-5.8255	-6.4376	-5.1617	-6.2168	-11.108	-8.8684	-7.0887	-6.6707	-6.7554	-5.6232	-7.8676	-8.5452	-7.7476	-6.391	-11.338	-7.6044	-6.3769	-9.232	-9.766	-10.247	-7.4147	-6.6032	-10.152	-7.0348	-9.2954	-7.0749	-6.9513	-8.2338	-3.7653	-8.5038	-6.2295	-5.3693	-6.7037	-4.2226	-6.9327	-7.2096	-8.9311	-10.963	-8.5642	-3.8552	-8.588
-22.762	-21.622	-20.483	-21.54	-19.798	-19.055	-20.426	-21.291	-23.049	-24.616	-22.601	-20.186	-23.402	-23.418	-21.441	-19.969	-22.242	-21.564	-20.575	-25.03	-21.052	-21.695	-22.68	-24.298	-23.504	-21.221	-23.451	-25.421	-20.759	-21.73	-23.293	-20.875	-20.062	-21.98	-22.735	-20.863	-22.936	-22.295	-22.083	-20.679	-19.256	-21.302	-21.999	-21.902	-21.64	-24.162	-23.336	-22.52	-21.752	-19.482
-10.016	-9.1693	-9.4628	-10.315	-9.6273	-14.994	-10.156	-9.5208	-13.047	-7.1227	-13.986	-11.561	-12.313	-10.713	-8.5337	-10.97	-9.3213	-13.756	-8.2519	-10.699	-10.587	-7.7113	-6.1313	-11.889	-7.6645	-7.9436	-10.877	-8.2121	-10.353	-8.6718	-9.1359	-11.974	-11.647	-11.562	-9.6172	-12.045	-10.961	-9.1966	-11.349	-11.303	-10.256	-11.684	-7.7769	-11.44	-9.1068	-8.0972	-11.546	-10.221	-9.6337	-10.671
-0.97098	0.20884	0.39799	-0.53203	-0.15327	1.0226	-0.40839	-2.0864	1.2944	-0.59876	-1.6968	2.5941	0.26165	0.891	-0.90348	-1.3621	-0.68066	0.49304	-1.8481	2.3403	-0.87032	0.32609	-0.44488	3.2287	1.4205	1.4643	1.0553	-2.1587	2.6132	1.7168	-1.9067	0.076295	0.58481	1.6421	0.57306	0.81608	-0.81622	-2.2526	5.0907	-1.2404	-0.75042	-0.84304	-2.0343	-3.2757	-1.7988	-2.3727	0.0066249	-0.34189	0.16744	-6.1795
0.57645	0.62654	1.5249	2.2816	2.8713	2.6679	0.01067	0.59843	2.0205	-1.1781	1.9521	0.37535	1.4092	1.5626	5.0669	3.2149	2.969	0.38568	2.2158	2.428	0.19718	0.33374	-1.0671	3.8803	4.9356	1.1929	0.92113	0.44195	-0.16194	1.0323	2.9004	-0.58276	0.38497	3.4605	2.0808	1.1509	3.4663	-0.034557	0.90911	2.4676	3.5417	1.493	3.1322	1.0224	1.4615	1.5632	3.1761	1.3627	1.1976	-0.5136
-23.962	-20.795	-20.103	-21.86	-21.792	-22.356	-23.593	-23.989	-21.095	-22.35	-23.135	-22.863	-22.013	-23.859	-21.304	-18.821	-23.254	-20.798	-21.941	-25.779	-20.717	-23.453	-20.489	-20.918	-22.517	-21.048	-21.787	-25.655	-22.335	-21.46	-22.718	-20.264	-20.617	-21.451	-21.858	-21.117	-23.827	-23.125	-22.537	-20.51	-24.576	-23.428	-21.81	-19.612	-23.694	-21.289	-24.547	-24.863	-23.643	-21.645
-0.29571	4.0187	2.19	0.029637	2.4421	-1.1815	2.4307	5.2996	2.5769	1.7146	3.3625	1.8073	0.65812	-0.16104	0.59444	1.326	1.4742	0.70666	-0.93342	1.5645	1.4871	-0.53922	4.1687	2.8414	-1.2488	-3.1164	0.81256	1.2604	2.4427	-0.757	0.95667	0.86322	3.7327	1.041	0.12086	2.2203	6.273	-2.5112	3.3387	0.11251	0.55441	2.0973	-0.64785	1.0337	3.9209	1.5755	2.3308	1.8269	2.5475	2.9316
-8.6362	-8.8523	-8.9804	-5.5665	-12.283	-6.8017	-6.6457	-6.6327	-6.0616	-6.7439	-8.5825	-4.2562	-8.219	-5.5377	-5.415	-7.6478	-4.6513	-8.061	-7.0349	-5.6098	-7.7372	-7.6668	-9.8968	-2.9084	-4.8228	-5.0579	-6.9642	-4.9298	-6.5536	-4.2547	-6.5312	-4.8591	-5.9787	-5.4721	-6.627	-6.8356	-7.1636	-3.9643	-6.1626	-4.3975	-7.8381	-8.0588	-5.8303	-7.3471	-6.0483	-6.1221	-3.0973	-5.2153	-8.1021	-7.7903
-11.724	-8.4169	-8.6118	-10.485	-8.7232	-7.2908	-7.1174	-6.1144	-5.9842	-11.694	-8.743	-8.3728	-9.676	-6.8079	-6.8939	-9.6833	-8.8072	-9.3056	-10.17	-9.4858	-9.2284	-8.5987	-7.5703	-8.5928	-6.0062	-8.3745	-10.208	-8.343	-6.7673	-7.926	-5.7923	-8.2121	-5.984	-7.5629	-12.027	-10.576	-8.1366	-9.7022	-10.217	-9.5378	-8.4117	-11.53	-9.8679	-6.3487	-6.6983	-8.721	-9.6624	-9.7924	-9.2014	-10.035
0.93147	1.3365	0.46134	0.39525	-0.28727	0.65298	0.93889	-0.26447	3.1274	0.052744	-1.0905	2.7802	-0.92795	0.65216	0.45546	0.90934	-2.5957	1.6517	-0.3842	-1.1471	-0.37627	0.84931	-0.35626	1.773	-4.5223	-1.6822	0.5553	-0.57481	1.3388	-0.15093	0.79701	2.1469	-0.62913	-6.5496	0.58697	1.3641	-1.1276	2.2501	-2.8027	-0.97959	-2.175	2.0198	2.2582	-0.92393	-1.15	-0.62939	4.4253	-1.2776	-0.29864	1.2561
4.5585	4.9139	7.4215	8.1843	7.816	6.8599	5.1254	4.3237	5.7762	8.8954	8.6781	6.6846	4.9184	4.5853	9.4681	7.3053	6.7837	4.4596	5.6549	9.0715	5.236	5.849	6.6954	3.812	6.7922	7.1788	5.6968	7.4329	7.6357	6.05	5.6808	6.5912	5.9373	6.9013	4.2605	5.8935	4.8103	8.0753	6.7223	9.19	5.4875	3.7231	3.9492	7.0544	5.9193	6.4006	3.5992	6.911	7.2822	6.3539
-4.8293	-0.54055	-3.8238	-1.6073	-2.4076	-2.7763	-5.0677	-5.0634	-0.89269	-4.5619	-5.1969	-4.9958	-1.5287	-3.5288	-4.0594	-2.5308	-1.3805	-3.8306	0.013906	-2.8325	-4.2141	-3.7101	-6.0414	-7.3915	-3.7322	-5.176	-1.2491	-2.1973	-2.1166	-3.385	-3.0726	-2.2471	-0.079679	-2.9685	-1.3375	1.4313	-6.2003	-6.3701	-3.0689	-1.6826	-3.3253	-4.932	-3.6399	-4.3937	0.022049	-1.9985	-2.9466	-3.956	-1.7247	-2.8125
-19.523	-21.539	-21.515	-22.464	-22.998	-24.652	-23.321	-22.002	-21.403	-21.155	-25.508	-23.252	-23.734	-20.549	-22.925	-24.956	-22.171	-22.915	-23.03	-25.127	-20.631	-23.414	-23.069	-21.178	-22.449	-22.567	-20.258	-21.848	-21.442	-19.982	-24.453	-24.582	-24.32	-24.478	-23.068	-21.66	-24.148	-21.959	-21.328	-23.571	-22.412	-17.672	-20.438	-18.259	-21.096	-23.833	-21.348	-22.009	-23.296	-21.543
-1.6095	-2.8036	-1.0725	-3.9132	-3.0786	-4.3487	-4.1348	-0.18066	-2.8418	-1.7206	-3.9634	-2.2942	-2.4706	-2.1119	-0.78879	1.0687	1.9134	-1.5079	-4.1922	0.39525	-4.0552	-0.81783	0.7173	-3.6457	-2.1223	0.87435	0.038327	-2.4984	-2.6632	-1.7692	1.1895	-3.0415	0.37545	-1.0379	1.9166	-2.0278	-1.1779	-0.79837	-3.5554	-3.4289	-4.9995	-1.2164	-1.0959	0.64874	-2.457	-2.2733	-3.2848	-0.57615	-1.1955	-2.0058
-1.3848	-2.7862	-2.2532	-1.6085	-1.3665	-2.4566	-4.0374	-5.9029	-3.2827	-5.0772	-2.6769	-3.4975	1.2542	-1.8898	-2.6956	-8.5211	-2.5306	-2.2767	-0.69851	-0.41315	-2.6422	-2.7467	-1.3666	-4.1777	-4.0962	-2.4338	-0.97423	-4.0207	-1.2518	-3.4138	-2.4582	-4.5673	0.76528	-2.6109	-2.882	-3.2446	-3.1159	-3.9166	-3.0613	-1.8783	-3.2532	-5.8386	-1.0977	-2.6135	-4.877	-4.6609	-3.1157	-3.1529	-5.6783	-5.4873
-7.2084	-7.1086	-11.519	-10.702	-9.6653	-10.84	-7.4461	-11.608	-7.2954	-10.162	-11.276	-9.8185	-8.9244	-10.588	-10.82	-8.1344	-10.012	-8.4574	-7.8789	-10.929	-10.573	-7.9148	-12.914	-10.175	-10.377	-7.5116	-8.7699	-11.551	-7.6443	-9.3177	-10.084	-8.8212	-11.783	-8.8098	-9.2986	-8.7285	-11.294	-10.958	-12.111	-9.8656	-8.7355	-8.5	-10.389	-6.8063	-11.297	-8.2972	-10.915	-10.933	-9.7806	-9.1693
-13.291	-11.002	-13.291	-13.249	-12.097	-13.382	-14.378	-11.008	-13.321	-10.973	-9.6853	-13.316	-13.01	-11.802	-14.284	-10.741	-11.841	-16.719	-13.119	-13.979	-11.204	-14.825	-15.758	-14.847	-11.568	-13.628	-11.468	-12.428	-13.547	-12.623	-11.952	-12.436	-13.145	-15.393	-15.595	-14.212	-12.248	-10.322	-12.192	-11.303	-14.426	-14.427	-14.157	-11.253	-12.876	-14.54	-15.584	-16.537	-12.583	-10.596
-0.54578	0.54936	-2.293	1.5961	-0.68329	-0.13261	-0.25407	-2.4215	3.6673	0.9653	-2.9317	-1.874	1.4173	-0.078248	-4.2776	0.38141	2.3895	2.435	-1.3195	1.191	0.5186	-1.0591	1.6584	2.5886	-1.7003	1.221	-0.57753	0.25286	-0.96418	-0.45462	-0.95991	-0.075287	0.81727	-0.28139	0.10041	-0.97114	-0.79894	1.2643	-0.35681	-1.8145	2.4232	1.9635	-0.55764	0.61483	-2.4439	-2.5356	0.61402	0.50548	-1.7494	0.01029
0.50024	-1.0259	-1.859	0.6957	0.77141	-7.889	1.351	-4.5202	-0.071605	-0.86218	-1.1654	-2.1068	-0.48053	-4.1027	1.3344	-4.3395	-0.53183	-0.018746	-0.53187	-3.1419	-2.3896	-1.6385	-2.2852	-4.2046	1.1131	0.7729	-0.42869	-1.5092	-0.38717	-3.8226	-0.070615	-4.1295	-0.50592	-3.1203	-2.2871	-0.40382	-3.6575	-2.4066	-2.0141	-1.8482	-1.1809	-3.265	-4.1077	-0.026361	-0.25544	-0.15572	-1.5645	-0.99626	-5.5582	-4.2912
6.1071	7.1175	9.1065	12.357	7.4066	8.8423	11.1	10.023	8.8753	13.815	7.5222	10.086	8.8899	10.081	10.289	8.7849	6.788	11.456	8.2578	9.9554	6.1697	9.2338	8.8674	10.679	13.828	10.318	9.8655	8.5411	9.4334	13.755	10.614	8.956	11.461	11.43	8.0042	10.167	10.677	6.075	10.5	10.729	10.317	10.781	9.7473	10.511	10.151	10.041	7.8354	9.5226	13.521	6.3442
-7.8476	-8.8793	-4.664	-8.8308	-6.845	-9.0739	-9.6207	-3.8461	-5.7986	-6.0356	-5.8919	-6.5311	-6.4197	-7.2934	-8.4126	-6.2776	-5.5675	-4.9168	-9.0253	-4.4981	-9.5693	-6.9923	-8.8979	-6.3292	-7.7844	-5.3137	-6.2422	-10.481	-7.9816	-7.6332	-7.6064	-7.2829	-7.7061	-6.3715	-10.363	-6.5875	-10.475	-7.8459	-7.8734	-8.3835	-7.2038	-8.7677	-5.9088	-8.8548	-7.1288	-6.4266	-9.7979	-8.1522	-6.1292	-9.6492
-11.892	-8.9076	-14.613	-13.226	-10.983	-12.117	-12.058	-11.85	-15.822	-8.9331	-16.267	-11.971	-12.208	-14.494	-13.272	-13.517	-11.273	-16.307	-12.413	-11.609	-12.051	-11.822	-16.452	-15.534	-13.353	-11.719	-13.905	-14.051	-14.258	-11.278	-13.541	-12.249	-13.247	-15.61	-14.574	-13.514	-13.158	-13.879	-14.795	-13.568	-13.955	-13.794	-13.317	-8.7324	-13.629	-15.288	-11.089	-12.398	-12.811	-12.239
-13.971	-12.527	-11.94	-13.526	-11.062	-13.738	-14.475	-13.001	-12.916	-16.09	-13.649	-15.461	-12.662	-13.298	-11.322	-13.781	-12.138	-11.269	-14.099	-12.959	-13.473	-15.445	-15.291	-14.173	-15.892	-13.665	-11.975	-11.473	-15.112	-15.446	-16.215	-9.8456	-15.345	-13.809	-12.543	-13.923	-12.822	-13.575	-13.493	-13.611	-14.472	-12.043	-13.432	-14.003	-10.098	-16.11	-12.806	-14.751	-12.391	-13.107
-12.172	-13.467	-11.798	-11.575	-10.124	-13.064	-12.909	-13.281	-12.571	-11.385	-12.282	-13.694	-13.82	-12.259	-13.759	-12.916	-13.654	-14.691	-10.867	-13.229	-11.463	-14.04	-12.989	-13.625	-13.832	-9.4694	-12.505	-13.708	-11.474	-12.845	-10.207	-12.641	-13.239	-14.431	-14.668	-12.592	-15.852	-11.888	-16.925	-14.335	-13.673	-16.602	-13.226	-11.673	-11.876	-12.296	-17.049	-10.81	-13.07	-10.945
-3.826	-2.4301	-3.0658	-4.4737	-3.747	-2.1514	-6.1297	-5.1806	-2.7085	-3.0133	-3.0834	-4.5794	-6.8909	-3.765	-0.2112	-5.958	-4.9594	-6.7365	-2.2167	-6.459	0.55349	-1.7367	-3.0716	-1.6862	-2.7678	0.26695	-3.6482	-2.6594	-6.429	-2.5481	-2.6147	-3.0553	-3.4743	-5.3282	-4.0987	-5.6367	-4.5266	-4.4573	-4.313	-1.4959	-4.032	0.040176	-5.2	-7.2579	-3.5244	-1.6507	-6.4053	-3.7861	-2.486	-5.0739
-2.1117	2.1264	-3.7796	-3.8738	-1.9892	-5.1212	-1.1975	-2.385	-2.0718	0.44585	2.5179	-1.1331	-6.0691	-0.14477	-1.2402	-3.6389	-6.2828	-2.3646	-0.25217	-1.4315	-2.1786	-0.74605	-1.5424	0.47653	-0.048155	-2.8595	1.2772	-0.65728	0.30007	-0.12501	-2.1687	-3.1874	-2.59	-1.6342	0.1726	-3.9638	-0.6129	0.2529	1.2091	1.9259	0.85751	2.0784	-1.4938	1.189	0.050564	-0.61782	-0.65452	-5.4289	-3.7944	-1.8914
6.2008	4.3902	7.1245	6.5292	6.9846	1.5838	6.5309	5.2749	5.34	2.9329	0.15435	3.3482	6.5285	4.7068	5.635	6.8972	2.4186	8.1209	6.5798	2.0606	6.6584	5.9455	4.7622	0.98777	4.4804	5.3247	2.5161	4.6908	4.4156	6.1936	3.3331	4.084	5.7142	6.0841	7.2009	6.1245	3.9778	3.8103	3.3804	5.1688	5.0935	7.8609	1.4812	3.6034	5.698	5.5617	3.6689	7.1307	4.1229	3.3814
6.992	10.117	10.6	10.854	6.6599	10.612	11.926	10.553	9.8343	8.8675	10.496	9.8166	10.427	11.07	8.2139	9.5709	6.6134	10.812	5.7657	9.704	10.91	6.3607	9.5682	9.0468	10.589	8.9484	8.6681	8.4871	11.223	11.134	10.521	8.7335	11.644	11.058	8.3993	12.056	10.919	11.131	9.4169	10.52	6.8992	11.767	8.838	9.0647	13.102	9.7314	10.625	10.207	13.538	8.4815
-1.8456	-1.7296	-1.2701	-4.0572	1.4379	-1.2703	2.246	-0.82078	-0.72844	-0.53901	-0.19809	-2.5896	-1.9443	-1.6847	0.82059	1.4669	-3.6434	0.22094	2.517	-3.1598	1.5507	3.3863	-0.33662	0.30323	0.968	-1.5981	1.2506	0.5162	-1.5564	-0.93993	-3.0738	-1.5464	-2.0721	-2.1489	-1.8198	-3.5232	-1.1227	0.32977	-2.3327	0.57924	-4.3617	-0.25244	-1.2769	-0.42649	1.6051	1.5917	-3.1632	-0.96716	-0.88163	-0.44928
-13.487	-13.29	-15.846	-15.632	-15.314	-14.022	-14.699	-15.99	-15.097	-14.914	-17.876	-13.642	-21.529	-13.022	-11.34	-15.984	-13.841	-11.939	-12.322	-13.853	-16.13	-12.623	-16.528	-11.061	-13.031	-14.954	-16.352	-11.659	-14.793	-10.569	-13.63	-15.058	-13.385	-15.211	-15.18	-10.963	-12.856	-13.872	-15.649	-17.841	-17.03	-13.602	-14.758	-15.25	-14.616	-13.402	-13.227	-14.454	-17.746	-13.865
-14.223	-13.646	-13.621	-15.463	-8.5373	-9.3067	-13.539	-13.375	-10.453	-10.82	-10.778	-11.418	-12.53	-13.606	-10.085	-10.323	-8.0072	-12.317	-7.9908	-10.802	-12.133	-11.948	-12.796	-10.871	-11.986	-10.576	-14.527	-11.752	-11.853	-14.02	-9.8063	-11.287	-12.951	-11.616	-14.58	-14.959	-13.635	-14.43	-7.9414	-13.392	-11.375	-16.573	-9.7347	-14.891	-11.067	-12.91	-12.704	-15.516	-10.75	-13.518
-5.3637	-3.7983	-2.5411	-1.5785	-6.2994	-3.0582	-2.492	-2.2983	-2.6457	-2.4825	-5.1701	-1.5605	0.22131	-3.6532	-3.6892	-6.7337	-1.1172	-1.2018	-3.1747	-1.2826	-2.4497	-1.4063	0.64108	-2.3584	1.3534	-1.1142	-0.43716	-4.5831	-4.047	-0.67526	-2.6631	-1.9869	-1.6443	0.12291	-0.28521	-3.8055	-2.7727	-2.7568	-2.6	-7.1147	-1.6235	-4.5907	-1.5694	0.15107	-2.5169	-1.2088	-2.3662	-4.6746	-3.0173	-3.3522
-3.7498	-1.8738	-4.6984	-1.5094	-3.8466	-0.47217	-6.2402	-5.7767	-1.8285	-2.6633	-3.6006	-1.3921	-3.8014	-5.3738	-4.4244	-4.0697	-2.8567	-5.9744	-3.2706	-1.4877	-1.0504	-1.4755	-3.1579	-4.5999	-4.8379	-2.8382	-5.6785	-2.409	-3.3418	-1.0869	-2.175	-3.8866	-3.2309	-2.7067	-2.0797	-8.5071	-1.6136	-1.2921	-3.0426	-2.4552	-5.2142	-4.8101	-1.1178	-6.2508	-3.2099	-7.2394	-3.2187	-3.4913	-4.6738	-1.7266
-5.319	-9.1005	-5.8354	-4.9364	-3.0039	-7.8867	-4.028	-6.3463	-5.4857	-4.7911	-5.1832	-5.1317	-4.9631	-7.1553	-4.8335	-4.4993	-4.5902	-3.7441	-2.5872	-5.2236	-5.6556	-5.9753	-2.2804	-5.4305	-4.3311	-4.0925	-5.0942	-2.9804	-4.0735	-5.8793	-3.8732	-6.0246	-6.3054	-5.5535	-1.8804	-5.5344	-3.8233	-4.9798	-3.1561	-7.8831	-5.5803	-6.7406	-5.5253	-4.6412	-0.45352	-6.7541	-5.3782	-6.0035	-5.2957	-4.7837
1.3116	-1.5447	1.4028	-1.9974	2.2206	-0.26581	2.7321	2.1877	-0.44106	1.9772	-1.121	-0.37121	1.5603	-0.040978	-1.3471	0.31112	0.43915	0.48731	-1.6185	2.4916	0.796	0.046551	-0.83119	1.8826	0.70634	0.42172	-0.68264	1.312	-0.11174	-1.7181	-2.4022	-0.63171	-2.1057	-2.1566	-1.2428	1.0641	-4.0586	-3.475	0.70887	0.94104	-1.8196	0.71938	-4.1828	-0.52682	0.82053	-1.7549	-0.81437	-0.43362	1.6718	0.21452
-10.274	-10.789	-14.373	-9.5728	-12.358	-7.9913	-13.262	-6.7242	-9.0539	-9.8605	-8.9479	-11.074	-10.036	-6.0187	-8.9248	-10.012	-9.1134	-9.8941	-10.174	-11.102	-10.461	-8.0738	-8.0114	-10.055	-9.0777	-7.8533	-8.2461	-9.4557	-9.2506	-6.2542	-9.2166	-9.3756	-6.2988	-8.5087	-9.6079	-10.211	-8.3145	-4.9153	-4.8705	-7.7072	-9.4095	-9.3173	-8.606	-8.1667	-9.4137	-10.386	-7.5798	-11.442	-10.74	-8.3148
-3.9313	-0.23979	-5.3188	-4.6846	-5.6558	0.49415	0.84818	-2.2224	-2.5565	0.35057	-4.184	-3.6399	-3.2675	-4.8727	-1.2223	-3.7593	0.40467	-4.7863	-5.0023	-7.1075	-4.791	-1.1656	-2.3017	-6.4787	-2.5662	-3.5654	-4.5306	-1.0424	-5.8429	-2.3098	-1.8307	-3.1165	-2.6759	-3.5412	-1.7919	-2.7267	-3.8207	-0.75292	-3.9899	-5.4275	-6.1128	-1.8382	-3.919	-1.0337	-0.46674	-5.9176	-2.6485	-3.8175	-3.038	-5.5854
0.6193	-0.36785	0.78978	2.4699	1.6653	-2.2708	0.37348	-0.0096712	3.0506	1.6188	-2.1936	1.1883	-0.73986	-0.014626	2.4577	-0.58172	0.1589	0.69865	0.68709	-0.79342	-0.27749	-0.36482	-2.1789	3.0713	-2.8516	-2.6863	-0.39189	-1.6354	0.25259	2.1619	2.3621	1.2791	1.0289	-2.2694	1.0508	-2.5886	0.074273	0.03773	-0.3891	-1.8978	-5.898	-1.1571	1.5389	-1.3995	-1.9004	-0.94457	3.3002	-0.80244	3.654	1.104
-14.449	-10.794	-13.526	-11.074	-10.534	-12.782	-14.24	-12.256	-12	-13.716	-11.359	-10.199	-10.52	-12.844	-13.328	-10.668	-11.902	-10.381	-11.333	-13.333	-11.312	-12.633	-12.352	-13.922	-12.481	-12.118	-8.5532	-11.866	-9.3961	-12.593	-9.661	-9.5118	-10.597	-14.503	-7.4203	-12.154	-13.36	-11.203	-13.457	-13.804	-10.695	-11.408	-15.338	-10.553	-10.03	-12.747	-12.584	-10.841	-6.7854	-10.601
-5.7442	-4.927	-0.62879	0.01589	-4.9146	-3.6193	-0.8136	-6.4248	-4.5366	-3.8796	-3.82	-3.4642	-1.8208	-5.3631	-2.6388	-2.7429	-4.3676	-2.1438	-4.9733	-4.9595	-4.3365	-1.9263	-2.0205	-1.7685	-5.7401	-3.2014	-6.264	-2.5125	-1.9958	-4.6406	-6.519	-2.3842	-5.7239	-3.533	-4.7313	-4.2086	-6.9047	-4.9638	-3.1521	-6.2049	-3.0804	-4.9801	-3.9415	-4.0357	-4.968	-4.165	-3.2575	-3.7828	-3.1913	-6.1958
-14.397	-10.271	-13.435	-14.167	-14.305	-14.829	-14.363	-11.326	-14.22	-10.772	-13.723	-11.008	-12.404	-8.2033	-13.865	-16.926	-14.501	-15.805	-14.204	-15.448	-15.066	-12.37	-10.056	-13.597	-9.7989	-12.17	-10.791	-11.173	-10.498	-13.511	-11.359	-11.348	-16.406	-12.506	-9.8519	-13.312	-12.613	-11.162	-11.803	-10.663	-11.006	-12.319	-16.967	-12.33	-12.302	-11.494	-11.237	-14.301	-14.25	-13.002
-4.1795	-4.8064	-1.0583	-7.5486	-4.4033	-3.8764	-4.7582	-3.4024	-3.1319	-5.007	-2.5771	-4.8416	-4.645	-5.5699	-3.2281	-2.9927	-7.2025	-4.9765	-4.6481	-1.5792	-3.1694	-2.1286	-2.3157	-3.0343	-4.1647	-2.6778	-2.8712	-4.9807	-3.1258	-3.5263	-4.7793	-4.0351	-3.3253	-2.9536	-2.3214	-5.2796	-4.5024	-4.0111	-4.5247	-4.3809	-3.853	-2.8872	-2.1203	-4.9375	-1.7165	-4.8846	-5.0577	-3.208	-3.6187	-5.6848
1.6869	0.77048	1.3659	-0.57575	1.6222	0.52882	0.85418	-0.76467	-2.764	1.773	-0.70124	0.79863	-2.3201	1.1211	-0.49179	1.9683	2.7838	-1.253	-1.5319	0.79628	1.7728	2.3263	3.5659	-0.83912	-3.0676	0.65194	-2.1453	2.0163	0.098466	-2.4981	2.2614	1.9314	-0.19072	-0.6852	1.1487	0.80336	-0.44865	-1.5045	0.21962	-0.5373	1.9103	1.4835	1.8451	-1.8216	2.0301	-1.7562	1.6596	-2.5832	-1.1462	1.4016
-12.835	-12.79	-13.888	-11.663	-12.095	-16.905	-17.331	-12.78	-11.16	-15.48	-16.625	-14.817	-12.081	-15.927	-12.989	-13.529	-16.17	-15.09	-12.088	-12.054	-11.713	-11.959	-15.494	-12.74	-14.031	-12.634	-16.511	-13.087	-15.27	-14.246	-11.525	-13.723	-11.919	-15.106	-15.253	-11.159	-17.975	-14.099	-13.409	-12.157	-11.976	-16.165	-13.951	-13.696	-14.28	-10.754	-16.556	-15.122	-14.685	-14.551
-21.199	-19.721	-17.954	-21.605	-20.539	-21.508	-22.918	-18.983	-22.481	-22.585	-19.822	-19.568	-17.83	-21.419	-19.981	-21.559	-19.519	-19.564	-22.302	-19.244	-20.677	-22.302	-19.789	-22.087	-19.263	-19.074	-21.392	-16.616	-23.407	-19.68	-21.147	-22.172	-20.403	-20.574	-22.618	-17.772	-20.903	-21.795	-21.307	-21.733	-19.361	-21.683	-20.217	-21.411	-20.606	-19.408	-19.829	-21.465	-18.296	-19.353
-8.2396	-5.4267	-7.8215	-6.4664	-8.5592	-6.914	-6.3858	-5.2175	-7.4644	-6.9107	-7.4723	-4.2525	-8.5602	-4.7806	-6.2387	-8.822	-4.9358	-6.8812	-6.6725	-3.942	-6.3132	-7.2494	-4.6872	-5.7474	-7.5218	-9.6055	-8.3361	-7.5331	-6.8421	-9.6624	-6.7679	-10.166	-7.6817	-4.1243	-11.6	-6.1577	-8.2466	-4.7246	-6.3955	-7.7181	-5.7313	-10.864	-6.9548	-6.3844	-5.7892	-8.0191	-7.9532	-7.0352	-9.333	-9.7181
4.7532	4.7015	7.5036	7.9912	4.4175	5.8099	6.4094	3.5431	4.2874	3.8488	4.0288	4.8124	3.6574	5.9957	4.5542	7.3859	4.8172	6.6063	4.667	6.5553	5.8218	2.1786	4.2022	4.3279	4.1517	6.8724	5.4316	1.606	4.1477	1.5949	2.786	3.7375	5.3882	4.4551	6.7583	3.8635	6.4264	2.8629	4.328	4.2199	4.8968	5.5954	6.6731	3.7826	5.5952	4.5839	5.6041	3.7171	5.4915	5.9205
4.6201	4.0857	3.4036	5.5947	4.4945	1.6779	3.9352	1.9352	3.8811	6.7321	3.1018	4.3703	2.2757	3.7445	3.4883	3.7688	3.8476	5.8117	8.3024	4.749	5.3341	4.1598	2.6252	5.1817	2.6579	6.558	1.7449	6.1755	1.0713	6.0265	1.9775	5.8744	4.4205	4.4798	3.082	2.6186	6.6687	5.9941	4.9841	4.8	4.3574	4.6062	5.3524	4.9778	6.4229	5.2292	4.7197	6.5604	4.3885	5.1831
7.2632	8.6049	5.656	7.9572	5.4719	6.1812	8.7575	7.9114	9.6645	8.9927	9.3841	7.7425	7.9467	8.9958	8.0737	7.7752	8.4575	6.5123	7.779	7.9897	6.9621	7.6304	9.1267	9.1809	9.9601	6.7049	6.5568	8.7442	11.005	8.0623	7.678	6.5698	6.5518	7.3464	10.638	6.5468	7.3683	5.4632	8.6754	7.4154	5.2563	9.4696	7.5702	7.4461	7.4966	10.672	8.234	6.2539	5.0092	8.4955
-3.8133	-2.0157	-0.6512	0.20565	-6.7416	-2.5203	-2.0518	-0.82564	-0.21355	-1.7022	-0.46041	-1.2958	-0.84223	-2.4868	-3.4765	-1.8342	-4.1486	-1.8842	-5.7044	-3.6018	-0.3521	-2.9395	-1.7282	-3.2259	-3.0093	-3.1377	0.66306	-1.5071	1.0138	-2.3421	-3.7907	-2.858	0.48355	-0.16432	1.3806	-6.5299	-2.8594	-5.2078	-2.0608	-1.1577	-2.7952	-4.3631	-2.0532	1.5882	-3.561	-0.47089	-3.7682	-0.60542	-2.2236	0.85817
-22.636	-24.341	-20.649	-23.048	-23.497	-25.33	-23.615	-18.84	-21.255	-22.14	-25.081	-21.337	-22.314	-26.58	-17.396	-19.559	-20.894	-20.373	-22.272	-24.633	-22.017	-19.817	-20.774	-20.68	-23.466	-24.082	-23.839	-22.559	-21.477	-26.072	-19.856	-22.356	-21.749	-21.188	-20.407	-19.757	-21.418	-20.42	-21.16	-23.415	-20.779	-22.327	-22.508	-20.191	-21.579	-21.463	-22.235	-27.102	-17.983	-21.276
-3.9825	-0.36085	-2.1656	-4.1362	-5.5103	-2.7809	-4.5443	-5.0622	-3.5927	-1.7885	-3.4677	-5.3724	-2.0549	-5.5065	-2.6456	-3.7689	-3.8358	-4.8813	-2.0599	-0.63988	-2.5199	-2.8991	-1.6826	-2.6824	-3.0206	-3.1678	-1.8955	-3.0086	-4.5336	-6.7827	-3.4273	-2.4489	-1.8497	-9.6781	-3.1598	-3.255	-2.8377	-5.7891	-4.4876	-2.8262	-2.4178	-3.0133	-0.57935	-1.3695	-2.5291	-1.0552	-1.6373	-2.4756	-3.5036	-1.5174
4.7876	4.6085	7.2516	6.4695	2.3056	6.6581	1.7621	5.9824	3.0616	4.0756	5.7374	4.6892	6.7888	3.352	2.6129	6.0276	2.9508	4.8602	4.8195	3.4401	7.6412	5.0035	5.1443	5.6947	5.9825	4.6762	3.5474	5.8171	3.272	5.0659	2.0332	5.5478	3.6334	4.049	2.9876	2.9853	4.6366	2.9963	3.4066	6.4457	6.1349	0.87298	5.6501	8.4314	7.9521	2.6887	2.5457	2.4532	4.3735	3.9572
-0.89643	1.2505	0.96271	-1.4983	-4.3602	-1.4265	2.9035	1.9435	-1.9071	-4.7221	-1.4769	-2.285	-6.0664	-3.5174	0.86392	-1.6317	-1.5515	-1.2261	-4.2979	0.34502	-2.0956	-2.3252	-3.2724	-0.26831	-4.3751	-3.8083	-3.2506	1.5884	0.29794	-0.96885	0.35081	-0.32612	-3.7009	1.8933	-2.7014	-2.8566	-5.9901	-1.5874	1.4311	1.1131	-1.2429	1.3982	-4.1711	-2.4185	1.0558	0.021769	0.2004	-1.9657	-0.29678	-3.08
-16.315	-16.645	-15.827	-15.793	-11.84	-12.756	-13.117	-15.436	-15.036	-12.7	-13.668	-13.821	-14.128	-12.764	-17.507	-14.722	-15.176	-15.777	-12.81	-13.97	-13.603	-17.413	-13.496	-13.17	-14.601	-14.262	-14.245	-12.366	-13.55	-17.735	-13.655	-13.103	-14.463	-15.678	-16.406	-13.054	-13.429	-13.048	-14.125	-15.926	-14.218	-17.775	-15.27	-17.357	-18.458	-13.826	-13.192	-15.116	-12.776	-13.981
-1.7984	-2.9151	-3.2133	1.0858	-5.3858	0.67301	-4.1722	0.78904	1.2893	2.1131	-1.953	-2.4783	-5.8264	-3.3862	-0.20942	-2.5449	-0.68688	0.3015	0.49404	-2.2546	-3.2956	-2.8714	0.66649	-4.952	-4.2725	-0.38984	-0.98124	0.28393	-2.1124	1.7199	-2.2119	-1.4699	-2.1723	-1.8403	-4.497	-3.4705	-3.4813	-5.8163	-2.7833	-1.3942	1.0597	-0.76535	-1.7047	0.69794	-2.758	-4.0543	-2.7227	-3.3006	-3.512	-5.1486
1.7757	2.3618	0.63128	-2.5049	-0.67209	0.36625	0.35316	4.9851	2.9631	2.5926	0.18431	-1.804	-2.1304	2.3454	0.78899	1.7486	3.4246	2.0736	1.1133	1.3573	0.70523	3.1014	0.18711	-0.51299	0.75313	4.3409	-0.85537	2.6004	5.8939	2.6725	-0.77593	1.5909	0.84859	1.5618	3.7038	3.4346	0.52779	-0.84906	2.8525	0.20726	-0.73471	5.1097	-0.56612	-0.3316	2.8723	5.608	3.3304	1.6242	2.1487	1.4119
-2.2605	-6.5621	-4.4312	-5.7294	-2.5139	-3.6986	-4.4363	-4.4246	-5.917	-4.9005	-2.8837	-6.5069	-4.8486	-6.6168	-4.25	-5.2924	-3.9102	-2.1341	-5.6176	-6.2636	-3.2935	-1.7444	-3.381	-2.1252	-3.0205	-3.0101	-3.5592	-2.6957	-2.9449	-6.053	-7.4697	-3.8243	-5.331	-7.4926	-2.6209	-5.8017	-4.2259	-2.935	-3.6803	-5.548	-1.6007	-3.9505	-5.5464	-4.5323	-7.7607	-5.6975	-3.6208	-2.5091	-4.3118	-6.2407
10.099	9.4939	6.0589	9.0075	9.0299	7.9109	11.023	9.8089	7.7313	7.4034	11.339	10.252	11.258	10.22	4.4678	12.032	11.904	9.9081	10.809	9.0981	8.5327	12.446	9.7334	7.8172	10.426	6.5937	12.337	9.3453	7.1601	11.681	7.2688	8.4597	7.5749	13.068	10.304	10.397	8.6421	12.173	9.899	10.502	10.835	8.1704	9.8407	11.091	12.492	10.238	9.2968	7.6077	10.828	9.1354
-1.5874	-2.8931	-0.29374	-1.8177	-0.71391	-1.7862	-1.6381	-5.6792	0.25007	-0.5091	-4.7201	-2.055	0.4119	-1.5727	-5.4163	-1.2276	-3.8317	-1.1174	-1.9275	0.46223	-3.6984	-0.51941	-2.2901	-0.75979	-2.5917	0.0051682	-1.4481	1.4261	-1.3908	-1.8076	-0.96899	-2.058	0.57681	-1.9006	-2.0182	-0.99273	3.5644	-0.90539	-0.61962	-2.8613	1.5367	2.8803	-6.396	-2.7586	-3.811	-0.68376	-1.7586	-1.4573	-2.9274	-2.1049
1.4659	-0.019776	1.0986	2.1973	1.8406	2.2127	1.9969	0.68545	3.9503	1.1642	2.9005	5.1797	4.9179	0.081305	0.70466	4.2849	-0.32872	1.4877	2.032	2.2563	3.0353	3.4612	4.9897	3.2727	3.366	1.257	3.2754	3.0305	2.6473	3.0757	1.3908	3.3941	2.2676	2.3719	3.7522	2.7576	-0.11871	4.9626	6.0621	2.6978	3.3994	2.5404	4.0765	4.1101	1.0451	2.3706	-0.92604	2.3112	7.2062	1.7116
-1.2812	0.27933	-0.064214	-1.828	-5.1712	-3.3049	-2.4305	-3.2165	-3.4292	1.7804	-6.1535	1.1747	-3.3942	-1.2954	-0.40107	-0.093512	-4.7415	-0.25563	0.76212	-1.8531	-7.1693	-1.0755	-1.339	0.85399	-0.36947	-1.8148	0.94601	-1.6579	-2.9386	-3.0006	-2.4058	1.2336	-0.77303	0.48429	-0.70642	-0.82935	-1.1017	-1.4559	-0.31825	0.38463	-3.1358	-0.20045	-1.5362	-1.6338	0.33424	-3.0701	1.3644	-2.3478	-0.65289	-1.3033
-1.2067	1.4824	2.0407	-0.75643	0.63503	0.56012	0.35651	1.6142	1.4835	-2.9014	1.4954	-0.55363	1.1194	2.2283	-2.8637	0.64997	-3.7482	-1.0111	0.89013	1.4285	-1.3211	-1.4416	-0.38795	3.0433	-1.7107	0.84878	-1.4547	0.1456	-1.0926	1.4891	-0.51596	0.4149	-0.063415	0.32515	0.55724	0.5752	-0.19626	0.25249	0.73684	1.1145	-1.2335	2.3699	0.27693	-0.073606	2.2213	-0.89615	2.2234	2.9855	-0.48102	2.3188
-4.0494	-1.0763	-2.45	-8.2614	-7.0606	-4.5764	-3.5798	-8.9365	-5.2722	-8.1984	-4.5216	-8.426	-5.8699	-5.8862	-6.8502	-5.2217	-6.4118	-9.4913	-6.8035	-6.4145	-5.6222	-1.6213	-5.9004	-5.1584	-5.1916	-6.6824	-4.0294	-6.7854	-6.5141	-7.4858	-7.423	-6.6804	-7.3628	-8.1337	-6.383	-7.5294	-5.975	-0.13361	-4.3497	-6.3791	-7.6729	-6.1957	-8.5056	-5.7138	-6.4096	-7.0588	-7.4467	-9.8326	-6.3668	-2.9898
-8.589	-12.087	-13.899	-11.033	-10.39	-9.9984	-9.5012	-7.6604	-13.806	-11.659	-12.452	-9.6934	-11.779	-12.35	-15.239	-13.627	-6.3558	-10.629	-13.684	-11.263	-11.154	-9.7096	-12.684	-12.69	-10.239	-12.029	-11.808	-13.297	-11.001	-12.032	-12.382	-13.392	-10.807	-12.359	-13.139	-10.363	-12.146	-8.9512	-9.9103	-12.797	-8.811	-11.431	-11.615	-10.587	-12.098	-10.162	-8.8922	-7.9292	-11.099	-11.326
-2.8874	-8.2262	-3.7406	-5.3952	-4.3065	-2.8141	-2.7865	-3.5467	-2.6074	-2.8292	-5.4301	-4.3651	-5.6971	-4.6787	-0.16008	-5.9911	-3.9318	-3.1707	-4.288	-2.2468	-5.6816	-2.0004	-2.4305	-6.6167	-4.8016	-3.153	-2.6404	-3.5934	-2.9872	-6.6068	-5.2254	-5.1924	-0.5792	-1.5686	-2.6087	-3.9391	-4.5641	-3.7323	-3.5702	-5.7775	-4.1911	-3.6745	-4.3408	-3.9181	-5.4326	-2.2096	-5.4747	-6.0314	-5.5751	-0.58859
-11.888	-15.284	-14.654	-14.695	-14.557	-14.175	-13.534	-14.127	-11.827	-12.507	-13.907	-14.647	-12.042	-12.756	-11.157	-12.454	-13.952	-14.87	-16.386	-12.327	-8.1837	-13.406	-12.289	-13.188	-12.9	-13.203	-12.667	-14.999	-15.287	-12.454	-14.104	-10.576	-12.309	-15.12	-14.025	-12.997	-13.624	-14.391	-15.814	-11.405	-14.134	-13.63	-14.517	-11.54	-14.503	-7.7981	-12.846	-15.472	-11.383	-12.291
-1.8071	-4.2259	-4.6802	-1.1289	-0.067517	-0.25598	-3.6497	-2.6146	-3.8816	-3.5201	-2.8578	-1.1883	-0.96803	-0.41228	-2.3345	-3.4534	-1.4842	1.2256	-2.5557	-1.3797	-1.6235	-2.6501	-0.19851	-3.4845	-3.0437	-2.0211	-3.1167	-3.8845	-0.71595	-0.69693	-2.5401	-2.2017	-1.8017	-5.7896	-2.3796	-5.489	-3.3998	2.0922	-0.32038	-1.0153	-2.0633	-3.9092	-5.1188	-3.5755	-4.0775	-4.776	-1.4881	-2.6522	-2.0881	-1.4856
-2.1846	0.74905	-1.6201	-0.69539	1.1567	2.2055	-1.3389	-4.267	-0.91021	-4.4353	0.017863	-0.31474	-0.85189	-0.15541	-0.059344	-3.8382	-2.2287	-0.55223	-2.1138	-1.6103	-4.4267	0.43102	-0.15722	-0.33516	-0.38132	1.8774	-0.49525	-0.33448	-2.9884	0.04002	-0.87549	0.15743	-0.041296	-0.33739	-0.55176	1.6264	-1.0161	-1.4003	-1.2466	1.4084	-3.4267	0.3181	-4.1481	-5.0291	0.18902	1.6674	-2.1749	0.13991	-4.1669	-2.0906
-2.2612	-5.2484	-5.6646	-2.0495	0.46377	-0.54051	-0.57383	-0.55119	-4.3571	-0.43572	-0.55185	-2.6826	-0.82228	-5.4305	-4.2657	-1.1149	-0.45553	-3.3382	0.9147	-2.9906	1.6197	-0.056609	-2.2684	-3.3093	-1.1292	-1.6116	-3.705	-4.2773	0.089395	-0.20914	-0.26898	1.708	-2.0675	-4.3778	-1.0491	0.31337	-2.2857	-3.5143	-0.86893	-1.0653	2.0914	-4.9526	0.14625	1.3751	0.54532	-1.7367	-4.3877	-2.3592	-2.1312	-1.2102
11.314	10.715	11.186	10.998	9.8871	13.728	11.94	10.019	7.2467	9.1799	8.3928	10.501	10.947	9.4054	11.354	7.3029	8.3296	9.1761	8.4803	6.3776	10.117	9.1979	7.4778	10.01	9.1748	9.844	10.623	9.1489	8.639	8.599	7.4906	9.4885	9.8022	10.268	9.0466	6.8438	8.5	7.7214	11.907	10.592	9.179	11.005	9.8614	10.081	9.9548	8.831	8.9139	12.191	7.8806	8.5007
-3.6399	-0.60469	-3.2741	-1.952	-4.3411	-2.1102	-2.8897	-2.5363	-2.9021	-3.7261	0.408	-0.9489	-1.1149	-3.5328	-3.1035	-1.8032	-6.1766	-7.0583	-4.9011	-3.7033	-2.718	-3.9793	-6.3044	-5.1205	-2.794	-3.4624	-4.0212	-4.6635	-4.0075	-2.1398	-5.7654	-1.258	-4.5252	-3.961	-4.2378	-4.2307	-4.5485	-3.9407	0.31175	-0.88389	-2.0983	-4.075	-2.6166	-2.3069	-3.6768	-6.4617	-3.3877	-5.2013	-1.9484	-3.843
-7.231	-7.7638	-6.79	-1.8539	-5.185	-5.8556	-1.9927	-3.4556	-1.5276	-0.65267	-3.0406	-4.0964	-3.3867	-1.373	-2.9298	-2.699	-3.031	0.13609	-1.3609	-3.5232	-2.1326	-1.9265	2.8664	-3.7293	-4.307	-1.3355	-3.627	-0.5106	-2.0542	-3.6377	0.12589	-5.8118	-3.3959	-3.0228	-1.1889	-6.2997	-3.2595	-0.58221	-0.083493	-5.943	0.11037	-1.5975	-4.4031	-1.4895	-6.3634	-1.7848	-1.5127	-2.4484	-3.8281	-0.30477
7.4758	8.6735	8.3929	10.307	8.9801	8.7404	9.929	10.52	9.4161	11.596	12.737	11.835	7.2951	10.422	9.5915	8.8975	8.984	10.311	9.8404	12.786	10.75	9.488	13.351	9.2695	10.458	13.029	8.977	9.0928	10.648	11.785	6.3681	6.3837	8.1191	10.043	8.4884	6.9662	10.829	9.2458	9.4981	12.292	11.508	7.1228	10.049	11.265	10.494	12.246	10.23	9.4722	9.433	12.022
2.5644	3.031	4.388	4.5795	0.18855	4.8388	6.4493	2.4532	3.3698	4.2853	3.2009	4.0532	4.9696	6.3265	6.2244	6.9259	6.2416	4.2465	3.3734	2.6542	5.4115	3.9969	4.7477	0.35839	6.6728	3.747	3.5627	1.9405	4.9751	4.8585	6.0116	2.3943	4.8466	4.5841	4.313	5.0595	4.4117	4.3229	5.9218	4.2916	7.8559	4.2151	3.9026	5.3724	6.5265	2.337	4.5315	5.0964	9.9323	5.6942
-3.1545	-2.3075	-1.4817	-3.2248	0.95575	-3.103	0.57784	-0.003925	-2.4454	-0.66804	-1.0913	2.2469	-2.8038	-1.2971	-0.71337	-0.34507	-3.0124	-3.2975	-2.5694	-0.3891	0.19444	-0.97422	1.4241	-1.9761	2.4155	-3.2722	-2.0667	-2.6445	-0.7524	0.77254	0.1852	2.3451	-1.1158	-1.273	-1.3531	2.8906	0.58424	-1.2095	-2.5782	0.1607	1.4662	0.58448	-1.3543	-2.3533	-0.042504	-1.6765	-0.79134	-1.5909	1.2525	-4.2043
6.4994	4.2286	-0.15445	4.5922	7.5213	4.8526	3.7206	3.2353	2.9704	5.7864	3.8859	3.2462	3.5701	4.023	4.6875	4.0407	5.0527	5.4725	4.7507	2.7994	0.62083	3.8406	4.0308	2.5328	4.4982	8.2014	5.7317	2.9573	5.1229	4.9586	5.3978	4.1226	6.8873	5.5105	2.3058	3.1944	3.8786	1.3488	6.4883	5.149	4.2436	4.7318	3.3072	4.2306	4.2154	5.3905	2.5275	5.4829	5.222	3.9269
-14.823	-15.414	-12.575	-15.921	-13.785	-17.007	-16.295	-10.481	-15.637	-13.305	-19.452	-11.841	-14.174	-13.883	-18.131	-15.307	-15.543	-12.685	-17.415	-14.084	-13.193	-15.479	-15.42	-14.953	-13.731	-14.92	-14.884	-14.283	-15.352	-15.475	-13.377	-16.61	-14.827	-15.62	-12.742	-17.531	-15.325	-15.491	-15.152	-14.392	-13.753	-12.056	-12.119	-15.793	-15.221	-14.33	-13.728	-13.345	-12.413	-13.854
-23.395	-20.143	-19.703	-22.686	-22.808	-21.531	-22.598	-20.012	-23.386	-20.659	-23.823	-25.768	-22.898	-20.46	-22.399	-23.316	-26.674	-22.117	-22.124	-22.492	-22.178	-22.064	-21.089	-22.442	-21.268	-19.575	-23.44	-24.444	-24.703	-20.835	-20.18	-21.282	-21.224	-25.32	-17.82	-24.527	-22.195	-23.692	-24.528	-23.284	-22.803	-22.772	-23.258	-22.954	-21.148	-21.394	-23.723	-24.105	-19.969	-22.221
7.1993	9.8422	8.8001	6.2789	9.2149	6.9299	10.959	8.0383	6.1012	8.5241	8.2027	6.774	8.9731	8.7675	9.8256	9.6482	7.1743	7.8946	11.28	7.0374	6.895	6.3841	5.2112	9.4058	8.1048	10.666	7.7174	6.0449	9.6766	8.6662	7.2759	10.033	10.189	12.384	6.8249	5.3574	10.576	7.5619	8.4671	9.9153	9.3872	10.92	10.851	7.8425	10.495	7.2357	4.6261	9.5037	11.389	8.8109
-0.52616	4.7606	-1.8915	-1.2109	3.7255	0.99594	5.9463	0.43527	0.74903	3.7468	1.6753	0.91769	1.5774	-0.097996	0.59524	1.5812	0.8433	5.087	2.0999	3.4303	0.82969	1.1179	3.3005	1.3198	1.3346	2.0547	1.8414	3.465	3.8411	1.0018	0.8841	5.0547	-0.71396	1.5853	2.0842	2.2307	1.5714	3.2176	2.4269	0.94202	-1.0602	-0.58329	1.3653	3.3334	1.5439	0.54223	-0.88447	1.0586	0.96412	1.1223
-4.7325	-4.5991	-2.7295	-2.6942	-3.7276	-2.2062	-5.4526	-0.89293	-3.2524	-7.0722	-4.3957	-1.1988	-5.7545	-2.323	-4.1648	-0.61901	-3.6789	-2.3106	-4.077	-2.6551	-1.5119	-4.1183	-2.5344	-3.6135	-3.0994	1.3854	-2.5174	-3.8517	-1.5322	-2.2296	-2.6758	-1.9449	-4.9753	-2.5662	0.70416	-6.5632	-6.1157	-1.8658	-4.1565	-1.9164	0.57546	-1.2547	-3.2577	-0.51222	-0.95241	-2.5622	-4.5465	-4.1002	-1.8448	-1.8309
1.334	3.4019	2.5585	-0.86771	3.1576	0.12541	-1.0782	2.4571	3.5917	-0.71067	2.8441	1.3649	5.0552	-0.055271	3.0573	4.0046	3.0942	1.393	2.0331	2.8072	3.4927	0.48481	4.7229	1.5411	3.0165	3.4806	-0.66785	1.6005	6.467	1.586	2.8803	-0.099636	2.2288	2.8024	2.6294	2.3135	-1.9038	5.0812	2.8612	1.2747	4.9874	1.0218	2.5034	2.2474	2.8409	4.5145	0.61761	4.2186	3.6048	-1.5827
-3.252	-6.1209	-7.8005	-3.0012	-8.3791	-4.4908	-4.9067	-3.9462	-4.0002	-5.8316	-6.1859	-5.1274	-4.0835	-0.89009	-3.62	-5.6204	-3.1126	-5.8792	-3.7156	-6.6164	-5.6652	-7.6329	-3.773	-4.4626	-3.4098	-4.487	-5.2181	-3.8471	-1.6839	-2.6031	-2.3166	-3.9946	-4.2295	-5.0066	-3.3527	-4.373	-1.4633	-6.7366	-1.5432	-0.72551	-4.1127	-3.0835	-5.2545	-4.395	-6.2456	-4.7456	-3.2513	-1.6534	-3.4968	-2.7818
-5.4879	-5.3235	-2.0385	-1.6289	-3.0197	-3.8679	-2.6463	-7.8276	-5.5293	-4.6767	-7.195	-3.6904	-3.9666	-7.7325	-4.1519	-4.4757	-5.6661	-7.2432	-7.8464	-4.8031	-7.79	-3.5815	-4.7576	-8.297	-9.2914	-5.5547	-5.7446	-7.7555	-7.0134	-6.1172	-6.6246	-2.3075	-5.4215	-8.0086	-7.0672	-6.8585	-6.3559	-8.1081	-5.1389	-3.6304	-4.0534	-6.6326	-3.8921	-3.7765	-3.5388	-3.345	-5.733	-4.59	-6.5112	-4.651
0.055932	-1.4744	-1.3759	0.11186	1.5009	-0.48473	-0.27185	-1.5201	0.41946	-0.12396	0.036191	3.4512	-1.0251	-0.53808	3.649	-3.5494	3.3557	-3.4059	2.0284	0.32145	2.2122	0.61004	-1.1169	0.67091	-2.4111	-0.11251	-2.6447	-2.8744	0.85626	0.065958	2.6343	1.6663	-0.81939	1.2303	-2.2843	0.52448	-1.9859	4.8641	0.92916	-1.8515	2.1488	-1.6672	3.6876	-1.1981	3.2856	0.6085	-0.67997	1.5182	0.098306	-3.0691
2.0371	-1.3091	-0.65803	-3.2027	0.13338	0.63386	1.1918	0.77888	-0.60858	-0.47653	1.6923	0.10267	2.6711	-1.9881	0.060722	-1.561	-1.1161	-2.8864	-1.2005	0.37755	-2.1743	2.0217	-4.2518	1.547	0.73172	0.6919	4.1501	-3.517	-1.1192	0.67535	0.46832	-1.5613	0.3904	-3.1694	-1.5544	0.25437	0.98608	-0.89513	0.043078	-0.19464	-0.60012	-1.1884	-3.6843	1.2015	0.40002	0.90986	1.0773	2.9168	1.0202	1.4646
-13.883	-13.549	-15.042	-17.204	-11.649	-18.844	-13.583	-13.455	-15.218	-16.559	-14.036	-13.373	-16.663	-16.128	-15.059	-15.166	-13.305	-14.771	-15.409	-12.405	-16.294	-14.753	-16.88	-16.627	-15.469	-15.565	-16.706	-17.508	-15.299	-13.172	-14.957	-13.699	-10.738	-12.585	-12.836	-14.836	-16.239	-10.629	-16.801	-16.824	-12.826	-11.804	-14.307	-16.923	-15.188	-16.435	-16.619	-13.863	-13.974	-14.015
6.4163	7.2612	3.0984	6.3375	7.7734	6.2856	5.7313	6.9256	8.8316	6.9325	5.9788	3.9551	5.8655	8.6965	7.0464	7.9353	6.8659	7.8268	2.0813	6.5332	9.9621	6.4531	2.209	7.4705	3.753	9.0722	2.7233	11.502	5.2495	3.9342	9.1906	11.512	6.7342	4.8173	8.7196	8.3275	3.8452	8.8013	9.2553	6.1358	9.1907	7.5965	10.736	4.7011	7.635	4.3594	8.566	5.9677	5.9679	4.8838
-0.23658	1.3635	-2.4633	-0.034055	-0.91653	-0.60458	0.78894	-0.97974	-2.4262	2.3575	-0.64036	1.8648	-1.1573	-3.0626	2.296	-0.52883	2.2094	0.35724	-0.37942	-1.7525	0.27087	-0.51345	-3.38	-1.8903	-0.78105	0.013214	-3.1495	-1.7864	-2.2369	-0.068211	0.94817	0.18469	-3.0482	0.63252	-0.61428	-1.4544	1.7016	-0.24744	0.50491	-3.1112	-3.31	-0.69344	1.5294	-0.50452	-0.97287	0.79554	2.2979	1.7939	0.58561	-2.744
-9.3386	-9.7272	-9.1573	-11.046	-12.039	-10.331	-13.148	-14.373	-9.5811	-12.213	-9.5043	-7.4806	-9.9525	-11.128	-12.488	-14.061	-9.9857	-9.6704	-12.725	-13.305	-9.8012	-12.607	-13.388	-13.332	-15.097	-9.2	-10.823	-10.174	-12.697	-11.138	-11.773	-13.768	-14.876	-10.317	-12.989	-13.737	-10.147	-12.286	-11.934	-11.132	-10.365	-9.7608	-9.7157	-11.624	-13.53	-9.3209	-10.574	-12.59	-8.3391	-13.277
-11.314	-8.0419	-10.343	-11.114	-9.6257	-9.4333	-13.915	-9.0479	-9.7648	-13.024	-10.69	-10.793	-8.9326	-5.6686	-10.813	-7.9579	-8.6691	-12.307	-10.831	-12.176	-8.7563	-10.753	-9.2253	-10.457	-9.2523	-13.355	-13.749	-7.8393	-9.2763	-11.955	-11.472	-7.6786	-8.1965	-13.278	-11.005	-11.611	-8.8797	-10.921	-11.833	-11.989	-13.199	-10.933	-13.656	-9.9266	-11.091	-14.403	-8.3845	-8.668	-9.8886	-8.5064
-13.023	-12.254	-13.355	-14.206	-13.014	-13.841	-13.702	-11.226	-13.58	-13.752	-12.955	-11.763	-13.113	-12.829	-13.554	-13.927	-12.168	-10.147	-14.355	-14.493	-11.671	-14.013	-13.237	-12.284	-12.455	-12.86	-7.8369	-12.181	-14.238	-12.606	-9.7381	-13.443	-14.174	-11.335	-15.052	-10.421	-8.8839	-12.382	-15.256	-12.85	-12.573	-11.698	-15.555	-11.869	-15.552	-10.311	-11.619	-12.735	-12.718	-13.306
-8.6387	-13.379	-10.111	-10.864	-9.4811	-12.558	-9.6716	-10.144	-11.793	-7.8291	-9.7668	-10.488	-12.873	-8.7418	-13.881	-10.208	-12.827	-9.6808	-11.876	-14.445	-12.31	-8.1958	-13.161	-11.197	-7.6193	-10.33	-8.0869	-11.776	-11.087	-13.064	-10.443	-12.549	-11.648	-8.2321	-12.361	-13.202	-11.605	-14.333	-10.338	-13.046	-6.7885	-12.399	-11.545	-10.011	-11.353	-9.8379	-13.227	-9.1898	-7.7037	-12.339
-3.8067	-3.5385	-6.559	-0.867	-1.5059	0.66025	-2.0996	-3.0441	-4.9276	-3.9044	-4.7141	-6.9915	-5.8408	-0.73011	-4.1778	-5.138	-3.036	-3.5601	-4.3747	-2.2636	-2.7716	-4.7782	-2.2695	-0.92216	-4.0836	-4.2559	-2.4547	-5.2526	-5.1419	-2.4997	-2.9576	-1.0449	-4.0795	-4.4188	-4.5807	-2.4459	-3.0397	-0.18509	-5.7855	-5.778	-3.6104	-1.874	-1.4193	-4.5822	-0.28352	-1.9952	-4.0227	-1.6331	-1.8802	-2.9945
-4.7501	-5.3396	-5.3298	-7.8955	-3.319	-2.5046	-7.3864	-4.905	-4.0265	-5.9212	-0.4357	-7.1757	-4.5651	-4.2206	-5.8416	-3.3414	-4.1665	-4.9276	-6.5026	-3.3539	-2.3999	-2.9604	-6.1893	-2.4411	-3.7513	-5.3185	-6.7347	-4.4117	-2.3991	-2.4056	-4.0076	-2.2594	-5.1586	-8.1334	-4.3926	-3.8667	-3.881	-2.4288	-5.6843	-5.0105	-5.2768	-7.1473	-5.6696	-4.6452	-4.8359	-6.8078	-4.1835	-5.9058	-2.554	-5.8218
-2.7733	-7.0208	-2.511	-3.5262	-8.0062	-5.7551	-7.7132	-6.2813	-3.5766	-2.994	-5.9653	-7.009	-5.1234	-3.1728	-9.2595	-6.5778	-0.77073	-3.8516	-3.6638	-4.4539	-5.9713	-4.4465	-3.4425	-6.4518	-4.8388	-7.9607	-5.746	-6.1914	-2.5607	-2.7377	-4.6938	-5.6986	-6.2774	-6.8773	-3.0751	-4.3972	-6.3491	-3.5055	-6.9165	-5.5636	-3.4816	-7.2228	-4.3014	-6.436	-5.2765	-5.9857	-3.9226	-0.42839	-5.9037	-6.3338
-8.1314	-13.643	-13.235	-10.184	-7.1283	-9.3852	-8.1693	-8.8978	-11.233	-9.1663	-10.907	-11.052	-11.429	-6.4586	-7.8451	-8.7913	-9.3989	-9.2709	-10.394	-8.3793	-7.3503	-10.618	-10.56	-8.5937	-12.472	-8.3421	-8.4503	-11.149	-11.848	-9.1287	-6.846	-11.538	-9.4355	-12.442	-7.4097	-10.265	-10.497	-7.8047	-6.4364	-6.461	-11.356	-10.348	-7.5259	-11.63	-11.016	-11.667	-11.029	-11.223	-12.165	-13.588
-3.5191	-0.51842	-2.4525	-2.3726	-0.44576	-5.0351	-4.9464	-0.88329	-1.194	-1.2792	-5.2512	-1.039	-6.2485	-2.0174	-4.4713	-1.2388	0.64162	0.68399	-0.31502	0.093355	-4.4431	-2.1427	-2.4845	-3.5747	-1.3613	-0.93851	0.61346	0.018394	-1.3532	-1.202	-4.017	-3.5843	-1.0924	-2.0525	-1.9373	-2.4414	-0.88253	-4.4441	-1.8481	-0.55519	-0.57527	-4.2131	-3.0066	-3.196	-3.0169	-0.69199	-5.0835	3.3506	-3.2155	-0.95268
1.1979	-0.66123	-0.62789	-0.75735	-3.1388	-1.6384	-1.8695	-0.65341	0.92514	1.6224	-1.7064	0.073372	-6.5468	-1.1848	-2.5392	1.1939	-3.2227	-1.761	1.287	-0.1189	-2.6819	0.01777	0.95864	-0.26003	0.94875	-0.34521	-0.9091	-3.4203	-0.018347	-0.52622	0.075948	-1.8285	-2.1005	-2.5394	-0.58899	-1.3625	-2.1762	-2.4101	1.2615	-3.9344	-1.3077	-3.977	-1.771	0.73672	-2.2661	-3.8709	0.82393	-3.0285	-4.0348	-1.669
-20.954	-18.415	-20.668	-21.495	-19.673	-21.331	-21.772	-21.044	-21.747	-23.729	-18.602	-24.365	-23.886	-17.39	-22.874	-23.214	-22.93	-20.822	-21.809	-22.101	-20.756	-19.909	-19.16	-17.503	-16.898	-21.351	-21.762	-21.387	-18.696	-22.293	-21.425	-15.658	-19.489	-23.414	-24.493	-21.431	-20.716	-22.206	-19.498	-21.705	-20.179	-20.164	-19.492	-22.527	-23.751	-20.124	-20.851	-22.375	-19.806	-18.221
2.8681	-4.0477	-2.596	-1.3206	-3.8195	-2.2192	-3.2569	-2.9809	-1.1424	-3.0103	-4.7177	-0.93373	-3.1033	-1.3221	-1.8577	-5.4137	-1.7995	0.35343	-2.582	-1.6712	-4.2704	-2.2319	-2.2679	-4.0851	-3.501	-2.8612	-5.6238	-1.3345	-5.0047	-1.8103	-2.7226	-3.6461	-4.2527	-1.0893	-1.7862	-5.2206	-4.8531	-4.0037	-4.798	-1.9087	-4.5851	-0.38341	-3.797	-1.0584	-3.3764	-2.1477	-3.7478	-1.9103	-2.8246	-2.2409
-1.936	-0.042111	-1.3204	-2.9316	0.9793	0.77689	-1.9042	0.31213	1.6634	1.9743	-2.3384	-1.0632	-2.972	1.0705	0.40027	-2.1981	-1.0188	-1.8085	-1.1741	-2.853	-0.37158	-0.9297	0.13641	3.0923	-0.84517	-1.2179	2.3951	-2.0217	-2.4772	-0.92643	-2.3066	-2.6432	1.4078	0.75175	2.478	0.28017	0.90938	-1.4347	-3.5379	0.66243	2.6101	-0.78136	-3.1962	0.82656	-2.5311	-2.2846	-1.2482	-1.2011	-2.6748	-2.2939
-5.2055	-7.0709	-8.8326	-8.67	-7.144	-6.7945	-7.7213	-10.386	-8.0933	-3.435	-4.6545	-7.8821	-8.8026	-6.2876	-7.8463	-3.4078	-9.2133	-5.3926	-9.3423	-9.2711	-10.884	-7.984	-3.5421	-7.9712	-4.7652	-6.6871	-8.4802	-9.5115	-6.725	-6.8745	-10.724	-6.6528	-6.6955	-6.6881	-7.7583	-8.4515	-8.7772	-7.9668	-7.1958	-9.4379	-9.1069	-6.9214	-8.6061	-4.887	-7.5714	-8.1936	-10.966	-4.3389	-6.6083	-7.3019
3.3941	2.2229	2.5128	4.9662	3.3226	2.2365	2.3882	6.1461	1.5377	2.8166	4.6941	3.461	2.0197	2.461	5.9709	2.6723	1.1835	3.0585	3.5941	2.4957	2.5795	5.2735	2.0347	2.4146	1.2787	-0.74534	2.5158	7.4363	2.4246	5.4178	3.0263	-0.20441	4.9833	2.0996	4.6432	7.0004	-0.19075	-0.26791	2.8419	5.5918	1.944	1.2058	1.0454	2.8683	3.4344	5.3714	2.7002	1.5068	3.5791	4.6296
-11.616	-11.791	-12.872	-10.771	-14.235	-9.5431	-9.0029	-12.593	-9.88	-11.473	-8.9195	-12.176	-10.958	-12.435	-10.351	-10.463	-13.211	-12.187	-12.029	-11.186	-10.117	-12.085	-12.293	-13.859	-12.479	-15.335	-9.76	-9.262	-17.055	-10.551	-9.9195	-10.88	-12.628	-11.623	-12.307	-15.358	-12.68	-8.2547	-10.243	-10.429	-11.946	-13.079	-12.144	-12.737	-13.3	-16.245	-14.99	-10.156	-11.386	-11.106
-6.3312	-6.7899	-5.3255	-4.4542	-4.8688	-4.4367	-6.0146	-4.7892	-3.1939	-4.9642	-9.1893	-3.7832	-5.0847	-1.9721	-4.7973	-2.9617	-5.3157	-0.91404	-4.7404	-4.5952	-7.5568	-8.3301	-2.2636	-6.7168	-2.9001	-4.8826	-3.6156	-4.8711	-8.4077	-2.4588	-2.3538	-3.6246	-6.5473	-4.8189	-0.97975	-1.1323	-6.2592	-2.2668	-5.5092	-3.474	-2.6681	-6.4483	-6.7696	-5.7547	-3.7346	-3.1943	-6.3903	-5.9117	-6.5933	-4.3923
8.3867	7.2682	9.9741	6.5824	9.458	5.8536	7.8012	5.3933	8.0197	6.3874	6.2325	9.0954	5.8484	8.1173	3.5229	7.7999	5.3321	7.6028	5.8695	7.728	5.3456	1.9786	11.008	6.6532	6.2919	5.9972	5.634	5.8022	7.0414	9.0482	4.7824	6.8457	9.4299	5.9678	6.8633	10.391	6.1114	7.6345	6.2471	2.6394	6.1652	9.2482	7.5257	10.576	7.4122	9.7112	7.415	5.0446	6.434	7.2518
0.73114	3.0864	3.7008	-1.9717	-1.3568	1.317	2.3285	-0.82932	1.3578	-0.11563	0.69177	-0.52318	1.1045	1.0082	-0.50371	-2.3918	2.323	0.50346	-0.82316	-2.8009	0.56803	0.27987	3.1965	-0.91714	1.4616	-1.8166	0.057519	-2.3196	-4.1917	-1.9583	2.5073	1.2104	3.1723	0.77926	-0.56059	1.0844	-1.7653	-0.079768	-2.709	1.8591	0.90469	3.6012	1.2205	0.69929	1.5541	-1.4064	0.6634	0.85334	-1.2862	1.0701
-11.169	-8.5331	-9.23	-5.654	-10.667	-10.993	-8.5475	-9.4084	-7.0234	-8.0425	-11.261	-7.8753	-6.7025	-8.9109	-8.0356	-8.0789	-13.736	-6.8465	-6.5579	-7.6138	-10.353	-8.2969	-8.7869	-9.8437	-8.7685	-5.8934	-10.406	-8.4685	-9.0596	-10.73	-8.7229	-8.2157	-9.1406	-7.8867	-11.762	-7.2147	-11.894	-10.526	-11.581	-7.7801	-7.0637	-6.7502	-12.449	-10.197	-10.106	-9.096	-9.8733	-5.7516	-7.6275	-10.288
-4.1847	-8.049	-3.1519	-6.312	-8.5849	-4.2358	-5.7612	-1.9298	-1.6137	-7.3994	-6.4893	-6.2214	-5.924	-2.8696	-5.5422	-4.7383	-2.4981	-5.2218	-5.7594	-1.7401	-3.744	-3.6563	-4.8542	-1.2663	-2.5204	-4.8309	-1.7153	-5.9492	-3.8033	-6.0965	-4.4097	-6.9075	-4.6556	-6.3947	-4.1485	-4.6339	-3.124	-5.8663	-5.1005	-8.6543	-5.2308	-1.9115	-3.6194	-4.8952	-6.9879	-5.5839	-5.8267	-5.632	-5.799	-4.94
-3.5895	-0.29691	-4.5079	-3.3338	-5.3815	-3.2876	-2.1929	-6.3682	-4.7063	-3.388	-2.2359	-4.6521	-3.7817	-3.9169	-5.1034	-5.0194	-3.7014	-4.3694	-5.1971	-4.3689	-5.3644	-3.5757	-0.92288	-6.3269	-4.2367	-4.2417	-3.0052	-1.2538	-2.7589	-4.8763	-4.2777	-7.0281	-1.9605	-5.4121	-2.0999	-4.1496	-1.3093	-3.0053	-5.027	-7.0603	0.48484	-4.9642	-3.9893	-0.87489	-4.6386	-2.7601	-1.3875	-3.2753	-3.9881	-1.2059
8.8007	6.8759	8.6217	5.2687	10.7	9.1046	7.3717	6.3652	5.9534	8.1851	8.6731	9.1165	8.3993	12.096	4.9985	7.2919	7.9694	10.969	8.8236	6.5778	10.082	10.919	8.0321	7.1629	6.0351	8.0493	10.359	9.813	9.5633	6.4151	6.9185	7.4134	6.4566	6.5302	8.8429	7.6934	9.7497	6.0579	9.7356	5.3404	6.4287	7.4704	8.2232	8.8843	6.3452	6.9275	6.9685	7.8116	7.2978	7.2983
-21.761	-22.855	-21.94	-22.408	-17.599	-23.111	-22.831	-27.19	-25.885	-22.531	-22.952	-22.549	-22.278	-20.751	-21.667	-22.203	-23.374	-20.956	-25.853	-21.299	-22.346	-24.216	-26.747	-23.473	-22.65	-25.539	-20.391	-22.194	-23.958	-20.729	-21.997	-22.872	-21.989	-21.87	-20.841	-24.577	-22.431	-22.047	-21.06	-21.34	-21.666	-22.923	-21.933	-23.658	-26.434	-21.052	-24.493	-24.837	-23.073	-22.057
-4.0736	-3.7118	-3.6938	-0.82689	-1.8862	-4.2043	-4.2482	-1.9143	-5.0152	-2.3169	-6.5351	-1.266	-7.1116	-1.7023	-9.8296	-2.8914	-1.7453	-3.7232	-3.4318	-0.87803	-1.7362	-1.9415	-3.2978	-3.062	-2.3193	-2.8483	-2.0479	-1.2442	-3.8167	-4.2308	-2.0784	-3.0054	-2.315	-3.6567	-2.2141	-4.3368	-4.8772	-2.6402	-3.8998	-4.6532	-3.9333	-4.1765	-4.197	-5.5959	-5.7395	-3.6985	-3.8389	-3.999	-3.879	-3.8289
3.9132	2.1254	0.64791	2.1444	5.3572	5.2495	-0.37782	2.2162	0.0019501	1.9995	2.7792	2.2508	-0.020398	2.4878	2.9294	3.7797	0.70497	4.0051	2.7725	4.0911	2.1302	2.8163	5.0134	3.6009	3.4297	4.4547	6.656	1.105	2.6527	1.8075	3.4088	1.912	1.3394	-0.89674	0.85071	1.9707	2.5521	1.2101	5.1182	2.2624	3.5108	2.0285	3.1582	2.884	1.174	2.6123	1.6399	5.7917	2.1853	3.104
0.009599	-1.9003	-5.0602	-0.39732	-3.9579	-2.4135	-1.207	-2.2527	1.9149	1.2992	0.80897	0.18499	-0.9226	-3.7616	-0.67464	-2.5214	-1.6013	-1.6241	-2.1041	-1.9134	-3.4627	3.5347	0.29278	0.027855	0.586	-3.1384	0.28057	-3.9706	-3.2658	-0.79583	0.87407	0.50814	-0.90123	1.8726	-0.76472	1.6032	-2.1767	-0.29461	0.56541	0.12353	-1.3433	2.0629	1.8003	-1.6746	1.2993	-0.017056	-1.2835	1.1864	-4.8699	0.4622
-7.711	-2.4547	-3.9485	-3.6843	-2.0963	-1.7938	-5.4917	-3.3755	-2.3572	-3.8271	-3.082	-4.5354	-6.4003	-3.9649	-0.2211	-0.43272	-1.5254	-3.4699	-2.327	-4.0611	-0.058189	-2.6575	-6.2844	-4.7076	-1.4431	-2.3643	-3.0695	-2.8865	-5.2497	-5.7672	-6.2741	-3.3852	-5.4798	-0.37109	-5.8051	-4.8705	-4.0801	-2.5667	-3.1407	-3.5068	-1.4223	0.41886	-4.2884	-3.5884	-4.6382	-1.3397	-2.4982	-3.1473	-3.4108	-4.1736
1.3177	-1.8429	1.5562	0.11197	-1.5655	0.98336	-2.1853	0.69834	-3.7211	1.0818	2.0591	1.6861	-0.19202	0.99657	-0.74479	0.28264	-0.74332	-0.43009	-1.418	1.3456	1.5184	-2.424	-1.4945	0.51701	0.58167	-0.21352	0.73822	-3.1774	-1.1381	4.4582	2.8287	-2.2927	2.3291	2.5953	0.3862	-1.8469	-0.24059	0.50747	2.8531	-2.7237	-1.9359	0.9934	-3.1422	0.21122	0.12953	1.4407	-0.96163	-0.95621	1.7402	-4.5488
-10.432	-13.376	-11.152	-11.823	-10.557	-12.947	-9.118	-9.5223	-11.5	-11.291	-12.313	-11.484	-12.646	-10.734	-10.447	-10.436	-9.551	-11.451	-10.155	-11.58	-12.982	-8.7263	-10.299	-9.3213	-9.3461	-7.179	-10.194	-7.316	-9.4543	-12.177	-14.419	-12.013	-8.3642	-8.4759	-11.089	-9.822	-11.443	-11.685	-8.1666	-11.026	-9.5922	-10.531	-9.9534	-9.0037	-14.251	-12.965	-10.442	-9.667	-10.402	-10.303
-1.3121	-3.13	-5.5882	0.13262	-4.4559	-3.3596	-1.5708	-3.9523	-3.1676	-3.6402	-2.1478	-7.595	-0.86175	-8.2312	-5.7008	-3.9996	-6.1554	-4.8211	-3.713	-4.2307	-4.9077	-3.1147	-0.49072	-4.5976	-3.8906	-3.828	-5.3318	-6.1891	-3.4232	-1.9611	-6.9932	-2.3352	-6.7453	-0.85642	-1.5543	-3.527	-2.808	-5.6074	-0.78882	-0.56118	-4.3012	-6.0754	-3.566	-4.9659	-2.5061	-5.3206	-3.966	-4.5398	-6.647	-7.0002
2.8191	0.58183	3.3255	-0.25165	2.1574	1.198	2.5328	4.168	-0.75026	1.3439	-3.1592	3.014	-1.1171	2.2255	2.6739	5.3155	3.3271	1.6075	-0.084046	0.17197	4.4053	4.7204	1.8017	2.1672	0.91643	4.0739	2.0382	0.23268	2.1529	-0.901	3.8498	0.34275	5.1016	-0.92622	5.1652	1.3171	0.26845	2.1442	-0.60791	1.3874	1.9409	2.9309	0.9476	3.0013	3.8274	1.3873	4.9476	1.6043	0.48804	-0.13085
-12.548	-15.566	-12.908	-13.227	-8.7902	-13.756	-16.671	-14.117	-15.261	-12.63	-11.144	-13.777	-16.563	-12.852	-13.836	-11.28	-14.592	-13.655	-12.134	-13.875	-15.042	-13.582	-14.347	-11.337	-15.35	-14.919	-12.224	-12.317	-10.71	-11.939	-15.831	-13.237	-12.053	-11.434	-14.153	-15.777	-11.133	-14.096	-12.272	-13.373	-13.409	-12.047	-15.146	-16.145	-9.8668	-14.461	-11.883	-10.34	-12.546	-10.287
-4.9721	-2.7188	-5.1612	-3.8104	0.42676	-3.5343	-2.4709	-3.4448	-2.482	0.8516	-3.4881	-3.5647	-2.328	-5.2472	-3.7783	-5.3165	-3.799	0.78277	-1.5533	0.78449	-4.4074	-0.5392	-0.12652	-2.9068	-4.3216	-3.7172	-4.2451	-4.3499	-1.5363	-3.8454	-3.9884	-1.3533	-0.27225	-3.3287	-3.6351	-3.831	-2.6962	-1.5213	-3.0726	-3.1276	-3.4177	0.13756	-0.78764	-5.0342	-5.7407	0.54591	-4.7739	-1.2363	-0.94146	-3.2967
1.9764	0.81665	1.3416	0.42971	2.9347	2.7785	1.7921	-1.0957	2.8889	0.67253	1.2292	0.45526	2.3198	3.1329	-0.048812	1.5506	1.3857	0.76652	4.339	2.5822	1.2402	2.7543	3.7101	2.8645	3.3318	3.0671	5.9563	2.1537	3.2623	-2.6335	-1.3835	0.57491	2.7719	2.9363	1.2208	3.9275	1.7066	1.5025	2.2317	1.0954	4.0029	2.2948	1.0939	1.2439	1.0458	0.78994	2.0847	0.84964	3.171	-0.95536
1.5247	2.958	-1.3364	-0.059233	2.2695	-4.0283	-0.2633	1.2582	2.3035	3.2724	-1.076	1.7534	1.3956	4.0852	4.0328	1.3611	0.76141	0.8775	1.743	0.35585	-0.75944	-1.4278	1.6609	0.34639	2.7342	0.82884	-0.70175	2.4061	3.0446	0.59892	1.0307	-1.6062	0.99949	3.1704	-2.439	0.80534	3.0067	2.1132	3.5008	1.025	0.32993	3.1118	3.4857	0.41629	-0.66973	-0.49592	3.1829	2.7309	2.6796	1.9356
-13.193	-10.033	-14.929	-14.782	-12.84	-14.118	-16.865	-12.525	-13.728	-14.807	-19.663	-13.243	-15.855	-16.792	-16.396	-13.317	-15.67	-14.784	-14.023	-16.033	-14.387	-19.441	-15.176	-14.206	-14.327	-13.261	-16.704	-11.796	-12.775	-13.677	-13.561	-13.981	-15.27	-11.354	-15.306	-13.544	-18.398	-18.667	-12.773	-17.949	-13.56	-16.974	-12.476	-15.714	-13.818	-12.976	-15.523	-11.632	-15.619	-15.532
-2.1517	0.76873	-1.4589	1.9254	0.60768	-3.4373	-0.051584	-1.0647	0.62833	-1.6957	-0.079341	-3.0393	-3.1791	-1.7956	-2.9648	-1.0132	-2.3674	-1.1984	-0.9691	-1.2946	-0.62101	-1.0162	0.71322	2.2978	-0.41074	-2.7855	-2.2207	-0.92959	-0.98993	-0.10751	0.43895	-1.9783	-0.4081	-1.1435	-2.2974	-1.4858	-0.28618	-4.7557	-0.63514	-4.0946	-0.1595	2.9194	-2.1347	-0.40236	-0.19826	-2.2904	-1.3902	0.46321	0.37173	-0.16519
-4.1252	-5.7839	-0.78791	-3.6851	-4.8599	-3.322	-5.1816	-2.564	-0.16192	-4.5739	-5.0853	-5.6284	-2.6965	-0.98572	-6.6264	-2.4173	-6.1142	-3.3018	-3.1946	-4.7683	-4.4751	-6.325	-4.3775	-6.225	-7.0481	-5.0555	-1.6172	-2.5915	-3.4035	-4.9009	-3.8604	-5.8727	-3.6426	-4.7753	-3.1792	-4.4258	-3.9944	-4.9207	-4.8358	-2.4472	-4.238	-0.99088	-5.8235	-4.1191	-3.8301	-3.7443	-6.9144	-2.0335	-4.5421	-2.8442
2.4694	-0.42506	0.087036	2.6927	2.6441	-0.50336	2.1208	0.23773	3.6824	2.0231	3.5594	3.028	-0.62628	0.45966	2.4015	3.2071	-0.2048	-0.49075	2.1925	1.6662	2.7813	1.2469	0.46365	1.0622	1.325	2.6129	2.5163	-0.74792	0.62284	0.010203	4.3294	3.4341	2.1026	-0.5843	2.5128	3.9624	1.6615	-1.1926	-1.8038	3.6337	-2.1982	3.3139	0.5888	5.6562	-0.0078886	2.1664	0.02874	4.9183	0.24119	-1.2707
-7.8365	-5.5076	-5.4102	-5.9755	-7.0562	-4.3599	-4.0721	-6.9271	-6.7791	-5.4315	-7.7555	-5.0319	-7.2645	-4.0145	-3.8345	-4.7726	-4.3603	-4.7	-3.0961	-4.5805	-5.1736	-2.5923	-8.4925	-5.9289	-9.1016	-3.2655	-7.771	-5.0894	-9.2419	-7.4861	-6.1284	-7.332	-4.5124	-6.4007	-6.3798	-5.0534	-6.1422	-3.2941	-5.791	-6.4475	-8.057	-3.3775	-4.8354	-7.2148	-6.1361	-1.4837	-8.7089	-4.3854	-7.2881	-4.9618
-12.692	-12.303	-15.445	-11.744	-12.217	-8.6273	-12.23	-11.356	-11.138	-8.9874	-13.089	-10.002	-14.026	-13.63	-12.807	-9.6944	-15.88	-15.701	-11.461	-12.42	-10.39	-11.935	-11.422	-6.7531	-11.743	-11.526	-11.383	-9.9416	-10.795	-10.794	-9.4247	-12.813	-13.502	-16.076	-13.056	-12.946	-12.507	-14.512	-7.5743	-15.008	-13.766	-11.823	-13.186	-11.652	-12.925	-12.188	-13.672	-15.247	-12.354	-9.8098
-0.10769	1.4317	-1.5277	-2.6902	-1.4474	1.252	-0.62261	3.486	-1.6114	2.5087	1.7453	0.09005	0.060903	-0.91583	-1.2197	-2.4531	0.11878	-1.2796	-0.020584	1.0132	0.70822	0.2865	1.2766	1.435	0.63849	-0.8792	-2.252	-2.0754	-1.3923	-3.3512	-2.9915	-0.80801	1.2703	-6.0409	-0.4601	-1.3899	-2.0133	-3.0198	-2.3955	-2.6073	-3.2042	-3.3818	-1.0096	-0.2481	2.6756	-0.0074563	-3.3097	0.061864	2.4473	0.60082
-7.9914	-7.146	-7.7579	-9.631	-9.9155	-5.2714	-7.0146	-5.6992	-7.5843	-10.575	-7.6539	-6.8772	-7.731	-4.3134	-8.2146	-7.9144	-9.5052	-9.0409	-7.369	-9.9564	-10.491	-4.6128	-7.0936	-5.5794	-7.3251	-8.0112	-9.3986	-9.7332	-8.9288	-6.5236	-8.6971	-7.3025	-9.0357	-5.5534	-9.4563	-6.9694	-8.2072	-5.8852	-10.991	-6.2126	-3.082	-9.5385	-7.6984	-11.019	-9.1588	-9.3889	-5.0775	-5.4896	-7.0873	-9.6492
-21.261	-18.035	-24.203	-21.947	-25.071	-20.283	-22.861	-24.572	-20.37	-23.076	-22.709	-22.014	-21.482	-22.5	-21.575	-22.74	-24.316	-20.945	-19.557	-24.742	-22.113	-20.844	-22.807	-21.395	-21.572	-23.858	-20.457	-23.972	-20.673	-23.983	-23.573	-22.892	-24.14	-23.13	-22.755	-19.473	-19.941	-23.266	-23.709	-20.44	-23.414	-21.723	-19.825	-22.833	-24.426	-24.857	-24.043	-20.066	-20.431	-18.039
6.6297	10.938	8.7702	10.133	14.214	7.0392	11.807	11.783	8.8389	10.886	12.409	11.054	6.9215	6.7557	11.399	8.3661	11.622	6.2728	12.341	10.802	7.7471	12.105	10.606	10.924	8.6913	6.4447	8.853	13.268	10.879	10.972	8.6515	11.099	8.8504	8.7322	10.711	6.6826	10.275	10.218	11.812	11.266	12.165	7.0263	10.777	9.389	11.773	10.136	10.002	11.117	12.282	11.038
-2.925	-1.9451	-3.9718	-1.8097	-0.45429	-4.9253	0.19614	-0.55177	-6.2678	-3.3006	-0.80715	-2.4468	-2.6205	-3.5736	0.31881	0.83365	-3.0173	-2.8045	-0.6865	-2.0181	-0.34625	-1.9418	-2.0608	-3.9891	-6.2819	-3.7712	-2.483	-2.8951	-2.8967	-0.3009	-3.7954	-2.0446	-3.2537	-2.362	-1.1735	-2.9509	-4.9436	-1.6292	-2.1815	-1.1584	-6.3009	-2.6614	-3.7413	-2.3024	-3.3993	-1.1762	-4.197	-1.618	-0.40646	-1.7327
-11.892	-15.495	-15.222	-15.07	-15.955	-13.921	-16.548	-13.589	-15.506	-16.001	-10.779	-10.979	-14.957	-14.423	-15.723	-15.875	-12.767	-13.795	-15.643	-16.27	-12.816	-10.11	-14.951	-15.894	-12.946	-15.024	-15.567	-14.284	-14.644	-15.556	-15.61	-13.646	-15.139	-16.697	-13.379	-13.038	-16.392	-13.403	-15.235	-12.888	-11.503	-12.397	-14.321	-15.479	-16.319	-13.062	-14.155	-13.2	-14.169	-13.492
-2.2717	1.1275	1.1326	2.1724	2.6144	0.93287	3.3062	2.4686	-2.5023	-0.70988	0.84601	-2.32	2.3569	3.7598	-0.43492	-0.62813	0.46273	1.5569	0.052571	2.0421	-1.0808	-1.8151	2.0021	2.2842	1.1872	0.52876	-3.5742	0.34924	-0.98967	0.70993	-1.2185	-1.4018	-1.8117	2.8722	0.20637	3.3168	4.8106	-1.0777	1.3661	-2.5507	1.8416	1.5111	3.1751	1.1908	1.8385	1.4642	-1.1646	-0.28926	-0.34195	1.7232
-15.65	-16.695	-13.088	-11.486	-11.724	-14.896	-18.894	-13.065	-16.067	-15.533	-14.578	-15.069	-13.851	-16.252	-14.495	-17.207	-14.727	-15.77	-16.129	-14.137	-12.755	-17.359	-17.937	-13.543	-15.525	-13.877	-13.612	-16.227	-17.084	-12.434	-13.357	-14.804	-15.154	-12.657	-18.838	-12.991	-13.698	-12.023	-12.823	-14.118	-18.086	-15.019	-11.425	-12.274	-14.837	-14.55	-12.995	-12.829	-10.651	-13.885
8.4225	7.7156	6.4708	7.0119	9.5638	7.1085	7.5966	8.4616	5.6638	6.8029	7.6714	7.9533	9.5591	5.155	8.7364	8.5802	9.5844	8.5433	8.2449	7.0003	11.299	7.5011	5.8366	10.278	10.129	7.8658	6.3956	8.6845	8.2318	12.021	9.6193	10.528	6.7043	8.2632	8.9484	7.1897	11.116	9.718	6.0811	6.274	9.5585	10.355	10.268	8.2908	7.2589	6.9173	10.228	9.2741	8.4658	5.661
-3.0621	-4.4362	-1.8835	-2.7017	-0.72818	-3.1188	-3.7601	-3.0527	-1.5028	-1.865	-5.1993	-1.586	-5.5227	-6.3439	-2.9458	-0.084481	-2.3924	-4.677	-4.2853	-5.9123	-0.64357	-3.7244	-1.8104	-6.6614	-3.9392	-7.2075	-4.1237	-2.1856	-3.3052	-0.41746	-3.7922	-6.0712	-0.50453	-1.3004	-2.9419	-3.8801	-5.9072	-1.5824	-3.7878	-3.0695	-3.3412	-3.915	-0.7581	-6.093	-3.2229	-1.8556	-5.1665	-1.5178	-3.8362	-2.4479
-11.291	-7.9482	-10.035	-9.1808	-11.035	-6.3495	-7.7645	-8.8562	-5.1022	-10.729	-6.9728	-7.0678	-6.5972	-9.3962	-7.2715	-8.2604	-8.3102	-7.3989	-7.0285	-10.574	-6.1735	-10.153	-12.205	-8.0132	-8.1231	-8.6724	-9.6562	-11.929	-10.496	-7.937	-10.095	-7.4639	-9.1398	-8.4245	-12.889	-9.1716	-8.4639	-10.547	-9.2976	-10.499	-8.653	-5.5685	-6.8716	-9.4471	-11.038	-6.1448	-8.4006	-9.4218	-9.9705	-8.1057
7.3995	5.5103	3.776	-0.32907	2.3451	5.8097	6.938	10.263	3.2684	1.0081	3.8172	5.7165	8.0887	5.6704	5.9666	4.4021	3.1775	6.0205	1.5309	3.3124	7.8146	1.1449	4.9932	6.1013	5.1859	6.139	3.7873	5.4878	4.2771	4.3068	3.0795	3.6099	4.8015	3.081	6.5571	6.078	7.7866	4.0885	3.6615	5.4027	5.9055	2.5178	3.7543	2.1237	7.4696	3.8144	11.119	2.2315	2.1919	6.4088
-1.8843	-4.5347	-7.7857	-4.4779	-8.4775	-5.2189	-4.5796	-6.7039	-5.6798	-7.7102	-7.956	-6.6915	-6.5011	-3.7909	-8.7438	-7.4211	-5.7522	-5.752	-1.977	-4.6162	-5.3593	-7.9945	-4.8641	-6.3385	-4.6889	-8.2732	-6.8538	-7.4226	-7.6777	-6.9309	-5.7565	-7.6918	-4.1819	-2.5117	-7.6591	-4.8806	-8.4814	-2.891	-6.8786	-5.9546	-6.1662	-5.6905	-5.5455	-5.5885	-4.2091	-4.6506	-6.5118	-6.717	-4.6839	-3.9663
9.1017	7.1783	7.4843	9.6129	12.765	6.8746	8.736	9.0281	5.068	7.6792	7.4292	9.447	7.1207	8.4622	10.733	10.304	10.235	12.523	6.3993	8.2547	10.086	7.5931	7.0666	8.1487	6.9473	11.309	9.9212	6.0215	12.468	8.4432	8.5428	7.3786	7.998	8.1836	7.8519	7.1351	7.2534	8.9508	8.9485	7.4325	8.3291	6.5689	10.007	9.5187	7.3585	7.9428	9.3131	7.6247	6.0485	11.331
-4.1733	-0.79093	-0.41376	-4.2591	-1.3048	-5.8396	-1.2766	-0.37658	-0.54448	-1.2242	-0.28377	0.4769	-5.0392	-2.5983	-1.6107	1.8929	1.6708	-1.5064	-0.45831	-1.9847	-0.43353	-0.22394	-1.06	-0.5936	-1.4315	-0.42753	-0.39186	-0.6929	1.4836	-0.45187	1.4166	3.0996	-2.4158	-2.0887	1.1978	0.82538	-1.7379	-2.0575	1.3844	0.085281	-0.11001	0.34165	-0.6013	-2.796	-0.83011	1.1139	-1.865	-2.023	-0.93124	-0.58776
-21.439	-22.405	-20.992	-18.817	-22.381	-21.467	-24.369	-23.795	-21.633	-19.484	-19.686	-23.981	-22.808	-25.009	-22.059	-22.853	-24.384	-21.772	-21.86	-22.764	-19.033	-22.938	-20.317	-20.968	-22.113	-24.111	-20.181	-20.997	-21.533	-23.751	-22.241	-21.384	-25.324	-24.414	-21.567	-21.962	-23.454	-23.123	-23.258	-26.024	-22.569	-22.721	-21.876	-22.693	-22.038	-22.132	-22.416	-20.186	-22.39	-23.034
-16.924	-13.808	-13.808	-13.952	-13.687	-11.396	-15.733	-12.658	-11.113	-14.718	-13.789	-14.21	-13.751	-11.16	-12.395	-14.245	-12.389	-11.14	-14.139	-13.845	-13.832	-14.354	-12.63	-15.225	-12.747	-12.269	-12.868	-15.074	-11.618	-15.951	-11.605	-12.814	-15.896	-13.389	-13.513	-15.42	-11.831	-11.317	-14.782	-11.751	-11.767	-12.893	-15.296	-14.074	-14.348	-17.968	-13.336	-13.261	-13.122	-13.027
-15.317	-12.774	-12.106	-14.828	-11.675	-12.011	-11.429	-15.496	-13.81	-12.992	-11.405	-16.581	-12.487	-11.282	-13.045	-11.281	-10.669	-17.202	-12.742	-10.513	-13.309	-11.079	-14.807	-13.233	-11.433	-19.94	-11.58	-15.463	-11.726	-17.283	-11.28	-15.326	-11.769	-9.7607	-10.258	-11.392	-12.322	-12.283	-12.885	-11.015	-15.345	-12.978	-10.971	-11.533	-16.181	-12.986	-12.885	-14.733	-14.593	-11.107
-7.9909	-5.1622	-5.1972	-5.1103	-1.7694	-3.3954	-6.4553	-4.6172	-3.8505	-5.8442	-3.0033	-5.0459	-4.3603	-4.1779	-5.9561	-1.4168	-3.6062	-4.635	-7.6036	-4.7938	-4.0602	-0.95993	-5.669	-4.8572	-4.2167	-5.7164	-3.3028	-4.262	-6.3495	-5.1337	-0.29491	-2.454	-5.8075	-5.0497	-5.9651	-6.267	-3.056	-2.8701	-4.2634	-5.0066	-4.0024	-6.3669	-7.4415	-5.0539	-3.8377	-2.8325	-4.2585	-1.5503	-3.8525	-3.8502
1.9695	4.3135	-0.37452	-1.6042	-1.2979	1.6034	-1.2156	-1.467	2.2767	-2.6522	0.29589	-1.0851	-1.6884	1.9525	-2.42	0.26664	-2.6865	2.4167	-2.7297	-2.1914	-1.4365	-0.48238	0.4103	-1.4139	1.824	0.42626	0.96648	-0.98156	-1.5995	0.90709	0.9566	1.592	-1.9745	2.2219	-0.91689	2.2152	-0.78378	1.8744	2.0045	0.24312	-0.88639	-0.54592	0.76824	-2.3747	1.4601	0.15593	1.0866	-0.60557	2.9338	-0.51257
-21.021	-19.482	-19.806	-23.151	-18.736	-19.64	-18.986	-20.37	-19.293	-19.462	-22.165	-19.597	-21.89	-19.529	-20.812	-21.811	-17.975	-21.84	-21.501	-20.74	-21.573	-20.203	-23.345	-16.833	-19.713	-23.029	-20.776	-19.813	-18.745	-22.142	-19.025	-21.977	-20.883	-16.865	-21.101	-20.404	-20.401	-22.067	-19.092	-19.108	-21.992	-20.635	-19.57	-19.268	-19.949	-22.531	-22.748	-19.847	-21.507	-19.975
-3.1806	-0.53712	0.93225	-2.9439	-2.1993	-1.7972	-0.27512	-1.291	-2.773	-3.197	-0.091222	-3.6936	-1.0746	-2.3635	-1.5056	-2.3616	-1.2644	-1.4992	-3.0889	-1.3789	-1.699	-0.56071	-2.9997	-2.0614	-2.0057	1.9065	-2.9297	-1.6589	-1.8812	-2.3675	-0.48525	-4.1819	-1.9588	-3.9967	-2.7955	-2.6558	-1.1033	-3.0486	-3.1744	-1.1679	0.82612	-2.0968	-2.9901	-1.7571	-0.93695	-2.1095	-1.434	-3.2483	-1.7754	0.76307
1.3684	1.1616	-0.44636	4.3089	-0.057381	1.7055	3.4323	0.63081	-0.29701	1.8341	6.1536	0.46444	2.0323	2.4317	2.3441	2.2985	2.3403	1.0775	4.1757	1.8756	3.1978	0.92732	1.9337	3.0124	3.6958	-1.1343	3.7159	0.63487	6.2721	4.2555	2.6003	2.6068	2.9739	1.0769	2.0339	-1.7533	3.8644	1.4312	2.064	2.7185	1.4843	0.7482	4.2054	1.0178	0.63797	0.35078	2.0816	-0.0036892	2.2672	1.6532
-0.15507	0.31545	-0.60694	-1.3366	-2.0767	0.97779	1.7405	-0.18746	-0.1534	-0.010318	0.057211	-2.007	-2.0695	0.09479	3.0275	0.20416	0.87163	0.11272	1.4849	1.2589	0.67131	-2.0227	-1.2389	0.25584	-0.30201	-0.39266	-0.46885	-1.1185	0.37312	-0.54231	-0.64267	2.5471	-3.1063	1.2455	1.4769	0.48378	-1.1783	1.9502	-1.8929	-1.9178	-1.9944	2.4074	0.098928	1.6206	3.5239	-1.8318	-2.731	-2.1935	-1.8038	-1.1514
9.2872	6.5965	7.5789	7.3955	8.292	6.2573	6.6133	6.1306	13.16	3.9927	7.4528	9.9166	8.1686	6.2977	6.1708	8.5114	9.8532	8.1715	4.3155	9.6453	6.4751	8.2389	8.2552	8.4967	6.5523	8.0678	7.5695	8.3031	12.058	11.681	7.4863	9.4806	8.487	7.8835	6.1045	9.5388	9.4989	8.8131	5.422	9.379	11.105	7.39	8.1071	8.374	11.748	8.8187	6.0284	5.5957	8.2415	7.3567
-2.6645	2.2231	-0.36479	0.0583	-0.86916	0.36011	-1.0028	-4.2378	-5.385	-1.7954	0.51715	-3.7984	-0.70942	-1.9367	-3.1782	-2.9597	-0.2639	-2.2369	-2.8181	1.643	-3.1511	-1.4171	-2.5438	-1.5595	0.21705	-0.58529	0.6157	-2.1897	-2.3565	-3.4227	-4.7749	2.0741	-2.6732	-5.1982	-3.5137	-1.7143	-4.7566	0.75899	-0.37574	-1.3074	-2.7264	-4.375	-1.3048	1.0338	-3.5976	-5.5081	-0.012646	-4.2721	-3.1366	-4.0214
-5.1575	-5.5869	-3.5386	0.22777	-1.9454	-9.5161	-3.4713	-1.7093	-2.4357	-2.3408	-3.5582	-1.6052	-3.8776	-4.6738	-3.3391	-3.8102	-3.6265	-4.4607	-1.6893	-1.442	-2.9671	0.20602	-2.0777	-0.44956	-1.8993	-1.5643	-2.2815	-3.5137	-2.2161	-4.0369	-3.8458	-2.155	-2.8254	-3.678	-1.925	-3.6344	-4.1031	-6.8953	-4.5191	-4.6858	-2.9103	-4.2148	-4.4225	-2.8373	-3.1191	-1.8457	-6.9549	-3.0351	-4.6632	-2.8542
2.5553	-0.73514	-0.13647	1.3406	-1.301	-3.0981	3.344	-3.2269	-0.064231	-1.1194	-0.45099	-0.85132	0.0073692	0.48593	2.2018	3.4893	0.076012	3.6136	0.70877	-2.8472	0.14715	-0.92847	5.0313	1.8204	-0.95409	1.2548	1.5732	1.4179	0.26623	-0.85635	0.74829	0.62357	-1.6756	3.5537	4.6004	1.0303	-0.073658	1.0556	-0.69372	-0.84819	0.045814	1.6284	0.38749	-0.99816	2.4382	-2.0931	-1.5872	-0.72117	0.1492	2.1381
-1.1301	-1.4441	-1.4583	-1.1532	1.0099	-2.4488	-7.6469	-2.2354	-0.48897	-5.7686	-1.8662	-2.1893	-3.0337	-1.9941	-4.1381	-0.43211	-2.8025	-0.0046119	-1.5486	-2.7865	-0.63186	-2.1586	-2.3832	-1.2556	-1.345	1.3993	-0.82685	-4.2218	-3.9111	-0.89261	-0.53987	-0.36155	-0.40034	0.40914	0.70449	-3.0025	-4.5349	-0.43385	0.15244	-5.7422	-2.0619	-2.161	0.5003	-3.8628	-5.8875	-4.1177	-1.0984	-1.076	-2.9743	0.045673
-22.255	-22.157	-24.703	-22.297	-21.051	-20.665	-21.491	-19.615	-20.923	-20.773	-21.887	-20.244	-17.881	-23.923	-24.74	-23.195	-21.669	-22.313	-22.126	-21.354	-17.931	-26.199	-20.297	-21.101	-26.15	-22.652	-20.317	-22.627	-19.525	-22.139	-21.369	-18.882	-22.225	-24.851	-19.195	-22.037	-23.051	-22.67	-23.107	-23.631	-19.149	-19.902	-21.812	-18.294	-21.521	-20.718	-23.308	-22.444	-22.328	-20.841
-0.48482	1.2321	-1.9227	-4.2182	0.044995	-2.7127	-0.35163	-3.3286	-3.1554	-1.0194	-0.2729	0.29566	-0.69739	-3.4142	3.5658	-1.935	-1.2896	-2.4799	-1.6298	0.60919	-2.8805	-4.2552	-0.36459	-3.4929	-0.6974	-4.5286	0.81303	-0.79613	-4.3291	-2.4069	-1.8716	-1.1382	-1.9454	0.28956	2.2595	-1.6505	-2.5778	2.2759	-0.39509	0.67152	-2.9943	-1.8426	-5.7239	-1.3727	0.11621	1.5672	-1.3334	-2.259	0.92289	-4.1839
-3.1025	-6.0491	-3.9486	-2.8421	-3.9139	-4.1295	-5.942	-5.7962	-7.035	-5.8894	-3.0197	-6.8595	-4.8502	-5.8223	-4.704	-4.8881	-3.3246	-3.9258	-2.921	-3.8044	-6.0783	-9.7574	-4.8832	-4.8529	-5.3891	-5.239	-8.6042	-5.829	-5.4056	-2.772	-5.6169	-5.1289	-4.9022	-5.5061	-1.6385	-6.4281	-2.7588	-3.6102	-6.6373	-4.838	-4.044	-4.078	-7.673	-5.984	-5.9951	-6.8125	-3.9531	-3.3825	-5.3189	-2.9932
-11.441	-9.2009	-5.8933	-8.9584	-10.196	-8.4429	-6.9432	-4.0595	-6.0521	-7.1012	-8.1687	-9.815	-6.8514	-8.4302	-4.7635	-5.507	-8.7388	-11.978	-7.3023	-8.9133	-5.667	-4.9667	-5.9714	-9.4857	-5.937	-7.4187	-6.6225	-9.8462	-9.0434	-10.107	-8.7788	-3.0431	-8.6049	-6.3182	-9.5424	-7.5474	-6.9953	-6.8677	-8.5734	-11.275	-10.1	-8.9352	-9.5104	-8.3371	-7.1577	-7.0472	-8.2605	-5.6033	-8.328	-6.2324
-4.3323	-1.9629	-2.3505	-3.0939	-3.9198	-4.6957	-1.8591	0.4159	-1.6888	-1.6545	-0.36853	-1.8311	-4.1846	-0.66785	-3.9676	-0.9517	-3.6356	-1.6996	-1.1451	-0.77924	-2.4159	-4.9727	2.2093	-3.0211	-2.7741	-1.3673	-2.2912	-1.0382	-3.8343	-2.2559	-3.2209	0.43044	-2.5264	-2.6583	-0.69628	-1.3679	-4.0502	-1.2627	-0.43031	0.022189	-2.3128	-1.0793	-0.24569	1.174	-0.57475	-3.7839	-1.4079	-3.6413	-2.7343	-1.235
1.3905	3.7517	2.5825	1.122	0.071255	2.0653	2.4488	0.65031	-0.89705	0.75346	0.84827	1.2471	1.4192	0.55298	2.0814	0.9303	4.5622	1.6673	4.2968	-0.71301	-0.47411	1.937	5.2676	-0.45512	0.32592	0.50402	0.8863	0.77383	0.16222	1.6405	1.3087	1.5016	1.9326	3.1892	3.3902	4.2961	2.7623	1.184	0.84175	2.1233	1.849	1.1326	2.2588	2.1921	0.98994	1.1801	1.9346	4.834	1.7116	-1.0297
-1.2091	-1.6115	-4.8184	-1.087	-3.5938	-3.8869	-5.5047	-0.38286	-2.8323	-4.3185	-0.72233	-4.6138	-0.54348	-3.897	-3.1509	-3.073	-1.1965	-1.465	-0.45561	-6.2579	-0.86278	-3.0229	-2.805	-0.63911	-1.2438	-0.89654	-2.7298	-5.8786	-4.1628	-2.7016	-3.2389	-1.3863	-4.1215	-0.69909	-4.9647	-1.8032	-1.3219	0.80058	-4.0119	-2.9185	-4.4788	-4.4627	-1.9844	-4.0271	-2.1766	-1.4402	-4.4986	-2.7833	-1.7404	1.8029
-21.401	-21.474	-23.541	-21.561	-21.302	-22.974	-19.657	-20.189	-20.301	-20.972	-21.32	-23.49	-21.439	-21.978	-22.71	-19.855	-21.967	-21.714	-22.156	-23.754	-21.863	-21.553	-22.156	-21.449	-23.887	-24.884	-21.483	-24.173	-22.593	-22.053	-20.65	-22.381	-19.941	-22.968	-19.026	-20.895	-22.557	-21.912	-21.385	-19.614	-20.178	-22.93	-22.699	-23.156	-24.59	-23.559	-21.89	-22.603	-23.723	-21.605
-0.81656	-7.5565	-0.94716	-2.5159	1.6233	-3.8726	0.007026	-0.22988	-3.0405	0.15755	-3.8133	-2.7643	-2.0052	-0.50663	-3.607	-0.79331	-5.1297	-3.2377	-0.46016	-2.2677	-0.73368	-2.1822	-2.2844	-0.69974	-1.9467	-1.7989	-7.4793	-0.18039	-2.7944	-2.0522	-0.21881	0.30856	-0.32918	-3.7134	1.8716	1.2249	0.18805	-4.3211	-1.5108	-0.70469	-0.088903	2.8939	-2.3526	-2.6996	1.3027	-2.3323	-2.0093	-0.5072	0.60102	-3.6303
-0.60723	-1.3708	0.16122	0.38766	-2.873	-0.78128	-3.9021	-1.5874	0.31685	-1.971	0.027552	-2.9872	1.5898	-1.3585	-1.8782	2.9258	-3.7818	0.099424	-1.9856	-2.4025	-0.77287	-2.0183	-3.0332	-0.84919	0.19434	-1.6681	-1.9769	-4.5905	-0.94207	-0.87244	-0.8087	-1.6106	2.7264	-2.0623	-2.637	-0.40388	-1.2212	-1.6353	-0.47276	-1.2025	-0.38173	-1.6129	-1.3103	-0.63706	-4.5425	0.89265	-0.88315	-4.32	-0.83398	-1.7038
-10.869	-8.9961	-8.1762	-13.598	-15.075	-9.5726	-11.644	-10.967	-9.1818	-10.101	-11.756	-11.858	-10.092	-10.573	-11.839	-13.458	-13.124	-10.698	-11.143	-14.72	-10.491	-13.756	-11.502	-9.6386	-10.687	-13.403	-13.595	-10.217	-12.244	-14.841	-13.098	-13.926	-9.6107	-12.965	-12.805	-11.728	-12.153	-14.268	-11.051	-13.282	-11.865	-10.892	-9.6787	-11.602	-12.25	-11.31	-11.435	-13.55	-14.377	-9.9526
-14.113	-13.567	-15.527	-14.839	-13.933	-12.015	-15.832	-14.812	-17.228	-15.686	-15.216	-15.107	-16.111	-13.863	-15.689	-12.307	-14.601	-14.292	-12.122	-14.32	-13.355	-13.299	-12.215	-11.833	-16.609	-13.695	-13.931	-14.064	-15.797	-11.744	-9.8057	-16.619	-17.22	-16.745	-13.474	-14.917	-14.258	-12.657	-15.224	-11.294	-13.641	-13.225	-14.139	-13.758	-14.189	-11.41	-13.478	-16.328	-11.768	-14.229
-4.8519	-2.6661	-3.4341	-5.4442	-3.1381	-4.742	-8.2915	-5.524	-5.23	-4.8011	-5.5826	-4.8053	-6.549	-3.7596	-5.0987	-4.2674	-4.1368	-8.386	-5.293	-4.7748	-5.3227	-5.0353	-6.0186	-5.3372	-6.3181	-7.9551	-6.6104	-3.0324	-3.7417	-7.0076	-6.2393	-3.5941	-3.3611	-7.1831	-8.746	-5.4292	-4.1279	-3.9047	-5.8216	-7.8179	-4.9302	-5.6816	-5.1534	-4.8587	-5.8277	-5.2096	-5.879	-6.4452	-7.5311	-4.1464
-10.78	-13.707	-10.27	-10.496	-10.056	-9.5167	-10.213	-10.522	-10.189	-11.013	-11.324	-7.3324	-10.872	-9.6077	-7.6847	-7.8185	-8.516	-7.544	-13.126	-9.1967	-9.191	-9.5375	-9.2728	-9.897	-8.8351	-11.835	-10.252	-9.2372	-8.0397	-8.4185	-12.011	-12.393	-6.8511	-10.463	-10.456	-9.0725	-7.5981	-8.2991	-11.5	-10.519	-9.5056	-10.844	-11.798	-7.6103	-6.5842	-11.183	-10.24	-8.8072	-9.1188	-7.3815
-1.2212	1.5804	-1.2873	1.0023	-0.39957	-3.1053	-0.74254	2.3423	-2.7762	0.52271	-2.8097	-5.7509	-0.41899	-1.486	0.055182	-1.3192	-4.7866	-2.9031	-3.7214	-2.2564	1.3076	-0.069647	-2.9188	-2.1644	1.0812	-1.0953	-2.5336	-2.3801	-1.429	-2.813	-2.898	0.50168	-0.15606	-1.767	2.2209	-3.7	-1.9272	-2.9484	-0.5493	-0.55839	0.89488	-2.0641	1.6589	-2.6471	1.6562	-1.5655	-1.6956	-1.167	-0.41363	1.4644
-0.90315	1.5045	1.2862	-2.5663	-3.3057	-1.2813	-0.98127	-1.3656	-3.0688	-2.173	-2.9045	-2.2881	-0.89552	-2.1127	-1.3865	-4.0153	-1.7256	-1.6073	-0.5749	-2.5003	1.6276	-2.8091	-0.37508	-0.81288	-2.0265	-2.6805	-0.29129	-2.6862	2.872	0.37202	-1.0819	-2.2852	-2.9968	0.44869	-4.6898	-3.125	-4.0148	-0.20604	-0.82195	0.042111	-2.8056	0.27474	-3.8851	1.9434	0.37806	-1.3885	-0.4682	-0.36442	-1.9232	-2.6423
7.2445	6.62	7.1811	4.7482	6.7003	6.777	7.7742	4.5699	7.8436	5.8459	7.1088	5.759	8.9951	7.9577	8.3898	10.121	5.9755	7.9949	7.0221	6.8051	8.692	6.1907	7.7983	9.3403	6.965	5.5182	4.4917	7.2592	2.4271	6.2176	7.7398	10.047	7.6385	5.9976	3.5903	10.086	9.5599	5.9083	9.2816	5.1712	6.4999	7.7735	6.8053	7.9506	8.1553	7.5579	5.4786	6.4451	6.7137	7.5298
1.319	0.24417	1.3171	2.9645	2.1779	4.5079	0.37243	3.7818	2.0136	1.5659	-0.78907	1.3337	3.0859	0.14884	2.1205	1.1109	-0.7745	1.3607	-0.53072	3.056	3.4511	3.8029	4.3926	-0.54438	0.75668	1.1009	1.2984	0.67751	3.4269	0.46035	0.20631	0.40657	0.63269	0.34109	3.2889	2.1653	1.6283	0.15078	0.99557	1.6043	2.8482	2.1215	1.5086	1.5659	2.0306	0.76655	0.83309	0.49131	2.6946	0.66909
9.1408	11.59	9.4395	5.3782	7.5257	6.471	9.3045	7.4536	5.8104	9.8819	8.8331	6.4349	6.9115	9.0695	7.1365	10.846	8.4828	7.2679	8.7884	6.5172	9.9398	7.8388	7.8709	7.1752	7.178	4.77	9.8014	8.7442	9.2429	7.2777	10.453	8.5574	7.9666	8.874	9.9513	10.493	7.5656	8.7424	7.6641	4.8409	9.1627	8.8617	4.5756	6.7832	8.5209	7.5702	9.0598	5.4299	6.4596	7.1498
-5.8426	-4.4001	-2.6921	-6.09	-3.6789	-2.5842	-6.5347	-1.4533	-3.7905	-3.1081	-2.3734	-7.4749	-2.8302	-4.0715	-6.3252	-3.941	-2.5762	-1.0406	-2.2565	-6.2565	-2.7313	-4.2128	0.11824	-1.9743	-2.6875	-3.9772	-5.3051	-3.7394	-6.8798	-4.7166	-1.2841	-4.9033	-4.9957	-5.4701	-4.7593	-4.6003	-2.4192	-3.5171	-3.1949	-2.3465	-2.0435	-3.905	-2.1816	-3.3081	-5.3388	-3.5994	-4.137	-5.3812	-1.467	-8.6014
-20.353	-18.535	-18.97	-20.246	-20.422	-20.844	-19.039	-18.057	-22.824	-19.975	-21.653	-18.807	-19.468	-21.692	-18.408	-20.087	-21.901	-21.717	-18.4	-21.343	-20.407	-21.198	-21.16	-22.83	-22.223	-18.308	-24.375	-20.766	-20.902	-23.108	-18.62	-18.374	-18.818	-21.713	-22.008	-19.072	-22.141	-22.511	-18.336	-22.073	-23.255	-21.627	-20.418	-19.081	-18.399	-22.056	-22.626	-19.423	-18.492	-21.238
6.4016	3.1026	2.1913	-1.9402	0.58307	2.7407	2.9898	4.115	2.8323	1.2839	2.7887	4.144	1.627	2.0592	6.1323	3.8125	0.55074	3.5951	1.4755	4.7222	4.9561	-0.66694	3.4281	0.82055	3.1347	4.4557	2.6856	6.4266	5.0636	1.4434	3.4949	0.72208	2.4284	4.726	3.1025	3.6578	2.4743	1.5183	0.74285	2.854	5.1168	6.1987	-0.43685	2.1073	4.2214	6.7756	3.5887	2.9037	1.3435	6.01
-21.019	-20.065	-22.602	-21.596	-23.616	-24.263	-21.755	-21.301	-21.304	-19.213	-21.725	-19.856	-24.352	-22.552	-20.091	-21.832	-20.565	-21.889	-20.981	-22.191	-21.365	-25.09	-20.818	-21.361	-20.579	-21.062	-20.318	-19.585	-23.188	-22.451	-24.793	-20.663	-21.69	-21.996	-23.008	-23.688	-24.174	-21.886	-24.295	-19.657	-22.599	-20.642	-20.455	-18.574	-22.548	-23.711	-22.009	-21.553	-21.59	-23.195
-11.884	-13.326	-10.206	-9.4681	-8.01	-9.3817	-10.116	-11.179	-9.8484	-10.605	-11	-10.83	-9.7558	-13.051	-9.1396	-15.233	-9.2712	-10.335	-13.74	-10.021	-9.4509	-10.899	-11.962	-8.3514	-10.747	-12.515	-10.359	-9.602	-11.139	-11.61	-13.533	-10.797	-11.361	-10.285	-9.8365	-9.7543	-14.106	-10.435	-10.44	-8.7414	-10.005	-12.735	-9.8967	-7.4067	-8.9844	-10.632	-9.3492	-8.8431	-10.312	-14.758
-13.662	-16.832	-14.581	-11.421	-11.743	-12.615	-12.982	-12.832	-12.406	-12.206	-15.239	-12.495	-10.211	-12.615	-17.04	-11.586	-12	-14.065	-11.446	-12.187	-13.312	-13.496	-13.33	-10.567	-7.5614	-11.847	-14.402	-12.932	-12.245	-14.509	-11.145	-16.006	-14.043	-13.65	-12.679	-13.567	-12.623	-13.521	-12.99	-11.556	-12.907	-11.617	-11.872	-15.425	-15.879	-10.885	-11.024	-11.741	-14.364	-13.511
-1.6278	1.3686	-0.63056	-0.77286	-0.39239	-3.5175	-3.1018	-0.95728	-2.8557	-1.6306	-3.9059	0.9185	-2.435	-1.0824	-1.0044	0.019004	-0.13941	-2.6703	-1.9066	0.45643	1.2335	1.2051	0.31941	0.037527	0.6592	0.8019	-2.1108	-1.804	-4.3066	-1.8653	-0.9785	0.90161	2.128	-0.42836	-1.7544	-1.9436	-0.7606	-1.0845	-3.6942	-3.6052	-2.4629	-1.2679	-2.1008	-1.1174	-3.3707	-5.4217	0.36856	2.5273	-1.4032	0.41399
-1.7296	0.24397	2.6271	-1.0635	1.209	-2.4421	-1.1224	-0.59602	-0.61586	0.4629	-2.4755	-0.68599	-1.3925	-3.0879	-1.3244	-6.1906	-4.5034	0.49912	-3.6664	-2.3309	0.47421	0.35821	-3.6691	-2.1477	-2.514	-2.1773	-2.9284	-0.77142	-5.9333	-1.9241	-3.1522	1.1543	3.7584	-4.0279	-3.1339	2.0413	-3.2109	-1.1217	2.6593	2.3728	-2.0961	-4.2541	1.6104	-1.3732	-1.9901	-3.5727	-1.6483	-1.0107	-0.73691	-1.0325
-25.343	-20.783	-19.919	-24.02	-21.183	-24.521	-17.353	-23.326	-19.304	-23.886	-20.944	-24.222	-21.192	-22.051	-21.547	-25.923	-19.812	-25.231	-23.228	-22.073	-24.532	-20.086	-24.961	-21.151	-20.508	-22.986	-19.55	-22.247	-26.109	-22.254	-20.442	-22.157	-18.62	-19.803	-22.533	-21.987	-19.103	-24.741	-24.517	-22.651	-21.953	-21.517	-21.125	-20.381	-20.388	-22.388	-21.73	-21.594	-19.368	-22.302
-15.317	-10.524	-14.862	-12.162	-12.675	-9.6818	-12.549	-12.883	-11.43	-11.514	-13.58	-11.257	-13.098	-9.5943	-13.751	-13.054	-13.736	-12.6	-14.167	-10.911	-14.207	-9.0019	-13.891	-16.773	-13.355	-13.461	-11.301	-12.507	-14.351	-14.067	-11.792	-12.276	-13.014	-14.828	-16.637	-13.405	-11.83	-16.703	-15.85	-15.088	-14.016	-11.179	-13.133	-15.301	-9.2486	-13.097	-12.701	-9.793	-12.772	-12.681
2.3598	3.4423	2.8599	-1.1236	2.3788	-1.1059	3.183	2.7117	4.4825	1.5807	-0.82847	1.7622	1.0924	-1.6572	1.1088	1.0226	3.5773	2.4024	-0.04169	0.71985	1.9298	4.4473	3.4041	1.7326	3.6117	2.5986	3.0376	1.4464	0.52727	0.72388	0.36602	0.20166	3.3117	1.5697	3.0707	1.9511	0.34599	2.3799	0.85403	-0.65843	0.8763	-1.4594	2.8524	1.1004	1.9804	2.5573	3.7726	2.6658	2.5674	1.762
-1.3282	0.010049	2.6668	1.7063	2.3252	2.4671	-1.9594	1.996	7.0438	4.3327	-0.93922	2.6036	2.1056	-0.1352	-0.28543	1.4018	2.199	4.2838	4.7442	1.2802	1.722	2.221	0.94079	1.2341	3.061	2.0749	2.9683	2.7954	1.9668	4.184	0.35773	2.4284	5.0538	0.35507	2.7827	3.0067	1.7929	3.4073	-0.47036	2.448	0.094136	3.1779	2.6457	2.1965	3.7526	4.5838	2.5113	0.20093	2.6128	-1.109
-5.2573	-3.1198	-4.4845	-1.2142	-3.9679	-4.5006	-6.7619	-4.4458	-1.4958	-3.2478	-4.4156	-3.1337	-4.5135	-5.3863	-4.3779	-4.716	-2.0934	-4.2009	-2.1023	-4.0687	-1.8777	-5.3248	-6.1293	-3.0535	-5.2052	-7.1782	-5.0669	-3.2893	0.24086	-3.9099	-4.6277	-4.8028	-3.5177	-8.8142	-3.7131	-2.9167	-4.0492	-5.432	-6.98	-3.2603	-5.5648	-4.7171	-2.7682	-1.7443	-1.3264	-4.7413	-3.31	-3.759	-2.6245	-2.0515
-20.444	-20.627	-19.987	-23.434	-24.033	-21.57	-23.669	-20.323	-18.088	-21.095	-21.064	-24.486	-23.37	-20.204	-20.326	-20.27	-23.068	-22.126	-23.893	-18.513	-21.785	-21.867	-24.348	-22.78	-22.296	-27.586	-23.24	-22.299	-21.249	-27.59	-20.648	-24.333	-23.812	-21.488	-20.439	-20.9	-22.7	-19.916	-21.521	-23.983	-21.101	-21.422	-23.073	-23.213	-21.833	-26.665	-26.64	-22.742	-20.827	-20.746
-2.915	-5.6673	-6.954	-5.4344	-8.8638	-7.1548	-6.1197	-6.6683	-4.6543	-3.5046	-5.8773	-8.3446	-5.1607	-3.9255	-6.6635	-8.0706	-4.4413	-5.2478	-6.7248	-5.7353	-4.4896	-7.0463	-8.5727	-8.1309	-6.8449	-8.2522	-4.985	-5.1355	-6.6348	-1.9654	-4.4773	-7.4187	-4.6814	-9.5277	-7.866	-4.5776	-6.992	-6.1655	-6.3076	-7.3705	-5.5167	-6.4952	-6.3642	-5.5861	-5.1191	-8.0144	-7.8154	-8.0457	-8.0857	-5.4241
-13.139	-14.855	-13.291	-13.535	-10.443	-11.764	-12.181	-12.008	-14.358	-12.188	-11.231	-14.088	-13.681	-13.766	-15.476	-13.995	-15.149	-13.237	-13.244	-15.717	-11.879	-12.36	-11.662	-17.393	-13.246	-13.034	-11.268	-14.134	-16.031	-14.225	-12.163	-12.692	-13.89	-16.832	-11.241	-14.062	-11.668	-12.7	-15.397	-14.42	-14.253	-14.502	-15.213	-12.758	-14.084	-14.61	-16.993	-11.493	-15.294	-9.7434
-6.4796	-9.5311	-6.4729	-6.74	-7.5486	-9.0912	-4.5381	-7.1243	-7.7296	-6.8413	-8.9892	-10.527	-6.9517	-5.3767	-8.5682	-8.1704	-7.7492	-10.071	-11.848	-3.9774	-4.8599	-5.9958	-7.4429	-8.3004	-6.0462	-9.3887	-8.7147	-7.0657	-6.0972	-8.8774	-8.6966	-6.8101	-12.222	-5.5958	-8.2987	-5.278	-6.5265	-8.6583	-10.607	-6.0256	-8.8917	-9.1266	-5.2526	-3.4624	-5.9415	-11.049	-5.8669	-9.0878	-9.3654	-7.9858
-0.1471	-2.1682	-1.3986	-2.6728	-0.31136	-4.0326	-3.6242	-2.7597	-2.0981	-0.86423	0.87391	-2.905	-2.2446	-2.3646	2.228	-5.0929	-2.0634	-2.3527	-4.9906	-2.5761	-0.21083	1.8218	-0.20786	-1.8658	-1.8332	-0.84981	-1.1758	-1.9278	-3.9404	-0.10096	-2.822	-3.5547	-4.5584	-3.0315	-1.2686	0.060148	-5.4019	-3.1172	-0.51483	-2.7321	-5.2311	0.56217	-4.381	-5.0078	-4.5351	-1.761	-0.79057	-2.6986	-0.074816	-1.0156
-1.3544	-2.0432	-2.76	-0.93222	-2.7505	-3.1484	-1.998	-2.3572	0.89341	-1.2473	-3.4902	-2.9972	-2.0204	-6.3583	-1.9087	-1.689	-6.7553	-0.89405	-3.0494	-4.1644	-0.11625	-1.4277	-2.9005	0.11373	-4.9459	-4.7333	-2.7666	-4.5686	-5.4367	2.626	-2.6444	-1.4439	-1.333	-4.8401	-2.8558	0.52206	-1.7575	-1.3029	1.1748	-1.3225	-1.4425	-1.6573	-2.6456	-2.7744	-6.91	-1.7502	-2.9251	-1.6878	-4.7087	-4.064
-0.73371	1.2555	-0.46368	-3.8907	0.25549	-1.667	-1.4142	-1.5279	0.64149	-0.20839	-2.1674	-2.0947	0.66453	-1.0586	0.18501	-5.1285	-0.95735	-2.591	-1.3371	-6.015	-4.3634	1.9353	-0.15681	-0.22016	-1.6734	1.2496	-1.3035	-0.83311	-1.0914	-0.69198	-0.50264	1.7831	-3.6161	-0.47664	0.93304	1.4978	0.41354	-2.7186	-0.25194	-5.3807	-2.8202	0.87516	0.70892	-3.1888	-1.6086	-0.62268	0.023357	-0.42789	-1.8407	-0.78264
-0.22868	-0.33456	0.48191	0.22859	2.6537	0.24913	-0.4317	-0.75521	-1.2631	0.67667	-0.11264	0.65535	-2.24	-3.9348	1.2503	-1.7426	-2.8396	2.5883	-1.5617	0.23903	-1.0786	-1.7353	1.7328	-3.9015	-3.4016	1.6936	1.076	-3.0299	-2.5979	0.42644	-0.065933	0.14401	0.81025	2.2621	-0.55122	0.50312	-2.4106	1.9933	1.2161	-2.4113	-1.8288	-0.15391	-0.66049	1.8117	2.615	-0.56525	2.7492	-0.38664	4.5996	3.3585
-14.36	-10.769	-14.42	-15.995	-11.492	-12.603	-11.727	-14.672	-13.049	-10.339	-12.48	-12.629	-11.936	-13.642	-15.963	-13.585	-12.92	-14.644	-10.688	-13.979	-11.491	-13.681	-14.38	-14.089	-11.138	-13.319	-13.831	-14.652	-10.181	-11.562	-14.155	-15.706	-14.714	-11.585	-11.107	-10.409	-11.422	-14.653	-10.576	-12.549	-12.352	-16	-10.13	-13.108	-9.5162	-15.411	-12.7	-15.331	-15.71	-13.969
-0.63422	1.2577	-0.15293	-2.7068	2.8554	-0.86709	-1.6392	-0.41312	0.7032	2.2212	1.6367	-1.3215	3.3595	-0.98017	2.5047	-1.053	0.88994	2.0767	0.28608	1.4707	0.33982	1.5776	2.6365	2.2862	2.1	1.1328	0.50177	4.861	-0.91509	2.3027	1.1769	-0.80002	2.7606	2.5992	2.9055	1.1243	1.0084	1.6239	-1.2369	1.024	-0.58865	2.0383	0.41313	1.3944	0.026812	0.085266	1.0651	1.3879	2.5382	1.674
-12.914	-11.971	-10.546	-10.563	-7.9021	-10.483	-13.776	-11.518	-6.6861	-8.945	-8.8932	-11.01	-13.523	-13.374	-10.417	-10.726	-12.01	-8.438	-10.51	-10.93	-12.198	-9.1515	-11.446	-10.694	-12.278	-12.318	-11.598	-9.3181	-6.6103	-12.554	-6.8423	-10.79	-12.214	-12.432	-9.1854	-13.563	-9.9373	-10.602	-11.347	-11.298	-9.8072	-11.967	-15.056	-11.835	-10.498	-10.682	-7.7695	-10.069	-11.094	-10.467
-4.0511	-0.22243	0.43073	-1.24	1.575	1.8938	2.9585	0.79855	-1.6092	0.066133	-2.2669	0.34127	-2.8016	0.18144	0.61031	2.4834	2.4996	2.6743	0.85573	-1.7629	1.961	-0.19348	-3.3088	-0.10586	-1.589	1.4576	-0.94559	2.5133	-0.83728	-0.92014	-0.36004	1.9498	2.8033	1.3407	-0.77918	-1.6481	-0.017782	1.7278	-1.6622	0.55266	-0.46134	0.12189	-1.4465	-2.5278	0.77074	0.3789	-1.141	-1.5781	2.1099	2.6838
-21.273	-25.783	-22.328	-21.175	-27.08	-23.424	-21.667	-19.961	-23.296	-22.024	-19.58	-21.82	-24.519	-21.047	-21.446	-22.738	-23.131	-21.248	-23.407	-26.828	-20.384	-20.203	-22.651	-21.699	-23.1	-23.315	-23.18	-20.81	-20.683	-24.305	-20.455	-22.327	-25.269	-20.664	-21.649	-19.275	-22.665	-19.349	-20.935	-24.148	-19.58	-22.456	-21.535	-22.699	-22.44	-22.832	-25.994	-19.967	-20.714	-21.25
1.1364	-0.46537	1.0694	1.007	4.7525	-0.46759	0.10366	-0.96512	-1.7076	-0.76976	2.1385	2.0964	-0.66152	4.8614	-0.11348	-0.073922	0.76376	1.7482	-0.049795	2.6801	-2.1086	2.2304	-1.9459	-0.43323	-0.14694	0.66153	-1.4217	5.0802	-1.1034	3.2806	3.4223	3.0317	0.90533	-0.77393	0.8836	3.0147	2.1513	0.24956	2.2276	3.7374	1.849	0.72795	1.7811	2.1457	-1.5509	-1.2872	-2.1768	1.1036	-0.23938	-2.1551
-15.799	-15.604	-15.143	-13.215	-18.275	-12.982	-12.962	-15.957	-13.961	-15.371	-16.03	-16.625	-16.049	-15.157	-13.982	-13.22	-9.7927	-12.255	-16.125	-13.408	-14.891	-15.673	-18.414	-13.659	-14.579	-16.384	-17.035	-14.937	-13.563	-17.721	-16.098	-15.943	-12.239	-14.005	-15.523	-15.315	-12.147	-13.425	-14.927	-14.272	-14.489	-16.176	-15.634	-13.442	-14.184	-16.025	-16.07	-15.85	-12.421	-14.817
-11.678	-12.327	-12.533	-14.801	-14.813	-12.231	-11.977	-12.422	-16.393	-11.684	-13.185	-12.983	-11.492	-13.083	-10.894	-16.111	-11.836	-14.6	-13.537	-15.018	-11.241	-11.697	-13.133	-13.499	-9.9068	-13.954	-14.572	-13.193	-13.314	-14.464	-15.143	-11.699	-12.799	-12.796	-9.7492	-13.296	-15.497	-13.69	-12.986	-13.928	-12.356	-14.265	-15.182	-16.765	-13.585	-12.066	-11.47	-12.95	-13.07	-11.641
-14.473	-15.704	-11.18	-14.178	-15.95	-15.438	-17.703	-13.722	-14.097	-14.458	-12.158	-14.816	-15.472	-15.353	-15.262	-18.765	-17.463	-14.705	-14.073	-17.697	-13.929	-15.442	-18.151	-14.094	-12.38	-15.24	-12.492	-16.688	-12.52	-15.912	-12.494	-14.971	-17.984	-13.976	-14.427	-14.726	-13.598	-12.076	-16.231	-14.602	-15.946	-12.638	-14.614	-16.218	-15.337	-17.68	-11.786	-14.75	-12.74	-12.516
-22.87	-21.784	-21.262	-23.462	-24.226	-24.42	-22.946	-21.168	-23.566	-21.343	-22.307	-23.228	-22.197	-23.22	-22.364	-19.529	-21.491	-20.794	-23.35	-19.842	-22.839	-22.838	-22.355	-25.243	-19.235	-23.297	-22.906	-22.411	-22.357	-19.422	-21.613	-22.788	-20.939	-20.509	-21.152	-21.863	-21.14	-24.029	-19.104	-22.43	-24.462	-22.321	-20.977	-19.271	-20.833	-21.816	-23.375	-20.305	-20.358	-20.545
5.5817	7.9148	9.5675	4.5466	6.5324	7.2156	4.8966	8.1563	8.1714	4.7912	6.2792	5.3734	4.4737	7.9172	7.5565	5.6108	8.022	9.0641	6.52	7.0193	8.2931	11.199	9.7428	9.8387	7.4761	5.9124	7.8783	3.3331	4.5365	9.2799	7.5079	6.2275	9.3022	7.3879	8.3053	8.3595	10.301	7.9032	4.766	4.0813	5.978	8.7072	6.8645	7.5549	4.8696	8.5619	4.9116	6.5675	4.8257	10.191
-5.246	-3.8226	-3.9549	-4.7695	-8.3988	-6.1584	-4.9982	-2.7564	-4.9723	-2.2677	-5.6161	-3.8684	-5.4602	-4.9869	-5.5379	-7.3993	-4.7628	-4.3422	-4.8883	-4.193	-4.1561	-3.2175	-3.1162	-4.1624	-6.1966	-2.1598	-3.7495	-4.8565	-1.9731	-7.4194	-6.7951	-4.9177	-2.9276	-4.2099	-8.8908	-3.3276	-3.346	-8.7251	-4.761	-6.1065	-4.3138	-8.4094	-2.8486	-3.6323	-6.7323	-3.1441	-1.06	-3.9744	-3.3824	-4.592
-10.544	-9.6085	-9.0584	-5.212	-7.4021	-8.4913	-11.807	-6.7094	-7.5549	-7.0456	-8.7783	-7.94	-6.3342	-5.2708	-8.2237	-5.7815	-9.4156	-10.474	-5.5314	-7.9216	-9.774	-7.0023	-9.1828	-7.4777	-6.757	-7.0855	-7.6604	-6.6765	-6.742	-9.4274	-8.5554	-8.5015	-2.8519	-8.1769	-6.8676	-9.2586	-8.1544	-6.0087	-9.9988	-7.8865	-10.314	-9.7986	-8.532	-7.1123	-8.0105	-4.7938	-7.061	-4.2929	-7.3729	-5.7479
1.3014	1.5585	-0.88742	0.08867	-1.4266	3.4935	1.0556	-0.26483	0.38345	2.7379	-1.7088	-1.7286	0.34711	0.81974	-0.42833	-1.8034	2.5222	0.3502	0.13032	0.54625	0.26726	-3.3966	2.2466	-1.2232	2.148	0.33481	0.25747	1.1604	0.1579	-0.6421	-0.99189	-2.7488	-0.97311	-0.27655	2.9223	1.2275	3.1795	1.1368	-2.9091	-0.18657	1.0802	-0.29332	-0.9725	-2.2211	-0.5657	-1.0324	-0.34869	2.5344	-1.5048	1.2297
-9.5636	-7.6317	-8.4127	-11.828	-9.5393	-7.6776	-6.3976	-12.31	-10.167	-13.568	-8.2802	-8.7755	-10.422	-9.5186	-7.9874	-9.1442	-11.693	-8.2987	-8.7182	-9.9334	-10.693	-11.88	-8.7933	-7.6192	-12.935	-10.759	-10.636	-6.4762	-11.142	-9.3515	-10.083	-10.898	-14.879	-8.9885	-12.585	-9.637	-7.0349	-7.711	-9.9587	-8.4443	-12.396	-6.5412	-9.8012	-12.024	-11.049	-12.318	-13.413	-13.066	-10.184	-9.9798
-3.009	-5.715	-6.2621	-5.3186	-4.3861	-2.9092	-7.6378	-4.159	-0.086182	-4.5003	-2.1561	-3.5155	-2.7139	-4.5451	-4.5945	-0.84152	-0.33881	-6.3047	0.15612	-5.1065	-4.4413	-4.7025	-4.3803	-3.8742	-4.9693	-4.1878	-2.7552	-2.8905	-4.4668	-4.8995	-5.6383	-3.6235	-1.2501	-4.6287	-1.782	-3.1	-3.1393	-5.4496	-4.3136	-7.7748	-2.3461	-2.9024	-3.7003	-3.3809	-3.4419	0.81382	-2.4484	-5.1053	-3.042	-1.3937
-3.8419	-2.4207	-2.0963	-4.0129	-3.1681	-1.3093	-2.5725	-0.47114	-3.391	-2.2992	-5.3801	-1.1799	-1.7049	0.13059	-2.5042	-2.2692	-2.0729	-1.658	-1.5318	-3.0644	-3.8256	-1.3942	-6.1258	-3.618	-5.6841	-3.4804	-5.9972	-3.8922	-3.8199	-0.054009	-3.7034	-3.9617	-2.9313	-3.6933	-1.3216	-0.89403	-4.3406	-2.4553	-3.1935	-3.0354	-3.5263	-3.0678	-2.1595	-1.5403	1.63	-0.18452	-5.5309	-2.9826	-2.3839	-2.1829
-12.137	-17.88	-12.615	-13.498	-13.527	-13.347	-14.981	-12.739	-14.012	-14.67	-13.102	-14.355	-14.016	-14.014	-15.811	-15.57	-11.991	-17.16	-13.291	-13.405	-11.923	-11.978	-12.3	-15.749	-14.006	-14.169	-15.334	-13.316	-14.474	-14.733	-16.705	-13.979	-14.082	-12.514	-13.473	-16.829	-16.006	-17.778	-16.952	-13.667	-13.645	-12.471	-12.563	-12.768	-12.631	-13.098	-12.954	-14.85	-14.636	-12.969
3.9104	3.3201	4.9497	6.9162	4.2551	7.6059	6.4494	4.5309	7.7033	6.425	7.2594	3.2708	4.4534	5.6982	4.4976	3.7386	5.2349	3.5092	3.0546	5.9671	6.9124	6.7055	2.9617	6.8828	9.5198	5.3507	4.3925	7.8327	5.3378	4.0744	6.4404	5.7272	4.7925	6.5771	3.4953	6.4472	6.1655	3.246	6.0218	6.3175	6.8261	9.1144	8.0268	7.9342	2.0165	6.853	6.1769	5.8014	6.0606	4.8379
1.0176	1.788	1.2003	2.9708	5.6089	1.8222	1.1643	2.4798	2.8945	2.3238	2.7455	-0.69069	3.3672	2.4433	-0.14633	-0.3866	-0.92201	1.011	0.89289	0.31987	0.1737	2.3696	3.2019	-2.0387	1.6293	2.7751	1.8602	1.3765	1.5291	-0.13228	1.5943	3.6275	3.5978	2.6132	4.1566	-2.8951	2.8948	0.26515	-0.0091114	3.6923	1.9843	2.7111	1.2486	0.22919	1.6835	0.90783	0.68019	-1.3203	0.83073	1.0501
-4.3635	-8.1647	-3.7128	-2.948	-3.1069	-5.4925	-2.1125	-4.6917	-1.8506	-0.67663	-5.1431	-4.7491	-4.2572	-4.714	-5.3808	-6.4785	-6.0663	-2.2729	-2.7773	-4.1124	-6.4192	-7.4712	-4.587	-3.7872	-2.8396	-5.2456	-4.4509	-1.382	-4.08	-4.6094	-6.3719	-6.0336	-3.3566	-7.1814	-4.9834	-2.1058	-5.1409	-2.2649	-2.8116	-4.4178	-6.7391	-3.6916	-5.2403	-4.0723	-1.2878	-3.3085	-3.1015	-1.6513	-5.4971	-3.0233
-0.97091	-5.991	-2.523	-5.5634	-4.7533	-7.7283	-1.7305	-3.4863	-2.1455	-3.6947	-1.6495	-4.5791	-6.1782	-5.1443	-2.1521	-3.6454	-5.2223	-5.7056	-3.6825	-2.8572	-6.6948	-3.1583	-8.532	-4.4382	-3.4631	-4.5389	-3.6937	-1.9011	-4.7659	-5.7509	-3.9623	-4.9719	-4.1243	-3.5457	-2.6762	-7.0259	-6.2794	-7.7906	-3.5002	-4.1038	-3.7295	-4.2498	-4.2103	0.47168	-3.4037	0.079433	-4.7578	-3.1973	-4.4392	-4.6591
-0.060683	-3.0037	-0.2173	0.99404	-4.2266	-1.4783	0.075133	0.086081	-3.5314	-4.2235	-5.9664	-1.7542	0.74887	-2.3097	-3.0717	-2.4937	-4.474	-0.14127	-1.5996	-2.3876	-0.97074	-3.8127	-2.1167	-2.6914	-2.9891	-1.2711	-2.903	-0.73834	-1.4666	-4.5184	-6.3665	-3.7332	-1.7703	-0.50797	-2.7655	-1.2193	-4.6867	-2.9327	-1.4803	-2.1842	-0.99895	-3.9536	-2.5844	-6.322	-3.0479	-3.6957	-0.74583	-2.2327	-3.2303	-2.8256
-5.3226	-2.3214	-5.9648	-5.1255	-5.3938	-5.9548	-3.2846	-5.2493	-4.2449	-4.8565	-6.9866	-4.616	-5.8297	-5.7135	-5.7322	-8.6892	-3.1594	-4.7583	-5.4518	-3.921	-4.3008	-5.6409	-5.1687	-2.5722	-5.5989	-3.8892	-5.0416	-6.4494	-3.857	-8.3154	-4.5571	-4.2742	-5.4282	-11.108	-6.3701	-4.2627	-4.9437	-3.69	-4.1671	-8.92	-4.6862	-4.3569	-2.4477	-4.2412	-3.9507	-5.2872	-6.2616	-6.0885	-5.3749	-6.7407
1.1935	3.9287	2.7039	1.7941	-0.23734	0.38778	4.5368	3.8617	1.8871	5.5694	4.9922	2.0855	4.4669	2.0366	1.5354	7.9773	1.665	1.214	3.5812	4.6082	2.1115	5.1514	2.9934	5.5596	4.5652	1.5404	0.31993	2.9289	0.89284	3.4239	2.4076	1.5308	1.9259	2.6772	2.8349	2.4061	-0.35629	1.6886	-0.70274	0.091062	0.90103	3.5098	1.8632	0.10145	3.1101	2.1039	0.12492	1.0578	2.1257	1.7258
1.0073	3.8157	4.5653	2.0176	3.9385	2.3516	4.9402	-0.10576	1.4787	-0.75427	2.4818	-0.11505	-0.30908	1.5938	0.99829	2.3397	3.8279	1.0666	3.2616	-0.58917	2.2798	-0.43085	-0.1489	1.0533	2.5697	1.3546	2.367	3.512	-0.42758	-0.25963	2.6863	-2.5865	1.359	2.1321	3.9203	2.6294	3.5004	2.0708	0.04617	-1.2746	1.7123	2.723	2.7859	0.77128	-2.334	1.5341	3.2767	-1.5605	2.6639	2.0366
-2.0984	-6.3972	-3.8052	-2.545	-1.6521	-2.1406	-1.9767	-2.6705	-5.9712	-5.3397	-4.4996	-5.5459	-4.9995	-1.4516	-4.4942	-3.057	-2.4653	-5.6113	-5.5031	-7.6151	-1.0741	-2.9619	-5.74	-2.4208	-2.8192	-3.5391	-5.1012	-3.6535	-6.1409	-3.1772	-8.9002	-5.6347	-3.149	-1.6655	-5.6651	-4.1235	-2.0207	-3.6813	-5.8106	-3.8893	-6.0355	-1.9216	-5.5852	-4.0654	-6.5663	-2.9541	-3.0345	-6.2897	0.53738	-5.3299
-1.9253	0.68349	2.0372	-0.85539	-0.85648	-0.3624	-1.9876	-2.3265	2.1913	0.47691	-1.7666	-0.45879	-1.3825	1.5148	3.741	-2.7506	1.9805	-2.8506	2.5461	0.71994	-0.84679	0.39691	-1.4015	0.36582	-3.4935	0.88579	1.8107	-0.65517	0.98646	-1.1509	0.108	-0.99428	-0.90782	-0.83272	1.4506	-0.6908	-0.69039	1.5892	-1.0404	1.7975	-1.545	-1.2154	1.8449	-1.165	-0.34444	4.2633	-0.48943	0.80575	-1.3218	1.7633
-12.19	-9.6986	-9.4226	-13.541	-12.235	-10.783	-11.015	-10.624	-10.915	-12.297	-10.718	-13.243	-14.952	-12.532	-9.6103	-12.021	-12.075	-10.481	-12.908	-9.747	-13.828	-11.353	-11.024	-11.148	-11.748	-14.298	-12.247	-11.287	-11.787	-14.465	-11.301	-10.335	-13.058	-10.548	-9.2905	-9.506	-15.246	-8.9337	-12.96	-11.428	-13.55	-8.9732	-11.443	-12.11	-13.188	-15.244	-12.889	-11.22	-13.057	-11.695
-10.212	-9.4496	-10.557	-10.268	-7.6333	-8.4895	-11.878	-10.172	-9.3078	-11.246	-6.4787	-11.576	-8.2151	-11.269	-7.9615	-9.3772	-9.0662	-10.11	-9.2861	-7.1941	-10.435	-12.514	-7.0382	-6.9874	-9.6587	-9.8705	-11.647	-10.989	-11.077	-9.3283	-9.885	-10.365	-10.094	-9.0227	-8.6432	-11.503	-8.5428	-8.2625	-11.441	-8.3081	-9.1989	-8.6922	-11.007	-9.0069	-11.122	-8.3264	-7.7635	-10.127	-6.171	-7.9818
3.9444	5.3554	6.8193	5.5552	4.6246	3.5297	4.9952	4.956	5.4349	2.6531	7.6875	6.6371	3.4901	5.1091	4.6487	5.4494	7.4138	6.1239	4.8593	3.8027	5.4684	4.4977	6.3426	7.9618	5.5358	2.7517	5.8325	2.773	6.291	6.8442	5.9725	5.9259	3.0492	3.5296	3.7697	6.6781	10.126	7.4391	6.4548	6.3588	4.4956	5.4538	5.7277	2.4999	4.4839	4.7945	8.0868	6.3522	4.6658	4.6323
-4.3832	-4.1251	-5.1028	-0.87392	-5.1554	-1.571	-2.4642	-3.7505	-2.7608	-1.9838	-1.4804	0.55974	-4.1732	-2.0469	-2.8457	-3.1625	-3.8648	-5.6817	-5.088	-4.183	-5.8612	0.8123	-2.5315	-4.2015	-1.7948	-2.4382	-1.5732	-3.1591	-2.5909	-2.9322	-0.098186	-3.2808	-0.35991	-0.90383	-3.4332	-4.4432	-1.0564	-4.8573	-3.0188	-3.56	-1.2348	-4.9885	-1.6155	-1.6357	-3.1141	-2.4854	-1.8542	-3.6373	-4.1593	-5.3378
1.3432	-1.6145	-3.4656	1.0576	-0.80618	-1.1615	0.087665	0.67759	-0.24853	-3.3619	-0.99174	0.016824	5.1139	-0.2362	-1.1623	4.3386	0.99828	2.6611	4.7431	3.889	0.36677	-0.46822	1.2255	-1.6439	-3.472	-1.5949	1.8288	-0.057428	-0.86496	-0.18976	2.7975	1.6051	2.1308	1.7466	-1.5831	-2.3822	0.95217	3.6452	2.2193	0.53523	-0.052964	-0.19534	-0.16241	-1.0291	-0.71422	1.1025	1.2596	-0.32421	1.3242	0.43111
-0.77798	-0.18952	3.5097	2.7722	-0.38766	1.2268	1.355	2.9927	4.3108	3.3318	0.76549	0.4211	2.6948	1.6399	0.30793	1.3454	-1.0236	1.6407	5.227	0.49662	3.3016	3.7857	2.317	0.38085	2.2871	4.6804	3.9556	1.1097	-1.9704	2.341	2.6121	3.5922	1.6571	-0.28413	1.318	0.92424	1.3864	0.19415	1.4054	-0.2482	3.2181	2.7018	0.91884	3.2169	2.5643	1.5555	2.6521	-0.1618	0.64039	0.62704
-2.8945	-4.2747	-1.3961	-4.1793	-2.3711	-4.4377	-3.4266	-2.2728	-4.9773	-4.8084	-3.3063	-3.5051	-3.7622	-4.3521	-5.0434	-3.7677	-3.9284	-2.0271	-4.3038	-4.1065	-5.3285	-3.1796	-3.2855	-3.0366	-0.73684	-3.5937	-2.5026	-5.1615	-5.5455	-4.9876	-3.7314	-4.6598	-4.4044	-2.4132	-5.6815	-5.7848	-5.4063	-3.7841	-4.7274	-4.2916	-3.7096	-5.2519	-2.2591	-4.5077	-4.3669	-5.7088	-2.3313	-5.8132	-4.2581	-3.6428
-10.825	-11.777	-12.988	-13.832	-13.392	-13.605	-14.592	-14.15	-11.203	-12.32	-13.083	-12.601	-13.358	-12.612	-10.883	-12.07	-15.102	-15.612	-9.0403	-11.85	-14.611	-11.77	-14.458	-13.771	-11.36	-11.933	-11.027	-13.866	-12.235	-14.672	-12.243	-9.5105	-10.411	-15.374	-16.418	-14.604	-15.065	-16.728	-12.556	-10.799	-12.131	-13.199	-13.239	-11.396	-13.267	-13.565	-11.835	-13.454	-12.885	-10.631
-1.6643	-1.33	-3.787	-6.3504	-2.0816	-0.37932	-4.2467	-4.372	-3.6754	-2.7024	-5.0566	-2.2125	-6.3486	-0.82636	-2.8712	-2.5662	-3.8293	-4.7509	-5.6052	-0.73638	-1.6754	-2.8061	-1.6636	-5.669	-1.3787	-3.2373	-4.1479	-1.2269	-3.1948	-7.5366	-5.6067	-8.351	-5.6	-6.5461	-1.1301	-3.4278	-6.0591	-5.0257	-5.9177	-4.4522	-2.6807	-2.6672	-4.3512	-5.2283	-5.2727	-1.3139	-5.016	-3.7627	-2.4023	-2.2129
0.49596	2.2606	-0.52547	-1.1935	0.56726	-0.39827	1.874	-1.8025	1.5825	-0.62391	-0.85664	-0.43005	3.4456	2.1367	2.312	-1.4949	1.6282	-0.16485	-1.5249	-5.0188	0.47593	1.6674	1.617	-0.6822	0.095749	0.089412	-1.6547	0.8966	-3.956	-0.39819	-2.1991	1.0738	-0.33892	-0.99851	-0.78242	-0.8918	1.5425	0.91853	-0.081353	-0.68952	0.003012	-0.33338	2.5523	2.3218	1.8398	0.60981	-0.68182	3.2745	1.679	-0.42375
-4.7161	-1.9766	-3.5229	-1.4151	-7.6718	-3.7403	-5.8035	-5.5749	-3.1623	-6.1537	-4.4758	-4.8176	-4.247	-2.9915	-6.0018	-7.9482	-6.2705	-3.7548	-4.4974	-6.1776	-3.1252	-5.5255	-7.6456	-6.8508	-4.8692	-4.2176	-5.1193	-1.9071	-5.6298	-4.1003	-5.2081	-5.9373	-5.4416	-1.7952	-3.8307	-6.8043	-1.5726	-4.0517	-5.6217	-3.888	-5.1475	-3.1684	-4.279	-3.876	-2.9539	-3.0269	-5.7691	-2.7703	-5.4025	-6.0112
-2.6157	-6.1897	-2.7078	-3.8898	1.8177	-2.6001	-0.98664	-0.80544	-1.8043	-4.4643	-2.7253	-4.5744	-1.3059	-3.9811	-1.1927	-5.6954	-2.0763	-4.8758	-0.18247	-0.97629	-0.24873	0.65013	-4.2765	-2.466	-2.3235	-3.0317	-2.5138	-4.6938	-1.144	-0.92744	-1.618	-0.093889	-3.3953	0.24185	-1.5824	-3.1989	0.76526	-0.78833	-2.6341	-2.0347	-3.6059	-2.5327	-2.8971	-0.47723	-2.2628	-4.8477	-2.9754	-5.0395	-3.7427	0.053295
0.68632	1.1882	2.6724	1.9736	4.3801	0.12932	-0.63649	-0.14021	0.57161	1.2913	-0.59701	0.48464	3.3886	-0.64615	-0.23599	-0.82431	-0.61225	0.91951	-3.0423	1.109	0.44334	3.9108	-0.88543	1.2918	1.1818	-0.0018767	-1.1694	1.1203	4.07	0.95499	-0.75416	1.6701	2.3822	2.5387	-0.54638	0.020242	-1.7014	2.1393	1.4199	-4.6805	4.5917	0.8317	-0.93156	0.10052	-1.2908	2.7358	3.1849	0.23568	-0.78757	-1.8862
-4.5399	0.91571	0.6948	-2.4287	-1.3669	-4.8002	-2.4662	-2.3222	-2.0012	-0.48546	-2.8603	-1.828	-4.0362	-0.65739	-4.6943	-5.4132	-3.899	-3.3455	-3.5373	-4.9354	-2.3223	-1.659	-2.7472	-4.4823	-3.3943	-3.9739	-6.2911	-2.5724	-5.006	-3.9473	-6.9596	-3.1978	-1.3643	-1.3851	-2.613	-2.4135	-3.6443	-2.5849	-2.5938	-2.1006	-1.1716	-4.5446	-1.7335	-1.7199	-0.37849	-1.9381	-2.9568	0.083515	-2.4742	-3.9509
-2.2697	-3.9439	-5.2829	-4.2329	-4.7333	-2.0621	-3.4476	-0.059839	-3.8499	-4.9566	-2.6057	-1.7593	-5.6887	-3.5215	-2.5695	-5.4076	-2.123	-1.6597	0.51276	-3.7317	-3.6271	-3.4212	-3.1263	-1.3919	-1.8887	-2.4756	-1.8287	-3.9825	-4.8818	-2.0654	-4.0996	-3.388	-3.9501	-0.77163	-4.1765	-3.6616	-3.1551	-3.6706	-3.4758	-1.3769	-2.6905	-3.3337	-2.3325	-3.8381	-6.2924	-5.2279	-3.6016	-5.9204	-2.7505	-5.6788
-4.3187	-1.9327	0.71964	0.38738	-3.6246	-0.81848	-2.3663	-1.2538	-3.0595	-1.1249	-3.6938	-3.2836	0.21606	-2.223	1.7014	-5.1862	-0.58673	0.22068	-1.7248	-1.5457	1.8356	-1.5959	-2.3769	-1.0283	0.4609	-3.91	-2.8165	-0.12612	-1.1582	-1.9917	-4.3792	-1.878	-3.4527	-2.6653	-3.1014	-0.2378	-3.2886	-2.3382	-4.5051	-2.7219	-1.5985	-5.5179	-1.9729	0.23691	0.56421	-2.7368	-4.4417	-4.7396	-1.5644	-3.9819
-11.139	-9.9177	-11.345	-9.5067	-10.582	-14.427	-11.567	-6.3453	-9.6057	-11.542	-10.732	-7.968	-11.62	-13.509	-10.671	-10.19	-10.491	-11.337	-10.632	-12.141	-9.4703	-7.8695	-8.1066	-13.835	-11.799	-11.558	-12.218	-10.656	-11.268	-10.046	-8.3135	-10.237	-11.18	-9.5857	-9.985	-15.395	-12.208	-8.706	-12.162	-7.5632	-9.4277	-10.674	-10.812	-12.579	-11.99	-8.3533	-8.4337	-11.528	-8.2846	-8.7227
2.3054	0.93886	2.6405	0.34359	-2.5459	-0.46472	3.2612	3.9013	1.8709	2.4998	2.4645	3.5087	2.2823	-3.4739	1.2921	1.0871	1.2985	0.40581	0.90436	1.0132	0.20519	-1.2779	-0.6783	0.37422	2.4584	3.4762	-0.2989	2.3538	1.5175	1.1689	0.15516	-0.038249	-2.5572	0.35241	3.1697	-1.5739	1.8999	0.78395	4.9156	1.3224	1.651	1.6496	3.908	-0.53562	2.8709	5.344	-2.5064	0.97154	-1.3103	5.1342
-7.0757	-6.1175	-9.3456	-7.1689	-7.0731	-6.332	-8.5556	-9.549	-8.4673	-9.2442	-6.5356	-9.5089	-9.1056	-8.6093	-6.8953	-9.2266	-8.6929	-7.8087	-8.823	-7.3285	-8.4445	-7.9957	-9.7914	-6.5841	-6.5518	-7.1331	-7.9925	-7.8245	-5.4014	-8.0259	-8.3433	-7.6663	-6.9213	-5.4404	-4.1494	-8.6648	-10.106	-7.7078	-8.394	-9.5646	-7.6788	-7.7534	-5.1541	-5.6732	-10.719	-9.6177	-10.417	-8.1386	-4.2837	-5.3984
-10.222	-8.567	-13.531	-14.94	-10.078	-12.059	-12.345	-9.397	-6.3391	-8.8397	-9.7008	-11.78	-12.26	-9.0884	-7.86	-9.6472	-12.763	-8.0014	-9.8332	-9.6904	-10.225	-8.7683	-8.0536	-11.553	-13.372	-8.9042	-9.3836	-12.884	-11.526	-8.2979	-10.398	-7.4773	-10.343	-10.082	-4.8614	-7.4538	-7.9682	-9.9867	-10.401	-8.5547	-10.031	-7.6693	-10.583	-9.5384	-9.916	-9.1401	-7.3656	-7.2559	-9.3541	-10.558
-0.37666	1.3277	4.0017	-1.4071	4.5718	0.057249	1.5321	1.1838	-0.26677	3.2929	0.25601	2.8313	0.69279	-3.5953	1.9327	-1.4982	1.1429	0.88246	1.9617	3.9788	2.352	2.9568	-0.22729	-0.45684	0.62739	1.7708	1.789	3.5219	4.1449	-1.0844	-0.75659	3.4684	3.4195	0.12229	-3.3107	-1.9509	0.6341	-0.048627	2.4149	1.1063	1.8518	-0.13094	2.4677	0.76813	1.2808	3.7177	1.3603	1.9564	-0.72388	0.21362
-3.5476	0.4397	-4.1366	-5.199	-5.2357	-3.0437	-6.0783	-6.0878	-2.2325	-3.6354	-5.4277	-4.0773	-7.7266	-2.9941	-4.5679	-3.8692	-3.3671	-4.7739	-5.1195	-3.9618	-5.0708	-6.0379	-1.7567	-4.8045	-4.1484	-3.0414	-6.0138	-4.2612	-4.0136	-1.8884	-3.4646	-2.4149	-4.4754	-3.4846	-4.0579	-3.9804	-4.5038	-4.5984	-5.6679	-5.8309	-2.6015	0.45786	-1.7601	-0.23691	-2.6259	-3.1797	-4.2118	-6.0823	0.14877	-3.155
0.62099	1.6815	4.1236	2.2092	1.8044	2.6813	5.7787	6.786	1.4251	2.0879	5.2067	1.2512	5.4577	4.5721	1.9213	0.19867	1.5332	2.7439	3.7296	0.5711	2.7436	3.024	3.4422	1.6799	1.7948	4.187	1.8702	2.7825	5.6329	0.59826	3.1079	3.5128	-1.7731	-1.3839	5.1724	2.0298	2.4565	1.6922	1.4695	5.1951	2.3283	1.4445	4.1283	0.46572	3.3355	4.8966	2.4591	3.3235	3.9159	1.5294
-3.5621	-1.6251	-1.7522	1.056	-5.004	0.81501	-1.0048	-0.81139	0.93071	-2.6717	-0.21725	-2.1039	-2.4772	-2.3252	-0.24546	-2.1859	-1.2866	-6.858	-3.3054	-3.0234	-2.9098	-4.4547	-3.8113	3.1407	-2.4234	1.364	0.5935	-2.9066	-4.3895	-1.4535	-1.3951	2.4239	-3.2332	0.94081	-0.67309	1.3595	-2.2948	-1.1921	-2.6894	-0.78467	-0.42019	-1.8489	-4.0121	-2.4776	-5.7484	-0.21274	-3.2498	1.7516	1.0804	-2.3604
-4.6865	-5.1524	-8.8769	-5.7352	-4.4068	-6.1695	-2.7333	-6.6853	-5.2556	-3.6355	-5.6529	-5.8345	-7.6058	-3.2081	-8.4599	-6.5436	-4.3206	-5.1667	-6.7978	-6.0858	-7.2514	-5.2692	-2.0702	-5.8309	-6.2011	-4.6719	-5.4432	-6.0777	-7.6461	-2.9888	-6.4242	-8.4625	-3.9518	-3.9947	-2.7475	-3.1313	-6.2295	-7.8167	-6.7769	-5.3048	-9.281	-8.0883	-5.2212	-4.5939	-5.2313	-3.4862	-4.3517	-8.546	-5.9009	-2.9072
1.0106	-2.1256	-1.8497	-2.2953	-0.89253	-1.3656	-2.5792	-0.41194	0.11251	1.9563	2.7418	-3.1859	-0.65111	-1.2812	0.093971	0.87268	0.64911	-1.7535	-0.69783	-2.8044	-2.1686	-1.9975	-2.302	-0.91615	-2.6436	-4	0.24504	-3.7529	-1.3931	-1.8692	0.16432	1.0087	-2.7447	-2.589	0.52362	-3.8248	-0.63536	-1.8634	1.6608	-1.7691	-0.75855	-1.8744	1.5366	-2.4024	-1.6463	-1.3149	-0.22455	0.77838	1.5529	2.3533
-12.966	-13.823	-12.636	-11.768	-13.248	-15.821	-16.672	-9.2816	-14.064	-11.274	-13.396	-13.727	-10.444	-11.36	-12.898	-10.531	-12.614	-11.091	-12.615	-12.172	-9.713	-10.424	-10.71	-8.0307	-14.005	-9.8044	-10.114	-16.666	-15.996	-9.3893	-10.578	-10.15	-11.334	-11.796	-12.005	-11.704	-11.869	-16.025	-10.844	-10.019	-11.08	-11.7	-14.987	-10.495	-11.066	-11.539	-12.621	-10.218	-13.799	-10.351
-15.636	-13.177	-15.54	-13.736	-9.437	-14.614	-15.342	-10.017	-13.109	-14.015	-13.482	-13.754	-11.456	-11.182	-12.098	-12.174	-7.4811	-13.308	-11.942	-14.116	-13.867	-13.44	-12.129	-12.701	-13.336	-13.564	-13.487	-14.424	-14.858	-13.335	-13.771	-16.518	-12.304	-11.688	-12.297	-14.125	-12.177	-16.564	-15.866	-9.8723	-16.137	-14.649	-12.525	-10.945	-11.802	-13.242	-13.205	-15.329	-11.57	-15.581
0.49222	2.9624	2.7303	0.77477	1.72	1.4741	1.6324	-0.61216	1.5141	1.7426	3.8849	-1.5157	1.1575	1.9539	1.0389	2.3043	3.1491	2.0126	2.3529	1.4019	0.15375	3.307	-1.8534	1.5859	0.32625	-1.2364	0.70772	1.214	4.406	1.2725	-0.19504	4.1201	3.2062	2.7081	3.8791	1.2486	1.2215	1.3984	-2.7301	-1.685	0.58485	5.2319	4.6305	1.0525	1.3264	-0.71755	-3.5176	0.91128	0.95638	0.58792
-6.5515	-4.5564	-5.7439	-5.4695	-2.2026	-7.2996	-8.4279	-4.9473	-5.2433	-6.1284	-2.6988	-4.8657	-6.7907	-4.2661	-5.7011	-7.3861	-5.196	-3.8319	-4.9203	-6.4911	-7.302	-4.9393	-4.7996	-8.5187	-7.7104	-5.4771	-5.6088	-5.464	-6.2257	-6.2562	-3.0565	-1.7819	-6.1425	-4.8396	-6.8753	-8.8455	-4.7801	-5.5156	-4.5831	-5.3998	-9.9161	-5.4116	-4.6299	-5.8474	-5.5177	-4.5042	-5.0407	-7.2226	-5.4213	-5.883
4.3763	6.3715	5.6555	5.913	3.5589	5.8796	5.9994	2.8825	5.9324	0.32241	0.24751	2.8998	0.59894	4.116	3.7145	4.4821	4.0007	3.516	4.9931	1.6618	3.5322	5.3775	5.4909	4.1318	2.3338	5.2334	3.3555	5.8652	7.8432	4.6833	2.347	0.41392	4.9277	2.082	3.0164	4.0869	1.829	2.7524	3.9002	7.3558	4.9256	4.958	4.6722	2.7849	3.2219	4.5605	5.7264	4.2202	4.2231	6.5952
-9.3475	-7.5096	-11.547	-9.6037	-11.704	-9.6407	-13.064	-10.193	-10.737	-11.849	-12.58	-11.345	-11.224	-14.335	-14.474	-11.006	-12.114	-10.991	-8.5825	-12.567	-13.222	-12.167	-12.836	-11.702	-9.0346	-10.664	-11.285	-13.162	-10.322	-9.7426	-10.199	-11.291	-11.556	-9.7487	-11.621	-9.0964	-11.606	-12.766	-11.132	-12.612	-9.3882	-10.895	-8.9712	-9.9045	-8.983	-8.0063	-13.272	-7.2985	-9.6311	-9.5139
-22.305	-21.376	-20.007	-25.707	-22.591	-20.889	-19.873	-19.324	-19.642	-24.775	-22.985	-17.6	-21.508	-22.052	-21.143	-21.334	-25.131	-21.078	-18.863	-22.085	-22.066	-24.428	-24.404	-25.512	-21.188	-19.096	-23.272	-24.507	-21.633	-18.07	-23.298	-24.739	-22.552	-22.037	-24.751	-22.758	-24.062	-20.359	-23.299	-22.25	-24.938	-22.095	-22.334	-25.616	-22.279	-19.18	-21.548	-26.632	-21.867	-21.81
2.2739	-4.33	-2.6136	2.8191	-5.307	-0.58773	-1.9284	-5.2376	0.40619	-1.415	2.0938	1.5548	-2.3683	-0.85573	0.2144	-3.1137	-0.32026	0.70303	-4.0983	-1.5857	-1.7711	-3.527	-1.0578	0.32931	-0.19906	-1.8997	-2.8441	3.2348	0.57521	-2.425	1.9996	1.0252	-3.9964	0.33403	1.7099	-1.6425	-1.8159	0.0035343	-1.8642	-3.0054	-2.5509	1.9944	-1.4035	-2.1036	-0.65993	-3.0098	-2.0256	-0.23035	-3.4117	1.4203
0.25699	-1.3436	3.3581	1.7438	-0.26201	-2.7497	-0.15015	-0.33837	-0.66016	0.63564	4.0103	0.18163	-1.1314	2.4941	0.97034	-2.7594	-0.9074	1.465	2.145	2.1637	-1.6332	2.0271	-2.7497	2.2859	0.21479	-1.2595	-1.3076	2.0901	-0.53509	-0.12458	0.83968	-3.6793	0.28606	-0.89954	0.93944	-0.62636	0.62235	1.5192	1.0002	0.89313	-0.61909	-0.56496	1.7387	3.2695	2.484	1.0441	-3.2393	-1.7944	0.2183	-0.05645
-9.619	-8.6598	-10.666	-8.8776	-9.025	-10.492	-8.3764	-12.271	-13.866	-10.412	-12.484	-9.1352	-10.322	-7.2237	-12.111	-11.734	-9.3454	-9.275	-6.5155	-8.791	-9.1815	-11.088	-10.37	-10.71	-12.313	-13.304	-10.846	-12.463	-6.6035	-8.6421	-9.5246	-10.097	-14.08	-12.524	-9.562	-11.475	-9.0363	-9.0864	-12.726	-9.4	-6.4788	-12.79	-9.6084	-11.603	-9.9649	-6.1099	-10.823	-9.0417	-9.1719	-11.89
-11.669	-12.432	-11.513	-11.776	-14.399	-12.627	-10.372	-11.997	-13.698	-12.931	-12.658	-10.168	-11.657	-10.43	-14.161	-9.3525	-11.739	-10.828	-11.517	-9.4452	-9.9647	-12.095	-12.708	-12.507	-8.9083	-10.22	-11.691	-12.02	-9.6767	-11.396	-10.828	-11.879	-9.5482	-11.58	-12.468	-14.035	-9.8656	-10.07	-10.974	-15.369	-14.288	-9.6185	-10.883	-13.59	-11	-12.909	-12.333	-8.4086	-11.426	-10.982
-13.569	-12.35	-9.6548	-13.436	-14.926	-13.821	-14.026	-15.255	-13.695	-13.016	-12.234	-10.794	-12.843	-12.806	-10.316	-10.297	-10.305	-12.413	-14.45	-14.484	-10.53	-11.826	-13.021	-13.202	-15.958	-12.809	-13.682	-13.166	-11.09	-12.148	-9.9274	-12.887	-11.243	-14.217	-13.277	-13.275	-15.485	-12.705	-13.066	-15.196	-15.749	-12.741	-13.978	-10.51	-14.069	-15.634	-10.656	-11.931	-14.594	-11.476
-1.004	-1.0567	-1.8295	-1.8002	-0.25757	-1.2012	-1.0606	-2.8016	-1.7491	-4.2554	-2.9249	-2.661	-4.6857	0.033479	-4.0485	-0.73027	-5.0291	-3.149	-5.3958	-2.5555	-0.37193	-5.0013	-0.32704	0.27835	-4.2664	-2.6257	1.5898	-7.6519	-2.1898	-4.0763	0.011901	0.86928	-3.1575	-1.6245	-0.63276	-4.1321	-3.1882	-1.7196	0.11256	-1.5316	-1.3809	2.1143	-6.0548	-0.90187	-6.238	-1.9645	-4.4302	-2.4022	-5.0646	-3.2867
-11.235	-7.2198	-6.405	-9.3316	-10.8	-12.738	-11.14	-10.938	-8.7626	-11.302	-8.649	-6.6997	-6.8986	-9.9167	-15.125	-16.382	-11.647	-13.092	-8.8362	-11.012	-8.1109	-10.46	-11.141	-12.113	-9.1134	-10.574	-12.385	-8.0596	-10.946	-13.193	-10.091	-9.7345	-8.1049	-7.7593	-10.457	-11.244	-7.9852	-9.7591	-9.609	-11.374	-11.819	-9.9688	-6.7869	-11.217	-8.6338	-12.678	-7.0264	-11.234	-11.46	-13.676
-2.7768	-1.8076	-3.5198	-3.0829	-1.6075	-4.4673	-0.60988	-2.2998	-4.8975	-3.2646	-2.8694	-4.7361	-3.7239	-1.4832	-3.8049	-5.5913	-0.98207	-4.2395	-3.0317	-2.6927	-5.4317	-2.8388	-2.0302	-2.8054	-0.65635	-3.6389	-2.1067	-0.11094	-3.3856	-5.0043	-1.8595	-1.3449	-1.7406	-3.7084	-3.4289	-2.3088	-3.6786	-1.5315	-1.0495	-3.6473	-1.2028	-5.2714	-1.3201	-3.0211	-2.4499	-2.8889	-4.0639	-3.3449	-1.0824	-2.4545
-12.001	-7.2273	-9.774	-11.966	-12.358	-11.893	-10.917	-11.981	-10.389	-11.997	-13.556	-8.0384	-15.7	-7.9892	-7.1437	-11	-12.941	-11.987	-10.33	-10.522	-10.93	-15.331	-13.835	-14.945	-11.7	-11.427	-12.372	-12.978	-11.734	-12.742	-9.7795	-12.909	-11.076	-12.902	-13.171	-10.344	-12.134	-13.569	-12.389	-10.559	-11.904	-12.992	-13.846	-10.215	-7.4576	-11.027	-10.232	-12.931	-12.902	-10.855
-2.4337	0.028032	0.94755	4.7866	0.58841	4.1901	-0.40003	1.3121	0.58517	-0.28766	1.9878	0.13326	2.4072	-2.4942	1.018	-0.72918	2.0255	-0.39864	-0.25708	2.542	-0.86215	-0.22513	2.0974	0.63186	2.6908	-0.711	0.45157	1.1284	2.3266	3.6073	-0.10688	0.6579	0.85321	4.3688	2.3668	3.0223	0.86434	2.1954	2.1621	3.2025	1.4741	1.359	4.6795	0.68884	0.37445	0.78118	-0.018376	1.8245	0.54563	0.78377
-3.9041	-4.945	-4.6059	-6.0451	-5.2404	-4.4909	-4.1444	-3.2533	-7.5314	-3.8679	-7.9463	-5.5444	-3.5936	-3.453	-3.5552	-0.69815	-5.121	-3.7935	-6.1689	-4.7776	-4.3722	-2.6658	-4.9052	-5.1241	-3.7271	-1.641	-2.4644	-2.5508	-3.5271	-3.6691	-4.4294	-1.7702	-3.2349	-3.5024	-2.5553	-4.6807	-5.3856	-4.0994	-2.9365	-3.5466	-6.9314	-5.0291	-4.6342	-3.3097	-4.7133	-3.0539	-2.854	-4.0654	-3.8512	-2.6126
-19.09	-22.196	-24.129	-20.895	-21.821	-25.031	-22.027	-25.926	-24.993	-19.827	-20.972	-22.753	-20.953	-19.474	-23.098	-19.147	-21.388	-22.296	-23.252	-22.27	-26.115	-23.583	-20.628	-21.393	-21.087	-22.286	-22.976	-25.936	-22.56	-23.178	-24.534	-19.716	-22.335	-21.493	-21.162	-21.267	-24.27	-23.568	-24.079	-22.63	-25.669	-23.825	-20.066	-23.132	-19.489	-22.732	-23.05	-21.264	-20.668	-26.307
-1.3195	-1.1936	-0.18827	-1.4298	0.80651	-0.69542	-1.25	-2.4687	-3.4652	-1.442	-3.6583	-1.8942	-1.3202	-2.0271	3.5608	3.0696	-0.52162	-1.5401	0.49632	-4.3373	-1.872	-1.977	-1.3684	-0.90215	-3.1702	-0.11522	1.778	-3.5808	3.5719	-2.2429	1.0295	-2.1647	-1.2374	1.6917	-1.5791	-1.7599	-2.98	-0.54539	0.59572	-0.53242	-1.9963	1.0641	-2.5418	1.5104	-1.4595	-2.2422	-1.1544	-2.2572	-0.98807	-3.8871
-12.669	-8.4136	-12.474	-12.721	-12.588	-9.7525	-10.496	-12.389	-10.88	-12.455	-12.472	-11.663	-12.965	-12.572	-12.827	-14.44	-10.111	-9.6108	-10.779	-14.831	-11.366	-11.49	-12.455	-11.07	-11.95	-12.63	-12.239	-13.508	-9.3602	-12.88	-6.799	-11.453	-9.2053	-16.556	-13.117	-13.855	-9.393	-8.9178	-11.352	-10.579	-10.746	-14.577	-13.828	-10.842	-9.5943	-9.6609	-10.127	-14.8	-11.101	-9.9631
3.2577	-0.056266	-0.62776	2.3002	-0.9014	-0.89234	1.8389	-0.53566	2.4191	1.0956	3.2252	0.89931	4.3006	-0.22191	1.4091	-2.9596	1.4915	0.4089	1.4119	-2.5833	0.86086	0.71298	-2.2524	-2.1599	-2.2255	-0.69459	-0.37166	-1.889	-0.042147	-2.3898	2.0071	0.77089	0.49954	-1.7494	3.9209	3.4291	0.7222	-0.017269	0.36535	0.75987	-0.14262	-2.5184	-0.86617	0.51234	-1.2367	-0.54984	-1.1401	0.58956	-0.80937	-1.3997
-0.028224	-1.0186	0.20161	-2.9135	-3.633	1.6096	1.533	0.30652	1.3064	-0.12883	-0.12603	-1.4253	0.51799	-0.12847	1.8002	-2.6102	0.52892	-2.7584	-2.3956	-0.10691	-1.2445	-1.4628	-0.063641	-1.9025	2.1826	-2.7132	-2.18	2.6807	-1.1344	0.34686	1.6074	-0.24094	4.481	4.0256	-1.0026	-2.6327	2.5706	-2.297	-0.14717	-1.2284	3.6371	4.4047	0.36609	0.36357	3.7105	2.0765	-1.0938	-3.3338	-1.6802	0.23116
-7.7199	-10.51	-7.7339	-8.6373	-8.7693	-12.553	-9.776	-9.7029	-5.8026	-7.904	-7.9683	-10.299	-8.7112	-8.6683	-5.9977	-7.6877	-8.1914	-13.268	-7.5314	-11.798	-9.4831	-7.0851	-10.544	-9.8688	-9.79	-9.6699	-8.6832	-7.4813	-5.4427	-6.4243	-7.0765	-9.6137	-10.342	-10.583	-10.242	-11.08	-8.0467	-5.6566	-9.9235	-7.9771	-11.643	-7.9503	-5.0124	-10.015	-9.1967	-9.0524	-9.2036	-6.8281	-9.673	-9.6087
-12.856	-14.033	-13.482	-13.065	-13.498	-12.659	-13.91	-12.101	-12.671	-10.857	-8.807	-11.768	-11.727	-14.612	-8.737	-12.913	-12.468	-18.763	-9.9815	-14.057	-9.008	-12.828	-10.481	-8.5937	-11.053	-13.871	-9.344	-11.937	-12.131	-9.9794	-12.58	-10.635	-10.846	-11.471	-12.537	-12.102	-10.742	-14.569	-9.9255	-10.804	-15.67	-12.027	-13.166	-11.885	-9.9265	-11.603	-6.2694	-11.629	-12.216	-8.8348
-1.8586	-1.1666	-0.16479	0.68113	-0.24865	-3.4662	-1.6793	-1.6365	-3.5135	-1.2551	-0.45057	-5.0194	-0.67359	-2.7762	-0.054784	-3.3873	-3.5073	-5.7101	-1.1597	-2.9837	-0.61663	-0.57079	0.45787	-0.83924	0.072453	-1.3132	0.25331	-2.2283	-4.4631	-2.6926	-4.6953	-0.37558	-6.3108	-0.99462	-2.8296	-2.1443	-0.83274	-0.26991	-2.2177	-2.2076	-2.2813	-2.4216	-2.892	-3.1451	-2.4914	-1.1739	0.037944	-1.4138	-3.9677	1.2133
-10.365	-5.3873	-5.3497	-4.4171	-7.0776	-5.8686	-8.0771	-4.9945	-5.3337	-10.41	-6.8221	-3.0739	-6.1643	-5.3202	-4.7351	-3.5307	-8.9032	-7.7028	-9.8155	-4.8584	-8.1409	-5.5581	-8.3291	-5.3712	-5.3836	-9.3606	-5.3189	-5.3213	-6.3045	-5.8857	-6.7084	-6.2954	-6.7919	-4.9131	-7.5388	-6.1627	-3.6481	-8.0694	-4.5919	-4.0161	-9.5321	-7.1422	-5.8439	-9.3907	-3.2848	-9.0822	-3.5566	-2.5179	-7.6231	-8.8838
-5.2296	-1.5003	-5.1186	-0.016609	0.99327	-5.4547	-4.5337	-3.5419	-3.9482	-2.0326	-5.0543	-3.4872	-4.5663	-4.2879	-5.9024	-4.6382	-2.2986	-2.7911	0.32959	-6.413	-2.9562	-2.4306	-4.3483	-3.2911	-2.0852	-3.3891	-2.1119	-6.4965	-2.91	-3.9364	-1.3816	-4.6383	-2.8115	-6.1286	-3.3497	-1.8821	-2.7613	-3.6873	-5.0609	-2.0223	-2.9814	-5.9429	-0.63343	-4.6073	-3.6097	-0.32985	-1.657	-0.69958	-1.8143	-1.5291
-2.9352	-0.93185	0.33054	-1.8304	1.2989	0.013743	-0.17016	-1.2974	0.87527	1.9183	-2.1528	0.1576	0.35019	-0.028691	0.87215	-1.6782	0.70173	-1.677	0.68221	-1.8419	2.4075	-3.483	0.88531	-1.2128	1.2491	2.0316	-3.8516	0.61317	-0.63664	-0.16933	1.9879	0.23094	2.9861	1.9007	-0.97141	-0.052813	1.8955	-1.6344	0.34097	-0.097069	2.9845	3.1801	-1.3845	1.5749	-0.55706	-1.2478	1.9242	0.42753	-1.6526	0.62758
-2.6395	-1.2812	0.59141	-1.8615	-0.28211	-1.6332	-2.3149	-1.6565	-2.976	-1.0106	-2.2727	0.26173	-1.3959	-1.1674	-3.5854	0.41384	-2.8503	-2.2704	-1.129	-2.0836	-3.6826	-0.010587	-0.66755	-3.3977	-1.88	0.58693	-2.9168	-4.3498	-4.3375	-0.52298	-2.9278	1.4383	-2.1579	-4.6733	0.72954	-4.031	-1.3523	0.001563	-0.071102	-1.7739	-2.1364	-4.2358	-0.24764	-0.80544	1.2297	-2.1621	1.5736	-2.1942	0.58808	-0.057075
-13.191	-12.359	-12.258	-13.612	-11.917	-14.841	-14.459	-13.833	-12.801	-11.006	-11.093	-12.145	-12.169	-14.88	-12.757	-12.072	-11.784	-10.787	-16.105	-10.64	-9.427	-13.456	-12.52	-14.553	-14.023	-12.119	-12.499	-13.152	-10.911	-13.667	-14.63	-9.2921	-14.646	-13.948	-11.927	-11.324	-11.354	-13.896	-12.079	-11.753	-13.662	-12.436	-16.695	-13.33	-15.45	-12.879	-10.598	-13.229	-15.122	-13.754
-9.4069	-12.168	-15.887	-7.4531	-13.123	-8.1473	-11.684	-10.915	-12.769	-10.398	-9.8357	-13.034	-14.219	-10.27	-12.261	-12.304	-10.037	-9.5457	-13.545	-11.381	-6.7713	-10.14	-9.2521	-6.6899	-13.942	-10.835	-11.476	-11.481	-9.979	-11.447	-10.297	-8.6948	-10.786	-9.3514	-11.078	-10.4	-10.584	-11.077	-11.304	-9.7422	-8.9086	-11.8	-11.47	-11.269	-12.034	-12.215	-14.932	-10.948	-12.133	-11.36
-1.2088	2.692	2.7037	-3.2616	4.0697	-2.0225	-1.7794	-1.3738	0.81013	-0.17848	-1.5304	-2.0458	-1.3665	-0.02517	0.44137	-0.83247	0.8154	-1.0447	-2.1217	0.43767	-1.7488	0.41965	-0.61197	-2.3952	1.8789	-0.80591	3.2059	-1.002	-2.4258	1.2043	1.4166	2.9796	0.91748	-2.4019	2.6837	-2.069	-1.93	0.052358	-1.4913	-2.2743	-0.25639	-0.79739	1.7486	0.64615	-0.33014	2.1978	2.6463	0.37279	-0.11841	-0.99071
-0.18243	0.52413	-0.38765	-1.3311	0.63544	-0.6709	-5.872	-0.31843	-5.2564	-0.44755	1.3261	-1.5969	-1.9249	-2.535	-1.173	-1.879	-0.34443	-4.5953	-1.771	-5.1199	-1.6549	-0.69011	-0.28378	-3.7227	-0.059123	-0.89228	3.3707	1.087	-1.6422	-3.8318	-1.8266	-6.9985	-5.2271	-1.4381	-1.7936	-1.7827	-0.59148	-3.2774	-1.6748	-1.5406	-2.2711	-1.0025	-1.7883	-3.9874	-4.6758	0.19291	-3.2731	-1.5849	-4.5552	-2.3407
0.13923	-3.2063	-0.90982	0.90114	0.59507	-4.3657	-3.1784	2.5625	-0.30336	-0.32575	-3.9049	-1.006	-0.79147	-0.39182	-1.1372	-2.5392	-1.4287	-0.057419	-0.12753	-2.8622	-2.9437	-0.55642	-2.0943	0.67157	-2.761	2.0373	0.54912	-0.22639	-0.39907	-0.14849	-1.7189	-5.4196	2.1688	2.7454	-4.4013	-0.48392	-0.10589	-1.7814	-3.8989	-0.69348	-0.92583	-0.27761	-1.0353	0.26975	-7.4854	0.32309	-2.5133	-2.4311	-1.0894	-3.0476
-0.070245	-3.47	-7.0723	1.2366	-0.64958	-2.1209	-4.8245	-5.8749	-2.8818	-5.4125	-0.33604	-2.0727	-4.3195	-3.5166	-3.0205	-3.0918	0.094842	-3.6485	-5.9947	-4.0837	-4.7189	-1.3836	-3.6928	-5.4311	-1.9251	-4.9381	-1.1885	-2.5729	-3.2443	0.31719	-3.494	-1.155	-3.799	-4.4522	-3.9431	-1.7949	-2.4327	-3.3225	-1.128	-4.9533	-4.4679	-2.3022	-5.351	-4.8695	-7.106	-3.0705	-2.5103	-2.3546	-1.3032	-4.1236
5.2864	3.9159	3.0813	0.48082	1.6833	2.7198	2.4791	4.5009	0.33098	3.1145	1.4824	4.9006	2.5661	4.9366	-0.2013	3.6888	1.1526	3.9168	4.3841	3.9952	4.4683	1.4427	0.65164	1.0025	3.271	1.4122	0.57599	1.0726	3.9513	1.8342	1.3473	1.604	4.2102	4.0992	6.2597	4.6941	4.9269	3.3197	3.2499	3.9954	3.216	0.92824	1.2851	2.2249	3.4307	2.742	5.1124	4.5701	4.3995	3.4667
-0.56329	-0.45831	-0.53503	-1.5513	0.10794	-1.796	1.474	-0.10867	-4.1202	-0.57245	-3.5498	-0.71477	-0.04236	-3.2366	-0.78784	-2.8549	-1.6383	-1.4043	-1.6789	0.012318	1.2869	-2.3221	-0.76161	-3.0691	-1.4783	1.1278	0.28659	-1.4487	-2.3575	-2.1216	-0.9898	-1.5122	0.12321	-2.2586	-0.74135	-1.1254	0.36037	2.5219	-0.77922	-0.96666	-0.83956	-1.8509	-0.51334	0.59587	0.26186	-2.6443	-2.693	-1.0863	-1.5009	-0.54997
2.2012	2.0583	2.9496	-0.35244	0.83901	-0.0045876	-1.0182	4.8818	4.5865	3.0113	2.893	1.4811	4.1662	0.83447	1.7914	5.2436	5.1448	2.9584	0.60211	4.6893	1.736	3.7068	5.0898	1.0406	3.4457	2.662	7.1447	4.3719	3.8077	3.0352	2.0187	2.861	2.4944	3.4985	0.49273	2.8124	4.1382	6.0697	3.3773	3.8294	2.3376	1.9744	2.0943	1.4356	3.456	2.6461	1.3746	5.2178	1.8819	-1.5445
-9.2811	-10.473	-11.136	-5.6008	-7.9982	-8.9876	-9.7147	-8.5398	-7.6078	-8.7622	-9.3315	-9.1651	-7.9182	-7.4422	-9.0236	-9.4321	-9.4407	-11.336	-10.494	-9.473	-5.6399	-9.8268	-7.6918	-8.6516	-13.158	-11.203	-11.383	-8.8198	-10.424	-8.9682	-8.7889	-9.6455	-10.829	-8.2808	-13.961	-6.8337	-10.471	-9.4071	-7.0434	-9.4856	-8.6973	-11.145	-11.258	-8.9905	-9.1873	-7.745	-8.1956	-7.3764	-9.7398	-8.4071
-0.20043	-4.5056	-0.3113	-0.40532	-1.188	-0.92253	-4.8985	-2.6356	-0.66218	0.066465	-3.1262	-0.57444	1.5175	-2.2702	-0.76183	-0.070693	-3.9228	0.46043	-1.0359	-4.8384	0.24437	-3.3267	0.093039	-0.066669	-4.4501	-0.3662	-2.3711	-0.27895	0.7316	-2.0777	-0.12937	0.41694	-1.9494	1.4969	-0.90294	-4.5705	-0.63516	-1.5595	-2.3824	-0.20382	-2.0609	-3.3965	-2.0586	-0.76308	-2.7127	-0.040533	-1.876	-2.2607	1.3381	-2.5658
-10.619	-11.734	-12.192	-8.3545	-8.8408	-10.186	-13.012	-12.061	-10.643	-8.0442	-13.73	-14.215	-12.886	-14.405	-13.844	-11.06	-11.219	-8.4375	-12.365	-11.622	-9.0183	-10.393	-11.473	-13.893	-11.938	-11.086	-12.316	-10.777	-11.037	-12.236	-13.293	-10.509	-11.903	-11.994	-9.9738	-9.5592	-9.8406	-13.044	-11.682	-12.511	-14.104	-8.8868	-12.245	-12.536	-13.258	-10.685	-13.437	-10.216	-10.952	-10.362
1.445	-0.2312	-4.0423	-0.31593	-2.2596	-1.5434	-4.6501	-1.6958	-2.2023	-0.9358	-1.2262	-2.8907	-3.1762	-3.2886	-0.35965	-1.3199	-1.9272	1.1619	-0.45491	-0.14282	1.0844	-0.86234	-5.78	-0.031255	-0.70474	-3.9233	-1.3494	-1.006	-3.3861	-3.822	-2.7329	-2.8869	-2.6543	-3.3303	-3.8213	1.021	-3.7123	-4.9115	-1.5578	-5.4773	-8.084	-1.7752	-2.4359	-3.3278	-4.4965	-1.528	-4.6961	-4.6398	-2.0864	-5.8691
2.934	6.6108	8.2573	6.1439	7.394	4.4541	5.5967	4.3513	6.132	6.9103	4.7146	6.0714	4.6612	3.3401	6.1766	6.9609	5.99	5.4786	6.9823	6.3732	8.0599	7.6509	6.9628	7.7105	6.5498	8.5794	9.6195	3.9004	6.3272	5.5554	3.6047	7.2445	4.9165	3.5283	3.9468	10.495	4.6184	5.7218	3.9453	4.2857	3.813	6.3575	5.9027	6.8592	5.6372	3.6363	6.7806	4.8374	8.2747	4.7952
-4.6488	0.27299	-0.16991	-0.50862	-3.2109	-1.7324	-2.2582	1.4758	-4.2954	-1.5233	-3.2724	0.88032	-0.47688	-2.8063	-0.24436	-1.634	-3.1089	2.5891	-2.1887	0.24868	-3.9817	-1.0543	0.22257	-5.7287	-6.1064	-3.1447	2.6595	-4.0873	-0.92998	-0.71223	-3.5147	-1.214	1.2026	0.65323	-4.0522	1.8085	-0.040926	-3.5948	0.37332	0.10114	-5.8429	-1.6215	-2.3514	-0.41296	-1.2221	0.19455	-1.3818	-1.9918	-0.96301	-2.5666
-3.6584	-4.1737	-0.83654	-2.9646	-3.1199	-3.2826	-2.7088	-5.1889	-2.5682	-4.8881	-1.6221	-1.7603	-1.7683	-2.7401	-5.8688	-4.0717	-5.9714	-1.0405	-2.8989	-3.2646	-4.3595	-5.4831	-1.2813	-4.8548	-1.7434	-1.75	-0.89005	-5.3732	-3.808	-1.8864	-6.4164	-4.9258	-3.8941	-8.3534	-4.3622	-5.462	-2.6782	-3.7314	-4.6446	-4.049	-3.2563	-1.5933	-4.7586	-4.0308	-5.8495	-1.5163	-2.5794	-4.7116	-2.7269	-2.0344
-7.5482	-9.273	-9.6892	-9.424	-6.8385	-8.2405	-6.762	-7.5929	-12.602	-7.8429	-6.7497	-9.2988	-9.0005	-9.2656	-9.6007	-7.6009	-7.8028	-10.132	-10.836	-10.714	-9.9794	-11.346	-11.928	-8.0867	-8.0847	-11.226	-10.696	-10.54	-9.1489	-10.464	-8.8007	-11.302	-7.5232	-12.252	-7.8737	-9.9132	-9.9295	-10.026	-8.9316	-8.2458	-6.1998	-7.1923	-6.7885	-9.6739	-9.1696	-13.513	-7.0194	-8.9637	-9.1981	-10.376
1.475	-0.74743	2.8068	-2.1869	-0.57194	0.030733	-2.0969	2.3085	2.0479	-0.45791	-1.3076	-2.1846	-0.98267	0.34102	-0.53042	2.2895	-0.91111	-0.88251	-2.9964	-0.45917	0.22085	-0.45199	-0.86601	-0.21844	1.8778	4.4805	3.297	2.3183	1.0682	0.40704	-0.55256	-2.3405	0.41786	0.5662	-1.8028	-0.76153	3.6861	-1.7512	2.1967	0.62832	-1.0386	-3.2745	0.76323	-0.1715	-1.1714	-4.437	-1.1686	-2.4844	3.043	1.7395
-2.7541	0.79935	-0.25976	0.8914	0.2258	-0.50857	-1.1705	0.74852	-0.57134	0.43718	-3.3016	3.2833	-2.0958	0.29391	0.12958	0.41758	-3.1379	1.1397	2.0666	-2.3905	-0.42222	1.117	-1.7478	-0.67817	0.93079	-1.0627	-5.449	-2.7748	-1.904	-0.75731	-1.6223	-0.49263	-0.46955	-0.91873	-1.3328	-2.385	0.33368	-1.1072	-2.6535	1.3085	-1.7948	-0.72857	-2.8234	-1.634	-2.3226	0.42833	-0.97567	2.801	0.85141	0.09338
-1.8408	-2.145	-0.77288	-2.6453	-2.3898	-7.1278	-0.86339	-2.6102	-0.97285	-4.3233	-1.907	-1.765	-5.005	-3.2605	-2.1921	-3.1257	-3.49	-1.877	-2.6055	-1.9634	-3.0244	-5.3767	1.7244	-0.85682	-2.9331	-3.3152	-1.6375	-3.8662	-3.2008	-4.506	-1.5889	-3.3122	-2.4325	-5.2173	-4.9688	-5.9526	-5.1037	1.1047	-1.9027	1.117	0.50291	-4.4039	-3.3861	-1.1694	2.8572	-4.5083	-4.5219	-0.87666	-2.8893	-2.9129
0.8818	1.9779	3.8392	-0.65249	2.9513	0.58896	2.148	-1.3899	0.23302	-0.37358	-0.20914	1.3412	-0.15913	-1.5098	-0.73625	0.85237	2.0556	2.4418	-1.7736	3.6594	2.7462	0.87959	2.5727	3.0188	-0.862	4.6166	1.0599	2.2213	1.4438	2.2237	1.8387	1.0847	4.1873	3.4671	2.7789	3.0408	1.8954	1.3226	2.2621	-1.5422	3.1617	3.2143	1.6317	3.5688	3.339	3.3701	-1.5869	1.962	0.78552	3.2971
-12.735	-10.635	-13.42	-10.595	-12.202	-11.712	-15.95	-12.562	-13.063	-8.343	-12.028	-12.207	-10.901	-11.277	-11.582	-11.563	-10.513	-10.648	-15.238	-6.9703	-12.28	-12.201	-11.623	-13.91	-11.363	-8.4641	-14.318	-11.815	-14.29	-9.7969	-10.606	-8.7843	-11.247	-9.3893	-15.333	-11.571	-10.645	-15.294	-13.66	-14.02	-11.96	-12.17	-12.378	-13.453	-12.091	-11.117	-8.1871	-12.971	-7.5105	-9.9662
7.596	4.067	2.6512	3.2047	6.3974	6.1388	4.769	5.4781	6.457	3.9325	3.7553	8.1363	4.9763	7.396	3.205	6.846	6.9829	7.5534	7.1793	2.4384	3.7476	3.5706	8.661	7.3174	8.5461	4.7752	7.1305	2.9843	6.5007	2.958	2.5877	3.9495	5.1219	6.4304	5.7666	7.7523	2.0563	4.8201	1.6317	4.2653	3.6315	5.5359	5.3321	4.984	4.2883	5.6908	8.0249	4.8625	7.2652	2.2957
-14.429	-11.782	-14.229	-15.7	-12.412	-13.744	-15.573	-11.522	-15.206	-13.856	-14.712	-14.091	-8.6325	-12.324	-14.631	-12.334	-14.521	-12.065	-15.235	-11.291	-13.265	-15.563	-10.772	-15.164	-13.121	-15.83	-14.453	-9.8455	-13.045	-13.368	-13.977	-11.782	-11.215	-9.4581	-13.401	-13.602	-10.277	-13.217	-11.858	-13.812	-10.576	-12.505	-13.238	-12.742	-11.68	-14.161	-12.29	-14.624	-10.513	-13.279
-3.615	-0.79904	-2.0845	-3.4986	-1.6829	1.2268	-1.2755	-2.6551	-1.3955	-2.1445	-5.5614	-1.4803	-1.029	-2.4767	-3.67	0.29301	-3.5787	-0.97828	-3.371	-0.31758	0.76938	-1.1365	-3.2115	-3.8695	-0.071793	-2.0627	-2.0052	-1.6605	-3.062	-1.1109	0.83696	-0.14476	-4.0005	-3.6154	-1.683	-0.1843	-2.8936	-4.7266	-3.2586	-1.3313	-3.672	-2.6619	1.0875	-2.0404	-3.185	-0.24973	-3.5038	-2.1787	-2.6009	-2.9851
-6.9024	-4.7207	-4.1912	-6.3998	-5.991	-0.027821	-3.7978	-7.5304	-2.9999	-3.2222	-5.7035	-5.3204	-4.6598	-3.5222	-9.3784	-6.5172	-5.7722	-2.2993	-5.7115	-6.0064	-5.4805	-6.6331	-6.1043	-6.0124	-2.9956	-3.6299	-2.6007	-4.0443	-3.566	-3.3754	-3.9316	-3.8338	-2.4699	-5.4866	-6.3	-3.343	-8.4707	-6.6901	-4.6811	-3.9614	-6.9503	-7.5731	-6.5056	-3.6489	-3.4997	-5.6835	-3.9312	-4.945	-5.5661	-2.452
-21.763	-20.624	-19.519	-20.319	-21.68	-20.394	-22.676	-18.804	-20.618	-20.444	-19.518	-21.427	-17.019	-20.083	-15.849	-19.776	-23.503	-20.247	-18.453	-20.177	-20.382	-23.365	-19.626	-18.013	-20.547	-21.237	-19.643	-22.207	-21.192	-24.649	-16.95	-19.996	-21.486	-20.909	-22.351	-20.163	-21.039	-19.912	-20.438	-19.959	-23.532	-21.907	-18.968	-21.228	-22.823	-21.482	-21.103	-20.714	-20.529	-19.182
4.0902	4.954	6.965	5.3547	7.0078	3.2963	6.8197	4.2119	5.4817	0.18703	6.3164	3.6782	2.4075	5.8549	4.5404	4.9545	4.502	4.3113	7.8814	4.8777	4.1103	6.7528	7.0255	6.1842	1.8695	2.9971	5.2328	3.4777	6.3711	4.5111	1.2588	7.2951	5.6809	3.9292	5.9415	5.1546	3.4816	6.1769	4.059	4.4003	3.8447	3.8667	5.2266	6.8132	5.1353	1.0985	5.9414	8.0076	4.7255	4.266
-1.2318	-1.3692	-1.1396	-3.2138	0.041627	-1.0426	-3.5243	1.2595	-0.86939	0.38596	-0.80426	-2.0018	2.7144	-1.6235	-3.7132	5.2045	-0.50755	0.93401	0.015589	-0.28303	-0.32128	3.0656	0.30804	1.1769	-0.54751	-0.090882	-1.3463	0.24816	1.1907	1.619	-0.38105	-0.94445	-2.2482	-1.3176	0.029763	-2.829	-3.5561	-1.7862	-0.33321	2.9891	3.3907	-0.035321	0.47045	-0.26177	-0.83265	0.0066813	0.44655	-2.5447	1.4233	2.6341
-12.732	-11.773	-13.659	-11.374	-12.369	-14.373	-16.322	-10.13	-9.1664	-11.844	-11.309	-12.815	-12.546	-13.211	-10.118	-10.538	-12.664	-11.052	-14.359	-8.6916	-6.12	-15.861	-13.194	-10.336	-12.429	-14.36	-13.974	-11.453	-12.273	-11.947	-12.907	-11.035	-13.623	-10.627	-10.654	-12.645	-9.979	-13.239	-9.5885	-11.752	-9.5936	-12.785	-11.234	-13.773	-11.096	-8.4632	-10.768	-12.582	-11.603	-11.974
-6.9053	-8.7495	-2.6196	-5.8864	-6.5935	-5.3336	-3.3317	-3.3333	-2.1437	-4.4751	-5.1132	-4.1938	-2.8522	-8.872	-2.1557	-5.2844	-5.9912	-4.5615	-3.2991	-4.4397	-7.088	-5.0104	-7.4317	-5.0621	-4.4183	-4.8604	-4.3176	-4.9711	-7.6226	-4.8539	-5.7768	-7.5858	-6.488	-4.7242	-6.445	-4.7876	-6.4725	-5.3574	-5.0415	-6.6963	-6.4244	-0.92913	-2.7845	-7.6729	-6.917	-7.0406	-4.4648	-3.8689	-6.9197	-6.1664
-8.8857	-8.833	-9.4102	-10.223	-9.8076	-9.8766	-9.6635	-8.9214	-13.162	-8.0194	-9.2252	-8.9287	-7.6155	-5.3694	-11.472	-7.9036	-8.971	-7.8224	-5.8142	-8.9555	-10.925	-10.261	-9.178	-4.7774	-9.7675	-7.3248	-10.712	-7.6284	-10.346	-10.895	-9.1977	-8.8473	-12.261	-9.4824	-10.137	-5.4494	-5.6965	-8.9379	-9.0696	-8.8217	-8.8683	-6.9697	-5.116	-13.65	-10.159	-13.171	-9.3176	-10.69	-10.987	-10.367
-13.446	-16.231	-12.943	-13.425	-15.697	-15.935	-16.634	-14.281	-14.266	-19.172	-15.995	-13.176	-14.745	-13.498	-16.595	-14.779	-16.542	-14.932	-17.56	-15.174	-15.415	-13.445	-13.932	-12.543	-16.01	-16.012	-16.401	-14.414	-13.347	-16.283	-12.346	-15.261	-13.803	-16.429	-13.285	-13.514	-13.447	-13.754	-16.958	-15.344	-18.777	-14.262	-11.825	-17.747	-15.424	-12.698	-16.587	-12.193	-12.846	-15.454
-10.117	-8.4447	-11.657	-12.624	-8.7019	-12.507	-10.783	-11.386	-13.449	-9.7346	-10.789	-12.572	-11.148	-9.6904	-7.0381	-10.871	-12.968	-11.185	-10.936	-11.255	-11.406	-10.601	-14.629	-13.465	-7.7517	-10.941	-10.824	-13.135	-9.3728	-13.888	-12.462	-8.3452	-6.6819	-15.051	-11.017	-13.616	-10.062	-13.356	-12.577	-7.4964	-12.774	-11.333	-11.283	-13.427	-9.6691	-5.3262	-10.32	-10.758	-12.827	-12.565
-13.079	-12.06	-9.9624	-11.273	-9.9325	-13.962	-11.67	-14.035	-10.971	-11.417	-10.932	-9.2685	-12.866	-10.81	-11.434	-11.644	-12.025	-12.58	-8.0327	-11.957	-11.882	-9.6427	-11.188	-9.1051	-9.1512	-9.339	-9.2615	-11.702	-9.9312	-8.9873	-12.718	-11.768	-9.0966	-7.7222	-12.34	-10.868	-9.1673	-12.607	-14.05	-10.131	-13.733	-9.3298	-10.327	-7.1894	-8.438	-12.269	-10.794	-9.1773	-11.598	-9.4067
-21.066	-20.616	-20.217	-26.017	-27.635	-24.343	-23.495	-24.447	-19.854	-18.505	-22.88	-19.817	-20.073	-22.35	-21.031	-24.996	-19.191	-20.863	-18.196	-20.588	-19.646	-22.988	-19.133	-25.439	-20.685	-21.629	-24.642	-25.227	-21.572	-20.208	-18.466	-22.459	-20.914	-22.116	-24.871	-24.109	-24.571	-22.744	-26.192	-22.152	-21.651	-24.993	-22.369	-22.65	-26.16	-19.402	-22.664	-22.533	-22.436	-23.266
-2.2175	-3.2101	0.0069149	-0.77959	0.69981	-0.82229	2.7091	1.5256	0.90208	-1.5497	4.1898	0.070798	0.83868	-1.811	0.90655	0.47006	1.7924	2.3856	-0.31968	0.42057	2.7588	1.097	2.1459	-2.3346	-1.9232	0.76912	0.29684	-1.331	-0.60401	-0.95457	-1.4324	-2.7767	-1.2292	-2.1539	0.43302	1.2662	-2.8834	-2.2329	2.0386	-2.3723	-0.36206	-1.518	-2.1313	2.3189	0.78543	0.53698	0.14381	2.447	0.879	-3.6006
-2.4615	-3.024	-4.6373	-3.146	-3.4914	-4.013	-1.583	-5.5199	-6.2129	-3.2392	-7.4649	-4.552	-2.9473	-3.729	-1.4281	-3.2179	-2.2845	-6.2502	-1.4544	-3.1678	-4.9006	-2.442	-4.9472	-3.7788	-2.5784	-0.80837	-3.0096	-1.4415	-2.6262	-1.8564	-1.5821	-3.7173	-2.1209	-5.8721	-4.6484	-1.1479	-0.4799	-2.1826	-1.2748	-4.3607	-7.3506	-0.88154	-2.8942	-4.0129	-3.0227	-3.9499	-6.6559	-2.5798	-4.2749	-1.1279
-13.195	-12.048	-10.673	-12.649	-11.006	-10.886	-10.969	-13.712	-11.287	-5.5258	-12.004	-11.703	-13.311	-15.304	-13.672	-12.724	-12.442	-16.327	-13.401	-10.512	-13.586	-10.603	-9.4119	-9.4776	-14.299	-8.8293	-12.025	-13.667	-11.488	-12.245	-11.02	-14.816	-9.9636	-11.774	-11.884	-7.6861	-9.8601	-13.531	-11.7	-12.416	-9.6206	-9.7002	-11.386	-12.753	-8.7042	-11.439	-10.891	-10.99	-10.253	-12.01
-7.7337	-12.31	-11.688	-10.957	-10.505	-9.2919	-11.025	-11.607	-11.634	-13.376	-11.682	-11.263	-10.802	-11.991	-12.708	-11.891	-11.062	-10.895	-7.8877	-9.8187	-11.63	-13.881	-10.901	-9.9626	-9.1974	-9.502	-10.081	-9.7028	-10.36	-12.64	-9.9427	-12.211	-9.5156	-14.012	-10.059	-12.983	-7.7582	-11.01	-13.314	-9.0766	-10.476	-12.662	-10.504	-10.588	-14.786	-8.9436	-9.7102	-10.809	-8.9587	-12.229
0.51275	2.1164	-0.52707	1.2572	0.22064	-0.045231	2.6716	2.4452	5.3709	-0.72063	1.6028	1.959	2.7073	1.333	1.1425	5.1738	-0.21836	0.24176	1.8678	-0.71548	2.6202	2.8662	-0.23532	-1.1323	2.0326	1.9823	3.4765	1.7099	3.8351	0.31749	-1.6971	-0.47132	1.6346	-1.5187	-1.8688	2.9519	1.5892	4.7057	3.5572	1.4894	-0.46006	1.8529	4.079	0.60855	0.88457	0.096219	2.1711	-0.27925	1.6513	0.68191
6.8737	6.2851	4.5999	11.189	7.0822	8.0278	5.6695	9.4055	7.0219	4.0109	2.4137	2.3342	5.946	7.7959	10.466	8.7438	6.197	3.9432	4.4693	6.5285	1.7847	7.9668	8.9985	6.449	6.6659	6.6652	7.9487	4.1919	7.8859	6.3697	7.6043	8.8361	8.0821	9.7537	7.2439	6.0295	9.8228	6.9497	5.8587	5.7058	5.9544	8.0086	8.1567	3.9584	10.238	7.4849	9.0807	8.84	7.816	8.9655
-9.8334	-12.994	-12.498	-13.227	-14.344	-11.151	-13.613	-14.411	-13.107	-10.009	-10.948	-10.244	-15.057	-13.744	-12.372	-14.438	-16.657	-14.245	-13.121	-14.154	-14.496	-11.438	-14.453	-10.338	-11.989	-12.886	-13.862	-15.607	-11.836	-12.621	-9.5228	-12.007	-12.011	-15.142	-11.455	-12.854	-13.902	-12.699	-12.58	-13.463	-12.696	-11.724	-12.261	-16.949	-10.67	-15.203	-14.319	-10.728	-11.558	-11.884
-5.0955	-0.66115	-3.5499	-3.3293	-1.5401	1.6732	-1.3479	-3.2859	0.98982	-0.89553	0.26602	-2.0131	-4.6822	-3.0394	-1.9906	-4.1261	0.85452	-2.2126	-3.3065	-5.1632	-2.7946	-1.3182	-3.7305	-2.4064	-4.9901	-4.3939	-2.2517	-3.1854	-1.812	-2.3331	-1.5527	-3.7117	-2.0211	-1.6693	-2.5463	-3.2772	-0.6528	-1.9193	-3.6951	-2.0255	-3.0248	-3.7151	-1.7862	-0.79146	-1.1819	-1.5452	-1.3693	-4.8395	-3.6725	-0.80426
-10.518	-7.2426	-9.1705	-6.5692	-11.383	-12.242	-10.026	-8.7648	-9.8277	-9.1244	-8.6096	-7.6654	-8.6492	-9.9442	-11.204	-8.4559	-6.0998	-10.957	-7.3224	-6.3842	-7.7174	-13.183	-7.399	-8.0563	-10.841	-10.366	-9.8513	-10.901	-9.9087	-12.054	-7.9866	-12.866	-10.554	-8.2849	-9.0719	-8.6543	-8.2874	-6.9488	-9.9896	-9.5013	-10.451	-9.7895	-10.354	-10.897	-10.638	-12.894	-7.9544	-11.764	-7.8119	-7.5888
-10.552	-14.236	-10.661	-10.238	-9.402	-8.2157	-10.51	-8.095	-11.743	-13.547	-8.7038	-8.1701	-10.097	-10.881	-7.9511	-9.8002	-10.897	-8.787	-7.4767	-7.9327	-8.6703	-9.4531	-9.7061	-6.167	-8.407	-9.1062	-10.276	-8.1178	-8.6233	-8.7236	-13.469	-9.3742	-8.3681	-9.6921	-7.7977	-7.8012	-10.642	-11.383	-7.3354	-10.703	-8.8341	-7.9758	-8.3747	-9.9335	-10.783	-9.6041	-5.8103	-8.8262	-11.089	-8.4812
-8.4792	-6.4008	-5.7904	-9.4955	-7.6266	-6.4073	-14.308	-8.9556	-10.318	-9.4602	-9.1152	-9.3703	-5.6184	-11.985	-12.091	-8.2362	-6.127	-10.404	-9.7851	-9.4083	-8.0683	-7.5848	-10.352	-11.824	-10.482	-8.9988	-6.6881	-8.9735	-8.9131	-8.5731	-10.369	-12.49	-9.0129	-8.2781	-8.9935	-7.7831	-7.6921	-11.035	-9.6572	-8.5901	-7.2118	-8.3635	-9.6795	-7.5274	-10.412	-5.7356	-8.8985	-11.314	-8.1311	-7.6684
8.7274	8.3266	5.2461	8.6926	7.64	7.0929	7.8769	7.3327	9.4772	8.4818	7.7664	7.2981	5.9233	7.3888	6.6774	7.9995	7.0768	7.7273	6.5315	9.6337	7.867	10.747	8.4359	8.6884	9.5219	10.203	8.7328	8.8224	8.5519	8.0921	8.0342	8.7626	8.2813	8.8158	10.913	6.2394	6.8052	6.7015	8.8499	9.2093	5.494	10.03	8.6078	8.3905	9.7847	8.4971	7.2503	4.5619	6.1649	7.4501
-0.88216	-2.2965	-1.5835	-2.026	-0.59782	0.50733	0.13496	1.0663	-2.1798	-3.1296	-3.2575	-2.4325	-1.5036	1.5847	-1.1751	-2.6379	-4.2098	-3.1788	-1.4427	-0.59561	-1.5907	1.238	0.14746	-0.31629	-1.4218	-3.8755	-2.6822	-2.5205	-0.931	-2.2012	-1.9593	-2.8236	-2.463	-0.22863	-1.4504	1.5196	-1.9293	-3.286	0.044324	0.55559	-1.886	-2.4138	1.8996	-2.7941	0.43689	-3.4254	-3.8431	-2.3628	-1.7461	-0.69089
-22.794	-20.338	-23.097	-22.595	-24.035	-24.992	-23.33	-21.749	-22.026	-20.45	-22.098	-22.74	-23.175	-23.414	-23.498	-17.004	-22.644	-21.87	-21.354	-19.983	-23.174	-23.879	-19.724	-23.703	-19.239	-20.323	-23.257	-24.826	-22.115	-21.659	-19.713	-21.903	-22.439	-21.012	-22.02	-21.462	-23.605	-22.257	-23.243	-21.918	-20.825	-25.117	-22.907	-23.577	-20.044	-19.997	-24.653	-22.294	-23.094	-22.43
1.2873	-0.076054	1.1878	3.6761	-1.0191	2.6096	-1.102	0.61168	1.0288	0.85518	-0.60671	-1.5525	-0.82866	0.13203	0.41207	4.3445	3.7886	2.6976	0.17976	-1.8474	1.78	4.6444	-0.052654	-1.9698	0.65552	2.6603	-3.015	1.2156	0.62607	4.8868	3.2514	1.7156	-0.9137	-1.4425	1.1909	1.6974	0.95533	1.9912	-2.6503	0.54646	3.2526	0.76204	1.0821	0.86447	2.2604	5.6008	2.2196	3.0383	-0.85801	1.032
-6.5509	-6.2341	-7.3968	-8.3169	-10.789	-9.3634	-8.2038	-9.9038	-8.9569	-10.09	-9.6402	-9.3599	-9.6782	-6.9443	-7.336	-8.8622	-11.426	-11.176	-11.375	-7.7891	-7.1256	-10.803	-10.505	-11.276	-9.9342	-8.7903	-11.429	-12.741	-14.985	-6.2098	-9.0695	-9.5249	-7.753	-12.413	-11.914	-10.28	-10.352	-10.268	-10.252	-8.7031	-4.8552	-10.298	-9.0678	-11.118	-10.295	-14.226	-10.216	-8.9805	-9.3927	-11.905
-23.391	-23.716	-22.299	-23.785	-22.953	-21.77	-21.715	-22.836	-21.185	-24.104	-24.69	-24.226	-22.075	-19.574	-19.93	-22.793	-23.782	-21.82	-23.753	-20.175	-21.027	-23.337	-23.363	-22.175	-22.96	-23.822	-24.268	-21.286	-24.814	-20.851	-21.211	-26.135	-20.22	-21.662	-24.142	-22.067	-19.277	-23.803	-21.274	-24.39	-22.223	-21.626	-22.9	-19.362	-22.33	-23.993	-20.593	-22.063	-20.702	-21.835
3.3596	7.9943	5.3995	3.6454	4.0323	4.0369	2.5928	6.6019	7.1606	7.5633	6.4921	8.5821	4.4176	5.3796	3.9371	3.9046	5.2504	3.0083	4.3268	5.6871	6.5842	4.5492	1.5531	3.8561	2.0254	4.5733	4.732	7.5041	6.5119	9.0161	3.4169	6.0114	6.5805	2.7748	3.7004	5.5974	4.983	4.2263	5.0788	5.6149	6.4924	4.8864	6.2174	8.2245	5.8369	5.3082	2.5677	2.2728	7.2721	6.3117
-22.418	-21.303	-21.57	-23.955	-18.508	-20.565	-20.742	-21.419	-23.718	-22.218	-22.224	-22.816	-20.324	-20.64	-20.466	-19.741	-19.119	-19.936	-17.703	-21.213	-22.857	-20.801	-24.044	-22.355	-20.91	-20.894	-18.864	-21.088	-20.733	-22.011	-21.729	-23.093	-18.069	-21.291	-19.085	-19.269	-21.029	-20.062	-19.76	-20.836	-21.034	-19.919	-19.876	-18.798	-22.432	-26.346	-20.353	-20.256	-20.396	-17.922
-8.5927	-2.4991	-5.0075	-5.2275	-3.3053	-5.2759	-5.1487	-7.0704	-3.3294	-7.5213	-4.4782	-6.3652	-5.1155	-5.1828	-6.5879	-6.4785	-6.4336	-7.1723	-4.796	-6.1604	-5.4233	-6.137	-7.9354	-4.4206	-9.5715	-7.8863	-6.9827	-5.7103	-7.316	-3.0046	-6.3323	-5.7428	-10.05	-3.9474	-5.5283	-5.7873	-4.9389	-1.7895	-7.0299	-5.2017	-4.7952	-6.358	-6.9516	-4.748	-8.3465	-6.0268	-3.5409	-6.2192	-7.7651	-4.4202
0.97315	2.201	-1.0446	-1.4938	0.85801	1.6994	3.4878	-1.8171	2.0562	2.9669	-0.29583	-1.4848	-0.41634	2.5174	0.63414	-2.8017	1.2089	-0.76089	-2.2772	1.0734	1.5817	-0.65442	1.0637	-2.0047	1.0521	-1.4466	-1.1562	-0.22425	-2.0008	0.17756	0.61539	-2.2258	-0.95135	0.66228	-0.61584	0.36095	2.7538	1.9678	2.2766	-0.39461	-1.5268	1.6139	0.20656	1.8361	4.0019	1.2376	-1.2357	1.1171	-0.57373	0.82579
-1.0397	2.2097	1.5917	0.95828	0.44592	1.3956	-2.8883	1.0321	-0.76218	2.757	-1.8696	0.62938	-1.4605	3.2394	5.9235	-1.3593	2.8979	-1.4401	-2.7087	0.73768	1.0649	0.55967	1.8837	-3.1336	0.56405	0.15885	1.6219	0.77894	1.9418	-0.17687	-0.11863	-3.6988	-2.6642	0.93852	-0.10804	3.4436	0.92915	-0.42355	0.082863	-0.37764	3.7163	-1.252	-1.2029	-2.0996	-2.358	-0.81154	-1.1374	-3.4379	0.35265	-1.1861
-3.991	-4.5026	-2.4469	-3.1899	-2.0047	-6.1385	-1.1337	-6.0543	-0.771	-3.4849	-0.92203	-2.1465	-1.5247	-5.2838	-2.848	-1.1461	-1.9677	-1.0227	-6.1071	-2.1303	0.16674	-3.6364	-0.019074	-2.0632	0.20974	0.71429	-1.7288	-1.5225	-2.611	-4.3019	-0.40025	-4.0744	1.1426	-4.2118	-2.0266	-3.1801	-5.0665	-2.552	-2.1129	-3.3163	-5.3689	-0.9476	-3.9948	-3.4577	-4.4112	-2.4607	-1.7986	-2.9595	-3.8712	-4.1471
-2.2195	-6.9657	-6.2763	-7.2425	-4.1284	-5.3071	-2.0122	-4.4859	-5.4492	-4.0401	-3.845	-5.5554	-2.3864	-2.7808	-3.2068	-4.1975	-3.608	-3.0696	-2.6661	-3.6848	-3.7502	-4.982	-6.6056	-2.6629	-4.4849	-4.5863	-3.6673	-3.0019	-0.15424	-4.4414	-4.4464	-1.132	-6.2096	-6.6064	-6.3409	-6.3727	-4.185	-4.3962	-1.3921	-1.0719	-5.5924	-6.1655	-3.1844	-5.3766	-4.9167	-3.5405	-5.1665	-4.7697	-6.2398	-2.816
-11.17	-11.064	-10.139	-8.5141	-9.5254	-13.02	-7.2358	-10.378	-8.0225	-9.1347	-10.658	-11.552	-11.316	-7.828	-10.486	-4.4333	-10.51	-7.81	-7.6569	-10.855	-7.9273	-6.5737	-8.2937	-8.837	-6.1581	-11.503	-6.5217	-9.8286	-9.7315	-9.8677	-8.7689	-12.163	-6.9771	-8.2062	-9.3945	-10.336	-8.9498	-10.867	-6.9408	-10.534	-7.122	-9.1802	-9.0185	-8.9151	-9.0805	-7.5334	-8.126	-10.183	-7.4238	-9.0805
-14.152	-11.69	-12.779	-11.117	-15.369	-13.818	-12.738	-10.925	-12.91	-11.356	-13.872	-12.457	-11.592	-17.263	-12.647	-14.569	-12.905	-11.821	-10.367	-12.988	-12.439	-11.061	-11.369	-12.713	-14.605	-11.346	-12.875	-12.733	-14.722	-13.089	-11.141	-15.693	-12.861	-11.469	-10.431	-13.769	-12.063	-13.556	-14.255	-15.108	-13.149	-12.839	-11.401	-10.145	-11.977	-13.173	-11.787	-13.847	-13.377	-12.892
-10.931	-15.053	-13.274	-14.18	-16.374	-11.815	-11.793	-14.818	-13.806	-13.807	-13.305	-12.906	-10.126	-15.417	-12.573	-13.138	-14.486	-13.721	-8.4579	-11.771	-12.19	-13.681	-14.875	-14.11	-14.773	-15.88	-14.029	-10.707	-13.493	-14.614	-14.337	-13.909	-13.338	-16.234	-12.081	-11.599	-14.075	-15.428	-12.41	-11.582	-12.627	-10.765	-14.858	-14.837	-15.581	-12.841	-14.362	-15.117	-9.9516	-11.167
0.75836	-1.1453	1.2194	-0.56095	0.88445	-0.24938	-2.6926	-0.9484	1.0763	-3.89	-4.1208	-1.5999	0.035771	1.2358	-5.1522	-1.8631	-0.50849	-4.712	2.1263	0.74596	1.6787	1.1588	-2.4797	-2.0379	-3.1229	1.395	0.65799	-0.37131	0.73046	-1.5614	1.1284	-1.3537	-1.9514	-0.26006	-0.83117	-1.4543	0.56033	-0.05552	-3.8116	-0.79419	-3.0578	1.4119	-2.4653	-5.9731	-2.9069	-2.7163	-0.73876	-2.6008	-1.091	-1.8481
-0.85739	-0.88823	0.53929	3.362	0.61338	-0.96178	0.27683	1.9707	-2.0538	0.47698	-0.30514	-2.814	-1.2112	-1.215	-1.6999	-2.1511	0.95462	-1.5051	0.4577	-0.97035	0.68816	-3.2185	-2.2728	-0.13035	-0.59518	0.046466	0.93248	-1.4113	0.75753	0.92136	0.89458	0.17584	-0.56693	-1.2902	2.6432	-4.1741	-3.0279	-0.10401	-1.296	-2.8026	-1.241	-0.74631	1.9907	-0.16561	-3.3608	0.3108	0.17605	-0.73885	-1.0998	0.48296
-6.2965	-4.0561	-2.2091	-6.4677	-5.1119	-8.5935	-4.0484	-4.7373	-6.014	-3.9528	-5.0195	-1.8822	-5.8469	-6.2594	-5.0491	-7.6851	-3.6349	-0.99189	-3.2531	-2.8794	-5.7547	-4.415	-5.4738	-1.6857	-8.1314	-5.6886	-3.6482	-6.3416	-2.2169	-7.6483	-7.0324	-3.3566	-5.4074	-8.5815	-1.6327	-3.4799	-6.6356	-2.9003	-5.3595	-7.4016	-4.176	-2.8911	-8.0641	-4.0771	-5.0574	-5.7514	-3.7453	-4.6459	-6.3934	-3.0926
-2.7104	-4.7789	0.22146	1.1335	1.7648	-0.93945	-0.23644	-3.2878	-3.2487	-1.3517	-0.70743	-2.5118	-0.27974	-0.34741	-0.78201	0.067086	1.5303	0.71057	0.52773	2.0911	2.9028	0.68426	1.3204	-0.57499	0.95359	-0.77692	-1.5629	3.9737	1.1101	-1.1238	0.46614	0.17363	0.79101	0.092754	-3.5409	1.0197	-0.8319	-2.8647	0.2466	1.4749	-0.87195	1.237	2.3511	-1.1904	0.48375	-0.90622	-1.0246	0.39008	-3.6245	1.5932
-4.2665	-1.5135	-4.4676	-2.2648	-1.5525	-3.5511	-1.8284	-1.7172	-1.3501	-4.6469	-2.0611	-4.1558	-3.4863	-3.4927	-4.6752	-2.1636	-0.6283	-3.5508	-2.225	-1.1352	-3.5539	-3.5427	-1.3496	-2.3967	-4.5361	-3.9908	-4.0926	0.43963	-2.8835	-1.3808	-4.8419	-6.5408	-4.9865	-4.6242	-4.286	-4.911	-8.3252	-6.3988	-2.7855	-2.4539	-5.5515	-6.4467	-7.6436	-4.3125	-4.113	-5.428	-5.3651	-3.8273	-7.8242	-3.8623
-3.5901	-0.75645	-1.9405	1.4411	1.2947	-2.5221	-1.7242	-1.5639	-2.799	0.37344	-4.7094	0.33326	-0.31977	0.56985	0.13642	-0.58716	-1.2193	0.012576	-2.4647	-0.61274	0.18941	-4.0401	-2.8627	0.85953	-0.43945	-1.178	-2.9633	1.8571	-0.87093	-2.1512	-1.6261	-3.0551	3.2387	-0.11559	-1.1477	0.20615	-1.9677	-0.77181	1.4694	1.0254	-1.0444	-1.0651	-2.2216	-0.19467	2.0758	0.14045	-1.1857	-2.1797	-4.7706	0.61099
9.8581	7.8086	7.3472	9.631	7.8935	6.974	7.0591	10.43	7.2898	8.0622	5.8854	11.741	5.4445	7.1518	11.146	5.1093	6.5464	9.1218	7.16	8.2933	8.8962	7.2858	6.4048	8.4601	8.2081	8.9804	5.1521	8.9581	6.9717	5.2194	6.1921	9.0578	9.069	6.9304	7.6394	9.5129	11.192	8.203	5.935	7.1123	9.4481	9.9034	10.91	8.0739	7.5009	8.528	9.4661	6.4191	9.7654	6.3485
-0.31735	-5.4931	-0.57509	-5.7624	-5.8418	-2.3743	-4.716	-1.3835	-2.0824	-1.8184	-2.2143	-2.9239	-4.3557	-3.0455	-1.0613	-5.0869	-4.594	-2.8386	-2.4522	-4.0351	-2.2519	-4.5131	-3.4392	-3.8098	-0.4151	-2.5549	-1.6881	-3.3063	-4.0538	-0.59876	-1.2595	-3.8797	0.46765	-0.50742	-5.4702	0.23096	-2.5852	-1.7964	-2.3518	-2.4712	-4.2361	-5.0131	-3.8196	-3.2438	-3.5459	-0.28407	0.36217	-3.0063	-2.028	-1.9084
-12.039	-8.7306	-13.214	-11.163	-10.547	-10.194	-12.523	-12.294	-14.629	-13.392	-12.771	-8.6729	-12.851	-12.756	-12.634	-12.438	-12.435	-13.325	-13.086	-18.311	-8.7846	-13.395	-12.603	-15.89	-14.792	-12.877	-15.768	-11.436	-14.773	-12.081	-12.496	-11.485	-12.074	-14.433	-9.801	-12.129	-12.281	-13.269	-14.734	-10.535	-14.34	-15.038	-12.238	-16.798	-10.828	-16.788	-12.084	-13.929	-14.973	-13.556
2.9061	-1.4955	1.006	0.37277	2.8245	2.5371	3.0537	-2.4572	-0.85812	3.0471	1.5308	-1.1361	0.70053	3.2565	4.0548	2.4775	-0.1017	1.5711	0.77227	-2.2739	1.6637	-0.16216	-0.14903	3.2226	3.0596	3.1533	-0.28849	2.7636	-0.46807	2.6304	1.511	2.7014	0.18318	0.1407	4.1472	3.6965	0.27012	-1.2634	4.2651	-0.011372	2.6133	2.0429	3.7524	-1.7559	1.6293	3.3674	5.4055	1.264	1.2162	2.6096
-21.012	-21.194	-22.39	-24.7	-20.964	-25.592	-19.455	-24.918	-23.781	-23.715	-21.279	-20.712	-22.371	-20.248	-22.516	-22.119	-19.994	-21.843	-19.287	-21.957	-19.646	-19.738	-23.85	-23.278	-18.91	-20.341	-22.355	-23.646	-23.142	-25.061	-22.136	-21.13	-24.038	-20.999	-25.376	-17.919	-22.011	-21.926	-22.931	-21.23	-19.318	-23.43	-23.152	-21.827	-22.443	-21.67	-25.433	-23.577	-24.738	-24.346
3.9112	3.303	0.26567	-1.3488	-0.18908	0.040781	-0.15115	2.2794	1.0179	1.0063	2.0442	2.6908	2.3503	1.8863	0.63282	-0.93942	0.65143	0.51312	-1.8407	4.6232	-0.95472	0.67998	-0.9422	1.6047	1.5153	-1.4427	0.37023	-0.81071	2.419	0.29775	1.5784	1.7364	-0.61358	1.2356	2.6478	2.6405	0.54045	2.2891	-0.41081	2.59	0.50462	-1.8522	-0.8934	1.0394	1.1453	1.9958	0.72234	0.93732	-1.3606	-0.073906
2.9128	1.9637	1.478	7.1413	2.8657	-0.85792	1.7716	1.2505	0.80593	7.3763	1.9834	4.6528	2.4869	-1.2017	0.44331	0.21006	3.888	2.8567	4.1399	2.8016	3.7576	-0.6696	0.72754	2.0322	0.0028272	1.7771	0.44901	4.1242	-1.3812	3.044	0.82289	1.9893	0.95794	2.4795	2.4421	-1.1812	1.0469	1.8978	5.1486	2.2195	2.0057	0.19745	0.60786	1.1785	0.015612	0.56984	1.6976	0.44169	4.0479	3.1014
4.0679	0.18965	4.8255	3.4839	-0.9685	0.20242	-1.4842	-2.9376	3.3316	2.3704	1.321	-1.2107	1.9404	0.40963	2.3292	-0.0089713	0.033182	0.56405	-2.137	5.7252	1.5526	1.5739	3.5658	-4.4001	1.4869	4.7727	-1.6165	0.86703	0.088034	4.3784	3.2425	2.1036	2.252	0.62075	2.6925	1.2235	-1.2325	-1.3486	1.1307	4.3743	-0.82817	0.5023	-0.024098	-2.053	1.4826	-0.31272	2.501	1.7271	0.23268	0.30503
-1.5678	0.61977	0.087633	-2.6447	-1.2744	1.0723	0.28176	-1.2828	0.87713	0.7384	-0.23146	-1.6215	-0.77076	2.0003	2.2572	1.8934	1.4762	-1.0278	1.6222	0.79751	-0.53047	-2.1102	2.1429	-0.19334	0.92052	-1.2822	-4.006	0.42845	0.44135	1.3891	-1.7108	-1.0918	-0.83309	-2.3273	1.3488	-2.0858	-1.1514	0.20474	-0.54765	0.88396	2.0224	-1.7622	0.3961	-0.5093	-1.2799	-0.91567	-1.4551	-0.3783	-0.75438	1.0299
4.3455	4.2644	9.0543	7.4382	7.6849	6.2705	8.122	7.4971	8.8039	5.542	7.0788	7.9219	6.8315	5.0841	6.988	10.646	2.3051	5.7591	7.3738	5.9314	6.0295	6.7665	4.4997	6.1913	6.5499	7.7464	6.1993	6.0296	8.6964	7.1948	9.2263	3.3038	7.7057	7.4849	7.0323	7.6294	6.8736	6.0284	5.2886	3.456	6.5134	11.595	6.418	6.674	5.868	6.5552	6.9443	7.1595	10.059	4.2794
3.5554	0.47176	0.81684	-0.68896	-1.6344	0.86319	-0.25445	-1.8639	-0.19497	0.30721	-4.6907	-6.197	0.6524	-0.78926	-2.6294	-4.2792	-0.45173	0.077149	-0.63971	-0.15829	-1.8613	-3.2509	-2.6133	-0.32613	-0.3499	-3.7078	-1.9562	0.097766	1.462	0.48969	1.153	-1.2236	-0.79732	0.11892	-0.41904	-0.80038	-2.7246	-4.534	-2.8751	0.12768	-1.7129	-2.1563	-4.9691	-2.2463	0.97897	-0.5034	2.8023	-2.5273	-1.208	-4.177
-14.488	-14.466	-13.953	-11.177	-11.928	-15.438	-13.013	-11.58	-13.621	-14.462	-11.259	-14.419	-12.802	-15.549	-10.783	-12.611	-15.601	-13.684	-12.315	-13.27	-13.969	-12.775	-11.193	-11.809	-9.796	-13.897	-11.126	-12.118	-11.232	-14.666	-11.36	-11.772	-15.549	-13.375	-14.426	-14.079	-15.696	-14.472	-8.3219	-9.7387	-12.553	-13.161	-10.537	-13.521	-13.213	-11.742	-14.591	-10.794	-15.909	-12.821
1.2764	3.0743	2.4914	1.5126	1.6694	-0.69939	1.8215	2.1037	0.17942	-1.0572	0.47638	-1.1935	0.78557	2.7502	-3.1941	-1.7115	1.7891	-2.4357	-0.072793	-0.34281	0.40531	-2.3891	-2.0333	-1.4295	-1.7847	-2.6767	-1.0311	3.6852	0.68907	0.70162	-1.0197	1.6523	0.65761	-0.040391	0.28205	3.1278	-0.47618	-1.6772	-1.3632	1.4736	0.66267	1.7641	2.993	0.8657	-2.767	-0.81657	-3.1325	1.004	-0.45093	1.3215
-12.46	-13.546	-7.5463	-11.737	-12.928	-13.437	-11.803	-12.087	-9.4062	-8.4033	-12.325	-12.415	-10.647	-11.211	-11.479	-12.449	-11.434	-13.47	-10.505	-15.303	-10.093	-8.9492	-14.677	-13.547	-14.367	-11.939	-12.348	-14.307	-10.062	-11.338	-13.352	-10.796	-12.896	-9.5715	-13.499	-10.186	-9.571	-9.06	-9.8677	-10.117	-8.4027	-10.494	-6.9016	-6.0182	-10.445	-9.4306	-12.484	-9.0203	-12.993	-12.8
2.6994	3.0118	1.8695	4.5055	4.7522	-2.4923	1.4973	1.3002	2.3093	2.2707	3.0616	1.6686	6.3243	2.9555	1.4153	1.5488	5.179	2.81	2.7378	1.2695	3.4263	3.4883	3.352	2.089	2.9586	-0.066531	4.5025	3.323	4.5264	4.9388	3.0594	3.3172	0.23007	3.6263	5.1615	0.48961	2.829	0.33589	1.1283	2.2955	0.011985	-0.087719	2.6087	2.0197	0.22262	1.326	3.5462	0.095173	2.3523	6.0892
-3.5177	-1.4448	-6.1313	-5.0179	-1.4823	-3.7865	-0.91856	-5.3022	-4.3214	-1.1348	-3.8216	-2.7099	-5.0158	-0.86347	-0.47272	-5.936	-3.6238	0.38267	-1.981	-0.25819	-4.0838	-3.4083	-3.924	-5.8676	-3.9921	-4.8675	-5.023	-4.0987	-4.4018	-6.3085	-0.80545	-2.0371	-5.0849	-5.9585	-6.1117	-2.7609	-2.6648	-4.619	-1.2707	-3.1288	-4.5692	-1.9821	-3.8819	-1.452	-3.1242	-3.6086	-2.604	-2.1022	-6.8405	-2.1121
3.349	1.8414	1.3938	2.4585	0.44993	2.2843	2.7079	5.5891	3.7283	2.4093	2.3009	2.3109	2.0947	1.4679	2.8597	-1.1274	2.5161	1.8624	0.81379	1.3239	0.22569	1.4804	4.463	-0.4795	2.6633	4.1712	4.1824	-0.59379	1.8704	1.5801	1.8452	1.6372	0.89133	2.1652	5.3171	-0.62228	4.2137	0.8613	2.977	0.12647	2.1403	4.8599	0.87171	5.4519	1.7479	6.9231	1.2441	3.5076	1.4516	-1.0457
-2.079	-3.0624	-2.9944	-3.7982	-1.8989	-2.1492	-3.0974	-1.9425	-3.4452	-2.2402	-2.2918	-1.9762	0.90517	0.60778	-0.84098	-4.1913	-1.6338	-1.8755	-0.74466	-1.519	-1.2226	-0.99191	-1.098	-0.38237	-2.4123	-4.3311	-2.2295	-0.9165	-0.85378	1.9054	-2.2183	0.0019399	-2.8392	-1.4146	-0.7235	-1.2272	-4.5301	-1.1848	1.8928	-0.75436	-3.9342	-2.4625	0.54212	0.34511	-2.8072	-0.77671	-0.99208	-0.83841	-3.3836	-1.2889
-13.315	-10.727	-10.318	-15.279	-9.6737	-13.961	-10.546	-11.93	-14.393	-15.243	-9.9167	-9.5153	-11.725	-14.529	-13.814	-14.263	-11.91	-13.214	-16.096	-11.494	-17.093	-11.841	-15.329	-13.496	-9.304	-11.7	-13.315	-11.887	-13.477	-13.944	-14.765	-14.193	-13.551	-12.641	-12.53	-13.297	-13.849	-14.68	-13.326	-16.074	-13.88	-13.487	-15.986	-13.476	-13.994	-11.409	-13.66	-13.568	-13.705	-12.417
-6.682	-9.8847	-8.2112	-7.9292	-11.314	-12.093	-8.9279	-5.9737	-10.916	-10.002	-8.8297	-9.7914	-10.589	-4.5576	-6.0689	-9.0719	-10.781	-10.564	-9.6569	-7.5766	-11.122	-9.4592	-12.011	-8.2384	-9.3589	-6.1816	-7.359	-9.8054	-9.4329	-10.047	-6.5037	-13.281	-11.803	-7.1835	-5.5408	-7.0257	-5.8836	-10.531	-7.2343	-11.905	-10.659	-10.36	-9.524	-9.3038	-7.3787	-11.561	-7.9408	-9.084	-10.288	-6.8091
4.5094	1.4196	3.4837	5.3119	3.2976	4.9178	3.6732	6.4686	0.90008	4.6108	8.0905	1.9177	7.5049	3.115	6.0369	5.9573	4.1671	7.4457	2.1744	6.0662	3.8149	7.0117	3.3371	2.8162	3.9721	5.6787	3.8674	3.6909	0.51664	5.862	5.5272	6.0164	5.4911	4.8523	4.7071	6.1971	5.0182	5.3056	4.8413	4.2525	0.89312	3.0379	2.9323	5.0841	2.2893	3.7027	5.7065	3.1177	5.0476	2.9263
10.676	9.9755	7.5795	10.923	8.3197	9.5236	13.402	8.1886	9.3271	8.0585	8.1319	10.868	10.922	9.7194	7.1705	12.639	7.8729	10.719	11.019	11.179	8.3784	10.808	8.1334	14.338	9.7889	8.911	5.7951	11.175	8.221	7.7645	11.762	9.209	12.384	8.2994	3.4118	10.453	4.2244	10.268	8.034	6.2447	12.177	7.8943	12.228	11.386	10.41	9.9343	12.859	12.342	8.7263	11.112
-12.125	-10.718	-11.356	-9.8467	-12.389	-9.379	-9.5674	-7.7406	-9.829	-12.053	-12.919	-11.261	-14.04	-10.58	-11.684	-11.51	-10.335	-12.541	-10.215	-10.791	-10.081	-9.0953	-13.426	-11.727	-11.663	-12.046	-11.815	-9.0159	-12.348	-13.573	-13.863	-9.7372	-10.532	-10.556	-12.088	-8.7226	-13.387	-11.534	-8.0855	-10.765	-11.782	-12.167	-9.2106	-11.252	-12.332	-12.819	-12.511	-16.777	-14.463	-8.1054
1.1085	-1.7842	2.639	1.212	-0.12825	-0.32935	0.955	-3.5456	3.9567	3.4833	-0.82883	4.5685	3.1021	3.6037	-1.1329	3.2082	0.10666	-0.89102	-0.7132	4.1715	3.5167	1.4474	0.041716	1.2263	1.1901	1.0975	1.2374	2.3726	1.8229	-1.4654	1.331	0.47049	3.9164	2.7913	2.2988	-0.039546	5.1565	1.5851	-2.1736	1.5863	-1.2547	2.4995	3.0718	4.1101	2.3409	3.0354	1.6532	2.6512	0.43269	0.47216
-1.2998	-4.1624	-1.9057	-3.2429	0.13636	0.37577	-0.0019933	-0.61212	0.058342	-4.2566	0.17948	1.2818	0.28289	-0.37091	0.93782	-1.3129	-1.4771	-3.4078	-2.2325	-1.5238	-3.3862	-0.44993	-4.2724	0.52424	-0.1763	-2.703	0.011527	0.40566	-2.854	-4.156	-2.4278	0.80184	-1.1111	0.17185	3.4734	-3.2348	2.6168	-0.20794	-1.3268	-1.7654	-1.822	-2.0374	-0.95448	-0.1413	-0.94127	-1.2541	0.12218	0.13293	-2.3167	-2.0287
-1.0936	-1.433	-0.24203	-0.42584	-0.45871	0.46786	1.6433	-0.4384	1.3014	-1.0814	3.4253	-0.25612	2.0635	3.9087	-0.89626	-1.0113	0.32386	0.62539	3.3037	0.80995	0.33084	1.599	2.0005	-3.9444	1.0673	-2.7785	2.3143	2.7065	1.7847	-3.9305	2.8676	1.4093	0.58827	0.74041	-0.86602	4.1544	0.64717	1.4475	-2.0974	2.4974	4.2425	1.9759	-0.89435	-0.67798	-1.8453	1.1301	0.23871	0.70478	0.53715	0.096569
-1.1669	-0.034467	-2.9252	0.001311	-0.63705	2.8003	-1.7599	0.24609	-1.8681	-3.663	2.9016	-2.7676	-2.7897	0.52021	-0.94573	0.11082	2.0115	-1.7968	-0.15047	-2.3229	-6.3064	-2.6548	-4.7095	-4.2947	-4.5926	0.04638	0.79442	-1.7933	-1.7072	-1.3046	1.2743	0.0045672	-1.2505	-2.3208	0.53058	-2.3813	-0.39782	-2.1803	1.7792	-2.442	-1.0122	-0.47584	-3.5976	-2.3673	0.85218	-3.7447	-0.2086	-3.6784	-0.37949	0.56018
-15.82	-12.764	-14.977	-9.6703	-9.0283	-10.36	-14.932	-12.597	-12.771	-13.038	-14.215	-13.043	-13.63	-10.628	-15.223	-13.872	-13.776	-14.532	-12.549	-14.164	-12.557	-11.191	-12.837	-11.737	-13.116	-15.397	-14.799	-11.815	-13.455	-14.842	-12.001	-9.5987	-12.485	-13.574	-11.07	-13.437	-16.513	-15.285	-11.749	-14.472	-14.483	-16.153	-14.52	-14.234	-13.151	-14.304	-13.79	-16.456	-8.9731	-16.932
-7.3834	-6.3156	-6.9653	-7.267	-8.2979	-7.6109	-11.25	-10.316	-8.3537	-5.2757	-7.305	-8.1692	-6.5862	-6.5917	-7.9449	-9.2157	-8.061	-9.0262	-8.4256	-7.6815	-9.4039	-7.1827	-7.9779	-8.4073	-7.7822	-6.7315	-6.1578	-7.2678	-8.2553	-8.5393	-8.5863	-9.9651	-6.615	-6.4201	-6.5858	-5.9593	-7.6218	-11.19	-5.5128	-8.9855	-7.8532	-1.1919	-7.0952	-7.7565	-8.0633	-8.8767	-10.478	-5.0093	-8.6473	-3.8205
6.9836	10.385	9.9065	9.0406	9.2412	9.0095	11.475	6.9089	12.094	7.5266	8.1533	12.146	10.736	9.7826	10.098	10.707	8.4024	9.4167	10.829	9.3794	9.3206	9.5319	8.5019	9.2954	10.347	9.4023	11.203	10.01	9.2173	11.552	9.1165	9.6938	6.8795	10.051	9.8118	10.652	9.6965	9.222	5.0087	9.5252	9.7127	11.453	8.9006	7.6641	8.4807	13.604	10.801	9.7664	8.31	12.294
-9.5357	-10.361	-9.6062	-12.038	-12.374	-10.972	-10.598	-9.557	-9.4337	-6.6689	-8.4396	-9.4941	-10.699	-11.476	-8.3334	-11.487	-9.4055	-12.2	-8.9814	-10.344	-11.466	-11.318	-11.311	-12.143	-8.6457	-11.757	-8.4403	-10.326	-11.067	-6.9185	-8.8628	-10.829	-8.7196	-11.403	-7.6395	-13.516	-11.495	-7.8027	-11.323	-11.902	-7.1204	-11.514	-9.248	-9.4192	-7.085	-8.1033	-10.061	-10.967	-12.251	-11.323
0.71268	3.612	-0.13669	0.58473	2.3656	2.8128	3.457	2.3754	1.5361	2.4362	1.4346	4.0601	1.5547	1.1522	-1.4146	3.5429	3.2688	-0.26616	3.0893	2.3019	-0.86264	1.9823	4.1952	-0.19408	1.3987	2.2785	1.8491	1.0187	1.9719	1.64	2.7223	7.2752	0.74378	1.6437	-1.7018	-0.86834	0.61583	3.7297	2.4126	2.4603	2.7239	3.2014	0.98116	3.1635	1.2922	3.0221	2.7921	1.5042	5.7677	1.9784
-4.5536	-4.3955	-3.8795	-5.1839	-1.6664	-4.2611	-4.8064	-1.6987	-0.9381	-4.6026	-5.8434	-2.7152	-4.1194	-3.8977	-3.3982	-3.1633	-3.474	-1.2125	-3.4962	-1.9961	-1.4377	-4.3549	-1.3286	-3.9856	-1.9534	-3.1498	-3.0766	-3.5896	-2.2306	-4.4337	-2.697	-1.6224	-3.7677	-6.4276	-2.7766	-6.1698	0.48281	-1.8356	-2.4765	-5.6758	-5.3781	-6.1835	-3.3733	-2.5252	-2.9012	-4.814	-5.2016	-2.4084	-2.6747	0.23689
3.5882	-0.12201	1.2399	0.97992	-1.3111	2.3941	-3.4706	0.86266	0.68785	0.87923	-3.4797	1.0476	-0.18351	0.60939	-2.4068	2.5426	0.92376	-3.0565	-0.951	-0.054806	-0.033524	0.73517	-1.6331	3.9516	0.76137	0.74784	-2.4994	-2.9959	-0.29424	1.6241	1.4901	0.31251	-0.53838	5.5133	-0.39257	0.49969	0.97465	3.3334	0.8091	-0.91279	-1.7843	1.519	0.68261	0.5708	2.0333	-1.1817	-0.031435	-2.8047	-1.2586	0.97105
-1.6904	-1.4242	-1.5049	-4.8252	-3.7591	-1.9684	-4.7032	-3.3703	-2.3228	-2.3417	-0.62509	-3.4067	-2.3385	0.17686	-2.475	-4.9947	-3.3634	-4.4872	-2.3075	-3.8952	-6.3062	-1.9153	-3.7948	-2.8577	-2.3474	-2.1584	-2.0066	-2.9564	-4.3534	-4.4331	-2.869	-2.0986	-4.4806	-3.9284	-2.363	-1.3202	-2.6533	-3.7989	-3.8812	-3.6623	-2.7213	-3.0787	-3.3468	-5.8067	-2.9002	-5.6542	-3.3823	-3.1758	-3.4155	0.3443
-14.345	-13.862	-14.961	-17.753	-14.387	-16.084	-14.95	-17.077	-13.657	-12.863	-14.669	-11.702	-15.196	-16.363	-14.347	-13.726	-15.202	-16.559	-12.779	-12.067	-14.785	-12.187	-8.8011	-14.269	-17.951	-14.742	-14.649	-14.817	-12.733	-15.922	-17.394	-10.782	-12.722	-13.937	-16.346	-12.024	-12.909	-16.776	-16.372	-15.254	-14.593	-13.604	-12.794	-15.496	-12.421	-14.168	-17.475	-14.655	-12.199	-12.651
-14.694	-12.86	-14.799	-15.471	-14.42	-12.391	-13.221	-12.47	-11.051	-14.975	-15.456	-15.047	-16.08	-12.07	-12.797	-14.794	-16.805	-14.452	-16.765	-11.219	-15.489	-13.722	-15.478	-15.211	-14.087	-14.626	-11.156	-15.959	-16.142	-13.659	-14.715	-13.939	-13.481	-12.076	-16.047	-15.831	-11.361	-13.957	-13.817	-14.086	-15.236	-13.79	-11.495	-16.081	-16.093	-15.58	-13.105	-12.018	-12.959	-15
-1.3913	-0.55563	1.6347	2.0102	-2.8522	0.081985	-3.3388	0.8532	1.6907	0.8529	-1.6755	2.6006	1.0979	0.35015	-1.6364	0.90028	0.35218	0.84632	0.23103	2.8505	0.17954	0.24969	1.8387	-0.64475	-0.041832	0.28971	2.5596	2.0017	-1.7216	-0.32943	1.0277	1.7634	4.163	3.7855	-1.7009	0.47924	-0.35763	-0.72052	1.1577	3.827	-0.61999	-1.1589	1.4161	2.7822	-1.7981	-1.3005	0.42949	-1.1058	-0.74709	0.98294
6.1451	1.3522	3.8532	7.1533	8.177	8.6459	6.3108	8.4894	6.8549	8.2792	3.9092	4.6147	8.1746	3.7301	2.8867	3.9876	6.8722	2.8659	5.2075	7.397	9.7677	5.1384	4.6213	7.4839	5.7168	2.364	6.8592	7.391	4.1641	5.4026	3.5315	4.864	9.7976	3.0391	6.0589	4.5646	5.659	4.3263	3.6111	4.9255	3.8209	2.7581	4.2989	10.098	5.7434	4.1955	8.1884	9.0814	6.6042	4.8242
-2.8701	-6.4624	-3.8274	-6.8099	-5.9027	-6.9921	-5.8962	-4.1768	-5.995	-7.2884	-5.7024	-3.5606	-5.5004	-6.2966	-2.9723	-5.8234	-3.7272	-5.0988	-5.0528	-1.2906	-4.4642	-9.8505	-4.1917	-3.7918	-6.8391	-5.9607	-6.1314	-6.5491	-5.5071	-1.8753	-6.5995	-6.8762	-8.5011	-2.7399	-3.6514	-10.163	-4.8602	-4.4534	-4.5614	-3.1506	-6.3913	-6.0098	-7.0907	-4.4348	-3.3606	-4.5734	-6.5841	-3.159	-7.5892	-5.8992
-5.2988	-4.1523	-4.1994	-8.458	-3.4195	-2.23	-6.1238	-6.6684	-4.0038	-4.2393	-6.3016	-5.9773	-5.5493	-5.2776	-2.8648	-4.234	-3.0821	-4.0186	-4.0558	-6.4594	-5.3904	-4.6934	-4.4649	-4.0481	-6.2266	-4.1772	-3.2861	-2.9387	-4.9488	-0.19698	-5.4784	-5.7296	-3.6069	-4.8519	-2.9954	-1.5928	-3.4279	-3.4617	-4.8306	-4.8095	-4.0668	-2.516	-4.6834	-3.255	-6.8363	-5.3378	-3.7258	-5.7615	-4.3953	-3.0297
-3.0843	-1.5601	-1.8005	0.082628	0.070788	3.1573	-2.0931	1.8712	-4.352	-2.0037	-4.1598	0.18668	-3.8277	-4.4489	-1.0784	0.88048	-1.8478	1.4661	-1.3113	-0.99124	1.1385	1.7576	-2.5143	-2.5402	-2.978	-1.1999	-0.45566	1.0041	-0.52612	1.1266	1.7946	-2.3609	1.3488	-0.5865	-2.2828	-1.1343	-1.4165	-1.8193	0.39928	0.66153	-2.5165	1.2519	-2.0123	-1.9033	0.16046	-3.3532	-0.71475	-3.7516	-2.1813	1.045
1.754	2.0499	-1.8439	-1.6207	1.6562	-1.2292	-3.477	1.1907	-0.85246	2.2087	2.2107	1.9559	-3.5885	-0.40196	-0.14467	1.2464	-0.67023	2.1387	-2.2108	4.2436	1.2305	0.34391	0.40477	1.7972	-1.4379	3.3809	1.6503	0.8317	-2.8372	-0.74335	2.4516	1.0801	-1.6578	2.2314	-0.50634	-0.193	-4.4799	-3.6024	-1.1493	-0.11375	3.0292	-2.0689	-0.93234	3.0088	-2.3225	0.15342	1.8224	-1.9535	-0.29527	-0.99737
-0.87308	-1.2318	0.51984	1.802	3.7377	-0.0089737	3.4167	1.5909	-1.5594	-1.06	-1.9128	2.1754	-0.23617	0.1201	0.38264	0.23722	-0.68419	-0.6094	-1.0884	-1.3562	0.09291	-2.7232	-0.46006	0.86269	-4.0583	-2.4494	2.9931	-1.203	2.7197	1.7244	-1.5784	-1.092	-2.1838	0.62894	-0.99597	-1.0934	-2.481	-2.8128	-3.5211	0.56853	-0.62695	-3.0268	-0.61182	2.3922	1.9572	1.3533	-4.2191	-2.9552	0.033539	1.0359
-12.446	-14.092	-12.356	-15.956	-13.405	-14.565	-12.525	-14.587	-15.49	-12.813	-16.417	-15.622	-16.662	-15.209	-17.664	-13.874	-12.369	-14.152	-14.401	-13.544	-14.152	-14.503	-12.868	-12.738	-13.519	-15.625	-13.201	-14.616	-13.163	-11.514	-16.464	-9.1816	-12.367	-14.415	-15.413	-12.186	-14.943	-15.202	-15.042	-13.902	-15.03	-12.124	-11.473	-13.269	-13.822	-14.859	-11.867	-13.218	-14.776	-12.396
1.3415	1.3792	-0.74979	2.1713	4.0717	-3.8779	-2.947	0.95653	-0.080681	-2.1176	-0.40958	-0.60414	0.39807	0.59106	1.5679	-0.17263	0.52291	0.55001	0.057899	0.95476	-1.7354	-0.5886	3.2501	0.050153	-1.1172	2.3548	-0.12492	1.2336	-0.58018	0.98641	1.1022	2.4648	-1.497	-0.85851	2.6438	2.47	1.7785	0.88639	2.7495	0.29279	1.2092	1.4567	-2.4823	-0.91701	1.9975	-0.49181	1.6786	-0.87874	3.8105	2.282
-3.2796	-1.0131	-4.5441	-3.7228	-4.1944	-2.2435	-4.5151	-1.497	-1.9308	-3.8754	-7.0348	-5.4073	-1.8837	-5.2651	-1.1098	-1.9355	-1.1944	-2.783	-3.0367	-4.4341	-4.3985	-2.9561	-4.7375	-3.77	-0.56927	-3.3123	-2.398	-2.0417	-3.8724	-3.5093	-4.9979	-5.0487	-2.9091	-4.2259	-4.3315	-2.5846	-2.8032	-0.18177	-1.6501	-2.6192	-1.9608	-3.2954	-3.6491	-2.3023	-7.0986	-4.3605	-4.3973	-3.3856	-3.5882	-6.5137
-11.437	-13.454	-16.511	-12.516	-10.41	-10.913	-14.631	-13.262	-14.227	-13.774	-14.121	-12.758	-16.196	-12.8	-10.775	-15.262	-13.383	-13.481	-11.544	-15.235	-16.36	-12.743	-14.412	-13.539	-11.205	-8.0743	-13.975	-11.818	-10.568	-11.018	-10.254	-13.768	-14.546	-13.103	-12.025	-14.068	-14.059	-13.68	-15.818	-14.629	-16.07	-12.894	-11.227	-14.019	-14.83	-10.811	-11.774	-14.245	-14.68	-11.988
-5.9538	0.026107	-3.0704	-5.8195	-5.1052	-1.8378	-1.0777	-3.4911	-3.0764	0.36182	-2.6233	-4.5264	-4.2366	-5.1274	-4.2274	-2.9491	0.42388	-2.4377	-1.3045	-3.9791	1.8878	-3.6696	-3.608	-0.53948	-0.52129	0.75787	0.68991	-3.2096	-3.57	-1.5309	-2.5002	-2.5312	-2.9165	-3.7489	-1.783	-3.6197	-4.6605	-2.8578	-0.91544	-4.5633	1.4334	-1.0704	-1.812	-4.6653	-1.9473	-3.9697	-2.8395	-1.2132	-1.8774	-4.846
-10.095	-9.0501	-7.8341	-10.234	-10	-8.1808	-8.2589	-6.4864	-9.3209	-10.372	-8.728	-9.3662	-8.1965	-8.1553	-7.1806	-8.7254	-8.8806	-8.6855	-7.4049	-8.9502	-10.756	-12.085	-6.1114	-8.8871	-6.3168	-8.0586	-9.2878	-9.1525	-8.1131	-9.1423	-9.0514	-8.1225	-10.338	-10.408	-10.524	-7.2659	-9.3868	-12.384	-9.5649	-10.46	-9.2255	-8.0592	-9.4561	-8.7213	-9.5923	-11.932	-10.803	-8.8435	-11.239	-8.0243
3.0107	5.9728	4.1919	5.2764	5.0829	5.2711	5.3462	6.5935	2.6147	6.0077	4.7641	3.6383	4.8088	2.3941	3.6457	4.5976	5.2468	6.653	4.288	5.549	4.9004	4.7389	4.6111	4.167	6.3659	7.8279	3.5149	7.3346	2.7498	5.2489	4.8489	4.8875	4.9988	6.1523	1.7202	3.9562	5.5675	6.636	7.1014	6.4971	7.6151	3.483	3.3069	1.6351	4.7503	4.9788	4.0509	3.9682	4.6727	4.5549
-7.7856	-9.1388	-8.5754	-8.5701	-8.0237	-8.8414	-6.7886	-6.9999	-9.1979	-5.9477	-6.9652	-7.2163	-8.8413	-10.626	-6.6568	-11.989	-7.7063	-10.497	-10.271	-8.9032	-7.8622	-11.092	-6.6658	-10.929	-6.9095	-9.8088	-7.2993	-10.61	-7.806	-11.362	-7.5766	-10.645	-8.2672	-7.8415	-7.9516	-6.9267	-10.392	-8.0304	-10.083	-7.4208	-7.5589	-11.227	-7.4587	-9.6543	-7.859	-8.5671	-9.4053	-9.5343	-9.4031	-9.926
-7.093	-9.1732	-6.9534	-4.1282	-6.6979	-5.9011	-7.5382	-3.721	-6.1728	-6.6601	-3.2742	-9.4289	-6.2269	-6.4071	-7.1392	-7.6607	-6.9628	-6.0135	-6.7282	-8.4296	-4.8976	-7.0968	-4.95	-6.2088	-6.6955	-7.3185	-8.8665	-4.1894	-9.0423	-5.4581	-6.6555	-7.9269	-8.7143	-5.52	-3.1882	-4.1088	-3.2791	-8.0589	-5.5791	-7.7345	-7.2175	-11.136	-4.8199	-7.3356	-7.0948	-6.6468	-7.4014	-6.0831	-8.7374	-8.6375
-4.4767	-1.781	-3.7848	-0.45943	-0.52608	-4.5888	-1.3285	-1.2518	0.10823	-0.82456	-3.0757	-1.193	1.7098	-1.3756	-5.4425	-3.3162	-3.8668	0.41147	-1.5223	0.11226	0.93172	-3.4719	-4.5516	-1.9708	-0.040788	-1.9266	-1.8769	-2.48	-0.44681	-3.2131	-0.75134	-2.4705	-2.5512	-0.32727	-1.0638	0.048126	-1.2145	-1.4468	-2.6993	-1.7363	0.37901	-3.5306	-4.7167	-4.1733	-4.1331	-2.637	-4.3416	-0.9106	2.8293	-6.3006
-3.9633	-4.1546	-4.4674	-1.6796	-4.486	-7.309	-4.5071	-6.0934	-4.6244	-4.7871	-4.7216	-4.1159	-3.741	-3.9425	-2.3247	-0.98577	-3.9425	-5.8967	-4.356	-2.2644	-3.554	-5.8711	-7.1212	-2.2501	-6.9028	-3.7634	-4.7425	-3.7292	-5.5876	-5.3561	-5.4754	-3.7043	-4.6505	-4.4073	-6.1084	-5.7765	-5.6049	-1.9485	-6.1155	-4.1563	-3.9009	-4.0764	-5.4554	-1.7727	-5.2502	-6.4186	-4.4366	-3.6605	-4.8939	-2.9564
-2.792	-4.0271	-5.3018	-2.132	-6.9149	-3.676	-4.7642	-5.0591	-1.3295	-4.1208	-4.8159	-0.75704	-1.2814	-6.8309	-1.6493	-3.2756	-3.8727	-1.0366	-2.1149	-2.9292	-3.1602	-1.7428	-2.7171	0.56003	-3.0121	-4.2195	0.63038	0.51285	-3.6063	0.9385	-1.9398	-2.2139	-5.7229	-3.2659	-3.1568	-2.2926	-3.4773	-2.8435	-1.2144	-0.86717	-1.0655	-1.7203	-0.39865	-2.8958	-2.6439	-2.4683	0.26568	-1.5489	-3.2185	-1.1812
-1.4075	-1.9361	-1.5224	-1.4949	-1.8415	1.1915	-4.9832	-2.1006	-1.937	1.3318	2.3574	-1.0663	0.57417	-3.006	-1.0917	-0.7342	0.83633	-1.5736	0.018	3.3383	1.9631	-0.45078	0.41046	1.4686	1.0923	-0.80756	-2.0027	0.96983	0.3046	0.67022	1.4341	1.1273	-2.1946	0.24886	1.8176	2.5131	-0.015062	0.31303	-1.4322	-1.7305	1.372	-0.18164	0.041078	4.2955	1.4915	0.79594	-2.2108	0.84535	-1.294	-1.8796
-12.32	-11.49	-11.845	-10.915	-12.615	-13.944	-15.732	-13.581	-14.628	-12.49	-12.213	-12.287	-14.733	-12.697	-13.006	-13.103	-10.51	-10.901	-14.583	-12.881	-12.134	-12.158	-14.865	-12.612	-12.451	-11.555	-13.282	-12.253	-13.577	-12.967	-13.024	-11.164	-14.05	-14.597	-11.873	-13.057	-13.039	-13.419	-13.207	-11.993	-13.291	-12.329	-14.554	-12.872	-11.1	-16.741	-16.313	-9.3554	-11.047	-13.615
-16.078	-12.063	-14.685	-17.474	-15.037	-16.299	-14.77	-11.07	-17.493	-13.72	-12.614	-15.633	-13.815	-13.519	-19.522	-15.181	-12.808	-18.752	-9.8105	-15.664	-15.201	-14.576	-12.348	-13.159	-16.26	-13.93	-17.624	-12.811	-12.806	-16.388	-15.819	-14.573	-12.866	-14.378	-15.048	-15.049	-16.015	-13.317	-14.907	-13.788	-15.23	-18.134	-16.054	-15.848	-14.978	-14.086	-12.827	-14.115	-17.15	-15.815
8.653	9.1793	7.8675	8.5385	4.909	8.1146	5.8954	9.3083	6.0087	5.2435	3.7307	6.6047	7.4506	9.7132	7.0275	8.8447	6.2659	6.5762	5.0806	6.2882	3.6806	4.6126	5.7908	5.1688	7.6715	6.408	5.5122	4.9195	5.8841	10.158	5.1892	7.4096	4.2454	5.4826	5.24	4.7544	7.4348	5.1987	6.6178	10.571	9.0662	7.3719	8.9952	4.9278	8.4082	10.146	8.5001	3.8184	6.7466	6.7095
-6.2232	-8.9749	-5.6631	-6.9118	-7.6983	-4.2354	-7.4234	-3.5481	-9.4054	-6.9886	-9.1422	-7.4698	-8.4863	-4.9338	-10.584	-6.0871	-7.8829	-6.9551	-4.7532	-4.5003	-7.6103	-5.8465	-6.9699	-6.0658	-5.9118	-7.1522	-1.7942	-5.7635	-7.6478	-5.3112	-7.5651	-9.7033	-9.8404	-7.0549	-7.6885	-9.9331	-4.284	-5.9922	-4.7638	-8.6672	-5.6162	-8.525	-4.7024	-7.0534	-7.8726	-2.8176	-1.4138	-7.0308	-5.5492	-8.8223
-7.8164	-9.0253	-7.8878	-8.8794	-11.504	-8.2286	-7.5478	-7.2378	-9.8197	-6.8617	-10.689	-10.912	-9.7463	-8.3852	-7.7109	-4.7749	-9.853	-10.073	-7.1781	-8.2291	-7.3179	-10.487	-10.094	-9.7972	-7.8928	-7.2243	-9.8804	-8.1548	-10.963	-9.9863	-9.244	-8.1606	-8.8224	-10.336	-9.9016	-10.681	-13.682	-10.701	-6.6151	-5.3239	-7.2003	-7.4718	-9.5339	-7.137	-10.373	-9.2503	-9.7956	-6.9651	-9.0188	-8.446
5.1599	7.8689	7.9229	8.0161	8.6401	5.9533	8.4016	9.1603	6.9875	4.1013	4.9975	3.3695	8.0126	7.7774	3.4479	5.3042	9.8462	8.9979	6.379	4.4931	9.6452	1.8302	6.4978	9.3798	6.4035	5.5819	4.6095	6.4617	10.137	9.6651	4.5816	10.658	5.8591	7.4815	7.7175	4.1108	4.2677	7.5182	8.3647	7.3497	6.0034	5.1331	8.2955	6.3442	5.274	6.1408	5.1007	7.6656	5.5758	5.518
0.53086	-0.32063	-4.2397	-1.5594	-0.92391	-4.0162	-5.8474	-2.6926	-5.2593	-5.0685	-2.1993	-4.5857	-3.9952	-1.4161	-1.2981	-2.6507	-3.1482	-1.2762	-1.872	0.20112	-1.454	-2.0875	-4.2851	-6.0869	-1.1551	-3.9215	-0.094189	-0.95177	-3.8121	-2.4663	-1.2026	-2.604	-5.2001	-0.68936	-0.32768	-0.72598	-4.5321	-3.8165	-2.9342	-3.8603	-1.1912	-2.4293	-1.0323	0.14128	-1.0013	-1.9368	-1.3746	-0.46837	-1.1596	-2.9381
-2.6109	-1.1607	-1.034	-1.8529	-4.0286	0.0031872	-1.1943	-4.3525	-2.4476	-3.1193	2.4565	-0.18161	-2.6744	1.0346	-0.91479	-2.4554	-0.77049	-1.8001	-0.59728	-0.7736	0.89994	-5.241	-2.4503	1.9856	-3.2497	-2.1531	2.6111	0.14288	-2.506	-2.0634	-4.1449	0.37481	-3.9577	0.22679	-4.0889	-1.6229	0.24014	-3.1427	-0.48855	-1.9285	-5.8925	0.90952	-1.5223	-1.183	-4.2719	-1.2303	-1.0167	-3.3266	-1.0084	-2.9908
-3.9725	-0.33144	-1.3253	-1.22	-1.4297	-1.0804	-1.2335	-1.0099	-5.1431	-1.9187	-2.3959	-0.093358	-1.2488	-0.93255	-1.803	-2.4748	-2.7673	-2.6837	-1.7165	-0.86949	-5.8878	-6.0077	-0.66578	-0.77532	2.5902	-3.1962	-1.0897	-5.0283	0.2865	0.51251	-0.56854	-2.0063	-0.56874	-1.8504	-2.3432	-2.8272	-0.87408	-0.26114	1.9434	-4.9852	-3.7123	-0.22241	-0.33766	-1.4504	0.020557	-2.3791	1.6697	-2.0048	-0.52298	-1.123
-0.76129	4.0915	0.96014	0.50792	4.763	-0.53037	1.9609	-0.31243	3.5911	3.08	5.3993	2.4873	3.5516	4.6349	3.286	5.0551	6.3256	2.366	3.5764	2.8768	3.4483	0.84174	2.9752	4.559	0.81382	1.8986	4.2672	3.769	-1.486	2.812	0.19763	1.8184	1.1597	4.8762	-0.28687	4.9195	2.8837	3.3707	4.1806	5.3818	1.1407	2.5499	4.3257	2.8814	4.3561	1.8998	4.3479	-0.73602	1.3891	2.8387
-18.692	-21.772	-20.989	-20.343	-22.127	-21.768	-21.77	-20.583	-22.046	-25.252	-17.505	-21.687	-16.257	-21.65	-23.47	-19.688	-19.042	-20.862	-20.035	-23.908	-19.949	-20.901	-25.271	-20.873	-20.648	-18.399	-19.691	-21.657	-18.173	-21.596	-18.42	-20.439	-22.688	-21.411	-21.433	-18.478	-19.644	-22.772	-22.645	-24.128	-23.308	-19.594	-21.087	-21.445	-21.252	-20.859	-22.446	-20.183	-21.138	-20.506
0.92491	-0.69422	-0.13688	-2.2214	1.1097	-0.82309	-1.5908	-0.98178	0.29156	-1.5398	-1.7043	0.18521	-2.5117	-0.6274	-0.092653	-2.3636	-1.7579	-3.0588	-1.6278	-0.40943	-1.8029	-0.7389	-1.8107	0.19445	1.7751	0.22041	-1.3366	-0.13615	-0.9243	-1.2658	-0.91045	-4.9337	-3.2206	-0.51086	-0.40824	-0.35766	-0.055538	-0.29428	-0.13939	-3.3411	-3.367	-3.1523	-3.5195	3.1129	-4.6488	-1.897	-4.2562	-1.4484	-3.104	-1.0872
-3.0135	-1.5796	1.7036	-1.9145	-1.1397	-1.2344	1.5435	1.2538	0.43976	-2.1117	-1.4618	-1.627	0.61407	-3.485	1.7189	5.5873	3.5235	0.86432	1.0443	3.0071	3.1218	-1.5135	-2.6419	1.2008	0.63934	0.25904	2.2354	-0.05182	1.3553	0.20825	3.0791	-2.9087	-0.27192	3.1937	0.91846	-1.9279	-0.11105	-1.7834	0.48378	2.8808	-0.99827	-0.41587	-1.4534	-2.4757	0.68787	1.228	-0.57471	0.69578	-2.8304	-3.9796
-13.34	-18.729	-13.882	-14.99	-14.242	-10.996	-7.0757	-15.432	-12.616	-14.503	-16.29	-12.314	-10.995	-11.47	-11.953	-13.792	-16.889	-12.95	-11.929	-12.476	-12.022	-12.121	-14.14	-10.805	-14.886	-11.968	-14.686	-13.299	-10.924	-13.794	-13.49	-14.401	-12.831	-12.656	-13.015	-16.278	-15.256	-16.218	-11.393	-15.489	-10.285	-12.22	-13.762	-16.506	-14.62	-14.119	-12.632	-13.666	-14.372	-15.623
-7.3357	-6.2912	-7.0813	-5.5177	-6.0926	-2.1317	-4.6183	-4.8072	-3.9925	-8.6535	-5.7829	-5.5262	-6.1057	-5.3609	-5.4158	-7.3836	-5.8377	-5.8738	-2.5897	-5.4577	-7.1263	-2.6226	-6.4312	-9.246	-5.3174	-8.139	-3.9406	-7.2517	-7.3938	-5.9057	-8.2191	-5.3544	-5.0246	-5.0651	-5.323	-7.9463	-5.9994	-3.9061	-5.5914	-3.0141	-6.6177	-5.9752	-2.8341	-2.8103	-5.6814	-6.0869	-6.649	-8.712	-8.729	-7.4841
-16.196	-12.777	-12.841	-13.737	-12.53	-14.143	-12.27	-10.099	-10.685	-13.847	-10.301	-13.999	-15.934	-8.9713	-11.994	-14.241	-13.123	-11.46	-13.907	-11.004	-13.186	-14.429	-15.239	-13.136	-15.112	-13.14	-15.152	-14.203	-11.778	-15.441	-11.508	-13.013	-13.212	-13.03	-10.114	-13.219	-12.85	-14.053	-14.76	-14.567	-11.659	-12.907	-12.974	-13.994	-14.148	-12.434	-10.371	-15.084	-14.117	-13.605
2.8767	0.79106	-0.3093	0.87858	2.4044	2.4189	-0.51262	-0.96339	1.3436	1.8221	-0.10182	-0.057209	0.11127	3.4533	2.6246	0.3865	1.3414	-0.21847	1.5037	-2.0513	1.2717	0.085541	3.2964	-0.036769	-0.81588	3.6417	-0.52252	0.50497	-1.3055	-0.1515	1.5257	0.85874	-1.3871	2.2615	1.3331	0.356	2.7637	2.5114	-2.3494	0.89296	2.8193	0.5956	2.4151	2.3248	2.7782	1.0809	0.64464	0.49885	-0.36895	2.0383
-1.4632	-5.4275	-4.4115	-0.55777	-3.7339	-7.3425	-3.8206	-1.6076	-4.8595	-0.92962	-2.5506	-3.2492	-1.898	-2.9288	0.76348	-0.86123	-3.3101	-4.8975	-3.5256	-2.1848	-3.3283	-3.6672	-2.94	-1.8217	-0.62834	-8.0894	-6.0594	-5.7188	1.0185	-2.8225	-4.4675	-4.3154	3.5141	-3.8181	-2.2766	-4.9481	-2.3918	-1.9643	-2.3775	-1.0773	-5.0729	-1.2194	-5.3931	-2.3788	-3.8057	-3.3266	-3.7501	-2.825	-4.531	-0.9448
5.4487	4.7438	6.8946	3.5269	0.21064	6.467	5.3479	8.3619	4.4514	5.1951	2.68	3.8224	3.9442	2.7242	2.9312	3.0244	2.7961	4.3588	6.5855	4.6977	5.2751	4.2522	2.3659	4.2471	7.1177	3.4844	3.9233	3.5967	3.9347	7.3337	5.1221	4.2716	3.1212	4.7616	3.1425	3.4401	3.3649	4.0191	6.4207	3.644	7.0291	8.525	8.1788	3.6751	3.7235	3.8509	4.7971	7.1085	6.1455	4.6044
-4.6014	-5.5815	-6.8717	-5.6879	-4.786	-3.5721	-4.39	-2.8871	-2.872	-2.9998	-3.8014	-4.3015	-4.3522	-5.2105	-7.0773	-1.4915	-4.1502	-1.207	-2.5697	-1.7938	-2.9468	-4.9247	-3.7635	-4.8981	-4.6825	-3.5974	-2.3082	1.5256	-4.6948	-7.3532	-2.6679	-0.87658	-2.1449	-4.0572	-2.4852	-4.9503	-2.004	-4.8081	-0.81085	-0.29616	-3.476	-1.6912	-2.4215	-4.8796	-4.1672	-4.5324	-3.3439	-2.9267	-0.48473	0.61182
-2.8075	-3.6097	-2.0709	-2.1421	-4.16	-3.3121	2.737	-3.6835	-5.0829	-2.3511	-1.5379	-4.9429	-4.0896	-2.7865	-2.8309	-4.1281	-5.6597	-0.9527	-5.3868	-1.1418	-3.0434	-3.4139	-1.4926	-2.0856	-3.5292	0.19891	-1.8713	-3.8639	-3.4426	-3.731	0.90283	-3.0197	-0.57435	-3.7016	-1.0229	-4.6833	-2.2059	-2.6317	-2.7488	-5.7966	-3.3532	-1.6383	-3.933	-2.8017	-5.1142	-1.5377	-5.4078	-1.4305	0.093818	-2.4198
-7.4001	-11.285	-12.145	-8.0166	-9.988	-11.431	-9.8892	-9.0568	-13.045	-8.9764	-9.9441	-9.1655	-8.8627	-10.867	-11.168	-12.385	-6.0469	-8.7723	-8.2438	-10.471	-11.174	-9.1049	-8.972	-10.051	-7.0783	-10.444	-9.3598	-10.634	-11.145	-9.0733	-10.545	-11.68	-7.2961	-7.8261	-10.618	-11.651	-8.8299	-8.78	-11.092	-9.7817	-6.5376	-10.484	-8.3785	-9.6851	-11.317	-6.5158	-10.917	-9.3836	-11.099	-10.321
-3.4248	-4.5572	-2.1382	-4.08	-3.4536	-6.1378	-3.4594	-4.6225	-2.3305	-5.8575	-6.0453	-4.6194	-5.7859	-4.6907	-3.1493	-3.757	-4.8276	-4.8023	-3.8776	-3.3307	-2.384	-3.9298	-4.1599	-0.90485	-5.5916	-4.462	-3.8827	-4.7853	-5.3356	-5.0143	-2.1008	-4.153	-0.90838	-2.4232	-6.3658	-1.947	-4.2163	-7.0099	-3.7828	-3.1859	-3.3832	-3.7758	-4.7553	-2.2777	-5.5127	-4.4507	-4.9102	-3.6124	-1.9256	-0.1019
6.557	5.5125	6.8959	5.1831	2.1978	4.3539	4.9622	6.3204	4.2231	6.667	5.4067	6.5842	5.6079	8.053	4.432	5.4786	5.1238	8.022	6.0057	6.2986	4.0972	6.5111	8.7306	3.3782	3.0318	6.0961	7.1461	4.4353	5.8044	7.724	7.0955	2.6364	3.1926	2.7246	5.3368	6.1358	5.065	7.6241	6.727	5.118	4.9202	4.5437	8.0244	9.4992	6.4682	3.9504	8.7785	2.9836	5.5029	10.23
6.5126	6.4667	6.4077	9.4968	9.5859	9.0042	3.6908	7.2222	6.1094	7.2153	7.1447	8.5558	8.212	4.7342	10.013	8.6146	9.0396	10.142	7.8815	12.498	8.9734	6.4755	6.1764	8.717	11.03	6.3303	9.8613	9.2325	7.946	5.0868	9.6091	7.1832	6.5748	7.8643	11.483	8.8398	7.9226	6.6762	6.1043	7.3058	10.582	7.2596	6.3794	7.3107	6.6095	6.5732	5.6027	8.3174	9.3265	9.5735
-5.7377	-5.0036	-6.8038	-4.7843	-3.0325	-5.0659	-4.0066	-2.4175	-1.8024	-3.3047	-4.3302	-2.3218	-4.6802	-3.5914	-1.8843	-1.9508	-5.3198	-4.5756	-4.3161	-4.0982	-0.40066	-4.1107	-1.8789	-1.5876	-5.3851	-3.1442	-2.7624	-3.5583	-7.6987	-4.0151	-3.5555	-2.5844	-5.0016	-2.3733	-2.684	-3.2786	-2.5445	-5.2573	-4.3563	-4.9856	-7.8374	-5.8243	-5.3009	-0.83523	-2.9351	-4.5469	-5.0616	-3.9363	-2.4511	-4.8765
4.3206	1.0564	-1.2563	0.50896	2.8037	1.2581	0.89585	0.73277	-2.7024	0.54912	2.0069	1.6618	0.92028	0.47345	-2.015	2.5434	2.8974	0.86779	0.18863	2.7612	-1.904	1.1372	0.19354	0.78229	2.252	-1.6572	-3.4566	-2.1425	0.41144	-1.3935	-0.43235	0.15016	0.38079	2.195	-0.21304	0.4693	1.7183	1.5494	-1.8931	0.88976	2.7381	2.3224	0.31592	-2.9175	1.4084	-0.51899	-3.2674	1.3618	-1.1517	-3.2637
9.0573	9.5984	10.352	9.2165	5.4746	10.161	11.955	13.044	9.9625	9.725	8.9965	11.425	6.7092	11.099	11.963	13.625	7.6759	11.468	9.0144	8.9381	8.4832	12.189	10.369	9.1033	12.272	9.1937	11.458	7.0992	10.422	10.668	9.8073	7.8974	7.1988	11.706	10.449	9.3163	9.8545	11.795	10.055	8.198	8.3466	9.4597	9.7504	8.2698	9.699	9.7841	8.9151	12.099	10.279	8.252
-28.339	-20.32	-24.568	-21.273	-25.426	-20.319	-20.271	-22.728	-23.522	-20.974	-22.209	-21.12	-23.217	-20.448	-27.493	-25.018	-22.665	-24.858	-20.566	-22.983	-21.362	-21.176	-22.801	-23.58	-23.639	-22.488	-21.957	-21.272	-22.567	-22.664	-19.255	-22.488	-21.468	-21.258	-19.658	-23.28	-23.333	-23.337	-21.893	-22.262	-22.481	-19.265	-22.302	-21.009	-21.6	-20.699	-23.537	-23.198	-20.474	-22.39
-11.393	-11.838	-15.015	-13.187	-10.164	-14.361	-10.83	-11.769	-12.869	-12.946	-13.876	-10.355	-14.224	-11.104	-15.986	-11.084	-12.783	-13.205	-13.7	-13.508	-12.173	-13.776	-13.029	-14.252	-10.577	-15.105	-11.918	-13.856	-15.241	-14.118	-13.313	-14.372	-14.32	-13.392	-10.765	-14.059	-10.883	-13.801	-15.218	-13.929	-11.772	-12.664	-12.207	-17.062	-17.685	-12.703	-11.386	-11.908	-14.614	-15.926
1.5573	0.99646	3.4728	-0.42672	3.8785	3.2282	4.1987	5.0769	3.108	1.2284	3.0738	4.9186	1.7459	4.207	1.9396	3.5068	4.5009	4.0586	5.1884	-0.13087	2.2189	4.351	5.0078	2.5731	2.3913	2.7547	2.5697	3.3856	3.1527	4.4511	1.92	0.46419	2.9973	3.1509	0.93283	0.94406	5.497	0.60842	6.0124	4.9765	2.6675	2.7482	4.5174	2.9017	5.8331	3.1255	1.1581	-0.15445	1.051	0.44635
6.4825	7.9017	10.083	7.056	6.1051	7.0391	10.482	7.8741	7.1805	6.4914	7.8329	6.5961	8.0316	6.8511	8.0222	5.3734	8.492	6.6033	8	5.5971	11.125	5.4143	3.7349	6.3795	6.9764	6.7758	5.3644	6.6706	5.4281	7.4639	10.644	4.895	5.0394	9.7354	6.5115	7.2134	8.499	7.9477	6.4802	5.4625	7.5871	4.8387	5.0467	7.4877	9.7442	5.4448	4.4968	5.1191	4.1629	6.1141
3.5669	9.7778	3.0181	5.5727	5.5661	5.6958	7.0378	6.3592	4.7239	5.2239	6.2472	7.1357	5.5885	7.2964	4.7197	5.0536	5.2524	6.4299	6.3557	5.0128	7.0909	4.652	4.5551	7.9746	9.1196	7.1195	7.5879	8.1985	3.7466	5.119	1.9338	3.5985	9.5832	5.4833	6.1315	4.2548	5.3038	6.1436	5.4347	5.4869	4.8944	4.4011	2.3619	7.3379	5.9036	4.2252	6.5435	5.5604	7.3467	7.3669
0.51368	-1.0413	0.85131	-5.5737	1.5508	-1.7127	-3.0842	-1.9144	-2.879	-1.4693	0.19088	-0.33549	1.0111	-2.8698	-0.32038	0.96457	-3.9693	-1.4819	-0.26152	1.2642	1.879	-2.9674	0.17394	-2.4362	-1.5735	0.47124	-0.35669	-2.8206	1.5628	0.50266	-4.2233	-2.4322	-0.21145	-0.048664	2.2813	0.90824	-5.4622	-1.7388	0.11677	-1.2405	-1.9295	-1.1965	-0.14754	-0.87054	0.55549	0.67794	-0.8589	0.35518	0.20934	-1.0904
-3.0839	-5.9898	-6.5299	-6.6715	-3.3731	-6.9238	-4.3743	-3.748	-2.4279	-5.2563	-5.266	-5.2478	-5.2063	-6.3045	-4.1361	-5.3393	-7.6305	-7.0837	-3.5846	-7.3388	-7.052	-2.7308	-7.764	-5.6145	-5.8849	-5.3578	-4.2971	-5.7893	-2.2966	-4.0543	-4.3316	-9.7328	-8.4458	-6.011	-7.5932	-10.028	-6.4274	-3.9669	-4.3876	-4.9264	-6.0388	-4.5509	-3.5344	-7.1077	-3.9469	-5.6054	-9.4096	-6.62	-2.8861	-6.1442
-1.0564	-0.6187	-2.1145	-2.3289	2.6752	1.0355	-2.416	-0.183	-1.2534	-1.4152	-0.68427	-1.4801	-0.58347	-4.043	0.6243	-4.7501	-1.1752	2.7492	-2.4295	-2.7284	-3.7988	-2.588	-5.0974	-3.5246	-5.8929	0.61999	-2.7145	-4.2224	0.037674	-2.2038	-2.0352	-3.2514	-3.1364	-1.5453	0.080717	-3.1935	-1.3726	-0.27144	-3.9972	-3.0886	2.2348	0.69753	-2.0554	-1.4671	-2.5275	0.32343	-1.6474	-1.9518	-3.9431	0.5928
0.078672	-1.3395	1.2436	-2.2135	1.8103	0.12091	-3.3842	-0.49173	-2.9781	-3.707	-1.0612	-0.2705	-0.29944	-0.50777	0.72767	2.4871	1.3212	1.1975	2.1649	-1.6132	5.188	-3.7877	-1.7943	0.83049	0.13755	-1.6239	1.558	0.083091	-2.4468	-0.14109	-0.39216	0.19978	1.5548	-3.2413	2.1858	2.0945	-0.48265	0.31021	-1.0293	3.3197	-1.8149	-0.047668	0.7632	-0.57756	1.271	-1.207	-1.3426	2.5298	0.11218	-2.059
2.9297	-2.4183	0.51203	2.3447	0.79256	0.34677	0.72438	2.5779	-0.11797	3.1839	1.3228	1.6313	1.0837	3.4533	3.1201	3.9176	1.4329	2.0301	3.17	1.5188	3.0615	5.2978	0.12877	-1.6928	2.1602	1.8413	6.0858	1.1197	-0.74661	3.6161	-2.2438	3.9884	0.90767	-0.40458	2.0047	3.416	2.3286	3.6298	1.9972	-0.19965	0.89927	3.6429	0.32228	1.2336	1.9005	1.24	5.3684	-1.422	-0.44614	3.1969
-10.915	-13.931	-11.865	-9.8608	-16.279	-12.998	-13.262	-11.812	-13.25	-14.324	-12.449	-10.877	-11.961	-14.261	-12.413	-12.137	-11.15	-9.1518	-11.905	-10.918	-10.341	-8.1777	-11.612	-9.6625	-13.614	-10.216	-11.744	-10.348	-11.937	-17.649	-13.297	-10.134	-8.9771	-14.262	-9.0995	-12.203	-9.1518	-12.196	-11.537	-11.54	-10.945	-13.556	-12.293	-13.512	-10.031	-11.681	-8.5055	-10.969	-14.149	-15.367
-13.741	-16.197	-14.492	-17.185	-12.826	-12.485	-12.534	-13.569	-11.879	-16.176	-13.067	-10.637	-12.103	-10.426	-12.486	-12.854	-9.1847	-12.678	-15.166	-9.8492	-12.994	-15.018	-13.685	-11.245	-11.386	-12.695	-13.168	-9.8307	-14.722	-11.534	-12.714	-12.835	-15.783	-11.713	-13.314	-12.489	-13.238	-14.422	-14.212	-13.629	-12.87	-13.491	-14.141	-14.364	-14.426	-11.106	-13.396	-15.873	-17.489	-11.372
-14.619	-10.71	-12.987	-11.303	-13.571	-14.119	-15.392	-15.618	-12.159	-10.901	-11.284	-17.056	-11.55	-13.035	-11.988	-12.386	-11.734	-12.274	-13.764	-13.75	-14.956	-10.524	-13.994	-11.981	-13.357	-14.448	-14.092	-14.148	-13.419	-15.66	-11.691	-17.583	-12.768	-13.709	-12.022	-13.862	-14.429	-10.457	-10.375	-12.883	-12.659	-12.522	-13.535	-13.981	-13.242	-15.142	-12.375	-11.166	-10.616	-12.61
-8.4294	-8.4616	-10.158	-9.6445	-9.6147	-12.907	-9.6763	-9.5903	-5.6316	-8.0629	-6.8139	-9.4347	-9.2537	-7.9095	-7.4019	-5.3097	-13.087	-7.5935	-10.615	-10.429	-7.069	-6.1665	-10.843	-8.8308	-12.418	-11.147	-9.345	-10.247	-7.6443	-10.872	-7.3794	-9.0928	-9.9088	-6.9109	-9.7694	-5.817	-11.189	-9.8484	-9.4579	-9.371	-11.572	-8.5091	-11.351	-7.8572	-7.3533	-9.243	-9.9512	-9.349	-10.111	-10.493
-10.16	-8.3235	-12.561	-7.9796	-10.524	-10.736	-12.088	-12.141	-9.8931	-10.677	-12.313	-7.9771	-14.012	-10.28	-8.5835	-7.7227	-7.7363	-10.06	-10.369	-12.591	-11.478	-9.1392	-9.2103	-14.338	-9.6858	-12.53	-13.495	-11.884	-9.1053	-8.8662	-10.783	-9.3391	-8.593	-7.6557	-9.7369	-12.044	-10.135	-10.985	-11.368	-12.07	-12.982	-11.95	-13.221	-10.817	-11.569	-12.998	-5.8102	-11.756	-8.1459	-6.7114
-7.1769	-6.5782	-4.578	-6.9194	-5.893	-7.8787	-3.94	-6.2449	-8.3798	-5.7118	-6.3634	-7.0892	-7.5509	-4.9349	-6.322	-5.5569	-3.4767	-4.0298	-7.9964	-3.3955	-5.9564	-6.9366	-4.7199	-5.6623	-9.2669	-6.0769	-8.0021	-7.6725	-7.0136	-8.0115	-5.2688	-5.0721	-6.5519	-6.3882	-4.6218	-8.326	-8.3707	-5.9747	-5.4475	-5.5908	-6.8649	-5.957	-4.572	-5.9341	-7.5948	-3.8595	-6.9238	-7.8329	-4.0778	-8.0549
5.8483	7.7595	10.94	8.1822	10.452	10.565	10.13	6.8825	7.4687	9.766	11.487	8.081	9.1337	10.388	4.6875	8.5869	8.203	7.8099	9.0835	5.9003	5.0815	5.1264	8.0282	7.2031	7.2924	10.558	9.8997	8.9492	8.766	7.8877	9.9879	6.9465	6.7378	7.0951	7.3737	7.274	8.0535	7.3384	6.8178	10.106	10.21	9.6317	9.6538	6.9277	12.22	8.3737	6.0517	10.57	10.739	6.4394
-12.538	-12.591	-12.883	-9.8371	-11.273	-12.063	-12.314	-10.923	-13.459	-15.066	-10.78	-13.461	-13.433	-11.853	-12.13	-11.856	-11.989	-12.548	-14.687	-14.326	-14.262	-13.747	-16.362	-9.1112	-13.005	-12.386	-15.587	-12.672	-13.932	-11.976	-14.249	-14.762	-12.566	-10.863	-11.485	-12.64	-13.942	-14.781	-10.771	-13.471	-15.404	-13.727	-14.152	-12.813	-14.801	-14.155	-14.117	-11.107	-11.762	-15.033
0.54569	-2.4125	3.1012	2.8286	1.6503	1.3723	-1.9564	2.6266	0.65537	-2.8069	-0.25965	-0.49557	-0.68607	-0.43931	3.6426	-0.78345	1.7293	-0.16795	2.3228	1.0273	1.0189	-2.3222	0.14984	3.7754	-0.3332	3.7736	-0.067015	-1.9127	1.7327	0.61116	3.152	-0.18659	-1.0655	0.67384	1.0227	2.8679	1.4847	1.0175	0.39273	0.84228	1.9217	2.6519	-1.1755	-0.22	-0.39678	0.19353	0.12137	4.018	-2.6936	0.93717
-2.7169	-4.378	-5.7415	-6.6075	-5.4002	-3.6306	-2.1526	-5.3948	-4.4356	-3.5066	-4.2632	-3.7221	-5.2764	-4.3551	-1.0106	-3.1964	-5.4183	-1.7636	-3.229	-3.5077	-6.7909	-4.6096	-6.9365	-7.2928	-2.5501	-5.5156	-1.5961	-2.6703	-2.521	-5.183	-5.0602	-3.0907	-3.1398	-1.494	-4.485	-4.5703	-3.6432	-7.1742	-1.0983	-3.9354	-5.3532	-3.2174	-3.4339	-7.2324	-3.335	0.1548	-1.5214	-5.2561	-3.6128	-2.67
-4.4449	-4.1081	-5.6894	-1.4957	-4.5922	-4.5113	-4.9723	-4.7883	-6.695	-3.427	-2.7695	-4.5456	-4.0081	-1.712	-1.634	-5.5998	-5.6795	-7.0754	-4.764	-2.9469	-4.4936	-1.9323	-7.0664	-3.9735	-5.8291	-4.862	-7.3006	-6.1012	-3.1431	-1.8566	-6.0002	-2.233	-6.8978	-4.3623	-5.5432	-8.8678	-4.7585	-3.6465	-3.8062	-3.4269	-6.455	-2.7699	-4.2816	-3.955	-7.5765	-3.36	-6.5018	-4.168	-5.6254	-5.3258
-10.726	-9.5567	-9.4279	-4.739	-9.4757	-10.416	-9.7607	-9.2136	-7.6907	-8.495	-8.8339	-8.544	-10.444	-10.855	-10.126	-7.5991	-8.6068	-8.0594	-11.437	-8.2102	-9.3588	-8.4021	-6.9405	-8.3597	-9.3454	-9.5739	-6.594	-9.7147	-9.4424	-9.1473	-7.2062	-10.297	-9.7461	-10.105	-10.817	-9.1469	-7.9598	-8.3651	-8.5494	-9.5487	-10.178	-15.338	-10.773	-8.8677	-9.3239	-7.7774	-9.6483	-9.3586	-9.3594	-9.5389
-8.5947	-7.6293	-7.7596	-7.4453	-10.7	-7.4951	-8.9163	-9.2945	-9.3358	-5.4269	-6.7495	-8.1331	-11.845	-7.9761	-7.5622	-11.297	-9.1904	-9.4905	-9.4231	-13.068	-9.511	-11.088	-6.9184	-7.5956	-8.6192	-7.914	-8.2889	-11.131	-8.4163	-6.9947	-6.6445	-11.663	-6.7407	-9.3116	-7.9881	-10.033	-8.6404	-8.4861	-7.4073	-7.8779	-8.304	-10.534	-7.7064	-8.0268	-7.3083	-7.0389	-9.8071	-10.494	-7.9317	-8.835
1.0033	1.1163	1.0305	-0.27943	1.6579	4.0949	2.2845	2.7862	-0.8364	-2.8425	3.6618	1.7697	0.42331	1.6049	2.2423	-0.43146	1.8952	-0.41819	5.0165	2.1041	-1.5274	2.6329	1.052	1.7419	3.4138	6.347	3.7289	0.96505	1.2453	3.6332	-0.91566	1.9895	3.467	1.1517	-0.26001	2.8682	4.3379	0.79613	1.839	0.6329	0.47874	2.6387	2.4344	0.49435	-2.9642	2.9434	3.206	-0.88274	0.17116	1.6004
-20.529	-22.916	-21.142	-21.612	-22.419	-24.682	-23.416	-23.834	-18.058	-20.273	-22.37	-22.299	-24.997	-21.456	-23.322	-25.203	-23.771	-17.861	-23.855	-22.053	-20.249	-21.746	-17.32	-20.684	-22.464	-25.123	-22.512	-21.171	-22.378	-21.232	-22.64	-20.395	-24.856	-22.859	-22.882	-23.565	-21.304	-21.465	-22.492	-28.666	-24.043	-23.144	-21.728	-22.964	-18.554	-23.776	-23.166	-20.866	-20.623	-21.989
-2.7737	-7.924	-4.4926	-6.7821	-7.4073	-7.0017	-3.8388	-6.5298	-3.63	-1.0165	-4.3792	-9.3071	-3.6409	-2.4512	-6.7361	-6.2726	-8.3038	-4.3503	-4.3481	-5.6891	-4.5435	-5.5635	-6.5449	-6.4349	-8.3265	-4.5059	-5.2691	-7.2673	-3.7343	-6.3551	-7.816	-6.7828	-4.1623	-4.4176	-5.0958	-3.9925	-2.5708	-5.8272	-5.2863	-6.4651	-6.7068	-1.6296	-4.1412	-7.227	-1.9795	-5.7001	-7.1405	-2.7944	-4.6423	-5.616
5.9271	4.5353	7.4393	5.1067	4.6613	6.6977	5.4789	4.8622	0.67273	4.9053	4.1684	3.8504	8.4768	7.1228	6.6631	5.1466	6.8627	6.5953	5.9586	4.6606	5.9955	6.6639	3.1665	4.6455	6.4204	4.408	4.2564	6.6524	4.4518	3.0827	6.0989	4.1287	4.1273	2.3931	6.2119	5.5237	4.6334	6.9974	4.4194	4.3454	1.1432	8.5078	3.0662	4.5133	6.2423	1.1836	5.8104	5.5172	6.1291	5.3848
-16.424	-16.092	-15.783	-15.815	-12.687	-16.182	-15.786	-12.347	-14.049	-12.577	-14.864	-11.574	-16.671	-13.867	-13.42	-14.693	-14.137	-15.178	-16.541	-15.991	-17.054	-12.766	-14.062	-12.314	-12.927	-15.783	-16.106	-15.687	-11.734	-15.604	-15.536	-12.239	-11.212	-14.305	-14.209	-16.211	-17.259	-13.128	-16.5	-12.32	-18.1	-15.068	-15.216	-15.941	-13.183	-16.463	-14.78	-13.8	-14.802	-13.484
-0.80213	-0.19816	2.8933	2.3052	0.88822	-1.2761	0.80577	-0.31329	0.054361	0.16631	-0.38085	2.7736	-1.1924	-0.56639	-2.104	-0.43211	-2.6736	3.4839	-2.062	-0.84441	-2.2884	0.040245	2.8025	0.35988	2.5228	2.9362	2.3141	-0.20672	1.3109	4.0274	-4.1608	0.63542	0.11379	1.0537	-1.3332	-1.7405	-0.78734	1.8456	0.97738	1.8716	0.045486	0.77654	0.3509	-0.36605	0.10453	-1.1583	1.9761	3.0988	-1.3668	2.1424
-11.93	-15.463	-13.668	-15.9	-16.682	-12.018	-12.704	-13.519	-13.226	-12.986	-12.596	-12.992	-14.234	-16.375	-13.942	-14.876	-15.385	-15.338	-15.197	-14.447	-13.791	-15.66	-16.494	-10.446	-14.481	-13.264	-10.954	-12.505	-12.254	-12.414	-15.701	-14.714	-12.491	-15.6	-15.136	-10.527	-10.142	-13.077	-12.94	-15.957	-15.596	-13.573	-13.967	-12.376	-14.144	-11.657	-13.056	-15.108	-17.151	-12.779
2.0973	-1.4298	1.2557	1.2617	0.72506	2.6142	-1.6184	0.11726	0.11831	-5.2366	-3.2229	1.6444	0.76267	1.111	0.62282	1.2546	-1.4141	-2.2301	-0.41896	1.6955	1.568	-1.894	0.94512	2.3063	0.12011	-1.977	-0.041264	4.778	-2.7579	-0.16363	-1.7107	1.1503	0.054126	0.28522	2.9446	2.2406	-1.0725	3.1579	1.902	0.30262	-1.4935	-0.93935	0.026329	1.569	-0.1302	0.74303	-0.030338	-3.2411	-2.0941	0.18828
0.58912	4.8393	5.432	1.1662	2.4177	3.1897	1.9736	2.3527	-2.0296	5.2617	2.2774	2.082	4.1169	1.8897	4.7566	2.4838	4.4799	1.586	4.6873	1.763	4.175	0.96337	-1.0146	0.95237	1.9637	1.4348	4.859	3.7061	3.3143	0.14179	-0.35292	5.9162	1.0126	1.9173	0.35781	1.4395	2.6301	0.23195	3.8692	1.0775	1.938	2.7261	2.9287	-0.43598	2.5087	1.306	2.3111	1.8614	0.179	3.644
8.1642	5.8934	3.3069	5.9778	9.6317	5.7973	5.492	4.4612	7.0818	7.7629	5.3779	7.5178	6.0137	4.8656	1.8706	7.2543	5.3983	7.6744	5.5099	3.9182	4.0459	3.4338	5.3322	2.3737	4.5916	4.4362	6.0736	2.875	6.3431	6.5209	3.9131	5.5475	4.6895	6.6355	3.5488	5.0694	5.139	3.8536	4.2665	5.591	4.6566	6.9334	7.7988	6.7384	7.4186	3.8175	6.5525	5.2621	5.7744	5.7713
-5.3426	-2.7619	-1.5445	-4.1711	-1.0438	-1.4255	-0.058735	-2.4882	0.46303	0.012927	-1.4068	-2.5771	-0.3214	-0.28749	-2.0091	-2.4631	-1.0688	-2.7505	-2.397	-2.219	0.53674	-1.213	-4.0339	-1.0031	-1.8424	-3.1376	-3.2279	-0.947	-3.9329	-4.2684	-5.3376	-4.69	-3.6717	-0.10842	-2.4232	-2.7696	-4.5794	-2.344	-3.0635	-2.4256	-4.0661	-3.7895	-2.6946	-1.9223	-2.5541	-1.5989	-2.9128	-1.9747	0.028183	-1.8421
-2.0189	-3.0369	0.8352	0.45591	-0.8684	-1.4093	3.0266	-0.22751	-1.5446	-2.077	-1.3281	1.0599	-0.43195	0.2262	-0.44557	-1.9034	0.91792	0.063211	-0.28776	-3.0006	-2.2288	-1.3378	0.7648	0.22517	1.3726	-1.6217	0.15489	-2.9964	-3.5785	-1.0892	-0.95824	-1.7846	1.7941	-4.6012	-2.308	-1.4791	-0.18486	0.9346	-1.6295	-0.73523	-2.091	0.40111	-0.17749	1.8981	0.73217	-1.8714	-0.055433	1.878	-1.0096	-0.22748
13.536	8.7682	8.9243	10.132	10.9	11.823	5.8281	10.144	9.0828	8.0548	7.4129	11.27	10.003	5.3696	10.752	7.1026	9.5607	12.878	10.678	12.585	9.8294	9.8284	8.4303	9.0478	6.7679	9.3375	9.1464	11.511	10.343	10.268	12.169	9.7462	10.35	11.024	10.559	11.771	12.055	8.2387	11.145	10.34	7.0904	14.171	11.967	9.9892	8.3797	11.984	6.5668	9.4065	9.3007	10.947
-7.8293	-10.972	-8.1903	-9.611	-9.5091	-9.7181	-8.269	-9.9091	-9.7751	-9.1882	-12.73	-13.346	-10.102	-11.108	-7.1363	-12.445	-9.8207	-11.1	-8.5307	-9.9737	-11.051	-9.4929	-12.667	-6.4904	-11.684	-11.116	-12.372	-10.608	-8.6259	-11.42	-10.658	-9.4528	-11.057	-8.7089	-8.8889	-8.9788	-7.5033	-8.55	-9.7225	-9.9776	-11.163	-12.701	-11.033	-10.197	-13.661	-9.8048	-8.0232	-5.9205	-8.2223	-9.9098
-8.22	-8.4743	-9.5555	-7.7941	-8.7699	-7.2444	-8.7419	-10.662	-8.2279	-11.056	-6.8975	-10.175	-6.2676	-6.9749	-12.014	-10.19	-7.1044	-8.8364	-11.886	-8.1538	-10.948	-9.0587	-11.763	-6.2254	-9.1409	-12.021	-12.688	-7.7794	-8.1057	-8.3683	-11.447	-9.4639	-10.862	-7.296	-10.136	-7.5099	-8.2214	-7.2392	-7.5748	-8.0841	-8.299	-8.3364	-8.295	-8.8358	-10.092	-9.2943	-8.3831	-10.451	-7.3997	-9.3207
5.3029	-2.6312	1.9648	1.3967	-1.3201	-0.0032107	2.4746	-0.27435	-0.86458	-0.55736	1.0198	1.7404	-4.5102	-0.97799	-1.1152	-1.2562	-0.1856	-1.3925	2.9802	-0.26922	2.1928	1.3235	-0.077451	4.7456	-1.5519	-0.69423	1.6955	0.96093	0.86146	-1.332	1.6732	4.2586	-0.16846	2.6394	-0.057228	-1.6473	-0.4705	-0.69721	1.9149	-1.2512	1.584	4.6504	1.5307	-0.54674	1.3366	-1.2917	2.0669	0.41745	1.2503	-1.6623
-3.7217	-5.2638	-5.7262	-5.7194	-3.31	-1.7863	-3.0698	-6.565	-3.9533	-5.0643	-3.5959	-3.0368	-2.3782	-4.9147	-5.6727	-5.9877	-6.0632	-3.1329	-4.4719	-2.6667	-4.4298	-3.6266	-3.7455	-4.3254	-2.7815	-7.8448	-1.6333	-5.6947	-4.6863	-6.0173	-6.0562	-2.638	-6.9516	-8.0635	-4.9173	-3.0761	-3.8078	-4.2456	-2.448	-3.6463	-5.7809	-4.8994	-2.4009	-3.5812	-4.7921	-7.9543	-4.0955	-4.5412	-7.4505	-2.4418
-5.3715	-2.0926	-1.1608	-0.42467	1.3867	-0.10337	-3.8417	-3.895	0.2271	1.1063	-1.1881	2.5768	1.868	0.68831	-1.0798	-2.841	-2.0031	0.095479	-0.94308	-2.2925	-1.8079	0.77461	-1.3075	-2.5377	-4.3481	-3.9777	-0.86013	1.1428	-4.2488	0.06261	-1.2441	-1.6136	-1.0446	-0.55057	-2.0935	-0.30238	0.3502	-2.9925	-0.079127	-1.1357	-3.2441	1.2011	-2.3707	1.3692	-5.7532	-7.1181	-1.1308	0.55568	-1.649	-1.0244
8.2576	2.5257	6.2639	7.4229	2.3663	4.124	3.9042	6.328	7.4138	5.4511	4.9697	4.7574	4.2653	5.3905	3.0275	5.9158	3.6605	4.2906	6.4614	3.4312	4.2649	11.04	8.0762	4.8133	7.879	1.589	4.894	4.4231	1.9959	5.3321	6.5901	6.4981	6.9889	3.6245	7.8309	7.1016	1.8985	6.179	5.7056	5.5311	5.6455	6.1871	5.0584	7.0322	5.9757	4.2918	4.1974	3.1059	5.4574	2.9341
-0.34493	-0.84566	0.75833	0.027024	0.51002	-0.62162	0.34305	0.8176	0.99091	-1.3318	2.0866	-0.10793	-1.237	2.3372	3.303	4.4871	3.2644	0.57593	0.16097	5.0015	2.1053	4.4129	0.70674	0.32235	0.56951	1.0276	2.1171	1.9532	2.2028	1.3446	0.54139	3.2515	0.64221	0.62892	0.22935	3.0641	0.61642	0.1536	1.8227	0.89705	1.1906	3.9977	3.2663	2.3792	0.85043	2.6524	-0.36324	4.6176	3.0453	3.6558
5.4751	5.4394	6.2844	4.4145	3.5719	6.9386	3.7904	5.1694	3.075	6.1372	7.5593	5.6316	5.2316	6.7047	4.1146	4.2121	5.4928	4.026	-0.030862	5.9574	7.7497	4.5677	3.4516	2.5441	5.6113	5.9719	2.9551	4.1052	6.2292	6.7843	6.4895	5.3872	7.5514	8.1637	5.0476	7.2989	4.7108	6.3496	7.0315	5.587	8.1136	3.2922	6.5011	2.7114	4.6262	6.2224	4.5183	5.6722	5.6026	5.5899
-0.65542	-1.4263	-1.554	-1.6492	-3.6564	-3.3126	0.89817	0.008887	-1.0659	1.3056	-1.2646	-4.5005	0.039336	-2.046	-2.9205	-4.314	-1.4255	-1.5835	-1.3296	-4.2881	-2.4075	-1.4787	-2.4846	-2.1393	-2.8856	-3.2769	-3.6245	-3.7696	-2.0982	0.76316	-2.8173	-3.7852	-1.5303	-3.7768	-3.2135	-2.0833	-3.7432	-2.7675	0.2021	-1.3958	-0.96459	-3.5495	0.41731	-1.678	-0.67171	-3.4419	-2.7689	-1.8582	-5.4995	-2.6352
-8.5775	-10.652	-12.191	-10.62	-13.268	-13.226	-8.6398	-11.028	-12.178	-11.977	-7.5703	-12.019	-12.415	-9.1273	-9.4626	-12.873	-10.912	-10.667	-14.644	-10.679	-10.062	-12.781	-6.3049	-10.396	-9.9168	-11.554	-12.367	-7.2517	-11.32	-12.634	-9.1087	-8.9104	-13.069	-10.959	-13.244	-10.324	-9.4614	-8.8327	-10.854	-12.324	-7.566	-12.573	-12.081	-10.126	-13.099	-8.074	-10.277	-14.24	-10.681	-14.053
3.977	6.1645	2.3086	3.4431	1.8287	3.0849	-0.7989	0.92613	2.5896	0.84051	-1.0637	-0.52512	0.99419	-1.0556	2.059	1.5968	-0.89958	5.2465	1.2568	1.074	1.4077	2.2908	2.3228	1.3671	4.2077	2.2775	4.5246	0.52787	1.1645	-2.4324	3.1071	2.7481	3.9299	0.92421	1.9449	-0.40048	2.0976	4.3873	-2.3945	4.0405	0.98772	2.1037	1.8961	1.3996	-1.0265	2.2386	1.9621	4.8864	1.8074	4.3606
-1.7671	-4.824	-4.3039	0.90999	-2.9097	-2.6415	-5.1068	-2.4998	-3.1799	-3.6392	-2.4085	-4.4642	-1.7171	-4.6966	-5.2765	-3.0333	-1.1103	-6.14	-5.0812	-1.9983	-1.557	-4.7127	-4.1791	-1.0072	-0.95272	-1.8862	-4.3363	-3.5853	-2.4101	-4.2493	-2.1582	-2.5656	-8.3844	-6.4431	-2.1635	-5.695	-2.954	-6.1153	1.9855	-4.3856	-2.3202	-4.1854	-6.9013	-4.633	-1.5592	-6.6545	-1.8864	-3.0512	-2.0423	-2.7739
-5.8859	-2.9206	-4.4235	-0.77026	-4.3787	-3.0343	-2.2493	-1.4682	-3.6847	-2.8714	-2.6348	-2.4273	-4.0792	-4.6069	-1.4381	-4.2172	-2.9454	-1.7488	-5.7913	-2.772	-6.2321	-4.2646	-1.08	-3.0572	-6.3794	-1.8869	-4.0536	-6.7975	-4.7742	-5.8663	-2.6604	-7.5431	-4.0891	-5.1331	-1.9001	-3.5246	-3.6301	-2.3569	-6.885	-4.3268	-6.0557	-4.754	-2.8158	0.45228	-0.39537	-5.6395	-2.4721	-2.15	-2.3401	-0.2796
-1.2828	-0.46317	-4.169	4.9466	0.26514	-0.79849	0.71666	-3.1395	0.02978	1.2882	-0.13742	0.99331	-1.0826	-0.56245	2.6349	-1.5704	-0.91728	-3.6148	-0.44176	-0.15603	-4.1239	0.14793	0.88943	3.4543	-1.0874	1.104	2.369	-0.53578	1.9681	0.17421	-0.68791	-2.0651	-3.739	0.9695	0.44361	-0.44887	-1.5954	-2.8721	2.9846	0.38718	-1.1341	0.91494	-0.14592	-0.5558	0.96534	-3.5742	3.1027	2.6264	4.2026	-1.4667
3.3018	9.4481	6.1223	6.0791	7.5177	8.7504	9.7076	8.998	7.1342	7.6894	6.0038	7.634	8.1548	4.4933	4.527	8.9448	4.2548	3.3775	6.5659	8.9823	8.559	5.9513	4.7595	4.696	6.5478	4.0682	9.7618	7.3606	6.0765	6.7472	5.933	9.3646	11.389	5.625	4.6009	5.8667	7.3844	9.0554	5.692	7.6109	4.7181	8.2643	5.9281	9.5619	5.8456	7.0882	7.8886	9.758	11.65	6.151
-7.2254	-8.7234	-11.615	-6.4785	-8.6871	-12.183	-8.627	-9.9191	-10.209	-8.7694	-8.7115	-12.597	-10.479	-9.8847	-7.4356	-12.065	-11.187	-9.7997	-8.8692	-9.2058	-10.83	-7.7942	-5.9909	-12.158	-11.53	-10.277	-11.122	-11.28	-11.705	-8.9513	-8.2943	-7.4669	-8.2392	-10.798	-8.3384	-8.4702	-9.5221	-10.513	-7.579	-12.255	-7.7832	-11.937	-8.0671	-8.3653	-10.718	-9.2516	-6.9648	-7.8095	-8.6269	-9.2256
-13.842	-18.863	-12.145	-18.232	-13.372	-15.966	-15.339	-16.228	-12.579	-17.242	-15.672	-13.648	-15.454	-13.005	-18.074	-14.848	-14.17	-15.603	-15.874	-11.968	-14.364	-16.382	-11.583	-14.619	-16.233	-15.949	-14.677	-14.368	-13.419	-11.777	-16.5	-15.425	-14.12	-15.928	-13.995	-12.433	-11.586	-14.819	-16.047	-14.249	-14.147	-14.161	-17.305	-14.051	-16.487	-13.258	-13.901	-15.471	-15.636	-13.977
7.6923	8.7863	9.1907	10.412	9.0383	9.401	6.7289	7.6737	7.8791	7.9498	9.4248	9.3191	6.2445	7.3923	6.837	7.1974	8.3314	8.5542	8.8641	12.613	11.788	8.3965	5.3529	5.9949	8.1073	9.6122	6.9519	3.4768	8.3044	8.6005	11.053	9.5966	9.1334	7.5542	9.0591	3.6813	9.141	7.9694	10.184	9.1692	8.6574	7.667	12.021	8.5343	8.8561	10.022	5.3341	8.2722	7.7557	5.9464
-2.1715	-7.1227	-7.864	-7.9854	-4.1715	-4.2887	-8.0764	-8.0678	-4.3485	-5.8369	-3.5062	-7.3551	-5.019	-6.3042	-6.9333	-3.6307	-2.7099	-4.8961	-4.0814	-5.5535	-7.3376	-5.4045	-4.52	-7.3572	-6.6098	-3.1257	-3.2413	-5.1945	-4.6976	-3.3075	-3.4891	-4.5834	-6.6952	-5.4171	-7.8353	-9.8816	-6.6286	-3.3824	-1.233	-3.1215	-5.6274	-6.2698	-4.3453	-2.6657	-6.6176	-5.2156	-2.4643	-7.6718	-7.4437	-3.0186
-2.1111	-1.2304	-0.49065	-0.59605	1.3137	0.62639	-0.022649	-0.83587	1.3716	-1.1096	1.4966	-1.5671	0.073448	0.85053	1.4332	-4.9186	0.71805	0.0017887	-0.93403	-3.5117	1.2686	-0.15566	0.46554	1.6472	0.84354	-3.133	1.0975	-1.9145	0.08303	-1.8213	3.5906	0.91922	-0.73966	1.3983	1.8772	-2.1314	1.3605	-2.1783	-1.3055	0.39139	-2.1947	-1.6511	0.54852	0.57529	1.2394	0.62754	-1.1082	-1.6669	-2.1692	1.2898
-5.2159	-4.2243	-4.622	-3.8741	-1.7711	-6.1152	-5.3513	-4.8196	-6.6862	-5.0432	-4.6579	-5.7543	-7.7527	-4.8405	-3.5947	-7.2509	-6.5426	-3.4645	-5.304	-2.1816	-6.6125	-3.3845	-5.8714	-6.542	-3.4527	-2.6051	-2.6928	-6.8505	-2.1316	-7.0508	-3.9428	-0.76193	-3.5406	-2.447	-6.783	-6.5812	-6.2028	-6.4116	-3.6682	-2.51	0.47132	-5.2717	-4.6517	-5.933	-5.61	-3.3433	-2.0666	-4.7431	-6.0534	-5.7607
-5.0084	-2.2906	-4.7728	-5.4079	-5.1114	-6.0129	-2.9336	-3.0224	-3.8319	0.36458	-8.6211	-6.6199	-4.7785	-4.1647	-5.2157	-6.1526	-4.7462	-3.137	-3.214	-7.525	-3.8242	-4.5141	-7.6112	-6.0747	-2.207	-3.419	-5.3179	-2.0137	-1.1902	-3.3552	-5.0074	-9.159	-5.0011	-4.2239	-6.6558	-4.0704	-7.6537	-3.3465	-5.8116	-0.95345	-2.7205	-5.1643	-5.5675	-4.5973	-6.5166	-5.5474	-3.2595	-3.0039	-6.9769	-5.7603
1.1271	-1.3043	0.64175	0.51997	1.4864	0.42255	0.10601	-0.94363	-0.89747	1.2757	-0.75728	1.0719	2.7723	2.2642	1.6695	-1.4429	1.2149	3.1547	0.60337	0.72827	0.57465	-0.45427	-0.5212	-0.025847	0.27387	-2.4335	3.7996	1.6207	-0.39181	0.17152	1.7606	0.96849	0.4404	-1.3004	-1.5523	1.7992	0.36277	3.2576	0.036983	1.6927	1.7644	-0.81377	-0.74041	1.9853	-0.62758	0.66822	3.1537	0.033293	0.90601	2.6542
-2.8655	-8.0141	-4.6945	-5.5005	-6.0389	-4.7455	-1.9206	0.073497	-0.91575	-4.9732	-2.3396	-2.2052	-2.0678	-5.3104	-4.023	0.46388	-3.6823	-2.6647	-2.5176	-4.3002	-6.8928	-2.777	-1.4667	-5.1149	-1.8348	-6.4988	-5.4079	-4.7446	-0.86823	-6.7659	-3.3556	-2.9344	0.45842	-3.5847	-4.7863	-3.5002	-2.9813	-5.9256	-3.2519	-0.91284	-4.4758	-4.7023	-4.5341	-2.7379	-5.6611	-1.8711	-0.50063	-3.9877	-3.6866	-1.2611
-13.78	-14.715	-13.518	-11.37	-12.631	-11.51	-12.459	-11.777	-11.664	-11.787	-14.279	-12.269	-14.65	-13.466	-11.417	-11.276	-11.429	-10.963	-14.086	-11.921	-15.489	-14.898	-13.893	-12.64	-12.818	-12.44	-15.459	-14.477	-13.595	-15.67	-14.136	-16.02	-15.576	-13.732	-16.165	-14.078	-12.266	-13.238	-12.368	-13.648	-12.766	-16.765	-11.292	-13.5	-17.137	-13.895	-13.872	-14.491	-10.907	-13.748
8.08	4.8316	6.5826	7.2529	5.3711	6.2507	5.3706	7.0978	6.5175	3.5261	4.9758	2.6631	7.3425	5.4855	6.7616	7.3443	5.6835	7.8	2.4288	9.4215	7.7038	7.6957	5.6111	8.5291	8.3209	7.4847	7.8652	6.0778	7.0449	5.5926	6.0079	7.6718	8.2459	10.341	5.8224	7.6432	6.8374	7.3428	6.2654	7.506	9.4365	4.4561	5.6033	5.9973	4.9631	7.7153	4.8918	9.12	6.2301	5.0651
-11.113	-15.044	-8.977	-11.384	-10.832	-13.506	-9.7932	-10.799	-11.218	-12.481	-12.392	-12.895	-14.017	-11.974	-10.57	-12.446	-12.35	-11.333	-11.136	-12.953	-12.806	-10.914	-12.021	-13.66	-12.073	-12.225	-13.498	-11.402	-10.61	-12.674	-12.717	-9.9464	-8.5316	-15.618	-11.417	-11.639	-11.266	-12.628	-10.758	-8.93	-13.164	-12.247	-13.345	-9.4038	-9.9424	-11.282	-10.664	-7.5742	-11.694	-13.154
3.3214	4.3562	4.7504	4.3764	9.0227	1.9508	4.6657	2.1523	5.0851	2.8834	4.7664	3.3963	3.8979	2.0849	0.61113	5.4644	4.7921	6.7462	7.0779	3.6599	4.4647	6.9842	3.8737	2.3517	-1.2906	1.6946	4.4708	2.1781	2.9283	2.86	4.3779	6.4922	4.012	5.7826	4.3318	4.7633	6.342	5.2279	4.586	5.3893	2.2808	4.403	4.3142	4.5628	3.332	4.0476	6.6576	4.708	4.623	4.3671
-3.1574	0.54806	-0.41451	-0.35944	-3.465	-4.0856	1.5237	0.088741	-1.5377	-2.3291	-4.4601	-4.6984	-3.4072	-0.17662	-0.05295	-6.6447	-4.4678	-1.8306	-5.5945	-1.491	0.49432	-3.1859	-3.1499	-1.9313	0.8119	-4.1956	-3.3583	-3.7822	0.21709	-1.5375	-0.50831	-0.38441	-2.9339	-3.4828	-4.9448	0.17848	-1.5038	-1.9232	-0.86319	0.19144	-4.9614	-2.1446	-1.4886	-1.6169	1.1956	-2.014	-0.84027	-0.69876	-1.118	-0.54278
-6.9212	-8.0892	-5.4649	-6.937	-4.8875	-2.4182	-1.443	-5.5199	-5.6521	-6.835	-5.7495	-5.5915	-4.4265	-5.1214	-1.3382	-1.8374	-5.9273	-6.3067	-6.5304	-4.3298	-4.5749	-4.9164	-3.5697	-0.37867	-6.3362	-6.3479	-6.4496	-2.7931	-2.4549	-3.696	-5.2472	-5.0808	-3.7898	-5.7069	-4.8391	-4.0685	-4.7925	-5.6858	-4.1906	-4.8936	-4.6893	-4.268	-3.2567	-0.967	-5.7809	-4.0618	-5.5525	-5.6678	-4.8546	-5.1928
4.9274	6.526	7.5661	5.0455	9.5974	6.0711	6.6135	6.2275	6.9336	7.9597	6.8622	10.522	9.4572	5.331	7.1645	8.0798	7.3065	6.7262	9.487	7.809	5.5907	5.8147	8.037	7.0142	8.7641	5.748	7.1956	7.9015	5.1484	5.7837	5.8452	3.79	10.566	8.1876	6.4683	7.2592	7.458	3.0091	6.4512	6.3789	7.5493	7.6477	8.7971	7.6904	6.0769	8.0736	10.896	4.8642	8.816	4.9315
4.6287	4.7385	5.4906	7.1694	8.1428	7.2269	8.7292	4.9028	9.6309	9.302	5.9608	7.6546	7.5565	7.912	6.2756	5.718	6.7179	6.2463	3.8937	6.367	2.9365	4.3093	6.2169	5.3755	6.6083	7.5749	7.5194	4.692	8.7912	9.3322	5.131	4.134	8.78	2.7739	9.7618	7.3388	7.3799	5.127	6.5113	7.7417	5.9443	9.7042	5.6866	8.384	7.0761	6.204	6.0577	4.431	6.5135	9.0268
-14.199	-13.972	-13.182	-11.794	-14.086	-14.409	-13.079	-15.182	-10.842	-14.973	-13.433	-13.588	-14.699	-11.598	-12.396	-17.703	-12.443	-14.496	-11.769	-15.529	-11.631	-15.262	-15.872	-13.393	-15.033	-12.449	-11.526	-15.522	-16.861	-16.129	-15.452	-14.263	-18.153	-15.476	-14.529	-15.146	-15.585	-13.932	-12.74	-15.219	-16.439	-12.432	-16.972	-14.803	-14.306	-15.837	-14.22	-17.493	-15.286	-17.03
6.4268	3.8405	5.6279	5.568	5.7937	4.5807	2.1941	5.26	4.6991	7.1872	3.2314	3.8448	8.817	2.7675	6.6287	7.4972	7.2989	3.5573	3.1564	4.8003	6.0868	7.1248	6.3617	6.6022	2	4.5589	3.8543	4.8632	4.9976	4.3875	3.6947	5.5966	4.4154	4.2695	7.7797	4.0771	8.2271	2.4856	6.6005	1.6313	7.1053	3.118	4.8373	5.8148	4.6746	2.9421	3.0001	4.2518	3.4122	4.2541
-12.656	-9.9739	-15.686	-13.633	-9.5258	-10.577	-14.466	-11.097	-10.353	-13.845	-11.123	-11.926	-12.52	-8.8737	-13.851	-8.8019	-9.4902	-11.932	-12.574	-14.61	-11.821	-12.073	-8.8149	-9.1863	-6.333	-9.9155	-10.027	-13.967	-8.9241	-9.1614	-9.5384	-13.245	-9.2685	-12.391	-10.426	-14.625	-9.8546	-13.654	-8.9779	-8.9998	-11.119	-14.623	-10.982	-11.996	-12.844	-13.209	-14.606	-8.9626	-8.3643	-10.69
-17.554	-11.601	-12.864	-12.87	-15.623	-13.87	-14.334	-16.188	-12.124	-14.698	-12.414	-17.469	-14.119	-17.928	-12.234	-14.695	-15.283	-11.942	-12.89	-13.96	-14.308	-12.726	-16.43	-13.925	-14.872	-12.762	-17.633	-13.027	-15.57	-16.321	-15.499	-15.253	-11.813	-12.085	-14.53	-14.199	-14.336	-11.644	-13.6	-15.17	-14.279	-15.819	-13.506	-12.763	-15.196	-11.831	-12.221	-16.714	-16.209	-14.843
-7.9065	-8.9016	-7.1915	-8.0833	-9.7533	-10.691	-11.003	-8.7156	-8.4861	-11.661	-12.276	-12.826	-10.028	-10.132	-11.466	-11.843	-10.922	-12.103	-10.124	-9.8911	-14.134	-11.689	-9.8847	-12.379	-11.605	-14.956	-9.2353	-7.0146	-12.735	-12.699	-10.059	-12.395	-10.544	-8.9176	-12.77	-13.734	-8.6848	-11.098	-14.526	-10.825	-9.827	-10.819	-12.7	-11.328	-9.4195	-8.386	-11.876	-12.468	-10.079	-11.92
-7.3238	-10.054	-11.76	-9.0278	-10.023	-9.5027	-12.693	-12.901	-12.391	-11.261	-11.748	-9.4494	-12.243	-10.961	-8.738	-10.002	-13.336	-10.159	-12.983	-13.776	-10.122	-10.528	-14.963	-10.777	-12.056	-11.798	-11.053	-11.146	-9.0723	-10.004	-10.861	-10.097	-9.551	-11.79	-12.111	-13.599	-15.178	-12.285	-12.366	-14.943	-9.8099	-10.468	-12.463	-11.569	-11.654	-15.134	-12.685	-13.309	-11.531	-11.736
-2.5667	-1.5022	-3.2482	-0.77859	-4.7175	-4.8331	-4.1228	-6.7531	-4.6438	-6.052	-3.4267	-8.2637	-1.5221	-5.2903	-1.0695	-1.899	-1.7653	-6.5303	-5.1213	-6.1362	-6.2445	-2.3187	-2.7164	-1.4589	-3.9986	-5.6862	-5.1118	-4.7014	-1.4411	-2.3059	-1.0852	-2.7418	1.1219	2.4372	-3.9707	-3.3661	-4.5664	-1.0604	-6.4834	-1.0869	-3.2495	-4.3345	-4.468	-3.8821	-1.6147	-0.66764	-1.8431	-0.14437	-0.7361	-1.9971
-5.3361	-4.2499	-4.6069	-1.9143	-4.2292	-5.6059	-3.5562	-0.65266	-4.9121	-2.9455	-2.3834	-3.3049	-2.9753	-4.6787	-4.7142	-5.1186	-5.3695	-5.5342	-5.6839	-1.529	-1.6115	-5.7009	-6.7235	-0.7791	-4.7366	-2.7679	-7.2095	-4.5124	-4.9639	-4.2182	-3.6374	-4.2486	-5.3642	-6.4012	-5.019	-5.1131	-6.0216	-6.0772	-5.8083	-3.7312	-2.8245	-4.4338	-5.137	-5.2442	-7.2677	-2.6245	-3.6516	-4.2653	-2.4042	-7.0333
-5.0548	-3.7092	-4.8976	-1.5295	-2.427	-4.0914	-1.133	-3.7657	-1.9517	-7.2511	-4.9927	-0.99575	-3.5633	-3.8462	-4.5786	-3.125	-3.2954	-5.2502	-4.3328	-3.82	-6.4005	-5.3614	-5.4358	-0.68672	-6.3779	-5.3378	-3.7803	-5.2914	-4.5532	-3.4984	-2.5186	-3.1289	-1.2001	-4.0172	-6.0719	-3.382	-3.5831	-5.7155	-3.7679	-7.4736	-3.5176	-8.6176	-3.708	-6.109	-5.8384	-7.0605	-4.1114	-4.7477	-3.1338	-3.3979
3.227	3.1595	3.0863	2.8465	4.7756	3.8841	4.2533	5.2727	5.7093	5.2103	5.4049	5.2042	4.7558	4.9438	2.8009	7.4192	6.186	5.4493	5.2611	5.5261	2.6039	6.9228	3.291	1.062	6.5484	6.4049	3.0299	3.8545	0.60705	4.1017	3.9832	4.5981	6.5728	3.8532	5.4483	8.3355	5.1904	3.6077	5.1972	8.1215	5.713	6.4885	6.6246	4.7442	6.1098	5.7118	2.8973	6.3556	3.6772	3.5854
-4.1446	-6.8998	-5.1518	-3.5677	-4.0487	-2.1229	-5.4105	-2.6905	-3.5126	-4.6712	-7.8106	-3.5447	-4.3438	-6.3702	-4.265	-3.0732	-5.2808	-3.3364	-4.5372	-6.9434	-4.4321	-4.504	-0.82416	-4.9923	-6.852	-4.6794	-3.93	-5.9341	-5.1806	-5.7173	-2.3058	-4.0239	-2.4197	-6.2038	-4.6344	-3.9081	-7.1218	-6.2506	-3.6464	-5.9676	-7.1426	-3.6326	-5.1768	-7.2365	-4.1244	-1.4517	-3.6119	-6.0586	-6.9621	-8.617
11.466	6.1861	10.086	10.012	9.8373	14.37	10.002	9.2655	9.1926	9.7176	6.9663	10.718	9.0739	5.9299	9.8117	10.207	9.31	12.351	9.133	11.438	9.1994	7.2811	9.3114	12.364	8.9994	9.281	7.5959	12.113	10.136	9.205	11.734	8.1087	9.0975	10.231	8.7191	10.377	9.729	4.8085	9.7047	9.8591	10.339	12.366	10.016	11.656	11.473	11.934	10.86	9.0769	10.427	6.7971
-3.4899	-2.2257	-0.26616	-4.0122	-2.2866	-1.4061	0.30559	-4.0234	-5.945	1.4576	-0.92987	-3.2888	-1.4418	-3.9684	-5.3166	-5.1233	-2.9428	-4.0302	-2.4917	-4.981	-2.3588	-4.2886	-3.8252	-1.5975	-1.6933	-3.7997	-5.276	-5.6072	0.95291	-2.9575	-2.0671	1.0998	-4.0829	-3.2529	-3.3618	-5.4556	-4.1845	-6.4182	-3.3394	-2.6143	-6.248	-1.0887	-1.8414	-3.2428	-4.0316	-1.9878	-3.9785	-0.49362	0.2423	-3.8232
0.91583	1.1428	1.3424	-0.45483	-1.5448	-1.4304	-0.72409	-0.30763	0.8094	1.6645	0.80716	0.59847	2.4853	-1.1159	-0.7797	-2.4857	1.5983	-0.79709	-2.1481	-0.85816	1.1636	-0.061655	-1.1537	0.32617	2.7693	-0.68049	-0.4529	-0.20184	-1.267	3.013	-0.1624	-2.8308	-1.7017	-2.595	-1.882	0.65321	2.2651	0.33084	-1.2098	-1.3129	0.96954	-3.8457	0.65498	0.98686	-2.0524	-0.83749	-2.6382	-1.6018	-1.5547	-3.8175
-0.19437	-2.5625	1.3769	-3.9638	-4.7521	-3.7156	-4.5252	-4.816	-7.2303	-2.0218	-3.9862	-1.9629	-2.7833	-4.9731	-3.2845	-6.1104	-2.7754	-1.8597	-2.714	-4.6237	-0.76209	-3.7055	-5.2131	-2.9528	-4.0936	-5.6302	-5.7465	-3.9018	-5.8973	-3.263	-3.1081	-7.0646	-4.0259	-3.4874	0.90865	-4.183	-3.243	-7.1311	-3.6963	-3.7051	0.43657	-2.6812	-1.7792	-5.8387	-1.5441	0.011369	-4.4775	-5.9371	-2.3749	-1.4143
-1.8793	1.0226	-0.16608	-2.5461	-0.038693	-0.85464	0.21019	2.9344	1.4578	-1.4816	-1.9065	-1.026	-0.83642	1.9421	0.076593	-5.8041	-1.6936	-1.1704	2.1372	-3.5477	0.39507	0.30392	-1.0706	-3.7503	-0.44531	2.3108	2.5057	0.56935	2.1973	0.42103	0.33537	-2.3625	-2.4096	0.33679	-2.1746	1.1689	1.8316	0.49301	-3.075	-2.7135	0.97123	1.0869	-1.4219	-0.32474	3.9981	1.9207	-1.7642	-2.1338	-0.10779	1.095
-1.5954	-0.48892	-0.23416	2.2028	-2.8831	-2.9198	-1.3091	-4.6723	-3.5089	0.5063	-2.0888	-0.21926	0.49481	-0.87927	-4.9905	-0.2511	-0.11548	-0.42294	-2.9618	0.14213	-0.94438	-0.53565	1.2018	1.7239	-0.54341	-0.534	-0.75079	-2.4905	-1.1821	-1.9791	-1.6289	-2.8633	1.732	-3.8722	-2.4595	-0.034893	-2.8454	-2.2926	-1.1477	-0.019904	-2.0466	0.29685	-0.56384	1.5187	-1.6718	-2.1795	-4.1942	0.22887	-0.82511	-4.2183
5.6828	5.3695	6.3863	5.1925	8.0625	2.7485	4.6726	7.1539	7.64	8.1672	6.4972	5.0329	4.7981	7.3416	6.4873	7.0698	6.8054	5.8489	8.0497	7.2611	4.8576	3.8068	7.1419	7.049	6.5641	2.2225	3.5785	5.5124	3.5585	5.9277	5.4504	4.9365	2.5333	4.2388	3.7411	6.7899	2.4008	4.3009	6.4084	4.507	4.3637	5.7788	5.9878	6.6003	6.7096	7.7423	3.7353	6.0297	3.841	4.4399
-3.6902	-3.977	-2.8275	-4.0122	-3.4918	-2.5514	-2.2609	-2.6458	-5.1336	-7.7831	-1.1781	-1.0225	-4.0731	-1.1566	-2.2601	-3.6246	-5.481	-3.7506	-6.207	-6.0752	-5.5411	-1.4102	-3.9446	0.15786	-1.2879	-1.3249	-4.2812	-5.4174	-1.8726	-3.1618	-1.7743	-1.081	-1.9134	-5.2598	-1.5138	-2.1414	-2.5461	-3.5436	-3.5468	-1.5353	-4.3567	-3.8404	-4.6652	-3.4808	-4.7149	-2.4543	-2.255	-6.1612	-1.1033	-3.0834
-12.224	-14.875	-14.353	-15.901	-13.15	-12.581	-11.346	-14.337	-12.602	-14.439	-10.645	-11.445	-15.829	-12.716	-12.944	-14.456	-13.4	-12.16	-10.055	-10.318	-13.552	-13.752	-12.318	-10.23	-12.072	-10.269	-12.485	-10.777	-12.103	-10.259	-12.922	-12.714	-15.567	-15.742	-14.039	-15.607	-17.074	-11.371	-13.297	-12.025	-13.12	-11.285	-14.701	-11.573	-11.91	-12.048	-10.294	-14.191	-12.911	-15.909
-11.115	-7.4887	-11.048	-7.339	-5.3538	-9.6033	-8.641	-11.282	-11.763	-8.1466	-9.7516	-15.615	-9.5006	-9.6917	-8.6309	-10.449	-8.019	-8.574	-13.44	-4.9986	-8.4857	-10.087	-10.131	-9.2397	-6.7704	-8.478	-8.9577	-5.2269	-8.8574	-9.8626	-9.4788	-9.5745	-11.369	-13.738	-7.5841	-8.5773	-9.9327	-10.701	-7.0524	-7.1949	-12.387	-6.3425	-10.1	-8.3569	-8.6454	-10.653	-8.693	-7.3683	-8.9652	-8.0311
-23.737	-20.136	-22.971	-23.675	-20.044	-22.547	-23.876	-20.526	-20.662	-24.152	-21.181	-20.371	-24.14	-20.063	-21.066	-24.807	-21.064	-24.423	-23.984	-21.712	-25.882	-21.499	-21.592	-23.732	-18.146	-23.434	-21.4	-21.1	-21.085	-22.048	-24.907	-19.373	-19.655	-24.01	-22.143	-22.325	-22.203	-22.41	-21.692	-22.338	-20.493	-21.254	-24.291	-23.553	-23.465	-22.135	-23.192	-23.261	-21.8	-21.602
8.5259	7.7309	5.694	8.9637	5.5702	9.0184	7.7029	8.5845	7.3672	7.0199	10.049	7.9027	10.845	5.0135	9.1251	8.7393	4.4727	7.4038	6.7079	4.4748	6.7653	6.4336	9.907	7.3959	8.6896	6.1438	6.5819	10.524	11.137	9.4098	8.4554	8.5412	3.9429	4.7777	8.3794	6.0713	8.6705	5.4056	7.313	8.3089	5.5459	7.812	8.0411	8.1998	5.657	9.0614	11.758	4.8235	10.678	6.4152
-6.7809	-10.304	-10.877	-5.4529	-9.9196	-8.0827	-7.8743	-8.9119	-9.0596	-4.5217	-6.3347	-7.3159	-3.7764	-10.128	-9.2194	-6.2577	-8.1493	-7.3693	-7.8589	-7.307	-5.108	-7.4944	-7.8799	-6.6277	-11.55	-9.0821	-11.598	-7.7224	-8.7052	-7.3136	-10.131	-5.8336	-8.0713	-5.8315	-9.3524	-9.7512	-9.479	-10.054	-6.3211	-5.6375	-6.7044	-8.1641	-6.1297	-6.9882	-6.018	-7.1582	-6.7697	-9.3581	-8.4608	-5.8126
-14.484	-16.265	-12.194	-15.991	-16.701	-15.149	-13.211	-12.548	-11.664	-13.006	-14.359	-12.557	-12.535	-12.561	-16.209	-11.335	-16.921	-10.637	-14.632	-13.262	-12.317	-9.8965	-16.107	-10.314	-8.8826	-16.591	-12.521	-9.0693	-10.51	-13.794	-12.912	-11.134	-11.482	-11.431	-15.61	-12.545	-12.835	-12.42	-13.495	-11.279	-13.055	-10.136	-16.562	-13.189	-11.094	-16.804	-14.785	-14.489	-11.545	-13.913
-1.3371	-1.6283	1.4386	-3.4247	-3.0767	-1.7863	-3.0986	-0.97206	-2.3756	-1.2323	-2.8542	-3.567	-3.247	1.7609	-1.86	-4.2385	1.7132	-2.1284	-0.70403	0.10547	-4.6911	-2.9534	-4.3628	-1.3229	-4.3291	-3.3947	-0.21608	-2.424	-0.71613	-2.2214	0.091184	-2.244	0.077478	-0.42502	-2.0324	-1.3088	-1.126	-2.7231	-1.2654	-4.0324	-3.0508	0.62265	3.3599	-1.9275	-3.4272	-2.069	-4.6466	-0.054876	-3.0827	0.42429
-10.412	-8.1263	-14.103	-11.778	-12.578	-11.811	-10.792	-10.713	-10.712	-11.661	-11.44	-12.69	-12.166	-9.8809	-11.31	-11.419	-13.018	-11.025	-10.353	-11.977	-10.834	-12.214	-11.836	-11.673	-13.329	-14.277	-14.29	-15.006	-11.642	-12.261	-11.76	-10.72	-12.078	-13.093	-8.1368	-13.008	-8.4789	-12.632	-11.504	-9.6793	-13.391	-12.811	-10.929	-12.339	-9.7001	-12.848	-14.548	-12.031	-10.643	-9.1695
-2.394	-4.7966	1.6911	-2.4078	1.0927	-1.2289	-5.3061	-1.9502	-3.3574	-2.8584	0.40014	-0.83582	-3.9113	-1.9296	-3.3482	-1.8202	1.5419	-1.3542	-1.7881	0.56991	-1.1967	-1.4079	-2.6873	-2.7846	2.0959	-1.6578	-1.9067	-2.4271	-4.6219	-1.6102	-2.5102	-0.61874	-3.1015	-3.1244	1.529	0.80656	-0.46153	0.69785	-4.1741	0.28681	1.9356	-0.60275	-1.306	-1.4373	-2.3182	-3.2641	-3.1655	-3.9362	-2.1981	-0.87215
1.2767	0.56994	3.2918	-0.063168	-3.0219	2.3914	-1.6031	0.43627	-1.0851	2.6562	1.2527	-1.986	3.1766	0.28576	-1.1239	-1.571	4.0566	-1.6516	-0.47683	-0.06943	-1.3453	3.1827	0.73127	-2.9615	3.3183	1.8782	0.006026	3.3388	-1.3695	-0.47254	0.52173	0.46224	1.7201	-0.65448	-0.39588	3.3841	-1.101	-1.2347	-1.6153	2.6474	2.0064	2.2715	1.3439	0.15437	1.9488	0.19064	0.1147	1.7467	-1.4079	-0.63288
-8.013	-9.0241	-11.37	-8.5971	-11.454	-8.5755	-9.6554	-8.6846	-5.7057	-8.3647	-9.3704	-8.3475	-10.657	-10.236	-9.9244	-9.4508	-7.1888	-9.6185	-9.2926	-10.233	-5.162	-8.7154	-9.9976	-10.168	-9.7178	-8.7909	-6.5724	-8.3622	-10.668	-9.6749	-9.3872	-9.5355	-9.2787	-5.5412	-8.3269	-13.495	-10.545	-5.9898	-9.7554	-8.6967	-5.0234	-9.8477	-9.6777	-9.9233	-9.2368	-5.7099	-7.7126	-4.749	-8.5818	-6.3524
9.4327	6.4977	12.665	11	6.5713	5.4948	5.2899	8.14	7.3953	6.347	7.6223	11.599	6.6064	6.668	6.4583	7.0079	8.1477	6.9667	7.1309	6.5204	8.4812	4.8095	3.6991	8.9149	7.2925	7.0923	9.2616	7.1046	10.039	10.704	8.3626	9.3705	8.3	6.2362	7.219	7.7411	7.6729	9.8079	8.1152	6.9404	8.7806	9.6023	9.9346	8.8111	4.4807	7.6152	9.4871	8.6891	7.6749	9.1287
-10.204	-9.8623	-11.004	-12.205	-10.214	-12.03	-16.078	-9.924	-11.119	-13.612	-13.406	-14.605	-9.7915	-9.0022	-11.17	-12.65	-10.972	-13.828	-8.5493	-13.675	-12.037	-10.559	-12.268	-12.658	-12.875	-12.27	-12.429	-11.74	-14.192	-11.112	-12.461	-11.636	-13.657	-7.2353	-10.851	-12.916	-11.643	-11.455	-7.8653	-14.007	-9.367	-10.371	-12.985	-10.425	-10.06	-11.5	-10.574	-12.461	-15.092	-16
-7.6022	-5.4257	-3.5306	-3.698	-7.184	-3.401	-5.5354	-6.908	-4.6274	-5.5081	-6.3886	-5.2827	-7.9403	-4.6655	-7.8116	-5.1638	-7.1308	-6.0399	-5.4653	-4.4351	-6.7022	-5.788	-4.7052	-5.6366	-7.6705	-4.6552	-10.054	-3.6088	-6.1692	-5.144	-3.9922	-6.559	-7.1676	-5.5148	-4.6853	-5.49	-7.2755	-5.7161	-6.9027	-5.8065	-7.3617	-4.7511	-6.489	-6.2649	-7.6459	-3.3491	-5.3228	-7.1677	-6.7253	-7.0852
-11.102	-10.667	-8.8582	-9.1125	-10.756	-11.101	-12.839	-10.964	-9.902	-11.413	-11.836	-11.381	-9.7056	-13.722	-13.561	-11.47	-14.599	-12.57	-8.8288	-10.554	-13.225	-13.53	-12.076	-11.726	-12.364	-11.752	-11.256	-10.435	-14.04	-14.269	-13.174	-10.584	-12.07	-10.44	-10.993	-11.942	-11.09	-12.663	-15.32	-11.584	-11.816	-10.281	-11.912	-13.904	-12.546	-11.992	-14.349	-11.942	-11.662	-11.391
-12.064	-12.948	-12.219	-13.8	-12.783	-14.933	-9.5327	-9.9759	-8.3092	-9.1446	-11.371	-9.2753	-10.315	-11.714	-9.2883	-6.8818	-9.3094	-7.9661	-11.734	-12.383	-10.239	-8.2379	-11.672	-9.9644	-9.8893	-9.9825	-12.076	-10.818	-12.734	-9.5893	-12.522	-11.607	-12.227	-10.189	-11.431	-7.2119	-12.556	-12.673	-10.1	-11.52	-10.187	-13.316	-12.277	-15.333	-8.8832	-11.866	-9.8559	-10.726	-11.338	-10.115
-10.17	-10.539	-6.6568	-9.5247	-8.4156	-5.9939	-7.4463	-4.8003	-9.6455	-5.5468	-5.5835	-5.3978	-6.2464	-5.9223	-4.9845	-6.3281	-4.0942	-4.0935	-7.6142	-5.236	-7.5443	-5.3441	-9.2665	-3.8587	-8.4474	-7.1982	-3.5368	-4.6853	-5.0643	-8.1287	-6.6804	-6.2456	-5.164	-8.0663	-6.7327	-5.7853	-5.8017	-5.611	-6.3445	-8.3906	-3.9708	-8.6814	-6.9478	-7.9183	-3.5677	-6.7195	-4.652	-8.4185	-4.4881	-4.8703
1.8549	3.4322	-0.47324	-1.2988	0.15068	-1.1194	0.60789	-1.6117	-0.75418	-2.8819	0.10977	2.0297	0.64047	2.4563	0.2556	-1.3024	2.1238	-0.65613	1.9467	1.2341	-0.47687	-1.3609	2.6355	-1.6644	2.9961	1.6715	4.6766	-1.7016	-1.2005	1.8004	-0.32353	1.7589	1.6962	-2.822	0.23343	-1.921	-2.8755	-0.64405	-3.1525	-2.726	-1.1114	-0.86306	0.45951	-1.0032	2.2027	-0.17951	-2.1039	-2.3363	-2.1082	-1.0896
-2.8516	-4.6253	-1.1681	-5.7275	-4.6014	-8.4892	-1.4994	-3.7697	-3.0334	-8.1423	-4.2496	-2.4364	-5.781	-4.1321	-5.1247	-4.9438	-2.4411	-5.2996	-3.4307	-3.7261	-2.7817	-3.9768	-4.5245	-6.1873	-5.315	-6.1556	-6.9507	-1.5567	-4.6555	-4.1192	-5.4833	-5.4746	-4.0881	-6.1598	-2.4455	-3.9359	-5.2669	-6.0812	-5.5474	-5.2933	-6.1257	-2.5498	-5.0093	-6.6841	-3.8293	-1.9389	-4.7474	-1.1516	-6.485	-4.7681
1.1941	0.82929	-1.534	0.34438	-4.3722	-0.05697	0.56282	-1.3216	-1.5807	1.8646	0.20461	-1.3955	1.1997	-1.9795	-2.6902	0.26442	-0.72513	0.57317	-2.3898	-1.9488	-1.2927	-0.22793	-0.13899	0.50023	-2.4589	0.69386	0.080366	-0.66104	0.51242	2.5722	-2.4798	-1.0314	-0.53298	-1.2603	-2.3869	-0.49805	0.48765	0.41732	0.39965	1.4472	1.0552	0.33444	1.2002	-0.63602	-0.87212	-2.4817	-1.5778	-2.5747	-1.957	2.011
-1.8473	-0.96203	-3.3542	-4.1379	-5.216	-2.5675	-1.5825	-3.0561	-2.2146	-8.1915	-0.85974	-7.2909	-6.9925	-2.0588	-4.2307	-4.4192	-1.5779	-5.748	-4.9003	-5.6357	-3.0483	-3.8213	-4.4089	-2.6478	-4.5259	-1.6789	-8.7928	-3.1926	-2.4922	-4.3168	-3.3782	-4.396	-2.7143	0.37072	-2.1681	-4.0699	-4.1859	-3.3293	-4.8124	0.10018	-4.7886	-2.0167	-5.0113	-1.8444	-5.5181	-2.7251	-6.8827	-1.0251	-3.6172	-2.6386
-11.673	-14.933	-14.908	-13.56	-14.087	-10.553	-12.5	-11.804	-13.049	-13.795	-14.411	-11.953	-13.832	-11.873	-13.589	-15.549	-13.028	-16.184	-14.665	-15.702	-11.342	-13.52	-11.017	-7.6815	-14.559	-14.6	-15.76	-12.78	-10.965	-17.067	-16.502	-13.015	-14.394	-15.638	-16.669	-14.282	-13.152	-15.608	-14.267	-14.907	-13.366	-14.032	-14.751	-15.173	-12.936	-10.807	-13.736	-11.784	-14.444	-12.776
-0.48714	-1.2818	-3.9078	-2.3236	-1.8436	-3.5225	-2.8243	-3.3742	-5.4781	-4.4419	-4.3366	-2.8184	-3.1186	-1.8253	-3.6652	-0.04819	-3.6668	-4.5448	-3.6947	-1.852	-1.8511	-3.1031	0.9255	-1.7815	-7.9576	-3.1493	-2.443	-0.43727	-1.2738	0.4191	-5.288	-1.1364	-0.49856	-3.8239	-1.0887	-1.7541	-2.6988	-5.87	-3.1791	-4.2831	-3.91	-5.4553	-4.4871	-6.1864	-5.1331	0.89899	-6.5285	-1.4774	-1.3442	-0.65338
-1.0549	-0.772	-1.3382	1.5109	-2.2345	-4.0674	-2.8177	-1.5363	0.48267	-1.7144	-1.6609	-2.3616	-3.3452	-2.4881	-2.0244	-1.0463	-2.6917	-2.8566	-2.586	1.0597	-1.5729	-0.93012	-5.914	-0.040551	-6.0572	-4.0005	-0.3289	-0.0034016	-2.319	-1.4745	-2.4673	0.2693	-2.1857	0.14423	1.8352	-4.8182	-1.7074	-6.2406	-3.3514	-4.8883	-2.8306	-2.4892	-2.6721	-1.4511	-3.1314	-1.966	-0.71189	-3.2115	-2.3117	-1.6852
-7.6656	-10.794	-9.1216	-8.95	-11.063	-9.5537	-11.775	-12.873	-12.482	-10.071	-9.0609	-12.813	-9.7973	-10.805	-8.0074	-12.42	-13.486	-7.0266	-10.897	-11.56	-10.67	-10.452	-7.9758	-10.023	-11.77	-8.3283	-9.3082	-10.075	-10.138	-5.6032	-8.9494	-7.6727	-9.4791	-8.9603	-10.885	-11.739	-11.182	-9.611	-10.923	-8.4467	-11.054	-10.593	-10.566	-10.853	-13.84	-11.63	-12.209	-7.2759	-5.9131	-9.64
-16.119	-15.791	-17.989	-15.547	-14.063	-13.581	-11.528	-10.926	-14.392	-12.032	-14.444	-13.426	-14.516	-15.291	-13.995	-13.903	-13.558	-15.915	-15.078	-15.233	-13.737	-11.582	-14.727	-13.489	-10.431	-12.396	-13.373	-15.112	-12.763	-15.353	-16.712	-15.739	-16.5	-12.939	-14.483	-16.212	-14.449	-13.462	-14.248	-13.155	-17.039	-12.132	-16.735	-14.877	-15.41	-13.095	-16.896	-16.335	-14.459	-16.562
-3.6234	-4.002	0.16086	0.14143	0.82966	-3.2346	-1.0672	-0.25481	-3.2862	-1.9156	-1.7333	-0.68078	-4.3792	-3.2683	-2.6676	0.39453	1.3539	-0.46221	-3.3124	-0.96129	-1.223	0.66316	-2.1735	-0.94136	-3.4496	-1.9128	-0.09109	1.5628	-1.3792	-5.4581	-3.8947	-3.0937	-6.7199	-3.5034	-1.8198	-2.371	2.2746	2.1893	0.089307	0.064841	1.4432	-1.1268	-2.598	-0.43843	-1.8483	0.42332	-4.3071	1.3558	1.2895	0.1896
-4.1078	-1.7796	-0.1544	-1.1029	-0.87087	2.1452	-4.5873	-2.4751	-0.67759	-0.04028	-3.2672	0.88592	-1.3084	-3.0452	-1.097	-0.44327	-4.8763	0.11089	-0.80802	-3.1057	-3.0891	0.34505	-5.7743	-3.1014	-0.70611	-0.23395	0.067677	-3.614	-3.1858	0.024808	-1.5148	-1.1427	-4.624	1.8844	-2.5871	0.2285	1.5487	-1.0106	-1.6467	-3.2741	-0.72773	0.54358	-1.3803	-1.6987	-0.18059	-0.83524	-0.81203	-2.9354	-2.3855	1.0339
4.5813	9.2852	5.7205	10.566	8.4554	7.8471	6.4195	3.8218	4.6512	7.9364	8.128	4.7446	7.4796	7.1824	3.7603	5.9124	4.9323	7.9581	4.2736	5.3489	6.4358	7.8549	6.9158	6.2894	2.8292	6.9588	7.9697	5.4852	7.7321	6.5394	9.2771	8.1363	6.8517	8.0823	9.0899	7.7467	8.2262	5.52	6.9425	6.9908	6.8252	3.2929	6.7316	2.4825	5.6318	5.9885	5.8056	5.3801	6.0169	4.5213
3.9206	-2.5348	2.3605	-2.4419	0.32682	2.8648	0.0040909	4.5762	1.0964	0.23247	-1.3387	-0.11044	0.25595	-2.2074	-2.2105	-1.409	-2.4632	-2.2972	-0.27285	-1.2284	-4.6552	1.2387	0.30635	0.94426	-0.52986	1.5135	0.27534	0.0040004	0.21572	2.9457	-1.9675	4.4733	-0.43331	-0.91365	-0.9792	0.60744	-2.1124	1.0843	-1.2535	-2.5155	-1.7139	-0.40022	2.1039	-2.6975	-0.48837	1.3761	3.0952	0.89895	-0.49959	0.39574
-9.5851	-10.059	-10.339	-9.1996	-8.8759	-10.002	-9.1574	-10.484	-12.587	-11.391	-11.819	-9.4927	-10.118	-10.433	-9.8776	-8.0894	-9.3159	-10.599	-9.1031	-9.5131	-14.779	-9.1787	-9.1159	-9.6516	-9.1134	-8.3402	-10.453	-10.918	-10.244	-10.746	-8.0043	-7.2408	-10.645	-9.0604	-11.241	-8.7861	-10.939	-10.886	-11.433	-9.638	-8.9743	-11.93	-8.3424	-11.067	-11.197	-12.163	-7.582	-14.942	-11.139	-11.351
-7.0866	-10.137	-11.921	-9.6789	-10.818	-11.458	-8.2946	-6.9023	-12.869	-6.9954	-11.351	-11.763	-9.2273	-10.482	-9.2938	-15.039	-10.648	-10.32	-11.844	-8.8241	-12.528	-11.902	-8.8072	-12.423	-11.263	-8.4281	-11.722	-10.326	-10.713	-9.4595	-14.105	-9.2863	-10.478	-8.2076	-10.355	-10.397	-9.6672	-13.018	-9.6286	-12.104	-12.9	-9.2346	-12.367	-9.9555	-13.215	-11.35	-9.5224	-9.769	-13.033	-8.477
4.1681	10.138	6.6822	5.468	5.9659	8.5528	6.8767	9.1621	7.3247	5.4573	5.5518	3.9861	5.6365	8.9626	9.7319	3.7132	7.2768	6.048	7.672	7.4627	9.9495	9.1078	5.6379	6.5568	8.4728	6.7849	7.5544	6.1649	6.2844	8.8191	4.371	6.2998	5.9159	6.5043	10.2	8.8135	7.5291	8.6774	5.8453	7.164	5.9902	8.2172	6.5125	7.5172	8.1973	9.1242	9.0116	10.825	6.5465	10.758
6.1401	4.2642	6.5693	8.2019	7.7868	5.3511	8.8912	6.6359	6.7692	4.7756	8.8641	5.9571	5.732	6.7671	6.3372	9.9844	5.847	8.5427	5.752	8.653	7.1393	4.6421	5.8852	3.624	2.3708	4.5239	9.8571	3.4897	5.1702	6.5138	6.8218	9.4167	4.1067	3.9566	9.0908	8.4239	4.604	5.3606	5.4305	10.224	4.3625	8.5713	7.4162	6.6879	8.8844	7.1156	4.2798	6.0159	9.91	9.5853
-3.6407	-5.2859	-2.4611	-3.7179	-2.0366	-6.919	-2.4153	-2.8513	-5.4347	-1.5332	0.90203	-6.1256	-3.1825	-0.081228	-3.755	-2.0309	-2.9965	-2.0226	-2.8845	-3.394	-4.4521	-5.5791	-5.9407	-4.0785	-0.67402	-2.0521	-4.1718	-4.5215	-3.4481	-4.2011	-4.4077	-2.4345	-1.193	-4.6235	-1.979	0.1886	-1.9584	-4.233	-5.8206	-0.76574	-2.8436	-3.9865	0.39105	-5.1212	-5.4456	-7.3978	-1.6138	-1.4622	-1.5847	-2.6043
-10.165	-11.319	-11.052	-10.324	-11.06	-14.076	-12.122	-12.855	-9.2747	-13.685	-11.155	-9.278	-12.258	-13.952	-11.629	-10.148	-10.587	-8.3772	-8.6653	-12.511	-11.172	-9.3744	-11.455	-12.365	-8.9066	-11.778	-11.176	-8.2598	-9.0172	-10.104	-9.2821	-10.985	-11.248	-11.214	-10.825	-11.123	-13.136	-13.061	-12.269	-6.5531	-12.294	-8.3688	-10.106	-11.195	-9.3807	-12.456	-10.847	-10.786	-6.1949	-11.89
-11.199	-13.691	-13.419	-13.199	-9.4452	-12.53	-12.343	-13.979	-14.359	-12.72	-13.389	-16.01	-12.329	-11.6	-12.793	-11.553	-12.47	-14.934	-12.029	-13.69	-11.019	-13.443	-16.066	-8.7951	-12.119	-13.025	-15.227	-9.9363	-12.974	-11.209	-14.751	-14.645	-15.067	-12.91	-9.5258	-13.712	-10.852	-10.027	-15.269	-14.843	-13.127	-8.7776	-16.228	-12.209	-12.045	-14.01	-13.384	-11.16	-15.621	-12.625
-6.1258	-4.9436	-6.0988	-5.3438	-4.6097	-1.3878	-7.5316	-6.7071	-3.9966	-4.9621	-2.9767	-1.5723	-5.1133	-6.9261	-2.3924	-3.9293	-7.3102	-2.1813	-4.0114	-2.5243	-4.3313	-4.3553	-7.292	-2.5992	-2.0483	-1.6833	-1.6942	-1.053	-3.8456	-3.3042	-3.6068	-2.7011	-1.6345	-6.8459	-4.2714	-4.7789	-6.2581	-5.9404	-4.1231	-5.6686	-5.6389	-5.3173	-4.3778	-0.43593	-3.2844	-3.0783	-5.0791	-1.7944	-3.4591	-1.9347
-1.9264	-3.7575	-4.3446	-2.9504	-4.8074	-3.2067	-4.1049	-2.2104	-2.2353	-2.9823	-2.7653	-3.0867	-2.4465	-0.95846	-6.4532	-2.442	-3.2639	-5.1082	-4.1363	-1.6351	-0.71389	-5.3205	-1.361	-3.191	-2.9003	-3.0279	-2.1198	-1.9379	-0.72032	-1.7326	-5.9172	-2.0193	-3.9252	-1.5552	-2.7364	-0.76628	-2.1079	-4.1417	-0.32111	-4.3062	-3.2972	-0.83801	-2.3618	0.28259	-3.2207	-0.83595	-4.7736	-3.4401	-2.8297	-2.8755
3.3603	5.0541	3.1724	8.3451	5.9408	6.2627	5.3962	2.4469	8.8976	2.8803	5.3288	3.154	9.4349	5.0603	1.6343	5.7138	3.9801	2.0558	2.5882	4.9763	6.9932	6.5192	5.8578	3.3699	2.5685	4.9523	4.2202	4.0958	4.091	4.3954	5.0868	0.71386	3.3325	3.522	4.2412	4.4475	4.2748	5.0708	5.358	5.1288	4.9401	8.9946	5.425	4.3544	4.9921	6.7718	9.8766	8.9416	7.1643	6.1936
-5.726	-0.30083	-3.9623	-6.5942	-2.2109	-5.1718	-0.50939	0.85204	-3.3494	-2.6211	-9.5628	-3.3986	-3.1698	-2.445	-1.257	0.26836	-2.4065	-5.3095	-5.9322	-2.6629	-2.5479	-1.9091	-2.8041	-2.9879	-2.1209	-3.8929	-4.3326	-3.6131	-5.1815	-2.8885	-1.1047	-1.4134	-2.8561	-5.458	-2.2749	-4.6269	-7.614	-4.8568	-1.9857	-5.5079	-2.1804	-3.1349	-1.9779	-5.8164	-4.2881	-2.4288	-4.3571	-1.8205	0.33038	-4.1086
5.6724	5.8821	5.9983	6.5872	2.8921	2.0251	6.8376	5.0874	6.1407	7.1941	6.6696	7.2166	6.5736	6.8651	8.028	6.2173	6.2393	0.80641	4.4601	4.6079	4.0805	5.9393	6.6631	5.8919	4.7124	5.9497	7.6374	5.9053	7.0808	3.1188	4.4268	7.9293	6.4546	8.9647	8.2624	4.8149	7.5526	4.4359	5.6479	3.9497	8.4003	5.1674	5.6649	7.3269	6.139	6.4569	6.2322	8.678	6.3866	7.255
-14.508	-12.434	-15.677	-14.984	-16.339	-14.003	-13.547	-15.291	-13.128	-14.559	-13.374	-12.782	-12.538	-13.561	-11.407	-9.6432	-15.933	-12.446	-12.107	-14.653	-14.537	-13.97	-13.928	-13.984	-13.443	-16.412	-13.283	-10.18	-12.937	-13.048	-12.959	-13.125	-13.12	-12.476	-13.084	-13.987	-12.956	-12.541	-14.767	-14.942	-17.114	-14.967	-14.28	-13.416	-15.357	-11.924	-13.525	-9.427	-11.903	-12.663
8.8248	8.3839	8.4637	4.8561	4.663	6.8274	7.012	4.4526	6.0358	5.1358	5.4316	6.5015	6.0537	6.6058	4.6129	5.7702	8.7635	10.098	3.1122	6.4333	2.6528	5.9383	10.468	6.2074	4.9084	11.494	7.3128	5.8777	7.0836	5.0171	10.505	5.2234	9.88	4.7447	5.4062	6.7741	7.1311	4.294	9.4311	10.423	6.2453	9.4103	6.7214	6.2289	10.128	5.324	8.7092	9.0556	5.8513	5.1406
-21.176	-22.389	-22.307	-22.092	-20.625	-23.792	-21.376	-22.272	-21.058	-21.323	-21.918	-22.661	-22.025	-22.653	-21.614	-21.163	-21.042	-22.101	-23.066	-22.279	-19.832	-22.345	-21.147	-22.163	-23.398	-20.35	-23.069	-22.742	-20.916	-22.24	-24.593	-22.152	-21.561	-24.762	-20.912	-21.433	-21.335	-20.851	-19.711	-24.64	-18.974	-19.892	-21.847	-21.939	-19.231	-20.553	-21.096	-21.874	-20.452	-22.515
-9.7558	-11.203	-10.832	-12.159	-12.718	-13.78	-12.071	-14.807	-12.436	-10.329	-11.21	-8.6812	-13.838	-11.557	-11.014	-13.644	-12.003	-10.632	-12.695	-11.014	-11.27	-10.458	-10.463	-13.01	-11.547	-11.833	-10.262	-13.434	-11.88	-14.032	-12.287	-11.77	-13.019	-14.292	-16.343	-6.1219	-10.85	-12.654	-11.4	-12.512	-8.8504	-10.788	-15.27	-10.377	-10.513	-12.438	-10.014	-11.544	-13.035	-9.6789
-2.2155	-6.2633	-5.7871	-5.8932	-1.1756	-4.4184	-6.6417	-3.8899	-2.3894	-5.2602	-2.1659	-4.8071	-3.1941	-2.9642	-3.3435	-5.497	-1.6235	-2.5036	-2.6697	-7.6184	-3.6954	-1.7317	0.8779	-1.883	-1.5754	-4.0086	-5.6709	-6.0028	-3.0988	-2.8737	-0.045834	-3.3089	-5.0523	-7.0422	-1.2085	-4.1171	-5.2037	-4.2151	-5.6172	-0.52758	-4.6361	-2.1911	-4.1745	-3.5617	-2.5129	-3.8077	-3.5311	-4.9856	0.407	-0.34706
-4.0341	-1.4507	-5.8723	-2.4607	-5.8342	-4.9928	-4.7959	-7.3635	-5.8667	-3.7292	-7.8458	-1.724	-3.6748	-4.0098	-4.5078	-1.842	-3.7133	-2.7744	-3.7065	-1.7005	-2.0829	-3.3362	-3.7451	-2.1882	-4.8054	-3.8422	-3.3891	-4.4531	-4.6633	-4.0372	-3.7122	-3.2621	-3.9644	-3.0267	-3.6909	-0.32345	-8.1237	-2.992	-2.6572	-6.1231	-3.4156	-2.6841	-0.59982	-3	-2.1621	-1.3857	-0.98936	-7.9381	-0.86504	-2.575
-3.0219	-2.5655	-0.23565	0.74933	-2.3533	-5.6331	0.47448	-2.4698	-0.53659	-3.3658	-2.3837	-3.7272	-0.15976	-0.71838	-2.7025	-2.7293	-1.6388	-3.632	-2.172	-1.1707	-1.6092	-0.93144	-6.6752	-1.3583	-3.2907	-0.095905	-0.82555	-2.3454	-3.0166	1.6515	-1.665	1.0028	-4.7659	1.0558	-0.92387	-3.0675	0.94	-1.16	-4.5033	-3.5381	-4.2909	0.59971	-0.03977	-1.5839	-0.19065	-1.6424	-2.3717	-1.268	0.38637	-1.9061
-0.1384	0.69067	-1.0078	2.8846	1.6398	2.692	0.59922	0.5416	-0.6072	-0.37856	3.3575	3.9243	1.1767	-3.1384	-1.3951	-0.20895	0.15176	-1.1211	-0.87001	-4.0248	-1.5196	0.22795	-1.7059	-2.9614	-0.95663	3.0856	-1.8096	0.81028	1.7671	0.001824	1.6768	-1.6656	-1.1892	0.60163	-1.9999	-1.573	-0.50684	2.248	0.068165	0.54634	-2.339	2.3425	0.57647	2.1052	0.17947	-0.89161	1.6311	2.6236	-1.5064	0.64326
2.5801	4.3747	2.9934	5.2419	0.87172	4.1106	0.59529	2.4802	5.297	1.3263	4.525	2.9072	1.1472	4.1381	5.0131	1.7699	3.2015	2.1215	3.6467	1.2133	3.6339	4.094	1.0859	4.2633	3.6549	4.8949	3.5845	2.1899	-1.7181	4.4613	2.4454	5.8207	0.60513	1.8412	3.6927	4.2588	3.4149	3.6377	2.196	3.5924	5.8904	1.5349	1.9833	2.2341	2.1034	1.1207	4.8027	2.9539	4.5803	3.0589
-10.724	-8.8104	-8.7446	-8.642	-6.0092	-11.742	-6.9853	-9.2264	-11.568	-11.763	-8.6271	-8.1582	-10.432	-9.891	-10.7	-9.5849	-9.6188	-9.3499	-10.742	-7.5203	-9.3207	-8.7297	-8.6489	-7.84	-12.65	-8.6994	-8.8594	-8.0703	-10.727	-9.8042	-11.024	-14.724	-9.4945	-6.0539	-8.5393	-7.763	-8.5728	-11.323	-12.996	-7.3036	-12.494	-9.253	-8.9474	-9.6878	-8.3089	-7.3683	-11.239	-10.162	-9.3476	-7.8724
-0.38003	1.6636	-5.0852	-3.4374	-1.9628	-2.8004	-2.3709	1.4214	-0.43619	-2.5528	0.19316	-0.78737	-2.3074	-2.4992	-0.32168	2.4099	-1.6416	0.1209	-0.78859	-3.241	0.2558	-1.6013	-5.8583	-1.3737	-1.0168	-3.2609	-1.47	0.8622	-3.1355	-0.01187	-2.3612	-3.9041	1.7596	-1.8532	0.58086	-1.4405	-4.0578	-1.2062	-0.73817	1.482	-0.10267	-2.289	-3.8964	-0.56282	-2.4025	-4.2915	-2.8789	-4.7633	0.42695	0.01179
7.0849	4.6025	3.6507	3.3815	2.3116	5.545	4.4803	4.9079	7.0497	5.1927	7.396	5.9899	1.9075	6.3344	7.4769	5.5301	9.6041	4.6575	4.1254	3.7275	4.7981	9.2081	2.2054	7.3505	5.8352	7.254	5.8375	4.8538	6.6025	5.9126	7.568	7.1356	1.099	7.7049	6.7626	5.6672	5.0227	6.5421	6.1054	5.2804	5.9885	8.3706	6.748	7.5662	5.6174	5.0817	7.0757	6.3352	7.3922	9.7712
-12.477	-13.987	-8.4944	-14.246	-9.9967	-13.487	-11.033	-11.635	-14.991	-12.316	-12.311	-13.294	-14.11	-15.547	-12.589	-10.507	-12.748	-11.29	-15.03	-12.815	-14.719	-10.67	-13.895	-12.663	-13.804	-9.805	-11.755	-10.592	-12.397	-13.924	-9.2377	-12.752	-11.459	-12.185	-13.099	-11.453	-12.423	-14.21	-11.115	-12.886	-11.85	-9.4759	-10.148	-10.453	-11.6	-17.071	-11.007	-10.516	-14.643	-16.32
-14.846	-13.739	-11.33	-15.219	-12.179	-9.4533	-12.969	-15.397	-14.246	-13.586	-12.688	-10.022	-10.091	-13.654	-13.698	-11.576	-14.252	-10.85	-12.883	-12.582	-15.281	-12.01	-10.15	-13.771	-12.906	-12.035	-11.605	-12.603	-11.073	-12.694	-15.343	-12.111	-14.315	-14.767	-12.706	-11.375	-15.943	-12.487	-13.613	-10.174	-13.795	-15.323	-12.902	-13.517	-13.432	-13.969	-13.749	-13.175	-11.626	-12.049
5.8772	5.7292	9.1979	7.3376	4.5417	7.5696	3.6372	-0.15727	2.1856	7.2519	5.0085	4.9451	6.8464	3.9869	3.8471	2.5897	3.1223	4.7222	3.2831	4.1706	5.8152	3.8633	4.3694	6.7357	1.5578	6.4528	5.4961	5.064	2.6635	3.1043	5.902	1.1988	4.4939	7.3901	2.4682	6.2675	3.3022	5.1247	4.0218	3.8217	7.3972	5.6229	4.6312	5.9894	5.0446	7.1129	2.9729	5.4117	4.4035	2.3761
8.3187	5.8747	7.0637	8.1445	8.9658	7.635	8.7561	7.6395	5.5767	7.956	4.9853	6.6157	6.8721	3.1764	6.7844	8.1846	5.4903	2.8163	9.0184	5.9594	7.4174	6.5691	6.1466	5.0478	6.2734	8.4943	10.153	8.8695	9.2117	6.6025	6.911	9.5669	6.9203	3.0951	7.2555	7.805	3.13	10.252	7.8364	7.6366	7.3149	8.2667	8.7962	10.336	6.4869	3.849	5.2639	5.4336	7.1459	8.7826
7.0218	8.499	8.6963	7.6808	6.1723	6.9702	4.3955	4.7195	8.4931	4.8441	8.3352	4.5153	8.0344	8.1436	4.5377	7.1399	10.32	6.4584	7.3734	6.9186	6.1569	4.4979	6.9627	8.4471	8.1276	6.2172	7.0254	7.0168	6.911	11.313	6.6376	5.0875	9.1248	6.3884	5.4898	7.7133	6.7314	4.6622	6.4297	7.2304	3.7533	4.2972	6.1338	10.935	6.0646	4.5882	6.8299	3.7296	7.3697	7.072
-2.4016	-2.2792	-3.6087	-0.53581	-3.2465	-4.0064	-3.5972	-2.3486	2.3185	-1.3537	-1.914	0.59725	-2.6373	-3.3162	-4.1038	-1.6588	-1.2752	-1.7694	-0.039203	-0.32597	-2.2387	-3.7506	-6.0622	-2.6895	-1.3547	-2.6208	-0.61242	0.19407	-4.9763	-0.77746	0.96019	-3.0658	-3.8223	-4.6965	-1.9387	-3.7492	-4.6272	-2.5773	-4.0325	-2.863	-1.4907	-2.7125	-1.0749	-2.1918	-0.52342	0.095512	-1.5453	-2.7437	-0.97107	-4.2585
1.4927	2.5316	5.8843	2.3511	4.3567	6.1877	2.7418	6.3617	2.4292	2.6451	3.4239	4.1625	0.41961	3.3213	-0.92409	1.1695	3.3979	1.1818	4.5704	-0.19202	3.7667	2.926	2.9388	1.6746	-1.6664	3.5738	-0.0075579	3.8058	3.8116	5.7515	5.4557	3.2541	2.8412	0.67486	4.422	6.0874	3.8647	0.69429	1.9267	2.8583	5.4475	0.57638	3.2934	2.3307	-0.44761	3.0802	0.93284	3.8567	3.2864	3.4096
1.3694	-2.4139	-2.3933	-3.3127	-6.3551	-6.1128	-4.5841	-3.7402	-3.4293	-0.68329	-1.0909	-3.5498	-5.5844	-1.1416	-4.4397	-4.0909	-2.9654	-2.2177	-4.02	-1.9413	-5.6942	-3.8018	-1.4959	-5.8967	-4.0257	-6.8117	-3.0178	-4.2173	-0.085344	-4.3051	-1.8152	-0.35195	-2.605	-5.2076	-4.5551	-4.0203	-3.0974	-3.5859	-2.3256	-1.9572	-3.0667	-3.7407	-5.0412	-3.8789	-0.82446	-4.5564	-2.4585	-2.1529	-0.23526	-3.2511
-14.213	-11.064	-13.811	-13.198	-12.231	-13.555	-11.96	-12.55	-14.705	-12.114	-13.666	-15.374	-13.62	-13.815	-13.068	-16.552	-11.923	-13.279	-11.965	-15.044	-12.836	-8.9143	-14.687	-11.807	-9.7304	-15.028	-11.435	-13.017	-12.851	-13.159	-13.517	-14.603	-14.013	-15.454	-15.318	-12.381	-11.266	-15.664	-12.044	-11.906	-10.423	-9.5244	-12.607	-15.007	-12.259	-10.883	-12.939	-14.182	-16.024	-14.538
-12.589	-7.891	-7.8662	-7.8042	-10.17	-9.0494	-10.05	-5.8965	-9.7949	-12.926	-8.3544	-8.4116	-8.0796	-6.1436	-5.3045	-6.0513	-8.7331	-10.032	-10.231	-6.3334	-7.5855	-6.426	-5.2645	-10.574	-7.834	-9.049	-6.9971	-10.949	-7.884	-6.6594	-10.366	-5.6233	-11.117	-8.4362	-10.346	-10.443	-10.848	-7.7962	-8.1383	-9.2258	-10.933	-9.5004	-11.69	-10.407	-7.9784	-5.5558	-8.8519	-10.342	-9.6734	-8.1505
-23.294	-21.252	-23.404	-18.57	-20.932	-22.676	-21.656	-22.618	-24.079	-19.895	-24.56	-19.602	-23.078	-25.425	-20.933	-22.657	-22.744	-19.879	-22.835	-22.522	-20.446	-18.603	-20.741	-21.04	-19.057	-22.421	-22.255	-21.571	-23.464	-22.69	-22.425	-24.616	-19.883	-22.341	-20.645	-23.64	-21.681	-22.966	-23.498	-19.124	-20.904	-20.699	-21.749	-24.005	-24.933	-18.83	-21.059	-19.863	-18.92	-23.69
-9.6067	-11.943	-10.277	-10.154	-10.124	-11.463	-10.899	-13.292	-13.78	-14.508	-14.005	-12.124	-14.923	-14.369	-10.353	-10.661	-11.386	-11.396	-10.4	-11.925	-10.139	-12.899	-10.299	-10.545	-10.408	-11.111	-10.887	-11.28	-13.161	-8.7784	-13.352	-12.295	-9.6889	-11.144	-9.2657	-11.539	-11.815	-9.8613	-9.1256	-14.583	-10.579	-13.586	-9.5551	-11.8	-12.704	-10.472	-15.597	-9.0435	-11.272	-10.297
-8.1944	-5.4195	-3.9117	-9.7904	-3.7445	-5.9267	-6.3186	-7.3949	-5.0874	-7.9921	-4.4307	-7.0602	-8.389	-5.7222	-7.8646	-5.0841	-4.6526	-4.8455	-7.9723	-8.8431	-9.3042	-5.5793	-7.0296	-4.9924	-6.7924	-5.8721	-4.8683	-7.4609	-4.5742	-9.1645	-8.0411	-7.1418	-7.5299	-8.7753	-4.853	-7.3411	-7.6533	-6.8123	-8.3623	-1.2445	-5.8935	-5.5104	-8.0087	-7.6141	-7.048	-2.8611	-4.8936	-8.1767	-6.0749	-4.7495
-10.304	-14.482	-13.214	-14.434	-13.832	-12.082	-11.903	-9.4653	-13.796	-8.2825	-14.014	-14.144	-17.43	-15.044	-13.779	-12.879	-13.588	-13.685	-13.967	-14.359	-13.291	-14.532	-14.241	-12.006	-8.1273	-10.593	-16.841	-13.22	-12.09	-11.826	-14.551	-16.323	-14.066	-12.481	-10.704	-15.982	-14.738	-13.3	-13.784	-13.992	-11.303	-11.18	-12.197	-15.281	-14.849	-11.638	-12.806	-17.112	-13.856	-14.4
-0.86292	-1.5114	2.8984	0.036191	0.51631	0.66652	0.44261	-0.028614	-1.5252	-2.8841	-1.7711	0.75754	0.089572	-1.4137	-2.3945	-1.1511	-3.1928	-0.2933	-0.030473	-2.2154	-3.1771	-0.23072	1.1913	-2.1451	-1.4294	0.97399	-2.3749	0.20158	-1.8949	-5.0347	0.17308	0.31657	-2.6078	-0.95337	3.049	1.4331	-0.25126	0.56501	-1.1427	0.63225	1.6571	0.72107	-3.3338	-0.89251	0.79116	-2.0738	-3.0048	4.0843	-0.73052	0.13988
-4.6401	-2.1174	-5.6375	-1.4683	-2.7277	-4.2788	-1.9727	-1.8528	-4.5107	-3.1227	-2.0285	-1.6267	-4.3359	-3.4461	-5.0656	-3.3625	0.06428	-1.666	-2.1327	-4.6613	-4.2071	-1.5979	-5.0664	-4.8698	-2.2034	-2.8116	0.18827	0.31995	-1.1904	-3.5742	-1.1811	-5.5142	-2.191	-5.2595	-2.71	-2.4738	-3.3706	-6.9733	-2.8332	1.1799	-3.4978	-4.8915	-1.4547	-4.0542	-0.41824	0.010965	-4.0216	-0.92685	-2.1258	-4.3013
-7.2562	-5.5158	-8.1641	-10.03	-7.1625	-8.1985	-10.494	-8.8446	-8.5531	-9.767	-10.705	-7.4726	-8.8489	-8.5984	-9.4242	-8.1718	-9.6592	-11.023	-6.9944	-10.927	-9.0999	-8.1306	-8.6534	-10.923	-6.0102	-9.8962	-12.072	-9.2979	-7.8838	-8.691	-9.2136	-7.9287	-10.594	-8.132	-8.065	-8.3093	-11.577	-11.297	-8.303	-9.3117	-9.0309	-7.7412	-10.822	-9.5588	-12.369	-10.96	-7.9992	-9.8299	-9.9813	-9.9695
-6.8265	-9.0582	-3.3323	-7.8289	-7.028	-6.3726	-6.2233	-5.5784	-5.7098	-7.2827	-6.4822	-4.3531	-5.6852	-5.7639	-5.8798	-4.3133	-4.8019	-3.387	-5.3909	-4.4214	-4.3166	-6.53	-8.4354	-4.8992	-5.7648	-8.2514	-7.5738	-8.7489	-4.1236	-4.5658	-5.5892	-8.0976	-5.8872	-6.3553	-7.4363	-8.3201	-5.5693	-4.6822	-5.4515	-8.9083	-6.8055	-5.9417	-8.9808	-6.552	-7.4654	-6.3364	-7.9282	-8.0106	-10.15	-5.9531
5.0938	5.6348	7.0221	10.504	7.3378	4.9306	5.4212	5.3394	8.4425	8.0259	8.2904	5.1662	6.4251	3.9404	7.324	8.9864	8.5443	4.6956	11.172	9.3562	3.2324	4.7322	6.956	5.9305	6.5866	5.1647	7.4171	6.6734	10.253	7.2354	7.5387	7.3902	5.1081	7.7837	7.986	6.2305	5.8156	6.9109	7.7236	5.5455	7.1768	10.47	5.5211	7.0489	5.1411	4.6097	5.422	5.7111	7.0899	5.8354
-23.215	-18.588	-21.829	-21.29	-23.385	-21.207	-21.965	-21.13	-23.313	-22.186	-21.868	-23.92	-20.554	-22.772	-23.532	-19.758	-20.485	-22.527	-18.632	-20.636	-18.537	-20.759	-17.418	-22.252	-18.291	-18.461	-18.905	-19.987	-18.822	-23.378	-20.062	-22.867	-20.656	-21.613	-21.949	-21.275	-20.823	-21.282	-22.877	-21.23	-19.57	-20.096	-19.649	-17.805	-22.178	-21.986	-21.461	-20.472	-20.051	-21.405
-0.70323	-0.51315	-0.2165	1.2101	0.72122	4.6017	0.9901	1.7407	0.10522	1.4613	0.0656	2.5464	3.7879	1.9707	0.96828	1.1207	-0.3356	5.1614	1.7343	-0.46116	2.616	-1.0131	-0.26392	2.4024	2.3354	2.591	2.9583	3.4926	2.3802	1.2946	3.0641	1.4739	1.8888	1.926	3.4567	0.26019	4.6498	2.7572	1.7357	0.34335	-0.2336	2.1552	0.95743	1.6285	3.6862	-0.9605	-0.84232	1.9989	1.4264	2.4369
-3.5555	-0.68633	-3.162	-3.089	-2.706	-2.3915	-6.7225	-0.94561	-2.9576	0.33929	-1.5223	0.074541	-3.1927	-5.5919	-1.4317	-1.9846	-3.1214	1.3852	-0.49815	-3.071	-2.6875	-2.6118	0.85751	0.095437	0.041371	-2.9715	-6.0087	-3.4283	-0.8742	-2.7961	-2.2905	-2.0756	-2.1013	-2.4281	-2.5882	-2.4606	0.11566	-3.2987	-4.3362	-4.3885	-0.22329	-1.2956	-3.1938	0.068107	-3.2855	-3.8899	-2.18	-3.0996	-0.68448	-1.7647
-1.3461	-3.8818	-4.2532	-4.6718	-0.55159	0.030201	-3.1063	-3.8606	-2.9454	-2.2039	-5.4013	-2.3324	-5.0096	-1.0076	-2.367	-2.9316	-2.313	-2.1245	-3.9275	-3.5963	-4.0523	-3.9601	-6.953	-2.4057	-2.9042	-4.2769	-2.3473	-5.0939	-2.8515	-2.855	-3.0922	-3.4914	-3.0967	-2.5881	-4.0997	-3.904	-3.0076	-3.5405	-3.2297	-3.6253	-3.5609	-0.78691	-2.2135	-5.3353	-0.4684	0.2349	-5.6016	-4.2718	-0.83434	-2.5338
4.2411	6.8105	5.053	4.507	5.8745	8.9001	4.7164	9.2137	7.9416	8.3281	4.84	7.9127	8.5573	7.6449	7.2147	4.2802	5.4787	6.5816	5.9236	5.6684	8.666	8.3656	6.318	5.8911	8.875	3.6351	4.5487	3.5885	7.1416	7.6233	10.494	9.4026	6.6359	6.4045	6.3173	6.6663	8.7707	6.9961	4.894	5.8411	5.7577	8.5148	9.4069	9.1153	7.6688	5.2214	8.0741	7.596	4.9326	4.5873
3.0861	0.87245	0.95245	1.9898	-0.082911	0.20587	2.7466	-0.21791	1.556	1.9526	0.97683	2.2565	2.7118	0.074125	2.6148	3.7627	3.9775	1.8591	1.6654	-0.13488	-2.4237	1.1422	0.35323	1.4698	0.85368	3.9512	1.7834	5.6744	-1.548	3.1536	0.53012	1.8433	2.862	0.044972	-0.69904	2.0251	7.0378	2.6189	1.9206	1.7437	1.1973	3.5439	1.7882	2.5338	-0.21564	3.9821	-0.81854	1.859	-0.25609	2.6319
-3.1244	-1.0394	-5.0081	-1.6903	1.3288	-3.1104	-2.4094	-2.8976	-2.1144	-1.1659	-1.4291	-1.1191	-4.4924	-0.47846	3.5186	-1.1305	-3.6156	-3.4371	-0.17197	-1.6196	-0.16072	0.48786	-0.25007	-1.2965	0.021891	-1.9258	-6.5701	-3.2942	3.1487	-2.2936	-1.1774	-2.4802	-2.4416	-4.4	1.2073	-2.3015	-4.7149	-2.7674	1.9264	-0.25292	1.9995	-2.9833	0.24557	-1.2684	-4.2771	-0.62269	-3.8055	-2.0088	-2.3331	-1.3891
-0.077523	2.9237	3.6436	6.5344	3.4314	2.4574	0.31156	4.0227	0.68958	1.948	4.4549	3.1853	2.0989	2.0301	1.205	3.5348	-0.018838	2.0835	3.4843	1.9763	4.9988	0.96481	-2.0674	2.588	-2.3524	1.4013	0.52137	1.9378	3.6539	4.8496	-1.8666	0.56318	1.7911	2.3567	-0.52294	-1.5121	0.54104	3.3463	0.94875	-0.057179	2.5953	0.24453	2.167	3.6745	2.7995	1.3642	1.0414	0.69985	1.8824	-0.96738
-4.1867	-1.1993	0.91144	0.33607	0.056036	0.72116	-3.7094	2.5757	-0.68943	0.36926	-1.1452	-0.42691	-3.91	-1.4236	-2.3352	-2.9876	1.9683	0.98755	-1.9386	-3.0501	-1.4986	-0.61405	2.8498	-3.6232	1.1668	-2.4706	-0.9791	0.097158	-1.9871	-1.7453	-3.377	-4.6495	-1.6801	-2.835	-3.4156	1.6193	0.036796	1.2642	-1.3892	-3.1791	-0.096008	-3.2695	-0.97932	0.38945	0.46759	-3.3623	0.28477	1.2556	-0.17275	1.1804
-10.995	-13.916	-13.847	-11.11	-16.967	-12	-12.767	-11.43	-16.85	-10.397	-11.568	-12.877	-11.501	-11.589	-11.329	-13.874	-14.115	-12.739	-12.516	-12.627	-17.881	-13.677	-14.653	-10.279	-12.465	-12.873	-14.809	-10.003	-10.692	-11.434	-11.761	-10.647	-11.487	-14.593	-12.122	-11.197	-13.144	-12.96	-12.767	-10.673	-14.05	-14.051	-14.117	-8.0454	-14.794	-11.748	-6.9587	-11.044	-12.92	-9.4842
-12.205	-12.296	-12.297	-10.247	-13.011	-12.298	-13.907	-11.403	-10.735	-11.162	-13.361	-11.575	-13.166	-10.533	-11.506	-10.556	-13.121	-10.916	-9.6657	-13.11	-10.432	-13.283	-10.017	-10.025	-9.3774	-11.169	-11.694	-13.816	-10.918	-12.387	-12.857	-13.117	-11.805	-11.787	-10.645	-10.983	-11.832	-14.955	-12.57	-11.96	-11.812	-9.2819	-13.245	-11.787	-11.644	-14.622	-15.61	-12.227	-13.749	-12.355
-2.5832	-3.2001	-4.9621	-2.0934	-6.8147	-3.7586	-3.9472	-3.2911	-2.249	1.5362	-5.1817	-4.2073	-6.7187	-4.2615	-4.7113	-6.2908	-6.4005	-3.3315	-3.5465	-6.3287	-1.5125	-4.0847	-4.5438	-1.7398	-0.81071	-4.4747	-6.1481	-2.8737	-2.5733	-3.7957	-6.2811	-4.0573	-4.4393	-6.7625	-4.9823	-2.5407	-6.7737	-4.4593	-1.0643	-3.4806	-5.6881	-6.4271	-4.3169	-4.9413	-3.5834	-5.5441	-4.8248	-7.7145	-6.2663	-3.9248
-22.219	-23.107	-22.245	-20.873	-23.743	-22.374	-23.45	-21.08	-21.991	-20.882	-19.092	-21.279	-23.544	-23.457	-20.073	-23.208	-19.293	-21.608	-23.513	-25.606	-23.32	-19.601	-18.593	-21.503	-21.424	-25.049	-20.217	-25.125	-24.903	-24.206	-19.499	-22.117	-23.041	-23.816	-19.266	-23.422	-23.33	-21.506	-26.188	-22.655	-21.934	-21.123	-22.389	-23.695	-21.152	-20.375	-22.268	-21.424	-20.821	-23.397
5.0348	8.7614	9.2255	8.0662	5.9613	8.9741	8.8352	9.8446	7.7012	9.1528	9.7637	10.177	7.7383	8.1588	9.7291	8.565	8.9635	9.1944	11.82	6.0919	11.379	9.6301	7.1494	8.5107	8.646	5.8933	10.411	7.2652	10.33	5.8016	11.961	9.761	6.7068	6.6995	8.4083	10.225	8.852	9.9816	7.4622	7.8012	8.1319	7.9045	7.0275	6.2664	6.6534	9.1829	5.026	11.377	9.2942	9.6705
-13.332	-11.121	-11.704	-9.5417	-10.946	-10.385	-10.52	-12.709	-11.895	-12.031	-13.075	-10.419	-12.758	-11.202	-8.9125	-7.9539	-9.329	-12.903	-13.088	-5.5222	-12.04	-11.049	-10.263	-11.441	-9.5918	-11.314	-11.706	-11.308	-8.226	-11.713	-13.068	-12.557	-10.857	-13.2	-12.295	-12.727	-9.6517	-11.332	-11.004	-12.326	-7.7091	-12.306	-11.756	-13.525	-12.251	-14.075	-8.0463	-13.029	-11.295	-13.707
-23.71	-19.478	-23.688	-23.231	-24.014	-24.09	-23.846	-19.814	-24.777	-20.446	-22.211	-22.03	-22.405	-21.575	-19.916	-21.226	-20.443	-23.759	-21.634	-26.339	-24.073	-21.607	-23.172	-22.452	-20.715	-22.177	-22.114	-20.713	-21.597	-19.174	-21.495	-21.192	-20.924	-20.818	-22.586	-21.388	-21.652	-23.65	-23.147	-21.848	-19.839	-24.461	-26.541	-21.242	-23.957	-22.641	-23.066	-22.824	-21.793	-25.311
-20.992	-23.781	-26.572	-21.256	-19.215	-21.138	-22.932	-21.926	-22.652	-20.93	-20.169	-23.658	-20.988	-24.021	-24.184	-20.797	-22.557	-25.319	-22.475	-24.685	-25.404	-20.415	-21.876	-22.184	-20.138	-24.649	-23.193	-21.552	-23.19	-25.231	-21.394	-22.148	-22.956	-22.801	-21.557	-22.568	-18.9	-23.629	-21.554	-25.057	-22.771	-19.662	-23.603	-20.904	-21.775	-22.908	-21.189	-20.658	-19.963	-23.17
-13.821	-15.877	-16.706	-13.807	-13.504	-11.998	-15.277	-16.64	-11.931	-9.6114	-13.465	-12.125	-10.411	-14.184	-13.323	-12.838	-15.641	-15.792	-14.742	-13.546	-13.126	-14.061	-12.892	-16.695	-14.333	-15.081	-13.164	-13.945	-13.45	-13.367	-14.187	-16.553	-13.327	-13.219	-16.824	-15.419	-13.915	-13.861	-11.585	-16.397	-13.824	-16.199	-12.134	-15.497	-12.992	-13.268	-15.282	-15.894	-13.809	-14.582
1.8289	0.75397	-0.55892	-2.5571	0.32421	0.51132	0.36327	1.0135	-0.76611	0.50549	-0.64115	-2.0647	-3.3436	0.13024	0.27025	-2.1165	2.581	-0.12908	-1.5662	-2.1049	-3.0446	-0.42977	1.6363	-0.2703	1.3742	-0.45646	-1.0576	-3.4121	-0.41097	-0.55095	1.0119	-0.80526	0.37502	1.9293	-0.67098	-2.1603	-1.9222	-0.36448	-0.99628	0.27623	-1.8083	-1.4142	-0.59791	1.0297	1.4323	-0.75198	-1.0808	1.0581	0.57985	2.2097
-13.035	-14.875	-14.071	-10.723	-14.839	-10.953	-11.32	-14.774	-10.915	-11.043	-15.544	-9.3414	-10.112	-14.274	-12.642	-14.175	-9.9919	-9.707	-11.327	-13.385	-12.745	-11.848	-11.069	-12.139	-14.373	-12.963	-12.224	-10.732	-11.422	-13.544	-11.779	-12.078	-13.987	-15.629	-10.432	-12.648	-11.294	-16.025	-15.1	-10.02	-16.868	-13.45	-12.878	-14.292	-12.047	-12.139	-14.636	-12.894	-11.131	-14.972
-5.0452	-4.598	-4.795	-5.7584	-2.8938	-5.2682	-4.1925	-6.6753	-0.97647	-5.2997	-5.6297	-6.4053	-4.9329	-1.0733	-6.6495	-4.7664	-5.8065	-3.5818	-4.0191	-4.6964	-4.4956	-4.3072	-7.9822	-6.5908	-5.1941	-3.0843	-3.4301	-8.0816	-4.6209	-8.1713	-7.2007	-3.4304	-8.282	-4.9214	-3.8277	-5.6606	-5.0954	-1.8057	-4.1142	-7.7979	-8.5305	-3.1662	-6.1257	-5.3937	-6.2763	-4.1902	-6.2041	-5.8837	-4.1406	-3.6578
-0.0045745	3.4266	6.3648	4.2905	3.3613	6.7582	8.0384	6.282	6.9741	8.1268	4.8143	7.5867	3.9051	6.6646	3.2269	7.0104	6.5757	7.6114	7.9819	6.887	4.7674	7.531	9.2296	6.1538	2.9981	6.4849	4.7222	4.8761	4.2902	4.3163	3.7773	9.2338	8.6932	5.9521	1.8871	5.6011	5.14	6.3524	6.4924	7.7142	7.4188	6.8442	6.0695	6.1677	6.723	4.8904	4.7288	2.3109	2.6682	3.8032
-4.0857	-2.3181	-0.7064	-1.7761	-2.0872	-2.0046	-0.46765	-2.0873	-3.2619	-2.991	-2.3011	-0.15942	0.095376	0.43117	2.5282	-1.6545	-1.214	-0.51512	-2.7755	-3.2343	1.2422	0.21795	0.44683	-1.6774	-0.22548	-1.8944	-0.96824	0.1107	-0.0025892	-0.26124	-0.10517	-1.4324	-1.8268	-2.6373	-1.0581	-2.4059	-3.472	-0.15494	-5.121	-0.44749	-2.9879	-0.67197	-3.1722	-2.0672	-0.64142	-2.7254	-0.31686	-2.6313	-4.3276	0.24838
-13.988	-11.992	-11.333	-12.888	-14.024	-14.1	-10.75	-9.6	-10.464	-10.401	-12.954	-9.9173	-10.943	-13.719	-10.338	-12.32	-15.513	-12.487	-14.808	-10.888	-9.5751	-11.771	-13.755	-10.151	-9.0883	-11.066	-10.552	-11.75	-13.251	-13.058	-13.7	-10.82	-11.947	-12.88	-9.7133	-15.518	-13.069	-11.03	-15.498	-12.588	-15.076	-10.139	-13.618	-13.644	-9.1904	-12.628	-10.103	-10.28	-10.698	-12.893
-13.666	-14.936	-15.159	-16.818	-13.392	-14.787	-15.74	-15.306	-16.079	-16.051	-13.092	-13.916	-15.476	-15.238	-14.653	-14.989	-14.998	-15.83	-15.807	-12.513	-16.534	-13.416	-15.152	-11.01	-12.422	-13.452	-16	-14.425	-15.181	-16.592	-14.502	-14.653	-16.317	-13.289	-12.147	-14.239	-14.061	-12.186	-16.467	-13.82	-17.128	-14.165	-12.642	-12.125	-14.057	-14.459	-13.676	-18.055	-12.213	-15.87
-1.1255	-3.2221	-1.7594	-1.7463	-3.3081	-3.5104	-3.8535	-0.84218	-1.0741	-1.6066	-4.201	-4.5999	-3.3467	-1.8759	-2.4137	-1.4781	-0.78354	-0.72396	-3.5343	-2.458	-1.6135	0.94067	-1.2973	-0.96426	-1.8665	-2.6297	1.3597	-2.3507	-1.6792	-2.7245	-1.6228	0.43359	-2.3881	-1.1943	0.41531	-3.8446	-3.2353	1.426	-1.6765	-1.1693	-3.0216	-2.2167	-5.3578	1.9753	-0.5287	0.56832	-6.8334	-3.5712	-4.8151	-1.1945
3.4787	3.0245	3.7312	0.03532	1.1495	0.30132	3.8405	3.0914	-0.37463	4.031	4.2407	0.075341	2.6887	2.0744	4.6948	5.5466	0.77749	2.7078	3.5535	4.808	3.4065	5.431	1.6384	3.7448	3.5898	5.268	3.3822	2.2566	4.991	2.7675	1.3466	2.9553	3.7419	1.6238	3.5463	3.7811	5.369	2.3441	-1.2021	1.0627	3.4247	2.6383	4.229	0.60172	3.469	2.5444	5.08	3.7135	3.8607	3.9791
-15.811	-11.314	-13.317	-13.449	-12.541	-15.182	-11.602	-13.944	-11.33	-15.499	-13.458	-12.581	-14.227	-12.208	-14.701	-13.298	-12.665	-14.06	-12.679	-12.114	-10.666	-12.427	-13.213	-12.415	-10.881	-14.932	-9.1949	-13.079	-12.618	-12.524	-12.564	-12.653	-9.2735	-11.213	-11.404	-10.493	-13.7	-13.36	-12.25	-12.167	-14.924	-16.797	-14.119	-12.113	-11.499	-12.977	-13.917	-13.199	-14.333	-14.17
9.9556	7.462	4.6861	8.5175	9.0181	9.1798	11.203	8.1043	7.6511	10.905	7.2653	8.505	4.7755	8.0871	6.8836	8.91	8.2764	7.4825	11.938	9.5195	5.4062	9.9921	9.1099	8.0388	7.2093	8.1858	6.5635	7.8893	10.83	7.962	6.8573	12.009	7.8772	9.8597	7.4445	8.1407	9.5613	13.81	8.1608	6.8901	10.286	9.6667	7.3491	8.8809	8.9409	7.7903	8.5307	8.2036	8.0022	11.51
-3.4014	-2.6133	-4.1342	-3.4774	-4.8213	-2.7994	-2.8872	-6.0712	-2.7558	-6.5265	-5.6614	-2.8236	-1.3097	-0.37889	-8.0145	-5.036	-7.2261	-4.8921	0.052142	-4.1458	-10.006	-4.9996	-5.9198	-1.7493	-5.8505	-4.0888	-0.71559	-6.5159	-6.5955	-4.8452	-5.1872	-2.2527	-3.9361	-5.6481	-3.3678	-2.8972	-6.7201	-6.4345	-1.7715	-3.8153	-6.3935	-2.7231	-2.6672	-3.8605	-1.1309	-6.696	-4.5873	-8.3008	-3.857	-3.8912
-7.0287	-5.4481	-5.5722	-5.7863	-7.2014	-5.467	-4.4222	-9.5194	-7.5469	-8.2387	-6.0328	-6.0357	-6.4344	-8.2066	-10.636	-6.6415	-4.4123	-7.3001	-7.9343	-4.3471	-9.6027	-6.0151	-8.8909	-4.4292	-5.6209	-7.7474	-5.4172	-5.3853	-2.3668	-6.4697	-7.833	-3.949	-6.957	-6.406	-7.453	-6.8982	-3.0167	-4.0941	-6.3342	-2.7393	-7.9502	-6.4287	-4.5512	-5.9874	-6.8741	-5.589	-8.9382	-8.2802	-6.6425	-6.9598
-0.35979	-6.0051	-5.308	-8.1384	-5.699	-3.586	-5.0753	-4.3068	-4.1501	-5.8509	-5.9472	-5.4341	-4.8125	-1.222	-0.70793	-2.3808	-1.5843	-5.398	-3.9161	-3.8536	-3.6783	-3.3949	-4.4184	-2.5041	-2.525	-4.9095	-3.9688	-0.66105	-2.9777	-3.6329	-3.7649	-5.4908	-3.7528	-7.3734	-3.5618	-3.8676	-3.1159	-4.1592	-6.6238	2.3973	-3.1566	-7.2051	-4.9622	-4.2409	-1.3481	-5.5287	-4.9315	-7.0071	-4.4693	-3.7112
9.1921	4.5816	9.1632	5.7883	7.4671	7.6971	6.1906	7.6848	8.7641	7.6248	8.0922	2.6863	5.1645	9.0826	7.0341	8.3168	6.595	5.939	3.8927	7.4449	7.6269	5.3703	7.708	7.8842	5.117	6.2206	8.7501	7.5051	2.7994	4.7534	7.4863	6.7874	4.8017	8.569	3.6993	5.7129	6.0695	5.9496	6.4726	9.7718	7.505	9.2091	6.7964	7.2157	5.574	8.9767	8.0306	7.8638	9.6506	6.7631
1.6756	-0.044444	-0.67729	-0.52655	0.056129	2.5299	-0.48987	-0.96898	1.7468	1.003	2.2261	-0.37469	-4.9267	-3.1947	-0.60702	2.0768	-1.2038	2.6727	-0.39621	0.36289	1.7414	-1.3104	0.2752	0.20723	0.76349	-1.232	1.3867	-1.9353	0.12295	-1.6183	-2.2712	1.8959	1.5858	-0.27519	3.2036	1.8121	-0.7151	0.40496	0.31924	-2.2302	-3.9421	-0.94972	-2.0317	-1.9797	-0.30774	1.8853	0.59705	-5.1752	0.38364	0.62982
-8.7874	-8.5576	-10.083	-9.1599	-6.9301	-11.639	-9.6323	-12.075	-8.6915	-7.6749	-13.614	-8.8925	-8.2876	-7.128	-9.0336	-11.885	-9.3974	-8.7209	-8.1018	-9.1411	-9.8543	-9.885	-8.5809	-7.8318	-9.6866	-8.3039	-9.7417	-11.303	-6.9275	-7.2017	-9.1647	-12.224	-7.9177	-9.9162	-8.4287	-10.305	-8.3635	-10.645	-8.4263	-9.103	-9.2422	-6.7326	-7.7157	-9.3512	-10.042	-8.1266	-8.211	-7.8785	-9.2127	-8.4903
7.4208	9.4697	8.8481	7.1747	9.7321	7.2246	12.227	9.1776	7.6635	9.9465	9.8103	9.536	9.3125	7.033	11.043	9.8927	9.4752	9.0467	6.9927	10.208	6.1362	8.831	8.6746	6.894	7.9392	7.3521	10.704	7.41	8.6551	9.6892	9.9907	8.4009	9.8357	6.9507	8.5618	9.4803	6.3456	9.7683	8.904	9.0435	8.0124	6.0476	8.7962	9.9449	7.9479	8.2486	10.694	8.2613	5.2027	7.3744
-8.654	-7.7003	-4.8147	-6.1889	-7.6169	-9.8109	-6.6082	-6.8702	-4.7616	-10.399	-9.3117	-5.3583	-3.2697	-3.992	-5.7185	-7.0393	-3.8669	-4.796	-8.8616	-5.479	-3.8023	-8.8022	-5.6804	-4.8659	-9.4437	-7.8135	-7.0676	-2.7167	-4.2869	-8.9103	-5.4418	-4.6267	-4.4557	-2.5187	-6.4441	-7.9299	-4.201	-6.4499	-3.8692	-5.8303	-4.8561	-4.2913	-3.256	-6.3814	-5.7139	-6.097	-5.0717	-10.238	-5.6056	-5.6433
3.7242	2.0089	1.2624	1.9358	3.2359	2.9801	4.496	2.6643	5.4813	1.563	2.7615	7.1595	-0.49014	2.9983	0.59729	3.6072	2.2335	-0.93971	0.38657	1.7119	2.8497	4.2864	2.0437	4.0575	3.4024	2.5959	6.8122	1.8304	1.1225	2.1463	0.84885	4.3012	2.9979	2.5467	3.9351	2.7583	3.7894	3.5178	2.2428	3.4978	4.5262	3.0803	-0.35939	1.6656	6.1835	0.94829	2.9678	1.1693	3.1175	3.5735
4.5564	0.8128	5.4054	4.3123	1.9669	0.79162	4.25	2.2279	3.4778	-0.64697	0.43841	3.7046	2.8655	1.098	1.4203	-0.41778	3.1449	-1.1969	2.6192	3.3919	1.0681	0.82294	1.6483	1.8649	3.0605	2.1333	0.69532	0.96236	2.605	1.1262	-0.32213	0.97924	-2.1482	2.2831	1.7672	0.88127	5.7667	-1.5061	2.7274	-2.1004	2.6079	2.1806	1.7897	-0.75776	2.8589	0.27242	-0.65814	6.1678	-0.32149	2.9439
-4.4759	-3.7326	0.46713	-6.3665	0.22323	-3.3095	-4.6481	-2.7633	-3.5004	-3.4064	-0.082295	-3.3474	-5.6723	-3.6121	-3.9368	-3.6603	-3.4834	-4.7465	-3.9147	-4.0975	-3.0004	0.2879	-5.34	-3.6162	-3.3537	-3.9629	-4.6046	-0.95029	-6.3572	-5.8398	-5.6444	-3.3832	-1.353	-1.6289	-2.5055	-4.023	-5.8984	-3.6329	0.85508	0.2324	-4.3823	-2.7026	-1.5532	-0.036541	-4.7344	-3.9552	-4.4475	1.048	-6.0232	-1.8543
1.1835	4.9569	2.0948	2.3964	1.6394	0.4661	0.17509	7.9311	1.2703	4.0195	3.1115	1.9507	3.3111	2.0203	1.8391	0.37594	-0.060885	3.0628	3.6936	0.38391	3.0275	5.0552	4.4832	2.3756	5.5142	5.1147	-0.65639	4.178	3.3068	6.3286	1.7329	2.7009	2.4262	1.0995	0.20065	2.1758	3.1513	3.656	0.77347	0.15554	2.8279	2.2168	2.3861	5.5103	3.3168	4.1558	-0.65167	1.8149	1.6605	0.066809
9.409	11.31	9.7572	8.9379	6.4388	9.2365	8.5674	6.8893	8.2679	8.7327	9.2168	9.3341	8.9172	9.8643	10.002	9.8834	8.4486	6.9487	8.869	8.3413	6.6891	7.5964	7.0824	8.7995	7.0996	4.0176	7.5258	7.6784	7.4306	9.3688	9.7787	9.5202	7.8013	7.7961	8.8726	8.895	8.0218	4.63	7.5127	9.0392	7.2649	7.5232	7.0401	7.0702	11.677	6.5525	8.8168	8.3562	6.2237	6.0119
-4.8939	-2.3327	-5.8974	-3.2092	-0.57091	-4.2729	-2.5009	-3.6916	-5.5263	-2.0064	-3.374	-4.3343	-0.086691	-6.6397	-4.1877	-3.8712	-0.85967	-2.7146	-3.9295	-2.8025	-5.9411	0.46133	-2.1262	-5.3076	-3.1943	-2.8602	-5.4252	-3.7963	-4.3923	-4.5522	-0.61142	-4.2528	-3.9474	-4.6893	-1.5474	-1.4556	-4.6948	-4.1541	-1.671	0.48565	-3.3104	-1.5393	-5.1083	-1.4449	-3.071	-5.29	-5.0059	-2.883	-3.8971	-4.631
-8.8544	-6.9984	-4.7133	-5.429	-5.9354	-4.289	-5.4452	-6.5194	-4.1182	-6.8482	-4.8759	-5.5524	-6.464	-8.965	-7.332	-5.5338	-3.1793	-6.6711	-7.3312	-6.7948	-4.6735	-8.7667	-3.6888	-3.2265	-6.1596	-2.7945	-3.8143	-6.7603	-3.4083	-5.4721	-6.9719	-2.1827	-6.8068	-4.809	-7.1926	-5.9675	-7.4898	-7.1924	-6.5222	-5.1823	-6.1185	-3.955	-8.236	-2.8445	-8.8314	-4.7277	-2.6277	-5.0409	-4.7166	-6.58
-3.8171	-5.7607	-5.5941	-4.2869	-4.0113	-3.1921	-1.2652	-4.6471	-6.1122	-5.7125	-2.2269	-2.5522	-0.82389	-3.8657	-1.9044	-3.9856	-2.239	-2.3915	-3.7293	-3.9142	-2.2747	1.1439	-2.8948	-7.655	-0.51477	-4.9429	-1.0375	-5.6013	-0.46415	-0.67889	-3.079	-3.1441	-3.4203	-4.0366	-4.7832	-4.2249	-1.0653	-3.4834	-3.2317	-7.2279	-3.5935	-3.2709	-3.8227	-0.73874	-4.5194	-3.8157	-4.5965	-2.013	-3.6042	-2.8173
-3.8975	-2.0212	1.1299	-1.742	-3.2107	-3.7108	-2.5466	-3.3678	-3.0124	-4.7349	-1.6875	-3.6025	-1.4534	0.077317	-3.363	1.8088	-5.0835	-1.7956	0.26428	-0.86049	2.6838	-1.0582	-2.784	-1.6613	-1.5651	-1.3545	-2.4679	-3.6915	0.29672	-4.8893	-1.8394	-4.1308	-0.59671	0.89178	-0.8039	-0.52345	-3.9442	-2.4813	-0.41069	-1.9376	0.0055046	0.54373	-3.7574	0.28009	-3.5524	-0.12539	-1.8354	-4.2637	-3.2491	2.4898
-5.5291	-9.0484	-4.743	-8.5299	-6.0849	-11.064	-5.0817	-8.0481	-7.4336	-9.2051	-7.4733	-6.9519	-6.5154	-7.9332	-5.1394	-8.3359	-10.092	-8.6398	-7.2373	-5.5963	-14.208	-8.372	-7.6976	-6.7977	-9.7303	-8.4647	-8.5732	-9.7479	-7.5491	-8.1571	-10.78	-7.7069	-8.6264	-8.5824	-9.1857	-8.8838	-5.0113	-7.0203	-10.061	-6.0217	-7.4187	-6.2686	-9.6613	-7.0121	-4.5968	-8.0419	-6.0963	-9.1399	-6.613	-9.3417
-3.2795	3.5115	5.4988	4.5095	3.6647	2.4077	5.7733	4.1444	0.63025	2.2886	4.3902	4.8706	1.7142	6.3582	0.97736	4.0168	3.5055	1.7302	6.127	4.8265	2.1773	2.7637	7.7165	3.5738	5.5097	1.5072	3.4288	2.8446	1.6956	6.6162	1.7555	5.5898	2.5864	3.844	4.7061	6.126	3.9745	2.006	6.3609	1.7536	3.5654	2.1472	2.1849	2.4801	1.2688	3.8437	-0.14766	5.0502	-0.048738	3.9384
-0.68686	-0.42394	-0.47311	0.5543	1.2846	-2.5334	-4.8764	-2.4455	-1.7849	-2.7827	-1.6055	-1.4095	-0.78738	-0.90979	-3.8848	0.28277	-5.8106	-2.3962	-0.43174	-1.368	-0.63187	-1.0719	0.99529	-2.392	1.2	-0.02262	-3.4929	-1.835	-3.1148	0.2331	1.1812	0.54235	-0.75905	-0.97613	-2.5611	0.36852	-3.4108	-1.7232	-0.59967	-0.16455	0.89849	-3.6996	-0.71693	-2.834	0.59567	-1.1603	-1.5562	-0.70617	-0.94318	-2.2816
-10.521	-11.134	-14.389	-9.373	-13.655	-16.035	-12.875	-13.098	-9.9603	-14.673	-13.819	-11.109	-10.836	-9.5286	-14.482	-13.669	-13.456	-11.708	-13.181	-13.364	-10.929	-12.877	-7.0029	-10.886	-10.677	-13.685	-7.218	-11.166	-14.186	-12.252	-10.54	-11.958	-12.815	-14.107	-9.674	-11.038	-9.8971	-13.167	-12.01	-11.452	-12.658	-14.615	-10.784	-11.795	-13.543	-13.448	-14.637	-12.948	-10.81	-13.899
4.886	4.7529	3.5229	9.9551	3.6477	9.164	5.3263	3.1818	4.6187	5.1104	3.9009	3.0697	9.6223	6.9076	3.6563	4.3635	5.2509	8.1466	5.2591	4.0476	8.7711	3.5398	4.1418	5.8126	4.2059	5.3062	4.7609	6.1863	4.7265	6.5387	4.8579	6.0062	6.836	4.3833	7.7212	5.7093	3.9826	2.8806	6.3335	3.676	5.6185	5.5432	9.3893	5.1758	6.186	4.903	6.1577	3.9313	-0.17838	4.7204
-13.385	-12.598	-11.389	-10.72	-9.1254	-10.982	-13.254	-14.98	-14.803	-10.032	-12.15	-11.826	-11.79	-16.7	-12.396	-14.756	-13.989	-12.109	-11.271	-12.435	-11.18	-12.349	-11.622	-11.85	-13.067	-12.809	-16.516	-13.024	-12.762	-13.144	-12.874	-13.829	-11.842	-13.504	-14.348	-14.552	-9.8784	-12.022	-11.916	-11.863	-11.883	-13.487	-14.712	-10.758	-13.044	-13.729	-12.242	-11.644	-10.486	-11.048
-5.1178	-4.6572	-1.7332	-2.5375	-3.216	-3.8328	-1.7609	-4.9305	-0.99431	-3.3753	-4.5044	-2.2639	-3.3667	-2.734	-4.3174	-3.9692	-4.2802	-5.5853	-3.4292	-0.9722	-6.3743	-6.7857	-5.1617	-6.9742	-2.85	-4.7787	-1.0381	-5.883	-3.9771	-3.9412	-4.2831	-2.8445	-2.105	-3.1529	-6.7241	-2.8917	-4.9574	-5.0643	-2.476	-3.8567	-3.8067	-1.1834	-5.7934	-3.1956	-4.9803	-7.2922	-5.7087	-7.7556	-5.648	-4.6388
-1.2705	-0.48884	2.8696	2.0315	-2.7724	0.53207	-2.0131	-2.631	0.80716	-0.47758	1.0244	-1.3845	-2.7974	1.0563	-2.7594	1.4415	2.424	1.6138	-0.4602	-1.1857	-1.4625	2.0551	-1.4641	1.5047	1.5601	-0.29887	-1.4943	0.92416	-0.76338	2.4991	-0.76679	1.8005	-2.9701	0.16509	-2.1419	-1.4725	-2.2109	-0.43509	-2.1601	-1.2729	0.50229	0.74324	-1.6141	-1.0078	1.2454	2.1758	-3.5204	-1.0127	-1.4187	1.5982
-10.341	-5.5286	-7.6834	-10.301	-7.4716	-7.2969	-12.662	-7.2341	-10.09	-9.8097	-6.4097	-12.145	-4.7411	-8.8986	-10.302	-9.7343	-10.31	-13.299	-10.749	-7.3058	-7.3122	-7.413	-7.8353	-11.093	-10.689	-10.366	-8.2086	-11.263	-10.155	-7.9542	-8.0342	-8.6959	-7.4049	-7.6843	-9.4961	-12.085	-7.7372	-8.8228	-10.82	-7.6675	-6.5308	-8.4114	-9.8376	-10.197	-10.392	-9.4156	-10.08	-8.6863	-10.149	-8.6418
-4.907	-4.6339	-4.5509	-3.9211	-3.6012	-0.91858	-4.5497	-1.5715	-2.8271	-3.2909	-5.1842	-3.2838	-3.3593	-4.2523	-4.4584	-3.1036	-3.6756	-7.8173	-3.4438	-4.0374	-4.6814	-3.8382	-3.2024	-3.4503	-5.9469	-1.8054	-5.1215	-2.6786	-6.8443	-2.4095	0.43337	0.23899	-1.4133	-1.0424	-2.9259	-3.588	-3.1283	-1.4986	-4.7387	-1.4875	-5.3364	-4.0392	-3.9911	-4.2383	-3.1179	-3.0862	-2.4783	-2.5292	-3.8224	-3.6108
-5.6323	-3.668	-5.8643	-7.9693	-5.1265	-0.75018	-8.4493	-7.9224	-6.1906	-2.849	-6.7436	-9.5999	-5.6657	-7.7599	-9.8734	-6.8147	-4.2565	-5.6368	-9.6384	-6.9126	-5.4378	-7.9238	-8.9631	-6.0772	-9.5747	-8.0246	-5.0703	-5.6894	-6.47	-5.1064	-5.7111	-8.5724	-3.9844	-7.9393	-6.452	-5.9681	-6.333	-5.3671	-5.6274	-9.1176	-4.3759	-8.6676	-3.4075	-6.9823	-5.328	-6.5874	-4.3375	-5.2212	-6.9467	-5.0221
-8.319	-11.871	-10.914	-8.916	-8.7479	-10.445	-11.632	-7.1873	-14.788	-7.7917	-10.912	-7.7101	-8.3029	-8.3589	-7.6787	-9.0166	-11.374	-9.3527	-9.5524	-11.396	-7.7757	-9.5265	-8.3713	-10.093	-10.293	-8.2691	-12.305	-9.5674	-11.377	-8.9187	-8.2901	-5.798	-14.551	-12.489	-5.8715	-6.7435	-7.5189	-11.702	-11.072	-6.8972	-8.099	-5.8899	-7.6446	-11.61	-12.028	-11.273	-11.012	-6.2075	-7.387	-10.471
-1.1271	-2.3765	-1.8254	-1.9603	0.96773	-3.7752	-0.64728	-2.4306	0.55159	1.8589	-1.7229	-1.7781	-2.2259	0.81866	-0.43409	1.9988	-3.6962	-3.7687	-4.9829	-0.70605	-0.12856	-2.1937	-0.69803	-1.0865	-0.78879	-2.9673	-2.9252	-1.3099	-2.5655	0.027883	0.0088284	-2.969	0.97274	-0.63907	-2.3456	-3.6106	-2.5366	-3.031	-4.6415	-4.3433	0.37384	-0.56053	-1.9188	0.29272	0.52371	0.076919	-2.2825	1.7864	-1.2609	-3.8613
2.788	3.5531	4.3996	4.3124	2.1208	4.3006	4.604	1.0883	7.9303	4.1043	6.1048	3.3902	5.6144	2.2306	7.6534	4.2644	3.2145	5.4486	2.4915	7.3365	7.2943	3.5185	3.7706	3.9625	5.1149	5.3288	0.71227	7.1119	2.1959	8.3694	5.843	2.5502	7.8208	3.6622	3.1543	1.5954	5.8378	6.7752	4.2551	3.6359	5.4469	5.7394	5.2088	7.9822	4.434	4.5763	5.0104	2.1251	3.5546	8.0115
-1.4562	-0.40911	-2.2844	-1.0859	1.0974	-3.8722	-1.7394	-0.88735	-0.81558	-3.0952	-2.015	-0.13457	0.35924	-1.6635	-1.8483	-1.3732	-2.7241	-3.8077	-3.8044	-2.5996	-2.2714	-4.3427	-0.076315	-2.0551	-2.6416	0.44979	-0.61777	-0.35157	-0.99601	-2.5056	0.48082	-0.14557	1.0457	-2.1899	0.19568	-2.6011	-1.3709	-2.9594	-2.1998	-0.45009	-2.139	-0.048781	-1.0009	-2.6311	-0.56951	-1.2553	-2.4364	-2.341	-1.4378	-2.9289
0.79173	1.6353	-2.7794	3.7882	0.87427	2.9076	0.83586	1.8265	-1.5599	0.6613	2.767	0.18682	1.8472	0.61657	3.6077	0.49506	-2.1175	0.44993	1.1168	-0.090437	3.1375	2.1972	0.69491	0.96967	-0.88151	-1.8441	-1.4923	-0.086038	-0.14631	1.6353	4.8465	0.34879	0.20949	0.87085	1.9476	1.7543	-0.49122	0.77015	-1.7393	0.072515	2.9843	-0.66103	-1.2767	3.2612	3.7049	1.5435	0.29883	1.675	-1.031	1.9082
-3.2607	0.0015445	4.6929	-0.7212	4.1545	-3.5845	-1.5902	-4.6118	2.0463	-0.41599	0.26369	0.37577	-1.4267	-2.328	1.5012	-2.0439	0.73355	1.3507	1.7623	-0.554	5.3111	2.5308	-0.72171	0.90802	1.9028	-2.1763	2.4498	-0.93228	5.1679	3.2869	1.7101	-0.81007	4.1688	1.3581	0.51434	1.6661	1.3295	-0.62488	-3.8682	2.4065	-0.17915	1.4761	1.7727	0.45129	-1.5136	-0.32731	-0.15336	-2.2659	3.0964	-0.31317
0.50801	1.3781	4.5168	1.6752	1.1812	3.9807	1.958	3.2523	3.9803	3.4913	0.71941	7.0883	4.2001	5.7197	3.6047	2.636	1.7038	5.1719	2.5468	6.3933	2.1944	2.3045	2.8971	1.0749	-1.7659	0.61909	1.5625	5.3447	1.2019	8.3819	3.8633	4.4668	2.5221	-2.689	2.6434	2.0866	6.8521	2.4217	4.737	4.302	0.32735	1.7166	1.9303	2.5049	4.3079	2.2443	-0.53404	3.5535	4.4774	3.5889
-14.632	-10.844	-15.462	-13.11	-12.078	-16.696	-12.052	-12.652	-14.512	-14.492	-11.894	-11.183	-12.703	-12.587	-15.69	-15.223	-11.895	-14.008	-15.969	-11.163	-16.047	-13.087	-12.401	-14.037	-10.5	-16.666	-13.251	-12.327	-11.526	-11.282	-14.973	-11.627	-11.976	-13.752	-10.649	-10.939	-12.883	-14.249	-13.62	-14.907	-12.405	-12.89	-14.164	-16.833	-13.494	-12.171	-10.969	-9.1834	-12.118	-9.8699
-1.4949	-3.1329	-0.79469	-1.829	-2.5456	-2.6612	-0.74122	-5.9843	-1.4323	-0.60452	-4.2109	-2.5123	-2.9427	-3.773	-1.1447	-2.7625	-5.5482	-0.34326	-2.9653	-2.2293	-3.8408	-1.5411	0.10449	-1.3941	-0.34169	-1.548	-1.7555	-1.0777	-0.00037182	-1.5797	-0.94324	-3.2586	-2.2979	-2.7549	0.82932	-3.0253	2.1728	-1.5086	2.706	1.6709	-2.9021	-0.3034	-1.5211	-0.39898	-0.98871	-2.9707	0.43767	-1.7664	-1.3223	1.6436
0.84205	-5.6077	-5.622	-5.096	-5.119	-4.9467	-5.8965	-3.9543	-4.742	-5.9477	-2.4489	-2.7729	-5.2032	-1.7456	-7.3619	-5.2069	-4.1812	-3.9256	-2.8397	-8.5357	-4.083	-6.468	-5.4282	-2.0716	-3.0276	-6.1032	-6.3718	-5.8475	-5.7258	-6.2145	-3.279	-6.3389	-5.7656	-3.9742	-0.61388	-2.9264	-4.5516	-2.0051	-6.2436	-3.9585	-5.2431	-8.4589	-5.5913	-5.0924	-5.9995	-4.026	-6.7399	-6.0895	-6.0014	-2.6456
-4.5367	-0.65649	-4.7447	-0.65574	-3.29	-2.4788	-1.6373	-0.95688	-2.3981	-0.0081847	-1.2801	-0.8659	-0.85443	-3.329	-6.1262	-3.4887	1.746	-0.79983	-2.1428	-0.75881	-4.7098	0.72854	-1.4736	-4.7269	-2.6983	-2.0428	-2.3619	-5.3673	-3.781	-2.0587	-2.731	-4.5068	-2.9303	-3.3146	-5.4363	-4.0388	-3.0599	-0.40961	-2.0621	0.40969	-3.2898	-0.67378	-3.3301	-2.1998	-3.7841	-4.3975	-1.4175	-2.4979	-2.6423	-2.4234
-6.1549	-4.0541	-5.3535	-6.1059	-4.4018	-1.5692	-3.2094	-2.1712	-3.0182	-2.4557	-7.6923	-3.5994	-6.4635	-0.65377	-1.5397	-0.41086	-5.6284	-3.3835	-3.5327	-2.6946	-6.0314	-1.817	-3.9073	-1.9739	-2.1384	-4.4282	-4.1853	-5.3882	-2.0531	-3.2751	-4.7933	-4.6496	1.6157	-3.0937	-1.6835	-5.5169	-1.4394	-0.1424	-0.77567	-0.63279	-1.4562	-2.3209	-1.6463	-1.7177	-2.0636	-2.2856	-3.8699	-1.9933	-4.7269	-5.8184
0.78229	-1.9638	-4.6723	-3.828	-4.6009	-2.4591	1.4636	-1.8874	-1.3145	-2.6944	-2.3152	0.41761	0.5399	-1.6396	-1.3269	-1.3852	-3.7145	-3.8379	-2.4532	-3.9813	-0.13118	-1.6878	-2.65	-2.0045	-2.7717	0.16035	-0.93485	0.9591	2.2695	2.3822	-3.5793	-2.0885	-1.4068	-1.4677	-3.2954	-3.0932	-0.39302	-1.9658	-2.8607	-3.9587	-3.273	0.51675	0.50447	-0.24742	0.056971	0.15901	-1.1114	-3.1049	-1.531	-0.69841
-11.598	-13.516	-10.633	-15.409	-13.251	-11.549	-14.566	-10.286	-15.164	-12.281	-10.78	-13.728	-14.476	-10.97	-13.965	-12.388	-11.675	-12.912	-16.1	-15.411	-14.632	-11.933	-13.99	-13.862	-12.848	-14.525	-14.514	-12.617	-13.739	-11.321	-14.522	-10.792	-13.134	-12.542	-13.07	-14.504	-15.741	-13.154	-9.9623	-14.98	-14.675	-14.125	-12.367	-14.583	-12.088	-9.3862	-18.137	-15.157	-11.724	-11.01
4.0165	-0.96888	-2.6538	-1.7945	1.5088	0.7308	-0.96726	2.3255	-2.01	2.3621	1.2225	-1.6694	-0.36668	1.2288	-0.026558	-0.32332	4.5289	2.4314	3.4849	1.3154	1.2828	0.23424	2.6131	1.1399	-2.0624	2.0023	1.3827	0.99271	1.1746	-0.0049921	1.3122	1.5775	1.0508	0.96837	3.3094	2.1274	2.236	1.6749	4.6107	3.4384	0.02204	-0.24899	1.1156	-1.2323	-1.2808	2.9616	2.4703	3.6833	2.5888	3.8191
-9.5587	-15.267	-11.085	-10.889	-13.541	-10.234	-10.024	-11.584	-8.6768	-12.137	-10.974	-12.819	-11.416	-8.5163	-9.2427	-12.702	-12.098	-11.369	-14.953	-13.884	-10.979	-10.865	-11.721	-13.716	-10.743	-8.941	-11.026	-14.533	-13.869	-13.567	-11.703	-7.8964	-12.847	-13.305	-10.058	-12.939	-14.324	-15.057	-13.101	-12.099	-10.351	-11.693	-12.556	-14.1	-9.7946	-9.9776	-14.092	-10.708	-11.738	-10.297
-19.873	-21.5	-22.157	-20.617	-18.574	-21.51	-21.983	-21.319	-17.776	-18.802	-22.773	-23.874	-24.027	-20.407	-21.64	-22.465	-19.986	-19.249	-21.286	-18.119	-18.283	-21.318	-21.931	-19.579	-23.1	-22.788	-17.546	-18.186	-22.702	-21.708	-25.476	-22.878	-18.856	-21.183	-18.612	-19.856	-22.281	-21.055	-20.301	-24.159	-20.141	-21.749	-17.993	-21.361	-20.706	-20.256	-21.048	-21.295	-23.364	-20.207
-1.8074	-1.3925	-0.012191	1.9191	-0.3252	-1.138	-1.5366	-0.36678	0.71945	0.68784	-1.2035	-5.0307	-2.9439	-3.168	-0.31379	-1.4027	-2.8035	-2.5517	0.098192	-2.5706	-1.9235	-1.9004	-1.1003	-2.6319	0.17071	1.3712	-0.77311	-0.35004	0.075612	-1.0208	-1.2667	0.041812	0.011256	-2.9238	-2.1836	-0.59189	0.61646	0.74093	-2.4443	-4.3574	-0.23554	-3.8443	-2.1639	-3.4399	-4.9039	-3.8922	-1.0916	-0.54106	-1.1216	-1.8478
-9.9569	-11.147	-11.674	-10.911	-11.067	-11.797	-8.8487	-9.1327	-15.138	-13.283	-11.386	-12.931	-8.4242	-11.073	-14.311	-13.263	-9.375	-8.0584	-12.046	-12.694	-12.967	-10.332	-12.184	-14.085	-13.155	-10.251	-9.1754	-11.789	-11.243	-11.664	-10.272	-12.337	-10.432	-13.247	-13.638	-12.878	-15.003	-9.629	-12.139	-10.563	-6.1788	-17.134	-6.7035	-12.915	-10.253	-14.631	-11.748	-12.257	-14.211	-11.828
-2.5459	-4.3427	-4.6892	-3.8504	-2.9496	-2.9841	-1.77	-1.7431	-3.5129	-4.1418	-4.1866	-5.8657	-4.6768	-1.7251	0.24345	-1.5899	-0.95437	-2.6412	-3.2002	-4.0011	-3.1544	-5.6669	-1.7004	-8.7065	-0.54998	-6.6965	-2.2868	-2.7269	-2.9351	-1.7178	-1.6439	-1.4327	-1.6377	-2.937	-2.9358	-4.0529	-3.2316	-1.9858	-3.1275	-4.5492	-2.7724	-3.3689	-3.1946	-4.1978	-6.3097	-6.9171	-4.1113	-2.9325	-3.1556	-1.7494
0.16937	1.368	-2.6283	-4.7176	0.53068	1.039	-1.2228	2.8301	0.72469	3.5607	1.2029	-0.5398	-0.25774	-1.8094	-1.9743	1.5736	0.5264	0.51901	3.3421	2.1485	2.2418	1.7974	1.5182	-2.2153	-3.3657	-1.3823	1.3741	-1.9807	-1.462	0.10315	-0.59177	1.1463	0.89806	-1.9033	-3.162	-1.6974	1.9197	0.99921	-0.022538	0.58204	-0.96279	0.91594	-1.158	2.0512	-1.7878	1.3503	-2.7814	-2.7518	-2.6824	1.3105
-0.039135	0.16172	1.4019	-0.037882	0.85367	2.6981	1.7808	-2.7635	-0.25462	-0.0077167	-1.5344	-0.46775	-1.1501	0.72593	0.26027	-0.16154	0.36612	1.8229	-0.53397	0.32491	0.14369	0.95831	-2.4294	1.641	-2.3137	1.7739	1.1936	-1.7535	1.7606	-2.2137	0.10071	-2.4375	-2.2619	1.0583	-1.4154	-3.0102	-0.75244	-4.062	-0.96116	-0.47133	1.3055	3.4927	0.068977	0.70644	-0.33709	-1.3037	0.097566	-0.35345	-2.404	0.23953
-11.885	-10.545	-14.167	-14.594	-10.694	-10.302	-10.282	-13.1	-12.132	-16.004	-13.579	-13.82	-8.627	-11.293	-9.3013	-11.543	-11.014	-14.053	-9.8458	-12.131	-11.465	-11.985	-10.886	-14.149	-10.893	-11.67	-12.163	-9.0354	-11.433	-9.4841	-7.4462	-11.818	-12.014	-8.1447	-12.581	-8.1784	-10.274	-12.175	-11.561	-10.044	-10.678	-13.065	-10.794	-11.746	-11.058	-11.044	-14.633	-13.49	-10.987	-11.742
-12.383	-9.981	-15.372	-12.974	-12.454	-14.175	-12.353	-10.285	-11.545	-12.721	-12.296	-10.82	-9.8274	-12.672	-16.382	-14.636	-13.013	-10.636	-13.488	-13.821	-14.695	-13.486	-12.26	-14.246	-11.967	-13.427	-14.651	-15.725	-12.48	-15.179	-14.016	-15.256	-13.016	-13.982	-15.683	-10.832	-13.046	-12.641	-13.935	-10.599	-16.264	-12.355	-11.986	-14.302	-11.21	-14.861	-14.404	-16.175	-12.235	-13.044
2.8742	2.1907	3.4225	1.0234	2.8245	5.6446	1.9634	0.66284	0.34547	5.8894	1.8052	2.1748	3.4392	6.8053	3.8561	2.3008	4.4292	3.3094	3.6997	2.0661	4.53	0.6785	1.5138	5.5879	0.43567	3.1559	2.5966	3.1878	3.605	3.3196	3.304	3.1329	3.4587	2.7548	4.3864	3.4359	3.65	5.3245	2.5677	4.0453	0.53286	2.59	0.314	0.73586	4.0976	2.0817	3.8138	4.4209	3.4913	2.3197
-11.026	-12.391	-15.32	-12.114	-12.224	-14.913	-15.329	-14.185	-13.045	-13.276	-12.242	-12.867	-12.091	-16.409	-13.315	-15.165	-10.668	-13.187	-14.364	-13.005	-10.573	-13.066	-15.141	-11.929	-12.792	-11.425	-10.022	-13.641	-12.871	-10.379	-11.822	-12.028	-11.864	-10.602	-14.537	-11.699	-13.268	-14.356	-14.945	-12.856	-14.902	-15.1	-14.988	-10.194	-12.558	-16	-11.119	-12.153	-13.736	-13.205
-1.0043	-0.25153	-0.85561	-0.64388	2.7129	0.15091	-4.1692	-3.5657	-3.8741	-0.59224	2.134	-4.6332	-1.992	0.32732	-0.42135	-0.96754	0.3496	-0.45383	-1.1862	-3.7961	1.0656	-2.1016	1.3654	-5.2307	-2.5882	-0.8135	0.14994	-1.4688	-0.3241	1.6009	-2.7062	-0.95865	-3.6497	0.13095	-3.2121	0.263	-3.4473	2.3089	-4.1177	-2.2314	-6.2019	-0.92738	-0.90309	-0.88128	-1.1672	0.014595	-2.093	-0.97884	-2.0736	-0.60039
-15.019	-8.2177	-12.056	-14.249	-11.302	-14.231	-14.121	-12.327	-12.255	-13.083	-11.604	-13.266	-11.951	-9.5576	-17.224	-10.779	-11.979	-12.698	-12.783	-14.143	-10.576	-14.188	-12.345	-11.847	-11.932	-12.696	-16.679	-9.9027	-12.773	-14.778	-9.9446	-12.523	-15.15	-10.249	-17.225	-11.638	-13.027	-15.523	-16.607	-13.866	-12.834	-14.163	-11.45	-12.803	-11.596	-12.062	-12.322	-13.028	-10.624	-15.471
1.8897	-0.43196	-2.8755	-0.78554	-1.5597	3.6885	2.3411	1.5422	-0.62961	-0.9262	-0.67192	1.5767	2.4912	0.80724	0.91275	2.3442	1.2597	2.5557	1.0117	-2.7158	-0.8178	1.2768	-1.0264	1.4779	0.08624	1.6788	-1.1169	0.48799	0.95575	0.78596	3.5743	1.2301	3.7431	0.71019	4.3192	3.2254	-0.30668	1.2331	-0.36037	0.17034	-1.4486	0.77382	-1.1891	3.0902	-0.57167	-0.42433	1.9717	1.9103	-0.87452	-1.6333
-1.759	-3.7698	-6.4977	0.36078	-5.1749	-3.4467	-5.4933	-6.4327	-5.6286	-3.1397	-2.2538	-6.4327	-2.6778	-4.3001	-2.7775	-1.2982	-3.2755	-1.5371	-7.0355	-4.5083	-5.127	-6.2892	-2.2482	-3.0164	-1.9873	-5.5378	-3.4712	-3.0445	-5.9036	-3.1937	-2.53	-6.8469	-5.6903	-3.9535	-4.8018	-3.4224	-1.5544	-1.7568	-4.1678	-3.8723	-4.2624	-5.6037	-2.8629	-2.8192	-4.1249	-1.9342	-5.83	-8.9598	-2.7152	-3.599
3.3118	2.6927	0.82437	1.8237	-0.13885	1.322	1.4997	0.54253	1.3264	-0.40774	0.33007	2.5995	2.0091	0.018432	2.231	3.9597	-0.01473	2.3362	2.6232	0.63204	1.9337	0.46752	0.55594	0.25722	1.7269	0.55108	-4.3021	3.6006	0.39329	-0.53637	0.43715	0.082449	2.3667	0.59082	0.39894	0.82953	5.3536	3.0596	0.97713	1.3479	-1.7967	0.74673	2.8838	1.4144	0.39537	3.1379	-0.40519	-1.4594	0.29287	0.66553
-0.75656	2.6367	-1.2712	-1.0266	1.0855	0.036186	0.21535	2.1201	3.2912	1.8055	0.57262	0.53637	1.017	0.044397	1.3844	2.5272	-0.15289	4.4652	2.4917	2.185	-3.4691	1.2157	1.0706	0.58773	1.6255	0.88856	-2.4385	-3.1605	2.8869	3.9478	2.3223	-0.79486	-2.4923	1.7055	-0.19945	0.77204	0.27854	-0.35184	0.83536	0.60214	-0.64948	0.36809	-1.5968	0.89965	-1.8149	-0.47369	-3.199	-0.22713	0.98138	-1.4494
-8.4383	-7.3271	-6.2677	-9.3394	-9.8276	-9.2886	-8.0541	-7.3004	-5.6527	-6.945	-5.5763	-6.87	-8.9264	-8.137	-7.0807	-8.2958	-7.4392	-4.1997	-8.0415	-7.1056	-8.6611	-6.9778	-6.8372	-8.6778	-5.424	-6.7796	-9.4651	-8.5019	-11.123	-8.1053	-8.1083	-8.3414	-8.5352	-7.7274	-9.0172	-9.0774	-6.4859	-4.4325	-7.7036	-8.3836	-5.1351	-6.524	-8.1404	-8.9172	-9.5797	-9.0248	-8.0033	-11.659	-8.0884	-11.013
-1.7319	-4.1443	-0.25276	-4.7505	-2.5989	-4.5046	-2.0107	-4.3078	-2.2855	-1.4778	-1.6617	-1.5937	-0.71351	-3.9248	1.7623	0.20255	-1.8816	-2.986	-1.7233	-1.0032	0.021154	-2.0217	1.0496	-0.83319	-2.297	1.2652	-1.7066	-1.9565	-4.9641	-0.42425	-2.7699	-1.2402	-2.2337	-0.25581	-0.52104	0.20431	-1.7365	1.8285	0.40614	0.69884	-1.3279	-0.19163	-3.0035	-2.5993	-1.5382	-1.8509	0.0055227	-2.4791	-0.72224	-1.3983
2.8734	-3.4649	-2.8609	-2.7597	-5.1663	-2.6351	-2.3576	-1.9368	1.1128	-0.94161	1.9206	-2.314	1.7285	0.35668	-2.7674	-1.7869	-1.4949	-0.22719	-2.6805	0.28814	1.2493	1.7649	-0.1714	-2.7323	-3.4091	-4.8412	-2.66	-1.6663	0.5112	-0.653	-2.2163	0.87132	-1.3201	-1.4908	-2.6243	-1.8736	1.4967	-1.874	-5.2015	-2.591	-2.8046	-1.5189	-2.1461	-2.3662	-2.7032	-0.8937	-2.7737	2.2205	-2.2135	-4.1884
-3.3294	-0.68686	-3.4057	-2.1968	-2.7429	-1.935	-2.6432	0.34639	-2.9256	-1.8443	-3.4515	-0.12982	-2.8903	-3.1621	-4.0911	-4.0178	-0.2563	-0.52859	-1.8751	-0.16606	-5.0545	-3.0877	-3.014	-1.6312	1.0459	-4.5674	-2.269	-1.9789	-4.7591	-1.5551	-5.3071	-3.1445	0.40431	-3.2736	-2.9928	-2.6082	-1.9303	-4.5819	-1.048	-1.9443	-3.1211	-2.3409	-2.1878	-1.1179	-0.46193	-3.4219	-2.4333	-3.7091	-1.4175	-3.1955
-21.689	-20.823	-22.536	-23.649	-22.224	-19.616	-18.728	-20.124	-22.362	-20.389	-22.146	-23.316	-22.643	-24.248	-21.358	-22.508	-21.07	-24.756	-24.203	-20.518	-21.958	-21.6	-20.506	-18.192	-23.142	-19.768	-22.562	-20.509	-21.581	-22.401	-23.86	-21.612	-24.2	-23.032	-22.692	-23.621	-23.799	-23.07	-23.302	-24.133	-20.596	-24.9	-19.653	-20.04	-22.109	-24.088	-21.589	-23.695	-22.603	-18.166
-1.4443	0.076624	0.84694	-3.5659	-1.2925	-3.7341	0.24322	-2.0323	0.33361	-1.1311	0.52568	-3.1755	-1.1141	2.9011	-2.0852	-5.1871	-3.0156	0.37304	-4.0963	-1.4529	-1.6082	2.2362	-0.96557	0.2238	-2.9061	-1.1053	-3.2214	-0.37642	-1.0386	-1.4749	1.3299	-1.8232	0.48051	-0.047857	0.95291	-1.2437	-0.83099	-2.5344	-2.891	-1.8292	-1.0857	0.52993	1.832	-0.83312	-0.85486	-1.0441	-1.642	-3.8953	-2.0104	-2.0077
-2.0365	-4.0849	-2.9924	-2.6878	-3.7537	-3.9291	-2.3056	-2.0482	-2.0278	-4.4054	-3.3259	-4.1063	-2.835	-3.3829	-3.8508	-0.97773	-3.9689	-4.8449	-3.6142	-4.0707	-2.7729	-4.3303	-3.2364	-1.2743	-1.864	-4.7094	-4.0361	-2.211	-3.8477	-5.3299	-1.9536	-5.546	0.20926	-3.6427	-0.86388	-2.979	-4.1079	-3.2688	-1.6259	-3.5575	-2.8276	-6.3108	-2.8052	-5.5	-1.3759	0.34774	-3.8672	-3.522	-0.66554	-2.0438
-22.638	-21.459	-20.395	-22.844	-24.107	-19.862	-22.582	-19.334	-22.491	-22.082	-25.518	-21.951	-23.144	-19.906	-20.159	-20.315	-20.822	-21.812	-22.208	-21.077	-22.219	-24.323	-25.855	-21.967	-23.946	-22.552	-23.145	-22.925	-22.527	-23.646	-23.695	-22.884	-19.81	-22.633	-23.87	-23.534	-26.307	-21.427	-24.962	-22.564	-22.428	-20.286	-22.735	-21.065	-17.169	-23.277	-22.422	-22.303	-21.425	-25.907
-1.7415	2.2542	0.038061	1.7159	-4.7882	-1.4884	-0.44698	-2.4623	-2.1893	-0.42303	-0.2886	2.8871	1.5835	2.0446	-1.8591	-0.22577	-2.7182	-0.4538	-1.5048	-0.10375	2.2517	2.3434	-3.8136	-1.519	-3.1559	-0.65157	0.54132	2.5045	-1.0151	1.6702	0.94734	0.83927	1.5511	-2.3385	0.31654	-4.3404	1.6798	2.0567	2.8652	1.4412	-0.3689	-4.4102	-1.2572	-3.3909	2.4184	-0.01614	1.0178	-2.4056	3.693	0.0038333
0.36046	0.84105	2.6662	0.20115	3.6101	-0.031706	1.7074	1.9457	3.9942	2.6823	0.21424	-0.60262	2.9684	1.8993	-0.23571	2.3307	2.4415	-1.4481	-0.086157	1.7067	1.9909	0.4243	0.062026	0.13683	1.1939	-0.51162	-1.3093	1.337	1.6266	4.7591	1.0401	0.073268	4.9808	1.3168	1.2686	-0.16539	3.4468	0.020095	0.49483	1.099	0.76131	2.7089	-1.5249	3.528	0.90708	1.7556	-0.77675	1.342	1.4967	3.7335
1.3272	-2.7529	-3.3822	-0.26876	-1.3445	-0.93747	-0.016878	-2.5382	-0.41807	-2.8669	-3.5725	0.37468	-3.1801	1.9604	-3.3854	1.1922	-3.0259	1.1022	0.97209	-2.3477	-5.6559	-3.3132	-0.66709	0.097957	-2.6178	1.5576	-0.92804	0.062651	-2.2506	1.3508	-5.7809	-4.5625	-0.15778	-0.30077	1.6405	-4.9842	-2.0622	-6.5959	0.69505	-2.6286	-1.2539	0.47029	0.42539	-2.836	-2.852	-1.6128	-0.49332	-1.4311	-1.7854	-5.122
7.5928	8.7593	6.1108	2.9578	7.0449	9.0549	9.0777	7.6633	5.9744	6.5891	5.8277	5.2514	6.3244	5.4886	5.0114	3.5121	5.3588	5.4003	4.4227	7.9674	8.2496	6.9644	9.0295	9.9089	5.1808	7.1008	8.4665	4.076	7.4408	7.4953	6.3199	8.8794	7.4318	6.9595	4.9834	4.5203	6.3491	5.807	6.979	8.161	6.9101	7.2719	4.835	8.0711	6.024	8.5744	7.8239	7.8524	6.4746	5.8591
-5.2457	-3.1208	-2.996	-8.3673	-2.0054	-2.3268	-1.7588	-7.8779	-2.8551	-2.2103	-4.3891	-1.5957	-3.3203	-2.3285	0.0031946	1.2285	-3.9736	-4.5339	-5.8371	-6.016	-1.4617	-3.8814	-2.3865	-4.1414	-3.9946	-4.9026	-2.8394	-2.9813	-1.6882	-2.8861	-5.0995	-5.1344	-3.9373	-3.5062	-0.85536	-0.68774	-0.87253	-2.3332	-5.2297	-5.6031	-3.0591	-2.8489	-1.4948	-2.3416	-2.462	-6.1819	-5.5882	-2.4402	-0.6536	-4.5322
-1.9987	-4.3345	-1.9274	-4.6508	-6.5474	-3.9436	-3.2755	-3.3733	-5.8451	-6.8717	-3.1139	-3.2682	-4.2315	-1.617	-5.4317	-2.2351	-5.2487	-7.0718	-6.1137	-5.0483	-2.2086	-6.8075	-5.7218	-8.2646	-2.8004	-4.2436	-4.3298	-3.0929	0.9058	-6.782	-2.965	-4.2762	-7.7362	-7.8453	-6.0774	-6.5163	-3.8493	-5.1889	-3.1103	-3.6022	0.42105	-3.3407	-3.2183	-3.236	-4.8432	-5.6027	-0.85468	-1.858	-3.2087	-8.9262
-10.102	-12.036	-8.5616	-8.4691	-4.5309	-9.5512	-14.227	-7.7738	-13.936	-8.9449	-8.6788	-8.5756	-10.916	-7.8276	-12.459	-6.8768	-9.5793	-7.1563	-9.5214	-7.1202	-11.927	-7.9423	-4.967	-9.1948	-7.8557	-8.1311	-8.7603	-12.808	-8.3438	-7.5134	-10.332	-8.4375	-8.4777	-8.391	-9.4603	-11.558	-7.8073	-10.558	-9.7583	-7.4997	-6.392	-6.9302	-8.6413	-9.6554	-7.5565	-10.078	-9.4079	-5.4741	-9.8889	-9.8546
-1.3053	-2.4595	-3.3607	-3.9703	-1.671	-2.1537	0.14602	-0.053761	-0.08506	-2.7315	-1.3486	-0.5349	0.62376	-1.1687	-0.51032	-0.13141	-0.97838	-1.6063	-2.9288	-1.5474	-2.8957	-0.39225	1.7035	2.731	-2.3194	-0.13537	-1.1876	-2.0193	-3.5463	0.33687	-1.258	-1.1422	0.19053	0.63836	-3.5268	-2.0099	-2.1621	-1.7714	-2.4918	-4.3102	-1.6572	-1.9257	1.3942	-3.6063	-2.0782	-3.1394	-1.2446	-4.6635	-0.94712	-3.1711
-14.104	-11.403	-13.327	-11.592	-11.167	-12.754	-14.067	-14.287	-13.777	-13.213	-11.366	-13.325	-14.179	-14.615	-14.439	-11.737	-10.413	-12.234	-9.3132	-13.877	-12.373	-14.204	-12.99	-10.843	-11.922	-12.208	-10.413	-12.714	-14.125	-13.888	-13.246	-12.306	-15.753	-12.567	-10.607	-14.654	-12.744	-17.896	-16.299	-12.431	-12.768	-13.319	-8.7865	-11.569	-15.999	-12.302	-13.499	-12.528	-11.715	-13.226
4.3733	4.2905	7.5268	5.2225	3.9111	4.2639	2.8521	5.3958	4.987	7.1553	4.9987	4.4183	7.926	5.4549	7.2684	1.3174	4.2488	4.3896	2.0555	2.8503	4.481	4.9582	5.9734	5.9753	7.1221	5.1094	8.1402	8.7052	6.7837	3.3614	5.0453	9.3844	5.3434	5.0566	6.3003	7.4723	3.4139	2.2592	4.4236	6.5972	6.3184	5.601	5.6836	7.2041	4.144	6.7979	3.0835	5.7427	5.5931	4.0997
-2.2271	-7.5355	-2.2015	-4.9507	-3.3288	-5.3007	-4.5348	-0.68805	-2.3694	-3.9658	-1.9534	-3.3223	-2.9439	-5.6544	-7.0775	-3.7763	-1.0655	-2.6429	-2.3725	-3.0031	-5.987	-3.7363	-4.0301	-7.7249	-3.2701	-3.8121	-3.1127	-4.5954	-3.2666	-1.1879	-6.5311	-3.8636	-2.5342	-3.0704	-2.7957	-6.4137	-0.15812	-3.6435	-1.9843	-4.3483	-2.5412	-4.2084	-2.3974	-4.1079	-4.3634	-6.2674	-2.837	-2.6163	-3.4248	-2.8406
-15.049	-13.53	-13.985	-11.117	-14.974	-13.51	-14.716	-16.083	-14.636	-14.191	-17.253	-15.629	-11.449	-14.411	-15.568	-9.7632	-13.161	-16.162	-15.874	-15.977	-13.884	-11.851	-12.722	-14.583	-13.721	-14.156	-13.352	-14.639	-17.51	-13.402	-15.232	-13.118	-16.328	-14.018	-12.083	-15.406	-17.306	-15.582	-14.571	-11.695	-14.69	-14.291	-16.792	-15.14	-13.667	-11.695	-15.671	-13.513	-13.417	-11.464
-5.1892	-4.8746	-8.162	-4.9105	-5.4701	-6.3839	-2.6256	-9.4592	-7.9777	-5.6214	-6.9384	-5.9052	-6.8477	-6.6461	-7.9375	-8.4685	-6.5556	-3.3071	-6.2975	-5.7027	-7.1258	-7.9006	-3.9829	-6.6194	-4.1997	-5.4518	-4.3014	-7.6812	-7.7436	-6.6131	-8.116	-6.5222	-4.99	-4.7765	-4.8923	-8.2281	-5.4833	-5.3823	-4.7503	-7.7636	-5.8606	-3.8257	-7.334	-3.2542	-5.1576	-4.478	-5.8958	-6.5812	-3.1278	-5.9958
-5.0598	-2.3793	-5.1134	-6.9133	-3.3971	-1.9958	-3.9826	-4.4517	-3.3686	-4.5016	-2.2949	-3.9056	-4.3558	-3.5537	-2.4044	-5.9341	-4.2399	-10.622	-4.1204	-5.151	-2.4517	-5.3191	-5.6997	-5.8846	-2.484	-1.8704	-5.5554	-5.1704	-3.573	-3.4553	-4.2697	-3.4987	-3.6218	-2.906	-7.4914	-5.648	-3.6187	-6.6948	-4.2496	-3.9558	-2.4297	-6.1484	-3.3363	-3.3695	-8.2503	-2.7519	-6.838	-4.1452	-4.0602	-5.4199
-7.5402	-6.1103	-3.6856	-4.694	-3.6644	-4.999	-6.4146	-4.351	-6.3607	-4.2362	-4.5203	-4.8974	-3.9161	-6.3619	-2.7807	-2.3271	-5.4608	-4.7691	-1.6589	-7.0395	-3.9727	-4.3	-4.7128	-7.4122	-1.5827	-7.2144	-3.7813	-7.2617	-5.7152	-5.8888	-6.3967	-3.2481	-3.6473	-1.232	-10.125	-5.7619	-7.0417	-5.0284	-5.4026	-3.7321	-5.3032	-5.4747	-5.1981	-6.898	-2.9625	-6.0938	-4.4176	-4.0608	-2.8005	-3.936
8.6246	6.406	6.9333	7.5992	6.6955	10.335	5.107	5.4104	8.2777	7.363	9.0134	5.0906	6.7764	8.753	7.5715	6.671	7.2076	5.4856	8.3451	8.9594	3.9676	3.7431	5.7332	7.3641	7.823	4.0297	6.7441	6.4119	5.7212	5.8114	7.9038	4.8189	6.4458	6.9965	7.4659	8.6428	8.0059	9.0892	6.7146	8.6109	8.4849	7.1878	7.4624	4.7272	7.7898	6.2494	7.5679	10.133	7.7472	6.2126
-23.421	-24.724	-22.188	-20.151	-18.096	-19.916	-20.594	-21.339	-18.817	-23.405	-19.95	-22.221	-22.752	-18.85	-22.391	-18.218	-21.054	-22.027	-19.422	-22.026	-22.357	-22.374	-23.164	-23.299	-23.399	-20.022	-19.342	-17.815	-21.844	-20.045	-24.164	-23.674	-19.958	-23.063	-20.132	-21.709	-19.991	-19.969	-21.846	-20.592	-21.128	-20.674	-22.599	-20.047	-20.032	-21.975	-18.7	-20.589	-24.769	-21.252
0.24982	-0.64486	-1.3824	2.8415	2.9388	-0.36051	0.80003	-1.6069	-2.2033	1.5895	1.2821	-2.6762	-1.5075	2.4786	4.5609	-3.2776	-2.0639	0.29808	-1.0407	3.2814	0.49265	-2.7728	-3.9931	0.59406	0.95654	3.431	0.88649	-4.5693	0.89635	3.2074	-2.5155	-0.6996	1.0042	0.88358	-2.3145	1.2802	0.029314	-0.87033	0.67552	-0.10301	2.2301	1.2392	-0.97944	0.038508	1.648	0.37122	-0.75096	1.445	2.0725	-1.7836
-13.976	-11.826	-10.865	-9.6343	-13.094	-9.701	-10.417	-12.279	-8.7247	-6.8583	-12.769	-11.445	-11.317	-11.382	-8.8497	-11.551	-12.306	-13.399	-12.579	-10.166	-11.153	-9.3121	-12.561	-13.57	-14.526	-10.836	-9.4839	-12.592	-11.246	-12.033	-13.696	-12.851	-13.717	-10.937	-11.623	-10.806	-14.006	-12.94	-9.2185	-12.795	-10.665	-11.688	-12.117	-8.3641	-8.1189	-8.785	-10.906	-12.685	-10.419	-11.74
-4.5181	-4.4487	-5.3647	-3.8692	-2.6244	-2.3361	-3.278	-4.1587	-2.488	0.45222	-1.3421	-0.47175	-5.366	-4.4261	-6.4145	-2.9407	-4.0791	-4.3643	-2.0308	-0.34953	1.4831	-2.3194	-0.84298	-4.2373	-2.6868	-1.8477	-0.66935	-2.8412	-2.2226	-2.2511	-2.7875	0.084592	-3.7083	-1.9534	-4.4945	-3.932	-0.51414	-3.8517	-4.2298	-4.0686	-2.7616	-1.9169	-3.2185	-1.7427	-0.71783	-1.6227	-1.3249	-5.5698	-3.1616	-1.6255
-2.8991	-3.3541	-5.0682	-3.8128	-3.4481	-0.83373	-3.3355	-4.0392	-1.6671	-3.9988	-4.3149	-6.1232	-4.1525	-7.1556	-1.8027	-4.1517	-2.9664	-3.8255	1.0727	-6.2443	-2.0724	-1.6878	-2.1714	-4.9516	-2.4649	0.61838	-3.9281	-0.21127	-2.5114	-1.5138	-3.3945	-4.7688	-1.2392	-2.3987	-5.0218	-2.8474	-6.1585	-3.7379	-6.1445	-5.0241	-6.0567	-2.3742	-1.4236	-4.1548	-5.1102	-2.6166	-3.6702	-5.0044	-3.7051	-3.7513
-2.9976	-4.5442	-4.7684	-4.1471	-1.7168	-2.8174	-1.3692	-8.5177	-2.8137	-3.1035	-1.868	-0.78091	-3.6242	-4.9574	-4.2691	-2.055	-5.408	-0.085076	-2.9636	-7.2905	-4.4671	-4.8234	-2.2807	-4.0174	-2.2615	-6.0567	-5.0645	-1.8867	-4.6789	-3.1896	-5.165	-3.6782	-3.8511	-6.4658	-2.9295	-6.3661	-3.772	-2.9981	-2.2317	-0.35323	-5.5246	-1.4131	-2.8431	-2.6561	-1.0677	-2.9178	-5.1978	-1.6667	-3.8264	0.31387
-14.943	-14.734	-15.547	-13.984	-16.934	-15.418	-12.975	-15.946	-15.729	-16.571	-15.473	-17.15	-14.993	-16.611	-15.648	-17.377	-15.553	-10.405	-15.724	-16.332	-17.853	-12.997	-13.924	-15.138	-15.928	-14.579	-16.654	-16.815	-16.011	-13.24	-12.901	-12.098	-12.857	-11.402	-18.49	-12.372	-15.019	-14.299	-13.229	-15.418	-13.011	-15.826	-14.022	-13.639	-13.147	-15.181	-12.619	-14.097	-16.316	-13.798
-5.8834	-3.7334	-9.2122	-6.8884	-10.297	-10.277	-3.718	-10.428	-10.114	-6.0431	-7.6683	-10.654	-8.7288	-8.8306	-6.1425	-8.5604	-7.6524	-8.4989	-6.7077	-5.5463	-6.1138	-5.4545	-10.083	-9.818	-8.3491	-5.8203	-9.3401	-8.2798	-8.2221	-8.855	-3.7662	-8.8183	-7.837	-7.5408	-10.121	-7.6375	-10.464	-5.345	-6.3094	-4.804	-11.562	-9.5161	-4.8514	-6.8455	-6.8402	-7.8087	-9.2135	-6.5188	-8.1661	-4.126
[truncated: 929 more rows]
[truncated: 150 more columns]
