# Supplementary material for: Genetic dissection of main and epistatic effects of QTL based on augmented triple test cross design
Source: PLoS One. 2017 Dec 14;12(12):e0189054. doi: 10.1371/journal.pone.0189054 (PMC5730204; doi:10.1371/journal.pone.0189054)
Supplement: S7 Supporting Information — (ZIP) [file pone.0189054.s007.zip › z2_1950_0.8_10.csv]

-1.5329	-2.6088	-1.8853	-1.9233	-2.1215	-1.9254	-2.0486	-2.0701	-3.8355	-2.5253	-1.827	-2.5746	-3.0561	-2.5574	-2.3211	-2.269	-3.1753	-2.8962	-2.0917	-2.2466	-2.6654	-2.9906	-2.9417	-3.7522	-2.1588	-3.1717	-2.5513	-1.1273	-1.4832	-3.3591	-1.9607	-3.3989	-1.9812	-3.0934	-3.1778	-1.27	-2.3881	-0.82091	-3.7268	-2.4627	-3.7487	-2.7482	-2.8965	-1.6779	-1.757	-2.5872	-1.6666	-2.3972	-2.3461	-3.1386
0.4722	-0.66201	0.012509	0.73887	-0.065045	-0.52379	-0.65034	-0.39168	-0.27903	0.0067335	-0.16549	0.36588	-0.41562	0.23256	0.77908	-1.1562	-0.92624	-1.3566	0.73516	0.12266	0.62823	-0.94343	-0.33595	-0.68339	0.56777	0.32713	-0.85673	-0.5257	0.1642	-0.12062	-0.28183	-0.1584	-0.33361	0.54139	0.17871	-1.3098	-0.70714	0.49324	0.18471	0.75556	0.18964	-0.16662	-0.57198	-0.16231	-0.72343	0.20926	-0.74259	0.8415	-1.3	0.98341
1.2893	2.2002	1.2753	2.2088	1.729	1.4125	1.7623	1.9071	1.8485	1.7927	1.8889	2.7235	2.4281	2.1659	2.7481	2.3999	1.062	2.0987	1.8838	1.7936	2.0785	2.137	2.2935	1.0966	2.3929	0.98525	1.7055	2.4447	2.6132	0.58826	1.0202	1.8972	0.83733	2.8951	1.3844	1.1872	2.2821	2.548	1.9224	2.1128	1.1801	1.9748	1.7682	2.0953	1.4966	1.3877	1.8204	1.1963	2.0659	1.9574
-12.04	-11.188	-11.181	-11.621	-11.135	-11.916	-11.459	-11.766	-12.245	-11.068	-12.348	-10.495	-11.446	-12.526	-11.786	-11.522	-11.112	-11.683	-11.113	-11.431	-11.519	-12.112	-10.936	-10.871	-11.193	-11.934	-12.225	-10.795	-11.671	-10.634	-11.14	-12.347	-11.473	-11.911	-10.828	-11.995	-11.556	-10.942	-11.255	-11.534	-12.704	-11.593	-12.213	-11.737	-10.259	-12.524	-11.899	-11.884	-11.73	-12.792
-21.5	-23.216	-22.557	-21.687	-21.879	-22.44	-22.395	-21.246	-21.402	-21.868	-22.251	-21.897	-22.703	-21.25	-21.701	-21.768	-21.8	-22.849	-22.215	-23.193	-22.371	-22.988	-21.733	-22.935	-22.238	-22.044	-21.903	-21.169	-23.028	-22.479	-22.245	-22.145	-22.249	-21.84	-23.457	-21.872	-21.648	-22.6	-22.709	-22.059	-23.376	-23.39	-21.482	-22.81	-22.001	-21.99	-22.106	-22.492	-22.033	-21.831
-10.731	-11.397	-11.223	-10.371	-11.536	-10.757	-11.74	-11.178	-11.989	-11.857	-10.986	-12.289	-11.292	-11.349	-11.531	-11.165	-11.429	-11.237	-11.019	-11.942	-11.524	-10.738	-12.495	-11.381	-11.817	-12.226	-11.544	-11.536	-9.8547	-11.237	-11.486	-10.709	-11.634	-11.664	-11.384	-10.853	-10.346	-10.963	-12.425	-10.812	-11.232	-11.007	-11.172	-10.789	-10.997	-11.204	-12.049	-11.14	-11.125	-11.199
1.7381	1.4945	2.1116	1.385	1.4063	1.2043	0.65444	0.90763	1.894	1.4483	0.61281	0.99601	1.1978	0.84552	0.9214	0.98876	2.217	2.1871	1.3789	0.88025	2.3693	1.5595	2.1533	0.8203	0.55521	1.6772	0.72969	1.964	1.0474	0.81303	1.6511	0.46064	0.2225	0.81764	1.185	0.81006	0.73362	1.1377	1.101	1.3583	1.3871	2.1006	2.2012	0.95994	0.81253	0.50059	0.87836	1.152	1.04	1.4935
-11.507	-11.967	-12.336	-11.695	-11.025	-10.95	-12.243	-10.796	-12.078	-11.981	-11.064	-11.723	-11.337	-10.638	-10.991	-12.122	-12.358	-12.126	-11.73	-11.711	-11.862	-11.194	-12.398	-12.193	-11.743	-10.549	-11.837	-11.06	-12.172	-11.594	-12.129	-11.961	-12.077	-11.747	-10.843	-11.845	-12.115	-11.709	-12.001	-12.336	-10.835	-11.395	-11.614	-10.802	-12.239	-11.603	-12.777	-11.927	-11.888	-11.378
-13.4	-13.623	-14.498	-12.763	-12.418	-14.28	-12.974	-13.699	-13.478	-14.529	-13.323	-13.198	-12.956	-12.239	-13.212	-13.638	-13.205	-13.569	-13.386	-13.1	-12.899	-12.749	-13.212	-12.51	-13.182	-13.457	-12.958	-13.964	-13.959	-12.473	-14.213	-12.945	-12.859	-13.767	-13.128	-12.349	-12.829	-13.254	-13.836	-14.852	-13.305	-11.939	-12.679	-12.217	-12.869	-13.536	-12.656	-13.726	-12.467	-13.813
-2.4045	-2.475	-2.2649	-1.4625	-3.0873	-2.8534	-1.5328	-2.7862	-2.2432	-2.802	-2.8393	-1.769	-3.5426	-3.1249	-2.048	-2.9433	-2.9114	-2.3282	-4.4075	-2.1696	-2.7585	-2.0023	-3.1404	-2.7093	-2.3826	-2.5052	-0.90396	-2.4543	-2.7748	-2.5208	-2.6306	-2.4015	-2.4979	-3.4698	-2.3432	-2.6854	-2.1808	-2.2612	-2.35	-0.83147	-3.1311	-1.9187	-2.666	-2.5564	-2.7845	-2.6232	-2.5447	-2.0994	-2.9456	-1.7533
-4.5778	-4.7568	-5.4803	-4.4552	-5.0713	-3.3217	-4.6159	-5.3189	-4.7698	-3.4962	-4.8014	-4.7947	-5.8315	-6.0309	-4.2451	-5.0896	-5.0938	-4.9627	-4.196	-5.4055	-4.8082	-5.3551	-4.0373	-5.2959	-5.4055	-5.2626	-5.0184	-4.444	-4.0393	-4.489	-4.4044	-4.8553	-5.8697	-5.5508	-5.0612	-5.2445	-5.0288	-4.4012	-5.2525	-4.421	-4.505	-4.5407	-5.8254	-5.6023	-5.7013	-5.5231	-4.2659	-5.6032	-4.2475	-4.6358
-1.2201	-0.70595	-0.27039	-0.26978	-1.0639	-0.7737	-0.5704	-0.40206	-0.0095152	0.055595	-0.75347	0.12462	0.48432	-0.29191	-0.85817	0.94783	0.42078	-0.080275	-0.17689	-0.14759	-0.83974	-0.034449	1.4073	-0.85989	-1.3021	-0.91488	0.20102	-0.092752	-1.4205	-0.72917	-0.23346	-1.2417	-0.12526	0.34853	-0.28788	1.1421	-0.41677	-0.51132	0.082926	-0.25565	-0.61451	-1.8309	-0.66609	0.044746	-1.1188	-0.38129	-0.94723	0.29394	0.39667	0.56043
-12.292	-12.657	-12.793	-12.878	-12.304	-12.693	-12.559	-13.298	-13.493	-12.107	-13.336	-12.779	-12.536	-13.649	-12.955	-13.271	-13.247	-12.216	-13.915	-12.875	-13.205	-13.599	-12.949	-12.455	-12.546	-13.287	-12.216	-12.696	-13.267	-12.005	-13.216	-11.509	-11.391	-13.107	-12.836	-12.291	-13.314	-12.251	-12.832	-13.25	-12.395	-12.849	-13.883	-13.495	-12.235	-12.483	-13.082	-12.975	-14.173	-12.265
1.6002	1.108	2.5874	0.9238	0.69917	0.46059	1.9214	0.37251	2.0411	1.8395	0.58838	0.95309	1.13	0.49262	1.8506	0.17864	0.31217	2.28	0.13133	-0.088808	1.4558	0.91509	1.4643	-0.1039	2.3958	1.8044	1.4364	0.99206	0.98263	0.89822	1.1247	1.7947	1.7889	0.78873	1.1278	-0.18092	1.0759	1.4615	1.2419	0.38855	1.5926	0.75027	1.1626	1.6789	1.7044	0.020618	0.40293	2.0387	0.23806	1.9204
3.0648	3.7372	3.3681	4.8511	4.6164	5.5589	5.4663	3.6673	3.8263	3.5973	3.9732	4.8997	3.5291	3.849	4.5128	4.6445	5.0428	5.1144	4.3888	3.493	4.7833	3.9998	4.5911	4.7275	4.6586	3.4412	5.6938	3.7872	3.3806	5.8445	4.9943	3.8963	4.9721	3.5279	4.2182	4.9958	4.4092	4.0553	4.6223	5.2079	4.3213	5.1007	3.0745	4.4226	4.3125	4.3653	5.361	4.1412	4.6316	4.122
0.6701	-0.086121	0.98188	0.62793	-0.73899	0.51417	-0.71415	1.3238	-0.027247	0.67316	0.42862	1.3537	0.23995	0.079226	-0.64187	0.47249	0.76138	0.5579	0.32595	1.6254	0.74305	0.99388	0.77803	0.26682	-0.42804	0.60925	1.0383	0.88121	0.86184	0.73515	1.3034	0.32417	0.050368	0.12394	0.22945	-0.11534	-0.34507	-0.094443	-0.12445	0.33964	0.3176	1.3146	1.2439	0.57888	-0.24403	0.89554	0.12384	-0.078983	-0.0092139	1.1302
4.292	4.9954	4.4496	3.8842	4.696	5.1072	4.0759	3.802	5.2379	5.1328	4.259	5.1144	4.4934	4.6552	4.0004	3.5568	4.0755	4.7905	5.3563	4.4681	3.7085	5.7111	4.4382	4.3806	4.9827	3.2576	3.8846	5.0404	4.2	4.0407	4.4421	4.5202	4.6004	3.8795	3.5322	4.5471	5.5526	4.5375	4.6855	3.7268	4.141	4.4083	3.9783	3.5581	3.8892	3.47	3.9126	3.5399	4.2992	4.5007
-11.884	-10.517	-12.245	-12.227	-11.643	-13.395	-11.116	-11.001	-11.071	-10.368	-12.204	-11.736	-11.314	-12.544	-10.822	-10.959	-12.071	-12.565	-12.328	-11.273	-11.396	-12.545	-10.995	-12.179	-12.504	-12.037	-12.147	-11.785	-11.562	-11.453	-11.656	-11.4	-11.426	-12.186	-11.342	-10.852	-10.845	-11.565	-11.452	-12.629	-10.303	-10.989	-11.554	-11.908	-12.104	-12.28	-9.8502	-10.272	-12.278	-12.061
1.817	2.0661	1.4397	2.1556	2.3846	1.0027	0.96584	0.15469	1.5209	1.2053	2.0979	1.8753	0.37071	1.8485	1.3979	2.7239	0.83928	1.3101	1.1501	2.8812	0.14422	2.146	2.5799	0.98255	1.6462	1.4404	0.59591	2.0693	2.0954	1.1125	1.3969	2.4001	1.7019	2.2956	1.2517	1.6326	2.3905	2.4594	1.8671	1.6804	1.2174	2.1404	1.3712	0.9362	1.1607	1.9299	2.2506	1.5889	2.3767	0.87322
6.9131	4.9264	6.421	6.1026	6.5206	5.0411	5.4181	5.3399	6.1331	4.8475	5.2515	5.5411	6.5236	4.7567	5.2433	5.5579	6.3983	5.303	5.9185	5.2436	5.857	5.9259	7.3424	3.8845	5.2753	5.5897	5.0477	4.3184	4.7411	4.8128	6.0291	6.6858	5.1718	6.3757	5.6946	5.8393	6.2662	5.9467	6.2481	5.4756	6.4301	5.464	4.6963	6.1305	4.8697	5.6496	6.0365	4.8112	6.3102	6.1688
5.9064	7.938	7.3356	7.404	6.775	6.1356	6.192	6.7233	6.0491	6.8407	7.1904	6.3053	6.1873	7.1997	6.4129	6.2153	7.8809	6.7061	7.4848	6.9441	6.6523	8.3804	7.3615	6.3089	7.2712	6.6863	6.8281	6.5981	6.8918	6.8551	7.3004	7.1388	6.8304	6.6711	6.3841	6.7221	8.0974	7.541	6.5854	7.2111	6.7587	7.5618	7.1632	7.3001	7.4957	7.3684	6.3853	6.7431	6.3088	6.713
-11.013	-11.091	-11.128	-9.6093	-11.152	-10.874	-10.736	-10.211	-10.909	-11.651	-10.673	-10.265	-10.297	-11.263	-9.7631	-10.625	-10.378	-11.176	-12.093	-11.178	-11.035	-10.428	-9.7779	-10.506	-11.58	-9.8855	-11.162	-11.856	-11.122	-10.735	-10.334	-10.396	-11.047	-10.827	-10.469	-10.87	-11.017	-10.869	-10.767	-11.612	-10.137	-10.424	-10.535	-11.545	-10.441	-11.156	-10.187	-10.252	-11.073	-10.177
0.67485	-1.5098	-0.67489	-1.0095	-0.19546	-0.66782	-0.18683	-0.60963	-0.64741	-0.026843	-0.31569	-0.85204	-0.76771	-0.35798	-0.62874	-0.053903	-0.22033	-0.9619	-0.69595	-0.62282	-2.3509	-0.33085	-1.8079	-1.0322	-1.3824	-0.27447	-1.1638	-0.77619	-0.60327	-0.7187	-0.15151	-0.27866	-0.18368	-2.0136	0.048966	0.026214	-0.51577	-0.31998	-0.57453	0.47526	-0.92307	-2.2992	-0.86586	0.0069113	-0.10068	-0.034123	-1.5502	0.55703	-1.0926	-1.3045
-0.4629	-1.4709	-0.81638	0.86414	-0.2241	0.85418	0.30939	-0.42384	0.098627	-0.0894	-0.26635	0.078046	-0.68242	-0.18899	-1.0688	0.20865	-1.269	0.41408	-0.86907	0.082045	0.64522	-1.1473	-0.47082	-0.20816	0.55219	-1.1383	-1.2241	-1.4461	0.093445	0.79359	1.0542	-1.1841	-0.34757	0.68676	0.24069	-0.34526	0.26208	-0.46457	-0.4024	0.074603	-1.2059	-0.070986	-0.18348	-0.68834	0.37956	-0.57036	-0.47874	0.55456	0.58556	0.14617
-8.9702	-10.663	-10.706	-11.174	-10.019	-8.9153	-10.054	-10.027	-9.9839	-9.4989	-9.8273	-9.8158	-11.371	-10.059	-10.464	-10.082	-11.45	-11.211	-9.7375	-11.697	-10.96	-10.035	-10.396	-10.85	-9.4363	-9.7079	-10.245	-9.6546	-10.783	-10.739	-9.1718	-10.598	-11.027	-9.3529	-10.419	-10.243	-9.9626	-9.2734	-9.8482	-9.2818	-9.4346	-9.4374	-10.364	-10.095	-10.367	-10.504	-10.02	-10.61	-9.4838	-9.6598
4.3754	3.0442	2.8955	2.7882	3.5898	3.3668	3.4426	3.947	2.8013	4.137	3.1209	3.4688	4.0406	3.1637	2.9674	2.0871	3.134	3.1498	2.6539	2.2197	2.9213	1.5384	2.2285	4.144	1.9412	3.0324	2.5795	3.0407	2.1077	3.0803	3.7314	2.1602	2.6631	3.1393	3.5264	3.3439	1.9702	3.5732	3.9658	3.3963	3.3206	4.0926	3.7858	2.5467	3.1194	2.5377	2.3746	3.5396	4.1181	2.1283
8.5303	9.1991	9.0882	8.1278	9.223	9.3437	8.6772	9.3973	7.5767	8.2298	8.6248	9.4883	8.0204	7.612	7.3371	8.2256	7.6407	8.9013	8.5373	9.3949	8.6882	9.5261	9.1132	9.3175	8.0482	8.0738	8.0748	9.3501	9.3071	7.8416	8.9339	7.9489	8.3776	9.4971	8.8374	7.8664	10.784	7.4974	7.4681	7.9059	8.7597	8.0797	8.2255	8.2295	9.2818	9.5221	8.0403	7.1745	8.692	8.3107
-9.7405	-10.238	-11.131	-10.205	-9.76	-10.594	-11.054	-11.283	-9.8005	-10.208	-10.632	-10.152	-9.8221	-10.682	-12.441	-10.014	-10.592	-9.7072	-10.761	-9.3824	-11.396	-9.448	-10.354	-10.03	-10.042	-9.9281	-11.147	-9.9215	-10.351	-9.5542	-10.8	-10.744	-10.797	-9.8691	-10.68	-10.685	-10.123	-9.9858	-10.553	-10.097	-10.626	-9.5041	-9.7374	-9.6541	-10.131	-9.8351	-10.199	-10.557	-9.942	-10.36
-18.946	-20.473	-20.377	-20.642	-22.016	-20.935	-20.523	-21.318	-20.47	-20.248	-20.797	-21.611	-20.151	-21	-20.654	-21.697	-20.855	-19.86	-21.337	-20.518	-20.991	-20.873	-19.892	-21.015	-20.829	-20.174	-18.701	-21.061	-20.41	-21.276	-20.141	-21.695	-20.617	-21.474	-21.612	-20.799	-21.062	-20.326	-21.528	-20.184	-20.353	-21.53	-19.825	-20.912	-20.88	-21.108	-21.113	-21.265	-20.908	-20.613
1.4597	1.0559	2.0809	0.8586	1.1499	0.75525	1.1266	2.4477	1.7196	1.0724	0.96903	2.7845	1.5069	1.9801	0.40622	1.212	2.7222	2.1579	2.7757	1.5888	1.4654	1.48	1.609	1.4695	1.6702	2.0285	2.6361	2.2037	1.4178	1.4157	2.8773	2.1805	1.453	2.1414	1.7471	2.1974	2.3243	2.699	1.6814	2.3092	0.87012	1.0714	1.9777	2.0993	2.9243	2.2094	2.5427	2.2811	1.3428	2.3701
-0.15839	-0.84355	-1.5141	-1.0004	-0.14	-0.13895	-0.56023	0.0999	-0.20082	-0.97924	-1.8667	0.36534	0.57869	0.27791	-0.47229	-0.27759	-1.3911	-1.3658	-0.78601	0.91858	0.39413	-0.6903	0.96138	0.5982	-0.12291	1.0199	-0.8928	1.2675	0.3888	0.13851	0.90277	0.16808	-1.3157	0.75305	-0.66198	-0.52909	-0.63952	-0.82411	0.49618	0.5807	0.77477	0.082199	-0.9195	0.12444	-0.070585	0.089352	0.6395	0.45727	0.12639	1.2148
-8.8582	-8.7504	-8.2916	-10.018	-9.4717	-8.884	-9.5001	-8.2249	-8.4175	-10.548	-8.0185	-9.8458	-11.052	-9.7709	-9.3536	-8.3595	-9.5313	-9.7842	-9.2577	-8.602	-9.6485	-8.0453	-9.5263	-9.2394	-8.9912	-9.1005	-9.0467	-9.7485	-8.7181	-9.6172	-8.8324	-8.5018	-9.1865	-7.64	-9.6676	-8.4319	-8.1061	-9.6482	-8.0908	-9.3905	-9.0104	-10.357	-9.3152	-9.5551	-8.4432	-8.9555	-9.8792	-8.7854	-10.053	-9.1742
-4.1131	-3.7167	-4.6854	-3.6819	-3.2593	-3.1219	-4.5702	-3.9709	-3.9183	-4.2836	-4.0585	-3.5934	-4.1444	-4.3661	-4.5915	-3.9964	-3.9284	-2.7504	-2.8205	-3.945	-2.4608	-4.7823	-3.7852	-3.2837	-3.0088	-4.4923	-3.6931	-3.4856	-4.3421	-4.2923	-3.2044	-4.6572	-4.21	-4.2127	-4.2762	-4.0755	-3.5653	-4.0283	-3.3132	-3.5618	-3.8432	-5.0986	-3.4605	-4.3725	-3.7139	-3.847	-4.4577	-3.7272	-3.8412	-3.5971
-13.299	-13.004	-12.715	-13.091	-12.431	-13.641	-11.762	-12.877	-12.966	-13.157	-13.006	-12.321	-13.269	-11.814	-12.604	-13.862	-13.055	-12.643	-13.127	-13.132	-13.024	-13.049	-12.346	-11.888	-12.711	-12.355	-12.479	-13.4	-11.57	-13.048	-13.677	-13.373	-13.903	-13.131	-12.594	-12.94	-11.862	-12.168	-12.806	-14.239	-11.95	-11.877	-13.89	-12.871	-12.869	-13.367	-12.517	-13.98	-12.085	-12.771
-21.883	-23.322	-21.963	-22.11	-22.54	-22.254	-23.758	-21.807	-22.371	-22.829	-21.871	-21.942	-22.389	-22.56	-21.728	-21.738	-21.251	-22.998	-20.527	-22.754	-23.396	-21.729	-23.32	-22.5	-22.681	-22.162	-22.256	-22.056	-21.248	-22.612	-23.328	-22.777	-22.31	-22.883	-22.26	-22.003	-21.38	-21.311	-22.032	-20.946	-22.298	-21.691	-22.219	-22.174	-22.278	-23.774	-21.824	-22.942	-21.99	-21.759
1.8665	0.73467	2.3264	1.0225	0.70983	2.6035	0.93019	1.4537	0.94168	2.2001	1.0306	0.9942	1.0115	2.0912	0.46757	1.2215	1.5461	2.0758	0.63844	1.6325	1.5459	2.5617	1.1644	2.0413	1.3706	2.1278	1.311	0.21479	1.9259	1.5273	2.327	1.6758	2.1156	0.91686	2.321	1.6542	2.1178	1.8993	1.7938	1.8615	1.1522	1.6402	1.7981	2.8958	1.4273	1.335	1.196	1.5507	1.7955	1.043
-5.1743	-6.15	-5.7495	-5.8739	-5.6629	-4.9293	-4.9225	-5.5919	-7.0684	-5.9551	-4.8488	-4.2966	-5.6513	-5.9788	-4.428	-5.3141	-5.8041	-5.4914	-5.982	-4.3725	-4.5555	-5.8522	-5.7571	-6.3241	-5.5254	-5.02	-6.1214	-5.8151	-6.9897	-6.5236	-4.7992	-6.4425	-5.4543	-5.4466	-5.9661	-4.9471	-6.0267	-5.2118	-5.3368	-6.7527	-5.7939	-6.3756	-5.4388	-6.2705	-4.8659	-5.0006	-6.3083	-5.8035	-5.5489	-6.083
-1.0242	-0.94481	-2.1209	-1.0721	-1.2717	-1.8143	-2.2775	-0.16035	-1.1528	-2.1337	-1.1897	-1.7735	-0.44157	-1.2518	-1.5156	-1.7639	-1.4724	-2.1508	-1.3863	-1.8611	-1.4688	-0.75601	-1.3756	-1.2942	-0.90495	-0.69218	-1.0155	-1.0447	-0.2011	-1.4304	-2.0854	-0.71601	-2.1742	-0.7092	-1.6986	-1.1779	-1.5559	-1.0262	-0.83079	-0.6334	-1.4022	-1.0877	-0.78529	-0.50851	-2.0542	-0.77383	-2.2351	-0.43384	-0.76913	-1.0667
8.3148	7.875	8.5179	9.164	8.8264	8.652	6.9147	6.9411	7.9723	7.535	8.0589	8.2182	7.8061	7.8058	7.9967	8.193	8.2756	7.5837	7.4803	8.6985	7.2819	8.1974	7.4007	8.4412	7.2223	7.5258	7.9188	7.8648	7.7573	6.3901	7.4404	8.1966	8.6057	7.3594	7.8878	8.3012	6.9338	7.5168	8.0219	7.7446	8.5067	7.5908	9.1087	7.7635	7.8066	7.7322	7.9874	8.3687	7.7428	7.5555
-4.8741	-4.126	-4.0707	-3.7954	-3.7356	-3.1067	-3.6814	-4.0988	-4.219	-4.4316	-3.6317	-2.3264	-4.3056	-4.5303	-3.7699	-4.3915	-2.9282	-4.1729	-4.0782	-3.2405	-3.4439	-4.5711	-3.7175	-3.946	-4.187	-3.6089	-4.5771	-3.7814	-3.6044	-3.7387	-3.8453	-3.0204	-2.9567	-3.4945	-4.7352	-3.298	-3.3336	-3.985	-4.0456	-2.9405	-5.0968	-3.7319	-3.2647	-5.0167	-4.2514	-3.852	-4.6746	-3.8025	-3.4358	-4.3173
-3.4662	-2.8019	-2.4264	-2.6727	-2.7646	-3.9497	-3.976	-3.2514	-3.6415	-4.0562	-3.7491	-3.5092	-3.9039	-2.9808	-4.0101	-4.354	-4.2159	-3.9703	-4.6576	-4.1657	-3.6225	-3.861	-3.814	-3.6312	-3.1645	-3.8179	-4.3486	-3.7827	-3.7862	-2.6079	-4.5055	-4.7173	-4.1961	-4.1064	-4.7246	-4.2697	-4.2859	-2.2536	-2.7001	-3.8153	-3.5468	-4.1949	-3.5511	-2.5252	-3.9633	-3.7058	-4.4561	-3.2004	-3.4748	-3.0124
0.38737	-0.44944	0.41111	1.1619	-0.099843	0.071865	0.35674	0.50087	0.40821	0.23218	1.1538	-0.53869	0.59704	-0.2316	0.47176	0.064924	0.15458	-0.24968	0.094155	0.53127	0.41552	0.29211	0.41133	0.062281	0.52027	-0.069131	0.11656	-0.4829	0.73177	-0.35493	-0.088557	0.69056	-0.89055	0.11889	0.37057	-0.16876	0.45858	0.54263	0.06586	-0.10509	0.04444	0.11103	-0.12916	0.40579	1.451	0.57423	-0.013243	-0.39153	-0.16745	-0.57913
-2.4678	-3.6749	-2.5537	-3.1446	-3.7474	-4.0792	-3.958	-2.7714	-3.3893	-3.9817	-3.8557	-3.2467	-3.534	-3.3147	-3.8658	-3.8507	-3.1237	-3.5235	-4.5705	-4.5099	-3.9739	-2.8812	-3.2396	-4.4792	-4.9095	-3.8773	-4.0475	-3.6865	-2.9736	-4.1619	-2.2731	-3.6891	-3.7091	-4.2952	-3.0956	-3.1238	-4.5393	-3.3609	-4.23	-5.6088	-3.9336	-3.2813	-4.3944	-3.1265	-4.1583	-4.1272	-2.4045	-4.6256	-4.6828	-3.9779
-3.7123	-4.2359	-3.2517	-2.8945	-4.4296	-4.543	-3.9407	-4.8051	-2.43	-3.4922	-3.7989	-4.7471	-4.076	-3.5169	-4.8143	-3.4478	-4.4696	-4.8623	-4.7734	-3.5219	-3.9378	-3.9456	-3.9535	-4.4124	-4.1191	-4.0484	-3.8301	-3.5273	-3.3628	-3.7848	-3.8082	-5.6155	-3.6783	-4.7473	-4.6802	-4.4847	-4.5359	-4.2608	-3.4444	-4.8887	-3.2371	-4.7493	-4.0659	-3.8277	-3.8942	-5.4814	-4.2624	-4.549	-3.6659	-4.538
-9.603	-8.7604	-9.3433	-8.644	-9.0943	-7.9258	-8.455	-9.3385	-8.854	-8.4718	-9.2188	-8.942	-7.576	-9.5111	-8.6904	-8.0091	-8.9922	-9.4895	-8.935	-8.8225	-8.7604	-9.7038	-8.4252	-9.5482	-9.2397	-8.9163	-8.974	-8.5917	-8.4103	-9.8336	-9.4205	-8.5634	-8.1584	-9.397	-9.8433	-9.0046	-9.783	-8.7426	-8.8298	-9.335	-9.1256	-9.28	-9.8938	-7.9545	-7.5296	-8.8043	-9.5733	-9.2635	-8.911	-8.3988
7.1267	8.1381	7.6912	8.1558	8.8086	8.0151	8.0528	8.4695	8.1215	7.3237	8.9001	7.9876	8.162	7.6031	8.1784	7.6188	7.2192	8.8794	10.517	8.0086	7.1358	7.6507	8.2097	8.2469	8.2912	9.0753	7.9044	8.0091	8.8567	7.7557	6.8857	8.0023	7.6304	7.6236	8.9525	8.7133	7.1796	7.3384	7.3323	7.5914	8.0526	7.7736	8.3353	7.71	8.0001	8.0259	8.2786	6.754	7.7077	8.0673
-0.89774	-2.1038	-1.9688	-1.8745	-3.5605	-2.4493	-2.4757	-3.2649	-2.0729	-1.6405	-1.8243	-0.63958	-1.5918	-2.2058	-2.5944	-1.5059	-2.1462	-2.1651	-1.4525	-1.0965	-1.3903	-3.367	-1.9274	-1.3417	-1.0555	-1.3396	-0.24292	-1.0019	-2.976	-1.4881	-2.6407	-1.8158	-1.5934	-1.0866	-2.6365	-2.9621	-2.1498	-2.4952	-1.0639	-1.5142	-1.629	-2.4754	-1.8488	-2.0983	-1.6495	-2.3955	-1.3832	-2.668	-2.834	-1.3408
-11.096	-11.517	-11.132	-10.341	-9.8775	-10.569	-10.297	-10.842	-9.8198	-12.185	-10.527	-10.372	-10.658	-10.407	-10.591	-10.949	-11.477	-10.018	-11.505	-10.125	-10.936	-10.368	-10.697	-11.918	-10.992	-11.635	-10.239	-11.987	-10.969	-10.806	-11.677	-12.216	-10.576	-10.021	-11.311	-11.442	-11.151	-10.109	-10.155	-10.102	-10.646	-11.283	-10.564	-11.026	-10.04	-11.622	-11.589	-10.102	-10.968	-11.296
-13.476	-10.904	-12.705	-13.703	-12.56	-12.929	-11.845	-13.07	-13.536	-12.299	-13.274	-12.138	-13.252	-13.246	-12.432	-11.407	-11.48	-12.53	-12.372	-13.082	-12.017	-13.225	-12.868	-13.161	-12.428	-13.514	-13.69	-12.493	-13.029	-12.333	-12.427	-12.358	-13.661	-11.502	-12.393	-12.643	-12.855	-13.847	-11.795	-13.18	-13.219	-11.525	-12.142	-14.042	-12.712	-12.343	-12.331	-13.25	-12.285	-13.209
-13.181	-14.316	-13.805	-14.413	-14.619	-14.371	-14.004	-13.903	-13.729	-14.1	-13.663	-14.148	-15.148	-14.63	-14.182	-13.564	-14.4	-14.782	-14.211	-13.673	-13.738	-14.238	-13.77	-15.333	-14.069	-13.283	-14.661	-14.225	-13.963	-13.495	-14.087	-13.785	-13.402	-13.634	-13.334	-13.583	-14.283	-14.513	-14.601	-13.613	-14.188	-14.458	-14.425	-13.758	-13.885	-13.621	-13.899	-13.521	-13.476	-13.974
8.7805	9.4919	7.9829	9.2892	8.9685	9.8453	9.084	8.4034	8.1679	9.0025	8.3782	8.0711	8.2471	8.2284	9.1652	8.4659	7.8748	8.4111	8.8733	8.7704	8.9509	8.3447	8.1334	7.8318	8.1197	8.4866	10.018	7.6823	9.7187	7.7249	7.9482	8.3911	8.2897	8.1534	7.4156	8.8334	9.3655	8.5013	8.2933	8.0468	8.0364	8.0142	9.2061	9.0943	8.083	9.1068	9.215	8.8907	9.6595	9.2075
-0.70547	-0.10019	-0.92966	-0.77214	-1.3401	-0.59401	-1.6276	-0.32384	-1.1512	-1.9261	-1.8333	-1.5588	0.31764	-1.0249	-1.4999	-0.99801	-1.0116	-1.3789	-0.49075	-1.2292	-1.3455	-1.0477	-1.3013	-1.0495	-0.69485	-0.84899	-1.0614	-1.3117	-1.8379	-1.3001	-1.0564	-1.894	-1.482	-1.2123	-0.76032	-1.8533	-0.67694	-0.36482	-1.1552	-0.03726	-0.51648	-2.2164	-1.8867	-0.70424	-0.70566	-0.83949	-2.2668	-1.7229	-1.0617	-0.93238
-1.229	-1.3486	-0.88737	-1.2101	-1.0532	-0.59635	-2.5647	-1.1715	-1.2364	-0.10943	-1.4121	-1.0064	-1.8855	-1.0308	-1.9157	-1.7314	-1.6659	-1.3008	-1.6041	-1.9695	-0.91732	-1.5361	-0.70071	-2.2898	-2.2646	-2.1401	-0.45987	-1.5187	-1.669	-1.3758	-1.1336	-1.4514	-0.90604	-1.7849	-1.2061	-1.236	-1.4248	-1.0984	-1.2061	-1.3933	-3.8945	-1.0654	-2.3024	0.13022	-1.2313	-1.2161	-0.63629	-0.89155	-0.8649	-2.1148
7.5754	8.1757	7.5539	7.8249	7.7918	7.6663	7.5485	8.7153	7.3312	7.3547	8.4044	8.2207	7.4264	8.2514	8.4766	8.6845	8.6199	7.9861	8.6999	8.0205	7.7462	7.3587	8.2429	8.6807	7.1016	9.1237	6.8519	8.3361	8.1761	7.3982	8.0515	8.948	7.6854	6.8706	7.5888	7.9788	7.5567	9.2904	8.5212	7.2288	6.8384	7.9583	7.4698	8.44	7.4767	8.1705	7.473	7.8251	8.1646	7.7088
-4.4511	-1.9452	-2.1347	-1.8226	-3.3198	-3.4244	-3.9081	-2.8338	-3.0212	-2.5764	-4.2984	-4.2966	-3.4381	-3.0672	-3.1248	-3.5831	-4.2634	-2.7362	-3.1643	-3.1529	-3.5877	-2.751	-2.7559	-4.5096	-3.143	-3.2132	-3.1033	-2.7987	-1.87	-3.5869	-2.577	-3.4528	-3.3801	-2.2159	-1.6092	-2.8286	-1.995	-3.052	-3.2506	-2.89	-3.7523	-4.308	-3.738	-2.9086	-2.4411	-3.3266	-3.6583	-2.8228	-3.1361	-3.5548
0.25428	-0.056974	2.1	1.3459	1.5215	1.5312	1.2026	1.1822	0.79591	1.6939	1.9895	1.9706	1.0961	2.381	1.1878	2.8991	1.2704	0.73233	1.2627	2.4413	1.5252	2.3613	1.8194	1.7031	2.2179	1.7441	2.2907	1.9691	3.1376	1.9419	3.0829	1.1042	1.5428	0.93812	1.5047	2.6193	2.0704	2.4329	0.28072	1.113	1.3447	1.5492	2.1565	2.0694	1.8164	1.3981	1.4035	1.3221	2.6322	2.4874
-2.6497	-3.1726	-2.3661	-1.7842	-2.9569	-3.0586	-3.8018	-2.3213	-3.1332	-2.2127	-4.0161	-3.1395	-1.8865	-3.2321	-2.7573	-2.9128	-3.093	-4.0146	-3.8513	-3.2346	-3.7506	-3.7206	-2.964	-3.4528	-3.4239	-3.8457	-3.17	-2.6735	-2.5841	-2.9077	-2.9998	-2.2449	-3.1665	-3.3276	-2.6208	-2.7834	-3.3141	-2.7	-3.4592	-1.8068	-3.2528	-3.2	-3.6077	-3.0128	-3.536	-3.5846	-2.9465	-3.8237	-4.3188	-3.3737
-1.4531	-1.703	-1.5598	-2.328	-1.3006	-0.61248	-1.6851	-0.88359	-0.54849	-1.7855	-1.1243	-1.3382	-1.8613	-1.8899	-1.6356	-2.0771	-1.1871	-1.2476	-0.30346	-0.87671	-1.5401	-1.5022	-1.2647	-1.1404	-0.76957	-2.0762	-1.0526	-1.7964	-2.0809	-2.2732	-1.3851	-1.3291	-2.7712	-1.3589	-1.0371	0.021611	-0.81949	-0.64689	-0.44869	-2.4313	-1.7019	-2.7831	-1.4874	-1.1417	-1.5257	-1.9834	-1.587	-1.7876	-1.0556	-1.7719
-3.5173	-4.5403	-4.1356	-2.5764	-3.5361	-5.2231	-2.5607	-4.6988	-2.3854	-2.9194	-3.9081	-3.1909	-4.7426	-4.1107	-3.1213	-3.6359	-3.3781	-3.569	-3.4316	-4.1453	-2.7221	-4.0644	-3.1853	-3.6537	-4.4317	-3.7678	-4.0075	-3.6328	-3.6844	-4.3128	-3.6957	-2.9275	-3.2876	-3.6916	-3.487	-3.9141	-3.9346	-5.0702	-4.7397	-3.9072	-2.6326	-5.1248	-3.4333	-4.0099	-2.9704	-3.0371	-3.5697	-3.0979	-4.3006	-4.6742
0.41401	-0.30763	0.56003	-0.19947	0.99948	-0.078468	-0.30762	0.92057	0.66165	-0.11002	0.64066	-0.044371	-0.28624	0.35494	0.81072	0.13972	-0.1501	1.044	0.59219	0.50379	1.1447	0.68518	1.0273	-0.17653	1.3705	0.72079	-0.92159	0.055756	1.3432	0.77244	0.22814	-0.16873	-0.30868	0.66433	-0.079689	1.0321	0.2564	-0.051663	0.90501	0.070541	0.079134	-0.0027373	0.25433	-0.59321	0.15276	1.2904	0.30375	0.15844	0.89291	0.13022
-11.144	-10.722	-9.6971	-11.019	-10.773	-10.332	-10.262	-9.7713	-9.7507	-9.3727	-9.1793	-10.071	-9.7367	-11.451	-9.2721	-9.0615	-10.481	-10.492	-9.8452	-9.9119	-10.919	-9.959	-10.591	-9.6938	-10.695	-10.916	-10.201	-9.1666	-10.403	-9.8438	-10.933	-11.447	-10.561	-10.255	-9.9151	-10.865	-8.8236	-9.7598	-10.378	-10.643	-10.361	-9.5057	-9.6796	-11.24	-9.1713	-10.406	-9.7929	-9.6833	-10.918	-9.4219
-11.184	-11.356	-11.578	-11.618	-10.298	-11.503	-11.788	-10.435	-9.5563	-10.122	-11.323	-11.634	-10.846	-11.027	-11.238	-10.333	-11.52	-10.619	-9.6419	-10.833	-9.7783	-11.143	-9.8662	-11.223	-10.915	-9.609	-9.8372	-10.26	-10.182	-10.773	-10.604	-11.087	-11.267	-11.719	-10.835	-11.002	-10.532	-10.226	-10.268	-11.348	-10.036	-10.74	-10.77	-10.782	-9.7465	-10.707	-11.573	-11.071	-10.946	-11.113
-1.91	-0.53236	-0.96669	-1.6006	-1.7086	-0.30351	-1.669	-0.69709	-1.7933	-0.61023	-0.80633	-0.78097	-0.87378	-1.1466	-2.0598	-1.8903	-0.86911	-1.1908	-2.0905	-0.7175	-1.8181	-1.2958	-1.1467	-1.7664	-1.4896	-1.7213	-2.0261	-2.3847	-0.71376	-0.88409	-1.2539	-0.89628	-0.45046	-0.84847	-1.6114	-0.91649	-1.7925	-1.5367	-0.71778	-1.8298	-1.4335	-1.769	-0.88764	-1.1795	-0.72062	-1.0131	-2.3617	-0.36786	-1.0063	-2.1145
5.7512	5.2559	5.9598	5.6637	5.6722	5.0991	6.1705	5.4158	5.747	5.6027	5.5704	5.5651	6.2456	5.896	5.3744	5.8052	4.9882	5.1593	7.0635	5.1254	4.4386	6.8294	6.2067	6.7511	6.151	5.6749	6.3225	4.6	4.5759	5.3779	5.3029	5.8837	5.2873	4.4117	5.0695	5.0663	6.4707	6.1916	4.7701	5.3589	6.09	6.1696	5.5592	5.4582	7.011	4.9656	5.631	6.1287	4.8648	5.4298
-0.24992	-0.42804	1.2113	0.29747	-0.47288	-0.31853	1.1441	1.0328	0.28649	-0.56671	-0.286	1.0721	0.91557	0.30943	0.40089	0.14865	0.2847	-0.51474	0.48936	-0.026404	0.32375	0.88135	0.146	0.038408	0.92598	0.32364	0.98372	-0.38337	-0.17777	0.42406	-0.77224	0.33068	-0.64597	-0.79647	-1.1355	-0.2306	0.2676	0.92372	0.48957	-0.519	1.578	0.37029	0.24504	-1.7055	0.28801	0.62761	0.33782	-1.3199	-0.58297	0.099648
-2.7893	-2.4969	-2.8806	-2.8871	-2.3418	-3.0881	-2.871	-2.897	-3.4625	-2.8126	-1.7059	-1.5367	-2.948	-2.336	-3.0967	-2.0476	-2.7996	-2.6236	-1.5523	-2.5178	-2.7115	-1.8816	-3.0666	-2.257	-2.5003	-3.2063	-2.2794	-2.5883	-2.6482	-2.6751	-2.9853	-3.6267	-3.0015	-2.3581	-1.403	-1.5833	-3.3356	-2.1273	-2.6103	-2.2729	-2.8537	-3.0342	-1.8048	-2.8555	-3.0289	-3.5022	-2.7295	-2.1581	-3.046	-3.533
-11.897	-10.903	-10.737	-12.443	-12.126	-12.183	-11.964	-11.224	-11.907	-11.18	-11.386	-10.809	-10.719	-10.578	-10.627	-11.57	-12.654	-11.431	-12.369	-11.8	-12.006	-11.905	-10.788	-10.788	-10.136	-12.356	-12.647	-11.585	-10.442	-11.832	-10.045	-12.378	-11.221	-12.488	-12.157	-10.496	-10.793	-10.988	-12.223	-11.116	-11.596	-11.411	-11.686	-10.577	-9.7022	-12.69	-10.506	-11.344	-10.634	-10.564
-12.837	-13.693	-13.148	-13.136	-13.114	-13.96	-12.445	-13.275	-13.18	-13.147	-13.537	-12.062	-12.777	-14.014	-13.241	-13.522	-12.517	-13.655	-13.415	-13.044	-13.637	-13.599	-13.096	-13.328	-13.769	-13.615	-14.264	-12.352	-13.72	-12.221	-13.063	-12.806	-12.967	-13.135	-12.3	-13.533	-13.514	-13.586	-12.528	-13.769	-13.197	-12.75	-13.806	-14.021	-13.294	-12.891	-14.021	-13.355	-13.091	-12.703
-12.941	-14.168	-13.099	-13.073	-12.319	-13.219	-12.037	-12.016	-13.759	-13.033	-11.612	-14.024	-12.624	-12.511	-13.841	-13.388	-13.505	-13.31	-13.499	-12.901	-13.575	-13.114	-13.176	-13.502	-12.661	-13.246	-13.139	-12.744	-13.163	-12.12	-14.111	-13.524	-13.928	-13.398	-14.569	-12.689	-13.093	-13.06	-13.318	-14.139	-14.077	-12.816	-14.281	-12.784	-12.254	-14.07	-14.014	-12.683	-12.787	-13.113
2.7391	2.2084	2.5658	3.1897	2.3019	2.2747	2.483	1.8265	2.4991	2.8415	2.0541	3.406	3.8178	2.1877	2.8129	2.5703	1.9393	2.286	3.7178	1.9246	2.8405	3.0292	2.1753	1.9787	2.4907	1.8844	2.2502	2.6108	3.1081	2.2868	2.3446	2.3752	2.2182	2.6472	3.2426	3.4397	3.2416	3.3697	2.7818	2.3986	2.9798	2.93	2.5532	2.6862	2.4292	2.2682	3.1412	1.6989	3.9045	1.9404
-2.6138	-2.1213	-1.8287	-1.3727	0.25864	-0.65662	-1.7661	-1.9821	-0.79373	-1.7738	-2.5503	-1.4834	-1.4924	-2.4574	-2.1775	-1.6878	-1.474	-1.815	-1.6197	-1.4618	-1.4291	-0.55665	-1.8546	-1.6883	-1.3838	-0.49132	-2.086	-0.67704	-0.87469	-0.16368	-1.3472	-1.7724	-0.81272	-1.4567	-2.9964	-1.1904	-1.8184	-0.13928	-1.6688	-1.4768	-0.79845	-1.3029	-1.6628	-1.0213	-1.5616	-2.5609	-2.012	-0.1926	-1.6867	-1.2278
-3.539	-3.8289	-3.1674	-4.1318	-3.5793	-3.8918	-3.991	-3.8248	-3.2591	-3.5665	-4.8218	-3.7812	-2.9809	-4.73	-4.6719	-4.1957	-3.6417	-4.3641	-3.4219	-4.1354	-3.408	-3.9131	-3.6774	-3.8667	-4.2837	-4.5263	-3.3446	-4.6313	-4.5297	-3.7926	-3.5058	-3.6526	-4.4637	-2.5968	-3.3314	-3.2815	-3.6691	-4.353	-4.0899	-3.1982	-2.7717	-2.8744	-4.4234	-2.7955	-4.3851	-3.6311	-3.3501	-2.5813	-4.1528	-3.9313
-11.668	-9.8063	-11.796	-10.008	-11.926	-10.753	-10.255	-10.49	-10.172	-10.697	-10.841	-10.241	-10.168	-9.8991	-12.441	-11.268	-11.235	-10.457	-10.667	-11.193	-11.118	-11.367	-11.045	-11.31	-10.837	-11.315	-11.54	-10.105	-11.607	-11.616	-10.248	-11.236	-10.986	-11.398	-10.955	-10.655	-8.9011	-10.433	-11.18	-10.594	-10.626	-11.144	-10.723	-10.486	-11.241	-10.705	-10.732	-10.547	-10.483	-10.829
3.0564	3.3522	5.696	3.3207	4.4249	3.6394	4.6828	4.0793	3.8124	5.8255	3.8011	5.0789	3.5434	4.2994	4.6804	4.0185	4.7609	4.4285	3.5951	4.2753	4.8181	5.0235	4.9059	3.3972	4.35	4.2784	5.4459	3.414	4.6036	4.4122	3.4272	3.7277	4.3027	4.4837	4.5203	4.9949	5.2105	4.3785	4.2524	4.372	3.8487	3.336	4.3302	4.526	4.6266	4.0768	5.2024	5.8054	5.0603	4.2026
-11.102	-10.69	-11.487	-12.178	-10.472	-11.811	-11.802	-11.599	-11.578	-11.161	-11.639	-11.928	-10.784	-11.401	-10.474	-11.908	-10.838	-10.936	-11.003	-10.426	-10.06	-11.43	-11.957	-11.25	-11.086	-11.422	-11.908	-10.401	-10.72	-10.801	-11.808	-11.62	-11.656	-11.504	-10.745	-11.583	-11.023	-11.313	-11.789	-11.823	-11.878	-11.087	-10.527	-10.985	-12.949	-9.7495	-10.851	-10.924	-10.477	-11.252
-22.932	-21.924	-22.524	-22.409	-22.764	-21.519	-22.946	-21.84	-22.69	-20.396	-22.039	-21.618	-22.483	-22.73	-20.814	-23.031	-22.843	-22.024	-22.711	-23.112	-22.59	-21.668	-23.413	-21.671	-20.63	-22.327	-22.348	-22.72	-21.739	-21.63	-22.114	-22.665	-22.902	-22.317	-21.485	-22.954	-22.974	-21.398	-21.118	-22.009	-22.369	-21.54	-22.107	-22.016	-22.896	-21.94	-22.796	-21.637	-23.214	-22.134
-3.6196	-2.1785	-3.3115	-3.2364	-3.2133	-2.3563	-2.37	-3.5278	-2.3176	-4.0992	-3.409	-3.0219	-3.8121	-3.5463	-3.7924	-3.6667	-3.4393	-2.9915	-3.5498	-2.4886	-3.4465	-3.5648	-3.5439	-3.7243	-3.8189	-2.4493	-3.1037	-3.4669	-2.5226	-2.5939	-3.5392	-2.8513	-3.0556	-2.5602	-2.7269	-2.7618	-2.1312	-4.1434	-3.929	-3.6218	-2.7236	-3.8018	-2.9729	-2.8813	-2.8694	-4.4652	-2.5144	-3.0059	-3.2722	-3.1228
-6.6301	-6.2773	-6.8302	-6.6732	-6.7523	-6.1779	-6.2814	-6.4388	-7.2375	-5.4041	-6.286	-7.5942	-6.5045	-6.4731	-6.1656	-6.5876	-6.8092	-6.4775	-6.4364	-7.7025	-6.5806	-5.9405	-5.5783	-7.2921	-6.3371	-6.8475	-7.2888	-6.3077	-7.0288	-5.7153	-6.6003	-6.7434	-7.1234	-6.8883	-5.633	-6.4511	-6.5238	-5.2953	-5.142	-5.6903	-5.7333	-6.141	-6.1746	-6.2791	-6.2206	-6.55	-5.0135	-5.9757	-5.8402	-5.6245
3.5429	3.8933	1.6444	2.2402	2.462	2.2221	2.5514	2.7669	3.1971	2.4902	3.3751	2.651	2.7203	2.1872	2.7021	1.9619	2.2344	2.8957	2.6528	2.7137	3.8667	3.0071	2.5056	2.6533	4.3664	1.7727	3.7423	1.8944	2.8836	1.9256	3.6313	3.8634	3.6493	2.7896	2.9898	4.1577	2.7629	3.3642	2.5503	3.4722	3.4121	3.5041	2.324	2.3776	2.6848	3.6741	2.3402	4.0516	3.1543	2.5534
-2.7669	-2.0985	-3.0604	-2.1704	-2.0756	-2.5911	-2.0269	-3.2147	-3.1782	-2.0592	-2.3949	-1.2322	-2.9324	-3.3782	-3.1284	-2.7231	-2.6999	-2.5041	-2.1676	-2.7344	-2.7308	-1.7784	-1.2463	-2.8862	-1.9402	-2.9106	-3.2057	-2.8333	-3.2279	-2.2456	-1.1979	-2.0955	-2.7223	-2.3997	-2.8337	-2.7855	-2.0738	-2.3984	-3.4238	-1.1628	-3.0851	-4.0609	-1.8405	-2.5624	-2.4676	-2.4847	-2.0465	-2.9376	-2.335	-0.94964
-3.5854	-3.6673	-2.8872	-4.0231	-3.4039	-2.4682	-2.9624	-2.6861	-4.3218	-3.2614	-3.2212	-3.3317	-3.3779	-3.1683	-2.7528	-2.7671	-2.6977	-2.8389	-4.3069	-3.7049	-3.4894	-2.353	-2.9271	-2.8202	-2.5349	-2.3386	-3.4762	-2.8961	-2.2827	-3.3477	-2.8465	-2.999	-2.6221	-3.4985	-2.7239	-3.7772	-2.9759	-2.2066	-3.343	-2.4846	-2.7073	-3.4181	-3.7766	-3.2085	-3.0397	-4.0282	-2.5563	-3.7697	-4.3033	-2.9165
-9.656	-8.6744	-9.3359	-9.0439	-9.1391	-9.3341	-9.9271	-9.2775	-8.4666	-10.309	-9.1143	-9.5078	-9.0411	-10.858	-10.983	-10.064	-9.5524	-10.237	-9.6326	-9.6397	-9.1712	-9.3694	-9.5596	-9.6822	-9.8824	-8.9091	-10.522	-9.521	-8.887	-8.8924	-9.7883	-8.1218	-10.561	-9.1563	-9.3914	-9.5017	-10.49	-10.135	-9.6702	-9.0509	-8.1906	-9.9282	-8.6579	-9.2569	-8.9952	-8.9395	-9.379	-9.6762	-9.8583	-10.203
-13.515	-12.488	-13.542	-12.805	-11.75	-12.334	-13.227	-13.633	-14.687	-13.712	-13.111	-13.763	-12.758	-12.82	-12.7	-11.942	-12.534	-12.469	-13.305	-13.373	-13.105	-12.862	-13.859	-14.116	-13.733	-13.369	-12.687	-12.431	-12.48	-12.461	-12.609	-13.831	-13.359	-13.811	-13.622	-13.838	-13.069	-13.38	-12.634	-13.379	-13.592	-12.736	-12.75	-13.402	-13.243	-13.45	-12.544	-12.69	-13.791	-13.452
9.9676	9.7945	10.364	11.277	9.0297	8.4721	9.4155	8.7107	10.059	10.223	9.7384	10.242	10.466	10.056	9.9373	9.268	9.7933	9.4846	10.063	9.299	9.8157	10.434	9.4026	10.205	9.617	10.128	10.408	10.951	10.735	9.1197	9.7085	9.3039	9.0691	11.211	8.3816	10.093	10.333	10.253	9.8706	10.267	10.896	8.9301	9.7443	10.008	9.8165	9.4417	9.7	9.3118	10.406	9.6202
-0.12156	-0.038694	0.11293	0.33992	-0.10623	0.087162	-0.091049	-1.1616	0.62946	0.62019	0.80843	0.40077	-0.39004	0.77022	0.30955	-0.75162	0.37876	0.91519	-0.07561	0.22365	-0.0751	1.6379	-0.015579	-0.091721	0.44395	-0.53727	0.67309	1.0023	-0.49373	0.40073	0.19262	-0.52077	0.18052	0.17215	-0.39538	-0.6883	0.0030576	-0.4974	-1.1743	0.30656	0.11464	-0.20005	-0.062109	-0.65204	-0.30942	-0.26474	-0.035719	-0.94722	-0.43882	-0.58701
-4.8769	-4.6699	-3.2235	-4.2514	-5.1609	-3.043	-5.1649	-5.068	-4.3304	-4.622	-4.9135	-4.7229	-4.0449	-4.4914	-5.6262	-4.8318	-5.3099	-5.2435	-5.2094	-5.4833	-5.6335	-5.2556	-4.9081	-4.2013	-5.2258	-5.092	-4.5971	-6.0467	-5.528	-4.6177	-5.3976	-4.8237	-4.683	-4.2389	-4.8922	-4.385	-6.5931	-4.3537	-5.1716	-4.4916	-5.5235	-4.5316	-6.4681	-6.4777	-5.0423	-5.9165	-3.9144	-5.2109	-4.1727	-5.0166
-2.9831	-2.4335	-3.7732	-3.8041	-3.7463	-4.1789	-3.6548	-2.7847	-2.4564	-2.8312	-3.8173	-3.5571	-3.2357	-3.9435	-3.5424	-3.7603	-1.9306	-2.6428	-3.8466	-3.4417	-3.8336	-3.3047	-3.8205	-2.9616	-3.5079	-3.5151	-3.2894	-3.2466	-2.9012	-3.3079	-2.9503	-4.2579	-4.0507	-3.3977	-4.2082	-3.0854	-4.1219	-2.9233	-4.1483	-3.6081	-4.001	-4.5643	-3.6213	-3.4487	-3.4344	-2.9322	-4.0055	-2.9732	-3.8025	-3.5139
-2.1439	-2.4475	-2.4808	-3.6039	-3.4342	-2.6341	-2.482	-3.1958	-1.781	-1.8156	-2.486	-1.7755	-2.2802	-2.3281	-2.4535	-2.1447	-2.034	-1.8685	-3.2846	-1.7561	-2.2487	-2.2873	-2.5937	-2.2109	-3.126	-2.3548	-2.2237	-4.0199	-2.8521	-2.3239	-2.7753	-2.5466	-3.1962	-2.1133	-2.5852	-2.2439	-3.7477	-2.6631	-2.4192	-3.3268	-3.1859	-1.3378	-2.7212	-2.8127	-2.0691	-1.804	-3.9665	-2.4804	-2.0143	-2.5281
4.2823	3.9156	5.4814	4.9962	4.0708	5.5774	5.4411	4.7387	4.1616	4.8635	4.1507	5.7191	5.1564	4.7236	5.5049	4.3556	5.1846	5.1367	4.1871	3.7302	5.2211	4.45	5.1252	5.3004	4.7669	4.4736	4.6362	3.9766	5.1819	5.3688	3.9781	5.0667	4.8705	6.1635	5.8486	5.2411	3.7457	4.037	4.5115	5.5864	4.0331	4.4844	4.8094	5.5886	5.5817	5.5203	5.3367	4.9412	4.8277	3.6991
6.3086	7.3377	6.5101	7.5042	6.6169	7.8653	7.6069	7.744	5.8548	7.8553	6.6059	6.3988	5.172	6.5845	7.1705	7.2097	7.193	6.6144	6.9521	6.8786	6.7067	7.1302	7.4267	6.7963	7.1304	5.348	6.3144	6.2379	7.378	6.5115	5.5901	6.4992	6.5574	7.2727	6.3364	7.5201	7.5178	5.7261	6.7363	7.3539	6.6143	6.7706	7.558	5.847	6.0849	6.1963	5.9204	6.5969	6.232	7.4135
-8.1197	-8.9155	-7.4285	-8.1863	-9.4818	-8.1441	-9.0703	-9.2269	-8.8542	-8.9365	-9.5538	-9.6128	-9.3952	-9.0184	-9.0357	-8.9562	-8.9435	-9.53	-8.7713	-8.3322	-9.2373	-8.8889	-8.2635	-8.5528	-9.5326	-9.3645	-8.1011	-9.6563	-9.2767	-8.8244	-7.8425	-8.8807	-9.5279	-8.6878	-8.9072	-9.2277	-8.4791	-8.8611	-9.4523	-9.4034	-9.1684	-8.3115	-9.9129	-8.7069	-9.8086	-7.9807	-8.8235	-9.3224	-8.3873	-9.5779
-12.999	-13.563	-12.485	-12.707	-12.521	-12.598	-13.403	-12.987	-14.18	-12.676	-12.344	-12.357	-13.513	-12.952	-13.339	-13.725	-14.237	-13.879	-13.472	-13.15	-13.283	-13.556	-12.818	-13.463	-12.453	-14.076	-12.455	-13.023	-13.657	-12.891	-12.091	-13.927	-13.319	-12.982	-13.767	-13.123	-12.289	-14.135	-13.734	-12.501	-13.101	-13.168	-13.207	-12.506	-12.475	-13.227	-12.692	-12.869	-11.627	-13.528
-15.212	-13.766	-14.192	-15.104	-13.538	-13.899	-14.695	-14.722	-13.941	-14.563	-14.275	-13.254	-14.161	-15.127	-14.316	-13.586	-13.671	-14.797	-12.914	-15.199	-14.878	-13.904	-15.306	-15.11	-13.906	-14.199	-12.853	-14.03	-14.013	-14.673	-14.371	-13.351	-14.875	-14.619	-13.748	-13.396	-13.321	-14.31	-12.851	-15.233	-14.289	-14.599	-13.409	-13.654	-12.74	-12.782	-14.279	-13.553	-13.817	-12.529
-15.315	-13.688	-13.793	-15.546	-14.427	-15.101	-13.709	-14.53	-14.408	-15.168	-14.308	-14.51	-14.507	-14.881	-14.387	-15.577	-15.542	-14.704	-14.917	-15.344	-14.008	-15.527	-15.099	-13.78	-15.278	-15.757	-14.288	-14.05	-14.755	-14.98	-15.117	-14.093	-15.135	-16.193	-14.669	-15.81	-15.055	-15.023	-14.291	-14.964	-13.84	-15.551	-14.878	-14.25	-14.31	-13.886	-13.633	-13.883	-15.045	-14.902
-20.438	-21.04	-20.498	-20.606	-20.413	-21.85	-21.439	-21.136	-21.679	-21.456	-20.905	-20.941	-20.62	-21.63	-21.151	-20.296	-21.117	-20.87	-21.763	-20.019	-20.836	-20.507	-21.42	-21.179	-20.613	-20.392	-21.773	-20.693	-21.253	-20.897	-21.034	-21.358	-20.652	-20.487	-21.398	-21.646	-21.865	-21.148	-20.583	-20.652	-20.632	-20.741	-20.815	-21.119	-21.22	-20.052	-19.684	-21.082	-20.098	-20.903
2.4288	1.773	3.4661	2.2711	3.6661	2.6386	1.9087	3.331	2.5646	2.7119	2.6588	2.9252	3.0633	2.5159	2.9689	2.525	3.1393	3.3638	3.2436	3.3842	3.608	3.5031	2.7663	2.7912	3.1281	3.0125	3.7547	3.3431	3.353	3.9678	3.0639	2.358	2.3121	1.5537	3.7066	2.3709	2.5931	3.4809	2.3459	3.726	2.7424	2.7401	3.2985	3.2217	2.8617	2.9477	1.9089	2.6126	4.0464	2.8284
-8.9122	-10.296	-10.046	-9.3549	-9.2738	-8.879	-10.033	-8.9046	-8.9757	-9.2842	-9.2421	-9.4078	-10.15	-9.7373	-8.7496	-10.131	-8.6961	-9.1168	-8.8404	-9.5544	-9.5297	-10.504	-9.6614	-9.2729	-9.2237	-9.388	-9.4099	-8.9027	-7.8402	-8.8671	-10.478	-10.798	-11.564	-9.1209	-9.6268	-8.4134	-9.2842	-9.8735	-9.4339	-9.9371	-10.229	-9.8945	-10.365	-9.9342	-9.3153	-9.7494	-9.7085	-7.4614	-9.1375	-9.3395
-2.3501	-2.0171	-1.3389	-1.1017	-1.8056	-1.5692	-0.29521	-1.865	-0.92994	-1.5771	-1.7503	-1.3628	-0.39403	-0.94156	-1.2217	-0.98196	-1.5882	-2.4668	-1.6874	-1.8024	-1.0788	-2.3579	-2.4945	-2.0846	-1.8334	-1.7278	-1.4582	-1.9595	-1.7435	-1.4931	-2.0669	-1.3972	-0.97929	-1.0338	-1.6855	-0.80108	-1.6769	-2.3887	-1.659	-1.7798	-0.86742	-2.1891	-1.2331	-0.72107	-2.454	-1.4523	-0.91443	-1.711	-2.5461	-2.0614
-0.97282	-0.20977	-1.3124	0.16708	-1.2808	-1.4967	-0.49585	-0.2714	-2.1402	-0.90142	0.56469	-0.7826	-0.88632	-1.2609	-0.72046	-1.0027	-1.7244	-0.48028	-0.41771	-0.10671	-1.6804	-1.9181	-1.4365	-0.7959	-1.1202	-1.1892	-0.93799	0.50274	-0.63564	-2.2193	-1.2646	-1.3662	0.10031	-0.39837	-1.72	-1.5985	-0.77995	-1.0941	0.27269	-0.11524	-2.4677	-0.64876	-0.44621	-0.45573	-0.42285	-0.059563	-1.2979	0.10375	-1.9579	-0.41292
-4.0819	-3.8733	-3.6898	-4.8612	-3.7542	-3.931	-3.7767	-3.2618	-4.3312	-4.4343	-3.8661	-4.6291	-3.8775	-4.6055	-4.4208	-3.9429	-3.6326	-3.9207	-5.1751	-3.9589	-4.6059	-3.6665	-5.3573	-3.2587	-4.5027	-4.4276	-4.7006	-4.3582	-3.7916	-4.1177	-4.0931	-3.615	-4.4036	-4.3512	-4.2563	-4.8198	-4.4711	-4.6856	-4.7516	-3.0692	-4.7444	-4.0889	-3.944	-3.6714	-4.316	-3.4925	-4.3352	-4.4532	-5.4024	-3.5439
-0.35821	-0.70441	-1.093	-0.60614	-1.4666	-1.2651	-2.8125	-1.3672	-1.2895	-1.539	-1.5695	-1.216	-1.2611	-1.5724	-1.2115	-0.91668	-1.8256	-2.3452	-0.62751	-1.7903	-1.3416	-1.3611	-1.8949	-1.3422	-0.98796	-0.71315	-0.86473	-1.7344	-1.6573	-1.4954	-0.90703	-0.88791	-1.0205	-1.4901	-1.2679	-1.7316	-1.0198	-0.86031	-1.4078	-1.2819	-0.79434	-0.94308	-2.1276	-1.1369	-0.7828	-2.0755	-1.5488	-1.3905	-2.1586	-1.4291
-5.3231	-4.7767	-5.3202	-6.5006	-5.1417	-5.6648	-5.685	-5.9742	-5.6398	-5.0346	-5.1008	-5.4349	-6.3954	-6.1838	-6.1996	-6.4946	-5.6054	-6.1235	-5.2482	-6.0199	-5.9076	-4.2853	-5.7595	-4.8684	-6.7127	-6.691	-5.9683	-7.2882	-4.3423	-5.0732	-5.0505	-4.4819	-6.5831	-5.6115	-5.4879	-5.6176	-5.242	-6.3985	-6.0705	-5.9728	-5.8051	-5.7495	-6.4753	-6.6173	-5.8113	-4.4741	-5.708	-5.8977	-5.3143	-5.1162
4.859	5.4519	3.6155	4.2322	5.4422	4.853	4.4897	5.4606	4.8986	4.5224	6.157	4.6276	4.9585	5.1568	5.873	5.6287	4.9671	5.1152	4.4568	4.8332	5.0382	5.3504	5.2721	3.5472	5.2992	5.3717	5.5422	5.5469	6.0281	4.8689	5.2674	5.4621	5.5019	4.3758	5.0458	5.9378	6.6938	5.7421	3.7984	4.3778	5.0316	4.7283	5.0936	3.838	5.3647	4.9016	5.2952	5.9397	4.7844	4.0759
-5.0652	-5.6302	-4.3237	-5.9422	-5.4167	-4.972	-5.9098	-5.517	-5.1717	-4.8773	-5.4441	-6.3696	-6.7046	-6.1732	-5.1862	-5.2945	-4.2936	-6.0798	-5.7177	-5.0612	-4.9768	-6.0746	-6.4163	-6.4669	-6.2695	-5.2995	-5.2369	-5.8902	-5.2071	-6.0344	-6.4856	-5.7581	-5.5185	-5.8179	-4.6947	-5.6192	-5.8415	-6.7175	-5.9007	-5.7462	-5.7684	-5.4141	-5.18	-5.3595	-5.3941	-5.6614	-5.3971	-6.4464	-6.0867	-6.3745
8.0914	8.108	8.2397	9.2081	8.6582	8.4175	8.0252	7.0293	7.2541	7.3143	8.0975	8.6523	7.8662	9.7649	8.5276	8.1303	8.2632	7.6854	8.9624	8.3526	8.9222	8.7561	7.864	7.7632	8.3666	7.6371	7.1775	8.9038	7.7844	7.869	7.362	7.943	7.2114	8.8354	8.7527	8.0801	8.5354	6.4193	7.3051	7.8499	7.3924	7.8336	7.7211	9.1712	8.2344	7.4707	7.8393	8.5706	8.5132	7.7049
-0.73116	-1.2649	-2.2438	-0.62032	0.43729	-1.0912	-0.78668	-1.8678	-0.79152	-0.35642	-2.4408	-0.51173	-0.83938	-2.2479	-0.5683	-1.0473	-0.67079	-1.9478	-0.45138	-0.077963	-2.0722	-0.69091	-1.0667	-1.256	-1.5104	-1.5375	-0.66882	-2.2392	-0.76398	-1.0197	-1.8667	-1.1223	-1.2449	-1.2421	-1.2744	-0.73396	-0.58795	-1.1222	-1.7133	-0.60752	-0.70136	-1.0828	-0.64803	-1.3238	-1.8099	-1.3064	-1.3772	-0.6504	-0.33385	-1.2317
-12.099	-11.727	-12.888	-11.597	-11.837	-10.714	-11.642	-11.316	-10.985	-11.976	-11.267	-11.509	-11.052	-11.763	-11.276	-11.552	-12.123	-11.292	-12.4	-11.86	-11.796	-12.424	-11.945	-11.536	-11.746	-11.25	-10.583	-10.184	-11.167	-11.368	-11.618	-12.024	-12.115	-11.369	-12.774	-11.484	-11.063	-12.146	-12.629	-11.568	-11.43	-11.218	-12.719	-10.226	-11.403	-12.124	-10.436	-10.493	-11.953	-10.599
1.1803	1.0548	0.95562	0.22452	0.44601	0.42771	1.2391	0.23363	0.80526	1.3702	0.59481	-0.11684	0.10371	0.29912	0.94345	-0.64609	-0.235	0.52959	0.073573	-1.3471	-0.82578	0.30703	-0.52094	0.13954	0.20714	-0.59523	0.36843	0.38018	1.6842	-0.35487	0.86242	-0.81431	0.15873	0.57122	0.41918	-0.59744	0.24406	0.93114	0.46049	1.039	0.091284	0.28761	0.086063	-0.32685	-0.35175	-0.2086	-0.015848	-0.29555	1.3781	-0.09715
0.79829	-0.44421	1.2048	0.082487	-0.69755	0.0032018	-0.15238	-1.2373	-0.90316	0.11856	-0.027955	-0.36767	-0.12813	0.030259	-2.0166	0.35011	1.2484	-1.3676	-0.14827	-0.35031	-0.37751	0.65994	-0.77282	-0.20303	-0.081814	-0.17125	-0.1931	0.96754	-0.38795	-0.19501	-1.1828	1.8132	0.18898	-0.31795	0.32008	-1.2466	-1.0386	-0.32513	-0.41526	1.1445	-0.55468	-0.1899	0.40622	0.15055	-0.30319	0.82771	-0.45808	0.041345	-0.22209	0.20876
2.0591	0.61392	0.54672	1.3243	1.6294	2.3834	2.7584	0.80956	1.1815	2.028	1.5553	0.93167	0.73	1.2819	1.0957	-0.25676	2.0264	1.1672	1.9131	2.8161	1.3176	2.0364	2.725	1.3468	1.8724	1.3114	1.066	1.523	2.0447	1.734	2.6806	2.4487	1.3059	1.3433	1.4378	1.7382	1.6917	2.5102	0.64588	0.58322	1.6097	0.56713	1.8198	2.3168	1.8161	1.5404	0.82568	1.6802	1.1384	1.7556
-2.0417	-2.8132	-3.3072	-3.895	-2.6806	-2.414	-3.1988	-3.1527	-2.2515	-2.8274	-1.6886	-2.6341	-2.541	-3.4059	-2.2543	-3.1903	-3.9425	-1.9035	-2.0205	-4.0119	-2.7559	-1.8459	-2.5509	-1.7993	-3.0092	-2.5018	-2.2618	-1.6608	-3.4676	-3.2933	-2.5692	-4.1071	-3.5996	-2.0627	-1.6044	-3.3452	-2.5309	-2.8689	-3.221	-2.8994	-2.6699	-2.1161	-2.6615	-2.7196	-1.134	-2.0438	-2.4926	-2.3546	-2.2763	-2.2564
-6.2678	-5.918	-6.1931	-7.1171	-7.0582	-6.2048	-5.9734	-5.7771	-5.4912	-5.2258	-4.5017	-5.2337	-4.947	-4.4162	-6.7449	-5.2945	-5.0423	-6.249	-5.5596	-6.6709	-5.7201	-5.4907	-5.9347	-5.2208	-5.4445	-5.7528	-5.7638	-5.1116	-4.3242	-5.5935	-5.3334	-7.1797	-6.2527	-5.4647	-5.1465	-4.7134	-6.3685	-6.7309	-5.1676	-5.7887	-5.9175	-4.9649	-6.451	-5.9691	-5.7683	-6.0764	-7.0295	-5.7423	-4.462	-5.0139
-12.581	-13.987	-13.475	-13.45	-12.341	-14.206	-13.85	-12.484	-12.411	-12.893	-14.398	-12.591	-12.983	-12.375	-12.341	-13.474	-13.911	-13.227	-13.11	-13.066	-13.097	-12.493	-12.26	-13.033	-12.392	-12.516	-13.13	-12.717	-14.556	-13.546	-12.863	-14.052	-14.365	-12.55	-12.05	-13.619	-13.438	-14.229	-14.275	-13.542	-11.949	-13.097	-12.504	-12.401	-11.55	-13.376	-12.727	-12.989	-12.99	-12.099
-8.3589	-7.8043	-7.3122	-7.5687	-7.2116	-7.0159	-6.9796	-8.4493	-8.441	-7.5359	-6.8369	-7.4594	-7.445	-7.7763	-7.5136	-7.5174	-7.6375	-8.0754	-6.0516	-6.9022	-7.0236	-7.217	-7.4381	-7.9589	-7.3403	-7.3973	-7.811	-7.7416	-7.9123	-6.8619	-7.6612	-8.2025	-7.6834	-7.0655	-6.9507	-6.5645	-7.1915	-8.4695	-7.0903	-7.0009	-7.1507	-7.2591	-8.2043	-6.916	-7.6018	-8.0929	-7.0154	-7.5344	-8.1631	-7.4482
7.8616	8.754	8.6098	8.3022	8.1937	8.1253	8.9832	8.4475	7.8468	9.0974	8.4183	7.6513	8.2151	8.537	7.8933	8.2259	7.7872	8.0576	8.5807	8.5973	7.342	7.4196	7.7184	7.845	7.2997	8.2655	7.8074	6.681	8.0002	7.5963	6.9877	8.236	8.2481	7.7196	8.3923	8.2582	7.7595	9.1838	8.4723	7.2495	7.9971	7.2901	7.7964	8.5692	9.263	8.7079	7.3151	8.8484	8.8616	8.6099
-1.4371	-1.0232	-1.753	-0.76792	-1.3042	-0.34851	-1.19	-0.34019	-1.2593	-1.8524	-0.63205	-2.2106	-1.1034	-0.70216	-0.79903	-1.7106	-1.4776	-0.75714	-1.325	-1.4573	-0.86054	-2.0548	-1.5187	-1.3973	-1.601	-0.81106	-1.486	-1.9387	-1.1746	-2.0113	-1.039	-2.0141	-2.4053	-0.070874	-0.9747	-1.7023	-1.7272	-1.267	0.37185	-0.23622	-1.2227	-1.6804	-1.5526	-0.94949	-1.8644	-1.2809	-2.0978	-1.4587	-1.0612	-2.0147
-2.5555	-1.801	-3.2175	-2.5849	-3.9482	-2.8251	-3.6266	-3.8014	-4.2081	-3.9561	-3.6471	-4.0268	-2.824	-3.3972	-3.242	-2.3495	-4.4308	-3.9661	-3.3967	-2.6704	-3.7655	-3.3573	-3.18	-4.4947	-4.2185	-2.4109	-3.5769	-3.3536	-3.2923	-3.4235	-3.2339	-3.1608	-3.4969	-3.7842	-3.9049	-3.8689	-3.063	-2.7721	-3.7049	-4.3413	-3.3824	-2.6036	-3.2982	-3.7441	-3.5524	-3.0188	-3.3196	-2.6325	-2.8686	-1.9755
-2.5059	-2.7158	-2.6599	-3.1215	-2.3987	-2.0989	-2.7918	-2.5951	-1.6962	-2.8711	-2.0108	-3.0776	-1.9872	-2.4099	-2.5555	-2.3345	-2.7782	-2.2745	-1.9527	-3.2038	-1.4482	-2.1388	-2.1881	-2.7232	-2.4925	-1.5894	-2.0564	-2.5925	-2.5787	-3.1374	-2.0314	-2.7496	-2.1224	-1.3155	-3.6873	-2.5978	-1.5228	-3.1895	-2.3315	-3.0013	-2.2924	-2.7699	-2.219	-3.1818	-2.7048	-2.3289	-2.7155	-1.9418	-2.64	-1.8551
-5.0938	-4.7753	-4.989	-3.9813	-3.939	-3.1411	-3.7757	-3.7231	-3.5288	-3.4882	-4.5849	-4.5913	-4.3264	-5.3047	-2.8652	-5.1471	-4.7985	-4.7838	-4.4308	-4.6044	-3.2651	-3.3776	-4.498	-5.125	-3.6349	-4.3243	-4.4367	-5.1301	-4.1124	-3.8354	-3.7836	-4.5752	-3.9193	-4.2196	-3.5714	-3.0555	-3.8706	-3.3764	-4.1103	-5.2658	-5.2393	-4.5422	-3.652	-3.7388	-4.125	-3.609	-4.4537	-4.2162	-4.2428	-4.3783
-3.1054	-3.6309	-2.5124	-3.5631	-3.5944	-2.7927	-4.26	-3.1883	-3.5695	-3.2754	-3.1453	-2.609	-3.5757	-3.407	-3.8081	-3.4567	-3.6513	-3.7257	-2.8515	-4.0098	-1.7256	-2.6168	-2.6422	-4.1867	-2.9397	-3.3105	-2.873	-3.5955	-2.5235	-2.0269	-2.9783	-3.1861	-4.3495	-4.0334	-3.0833	-3.4232	-4.1957	-3.7892	-3.6377	-3.3093	-3.6382	-2.771	-3.077	-2.398	-2.4258	-3.7985	-3.5211	-3.2317	-3.318	-3.1799
8.0499	9.1037	9.5955	9.0257	9.2823	8.6201	8.2197	8.7038	9.8882	8.7986	7.5385	8.4388	7.7549	8.8998	9.2584	7.5869	8.8249	8.9528	7.8416	8.9972	9.4946	8.7524	8.9659	8.5735	8.3239	9.1202	8.3776	8.162	8.2822	7.8891	9.1675	9.5484	8.9125	7.9111	6.7833	9.3063	9.0614	7.7951	8.9211	8.4855	9.2643	8.2453	8.2485	8.2676	8.5779	8.6457	9.2391	9.1074	10.564	9.153
-4.6495	-5.0552	-3.8451	-4.307	-3.6879	-3.5486	-4.2387	-4.7725	-4.0323	-4.5641	-3.5751	-5.8836	-4.4686	-4.4546	-4.6844	-3.9874	-4.8447	-5.428	-4.3862	-4.0528	-5.6158	-3.4355	-4.8122	-5.4487	-4.3356	-4.002	-4.2265	-5.0082	-4.1788	-4.6727	-4.4559	-3.9969	-5.8757	-4.9179	-4.9347	-5.4953	-4.4646	-3.8005	-3.9534	-6.185	-3.9553	-4.8298	-5.5151	-4.5452	-4.4275	-4.8661	-5.2161	-3.1988	-4.3189	-3.8376
4.1336	3.6108	4.9902	5.5627	5.1787	4.4317	4.4009	4.9962	4.6761	4.8296	4.8988	4.4649	4.2878	5.8716	5.2835	3.7064	5.3329	5.0491	5.7926	4.3206	5.2381	4.2137	5.9347	4.7245	5.5701	5.5809	5.6765	5.8636	4.769	5.2213	4.8495	5.1242	5.717	6.1986	5.2035	4.9647	5.963	4.9999	5.5398	5.585	5.2736	5.3095	4.7479	5.6884	4.9955	4.4763	5.1764	3.9548	4.4039	4.6237
-11.248	-11.542	-10.835	-10.405	-10.664	-9.5242	-10.327	-10.664	-10.93	-10.713	-10.781	-10.458	-9.8209	-10.283	-11.103	-11.617	-10.482	-11.767	-10.446	-11.335	-10.77	-11.36	-9.9202	-11.521	-11.05	-10.277	-9.5387	-10.565	-10.635	-10.471	-10.627	-12.005	-10.07	-11.124	-11.074	-10.988	-9.707	-10.689	-9.7733	-9.8375	-10.033	-10.717	-9.2085	-9.1781	-10.541	-11.422	-10.661	-10.075	-11.217	-10.766
-5.0093	-5.7895	-5.6549	-5.8611	-5.4115	-6.6561	-5.5537	-5.5967	-6.0505	-5.5001	-4.5261	-4.8234	-3.1522	-4.4139	-5.183	-3.6869	-4.7354	-5.94	-3.4367	-5.7554	-4.6929	-5.0985	-4.8989	-5.1297	-4.3401	-5.1395	-5.2621	-4.4126	-5.7136	-5.1472	-4.9583	-4.9165	-4.9398	-5.4874	-4.5442	-4.7859	-5.0942	-5.6403	-4.8673	-4.7127	-5.0754	-5.6687	-4.6774	-5.0502	-5.0805	-5.178	-5.8223	-5.1872	-5.2402	-4.4835
-9.3811	-8.1052	-10.141	-9.0731	-9.2108	-9.6387	-9.7481	-8.3953	-9.574	-9.3855	-8.5139	-8.8509	-8.5068	-9.7759	-10.133	-8.6657	-9.5685	-9.4516	-10.04	-8.0984	-9.2038	-9.9581	-10.042	-10.239	-8.9512	-9.081	-9.4168	-10.755	-9.9994	-9.6205	-8.778	-9.3504	-10.283	-10.886	-9.0927	-8.8758	-9.8845	-9.3999	-8.7135	-9.6326	-9.6007	-9.0678	-10.016	-9.5046	-8.6374	-11.505	-9.36	-9.1586	-9.3378	-8.9783
7.1798	7.8103	7.4412	8.2567	7.3086	8.432	8.0341	7.5625	8.438	7.9681	7.5886	6.9061	8.8257	8.255	7.2657	7.8325	8.0162	7.7568	8.7497	9.0205	8.6773	7.6814	8.0907	7.0748	8.2604	8.5671	7.8879	6.9238	8.0611	8.0029	8.1593	8.7048	8.7217	8.6919	8.9879	7.4348	7.7455	7.152	7.9517	8.2915	7.0826	8.4991	8.7077	8.098	8.5772	8.61	7.5641	8.3778	7.2118	7.1466
-1.9254	-1.752	-3.2091	-1.7906	-2.6941	-1.9445	-2.021	-2.116	-0.87763	-2.5568	-2.0093	-1.9115	-2.7482	-2.4893	-1.768	-2.7149	-2.1992	-2.7586	-2.852	-2.4209	-2.3859	-2.7011	-2.1744	-1.9198	-3.3359	-2.4182	-2.7442	-3.4151	-1.8731	-2.216	-2.4954	-3.0425	-2.2846	-2.4412	-2.926	-2.7019	-2.1801	-1.908	-3.0217	-2.941	-1.7855	-1.9593	-2.3146	-1.9881	-3.1169	-1.7748	-3.2872	-2.6508	-2.2433	-2.3687
2.6746	3.1513	3.7304	3.1558	3.1009	3.1841	3.2735	3.9711	2.9697	2.7331	2.2573	3.4081	2.9044	3.0173	2.4078	2.6616	4.3917	4.3994	2.1787	3.5466	1.6316	1.8275	2.9345	3.1519	3.0642	2.5179	1.9193	2.996	2.934	3.4716	2.4065	2.8805	3.1927	2.6194	2.6735	3.6242	3.2223	3.2735	2.8457	3.1535	2.2725	3.4728	3.0285	3.1994	2.9	1.9793	2.5131	3.5379	2.7432	3.1124
-14.184	-13.63	-15.019	-14.917	-15.744	-14.236	-14.67	-14.336	-15.099	-15.98	-13.612	-14.239	-14.402	-14.217	-14.452	-13.372	-15.189	-14.335	-14.58	-15.208	-14.527	-13.074	-14.531	-14.828	-13.936	-15.099	-14.651	-14.986	-15.306	-15.777	-16.015	-15.424	-15.144	-15.419	-14.49	-15.519	-14.854	-14.053	-14.777	-15.363	-14.326	-14.854	-14.264	-14.771	-14.465	-15.766	-14.79	-14.412	-15.187	-14.374
-3.0092	-4.4357	-3.693	-3.1266	-3.7502	-2.8643	-3.5896	-2.8652	-3.9069	-4.0128	-3.8534	-4.2046	-3.7725	-3.4421	-4.1729	-3.4297	-4.4047	-4.4473	-4.1122	-3.5509	-2.6437	-4.0855	-3.0537	-3.8649	-4.4174	-3.7539	-3.4396	-4.699	-3.6452	-5.0232	-2.6739	-3.9215	-4.6612	-3.0197	-4.8354	-3.6784	-3.5954	-2.3535	-3.4477	-4.6774	-4.1469	-3.462	-4.111	-5.6159	-3.964	-4.5267	-3.3512	-3.3458	-4.1441	-4.3221
5.5161	5.8793	6.1177	6.8607	5.6658	4.5638	5.8544	5.0479	5.8163	5.5939	3.8032	6.0139	5.4599	5.8171	5.1559	5.6906	5.5896	6.4079	5.9157	7.1569	6.1523	5.9512	5.9326	5.6383	5.9875	5.2537	5.234	6.4665	4.8842	6.148	5.0356	5.6527	4.4452	4.8035	5.1181	5.8824	6.1289	6.0743	5.2839	4.8764	5.8951	5.9052	4.8569	5.4446	4.1384	5.5061	5.4559	5.632	5.8872	4.9139
-3.7799	-5.6734	-3.6992	-5.3432	-4.7512	-4.6237	-4.2011	-5.7537	-5.6853	-3.7389	-4.5774	-4.5769	-5.5616	-4.8551	-3.9532	-4.1789	-4.8317	-5.7457	-4.0392	-4.4321	-5.016	-4.3775	-5.1616	-4.2346	-4.8318	-4.6686	-5.8678	-5.499	-3.939	-4.4215	-4.8652	-3.8998	-4.6999	-5.0218	-4.9398	-5.1676	-4.5738	-4.6329	-4.6298	-4.4552	-5.0815	-5.0265	-4.4774	-3.9975	-3.9724	-5.2383	-4.2075	-4.3771	-5.2034	-4.0327
-3.2152	-3.9321	-4.8517	-2.8483	-3.7127	-3.2702	-5.1377	-1.9597	-3.051	-2.9075	-2.7509	-3.5822	-2.9233	-3.4776	-3.4479	-2.6197	-3.0349	-3.016	-2.7999	-3.1645	-3.2745	-3.3551	-2.7374	-3.4203	-3.3074	-3.2641	-3.1607	-3.174	-3.535	-3.182	-3.3835	-1.5005	-2.3165	-2.4062	-2.352	-3.8241	-4.0422	-3.8178	-3.4091	-3.1286	-4.028	-2.952	-2.1505	-3.3643	-2.2929	-2.2402	-2.4583	-3.3907	-2.5018	-4.1317
-1.5267	-0.49796	-1.0437	-0.70281	-1.4781	-1.0377	-1.2004	-0.28027	-0.43235	-0.84852	-0.71346	-0.025895	-1.1934	0.18364	-0.59329	-0.53737	-0.55723	-0.41352	-0.70084	-1.5206	-0.7106	-0.46888	-0.67766	-0.063761	-0.69746	-1.5945	-1.1351	-2.3086	-0.91205	-1.0028	-0.55242	-0.46183	-1.0726	-1.5222	0.036765	-0.32224	-1.338	-1.3911	-0.74434	-1.3557	-0.25396	-0.69206	-0.40171	0.00042065	-0.27348	-1.1906	-0.54637	-0.95556	-1.2067	-0.42729
-15.23	-15.336	-14.53	-15.648	-14.799	-14.003	-14.767	-15.645	-15.406	-15.746	-14.629	-15.898	-15.216	-13.962	-14.004	-14.372	-13.502	-14.612	-14.564	-14.05	-14.316	-14.46	-14.382	-15.505	-15.745	-14.568	-15.652	-14.076	-13.908	-15.734	-14.525	-14.738	-16.087	-15.043	-14.537	-13.948	-13.759	-14.427	-14.803	-14.474	-14.905	-15.026	-15.074	-14.801	-15.627	-15.204	-14.993	-14.018	-14.79	-14.982
-12.451	-12.299	-12.144	-10.822	-12.316	-12.916	-10.823	-12.363	-11.895	-11.682	-12.166	-11.268	-12.491	-11.282	-11.669	-11.017	-12.185	-12.004	-11.446	-11.13	-10.947	-11.536	-11.711	-11.385	-12.087	-11.814	-12.091	-11.838	-10.63	-12.426	-11.152	-11.639	-10.472	-11.919	-10.423	-12.075	-12.902	-11.949	-11.347	-11.384	-11.905	-11.129	-11.343	-10.769	-11.58	-12.462	-11.993	-11.931	-12.051	-11.023
-12.329	-11.844	-12.89	-13.388	-12.385	-12.926	-12.857	-13.104	-12.276	-12.319	-13.463	-12.108	-13.373	-13.118	-12.219	-12.289	-12.426	-13.039	-13.228	-14.072	-13.503	-12.409	-13.466	-13.388	-12.614	-13.12	-12.476	-13.296	-12.666	-11.361	-13.339	-12.871	-13.427	-13.274	-12.854	-12.797	-13.262	-13.079	-13.763	-13.548	-12.054	-12.362	-13.236	-13.17	-12.642	-12.556	-12.426	-13.116	-13.441	-11.947
-13.091	-12.497	-13.611	-12.712	-13.366	-12.024	-13.072	-12.733	-12.858	-14.123	-13.268	-14.14	-12.97	-12.723	-13.735	-13.025	-13.099	-13.409	-13.163	-13.429	-12.18	-12.312	-13.609	-13.245	-12.243	-13.613	-14.02	-11.811	-13.147	-14.339	-12.869	-11.926	-14.088	-14.392	-13.036	-12.66	-13.279	-12.809	-12.329	-12.971	-13.256	-12.386	-13.887	-13.852	-13.504	-14.599	-13.584	-13.018	-13.875	-12.987
-10.828	-9.9173	-9.798	-9.825	-9.4905	-9.7602	-10.039	-9.8024	-10.728	-10.544	-10.68	-10.153	-9.4549	-10.361	-11.092	-9.5579	-10.53	-9.2439	-9.4861	-9.3255	-10.207	-10.248	-9.5622	-11.232	-10.318	-10.93	-10.001	-10.544	-10.683	-9.6288	-11.267	-11.255	-11.098	-9.1475	-10.807	-10.237	-8.9574	-10.667	-10.477	-11.538	-9.3369	-10.481	-9.7688	-10.855	-10.083	-10.232	-8.0943	-10.431	-10.771	-10.009
-2.9584	-2.7116	-3.5412	-3.0442	-3.2762	-3.2231	-2.3504	-2.8783	-3.0361	-3.0975	-3.6515	-4.6377	-2.9927	-2.7577	-3.9885	-3.6792	-2.7128	-3.8744	-2.3089	-2.5619	-2.9174	-3.198	-3.488	-2.195	-3.5713	-3.8199	-3.5208	-3.1837	-2.4028	-3.2231	-2.4841	-4.4769	-3.0718	-3.157	-3.8578	-3.3571	-2.4357	-3.9499	-2.4458	-2.7489	-3.2665	-2.66	-1.5708	-2.9347	-3.9035	-3.4152	-4.0569	-3.8624	-3.4538	-2.8839
-8.2527	-9.1353	-10.233	-10.068	-7.5589	-7.9217	-8.7087	-10.161	-9.4777	-7.8824	-9.5441	-9.1051	-9.2592	-9.0993	-8.3994	-8.1975	-8.8987	-8.661	-8.4358	-9.5169	-8.8645	-8.8433	-8.3859	-9.3576	-8.5981	-8.4103	-9.6358	-8.6601	-7.2768	-7.8079	-8.0715	-8.4574	-9.3792	-8.2763	-8.6802	-8.8743	-9.0433	-9.2739	-8.4493	-9.5806	-7.962	-8.2478	-8.765	-8.3566	-8.1939	-8.4155	-8.818	-8.5995	-9.6654	-9.1041
-7.0596	-8.1838	-7.26	-7.5832	-8.8266	-8.1495	-6.9961	-8.7118	-8.284	-6.7521	-6.9205	-7.7093	-8.5155	-7.8878	-5.8704	-8.0099	-8.1104	-7.4537	-8.2737	-6.8757	-7.6369	-7.6246	-7.2164	-8.4097	-7.9985	-7.3667	-6.7795	-6.8429	-6.8534	-7.9005	-8.0666	-8.4357	-7.6781	-7.7661	-6.7362	-8.0073	-8.1252	-8.0487	-7.9725	-7.8959	-7.567	-6.5152	-7.0415	-7.7662	-7.7855	-6.6572	-8.8973	-7.1093	-7.1825	-8.1896
-11.533	-10.972	-10.838	-11.322	-11.444	-12.155	-11.359	-11.562	-11.751	-10.111	-11.194	-11.734	-11.112	-10.877	-12.154	-12.475	-12.212	-11.666	-11.798	-11.166	-11.67	-11.503	-11.518	-11.899	-11.255	-11.962	-12.036	-12.011	-12.23	-11.989	-11.965	-11.047	-12.611	-13.167	-11.812	-11.172	-11.763	-11.895	-11.247	-11.595	-11.797	-10.923	-11.465	-11.558	-10.141	-11.909	-11.477	-11.757	-11.835	-10.883
-13.085	-12.755	-11.926	-12.475	-11.198	-12.348	-11.014	-11.856	-11.825	-11.836	-11.278	-12.396	-12.681	-12.275	-11.177	-11.879	-10.844	-13.104	-11.216	-11.771	-11.696	-11.742	-11.508	-11.818	-11.902	-11.188	-11.913	-12.499	-10.834	-12.225	-13.125	-10.771	-11.876	-12.435	-11.909	-11.064	-12.226	-12.221	-12.036	-10.156	-11.68	-12.531	-10.66	-13.006	-11.871	-10.945	-12.048	-12.035	-11.176	-11.768
10.713	9.6054	9.7473	9.8457	10.371	9.3695	9.4118	10.184	9.2684	10.435	9.8483	10.492	9.0531	9.1837	9.548	10.603	9.3882	9.5497	9.6565	8.5929	9.53	10.228	10.349	8.9765	9.2651	10.749	9.9485	9.8532	7.5774	10.01	11.315	9.6032	8.9837	9.4563	9.4674	10.043	10.248	9.873	9.8441	10.265	10.969	9.7215	10.51	9.1258	9.6369	10.147	9.167	9.253	10.887	9.3469
-11.159	-11.616	-12.336	-12.017	-10.981	-11.894	-11.255	-12.19	-11.274	-11.457	-10.867	-11.613	-11.453	-11.141	-11.132	-12.283	-10.47	-11.28	-10.074	-11.661	-12.003	-10.408	-11.756	-11.248	-11.132	-10.538	-12.558	-11.95	-11.258	-11.173	-12.505	-13.298	-10.971	-10.849	-11.807	-11.095	-11.097	-11.679	-12.392	-11.667	-10.555	-12.332	-12.586	-10.286	-12.941	-11.547	-11.359	-11.616	-10.237	-11.248
-5.7717	-4.8542	-5.2464	-4.5392	-6.4448	-5.5963	-5.8503	-6.6768	-4.4037	-5.7063	-5.6335	-5.8939	-4.9803	-6.2734	-5.5694	-5.3318	-5.7356	-5.9907	-5.7417	-5.6165	-5.1297	-6.2495	-5.4819	-5.1211	-6.0333	-4.694	-5.2547	-6.0656	-5.7586	-5.5029	-5.4939	-4.9638	-5.4513	-5.7774	-5.4255	-5.6233	-5.3392	-5.9514	-5.6725	-5.2575	-4.6187	-5.8987	-5.3262	-6.1532	-4.8543	-5.2638	-5.4509	-5.7534	-6.3246	-6.5776
-8.9771	-10.17	-8.9913	-9.4681	-9.547	-8.5133	-9.9416	-8.6961	-8.6229	-9.9684	-8.1548	-8.8953	-8.3037	-9.0738	-8.5978	-9.0686	-8.731	-9.1812	-8.966	-10.104	-7.3649	-8.5374	-8.8067	-9.422	-8.3462	-9.2429	-9.7829	-8.7624	-8.7142	-10.659	-9.4324	-8.2885	-9.3768	-8.3243	-9.4293	-9.3675	-8.7212	-9.0507	-8.2887	-9.5674	-10.208	-9.281	-9.3333	-10.07	-8.7142	-9.0482	-8.9503	-9.4184	-10.043	-9.7054
-1.0479	-1.1136	-1.5886	-1.3965	-1.8068	-2.201	-0.39714	-1.8174	-0.31473	-1.6927	-1.1149	-0.66423	-1.5468	-1.2023	-0.87099	-1.4276	-2.2568	-1.544	-2.0699	-0.82884	-1.0599	-1.4629	-1.8907	-1.0904	-1.1706	-0.54699	-0.99115	-1.2255	-2.0571	-0.95333	-1.2352	-1.5982	-0.11879	-1.8153	-1.3835	-1.4008	-1.3338	-1.777	-1.7217	-1.6762	-1.585	-2.3427	-1.5221	-1.5544	-1.7212	-2.0894	-0.71665	-1.0731	-0.68391	-0.62354
1.4473	2.1171	0.77632	1.6172	2.3285	1.9401	1.3205	1.8921	0.75279	1.7214	1.5332	1.1218	1.2433	1.3182	1.2588	1.0074	2.4451	2.1864	2.8781	0.49037	1.0892	1.9334	1.8436	0.94589	1.3067	1.4588	1.6764	1.6832	1.6087	3.3983	0.91472	1.6053	2.0153	0.51251	1.4292	1.5008	0.13326	2.3479	0.95368	2.1509	0.79365	1.0965	2.1615	1.6576	1.2931	0.93205	0.13371	1.3175	1.7645	1.1865
-4.5718	-5.0287	-4.0784	-4.4902	-4.6776	-5.7525	-4.3236	-4.6638	-4.5133	-4.7162	-4.7637	-3.9601	-4.8919	-3.9617	-4.2908	-4.2069	-4.7779	-5.0964	-4.8652	-3.6179	-4.2829	-5.6579	-3.8295	-4.6305	-4.0381	-4.5885	-4.0157	-4.9409	-3.6841	-3.3995	-4.1426	-4.1979	-4.7758	-4.8773	-4.5079	-4.1837	-4.5072	-3.576	-4.9417	-4.1287	-4.5743	-5.1387	-4.8151	-3.302	-4.2632	-3.9839	-5.8907	-5.1234	-4.3688	-5.354
-3.5827	-3.1006	-3.1534	-1.6654	-2.4692	-2.4571	-3.2453	-2.6608	-2.0167	-1.9019	-2.0569	-3.1917	-3.1771	-1.8655	-2.0091	-3.576	-3.3592	-2.8413	-2.6006	-2.4159	-2.3679	-1.7637	-3.0358	-1.1165	-1.9388	-2.9215	-1.4953	-1.6671	-2.3694	-2.3682	-3.8724	-2.0943	-3.4772	-2.8366	-3.972	-1.9337	-2.7531	-2.0417	-3.1251	-2.327	-3.0308	-2.6666	-2.1517	-3.2996	-3.2632	-1.1982	-1.2702	-2.249	-3.1129	-2.8811
-6.4611	-6.0063	-5.3824	-6.7524	-6.7403	-7.0864	-6.7759	-7.1721	-5.9711	-6.0043	-6.58	-7.1109	-6.9606	-7.0739	-6.0025	-6.0597	-7.1878	-5.5982	-7.048	-6.3475	-6.671	-6.1638	-4.8756	-6.5608	-6.1991	-7.0407	-7.0709	-6.791	-6.9589	-6.595	-5.9046	-7.6665	-7.05	-6.4061	-7.4981	-6.9953	-7.2204	-5.889	-6.0667	-6.0649	-6.4539	-5.7796	-6.1395	-5.8634	-6.2369	-6.1645	-6.9854	-6.5532	-6.3899	-6.4079
-11.662	-11.753	-11.271	-11.524	-12.767	-10.965	-11.628	-12.051	-11.256	-11.37	-11.996	-11.413	-12.746	-11.608	-11.021	-12.71	-10.721	-11.76	-11.445	-11.15	-10.655	-11.544	-11.941	-11.718	-11.518	-10.533	-11.213	-11.79	-11.698	-11.145	-12.011	-11.306	-11.002	-12.12	-10.598	-10.694	-11.771	-11.354	-12.16	-11.72	-11.292	-11.169	-11.047	-11.829	-11.638	-11.504	-10.752	-11.322	-11.412	-11.176
-11.93	-11.205	-11.013	-11.118	-10.567	-11.525	-11.223	-11.937	-12.066	-11.505	-11.867	-10.821	-11.038	-10.854	-11.585	-10.24	-11.713	-11.96	-11.856	-12.122	-11.348	-11.232	-11.568	-12.698	-11.928	-11.361	-11.833	-11.122	-12.438	-11.817	-11.124	-11.42	-11.524	-11.555	-11.401	-11.696	-11.847	-12.861	-12.41	-12.593	-11.566	-11.911	-11.198	-12.576	-10.888	-12.189	-11.025	-11.902	-11.388	-10.718
-13.759	-14.055	-13.939	-14.231	-14.496	-13.844	-14.771	-14.362	-13.692	-13.508	-14.739	-13.723	-14.023	-13.194	-13.384	-14.154	-13.222	-13.687	-14.351	-14.067	-13.35	-15.173	-13.773	-13.368	-14.762	-13.015	-14.045	-14.169	-14.038	-13.967	-13.903	-13.006	-14.42	-13.808	-13.3	-14.041	-14.068	-13.299	-14.704	-13.555	-13.725	-15.025	-13.746	-14.35	-13.757	-13.795	-14.236	-13.808	-14.271	-13.71
-2.3477	-3.0478	-2.7655	-2.8652	-2.7447	-1.8586	-1.7866	-1.8478	-3.2825	-2.5526	-3.8528	-3.6713	-2.5468	-2.9033	-1.4611	-2.6144	-2.9016	-3.4877	-1.4442	-2.8796	-3.6437	-2.3467	-3.5515	-2.4012	-2.476	-2.4946	-2.9655	-2.0666	-3.1768	-4.22	-1.8335	-2.0183	-2.9725	-2.6269	-2.783	-2.6784	-2.7279	-1.9128	-1.6663	-2.5872	-2.6936	-2.6072	-2.3515	-2.1674	-2.2728	-2.3835	-2.7863	-3.4376	-2.8883	-2.3948
5.8488	6.1436	6.0941	5.9225	5.098	5.2474	5.4093	4.3091	6.1784	6.4518	4.0975	5.7668	5.0306	5.5803	5.8482	4.5958	5.7013	4.9549	5.2881	5.1313	6.2317	4.5467	5.4228	4.9254	6.1221	5.7939	5.2205	5.3576	5.8086	5.5474	5.2803	5.9508	4.9404	6.0979	6.2116	6.4128	6.3024	5.4571	5.8503	6.2459	4.7054	5.9023	6.6503	6.0715	6.3215	5.8411	5.9422	5.7828	4.9339	6.5051
-3.6398	-4.6294	-3.8644	-2.7965	-3.4409	-3.1061	-3.3155	-3.7635	-2.6025	-2.4313	-3.0517	-3.3307	-3.5959	-4.0637	-3.9715	-1.9772	-2.8628	-3.666	-4.1701	-2.714	-2.8174	-3.6293	-3.5644	-4.2073	-3.7377	-2.9149	-3.3075	-3.4853	-3.4161	-3.0027	-3.7761	-3.1381	-3.7514	-3.4297	-4.0627	-4.3481	-2.9082	-2.7418	-2.8923	-2.9345	-4.9309	-3.7501	-3.5261	-1.9449	-3.2887	-2.8295	-3.0821	-3.3484	-4.5585	-2.9564
0.65202	0.85543	1.1304	1.4766	1.492	1.2615	1.8067	0.26357	-0.18898	1.2107	1.5917	0.93324	0.33932	0.73443	0.30985	1.2096	0.3974	0.11915	0.65039	1.2479	1.7683	1.3051	1.0578	-0.079623	1.4482	0.42232	2.1039	1.2004	1.8841	1.2848	0.69871	1.0786	1.3277	0.55885	-0.18472	1.029	0.5246	1.2473	1.5195	0.94369	1.6974	0.29837	2.0421	1.3628	1.1254	2.828	1.9054	2.5607	0.71034	1.7773
-1.5694	-2.0742	-3.1524	-1.1246	-1.8477	-0.65863	-1.0606	-2.3939	-0.8383	-0.87489	-1.4274	-0.94751	-1.7368	-1.6483	-1.4644	-1.833	-0.95494	-0.85963	-1.447	-2.4112	-2.7103	-1.6701	-1.2672	-1.9708	-2.0465	-1.2477	-1.8543	-2.5723	-1.186	-2.3072	-1.6879	-1.2595	-2.2086	-2.2024	-1.8686	-1.5514	-2.4303	-1.4092	-2.3462	-2.6738	-2.2906	-2.6413	-1.497	-1.3192	-1.1457	-1.0364	-1.5485	-1.1661	-1.0095	-1.9336
0.35686	-0.81544	-0.42665	-0.052435	0.89089	0.34864	-0.079302	0.59965	0.21274	-0.19268	1.9105	-0.12516	0.94695	0.2619	0.79931	-0.043412	0.021743	2.1164	0.88892	0.84738	0.5103	1.3486	-0.14522	0.018158	0.47664	-0.31114	1.261	0.13054	0.15977	0.33349	1.113	0.88995	0.77228	0.065505	1.1807	0.92757	-0.93325	1.0859	1.2824	1.6582	0.14896	0.53738	0.79563	0.11638	-0.039669	0.97507	-0.29415	0.63735	1.4791	0.47216
-6.4256	-5.4194	-6.0661	-5.36	-5.046	-6.1474	-5.1029	-5.4909	-5.3169	-4.8612	-5.099	-5.2227	-5.5986	-5.8988	-5.6635	-6.0466	-6.1685	-5.4265	-5.7316	-5.6695	-5.8232	-4.8241	-5.3788	-5.5714	-5.0386	-5.0799	-4.8752	-4.6365	-4.6188	-5.2555	-5.1368	-5.886	-5.3382	-5.2017	-6.1214	-4.9301	-5.6629	-5.4265	-6.6128	-5.1923	-4.814	-5.4673	-4.3344	-5.1002	-5.2863	-5.7932	-5.8322	-5.3444	-5.4389	-6.3123
0.66512	0.13141	-0.55111	0.57942	0.51758	-0.82967	0.049183	-0.25418	-0.56149	-0.78264	0.20674	1.0199	-1.0556	0.65178	-0.1401	0.20092	0.48726	1.4198	1.7058	0.22084	1.1563	-0.75942	-1.0283	0.30593	0.34815	0.028421	0.11565	-0.057168	0.0026316	-0.61062	-0.10085	1.1413	1.2398	-0.34405	0.34568	-0.67732	1.4607	0.46484	0.74953	0.46551	-0.49115	-0.76219	-0.42698	0.029795	0.017241	-0.77208	0.68771	-1.1767	1.5043	0.57253
8.2245	4.9659	7.7412	6.0211	6.1783	7.7045	6.2484	6.6738	6.5778	6.4337	7.3704	6.9057	6.713	6.8347	7.5263	7.0548	7.5065	7.4206	6.4761	6.2694	7.1983	5.1164	7.3075	6.3028	7.1559	6.0052	6.4199	7.5199	5.5764	7.1796	6.9896	6.8109	6.707	6.4067	6.8883	7.3365	6.0038	6.5615	6.7438	6.9998	6.8794	6.7964	6.6152	7.3512	6.492	7.184	7.1932	7.6036	7.6749	6.9538
0.89777	1.2615	0.93686	0.64206	2.6842	0.091206	1.3826	2.3663	0.30775	1.74	-0.18552	1.3908	0.40474	1.1717	0.9	0.18714	1.9202	0.61713	1.6847	0.43121	1.976	1.414	1.9374	2.0714	1.478	1.4991	0.40798	1.0806	1.66	0.98913	2.079	1.2928	1.581	0.88773	1.2629	1.3903	0.61356	0.47913	0.9605	1.2093	0.86558	0.71931	-0.07067	0.70379	1.157	1.6972	1.6521	0.60601	1.2615	1.292
0.13568	-1.2961	1.0775	-0.11477	-0.51128	-0.95597	-0.73373	-0.60851	1.4279	0.71674	0.19233	0.25407	-0.18091	0.090378	-0.66434	0.11904	0.32626	0.011504	-0.50622	-0.70029	0.29156	0.34224	1.0618	0.23933	-0.81056	0.12229	0.17007	0.47088	0.5477	-0.14167	-0.1339	-0.30118	-0.97605	0.38216	-0.30868	-0.34377	1.4718	0.92676	-0.0569	-0.18008	-0.52486	0.42168	0.38219	0.037023	1.2639	-0.30221	0.21019	1.4795	-1.3671	-0.52103
-1.2109	-1.9497	-1.9736	-1.9903	-1.2261	-1.9495	-2.3482	-1.2983	-1.3922	-2.2747	-2.3814	-1.7451	-1.4215	-1.3516	-1.9199	-2.2853	-2.1602	-1.3047	-1.4561	-2.708	-2.5839	-1.559	-0.6986	-2.7267	-1.5771	-1.7053	-0.99843	-1.9514	-2.0132	-0.31736	-1.874	-2.5793	-1.7183	-3.2812	-1.7119	-0.64649	-2.7969	-1.2142	-1.826	-1.5381	-1.8624	-1.0201	-1.8188	-1.5354	-1.0235	-0.8002	-1.6891	-2.0708	-0.79109	-1.5244
1.5838	1.885	1.3645	2.0501	1.8751	1.6896	2.6265	1.6314	0.83184	1.8971	2.1392	3.0548	1.5	1.2881	1.6095	1.3801	1.9891	2.2368	2.0012	1.6159	1.5113	1.69	1.6672	1.51	1.8463	1.742	1.3378	1.5969	1.6078	1.8738	1.8824	1.4364	1.0731	1.3448	1.4828	2.1133	2.1853	1.1265	2.3837	1.3851	1.9925	1.1369	1.5854	1.576	1.9169	1.7987	1.838	0.78014	2.8359	2.3065
-0.58135	-0.82969	-1.4828	-0.93384	-1.2516	-2.485	-1.6399	-1.7159	-1.9329	-1.1093	-3.2105	-2.2014	-1.7215	-1.6526	-2.5799	-1.0868	-0.97623	-2.1888	-1.3703	-2.5689	-0.44173	-2.8485	-1.1355	-1.7265	-1.6923	-1.4704	-1.0619	-1.239	0.25012	-1.8778	-1.8212	-0.87289	-0.76932	-0.70161	-1.352	-1.1767	-1.5145	-0.89739	-1.5088	-0.40606	-2.3195	-1.5768	-1.4862	-2.0219	-1.1192	-0.98797	-1.9385	-1.5845	-1.5607	-1.5507
-2.663	-2.0962	-2.1573	-3.5574	-1.9651	-3.4193	-2.7029	-1.5323	-3.596	-3.4845	-1.5609	-1.8902	-3.5154	-2.0873	-2.9775	-2.8336	-3.3768	-2.5988	-2.5081	-1.7949	-2.8061	-1.8894	-2.2501	-1.689	-2.4653	-2.2069	-1.4774	-1.6357	-2.2914	-1.9807	-3.0087	-3.6581	-2.8961	-1.1438	-2.0007	-2.6421	-1.5882	-2.5527	-3.2035	-1.4694	-3.7007	-1.0398	-2.7012	-2.3208	-3.6261	-3.0963	-1.8686	-1.9124	-1.2567	-2.0016
-14.408	-14.018	-13.871	-13.68	-14.346	-13.364	-14.805	-15.402	-13.782	-14.289	-13.715	-13.449	-13.664	-14.463	-13.588	-13.905	-14.394	-14.305	-14.123	-14.374	-14.873	-13.542	-13.889	-13.287	-13.179	-13.125	-15.153	-13.834	-13.996	-13.502	-13.815	-14.439	-13.662	-14.135	-13.285	-13.929	-13.616	-13.778	-14.088	-15.135	-14.599	-14.694	-14.163	-13.453	-14.25	-13.778	-14.332	-13.619	-14.008	-13.554
8.0524	8.0426	8.7487	7.6144	9.3923	7.0517	7.9809	8.2645	8.1785	7.9313	7.948	8.2031	7.6785	8.4306	8.4642	7.8951	6.9053	8.1443	8.5484	7.5083	8.6096	6.8354	8.5363	7.7622	6.6675	7.8701	8.9256	8.125	7.0489	8.8729	7.0461	9.1417	7.4475	8.0708	7.8997	8.0424	7.6124	7.0673	7.3984	7.4534	7.3339	9.4472	8.5303	7.6664	8.0346	8.1181	8.5849	7.5741	7.2502	7.6838
1.2409	0.71288	1.5445	-0.0050963	-0.057379	0.35271	0.50878	-0.11575	0.26398	0.86128	-0.10809	-0.44625	0.62839	-0.53549	0.7033	0.68966	0.84502	-0.80065	0.67737	-0.41635	0.61234	0.55387	1.2127	0.54145	-0.31391	0.0083772	0.55561	0.66596	0.25923	-0.12164	0.004845	1.3994	0.49749	0.81704	1.1403	0.38461	1.2866	0.13693	0.67833	0.5826	0.159	0.70804	0.26751	0.097564	0.9533	0.10656	1.1558	0.48647	0.1359	-0.36297
-3.4073	-3.7171	-3.5019	-2.6423	-3.2994	-4.2098	-3.0376	-3.5692	-4.1602	-2.6978	-2.1079	-2.7405	-3.2991	-3.2859	-2.8165	-2.9025	-3.9324	-3.2945	-3.1539	-2.7982	-3.3742	-2.3234	-3.5253	-3.9862	-3.6852	-3.858	-3.2441	-4.0984	-2.4067	-3.7539	-2.7251	-2.9326	-3.3874	-3.47	-3.5364	-2.7642	-4.3051	-2.8213	-3.0583	-3.0763	-2.8738	-2.0432	-2.5677	-2.4036	-4.1854	-3.2661	-2.8685	-2.6406	-3.2516	-3.6513
-12.756	-12.057	-10.697	-11.751	-12.708	-11.27	-11.794	-11.215	-11.907	-10.575	-11.729	-11.793	-12.242	-11.228	-11.585	-11.8	-11.37	-11.009	-11.745	-11.304	-10.01	-12.483	-11.023	-11.346	-12.118	-11.067	-10.814	-11.397	-11.419	-12.134	-11.055	-11.87	-11.243	-11.534	-11.727	-12.095	-10.999	-10.683	-12.027	-11.687	-11.002	-11.354	-12.548	-11.857	-11.244	-10.813	-11.694	-12.191	-11.738	-12.096
-2.7409	-3.1906	-3.9691	-3.273	-4.2062	-2.0195	-4.2859	-2.3904	-2.8179	-2.6365	-2.7637	-2.771	-1.4557	-1.8493	-2.8624	-4.2518	-2.7774	-3.0515	-2.6769	-3.6979	-3.1241	-4.2928	-2.88	-2.5078	-3.2091	-3.281	-3.2409	-4.4427	-3.3889	-3.7232	-3.8189	-2.8465	-3.7647	-3.2916	-2.9991	-4.4493	-3.6028	-2.1911	-2.8653	-3.1454	-3.1267	-3.2117	-2.9383	-2.8445	-3.3349	-2.2442	-3.6366	-2.7491	-3.9804	-2.6529
-1.629	-1.6856	-1.7816	-0.14706	-1.8438	-1.9861	-1.2472	-1.3752	-2.207	-1.1914	-1.6663	-1.8373	-2.028	-1.8695	-2.1145	-1.9572	-0.67029	-0.92741	-2.4901	-1.4499	-1.7216	-1.23	-1.2841	-1.3507	-0.77623	-0.77226	-2.0993	-1.8244	-0.39518	-1.9502	-0.92537	-0.69383	-2.0179	-1.5	-2.2834	-0.89838	-1.2135	-1.8294	-0.27732	-1.9535	-0.58772	-0.88794	-1.4502	-0.6034	-2.0001	-1.8378	-1.0876	-1.1756	-1.2147	-2.6207
-23.016	-21.581	-21.702	-22.812	-22.884	-23.217	-21.853	-21.535	-22.489	-22.128	-23.116	-23.158	-22.632	-21.381	-22.466	-22.104	-22.078	-21.104	-21.871	-22.096	-22.146	-21.449	-21.722	-21.79	-22.697	-21.25	-23.186	-23.12	-22.637	-22.149	-23.198	-22.488	-20.653	-22.503	-23.131	-21.956	-22.216	-21.953	-22.148	-21.978	-21.891	-21.909	-21.788	-21.275	-21.846	-22.814	-21.03	-21.981	-21.25	-22.937
-15.797	-13.553	-14.902	-13.998	-13.878	-15.194	-15.4	-14.584	-15.257	-14.962	-15.915	-14.729	-13.952	-15.346	-13.859	-13.417	-14.259	-15.233	-14.492	-15.317	-14.944	-15.774	-14.274	-14.891	-13.911	-13.446	-14.782	-15.059	-13.91	-15.093	-15.68	-14.968	-14.107	-13.791	-14.072	-15.312	-14.25	-15.068	-14.425	-15.186	-15.357	-13.083	-14.345	-14.587	-13.655	-13.682	-16.163	-14.621	-14.42	-14.892
-3.0524	-3.623	-3.3229	-3.7427	-4.3567	-4.2111	-4.002	-3.9844	-4.168	-4.1998	-3.7061	-3.5797	-3.5904	-4.0323	-4.389	-4.0312	-3.998	-5.287	-3.7345	-3.3246	-3.5661	-4.213	-3.7798	-3.6094	-4.0917	-2.8425	-4.5784	-3.3034	-3.7896	-3.9518	-2.2523	-3.5594	-4.246	-3.5964	-4.1771	-4.6943	-4.1199	-5.3212	-3.2203	-3.8483	-3.9606	-2.5814	-3.4312	-3.4618	-3.0049	-3.7988	-4.447	-5.9566	-3.7089	-4.0056
-4.4161	-4.7098	-5.3893	-5.3156	-5.7068	-6.2135	-5.0904	-3.8029	-5.7338	-4.4101	-5.4564	-4.7933	-5.1982	-5.305	-4.9425	-5.3856	-5.1176	-4.5983	-5.0277	-4.5782	-4.9651	-4.5702	-4.3666	-4.3535	-5.462	-4.465	-4.0866	-4.6092	-4.4512	-5.6104	-5.8869	-4.5746	-4.1264	-6.1641	-5.0725	-3.3521	-5.0612	-4.8721	-3.9683	-4.8434	-4.6781	-4.9698	-4.456	-5.8845	-5.7395	-5.2606	-4.7289	-5.1617	-5.2976	-3.6572
-3.2885	-3.9239	-3.628	-2.3382	-2.7065	-4.8474	-3.6053	-2.8771	-3.2817	-3.3882	-3.8208	-3.6425	-3.2507	-2.6934	-4.1338	-3.6329	-2.6996	-3.1501	-4.3499	-2.4455	-4.2202	-2.8753	-3.9433	-2.8251	-4.1136	-2.7866	-2.8581	-4.0417	-3.0282	-2.8496	-3.8403	-3.4755	-3.8461	-4.56	-3.1321	-3.836	-4.2656	-3.1161	-3.634	-3.4514	-3.4138	-3.0449	-2.9804	-3.2165	-4.0515	-3.6935	-4.4192	-4.3311	-4.2065	-4.1091
-7.3841	-7.7562	-7.2798	-8.376	-7.2456	-6.8604	-7.9796	-7.2261	-6.8043	-9.9811	-7.0067	-6.9462	-8.109	-6.9156	-7.6164	-7.7714	-6.845	-8.6469	-7.2771	-7.3561	-8.5036	-7.2782	-6.9815	-7.6453	-8.5135	-8.2279	-6.9322	-7.161	-8.0126	-8.0277	-8.0591	-7.8299	-7.3609	-8.9906	-8.1226	-8.0712	-8.3004	-7.8111	-7.6031	-8.2356	-7.5173	-7.1074	-7.8714	-8.135	-8.4739	-8.3244	-7.4045	-7.9224	-7.4693	-7.5126
-0.62395	0.82721	-0.15984	-0.73439	0.13782	1.5147	0.46722	-0.27046	0.67176	-0.30811	-0.81441	0.10227	0.23306	0.21477	-0.30028	-0.7123	-0.10996	0.47875	0.076661	-0.649	0.47046	-0.11036	-1.0615	-0.20463	-0.24713	-0.26876	-0.12865	-0.51734	0.33005	-1.0216	-0.2114	-0.31815	-0.41182	-0.52863	-0.17651	-0.37071	-0.0021439	-0.59271	-0.27186	-0.25539	0.27198	0.45679	-0.52024	-1.297	-0.090858	-0.37619	-0.2072	-0.59916	-0.56132	0.046748
-13.842	-14.449	-13.463	-14.132	-13.327	-14.061	-14.925	-14.765	-14.094	-14.465	-13.118	-13.504	-13.657	-13.745	-14.465	-14.056	-13.807	-14.027	-15.215	-13.693	-14.096	-14.954	-14.884	-13.749	-13.631	-13.386	-13.346	-14.137	-13.596	-13.923	-14.661	-14.27	-14.191	-14.635	-13.542	-13.321	-15.035	-13.905	-13.946	-14.232	-13.769	-13.767	-13.882	-13.613	-14.042	-13.581	-13.978	-15.137	-14.001	-13.141
-4.4949	-4.6752	-4.9357	-5.3587	-4.6986	-4.1925	-4.8973	-4.3452	-4.2832	-4.3802	-5.8918	-3.8621	-4.0833	-4.3457	-4.6257	-5.2967	-3.7339	-4.6898	-4.724	-4.4236	-3.6715	-4.3664	-4.6462	-5.012	-5.1391	-4.1108	-4.3419	-4.4211	-4.4499	-5.5262	-4.1113	-4.7466	-4.9847	-3.9568	-5.2236	-4.6045	-4.4723	-5.3244	-5.4879	-5.2158	-5.409	-5.0475	-4.7817	-4.782	-5.5143	-4.4486	-5.5252	-4.8522	-4.1346	-5.4101
6.6671	5.7329	7.4385	5.9522	7.274	7.363	7.3968	6.3544	5.8295	7.3921	7.3479	6.3332	6.6354	7.1802	6.848	6.2368	7.1508	7.1063	7.2975	6.6684	6.6526	6.6247	6.1514	6.0942	6.4614	6.5622	6.1331	5.7023	6.7047	7.4202	6.6201	7.0858	7.2195	7.5881	6.875	7.8793	6.9843	5.9473	5.2633	7.2759	6.2874	6.6353	7.685	6.2475	6.2448	6.3617	7.1536	7.8226	6.2131	7.2085
-0.71636	0.065267	-0.012785	0.5703	-1.3553	0.0020134	-0.13872	0.27071	-0.59154	-0.46052	-0.038991	0.35147	-0.21802	0.32429	-0.24322	-0.25154	-0.11987	0.70666	0.3388	-0.23091	0.51523	0.25005	-0.066216	0.44411	-0.68902	0.19943	-0.17081	-0.35851	0.99112	-0.75869	-0.12405	0.58819	-0.40371	-0.062026	0.25203	-0.6177	-0.17183	-0.12362	-0.089649	0.81556	0.54404	-0.13897	-0.98768	-0.46363	0.58388	0.11348	0.72583	-0.15071	0.46724	0.38671
-12.928	-12.216	-12.541	-12.111	-13.457	-13.402	-11.787	-12.754	-12.611	-12.454	-12.154	-13.728	-12.747	-12.468	-13.634	-12.95	-13.409	-12.337	-13.837	-12.762	-12.264	-13.74	-12.239	-12.507	-12.587	-12.096	-11.833	-13.729	-12.425	-12.754	-12.771	-12.958	-13.068	-13.308	-12.501	-12.525	-13.22	-14.077	-12.711	-13.099	-13.57	-12.322	-13.213	-12.675	-12.216	-13.795	-11.137	-12.075	-12.092	-14.311
1.1097	0.49346	-0.35218	-0.23134	0.21726	-0.1002	-0.29695	1.3599	-0.57004	-0.90404	-0.86001	-1.3126	0.18128	0.45461	-1.3773	0.13838	0.24975	0.24323	0.015993	0.86015	1.1193	-0.82893	0.70232	-0.12654	-0.57313	0.18386	0.073951	-0.026776	-0.3397	-0.33509	-0.45346	-1.0526	0.29851	-0.048695	1.3901	-1.0766	-0.68461	-0.64478	-0.52966	-0.78901	-0.56527	-1.069	0.12621	0.36484	0.081298	0.10082	0.12936	0.69253	0.90867	-1.6357
-0.44151	-1.0157	-0.90224	-0.62434	-0.21049	0.38803	-0.78185	-2.0774	-1.6057	-0.44664	-0.51182	-1.354	-0.52818	-1.1691	-0.4651	-0.32618	-0.19617	-0.90285	-0.79552	-1.2653	-1.2043	-0.8206	-1.0516	-0.66914	0.40908	-0.4512	-1.0386	-1.0319	-0.62204	-1.7722	-2.7913	-0.22377	-0.93451	-0.70249	-0.83358	-1.2953	-1.5872	-1.247	-1.8825	-0.19194	-0.20825	-1.414	-0.76685	-0.90795	-0.56928	-0.40568	-0.47815	-1.6504	-1.1594	-0.81587
-9.3798	-11.346	-10.252	-10.548	-10.268	-10.506	-11.332	-11.659	-11.607	-11.352	-10.473	-10.094	-9.274	-10.254	-12.069	-10.63	-11.138	-10.069	-10.995	-11.62	-11.36	-10.807	-12.042	-11.633	-10.481	-10.412	-10.816	-10.407	-11.874	-11.402	-11.563	-12.096	-12.348	-11.115	-9.9747	-10.695	-11.015	-10.627	-10.679	-10.226	-11.316	-10.086	-10.254	-10.928	-10.346	-11.163	-10.473	-9.4522	-11.184	-10.382
4.0098	4.3512	5.886	3.4134	4.7428	4.1878	5.2301	5.8714	5.1879	3.9368	6.1976	5.4059	4.7036	5.2827	4.9299	4.1321	6.111	4.0144	3.8144	6.1384	4.5863	4.4648	5.0083	4.9022	4.7096	5.705	4.494	4.5919	4.6948	4.9748	5.3066	5.3867	4.6943	5.5287	5.1897	6.8173	6.2508	4.6818	4.8731	5.6192	4.0154	5.1784	5.3731	5.1592	5.5192	4.3218	5.8178	5.544	4.6647	5.1155
-0.66584	-1.1053	-0.98334	-0.97689	-0.40645	-1.6824	-1.8598	-1.9858	-2.021	-1.5667	-1.9877	-1.7337	-1.7774	-1.4124	-1.002	-1.6113	-2.1544	0.26827	-0.96737	-1.4537	-1.0253	-1.8294	-1.708	-1.6263	-2.417	-1.7924	-1.5139	-2.0519	-2.6849	-1.1899	-1.9094	-2.3386	-0.97474	-1.2272	-1.9561	-0.38963	-0.92259	-1.3658	-1.1787	-0.95125	-1.7069	-1.7215	-2.0222	-0.51014	-0.07813	-0.8977	-1.2245	-1.649	-0.96671	-1.0509
10.896	8.6363	10.133	9.5606	10.247	10.131	9.4421	10.527	9.5132	9.9474	9.7157	10.532	10.075	8.999	10.558	10.382	9.4377	9.9991	10.303	9.3127	9.3617	10.654	10.019	9.619	9.7311	9.1345	10.25	9.9892	9.3601	9.7962	9.2256	9.1585	9.6212	9.6632	8.9152	9.1314	10.201	10.068	10.604	10.936	10.055	8.8357	10.623	9.7114	10.749	9.4435	9.8368	9.1279	9.5919	9.6113
-1.929	-2.9947	-1.4742	-2.3321	-2.5993	-2.874	-2.2694	-3.5314	-1.7169	-2.2196	-2.6021	-2.0125	-2.9323	-3.2326	-2.6359	-2.7528	-2.5223	-3.3551	-3.3116	-2.1239	-2.6422	-2.8427	-2.4263	-2.2491	-1.8677	-1.8423	-2.4886	-1.6579	-2.9271	-3.1571	-3.0211	-2.8328	-1.3055	-2.1428	-3.2066	-3.0616	-1.6739	-2.95	-3.9696	-2.1084	-3.1212	-3.3522	-3.3154	-2.4952	-3.5291	-3.0253	-3.0821	-2.9793	-1.9424	-2.3668
10.504	9.5161	9.9003	10.086	10.656	10.287	9.1509	9.7833	10.811	10.317	10.285	10.016	10.332	11.737	9.6034	10.212	9.9326	9.3147	10.109	10.254	10.639	9.8699	10.547	9.9933	9.7745	9.3252	9.0419	10.569	8.814	9.499	10.076	9.5182	9.7423	10.324	9.2318	8.4263	10.505	9.5714	8.8097	9.2216	8.7272	9.4761	10.113	10.348	10.797	9.4563	9.2912	8.6914	9.6481	10.132
-11.978	-11.444	-10.492	-11.241	-10.661	-10.967	-11.371	-9.7301	-11.016	-10.417	-11.694	-10.486	-12.106	-12.006	-10.656	-11.902	-11.566	-11.426	-11.033	-11.799	-11.254	-10.461	-11.498	-11.766	-10.901	-11.286	-11.196	-10.843	-10.879	-10.633	-10.859	-10.935	-10.896	-11.871	-12.197	-11.789	-9.8633	-11.357	-10.84	-11.189	-9.9482	-10.634	-11.279	-10.557	-10.571	-11.1	-10.758	-11.932	-11.264	-10.831
-11.152	-10.248	-9.9952	-11.382	-11.623	-9.2286	-10.328	-11.06	-11.101	-11.258	-9.2239	-10.565	-9.4064	-10.124	-9.7269	-9.5549	-10.144	-9.6687	-10.333	-11.113	-10.583	-10.325	-9.7848	-9.5629	-9.8514	-10.641	-10.049	-10.203	-11.723	-9.8154	-10.535	-9.289	-10.775	-10.616	-8.7489	-9.3711	-10.575	-10.977	-10.564	-9.6468	-9.6652	-9.236	-10.18	-10.549	-9.5665	-9.6431	-10.369	-9.2709	-10.597	-10.343
-13.105	-11.576	-12.927	-11.867	-11.128	-12.83	-12.843	-12.644	-12.108	-12.279	-12.635	-12.366	-12.308	-12.468	-14.143	-13.129	-12.466	-12.752	-12.936	-12.327	-13.328	-13.603	-13.415	-13.037	-13.576	-14.505	-12.785	-12.373	-13.632	-15.329	-12.346	-13.391	-12.626	-12.339	-11.409	-12.604	-12.314	-13.389	-12.523	-11.895	-12.633	-14.137	-11.834	-12.129	-12.076	-12.024	-11.955	-13.914	-12.181	-13.29
-13.857	-14.656	-14.584	-14.296	-14.384	-14.844	-15.025	-13.617	-14.197	-15.251	-13.852	-14.318	-15.769	-14.712	-13.999	-14.493	-15.402	-14.8	-14.081	-15.019	-14.063	-14.631	-15.175	-13.946	-13.484	-15.131	-14.143	-14.342	-15.523	-13.78	-14.521	-14.392	-15.034	-15.515	-14.168	-12.542	-15.662	-14.082	-15.489	-13.91	-14.58	-14.817	-14.074	-15.725	-14.433	-13.798	-14.551	-15.107	-13.57	-14.213
-21.562	-20.055	-21.017	-21.518	-20.069	-21.691	-20.465	-20.074	-19.865	-19.992	-21.192	-20.513	-20.343	-20.922	-20.787	-20.189	-19.672	-20.522	-20.589	-21.127	-22.185	-21.834	-20.141	-20.167	-21.448	-20.713	-21.308	-20.329	-21.014	-21.541	-21.731	-21.579	-20.944	-20.048	-20.752	-21.671	-19.806	-20.192	-19.995	-20.531	-21.43	-20.241	-20.396	-19.837	-20.637	-21.366	-20.155	-22.07	-20.789	-21.01
8.4385	9.0558	9.7725	9.0261	9.6943	10.751	10.857	9.5644	10.583	10.302	10.205	9.559	9.8764	9.7506	10.164	9.0357	8.0958	9.4672	10.019	10.317	9.6613	9.2112	10.346	10.778	9.6975	10.732	9.1254	9.7693	8.7941	10.295	10.352	9.0362	9.7071	9.0321	9.915	10.226	9.4008	8.3026	10.05	10.488	10.809	9.3328	9.8156	10.149	10.772	8.7192	10.879	8.5801	10.505	9.5741
-11.616	-11.723	-10.757	-11.899	-12.1	-9.0669	-11.024	-12.562	-11.054	-12.047	-10.946	-11.777	-10.573	-11.982	-10.373	-12.249	-11.274	-11.54	-10.52	-11.598	-11.991	-11.179	-10.821	-10.848	-11.263	-10.424	-11.059	-10.943	-12.057	-11.31	-12.648	-10.632	-11.353	-11.218	-12.568	-10.721	-11.786	-10.953	-11.708	-11.448	-12.119	-10.149	-12.465	-11.459	-10.621	-11.871	-11.214	-10.677	-9.889	-12.647
-13.786	-13.35	-12.774	-13.567	-13.286	-13.898	-13.171	-12.992	-13.171	-12.515	-13.529	-13.014	-13.796	-13.253	-12.814	-12.451	-13.016	-13.9	-12.205	-12.326	-13.756	-14.086	-14.146	-12.963	-12.76	-12.73	-13.205	-14.185	-14.228	-13.994	-13.798	-12.965	-12.862	-13.81	-12.56	-13.926	-12.22	-13.565	-12.916	-12.494	-13.781	-12.402	-13.057	-13.788	-13.29	-13.457	-12.797	-12.938	-12.771	-12.959
-5.7736	-5.7549	-5.2141	-6.3866	-5.8902	-6.6312	-5.2119	-4.759	-6.1308	-5.0944	-6.1053	-5.5401	-6.6811	-5.3477	-5.3031	-6.6178	-6.2378	-5.0773	-5.2215	-5.4558	-4.5123	-5.0326	-5.1441	-4.2386	-5.6783	-6.8204	-6.1144	-5.3449	-4.9934	-6.037	-5.8922	-5.5532	-5.9567	-6.2132	-6.1261	-6.3821	-5.2029	-5.4039	-6.2626	-6.0329	-5.6369	-5.7279	-5.1127	-5.2033	-4.9753	-5.3718	-5.2771	-5.533	-5.1766	-5.5639
4.3905	5.4355	5.1652	4.768	4.327	4.8656	4.0387	3.8806	4.4646	3.7068	4.7557	4.015	3.751	3.4867	3.6013	3.8086	4.2902	3.9465	4.5048	4.5053	6.039	4.2283	3.7305	4.6498	3.7425	4.9047	4.4471	4.3908	3.4939	4.65	4.4564	2.9517	3.826	5.1902	3.7633	5.1295	5.4868	4.1934	4.1618	5.2237	3.5786	4.9637	4.1954	4.5836	3.761	4.4923	4.0758	3.3026	4.6514	4.5416
-0.42633	-1.1663	-0.67751	-0.86814	-1.1031	-0.75888	-0.699	-1.6262	-1.096	-0.15369	-0.86351	-2.2469	-1.7419	-0.28996	0.0062533	0.18403	-0.56342	-1.1495	-1.2604	-0.9821	-0.51575	-0.85728	-0.20926	0.60821	-0.73678	-0.069493	-0.96347	-1.9994	-0.6054	-0.76281	-0.52563	-1.0375	-1.2884	0.73496	-0.81541	-1.6692	-0.85296	-0.50013	-1.2138	-1.3314	-1.0906	-0.9303	-0.012758	-0.051511	-0.50636	-1.1973	-0.15808	-0.96645	-0.19367	-1.118
-1.8357	-2.1677	-2.0506	-1.5249	-2.6918	-1.1305	-1.5004	-1.6364	-0.63277	-1.1076	-1.0797	-0.59034	-0.85691	-1.0641	-0.29367	-1.3073	-1.7255	-0.54236	-2.2453	-1.5999	-0.99638	-1.5042	-1.6146	-1.6902	-1.294	-1.0885	-1.357	-2.2437	0.31844	-1.3058	-2.4352	-1.1915	-1.8692	-1.253	-1.352	-1.9455	-0.924	-0.47211	-1.2787	-1.006	-1.9659	-1.0029	-2.0184	-1.2689	-0.87806	-1.0974	-2.4393	-1.5517	-0.90115	-1.2852
-13.126	-13.419	-12.738	-12.993	-13.059	-13.001	-11.941	-12.084	-12.847	-13.661	-13.851	-13.394	-11.901	-12	-13.236	-11.832	-13.168	-12.748	-13.888	-13.192	-12.111	-13.066	-12.799	-12.469	-13.694	-12.426	-12.477	-12.58	-11.884	-11.974	-13.254	-13	-13.362	-13.148	-12.672	-12.266	-12.605	-13.143	-13.311	-12.778	-13.77	-12.892	-12.187	-12.135	-12.813	-12.14	-12.176	-12.312	-13.09	-12.527
-10.774	-11.091	-10.776	-11.623	-10.587	-11.375	-10.185	-11.45	-10.286	-12.336	-9.9154	-10.434	-10.759	-11.679	-11	-10.527	-10.26	-10.015	-9.6018	-11.346	-10.098	-10.134	-10.171	-11.127	-9.9238	-12.03	-10.715	-10.625	-10.587	-10.891	-10.567	-10.17	-11.274	-10.658	-10.807	-10.312	-10.083	-11.198	-10.163	-11.285	-10.932	-10.803	-10.365	-11.373	-10.738	-9.944	-10.846	-10.767	-11.083	-11.13
0.36852	-1.1455	0.87979	-0.2495	0.82604	1.3232	-0.18122	-0.31097	1.155	-0.64693	-0.047151	2.136	-0.46774	1.1995	-0.69352	0.56137	-0.065856	0.41629	1.4986	0.45784	0.19503	0.19268	0.26232	0.30948	-1.1928	0.50212	0.7318	1.175	0.99227	0.22378	-0.095693	-0.5114	-0.11484	-0.26049	0.060839	-0.16833	-0.74998	0.79429	0.69682	0.15138	0.32613	0.28004	0.96934	0.30953	1.4565	1.0584	0.20878	0.73673	0.54214	0.33369
-9.3351	-9.2687	-8.9843	-8.4853	-9.2679	-9.4196	-9.8124	-9.3506	-9.2817	-8.7207	-9.0166	-9.3854	-8.5393	-9.9445	-8.9419	-10.342	-9.6496	-8.9151	-8.7628	-7.8003	-9.2027	-8.6218	-9.3819	-9.8048	-8.2785	-7.1026	-9.7984	-8.1353	-9.1938	-8.2133	-8.6032	-9.4264	-9.0161	-7.5483	-8.4528	-9.1807	-9.1075	-9.1398	-9.1269	-9.8104	-8.5389	-8.587	-9.4564	-9.5451	-8.3215	-9.2418	-9.4268	-8.5535	-8.4534	-8.2328
5.1578	4.7558	4.3489	6.4357	5.6846	5.4554	5.8638	5.1602	6.0438	5.0653	4.1476	5.5604	4.6094	5.5457	4.8537	5.4316	4.5524	4.6968	4.5507	4.7324	5.2755	4.9146	4.4557	5.0196	6.3477	5.2445	5.1496	4.8632	5.4153	6.023	4.7406	5.0012	4.6429	5.2882	5.1941	4.6433	4.3463	5.0506	4.1518	4.861	4.8665	3.993	5.3161	5.409	4.3521	4.4848	4.4074	4.1783	5.3099	5.4351
-11.254	-11.941	-11.719	-12.717	-12.193	-12.356	-10.868	-11.351	-12.175	-12.416	-10.345	-11.315	-11.576	-11.433	-11.434	-11.296	-12.409	-11.743	-11.301	-12.009	-11.339	-11.036	-12.314	-11.174	-12.354	-11.892	-12.88	-11.51	-11.189	-12.432	-13.359	-12.095	-12.489	-11.48	-11.716	-12.75	-10.779	-11.776	-11.811	-11.506	-11.726	-10.941	-11.862	-11.438	-11.493	-10.974	-11.402	-12.259	-11.404	-11.264
-13.865	-13.505	-14.421	-13.688	-14.193	-13.275	-14.367	-12.788	-14.773	-14.014	-13.357	-13.931	-13.637	-14.97	-13.259	-13.916	-14.379	-13.489	-13.809	-14.994	-13.977	-13.422	-13.592	-13.902	-14.559	-14.371	-15.02	-13.071	-13.334	-14.276	-15.422	-13.114	-13.137	-13.18	-13.728	-14.104	-12.847	-13.997	-13.899	-13.237	-14.658	-14.115	-14.717	-14.269	-14.28	-13.726	-14.482	-15.352	-13.947	-13.592
-1.6722	-1.9972	-1.7211	-1.199	-0.78671	-1.0249	-0.61965	-1.3259	-1.1016	-0.47362	-1.6971	-0.82666	-1.2543	-1.2409	-0.14184	-0.75957	-0.79042	-1.1219	-1.911	-1.4475	-1.7633	-1.5713	-1.573	-1.6815	-0.6902	-1.3766	-0.87816	-1.4874	-1.7607	-1.2465	-1.0108	-1.6771	-0.87148	-0.076336	-0.87053	-0.75426	-1.8408	-1.4289	-0.67126	-1.6158	-0.55755	-2.9737	-1.0725	-0.98645	-1.9256	-1.804	-1.1894	-1.6883	-0.78863	-2.11
-9.2874	-8.5991	-8.524	-9.1953	-9.4039	-9.3319	-8.4967	-9.5605	-8.0926	-8.4519	-9.4145	-7.9113	-8.4933	-9.3376	-9.1829	-9.1623	-8.0135	-9.3284	-9.0454	-7.9616	-10.425	-8.9606	-8.7779	-8.973	-8.862	-9.5959	-10.155	-9.5142	-8.6901	-8.6036	-8.8985	-8.6973	-9.4088	-9.2703	-7.8396	-8.9471	-8.4148	-8.7334	-8.9715	-9.2322	-7.1077	-8.8498	-8.6963	-8.9336	-10.185	-9.0541	-8.5756	-8.9571	-9.0108	-9.6688
-0.8208	-0.0079867	-0.47063	-0.76655	-1.5267	-1.0256	-0.78419	-0.061978	-0.88925	-0.37753	-0.78997	-1.7872	0.086436	-1.0954	-2.9157	-0.6382	-0.15119	-0.35404	0.12948	-0.82539	-2.2099	-0.40228	-0.74643	-0.66686	-1.3345	-0.68589	-1.1616	-0.48633	-1.3952	-0.27928	-0.75676	-1.9966	0.77516	-0.44981	-1.31	-0.85695	-0.36872	-1.6898	-0.81535	-0.94995	0.28199	-1.1153	-0.38189	-1.6184	-0.86544	-1.5535	-1.1208	-1.3385	-0.98094	-1.7085
-5.3781	-5.7972	-6.6821	-6.3715	-5.2415	-4.6382	-6.0517	-4.086	-4.433	-5.3083	-7.0367	-5.7095	-4.3012	-5.9858	-5.3789	-5.1937	-6.5826	-4.2722	-5.0368	-5.1177	-4.5557	-5.3841	-6.7839	-6.176	-4.8459	-6.089	-5.3612	-5.5866	-5.4287	-5.6349	-5.2974	-6.6749	-5.7207	-5.2888	-5.3286	-6.5639	-4.781	-6.2082	-6.9214	-6.5984	-6.6226	-6.7707	-5.321	-5.9856	-6.6841	-4.7487	-5.7643	-6.1648	-5.9196	-6.1409
-19.327	-21.591	-21.439	-21.851	-21.025	-21.292	-20.881	-20.901	-21.36	-21.13	-20.777	-20.474	-21.098	-20.474	-21.578	-21.024	-20.769	-21.057	-22.063	-21.363	-20.139	-20.573	-20.906	-20.978	-21.244	-20.452	-21.067	-19.901	-20.549	-19.986	-21.993	-20.651	-21.149	-19.668	-21.357	-21.352	-20.389	-20.336	-20.769	-22.092	-21.209	-20.75	-21.069	-20.539	-19.417	-21.116	-19.943	-20.669	-21.159	-19.787
1.8712	2.0835	1.2799	0.91165	1.8379	2.2301	1.3786	1.5457	2.3492	2.4904	2.2227	1.0845	0.94052	2.2146	0.57476	1.0573	0.59591	1.9918	1.6501	1.7996	1.1028	0.99549	1.6982	1.4344	1.4034	1.6174	2.9413	0.14731	1.0818	1.0853	1.3516	1.6127	1.5268	2.1114	1.658	1.8409	2.743	1.3942	1.4941	1.4626	2.4658	0.23063	1.3273	2.2128	2.0018	1.6871	1.8659	0.37414	1.3313	1.7292
1.5575	1.4136	1.3488	1.7064	1.1807	1.2321	3.3686	2.0022	1.6708	1.5436	2.0056	3.0601	1.3325	1.4518	1.5376	1.9018	1.2726	1.9906	1.8235	1.8461	0.73121	1.4911	2.2146	0.35737	2.0546	2.1838	2.2139	1.2334	0.47658	0.61572	3.0137	1.2373	1.1517	2.1225	1.2923	2.3138	2.1814	0.31601	2.1467	1.1022	0.85819	1.2461	1.463	1.9552	1.5809	0.8504	2.2448	2.6772	1.5616	1.8893
-1.1931	-0.15574	-0.16421	0.56402	0.21287	1.1946	0.53825	0.94267	0.19874	-0.57515	0.37392	-0.085567	-1.175	-0.92	0.75662	-0.69847	-1.21	1.1273	0.35558	-0.78118	0.22181	-0.44881	0.0037252	0.28996	0.58983	0.61862	0.1043	0.061008	0.34225	0.080616	0.27231	0.11261	-0.22846	-0.43821	0.25723	0.76415	1.2526	-0.89302	-0.55344	-0.27138	-0.48237	0.21006	-1.038	0.41174	0.061644	0.43808	-1.0219	0.28968	0.70802	0.72313
-1.6581	-1.3492	-1.2506	-0.31228	-1.5287	-0.86579	-1.1588	-1.0576	-0.97762	-0.61191	-0.11292	-1.0649	-0.14039	-0.51302	-0.48401	-1.1613	-0.48873	-1.2915	-1.1517	-1.4784	-0.28043	-0.91841	-0.75933	-0.58853	-1.2101	-1.9439	-1.8947	-0.33031	-0.57691	-0.31548	-1.2002	-0.87528	-1.5818	-0.88367	-1.6764	-0.99294	-0.32274	-1.4789	-0.12227	-0.62885	-0.60358	-0.80274	-0.69085	-0.16278	-0.87733	-1.2863	0.3295	-1.2122	0.31991	-1.3088
-2.3679	-2.4567	-2.0249	-2.0282	-0.7232	-2.1776	-0.99944	-2.3235	-1.0505	-2.1306	-1.8348	-1.1168	-1.9553	-1.8052	-1.9791	-1.7422	-1.3584	-2.6636	-3.1868	-2.2392	-1.4057	-2.3853	-1.6115	-1.0547	-1.7736	-2.2748	-2.0768	-2.8919	-1.2871	-2.4361	-2.455	-2.8703	-1.5019	-1.1283	-2.043	-1.7728	-1.6137	-1.2739	-1.0816	-1.4188	-2.2851	-2.3075	-0.82696	-1.2242	-2.2657	-1.6219	-1.3242	-2.3286	-1.3466	-2.4081
-10.698	-11.355	-11.618	-10.722	-12.138	-10.792	-10.875	-11.484	-11.027	-11.982	-11.516	-11.904	-11.092	-11.603	-12.147	-12	-12.153	-12.062	-10.876	-11.354	-12.72	-11.462	-11.263	-11.055	-11.658	-12.467	-10.765	-11.802	-12.057	-13.091	-11.329	-10.898	-10.828	-11.541	-11.306	-10.835	-11.382	-11.684	-10.958	-11.708	-11.789	-11.274	-11.849	-10.86	-10.817	-12.719	-11.184	-11.351	-11.259	-11.553
-0.69691	0.19698	-0.16452	-0.12334	-0.37165	-0.48457	0.41693	1.6771	0.7379	0.20932	0.047345	0.28079	0.0831	0.070906	-0.84863	-0.73742	0.40279	0.61726	-0.31821	0.58777	0.37623	0.066893	1.5496	0.12838	-0.40287	-0.55277	0.3735	0.77248	-0.51204	-0.60517	0.15647	-0.18673	-0.25364	-1.1538	0.42786	0.86319	0.40427	0.3129	-0.025956	-0.86249	0.17218	-0.69097	0.71823	1.0055	-0.55529	-1.1243	1.5261	-1.2031	-0.81855	-0.025359
-2.057	-3.2137	-3.2761	-1.7545	-3.2833	-4.6397	-3.9922	-2.673	-3.8928	-3.143	-2.8646	-3.6017	-3.377	-3.363	-4.2149	-3.2195	-3.3142	-3.5452	-3.6993	-2.9301	-3.8626	-3.5496	-3.1436	-2.9266	-3.7059	-2.453	-3.3713	-3.3119	-3.3401	-3.736	-3.7673	-2.937	-3.2346	-2.6855	-3.2944	-2.8717	-1.9265	-3.6932	-4.5194	-2.364	-3.064	-2.1716	-3.0396	-2.7652	-3.0234	-3.0478	-3.6814	-4.1996	-3.7581	-3.9048
-0.39726	0.51571	0.35937	-0.97911	0.047101	0.22761	0.62723	-0.31432	0.11944	-0.25403	0.070983	0.26059	-0.6985	-0.51809	-0.037684	-0.13798	0.12784	0.94997	-0.013431	-0.34619	-0.16489	0.89854	-0.4797	0.99167	0.57548	0.60175	-0.0081427	-0.18828	-0.11571	-0.027388	-0.25771	0.11283	0.16183	0.30244	1.0963	0.38472	0.25661	-0.98745	-0.59709	-0.37665	-0.2118	0.075082	-0.35097	-0.029086	-0.28702	-0.81718	-0.22404	-0.04607	0.60607	0.3871
0.92982	0.05134	-1.0706	-0.95783	0.22052	-0.14553	-1.2673	-0.15497	-0.37513	-0.13721	0.26015	-0.047431	1.2425	0.42641	-0.26087	-0.86344	-0.7557	-0.075499	-0.44628	1.2387	-0.92801	0.50351	-0.9381	-0.41314	-0.20552	0.32524	-0.53654	0.20201	0.15199	0.1151	-0.8132	0.7012	-0.3252	-1.2283	-0.18414	-1.1624	0.82681	-0.30195	1.3026	-0.50007	0.301	0.10894	-0.058398	-0.56204	-0.095019	-0.91202	-0.74377	-0.85387	0.35039	-1.0588
-2.6567	-1.7604	-2.4063	-3.2914	-2.7271	-1.8323	-2.3922	-1.8892	-3.1865	-2.7331	-1.6693	-3.0609	-2.126	-1.6232	-2.1915	-1.685	-3.2332	-1.808	-1.9926	-3.0575	-1.43	-1.9457	-1.5457	-2.0166	-2.5215	-1.8665	-2.0427	-2.0875	-2.0728	-3.6997	-2.2269	-3.0528	-2.043	-1.9633	-3.4935	-3.4277	-2.661	-3.1977	-2.7995	-3.1823	-1.9407	-2.7402	-1.6304	-1.9354	-2.6158	-2.1181	-1.4815	-1.5996	-3.1399	-1.7134
-13.26	-12.616	-13.868	-13.877	-13.366	-12.287	-13.27	-14.043	-14.202	-12.669	-13.582	-13.17	-13.884	-12.783	-12.6	-12.055	-12.998	-12.726	-12.75	-13.872	-13.186	-13.043	-13.728	-13.221	-13.499	-13.244	-13.633	-13.393	-14.172	-13.773	-13.387	-12.591	-12.66	-14.224	-13.959	-13.103	-14.168	-12.718	-12.328	-13.111	-12.936	-12.688	-13.399	-12.683	-13.478	-13.631	-12.552	-13.667	-12.608	-12.362
-10.766	-10.595	-10.889	-12.01	-11.453	-11.127	-11.212	-11.249	-11.614	-11.166	-11.457	-11.647	-10.951	-11.062	-11.246	-11.281	-11.786	-12.05	-11.095	-12.085	-11.294	-12.592	-11.35	-11.296	-11.727	-11.641	-12.359	-9.4793	-10.784	-11.203	-11.907	-12.066	-9.8147	-11.745	-10.163	-10.491	-11.807	-11.777	-11.869	-10.499	-10.857	-11.188	-10.266	-10.951	-12.624	-11.716	-10.454	-11.64	-11.651	-11.664
-0.56777	0.71803	-0.17773	0.37202	0.49556	0.87717	1.3342	1.0842	-0.1606	0.12307	-0.24501	0.095943	1.3328	0.34714	0.91998	0.12509	0.49619	-0.29267	0.22011	0.97237	-0.49744	1.5573	0.60773	0.51999	0.88135	0.71211	0.46377	-0.093699	0.57159	0.62831	0.52926	0.39386	-0.085791	1.0233	-0.30576	-0.27766	0.33733	0.83813	0.99707	0.44473	0.95484	0.37773	-0.55549	0.43094	1.04	0.43584	0.6117	0.45527	0.24967	0.25195
-0.19311	0.66457	0.48949	-0.83223	-0.31942	-0.77252	-0.9072	-0.9555	-0.36455	0.081152	0.64933	0.28281	-0.19691	-0.50138	-0.52065	-1.1921	0.0056569	0.52694	0.71027	0.42868	-0.43376	-0.02572	0.25853	0.024931	0.064716	0.29971	0.53355	-0.68041	0.42091	0.84025	-0.66814	0.17652	-0.2987	-0.63444	-0.64244	-0.20947	-0.12084	0.72818	0.94317	-0.67658	0.21255	-0.75634	0.6382	0.36072	1.5266	-0.33501	-0.19904	0.11436	0.56829	0.49423
8.9876	9.1355	9.3724	9.8839	10.399	9.2631	9.0507	10.364	10.046	10.555	11.466	8.9052	10.058	9.5011	9.4673	10.877	10.264	9.7785	9.2447	9.2617	9.3049	9.2187	9.484	9.9236	9.6207	9.1404	10.433	9.3589	10.421	9.9639	10.113	10.374	9.6156	10.792	9.2663	10.567	9.569	9.3689	8.9336	9.561	8.9329	10.585	10.314	9.594	9.264	9.21	10.363	9.3594	11.042	11.367
-12.38	-13.232	-11.556	-10.98	-10.857	-12.401	-10.315	-10.755	-10.68	-12.707	-10.866	-10.625	-11.436	-11.554	-11.792	-11.214	-11.756	-12.292	-11.796	-10.033	-10.926	-12.298	-11.485	-10.898	-11.373	-10.766	-11.078	-11.313	-11.736	-11.606	-12.256	-11.91	-12.247	-11.607	-11.327	-11.713	-11.67	-10.58	-11.98	-12.297	-11.337	-11.173	-11.851	-12.344	-12.076	-10.546	-11.787	-12.063	-12.437	-11.23
1.8312	1.5445	1.915	1.5048	1.9757	0.95831	-0.26517	1.719	1.8039	2.776	2.0361	2.306	2.2399	1.7009	1.3776	2.6297	1.1676	1.0213	1.1726	1.4442	2.7899	1.288	2.0467	0.99743	0.92367	1.757	0.56784	0.33846	2.5229	1.3175	1.949	0.9817	0.11625	2.0045	2.2969	1.67	1.3502	0.92704	2.8497	2.174	1.8101	0.86584	1.6869	1.7293	1.7961	1.8643	1.9589	1.5108	1.6701	2.5628
5.7433	6.2709	5.6816	5.0865	5.5387	4.8679	6.4177	5.9413	5.3149	5.4158	4.9811	5.4476	5.4835	6.1976	6.4358	4.0963	6.033	5.2298	6.0461	6.4617	5.2223	4.1894	5.4675	5.1453	4.9533	5.7973	5.2264	4.9037	5.0772	5.0383	5.7682	6.9138	5.9524	6.1587	5.8036	4.478	4.6152	5.6713	5.7553	5.0949	5.414	5.2322	6.8137	5.4567	5.7649	5.8798	5.8569	5.6925	6.3592	5.8898
-14.129	-14.634	-14.409	-15.041	-15.523	-14.859	-14.636	-14.915	-13.984	-16.024	-13.333	-15.191	-14.346	-15.497	-14.228	-13.709	-14.712	-14.788	-14.22	-13.797	-15.34	-13.898	-13.914	-14.257	-14.329	-14.512	-13.563	-14.145	-14.636	-15.355	-14.808	-14.682	-14.135	-13.748	-14.309	-14.853	-15.735	-15.36	-14.885	-14.271	-14.008	-14.355	-15.907	-15.657	-14.393	-14.752	-14.893	-15.991	-15.078	-14.839
1.4351	2.246	1.3798	1.6764	1.5681	1.556	1.6487	1.6792	1.9478	0.21239	2.3406	2.4015	1.8001	3.0853	1.6523	1.1984	1.7728	1.7708	1.4058	1.9427	0.84472	2.0746	1.6823	1.8384	1.4068	1.7947	2.031	2.7205	1.4453	2.7048	1.2178	2.537	2.3592	0.64523	2.2558	1.6337	2.4814	0.95255	2.3619	0.19144	2.0649	2.4777	1.4323	1.4747	1.6636	1.46	1.7532	1.8235	1.4058	2.0415
-3.2914	-3.5215	-3.2274	-3.1302	-4.5906	-2.7945	-2.529	-2.513	-3.1145	-3.4532	-3.5296	-4.2203	-2.9137	-2.9779	-3.5938	-2.1656	-3.0327	-3.1521	-2.2822	-3.7624	-4.2186	-3.259	-3.4847	-3.8142	-2.5175	-2.5765	-3.5487	-2.6336	-2.9068	-2.8772	-3.2497	-3.1932	-2.9977	-3.2763	-3.0392	-2.2027	-3.1925	-4.1119	-2.9622	-3.1019	-3.4288	-3.6169	-2.9825	-3.5885	-2.8033	-3.1655	-3.3673	-4.3883	-3.2838	-3.7923
-23.394	-21.59	-22.245	-21.565	-21.362	-21.767	-23.411	-21.739	-21.818	-22.242	-23.198	-22.701	-22.37	-22.249	-22.702	-22.195	-21.416	-21.968	-22.013	-21.887	-22.323	-23.024	-22.594	-21.509	-22.228	-22.493	-21.861	-21.695	-22.021	-22.267	-21.869	-22.774	-21.647	-21.319	-20.662	-22.388	-21.778	-22.119	-22.138	-21.741	-21.743	-21.474	-22.709	-23.971	-22.213	-21.67	-21.976	-21.999	-21.683	-22.313
-13.324	-12.828	-13.49	-13.648	-12.77	-12.279	-13.277	-13.76	-13.978	-13.491	-12.908	-13.555	-13.082	-12.168	-13.662	-13.309	-12.72	-13.451	-13.78	-12.886	-13.845	-13.854	-13.184	-13.723	-13.748	-13.381	-13.459	-14.051	-13.061	-13.927	-12.107	-12.879	-12.373	-13.618	-14.328	-13.702	-12.928	-13.271	-13.534	-13.225	-12.775	-11.606	-12.802	-12.964	-13.052	-12.159	-12.849	-12.782	-13.431	-13.857
-13.746	-14.376	-14.152	-12.964	-13.27	-14.193	-14.46	-13.47	-13.916	-13.512	-14.517	-14.617	-14.538	-14.631	-13.698	-13.916	-13.777	-14.077	-13.377	-13.833	-14.299	-14.179	-14.839	-15.854	-13.692	-13.164	-13.958	-13.713	-13.65	-13.384	-14.573	-13.577	-14.203	-14.348	-14.339	-14.124	-13.617	-14.411	-13.967	-14.327	-14.192	-13.199	-13.984	-13.791	-14.902	-13.643	-13.837	-14.269	-14.566	-13.72
-10.389	-10.307	-10.84	-11.455	-10.547	-9.824	-9.7612	-8.5331	-9.6842	-11.12	-11.023	-9.7429	-8.9529	-10.522	-9.9366	-10.502	-9.6745	-9.4254	-9.0457	-10.517	-10.42	-10.212	-10.025	-10.183	-10.006	-11.243	-11.248	-9.5877	-10.802	-9.4493	-10.58	-10.2	-9.682	-10.062	-9.5577	-9.4511	-10.784	-10.277	-10.335	-10.678	-10.113	-10.797	-9.8247	-10.489	-9.7797	-9.8095	-8.9531	-10.197	-10.028	-10.433
-15.731	-13.704	-13.857	-14.51	-14.524	-13.766	-14.038	-13.706	-14.729	-13.969	-14.208	-14.294	-14.688	-14.02	-15.003	-13.704	-13.993	-14.772	-14.254	-14.27	-12.929	-14.429	-14.499	-13.348	-13.431	-13.575	-13.681	-14.199	-14.577	-14.731	-13.947	-13.772	-15.591	-13.545	-15.063	-14.727	-14.864	-13.852	-14.746	-15.372	-13.316	-14.528	-13.643	-14.327	-13.538	-14.16	-13.88	-13.54	-13.277	-13.79
1.6274	1.5942	1.6434	2.7023	2.1164	0.70305	0.59904	3.536	1.1219	1.6745	1.1859	2.2406	1.8513	1.7893	2.2057	1.4384	1.9175	2.0733	1.6995	1.4784	1.4623	0.98014	1.9875	1.8915	1.3973	2.6395	2.5575	2.6644	1.0168	1.4232	1.7182	2.2681	1.4183	0.97083	0.91239	1.4604	2.0775	1.4595	2.2127	3.4814	1.455	1.8585	2.1251	0.41965	3.2976	1.5693	2.9983	1.295	1.2958	0.99303
2.226	1.7644	2.1405	1.1227	2.1729	2.2924	2.148	0.27082	1.5187	1.9339	3.2345	2.5707	0.52415	1.2002	0.84611	2.0104	2.5509	1.7742	1.264	1.1604	2.2447	1.7752	2.0646	0.69526	0.93588	0.91452	1.5082	2.2894	2.416	1.6009	2.0354	0.91698	1.9853	1.3116	2.0599	0.8042	1.5878	2.7381	1.4221	2.2671	2.214	1.7354	1.013	1.4462	0.82281	1.322	1.1009	3.4567	2.3829	1.0522
-2.3127	-3.8368	-3.8558	-2.3157	-3.2766	-2.9548	-3.4783	-3.6538	-2.4706	-3.8513	-3.655	-4.3658	-3.0358	-1.9638	-2.1919	-2.2786	-3.4323	-2.6584	-1.9289	-3.4027	-2.9907	-2.7443	-3.5737	-3.5255	-3.3655	-3.6245	-3.6634	-3.0185	-4.1019	-3.4176	-3.4838	-4.1598	-4.0784	-3.7708	-4.1146	-2.639	-3.0794	-3.4129	-2.8843	-2.8536	-1.5451	-3.6184	-3.3334	-4.196	-4.8187	-1.6154	-4.1206	-3.3228	-2.1809	-3.2212
-9.4143	-10.949	-9.6505	-9.9372	-10.122	-10.596	-10.324	-9.4621	-10.758	-10.245	-10.734	-10.019	-9.9517	-10.753	-8.922	-10.726	-10.223	-10.083	-9.4391	-8.6501	-9.7177	-9.7292	-10.417	-10.124	-9.2027	-9.6403	-11.31	-10.903	-10.679	-9.2694	-9.8872	-10.889	-9.7087	-9.6021	-9.8383	-9.5879	-10.27	-9.9085	-9.2286	-10.297	-10.442	-10.258	-10.718	-9.4116	-11.077	-9.0286	-11.07	-10.884	-9.9805	-9.0187
-1.0735	-0.43459	-1.0222	-1.1643	-0.053886	-1.3551	-1.1233	-1.4493	0.47722	-0.89683	-0.17858	-0.82497	-0.19223	-0.74507	-0.69934	0.65254	-0.56844	0.52434	0.21972	-0.77794	-1.1954	-0.77458	-0.74074	-0.49886	-0.95075	-0.64771	-0.9172	-0.3178	-0.7453	0.083594	-2.1006	-0.26111	-0.28197	0.3112	-0.88015	-0.8562	-1.1105	-0.86285	-1.332	-1.4529	-1.6132	-0.081816	-1.0917	-1.2696	-0.45582	-0.41506	0.13415	-1.2175	-0.91177	-2.371e-06
8.9068	7.6166	8.4106	8.8806	7.6882	8.1576	7.9728	8.9779	8.1075	8.14	7.8017	7.0224	7.9275	7.8424	8.8426	7.6196	6.3834	7.0227	8.6011	6.6646	6.6735	8.4646	8.2749	8.4837	7.8999	7.4891	8.0442	8.2992	8.3963	7.4787	8.4659	8.7764	7.5017	7.4486	7.2055	9.4227	8.5392	8.8928	7.8002	7.3336	8.1469	7.3361	8.9659	7.7508	8.8097	7.7606	8.7369	8.6458	8.0126	7.3423
-1.6258	-2.3912	-2.9108	-1.4892	-2.5977	-2.5347	-3.0813	-3.4071	-2.8627	-2.6209	-1.6703	-0.3507	-2.0567	-1.6961	-3.2117	-2.6181	-3.4273	-3.1113	-3.3736	-3.3788	-2.7193	-2.9742	-1.441	-2.3158	-2.719	-2.8947	-1.5016	-1.2212	-2.2777	-2.3972	-3.6657	-2.6209	-0.99764	-2.3502	-2.3457	-2.1634	-2.2418	-1.6808	-2.4931	-2.9533	-1.2594	-2.0079	-2.6089	-2.3461	-2.0618	-3.0208	-3.9141	-2.2626	-2.2546	-2.6
-3.815	-3.361	-3.4529	-3.8319	-4.4343	-4.567	-5.1775	-4.1022	-4.9119	-3.8721	-4.9585	-4.8136	-4.4807	-4.3649	-4.8981	-3.5727	-4.0091	-5.5151	-4.4702	-4.7996	-4.2733	-4.3823	-5.0128	-3.7512	-3.3696	-4.6486	-2.647	-4.2531	-4.3052	-4.0512	-3.7165	-4.0754	-3.9596	-3.9316	-3.3921	-3.6175	-3.2823	-3.6206	-4.7931	-3.9397	-3.9472	-5.593	-4.4644	-4.7777	-4.1736	-3.9574	-4.7841	-4.4092	-4.2541	-4.4421
-13.877	-15.198	-14.568	-14.247	-15.332	-15.43	-13.243	-15.69	-15.763	-15.999	-16.318	-14.914	-14.551	-14.618	-14.432	-15.144	-14.529	-13.811	-14.718	-14.243	-14.965	-14.074	-14.261	-13.858	-15.498	-13.979	-15.659	-14.08	-14.559	-14.238	-14.482	-14.64	-13.975	-15.022	-14.745	-15.548	-13.72	-14.58	-14.011	-13.227	-14.355	-14.509	-13.892	-15.078	-13.6	-14.421	-15.092	-13.833	-14.985	-13.177
-22.697	-21.953	-22.359	-22.76	-21.063	-21.887	-22.44	-21.556	-22.702	-22.384	-22.09	-22.401	-21.53	-23.223	-23.409	-22.251	-21.271	-22.549	-21.382	-22.768	-22.334	-21.645	-23.511	-22.475	-21.561	-22.287	-22.085	-21.517	-22.251	-22.068	-21.597	-21.806	-21.196	-22.847	-21.499	-21.335	-22.017	-22.77	-21.847	-22.126	-22.159	-23.32	-22.201	-21.798	-22.227	-23.009	-22.738	-22.171	-21.228	-22.008
-0.69589	-1.3024	-2.2637	-0.49443	-2.6535	-1.3214	-2.1862	-2.1241	-1.7705	-1.7952	0.090007	-0.79852	-1.9015	-1.9566	-0.55082	-2.874	-0.94334	-1.2736	-1.0923	-2.1289	-1.524	-0.29856	-2.0868	-1.4782	-2.0019	-1.1753	-1.8537	-2.1918	-2.2439	-1.1876	-1.9502	-0.68342	-2.3997	-1.1668	-1.9203	-0.91122	-1.1979	-1.4037	-1.3402	-0.78651	-0.58716	-0.72019	-1.8936	-1.5826	-1.2684	-0.99583	-1.1759	-1.2317	-1.0817	-2.4538
1.1049	0.33592	0.59241	0.4343	0.32164	1.0582	-0.27104	0.65457	1.0522	0.65478	0.5169	-0.068725	0.14515	-0.38495	-0.20287	-0.40803	-0.95194	-0.33059	0.051904	-0.58814	0.38598	-0.48116	-0.047118	0.57013	0.20525	0.011141	-0.94195	0.45425	1.832	-0.21538	0.71207	0.90627	-0.21812	0.43048	0.23483	-0.11946	0.3871	0.1915	-0.094268	0.77101	0.42684	-0.14359	-1.253	0.58731	-0.88512	-0.73304	-0.8289	0.4651	-0.96221	-0.52716
0.24374	-0.097786	-0.93876	0.52664	-0.32967	-0.20708	0.50171	0.27269	-0.0076962	-0.50937	1.2065	-0.24103	-0.65809	0.88997	-0.23897	0.040072	-0.28057	-0.78674	0.085697	0.11716	0.6424	-1.1912	-0.55909	0.076041	-0.92526	0.062147	-0.068404	-0.38288	-0.21613	-0.22389	-1.3031	-1.2736	0.046209	-0.3406	-0.44139	-0.22017	0.75579	0.24432	-0.52692	0.18392	0.55513	-0.28638	-0.46311	0.17051	0.0308	0.14198	-0.37972	0.13092	-0.093859	-0.65473
-12.976	-12.776	-12.75	-13.146	-11.847	-13.261	-13.31	-12.396	-13.183	-13.602	-12.766	-12.765	-13.401	-13.009	-11.707	-13.689	-12.532	-12.253	-11.633	-11.709	-13.324	-12.262	-12.57	-12.299	-12.662	-12.15	-12.775	-13.166	-12.656	-12.175	-11.813	-13.287	-12.144	-12.269	-13.089	-12.497	-13.479	-13.693	-12.901	-12.737	-13.648	-12.272	-13.205	-13.355	-12.568	-12.648	-11.369	-13.708	-12.712	-12.694
-4.4729	-3.8402	-4.5123	-4.2365	-3.711	-4.1603	-4.9507	-5.0365	-4.4725	-4.0481	-3.5381	-4.554	-3.5253	-4.5599	-4.305	-4.7864	-4.5059	-4.4258	-3.6316	-3.9573	-3.8763	-5.1278	-3.8242	-4.8089	-4.7598	-3.4908	-6.2388	-4.0579	-3.831	-3.7822	-4.0174	-4.9017	-3.2481	-4.3925	-5.0578	-4.592	-4.4656	-4.3862	-3.5103	-4.9613	-4.9398	-3.8818	-3.7608	-3.7071	-4.2252	-4.2106	-5.0437	-4.908	-2.9363	-3.8088
0.80191	0.94337	-0.85761	0.3326	0.56102	0.33391	0.22101	-0.12266	0.48827	-0.33868	0.58596	1.6496	0.70412	-0.85751	1.2984	0.48656	-1.4364	2.2156	0.4905	1.5882	0.57889	0.50141	0.89704	0.77035	0.3618	1.0774	1.6574	-0.14181	0.29511	-0.78514	0.6436	0.17115	-0.21167	-0.26195	0.62645	0.87551	0.50571	-0.65915	1.2283	1.9351	0.28486	-0.12962	-0.46873	0.98531	0.41526	-0.62904	-0.30876	0.28805	1.5149	0.77427
-0.48722	-0.17392	-0.05538	0.47787	-0.54946	-0.28902	0.078891	-0.018124	0.050073	0.25539	-0.62465	0.39403	-0.56898	0.24309	-0.82547	-0.42698	0.67966	-0.027169	-0.68798	-0.1942	-1.2334	0.37912	-1.4692	-0.53645	-0.73919	-0.65297	-0.79704	-0.61303	-0.49206	-0.34942	0.58485	-0.68305	-0.031293	-0.36159	1.2254	-0.046174	-0.37841	0.67719	-0.17625	-0.27007	-0.7613	-0.62217	-0.27161	-0.70945	-0.17472	0.20065	-0.59834	0.32851	-0.3062	0.78266
-9.215	-9.041	-7.8067	-10.045	-8.7819	-10.311	-9.1742	-8.6846	-9.5635	-9.9819	-7.9985	-8.6544	-9.4124	-9.0387	-9.4564	-9.1953	-8.5938	-8.0989	-8.9634	-8.7171	-8.9817	-9.1301	-9.1065	-9.3156	-9.4622	-9.6898	-8.9428	-9.282	-10.225	-8.4147	-8.3399	-8.9966	-8.9261	-8.6905	-9.2595	-10.368	-9.951	-8.5972	-9.1965	-9.6819	-8.6361	-8.5838	-9.7144	-9.176	-8.2328	-9.3174	-9.6371	-9.249	-9.3084	-8.6294
3.0189	2.3386	2.2256	1.393	1.7301	1.048	1.7054	2.461	1.7546	0.86033	1.2468	2.0971	1.3987	0.67844	0.50507	0.84492	2.2707	2.0715	2.2126	3.1396	1.5308	1.5001	2.1006	1.5888	0.79668	2.1675	1.4762	1.833	2.2722	2.4625	1.861	0.79842	1.5579	3.3	1.4828	1.7643	2.2907	2.6072	2.4708	1.8657	0.5572	2.0893	0.92388	2.0476	1.7481	2.6847	1.747	1.354	1.9795	0.7306
-13.392	-13.536	-12.943	-12.794	-12.779	-12.574	-13.121	-13.227	-13.749	-13.116	-12.979	-13.161	-12.534	-14.07	-12.676	-13.077	-12.396	-13.78	-13.722	-13.491	-12.072	-13.175	-12.215	-12.968	-14.07	-13.165	-13.102	-13.884	-13.721	-13.015	-13.178	-12.402	-12.988	-13.528	-13.402	-13.7	-12.884	-12.181	-13.021	-12.451	-13.219	-13.877	-12.731	-14.121	-12.932	-13.016	-12.307	-13.448	-11.47	-13.944
1.6164	1.7948	1.3981	1.4286	1.1042	0.87524	0.65806	1.522	1.8259	2.1299	1.9647	2.0611	1.3275	2.1576	2.0305	1.2867	1.8253	2.064	2.5531	1.0615	0.95501	1.5933	0.83277	1.2408	1.6154	1.9758	1.5669	-0.46926	1.2864	1.7352	0.37936	0.72322	2.2297	2.1642	0.84024	0.45628	1.4013	2.8262	1.5951	1.3946	1.6209	2.2527	1.5826	2.0389	2.8036	1.438	0.81842	1.9788	1.149	1.3975
1.5123	1.1751	1.0634	0.71936	1.2546	1.2275	1.3472	2.2097	1.4239	1.7835	0.61969	1.5737	1.1604	1.7584	2.3006	1.9855	1.6383	2.2083	1.5129	0.87824	1.8097	1.1517	1.8831	1.7679	1.1025	1.1332	0.91266	2.503	1.0826	1.0344	1.0547	1.1527	0.70631	1.5986	1.2045	2.5986	1.2304	1.8209	1.7227	2.6407	1.7601	2.3458	1.0056	1.6518	2.6704	1.1501	2.7972	0.9969	1.2372	1.1877
-12.978	-13.557	-13.696	-12.459	-13.858	-13.449	-12.105	-13.187	-11.621	-13.179	-13.702	-14.046	-13.022	-12.631	-12.864	-13.489	-13.089	-12.813	-13.19	-13.757	-12.47	-14.056	-13.189	-12.893	-12.692	-12.9	-13.087	-13.647	-12.804	-12.455	-13.342	-13.602	-13.999	-12.577	-13.202	-14.341	-13.4	-12.656	-13.033	-12.869	-12.063	-12.575	-12.674	-12.708	-12.92	-12.983	-12.444	-12.751	-13.75	-12.987
8.1001	8.1183	7.0228	7.5877	6.6626	8.8322	7.4265	7.1361	8.2604	7.8516	7.2065	8.3717	7.8325	6.5956	8.1292	7.6343	9.043	7.5512	7.364	7.3575	8.7835	8.078	6.4108	8.5379	7.1686	7.2267	7.5968	8.2489	8.4293	7.5605	7.9414	7.6726	8.208	8.8581	7.7068	7.9246	8.1689	8.5664	8.084	8.255	6.9547	7.9312	8.203	8.0316	7.8515	8.5487	7.443	6.4921	7.6648	7.611
-3.9168	-4.4191	-3.6974	-4.1622	-4.1274	-3.4451	-3.1899	-3.423	-3.348	-2.9241	-2.9691	-3.7174	-3.7735	-3.2466	-2.9393	-2.5934	-3.5004	-3.996	-1.7801	-3.1174	-3.4142	-3.9022	-2.9826	-3.7085	-3.5458	-3.4262	-3.0834	-3.3892	-4.1501	-2.6987	-3.1494	-3.7898	-3.1064	-4.1295	-2.6486	-3.0464	-3.4965	-3.1201	-3.3136	-4.2939	-3.9208	-3.3722	-1.8979	-2.8826	-2.7856	-3.6549	-2.4752	-2.8398	-3.2765	-2.7446
-21.003	-20.328	-21.081	-21.014	-20.506	-20.741	-20.287	-20.673	-20.465	-21.735	-20.507	-21.178	-20.729	-19.652	-19.454	-20.62	-20.781	-21.125	-20.621	-20.764	-19.986	-19.976	-20.925	-20.027	-20.431	-21.362	-20.962	-20.514	-20.874	-20.792	-20.024	-21.316	-20.854	-20.347	-20.565	-20.38	-21.235	-20.219	-20.584	-21.148	-20.416	-19.872	-21.938	-21.234	-21.183	-21.069	-20.514	-19.712	-20.824	-20.756
-0.56855	0.20872	-1.1057	-0.20806	-0.15337	-0.1576	0.68125	0.44528	-1.3161	-1.2729	0.45353	0.58669	-1.3906	0.20121	-0.8953	-0.22204	0.86852	0.0484	-1.3274	0.48852	-0.3093	-1.0005	-0.15601	0.43531	-0.27013	0.80807	-0.79562	-1.2247	0.13605	1.2483	0.14951	-0.03882	-0.29184	-0.5734	0.63111	-0.3959	0.82165	0.1612	0.32263	-0.16747	-0.16283	1.171	-1.128	0.34608	-0.34323	-1.6276	0.11917	0.074628	-0.64935	-0.5981
-10.413	-10.213	-10.425	-11.504	-11.401	-11.642	-10.544	-10.886	-10.62	-11.039	-11.782	-10.327	-11.323	-10.981	-10.527	-10.538	-10.606	-11.439	-10.614	-9.9869	-12.082	-10.335	-9.6418	-10.395	-11.777	-11.006	-11.386	-10.42	-11.813	-11.36	-10.83	-11.129	-10.984	-12.189	-11.038	-9.9229	-10.265	-9.0544	-11.016	-11.775	-10.474	-10.182	-10.608	-10.549	-10.415	-10.734	-11.557	-11.882	-11.071	-10.744
-1.0291	-0.80324	-0.78263	0.48965	-0.253	-0.80992	-0.62741	-0.93935	0.19151	-0.10987	-0.13497	-0.16317	-0.23924	0.48492	0.056715	-0.97303	-0.99383	-0.024848	0.36114	-0.52416	0.13971	0.59025	0.0019307	-1.1448	-0.81994	0.7438	-0.61534	-0.23822	0.26242	-0.37508	1.4629	-0.62439	0.69813	-0.28396	0.21172	-0.61504	-0.13733	0.83656	-0.052863	1.5407	-0.2675	0.63365	0.67617	-1.2679	-0.10967	0.7876	-0.18323	-1.3494	-0.93496	-0.082977
-4.6631	-4.1887	-4.4633	-2.884	-4.0157	-4.5513	-4.81	-3.5777	-4.3761	-3.7863	-4.8365	-4.3921	-3.423	-4.3143	-4.3801	-3.7624	-4.3636	-3.6747	-4.1812	-3.8308	-3.3997	-3.4901	-5.4341	-3.8165	-4.4992	-4.8501	-3.3116	-4.6604	-4.4951	-3.8456	-4.3782	-4.9802	-3.886	-4.4535	-3.9331	-5.1258	-3.6635	-4.9507	-3.5549	-4.6664	-3.6631	-4.087	-4.2569	-3.8161	-4.8206	-4.0275	-5.429	-3.7232	-3.5378	-4.2313
-3.0928	-1.8686	-3.2891	-1.9829	-1.9624	-1.5761	-1.7112	-2.6272	-2.5914	-2.458	-2.999	-3.0026	-3.894	-2.532	-3.2366	-2.8776	-2.3671	-3.2927	-2.0681	-2.2473	-2.4428	-2.4214	-2.3415	-1.8171	-2.6912	-1.7806	-3.9405	-2.2416	-1.9358	-1.389	-2.3371	-3.2903	-3.615	-3.1406	-2.3719	-2.4158	-2.8932	-2.2668	-2.2672	-3.2605	-3.1562	-2.3728	-3.8529	-1.842	-1.7278	-2.1503	-3.3936	-3.5723	-2.3471	-2.9774
7.2573	5.5985	4.9969	5.2437	4.8708	6.1369	5.7947	6.8576	6.8133	5.8678	5.3168	6.0164	5.1784	6.011	5.8734	5.6069	5.848	5.4171	5.1457	6.5699	4.8021	6.1381	5.0754	6.2972	4.9291	6.4642	6.2291	5.6612	6.248	6.0249	4.2247	5.166	5.8179	5.2431	4.9138	6.4329	5.5195	4.4623	4.4441	5.1238	5.7457	6.4362	5.7663	5.5256	5.9215	5.0785	4.0609	5.5786	5.104	5.624
-2.8248	-1.7406	-0.6881	-0.759	-2.5177	-1.3828	-2.1042	-2.6623	-1.7519	-0.60704	-1.3592	-1.3265	-0.77901	-3.1749	-0.9862	-0.59713	-1.2319	-1.0107	-1.1701	-1.8845	-1.4122	-2.2088	-1.0375	0.17291	-1.9947	-2.1019	-1.7542	-0.64809	-1.1026	-1.2776	-1.875	-1.5899	-1.5617	-0.67933	-2.6813	-1.828	-1.3712	-2.0384	-1.5639	-0.85564	-0.94347	-2.4424	-1.8199	-1.6943	-1.0437	-1.2732	-1.7292	-2.3552	-2.1285	-1.9598
-11.572	-13.654	-12.87	-12.38	-12.813	-12.679	-12.214	-13.932	-13.172	-12.958	-13.194	-13.315	-14.102	-13.81	-13.556	-13.003	-13.314	-11.118	-12.242	-12.94	-12.275	-12.692	-13.033	-13.1	-13.273	-12.706	-12.575	-13.053	-12.881	-12.816	-12.562	-12.042	-12.524	-12.09	-12.872	-12.577	-12.421	-12.506	-13.189	-13.428	-13.391	-12.098	-12.076	-12.83	-12.457	-12.666	-12.697	-12.657	-12.542	-12.993
-8.414	-8.9014	-9.0637	-9.6158	-9.2294	-9.4952	-8.9299	-9.1072	-9.253	-10.762	-8.9201	-7.9031	-9.0014	-9.7747	-8.8608	-9.0858	-8.4905	-9.103	-9.1531	-9.9551	-9.5307	-9.5064	-9.1293	-9.1899	-8.5098	-8.9364	-9.4181	-9.4649	-9.4684	-9.3867	-9.1665	-7.4282	-8.966	-9.5533	-9.8223	-9.6688	-9.0708	-9.7603	-9.1189	-8.778	-7.6694	-10.516	-9.701	-8.5401	-9.0308	-8.9026	-8.4812	-8.4821	-8.1322	-9.2283
-14.563	-14.327	-13.871	-14.637	-14.146	-14.27	-15.422	-14.117	-14.315	-13.824	-14.976	-14.954	-15.16	-14.48	-14.291	-14.776	-14.415	-13.089	-14.669	-14.806	-14.834	-15.752	-14.83	-15.245	-14.755	-14.625	-13.465	-14.797	-14.288	-14.764	-15.731	-14.897	-14.231	-14.903	-15.757	-13.289	-15.375	-14.581	-15.603	-15.335	-14.204	-14.638	-14.732	-14.59	-14.769	-14.946	-15.233	-14.943	-15.564	-14.458
0.26491	1.2002	0.31315	0.97428	1.1651	0.77552	0.050115	-0.33764	-0.13486	-0.12338	1.4916	0.26063	-0.17202	0.22725	-0.85375	-0.25493	0.33273	0.1937	0.47993	0.87262	-0.22267	1.1646	0.6374	0.021262	0.72375	0.85579	1.4396	0.47267	-0.42145	0.407	0.54328	0.86009	0.94633	1.1529	-0.14682	0.0065455	1.8788	0.62974	-0.049106	0.21621	0.56846	-0.050702	0.44939	2.1406	1.216	0.34253	1.6416	0.91484	0.017056	0.32677
2.5851	1.7644	0.38103	0.94877	2.6637	1.2858	2.2681	1.2912	2.1675	1.7197	1.3851	2.4996	1.1882	0.70572	1.4953	1.8877	2.5998	1.4781	2.1257	1.3938	1.2923	2.0083	1.5569	0.5574	2.9087	1.646	2.3077	1.1388	1.5245	2.7346	1.0647	0.75126	2.0533	2.6038	2.0275	0.93464	0.11144	1.7298	1.4721	0.94858	2.645	0.39289	2.5446	0.62797	1.2796	1.2456	2.1065	1.9686	1.5377	1.4946
0.66184	0.46689	0.6905	0.054886	0.92471	1.1686	0.55078	-0.41436	0.19728	-1.0887	0.63278	0.67213	0.32489	0.36355	0.24478	1.1927	0.0069445	0.86474	0.088388	0.94176	0.87197	-0.26342	0.66062	0.096532	0.97986	-0.40911	0.78465	-0.08977	-0.13712	0.13709	0.13135	-0.25671	-0.49806	1.5467	0.93482	0.60534	1.3694	1.5563	0.44546	1.0034	0.95916	0.86105	0.34423	0.66089	-0.15957	0.26178	0.050065	-0.025031	0.32044	1.0844
-1.0091	-0.85581	-1.7316	-1.863	-1.5217	-0.86993	-2.2198	-1.2627	-2.1281	-1.6649	-1.9532	-1.8486	-1.893	-1.4093	-1.4267	-1.5292	-2.3192	-1.3546	-0.82004	-2.1679	-1.5428	-0.9719	-1.9861	-0.87911	-1.0657	-1.3879	-1.928	-0.86442	-1.5422	-1.6572	-0.48703	-1.1985	-1.6058	-0.80827	-1.0128	-0.5064	-1.8359	-1.084	-2.6051	-0.62807	-1.9139	-1.7685	-1.4495	-2.3171	-1.2838	-1.334	-2.0427	-2.8309	-1.5921	-1.5057
-3.0016	-4.5574	-2.6781	-4.0272	-2.959	-4.3619	-4.5574	-3.0809	-2.9153	-3.3906	-3.2443	-3.7798	-3.4681	-3.7932	-2.0337	-3.3566	-3.0946	-3.9659	-3.0441	-4.2808	-2.7571	-2.6796	-3.619	-4.1686	-2.9765	-3.6888	-3.3553	-2.564	-2.6687	-4.4426	-2.1737	-3.8198	-2.4337	-3.1271	-2.7181	-2.4945	-3.3933	-3.9132	-3.1011	-2.8574	-3.1838	-1.9061	-3.894	-3.2073	-2.4947	-2.6884	-3.8289	-3.4731	-4.2261	-3.9374
-5.4688	-5.4542	-5.5523	-5.0776	-5.3246	-5.4356	-6.2966	-5.7591	-4.7816	-6.985	-5.0677	-6.9578	-5.3309	-5.475	-5.1575	-5.5351	-5.8882	-5.2521	-6.3748	-6.501	-5.4192	-5.2413	-5.6093	-6.4679	-6.0488	-5.6788	-5.0864	-4.9807	-6.3669	-4.846	-5.7629	-5.2401	-5.4304	-5.9084	-5.4603	-5.7477	-4.9985	-5.3568	-5.3973	-6.0165	-5.6679	-5.4412	-6.3132	-5.0577	-5.589	-6.5359	-5.8048	-6.0236	-5.641	-6.3149
0.30504	-0.012679	0.43204	-0.11293	0.61837	0.29232	-0.9961	0.22766	-0.11388	0.35816	1.0291	-0.65111	-0.94035	-0.71865	-0.29711	0.8392	0.25459	-0.064451	-0.65734	-0.12086	1.3506	0.074059	0.72389	-0.28388	-0.14184	-0.81047	0.15092	-0.35645	0.91914	-0.35943	0.86091	-0.29486	0.12148	0.22042	0.3058	-0.56035	-0.099135	-0.065637	-0.10861	0.54402	-0.053304	0.22993	-0.74886	-0.58637	1.2686	-0.99876	-0.37698	-1.1096	0.042958	-0.057522
-20.534	-20.71	-21.505	-20.781	-21.207	-20.863	-21.348	-19.5	-21.313	-19.731	-21.857	-20.665	-20.837	-20.996	-20.192	-21.547	-21.216	-21.833	-20.982	-21.535	-20.884	-20.377	-20.002	-21.435	-20.864	-20.237	-21.652	-19.541	-20.643	-21.512	-21.237	-21.32	-21.199	-20.377	-20.53	-20.114	-21.389	-20.61	-21.784	-21.02	-19.06	-19.599	-21.157	-20.361	-20.625	-20.475	-19.973	-22.094	-20.779	-21.238
-4.3493	-5.0824	-5.026	-4.0735	-5.1524	-4.1378	-5.0174	-4.562	-5.596	-4.8104	-4.9393	-4.2718	-6.1161	-4.3256	-4.2877	-3.6442	-4.3551	-4.8965	-4.7411	-5.8643	-4.4091	-5.7403	-5.0533	-4.9209	-5.5437	-4.5749	-5.4192	-4.6946	-3.3187	-5.1581	-5.0393	-3.9403	-3.461	-3.8467	-3.1275	-4.1233	-4.2125	-4.8204	-4.7366	-3.6869	-4.4613	-4.2601	-4.3777	-4.0351	-5.469	-4.13	-3.9179	-4.7192	-4.4794	-4.3416
6.4094	7.1588	6.5282	7.5729	6.3662	6.2748	6.3141	6.8224	7.6591	6.7355	6.2454	6.8268	6.464	6.0755	6.6237	6.6167	6.5371	6.3619	6.9241	6.8791	6.8166	7.5038	5.9891	7.0661	7.0134	6.8842	7.4277	7.1766	5.5014	7.0486	6.2586	6.9544	6.6962	6.7268	6.8783	7.1711	6.6829	7.8272	5.7011	7.2262	7.2401	8.0813	6.6815	6.2345	7.5444	6.5987	7.0418	6.3806	7.3959	7.0705
-1.8703	-1.8894	-0.30215	-0.44019	-1.6971	-1.1854	-1.1666	-2.1645	-1.2612	-0.23876	-1.3116	-1.4799	-1.2172	-1.7078	-2.4232	-1.1937	-0.84557	-0.7585	-1.0419	-1.5679	-2.083	-2.1441	-1.4766	-1.9642	-0.83762	-1.4492	-0.46933	-0.93831	-1.8918	-0.61614	-2.3066	-2.0103	-2.0284	-0.11474	-1.2011	-0.71213	-2.1722	-1.6522	-0.39422	-2.238	-2.4382	-1.0103	-2.6005	-1.0303	-1.501	-1.1464	-2.0523	-1.7304	-1.403	-1.0405
0.51866	0.21851	-0.43593	0.26841	-0.30379	-0.52747	-0.9618	-0.39063	-0.62195	0.74286	0.971	0.67767	-0.63634	0.69063	-0.57941	-0.23097	-0.35463	-0.68485	-0.61373	1.2387	0.09465	0.39656	-0.24257	0.90231	1.7204	0.30275	-0.32545	0.10715	-1.1635	-0.036636	-0.43437	0.64565	0.74193	0.42593	-0.9521	-0.58869	-0.19531	0.75544	0.044247	-0.33414	-0.14857	0.23262	0.14829	0.55525	-1.4496	-0.37839	0.98287	0.54418	0.30213	0.058887
-0.73104	-0.79673	-0.79662	-1.8546	-2.176	-0.20671	-1.8484	-1.2309	-2.2755	-0.91318	-2.17	-2.0643	-2.7573	-0.92471	-1.8312	-2.4624	-0.75586	-1.2799	-1.0364	-1.3284	-1.4751	-2.0751	-0.63721	-2.2804	-1.5215	-0.456	-1.0059	-2.0294	-0.29848	-0.53986	-1.332	-1.3416	-2.2622	-1.3939	-2.7342	-1.3433	-1.274	-1.814	-1.1718	-1.4599	-1.4223	-2.0964	-0.90688	-1.1244	-1.4309	-1.6569	-2.2357	-0.69952	-0.28348	-1.7483
-1.5633	-1.49	-1.8688	0.11452	-1.4069	-0.90534	-2.4923	-0.62334	-1.8402	-1.0935	-2.0476	-0.93604	-0.93269	-1.0115	-0.63018	-1.3503	-1.657	-0.78874	-2.054	-1.4296	-1.2256	-1.1553	-0.64185	-0.4532	-0.71154	-2.4157	-2.9166	-1.219	-1.1592	-2.2031	-0.48124	-0.18432	-0.71489	-0.81254	0.14624	-2.2846	-1.2671	-1.5599	-1.2871	-1.3283	-1.5358	0.059978	-2.144	-2.8763	-1.0471	-1.8222	-0.65889	-0.7935	-1.9595	-1.5469
-3.3307	-4.6449	-3.9959	-3.6184	-4.0243	-3.82	-3.1873	-3.8236	-3.1689	-3.1002	-2.8296	-4.5044	-2.8112	-2.0678	-2.3108	-3.4534	-3.4932	-3.3556	-4.5471	-3.9638	-3.3075	-4.1448	-3.9147	-3.3558	-3.2414	-3.452	-3.5172	-3.1805	-4.3573	-4.3088	-3.9695	-3.5755	-3.5568	-4.2991	-3.0651	-4.2042	-3.5099	-3.7936	-4.1244	-3.5343	-3.4864	-4.3379	-3.4839	-3.0449	-3.7547	-3.3996	-3.9522	-2.3053	-3.2659	-2.6501
-5.3328	-5.1325	-5.0633	-4.2883	-4.9924	-4.4881	-4.8933	-5.5163	-4.9549	-4.16	-4.8252	-5.1949	-4.3604	-4.86	-4.9594	-5.7462	-5.5858	-4.8278	-4.8343	-4.2614	-5.4295	-5.3883	-6.6106	-5.2644	-4.7107	-5.0263	-5.1484	-4.676	-5.5013	-5.0757	-5.0687	-5.7554	-5.1719	-5.4569	-4.762	-4.7969	-4.7062	-6.1251	-4.8149	-5.1605	-5.2595	-4.8126	-5.3102	-4.8483	-4.268	-4.718	-4.4271	-4.5428	-5.273	-5.7027
5.0127	6.0286	5.5812	4.8642	4.5512	4.9897	5.4109	4.991	5.1236	4.545	4.9853	5.2682	6.0604	5.1581	5.0878	4.8493	5.0727	6.4394	6.2535	4.7868	5.0425	3.6967	6.4726	4.4847	5.1503	5.6639	5.8271	5.4601	5.9332	4.3859	6.1328	5.0777	5.8797	4.1655	5.0736	4.9883	4.3649	4.843	5.1858	3.9751	5.3556	4.8451	4.9025	4.6742	3.3771	5.139	4.902	4.2118	5.8114	6.5276
8.4072	6.852	8.1753	6.783	7.0012	6.5697	6.8648	6.0434	6.7842	5.982	6.1325	6.1539	7.243	6.4057	5.4402	6.4604	6.2391	7.4046	7.7174	6.5618	6.1755	6.3236	5.6028	7.8829	6.6141	8.1964	5.8604	6.3979	6.5222	6.8568	7.091	6.1832	6.3332	6.4904	8.3893	6.969	7.8835	8.7862	6.2785	6.0423	5.6188	6.7272	7.3484	7.6365	6.7909	6.6681	6.8488	6.8632	6.2347	6.4431
8.2918	7.6767	8.8494	8.8002	7.8924	8.6759	7.6681	7.6554	7.8125	8.8039	8.0746	7.338	8.559	8.5959	8.5365	6.8932	8.2216	8.7817	8.143	8.2488	8.96	7.3869	7.9656	8.7206	7.5406	8.2093	8.4246	7.7552	7.6282	7.4967	8.0716	7.7014	8.4335	8.1031	7.6347	8.4015	7.9556	7.4155	7.3135	8.1693	7.9462	7.5268	8.0439	7.3627	7.8054	7.4365	7.3321	6.9615	8.0024	8.6946
-0.82029	-0.72924	-0.01803	-0.014955	-0.14005	0.40597	0.076299	0.02413	-0.326	-0.27272	-0.33732	0.90957	0.40755	-0.11912	-0.10395	-0.55623	-0.34563	0.41724	0.46738	-0.20295	-0.40363	0.7243	-0.52349	1.1497	0.42482	0.0014555	-0.11237	-1.5172	-0.4487	0.070446	-0.74941	-0.41183	-0.93387	1.1573	0.28808	-0.88859	0.66324	1.5515	-0.10268	0.9805	0.37078	0.58415	0.46412	-0.10703	-0.47481	-0.23815	0.18775	-0.4494	0.13589	0.51792
-1.1646	-2.7776	-1.5071	-1.748	-1.2745	-1.804	-1.8783	-1.8434	-1.568	-0.32754	-0.38172	-2.2539	-0.71428	-1.0563	-1.4699	-1.0466	-2.4397	-2.922	-1.8995	-0.33183	-1.3355	-1.0716	-1.4178	-1.0073	-1.4886	-1.578	-1.6521	-2.1109	-2.4244	-1.3834	-1.5683	-1.4317	-1.5498	-0.90749	-0.46692	-0.78267	-0.44594	-2.3186	-0.70046	-1.1203	-1.8673	-0.5107	-1.5616	-1.4548	-1.5126	-0.018063	-0.71414	-2.1679	-1.9926	-1.5339
-12.147	-12.147	-13.654	-11.706	-14.751	-13.432	-12.971	-13.564	-13.405	-12.82	-12.365	-13.266	-13.476	-13.946	-12.929	-13.791	-14.053	-13.495	-12.538	-12.636	-12.026	-11.88	-12.686	-12.94	-13.303	-12.864	-13.546	-13.632	-13.064	-12.834	-11.948	-12.79	-12.803	-12.699	-12.919	-12.89	-14.325	-13.228	-13.147	-12.591	-14.955	-12.545	-13.26	-12.168	-13.254	-12.582	-13.695	-13.381	-13.534	-12.893
4.7931	5.4651	5.7955	6.1123	5.0518	4.3603	4.8328	6.5934	5.6653	6.0266	6.6798	5.3544	6.0015	6.5294	5.6598	4.721	5.6949	6.3025	6.154	5.1001	3.1889	5.7295	6.3352	4.1072	5.7873	6.5534	6.9908	4.5789	5.9816	4.8365	5.0033	5.9782	5.2557	4.3304	4.563	5.5768	4.7735	4.7899	5.0845	6.4397	5.5553	6.1135	5.5709	5.1844	4.3795	4.3334	5.4504	4.2538	6.4517	5.385
8.8974	8.3205	8.4389	8.655	7.9442	10.371	8.7948	9.1918	9.0827	8.9849	9.2707	8.2155	8.3191	8.6672	9.1941	8.81	7.7944	8.3747	8.9788	9.3091	7.848	8.3884	8.6861	8.2512	7.4728	8.3357	9.0684	8.5535	9.5699	8.2682	8.4958	8.9751	8.9991	7.8378	8.723	8.3413	8.334	8.8842	8.9797	8.5444	9.5133	8.28	7.6355	9.947	8.7473	8.2079	8.4016	8.7249	8.7333	8.8187
-12.537	-13.778	-12.752	-12.275	-12.78	-11.973	-13.557	-13.136	-13.224	-12.966	-12.818	-12.925	-12.997	-14.297	-12.704	-12.203	-12.607	-13.05	-12.441	-11.809	-12.439	-13.123	-12.127	-13.429	-11.959	-13.253	-12.184	-11.567	-13.94	-13.639	-13.924	-11.495	-12.589	-12.955	-12.688	-13.732	-11.451	-12.2	-12.933	-12.624	-13.523	-12.947	-12.8	-12.343	-12.433	-13.461	-13.326	-13.212	-12.719	-12.456
2.4614	0.99997	0.19462	2.0158	1.6869	1.4749	1.6884	2.2407	1.1944	0.30792	1.1603	2.6518	1.34	1.8051	1.5735	1.7713	2.0793	2.5712	2.0529	1.3421	2.4319	2.6827	1.2877	0.28242	1.7157	1.7064	0.31429	1.1857	2.2033	1.0818	1.6635	1.2714	1.3425	1.9841	2.7902	1.927	1.232	1.1712	1.3948	1.8554	1.0043	1.3828	1.4109	-0.019439	1.9248	1.5494	1.5154	2.3903	1.1148	0.75268
-12.132	-11.769	-11.125	-11.182	-12.554	-12.969	-12.277	-11.427	-10.787	-10.584	-11.794	-11.229	-13.111	-11.649	-12.101	-11.663	-12.652	-10.93	-12.683	-12.326	-12.281	-11.994	-12.751	-11.461	-11.174	-10.388	-12.006	-11.228	-11.927	-11.454	-12.63	-11.422	-11.443	-12.357	-11.662	-10.668	-11.512	-10.431	-11.587	-10.889	-11.715	-11.796	-11.747	-11.568	-11.254	-11.689	-11.914	-12.054	-11.673	-11.73
-3.6361	-3.9879	-2.4635	-2.6376	-2.6753	-2.046	-1.7162	-3.2922	-3.8615	-3.2645	-2.4968	-2.082	-3.9246	-2.1759	-3.2592	-2.3	-2.0484	-2.0543	-2.6475	-2.7399	-2.6349	-2.362	-2.2402	-2.5635	-3.0997	-3.041	-1.3964	-3.7643	-2.4831	-1.4697	-2.4696	-1.9073	-2.975	-2.7412	-2.4316	-2.0289	-3.5015	-2.3518	-2.9612	-1.7288	-3.3432	-2.341	-3.1272	-3.1592	-3.1758	-3.4769	-2.2491	-2.8127	-2.413	-3.2114
-1.5696	-0.9228	-1.221	-1.2716	-1.617	-0.64699	-1.0204	-1.3558	-1.604	-0.85066	-1.9492	-0.7162	-1.7084	-2.9472	-1.8195	-1.6206	-1.1768	-1.4367	-1.8555	-1.2945	-1.4541	-1.7981	-3.3953	-0.61689	0.11789	-1.3744	-2.7082	-1.7653	-3.0652	-1.384	-1.1541	-1.1092	-1.6879	-1.6216	-2.0299	-2.0619	-2.0729	-2.256	-0.14287	-2.4836	-1.1123	-1.2642	-2.3649	-1.4219	-1.2028	-0.58901	-0.3854	-0.65306	-1.212	-0.033984
6.024	4.316	5.367	5.5161	5.5649	6.0444	5.3951	5.4414	5.018	4.8481	5.5719	5.7353	5.7063	5.1085	4.6783	4.7006	5.0364	5.4964	5.2638	6.2366	4.7722	6.8663	5.6601	4.3432	5.3667	6.5245	6.0737	6.5324	5.0987	6.2442	6.0475	5.2904	6.6265	5.5114	5.7178	5.2603	4.9422	6.5272	6.3417	4.8575	6.0178	5.0742	4.4723	6.3236	5.5093	5.0278	5.2117	5.6696	5.7823	5.4783
-4.9224	-4.4572	-4.561	-4.4043	-3.719	-3.862	-3.32	-4.5599	-3.4467	-4.3844	-4.3929	-5.3675	-4.3179	-4.5227	-3.8517	-4.0403	-3.5825	-5.2478	-3.3198	-4.8188	-4.5222	-4.682	-3.8716	-4.2233	-4.7177	-3.2132	-3.8578	-3.6842	-4.69	-5.8996	-3.0629	-5.269	-3.8143	-4.1718	-3.0653	-4.1121	-4.7409	-3.2253	-5.0739	-4.4608	-3.4867	-3.8516	-3.9162	-4.8623	-4.7278	-3.5339	-2.8731	-4.3056	-3.3095	-3.9701
8.1541	8.3917	8.4336	8.779	6.9407	8.6653	8.4141	7.3801	7.57	8.6175	7.8567	7.9883	8.1795	7.9054	7.202	7.6718	9.3771	7.5729	6.8725	8.346	8.6306	7.2441	8.1062	8.9435	8.6856	8.5346	7.9254	7.8066	8.813	7.2538	8.3662	7.2445	7.6091	8.2471	8.2955	7.8189	8.5461	8.714	7.2179	7.4458	7.6784	8.8592	7.1405	7.2586	8.5497	7.9487	8.8469	7.6579	8.4387	8.0164
-2.5191	-1.4246	-1.3602	-2.3763	-2.28	-1.8488	-1.719	-1.154	-1.3935	-1.3969	-2.7153	-1.392	-2.1745	-2.0523	-2.0956	-2.0233	-1.9246	-2.2732	-1.8628	-1.2739	-1.5453	-2.5611	-1.5216	-2.0562	-1.7678	-0.069655	-1.6385	-2.8147	-2.3646	-1.5683	-3.2582	-2.6738	-2.1258	-0.88189	-2.146	-1.1726	-1.5403	-0.64869	-2.2094	-1.2992	-2.0424	-1.9923	-1.4364	-1.7441	-2.4411	-0.9202	-1.596	-1.9461	-0.77431	-1.3972
5.0701	4.5656	4.6768	4.9718	4.4211	4.7255	4.5397	3.3566	4.3292	4.8068	4.0131	4.7174	5.1595	4.6189	3.4593	4.8843	5.0557	4.7241	5.3417	3.7807	4.1165	4.0816	4.6127	3.2316	3.8935	3.3706	4.5684	4.1525	4.5602	4.3151	5.6253	4.2865	4.2135	5.2576	4.5967	4.5966	3.2026	4.4739	3.9736	3.7372	4.182	5.1554	4.1521	2.666	4.3322	5.5334	4.9964	5.2868	4.8191	4.5734
-11.316	-10.786	-12.167	-11.362	-12.422	-12.789	-11.703	-12.239	-10.991	-10.819	-12.014	-11.596	-11.371	-12.175	-11.752	-11.59	-11.594	-12.22	-11.635	-11.01	-11.84	-12.137	-10.399	-11.114	-11.291	-10.717	-11.358	-11.045	-11.426	-12.089	-10.697	-12.534	-11.105	-10.703	-10.557	-11.617	-11.383	-11.659	-10.762	-11.42	-11.323	-12.029	-11.494	-11.072	-11.282	-11.486	-10.561	-11.462	-11.724	-10.776
6.9293	8.001	7.2198	9.0338	9.0004	7.0159	7.9088	8.026	7.5522	8.4089	7.2653	7.8445	8.1183	7.8068	7.7124	8.6199	8.3782	7.7946	7.5551	7.4187	7.8549	7.5915	7.5437	8.8293	8.1772	7.6815	8.2689	8.8896	7.9333	7.5078	8.7605	7.7716	7.7974	6.7844	7.6127	8.2164	8.7237	7.8144	6.7248	7.5289	7.9614	8.4579	8.5197	8.0106	7.4632	8.5976	7.7109	8.1551	8.7044	8.1844
-1.9736	-3.1075	-2.3399	-2.6639	-3.032	-3.2935	-2.1371	-2.786	-3.6606	-3.0792	-1.7033	-1.7896	-1.9942	-3.3132	-2.572	-1.7691	-1.4637	-2.9246	-2.7375	-2.7047	-1.9111	-3.4	-1.1501	-2.5991	-2.8351	-3.8003	-1.8598	-2.8421	-2.4744	-2.9559	-3.0585	-2.9874	-2.8715	-4.1979	-2.385	-2.7109	-1.8364	-1.8344	-3.0811	-1.6166	-1.9854	-2.1731	-2.7238	-2.4886	-1.9754	-2.2839	-2.7296	-2.5638	-4.2557	-2.3531
-3.0592	-3.5049	-3.9272	-2.0062	-4.0778	-3.6809	-4.8376	-4.1068	-4.0423	-2.9967	-4.7798	-4.057	-3.5099	-3.5628	-3.7303	-3.5695	-4.0513	-3.2192	-3.8767	-4.2964	-4.5679	-3.3613	-4.1691	-3.3268	-3.5581	-4.707	-2.7427	-4.4921	-4.1362	-3.5861	-3.1786	-3.6265	-3.7845	-2.8763	-3.3912	-4.2773	-4.6825	-4.4502	-3.0553	-4.3094	-3.9769	-3.0172	-3.8897	-3.9426	-2.8606	-3.4222	-4.836	-3.0415	-3.9636	-4.5879
-4.8412	-5.6391	-5.7707	-6.6855	-5.0114	-5.8251	-5.1919	-5.2084	-5.3241	-6.0589	-5.4985	-5.672	-5.3904	-5.7924	-5.5891	-5.2697	-5.5593	-5.5443	-5.6802	-6.2763	-6.2367	-5.8983	-5.6426	-5.2631	-4.8104	-6.3863	-4.6591	-5.5695	-6.1317	-4.4447	-6.5379	-6.3404	-5.8681	-4.4961	-5.2475	-5.8874	-4.5475	-5.5081	-4.3631	-5.4258	-5.2019	-5.1164	-4.9608	-5.9949	-6.273	-5.5238	-5.1339	-5.1857	-5.5692	-5.2358
-6.0228	-6.4019	-6.7823	-6.5554	-5.3216	-6.8241	-6.7664	-5.6543	-6.5468	-6.0637	-5.914	-4.9913	-5.1718	-5.3153	-6.0856	-5.3477	-4.7434	-4.7512	-6.0187	-4.9251	-4.7497	-5.6707	-6.0439	-5.5224	-5.825	-4.9391	-6.0071	-6.2491	-5.6853	-5.7175	-5.3561	-5.3104	-5.8188	-5.4037	-5.3699	-6.0291	-5.0955	-5.6995	-5.7318	-6.2658	-5.4804	-4.9256	-6.1886	-5.301	-4.8337	-4.2449	-6.1691	-5.2488	-5.0552	-6.5354
4.7295	4.4009	3.9101	4.882	4.8475	2.9998	4.0866	4.2819	4.0311	4.7751	5.5367	4.6304	4.6978	5.614	5.2141	4.2433	4.9687	4.2005	5.2681	4.4253	4.8869	4.224	4.4865	5.7024	5.3918	5.4948	4.8902	4.7635	4.215	5.1604	5.2669	3.3594	3.9761	4.1613	4.0502	5.7669	4.2252	3.9608	5.3485	5.1772	3.6627	3.6349	4.0656	3.6195	4.7994	4.7402	5.401	4.1388	4.069	5.8121
-14.583	-14.378	-14.228	-14.567	-12.929	-14.336	-14.747	-14.641	-15.663	-14.306	-14.497	-14.213	-14.488	-14.975	-15.134	-14.201	-15.177	-14.316	-14.067	-15.605	-14.805	-14.114	-15.022	-15.648	-15.299	-14.008	-14.766	-14.975	-15.485	-14.776	-13.908	-13.472	-13.86	-14.687	-14.952	-14.442	-14.499	-14.476	-14.869	-14.882	-14.732	-15.538	-14.289	-15.334	-13.981	-14.68	-15.423	-14.267	-14.709	-15.908
-10.355	-11.947	-11.95	-12.261	-11.36	-11.284	-11.573	-11.351	-12.194	-10.882	-11.497	-11.946	-11.861	-11.904	-12.254	-11.198	-11.111	-13.295	-12.053	-11.32	-11.09	-11.638	-11.423	-10.247	-12.049	-12.598	-11.667	-11.891	-12.128	-12.088	-12.375	-12.122	-12.604	-12.019	-12.834	-11.377	-12.306	-11.728	-13.444	-12.227	-12.415	-12.969	-11.685	-10.734	-11.729	-12.602	-12.204	-12.29	-11.976	-11.96
-13.062	-14.186	-12.821	-13.244	-13.714	-12.429	-13.049	-14.128	-13.163	-13.593	-12.335	-13.109	-12.032	-12.494	-13.381	-12.695	-13.425	-13.338	-12.821	-12.63	-12.121	-13.563	-12.896	-12.599	-12.658	-12.226	-13.195	-12.919	-13.499	-13.962	-14.063	-11.872	-13.153	-13.568	-13.478	-14.023	-12.418	-13.23	-13.028	-13.732	-13.311	-13.106	-14.113	-12.999	-13.204	-12.594	-13.552	-13.161	-14.008	-13.416
-2.9035	-2.507	-3.0749	-1.0102	-2.7975	-2.1387	-2.5789	-2.2755	-2.913	-3.1378	-2.5852	-2.808	-2.6692	-3.0483	-3.2221	-2.9257	-2.0286	-2.4537	-3.047	-3.1852	-2.9241	-3.1999	-2.3994	-3.7938	-2.0483	-2.3277	-2.9236	-2.4554	-2.5208	-4.0782	-2.9249	-2.9896	-2.0897	-1.8539	-1.7146	-3.0216	-2.6348	-2.3709	-2.9198	-3.444	-2.2212	-3.5136	-2.9443	-2.9854	-3.5482	-2.4565	-3.9442	-2.695	-2.2955	-3.7564
-5.0879	-3.7809	-3.3172	-3.7136	-5.835	-3.0508	-3.856	-3.2188	-4.2421	-3.1075	-3.3817	-2.3222	-4.1967	-3.9592	-4.321	-4.0679	-3.4229	-2.8575	-4.1685	-3.6348	-4.3502	-4.3219	-2.9777	-4.269	-3.8807	-4.8236	-3.921	-2.6682	-3.028	-2.8959	-4.0119	-4.1615	-2.9444	-3.7676	-3.7507	-4.486	-3.1499	-5.0752	-3.7057	-3.0671	-4.1008	-4.0659	-3.4143	-3.8504	-3.4503	-3.2703	-3.0616	-4.4128	-4.2317	-3.6992
-8.4166	-9.4965	-8.6916	-8.1799	-10.159	-8.3951	-9.7456	-9.6324	-7.8478	-9.1574	-9.372	-9.1102	-8.3762	-9.2383	-9.4786	-8.6586	-9.0455	-9.7291	-8.7071	-7.7597	-8.9645	-9.4267	-8.8915	-9.7638	-9.0403	-9.711	-8.835	-8.6243	-8.8245	-9.6353	-9.4925	-8.7644	-9.2596	-8.8677	-8.5787	-9.155	-9.8003	-9.4639	-8.5528	-8.5354	-8.8382	-6.9602	-9.1951	-8.2973	-8.8501	-9.2482	-8.9737	-8.8055	-8.6133	-8.9949
-4.9037	-3.8403	-2.5042	-4.9487	-4.9285	-3.9721	-4.1728	-4.8948	-4.8243	-4.2384	-4.897	-4.5264	-4.5067	-4.6271	-5.6175	-3.7071	-4.7912	-3.4297	-4.1611	-5.0455	-4.449	-4.5976	-4.1497	-5.7579	-4.372	-4.7586	-4.4052	-5.0238	-5.4129	-4.9744	-4.4501	-5.364	-5.3149	-4.9317	-4.5234	-4.1726	-5.047	-4.3835	-3.8216	-4.721	-4.6105	-4.535	-3.3073	-3.8886	-5.3027	-4.0497	-4.7811	-3.4275	-4.4148	-4.9825
2.088	3.0566	-0.0011618	2.8743	1.994	2.0023	1.5132	1.8765	0.87213	1.8689	1.7516	1.1493	2.1649	0.64295	1.9043	1.438	2.1855	0.80719	1.8578	2.3147	2.1133	1.6293	1.4365	2.0517	2.0082	1.7642	1.6776	1.8491	1.7476	2.075	-0.41614	2.8069	1.9164	2.0416	0.38022	1.7152	2.5004	2.0103	2.9066	0.54589	1.2096	1.4924	2.0274	1.6707	2.1656	0.96125	2.0981	1.1781	1.15	2.1097
-6.5258	-6.8275	-6.8073	-7.2518	-5.7606	-6.0168	-6.5032	-6.4377	-5.9857	-5.678	-5.7815	-6.9747	-5.4769	-6.6921	-5.66	-6.0754	-5.3006	-5.8519	-6.7162	-5.5211	-6.8308	-6.6417	-6.1665	-6.0269	-6.0013	-5.4547	-6.2059	-6.7145	-6.6292	-6.0079	-6.9823	-4.995	-5.7382	-6.946	-5.5969	-7.7971	-6.6114	-6.5396	-6.8436	-6.4231	-6.7969	-5.8516	-6.7129	-6.2913	-6.8075	-5.6206	-6.3971	-5.9223	-6.6333	-6.7334
8.1308	8.5327	8.6856	7.4246	9.3614	8.394	7.5389	7.824	8.4543	7.5955	8.1184	6.7138	8.9884	8.2401	8.0426	8.3186	9.2976	7.9959	7.507	7.9459	7.748	6.9931	7.8354	7.0904	8.3719	8.0509	7.1614	7.4111	7.4866	8.3229	8.8315	7.2135	7.3221	6.7815	7.0232	8.5326	8.3448	7.6853	8.0489	7.5811	8.6167	7.8576	7.5126	8.1945	6.729	9.0006	8.4021	8.685	8.5017	7.0585
1.6523	1.8607	1.991	1.5601	2.152	2.1019	1.4302	0.73413	2.8398	2.0343	1.8224	1.4802	1.9982	1.8354	1.7253	2.1879	1.5859	0.2863	1.8305	1.4361	0.11151	2.2321	3.1025	2.0738	2.4831	1.4554	1.5549	1.0908	2.1108	0.85703	1.0638	1.9144	2.3861	-0.13167	1.2832	2.3037	1.92	1.5525	1.4963	2.5212	0.97078	0.64302	2.9634	1.8515	2.063	1.4213	2.6542	1.2492	1.1503	1.2412
-3.7635	-3.4956	-3.6709	-2.4555	-2.7422	-3.001	-2.6983	-3.554	-3.7414	-3.0536	-2.8726	-2.4632	-2.8163	-4.1602	-3.4856	-3.7418	-3.574	-3.4512	-2.7531	-3.6441	-4.1784	-3.3749	-2.584	-2.0575	-3.3177	-2.9986	-3.0251	-3.5656	-3.9634	-3.6478	-2.7794	-2.562	-3.3451	-3.1769	-1.8513	-3.6113	-3.9346	-2.9034	-2.3272	-3.4716	-3.6166	-3.3101	-3.2798	-3.0341	-2.8205	-3.8909	-2.9778	-2.1275	-4.4343	-3.2844
2.3169	3.1211	2.8757	2.4835	2.5095	2.1568	2.3283	3.0395	1.5853	2.7087	1.8532	1.7916	3.0681	1.8867	1.786	2.7281	3.8128	2.939	2.634	4.251	1.8758	3.2352	3.1773	2.6267	2.8087	2.6598	2.7405	2.776	1.7721	2.933	2.5239	2.4387	2.0545	2.2862	2.8244	2.1	1.8804	3.206	2.7401	3.2693	3.1859	2.0713	2.513	3.5819	2.6593	2.9169	3.1256	3.2308	1.8252	2.2112
0.30325	-0.46504	-1.6374	-0.36693	-0.058064	0.99193	-0.89634	0.71835	-0.90445	0.04492	-1.147	-1.2686	-0.44453	-0.1667	-0.25536	-0.10906	0.74107	-0.98139	-1.1435	-0.3536	0.20176	0.010723	-0.61895	0.71951	0.89179	-0.68467	0.64483	0.656	-1.286	-0.95457	0.21494	0.37798	-0.0051971	-0.44253	-0.93302	-0.4848	0.33786	0.11899	-0.33928	0.31444	-0.74348	0.16568	0.23892	-1.0542	-0.40845	0.38613	0.45831	0.6142	-0.82682	0.019785
-11.104	-10.971	-10.945	-9.4208	-11.444	-10.235	-10.546	-10.506	-10.984	-10.412	-10.524	-11.605	-10.481	-10.987	-10.887	-10.499	-10.808	-10.185	-10.686	-10.289	-10.559	-10.749	-9.8203	-10.396	-10.492	-11.128	-11.178	-9.2268	-10.938	-11.999	-10.453	-10.812	-11.534	-12.335	-10.208	-10.984	-11.45	-11.852	-11.222	-11.308	-11.799	-10.431	-10.454	-11.521	-11.307	-10.232	-9.5688	-10.346	-11.601	-10.438
-20.246	-20.887	-20.788	-20.984	-21.689	-21.208	-21.194	-21.864	-21.238	-21.089	-20.113	-21.218	-20.926	-21.482	-21.291	-20.924	-22.16	-20.913	-21.41	-20.723	-20.574	-20.689	-21.245	-21.312	-21.096	-22.121	-20.409	-20.631	-21.277	-20.063	-19.777	-21.354	-20.882	-21.695	-20.37	-20.347	-20.517	-20.731	-20.524	-20.313	-20.437	-19.326	-21.764	-20.204	-21.537	-21.891	-20.822	-19.737	-21.746	-22.06
-2.9789	-2.0662	-2.939	-4.0758	-3.4768	-3.1694	-4.1629	-3.6867	-2.8963	-3.7217	-4.2265	-3.2677	-3.3394	-3.8282	-3.0824	-3.9391	-2.9806	-4.5762	-2.8086	-3.2451	-3.7202	-3.4125	-2.5568	-3.3769	-3.7653	-3.8621	-3.1845	-2.7471	-2.9063	-3.0001	-4.6726	-3.4818	-4.5795	-2.7275	-2.5339	-3.6601	-4.6826	-4.1776	-3.6974	-4.1897	-4.4041	-3.0242	-4.4615	-4.228	-2.685	-2.7789	-2.3958	-2.915	-3.2964	-3.4242
-12.257	-11.287	-11.98	-11.716	-12.798	-12.368	-10.421	-11.988	-12.277	-12.856	-11.752	-11.578	-11.567	-12.109	-11.612	-11.71	-10.651	-11.782	-11.694	-12.707	-12.049	-11.987	-11.962	-10.686	-10.786	-11.646	-12.86	-11.265	-12.607	-12.3	-11.36	-11.674	-11.782	-12.622	-12.173	-12.98	-11.998	-10.939	-12.381	-11.668	-11.359	-11.885	-11.806	-12.043	-10.632	-11.621	-12.428	-11.028	-11.984	-12.212
-23.311	-22.383	-22.864	-22.632	-22.743	-22.055	-23.508	-22.048	-23.304	-22.358	-22.171	-22.722	-22.676	-22.581	-21.352	-22.281	-21.91	-22.442	-20.681	-22.134	-22.341	-22.933	-22.275	-21.586	-22.994	-21.458	-22.133	-22.508	-21.352	-21.273	-22.428	-21.492	-22.253	-23.453	-21.443	-21.623	-21.954	-22.957	-22.163	-21.453	-22.462	-22.327	-22.876	-22.101	-21.952	-22.343	-22.76	-21.307	-22.557	-22.443
-1.552	0.2573	-0.12043	0.28293	-0.55547	0.44913	-0.52516	0.64396	-0.35432	-0.10404	-0.44728	0.72737	-0.98301	-0.16381	0.21643	-0.87406	-0.28871	1.0987	-0.62494	0.6459	-0.50003	0.29385	-1.1027	-0.67386	0.012181	-1.1163	0.0067274	-0.048763	0.064704	0.63078	-1.3853	-1.0199	-0.54989	0.60017	-0.56717	0.49412	-0.42563	0.24226	-0.74105	0.72931	0.45864	0.094517	-0.94355	-0.65008	-0.24709	-0.58002	0.085083	-0.63103	-0.71055	0.91326
-13.338	-14.844	-14.413	-15.433	-16.333	-14.608	-14.505	-14.265	-13.935	-15.535	-14.461	-14.184	-15.022	-13.91	-14.85	-14.879	-14.581	-15.024	-15.953	-14.404	-14.234	-14.929	-14.375	-13.245	-15.034	-14.251	-14.985	-14.829	-14.504	-14.93	-14.38	-15.577	-14.972	-14.275	-13.821	-13.938	-14.424	-15.251	-14.595	-14.631	-14.409	-13.799	-14.292	-14.695	-14.995	-14.493	-13.705	-14.692	-14.93	-13.28
1.1975	0.62942	1.3462	1.0375	1.5505	0.96645	1.7809	2.343	2.0818	1.0988	2.5015	1.7853	1.8262	1.5	0.41533	1.0792	0.73519	2.6761	1.208	0.692	1.0778	1.5267	-0.77508	1.5748	2.0282	0.42821	0.96174	1.9303	2.1694	1.3382	0.60002	1.9047	1.4048	1.0706	1.2409	1.3281	1.9681	1.291	0.82752	2.1391	1.0002	1.5129	1.3859	1.0471	0.85587	2.2044	1.0617	1.7697	1.4357	1.6893
-12.519	-12.196	-11.678	-10.743	-11.534	-10.774	-11.985	-11.264	-11.399	-11.444	-11.695	-10.916	-11.981	-10.897	-11.067	-11.563	-11.959	-11.584	-10.907	-12.921	-11.645	-10.787	-10.771	-9.8239	-10.659	-12.169	-11.843	-12.031	-11.023	-10.905	-10.914	-12.05	-10.548	-10.304	-11.929	-11.343	-11.171	-12.228	-11.327	-9.3314	-10.182	-11.997	-11.442	-11.123	-11.111	-11.704	-12.079	-11.62	-10.802	-11.873
-1.1597	-2.3966	-1.6605	-1.9438	-1.2283	-2.3454	-1.9438	-0.98032	-1.7689	-1.5802	-0.97491	-2.0492	-1.1556	-1.0593	-0.818	-1.8195	-0.90941	-1.108	-1.9625	-0.24949	-1.1144	-1.2881	-1.4505	-0.96654	-0.92958	-0.97716	-1.8119	-1.1454	-1.9255	-1.9303	-1.907	-0.91208	-1.2938	-1.287	-1.6082	-1.8611	-1.6301	-2.5791	-0.90372	0.13646	-1.5599	-3.0315	-1.3711	-0.78342	-1.2654	-1.1259	-1.8372	-0.86336	-1.4119	-1.4265
-8.6717	-9.0527	-9.1869	-8.5939	-9.8126	-8.8382	-7.6195	-10.416	-10.23	-8.3988	-8.7181	-9.5271	-8.6098	-8.8538	-9.5797	-8.8856	-9.198	-8.2068	-8.3243	-9.8465	-8.8492	-9.6646	-9.8671	-7.149	-8.5791	-8.3115	-9.5214	-9.1413	-9.3825	-9.5166	-8.3039	-8.4188	-8.5938	-8.9025	-8.6901	-8.5524	-9.323	-8.5612	-10.358	-8.5713	-7.9968	-8.8448	-9.8125	-9.5947	-9.4301	-8.2606	-9.2007	-8.3347	-9.2809	-9.1095
3.3262	1.7831	2.5255	2.3641	2.6656	2.796	2.6045	2.2297	3.2707	2.7321	2.6924	1.5065	2.4337	2.7961	2.7366	3.5886	1.9958	2.3459	2.7382	1.7683	2.6236	2.7835	2.501	2.3213	2.4926	1.9508	3.0258	3.7207	2.6169	2.7044	2.7508	2.3238	2.4102	3.109	2.4625	2.011	4.2946	3.4883	1.6542	1.9175	2.6815	1.8453	4.1601	2.6091	3.6193	1.7438	2.5216	2.5694	1.9999	2.8007
5.2778	5.7415	3.6981	5.4871	5.3951	4.0391	5.1569	4.7162	4.7884	5.1525	4.4939	5.1464	4.5937	5.5728	5.9431	5.0196	5.6238	5.1472	4.8077	4.6424	4.7917	4.7825	4.7373	5.6207	5.4214	5.5121	5.218	5.0183	5.2103	4.9655	4.9771	4.133	5.043	4.0177	5.9309	5.3377	5.7805	5.0522	4.9023	4.465	5.6497	5.3564	3.9651	5.7453	5.432	5.3195	5.5665	4.9908	6.2423	5.1078
-1.6567	-1.9671	-1.4642	-2.5577	-1.1919	-1.6873	-0.83221	-1.4578	-0.63101	-0.43844	-0.6788	-1.6507	-0.28016	-1.6328	-1.8473	-1.187	-2.0739	-1.6977	-1.3879	-0.91055	-2.125	-1.6639	-1.567	-1.139	-0.92815	-1.7831	-2.0657	-1.0749	-0.48845	-0.78988	-1.5845	-0.99551	-1.7562	-2.024	-2.8815	-1.9593	-1.4108	-1.7684	-0.20271	-0.39775	-1.5615	-1.6863	-1.5801	-1.8013	1.0868	-0.50564	-1.6154	-1.9577	-0.069599	-1.2107
-13.313	-13.796	-12.758	-12.202	-11.99	-13.012	-12.698	-12.69	-13.076	-13.083	-13.21	-13.684	-13.606	-12.63	-13.546	-13.764	-12.815	-12.887	-13.745	-12.324	-13.246	-12.263	-13.293	-13.75	-13.17	-12.79	-13.778	-13.215	-13.64	-13.872	-13.2	-13.007	-12.313	-13.851	-13.525	-13.335	-13.837	-12.952	-13.094	-13.678	-13.18	-12.752	-12.805	-13.199	-13.089	-12.883	-13.33	-14.19	-11.51	-13.938
1.9483	1.8366	1.6735	2.0314	1.5573	1.7988	1.6498	1.014	1.3071	1.8005	0.8926	1.6613	1.4476	2.0651	1.9979	1.1908	0.88811	1.0978	1.3037	2.5715	0.76549	2.0439	1.5914	0.92556	1.3262	2.2936	1.364	1.1656	2.367	2.7248	1.2934	1.5545	1.303	1.4068	2.1622	2.0232	2.5201	1.3283	0.87109	1.8972	1.6995	1.683	2.0648	1.953	0.12122	1.7784	1.3293	2.0001	2.0025	1.8803
-2.3849	-2.8339	-3.3766	-2.146	-2.5626	-2.2445	-2.5209	-2.2589	-2.3729	-2.7604	-2.2507	-1.8401	-3.1552	-2.9968	-3.0191	-2.916	-3.5089	-2.2731	-2.4128	-1.6055	-3.2114	-1.8392	-2.385	-2.6987	-3.5165	-3.1349	-1.907	-1.3273	-2.8268	-3.0794	-0.71193	-2.41	-2.8262	-0.53258	-2.3125	-2.3658	-2.8537	-2.2317	-2.0767	-2.5426	-2.5539	-2.1938	-2.8302	-1.7994	-2.4756	-2.5558	-1.9711	-2.9526	-2.468	-1.2004
-5.7513	-6.17	-5.4697	-4.6763	-5.9991	-5.795	-5.6557	-5.4085	-5.6574	-5.4531	-5.4354	-4.5098	-6.8285	-5.0033	-5.1915	-4.7237	-5.2411	-5.7307	-6.6702	-6.3699	-4.8695	-5.728	-4.9242	-4.8755	-6.086	-5.9685	-5.884	-5.5045	-6.2141	-5.7844	-5.5794	-5.1104	-5.3754	-4.6247	-6.106	-5.8646	-5.9196	-5.807	-6.2279	-5.4565	-4.8811	-6.5413	-5.5943	-5.8527	-5.639	-6.1959	-5.4176	-5.458	-5.3563	-5.2437
-21.566	-21.597	-22.137	-20.676	-21.132	-21.537	-21.189	-21.453	-20.455	-20.911	-21.229	-20.803	-20.006	-20.687	-20.593	-20.978	-21.128	-20.097	-20.239	-21.012	-19.857	-20.536	-20.396	-20.158	-19.51	-19.077	-22.195	-21.609	-21.077	-21.111	-20.813	-21.9	-21.315	-19.86	-20.237	-19.93	-20.503	-20.055	-20.924	-20.911	-20.39	-20.179	-20.989	-21.112	-20.822	-20.95	-20.658	-20.686	-20.949	-21.146
-3.7516	-3.6664	-2.8906	-3.2103	-3.6377	-2.6419	-3.9155	-2.7545	-3.5602	-2.8662	-4.0596	-2.3942	-2.2358	-2.6038	-2.6971	-2.4853	-2.7286	-2.2942	-2.84	-3.5334	-3.0006	-3.8202	-3.0506	-3.5086	-2.7479	-3.5797	-3.4186	-3.2752	-3.1436	-1.4252	-2.9305	-2.7141	-3.6873	-3.7321	-3.7239	-2.2693	-3.2126	-3.0273	-3.2034	-4.6576	-4.2142	-1.8858	-3.94	-3.3406	-3.8685	-3.129	-2.1635	-2.8553	-3.1376	-3.2995
0.33951	-0.63077	-0.10266	-0.049827	-0.44878	-0.40165	0.013283	-0.30795	0.53235	0.42083	-0.70519	-0.22014	-1.1908	-0.54187	-0.22994	-0.83836	0.016695	-0.7813	0.11243	0.35019	-0.71757	-0.22006	-1.6246	0.27361	-0.48698	0.73875	0.099836	0.18042	-0.21614	-0.72889	-0.32863	0.88405	0.085312	0.94137	0.41848	-0.35089	0.3725	-0.25665	-0.56285	-0.41929	-0.72799	-0.47947	-0.57575	-0.42544	0.41903	-0.97553	0.11115	-0.1554	0.54578	-0.22529
-1.3367	-1.3679	-1.8843	-1.5622	-1.1641	-0.13139	-1.4677	-0.027484	-1.7976	-0.23889	-1.4402	-0.55062	-1.2547	-2.0023	-1.0973	-1.0801	-1.6609	-1.1665	-1.2845	-1.5556	-2.0141	-1.8421	-1.5919	-1.7094	-2.3176	-1.8317	-1.6448	-1.5894	-1.834	-1.5575	-0.95089	-1.5337	-0.70177	-0.35818	-1.794	-1.5818	-1.6109	-1.8049	-1.6257	-1.6761	-2.5722	-3.3637	-1.9369	-0.92069	-1.5175	-2.0522	-1.9822	-1.0023	-1.2644	-1.18
4.7501	4.4572	3.7365	3.5228	4.2328	4.5745	3.8171	4.318	4.0891	3.9796	4.5216	3.8324	4.7082	3.3718	3.8149	3.8673	4.4686	4.0625	5.1317	4.0417	4.3539	4.8628	4.4517	3.7643	4.9302	5.3584	4.5608	4.2957	3.9665	3.0087	3.508	4.9247	4.5248	5.2216	4.5524	4.3045	4.6902	4.407	5.0395	4.505	5.1093	5.2048	4.9155	4.5349	4.0957	4.4777	4.9834	3.7067	5.5102	5.2089
-1.647	-2.2191	-1.8034	-0.66706	-1.4561	-1.4455	-2.4827	-1.5915	-1.4981	-0.77412	-2.1385	-1.9558	-0.96811	-1.3273	-2.2315	-1.4523	-1.4318	-1.9556	-1.6955	-1.3361	-1.6178	-2.3816	-2.2472	-3.7136	-1.6838	-2.2245	-1.1134	-0.80529	-2.3022	-1.1718	-2.5999	-2.1643	-1.3922	-2.0328	-0.25351	-2.6374	-2.9489	-2.5375	-1.0753	-2.5423	-1.7489	-2.3391	-3.0339	-2.3339	-1.6999	-2.3069	-2.4574	-1.4319	-2.3771	-2.417
2.3955	3.138	2.7496	2.4007	3.6473	2.7617	3.0404	2.9147	3.3796	2.7444	2.6153	3.2131	2.1954	1.759	2.9057	2.1998	2.4277	2.8645	2.7488	2.8148	2.276	1.5544	3.3396	1.3137	2.444	1.7869	2.1561	2.615	2.4729	3.3922	3.8785	1.7387	2.2073	2.9058	2.7915	3.4324	1.0943	3.0508	2.7333	2.2523	2.4977	3.0937	2.3337	0.98986	2.4328	1.8366	2.3979	2.3837	2.568	2.1594
0.46155	0.16866	0.30972	0.026001	1.3581	0.099562	0.029211	0.51613	0.40693	0.25791	0.60031	-0.72637	0.63333	0.81396	0.73005	0.39581	0.28409	0.018227	-0.00581	-0.089989	0.50798	0.70532	-0.064794	1.1623	0.027595	0.95144	1.9151	2.3887	0.66686	0.4758	-0.59492	-0.017203	-0.49901	1.439	-0.93745	0.68712	0.28453	0.32613	0.83617	0.65503	0.4024	0.6437	-0.15789	-0.27033	-0.22096	1.0487	1.3045	0.24349	0.85639	0.74685
-12.64	-11.317	-10.842	-10.266	-11.911	-11.69	-11.359	-12.253	-12.285	-11.001	-12.168	-11.163	-11.751	-11.556	-12.175	-11.796	-12.902	-10.962	-11.592	-12.598	-10.469	-12.396	-11.565	-12.053	-10.85	-12.171	-11.034	-12.78	-12.805	-10.727	-11.716	-11.834	-12.158	-11.049	-11.926	-12.378	-11.841	-11.695	-12.108	-12.191	-11.579	-11.583	-11.549	-12.184	-11.778	-12.928	-11.43	-12.461	-12.032	-13.247
-2.0229	-1.1744	-2.541	-1.9537	-0.24802	-0.95203	-0.884	-0.8295	-0.95015	-1.0503	-2.5851	-2.1287	-0.99224	-1.7058	-1.8892	-1.3496	-1.3239	-0.67741	0.088748	-2.0962	-0.46159	-0.79895	-1.9063	-1.8711	-2.2661	-0.75724	-1.8304	-0.18858	-2.4093	-1.0122	-1.3725	-0.67252	-1.4457	-0.95324	-1.5652	-2.0017	-1.2988	-0.63919	-0.35012	-1.4841	-1.3136	-2.7633	-2.0749	-1.9126	-1.7194	-1.7419	-1.3018	-1.8832	-1.8485	-2.0384
-11.649	-10.846	-12.356	-11.248	-11.963	-11.864	-12.2	-11.591	-10.526	-11.333	-12.126	-12.825	-12.868	-12.504	-12.984	-11.342	-11.534	-11.234	-11.497	-11.321	-12.233	-12.36	-11.555	-11.518	-12.149	-11.805	-12.144	-10.391	-12.049	-12.437	-11.437	-12.145	-12.608	-11.452	-12.002	-11.834	-13.108	-10.949	-12.282	-10.922	-12.184	-12.553	-11.598	-12.701	-11.882	-11.854	-12.6	-11.929	-13.375	-12.028
-0.18365	-0.054447	0.14451	-0.22424	0.37806	0.19351	-0.27878	-0.026179	-0.93751	0.78904	-1.2362	0.16077	0.69619	0.026031	-0.14879	-0.1463	-0.84914	-1.2454	-0.93406	0.16643	-0.15407	0.69908	0.33861	0.76053	0.0060906	-0.47035	0.10073	-0.27896	-1.2615	-0.070517	0.0026137	-0.29746	-0.65579	1.1675	0.082173	-1.0072	-0.37713	-0.30927	0.22248	-0.02424	-0.35354	0.1637	-0.091849	0.75726	-0.47187	0.79065	-1.3776	0.67668	0.61036	0.09595
0.34749	-0.18996	1.1568	-0.54595	0.42346	0.1968	-0.33828	-0.74105	-0.33674	-0.41481	-0.50182	0.049002	0.48401	0.53708	1.0138	1.1276	1.4721	-0.28516	1.1752	0.4471	0.14711	0.026341	-0.89667	0.92918	1.033	1.4031	0.80546	0.32184	1.2288	0.084126	-0.26312	1.2502	1.4514	-0.27235	0.38494	-0.98217	-0.47127	-0.37057	1.8275	0.0062107	1.3301	0.15665	1.0811	0.89614	1.064	0.47536	1.0604	1.0545	1.3118	0.1719
-6.3801	-6.2135	-6.9154	-5.9607	-6.6191	-6.8009	-5.7736	-5.5435	-6.384	-5.8815	-6.7874	-7.3234	-6.9113	-6.0436	-5.918	-6.8983	-6.27	-6.0862	-6.0559	-5.7607	-5.943	-6.056	-6.4429	-6.2125	-6.2819	-7.4397	-5.8879	-6.5348	-5.4667	-6.049	-7.2915	-7.1565	-5.2609	-5.9108	-6.1508	-7.2862	-6.349	-6.2261	-6.704	-7.3116	-6.1541	-6.8507	-6.1821	-6.1784	-6.6388	-6.3252	-6.0753	-5.3114	-7.3425	-5.6378
-13.359	-13.617	-12.977	-12.834	-13.555	-12.861	-12.583	-13.076	-13.39	-12.866	-14.349	-14.123	-13.718	-14.418	-13.824	-13.326	-12.939	-13.635	-13.587	-13.258	-11.752	-13.375	-13.729	-13.249	-13.355	-12.555	-13.026	-14.368	-13.889	-13.441	-13.755	-12.913	-12.977	-12.837	-13.597	-12.485	-13.173	-13.907	-12.822	-12.683	-14.712	-13.154	-12.987	-13.094	-12.848	-13.333	-14.117	-13.76	-13.256	-13.262
0.20629	0.24868	0.21979	0.74484	1.0865	-0.055604	0.80803	0.48305	-0.51896	-0.16084	0.13645	0.081184	1.1128	0.56311	0.25185	0.61117	0.44477	0.1877	0.085489	-0.33415	0.3914	0.14689	0.3782	0.23916	-0.75785	0.95311	0.81277	1.0514	0.85611	-0.052627	-1.5788	0.17675	-0.18671	0.35311	-0.7647	1.0039	-0.070978	1.076	0.77534	0.26998	0.20985	0.97946	-0.87596	-0.78268	1.1171	0.61252	0.060994	1.2131	1.0199	1.7462
-1.8799	-1.8639	-1.0274	-1.737	-1.3822	-1.6823	-1.4689	-1.4141	-1.8991	-1.5243	-1.3711	-0.55055	0.31467	-2.4197	-2.6589	-1.3797	-1.1635	-0.39964	-1.1028	-0.5616	-2.0876	-1.1496	-1.8982	-1.8172	-1.1619	-0.94469	-0.27604	-1.3601	-1.1211	-2.0858	-1.5094	-1.0354	-1.2032	-0.67776	-1.5209	-0.47881	-0.34569	-1.7021	-1.8369	-1.093	-1.6784	-1.4377	-1.9138	-1.6481	-1.2371	-0.36718	0.10426	-0.60877	-1.0194	-1.3066
-15.908	-13.684	-14.669	-14.527	-13.146	-14.155	-14.073	-14.284	-15.272	-15.327	-14.704	-14.314	-14.381	-14.826	-14.462	-14.435	-15.427	-13.975	-14.628	-15.276	-13.65	-14.447	-14.962	-14.447	-13.806	-14.553	-15.501	-14.808	-15.894	-14.981	-16.435	-13.903	-13.478	-15.513	-14.346	-14.295	-14.591	-14.344	-13.938	-14.221	-13.954	-15.337	-13.768	-14.002	-14.812	-14.657	-13.799	-14.199	-14.992	-14.984
0.37235	-0.59038	0.52139	-1.2325	0.093735	1.0291	-0.74721	-0.82276	-0.073456	0.6639	-0.13535	0.05356	0.26638	-0.64809	0.30827	-0.37659	-1.1665	-0.15895	-0.73513	-0.99799	-0.61262	0.051964	-0.15234	-0.95032	0.065673	-0.41606	-0.22459	-0.24836	0.0014504	-0.29224	-0.12613	-1.0703	-0.34311	0.39621	-0.17681	0.29131	-0.099378	0.32166	-0.058712	-0.39918	-0.92001	-1.2194	-1.5273	-0.74555	-0.61688	0.077755	-1.2851	-1.5764	-0.015051	0.25473
-12.27	-13.047	-12.11	-10.999	-10.887	-12.151	-10.854	-10.948	-10.72	-11.62	-12.067	-11.118	-10.948	-10.759	-12.383	-11.635	-11.608	-11.511	-10.992	-12.568	-12.072	-10.954	-10.66	-12.098	-12.282	-11.764	-11.047	-11.435	-10.449	-11.202	-12.211	-12.328	-11.191	-11.868	-12.568	-10.297	-11.965	-12.041	-11.633	-10.936	-11.448	-11.376	-10.756	-10.94	-12.302	-11.746	-12.228	-10.538	-12.078	-11.671
-8.3679	-9.3941	-8.6173	-9.0378	-8.5905	-9.3562	-10.012	-9.1842	-9.2236	-7.9797	-8.4177	-9.6502	-9.6476	-8.7408	-10.013	-7.2016	-8.5199	-8.3683	-7.5911	-8.7885	-8.4452	-8.8596	-8.4556	-8.266	-9.0237	-8.3116	-8.4628	-9.3212	-9.1457	-7.5507	-9.0218	-8.6146	-9.6382	-8.5505	-9.2977	-8.8729	-9.4397	-9.3637	-8.1404	-8.8819	-8.972	-9.4365	-9.7527	-7.3934	-8.1069	-7.8277	-8.2961	-9.6921	-9.9118	-9.7557
3.8628	4.0805	5.2303	5.4029	4.3078	5.0434	3.4679	4.1389	4.5365	4.1832	4.8112	5.2646	3.8793	5.0812	4.1804	4.881	6.2252	5.313	4.6821	4.671	4.1273	4.3325	4.5696	4.9273	5.1027	5.2748	4.711	4.6952	5.152	5.1643	3.6424	5.1072	4.2454	3.9536	3.2431	4.3501	4.1828	4.6047	5.7741	4.1196	4.2483	6.5294	4.9463	5.1115	4.5197	3.6892	4.22	4.498	4.2437	4.733
-5.5094	-4.0133	-3.8817	-4.5517	-4.4745	-4.2473	-4.3554	-4.9159	-4.6623	-3.8142	-4.2655	-5.1123	-4.7484	-4.3448	-3.5481	-3.972	-4.3368	-5.2999	-5.0197	-4.3767	-4.3492	-5.9493	-4.7287	-4.7964	-3.1282	-4.9808	-4.4392	-4.8724	-4.1169	-4.3303	-6.382	-3.1502	-3.7754	-4.4836	-4.1886	-4.7515	-4.5069	-4.9797	-5.3645	-4.2227	-4.4249	-3.4625	-4.5822	-3.284	-4.2532	-4.7502	-4.8991	-4.9326	-5.3125	-4.3165
1.9273	1.8794	1.9086	1.1889	0.93804	1.9942	2.0863	1.2476	2.2161	0.86215	1.7484	1.7995	0.15385	3.1827	1.28	1.3318	1.3132	1.3563	1.5069	1.7568	1.9682	0.8432	1.5847	2.1398	2.1354	1.6691	1.5501	0.6144	1.1573	1.587	1.0493	1.9394	1.0538	1.4948	1.6694	1.9795	2.4605	2.0854	2.7501	1.8267	1.6265	2.5411	2.2781	1.6762	2.1885	1.9225	1.9095	0.75706	1.1838	2.0254
-20.769	-20.512	-20.077	-20.93	-20.026	-21.33	-21.275	-20.36	-20.661	-19.717	-20.259	-21.51	-21.318	-19.827	-21.043	-20.343	-21.142	-20.893	-20.774	-20.641	-19.96	-21.619	-20.358	-21.268	-22.125	-20.683	-20.882	-20.903	-19.536	-20.677	-19.807	-20.909	-21.827	-21.848	-20.611	-21.107	-21.167	-20.778	-20.246	-21.565	-21.751	-20.922	-21.243	-21.159	-20.794	-21.679	-20.371	-21.097	-20.987	-21.388
-8.5411	-9.5289	-9.6191	-9.224	-9.5843	-9.0897	-9.8703	-10.146	-9.6269	-8.6016	-9.7523	-8.0338	-9.9244	-8.6926	-8.7357	-9.6849	-9.2873	-8.5353	-8.9022	-9.8012	-9.1383	-8.5465	-9.4959	-8.4119	-9.5071	-8.7815	-9.1761	-8.333	-9.3138	-9.0908	-10.051	-8.6902	-8.9442	-9.1305	-8.235	-7.9092	-9.4545	-8.0778	-8.1813	-7.7652	-8.6906	-8.9916	-8.2151	-9.9324	-9.7146	-9.713	-9.5662	-8.407	-10.177	-8.8411
-8.2634	-6.8722	-7.1549	-7.7208	-7.5451	-6.1383	-6.9822	-7.8946	-7.3732	-7.0892	-7.3545	-7.9692	-7.4883	-7.3154	-7.1659	-7.6778	-7.0588	-7.731	-8.1735	-7.9686	-6.5229	-6.9156	-7.1245	-7.0785	-8.0438	-7.1043	-7.7763	-7.1052	-7.4425	-7.7485	-8.2697	-7.3784	-8.0491	-7.0604	-8.1516	-8.6407	-6.8152	-8.1043	-7.9884	-8.0108	-7.8297	-7.7157	-8.0703	-6.8172	-7.2902	-8.6682	-7.8331	-8.2664	-7.5346	-8.8036
0.35884	-1.333	0.96607	0.18349	0.3286	0.28608	-0.93009	-1.3468	-0.22945	0.018416	-0.60089	-0.41751	-0.1226	-0.14197	-0.8765	-0.59659	0.801	0.69575	-0.6289	-1.0494	-0.63118	0.20494	0.46445	-0.49928	-0.19113	1.1201	0.6378	-0.19176	-1.1311	-0.80235	0.54394	-0.50781	-0.37789	-0.70585	-0.35865	-0.63848	-0.82168	1.3149	-0.86748	-1.4032	0.61534	-0.54415	-0.028437	-0.54751	-0.85956	-0.46673	-0.30883	-0.2473	-0.45343	-0.92757
-2.8127	-3.2628	-2.5976	-3.5748	-3.4873	-2.818	-2.605	-2.4707	-4.1649	-3.2828	-3.563	-3.4717	-2.424	-3.0839	-3.8023	-2.6448	-2.5111	-3.0426	-3.2394	-4.2832	-3.6826	-3.323	-3.4317	-4.5783	-3.5265	-3.2936	-3.8308	-2.3929	-2.5709	-3.3324	-3.3919	-4.2963	-3.8732	-3.5168	-2.3623	-2.638	-3.1605	-3.165	-3.0032	-4.1802	-3.1001	-3.598	-2.5658	-2.1002	-3.9029	-3.4995	-3.3913	-3.5761	-3.4673	-3.1772
-12.216	-11.108	-11.169	-11.074	-11.385	-10.968	-13.017	-11.196	-11.726	-11.78	-10.916	-10.807	-11.469	-11.337	-12.089	-11.363	-11.275	-11.417	-13.087	-11.275	-12.162	-11.965	-12.704	-10.546	-12.214	-11.544	-11.459	-12.045	-11.957	-12.843	-12.07	-12.512	-11.056	-11.589	-11.895	-10.868	-11.534	-11.599	-11.367	-12.141	-10.978	-10.641	-11.046	-11.249	-11.454	-11.568	-11.865	-10.946	-11.146	-11.539
-3.595	-3.2845	-4.0517	-3.916	-3.2126	-5.4512	-3.3359	-4.4632	-3.2595	-3.9584	-4.2259	-4.5034	-3.0453	-4.3684	-3.2301	-3.4681	-4.5197	-3.7352	-3.3905	-4.3022	-3.2868	-3.7544	-3.474	-3.1884	-4.1023	-4.1654	-3.9377	-3.0339	-3.7735	-3.9519	-4.2932	-3.5587	-3.3213	-2.7191	-3.4607	-4.3248	-3.82	-4.172	-4.1252	-4.4782	-3.07	-2.9311	-3.4218	-4.2862	-3.9799	-2.7812	-3.7508	-4.5143	-3.6751	-4.207
-5.5822	-5.6506	-4.4374	-7.1934	-4.925	-5.3942	-6.4186	-4.7606	-5.3061	-5.0098	-4.5811	-6.0932	-5.2648	-4.86	-6.0393	-5.6517	-6.8244	-6.4133	-5.5383	-6.2256	-5.1077	-5.0785	-4.9703	-6.1118	-5.2162	-4.8349	-5.1942	-6.0993	-5.5104	-4.8399	-6.4423	-7.4932	-5.5282	-4.9024	-5.0816	-5.2918	-7.2746	-6.39	-5.6352	-4.6844	-5.1841	-5.514	-5.6765	-4.3444	-5.79	-5.1382	-5.6233	-5.7531	-4.6109	-4.3119
-12.706	-12.946	-13.698	-11.871	-12.945	-12.111	-13.957	-11.996	-12.615	-13.733	-11.97	-13.251	-12.771	-12.123	-13.181	-13.461	-13.564	-13.248	-14.269	-12.94	-12.364	-11.683	-12.138	-13.026	-13.554	-12.895	-13.426	-14.858	-12.905	-12.865	-12.906	-13.054	-13.882	-12.647	-13.397	-13.388	-12.966	-13.67	-12.963	-12.658	-12.281	-13.623	-13.356	-12.66	-12.951	-13.077	-12.505	-13.728	-12.463	-12.967
-11.091	-11.269	-11.971	-11.986	-11.803	-10.114	-12.359	-11.094	-12.533	-10.737	-12.081	-11.707	-12.22	-9.7699	-11.139	-11.894	-10.547	-11.534	-12.442	-11.777	-11.301	-12.736	-11.911	-11.51	-11.73	-11.423	-11.837	-11.936	-11.071	-10.251	-11.723	-11.91	-12.398	-12.138	-10.724	-13.447	-11.22	-11.445	-11.031	-10.472	-11.357	-11.284	-11.685	-11.709	-11.326	-12.751	-11.821	-11.155	-13.187	-12.564
-13.307	-13.608	-15.125	-14.644	-13.983	-15.277	-15.044	-15.065	-13.536	-14.659	-14.529	-13.963	-15.382	-15.778	-15.745	-14.781	-14.29	-13.682	-14.144	-14.575	-13.662	-13.672	-14.375	-14.008	-14.807	-14.306	-15.373	-13.635	-14.032	-14.333	-12.641	-14.486	-14.377	-15.485	-14.214	-14.78	-14.685	-14.133	-14.134	-14.043	-14.367	-13.758	-14.763	-13.943	-14.889	-14.621	-15.364	-14.299	-14.675	-13.661
6.7073	6.2464	4.0599	5.2705	6.0078	5.9421	6.8837	5.534	5.8673	6.3666	5.6014	5.9705	5.7752	5.9474	5.2953	5.0121	5.2866	7.0064	4.7829	6.7962	5.4977	6.2274	5.4498	5.8326	5.3214	5.4523	4.7995	5.9235	5.7823	5.0497	4.6055	5.4417	4.5377	4.8984	5.6402	4.4633	5.997	5.6417	5.1012	5.8174	6.4524	6.0423	5.4743	4.905	5.3653	6.0723	6.2102	5.9309	5.7526	6.3107
-13.692	-12.98	-12.133	-13.455	-12.253	-12.41	-13.335	-12.295	-11.7	-12.327	-14.062	-13.167	-13.252	-12.593	-14.373	-11.964	-13.645	-13.388	-12.671	-12.911	-13.497	-13.513	-13.649	-13.609	-13.2	-13.071	-12.619	-14.247	-13.732	-14.124	-14.183	-14.371	-13.258	-14.571	-12.585	-12.287	-14.051	-12.946	-12.31	-12.259	-13.42	-13.033	-14.166	-13.52	-13.94	-13.545	-12.271	-13.861	-12.778	-14.371
-13.181	-12.421	-14.185	-12.528	-12.198	-12.446	-13.085	-14.501	-12.404	-13.187	-13.822	-12.623	-12.343	-12.481	-13.214	-12.505	-13.406	-13.322	-12.273	-11.356	-14.08	-12.717	-13.014	-12.86	-13.325	-13.668	-12.346	-11.658	-12.394	-12.133	-13.029	-12.508	-12.814	-12.253	-13.658	-12.965	-12.228	-12.646	-13.247	-12.771	-13.186	-11.857	-13.513	-14.137	-12.54	-12.856	-12.757	-13.276	-13.083	-12.329
-14.853	-15.675	-14.244	-14.523	-13.974	-14.023	-13.024	-16.64	-14.669	-14.891	-14.699	-13.904	-14.008	-15.279	-15.216	-14.258	-14.363	-13.562	-14.422	-15.132	-15.562	-14.575	-13.955	-13.977	-15.151	-14.192	-14.298	-14.627	-13.776	-15.66	-14.572	-15.084	-14.706	-15.248	-14.49	-14.843	-14.254	-14.793	-14.88	-14.853	-15.071	-13.982	-14.871	-14.9	-15.728	-14.152	-14.786	-13.221	-14.95	-13.605
-2.1894	-2.3175	-1.4657	-2.7155	-0.11728	-1.3326	-2.0787	-0.82458	-1.4105	-1.3128	-1.7263	-1.8609	-0.79259	-0.30353	-1.5321	-1.7605	-1.155	-1.1744	-2.3957	-2.1545	-0.70413	-0.23918	-2.0078	-1.5249	-1.9491	-0.42274	-1.2143	-0.96124	-1.2382	-0.93987	-0.74056	-1.6136	-0.82048	-1.6569	-0.83068	-0.75228	-1.2659	-1.2305	-0.3708	-2.0234	-1.7336	-1.0981	-1.3569	-1.6246	-0.95408	-1.9044	-1.598	-0.93806	-1.4487	-1.4339
-4.7102	-4.3893	-4.2243	-6.2224	-4.7795	-5.2318	-4.8784	-4.1228	-4.7606	-5.4928	-6.3165	-4.7153	-5.8191	-4.9805	-4.1736	-4.9035	-5.3723	-3.621	-4.5913	-4.2358	-5.8905	-5.4134	-5.1904	-5.1601	-5.7457	-5.7625	-5.0444	-5.614	-5.1405	-5.2911	-5.7625	-5.0969	-4.6568	-4.9508	-4.2809	-4.2033	-5.4594	-4.3618	-4.395	-3.7532	-4.1366	-4.9076	-5.6005	-4.9144	-5.1722	-5.3691	-4.553	-4.2153	-4.9234	-5.5395
-12.828	-13.143	-13.354	-13.278	-11.173	-12.692	-12.47	-12.167	-12.473	-12.82	-12.27	-12.743	-12.123	-11.823	-12.942	-13.596	-12.809	-13.188	-12.498	-12.66	-12.64	-12.901	-13.274	-12.702	-13.735	-11.946	-13.89	-12.885	-14.438	-12.757	-13.941	-13.238	-13.317	-11.906	-12.027	-13.628	-12.304	-12.492	-12.056	-12.755	-13.032	-12.147	-12.871	-12.995	-13.842	-13.241	-12.58	-12.344	-13.332	-13.155
-3.6508	-2.6398	-2.7378	-2.294	-3.6952	-3.6143	-3.1501	-2.9294	-3.6186	-4.8504	-2.5528	-2.9781	-2.8527	-2.9163	-3.1786	-3.4319	-3.7212	-3.8209	-4.08	-3.5117	-3.2732	-3.0356	-2.9478	-2.5739	-3.7266	-3.477	-3.4485	-2.9026	-3.341	-2.3427	-3.6389	-3.4334	-3.5235	-3.3605	-2.38	-2.3929	-3.8638	-3.6801	-2.8437	-1.8947	-3.7043	-4.8439	-3.3833	-3.1853	-3.6328	-3.5553	-2.5178	-2.8875	-3.7391	-1.732
5.6009	4.2007	4.6584	5.3869	5.3674	5.0943	4.2817	5.37	5.2008	6.6459	4.4504	5.3657	4.3008	4.1183	5.3682	4.8463	5.1746	5.5785	4.2181	4.453	4.2404	4.4535	5.879	5.4366	5.7672	5.2964	6.6283	5.0002	4.9536	4.7392	5.8663	4.8525	4.7761	5.0099	5.2337	4.8102	3.7278	5.6069	4.2982	4.706	4.2442	4.808	4.7949	5.2891	5.8589	3.6957	4.4669	5.3594	5.0026	5.3101
-10.631	-10.59	-10.502	-10.85	-10.694	-11.078	-10.666	-10.975	-11.324	-11.914	-10.647	-11.597	-11.397	-9.8816	-10.512	-10.121	-9.7556	-10.633	-11.776	-11.345	-10.979	-10.316	-10.636	-10.254	-11.606	-10.537	-12.092	-10.497	-10.53	-9.259	-11.18	-10.875	-12.16	-10.15	-10.135	-10.372	-9.6131	-10.307	-11.216	-10.31	-10.587	-10.338	-10.658	-10.863	-10.436	-11.76	-11.134	-11.283	-11.599	-11.557
-6.1205	-5.9986	-5.4885	-5.6271	-5.138	-4.7008	-6.7144	-5.4038	-6.064	-5.7298	-6.0209	-6.0687	-5.9029	-5.5838	-5.3669	-6.4024	-6.0968	-6.3365	-4.1962	-5.5428	-4.637	-5.5555	-5.6646	-5.2866	-5.0696	-5.0772	-6.6939	-5.4418	-6.0729	-6.0423	-5.6224	-5.4797	-5.6334	-5.8459	-5.7533	-5.2816	-6.1836	-6.0957	-5.7868	-5.8589	-6.252	-5.434	-5.1954	-6.8067	-5.8036	-6.3023	-4.6648	-5.5278	-5.2641	-5.279
7.5853	6.4101	6.0929	6.5948	7.0178	6.9992	7.4692	6.614	6.3805	7.4968	6.8682	6.5696	6.9561	6.7621	6.8557	6.6828	6.1078	5.9393	7.0241	7.2574	6.7931	7.2459	6.9352	8.1623	5.9987	7.4688	6.0979	7.3082	7.7026	6.5324	5.5669	6.6273	5.9909	7.0137	7.3787	6.3146	7.9064	7.1082	7.3801	5.4348	5.9642	7.5106	6.4077	6.0539	6.8032	7.524	6.7005	7.5291	6.8807	7.5622
-22.461	-21.95	-21.768	-22.177	-22.28	-22.121	-21.262	-21.727	-21.131	-22.169	-22.822	-22.188	-21.087	-21.06	-21.683	-21.568	-22.718	-21.991	-21.86	-23.73	-22.727	-21.38	-22.74	-21.602	-22.046	-22.542	-21.742	-22.409	-22.835	-22.396	-22.969	-22.828	-22.632	-21.617	-22.234	-21.088	-21.249	-21.984	-21.98	-22.176	-22.109	-22.31	-21.965	-22.259	-21.951	-21.429	-21.375	-21.467	-22.19	-22.847
-12.631	-14.636	-14.209	-13.769	-13.902	-13.015	-13.028	-13.902	-12.907	-13.751	-13.489	-13.721	-14.032	-13.365	-11.714	-12.931	-13.557	-13.185	-13.019	-13.215	-12.711	-13.089	-13.638	-12.467	-13.759	-12.646	-13.021	-12.288	-13.862	-12.742	-13.278	-13.731	-13.084	-12.908	-13.624	-13.153	-13.446	-14.298	-13.349	-12.791	-13.293	-13.58	-14.03	-12.751	-13.655	-13.476	-13.455	-13.709	-12.422	-13.055
-3.0143	-3.585	-2.9504	-3.7139	-3.3447	-3.3377	-3.3233	-3.3136	-2.9736	-2.7713	-3.5673	-3.5937	-3.4721	-3.2909	-3.6632	-3.5991	-3.2677	-2.7326	-2.6361	-3.4494	-2.9567	-4.4027	-3.3612	-4.0978	-3.0181	-2.6565	-2.4797	-3.1509	-3.8002	-3.394	-3.4426	-2.9844	-3.7827	-3.9999	-2.9333	-3.6736	-4.0283	-3.0082	-3.91	-2.1673	-1.4451	-3.4693	-3.6552	-3.5587	-2.1959	-3.2307	-2.4228	-2.6687	-3.0703	-2.3918
4.8024	6.7031	5.1836	3.7118	4.2292	4.4496	4.3018	4.3795	5.4559	4.3178	3.659	4.2968	4.2968	4.0406	4.085	4.6538	4.9824	5.3548	5.901	4.4701	4.9558	4.795	5.1786	4.833	3.9388	3.9529	4.294	4.1767	4.2311	5.0299	3.4264	4.5527	4.9055	4.5029	4.9093	3.0452	4.924	5.1665	6.4837	4.0209	5.0904	4.4354	5.1302	4.743	4.1162	4.819	4.1411	4.7599	4.225	5.036
-0.70433	-0.63962	-1.8804	-2.3039	-1.3763	-2.5015	-1.6253	-2.4396	-1.5475	-1.4533	-1.1436	-1.1873	-1.5314	-1.8739	-2.2387	-1.855	-2.4211	-0.67657	-1.4289	-1.9998	-1.3537	-0.98911	-1.3784	-2.7979	-2.3818	-0.87972	-1.6667	-1.6986	-1.1436	-1.5641	-2.3183	-1.0064	-0.32652	-2.0189	-1.3749	-1.0026	-1.423	-1.358	-2.0271	-2.3625	-2.2209	-2.1703	-1.4895	-1.0842	-0.78282	-1.5533	-0.67621	-1.5634	-1.1711	-0.84228
4.3399	4.0943	4.9202	4.1646	4.4906	4.9031	4.019	5.1444	5.2151	4.4518	4.2569	4.8906	4.9652	4.993	4.0442	4.5684	4.34	4.6036	3.5901	5.3557	5.2645	4.4747	4.4501	4.5046	3.7871	4.9113	4.2123	3.9565	4.7322	5.5306	3.7377	3.9979	4.7048	5.1159	4.1855	5.5274	4.2051	5.5013	4.7266	4.1921	3.1381	4.6303	4.5564	4.8826	5.6914	3.3148	4.5646	4.4139	4.9702	4.1958
-1.8235	-1.5369	-1.6354	-1.7594	-1.1565	-1.2783	-0.7651	-0.77012	-1.8338	-1.1994	-1.8334	-1.2697	-2.8864	-0.81556	-2.1657	-1.8208	-1.2318	-2.4205	-1.1865	-0.78953	-0.90359	-1.1152	-1.9572	-1.6712	-3.2867	-1.5766	0.14153	-1.7318	-2.4535	-1.0114	-2.1319	-1.5428	-1.0414	-1.5155	-0.86328	-1.9519	-1.2326	-3.0538	-1.0881	0.45627	-1.6128	-1.5689	-0.99381	-1.157	-1.7744	-1.5099	-1.725	-1.1399	-1.1656	-1.5245
6.4068	6.7344	7.9017	5.8811	5.459	6.3512	6.2983	6.2473	7.1307	6.1699	6.9882	6.7343	7.0968	6.3333	7.9344	6.065	6.2733	6.908	7.1296	6.5502	6.4753	6.7479	6.1835	6.4153	6.9139	6.0314	7.1681	7.1893	7.6921	5.9751	7.09	5.9374	5.8345	6.5674	6.8855	7.1268	6.4707	6.9698	6.3791	6.7376	6.231	7.8633	6.6021	7.39	6.183	6.7855	8.2041	5.2652	7.1415	6.1076
-1.6436	-2.2807	-2.3129	-1.1014	-2.6027	-1.4451	-0.86223	-3.4354	-2.986	-1.9509	-3.1319	-2.1137	-2.5976	-3.1058	-2.3236	-1.5461	-0.51436	-1.8953	-1.5805	-1.5663	-1.3237	-1.4303	-1.6091	-1.916	-1.1715	-1.9855	-0.89853	-0.66058	-2.5028	-2.3232	-1.762	-2.2461	-2.6021	-1.8437	-1.8091	-1.226	-1.924	-1.5634	-2.8878	-2.0209	-2.4389	-2.4524	-2.2711	-1.9976	-3.0436	-2.1177	-2.5753	-2.1094	-1.9479	-0.64861
-12.732	-13	-13.719	-12.752	-13.537	-13.267	-11.751	-12.899	-14.511	-14.138	-13.848	-14.166	-12.827	-12.116	-13.491	-13.03	-13.061	-13.503	-13.094	-12.967	-13.721	-11.818	-14.228	-13.495	-13.571	-13.829	-13.792	-13.543	-13.792	-14.209	-13.206	-13.488	-13.039	-13.069	-13.984	-12.571	-12.124	-13.351	-13.723	-13.704	-13.777	-13.041	-13.09	-13.429	-12.549	-13.774	-12.744	-12.974	-14.719	-12.523
-11.116	-11.239	-11.136	-11.734	-10.745	-11.48	-10.815	-11.375	-11.413	-11.795	-11.383	-11.854	-10.512	-10.314	-11.351	-11.196	-11.766	-11.485	-10.214	-11.213	-11.207	-11.053	-11.354	-10.823	-10.003	-12.003	-11.199	-11.669	-10.63	-10.829	-10.496	-12.53	-12.817	-11.681	-11.661	-12.396	-10.144	-11.807	-10.622	-11.172	-11.269	-11.292	-9.7903	-11.301	-11.876	-11.649	-9.8437	-10.873	-11.747	-10.87
-13.606	-13.274	-13.402	-13.693	-13.608	-12.692	-12.383	-11.911	-12.738	-13.14	-13.368	-13.777	-12.872	-13.186	-13.187	-13.595	-13.477	-13.532	-13.558	-13.4	-12.376	-12.659	-12.943	-13.292	-11.755	-13.198	-12.763	-12.511	-13.206	-13.706	-12.815	-12.24	-12.047	-14.697	-14.214	-12.846	-14.059	-12.205	-12.874	-12.999	-13.52	-13.712	-13.618	-13.141	-12.408	-13.371	-13.902	-13.632	-12.645	-13.309
-22.615	-21.688	-22.926	-22.58	-22.607	-22.539	-21.683	-22.198	-22.056	-23.054	-22.338	-22.325	-22.703	-22.484	-21.478	-22.756	-21.213	-23.156	-22.966	-21.296	-23.086	-23.669	-22.59	-21.33	-21.562	-22.901	-23.259	-21.876	-21.599	-22.332	-22.165	-22.538	-20.815	-21.874	-22.066	-22.026	-21.778	-22.334	-22.351	-22.453	-22.579	-23.27	-22.803	-21.295	-22.643	-22.831	-21.542	-22.081	-21.913	-23.026
0.52104	-1.5902	-0.58862	-0.24871	-1.0673	-0.87722	-1.5564	0.03624	-0.84826	-1.5997	1.0407	-1.0441	-0.55686	-2.0092	-1.0092	-1.6253	-0.26498	-1.0322	-1.0968	-0.4817	-1.0748	0.76477	-1.1246	-0.28435	-1.3052	-0.73819	-0.12938	0.24524	-0.047576	-1.443	-1.3462	-0.96188	-0.6701	-1.3674	-0.43446	0.082588	-0.75208	0.89159	-0.62766	-0.94574	-0.89048	-0.52953	-2.3922	-0.49677	-1.7447	-0.40755	-1.147	0.027379	0.65706	-0.99801
-2.1449	-2.8448	-3.015	-2.6941	-3.198	-2.5781	-1.7203	-3.1531	-3.7974	-1.3737	-2.2524	-3.2515	-1.504	-2.0851	-3.5786	-2.34	-2.1422	-1.0638	-2.8707	-2.8879	-1.8763	-2.5268	-2.7181	-2.861	-2.5081	-2.3783	-2.1829	-2.6872	-2.3141	-2.3997	-4.0298	-2.3566	-1.1711	-2.5066	-3.2303	-3.0937	-1.8527	-1.8686	-3.1532	-2.6285	-4.1863	-2.3771	-3.4847	-3.2575	-2.2224	-2.1734	-2.3425	-2.3653	-2.5393	-2.1823
-5.7837	-5.2926	-6.127	-4.5012	-4.3868	-6.3367	-6.4056	-4.0405	-5.5665	-5.3535	-5.741	-5.9644	-5.8798	-6.0201	-5.3032	-6.7562	-6.301	-5.5443	-6.0642	-5.9662	-4.3803	-6.1324	-5.5771	-6.4341	-4.8965	-5.6055	-6.4808	-4.4748	-4.5584	-5.7201	-5.3496	-6.644	-5.9188	-5.4936	-5.7395	-5.3025	-4.9923	-6.2196	-5.9937	-5.254	-6.3277	-5.0296	-5.4087	-5.4783	-5.7293	-5.5766	-5.085	-4.4986	-6.5552	-6.0888
-14.051	-12.731	-12.32	-13.7	-13.543	-12.68	-12.239	-13.012	-13.245	-12.704	-13.987	-12.394	-13.916	-13.318	-13.418	-13.374	-12.667	-12.811	-13.472	-14.061	-13.469	-13.466	-13.846	-12.865	-13.083	-12.764	-13.348	-12.582	-13.814	-13.758	-13.782	-13.378	-13.304	-12.842	-13.384	-12.754	-13.628	-13.535	-12.707	-13.647	-12.583	-13.352	-13.487	-12.586	-13.129	-12.542	-12.763	-12.845	-13.309	-14.055
3.6333	2.8521	3.475	3.2343	2.9567	3.0009	2.881	3.224	2.4723	3.9843	1.9883	3.8917	3.0761	3.812	2.6253	2.8126	2.5358	4.3957	2.5686	2.3498	3.8343	2.4687	2.4903	3.703	2.4412	2.535	2.3867	3.0455	1.9865	3.2092	3.0235	2.5632	3.874	4.6738	2.7668	3.3291	4.2681	3.8982	2.7822	2.1457	3.0362	3.1227	3.9689	1.5451	3.1643	3.0724	2.8127	2.8693	3.1197	2.9568
-9.1691	-8.0799	-9.8238	-9.7168	-8.5467	-8.0443	-9	-8.675	-9.9414	-9.2023	-8.672	-8.5704	-9.7799	-8.8431	-9.4542	-9.5615	-9.2871	-9.7171	-9.689	-8.9812	-9.0772	-9.6306	-9.434	-10.797	-9.8943	-9.8489	-9.2069	-8.0565	-9.887	-8.6774	-11.04	-9.4561	-9.4612	-8.9793	-9.2115	-9.8528	-9.7877	-10.292	-7.9083	-8.468	-9.5498	-9.8079	-9.0875	-10.35	-8.8352	-10.118	-8.8999	-8.7922	-9.3933	-8.3078
-0.64055	-1.1982	-0.76839	-1.1731	-1.3687	-0.79119	-2.0093	-1.9182	-2.323	-1.2812	-1.5743	-2.2906	-1.832	-2.1831	-1.7937	-1.3175	-1.0162	-2.6685	-1.9951	-0.17287	-0.0065632	-0.92305	-1.6961	-0.91614	-1.2234	0.15287	-1.0424	-1.0199	-1.0824	-1.5565	-1.6044	-1.2765	-2.2333	-0.67046	-0.86046	-0.79749	-0.53095	-0.14416	-1.1953	-0.40676	-2.0339	-1.9332	-1.2714	-1.3438	-0.62792	-1.0342	-2.0627	-0.91848	-1.2801	-1.2275
-12.421	-13.809	-13.146	-14.128	-12.034	-12.253	-13.297	-12.675	-12.382	-12.28	-12.764	-11.657	-13.185	-13.613	-12.973	-12.432	-12.302	-11.587	-13.098	-12.717	-13.265	-13.66	-13.251	-12.025	-12.859	-12.679	-12.974	-13.205	-12.431	-12.035	-12.216	-13.398	-12.736	-12.621	-11.937	-11.776	-13.39	-13.575	-12.77	-13.115	-12.95	-13.314	-12.475	-13.012	-11.66	-12.972	-12.188	-12.927	-12.265	-12.703
4.4694	2.2384	3.1019	3.0584	2.8627	3.7079	3.3113	2.7619	3.1003	4.1425	4.1898	2.7294	2.4873	3.5273	3.077	2.3259	2.6594	3.336	2.4457	3.0198	3.0289	3.2457	3.2547	2.3584	1.9295	2.6693	4.1393	3.5285	2.9921	3.3154	3.1579	2.7703	3.0263	3.2293	3.8838	2.8415	2.3063	2.5088	3.0854	2.6618	4.6568	3.2516	2.8488	3.6263	2.6841	3.2312	2.8088	3.127	3.3665	3.1156
-3.7391	-4.7461	-5.6401	-3.7932	-5.2006	-4.4728	-4.5986	-4.8251	-4.839	-4.583	-4.5872	-4.0799	-4.6702	-6.1789	-4.4416	-4.1779	-4.1831	-4.7535	-5.1983	-4.1919	-4.1312	-4.3253	-4.7676	-5.3996	-3.6397	-4.1053	-4.7221	-4.5486	-5.0726	-4.3517	-3.9884	-4.72	-4.2782	-3.6136	-3.3384	-4.3105	-4.7398	-4.7705	-4.6387	-4.1627	-4.5166	-5.3856	-5.2194	-4.7845	-3.9514	-4.4654	-5.7193	-3.17	-4.3956	-4.4247
-13.337	-14.416	-13.769	-12.922	-14.195	-13.693	-14.148	-14.423	-13.179	-13.652	-14.378	-14.594	-13.466	-14.511	-13.763	-13.644	-14.827	-13.863	-14.314	-13.925	-14.495	-13.294	-12.705	-14.614	-13.676	-14.782	-15.118	-13.716	-12.494	-13.23	-12.809	-13.496	-13.823	-13.644	-14.546	-13.859	-13.074	-15.458	-14.938	-14.302	-14.052	-13.799	-15.089	-14.279	-13.856	-13.86	-13.682	-14.151	-13.263	-14.316
0.11125	-0.62274	-0.43324	-0.5765	-0.2551	-0.87618	0.091767	-1.3299	-1.5411	-1.2555	-1.253	-0.37522	-1.292	0.072039	-0.78005	-0.7858	0.16091	-1.1348	-1.1192	-1.3368	-1.6464	-1.0671	-1.2508	-0.79089	-0.34677	-0.050833	-1.1122	-0.39897	-0.31275	-0.051674	0.49284	-0.13425	-0.90686	-0.44871	-1.8433	0.32387	-2.3197	-1.1188	-0.73646	-0.84048	-0.38615	-1.5751	-1.8496	-1.5434	-0.40336	0.027558	-0.47617	-0.8399	-1.4551	-0.62911
0.10643	-0.81177	0.69082	-0.31874	0.83112	0.12994	0.46215	-0.67034	0.68806	0.76663	-0.46658	0.25437	1.4482	-0.43231	0.72907	0.44993	-0.12434	0.38405	-0.59799	-0.78585	-0.49107	-0.48299	-0.20837	0.36632	-0.45108	-1.0478	0.29307	0.48548	-0.67166	0.16627	-0.77971	-0.068278	0.88795	-1.0146	0.032205	0.10538	0.16364	-0.9515	-0.95107	-0.16417	0.17199	-0.82033	0.14959	0.76668	-0.73188	0.53228	0.51004	-0.13202	0.038374	-1.8036
6.3547	7.2246	7.2464	6.8299	7.048	7.6601	7.2259	7.541	5.9323	6.7861	7.4617	7.0658	7.2713	7.1876	6.1004	7.5485	6.5957	5.7861	6.5958	6.5722	6.7129	7.7459	7.4009	5.9017	7.3573	6.5438	7.0642	5.7994	5.0749	6.8649	6.468	7.3969	6.5148	7.0958	5.9683	6.3114	5.8146	6.6793	5.8243	6.8645	8.0018	6.2682	6.2837	7.6275	7.1713	7.4986	6.5581	7.1183	7.4135	6.7425
2.8664	2.3454	1.798	3.6696	3.0428	2.898	2.2481	2.8986	3.8555	2.836	3.0991	2.687	2.5167	1.9163	3.3368	2.7011	1.7659	2.1236	2.4886	3.3448	4.0081	2.0524	3.0402	2.5219	2.5999	2.5877	2.8871	2.0031	2.0496	2.8033	2.1062	2.5892	2.3359	2.9073	3.179	3.4118	2.2879	2.0736	3.1541	2.7037	2.5061	2.653	1.6575	2.6916	2.3538	3.157	2.354	3.0571	3.1816	2.0344
-11.983	-12.517	-11.64	-11.625	-12.028	-11.411	-12.06	-10.94	-11.435	-11.969	-12.01	-12.479	-10.862	-12.16	-11.067	-12.36	-11.497	-10.683	-12.663	-12.478	-12.52	-12.231	-11.854	-10.599	-11.261	-12.315	-11.147	-10.83	-13.286	-11.379	-12.473	-11.113	-11.847	-11.199	-12.809	-11.908	-11.632	-11.199	-11.893	-11.067	-11.556	-12.049	-11.364	-11.509	-10.777	-13.12	-12.045	-12.363	-12.566	-12.568
-9.4285	-10.992	-10.474	-10.444	-11.543	-10.664	-11.533	-11.13	-10.181	-10.25	-10.91	-10.68	-10.989	-10.589	-11.731	-11.267	-10.955	-10.583	-12.412	-10.281	-10.471	-11.01	-11.57	-10.016	-10.918	-11.183	-10.585	-10.651	-10.578	-10.338	-10.822	-11.086	-11.266	-10.294	-11.413	-10.902	-11.041	-11.795	-10.233	-9.4236	-10.646	-11.058	-10.648	-11.958	-11.612	-11.771	-11.205	-9.4542	-10.802	-10.743
-0.58992	-0.60715	-1.7729	-1.9237	-1.605	0.55106	-1.9964	-0.73951	-1.1411	-2.0577	-2.6713	-0.78664	-0.96791	-0.53158	-1.6002	-1.602	-1.0111	-0.79161	-1.7921	-0.92112	-1.7206	-0.53939	-0.50854	-1.6964	-1.6205	-1.2766	-0.4269	-0.78775	-0.4764	-1.5624	-1.3387	-0.81238	-1.7625	-0.84294	-2.6202	-1.8316	-2.1006	-0.78391	-0.99034	-0.26238	-1.3631	-1.3079	-2.0319	-0.49227	-1.5776	-0.62652	-1.2617	-2.4136	-1.358	-1.3181
-2.2603	-1.5948	-3.8951	-1.6202	-2.5903	-3.7738	-2.3306	-2.8267	-2.1145	-1.1133	-2.9766	-1.591	-2.991	-1.8635	-2.5034	-2.2338	-2.704	-3.2187	-2.1384	-1.5725	-2.3638	-2.909	-2.7414	-2.4182	-2.2185	-2.2927	-2.1622	-3.2971	-1.6812	-2.4239	-3.2862	-2.0756	-4.0043	-2.5205	-2.7151	-2.8155	-1.8348	-1.7195	-2.2212	-3.1431	-3.6014	-1.832	-3.1876	-1.3606	-3.0254	-2.5635	-2.7539	-3.4004	-3.2992	-2.4034
-2.6354	-3.1216	-1.7814	-1.3311	-2.7782	-3.0093	-2.9215	-2.964	-2.1679	-1.871	-1.9664	-0.57698	-2.1825	-1.8397	-2.1463	-2.3631	-2.1525	-2.0701	-3.5322	-4.4751	-3.2718	-1.3529	-2.3894	-1.6468	-2.0919	-2.1893	-0.54462	-2.7129	-3.1753	-2.7954	-2.2651	-2.5432	-3.0692	-2.7734	-1.9365	-2.0952	-2.4184	-2.9812	-2.13	-1.8645	-1.2253	-2.7473	-3.5886	-3.2802	-2.4585	-1.9779	-3.1874	-3.5767	-2.1908	-1.4419
6.8576	7.0673	6.1646	7.2154	6.8441	6.5383	7.5923	6.6208	6.6314	6.7219	6.6372	6.5463	7.2756	7.0115	6.3298	7.0068	6.1331	5.9446	6.6562	6.8737	6.7698	6.9415	7.3641	6.0588	6.2927	5.8476	6.5818	7.2038	5.5449	6.9838	7.1857	7.4139	6.9356	7.1828	5.0281	7.3643	6.7454	6.3533	7.6147	6.6981	6.2388	6.206	6.9659	7.0139	8.1682	6.162	7.0423	6.4215	6.7153	7.6088
2.8986	2.4366	3.2422	2.3017	2.0997	3.1415	2.4336	2.4768	1.909	2.1025	2.8904	2.6945	3.1635	2.7859	3.4297	2.9021	2.8457	1.8442	2.7882	3.0954	3.8275	3.6383	2.9398	3.3951	2.2515	3.2241	3.2621	2.1018	2.8217	3.8895	2.7102	2.5634	1.8257	1.2824	3.4801	2.7352	2.934	3.4454	2.6789	3.3689	2.1457	2.0823	3.7935	3.1312	2.1829	2.8936	3.24	2.8749	4.4167	3.8633
-14.825	-14.315	-15.215	-13.735	-14.424	-14.571	-15.747	-14.608	-15.249	-15.633	-13.747	-14.655	-15.148	-15.443	-14.172	-15.159	-14.44	-13.473	-15.938	-13.828	-15.564	-14.431	-13.855	-13.985	-13.555	-14.503	-14.981	-14.807	-14.783	-14.333	-14.049	-14.434	-14.008	-15.464	-14.635	-14.697	-14.412	-14.21	-14.636	-14.08	-13.642	-15.22	-14.259	-13.763	-14.645	-14.95	-13.638	-15.147	-13.87	-14.883
-13.831	-12.951	-12.904	-12.934	-14.477	-12.048	-13.777	-13.596	-12.666	-13.504	-12.834	-14.016	-12.906	-12.8	-14.274	-13.115	-13.036	-13.175	-12.981	-12.622	-13.452	-12.683	-14.775	-13.591	-13.173	-13.329	-12.927	-12.8	-13.01	-13.217	-13.351	-12.857	-13.761	-12.666	-12.957	-13.98	-13.788	-12.562	-13.598	-12.391	-13.687	-13.502	-13.985	-13.378	-12.988	-12.76	-13.607	-13.326	-12.659	-13.747
-8.4691	-9.8055	-8.6848	-8.4491	-9.0189	-8.4284	-9.4456	-8.9281	-8.477	-8.7108	-8.8562	-8.5141	-9.5547	-8.6458	-9.0084	-8.8886	-10.043	-9.0334	-8.6173	-9.5695	-8.6305	-8.0663	-8.9231	-8.7806	-9.1328	-8.4082	-9.1647	-9.5469	-7.7598	-8.3441	-9.4124	-8.4882	-9.2207	-9.0885	-9.2573	-8.7243	-8.6684	-8.5713	-9.384	-8.7964	-8.1189	-9.0823	-8.5132	-9.8357	-7.8654	-9.8078	-8.937	-9.0911	-9.1917	-8.4708
-22.16	-22.215	-22.401	-20.813	-21.526	-20.808	-23.244	-21.711	-23.448	-21.134	-22.072	-21.854	-22.203	-21.78	-22.618	-22.555	-22.016	-21.099	-21.33	-23.332	-22.92	-21.32	-21.3	-23.046	-22.38	-22.574	-21.41	-22.733	-22.207	-22.134	-22.447	-22.194	-21.132	-23.171	-20.636	-21.387	-20.954	-21.913	-22.925	-21.95	-23.414	-22.435	-22.683	-21.865	-21.303	-22.607	-22.145	-22.189	-22.602	-22.249
5.2535	5.2495	4.9405	3.3598	5.4577	5.6102	4.2959	5.0894	4.592	5.3293	5.958	5.3227	4.6311	4.7618	4.4952	4.6493	4.3133	5.1329	4.2416	4.5943	5.3407	2.9182	3.7138	4.7139	5.7081	4.7948	5.2426	4.6247	4.5099	4.9998	5.5936	5.7717	4.6405	5.4503	4.7941	4.4913	4.2479	5.2972	5.5419	4.9033	5.2729	4.8206	4.4085	5.0595	5.7356	4.5708	4.3776	5.6625	4.5002	3.8588
-13.407	-12.854	-13.08	-12.807	-12.384	-13.562	-13.152	-12.317	-12.427	-12.807	-11.449	-12.701	-12.755	-13.086	-13.151	-11.575	-11.541	-13.745	-13.23	-13.733	-12.142	-13.446	-12.447	-12.627	-12.207	-12.225	-13.369	-12.551	-12.732	-11.839	-12.052	-11.733	-14.47	-12.295	-12.915	-12.84	-12.63	-13.092	-12.11	-13.521	-13.963	-12.938	-12.764	-12.849	-13.207	-12.518	-13.177	-12.039	-12.211	-11.73
-3.7637	-2.3562	-3.6248	-2.0337	-3.3411	-3.776	-4.4131	-4.7846	-4.1899	-3.9585	-3.6779	-4.363	-4.149	-3.8939	-3.8531	-4.3559	-3.9235	-3.7967	-3.6032	-3.7252	-3.4652	-4.3838	-3.441	-4.0614	-3.7576	-3.594	-3.6104	-4.401	-4.5475	-5.7075	-3.9221	-3.569	-3.9019	-4.2385	-4.4279	-3.3515	-4.3876	-4.3208	-2.9541	-4.7824	-3.8483	-3.4093	-3.8651	-3.1315	-3.2613	-3.367	-3.3172	-4.2871	-3.5073	-3.24
-2.9421	-2.2814	-1.609	-2.481	-3.1608	-0.78556	-2.2011	-3.0699	-2.4381	-2.3998	-1.9385	-2.1675	-3.1187	-2.1301	-2.1257	-2.2623	-2.9656	-2.0496	-3.7015	-2.6312	-1.6762	-2.453	-2.5194	-2.6387	-2.6325	-3.4738	-1.9877	-3.3301	-2.7341	-1.944	-2.6054	-2.3843	-3.4202	-2.8457	-1.8357	-2.3414	-2.5297	-2.2368	-3.1601	-2.3313	-2.5469	-2.5894	-3.1129	-2.6995	-2.3753	-3.2226	-1.5592	-2.3582	-2.5369	-2.0455
-3.0517	-0.62538	-1.9449	-2.4163	-1.2729	-3.9432	-1.5866	-2.4494	-1.7036	-3.9142	-2.168	-3.5466	-3.237	-3.2305	-2.8645	-1.6038	-2.3696	-2.0952	-2.6525	-3.1641	-3.9112	-3.5831	-3.364	-1.7228	-2.3683	-2.1302	-2.9276	-2.3088	-3.1343	-1.186	-2.2629	-3.0443	-2.9086	-2.0787	-2.1967	-3.6833	-2.6443	-2.8313	-2.4342	-1.909	-2.8882	-3.0983	-2.247	-2.2446	-2.8863	-2.7684	-2.6518	-2.7192	-2.1113	-2.3502
-2.5163	-2.6741	-3.0916	-2.1853	-2.6807	-1.5449	-2.1038	-2.7909	-3.534	-2.1222	-2.0581	-2.2721	-2.082	-2.8305	-2.7727	-2.1795	-1.6566	-1.5583	-2.0626	-3.7586	-2.5886	-1.856	-2.5489	-3.4127	-2.1535	-3.0579	-1.9978	-1.9573	-3.1289	-2.3197	-3.5361	-2.6332	-1.6026	-3.1665	-2.4114	-3.1826	-2.5959	-2.9158	-2.7502	-2.7813	-2.0072	-2.3304	-3.096	-2.863	-2.7321	-2.3266	-3.5875	-2.6854	-2.4712	-3.0683
-2.0759	-0.96326	-2.0806	-1.0563	-2.8953	-1.8954	-1.5096	-0.75683	-1.8746	-2.1943	-1.8222	-1.5869	-3.5375	-1.9499	-1.9368	-1.0288	-1.8004	-2.239	-2.5545	-0.65285	-1.9597	-1.7381	-2.2111	-1.3123	-1.7877	-3.1579	-2.4329	-0.81029	-2.7775	-1.4432	-2.3918	-2.5743	-1.8442	-1.2263	-1.5566	-2.1864	-0.8232	-2.1748	-1.8016	-1.4802	-1.5983	-2.0148	-2.2906	-1.4702	-1.0494	-2.0173	-2.3056	-2.135	-1.6795	-1.8609
1.4068	0.77809	1.8472	2.7491	2.2966	1.9752	1.8782	1.5592	0.9044	1.6582	0.56878	1.5976	1.4521	1.3141	2.078	1.9358	0.57982	1.1642	2.4934	2.783	0.87697	1.3752	1.9322	1.2062	0.35883	1.0578	1.6809	2.4995	1.9428	2.2455	0.52113	0.96586	1.0035	1.8879	1.072	2.1978	1.7413	1.0973	1.8211	1.1417	0.80496	1.2558	1.5784	1.8956	2.7268	1.7987	2.0684	2.2472	0.94245	1.5563
4.308	4.7996	4.9103	3.6025	4.2861	3.935	4.581	3.4594	4.4728	5.6036	4.6631	4.5042	4.0953	4.154	5.0838	3.9741	4.5576	5.0571	4.1097	4.4325	4.586	3.9332	4.4738	4.1711	5.7528	4.7342	3.2586	4.0269	5.013	5.2383	4.791	3.4284	4.2803	4.8576	5.1958	3.1506	3.8828	4.0967	4.2367	4.7339	5.3942	4.6271	4.9167	4.4354	4.2034	4.9539	4.3299	3.9474	5.0042	4.0921
-0.30792	-0.94465	0.053064	-0.12472	-0.53673	0.34537	-1.0189	-0.038784	-0.29418	1.2265	-0.48554	0.034159	-1.2021	0.40143	0.4033	-0.22887	0.44978	-0.89241	-0.33789	-0.044151	-0.00092254	0.20936	0.1906	0.35779	0.85671	0.23205	-1.4718	0.064594	-0.72307	0.90585	0.36956	0.14709	-0.68325	0.47765	0.21353	-0.13862	-0.19664	-0.061846	0.50239	0.48793	-0.123	0.73577	-0.16467	0.79381	-0.58613	0.0030471	-0.049002	-0.65153	-0.32596	-0.27734
0.47737	-0.071023	0.42704	-1.0027	-0.034304	-0.12171	-0.49431	-0.91328	-0.11561	0.36687	-0.67414	0.88814	-0.070523	0.13804	-0.78359	0.030574	1.0326	-1.0681	0.44412	0.1963	-0.60737	-0.90278	0.93854	-1.034	0.32197	-1.9984	0.6902	1.3138	-0.01163	0.22633	1.3268	0.56347	0.49529	0.38303	-0.022027	0.57534	-0.31422	0.3499	0.69837	0.73519	-0.44732	-0.20734	-0.74942	1.4292	0.17831	-1.1679	-0.87208	0.18618	1.3937	-0.33738
-3.0695	-3.5368	-4.1606	-4.1714	-2.9376	-3.8043	-3.2728	-3.4743	-3.8443	-4.0032	-2.6167	-2.2694	-4.4875	-2.6911	-3.4047	-3.2007	-2.2605	-3.4548	-3.3317	-2.6389	-4.5664	-3.6902	-3.4147	-3.602	-2.6085	-3.0023	-2.5751	-2.274	-2.8081	-4.2881	-3.4682	-3.3723	-3.5104	-2.0539	-2.7889	-3.7834	-4.1003	-3.1004	-3.6006	-3.1499	-2.5403	-3.0329	-4.4838	-3.7721	-2.854	-2.7423	-3.6797	-3.2713	-1.9408	-4.3551
-11.212	-10.043	-10.813	-11.378	-11.266	-10.825	-10.938	-12.562	-11.911	-11.071	-11.01	-10.958	-11.606	-11.13	-10.501	-11.508	-11.069	-10.129	-11.167	-10.66	-10.828	-10.127	-10.694	-10.126	-10.976	-10.263	-10.694	-10.411	-10.831	-11.239	-10.19	-10.251	-12.111	-10.205	-11.301	-11.23	-10.914	-10.274	-10.531	-11.382	-10.916	-10.514	-9.6052	-10.879	-11.006	-11.354	-10.091	-11.002	-11.259	-11.458
5.1814	5.4923	4.2685	3.5466	5.4767	4.918	5.6599	4.6344	4.0006	4.6451	4.7451	4.3175	4.466	4.8846	4.1173	4.4907	4.8758	5.6793	5.0019	5.4899	3.8131	4.9298	4.4558	4.422	4.7927	4.2336	5.4423	5.1585	4.4345	4.916	5.8398	4.3101	4.6753	5.2965	5.5894	5.0397	5.4739	4.9417	5.0743	4.3985	4.7099	5.637	4.2851	4.3727	5.4995	5.4024	5.2541	4.1464	4.0522	4.6657
-13.248	-13.591	-13.353	-14.057	-13.366	-12.451	-12.972	-12.748	-14.038	-12.992	-11.951	-13.66	-13.353	-14.324	-13.803	-13.666	-11.951	-12.882	-12.619	-13.651	-14.494	-12.887	-12.879	-13.418	-13.651	-12.928	-13.232	-14.291	-13.261	-12.891	-12.479	-12.853	-13.854	-15.099	-12.863	-12.708	-13.417	-13.335	-13.135	-13.986	-13.584	-12.754	-12.916	-12.688	-12.504	-13.553	-13.556	-13.026	-12.595	-14.286
-9.1412	-9.3391	-10.685	-9.5337	-10.313	-10.444	-10.699	-10.318	-10.134	-9.9416	-9.8416	-10.62	-10.984	-10.72	-11.028	-9.4599	-10.288	-10.354	-9.7403	-9.4605	-10.233	-9.9809	-9.786	-9.6815	-9.0802	-10.944	-10.564	-10.871	-9.1074	-9.713	-9.4529	-10.459	-10.565	-10.949	-10.085	-9.5636	-10.128	-10.2	-10.623	-10.586	-11.042	-10.726	-10.277	-10.229	-10.109	-10.392	-10.796	-10.133	-10.358	-9.9341
-9.7861	-11.261	-11.437	-10.524	-11.379	-10.705	-10.043	-10.226	-10.104	-11.458	-9.6397	-12.539	-9.6905	-11.248	-11.613	-11.017	-10.424	-10.542	-11.485	-10.202	-10.382	-11.45	-12.058	-10.628	-11.043	-10.831	-10.96	-11.46	-11.056	-10.857	-10.54	-10.379	-10.748	-10.549	-10.669	-10.626	-11.124	-11.452	-11.117	-10.797	-10.334	-10.491	-9.709	-10.457	-10.975	-9.8875	-10.357	-11.222	-11.261	-10.081
0.53188	0.78483	0.75781	-0.070377	1.2907	0.87098	-0.65264	0.87009	-0.16368	0.11579	-0.47954	0.42264	0.33924	0.54344	0.68228	-0.47749	0.56214	-0.097856	-0.058054	-0.16393	0.83555	1.1275	0.60918	0.80331	0.16414	0.46977	-0.61753	0.67177	0.86012	1.5448	0.88329	0.55825	-0.039373	0.97958	1.0458	0.58721	0.33113	-0.24494	0.15313	0.31194	0.49017	0.49197	0.39338	1.8834	-0.85394	1.7077	-0.2951	0.48923	1.3432	0.20013
-8.7122	-8.3915	-8.9162	-8.5601	-8.8652	-9.0117	-8.5217	-8.4409	-9.2728	-9.3435	-8.7363	-9.2727	-9.4382	-9.7718	-9.7068	-8.1323	-8.8818	-9.0074	-8.4763	-9.6403	-9.3485	-8.794	-9.0669	-9.5851	-9.0575	-9.3625	-9.4586	-9.7734	-8.7404	-7.7626	-9.2237	-8.1238	-8.5102	-8.8328	-8.3287	-8.5267	-8.9354	-7.4194	-8.9891	-8.9601	-8.3936	-8.2536	-7.8145	-8.3191	-9.3117	-9.9525	-9.7367	-8.9821	-7.9998	-9.4972
-10.084	-8.9172	-9.2976	-8.1116	-9.3684	-9.4784	-9.322	-9.4259	-9.7274	-9.8151	-9.7915	-9.1324	-8.3863	-9.1946	-9.2168	-8.7229	-9.4934	-10.324	-10.696	-9.309	-9.7758	-8.6746	-9.4238	-9.3565	-10.285	-9.3564	-8.6964	-9.8186	-8.587	-9.2802	-9.5488	-10.44	-8.8626	-7.9662	-8.9737	-7.8543	-9.1106	-9.3447	-9.4001	-8.2291	-9.3969	-9.6627	-8.5716	-9.2992	-10.292	-9.5398	-10.442	-9.5298	-8.3713	-9.2413
-4.545	-3.1661	-4.5373	-4.7788	-4.9754	-4.2828	-3.9101	-4.0191	-4.8694	-5.7144	-4.009	-4.5741	-4.5749	-4.4544	-5.3651	-5.5646	-4.942	-3.9717	-3.0624	-5.3709	-5.2591	-4.929	-4.0727	-4.2414	-4.1321	-4.4216	-4.4212	-3.6797	-4.6202	-2.8928	-4.5267	-3.9616	-3.2743	-4.6198	-4.8147	-4.1075	-3.3136	-3.5037	-4.8153	-3.4498	-3.7736	-2.8654	-3.311	-4.0613	-4.3871	-4.3415	-4.0184	-3.8442	-3.7878	-4.0075
-12.781	-11.765	-13.683	-13.143	-13.395	-13.289	-12.817	-13.78	-12.57	-13.911	-12.513	-13.662	-13.331	-12.866	-13.966	-14.053	-13.428	-13.164	-12.368	-13.548	-12.493	-14.203	-13.9	-13.146	-13.058	-13.453	-12.849	-13.071	-13.231	-12.944	-13.761	-13.197	-12.69	-14.74	-14.053	-13.515	-13.242	-13.435	-13.518	-13.643	-12.264	-13.298	-13.496	-12.93	-12.773	-13.855	-12.848	-12.507	-13.578	-13.02
-5.8206	-5.9436	-6.4057	-6.0334	-5.7686	-5.6151	-5.936	-4.872	-5.6962	-4.7418	-4.9909	-5.6515	-4.8467	-5.3342	-5.9857	-5.1941	-5.6709	-5.0005	-5.6482	-5.2834	-4.2918	-5.1536	-6.5108	-6.4836	-4.5403	-4.9716	-5.3228	-6.3691	-6.4725	-6.6835	-5.7027	-5.3509	-5.568	-5.4543	-6.1356	-7.3465	-6.2448	-5.2406	-5.8043	-6.3508	-4.8127	-5.5362	-6.2601	-6.1856	-5.1974	-5.6539	-5.2317	-5.6036	-6.5677	-6.9255
0.44368	0.12774	0.62778	0.061229	-0.21659	-0.51995	-0.55132	0.037425	0.70923	0.93635	-0.14732	-0.24953	1.0931	0.62535	0.65441	0.11242	0.35715	-0.86443	0.26753	-0.5132	0.8981	-0.32279	0.28446	0.77372	0.58149	0.63948	-0.35103	0.32258	-1.0789	0.39437	0.7081	-0.22243	-0.57442	0.29484	-0.11733	0.7754	0.9352	-0.9317	0.32651	-0.83573	0.57461	-0.48181	0.20547	0.45721	1.3684	-0.4607	-0.17564	0.78079	0.15209	-0.82379
-1.0466	-3.1735	-2.1509	-3.0109	-3.5455	-1.9901	-3.0062	-2.0991	-2.4481	-2.5139	-3.0619	-3.0408	-1.7734	-2.2965	-1.8753	-3.0683	-2.4445	-1.9788	-2.9888	-2.7502	-3.7664	-2.2362	-1.8859	-2.6938	-1.5686	-4.2528	-3.2801	-2.0977	-2.5305	-2.7497	-1.5617	-2.4186	-3.6171	-2.2119	-3.8557	-3.4911	-3.4251	-3.3509	-1.5828	-2.9905	-2.0892	-1.8544	-3.731	-2.6327	-3.9354	-2.8346	-1.7942	-1.6066	-2.0584	-2.7975
9.7049	10.468	9.6536	9.5471	10.065	10.115	9.391	9.2269	9.2097	9.856	10.406	9.8359	10.17	9.8019	10.636	9.9907	9.3981	9.5797	9.5231	10.179	9.8763	10.837	9.6394	9.2693	9.7452	9.3319	9.1854	8.8965	9.1852	9.5137	10.301	8.6335	11.386	10.499	10.081	9.3222	9.3404	8.8025	9.3931	10.74	8.6334	9.4411	9.4666	10.956	9.7098	9.4312	9.9132	9.9782	10.035	9.825
-0.32625	0.46035	0.52329	0.38136	0.22841	-0.089392	-0.1206	0.34936	-0.18305	-0.54818	0.88052	0.077536	-0.23855	-0.30589	-0.6521	0.20371	0.27524	0.2424	-0.72617	-0.68879	-1.2202	-1.6408	-0.27414	0.96263	-1.3262	0.95429	-0.90479	0.12098	0.81199	0.16714	-1.2002	-0.17693	0.62978	0.18714	-0.077003	-0.016347	0.50814	-0.11726	0.12875	-0.2567	0.30611	0.27986	0.25048	-0.89104	-0.70496	0.1673	0.62561	-0.35056	0.25991	-0.13494
4.6223	5.3873	5.5616	4.3144	5.31	2.6514	4.5967	5.1723	4.2937	5.5185	4.9399	4.7734	5.235	5.1555	4.9527	5.1898	5.1483	5.0247	5.8225	5.3574	5.1591	5.1017	5.3122	5.1726	5.6419	4.4527	5.2447	4.5606	5.6555	5.1455	4.7612	5.7138	5.2232	6.7768	5.2648	5.4577	5.2084	4.0789	5.3916	5.3051	3.8787	5.9242	4.8507	5.4752	5.3526	4.9591	5.6383	5.1528	5.0159	4.9829
-4.0395	-4.1074	-3.4212	-4.0175	-3.5626	-3.1382	-4.1297	-4.5157	-3.2932	-3.4057	-3.4761	-2.8622	-3.8279	-3.2684	-3.4577	-3.8123	-3.8447	-3.7526	-3.4817	-4.1307	-4.1801	-3.7318	-3.8977	-3.3646	-4.3231	-3.7027	-3.9006	-3.7456	-3.8942	-2.8419	-2.7728	-3.4139	-3.3867	-2.398	-4.2869	-2.9134	-3.6216	-2.6431	-3.6498	-3.8926	-2.6298	-3.6721	-2.7292	-3.6988	-3.5673	-2.5011	-2.9726	-3.908	-3.0928	-3.3121
-12.383	-13.486	-11.938	-12.91	-13.469	-12.708	-12.217	-12.527	-12.584	-13.336	-13.269	-13.41	-11.918	-11.961	-12.529	-12.614	-13.073	-12.274	-11.839	-12.073	-13.119	-13.728	-13.077	-11.577	-13.458	-13.245	-12.453	-10.635	-12.647	-12.411	-12.578	-12.372	-13.972	-13.218	-12.863	-12.705	-13.318	-13.678	-13.582	-12.393	-12.348	-12.449	-14.17	-12.913	-12.998	-12.288	-13.429	-11.791	-13.069	-12.708
-10.808	-10.851	-11.437	-11.298	-10.745	-10.929	-11.617	-10.248	-10.923	-11.168	-11.095	-10.104	-10.963	-11.81	-11.252	-11.632	-11.128	-10.528	-11.161	-11.199	-11.768	-9.7346	-10.298	-11.594	-11.546	-11.106	-11.325	-10.366	-9.6835	-9.9036	-10.808	-11.247	-10.63	-12.019	-11.549	-10.991	-11.255	-11.815	-10.48	-9.9934	-10.576	-10.822	-10.925	-10.803	-10.402	-11.015	-10.804	-10.387	-10.674	-10.398
-7.4647	-7.036	-7.1035	-6.9217	-5.2642	-6.9557	-6.0198	-6.179	-6.7505	-5.7932	-5.562	-7.1662	-5.8332	-4.3987	-5.9976	-5.3018	-6.0918	-7.4664	-6.4199	-6.0077	-7.0944	-5.8409	-6.2584	-6.894	-6.3797	-5.1526	-6.6949	-5.5085	-7.4123	-7.2118	-6.8274	-7.7305	-7.013	-5.8141	-7.3644	-5.2504	-7.4383	-6.7118	-6.4561	-6.3174	-6.9171	-7.074	-6.645	-5.4919	-5.6642	-7.0578	-6.5809	-6.5689	-6.7923	-5.6342
4.3997	5.5924	4.4175	5.37	4.0834	5.0774	5.7201	5.2932	5.4828	5.3999	3.8299	4.3908	5.3183	6.1511	4.3807	5.1997	5.0724	4.5453	5.311	5.7039	4.8479	4.6271	5.1547	5.043	4.684	5.5818	4.0683	3.8139	5.3008	5.5054	5.8048	5.6954	4.4163	5.0121	5.2699	5.2959	4.3838	4.362	5.4883	5.0599	4.4311	5.7732	5.6748	4.0412	4.9925	4.0558	5.568	5.3439	4.9606	4.6914
-1.1552	-0.9295	-1.379	-0.43071	-0.22116	-2.1959	-2.0413	-1.9949	-0.54339	-2.0593	-1.0018	-0.52827	-1.9964	-0.68605	-0.8792	-1.7783	-1.1461	-1.8988	-1.8113	-0.83527	-1.6649	-1.2916	-1.0958	-1.5063	-0.97044	-1.989	-2.4138	-1.1887	-1.7291	-1.4792	-1.1978	-1.0323	-2.4504	-1.1097	-1.5895	-1.8726	-1.0864	-0.45929	-1.9492	-1.6666	-1.7598	-0.91463	-1.4814	-0.74274	-1.3256	-0.84504	-1.6103	-1.8929	-0.89977	-1.1977
-13.113	-11.826	-12.234	-10.993	-13.207	-10.439	-11.336	-10.624	-11.037	-11.33	-11.23	-11.051	-10.627	-10.687	-10.988	-11.051	-11.598	-11.087	-11.759	-10.923	-10.9	-11.228	-11.19	-11.98	-10.684	-11.608	-10.39	-12.186	-10.666	-11.929	-11.172	-11.161	-10.801	-12.286	-11.105	-11.415	-10.839	-10.86	-11.346	-10.914	-11.588	-11.775	-11.411	-11.26	-11.657	-10.822	-11.021	-11.89	-12.548	-10.69
-2.9736	-1.3438	-2.4202	-2.4798	-1.7483	-2.5979	-2.3819	-1.6719	-2.266	-2.2386	-2.9543	-3.0027	-3.0597	-1.7825	-4.0672	-2.4445	-1.99	-3.0576	-2.4636	-3.1752	-1.7037	-2.3867	-1.6347	-3.2941	-2.9022	-2.0896	-2.5238	-1.9126	-2.7727	-2.7401	-2.4787	-2.9284	-2.8678	-2.7713	-1.1746	-2.9845	-3.7287	-2.7304	-1.7465	-2.2789	-2.658	-1.9969	-2.9612	-1.9169	-3.193	-3.1081	-2.8533	-2.24	-1.9906	-2.9079
-12.799	-11.426	-12.563	-13.427	-12.12	-13.496	-13.204	-12.364	-12.273	-13.538	-12.429	-13.374	-12.949	-13.794	-12.872	-12.19	-14.298	-12.614	-13.036	-13.48	-12.79	-12.072	-13.108	-12.945	-13.033	-12.351	-13.635	-12.934	-12.167	-13.019	-11.508	-13.283	-13.111	-11.917	-12.894	-13.46	-14.063	-13.268	-12.697	-12.521	-13.633	-12.756	-12.338	-12.962	-12.002	-13.162	-12.962	-12.221	-12.039	-13.02
1.4657	2.2192	0.78363	3.1919	0.72017	2.854	2.4605	2.5453	2.7944	1.5547	1.3133	1.5694	2.0456	2.4756	1.2082	1.3175	1.8786	1.6577	1.7699	1.2902	1.5594	0.78483	2.7502	1.4425	2.0502	1.2725	1.2544	1.3462	2.8441	1.4779	1.6922	1.1394	1.5047	2.3854	1.2393	1.5695	1.9818	1.4697	2.1147	2.3007	2.1692	1.6128	2.065	1.0379	1.0606	2.2614	1.9216	1.8335	2.6404	1.6727
-8.6244	-9.3318	-9.0124	-9.6673	-8.984	-10.003	-8.9132	-10.178	-10.533	-10.179	-8.5754	-9.0376	-9.5536	-9.1868	-8.5829	-9.9633	-9.84	-9.1291	-9.5846	-9.7423	-9.9284	-8.6914	-9.1593	-8.7882	-9.0026	-9.2001	-9.5722	-10.07	-10.225	-10.25	-9.1646	-8.95	-8.5341	-10.735	-10.24	-8.9419	-9.925	-8.8824	-10.507	-7.8926	-8.3472	-9.3423	-8.308	-10.174	-9.8644	-7.8321	-9.3754	-8.4021	-9.2229	-9.4037
-1.6503	-1.8699	-1.6708	-1.872	-1.3998	-1.9411	-1.6639	-1.0247	-0.81756	-0.43648	-1.7451	-1.5358	-2.4221	-1.9192	-2.1032	-1.0818	-0.97522	-1.0207	-2.2037	-1.7297	-1.1447	-2.0781	-2.1303	-1.2499	-1.6286	-1.0591	-0.61016	-1.6914	-0.54067	-1.9883	-1.3844	-0.88275	0.4023	-1.0288	-1.5805	-0.97527	-2.2684	-0.40609	-2.1202	-1.4609	-1.1862	-2.2066	-0.068738	-0.7448	-1.2361	-1.208	-1.3921	-2.3547	-2.0874	-1.4611
-12.793	-14.439	-14.218	-14.149	-13.795	-14.222	-13.439	-13.171	-14.361	-13.779	-13.544	-13.503	-13.213	-13.543	-13.085	-14.264	-13.518	-14.405	-14.924	-14.466	-13.383	-13.899	-14.27	-14.046	-14.588	-14.801	-14.331	-14.889	-13.262	-13.529	-13.341	-13.478	-14.481	-13.964	-13.494	-13.61	-14.383	-13.502	-14.798	-13.484	-14.87	-13.206	-13.773	-13.946	-14.716	-14.57	-13.057	-14.127	-13.466	-14.291
2.3532	2.2167	0.99312	1.5663	1.3712	2.5679	0.62664	1.4892	1.8416	2.1675	0.32769	0.59715	2.5863	2.1086	2.1029	2.1742	1.0571	3.153	2.1478	2.2411	0.76923	1.3564	2.0759	1.6043	2.7473	1.5733	1.616	1.8421	2.0494	2.5722	2.8778	2.2659	2.4353	0.96222	0.51836	1.1494	1.0788	1.5401	1.7829	1.7801	1.9983	2.2605	1.7067	1.4235	2.4213	1.6547	1.0797	1.6449	2.7411	1.1338
-21.711	-21.559	-21.633	-22.31	-22.621	-21.615	-21.406	-22.427	-23.033	-22.779	-22.522	-21.941	-21.539	-22.423	-22.983	-23.369	-22.011	-22.483	-22.134	-22.951	-21.789	-21.992	-21.06	-21.543	-21.569	-21.185	-21.328	-22.287	-22.888	-22.526	-21.876	-23.323	-21.877	-21.723	-20.956	-21.735	-23.196	-22.784	-21.795	-23.213	-22.477	-22.23	-22.144	-20.787	-23.101	-22.473	-22.385	-22.909	-22.148	-23.053
-2.6348	-4.3686	-2.4508	-2.9723	-2.6933	-2.4357	-3.9143	-2.4071	-3.6317	-2.5765	-2.9526	-2.8123	-2.5849	-3.3539	-2.6299	-2.607	-2.1497	-3.7327	-3.3335	-3.587	-3.846	-3.6191	-3.0653	-3.0285	-3.7778	-2.7504	-4.2195	-2.8299	-4.0058	-2.8549	-3.2683	-3.4082	-3.7599	-3.0502	-2.9451	-3.3979	-4.0915	-2.5793	-2.5539	-3.6707	-2.5438	-3.1907	-3.9063	-2.7798	-2.7791	-4.3612	-2.5831	-3.8006	-3.6282	-3.9727
6.44	6.8004	6.7882	7.5926	7.4283	6.2114	6.5444	7.9057	7.2553	6.6999	5.9579	6.076	7.1397	5.311	6.7086	7.4959	6.8979	6.7738	6.8851	6.2272	6.7956	6.361	7.7591	7.5297	6.5498	6.3204	7.7527	6.1403	5.6558	7.2399	6.9382	6.1287	6.4572	6.863	7.8054	6.1066	5.5617	6.1867	6.9798	6.5689	7.3765	6.4412	6.7303	5.8023	6.8156	7.788	7.3858	8.4705	7.31	6.0975
-1.6741	-1.9634	-1.8722	-1.1008	-0.8303	-1.7286	-1.8633	-2.0694	-0.78573	-2.2617	-0.77551	-1.5053	-1.3139	-1.649	-1.3408	-1.649	-1.1751	-0.9299	-2.0232	-1.6819	-0.64488	-1.4811	-1.0343	-1.404	-1.3531	-1.0887	-1.4144	-2.0206	-0.77041	-1.5446	-1.2177	-1.7716	-1.9042	-1.0276	-1.7525	-1.8485	-1.2086	-2.1238	-1.7573	-1.3859	-1.5652	-1.5458	-1.3189	-1.3814	-1.9641	-1.0372	-2.0646	-1.4768	-1.0842	-1.3139
-5.1683	-5.4166	-5.254	-4.4756	-3.9438	-5.8926	-5.7111	-4.8329	-6.2946	-6.9433	-5.1969	-6.8801	-5.6069	-5.3742	-5.3843	-5.8186	-5.2696	-5.9127	-5.4952	-4.2298	-5.3159	-5.3692	-5.8277	-5.2334	-6.0727	-6.1583	-4.7634	-6.6237	-6.7719	-5.4095	-5.9144	-5.0871	-5.0843	-5.7006	-5.3936	-4.316	-4.6977	-4.8949	-5.3932	-5.8199	-5.8421	-5.5189	-5.2863	-5.3327	-5.2733	-4.3042	-5.0346	-5.2349	-5.2414	-6.0252
0.023251	0.64561	0.12361	0.41862	0.025058	0.41644	0.53742	-0.42755	-0.091587	0.57929	0.83482	0.68412	0.79105	-0.27626	-0.3926	0.59759	0.7987	0.13251	-0.14632	0.77102	-0.47273	0.35808	0.99864	0.78332	0.4265	0.42337	0.79387	0.39734	0.62681	-0.54341	0.35012	-0.22712	-0.086166	0.45498	-0.055593	1.0652	-0.26204	0.17292	1.5574	0.25125	0.51268	1.607	-0.42953	1.066	1.0726	0.67171	0.29691	0.17267	0.60038	0.98432
-0.98174	-0.97775	-0.52671	-1.084	-1.0266	-2.0718	-0.81311	-1.3966	-1.931	-0.54729	-0.3547	-1.7286	-0.73745	-1.0076	-1.2982	-0.35074	-1.8486	-1.9802	-1.5831	-2.5859	-1.571	-0.038307	-0.52077	-0.6107	-1.7462	-1.6097	-1.5289	-0.72864	-1.9633	-1.083	-1.2023	-1.1947	-0.10574	-0.69288	-0.33732	-2.1603	-0.21472	0.11855	-0.67572	-0.93908	-1.2727	-1.0058	-0.69989	-1.0531	-0.23438	-2.3297	-1.7003	-1.13	-1.5739	0.15476
-1.4035	-0.51975	-1.4551	-1.4987	-1.4018	-1.3658	-1.2601	-0.7143	-1.558	-2.2334	-0.11697	-0.95635	-1.2502	-1.5495	-1.5891	-0.8641	-0.31537	-1.0612	-1.0765	-2.0634	-1.4666	-1.4963	-1.5079	-0.50047	-0.5473	-1.8547	-2.0785	-1.2582	-0.67957	-1.3624	-1.4097	-1.214	-0.26248	-0.48375	0.087745	-2.5502	-0.64722	-1.4257	-1.5935	-1.2701	-1.3311	-2.0121	-1.6728	-2.5527	-2.1745	-0.43929	-0.60307	-0.59714	-1.6246	-1.1601
-3.4766	-4.3846	-3.5795	-3.9484	-4.5061	-4.4153	-3.7641	-3.3395	-3.7076	-3.2608	-5.1481	-4.3088	-4.1624	-3.8838	-4.1174	-4.092	-5.2975	-3.6826	-5.5935	-4.6799	-5.1639	-3.8858	-4.133	-4.181	-3.5144	-4.0296	-3.058	-3.4093	-4.4519	-3.9808	-4.5348	-4.0827	-3.8619	-3.5971	-4.3889	-4.0499	-4.8122	-3.3769	-4.3077	-4.2643	-5.2361	-3.4779	-4.2817	-3.9451	-4.5135	-4.197	-4.2055	-4.7103	-3.8348	-4.0754
-0.70661	-2.0956	-1.6245	-2.781	-2.5425	-2.3921	-0.94539	-2.105	-2.4534	-1.9103	-1.2686	-2.1088	-1.8281	-1.7897	-3.1252	-2.3468	-3.0411	-2.1351	-2.7023	-1.9869	-0.77222	-2.2648	-2.547	-2.0316	-1.809	-1.7915	-1.3502	-1.1004	-2.4339	-2.8124	-1.0955	-1.4816	-2.8254	-1.3841	-2.3372	-1.7914	-0.54595	-2.8604	-0.8296	-1.1388	-1.753	-1.9895	-2.1658	-1.7289	-1.4943	-1.5884	-2.186	-2.4761	-2.0538	-2.8251
-6.8201	-5.2097	-5.8464	-3.7894	-7.2863	-5.8761	-6.1074	-5.2188	-5.7694	-5.2668	-5.4108	-5.6385	-5.604	-6.2016	-6.0643	-5.2029	-6.1212	-5.3274	-5.1925	-5.3582	-5.5466	-4.8903	-5.4121	-5.3651	-6.6855	-6.0394	-5.3105	-6.6103	-5.3327	-6.9284	-6.1635	-5.5757	-5.392	-5.5159	-5.8951	-5.3324	-5.8912	-5.2722	-6.0284	-5.741	-6.4729	-5.2965	-5.4506	-5.0517	-5.4581	-5.5436	-5.5821	-5.1162	-6.2321	-5.6084
-1.3567	-1.397	0.48595	-1.11	-0.72512	-1.3611	-2.0247	-1.5901	-2.3122	-2.462	-1.4979	-0.71774	-2.4444	-1.3145	-2.5558	-0.014697	-0.90199	-2.6101	-1.0407	-2.4268	-1.1476	-1.584	-2.1522	-2.0154	-2.0938	-1.3203	-0.57273	-0.92923	-1.2373	-0.69626	-1.8801	-0.98903	-0.69401	-1.2459	-0.44376	-2.1679	-1.729	-2.4445	-1.4363	-2.0844	-1.9827	-1.0649	-1.0898	-1.4806	-1.4968	-1.6266	-1.5538	-1.8504	-1.3341	-1.4816
4.7466	5.6871	4.6535	6.6469	5.2177	5.7304	5.5556	5.3667	4.1584	5.9642	4.2449	5.6186	5.7307	5.9317	4.6292	5.5201	4.6404	6.0099	5.1279	3.822	5.467	4.6818	3.9196	4.453	5.7627	4.624	4.9977	5.6535	5.1599	3.8279	4.6971	4.5869	5.6859	5.6406	4.8547	5.6702	4.5664	5.3962	6.2574	4.2541	4.5903	4.2318	4.9891	4.6342	4.6465	4.8551	5.0204	4.0698	4.3912	4.7325
-13.974	-15.105	-14.654	-13.786	-14.098	-14.371	-15.104	-14.699	-13.451	-13.973	-15.168	-15.735	-14.231	-15.399	-13.371	-13.43	-14.032	-14.75	-13.512	-15.637	-13.076	-15.345	-14.486	-14.905	-14.295	-14.721	-14.342	-15.549	-14.839	-13.616	-14.456	-14.674	-13.886	-15.182	-14.437	-13.829	-14.121	-14.805	-14.348	-15.27	-15.116	-14.828	-14.48	-14.9	-13.971	-14.648	-14.515	-14.756	-13.313	-14.657
2.1843	1.7873	2.9594	1.655	2.016	0.96468	1.0184	2.6057	2.0506	1.7832	2.5125	1.5705	2.2805	2.1812	2.6958	1.1653	1.4555	2.6529	1.9614	1.4913	2.4797	0.33481	1.8523	1.3039	2.0514	1.609	1.5257	2.093	2.3922	1.9658	1.4902	1.7951	1.9127	1.8217	1.9973	1.4019	2.0526	-1.1926	2.6226	0.64707	1.5838	0.95409	1.2838	0.69789	1.7498	0.72589	0.039177	1.7695	2.0789	1.4167
-3.1175	-4.5638	-3.708	-4.762	-3.9955	-3.9361	-4.7028	-6.3827	-4.2461	-4.1674	-5.7455	-5.3255	-3.7311	-4.4738	-5.1485	-4.5317	-3.9031	-5.4766	-3.533	-3.8561	-4.4227	-4.3483	-5.5834	-5.4855	-5.8938	-5.6566	-5.0303	-5.3484	-2.9574	-5.0809	-4.396	-4.25	-4.3872	-4.6276	-3.8987	-4.6372	-4.2987	-5.3303	-5.1185	-3.8545	-4.8813	-4.617	-4.1741	-4.9855	-5.265	-5.1136	-3.8997	-4.8158	-4.2579	-3.6352
5.4259	6.272	5.5957	4.3006	4.1811	5.8029	4.6628	4.8011	4.7923	3.9063	6.494	3.8974	6.1302	5.0264	5.1482	5.4249	5.289	4.9708	5.3876	5.38	4.8376	3.9	4.7094	5.9505	5.9174	4.7035	5.3226	5.8568	5.5688	4.9141	4.6469	5.7824	5.3314	5.5814	4.8883	5.5549	4.4718	4.0545	4.772	5.4291	4.81	5.4599	5.3528	4.7303	4.7417	5.1106	4.4182	4.7948	5.3069	4.5957
1.1692	1.4111	1.9851	1.0825	1.475	0.19923	0.32401	1.3299	2.1875	1.6279	1.8744	0.41217	0.95197	0.70654	0.91975	1.2912	1.5926	2.12	0.33896	1.4183	1.086	1.4373	2.4007	1.8682	0.56497	1.8153	-0.12404	1.19	0.52466	1.1112	1.4624	1.3668	1.415	1.1762	0.98459	1.557	1.7466	1.8035	1.3316	2.2428	1.4975	0.87097	1.0235	0.96399	1.7096	0.84698	1.1337	2.7271	0.79277	2.0152
-4.9331	-6.2529	-4.1536	-4.4165	-4.9031	-6.0368	-4.1907	-4.7463	-6.2598	-5.1585	-4.6265	-4.9118	-4.5713	-5.0672	-4.0728	-4.7076	-4.7343	-5.3914	-5.4786	-5.7408	-5.178	-4.6207	-4.3815	-4.888	-4.8655	-5.4418	-5.204	-4.7518	-6.6591	-4.6023	-4.8971	-5.4069	-4.3583	-4.3734	-4.689	-5.3983	-4.1824	-5.0098	-4.6749	-4.6067	-5.5902	-4.8605	-4.108	-4.8677	-5.1533	-4.0553	-4.2812	-4.6742	-5.5637	-3.3045
-2.8642	-2.013	-2.0503	-3.03	-2.3489	-2.2311	-3.1833	-3.3795	-3.2354	-2.2295	-3.2925	-2.2465	-3.2293	-2.6821	-1.8982	-3.4186	-2.4484	-2.3234	-3.3464	-2.9947	-2.0623	-2.7446	-2.7687	-2.3386	-2.123	-2.3398	-2.1263	-2.3005	-0.79932	-2.3445	-3.1252	-2.6472	-1.5547	-2.7434	-2.0127	-2.5357	-3.2302	-1.93	-3.3056	-2.4483	-2.5158	-2.919	-3.2489	-2.2651	-2.4883	-2.9876	-2.8431	-2.9949	-2.356	-2.6623
4.9068	4.4526	5.994	4.9663	4.8223	4.9592	4.2396	3.5564	3.2952	3.9378	4.302	5.2801	3.7132	4.5278	4.1133	5.3921	4.2201	3.9006	4.0182	4.3584	5.2713	5.2592	4.8646	4.6937	5.2148	4.6809	4.2237	3.8048	4.7433	3.4343	5.8775	4.5507	4.0258	4.7278	4.8008	4.1827	4.7396	4.6786	4.8114	4.4515	3.8483	4.2222	3.6841	4.3529	4.1137	5.2893	3.7732	4.8506	3.6581	5.4766
2.3464	0.56609	2.0961	1.1784	1.2581	0.95522	0.51729	2.0864	1.6815	1.1865	1.42	0.88543	3.0322	2.2521	1.5588	0.072168	0.34632	1.1879	-0.34784	2.2931	0.56606	2.6906	0.27002	0.58324	1.8289	1.0996	1.25	1.6832	1.3571	2.2984	1.5514	1.4	0.29362	1.6823	1.013	-0.057871	0.54507	1.16	1.5736	0.9195	0.5554	0.83174	0.32717	2.0377	1.5764	1.0037	1.4164	2.2749	1.2325	1.0647
-3.2336	-2.9995	-2.2444	-2.6213	-2.9271	-3.1101	-1.6661	-2.4429	-2.5574	-1.3226	-2.9449	-2.1017	-2.3513	-3.0797	-2.8263	-2.591	-1.5409	-2.6783	-2.8504	-2.2575	-2.5244	-2.2383	-2.2993	-2.2407	-2.3157	-1.6064	-2.8698	-2.7929	-3.3656	-2.5262	-3.5282	-2.3847	-2.8379	-2.5225	-0.62935	-3.0861	-2.1061	-2.0605	-2.2091	-1.9601	-3.6941	-3.1014	-2.184	-2.2349	-2.9778	-3.1614	-1.9114	-3.8723	-3.1472	-2.9048
1.6836	1.8822	2.3675	2.2237	0.53928	1.6565	2.2238	0.93799	0.12307	1.8759	3.0807	0.02401	1.7526	2.4606	0.40316	0.6617	2.1986	1.1246	0.27091	2.2888	1.3502	0.80923	0.40157	-0.74753	1.0816	1.4617	0.69571	1.7344	0.80483	0.90472	1.3112	1.3623	0.39177	0.68845	1.5613	1.4446	1.6529	1.7269	0.72966	1.1275	1.8495	1.7558	2.0624	1.5664	0.95398	1.3897	1.3334	1.9088	1.7727	0.76106
-1.1237	-0.99816	-1.386	-1.201	-1.6152	-1.4466	-1.4114	-0.58051	-2.3432	-2.1517	-1.5442	-0.83769	-0.71863	-1.6223	-1.4472	-1.5587	-1.5087	-1.6732	-0.57426	-0.35391	-1.7981	-2.0172	-1.0136	-0.4616	-0.80005	-0.52833	-2.0089	-2.6743	-2.1517	-2.7035	-0.92936	-1.0116	-2.2412	-1.5622	-0.57124	-1.7548	-1.9069	-1.9283	-1.961	-1.8735	-1.3623	-2.9475	-1.3614	-1.7331	-1.0519	-2.3765	-2.3865	-0.49583	-0.98357	-1.6961
7.6786	8.4025	8.9406	7.1284	8.1759	6.7224	8.5927	8.3224	8.9119	8.1951	7.043	8.7497	7.6817	7.8383	8.0978	8.5381	8.3112	7.8314	8.4231	9.1333	9.1705	8.1227	8.5064	8.4667	7.4397	8.6972	7.5856	8.0963	8.3948	7.7178	8.5201	8.7586	7.6676	8.1109	6.9935	6.9853	7.9153	8.0697	8.9274	7.3436	8.0207	8.0747	8.0703	8.4841	7.7231	9.4787	8.5636	7.9262	8.4858	7.8327
-13.241	-12.519	-13.441	-13.655	-13.282	-14.32	-14.196	-12.172	-12.909	-14.146	-13.791	-13.393	-13.161	-13.741	-13.344	-12.838	-13.144	-14.874	-12.934	-13.041	-13.553	-13.972	-14.338	-13.297	-12.15	-12.966	-13.137	-14.2	-12.786	-13.037	-11.502	-12.331	-12.94	-13.222	-12.589	-13.425	-13.526	-14.07	-12.786	-14.284	-12.792	-14.14	-13.128	-13.249	-14.015	-13.522	-13.202	-13.256	-12.665	-13.211
-22.218	-22.688	-22.522	-22.807	-22.193	-23.063	-22.28	-22.889	-21.458	-21.253	-22.9	-23.295	-21.872	-21.42	-22.47	-21.814	-21.876	-22.789	-22.185	-22.65	-21.732	-21.181	-22.445	-21.323	-21.715	-20.841	-21.925	-20.657	-21.405	-23.097	-21.926	-23.25	-23.094	-22.3	-21.917	-22.836	-23.251	-22.393	-21.416	-22.301	-22.922	-21.871	-22.418	-22.423	-21.55	-21.774	-22.156	-22.286	-22.044	-22.275
-13.171	-13.409	-13.499	-14.076	-13.951	-12.514	-12.559	-13.137	-13.562	-13.29	-13.811	-13.378	-13.21	-13.527	-12.909	-13.618	-13.433	-13.986	-12.568	-13.912	-13.173	-13.026	-12.869	-13.264	-13.761	-14.402	-12.727	-12.673	-13.873	-13.446	-13.313	-13.959	-13.076	-13.396	-13.528	-13.11	-13.891	-13.765	-13.309	-12.327	-12.608	-13.95	-12.873	-13.646	-12.756	-14.196	-13.63	-12.505	-12.112	-12.961
-20.569	-19.76	-20.235	-19.749	-21.833	-20.316	-20.805	-19.597	-21.289	-22.07	-21.009	-21.358	-20.741	-20.357	-20.605	-21.278	-20.479	-20.456	-20.93	-20.756	-21.074	-19.782	-21.38	-21.308	-21.162	-20.786	-20.638	-20.375	-20.778	-21.906	-19.847	-21.129	-19.231	-19.776	-20.869	-21.65	-20.959	-20.87	-19.25	-20.18	-20.594	-20.516	-21.556	-21.498	-22.128	-19.966	-20.301	-22.083	-21.431	-20.544
-13.711	-14.225	-14.131	-12.616	-14.193	-13.347	-12.53	-14.26	-14.23	-14.186	-13.382	-13.91	-13.163	-13.208	-14.723	-13.647	-13.753	-13.335	-13.906	-13.52	-13.599	-14.225	-14.362	-15.264	-12.968	-13.882	-14.377	-13.716	-14.09	-13.83	-14.002	-14.749	-13.546	-13.185	-14.333	-13.448	-13.391	-14.19	-13.456	-13.949	-14.017	-14.083	-14.147	-14.734	-14.238	-13.85	-13.356	-14.382	-15.477	-13.891
6.8819	7.8967	6.368	6.6664	6.0677	7.1393	6.6827	8.1634	6.436	5.8614	6.4051	5.6089	7.531	6.2253	6.9219	7.236	6.4067	7.1599	6.9693	6.7935	7.6057	6.3836	6.4115	6.1801	7.2606	7.6189	6.3285	6.4042	6.806	7.031	6.3759	7.4404	6.5505	6.8795	6.299	7.1955	6.6005	7.1587	6.2252	7.9269	7.535	6.4808	6.2163	6.4942	7.7069	6.8315	6.8105	6.1353	6.4229	7.326
-2.1449	-3.2928	-4.2137	-3.7855	-3.3556	-2.7136	-4.5618	-3.9641	-4.2666	-3.8647	-5.1011	-4.9562	-3.0289	-3.8121	-3.5492	-2.9	-3.7348	-3.6022	-3.4722	-4.1404	-3.8826	-3.9665	-3.2138	-4.3616	-4.7305	-4.3013	-4.3813	-3.8391	-2.9169	-4.5253	-3.6977	-4.4074	-5.034	-3.6448	-3.2699	-3.6723	-3.9816	-4.4158	-4.2665	-3.5486	-3.2106	-4.4142	-2.4229	-4.8243	-4.1029	-3.4013	-3.8679	-3.8606	-4.3695	-3.4209
-1.9771	-1.8327	-0.87655	-1.432	-1.356	-0.94921	-1.0092	-1.9769	-1.341	-1.0771	0.090897	-0.79443	-1.5379	-1.4599	-0.26062	-1.7866	-1.7338	-2.3179	-0.36025	-0.98485	-0.83298	-1.7433	-1.3067	-0.92322	-2.4249	-0.47304	-1.8279	-1.4913	-2.1879	0.24771	-1.1424	-1.4216	-1.6194	-1.1608	-1.7647	-0.67864	-1.7077	-2.2795	-2.2054	-1.183	-0.9014	-1.0255	-1.1926	-1.9496	-1.0126	-0.933	-1.7706	-0.91076	-1.8148	-0.0079286
-22.123	-22.529	-22.69	-22.268	-21.72	-22.516	-22.211	-22.425	-22.297	-21.987	-23.457	-22.001	-22.299	-22.438	-20.36	-22.583	-21.82	-21.972	-23.405	-20.999	-22.307	-22.427	-21.942	-22.391	-22.366	-21.224	-23.03	-21.796	-22.107	-22.835	-22.433	-22.611	-22.397	-22.892	-22.298	-23.016	-22.371	-21.183	-22.262	-21.535	-21.735	-22.864	-22.913	-21.66	-22.12	-23.174	-22.179	-21.962	-21.628	-22.429
-16.002	-15.428	-14.331	-14.709	-14.845	-13.758	-15.365	-14.43	-15.152	-14.342	-13.526	-15.508	-15.411	-13.716	-14.971	-15.482	-15.955	-14.709	-14.219	-14.141	-14.445	-14.634	-15.404	-14.564	-14.739	-14.43	-14.074	-15.854	-15.679	-14.816	-14.12	-13.253	-14.476	-15.395	-13.551	-14.701	-14.171	-14.356	-15.097	-15.102	-13.823	-14.074	-13.669	-14.305	-14.744	-14.719	-14.115	-14.505	-15.358	-14.227
-1.5788	-2.2133	-2.5084	-1.0987	-3.7615	-1.4178	-2.0551	-2.4446	-2.5885	-2.0624	-2.0148	-1.9233	-1.8766	-1.2261	-2.1184	-2.2905	-2.7978	-2.5195	-2.415	-3.3544	-3.0468	-2.9298	-2.6637	-2.0716	-2.6757	-2.3053	-2.2442	-1.3455	-2.389	-2.1825	-2.9535	-1.566	-3.2156	-2.9812	-2.4873	-3.432	-3.3272	-2.2512	-2.1543	-2.9159	-2.4755	-3.5106	-2.1778	-3.3256	-2.086	-1.3907	-2.1361	-1.7153	-2.2148	-3.3974
-9.0772	-7.9434	-8.8002	-10.823	-7.3845	-9.4009	-9.0338	-8.5801	-8.6487	-9.2686	-9.9417	-8.8176	-9.1617	-8.942	-9.9098	-8.9209	-8.9895	-8.9527	-10.054	-8.6268	-9.528	-8.4037	-9.1286	-9.1442	-7.4978	-8.8279	-9.6146	-8.5737	-9.0256	-8.0137	-8.3097	-8.9316	-8.662	-8.4809	-8.3443	-9.2177	-9.9322	-8.0265	-9.372	-8.7135	-11.048	-8.0081	-9.2993	-8.5492	-9.4003	-8.2182	-9.446	-8.5752	-9.3027	-8.9684
-12.415	-14.028	-13.27	-13.25	-12.677	-14.178	-13.074	-13.712	-13.922	-13.358	-13.352	-12.9	-12.356	-13.604	-14.519	-13.978	-13.597	-14.949	-13.187	-12.829	-12.973	-14.031	-12.973	-13.341	-13.746	-12.957	-12.668	-13.664	-13.722	-13.315	-13.096	-14.234	-13.796	-13.433	-13.539	-13.441	-12.725	-12.99	-12.457	-12.493	-13.491	-13.103	-14.121	-13.334	-13.158	-13.122	-13.148	-13.022	-13.507	-13.189
-10.412	-11.45	-11.614	-10.826	-10.594	-10.304	-11.442	-10.546	-11.421	-10.413	-10.897	-10.476	-11.054	-10.542	-10.518	-10.713	-10.155	-11.704	-9.9456	-11.304	-11.73	-10.342	-11.261	-11.035	-10.384	-10.568	-10.494	-10.742	-9.4202	-10.944	-10.727	-10.017	-10.782	-10.872	-10.37	-11.326	-11.227	-10.521	-10.752	-10.984	-10.955	-10.627	-11.488	-12.223	-10.923	-11.073	-11.467	-10.153	-11.111	-10.725
-1.6403	-0.84207	-1.1557	-1.5183	-0.24587	-1.2892	-1.3877	-1.3145	-0.92593	-1.0874	-1.272	-1.3525	-1.8075	-0.24514	-1.135	-0.91424	-1.3424	-1.4997	-0.97908	-1.3918	-1.7723	-1.0727	-1.8053	-0.74798	-0.91425	-1.2416	-0.55666	-1.6007	-1.7436	-1.2004	-1.0714	-1.9004	-2.3946	-1.7053	-2.2644	-1.8635	-1.6893	-1.6131	-2.6434	-1.3119	-1.7204	-1.0627	-0.87627	-2.2896	-0.78006	-1.6814	-1.2736	-0.59096	-2.1334	-1.1698
-2.2634	-0.62568	-1.211	-0.49321	-0.54063	-0.9672	-0.72292	-1.082	-1.6802	0.45874	-0.70493	-1.5929	-1.9329	-1.0488	-0.40659	-0.60987	-0.17328	-1.4831	-1.408	-1.468	-0.63546	-0.77448	-1.8028	-0.48585	-0.9526	-1.4358	-0.83507	-0.87503	-0.85848	-1.7402	-1.902	-0.71763	-0.65264	-0.50196	-1.3315	-0.64341	-1.4622	-1.2967	-0.13459	-0.43152	-0.58828	-1.9183	-1.4747	-1.8001	-1.1185	-1.8464	-0.29128	-1.6146	0.30154	-1.7228
1.3304	1.2823	0.22637	1.3218	2.0484	2.0325	1.315	2.3577	0.7283	2.0457	1.8876	1.6539	2.0957	2.8341	1.982	1.3102	1.3489	1.3217	1.2042	2.1769	2.4316	2.3446	1.3927	1.3578	2.4242	1.3109	2.5358	1.1784	2.4356	2.8435	1.4105	1.8547	0.57013	1.5039	1.7902	2.0076	2.5357	1.4756	2.4443	2.4105	2.6937	2.1036	1.2924	1.3446	2.1216	1.9954	1.631	2.5397	2.4307	2.6885
-1.295	-2.4493	-1.2062	-0.89156	-0.92998	-0.85936	-1.5648	-2.3906	-0.56902	-2.5637	-1.4209	-1.0222	-2.0672	-1.1151	-1.886	-1.6402	-0.064032	-2.2141	-1.2982	-0.58394	-0.27983	-2.0868	-0.47506	-0.46699	-1.7099	-2.0295	-0.49478	-1.861	-2.2674	-0.19646	-3.0363	-0.12129	-0.50863	-2.2541	-2.1413	-0.79907	-0.67092	-1.5904	-0.45068	-1.6375	-1.2656	-0.50589	-1.3166	-2.0613	-1.7239	-1.8019	-1.1981	-1.4179	-0.021752	-1.9081
1.3441	1.5203	2.1262	1.418	1.4461	1.231	1.2395	1.9933	1.304	0.93322	1.3493	2.6962	2.009	1.9505	1.8285	2.4369	1.2927	2.568	1.9608	2.0137	2.8889	1.6026	2.5205	1.6089	1.5914	3.3741	2.2878	0.93088	1.3797	1.5218	1.6964	2.6921	1.0979	2.9121	1.947	1.3637	0.80104	2.2435	1.9588	1.9865	1.7884	2.315	1.7315	1.8156	1.4626	1.7122	1.7339	1.2446	2.5752	1.7675
-11.811	-12.351	-12.169	-13.418	-13.6	-13.568	-13.793	-13.989	-12.351	-12.878	-12.515	-13.006	-13.975	-13.214	-13.071	-13.38	-12.674	-13.831	-12.902	-12.233	-12.764	-12.258	-13.314	-13.746	-13.487	-12.398	-13.317	-12.077	-13.002	-13.432	-11.923	-14.425	-13.099	-12.998	-12.571	-12.535	-13.318	-13.492	-12.208	-14.142	-12.764	-12.825	-13.072	-13.544	-12.865	-12.543	-14.128	-15.048	-14.161	-12.674
-2.1843	-1.6245	-2.5703	-1.5416	-0.77386	-2.4382	-1.2478	-2.3685	-0.6091	-1.412	-1.2365	-1.7756	-0.77353	-1.6814	-1.1078	-0.94189	-1.091	-0.79566	-2.0787	-2.39	-0.67697	-2.7395	-1.4106	-0.84104	-1.2976	-1.5808	-1.2412	-1.7064	-1.4627	-1.2113	-3.144	-1.0144	-0.66981	-0.52771	-0.77014	-0.91607	-0.29133	-1.2351	-1.1623	-0.84361	-1.8697	-1.8138	-1.4871	-1.6332	0.0023796	-1.0373	-1.8147	-0.87478	-0.75159	-1.1962
-6.0561	-8.0329	-7.0847	-6.1958	-7.0319	-7.5458	-5.3846	-5.9287	-6.6407	-6.2555	-6.6529	-6.9036	-5.9008	-6.73	-6.0374	-6.8207	-6.3403	-6.3087	-7.0807	-7.1713	-6.3908	-6.4819	-5.6369	-6.8894	-5.9072	-6.1338	-6.612	-7.9904	-5.8459	-5.9021	-7.0515	-5.7762	-5.9547	-6.5419	-6.5551	-6.7388	-6.4297	-6.5607	-7.2624	-5.8984	-6.4628	-5.228	-5.4183	-6.2413	-5.323	-6.1141	-5.6379	-6.29	-6.1764	-5.4012
0.14951	1.6065	1.2474	2.0652	2.9467	1.8493	2.3499	0.75847	1.9863	1.6044	2.1293	0.14691	2.4021	2.3837	1.1312	2.2088	2.4701	1.542	3.2662	1.5728	1.3585	1.0515	1.3808	1.857	1.6911	1.291	1.193	2.2513	1.4492	1.7848	0.12407	2.8602	0.57408	1.366	0.8737	0.69698	2.2761	1.7951	2.3265	1.4843	1.4616	0.99137	2.2864	1.9878	1.8662	2.7506	2.1638	1.3611	0.87237	0.98319
-2.436	-2.983	-5.3208	-4.1818	-3.1566	-4.3996	-4.2457	-4.0186	-3.5004	-3.698	-4.0114	-4.012	-3.5376	-3.1354	-4.205	-3.8367	-4.5345	-3.6989	-3.9233	-4.7212	-3.7895	-3.3236	-2.9092	-3.6291	-3.0129	-3.8445	-2.6387	-4.2774	-3.5952	-4.0331	-3.069	-3.8787	-4.5613	-4.0302	-4.6312	-3.4356	-4.6056	-3.5413	-3.0866	-2.7983	-2.6543	-3.7349	-5.151	-4.3119	-4.4265	-2.8926	-3.4883	-4.0002	-4.6358	-4.1082
7.8159	8.0286	7.7363	6.4724	8.1789	8.4683	7.8879	7.1497	6.1675	7.5973	6.8064	7.6341	8.1691	8.3583	8.6808	7.5629	8.8925	9.3159	7.8046	7.8863	8.2107	8.0276	7.9965	7.4238	9.1973	7.4513	8.0138	8.5026	8.3242	7.9374	6.82	8.0629	7.286	7.6431	8.3306	8.0135	8.2251	8.5685	8.4204	7.9757	9.2238	8.3098	7.1843	8.395	8.2342	6.9402	8.6132	7.9587	8.5938	7.6745
-8.834	-8.5772	-9.8002	-10.461	-8.6084	-8.9731	-8.8231	-8.8648	-9.3138	-8.7024	-9.3852	-10.251	-8.6242	-8.712	-8.5659	-8.9613	-9.6263	-8.68	-10	-8.9667	-9.1873	-9.9067	-9.0666	-8.6509	-9.5735	-9.7726	-8.9206	-8.7457	-9.8443	-9.3933	-8.9645	-8.516	-8.9889	-8.6871	-9.9217	-8.9814	-8.7311	-9.0606	-9.8919	-10.231	-9.2669	-8.9483	-9.0659	-9.1709	-8.3443	-8.6621	-9.7506	-8.464	-10.254	-9.4401
-11.975	-11.253	-11.844	-11.547	-11.553	-10.939	-11.632	-11.862	-11	-10.658	-12.651	-11.692	-11.379	-11.123	-10.822	-11.903	-12.121	-12.856	-12.103	-12.826	-12.179	-10.113	-11.564	-10.808	-12.669	-11.522	-11.344	-12.473	-12.006	-11.347	-11.067	-11.757	-12.008	-12.43	-10.944	-11.343	-11.187	-13.023	-11.986	-11.372	-11.192	-13.347	-10.822	-11.06	-11.742	-12.839	-11.333	-12.56	-12.175	-11.083
-14.443	-14.438	-14.008	-13.136	-14.028	-14.125	-14.269	-13.429	-13.475	-13.947	-13.918	-13.729	-13.952	-13.929	-14.497	-13.929	-12.928	-13.924	-14.1	-13.534	-14.403	-13.75	-14.612	-13.603	-13.547	-15.114	-14.644	-13.759	-12.624	-14.35	-14.605	-13.576	-13.413	-12.874	-13.774	-12.761	-12.577	-13.57	-13.136	-14.478	-13.872	-13.778	-12.963	-14.111	-12.722	-14.28	-13.685	-14.089	-15.276	-14.491
-1.8405	-1.7888	-1.4312	0.5139	-1.8537	-2.2041	-1.2464	-1.6661	-0.65412	-1.9794	-1.4875	-1.7319	-2.2567	-1.4744	-0.98425	-2.1482	-2.6754	-1.3605	-0.44328	-1.3804	-1.3059	-0.19733	-1.7703	-1.3514	-1.6427	-1.2912	-0.65259	-1.4112	-1.6397	-1.421	-1.0519	-1.4024	-1.069	-1.3316	-1.5289	-1.8229	-1.2192	-2.093	-0.75632	-1.8085	-0.97143	-1.3301	-0.86503	-1.4747	-1.7529	-1.1641	-0.29522	-2.0738	-0.041301	-2.3832
2.8641	3.2279	3.0015	2.806	2.6042	1.2709	3.4081	3.0304	2.7023	2.9588	2.2699	3.3268	2.104	3.5754	2.5168	3.683	1.2468	4.5142	1.7923	2.0219	3.6858	3.2696	1.8738	2.9318	2.748	2.8184	3.3887	1.8343	2.7542	3.0894	2.1503	3.5576	3.0834	3.1474	3.0274	2.5753	2.6067	3.0561	3.5281	1.9287	2.5014	4.008	1.8735	3.6836	3.5322	3.0876	3.7753	2.8158	2.7995	2.9895
0.88016	-0.095232	-1.4525	-0.22302	0.21382	0.26592	-0.92291	-1.247	-0.43958	0.60002	-0.51504	-1.9033	1.9172	-0.44073	1.462	-1.0042	0.043318	0.39752	-0.46058	0.1915	-0.85033	-0.48953	0.38739	0.26304	0.45024	0.6427	-0.41166	-0.058996	0.20236	0.92508	-0.11338	-0.83723	-0.46025	-0.76335	-0.3665	0.92688	0.97236	0.20821	0.35221	-0.40017	-0.46468	0.61646	0.40459	-0.52954	-0.86149	1.07	-0.43365	0.34638	-0.79801	-0.35125
-0.21968	0.70763	0.7085	1.3255	0.38117	0.67565	0.87645	0.26592	0.63006	0.98219	-0.042884	0.73717	1.8402	1.0275	-0.3415	0.036615	2.0369	0.66485	-0.3727	0.83379	-0.22626	0.45567	-0.12029	0.8765	-0.14114	0.74773	-0.17497	0.62056	0.46607	0.17512	0.59894	1.3693	0.73414	1.1144	0.15383	0.3139	0.0013406	1.0721	0.51739	0.2369	0.38752	0.036424	0.59998	-0.30289	-0.41151	0.45356	1.0537	0.7406	0.45352	0.60078
-10.917	-12.227	-11.399	-11.205	-11.086	-13.123	-12.53	-11.313	-12.305	-12.222	-11.128	-11.843	-12.281	-11.006	-10.958	-10.349	-11.722	-11.438	-12.086	-10.554	-11.673	-13.373	-11.342	-12.012	-12.096	-10.997	-10.979	-11.018	-11.518	-11.379	-11.972	-12.418	-11.206	-12.443	-12.692	-11.168	-13.087	-11.112	-11.98	-11.193	-11.246	-11.459	-11.143	-11.758	-11.16	-12.323	-11.73	-11.117	-11.655	-11.812
0.5349	0.66915	1.3364	0.39719	-0.88854	-0.22481	0.82831	-0.84034	-0.36927	0.57657	0.51863	0.7716	0.59228	0.59047	0.44386	0.17331	-1.6582	0.75671	1.3965	-0.36164	-0.1922	-0.70226	-0.11575	-0.12069	1.8769	0.12263	0.073136	-0.07406	1.0209	0.54065	0.83069	-0.66504	-0.26839	1.2912	0.65841	-0.85656	0.11941	-0.41238	1.0471	1.4879	-1.029	-0.018731	0.25508	0.4842	0.59309	0.35711	1.0143	-0.081743	0.35224	0.50253
-0.72851	-1.4169	-1.2093	-1.3138	-1.8034	-1.3956	-0.93122	-1.3205	-0.84722	-0.68467	-1.4423	-1.8384	-0.90552	-2.0594	-0.49561	-2.0106	-1.9343	-1.0398	-1.2585	-2.1456	-0.67052	-1.8509	-1.1071	-1.2754	-1.7254	-1.3899	-0.93756	-0.50932	-1.4836	-1.5532	-0.89862	-0.97184	-1.0094	-0.96591	-1.8493	-0.74258	-1.8404	-1.9802	-1.0955	-2.1385	-1.342	-0.90092	-2.3802	-2.5827	-1.7687	-0.5981	-0.40539	-1.3817	-1.2563	-0.82418
-12.007	-12.237	-12.325	-12.829	-12.191	-11.542	-11.1	-11.522	-11.53	-11.502	-11.08	-11.445	-13.143	-11.945	-11.005	-11.107	-12.033	-11.287	-11.564	-12.312	-11.787	-12.176	-12.366	-11.631	-11.051	-11.64	-12.223	-11.496	-12.298	-11.408	-11.08	-10.543	-11.208	-11.803	-11.542	-11.504	-10.121	-11.808	-12.094	-10.777	-10.538	-11.59	-12.506	-10.525	-11.922	-11.688	-10.541	-12.261	-10.201	-10.84
4.64	4.23	4.7566	3.9487	6.1149	5.4139	4.3197	5.4075	4.7371	5.7363	5.1052	4.0869	5.2699	4.1032	5.6748	5.2731	6.0242	6.1611	5.5646	5.8203	5.549	5.0197	4.7991	5.9604	4.8473	4.6081	5.4621	5.5062	4.6233	6.0387	4.8198	5.2325	5.2539	4.5207	3.9416	4.7254	5.258	5.386	4.9937	5.4143	4.218	4.7176	4.224	4.6895	5.0442	4.5531	5.1414	4.1374	5.7981	5.4819
-3.7634	-2.64	-2.6753	-2.1328	-3.4021	-3.3781	-3.7927	-2.8164	-3.1707	-3.6481	-2.8287	-2.9485	-3.8543	-3.6982	-2.0575	-2.5694	-4.3707	-3.5386	-3.2238	-3.0389	-3.2172	-2.4291	-4.2844	-3.5981	-2.7079	-3.3322	-3.711	-3.9749	-3.894	-3.4844	-1.8829	-3.9764	-4.4513	-3.3283	-2.9023	-3.8381	-3.0024	-3.6652	-2.8109	-4.1453	-3.7316	-2.7699	-4.0557	-3.6394	-3.6395	-3.3797	-3.2263	-3.8939	-4.8315	-3.3574
-7.0773	-7.9696	-7.2131	-7.1828	-7.1635	-7.4207	-7.6986	-7.7837	-8.3131	-7.9071	-7.996	-7.4669	-9.267	-7.2011	-8.2057	-7.4399	-7.5511	-7.0855	-7.6969	-6.8807	-8.7885	-7.3605	-8.1808	-7.7813	-7.9743	-6.765	-7.4851	-6.9183	-7.2205	-7.707	-6.1635	-7.8229	-7.5286	-8.0791	-8.4601	-7.8243	-7.9105	-7.5742	-7.8138	-7.3294	-7.5841	-7.2542	-7.3882	-8.0331	-7.1793	-6.945	-7.4736	-7.4488	-6.503	-6.456
-1.4609	-1.4021	-0.99514	-1.0996	-0.82149	-1.6443	-1.426	-2.103	-1.4813	-1.2913	-1.2309	-2.1561	-1.7245	-1.9135	-1.1771	-1.7586	-2.0305	-1.7491	-2.382	-1.631	-0.74474	-1.4645	-1.0612	-0.76903	-2.2425	-1.5622	-2.4061	-1.4781	-2.5803	-1.2996	-2.4645	-1.3958	-1.6783	-1.0798	-1.8035	-2.1696	-2.1582	-1.2868	-0.19461	-1.3304	-0.29245	-2.2762	-1.2421	-1.4918	-0.5095	-1.069	-1.8424	-0.6841	-1.4956	-1.8811
-7.5921	-7.7038	-7.7919	-7.8992	-8.1006	-7.6625	-7.338	-7.969	-7.5936	-8.5639	-8.7078	-8.0222	-6.8343	-7.2213	-7.5143	-7.39	-7.6129	-7.3299	-8.7162	-7.1842	-7.8891	-7.1325	-7.1183	-8.3238	-7.992	-7.1746	-7.7846	-7.0406	-7.1647	-6.4611	-8.6331	-7.7586	-7.7698	-8.1282	-7.4873	-6.995	-7.8757	-8.1771	-7.5114	-7.9656	-6.734	-8.4801	-7.9086	-7.3627	-7.8746	-8.8941	-6.5439	-8.4312	-8.1327	-8.624
2.8078	2.1318	1.8859	1.0596	1.9708	2.2696	2.1612	0.83539	1.4019	2.3767	1.8484	1.8465	2.2131	1.5729	1.7644	0.65756	2.0337	2.8118	2.3862	1.7987	2.0221	1.5903	1.7597	1.3115	2.1934	-0.3475	1.0471	2.9342	2.361	1.5319	2.4679	0.80905	0.84985	1.145	0.3072	0.95339	1.8405	1.6948	2.3475	1.0983	1.4335	1.1632	1.3364	2.1892	1.4259	1.2329	2.8389	2.4461	1.7832	1.8735
-2.892	-3.0393	-3.3934	-2.7354	-3.1711	-2.2275	-1.9913	-2.5443	-3.8902	-2.808	-2.2135	-2.3312	-1.4638	-2.8924	-1.5965	-2.5531	-3.5122	-2.6537	-1.7166	-2.7293	-2.741	-2.9885	-2.4982	-2.583	-2.7893	-2.663	-3.1905	-2.3854	-3.236	-3.8962	-2.2232	-2.0753	-3.2056	-2.727	-4.1777	-1.874	-2.6855	-2.8011	-2.2998	-3.0986	-2.4243	-2.8773	-2.014	-2.6275	-2.9486	-1.6488	-4.0674	-1.873	-2.8484	-1.7124
-4.6667	-3.7079	-2.7527	-3.653	-4.2244	-3.1109	-4.4319	-3.5857	-3.6592	-3.3618	-4.2107	-3.1983	-4.4605	-4.4176	-4.4342	-3.6052	-2.6465	-5.9962	-3.9368	-4.3215	-4.1172	-4.8852	-3.673	-3.5491	-4.9746	-2.6451	-4.707	-3.6385	-3.8308	-4.2342	-4.685	-3.4447	-3.1008	-4.3907	-4.2092	-4.4906	-4.1235	-4.3675	-3.8373	-5.2259	-4.8229	-4.1549	-4.7815	-3.4557	-5.0897	-2.9187	-4.0851	-3.9646	-5.4931	-5.276
-1.1533	-1.3472	-1.7229	-1.415	-1.1425	-0.75574	-1.2741	-1.0934	4.2053e-05	-1.71	-1.1036	-1.215	-1.184	-1.597	-1.3471	-1.1964	-1.9855	-0.70953	-1.5462	-1.0718	-1.3687	-0.61798	-1.4668	-1.812	-1.6022	-1.3072	-1.5617	-1.3298	-1.5418	-1.5288	-1.1989	-0.93159	-0.55684	-1.6282	-2.7273	-1.4405	-1.1082	-1.6191	-1.4817	-0.94004	-1.8356	-1.4978	-1.1921	-1.1683	-2.8161	-1.4324	-0.26222	-1.8385	-1.1297	-0.94881
0.86174	1.9379	2.3875	0.51541	0.53976	1.3033	1.3838	0.51753	1.5705	1.5033	2.0219	1.6031	1.1528	1.8231	2.3534	1.2357	1.4302	2.4036	1.8719	1.3028	1.5088	1.3775	2.4126	0.98914	1.5564	0.53344	1.8937	1.9333	0.93196	2.1877	1.7016	1.1003	2.1013	0.42209	1.8103	1.7432	1.2826	0.58769	1.2492	1.0544	1.8378	0.22125	1.9868	0.64014	1.7803	1.7628	1.2948	1.3063	1.0149	1.9369
-5.82	-4.2875	-4.8086	-5.6564	-4.5339	-6.1119	-6.9588	-5.242	-6.0734	-5.8686	-5.6295	-5.4242	-5.3263	-5.6042	-4.1601	-5.911	-6.6091	-5.5587	-4.9683	-6.3563	-5.4385	-5.426	-6.5569	-5.7755	-5.3098	-6.0522	-5.4114	-6.8945	-5.3416	-5.23	-6.0275	-4.9439	-5.8799	-5.3724	-5.4913	-6.2002	-7.0861	-5.9459	-4.8426	-7.6901	-4.9917	-4.8578	-6.5388	-5.3359	-5.8877	-6.4031	-5.7167	-6.1878	-5.9173	-6.547
-1.3502	-1.102	-2.1706	-2.0597	-0.98637	-1.0232	-1.402	-2.129	-0.79176	-1.5161	-1.5968	-1.6197	-1.0881	-1.59	-1.8213	-2.9195	-2.2078	-0.62973	-1.571	-1.9011	-2.7958	-1.6687	-0.64784	-1.9062	-1.8745	-2.4367	-1.2181	-1.0762	-0.48571	-1.361	-2.0792	-1.3001	-1.3352	-0.84412	-0.40971	-1.6088	-1.4083	-1.9433	-0.90511	-0.97294	-1.3393	-0.11998	-1.7806	-1.9735	-0.83791	-1.5755	-0.70054	-1.4754	-2.6847	-1.875
-12.423	-13.327	-13.755	-12.707	-12.135	-13.116	-13.592	-13.222	-14.042	-13.359	-12.613	-13.659	-12.893	-13.207	-13.695	-14.001	-13.896	-13.399	-13.006	-14.69	-13.541	-12.436	-14.372	-13.401	-12.929	-13.138	-12.922	-13.567	-12.405	-13.784	-13.241	-13.726	-12.737	-12.261	-12.856	-13.231	-13.697	-13.693	-13.374	-14.447	-13.172	-11.805	-13.311	-12.775	-12.165	-13.699	-13.745	-12.735	-12.997	-12.679
-11.461	-10.313	-11.8	-11.285	-10.03	-10.49	-11.397	-9.903	-10.891	-9.6791	-10.602	-10.419	-10.286	-11.306	-11.001	-10.343	-9.5924	-10.535	-11.783	-11.508	-11.265	-10.074	-11.202	-9.9339	-10.114	-10.505	-10.972	-10.441	-11.843	-10.418	-10.621	-10.878	-11.022	-11.243	-10.619	-10.282	-11.682	-10.667	-10.014	-9.5964	-11.49	-11.193	-10.42	-11.42	-11.882	-10.285	-9.9819	-10.727	-10.038	-10.522
-8.934	-10.509	-9.2027	-9.5047	-8.8188	-8.7131	-8.9322	-9.19	-10.059	-9.4391	-8.8117	-9.5738	-9.0407	-8.6423	-9.1312	-9.3937	-9.0242	-8.7821	-9.323	-9.2279	-9.7582	-9.5517	-10.19	-9.5089	-7.8758	-8.261	-9.3627	-8.7121	-9.6895	-8.9876	-8.9034	-8.5009	-8.7994	-9.5015	-8.4782	-9.4132	-9.4738	-8.9226	-9.1728	-9.0743	-9.2113	-9.1433	-9.1453	-9.8894	-9.295	-8.7473	-7.5629	-10.509	-8.0767	-8.879
-19.829	-20.006	-20.812	-20.388	-22.086	-21.197	-20.296	-20.188	-21.889	-20.198	-20.784	-21.291	-21.785	-20.984	-21.873	-20.777	-19.05	-20.782	-20.893	-19.894	-19.73	-20.797	-22.315	-19.968	-22.058	-20.388	-21.855	-20.705	-21.325	-19.401	-20.717	-21.378	-20.635	-20.495	-20.534	-20.871	-21.076	-20.504	-21.015	-20.423	-20.521	-20.57	-20.502	-21.29	-21.105	-21.467	-20.538	-20.738	-20.816	-21.596
-15.248	-13.669	-13.89	-15.484	-14.121	-14.095	-14.511	-14.257	-14.899	-15.612	-14.519	-14.29	-14.729	-14.937	-14.132	-13.39	-15.421	-14.248	-14.213	-14.979	-14.069	-14.068	-14.055	-14.695	-14.652	-14.701	-15.121	-15.514	-14.961	-14.712	-14.493	-14.91	-14.916	-14.506	-15.563	-14.902	-15.122	-14.429	-14.474	-15.089	-16.042	-14.758	-14.148	-14.105	-13.863	-14.842	-14.213	-15.471	-13.589	-14.477
-5.6584	-4.8034	-4.7968	-5.3625	-5.1842	-4.1829	-6.3364	-5.5436	-6.199	-4.0221	-4.7603	-5.8041	-4.9981	-5.6675	-5.0982	-5.2417	-5.9661	-5.5076	-5.3805	-5.6815	-4.2526	-5.9575	-5.524	-5.6307	-5.8529	-7.1222	-5.4667	-5.719	-5.7688	-5.3586	-5.6805	-5.5374	-6.0149	-5.3209	-5.7373	-5.6689	-6.5407	-5.7617	-4.8885	-5.4788	-5.3233	-6.4336	-6.1605	-5.0881	-6.0265	-5.0057	-5.7832	-6.4733	-5.9022	-4.8467
-0.48743	0.26164	-0.17249	-1.3483	-1.6942	-0.056482	-1.4637	-0.85103	0.2224	-1.4992	-0.95672	-0.36307	-1.0113	0.39189	0.2709	-0.8989	-0.01362	-0.98803	-0.81506	-1.1695	-1.5007	-0.34393	-0.69833	-0.92503	-0.27866	-0.45441	-0.32459	-0.75543	-0.81904	-1.1329	-0.25698	-0.84248	-0.63154	-1.5232	-0.69186	-1.2553	-0.83314	-0.5325	-0.65224	-0.9833	-0.48646	-0.50301	-1.0376	-0.14184	-0.79777	-1.148	-0.3426	0.23379	-0.93879	-0.0062216
-10.994	-12.268	-12.647	-12.421	-11.21	-10.52	-11.234	-10.978	-10.906	-11.414	-10.748	-11.693	-10.793	-11.969	-10.375	-10.974	-10.942	-11.423	-11.369	-11.493	-11.19	-11.955	-10.807	-11.329	-11.274	-12.398	-11.088	-10.763	-11.737	-11.801	-11.143	-11.602	-10.841	-10.856	-11.718	-10.324	-11.625	-11.308	-12.547	-11.838	-11.179	-11.087	-11.071	-11.991	-11.723	-11.147	-11.938	-11.23	-11.417	-11.597
-3.8634	-3.0235	-4.2449	-3.8775	-2.2996	-4.2859	-3.3559	-3.7811	-3.5858	-2.8335	-3.8012	-3.5691	-2.4594	-4.0326	-3.8194	-3.7861	-1.5357	-4.0165	-2.9267	-3.5056	-3.0539	-2.8165	-3.2705	-4.3758	-3.3342	-3.9132	-3.3764	-4.325	-3.3637	-2.8899	-3.2676	-3.5293	-3.2542	-4.1059	-3.5354	-3.2068	-2.4111	-3.493	-3.4326	-2.0945	-3.0867	-4.1212	-3.2644	-3.4044	-3.309	-2.2992	-3.2759	-4.279	-3.2287	-3.2387
-0.3404	-0.16493	-1.0985	0.19282	-0.27251	-1.2549	-0.30253	1.0659	1.2267	0.34768	-0.48977	-0.48211	-1.1065	-0.098839	0.29259	-0.68531	-0.35845	-0.2788	-0.67287	-0.35512	-0.84315	-0.10941	0.085187	-0.087666	-0.23249	-1.0736	-0.38124	1.3991	0.80683	-0.21527	0.5725	-0.54768	0.016687	-0.68468	-0.22788	0.80031	-0.73017	-0.42256	0.23916	-0.6138	0.3655	0.44267	0.2397	0.081759	-0.67639	-0.015739	-0.18245	0.20908	-0.53458	-1.0517
-2.791	-3.8629	-3.4155	-2.4614	-3.83	-2.335	-4.2565	-2.298	-3.1949	-3.4143	-4.5186	-3.1404	-3.9221	-3.3373	-3.7053	-3.697	-3.7265	-2.718	-3.9929	-3.9416	-3.134	-3.5246	-3.6782	-3.0413	-2.3946	-3.1357	-2.7428	-3.8061	-3.1594	-3.2536	-4.435	-1.6929	-2.5744	-3.4576	-3.6537	-2.7832	-3.9736	-3.369	-2.9086	-3.9091	-3.3385	-2.2328	-4.7913	-4.193	-4.4421	-2.6679	-4.1935	-3.8459	-3.6541	-2.833
-2.9775	-4.0066	-3.5322	-3.9696	-4.8247	-3.6643	-1.763	-3.7704	-3.146	-3.5944	-4.9747	-3.9279	-4.8156	-2.9552	-4.1419	-3.7836	-2.9111	-4.4435	-4.0016	-3.0281	-4.4892	-2.6305	-3.9852	-4.1263	-4.2313	-4.3254	-3.6904	-3.5029	-3.702	-5.056	-3.9472	-2.8245	-3.3014	-4.0174	-3.455	-4.4535	-4.3224	-4.8097	-2.7822	-2.9872	-3.6694	-3.5209	-3.9464	-3.143	-4.1078	-3.7665	-3.8684	-3.7155	-3.2047	-3.3286
-2.4471	-3.7558	-3.4397	-2.3775	-2.747	-3.0334	-2.8856	-1.4974	-1.5269	-1.9959	-2.7309	-3.094	-2.3526	-2.8423	-2.3906	-2.9726	-2.9202	-3.3167	-2.8837	-1.9212	-1.2653	-1.4836	-2.3595	-2.0237	-2.4994	-2.3932	-1.8005	-2.6259	-4.2328	-2.6845	-1.4191	-2.6487	-3.2191	-2.2871	-2.3462	-2.6818	-2.6255	-0.99141	-2.7545	-2.7459	-2.9041	-2.7289	-2.3896	-2.473	-3.0727	-2.2389	-3.3309	-1.8403	-3.1752	-2.4477
-3.4418	-2.9904	-2.3187	-2.9732	-2.2163	-1.9638	-3.3229	-2.4598	-2.6574	-3.1908	-2.6455	-2.7745	-3.0056	-2.5524	-2.214	-1.192	-2.614	-1.3588	-2.5279	-3.9537	-4.4264	-3.949	-2.7169	-3.0786	-1.8859	-1.9648	-2.1713	-0.82329	-4.3103	-1.6362	-3.4741	-2.2117	-2.6284	-2.7323	-2.0325	-2.0912	-2.4827	-3.4436	-3.0651	-2.8555	-1.7923	-1.4016	-2.557	-3.744	-2.3426	-1.2272	-1.9065	-1.5873	-1.6807	-2.6031
-3.8977	-4.8281	-3.4661	-3.7981	-5.7742	-4.23	-3.8572	-4.589	-2.7144	-3.6709	-3.4049	-3.3961	-3.7573	-2.9694	-4.5208	-3.2361	-4.0508	-3.4493	-3.9189	-3.7823	-3.9988	-4.5965	-3.9363	-2.708	-5.2932	-3.4826	-3.7802	-4.1975	-3.967	-3.8747	-3.134	-3.3405	-3.9853	-3.5949	-3.6964	-3.7886	-3.034	-3.4237	-3.733	-4.9129	-3.4359	-2.7306	-4.0092	-3.2899	-4.8512	-3.6403	-3.6292	-4.8693	-2.1414	-4.6159
5.2407	5.1051	4.9315	4.809	4.52	4.6177	5.0337	5.2347	5.2595	4.8571	6.2293	3.9934	5.6619	4.0518	5.5748	5.3772	3.5556	4.1535	5.6592	5.7116	4.7289	5.3722	4.7948	4.9359	4.9668	5.2368	4.7109	5.4678	5.759	5.3427	4.2535	4.513	3.7706	4.9305	4.2894	5.005	5.1328	5.0565	4.9902	5.1767	5.1853	4.9098	5.3608	4.4731	5.2423	5.0173	5.0876	3.6953	5.9919	5.0323
-5.7688	-6.9914	-6.8417	-5.9869	-5.9742	-5.3417	-6.117	-6.3779	-7.3576	-7.0928	-6.2483	-7.5956	-6.0431	-6.5378	-6.1347	-6.629	-7.3309	-6.7627	-6.5918	-5.9399	-7.086	-6.1494	-6.2484	-6.4933	-6.9089	-6.5347	-6.4669	-5.2839	-6.9099	-5.6435	-6.8934	-7.1935	-6.5377	-7.0874	-5.7294	-6.4135	-7.1068	-6.4271	-6.6908	-6.596	-6.9092	-6.8492	-5.9642	-6.1577	-6.2422	-5.6072	-5.7199	-6.4212	-6.6725	-6.5153
-2.8189	-1.2605	-2.9193	-3.1353	-2.3612	-3.2285	-2.947	-2.8105	-4.0736	-3.0975	-3.7296	-3.4991	-2.636	-2.7348	-3.3184	-3.6583	-4.2893	-4.0412	-3.4651	-3.4077	-3.7305	-2.6028	-3.3239	-3.2632	-1.8447	-2.5901	-2.5341	-3.3154	-3.8378	-2.7575	-4.1125	-2.9142	-2.0407	-3.8228	-3.0012	-2.6808	-3.2317	-3.8094	-4.9235	-4.1164	-2.9068	-2.6057	-4.0286	-4.4797	-2.0749	-2.6395	-3.7662	-3.5863	-2.6769	-3.6207
-12.556	-13.235	-14.165	-12.894	-14.794	-12.783	-14.37	-13.262	-12.979	-14.616	-13.959	-13.445	-12.283	-13.06	-13.939	-13.403	-14.147	-13.362	-12.715	-12.31	-13.244	-12.202	-12.459	-13.783	-13.555	-12.937	-14.255	-12.568	-13.251	-13.269	-13.349	-13.148	-13.163	-13.62	-13.597	-12.244	-12.347	-13.798	-12.353	-13.459	-14.337	-13.618	-13.045	-13.738	-12.91	-13.469	-13.047	-13.114	-13.156	-13.741
-12.183	-10.623	-12.734	-11.993	-12.016	-11.976	-12.321	-11.426	-10.535	-12.18	-11.847	-12.213	-12.099	-11.795	-11.653	-11.324	-11.687	-11.738	-11.72	-11.208	-11.532	-10.975	-11.868	-12.596	-12.538	-11.003	-12.147	-12.067	-12.038	-11.664	-12.139	-11.765	-11.934	-11.902	-11.052	-12.374	-11.602	-11.428	-12.59	-11.565	-11.263	-11.578	-12.355	-11.352	-12.618	-11.698	-11.055	-12.302	-11.6	-11.488
-0.094287	-0.2334	0.62334	0.74807	0.25025	-1.0178	0.69326	0.44131	-0.80375	-0.79986	0.26066	-0.76003	-0.80238	-0.58283	-0.38294	0.1214	0.49161	0.043021	0.83555	0.42141	-0.34702	-0.28993	-0.000613	0.16188	-1.037	0.055015	0.17016	-0.33972	0.5058	0.27224	-0.4357	-1.2302	0.07047	-0.99806	0.6935	0.84461	-0.37036	0.3197	-0.85407	0.94765	-0.7517	0.09674	-0.49148	0.027849	-0.89799	-0.20329	0.45783	-1.2798	-0.55983	-0.8895
-0.65002	-1.2765	-1.3542	0.05846	-0.17617	-0.30999	0.61008	-0.10103	-0.083326	-0.83968	-0.39213	0.48941	0.28304	-0.86546	-0.63761	-0.90241	0.23701	-0.18993	0.46548	-0.24213	0.65717	-0.6616	-0.24316	-1.1783	1.2268	-1.0625	0.48656	-0.83538	0.79917	-0.63864	-0.68486	0.7632	0.736	-0.25573	-0.53919	0.17818	-0.1161	-0.18669	0.25771	0.19332	0.18997	0.75026	-0.07673	-0.35141	-0.44874	-0.025339	-0.28832	0.40486	-0.93426	0.28494
-5.707	-7.4396	-5.3068	-6.1591	-4.5627	-6.6917	-6.8372	-4.6756	-5.1723	-4.652	-5.3885	-6.0761	-5.3244	-6.0676	-5.3832	-5.4189	-6.1982	-4.456	-5.9514	-5.0712	-4.3484	-5.8581	-5.5453	-5.3432	-4.8925	-5.2409	-5.298	-5.2335	-5.4516	-5.891	-5.4561	-6.2125	-6.1572	-5.8628	-4.7841	-5.6534	-4.9206	-5.1101	-4.6891	-4.0211	-6.6402	-5.6859	-4.8265	-5.5315	-6.5103	-5.4529	-5.4535	-5.2671	-5.5571	-5.8019
0.22132	-0.025428	-0.020677	-0.019853	0.0063806	-0.30573	-0.1759	-0.35846	0.27612	-0.87808	-0.21159	1.9834	-0.57168	0.18344	0.25088	0.49534	0.31275	-0.23175	-0.41905	-0.22345	-0.97559	-0.29709	-0.42923	-0.3063	0.60325	0.2368	0.13402	-0.014903	-0.026	0.53607	-0.65576	0.81668	-0.16242	0.29061	-0.45585	0.32105	0.64512	-0.020574	0.63348	-0.35713	-0.0050079	-0.12224	1.4952	-0.011501	-0.017707	0.44864	0.14231	0.37941	0.20927	-0.34294
-5.7222	-5.8888	-4.8908	-5.2696	-6.1875	-4.9357	-6.3303	-5.6337	-5.3959	-5.2663	-6.1204	-5.1351	-5.4249	-5.9445	-5.6727	-4.6635	-6.162	-4.9249	-6.531	-5.9208	-6.6232	-6.0269	-6.1625	-6.2264	-6.566	-5.0572	-5.6095	-5.3349	-5.298	-5.2137	-5.258	-5.6521	-5.387	-5.7747	-5.2318	-5.3439	-5.0277	-4.9089	-6.295	-5.5744	-5.2236	-4.8734	-5.4108	-6.156	-5.5186	-5.3776	-5.5759	-5.4051	-6.0575	-5.754
-0.5191	0.71695	0.37452	-0.85566	-0.88435	-0.03172	0.088828	0.13498	0.22977	0.89055	-0.26415	0.028098	0.9063	-0.35429	-1.415	0.6205	-0.20497	-0.24778	-0.1821	-0.15147	-0.69817	-0.061828	1.2737	-0.36876	0.50804	0.090027	-0.27341	0.37261	0.024854	-0.12062	-0.24738	-0.55162	-0.026182	-0.36899	1.5693	-0.25706	0.15535	0.98026	0.62782	0.77069	0.32231	-0.4836	0.082005	-0.29985	-0.12658	-1.5539	-0.2044	-0.0042209	1.0534	0.33937
-2.9529	-1.5412	-4.086	-3.0418	-2.3088	-2.5559	-3.311	-3.1315	-2.4794	-2.2396	-2.6146	-2.6965	-1.987	-2.4442	-2.6468	-2.8856	-3.086	-3.2091	-3.1514	-2.3416	-2.4902	-1.9734	-2.0022	-1.2432	-3.2329	-2.5996	-2.1505	-3.612	-2.9289	-2.5477	-3.5287	-1.6624	-2.8195	-0.89959	-1.4888	-2.1178	-2.341	-2.2018	-2.5592	-2.0185	-2.5288	-1.9712	-2.6509	-2.3085	-2.1078	-2.1849	-2.6149	-2.08	-1.6255	-3.0071
-12.545	-14.189	-12.666	-13.539	-12.815	-12.641	-11.654	-13.073	-13.027	-12.718	-13.076	-13.015	-12.847	-12.678	-12.404	-11.837	-13.493	-13.175	-13.551	-12.414	-12.769	-12.1	-11.899	-12.234	-13.688	-12.858	-11.757	-13.203	-13.01	-12.739	-12.301	-13.065	-12.899	-14.385	-11.994	-12.856	-12.593	-12.631	-13.829	-12.886	-13.007	-12.89	-12.372	-13.37	-11.97	-12.549	-13.166	-11.997	-12.719	-12.945
6.1014	6.9398	6.1925	7.4517	7.4476	5.8381	6.7852	7.5703	7.1383	6.8138	6.294	6.7105	7.5599	7.613	6.1974	7.3381	6.3111	6.3711	7.0236	6.368	5.8522	7.1009	7.4603	7.2056	7.2504	6.9938	6.5223	7.3993	7.0423	7.4953	7.1977	7.337	7.1966	8.0675	6.2492	7.0291	5.2973	5.9611	7.3392	6.7143	6.7496	7.299	7.2627	6.5575	5.7758	6.3898	6.927	6.0493	6.3949	6.6874
-10.52	-10.633	-10.818	-10.104	-10.034	-11.154	-11.105	-10.865	-9.3159	-9.5929	-9.6757	-10.306	-10.183	-10.002	-9.4214	-10.649	-10.553	-10.398	-9.371	-11.106	-10.587	-9.8774	-10.921	-9.6067	-10.844	-9.9717	-9.1705	-9.6431	-11.06	-10.495	-9.0929	-9.5637	-10.807	-10.32	-11.069	-10.709	-10.453	-11.165	-10.979	-9.3452	-10.469	-9.7108	-10.545	-10.241	-9.9897	-10.529	-10.932	-8.0023	-9.89	-9.3921
-21.405	-22.322	-23.208	-22.457	-20.837	-21.805	-22.306	-22.075	-22.483	-21.699	-20.931	-21.714	-23.003	-21.717	-22.834	-21.478	-20.439	-22.093	-23.006	-22.105	-22.408	-22.251	-21.456	-21.872	-21.908	-21.604	-22.497	-21.607	-21.235	-21.639	-22.035	-22.148	-22.513	-22.357	-22.126	-21.431	-22.743	-22.729	-22.673	-21.65	-21.782	-23.225	-21.301	-22.441	-21.583	-22.949	-22.58	-22.173	-22.846	-22.038
1.1663	2.0178	2.1702	0.99621	1.7658	0.055726	3.0541	1.4265	0.90714	1.9427	2.1435	1.4075	1.9043	1.8081	1.6775	1.9669	1.567	2.0843	1.6834	2.1391	1.4419	2.1526	1.0844	1.3502	1.9436	2.1465	0.44684	1.7718	0.47369	2.37	1.8399	0.82861	1.5889	1.8637	2.1868	1.4852	1.4755	1.4338	0.75778	1.7337	2.518	3.1133	1.2545	2.5372	1.0271	2.7079	1.3296	0.32619	0.57499	1.4582
7.936	8.2003	8.1948	8.304	7.5969	8.049	7.4043	7.7484	8.8333	8.7872	7.8863	8.1204	8.8246	8.0914	7.5032	7.8416	7.5569	7.7855	9.342	7.9492	7.2586	6.9607	7.0784	8.0069	8.1212	8.2773	8.0742	7.6675	7.7141	8.15	6.4643	7.6318	7.5803	8.9017	8.332	7.8323	8.297	7.3837	7.7769	8.434	7.716	7.3426	8.7345	8.4977	8.8498	8.2243	8.6453	8.5332	7.9067	7.2992
-10.062	-10.585	-11.985	-9.0393	-9.9826	-10.209	-10.463	-9.3953	-9.722	-11.716	-10.623	-10.756	-10.265	-10.614	-11.158	-8.947	-10.938	-9.3635	-10.265	-10.176	-9.3133	-10.716	-10.123	-10.42	-11.014	-10.295	-11.341	-11.628	-9.7725	-9.5927	-9.7635	-10.331	-10.999	-10.126	-10.54	-9.3189	-9.4756	-9.713	-10.522	-10.928	-11.026	-9.8791	-10.636	-11.031	-10.917	-10.393	-11.587	-10.927	-10.727	-10.087
-2.3918	-1.7707	-3.5452	-2.7663	-1.9235	-2.0413	-2.9475	-3.1399	-1.421	-0.69169	-2.1215	-3.3709	-3.7516	-2.5797	-2.9816	-3.9998	-3.1103	-1.2932	-2.488	-2.3502	-2.6443	-2.2376	-2.651	-2.1017	-1.4147	-2.9968	-3.2081	-2.7949	-2.5087	-2.5122	-2.0507	-2.1917	-2.7298	-3.2231	-2.6578	-3.5488	-2.2488	-3.9447	-2.7526	-2.9432	-2.9913	-2.535	-1.7564	-2.8493	-2.6706	-2.1786	-2.3536	-3.061	-2.7149	-2.5369
4.441	4.4934	4.2042	3.2377	4.1609	5.2465	4.5617	4.0638	4.8364	3.9145	4.2805	4.8521	5.4465	4.2369	4.2456	4.4809	4.0087	5.7338	4.8566	3.8487	4.3595	5.1818	4.3349	4.782	4.4083	3.9337	4.5086	5.5025	5.9277	4.6163	5.1623	3.67	3.8982	4.2187	3.7202	5.0363	3.3864	4.4354	4.3534	2.9561	4.2898	3.7858	4.5973	4.7116	4.9384	3.8946	3.9417	3.7687	3.2252	5.2821
-14.563	-14.512	-14.629	-14.898	-15.376	-14.313	-15.064	-14.813	-12.922	-14.599	-15.471	-15.307	-15.09	-15.432	-13.854	-13.738	-14.535	-14.19	-14.069	-13.719	-15.187	-14.278	-14.59	-14.516	-14.506	-16.314	-14.333	-15.614	-13.646	-14.858	-14.243	-13.854	-14.539	-13.861	-14.797	-14.402	-14.759	-14.228	-14.578	-14.591	-15.43	-13.946	-13.809	-14.169	-14.829	-15.797	-13.456	-15.645	-14.908	-14.228
-4.3636	-4.3048	-5.0102	-5.0928	-4.7293	-5.3314	-5.6007	-4.4373	-5.105	-6.5037	-5.4114	-4.9809	-4.7506	-5.2796	-5.3767	-4.0023	-5.592	-4.1615	-5.1616	-4.1695	-5.5083	-4.9559	-4.4615	-5.178	-4.8644	-4.373	-6.0718	-4.8712	-4.914	-5.6865	-4.5274	-5.6859	-4.9154	-4.8099	-4.3528	-3.9766	-5.0379	-5.4202	-5.6673	-4.323	-4.0223	-4.9953	-5.5854	-5.8039	-5.0161	-5.5623	-4.5013	-4.4099	-5.5017	-5.059
4.0123	4.875	4.8884	5.3759	4.6081	6.5382	4.1512	5.5109	5.0025	4.8779	5.1079	5.1041	4.8364	4.7918	4.7852	5.4821	5.5579	6.363	4.9596	5.0774	5.8532	5.6295	4.2762	6.7484	6.2577	5.9011	5.1994	5.3106	5.1314	6.2538	4.2508	5.8509	6.07	5.2472	5.2146	5.2074	4.942	3.9937	5.3762	5.8571	5.5468	4.0063	5.3643	4.6446	5.2281	4.7926	3.7497	5.5011	3.9363	4.5715
9.9426	9.8798	9.3611	9.4529	9.5176	10.548	9.2862	8.6649	9.6671	8.9245	8.3312	9.8617	8.2962	10.01	10.279	10.892	8.5814	9.2499	10.007	8.1874	9.5344	10.705	8.912	9.8999	9.0354	10.649	9.8746	10.36	9.1668	10.051	9.4904	10.686	10.547	9.9267	8.9806	9.7308	10.014	10.925	9.4893	9.9236	10.76	9.586	9.3384	9.0839	9.7593	9.3438	9.4555	10.084	10.777	9.7959
5.2668	5.7562	4.9639	6.3347	5.6532	6.2325	5.9227	5.3295	6.3907	5.5053	5.1213	4.7115	6.0312	4.7392	5.7792	5.7171	6.3726	5.139	5.6726	6.8053	5.345	5.9245	4.9762	5.3032	5.3478	5.0229	5.1176	5.8269	4.6001	5.17	4.3701	5.2646	6.3242	4.5905	6.2932	6.4029	6.4705	5.6775	5.9583	5.6823	5.5203	6.6264	5.5674	6.1074	4.9458	6.0344	5.5652	6.8562	6.1797	5.8112
-2.8329	-3.4492	-2.777	-3.9746	-2.9706	-3.9076	-4.4942	-2.5163	-3.9515	-2.3908	-3.9963	-4.2157	-2.6245	-1.7019	-2.9589	-4.1641	-2.6245	-3.2672	-3.6654	-2.461	-2.9769	-3.5718	-3.1112	-3.7601	-4.1927	-3.3897	-3.5764	-3.8502	-2.8114	-2.9214	-2.295	-3.1413	-3.9958	-3.5709	-2.7029	-3.5957	-3.3453	-3.2786	-2.2391	-3.4748	-2.543	-2.9777	-3.0588	-2.9981	-3.8266	-2.7266	-2.0758	-3.6281	-3.0519	-2.8515
-2.9002	-1.2964	-2.8941	-2.5851	-1.8236	-1.4116	-2.3737	-0.53359	-2.2027	-2.239	-2.5676	-1.5055	-1.3516	-1.6826	-1.5453	-1.1926	-2.3368	-1.4808	-2.4693	-1.6961	-1.5179	-0.36279	-2.2863	-2.2487	-1.7974	-1.1879	-2.4174	-2.214	-1.8118	-1.056	-1.6569	-1.4126	-1.4827	-2.0145	-1.7341	-2.2251	-0.69294	-1.8578	-1.3073	-0.76765	-1.1737	-3.1386	-1.5215	-3.0322	-2.2256	-1.1542	-2.5159	-1.3264	-1.7795	-1.9143
-14.669	-15.704	-14.104	-15.003	-14.486	-14.284	-14.434	-14.758	-15.216	-15.032	-15.271	-15.144	-14.911	-15.334	-14.624	-15.171	-14.548	-14.667	-14.276	-15.108	-14.918	-13.951	-15.611	-14.249	-13.856	-14.328	-14.369	-14.218	-14.805	-15.125	-15.081	-14.879	-15.664	-14.777	-14.623	-14.678	-14.352	-13.97	-14.163	-14.36	-13.814	-15.055	-14.318	-15.191	-14.762	-14.028	-15.383	-14.586	-15.003	-13.727
-0.86886	-0.59262	-0.088763	-1.7709	-0.36364	0.4861	0.21091	-0.74809	0.044639	-0.088858	-0.65441	-2.0415	-1.8064	-0.089523	-0.63103	-0.34598	-0.44122	-1.3512	-2.1508	-0.80083	-1.2203	-1.1257	-0.37532	-1.2923	0.22189	-0.072382	-0.29665	-0.51014	-0.89177	-0.80257	-1.0605	-0.11103	-0.56374	-0.90817	-0.11037	-0.83429	-0.9038	-1.7252	-1.2173	-1.3354	-0.75226	-1.3564	-0.55906	-0.15263	-1.794	-0.24496	-0.55868	-1.6257	-0.17894	-0.13356
-7.4327	-8.8427	-7.4476	-7.6203	-7.2446	-8.2994	-6.3095	-7.5535	-6.7569	-7.3307	-7.0099	-7.8284	-7.6329	-7.4627	-7.2009	-7.255	-7.5069	-8.4997	-7.825	-7.4666	-7.7089	-7.4554	-7.4034	-6.943	-8.4504	-5.9853	-7.0867	-8.8016	-7.4942	-7.5028	-7.7445	-6.6997	-7.5934	-7.6278	-8.0251	-7.2349	-8.2584	-7.2428	-7.4893	-7.1236	-8.0801	-7.2906	-8.3532	-7.606	-8.2277	-6.4393	-6.6973	-7.3908	-7.9515	-7.5867
-4.8016	-5.4664	-4.5819	-4.5921	-4.1434	-4.8282	-5.1086	-4.3426	-4.3944	-5.0484	-4.9609	-4.8006	-5.076	-4.6866	-3.9386	-3.4565	-4.3901	-4.9209	-5.1629	-4.7615	-5.2652	-4.7282	-3.3052	-5.0108	-4.0686	-4.2143	-4.9115	-4.931	-4.7795	-4.4464	-5.9139	-3.7391	-3.8829	-4.2771	-5.6204	-4.332	-4.2668	-5.6998	-4.8925	-4.3102	-5.2842	-4.1781	-4.4168	-4.7462	-5.1119	-6.248	-4.2703	-5.1412	-5.249	-4.6424
-2.0258	-1.4875	-2.1956	-1.2084	-1.6624	-1.1948	-1.8604	-1.4259	-1.5414	-1.8246	-2.2117	-2.5279	-2.3478	-1.5371	-2.2176	-1.058	-2.3967	-1.3449	-1.5507	-1.8262	-1.9575	-1.6378	-2.3231	-1.6043	-2.1072	-1.0608	-3.579	-1.8033	-1.9239	-1.4174	-2.1849	-1.8061	-2.209	-2.1721	-1.3889	-2.1442	-2.3058	-2.8052	-1.6209	-1.9437	-2.3683	-3.0454	-1.0882	-1.957	-2.9279	-1.7963	-0.66479	-2.2297	-1.7335	-0.84744
-11.653	-11.066	-11.308	-11.884	-11.55	-11.577	-11.6	-11.751	-11.317	-13.043	-12.056	-11.871	-11.956	-12.312	-10.726	-12.271	-11.468	-11.555	-11.815	-11.939	-11.209	-11.604	-11.621	-11.366	-12.118	-12.009	-11.244	-11.281	-12.486	-10.86	-11.457	-11.659	-12.549	-11.526	-11.126	-11.758	-11.935	-11.321	-12.553	-11.206	-11.357	-12.506	-11.061	-11.452	-11.657	-11.512	-11.457	-11.652	-11.388	-11.798
-3.5872	-4.4173	-2.2771	-3.241	-3.4632	-4.7542	-3.3322	-3.0266	-3.2409	-3.8687	-3.4303	-3.4862	-4.0426	-3.6727	-3.6964	-4.5042	-3.8296	-3.3175	-4.285	-4.035	-3.2896	-3.5197	-3.3893	-4.2133	-4.4011	-3.7261	-4.446	-4.2137	-3.1226	-4.4933	-4.8088	-2.8569	-3.3413	-3.6761	-3.7556	-3.8575	-4.0599	-3.8393	-2.4096	-3.8796	-3.6176	-4.6801	-3.957	-5.0704	-4.6113	-3.9378	-4.2042	-3.5706	-3.3236	-3.7294
-4.5364	-4.3543	-4.387	-4.0454	-3.4441	-3.0239	-3.361	-3.6452	-3.9484	-3.9238	-3.7351	-2.9509	-3.0127	-4.745	-4.2129	-2.8842	-3.7047	-3.2417	-3.8554	-4.1979	-2.8019	-3.0912	-4.1767	-3.4497	-4.5973	-2.741	-3.3733	-4.0319	-3.8615	-3.6146	-3.2626	-3.2903	-3.9152	-4.978	-3.4388	-4.5079	-3.5525	-3.1789	-3.9338	-3.1008	-4.7156	-3.9841	-3.2098	-4.1151	-4.4594	-3.319	-3.3466	-3.7386	-3.7055	-4.6857
-1.3674	-1.2813	-1.3334	-2.2639	-2.1744	-0.20976	-1.4511	-2.2869	-1.61	-1.3418	-2.738	-1.5712	-1.5801	-1.0069	-1.445	-1.1488	-2.1454	-1.277	-1.0549	-1.6274	-1.6467	-2.7228	-2.0388	-1.514	-1.441	-1.5746	-2.1893	-1.1851	-2.2305	-1.0994	-2.3208	-0.63765	-2.1439	-1.4206	-1.436	-1.8368	-2.6033	-2.2681	-2.5278	-1.7926	-0.90204	-1.1228	-2.2388	-2.9969	-2.5689	-1.6178	-2.4604	-2.3377	-2.2231	-1.3985
7.8017	7.6873	8.9919	7.5557	7.7988	9.7206	7.7391	7.9518	7.8022	6.6445	8.0009	7.788	9.1706	8.0359	7.5688	7.2589	7.3947	8.3331	7.4266	7.4937	7.2622	7.8272	7.5403	8.1377	9.2413	9.1526	8.1415	7.4191	8.2758	8.749	8.5056	9.2125	8.2077	8.8834	8.0909	6.9811	7.9463	7.9864	8.8678	8.5881	7.1148	8.9587	7.523	7.5935	9.2351	8.7098	7.6993	8.4737	7.2343	7.3412
-10.254	-10.96	-11.327	-10.836	-10.786	-10.604	-11.167	-10.867	-10.886	-11.327	-10.758	-10.946	-10.421	-11.594	-11.325	-10.398	-11.193	-10.887	-10.616	-11.074	-10.678	-10.84	-10.249	-10.459	-11.455	-11.514	-12.11	-11.159	-11.482	-10.96	-10.569	-10.025	-10.122	-11.029	-10.457	-10.993	-10.084	-12.001	-10.321	-11.859	-9.8904	-10.156	-10.729	-11.741	-11.142	-10.196	-9.5489	-10.379	-10.027	-10.781
6.6474	5.9793	6.9275	6.5266	7.5307	7.238	7.3834	6.8501	5.604	6.9185	6.0939	6.3977	6.3866	7.6279	6.2475	7.0045	6.8601	8.0211	6.0058	6.8611	7.3074	6.9212	5.9458	6.3056	6.6186	7.3445	6.248	7.09	6.1768	6.5934	6.541	5.9076	6.3507	7.2954	7.6287	7.6074	7.1569	6.5419	8.0131	6.5148	7.7992	6.8121	6.7451	6.8111	6.8505	5.9554	7.7903	6.6099	6.3527	6.7617
-1.6827	-0.85951	-2.5284	-0.64686	-2.0894	-2.6756	-0.86793	-0.31691	-0.63745	-1.4327	-1.3283	-1.4627	-1.1227	-2.1042	-1.3745	-0.89641	-2.1733	-1.8374	-1.4265	-0.92636	-1.0724	-1.5687	-1.3073	-0.88599	-1.0068	-0.38583	-1.7802	-1.9469	-1.8252	-1.8208	-1.5676	-1.3899	-1.2894	-2.6833	-1.3353	-2.3095	-2.9138	-0.84823	-1.6765	-2.7516	-1.1814	-1.4711	-1.5126	-0.95957	-0.95475	-0.20562	-1.1011	-1.332	-0.68052	-1.3641
-1.8224	-0.90054	-0.7401	-1.6369	-1.4899	-0.042787	-0.862	-0.10311	-1.6866	-0.55086	-0.53493	-1.1225	-1.7046	-0.54534	0.015836	-1.1849	-0.8787	-0.40492	-1.1743	-0.44482	-0.42619	-0.6022	-0.28267	-1.1051	-0.59756	-1.3494	0.55119	-1.2293	-0.2009	-0.91964	-1.0295	-0.81183	-1.1041	-0.63557	-0.66376	-1.4029	-0.028791	-0.32894	-0.71583	-0.82148	-1.079	-0.10116	-0.067441	-1.7473	-1.2119	0.38317	-0.99306	-0.84786	-0.995	0.31267
-1.7711	-2.1904	-3.1751	-1.3876	-2.3902	-1.4985	-3.2724	-2.7718	-2.4514	-2.4501	-3.4938	-1.8777	-2.775	-2.1222	-2.8631	-3.24	-1.9958	-2.2124	-1.3094	-1.877	-3.264	-2.8512	-2.8826	-2.118	-2.265	-2.438	-1.2032	-2.5662	-2.1555	-3.1868	-2.4366	-3.0999	-2.3749	-1.712	-1.2218	-2.2095	-2.0782	-2.3634	-2.368	-2.5545	-2.7384	-1.1374	-1.4905	-2.1612	-3.0117	-3.1019	-1.8243	-0.85646	-2.1965	-2.9451
-4.3272	-4.8775	-5.9298	-5.1678	-5.7173	-6.0042	-6.2603	-6.7698	-5.4486	-6.9234	-5.1066	-5.7711	-5.0639	-5.4438	-7.0914	-5.754	-5.626	-6.1451	-5.347	-7.4435	-6.1205	-5.656	-5.8506	-4.8268	-4.7109	-5.8194	-6.1199	-5.7671	-5.3666	-4.6193	-6.2526	-5.9887	-4.8763	-6.5618	-5.9573	-5.0487	-4.9262	-5.487	-5.8449	-5.5675	-5.1133	-5.5992	-6.4688	-6.6941	-6.5288	-4.8087	-5.5357	-4.9473	-5.761	-5.5534
-12.696	-14.18	-13.127	-13.567	-12.921	-12.243	-12.727	-12.5	-13.649	-13.371	-12.996	-13.339	-12.865	-12.185	-12.35	-12.045	-13.14	-12.741	-12.76	-13.883	-13.55	-13.583	-12.26	-13.406	-12.399	-13.931	-12.77	-14.509	-13.238	-13.052	-14.134	-13.844	-13.569	-13.149	-13.17	-13.465	-12.751	-12.581	-13.938	-14.399	-12.571	-12.872	-13.199	-12.777	-12.892	-12.822	-13.917	-13.876	-13.175	-12.801
2.1207	1.0163	2.3323	2.7613	1.0491	1.2807	-0.13889	1.7876	2.4316	2.035	1.9099	1.9456	2.232	2.2712	1.4427	1.5706	1.7095	3.1393	1.5989	1.4394	1.0533	1.2498	2.7867	1.2184	1.241	2.4416	1.6783	2.719	1.5118	2.1073	2.499	1.9635	1.4938	1.7869	1.7676	2.0288	1.3972	1.5434	0.90351	2.2508	1.4368	2.8584	1.1474	1.5044	1.477	2.2358	1.305	1.1647	2.3383	1.844
-12.993	-14.87	-14.834	-12.647	-14.442	-13.623	-14.032	-14.55	-14.333	-14.148	-14.498	-14.226	-13.816	-13.61	-14.513	-14.372	-14.196	-13.312	-13.469	-13.931	-14.493	-13.886	-14.254	-15.229	-13.259	-14.019	-14.235	-13.783	-14.347	-13.477	-13.996	-13.694	-14.613	-14.236	-12.659	-13.844	-14.119	-13.756	-14.44	-13.417	-13.546	-13.587	-13.474	-14.83	-15.069	-13.736	-15.135	-14.554	-14.117	-13.718
-13.703	-13.764	-14.17	-14.222	-14.143	-14.024	-14.845	-14.412	-13.678	-13.6	-14.702	-14.794	-14.784	-13.251	-14.394	-14.436	-14.559	-13.973	-14.314	-13.958	-13.295	-14.802	-13.574	-13.964	-12.99	-14.133	-13.856	-14.777	-13	-13.065	-14.971	-13.736	-14.235	-13.776	-13.468	-14.462	-13.23	-14.844	-13.365	-13.849	-14.748	-13.099	-15.285	-13.711	-13.059	-13.324	-13.891	-14.09	-14.138	-13.428
-3.5453	-4.3116	-4.4184	-2.8944	-3.8962	-2.3504	-4.4116	-3.5604	-4.2455	-5.1535	-3.4925	-4.5351	-3.4553	-3.4891	-4.5285	-3.4799	-3.9303	-3.6037	-5.0508	-4.6497	-4.6907	-4.7849	-4.004	-4.1166	-3.9543	-4.1412	-3.3686	-4.3432	-3.0968	-2.9529	-4.3454	-3.9057	-3.4955	-4.086	-2.8073	-3.0625	-2.8117	-3.2545	-4.2659	-3.6098	-3.7726	-3.9222	-3.6588	-3.8281	-3.2136	-3.1813	-3.3077	-4.33	-3.6415	-2.8521
-11.745	-11.383	-12.782	-11.208	-11.63	-12.416	-10.949	-11.254	-11.512	-11.867	-11.962	-12.59	-10.898	-10.682	-11.628	-12.149	-11.976	-11.69	-11.092	-10.889	-11.243	-12.107	-11.173	-11.765	-11.222	-12.035	-11.693	-9.8721	-10.747	-10.594	-12.53	-11.518	-11.708	-11.492	-12.459	-12.582	-10.764	-11.57	-11.474	-11.426	-11.294	-11.154	-11.025	-12.671	-10.961	-11.257	-11.697	-10.434	-13.189	-11.177
-4.4111	-3.1182	-4.0203	-3.1962	-3.0473	-2.1215	-4.3993	-4.9942	-3.5023	-3.1889	-2.7995	-3.8664	-4.8682	-4.2921	-4.3495	-3.9557	-3.0118	-3.1885	-4.751	-3.6598	-4.0823	-3.5054	-3.5817	-4.4762	-3.4444	-3.5816	-4.2406	-3.3779	-4.3928	-2.8522	-3.8477	-3.506	-3.5537	-3.2928	-4.4483	-4.222	-4.0092	-3.5259	-3.5623	-3.5227	-3.966	-4.4539	-2.9241	-3.4137	-4.8403	-3.9483	-4.3395	-3.5253	-2.7122	-3.4042
-12.305	-11.025	-12.413	-11.244	-12.254	-10.635	-13.036	-11.9	-11.845	-11.179	-11.016	-10.994	-12.379	-11.462	-10.914	-12.198	-11.464	-11.048	-12.755	-11.816	-11.95	-11.629	-10.254	-11.371	-12.106	-10.908	-10.836	-11.448	-11.228	-11.187	-12.348	-11.883	-11.233	-11.681	-10.92	-11.207	-10.961	-11.127	-11.693	-11.23	-11.848	-11.621	-10.839	-11.921	-11.876	-11.221	-10.782	-11.379	-10.996	-11.657
-1.0555	-0.55104	-0.97821	-2.1058	-0.74137	-0.43001	-1.7455	-1.3152	-1.3564	-0.60974	-1.3495	-0.82991	-1.3034	-1.2597	-0.80665	-1.7078	-0.9098	-1.9204	-0.79371	-1.469	-1.7366	-1.873	-1.841	-2.1532	-1.6728	-1.871	-0.90119	-1.5358	-2.2814	-2.1516	-2.7836	-1.1454	-1.4535	-1.3947	-0.75547	-1.9047	-1.6291	-2.6423	-0.60769	-2.7736	-2.8674	-1.0939	-1.26	-1.5952	-1.019	-2.1946	-1.0718	-1.8479	-1.4544	-0.39553
-4.3523	-3.1943	-2.3905	-3.331	-2.4472	-3.042	-4.2645	-3.5842	-3.1905	-3.8611	-3.7885	-3.9133	-3.3583	-2.4436	-2.9928	-2.1778	-2.3319	-4.0166	-4.7061	-3.4683	-2.0334	-1.9317	-4.5874	-4.2639	-2.457	-4.0539	-3.7153	-3.2174	-3.1445	-4.2579	-2.9423	-3.4478	-2.9992	-3.7448	-2.3445	-3.0513	-2.9988	-3.5092	-3.4772	-2.7912	-2.1731	-4.8713	-3.0709	-3.2156	-4.2091	-3.3204	-2.8808	-4.3534	-1.7274	-4.1762
1.0391	0.12025	-0.069646	-1.2189	-1.1369	-0.42489	-0.3224	-0.75072	-0.93139	0.27219	0.087695	-0.55754	0.026124	-0.14718	-0.57687	0.37394	-0.74566	-0.79979	0.95323	-0.42355	-0.32551	-0.51764	-0.72219	0.61127	0.48071	0.40058	0.26058	-0.24197	0.10212	-0.78339	0.68039	-0.60457	-0.17255	0.47728	-0.52226	0.33807	0.28962	-0.4309	-0.4663	-0.85155	-0.087049	-0.12304	0.82128	-0.15023	0.93847	0.21658	-1.0102	-1.0077	0.76353	-0.66907
-14.55	-15.394	-14.291	-15.093	-15.471	-15.782	-14.584	-13.181	-16.448	-15.28	-13.84	-14.41	-13.645	-15.385	-14.774	-15.249	-14.34	-13.77	-14.975	-14.429	-14.921	-14.528	-14.865	-14.67	-13.703	-14.208	-13.733	-14.389	-15.379	-13.867	-16.044	-16.088	-15.219	-14.393	-14.142	-14.194	-14.143	-14.655	-15.98	-13.875	-15.429	-15.038	-14.591	-14.649	-14.965	-15.021	-14.851	-15.211	-14.748	-14.505
0.85499	0.81902	0.89781	0.63421	0.70154	-0.33255	-0.21585	-0.18401	0.19485	-0.35516	0.42382	0.9101	0.045341	-0.26694	0.35168	0.57732	-0.027991	-0.93176	0.11739	-0.72875	0.093731	0.36642	0.67909	0.67019	1.0601	-0.8202	1.3558	1.4457	0.52514	0.35239	0.49095	0.031129	0.39567	0.023081	1.2437	0.39307	0.47246	0.97711	-0.49286	0.14453	0.16274	-0.65095	1.0757	0.98708	0.26654	-0.18086	0.47174	1.1744	0.88714	0.14544
-22.045	-21.48	-21.366	-20.954	-19.961	-20.575	-19.852	-20.307	-20.966	-19.975	-21.212	-20.738	-20.874	-20.604	-20.466	-20.481	-21.081	-20.955	-20.461	-19.747	-19.953	-20.557	-21.88	-20.381	-21.576	-20.917	-21.27	-21.238	-21.536	-21.036	-21.185	-20.679	-21.105	-21.025	-21.081	-21.297	-20.228	-19.742	-20.828	-21.203	-20.961	-20.291	-20.643	-21.858	-20.353	-19.804	-20.565	-20.811	-20.078	-21.912
-12.651	-13.056	-15.122	-14.73	-14.729	-13.334	-13.483	-14.032	-14.551	-15.193	-13.698	-14.521	-13.257	-12.739	-13.745	-14.471	-14.046	-12.967	-14.271	-14.654	-14.673	-14.766	-14.249	-13.807	-13.524	-14.328	-12.979	-14.066	-14.222	-13.651	-13.465	-14.779	-13.376	-13.028	-13.732	-14.438	-13.633	-13.157	-14.685	-14.904	-14.306	-14.612	-13.966	-14.585	-15.089	-14.004	-13.518	-15.196	-14.392	-14.072
-9.9261	-10.522	-11.638	-10.772	-11.298	-10.768	-11.021	-10.67	-10.225	-10.38	-11.469	-10.337	-10.669	-10.55	-9.9552	-11.425	-10.521	-9.6473	-11.694	-11.405	-10.075	-10.65	-9.937	-11.382	-11.28	-9.8131	-10.634	-10.829	-10.893	-11.036	-11.009	-10.451	-10.654	-11.391	-10.791	-10.873	-10.911	-9.9051	-10.848	-10.518	-11.338	-10.303	-9.8688	-10.761	-10.899	-10.026	-10.238	-10.945	-11.338	-10.675
-4.276	-3.9348	-4.7963	-4.3908	-5.2147	-4.368	-3.4491	-4.1902	-3.8584	-4.5916	-4.1895	-3.3087	-4.8721	-3.5564	-3.6033	-2.9545	-4.783	-3.7181	-4.1892	-4.3979	-3.9564	-3.2531	-3.8876	-4.5027	-4.307	-4.3949	-2.3032	-4.6559	-3.862	-4.5327	-3.5509	-4.2325	-5.4803	-3.8035	-3.884	-3.7173	-3.5173	-4.8526	-3.659	-3.4063	-3.2384	-4.6646	-3.5834	-4.3017	-3.6645	-3.9206	-4.5864	-3.2456	-3.8772	-3.4465
-1.3015	-3.1116	-2.321	-2.8344	-2.8383	-1.4617	-2.2657	-3.1247	-1.8555	-2.3114	-2.3679	-2.5004	-2.3855	-3.3867	-2.5001	-1.511	-2.0869	-1.6428	-2.2389	-2.4297	-3.2866	-2.7124	-3.0989	-2.6653	-2.288	-3.1346	-2.8053	-2.2638	-2.3933	-3.9821	-2.5357	-1.3526	-2.1523	-2.4171	-1.6631	-2.6124	-2.7848	-2.7247	-1.8828	-1.4806	-3.2285	-2.9039	-3.5891	-3.5871	-2.0675	-2.6331	-3.2136	-2.0673	-2.9152	-1.9747
-11.344	-12.054	-12.402	-10.693	-13.362	-11.997	-10.921	-11.881	-11.995	-10.761	-12.629	-11.571	-10.888	-10.802	-11.76	-12.364	-11.718	-9.8808	-11.182	-11.842	-12.255	-11.172	-11.651	-11.849	-10.749	-11.52	-11.487	-10.048	-11.121	-11.89	-12.732	-11.308	-11.939	-11.817	-11.491	-12.332	-11.174	-11.526	-11.094	-11.705	-11.715	-12.175	-10.975	-12.189	-11.509	-11.975	-11.366	-12.355	-11.792	-12.417
-8.7831	-8.835	-8.9338	-9.2538	-8.0249	-9.041	-7.9631	-9.19	-9.0297	-9.8533	-8.8506	-9.6591	-8.9511	-9.6357	-9.283	-9.1784	-9.2199	-9.0264	-9.2054	-9.2788	-9.7997	-8.6099	-8.0344	-9.6747	-9.0509	-9.7876	-10.235	-8.9631	-9.519	-8.7849	-8.7373	-9.1113	-9.3781	-9.2948	-9.6903	-9.4784	-8.8284	-9.2791	-8.4999	-8.5451	-9.1192	-8.6522	-8.5993	-8.8234	-8.1718	-9.4023	-9.0392	-9.8735	-10.341	-9.7305
8.4205	8.0492	7.7498	7.4392	7.9268	8.1908	7.9494	8.0102	7.5461	8.5788	8.5147	7.7518	8.4339	7.9484	8.0994	7.9	7.8983	8.8542	8.027	6.7506	7.7393	7.9933	9.2368	9.0972	7.9461	8.9733	7.8128	7.9554	8.2983	7.11	7.2817	8.325	7.6114	8.2824	8.3333	8.4457	7.428	8.4657	8.8094	9.1501	8.2842	8.736	8.1741	6.4863	7.8827	8.208	8.2475	8.8143	8.4144	7.5251
-3.4791	-4.0186	-4.211	-3.6076	-3.6644	-4.1478	-3.0096	-4.4945	-3.4573	-4.6429	-3.6155	-3.7682	-4.4844	-4.1432	-2.408	-4.9872	-3.9372	-4.4934	-3.6581	-3.3926	-2.6699	-4.0104	-3.5242	-4.3726	-3.2284	-5.2753	-4.7071	-4.1473	-3.0205	-4.0574	-3.2702	-4.5199	-4.5085	-4.0178	-3.7081	-3.4089	-4.3669	-2.7777	-3.495	-4.2795	-4.1514	-3.4632	-4.2165	-5.0259	-3.4409	-4.1298	-4.1517	-3.4625	-4.9562	-3.9268
-10.827	-12.615	-11.623	-10.947	-11.474	-11.119	-11.104	-11.803	-11.385	-10.83	-11.711	-11.54	-10.962	-11.504	-10.406	-11.179	-12.654	-11.482	-12.379	-11.234	-12.272	-11.091	-11.248	-13.181	-11.683	-12.565	-11.353	-12.433	-11.38	-11.816	-12.268	-11.334	-11.497	-11.82	-12.541	-10.873	-12.569	-11.928	-12.673	-11.497	-12.791	-12.505	-11.065	-11.165	-12.159	-11.721	-11.006	-11.805	-11.378	-13.38
-3.5974	-3.5455	-2.6561	-4.0002	-2.2632	-2.1416	-3.3185	-3.3831	-2.6946	-3.5447	-3.8521	-2.9932	-2.3812	-4.0702	-2.456	-1.7178	-3.6953	-3.5236	-2.5943	-3.3866	-4.2549	-2.6378	-3.1143	-2.5917	-2.3947	-2.4543	-3.3374	-2.4375	-2.0509	-2.7553	-3.7438	-3.9806	-2.5449	-4.0707	-3.302	-2.269	-3.8916	-3.147	-3.9508	-4.2683	-3.967	-2.3319	-3.5221	-3.3019	-3.3225	-3.3794	-1.8692	-2.9566	-2.5674	-2.7177
1.3712	1.7708	1.43	1.2134	0.82262	0.51633	0.4368	2.0712	1.72	2.1773	2.7032	2.0603	0.30389	2.8495	1.2158	0.37637	1.1921	0.50664	1.327	2.1752	1.477	2.7131	2.1133	0.30196	2.0299	1.196	2.2684	0.98736	2.7062	1.0569	1.456	1.5459	1.7886	1.5948	1.2587	1.5983	1.4935	1.6079	1.0247	1.3705	1.8953	2.1998	0.79871	1.6197	1.8126	1.5023	1.4442	1.6239	0.66095	1.2571
-12.256	-13.511	-12.826	-12.695	-12.134	-12.642	-12.092	-13.965	-12.696	-13.285	-14.733	-12.346	-12.574	-11.745	-12.159	-12.676	-12.477	-11.984	-12.803	-13.531	-13.512	-12.092	-11.794	-13.417	-11.867	-12.106	-13.473	-11.95	-14.341	-12.758	-13.006	-13.476	-12.156	-13.55	-12.573	-12.221	-11.896	-13	-12.311	-12.265	-12.502	-12.278	-12.083	-13.74	-12.502	-12.928	-13.28	-12.626	-12.847	-11.936
-13.627	-12.824	-13.674	-13.756	-12.876	-12.297	-12.881	-13.879	-12.235	-12.989	-11.938	-12.149	-13.189	-13.65	-13.572	-11.848	-13.02	-13.548	-12.721	-13.983	-13.173	-13.309	-12.347	-12.776	-12.526	-13.061	-12.071	-11.588	-13.457	-12.99	-12.126	-13.389	-13.531	-12.885	-13.4	-12.18	-12.599	-13.253	-13.293	-13.635	-12.931	-12.432	-13.177	-13.595	-13.346	-12.915	-12.789	-12.758	-14.394	-13.163
-12.767	-11.788	-13.372	-12.242	-12.18	-12.275	-11.975	-14.294	-13.457	-13.817	-12.723	-12.644	-13.628	-13.383	-12.73	-13.066	-12.715	-11.274	-12.448	-12.42	-13.617	-13.665	-13.059	-13.684	-11.026	-11.84	-12.195	-13.531	-12.039	-13.958	-13.078	-11.559	-12.538	-12.758	-13.838	-12.363	-11.791	-12.3	-12.583	-13.029	-13.084	-12.84	-13.006	-12.366	-12.701	-12.328	-12.876	-12.915	-13.466	-13.864
-4.6877	-3.1074	-3.2142	-2.7946	-3.2117	-4.4449	-3.3793	-3.2907	-3.4399	-3.0854	-3.2961	-3.6776	-4.3909	-5.3426	-5.1751	-3.3108	-4.0539	-5.4151	-2.8044	-4.1847	-4.7194	-3.4569	-3.1764	-3.26	-3.4487	-3.4567	-3.4692	-4.7922	-3.5245	-4.6268	-4.7796	-3.6586	-4.6284	-3.2877	-4.0635	-3.8621	-4.0415	-2.025	-4.247	-3.4962	-3.0627	-4.2957	-3.894	-3.664	-3.2197	-2.7302	-4.0209	-3.0538	-4.7376	-3.7562
-22.646	-21.955	-22.311	-21.855	-21.541	-21.988	-22.354	-21.895	-22.972	-22.283	-22.481	-22.326	-21.965	-21.628	-22.321	-22.088	-22.408	-22.2	-21.506	-21.539	-22.194	-22.25	-21.9	-22.698	-22.533	-21.386	-21.173	-22.02	-21.348	-21.676	-22.285	-22.004	-20.805	-21.144	-22.984	-21.389	-23.247	-21.674	-21.164	-23.027	-21.514	-22.979	-22.97	-21.894	-22.472	-22.715	-22.668	-21.666	-22.841	-22.274
4.5735	4.85	4.6404	5.2396	5.5771	6.483	4.4968	4.8346	5.6559	5.0887	6.499	5.8967	4.5842	6.7444	5.1536	5.0228	3.8475	3.9825	5.6012	4.8675	4.6623	5.6511	5.5507	3.8922	4.9415	5.2783	5.1352	5.6196	4.5839	5.1737	5.6595	5.0377	5.8966	6.0822	4.4965	5.1718	5.0448	6.1813	3.8823	5.8596	4.8342	6.1402	4.3505	5.4862	4.5872	5.3383	4.6581	5.7057	5.2103	3.6656
-2.5804	-2.5417	-2.2628	-3.1334	-3.259	-3.4433	-3.1012	-2.8421	-2.1022	-1.6539	-1.3355	-2.7409	-2.3481	-4.3872	-2.6807	-2.6143	-2.1951	-1.8873	-3.8068	-1.3647	-3.2917	-2.0814	-2.4204	-2.3969	-2.4139	-2.8283	-1.9665	-2.3568	-2.3027	-3.1193	-3.8777	-2.0448	-3.4355	-2.9915	-1.1227	-4.1666	-3.8612	-2.5468	-2.4284	-3.1992	-2.2296	-2.8093	-2.6472	-2.2836	-2.2612	-1.9391	-2.3647	-2.4363	-2.0614	-3.296
2.4748	3.2537	4.6927	3.3866	1.7483	2.5985	2.1684	4.3841	3.1881	2.6442	2.1865	3.2896	2.1015	2.886	1.9614	2.7755	2.7328	3.8549	3.9519	3.2853	1.6531	3.0797	3.3063	2.4653	3.5245	2.7123	3.0164	3.0299	3.2298	3.2452	3.4203	3.1843	3.5826	3.0025	2.5284	2.8151	2.5911	2.3389	2.9687	2.9391	2.4264	2.493	3.565	3.8094	3.2232	1.695	2.9167	3.1758	2.2394	2.6669
-21.035	-22.13	-22.064	-21.741	-22.243	-22.671	-22.36	-21.289	-22.62	-23.265	-21.467	-22.775	-21.829	-21.554	-23.338	-22.327	-22.037	-21.468	-22.815	-21.627	-21.705	-22.193	-21.83	-22.074	-22.437	-21.451	-21.326	-22.269	-22.042	-21.021	-22.831	-22.087	-21.512	-21.302	-21.736	-22.049	-22.006	-22.736	-22.228	-21.541	-22.336	-23.015	-22.242	-21.195	-21.846	-21.328	-22.356	-20.928	-22.156	-22.233
-14.946	-14.689	-15.034	-13.844	-15.732	-16.08	-14.775	-14.499	-14.296	-15.432	-14.123	-15.08	-14.277	-14.042	-14.375	-14.913	-14.693	-13.13	-14.233	-14.315	-15.209	-14.45	-14.42	-14.094	-15.182	-14.861	-14.694	-14.686	-14.83	-14.049	-15.071	-14.631	-13.984	-15.241	-15.715	-12.937	-13.914	-14.422	-15.037	-15.907	-15.886	-14.319	-14.498	-15.441	-14.396	-14.708	-15.092	-14.482	-14.97	-14.723
-12.422	-10.477	-11.01	-10.96	-10.824	-10.005	-10.447	-11.959	-10.351	-11.895	-11.645	-9.8153	-11.089	-9.7926	-12.344	-9.949	-10.317	-9.9834	-10.427	-9.6511	-10.016	-10.751	-9.2781	-10.712	-11.895	-10.351	-10.912	-11.409	-11.527	-11.277	-10.612	-11.491	-10.639	-11.419	-10.775	-10.805	-9.8818	-11.252	-10.65	-11.484	-11.356	-9.4735	-10.5	-11.159	-10.745	-11.546	-11.366	-11.013	-9.964	-9.8431
-2.2536	-2.4195	-2.8255	-1.9885	-1.9937	-3.6099	-1.7878	-2.4883	-2.3074	-4.2375	-3.2335	-2.7413	-1.9669	-2.0649	-2.1502	-2.7853	-2.1062	-1.7033	-2.1203	-2.53	-2.6478	-2.6718	-2.3889	-3.0808	-2.6191	-1.6168	-2.4432	-2.5735	-2.3666	-3.8047	-3.2946	-2.8297	-3.1361	-3.0572	-2.7775	-2.1635	-2.1272	-2.2997	-2.4864	-2.5564	-2.9136	-2.4324	-3.5623	-1.6752	-1.1595	-2.5655	-2.0725	-2.549	-2.7169	-3.4001
-9.9716	-8.7061	-10.557	-9.3162	-8.2474	-10.742	-8.7183	-9.2242	-8.9076	-9.6538	-9.1725	-9.2228	-8.6891	-9.4451	-8.8277	-9.4354	-9.6384	-9.59	-8.8165	-7.5819	-9.1076	-7.9724	-10.144	-9.5757	-9.6212	-9.0606	-10.032	-8.085	-8.907	-9.7248	-7.6066	-9.9486	-9.3662	-10.472	-9.8078	-9.7144	-8.7559	-9.0545	-8.4633	-8.1382	-10.477	-9.2524	-8.3006	-7.8656	-8.8191	-9.3078	-9.2992	-9.531	-8.8614	-9.2775
-15.449	-15.222	-14.231	-14.445	-15.427	-14.638	-15.372	-14.464	-15.844	-15.237	-14.645	-14.531	-15.198	-13.863	-15.438	-14.299	-14.324	-14.752	-14.71	-14.362	-14.872	-14.542	-13.492	-14.656	-14.346	-14.173	-14.437	-14.211	-14.794	-15.302	-14.981	-15.532	-15.221	-15.373	-16.295	-14.357	-14.516	-14.955	-14.834	-14.327	-14.801	-13.88	-14.968	-14.227	-15.404	-14.823	-14.568	-14.373	-14.505	-14.6
-4.7529	-5.5618	-5.8088	-5.8439	-4.7475	-6.338	-5.773	-4.209	-4.1237	-5.9964	-5.7063	-5.0846	-4.9289	-5.7123	-7.3097	-6.0827	-4.3049	-5.8622	-5.3186	-6.4735	-5.2177	-5.5024	-4.7782	-4.254	-5.1955	-5.3177	-5.6044	-4.8242	-5.2049	-5.5661	-5.0043	-5.868	-4.8744	-5.1817	-5.2074	-6.3852	-6.073	-5.283	-5.269	-4.1241	-6.0967	-5.2348	-5.5463	-6.2705	-5.4287	-6.5223	-6.7653	-4.9669	-6.516	-5.1133
-11.646	-11.942	-11.834	-12.564	-11.528	-11.998	-11.791	-11.824	-11.2	-12.5	-11.654	-11.644	-12.968	-11.452	-11.197	-11.501	-11.231	-9.7282	-13.119	-10.834	-11.43	-12.046	-11.204	-11.152	-10.924	-11.552	-12.077	-12.023	-11.433	-9.7646	-11.822	-11.398	-10.657	-12.545	-12.085	-11.795	-11.191	-12.792	-10.904	-12.3	-11.182	-11.927	-11.174	-11.687	-12.314	-12.12	-11.983	-11.517	-12.807	-12.333
-14.775	-13.941	-13.537	-13.583	-12.309	-13.016	-13.397	-13.198	-13.027	-12.864	-12.998	-12.993	-12.354	-12.915	-13.114	-14.076	-12.39	-13.903	-12.154	-11.938	-12.962	-14.805	-13.966	-13.382	-13.212	-12.207	-13.318	-12.459	-13.047	-12.507	-13.348	-12.621	-13.26	-13.234	-13.11	-14.054	-12.051	-13.442	-12.579	-12.692	-13.133	-12.976	-13.388	-12.899	-12.264	-13.756	-12.247	-13.395	-13.69	-12.641
3.0672	2.6154	3.5927	3.1107	2.4798	2.7027	2.4433	3.2546	1.2887	3.0186	1.8413	1.6803	1.3524	1.893	2.592	2.806	3.2107	3.4905	3.3805	2.2723	1.8876	3.2086	3.441	2.5258	2.0756	3.7629	3.5498	3.1642	3.0318	2.7429	2.4926	3.0194	2.8944	1.6696	3.5191	2.8253	3.1475	3.2096	2.5289	2.7577	1.2718	2.4721	2.3454	1.8779	3.0957	2.424	2.9843	2.717	2.4209	2.4109
-22.14	-23.012	-21.977	-22.738	-21.687	-21.807	-23.586	-23.011	-23.12	-22.933	-23.612	-22.106	-20.705	-21.999	-21.571	-21.835	-21.818	-22.961	-21.492	-21.489	-21.824	-21.389	-22.076	-22.466	-22.381	-21.477	-22.6	-22.952	-22.299	-22.139	-22.092	-23.423	-22.615	-22.224	-22.064	-23.439	-21.531	-22.56	-21.056	-22.437	-22.306	-22.449	-20.496	-22.844	-23.547	-22.619	-22.426	-21.863	-21.856	-22.52
-13.181	-13.238	-13.511	-12.289	-12.793	-13.213	-13.64	-13.831	-13.698	-13.228	-13.14	-13.035	-12.353	-12.408	-13.142	-13.969	-12.465	-13.566	-12.453	-12.014	-13.205	-13.192	-14.141	-13.462	-12.961	-12.813	-13.096	-13.051	-13.155	-14.193	-13.274	-13.664	-12.06	-13.021	-13.53	-13.197	-12.634	-13.395	-13.933	-12.584	-13.443	-11.909	-12.331	-13.947	-12.167	-13.481	-12.976	-12.919	-13.436	-13.465
4.4072	3.8575	4.5387	3.4887	4.2274	3.5403	4.5276	3.4337	3.432	4.8158	4.9431	4.1141	3.6467	3.6269	3.5913	3.8606	4.7299	4.2059	4.5108	3.8331	5.2573	4.1627	4.5692	4.1494	4.8557	4.3577	4.3695	4.3691	4.7619	4.5992	4.853	4.6744	4.6259	4.9036	4.6645	3.2668	5.2031	3.7051	4.9398	5.4308	4.8075	3.5988	3.662	3.7889	4.7646	5.7133	4.9382	3.6768	3.6237	5.2664
0.89413	0.21471	-0.17083	0.52175	-0.38234	0.31179	-0.042624	0.90198	0.0021518	1.181	0.51483	0.29597	0.54308	1.5486	0.54506	0.70907	-0.53636	0.14865	0.37645	-0.92266	2.0378	0.08674	1.1737	0.92879	0.98789	0.25188	0.60816	-0.13054	1.0903	1.0413	0.19157	0.82872	-0.044291	0.95386	0.30743	-0.30549	0.00010055	0.60557	-0.90452	0.55438	0.97479	-0.2603	-0.6042	1.0273	-0.22538	1.5155	0.055217	0.74612	1.1227	0.067036
-11.247	-11.518	-12.29	-12.617	-11.349	-11.872	-12.226	-11.51	-11.27	-12.102	-12.485	-11.358	-11.922	-11.167	-11.529	-10.682	-12.318	-11.034	-11.549	-10.797	-11.653	-12.394	-12.257	-12.067	-11.27	-12.295	-13.21	-11.54	-11.594	-11.668	-11.359	-11.392	-10.179	-12.484	-10.598	-12.31	-11.591	-11.385	-11.615	-11.386	-12.228	-12.241	-12.308	-10.859	-11.828	-10.337	-11.692	-11.829	-10.941	-11.625
-5.8285	-4.1582	-5.2212	-5.6004	-5.8051	-5.2448	-5.5391	-4.7944	-4.8092	-5.1614	-5.3769	-6.0108	-4.859	-4.8616	-6.3603	-4.9538	-5.7724	-5.5068	-4.0429	-4.251	-5.4414	-5.8129	-6.0063	-5.8414	-5.1458	-6.595	-4.461	-5.3471	-4.5682	-5.8086	-4.4662	-5.1348	-6.2451	-5.8348	-5.7581	-6.4988	-6.1598	-5.7073	-5.4613	-6.4512	-4.9976	-4.7805	-5.3416	-5.9644	-5.5758	-5.6591	-4.8262	-5.0661	-5.9074	-5.929
0.41432	-0.0597	-0.95112	0.33916	-0.68486	0.72902	0.36278	0.97222	1.1677	0.66555	1.1925	0.26825	1.8086	1.1755	1.1251	1.6139	0.76196	0.6724	0.6578	0.81634	0.48908	1.8074	0.22621	-1.1452	0.45611	-0.28167	-0.269	0.052714	-0.13142	2.7343	-0.54269	0.51624	-0.25313	0.33562	-0.71438	0.69233	0.68748	0.69582	1.4549	0.074082	0.98284	1.0088	0.80839	0.083668	0.63036	0.11353	0.47824	-0.2696	0.71962	0.039322
-3.6535	-2.5964	-1.6413	-1.8524	-1.7412	-3.1612	-2.6821	-3.2936	-3.2192	-0.8764	-2.6634	-2.6088	-2.5187	-2.1869	-2.5977	-2.1714	-1.6049	-1.5573	-2.363	-2.8782	-2.2681	-1.6439	-1.9457	-3.4738	-1.4496	-3.1363	-3.1959	-1.3109	-1.617	-1.9156	-2.3152	-2.0026	-3.2921	-2.6067	-2.9691	-1.8077	-1.4561	-2.5162	-3.0595	-3.2825	-2.8175	-2.4628	-1.8359	-1.4754	-3.683	-1.6545	-2.1949	-1.9162	-1.5247	-1.5088
-21.843	-20.839	-21.598	-21.879	-21.654	-20.65	-21.036	-20.961	-20.431	-20.971	-20.813	-20.66	-19.905	-20.267	-20.268	-20.157	-21.081	-20.682	-21.232	-21.077	-21.466	-21.567	-20.81	-20.658	-21.049	-21.31	-20.837	-19.922	-21.909	-21.21	-20.788	-20.782	-20.54	-19.495	-20.815	-20.429	-20.855	-20.149	-20.473	-21.729	-21.579	-20.812	-21.593	-20.756	-20.332	-22.27	-21.774	-20.187	-19.761	-21.123
9.5791	9.3994	8.931	9.5843	9.1813	9.276	10.229	9.5303	8.6749	10.715	9.9842	9.6807	9.829	9.7973	9.8822	9.7607	10.801	9.7054	8.3444	10.073	9.4729	10.322	9.7163	10.252	9.8204	8.5367	9.1262	9.48	8.7867	10.856	9.8183	9.2975	9.5801	10.884	9.5052	9.881	9.2875	9.2168	9.9321	10.007	9.3384	9.7533	10.924	8.911	9.1884	9.6272	8.8158	9.4071	9.7623	9.0105
-21.652	-20.181	-21.161	-20.925	-21.002	-20.54	-20.925	-21.075	-19.655	-19.191	-21.909	-20.672	-21.269	-21.372	-21.111	-21.149	-20.585	-20.008	-20.84	-20.681	-19.999	-20.454	-20.853	-19.996	-20.461	-21.839	-20.37	-21.292	-21.316	-21.858	-21.046	-20.449	-20.322	-20.493	-20.755	-21.046	-21.348	-21.609	-20.817	-20.404	-22.254	-21.376	-20.688	-21.822	-19.805	-20.854	-20.721	-20.496	-20.135	-21.562
-13.881	-13.056	-12.918	-12.486	-13.429	-12.27	-11.475	-13.573	-11.964	-12.983	-12.143	-12.576	-12.717	-12.923	-12.616	-13.354	-13.398	-13.905	-12.591	-12.695	-12.746	-13.438	-13.206	-13.169	-12.46	-12.448	-13.129	-12.354	-14.016	-13.314	-12.845	-12.29	-13.587	-12.553	-12.615	-12.377	-12.102	-13.242	-12.787	-12.028	-12.522	-12.162	-12.844	-12.868	-12.839	-12.586	-12.706	-13.059	-13.878	-12.576
-5.6329	-5.8735	-6.3602	-4.968	-6.3782	-6.529	-5.4105	-5.3639	-4.8148	-5.7728	-6.2242	-6.0223	-5.5438	-5.5234	-5.5013	-5.2432	-5.774	-5.908	-5.2396	-5.9449	-5.4093	-5.4596	-6.5893	-6.4564	-4.9085	-5.315	-4.8807	-6.3086	-5.3927	-5.5636	-6.31	-5.7482	-7.1617	-5.7862	-5.299	-4.6849	-6.0069	-6.5124	-5.7699	-7.3129	-5.2251	-4.7724	-5.6535	-5.746	-5.4431	-5.7066	-5.2867	-5.4082	-4.7558	-5.9833
-2.8294	-3.2101	-2.5696	-3.8237	-3.4794	-3.0885	-3.4016	-3.2523	-3.3962	-3.2694	-3.2172	-2.7665	-3.7226	-4.1437	-3.9688	-3.8175	-3.3266	-3.5119	-3.4744	-1.6477	-4.208	-2.2478	-3.7938	-3.8024	-4.5186	-2.9338	-3.6563	-3.1955	-4.0565	-4.0706	-2.5484	-3.2206	-3.0737	-2.8798	-3.0848	-2.4806	-3.3599	-3.6771	-3.9316	-3.5605	-2.6628	-2.705	-3.7233	-3.1235	-3.0618	-2.869	-3.5855	-2.8365	-3.1621	-4.2837
2.1596	3.0006	2.0607	2.9282	3.1816	2.5929	1.5881	1.8325	1.7817	1.7407	2.9626	2.7302	2.3912	2.4947	2.328	1.6093	2.708	2.1343	2.7737	1.8065	2.8583	3.922	3.0392	3.3535	3.1883	2.488	2.8523	3.6579	2.1398	2.8034	2.3134	1.7017	2.3381	2.4864	3.4131	2.8322	2.3908	2.1975	3.1274	2.8069	1.9548	2.1873	2.0247	2.6932	3.7302	2.4641	3.3574	3.2011	2.6714	2.8536
-4.5381	-3.689	-3.1922	-4.7432	-3.4849	-4.1454	-3.3239	-4.228	-5.1019	-4.5708	-4.6484	-3.846	-4.2297	-3.897	-4.295	-3.6641	-4.1438	-4.03	-4.5444	-5.3496	-3.5247	-4.3712	-4.4738	-4.612	-4.7708	-3.4497	-4.3945	-3.833	-4.3114	-4.7099	-3.6124	-3.2471	-4.2597	-3.9506	-5.0169	-4.6893	-3.3978	-5.1323	-4.2805	-4.5439	-4.4801	-4.4298	-4.0708	-4.1847	-3.7635	-4.3709	-4.5658	-4.7359	-4.6905	-3.0444
-8.2651	-8.2838	-10.845	-9.0909	-8.0758	-9.1877	-9.1912	-10.086	-9.2143	-10.099	-8.9126	-9.1093	-8.4842	-10.421	-8.7833	-10.78	-9.7462	-9.5877	-9.3348	-9.294	-9.3269	-8.8926	-10.068	-8.8453	-9.8858	-9.5826	-8.9828	-9.483	-7.9279	-9.216	-9.6239	-10.198	-10.874	-10.092	-9.6795	-10.478	-8.1987	-10.384	-9.5223	-9.3667	-9.5404	-9.3405	-10.513	-8.9863	-9.0591	-9.9878	-9.056	-9.3207	-10.839	-8.1236
-1.8358	-1.6722	-0.6209	-1.0868	0.10498	0.4828	-0.90137	-0.91216	-0.27541	-0.24602	-0.33257	-0.81107	-1.0394	-0.62764	-0.59606	-0.92667	-1.298	0.011042	-0.7175	-0.44387	-1.9521	-0.94726	0.59141	-0.43033	-1.7407	-0.54265	-1.7227	-0.84005	-0.11694	-0.77188	-1.0261	-0.83291	-0.37808	-2.0206	-0.8628	-0.57782	-0.94979	-1.019	-0.13599	0.3417	-1.283	0.41818	-0.50346	-1.6101	-0.85858	-1.3471	-0.54439	-1.0369	-0.31189	-0.17777
-1.5612	-1.1788	-0.39787	-2.3064	-1.8705	-1.664	-1.9476	-1.3507	-0.19633	-0.14237	-0.72147	-0.6245	-1.2119	-0.65808	-1.6688	-1.8234	-1.5905	-1.1167	-1.9397	-1.8835	-1.5367	-1.9165	-1.4061	-1.2387	-1.3219	-1.4662	-1.1355	-1.6245	-2.7615	-2.1614	-1.5856	-0.52824	-0.19375	-2.2537	-1.1928	-1.1054	-2.1818	-0.23084	-2.0355	-1.5538	-1.2142	-0.8656	-2.0878	-2.2525	-0.99577	-1.7018	-0.76557	-0.97538	-1.0221	-1.8582
3.8357	4.1162	2.7565	2.0777	3.5995	1.7411	4.0979	2.6347	3.3405	3.5708	2.5609	2.6301	2.6264	2.5728	4.2894	3.3657	2.0835	3.2862	2.1488	2.6193	2.5631	2.2482	2.7247	3.6701	3.3154	2.0699	3.2135	2.5981	3.6523	3.7125	3.0128	3.3034	2.5323	3.0683	1.9932	3.3461	2.9645	2.5659	3.371	2.6503	2.6517	2.7718	3.1382	4.1725	2.119	1.3596	2.8663	2.9116	3.2401	2.3186
-8.4667	-10.123	-9.9076	-9.1544	-9.4241	-10.377	-9.3349	-9.0254	-8.6854	-9.7056	-9.7409	-7.9172	-8.9152	-9.0422	-11.102	-9.2683	-8.4101	-9.4734	-8.5944	-9.0508	-9.1511	-7.7062	-8.9841	-8.9057	-9.545	-9.7733	-9.193	-9.7049	-8.9523	-8.918	-7.7524	-9.0855	-8.4565	-7.8218	-8.5206	-9.228	-8.883	-8.9627	-7.9432	-9.4673	-9.0764	-9.8273	-8.6239	-8.7136	-8.0986	-9.2032	-8.8948	-8.3058	-9.5975	-9.8845
-14.634	-14.682	-15.048	-14.829	-14.809	-14.421	-14.503	-15.715	-15.644	-15.502	-14.966	-15.729	-14.359	-13.457	-14.549	-14.68	-15.007	-13.766	-14.604	-15.301	-14.452	-15.067	-13.995	-13.671	-15.312	-13.45	-14.283	-15.294	-14.612	-14.982	-15.26	-14.985	-14.907	-15.169	-14.491	-14.195	-14.422	-14.705	-13.862	-14.976	-15.173	-14.883	-15.274	-15.973	-14.118	-14.715	-13.755	-14.459	-15.179	-14.403
-14.443	-14.351	-14.946	-15.492	-14.353	-14.695	-16.126	-12.963	-15.291	-14.336	-14.241	-14.698	-15.051	-13.585	-13.617	-14.115	-14.78	-14.585	-13.275	-14.664	-14.978	-14.068	-13.743	-14.537	-15.133	-14.278	-14.228	-15.159	-14.882	-13.717	-15.323	-14.416	-15.846	-14.163	-15.084	-13.548	-13.608	-13.891	-14.35	-15.548	-15.44	-15.27	-14.192	-14.856	-14.214	-14.198	-13.947	-14.579	-14.828	-14.505
-10.215	-10.277	-10.629	-9.3361	-10.563	-9.5735	-10.907	-10.536	-11.005	-10.07	-10.779	-10.576	-10.569	-10.082	-10.165	-10.155	-10.587	-10.503	-11.078	-10.831	-9.6333	-10.335	-9.722	-10.815	-10.093	-11.121	-11.154	-10.032	-9.8352	-10.367	-9.5309	-10.015	-10.103	-10.666	-10.948	-9.9106	-9.403	-10.291	-10.82	-9.8976	-10.46	-9.624	-9.6649	-9.5155	-11.088	-9.588	-9.8111	-10.796	-10.394	-9.7513
-5.4928	-6.3984	-5.5708	-6.0358	-4.533	-5.0696	-5.455	-6.3036	-6.4979	-5.5211	-6.6066	-5.9782	-5.998	-5.7992	-6.6877	-5.7174	-5.8622	-5.4059	-5.681	-6.3343	-5.5841	-5.9495	-5.1534	-6.098	-5.0947	-5.9811	-5.3709	-5.314	-5.5658	-5.5049	-5.339	-5.8483	-5.8512	-5.1407	-5.4643	-6.3479	-5.1839	-5.9182	-4.8832	-6.0832	-4.9283	-5.5127	-4.7573	-5.2866	-4.9761	-6.1226	-6.2292	-6.2074	-5.8382	-4.6526
-2.9145	-2.9023	-2.6741	-3.247	-3.3702	-4.0368	-2.8373	-3.4624	-4.5657	-3.0125	-3.5324	-3.6177	-2.7721	-2.3854	-4.0707	-2.6893	-2.3824	-3.5286	-3.32	-3.7155	-4.5731	-4.2971	-4.3384	-2.8548	-2.8853	-3.4938	-2.6152	-3.6307	-3.146	-3.3457	-3.8942	-4.285	-3.0805	-2.058	-3.8046	-3.6381	-3.0699	-2.8705	-4.1679	-3.1784	-4.4544	-3.3402	-2.5857	-1.8222	-2.7743	-3.6949	-3.1384	-2.8949	-4.0731	-3.0603
-10.956	-12.339	-11.163	-12.153	-12.431	-11.355	-11.028	-11.882	-11.773	-11.644	-11.905	-11.239	-12.145	-11.848	-10.829	-10.838	-11.297	-11.317	-11.998	-12.465	-11.601	-11.969	-11.517	-11.427	-11.038	-12.024	-11.224	-12.039	-12.763	-11.219	-11.344	-11.408	-11.199	-11.275	-11.013	-10.863	-11.732	-12.127	-11.921	-11.908	-11.807	-11.42	-11.718	-11.897	-11.595	-11.318	-12.359	-10.782	-11.417	-11.447
-11.351	-11.761	-12.095	-11.278	-11.283	-10.866	-10.991	-10.29	-11.035	-10.432	-10.705	-10.646	-12.133	-10.326	-11.476	-10.351	-11.137	-10.297	-11.189	-10.062	-10.334	-10.988	-10.041	-10.592	-10.411	-10.273	-10.434	-11.402	-12.07	-9.7343	-10.579	-10.763	-11.019	-10.557	-9.3667	-10.244	-10.259	-9.3965	-9.1303	-10.957	-10.583	-11.86	-9.3298	-10.392	-10.231	-10.762	-10.611	-10.541	-10.794	-10.958
-2.458	-2.4152	-1.7021	-1.9701	-1.7236	-3.0977	-3.6574	-2.8343	-2.7343	-2.1233	-2.9438	-3.5854	-3.152	-1.8973	-3.1945	-3.6782	-2.8112	-2.6998	-2.2364	-2.2458	-2.3753	-2.933	-2.4186	-3.1913	-3.1384	-3.1509	-3.0313	-2.7967	-3.2295	-3.4479	-3.0615	-2.8412	-2.3501	-2.6058	-2.5308	-1.0005	-2.1475	-2.2303	-3.3835	-3.246	-2.229	-2.91	-2.8379	-4.2427	-1.8592	-2.4795	-3.0965	-2.7309	-1.9204	-3.6153
-14.543	-14.763	-14.557	-14.08	-14.036	-14.73	-13.683	-14.098	-14.731	-14.829	-13.565	-13.585	-13.958	-14.041	-14.542	-14.362	-14.129	-14.384	-14.14	-14.543	-14.244	-13.745	-14.285	-14.54	-13.343	-13.779	-13.799	-13.617	-13.91	-14.188	-13.554	-14.078	-15.423	-13.648	-13.919	-15.72	-13.555	-13.674	-14.474	-13.716	-15.292	-13.639	-13.365	-13.506	-15.112	-13.787	-14.743	-14.821	-15.609	-13.485
4.2876	4.2944	6.2943	4.0541	4.776	4.948	4.963	3.7675	3.958	3.9773	4.8062	3.9425	3.7169	4.8132	3.5564	3.124	4.866	3.2491	5.2203	5.1173	4.9656	5.3241	4.5514	4.52	5.0218	5.3429	4.2218	4.6701	4.4235	4.8692	3.9084	3.9656	4.7438	3.6521	3.5989	5.1479	3.7545	4.2573	3.6769	5.0032	3.9223	3.5874	4.7239	3.983	4.7101	3.8406	3.6347	4.1936	4.9614	4.1127
0.1815	1.1205	0.89913	-0.16309	-0.036331	-1.5034	-1.5246	0.40633	0.985	-0.81775	-0.52989	-0.17913	-0.48423	-1.3885	0.020359	0.00054637	-0.35725	-0.50279	1.0302	0.88653	0.94694	-0.7621	1.0407	-0.018763	-0.79742	0.13026	0.9866	0.33167	0.9592	-0.039115	0.39614	-0.15522	0.04867	0.36175	-1.2673	0.049322	-0.1151	-1.4197	1.1832	-0.73325	-0.27851	0.36541	-0.023361	0.14855	-0.22298	-0.33609	-0.11458	-0.6019	-0.35984	1.0807
10.735	9.8983	10.613	9.9452	10.142	9.2296	10.15	9.6962	9.8878	9.9287	9.6881	9.6063	10.207	9.2454	9.1358	10.936	9.0377	9.759	10.136	9.897	10.342	10.08	9.3552	10.182	9.0613	9.3135	8.3696	10.135	9.8189	9.6479	8.6653	9.3042	9.0618	9.5181	8.9926	10.07	9.7101	9.3573	8.5964	10.116	9.269	9.9645	9.6977	9.3943	8.3563	9.5766	9.2896	12.027	8.6395	10.672
-6.8381	-8.0396	-7.1368	-7.0728	-7.3734	-7.5136	-7.9231	-8.3489	-7.7659	-6.6182	-7.3657	-7.2277	-9.3154	-8.9405	-8.7881	-7.4148	-6.0368	-7.6293	-8.5441	-7.4483	-6.2945	-7.7123	-7.6262	-7.4661	-7.8784	-7.7608	-6.9892	-7.9775	-6.9884	-7.0302	-6.7155	-8.2703	-7.4307	-7.9887	-8.2875	-7.8434	-7.122	-7.1982	-7.8303	-7.2884	-6.789	-8.6555	-6.4178	-8.0279	-7.8968	-7.8566	-8.1802	-8.0478	-7.6612	-7.6189
1.8546	0.84621	0.61993	-0.97241	-0.096084	-0.28759	0.13765	1.0032	0.15877	0.22706	-0.87871	0.50878	1.5226	-0.66329	0.86703	0.70989	0.45258	0.91633	0.59559	0.80745	0.55568	-0.032634	0.77655	0.9438	0.16152	-0.21074	-0.40296	0.22269	0.056134	-0.27987	0.74918	-0.17924	0.79325	0.46158	0.58822	1.5787	0.036877	0.26907	-0.24089	-0.79945	0.50072	-0.55074	0.71307	0.69943	0.79937	-0.34236	0.68174	-0.81808	0.37569	0.64183
-21.521	-20.28	-20.629	-20.642	-20.336	-20.205	-21.054	-22.459	-19.797	-20.334	-21.188	-20.102	-20.408	-21.51	-21.867	-20.151	-21.333	-21.139	-21.451	-21.044	-20.98	-20.366	-20.97	-22.062	-19.811	-20.872	-21.539	-21.342	-20.835	-20.742	-21.083	-20.918	-19.583	-20.021	-20.121	-19.909	-20.762	-20.55	-21.478	-20.975	-20.754	-21.756	-21.378	-20.385	-20.425	-20.877	-20.335	-19.803	-20.919	-21.082
8.3558	8.6637	7.3312	8.8087	8.2455	7.939	8.5758	9.4122	8.888	9.6062	9.0776	8.5775	8.7201	7.9311	8.2478	8.3632	9.5083	8.4687	9.2294	8.783	9.475	9.0686	8.3507	7.9383	8.1504	7.2963	8.6523	8.3572	8.8093	9.0063	8.4461	9.0859	7.562	8.6921	8.162	9.8159	9.0433	9.7199	8.4977	8.8317	9.2846	7.0255	9.1872	8.3287	9.0343	8.6528	8.0226	8.3797	8.6255	9.016
-9.712	-9.9721	-10.032	-9.4975	-10.442	-10.097	-10.178	-9.1	-10.342	-10.56	-10.28	-9.7258	-10.025	-9.6705	-10.418	-9.6114	-9.8155	-9.6442	-9.209	-10.103	-10.236	-10.087	-10.824	-9.4218	-9.5796	-10.504	-10.21	-9.5354	-10.732	-9.5209	-10.673	-11.509	-10.105	-10.204	-10.741	-9.8895	-10.909	-9.375	-11.048	-10.779	-9.8314	-8.9324	-9.6751	-9.8484	-10.42	-10.595	-9.6232	-10.009	-10	-10.276
-2.8824	-2.0225	-3.2837	-2.5448	-1.8865	-1.7344	-2.0841	-2.6282	-3.3432	-3.4317	-2.8852	-3.1553	-3.3216	-1.6454	-3.1038	-2.7408	-2.6923	-2.9486	-2.4304	-2.8648	-3.4689	-2.9426	-3.7268	-3.1513	-3.7134	-3.5631	-3.6438	-2.1612	-2.7102	-2.0201	-1.1136	-2.5153	-1.9469	-3.3004	-3.5716	-1.9903	-2.551	-3.044	-3.431	-1.7695	-2.5732	-1.5495	-2.9066	-1.4819	-2.7348	-2.2202	-3.124	-2.5658	-3.3049	-3.0452
-11.972	-11.84	-11.646	-12.898	-12.234	-10.765	-10.582	-11.97	-13.102	-10.936	-11.73	-11.93	-12.386	-12.178	-11.895	-11.144	-11.629	-12.512	-10.757	-11.062	-12.138	-11.646	-12.637	-11.444	-12.189	-12.399	-12.567	-10.795	-11.3	-12.852	-10.915	-12.442	-11.881	-11.867	-11.732	-11.488	-12.311	-10.92	-12.901	-12.424	-12.398	-11.67	-11.317	-11.684	-11.42	-11.82	-11.703	-12.004	-11.79	-12.392
-21.841	-22.014	-23.137	-22.423	-22.838	-21.609	-22.039	-21.621	-22.373	-22.898	-22.756	-21.596	-22.589	-24.373	-22.751	-22.087	-22.184	-21.8	-22.674	-22.445	-22.003	-22.683	-22.4	-21.885	-22.14	-22.427	-22.802	-21.648	-21.691	-22.308	-22.947	-21.105	-22.582	-21.932	-23.661	-21.566	-22.229	-21.944	-22.839	-21.669	-22.562	-22.701	-23.249	-22.214	-22.306	-22.215	-21.785	-22.452	-22.235	-22.367
-0.79185	-2.6693	-1.3244	-2.4026	-1.6484	-1.3024	-0.89028	-0.48713	-0.71927	-2.3241	-1.4223	-1.6308	-0.59803	-1.3301	-2.9123	-0.96145	-1.6505	-1.1968	-0.9937	-2.8899	-1.1717	-0.62312	-1.5571	-1.8575	-2.2129	-1.0521	-1.2703	-1.9458	-1.2623	-2.2325	-2.8827	-0.87828	-0.34691	-1.1023	-1.8158	-1.3559	-0.62149	-0.16581	-1.0539	-1.7179	-2.2298	-2.0881	-1.7229	-0.823	-1.1676	-1.8549	-1.6079	-1.8018	-1.2701	-1.4442
0.80529	-0.047199	1.1029	0.46248	0.83604	0.95352	0.35094	0.18981	1.6615	0.095308	0.53128	0.48867	-0.77103	-0.091428	0.50523	-0.98316	0.92312	1.0148	0.55339	0.7406	0.76013	0.1878	-0.70471	0.65543	0.1743	0.0599	-0.72475	-0.29249	0.97521	-1.0503	-0.1231	0.40353	-1.5483	0.47564	-0.00068912	1.21	0.32752	0.19083	1.1789	1.1965	0.72205	0.03801	0.64512	1.3005	0.7276	0.33128	1.0607	1.1044	0.27461	0.22989
-7.2819	-6.5357	-5.3702	-5.8727	-5.7598	-6.1205	-6.0135	-5.708	-5.7855	-5.7026	-4.9725	-6.2664	-6.74	-4.9863	-6.6249	-6.3775	-4.9816	-5.159	-5.964	-5.6771	-6.6157	-6.2859	-5.3352	-6.411	-5.5128	-4.5669	-6.2345	-5.5772	-5.7552	-6.7545	-5.193	-5.5845	-5.2477	-5.7988	-5.1743	-5.7206	-5.8346	-6.6551	-5.3562	-5.2456	-4.9152	-4.7178	-4.0825	-6.0192	-4.9042	-4.1767	-5.4392	-6.0249	-5.1299	-5.3354
-13.92	-14.046	-13.839	-15.006	-14.55	-14.732	-15.021	-13.991	-14.279	-13.908	-12.891	-14.74	-14.263	-14.485	-14.199	-14.554	-15.378	-15.694	-14.677	-14.136	-15.529	-13.863	-14.167	-15.22	-14.773	-14.943	-15.726	-16.019	-15.517	-15.41	-14.256	-13.79	-14.27	-14.978	-14.748	-14.852	-14.298	-13.846	-14.465	-14.966	-14.979	-13.561	-12.624	-14.444	-14.622	-14.764	-13.838	-14.264	-14.734	-13.809
-5.8255	-6.1254	-6.1437	-5.5534	-6.1057	-5.6071	-4.896	-4.8033	-6.3281	-5.0885	-5.5658	-6.3688	-5.8842	-5.9553	-6.5321	-6.1315	-4.241	-4.6599	-5.7377	-4.4821	-4.9309	-5.9739	-5.2245	-5.4948	-5.087	-6.2224	-6.1788	-5.421	-5.9648	-6.3758	-5.5357	-6.7273	-5.8232	-5.5729	-5.0414	-5.6597	-6.0559	-5.4211	-5.7024	-5.3978	-6.17	-7.0271	-6.5361	-4.98	-5.9296	-5.1207	-4.9849	-6.4	-5.7358	-5.541
-20.383	-20.51	-21.71	-20.549	-20.487	-20.712	-20.708	-20.75	-20.459	-20.777	-21.098	-20.368	-21.164	-20.931	-20.889	-21.637	-20.556	-20.989	-20.423	-20.19	-20.959	-21.072	-19.695	-20.693	-21.873	-20.874	-21.116	-21.147	-20.038	-20.581	-20.156	-20.844	-19.183	-20.818	-19.62	-21.22	-19.918	-19.813	-20.43	-20.875	-20.506	-21.155	-21.652	-20.417	-20.805	-20.332	-20.953	-20.18	-20.763	-20.129
6.1586	4.7341	4.6851	4.5721	5.2882	5.9979	5.3941	4.5925	5.692	4.6664	5.2504	4.6057	5.0816	5.2443	5.5997	5.8737	5.1241	4.8788	5.3303	6.595	4.8447	4.5045	5.3684	5.729	4.7152	4.5819	4.5406	4.4477	4.3485	6.0549	5.7659	4.7727	6.1151	5.1873	5.8537	5.1677	2.7587	5.5352	4.6626	5.3823	5.4245	4.7792	5.3642	4.9904	5.9691	5.916	5.7064	5.4681	5.6417	5.2699
-7.47	-5.5176	-5.9254	-6.5897	-6.1762	-6.3056	-6.1134	-7.3247	-6.5443	-6.8866	-6.3712	-6.5439	-6.6217	-6.5289	-6.0923	-7.5979	-6.0867	-7.3794	-7.4879	-6.5358	-7.1632	-6.4205	-6.0306	-6.5364	-7.4172	-6.19	-6.0492	-7.6964	-7.1308	-5.8016	-7.3316	-6.2923	-7.7198	-7.0547	-5.5968	-5.9099	-5.9229	-7.0339	-6.8859	-5.9376	-5.0694	-5.5414	-6.79	-4.7441	-6.5238	-6.1613	-5.9154	-7.6361	-7.1372	-4.5614
1.9235	3.5404	2.8204	2.7708	3.6129	4.0574	2.8961	2.1552	3.2201	2.0694	2.691	3.1924	3.6166	2.7004	3.3317	3.3048	2.4156	2.8605	2.3371	2.4472	1.367	3.1701	3.7902	2.2674	3.6059	3.5943	3.335	2.7753	2.0772	3.0221	3.513	3.6022	2.9751	2.5798	3.6596	3.234	3.704	2.6193	2.8786	3.1672	3.8508	3.4878	3.3279	2.1903	2.9519	2.8561	3.5126	2.7236	1.6053	1.4489
-11.178	-11.328	-11.966	-11.534	-12.8	-11.397	-11.54	-10.055	-11.563	-11.413	-11.408	-11.061	-12.061	-10.422	-11.476	-12.311	-11.632	-12.616	-11.356	-11.365	-11.718	-11.516	-11.253	-10.751	-12.366	-11.401	-12.219	-11.754	-11.926	-11.605	-12.828	-11.539	-12.18	-12.07	-11.426	-12.772	-11.829	-11.557	-11.858	-11.049	-10.627	-11.297	-11.684	-10.591	-10.137	-10.921	-10.28	-11.156	-11.065	-10.71
-8.9286	-7.9423	-9.8624	-9.7778	-9.7705	-9.8222	-9.7378	-9.4334	-9.8045	-8.0516	-9.4401	-10.061	-9.7594	-8.4312	-10.579	-8.9412	-8.6517	-9.9029	-8.7756	-9.5707	-9.4506	-10.527	-8.6149	-9.3824	-9.4422	-8.9116	-8.9862	-9.8233	-10.209	-9.8336	-9.6648	-9.204	-10.252	-8.6917	-8.8039	-9.5246	-9.1813	-8.6391	-9.8599	-10.48	-9.1643	-9.6216	-9.7786	-9.4966	-9.1876	-9.0418	-10.291	-10.246	-9.9273	-9.3297
1.0942	1.0417	1.5973	1.1177	1.4429	1.1126	2.8115	1.4438	1.2304	0.2589	0.59005	0.84725	1.6453	0.6593	0.62278	0.92804	0.30322	1.7833	0.65138	0.96374	1.3186	1.228	1.1656	1.9296	1.4981	1.3682	1.8015	1.7832	2.0733	1.5885	1.2597	0.44616	1.6303	1.266	-0.34367	1.8469	1.4865	1.3218	2.3064	1.9653	0.24543	0.077861	1.9045	1.601	1.0981	0.64434	-0.060642	0.63292	1.4885	0.9187
-0.21127	0.2685	-2.0121	2.0622	0.44238	-0.561	-0.20169	0.36734	0.50638	0.41005	-0.47461	-1.216	0.19139	-0.68834	0.067201	-0.033094	-0.73548	0.16666	-0.49509	0.85268	-0.27666	-0.74385	-0.23132	-0.44296	-0.78025	1.4275	-0.99345	0.54022	-1.0015	0.15187	0.87362	0.51608	-0.23519	0.082939	-0.26134	-0.22097	0.88365	0.39332	-1.1932	0.20055	0.38584	0.70341	-0.015559	0.70184	0.25389	0.29237	-0.33302	-0.47206	-0.29271	-0.32418
-1.6567	-2.3898	-0.91959	-1.4923	-1.5258	-2.5129	-1.4179	-1.6205	-1.2185	-2.0831	-2.3623	-1.8508	-2.6673	-0.91756	-2.1415	-2.0412	-1.235	-1.419	-1.9154	-2.2432	-2.3058	-1.3552	-0.83021	-1.182	-1.2153	-0.48433	-2.1467	-1.3641	-1.7352	-0.63954	-1.5322	-0.27005	-1.9858	-1.9428	-1.7885	-0.78856	-2.0925	-2.2132	-0.90555	-2.8341	-1.9742	-2.0235	-1.5974	-1.1813	-1.0492	-2.6344	-2.05	-0.87777	-1.2822	-1.1517
-12.341	-12.178	-12.254	-12.756	-13.553	-13.535	-11.752	-13.69	-12.932	-13.017	-13.071	-12.576	-14.085	-12.631	-12.93	-13.279	-14.088	-12.644	-12.131	-14.104	-12.598	-14.212	-12.358	-12.88	-13.198	-12.395	-13.42	-13.827	-14.607	-13.437	-11.672	-14.963	-12.149	-13.251	-12.496	-12.417	-14.423	-13.61	-12.805	-12.833	-13.16	-12.561	-12.792	-13.053	-11.842	-12.483	-14.728	-12.738	-14.148	-13.344
1.0595	1.5934	1.7052	1.4737	1.9602	2.3924	1.5243	1.2538	0.7755	1.6687	1.5907	1.9288	0.93352	2.3649	1.4028	1.8949	2.2374	1.1061	1.9348	1.2789	1.9397	0.8225	1.6398	1.5955	2.3559	0.8045	2.3687	1.9421	0.039626	1.4376	1.9305	1.2489	0.43592	1.1457	0.91576	1.8138	0.82829	1.8185	2.2345	2.373	1.4288	0.80039	1.9054	1.3851	0.4705	0.939	2.5464	1.1674	2.4448	2.7101
-3.88	-2.9831	-3.1752	-3.1637	-3.4334	-3.0962	-3.1353	-4.5232	-3.3395	-3.2398	-4.0565	-4.3181	-3.4673	-3.0754	-3.6032	-3.3829	-3.5595	-4.2575	-3.4677	-3.5495	-4.0606	-4.6	-5.3701	-4.6226	-3.9165	-3.4539	-4.0763	-4.7201	-3.7237	-5.034	-4.1825	-5.0232	-3.3809	-3.4249	-3.7407	-3.2388	-3.0287	-4.0496	-4.1133	-3.9802	-2.9937	-3.6671	-4.0693	-4.8096	-3.1454	-4.5106	-4.2553	-3.4446	-4.2754	-2.7874
-14.622	-14.508	-13.603	-15.629	-15.082	-13.983	-15.487	-14.763	-14.457	-13.701	-13.754	-15.103	-14.577	-14.006	-14.472	-13.774	-14.556	-14.344	-15.462	-14.986	-14.964	-13.905	-15.441	-14.758	-14.847	-13.964	-14.115	-13.896	-15.463	-14.975	-14.547	-15.268	-14.526	-14.3	-14.676	-15.355	-13.793	-14.858	-16.174	-14.795	-15.057	-15.451	-14.035	-14.604	-15.188	-14.888	-13.928	-13.701	-14.545	-13.735
-11.734	-11.792	-11.206	-12.522	-11.523	-11.748	-11.205	-12.004	-12.002	-11.628	-12.006	-10.609	-11.557	-12.047	-11.78	-11.745	-12.584	-12.445	-12.222	-11.29	-12.424	-11.695	-12.095	-12.022	-10.374	-11.839	-10.723	-11.817	-12.068	-11.25	-11.305	-12.022	-10.754	-12.504	-11.577	-10.764	-11.479	-11.551	-12.606	-11.546	-12.011	-10.656	-11.825	-11.865	-11.176	-10.762	-11.368	-10.916	-12.258	-10.522
-7.2975	-7.0953	-7.9687	-7.9574	-7.3016	-7.6807	-8.7155	-7.6899	-7.8684	-7.0638	-6.192	-7.2234	-8.13	-6.9754	-6.5795	-7.2662	-7.0327	-7.1515	-8.1935	-8.4375	-8.9167	-8.1756	-7.4659	-8.114	-7.2882	-7.4817	-7.2399	-7.1491	-8.3078	-7.9272	-7.2331	-6.7464	-8.5346	-7.9656	-7.6458	-7.1724	-8.7967	-8.1431	-7.1287	-8.0674	-7.5928	-6.7195	-8.0203	-7.1436	-8.602	-8.8714	-7.5766	-7.7201	-8.6459	-8.1243
0.44295	0.0060765	-0.43966	0.74202	-0.53992	-0.54573	-0.045297	0.2082	0.4799	-0.55595	-0.41675	0.27921	-0.26323	-2.5103	-0.8701	0.23562	-0.27207	-0.012197	0.12453	0.36116	-0.32568	-0.26527	-0.3506	0.61728	0.61458	-0.20746	-0.3448	-0.0040239	-0.37705	-0.64266	0.43591	-0.92557	-0.28923	0.25632	0.40885	0.24198	-1.1511	-0.34385	0.98267	0.48447	0.54044	-0.057528	-0.37579	0.016591	-0.95012	0.46914	-0.43079	-0.033756	-0.076427	-1.0632
-8.6437	-9.4792	-8.864	-9.5979	-9.9845	-8.6306	-9.7074	-8.8506	-8.309	-9.2273	-8.5172	-9.4021	-8.628	-8.983	-10.021	-8.255	-9.5538	-10.02	-8.5847	-8.2955	-8.5568	-8.1073	-8.5337	-9.4554	-8.9227	-8.9635	-9.0499	-9.748	-8.9046	-8.489	-8.5666	-10.957	-8.7661	-9.448	-9.3071	-8.29	-9.3481	-9.5956	-9.6754	-10.188	-9.7253	-8.7664	-9.0538	-8.9635	-9.3031	-8.0112	-8.6735	-8.7823	-8.5959	-8.6342
-14.345	-15.863	-13.329	-13.759	-12.858	-14.273	-15.165	-15.651	-14.83	-15.473	-16.046	-14.338	-13.827	-14.567	-14.245	-16.299	-14.943	-14.771	-15.358	-13.628	-14.068	-15.327	-14.644	-13.696	-14.693	-14.187	-15.021	-14.472	-14.363	-15.535	-13.867	-14.887	-13.823	-15.615	-14.476	-15.007	-14.662	-14.514	-14.633	-15.324	-13.334	-13.703	-15.616	-15.444	-14.213	-15.402	-15.072	-14.126	-13.92	-14.315
-11.692	-10.682	-10.806	-9.8408	-9.848	-9.6827	-11.147	-11.287	-11.687	-11.458	-10.02	-10.194	-10.882	-10.75	-10.817	-9.5286	-10.323	-10.582	-10.766	-10.338	-10.72	-9.8578	-9.9156	-11.639	-10.361	-10.954	-10.829	-11.023	-11.744	-10.396	-9.9191	-10.911	-11.071	-11.726	-9.6213	-11.521	-10.023	-11.237	-10.731	-9.959	-10.169	-11.775	-9.8867	-10.08	-10.529	-9.7084	-11.268	-10.782	-10.833	-10.779
-10.008	-9.5512	-8.8344	-8.4607	-8.4924	-9.0046	-8.9062	-9.8302	-8.2324	-9.3097	-8.9578	-8.651	-8.3172	-9.7345	-8.7525	-9.1115	-9.0608	-8.653	-9.4742	-8.7048	-8.7574	-9.1195	-9.4287	-9.2965	-9.0495	-9.8312	-9.298	-9.7082	-8.5734	-8.1339	-9.2959	-7.9671	-8.5155	-9.1752	-8.6723	-8.8256	-9.1753	-8.8594	-8.0576	-7.9564	-10.123	-8.9264	-8.4062	-8.3392	-9.6143	-9.1759	-8.5851	-8.8857	-9.375	-9.0573
-3.4419	-1.3128	-2.4458	-1.6034	-2.8656	-2.3955	-1.8557	-3.0773	-3.0557	-1.6068	-2.7709	-1.9278	-1.8783	-2.7253	-2.9187	-3.166	-2.3247	-3.3761	-1.0029	-1.6371	-2.6294	-2.0414	-2.7101	-2.8538	-2.2305	-1.7655	-2.4341	-2.3195	-3.6019	-1.5289	-2.2925	-3.5221	-2.6305	-3.4088	-3.2999	-4.0095	-3.316	-3.0103	-3.0521	-2.8077	-2.2567	-2.8386	-2.9213	-2.6036	-2.1644	-2.6408	-2.583	-2.0396	-3.5047	-2.6496
7.4276	7.3687	8.4857	7.5696	7.7038	6.9842	8.0144	7.9112	7.9595	6.6839	7.5635	7.8766	7.4499	7.7479	8.75	7.8163	7.4928	7.5881	8.1036	7.3407	7.5553	9.2003	7.7527	9.2408	7.3539	8.0678	8.3039	7.1877	7.5683	6.9337	7.2849	9.1984	8.5585	7.6711	8.4639	7.6501	7.786	8.5877	7.4497	8.4247	7.9419	8.4751	8.1438	7.343	7.9751	7.3159	8.6235	7.0807	8.4331	8.4988
-21.904	-21.685	-22.225	-22.525	-21.546	-23.314	-23.51	-23.303	-22.017	-21.119	-22.954	-22.209	-21.775	-21.891	-23.051	-23.546	-23.4	-21.647	-22.993	-21.202	-22.269	-21.695	-22.281	-21.603	-23.236	-21.903	-22.66	-23.25	-21.913	-22.033	-21.446	-21.895	-22.175	-21.837	-22.479	-21.335	-20.824	-22.72	-21.908	-21.514	-22.974	-21.399	-21.859	-22.222	-22.225	-20.848	-23.885	-21.374	-21.957	-22.553
-20.911	-21.664	-19.378	-20.478	-20.918	-21.226	-20.608	-20.817	-20.458	-21.16	-20.62	-19.359	-21.485	-20.837	-21.448	-20.644	-21.324	-20.664	-21.112	-20.478	-20.798	-20.586	-21.691	-20.369	-21.483	-21.644	-21.123	-20.084	-20.823	-21.087	-18.616	-20.772	-21.025	-20.466	-20.754	-20.927	-21.172	-21.785	-20.807	-20.181	-21.335	-21.415	-21.061	-20.712	-20.988	-21.276	-19.732	-20.722	-20.919	-20.472
0.68265	-0.5406	0.12084	0.66102	-0.97482	0.81587	-0.43024	1.0522	0.28642	0.45252	0.5756	0.13868	-0.45162	-0.64104	-0.40119	0.45606	-0.050118	0.11631	0.20899	0.22173	0.24449	-0.13342	-0.30341	-0.076769	0.64081	1.4477	-1.2899	-0.11392	-0.30756	0.13677	-1.2065	-0.4934	1.9498	0.44084	-0.89151	-0.3428	0.3565	-0.24011	0.40385	0.098767	-0.30791	-0.057553	-0.4312	-0.011883	-0.30706	-0.22519	0.79813	0.43509	-0.63941	-0.6223
-9.7842	-10.088	-9.0337	-9.4724	-10.968	-11.42	-8.9475	-9.3199	-8.6565	-9.1524	-9.3864	-10.074	-9.0438	-8.6744	-10.049	-9.8932	-10.862	-10.254	-9.9841	-9.4796	-9.7378	-10.154	-10.26	-9.2467	-9.5636	-9.7758	-8.9284	-9.3201	-9.9456	-10.744	-10.004	-8.5256	-10.165	-9.9594	-8.888	-9.0771	-9.3957	-8.3521	-9.0924	-9.0912	-8.788	-10.546	-9.8217	-10.164	-8.9588	-9.6075	-8.8412	-8.9947	-8.6858	-9.6777
-10.731	-9.2908	-9.5097	-10.019	-9.1986	-9.2217	-10.012	-9.5051	-10.01	-9.3438	-9.3769	-9.5778	-8.6734	-9.7149	-9.4084	-8.2023	-9.4081	-9.6366	-10.851	-9.6564	-9.8877	-8.803	-10.185	-9.1279	-10.13	-10.117	-8.6857	-8.7107	-9.731	-8.3724	-8.8641	-9.084	-8.117	-9.8717	-8.7481	-8.761	-8.6598	-9.2073	-8.9575	-8.9356	-9.2691	-10.399	-10.154	-10.503	-10.241	-8.9537	-7.4211	-10.391	-9.965	-8.4754
-8.7305	-10.134	-8.2373	-8.5869	-9.4996	-10.388	-9.1888	-9.1146	-8.9285	-8.1355	-9.6364	-8.6577	-10.134	-9.9259	-8.682	-8.1525	-7.5501	-9.3232	-9.8734	-9.9911	-9.3106	-9.9456	-8.2179	-8.9944	-8.6341	-8.1245	-9.207	-9.4561	-8.0918	-9.9088	-7.5946	-8.5752	-8.0665	-10.148	-8.6242	-8.3768	-9.6807	-8.232	-8.5454	-8.045	-8.792	-8.4549	-8.8059	-8.5807	-9.891	-9.8874	-10.018	-8.5672	-8.6028	-10.031
-5.7166	-5.0282	-5.5345	-6.2469	-5.6776	-5.4625	-6.7848	-5.2086	-6.5456	-5.4511	-5.7164	-5.8858	-5.13	-6.1417	-6.4292	-5.6412	-4.2922	-6.9171	-4.8442	-6.3292	-5.5816	-6.3333	-5.9901	-5.2967	-5.7006	-5.3787	-4.4501	-4.9666	-4.9544	-4.3978	-5.4013	-6.8325	-5.0337	-5.7817	-6.8898	-5.0552	-5.4486	-7.1449	-6.309	-5.5139	-5.4215	-6.0268	-5.3723	-6.5384	-5.5022	-5.9273	-5.4235	-5.3615	-6.166	-6.3449
-3.0544	-2.8102	-3.1156	-2.9578	-3.7173	-3.0986	-3.0595	-3.2992	-3.5292	-3.9819	-3.5532	-3.1773	-2.967	-2.3027	-2.5136	-2.6651	-3.1678	-3.0293	-3.3969	-4.1629	-2.1178	-2.8973	-3.508	-3.452	-3.519	-2.7739	-3.1049	-3.0707	-3.3203	-3.0442	-1.6776	-3.4207	-2.1522	-3.209	-3.8011	-3.4601	-3.1154	-3.8519	-1.9831	-3.5775	-4.0605	-2.9984	-3.9855	-2.5842	-2.8544	-2.8567	-3.9468	-3.2828	-2.745	-3.3323
2.2251	2.0774	1.0954	0.79407	1.287	0.97398	0.56131	0.83085	1.4702	2.2946	0.24617	2.3471	2.1634	3.3454	0.65288	1.6235	1.9191	0.9189	1.7122	1.6434	1.3466	1.5829	2.2973	1.2886	1.2642	1.3002	0.97985	1.2751	2.6979	1.743	1.6544	1.8764	1.3632	2.2277	2.6736	1.352	0.82309	1.2911	0.80574	1.904	2.0937	2.0959	0.94729	1.3864	0.91572	1.4258	0.62455	1.9006	1.1943	0.71413
-1.2042	-1.0601	-0.88599	-1.9213	-1.3939	-0.6691	-1.0759	-3.0937	-2.506	-2.2713	-1.7151	-1.5794	-1.4077	-1.2386	-0.83996	-1.5142	-2.243	-0.50274	-2.0134	-0.70051	-0.78566	-0.92355	0.033078	-1.4472	-2.2494	-1.0672	-0.76559	-0.99476	-1.1866	-0.73199	-1.1099	-1.1133	-0.69634	-0.54407	-0.24023	-1.5844	-2.3014	-1.401	-0.1802	-1.3805	-0.60497	-0.96288	-1.0358	-0.68176	-1.5802	-0.48715	-1.5352	-0.93279	-0.81417	-1.246
-12.02	-12.545	-13.57	-11.68	-13.359	-13.006	-13.638	-13.096	-13.512	-14.167	-13.426	-12.67	-13.733	-13.685	-13.181	-13.135	-13.264	-13.872	-14.386	-13.5	-12.549	-12.383	-13.01	-13.181	-12.549	-12.653	-12.704	-13.526	-14.276	-12.503	-13.017	-12.677	-12.963	-13.27	-13.431	-13.699	-13.21	-12.913	-12.288	-12.899	-12.592	-14.656	-12.778	-12.807	-13.718	-14.637	-13.139	-12.88	-12.046	-14.166
0.87187	0.74997	0.66789	0.86879	0.52441	0.012318	-0.067003	0.19272	1.1765	-0.41004	-0.33939	0.90333	0.585	1.0326	0.6707	-0.12961	0.62827	0.37139	0.32375	1.1617	0.48705	-0.59398	0.4451	0.11856	-0.21429	0.37848	-0.23444	-0.10845	0.050094	0.82648	-0.68061	1.133	0.79167	0.50297	-0.25694	0.10907	0.18034	0.28046	0.29446	0.65574	0.26563	-0.70744	1.4189	0.73239	0.55421	-0.18753	0.82243	0.73727	1.3671	1.5718
-3.5169	-2.78	-2.2039	-3.9679	-3.632	-3.5889	-2.3364	-2.549	-3.3567	-3.3295	-3.6156	-3.4374	-2.3964	-3.5902	-3.0358	-2.7793	-3.9537	-4.2958	-2.847	-3.9398	-3.0742	-2.8742	-4.0465	-2.8764	-5.0591	-3.3817	-3.7577	-2.8587	-2.6161	-3.4566	-2.0473	-2.9662	-2.645	-3.2313	-4.1475	-3.435	-2.3664	-3.1244	-3.3504	-3.2272	-4.0375	-2.078	-3.7532	-3.5161	-3.266	-3.0018	-4.4349	-2.5757	-2.4924	-4.1111
-12.474	-13.405	-13.221	-13.665	-12.706	-12.606	-14.204	-14.078	-13.129	-13.794	-13.382	-13.738	-13.236	-15.173	-14.581	-14.451	-13.334	-14.145	-14.03	-13.719	-15.161	-13.669	-15.068	-14.225	-13.427	-13.954	-13.083	-13.113	-13.561	-13.503	-14.033	-14.34	-14.08	-13.617	-14.278	-14.671	-14.807	-13.525	-14.152	-13.839	-14.008	-14.511	-14.661	-13.685	-13.22	-14.493	-13.199	-14.144	-13.543	-13.137
-2.8184	-3.2701	-2.5668	-3.5177	-4.3924	-2.3718	-2.9897	-2.9762	-3.0842	-3.3226	-2.7662	-2.3329	-3.4409	-3.5565	-2.7471	-3.5313	-2.905	-4.4856	-3.3045	-3.7198	-3.2813	-3.9464	-3.8947	-2.0103	-3.5241	-3.6502	-4.1179	-3.6583	-2.8391	-3.2173	-3.7438	-2.5978	-2.2687	-3.557	-3.3092	-2.7128	-4.3264	-4.1605	-2.93	-3.7445	-4.3156	-3.5998	-2.4045	-3.0548	-3.5879	-3.5694	-3.7037	-2.3458	-3.6952	-2.4021
6.2109	5.9824	6.8752	7.1497	7.598	5.8592	7.5294	6.6767	6.2729	6.2589	6.8655	6.9644	8.2013	6.2765	6.2774	6.4145	6.2177	5.8969	7.3672	7.7511	5.2536	6.5629	7.0758	5.7872	6.5256	6.5918	6.4035	8.078	7.3914	6.79	6.7006	6.7494	6.4966	6.8894	6.031	6.1188	7.4156	8.1481	7.2509	6.0394	6.6627	5.8731	7.2952	7.2097	6.6939	7.6777	6.6304	6.5277	6.7436	6.5446
7.9962	8.9005	6.4804	8.6084	7.714	8.8641	7.9356	8.7055	7.5905	8.991	6.8603	7.9695	8.0813	6.4845	8.3549	8.0682	7.9874	8.4098	8.1139	8.4639	8.4335	7.3485	7.9881	8.8421	7.8101	8.173	7.2321	9.2743	8.8253	8.6237	7.7122	7.7307	8.3374	8.1819	8.8001	8.0646	7.9625	8.3413	8.2914	8.1493	8.4319	7.9209	8.6581	8.4711	7.9624	7.1216	8.3651	7.7711	7.8905	6.7269
-10.919	-11.25	-12.017	-10.528	-9.6164	-10.305	-9.7727	-11.078	-10.376	-10.201	-10.367	-10.672	-10.354	-11.752	-11.36	-10.684	-12.611	-10.206	-11.268	-10.542	-10.358	-10.557	-10.586	-9.5547	-10.983	-10.219	-10.499	-11.852	-9.8531	-10.275	-10.515	-10.696	-10.859	-11.886	-10.586	-10.102	-9.4154	-11.161	-10.396	-11.211	-10.893	-10.854	-10.462	-11.686	-11.703	-11.331	-10.155	-11.318	-11.717	-11.274
-10.52	-9.8345	-9.1826	-9.959	-9.3536	-9.5563	-10.079	-9.5455	-9.7061	-10.466	-9.2197	-9.4457	-9.1862	-8.8268	-9.996	-10.022	-9.464	-9.964	-9.841	-8.953	-8.1023	-9.2508	-8.5308	-9.428	-9.4822	-9.5457	-9.3155	-9.0246	-10.156	-9.9631	-8.9802	-10.595	-7.5405	-9.5999	-9.1699	-9.4534	-9.6623	-9.7322	-8.7902	-8.6929	-9.2683	-9.0543	-9.5655	-8.3936	-8.6978	-9.3836	-10.128	-8.9647	-9.2919	-9.4098
0.40774	2.606	2.347	2.3106	2.3757	1.9337	1.6666	0.8659	2.3402	2.5932	0.73027	2.2664	1.5502	1.6944	0.99473	2.1629	2.3545	1.1325	1.8997	1.3935	1.7165	1.0965	1.2521	1.5937	0.88815	0.13068	1.714	1.6903	2.5516	0.91913	3.1729	2.0654	1.1955	2.2329	0.27307	1.2632	1.6186	1.0907	0.60668	1.5488	1.7713	2.596	2.2461	0.55722	1.9293	0.94039	1.5612	1.6508	1.8276	0.24402
2.2405	0.74274	1.1479	3.2512	2.9934	0.7056	0.85657	1.1379	1.3275	2.7794	2.0338	1.4782	0.25636	1.719	0.95684	0.75576	1.9519	1.3004	1.8925	2.0311	1.0752	1.4579	2.1199	2.0558	2.0655	1.8026	1.2709	1.6554	2.216	1.6364	1.8617	2.6195	0.57011	1.1919	2.1789	1.0088	2.6989	1.4817	1.6563	1.4173	1.0907	2.7595	1.1053	0.74458	2.2315	2.8788	1.8201	2.5008	2.0534	2.6471
-12.781	-11.372	-13.108	-12.9	-11.247	-11.978	-12.082	-12.142	-12.614	-11.554	-11.521	-11.334	-12.736	-11.352	-12.679	-11.208	-11.434	-11.155	-11.191	-11.532	-11.252	-12.2	-13.076	-11.636	-12.338	-12.158	-11.688	-11.111	-10.85	-11.943	-11.488	-11.852	-11.765	-11.97	-11.889	-12.969	-13.492	-12.081	-11.792	-11.542	-11.683	-12.493	-12.041	-11.995	-12.371	-12.595	-12.486	-10.943	-12.112	-12.674
0.70226	-0.45245	-1.1377	-1.3439	0.1025	-0.65021	-0.12355	-0.31027	-1.3852	0.243	-0.22528	0.30615	-0.43385	-0.24257	-0.4018	-0.83496	-0.77706	-0.3829	0.81746	-1.1213	0.41445	-1.4205	0.049261	-0.6404	-0.065928	1.464	-0.44906	-1.2174	0.29204	-0.21979	-0.20711	-0.96266	-0.077175	-0.32913	0.56594	-1.3653	-1.5692	-0.14506	-0.56193	0.87362	-0.35455	-0.6146	0.026052	-0.7011	0.17942	0.038742	-0.2488	-1.1164	-0.31998	-0.15294
-14.043	-14.66	-13.66	-14.038	-16.062	-15.317	-13.203	-15.504	-13.326	-14.454	-14.425	-14.892	-14.212	-14.45	-14.934	-15.136	-14.913	-14.569	-14.189	-15.656	-14.811	-15.001	-15.531	-14.829	-15.09	-15.194	-14.821	-15.113	-13.998	-14.714	-13.542	-14.035	-14.845	-15.079	-15.541	-15.244	-15.878	-14.947	-13.436	-13.732	-14.385	-14.813	-13.644	-15.344	-14.649	-15.036	-16.946	-14.578	-15.083	-14.609
7.3527	9.243	8.8618	6.6445	7.1456	7.6843	8.4673	6.5798	7.6019	6.6748	8.9099	8.2814	8.6091	8.1554	8.7728	8.0442	8.7801	8.1291	8.5163	7.9453	7.7105	9.3014	7.015	7.2699	6.9308	8.0194	8.2591	7.3102	7.9656	7.4731	7.8445	8.1436	7.7213	7.7497	7.3619	7.8134	7.6718	6.8913	8.8776	7.6685	7.774	7.5143	8.2167	8.219	7.1581	7.9945	7.6988	6.8701	8.2497	8.9276
1.6253	1.4111	2.1841	1.124	1.595	2.5587	2.3543	1.4547	0.80655	0.32849	1.6699	0.44344	1.3644	1.8686	2.0069	2.8829	1.4651	0.88113	1.9783	2.7012	0.15676	0.70099	1.3271	0.92247	2.4372	1.8833	2.0987	2.2779	0.3877	1.297	1.5565	1.7224	0.79313	1.3043	2.1179	2.0756	1.3151	1.4368	1.0121	0.56036	2.2674	1.3747	0.86429	1.5365	2.4971	2.2665	1.0571	1.5662	2.0663	1.7293
-2.0915	-3.892	-4.1078	-3.8603	-3.1935	-3.3566	-3.4433	-3.5504	-3.6324	-2.7083	-2.7339	-3.612	-4.5109	-3.9486	-3.3014	-3.1527	-3.7907	-4.1156	-2.4966	-2.3754	-3.7044	-3.3799	-2.6932	-3.416	-4.6877	-3.9412	-3.9415	-3.3831	-3.3478	-2.9713	-3.3033	-3.8834	-3.2021	-3.3706	-2.8034	-2.7631	-3.1075	-4.0129	-3.5907	-4.0477	-3.0207	-3.019	-3.8483	-4.1348	-4.6939	-4.0087	-2.497	-4.0505	-3.9048	-3.0862
-1.6901	0.093549	-0.99574	-1.3446	-1.5389	-0.57477	-1.829	-1.6352	-1.0365	-1.674	-2.3538	-2.2059	-1.2387	-0.11989	-0.72198	-0.51122	-2.2433	-0.2905	-1.3738	-1.2147	-1.1626	-2.6058	-1.4133	-1.1506	0.39849	-1.3607	-1.1839	-2.2206	-0.62765	-1.1297	-1.8106	-1.6685	-1.367	-1.8761	-2.4007	-1.2064	-0.92527	-0.93128	-1.7399	-1.7138	-1.5841	-0.87599	-1.1221	-1.8925	-2.7379	-0.99193	0.15428	-1.3211	0.023281	-1.5324
-10.668	-11.059	-9.9445	-9.7005	-10.946	-9.8786	-9.6762	-10.906	-10.86	-10.813	-9.6401	-10.187	-10.353	-9.8527	-9.3963	-9.5382	-9.1467	-10.35	-10.669	-10.629	-10.386	-9.8799	-10.595	-10.464	-10.508	-9.6792	-8.9165	-10.787	-10.315	-9.8996	-9.9791	-10.509	-9.031	-8.9362	-10.825	-9.9465	-8.9726	-9.8025	-9.8425	-10.171	-9.466	-8.9753	-10.256	-10.177	-10.29	-10.462	-9.5538	-10.079	-10.586	-10.371
3.3926	2.894	2.3226	2.7503	3.0997	3.8913	3.0929	2.993	3.4775	3.2009	2.2427	3.2037	3.7809	2.0842	2.897	3.3332	2.5779	2.2616	4.2558	1.8035	2.6514	2.1693	3.8684	2.8097	3.5414	3.6221	2.4897	3.4088	2.6184	2.9464	4.461	2.7206	2.4015	3.0295	2.565	4.1257	3.1831	3.338	2.8886	3.1202	3.5804	3.073	3.6761	2.2819	2.963	2.925	3.7895	2.815	3.1023	3.2415
-13.494	-12.684	-12.977	-13.53	-11.987	-12.49	-13.118	-13.416	-12.813	-13.202	-13.268	-12.644	-14.244	-13.37	-12.94	-12.06	-14.598	-12.823	-13.677	-13.936	-12.825	-12.85	-12.592	-13.288	-12.817	-13.438	-13.647	-13.217	-13.847	-12.864	-12.625	-13.293	-12.582	-12.971	-12.803	-13.415	-12.381	-13.597	-13.164	-13.345	-12.139	-13.495	-12.957	-14.322	-13.82	-13.75	-12.66	-13.221	-13.967	-12.682
-2.1101	-0.86406	-1.8313	-1.6584	-1.8514	-1.3485	-0.97709	-1.7809	-2.9725	-1.7964	-1.3384	-2.0085	-2.0243	-1.3286	-3.1323	-1.4658	-2.6469	-1.1075	-1.5814	-2.455	-1.4651	-0.75744	-3.6222	-2.7037	-0.65847	-1.6116	-1.8217	-2.0261	-2.4359	-1.6152	-0.18404	-1.8326	-1.4693	-1.3191	-1.5396	-1.5356	-0.45678	-1.037	-0.74834	-0.32917	-1.4247	-0.19884	-1.0661	-1.5293	-2.075	-1.2468	-0.64711	-1.5043	-0.68005	-0.83332
-13.182	-13.704	-12.608	-13.793	-12.324	-14.771	-12.194	-13.398	-12.05	-13.289	-13.814	-13.834	-12.484	-12.267	-13.907	-12.83	-13.979	-13.523	-13.798	-13.956	-14.01	-13.005	-13.061	-13.929	-12.757	-13.965	-13.126	-13.03	-13.145	-12.791	-12.347	-13.325	-13.128	-14.304	-12.335	-12.347	-13.991	-13.291	-13.072	-13.616	-12.474	-12.816	-12.963	-13.293	-12.185	-13.242	-13.639	-13.103	-13.946	-12.793
-4.9421	-3.2791	-3.9516	-4.7495	-4.4975	-3.9657	-3.7904	-2.8946	-3.4419	-2.9274	-3.7568	-4.2637	-2.6384	-2.933	-3.9088	-2.9754	-3.9407	-4.1682	-3.7714	-2.928	-3.5344	-3.1873	-2.4395	-4.632	-4.2981	-2.7208	-3.4397	-3.59	-3.9831	-2.1213	-3.4162	-3.0288	-3.6905	-3.4529	-3.751	-3.886	-3.7136	-2.6138	-3.1745	-3.4732	-3.3288	-3.5001	-3.4925	-3.0376	-3.669	-2.9429	-3.3231	-2.6449	-2.9595	-3.03
1.5582	1.1823	0.59414	1.2855	1.2836	2.3039	1.2829	1.4069	1.3592	0.67582	0.5112	1.2861	1.6231	1.1511	0.55757	0.40144	0.65441	0.96151	0.87725	1.3581	1.8051	0.6818	1.0263	0.84462	1.2048	0.6522	2.061	0.91311	0.93523	0.6527	1.065	1.323	1.1271	0.034653	0.5009	2.1145	0.92004	1.1614	0.48698	1.2524	1.719	0.53067	2.6938	0.67958	0.51352	-0.12765	1.1968	0.98827	0.6662	1.1487
-5.9966	-6.1219	-4.2778	-5.5026	-5.5093	-4.8362	-3.8623	-4.612	-5.9084	-4.6877	-4.9855	-4.4417	-5.1357	-5.8513	-5.0727	-4.6231	-4.9904	-4.1484	-5.6418	-5.0904	-5.1735	-4.1577	-5.3981	-5.3693	-4.983	-3.9028	-5.5375	-4.7238	-5.8752	-4.4746	-5.4127	-4.5939	-4.6699	-5.213	-3.9471	-4.0754	-5.2132	-4.975	-4.4539	-4.6634	-5.172	-4.6872	-4.6608	-5.7149	-5.5678	-5.0919	-3.6016	-4.247	-5.0649	-5.1589
-9.4441	-9.2302	-8.5716	-8.7268	-9.213	-9.8322	-9.8665	-8.4741	-9.7648	-8.7311	-8.993	-8.7488	-8.5117	-8.9934	-7.9256	-8.7499	-10.976	-7.7174	-8.0607	-8.604	-8.7326	-8.7185	-7.5687	-7.9499	-8.7396	-8.7645	-8.1924	-9.2282	-8.4613	-10.181	-9.1282	-9.3449	-8.6704	-9.1679	-8.3255	-8.2849	-8.1533	-9.5187	-8.1766	-8.6003	-8.836	-8.6047	-9.9431	-8.9251	-9.1548	-9.3814	-8.6283	-8.2487	-9.3396	-9.431
-8.6032	-9.8227	-8.4053	-9.4823	-8.8596	-9.5054	-7.9466	-9.8788	-8.246	-8.9549	-8.2	-10.267	-9.0807	-8.1565	-7.3329	-8.0658	-9.255	-7.4696	-8.3453	-8.9767	-10.03	-9.073	-8.4026	-9.0024	-9.4153	-8.2992	-8.6831	-9.2809	-9.3029	-9.5053	-8.1739	-9.4183	-8.9066	-9.0861	-9.6784	-8.655	-9.6304	-8.9182	-8.6801	-8.5464	-9.2378	-9.2676	-9.1118	-8.7806	-9.7954	-8.7786	-8.5441	-7.9935	-9.0189	-9.03
-13.652	-13.626	-13.189	-13.612	-13.459	-13.706	-14.141	-14.707	-14.85	-14.012	-14.424	-14.059	-13.331	-14.152	-14.122	-13.154	-13.524	-14.335	-14.093	-14.899	-13.809	-14.648	-14.213	-15.134	-12.949	-13.032	-13.922	-14.141	-13.597	-14.476	-13.929	-14.085	-14.992	-13.581	-13.813	-13.066	-14.324	-14.085	-14.25	-14.35	-13.926	-14.475	-13.714	-13.784	-13.331	-13.859	-13.399	-14.595	-13.954	-14.979
-1.0402	-0.97859	-0.70121	-0.81287	0.036096	-1.1191	-2.1033	-1.643	-1.7657	-0.43227	-2.4587	-0.49759	-1.3887	-1.0874	-2.5658	-1.1181	-1.5017	-0.54325	-0.56061	-1.4984	-0.6457	-1.9532	-0.69654	-1.3439	-0.79959	-0.60068	-1.149	-1.3986	-1.442	-1.5693	-1.1316	-1.127	-0.2361	-0.70268	-1.229	-0.75277	-1.669	-1.0656	-1.6586	-2.0788	-1.4816	-0.86059	0.45569	-0.43291	-1.2395	-1.2892	-1.5055	-0.88362	-0.27059	-1.6602
-13.237	-13.301	-12.628	-12.999	-13.233	-12.203	-13.586	-12.007	-13.198	-13.788	-13.358	-14.305	-13.72	-13.274	-13.915	-13.513	-13.729	-12.614	-12.55	-13.023	-13.608	-13.959	-12.403	-13.79	-12.701	-14.167	-13.367	-13.445	-13.432	-13.425	-13.976	-12.151	-12.773	-12.682	-13.751	-12.371	-13.262	-13.344	-12.568	-12.725	-14.329	-12.381	-13.689	-11.85	-14.105	-13.63	-13.342	-13.844	-12.883	-12.628
-13.841	-14.531	-14.767	-12.956	-13.102	-14.349	-14.117	-14.619	-13.796	-14.013	-13.537	-14.918	-14.248	-13.714	-13.55	-14.604	-14.511	-14.854	-14.697	-13.745	-14.289	-13.807	-13.78	-14.363	-13.32	-14.415	-14.138	-13.634	-13.455	-13.685	-13.491	-13.296	-13.791	-13.918	-14.694	-14.164	-13.733	-15.072	-14.185	-14.328	-13.848	-13.878	-14.046	-13.316	-13.998	-13.076	-13.691	-14.591	-13.628	-15.09
3.3223	2.4982	1.2857	2.7739	2.8712	1.8665	2.2648	2.782	2.6724	2.3659	1.573	3.0958	2.9705	2.0893	2.6141	3.5761	2.6385	2.1516	1.4261	3.3254	2.7324	2.5283	2.5018	2.7875	2.3236	3.3183	1.41	1.7716	2.4212	2.3019	2.9062	3.0058	2.6938	3.6953	1.9159	3.8623	1.768	2.8472	2.57	3.8859	2.4711	2.0174	2.3261	2.5789	2.3622	3.7915	1.7207	2.9698	2.0786	2.6445
-12.299	-11.432	-13.241	-11.82	-12.268	-11.452	-11.767	-12.618	-11.977	-11.859	-10.797	-11.707	-11.717	-12.329	-10.619	-11.839	-12.063	-11.895	-11.584	-12.28	-11.284	-11.293	-10.898	-12.119	-10.767	-12.164	-11.608	-10.615	-11.074	-11.035	-11.108	-11.271	-11.538	-10.87	-11.483	-10.877	-11.387	-12.922	-10.37	-10.904	-12.701	-11.004	-11.504	-11.115	-12.737	-11.79	-11.311	-13.132	-11.425	-10.771
-0.69498	-0.84958	0.55942	0.38846	0.51681	0.1845	0.066539	1.559	0.13934	1.0561	0.34814	-0.1169	0.12325	0.5266	0.35777	-0.37022	0.70853	0.55827	-1.0228	1.0463	-0.11893	-0.083424	0.082101	-1.0494	0.08865	0.79878	-0.7035	-0.41482	-0.053912	-0.42822	0.64707	0.026441	-1.2206	-1.0032	-0.092768	0.40239	-0.11052	0.32581	0.06522	0.17155	-0.24296	0.55412	-0.39481	-1.0724	-0.12916	0.47537	-0.27029	-0.52402	0.054175	0.21738
-1.0176	-0.5319	-1.08	0.062507	-1.1109	-1.8532	-0.28065	-2.146	-1.9236	-0.53287	-0.81767	-0.93837	-1.9314	0.20337	-0.86255	-1.0687	-0.98658	-0.62556	-1.0065	-2.0655	-1.1427	-1.1785	-1.8847	-1.1586	-0.39717	-1.9352	-1.4001	-1.2395	-1.0449	-1.5556	-0.68782	-1.6942	-0.74878	-1.4394	-2.6891	-0.98689	-1.2949	-1.4932	-1.4524	-1.4157	-1.5054	-0.64775	-0.44703	-2.1297	-1.4155	-2.7904	-1.3945	-0.87604	-0.89158	-1.5095
1.6859	1.0301	1.0117	2.0753	1.9896	0.91621	2.5611	2.6552	2.2094	1.4479	2.4093	1.9341	1.08	3.1425	1.9641	2.2625	1.0264	0.93761	3.0421	2.5783	1.3776	1.8503	1.3832	2.3039	1.2708	1.3633	1.8615	0.25942	1.4397	1.5881	1.1417	1.4581	1.3009	1.4255	1.6863	1.066	0.2176	0.37552	1.8906	2.2131	1.4363	2.1652	2.0943	0.54823	3.061	0.65291	1.6999	1.3667	2.3526	0.43458
-14.525	-14.918	-15.124	-13.282	-14.247	-13.685	-13.807	-14.093	-13.951	-13.266	-14.399	-14.004	-14.385	-14.81	-14.089	-13.476	-15.039	-15.378	-13.822	-14.079	-13.691	-13.977	-14.378	-13.192	-13.991	-13.598	-12.394	-13.226	-13.869	-13.38	-12.766	-13.291	-14.225	-13.983	-14.514	-14.01	-14.659	-14.229	-13.115	-14.041	-14.688	-13.639	-14.45	-13.948	-15.159	-13.918	-14.339	-14.192	-13.809	-12.863
-6.4676	-6.0629	-6.3506	-6.5219	-6.3695	-6.2448	-7.3906	-5.8156	-5.6386	-5.636	-6.3541	-7.0338	-7.2552	-5.5562	-6.6489	-4.713	-7.0435	-6.3605	-7.0171	-6.7624	-6.6572	-7.1889	-5.9889	-6.9417	-6.0726	-7.6468	-6.9619	-7.017	-6.9229	-7.0217	-5.0665	-7.7737	-5.6904	-5.8333	-7.4827	-6.1764	-6.7434	-7.2936	-6.2599	-7.5932	-6.0537	-7.1313	-6.3542	-6.2136	-5.8742	-7.8688	-6.7842	-5.753	-5.5673	-6.223
-12.576	-12.092	-11.667	-12.955	-12.408	-12.562	-14.049	-13.245	-12.712	-12.919	-14.581	-11.901	-12.164	-12.794	-11.69	-13.287	-13.179	-13.02	-12.144	-13.015	-13.66	-12.287	-12.261	-13.931	-12.793	-12.918	-13.148	-11.857	-12.881	-13.294	-14.237	-13.257	-11.651	-12.877	-12.536	-12.187	-11.94	-12.777	-12.745	-12.18	-12.483	-12.404	-12.144	-13.217	-13.025	-12.872	-11.472	-11.524	-13.605	-12.266
1.9077	0.32039	0.99833	1.2932	0.50887	1.7559	1.3025	0.5653	0.2191	1.0701	1.6354	1.6128	1.2003	1.1751	0.95075	1.8812	2.6934	0.35139	1.46	1.2729	1.2969	0.45321	1.1408	0.8847	1.2524	-0.13209	0.17398	0.19893	1.5793	1.585	1.3257	1.7007	1.0906	1.5711	0.78218	0.83322	0.93171	1.4125	1.2222	1.7441	1.6348	0.77237	0.15837	2.0444	1.9203	1.1746	0.92404	0.60447	2.083	0.32723
-4.0257	-4.3286	-3.1864	-3.6102	-3.1304	-4.5174	-4.2089	-3.139	-4.1634	-3.6195	-4.324	-3.9291	-4.3019	-3.0581	-4.4759	-3.2224	-4.1128	-3.6409	-5.5691	-3.7159	-4.0118	-3.5064	-3.2495	-3.6802	-3.5632	-3.3004	-4.1745	-3.727	-4.0379	-2.7934	-4.0883	-3.1927	-2.877	-2.5593	-3.8892	-3.5685	-3.5468	-3.1785	-3.2475	-4.8959	-5.4796	-3.6584	-2.7834	-2.9565	-4.7889	-3.9277	-3.9714	-3.0618	-4.544	-4.2203
-4.3233	-5.3157	-5.2717	-5.0417	-5.727	-5.314	-5.0295	-4.71	-4.4603	-5.6456	-5.0087	-4.706	-4.8425	-4.7108	-4.2882	-5.3925	-4.8182	-5.1838	-5.3026	-5.9075	-5.5657	-5.0353	-4.9611	-4.6638	-5.6422	-5.2216	-4.6066	-5.5964	-5.8574	-6.5342	-5.9948	-4.5559	-4.7205	-5.0809	-4.2014	-5.3081	-4.6661	-4.5733	-4.7789	-4.5886	-5.3673	-5.1348	-5.321	-3.901	-4.9203	-4.7622	-4.8088	-5.2336	-5.1774	-5.582
-12.867	-13.193	-12.761	-12.158	-12.991	-13.368	-13.313	-13.391	-12.426	-12.052	-12.822	-12.179	-11.54	-13.211	-11.941	-12.996	-13.229	-13.154	-12.882	-12.697	-12.814	-13.099	-14.254	-13.108	-13.05	-13.408	-13.201	-12.266	-12.702	-11.933	-12.855	-12.641	-11.79	-12.724	-11.483	-12.259	-13.453	-12.631	-12.607	-13.204	-12.892	-13.67	-13.478	-13.344	-11.747	-12.519	-12.845	-12.772	-13.275	-12.927
-1.8612	-3.054	-2.3575	-2.8798	-3.1318	-3.1873	-2.8693	-2.5172	-1.5105	-2.4691	-2.7135	-2.0528	-3.0332	-3.3333	-3.2149	-3.1452	-3.8838	-1.9675	-2.819	-2.6157	-3.4696	-3.0743	-2.1948	-2.8745	-3.1447	-2.9988	-2.7551	-3.4993	-2.5412	-3.1644	-2.5722	-3.4613	-2.5955	-2.0572	-2.2791	-1.4966	-2.4136	-3.7147	-2.461	-3.0742	-2.2945	-1.9628	-3.283	-2.4521	-2.3793	-2.1783	-2.756	-2.3454	-3.0886	-2.3294
-3.0738	-3.1582	-3.6243	-3.3174	-4.1609	-4.1278	-3.9137	-4.0639	-4.5204	-2.8894	-3.8792	-3.2095	-4.2325	-4.8008	-3.1516	-3.3537	-3.4613	-4.1039	-3.8223	-2.9093	-3.7656	-3.3793	-3.1303	-4.3263	-4.0597	-3.117	-3.9701	-4.4625	-4.6797	-3.8286	-3.8408	-4.0159	-3.2099	-3.4145	-3.7075	-3.4409	-3.991	-2.8281	-3.8971	-3.4264	-4.5479	-4.5657	-3.1886	-2.909	-3.2476	-3.8308	-3.4327	-3.1196	-4.0129	-3.926
0.69264	0.75737	-0.98078	-0.50243	0.50799	0.20856	0.86813	-0.095229	-0.25697	-0.66383	-0.30871	-0.28427	1.4616	0.035102	1.1503	-0.22406	0.022957	1.2312	0.036013	-0.51674	-0.54156	-0.3057	0.23808	-0.67516	0.39832	0.32902	-0.41404	-1.0693	1.3618	0.76973	-0.3035	-0.88668	0.99404	-0.72696	-0.23397	-0.16168	-0.044814	-0.8613	0.31136	0.72668	0.69426	0.41346	-0.18428	0.015005	0.29745	1.3729	0.61518	0.99955	0.14736	1.365
4.4325	4.7355	4.1751	4.3834	4.2013	5.7686	4.1417	5.4577	3.6113	3.8912	3.9423	4.3276	5.2493	3.5919	2.943	4.5587	4.2964	3.8143	4.4904	4.7363	4.2722	5.0812	4.0291	4.2408	4.6136	5.0459	3.7528	5.1219	4.2949	3.5868	3.8406	4.1114	4.1861	3.9269	4.0437	4.4699	4.9337	3.0876	5.3795	3.9718	4.9552	5.3394	3.6373	5.1151	4.2015	4.229	4.4187	4.1836	2.5074	3.775
-8.7779	-9.1674	-9.9723	-9.6507	-9.5382	-9.6596	-9.6854	-8.953	-9.8865	-9.5229	-8.5285	-9.6836	-8.9155	-9.7494	-8.6471	-9.9665	-8.8354	-8.7756	-9.5556	-8.9948	-9.4107	-9.2252	-9.9089	-10.348	-9.5226	-8.8669	-9.5121	-9.3381	-8.7639	-8.7454	-10.153	-8.9493	-10.058	-8.8938	-9.0667	-9.1915	-8.3679	-8.7998	-8.7025	-10.131	-9.3721	-10.109	-8.7756	-9.4821	-9.2972	-9.6148	-9.4486	-8.6744	-10.742	-8.7919
-7.4051	-7.5416	-6.5629	-7.9709	-7.1565	-8.3594	-8.2417	-7.6798	-7.3832	-7.2528	-7.5544	-7.0105	-6.9071	-7.4512	-7.733	-7.227	-8.5384	-7.514	-7.7633	-7.2499	-6.1609	-7.7083	-7.438	-7.5106	-7.1685	-8.0722	-7.5756	-7.0997	-8.2315	-6.9636	-7.9843	-8.6146	-8.6129	-7.6033	-7.2326	-7.489	-7.4728	-7.2026	-7.4093	-6.8502	-6.9973	-8.5639	-7.5321	-7.7166	-8.0614	-7.9623	-7.4573	-6.6291	-7.7508	-7.437
2.0674	1.5765	1.1113	1.8555	2.0826	2.1816	0.93415	2.5095	0.14949	1.3193	0.82863	1.4384	1.5495	1.3769	0.82506	0.85542	0.30719	1.8082	0.97093	0.75433	0.1513	0.91945	0.94994	1.2672	0.22554	0.51453	0.87534	0.23506	0.24077	0.56814	0.84202	1.41	1.1616	-0.14025	1.1486	1.6531	1.3754	0.99185	1.0506	0.63072	1.1979	1.4105	0.52892	1.822	1.6441	0.59938	1.3298	1.4816	1.4163	1.1904
5.8566	6.621	7.4096	7.0158	7.038	7.1579	6.7915	4.9984	8.6059	7.0759	7.1337	7.1879	6.6672	7.1078	6.9573	7.2863	7.2378	6.3328	6.4143	6.0317	6.3964	7.8895	6.4304	7.9248	7.0766	6.126	6.8303	7.0138	6.94	6.3888	6.9161	7.0326	6.9737	7.8405	6.8205	6.7982	6.4947	5.6818	7.4408	5.9425	6.0147	8.0391	5.9194	6.82	6.9276	6.5098	6.7469	7.0097	7.0379	6.6536
-6.0987	-5.5958	-5.1293	-5.5205	-6.0015	-6.1017	-6.3593	-5.419	-5.5111	-4.9179	-6.5863	-6.2863	-5.5372	-4.8549	-5.0328	-6.0076	-5.6528	-5.1081	-5.7041	-5.959	-5.7515	-5.9754	-4.5854	-5.8581	-5.0023	-6.6315	-5.4581	-4.7929	-5.7498	-5.6652	-5.2776	-4.2038	-4.9146	-5.6832	-4.7693	-5.1553	-5.941	-6.9955	-4.5636	-5.9298	-5.3986	-5.0988	-5.521	-6.0144	-5.0662	-5.4999	-5.1193	-4.5783	-5.19	-5.4394
6.3288	7.3288	7.6758	6.1105	7.274	7.8475	5.6575	7.3681	6.995	6.5757	6.8802	4.9311	7.3194	6.6447	6.6312	7.3729	6.4816	7.1945	7.0775	7.364	5.5369	6.5157	5.2867	6.5306	6.5469	7.0079	7.9919	6.6615	5.9064	7.9391	6.2831	7.2579	8.7124	7.303	7.1523	6.7762	6.8775	5.7333	6.64	6.28	6.4619	6.5491	6.4073	6.7665	6.8219	7.0152	6.4333	6.6562	7.3495	6.5229
-11.846	-12.489	-11.122	-10.295	-11.642	-11.642	-11.047	-11.53	-11.463	-12.325	-10.899	-11.739	-12.734	-12.072	-11.036	-12.562	-10.813	-12.021	-11.297	-12.194	-11.622	-11.704	-12.163	-11.427	-12.058	-11.501	-11.09	-11.312	-12.191	-11.579	-11.656	-11.571	-11.796	-11.374	-11.198	-11.124	-11.13	-11.317	-11.292	-12.062	-11.901	-12.378	-12.552	-11.433	-12.695	-12.088	-12.494	-12.948	-11.776	-11.314
-5.2552	-6.381	-5.97	-4.6654	-4.8056	-5.9259	-5.2074	-4.7907	-4.948	-5.2695	-5.286	-5.4047	-5.0376	-6.4004	-5.2359	-4.4183	-6.453	-5.776	-5.2495	-6.3605	-6.0687	-6.7445	-4.8985	-5.3691	-6.1253	-5.4524	-5.8577	-5.2032	-6.4708	-5.2301	-5.2575	-5.1364	-5.6637	-6.4334	-5.4216	-4.9419	-5.9639	-6.7904	-5.1709	-5.6209	-4.8111	-5.1137	-6.1421	-6.4889	-5.053	-6.4908	-4.646	-6.0332	-4.5668	-5.0668
-6.2139	-5.5048	-5.893	-5.3632	-5.8601	-5.7274	-6.2103	-4.9367	-5.1527	-6.1293	-4.9332	-5.4722	-5.634	-5.4336	-4.9202	-5.9293	-5.9823	-5.4409	-5.5119	-5.7323	-6.6845	-5.5141	-5.7644	-5.9686	-4.7177	-3.9387	-6.0738	-6.6032	-6.3696	-6.1432	-5.3133	-5.3999	-5.2267	-5.6477	-5.7061	-5.9043	-4.9997	-5.688	-6.6032	-4.4989	-5.5264	-6.2551	-6.5272	-5.5839	-5.322	-6.575	-6.3898	-4.7854	-5.8463	-5.451
-5.9825	-4.8126	-6.6978	-5.9612	-6.2906	-5.9873	-5.1955	-6.0063	-5.8543	-5.8441	-4.5004	-6.2159	-5.3507	-4.7317	-5.3447	-4.3816	-6.3161	-5.8924	-5.6306	-4.8273	-5.5738	-5.9676	-5.161	-6.3685	-4.8968	-6.7407	-5.1485	-5.806	-4.7232	-6.4779	-5.7931	-4.806	-4.9716	-5.9239	-5.7978	-6.1182	-6.2263	-6.0418	-5.4936	-5.4316	-5.4814	-5.9224	-5.0606	-4.7564	-5.4799	-5.2582	-5.8645	-6.2426	-5.9943	-4.7566
-11.137	-11.07	-11.879	-12.237	-11.895	-11.259	-10.645	-12.745	-12.361	-11.936	-11.594	-13.011	-11.833	-10.587	-10.718	-12.235	-12.316	-11.568	-12.375	-11.995	-10.925	-12.377	-12.857	-11.371	-12.481	-12.514	-12.436	-11.533	-11.29	-12.482	-11.276	-12.172	-11.467	-11.99	-10.541	-11.391	-11.391	-11.651	-13.875	-12.307	-11.412	-12.364	-11.906	-11.643	-11.562	-11.965	-12.632	-12.113	-12.912	-11.476
-4.054	-3.8019	-3.1433	-3.9528	-3.3466	-3.0307	-2.9224	-3.9574	-3.5439	-3.8378	-3.1114	-3.4816	-3.7792	-3.4866	-3.6422	-3.5702	-3.0789	-3.43	-4.6771	-3.3139	-5.2962	-4.25	-2.2333	-2.4642	-3.56	-3.626	-4.3802	-4.724	-2.9715	-3.5834	-4.0046	-4.0471	-3.2319	-3.0881	-3.9689	-3.4854	-2.6051	-3.0309	-3.3673	-2.9664	-2.341	-2.707	-2.9276	-2.9943	-2.2945	-1.9607	-3.269	-3.4747	-3.4295	-2.7017
-1.6471	-3.1068	-1.599	-0.6157	-1.6737	-1.6903	-0.38756	-1.3473	-1.3402	-0.18769	-1.5664	-0.94001	-0.58486	-1.2891	-1.5614	-0.68908	-1.8687	-1.0645	-0.010593	-1.7882	-2.5669	-2.3473	-0.87439	-0.26806	-2.1215	-1.24	-1.3539	-2.7408	-1.5794	-1.8059	-1.6134	-2.1908	-2.2589	-1.0895	-1.8091	-2.0342	-1.3336	-2.3337	-1.9485	-1.8167	-1.2112	-1.7901	-1.5942	-1.8963	-0.44869	-1.8427	-1.7929	-2.0085	-0.63371	-1.38
-8.63	-8.0468	-8.8902	-9.6779	-9.5362	-9.6002	-8.839	-8.6606	-9.1828	-8.2909	-9.444	-10.137	-8.5426	-8.7383	-9.1453	-8.7605	-8.9133	-9.0097	-9.7665	-9.632	-8.6681	-7.9902	-8.595	-9.2326	-9.3708	-8.8512	-9.4438	-8.3502	-9.1186	-8.9401	-8.3106	-8.6735	-9.3696	-7.8487	-8.0795	-9.5323	-8.5642	-9.9014	-9.6459	-8.7613	-9.7023	-8.8306	-9.7036	-8.7604	-8.0043	-9.6197	-9.7908	-7.5901	-8.0603	-8.4657
-3.7039	-3.8619	-4.9606	-4.555	-3.8468	-4.3112	-4.0942	-3.5575	-3.8056	-3.0671	-4.7562	-3.5873	-4.8677	-4.2427	-3.5495	-3.7613	-2.8485	-4.1119	-3.1879	-4.2131	-2.9309	-3.2747	-4.4882	-4.8389	-4.1116	-3.5805	-3.1304	-4.1316	-3.8899	-4.8812	-3.4984	-4.9939	-4.2994	-4.2709	-5.0865	-5.3656	-3.7447	-4.4119	-3.7345	-3.6996	-4.1265	-3.5157	-3.5369	-4.4384	-4.0731	-4.4064	-4.1412	-4.259	-3.1475	-3.6729
-9.9927	-10.675	-10.282	-10.44	-11.465	-10.012	-9.4475	-9.4038	-10.764	-11.343	-10.636	-9.8973	-9.2516	-10.687	-10.482	-10.287	-10.168	-11.029	-10.025	-10.686	-10.058	-10.54	-10.647	-10.723	-10.045	-10.139	-9.9517	-10.288	-10.122	-10.214	-9.7947	-9.0732	-9.624	-10.765	-10.21	-9.8671	-10.158	-9.2537	-9.9705	-10.843	-10.898	-10.831	-11.05	-9.6402	-10.82	-9.7525	-10.11	-8.8343	-9.6613	-10.395
9.0668	9.0859	9.7391	9.8543	7.7836	9.3869	10.3	9.2308	9.7281	9.7979	9.6189	10.196	8.9486	9.2752	10.808	10.401	9.5172	9.9684	10.05	9.4983	10.669	10.026	9.5624	10.66	10.602	10.504	8.5252	10.088	9.7181	9.545	9.2906	9.3418	8.7757	9.7197	8.7509	9.9911	10.349	9.459	9.6214	9.8181	9.9981	9.0429	9.2738	10.141	11.336	8.8571	10.253	10.696	8.26	10.479
-5.1998	-5.0826	-5.217	-5.775	-3.8742	-4.2015	-4.3523	-5.6801	-5.4863	-5.445	-4.664	-4.8852	-4.5292	-5.1896	-6.1461	-5.1641	-5.0831	-4.703	-5.3731	-4.6027	-3.5776	-5.1111	-4.1647	-5.1817	-5.1904	-5.4754	-5.0008	-3.0166	-4.2745	-5.0451	-6.3835	-4.715	-4.9385	-3.5131	-4.9394	-4.2031	-4.6762	-5.5037	-4.3583	-5.78	-5.2746	-5.7856	-4.1934	-4.6458	-4.0745	-4.8306	-5.4112	-5.2633	-4.7989	-5.066
-4.0079	-4.5209	-4.9193	-4.1222	-4.6227	-4.4923	-3.2875	-4.993	-4.1218	-4.8215	-4.8763	-5.2484	-4.6347	-4.5227	-4.5029	-4.7405	-5.446	-5.1333	-5.0428	-4.0959	-5.198	-4.8355	-4.2462	-4.957	-4.8745	-3.6663	-3.7376	-5.2044	-4.9015	-4.474	-5.4093	-4.9622	-4.4948	-4.3632	-4.9384	-3.7112	-5.3417	-3.4684	-3.8429	-4.9293	-5.0874	-4.4772	-4.3675	-4.1081	-3.556	-5.068	-4.6218	-4.9854	-3.9487	-3.7266
-13.884	-14.854	-14.587	-14.529	-14.373	-13.431	-13.244	-12.432	-12.978	-13.355	-14.284	-13.447	-13.441	-13.997	-13.781	-15.311	-12.919	-13.729	-15.144	-13.901	-14.046	-15.301	-14.276	-13.38	-14.042	-15.349	-14.205	-15.148	-14.624	-14.663	-13.26	-14.402	-14.439	-14.468	-15.187	-14.296	-13.897	-14.816	-14.576	-14.498	-14.336	-13.457	-14.265	-13.571	-14.508	-14.491	-14.302	-13.186	-13.748	-14.653
-4.4029	-3.1063	-4.8601	-4.7637	-4.5548	-3.7147	-4.5109	-4.4496	-4.0067	-3.031	-5.8421	-4.9623	-4.2291	-5.1922	-4.5061	-3.8796	-4.2778	-3.469	-4.3061	-4.6967	-5.4988	-5.6053	-5.2322	-5.4238	-4.4227	-5.2273	-5.2131	-5.6522	-4.3862	-4.2543	-4.6334	-4.6219	-3.8347	-4.2429	-4.4478	-5.8345	-5.8461	-4.2524	-4.5725	-4.1646	-5.6624	-4.3055	-5.3049	-4.9037	-5.0983	-4.6098	-4.7161	-3.6495	-4.7011	-4.3823
0.36541	0.74014	-0.074822	-1.0913	0.32477	-1.6287	0.33918	-0.026126	-0.47601	-0.94315	0.32217	-0.79007	-0.27236	-0.81636	-0.34538	-0.17503	0.76331	0.26597	-0.36387	-0.12847	0.10472	0.31779	-1.4607	0.43994	0.33359	0.036557	-0.060086	0.017249	-0.068504	0.10879	0.58204	-0.082636	0.10277	-0.49437	0.86216	0.2349	-0.30724	0.17343	-0.35016	-1.7042	-0.40342	0.18807	0.79417	-0.40066	-1.401	0.51855	0.5275	0.014824	0.019159	1.0838
-3.6769	-3.767	-4.1324	-3.3098	-3.6778	-4.2878	-3.1785	-4.0982	-2.4391	-5.2876	-3.5367	-3.8315	-2.9198	-4.5062	-3.5696	-5.2422	-4.1773	-2.9307	-4.3279	-4.3627	-5.0316	-3.3782	-3.3381	-3.7305	-3.682	-3.8193	-3.5912	-3.1137	-4.0131	-3.9496	-3.7706	-3.5512	-3.2098	-3.2262	-3.8937	-3.8209	-3.2746	-2.3023	-4.1345	-3.6881	-3.5943	-3.6038	-3.4814	-2.7889	-4.4395	-3.5618	-2.9681	-5.2312	-4.5492	-3.4801
-8.3943	-9.4985	-9.9174	-7.9994	-9.676	-8.78	-9.3518	-8.8757	-9.3165	-8.5357	-9.2106	-9.3312	-8.5967	-9.1626	-9.5567	-8.4112	-8.6012	-8.5675	-8.3541	-9.3115	-8.3077	-9.7911	-9.9139	-9.4009	-8.4917	-9.1435	-8.6016	-9.2693	-8.4295	-9.5452	-9.1042	-8.7099	-8.3023	-8.7928	-9.4708	-8.3177	-9.237	-9.7741	-8.6691	-8.2354	-8.7488	-9.2545	-9.0547	-9.7038	-8.7108	-9.396	-9.5579	-8.8051	-9.2341	-8.8148
-12.537	-12.369	-11.892	-11.158	-11.02	-10.712	-10.77	-12.365	-11.979	-10.852	-12.659	-12.168	-11.969	-12.419	-12.184	-11.34	-11.749	-11.237	-10.972	-12.128	-12.435	-11.173	-11.017	-12.796	-11.824	-11.585	-11.175	-11.4	-11.396	-12.468	-12.094	-11.172	-11.046	-11.778	-12.119	-12.03	-12.412	-12.053	-11.552	-11.346	-11.637	-12.535	-10.351	-11.484	-10.993	-11.163	-11.716	-12.257	-11.119	-11.859
-9.4856	-8.4678	-8.8463	-9.5199	-9.5128	-9.0171	-8.6919	-7.9296	-8.0207	-9.5188	-8.931	-9.6036	-9.2543	-8.8922	-8.7985	-8.8314	-8.8183	-8.6545	-9.6826	-8.5572	-8.503	-8.7993	-8.8194	-8.6797	-8.8113	-8.9345	-9.5565	-8.5051	-9.5269	-9.2595	-8.6882	-8.8557	-8.211	-8.9092	-8.8528	-8.5519	-7.4942	-9.2924	-8.2646	-8.8217	-8.9735	-10.333	-9.702	-9.1452	-9.3032	-8.1567	-8.8914	-9.2074	-9.5897	-10.361
6.6245	6.9239	5.1201	7.7526	7.0655	7.8472	5.9522	7.2483	6.5532	7.5917	7.3656	7.6711	6.8706	6.1285	6.7813	6.7258	6.3132	7.1839	6.6224	6.5943	7.069	6.3964	7.044	6.4505	6.7905	7.8575	5.8671	5.8112	6.2375	6.466	7.3448	6.9888	6.5271	6.5326	7.5511	7.8114	7.1243	7.2486	6.5751	7.124	6.4024	6.7475	6.3694	6.5079	7.8656	7.1987	7.0198	7.179	6.545	6.8011
-12.153	-11.73	-11.932	-11.274	-11.652	-13.026	-10.509	-11.696	-11.439	-11.913	-12.449	-11.101	-11.727	-11.953	-11.168	-11.777	-12.825	-12.102	-11.538	-12.383	-12.607	-10.772	-10.759	-11.954	-11.814	-10.746	-12.183	-11.129	-12.185	-11.143	-11.776	-11.949	-11.549	-12.178	-11.352	-10.518	-10.598	-11.012	-12.017	-11.523	-11.322	-10.479	-12.2	-11.671	-11.934	-11.324	-10.768	-10.968	-11.332	-11.04
-11.924	-11.685	-11.16	-11.823	-11.291	-11.732	-9.765	-12.33	-10.74	-11.284	-11.13	-10.38	-12.777	-11.816	-10.77	-10.766	-12.048	-11.237	-12.844	-11.338	-11.363	-13.153	-11.451	-10.561	-11.306	-10.987	-12.191	-11.347	-10.958	-12.376	-11.98	-12.29	-10.133	-12.541	-11.938	-12.666	-11.261	-12.715	-12.47	-10.823	-11.458	-11.265	-11.762	-11.839	-11.576	-13.484	-11.443	-10.111	-11.63	-10.636
-10.652	-10.545	-10.543	-11.4	-11.069	-11.164	-9.8343	-9.9926	-10.167	-10.436	-12.473	-11.434	-11.126	-10.825	-10.018	-9.8028	-10.877	-11.72	-11.735	-10.585	-11.132	-11.531	-9.8779	-11.414	-11.646	-11.12	-10.405	-9.4811	-11.765	-11.096	-10.808	-10.655	-10.744	-10.725	-9.8655	-10.691	-10.607	-10.579	-10.614	-10.145	-10.996	-11.123	-11.272	-10.381	-11.044	-11.079	-11.338	-10.764	-11.013	-12.137
-1.3732	-0.72798	-2.1118	-1.2918	-0.63614	-0.96162	-0.74564	-1.6608	-1.3388	-1.0995	-1.2982	-0.66666	-1.8209	0.13984	-2.0998	-0.91055	-0.57067	-1.1341	-0.80326	-0.33835	-0.46678	-0.80512	-0.91201	-2.1566	0.036331	-1.6624	-0.37153	-1.0157	-1.0953	-2.0714	-2.609	-1.1181	-1.7617	-0.92371	-1.1161	-0.51856	-1.1605	-1.4434	-0.24866	-1.3318	-1.3785	-1.5148	-1.0936	-1.8907	-1.2278	-1.3942	-0.62825	0.23994	-0.7213	-1.2134
-11.773	-12.261	-12.809	-12.322	-11.962	-12.651	-11.678	-11.589	-12.402	-12.761	-11.894	-12.329	-12.705	-11.695	-12.373	-10.909	-13.01	-12.216	-11.373	-11.518	-12.862	-12.663	-10.702	-12.86	-12.982	-11.038	-12.308	-11.962	-12.02	-12.973	-12.449	-11.861	-12.546	-11.197	-11.542	-11.445	-12.216	-11.326	-11.715	-11.275	-10.788	-12.241	-12.48	-12.388	-11.15	-11.62	-10.936	-12.164	-12.096	-11.773
-9.3352	-8.9851	-9.1997	-9.3272	-9.0937	-9.1626	-8.4252	-10.343	-7.3587	-8.8355	-9.3442	-8.2646	-9.2488	-8.6676	-9.5742	-9.4555	-9.036	-8.4451	-8.6933	-9.3035	-8.3108	-8.9019	-7.3285	-8.4106	-8.7061	-8.9662	-8.6104	-8.9595	-8.9355	-8.3876	-10.083	-10.107	-9.5568	-9.6742	-9.376	-8.3424	-9.5552	-8.8778	-8.9556	-10.047	-10.139	-9.0159	-8.3925	-8.9004	-10.571	-7.7754	-9.1225	-10.414	-9.371	-9.5605
-2.7826	-3.0322	-4.4824	-3.2986	-2.9051	-3.4236	-3.4654	-3.0769	-3.1173	-3.6965	-2.762	-2.2219	-3.5828	-3.9509	-3.9543	-3.827	-4.1549	-4.2823	-2.6455	-3.9584	-3.5624	-2.9852	-4.2886	-2.9127	-3.2683	-5.0875	-3.9793	-2.5206	-3.3337	-3.7458	-4.0908	-2.6155	-3.5516	-3.133	-2.9152	-3.5582	-3.1599	-3.1748	-3.4662	-4.7311	-3.1229	-3.1564	-3.5867	-3.9719	-3.4116	-2.6888	-3.9956	-4.081	-2.4534	-3.7779
-12.211	-11.917	-11.415	-12.231	-12.002	-11.956	-12.752	-12.682	-12.427	-12.957	-11.81	-11.477	-12.251	-13.097	-11.354	-13.011	-11.455	-12.309	-12.129	-12.822	-10.99	-12.536	-11.638	-11.419	-11.993	-11.639	-11.144	-12.654	-11.569	-10.426	-10.725	-12.098	-12.398	-11.909	-11.776	-11.452	-12.92	-12.331	-11.245	-11.269	-12.283	-11.384	-11.911	-12.195	-11.706	-12.102	-11.57	-11.429	-10.968	-12.329
-0.84148	-1.1733	-0.98551	-1.6404	-0.92151	-0.55253	-1.1125	-1.0282	-0.50373	-1.6382	-1.8205	-0.7087	-1.6728	-1.5988	-1.4872	-1.7468	-0.47936	-2.0167	-1.8385	-0.43468	-1.7393	-1.9233	-1.847	-1.3772	-1.2852	-0.25033	-2.4148	-1.3764	0.36436	-1.9637	0.26218	-1.8017	-1.2901	-1.0382	-1.0762	-1.521	-1.3629	-0.98032	-1.4421	-1.0273	-2.1163	-0.76034	-0.46867	-1.1265	-0.72608	-0.84783	-1.5713	-0.66279	-1.1634	-1.2207
-0.7148	-0.86982	-1.3399	-0.74066	-0.26381	-1.4465	-0.76754	-1.4139	-0.070297	-0.34547	-0.48171	0.037598	-0.611	0.30416	-0.82611	-1.3822	0.33879	-0.21577	-1.4006	-0.7473	-0.65288	-1.2829	-0.79766	-1.1567	-0.51825	-0.3587	-2.1371	-0.91163	-1.321	0.574	-1.1243	-0.55644	-0.83204	-1.0188	0.26283	-0.13672	-0.47311	-0.4201	-0.60381	0.94845	-1.7393	-0.75962	-0.99264	-1.6016	-0.17238	0.011999	-1.5694	-0.41838	-1.7839	-1.3796
-12.685	-13.503	-12.406	-13.253	-12.77	-12.171	-13.059	-12.706	-13.178	-12.765	-12.47	-12.662	-13.351	-12.029	-11.952	-12.363	-12.181	-13.375	-12.625	-13.177	-12.13	-12.398	-12.746	-13.125	-12.778	-12.113	-13.133	-12.972	-12.836	-12.877	-13.685	-12.211	-13.396	-13.025	-12.251	-12.839	-14.482	-13.294	-12.706	-12.808	-12.25	-11.814	-11.633	-12.345	-12.837	-13.317	-12.2	-12	-13.008	-13.258
-12.486	-14.478	-12.199	-13.855	-12.496	-13.077	-13.277	-13.218	-13.089	-12.429	-12.975	-13.657	-12.909	-11.759	-11.872	-11.94	-12.773	-12.398	-12.289	-12.56	-11.931	-12.566	-13.126	-12.691	-12.383	-13.6	-12.573	-12.494	-11.7	-13.902	-13.01	-11.645	-13.131	-12.542	-12.937	-12.382	-12.712	-12.578	-13.527	-12.234	-13.664	-14.438	-13.432	-13.317	-12.775	-12.608	-12.986	-13.649	-13.009	-12.096
-3.8589	-4.9491	-4.6035	-5.3473	-5.0996	-3.8063	-4.9229	-4.7421	-4.224	-4.2688	-4.3794	-4.4207	-4.5368	-5.6428	-4.2774	-2.9321	-4.9595	-4.7045	-4.9402	-3.446	-4.5759	-5.7382	-5.0482	-5.1253	-4.7705	-3.8551	-4.6129	-3.9794	-3.9924	-4.8412	-3.4868	-4.3704	-4.446	-4.4702	-4.8382	-3.6786	-3.7537	-4.1906	-4.6433	-5.4278	-5.1007	-5.1002	-4.442	-3.6905	-4.7999	-4.2336	-4.7565	-4.4552	-5.3913	-5.2191
-12.601	-13.811	-13.412	-12.571	-12.043	-11.929	-12.883	-11.878	-13.559	-12.906	-12.071	-12.973	-12.92	-13.2	-13.368	-13.13	-12.287	-12.987	-12.897	-12.243	-12.918	-12.495	-12.309	-13.085	-13.566	-12.729	-13.056	-13.578	-12.106	-11.621	-12.053	-13.011	-13.561	-12.794	-11.824	-13.684	-12.505	-12.806	-12.542	-13.019	-11.877	-12.511	-12.453	-12.585	-13.125	-12.323	-12.118	-13.015	-14.483	-13.984
-6.4805	-5.6546	-5.9213	-5.5384	-4.3504	-6.6367	-6.0399	-4.9795	-4.9445	-5.6089	-5.4317	-6.1087	-5.3944	-6.2051	-5.2873	-4.871	-5.0691	-6.0822	-4.9487	-5.6452	-6.1352	-5.5965	-5.2324	-5.8155	-6.0588	-5.3366	-4.0383	-5.4881	-6.3338	-4.6048	-5.6611	-5.7193	-6.0053	-5.5273	-4.9155	-5.3739	-5.3666	-5.3754	-4.6463	-5.7777	-6.0377	-5.8595	-6.3073	-4.744	-5.0539	-4.6831	-6.1832	-5.8682	-4.9681	-5.468
-1.0818	-1.2355	-1.3199	-1.5268	-1.4674	-1.1345	-0.85359	-2.1595	-2.6186	-2.066	-0.95915	-1.4963	-1.8229	-1.8464	-1.5673	-0.68399	-2.5187	-0.18567	-0.85327	-1.2665	-1.5064	-1.9583	-2.2107	-0.65841	-0.28871	-0.82657	-1.0239	-1.0091	-1.2682	-0.95434	-0.47022	-2.5055	-1.1898	-1.881	-1.0539	-1.4954	-1.7016	-0.40358	-1.1844	-0.84474	-1.9043	-0.9804	-1.0019	-1.806	-1.1838	-1.8166	-1.4441	-0.89984	-1.1506	-1.6389
-12.529	-14.11	-13.305	-13.317	-13.47	-13.19	-13.357	-12.888	-13.812	-12.918	-14.689	-13.287	-12.975	-13	-13.854	-13.202	-13.538	-12.901	-13.029	-12.557	-14.232	-14.766	-13.219	-12.861	-13.878	-12.692	-13.934	-13.738	-14.168	-12.913	-11.496	-14.27	-12.917	-13.454	-13.24	-13.972	-13.372	-13.942	-13.077	-13.207	-13.488	-11.563	-13.507	-12.879	-12.727	-14.146	-13.088	-14.08	-14.009	-13.448
-13.489	-12.206	-11.818	-11.992	-11.194	-11.809	-10.992	-11.902	-10.916	-11.682	-12.054	-12.121	-12.204	-10.718	-11.389	-12.459	-11.022	-12.233	-11.967	-11.508	-12.103	-11.581	-11.038	-11.462	-11.999	-11.328	-11.932	-11.792	-11.097	-11.956	-12.601	-12.528	-12.256	-12.662	-11.875	-13.27	-11.487	-10.948	-11.253	-11.08	-11.66	-12.008	-13.399	-11.493	-11.685	-11.6	-12.436	-11.71	-11.582	-11.846
1.4418	2.16	0.98177	1.7537	0.8585	0.64397	1.6324	2.3547	0.3126	2.304	1.8025	1.2422	1.8867	2.2278	3.1533	2.3167	2.117	2.9752	1.0672	1.5317	2.2918	2.3893	1.9295	1.1822	1.0068	1.4943	2.219	1.4678	2.3795	1.228	1.7389	2.0594	1.6595	1.5011	2.6414	1.9015	2.9291	1.6247	2.9703	2.466	2.3953	1.7504	1.6397	1.5939	2.6514	2.4139	2.6839	2.4275	1.445	0.73953
-13.861	-14.947	-14.876	-14.237	-14.858	-14.825	-15.812	-13.861	-14.859	-15.187	-14.6	-14.848	-14.834	-14.145	-14.468	-14.643	-15.196	-14.326	-13.819	-14.046	-14.294	-14.757	-14.58	-14.587	-14.963	-14.091	-14.215	-14.208	-13.959	-14.25	-14.188	-15.52	-14.228	-14.293	-14.789	-15.454	-15.082	-13.529	-14.663	-14.927	-15.174	-13.741	-14.968	-14.64	-14.2	-14.889	-15.068	-14.478	-14.979	-14.351
-23.117	-22.611	-22.111	-23.099	-22.762	-22.566	-23.035	-21.744	-21.441	-21.485	-23.451	-22.371	-22.422	-22.644	-22.456	-22.05	-23.094	-21.567	-22.976	-22.998	-21.95	-21.941	-21.685	-20.852	-23.267	-22.835	-21.651	-23.856	-21.204	-21.863	-22.921	-21.658	-21.97	-21.918	-22.658	-21.699	-22.376	-22.473	-21.946	-23.379	-22.514	-21.139	-21.539	-22.036	-21.813	-21.609	-22.249	-22.243	-22.55	-21.841
-1.6608	-1.108	-0.36323	-1.9681	-1.0704	-1.0645	-1.185	-1.4522	-1.3345	-1.6866	-1.7294	-2.3629	-0.91128	-0.10307	-0.6292	-0.97356	-2.227	-1.7989	-1.6199	-1.0126	-1.9974	-1.8188	-1.8333	-2.0946	-1.6287	-0.55202	-1.0455	-1.9068	-1.8034	-0.63911	-0.64058	-1.2784	-1.6435	-0.74252	-1.5308	-1.6109	-1.4032	-1.5013	-1.0308	0.10492	-1.4206	-1.6864	-1.9737	-0.7601	-1.2403	-1.6202	-1.4004	-1.1483	-1.4001	-0.81608
1.074	-0.30143	-0.52088	0.72115	0.67683	0.71073	0.81988	-0.55893	0.02411	0.22814	-0.61385	-0.060973	0.32269	-0.70945	0.48524	0.91179	0.61152	-0.075621	-0.031781	0.24565	-0.47899	0.31272	-0.099148	-0.12751	0.060529	-0.71935	-0.81245	1.3539	1.1439	0.022091	-0.15099	0.18569	0.34388	-0.72853	-0.095032	0.91315	0.023291	0.58624	-0.87608	0.18748	-0.82003	0.54945	0.58366	-0.13385	0.54953	-0.9064	0.46707	0.051096	-0.55756	-0.6392
-9.083	-9.474	-9.6801	-8.9821	-9.3524	-9.3243	-9.3141	-9.6978	-9.0359	-9.7838	-9.7585	-10.502	-9.2704	-10.012	-10.14	-10.034	-9.2948	-9.4659	-8.3082	-9.8041	-9.2355	-9.5349	-9.3116	-8.9828	-10.265	-9.5862	-8.2554	-9.4752	-9.1859	-9.6215	-9.9855	-9.9834	-8.7826	-9.3882	-9.2565	-9.1867	-9.7141	-9.086	-8.8392	-8.8568	-9.3537	-10.514	-9.7348	-9.1799	-11.004	-9.9282	-10.442	-8.7323	-8.6987	-8.7639
-2.4971	-2.4404	-2.7125	-2.6645	-2.4062	-3.0363	-2.9515	-3.4001	-2.5441	-2.4049	-2.857	-2.9328	-2.482	-2.7583	-3.0545	-2.32	-2.6929	-2.6831	-1.6756	-2.3577	-3.2034	-2.6952	-2.9577	-3.4311	-1.8049	-1.9103	-2.5672	-3.82	-2.4319	-2.6617	-2.3563	-3.2603	-2.9576	-3.3898	-2.3674	-3.5667	-2.5636	-2.9986	-1.7261	-2.8499	-3.016	-3.0778	-2.8754	-2.35	-2.4692	-1.805	-1.1493	-3.3728	-2.7701	-3.427
-20.114	-20.218	-20.771	-20.062	-20.617	-20.719	-20.404	-20.646	-20.164	-21.292	-20.233	-21.119	-20.225	-20.91	-21.367	-21.594	-21.208	-19.818	-20.602	-21.196	-21.718	-20.091	-21.663	-21.042	-20.526	-21.311	-20.624	-20.938	-20.646	-21.104	-21.742	-20.498	-20.449	-20.206	-20.273	-21.145	-21.04	-20.677	-21.432	-19.999	-20.076	-20.648	-20.651	-19.853	-20.377	-20.444	-21.73	-20.833	-19.735	-21.367
-14.851	-14.357	-14.148	-15.582	-13.117	-14.669	-14.271	-14.734	-14.793	-14.499	-14.074	-14.117	-14.392	-14.973	-15.172	-15.491	-14.46	-14.819	-13.121	-14.768	-13.803	-14.878	-15.256	-14.268	-15.299	-13.897	-14.135	-14.784	-14.277	-15.558	-13.624	-14.228	-14.315	-13.524	-14.211	-14.756	-15.662	-13.875	-15.005	-14.142	-14.785	-14.938	-14.792	-14.733	-13.623	-15.128	-14.872	-14.483	-14.732	-16.056
-3.667	-3.6986	-3.6328	-4.2575	-4.715	-3.7351	-3.6427	-3.1642	-3.6662	-3.8228	-4.4085	-2.9353	-3.6082	-2.8892	-3.5405	-3.1532	-3.8983	-3.3737	-3.0923	-3.8354	-4.6564	-4.2019	-4.0501	-3.0209	-5.1678	-3.991	-3.7944	-4.6143	-3.2469	-3.4424	-3.639	-4.1906	-3.9117	-2.9923	-2.529	-3.3944	-3.8474	-4.4481	-4.3582	-4.4718	-3.7004	-4.018	-4.0734	-2.6421	-3.2853	-3.1857	-4.1547	-3.3938	-3.7401	-4.6492
1.9739	1.7312	0.84125	0.88518	1.923	1.5789	1.456	1.4536	1.4569	1.2072	1.2208	0.70623	0.4422	1.2646	0.53675	1.2729	1.1388	2.1613	0.39482	1.341	0.40568	0.60293	0.76635	1.4104	1.628	1.6195	1.457	0.5978	0.76196	0.1287	1.2896	0.92393	1.3966	0.77764	1.4028	1.068	1.6975	0.77013	0.79539	1.2585	1.4231	1.1705	0.86356	1.5085	1.0024	2.7184	1.683	1.3005	1.0572	1.1643
-0.69961	-0.87643	-1.6013	-1.3364	-2.0286	-1.6245	-1.0614	-0.41038	-1.2998	-1.1906	-0.96165	-2.8687	-0.72933	-1.4276	-0.32382	-1.685	-2.0104	-3.1675	-1.0904	-1.1317	-1.6358	-1.1893	-1.4457	-2.1963	-1.2664	-1.6967	-1.3882	-0.97829	-1.2947	-2.1776	-0.70307	-2.124	-1.234	-1.1724	-1.0699	-1.5494	-1.6692	-1.5731	-1.6908	-0.68264	-1.3919	-0.99968	-0.79617	-1.8037	-1.891	-0.50794	-2.0248	-2.0979	0.32517	-2.0513
-2.3407	-1.9711	-1.6364	-1.3692	-0.92567	-1.9757	-1.9595	-1.0619	-1.0219	-2.4748	-1.0893	-1.4304	-0.89419	-1.5998	-1.4538	-1.1948	-1.5273	-1.6623	-0.90905	-1.5591	-1.5112	-0.2415	-2.065	-1.2212	-0.63686	-1.0341	-2.1207	-0.25906	-1.0129	0.6194	-0.61571	-2.6057	-1.8772	-1.0502	-0.59556	-0.46112	-1.8268	-1.4317	-1.6103	-1.785	-1.7663	-1.4672	-1.2496	-1.753	-1.4576	-0.88024	-1.3852	-2.2435	-1.5589	-1.8167
-12.468	-11.946	-12.241	-12.653	-12.535	-13.342	-12.935	-12.888	-14.1	-12.269	-12.806	-12.342	-12.214	-12.172	-12.787	-12.164	-12.684	-12.175	-12.237	-12.322	-13.052	-11.526	-12.066	-10.948	-11.957	-12.587	-12.441	-12.811	-12.365	-13.265	-12.948	-12.804	-13.436	-13.306	-12.884	-12.134	-11.281	-13.35	-13.306	-12.804	-12.834	-12.374	-12.953	-12.872	-12.712	-12.876	-12.904	-12.753	-12.103	-12.858
1.2462	0.97337	1.2431	0.54544	0.80687	-0.17575	1.1754	0.015129	1.6794	0.77214	2.5178	1.6302	1.1477	1.8401	1.6099	0.41568	1.5952	1.3663	1.3956	0.64056	1.7828	2.2967	1.9764	1.382	1.7437	1.4962	1.3976	0.80195	1.015	1.4337	1.5709	1.5592	0.7568	1.1842	0.29745	1.6523	1.2757	0.46325	1.0222	2.1182	0.28855	1.4328	1.516	0.96115	1.9981	1.9896	1.8789	0.62108	1.3605	1.5415
2.506	2.5553	3.3899	3.3919	2.5181	2.6155	3.085	3.7524	2.2432	4.4457	2.2762	2.6569	2.6094	3.5455	2.6129	2.968	2.816	2.6882	3.2204	2.2109	3.2185	2.7798	4.2913	2.4078	2.207	3.0489	1.5917	3.5656	2.8677	1.5642	3.1043	2.9185	2.7257	3.1747	3.0408	2.4673	2.0554	3.5126	2.91	4.0534	2.3949	4.1072	2.26	3.1824	2.2894	3.9928	4.0364	3.402	2.4422	3.6189
-2.3046	-2.5178	-2.22	-2.3221	-2.8494	-1.5881	-2.2832	-2.3892	-2.1609	-2.3941	-2.4469	-2.673	-3.0573	-2.1816	-2.8583	-3.8559	-3.2428	-3.2365	-2.9104	-3.115	-1.7486	-3.2361	-2.7442	-2.9392	-1.7277	-3.0208	-2.6278	-2.0201	-3.4033	-2.4401	-1.5862	-2.1742	-3.1424	-3.4952	-2.5104	-3.236	-2.4007	-2.9077	-2.2376	-2.6748	-1.9844	-2.2312	-2.0333	-1.931	-2.5802	-3.2246	-1.8702	-1.9491	-2.0858	-2.2885
-10.427	-9.4286	-9.106	-9.4593	-10.14	-10.114	-9.9167	-8.4127	-10.018	-9.1541	-9.3342	-9.0987	-9.1572	-10.03	-8.6769	-8.8691	-9.2009	-9.6866	-8.6606	-9.4876	-9.2555	-10.125	-9.6845	-9.0232	-10.573	-9.78	-8.4132	-7.9634	-9.668	-8.4318	-10.931	-9.6479	-8.8312	-8.9057	-8.587	-9.1075	-9.6415	-9.0372	-10.335	-10.191	-10.074	-10.276	-8.1103	-9.7219	-9.6113	-9.1976	-10.168	-8.8468	-9.6237	-9.0004
-4.7195	-5.3521	-3.7342	-4.6119	-4.9441	-5.2217	-4.9655	-4.0835	-5.0926	-3.6729	-4.3995	-4.3412	-5.0297	-5.7713	-5.356	-4.4536	-5.5455	-5.3391	-4.5477	-4.3451	-4.5107	-4.8007	-6.5857	-4.5386	-5.723	-5.7343	-4.3576	-5.3901	-4.4168	-5.3634	-4.4155	-4.4323	-3.9947	-4.811	-5.0026	-4.7658	-4.5563	-4.9293	-5.414	-5.2014	-5.4198	-5.5616	-4.7329	-5.5944	-4.9862	-5.5934	-5.8856	-4.8894	-4.8746	-4.1212
-3.2546	-2.9535	-3.1504	-2.6043	-1.9462	-2.2528	-2.4667	-2.2999	-2.298	-2.1217	-2.9872	-2.9753	-2.9748	-2.545	-2.1563	-2.6514	-3.9239	-1.994	-2.037	-2.3369	-2.5701	-3.4424	-1.7879	-3.7989	-1.673	-3.087	-2.3451	-2.3789	-2.6477	-2.7957	-3.3205	-3.8517	-2.6949	-3.1504	-2.6492	-1.3583	-1.6232	-0.89416	-2.5951	-3.1462	-3.5302	-2.8489	-2.6729	-2.962	-2.1925	-2.0271	-1.9542	-3.1939	-3.3552	-3.4718
-4.6498	-2.2545	-1.9933	-1.8886	-3.0918	-3.8202	-3.4564	-3.0882	-3.4353	-3.3554	-3.6378	-3.3868	-4.5882	-2.8727	-2.5245	-3.8539	-3.4966	-4.3927	-3.1332	-3.2407	-2.2212	-3.6861	-4.4543	-3.2023	-3.1071	-3.6929	-3.7519	-3.5448	-3.651	-2.4143	-2.6529	-3.0696	-2.0828	-3.8706	-2.8518	-3.1048	-4.1724	-3.0004	-4.217	-3.9052	-3.0701	-3.2409	-2.9147	-2.3111	-2.4003	-3.1507	-3.5485	-2.7171	-3.3536	-3.5016
-11.166	-11.574	-11.191	-10.321	-10.806	-11.642	-10.283	-11.409	-10.483	-10.496	-9.4075	-11.307	-10.242	-10.609	-10.388	-9.8555	-9.7161	-11.032	-12.003	-11.281	-10.466	-10.887	-10.764	-10.899	-10.969	-10.325	-10.488	-10.729	-9.6784	-11.487	-10.37	-10.939	-10.299	-11.041	-11.958	-11.283	-10.536	-11.461	-9.9287	-10.342	-10.975	-10.133	-10.826	-11.58	-10.712	-10.39	-11.88	-11.602	-11.213	-10.228
9.8208	9.1151	9.0011	9.8484	10.239	9.8833	10.915	8.7055	9.6546	10.39	9.5412	9.3237	8.9972	9.6331	10.508	10.055	9.3001	9.4623	10.327	9.6087	10.909	9.6418	10.451	10.255	9.247	9.5916	8.5517	9.0493	10.561	9.2663	10.955	10.129	9.3895	10.242	8.5543	8.8751	10.817	11.33	8.2401	10.504	8.925	9.3256	10.039	10.812	11.675	9.2223	10.68	9.7945	9.0912	10.175
3.3539	3.7263	3.2582	2.5073	2.8862	2.8186	2.7921	1.6352	3.1731	3.1402	2.8661	3.2102	2.4779	2.4509	1.8909	3.1898	3.6953	3.9413	2.5965	4.2134	3.7639	2.7032	2.7153	2.8283	4.0845	3.9152	3.1211	1.8209	3.1385	2.5052	3.76	2.8571	3.2261	1.5694	3.6314	2.6285	2.3803	3.4835	1.4182	3.2963	3.2071	3.8001	3.915	3.0894	2.757	2.9588	3.1232	3.3406	2.2007	4.2399
-1.4622	-2.5217	-3.7504	-2.3392	-2.9455	-3.0622	-2.9229	-3.1003	-1.9901	-2.0378	-2.4894	-2.365	-2.1863	-3.1403	-2.6211	-2.9833	-2.726	-3.1889	-1.3171	-2.772	-1.4413	-1.3647	-2.0283	-3.3418	-2.4222	-2.1467	-2.9608	-1.0567	-2.1043	-2.4221	-1.7741	-2.2338	-2.6024	-2.1485	-2.5725	-3.6214	-2.6951	-3.0779	-2.2157	-3.693	-2.7615	-2.794	-2.5954	-2.412	-2.1889	-1.6425	-2.7117	-2.4694	-1.9657	-2.5895
-1.6619	-2.5512	-2.7308	-2.069	-2.0286	-2.1891	-2.1771	-3.2229	-2.4062	-2.0465	-2.6819	-1.9745	-2.9734	-2.5671	-2.5372	-2.6483	-2.4916	-2.9137	-2.3785	-1.9157	-3.1328	-2.7126	-2.4124	-2.6741	-1.5702	-2.8249	-2.643	-2.4133	-1.7522	-2.9029	-1.756	-3.1447	-2.2936	-2.6424	-2.2808	-2.7049	-3.2865	-2.5961	-1.8408	-2.7385	-2.3017	-2.147	-2.8556	-1.7136	-1.8768	-2.4139	-2.2685	-1.9562	-2.4685	-2.0416
-4.8298	-4.5611	-5.8964	-5.1357	-4.4399	-4.9014	-5.7654	-4.5873	-5.0752	-4.163	-5.318	-4.1542	-5.8138	-4.6898	-4.8188	-4.3486	-5.1542	-3.9655	-4.302	-5.0068	-5.8897	-5.4466	-5.0372	-5.63	-4.45	-5.3235	-4.3849	-4.9652	-5.5532	-4.9486	-5.2962	-5.3754	-5.1302	-4.3635	-4.5311	-4.0422	-4.8331	-4.5653	-6.1384	-5.163	-5.355	-5.9038	-6.1747	-3.9272	-4.4278	-7.4705	-4.4222	-4.7274	-5.0115	-4.4125
-9.5732	-9.9422	-8.5947	-8.7682	-8.1186	-9.9138	-8.4704	-9.1658	-10.126	-9.7691	-8.929	-8.4776	-9.3796	-9.1214	-8.4061	-8.7368	-8.5968	-9.1689	-8.8695	-8.1357	-8.4063	-8.3991	-7.6851	-9.1103	-8.7412	-9.1955	-9.2741	-9.2329	-9.4988	-8.3698	-7.9287	-8.414	-8.8242	-9.5782	-8.4872	-8.728	-9.2524	-9.7704	-8.7453	-8.0662	-9.7297	-9.912	-8.7959	-9.7701	-9.3908	-8.4733	-8.7155	-8.9985	-9.5332	-9.7205
-1.0674	-1.7113	-1.938	-2.2204	-1.738	-1.8179	-1.422	-0.83092	-1.2485	-0.43344	-1.1642	-1.185	-2.1391	-1.2341	-0.86543	-1.4851	-2.391	-1.9076	-2.3561	-0.53142	-2.2018	-1.1001	-1.6192	-2.0973	-0.69049	-1.5447	-1.2639	-1.7946	-1.4181	-0.95793	-0.80979	-0.48719	-0.9934	-2.1811	-1.8253	-1.9298	-0.24363	-1.5561	-1.5632	-1.8352	-1.3692	-1.4079	-1.3438	-1.5605	-1.2673	-1.8234	-1.7733	-1.5604	-2.1075	-0.36811
-5.2674	-3.7702	-5.036	-4.1307	-4.3246	-4.215	-3.9279	-4.1505	-3.9776	-4.6359	-4.4558	-5.6896	-4.3683	-4.6281	-2.7961	-5.0026	-5.1281	-5.4261	-4.1812	-3.8103	-4.3489	-4.9836	-4.5825	-4.4244	-4.7665	-3.5551	-4.128	-4.3265	-4.6143	-4.8369	-5.2072	-3.973	-4.4697	-3.6135	-4.3097	-3.2826	-3.6546	-4.2634	-4.6084	-5.9176	-4.9326	-4.7577	-4.6538	-4.2709	-4.618	-4.0981	-3.8955	-3.4687	-4.2101	-4.7242
7.7694	7.2544	7.9195	8.1345	7.4642	8.2297	8.6145	7.6302	8.386	8.2025	8.4292	8.1049	8.2762	8.5851	7.8945	7.2829	8.9396	8.141	8.1233	7.7499	8.1133	8.2682	8.1395	8.9123	6.5731	8.2669	7.4688	8.5454	8.282	6.978	8.0692	7.1612	8.0559	8.4068	8.3084	7.8121	8.1612	8.4105	7.7884	8.3185	7.7936	9.1205	8.1399	7.8094	8.2267	8.7794	8.5376	8.2467	7.4535	7.2427
-2.4888	-3.1784	-1.9217	-1.3108	-2.186	-2.7325	-2.426	-3.3291	-3.3081	-1.2594	-1.7501	-2.5554	-2.074	-2.0628	-2.0278	-3.7629	-1.8142	-3.2997	-3.3274	-2.2678	-3.4571	-2.1464	-2.4249	-2.4708	-3.1337	-2.1465	-4.0889	-2.3025	-1.4663	-2.49	-2.0366	-3.664	-2.3166	-3.4577	-2.4291	-2.1771	-2.0839	-2.2327	-1.8695	-2.4569	-3.9535	-1.8382	-1.9492	-2.5963	-2.5045	-1.8789	-1.8131	-3.4071	-2.6255	-2.3694
1.2246	3.4724	3.0617	1.5389	1.8602	3.6058	2.8803	2.161	3.05	1.9115	1.9695	2.5958	2.3466	3.6155	3.4371	2.0049	2.1879	2.1514	3.2084	3.4286	3.6295	4.0881	3.9808	2.8182	3.8059	1.7896	1.7233	3.5503	2.0792	1.8658	1.3692	3.1509	1.9776	3.0368	3.7159	2.5214	1.7603	2.35	2.5503	3.3792	2.3266	2.2301	2.69	2.9331	2.7347	2.4469	2.1077	1.814	2.9667	2.7343
4.8228	5.2478	5.7224	6.0669	6.8597	6.6111	6.3657	5.3897	6.2354	6.1971	6.0387	5.0506	6.5651	4.2088	5.15	4.8086	4.2431	6.6903	5.495	5.9504	5.5194	5.1797	6.4699	6.2066	6.28	4.0261	5.858	5.2446	4.9525	6.2767	5.0321	5.9212	6.4584	4.9387	5.5394	5.7101	5.8764	4.6386	6.4891	4.2554	6.9442	5.908	6.0532	5.9833	4.9106	5.6792	5.4603	6.3134	5.8185	5.0962
-11.122	-10.124	-10.921	-10.765	-10.615	-8.8264	-11.37	-11.506	-10.674	-11.79	-11.584	-9.7657	-10.524	-11.262	-10.341	-10.795	-10.371	-11.496	-12	-10.669	-10.805	-10.106	-10.741	-10.275	-9.608	-9.3446	-10.998	-10.329	-10.521	-10.535	-10.727	-10.647	-10.147	-10.711	-10.803	-11.265	-11.686	-11.438	-10.667	-11.538	-11.414	-10.519	-10.536	-11.186	-9.3352	-11.537	-10.475	-10.845	-10.426	-10.561
-20.987	-23.077	-23.288	-22.24	-21.656	-22.436	-21.447	-21.557	-23.122	-21.762	-22.31	-21.925	-21.507	-22.696	-23.279	-21.268	-22.636	-23.331	-21.958	-22.313	-21.615	-22.594	-23.749	-21.954	-22.414	-21.804	-22.677	-21.938	-23.155	-21.88	-22.154	-23.12	-21.277	-22.56	-21.943	-22.681	-22.458	-21.784	-22.554	-21.558	-21.525	-22.065	-20.777	-22.574	-21.984	-22.344	-22.31	-21.615	-22.397	-21.722
8.6427	9.8474	9.474	8.685	8.6664	9.3754	9.4538	8.4631	9.2901	8.0383	9.0197	8.9708	8.7203	7.62	9.0063	8.89	9.6093	8.455	7.9808	8.6096	7.8896	8.7147	7.9449	9.1206	8.7516	8.7302	8.8615	8.5214	9.4631	8.4517	9.2046	9.5565	8.4009	8.4033	9.0969	7.9414	8.0576	8.7245	9.2534	6.953	9.6176	8.3857	8.2275	8.0913	8.1945	8.6359	8.7449	6.9787	9.1881	8.6132
-10.002	-10.302	-10.95	-10.484	-10.574	-10.745	-9.9214	-10.849	-12.082	-10.84	-10.679	-11.397	-10.974	-10.521	-10.764	-10.297	-11.609	-9.7885	-10.205	-12.061	-10.122	-10.918	-10.586	-11.769	-10.41	-11.857	-11.865	-11.289	-11.733	-11.797	-10.627	-11.818	-10.774	-11.261	-11.405	-10.83	-10.077	-10.98	-11.258	-11.439	-10.223	-11.43	-10.647	-10.78	-11.177	-9.592	-10.802	-11.561	-11.276	-11.066
-2.389	-2.0841	-2.6408	-3.0688	-1.6916	-2.3102	-2.2485	-4.1885	-3.259	-2.0986	-3.5356	-1.9195	-3.2256	-2.5317	-2.1209	-2.7704	-2.1947	-1.0792	-2.3868	-2.4083	-3.2808	-2.2298	-2.0124	-1.9235	-2.4703	-1.9756	-2.4337	-2.7411	-2.8938	-3.9028	-2.924	-1.8001	-2.9705	-2	-2.5772	-2.3755	-3.0396	-3.0413	-3.9361	-1.9848	-2.3811	-2.8064	-1.5904	-2.8223	-1.1839	-2.0831	-2.4071	-2.8408	-2.3232	-3.1443
-1.556	-1.7654	-2.5218	-2.086	-1.8426	-2.8865	-0.32222	-0.64883	-1.2101	-1.0309	-1.3483	-1.7088	-2.3376	-0.7688	-0.56201	-1.608	-1.6853	-1.1191	-1.8122	-1.2952	-0.39352	-1.3716	-0.86528	-0.84195	-1.9991	-1.6162	-1.2749	-1.3062	-2.624	-1.5369	-0.96568	-0.42525	-0.85248	-1.0097	-0.45397	-0.9922	-1.7195	-0.63519	-1.2795	-1.2844	-1.0261	-1.0986	-1.21	-0.85023	-1.5279	-2.1146	-1.0592	-0.54547	-1.8155	-0.49611
-4.9375	-5.698	-5.4529	-4.4375	-5.3293	-6.0146	-5.2275	-5.4349	-5.9407	-6.8989	-5.0666	-4.7253	-3.8899	-5.9131	-5.1369	-5.4828	-5.4945	-5.7231	-6.7621	-6.0277	-4.7269	-5.2577	-6.1898	-5.7887	-5.9094	-4.7335	-6.3739	-5.2341	-6.1316	-5.6198	-5.1569	-4.2212	-6.2867	-6.0743	-4.5487	-5.3789	-6.4392	-5.9677	-5.6623	-6.417	-5.6874	-5.9053	-5.7937	-5.8425	-5.5388	-5.2328	-4.8423	-5.7874	-5.9921	-5.9925
0.23341	-0.32613	-0.37695	0.49734	-0.005725	0.24431	0.71917	-0.86271	1.3481	0.10721	-0.47842	0.62141	-0.18759	-0.4366	-0.51184	-0.16702	1.1184	-0.66783	0.36384	-0.055807	0.45717	0.50901	-0.17123	-0.69739	0.66322	-0.81935	0.89928	-0.15259	-1.0269	-0.47295	0.43101	1.171	-0.42952	-0.60206	1.4127	-0.39419	-0.36273	-0.1827	0.16174	-0.38188	-0.30949	-0.59425	-0.063087	0.24561	-0.24833	1.0292	-0.0045293	0.78554	0.077181	1.1044
-1.3198	-1.8758	-0.75062	-1.0231	-1.6074	-1.8651	-1.9624	-0.55041	-1.7145	0.071945	-1.3777	-1.3592	-1.3895	-0.46978	-0.51048	-1.3709	-2.1137	-1.6068	-1.4312	-2.1247	-0.78317	-1.9548	-2.8789	-2.1135	-1.4547	-1.771	-1.4531	-1.1935	-1.0149	-1.5256	-1.1115	-0.92522	-1.5308	-1.47	-2.1198	-1.5842	-2.6734	-1.6919	-1.0783	-0.31755	-1.4382	-0.77518	-1.7463	-1.6435	-1.1912	-1.3083	-1.6131	-1.4937	-1.5977	-1.2522
-12.323	-11.361	-10.438	-10.291	-10.513	-10.208	-12.036	-11.162	-12.551	-11.043	-12.671	-11.212	-11.537	-11.572	-11.423	-11.399	-11.385	-11.672	-10.821	-11.299	-10.963	-11.437	-11.361	-11.021	-12.239	-11.28	-11.867	-12.144	-11.466	-12.438	-11.086	-11.466	-11.225	-11.954	-12.015	-10.705	-12.198	-10.776	-12.48	-12.317	-11.672	-11.186	-11.08	-12.029	-10.849	-10.915	-12.495	-10.969	-12.126	-12.594
9.3832	10.27	9.4616	9.7864	9.7651	9.6127	9.22	9.9511	9.4732	10.152	9.66	9.1537	8.2576	9.4259	11.105	9.3225	9.5884	9.7749	10.721	8.9172	10.928	9.5945	9.8041	9.7557	9.6535	10.156	9.5284	10.019	8.625	10.731	8.8	10.305	10.023	9.9602	8.9908	8.7904	10.344	9.8953	10.24	10.932	10.046	9.7382	10.272	9.1174	9.3022	10.84	9.523	10.066	8.9952	9.8383
-20.643	-20.56	-20.839	-21.333	-21.407	-21.765	-20.221	-20.042	-21.732	-20.37	-21.97	-20.853	-20.388	-19.824	-20.491	-20.173	-20.792	-22.116	-20.946	-21.015	-20.475	-19.574	-21.283	-20.527	-21.394	-20.972	-20.665	-20.419	-22.776	-21.269	-20.82	-21.945	-21.644	-22.205	-20.435	-21.39	-21.441	-20.295	-20.891	-20.534	-21.267	-20.942	-20.78	-20.321	-22.117	-21.352	-20.911	-20.116	-21.627	-20.662
3.7866	5.4756	4.8716	4.9688	4.3323	4.1413	3.5942	4.4092	5.2379	4.4832	4.046	5.094	5.1184	3.6643	4.2008	4.6213	5.8408	5.1373	4.6555	3.8385	5.3025	4.7073	4.3048	3.8743	3.8032	6.1229	5.1622	6.4057	4.9184	5.4265	5.032	4.0829	4.5275	4.3939	4.5514	5.3996	5.1499	5.304	5.3599	4.9088	4.6755	4.4662	5.6943	3.9958	4.7623	4.176	4.1694	5.0319	5.0671	5.31
5.7688	6.7023	6.2109	6.4482	6.3472	6.9206	6.2434	7.5867	6.7216	7.4513	7.7303	6.5008	6.7595	7.5517	6.2907	6.812	7.198	6.3307	7.238	6.5732	6.3032	7.427	7.5783	6.1927	6.0239	6.9858	6.6955	5.378	7.003	7.0838	6.8772	6.7187	5.8068	5.7714	6.7351	6.4133	5.4504	5.2419	6.8291	6.4376	7.0482	7.1028	7.6835	6.6325	6.4115	8.075	6.1572	7.3068	7.2662	7.3816
8.5107	7.5813	7.9062	7.9222	7.528	8.2617	9.4655	8.7938	8.015	8.2589	7.2256	8.6436	8.2287	8.9007	7.6788	6.1597	8.2814	7.8344	7.1563	8.3213	7.6044	8.405	8.9363	7.8092	7.9745	8.6193	6.948	8.7951	8.0443	8.4671	7.6602	8.5053	7.3037	7.5242	7.8373	7.9146	8.0612	8.5163	7.1494	7.9112	8.2184	8.0154	6.9958	7.0573	8.3583	7.7623	7.8849	8.995	7.1706	8.0823
-13.687	-12.679	-13.626	-13.205	-12.799	-12.212	-14.043	-13.887	-13.42	-12.929	-12.394	-12.856	-11.807	-14.03	-13.671	-14.328	-14.387	-13.2	-14.201	-12.476	-12.364	-13.732	-13.723	-13.164	-12.829	-12.842	-13.138	-12.586	-13.095	-13	-13.835	-13.054	-12.696	-13.218	-13.496	-13.411	-13.364	-13.872	-13.395	-13.024	-13.193	-14.337	-13.165	-14.338	-13.381	-13.714	-12.298	-13.524	-13.321	-13.639
7.3617	6.7791	6.4691	7.4394	7.3791	7.4846	7.0371	6.1324	7.6886	6.3019	7.1516	6.7459	7.0107	6.4901	6.9294	6.4528	6.2579	8.2448	6.3112	6.4581	8.0741	6.5203	6.2117	7.2053	6.7377	6.5457	5.9934	7.2763	8.1743	6.3265	8.1077	6.184	6.9199	5.5838	7.6899	6.4828	5.9629	7.907	6.1457	6.5413	6.0614	7.1437	6.7587	6.0265	7.6962	5.7698	7.0979	7.0567	7.2145	6.1137
0.23508	0.82691	-1.5561	-0.3317	0.62758	-0.32851	-0.30922	-0.17285	-0.030335	0.498	-0.30121	-0.64688	0.039727	0.51698	1.2641	-0.10753	0.67788	0.6516	0.6375	0.12388	0.55424	1.3964	-0.24017	0.58253	0.41932	-0.016461	0.43262	-0.35387	-1.0509	-0.81575	-0.98625	-0.03816	-0.30152	-0.20107	0.3255	-0.93806	0.94718	-0.3628	0.50686	-0.7265	0.19646	-0.27443	0.45207	-0.081301	-0.035396	0.47403	0.87746	-0.14897	-0.12836	0.86442
4.7589	4.9856	5.3604	4.6806	6.3975	5.1551	6.2421	6.5292	6.305	4.9624	6.5176	5.6025	5.7642	5.3089	5.9935	5.4418	5.2345	6.4004	5.5833	5.7271	7.2679	6.0841	5.1405	6.3117	6.0422	5.1091	5.7053	5.6685	6.6719	5.6296	5.0783	4.8428	5.4314	5.6198	5.6102	5.4189	5.3272	5.2151	5.3645	4.988	5.4814	5.0768	5.6068	4.912	6.1692	7.4008	5.7689	4.9623	5.2338	4.7488
-11.756	-13.705	-12.71	-11.95	-12.328	-13.59	-12.739	-12.783	-13.97	-11.554	-13.169	-13.216	-13.011	-12.786	-12.106	-12.609	-13.354	-12.76	-12.806	-13.007	-12.971	-12.916	-11.739	-12.643	-12.856	-14.222	-13.613	-14.122	-11.434	-12.937	-12.393	-12.692	-13.402	-12.879	-13.392	-11.359	-12.161	-12.379	-13.402	-12.334	-13.686	-12.742	-12.286	-13.678	-12.867	-12.974	-13.319	-13.601	-12.523	-11.42
-13.152	-12.981	-13.02	-13.6	-12.294	-11.494	-12.872	-12.859	-13.79	-13.378	-13.181	-13.457	-12.908	-12.667	-13.114	-12.524	-13.057	-13.215	-13.156	-13.731	-12.633	-13.868	-14.064	-12.791	-11.733	-12.777	-13.516	-13.58	-13.774	-13.075	-14.214	-12.814	-11.936	-14.33	-12.977	-12.339	-13.479	-12.684	-14.391	-13.719	-13.281	-14.312	-13.085	-14.143	-13.011	-12.396	-13.179	-13.416	-14.202	-14.105
-1.0809	-0.47079	-1.1251	-2.5521	-0.72666	-1.8657	-0.48081	-2.3111	-1.8027	-1.688	-0.93325	-1.7887	-1.5994	-1.1803	-1.6951	-1.6491	-1.0781	-1.3953	-0.8547	-1.8961	-1.9625	-1.9189	-2.2489	-0.55136	-1.5204	-1.0049	-2.2787	-1.9553	-1.4986	-1.2327	-1.606	-1.7364	-2.1054	-1.2651	-1.4574	-2.4682	-1.5929	-0.99005	-0.4172	-1.7299	-0.53703	-2.5942	-1.5003	-2.1054	0.4699	-1.4063	-0.11235	-3.3266	-1.7194	-2.7734
0.45064	-0.62155	-0.32187	0.13488	-0.51741	0.5283	0.054288	0.42875	0.13455	-0.71088	0.066541	-0.67433	-0.20489	-0.44712	0.35859	0.46985	0.25767	-0.48617	-0.59628	0.38486	0.17239	-0.82759	-0.24985	-0.098714	0.15303	0.097583	-0.39353	0.43466	0.1971	-0.42491	-0.05626	-0.26169	-0.0831	0.52777	-0.38126	-0.14664	-0.30574	0.62185	0.41599	1.1643	-0.64108	-0.34334	0.32364	0.34973	0.077773	-0.88098	0.48144	-0.67516	0.46605	-0.40306
-11.428	-10.756	-12.085	-10.274	-11.921	-11.519	-10.67	-10.895	-10.823	-11.082	-11.693	-11.659	-10.74	-10.83	-12.027	-11.283	-12.268	-11.865	-10.646	-11.455	-10.908	-11.141	-11.509	-11.739	-10.498	-11.172	-11.885	-11.818	-11.061	-11.031	-11.385	-11.252	-11.116	-11.436	-10.879	-12.486	-10.987	-11.629	-10.926	-11.489	-11.463	-11.866	-10.87	-11.248	-11.718	-11.34	-11.951	-12.291	-10.874	-11.598
-11.152	-10.522	-10.617	-10.972	-9.9656	-9.9264	-10.312	-11.271	-11.236	-10.834	-10.568	-11.077	-11.209	-10.162	-11.53	-11.086	-11.986	-10.774	-10.978	-10.598	-10.385	-10.217	-10.395	-10.306	-10.878	-10.986	-11.703	-10.11	-11.648	-10.739	-9.9354	-10.736	-11.545	-10.935	-11.222	-11.306	-11.27	-10.224	-11.089	-10.519	-11.587	-10.556	-10.287	-10.711	-10.964	-10.688	-11.151	-10.648	-10.271	-11.099
-21.739	-21.81	-22.671	-22.4	-22.843	-22.036	-22.7	-21.088	-23.174	-22.566	-21.994	-21.734	-22.025	-22.258	-22.305	-22.185	-22.805	-22.618	-20.85	-22.528	-22.11	-22.785	-22.698	-21.973	-22.356	-22.177	-21.73	-21.891	-21.975	-21.954	-21.529	-22.417	-22.684	-22.052	-22.417	-21.67	-21.927	-22.698	-22.484	-22.796	-21.896	-22.551	-22.052	-21.764	-21.074	-22.31	-21.464	-21.956	-22.92	-22.49
5.342	3.9604	5.5736	5.4828	4.636	5.2989	4.8103	3.6587	4.2119	4.6584	6.028	4.2282	5.3085	4.7605	4.5325	4.6223	5.6032	4.8175	3.4924	5.7675	3.1757	4.0628	4.9813	4.3165	4.5604	4.5435	3.7524	4.0626	4.2259	4.4361	4.3257	5.0266	3.5901	4.2514	5.2467	5.1955	4.6174	5.1667	3.8843	4.1329	4.4367	4.0852	3.7534	3.8658	5.0961	4.0059	3.6529	3.9845	4.7787	4.4914
-0.73333	-2.6197	-1.8361	-1.8221	-1.0522	-1.2621	-0.7852	-1.2442	-1.8664	-1.8416	-2.4186	-0.8504	-0.9257	-1.1539	-0.73221	-1.4377	-0.74846	-1.3978	-1.1353	-1.7115	-0.34115	-1.647	-1.1516	-0.87811	-1.5103	-1.3756	-0.44096	-2.281	-2.2554	-2.1357	-0.31467	-1.5224	-1.6772	-0.89584	-1.0263	-1.2183	-0.92224	-1.7685	-1.7443	-2.0666	-1.1293	-1.5229	-1.0326	-1.7327	-1.4695	-1.1353	-2.0886	-1.5607	-2.2639	-2.3044
3.5537	3.9314	5.0932	4.4122	5.3282	3.5918	5.1346	3.3892	4.3586	5.09	4.4868	3.5483	4.0047	3.6421	5.2155	5.1339	3.5982	4.1533	3.6316	4.3917	4.7708	4.1864	3.8586	4.692	4.1353	4.2267	3.8021	4.5912	4.6172	4.0374	4.2145	3.8425	4.3861	4.1577	4.6785	3.0359	3.8185	4.6703	3.0858	3.9569	5.3021	4.2806	5.2833	5.0691	5.6695	4.0472	4.638	3.9943	4.4581	3.8255
-2.3557	-3.588	-3.262	-3.7323	-3.184	-2.1457	-3.9607	-3.325	-2.524	-3.2801	-2.0416	-3.8736	-3.6858	-3.2523	-3.4615	-3.5121	-3.694	-3.0496	-3.541	-2.7217	-2.7961	-3.8477	-3.9817	-3.7456	-3.6839	-2.5841	-2.7364	-3.2782	-3.8939	-2.8277	-3.3265	-4.0624	-3.7309	-3.5441	-3.0706	-3.7679	-4.2938	-2.6457	-3.5073	-3.3442	-2.9326	-3.3519	-3.2486	-2.9744	-3.326	-3.7724	-4.4104	-2.9688	-4.8449	-2.0742
-22.017	-23.145	-21.454	-23.386	-22.756	-21.41	-20.639	-22.256	-21.988	-20.737	-22.141	-22.062	-23.461	-21.21	-21.616	-22.205	-21.752	-22.748	-20.762	-21.635	-21.718	-21.911	-21.233	-23.001	-21.255	-22.931	-22.89	-22.905	-21.989	-20.685	-22.538	-21.514	-22.877	-21.268	-22.834	-21.491	-22.536	-20.82	-21.737	-22.691	-22.408	-22.146	-20.795	-21.902	-22.871	-21.482	-22.791	-22.983	-22.269	-21.438
-0.25228	-1.967	-1.1414	-2.0715	-1.6513	-2.1156	-0.71631	-1.0392	-1.0526	-1.2417	-1.0902	-1.0935	-1.2623	-2.3064	-1.9236	-1.9692	-0.80285	-0.97533	-2.0506	-0.8063	-1.1615	-1.7547	-1.3616	-0.89786	-0.98197	0.41441	-0.13741	-1.708	-0.56799	-1.2243	-0.94723	-1.305	-1.0893	-0.66626	-1.8856	-0.14431	-1.0553	-1.5014	-0.78337	-0.58836	-1.2102	-1.4073	-1.6182	0.049619	-1.1869	-0.71952	-1.6122	-1.1413	-1.6172	-1.3869
-7.8094	-7.1633	-6.0942	-7.4353	-8.1838	-8.2477	-7.528	-6.6504	-7.3256	-7.1421	-7.568	-8.5988	-7.7151	-7.8599	-8.4272	-7.5862	-8.3809	-6.7278	-8.3169	-7.9928	-7.8996	-6.9818	-7.0087	-7.9172	-7.7473	-7.2588	-7.3934	-7.0907	-7.4983	-8.2764	-7.7231	-7.7373	-6.6076	-6.9539	-7.6986	-7.3754	-6.2025	-7.3078	-8.1884	-8.0746	-5.7081	-7.6664	-7.7357	-7.8175	-7.7454	-7.1584	-8.3584	-8.5456	-8.025	-7.5922
2.1782	1.2351	1.7875	1.3631	3.1002	2.3909	1.1244	1.2814	1.3934	1.1868	1.283	1.6254	1.6459	2.088	1.9831	2.232	0.83425	2.1004	1.4338	1.1575	0.9118	1.8699	0.75397	2.2898	1.8461	0.77331	0.47714	3.0069	1.9064	2.3174	1.401	1.5978	1.5179	1.5107	2.0424	2.7223	1.0912	1.1502	2.4045	2.3852	1.4045	1.7222	0.50074	1.7259	2.9369	1.9437	1.4823	1.1122	1.8887	1.5508
-0.53476	-1.8684	-1.6926	-1.2979	-1.2335	-0.69936	-2.0071	-1.2036	-1.5001	-1.4119	-2.4218	-2.5394	-1.252	-0.65475	-2.1617	-1.3734	-1.6174	-1.6208	-1.7245	-1.361	-0.45799	-1.4086	-1.1735	-1.4694	-1.0735	-2.8167	-1.2162	-1.0943	-0.74725	-2.307	-0.49804	-1.3273	-1.1639	-0.61599	-1.7333	-0.77371	-0.95198	-1.952	-2.2184	-1.9593	-1.0971	-2.2967	-1.7477	-1.9258	-0.73316	-1.7447	-1.3911	-0.80925	-2.3292	-1.3865
-2.3711	-1.5259	-2.4402	-3.5443	-3.5575	-3.0833	-2.6088	-2.3477	-3.2685	-1.6847	-2.6417	-2.3917	-2.5283	-2.1423	-3.8061	-3.8308	-2.8493	-1.8337	-1.9418	-2.3941	-1.7499	-2.1103	-1.8002	-2.631	-1.8261	-2.6293	-1.5064	-2.6357	-1.7904	-2.4617	-2.4882	-3.0974	-2.7743	-2.832	-1.2112	-3.372	-3.4587	-1.659	-3.4751	-3.2692	-1.4513	-3.0035	-3.0776	-2.1096	-2.741	-2.7911	-1.3399	-3.0428	-3.983	-2.4834
-1.1794	-0.98792	-1.6598	-0.50214	-0.64375	-1.1172	-1.4653	-1.9931	-0.13965	-1.9706	-1.0899	-1.7383	-0.29639	-0.95929	-2.9328	-0.92336	-2.2969	-1.8925	-0.19145	-0.42614	-1.2957	-1.6105	-0.59355	-2.4969	-0.84056	-0.059129	-1.7468	-2.7732	-3.1669	-1.3083	-2.1195	-2.3427	-1.0058	-1.2937	-1.3853	-1.4333	-2.2075	-1.6687	-1.9371	-0.86934	-1.7842	-0.51872	-1.4633	-1.3734	-1.5246	-1.102	-0.87256	-2.131	-1.1255	-2.1841
7.6326	7.7816	7.5451	6.4306	6.8401	6.5559	6.86	5.7861	7.4877	6.8433	6.4423	5.6856	7.3438	7.0199	5.6979	6.8026	7.0791	6.8863	7.7319	6.7096	5.8955	5.8375	6.7168	6.8067	8.2893	7.0105	6.9771	6.223	7.3153	4.9287	7.1196	5.9359	5.4236	6.849	7.1599	7.2619	7.1504	6.2684	7.8074	7.135	6.8427	6.443	7.1545	6.553	5.3211	7.4196	5.8584	7.1738	7.5129	6.9162
-0.41153	0.30513	0.70623	0.21341	0.89746	0.5829	0.51868	0.56324	0.12466	0.013205	0.090207	0.61495	0.85408	0.47554	1.3875	0.38561	0.5221	-0.8502	0.32917	-0.38176	0.90193	-0.30158	-0.58109	0.26035	0.20671	0.1505	0.5634	0.95899	0.10758	-0.025992	0.5345	0.5809	0.81008	0.7284	1.7023	0.85413	-1.3164	0.23953	0.5857	0.074779	0.51788	0.51263	1.238	1.0884	0.25629	0.70538	-0.14519	0.76932	0.41864	1.236
-10.002	-9.8431	-9.5116	-8.8053	-8.6185	-10.242	-9.7076	-9.8772	-9.0371	-9.6336	-8.1503	-10.111	-8.2196	-9.4338	-8.9934	-10.097	-8.6405	-8.6525	-10.551	-9.0709	-9.0071	-9.652	-9.74	-10.524	-8.507	-9.1498	-8.0667	-9.4114	-9.4664	-9.7674	-10.292	-7.741	-9.6835	-9.522	-8.6301	-9.3571	-9.6455	-9.9556	-8.9585	-8.9811	-8.5368	-9.609	-8.8102	-8.6049	-9.5349	-10.559	-7.972	-9.955	-8.9554	-8.4371
-14.029	-14.377	-13.394	-13.281	-12.672	-13.513	-11.618	-12.833	-13.085	-13.916	-12.544	-14.373	-14.38	-13.03	-13.709	-13.698	-12.714	-14.737	-13.145	-13.588	-13.206	-12.497	-12.952	-14.048	-13.742	-13.469	-11.983	-12.741	-14.787	-13.408	-13.645	-13.294	-13.444	-13.111	-13.861	-12.98	-13.199	-13.572	-13.939	-13.783	-13.723	-13.905	-12.869	-13.522	-13.656	-13.54	-11.824	-13.821	-13.335	-13.035
-15.208	-14.36	-15.287	-13.478	-16.082	-15.847	-14.442	-14.63	-15.106	-15.3	-14.674	-15.094	-15.149	-15.23	-12.507	-14.697	-15.46	-13.832	-14.157	-14.998	-13.928	-15.274	-14.659	-14.499	-14.953	-14.506	-14.2	-14.509	-14.537	-14.787	-15.305	-14.931	-14.811	-14.751	-14.246	-14.812	-14.327	-15.002	-14.638	-14.73	-14.637	-14.371	-15.184	-15.572	-15.029	-13.444	-13.902	-13.828	-15.573	-13.713
-11.885	-11.161	-11.732	-11.675	-12.166	-12.349	-10.893	-12.16	-12.125	-11.903	-11.19	-12.015	-11.564	-11.171	-11.906	-12.19	-11.417	-12.026	-12.153	-11.911	-12.264	-11.338	-11.156	-11.002	-11.489	-12.102	-12.518	-10.379	-12.298	-12.034	-13.05	-13.11	-12.095	-12.638	-11.927	-10.935	-12.354	-12.586	-10.974	-12.425	-11.2	-12.928	-11.025	-11.983	-12.421	-11.564	-11.732	-11.68	-12.582	-11.059
-3.3982	-3.1123	-2.5432	-2.7102	-2.1222	-3.8225	-2.8549	-2.7958	-2.4415	-2.1879	-3.6067	-2.4554	-2.9099	-2.9174	-2.6291	-1.7808	-1.2532	-1.8065	-2.2465	-2.8772	-1.716	-2.663	-1.8246	-2.6558	-1.6474	-2.7276	-2.1959	-2.7881	-2.1932	-3.7877	-2.1935	-1.8569	-3.0231	-3.7837	-2.6903	-2.4091	-2.533	-3.2649	-1.8964	-2.5622	-1.9738	-2.4216	-3.2954	-2.415	-2.6728	-3.2091	-2.0353	-2.4015	-1.791	-2.7285
-11.756	-11.192	-10.828	-10.893	-10.809	-10.483	-10.302	-11.176	-10.519	-10.71	-11.481	-11.048	-11.063	-10.677	-10.385	-10.344	-10.637	-10.556	-12.726	-11.08	-10.619	-10.274	-11.418	-11.001	-11.112	-12.077	-11.361	-10.833	-10.349	-10.216	-9.8486	-10.49	-10.652	-11.811	-12.538	-9.9761	-9.7323	-10.706	-10.957	-11.828	-10.706	-11.289	-11.326	-10.616	-12.382	-10.312	-10.704	-10.648	-10.876	-11.831
7.1401	6.6873	7.3163	6.5152	6.1472	6.321	6.9874	6.5104	6.8693	7.1274	6.8123	7.103	6.0572	6.9049	7.5458	6.2935	6.5069	6.8684	6.029	7.3543	5.5516	6.4041	6.3427	6.9449	6.4635	6.7412	7.2742	6.4631	7.1991	6.8766	5.6911	7.7891	6.8064	6.0943	7.6195	6.3023	6.7937	7.4494	7.8569	7.5733	6.5048	7.1539	6.3116	6.3597	7.2068	7.0926	6.35	6.4472	6.5316	6.5562
-2.8824	-2.0753	-1.6058	-2.6358	-2.1284	-2.9136	-1.8274	-2.2718	-3.4119	-3.4668	-2.4758	-4.3354	-2.6925	-3.3352	-1.9522	-1.3614	-2.3461	-3.5468	-1.9269	-2.4104	-3.1317	-3.0571	-1.9867	-2.9207	-2.3016	-2.2783	-2.7563	-2.4607	-2.715	-2.7296	-2.8889	-1.9102	-2.5191	-3.5047	-2.8418	-2.7956	-1.9731	-1.548	-2.9832	-2.4054	-4.3952	-2.49	-2.8401	-2.6225	-1.6442	-3.1299	-2.4111	-3.0646	-3.0467	-2.3305
-2.194	-1.3011	-1.3416	-0.45559	-2.3301	-1.3257	-1.7032	-2.0433	-1.5525	-2.1134	-1.7028	-2.8659	-1.1569	-1.4281	-2.0585	-2.2585	-2.4116	-1.713	0.16215	-1.0858	-0.75781	-1.6239	-1.2062	0.14892	-1.9863	-2.1568	-1.9512	-2.0966	-1.3816	-1.187	-0.96949	-0.66473	-2.9172	-1.4671	-1.6891	-1.6729	-2.3354	-1.349	-0.81402	-2.3168	-0.79513	-0.82134	-1.2968	-3.1965	-1.5121	-0.50465	-1.7475	-1.7486	-1.7797	-1.1673
-11.161	-11.278	-9.8885	-10.624	-11.602	-11.352	-10.763	-10.745	-10.938	-11.197	-11.081	-9.9533	-10.829	-10.529	-11.54	-11.05	-10.637	-10.111	-10.33	-10.247	-11.374	-10.841	-11.176	-9.3591	-9.9624	-11.001	-11.434	-10.2	-10.95	-10.55	-10.956	-11.064	-11.603	-9.548	-10.161	-10.832	-10.686	-10.037	-10.72	-10.957	-11.595	-10.453	-10.88	-10.755	-10.476	-11.055	-9.9353	-10.92	-10.492	-12.016
9.4417	6.9768	8.7859	8.745	7.8185	7.8884	7.5979	7.7995	8.6248	8.2986	6.9399	7.4467	8.9365	8.4973	7.2206	8.311	7.6528	7.9239	7.0804	8.4146	8.1013	9.2016	6.9432	7.3378	8.5671	6.5782	6.8725	8.4348	7.8435	7.808	7.6458	7.6835	8.7749	7.985	8.9346	7.8955	7.7549	7.4246	8.4006	6.9048	8.5038	8.3692	8.384	8.1676	8.8922	8.5561	8.2884	7.999	6.6764	6.6737
-14.552	-14.753	-14.819	-14.923	-14.265	-13.771	-14.158	-14.582	-13.661	-15.828	-15.641	-15.035	-14.105	-15.195	-13.896	-16.08	-15.198	-15.114	-14.656	-14.818	-14.465	-13.619	-14.786	-15.363	-15.081	-16.126	-14.888	-14.681	-13.995	-14.574	-15.272	-15.632	-15.939	-14.268	-14.561	-16.326	-14.936	-15.46	-14.617	-14.95	-14.289	-15.073	-15.09	-14.387	-14.573	-14.068	-14.778	-14.293	-14.09	-14.075
9.6036	9.0505	8.4876	10.359	9.5482	8.6934	9.4058	9.9498	9.8369	10.145	9.8191	9.6886	9.6294	10.393	9.5195	8.8791	9.6069	10.159	10.115	8.8141	10.089	10.184	9.9717	9.9153	8.9974	9.4188	9.4533	8.6937	8.972	8.6825	9.6897	10.543	10.165	9.7255	10.234	9.4553	9.3707	9.7266	9.4989	10.361	9.6824	9.624	9.9933	9.8931	9.7859	11.394	10.755	9.0465	10.096	9.3904
-0.039724	0.97756	1.1203	-0.48594	-0.40299	0.25983	-1.1141	0.26233	0.67624	0.11924	0.55019	0.71251	-0.28662	0.9866	-0.92502	0.60705	0.348	-0.48882	-0.2995	-0.045996	-0.019793	0.89662	1.4286	-0.35306	-0.01206	0.99911	-0.080917	-0.54172	0.1814	-0.41148	-0.20432	-0.41501	-0.35485	-0.64016	0.34348	-0.93443	0.39664	-0.65469	-0.4433	-0.083052	0.11164	0.51591	-0.02325	-0.021601	0.38689	-0.59339	0.49988	0.33478	-0.1626	0.037239
2.4652	2.7909	1.7068	3.1263	3.2003	2.1788	2.2231	2.8126	3.6876	2.6398	2.332	2.8314	2.4726	1.519	3.8355	2.5952	2.6788	2.4851	3.3059	2.683	3.8007	2.7949	1.9184	3.3388	2.6103	3.0321	3.847	3.2642	3.3212	3.5819	4.0354	2.8081	2.9871	2.9085	4.4548	2.9738	2.4428	2.4834	2.0595	3.3992	4.2371	2.2461	3.1242	3.093	3.074	3.3463	2.7358	2.9418	2.6758	3.5615
-0.14547	0.55364	0.44806	-0.12732	0.53194	0.1405	-0.078001	-0.06621	0.52015	-0.054625	-0.37288	0.14952	-0.18666	-1.1237	-0.28334	-1.3024	-0.27592	-0.2031	0.0058953	0.15706	0.69589	1.0346	-0.70968	-0.48078	0.39057	-0.75104	-0.65802	-0.37582	-1.0549	0.33254	0.099306	-0.34933	1.0724	0.68139	-0.44695	-1.0477	-1.5454	0.27904	-0.48122	-0.50517	-0.3075	0.76348	1.4532	-0.20471	-0.47458	0.48846	-0.59395	-0.41482	0.71598	0.42121
-0.89365	-1.4246	-1.1484	-1.0975	-1.2058	0.26068	-0.30749	-0.50004	-0.46269	0.15106	-0.48209	-0.97561	-0.86442	-0.39288	-0.4532	-1.0954	-0.71495	-0.61367	-0.9286	-0.9042	-0.97021	-0.40931	-0.84784	-1.0675	-0.84791	-0.90623	-1.97	0.092563	0.06346	-1.6994	-0.87862	-0.89627	-0.46816	-0.75007	-0.18291	-1.4764	-1.1726	-0.04121	-1.0993	-0.922	-0.94669	-0.56732	-0.99666	0.55288	-0.96016	-0.81429	-0.24831	-0.83217	-0.13574	-1.0746
-12.017	-13.516	-12.819	-11.872	-12.52	-12.445	-12.103	-13.275	-12.354	-13.874	-12.396	-13.178	-13.157	-13.718	-13.07	-13.133	-13.155	-13.487	-11.236	-13.133	-13.971	-11.336	-13.195	-13.242	-13.926	-13.546	-13.003	-13.157	-11.966	-13.492	-12.249	-11.63	-12.317	-12.728	-11.783	-12.464	-13.155	-11.463	-12.199	-12.965	-13.541	-12.508	-12.204	-13.615	-13.059	-13.16	-13.015	-11.624	-13.617	-13.664
-0.32132	-0.29497	0.86865	-1.0969	0.45975	-0.6373	1.0574	-1.2735	-0.095496	-0.94573	0.082486	-0.70665	0.22806	0.28095	-0.077559	-0.49048	-1.0745	0.28621	-0.55924	-0.34424	-1.2201	-0.57043	-1.2221	-0.055227	-0.64564	0.24424	-0.046979	0.71524	-0.65434	0.13315	-0.67736	0.84967	0.021734	-0.41045	0.68403	0.41987	-1.6229	-0.45459	0.59855	-0.65026	0.82957	0.61709	0.26363	0.27596	0.040501	0.14451	0.51766	0.10585	0.60807	-0.5978
3.5457	3.3138	2.7474	2.8783	3.1107	3.1049	2.3968	2.8831	3.2219	3.4314	2.1225	4.2846	2.763	2.5611	2.9004	3.0271	4.6809	2.4507	3.1473	3.645	3.1279	4.3032	2.8352	2.8942	3.064	1.8148	3.3175	2.749	2.4111	2.5777	2.1674	2.7437	2.3685	2.2942	2.8769	1.6887	4.0178	2.9442	2.6221	2.6189	2.2919	3.0345	2.9523	2.4931	3.8333	2.8316	3.6162	4.2614	3.3295	1.9683
3.2065	2.4972	2.1475	2.6018	3.0922	2.357	2.9602	2.6601	3.4856	2.8309	2.6223	3.9568	3.2715	3.6714	4.288	3.7798	2.7964	3.3436	3.5189	2.2427	2.2412	2.9057	3.3897	3.09	1.9696	3.6549	2.352	3.1763	3.7198	2.3626	3.5558	3.313	3.199	3.0003	3.3155	3.3976	2.3839	3.8336	3.1027	1.6099	3.016	3.7579	3.7776	4.4095	3.6834	2.2046	1.9986	3.3741	4.1201	2.2217
2.3405	0.42235	1.5972	2.529	0.39808	1.6588	1.3832	1.2887	2.7157	2.0972	0.92659	1.2353	1.2094	2.5683	0.82095	2.357	1.638	2.2879	2.1261	1.1758	2.0974	2.2254	0.54896	0.69436	1.6626	1.6426	1.4216	1.0893	1.7213	1.176	2.0238	0.20979	1.4759	0.24483	0.79303	0.92163	1.7176	1.1631	1.3653	2.5066	1.5285	1.5988	1.8024	0.894	2.6003	1.5631	1.5729	1.4711	2.3762	1.3666
-3.6897	-3.2207	-4.2336	-5.0983	-2.6213	-2.7223	-3.6417	-3.5658	-2.7823	-3.8039	-3.5893	-4.3127	-3.3683	-2.5482	-4.2483	-4.3788	-2.9591	-2.6803	-3.4374	-4.0081	-3.5294	-3.5437	-3.5749	-2.8464	-4.2233	-2.484	-3.2735	-2.993	-3.4659	-3.2537	-4.4108	-3.4235	-4.0879	-2.9263	-3.4688	-2.8023	-4.583	-3.934	-3.5727	-2.2706	-2.7797	-2.8471	-4.0747	-4.0809	-4.2564	-3.6597	-3.3181	-3.6652	-4.0933	-3.2948
-2.1448	-0.84711	-1.59	-1.6854	-2.002	-1.0086	-1.3534	-1.8932	-2.4306	0.31116	-1.1341	-1.3507	-1.4041	-2.155	-1.3825	-0.68322	-1.5177	-2.2852	-0.54465	-1.0861	-0.76422	-1.9135	-2.0106	-1.1537	-1.686	-2.0459	-1.1988	-1.9065	-1.3478	0.023597	-2.0358	-0.6961	-1.2705	-1.1949	-1.3721	-1.4874	-1.9449	-2.1265	-1.2665	0.21272	-1.1342	-1.136	-1.4705	-1.5412	-2.106	-0.76785	-1.2793	-1.2077	-0.30983	-1.8274
6.0076	7.3136	7.3217	6.0888	7.2063	6.4717	7.6199	6.3114	6.477	6.4298	6.9428	7.0934	7.0655	7.3137	6.3411	6.7682	6.1008	7.5374	6.5574	6.7263	6.8186	6.8641	6.9753	6.8893	6.8566	6.5633	6.0502	6.4571	6.8712	6.2166	6.7618	7.692	6.6759	6.2787	6.9554	7.0778	6.8119	6.0316	7.4172	7.6682	7.7665	6.1384	6.2994	6.3254	6.2924	5.9943	6.907	6.1148	7.3353	6.4538
-1.8849	-1.0844	-2.2375	-1.7373	-2.2575	-0.92622	-1.5958	-1.5045	-1.1879	-0.7761	-1.2628	-0.089828	-0.53789	-1.432	-1.6788	-2.3122	-1.108	-2.032	-0.082913	-1.2582	-1.6968	-1.0649	-0.32896	-2.0448	-1.7936	-1.6294	-0.76293	0.0023267	-1.0865	-1.5671	-1.4442	-0.45791	-1.6645	-1.3845	-0.77966	-0.95802	-1.9533	-1.7873	-1.1679	-2.2553	-0.71555	-0.49722	-1.3554	-2.1912	-1.3866	-3.2577	-1.1747	-0.77065	-0.84714	-1.4528
-0.35677	-0.30999	0.71389	-0.36519	1.34	-0.23612	0.19643	-1.352	-0.11831	0.15324	0.41394	-0.6027	0.13008	-0.35357	0.89864	0.35639	0.49866	-0.047044	0.28978	-0.13872	-0.93365	0.26399	-0.7156	-0.77345	0.26751	0.82593	-1.3417	-0.15136	-0.92384	0.1357	-0.6733	0.44638	0.55566	-1.6547	0.51026	-0.11826	-0.037223	-1.019	-0.2583	-1.0773	0.14857	-1.7236	-0.84482	-0.90929	-0.51523	-0.84548	0.34028	-1.6121	-0.44115	0.72819
-3.0393	-2.5487	-2.8656	-2.589	-3.4972	-2.8062	-2.1926	-2.3628	-1.9646	-2.9883	-2.1867	-2.2995	-2.9747	-2.0568	-2.757	-3.22	-1.9271	-3.5713	-2.9771	-2.1397	-3.2378	-2.9437	-3.2029	-2.7415	-2.6227	-2.7436	-2.2898	-2.6778	-2.3853	-2.5314	-1.8667	-3.0978	-1.5421	-2.304	-3.4614	-3.4013	-2.6114	-2.6968	-1.2546	-1.8348	-1.9865	-2.4056	-3.4541	-2.5734	-2.3964	-3.4593	-1.7879	-2.5233	-1.8176	-1.7631
2.101	0.39942	1.9873	0.93142	2.1739	2.2103	1.6067	1.6915	1.4268	1.6565	0.323	1.8203	1.3528	1.4755	2.2403	1.7716	1.4709	1.1532	1.7224	1.698	2.4581	0.64646	0.92331	2.0575	1.3289	1.6364	0.70264	2.9032	2.2284	1.5858	1.6246	0.95922	1.361	1.0054	1.0786	2.6753	1.2203	0.75978	-0.065365	1.82	1.0262	2.3918	2.3673	1.5203	1.142	2.0116	1.1999	1.8992	1.7499	0.95016
-4.3439	-4.4012	-6.2652	-5.6578	-5.6918	-4.538	-6.2331	-5.8358	-5.0872	-5.673	-5.1214	-5.9406	-5.1513	-5.9756	-6.2699	-5.1484	-3.5288	-5.8465	-6.6612	-6.3634	-7.1729	-5.6687	-6.9818	-5.8184	-5.1508	-5.7068	-5.9668	-5.0724	-6.254	-5.0163	-5.686	-4.6126	-5.6026	-5.1114	-6.0367	-4.9117	-6.6865	-5.7502	-5.7965	-5.6596	-5.3559	-6.4507	-5.2227	-5.8007	-5.0401	-5.0408	-5.7359	-5.4068	-5.0647	-6.3422
-12.048	-11.024	-12.795	-10.305	-11.834	-10.751	-10.982	-11.795	-11.919	-10.743	-12.158	-11.624	-11.716	-11.988	-11.504	-10.774	-10.84	-12.632	-12.008	-11.747	-11.103	-10.41	-12.011	-13.057	-11.255	-10.478	-12.37	-12.478	-10.831	-11.147	-12.411	-11.337	-11.683	-11.878	-12.27	-11.113	-12.001	-10.537	-12.478	-10.988	-11.225	-11.217	-11.697	-11.522	-11.146	-11.674	-11.576	-11.172	-11.711	-11.143
-5.2999	-6.1481	-4.9011	-6.0839	-5.4587	-4.4313	-5.6991	-5.172	-5.5085	-5.8971	-6.1419	-5.6754	-5.2201	-5.2696	-5.4369	-6.5287	-6.5517	-5.8299	-6.2041	-6.4715	-5.3015	-6.1091	-5.9294	-5.3964	-5.1379	-7.2797	-5.8594	-5.4676	-5.6729	-5.5434	-5.5142	-4.7224	-5.5915	-5.3084	-4.4802	-6.1834	-5.6584	-5.6873	-5.3568	-5.2152	-4.9644	-5.6067	-5.2662	-6.0873	-5.411	-5.2999	-4.8419	-4.4955	-5.1761	-6.9224
4.1001	5.8214	3.6196	3.08	4.2857	5.4148	4.4948	4.7145	4.9254	4.652	3.2404	4.2712	3.6588	5.2717	5.1774	5.4621	3.2751	4.5303	4.4341	4.637	4.6527	4.4126	4.1434	3.8129	5.6281	4.4483	4.8906	4.4392	4.4502	4.1477	4.326	5.4304	5.0011	4.8015	3.7633	2.9232	4.6179	4.4946	5.1076	3.4218	4.4064	4.6969	3.6089	3.2233	4.109	3.9715	4.1457	3.3367	4.9306	5.6167
-14.862	-15.16	-14.979	-14.545	-13.897	-14.442	-14.702	-15.417	-13.709	-15.978	-14.923	-14.843	-14.253	-14.218	-15.372	-13.922	-14.334	-15.494	-14.376	-14.118	-14.183	-13.832	-14.402	-15.109	-15.789	-14.031	-14.585	-15.084	-14.03	-14.422	-12.752	-13.887	-14.516	-13.887	-14.775	-15.196	-14.843	-14.018	-14.703	-15.219	-14.661	-14.789	-13.728	-15.183	-15.316	-15.278	-14.911	-13.307	-15.355	-15.152
-9.8472	-8.7367	-8.5848	-9.4199	-9.1105	-9.8908	-9.2947	-8.9426	-8.6027	-9.4795	-8.2867	-9.5058	-8.9527	-9.1887	-7.5848	-9.5493	-9.1254	-9.327	-10.453	-8.1154	-9.4531	-9.5716	-9.3294	-8.6416	-8.3632	-9.3605	-10.31	-10.021	-8.1609	-11.111	-9.3927	-7.6111	-7.7097	-7.8935	-9.3575	-8.9086	-8.9858	-9.4619	-9.2464	-9.2888	-8.9567	-9.2734	-9.3781	-8.4402	-9.0275	-9.2511	-9.0081	-9.4691	-9.4883	-8.3691
-1.8822	-2.9138	-2.0531	-2.0147	-2.5189	-3.3282	-2.3787	-2.0585	-2.0261	-3.0036	-2.9048	-2.8885	-3.6113	-1.0559	-1.1008	-2.2415	-2.5106	-3.2193	-3.8882	-3.115	-2.6369	-2.1734	-3.004	-3.0626	-4.2685	-2.7676	-1.9709	-2.0992	-2.5252	-2.3446	-1.2648	-2.3556	-2.5053	-3.52	-2.5431	-2.9497	-4.0091	-2.0236	-3.2773	-2.2282	-2.8328	-1.865	-2.2796	-1.5303	-1.7765	-2.1239	-1.9323	-2.9612	-3.0062	-3.3395
-0.39096	1.3007	-0.99758	-0.15343	0.24298	0.72809	0.24057	0.082743	0.19948	0.44031	-0.36234	-1.3936	0.42281	-0.79853	-0.22351	0.051826	0.23467	-0.056808	0.16822	-0.0025094	0.2898	-0.80584	-0.44033	-0.27462	0.53168	-0.52193	0.98694	0.50396	0.56871	-1.6424	-0.81722	0.1876	0.58698	0.63802	0.52599	-0.31267	-0.34891	0.24569	-0.51493	-0.49357	0.80283	0.53308	0.64586	-0.77372	0.46493	1.1071	0.16631	-0.060062	1.0208	-0.45941
-9.8717	-10.336	-10.673	-11.05	-10.732	-10.824	-11.271	-10.897	-10.413	-10.474	-10.083	-10.397	-11.855	-11.499	-10.008	-10.944	-11.289	-10.94	-10.517	-10.383	-10.724	-10.793	-10.852	-10.581	-11.349	-10.484	-9.7547	-10.77	-11.377	-10.038	-10.125	-11.465	-11.697	-11.285	-10.944	-10.793	-10.975	-10.965	-11.441	-10.21	-9.6464	-10.173	-10.651	-11.573	-10.952	-12.181	-11.571	-10.963	-10.405	-11.109
7.6081	7.4432	7.4105	5.7682	7.1166	5.6427	7.5834	6.2246	7.4494	6.3493	6.6689	7.0418	7.3884	5.3968	5.9525	7.5689	6.078	7.5241	6.6079	4.7756	7.0643	6.0603	6.1439	7.2067	6.8618	6.6314	6.5659	8.3849	7.7607	5.9514	7.5323	6.3574	6.5671	8.067	6.3626	6.9456	6.7155	4.6033	7.4629	6.5478	6.4481	7.2164	6.3394	7.4741	8.0076	8.24	6.0632	5.6311	7.2144	7.022
2.1284	2.0902	1.6129	2.0556	1.7037	2.9512	0.37893	1.7364	1.95	1.6044	2.1494	1.1839	0.68173	1.3263	1.6082	1.7956	0.50976	1.7716	1.2097	0.89076	2.2802	2.0972	2.5947	2.2113	2.0628	1.1567	1.7134	1.8135	2.2581	2.92	1.9605	1.3333	1.3951	0.61264	1.5141	1.7029	1.5174	3.1845	1.6065	1.5189	2.4669	2.0296	2.5805	1.3833	2.1853	1.5489	2.9483	2.7489	1.1631	1.6
2.7011	1.7868	1.4582	1.7468	1.7409	1.3617	1.999	1.0243	0.58915	1.3959	1.3457	1.3187	2.1027	1.0584	1.9613	1.1103	0.61893	2.0938	0.34437	1.5657	2.0494	1.4359	0.18169	1.3521	1.4536	2.4348	2.0331	1.4781	1.8277	1.3514	0.85889	1.3663	1.3838	0.47235	2.15	0.97725	1.9554	2.0062	1.1877	1.257	0.93681	1.532	2.5576	0.81105	2.2041	1.5814	2.1161	0.82276	1.4006	2.2718
-1.091	-0.29808	0.79139	1.0754	1.1608	0.029143	1.5184	-0.87214	-0.0026567	0.1268	-0.23448	1.0762	-0.21162	0.43205	0.73659	-0.84805	0.8829	0.34086	0.83506	0.84692	0.042734	1.3657	-0.27551	0.84929	-0.06829	0.0077102	-0.40894	-0.54564	-0.40002	-0.0053933	-0.10871	0.99127	0.48515	0.70901	0.27517	0.69375	1.8937	0.31946	0.55293	0.4713	0.8796	-0.37898	1.8678	0.68543	0.24318	0.032513	-0.35546	0.21636	1.1364	-0.48575
-1.4534	-0.72644	0.29287	-1.9358	-1.6244	-1.3693	-0.5298	-1.5895	-1.7745	-0.9519	-1.3658	-0.95856	0.40645	-0.49164	-0.87422	0.21609	-0.77459	-0.74675	0.017346	-0.51865	-0.48169	-0.49763	-1.6775	-1.775	-1.0156	-1.3505	-0.71027	-0.33687	-1.7162	-0.13703	-0.082543	-0.48759	0.59592	-0.3314	-1.0879	0.24326	-0.34172	-1.1834	-0.81791	-0.12852	-1.3269	-1.0335	-0.30195	0.42074	-0.98527	-0.1742	-0.42889	-0.98652	-0.6705	-0.10106
2.2239	1.0201	1.4231	2.4119	1.7227	1.1697	1.8176	0.93393	0.45238	0.8641	1.7848	2.1132	0.6864	1.6614	0.80757	-0.085479	0.56317	2.4444	1.8035	1.8958	1.1604	0.66081	0.93763	0.43839	1.3714	1.2751	0.93859	0.35161	2.1392	1.6942	1.8025	1.2145	0.95501	0.4789	2.3147	0.74028	2.003	0.7588	0.73133	0.45762	1.5969	1.5263	1.3767	2.2476	1.3281	1.2052	0.6915	0.34454	1.1615	0.95366
10.121	9.4107	9.653	11.268	9.6153	9.9943	9.024	9.5725	10.828	10.79	9.5171	10.269	10.928	9.3605	10.118	10.237	11.099	9.7382	10.449	9.7852	10.022	8.4424	10.286	9.5633	11.252	8.5883	9.7883	8.7112	10.357	10.179	10.954	8.077	10.052	9.8419	10.563	9.006	9.9485	9.4165	8.4224	9.1668	9.8819	10.569	9.8661	10.109	10.123	10.606	8.9634	10.581	9.6321	9.9884
-9.5547	-9.4145	-8.6122	-9.0407	-8.8374	-9.5557	-8.8115	-9.5351	-8.5672	-10.285	-9.8131	-9.4249	-8.6703	-8.1278	-7.5801	-9.7049	-8.8246	-8.385	-9.158	-7.0631	-9.2221	-9.9513	-8.8854	-8.2282	-8.9529	-10.441	-8.2314	-10.108	-8.6179	-8.3568	-8.3685	-8.8869	-10.209	-9.2194	-8.9482	-9.781	-8.9603	-9.3022	-8.4221	-9.3145	-8.3108	-8.8315	-8.0805	-8.5305	-8.8749	-8.7196	-9.0006	-9.7641	-8.326	-9.6439
-11.307	-11.004	-10.997	-10.876	-10.474	-10.813	-9.2902	-10.744	-10.335	-9.9201	-10.966	-11.062	-11.081	-10.559	-11.08	-10.695	-10.433	-10.681	-11.091	-10.916	-10.613	-11.361	-10.63	-10.55	-11.644	-10.013	-10.795	-10.257	-10.214	-9.3886	-10.695	-10.153	-11.275	-10.382	-11.446	-10.835	-10.692	-10.667	-11.364	-11.717	-12.031	-11.53	-10.522	-11.181	-10.9	-10.782	-10.755	-10.299	-10.956	-9.2318
2.5735	3.1773	2.9793	1.244	3.1365	3.0329	2.6698	2.3589	3.3129	2.6425	2.2494	1.5439	1.5971	2.6115	2.386	2.2234	2.7098	2.2805	1.9837	2.583	2.7938	2.1165	2.3643	4.7148	2.7085	2.9026	2.6973	2.1825	2.5972	2.072	2.1088	2.0182	3.0477	3.0791	3.8499	3.3595	2.2351	2.7127	2.2182	3.6044	1.961	3.5497	2.2604	2.0885	1.7791	1.0854	2.4239	3.6485	2.9656	2.8473
-1.773	-2.4419	-0.61232	-1.9594	-1.024	-1.0459	-1.6716	0.47005	-2.2383	-2.158	-1.595	-2.4945	-1.8669	-1.5305	-2.9458	-1.5042	-0.7165	-2.4281	-1.0356	-2.1102	-2.0234	-2.4076	-2.3737	-2.4659	-1.7021	-2.4148	-0.92231	-2.0482	-1.1969	-0.38634	-2.2307	-0.49586	-1.4487	-1.1027	-0.41124	-1.507	-1.5487	-1.5261	-1.9819	-2.3429	-2.8316	-2.0977	-1.2734	-2.5988	-1.2026	-1.9015	-2.9955	-0.81712	-1.3982	-2.149
-3.4794	-2.4367	-2.6667	-3.7146	-2.8495	-2.3739	-2.8067	-1.8065	-1.6034	-2.0984	-3.0849	-2.8655	-2.4816	-3.1142	-2.9161	-2.6646	-3.0716	-2.082	-2.1987	-2.9425	-3.462	-2.705	-2.3716	-2.9619	-1.9632	-2.9628	-2.0925	-1.4711	-2.3918	-2.8591	-2.8544	-4.0287	-3.2157	-3.5633	-2.2821	-1.2141	-3.7878	-2.4237	-3.0885	-2.2573	-1.7225	-2.9562	-1.9346	-2.6444	-2.2571	-2.4063	-2.5186	-2.8684	-1.6909	-3.1039
-3.4436	-3.5138	-3.1494	-4.5812	-4.7822	-4.0365	-3.4623	-4.1313	-4.1336	-3.6717	-4.8252	-4.2268	-3.2516	-4.9965	-3.3709	-3.4035	-4.9216	-3.861	-4.5126	-3.5452	-3.3915	-4.1868	-3.5348	-4.3791	-3.9942	-4.581	-2.6518	-4.2912	-3.6991	-2.5454	-3.3495	-4.565	-3.796	-3.8877	-4.4348	-2.6527	-4.3655	-3.436	-3.893	-3.7319	-3.194	-4.312	-4.359	-4.1885	-3.3879	-3.6671	-3.8724	-5.0024	-3.3435	-3.0059
-4.1169	-3.6871	-3.7422	-3.9944	-3.1315	-3.5903	-3.4474	-4.0813	-3.2315	-3.4017	-3.9207	-3.5462	-4.4639	-3.9647	-3.2383	-3.7297	-3.2573	-3.922	-3.7655	-3.0235	-3.2359	-3.6256	-3.0191	-4.5979	-2.5856	-2.9481	-3.576	-3.8318	-3.4587	-3.5842	-5.3331	-2.8797	-3.1624	-4.1603	-3.5286	-4.7583	-4.1997	-4.1093	-4.0506	-2.8486	-4.3456	-3.235	-4.3707	-3.9874	-3.377	-3.5995	-3.9886	-3.9601	-4.1409	-3.9364
-11.352	-11.064	-11.973	-11.594	-11.479	-10.351	-11.248	-10.96	-11.463	-10.504	-11.251	-11.15	-11.703	-10.878	-11.607	-11.095	-10.801	-11.256	-11.182	-11.805	-10.802	-11.311	-11.55	-10.589	-12.356	-10.567	-11.39	-12.773	-12.047	-11.817	-12.379	-10.743	-11.903	-11.44	-12.345	-11.557	-11.31	-11.449	-10.2	-11.242	-11.159	-11.105	-11.807	-11.415	-11.651	-11.526	-12.183	-12.729	-10.912	-10.499
-4.6835	-4.1215	-4.4124	-4.5698	-3.9035	-5.899	-4.564	-4.809	-5.191	-4.6338	-3.6576	-3.9114	-4.293	-4.5447	-5.1224	-4.6142	-4.4566	-5.0328	-4.4575	-4.8103	-5.3285	-4.1614	-4.2846	-4.6781	-3.348	-4.8211	-4.1775	-4.3529	-4.301	-5.0011	-3.8457	-5.0445	-3.9943	-5.4759	-4.6431	-3.6001	-5.0505	-4.7539	-5.021	-3.9699	-4.1685	-4.488	-4.5272	-4.7312	-5.3019	-5.4057	-4.856	-5.0274	-5.6726	-4.0308
-0.7752	-1.6233	-1.2751	-1.371	-1.7171	-1.7633	-1.6187	-1.2006	-2.0453	-1.2428	-1.1941	-2.3847	-1.2369	0.050124	-1.2487	-0.88109	-2.1784	-1.2469	-1.9898	-1.9205	-1.755	-1.5423	0.099711	-2.6355	-1.4415	-2.0048	-1.5997	-1.1756	-1.5037	-1.2657	0.001266	-1.6316	-0.94078	-2.1115	-2.0078	-1.3111	-2.6831	-1.8022	-1.322	-0.44484	-2.1202	-0.90382	-1.23	-0.48145	-2.0355	-1.6368	-0.95455	-2.5835	-0.84238	-1.137
-13.126	-12.096	-12.851	-13.12	-13.711	-12.882	-13.501	-12.781	-12.497	-13.059	-11.669	-13.279	-13.762	-12.376	-13.779	-13.196	-13.484	-12.881	-12.111	-13.75	-12.344	-12.349	-12.341	-14.498	-11.882	-12.142	-12.747	-12.74	-12.255	-13.489	-12.613	-12.707	-12.348	-13.619	-13.023	-12.679	-11.704	-13.709	-12.827	-13.701	-12.966	-13.011	-13.294	-11.995	-12.881	-12.759	-13.017	-12.37	-13.071	-13.3
2.6932	1.1658	2.8742	2.7139	3.1262	2.5896	3.0264	3.2211	1.891	3.6169	2.5311	2.0314	1.8908	3.7613	2.0155	3.1024	2.067	1.4568	2.3474	3.3544	2.7336	2.8206	2.4139	1.6136	2.6425	2.5882	2.6831	2.5486	2.4471	2.7756	2.5332	1.6367	3.2268	3.2583	2.9723	1.4853	2.6659	3.3348	3.0585	2.2683	2.438	2.2114	2.7829	2.7728	2.3287	2.6563	2.716	2.6215	3.0928	2.6781
-2.391	-1.9675	-1.5892	-1.1793	-1.0141	-1.2878	-1.9001	-1.5681	-2.1058	-2.7421	-2.7621	-1.5052	-1.5535	-0.44851	-1.0701	-1.3498	-1.433	-0.99708	-2.1541	-2.0828	-1.6189	-1.5582	-0.71124	-2.4102	-1.9246	-0.88985	-0.8434	-1.8725	-1.0154	-0.96209	-1.731	-1.6395	-1.6997	-1.7953	-1.5616	-1.1015	-2.0791	-1.7545	-1.6254	-1.3347	-0.63847	-1.4991	-2.073	-1.417	-1.9884	-2.0628	-1.1939	-0.37554	-2.2152	-1.514
-10.287	-12.01	-11.411	-11.691	-11.416	-10.226	-10.8	-9.8757	-10.668	-10.823	-10.21	-11.587	-10.962	-10.604	-11.023	-9.6766	-10.937	-10.893	-11.789	-12.022	-10.511	-10.56	-10.831	-10.613	-11.057	-10.247	-10.693	-10.559	-10.455	-10.95	-10.761	-11.62	-9.6056	-10.271	-10.695	-11.286	-10.661	-10.699	-10.573	-9.5071	-9.9653	-9.8566	-11.784	-10.828	-11.188	-10.464	-9.82	-12.177	-10.273	-10.098
-0.30787	0.17617	-0.37915	-0.14468	-0.1302	-0.4371	-1.3331	-0.4116	-0.059891	-0.83741	-0.12165	-0.33298	-0.38078	1.7694	1.2067	-0.5159	0.33486	0.011923	-1.9058	-0.51317	0.38919	0.17054	-0.14871	-0.2976	-0.24788	-1.3926	-0.66525	-0.34903	-0.70139	0.039611	0.50725	-0.014107	0.068629	0.17189	0.079778	-0.51978	-1.2913	-0.49823	0.52296	0.17766	-0.49763	0.18504	-0.53601	0.48567	-1.0153	-0.13846	0.44517	-0.54241	0.39514	0.35067
-5.1418	-4.8311	-4.7857	-5.0223	-4.5076	-5.1254	-5.8933	-3.5434	-6.1371	-4.8923	-5.7557	-5.3124	-5.7355	-4.8594	-3.9633	-5.6584	-5.2357	-5.0309	-4.3419	-5.011	-5.3045	-5.3481	-4.7476	-4.8434	-5.026	-5.5065	-5.7566	-4.9425	-4.5932	-5.4976	-5.3704	-5.3589	-5.1898	-4.8774	-4.887	-4.5822	-5.7486	-5.2416	-3.5764	-3.8683	-4.9984	-4.294	-3.9633	-5.0014	-4.3345	-5.4912	-4.3118	-5.4128	-5.1923	-4.6111
-12.558	-13.722	-13.39	-14.064	-14.46	-14.18	-14.042	-14.411	-14.117	-14.089	-13.03	-13.731	-14.052	-14.203	-12.49	-14.666	-14.282	-14.613	-13.903	-13.146	-14.142	-14	-13.993	-12.153	-13.941	-13.522	-13.499	-14.533	-13.228	-14.418	-14.148	-13.638	-14.422	-13.739	-14.287	-13.756	-14.542	-15.558	-13.871	-15.345	-14.432	-14.841	-13.707	-13.87	-13.977	-13.751	-13.717	-15.567	-13.876	-13.937
-1.6985	-1.3679	-0.72564	-1.0382	-0.55792	-0.32403	-0.91812	-0.71593	-1.9313	-1.0113	-0.66537	-1.1965	-0.17768	-0.94588	-0.74502	-1.4174	-1.2551	-0.86051	-1.6456	-1.2629	-1.9499	0.02832	-1.8058	0.1771	-0.90297	0.027191	-1.3339	0.13829	-1.3359	-0.76877	-1.2157	-0.88067	-1.2731	-1.2582	-1.7187	-2.8617	-1.8075	-0.24033	-1.2842	-1.741	-0.074978	0.24934	-0.41845	-2.5825	-1.3134	-1.0625	-0.90304	-1.248	0.1842	-0.70716
-13.802	-14.323	-14.446	-15.261	-15.451	-14.242	-14.489	-14.044	-15.337	-14.668	-15.078	-14.701	-15.594	-13.659	-14.624	-14.891	-14.827	-13.899	-14.43	-14.381	-14.779	-13.783	-15.643	-14.936	-14.404	-15.318	-14.584	-13.729	-15.362	-14.789	-14.638	-15.043	-15.101	-14.828	-14.006	-14.743	-15.409	-14.757	-14.211	-14.554	-15.069	-15.813	-14.88	-13.76	-13.973	-14.506	-15.412	-14.029	-15.678	-14.071
9.9947	11.662	9.5741	9.9532	10.225	10.03	8.3858	9.3742	9.9548	9.7172	10.143	10.674	9.1477	10.614	9.8418	9.9286	10.227	9.4771	9.9122	10.047	9.8852	9.949	9.4396	9.1547	9.7687	10.618	10.718	10.561	10.24	9.6152	10.487	10.433	9.6842	10.312	9.455	10.603	8.8925	10.453	9.5221	8.3984	10.558	10.23	8.7997	9.8894	9.2386	10.181	10.1	9.2419	11.466	9.7568
-22.862	-22.504	-22.202	-21.527	-21.201	-22.831	-21.756	-20.764	-21.893	-22.254	-23.268	-22.927	-21.767	-23.544	-20.713	-22.317	-21.866	-22.029	-21.187	-22.318	-23.009	-22.726	-22.764	-22.047	-22.849	-22.558	-22.207	-21.791	-22.113	-22.992	-22.286	-22.58	-22.467	-22.231	-21.53	-21.995	-21.86	-22.134	-23.195	-21.746	-22.022	-21.551	-23.366	-21.851	-20.659	-22.136	-22.796	-21.787	-21.816	-22.981
-8.8467	-9.7607	-7.9714	-8.9302	-9.3687	-9.4029	-9.6044	-9.733	-10.055	-9.0621	-9.1924	-9.1647	-8.5664	-9.7169	-9.0579	-9.1572	-9.0004	-8.5768	-8.8652	-9.2667	-9.1628	-9.1995	-9.3414	-9.1606	-9.613	-9.2514	-8.8312	-8.6831	-8.6768	-9.5424	-10.826	-9.684	-9.234	-8.6569	-8.6725	-8.6764	-8.688	-9.5511	-9.8457	-7.7893	-10.115	-9.0472	-9.3233	-9.2233	-8.1428	-8.5992	-8.8604	-9.6427	-9.9885	-9.5646
0.30764	1.4628	0.8198	-0.5799	0.33933	-0.31247	-0.48558	-1.0654	-0.71261	0.4724	0.58695	-0.10507	-0.34723	-0.32076	-0.31818	-0.39079	-0.34518	0.61495	0.28641	-0.65022	-0.361	-0.48551	-0.38954	-0.67711	0.20436	-1.7108	0.29375	0.59581	-0.070482	1.588	-0.32889	0.07362	0.20233	-0.54558	-0.38777	0.27996	-0.99081	-0.4168	-0.5048	0.35878	-0.29756	0.86801	-0.74937	-0.55271	0.4061	1.1136	-0.49178	-0.77613	0.32667	-0.32938
-15.201	-14.152	-13.982	-14.115	-14.961	-13.454	-14.715	-14.679	-13.108	-13.686	-13.766	-15.822	-14.502	-14.616	-13.525	-14.77	-14.814	-14.718	-14.153	-14.959	-14.285	-14.457	-14.712	-15.33	-14.344	-15.156	-14.363	-14.632	-13.624	-16.165	-15.99	-15.107	-15.171	-14.164	-15.435	-15.309	-15.203	-14.129	-14.006	-15.87	-15.212	-14.399	-14.814	-15.352	-14.313	-14.509	-15.466	-15.053	-14.257	-14.714
7.2533	6.1614	6.5384	7.617	7.0109	5.1808	6.1255	6.335	6.6073	6.498	6.7294	7.0257	6.5015	7.9757	6.7297	6.8742	6.503	7.0549	7.2696	7.7177	8.6471	6.5378	5.7425	7.1551	6.9149	6.9591	8.2725	7.7465	6.744	7.6292	6.0236	6.0107	6.9932	6.2306	7.1556	6.3963	7.753	6.5038	5.5642	6.7897	6.2118	6.6606	6.637	7.1072	6.569	6.4493	7.6344	6.4697	5.9059	6.4684
-5.2809	-4.5328	-4.9538	-4.1781	-4.8119	-5.3039	-4.9704	-4.8292	-4.7286	-4.0488	-5.084	-5.2274	-5.112	-4.4383	-4.6261	-4.688	-4.3591	-5.7401	-3.7473	-3.2741	-5.3062	-4.611	-5.6761	-4.8151	-5.2302	-5.4842	-4.0418	-4.0051	-6.0253	-4.3529	-4.3015	-4.6436	-5.0027	-3.9043	-4.4565	-4.8704	-4.1141	-5.4824	-4.8005	-5.0644	-4.4618	-4.7599	-5.0779	-3.9951	-4.544	-4.7928	-4.4685	-4.0878	-3.3952	-4.6101
-11.729	-12.521	-11.55	-11.236	-12.638	-11.124	-11.083	-11.456	-12.491	-11.079	-11.539	-12.051	-12.131	-10.514	-11.143	-10.995	-12.651	-12.636	-11.002	-10.622	-11.299	-12.234	-11.945	-11.018	-11.565	-11.109	-11.774	-11.491	-11.365	-10.53	-12.383	-11.784	-9.9741	-12.378	-11.708	-12.667	-11.966	-11.103	-11.36	-11.102	-11.948	-11.906	-10.969	-11.738	-12.056	-11.817	-11.161	-11.387	-11.104	-10.641
-2.5101	-0.91031	-1.7963	-0.84307	-2.2338	-1.0975	-2.4647	-0.83994	-1.9109	-0.95786	-2.1024	-0.95248	-2.2238	-1.2667	-1.1807	-1.8825	-1.7159	-0.32127	-1.5026	-1.6013	-0.79132	-4.0996	-2.0001	-0.49863	-1.7759	-2.1438	-1.9296	-1.9466	-1.8216	-1.4902	-1.552	-1.4012	-1.943	-0.43008	-1.1806	-1.7947	-1.2636	-0.37505	-1.3053	-1.9722	-1.1187	-2.2832	-1.5634	-2.3167	-1.9955	-1.1405	-1.0019	-1.8274	-1.5324	-0.93338
-12.018	-11.558	-12.027	-11.74	-12.538	-12.232	-11.246	-11.987	-11.972	-11.221	-11.913	-11.746	-10.917	-12.402	-11.606	-11.792	-11.158	-10.93	-11.909	-12.371	-11.267	-10.5	-11.204	-11.254	-10.897	-11.085	-11.352	-12.192	-10.622	-11.037	-11.686	-12.326	-12.557	-11.514	-12.518	-11.576	-11.119	-12.393	-11.684	-10.911	-10.919	-11.451	-10.894	-12.463	-11.195	-12.246	-12.504	-11.885	-10.982	-11.174
-10.082	-9.2578	-10.533	-8.9718	-8.7135	-11.027	-8.9788	-8.7307	-9.5969	-10.819	-9.2886	-9.196	-9.107	-8.9756	-8.6505	-10.269	-8.7425	-10.404	-9.1203	-8.756	-8.2272	-10.081	-8.1578	-9.4105	-9.3189	-8.337	-8.3124	-9.1128	-9.2667	-8.8584	-9.3067	-10.028	-8.3707	-9.0962	-8.2576	-9.3092	-8.279	-8.8841	-10.287	-8.7912	-9.7223	-7.6803	-9.9497	-8.4593	-8.6961	-9.6106	-9.1147	-8.967	-9.1378	-8.562
-8.8967	-9.5698	-8.9763	-8.6928	-9.9238	-9.3153	-8.577	-9.7651	-9.3841	-9.552	-8.0827	-9.4906	-8.6147	-10.41	-8.2423	-8.8484	-8.2463	-9.9706	-9.8916	-8.5461	-9.3519	-7.7671	-10.093	-8.7548	-9.6334	-7.9288	-10.107	-9.6445	-9.2774	-9.6233	-9.1563	-9.0722	-8.0653	-8.6402	-8.9294	-9.2542	-8.8732	-8.9213	-8.7676	-9.1398	-9.9537	-9.339	-8.8283	-8.4137	-7.8046	-9.829	-8.6633	-10.037	-9.1139	-8.973
-13.021	-13.438	-13.007	-12.175	-11.813	-13.13	-12.011	-13.237	-13.687	-12.976	-13.054	-12.84	-13.584	-12.711	-13.49	-12.512	-12.788	-12.513	-11.914	-11.733	-13.292	-12.11	-13.573	-12.074	-12.431	-12.314	-13.421	-13.565	-12.195	-12.845	-12.667	-12.373	-12.947	-12.778	-12.199	-12.309	-13.248	-12.672	-13.393	-12.942	-12.862	-13.335	-12.363	-13.042	-12.759	-13.576	-11.821	-13.173	-12.417	-12.813
-11.395	-11.709	-12.052	-11.146	-12.676	-12.939	-10.727	-10.755	-11.748	-10.995	-11.478	-12.536	-11.595	-11.747	-9.8892	-11.018	-11.059	-12.644	-11.35	-10.666	-11.82	-11.764	-12.019	-10.362	-11.037	-12.358	-12.493	-10.973	-10.951	-11.176	-11.417	-12.018	-12.135	-11.488	-11.796	-11.352	-11.453	-10.567	-12.544	-12.439	-13.195	-12.231	-10.844	-12.433	-11.273	-12.318	-12.545	-12.044	-10.958	-11.769
9.8302	8.9032	9.2976	10.288	9.2519	10.144	8.9452	10.497	9.3868	9.2901	9.6843	9.501	10.114	10.843	10.14	9.2173	9.5294	10.31	10.495	9.1982	9.4143	9.825	10.825	10.769	9.7612	10.302	9.4598	9.8567	9.3763	9.9078	10.285	10.317	9.6748	10.604	10.367	10.235	9.5123	9.1376	9.6456	10.717	9.8523	8.3031	9.5296	9.5685	9.5174	10.107	10.178	9.5076	10.279	9.05
-0.01073	-1.2944	-0.08566	-1.9887	-0.97407	0.15953	-0.77208	-1.6032	-1.4713	-0.15928	-0.16309	-0.27756	-1.2521	-1.3452	-0.86497	0.09382	-1.6099	-1.0006	-1.278	-0.42469	-1.3056	-0.10384	-0.5119	-1.1372	-0.74386	-0.29958	0.015939	-2.0369	-1.6098	-0.71754	-1.0516	-0.2854	-1.1357	-1.3591	-0.8499	-0.61708	-0.087905	-0.99448	-0.41435	-0.59098	-0.34224	-1.16	1.3551	-1.1741	-0.78143	-0.77093	-0.88437	-1.3978	-0.48106	-0.12416
7.4144	9.2824	8.0982	8.259	8.7203	8.4196	8.6951	9.4548	8.0639	7.7867	6.6312	9.648	9.9489	7.966	8.2115	7.8817	8.4965	8.3037	9.0193	8.5274	8.0304	8.7474	9.3618	7.8974	8.6473	7.8352	8.8055	9.2444	8.5425	9.1051	8.5777	10.061	8.7088	8.7773	9.0405	9.956	7.7822	7.6281	9.526	9.2397	9.0213	8.4999	8.7251	8.4686	8.4478	10.035	8.2878	7.2096	7.8053	9.2861
-13.188	-12.566	-13.925	-12.78	-13.23	-12.919	-13.211	-12.756	-13.126	-13.575	-13.598	-12.244	-12.836	-12.933	-12.258	-12.366	-12.885	-12.997	-13.33	-12.785	-13.334	-12.655	-12.769	-12.198	-13.783	-14.021	-13.78	-12.929	-12.185	-12.464	-14.079	-12.775	-12.403	-11.899	-11.526	-12.455	-13.409	-13.362	-12.728	-12.475	-13.181	-12.965	-11.615	-13.865	-12.222	-11.835	-12	-12.736	-13.047	-12.337
-11.307	-11.326	-12.762	-11.573	-11.668	-11.136	-12.208	-11.879	-11.316	-12.919	-12.464	-12.325	-11.457	-11.098	-11.561	-11.279	-11.162	-11.044	-12.333	-11.201	-13.304	-12.869	-11.435	-12.651	-12.291	-11.92	-12.521	-11.369	-11.029	-12.141	-12.538	-12.607	-12.166	-11.962	-11.104	-11.486	-11.685	-12.381	-11.571	-11.795	-11.58	-12.124	-11.788	-12.448	-10.973	-12.479	-11.364	-12.307	-11.707	-11.573
-13	-12.361	-12.797	-12.208	-13.619	-13.026	-13.043	-12.785	-13.383	-12.655	-13.033	-13.089	-11.705	-13.914	-12.68	-13.768	-11.882	-12.547	-11.422	-12.688	-12.769	-13.03	-13.56	-13.631	-13.212	-12.593	-13.084	-13.529	-12.418	-13.085	-12.433	-13.822	-11.805	-11.805	-12.339	-13.734	-12.333	-12.132	-12.652	-13.215	-13.18	-13.215	-12.257	-12.555	-12.853	-12.945	-12.976	-12.073	-13.08	-13.411
-21.691	-22.226	-22.094	-22.217	-22.06	-22.833	-21.954	-21.13	-22.04	-22.62	-22.533	-21.434	-22.597	-21.676	-22.161	-22.574	-22.816	-21.754	-21.796	-21.568	-21.218	-21.114	-23.271	-22.208	-22.486	-21.403	-22.479	-21.638	-21.101	-22.714	-22.221	-22.471	-22.041	-22.387	-21.441	-23.277	-22.927	-22.039	-21.574	-21.927	-22.163	-22.913	-21.275	-22.478	-22.541	-22.67	-22.617	-24.143	-23.578	-22.215
0.23963	1.3515	-0.308	0.39225	0.95691	0.075248	0.63227	0.50895	0.77938	-0.010223	0.74682	0.84692	0.84422	1.0775	1.0189	0.15793	0.5087	-0.04869	0.31626	1.08	-0.17472	0.18248	1.1711	1.2117	-0.017346	1.3258	0.54979	0.41077	1.0734	-1.4228	0.9092	1.4396	0.69399	1.1505	-0.11958	1.6844	1.0716	0.92554	-0.023397	0.83784	-0.045545	0.29208	-0.48728	0.96016	1.9604	0.49359	0.18051	-0.1277	0.11781	0.48504
3.6706	5.7408	4.9412	5.4085	4.7391	4.9189	5.4481	4.4552	5.5231	4.6345	4.3414	4.8626	4.5082	5.5523	5.6098	5.3411	5.4932	3.9876	5.124	4.8397	3.9662	5.8772	3.9805	5.3991	5.8933	5.7637	4.8244	4.2455	4.1438	5.2924	4.6648	3.9089	4.4219	5.7554	6.0221	5.1453	4.426	4.8247	4.8162	5.8053	6.8253	4.899	4.0311	4.6339	6.0679	5.2313	5.6638	5.4784	5.3389	5.2085
-5.7515	-4.9416	-4.9922	-6.0005	-5.5308	-4.5245	-4.5474	-5.1113	-6.6369	-5.0284	-6.1725	-3.5997	-6.2997	-5.3873	-5.9011	-6.746	-5.4126	-6.6677	-4.3445	-4.8556	-5.7617	-7.1633	-6.6995	-5.5467	-5.452	-5.9804	-5.1649	-5.7463	-4.2882	-5.9265	-6.6168	-5.9135	-5.0937	-5.7444	-6.2395	-6.1601	-4.8295	-5.9908	-7.1486	-6.3217	-5.2406	-5.2113	-5.6892	-5.6869	-6.4527	-5.0112	-5.3987	-5.0693	-5.4675	-5.0406
2.3057	3.8568	3.0519	2.819	2.3686	1.5632	3.7119	2.6372	2.5276	2.5243	2.6477	3.6714	2.7384	1.5736	2.7793	2.2794	3.5738	2.7779	2.4884	2.9246	3.2429	3.4735	2.2445	2.3809	2.8292	2.5007	2.9548	3.2631	2.1013	2.86	3.8046	3.2968	2.4269	3.6333	2.7492	2.5881	1.6498	2.5135	2.2873	2.8739	4.1439	2.6039	2.4553	1.9566	2.3888	2.795	3.3472	3.6722	3.3004	3.038
-0.35277	-0.66002	-0.24539	-0.89905	-0.1596	-0.25509	0.60669	-0.98647	-0.059827	0.72258	0.43773	-0.090502	-0.75016	0.31893	-0.19833	-0.22237	0.066047	-0.22902	-1.0388	-1.2871	-0.89598	0.23086	-0.37741	-0.88063	-0.11431	0.23851	0.30697	-0.35026	0.23509	-1.1186	-0.31456	-0.43639	-0.090196	-0.53368	-0.98381	0.12859	-0.038468	-0.099763	0.0027387	-0.71786	0.22004	-0.31607	0.26728	-0.59626	0.33909	-0.37787	-1.363	-1.5103	-0.2915	-0.92633
4.5675	5.0458	5.4052	5.5935	6.1068	4.9449	4.3997	4.9144	4.5369	5.9028	5.2139	6.4535	4.9995	4.5196	5.273	5.8341	4.5951	5.3813	4.8294	4.9962	5.6393	4.4154	4.0656	4.6473	3.9327	4.6487	5.0915	5.3776	4.6117	4.2888	4.3415	5.3615	4.4622	4.5992	5.403	5.6264	4.1352	5.3093	4.3462	4.7185	4.8226	5.3851	5.4467	5.3073	4.7183	5.5907	5.0891	5.3278	5.252	5.0073
8.0211	7.4692	7.6832	7.8353	9.2256	7.9703	7.0802	9.0962	7.4853	8.0072	8.9942	8.3491	8.3982	7.0752	8.9219	7.4848	9.5858	7.4241	7.5082	9.0545	7.0879	7.2449	8.7478	7.6321	7.8369	7.5255	7.6614	6.937	7.4441	7.1298	7.8297	8.3491	9.0622	8.7939	7.6579	8.0936	7.721	8.145	7.3723	7.5334	8.3601	7.5234	7.3035	7.7766	9.3433	8.9857	7.5088	7.8532	8.5298	7.7423
-12.676	-12.466	-13.197	-12.71	-12.677	-13.084	-12.624	-11.718	-12.498	-12.474	-13.795	-13.608	-12.32	-12.492	-12.612	-13.591	-13.298	-12.839	-12.193	-13.447	-13.599	-12.561	-13.719	-14.705	-12.865	-12.135	-13.372	-13.339	-12.885	-12.406	-13.304	-13.58	-12.843	-12.963	-13.194	-13.159	-14.149	-12.078	-13.439	-13.617	-12.466	-12.26	-12.119	-11.707	-13.644	-12.628	-13.712	-13.83	-12.143	-12.604
-4.8294	-5.9841	-4.9624	-4.311	-4.0008	-6.1113	-5.1086	-5.4805	-6.0982	-6.323	-5.8187	-5.863	-6.7391	-5.0342	-6.4197	-5.7219	-3.7035	-5.2772	-6.4174	-5.0192	-5.5206	-6.7675	-5.7068	-5.6147	-5.0451	-4.8325	-5.7634	-5.071	-5.4849	-4.6461	-4.8496	-6.1538	-6.3747	-4.8828	-6.1625	-6.3604	-6.623	-6.0157	-4.8684	-5.0358	-5.9557	-6.0822	-5.0628	-5.5585	-4.722	-4.6901	-5.457	-5.4799	-6.0777	-5.2806
-1.5312	-3.0383	-2.8812	-2.9389	-1.3397	-2.5563	-2.0923	-2.8235	-2.9105	-2.5588	-2.1677	-1.8492	-1.1895	-2.4164	-2.8516	-2.0656	-1.8308	-2.2621	-2.1758	-2.6425	-1.469	-2.017	-1.4463	-3.7106	-2.4707	-2.4862	-2.2552	-2.3761	-2.5655	-3.2039	-2.4161	-2.95	-1.2434	-2.7026	-2.4238	-1.9515	-2.0757	-1.449	-3.0062	-2.3827	-2.1449	-3.0008	-2.6529	-2.8303	-2.3176	-2.8925	-1.435	-3.1808	-2.4463	-2.4036
-4.9433	-4.3893	-5.8026	-4.6504	-5.0869	-3.9175	-4.3969	-5.7719	-5.2796	-5.2587	-4.4905	-4.7226	-4.1994	-4.3641	-4.6005	-4.5734	-5.7827	-4.2744	-4.3739	-4.5632	-4.5632	-4.437	-3.9276	-4.1824	-4.6913	-4.4657	-4.6081	-4.2834	-3.635	-4.5916	-5.2213	-4.7069	-3.9563	-4.5596	-3.9968	-4.697	-4.4467	-3.7022	-4.4449	-5.1401	-4.7458	-5.135	-4.909	-4.9462	-4.1065	-5.1119	-5.1614	-4.0056	-4.5548	-4.7359
-11.896	-11.535	-12.951	-11.098	-11.328	-11.605	-11.608	-11.584	-10.929	-10.951	-11.503	-11.389	-12.412	-11.611	-11.145	-12.105	-11.33	-12.443	-10.877	-12.575	-11.201	-11.846	-11.207	-11.6	-11.819	-9.9174	-12.15	-13.124	-10.605	-10.618	-12.394	-12.586	-12.177	-11.694	-11.374	-10.362	-12.299	-11.338	-11.127	-10.649	-11.232	-12.236	-11.385	-11.475	-12.69	-12.204	-11.801	-12.551	-10.363	-11.539
-2.8149	-3.8406	-3.8603	-3.3836	-4.4353	-3.943	-3.7651	-3.3621	-3.6191	-4.5388	-3.6924	-4.816	-2.5109	-3.6919	-3.8937	-3.7455	-3.6323	-2.9981	-3.8679	-3.0754	-2.484	-3.6074	-4.0902	-3.2489	-2.8855	-3.755	-3.0038	-3.5402	-4.6151	-3.1763	-3.5566	-3.5379	-4.0457	-4.5244	-3.0478	-3.895	-4.9106	-3.6359	-4.5192	-4.305	-3.5367	-3.949	-3.5947	-3.4758	-3.5331	-3.4266	-3.4244	-3.967	-3.2757	-4.171
-2.9692	-3.3076	-2.298	-3.2333	-2.2768	-2.3642	-3.3656	-2.5296	-3.5767	-2.3006	-3.3191	-2.8089	-3.0926	-3.2035	-2.3886	-2.7127	-2.3818	-2.4824	-2.4918	-1.6457	-2.192	-1.9297	-2.3877	-2.319	-2.8835	-2.7229	-2.4963	-2.9169	-2.6553	-2.7508	-1.3619	-2.0045	-2.8389	-2.5421	-1.667	-2.1214	-2.6226	-3.1636	-2.6854	-3.1052	-2.8112	-3.6172	-2.7304	-3.8793	-3.2555	-1.7805	-2.5806	-3.0364	-1.8523	-2.2213
-7.1515	-6.7441	-6.9787	-5.6276	-5.5538	-4.4931	-7.523	-8.4035	-6.3249	-6.7895	-5.6132	-5.775	-6.2044	-5.7926	-5.6429	-5.915	-5.5492	-5.5089	-6.3818	-5.6232	-5.9094	-6.0564	-7.1354	-6.463	-6.6337	-6.5908	-5.9196	-6.8571	-6.0493	-7.0547	-4.9468	-7.5213	-6.1575	-5.8875	-6.6857	-6.6979	-6.0658	-5.6827	-6.7589	-5.4504	-6.3063	-6.5043	-7.0741	-5.6143	-6.5367	-5.4793	-7.1782	-6.5793	-6.2773	-6.6301
-13.115	-11.834	-12.835	-13.125	-12.635	-13.089	-12.895	-12.847	-12.844	-12.658	-13.279	-12.061	-11.882	-12.814	-12.182	-12.43	-13.376	-13.892	-12.943	-12.583	-12.379	-13.667	-12.174	-13.339	-13.454	-12.886	-13.427	-11.941	-11.926	-13.234	-13.703	-12.62	-12.898	-12.397	-12.277	-11.888	-13.947	-12.933	-12.589	-13.058	-12.767	-14.07	-11.605	-13.34	-12.656	-11.326	-12.378	-13.021	-12.807	-12.757
-0.46875	0.32046	0.60085	0.40926	-0.08355	-0.419	0.69991	0.57892	0.97676	0.53787	-0.54666	0.78767	-0.11543	-0.12021	-0.6998	-1.4154	-0.47145	-0.24073	-1.1518	-0.4708	-0.17993	-1.3379	-1.3176	0.12142	0.27519	-0.73052	-0.51764	-0.101	-0.26382	0.5815	-0.24187	0.86952	-0.10347	0.55425	0.20195	-0.2342	0.22968	-0.021692	0.13935	0.039933	-0.10142	0.093141	0.22785	-0.64637	-0.66284	-0.015275	-0.42952	0.28365	-0.71561	-0.76061
0.080429	-1.4735	0.013421	1.1943	-0.067454	0.023343	-0.24211	0.64747	0.6119	-0.1063	-0.52929	0.76541	-0.16604	-0.52892	-0.46016	0.48165	0.73001	-0.2798	0.80262	0.59302	-0.70878	-0.44946	-0.88533	0.47921	-0.0035249	0.94356	-0.28034	1.8185	-0.25715	0.021701	-0.35813	-0.27916	-0.30887	0.64523	-0.9922	-0.048406	1.0361	-1.8918	0.20415	0.055293	0.41321	0.91128	-0.68636	1.3292	0.23816	0.033909	-0.14088	-0.59601	0.059552	0.40318
-5.7023	-6.3665	-6.9756	-6.3214	-5.7033	-5.8376	-5.7123	-6.7186	-6.6566	-7.0683	-5.8925	-6.9456	-5.9484	-6.801	-5.907	-6.7242	-7.0064	-6.5306	-5.3603	-7.6572	-5.3912	-7.7284	-6.8416	-5.0572	-7.4013	-5.644	-6.3272	-5.7543	-6.0393	-5.5009	-5.2275	-6.092	-7.0056	-6.3164	-6.5739	-6.3833	-5.0395	-6.2147	-6.5631	-6.5672	-7.2751	-6.8189	-6.4833	-5.9117	-5.1512	-5.6409	-6.3666	-6.1755	-6.4891	-6.3737
-5.2982	-5.459	-5.1576	-5.3342	-5.5822	-5.2959	-5.8426	-7.1679	-4.9489	-5.6013	-5.3693	-6.2391	-6.5125	-4.6714	-5.9319	-4.7508	-4.4991	-5.0478	-4.8517	-5.9286	-6.5123	-6.1775	-5.7651	-6.5605	-5.5651	-5.5003	-5.8698	-5.4837	-5.2904	-5.3894	-5.0647	-6.3409	-4.8467	-6.5014	-5.5144	-6.1261	-4.3757	-5.6704	-5.847	-5.5633	-5.0159	-5.1378	-7.6128	-5.6136	-5.8769	-4.8252	-5.4294	-4.9734	-5.6777	-6.0336
-2.1925	-2.6458	-1.6434	-2.5244	-1.8459	-3.4671	-2.5192	-2.9112	-3.9511	-1.6947	-2.8554	-2.523	-3.2986	-3.2575	-2.7318	-3.2527	-2.5559	-3.259	-2.9012	-3.3533	-1.1518	-2.7592	-2.3129	-3.4476	-2.8782	-3.3229	-3.1842	-2.2408	-2.1794	-2.0651	-2.9768	-1.8977	-2.9709	-3.9192	-3.7274	-1.9009	-2.6844	-3.2633	-3.2656	-3.0308	-1.6497	-3.589	-3.2209	-1.3319	-3.0163	-2.7226	-2.662	-2.0982	-2.3407	-2.8047
0.043155	-0.58146	0.33163	0.92986	0.013031	0.99028	-0.2589	-0.65557	1.4426	-0.42544	0.97244	0.30919	0.47009	0.5352	0.63419	-0.18432	0.80807	0.020926	0.99769	0.73392	1.0929	1.3827	0.83464	0.87991	1.3855	-0.25001	-0.15013	0.6916	0.87479	1.8024	0.21337	-0.4211	0.49052	-0.0039778	1.6797	0.16664	0.35909	0.156	1.0612	1.757	0.42284	0.098185	1.4262	2.629	-0.032103	0.61704	0.78001	0.035889	-0.08856	0.20303
-2.6686	-4.3422	-3.4289	-3.5092	-2.532	-3.7045	-4.9011	-3.2519	-3.6507	-2.6637	-3.9308	-2.4754	-3.3628	-2.8829	-3.0771	-2.7982	-3.0992	-3.4717	-3.9629	-3.6709	-3.4383	-4.0037	-2.5	-3.7546	-3.6448	-3.4245	-3.0783	-2.7662	-2.9781	-3.2371	-3.4419	-3.2301	-2.7099	-2.1413	-2.8831	-4.8099	-3.9354	-3.4279	-3.5892	-3.474	-2.5315	-2.7306	-5.0035	-2.6559	-3.0635	-4.8593	-3.1933	-3.8101	-4.3204	-3.2732
-14.925	-14.682	-12.988	-14.609	-14.609	-13.581	-14.877	-14.599	-14.599	-14.573	-14.22	-13.956	-15.19	-14.191	-15.419	-14.338	-13.946	-14.797	-15.428	-14.953	-14.603	-14.097	-14.93	-14.769	-14.802	-14.703	-14.012	-14.812	-13.429	-14.322	-14.421	-14.523	-14.722	-15.399	-14.717	-13.826	-14.237	-13.855	-15.181	-14.658	-13.896	-15.146	-13.858	-15.37	-14.754	-14.283	-15.103	-15.346	-15.791	-14.381
5.9266	6.3	7.4406	7.4093	5.4321	8.0451	6.7659	7.5247	6.5513	6.8018	5.6644	6.2828	6.0571	6.9206	6.1871	6.3313	7.3889	6.7014	6.7396	6.9433	6.3229	6.8913	6.5553	7.405	5.9519	7.0978	7.63	7.3008	6.48	6.2032	6.9367	6.1991	6.2147	6.8331	6.9382	6.903	6.5254	7.8577	6.4963	7.2813	6.8088	6.7123	7.1762	7.045	6.4967	6.4559	6.937	7.8272	6.8051	7.123
-4.3548	-5.1192	-6.8157	-5.9397	-5.9225	-6.1929	-6.4884	-5.524	-6.1116	-6.6054	-5.8094	-6.2713	-6.731	-5.8028	-6.0311	-5.8765	-4.8686	-6.1546	-4.8043	-5.0159	-6.3322	-5.1241	-5.5657	-5.9442	-5.9386	-5.8399	-6.5075	-5.5254	-5.429	-5.5705	-5.1787	-4.688	-6.2206	-4.8931	-5.6789	-5.8238	-6.0636	-5.4974	-5.9763	-5.8653	-5.1782	-4.881	-4.9912	-5.1555	-5.8472	-6.0013	-6.0457	-4.9089	-4.7967	-4.5773
-3.7746	-4.585	-3.3166	-3.5711	-2.5617	-3.5003	-3.372	-3.2155	-3.7404	-4.7195	-4.2438	-4.2551	-3.327	-4.2021	-3.4162	-3.2633	-3.4894	-4.0606	-3.8454	-4.1663	-4.443	-4.168	-4.5899	-3.7295	-3.7909	-4.7102	-3.968	-3.5134	-3.5945	-4.338	-4.6747	-3.013	-4.479	-2.7635	-4.8785	-2.7717	-4.6135	-2.34	-3.5858	-4.1629	-3.85	-3.4142	-3.6367	-3.5263	-4.6681	-2.937	-4.3163	-3.4839	-4.0585	-4.7726
[truncated: 931 more rows]
[truncated: 150 more columns]
