# Supplementary material for: Genetic dissection of main and epistatic effects of QTL based on augmented triple test cross design
Source: PLoS One. 2017 Dec 14;12(12):e0189054. doi: 10.1371/journal.pone.0189054 (PMC5730204; doi:10.1371/journal.pone.0189054)
Supplement: S7 Supporting Information — (ZIP) [file pone.0189054.s007.zip › z2_1950_0.8_5.csv]

-10.232	-8.185	-10.083	-9.3031	-8.4287	-8.79	-9.9562	-8.9493	-9.1485	-10.515	-8.6162	-9.0609	-7.2906	-9.9418	-8.9673	-8.8546	-8.1467	-8.1642	-10.15	-8.8514	-9.335	-8.7261	-9.0318	-8.1476	-8.5197	-9.8205	-7.7275	-7.1695	-9.3021	-8.0006	-10.353	-10.549	-9.9023	-7.9265	-9.5635	-8.7826	-8.389	-7.8958	-8.1108	-8.3147	-9.7694	-9.9408	-8.9845	-8.3044	-7.4821	-8.4094	-9.3244	-9.3482	-9.6397	-8.1435
-2.6506	-5.874	-3.0012	-4.4119	-4.6278	-4.513	-4.524	-4.2055	-5.4817	-3.7993	-4.131	-2.9575	-3.0593	-5.069	-3.6902	-5.1753	-3.8925	-3.5418	-4.8566	-3.7869	-5.4195	-3.3828	-4.9511	-2.3088	-4.1603	-4.3254	-2.439	-3.6414	-1.7526	-4.1148	-3.8952	-4.5638	-4.6069	-3.2356	-4.6945	-4.2883	-3.2487	-4.1194	-3.8109	-4.3682	-2.691	-3.5671	-4.2627	-4.7231	-6.3936	-2.0127	-4.9516	-4.4624	-4.6073	-4.7716
-5.5393	-5.9952	-5.8863	-4.8477	-6.0298	-4.0603	-4.4821	-4.0835	-4.2723	-5.2217	-6.7363	-3.7294	-6.235	-6.6196	-4.6183	-4.6839	-5.9907	-5.7716	-4.8663	-4.9886	-5.1988	-4.5252	-6.3819	-5.4756	-5.878	-4.4912	-4.4069	-6.3129	-4.6684	-5.158	-6.2422	-5.8462	-4.9475	-4.0672	-5.3744	-6.186	-7.2465	-4.4287	-5.552	-5.8843	-4.9313	-6.1029	-5.8059	-5.7347	-4.4103	-3.8216	-5.8875	-6.5828	-6.0455	-3.4468
10.122	10.392	8.3241	7.3483	8.3978	8.7222	7.4281	8.7259	7.6248	7.5186	8.1428	7.758	7.2353	7.761	9.2309	7.5757	6.6542	8.352	8.1876	5.9964	7.2943	8.7169	7.3259	8.0467	8.3025	7.7408	7.2768	7.2171	9.2736	8.3575	8.5689	8.1149	8.8842	7.9783	9.0989	9.2139	8.3709	7.4115	7.8649	8.6071	9.1322	10.212	7.3417	8.6084	6.8825	8.547	7.0514	8.0301	6.9339	9.123
-0.63692	-0.53731	1.6329	-0.14081	1.4007	-0.76211	-0.74975	0.17713	1.538	1.9625	0.95643	0.77012	0.71056	-0.6612	0.36094	0.93632	0.049431	-0.3416	-0.33566	1.8013	-0.17972	0.45887	1.778	0.90074	0.8782	-0.47371	-0.41701	1.6093	0.19742	0.90875	-0.25555	-0.0015531	1.4735	1.0548	-0.077617	0.40783	0.51363	0.021437	0.61023	1.3061	1.7941	-0.77515	0.90856	0.71127	0.1425	-0.36766	0.038641	2.5223	0.81606	0.37605
2.0462	4.0548	2.7291	1.4064	0.87289	1.6195	2.9225	0.90202	0.59637	1.4908	1.5301	0.6433	2.5392	0.81768	2.0711	1.9005	0.98488	1.6894	1.0014	2.4177	1.8855	0.73228	2.5118	1.7562	-0.070187	1.9139	1.106	1.8848	1.2127	2.7005	1.5244	1.3356	1.859	2.7104	1.2213	1.6265	2.3742	1.3841	2.165	2.5561	1.4891	3.5353	2.5291	2.2063	1.7156	2.6869	0.25258	1.8404	2.3853	2.5068
-6.334	-7.2841	-6.3844	-5.6784	-8.4882	-7.4175	-6.6917	-6.2164	-6.7508	-7.8789	-6.4855	-7.6382	-6.0654	-6.8149	-6.7796	-7.1225	-8.0122	-5.4453	-6.1971	-6.5228	-7.1792	-6.2517	-5.2645	-6.5879	-7.1907	-6.0725	-6.5416	-6.392	-5.98	-5.5507	-5.8748	-7.4365	-6.1718	-5.7738	-5.8764	-5.5818	-6.7384	-7.8653	-4.8364	-5.2568	-6.3302	-5.6534	-7.4245	-7.4023	-4.7543	-7.0805	-6.5946	-4.9573	-6.198	-8.0151
-4.4015	-3.7446	-4.6567	-2.6401	-2.7819	-3.5168	-4.1221	-5.6929	-4.3249	-5.13	-4.3054	-3.8491	-6.2925	-3.5014	-5.7955	-5.6483	-4.8794	-5.0239	-4.8858	-4.1628	-4.3028	-6.3897	-5.2312	-4.7708	-4.4674	-5.081	-5.0293	-5.5706	-5.9289	-5.5997	-5.6302	-4.8895	-4.3116	-3.6158	-4.8937	-3.9733	-4.365	-6.6286	-3.7093	-5.1019	-4.022	-4.5828	-6.183	-4.092	-3.4322	-5.127	-4.9816	-5.5978	-5.0347	-6.8034
-2.7321	-3.0911	-2.8926	-4.1034	-4.0968	-4.6122	-3.3756	-5.5292	-1.7477	-4.3852	-4.8227	-3.7746	-3.5178	-3.239	-4.5378	-2.5138	-3.6369	-3.5498	-3.9987	-3.4937	-3.8768	-2.9694	-3.0389	-2.9653	-3.0561	-4.2473	-2.8019	-4.3563	-5.0454	-4.092	-3.4516	-2.6299	-4.0334	-2.7332	-3.6321	-3.142	-3.4872	-4.2799	-3.4461	-3.4191	-3.5244	-2.6894	-3.7714	-4.4852	-3.2282	-4.2954	-4.6088	-2.6669	-3.9233	-3.64
3.2633	2.5845	3.6977	3.5149	2.2257	2.8947	1.0572	2.5484	5.1346	2.7396	1.4458	1.5403	1.642	4.306	1.0095	2.1806	3.6531	2.1081	3.1289	1.7185	3.4141	2.5437	1.4193	2.9067	3.6218	2.5032	1.9432	2.6667	1.0515	3.297	1.6825	2.6036	2.6883	3.1104	1.3645	3.1755	1.6808	1.3022	1.8805	1.2777	1.8694	2.3294	2.1493	2.035	5.0503	2.0308	2.5425	3.7704	2.8239	1.6746
-6.8935	-8.9474	-7.6612	-8.4245	-8.582	-7.1217	-6.86	-7.8708	-6.9121	-7.2831	-6.6924	-6.251	-8.9114	-6.8799	-7.1469	-7.1291	-8.1982	-7.709	-8.2513	-8.8792	-8.9614	-7.6622	-8.394	-6.9709	-7.3906	-7.0689	-7.897	-7.3253	-7.7885	-6.1541	-10.009	-8.7347	-8.1883	-6.9023	-7.4717	-8.3689	-6.546	-8.0363	-7.0503	-8.2836	-6.1827	-8.3446	-8.2019	-5.8616	-8.1142	-8.1149	-7.5207	-6.1434	-6.775	-7.4814
-10.086	-10.947	-12.29	-12.992	-11.789	-10.234	-12.064	-11.291	-11.532	-10.165	-11.326	-11.985	-12.486	-13.344	-12.134	-10.978	-11.18	-13.674	-11.033	-10.827	-11.571	-13.183	-12.102	-12.19	-11.277	-11.782	-12.311	-12.102	-11.373	-10.394	-10.724	-12.61	-10.254	-11.248	-12.691	-11.994	-12.194	-11.545	-11.722	-11.973	-11.856	-11.96	-11.623	-11.218	-12.613	-12.078	-12.382	-11.8	-12.68	-10.723
-13.969	-14.017	-14.516	-15.061	-14.738	-13.477	-16.359	-13.931	-13.396	-14.889	-14.807	-15.6	-13.445	-13.825	-14.307	-14.091	-13.387	-13.534	-13.604	-14.139	-14.897	-15.489	-13.002	-14.795	-14.303	-15.542	-14.635	-13.603	-16.573	-14.016	-15.064	-13.596	-16.053	-13.855	-14.729	-14.212	-14.512	-15.87	-14.843	-13.58	-14.966	-15.866	-14.31	-14.064	-16.133	-13.756	-15.399	-16.423	-14.196	-14.031
-0.44287	-0.57117	-0.4685	1.1678	-0.15589	0.2763	-0.72755	-0.35314	0.41545	0.29459	-0.8681	0.50841	0.30441	0.59264	0.68331	-0.95007	-1.1754	0.44205	-0.066572	-2.098	-1.0736	-0.014168	-0.23364	-0.31503	-0.27179	-0.58834	0.5764	-0.038104	-1.3192	-0.43234	-1.2335	-0.047225	-0.93118	-0.69546	0.1299	-0.78889	1.5858	1.1778	-0.25569	-1.0849	1.3898	-0.04628	1.1651	1.4276	-0.1611	-0.13218	0.64559	0.99726	0.19787	-2.3978
-1.9411	-2.5609	-1.5274	-2.0029	-3.7754	-1.1969	-0.18251	-1.0109	-1.895	-1.6081	-0.71442	-0.11858	-0.78976	0.1588	-0.66412	-1.2366	1.1117	-0.90243	-1.1971	-0.6389	-1.6804	-1.7799	-2.7801	-0.99147	-2.4477	-1.8792	0.96394	-2.1499	-2.4068	-1.0439	-1.5331	-3.8243	-0.39618	-0.69842	-1.7933	-1.8733	-1.3912	-1.4323	-2.3236	-1.3261	-1.7819	-1.7469	-1.1742	-1.7605	-1.212	-1.5742	-2.0986	-1.7205	-1.0438	-1.0748
-14.265	-14.767	-16.143	-13.938	-14.9	-15.212	-14.151	-15.434	-15.164	-16	-15.328	-14.033	-13.323	-15.265	-14.231	-12.623	-15.272	-13.789	-14.278	-14.801	-14.413	-15.104	-15.126	-13.527	-14.629	-13.806	-15.29	-14.146	-14.5	-13.113	-15.282	-12.374	-15.118	-15.554	-15.817	-14.691	-14.213	-14.403	-15.05	-17.147	-15.303	-14.544	-15.115	-14.173	-15.011	-15.203	-15.211	-14.697	-14.699	-14.375
-3.5327	-3.2712	-2.9853	-4.1518	-3.6977	-4.3335	-5.2708	-3.5777	-4.2685	-0.87026	-3.7103	-4.1046	-4.3577	-3.0947	-3.3382	-2.7394	-2.0674	-3.0682	-3.1893	-1.6709	-2.7471	-1.9	-1.7447	-1.3338	-2.7419	-3.1463	-2.8308	-1.5382	-3.3502	-1.7486	-2.9816	-3.1013	-4.6144	-4.0436	-3.5548	-3.1279	-4.1995	-4.535	-2.5202	-2.8886	-3.6857	-3.615	-3.0437	-2.196	-2.8648	-2.9267	-4.5621	-3.311	-3.4236	-3.1199
4.7296	4.1353	4.2518	3.0847	4.7619	3.4332	4.3546	5.1111	4.0134	4.2634	3.6178	5.0558	4.6054	4.4185	5.2956	3.8869	6.2246	4.5583	4.0208	4.2808	4.9004	5.5346	5.6633	5.8659	4.5906	4.0904	5.1062	4.8917	5.9171	3.131	4.2205	4.3513	4.2345	2.8751	4.2772	3.6186	3.689	3.9953	3.5706	3.7463	4.0479	5.9228	3.5716	5.069	5.137	2.8585	4.8319	4.5368	5.4875	2.9853
-1.4737	-1.4888	-2.6872	-1.0241	-1.5673	-1.4653	-2.2767	-1.4539	-1.643	-2.0334	-0.75109	-3.7582	-1.7834	-0.18474	-0.74233	-1.5453	-1.6503	-0.59782	-0.78074	-0.70593	-1.0889	-0.71283	-1.8836	-1.1697	-1.4735	-1.3779	-1.5727	-2.5463	-1.3911	-0.33715	-1.8288	-1.1527	0.31469	-2.7146	0.52995	0.01129	-0.053392	-0.87841	-0.60034	-1.3412	-1.738	0.0050613	-2.2399	-1.5914	-1.4743	0.24863	-2.0045	-1.9873	-2.3139	-1.4817
-0.46424	-0.97497	-1.2052	-1.6523	-1.5756	-1.0502	-0.65464	-2.0603	-0.74147	0.3916	-0.60187	-1.9499	-0.54814	-2.1517	-1.4004	-0.79751	-2.2026	-1.3264	-3.3851	-1.6583	1.5629	-1.0162	-1.3848	-1.149	-1.2628	-1.3402	0.31705	-0.96832	-1.2716	-2.4462	-1.6741	-0.3466	-1.311	-1.3007	-1.0429	-2.615	-1.1297	-0.16739	-2.2062	-1.0495	0.26664	-2.4728	-1.7507	-0.24153	-1.5457	-0.66863	-0.11596	-0.82768	-2.7822	-0.20222
0.44088	1.6908	2.4857	3.0093	2.3744	1.2709	1.1931	2.4397	0.17959	2.0302	1.063	1.9931	1.4472	1.2235	1.7575	1.1081	2.3668	3.2282	2.7569	2.2634	3.3008	1.986	2.0209	1.3683	2.0455	2.084	2.2714	1.3968	0.6288	1.2774	0.94067	-0.14117	1.806	1.4524	2.5886	2.2641	1.5251	0.80401	1.3457	2.0643	1.7461	2.6168	1.8838	1.1835	0.88485	2.4309	0.036711	2.9545	3.8362	1.52
-12.716	-12.808	-13.848	-13.137	-14.216	-14.077	-12.995	-12.526	-13.858	-13.147	-12.399	-14.135	-13.679	-12.59	-13.127	-12.382	-13.36	-14.424	-13.056	-12.353	-13.886	-13.3	-11.267	-14.33	-11.85	-12.907	-13.326	-13.022	-14.135	-13.109	-13.936	-11.67	-12.207	-13.409	-14.424	-13.604	-13.524	-12.49	-13.346	-12.568	-13.133	-13.042	-13.96	-12.425	-14.145	-13.838	-13.288	-12.144	-13.673	-12.523
-4.2104	-3.5166	-2.9395	-2.659	-1.7825	-1.1587	-2.0503	-2.5144	-2.5375	-2.5078	-3.0799	-2.5812	-3.1798	-3.0765	-3.4491	-2.1387	-1.4694	-3.3738	-1.3687	-1.833	-2.3443	-1.8374	-1.8179	-3.7836	-3.0242	-2.533	-1.7774	-2.6963	-3.1388	-2.4667	-2.9925	-2.0279	-2.1933	-3.7219	-1.5005	-1.0511	-1.9328	-2.8206	-1.915	-2.9395	-2.279	-4.2932	-0.77515	-2.8831	-1.8832	-1.1684	-1.3806	-2.7677	-2.0429	-3.6014
-1.6774	-0.9842	-1.6981	0.0027541	-0.84625	0.46552	-1.5764	-0.19284	-2.0038	-1.0755	-0.96981	-2.5084	-0.60532	-0.6977	-0.027878	0.93676	-1.5445	0.85353	-0.68613	0.21083	-0.73581	0.14771	-0.90378	-0.28484	-1.49	-0.75926	-1.7533	-0.10046	-1.581	0.46097	-1.431	-1.9534	0.56463	-1.385	-0.28086	-0.77135	-2.2185	-1.1439	0.8792	-1.1414	-1.9653	-2.2364	-0.67262	-0.83567	0.31055	-0.53233	1.1455	-1.0146	-0.22702	0.41128
-13.641	-13.632	-12.548	-13.797	-13.412	-13.438	-13.05	-12.386	-13.802	-13.082	-14.658	-13.01	-13.532	-12.019	-12.193	-14.451	-15.102	-14.077	-14.586	-12.901	-13.418	-12.08	-12.612	-13.526	-14.257	-14.855	-13.228	-14.211	-13.737	-15.163	-12.941	-13.493	-13.152	-12.573	-12.43	-14.759	-13.422	-13.804	-11.583	-13.439	-12.366	-11.92	-13.22	-13.957	-13.871	-13.492	-14.91	-13.137	-11.6	-13.373
-11.465	-11.676	-11.374	-12.017	-9.9913	-11.899	-10.951	-11.129	-10.509	-11.199	-11.533	-13.295	-11.122	-12.88	-12.948	-10.526	-11.463	-12.055	-10.219	-11.248	-10.853	-10.757	-11.554	-10.697	-10.38	-11.724	-9.9215	-9.9942	-10.311	-10.856	-11.483	-9.6486	-12.669	-12.743	-11.726	-10.814	-10.796	-13.395	-11.945	-12.53	-9.3084	-12.335	-11.193	-10.145	-11.764	-11.66	-11.685	-11.362	-12.125	-11.441
0.86596	2.1418	2.4792	0.14876	0.94339	1.4904	2.3943	0.88556	1.9353	0.79713	2.6525	0.27837	1.9274	2.6318	2.9723	0.50974	1.7434	0.72836	0.033444	1.7856	1.3432	1.4042	2.8168	2.0629	2.5723	0.89564	0.78619	1.5758	2.7183	1.4805	2.709	0.77129	2.2968	2.357	1.087	1.8136	0.58274	0.70513	1.1672	1.5577	0.71271	1.9838	1.8026	1.5829	1.1336	2.2624	1.8857	1.269	0.74696	0.98319
5.1271	6.8749	6.561	5.4461	6.3384	5.3719	6.9648	6.4793	6.0812	8.0762	6.6463	7.7096	5.9424	7.0064	5.9961	7.8704	7.4859	7.4803	6.5562	7.1721	7.827	6.6552	7.9588	7.4825	6.0852	6.8168	6.3519	7.1392	8.1217	6.0137	7.3248	7.2068	5.5909	6.7017	6.7269	6.2619	7.8321	7.0148	6.192	7.8324	6.3724	6.8263	7.5892	4.9953	7.0962	7.5814	7.3413	6.8382	6.5374	7.146
-13.197	-13.97	-12.583	-12.868	-14.79	-12.957	-16.11	-15.715	-13.824	-13.561	-13.051	-13.765	-14.144	-13.323	-14.389	-13.633	-13.974	-15.231	-14.155	-14.995	-14.239	-13.959	-13.868	-13.574	-13.761	-14.624	-14.232	-14.527	-14.657	-14.511	-11.804	-11.949	-14.751	-13.377	-13.348	-14.843	-14.794	-12.631	-12.761	-13.474	-15.648	-12.515	-14.742	-14.087	-14.423	-15.356	-15.568	-14.738	-14.578	-13.541
-2.3922	-3.1863	-2.2508	-2.2472	-3.3389	-3.0457	-2.3629	-2.2995	-3.4469	-2.8085	-1.4567	-1.4533	-3.0249	-0.82936	-2.7609	-1.4342	-1.5343	-0.22401	-0.18875	-1.9678	-1.085	-2.654	-3.5122	-2.2348	-2.2019	-1.6299	-2.6734	-3.8383	-1.9764	-1.6844	-2.4928	-1.8694	-3.6144	-1.8972	-2.3162	-3.3081	-1.836	-2.7234	-1.601	-2.9477	-1.4653	-1.0994	-2.4437	-1.9099	-3.1561	-3.465	-0.9115	-2.2277	-2.2559	-1.3238
-1.2235	-0.88733	-2.2741	-0.85382	-1.6862	-2.7144	-0.753	-2.8312	-2.9269	-1.0821	-0.95346	-1.4633	-2.4195	-0.3153	-0.58492	-2.2225	-1.5527	-1.77	-1.8339	-0.29134	-2.0976	-2.4836	-1.8854	-0.88524	-1.0105	-1.047	-1.2595	-3.2431	-0.5107	-1.5554	-2.3465	-0.37664	-1.9478	-0.79977	-1.574	-2.8806	-0.68237	-1.1728	-0.03647	-1.5925	-2.3377	-1.7931	-1.5627	-3.0147	-3.1644	-0.42842	-1.159	-1.035	-2.6101	-2.4748
2.7547	1.9712	2.069	2.0201	1.2647	3.1077	3.9102	2.5038	1.7889	2.1079	2.2079	1.6437	2.9663	2.6126	3.0018	4.0256	2.337	2.0708	1.6056	2.0295	1.549	2.4964	1.9711	2.6576	3.7102	1.0255	2.0779	3.1025	3.6359	3.4347	3.556	0.72796	2.2071	1.9422	0.78118	2.8909	2.2974	2.7017	1.5463	1.9615	1.1042	2.9261	1.6392	0.89529	0.48132	2.1393	2.9031	3.0594	2.9289	2.2651
-3.1524	-2.0368	-2.6159	-1.7382	-2.4999	-0.99468	-2.4496	-2.019	-3.4679	-2.6386	-2.9893	-2.4284	-2.0989	-3.4505	-2.0016	-4.1013	-2.7971	-2.8867	-3.9313	-4.1015	-2.4524	-2.6209	-3.7323	-2.0819	-2.0073	-3.2798	-3.395	-0.6028	-1.3025	-3.3766	-3.8909	-2.4358	-2.3884	-3.6443	-4.4123	-0.7991	-2.4161	-2.6058	-2.103	-1.2657	-2.696	-0.9977	-2.4479	-3.6409	-3.4671	-2.0049	-0.91435	-2.6589	-2.3235	-2.3647
-4.6984	-3.5752	-3.9884	-2.7153	-3.4626	-3.0367	-2.7724	-4.7672	-2.3583	-4.2085	-3.5896	-4.0721	-3.2759	-3.9912	-3.092	-3.7027	-4.5635	-2.801	-4.8377	-3.5333	-2.9313	-2.8471	-3.1963	-1.7919	-3.2824	-0.67769	-2.6437	-1.9639	-1.9206	-2.6214	-1.7612	-1.5023	-3.7075	-2.2488	-2.3778	-2.484	-3.3615	-4.0517	-4.8118	-4.9445	-2.8551	-2.4586	-2.5177	-2.5307	-3.314	-3.0767	-3.168	-2.7791	-3.305	-3.8119
-6.2695	-5.6712	-5.509	-7.1908	-5.6456	-6.3501	-5.3999	-5.7666	-5.7281	-7.7968	-5.5125	-6.8813	-6.558	-5.0793	-5.0484	-6.6319	-6.0413	-8.0056	-6.511	-6.8002	-6.8247	-6.4908	-5.5158	-5.4704	-2.7145	-6.2729	-5.7774	-7.4991	-6.4405	-6.8067	-6.6063	-5.3837	-6.1479	-6.7433	-6.9279	-6.2916	-6.7309	-6.2912	-7.2757	-6.7247	-7.5321	-7.0314	-5.9762	-5.7132	-7.2103	-3.5007	-6.0646	-5.3581	-6.3497	-6.9394
-7.6086	-8.9506	-8.5036	-7.9452	-7.8403	-9.7694	-9.1212	-9.4052	-8.8841	-8.4757	-9.9255	-8.9952	-9.3856	-7.959	-8.401	-8.2576	-8.152	-7.8105	-7.3586	-10.008	-9.8551	-8.4801	-8.6092	-9.2068	-8.5249	-8.9859	-8.5246	-8.7167	-9.6349	-9.0769	-8.5873	-10.201	-8.4094	-9.5804	-9.4533	-8.0204	-9.7756	-10.508	-8.3039	-8.5156	-9.7701	-10.116	-9.1523	-8.2476	-7.6614	-9.1108	-9.5956	-9.9785	-9.915	-9.132
-5.4756	-5.7348	-4.8594	-4.8854	-4.2164	-6.4008	-5.0908	-6.4007	-5.6875	-4.639	-3.418	-5.9532	-4.4272	-4.0335	-5.9639	-4.705	-5.5645	-6.248	-5.7384	-5.7304	-4.8731	-5.2554	-4.9405	-5.4117	-5.341	-5.4174	-4.5968	-5.0253	-4.1484	-4.8316	-6.0812	-4.1927	-3.1675	-5.042	-4.4344	-4.4567	-4.0561	-3.9654	-3.8248	-4.948	-4.5339	-5.5598	-4.9279	-4.1677	-5.5621	-4.8992	-4.5014	-4.885	-5.975	-4.2623
-6.7669	-8.0647	-6.1447	-4.842	-6.9582	-5.1355	-7.2464	-5.9991	-6.895	-5.9005	-7.5009	-6.1153	-8.8265	-6.6136	-7.8251	-8.9988	-7.9277	-7.6289	-5.1409	-5.1236	-6.7433	-5.563	-6.8165	-5.7823	-7.0565	-6.6637	-6.447	-5.4527	-7.0176	-6.894	-6.8331	-5.1966	-5.2216	-6.4849	-4.8246	-7.5893	-6.7722	-6.1549	-6.4281	-7.997	-6.8915	-7.18	-5.7508	-6.8056	-6.3232	-5.1496	-7.7827	-6.2339	-7.8303	-8.3277
-9.4711	-11.912	-9.969	-11.478	-10.433	-10.951	-8.979	-10.739	-9.6104	-9.7445	-12.378	-10.746	-10.163	-9.563	-10.071	-9.9213	-10.571	-8.6818	-11.414	-11.102	-9.8478	-11.239	-9.1665	-10.081	-9.482	-11.431	-11.609	-10.577	-11.621	-10.317	-10.566	-11.863	-11.044	-10.797	-11.396	-11.841	-11.322	-11.39	-11.794	-9.9445	-10.867	-9.1474	-11.839	-10.719	-10.959	-11.396	-10.909	-11.862	-9.5998	-11.235
-0.30403	0.10866	-0.42309	-0.86997	-0.038795	0.069588	0.0096939	1.7738	0.38361	1.1026	-0.89556	-0.78406	-0.61144	-0.39341	0.94667	1.1334	-0.17309	0.57785	-1.2531	0.42478	0.32116	-1.1795	-0.86618	-0.87317	0.96808	-0.50188	-1.4628	1.0845	0.88907	-0.64355	-0.049199	-0.87779	-1.8126	-0.94191	0.12174	1.3771	-0.35133	-0.93497	-1.256	0.85201	0.44348	0.056642	0.031978	-0.23493	-0.78041	0.83817	-0.53236	0.73383	-0.67171	-0.30917
1.1602	1.3784	1.1025	1.4127	2.1632	1.6401	3.3982	1.805	1.4979	2.5531	-0.38074	2.573	0.1623	1.9781	1.1083	2.51	3.1047	3.9177	0.56174	1.9606	0.34893	1.0544	2.0817	1.0354	1.8563	1.9457	2.3702	2.5821	0.68335	1.0899	1.4005	-0.17349	2.0696	0.91003	2.3406	1.4195	1.1844	1.3832	1.4579	1.0849	1.7742	3.2585	-0.2653	1.7645	2.0177	0.6367	1.4091	1.8568	1.2323	2.3435
-1.8835	-1.9496	-0.28503	-1.5451	-1.116	0.13496	-0.73218	-1.0504	-2.4957	-0.52821	-1.3485	-2.1687	0.11255	-1.0786	-0.45681	-0.83017	-0.21217	0.6551	-1.531	-0.12027	-2.8168	-1.2748	-2.3587	-1.8777	-1.8447	-3.0343	-1.2773	-1.9571	-1.9532	-2.0552	-2.4215	-2.3428	-2.2685	-1.0128	-0.33743	-1.4355	0.26086	-0.54051	-2.4064	-0.40741	-1.8753	-1.2892	-1.135	-2.0555	-2.4585	-0.19994	-0.54879	-0.86265	0.62966	-1.9293
-6.3088	-5.9042	-5.184	-5.6126	-7.2065	-7.1622	-6.5357	-5.8271	-5.7215	-6.1285	-6.2001	-7.25	-6.8963	-5.9759	-6.396	-5.3187	-5.3828	-5.9125	-6.0758	-5.9383	-7.8192	-7.8574	-5.5436	-5.7791	-5.2091	-6.7471	-6.566	-5.4075	-6.8075	-6.093	-7.5781	-7.5092	-5.3626	-4.9435	-5.5757	-7.0097	-7.1539	-6.5039	-6.4882	-6.0349	-7.0464	-5.9439	-6.9163	-5.7923	-7.3821	-8.3884	-6.6962	-6.913	-7.0099	-5.0391
-9.7364	-9.2032	-10.95	-9.9156	-10.832	-9.6172	-9.5542	-9.4833	-10.904	-11.169	-11.115	-11.841	-10.772	-9.4201	-9.2106	-9.4391	-10.814	-10.601	-9.1746	-10.428	-9.8014	-11.318	-10.527	-8.8269	-9.602	-9.7159	-11.063	-10.092	-10.511	-9.1811	-10.956	-10.602	-12.386	-11.105	-10.132	-10.483	-10.44	-11.073	-9.4187	-8.9898	-10.208	-9.6954	-9.417	-10.847	-9.6877	-10.286	-10.544	-9.3126	-10.911	-11.392
6.2703	4.9964	3.4279	5.162	4.8259	6.5536	3.4555	4.283	6.6404	5.0065	4.2882	5.2995	5.0225	5.1292	5.8914	6.241	5.143	5.2392	4.5932	5.0185	4.35	4.4	3.7292	4.9983	2.9241	4.4205	5.6076	3.8565	5.0074	3.0797	3.4418	4.7879	4.4378	3.6287	2.9708	3.7565	4.6236	4.8651	5.2213	3.0604	6.3483	2.5999	4.3569	4.2713	5.1912	5.0772	5.3934	3.8127	4.1506	4.1329
-11.12	-9.8096	-10.238	-11.51	-9.4291	-11.572	-11.229	-12.028	-11.187	-9.8639	-11.012	-9.4706	-9.934	-8.948	-11.874	-10.669	-11.578	-11.693	-11.714	-11.857	-10.137	-10.058	-12.625	-9.7216	-11.248	-10.928	-11.658	-10.543	-10.295	-9.9618	-9.9148	-10.902	-10.837	-10.923	-10.7	-9.7538	-11.742	-8.6969	-11.209	-12.431	-8.4338	-11.126	-10.664	-10.333	-10.066	-11.485	-12.798	-10.808	-11.263	-11.23
-10.67	-12.773	-12.501	-10.003	-12.413	-11.574	-12.13	-11.862	-13.047	-12.521	-12.509	-11.393	-10.382	-12.527	-11.298	-11.103	-11.209	-11.999	-11.889	-12.426	-11.505	-11.628	-10.205	-10.845	-10.593	-12.326	-11.365	-12.501	-11.968	-11.979	-12.542	-12.351	-9.5782	-10.482	-13.154	-11.68	-13.136	-12.53	-11.618	-10.328	-9.793	-12.26	-12.912	-13.004	-10.939	-12.536	-11.672	-12.21	-12.763	-11.743
-14.487	-14.768	-14.562	-14.622	-14.097	-13.938	-14.084	-13.65	-14.251	-14.135	-14.615	-13.522	-14.853	-13.938	-16.534	-14.694	-14.5	-13.281	-13.435	-13.644	-15.731	-15.123	-13.715	-14.61	-13.792	-14.435	-15.945	-12.849	-13.424	-14.964	-15.874	-11.98	-14.741	-13.904	-14.812	-13.64	-15.117	-14.35	-13.743	-14.303	-15.505	-14.018	-15.225	-16.998	-14.918	-14.854	-15.649	-14.642	-15.184	-13.462
-21.833	-23.349	-21.833	-22.453	-21.997	-22.366	-20.731	-23.424	-22.655	-21.907	-23.23	-22.289	-22.257	-21.809	-23.206	-23.593	-21.336	-22.062	-22.176	-21.997	-21.573	-20.725	-21.334	-22.808	-23.677	-21.391	-21.965	-20.639	-21.557	-22.178	-22.464	-21.89	-22.341	-21.717	-21.273	-22.361	-22.479	-21.071	-21.977	-22.636	-22.562	-22.84	-23.183	-22.672	-21.599	-22.864	-21.841	-21.645	-20.308	-24.731
7.6604	8.1039	7.9099	8.3666	7.2973	6.4483	10.003	9.7046	8.2575	7.9097	8.2571	7.7972	8.1824	7.1538	8.5999	8.5242	7.9511	7.7748	8.244	7.1779	8.5872	8.2466	8.2378	7.7904	6.1125	9.0922	8.3427	9.9779	8.2914	8.7764	8.8144	9.027	10.786	9.275	9.5479	9.1786	9.9561	8.1346	8.0959	8.6908	8.5777	9.6373	7.5929	6.7157	8.9536	7.7715	6.3739	9.3302	9.8167	9.6379
-12.661	-12.288	-13.937	-12.743	-12.263	-13.185	-13.003	-13.235	-14.694	-12.126	-12.365	-13.132	-12.866	-13.056	-13.67	-12.178	-14.303	-12.138	-13.349	-12.838	-14.241	-12.715	-12.746	-13.267	-11.962	-12.217	-14.323	-13.759	-12.446	-11.509	-13.474	-13.57	-13.3	-11.67	-14.62	-12.512	-13.433	-12.361	-12.373	-13.037	-12.459	-13.573	-12.792	-12.622	-12.733	-14.236	-12.478	-13.379	-12.533	-15.083
-11.178	-11.6	-12.963	-11.563	-11.009	-10.904	-9.3249	-12.547	-10.09	-11.578	-10.546	-10.35	-11.296	-10.942	-10.535	-11.439	-13.015	-13.018	-12.295	-12.654	-11.293	-11.829	-11.909	-12.523	-11.207	-11.591	-11.866	-11.011	-11.106	-10.642	-10.367	-10.862	-11.273	-10.795	-10.086	-10.64	-12.096	-11.116	-11.255	-11.182	-10.544	-12.72	-11.174	-10.694	-10.317	-13.414	-11.07	-11.544	-12.691	-11.108
3.0281	3.5029	3.0131	2.3402	4.106	4.5893	3.9729	2.435	2.7899	4.1566	3.9658	3.1399	2.8538	3.2146	3.2672	2.1975	1.4018	3.4522	3.834	3.7382	2.3141	1.7712	3.0918	3.5685	3.5792	0.74985	2.4381	3.4067	3.1512	2.279	3.9798	3.7406	3.0078	1.9138	2.5206	2.4994	4.4699	3.7723	3.2381	3.7149	2.1333	3.6039	3.8214	3.6691	3.0697	2.2871	2.6947	2.9043	1.0168	2.3223
-0.54926	1.8219	-0.63917	0.51807	-0.3831	0.029354	0.73751	1.2878	-1.0197	-0.069842	0.071258	-0.39092	-0.39737	-0.36059	-1.2046	0.23704	-1.5248	-1.9593	-0.4703	-1.5832	-0.41329	-1.2644	0.16707	0.38564	0.78236	-0.1327	-0.38692	-1.5492	-1.5775	0.028757	-1.3093	-0.96242	-0.13015	-0.49201	-0.91701	-0.43764	1.2114	-0.10123	0.94176	-0.48688	-0.056637	0.0089686	0.88527	-0.35204	0.96014	-1.8349	0.088481	0.1096	-0.10312	0.75667
6.1599	7.777	6.9216	7.3279	5.2567	7.1466	6.8619	7.13	7.0691	6.1412	8.9377	6.8664	7.8839	6.758	8.3615	7.6478	7.3866	6.5108	6.3046	7.3215	7.5286	6.8835	6.0344	6.0315	8.0248	6.8049	7.8837	7.9804	7.0065	6.2241	6.4256	7.0221	6.7682	6.472	7.0871	7.4871	7.0313	8.741	5.0787	5.8117	6.1808	6.7945	7.1784	6.5936	7.1663	7.0459	8.6709	5.9983	6.745	7.5947
-2.0423	-2.2147	-1.7794	-2.3938	-2.7758	-2.7761	-2.3516	-1.9225	-3.9343	-2.8873	-2.8426	-2.9034	-2.0146	-2.1906	-3.2781	-2.0656	-0.56368	-1.6069	-3.4882	-3.1514	-3.2887	-1.6483	-2.0848	-2.4773	-1.8719	-3.1671	-3.0218	-2.2027	-2.7501	-2.6048	-2.1211	-3.3689	-1.8523	-4.3258	-2.136	-3.5869	-2.6134	-2.5752	-2.2987	-3.4886	-0.75161	-1.7975	-2.2567	-3.6439	-1.2559	-1.1733	-2.1218	-1.4244	-2.4581	-3.2467
2.3813	0.64991	2.0669	3.0948	1.8958	0.72591	0.11446	0.9299	1.0063	0.55614	1.7657	1.3896	2.3273	1.1854	1.5915	2.1697	2.6916	0.49802	1.8556	0.36336	2.2111	0.73508	1.6522	0.28181	2.3276	1.6974	1.8422	1.2161	1.1173	2.2265	0.85859	1.4513	1.1774	1.3105	1.5851	0.25568	2.0306	1.9731	2.7079	2.0139	3.1615	0.96297	0.46612	-0.43515	0.92972	3.1607	1.5323	1.416	1.7393	2.4584
1.5316	2.3647	3.6559	2.1679	3.3707	2.1611	2.1526	2.6667	2.0348	1.5334	2.047	3.7163	1.9674	1.3086	1.3524	1.6428	1.3219	1.2225	2.7466	2.47	1.2504	2.3301	3.5077	1.732	1.9536	1.8317	3.0795	1.7854	1.3132	1.0481	2.3017	1.9944	3.3038	2.5955	3.5061	2.7345	1.6557	1.4006	2.6876	1.2276	1.6238	2.6442	0.68856	2.9767	2.1065	0.25703	1.5954	1.1603	2.2045	1.8674
0.16513	0.82352	1.1748	0.76812	1.7157	1.1158	0.93872	0.14923	0.65562	0.32443	1.5365	0.9492	0.15542	0.81393	-0.44766	0.42893	1.2037	0.70904	0.96282	1.0059	1.1291	-0.72169	-0.8227	0.64478	0.10958	0.19698	-1.4608	0.1273	2.6559	0.62763	-0.24145	0.18341	0.28533	0.65082	0.61296	0.29535	0.33268	1.1253	0.17427	0.88698	-0.71788	0.43139	0.28219	-0.73254	0.86642	0.8904	1.6211	1.2233	0.17433	-1.3317
-4.0705	-5.9122	-7.1903	-7.269	-7.9885	-6.5875	-5.8875	-5.8695	-6.6487	-6.5373	-6.1572	-4.5404	-4.1525	-4.5072	-3.8127	-3.6829	-5.5972	-4.1969	-4.6025	-5.3	-5.0169	-5.976	-5.2139	-4.518	-6.1216	-4.9096	-5.132	-3.7565	-5.5269	-6.2749	-5.7264	-5.1508	-4.4837	-6.922	-7.1585	-6.1884	-4.8424	-5.3767	-5.5314	-3.9289	-4.8114	-4.9672	-5.7931	-3.561	-5.7351	-4.0885	-5.486	-5.5851	-6.5308	-4.652
-14.336	-13.559	-13.829	-14.948	-14.597	-14.617	-14.653	-15.573	-15.582	-13.763	-14.518	-13.665	-14.295	-14.037	-14.951	-14.865	-15.461	-13.957	-14.352	-14.567	-14.66	-13.066	-16.409	-14.14	-14.771	-15.23	-14.677	-14.041	-13.858	-15.336	-14.648	-15.376	-15.601	-15.451	-14.363	-14.996	-14.044	-13.9	-13.687	-15.34	-14.683	-15.203	-15.958	-15.133	-15.469	-16.355	-14.974	-15.388	-15.152	-14.5
-3.2052	-1.1329	-2.9244	-0.9937	-0.436	-1.525	-1.7501	-1.1009	-1.2667	-1.9645	-2.9541	-1.1136	-0.96983	-0.26728	-2.5155	-1.2066	-0.97835	-1.7468	-0.61918	-3.2651	-1.7954	-0.62962	-1.262	-0.46576	-2.441	-1.986	-1.2017	-2.0705	-0.41573	-1.6151	-0.68403	-2.2132	-1.1773	-0.72659	-1.2665	-2.9113	-0.82055	-1.0585	-2.4022	-0.55255	-1.4691	-1.2955	-0.94979	-2.8027	-1.6151	-1.4616	-1.7982	-1.0563	-1.9616	-2.1917
0.96605	2.9782	1.5104	1.0318	1.5474	0.9179	0.89825	1.7519	-0.22704	1.9071	3.0793	-0.22317	0.51284	3.0373	1.6006	2.5543	4.2036	1.3246	0.45623	1.8737	-0.30014	2.5062	2.508	2.1712	2.304	1.6949	0.93546	1.1957	2.7783	1.6386	3.3829	0.2266	0.94317	1.4269	1.0367	2.3066	0.89005	1.4076	1.169	1.8257	1.3746	2.0783	2.5042	0.73571	1.909	2.0854	-0.18174	2.7734	2.4572	0.56497
-10.956	-11.936	-11.629	-11.016	-10.86	-11.188	-11.836	-11.187	-13.038	-11.41	-11.334	-10.951	-13.024	-11.743	-11.715	-12.656	-10.714	-11.583	-11.507	-12.107	-9.9922	-11.704	-10.963	-12.089	-12.38	-9.1053	-9.2272	-11.658	-12.524	-11.838	-12.032	-10.578	-12.267	-10.89	-11.673	-12.316	-11.647	-11.733	-10.769	-10.131	-12.181	-13.157	-10.552	-10.342	-11.227	-11.995	-11.358	-10.997	-11.862	-10.536
-0.56014	0.48489	-2.1297	-2.8638	-1.4918	0.10168	-1.8839	-1.3841	-0.25711	-1.1095	-0.33219	-0.75206	-0.91284	-1.9977	-0.63556	0.23146	-0.34054	-0.58094	-0.76142	-1.3145	-1.1638	-0.12366	1.2917	-0.83512	-0.9285	-0.4513	-0.027042	-1.7767	-0.21419	-1.7785	-0.23764	-1.6349	0.030657	0.069697	-0.094609	-0.93829	1.4699	1.5576	0.17693	-0.81548	-2.2698	-0.48901	-1.5299	-0.36356	-0.83264	-0.68552	-0.057658	-0.39874	-1.7875	-2.3658
-7.1262	-6.3577	-6.8137	-5.7281	-6.3924	-4.3448	-5.7426	-4.4537	-5.1749	-6.9902	-5.7748	-5.2825	-4.5842	-5.8298	-7.2976	-4.6108	-4.3193	-5.3769	-5.2948	-6.7763	-5.6349	-6.0339	-4.8122	-4.8659	-6.7681	-5.0588	-5.2277	-7.2258	-6.0724	-5.3943	-5.1619	-5.9152	-4.4219	-5.5853	-6.0625	-3.5424	-5.7682	-4.1819	-5.7525	-6.604	-4.6759	-6.2481	-4.2138	-6.3177	-5.8391	-6.437	-4.7433	-4.4751	-5.4777	-5.5886
0.30822	2.2842	0.6763	1.7263	3.1093	-0.14774	1.4267	3.024	1.712	0.0018028	1.6063	0.88185	1.5935	0.74984	3.3115	1.4878	2.9232	2.3285	3.3773	1.2837	2.5379	1.7306	1.1143	1.8589	1.1365	2.1521	1.4305	3.1624	2.4459	0.35242	2.7971	2.8146	2.8589	0.65164	1.5241	0.69661	2.1476	0.91715	3.0393	1.6346	3.3037	2.7291	1.2435	1.7718	0.72932	0.98039	1.3782	1.2378	2.9175	2.6525
-2.6649	-2.5532	-2.6524	-1.6884	-5.467	-3.3543	-2.9098	-5.6816	-4.2058	-3.011	-3.0202	-2.1598	-2.3664	-2.8409	-2.3849	-3.3253	-2.2696	-2.6745	-2.5658	-3.3932	-3.4219	-3.5347	-3.561	-3.2661	-4.4336	-4.4895	-3.4446	-4.8408	-4.2225	-3.0925	-4.2602	-3.1282	-3.8393	-1.9312	-4.595	-1.9317	-3.4726	-2.6852	-3.7438	-3.7948	-1.4789	-1.9911	-3.2049	-4.5895	-2.6849	-3.242	-3.4679	-1.9524	-3.6859	-1.873
3.2793	2.2754	3.9442	2.675	1.416	4.2664	2.7348	4.305	3.9012	3.2008	3.507	5.4323	2.9377	2.7857	3.1247	3.0584	2.6945	1.7708	3.8141	1.5246	2.0307	4.8922	3.5321	4.443	3.7779	3.5581	3.0489	3.2447	3.8448	2.284	3.0481	2.035	2.9327	4.1829	2.7751	3.1921	3.3299	2.3887	2.9072	2.4423	3.3343	3.1374	3.4336	2.8239	2.5648	2.238	2.4156	4.1444	3.9578	3.3424
-1.4755	-1.6799	-1.6964	-1.4197	-1.6763	-2.2745	-1.3581	-1.3732	-2.6819	-1.0823	-0.55409	-2.1766	-2.2829	-1.4303	-1.5209	0.15257	-1.8982	-3.57	-1.461	-2.757	-3.6049	-1.8887	-1.4712	-2.5093	-2.26	-3.0744	-1.717	-0.97261	-1.5664	-2.5198	-1.8489	-2.4545	-3.2431	-1.3815	-2.047	0.54572	-2.1206	-1.5431	-3.5046	-0.64303	-2.2352	-0.89366	-1.8969	-0.45246	-0.067559	-0.38079	-2.2215	-0.70166	-2.3685	-0.90211
1.2787	-0.23259	-0.26343	-0.87001	0.79452	0.55259	-0.70974	0.5471	-1.8176	0.54217	0.33604	-0.26112	-1.1152	-0.049635	0.36002	0.25124	-0.48334	-0.85168	-0.54762	1.073	-0.10198	-1.9086	1.9392	-0.43931	-1.6277	-0.78556	0.22243	-0.21618	-0.3427	0.88748	-0.58359	0.27593	0.31271	-0.12084	0.16326	-0.13978	-1.6048	0.86327	-2.329	-1.1343	-0.10574	-1.4503	0.68747	-1.6063	-0.75214	0.90413	-2.2655	0.23009	0.24148	0.94535
9.2068	7.8671	8.3619	9.5895	7.6025	9.3255	8.2518	9.1894	10.348	8.5463	9.1884	8.9157	8.9326	8.107	6.0502	9.0594	9.3056	7.7093	7.3116	10.079	6.7762	9.2654	7.9189	7.7052	7.7247	6.9865	7.1038	9.4233	7.7073	6.5971	7.9236	8.7283	9.0754	7.142	8.8698	8.5902	8.9676	7.9593	9.9772	9.8795	8.5437	8.2133	9.2561	7.6442	9.3601	8.9928	8.8404	7.4738	10.011	9.7709
-9.1569	-9.682	-10.368	-8.7247	-9.0861	-9.2366	-8.7917	-9.8346	-8.8515	-9.2149	-9.1406	-10.216	-9.0826	-8.972	-9.545	-9.5814	-8.8069	-9.8715	-9.1748	-8.2841	-9.4703	-9.5306	-7.5895	-10.018	-9.7883	-10.203	-9.6861	-7.0876	-9.9745	-9.7651	-8.3695	-8.8805	-9.461	-8.2878	-10.124	-8.7629	-9.933	-10.4	-9.5833	-10.59	-8.5362	-9.0991	-10.341	-8.7217	-9.1957	-9.7371	-9.7441	-9.3309	-9.7995	-9.6948
-3.0715	-2.1877	-1.7129	-1.9578	-2.9514	-2.2305	-3.9371	-1.8576	-3.1949	-3.5657	-1.8199	-2.9689	-2.4708	-2.6042	-3.0675	-1.9754	-2.8943	-4.133	-3.8652	-2.312	-1.6191	-3.6541	-1.5303	-3.1216	-3.6656	-2.8215	-1.8773	-2.281	-2.7113	-3.3845	-3.9734	-1.2823	-4.36	-1.8953	-2.2592	-1.3824	-4.2482	-2.075	-1.8979	-2.9778	-1.9173	-2.4907	-1.3609	-4.4687	-1.584	-4.7295	-2.4558	-2.361	-3.9565	-3.1298
-22.05	-21.554	-21.143	-23.272	-22.251	-22.714	-20.902	-22.151	-22.75	-21.461	-22.356	-22.984	-22.409	-22.421	-21.523	-21.727	-20.83	-21.818	-20.792	-21.839	-21.408	-22.991	-21.279	-21.604	-21.054	-21.163	-20.506	-22.718	-24.797	-21.752	-21.81	-22.361	-21.679	-23.679	-21.148	-22.214	-23.476	-23.971	-22.246	-20.821	-21.645	-23.675	-21.278	-21.931	-22.487	-22.144	-20.944	-21.353	-22.609	-22.305
4.7891	3.6537	3.6976	4.6789	3.988	3.8231	5.755	4.6204	5.2057	6.2734	5.7586	7.5506	5.8676	5.9737	4.9725	5.5123	4.6985	5.3627	4.9367	6.6102	3.6826	6.0048	3.6966	5.7262	4.7447	3.5969	5.3451	6.6058	6.4787	4.9995	5.7875	4.7848	6.317	4.235	4.1358	4.863	4.1751	4.454	5.3817	3.6505	4.4872	4.4294	4.8384	5.0622	5.488	4.2871	5.0585	3.2498	6.0803	4.9947
-11.785	-13.763	-12.444	-10.392	-12.899	-11.708	-10.847	-10.737	-11.612	-11.582	-12.617	-10.741	-11.977	-11.716	-10.781	-10.844	-10.446	-11.263	-10.734	-12.743	-11.262	-11.001	-10.758	-11.346	-13.121	-10.926	-12.795	-10.951	-12.661	-12.412	-12.268	-11.105	-11.778	-13.722	-13.262	-13.28	-11.677	-9.7849	-12.486	-11.656	-13.535	-11.572	-11.129	-11.41	-11.776	-13.451	-11.112	-12.337	-11.157	-12.315
-2.0599	-2.7929	-3.4186	-1.8214	-2.8685	-2.1829	-3.279	-2.5917	-0.0911	-3.0414	-2.382	-3.9998	-2.2552	-2.2297	-2.5562	-2.4819	-0.57855	-1.3577	-1.7249	-1.5927	-2.3597	-3.9719	-2.8475	-2.7693	-0.68764	-1.8179	-2.0636	-3.138	-2.972	-2.7702	-3.4568	-1.9627	-1.6494	-2.848	-3.317	-2.3992	-3.8747	-1.1565	-2.9032	-2.9811	-2.1864	-1.8503	-2.7311	-3.0171	-1.6936	-0.75258	-2.3013	-1.9099	-2.3363	-3.2293
-13.059	-11.279	-12.517	-12.681	-14.59	-12.297	-12.433	-13.228	-14.249	-13.347	-14.293	-13.308	-11.826	-13.236	-13.262	-12.895	-12.235	-13.233	-11.961	-13.426	-11.743	-14.305	-13.317	-13.917	-12.623	-13.66	-14.074	-12.157	-13.008	-14.018	-12.856	-13.13	-13.244	-14.438	-12.808	-12.732	-11.538	-12.335	-13.794	-12.797	-12.338	-13.167	-12.168	-15.707	-13.334	-13.885	-15.256	-13.727	-11.81	-12.194
-14.697	-13.731	-14.977	-14.06	-14.554	-12.497	-15.23	-14.325	-14.322	-14.555	-14.731	-16.47	-14.988	-14.949	-14.452	-14.255	-14.263	-12.736	-13.116	-14.416	-15.331	-13.843	-15.813	-15.681	-15.705	-13.691	-15.198	-14.015	-14.913	-14.806	-14.533	-14.579	-15.13	-14.445	-14.22	-13.603	-12.353	-15.669	-14.946	-15.217	-15.886	-14.214	-14.645	-14.85	-15.828	-13.77	-14.065	-13.546	-15.317	-12.294
-12.798	-12.574	-10.51	-11.822	-12.909	-10.963	-12.241	-11.929	-11.281	-12.729	-11.777	-11.9	-12.726	-11.628	-11.47	-10.981	-12.227	-11.345	-11.516	-10.693	-10.376	-11.515	-10.968	-10.343	-13.086	-12.918	-11.538	-12.353	-10.57	-10.373	-11.659	-12.559	-10.622	-11.743	-11.021	-10.401	-11.859	-12.309	-12.79	-12.162	-12.217	-11.853	-11.638	-10.461	-12.253	-11.574	-12.829	-11.576	-11.977	-10.156
-9.8755	-10.672	-10.071	-11.439	-12.242	-11.961	-10.144	-11.281	-10.062	-10.935	-9.817	-11.218	-10.108	-11.276	-10.181	-11.599	-11.387	-10.361	-12.769	-11.852	-10.788	-10.055	-11.903	-10.782	-10.499	-11.148	-11.516	-11.186	-10.387	-10.352	-9.6571	-11.424	-9.0681	-8.2926	-10.742	-11.234	-10.458	-10.099	-10.58	-10.746	-11.473	-9.9211	-10.149	-13.376	-11.588	-10.428	-11.189	-10.031	-9.349	-9.2116
-3.2653	-4.4671	-3.155	-5.5531	-3.8718	-3.7267	-4.4876	-3.5765	-4.4914	-4.1865	-3.9979	-4.0614	-3.6748	-3.6197	-4.2239	-3.689	-4.4014	-2.5394	-3.0346	-4.8649	-4.0295	-3.0257	-3.8036	-4.0859	-3.4448	-1.8401	-4.7352	-4.1629	-3.4329	-3.2963	-4.1122	-2.8639	-3.8358	-3.1148	-2.4971	-1.4259	-4.0943	-2.9273	-3.5303	-3.8097	-3.1583	-2.7978	-4.1318	-4.9181	-3.3187	-3.4742	-3.1305	-4.2616	-4.5664	-5.0545
-4.543	-5.0667	-6.5175	-5.1563	-4.2544	-3.4601	-4.3427	-4.9355	-5.0949	-5.5587	-4.2347	-4.3633	-4.0257	-4.716	-4.5774	-6.3037	-4.3011	-4.5488	-4.7987	-6.1155	-4.0607	-5.3765	-6.2405	-6.5117	-3.6162	-4.7604	-4.0567	-3.1313	-4.0209	-5.884	-5.2656	-4.8045	-2.443	-4.6789	-3.459	-4.1934	-4.1731	-4.5098	-2.9569	-4.4648	-5.3087	-3.9338	-3.7515	-5.2915	-4.1943	-4.9645	-5.2472	-6.1624	-5.9947	-5.8119
-9.7793	-7.7787	-9.1934	-8.8841	-10.213	-9.1785	-9.3932	-10.194	-9.2777	-8.5978	-9.7502	-8.8707	-9.3949	-10.043	-10.211	-11.261	-8.7188	-9.4924	-8.8078	-8.1845	-8.9715	-9.7461	-8.233	-9.2891	-9.6387	-8.5608	-9.822	-8.1524	-9.7572	-8.884	-8.1625	-9.6457	-6.7282	-9.977	-9.1234	-9.6506	-9.3053	-8.3053	-8.7798	-10.23	-8.0778	-9.7323	-9.1016	-9.5056	-9.1954	-10.427	-9.0941	-10.328	-9.5084	-9.5919
1.2829	1.4768	0.69867	2.1493	1.6975	1.2111	2.377	1.7725	1.8541	0.29897	2.797	1.5574	2.4475	0.57006	2.4631	0.69758	2.5801	-0.44068	1.5492	2.9133	0.92257	2.2994	2.9389	1.1551	4.8454	1.9753	1.508	1.8174	2.0552	1.0625	1.2887	1.2799	1.6547	2.6317	2.5275	2.1518	0.65014	0.63183	0.80507	0.77918	2.3495	-0.3326	2.6176	2.3877	1.1258	1.3384	2.4692	3.3473	1.8592	2.3477
-3.3139	-2.1279	-1.3418	-1.4147	-4.4161	-4.3446	-2.3423	-3.8557	-4.6037	-1.0904	-3.0454	-0.26844	-2.828	-2.3974	-2.4547	-2.841	-3.9757	-4.48	-1.8403	-3.3184	-1.703	-2.9716	-2.0259	-1.2718	-3.0889	-2.6943	-1.7812	-1.388	-2.8618	-1.4622	-3.3555	-1.9101	-3.9345	-1.2218	-3.4102	-3.0226	-2.6461	-2.3283	-3.563	-1.7431	-3.8206	-3.8753	-4.0256	-2.0892	-0.48123	-2.0948	-2.2233	-3.7866	-2.0553	-3.5925
-11.657	-10.754	-11.577	-11.858	-11.282	-11.807	-9.9488	-11.006	-11.696	-11.479	-12.383	-11.984	-12.052	-11.451	-12.138	-10.303	-12.037	-11.646	-11.768	-11.378	-11.031	-12.569	-11.103	-10.45	-11.584	-12.174	-13.153	-11.136	-12.439	-12.486	-12.007	-12.337	-10.44	-11.411	-12.795	-12.939	-10.676	-11.555	-11.756	-11.049	-11.435	-11.114	-10.658	-10.041	-12.3	-11.722	-12.749	-11.767	-11.809	-12.739
-6.4132	-5.7876	-7.3069	-5.9838	-6.6928	-7.3346	-7.2331	-5.4614	-5.9525	-7.9657	-6.8036	-7.4692	-5.2651	-6.607	-5.2594	-7.1942	-6.6995	-8.3354	-5.2663	-7.0794	-5.3162	-5.138	-5.6646	-5.0006	-7.0644	-6.5056	-6.5634	-5.6717	-5.3981	-6.4927	-6.4588	-5.5824	-6.9734	-6.7477	-6.0426	-7.597	-6.6532	-7.4872	-6.5422	-4.7894	-6.3625	-7.8065	-6.2221	-6.1897	-7.2865	-5.9073	-6.8244	-5.9433	-4.8667	-5.6333
1.5869	-0.15858	-0.69585	0.075461	1.3504	1.3706	1.3315	-0.4516	-1.2528	-0.83629	0.50552	0.55097	0.65811	1.5021	1.5671	0.18454	-1.5394	-0.24321	-0.29902	0.11667	-0.0003035	-1.058	1.8069	0.97094	0.16026	-0.29868	1.1686	-1.0427	0.40028	0.9789	-1.4873	-1.4975	-1.5133	-1.2093	-1.3459	0.080924	-0.094665	0.44571	-1.0568	-0.33685	0.29015	-2.1637	0.18688	-0.33863	0.62688	-0.41428	-0.88173	0.14061	-2.0342	-1.1099
-7.3534	-9.0161	-10.46	-7.9895	-9.2448	-9.2112	-8.7507	-8.0876	-8.0907	-10.165	-10.948	-7.8065	-9.679	-7.9723	-7.0778	-8.5524	-9.4418	-9.4913	-8.0114	-8.8664	-6.617	-8.7333	-9.8927	-9.9772	-11.089	-10.211	-9.9564	-9.4007	-10.586	-8.9146	-7.452	-9.4008	-9.4875	-8.3688	-9.4327	-9.0999	-8.5396	-8.6604	-10.184	-6.9149	-9.51	-7.1904	-11.217	-9.1028	-9.7359	-8.4967	-9.9749	-7.9048	-8.4341	-10.129
5.2619	7.357	6.416	6.6428	5.7073	5.9769	7.5104	6.1404	5.4712	5.7554	6.9732	8.1894	6.205	7.1474	6.3309	6.1972	6.7715	7.687	6.3663	6.3999	6.7923	6.3169	5.7045	6.1208	7.5932	6.9079	7.1631	7.2638	6.3076	4.0283	5.9989	6.9099	5.5134	6.347	7.2322	7.4651	7.3819	5.6993	5.4625	5.3002	5.3031	7.0592	5.5253	7.9936	7.274	7.5784	6.043	6.6172	6.3539	9.2664
1.6295	1.0279	2.1507	-0.17532	0.16424	1.2107	0.8042	1.0515	2.0953	0.55413	1.5394	1.8849	1.1527	1.2536	1.4479	2.0461	-0.43855	0.95589	-0.48534	1.2616	2.5906	0.71115	1.3592	0.43813	1.4418	3.3097	0.27339	1.0421	2.3693	-0.0092448	1.3156	1.4707	0.75117	2.1214	1.0585	1.8198	0.86895	0.75061	1.2873	1.8433	1.5259	-0.043016	2.5024	2.1645	0.74022	0.34031	0.74374	2.7561	1.6886	2.7358
-22.177	-23.957	-22.57	-23.527	-24.092	-20.256	-22.077	-22.779	-22.55	-23.044	-21.895	-23.094	-22.439	-21.228	-22.072	-21.711	-21.419	-21.783	-23.447	-22.484	-22.677	-22.604	-23.971	-21.229	-22.784	-21.28	-22.887	-23.057	-23.181	-22.82	-22.006	-22.505	-21.913	-22.619	-20.907	-22.837	-22.511	-21.546	-21.517	-21.852	-21.744	-20.795	-20.87	-20.918	-22.044	-22.371	-22.6	-21.82	-22.548	-22.743
-22.962	-22.503	-21.986	-22.293	-23.136	-21.779	-22.604	-22.069	-21.209	-22.473	-21.842	-22.818	-21.938	-22.152	-23.32	-21.359	-22.467	-22.092	-23.066	-23.257	-23.924	-24.296	-21.427	-22.612	-21.272	-22.32	-20.998	-22.148	-22.098	-20.25	-21.04	-23.078	-21.545	-22.937	-22.036	-23.116	-21.891	-22.434	-23.693	-21.674	-24.512	-22.275	-22.63	-21.534	-22.046	-22.059	-21.092	-23.03	-24.151	-22.557
-0.49332	0.67678	-0.36099	-1.1853	0.13872	0.38096	-0.66287	0.32609	-0.18197	-0.24265	0.83848	0.88415	0.30605	-0.58924	1.521	-0.68464	0.56173	-0.32826	0.20712	0.047094	-1.3106	-0.76419	0.56097	-0.26744	0.56289	0.83502	-0.57584	-0.22042	1.1702	-0.70431	-0.029683	0.38297	-0.088074	0.5748	0.98523	-1.3885	-0.48366	-0.25597	-0.59004	0.82505	-0.93973	0.27784	0.322	0.84979	0.9134	-0.65579	-0.39109	0.33098	0.34402	0.025071
-0.13986	-0.5416	0.68707	1.6958	2.6784	0.89972	3.1677	1.5588	1.8588	2.2056	1.2502	0.6768	2.6903	2.2202	1.8878	0.71294	3.3968	1.1359	1.3276	0.57154	1.3306	2.0033	0.8408	-0.77695	1.8535	1.761	1.9866	0.54414	0.84809	2.4773	0.6836	2.5997	0.8913	0.25258	0.13364	0.66271	1.5629	0.55133	0.42227	1.0114	0.1654	1.9654	1.5354	2.1702	2.3391	1.5453	1.312	0.52358	-0.30818	-0.48636
10.595	10.814	9.4901	10.59	8.957	10.605	10.35	9.9443	9.5889	10.001	9.3499	11.544	10.058	9.0738	10.07	9.2414	11.906	9.4401	9.8678	9.9123	10.218	10.941	9.2084	10.189	9.1339	10.178	9.5938	9.138	11.012	9.3528	7.5393	10.308	8.8856	10.515	10.225	8.992	9.2696	10.474	9.6965	8.7092	8.9489	10.58	10.61	9.6344	10.121	7.1888	11.371	10.219	9.0099	9.0105
-2.0715	-1.2859	-1.0875	-2.2893	-1.9581	-0.96684	-0.084168	-1.3523	-1.4624	-1.5544	-2.7152	-1.1487	-1.5995	-3.0182	-0.67736	-2.0349	-0.16488	-0.49124	-1.8362	-0.3342	-1.0812	-1.8091	-0.52235	-0.88761	-0.63347	-1.3537	-2.6726	-1.2513	-1.3545	-2.806	-2.8929	-1.7438	-1.1998	-2.4477	-1.9631	-1.2047	-1.8981	-3.5485	-2.3938	-0.386	-3.4498	-1.0155	-0.72862	-1.987	-1.9477	-2.7786	-1.1209	-3.0023	-1.3365	-1.6211
-21.112	-22.217	-22.743	-22.203	-23.486	-21.69	-23.46	-20.537	-21.527	-22.759	-24.611	-22.917	-22.239	-23.327	-21.99	-21.894	-22.256	-23.627	-23.138	-23.436	-22.091	-22.418	-22.573	-21.795	-21.497	-21.604	-21.95	-22.757	-22.521	-21.502	-21.092	-21.066	-21.789	-22.732	-20.634	-23.158	-22.879	-20.362	-20.829	-22.699	-22.933	-22.148	-20.715	-21.925	-22.363	-22.695	-21.37	-21.633	-21.994	-22.279
-1.2921	-4.0724	-4.2179	-4.302	-2.7403	-4.0587	-3.5351	-4.6967	-3.9467	-3.9633	-2.7347	-3.073	-1.9339	-4.7808	-3.0151	-3.4259	-3.9555	-3.4332	-2.3057	-2.4032	-2.6395	-2.6978	-2.3378	-3.1956	-3.2579	-3.1789	-5.0233	-2.0523	-3.6835	-2.4693	-3.7566	-2.1496	-3.153	-2.4324	-1.365	-3.0391	-3.9303	-3.2059	-2.652	-3.9185	-4.3235	-2.5524	-4.6174	-3.3096	-3.735	-3.1937	-3.2858	-4.0712	-4.1989	-5.4115
-15.244	-14.673	-13.281	-16.061	-13.933	-13.343	-15.358	-15.87	-15.987	-13.839	-15.305	-14.96	-14.358	-14.82	-14.077	-14.224	-13.757	-16.3	-15.282	-14.149	-14.513	-13.412	-15.055	-15.501	-13.834	-14.895	-14.656	-15.392	-14.726	-14.18	-13.141	-13.845	-13.787	-16.017	-14.304	-15.204	-14.718	-14.077	-15.961	-13.896	-13.223	-14.398	-13.874	-14.92	-15.088	-14.156	-14.742	-15.561	-15.222	-15.428
-21.993	-22.311	-22.681	-22.068	-22.392	-23.397	-22.778	-22.62	-23.535	-21.838	-24.399	-21.357	-22.131	-23.523	-22.203	-22.888	-21.783	-22.126	-21.154	-23.647	-22.638	-21.631	-22.313	-20.581	-22.829	-22.278	-21.686	-22.866	-21.069	-22.942	-23.616	-21.42	-24.118	-21.848	-22.287	-20.836	-20.611	-21.978	-22.626	-23.104	-21.057	-23.596	-21.923	-22.513	-22.059	-22.341	-23.441	-23.793	-24.213	-21.708
-7.2393	-6.8671	-7.0046	-6.3593	-9.587	-8.4489	-8.3268	-8.373	-6.8691	-7.2978	-8.1021	-8.5745	-7.4648	-8.0881	-8.4648	-6.288	-7.2987	-7.5793	-8.1777	-7.4518	-7.4208	-7.5449	-9.4803	-8.6215	-7.7948	-8.0263	-6.3115	-8.2107	-9.1164	-8.0812	-6.9034	-7.2003	-7.2383	-7.8368	-7.1649	-6.293	-8.918	-7.6574	-8.6631	-8.2173	-7.3887	-9.3571	-8.1146	-7.6688	-9.3183	-6.8274	-7.0886	-8.9849	-7.6274	-7.1402
-13.449	-13.542	-12.226	-13.484	-13.723	-13.107	-13.435	-12.273	-12.6	-13.35	-13.834	-13.193	-12.096	-12.525	-14.301	-12.785	-12.652	-13.386	-12.261	-12.603	-12.402	-13.376	-13.743	-13.201	-12.709	-12.975	-13.084	-14.169	-12.892	-11.393	-12.618	-12.097	-12.957	-13.927	-15.498	-12.871	-12.374	-12.268	-13.7	-12.131	-14.289	-13.294	-13.623	-13.926	-12.766	-12.382	-14.728	-14.059	-14.455	-12.28
-9.1549	-10.646	-10.606	-11.041	-9.9401	-9.622	-9.8643	-10.487	-9.5875	-10.921	-10.527	-11.78	-10.78	-11.855	-8.8978	-10.547	-11.567	-9.9043	-8.9302	-10.54	-8.7105	-11.151	-10.661	-9.4741	-10.605	-10.832	-10.73	-11.235	-9.7603	-8.7844	-11.59	-8.9856	-8.9754	-9.9236	-8.8173	-10.251	-9.9683	-9.1294	-8.5361	-10.009	-10.407	-10.066	-10.106	-11.438	-9.5629	-10.843	-8.9286	-9.6035	-10.34	-9.3002
-12.356	-10.077	-12.201	-10.964	-11.317	-9.8479	-11.073	-9.6941	-12.142	-11.957	-9.9595	-10.285	-11.41	-10.988	-11.127	-11.495	-11.469	-10.52	-11.093	-9.9742	-9.8911	-10.064	-9.6855	-9.7655	-10.604	-9.9129	-11.388	-11.415	-11.559	-12.481	-10.233	-10.681	-9.9043	-10.102	-10.235	-10.932	-11.193	-11.034	-12.407	-11.18	-10.43	-11.67	-10.775	-11.022	-11.466	-9.5078	-11.387	-12.408	-11.254	-10.72
0.54783	0.86772	0.12333	-0.1366	1.2714	-0.73045	2.3282	1.3213	1.7119	-0.72028	0.34788	0.9509	-0.22295	0.94911	-1.2679	0.51328	1.2851	1.0153	0.36384	-1.2489	0.67529	0.17358	2.0189	-0.44445	-0.53719	0.27266	1.6825	-0.60978	0.58484	1.1739	1.0032	1.0833	1.9433	-1.6805	-0.050898	0.35781	1.1428	-0.62457	1.4082	0.17376	-0.21754	-1.269	0.64025	-0.20142	0.80451	0.14816	1.0634	1.154	0.27543	1.0538
0.75301	0.52555	0.94589	1.7761	-0.10252	-0.2994	0.010735	0.33469	-0.22958	0.74273	-0.61952	-1.6259	0.14617	-1.6435	-1.2096	-1.8182	0.71247	-1.1582	0.095182	0.94164	-0.2171	-0.70932	0.060966	-1.1256	0.3736	0.046131	-0.32476	-1.8214	-0.82105	-0.20846	0.23096	0.67172	-0.33953	0.19754	1.1035	0.17358	-0.58413	-1.2115	-0.77104	-0.055389	0.38565	-0.3232	1.2096	-0.13551	0.27075	-1.0926	-0.84391	0.0014991	-0.57036	-0.034506
-13.598	-16.215	-14.424	-14.399	-14.252	-13.704	-14.214	-15.87	-14.229	-14.749	-15.137	-14.853	-14.146	-13.828	-14.86	-15.179	-14.3	-14.135	-15.748	-15.744	-14.971	-14.474	-16.095	-14.536	-13.846	-15.143	-15.541	-14.44	-14.041	-13.22	-14.487	-13.426	-14.551	-16.764	-17.267	-13.983	-13.203	-12.948	-13.801	-14.034	-13.927	-13.527	-14.441	-14.165	-13.527	-14.557	-15.094	-16.086	-13.913	-15.624
10.547	10.142	9.7387	9.823	11.113	10.641	8.601	10.358	10.529	9.3179	9.9665	9.9158	10.016	9.4797	9.1462	9.1458	9.614	8.6101	9.6818	10.94	9.5417	9.7097	9.3597	8.248	10.743	7.6998	9.3192	9.8302	8.2034	9.8743	9.2038	9.1825	9.8472	10.293	9.7249	9.7152	9.3613	7.5571	8.4764	11.129	11.051	9.7244	10.642	9.9748	8.0586	10.24	9.2142	10.817	9.2073	10.175
-1.6795	-2.3343	-2.6759	-1.8752	-1.9237	-2.3765	-3.7121	-1.0256	-3.8184	-3.943	-2.6675	-1.8268	-2.646	-3.1552	-2.3262	-2.1912	-2.246	-2.5663	-2.6728	-3.5024	-2.6366	-3.1765	-0.15536	-1.2416	-1.6115	-2.4635	-2.9578	-3.3676	-2.3348	-2.9329	-2.9178	-2.7744	-2.8791	-3.2306	-3.0566	-3.0388	-2.2615	-0.99078	-2.8419	-3.239	-2.3907	-3.0708	-1.3204	-3.4675	-3.8211	-2.1522	-0.95462	-1.7156	-2.2424	-3.8445
-11.619	-10.178	-10.851	-10.369	-11.1	-9.7175	-10.541	-10.578	-10.557	-10.132	-9.5561	-11.128	-9.5003	-11.386	-8.8626	-11.071	-10.575	-10.113	-11.59	-11.765	-10.206	-9.9097	-10.729	-11.109	-9.2369	-10.859	-8.9686	-10.644	-10.143	-11.001	-10.506	-9.1479	-8.9737	-10.412	-10.692	-10.207	-10.598	-10.014	-9.0733	-9.6595	-9.7	-12.307	-9.2179	-10.073	-11.175	-9.7931	-10.082	-9.5753	-9.6502	-10.329
-2.7525	-0.08161	-0.30648	0.67129	-0.47161	0.17797	1.6441	1.6687	-0.21416	0.17307	0.30679	-1.1537	-0.77459	-0.027202	-0.046959	1.0065	-0.49336	0.93039	0.59195	-1.0895	-0.91435	-0.23974	0.41286	-0.61635	-0.81485	-0.38842	-0.039695	1.0901	-0.54386	-0.079468	-1.3411	0.11549	-1.1027	-0.95027	0.44616	1.2501	0.077263	-0.44119	-0.62214	-0.8662	-1.2461	0.86686	0.24575	-1.5628	-1.0583	1.0412	-1.3679	-0.17418	-2.1313	-0.46038
-0.092638	-0.97997	-3.8048	-1.5569	-1.7121	-3.6138	-2.5208	-0.97331	-0.016428	-1.5182	-1.6876	-2.599	-0.93082	-0.96375	-1.4819	-3.9707	-0.61856	-0.54883	-2.8039	-2.4563	-0.33114	-0.97161	-2.3873	-1.8079	-2.5052	-1.6315	-2.1005	-1.9687	-2.8441	-2.7315	-2.2904	-2.1295	-1.8988	-2.3624	-1.6147	0.22339	-1.9029	-1.5694	-0.75401	-3.2056	-1.6103	-1.8414	-1.1224	-1.1398	-2.0771	-1.2713	-1.3354	-1.9579	-0.26013	-2.363
-21.692	-22.218	-21.864	-22.575	-23.369	-21.691	-21.708	-21.275	-22.78	-21.411	-22.455	-22.087	-22.656	-22.04	-22.024	-21.742	-19.805	-21.947	-21.504	-21.185	-21.652	-20.629	-21.457	-23.192	-21.102	-22.809	-22.701	-22.261	-20.319	-22.345	-22.084	-23.561	-20.863	-21.389	-21.754	-22.881	-22.724	-22.793	-22.616	-21.413	-23.182	-22.109	-23.443	-21.517	-23.145	-23.069	-22.716	-23.008	-22.396	-22.512
9.8159	10.056	9.9472	9.8856	10.516	10.21	9.6416	9.9049	9.7327	12.39	9.6847	10.971	9.1504	9.7075	7.4217	10.877	9.3958	10.842	10.501	10.772	10.357	10.716	9.3645	7.8992	9.9999	10.076	9.6716	10.712	9.624	7.8712	9.1257	9.4165	10.114	10.363	10.47	10.063	9.6977	8.4322	9.6083	10.064	10.036	10.04	8.7015	10.573	9.6973	8.979	9.9305	10.103	10.781	10.026
-2.2492	-3.8511	-3.1017	-3.2553	-2.2973	-3.2807	-4.9294	-4.0474	-4.7642	-2.6908	-3.5342	-4.3644	-1.3389	-4.0145	-4.4233	-3.2125	-2.064	-2.645	-2.7856	-1.9433	-3.166	-2.2534	-3.1629	-3.1335	-2.4222	-3.441	-3.8007	-3.0329	-5.1688	-2.3333	-4.0063	-4.0117	-4.3392	-3.6653	-3.6952	-5.7921	-3.5529	-3.7673	-2.8121	-4.9999	-3.8036	-2.9224	-3.5207	-2.6027	-2.8444	-2.9934	-2.0369	-3.5149	-2.5319	-3.7303
-3.7174	-5.8932	-5.1308	-5.0897	-4.3715	-4.9032	-3.5561	-5.4626	-4.2759	-5.2315	-5.0726	-5.0112	-5.3949	-4.2659	-3.7169	-4.429	-2.9952	-3.2646	-5.7094	-5.3486	-4.6905	-4.9377	-5.8238	-4.3288	-4.7948	-4.6269	-4.8072	-4.1645	-4.5102	-5.5385	-5.3217	-6.0179	-4.133	-5.1134	-3.7472	-3.6448	-4.9792	-6.2657	-4.8853	-4.5598	-5.1682	-4.8053	-5.085	-5.9642	-4.0257	-5.1306	-5.0724	-5.3171	-4.8607	-6.5629
-2.2187	-2.7201	-5.0192	-3.4931	-2.6582	-4.0965	-2.1108	-4.8817	-3.067	-4.838	-3.1989	-1.9601	-3.8879	-4.3238	-4.093	-3.4599	-4.0555	-4.1884	-4.2821	-3.3031	-2.5821	-2.3127	-2.7782	-2.7662	-3.8434	-2.9311	-3.8335	-2.2666	-3.457	-3.713	-3.1585	-2.9617	-4.4615	-3.567	-3.6949	-2.3873	-2.9906	-4.507	-2.4295	-3.4955	-1.8327	-3.6276	-3.2354	-3.7082	-3.7045	-3.7392	-2.2927	-1.5024	-4.4156	-4.3404
-8.3282	-8.6557	-7.2744	-8.0138	-6.9998	-8.1691	-7.5825	-8.178	-6.5271	-6.9514	-8.2922	-7.1252	-6.5174	-7.7538	-8.2434	-7.9862	-7.9456	-6.7144	-9.2347	-7.4539	-7.5571	-7.7899	-8.0399	-8.5543	-8.3443	-8.6377	-8.8977	-7.9066	-8.4597	-7.7503	-7.1937	-7.075	-8.0605	-7.8564	-7.4305	-7.476	-5.9944	-8.2049	-7.2046	-8.1177	-6.1818	-8.5112	-6.7052	-7.1869	-6.6583	-8.5567	-8.1059	-6.6115	-7.7583	-6.7354
-1.0899	-1.1658	-2.4004	-1.647	-1.5644	-1.5407	-1.9068	-0.44439	-2.8886	-1.1818	-0.71474	-0.80678	-0.99411	-0.47467	-1.8179	-1.5704	-1.1492	-2.2764	-1.8207	-2.8234	-4.2531	-0.21321	-1.2518	-0.33026	-2.1634	-0.58116	-1.7135	-1.4719	-0.091098	-2.833	-1.0678	-1.8119	-0.58908	-0.89598	-0.92509	-1.4699	-1.602	-1.0216	-1.0981	-1.442	0.23361	-2.0695	-0.38029	-2.2347	-1.5439	-1.4508	0.35489	0.81987	-1.9787	-0.85431
-11.986	-10.638	-11.038	-10.704	-10.725	-12.682	-11.852	-11.825	-9.7488	-10.514	-9.6726	-10.703	-9.4742	-10.693	-10.695	-11.432	-11.431	-11.158	-11.376	-9.3058	-11.628	-12.707	-12.61	-11.799	-10.249	-10.339	-11.039	-10.53	-9.1487	-10.082	-11.162	-10.464	-11.418	-9.144	-11.162	-10.909	-11.004	-9.3902	-12.358	-11.161	-11.188	-9.2549	-11.224	-10.408	-10.477	-10.375	-11.341	-11.43	-9.6288	-11.418
1.0908	-0.99175	-0.41808	2.0191	-2.1207	-0.30016	1.0721	-1.3332	0.34581	-0.99474	0.86741	0.94794	0.41887	-0.15594	-0.98622	-0.10883	0.66609	-0.44106	-0.4683	-0.63363	1.4297	0.38297	0.18951	1.3267	-0.80162	-0.81225	-1.0928	0.45396	-0.44538	-0.25881	0.21721	-1.0961	-0.30567	-0.13047	-0.91829	-0.083958	-1.3105	-0.063982	-0.99154	-1.9279	-0.90265	0.3791	0.50665	-1.0048	0.56247	0.75436	1.1143	0.06655	-0.14691	-1.4496
-14.327	-14.042	-14.425	-12.05	-12.678	-13.865	-14.391	-13.427	-13.577	-13.501	-13.61	-14.248	-13.419	-14.938	-14.099	-14.274	-14.317	-13.653	-12.204	-14.647	-12.483	-12.667	-14.433	-14.798	-13.314	-13.251	-13.796	-14.96	-14.383	-15.701	-14.386	-13.006	-12.692	-13.393	-13.285	-13.991	-13.961	-14.323	-13.797	-13.408	-13.873	-14.454	-14.006	-12.872	-12.791	-13.857	-15.763	-13.911	-14.061	-14.278
-11.232	-11.788	-10.261	-9.9674	-10.754	-12.169	-8.871	-10.081	-12.704	-10.557	-10.942	-10.805	-11.164	-9.8101	-9.5223	-11.272	-11.059	-11.292	-10.87	-10.922	-10.29	-11.021	-12.861	-11.494	-10.825	-8.5103	-10.609	-10.618	-9.5766	-10.617	-11.501	-10.47	-9.6653	-11.412	-10.131	-12.288	-11.468	-11.695	-10.71	-11.252	-10.823	-10.956	-9.4828	-10.797	-10.135	-10.591	-11.081	-9.6769	-8.4466	-11.576
-9.0293	-9.8016	-10.134	-8.8371	-10.801	-8.1555	-8.7944	-9.3383	-8.1886	-8.0727	-8.2772	-9.3752	-8.7922	-6.6065	-9.461	-9.295	-9.6261	-7.9856	-11.177	-9.356	-8.5308	-8.0248	-8.517	-9.9556	-11.518	-9.7433	-8.858	-9.0281	-9.1389	-9.1536	-7.5991	-8.4087	-9.073	-8.5071	-9.9263	-10.029	-8.2641	-11.03	-8.3465	-9.4974	-9.3906	-9.36	-10.016	-9.3044	-7.486	-9.5954	-8.6847	-9.7412	-9.1126	-9.7691
-4.4441	-5.3873	-5.3928	-4.6002	-6.0046	-3.5976	-4.1435	-4.956	-5.1793	-4.2992	-3.23	-4.9772	-4.7162	-5.2163	-4.274	-4.0552	-4.7805	-4.6862	-5.6903	-3.8166	-3.648	-5.4654	-4.3688	-6.5247	-3.9538	-4.2851	-4.4736	-4.7715	-5.6525	-4.1774	-4.0765	-4.9366	-4.0849	-3.0972	-6.7631	-5.3795	-4.9204	-4.7499	-5.4341	-3.6646	-5.8289	-3.5824	-5.2139	-4.6714	-5.7173	-4.6396	-4.1847	-5.7674	-3.4275	-4.775
-5.878	-4.7015	-3.569	-5.4215	-2.9596	-5.446	-3.8996	-5.6008	-4.2	-5.9498	-4.9092	-4.8297	-4.5541	-4.7041	-5.0232	-5.4546	-6.4375	-5.4058	-4.1832	-5.9928	-4.209	-4.4484	-5.6701	-5.1051	-5.3328	-4.416	-3.4223	-4.4509	-5.6892	-5.5728	-5.6032	-4.2653	-5.3123	-3.607	-6.0172	-4.0126	-5.5439	-5.4624	-4.0795	-4.858	-6.6163	-4.279	-4.2885	-4.3099	-5.5897	-5.3486	-5.7605	-6.0793	-5.2437	-4.8672
-9.7936	-11.557	-10.47	-11.287	-10.412	-13.096	-10.152	-10.462	-11.998	-9.5846	-11.52	-11.777	-10.976	-11.101	-11.026	-11.467	-10.819	-12.374	-11.615	-11.145	-9.3631	-11.684	-9.9286	-11.084	-11.73	-11.13	-10.866	-10.386	-10.505	-10.181	-11.256	-10.965	-11.716	-12.247	-12.349	-11.951	-11.079	-10.417	-10.049	-10.894	-10.636	-12.04	-11.981	-9.4575	-11.519	-11.532	-10.996	-9.7359	-11.678	-10.428
-12.602	-13.03	-13.269	-13.709	-12.051	-14.924	-12.85	-14.294	-13.3	-14.022	-13.725	-13.29	-14.96	-13.215	-13.121	-12.88	-14.566	-14.404	-14.055	-13.038	-14.743	-12.725	-14.041	-12.019	-11.486	-11.357	-14.781	-12.409	-12.583	-14.036	-13.243	-13.521	-13.881	-13.984	-14.31	-12.35	-12.404	-13.668	-11.874	-15.146	-12.695	-12.471	-12.376	-10.93	-12.753	-12.868	-14.848	-13.735	-12.229	-13.062
8.2496	7.0431	8.2672	7.4784	7.497	8.0717	8.1901	6.8891	9.2483	8.3699	8.4592	9.2202	9.4786	8.3846	8.9058	9.666	7.5529	8.6776	8.5617	6.7087	6.5497	7.2628	7.8888	7.6161	7.6734	7.5248	8.3813	8.4891	8.5184	7.6318	8.0848	9.0302	8.4215	8.0555	6.8344	6.7349	7.1022	8.4046	8.0322	8.6182	10.054	7.5666	8.8193	8.1912	8.82	9.4202	7.3052	7.3138	8.17	8.2524
-12.908	-12.149	-13.704	-14.02	-12.318	-12.907	-12.199	-12.604	-10.91	-11.776	-11.355	-11.62	-12.555	-12.19	-12.928	-11.55	-12.794	-12.032	-13.082	-13.192	-11.958	-13.058	-13.441	-12.653	-13.073	-11.833	-13.832	-13.081	-13.367	-12.711	-14.32	-13.099	-14.426	-14.99	-12.43	-11.698	-12.258	-12.299	-13.822	-13.247	-13.713	-12.887	-13.604	-14.274	-14.061	-11.821	-10.887	-13.896	-12.964	-13.837
-5.7897	-4.1703	-5.2259	-5.5317	-6.1562	-5.6632	-6.2379	-5.5281	-6.6015	-5.5431	-5.6519	-5.5853	-5.8517	-4.6058	-4.7876	-5.2358	-3.3575	-5.214	-6.6008	-5.1998	-4.3897	-5.9767	-5.9852	-5.8706	-5.9129	-6.2719	-7.3734	-4.7567	-5.2013	-4.9257	-6.6726	-5.4953	-5.4462	-6.6844	-5.6382	-6.2965	-5.4041	-4.4645	-5.6456	-4.1317	-6.5723	-6.8876	-5.1858	-5.6136	-6.4132	-6.0134	-6.5459	-5.3706	-6.21	-7.5278
4.7326	5.5849	3.7311	4.3766	4.4576	3.4209	5.3857	5.9768	3.4313	4.4122	3.7976	5.0856	4.9537	5.4956	6.0261	4.9236	3.5363	3.4934	4.2884	3.6373	4.858	2.7375	4.3134	4.7311	3.1461	5.1634	4.1991	3.8691	5.273	4.1489	4.1838	3.6107	4.2518	6.1322	5.6804	4.4023	5.241	6.0323	5.7086	5.0774	4.4105	4.7264	5.9407	3.7288	6.5759	4.8018	3.0292	5.0118	3.4584	5.8948
0.66408	0.14771	0.49979	1.4376	-0.55936	-1.0142	1.8497	0.94077	-0.041574	0.21347	0.96541	0.097867	0.60973	0.64622	-0.96996	0.037783	-0.52551	-0.24833	0.96537	-1.098	-1.2416	-0.87908	1.09	0.47055	-1.4428	-0.30353	1.1924	-0.31847	-1.3821	1.5198	0.69831	0.68082	-1.6925	-0.079545	0.30973	0.0077938	-0.20567	-0.31513	-0.045155	-0.78403	-0.039781	0.60764	1.1535	-0.071702	1.5389	-0.10028	0.56071	-0.33347	0.74828	0.98448
-11.925	-10.902	-12.361	-12.371	-13.067	-11.02	-9.5151	-10.202	-11.537	-12.548	-10.926	-11.074	-11.1	-12.164	-12.757	-11.875	-12.861	-11.113	-12.025	-12.845	-11.214	-11.08	-12.099	-10.817	-11.25	-11.431	-11.808	-11.543	-10.388	-12.082	-12.516	-10.969	-12.715	-10.916	-10.563	-10.143	-9.9669	-11.109	-12.06	-10.486	-11.379	-12.747	-12.899	-12	-12.424	-13.549	-10.376	-11.874	-13.043	-12.005
-0.87638	-2.0272	-1.3203	-1.3323	-1.7256	-1.1985	-2.1828	-0.59449	-0.36735	-2.1586	-1.0227	-0.29014	-2.0598	0.17186	-0.045694	-0.77184	-0.42939	-0.93729	-0.93358	-2.0712	-1.0656	-1.089	-2.3278	-0.51102	1.2098	-1.071	-2.6031	0.26642	-1.0734	-0.3365	1.0513	-1.3879	-0.79351	0.12142	-0.79228	-0.037835	-0.24342	-1.1244	-0.62021	0.53498	0.42837	-1.6681	-0.25684	-0.82821	-0.41691	-1.8336	-0.63483	-0.74081	-0.93212	-0.68496
-5.5378	-5.8583	-5.4196	-7.7901	-5.8008	-5.2787	-5.5109	-5.6227	-6.372	-6.3722	-5.1371	-5.644	-5.2861	-5.5949	-5.3456	-4.0266	-4.9855	-5.7782	-5.5718	-6.1451	-6.504	-4.8036	-6.3653	-6.0052	-4.9088	-7.7919	-6.1848	-4.9738	-6.1206	-4.5737	-4.3487	-5.5732	-5.5851	-5.2153	-4.4578	-6.4967	-6.9043	-5.7	-5.9239	-5.4374	-4.35	-4.3873	-4.4371	-5.6246	-6.1491	-7.5045	-4.9838	-6.051	-4.886	-5.8698
2.7937	4.3071	4.1316	2.0242	1.7927	2.6114	2.1648	2.0287	3.5221	1.991	2.7719	1.409	1.9313	3.2021	2.3467	3.4807	2.6061	2.4726	3.2658	1.5606	2.6124	1.7233	2.6732	3.2541	3.2075	3.6384	2.5658	2.0766	2.7754	2.358	1.3743	3.473	2.8124	2.655	1.5995	1.5933	3.4735	1.514	1.8377	1.5758	1.7661	1.55	3.1449	2.8871	2.0251	1.5751	3.5606	1.9873	4.2894	3.5319
-22.682	-22.85	-20.317	-22.023	-22.768	-22.603	-20.667	-21.953	-21.851	-22.536	-21.461	-22.283	-22.649	-22.674	-21.58	-22.576	-23.313	-21.574	-21.491	-23.152	-24.166	-22.395	-22.433	-21.366	-21.26	-20.964	-21.86	-22.336	-22.9	-23.124	-22.175	-22.036	-21.562	-20.781	-22.286	-23.494	-21.857	-24.126	-21.393	-22.336	-21.952	-21.403	-22.413	-22.382	-20.002	-22.585	-21.838	-22.64	-22.326	-22.972
-4.9968	-4.7373	-6.351	-4.4025	-4.8575	-7.2929	-6.1591	-5.2562	-4.9419	-4.9522	-4.2972	-5.4824	-5.8976	-4.6553	-6.3173	-5.8464	-4.5839	-5.4153	-6.3045	-5.2031	-5.0265	-6.156	-6.0449	-4.9864	-6.0451	-7.84	-6.237	-4.8483	-5.2834	-5.9326	-4.171	-7.1491	-5.3322	-5.104	-5.633	-4.7187	-6.2901	-4.0517	-5.7025	-4.1628	-5.9636	-5.0596	-5.7033	-5.0444	-5.566	-5.2912	-5.6618	-5.1707	-6.5311	-6.0032
5.0137	3.2544	6.0025	5.6798	4.9559	5.453	4.3975	4.831	4.4164	5.187	6.3932	4.0278	6.1949	6.8619	4.8553	3.7624	3.661	4.4311	6.2514	6.218	6.2934	4.4802	5.7218	6.29	6.6763	5.3091	5.2462	4.932	4.4796	4.9155	4.7093	5.473	6.6239	3.9535	5.4164	4.6647	4.8779	4.5242	4.797	4.8513	5.3451	3.3238	5.2635	3.9598	6.4903	4.1232	5.7794	5.7282	4.1165	4.9501
6.6934	6.7982	8.2798	8.481	7.8313	8.2849	8.142	8.3436	6.6514	6.4894	8.9203	9.2939	8.9186	8.1726	10.126	7.6161	9.1666	8.9558	8.7861	7.5188	8.6296	8.3766	8.1404	7.858	8.8208	7.4325	8.3976	9.1898	7.6227	6.6721	7.225	7.5907	8.4557	9.0308	7.586	6.6534	8.5023	7.095	10.232	8.4314	7.2356	7.2657	6.8904	8.7522	6.6494	7.6365	7.7642	6.5863	8.7185	9.4246
-3.366	-2.131	0.28067	-2.4412	-2.4387	-1.4348	0.19241	-0.45591	-0.42084	-0.27822	-1.4978	-0.4751	-1.34	-0.79826	-0.39208	-1.3804	-1.0253	-1.147	-1.5094	-0.22069	-1.6365	-1.4788	-0.99092	-2.955	-1.6581	-0.27943	-2.9506	-0.49163	-3.3579	-0.7504	0.38019	0.54754	-1.7404	-1.6123	-0.87094	-1.518	-1.1721	-0.4997	0.6208	-0.076987	0.24672	-3.0193	-1.6451	-0.7191	-0.82691	-1.6925	-1.5295	-2.6494	-1.467	-2.039
-11.267	-11.17	-10.864	-10.742	-10.479	-11.223	-12.664	-11.542	-10.64	-11.21	-12.482	-11.122	-10.228	-12.005	-11.5	-12.488	-11.327	-11.874	-11.547	-11.229	-13.432	-10.767	-13.307	-11.709	-11.864	-11.817	-12.589	-11.284	-11.434	-12.407	-10.647	-12.169	-9.371	-12.659	-9.9611	-10.61	-11.6	-12.444	-10.534	-11.025	-12.336	-11.727	-12.043	-11.498	-10.822	-11.874	-11.424	-10.522	-12.357	-11.405
-5.3146	-6.6885	-5.1623	-7.8812	-5.1853	-7.5028	-5.5475	-6.4804	-7.1598	-5.2687	-6.3143	-6.3542	-5.3426	-5.1308	-5.0562	-4.9665	-6.5145	-7.5453	-5.6576	-4.7731	-5.8198	-4.1826	-4.8555	-5.5764	-6.4098	-6.2902	-3.8294	-3.9503	-4.6175	-4.6776	-6.4157	-5.5918	-6.8012	-6.4991	-6.4297	-7.2209	-5.0003	-5.6626	-6.7109	-7.9487	-4.731	-6.2517	-5.21	-6.5417	-4.6573	-6.1635	-6.8003	-6.2379	-3.8836	-6.9876
0.43342	2.4914	1.1433	3.3913	1.5372	0.49499	2.4072	2.0511	2.5554	4.2059	1.4796	2.4335	1.6938	1.4544	1.9198	1.7306	2.1798	2.0308	1.9126	1.2547	2.3047	3.143	0.61628	2.1421	2.7605	1.2609	1.2124	1.022	1.065	1.22	0.52238	0.5527	1.4987	1.5535	2.2388	-0.25304	-0.38307	1.5441	2.8429	2.3516	2.6069	2.8578	2.3729	2.2907	2.2518	1.7613	2.0579	1.9821	0.9811	0.868
0.19159	-1.8262	0.76489	-0.15764	-1.205	-1.9916	-1.3232	0.32249	0.66564	0.20564	1.5754	0.53858	0.19794	1.0021	-1.4166	0.42868	-1.6534	-0.47865	0.026892	-0.77367	-1.5301	-0.93115	0.995	1.3944	-2.2381	0.24072	-0.50807	-0.020833	1.3876	-0.38799	-0.69138	-0.99988	0.19864	-0.18271	0.6924	0.99933	-0.038231	-0.53452	-0.62609	-0.27091	0.25499	0.56853	-0.87339	0.2097	-0.078146	1.3737	-0.67239	-0.1431	-1.2622	0.17624
-12.337	-12.338	-9.8545	-11.013	-11.722	-12.043	-10.805	-10.699	-11.468	-10.581	-12.164	-9.8576	-10.915	-11.074	-10.589	-12.386	-11.802	-11.2	-11.998	-10.514	-11.77	-10.037	-11.362	-11.013	-12.997	-12.117	-12.863	-12.253	-13.026	-12.38	-12.208	-12.67	-11.901	-11.791	-10.574	-10.462	-11.086	-11.571	-11.086	-11.848	-9.2957	-11.774	-12.072	-11.496	-10.957	-10.655	-11.692	-12.945	-12.549	-12.427
-0.22397	2.3147	0.13936	0.70569	0.98617	-0.11501	0.44357	2.0428	1.7514	2.5298	1.1627	2.5374	0.94683	1.1839	1.2146	1.5564	1.9522	0.93579	0.90741	2.1774	1.4629	0.21492	1.8217	1.3528	1.1896	1.0312	2.2227	2.1892	0.50156	1.364	0.96994	1.427	1.3856	0.42722	0.66321	1.9717	2.4083	0.78145	2.2213	2.3001	1.0986	1.5677	0.35118	2.6838	-0.26555	1.1991	2.1871	1.2083	0.71491	1.0723
-11.513	-11.54	-11.56	-12.599	-11.146	-11.476	-11.717	-10.715	-10.527	-11.474	-10.685	-11.224	-12.773	-12.104	-11.855	-10.522	-10.627	-11.224	-13.126	-11.485	-11.258	-10.169	-11.82	-11.492	-11.342	-11.556	-10.598	-12.027	-10.365	-12.365	-10.335	-11.065	-12.37	-12.371	-12.02	-13.226	-9.2939	-10.574	-11.166	-10.541	-12.396	-12.759	-12.053	-12.201	-12.278	-10.108	-10.573	-11.13	-14.04	-11.05
-3.7432	-3.9997	-3.7625	-3.7062	-3.8797	-2.055	-3.0103	-4.3132	-4.841	-4.4772	-2.2518	-2.1224	-4.6572	-2.9261	-2.7398	-2.3318	-2.7959	-3.2226	-2.2961	-3.6012	-3.3761	-4.7301	-1.9977	-5.8993	-2.0825	-2.4788	-3.1732	-3.0778	-2.6641	-3.8093	-4.9159	-4.3309	-2.244	-3.1446	-1.7427	-3.6723	-3.6219	-3.5737	-3.2952	-4.3826	-4.0067	-4.386	-2.5102	-4.2613	-4.2923	-2.6904	-4.6538	-2.5438	-2.0696	-4.3835
3.393	-0.39095	1.1257	1.2146	1.5315	1.9977	1.7097	3.2227	0.27811	0.98325	0.86277	-0.24772	1.5242	1.0734	2.3672	1.1943	2.3785	0.99447	2.1999	1.3428	1.2117	3.2608	2.2095	2.6309	3.4743	1.4697	0.2269	0.66381	1.2	2.2287	2.2148	0.76903	1.3419	1.9557	0.024577	1.2207	1.6789	1.3985	0.093511	1.6794	-1.0638	0.62532	1.5832	0.10663	0.56877	2.7009	0.72896	0.72095	2.3603	0.67638
-12.982	-12.389	-13.394	-12.755	-12.972	-13.513	-12.897	-12.715	-13.275	-13.719	-12.175	-12.071	-12.522	-12.466	-13.843	-14.17	-12.83	-12.772	-12.573	-12.52	-12.767	-13.173	-13.009	-13.588	-13.125	-14.372	-13.262	-14.022	-12.558	-12.179	-12.32	-13.75	-12.272	-12.965	-12.92	-12.647	-13.112	-13.185	-14.781	-13.633	-12.772	-13.864	-12.457	-13.536	-13.937	-13.42	-13.327	-13.299	-13.155	-12.875
-4.367	-3.2245	-2.8059	-2.6514	-2.1196	-0.91066	-4.3375	-2.3752	-0.8886	-2.0213	-2.316	-3.1554	-2.1772	-2.7981	-3.3553	-2.9049	-2.6577	-2.135	-2.8091	-3.2341	-2.101	-0.45326	-2.7582	-3.063	-2.4776	-3.3767	-2.3314	-4.6189	-2.2215	-1.7615	-0.66987	-2.052	-3.291	-2.0253	-2.8016	-3.7418	-3.2488	-3.1114	-3.0948	-3.0954	-2.7971	-2.904	-0.20237	-4.1187	-2.911	-3.0093	-2.6944	-4.029	-3.7997	-1.7619
-9.7532	-11.787	-10.004	-12.786	-10.075	-10.296	-10.396	-9.7929	-9.9722	-10.54	-11.385	-10.045	-10.607	-10.955	-10.567	-11.303	-10.869	-9.8551	-11.354	-11.412	-9.3875	-10.492	-10.463	-10.142	-11.481	-11.102	-10.383	-11.539	-10.339	-10.769	-11.123	-10.736	-9.3435	-11.862	-10.821	-10.521	-12.773	-11.654	-10.604	-13.071	-11.603	-11.556	-9.4924	-10.569	-9.832	-11.657	-11.127	-10.986	-12.764	-9.7183
-3.7667	-4.6866	-3.6764	-4.6624	-4.4308	-3.324	-3.1865	-2.3066	-4.7039	-3.0246	-2.6803	-3.7598	-5.3582	-4.8036	-3.5559	-3.5094	-3.2181	-4.0867	-3.527	-3.2851	-4.6492	-3.0813	-2.228	-2.2828	-2.1609	-3.1111	-4.4318	-3.3011	-2.185	-5.8103	-4.5595	-2.0985	-4.0913	-2.3997	-3.8709	-2.9891	-4.8397	-3.0218	-3.7583	-1.7755	-3.7321	-4.4911	-2.0555	-2.9235	-2.3613	-3.3509	-4.8986	-2.2513	-3.4884	-3.2252
-10.499	-12.86	-11.786	-12.529	-12.417	-11.969	-12.104	-10.722	-11.382	-10.174	-11.171	-10.768	-12.024	-13.082	-13.549	-11.381	-12.028	-11.837	-11.802	-11.647	-11.412	-10.324	-12.462	-11.573	-12.576	-11.262	-12.796	-11.621	-11.468	-10.819	-9.6926	-12.546	-12.959	-10.203	-11.421	-12.356	-11.491	-11.461	-11.484	-10.709	-12.165	-10.303	-12.803	-11.755	-12.048	-11.166	-11.072	-10.523	-12.384	-11.99
-2.0412	-1.6556	-1.1485	-2.1867	-1.6858	-2.3032	-2.5081	-2.6869	-0.8672	-2.0681	-1.2753	-3.0494	-1.4837	-2.6494	-2.3747	-1.8334	-3.3467	-1.079	-1.9401	-0.37076	0.23787	-0.69746	-0.062997	-3.1666	-1.309	-1.8923	-1.833	-1.4199	-1.1487	-3.581	-2.5718	-3.092	-1.4041	-1.4064	0.23791	-1.8828	-2.5296	-1.4184	-2.0378	-1.4508	-1.3881	-2.6701	-2.439	-1.4195	-0.96827	-1.5272	-1.5678	-0.78791	-1.0882	-1.3483
-14.934	-13.568	-14.294	-13.362	-12.579	-12.77	-13.331	-12.591	-13.311	-14.214	-12.78	-13.617	-13.167	-15.793	-13.264	-12.393	-14.064	-14.347	-12.746	-13.363	-12.995	-12.462	-11.781	-11.517	-11.81	-13.788	-11.93	-12.671	-11.319	-12.089	-11.012	-13.403	-13.859	-12.887	-13.403	-13.125	-12.981	-13.813	-14.29	-13.518	-13.338	-12.573	-13.333	-13.069	-14.107	-14.411	-11.129	-13.264	-13.668	-13.402
-12.612	-11.867	-13.25	-12.345	-12.614	-14.781	-14.054	-14.119	-12.162	-11.929	-13.314	-13.503	-13.746	-11.294	-13.767	-14.321	-14.282	-12.579	-12.629	-14.024	-13.847	-12.889	-14.636	-12.246	-12.642	-12.321	-13.936	-14.193	-12.585	-12.604	-13.238	-12.041	-10.776	-12.279	-12.114	-13.497	-12.35	-12.929	-13.893	-13.9	-12.83	-13.383	-13.516	-12.062	-11.775	-12.975	-14.994	-13.112	-12.856	-11.062
-24.477	-20.105	-22.767	-22.399	-21.509	-21.441	-23.07	-22.859	-22.317	-22.531	-21.332	-22.023	-22.597	-22.245	-22.869	-21.679	-23.112	-23.035	-21.398	-23.064	-22.234	-20.861	-20.957	-22.169	-21.403	-21.027	-22.564	-21.277	-21.34	-22.173	-22.567	-21.2	-22.682	-21.148	-20.001	-21.134	-21.948	-22.854	-22.34	-22.463	-21.401	-21.174	-22.246	-22.011	-22.291	-22.691	-22.059	-20.907	-21.421	-21.513
-5.5584	-4.608	-3.5203	-5.9408	-5.5867	-4.6223	-6.169	-4.6037	-4.9865	-6.5165	-4.7573	-3.5823	-4.1868	-3.9762	-3.4761	-4.7634	-5.2772	-5.4548	-4.642	-5.3434	-5.5608	-3.7731	-4.382	-3.5794	-3.492	-3.1135	-5.2577	-4.817	-5.8521	-4.5889	-3.799	-4.0161	-5.2336	-6.0354	-4.9962	-4.2381	-4.1661	-4.2535	-2.8892	-5.349	-5.615	-6.4583	-4.0554	-5.3973	-5.2674	-4.6553	-4.9618	-3.988	-4.8518	-3.5092
-9.661	-11.04	-9.2881	-9.5808	-8.5491	-8.8514	-8.1191	-8.6982	-10.045	-10.966	-8.675	-9.5495	-8.969	-9.0146	-8.4295	-9.5182	-9.1762	-8.5139	-8.4518	-7.7982	-9.8218	-9.8707	-8.8995	-9.2591	-9.3994	-8.5666	-9.2691	-7.1749	-10.422	-9.5771	-8.7912	-8.7635	-10.224	-10.279	-10.539	-9.0063	-9.5602	-9.1672	-9.7865	-8.594	-8.5521	-8.861	-9.025	-8.7163	-8.4699	-8.7553	-8.6523	-9.7029	-9.1013	-9.7619
-11.218	-10.824	-9.5895	-9.0328	-11.793	-10.948	-9.2987	-8.7514	-9.385	-9.4211	-9.3536	-8.8203	-10.098	-11.667	-11.426	-11.938	-9.2867	-10.627	-10.038	-11.313	-8.8952	-11.301	-9.4866	-10.479	-11.389	-8.8129	-9.8665	-10.071	-10.524	-9.4078	-10.503	-11.676	-11.29	-8.9025	-9.9588	-9.6939	-9.7875	-10.558	-9.7667	-9.966	-8.1544	-10.212	-8.5609	-10.004	-9.208	-9.9327	-9.5271	-11.563	-10.261	-9.3985
1.5756	2.9547	1.4428	2.4621	3.6748	2.5329	3.0623	1.3805	1.35	2.04	2.763	1.9795	0.91122	2.6048	1.6003	0.31078	2.6818	1.1149	-0.081473	1.4649	1.7236	0.029048	0.79004	2.5462	3.0544	3.5101	2.6051	2.1838	3.4089	1.6942	2.0855	2.1639	2.6329	1.6295	1.235	1.7569	2.5409	1.9679	1.8151	1.7566	2.2318	1.3644	1.0405	3.0014	2.9298	1.6015	2.3725	2.0997	1.2688	1.398
-9.4836	-11.028	-10.086	-8.8381	-9.207	-11.102	-9.1835	-7.506	-9.692	-10.296	-10.684	-10.664	-9.4834	-10.631	-8.8531	-9.981	-10.414	-10.484	-9.6369	-8.9628	-9.2853	-10.766	-10.036	-9.8234	-9.4534	-10.2	-8.8597	-11.011	-9.8343	-11.578	-10.593	-10.39	-9.5377	-9.35	-12.258	-11.052	-10.106	-10.544	-10.503	-8.9785	-8.8274	-9.9869	-10.355	-10.58	-10.59	-10.586	-10.108	-10.526	-10.215	-9.4075
-8.9272	-9.8432	-9.6914	-10.111	-10.03	-8.6457	-9.0327	-9.2402	-9.9293	-9.6691	-7.1938	-10.465	-9.673	-10.297	-9.6033	-10.022	-10.136	-7.7694	-8.6895	-10.012	-9.3922	-9.8376	-9.4989	-11.618	-10.037	-8.6924	-9.4449	-9.1087	-9.3397	-10.282	-8.9491	-8.0539	-10.01	-10.692	-10.384	-9.553	-9.2469	-10.72	-8.3959	-6.6382	-8.7252	-9.0941	-9.2867	-8.3441	-10.45	-7.6941	-9.3688	-9.4846	-9.3511	-9.075
5.6813	7.8618	7.674	6.9272	5.9242	7.1889	6.9256	7.7457	6.8005	7.6718	7.5076	6.5999	7.0272	6.1009	8.3138	8.1138	6.4891	5.59	6.2148	7.7928	7.4155	7.4089	7.132	5.1131	7.0516	9.2484	6.7325	7.6307	6.5888	5.8051	6.3102	6.1527	7.7072	7.0498	5.3408	6.5212	6.6764	6.1429	6.6827	8.1846	8.9063	5.6977	5.0353	7.3265	6.2238	4.625	6.6225	6.5608	6.9916	7.8235
-0.59096	-1.2839	0.88212	0.35453	-0.11053	-0.83957	-0.35285	1.2472	-0.44133	0.95493	-0.2234	0.11064	-0.30833	-0.12682	-0.85705	-0.17344	-0.66844	-0.55653	0.29087	-0.68128	-0.12695	0.74885	1.5581	1.6364	-0.45133	0.8333	0.28688	1.062	-0.919	0.59401	-0.21922	-1.4283	-0.78778	0.011519	-1.0134	0.74126	0.47989	0.37841	0.98388	-0.78197	1.0785	0.84886	-0.03206	-0.49809	0.86135	-2.312	-0.43473	-0.62479	0.025952	-0.43291
-3.8769	-4.4567	-4.4171	-4.5845	-4.6475	-4.9871	-3.0152	-3.611	-5.7717	-3.8223	-4.3067	-4.2574	-2.9914	-4.5432	-3.8598	-5.3319	-3.167	-4.9442	-6.4409	-3.228	-3.8932	-3.2511	-3.7307	-3.898	-5.4623	-4.1338	-4.205	-3.6443	-5.9193	-4.2283	-4.4258	-4.1969	-5.7862	-4.4446	-5.9714	-3.8118	-4.3563	-4.2723	-3.5144	-4.4468	-3.4838	-3.7812	-3.307	-3.1416	-4.8795	-3.4499	-3.7869	-4.9182	-5.1775	-3.5167
-8.3614	-8.5455	-11.249	-8.6159	-10.316	-11.02	-9.1403	-9.116	-8.8929	-10.305	-8.3761	-9.1151	-10.421	-9.2193	-10.378	-11.834	-9.7646	-9.982	-10.964	-9.9623	-9.8443	-10.279	-8.4656	-10.471	-10.611	-11.357	-10.782	-10.633	-10.714	-11.592	-11.375	-9.8839	-10.557	-11.033	-10.971	-9.3151	-8.8204	-9.0818	-9.476	-10.664	-9.9071	-9.4803	-10.915	-9.6805	-9.3647	-10.576	-8.5726	-11.306	-11.579	-10.428
-4.4104	-3.0946	-2.5341	-1.3807	-2.5439	-1.4106	-2.8968	-2.3878	-3.1665	-3.2527	-3.2762	-1.5302	-1.9658	-2.9216	-1.55	-2.0211	-3.5186	-3.4647	-3.4867	-2.1147	-3.2866	-2.2152	-2.2801	-3.6917	-3.0985	-2.6677	-2.76	-2.4307	-1.6747	-1.8573	-3.3385	-2.4132	-2.7304	-2.6568	-1.2613	-1.7359	-3.0252	-2.7686	-3.3304	-3.2361	-2.0629	-1.9357	-1.9409	-1.8677	-2.0937	-0.31654	-3.1504	-1.3973	-2.8818	-2.2973
8.6021	9.3715	7.7214	6.4756	7.3475	7.1727	8.077	8.1705	7.6681	9.4156	8.087	9.5136	9.0038	8.2693	8.3702	7.0974	8.1232	8.4473	8.3217	6.6573	7.9456	8.0415	6.4884	9.0258	7.4628	9.4808	6.4986	8.2511	7.9501	6.1375	7.6833	8.0475	7.8651	6.5052	7.2753	6.796	9.0007	8.387	7.3094	9.0924	7.7523	7.8989	7.085	9.4741	7.3774	6.6013	9.3378	7.8469	9.3188	7.6282
-20.803	-20.865	-20.084	-19.775	-21.425	-20.487	-18.628	-20.534	-19.938	-19.619	-20.622	-20.542	-22.831	-21.379	-20.785	-20.953	-20.767	-17.558	-22.077	-21.688	-20.081	-20.46	-21.753	-20.498	-21.001	-20.438	-21.813	-20.83	-20.305	-21.224	-20.637	-19.929	-20.48	-20.965	-21.325	-21.042	-20.655	-22.452	-20.445	-21.991	-20.461	-20.121	-18.88	-18.7	-19.775	-21.127	-19.722	-20.565	-18.695	-21.581
6.5783	7.7421	6.602	5.9772	6.1376	7.396	6.4435	9.2628	7.3433	6.5776	5.6618	7.1479	6.5973	7.1841	6.7005	6.3958	6.5308	6.6884	7.8583	8.0699	6.8515	7.8014	6.6014	7.1902	7.2006	7.8882	7.0666	7.2147	6.7394	6.7087	8.1323	6.1735	6.542	6.3757	5.87	6.9032	5.7052	7.4463	6.4068	7.786	7.6341	8.0919	8.0263	5.3612	5.5264	6.652	6.9501	6.8307	6.2255	6.7434
7.8088	8.4146	6.8456	8.2294	8.9278	8.5213	9.6595	7.9569	8.8524	9.905	8.9776	9.7571	6.8033	8.4755	8.8572	8.3834	8.687	8.4428	8.6024	8.3308	8.0704	8.3264	8.0848	8.8151	7.9921	9.4228	8.6532	8.5248	9.7589	7.8016	7.9847	6.8281	8.4116	9.315	9.0549	9.2865	7.8661	9.1905	8.0317	7.5656	8.2589	7.5867	9.3068	8.4986	6.568	7.5923	9.1651	8.9413	9.7989	8.6482
-1.5673	-1.5077	-0.86223	0.30732	-1.2589	-0.53585	-1.2353	-3.0344	-1.8568	-0.75761	-1.7809	-1.5536	-0.29303	-1.8825	-1.115	-1.5763	-1.2845	-1.1473	-1.1239	-0.34412	-1.6151	-1.4957	-0.75639	-2.4705	-0.51499	-1.2178	-1.5021	-1.5379	-1.6958	-2.5388	-1.0365	-1.6182	-1.8859	-1.9278	-1.771	-1.974	-0.5689	-2.5384	-1.5253	-0.88911	-2.2355	-1.0903	-1.984	-0.18643	-1.4449	-2.8375	-2.2151	-2.8535	-2.7459	-0.86754
-4.1818	-3.1131	-1.3945	-3.3134	-2.515	-2.5398	-2.9574	-1.987	-2.7205	-3.0234	-3.0778	-2.3541	-1.7402	-2.045	-3.0323	-3.3921	-1.6947	-2.6561	-1.867	-3.0746	-2.3707	-2.4989	-2.4667	-2.4972	-2.202	-2.8319	-1.7379	-3.7834	-0.80299	-2.7962	-2.2057	-2.0729	-4.1355	-2.9486	-3.3341	-3.3331	-3.4313	-2.7447	-1.1434	-3.704	-2.7397	-2.9192	-2.5611	-2.8498	-2.3344	-1.9227	-3.0118	-2.749	-2.4609	-3.6747
-2.6484	-2.4451	-1.4708	-3.4553	-2.2754	-1.8546	-2.2654	-0.79928	-1.0018	-2.0341	-3.9124	-3.6297	-0.92343	-0.87289	-1.028	-1.8125	-0.84396	-2.1008	-0.27504	-0.50819	-2.1691	-0.74014	-2.5044	-1.6161	0.16844	-1.9044	-0.37266	-2.0414	-1.0627	-1.4887	-1.9461	-1.619	-3.5917	-3.3233	-2.5317	-1.8598	-1.7773	-1.5833	-0.85547	-2.0595	-0.65591	-3.0393	-2.405	-2.3021	-1.906	-0.54194	-2.6787	-1.3382	-2.9017	-1.8068
6.9805	5.9784	5.9628	6.0855	5.1053	8.0357	6.7716	6.9011	5.6252	6.0318	8.3794	8.0804	6.2433	5.8809	7.1762	7.9838	6.661	5.3185	7.4341	7.5054	6.6565	7.8141	6.7017	7.6196	4.1546	6.0705	4.9384	6.1385	5.8941	7.5072	6.8202	7.7897	5.9558	5.6163	7.5138	6.7998	5.9929	7.7646	8.208	6.6141	7.1507	6.7472	7.3063	6.8046	6.9764	6.2813	6.6893	5.3518	6.5415	7.2981
-9.4741	-8.4797	-7.5672	-10.555	-9.0174	-9.0256	-9.462	-8.357	-9.307	-7.2463	-8.4863	-8.4866	-8.7567	-9.7677	-8.6098	-8.5438	-9.8873	-9.4166	-8.933	-8.9748	-9.6647	-9.5677	-10.392	-7.5095	-9.6182	-9.9259	-9.9904	-9.3848	-8.813	-8.5054	-10.009	-8.8424	-9.8819	-8.7306	-8.3135	-7.7273	-9.1191	-10.14	-7.4009	-9.2478	-9.4823	-9.0725	-9.2127	-7.8464	-9.1048	-9.0191	-9.7916	-9.7927	-9.7643	-7.2342
-2.8867	-2.6035	-2.2183	-2.4077	-0.76232	-3.1532	-2.3322	-3.4324	-2.8052	-3.1797	-3.3826	-2.6226	-2.618	-1.4711	-2.1244	-1.4383	-2.0851	-3.1084	-2.2292	-2.7117	-3.2697	-0.6474	-3.3375	-2.6374	-3.0811	-5.2087	-1.4129	-1.6828	-3.2305	-2.7205	-3.769	-3.5826	-3.2058	-4.2946	-2.967	-0.87483	-3.7502	-1.5051	-2.434	-1.9608	-3.5292	-1.9765	-2.6707	-1.9196	-2.5204	-2.9808	-3.1909	-2.0775	-3.85	-2.799
4.923	4.6587	5.415	3.6202	4.7296	2.1468	3.6561	5.7969	4.6711	3.648	3.6026	5.5619	2.4979	5.1935	4.713	5.0264	2.5304	4.7124	2.2265	3.599	4.3349	3.8026	5.0808	3.4613	4.5486	5.4129	4.5148	3.7501	4.3262	4.9626	3.7122	2.7733	4.2233	3.4347	4.4768	5.2497	4.4405	5.9897	4.0284	2.5084	3.2556	3.9343	6.3282	3.9645	3.7875	4.9964	4.5843	5.0358	3.8931	5.1729
-0.1264	-1.2115	-1.2191	-1.1954	-1.0728	-1.4106	-1.5055	-0.58884	-1.9793	-3.9326	-0.93037	-1.7987	-0.16914	-1.1659	-0.4676	-1.1614	-1.2523	-0.7692	0.29917	-0.88564	-0.59144	-1.5325	-2.3389	-0.5574	-2.9073	-2.3196	-0.022986	-1.1866	-1.591	-0.66023	-1.2349	-1.5987	-1.4164	-1.7482	-0.50143	-0.9027	-1.7722	-2.3059	-0.80569	-0.48781	-0.38854	-0.94562	-2.0635	-1.2667	-0.65814	-0.17545	-1.8101	-2.0531	-0.73674	-1.0184
-3.51	-2.1087	-2.6224	-3.9257	-2.7746	-4.6849	-2.7673	-2.8431	-2.8856	-4.0462	-2.8753	-2.5555	-3.2581	-3.7576	-4.4805	-2.5748	-2.7615	-1.9207	-2.9056	-2.3007	-2.7909	-1.8187	-2.2698	-2.4808	-2.6401	-4.6775	-4.1025	-3.5335	-1.1446	-1.1809	-3.5826	-0.38162	-4.3625	-2.1888	-3.4991	-4.2047	-1.8031	-2.5449	-3.4968	-3.5306	-3.2797	-1.0418	-4.4159	-0.84408	-2.1894	-3.5218	-1.7902	-2.9565	-3.9203	-2.7307
-10.384	-10.724	-10.751	-10.296	-11.052	-11.04	-11.477	-11.032	-11.666	-11.123	-10.276	-11.324	-12.202	-11.937	-11.172	-11.109	-10.803	-10.088	-11.497	-10.705	-12.088	-12.614	-10.827	-10.83	-11.671	-10.813	-11.592	-11.801	-12.078	-10.983	-12.997	-12.331	-11.173	-10.567	-11.086	-12.421	-12.252	-11.617	-12.27	-12.219	-12.782	-11.445	-13.251	-9.7557	-11.591	-11.598	-10.791	-11.229	-13.287	-11.342
-11.331	-11.343	-10.294	-11.241	-10.962	-10.62	-11.579	-12.029	-11.623	-11.441	-13.025	-12.542	-10.347	-10.259	-12.533	-10.863	-12.547	-12.635	-12.155	-11.8	-11.927	-12.295	-12.378	-12.778	-12.184	-11.512	-10.638	-11.547	-14.01	-13.078	-11.494	-12.47	-13.767	-12.717	-10.592	-11.867	-11.763	-10.626	-11.989	-13.222	-11.653	-10.812	-11.719	-10.86	-12.168	-10.719	-11.31	-12.092	-12.353	-12.486
0.53819	-0.025833	-0.74218	0.88764	-0.58803	0.1492	0.28678	-0.48307	1.0987	-0.36047	-0.4377	0.42814	1.3948	0.55033	-0.57032	0.28392	-0.35929	-0.12337	0.25472	-0.457	-0.11131	-0.18109	-0.019048	0.36375	-0.88679	-1.1357	0.91552	-0.19542	-0.78819	-1.2016	0.53926	0.71424	-0.46742	0.11959	1.2733	0.48557	0.22896	-1.0587	0.61801	-1.1367	-0.41856	-0.29421	-0.45874	-0.61963	0.23891	1.742	-0.41911	0.82527	0.49022	1.4018
1.0624	0.11872	0.87972	-2.0653	-0.51494	-0.686	-0.86108	0.38094	-0.38023	-1.078	-1.674	-0.23057	-0.94805	-0.24569	-0.72651	0.71252	0.65503	-0.9204	-0.42909	0.19702	-1.6659	0.97755	0.55511	0.32889	0.61926	-0.11702	-1.4977	0.20683	0.043937	-0.16839	-1.3948	-1.4997	0.64715	-1.0304	-0.4897	-0.98371	-1.6095	-0.013162	1.33	-0.37499	1.2716	0.18796	-0.29869	-0.7762	0.8854	-0.72889	0.44084	-0.74843	1.3249	-0.22809
-3.4663	-2.0225	-2.53	-2.8657	-1.2224	-1.4055	-0.84609	-2.084	-2.8428	-0.79953	-2.8038	-2.068	-1.4661	-0.045439	-1.344	-0.82729	-1.6344	-0.83166	-0.57209	-4.027	-1.3754	-2.461	-2.1192	-0.92472	-2.7896	-1.9171	-1.7414	-1.4231	-2.0919	-1.8946	-2.2623	-1.4101	-2.5259	-2.3173	-1.4314	0.10101	-2.2711	-1.3788	-1.9406	-1.3018	-0.81619	-1.382	-2.2968	-0.43785	-2.6212	-2.8083	-0.3059	-1.8721	-2.5534	-0.83412
10.014	10.449	8.4387	10.36	8.6831	8.8293	9.4076	10.955	9.6877	8.8743	11.439	9.9431	8.8624	8.1126	11.592	8.9588	9.459	9.6354	9.1678	10.268	9.9794	9.4638	10.396	9.9709	10.216	9.6858	10.394	9.9975	9.3477	10.735	10.395	11.403	9.5154	8.7925	11.134	9.9707	9.9294	10.104	8.9449	9.9158	9.8796	8.9129	9.2427	9.8644	8.3303	10.286	9.7573	11.03	10.78	10.133
-13.741	-12.693	-11.569	-12.56	-13.137	-12.68	-12.668	-14.515	-12.221	-11.237	-13.98	-14.299	-12.456	-12.795	-12.625	-12.834	-13.477	-12.617	-12.704	-13.702	-14.607	-13.614	-10.223	-12.025	-15.251	-12.1	-14.403	-12.32	-14.467	-14.896	-14.538	-13.518	-13.443	-13.95	-12.923	-14.017	-12.768	-13.203	-13.565	-11.661	-12.276	-12.712	-11.832	-13.93	-12.008	-12.487	-13.555	-13.435	-13.142	-13.41
-1.2628	-1.4513	-3.1918	-0.57873	-2.6671	-1.9386	-0.6089	-2.643	-1.8246	-2.3729	-1.5885	-1.8804	-1.9296	-0.79048	-0.57225	-0.73924	-2.4717	-1.3789	-2.382	-2.8241	-1.4356	-0.63504	-2.3676	-2.3843	-2.9649	-2.7017	-1.6655	-2.1708	-1.8466	-2.125	-1.1864	-0.99495	-1.3189	-2.5839	-2.6908	-2.7519	-3.2345	-3.4319	-3.1231	-1.4453	-2.5095	-2.2194	-2.7764	-0.095444	-1.1544	-1.6615	-2.3516	-2.6011	-1.8713	-0.97308
-9.1385	-6.9951	-7.5169	-7.7533	-7.2521	-7.5963	-8.5652	-7.7548	-7.9006	-7.5706	-5.8959	-8.0699	-8.3628	-6.5174	-8.7281	-6.0592	-7.4613	-7.4942	-8.5358	-6.9173	-7.2704	-7.218	-6.0746	-7.087	-7.3609	-6.3153	-7.5748	-7.0707	-6.7309	-7.3981	-7.9556	-9.722	-6.6014	-7.4679	-7.5702	-8.7	-5.5035	-8.0403	-5.9142	-6.2088	-8.7202	-6.3119	-9.0817	-6.678	-6.4737	-9.3851	-5.774	-6.807	-7.9424	-7.1923
2.1701	3.2123	2.2124	0.53675	0.31537	0.2197	2.9774	2.4278	0.68493	2.0663	0.25404	1.6964	1.0401	0.88375	0.67849	1.4276	1.2317	1.5247	0.56712	1.8063	1.6264	3.3083	1.4517	2.5077	1.6206	1.9929	3.0596	3.4215	-0.1013	2.3813	2.5877	1.8729	0.44383	3.0131	2.0447	2.7904	1.1942	3.1563	-0.42297	1.744	2.901	1.0128	1.3659	1.6061	1.0954	1.6132	2.053	2.1393	0.71873	2.5251
-9.2751	-9.3422	-9.6603	-8.3075	-9.9402	-10.136	-8.6926	-8.6714	-10.185	-8.1386	-10.222	-11.064	-9.7652	-10.64	-7.8825	-8.6379	-8.7046	-9.2928	-9.9662	-9.6	-8.7309	-10.247	-10.396	-7.3759	-10.704	-9.9092	-9.5627	-8.1101	-9.7588	-9.5279	-7.6725	-8.0707	-8.7923	-10.116	-9.8689	-9.4959	-10.813	-9.3569	-9.1338	-8.6636	-10.542	-9.2365	-9.4868	-9.0471	-10.112	-9.5077	-9.2132	-11.183	-9.6531	-9.0712
-10.94	-9.4116	-9.9845	-10.664	-11.231	-8.8495	-10.72	-10.838	-9.834	-9.5361	-11.14	-9.8864	-11.221	-10.202	-9.4183	-11.229	-10.066	-11.415	-11.791	-9.7074	-9.5951	-9.3107	-10.308	-9.1239	-10.89	-9.8875	-10.715	-10.278	-10.774	-10.903	-12.049	-10.571	-12.211	-10.363	-12.231	-8.9145	-10.723	-10.173	-9.5962	-10.896	-10.587	-11.201	-10.55	-10.317	-10.96	-10.821	-10.013	-11.891	-10.456	-9.8471
-3.6472	-3.0184	-2.3537	-3.726	-3.6434	-2.0706	-2.7571	-2.8486	-2.54	-5.1853	-2.0097	-1.5762	-1.9226	-3.3348	-3.1196	-2.7879	-2.8201	-3.1019	-1.9418	-3.1629	-1.8514	-0.86533	-3.0807	-2.8847	-2.4609	-2.3362	-2.4031	-2.0597	-3.5517	-2.7345	-2.8027	-2.5498	-4.7643	-2.1745	-3.2698	-3.057	-1.0902	-3.6071	-1.0306	-1.7861	-2.4239	-3.1923	-1.7733	-2.0619	-3.9721	-2.3529	-3.4486	-2.8514	-2.474	-1.955
-0.73655	0.050179	-1.2051	0.77727	-0.097768	0.52782	0.073317	-1.0077	-1.2011	-1.342	1.3932	-1.4804	-0.24042	0.90084	-0.58448	1.3615	-0.7371	0.069253	0.36257	-1.9053	-0.96438	-0.23961	-0.29125	-0.32053	0.29352	-0.49833	0.60396	-0.0047744	-1.3811	-0.043258	-1.7898	-0.58569	0.31471	0.81485	-0.1	-1.3593	0.15577	-0.2928	0.77343	0.54549	-1.2792	0.12681	-0.60137	0.89216	-0.40522	-0.29572	-0.61029	-0.90466	-1.4639	-0.42017
-5.2994	-3.9969	-4.0447	-1.9547	-3.553	-3.7098	-3.8246	-3.39	-4.0964	-3.872	-3.8388	-4.4173	-6.2764	-5.17	-4.916	-3.3067	-3.5754	-3.9835	-4.1338	-2.9587	-2.5129	-3.6648	-2.9861	-3.8746	-2.6709	-2.6332	-4.0592	-2.3232	-3.0493	-3.7046	-4.0845	-3.5045	-3.673	-3.8489	-3.3554	-3.7155	-3.1878	-3.8038	-4.7338	-5.628	-4.8579	-4.696	-3.7929	-4.0221	-1.2775	-4.0258	-1.7817	-3.8664	-2.8846	-4.8943
2.5312	1.9193	0.74674	-0.29508	2.583	2.07	1.9352	1.579	1.6227	1.9571	2.7284	0.68873	1.8769	1.4128	1.509	1.1759	2.2343	0.52852	1.2193	0.24878	1.5268	0.82346	2.1584	1.7388	0.73581	1.1104	2.3163	2.0988	1.0126	1.7162	1.5785	0.60912	0.77839	0.76096	1.0064	2.4637	1.9684	2.0156	1.4306	1.7065	1.8278	2.5198	0.7968	2.6173	3.0413	0.19043	2.3101	1.9837	2.2126	2.1119
8.6092	9.0464	7.9461	8.1957	9.8885	8.8935	8.5502	6.309	8.4299	7.3786	8.6661	7.6982	8.855	8.7422	6.7368	8.8454	7.544	7.9041	8.4751	7.5028	8.5003	8.2576	7.1216	10.196	6.378	7.2911	9.6223	7.4369	8.1704	7.752	8.4631	7.5236	10.512	8.3035	8.592	8.8045	6.5224	8.2549	7.3496	9.2432	7.9694	8.6854	7.767	7.7763	8.4667	8.5579	8.5629	8.3379	6.1689	7.2644
-2.9039	-3.6476	-3.4254	-2.9672	-1.6033	-3.0595	-2.4086	-3.9327	-3.5929	-3.3921	-3.6837	-2.664	-3.3829	-2.7641	-2.2879	-3.7693	-2.9737	-2.9169	-4.2345	-3.075	-3.6098	-3.899	-4.5678	-1.4365	-2.7076	-1.1156	-4.2775	-3.7447	-3.4516	-4.6433	-3.2374	-3.1258	-2.912	-3.2484	-4.349	-3.5765	-3.4681	-4.2249	-3.0164	-3.4304	-3.4985	-3.9388	-2.1282	-2.78	-3.4106	-3.8549	-2.7621	-3.4365	-1.9666	-3.1963
-4.7802	-6.3526	-4.8411	-5.9601	-5.901	-5.1845	-5.9803	-5.3875	-6.4079	-5.3147	-5.5788	-5.8098	-5.5565	-5.9605	-7.2058	-6.1484	-4.274	-4.6886	-5.6412	-6.2843	-6.5123	-4.3127	-5.8268	-4.4408	-6.297	-6.0556	-5.1696	-6.0944	-5.0622	-4.1992	-7.7866	-5.7744	-4.7906	-6.8125	-4.7773	-4.1916	-5.978	-4.8716	-6.2958	-5.4978	-4.1775	-5.1585	-4.9942	-6.7493	-5.5829	-5.0458	-3.4305	-6.1848	-6.5175	-6.9206
-8.5608	-8.9175	-9.5783	-8.9805	-9.7845	-10.353	-9.5218	-9.2124	-9.9472	-7.7649	-10.277	-9.4169	-10.278	-9.6889	-9.8812	-9.3204	-9.6884	-8.8142	-10.665	-9.3068	-8.133	-9.245	-8.8565	-8.1583	-8.1824	-6.9086	-8.7221	-8.2902	-8.2775	-9.9963	-7.8904	-9.6473	-11.731	-8.9904	-9.8255	-11.359	-7.4823	-8.09	-8.6479	-8.3117	-8.2184	-7.2062	-10.867	-9.2814	-7.8241	-10.585	-7.9703	-9.3518	-9.654	-9.857
-0.9896	0.80139	-1.2925	-0.92056	-0.21006	-1.1589	0.077534	0.3668	-0.22794	1.2667	-0.75603	1.1781	-1.3017	-1.4809	-1.0133	-0.77826	0.25561	0.18996	-1.4611	-1.2778	-0.15141	0.6135	-1.7577	0.2452	-0.99875	-0.46382	1.3811	0.40637	0.98969	0.70699	-1.4142	-0.45414	-1.0371	-0.92087	0.7	-0.45317	-0.17072	-0.20957	-0.013855	1.6891	-0.39434	-1.701	-0.081666	-0.084685	-0.87535	-0.21565	-1.1225	1.6793	-1.6111	-0.37364
-15.296	-14.368	-16.111	-14.714	-16.846	-14.685	-14.379	-14.519	-14.203	-13.713	-13.543	-15.229	-13.444	-14.853	-14.109	-16.267	-14.594	-14.262	-13.954	-14.853	-14.221	-13.938	-14.681	-14.949	-14.563	-15.972	-13.34	-15.175	-12.904	-14.818	-14.76	-14.877	-13.488	-14.395	-14.539	-14.184	-15.203	-12.919	-15.425	-15.547	-13.789	-13.095	-13.817	-14.911	-14.816	-14.262	-14.995	-13.353	-13.887	-14.004
-24.183	-21.035	-23.844	-22.355	-21.102	-21.895	-20.031	-22.064	-21.928	-21.622	-22.215	-22.263	-22.176	-20.9	-22.636	-23.222	-21.003	-21.181	-22.756	-21.158	-21.155	-21.44	-23.897	-21.821	-21.624	-21.638	-22.091	-22.944	-23.069	-21.723	-23.236	-23.157	-24.041	-22.465	-22.916	-21.988	-22.039	-21.157	-22.127	-21.964	-21.972	-22.739	-22.168	-22.572	-19.509	-24.096	-21.958	-21.447	-22.879	-21.024
4.2486	4.5235	4.5407	6.1199	4.4701	4.4335	2.0716	4.7106	4.7097	4.9041	3.9027	4.6031	4.6196	3.2956	5.2319	3.9464	2.0038	4.4252	3.7672	3.4232	5.3737	4.7672	3.0686	4.6582	4.1791	4.675	5.1281	3.8691	3.5435	1.9999	4.0287	2.9572	5.198	3.6912	5.3956	4.5725	5.7714	5.6978	4.6784	5.153	4.4576	5.2589	4.7905	3.8753	4.207	3.143	4.8089	4.1419	2.7527	4.0914
-12.801	-12.875	-14.805	-12.241	-13.332	-12.871	-14.242	-12.976	-12.517	-13.718	-14.26	-11.997	-12.005	-11.57	-13.393	-12.946	-14.497	-12.222	-12.961	-12.727	-14.804	-12.953	-14.314	-12.265	-12.728	-13.295	-13.627	-13.038	-12.834	-12.084	-13.586	-14.313	-12.602	-10.667	-13.86	-15.201	-12.712	-12.343	-13.024	-12.681	-13.249	-14.55	-12.717	-13.132	-11.008	-13.674	-12.231	-12.203	-12.915	-12.413
-5.2255	-4.2928	-4.663	-5.1575	-4.7298	-4.125	-3.6179	-5.1141	-4.0297	-3.6244	-4.8218	-5.1648	-5.2456	-5.8655	-4.9747	-6.118	-4.5109	-3.78	-5.6667	-6.8	-4.5037	-5.512	-4.2051	-5.8605	-4.4365	-3.7225	-5.7491	-5.0037	-5.6189	-6.0383	-3.3115	-4.7123	-5.7811	-5.2268	-5.5606	-3.5497	-3.6324	-5.1373	-4.9692	-5.5793	-4.9715	-5.2214	-5.9781	-4.4264	-4.4571	-4.3695	-4.4913	-4.7463	-4.0804	-6.8323
-1.7306	-3.0624	-0.98052	-1.2075	-0.68741	0.18659	-2.109	-1.3933	-2.8476	-2.1747	-2.9079	-1.7249	-0.71374	-2.2952	-2.5354	-0.12926	-1.9955	-2.1558	-2.1286	-2.9075	-2.0515	-1.8014	-1.3347	-2.3863	-1.0629	-1.0971	-2.3492	-1.7698	-1.7431	-0.39237	-2.0128	-0.24138	-2.6307	-2.2556	-3.9982	-0.88759	-1.2399	-2.6052	-2.1963	-1.5533	-0.7172	-1.6399	-1.4979	-2.5641	-0.56342	-0.71943	-2.4727	-0.44283	-1.4961	-1.3628
-1.6202	0.065539	0.43473	-2.1907	-0.84716	0.065561	-0.42579	-0.63541	1.14	-1.781	0.46333	0.1467	-0.14935	0.022733	-0.4228	0.31771	-0.30691	-0.03333	-0.54062	0.71405	0.066051	-0.7489	-0.92146	-1.6094	-0.57302	-1.2605	-1.4765	-0.28927	0.38232	-0.056093	1.4308	-1.0584	0.31124	-1.3555	0.71976	0.61231	-0.68881	-2.0236	-0.11791	1.0679	0.26232	-0.86599	0.69004	-1.9636	0.31814	-0.13266	-1.1278	-0.64458	0.81108	-0.90121
2.4132	3.4666	4.0035	2.2095	2.2555	4.1041	2.722	2.1989	2.9613	2.7201	2.9163	2.7585	3.7112	4.2936	2.1323	3.6287	1.8106	2.1765	3.5215	2.1105	3.1999	4.0858	4.3412	3.7983	4.6011	3.9188	2.7849	3.5713	2.6652	2.7453	2.4444	4.9348	2.3233	2.9761	3.8885	3.5914	3.3437	2.1666	3.6705	3.0442	3.9422	3.3367	1.1282	2.5921	2.4095	2.9309	3.6103	3.4685	3.0059	2.3899
-0.21535	-1.9598	-0.59384	-0.64693	-1.8206	-1.8126	-2.5581	-1.7549	-0.71874	-1.0397	-1.8188	-0.91569	-2.2703	-2.2876	-1.7545	-2.0099	-1.8879	-1.3723	-1.9896	-1.2779	-1.2906	-2.7995	0.16251	-0.49497	-1.4797	-1.3001	-1.5454	-1.9911	-2.3294	-1.5748	-1.7658	-1.8518	-1.2482	-0.69773	-1.2777	-0.95644	-1.3158	-1.2498	-1.865	-2.0879	-1.2978	-0.72459	-0.24142	-3.4905	-2.4024	-1.5882	-1.8331	-2.1704	-1.4861	-1.9468
-14.372	-14.294	-14.697	-14.375	-12.638	-12.162	-13.832	-13.872	-12.874	-12.988	-15.841	-13.679	-13.376	-13.635	-15.828	-15.123	-14.853	-14	-13.849	-12.737	-12.427	-14.796	-13.495	-13.062	-15.157	-14.122	-13.018	-15.467	-13.123	-12.918	-13.942	-13.226	-14.22	-13.354	-13.71	-13.685	-13.743	-13.851	-14.999	-16.248	-14.071	-12.601	-12.314	-13.517	-14.074	-13.993	-14.101	-13.777	-14.1	-14.394
-13.121	-10.647	-10.933	-12.582	-9.6883	-11.798	-11.184	-11.543	-10.746	-12.455	-12.056	-11.018	-12.838	-10.345	-11.652	-13.169	-11.398	-11.698	-10.895	-13.617	-12.481	-10.515	-11.736	-12.695	-11.908	-11.682	-13.398	-14.376	-10.891	-10.904	-10.632	-12.167	-12.605	-11.395	-12.872	-11.982	-9.8579	-11.619	-11.597	-11.685	-12.393	-11.395	-12.431	-13.121	-12.433	-12.184	-12.26	-12.248	-12.547	-13.078
-1.3172	0.03757	-0.45136	0.17176	0.67727	1.1906	0.034199	-0.91095	0.31142	-0.8178	1.1387	0.12867	-0.1269	1.8483	0.022876	-0.26212	-0.12124	-0.45148	-0.36667	1.9138	-1.6862	0.54831	-0.079278	0.13275	0.047291	-1.7982	-0.019252	0.52821	-1.2521	-0.34047	-1.5531	1.119	-0.088761	-0.7222	-1.1016	-1.6987	0.61567	0.33423	-1.1551	0.46395	0.9823	0.82505	0.42151	-1.3969	-1.1011	-0.58489	0.32498	-1.2027	-0.49416	-0.11172
0.83913	-0.51645	-0.10467	-0.51258	-1.7679	-0.19878	-0.064169	1.2953	0.20281	0.18481	0.49582	-0.2051	-0.90863	0.53535	-0.83925	2.4139	-0.40945	0.9475	0.073706	0.80778	-0.24454	0.28943	0.50641	0.62982	0.18138	0.65249	0.31719	1.4286	0.67289	-0.1921	-1.339	1.0618	0.68352	0.58783	3.6911	-0.46202	-0.057946	1.2663	0.67361	0.49979	1.0499	0.42863	-0.28334	0.37993	-0.16833	0.13779	0.44451	0.68163	1.7564	-0.29084
-15.956	-15.413	-15.073	-14.377	-14.287	-14.408	-16.612	-16.282	-16.138	-14.429	-14.444	-13.811	-14.656	-13.946	-13.684	-15.967	-14.67	-14.52	-14.027	-15.082	-14.694	-13.25	-14.77	-15.629	-14.544	-14.463	-14.403	-15.021	-13.608	-14.535	-16.568	-15.24	-14.068	-14.003	-13.706	-15.675	-15.185	-14.414	-13.354	-12.955	-15.253	-14.73	-14.903	-15.089	-14.906	-14.299	-14.531	-13.848	-15.022	-14.548
-13.631	-16.266	-14.496	-13.361	-12.841	-14.641	-14.567	-14.773	-15.844	-14.095	-15.023	-15.17	-14.048	-15.203	-14.931	-14.558	-13.761	-15.302	-14.845	-13.963	-13.551	-13.457	-13.333	-14.615	-14.575	-14.211	-12.783	-14.287	-14.604	-14.08	-13.089	-14.031	-14.884	-14.201	-15.12	-14.38	-14.478	-16.664	-14.731	-15.084	-13.632	-15.346	-13.126	-13.482	-13.417	-15.31	-13.783	-14.036	-13.75	-13.799
7.9651	9.7048	9.4278	9.1387	10.011	8.9891	9.3488	8.8919	9.1604	8.1754	8.9615	7.4506	9.4055	9.5071	8.7886	9.1082	9.8864	8.0681	9.1281	9.0435	7.1323	8.7892	8.2941	9.1762	8.707	8.8767	10.136	8.9207	8.3369	8.9272	8.368	6.4716	10.416	8.5613	8.4035	7.7658	9.3402	8.3569	7.5676	9.4996	9.3032	9.2856	7.8916	7.492	8.1501	8.2664	7.9216	9.2462	8.1982	7.6315
-12.868	-12.64	-12.805	-13.967	-12.681	-13.576	-12.374	-12.5	-13.859	-13.066	-13.334	-12.863	-13.042	-10.282	-14.868	-13.542	-13.195	-11.422	-12.655	-12.074	-10.539	-11.847	-12.432	-14.436	-11.53	-11.759	-13.336	-13.471	-12.882	-13.675	-12.286	-13.287	-12.612	-13.164	-11.893	-12.776	-12.579	-12.554	-13.029	-13.942	-11.563	-11.97	-12.356	-11.734	-13.173	-12.055	-12.715	-12.737	-12.823	-13.417
-8.8719	-11.419	-11.88	-10.665	-11.048	-12.455	-13.601	-12.54	-12.57	-9.7493	-13.376	-11.879	-11.156	-10.282	-10.374	-9.1766	-12.619	-10.893	-11.245	-11.256	-10.484	-11.85	-12.357	-12.37	-11.69	-11.734	-11.934	-10.651	-11.77	-11.043	-12.345	-12.067	-12.812	-12.499	-10.859	-11.6	-12.809	-11.53	-12.879	-11.562	-11.057	-9.4687	-10.835	-12.456	-12.656	-12.806	-10.373	-11.165	-10.643	-11.269
1.023	1.3493	1.3034	1.3879	1.6623	1.8824	2.6186	1.5319	0.90146	0.82599	2.6112	0.46582	0.96976	1.9552	1.868	2.2406	2.0884	1.9183	1.476	1.8231	1.8851	2.15	0.54129	0.98812	2.7302	1.6309	1.3037	1.6183	2.3323	-0.44765	4.219	1.9491	0.10323	3.0743	0.57578	3.2921	0.86866	1.2211	0.5081	1.9047	1.4776	2.3846	2.2028	1.2138	2.6692	-0.030676	0.83839	1.8978	2.1917	2.6298
1.6648	0.19151	1.2482	1.8807	1.1204	1.3608	1.1737	-0.48994	1.7041	0.16765	0.11783	0.14543	0.23421	1.565	0.11969	0.57026	0.093582	1.1041	0.28455	1.4546	1.7893	0.23326	1.7149	0.73111	1.0893	0.46541	-0.22656	1.0339	0.93192	0.53369	-0.92365	-0.64586	2.0293	0.40711	0.57234	0.0020546	-0.9659	-0.27676	-0.45411	1.34	1.7243	-1.9195	2.2502	1.6391	0.42936	1.6266	-0.67588	1.2201	0.48488	1.4067
4.6309	6.2077	6.6095	6.9186	4.8465	6.3252	5.5665	6.446	5.3139	5.751	5.6516	6.1089	4.6251	6.2296	6.1663	5.4988	5.7954	5.9679	6.1387	6.3429	5.7442	6.5954	6.4205	6.3617	7.8062	5.4365	6.0566	5.4878	4.5377	3.9316	6.3443	5.7635	6.4222	5.7708	5.6289	5.2114	3.9924	5.063	4.5664	3.9021	7.046	5.7546	5.2542	4.8998	4.4975	3.9642	4.4312	3.4233	6.4641	6.0352
-11.272	-12.636	-11.552	-13.382	-11.864	-10.92	-14.55	-15.148	-12.027	-13.404	-12.348	-11.193	-12.112	-14.251	-13.536	-12.53	-12.446	-11.851	-10.656	-11.942	-11.688	-10.438	-11.886	-12.082	-11.214	-13.718	-13.578	-13.59	-13.576	-13.976	-13.429	-14.323	-13.394	-12.542	-13.312	-13.721	-12.921	-13.49	-13.383	-14.123	-13.323	-12.144	-12.831	-12.846	-13.249	-13.199	-12.763	-15.33	-12.93	-11.165
9.6905	8.7004	10.587	9.1035	8.779	9.2134	11.708	10.027	9.5312	9.9061	10.9	10.541	8.8358	10.759	8.9301	10.269	9.7392	8.5569	9.052	10.273	10.387	9.5735	10.614	9.1304	8.4618	9.6453	8.7443	10.907	8.3115	10.2	8.8327	9.0348	9.9132	10.324	8.2109	11.223	10.211	8.9848	10.101	10.183	8.9801	9.7033	9.4937	9.7806	9.1197	9.9927	11.549	10.634	10.79	10.179
-10.732	-11.167	-10.588	-10.931	-9.8691	-9.1948	-9.9706	-9.9028	-9.5611	-11.394	-12.334	-9.1112	-11.472	-12.502	-10.907	-10.983	-11.286	-11.865	-11.094	-10.378	-10.821	-9.0555	-10.366	-11.851	-11.783	-9.9339	-11.141	-10.926	-11.07	-11.028	-13.087	-10.941	-10.642	-11.605	-11.123	-11.446	-10.651	-9.7041	-10.396	-11.257	-10.486	-10.329	-11.246	-11.94	-10.637	-11.085	-9.771	-10.893	-9.2872	-10.605
5.9885	8.82	7.2465	7.9536	6.9387	6.8596	5.0031	6.5024	6.7571	6.077	6.183	6.3906	7.1341	6.9201	6.4431	8.8457	6.1397	6.7557	6.2021	7.1781	5.6834	6.4471	7.6357	7.5586	5.0519	8.2582	7.7295	6.2851	6.9918	6.6762	9.9191	6.406	7.266	6.1391	5.4316	7.1489	5.9564	6.352	7.345	7.2177	6.9617	8.7258	5.091	6.0684	7.299	7.9206	7.3388	5.5123	7.0292	6.5016
-2.0933	-2.4035	-2.0835	-4.4965	-3.4449	-3.5279	-2.7941	-5.2879	-3.312	-1.8557	-2.5534	-3.8228	-3.8292	-1.7978	-3.735	-2.5038	-4.1152	-4.3383	-3.3325	-3.5677	-2.6741	-3.409	-3.3097	-1.2814	-3.6566	-3.5416	-1.8407	-3.7226	-2.5056	-3.8037	-1.1858	-5.5944	-2.3512	-3.848	-4.136	-2.7262	-2.6912	-3.4891	-2.8453	-3.2078	-3.2609	-3.9191	-3.3277	-4.3341	-2.3964	-2.7776	-3.7238	-3.9943	-4.38	-3.2345
-4.4639	-3.6923	-4.6295	-3.4762	-5.0886	-3.9434	-4.6358	-5.3194	-4.8613	-3.653	-5.3468	-4.1771	-3.3787	-3.7498	-4.8984	-4.3854	-4.03	-3.7574	-4.7211	-2.8673	-4.8324	-3.8776	-3.2963	-3.324	-3.2741	-3.9876	-3.1927	-4.1922	-3.0019	-3.1066	-2.6365	-5.8689	-3.4631	-5.9566	-5.1662	-3.6794	-3.5017	-2.9059	-3.54	-2.7518	-3.1649	-4.511	-4.0928	-2.4796	-4.6564	-5.8143	-2.6399	-5.0415	-4.9236	-3.0174
-1.6004	-3.485	-1.9283	-2.2272	-1.7663	-3.2368	-2.897	-1.7704	-3.3403	-1.6304	-3.6492	-3.9655	-3.5595	-2.5148	-3.568	-1.8248	-2.5998	-1.8437	-2.1809	-2.742	-3.1646	-0.74557	-2.7395	-3.0783	-3.9854	-2.6228	-1.9598	-2.5402	-1.2154	-2.1115	-3.8331	-2.3063	-3.147	-2.9362	-2.1977	-3.1371	-1.4756	-1.4375	-1.7227	-3.9119	-3.7641	-2.9457	-0.83227	-3.8154	-3.7952	-3.0207	-3.7433	-1.5612	-3.6783	-2.183
7.4032	8.5295	7.5448	7.5405	7.8055	8.4535	6.6768	8.6558	8.4682	7.8159	6.8568	6.6212	7.8779	7.2456	8.0377	6.4408	7.6581	8.6555	9.1729	8.7624	7.9166	7.3803	8.5366	5.9904	7.5172	7.9767	8.2361	6.484	8.0419	7.3151	8.8839	8.58	8.4886	7.7593	8.1619	8.6271	8.5198	8.8321	7.8014	7.6027	8.4483	7.5749	8.3614	8.0735	6.9486	8.9581	7.3854	8.167	7.3331	8.4477
-2.4737	-1.1869	-3.0981	-2.0986	-0.41875	-1.107	-2.9979	-0.66136	-0.86019	-1.7303	-0.65089	0.19525	-1.9682	-0.753	0.030038	-1.2758	-1.9023	-2.3868	-1.1523	-0.63085	-0.41285	-1.8903	-1.6298	-1.0592	-0.45455	0.95065	-1.1036	-1.839	-1.3259	-1.462	0.068827	-2.0948	-0.46866	-1.581	-0.21835	-1.9083	-0.25695	-1.577	-2.3131	-2.057	-1.4183	-2.7091	-1.9906	-0.54867	-2.6887	-1.2768	-3.5538	-0.99278	-2.2588	-0.76136
-3.8385	-3.3792	-3.6577	-2.4115	-3.6692	-6.3063	-3.4689	-2.8846	-4.0681	-3.9027	-4.2623	-4.494	-4.4321	-3.2873	-3.5915	-4.7051	-1.4625	-3.7647	-3.3416	-3.7112	-3.7229	-4.4245	-4.6871	-4.6355	-3.102	-5.4177	-4.2059	-5.3573	-4.14	-5.5566	-3.4504	-3.8605	-2.421	-3.3945	-2.2871	-5.4373	-6.181	-1.2241	-3.0512	-4.8296	-3.532	-4.6871	-4.1235	-4.8635	-2.546	-2.0294	-3.5607	-4.1652	-3.3804	-4.1113
-11.51	-13.004	-13.163	-13.78	-12.62	-12.911	-13.616	-12.815	-12.951	-12.741	-13.134	-12.391	-13.461	-12.256	-11.077	-12.781	-13.559	-12.969	-12.142	-13.051	-12.827	-10.898	-13.137	-12.729	-13.188	-15.388	-13.337	-12.1	-13.109	-12.84	-12.189	-13.561	-13.867	-12.628	-12.587	-12.628	-14.187	-13.323	-11.531	-11.405	-13.316	-15.361	-12.821	-12.592	-13.06	-12.814	-13.477	-12.974	-13.693	-12.969
-1.2171	-0.59857	0.58217	-1.1792	-1.2187	-1.8648	-2.4034	-2.1791	-2.382	-1.5572	-1.6038	-1.051	-0.0071018	-0.92365	-1.8223	-0.69157	-2.938	0.27859	-0.33618	-1.8706	-0.98396	-1.6897	-1.1158	-1.5832	0.019224	-2.6781	0.77522	-2.5527	-1.6711	-2.5698	-1.2901	-1.7753	-0.19714	-0.95857	-0.37567	-1.9195	-1.1636	-2.0268	-3.1567	-0.71948	-0.27541	-2.5526	0.02432	-1.6419	-0.68532	-0.47741	-1.5106	-1.969	-1.7665	-1.6849
-12.08	-13.316	-14.222	-12.42	-11.661	-13.45	-14.368	-13.339	-14.933	-13.139	-11.954	-13.637	-14.219	-12.604	-14.251	-15.217	-13.732	-12.634	-12.54	-12.041	-11.702	-14.272	-13.127	-13.32	-14.23	-13.895	-12.518	-12.978	-12.59	-13.016	-14.18	-13.413	-14.65	-13.744	-13.662	-12.662	-14.164	-13.222	-11.171	-13.635	-13.47	-13.325	-11.81	-12.237	-12.662	-13.47	-12.229	-13.318	-11.932	-13.746
5.2725	4.6597	4.2075	5.6695	6.7426	6.3932	5.5806	5.0612	6.4656	5.4471	5.7662	6.0402	5.7861	4.6833	7.0912	4.9861	5.1957	4.5596	5.7126	6.3687	5.2391	4.6943	6.5349	4.2484	6.982	6.9424	7.8081	6.2891	5.037	6.1502	5.5666	6.2362	6.0762	6.0302	5.7939	5.8182	5.0233	6.0042	5.0514	6.4598	5.6262	4.7018	6.3542	5.8502	4.1597	6.6984	4.6443	5.0443	5.5971	6.7831
-6.3597	-5.5375	-5.1887	-4.0262	-5.2005	-5.9684	-6.6356	-5.3159	-5.5606	-5.1544	-6.596	-5.3713	-6.4193	-6.95	-5.1575	-5.7329	-4.9628	-4.8076	-7.0512	-5.853	-5.667	-6.4192	-5.6071	-5.8044	-6.423	-5.903	-4.7134	-4.7812	-5.5144	-4.8859	-6.9028	-4.6021	-5.5286	-4.6607	-4.2884	-3.0899	-6.1509	-5.9745	-3.5542	-6.9142	-4.1515	-5.5978	-4.4591	-6.352	-6.5721	-6.1288	-2.8434	-5.2675	-4.5642	-5.4901
-0.4565	0.70025	-0.41925	1.0148	0.032415	-1.0112	1.2811	-0.58553	0.54121	1.7834	-0.62489	0.0022543	0.28951	0.99579	-1.1186	1.3163	0.10441	-0.26497	2.9414	1.2522	0.44541	0.52137	2.0192	0.28048	0.86194	-0.54187	1.1372	0.7857	0.079201	1.6492	1.1518	1.0462	-1.49	0.89616	1.3734	0.57767	2.486	0.95297	-0.71032	-0.59063	0.71712	1.0452	0.73591	2.9023	1.1129	1.5245	-2.2378	0.34709	-0.076866	0.8225
8.6685	8.3073	8.8454	8.1431	8.8625	7.7926	8.8137	7.9604	7.6891	7.2585	8.8934	7.4968	7.8891	9.1104	5.4948	9.607	8.6923	6.5745	8.5293	7.5001	7.3342	8.4644	7.9495	7.1941	7.0539	7.9572	7.1689	6.5374	8.1725	9.6044	6.7937	8.0201	7.5249	7.6042	7.9295	6.6681	7.498	7.6327	8.6837	6.0929	7.6034	7.4716	8.0827	8.3975	8.5826	7.7901	9.0969	6.9397	8.7203	8.6487
-2.488	-3.0684	-3.9549	-2.9943	-4.3826	-2.5878	-1.5076	-2.118	-1.9704	-2.9757	-3.2803	-4.016	-2.7221	-1.5818	-3.8247	-3.0117	-1.5302	-2.1587	-1.1518	-5.5841	-3.4147	-2.6333	-3.1318	-3.5768	-3.2307	-4.6033	-3.5353	-3.7706	-3.2153	-4.5992	-1.7206	-4.9367	-3.3152	-1.9746	-2.432	-2.4034	-1.7031	-3.2552	-2.6048	-2.4417	-2.5703	-3.4164	-3.5588	-3.5538	-3.4127	-3.4253	-3.9765	-4.1603	-1.5726	-3.2165
-3.8421	-1.4326	-2.1188	-3.262	-1.8444	-2.7567	-4.7534	-2.3512	-2.1922	-3.108	-4.1037	-2.6338	-4.1062	-4.6504	-3.0234	-3.7836	-2.3532	-2.7214	-4.2023	-2.291	-2.0311	-1.9902	-4.8266	-2.5668	-2.9613	-3.5835	-2.1755	-3.48	-3.3381	-3.6975	-2.1782	-2.8036	-5.832	-2.806	-4.5094	-4.6816	-2.8214	-5.0009	-4.7303	-3.9777	-2.0212	-3.3458	-3.2865	-4.1152	-4.9629	-2.8324	-2.4121	-4.7456	-4.2785	-4.8379
-0.34548	-0.51527	-1.3238	-2.0533	-0.67719	-0.69726	-0.50515	0.60894	-0.73182	-0.71658	-2.7029	-0.93282	-0.61818	-1.5124	-0.9657	0.3215	0.065233	1.5552	-0.41462	1.0541	0.11696	0.0012033	0.26095	-1.047	0.19814	0.64254	0.92485	0.39396	1.0064	-0.46397	0.52501	1.3398	-1.7346	-1.0635	-0.22645	-0.7993	0.017236	0.80095	0.60569	-1.6458	0.28368	-0.84222	-2.1019	-1.1251	-0.23964	-1.9607	-1.3839	1.8086	-2.0752	-0.46819
-11.598	-10.503	-10.555	-9.442	-11.085	-9.5413	-11.394	-10.67	-9.1896	-10.653	-11.305	-9.2983	-8.5289	-9.293	-8.8229	-10.68	-10.18	-9.8723	-10.403	-10.396	-10.438	-9.6047	-11.397	-9.4624	-10.815	-9.3107	-10.76	-9.9972	-11.079	-11.284	-9.9413	-9.6783	-9.4788	-10.483	-9.3457	-10.291	-10.327	-10.796	-10.256	-10.151	-9.1104	-8.7099	-10.987	-8.9877	-10.647	-8.3303	-9.7371	-10.9	-10.639	-9.5032
-7.9792	-7.5696	-5.0563	-6.2816	-6.7969	-7.0837	-7.717	-6.3932	-5.7847	-5.4801	-5.5888	-7.388	-7.6485	-6.6422	-7.3932	-7.8674	-7.4412	-5.7948	-6.8585	-6.9978	-5.9122	-5.0166	-6.8771	-6.81	-7.0252	-5.9649	-4.8969	-5.3874	-5.742	-6.3135	-6.538	-5.5407	-6.6801	-5.0958	-6.8917	-6.4341	-5.6528	-6.1706	-4.3558	-7.9619	-6.7884	-7.2446	-5.9042	-7.1579	-6.2056	-6.6461	-5.6653	-7.2326	-7.3291	-6.819
0.04115	0.0489	0.17245	0.56411	-1.1744	-1.1198	-0.94089	1.2089	-0.42295	0.50124	-1.1075	1.0673	1.0744	-1.1594	0.41355	-1.0188	2.1672	-0.71667	-0.78494	0.5851	0.72152	-0.93132	0.55425	-1.2166	-0.1855	-1.1637	0.7205	-1.4453	-0.0075108	-1.2271	0.0066904	0.5103	1.2135	-0.82513	1.9828	-0.3748	1.2603	-0.28261	0.18859	0.80709	0.56732	1.2654	-1.0334	1.4447	1.4441	0.057198	1.5782	0.20124	0.17644	0.53767
-0.21089	-1.6763	1.1577	1.456	1.7916	1.9741	-0.36678	0.48895	2.3156	1.4469	0.6846	0.5626	1.0452	1.2135	1.3299	0.43461	1.2937	0.95736	0.64683	-0.81567	3.4114	-0.73085	1.2201	0.9702	0.85804	-0.076418	1.0458	1.038	-0.19436	1.4496	1.0708	-0.92139	0.74062	1.0561	1.3584	1.0876	0.69941	0.52229	0.35064	0.27338	2.5125	0.12525	1.3024	0.23797	-0.56494	-0.19224	1.6285	-1.2054	0.29092	-0.088874
-1.3188	1.1988	-0.3707	-1.6074	0.48138	-0.52635	1.281	-0.86272	1.128	0.10519	-0.28218	1.2277	-0.56196	0.33519	1.2256	-0.098422	-1.1696	-0.25566	0.59786	0.42254	-0.51603	-0.12689	0.57656	-0.95075	0.19609	-2.0599	-1.8482	-1.5621	0.087571	-1.0349	1.3669	-0.18117	-0.088341	-0.97295	-0.6271	0.22966	0.98232	-1.5275	-0.082006	1.258	0.97979	-0.97672	-0.09807	0.1816	-1.2446	-0.24239	-1.4487	-1.689	0.96775	0.54789
-4.0753	-4.9928	-6.3843	-5.6985	-7.1651	-4.0331	-6.0291	-4.9735	-6.0768	-5.1809	-6.4753	-7.9346	-5.25	-6.2683	-5.0416	-4.3187	-4.897	-4.2901	-4.5343	-6.1711	-6.4763	-6.0027	-5.3575	-4.54	-6.5252	-5.3025	-5.5791	-5.5389	-6.1707	-4.4923	-5.9774	-5.501	-4.4449	-6.2675	-5.4614	-6.4226	-5.3265	-4.8953	-5.7666	-6.3061	-5.5745	-4.9673	-4.742	-6.3256	-6.585	-4.3847	-4.8443	-5.481	-5.4454	-6.6221
-3.9735	-3.3863	-3.2743	-2.0418	-3.4973	-2.5394	-3.7481	-3.5708	-1.41	-1.3469	-3.7272	-0.6153	-1.6901	-3.0142	-0.43462	-0.90034	-3.2399	-1.1986	-3.3658	-2.844	-2.4095	-2.9403	-3.3781	-4.0011	-2.6515	-1.5107	-3.2288	-2.5943	-2.7943	-3.3847	-2.9707	-2.7841	-2.5926	-3.2671	-3.0958	-3.3816	-2.595	-2.0824	-2.3864	-3.2449	-2.9263	-3.1141	-1.3518	-2.4547	-2.8434	-2.7841	-4.2869	-2.5007	-1.8286	-2.3729
-21.45	-20.84	-21.108	-19.381	-21.633	-21.302	-21.792	-19.663	-19.658	-20.491	-20.223	-22.865	-21.83	-20.556	-19.848	-20.562	-20.597	-20.692	-19.902	-18.771	-19.331	-19.86	-20.83	-20.259	-19.163	-18.307	-19.275	-20.734	-20.733	-21.033	-20.639	-21.366	-20.759	-22.234	-19.797	-21.436	-20.19	-20.673	-21.895	-20.584	-21.88	-20.915	-20.781	-20.875	-20.069	-22.027	-18.814	-21.51	-19.513	-21.375
-1.2039	-2.5104	-3.6822	-0.81645	-1.5957	-2.0323	-2.441	-4.6295	-0.90877	-1.1808	-1.2027	-3.6722	-2.3564	-1.4537	-2.5558	-4.3031	-1.711	-2.5141	-3.181	-2.1502	-2.7592	-2.3245	-2.2015	-3.0676	-0.66451	-2.6271	-1.104	-2.5235	-2.0806	-2.2115	-3.3434	-4.2834	-0.6274	-2.2183	-3.3598	-1.9711	-2.3929	-2.7702	-1.8848	-2.4305	-1.3386	-0.35996	-3.0271	-1.1585	-2.7238	-1.7001	-2.6225	-3.2094	-1.908	-2.7114
-3.8072	-5.8305	-5.1797	-3.9502	-4.5432	-3.5808	-4.8841	-5.4756	-5.5708	-3.9398	-3.8341	-4.0694	-5.0354	-4.1174	-3.8803	-2.9559	-3.4949	-3.848	-3.9905	-3.7504	-4.2812	-3.074	-4.9364	-5.1457	-4.8785	-4.6118	-4.4807	-5.2295	-4.7182	-5.3321	-2.7314	-4.0394	-5.2171	-3.7086	-2.5984	-4.5973	-2.8665	-3.6194	-5.2049	-4.3828	-4.0694	-4.6134	-3.7992	-5.2378	-5.134	-6.5272	-4.1739	-4.7796	-3.7442	-3.5131
1.305	2.4328	2.021	1.2701	2.3023	3.1192	0.72115	1.2578	0.7334	0.044233	0.30102	0.79931	1.6439	1.2991	1.6557	2.5801	1.8765	2.3186	1.6525	2.4852	1.9024	1.5287	0.66573	1.4998	0.14114	0.23428	0.67971	0.65534	0.79463	1.004	2.0227	1.2955	0.25381	1.465	0.91007	0.29643	1.0171	0.677	0.94514	2.1951	1.5891	1.6024	0.44757	0.094596	2.8973	1.4892	0.20008	1.8543	1.4203	2.8578
3.9554	3.354	3.1181	4.4373	4.1221	5.4245	3.5566	4.4922	5.0977	3.57	3.5315	3.9759	5.0552	3.9772	4.0305	4.4	2.7699	2.3778	3.7574	4.0558	3.4533	5.7098	3.6918	3.9986	3.4887	5.1151	4.5208	4.5085	3.3918	4.158	5.5723	4.7798	3.8283	4.3354	4.0821	4.1488	4.0211	5.2707	3.4297	5.5091	3.442	4.0689	4.2695	4.3438	4.9227	2.2874	4.7549	4.3259	4.6685	5.5118
-10.726	-11.163	-11.34	-12.315	-12.191	-11.48	-11.588	-11.163	-12.932	-11.923	-10.585	-12.409	-12.673	-11.904	-11.163	-11.676	-12.044	-11.142	-13.377	-11.907	-11.909	-11.267	-11.836	-11.491	-12.614	-10.75	-10.538	-10.415	-10.946	-12.487	-11.021	-11.522	-10.573	-11.923	-10.07	-11.275	-11.053	-12.237	-12.722	-10.562	-11.641	-10.884	-13.153	-11.537	-11.901	-13.006	-10.872	-11.452	-11.1	-11.988
0.31565	0.7497	-0.34813	-0.68788	-0.27579	-0.069183	1.8113	-0.52171	0.56262	1.0367	0.74656	-0.45404	0.28646	-2.1537	0.82895	0.53922	-0.9555	-0.39167	0.88059	0.1798	-0.21039	1.642	1.1895	-0.23447	0.7581	0.17473	-0.75213	1.4141	0.19944	0.089533	0.32939	0.2559	1.2566	0.76846	-0.34693	-0.21199	-0.36981	0.21728	0.91139	-0.19964	0.45276	1.4485	-0.45754	0.30295	1.2837	0.83885	-0.14065	-0.65148	0.40345	-1.7316
8.0887	5.8966	8.1609	7.5542	7.5041	4.9974	5.7758	8.7566	6.5425	6.9315	7.7877	8.4597	7.0228	5.5277	6.3134	6.9196	7.2148	6.8724	6.4533	5.2326	7.509	7.047	7.0292	7.7237	6.6348	6.6222	8.418	7.3054	5.9699	8.4648	7.2463	5.3421	7.9084	7.0856	7.1387	6.0727	5.3879	8.1918	7.0721	6.9689	7.0823	8.0763	5.9663	7.277	6.9466	6.6539	5.8662	4.6152	6.8181	5.899
1.7432	2.3278	1.4439	2.7196	2.0354	1.2453	2.3711	-0.5569	2.2706	0.81683	0.85399	-0.042401	3.0796	1.2802	2.3305	1.3316	0.63764	3.6642	4.4919	1.0821	1.7621	0.39304	1.424	1.8634	2.7534	2.5636	1.4833	3.4858	2.6887	0.99605	2.1697	2.4435	1.193	0.6842	-0.14463	1.8437	1.1046	0.71929	0.085289	2.2239	2.8711	2.1104	2.4413	2.3902	1.3729	0.80418	0.57186	2.1611	2.1009	1.1648
-14.292	-15.861	-14.199	-14.754	-15.408	-14.507	-14.635	-14.822	-14.726	-15.244	-14.056	-14.976	-14.203	-12.115	-13.372	-16.606	-15.227	-14.13	-14.988	-16.523	-14.776	-15.056	-15.116	-15.676	-14.583	-14.494	-14.681	-14.838	-14.435	-14.088	-15.181	-16.583	-14.423	-13.393	-14.751	-15.208	-15.99	-16.441	-15.076	-13.882	-15.658	-15.527	-14.529	-15.322	-14.971	-15.744	-12.777	-15.095	-15.915	-15.852
-6.1696	-5.4845	-6.4614	-5.6306	-6.8919	-6.2917	-4.9235	-6.0283	-5.5897	-5.2268	-5.7522	-5.3675	-6.8122	-5.8953	-6.0317	-4.7235	-5.7806	-5.9864	-6.4515	-7.2752	-6.0537	-5.7408	-4.3849	-5.4149	-4.7568	-4.6505	-6.1879	-6.0846	-6.2563	-5.8718	-6.1807	-6.0783	-8.2277	-6.6889	-4.258	-4.9836	-4.8605	-6.7127	-6.993	-5.1963	-5.633	-5.72	-6.2255	-6.1027	-6.748	-5.0079	-6.1453	-6.0649	-5.9168	-3.8919
10.777	9.0298	9.6966	9.777	8.6133	10.145	10.858	9.8581	8.0365	10.156	9.59	9.7156	11.183	9.1246	8.5007	8.8961	9.945	9.3406	8.891	9.0011	10.334	8.1847	11	7.3739	9.7915	9.2651	10.716	9.2206	9.3959	8.6497	9.9605	9.8104	8.264	10.384	11.712	9.5746	11.427	9.5686	10.87	9.6215	10.122	9.9944	9.153	8.8408	10.024	11.312	9.7826	11.281	9.8277	8.9074
-5.0899	-4.9117	-4.1765	-6.4152	-6.3684	-6.306	-5.3763	-5.4997	-5.1453	-5.0944	-4.7324	-4.9347	-5.1998	-3.9961	-5.7348	-5.1519	-4.143	-5.2717	-6.9352	-6.04	-6.5296	-6.8919	-6.7727	-5.3005	-5.0832	-3.9052	-4.0731	-4.9008	-6.775	-6.7229	-6.6877	-7.162	-5.3262	-5.1336	-5.2041	-5.5341	-4.8951	-5.8491	-5.7252	-5.5896	-5.106	-4.0172	-5.8864	-6.0233	-6.7534	-6.3226	-5.512	-7.3698	-5.5177	-4.857
-12.814	-14.672	-12.338	-11.649	-11.904	-13.229	-11.851	-14.533	-12.224	-12.916	-14.283	-12.356	-12.347	-12.891	-12.019	-13.467	-11.884	-11.858	-13.879	-12.532	-12.974	-12.211	-13.126	-14.461	-12.327	-13.461	-11.681	-14.176	-12.588	-12.069	-13.936	-11.422	-12.434	-12.172	-12.375	-12.036	-13.203	-14.151	-11.753	-12.509	-13.4	-14.553	-14.547	-12.627	-15.048	-12.162	-14.066	-11.989	-12.345	-13.166
8.0087	7.6397	8.2552	7.5161	8.1602	8.4015	9.8712	7.3816	9.6948	8.5926	9.4567	8.9282	9.3714	6.5175	7.0717	8.1257	8.0443	9.0159	8.5241	5.737	7.2277	9.8015	8.6799	8.9842	8.318	8.706	6.7489	8.061	8.2171	8.5393	8.9651	7.5685	8.6239	9.0641	7.9925	8.745	6.473	8.3557	9.4878	8.5878	6.1001	9.1911	8.2263	9.3526	8.2106	10.191	7.8535	9.6769	7.9995	9.9086
-12.181	-13.768	-12.256	-14.069	-13.067	-12.903	-13.973	-11.865	-12.578	-14.908	-12.065	-11.391	-11.571	-13.491	-13.278	-12.377	-12.022	-11.665	-12.672	-11.032	-12.738	-14.108	-13.598	-12.317	-13.756	-13.918	-12.937	-11.015	-12.282	-11.761	-12.461	-12.611	-12.729	-12.488	-13.745	-12.684	-11.672	-12.968	-13.229	-12.485	-11.587	-13.253	-13.352	-13.346	-13.996	-12.494	-13.232	-13.745	-12.344	-14.136
-2.6018	0.7312	-2.394	-1.6649	-2.6884	0.2965	-1.4031	-0.30731	-0.78814	-1.0454	-2.0249	-1.149	-1.2658	-0.43124	-1.0021	-2.0886	-0.5057	-3.7989	-0.95239	-2.9076	-2.0119	1.1313	-1.0129	-1.0894	-1.1512	-2.2616	-1.1778	0.097983	0.77339	0.65897	0.019781	-0.84367	-0.41733	-1.3798	-0.75584	-0.68528	-2.1306	-0.19934	-1.7715	-1.1436	-1.7962	-3.387	-2.3741	-0.096273	0.023051	-0.19767	-1.1661	-2.6158	-1.318	-1.9194
-1.0752	-0.87292	-2.0044	-0.33428	-1.4805	-1.1641	-1.4786	-1.4835	-0.89958	-2.1144	-1.3414	-1.6472	-2.4008	-1.946	-2.0816	-2.2543	-1.2537	-1.7102	-3.0131	-1.8336	-1.5959	-2.3096	-1.7651	-2.67	0.40342	-2.0633	0.027244	-1.6094	-2.1203	-0.91389	-2.4041	-2.8336	-2.5079	-1.4802	-2.4784	-1.5446	-1.382	-1.2038	-2.9216	-2.8507	-0.4804	-1.9162	-0.51309	-1.5433	-3.0963	-1.677	-1.5971	-2.281	-3.6425	-1.611
-0.035739	0.27389	-1.3684	-0.027763	0.97664	0.8434	0.17159	-0.15335	-0.8428	-0.37126	0.58907	-0.64315	-0.11696	0.24442	-0.96971	-0.36435	-1.0283	-0.088414	-0.76949	0.8693	-0.12253	-1.2751	-0.61589	-1.0284	-0.046805	0.56641	-2.2873	0.18562	0.76875	-0.28869	0.9149	0.622	-0.12701	0.55278	-1.9372	-0.055755	-1.0917	1.9049	-0.25879	-0.91573	-0.79716	-0.10388	-0.52655	-0.62097	-1.1715	-0.0095381	0.095206	-0.55242	0.13776	-0.44315
-12.976	-14.013	-13.69	-10.4	-14.938	-13.872	-12.045	-13.563	-12.558	-11.272	-13.63	-13.675	-13.806	-12.083	-12.118	-13.444	-12.464	-13.564	-12.833	-13.675	-14.013	-13.802	-13.381	-11.631	-12.627	-14.242	-13.051	-11.711	-13.043	-14.072	-14.558	-12.461	-13.421	-12.855	-14.168	-12.475	-12.613	-12.426	-12.642	-13.93	-12.085	-12.532	-11.13	-12.753	-12.868	-11.239	-13.239	-13.348	-13.831	-14.461
-0.29216	-1.5858	-1.5275	-0.28976	-1.1838	-3.0198	-2.0523	-2.3886	-0.21123	-1.4349	-0.58747	-0.085035	0.26487	-1.5084	-1.6122	-2.4954	-2.9085	-1.4887	-1.7145	-1.6869	-0.81576	-3.0774	-2.7732	-0.18357	-1.688	-1.2035	-2.54	-1.0109	-1.7849	-0.90538	-1.8554	0.90681	-1.8754	-1.0986	-3.2507	-1.1039	-1.4267	-2.2172	-2.6964	-1.6791	-2.8222	-1.7205	-2.051	-0.86237	-1.8708	-1.5028	-2.4289	-0.74886	-2.125	-0.527
-2.6429	-2.3444	-2.5181	-3.9584	-5.3282	-4.7089	-3.3981	-2.2671	-4.4882	-3.2229	-2.9278	-2.7165	-2.0454	-2.4979	-2.5815	-2.9302	-2.1666	-4.3991	-2.2156	-2.6604	-4.8565	-4.7196	-4.9533	-2.1594	-3.6731	-2.3583	-3.8643	-4.0818	-3.0061	-2.3966	-1.6558	-3.6126	-3.7208	-2.5153	-2.9755	-2.1491	-3.4014	-2.6425	-2.1975	-1.746	-2.0632	-4.6396	-4.285	-2.1482	-3.9991	-1.4264	-3.9202	-2.0295	-2.3254	-3.5047
1.512	2.7542	0.2421	1.6431	1.2415	0.88789	0.69735	0.48716	1.7709	0.18662	1.3894	0.79623	1.131	-0.06942	-0.16369	2.2468	1.2317	1.2458	1.8232	0.88381	-0.076046	0.48924	1.6926	2.1017	0.13461	1.5416	0.38144	2.2385	0.30276	0.06186	0.79598	-0.071729	0.99966	1.1536	2.3949	0.35987	0.797	0.68702	0.67851	0.2014	2.6515	1.4956	0.96713	0.98378	0.25893	0.33611	1.9084	1.2458	2.3055	0.75804
-19.087	-20.759	-20.662	-21.037	-22.636	-21.03	-21.346	-20.244	-18.797	-22.119	-21.054	-21.289	-22.295	-20.681	-19.481	-20.303	-20.463	-20.213	-20.752	-20.402	-21.923	-19.745	-20.979	-21.472	-21.134	-20.232	-21.429	-22.252	-19.524	-21.282	-21.249	-22.084	-20.658	-21.52	-20.235	-20.458	-20.104	-19.405	-20.574	-19.754	-20.696	-20.736	-22.022	-21.319	-19.425	-21.487	-20.592	-21.084	-20.379	-19.775
7.913	7.7465	7.3847	6.0917	4.9374	6.0717	7.9404	7.9424	4.6254	5.6484	7.5861	5.7191	5.3481	6.4105	6.8631	6.1622	5.8883	7.3798	7.0359	7.1041	6.8863	7.1823	7.704	6.9747	6.647	5.6143	7.9842	6.8717	6.8997	6.8664	5.4265	6.863	6.5461	5.4554	6.3128	6.8964	6.133	7.1495	6.3543	6.1917	6.1245	6.3098	6.9357	7.4792	8.172	6.7818	7.2266	4.3025	7.0031	7.1881
2.8182	4.8689	5.8371	4.0056	4.6513	4.3723	4.7588	4.1031	5.9474	6.6027	4.635	5.7788	5.1504	6.4206	4.8867	4.949	5.9232	4.4769	4.8953	5.5808	4.0667	5.0926	4.3812	5.6071	5.6631	5.379	5.3984	4.725	2.9484	4.9117	4.7729	4.3802	4.3582	5.1582	4.1373	5.4128	5.5067	4.1772	4.5572	5.2409	4.5483	2.9143	5.5187	5.8333	5.0623	3.5694	3.5087	5.4149	4.8889	5.7882
-1.9895	-3.3107	-1.5449	-0.84158	-1.8182	-2.6666	-4.525	-2.0837	-1.5092	-3.7431	-1.7448	-2.426	-3.0454	-4.3507	-1.5498	-2.7121	-2.2574	-3.1399	-3.1009	-5.0987	-2.8996	-4.1272	-1.1999	-1.7868	-2.1193	-0.71571	-3.05	0.097467	-3.826	-3.0056	-1.6302	-2.6856	-1.8455	-2.6569	-3.6616	-1.5725	-3.1531	-3.5502	-2.9551	-2.76	-2.9942	-1.7994	-3.074	-1.602	-2.7562	-2.2562	-4.8658	-2.0288	-2.6592	-1.1741
4.6673	4.4397	4.1851	3.4594	3.7001	5.178	3.1083	4.561	4.2378	5.0712	4.5921	5.6513	3.2375	5.6244	4.1453	2.9796	4.6687	4.2398	4.8605	1.906	4.0053	4.6816	5.3065	3.8861	2.9494	4.1262	4.0182	4.4684	5.5158	5.1532	6.0947	4.2037	3.4025	3.6341	3.4256	5.4859	4.2669	3.4817	4.0487	4.5366	3.3969	3.6596	3.9526	6.2363	4.7303	4.4998	3.6434	3.8688	4.2457	5.8029
-21.646	-21.396	-20.641	-21.905	-21.201	-20.649	-21.614	-20.774	-20.248	-21.003	-19.878	-21.468	-21.597	-20.13	-20.563	-20.839	-20.567	-19.425	-21.151	-22.559	-22.469	-20.477	-20.297	-18.432	-20.42	-19.792	-20.646	-21.104	-21.241	-20.884	-22.823	-19.701	-21.097	-20.265	-20.841	-20.568	-22.558	-21.664	-19.664	-20.939	-20.025	-19.881	-20.937	-21.796	-20.562	-21.061	-20.566	-22.257	-19.435	-21.694
-13.564	-13.676	-12.155	-13.66	-12.239	-11.83	-13.507	-12.195	-13.736	-11.645	-12.684	-12.998	-13.442	-13.49	-13.113	-13.241	-13.736	-14.988	-14.058	-13.13	-14.457	-13.867	-11.616	-12.45	-13.561	-14.16	-14.347	-15.24	-13.978	-13.184	-12.445	-12.874	-11.299	-12.716	-14.139	-13.647	-13.788	-12.052	-14.119	-11.854	-11.768	-12.766	-13.91	-12.603	-14.261	-14.151	-14.369	-13.318	-12.044	-12.74
-5.1004	-5.0545	-5.1651	-5.8351	-3.2589	-3.7235	-4.3238	-2.4153	-5.0406	-4.3671	-5.3879	-5.8555	-3.4885	-5.7288	-5.2826	-3.7677	-4.7101	-4.9999	-4.4613	-4.6618	-7.3648	-6.0915	-3.7388	-5.0538	-4.8654	-5.0102	-4.8855	-4.7221	-4.8708	-3.7033	-4.6113	-2.8249	-4.8324	-4.7543	-4.4018	-4.6158	-4.8371	-5.1815	-4.4559	-3.8864	-5.8821	-3.5148	-3.9092	-4.8918	-5.074	-3.8994	-5.5273	-4.6171	-4.1623	-4.4018
-0.14992	-0.14967	1.1116	1.1872	0.7294	0.20868	2.7207	-0.47064	0.42095	1.662	0.74208	0.25275	0.47766	0.17515	2.3908	1.0844	1.1635	-0.78459	-1.492	-0.29772	1.1391	0.80532	-0.14429	0.92676	-0.35932	1.6973	-0.21046	-1.6736	0.21625	-0.066079	2.1188	0.97907	1.0721	0.67075	1.5372	-0.015383	2.0352	0.29552	-0.056751	0.17939	-0.9389	1.0045	-0.19839	-0.56817	1.2152	0.81965	-0.75965	0.39537	0.4776	0.020712
6.4607	4.3889	4.2487	5.3893	3.9101	4.0595	4.3335	4.1095	5.5778	3.5282	3.6025	4.1758	2.7706	4.0619	6.443	3.6757	3.7938	5.4238	3.4576	4.9862	4.855	4.7765	4.613	5.1488	3.2996	6.1803	3.9167	4.6274	3.4879	5.3156	4.7517	5.9314	5.0327	4.5521	3.6219	2.7807	4.1149	4.3484	4.4395	3.1484	3.6858	4.1783	3.9922	3.9743	3.8903	4.7654	4.0202	5.3	4.4551	4.8634
-4.2181	-3.5016	-1.9799	-3.5799	-4.0539	-3.5649	-2.5451	-3.3242	-3.4173	-4.4127	-2.8569	-2.5248	-2.4445	-3.8449	-2.5511	-2.6756	-3.2079	-3.2532	-3.4129	-2.4446	-2.2253	-3.393	-2.0807	-4.069	-3.4054	-2.8638	-3.0618	-3.0747	-3.0656	-2.614	-3.7688	-2.2182	-3.7432	-2.0716	-4.0652	-6.6043	-2.6255	-4.1286	-2.3467	-3.5099	-3.7407	-2.616	-3.6884	-1.83	-3.6662	-4.202	-2.0886	-3.326	-3.6347	-2.0105
-9.2296	-10.544	-9.0521	-8.9466	-9.293	-8.7316	-8.8965	-10.782	-10.532	-8.715	-7.9723	-7.8235	-8.778	-8.6604	-9.4344	-8.9037	-9.3497	-7.653	-8.5513	-7.684	-9.3533	-9.9073	-8.7233	-7.7787	-8.4351	-10.694	-9.1781	-10.288	-8.8945	-8.8623	-9.0737	-8.8369	-8.4104	-10.27	-9.4685	-9.4621	-9.7404	-9.7973	-10.051	-8.9308	-8.1597	-9.3663	-9.2236	-8.5857	-10.63	-8.9322	-9.9012	-8.6012	-11.787	-10.011
-13.414	-12.369	-13.69	-12.645	-14.789	-11.322	-13.514	-11.462	-13.199	-11.828	-12.035	-11.699	-11.743	-13.025	-14.141	-12.99	-12.663	-12.531	-12.323	-14.071	-11.951	-14.537	-13.055	-12.331	-12.717	-14.731	-12.472	-12.307	-12.396	-13.996	-11.972	-13.509	-13.146	-13.077	-12.802	-12.832	-13.269	-12.129	-13.281	-14.034	-14.034	-12.014	-12.468	-11.239	-13.577	-12.086	-13.195	-12.295	-12.669	-13.76
4.2584	6.293	6.0704	5.7365	5.0312	4.9683	6.3202	5.3717	6.9664	5.126	6.3531	7.0849	6.987	3.9834	4.3866	5.3743	4.6338	4.9316	5.7101	7.2106	6.992	6.1797	3.7181	5.3034	4.9268	7.2347	4.2365	5.527	4.996	5.6461	6.62	7.002	6.0851	6.379	7.5534	6.5797	5.1696	4.7572	7.3957	6.1002	4.9798	4.7339	5.2984	4.5456	6.363	5.7937	5.6387	4.0927	5.1658	5.651
-1.6638	-3.1937	-2.415	-2.3419	-1.8488	-1.7523	-2.1064	-2.2708	-4.289	-2.6978	-2.1223	-3.8764	-2.9791	-3.325	-0.43926	-3.9338	-3.7154	-2.7448	-1.0184	-1.4562	-2.4366	-4.264	-3.0746	-1.1166	-2.8919	-1.7853	-2.531	-2.0948	-0.98686	-1.002	-2.9155	-3.5226	-1.346	-0.87241	-2.405	-2.7168	-1.5704	-2.3754	-2.0933	-3.5651	-2.9542	-2.7336	-2.331	-2.838	-1.5601	-4.5281	-1.7362	-1.7438	-2.8447	-0.97278
2.7928	1.7184	0.18479	0.99461	1.4805	0.2073	1.9281	1.4594	1.7521	1.37	2.7732	1.8542	2.2958	1.7371	1.8238	2.2507	2.7348	1.917	1.9083	0.86606	2.783	1.1579	3.6287	1.2078	-0.01762	1.0697	0.18474	0.22039	1.5315	1.4751	2.517	0.38215	0.32717	2.9681	1.0133	1.7764	2.0009	2.2566	1.9348	2.2818	0.11915	2.0658	1.2701	3.7068	1.32	0.32239	0.97322	1.3901	1.4463	2.1159
1.2063	-0.33691	2.1005	2.3385	2.0765	0.22311	1.48	1.2149	2.2796	1.4763	1.1109	1.9501	0.53433	1.7467	1.5322	1.4763	2.1669	0.84625	1.8957	-1.105	0.81688	0.72897	2.1656	1.6254	2.2122	-0.60325	1.9732	0.852	-0.275	1.4691	2.2432	1.7433	0.65829	0.30478	1.687	2.6549	1.999	1.5145	1.5451	-0.11157	1.8283	1.4259	1.1038	0.37078	1.386	2.235	1.4434	1.2243	-0.19988	1.5887
3.7465	5.3424	4.6161	4.809	6.1591	6.7702	3.6371	4.8878	5.1834	4.0139	4.3053	5.9343	5.7566	5.9208	4.7682	5.3483	4.007	4.8428	5.3615	3.4153	4.9258	3.6193	5.1681	6.0611	4.2739	5.7094	4.1507	5.7146	5.3263	4.9521	5.9213	6.0463	4.3328	4.9336	4.6558	4.9488	5.1882	5.284	5.0038	4.7371	5.9928	4.8494	6.3142	5.5698	6.2819	4.7731	5.1124	5.817	5.1937	4.6666
-0.1031	0.87281	0.46863	-0.4082	0.53134	0.78368	0.063963	-0.019305	2.0362	-0.0096125	1.1738	-0.32091	0.064463	1.2535	0.58389	0.47898	-0.78048	0.23052	1.8698	0.091872	-0.099433	1.9719	0.84603	1.0739	1.1764	1.88	-0.10462	1.2006	0.64011	1.7072	0.23288	0.34781	0.29891	1.0723	-0.046778	-0.98947	-0.60363	-0.27163	-0.20372	-0.038372	0.57731	1.1472	-0.39311	1.6912	0.13454	1.6442	0.88619	-0.17346	1.5853	-1.2816
-5.9381	-3.0808	-3.6837	-3.1267	-4.1818	-3.7794	-4.1053	-3.7657	-2.7736	-5.1004	-5.5925	-2.8978	-4.6007	-5.628	-4.2752	-4.7371	-4.3597	-4.5465	-4.6961	-4.3061	-3.904	-5.1347	-6.5914	-5.8871	-6.2459	-4.3775	-3.6095	-3.8022	-3.9282	-3.7894	-4.1246	-5.1311	-5.2888	-4.546	-5.6908	-4.2358	-5.2998	-4.0479	-4.9866	-6.1441	-4.5016	-4.5535	-5.4183	-6.4737	-6.2929	-3.4454	-3.8751	-4.3642	-3.8145	-4.2339
-2.0021	-1.1491	-3.799	-3.3606	-2.8603	-3.7757	-5.5022	-2.9335	-4.3878	-3.5773	-1.3429	-3.5216	-4.7673	-1.1977	-1.2126	-2.9976	-2.6796	-2.8718	-1.5666	-3.0337	-2.8837	-3.013	-2.5503	-2.4566	-3.0256	-2.0233	-1.9395	-3.0012	-2.025	-4.4829	-3.6068	-3.759	-1.054	-3.1144	-4.153	-1.8975	-2.82	-2.6216	-2.7755	-3.2059	-2.9882	-3.3818	-2.2046	-3.4803	-1.7235	-1.3699	-2.6993	-1.1875	-1.739	-2.2687
-3.9936	-4.3978	-6.8151	-4.2428	-4.5633	-7.1828	-3.8177	-4.3174	-4.055	-3.773	-3.2465	-6.2879	-5.1684	-5.5717	-4.8091	-4.8472	-3.5707	-4.4502	-3.1893	-4.8186	-4.5769	-3.9865	-4.5462	-3.8273	-5.813	-4.7398	-4.4981	-3.8378	-5.2994	-4.1142	-3.4608	-5.6629	-5.8143	-3.9014	-2.4423	-5.6373	-4.6692	-4.8345	-4.6631	-3.8658	-3.745	-5.7297	-4.2008	-4.7169	-4.5198	-4.5111	-4.0423	-4.2849	-4.0937	-5.1621
-5.31	-5.0247	-4.9844	-5.973	-6.0617	-4.061	-4.9068	-4.489	-4.9937	-5.5878	-6.9701	-6.7141	-5.7646	-5.1542	-6.3874	-7.0489	-3.2115	-6.4849	-6.7883	-5.5177	-5.3363	-4.0414	-5.4898	-5.4485	-5.7977	-5.0824	-7.6119	-5.8419	-6.0388	-5.8169	-6.552	-6.0891	-4.1805	-4.8579	-4.6192	-4.1282	-6.557	-6.1747	-5.7918	-5.8306	-5.269	-4.5844	-5.9759	-5.7564	-5.9802	-6.3644	-7.4913	-5.2811	-5.1884	-4.9477
1.063	2.6623	0.90474	2.1581	3.6458	1.2487	0.22565	3.3174	1.4924	1.9511	2.1994	1.4679	1.5665	0.86961	1.1494	1.4606	0.86384	0.009443	2.167	2.4874	1.2351	1.6857	1.6015	-0.034554	1.1338	0.96282	-0.28353	1.9498	1.4482	0.81394	-0.48044	2.1713	1.7484	0.62693	-0.043894	2.6878	0.28115	1.4571	1.6644	1.3048	0.39719	0.75889	0.23144	1.6265	0.75005	0.89486	3.0783	-0.40445	0.69216	1.3925
-2.8147	-3.6875	-3.0773	-2.8115	-2.2056	-3.5926	-3.2958	-2.4571	-3.3075	-3.0077	-2.5543	-1.8393	-2.2107	-2.647	-2.0756	-2.2365	-2.6793	-3.4908	-2.6008	-3.4391	-2.7189	-2.525	-1.3236	-2.9891	-1.6892	-3.4717	-1.7927	-0.99939	-0.49594	-2.8219	-3.9802	-1.1345	-2.5399	-1.5884	-2.198	-1.8214	-1.8549	-3.8416	-2.753	-2.1916	-2.3069	-2.1605	-3.0383	-2.0066	-3.749	-0.58998	-3.7739	-2.3764	-1.2049	-1.6536
-2.739	-2.3927	-2.5178	-3.3008	-2.955	-1.8242	-3.4523	-3.3637	-4.0889	-2.0534	-3.5206	-1.7303	-1.4252	-3.5505	-3.7699	-2.8131	-3.202	-1.4558	-1.2978	-2.96	-1.8892	-1.5999	-3.7091	-2.6598	-3.4907	-3.5065	-2.956	-1.8508	-2.9157	-3.075	-1.8667	-2.2572	-3.3809	-0.75089	-3.0532	-2.4277	-2.2937	-1.7136	-1.643	-3.0566	-3.0672	-1.186	-2.7605	-1.9931	-2.8856	-1.1247	-2.434	-2.6355	-4.0891	-2.7965
-6.1631	-5.9402	-4.937	-4.5873	-5.3313	-6.6712	-5.6896	-4.5396	-7.4217	-4.3457	-5.2369	-5.0995	-5.3701	-4.5332	-4.5216	-6.2804	-3.9746	-5.5757	-3.6254	-6.5608	-6.1708	-5.2652	-4.6189	-5.361	-5.2453	-4.1427	-3.1292	-3.3174	-4.4726	-4.239	-3.2735	-5.2488	-5.0537	-5.9737	-4.3111	-4.3713	-5.8031	-4.7699	-5.6752	-4.1007	-5.9931	-2.9904	-5.2522	-5.2032	-4.4905	-5.8519	-4.4876	-5.1629	-4.2213	-6.1562
-2.367	-2.8888	-3.2683	-3.1729	-1.1881	-3.6564	-0.34047	-2.7195	-2.6238	-1.7412	-4.0453	-4.0135	-3.118	-2.6672	-1.7444	-2.3085	-2.4592	-2.6897	-2.1518	-2.2129	-3.5583	-2.2607	-2.0939	-2.5158	-2.1932	-2.6929	-1.6517	-2.3117	-3.0355	-2.5004	-2.8583	-2.3705	-3.5884	-0.9125	-1.1866	-1.386	-2.2482	-1.7084	-1.983	-3.441	-3.2932	-2.6914	-2.661	-2.6659	-1.516	-3.3714	-2.4912	-1.201	-2.6685	-3.1028
-5.7783	-6.2887	-6.2673	-3.7542	-4.4709	-4.421	-3.6706	-4.4779	-6.1044	-5.1837	-4.6868	-4.3009	-4.2027	-3.6557	-4.1313	-6.7537	-6.332	-4.4439	-4.5415	-4.6038	-5.9436	-5.0667	-1.8321	-6.5489	-4.4521	-4.6762	-4.4288	-5.5592	-4.2471	-6.4164	-4.9257	-5.4887	-4.5127	-5.0109	-3.8592	-6.0941	-4.3351	-4.7824	-5.8867	-4.4599	-4.479	-6.0206	-4.1043	-5.4163	-4.546	-5.3046	-5.1477	-5.9623	-4.4484	-6.628
-3.834	-3.2673	-4.6949	-5.2339	-4.3527	-2.962	-4.5024	-3.6918	-4.7091	-3.7618	-4.2442	-2.9534	-3.0048	-5.2391	-3.7575	-3.0007	-4.6116	-3.1326	-4.1992	-6.1183	-4.6089	-4.3608	-3.0317	-3.5858	-3.1046	-4.2304	-3.7357	-3.2449	-2.5073	-4.9458	-4.0485	-2.9172	-4.8757	-4.181	-5.8144	-3.6986	-6.613	-5.0438	-3.9306	-4.8404	-2.5805	-4.1661	-4.0072	-4.5911	-3.8438	-3.1221	-3.5296	-4.7248	-4.014	-1.8674
3.7987	4.0503	2.7582	3.6921	2.9089	1.9811	1.0992	3.8516	2.8814	3.4072	2.6103	2.1273	3.7828	3.2751	3.7049	2.7426	1.4991	3.5832	1.7975	2.6666	2.3315	4.8387	3.2346	2.8839	3.761	1.4928	3.0985	3.0218	4.3459	4.354	2.5327	3.0739	4.2585	2.2509	2.6194	3.5026	4.1279	4.9435	3.012	3.2014	2.0088	2.4454	2.2817	2.7146	3.7161	2.9825	1.6174	3.7329	3.8026	2.6768
-3.0664	-3.4511	-4.503	-3.95	-4.2803	-5.7691	-3.9337	-3.2567	-4.6894	-3.3216	-3.9189	-2.9765	-3.2311	-4.8883	-6.1805	-4.7129	-4.0178	-2.7058	-5.4595	-4.0794	-4.2157	-4.7326	-5.1344	-2.9488	-2.8473	-2.3337	-3.7998	-3.4209	-4.398	-3.6837	-4.3651	-3.7568	-2.9741	-2.6443	-3.0128	-3.4343	-1.8731	-3.4981	-3.496	-3.7143	-5.311	-6.0028	-4.1222	-4.6937	-3.4258	-3.2713	-3.2783	-3.3269	-2.9709	-4.1581
-5.7792	-7.8658	-5.8843	-4.6956	-4.6092	-4.365	-6.7507	-4.9229	-5.5564	-5.9521	-5.8288	-6.7731	-3.4178	-6.4402	-4.3709	-5.2114	-6.2385	-4.3008	-4.5625	-5.1274	-6.4222	-5.6934	-4.942	-6.7255	-6.7705	-6.4827	-5.3597	-4.8863	-4.3324	-6.6306	-4.8435	-4.5359	-4.4945	-4.8751	-6.4507	-6.7989	-4.882	-4.229	-5.0671	-5.1896	-6.1719	-5.5758	-5.3297	-4.8517	-5.0981	-6.4199	-6.6142	-4.1897	-6.4176	-4.543
6.1048	5.3319	6.8578	7.154	6.5385	7.0594	5.4195	8.109	7.6365	7.2024	6.9842	6.5731	7.5505	7.6214	6.1841	4.4005	6.977	6.9216	6.7557	5.1555	6.1215	8.5527	7.9997	7.3078	5.8789	4.9473	6.5597	7.2819	6.7486	8.2734	8.1707	7.6785	6.7455	6.1235	7.5935	8.2592	5.5637	8.7419	8.2239	6.7849	7.1609	6.8059	7.1926	6.8623	5.7835	6.1839	7.082	6.7956	7.0652	7.1013
-1.4717	-3.4425	-1.7915	-1.6569	-2.9379	-2.299	-3.7917	-2.2659	-2.0601	-4.7077	-2.4777	-1.1624	-3.151	-2.4224	-0.46665	-2.1646	-3.048	-4.7108	-2.0384	-1.8343	-2.2038	-1.4587	-1.8821	-1.3282	-2.6239	-2.4513	-3.8008	-2.1615	-1.1938	-1.844	-2.319	-2.9705	-3.1368	-2.3594	-1.3485	-2.2427	-3.1513	-0.80306	-2.5715	-2.3007	-1.2619	-2.4546	-2.5159	-4.106	-2.6334	-3.3565	-1.7815	-3.9667	-1.7916	-1.5368
7.3565	7.3056	6.0569	6.268	5.9026	6.7478	6.4825	5.5768	7.7368	6.3689	5.5954	6.9757	7.0425	7.4655	8.9388	6.6645	5.6593	7.2473	7.8133	6.2737	6.1335	6.587	6.9376	6.0427	6.617	5.6925	7.3226	5.2249	8.0032	6.4494	6.055	5.6003	7.7654	5.7403	7.5293	6.2132	6.3333	7.6496	5.9397	6.1245	8.0935	5.6616	5.5718	5.2665	6.8931	6.2225	6.7845	6.7487	7.411	6.8588
-11.367	-9.8837	-11.019	-10.718	-12.188	-10.654	-11.04	-12.226	-10.137	-12.442	-11.318	-11.431	-10.963	-10.393	-9.5803	-10.027	-9.5641	-10.734	-11.384	-10.056	-9.3979	-9.5419	-9.9754	-11.371	-10.782	-11.134	-12.187	-9.866	-10.167	-10.345	-11.385	-10.406	-10.127	-9.7015	-9.6924	-10.362	-11.802	-10.154	-11.853	-11.064	-10.861	-10.29	-12.631	-12.577	-12.471	-10.609	-10.329	-11.372	-10.967	-9.2374
-12.804	-13.645	-12.953	-12.706	-13.332	-13.436	-13.564	-14.33	-13.911	-14.22	-13.256	-13.957	-13.989	-12.594	-12.202	-13.866	-13.775	-12.815	-14.125	-13.928	-13.654	-14.129	-12.197	-12.453	-12.747	-12.607	-12.119	-12.348	-13.328	-13.907	-13.143	-11.872	-14.214	-12.395	-13.562	-12.812	-14.697	-12.717	-11.474	-12.932	-13.724	-13.517	-12.64	-14.918	-13.778	-13.087	-14.185	-12.42	-12.655	-13.245
-2.48	-0.96435	-3.7486	-3.781	-3.8631	-3.504	-4.6429	-2.9169	-3.2278	-4.0288	-4.2655	-4.3732	-3.6069	-3.7099	-4.1073	-4.3096	-4.5508	-3.6509	-3.7913	-4.2303	-3.8998	-2.3067	-4.9072	-2.1348	-3.3987	-4.8294	-2.5313	-2.5347	-3.4345	-2.4937	-4.2337	-2.0792	-4.1687	-3.4049	-2.921	-2.4781	-3.2417	-4.5629	-3.9037	-3.5914	-2.1618	-4.6782	-4.0533	-1.7426	-1.2558	-3.1297	-3.4606	-3.0155	-4.9059	-4.4454
-4.2463	-4.8464	-4.2158	-5.7001	-3.9576	-4.0609	-5.089	-5.1695	-5.3428	-4.9054	-3.4584	-5.1555	-4.4543	-5.014	-4.6906	-4.1294	-4.529	-5.6027	-4.5964	-3.0247	-3.5853	-4.8105	-3.9948	-5.3343	-4.9268	-4.4373	-5.6741	-2.9352	-6.3534	-6.2704	-4.4044	-3.5679	-5.3066	-5.6425	-5.2845	-5.0801	-5.476	-4.09	-5.2138	-3.7575	-4.0832	-5.4021	-4.328	-4.3501	-3.8748	-3.9369	-4.2449	-4.9178	-4.956	-5.2581
-6.8214	-7.6595	-5.8144	-7.3098	-8.2328	-6.4207	-6.9561	-7.1413	-5.009	-6.9535	-5.6336	-5.364	-6.1832	-6.1801	-6.4312	-9.0885	-5.7488	-8.2546	-7.0688	-6.913	-8.0411	-5.5287	-6.0466	-7.3432	-5.5866	-6.7128	-6.4954	-5.8083	-7.158	-5.6153	-7.3086	-4.588	-5.5364	-6.6195	-5.4652	-6.0305	-6.1714	-6.1128	-7.8296	-5.9036	-6.9671	-6.5388	-5.2794	-7.6816	-5.7067	-6.9218	-5.4715	-7.2237	-5.796	-6.8085
-4.5402	-5.1753	-5.447	-5.2764	-5.2741	-4.4901	-5.0309	-6.0663	-5.0689	-4.4347	-3.7749	-4.5557	-4.2408	-4.9033	-5.5655	-4.8838	-4.4585	-5.826	-3.9991	-3.883	-4.9662	-5.0769	-5.668	-6.3932	-4.0996	-5.129	-5.2585	-3.8461	-3.9828	-4.5507	-4.2364	-4.6738	-3.7593	-5.5001	-4.1327	-5.008	-5.2215	-3.965	-4.7117	-4.351	-4.6184	-5.9964	-5.7138	-4.3291	-5.499	-5.942	-4.0122	-5.8471	-4.1063	-4.7777
-1.2102	-1.6371	-2.5703	-1.764	-2.4533	-1.921	0.35075	-0.82053	-1.2488	0.41115	-0.14226	-0.061757	-0.97577	-1.4498	0.35452	-2.1989	-0.54088	-1.8898	-2.2305	-1.0124	-1.2179	-1.337	-0.7365	-2.6581	0.155	0.15564	-1.7415	-0.07484	-0.32383	-0.79925	-1.6103	-0.58379	-0.87304	-1.3519	0.18255	-2.1884	-2.6604	0.0020771	-0.522	-2.0287	-1.0303	-2.4218	-1.5738	-1.8272	-1.0354	-1.8691	-0.73179	-1.4362	-1.5499	-0.38736
-8.9121	-7.7914	-9.4164	-8.6812	-8.4265	-9.6588	-6.644	-9.8049	-9.0848	-8.879	-7.8703	-9.0896	-8.4627	-9.0908	-9.3693	-9.058	-10.445	-9.9162	-9.0705	-9.0409	-9.7348	-8.8452	-8.0795	-10.18	-8.5586	-9.0353	-9.5182	-10.173	-10.631	-8.0279	-9.5493	-9.6991	-8.9664	-10.518	-9.0854	-9.7257	-8.9247	-8.9829	-7.7551	-8.1511	-8.7137	-8.5864	-9.48	-9.087	-7.704	-9.6303	-8.9069	-8.587	-9.4254	-8.9957
-9.5201	-8.0368	-8.6308	-8.6031	-7.2772	-8.346	-8.4151	-11.229	-8.7392	-8.7726	-9.9894	-8.2995	-8.3262	-8.3752	-9.2629	-9.2261	-8.3671	-10.139	-9.3074	-8.4766	-10.713	-9.6769	-8.4057	-9.4095	-9.9192	-9.9858	-9.7434	-7.9917	-9.261	-9.2144	-9.4947	-9.0977	-6.6692	-9.596	-9.2289	-6.3579	-7.9878	-10.203	-7.6328	-8.106	-8.2896	-8.7122	-10.219	-9.3777	-9.0562	-9.3438	-9.2154	-8.1658	-10.282	-7.1641
7.0015	6.6245	5.6209	6.3009	7.4792	7.0568	7.3121	7.7772	6.5428	7.1675	6.345	6.1852	7.6524	7.0407	4.4547	7.0862	5.7547	6.1486	7.0901	7.4421	6.6477	7.5698	6.7418	8.3324	6.5401	5.8827	7.1366	6.025	6.3257	7.5614	7.3398	5.3821	8.1422	6.3748	6.6225	6.6429	5.8302	5.8861	6.4955	6.1996	7.2606	7.2192	6.8795	6.3595	6.4366	5.8507	9.1231	5.6859	6.2664	7.8608
-12.38	-13.745	-12.982	-13.77	-14.762	-13.539	-12.736	-15.52	-12.227	-12.829	-12.243	-12.67	-13.457	-13.501	-12.636	-13.954	-12.209	-13.935	-15.377	-12.614	-12.3	-14.417	-13.458	-14.244	-14.292	-11.826	-13.503	-12.979	-13.365	-12.609	-11.899	-14.199	-12.991	-13.288	-13.669	-13.282	-13.41	-11.9	-13.2	-13.674	-15.415	-13.8	-13.78	-13.447	-12.269	-12.382	-12.877	-13.99	-12.03	-11.806
-5.3975	-6.1773	-6.5122	-4.1483	-5.9137	-5.4028	-6.6495	-4.3989	-5.4884	-5.5465	-7.0021	-6.4356	-6.661	-5.2643	-7.4202	-7.1068	-4.6414	-5.1425	-4.5047	-4.7313	-7.2245	-5.3348	-5.146	-6.3561	-6.1874	-3.5752	-7.0886	-4.849	-6.7319	-5.0025	-7.1036	-4.9846	-5.0839	-5.9953	-5.8161	-5.1136	-5.7056	-5.9419	-4.9077	-6.5794	-5.8381	-5.0611	-5.2621	-5.7912	-5.3772	-5.4234	-6.8712	-5.0295	-5.4962	-4.7435
-21.653	-22.701	-22.957	-22.985	-22.894	-22.759	-21.128	-22.082	-20.865	-21.499	-21.666	-22.424	-22.325	-23.527	-21.748	-23.525	-22.46	-21.913	-22.799	-22.228	-21.364	-21.794	-22.883	-23.717	-22.683	-20.786	-24.299	-20.78	-21.533	-21.584	-21.7	-23.09	-22.093	-23.133	-22.744	-22.085	-20.44	-22.049	-23.986	-22.894	-23.271	-22.532	-21.452	-21.391	-21.538	-24.188	-23.378	-21.35	-22.461	-21.604
10.71	9.5378	9.7795	9.8136	9.2678	10.16	11.347	8.8479	10.569	10.768	9.2492	9.3564	9.3926	9.2327	10.603	9.4528	8.0255	8.8921	10.319	9.323	8.752	10.68	9.4519	9.652	9.967	10.245	10.356	11.199	9.4307	9.2494	9.2494	10.897	10.441	8.7437	9.1401	9.8888	11.222	10	9.8545	11.918	10.31	9.6215	9.0325	9.6524	10.085	10.378	10.259	9.3127	9.1176	10.523
7.7812	8.5174	8.2179	8.0292	7.6002	5.5793	8.4566	9.0905	7.0574	8.9921	7.6522	8.657	8.6912	8.8907	7.8848	9.5024	7.4302	7.9181	7.4831	9.0583	8.1444	9.6349	6.5468	8.3876	9.1097	10.029	9.062	8.0506	8.1838	8.474	8.9284	8.3534	7.0951	8.5667	8.3198	8.1539	6.8899	9.0357	8.995	6.9259	8.9839	8.7877	7.7614	8.1724	7.7649	7.8838	8.0787	6.6597	6.6834	7.6799
-12.016	-12.403	-12.555	-12.259	-12.064	-12.325	-13.224	-10.105	-9.9914	-11.579	-12.458	-11.969	-12.482	-11.006	-11.982	-12.021	-11.044	-11.803	-11.194	-11.29	-12.673	-11.351	-12.204	-11.717	-10.927	-12.815	-13.5	-11.643	-10.69	-12.032	-11.754	-9.6766	-10.626	-12.447	-12.918	-12.613	-12.428	-11.248	-12.476	-11.9	-11.292	-10.058	-11.76	-10.544	-12.023	-11.323	-12.337	-10.862	-13.406	-11.878
-9.908	-9.6984	-9.5908	-10.166	-10.418	-10.169	-10.102	-10.276	-8.5334	-8.9424	-11.114	-9.7262	-10.925	-9.4715	-10.752	-10.809	-11.896	-11.129	-8.9099	-10.642	-11.433	-11.689	-11.311	-9.1252	-8.9942	-10.674	-11.227	-11.706	-9.0541	-10.952	-10.026	-9.5049	-10.175	-10.296	-9.7344	-11.197	-10.478	-8.9086	-8.3971	-9.9781	-11.499	-9.0526	-9.9238	-11.111	-8.8163	-11.033	-9.1166	-8.3619	-10.698	-9.8906
-12.069	-11.664	-11.647	-12.853	-13.478	-11.708	-11.559	-12.236	-13.063	-13.008	-12.712	-11.438	-13.49	-13.228	-12.951	-13.298	-12.673	-12.525	-12.959	-12.121	-14.113	-13.228	-13.553	-14.341	-11.291	-11.269	-13.05	-11.837	-12.494	-12.749	-11.149	-13.759	-12.948	-12.575	-12.889	-13.245	-13.221	-13.015	-14.68	-12.46	-13.006	-13.529	-13.05	-12.735	-13.769	-12.463	-12.286	-12.891	-13.034	-12.678
-1.043	-2.6434	-2.3535	-2.5241	-1.0025	-0.6157	-0.50035	-2.217	-0.23002	-2.8833	-1.5817	-3.034	-1.9196	-1.4706	-1.7683	-1.0926	-1.7485	-0.58032	-1.6084	-0.47274	-0.63051	-1.5343	-1.7128	-1.2638	-3.1552	-2.0735	-2.3592	-1.6383	-1.9012	-0.39526	-0.37567	-1.3963	-2.1112	-0.9596	-1.3612	-1.3608	-0.45207	-0.73191	-0.66141	-1.0995	-0.21488	-2.5126	-0.4056	-2.5868	0.60134	0.8549	-0.53111	-0.35745	-1.1015	-1.1431
-2.332	-2.3457	-1.5847	-1.9282	-4.4845	-2.7267	-2.4649	-1.951	-5.0944	-3.3184	-2.5734	-1.4814	-2.345	-2.381	-3.1007	-2.1849	-1.8676	-2.467	-1.9967	-2.0036	-3.6042	-3.4377	-2.7129	-4.7868	-1.3648	-2.2156	-2.421	-2.5608	-2.8807	-3.4069	-3.0809	-1.5375	-2.2575	-4.0839	-3.1363	-1.1426	-2.6881	-2.4425	-2.9048	-2.4489	-2.6274	-3.3791	-1.3993	-1.6258	-5.343	-2.0215	-1.3832	-2.3819	-0.99917	-2.3785
-3.5518	-1.834	-1.8098	-2.3615	-1.9395	-1.018	-2.4065	-1.1891	-2.0654	-2.4117	-1.1423	-1.9383	-0.6252	-2.1175	-0.66747	-2.3895	-0.87169	-1.1628	-1.9329	-0.46437	-1.6622	-1.8422	-0.061976	-0.96345	-2.0956	-1.5881	-2.3916	-1.4935	-2.9418	-3.3944	-1.6912	-3.391	-0.3221	-1.0275	-1.6703	-0.46427	-1.316	-1.8001	-0.72229	-2.7789	-1.1698	-2.2285	-2.0062	-2.5791	-1.4244	0.08806	-1.4919	-0.45881	-1.9302	-1.0407
1.038	0.014423	0.56159	-1.5719	-1.764	-0.61797	-0.99655	0.11924	0.7215	-0.086061	-0.1776	-0.047077	0.53524	-0.046361	0.7251	-1.9957	-1.3428	0.07792	-1.2309	-0.30792	-1.1805	-0.51702	-2.4326	1.1135	0.74178	-1.8179	-0.64057	-0.70083	-0.55214	-2.7298	0.55699	-0.24204	-1.8907	-0.7213	0.58439	-0.95572	1.7159	0.45038	-0.64744	-1.2332	-0.78419	-0.19526	0.16315	0.84664	-1.1063	-0.17735	0.34944	-0.3163	0.24973	0.20312
4.0508	3.9621	5.49	4.9145	4.2585	5.186	2.8995	5.0505	4.6702	4.586	5.2674	3.2065	3.7198	5.5618	4.6989	5.8401	3.5471	4.6783	4.7897	4.3894	4.5989	4.79	4.3598	4.8755	4.6813	6.0354	5.154	5.3962	4.1725	4.4825	6.0822	6.0005	5.2362	4.0318	6.6885	5.4491	4.246	5.5411	3.9727	5.6143	4.4381	4.492	4.9403	5.3559	4.5788	7.6323	5.6258	5.1609	6.875	5.1364
7.4894	6.5446	4.9506	6.1122	5.3148	4.9761	5.9455	5.9387	6.0256	6.565	6.4456	5.4053	7.3502	5.9342	4.5243	4.2063	6.3254	4.5149	6.8304	5.4704	6.4706	5.5859	5.2207	5.5222	5.9064	6.6795	4.1814	6.5312	6.2886	5.6723	6.5576	6.8962	4.4194	5.1806	6.4737	5.5325	5.6318	3.4839	5.6382	5.9746	5.306	4.8719	4.0783	6.9109	5.1431	4.6563	3.652	4.4507	6.6458	4.9423
-9.8307	-9.6017	-8.1451	-9.7821	-10.243	-8.5625	-9.8699	-9.1702	-7.9297	-9.3973	-8.1705	-9.7211	-8.3588	-9.2463	-10.555	-9.3986	-7.8351	-9.9753	-10.499	-9.6211	-8.7794	-9.4607	-9.1086	-8.524	-9.6632	-9.3366	-9.0006	-9.4073	-7.5452	-9.5638	-8.8806	-8.2098	-8.9582	-8.7997	-10.015	-8.351	-8.3271	-9.0172	-8.6652	-9.4302	-9.459	-7.611	-8.2107	-8.4677	-9.2408	-8.7879	-9.6913	-8.5685	-9.924	-7.6563
-12.573	-12.181	-12.889	-12.772	-11.097	-11.499	-11.208	-13.558	-10.441	-11.245	-12.51	-11.932	-12.653	-11.989	-10.62	-12.474	-9.7554	-12.332	-10.648	-12.043	-9.9058	-10.22	-12.374	-12.402	-11.563	-11.877	-12.4	-11.917	-11.069	-11.612	-10.965	-10.703	-10.892	-12.526	-10.875	-12.605	-12.376	-11.078	-12.442	-11.626	-12.275	-11.375	-10.496	-12.469	-12.301	-11.947	-11.57	-10.337	-12.394	-12.91
-1.7768	-1.1214	-1.7518	-0.54336	-1.5567	-0.26452	-1.7428	-0.057568	-1.6698	-0.50129	-1.2559	-0.97301	-1.8977	-1.6971	-2.1098	-1.8988	-1.057	-0.81752	-1.308	-2.4687	-0.15612	-2.6309	-0.55046	-0.11664	-1.7359	-1.9356	0.63618	-2.7614	-0.81709	-0.85384	-1.2462	-2.1466	-1.7758	-1.8847	-0.10389	-1.3848	-1.9776	-2.9268	-0.90782	-0.7468	-1.6462	0.59595	-0.88822	-0.16339	-1.4877	1.3306	-0.69324	-0.23796	-1.5656	-3.4164
-1.5387	-0.83893	-1.4949	-1.1468	-1.82	-2.1145	-0.45041	0.30371	-1.7012	-1.7868	-0.90224	-3.26	-1.3848	-2.0601	-0.908	-0.62194	-1.4509	-1.5529	-1.8897	-1.4607	-0.95219	-1.5745	-1.5786	-0.43184	-1.9975	-0.96138	-0.010395	-1.7106	-2.1254	-2.2728	-1.6528	-1.2864	0.26059	-1.7538	-2.1209	-1.3905	-0.48625	-0.43066	-1.8852	-0.13391	-1.2616	-2.2355	-0.907	-2.4887	-2.469	-0.94062	-0.3628	-2.351	-0.30571	-2.247
0.17771	-0.93054	-0.4032	-1.1997	-0.54921	0.072597	0.07536	-0.40069	-1.3992	0.15528	1.1748	-0.39962	-0.47228	-0.21882	-0.64201	-0.19641	0.040507	0.08698	-0.090919	0.42502	-0.83438	-0.2023	-0.80507	-0.92918	0.56064	0.015166	0.7851	-0.26279	-2.384	-2.6109	0.39198	-0.46197	-0.66681	-0.95168	0.49718	-0.22515	-0.47811	-1.3683	0.34369	1.2921	-0.58706	-1.5099	1.1757	0.42004	-1.4788	-2.0566	-0.51179	-0.61551	-1.112	0.65073
-1.0677	-2.1323	-0.49319	0.36045	-1.1501	-0.93375	-0.83903	-1.355	-0.5253	-2.3315	-2.612	-0.8103	-2.2758	-1.3855	-1.5576	-1.2431	-0.44109	-1.1688	-1.5337	-1.985	-0.18026	-1.4322	-1.8673	0.15219	-1.3935	-1.9177	-1.2661	-2.7371	-2.3932	-1.2276	-0.9212	-1.5485	-1.4982	-2.566	-0.57999	-2.0284	-1.9545	-1.2735	-2.4833	-1.5828	-0.54012	-1.8928	-2.2785	-1.1987	-0.60947	-0.48307	-1.0203	-1.5444	-1.5541	-0.9867
-6.5432	-5.5819	-4.0215	-2.3655	-4.6144	-4.2661	-5.6016	-3.2861	-4.8622	-4.0012	-4.4068	-5.5471	-5.6263	-4.9427	-4.2413	-3.5175	-4.8269	-4.7522	-3.9681	-4.5615	-4.811	-4.585	-4.0308	-3.6573	-4.1164	-4.8011	-5.0368	-5.5594	-4.9669	-4.7623	-2.3745	-4.3558	-5.1255	-4.5814	-5.0478	-4.7713	-4.0631	-3.6925	-4.2857	-4.555	-5.3907	-3.7745	-5.3337	-4.4801	-5.0654	-5.747	-5.9769	-4.4131	-4.6077	-4.803
-0.40247	-0.41549	0.98612	-1.4559	0.17864	-0.68463	0.31999	-0.10609	0.15087	-1.9499	-1.8203	1.2964	-0.40924	-0.66577	0.59578	-0.2156	0.40338	1.2787	-0.81084	1.6109	-0.88243	-1.1724	0.97976	0.45972	-1.2435	-1.2022	0.55156	-0.49864	0.93926	0.16362	0.44937	-1.7366	0.52991	0.65062	0.278	-0.071794	0.33867	-0.78025	0.20887	-0.78786	-0.57791	-0.78883	-1.0842	-0.79092	0.00060634	-1.6648	-1.0882	0.37091	-1.5985	0.34856
-3.4502	-2.4553	-0.39305	-1.8667	-1.453	-0.92129	-2.1145	-1.3983	-2.5413	-1.5768	-2.5753	-2.5006	-2.1899	-1.2009	-2.2291	0.18259	-1.3803	-2.4571	-2.3262	-1.0281	-1.7693	-2.4693	-1.7418	-2.6275	-1.4209	-1.9895	-1.1484	-0.46758	-2.274	-2.8154	0.2644	-2.6481	-1.9073	-1.4756	-1.2291	-2.7805	-2.0385	-1.1318	-2.3207	-2.5214	-1.884	-0.18468	-3.3266	-1.3485	-2.7037	-0.90939	-2.3688	-2.3986	-1.888	-0.87738
-0.18816	1.1433	0.11406	1.5302	-0.71967	0.14814	-0.31929	-0.16828	-0.45597	-0.14447	-0.32537	-0.066929	-0.071661	1.021	-0.25073	0.29234	-0.67521	0.3592	0.065633	0.40435	0.37496	-1.3037	-0.7653	0.13942	-0.45744	-0.89892	-0.40497	1.1097	0.44332	0.5393	0.31779	-0.082629	-1.3167	-0.9091	-1.2213	-0.22065	1.6556	-1.1248	0.49587	-0.98875	0.43755	-0.56386	-0.32938	0.0096667	0.075399	-0.25487	0.58347	0.91769	0.067722	-1.8405
-0.73623	-1.4191	-1.8195	-2.1372	-1.3324	-1.3932	-2.0449	-1.353	-2.0208	-0.32263	-0.74431	-0.55533	0.063796	-0.3892	-0.085658	-0.59392	-1.3973	-0.22951	-1.3628	-0.65289	-1.1094	-2.9608	-0.41568	-0.80028	-0.3961	-0.19218	-1.0076	-0.70021	-2.5934	-0.59961	-2.1162	-0.63858	-2.6075	-0.91264	-1.3399	-0.56889	-2.1001	-1.3396	-0.8676	-1.2508	-0.79111	0.82588	-1.0826	-0.80409	-1.3635	-2.491	-0.92848	-1.9078	-2.8971	-2.1156
-10.091	-8.5058	-7.5212	-8.5891	-10.003	-8.3188	-9.78	-10.288	-8.6209	-8.2175	-8.6434	-9.5845	-8.3748	-9.3516	-10.021	-8.7586	-9.492	-9.7085	-9.1385	-10.695	-8.5954	-9.6721	-9.9023	-8.7609	-9.5399	-8.128	-9.0745	-7.3658	-9.8611	-8.0372	-9.599	-7.8742	-7.4894	-9.7017	-8.7256	-9.3035	-8.3041	-10.224	-9.4771	-8.955	-10.017	-9.2497	-9.7138	-9.5879	-8.5594	-8.5552	-8.2516	-10.329	-9.1864	-9.1261
-1.2145	-1.195	-2.5811	-0.55552	-1.1438	-0.55692	-0.32702	-1.593	-0.029031	-2.8642	-1.769	-2.0568	-1.129	-1.0771	-0.82201	-1.4247	-1.3801	-2.4121	-0.7669	-1.3351	-1.8932	-1.3373	-2.4066	-0.647	-2.5155	-0.58612	-1.3572	-0.91189	-1.4134	-1.8849	-0.72907	-1.1578	-2.0853	-1.0349	-2.974	-1.8266	-1.5705	0.56815	0.035124	0.077116	-1.918	-0.62884	-1.3994	-1.3859	-1.2125	-1.4777	-1.3279	-2.3153	-1.6299	-2.4768
-3.5565	-4.3949	-3.7474	-3.5284	-3.3183	-4.3625	-3.4346	-3.6137	-2.6952	-4.3389	-4.1054	-4.9847	-3.7845	-3.8255	-5.2714	-5.1924	-2.8787	-4.2369	-2.5363	-3.3948	-4.0999	-4.1923	-4.6003	-3.7345	-3.6303	-2.1507	-4.5187	-3.0336	-2.3067	-4.3862	-3.1528	-3.5583	-4.0047	-2.9596	-3.9982	-3.7986	-3.174	-4.5238	-3.1191	-3.3904	-4.1734	-3.1842	-3.1874	-2.1331	-2.7634	-3.4587	-4.0778	-3.9527	-3.569	-4.24
-6.5918	-7.359	-5.9754	-8.0022	-6.6249	-5.5626	-8.4656	-5.8854	-7.4793	-5.7882	-6.3149	-6.4683	-5.4562	-5.7617	-5.284	-7.8781	-6.5282	-5.6837	-7.3449	-6.1626	-6.9073	-6.6728	-5.9084	-6.2583	-6.0071	-6.2971	-5.7842	-7.2535	-6.4512	-6.7373	-7.0744	-6.4356	-6.9647	-7.0613	-7.1339	-6.5735	-4.9036	-5.858	-4.8271	-6.4861	-5.9849	-4.9434	-5.2529	-6.3364	-6.3607	-6.0273	-7.1688	-6.6041	-9.1132	-6.2458
0.11166	-1.4485	-0.34646	-0.77927	-0.11635	0.71941	0.19603	-0.23912	2.3006	0.83881	-0.67264	1.4459	-0.37407	-0.62048	0.086197	0.92962	-0.47423	0.40005	-0.30731	-0.4385	-0.23263	-0.22673	0.18871	1.7439	-1.537	-0.89038	-0.051956	-1.1824	-0.40836	-0.021701	0.16628	0.20439	-1.4495	0.026571	-0.89321	-0.4881	-0.5214	0.30203	0.017819	0.15472	0.099789	0.55584	0.93729	1.8076	-0.21132	-0.093749	0.56634	-1.3021	0.54428	-0.605
-8.0169	-7.905	-9.3783	-8.1205	-7.8213	-7.7536	-9.8805	-8.9288	-8.4973	-8.6574	-9.1897	-9.8964	-9.4406	-7.8679	-10.984	-9.5728	-9.7173	-8.3304	-8.824	-9.5851	-8.5719	-10.304	-8.0633	-9.637	-8.7187	-8.8079	-9.7909	-7.896	-9.5663	-10.475	-10.226	-9.2991	-7.8894	-8.8586	-10.12	-8.6379	-8.7325	-9.3737	-9.0671	-8.24	-8.608	-8.5211	-8.9492	-8.1168	-7.7113	-8.8192	-9.1618	-7.7211	-8.5225	-8.3856
-8.7182	-10.321	-10.108	-9.2464	-12.424	-10.461	-11.637	-10.268	-9.6589	-8.5638	-10.379	-9.4669	-10.038	-11.151	-10.425	-11.718	-10.047	-11.632	-9.9642	-9.9204	-10.213	-9.423	-10.38	-10.727	-8.7522	-12.449	-10.199	-10.499	-8.5247	-10.811	-9.3708	-9.9711	-10.766	-9.6703	-10.013	-9.9365	-9.2041	-10.187	-9.9416	-9.72	-8.1241	-10.918	-10.357	-8.5843	-10.213	-9.6912	-12.071	-11.094	-9.3054	-11.19
-12.692	-12.024	-13.17	-14.458	-14.553	-12.065	-14.852	-13.745	-13.055	-13.083	-13.767	-12.672	-13.157	-12.001	-14.384	-12.372	-13.08	-12.75	-14.511	-12.569	-13.919	-11.297	-13.445	-13.402	-14.651	-13.448	-13.546	-13.913	-12.093	-14.248	-14.682	-13.072	-13.777	-13.977	-11.327	-14.387	-15.411	-13.541	-13.909	-13.38	-13.751	-12.493	-13.535	-13.393	-13.745	-14.942	-11.738	-13.3	-13.58	-13.554
1.3917	-0.0071505	1.0947	1.2639	0.27079	-1.0773	1.2284	1.5495	-0.21364	-0.20729	0.18259	1.8241	1.6864	-0.13847	1.4805	1.019	1.8773	0.9874	1.2862	1.4211	0.76749	1.7475	1.4738	1.7306	0.49391	2.2907	1.2226	-0.071618	0.90825	-0.10073	1.4331	0.69531	0.16539	1.2128	1.4329	1.4706	0.448	-0.99252	0.97713	0.57845	0.57823	0.54376	0.51204	0.30719	1.0192	1.5471	0.40748	1.3823	1.9434	1.0291
-13.809	-13.202	-12.754	-11.819	-13.123	-13.351	-12.912	-14.103	-12.704	-13.356	-12.533	-12.648	-13.532	-14.087	-15.692	-12.783	-13.8	-12.827	-12.392	-12.831	-12.96	-13.211	-13.408	-13.285	-13.071	-14.736	-14.6	-13.886	-13.162	-11.998	-12.174	-13.559	-13.914	-12.933	-13.704	-13.109	-13.748	-11.192	-13.017	-13.626	-11.931	-12.877	-13.164	-12.921	-14.279	-13.244	-13.942	-12.485	-13.753	-13.683
-2.269	-4.2705	-3.6183	-2.349	-3.7121	-2.0136	-5.6362	-3.5225	-3.4675	-2.4575	-3.984	-2.5733	-2.9847	-3.1483	-2.5331	-1.8333	-3.3155	-2.9402	-3.4262	-3.0407	-1.7416	-3.5888	-3.1248	-3.2562	-2.1945	-2.3074	-3.9348	-3.0422	-3.7009	-3.535	-2.3997	-3.6511	-1.9936	-2.8066	-3.559	-2.2221	-0.90348	-3.2655	-2.9435	-3.7209	-2.2786	-2.1665	-3.0721	-3.4663	-2.473	-3.0371	-2.789	-2.0285	-3.3023	-3.1123
-11.268	-11.002	-12.948	-11.179	-11.323	-11.785	-11.533	-11.08	-11.253	-11.433	-11.867	-11.074	-10.402	-12.263	-9.8897	-11.637	-11.618	-10.769	-10.833	-12.041	-11.856	-10.781	-12.575	-10.26	-10.397	-10.167	-10.574	-11.408	-11.796	-11.599	-10.74	-10.546	-10.813	-11.691	-12.29	-10.836	-11.866	-11.592	-11.227	-10.596	-12.893	-13.326	-11.087	-9.2431	-10.655	-10.544	-12.14	-11.136	-10.155	-11.682
-9.528	-7.5758	-9.2385	-8.3568	-7.934	-9.2995	-9.6664	-8.9157	-7.0873	-8.8234	-8.0903	-9.0707	-8.637	-7.9823	-8.998	-9.1245	-7.7811	-8.6133	-9.4154	-8.2399	-8.7438	-8.9986	-9.0047	-8.6641	-7.8214	-8.0075	-8.1592	-9.8895	-7.2258	-8.5746	-7.8865	-9.5026	-10.579	-8.4912	-10.221	-8.7157	-9.2125	-8.568	-8.7372	-9.8382	-10.753	-8.8274	-9.8021	-8.2096	-9.4108	-8.8676	-9.0872	-7.8823	-10.424	-8.7058
0.88478	1.5106	1.7693	1.6881	1.2135	1.7744	0.3895	2.0028	-0.0082705	1.4461	0.83799	-0.020773	0.79555	1.9075	1.3984	0.93548	0.39442	1.9671	-0.60058	0.50135	-0.32881	1.3224	1.2397	2.6007	0.72349	0.097342	1.4279	-0.51357	1.522	0.54686	-0.02695	1.2853	2.8334	0.94851	0.97251	1.6579	1.8125	1.2142	0.53141	2.8844	1.3075	1.8496	1.7653	0.64241	-0.22136	1.0173	-0.36016	0.61966	1.3492	0.54183
-0.88737	-1.5593	-2.1768	-0.297	0.6479	-1.4084	-1.4588	-0.49077	-1.0232	-1.8484	-1.7933	-3.1005	-4.0745	-3.6846	-2.256	0.27449	-0.34763	-2.0958	-2.9402	-0.63663	-1.6489	-0.034619	-1.2024	-1.9495	-1.7968	-1.8796	0.23449	-0.5364	-0.446	-0.66391	-1.7996	-0.76033	-1.2562	-1.7651	-2.5388	-1.2029	-2.8176	-2.8566	-2.4049	-1.4204	0.23146	-1.9272	-0.53334	-0.70539	0.16305	-0.25169	-1.1543	-0.74425	-0.18093	-1.2595
9.218	9.7162	7.8965	8.7985	8.4095	8.1492	8.8069	7.8935	7.4194	10.275	8.3429	6.5066	9.3822	7.2131	8.1637	7.5713	7.5852	6.5185	6.1353	6.7229	7.5223	7.9524	7.1788	7.0535	7.1151	6.5032	8.565	8.1821	8.3581	7.5235	9.2324	8.2354	7.6764	8.0243	5.9154	7.2862	9.3449	7.9937	8.6017	8.8906	8.4907	7.2973	8.3448	7.1474	8.5689	6.6753	7.66	9.1128	7.5928	8.2226
-3.5738	-1.9195	-2.5374	-0.59823	-2.5992	-3.2238	-1.0798	-1.5001	-2.0895	-2.3219	-1.623	-2.321	-3.7119	-2.6851	-1.5785	-1.9551	-2.314	-1.8096	-3.1224	-2.3445	-3.2487	-1.2686	-1.6506	-2.0127	-2.984	-0.73078	-2.8999	-0.52569	-1.83	-2.2535	-3.148	-2.643	-1.0272	-0.40978	0.18118	-1.3182	-2.8025	-1.1165	-1.6311	-1.991	-2.0823	-2.1978	-3.1989	-3.722	-1.8769	-1.6375	-4.1099	-3.7483	-2.284	-2.2998
7.6653	4.8189	7.926	7.2666	8.1035	6.1578	5.9787	6.6508	6.5092	7.969	6.7303	5.5211	6.8584	8.4733	6.8652	7.9032	7.2859	6.516	6.56	5.904	7.1251	4.8548	6.2683	7.6925	7.1107	6.6618	8.8616	6.8718	5.9764	7.0133	5.8366	5.861	6.7514	6.4852	4.4877	5.6787	6.9424	6.7245	5.7596	6.1431	5.0276	6.823	7.5359	7.6712	7.8313	6.6648	6.5899	5.9429	6.9803	7.1427
-6.5435	-6.1806	-5.7393	-5.8029	-6.6365	-5.2971	-6.2928	-4.9697	-4.9817	-5.043	-7.5426	-7.2686	-6.3352	-4.7362	-4.0506	-5.4644	-5.5791	-5.0443	-6.9694	-4.086	-4.5756	-4.9926	-5.802	-3.9494	-6.1635	-5.033	-6.1797	-4.9898	-5.892	-5.8232	-4.5037	-6.6099	-6.1376	-4.3674	-4.7386	-6.6903	-6.2074	-6.2189	-6.7927	-5.6524	-5.6009	-5.4201	-4.7704	-4.0515	-3.5416	-5.4306	-5.4471	-5.1995	-6.6525	-5.1988
-0.54552	-0.1509	-0.46245	-0.45524	0.83495	-0.48764	0.087183	1.1692	0.87265	-0.26494	0.56339	-0.23426	-0.90531	-0.39976	-0.014294	-0.49733	1.09	-0.60524	0.65628	-0.58768	0.63565	0.60835	-1.6406	-1.3537	-0.061417	0.24406	0.90973	-0.65569	-0.87211	1.141	-0.24988	0.57617	-0.27446	1.3082	1.2737	-0.70918	-0.1292	-0.19578	0.3285	-0.20079	0.27728	-0.027691	0.87193	-0.71971	-1.017	0.37599	0.44152	-0.56761	0.043178	0.99614
-0.48719	-3.2637	-2.1048	-1.2768	-1.4071	-0.54113	-0.9471	-1.3192	-2.0737	-0.23537	0.47514	-1.4608	-1.2698	-1.4306	-1.0807	0.1685	-1.1544	-2.2515	-1.5411	-0.63399	-1.7197	-0.091236	-1.0646	-1.4974	-1.9058	-0.81579	-2.6196	-0.94911	-2.8601	-3.3721	-1.5465	-0.40254	-1.1905	-3.3435	-2.1889	-2.5921	-0.85658	-0.24662	-0.49378	-1.3473	-1.7024	-1.5624	-1.3475	-2.085	-0.445	-2.679	-0.13461	-1.9929	-0.63309	-2.2427
-10.154	-11.925	-9.9403	-11.566	-10.908	-10.563	-10.875	-10.637	-9.5522	-9.0561	-11.361	-10.272	-11.314	-9.6412	-10.653	-11.399	-11.012	-11.133	-9.2876	-11.229	-11.594	-13.466	-12.13	-10.514	-9.5954	-10.829	-11.07	-11.461	-11.583	-9.5298	-11.052	-10.695	-11.12	-12.241	-9.7879	-9.1814	-9.4997	-10.631	-10.906	-11.358	-11.642	-9.8275	-10.09	-10.702	-9.9284	-12.02	-9.8906	-10.434	-10.302	-10.816
-23.003	-24.025	-21.013	-21.928	-22.454	-23.874	-20.903	-22.313	-22.884	-21.441	-23.229	-22.868	-22.133	-22.702	-21.104	-23.084	-22.312	-21.489	-21.874	-21.851	-21.945	-21.837	-24.123	-21.951	-22.298	-21.239	-23.067	-20.862	-23.246	-22.931	-21.614	-21.558	-21.72	-21.632	-23.132	-23.505	-22.01	-24.107	-21.056	-22.244	-20.795	-21.805	-20.806	-23.565	-20.743	-22.951	-22.272	-22.983	-22.183	-21.386
-1.8756	-3.4153	-1.8281	0.031212	-2.229	-2.9517	-2.0884	-2.4766	-2.8603	-1.8713	-1.5133	-0.87342	-0.94691	-1.6031	-1.7887	-2.1395	-1.9075	-2.025	-1.3209	-2.4207	-3.5263	-1.4713	-3.1074	-2.0761	-2.1741	-1.8135	-1.4793	-1.6527	-1.7854	-1.4771	-2.604	0.57721	-1.9674	-1.503	-2.318	-2.3871	-4.1715	-3.0392	-2.5464	-2.2508	-3.226	-1.6575	-0.29739	-1.9512	-3.3309	-3.0397	-0.64065	-1.7986	-2.3273	-1.6463
-13.322	-13.989	-13.471	-12.672	-11.241	-12.834	-12.28	-13.259	-13.499	-13.952	-11.839	-12.525	-12.58	-11.608	-11.346	-13.091	-10.943	-14.396	-13.482	-12.989	-12.355	-13.006	-12.599	-13.329	-12.413	-13.759	-12.382	-12.084	-12.684	-12.635	-13.976	-12.657	-11.111	-13.834	-12.226	-14.245	-11.598	-11.755	-12.256	-12.381	-12.089	-14.661	-14.052	-12.433	-13.08	-12.285	-11.499	-13.265	-11.394	-13.445
7.1669	7.0877	7.6588	6.8545	7.031	6.2219	7.2773	7.7533	7.8722	6.1194	6.2411	6.1605	5.7846	7.3354	6.7295	6.8117	6.7461	7.8556	6.6146	5.4293	7.3428	7.5741	8.0605	6.3767	7.0161	6.6364	7.3562	7.8959	7.3902	7.8175	7.9195	9.014	8.4472	6.698	8.67	7.3452	7.4022	7.6017	7.2265	6.2239	6.8367	7.9248	5.3988	7.4083	7.7046	5.7632	7.7435	7.0734	7.1486	6.4718
6.9979	6.6589	6.2917	7.1113	6.6047	6.3146	6.109	7.7158	7.1056	5.5332	6.9808	6.8356	7.2757	7.6	5.5803	8.7299	7.4019	6.4377	7.0831	5.5219	7.5453	8.7228	5.4497	5.4426	7.3938	7.6912	8.1586	5.3702	6.6252	7.755	4.4487	7.3586	5.7916	5.8842	6.9679	5.8379	7.2705	8.658	6.4211	7.5858	7.204	7.5225	7.3404	7.3622	8.317	6.1939	8.0284	8.1666	6.1357	8.1462
-0.6303	1.1739	1.9852	-0.57366	0.33021	0.5907	0.84737	0.53816	0.76825	1.1351	-0.039432	-0.77951	-0.17048	1.7269	-0.15549	1.3924	0.055933	0.35119	1.1048	0.47246	0.38764	1.6223	-0.13487	-1.4365	-0.89561	0.16025	0.19475	0.72416	-0.22654	0.33415	1.3571	-0.42638	0.12602	0.085231	1.1279	0.55346	2.0193	1.5559	0.11548	-0.49194	1.7325	-0.40088	1.7408	-0.96034	0.25619	-0.077043	0.16519	-0.19748	0.2918	1.4955
-0.91856	-0.53242	-0.51493	-1.6634	-1.4305	-2.2369	-0.4786	-2.598	-2.2034	-1.3277	0.0048136	-1.4745	-2.1548	0.11422	-1.4668	-1.8696	-1.0472	-2.2289	-0.57325	-0.70399	-0.75369	-0.12298	-1.5099	-2.7381	-1.873	-2.7238	-2.3716	-1.0014	-0.80317	-1.6333	-0.41114	-0.77746	-1.1074	-0.99237	-1.4568	-1.2106	-1.3754	-0.22602	-1.4908	-1.8421	-0.24175	-1.519	-0.85945	-1.8459	-1.0433	-0.067077	-1.1654	-1.2158	-1.0236	-0.24706
-2.3719	-2.8502	-3.7079	-1.5165	-2.4124	-3.1296	-3.7029	-2.3256	-2.3659	-3.7519	-3.9005	-1.6241	-1.9196	-4.2189	-2.8665	-2.4635	-5.035	-1.3822	-2.091	-1.6149	-1.9568	-3.2068	-4.7759	-3.0305	-2.5691	-2.9982	-2.1851	-0.90479	-2.7785	-1.6518	-2.8089	-4.3459	-3.4979	-1.7561	-2.7409	-2.6152	-1.6354	-3.4766	-3.87	-2.215	-1.1154	-2.5582	-1.087	-3.273	-2.7738	-1.7165	-3.1333	-2.4288	-2.1168	-3.9724
-12.011	-12.117	-11.071	-12.155	-10.451	-11.357	-11.842	-11.946	-11.479	-11.166	-10.625	-10.004	-11.254	-10.781	-13.467	-11.504	-10.879	-10.616	-10.781	-13.027	-10.703	-11.38	-12.09	-11.811	-9.7207	-11.221	-12.819	-12.115	-11.732	-11.738	-11.886	-12.051	-11.863	-10.317	-12.449	-10.934	-10.914	-10.545	-12.609	-10.89	-11.744	-9.8534	-12.467	-10.83	-11.464	-10.213	-9.6376	-11.419	-12.637	-10.189
-13.374	-14.957	-12.308	-14.749	-15.599	-14.007	-13.623	-14.551	-13.455	-15.142	-13.797	-13.729	-14.314	-12.797	-15.917	-13.805	-13.675	-14.209	-13.66	-11.905	-15.377	-14.834	-14.272	-13.493	-15.019	-13.609	-13.716	-12.281	-14.008	-13.702	-14.446	-14.174	-15.069	-14.763	-15.375	-14.76	-13.928	-14.173	-15.664	-13.139	-14.329	-13.013	-13.07	-12.997	-12.674	-13.947	-13.514	-14.448	-15.001	-13.542
7.0055	9.8394	8.6589	7.9928	10.041	7.6761	9.2247	7.8726	7.6834	8.4402	8.0935	10.054	8.1237	7.4135	7.4168	7.6199	7.7532	9.4559	7.9342	7.4834	8.4966	7.9155	8.6482	10.517	8.4909	6.6394	7.6699	6.7291	9.1189	7.935	8.5733	7.8652	8.7905	7.8342	8.9143	10.602	9.0346	8.0428	9.9468	8.5197	8.7487	8.2577	10.597	8.313	9.6695	8.9032	7.5889	8.6584	7.6196	8.7462
-0.75857	0.24788	-0.038552	0.73509	0.94327	-0.91559	-1.2577	-0.21554	-0.03177	-0.015723	0.82305	-1.454	-0.47371	0.97605	-1.8283	-0.58676	-0.92493	-0.30116	0.12568	-1.7005	-0.34102	0.51437	-0.37837	-1.3223	-0.46254	0.030713	0.37571	1.7756	-1.3802	1.358	-0.50801	-1.2901	-0.078301	0.63943	0.13085	-0.09089	-0.29911	1.0759	-1.0814	-0.90125	-0.41459	-0.71984	-1.2271	0.314	-0.51322	0.37929	-0.69726	-0.89022	-1.2354	-0.89744
0.35655	1.7504	2.9129	1.216	1.5493	1.1424	1.7497	2.5735	1.5553	1.524	2.2826	2.99	1.8087	0.50941	0.88593	-0.05942	1.3503	1.1796	2.8612	1.4866	1.3566	-0.51344	1.8488	0.86031	0.97333	1.9008	2.132	1.9945	1.7185	1.4521	2.588	1.5894	3.2228	2.3659	2.4328	0.92146	2.6142	0.5389	3.0901	2.6211	1.6213	1.7044	1.9037	1.9957	0.82631	1.7727	2.549	1.3804	1.704	1.8224
-12.498	-12.332	-9.4772	-10.558	-12.116	-10.655	-11.647	-10.137	-10.17	-12.821	-10.751	-11.054	-10.663	-10.988	-11.753	-11.702	-12.822	-11.446	-12.303	-11.597	-9.4153	-12.057	-11.692	-11.632	-12.638	-10.483	-11.013	-11.416	-11.881	-11.097	-11.432	-11.004	-11.621	-13.482	-10.861	-11.83	-10.88	-12.955	-11.853	-11.205	-10.966	-10.83	-11.741	-11.311	-10.202	-11.998	-10.901	-10.665	-10.914	-11.043
-2.9988	-3.31	-3.4529	-3.6309	-3.4612	-4.7055	-2.0087	-2.7565	-2.7227	-4.519	-3.5111	-3.7915	-1.5092	-3.6134	-2.9614	-2.5078	-2.1837	-3.776	-2.2979	-3.2826	-4.7511	-2.8679	-3.5178	-3.3271	-2.9133	-4.4038	-3.5531	-2.4974	-3.6226	-3.672	-4.573	-1.2548	-2.36	-2.5708	-3.4151	-3.2423	-1.1678	-3.0261	-3.0411	-3.1822	-3.3498	-2.9906	-2.8712	-1.6543	-3.531	-2.0969	-1.3707	-3.4756	-4.9646	-2.3774
2.5754	1.9272	1.4114	1.5442	1.3949	1.7809	1.2395	1.4042	2.0545	1.659	-0.16845	0.94159	1.3032	2.6191	2.3263	0.75106	1.936	0.21855	2.2851	2.4825	2.687	0.049497	1.9905	1.9521	2.3307	1.6926	1.8825	1.4003	1.9787	0.030697	2.3773	2.4313	0.58054	1.2802	1.3691	2.4066	2.0974	1.1736	0.35213	2.0137	2.0341	2.0321	1.7009	3.5501	1.5987	1.4697	2.2189	0.96334	2.571	2.0128
-5.9699	-5.4765	-5.3796	-3.5359	-3.8688	-4.6661	-5.9623	-3.7243	-4.2866	-5.7322	-5.5656	-4.4852	-3.6515	-3.5787	-4.8394	-3.9213	-5.8585	-4.6942	-4.3332	-4.6781	-4.6546	-3.9125	-5.4077	-4.3179	-4.2989	-2.6702	-5.7935	-5.4083	-4.8364	-4.681	-4.6265	-5.5829	-2.1591	-5.5808	-4.2127	-4.9939	-3.9332	-3.7615	-3.5759	-6.0298	-6.2721	-3.2116	-4.6263	-4.581	-3.8248	-3.8979	-4.9754	-4.6171	-2.5855	-4.5756
-1.9092	-0.98432	-2.4248	-2.6335	-2.0035	-2.1072	-1.6968	-2.1487	-1.1293	-2.4031	-1.9396	-2.344	0.14984	-1.7459	-0.77552	-1.2559	-0.62711	-1.4676	-2.6637	-0.23836	-1.9652	-2.3662	-0.412	-1.677	-0.96387	-0.88652	-0.67387	-1.0733	-2.0356	-1.0241	-3.1971	-2.0644	0.03142	-1.9569	-2.3282	-1.2127	-2.507	0.34195	-0.99042	-0.78508	-2.2272	0.37995	-0.20441	-1.4611	-3.1098	-0.40471	-1.6989	-2.313	-1.0508	-2.2018
-14.566	-14.484	-13.01	-14.4	-14.989	-12.853	-13.914	-13.561	-13.642	-13.96	-13.581	-13.873	-14.968	-14.199	-14.516	-12.935	-13.922	-13.69	-14.804	-11.939	-15.923	-14.289	-15.259	-13.968	-11.359	-14.259	-14.306	-13.479	-13.936	-14.84	-14.739	-13.894	-12.913	-15.497	-15.82	-14.17	-12.789	-12.577	-14.772	-14.594	-14.603	-13.887	-12.751	-15.202	-11.382	-14.24	-13.716	-13.859	-14.552	-13.289
9.6469	8.8182	9.5576	12.035	9.9149	8.7855	10.975	9.487	10.211	9.8893	11.962	9.7201	10.42	9.2884	11.236	8.589	11.062	8.5535	10.011	9.1871	9.6937	9.2182	8.551	10.658	9.2476	10.348	8.2631	11.413	10.624	9.5286	9.5545	8.6007	9.8162	9.5557	9.3353	9.6507	9.0428	8.2244	10.061	10.562	10.706	10.202	11.669	10.527	10.344	11.176	10.29	10.723	10.615	8.3867
-4.4513	-2.53	-3.729	-2.1697	-3.9167	-3.7678	-2.7892	-5.6551	-3.439	-3.5688	-4.5031	-2.7899	-3.8409	-3.1535	-3.8992	-3.7916	-4.7963	-5.0685	-2.1475	-5.0703	-3.3881	-4.1968	-3.0873	-4.2951	-4.4356	-3.6894	-3.0899	-2.8847	-3.6391	-3.622	-3.3983	-5.1524	-4.8918	-3.0748	-4.0504	-3.199	-2.6678	-3.7554	-3.2975	-3.7	-3.8135	-4.2791	-3.4021	-3.725	-3.9478	-2.6136	-5.3769	-3.2385	-4.0605	-2.4769
-3.4443	-5.8216	-4.1889	-3.6477	-4.7513	-5.2116	-4.5382	-4.3376	-5.0689	-4.8223	-5.2227	-5.0139	-5.3598	-5.0428	-5.1881	-6.8245	-5.1005	-5.4405	-5.7752	-5.2815	-6.2749	-4.0494	-4.4397	-3.6146	-5.8071	-5.4766	-5.6882	-4.1399	-5.3527	-4.6198	-6.7882	-1.7977	-3.5353	-4.1048	-4.3052	-4.4248	-3.1662	-5.0336	-3.831	-5.3876	-4.3855	-3.9859	-3.8842	-5.6608	-5.9894	-5.6844	-4.2109	-6.4743	-5.9203	-4.9474
-13.391	-10.679	-11.49	-13.159	-12.984	-13.251	-12.095	-11.499	-11.972	-14.373	-13.478	-14.635	-14.845	-13.164	-13.679	-12.935	-13.076	-12.829	-13.442	-11.982	-13.717	-13.342	-12.773	-13.574	-13.368	-12.061	-13.926	-14.858	-14.926	-14.649	-12.994	-12.62	-12.308	-13.168	-14.016	-13.767	-13.058	-12.34	-12.048	-12.787	-12.922	-13.704	-13.008	-15.165	-12.717	-12.596	-12.845	-14.237	-14.349	-14.631
-4.66	-4.9583	-2.9168	-5.1219	-4.6579	-6.5566	-5.9935	-5.1877	-5.9966	-5.1147	-5.2294	-6.1848	-4.4907	-5.8179	-7.2952	-7.2589	-5.6208	-4.8824	-4.6955	-4.9054	-6.8283	-5.0192	-4.977	-6.3797	-6.4009	-6.95	-7.1065	-5.2694	-5.9734	-5.4633	-5.669	-6.8847	-5.0754	-6.8619	-4.7527	-4.9961	-7.6255	-5.213	-5.9355	-6.1424	-5.0632	-5.2139	-4.383	-5.1156	-4.2587	-5.0702	-5.7954	-6.1843	-5.9539	-5.8622
-22.408	-22.442	-21.554	-22.16	-21.01	-22.676	-22.031	-22.821	-22.752	-21.424	-22.369	-22.193	-21.486	-22.621	-22.188	-20.982	-21.983	-22.075	-20.942	-21.795	-20.849	-23.15	-22.225	-22.483	-22.834	-22.967	-24.413	-20.939	-23.736	-22.922	-23.759	-21.909	-22.305	-22.757	-22.323	-20.157	-23.703	-23.583	-23.254	-22.073	-21.914	-21.875	-21.259	-23.837	-21.164	-23.229	-21.709	-22.993	-22.354	-24.053
-0.58291	-1.2079	-1.7279	-0.76007	-1.4888	-1.682	-2.4722	-2.529	0.28868	-1.3645	-1.5966	-2.4235	-1.4404	-2.3194	-0.024007	-1.4825	-0.3386	-1.3787	-1.2376	-0.13822	-2.1385	-2.565	-2.9567	-2.8379	-1.8239	-1.7696	-1.635	-1.8169	-2.3359	-0.80777	-1.827	-2.1083	-2.8077	-0.88746	-1.578	-1.7186	-0.28034	-3.0819	-1.8299	-2.1081	-0.88157	-2.652	-1.6518	-1.2902	-1.0655	-1.6547	-2.281	-0.6198	-1.4267	-1.2305
4.9079	4.4186	5.329	4.26	5.1903	5.7096	5.2089	4.6995	5.3713	4.6301	4.8755	4.5753	4.872	5.7467	4.2615	4.0002	3.9239	6.2726	3.7791	3.9447	6.1615	3.1256	4.8084	3.9412	4.5354	5.9772	5.228	4.5414	4.6834	5.2396	5.1254	4.8273	4.1937	5.8609	5.8019	4.2129	5.1193	5.7341	4.3931	7.9775	4.9679	6.0806	4.3848	6.4678	4.5219	4.2199	4.0108	5.4517	4.9238	6.1112
-6.3306	-5.9716	-6.8374	-6.4637	-5.8276	-5.9683	-6.8768	-6.1192	-6.0186	-5.4473	-5.6631	-7.2652	-6.6647	-6.5047	-4.8931	-5.7892	-5.8697	-7.3571	-8.4231	-5.6045	-7.1304	-7.0377	-5.8123	-5.7515	-7.4732	-5.8388	-6.452	-7.218	-5.5091	-6.5796	-6.502	-6.3998	-6.5158	-5.8816	-5.032	-5.2288	-7.5588	-5.5665	-5.4414	-7.5316	-5.2765	-6.7646	-7.0375	-6.5706	-6.8139	-3.632	-5.4468	-7.5787	-5.9309	-7.1091
-3.293	-1.6538	-0.43945	0.096133	-1.4816	-3.0283	-2.6138	-0.76666	0.15363	-0.12384	0.54509	-1.6696	-1.9491	-0.38045	-1.0203	-2.8737	-1.8696	-1.4292	-2.3525	-0.84376	-2.1636	-1.7706	-0.83303	-1.9907	-1.8197	-2.1719	-1.3269	-0.61064	-0.14755	-2.1974	-1.5243	-0.28691	-2.9462	-0.55319	-1.5247	-1.6249	-1.8428	-1.3514	-2.3196	-2.2191	-1.2317	-0.49663	-1.4524	-1.3441	-0.42612	-0.77187	-0.7521	-0.95888	-2.0513	-0.40499
-0.76586	-0.29533	0.646	-1.6012	-0.99234	0.085492	-1.68	-2.8963	-0.039019	-0.43237	-0.14538	-1.0378	-1.4956	-1.1118	-0.60353	-0.20851	0.042933	-2.345	-2.345	1.0339	-0.89333	-2.1264	-1.4355	-0.17342	-1.2716	-1.7575	-1.5804	-2.686	-0.88617	-0.82977	-1.3112	-0.95622	-1.9779	-2.3008	-2.2026	-1.07	-1.2648	-3.3996	0.0052053	-1.1439	-1.4377	-2.2016	-1.4553	-1.292	-0.48311	0.24725	0.10627	-3.1816	-1.6644	-1.372
-11.154	-11.318	-11.806	-10.605	-11.141	-10.686	-9.8405	-10.638	-11.033	-10.752	-11.723	-10.895	-11.668	-11.234	-12.256	-13.128	-12.422	-11.64	-12.428	-11.534	-11.043	-11.649	-12.571	-12.177	-12.148	-11.599	-11.165	-11.977	-11.046	-13.259	-12.746	-11.521	-10.995	-11.857	-10.242	-13.068	-10.597	-12.706	-12.456	-11.755	-10.887	-12.376	-10.708	-12.589	-11.867	-10.324	-11.72	-11.291	-11.215	-12.077
3.7165	2.9867	3.5428	1.1313	2.8338	2.2971	1.7901	3.3452	2.4092	1.9618	5.1888	2.5204	2.9934	2.6536	3.6639	4.5858	2.9642	3.089	4.3832	4.8824	2.4162	3.1796	2.2242	2.7259	3.7572	2.3688	0.96489	2.8761	3.8078	3.3491	3.6363	4.0861	3.4887	2.9172	2.5789	3.1769	2.0208	3.2892	3.9825	3.3917	3.3611	3.056	3.5054	2.9128	2.5311	3.3896	3.1789	4.3862	3.6404	3.9539
0.44189	0.49291	0.78943	0.41495	-0.17751	0.97783	-0.79049	1.5547	0.26535	0.090848	0.2607	0.48506	0.75569	-0.095387	0.35339	0.87372	-0.26028	1.132	-0.8167	0.59952	0.23694	0.69955	1.9519	0.12329	1.1265	0.90469	0.19735	1.192	0.49391	0.21427	-0.67202	0.60129	1.3621	0.58605	-0.62581	0.25883	0.41782	-0.059864	-0.23898	1.1296	0.51672	1.3511	1.2643	-0.1735	0.49241	-0.43318	0.14526	-2.4152	0.040419	-0.48895
-9.7608	-9.6323	-8.5721	-8.3726	-9.7704	-8.1408	-8.7088	-10.232	-8.1771	-9.2079	-9.2402	-9.2468	-8.7435	-9.4282	-9.3237	-9.3475	-10.061	-8.9406	-8.7207	-7.9529	-8.4393	-8.8446	-9.7751	-10.756	-9.9146	-9.0502	-8.8624	-8.2788	-7.8184	-8.2306	-10.609	-9.0141	-7.8314	-9.6545	-9.2863	-8.6219	-9.6792	-8.1102	-8.9516	-9.2766	-9.3353	-9.6635	-8.7393	-9.265	-8.1656	-8.2254	-8.3783	-8.8343	-8.9351	-8.6961
-0.88248	-0.20662	0.50648	0.53792	-1.5104	-0.70761	-0.374	-1.298	-0.10588	-0.36477	1.4087	-1.6658	-0.58785	1.1084	-0.44518	0.67757	-1.2982	-0.39919	-0.54954	0.57704	0.44299	0.14367	0.99846	0.36176	-1.5315	-2.11	-0.1777	-0.26256	-0.65457	-0.10733	-0.96372	1.7876	0.81919	-0.78222	-0.057938	-0.77543	-1.1879	-0.10744	0.86206	-0.56332	-1.0724	-0.82569	-1.0866	-1.9671	-1.3809	0.32776	-0.50163	1.1769	0.18855	-1.4051
-1.8047	-1.6388	-0.74773	-1.1816	-0.047845	0.76949	-0.83114	-0.72136	-0.39534	-1.9519	0.37819	-0.72013	0.3048	-0.30148	-1.0537	0.99806	-0.48004	-1.9673	0.034582	-0.4211	0.56292	-1.0966	-0.89873	0.96654	-0.44677	-2.292	-2.083	0.096588	-1.9484	-1.2341	-0.27041	0.074979	-0.45392	-0.35462	-0.44327	-3.722	-1.593	0.12292	0.19301	-1.3525	-1.906	0.16692	-0.93676	-1.1543	-0.72135	-0.55919	-0.089218	-0.89406	-0.20365	-1.3788
-2.2137	-2.3539	-3.1647	-3.4127	-1.9588	-1.0166	-1.8848	-4.366	-4.4289	-2.39	-1.7731	-3.4147	-3.3953	-3.2285	-3.2999	-3.3668	-1.7652	-1.6865	-3.0476	-2.1745	-0.78935	-2.6875	-2.5594	-2.8991	-3.399	-1.9758	-2.8542	-2.5245	-3.1178	-1.7833	-2.8235	-1.4231	-2.164	-3.8794	-3.5099	-2.8486	-1.4765	-3.4947	-2.1487	-2.0439	-1.9582	-3.6434	-2.4234	-3.9937	-2.3748	-1.1771	-2.2988	-3.4532	-2.3961	-2.9574
-10.948	-10.094	-9.8715	-11.092	-11.542	-11.18	-8.9306	-9.7637	-10.43	-11.03	-11.026	-10.957	-12.626	-11.739	-9.3564	-12.098	-10.644	-11.211	-11.034	-10.436	-9.5993	-12.378	-11.094	-11.978	-11.029	-9.1554	-11.143	-9.7534	-10.286	-11.072	-12.51	-9.8791	-9.6965	-11.63	-10.817	-10.234	-11.078	-11.989	-10.079	-11.307	-10.374	-9.3945	-10.283	-11.393	-10.017	-11.554	-11.289	-10.703	-10.672	-9.8155
-5.7353	-5.7951	-5.7802	-7.0436	-6.3318	-7.3301	-6.0058	-5.6804	-6.5272	-6.1473	-7.3091	-5.8163	-4.5747	-6.2517	-4.0289	-5.6293	-5.5396	-5.9532	-3.6162	-6.8744	-5.18	-7.634	-5.6143	-4.7474	-5.6325	-5.1608	-4.9349	-5.8745	-6.2476	-4.8109	-5.5732	-5.2043	-5.3975	-5.7368	-5.2991	-5.5753	-4.6622	-7.4023	-5.5755	-5.448	-5.254	-5.6793	-4.9352	-4.2538	-6.0742	-5.9112	-5.341	-6.5891	-5.2739	-6.7908
2.7138	2.6633	3.2238	3.5635	2.3129	3.4606	0.54629	2.6471	3.8165	3.5367	2.9723	4.0396	3.4268	2.2569	3.6711	1.0884	1.4915	3.4333	2.838	4.8332	1.5306	2.672	2.2868	1.3324	1.6097	1.2009	1.7237	3.5572	2.9393	1.6688	2.031	1.5269	1.5709	3.0812	1.3037	1.4799	3.6442	1.952	1.7633	1.2919	0.85053	2.7286	1.1642	0.95397	3.3062	1.1212	2.8538	3.4798	2.6914	2.8988
-14.184	-13.14	-15.256	-12.564	-15.636	-14.218	-14.771	-13.347	-13.547	-16.061	-16.221	-16.205	-13.867	-15.606	-15.774	-16.454	-16.178	-15.33	-14.935	-13.182	-13.213	-13.487	-15.126	-14.969	-16.431	-14.504	-14.203	-14.292	-14.644	-15.032	-13.346	-14.493	-15.86	-13.512	-13.962	-13.607	-15.825	-14.575	-13.263	-14.412	-14.653	-13.892	-12.213	-14.579	-14.751	-13.965	-14.729	-15.462	-15.201	-14.539
-1.5121	-2.4515	-1.746	0.21247	-1.6243	-1.5972	0.020943	-1.9801	-1.8183	-2.1724	-2.0077	-0.95914	-1.4045	-2.2134	-1.8205	-1.7456	-0.92811	-2.3509	-0.93473	-1.6485	-2.6447	-1.8821	-1.3866	-2.3563	-2.1582	-0.74717	-1.6836	-2.0054	-1.8735	-1.3988	0.11998	-2.0865	-1.0347	-1.4345	-1.9732	-2.8119	-0.91702	-1.2047	-2.5414	-1.1612	-2.4648	-2.3447	-0.055832	-1.7007	-0.20342	0.52421	-0.67342	-2.0455	-2.5189	-2.0038
-22.926	-20.626	-22.364	-22.469	-20.798	-24.364	-21.188	-23.811	-23.501	-21.265	-22.9	-21.502	-23.19	-21.322	-20.612	-23.249	-20.365	-20.602	-22.285	-23.657	-20.966	-22.35	-21.651	-22.299	-20.941	-21.07	-21.595	-21.069	-21.598	-22.933	-22.213	-22.671	-22.673	-21.886	-24.253	-20.96	-21.605	-21.002	-22.275	-22.483	-22.187	-21.515	-20.823	-21.044	-23.203	-22.305	-23.003	-22.336	-22.306	-22.48
-7.7866	-9.1845	-9.8296	-8.7055	-8.5689	-9.7547	-8.9456	-11.213	-10.363	-9.3792	-9.0136	-9.3244	-8.8813	-9.5063	-8.0902	-9.6488	-9.1954	-6.5967	-8.4617	-8.7539	-9.6521	-7.6721	-9.7975	-10.104	-10.558	-9.3213	-10.12	-9.6153	-8.7803	-9.8552	-8.6075	-8.7932	-9.9942	-8.3546	-10.324	-8.5446	-7.9633	-9.4876	-10.21	-10.384	-9.6556	-6.8632	-8.594	-9.2463	-9.9688	-8.9636	-7.3156	-8.1519	-7.7882	-8.9922
0.97971	0.25775	2.7004	1.1813	1.8454	0.57726	1.9456	1.4069	0.87962	2.2312	2.014	1.9252	0.43091	3.4104	-0.81999	1.5303	1.0638	1.4695	1.8119	1.2476	1.392	2.1365	1.1051	1.8371	-0.061582	0.78853	2.1346	1.6426	0.99532	0.71836	1.4455	3.0925	1.5512	3.1401	2.233	1.6044	1.2737	0.54455	2.0013	2.0426	1.1541	2.7603	1.699	-0.13508	2.7407	2.9523	1.3255	2.7877	0.077979	0.7562
1.6754	0.72312	0.44912	-0.42344	1.5495	0.75891	1.2066	1.1542	-1.9824	-0.50571	2.3355	-0.18033	-0.14609	0.50587	0.054766	1.5366	1.9969	-1.3783	-0.20123	0.54255	1.1346	-0.61129	-0.5824	1.9361	-1.4079	1.0678	-0.6995	1.086	-0.025079	1.0283	0.37239	0.031229	0.25924	2.0062	-0.41575	0.079612	-0.10966	0.95366	-0.62458	-0.17878	0.12301	0.20102	1.882	1.7221	0.65167	0.45598	0.92015	0.43394	0.82244	0.78206
-15.031	-15.897	-15.814	-14.206	-14.414	-15.367	-14.958	-15.502	-14.446	-13.275	-14.996	-15.34	-15.075	-13.916	-14.627	-14.635	-14.654	-15.126	-16.173	-12.754	-14.351	-15.335	-14.192	-13.329	-12.836	-15.395	-14.364	-14.513	-13.513	-15.366	-14.269	-13.213	-15.056	-14.178	-15.058	-15.069	-14.338	-14.593	-15.655	-15.169	-15.396	-15.436	-14.408	-16.102	-16.096	-15.193	-13.362	-14.708	-14.898	-14.168
-12.21	-10.23	-11.187	-9.8375	-10.931	-12.146	-10.232	-13.544	-12.232	-10.746	-11.369	-12.468	-12.599	-10.592	-11.722	-11.363	-12.663	-12.327	-12.461	-10.932	-11.622	-11.131	-12.325	-11.445	-12.952	-12.434	-11.389	-10.459	-11.375	-11.167	-10.409	-11.536	-11.659	-12.272	-11.982	-12.777	-12.75	-13.144	-11.023	-12.058	-12.337	-10.705	-12.665	-11.909	-11.153	-11.607	-10.551	-11.145	-11.712	-11.111
1.1819	-1.5132	-0.9323	0.50424	-0.4307	-0.38869	0.93009	1.4249	-2.8801	-1.2908	1.3518	-0.72287	0.58423	-0.13844	-1.8244	0.90321	0.20222	0.15221	0.39261	-0.98983	-1.0086	0.020683	-0.58479	0.35264	1.9024	-0.33128	1.0608	0.59335	-1.4189	-0.53891	1.4197	-1.1842	-1.8624	1.2847	-0.38995	-0.90325	0.4269	-0.7747	1.1936	-0.043404	0.50363	-0.20727	-1.0324	-1.2221	0.89807	-0.63749	-0.96756	0.38676	0.88213	0.28013
1.15	1.1739	-0.40502	1.8768	2.2175	1.1808	1.0004	1.2335	-0.53197	-0.75459	-0.7711	-0.11738	0.84931	-0.17479	0.1369	0.55859	0.18896	0.65062	-0.032547	0.38236	-1.2389	0.65268	1.2539	0.65135	-0.25891	0.51689	-0.5189	0.17677	-0.10636	0.23357	0.1257	-0.20404	-1.5597	0.87824	-1.0197	-0.82776	-1.5113	0.057446	1.7402	1.2795	1.2004	0.48194	0.64368	0.62243	0.7992	0.63691	-0.82492	-0.068917	0.14138	1.5212
-3.2704	-3.1733	-2.0038	-1.7559	-1.4811	-1.9554	-2.5078	-1.0368	-2.6672	-1.6547	-3.3203	-3.4395	-2.1404	-2.3129	-2.4493	-2.0972	-2.8353	-2.8734	-1.6184	-3.7398	-3.232	-1.2105	-2.3233	-3.6986	-2.9164	-2.1305	-4.6202	-1.3028	-1.4359	-2.9394	-2.7635	-2.9541	-2.8077	-2.0525	-2.0099	-3.5514	-2.5635	-2.3346	-2.3315	-3.7004	0.099712	-1.5997	-2.3827	-2.4098	-1.1971	-2.7323	-2.9422	-2.1858	-2.5155	-2.5039
-13.526	-13.475	-13.476	-11.619	-14.451	-14.656	-12.981	-12.37	-13.715	-11.3	-13.193	-12.592	-11.824	-14.231	-12.569	-14.053	-13.476	-13.535	-12.867	-12.055	-14.075	-10.904	-13.257	-13.512	-14.657	-11.793	-13.584	-14.161	-12.443	-12.47	-13.236	-13.261	-12.533	-12.641	-13.154	-14.75	-12.784	-13.237	-14.137	-13.303	-12.772	-14.379	-12.802	-14.137	-13.912	-13.037	-13.728	-14.582	-13.744	-12.444
-10.687	-11.245	-10.012	-9.8373	-11.364	-12.903	-8.6172	-10.463	-11.566	-12.252	-9.7304	-9.8604	-10.88	-10.216	-10.213	-11.229	-11.837	-10.831	-10.564	-10.838	-10.515	-12.038	-10.781	-11.331	-10.739	-12.021	-10.882	-10.024	-10.279	-10.287	-8.9613	-10.253	-10.532	-10.779	-9.4706	-10.466	-12.636	-12.235	-10.914	-11.605	-11.555	-11.765	-11.134	-10.367	-12.133	-12.011	-10.856	-9.6372	-9.6151	-11.922
1.8647	2.1424	0.58328	1.7758	0.57875	0.92213	1.5126	1.4399	1.5706	3.642	1.3727	1.2709	1.6869	1.8011	1.0919	1.6018	2.8668	1.9415	3.2235	2.5369	1.445	1.5103	2.3789	2.15	2.6964	1.528	0.75934	2.669	0.40271	1.0686	2.5956	2.9407	2.0161	1.2698	1.8092	0.98865	1.1096	0.9176	0.55649	2.4289	0.63165	3.3437	2.3072	3.3838	2.9332	0.52241	0.82973	-0.70874	1.9873	1.9696
1.6719	1.4303	2.488	1.4867	0.87536	1.8357	2.1291	0.90116	1.9865	2.9619	2.0666	1.8609	0.397	0.59879	0.8266	1.8394	1.4019	0.27121	1.5879	1.0407	0.80679	2.8002	0.85364	1.6664	4.0713	0.73811	1.2561	3.1054	1.9802	1.7854	3.0705	1.3918	0.71019	3.2426	0.796	1.7682	1.5716	2.0481	1.5877	1.8913	0.82	0.86833	0.77103	1.2268	0.68453	2.4092	0.62161	2.7073	1.9221	1.701
2.6318	2.5455	2.0524	3.0362	3.7546	1.3557	4.0016	3.5748	0.94924	2.7918	2.9549	2.7074	1.836	2.2346	3.5255	2.3511	3.752	2.1143	0.90759	2.3329	1.9138	2.3305	2.7495	3.5575	1.9048	3.257	2.8926	2.0678	2.6665	3.5046	1.4074	2.1946	2.4606	4.2319	3.0551	2.6608	2.252	4.0551	1.4736	2.7739	3.4817	2.9216	-0.054062	3.0864	2.6128	1.4444	4.1743	3.9695	1.6828	1.1561
0.045855	-0.44327	1.2631	0.089224	0.48392	1.6714	-0.38776	0.52209	-0.074139	-0.18279	0.39193	0.64509	1.0235	1.3105	0.83498	0.2878	-1.3226	0.93462	0.92178	-0.59547	-0.82614	-0.86772	0.25702	-0.20885	0.5055	-0.8085	-0.65956	-2.5881	0.82256	0.58639	1.1775	-0.55622	0.19834	2.4086	0.36744	-0.54238	-0.44068	0.41069	-0.076193	0.63607	1.2492	0.4055	-0.033185	1.1209	-0.30001	-0.16939	1.3165	0.52446	-1.0553	-0.11189
5.1798	4.4983	3.7928	4.2939	3.9903	3.5028	5.7793	4.9913	4.1392	4.6827	2.836	3.9567	3.5643	4.1182	4.6447	5.014	5.5635	4.4883	4.4523	2.4616	4.6799	4.1944	6.4007	4.3691	4.7089	5.8458	3.3543	3.9481	5.6422	3.9641	5.9624	3.2192	5.4615	3.6018	5.6291	6.0346	3.6721	5.1748	3.6152	2.7634	4.3123	4.0755	5.3634	6.3949	4.4275	3.9343	3.6872	3.0347	4.4871	4.7187
0.18029	1.1306	1.0157	0.091311	-0.34575	-0.15819	-1.188	0.70068	1.8074	-0.91989	0.20824	1.7502	0.58706	-0.36767	0.25677	0.28349	1.6202	1.7893	-0.49634	-1.2763	0.17405	0.33497	-1.1437	0.7571	0.068276	0.99951	-1.0536	0.83943	0.27639	2.148	-0.28348	0.57985	1.4028	1.1676	-1.2604	-1.6293	1.0977	0.17778	-0.38662	2.9109	0.1147	0.74957	0.89759	1.2722	0.44978	0.30121	0.082598	0.3022	0.18279	-0.05901
-2.4139	-0.050334	-1.8465	-0.33877	-0.75505	-2.1931	-0.42798	-2.5118	-0.7061	-1.3307	-1.684	-1.4123	-2.0546	-2.8615	-2.8473	-0.45519	-0.99033	-0.23967	-1.8415	-0.011432	-1.1592	-0.81981	-1.8456	-1.2573	-1.5958	0.45942	-2.5822	-1.4885	-1.5343	-0.64733	-1.5148	-2.2645	-2.1703	-1.9383	-0.24146	-1.6904	0.10326	-0.13042	-0.41156	-1.2973	-1.4156	-3.3161	-0.26071	-2.7912	-1.3912	-0.83954	-2.99	-0.5954	-0.70157	-2.0501
-12.183	-13.656	-11.301	-13.479	-13.608	-11.95	-14.034	-11.091	-12	-12.745	-12.838	-13.038	-12.849	-12.336	-13.132	-13.238	-13.196	-14.551	-11.172	-11.906	-12.234	-13.856	-13.473	-13.264	-9.7626	-10.91	-11.652	-13.387	-12.144	-12.633	-12.31	-12.219	-12.489	-13.261	-12.661	-14.02	-12.838	-12.403	-11.819	-12.356	-12.163	-12.765	-11.411	-12.725	-12.479	-13.148	-13.564	-13.917	-12.771	-12.74
-14.69	-12.951	-13.157	-13.827	-11.773	-14.381	-12.431	-14.131	-10.957	-12.451	-13.651	-13.957	-13.822	-12.131	-12.752	-12.28	-13.954	-13.091	-13.555	-13.439	-12.074	-13.065	-13.465	-12.634	-13.712	-11.96	-14.175	-11.823	-13.922	-13.892	-12.734	-14.711	-14.904	-12.626	-12.392	-14.806	-13.135	-14.341	-14.171	-14.366	-12.347	-14.026	-14.288	-12.907	-13.06	-13.227	-12.449	-14.516	-13.481	-13.908
-1.0022	-1.7934	-1.1459	-2.9252	-3.0028	-2.3604	-1.3963	-2.5506	-1.5294	-1.6062	-0.7003	-1.7319	-2.0634	-1.0298	-2.2829	-1.4982	-2.5411	-1.4031	-2.1975	-1.333	-2.7236	-1.3406	-2.6866	-0.34886	-1.2461	-1.5723	-3.6265	-2.0833	-2.71	-1.6009	-2.5081	-2.8195	-0.80115	-3.9748	-1.4601	-1.3598	-2.5553	-2.688	-1.5377	-1.9612	-1.1931	-2.3446	-1.8367	-1.2653	-0.6565	-2.4187	-1.0506	-1.6079	-1.6057	-2.32
-6.4318	-5.301	-6.4602	-5.1426	-4.6616	-5.3509	-4.9991	-6.2135	-4.4079	-6.4895	-5.0441	-7.5337	-4.9046	-6.6317	-7.0396	-4.1376	-4.0651	-6.6695	-5.7522	-5.9422	-5.5995	-5.6229	-6.4794	-5.478	-4.8305	-4.7473	-4.9162	-5.6817	-4.5419	-5.7315	-5.8071	-5.6354	-4.1907	-4.7322	-6.7834	-3.9591	-4.531	-6.6199	-6.4956	-6.5794	-4.5723	-5.3068	-6.654	-4.9335	-5.757	-5.1994	-5.8066	-7.1315	-6.617	-5.594
-1.1156	-2.8651	-2.1961	-3.3245	-1.9685	-3.4657	-1.8217	-2.7109	-2.4837	-3.338	-2.9002	-2.2422	-2.7342	-0.83459	-2.9799	-2.331	-2.9354	-2.1727	-2.6293	-2.0385	-2.2941	-3.1271	-2.3938	-2.6637	-1.574	-2.2602	-2.7987	-2.0775	-3.6545	-2.995	-2.3684	-4.468	-2.6361	-2.2504	-2.6069	-1.849	-2.8633	-0.95366	-3.0809	-1.2072	-2.5907	-1.4209	-2.8621	-2.2729	-2.1632	-2.5126	-2.0126	-2.816	-3.7202	-2.3962
1.8207	1.5376	2.3529	2.3071	1.0851	0.66842	2.078	0.64771	0.3676	2.4735	1.0725	1.7255	2.2259	3.3087	1.3818	2.1061	1.9169	2.3266	2.0272	1.5332	1.1868	1.303	0.14376	2.066	0.99537	0.36943	1.963	2.7136	0.77031	1.4212	-0.44141	1.4777	1.2701	0.29219	2.9478	1.2056	0.77046	2.7506	0.64132	1.8006	2.1487	1.3986	1.4587	1.3958	-1.1846	1.8847	0.83826	2.0372	0.78867	2.8775
-14.577	-13.892	-14.204	-14.943	-14.331	-15.336	-15.099	-15.255	-14.948	-13.461	-13.375	-14.91	-15.81	-13.024	-15.227	-14.345	-15.51	-14.901	-16.074	-14.154	-13.854	-14.184	-14.339	-15.345	-14.408	-13.553	-14.279	-16.377	-16.374	-15.661	-14.511	-14.895	-14.709	-14.679	-15.853	-13.621	-15.185	-14.928	-16.567	-14.384	-13.223	-15.202	-15.541	-13.957	-14.397	-14.46	-14.961	-14.03	-14.613	-14.571
1.8563	-1.7053	-0.66956	-2.0361	0.81966	-1.2254	-0.62764	0.43485	0.90392	-1.1405	0.71982	-0.52071	0.19444	-1.1793	-1.2449	0.75508	-2.3438	-0.73021	-2.2948	-0.83214	-1.16	-0.73157	0.45461	0.13487	-0.97954	-1.126	-1.8082	0.51524	-0.094755	-0.57836	0.37874	-1.3801	-0.98068	-1.5125	1.0232	-1.293	-0.57998	-1.291	-0.77099	-2.0707	0.0039154	-2.1721	-0.45949	-1.459	-0.027344	-0.8833	0.15614	-0.93898	-1.184	-0.63183
-18.895	-19.44	-21.745	-21.566	-19.89	-23.716	-20.743	-19.704	-19.334	-20.082	-21.521	-21.224	-21.728	-21.245	-20.636	-20.653	-19.556	-19.824	-20.103	-19.645	-20.109	-21.861	-19.298	-21.752	-20.739	-20.51	-20.546	-21.29	-20.055	-22.038	-22.164	-19.922	-21.788	-20.937	-21.01	-20.209	-20.342	-21.048	-20.542	-20.752	-21.067	-20.07	-21.424	-19.354	-19.813	-20.419	-21.881	-21.212	-20.921	-22.135
-13.121	-12.104	-9.9049	-13.289	-10.322	-11.735	-12.019	-10.845	-12.586	-12.104	-12.197	-10.353	-10.43	-13.386	-11.325	-12.921	-13.485	-10.804	-10.244	-12.557	-11.216	-12.084	-11.778	-11.823	-11.457	-11.221	-10.884	-11.328	-12.526	-11.495	-12.44	-11.881	-11.25	-10.864	-11.796	-12.637	-11.045	-10.868	-11.77	-12.106	-11.085	-11.252	-10.444	-11.861	-12.293	-12.142	-11.1	-13.163	-10.989	-10.473
-1.1752	0.60585	0.24531	-0.35189	0.208	-1.8865	0.18951	-1.999	-1.0796	0.071065	-1.052	0.46478	-1.5301	-1.5678	-1.0974	-1.0187	-1.1143	-1.519	-0.21744	-0.093159	2.1453	-2.0493	1.387	-0.68601	0.22237	-2.0394	-0.30397	-0.5241	-0.32126	-1.1065	-0.79381	0.69048	-0.17839	-1.6466	0.078075	-0.62566	-0.91234	-0.83923	-1.0716	-1.1917	-0.72879	-1.7238	0.49537	-2.5538	-1.77	-1.4429	-0.7809	0.10095	-0.98002	-2.4733
-6.2056	-7.4823	-5.4964	-5.0079	-6.1503	-5.6038	-5.4531	-4.0173	-5.8978	-5.0487	-4.8405	-6.3739	-5.5506	-5.4715	-6.1524	-7.0056	-6.224	-5.5839	-5.6551	-6.2784	-7.1222	-5.5452	-5.1082	-5.4456	-3.5924	-6.8338	-6.9071	-4.6681	-6.1205	-7.0486	-6.4157	-5.6382	-7.2257	-6.3038	-5.3313	-6.1622	-5.712	-8.0733	-4.673	-6.0762	-7.1416	-6.9122	-5.5271	-7.1434	-5.6948	-6.1573	-6.7325	-6.3881	-6.4625	-7.223
-14.797	-15.424	-15.454	-14.469	-15.851	-14.731	-14.607	-15.676	-14.259	-14.816	-14.009	-14.162	-16.098	-14.401	-14.527	-13.832	-14.22	-13.997	-14.782	-15.016	-14.777	-13.912	-14.655	-13.587	-12.4	-13.548	-14.268	-13.692	-14.406	-14.402	-12.866	-14.252	-14.667	-14.699	-14.312	-14.629	-14.58	-12.256	-14.903	-17.563	-14.107	-14.279	-12.605	-14.796	-16.5	-13.97	-14.854	-15.503	-14.668	-15.563
6.9966	8.3651	8.3562	7.8033	8.237	9.6753	8.7976	8.5789	10.264	7.2976	10.165	8.8541	6.6896	8.7144	7.8004	6.7764	7.4873	7.9589	7.9576	9.6751	8.9422	7.7982	8.0836	7.9553	8.1512	10.437	9.2671	9.9398	7.9498	8.3914	8.0219	9.173	7.3791	9.6949	6.9419	8.7576	9.4928	9.5693	9.2674	9.4047	9.2892	9.5453	8.2684	7.8486	6.9611	8.9757	8.8986	8.2421	8.5921	8.21
-5.716	-3.6014	-3.6355	-3.1066	-4.0941	-2.9453	-3.8682	-3.7312	-4.0492	-3.5915	-4.8382	-3.8933	-4.2943	-3.3417	-3.5701	-3.1836	-1.8838	-2.0106	-3.5519	-4.7394	-2.9092	-2.2994	-2.8837	-4.02	-2.864	-2.6128	-4.4884	-3.9337	-4.8053	-4.5997	-2.5952	-4.0473	-4.2873	-3.8541	-4.5964	-4.6717	-4.6789	-4.2097	-3.2339	-3.8155	-4.3378	-2.2827	-3.4839	-2.8602	-3.8877	-4.5512	-2.8562	-2.7909	-3.163	-4.1044
-12.417	-13.788	-11.715	-12.859	-12.242	-13.165	-13.061	-13.656	-12.458	-11.482	-12.904	-12.456	-13.27	-13.454	-12.09	-11.443	-14.616	-13.931	-11.595	-11.853	-13.408	-12.97	-12.422	-11.406	-13.483	-13.294	-12.797	-13.103	-11.513	-10.895	-13.703	-11.068	-13.774	-12.103	-13.519	-12.834	-13.372	-14.377	-13.172	-14.91	-13.466	-12.355	-11.699	-12.977	-14.262	-11.923	-12.477	-13.546	-13.758	-12.526
-6.6272	-7.392	-7.7477	-6.921	-6.5966	-7.556	-8.2164	-6.8535	-7.4806	-8.8589	-7.6096	-6.1463	-8.8166	-7.03	-7.8181	-7.4601	-6.0904	-8.9504	-6.7724	-5.9434	-7.653	-8.3708	-8.238	-6.9719	-7.8664	-8.3042	-7.8635	-8.0557	-7.1513	-8.4317	-9.4897	-6.6315	-7.3711	-6.8656	-8.9502	-7.3506	-8.7651	-8.6923	-6.8456	-6.1562	-6.1306	-7.4289	-8.2408	-6.9766	-8.6879	-8.2262	-6.8194	-6.2207	-7.4307	-8.1735
-13.856	-12.602	-12.851	-11.948	-11.718	-13.246	-12.505	-12.528	-12.185	-14.018	-12.778	-11.913	-13.109	-13.127	-12.729	-11.789	-13.625	-11.606	-12.935	-12.124	-12.07	-11.928	-10.354	-12.879	-13.06	-12.825	-11.975	-12.045	-13.821	-12.859	-13.417	-11.879	-12.618	-12.141	-11.862	-13.989	-13.421	-13.533	-11.798	-13.032	-12.74	-11.66	-13.053	-11.868	-13.71	-13.136	-12.972	-11.513	-12.345	-12.298
-3.7147	-4.5004	-3.6647	-3.7161	-4.7975	-2.6608	-4.546	-4.1139	-4.6269	-3.5842	-5.0667	-4.6305	-7.0045	-3.3739	-4.0962	-3.566	-4.3482	-4.8488	-4.5463	-4.2763	-4.6773	-3.4002	-5.0154	-2.3912	-5.5489	-5.4932	-4.2448	-5.0201	-3.5722	-3.6596	-5.2308	-5.656	-3.2926	-3.8807	-4.8514	-5.2385	-3.6003	-4.5061	-5.0057	-2.4972	-3.6137	-2.9699	-3.99	-4.7513	-4.3142	-5.0504	-3.9612	-3.337	-2.3321	-3.6883
-12.447	-11.957	-10.971	-12.639	-11.897	-10.66	-12.084	-10.091	-9.9782	-11.104	-11.163	-12.33	-11.789	-13.778	-12.816	-11.283	-11.891	-10.877	-12.465	-12.446	-10.39	-10.587	-13.416	-10.638	-12.004	-10.125	-11.933	-11.878	-10.914	-11.626	-11.182	-11.561	-11.687	-10.936	-10.298	-11.964	-12.292	-11.02	-11.113	-10.747	-10.542	-12.17	-12.25	-10.992	-11.437	-10.285	-11.638	-12.327	-9.6914	-13.083
-14.74	-15.034	-14.724	-15.635	-13.255	-16.341	-14.688	-14.847	-15.626	-16.482	-14.957	-14.97	-16.423	-16.16	-13.419	-15.073	-14.87	-15.909	-14.445	-14.759	-14.792	-14.043	-16.121	-13.826	-15.923	-13.872	-13.811	-13.328	-15.9	-14.779	-14.845	-15.563	-13.691	-15.162	-15.928	-14.329	-15.846	-15.058	-13.692	-14.936	-12.985	-14.14	-12.634	-14.763	-13.414	-13.242	-13.568	-15.204	-14.909	-13.847
-10.978	-12.978	-10.644	-10.55	-11.459	-11.796	-11.579	-11.529	-10.773	-11.526	-13.038	-12.21	-11.171	-11.079	-11.038	-11.34	-11.614	-11.587	-9.8719	-12.647	-11.942	-12.641	-11.175	-12.756	-11.613	-11.154	-12.059	-11.439	-12.914	-12.89	-12.071	-11.579	-12.047	-11.247	-11.506	-10.418	-11.085	-12.364	-13.136	-12.523	-11.421	-11.822	-12.157	-12.137	-12.156	-11.57	-10.705	-10.689	-10.991	-11.238
-4.6692	-2.9983	-2.6972	-2.8863	-3.0536	-2.1557	-3.2578	-2.9978	-2.6679	-4.1224	-4.1392	-3.0107	-2.2068	-3.4205	-2.9063	-3.5661	-5.5965	-3.0765	-3.1558	-1.5756	-3.0466	-3.271	-3.9711	-3.074	-4.8784	-3.987	-4.3945	-4.0449	-4.041	-3.3161	-2.9532	-4.3835	-2.8038	-3.62	-2.4422	-3.9576	-5.2294	-2.3878	-4.2419	-4.2382	-4.6554	-3.86	-2.433	-2.304	-3.5783	-3.5208	-4.5949	-3.6279	-2.1695	-1.644
-6.5191	-5.067	-7.366	-6.087	-5.2472	-5.2776	-5.8508	-5.3502	-6.3105	-6.4391	-4.0737	-5.5984	-5.2471	-5.598	-6.5321	-5.1619	-5.5024	-4.2443	-6.3736	-4.5969	-5.2518	-6.5563	-4.5779	-5.4434	-5.2459	-5.9505	-7.0703	-5.2061	-6.7222	-5.5151	-5.8484	-6.5682	-6.1249	-6.3168	-5.4896	-5.1343	-5.5239	-4.602	-5.1363	-5.9787	-6.6786	-5.7306	-5.4371	-4.7821	-3.9357	-6.2288	-6.5413	-5.3971	-5.3596	-5.8612
-10.253	-10.448	-10.854	-12.231	-10.021	-11.124	-10.291	-12.032	-10.488	-10.322	-9.6446	-9.6299	-9.2714	-11.386	-9.736	-10.803	-12.318	-10.188	-10.755	-9.9376	-9.5312	-12.652	-11.663	-11.195	-10.638	-11.098	-11.101	-11.217	-11.058	-10.171	-10.566	-11.321	-10.843	-9.8812	-9.8299	-10.746	-11.517	-11.061	-12.139	-10.901	-9.8467	-10.917	-10.843	-12.794	-10.431	-11.168	-12.135	-11.938	-10.113	-10.774
-2.6345	-3.1417	-2.944	-1.8171	-3.2687	-2.1476	-2.1335	-4.0957	-1.8386	-2.334	-1.7609	-1.7754	-2.9549	-2.4449	-2.3949	-2.1072	-3.3788	-3.044	-3.4712	-3.4029	-3.8686	-2.5433	-3.3345	-2.9646	-2.1441	-2.2679	-1.4039	-1.8765	-1.7376	-3.5243	-2.688	-4.1356	-3.2403	-4.1214	-1.8539	-3.5296	-2.9724	-2.8464	-3.0471	-2.7671	-2.0371	-1.4174	-3.0204	-2.8877	-4.006	-3.1847	-2.488	-1.001	-0.92908	-2.9239
-1.7517	-6.0237	-5.0351	-3.1099	-3.8344	-1.6786	-2.7063	-3.7253	-3.2826	-2.5361	-3.6114	-2.58	-2.5726	-2.617	-4.4629	-2.4929	-4.1256	-2.831	-2.1105	-2.325	-3.0493	-3.553	-2.6574	-3.0686	-3.1551	-2.6055	-2.8232	-1.7992	-3.4435	-5.0404	-3.7938	-2.7898	-3.1075	-2.7749	-2.4654	-1.8893	-2.3888	-5.7433	-3.5369	-4.1526	-1.5921	-1.5415	-2.2683	-2.7294	-2.3271	-2.3109	-2.3454	-3.348	-2.4409	-2.2744
4.6714	3.7839	3.8733	4.4288	6.3602	4.3851	3.4394	5.1125	3.6607	3.5867	5.0732	3.4509	2.5587	5.9382	5.2498	5.4549	5.5899	6.0308	2.8265	3.6486	6.7073	4.9844	5.1495	6.1931	4.1676	5.5905	3.5373	5.3825	4.652	4.5456	5.9945	6.5651	5.2977	5.1891	4.7965	4.4745	3.9337	4.6504	6.3066	4.9952	3.4272	3.8399	4.6869	5.2068	5.6551	5.2262	3.706	3.2343	5.5547	4.0632
5.7718	6.7159	7.6108	6.9318	6.6965	6.8204	7.7215	6.5067	6.1772	6.0718	6.3148	7.5329	6.9433	5.5342	7.0306	6.4951	5.8859	5.2715	6.874	7.7889	7.6787	7.7275	5.7877	5.0498	7.8785	6.9803	6.3092	7.7066	6.1897	6.8365	7.7321	7.7509	6.4618	5.4834	7.1642	6.5726	7.5793	7.4285	6.5296	5.0647	6.7999	8.0867	5.9565	6.7468	6.3827	6.2085	5.733	6.1465	6.0272	7.7407
0.41923	0.7906	1.1483	0.49991	0.91725	1.8409	0.37642	1.3346	0.9287	0.47507	2.1025	1.0313	0.41591	1.7784	1.999	2.4522	1.511	2.0034	0.82629	1.629	0.72883	1.3688	2.494	1.5289	1.0616	0.98594	2.1572	0.90051	0.070203	0.70346	2.0459	-0.038181	1.7544	0.512	0.65188	2.2001	2.1029	-0.75451	0.99347	2.0693	1.6312	1.8646	0.86805	0.41105	1.4055	1.3761	-0.49434	1.1222	0.54411	2.4025
-3.42	-1.0626	-3.2913	-2.6149	-3	-3.3201	-3.036	-2.4119	-1.7537	-0.96374	-3.345	-0.78861	-1.5614	-1.5595	-4.1866	-3.415	-4.1554	-2.3228	-2.0761	-3.3469	-2.1915	-5.1196	-3.7707	-2.1273	-2.1265	-2.6042	-4.3704	-2.5495	-1.9592	-1.3524	-2.6247	-2.5088	-1.2604	-4.5032	-1.4319	-2.0996	-1.7063	-1.1655	-2.9017	-1.1823	-2.9383	-2.6363	-3.4679	-2.8168	-2.5123	-2.3729	-0.85571	-4.054	-0.65731	-3.5539
0.059523	0.44292	1.346	0.15836	0.70814	-0.073104	-0.083391	-0.85917	1.5049	0.81285	0.94121	0.17646	-0.12782	-1.3429	1.9446	0.098526	0.019341	0.22497	-1.724	1.1823	0.89953	1.0242	-1.5758	0.13669	-0.87995	0.97273	0.30575	0.11219	1.143	1.5002	-1.2816	1.0147	-1.0944	2.3271	0.31339	-1.1169	-1.3376	0.25862	-0.28037	-0.29583	0.062531	0.24391	0.41241	0.57069	-1.841	1.5251	-0.08331	1.2188	0.91114	0.78604
-1.4985	-1.9752	-3.4971	-2.5308	-3.6216	-3.2373	-2.0781	-3.3783	-3.339	-3.114	-2.1017	-3.5652	-1.8726	-2.5501	-1.3573	-1.3946	-2.2243	-3.9273	-2.9025	-0.72284	-1.5455	-3.0299	-3.1162	-1.6008	-3.5248	-1.6965	-2.6198	-3.9424	-2.2619	-4.2435	-3.7563	-2.3338	-3.0348	-4.3664	-1.0515	-2.9896	-2.0971	-3.9661	-2.1112	-3.0346	-1.017	-1.667	-3.5453	-2.1461	-4.2056	-2.3669	-2.3204	-1.8295	-1.2748	-3.3461
-10.694	-9.307	-9.7668	-9.7191	-11.138	-10.079	-9.4345	-9.33	-8.3154	-10.584	-10.504	-9.6588	-7.7965	-11.806	-10.013	-8.771	-9.0314	-9.3467	-8.9822	-8.8555	-11.058	-8.979	-11.668	-9.5875	-9.0607	-11.142	-9.5962	-10.605	-10.972	-10.578	-10.1	-9.4603	-9.1518	-10.501	-10.524	-10.517	-10.038	-10.782	-10.147	-9.8469	-10.878	-10.304	-11.677	-10.123	-9.8275	-11.514	-9.8092	-10.677	-9.8064	-10.218
8.2075	7.0924	7.9852	7.1758	6.5144	9.3227	8.7765	7.9492	8.0539	6.5974	8.0063	9.9649	8.4189	7.165	6.9481	6.479	9.162	8.7072	7.5168	7.6092	8.7363	8.2317	9.9434	8.4532	6.967	7.0839	6.9752	8.8982	7.2187	6.554	8.18	6.2248	7.044	7.8902	7.8688	6.9936	7.8747	8.619	6.0681	8.7097	9.3582	7.422	8.0013	7.1195	6.8087	6.5328	8.6961	6.9911	9.1601	8.0902
-10.239	-12.248	-12.01	-11.142	-10.326	-13.159	-10.624	-10.739	-11.364	-10.3	-12.347	-10.94	-9.4083	-11.106	-10.592	-11.094	-9.6332	-11.725	-12.625	-9.79	-10.932	-10.594	-10.677	-9.9913	-10.426	-10.178	-11.826	-10.29	-9.8046	-10.427	-11.499	-9.7184	-12.081	-11.834	-10.631	-10.53	-11.888	-11.219	-11.115	-9.8249	-10.47	-10.871	-11.072	-10.978	-10.969	-9.3869	-11.065	-9.7096	-11.252	-11.549
-3.2508	-4.1474	-4.6332	-3.8165	-2.88	-4.1088	-2.8117	-3.8773	-2.888	-3.8344	-4.6726	-3.2101	-2.6009	-2.6818	-3.909	-3.0615	-3.1794	-4.4844	-4.0241	-3.3475	-4.1987	-3.3431	-4.1194	-3.8427	-4.0214	-3.9375	-3.8057	-3.8656	-5.133	-4.6987	-4.782	-3.6562	-4.778	-3.6679	-2.7926	-3.5079	-2.7836	-3.1072	-3.4749	-4.4904	-4.0879	-4.8232	-3.4365	-4.3029	-1.0876	-4.3344	-4.2949	-3.2836	-1.8289	-5.1783
-8.994	-9.9595	-9.2584	-9.9896	-9.8707	-10.869	-10.681	-11.836	-9.0923	-10.624	-10.027	-10.129	-10.069	-9.4329	-7.3365	-9.0009	-9.8483	-8.5147	-10.198	-11.909	-8.49	-8.2387	-8.0877	-8.3498	-9.6454	-10.202	-9.1639	-9.7767	-8.6937	-9.5435	-8.7642	-8.6144	-8.5354	-10.259	-10.778	-10.451	-9.095	-10.554	-10.242	-9.6354	-9.7723	-8.411	-8.1445	-7.6453	-9.651	-9.184	-8.6556	-8.6164	-10.048	-9.5854
-9.7878	-10.576	-10.335	-10.198	-10.468	-10.338	-11.479	-10.584	-10.274	-11.22	-11.297	-10.54	-10.691	-10.673	-10.951	-10.446	-12.421	-12.131	-11.681	-12.102	-11.559	-9.5626	-8.6387	-10.087	-9.4561	-10.736	-11.139	-11.105	-10.418	-10.512	-12.149	-11.545	-12.114	-10.865	-11.681	-8.7138	-10.906	-8.4562	-11.013	-12.027	-11.456	-9.6369	-11.302	-10.976	-11.521	-9.4896	-10.501	-11.046	-10.408	-10.512
-0.86214	-1.6762	-1.2554	0.66048	-0.41195	-0.3932	-1.5567	-2.4177	-1.7289	-3.8626	-0.84228	-1.3323	0.13512	-2.3531	-2.9616	-1.2991	-1.7438	-2.3395	-2.6813	-2.0618	0.52337	-2.2907	-3.1408	-2.2725	0.37119	-0.8766	-1.6896	-1.4304	-2.2222	-1.0034	-1.2334	-1.1198	-1.4856	-1.815	-0.68909	-0.49005	-0.91339	-0.79455	-1.638	-1.4796	-1.8226	-0.59842	-2.4004	-0.0048768	-0.9018	-1.0262	-0.46426	-2.1743	-1.4725	-2.4658
-4.5297	-5.3739	-4.3989	-6.0944	-5.1334	-5.1757	-6.2958	-5.3918	-7.5563	-5.5518	-5.7144	-4.1555	-5.6048	-7.227	-5.5222	-5.8778	-5.4797	-5.2051	-4.1966	-5.1665	-6.5644	-5.2597	-3.3104	-5.1123	-6.6908	-4.1925	-6.6527	-5.4904	-5.7108	-6.2745	-5.6011	-5.577	-5.5012	-5.0076	-5.7913	-5.6104	-5.6946	-5.6416	-6.6101	-4.0509	-5.6128	-6.3382	-6.3811	-5.9271	-5.4184	-5.9225	-4.2538	-4.4182	-4.0092	-5.6121
-10.928	-11.879	-12.291	-10.074	-11.776	-10.472	-12.351	-12.45	-12.597	-11.646	-12.25	-9.978	-11.426	-12.178	-11.045	-11.587	-11.557	-10.287	-10.897	-13.241	-11.807	-11.275	-10.512	-10.301	-12.063	-12.608	-11.861	-11.838	-12.419	-11.298	-11.084	-12.475	-10.824	-10.717	-10.28	-12.387	-10.481	-11.412	-11.284	-12.285	-11.158	-12.51	-12.233	-11.986	-12.529	-11.703	-13.037	-11.427	-11.629	-9.3907
-14.994	-11.699	-13.195	-14.271	-15.15	-15.148	-15.327	-15.889	-14.317	-14.555	-13.896	-15.619	-15.856	-15.105	-13.233	-14.764	-13.306	-15.586	-14.582	-15.536	-14.771	-12.119	-13.23	-14.022	-14.625	-16.351	-15.67	-16.771	-13.609	-14.53	-14.645	-13.322	-14.123	-15.082	-14.388	-14.208	-14.025	-14.269	-13.994	-14.668	-15.7	-16.311	-14.527	-13.243	-13.688	-14.928	-14.002	-14.596	-13.506	-15.248
10.957	8.6785	10.62	10.443	8.949	12.257	9.6718	10.555	10.367	10.319	9.5056	10.044	8.9808	8.9796	9.9821	10.187	10.051	9.0567	10.172	9.0321	8.522	10.538	9.169	10.557	9.7213	10.017	10.341	9.8329	10.417	8.7059	9.9966	8.7807	10.88	8.7976	9.9219	10.452	9.4319	10.201	10.264	8.8039	7.8	9.9099	10.046	10.398	10.052	11.893	9.7396	9.889	10.884	10.704
7.4815	6.3275	6.5804	7.1056	7.2477	7.8229	6.8455	6.0852	7.5429	5.3817	7.2571	6.4549	6.9034	7.1631	7.2063	6.0742	7.5592	6.7983	6.9352	6.7857	7.7456	7.3995	6.5169	7.0085	7.3267	7.4682	7.1858	7.6953	5.3202	7.8065	6.0248	6.3826	5.1543	7.501	6.3701	6.3388	7.1146	6.3815	6.9831	5.883	8.2992	7.721	8.0474	6.6208	6.8506	6.2257	6.7608	6.9018	6.8212	8.683
3.1852	2.9534	3.2025	1.7512	2.2252	3.0492	3.0453	1.4982	3.4766	1.4582	1.5599	1.3468	2.2464	3.5894	3.1017	2.6312	2.5236	3.1761	3.36	0.36842	2.79	1.2317	2.3292	2.3388	2.2909	4.3557	3.0449	2.5503	1.5382	3.2864	1.8058	2.1878	4.1687	1.156	2.0373	1.0501	3.2723	3.4674	3.9747	1.0029	2.9499	3.6698	1.7697	5.0582	1.6672	3.0152	1.9787	2.5026	3.2631	1.5164
-3.2241	-5.7012	-2.2946	-3.7664	-3.6658	-1.8741	-4.9673	-3.3687	-2.1203	-3.4744	-3.8495	-3.9536	-3.9246	-3.2562	-3.238	-3.4124	-2.2827	-2.7094	-2.9403	-3.2521	-4.4713	-3.1862	-4.1786	-1.4886	-3.3207	-3.0302	-2.7109	-4.3915	-3.5366	-1.691	-3.2485	-4.7968	-3.771	-3.0355	-1.5235	-3.682	-3.9427	-3.109	-3.5421	-5.0882	-3.9939	-3.1382	-2.664	-2.9988	-3.7335	-4.3758	-3.2974	-2.5168	-3.1224	-2.6169
-11.89	-11.305	-12.016	-10.37	-10.144	-10.124	-9.6095	-11.973	-11.084	-12.12	-11.911	-11.207	-11.34	-12.614	-11.123	-11.391	-11.061	-12.949	-10.845	-13.793	-11.204	-11.781	-11.909	-11.229	-10.413	-12.566	-12.029	-11.585	-12.244	-11.192	-12.149	-13.188	-12.097	-11.325	-11.251	-10.765	-10.014	-12.435	-10.117	-11.608	-14.274	-11.746	-10.849	-12.715	-10.105	-12.444	-11.654	-12.121	-11.02	-10.779
-12.727	-10.95	-10.459	-10.602	-11.736	-10.244	-11.65	-10.936	-10.452	-10.317	-11.472	-12.664	-10.93	-10.619	-11.139	-13.326	-12.432	-11.876	-10.377	-9.8416	-9.0874	-11.343	-12.177	-11.567	-10.677	-11.463	-12.101	-10.723	-10.03	-11.135	-10.385	-11.57	-11.772	-11.484	-11.618	-11.618	-12.74	-10.576	-11.616	-11.696	-12.741	-10.779	-12.072	-11.454	-11.007	-11.86	-10.056	-12.823	-11.637	-9.6526
-0.4757	2.1559	0.09478	1.4583	-0.4489	2.2267	1.2614	1.9832	0.44379	0.71151	2.4322	2.1384	2.1182	0.48196	-0.55835	1.3178	0.20397	1.0509	2.7652	-1.724	1.8609	-0.052158	0.12131	1.1806	1.2097	0.36998	1.1109	1.1019	-0.81033	2.7299	1.3566	0.56641	1.1949	-1.6009	0.86424	0.70676	3.0422	0.83313	1.8381	0.61018	1.6145	0.55561	2.2001	-0.0005957	0.52059	1.6241	1.6564	1.636	1.2261	3.4436
-14.067	-13.845	-13.848	-13.474	-15.639	-14.822	-15.932	-14.77	-14.929	-15.426	-13.158	-16.067	-14.473	-14.583	-15.11	-14.985	-15.659	-15.319	-15.177	-15.404	-14.876	-13.731	-16.713	-13.779	-14.475	-15.244	-15.23	-14.441	-15.012	-14.412	-12.995	-14.774	-13.403	-13.465	-14.387	-14.719	-14.388	-14.711	-14.355	-14.4	-15.497	-15.659	-13.129	-15.061	-15.079	-15.339	-15.723	-14.061	-15.302	-13.517
-12.686	-12.486	-13.792	-12.626	-14.895	-12.491	-14.028	-14.407	-14.299	-12.988	-11.686	-13.543	-12.574	-13.077	-12.44	-12.886	-13.277	-14.275	-12.799	-10.737	-13.862	-13.596	-12.837	-14.33	-12.911	-13.414	-13.901	-13.977	-13.341	-13.047	-13.193	-14.285	-13.214	-13.22	-13.404	-12.732	-13.014	-12.575	-12.614	-13.908	-11.2	-13.861	-12.649	-13.374	-13.844	-13.18	-14.884	-13.634	-14.235	-13.11
9.4035	9.4409	10.783	9.0681	9.1029	9.6515	7.7311	8.8936	10.26	9.1149	9.4365	8.2802	9.7339	10.824	9.1534	9.8531	9.3767	10.8	8.1804	9.8799	10.62	8.9994	8.2552	8.3385	9.5311	10.029	9.3666	10.968	9.4289	8.567	10.115	10.761	8.1524	9.2517	9.1022	9.541	10.718	8.9524	8.9057	10.432	9.1995	10.122	10.312	8.3925	9.7083	9.2305	9.1317	9.4327	11.555	8.6713
-11.315	-11.785	-10.327	-12.194	-12.192	-9.647	-10.839	-11.41	-12.859	-10.501	-10.554	-11.635	-12.817	-11.258	-13.181	-11.47	-12.069	-10.941	-10.826	-9.7652	-11.59	-12.048	-14.309	-11.868	-11.47	-11.927	-10.357	-11.324	-11.636	-12.452	-10.532	-10.506	-10.617	-11.215	-13.225	-11.798	-12.163	-12.66	-10.931	-11.902	-13.082	-12.149	-12.137	-10.779	-11.527	-11.172	-11.294	-11.102	-11.959	-11.102
-0.94205	-0.14031	-1.3874	-2.4376	-0.1295	-2.0476	-0.17043	-1.5771	-1.3614	-3.0562	-1.5375	-1.4872	-0.41092	0.026501	-0.91399	-1.0506	-0.097523	-1.1937	-1.2488	-2.1043	-0.49677	-0.52516	0.35016	-1.6844	-2.2192	-1.3821	-1.7023	-1.7439	-1.5699	-1.808	-0.75153	-0.52174	-0.74233	-0.53053	-0.84209	-1.2333	-1.3989	-2.6781	-1.7942	-1.1497	-1.3664	-0.62629	0.072921	-0.91332	-1.3642	-2.2377	-1.9258	-2.647	-0.054354	-3.4705
-8.9845	-9.8362	-10.01	-8.5644	-8.7621	-9.3285	-7.3845	-7.7062	-8.7503	-6.6931	-9.8323	-9.4756	-8.7288	-9.6116	-6.9045	-8.2923	-10.292	-8.0099	-6.9157	-8.8377	-8.5514	-9.1936	-9.5084	-8.394	-8.9417	-8.4291	-9.6348	-10.143	-8.3611	-9.1019	-10.111	-8.8346	-8.4262	-8.1376	-9.0826	-9.0617	-9.4026	-7.8812	-8.8476	-8.9906	-9.566	-9.3903	-9.8012	-9.7164	-9.7911	-8.978	-8.8877	-7.3815	-9.3281	-7.5206
-8.9839	-11.448	-11.241	-9.1119	-11.086	-9.4884	-10.409	-12.658	-11.871	-11.167	-11.511	-10.551	-9.963	-10.471	-9.05	-11.004	-11.049	-11.24	-9.7296	-11.87	-11.2	-9.3191	-10.871	-9.4142	-11.358	-10.418	-10.686	-11.061	-12.876	-9.6417	-11.443	-11.142	-11.387	-10.883	-10.857	-10.054	-10.267	-11.171	-9.4076	-12.902	-10.787	-10.18	-11.34	-9.9729	-10.601	-8.8067	-12.179	-9.8905	-10.11	-10.461
5.7455	6.2789	4.7192	6.5799	3.6391	5.381	4.7053	4.9964	5.3786	5.2887	6.4424	5.3032	7.9305	5.6627	5.9339	5.9971	6.7289	6.0627	4.0568	4.7299	4.7001	3.406	4.8877	6.2105	2.9508	6.5193	3.619	4.9375	5.685	5.2464	5.3239	5.8643	5.0346	4.5435	5.9598	5.0733	5.6642	4.419	6.7262	5.6047	4.6749	6.3484	6.8817	6.8562	6.3744	5.9928	5.8474	4.8231	5.5876	4.0062
-11.835	-11.705	-15.184	-11.756	-13.377	-13.342	-13.35	-12.888	-13.234	-13.039	-13.317	-13.488	-14.62	-13.812	-11.639	-13.72	-13.268	-12.956	-12.386	-11.753	-12.674	-15.076	-11.228	-12.253	-11.645	-12.296	-12.1	-11.461	-12.857	-14.175	-12.391	-13.214	-12.21	-11.36	-12.56	-13.303	-13.777	-12.631	-12.885	-12.153	-12.401	-12.95	-12.735	-13.024	-13.037	-12.101	-12.895	-12.862	-11.576	-13.005
-11.658	-11.59	-10.306	-9.9706	-11.844	-11.229	-11.74	-10.164	-11.174	-10.83	-10.446	-12.555	-12.433	-12.008	-12.138	-10.997	-12.24	-13.423	-12.24	-12.08	-12.957	-11.943	-11.984	-11.778	-11.14	-12.132	-13.883	-11.087	-12.963	-12.495	-11.568	-9.7632	-10.789	-10.757	-10.926	-12.363	-11.444	-12.029	-12.241	-11.215	-10.475	-11.256	-13.523	-11.206	-12.684	-12.563	-12.962	-11.737	-13.277	-10.76
-11.204	-10.527	-10.777	-11.997	-12.774	-11.642	-12.26	-11.417	-11.6	-12.435	-11.568	-12.024	-12.01	-11.69	-11.505	-12.795	-11.613	-10.364	-11.395	-13.075	-9.713	-11.074	-11.021	-11.419	-12.198	-12.918	-12.764	-11.15	-10.155	-12.059	-13.129	-11.451	-13.929	-12.191	-10.923	-11.084	-11.151	-11.898	-11.744	-10.779	-11.423	-11.878	-11.494	-11.247	-11.841	-11.956	-12.112	-10.458	-10.082	-10.266
0.17855	0.99149	-1.0027	-0.16456	-0.28075	1.8864	-0.2776	0.63701	1.6225	1.2539	0.52883	-0.18246	0.031934	1.3518	1.6059	-0.36261	0.08457	1.1633	0.75479	1.0894	-0.84121	0.5233	0.6968	0.086306	-0.19464	1.3022	-0.29464	0.19137	0.62904	0.96528	0.098213	1.9534	0.54982	0.77336	-1.4877	0.44616	1.3028	-0.07521	1.6022	0.62518	-0.62436	0.086973	-0.71431	0.7846	2.3031	0.23737	0.48986	-0.69123	-0.8814	2.5835
-15.133	-14.365	-15.198	-14.469	-14.181	-15.352	-14.221	-14.308	-14.27	-13.894	-14.988	-12.775	-14.224	-13.613	-13.855	-15.503	-14.563	-12.504	-14.386	-14.285	-14.489	-14.548	-14.459	-13.908	-14.45	-13.381	-15.852	-13.086	-13.417	-14.737	-14.846	-13.438	-15.115	-15.923	-12.412	-15.761	-14.903	-14.076	-14.756	-14.638	-14.902	-15.498	-16.25	-14.308	-14.649	-15.615	-15.609	-15.573	-14.647	-15.17
-0.43763	-0.62156	-0.35389	1.3018	0.15411	2.2034	-0.64385	1.1679	-0.99512	0.38307	-1.2748	0.66281	-2.1817	0.11892	0.72446	-0.34781	-0.22227	0.52447	0.75179	-0.53936	-0.69297	0.12483	0.062633	0.2518	-0.28292	0.050191	1.0876	-0.403	-0.85621	-0.49661	-0.84886	-0.1809	-0.42211	0.1632	0.045608	1.6203	-0.42921	1.1466	-0.7771	0.69082	-0.83327	-0.063763	0.4548	1.2687	-0.91818	1.0728	0.20899	0.080825	-0.19106	0.86216
-6.3778	-6.8636	-7.193	-6.6339	-6.1766	-7.4153	-4.7677	-5.6492	-7.8214	-6.0832	-8.238	-4.8097	-5.1828	-6.2624	-5.1073	-6.939	-6.6189	-5.7759	-6.5679	-7.5466	-5.3284	-8.5027	-6.8332	-4.8617	-6.4264	-6.6886	-6.9645	-7.5641	-5.959	-6.3534	-4.8555	-5.979	-6.5585	-5.9045	-4.7606	-5.9285	-6.7854	-5.5097	-5.8729	-6.8127	-6.6533	-6.0701	-6.9699	-5.9924	-4.8349	-5.7654	-5.5661	-6.2935	-4.6718	-7.1836
-8.5637	-8.4107	-7.2077	-6.9309	-6.357	-8.2926	-7.6631	-8.6736	-7.5059	-8.7672	-7.3257	-7.5514	-6.467	-7.8858	-7.6528	-8.1122	-8.1804	-8.1823	-5.6151	-8.1574	-8.0527	-6.7832	-8.1733	-7.0334	-6.1362	-8.591	-6.2696	-7.9499	-7.6222	-7.5016	-6.2022	-6.6081	-9.6371	-8.5535	-6.9612	-7.0145	-8.8276	-8.2351	-6.9132	-7.6844	-7.6217	-6.4229	-7.3282	-7.7071	-6.8969	-6.4481	-7.5374	-8.6007	-8.2636	-7.583
-14.432	-13.31	-12.523	-13.554	-11.898	-14.091	-13.008	-12.921	-13.198	-13.187	-13.688	-12.023	-13.392	-12.234	-14.173	-11.585	-14.196	-12.891	-13.619	-12.835	-13.172	-12.808	-12.69	-12.669	-12.839	-13.095	-12.204	-12.493	-14.637	-13.852	-12.223	-12.861	-13.184	-12.865	-11.94	-12.156	-12.793	-11.789	-13.193	-13.474	-11.57	-14.285	-12.25	-14.221	-13.312	-12.085	-13.468	-13.629	-13.607	-14.306
-13.775	-13.205	-12.415	-12.316	-13.351	-13.911	-12.987	-13.959	-13.221	-12.685	-12.986	-12.819	-13.436	-14.404	-11.911	-14.084	-14.142	-13.234	-13.825	-13.369	-12.709	-13.909	-13.788	-13.164	-11.126	-15.284	-10.9	-12.84	-12.44	-14.039	-12.652	-13.835	-12.533	-12.623	-12.584	-14.628	-13.916	-14.689	-14.565	-13.787	-14.034	-14.466	-10.919	-13.242	-12.348	-12.717	-12.479	-13.276	-12.943	-14.99
7.563	7.546	6.1681	5.3803	6.7904	7.313	7.4749	6.7443	8.382	7.1349	7.8258	6.8107	5.4767	6.5353	7.2688	6.8699	7.2318	7.3684	5.6962	5.6186	8.3496	5.9799	7.6356	6.4189	7.6487	5.9785	8.0588	6.9309	5.9449	6.8521	7.1383	6.5247	8.2518	6.7949	7.4816	6.8049	6.2898	8.1287	6.7319	7.2391	9.2272	8.0511	6.4162	8.634	7.9211	7.0573	6.1334	6.6667	6.8953	7.8356
-22.639	-21.179	-23.497	-21.897	-24.146	-22.152	-22.142	-19.768	-22.735	-22.075	-23.173	-23.575	-21.502	-22.235	-23.483	-22.612	-21.585	-22.806	-21.308	-23.143	-22.336	-22.036	-22.799	-24.236	-20.944	-20.885	-23.456	-25.019	-21.993	-20.65	-21.251	-20.697	-22.217	-21.209	-22.379	-20.469	-22.329	-21.187	-22.564	-23.557	-22.864	-22.876	-21.308	-22.202	-22.873	-21.323	-23.409	-22.614	-23.023	-21.914
1.1371	1.0529	1.1169	-0.45054	0.87766	-0.36265	1.228	-0.84536	0.57513	-0.56235	0.78269	0.61494	-0.35823	0.58363	1.0265	1.1005	0.57755	0.73548	-0.7268	1.113	1.611	1.3531	-0.12136	-0.1611	-0.94999	-1.2012	-0.34107	0.61081	0.19867	-0.30441	-0.16967	-0.064896	-0.40626	0.70481	-0.7088	0.34064	1.6259	1.3807	-0.083068	0.40059	0.20484	-0.68596	0.13387	-0.93556	0.63576	2.3816	-0.53498	1.6177	1.0874	0.83524
-3.2967	-3.1572	-2.6784	-4.0807	-2.0591	-2.8872	-2.634	-3.3685	-1.8742	-2.8717	-3.1456	-2.2822	-2.0002	-4.4224	-2.9494	-1.9505	-3.1303	-2.3858	-2.5701	-1.9386	-2.7079	-1.4409	-3.8984	-1.9452	-2.6959	-1.1833	-3.948	-3.2998	-2.1026	-2.1107	-1.9889	-2.6209	-3.8966	-1.3812	-3.6111	-4.1754	-4.0529	-2.7399	-2.7724	-2.6315	-3.3812	-3.2993	-3.3252	-4.0124	-2.7837	-3.5235	-2.0216	-3.2944	-2.6633	-2.2663
-10.801	-11.448	-10.305	-12.225	-12.992	-13.1	-12.84	-13.047	-11.852	-13.616	-11.774	-11.553	-11.94	-11.231	-12.809	-11.657	-11.962	-11.958	-11.009	-10.682	-12.314	-10.68	-11.725	-9.9263	-11.939	-10.606	-11.195	-10.53	-13.168	-11.966	-10.039	-13.136	-10.82	-13.601	-10.065	-11.831	-11.903	-12.013	-9.9102	-12.675	-9.6357	-9.6504	-10.464	-12.346	-12.04	-12.703	-12.047	-13.551	-11.843	-10.891
-6.5609	-7.5755	-7.9897	-7.3904	-7.6655	-7.8602	-6.326	-8.002	-8.1142	-6.1055	-9.0651	-7.5689	-7.5248	-7.068	-7.0455	-7.9337	-6.8096	-8.0686	-8.4206	-7.0688	-7.8137	-7.2274	-7.5506	-6.2359	-6.2617	-8.287	-7.3274	-8.9798	-6.4445	-8.1172	-8.2405	-6.8708	-8.4228	-8.4172	-6.4361	-7.5935	-9.9729	-7.9486	-6.1599	-7.344	-7.2441	-7.5748	-6.0107	-7.7846	-7.0659	-8.6739	-7.719	-7.9037	-6.7318	-8.0071
6.3299	6.1875	8.2394	5.894	5.6219	6.3748	6.6279	5.6002	7.1333	7.7537	8.863	4.4612	6.3542	6.0868	6.1224	7.393	5.7961	7.0577	7.2175	7.2573	7.5362	7.8353	6.7323	5.0183	5.1243	6.7695	7.129	8.0916	6.0973	7.3756	7.8761	6.6741	6.9087	6.6933	7.7369	6.3856	7.0112	7.0357	6.9837	7.1713	7.0992	6.147	7.1312	7.1624	6.9532	5.3545	6.4527	6.5242	6.5127	6.8201
6.6457	6.9205	7.7415	7.1398	6.6306	7.0352	6.2106	5.9473	5.9679	8.2156	6.6501	6.5217	6.1504	5.8706	6.0057	7.2393	6.9624	5.6574	8.0412	8.1647	7.5919	7.8337	7.6922	6.3382	6.2381	6.8302	7.9172	6.9366	7.1128	8.4156	7.6584	8.0142	5.6109	7.797	6.5737	7.0174	6.397	5.3389	6.1455	6.5438	7.2582	6.194	7.7868	7.5859	6.6736	7.3185	6.2183	7.7481	6.8115	6.8379
-12.349	-10.543	-10.528	-11.722	-11.553	-11.158	-9.7435	-9.3438	-10.315	-12.026	-11.575	-9.2606	-10.125	-10.862	-10.514	-11.452	-12.392	-8.3492	-11.418	-10.859	-10.609	-11.599	-11.689	-11.207	-11.401	-12.274	-9.7964	-10.92	-10.699	-9.197	-10.619	-10.842	-10.572	-12.755	-9.9791	-10.378	-11.218	-10.574	-10.461	-12.499	-10.103	-10.53	-12.293	-12.487	-9.5248	-10.104	-11.845	-10.768	-10.406	-13.46
4.6188	3.5363	2.6839	3.5619	3.9619	5.5905	4.7727	5.9094	3.0847	4.3227	4.8347	4.5847	5.9416	3.214	4.8155	4.911	5.1491	4.5012	5.8236	3.6233	4.3804	4.0935	4.5999	4.997	3.0363	3.4433	5.3211	4.6187	3.0583	3.8691	5.0674	4.5341	3.9147	3.433	4.7915	4.2867	3.6169	3.8029	3.7927	4.8904	3.7519	2.2115	4.2677	4.7719	4.42	4.6837	3.872	3.4969	3.691	5.5604
-14.411	-13.149	-12.885	-14.053	-12.695	-14.445	-13.871	-12.406	-13.337	-11.744	-13.923	-14.487	-13.483	-13.694	-12.26	-14.666	-12.526	-12.105	-12.642	-11.897	-13.245	-12.119	-13.643	-14.406	-12.2	-12.971	-14.239	-12.702	-13.55	-13.619	-12.032	-12.393	-12.614	-12.97	-12.144	-12.763	-13.165	-13.607	-14.611	-13.101	-12.407	-12.816	-13.309	-12.733	-12.049	-13.56	-12.681	-12.658	-13.553	-13.393
-12.375	-10.371	-11.846	-10.773	-10.551	-10.96	-12.095	-10.304	-10.438	-11.408	-11.037	-11.983	-11.761	-10.684	-11.146	-11.75	-12.064	-10.434	-7.9009	-9.7529	-12.361	-10.869	-9.7237	-11.078	-10.826	-12.084	-10.694	-11.605	-10.424	-10.756	-10.63	-11.5	-11.578	-9.5392	-11.434	-10.372	-10.4	-10.396	-11.077	-10.278	-10.532	-9.7455	-11.983	-9.9804	-10.612	-9.1883	-10.447	-10.512	-11.049	-11.05
2.9823	2.296	3.024	3.2217	2.569	2.6432	4.3072	2.3903	3.9129	2.5797	2.5628	4.3556	2.4275	2.653	3.2874	2.041	2.0207	3.2967	3.5705	3.3061	3.2594	2.8096	3.6866	2.182	3.0842	3.286	2.2043	2.7103	3.2044	3.7191	3.3342	3.2088	1.3285	4.4802	3.7273	2.9953	3.429	2.9318	1.645	4.3713	2.267	3.8115	3.0099	1.5235	4.0357	3.4171	2.6767	3.8764	2.5661	3.3678
0.1671	0.94083	-1.1912	-1.1283	-0.94462	-0.88409	-0.21345	0.98857	-1.8548	-1.3464	0.35925	1.1476	0.05152	-2.737	0.98703	-0.82546	0.43474	0.4301	-1.0718	-0.3133	0.68469	-0.50241	-0.04269	0.040773	-1.1643	-1.5358	-0.49889	0.22267	-0.056331	-0.66948	-0.6349	-1.8108	0.79455	1.3249	-1.7494	0.54657	0.078776	1.0996	0.24144	-1.7331	0.4697	-1.3112	1.18	-0.75981	-0.42779	-0.24995	0.56045	-1.0992	-0.49652	0.028406
9.4139	8.7153	7.2488	8.7541	7.7129	9.1243	8.3783	10.03	7.8979	8.251	8.5687	8.8785	8.5528	9.5793	10.427	7.8285	7.9481	7.3828	9.5795	6.4791	8.9291	8.0127	9.2012	7.0253	7.9463	8.3502	7.0701	8.712	8.4936	7.1945	7.1058	7.8053	9.3834	10.094	9.7443	7.1957	8.4692	7.7568	9.5885	8.139	8.8111	6.9663	7.8814	7.568	10.413	9.5949	8.2969	8.4698	8.3234	9.257
-6.5241	-4.7684	-5.973	-5.8926	-6.4913	-6.2234	-4.7399	-4.7314	-4.8005	-7.2728	-6.0095	-6.9865	-6.1913	-5.0688	-5.5396	-4.8256	-5.2826	-5.5916	-5.5585	-4.3852	-5.1411	-4.8859	-7.4849	-6.5878	-5.1536	-5.9196	-5.4881	-6.1751	-5.0185	-4.4609	-6.3457	-4.7741	-6.7415	-4.5652	-4.4433	-4.9215	-5.3193	-5.2005	-5.338	-7.0847	-5.008	-5.0559	-7.7449	-7.043	-5.6073	-6.6601	-5.6516	-4.8155	-5.729	-4.5825
-3.3847	-4.1403	-5.6442	-4.8065	-5.083	-5.4606	-5.5304	-5.3179	-5.3287	-5.5203	-4.6007	-4.5914	-6.2686	-3.2291	-5.305	-5.1836	-4.4141	-4.9291	-3.8308	-4.9649	-5.7223	-4.5822	-5.6341	-5.7363	-5.022	-6.3289	-5.5263	-4.9034	-4.6334	-6.6758	-4.8242	-4.6068	-3.5257	-4.6163	-6.0735	-4.8482	-5.6884	-5.0659	-4.6339	-4.7647	-4.9104	-5.5886	-3.9643	-2.9516	-6.0705	-4.6293	-3.8085	-4.4271	-3.722	-4.3418
-4.2043	-2.3406	-1.6694	-3.7447	-1.7484	-3.6094	-4.6406	-3.4143	-4.3034	-4.5839	-3.178	-3.0911	-2.6566	-4.3457	-2.0981	-2.5464	-4.7745	-2.6857	-2.6861	-3.465	-2.3901	-3.3002	-3.5708	-3.1196	-3.1799	-2.9671	-2.0019	-2.879	-2.2111	-3.9249	-3.6952	-4.67	-2.6872	-4.7546	-2.4994	-3.6188	-3.7543	-4.0886	-2.3327	-2.9633	-2.7941	-2.1199	-2.5708	-2.9013	-3.8952	-3.5017	-2.705	-2.6368	-2.9562	-2.6533
-12.863	-12.543	-12.033	-13.583	-11.108	-10.843	-10.974	-9.9979	-12.306	-12.79	-10.774	-10.601	-11.922	-11.101	-11.069	-10.614	-12.106	-12.247	-11.902	-13.338	-11.605	-11.709	-14.373	-14.045	-10.246	-12.821	-13.064	-12.269	-12.413	-11.824	-11.149	-12.095	-12.253	-9.5981	-11.07	-13.254	-12.448	-11.577	-10.845	-13.05	-11.492	-11.72	-13.401	-10.232	-11.442	-13.059	-10.365	-11.028	-11.933	-11.97
-13.748	-12.333	-12.86	-11.637	-12.852	-14.277	-12.822	-12.681	-13.718	-14.717	-14.206	-12.759	-14.121	-11.6	-14.097	-13.946	-13.271	-13.58	-13.246	-13.084	-13.821	-12.359	-12.546	-11.565	-11.43	-13.487	-12.766	-12.039	-13.675	-14.044	-14.3	-14.131	-13.86	-14.62	-13.921	-13.662	-12.806	-14.102	-14.373	-11.646	-13.449	-12.102	-12.66	-12.055	-12.53	-12.438	-12.179	-13.012	-14.244	-13.375
-2.3822	-1.5444	-2.4619	-2.9249	-1.824	-0.70408	-1.7475	-0.15596	-1.7264	-2.6717	-0.82996	-1.952	-1.7939	-0.81172	-1.792	-0.56903	-1.0111	0.77253	-1.3493	-0.90512	0.15048	-1.194	-1.3332	-1.3438	-2.1561	-1.0283	-2.2593	-0.83692	-2.5984	-1.6488	-0.9146	-1.8762	-1.5806	-1.0194	-2.6875	-1.4536	-1.6648	-2.2152	-2.3399	-1.691	-1.5475	-2.1349	-2.5896	0.18014	-2.7116	-2.7003	-0.0031545	-1.0225	-1.546	-1.5677
-1.8503	0.002053	-1.5878	-1.7401	1.9162	-1.3462	-1.2955	-1.1696	-0.89604	-2.4501	-0.60547	-0.76306	-0.48737	-1.0007	-0.56692	0.1454	-1.7693	0.54151	-0.19669	0.073731	-0.051922	-0.069642	-0.87991	-0.6404	-0.76494	-2.4873	-1.309	-1.6193	1.3236	-1.1566	-1.6083	-0.27889	-1.5486	0.78066	-0.21138	-2.3518	-1.497	-1.6274	-1.0573	-0.89201	-0.50554	-1.1957	-1.8369	-0.80319	-2.4944	-0.97567	-1.9554	-0.65393	-1.5053	-0.20871
-3.8315	-3.8343	-4.404	-2.9874	-2.0688	-2.1424	-3.672	-2.644	-1.6831	-4.6123	-3.9062	-4.915	-3.6035	-2.8222	-2.4868	-4.0942	-3.5605	-2.9532	-4.398	-3.8569	-2.048	-3.6799	-3.8022	-2.9973	-2.8191	-3.1113	-3.6559	-3.2983	-4.51	-4.191	-3.1205	-1.0661	-4.3164	-0.59203	-3.0185	-3.0087	-3.4495	-2.1582	-3.6378	-2.8841	-3.3401	-3.4396	-4.6133	-3.0869	-3.3958	-2.9069	-1.6002	-3.8256	-0.85271	-3.3529
2.9107	0.72692	0.28236	3.0789	1.524	3.1538	2.6782	1.5774	1.0625	1.6053	-0.52016	1.7982	1.308	1.7338	-0.069355	1.761	2.8363	0.29203	1.1782	1.9636	2.9613	2.5382	1.5308	1.3002	2.0921	0.61142	3.3614	1.2567	1.3682	1.771	1.5071	0.75022	0.98463	1.9148	2.3891	2.9327	0.97366	2.7789	0.98427	3.1739	1.2848	0.77328	2.9069	1.0684	2.2004	4.2519	2.6269	1.8622	2.3612	1.9084
-5.2569	-2.7884	-4.1632	-3.2724	-4.4761	-4.6344	-3.5278	-3.0417	-3.7819	-4.4645	-3.9465	-2.2596	-4.6094	-3.8848	-3.2337	-3.1728	-3.1749	-4.8742	-3.7897	-4.0622	-4.8462	-3.1523	-4.7129	-3.3521	-4.6637	-3.0357	-3.6882	-4.7151	-4.6875	-4.4258	-3.9417	-4.0724	-3.9959	-3.8927	-2.9276	-3.7279	-4.4509	-3.0144	-3.904	-4.0041	-3.2445	-3.7745	-4.9659	-4.869	-3.9547	-3.5335	-5.3197	-3.4583	-2.842	-3.0524
-9.3748	-9.476	-10.393	-8.9024	-8.9248	-8.7532	-8.101	-8.8481	-9.9671	-9.1314	-9.6003	-9.9751	-9.9387	-9.8638	-10.518	-9.124	-10.253	-9.2109	-8.6934	-9.8142	-10.704	-11.452	-9.9465	-8.5932	-8.5201	-10.709	-8.5675	-9.3069	-7.8137	-8.2561	-8.8932	-9.8909	-9.1816	-8.7263	-10.271	-9.7094	-10.262	-7.942	-10.134	-9.5856	-9.5111	-8.4148	-9.2811	-9.3586	-8.8571	-8.2207	-8.4265	-10.771	-8.9261	-9.7649
-2.2875	-3.1289	-2.5868	-2.184	-2.1536	-1.9018	-1.6024	-3.6356	-4.0775	-3.5408	-1.1153	-2.1554	-2.9416	-2.8951	-3.2535	-4.2033	-1.8177	-0.68768	-3.5392	-3.4272	-2.286	-4.1055	-3.7759	-2.0031	-2.3432	-2.1992	-1.0644	-2.3075	-1.3605	-3.0249	-2.718	-1.8195	-1.7885	-3.6516	-1.8713	-2.9328	-3.1002	-2.3181	-3.6595	-1.3485	-1.5393	-3.3607	-3.491	-2.7787	-0.64906	-0.76258	-1.9856	-0.88219	-1.907	-3.2403
-3.3056	-3.0519	-2.1588	-3.7374	-1.0319	-2.5411	-2.1793	-0.68388	-2.2047	-1.4636	-0.66507	-2.5855	-1.2789	-1.7449	-1.6505	-2.2228	-1.2514	-2.8405	-2.9952	-3.2441	-2.266	-1.4556	-1.6257	-3.2494	-1.364	-2.0453	-0.74838	-1.9006	-1.5178	-1.1458	-2.7862	-0.081197	-2.2799	-2.8991	-2.3623	-2.8762	-2.1427	-2.267	-0.52417	-0.61076	-2.1869	-0.63891	-0.50344	-1.4852	-1.076	-2.6038	-0.78447	-1.859	-2.2705	-1.45
-15.239	-13.903	-15.406	-14.693	-14.869	-14.847	-13.559	-14.468	-15.236	-13.438	-15.181	-13.482	-14.69	-14.617	-15.264	-13.111	-14.68	-13.682	-15.062	-14.622	-14.035	-14.932	-14.278	-15.255	-13.642	-14.108	-14.042	-13.592	-13.201	-16.065	-15.883	-14.239	-14.707	-14.724	-14.088	-15.399	-13.458	-14.036	-16.435	-14.66	-14.773	-14.726	-13.752	-14.111	-13.485	-16.043	-15.12	-14.325	-14.952	-13.525
1.2143	1.255	-1.9302	-0.38323	-0.69206	0.91575	0.32798	1.2415	0.040742	-0.20557	-0.22165	-0.018093	0.79235	1.0378	1.1898	-1.2191	-1.2143	-0.32186	0.33604	1.1038	-2.0609	-0.54892	-0.32712	-0.34942	-1.0244	-0.10823	1.5054	0.1625	0.10591	0.13766	-0.75976	-0.046403	0.055994	-1.1852	-1.3347	0.49842	0.30004	-0.70303	-1.7634	-1.1995	0.40682	-0.09895	-0.26185	-1.3123	0.15793	-0.93383	-0.92474	-0.63443	-1.4027	0.072944
-22.93	-23.452	-22.662	-21.411	-21.461	-22.289	-23.2	-22.124	-22.317	-21.902	-19.791	-21.395	-21.692	-22.853	-21.681	-22.569	-21.286	-23.482	-22.009	-22.267	-20.591	-22.349	-22.622	-21.513	-24.095	-22.181	-21.044	-23.397	-22.118	-22.793	-23.449	-21.878	-22.512	-23.068	-22.489	-20.849	-20.551	-22.074	-21.501	-22.354	-21.388	-21.075	-22.272	-22.429	-23.989	-22.811	-22.526	-22.259	-21.529	-21.506
-6.0828	-7.3138	-9.4348	-7.4712	-7.5317	-8.6869	-7.0151	-7.2408	-7.2777	-7.07	-7.6798	-7.2803	-7.1812	-7.5497	-7.2223	-9.5136	-6.468	-6.4704	-7.4704	-8.2344	-7.6582	-8.8779	-7.8988	-7.3255	-8.5139	-6.9622	-8.4851	-7.6671	-9.0683	-8.8143	-5.9311	-6.6248	-8.7354	-8.2668	-7.3846	-7.46	-7.193	-8.7104	-6.9416	-7.8501	-8.167	-5.5957	-9.3388	-7.6286	-8.6626	-6.4927	-7.5656	-8.4475	-7.0894	-9.3001
-1.4786	-0.96878	-1.2588	0.51497	-0.18172	-0.53786	-1.3218	-0.25097	-0.99469	-0.18797	0.035117	0.53094	0.70259	-1.641	1.4795	-0.098191	-0.4842	1.0455	-0.67614	-0.98875	-0.04395	-0.12554	0.84139	0.17584	-1.2987	-1.4724	-0.1622	1.0496	-1.6107	0.61626	0.80669	-0.1013	-0.40104	1.0964	0.12759	-0.84881	-0.47659	0.41931	0.052244	-0.14322	0.90077	0.30381	-0.11409	0.20054	-0.40068	-0.50415	-1.6806	-0.65164	-0.46873	0.80005
-2.2047	-2.2324	-2.5931	-2.9308	-1.7343	-3.3169	-1.0823	-2.582	-4.3134	-0.56732	-3.3247	-3.0895	-2.9688	-1.8254	-1.9018	-1.4473	-2.5148	-3.2428	-3.0261	-2.9698	-4.7908	-2.9698	-1.9545	-2.5059	-2.1509	-1.2608	-1.4236	-4.0569	-2.1767	-3.3569	-1.8627	-2.7847	-2.2536	-2.0346	-2.8533	-4.1315	-2.6369	-3.6165	-2.811	-2.4415	-2.936	-2.3275	-4.3703	-3.6459	-2.338	-3.5704	-1.3161	-1.9756	-1.9208	-2.101
-14.482	-14.302	-12.004	-11.087	-13.053	-12.285	-11.795	-12.645	-12.937	-13.163	-13.738	-11.717	-12.858	-11.994	-11.369	-12.05	-13.873	-13.059	-13.717	-12.251	-11.753	-12.248	-13.609	-13.381	-11.532	-13.369	-14.232	-13.014	-14.533	-14.379	-11.437	-13.73	-11.706	-13.047	-13.314	-12.32	-12.58	-13.209	-11.809	-12.662	-13.488	-13.419	-12.579	-13.341	-12.819	-12.475	-13.534	-12.661	-12.045	-11.783
-14.088	-13.395	-14.736	-11.995	-12.786	-13.582	-13.365	-10.863	-13.829	-12.017	-13.21	-13.485	-12.334	-13.779	-13.025	-13.623	-12.465	-13.256	-13.809	-12.185	-13.923	-12.505	-11.879	-13.653	-12.769	-13.813	-13.721	-12.748	-13.689	-14.539	-12.744	-12.739	-13.411	-14.236	-15.204	-13.066	-11.001	-13.358	-13.637	-11.943	-13.728	-12.426	-14.732	-14.606	-12.929	-14.755	-12.58	-15.013	-12.357	-12.858
-1.7889	-0.5573	-1.3032	-2.6298	-0.7824	-1.4599	-1.1484	-1.167	-0.47861	-1.4587	-0.0015197	-1.8041	-1.5376	-2.3802	-1.3327	-0.92891	-1.7644	-1.178	-2.1632	-3.2722	-0.68932	-2.1248	-2.1997	-1.9278	-1.8721	-0.17085	-2.1043	-3.0282	-1.5557	-2.0663	-2.5475	-2.1275	-0.023171	-2.3513	-1.8699	-0.89146	-3.1009	-0.069751	-2.9975	-2.1069	-2.1879	0.44936	-1.8521	-1.1649	-0.80469	-1.3718	-1.6646	-0.28611	-1.7251	-1.4181
-12.401	-11.915	-13.687	-12.905	-13.393	-13.754	-10.657	-13.79	-13.529	-12.021	-13.742	-12.61	-13.606	-13.182	-12.735	-13.116	-13.776	-12.156	-12.991	-14.819	-12.599	-13.514	-13.483	-13.096	-12.74	-14.351	-12.527	-12.494	-14.562	-13.058	-12.23	-14.141	-13.778	-12.511	-13.608	-12.892	-13.891	-12.224	-12.785	-12.559	-13.686	-14.945	-13.74	-13.405	-13.207	-12.935	-13.535	-12.766	-12.774	-14.284
10.565	9.8636	11.334	8.2514	9.5243	10.354	9.3503	9.9037	8.3798	9.3019	8.987	11.371	9.6801	10.687	9.1968	10.639	9.8415	10.79	9.29	10.105	9.0516	9.9244	11.239	10.409	8.1669	10.561	9.8116	9.3489	10.441	10.072	9.6487	9.7509	11.316	10.326	9.4456	10.107	9.9073	9.7992	10.61	8.8547	9.4552	9.8718	9.2009	10.663	9.3373	11.635	9.6869	10.32	10.067	10.279
6.4997	7.5074	8.1739	6.5947	7.928	5.5572	7.0427	6.3353	7.3198	8.7109	6.8889	5.0508	7.1817	7.7107	6.1389	7.5791	6.1706	6.17	8.0444	6.2378	6.9966	7.5455	5.2235	5.8372	7.4896	8.2347	6.7006	8.0493	7.0091	7.8427	5.8455	6.7346	7.4507	6.181	8.176	5.7201	5.8282	4.7395	6.2667	7.0853	7.0404	6.595	7.9604	7.8907	6.1988	5.578	7.8015	6.0287	5.8732	7.9319
-11.715	-13.724	-14.092	-13.13	-13.046	-12.425	-13.039	-12.072	-11.614	-13.992	-12.509	-11.728	-13.791	-13.641	-13.294	-13.808	-14.211	-13.998	-12.363	-12.998	-12.512	-12.175	-13.382	-12.634	-13.239	-13.031	-13.935	-11.507	-13.77	-12.834	-12.422	-12.388	-12.494	-13.173	-12.973	-12.862	-13.356	-13.755	-14.622	-13.572	-12.705	-13.248	-12.889	-12.066	-11.903	-14.078	-12.427	-12.311	-11.318	-13.453
-14.354	-12.626	-11.836	-12.235	-12.518	-13.73	-12.497	-14.83	-12.635	-13.141	-14.669	-12.608	-13.972	-13.489	-11.879	-13.127	-12.038	-13.745	-12.988	-12.159	-12.858	-14.539	-13.04	-12.661	-11.798	-10.699	-12.822	-15.013	-12.954	-12.221	-12.843	-13.227	-12.686	-13.226	-14.179	-14.333	-11.601	-13.447	-13.561	-12.4	-12.3	-13.35	-13.335	-12.292	-12.493	-14.377	-12.549	-13.75	-13.408	-12.928
-8.7319	-9.3821	-9.1455	-8.8623	-9.0328	-8.522	-9.9202	-7.4586	-8.8943	-10.371	-9.8314	-7.7137	-9.0792	-8.1752	-9.661	-9.4112	-10.345	-7.6001	-9.408	-9.6154	-9.1921	-8.2373	-8.8621	-8.784	-9.4276	-8.7311	-8.9528	-9.8469	-9.1075	-9.1166	-9.165	-8.5032	-9.9167	-9.1579	-8.5226	-11.189	-9.3233	-7.3168	-7.3866	-10.355	-8.6001	-9.379	-9.0803	-10.577	-9.5788	-8.94	-7.4377	-9.263	-9.1987	-10.554
-14.301	-12.948	-12.24	-12.414	-14.07	-14.808	-12.094	-12.338	-13.327	-14.819	-13.673	-13.157	-14.183	-14.323	-13.675	-12.718	-13.409	-14.015	-12.25	-11.889	-13.524	-13.483	-12.565	-11.898	-13.836	-13.466	-13.538	-12.577	-12.745	-12.981	-12.695	-15.384	-13.099	-13.146	-10.307	-12.613	-13.583	-12.308	-13.715	-11.974	-11.998	-12.704	-13.244	-13.8	-12.952	-12.232	-13.419	-13.063	-13.617	-11.886
-13.685	-13.355	-12.952	-13.156	-13.428	-13.417	-13.508	-13.333	-12.732	-11.301	-12.782	-14.297	-13.001	-13.066	-12.55	-14.191	-14.121	-11.476	-13.43	-12.554	-14.58	-13.093	-12.693	-12.775	-14.037	-14.394	-11.306	-11.887	-13.112	-12.996	-12.269	-13.412	-12.699	-14.476	-12.755	-13.703	-12.642	-12.472	-13.132	-13.614	-15.502	-11.614	-13.596	-11.966	-13.464	-12.712	-11.582	-14.296	-12.669	-11.218
-12.185	-11.038	-10.434	-12.127	-12.962	-12.126	-11.4	-11.402	-10.82	-9.2155	-11.081	-12.147	-11.599	-13.501	-11.086	-11.276	-10.644	-11.148	-10.619	-10.35	-10.609	-11.855	-10.365	-11.097	-10.443	-10.668	-11.921	-10.985	-10.966	-12.476	-11.641	-11.399	-11.005	-11.063	-11.305	-11.654	-11.55	-10.898	-11.998	-12.212	-10.603	-10.739	-11.242	-10.947	-10.375	-11.954	-10.784	-12.707	-11.051	-12.442
-7.1355	-4.0758	-5.2604	-6.0028	-6.6528	-5.4369	-6.6831	-6.1689	-4.5165	-5.7929	-4.5983	-4.9153	-4.6083	-6.4227	-4.4694	-5.7327	-4.8292	-6.3234	-4.3634	-4.4041	-5.7856	-5.7924	-5.0471	-5.1722	-6.2102	-6.6141	-4.418	-4.4328	-5.2059	-5.8386	-5.6492	-6.4662	-6.4937	-4.2327	-5.5045	-5.75	-6.1048	-4.6619	-4.8929	-5.0063	-6.2847	-6.0019	-3.0896	-7.1241	-7.613	-5.6211	-5.4939	-4.4877	-5.264	-5.0506
-21.47	-19.948	-21.404	-20.295	-20.69	-21.54	-20.21	-20.202	-19.537	-21.723	-21.321	-18.949	-20.543	-23.321	-21.689	-19.644	-20.838	-20.716	-19.822	-20.394	-20.689	-19.656	-20.333	-20.688	-20.072	-20.865	-22.154	-21.436	-19.55	-21.921	-20.085	-21.458	-20.174	-20.079	-20.966	-21.831	-21.091	-20.925	-20.687	-20.169	-20.914	-21.457	-20.285	-20.9	-21.179	-19.589	-20.367	-21.529	-21.27	-20.554
7.1699	7.8351	6.0891	4.9595	6.8332	6.8075	8.2985	6.1882	7.7629	6.2268	7.0843	5.3594	6.4081	7.2552	6.9314	7.7041	7.0245	6.9775	6.8286	6.4548	5.5005	6.8987	6.2707	8.0479	6.7187	6.7546	7.201	7.8193	7.2537	6.6283	7.27	7.1017	4.9526	6.9379	5.8881	6.7316	6.8205	5.8601	6.5752	6.2921	6.2731	7.3853	6.6419	6.8915	7.4706	6.2024	7.5097	6.8039	6.7358	6.9481
-4.0214	-3.057	-3.5853	-2.3615	-4.2374	-3.3875	-4.3834	-1.2934	-3.2268	-3.1656	-3.0962	-4.1638	-4.3604	-2.5986	-4.1199	-3.6304	-4.071	-4.1688	-2.7047	-1.1402	-3.3849	-4.1151	-4.0377	-3.2382	-5.6928	-3.8199	-2.1255	-2.2428	-2.4645	-3.2447	-2.9315	-2.605	-3.9922	-2.5164	-3.1029	-5.285	-3.3787	-3.2672	-2.9836	-3.2282	-3.8272	-4.0697	-3.9846	-3.8941	-2.4863	-3.2413	-3.3333	-3.9477	-3.9012	-3.542
-16.278	-15.8	-15.085	-14.521	-14.868	-13.882	-14.802	-14.597	-13.589	-14.801	-12.26	-12.934	-14.542	-14.783	-14.347	-12.715	-13.6	-14.529	-16.087	-16.371	-16.221	-13.438	-15.79	-16.04	-17.208	-12.144	-14.93	-14.606	-14.311	-13.928	-13.335	-14.247	-13.407	-13.731	-14.18	-14.431	-14.841	-15.697	-15.285	-13.743	-13.82	-15.013	-14.896	-13.991	-15.669	-14.825	-15.486	-14.217	-13.406	-17.355
-10.64	-12.338	-10.844	-10.883	-11.77	-11.109	-11.717	-10.98	-10.622	-12.798	-9.9624	-11.152	-11.496	-11.012	-10.84	-10.331	-11.095	-11.425	-11.438	-13.42	-12.94	-11.292	-12.34	-11.296	-10.635	-11.266	-10.498	-10.667	-12.763	-9.9686	-12.773	-9.3731	-11.165	-12.424	-11.505	-11.451	-12.504	-11.635	-10.137	-12.281	-12.835	-11.607	-9.8185	-12.042	-10.835	-11.088	-13.046	-12.879	-10.097	-12.918
-1.9599	-1.8726	-2.874	0.3407	-2.2701	-1.0561	-1.3018	-1.6599	-2.144	0.73633	-1.4229	-1.3898	-0.86429	-1.7444	-2.7053	-2.4221	1.4248	-1.7499	-1.4505	-0.94446	-1.1674	-0.60558	-2.0954	-0.70032	-1.5777	0.60864	-0.78002	-1.1534	0.28364	-1.249	-2.2994	-0.3195	-0.51033	-0.37264	-2.0403	-0.41511	-1.2573	-1.7758	0.033257	-1.6441	-1.1369	-2.0258	0.22582	-2.1315	-0.41816	-3.1613	-2.1616	-0.99253	-3.3844	-2.1072
-9.6015	-11.697	-10.269	-10.511	-9.8232	-10.526	-9.8804	-10.241	-9.8654	-10.357	-10.761	-11.168	-10.884	-10.088	-10.918	-10.196	-10.955	-11.008	-10.824	-9.9222	-11.565	-10.978	-10.244	-11.338	-10.747	-10.63	-10.922	-11.187	-11.112	-10.972	-10.005	-10.405	-10.971	-9.3467	-12.252	-11.732	-10.089	-11.992	-9.7174	-11.003	-9.6173	-11.605	-11.317	-11.174	-9.8619	-10.961	-11.712	-9.5965	-11.265	-10.122
0.3767	-0.28936	-0.35586	0.42648	1.2516	0.9585	-1.1694	0.099051	-1.2293	-1.7826	-1.3764	1.6357	0.35512	-0.30571	-0.037819	0.83309	1.6181	0.607	0.093074	0.058046	-1.1223	-0.64031	0.78107	-1.3401	-0.19615	-0.87601	0.54325	-1.5379	-0.098566	0.50489	-0.89182	-1.0531	-0.74517	-1.0397	1.5598	0.63126	-1.915	0.25209	0.7633	-0.70162	-1.6523	-0.68006	1.0358	0.058464	-0.56841	-0.37933	0.93402	-0.267	-2.1668	-0.46033
-0.34704	0.26199	-1.2468	-1.1229	-0.66262	0.79153	-1.8793	-2.6164	-0.74792	-0.052019	-0.74299	-0.038773	0.19353	-1.433	0.39788	-1.0003	-1.3888	-0.79953	-2.3985	-0.41327	-1.6893	-1.2585	-0.56266	-1.4779	0.53395	-1.9829	-0.15248	-1.2887	-1.793	-0.83956	-0.1899	-0.58954	-0.80102	-0.8081	-0.086993	-0.50889	-1.0767	-1.6221	-0.88943	-1.5677	-0.8086	-0.92898	-1.4906	-1.0155	-1.1195	-1.11	-0.86587	-0.012145	-1.4226	-1.0267
-1.9949	-4.2332	-2.0648	-2.3989	-1.0159	-3.0295	-2.1623	-1.6833	-1.852	-2.8365	-2.393	-2.3592	-1.4166	-2.1372	-1.8367	-3.8003	-1.3905	-2.2882	-1.0353	-3.5808	-2.5262	-2.9399	-1.4671	-1.7985	-4.3642	-2.1532	-2.3596	-4.1086	-3.542	-2.2329	-1.3897	-2.1852	-3.6303	-3.8715	-2.5672	-3.3909	-3.8207	-2.6488	-0.58386	-3.2445	-2.9384	-2.8054	-1.0689	-3.1267	-3.8533	-2.1382	-1.5654	-1.5861	-3.5908	-2.4652
2.3028	4.1897	0.7285	2.0257	2.8313	0.61231	2.2836	1.498	2.585	0.89077	1.137	1.8693	1.5905	2.8761	0.1955	2.8844	2.6577	1.5068	4.3441	0.78418	-0.12212	2.391	1.9653	3.342	2.7076	1.0499	1.1037	1.114	3.0744	1.3043	1.5484	2.9105	1.8713	1.6654	1.0401	1.4872	-0.15469	2.3918	2.0377	2.3608	2.1913	-0.21183	0.3557	0.92477	2.4932	1.2148	2.2075	1.7836	1.1778	1.7568
-10.772	-11.012	-12.948	-12.911	-11.693	-11.932	-10.777	-12.426	-12.105	-12.839	-11.891	-12.719	-10.74	-14.103	-12.603	-13.131	-13.599	-11.764	-12.107	-11.31	-12.185	-11.135	-11.623	-12.268	-11.053	-9.4946	-12.65	-13.041	-13.782	-11.522	-11.178	-11.929	-11.073	-11.495	-11.004	-12.441	-12.316	-12.022	-11.596	-11.266	-11.427	-11.528	-11.625	-12.655	-10.97	-9.8526	-12.831	-12.226	-12.348	-10.586
-2.1851	-1.7365	-3.0985	-2.4638	-1.4688	-2.5424	-1.5046	-3.7039	-3.5209	-2.5841	-3.4768	-2.5118	-3.8394	-2.1893	-3.4569	-3.6092	-2.5429	-4.5217	-2.7049	-3.8855	-3.3359	-2.9453	-3.4917	-2.9207	-2.6433	-3.0289	-1.5975	-2.6119	-3.4384	-4.4569	-5.8838	-4.077	-4.7263	-2.456	-1.7656	-3.1303	-2.4903	-3.4828	-3.2738	-1.682	-3.4971	-3.3404	-4.4854	-3.533	-4.3391	-2.7871	-3.4591	-3.5698	-3.8747	-3.7992
-11.746	-11.565	-11.337	-11.996	-11.838	-13.815	-12.676	-11.451	-12.797	-11.968	-11.079	-13.393	-11.789	-10.349	-11.773	-11.052	-11.814	-12.418	-9.8794	-11.971	-10.729	-10.416	-11.37	-11.928	-11.848	-11.588	-12.086	-10.828	-11.21	-10.78	-11.406	-11.341	-11.227	-12.812	-11.549	-9.9731	-11.888	-12.46	-11.862	-12.796	-12.031	-11.724	-12.737	-11.388	-12.665	-10.666	-11.874	-12.312	-11.813	-10.642
-1.8389	-3.964	-2.2774	-1.8564	-0.16386	-2.5191	-1.7851	-2.0826	-1.3944	-2.8257	-2.0452	-2.9022	-1.4893	-3.2438	-1.9389	-4.1968	-2.4115	-3.5472	-1.0825	-2.8615	-2.2103	-2.533	-2.7399	-3.1306	-2.0004	-1.1154	-1.8175	-1.5957	-1.1987	-3.3994	-1.7253	-3.0864	-2.4998	-2.672	-2.104	-3.1827	-3.7189	-3.2368	-3.4951	-2.8299	-3.2153	-2.1475	-3.0021	-2.7379	-2.4612	-2.1241	-1.8795	-1.6649	-2.8893	-3.3576
-12.321	-12.494	-13.543	-12.933	-11.082	-12.174	-12.369	-14.227	-12.982	-14.073	-12.593	-13.217	-12.136	-10.957	-12.533	-12.52	-12.704	-13.604	-13.855	-13.273	-11.4	-13.372	-15.208	-12.089	-11.056	-12.566	-12.679	-12.679	-11.635	-14.015	-12.334	-11.335	-12.294	-11.803	-12.294	-11.674	-12.796	-13.714	-12.405	-12.498	-12.386	-12.343	-14.076	-12.575	-14.012	-11.998	-13.671	-13.456	-12.12	-12.72
-2.5028	-2.422	-3.1319	-4.3148	-2.1048	-3.019	-1.772	-4.4482	-2.3696	-3.1656	-3.8507	-3.6167	-3.8999	-1.2465	-2.6006	-4.4073	-4.8986	-3.2806	-2.9583	-3.3506	-2.2244	-2.591	-4.1993	-3.2805	-2.2406	-3.6403	-1.5465	-3.5326	-3.3715	-4.2814	-3.9515	-3.9047	-3.0447	-2.4255	-5.684	-3.0498	-4.1581	-2.5655	-2.1958	-2.4365	-2.9379	-2.3601	-3.7375	-3.1246	-3.4754	-3.6527	-2.1447	-2.8728	-4.0105	-2.3586
1.4535	0.34959	2.703	2.2431	3.4364	2.2823	2.8646	2.5972	1.4824	2.6275	1.9397	2.6703	1.9859	2.1268	3.9277	1.9431	2.2353	2.8868	3.1135	2.1049	0.69632	3.7037	1.9061	2.9897	2.1416	2.4777	1.7676	2.477	3.5053	3.4067	3.7482	2.7903	2.9073	3.7615	1.5602	1.0091	1.4533	2.6894	2.0151	2.3186	2.8395	3.2752	1.8596	3.6861	3.0423	2.1277	2.4765	2.8593	2.0806	2.9856
-1.4382	-1.0603	-0.66577	-2.4336	-1.1271	-0.78161	0.19839	-1.4857	-1.8118	-1.2125	-0.15036	-0.64187	-1.3799	-0.7229	-1.7845	-1.771	-1.1718	-0.73573	-2.7115	-1.4828	-0.25485	-1.4649	-1.6502	-1.0104	0.22516	-0.8132	-1.2524	-0.83642	-3.0141	-1.0884	0.28272	-1.086	-2.0779	-1.7828	-3.0242	-0.56364	-1.1686	-1.6341	-1.3249	-1.2444	-0.93926	-2.5568	-2.0459	-1.8394	-2.4096	-0.42893	-1.6005	-0.9037	-1.2502	0.44269
-8.6954	-8.9801	-9.2366	-9.8791	-9.2332	-9.1809	-10.66	-8.9034	-9.6599	-10.32	-9.7353	-9.6259	-9.5895	-8.3182	-11.704	-9.121	-9.7999	-9.2309	-10.203	-8.0015	-9.9902	-10.408	-8.7786	-10.073	-8.0892	-8.37	-9.3887	-9.1609	-11.061	-10.683	-8.5283	-9.567	-8.5736	-8.6986	-9.764	-9.5926	-9.262	-10.024	-9.8463	-9.079	-9.4118	-9.5754	-9.3802	-11.8	-8.5894	-9.4664	-7.9927	-10.305	-10.335	-8.7305
-10.316	-9.6803	-9.1459	-7.2837	-8.8692	-8.6405	-10.347	-8.6435	-9.2386	-8.1534	-8.1486	-9.0227	-9.0272	-9.5417	-7.8803	-9.3832	-9.2134	-7.6406	-9.1901	-9.7895	-10.839	-7.1012	-9.4356	-10.758	-8.875	-9.1893	-9.3535	-8.7176	-9.9079	-8.5552	-9.5528	-8.3515	-10.234	-8.7041	-9.7311	-9.0711	-8.4905	-7.7081	-8.4951	-7.9401	-10.013	-11.537	-8.6515	-8.1864	-9.6419	-8.6122	-9.0736	-8.4581	-8.4136	-8.288
-3.7811	-0.99661	-0.55421	-1.1967	-2.2004	-1.1862	-2.1857	-0.24535	-1.4541	-2.6974	-2.23	-1.2111	-2.385	-2.6942	-2.6908	-2.8504	-0.74562	-2.29	-1.7002	-1.1126	-1.7925	-1.4852	-0.57034	-2.6932	-2.0132	-1.2496	-1.4245	-1.5409	-1.7895	-2.2395	-1.6449	-0.32325	-2.7607	-0.68556	-1.7676	-0.47876	-1.7447	-0.14549	-0.72624	-1.9162	-2.9589	-1.9209	-2.8034	-2.1803	-2.6719	-0.88859	-0.34957	-1.3317	-1.9241	-3.3897
-1.1068	-2.8647	-1.1696	-1.8394	-0.78254	-2.9901	-2.808	-2.4842	-1.2793	-3.1993	-0.87323	-1.4372	-0.28091	-1.2113	-1.4282	-2.3571	-2.3162	-1.7069	-1.6734	-1.3985	-1.1784	-0.45691	-1.366	-1.2288	-2.7054	0.21858	-0.86894	-0.71641	-1.2797	-1.8796	-2.3838	-0.36746	-0.96788	-0.073989	-0.43244	-1.1841	-1.9332	-2.06	-1.9511	-2.9101	-1.5479	-2.3108	-1.3062	-0.49994	-1.7399	-1.4855	-1.4256	-1.3825	-0.64447	-1.4563
-1.1837	-0.66231	0.073236	1.4793	-0.63214	-1.372	-1.5332	-1.6474	-0.25156	1.0563	-0.5697	0.12777	-1.9258	-1.2812	-0.98868	1.0009	-1.5474	0.033059	1.8688	-0.065873	-1.654	0.15758	-0.83324	0.41416	-0.83781	0.97604	-0.96756	-0.89275	0.33362	0.51372	-0.94715	-0.77133	-0.84314	-1.3962	0.77604	0.00034218	-0.40999	0.12316	0.85938	0.49558	0.98859	0.0087378	-0.10597	-1.0973	-0.78494	-0.65813	-0.42913	-0.70397	0.3783	-0.74069
-2.1017	-1.7535	-2.5392	-0.14014	-2.8653	-1.3249	-1.3182	-1.2329	-0.70513	-3.0749	-2.1142	-0.8999	-1.8771	-1.2715	-2.4706	-3.627	-1.833	-0.70416	-0.93516	-2.6242	-0.7851	-2.5911	-1.7947	-1.8391	-0.62537	-1.4413	-2.278	-1.7231	-1.7467	-0.78627	-2.5244	-0.39918	-0.75496	0.15209	-2.2131	-2.5729	-1.1434	-1.6998	-1.7784	-1.2732	-0.70681	0.37889	-2.2247	-2.6892	-1.4255	-0.78533	-1.7031	-2.4998	-2.2773	-1.8474
-3.175	-3.1444	-1.8805	-3.5941	-1.8122	-2.3104	-2.1413	-2.5957	-2.0961	-2.025	-1.9505	-2.2349	-3.7548	-3.486	-1.789	-3.4311	-2.6084	-2.7589	-2.1882	-1.2464	-1.9383	-2.3584	-2.8653	-2.8676	-2.202	-2.4437	-2.4025	-1.8473	-3.7048	-1.7918	-3.4464	-4.7839	-1.354	-2.8806	-2.4628	-3.2724	-2.2286	-2.3019	-1.9959	-3.5084	-2.7659	-4.2146	-1.8492	-4.3666	-0.52383	-3.2075	-2.1334	-1.2918	-2.059	-1.9037
-10.513	-10.987	-11.626	-10.252	-12.846	-12.51	-9.9408	-10.292	-11.644	-11.223	-10.905	-11.692	-12.257	-11.858	-9.4613	-10.372	-9.7192	-10.011	-10.227	-10.486	-10.871	-9.4922	-8.8965	-10.609	-11.96	-11.807	-11.383	-9.8404	-9.408	-11.635	-11.176	-10.248	-9.0484	-10.061	-10.254	-10.24	-10.565	-11.451	-11.972	-10.033	-9.7347	-11.416	-10.564	-11.356	-11.019	-9.4975	-10.736	-10.904	-9.3456	-13.324
-1.47	-0.76434	-1.3432	-0.48421	-0.10739	-0.91375	-1.1159	-0.14883	-4.0227	-0.07321	-0.73604	-2.1001	-1.5304	-1.5493	-1.6755	-1.3727	-3.225	-1.4525	-0.55435	-0.7441	-1.9393	-0.25084	-0.95849	-2.6943	-2.9477	-2.6723	-2.8168	-2.0009	-1.2075	-0.95029	-1.7392	-1.9215	-2.68	-1.846	-1.4699	-1.5597	-1.8715	-2.1534	-0.28251	-0.59826	-1.3258	-0.8422	-0.95528	1.0122	-2.3467	-0.8787	-2.6196	-2.8314	-0.1468	-0.62718
-14.702	-14.954	-15.289	-12.845	-13.858	-15.663	-12.853	-13.79	-14.646	-14.071	-14.422	-14.068	-15.598	-13.286	-14.816	-13.397	-14.477	-13.497	-12.061	-12.929	-14.806	-13.862	-14.793	-13.955	-14.309	-14.956	-13.418	-12.974	-14.699	-13.783	-13.292	-13.401	-14.237	-13.292	-14.824	-13.647	-14.631	-13.704	-14.741	-13.969	-15.362	-14.405	-15.984	-15.579	-12.903	-14.941	-13.359	-14.76	-13.221	-14.178
6.5721	9.2028	9.7369	6.9231	7.7035	7.6287	8.3428	7.156	8.8501	7.4026	6.6795	7.9754	8.0195	6.0465	8.535	7.3367	8.0185	8.1913	8.0466	8.0187	7.3109	7.9873	9.2607	8.0437	9.48	6.5877	6.827	7.347	8.3341	8.3345	7.7469	7.4357	8.8061	7.4687	8.321	6.5392	7.8531	9.2137	7.5181	8.7034	8.3987	7.0055	7.4291	7.3959	7.2833	7.9075	8.4836	8.2834	7.3018	9.4493
-3.5998	-3.963	-5.5055	-4.2264	-4.519	-5.1872	-4.9271	-4.9528	-5.3322	-3.1101	-4.1411	-4.7234	-4.0636	-6.9316	-4.8747	-6.4986	-7.0352	-3.8726	-5.2463	-4.8587	-6.0572	-4.687	-5.5636	-6.2132	-5.7169	-5.6061	-5.0971	-5.0469	-5.0313	-3.6082	-5.3369	-5.3131	-5.1958	-4.2448	-4.2164	-6.6917	-4.292	-5.1217	-5.7394	-4.4964	-5.2885	-5.0184	-4.0904	-5.469	-4.587	-5.5721	-4.7309	-3.4093	-5.6736	-5.1507
-0.24164	-0.86886	-0.65791	1.7339	-0.39623	0.71171	-0.18727	0.62054	-0.51492	-0.098279	-0.94581	0.43188	-0.50658	0.49159	0.3389	-1.5049	-0.95856	0.88618	-0.51294	0.086205	0.23506	0.58274	-0.51714	0.83485	0.18791	-0.39768	0.95861	-1.7721	-0.86518	-0.6988	-0.42355	0.7846	-1.2309	-0.57869	-0.558	-0.14993	-0.40766	0.56526	-1.243	-1.4521	-0.27832	-0.22327	-1.4131	-1.0879	0.37318	-0.52255	-0.10362	0.018026	0.2591	0.4933
-11.815	-13.492	-13.129	-12.43	-13.595	-13.444	-13.654	-13.477	-14.914	-10.817	-12.636	-13.575	-14.751	-14.633	-15.441	-12.759	-14.096	-14.445	-14.74	-13.48	-13.398	-12.969	-13.295	-12.294	-13.381	-12.334	-13.924	-11.911	-13.087	-13.834	-12.896	-12.427	-12.509	-13.365	-12.593	-12.097	-12.848	-13.542	-13.871	-12.978	-13.672	-12.135	-12.409	-12.641	-12.894	-13.024	-13.613	-12.63	-11.866	-13.467
-14.593	-14.292	-12.833	-13.429	-12.152	-12.797	-13.098	-13.126	-14.047	-13.233	-12.411	-14.087	-13.221	-13.301	-12.686	-11.25	-14.199	-13.362	-13.09	-11.666	-13.989	-13.602	-13.325	-12.952	-11.538	-14.551	-12.457	-14.122	-12.826	-12.384	-13.96	-12.919	-12.663	-13.174	-12.775	-14.304	-15.064	-12.242	-13.189	-13.308	-12.769	-13.562	-14.921	-11.557	-12.987	-13.042	-13.663	-10.907	-14.531	-13.764
0.61647	2.9157	2.2207	1.8292	1.9675	1.9059	1.444	3.6952	0.30091	2.7113	0.44075	1.7238	1.1273	1.212	1.8821	1.231	2.542	1.1277	1.686	2.8862	1.3068	2.2693	2.5496	1.1394	2.8595	1.7579	3.2895	3.4895	1.2287	2.3609	4.3006	0.66764	0.43029	1.6043	0.71428	1.9716	1.5837	1.876	2.076	1.5468	2.4926	1.2473	-0.025472	0.7874	1.5022	2.6688	1.4978	2.4083	2.7574	1.8312
-4.2702	-2.3558	-2.8686	-1.7667	-3.5711	-4.1276	-3.0197	-2.2467	-5.378	-3.485	-3.084	-3.58	-3.0807	-3.6694	-4.0112	-1.9322	-2.8394	-3.0162	-4.8679	-3.9236	-2.9112	-4.0539	-3.5176	-3.1153	-2.133	-2.7441	-3.8367	-3.5524	-2.4886	-2.6571	-3.3024	-3.1633	-3.8694	-2.2768	-3.0798	-3.6134	-3.7512	-3.9757	-3.5855	-3.2536	-3.0586	-3.8396	-2.264	-4.1017	-2.3406	-4.5032	-5.667	-4.035	-4.1487	-3.8499
-10.958	-10.866	-8.3522	-11.932	-11.78	-9.6077	-12.108	-11.002	-11.614	-11.461	-12.343	-11.402	-12.571	-11.607	-12.077	-12.568	-12.803	-12.41	-12.125	-10.593	-12.433	-12.271	-11.039	-12.283	-11.944	-10.575	-10.83	-11.639	-10.916	-12.301	-12.863	-12.198	-13.409	-12.549	-12.815	-11.357	-11.462	-12.724	-10.679	-12.037	-12.866	-10.912	-11.88	-12.352	-10.974	-13.844	-11.491	-12.025	-12.374	-13.181
-0.10247	-3.2067	-2.8686	-3.5593	-3.2079	-2.8574	-2.5058	-0.31891	-2.296	-2.4862	-1.8701	-1.576	-0.91298	-3.1924	-2.5012	-3.1509	-2.4136	-2.2	-2.6783	-2.9313	-2.9831	-2.1177	-3.14	-2.1296	-3.2713	-2.0008	-1.4792	-1.16	-1.8983	-2.9681	-4.3958	-2.2218	-1.5679	-2.7182	-1.9556	-2.6032	-4.0324	-2.9192	-2.2098	-1.6611	-2.255	-3.1726	-2.9083	-1.7096	-3.098	-2.5771	-1.0555	-2.8671	-2.6003	-2.2809
-0.49193	-2.4778	-1.2326	-2.2246	-1.1223	-0.45804	-1.5085	-1.8685	-0.99667	-1.6786	-1.1673	-1.0643	-1.9846	-0.95951	-0.15197	-0.77544	-1.4949	-0.83913	-1.8888	-0.1936	-0.82755	-1.9739	-1.4432	-0.30646	-1.1316	-0.52542	-2.6473	-0.32276	-0.49395	-1.8825	-1.1299	-0.96248	-1.3239	-1.8059	-0.89889	-0.84574	-1.6564	-0.85397	-2.2038	-2.8309	-0.38999	0.62978	-0.70336	-0.43618	-0.46497	-2.2134	-0.76492	-2.4341	-1.6552	-1.9614
0.63214	-0.764	-1.0199	-0.89652	-2.191	-2.8754	-1.6664	-2.2281	-2.9369	-1.9359	-0.79735	-3.2578	-1.8391	-0.87131	-1.8368	-2.1173	-1.3403	-2.645	-1.1993	-1.3549	-3.8357	-2.1415	-0.3143	-3.1666	-1.8408	-2.7581	-0.080459	-1.1016	-1.369	-2.9606	-0.44308	-1.5496	-1.5263	-2.4878	-1.8217	-2.8699	-1.1375	-2.3038	-2.0334	-1.7677	-2.4159	-3.2554	-1.7213	-1.9571	-2.7406	-2.1697	-1.0625	-2.131	-1.3396	-2.3791
-13.932	-15.176	-15.311	-14.038	-12.948	-14.698	-14.542	-13.707	-14.384	-14.009	-15.285	-14.423	-13.881	-14.173	-13.185	-15.154	-14.534	-14.418	-14.727	-13.518	-13.585	-13.703	-12.173	-13.612	-13.813	-14.901	-14.128	-13.898	-12.707	-13.166	-14.64	-14.87	-14.041	-14.87	-13.281	-14.342	-13.679	-14.609	-12.642	-14.758	-15.943	-14.922	-14.718	-13.157	-12.674	-14.088	-13.795	-14.632	-14.154	-14.581
6.6214	8.7731	9.763	8.6545	7.2727	9.0314	8.766	6.7149	6.2909	8.0636	8.249	7.8977	7.7451	8.1484	9.0002	8.1242	9.2623	8.3244	7.2705	7.6172	7.3906	8.632	8.292	8.6245	8.933	7.8982	7.6633	8.061	9.9138	8.0255	10.311	8.1823	7.9648	8.7768	7.4821	9.7817	8.4175	8.4453	7.6608	7.7267	9.2707	8.4082	8.8407	9.2058	8.6263	7.9822	7.6203	6.6952	9.1534	8.6869
0.03508	-0.85581	0.014129	-0.48482	-1.3867	-0.019846	-1.1943	-0.6685	1.1015	-1.1542	-0.91341	0.43496	-0.92265	-1.779	-0.31171	-1.3061	-2.5273	-1.4188	-1.165	-0.50136	-0.64383	-0.97572	0.62625	-0.78636	-0.76288	0.15836	0.27599	-1.1283	-0.88043	-0.90922	-0.80601	-0.83688	-0.76201	-1.0896	-1.984	-0.74835	-0.16816	-0.78925	-1.7933	-2.3114	-0.60845	-0.45141	-1.0899	-0.67282	-0.35561	-0.17529	0.062786	-1.164	-1.1041	-0.19173
-9.7435	-9.725	-11.22	-9.1143	-8.3069	-10.332	-9.7117	-8.2818	-11.044	-9.9324	-8.6416	-9.8111	-9.9547	-9.9907	-9.4536	-8.3025	-9.7557	-10.514	-9.1327	-9.4043	-9.7873	-8.2868	-8.259	-8.8253	-8.7486	-9.7731	-8.3817	-9.9405	-8.9939	-8.9825	-10.899	-7.5477	-8.0455	-7.6724	-10.351	-10.055	-10.095	-8.2548	-10.626	-8.7997	-8.3906	-8.743	-8.4109	-10.186	-8.8541	-8.6461	-11.047	-8.0525	-9.4906	-8.7537
-12.748	-15.128	-12.97	-14.778	-13.642	-14.28	-13.662	-14.118	-13.074	-14.038	-12.499	-12.491	-14.504	-12.615	-13.649	-12.611	-12.996	-14.087	-12.473	-12.938	-13.331	-14.259	-14.398	-14.007	-13.352	-11.479	-12.925	-13.94	-12.919	-12.84	-11.331	-14.412	-12.21	-11.955	-13.137	-13.348	-12.444	-14.419	-14.244	-14.567	-14.337	-13.698	-14.4	-12.493	-14.131	-13.719	-13.127	-13.69	-13.749	-13.698
-13.015	-12.219	-12.997	-13.774	-13.79	-15.233	-12.791	-12.557	-12.019	-12.081	-11.688	-12.209	-14.333	-13.324	-12.875	-13.661	-12.932	-11.639	-13.577	-13.284	-11.651	-13.658	-14.794	-13.978	-12.933	-13.392	-13.597	-13.068	-13.683	-15.213	-14.258	-10.862	-13.412	-14.4	-15.207	-11.888	-14.358	-14.038	-11.692	-12.737	-13.897	-13.955	-14.529	-12.204	-13.286	-11.476	-13.976	-11.46	-12.975	-13.672
-12.555	-11.635	-13.092	-12.198	-11.451	-10.404	-12.001	-10.169	-10.291	-12.406	-11.972	-11.724	-10.63	-13.021	-12.915	-11.3	-11.93	-11.145	-10.958	-11.057	-11.969	-12.897	-11.718	-11.408	-13.058	-11.091	-10.623	-11.384	-11.795	-12.313	-11.162	-11.826	-10.831	-10.092	-10.28	-11.572	-10.854	-9.9751	-10.699	-10.824	-11.39	-10.791	-11.721	-10.558	-11.986	-11.029	-12.082	-13.351	-10.221	-10.851
7.6308	7.544	8.34	7.337	6.9313	8.3667	8.241	8.1841	7.61	7.0645	9.3504	8.1966	8.0796	7.3581	9.3207	7.7726	9.2012	7.6331	7.523	6.9502	8.3178	9.0213	6.4598	8.5034	8.2508	7.5093	9.0167	7.5415	8.3274	7.4218	9.4445	6.4929	8.8543	7.2329	7.6633	6.6661	8.5281	7.2909	6.9591	6.1258	8.1185	10.194	8.0611	7.5575	8.1389	6.3305	7.4174	9.64	7.3961	7.5181
-11.855	-12.386	-13.956	-11.754	-13.177	-13.654	-10.809	-12.144	-11.428	-13.673	-10.583	-13.373	-14.002	-13.609	-14.031	-13.672	-13.022	-12.333	-11.999	-11.638	-11.666	-10.965	-14.635	-14.445	-12.844	-12.33	-11.978	-11.565	-13.608	-12.863	-13.453	-11.954	-13.413	-13.172	-11.338	-13.24	-11.671	-13.717	-14.517	-13.625	-12.935	-11.098	-13.377	-12.429	-12.767	-14.358	-11.432	-14.129	-12.464	-11.946
-2.8072	-0.98409	-2.1285	-2.619	-2.646	-3.1148	-0.054067	-0.86364	-3.6778	-1.4795	0.49845	-1.3492	1.4751	-1.813	1.7616	-3.2707	-2.6096	-1.4497	-1.9918	-1.6876	-2.1375	-1.086	-2.0044	-0.60253	-1.1195	-1.5526	-0.65217	1.274	-2.3132	-1.2094	-2.4386	-0.56481	-1.6466	-0.099583	-1.8145	-0.6833	-2.5359	-1.1894	-0.99352	-2.2506	-1.7865	-1.1765	-2.3641	-1.7326	-0.4667	-1.1868	-1.5923	-1.7412	-0.87619	-0.43843
-21.704	-22.172	-23.2	-23.633	-22.625	-22.46	-22.066	-22.727	-22.486	-21.494	-21.207	-21.759	-22.468	-21.188	-21.447	-23.389	-22.279	-21.639	-22.255	-23.253	-23.654	-20.903	-22.26	-21.577	-23.071	-22.171	-21.145	-22.504	-23.525	-22.945	-22.212	-23.403	-22.02	-21.133	-22.113	-23.792	-23.122	-22.329	-21.817	-22.091	-21.908	-21.772	-23.743	-21.483	-21.142	-23.892	-23.593	-21.788	-20.574	-23.11
5.1576	4.6269	6.3277	6.3553	4.6364	4.7417	4.8189	5.3336	4.046	6.295	5.4155	3.1301	5.3635	4.9768	6.2532	3.7978	5.93	5.921	4.4567	4.8227	3.7245	3.8621	6.4553	3.8453	4.2366	5.3673	3.6811	3.6062	6.025	4.4373	4.2884	5.0716	3.6896	5.7715	6.4581	5.296	4.363	5.6126	6.0115	4.399	4.1007	5.4858	3.9564	4.9366	5.3502	4.858	4.498	4.484	3.6195	6.2692
-13.208	-12.194	-13.793	-15.038	-13.121	-12.751	-14.576	-12.649	-11.374	-13.747	-13.753	-13.235	-12.883	-13.185	-14.39	-13.296	-12.923	-12.04	-12.162	-14.104	-13.245	-11.968	-13.093	-15.745	-13.373	-12.835	-12.06	-12.379	-13.84	-14.301	-14.428	-13.026	-13.317	-13.112	-11.884	-13.708	-11.965	-13.568	-14.009	-13.909	-12.844	-14.136	-12.774	-12.572	-13.448	-11.811	-12.541	-13.264	-12.321	-14.931
-4.5376	-4.8646	-2.0198	-3.245	-4.4015	-4.7789	-3.2097	-3.6352	-2.8302	-3.7201	-3.8953	-4.5873	-5.0072	-3.3239	-4.8303	-5.319	-4.4817	-2.2519	-3.5566	-5.7212	-3.7456	-4.4556	-3.5788	-2.8924	-2.042	-4.4646	-2.3799	-2.2651	-3.5355	-3.6241	-5.5146	-5.7914	-1.9663	-3.9714	-3.7311	-4.2256	-4.3728	-4.3689	-3.9395	-3.0057	-3.9183	-2.4144	-4.1569	-4.8766	-4.186	-3.7412	-3.1646	-3.317	-3.9777	-4.0611
-5.1921	-6.4161	-6.288	-6.8576	-6.3814	-5.7348	-5.4757	-5.5656	-6.2614	-4.9327	-5.4043	-3.8986	-5.7279	-5.5417	-4.9974	-6.6681	-5.7997	-6.3707	-5.4105	-5.4083	-5.3121	-6.5002	-4.8306	-5.7273	-5.9137	-6.6077	-4.2312	-5.8117	-5.7744	-4.9035	-4.9386	-6.6173	-5.608	-5.8755	-5.1774	-5.2048	-6.2682	-6.7729	-4.9309	-5.8455	-5.8464	-4.9098	-6.2898	-6.4646	-7.6228	-6.2452	-3.9315	-4.892	-6.2395	-6.2211
-10.884	-10.84	-12.445	-13.604	-14.385	-13.501	-14.199	-13.522	-13.584	-13.189	-12.659	-13.388	-13.109	-13.511	-13.407	-13.646	-13.4	-11.07	-12.991	-12.909	-12.517	-13.588	-13.419	-13.07	-12.791	-13.11	-11.117	-12.304	-12.218	-12.007	-13.73	-12.173	-12.693	-13.391	-13.399	-11.213	-13.157	-12.374	-11.916	-11.942	-12.617	-12.501	-13.536	-12.951	-11.445	-12.966	-13.499	-12.22	-14.173	-11.838
-1.9189	-1.2218	-0.73165	-1.6635	-1.7994	-0.23914	-1.4573	0.027894	-1.5839	-2.1421	-2.8896	-1.0741	-1.2938	-1.8359	-0.40248	-0.44722	-1.5653	-0.94413	-1.3546	-2.7561	-0.59211	-2.5396	-1.5653	-1.4393	-0.35589	-0.78509	-1.7923	-0.66727	-1.3431	-1.9109	-0.95432	-1.9258	-3.0419	-1.5497	-1.1722	-1.2752	-0.15533	-1.2736	-1.5309	-1.5097	-1.9759	0.28968	-1.5062	-1.6808	-1.3281	-1.9868	-2.3117	-1.5235	-2.7001	-1.2921
-13.456	-14.498	-13.471	-15.006	-14.746	-13.882	-12.269	-14.291	-14.874	-14.251	-15.096	-13.305	-15.318	-12.233	-14.12	-11.948	-15.532	-12.996	-13.388	-15.113	-14.654	-15.08	-13.327	-14.111	-13.387	-14.704	-13.172	-17.031	-14.029	-13.186	-14.065	-15.561	-14.712	-13.31	-14.119	-14.168	-13.236	-14.109	-15.712	-14.219	-14.101	-13.487	-12.1	-12.287	-13.403	-14.117	-12.459	-14.021	-14.245	-13.215
-1.557	-1.5336	0.6081	-2.7632	0.52743	-1.0926	0.28265	-0.72301	-1.3794	-1.3342	0.019648	0.12404	-3.5827	-0.48029	-0.94546	-0.60254	-1.5519	-0.89119	-1.4606	-1.9373	-0.81688	-0.73099	-0.66253	-1.3311	-0.26446	-0.24996	-0.30302	0.0032218	-1.9047	-1.1612	-1.3645	-0.52611	0.47229	-1.7117	-1.6933	-1.8682	-1.4661	-1.7313	-1.4752	-1.1945	0.98291	-1.5478	-2.2209	-1.3671	-1.6668	0.83984	-0.6438	-2.0618	-2.0864	-1.792
7.5153	7.1108	7.2296	7.3437	6.3658	6.8525	7.3173	6.7511	6.489	6.1588	6.5503	6.1467	6.538	5.1391	6.9971	7.1335	6.3321	5.6109	6.9077	8.0217	5.7958	5.6697	6.1902	7.7242	7.157	7.6604	6.9202	5.2116	5.8201	7.9409	4.9423	7.1935	7.8926	5.3422	6.1974	4.9952	8.0597	5.0446	8.8054	6.9458	7.2344	6.5114	5.8911	6.8	7.3519	7.8552	7.3192	6.4772	8.1131	6.7359
-3.5795	-2.8746	-3.84	-3.5441	-3.4972	-6.09	-4.6775	-3.5225	-3.7296	-1.2219	-3.6842	-4.9374	-3.4819	-4.563	-3.8121	-2.1407	-2.3506	-4.2451	-2.8828	-4.431	-3.0663	-3.6374	-5.2932	-2.1415	-3.6914	-3.1699	-5.0348	-3.4764	-3.0217	-2.7409	-2.9557	-2.823	-4.1023	-4.3342	-3.0271	-3.766	-3.6811	-4.6222	-3.2154	-3.6294	-4.5797	-2.4983	-3.2485	-3.1989	-3.574	-4.4107	-4.175	-4.7593	-4.7485	-3.0572
-1.3909	-1.3924	-0.48028	-0.7635	-1.3784	-1.8587	-1.3384	-1.2652	-1.1572	-0.086512	-1.1333	-0.18975	-0.78894	-0.73909	0.057056	-0.46616	-0.83998	-1.7287	0.62362	-2.7298	-1.2795	-0.13258	-2.6963	-1.4984	-0.90588	0.77711	0.87943	-0.15235	-0.99261	0.62294	-0.49278	-3.17	-0.023707	0.36903	0.55392	0.40107	0.20122	-1.4212	-0.088266	0.23498	-0.75276	0.10548	-0.69839	0.57944	0.94342	-1.3021	-0.94432	-1.0643	-3.1376	-2.6831
-13.727	-14.917	-14.253	-13.6	-16.782	-15.247	-14.26	-14.447	-15.122	-15.207	-14.674	-14.577	-13.638	-13.853	-15.509	-13.905	-14.108	-15.369	-15.433	-13.691	-12.959	-14.575	-13.764	-14.036	-15.086	-14.486	-13.618	-13.813	-14.66	-13.352	-15.841	-15.221	-15.107	-15.172	-15.833	-14.856	-16.642	-13.536	-15.005	-14.326	-14.232	-16.115	-13.998	-13.975	-15.205	-14.035	-13.662	-14.275	-14.65	-13.889
-8.3608	-10.114	-9.1858	-8.747	-10.196	-7.7228	-7.558	-9.5946	-8.2864	-10.147	-10.336	-8.9642	-9.5693	-10.517	-7.4367	-7.6219	-8.96	-8.7497	-9.1382	-9.4322	-8.5212	-9.6724	-7.3863	-8.7762	-9.1346	-9.6444	-9.6967	-9.4815	-8.6156	-7.9804	-9.586	-6.9571	-8.6151	-9.3999	-8.2143	-9.5778	-9.7782	-10.19	-10.859	-10.342	-10.322	-8.1081	-9.3144	-9.4329	-9.2496	-8.9972	-8.8159	-10.758	-10.171	-8.4312
-0.6062	-1.1696	1.4044	0.58208	-0.15362	1.2864	-0.8758	-0.62732	-0.8449	1.2673	0.71296	-0.67453	0.43848	0.18451	-0.87355	1.6854	-0.77981	0.93709	-1.2343	0.96518	-0.98423	1.1889	-0.046399	-0.11086	-0.0074203	-1.4633	0.02968	0.16429	-0.17518	-0.72942	-0.31958	0.48701	0.28656	-0.80883	0.26053	0.3658	0.22381	-0.79859	-0.019864	-0.33193	1.6058	0.28717	-0.45188	0.07664	-0.39321	-1.2177	0.011088	0.41987	-1.8699	0.040256
7.9881	8.6265	7.1692	6.6469	7.2544	7.2545	7.379	7.8239	8.3097	6.7258	8.4488	8.3516	6.4134	8.9269	6.8482	8.9159	9.1005	8.5478	8.207	8.8311	8.0296	8.1881	9.1199	8.8321	7.0643	7.1242	7.7796	7.283	8.881	8.8752	8.1721	8.8455	9.2516	8.788	8.065	7.5377	6.8469	8.6051	6.7959	7.8402	8.1378	7.9289	7.2942	6.7118	7.6908	6.4172	8.0628	9.0832	8.7785	8.4346
1.9585	1.8136	3.1289	1.2794	2.7146	2.2973	1.9588	1.8456	2.5748	1.4292	2.1342	0.87044	2.924	1.18	2.9311	1.1033	2.3865	2.3004	2.5593	2.0148	1.4182	1.1811	2.5537	1.4939	1.0745	2.4982	2.4024	2.5843	0.6428	3.1483	1.2872	1.7874	2.311	1.8072	3.504	0.2284	1.253	1.7864	2.919	2.3835	4.7869	1.1372	0.77834	2.1039	0.71154	1.5345	2.7267	0.53602	1.5625	1.2413
-3.3719	-2.9109	-3.5895	-2.7458	-2.9772	-2.1274	-2.9415	-3.0114	-2.4701	-2.6353	-4.7471	-2.716	-3.8291	-3.4007	-3.8292	-2.9741	-2.4327	-1.0602	-3.577	-2.6393	-3.7491	-3.8285	-3.1305	-4.3929	-3.1196	-3.3066	-1.8559	-4.669	-3.2906	-3.1877	-3.0643	-2.2124	-3.1293	-2.9427	-1.2383	-1.6469	-4.7012	-3.6007	-2.9968	-2.9074	-1.7633	-3.4572	-3.4133	-3.2901	-2.6908	-3.8295	-2.6681	-3.6373	-2.9762	-4.2699
5.341	4.0714	5.3969	5.4099	5.2946	4.9108	4.4064	4.8937	5.4695	5.4603	4.5809	4.1932	4.1181	4.991	4.8149	5.7385	4.9122	5.6813	5.0544	4.5215	5.1159	4.8744	7.1645	3.9642	5.1762	4.8221	4.063	4.6567	4.4664	6.8671	4.7052	4.9365	5.5472	6.0184	5.5956	5.0349	3.5398	5.3333	4.9347	4.7045	5.0693	4.6101	3.2671	5.2683	5.9028	4.6422	4.9928	5.5645	6.0755	5.3125
0.72221	0.38025	0.45863	2.0427	1.6859	1.8426	2.2226	2.2536	1.4094	2.0292	1.5454	1.1428	2.5801	3.0799	1.6216	1.6055	3.7559	2.3241	2.2907	3.439	1.9112	1.134	0.8525	1.6276	1.3462	1.5453	1.9417	2.2774	1.1386	0.77532	0.72138	1.2466	1.6838	2.8321	0.55125	1.857	1.3653	2.5071	0.92557	2.1445	1.4363	0.83559	1.2318	0.70816	3.1715	2.5125	3.4479	0.42919	1.0934	1.8078
-6.0349	-6.7713	-5.6312	-3.8528	-4.7844	-5.2148	-4.7451	-7.7088	-6.4953	-5.0335	-5.1819	-5.2687	-5.5575	-5.3572	-4.9996	-6.0453	-4.2153	-5.3023	-4.4362	-5.3065	-7.7972	-6.4985	-5.3408	-5.6944	-5.83	-6.0462	-6.1466	-4.872	-4.8368	-4.3274	-4.7474	-5.8058	-6.1698	-6.592	-5.7852	-4.53	-3.7282	-3.7015	-7.2526	-5.466	-7.4504	-5.6649	-5.9666	-6.896	-6.0897	-5.6813	-5.5665	-7.3144	-4.9349	-5.9234
-3.1378	-1.7488	-2.5135	-0.62621	-2.4248	-2.2209	-4.0292	-1.8965	-2.9665	-3.0132	-3.4657	-2.136	-1.1008	-1.646	-3.0822	-3.528	-3.6893	-2.4272	-1.748	-0.81328	-1.8031	-3.0374	-1.5889	-1.3236	-3.1681	-1.571	-1.2901	-1.4292	-2.2	-2.1832	-1.6993	-3.0247	-2.6551	-2.384	-3.7627	-2.0441	-1.3082	-3.0057	-3.2709	-3.9763	-1.3681	-1.9278	-2.0479	-3.1531	-2.7328	-3.1651	-2.2017	-2.6198	-1.991	-2.6668
-4.3957	-4.0919	-4.3486	-4.0632	-4.9104	-4.3407	-4.9651	-4.6889	-4.4602	-4.7177	-4.5981	-3.4952	-4.4152	-3.3535	-5.8621	-4.2435	-5.0589	-4.6933	-4.7568	-3.4827	-4.5735	-3.6781	-4.9299	-4.707	-3.6042	-4.2676	-4.7673	-3.5939	-3.3882	-5.083	-6.0279	-3.7708	-5.1329	-4.7226	-3.7235	-4.2114	-4.4425	-4.7506	-4.3676	-3.7397	-3.6844	-4.9389	-5.9501	-3.942	-4.2412	-2.74	-5.1442	-4.6791	-3.5082	-4.0865
-6.1804	-7.9351	-7.2473	-6.7632	-7.7418	-5.8643	-6.9526	-8.5022	-8.5382	-9.1246	-7.6134	-6.0614	-7.6074	-7.9225	-8.4278	-7.2867	-8.0957	-8.2757	-7.5432	-6.3541	-7.0536	-7.1756	-8.7398	-7.6516	-8.6571	-8.5673	-6.3605	-8.4531	-7.7443	-8.0448	-7.3879	-8.5769	-8.92	-7.1988	-7.5085	-7.6021	-7.2828	-10.243	-8.1926	-8.3228	-7.5459	-7.8604	-8.1284	-7.7899	-7.3705	-8.4074	-7.3813	-6.7043	-7.2061	-6.9393
6.9291	6.121	7.3538	6.5654	6.7319	7.2022	5.5662	6.3102	5.9562	7.7566	6.5261	7.7591	7.2956	6.3455	7.5374	5.1229	7.8093	5.3406	7.7617	8.1218	6.809	6.9188	6.5397	7.2586	7.6038	6.8919	6.2551	8.2338	6.3313	6.4321	7.0308	5.1246	7.819	8.4669	7.2855	8.0524	6.8391	8.5819	7.9043	7.9689	6.4223	7.9978	6.3686	7.5311	5.9879	5.5084	6.3828	5.7719	7.7894	6.691
-12.328	-13.829	-12.932	-12.399	-13.327	-11.899	-11.797	-12.939	-13.859	-12.586	-11.664	-12.644	-12.996	-13.603	-12.965	-13.854	-14.238	-14.051	-14.027	-14.723	-13.377	-12.853	-13.694	-12.385	-12.39	-13.704	-13.452	-11.937	-14.582	-13.112	-13.055	-13.588	-12.737	-13.598	-13.252	-11.219	-13.01	-13.495	-12.777	-13.49	-10.837	-13.402	-12.299	-15.446	-13.546	-14.508	-13.791	-12.567	-12.251	-12.63
-1.4401	-1.5975	-1.5819	-1.6309	-1.856	-1.6379	-2.0534	-2.0064	-1.0033	-1.9773	-0.83715	-0.9085	0.21329	-1.129	-0.73605	-1.2308	-1.0594	-1.4143	-0.86896	-0.85233	-1.445	0.083949	-0.42012	-1.3883	-0.90516	-2.6462	-1.5063	0.81152	-2.3041	-0.67301	-0.65982	-0.68089	-1.5564	-0.76271	-1.3086	-1.1667	0.34508	-1.9938	0.59556	-1.9207	-2.1887	-2.4783	-1.157	-2.113	0.1654	-1.7417	-1.2856	-0.051873	-1.5568	-0.47022
-21.856	-22.004	-23.183	-22.727	-22.721	-21.62	-22.801	-20.939	-21.097	-22.745	-23.507	-22.932	-20.354	-22.207	-23.132	-23.689	-21.094	-22.17	-22.16	-23.709	-22.855	-22.241	-21.449	-22.734	-20.877	-22.412	-21.824	-22.24	-21.1	-21.781	-22.559	-20.735	-22.649	-23.027	-23.845	-22.463	-22.368	-21.396	-21.952	-21.22	-23.087	-22.533	-23.297	-21.027	-22.229	-21.339	-21.344	-21.44	-22.326	-21.779
4.5977	6.7348	6.8392	7.1645	5.3945	5.6322	4.6004	6.6756	6.7693	7.7464	7.5639	7.893	7.1635	5.4758	6.3146	6.6244	7.8295	7.65	6.7353	6.5233	7.5549	7.3383	6.5668	7.297	7.0153	6.9588	7.245	5.5184	7.384	7.9218	6.585	6.5603	6.3345	6.9994	6.6323	6.2761	6.3467	7.9908	6.1915	7.2034	7.0637	7.5287	8.1017	6.6087	6.3503	6.7481	6.694	6.4841	6.8646	6.5516
-5.4282	-6.7315	-3.5778	-5.5733	-4.5387	-7.9259	-7.9543	-5.6065	-6.2044	-4.4181	-5.7972	-7.4836	-6.0804	-7.2847	-6.7542	-7.0562	-4.6031	-6.737	-6.1093	-6.1352	-7.8628	-6.5779	-5.8796	-6.7719	-4.3787	-4.8858	-6.1642	-5.8532	-7.1463	-5.2849	-5.3699	-5.7228	-5.79	-6.3438	-5.7595	-6.2506	-6.0853	-6.2189	-5.6228	-6.0126	-7.2899	-7.2402	-6.0845	-6.3792	-5.0226	-7.2478	-6.3873	-7.7129	-5.4604	-6.0679
-15.821	-15.293	-15.604	-13.491	-15.251	-13.428	-17.68	-13.846	-14.534	-13.056	-14.477	-13.948	-14.372	-13.096	-12.201	-15.315	-15.215	-16.584	-13.843	-14.968	-15.941	-14.176	-14.957	-15.786	-13.848	-14.648	-15.902	-13.538	-14.451	-13.981	-16.228	-13.889	-14.861	-16.468	-15.9	-15.867	-13.97	-15.254	-14.99	-14.851	-13.589	-13.868	-15.184	-14.881	-14.23	-14.679	-14.351	-14.346	-14.625	-14.484
-2.539	-4.9718	-3.6065	-3.4882	-3.489	-4.0617	-3.5674	-4.6285	-4.555	-2.9273	-3.7561	-2.2467	-3.213	-2.4837	-2.8497	-4.9833	-3.1672	-4.0064	-3.8368	-3.7444	-3.7398	-3.5516	-3.9455	-5.1188	-4.3453	-2.6442	-1.9277	-3.8991	-3.2662	-2.6204	-4.1024	-2.9764	-2.1529	-5.145	-4.0163	-3.2933	-3.496	-3.3703	-3.4946	-4.0153	-3.4357	-4.4975	-4.4201	-4.0962	-2.1229	-4.5393	-2.858	-4.5974	-3.4238	-3.3837
-7.5277	-10.028	-9.3073	-9.0536	-10.55	-9.0231	-8.7745	-9.3179	-10.551	-8.6268	-8.8693	-7.9778	-8.6232	-8.9951	-9.0092	-10.023	-9.3593	-9.8919	-9.1801	-8.4708	-9.0763	-8.2007	-8.7923	-9.2408	-8.9589	-10.477	-10.864	-8.2146	-10.305	-9.4826	-10.557	-11.028	-8.8387	-9.7408	-8.0978	-9.7075	-9.1744	-10.472	-8.2739	-8.8455	-10.166	-11.487	-8.3451	-8.3324	-8.449	-10.145	-9.8681	-9.2136	-7.9131	-7.9695
-12.761	-12.287	-13.888	-12.543	-14.455	-11.865	-14.622	-13.473	-11.795	-14.106	-10.56	-11.509	-13.581	-12.827	-12.352	-14.454	-13.016	-11.979	-12.848	-12.015	-12.796	-12.667	-13.217	-12.345	-12.499	-14.119	-13.663	-11.941	-13.173	-13.084	-14.544	-15.293	-12.052	-11.91	-13.257	-12.944	-13.847	-13.244	-12.709	-11.129	-13.748	-13.283	-13.618	-14.15	-13.466	-13.046	-12.455	-13.802	-13.977	-13.536
-3.4669	-3.5583	-2.4306	-2.9643	-3.1578	-2.3407	-1.8798	-3.3567	-3.1633	-4.6509	-3.2521	-3.6082	-3.6577	-2.7197	-5.1724	-4.0735	-1.8217	-3.7122	-3.1386	-3.1487	-3.92	-3.8045	-4.5643	-2.8278	-3.7019	-5.1413	-2.8504	-3.5603	-3.3095	-4.4191	-2.703	-3.1319	-3.4028	-3.8366	-4.1451	-4.0098	-2.3714	-3.7066	-3.33	-2.4761	-4.0118	-3.2289	-3.9127	-3.6703	-4.8282	-1.661	-3.9842	-3.6195	-1.2846	-3.8666
-5.6585	-3.9183	-1.255	-4.3418	-4.9634	-4.2104	-3.6818	-4.6711	-3.1143	-3.7702	-4.7067	-3.7176	-4.9429	-3.7016	-4.8753	-5.1453	-2.9238	-2.7325	-4.6679	-4.2829	-1.6603	-3.819	-3.8508	-3.5827	-3.0004	-5.3682	-5.4176	-0.85372	-3.3866	-4.6358	-3.9219	-2.23	-3.4541	-4.329	-5.4021	-2.8355	-3.6241	-3.443	-3.4046	-4.1327	-3.9211	-4.0401	-2.2885	-3.3034	-3.4179	-3.8195	-4.6159	-4.5178	-4.2455	-4.1484
-3.9087	-4.5315	-4.2104	-4.8497	-4.2406	-4.854	-5.2278	-5.5821	-4.7529	-5.155	-5.1518	-4.063	-5.3296	-5.2869	-5.3018	-3.2657	-5.5773	-5.4423	-5.0592	-6.3108	-4.9222	-5.4489	-5.5737	-5.9381	-4.697	-5.3161	-5.5961	-6.1441	-4.3322	-4.4373	-4.1591	-6.3025	-4.2174	-5.9453	-4.6301	-2.977	-3.6726	-5.1686	-6.6974	-4.3278	-3.1961	-5.4597	-4.4589	-5.209	-4.6482	-5.167	-4.538	-3.9402	-6.9188	-6.2664
-19.851	-19.656	-22.278	-19.739	-20.78	-20.601	-21.754	-20.703	-21.252	-20.04	-21.367	-21.554	-22.235	-21.355	-19.908	-19.555	-20.894	-19.936	-19.853	-19.932	-21.067	-21.353	-20.585	-19.814	-20.523	-20.818	-22.065	-21.35	-19.843	-20.791	-18.981	-20.132	-20.489	-20.915	-20.674	-19.282	-21.093	-20.644	-20.552	-22.952	-20.694	-20.339	-20.366	-23.106	-20.242	-21.63	-20.589	-22.623	-21.935	-21.482
6.4105	3.7203	4.8315	4.1928	5.1248	5.2815	6.1929	4.7263	5.3215	6.0856	4.8268	5.4204	6.5902	5.7839	4.7258	4.6029	4.7044	4.3139	5.2576	4.2487	4.1293	4.3413	4.559	6.3521	6.3729	6.0936	3.6684	6.3638	4.513	4.6565	4.2243	4.8315	5.2746	3.3937	3.4038	7.2144	6.441	5.5135	3.9938	5.4682	4.637	5.0425	4.0964	3.7014	4.3967	4.2054	5.4904	4.6693	5.303	5.3023
-20.661	-22.015	-19.849	-19.964	-20.297	-19.425	-21.637	-21.07	-20.704	-20.051	-20.38	-20.82	-21.431	-19.887	-19.384	-20.649	-20.717	-21.7	-20.18	-20.655	-20.89	-19.885	-21.527	-22.76	-22.509	-19.531	-19.836	-20.565	-20.554	-19.669	-19.686	-21.143	-19.597	-20.553	-20.854	-22.367	-19.254	-21.884	-18.761	-20.192	-21.314	-21.3	-20.523	-19.073	-21.362	-19.82	-20.006	-21.743	-20.535	-22.437
-14.498	-14.595	-14.407	-14.551	-14.587	-13.384	-15.614	-13.756	-15.575	-12.438	-15.206	-13.199	-14.926	-14.193	-13.547	-15.744	-14.293	-14.458	-15.141	-13.893	-14.258	-14.046	-13.853	-13.704	-15.065	-13.277	-15.45	-14.539	-15.251	-14.156	-15.095	-14.482	-14.121	-15.625	-14.992	-13.797	-14.361	-14.283	-13.053	-13.542	-14.667	-14.573	-13.908	-14.37	-14.963	-14.291	-14.673	-14.342	-13.414	-14.911
-10.344	-11.857	-11.089	-11.314	-11.326	-11.874	-12.402	-11.624	-12.066	-11.111	-11.341	-11.902	-11.474	-10.299	-13.284	-10.551	-11.523	-12.594	-10.149	-10.365	-12.926	-11.826	-11.916	-10.088	-12.302	-11.742	-12.533	-12.276	-12.684	-12.265	-11.289	-10.904	-11.334	-12.517	-11.526	-12.801	-11.62	-12.252	-11.713	-10.944	-9.4098	-13.393	-12.761	-11.169	-12.887	-11.726	-10.753	-11.6	-12.434	-10.58
-4.0046	-3.5605	-4.8717	-3.3407	-4.3834	-3.2781	-1.8865	-5.4188	-3.3599	-4.999	-4.5137	-4.9052	-4.61	-3.8404	-4.1198	-5.435	-3.8083	-4.5273	-3.6338	-3.7578	-1.6982	-3.8434	-5.0548	-3.0906	-4.1663	-3.7343	-5.1101	-5.0069	-2.9733	-3.0924	-3.8828	-4.5148	-4.5788	-3.4239	-3.562	-3.301	-3.7274	-4.0334	-4.8796	-3.0489	-3.9691	-2.9509	-5.583	-3.9431	-3.1822	-4.5661	-4.3718	-4.5091	-3.9944	-3.0313
-22.476	-21.767	-22.335	-21.228	-21.603	-21.45	-22.663	-23.492	-21.65	-21.916	-21.671	-20.908	-23.113	-22.378	-20.835	-21.381	-22.848	-22.178	-23.046	-21.936	-22.92	-22.657	-22.325	-20.756	-22.549	-21.168	-21.454	-22.726	-21.499	-21.796	-23.102	-22.39	-21.842	-22.949	-22.305	-21.852	-21.427	-21.536	-22.934	-21.327	-23.204	-20.57	-24.419	-24.001	-21.806	-23.978	-21.672	-22.885	-22.823	-22.407
-13.792	-14.583	-15.459	-13.927	-15.155	-11.995	-13.308	-14.509	-13.582	-15.326	-14.842	-14.62	-13.259	-13.257	-15.287	-15.115	-14.717	-14.444	-14.456	-13.342	-14.723	-12.834	-12.878	-14.638	-14.552	-14.554	-13.596	-13.808	-14.879	-14.093	-14.821	-14.606	-13.887	-15.023	-12.938	-15.23	-14.952	-15.321	-14.528	-15.788	-14.196	-15.324	-14.165	-14.26	-13.544	-14.046	-14.898	-14.638	-15.938	-14.247
0.073065	-1.6266	0.27961	-0.12238	-1.5484	-1.7835	0.98698	-0.48289	0.72566	-0.9454	-1.3468	-2.077	-1.2977	-0.21258	0.2873	-0.082667	-1.5226	-0.091397	1.1379	-2.9903	-0.96866	-0.64799	-1.4462	-1.5692	-0.41623	-1.3274	-0.21605	-0.95412	-1.5	0.014828	-1.5347	-0.28906	-1.9214	0.48984	0.024129	-2.1426	-1.6241	-1.6333	-1.5012	-0.30611	-1.601	-1.1994	0.23933	-1.4245	-0.66672	-0.76043	-0.17132	-0.64185	-0.27336	-2.8009
-1.5426	-3.6672	-2.2695	-1.631	-1.9078	-2.3232	0.52841	-2.1226	-1.4493	-2.2286	-1.046	-0.81108	-2.3444	-0.56539	-1.3903	-1.114	0.055639	-1.1744	-0.21981	-0.51308	-2.8053	-1.5238	-1.7826	-0.097066	-2.0679	-1.1457	-1.5656	-1.9855	-0.90989	0.74819	-0.72759	-0.80947	-0.44798	-2.042	-2.8243	-1.3586	0.52341	-0.45363	-1.3448	-1.3154	-0.9913	-2.8226	-1.8232	0.30324	-1.805	-1.8098	-1.4504	-1.4176	-1.4488	0.072235
0.19955	0.14756	-1.6294	-1.9902	-2.0456	-1.4276	-0.30572	-2.0658	-1.3042	-0.90716	-0.28981	-2.1345	-0.88206	-2.3749	-1.7098	-1.8532	-1.8014	-0.058445	-1.3998	-0.58026	1.1163	-2.0072	-2.6277	-1.2093	-1.4093	-2.3577	0.044899	-1.6236	-1.0687	-1.9533	-0.0086019	-2.7547	-0.21603	-2.7525	-1.759	-0.28759	-1.1178	-1.7147	-1.6111	-2.2477	-0.70791	-1.2759	-2.5617	-1.2496	-1.1749	-0.55607	-1.4853	-1.3573	-3.2661	-1.893
-2.6583	-2.1825	-0.26661	0.03818	-2.7541	-1.8764	-0.30913	-1.2036	-2.3771	-1.5211	-1.7235	-1.1011	-2.6855	-1.9604	-1.2201	-1.9654	-1.9066	-2.2806	-1.5812	-2.5404	-0.046001	-0.62049	-1.7356	-0.67209	-2.1351	-0.9435	-1.8485	-1.8941	-0.58128	-1.0843	-0.61009	-0.016234	-2.4205	-0.70908	-3.4166	-2.2008	-2.9604	-1.1361	-1.6738	-1.7527	-1.7856	-1.6171	-1.3935	-1.142	-3.9462	-1.9123	-0.94913	-1.0922	-2.3176	-3.3543
-9.909	-11.455	-10.837	-9.4738	-9.7867	-11.731	-10.096	-10.351	-10.785	-10.122	-10.872	-10.833	-10.684	-9.8536	-10.79	-9.3028	-9.4937	-10.135	-10.102	-7.4061	-9.4846	-9.8028	-11.057	-10.633	-8.3766	-10.442	-10.345	-10.785	-10.151	-11.546	-12.053	-11.209	-10.669	-9.3951	-9.4457	-10.341	-10.532	-9.9271	-9.7002	-9.6414	-11.989	-10.027	-10.389	-8.9423	-10.436	-9.6901	-11.042	-9.9806	-11.442	-8.8605
-14.922	-16.208	-13.561	-13.632	-14.287	-12.659	-13.077	-15.564	-15.553	-14.217	-15.151	-13.601	-15.717	-13.081	-14.342	-15.331	-15.769	-13.118	-15.021	-15.131	-16.434	-13.908	-15.211	-16.117	-13.884	-14.009	-15.416	-14.964	-15.324	-13.74	-15.077	-14.238	-14.689	-15.041	-14.002	-15.065	-15.201	-14.723	-13.545	-14.923	-15.02	-14.527	-15.91	-14.755	-14.424	-14.46	-14.194	-15.94	-14.381	-14.399
-2.238	-1.8655	0.11307	-0.18262	-0.53048	0.03265	0.31234	0.73949	-0.2975	-1.2179	0.82959	-1.06	0.42135	-0.36313	-0.75863	-0.28318	-0.053394	-0.88345	1.0765	0.31085	-0.56097	-0.57784	0.60677	0.31114	0.45422	0.081039	-0.85973	0.022428	1.6937	0.73552	0.77392	-1.1633	-0.11376	-0.59922	0.05118	0.52517	-1.6335	0.70105	0.5792	1.5133	0.40638	-1.7877	1.0988	-0.83529	0.30376	-2.3385	-0.32079	0.039135	-0.82804	-0.82565
10.408	10.259	9.7074	7.5152	8.9328	10.562	9.9649	10.162	10.562	9.5642	8.6836	9.4307	9.3567	8.6625	9.7279	9.6724	9.3845	11.007	9.0077	11.312	8.9435	11.673	9.5711	9.4789	9.468	8.4572	10.186	10.203	11.167	10.259	10.169	8.3268	9.3148	9.8251	8.9071	11.122	10.968	8.8217	9.7168	10.23	8.7148	9.8953	10.321	9.5158	10.369	10.391	9.1911	10.033	9.0064	11.44
-1.9439	-4.3641	-2.4549	-3.654	-3.9952	-3.1473	-1.8184	-5.0515	-3.0683	-1.9632	-4.0626	-3.9806	-2.4076	-3.3007	-2.9471	-2.3521	-1.8756	-2.5433	-3.9225	-2.9863	-2.4287	-2.87	-4.066	-2.4173	-2.9714	-2.8557	-3.8888	-4.1171	-2.9513	-2.899	-5.0263	-2.7454	-2.448	-1.9886	-4.0664	-2.349	-1.8449	-3.2473	-3.386	-3.0421	-3.9085	-3.3619	-2.7725	-3.3333	-2.8552	-3.8722	-3.1971	-4.0127	-3.4615	-4.6149
1.6328	2.3829	1.1683	2.2783	1.4499	2.1763	2.1008	0.67122	2.0957	2.1552	0.92243	2.6439	1.2547	1.681	2.9793	2.6696	1.5622	2.2201	0.23371	2.3922	2.5786	0.93016	1.8022	0.24671	1.4845	3.0715	1.9858	2.5349	2.0663	2.0484	2.3649	1.307	3.0291	1.9819	2.4064	2.2451	2.5652	1.9044	1.5551	2.1306	1.3366	0.80197	0.047293	1.8879	1.7915	2.3968	2.718	2.0727	1.635	1.7206
-5.4826	-6.1719	-6.3128	-6.0362	-4.9855	-5.6669	-6.692	-4.5893	-6.1536	-5.7808	-5.1969	-4.8696	-6.1342	-7.135	-5.8069	-5.4722	-5.4386	-6.6231	-5.9594	-5.6756	-6.1037	-5.8399	-5.7311	-6.2975	-5.1147	-5.9774	-6.0955	-6.9338	-6.3578	-3.8087	-6.4286	-6.6444	-5.467	-5.6141	-4.2676	-4.6243	-5.9571	-5.3455	-5.6249	-3.3491	-5.8744	-5.8705	-4.7269	-5.5902	-5.3475	-5.8324	-3.7501	-4.4163	-6.1445	-6.7976
4.3684	4.6255	5.7035	3.2849	5.989	6.6337	6.393	4.4898	6.3296	5.9436	5.2292	6.2281	6.7172	5.6125	4.6103	5.3613	4.3164	5.499	5.5491	3.7847	4.187	4.9905	5.7216	4.1623	3.6927	5.2822	5.5928	5.2366	3.9108	5.6275	5.8272	7.272	4.9328	4.2168	7.6238	5.923	5.7718	5.7804	6.8464	5.3161	4.4777	7.0874	5.6802	4.1353	5.4391	5.5368	4.7466	6.2414	4.0539	6.0206
-4.6099	-4.307	-2.9629	-4.427	-3.2885	-3.8437	-3.4876	-3.7166	-4.6296	-4.0939	-4.6911	-3.2172	-3.4048	-3.7575	-4.3897	-3.8	-4.0196	-4.3814	-1.6137	-3.1381	-5.0595	-3.9986	-2.4752	-3.0509	-5.6851	-2.3831	-3.1066	-3.3798	-1.6136	-4.3501	-4.2571	-4.5772	-5.1392	-5.8108	-3.5845	-5.644	-3.9712	-3.2154	-4.9468	-3.1297	-1.8837	-2.7331	-3.7108	-4.3962	-3.6851	-4.42	-5.199	-3.9741	-4.3462	-5.258
-11.316	-11.254	-12.71	-13.305	-10.7	-11.151	-11.591	-11.084	-11.391	-11.072	-12.403	-10.984	-12.498	-10.578	-11.702	-10.771	-11.29	-11.084	-11.655	-11.624	-10.271	-12.323	-11.954	-12.993	-11.131	-10.473	-11.82	-10.983	-10.771	-10.84	-10.396	-12.244	-11.811	-9.2912	-10.083	-10.574	-11.463	-11.388	-11.244	-9.7204	-10.378	-10.937	-11.575	-9.608	-11.651	-9.5903	-10.557	-12.743	-11.719	-10.955
-8.9722	-8.0065	-9.7327	-9.2392	-11.923	-8.128	-9.7195	-8.5291	-6.9652	-10.034	-9.6385	-8.6046	-9.3204	-9.884	-7.8237	-8.7856	-7.3138	-7.2932	-8.1141	-8.9367	-9.8976	-9.0299	-8.1019	-9.6109	-8.6473	-9.7244	-9.5292	-8.3825	-9.7836	-8.3608	-8.0654	-9.1583	-9.5098	-8.2329	-9.1798	-9.0941	-8.2917	-8.5105	-8.078	-8.964	-10.204	-8.7589	-10.118	-9.1648	-9.6164	-8.8405	-7.5256	-9.1365	-9.4262	-7.4576
-10.269	-12.285	-11.054	-11.932	-11.186	-11.41	-9.8489	-10.697	-11.18	-10.338	-12.441	-10.112	-11.346	-11.158	-12.153	-10.115	-11.494	-10.195	-11.879	-9.8373	-12.073	-10.134	-11.922	-11.153	-12.474	-10.753	-11.233	-11.324	-10.991	-12.074	-8.4901	-9.586	-11.293	-9.3096	-10.692	-10.518	-10.898	-10.179	-9.3897	-11.446	-10.474	-10.981	-11.864	-11.53	-11.226	-10.813	-11.251	-10.273	-11.046	-11.309
7.0647	6.42	7.6995	7.6402	9.3776	7.4921	7.9517	6.3623	7.5093	7.4366	9.1758	9.405	7.0044	8.7103	7.406	8.6594	9.0463	9.3512	6.5094	7.7372	9.0792	9.3503	7.5985	7.6177	7.8758	8.3664	7.7194	10.064	7.1531	8.1081	7.8496	7.478	9.1282	8.1517	9.0711	6.4553	6.9979	9.6185	8.6161	8.5196	9.7037	8.1347	6.9128	9.0878	9.4966	8.6301	9.3122	9.8851	6.6279	9.4706
-2.5256	-3.0236	-3.3739	-2.5091	-2.9369	-2.9007	-4.1836	-2.2132	-2.2703	-2.9117	-1.6341	-3.3387	-1.8961	-2.8184	-3.3522	-2.8994	-1.0826	-2.8247	-2.2499	-3.6211	-4.1865	-1.4068	-2.8465	-1.7257	-3.2336	-4.17	-2.1627	-2.5825	-1.9644	-1.9714	-2.8209	-2.7581	-3.216	-2.6534	-2.1163	-2.5453	-0.63555	-2.7433	-1.2157	-2.3481	-2.7868	-3.1036	-1.6027	-1.3873	-3.0543	-3.8543	-2.0388	-2.4156	-2.0397	-3.202
-0.79726	-1.1375	-0.29404	-0.58381	0.093659	-0.12283	-0.30067	0.31429	-0.37906	-1.2581	-1.1964	-0.69244	-0.28839	-0.34357	-0.9228	0.0018463	0.29802	-2.5157	-1.2554	-1.1122	-1.0035	-0.49332	-1.2035	0.57345	1.0447	0.14153	0.85217	0.9581	-2.403	-1.8567	-0.33313	-0.22091	-1.6818	-1.9097	-1.144	-1.0891	-0.41778	-1.554	0.058257	-1.4305	1.1931	0.66811	-0.2757	-0.016124	-1.175	0.2271	-1.3967	0.95028	-1.1868	-1.3912
2.7134	2.6843	1.784	-0.14478	2.7667	1.3557	1.5353	1.8631	3.328	3.2474	1.0472	2.02	1.001	2.2171	0.64923	2.1739	1.0782	1.4681	1.4005	0.72942	1.1503	2.2352	1.6829	0.53341	0.97994	1.8296	2.3876	0.86912	0.76417	0.34519	2.0702	1.9212	1.3712	2.0527	2.9457	1.955	2.1387	1.9732	-0.079403	3.4717	1.3867	2.5688	0.5482	1.3821	0.48501	-0.18443	1.6263	2.8566	0.49944	2.4239
-0.86277	-2.3415	-1.0867	-1.1007	-1.2894	0.80899	-1.9704	-0.70678	-0.36682	-1.785	-0.6487	-1.3765	-2.1806	-1.8782	-1.457	-0.79189	-1.4892	-2.0139	-0.61605	-2.2965	-2.483	-1.6415	-2.1326	-2.9731	-0.66604	-1.0968	-1.2254	-0.92042	-2.1582	-2.3358	-2.383	-0.59567	1.0081	-0.59813	-1.2851	-0.24697	-1.8327	-1.7901	-1.0007	-1.1631	-1.0482	-1.5602	-1.5173	-1.0067	-0.96292	0.0050183	-2.1723	-1.9548	-1.7108	0.60836
-1.2129	-1.2026	-0.084251	-2.136	-1.1332	-2.3579	-1.8783	-0.061976	-1.9432	0.029575	-1.0249	-0.29732	-0.52579	-0.40738	-3.3571	-0.81624	1.6272	-2.4406	-0.44839	-2.0329	-0.99219	-2.5585	-0.97831	-1.569	-2.3659	-2.976	-0.23545	-2.4847	-0.60963	-0.89049	-2.9756	-0.084504	-2.0688	-0.88777	-1.2277	-1.2215	-1.2681	-1.386	-1.75	-0.28311	-0.46458	-1.6516	-2.5503	-1.5973	0.24548	-2.5728	-0.92157	0.0077324	-2.0928	-3.3185
3.4329	2.6071	4.0636	3.7593	3.111	2.7471	2.945	2.3957	0.5413	3.6341	2.7408	2.1403	2.3102	3.4237	3.2222	4.105	3.7338	2.735	2.6782	2.1634	2.6007	3.5975	3.9236	3.2942	3.1248	2.7945	2.6106	2.6572	3.1309	3.3034	2.0025	3.4895	4.2057	1.1862	3.5292	2.6837	3.4425	3.7163	3.5743	2.0182	4.0309	5.1162	2.3189	3.4246	1.9446	4.1787	2.9232	3.0663	3.3988	2.1483
0.76739	2.1877	-0.24356	2.1367	3.1282	0.97973	1.7141	0.81707	2.1022	3.7045	0.79885	0.9927	0.91497	0.10832	1.1484	1.9695	0.94582	-1.1316	1.4612	2.1974	2.028	1.7263	-0.088041	2.6058	1.5053	1.3132	1.9192	2.3249	1.2088	1.8773	3.7891	2.208	1.8674	2.7343	2.1694	0.84431	1.8205	0.74423	1.6954	-0.12802	1.5208	0.94539	2.0343	1.5536	1.6864	2.2719	1.3351	1.6125	2.3401	0.47456
-22.802	-22.057	-22.327	-22.51	-23.113	-22.569	-22.961	-22.262	-19.791	-20.63	-22.184	-23.042	-20.881	-22.082	-22.535	-22.814	-21.157	-23.689	-20.471	-20.697	-21.364	-21.929	-21.153	-22.064	-21.984	-21.018	-22.547	-22.018	-22.41	-19.717	-22.241	-22.153	-22.204	-21.25	-21.765	-20.632	-20.79	-22.792	-22.935	-20.57	-23.481	-23.351	-21.916	-22.448	-23.18	-22.746	-22.531	-21.172	-21.317	-21.476
0.16094	-0.65598	-0.54207	-1.5162	-0.32014	0.40352	-1.0589	-0.51608	0.038257	0.55693	-0.040323	0.30578	0.23148	0.77961	0.48607	-0.11173	0.45302	-0.71964	-0.44086	0.89184	0.34133	0.70148	-0.67829	-0.38077	0.019148	-1.7585	-0.11867	-0.59831	-0.18031	-1.6098	0.97674	1.3677	0.59771	-0.73175	0.23363	-0.50336	-0.10724	-0.071095	-0.45942	0.60766	0.2906	1.0797	-0.16666	0.15636	1.7362	0.78802	0.93558	0.34259	0.81523	-1.6122
-13.166	-11.899	-12.58	-10.749	-11.946	-11.659	-12.02	-10.825	-12.366	-12.208	-12.374	-10.13	-11.999	-11.927	-11.755	-12.175	-11.322	-12.892	-11.533	-11.157	-10.006	-12.343	-9.953	-11.123	-12.526	-11.954	-11.323	-12.407	-10.953	-12.294	-10.554	-11.228	-11.321	-11.652	-10.643	-10.736	-13.147	-12.391	-11.884	-12.048	-12.313	-11.689	-10.977	-12.76	-10.142	-12.033	-11.651	-13.31	-11.795	-12.174
-1.3919	-1.0784	-1.1453	-0.2747	-1.6411	-3.4427	-2.7411	-3.3785	-2.0803	-1.9112	-1.9061	-3.5676	-1.7376	-1.5673	-1.8895	-1.393	-2.4298	-1.364	-2.9427	-2.3944	-2.546	-1.8411	-2.0824	-3.0505	-2.0001	-1.4656	-1.1475	-0.79982	-1.4108	-1.99	-1.5414	-0.34199	-0.89512	-2.2326	-1.784	-1.0181	-1.5797	-1.2675	-1.1952	-0.092828	-1.9636	-3.151	-2.3752	-0.43292	-2.3254	-3.0224	-2.032	-2.1024	-1.8293	-0.72467
-11.663	-10.83	-11.118	-10.974	-11.287	-11.437	-8.9703	-9.712	-10.91	-10.632	-9.0711	-9.514	-10.961	-10.741	-10.57	-10.838	-10.058	-10.036	-10.116	-10.751	-12.543	-10.182	-10.13	-11.086	-11.518	-11.274	-8.5282	-10.968	-11.89	-10.407	-11.331	-12.426	-10.834	-10.545	-13.615	-9.7669	-9.6115	-11.404	-11.28	-11.423	-9.9533	-9.8057	-11.705	-11.143	-10.655	-13.054	-10.601	-10.395	-10.506	-9.7737
3.453	2.631	2.8568	1.7636	2.124	1.2798	1.4793	2.9611	0.74281	4.6295	2.7029	2.6722	6.0921	1.7093	1.8906	2.0822	2.299	3.1026	3.4829	2.8402	3.2809	1.0639	1.7941	2.0173	4.0844	2.7232	2.7536	3.1028	3.8247	4.2382	3.0275	3.3137	4.1463	1.4491	2.6171	2.7654	1.9505	1.0191	3.1488	2.483	1.1184	3.4756	3.7246	3.4648	3.0711	3.152	2.1713	3.3597	1.1938	2.7422
-14.694	-13.381	-14.9	-14.943	-15.067	-12.907	-14.819	-15.068	-13.916	-14.081	-13.867	-14.901	-16.411	-12.914	-14.724	-13.838	-14.229	-14.528	-13.237	-13.217	-14.456	-15.326	-14.289	-13.457	-14.179	-15.114	-15.562	-14.357	-12.573	-14.21	-13.916	-16.023	-15.151	-16.462	-13.682	-12.469	-13.926	-14.2	-16.935	-14.846	-13.318	-14.685	-14.673	-13.873	-15.458	-14.954	-13.829	-14.9	-13.883	-14.146
0.52992	0.75754	0.47042	-0.37156	-2.0508	0.76718	-1.0764	0.51357	0.4686	0.57964	0.53652	0.41555	-0.6595	-0.85777	-0.48749	-0.68558	0.62577	0.67028	-1.1684	-0.36388	-0.45921	-0.017153	-0.07658	0.1166	-1.1623	-0.17262	-0.99348	-0.66727	0.22327	0.8421	0.02124	0.12801	-0.096837	-0.42821	0.8539	-0.73052	-0.90609	-1.0011	1.2582	-0.8974	-1.3185	0.14695	0.89445	0.46783	2.1516	-1.7255	1.1214	-0.85809	-0.60633	-1.0225
-3.6366	-3.2985	-3.1382	-2.8667	-2.3098	-2.8412	-3.7916	-2.2619	-1.9281	-2.8987	-3.0166	0.34442	-2.875	-4.3358	-1.4887	-3.3095	-2.7223	-1.5625	-3.6623	-1.3494	-2.7534	-3.2286	-3.0469	-4.1743	-3.7322	-2.854	-2.9526	-3.4473	-1.5345	-1.0582	-1.4162	-2.2143	-2.9223	-2.8163	-2.7203	-4.2637	-2.5212	-1.805	-3.127	-2.7528	-2.7593	-1.5167	-1.5524	-4.0743	-2.7405	-3.4009	0.58196	-2.5512	-2.0782	-2.4649
-14.497	-13.995	-13.414	-14.03	-12.575	-12.143	-12.07	-12.418	-11.947	-14.168	-13.591	-13.358	-14.233	-13.205	-12.87	-11.408	-14.234	-14.379	-12.596	-14.873	-13.703	-12.667	-12.27	-12.991	-12.633	-12.647	-12.093	-12.57	-13.564	-11.586	-13.346	-12.201	-14.125	-13.543	-13.552	-13.788	-12.447	-12.218	-15.198	-12.043	-12.875	-14.134	-14.415	-15.705	-12.087	-12.756	-13.379	-13.992	-13.323	-12.554
-1.0846	-0.095049	1.6066	-0.54793	1.0313	-0.3963	-0.6136	-1.4261	0.60303	-0.57881	-0.21713	1.855	0.31044	0.36432	-0.75107	1.2562	0.79564	2.4859	0.5117	0.52121	-0.63122	0.10938	-0.39027	-0.70689	-0.52321	0.74879	0.75242	-0.041339	0.2343	-0.36368	1.6237	-0.62013	0.1357	1.7627	0.71947	-0.094897	-0.020396	0.68293	-1.172	0.26375	0.20422	0.7091	0.65123	-0.3113	0.28616	-0.11994	1.7948	2.4698	-0.031056	0.028823
2.4004	2.0346	1.7755	2.6266	0.80251	2.9715	1.8222	2.2529	2.7364	2.9974	2.0643	1.8692	1.0155	3.1378	1.5516	1.5543	1.9346	1.3887	1.0548	2.016	1.3339	3.3139	1.4979	-0.0035498	2.3057	1.8347	2.2145	1.4266	1.3478	-0.026573	2.5788	2.5232	-0.56845	1.9413	2.3575	1.4682	2.2304	1.6895	1.156	1.5559	3.3148	1.0614	1.2993	3.7696	2.8246	2.5367	1.611	1.082	1.402	2.4445
-1.4471	-1.435	-1.8063	-0.89993	-1.3839	-3.06	-1.9651	-0.67127	-2.9325	-1.1988	-1.2776	-0.41181	-2.0007	-2.2743	-0.19752	-1.7743	-2.278	-1.6124	-1.6024	-1.7263	-1.7231	-1.1731	-2.0931	-1.9329	-2.2558	-1.9448	-1.9969	-2.6666	-1.2917	-0.90055	-1.5605	-2.0207	-2.1426	-2.2839	-1.4085	-1.1188	-1.4973	-0.48216	-1.2836	-2.4006	-1.0707	-1.4548	-1.3321	-2.5192	-2.4704	-2.1594	-0.88245	-2.5768	-2.2908	-1.12
1.5641	2.4145	0.034701	1.2525	1.3751	1.9721	1.4728	0.68068	-0.43541	0.68674	2.1205	1.5729	2.179	-0.27494	1.6856	0.60732	1.0117	2.9054	0.1821	0.63776	0.6736	0.79494	1.5967	0.16052	2.1782	1.1066	1.1738	2.7433	0.72483	2.3789	1.4359	0.87329	0.99371	1.4268	1.7323	1.5364	1.9142	1.8505	0.15525	0.80197	0.25743	0.63386	2.2611	1.1368	2.1193	2.7843	1.8226	1.0772	1.9847	0.88013
-12.528	-12.843	-11.378	-11.818	-11.47	-12.769	-13.892	-12.939	-11.124	-13.611	-11.578	-10.736	-10.744	-11.019	-11.065	-10.841	-11.353	-12.065	-11.946	-11.028	-10.719	-12.446	-10.456	-13.114	-11.945	-12.075	-12.349	-10.335	-12.227	-11.413	-11.534	-12.438	-11.199	-11.047	-10.206	-12.353	-10.743	-11.868	-12.867	-11.069	-11.392	-11.372	-12.094	-11.488	-11.601	-10.158	-12.917	-12.918	-11.252	-10.359
-5.6697	-4.2505	-5.2933	-5.1171	-4.3973	-4.808	-5.9	-4.6489	-5.6831	-5.3556	-5.2624	-5.2389	-6.0761	-5.6002	-6.5798	-6.3736	-3.6944	-3.9711	-5.3749	-3.9159	-6.0005	-4.0488	-5.8069	-4.3671	-3.5108	-2.462	-4.2461	-4.1683	-4.9485	-4.5701	-5.4204	-4.7801	-6.2521	-3.981	-5.1781	-5.7843	-6.2047	-4.4886	-6.3112	-2.96	-5.4118	-5.1682	-3.4508	-5.447	-5.3617	-4.2896	-4.2853	-4.573	-5.0587	-6.3042
-10.35	-11.522	-12.061	-10.302	-11.536	-11.125	-12.236	-10.867	-11.577	-11.179	-12.501	-11.057	-12.705	-12.799	-11.804	-11.822	-9.2255	-13.88	-12.402	-12.167	-11.337	-10.83	-11.254	-12.074	-10.453	-11.885	-12.954	-11.018	-11.603	-12.428	-11.312	-9.7438	-9.6305	-12.251	-11.13	-12.078	-10.507	-10.476	-10.428	-8.6059	-10.032	-11.732	-11.325	-11.39	-11.79	-11.609	-11.605	-12.383	-12.146	-11.379
-2.7852	-3.502	-5.5571	-4.107	-4.2439	-3.3841	-2.6069	-3.1042	-3.8964	-2.8175	-3.9701	-4.1894	-3.6204	-1.2706	-2.3109	-3.1458	-2.8919	-4.2739	-2.8623	-2.9853	-3.6209	-4.0138	-3.2624	-3.549	-2.3437	-3.8659	-3.9188	-4.0622	-4.8981	-3.5537	-4.2578	-2.4091	-2.4289	-4.409	-3.1598	-3.6122	-3.1231	-2.7534	-2.7646	-3.6016	-4.9012	-3.1656	-2.7083	-2.8561	-4.2493	-4.1455	-3.8856	-3.0391	-2.4678	-3.365
-14.241	-15.216	-14.272	-15.037	-14.321	-15.497	-14.467	-14.483	-14.213	-14.385	-16.538	-14.213	-13.996	-14.799	-13.975	-15.321	-13.932	-13.73	-15.941	-13.672	-14.032	-12.484	-13.43	-15.196	-15.797	-15.623	-14.26	-15.483	-15.307	-15.908	-14.444	-14.86	-13.79	-14.641	-15.787	-14.838	-15.093	-16.03	-15.103	-14.727	-13.074	-14.925	-14.846	-13.52	-13.451	-14.218	-15.242	-14.843	-16.191	-14.472
-4.6404	-5.0288	-5.905	-5.6783	-4.2025	-4.4084	-3.7215	-5.2062	-3.4143	-3.4485	-4.1679	-4.8697	-4.5146	-3.9758	-5.2304	-3.7558	-6.352	-5.4033	-5.2971	-6.5147	-4.1568	-4.2712	-4.1879	-4.9331	-4.2941	-3.6232	-4.3381	-4.2225	-4.8612	-6.1717	-5.1374	-4.7323	-1.8681	-3.9339	-5.8437	-3.6784	-4.2259	-4.8712	-3.7649	-5.2256	-3.0559	-3.903	-3.7745	-4.238	-5.9221	-4.0616	-5.4614	-4.7366	-4.9397	-4.1665
1.2419	2.2656	1.2281	2.6278	0.41722	1.7638	1.9772	2.1797	3.2838	0.78313	0.93308	0.64085	2.9846	0.36265	0.48231	2.7785	2.4041	0.93615	3.6795	2.4271	0.98808	0.76908	1.5421	2.5448	2.3524	1.0569	1.1017	0.84013	2.6148	2.0225	1.1522	2.7268	3.3227	-0.20526	0.47582	2.0302	1.6606	1.0381	1.6667	0.44898	2.6333	3.3283	0.60885	2.2764	4.8596	2.3066	1.8208	3.7914	2.4102	1.0118
-14.506	-13.861	-14.41	-13.113	-14.276	-12.841	-14.231	-14.86	-14.656	-13.743	-13.643	-15.422	-14.522	-13.807	-14.659	-13.878	-13.229	-13.846	-15.474	-14.138	-14.557	-14.607	-13.286	-14.391	-14.539	-12.335	-14.856	-14.886	-14.682	-14.872	-12.217	-13.634	-14.116	-13.898	-14.366	-14.893	-13.087	-13.568	-15.409	-14.766	-14.033	-13.796	-14.045	-14.453	-13.716	-13.461	-14.686	-15.505	-13.505	-12.35
5.4702	7.0935	5.8123	6.0028	5.289	5.5204	5.4164	5.3188	4.4984	5.9077	4.8143	4.3029	4.2531	5.4262	5.2708	4.4147	4.5617	5.1387	5.4744	5.1231	4.4547	3.0158	5.3959	4.0586	5.1119	4.3083	3.7352	6.2381	4.7746	5.1901	6.3579	4.8748	5.6084	5.7171	5.5797	4.4	5.2578	4.9989	4.2461	4.3813	3.9749	5.7334	5.0958	5.4541	4.4329	5.1481	7.009	4.9662	5.9663	5.4888
-4.7883	-5.713	-3.6634	-4.1437	-5.8373	-5.0982	-3.5179	-3.5351	-3.1746	-5.4718	-4.2969	-4.0756	-5.9359	-3.2781	-3.84	-5.5529	-3.944	-4.4405	-3.3345	-4.8406	-3.7773	-5.2407	-3.9582	-2.3075	-5.4737	-4.434	-5.4272	-4.5317	-5.7017	-5.1634	-3.8851	-3.155	-3.6806	-3.3065	-4.322	-4.2089	-3.3942	-4.1352	-5.2477	-2.8818	-2.7671	-4.4503	-3.4898	-4.6077	-4.9968	-3.0174	-4.7364	-3.5382	-4.5215	-3.6879
5.27	4.3337	5.6247	3.3319	3.9921	4.81	4.4225	4.5654	5.4523	3.9394	4.5729	4.1468	4.8449	4.1577	5.5053	4.0647	5.0716	5.7957	3.4451	4.2677	4.956	5.6369	6.4981	6.0344	6.2819	4.0358	3.8234	4.1094	5.0111	4.1551	5.189	4.0081	4.3034	5.7321	5.4171	5.1262	4.7866	4.4492	4.6743	4.8107	4.6138	5.9167	4.9017	4.7405	5.4566	5.0973	5.9413	4.0717	4.505	3.9372
-2.5439	-2.7782	-4.2519	-3.0878	-3.4004	-1.1713	-3.3521	-4.4915	-3.7167	-3.2683	-3.4484	-4.1879	-3.5365	-2.6575	-3.6844	-4.0395	-3.0381	-3.7832	-2.6106	-3.2399	-4.9414	-3.4089	-4.9181	-4.6545	-2.9543	-2.319	-3.1138	-3.0849	-4.3053	-3.5405	-4.8693	-1.7577	-1.8393	-4.1141	-3.8489	-4.9362	-3.9178	-3.9399	-3.3467	-4.1574	-2.9656	-4.8601	-2.7182	-3.0512	-4.4306	-2.833	-2.5604	-3.9605	-2.0641	-4.5835
-3.1632	-0.52038	-0.31141	-1.414	-2.2661	-1.5019	-1.388	-1.8764	-2.3438	-0.26532	-1.5594	-1.4193	-1.117	-2.5193	-2.1731	-1.6289	-2.6928	-0.84086	-2.4176	0.15719	-0.0021495	-0.46424	-3.0682	-0.90905	-0.99829	-2.3139	-0.9495	-2.3978	-1.795	-0.56617	-1.1714	-2.2997	-2.1934	-1.1509	-2.1686	-1.5338	-0.49243	-1.1843	0.0050566	-1.3308	0.20855	-2.2192	-0.61369	-2.307	-2.1355	-0.59125	-1.3276	-1.4248	-0.6991	-1.8237
4.3468	3.855	4.6443	3.0727	2.0046	2.311	2.5197	1.878	4.2862	3.0054	2.8865	0.8549	4.4119	2.4648	2.1648	3.2693	3.7296	3.2538	3.7253	2.6959	3.6773	3.4009	3.0007	1.0319	2.8161	3.2328	3.429	3.4728	3.3612	2.0605	2.2742	3.0062	3.2893	3.1675	2.6599	3.8696	3.2829	3.2187	3.16	2.4118	1.6191	2.8946	3.6527	4.7401	1.8939	1.5387	2.6696	1.9557	2.1808	3.1345
-11.328	-9.7712	-9.7525	-10.35	-11.039	-11.749	-9.1459	-11.573	-10.155	-9.0292	-9.7032	-12.848	-10.038	-9.4264	-11.257	-9.9488	-9.7958	-10.771	-11.198	-9.2309	-10.213	-10.762	-8.9072	-10.15	-9.7231	-10.691	-9.2433	-10.592	-10.959	-8.7565	-9.6688	-11.334	-9.7978	-8.9751	-11.251	-10.278	-10.792	-10.421	-9.0426	-10.131	-9.8735	-10.104	-9.6561	-9.7221	-10.976	-9.0215	-12.316	-10.821	-9.8962	-10.87
-11.053	-8.0165	-10.296	-11.492	-10.402	-10.2	-12.123	-11.55	-9.7282	-10.511	-9.8008	-11.227	-10.473	-9.3473	-10.591	-10.662	-10.861	-11.655	-9.8661	-11.24	-11.219	-10.396	-9.9759	-12.344	-11.153	-10.168	-11.098	-11.599	-9.1867	-9.5806	-11.783	-11.977	-9.5968	-10.387	-11.465	-9.3566	-10.798	-11.394	-12.134	-10.221	-9.4258	-11.088	-10.965	-11.745	-10.336	-9.2833	-10.268	-10.654	-10.02	-10.407
-11.721	-10.821	-9.2736	-10.83	-11.35	-10.361	-11.465	-11.76	-11.868	-10.629	-10.025	-11.409	-12.292	-10.396	-10.11	-10.754	-10.146	-10.949	-13.214	-10.868	-10.532	-10.698	-9.6514	-11.103	-10.942	-9.9073	-11.383	-10.554	-12.469	-11.543	-10.042	-12.902	-10.795	-10.782	-9.9072	-11.355	-11.204	-10.958	-10.868	-9.9378	-12.458	-11.273	-11.038	-11.6	-9.7763	-10.414	-10.375	-10.223	-11.72	-10.58
7.9421	7.5875	6.7732	7.802	7.1645	7.6212	6.765	8.3558	9.6543	9.2393	8.6262	6.4875	8.4672	9.5801	7.0741	8.6089	6.8977	7.6975	7.7167	9.3204	9.3248	8.0809	8.215	8.8183	9.2942	9.4721	8.1404	7.8101	7.5091	7.9495	7.8827	7.3788	7.9509	8.589	8.073	7.765	7.3532	8.7707	8.1781	8.3462	8.262	6.488	7.7306	6.9638	7.0843	7.247	8.5301	8.4582	8.3036	7.9203
0.089219	0.37365	1.1314	-0.20548	1.0886	0.69434	0.093325	0.25812	0.93394	-0.75968	-0.75105	-1.0983	0.32365	0.28441	-0.24978	-0.32986	1.4167	-0.66994	0.63359	-0.30997	1.132	-1.6713	-3.0272	2.9616	-0.22226	-1.5346	1.6846	0.6977	-0.90026	-0.94874	1.9564	0.28385	1.1897	-1.1655	-0.5331	-1.098	-0.82439	0.091631	0.89265	0.44619	0.60713	1.139	-0.69929	-0.50655	-0.3481	0.37981	-0.70499	0.41118	-0.16162	-0.19577
5.9063	5.589	7.5205	8.2412	5.5156	7.0928	6.9056	6.8514	6.4986	6.9133	4.734	7.7982	6.7597	4.832	7.6669	6.6344	6.4038	7.4578	6.9211	6.8097	8.0818	6.5299	8.0197	7.8189	6.4219	7.8159	7.2668	7.9348	8.9007	8.8245	7.9	5.5232	7.7702	5.8012	6.1513	6.3089	6.6477	6.0387	7.448	6.2004	5.793	8.2926	6.5051	6.5778	7.1375	7.0484	8.0515	5.7121	7.2251	6.8328
0.27776	0.26332	-0.30847	0.17698	-0.30779	1.3195	1.0709	1.6019	2.5448	0.13938	-0.039719	-1.1211	0.20746	0.23777	-0.051074	0.87961	-0.084626	1.3762	0.40096	-0.084162	-1.3208	-0.81465	-0.23341	-1.0021	-0.061599	1.017	-0.09148	1.1308	0.29887	0.0042925	0.49007	0.9589	-0.33555	0.02359	1.0419	0.63032	-0.24557	-0.41975	0.25427	0.5431	0.43366	-0.66091	0.56581	2.0911	1.3987	-0.62384	1.5875	0.9479	-0.021157	-0.26595
0.49391	-1.2631	3.005	1.1753	1.3447	1.5143	-0.71887	1.8139	1.5395	0.44282	1.0907	1.9881	2.6339	0.85243	-0.21656	2.1081	0.88722	0.67457	2.4466	1.0096	1.5876	2.8439	2.2501	0.36456	1.1783	2.9096	1.5393	2.6951	0.40686	2.0507	0.86391	1.4734	0.40221	2.4495	2.8321	1.1423	0.78206	1.3553	-0.40348	1.2977	2.0185	-0.044262	2.2776	2.9932	1.4545	1.3242	3.1168	0.15947	2.4984	1.0636
-6.6619	-6.6185	-8.2626	-7.0368	-8.3491	-7.751	-7.2059	-8.6537	-8.5821	-6.4048	-7.9762	-8.46	-7.773	-6.9114	-8.4001	-8.0994	-9.5725	-7.1844	-8.9255	-8.7465	-7.5476	-7.6867	-8.0991	-6.6695	-7.8762	-8.3346	-8.3412	-8.4888	-8.3871	-6.6269	-7.327	-7.057	-8.6179	-6.4704	-8.7688	-6.8085	-6.4666	-6.062	-6.1955	-7.1234	-6.9103	-7.8258	-7.4474	-8.3268	-7.0041	-8.8619	-8.05	-7.4068	-7.8252	-7.6293
2.8925	1.432	1.6686	3.111	2.4617	0.68958	1.8081	1.9953	2.6717	0.78394	1.2397	2.1539	2.0282	2.0389	1.5167	0.40257	2.1663	2.4272	2.5021	-0.41975	2.9081	2.1658	2.0051	2.6195	2.1733	2.2225	1.9035	1.3169	0.88284	1.9688	1.2485	2.1641	1.5965	1.0198	0.94786	1.5653	1.2463	1.756	2.2746	1.8889	1.4914	2.0745	1.6416	2.1789	2.7365	1.607	2.3521	1.6563	0.85991	2.6811
-2.6744	-3.7819	-2.907	-2.6175	-2.9202	-3.1628	-3.0622	-2.4985	-3.9706	-2.6496	-3.7841	-3.5911	-2.8754	-3.5006	-2.9945	-2.7215	-4.0392	-3.5071	-3.1277	-2.3014	-3.3066	-1.302	-2.2772	-4.1709	-3.3454	-3.6538	-3.0528	-2.6392	-2.7175	-2.7097	-5.1511	-2.4193	-2.9072	-2.7647	-1.1287	-3.2602	-3.5942	-2.8638	-2.857	-2.6201	-3.7769	-1.7076	-2.4038	-3.9268	-2.3112	-3.1358	-3.1818	-2.8437	-3.5219	-2.8958
1.5851	1.554	1.5763	2.3609	1.6108	1.4731	-0.11549	0.38148	1.47	0.67287	-0.92073	1.5407	2.7449	1.1262	0.60103	0.80416	0.6271	2.0096	1.6492	2.8225	1.3604	1.9945	1.5502	2.3816	3.414	2.0582	2.4235	1.9055	2.1726	-0.26203	1.3609	2.2371	1.3873	2.0148	1.5178	-0.53192	1.8162	0.65695	2.6962	1.9679	0.72681	2.0349	1.7899	1.3564	3.0946	2.5926	0.90773	2.3495	1.8317	1.4359
-7.9775	-7.9394	-6.3348	-7.0192	-6.543	-8.2433	-5.9521	-7.4717	-8.2858	-8.3428	-7.0842	-8.3919	-7.5701	-8.8369	-9.1839	-6.951	-6.5717	-7.587	-7.3273	-7.5935	-7.0445	-7.0233	-8.1116	-7.0358	-7.4641	-7.7697	-6.6178	-6.2962	-8.3928	-7.7108	-8.2943	-8.6835	-6.8854	-7.5383	-6.8236	-7.1651	-7.2314	-8.5244	-8.3118	-7.9782	-8.7657	-6.7516	-8.1403	-8.7899	-6.8937	-7.7191	-6.9801	-7.3212	-8.1705	-7.886
6.1906	7.411	6.1694	6.4007	5.2506	6.7727	7.0455	7.3373	7.5212	7.1031	6.9296	7.3731	5.932	5.4577	7.9608	7.7097	6.3089	6.538	6.5627	8.0889	6.3644	7.5816	6.6285	7.7932	7.4182	6.9215	8.3364	5.8305	7.3043	6.8966	6.6187	6.3327	6.9075	7.6908	5.5889	5.2111	6.2443	6.6592	7.2815	8.628	6.5733	6.8041	8.8003	6.7957	8.6059	6.4837	7.5121	6.8557	4.9036	7.3868
-10.782	-10.715	-12.618	-10.065	-10.711	-10.06	-11.279	-10.927	-10.599	-12.673	-11.245	-10.374	-11.101	-11.464	-14.534	-12.553	-10.273	-11.854	-12.082	-11.116	-12.518	-12.694	-9.8011	-10.92	-11.871	-9.8351	-11.002	-11.583	-11.457	-11.062	-10.737	-11.031	-10.201	-11.425	-11.089	-10.614	-10.729	-10.444	-11.386	-11.277	-11.631	-11.446	-10.908	-11.844	-12.769	-11.347	-13.29	-10.207	-11.274	-11.217
3.3017	3.8863	4.5759	5.6807	4.1163	3.0698	5.411	7.3051	4.0231	4.1045	2.9194	5.887	5.4296	3.0938	3.1525	4.9914	3.1123	4.0316	4.5213	4.0725	4.7188	5.3315	4.2487	4.0176	3.1099	4.1255	4.3648	5.2088	5.3007	3.7358	4.6337	4.9448	3.4816	4.5683	4.4368	4.3438	6.5445	3.9982	4.0177	4.2076	4.0971	4.1011	4.4463	4.0414	4.4807	4.072	4.1962	5.4916	2.4376	4.7971
-6.3787	-6.7015	-4.7736	-5.8194	-5.1987	-6.2464	-6.6063	-5.3938	-6.2245	-3.3696	-4.6379	-5.9587	-6.0415	-5.8783	-4.7368	-6.4937	-6.3416	-6.3338	-6.9394	-3.156	-5.8593	-5.5571	-6.1642	-6.3917	-6.7177	-5.2299	-4.7103	-3.3184	-5.8136	-5.1895	-4.6751	-5.528	-5.952	-4.577	-6.6173	-8.281	-5.6968	-4.9726	-6.4304	-5.4622	-5.3878	-6.1497	-5.3042	-5.18	-5.8231	-4.8454	-4.5357	-6.0889	-6.2072	-5.8715
-2.6343	-1.9381	-4.3663	-3.4281	-3.765	-1.6801	-2.2088	-2.3214	-3.6204	-2.2588	-1.0459	-3.7188	-1.9469	-1.8532	-0.42451	-2.9927	-0.24531	-3.2655	-3.9147	-1.4078	-3.3604	-2.8397	-1.0087	-1.4821	-2.8588	-2.9605	-1.2241	-4.0839	-3.4106	-2.0651	-2.714	-1.2895	-1.5983	-0.049488	-2.0734	-3.2746	-2.6923	-1.9515	-2.6584	-3.5677	-2.3263	-2.454	-3.6238	-1.5334	-2.9063	-2.4149	-2.4436	-3.0562	-2.6295	-1.962
-9.0615	-9.8275	-10.921	-10.687	-7.7954	-10.264	-8.4879	-8.6095	-8.6658	-8.126	-9.1578	-11.054	-10.813	-9.1393	-7.9373	-10.602	-9.6304	-9.1937	-10.03	-9.1707	-10.896	-9.1593	-9.4153	-8.4607	-10.497	-9.0827	-8.2204	-10.514	-8.9815	-9.1091	-10.227	-11.153	-8.5819	-8.1164	-9.1205	-10.359	-8.3614	-8.9521	-8.8228	-10.156	-9.4445	-8.391	-9.8644	-8.7319	-8.1344	-8.6947	-9.6231	-9.9284	-10.071	-9.6846
-3.8891	-3.0259	-3.228	-3.2495	-5.1866	-4.609	-3.0642	-3.2468	-5.404	-3.6442	-3.1386	-4.074	-2.1761	-4.5682	-2.0968	-6.3235	-5.1515	-2.929	-4.1116	-4.7099	-4.1655	-3.1468	-5.2347	-4.335	-5.3742	-4.8417	-4.4942	-4.4403	-4.5793	-4.087	-4.1738	-6.3339	-4.4017	-4.8075	-3.8139	-2.7349	-4.069	-4.7915	-5.0749	-4.4695	-5.1306	-4.5266	-3.631	-4.7458	-4.6972	-4.0688	-3.4123	-4.7807	-4.5157	-6.2906
-15.011	-15.034	-14.506	-14.249	-14.371	-15.146	-16.504	-14.195	-15.138	-14.257	-15.529	-14.889	-13.643	-15.156	-13.862	-14.412	-15.047	-14.558	-13.645	-13.524	-14.992	-14.364	-15.277	-14.892	-14.887	-13.403	-15.633	-15.179	-14.532	-14.951	-13.109	-15.466	-14.806	-14.045	-15.222	-13.584	-15.49	-14.32	-15.217	-13.449	-14.057	-14.491	-15.209	-13.286	-13.96	-15.9	-14.373	-14.05	-15.02	-14.198
-13.779	-14.465	-13.512	-13.797	-14.941	-12.242	-12.975	-12.899	-13.759	-13.274	-13.364	-13.547	-13.987	-12.542	-13.14	-14.166	-12.988	-11.5	-12.724	-11.971	-12.121	-12.355	-14.228	-13.694	-13.547	-12.485	-12.638	-15.043	-13.053	-13.229	-13.717	-14.368	-12.879	-12.613	-13.611	-14.104	-13.052	-13.496	-12.305	-12.582	-12.55	-12.128	-12.902	-12.217	-12.439	-14.288	-14.091	-15.736	-13.212	-13.946
-11.876	-10.446	-11.019	-12.292	-11.565	-10.692	-12.986	-11.381	-10.677	-12.317	-12.215	-12.074	-11.626	-10.48	-10.45	-11.89	-10.904	-13.265	-12.334	-12.165	-11.8	-12.507	-11.871	-10.507	-11.481	-10.348	-13.114	-11.295	-11.125	-11.86	-10.922	-12.876	-11.739	-11.954	-12.065	-11.493	-11.534	-11.918	-8.4154	-10.731	-11.279	-11.227	-11.368	-11.34	-11.765	-11.928	-11.744	-12.695	-10.673	-12.889
-4.7398	-6.9514	-6.3356	-6.6974	-4.5275	-5.5085	-5.8466	-5.9805	-5.1249	-6.1735	-6.7315	-5.4921	-5.549	-6.4147	-4.5549	-5.7545	-5.3482	-6.6143	-6.2724	-5.1128	-6.7065	-5.7618	-5.9597	-5.5497	-6.0015	-5.6873	-5.8434	-6.1366	-4.6702	-5.3941	-5.042	-4.4179	-6.5543	-4.241	-6.2968	-5.6748	-5.4707	-5.2702	-5.6335	-4.4847	-4.5961	-6.2551	-4.5015	-5.2639	-5.4008	-5.9682	-4.3404	-4.8063	-5.9824	-5.8474
6.8437	8.5645	8.7138	8.2638	7.3305	8.6009	7.1936	9.4178	9.7476	7.4471	6.374	9.1442	10.626	8.3639	7.3568	9.6195	8.6274	7.2602	8.9103	9.5384	7.2292	8.3825	9.8839	9.2742	9.5573	8.7378	8.3659	8.8498	9.1522	8.6827	7.8229	9.3412	8.7628	8.0102	9.5809	8.1782	7.9834	7.9053	7.6305	8.8503	8.3152	8.7134	10.412	9.4768	9.6576	9.1977	8.7768	8.6419	8.287	7.2495
1.1424	0.41125	0.42934	0.72518	0.34599	1.9708	0.085327	2.4138	-2.3668	1.0608	-0.66662	0.71292	0.94623	1.2383	-0.02689	-0.97368	-0.32692	0.86631	-0.012047	0.88463	0.45718	-0.93078	1.3225	2.5775	-0.43799	0.28606	0.93629	0.69469	1.6939	0.98603	-0.034929	-0.37009	1.2972	-0.73158	-0.05673	0.437	1.6046	-1.0954	0.027072	-1.4111	0.42251	-0.63138	2.292	1.0482	-1.4456	1.3367	0.038778	0.22531	3.0571	1.8646
-0.42615	0.84117	-1.1397	-1.7585	0.83959	-0.73126	-0.89602	-1.5298	0.042362	0.59617	-0.67458	-0.38739	0.048038	0.6786	-0.21794	-0.31481	-0.98167	-0.55248	-0.061227	-0.077054	-0.10019	-1.0627	0.44146	-0.56496	0.12872	-1.0336	-0.21612	1.1853	-0.19045	-0.92811	-1.7772	-1.5183	-0.83674	-0.21449	0.84382	-0.32609	1.4772	-0.6397	-0.5591	0.015842	0.30546	1.6572	-0.95661	-1.8809	0.04563	-1.0265	-0.64384	-0.76559	0.58291	-0.42475
-2.3681	-2.1258	-0.75687	0.28283	-0.69708	-0.12197	-2.0314	-1.0898	-1.1231	-2.5482	-2.2009	-0.6229	-0.30122	-3.0473	-0.90923	-1.3378	-2.6022	-0.53931	-2.4625	-0.51241	-0.90988	-1.743	-0.074651	-1.3038	-2.4906	-2.5031	-0.52635	-0.7433	-2.0295	-3.0543	-0.29047	0.19942	-1.0824	0.21648	-0.96492	-1.9365	-1.1412	-2.3458	-2.0263	-0.95224	-2.3042	-0.36203	-2.54	-0.046238	-0.768	-1.052	-0.76512	-1.7741	-2.0325	-0.37133
-2.5103	-2.8879	-3.1106	-2.637	-3.4053	-1.9045	-0.93903	-3.0146	-3.3582	-0.43177	-1.0388	-1.5352	-3.5378	-3.0786	-2.2747	-1.3767	-2.0127	-5.1674	-2.0137	-2.7994	-1.3231	-2.1367	-1.4094	-1.6138	-1.3527	-1.3753	-2.1705	-1.5867	-3.4414	-1.2953	-1.0411	-1.9123	-3.2798	-1.9062	-3.0965	-1.8938	-2.8981	-1.9531	-1.6603	-2.3799	-3.1773	-2.9939	-3.6202	-2.0644	-2.183	-2.5903	-2.8046	-2.4231	-2.9384	-3.9967
-8.7175	-9.8503	-10.356	-9.0049	-10.165	-8.986	-9.8419	-9.6307	-8.1305	-8.2782	-9.1567	-10.738	-8.8269	-9.9012	-8.5738	-8.009	-7.7381	-7.4311	-10.544	-10.325	-8.4815	-8.2932	-9.7821	-10.52	-8.541	-8.9632	-8.7609	-8.034	-8.0661	-8.3384	-8.6126	-9.2732	-9.5507	-8.2539	-9.0619	-9.1865	-9.4793	-8.5562	-7.7326	-8.9307	-9.0402	-8.7871	-8.0009	-10.027	-7.9038	-9.6571	-9.3642	-9.0657	-9.448	-9.262
-4.6038	-3.9635	-4.5328	-3.5122	-5.5772	-4.2874	-4.0461	-4.4967	-4.5104	-2.0113	-6.2334	-4.4457	-4.1067	-4.3576	-3.7938	-3.7156	-4.74	-2.9726	-4.1812	-4.0405	-3.7705	-4.6098	-3.689	-4.4668	-5.0475	-5.1592	-3.7052	-4.561	-4.9401	-4.5105	-4.004	-5.0956	-2.2058	-3.493	-3.6989	-5.3739	-4.0006	-4.7247	-3.644	-2.7035	-3.5554	-3.8113	-3.4816	-3.6235	-4.025	-4.0605	-3.2239	-2.7589	-4.7763	-4.9269
-9.6296	-8.6981	-8.8966	-10.252	-8.6526	-10.286	-8.3443	-8.1189	-9.1563	-8.6206	-9.7546	-8.6038	-7.7114	-8.6424	-10.119	-9.4544	-9.0186	-9.4447	-8.4348	-10.219	-10.292	-8.522	-9.2723	-9.6914	-8.8579	-10.175	-10.19	-10.54	-10.376	-7.3622	-9.1589	-9.4585	-7.856	-7.7977	-10.999	-8.7339	-8.3038	-8.3781	-9.3062	-8.9409	-8.8881	-8.4001	-8.3964	-8.7128	-9.0605	-9.1183	-6.9162	-9.1651	-9.1315	-10.287
4.7572	4.9507	5.4827	2.5146	3.7856	3.9811	5.6933	5.9228	3.8024	3.2244	3.2937	4.1678	5.7431	3.7539	3.4332	4.1272	4.5423	3.3994	4.1841	4.9402	5.1442	5.1721	4.5242	4.7454	4.9281	6.1142	4.4242	4.4456	3.8376	3.5787	3.7717	5.9749	4.3892	4.1107	5.7121	3.7081	4.4798	4.7573	3.5247	4.2988	4.1717	3.956	3.6751	4.7281	2.4626	4.9376	3.3159	4.4487	4.0093	3.7855
3.5184	5.4758	6.5291	4.7543	5.8231	5.5989	5.6455	5.818	6.2654	6.8134	5.5709	5.3145	5.8557	5.5408	5.462	5.5923	5.3933	4.1496	5.5327	5.5174	5.6698	7.4064	4.5577	7.8474	4.9832	4.8262	5.6816	5.6227	4.1681	5.8842	5.6314	6.6938	2.8347	4.3866	7.4635	6.0631	4.704	5.5823	5.3235	6.6802	5.0978	4.6444	7.0529	5.2209	6.5353	7.3459	5.9362	6.8763	4.1318	5.8439
-0.21621	-1.5746	0.089193	-1.1482	-1.7007	-1.512	-0.096473	-0.80459	-0.53602	1.0857	-0.54027	0.94049	0.30367	0.030297	-1.0438	-1.0682	-0.51929	0.25322	1.221	-0.14891	1.8289	0.66982	1.8613	0.50345	0.76985	-0.64481	-0.81378	1.6845	-0.66563	-1.2434	1.1284	0.41584	0.74859	0.85225	-0.27403	0.13006	0.48772	1.3766	0.052311	0.42714	0.13946	-1.1706	-0.0057335	-0.47605	-0.16888	-1.1666	-2.1028	0.45164	-0.06376	0.21293
9.8331	9.4253	11.925	9.3679	9.5672	9.4015	9.9194	9.0973	10.479	11.104	10.183	9.9236	9.2108	10.828	11.172	9.6103	10.411	7.7087	10.33	9.4246	10.243	10.311	9.2377	10.007	9.8509	9.6609	12.301	10.607	8.4995	9.0983	10.237	9.1817	8.7648	11.119	10.704	9.6296	8.3173	8.5116	9.5055	9.2351	9.8168	10.043	8.6125	10.751	9.5909	8.4135	10.395	9.6546	9.8568	9.7614
0.29683	-2.3663	-1.1837	-1.0645	-2.8012	-2.1891	-0.11444	-0.69104	-0.93257	-1.1054	-0.94696	-3.2299	-1.5809	-0.034113	-2.2095	-3.3337	-0.51402	0.43499	-1.4697	-1.5274	-0.8723	-1.4661	-1.6144	-1.8915	0.26147	-0.10088	-1.2403	-1.8915	-1.4289	-2.384	-2.0157	-1.7806	-1.462	0.73273	0.80163	-3.1925	-1.4913	-0.59084	-1.611	-1.3449	-1.7969	-1.3561	-1.9678	-2.0969	-2.2142	-2.0204	-1.9523	-2.6866	-1.4311	-0.8688
4.5111	3.0916	5.2732	4.2958	5.0735	3.3849	4.2749	2.818	4.2101	4.4505	5.5311	4.5203	3.5881	3.7448	3.6944	4.1393	4.8462	5.4885	4.9716	5.4062	5.0461	5.0236	4.1489	3.962	4.3673	6.9176	5.5339	4.8416	3.9575	4.715	4.1681	4.1528	3.3435	3.5967	5.0951	4.6094	3.6938	4.5683	3.4932	4.0314	4.5898	4.6206	3.9393	3.9409	2.0071	5.276	5.8926	4.7352	3.6963	4.3215
-5.3452	-6.2083	-3.7816	-6.9822	-5	-4.3155	-5.7888	-5.0656	-5.1569	-6.9374	-6.1849	-5.97	-4.9947	-5.9224	-5.3714	-4.7563	-5.3143	-4.4243	-5.0152	-6.4149	-4.9588	-5.9161	-5.9797	-6.337	-6.2598	-6.8659	-4.4572	-4.5276	-5.317	-2.8622	-5.201	-5.6475	-5.4152	-5.561	-4.9149	-5.1042	-5.0687	-6.1774	-7.7488	-6.2747	-6.5266	-5.7885	-6.2998	-5.3773	-5.623	-6.8131	-4.6095	-4.9504	-3.8775	-5.2002
-3.8181	-3.6406	-4.7884	-4.6464	-3.6445	-5.2953	-4.3908	-3.7321	-4.2617	-5.2014	-3.8867	-5.3275	-4.1058	-4.3621	-4.8098	-6.5923	-5.0823	-3.2557	-2.8382	-5.1871	-4.2692	-5.889	-3.9985	-5.4201	-3.7746	-4.7038	-5.6035	-5.0258	-5.4839	-4.7875	-6.8901	-4.8592	-3.7435	-5.5056	-3.9303	-5.6965	-4.8302	-2.638	-3.8945	-5.2028	-5.8059	-4.1896	-5.2562	-4.3273	-4.9311	-4.7232	-3.8663	-3.6947	-4.151	-5.0569
-12.467	-12.075	-12.09	-12.757	-12.793	-12.798	-13.399	-12.9	-14.438	-12.669	-12.956	-11.533	-12.288	-12.479	-13.08	-13.806	-14.38	-13.158	-13.367	-13.831	-12.467	-12.392	-12.537	-13.549	-13.825	-13.761	-12.525	-12.021	-12.775	-11.861	-12.945	-13.252	-14.057	-13.889	-12.309	-14.58	-12.161	-12.529	-11.868	-13.301	-12.4	-13.395	-13.322	-13.357	-14.26	-13.511	-13.635	-13.506	-11.951	-13.413
-2.0144	-4.1483	-3.8977	-4.7061	-3.0616	-2.2061	-3.1364	-4.4028	-4.1999	-5.9225	-4.211	-4.2844	-2.907	-2.6169	-3.7667	-3.6695	-4.848	-3.7183	-4.7289	-4.3765	-4.7898	-5.4338	-2.7356	-4.6062	-5.3307	-4.8649	-3.4804	-4.0082	-3.3885	-5.0018	-4.3791	-4.9775	-5.5393	-4.5543	-2.6964	-5.1893	-3.3717	-4.2344	-2.7665	-2.9983	-3.6678	-2.3025	-3.3226	-3.9102	-3.1392	-2.3903	-4.1449	-3.6555	-3.2057	-2.4784
3.7821	4.1729	6.6994	5.7978	6.5933	4.509	4.9879	4.7467	3.6871	4.0328	6.6377	5.2112	3.3874	5.2875	5.8547	4.4469	5.2231	4.7288	6.2381	3.4138	4.8585	4.6023	3.9981	4.815	4.4799	4.9362	5.1458	5.4648	3.2874	4.0587	4.8591	5.7839	5.2083	5.2416	5.6931	6.507	6.1472	5.1146	5.8616	4.6951	4.8014	4.2901	4.2517	4.9893	5.758	4.8821	5.0474	6.6079	6.5714	4.6051
-4.7077	-3.3423	-2.4248	-3.9655	-3.7144	-4.3789	-3.1174	-4.8929	-5.7812	-2.7718	-3.4561	-5.8784	-2.7596	-3.4615	-3.5924	-4.0341	-3.7586	-2.7667	-6.3951	-3.6526	-5.4903	-4.9122	-3.7429	-4.9252	-1.8866	-4.1079	-3.6342	-4.5463	-4.1976	-4.9331	-5.5563	-4.942	-5.464	-5.1396	-4.0122	-3.6931	-5.1704	-3.0511	-3.8741	-4.6076	-4.7279	-4.3836	-3.4323	-5.4745	-4.7314	-6.3131	-4.5823	-3.1776	-5.3114	-3.2585
-3.8293	-3.7543	-2.5717	-2.0648	-1.2729	-3.4974	-3.3519	-1.1649	-1.4782	-1.3517	-2.0365	-4.0097	-0.53832	-2.7643	-3.1613	-3.1848	-2.5034	-1.4323	-4.0047	-3.2361	-2.7084	-3.8543	-2.4492	-1.6687	-2.7522	-2.9572	-3.5556	-1.91	-2.793	-3.1651	-1.701	-2.2117	-1.6193	0.60831	-3.4726	-3.5961	-1.977	-3.0755	-1.8209	-2.2329	-1.8374	-4.245	-1.4202	-2.2581	-2.1503	-2.2503	-2.5755	-2.023	-1.1799	-3.1589
-0.50829	1.0777	-0.81896	0.69953	0.10796	0.5989	0.034802	0.62174	-1.2356	-0.92921	-0.36182	0.054684	-1.0468	-0.74679	-0.81312	0.39801	-1.6767	-1.2365	0.36902	-1.2289	-0.21468	-0.87868	-0.54326	0.12758	-1.4174	0.4921	1.1052	-0.17964	-0.33253	0.64458	-0.81895	-0.34673	-0.87002	0.94849	-0.78457	-1.6317	-0.67259	-0.55227	0.68913	1.3537	1.1086	0.038539	-0.9264	-0.90468	1.0077	-0.14226	-0.0064541	-0.41431	-1.2396	-0.84113
-11.91	-10.621	-12.785	-10.429	-12.125	-11.875	-10.544	-10.879	-11.436	-9.856	-11.534	-11.425	-11.096	-12.932	-12.481	-11.689	-11.821	-10.238	-11.898	-9.3567	-10.888	-12.626	-11.88	-10.952	-10.926	-11.133	-12.147	-11.788	-13.067	-11.666	-10.31	-12.894	-9.5824	-10.597	-9.3775	-11.071	-12.743	-11.048	-12.361	-11.159	-11.588	-11.847	-11.98	-11.17	-11.381	-12.2	-11.306	-11.948	-10.567	-12.629
1.1391	0.67604	2.3987	1.7115	0.69519	2.9062	2.2214	1.8923	2.7482	2.3982	2.619	0.96438	2.0113	1.0224	3.2521	2.1294	0.53433	0.69507	2.3143	2.2367	2.7504	1.8915	2.556	1.4439	2.1059	2.472	1.5378	3.0813	3.1811	2.1714	0.99508	0.87551	1.9633	0.47393	2.2817	1.3632	1.4257	1.1736	2.3105	2.003	1.6693	1.3162	1.9235	2.8321	-0.31344	1.728	0.50187	1.0941	0.77511	2.2514
2.9412	2.7918	2.4239	3.4263	2.4343	3.5264	3.474	2.7561	3.6376	2.4898	3.0743	2.2534	1.7362	2.6089	3.8666	4.3178	2.9259	2.822	2.7756	3.8902	1.6949	4.1259	1.2729	3.0664	3.2393	1.9041	2.535	0.95551	3.7245	2.7743	3.0711	2.504	3.5897	3.4905	0.80929	3.0175	2.6376	3.1588	1.7273	1.5382	2.9547	3.1935	1.5545	4.3982	3.6022	2.8459	3.595	2.7863	3.6729	3.1867
-11.059	-10.403	-9.5976	-9.5598	-10.761	-8.9668	-7.9578	-9.8782	-10.884	-9.5346	-10.05	-10.295	-10.467	-11.083	-8.6762	-8.046	-10.332	-9.2617	-11.374	-9.7077	-10.756	-11.217	-9.6762	-11.474	-9.57	-9.5452	-12.562	-10.415	-11.013	-8.9752	-9.8859	-11.519	-11.493	-9.4706	-9.8187	-11.584	-10.4	-10.788	-11.701	-11.273	-11.556	-10.151	-9.3069	-8.8525	-9.4249	-9.8871	-10.629	-10.213	-10.697	-10.341
-0.91561	1.3948	-0.26145	0.13887	0.79496	0.89606	-0.86385	0.52145	2.193	-0.26049	2.4763	0.21896	0.4105	1.0571	-0.66826	1.3653	0.47044	0.36491	1.6861	-0.72499	-0.056407	-0.040912	0.25304	0.65244	1.6968	0.672	1.2194	0.89299	0.80973	1.7963	-0.13372	0.82814	0.5579	0.16919	1.1375	0.24517	-0.15077	1.2032	-0.41149	2.2746	1.0445	-0.10117	-0.25779	0.10161	0.15528	1.5668	-0.48315	0.25799	0.24913	0.68318
-12.608	-14.65	-14.805	-15.282	-14.157	-14.917	-15.488	-15.154	-15.317	-15.85	-15.223	-13.691	-15.527	-13.141	-14.557	-15.002	-14.749	-14.307	-13.887	-14.686	-14.567	-14.531	-15.626	-14.41	-15.16	-14.458	-14.764	-14.807	-14.819	-14.159	-14.215	-15.993	-14.516	-14.873	-12.191	-14.672	-14.839	-15.741	-13.451	-13.815	-13.646	-14.826	-14.661	-14.462	-15.674	-15.094	-13.731	-14.181	-13.243	-14.776
-4.7715	-2.832	-3.9241	-2.7927	-4.2808	-3.5902	-2.6921	-3.2827	-2.5414	-3.0905	-3.6814	-4.5289	-3.7195	-4.4033	-3.6984	-3.4442	-4.7061	-1.302	-4.8302	-4.0315	-3.6902	-3.8316	-4.5536	-3.8117	-4.7218	-3.728	-2.4158	-2.9073	-4.0371	-4.7343	-5.1797	-3.5509	-2.7536	-2.8029	-5.3281	-2.2347	-2.9364	-4.3862	-3.3107	-4.0928	-4.1902	-5.2964	-3.3372	-4.4604	-3.7594	-5.4576	-4.9517	-2.108	-3.076	-4.3916
1.7615	0.47397	2.0375	1.3221	1.8574	1.83	2.2749	1.1784	2.0501	2.1012	0.53238	2.1974	1.2754	1.6651	2.7773	2.1321	3.4691	1.0309	2.4424	0.24249	1.7901	1.8124	0.059488	2.2153	0.24189	0.56816	2.092	0.37809	3.0583	3.5301	2.0816	2.4237	1.9105	0.93964	0.65491	2.0803	0.77466	1.5256	-0.62654	0.36803	1.1801	0.34303	1.1225	1.7575	1.3037	1.1413	3.5036	1.5519	1.459	0.61174
6.5025	6.3817	6.7068	6.3409	7.5047	6.689	7.7041	6.3802	7.3856	5.5585	7.1574	7.6764	5.2116	7.7135	6.2482	6.9273	7.8456	8.1748	5.0376	7.1237	5.2683	6.3325	6.8412	7.2082	4.7063	5.1719	6.9715	6.8954	6.1535	7.1333	7.558	7.4619	6.103	6.7964	7.2192	7.4221	6.9359	5.6225	8.0093	5.6573	7.5215	8.0162	6.8207	6.9188	5.9369	5.945	6.6479	6.8057	6.5453	6.8215
0.99941	-0.24479	1.1006	-1.8039	-0.60724	0.60695	-0.47874	-0.34181	-1.7271	0.071887	0.69625	-0.57293	0.65846	0.8724	-0.66652	-1.1971	-0.18545	1.1857	0.17491	-0.67253	0.023427	-0.59062	0.6072	0.066193	-0.19927	0.02745	0.13487	1.7911	0.44345	0.21315	-0.16145	1.0496	2.4604	1.7564	0.32049	-1.1977	0.69905	-0.64344	-0.5411	0.22097	1.0296	-0.25089	-0.58321	-0.91229	0.25413	-0.53262	-1.1709	0.948	0.071063	-0.29044
-1.8435	-4.0122	-4.2953	-4.4484	-4.3978	-3.2472	-3.2703	-3.5421	-2.6355	-3.5739	-3.597	-4.6341	-4.4734	-3.3008	-3.0869	-3.4352	-2.1385	-5.4401	-3.3234	-3.9108	-3.3857	-3.7742	-2.7298	-4.9167	-5.0589	-3.3772	-4.509	-3.2305	-5.1915	-4.1888	-4.6337	-4.3838	-5.1022	-3.2966	-5.0893	-4.7516	-4.2842	-3.6743	-3.7187	-3.7178	-4.2769	-4.9276	-2.2119	-3.1588	-2.8942	-2.9981	-3.3506	-3.9298	-2.5905	-5.1633
7.9346	6.6168	7.5075	7.6172	8.5152	9.5478	7.0452	6.9134	7.7022	8.0558	10.015	8.8105	7.245	7.2728	7.3267	8.3542	8.5813	8.128	8.0782	7.0116	7.5045	7.1235	6.8416	7.7507	7.2336	7.6711	9.1633	9.0617	8.2671	6.4693	9.3813	8.1328	7.7848	8.1627	7.422	8.0359	7.7695	7.0086	6.2592	8.1668	8.8123	8.3841	8.8274	9.5303	6.7944	8.6429	7.6066	9.2455	7.9919	8.6181
-1.4581	-2.836	-2.8522	-2.7358	-1.597	-4.0248	-3.5611	-1.9724	-1.9866	-2.8446	-1.1976	-2.4468	-2.0094	-1.4497	-2.2426	-3.0599	-2.3564	-1.274	-3.2416	-3.9332	-1.8867	-2.9988	-2.9292	-3.2806	-2.5694	-1.6798	-1.6055	-1.9303	-4.2577	-3.0896	-2.144	-2.5871	-3.4481	-2.2547	-4.2812	-2.3255	-2.5606	-2.9902	-3.6032	-3.0189	-1.1621	-4.1585	-2.7117	-1.6251	-1.4757	-2.3162	-2.866	-2.649	-0.89015	-4.9398
0.48152	0.23329	-0.017094	-0.133	0.57049	0.40209	0.4536	-1.0118	0.91095	0.94569	0.094024	0.73835	0.35551	-0.35328	1.3541	-1.085	0.88446	-0.34542	-0.87533	-0.2419	0.53366	0.32908	0.74	0.22893	0.08853	-0.30417	0.63582	0.82947	0.13382	-0.37217	-1.5062	-0.4288	-0.052211	-0.5602	1.5676	-1.1927	0.12433	1.102	-0.026605	0.18465	-0.48261	0.43958	-0.14782	-0.77619	1.5064	-1.1928	0.53604	-1.8828	1.239	0.92306
2.6597	2.1702	3.8247	1.7949	3.1661	0.75146	1.0837	2.9633	2.1524	1.8837	3.0138	1.6544	3.5677	3.4218	2.1643	4.0304	3.5001	2.0135	1.7696	3.9395	1.9937	3.2843	3.6525	3.1152	2.3085	2.7309	3.2037	3.097	1.7347	2.3692	2.5215	3.3182	3.8825	3.3126	1.9279	3.7459	2.8498	4.128	1.9899	3.7776	3.3442	3.2476	1.5633	3.1874	3.2766	2.2499	0.74657	3.4757	2.1714	3.0545
1.548	4.6304	4.0722	3.0958	3.3217	3.3137	1.0986	3.894	3.6196	2.7132	3.9825	3.8133	3.3642	2.7218	0.88124	3.1982	2.2707	4.3191	4.5102	2.2221	1.7699	3.0518	2.9165	2.5165	3.9527	2.8171	2.3211	2.6991	4.9048	2.1072	4.4486	3.7436	2.9857	2.2768	2.052	3.0233	3.8932	2.3609	4.0037	2.6716	2.7117	1.9651	4.2847	3.4159	3.6637	2.0767	2.7534	2.7934	4.1645	1.8075
-12.391	-12.125	-11.582	-11.702	-10.683	-12.086	-11.982	-12.931	-10.742	-11.46	-11.383	-12.414	-11.108	-10.526	-11.924	-10.765	-10.372	-11.893	-11.287	-12.17	-10.716	-11.396	-12.664	-11.513	-11.41	-13.614	-11.541	-12.348	-10.033	-11.447	-12.12	-12.849	-11.651	-11.15	-12.248	-10.802	-10.258	-11.282	-11.506	-10.607	-11.495	-10.733	-12.482	-12.181	-10.783	-11.066	-11.459	-12.68	-12.933	-11.404
-10.926	-12.078	-12.304	-11.597	-12.298	-12.268	-11.51	-10.443	-11.997	-12.3	-11.926	-10.304	-12.448	-12.261	-13.427	-10.27	-12.345	-12.375	-11.461	-10.16	-11.081	-10.876	-10.808	-11.787	-11.826	-10.921	-12.035	-12.074	-10.587	-12.382	-10.842	-12.313	-12.084	-11.328	-12.293	-10.946	-12.351	-11.886	-11.008	-11.308	-11.409	-12.304	-11.211	-10.639	-12.053	-12.092	-12.83	-12.492	-11.329	-11.359
-12.989	-14.538	-14.111	-14.035	-12.943	-13.87	-12.593	-12.138	-13.093	-12.661	-13.424	-13.809	-13.304	-12.618	-13.296	-12.935	-14.245	-13.138	-13.883	-13.998	-12.854	-11.975	-12.354	-13.141	-12.841	-13.383	-12.953	-12.659	-11.495	-12.789	-13.855	-12.248	-11.998	-12.939	-13.746	-13.108	-12.561	-11.832	-12.642	-11.908	-13.017	-11.159	-12.089	-13.51	-13.307	-12.475	-12.628	-13.41	-13.698	-12.656
-2.4818	-3.7873	-3.2294	-3.4724	-3.042	-4.649	-3.454	-2.9828	-3.6769	-2.6474	-3.0306	-2.2219	-3.5196	-3.6745	-4.2109	-3.6418	-3.6812	-4.1402	-3.0548	-2.0172	-3.5976	-3.3861	-2.7048	-2.9441	-3.9472	-5.6608	-2.6247	-3.269	-5.3513	-2.689	-3.0479	-3.6971	-2.7688	-3.1692	-2.9408	-2.3953	-3.9421	-3.3399	-3.8323	-4.2173	-1.8157	-2.9514	-3.5837	-3.3816	-2.879	-3.21	-2.2747	-3.0957	-3.3067	-4.2486
-5.4942	-5.1656	-5.2973	-4.9818	-5.1221	-6.6623	-5.4168	-6.9591	-5.2955	-5.9223	-5.5301	-5.2024	-4.9127	-5.7262	-6.5526	-6.0902	-6.694	-4.705	-6.3798	-5.7373	-5.7807	-6.3394	-5.5617	-7.3388	-7.163	-5.7375	-5.6985	-5.6173	-4.6027	-6.7453	-6.6985	-5.6732	-4.3225	-4.5326	-4.6017	-5.197	-5.963	-6.2312	-4.7477	-5.8141	-7.0975	-5.5941	-5.8797	-4.0174	-5.8669	-4.3806	-3.9506	-5.3371	-4.7312	-5.4223
-14.615	-14.862	-13.449	-15.538	-12.744	-13.993	-13.667	-14.255	-14.265	-11.761	-14.249	-13.239	-12.619	-13.353	-14.666	-14.336	-13.755	-13.783	-14.979	-13.639	-13.366	-13.952	-13.013	-12.981	-13.381	-14.121	-13.32	-15.283	-15.379	-14.139	-13.861	-14.164	-14.026	-14.462	-14.184	-13.521	-13.378	-15.39	-12.568	-14.714	-14.985	-13.989	-15.162	-13.339	-13.65	-13.076	-16.419	-13.363	-14.806	-12.661
-2.631	-2.7233	-2.8107	-1.8315	-3.6018	-3.0618	-3.4524	-3.2191	-3.4807	-2.6231	-4.1525	-3.1244	-3.0908	-3.4248	-1.0697	-1.0834	-3.7328	-3.4315	-3.8869	-3.2295	-4.242	-1.4101	-3.1008	-2.6092	-2.6083	-2.6959	-1.8718	-2.3746	-4.8807	-2.0146	-3.0863	-3.2451	-2.598	-3.4417	-3.4709	-4.6768	-3.9902	-4.1103	-2.7906	-2.7707	-2.3651	-3.9041	-2.6358	-2.2075	-3.1054	-3.2447	-4.2267	-1.932	-3.8634	-2.8499
-7.7494	-8.4346	-7.5652	-9.194	-7.793	-7.3549	-7.9137	-7.8525	-7.9486	-8.3442	-9.1872	-7.9833	-8.6192	-8.7344	-7.8845	-6.5509	-6.6852	-6.9364	-7.2293	-6.2597	-7.1118	-8.2931	-6.9091	-8.3504	-6.3627	-6.424	-6.6672	-7.9732	-6.7914	-8.621	-6.0332	-8.9083	-8.2864	-6.6864	-9.4043	-6.4666	-6.8866	-8.236	-6.6264	-7.4998	-8.0656	-10.332	-8.8742	-7.4179	-9.3351	-7.5486	-8.1924	-7.4678	-7.4588	-7.1825
3.3992	4.4697	3.5541	3.3809	3.5254	3.5986	2.8356	1.8289	2.6703	2.9454	3.1633	2.7823	1.7328	2.9343	2.4765	3.0783	3.6269	2.9585	1.6643	2.7733	2.8152	3.0172	3.8499	1.7722	3.583	2.2094	3.7487	2.9421	4.0284	3.6403	1.3926	3.0217	4.403	4.1866	3.5918	3.1573	3.4442	2.1157	2.4816	2.2144	2.3834	3.8521	2.9468	2.1122	2.4816	1.5411	3.8418	1.8508	2.0754	2.6256
-7.3107	-9.0174	-9.833	-7.7532	-6.921	-8.8531	-8.2011	-9.3662	-9.2991	-8.6963	-10.128	-7.789	-8.7586	-7.843	-9.418	-8.822	-6.8836	-7.7349	-9.0605	-10.115	-7.8749	-9.1761	-10.03	-8.1363	-8.1517	-7.9588	-9.0926	-7.8527	-8.6938	-8.3981	-9.8082	-6.433	-8.8766	-9.7932	-9.7029	-8.8629	-8.8638	-8.2388	-8.6506	-9.7107	-8.5233	-10.952	-10.071	-10.204	-10.432	-8.1472	-10.358	-7.9705	-9.3541	-8.9583
4.0719	2.8884	3.1594	3.19	3.1905	3.7226	0.50724	1.2268	3.0473	2.3628	1.4072	3.4119	2.2509	2.9052	1.3922	1.9706	2.5276	1.7697	3.4444	2.1947	2.5624	3.9283	1.9518	2.3671	3.3557	1.416	1.767	1.7651	2.9328	3.9078	2.9164	2.7628	3.1228	1.5428	2.7245	3.2238	2.3731	2.7628	2.3159	2.2349	3.584	1.6954	3.6596	4.1314	3.4172	2.409	1.4481	4.3423	3.3384	1.2757
-0.37854	1.1032	0.51352	-0.56138	0.86477	0.23957	1.78	1.1773	1.4151	-0.58924	-0.88974	-0.35849	0.12946	0.72129	-1.1446	1.6667	0.86375	-0.28617	-1.1762	-0.95637	-0.45725	0.069976	-0.2183	-0.28756	0.75202	0.096586	-0.90122	1.5826	1.0453	1.1361	1.2275	0.2687	-0.045693	1.6601	-0.51843	1.6724	-0.16211	0.37132	0.5593	-0.62065	1.0441	0.26306	0.60062	-0.11664	0.81549	0.58504	0.41604	1.1359	1.9822	2.3804
3.549	3.6898	3.185	2.3883	2.9694	2.9977	4.0251	3.5963	2.7817	2.3871	3.4102	3.6585	2.8378	2.899	4.9431	2.1908	1.9149	2.669	3.5411	3.128	3.7105	1.5689	2.6103	1.6002	2.5403	3.974	3.2754	2.2114	2.7651	1.6837	2.8024	2.3952	3.2127	2.0129	1.5383	2.6612	2.6469	2.2402	2.4552	2.916	1.1772	3.4019	2.3165	3.0003	2.6264	2.5421	1.669	3.7665	2.3722	3.8332
-9.7533	-12	-9.7957	-10.067	-10.842	-10.751	-9.8292	-9.2233	-9.7417	-10.44	-10.956	-11.416	-9.6251	-10.634	-12.681	-11.15	-10.077	-11.434	-9.613	-10.052	-8.5554	-12.009	-9.3911	-9.3003	-8.7955	-10.569	-9.0558	-10.972	-9.8228	-10.608	-10.504	-9.1314	-9.244	-9.9745	-10.997	-10.212	-10.083	-9.9737	-9.7712	-11.106	-10.82	-10.235	-10.324	-10.616	-9.1235	-11.696	-9.4414	-11.07	-9.8788	-8.1544
-1.5822	-0.48349	0.53596	-1.5579	1.1035	-0.46469	-1.2526	-0.057548	-0.99412	-2.0977	-0.56131	-0.7977	0.25446	-1.1906	-1.6769	-0.22247	-0.62119	0.73437	-0.22552	-1.6971	-2.4316	-0.39286	-1.7152	-0.080709	0.47219	-0.93621	-0.16589	-0.45281	0.74104	-0.68742	-0.48466	-1.329	-0.87879	-0.38744	0.47212	-1.1652	-2.488	-0.22542	-1.9862	-0.18525	-0.75903	-0.35039	-0.55351	-0.66286	-1.2419	-0.64493	-0.98103	-0.85678	-0.46164	-1.6268
5.7045	5.3619	5.0434	4.2204	5.8986	6.0964	5.4323	5.6061	5.928	3.5543	5.2487	5.902	5.3105	3.7947	3.986	5.0819	6.0344	4.9779	4.123	4.8653	5.3032	5.2491	5.687	5.7329	5.8923	5.1499	3.6288	5.0478	6.306	5.2493	5.2424	5.6446	3.5537	6.0912	6.2355	4.7823	4.9812	4.7184	5.4935	3.9957	5.2836	6.1818	5.2822	5.8677	5.3035	4.1685	5.6376	4.9577	6.1815	6.4345
-11.136	-10.766	-11.215	-12.5	-11.214	-9.9126	-12.949	-12.202	-13.228	-11.64	-10.683	-10.401	-11.193	-11.709	-12.926	-12.223	-10.823	-12.033	-11.379	-11.38	-10.995	-10.708	-11.474	-10.661	-11.335	-11.643	-12.539	-10.514	-10.641	-10.468	-10.786	-12.098	-10.309	-12.169	-9.9727	-11.845	-11.59	-12.135	-11.615	-10.355	-11.513	-10.994	-12.186	-11.462	-12.984	-11.113	-11.634	-11.116	-10.786	-13.214
-13.476	-14.563	-13.852	-12.691	-13.048	-13.918	-14.663	-14.075	-13.818	-13.338	-13.933	-13.223	-14.208	-15.036	-14.455	-13.442	-13.126	-14.99	-14.153	-13.236	-12.054	-14.418	-13.376	-13.881	-13.414	-15.1	-12.667	-14.562	-15.263	-13.652	-14.486	-12.754	-14.223	-13.017	-13.914	-14.267	-13.877	-13.031	-14.25	-13.955	-13.161	-12.99	-14.977	-13.218	-13.894	-13.865	-14.022	-15.272	-13.442	-13.409
-1.3127	-1.1103	-1.0586	-0.31523	-1.2564	-1.603	-0.42358	-2.2467	-1.5593	-0.96497	-1.6812	-3.4161	-2.2566	-0.35796	-0.85494	-2.6932	-1.6448	-1.1881	-1.0428	-0.69504	-3.2306	-2.24	-2.3905	-0.067567	-1.6323	-2.9776	-3.1004	-1.9815	-0.48841	-3.3244	-2.6745	-3.4418	-1.2133	-1.3332	-2.033	-1.7588	-0.19516	-1.1313	-1.5744	-0.48867	-0.96688	-2.3647	-1.1169	-0.24809	-2.025	-1.3925	-1.1047	-1.4668	-0.81686	0.115
-1.6172	-2.5191	-0.79316	-2.3586	-1.7929	0.091374	-0.53149	-2.7056	-2.2434	1.5306	-1.9036	-3.0552	-0.045654	-0.243	0.38513	-1.6561	-1.9053	-0.044234	-2.3931	-1.2428	0.60867	-2.1335	-0.30437	-1.6492	-0.8362	-1.4087	-1.982	-0.75962	-1.4906	-1.8569	-3.0242	-1.4203	-0.29205	-0.098065	-2.2465	-1.821	-3.5191	-0.91334	0.031649	-0.95831	-1.5771	-0.55945	-0.80868	-1.6255	0.3849	-0.69129	-0.12449	-0.98813	-1.9139	-0.57121
-0.96958	-1.2822	-1.0392	-2.7044	-2.0965	-2.8709	-1.7805	-0.82114	-2.2169	-2.025	-2.1102	-0.82837	-0.40562	-1.5271	-0.41595	-0.033762	-1.7819	-2.3207	-0.83302	-1.2752	-1.5487	-1.6421	-1.3758	-0.35772	-1.7367	-1.0853	-2.1105	-2.0209	0.018867	-2.5151	-3.0365	-0.55766	-1.4615	-0.65211	-2.4029	-2.3828	-2.1245	-0.47048	-0.64866	-0.89113	-2.9863	-2.1543	-0.81206	-0.9394	-2.0836	-0.69769	-0.44259	-1.519	-3.0255	-3.1243
-10.121	-10.729	-10.534	-10.611	-10.424	-11.054	-9.6693	-9.7637	-10.532	-10.771	-10.184	-9.3104	-9.4324	-9.9856	-9.6866	-10.318	-10.592	-8.9136	-9.8915	-11.485	-9.9922	-10.364	-10.407	-10.224	-10.246	-10.847	-10.834	-11.059	-10.994	-11.756	-9.7221	-10.61	-10.202	-10.521	-9.4997	-10.881	-10.311	-10.242	-8.9026	-11.495	-10.684	-9.4091	-8.8295	-10.089	-10.84	-11.318	-8.2062	-11.982	-10.004	-11.324
4.1745	7.6693	5.2895	4.9635	5.1882	5.3608	6.3766	5.6267	4.6675	4.8158	5.139	6.2357	6.4934	5.8293	6.5258	5.7165	5.283	4.6405	4.997	6.3654	4.5796	6.3453	5.8987	6.5326	7.4793	6.9797	6.7314	6.1442	4.4379	5.5595	5.7613	6.4563	5.8998	5.6138	4.2088	7.4804	4.5045	5.3573	5.3348	4.9579	4.8617	6.5218	5.7525	4.9646	7.1247	5.1638	7.2495	5.6829	7.3398	5.0923
-11.843	-12.296	-10.543	-12.222	-11.794	-11.141	-10.815	-10.985	-12.051	-11.834	-12.801	-10.538	-10.5	-11.569	-10.51	-12.831	-10.12	-10.377	-13.12	-10.108	-11.282	-11.962	-11.021	-11.928	-12.658	-11.331	-11.418	-12.795	-11.746	-12.256	-12.278	-13.105	-11.979	-11.211	-12.426	-10.951	-10.343	-11.27	-12.111	-14.025	-10.639	-10.929	-11.424	-11.537	-10.754	-12.475	-11.503	-11.171	-11.433	-11.992
-2.6529	-1.7128	-2.9595	-1.3023	-3.0044	-0.35496	-1.4156	-1.044	-2.4324	-1.31	-1.6118	-2.7579	-1.8454	-0.30408	-1.0164	-1.8225	-2.1784	-2.6336	-2.0356	-2.3335	-0.93792	-1.7231	-1.6346	-2.7861	-1.9559	-0.71231	-3.353	0.36737	-2.2917	-3.3482	-3.5156	-1.7153	-1.4139	-1.2359	-2.4402	-1.4147	-1.7714	-2.2741	-1.6835	0.7281	-2.8421	-3.1993	-2.0619	-2.5466	-1.9089	-1.857	-2.3297	-0.54888	-0.71782	-3.2151
-3.278	-5.0768	-4.031	-4.0971	-4.1014	-3.2343	-2.6617	-4.6775	-4.9584	-4.3738	-4.3558	-5.1534	-4.5406	-3.4103	-4.0706	-4.5746	-3.7953	-3.4751	-3.5349	-6.0488	-3.6333	-4.5869	-2.6321	-2.1237	-3.4677	-3.8574	-4.784	-3.846	-2.5677	-1.4784	-5.0348	-4.4024	-4.8658	-2.1799	-3.463	-3.8948	-4.1671	-3.2935	-4.5062	-2.8214	-3.3485	-1.7942	-3.0727	-4.7372	-4.2926	-4.7122	-2.928	-5.2616	-3.4266	-4.7037
-3.5294	-5.1492	-4.4064	-2.4886	-3.417	-4.3714	-2.4399	-3.9603	-3.6434	-5.4916	-4.4021	-5.7493	-4.1242	-3.9833	-3.6795	-4.4361	-3.5136	-4.893	-3.0296	-4.2433	-3.329	-3.2265	-3.684	-4.0958	-3.5444	-2.759	-5.8005	-3.1958	-4.2093	-4.2365	-4.1891	-2.3668	-3.4109	-3.9734	-3.321	-4.0441	-2.4455	-4.0436	-3.5722	-3.7987	-1.3541	-2.4244	-5.1226	-4.1683	-4.0255	-4.2165	-3.4114	-4.6422	-4.1658	-2.7644
-0.864	-0.5391	-3.4072	-2.5049	0.037658	-1.7219	-0.30988	-0.71873	-0.40249	-1.8316	-1.0837	-1.8763	0.44193	-1.6175	-0.56364	-0.1601	-1.29	-0.3928	-0.35806	0.041098	-1.5491	0.162	-1.6679	0.086488	0.72893	-0.33919	0.77	-1.0166	0.47806	0.31199	1.0074	-0.03607	0.2041	-1.5824	-1.2174	-0.32666	-1.5041	-0.71094	-0.71548	-1.0013	-1.0981	-1.7898	-1.3647	-1.2993	-1.6285	-1.0966	-0.73759	0.3819	-0.15346	1.3826
-9.2272	-9.1387	-9.9384	-10.08	-9.2606	-8.2293	-8.2009	-8.3586	-9.5622	-7.6731	-9.6732	-8.4976	-7.4627	-9.316	-8.9465	-9.0402	-9.6877	-11.78	-9.2735	-9.7144	-10.565	-9.1471	-9.3367	-9.1302	-10.774	-9.6316	-9.4371	-8.4871	-8.5527	-10.045	-9.6494	-6.5971	-7.945	-7.9867	-8.8028	-9.3823	-10.045	-8.4718	-8.0421	-9.9233	-10.1	-9.1701	-8.4886	-9.9027	-9.5207	-8.1767	-9.7626	-9.6707	-9.0436	-10.826
0.3226	0.012061	-0.31402	-0.51822	0.12409	0.58629	0.76431	0.17716	0.55006	0.25868	0.85827	0.38176	0.67087	0.81369	1.2026	1.1737	-0.52413	0.80587	0.29097	0.81803	1.2021	1.0418	0.85477	0.031225	0.50466	-0.18189	0.15369	1.3609	-1.1976	-0.061747	-0.1909	1.2775	0.34141	0.91519	0.99328	0.72809	-0.15459	0.58678	-0.58044	-1.9396	0.62391	-0.07727	0.083739	-0.41069	-0.088798	0.4044	-0.41712	0.55678	-2.0009	-2.4379
-5.0167	-5.9851	-4.7095	-3.3279	-4.0007	-3.7267	-5.7394	-4.9049	-4.996	-4.5842	-5.3126	-5.4762	-5.4753	-3.6699	-6.1016	-4.9092	-4.8696	-3.9582	-4.2823	-4.8477	-4.0808	-6.4453	-4.1737	-5.6725	-5.9419	-5.6632	-5.0327	-5.5627	-4.8825	-5.2274	-5.7726	-4.4872	-5.3799	-6.9875	-5.5965	-6.2264	-3.9417	-5.5474	-4.75	-5.6773	-5.1495	-5.2462	-6.3805	-4.5087	-4.6645	-2.9723	-4.8794	-5.9359	-5.565	-5.6199
-1.7457	-1.3643	-1.6241	-1.1948	-1.7421	-0.69553	-1.2564	-1.9023	-2.9997	-1.6905	-1.4109	-1.5562	-1.069	-1.8937	-0.8721	-1.4743	-1.7478	-0.44001	-2.19	0.27084	-1.7277	-1.1772	-1.052	-2.3072	-1.556	-1.0476	-2.0253	0.2618	-2.7311	-1.4049	-0.3695	-0.03926	-2.1988	-1.261	-1.7406	-1.0996	-0.22807	-2.2435	-1.8736	-0.4311	0.57927	-2.7368	-2.5091	-0.98262	-1.5929	-2.1081	-0.89942	-2.9111	-0.64824	-1.5978
1.2866	0.33079	2.0311	0.93622	1.8175	0.80483	1.4285	3.0507	0.39024	1.1172	-0.072141	1.1637	0.18961	1.9678	0.22631	0.91115	1.4942	0.33385	1.4422	2.1041	2.2563	1.2842	1.8568	0.37073	0.23224	2.027	1.5962	-0.76098	-0.3092	-0.17809	0.077081	0.90947	1.2727	2.1111	1.8966	1.1731	0.49903	0.1528	2.1678	1.0258	-0.095736	-0.24397	2.5081	1.142	2.0531	0.27443	1.1286	1.1351	0.20437	1.1888
-5.0538	-6.8052	-5.4071	-6.3754	-5.2646	-4.2003	-4.7813	-4.0019	-4.6812	-4.5516	-5.3062	-5.3198	-5.6019	-5.2958	-2.6432	-5.705	-4.0264	-5.2132	-4.479	-3.5758	-4.4753	-3.8043	-4.3117	-4.2857	-3.4118	-4.7523	-5.279	-5.3715	-4.8576	-6.8369	-4.365	-4.1647	-5.3407	-6.4381	-4.7155	-5.1893	-6.0096	-5.3981	-4.2553	-5.3719	-6.1668	-4.3711	-4.9268	-3.9184	-5.3977	-3.8209	-5.1699	-6.2061	-4.8459	-3.63
-1.3833	-1.5294	-0.70157	-0.64825	1.3543	-0.1556	-1.731	-0.87241	0.4031	-1.0247	-0.12023	-0.3178	-2.6706	-1.4615	-1.4261	0.062906	-0.21613	1.3019	0.34625	-0.37425	-0.54367	0.73708	0.40041	-0.20676	0.70562	-1.7197	0.59298	-0.5616	0.99653	-0.43921	0.72094	-1.4189	-0.85745	1.0631	-1.1499	-0.65788	0.16049	0.051185	-0.99134	0.17421	-1.0737	0.10821	-0.25675	-1.5129	1.7724	-0.20112	-0.96562	0.65689	0.56702	0.28195
-3.7829	-4.3864	-3.6897	-4.1159	-5.2436	-2.9835	-3.8853	-5.1554	-3.2198	-4.046	-2.8572	-4.5813	-5.6524	-4.1078	-3.1629	-4.568	-3.4226	-3.5387	-4.6813	-4.3374	-2.5225	-5.6204	-4.4784	-4.8878	-3.7599	-3.5875	-2.6539	-4.5258	-3.1299	-4.0438	-2.9559	-3.2837	-3.9618	-4.1505	-4.0717	-3.5509	-4.1361	-4.5588	-3.9209	-3.7529	-5.402	-5.1478	-2.1759	-5.3127	-3.7964	-2.1088	-4.2331	-3.3313	-3.9539	-3.7847
-0.92448	0.80522	1.1531	1.8579	2.3016	0.77235	1.7935	1.3293	1.577	1.3803	0.97306	2.8043	1.7188	1.6699	3.4289	2.1292	2.5791	2.1007	0.45326	1.7349	-1.3464	1.9821	0.041592	1.576	0.38788	0.48312	1.6336	2.1589	0.0056495	1.2334	1.725	1.1898	2.604	0.15015	1.4738	1.4492	0.57239	0.17481	1.7659	1.7606	1.3521	-0.097939	2.2765	-0.30847	1.0061	0.31291	1.096	1.8081	0.83746	3.2621
-0.43631	0.24772	-1.5895	-1.1093	0.054055	-0.69753	0.64001	0.12621	1.1565	-0.42183	0.023338	0.28639	-1.7015	0.651	-0.42914	-0.88362	1.2611	0.69802	-1.3904	0.20363	0.0091085	-0.029129	-1.4108	1.0768	-1.7945	1.841	-0.54606	0.030395	0.42659	-0.29016	2.2138	1.2154	0.81537	-0.79431	0.43184	-0.007276	0.34261	-0.016349	-0.17926	-1.3493	0.1909	-0.98077	-0.21026	1.1935	-0.457	-0.44559	-0.50684	0.051053	0.36793	0.52927
8.1406	4.1487	5.2675	4.6463	6.3067	6.348	5.7373	5.5686	5.505	5.0418	5.7923	4.5113	5.9108	5.9647	5.8398	6.275	6.6092	4.949	5.2346	5.8119	5.7772	5.3784	4.7567	5.2398	4.2574	4.6364	5.1153	6.6499	4.0356	5.7448	4.3178	6.2431	6.2866	6.2208	5.125	6.7781	5.9094	4.8875	6.0687	6.3645	6.5767	5.3268	6.8122	4.6123	4.207	5.2892	6.7447	7.4259	5.6591	5.5592
1.0845	-0.2025	0.82914	1.9471	2.1037	0.3488	0.94338	2.5687	1.6912	2.1296	2.6041	2.3434	1.7634	1.4183	0.61614	1.9643	0.49376	1.2477	1.9076	3.2208	1.1985	-0.39198	2.4611	2.8255	1.3073	1.1248	2.9931	1.1145	0.81439	1.0381	2.6767	1.2365	1.4998	2.5077	4.6232	1.565	1.6685	2.6198	1.1121	2.0548	0.61494	-0.60762	1.5496	1.3393	2.8653	1.7503	0.83248	3.0588	2.1887	1.4964
-5.6217	-5.3925	-3.9285	-4.3182	-5.6721	-4.3623	-6.019	-4.5	-4.5127	-4.5738	-5.392	-5.8539	-5.1734	-4.1592	-3.9132	-4.7438	-4.3021	-4.8307	-5.9429	-5.8434	-7.0019	-3.7621	-6.6559	-5.3208	-3.6248	-5.5071	-4.9795	-3.8142	-6.1923	-4.6418	-5.1171	-3.326	-5.1826	-5.0675	-6.2203	-3.7569	-4.7936	-4.128	-4.7865	-4.7923	-3.5958	-5.1766	-4.217	-5.8563	-6.1018	-4.2724	-4.8631	-4.4404	-3.339	-5.2454
4.5725	6.1739	6.1565	5.5642	6.24	6.0097	4.6419	5.2512	3.2196	5.7497	5.1827	5.3209	4.3086	4.2456	6.3546	4.2748	6.1154	6.1517	5.8319	5.7504	5.3554	7.4284	5.0902	4.0522	5.6534	6.1131	6.1985	5.9156	7.0075	4.8813	4.7966	6	3.7346	6.5825	4.7721	5.7849	5.363	4.3185	4.293	5.4679	5.9121	6.4785	4.9945	5.2801	7.4202	5.6439	5.0597	4.089	4.8213	5.6706
-10.507	-9.8607	-11.399	-10.348	-9.934	-13.313	-9.6744	-11.706	-9.1384	-10.852	-11.718	-10.149	-11.831	-8.9521	-11.503	-11.568	-12.718	-11.439	-10.667	-11.093	-9.882	-12.712	-10.513	-9.5573	-11.848	-11.491	-10.52	-9.3697	-10.992	-10.861	-10.545	-10.627	-10.866	-11.763	-10.96	-10.961	-11.469	-11.2	-10.314	-11.434	-11.847	-10.296	-10.929	-11.462	-11.901	-8.9436	-10.277	-9.8982	-11.639	-8.8021
-11.876	-10.813	-11.359	-11.529	-10.379	-11.344	-11.561	-11.188	-12.162	-9.9892	-12.382	-10.843	-12.468	-10.98	-13.132	-10.677	-12.679	-13.182	-11.845	-12.954	-12.511	-11.459	-12.981	-11.395	-12.382	-12.489	-13.247	-11.578	-12.467	-11.061	-12.073	-10.311	-11.443	-11.183	-10.438	-9.7999	-10.488	-12.409	-11.352	-10.911	-13.089	-12.313	-11.284	-11.467	-12.612	-11.171	-12.959	-12.389	-10.913	-10.946
3.3346	2.6985	3.4996	3.1152	1.1233	2.7259	2.3123	2.3117	0.69945	3.4915	1.9904	2.1104	1.5778	2.4783	-0.12679	2.7643	-0.13092	1.3951	2.0508	1.413	1.4386	0.94544	2.4257	0.36585	1.5185	2.1053	1.9376	2.8023	1.5649	3.3046	2.6412	0.45796	1.7198	0.87693	1.654	0.50775	2.8306	2.3203	1.8642	4.1033	2.5738	3.7481	2.1164	1.6175	0.45748	1.7632	1.4892	1.5239	1.4089	2.7084
-11.723	-10.272	-10.358	-9.0379	-11.779	-11.156	-10.934	-11.674	-9.2957	-9.8755	-11.03	-10.962	-10.57	-12.403	-11.526	-11.539	-11.912	-9.2338	-10.262	-9.9666	-11.27	-11.22	-10.071	-11.532	-10.473	-10.505	-11.796	-10.661	-10.251	-9.9345	-10.176	-10.071	-10.194	-9.5358	-11.062	-10.059	-11.009	-11.938	-10.517	-11.47	-10.049	-11.688	-11.246	-9.7343	-10.416	-11.826	-9.6337	-9.5828	-11.263	-11.476
-0.78616	-1.8144	-2.1652	-1.5363	-1.1727	-3.6593	-2.7862	-2.7375	-1.3988	-4.125	-3.04	-2.7843	-1.5835	-1.6216	-2.6082	-2.5201	-2.8929	-3.5035	-2.0471	-3.317	-2.6478	-3.982	-1.9319	-2.2182	-1.9069	-2.2464	-1.3471	-2.8862	-2.7257	-2.3427	-2.7006	-2.9201	-1.7112	-4.1444	-2.0369	-2.5321	-2.9197	-3.3576	-1.7538	-2.6125	-2.1636	-3.7121	-3.6501	-1.682	-2.5209	-3.7603	-3.8473	-1.6229	-2.8381	-1.903
-12.054	-13.663	-11.897	-11.038	-12.308	-12.722	-11.22	-10.693	-12.679	-12.757	-12.409	-11.649	-11.826	-12.052	-12.771	-10.29	-11.317	-11.877	-11.027	-14.479	-10.346	-10.565	-9.9269	-12.555	-9.6966	-13.664	-11.749	-10.45	-11.707	-14.319	-11.999	-11.635	-11.369	-11.186	-12.318	-10.863	-11.19	-11.337	-10.65	-11.245	-10.639	-9.9309	-13.48	-11.786	-12.039	-11.069	-11.373	-10.945	-12.561	-11.124
-21.148	-21.44	-19.95	-21.841	-21.202	-20.935	-21.472	-20.557	-21.936	-20.502	-20.506	-20.337	-21.132	-21.41	-21.164	-20.709	-20.812	-20.705	-21.141	-20.808	-19.737	-21.214	-20.82	-20.827	-21.721	-21.118	-21.193	-20.782	-20.272	-21.303	-22.064	-21.617	-21.064	-19.891	-21.326	-22.075	-20.599	-19.877	-20.948	-21.538	-19.892	-21.336	-20.487	-21.251	-20.464	-22.305	-21.528	-21.57	-19.948	-20.761
6.9076	9.4172	7.1586	7.622	6.9729	7.0199	9.0211	7.4848	8.8512	9.3452	8.9272	7.1735	8.2952	7.7164	6.7981	6.8491	7.7776	8.9289	8.0578	8.5572	7.624	8.9101	8.6999	8.3366	7.6236	8.401	8.6202	7.3975	8.9445	8.267	9.0445	6.427	7.9161	9.1864	7.9921	7.0291	8.328	7.9186	8.6245	7.2221	6.1123	6.8142	7.6616	6.6155	7.0319	8.5378	7.2074	7.6499	8.1484	7.8908
-12.068	-13.004	-12.303	-12.709	-12.704	-12.859	-13.201	-12.954	-14.337	-14.283	-12.628	-11.578	-11.557	-12.711	-12.719	-13.093	-13.475	-13.676	-12.977	-14.119	-13.376	-12.943	-11.763	-11.452	-12.172	-12.575	-11.741	-12.583	-13.214	-13.049	-11.835	-13.567	-12.765	-13.651	-12.494	-14.381	-12.771	-13.02	-12.314	-12.61	-11.808	-12.44	-11.526	-13.659	-11.794	-13.609	-12.497	-13.769	-12.404	-14.774
-0.081348	-2.1406	-0.0036936	-0.66005	-2.5404	0.066711	-0.20802	-1.4448	0.75409	-1.8347	-1.7545	-0.148	0.5814	-0.58795	-1.3178	0.063106	-1.2042	-1.7887	-1.622	-0.76352	-1.2667	-2.2716	0.59399	-2.8172	-2.2218	-0.37268	-2.3405	-2.979	-0.86168	-2.6523	-2.52	-2.3153	-0.53477	-2.3454	-1.6271	-1.3996	-1.0971	-0.35764	-1.9173	0.25953	0.11588	-0.3712	-1.2878	-0.39992	-1.7909	-2.6757	-0.65776	-3.6671	-0.98234	-1.9472
0.20273	-0.72278	0.75397	-0.077277	-0.7585	-0.22086	-1.244	1.4468	0.96333	-1.3147	-1.4307	-0.18842	0.15164	-0.45377	1.7998	-0.82842	1.5968	-0.30002	-0.42202	0.0015975	-0.1227	-0.41728	0.80217	0.37387	-0.66244	-0.16408	-1.0013	-0.08177	-1.6811	0.8073	0.20181	-0.30374	-1.2211	1.0804	0.16908	-1.2826	0.193	-0.27002	-1.0782	-0.32825	0.10426	-1.4179	-1.3937	-0.092321	-1.1266	0.36221	1.0811	-0.63033	0.1754	0.22266
1.895	2.2133	2.2453	4.0621	2.7702	2.1801	2.5934	2.9344	2.8515	1.6354	3.2664	2.9264	2.8074	1.4607	3.5288	2.3199	1.594	1.4265	1.2227	2.3097	2.2078	2.1702	2.1869	0.4515	1.6494	2.1976	3.521	2.6272	2.7263	3.8888	2.7927	2.3443	2.0285	2.7152	2.3217	3.1219	1.3516	2.9047	3.1702	2.858	3.0695	3.055	2.7306	3.1225	2.9006	2.7402	1.4663	2.0095	3.2454	3.5309
0.43362	0.87749	-0.36843	1.2674	-0.49252	0.026637	-0.89291	0.1327	-0.67379	-0.98699	-1.633	2.0182	1.3386	-0.57543	-0.12654	-0.30664	-0.8235	0.033739	-0.39807	1.0326	-0.81316	-0.61968	0.40671	1.2952	1.7458	0.14467	2.0727	1.676	0.70448	-0.1436	0.51122	1.7105	-0.61597	0.15011	0.14415	1.2256	-1.2246	0.93605	0.74557	1.2888	-0.58722	-0.53053	-0.30638	-0.455	-1.1796	0.77506	0.7476	1.2512	0.46463	-0.34396
-4.8984	-1.3742	-2.4289	-2.5545	-2.1709	-2.164	-3.2757	-4.1761	-2.9669	-0.13999	-0.81538	-0.29623	-2.0975	-2.2375	-1.9437	-2.7372	-2.124	-2.4256	-3.8741	-2.2287	-1.8542	-2.6746	-1.2147	-2.3086	-1.9481	-2.8907	-3.8565	-2.1066	-2.618	-1.6374	-1.4809	-2.2516	-2.2284	-1.8778	-2.6071	-1.8363	-2.4988	-2.9682	-1.9365	-2.3885	-2.4584	-2.5255	-2.0839	-1.1744	-3.434	-2.0281	-3.0764	-1.9636	-2.7132	-3.611
-0.50175	-1.2749	-1.4652	-1.8673	-1.4892	-1.2022	-1.9617	-1.1937	-0.86196	-0.44812	0.10483	0.82886	-0.96078	-0.59864	-0.48551	-1.4325	-0.45417	-1.5627	-0.8817	-3.3103	-0.84316	-1.1438	-2.2266	-2.0439	-0.47194	0.37976	-0.16934	-0.83215	-1.437	-1.4664	-0.92047	-1.0616	-0.35725	-0.70877	-0.76861	-2.2943	0.23315	-0.47429	-0.37264	-0.51514	-1.2067	-0.35868	-0.11239	-0.52835	-0.45624	-2.5198	-0.34615	-1.8249	-0.20863	-1.0652
-11.847	-13.203	-13.589	-11.854	-12.208	-11.362	-12.287	-9.9858	-12.765	-13.212	-12.145	-11.995	-12.314	-10.812	-12.599	-12.289	-11.827	-10.692	-11.774	-11.602	-12.066	-10.218	-12.467	-11.74	-11.89	-13.645	-11.303	-10.731	-11.198	-11.357	-11.64	-11.234	-12.256	-13.302	-12.272	-11.467	-11.311	-10.381	-12.016	-9.9796	-12.2	-11.413	-11.39	-11.473	-12.644	-12.514	-13.434	-12.258	-12.506	-12.171
-5.1723	-2.6091	-4.2448	-3.1596	-3.1284	-3.3522	-2.501	-3.9467	-4.8561	-3.7476	-2.8985	-4.6947	-3.1263	-4.6747	-5.0694	-3.9979	-3.6689	-3.763	-3.4895	-3.3236	-4.4267	-3.8438	-4.1406	-2.9881	-3.6952	-4.4423	-4.3576	-4.0318	-2.2867	-3.2769	-4.251	-3.8852	-4.4659	-5.2639	-3.5905	-3.4777	-4.8726	-4.1013	-4.8694	-4.2098	-4.067	-2.688	-4.4369	-3.9942	-4.0003	-3.4478	-5.2326	-3.0421	-3.7603	-3.2955
-11.003	-11.237	-10.558	-11.364	-11.17	-11.494	-11.1	-10.616	-10.856	-11.447	-12.003	-11.416	-10.328	-10.818	-12.779	-10.836	-11.002	-9.3723	-11.891	-10.397	-12.577	-11.62	-11.311	-11.219	-11.354	-12.414	-10.484	-11.779	-11.661	-11.458	-11.09	-11.551	-11.958	-9.4964	-10.199	-11.412	-10.572	-9.6196	-10.708	-9.5829	-11.576	-10.008	-11.114	-10.746	-12.081	-11.609	-13.207	-11.963	-11.56	-11.51
-2.7986	-3.139	-2.1821	-2.1726	-1.3032	0.60249	-1.07	-1.2504	-1.1601	-0.48686	-1.1534	-2.0485	-1.9326	-3.1576	-2.0185	-1.7248	-2.8144	-0.68459	-2.1866	-0.91227	-2.6858	-2.148	-2.3748	-2.1251	-3.0043	-3.2695	-0.88467	-0.55365	0.77817	-1.5666	-1.9953	-1.3361	-1.2361	-2.4812	-0.62343	-1.3113	-1.9962	0.11531	-2.6349	-2.0457	-2.2045	-2.7687	-3.357	-2.3769	-1.8451	-1.5224	-1.1665	-2.3898	-1.0843	-1.5613
-2.0739	-0.80214	-3.5991	-2.0141	-3.2141	-3.6283	-1.2052	-2.4863	-2.3622	-3.3673	-0.68358	-3.5908	-2.4226	-3.4341	-3.6842	-1.1933	-3.9887	-1.7417	-1.8955	-3.4273	-2.3947	-1.9322	-1.3699	-2.1875	-3.8584	-1.842	-3.5922	-1.1258	-0.80596	-2.7307	-0.93583	-1.8458	-3.8997	-2.5894	-2.0995	-1.3323	-2.0655	-3.2429	-3.0675	-3.8186	-2.7241	-2.6601	-1.8744	-2.5066	-2.5162	-2.5239	-3.3053	-2.4386	-1.9731	-3.0498
7.7169	8.5222	7.8013	8.4285	7.8113	5.7461	7.6151	8.2322	8.7601	9.2489	8.949	7.7031	6.8972	7.1296	6.8207	6.8626	6.7629	7.5196	7.1695	8.0295	7.6703	7.713	8.0406	7.2628	8.686	7.6801	8.3288	9.095	7.9584	7.7312	9.3936	8.4762	8.8506	8.2717	7.4719	8.4807	7.6954	7.4527	8.9098	8.4195	6.7187	7.1778	6.7761	8.7303	7.9545	7.6936	6.836	9.4647	7.62	9.2945
1.4361	0.9564	2.5868	2.4057	1.1964	1.2814	1.11	2.3545	0.69037	1.8567	0.87553	2.7662	2.0077	2.242	3.1674	-0.62036	1.9375	1.871	1.3569	2.1811	1.9867	1.5801	1.9298	2.5623	3.2544	2.9605	1.9832	2.69	1.8268	1.8249	1.0907	1.0224	2.2632	3.0051	2.679	1.6673	3.3351	1.8433	2.4922	1.9847	1.4752	1.8677	2.846	1.1638	0.51387	1.6774	2.3666	1.5969	2.7914	1.387
-0.87096	0.045708	-1.229	-2.1345	-1.1315	-0.77099	-0.22668	0.044349	-0.87613	-0.81357	0.64252	-2.5648	-2.0298	-0.63135	-0.79076	0.7767	-0.88496	-0.88282	0.2066	-0.99001	-0.32249	-0.98332	-1.7796	-1.1348	-0.034284	0.061676	-1.5827	-0.099373	1.0176	-0.17813	-1.8048	-0.23832	-0.9033	-1.2527	-1.0138	-0.26373	-1.5803	-0.24147	-1.1727	-1.2239	-0.26352	-1.8766	-0.41243	0.60664	-1.8777	-1.6999	-0.92498	-0.53534	0.2036	0.42072
-3.1239	-3.6837	-2.2644	-4.7125	-2.0317	-3.8771	-2.4855	-3.5442	-3.209	-4.2293	-3.3337	-3.8552	-4.1203	-4.7301	-4.1281	-2.9321	-2.6486	-3.6954	-2.4378	-3.5462	-4.3139	-1.6782	-4.7327	-2.9239	-1.7021	-2.3716	-3.0883	-4.2162	-3.3025	-2.9398	-2.3662	-5.0908	-3.4349	-3.497	-4.6993	-3.9908	-2.8725	-3.066	-3.3336	-4.2306	-3.1412	-3.8213	-2.9629	-5.0874	-3.6529	-5.6424	-4.1735	-3.4307	-1.2785	-3.2073
-9.515	-8.1614	-9.1783	-10.617	-9.1231	-11.361	-10.3	-7.8995	-9.0578	-8.5821	-9.9387	-9.4966	-9.3261	-8.2967	-9.67	-10.299	-9.2946	-7.6639	-9.6499	-9.0404	-9.9331	-9.2758	-9.8291	-9.7619	-9.1743	-7.8541	-7.9995	-8.7802	-7.7764	-10.554	-9.6358	-9.8541	-8.0323	-9.004	-8.7104	-8.2269	-7.8502	-9.6962	-8.7568	-10.555	-8.9534	-9.38	-9.1135	-10.316	-9.6481	-8.7882	-9.2787	-9.1007	-10.602	-7.4152
4.5005	4.0022	6.7162	4.9626	4.2981	4.0365	5.7866	3.9495	5.805	4.1645	4.2849	3.6201	4.2163	4.7795	3.9443	4.7806	4.9578	5.4013	5.4458	2.2318	4.1664	4.6491	5.0969	4.4793	4.6211	4.1471	3.7002	3.5132	4.9493	5.7708	4.72	3.1708	5.1827	4.4189	4.2521	3.3806	4.8055	1.818	3.1469	4.366	4.0629	2.8202	4.6003	4.0589	3.6013	5.9049	4.9293	4.648	4.0334	4.7046
-15.074	-15.679	-14.388	-14.91	-13.538	-15.061	-14.194	-13.521	-15.805	-14.195	-14.951	-14.048	-14.356	-15.307	-15.274	-14.081	-14.72	-13.506	-13.568	-14.605	-14.053	-14.394	-13.487	-14.694	-14.506	-13.524	-14.96	-13.586	-14.865	-14.04	-13.59	-15.159	-14.077	-15.476	-13.622	-14.252	-14.181	-12.807	-13.574	-15.793	-13.512	-14.165	-15.127	-16.096	-13.425	-14.98	-14.774	-13.532	-16.653	-13.525
6.4698	6.5604	5.0372	5.5494	7.0618	6.5831	5.0026	6.4313	5.2767	4.4752	3.8124	6.1552	3.2768	6.1671	6.0797	5.2503	5.1571	4.2967	5.4707	6.7439	5.6497	4.846	6.2821	6.4459	4.5278	5.4232	4.4976	5.0853	6.2064	5.5577	4.7331	6.4737	6.9649	6.1427	5.1022	5.537	4.78	5.4248	4.261	6.4862	5.3927	5.6984	6.8297	5.3395	5.8895	4.6287	4.8185	6.2205	4.1761	5.7254
-21.564	-20.993	-19.696	-20.829	-18.792	-20.484	-20.168	-19.58	-18.964	-20.261	-21.745	-20.883	-20.94	-21.826	-20.831	-20.306	-21.05	-20.612	-22.278	-21.467	-21.284	-20.168	-21.632	-19.569	-21.843	-18.966	-22.406	-19.274	-19.232	-20.75	-21.793	-21.367	-21.128	-20.83	-20.326	-21.618	-20.161	-21.278	-18.922	-20.783	-23.113	-21.078	-19.98	-20.515	-21.684	-21.836	-20.82	-21.471	-19.8	-21.353
5.9577	4.7157	5.8594	7.1656	7.5967	6.9068	6.8971	7.6103	8.5117	6.7226	4.9872	7.1098	6.7544	5.532	5.7209	7.6791	8.1581	6.458	5.7413	6.2831	6.7973	7.6522	6.5741	7.1295	6.8735	7.1576	8.6182	7.2007	7.2777	6.3162	8.3795	4.9992	6.7425	7.4509	8.0273	6.0214	6.4449	8.8323	5.4529	8.3329	7.6285	5.5502	5.7262	6.8344	7.6755	7.3612	8.2121	5.9474	6.6031	6.0461
0.65715	0.62052	-0.93164	0.034263	-0.1786	-0.29942	-0.72419	1.4636	0.91949	0.06891	-0.2351	-1.2035	-0.15444	1.6632	-0.51734	0.028683	-1.9481	0.60076	0.38037	0.34578	0.065001	-0.29666	0.52233	0.58728	0.17787	-0.9225	0.12231	0.4412	0.72265	0.038217	-0.18623	-0.46322	0.4088	-0.58742	0.01281	0.73496	-0.2067	-0.65702	-0.13155	0.09721	1.303	0.37021	-1.0476	-1.3161	0.47658	-0.13713	0.27431	0.4946	0.60534	1.3051
-12.207	-11.025	-12.364	-12.01	-11.456	-11.652	-12.533	-13.366	-10.602	-11.08	-13.607	-11.249	-12.979	-12.052	-12.259	-11.729	-11.231	-13.232	-13.667	-13.02	-13.05	-10.915	-10.924	-12.058	-10.705	-11.123	-12.618	-10.274	-12.345	-10.788	-11.779	-12.353	-13.419	-11.245	-11.495	-12.867	-11.529	-12.196	-11.381	-13.288	-11.553	-11.941	-11.081	-12.119	-10.291	-10.978	-10.747	-11.19	-12.281	-12.052
1.9618	0.69072	-1.8737	-0.84111	-0.81941	2.0494	1.2394	0.14956	-0.48825	-0.46075	1.6453	-0.62944	0.91994	0.26258	0.51997	-1.9127	0.21596	-0.020982	-0.59247	0.4073	-0.030661	-0.61778	0.31406	0.3551	0.46336	0.33555	-0.64058	0.41358	-0.71499	0.21811	-1.9347	-0.47545	0.18353	0.3075	1.1202	0.65262	-0.091159	0.028496	1.4931	0.67814	-0.17304	-0.74045	-1.8352	0.089977	0.83856	-0.93954	-0.36837	0.20687	-0.16797	-0.65897
6.4085	5.6158	7.6464	8.0377	9.2573	7.7419	8.1199	8.6149	6.2532	7.4324	6.9006	6.5371	6.0151	6.5993	8.707	6.3457	7.5282	6.7765	6.8308	5.7263	8.4131	6.4662	7.8643	6.3534	7.1475	7.6792	7.1287	7.1631	7.1538	6.7912	4.9702	6.0311	6.6768	5.8115	6.8884	7.9351	6.2789	6.7548	7.1863	3.9622	6.9365	6.2706	6.4966	8.116	5.8186	7.9085	7.2211	8.6444	6.4397	6.4759
-1.4028	-0.43756	0.30763	-2.7401	-0.34693	-2.0491	-0.18833	-0.78811	-1.9532	-0.36958	-0.31254	-1.158	-1.0153	-0.73849	-2.0664	-2.3615	-3.196	-0.96143	-2.9677	-1.1818	-3.4967	-2.2954	-0.78523	-1.0445	-0.70365	-0.45778	-0.19929	-0.79053	-2.1715	-0.98588	-0.063308	-1.078	-0.80059	-0.83741	-0.85688	-2.2327	-1.4948	-2.3834	-1.1698	-2.0627	-0.64146	-2.8905	-0.26069	-0.28102	-1.1143	-1.5995	-1.1022	0.032451	-0.70466	-0.14098
-12.971	-13.121	-11.741	-11.905	-12.84	-11.116	-11.064	-12.346	-12.469	-11.314	-10.934	-11.394	-11.715	-11.552	-13.34	-11.244	-12.375	-11.222	-12.064	-9.9891	-11.035	-12.27	-11.918	-12.114	-10.901	-11.361	-11.554	-10.748	-10.694	-12.818	-12.342	-12.143	-12.907	-9.8377	-11.44	-11.75	-11.57	-11.313	-11.785	-11.99	-12.437	-11.512	-10.232	-11.744	-12.253	-10.978	-11.948	-11.548	-11.184	-11.984
3.4906	5.5473	3.6789	5.0721	4.068	3.7816	2.7374	3.4665	5.8149	3.6991	4.1745	5.0102	1.6584	3.6102	3.6881	3.496	3.6346	5.6889	5.0888	4.523	4.3651	5.1348	4.0915	5.7839	4.3785	2.9356	4.642	5.7974	1.9329	4.2769	3.188	3.9995	5.4774	3.2322	4.6518	4.8281	4.8261	4.179	4.1896	4.7967	4.3869	4.908	5.689	3.3804	3.4485	5.7874	5.151	5.8714	3.5636	2.0479
1.6481	1.5988	2.7924	1.0766	2.18	1.4603	1.3248	1.7139	1.9634	2.4084	1.4434	2.3725	2.0022	2.0965	1.0784	3.3484	2.271	2.0326	1.3754	1.8572	2.6334	2.3104	0.70248	1.6141	1.9952	1.7667	0.89257	3.2299	1.4189	0.96663	1.5419	3.8504	0.72167	1.6896	1.6107	0.39911	0.012676	1.7271	2.1381	2.0907	1.9674	1.8822	1.1333	1.8951	1.8251	2.5469	0.98131	2.6605	2.43	3.0542
2.7858	1.6596	3.3433	2.4794	2.2371	0.87562	1.2487	2.3154	2.56	3.2162	3.7977	1.6267	2.5736	3.5065	2.7811	2.9519	2.5751	2.9037	1.5043	2.4745	2.9006	2.4784	1.632	2.2927	2.4323	3.2208	1.4619	3.5262	3.3761	3.4689	1.114	2.8397	2.1565	3.1005	2.8025	2.1451	0.79194	2.8388	2.8821	2.8377	2.9417	3.2892	2.8597	2.3072	2.3043	3.1675	2.6425	2.0807	4.133	1.9945
-11.11	-11.821	-11.783	-11.161	-11.624	-12.897	-10.364	-9.8615	-12.194	-11.543	-11.395	-11.58	-10.974	-11.371	-10.424	-11.687	-13.318	-12.569	-10.69	-11.452	-11.083	-10.978	-11.746	-11.19	-12.45	-11.505	-10.417	-12.83	-14.568	-12.529	-11.942	-12.404	-12.046	-11.794	-11.979	-11.585	-12.496	-12.326	-12.43	-9.0298	-12.055	-11.45	-11.197	-11.759	-11.144	-11.335	-10.554	-11.764	-10.239	-12.014
-20.611	-21.362	-20.108	-20.748	-22.018	-20.037	-22.431	-22.058	-19.648	-19.916	-21.911	-22.587	-20.438	-19.821	-21.386	-22.082	-20.684	-22.429	-20.706	-21.055	-19.911	-19.182	-20.472	-21.124	-20.336	-20.113	-20.649	-21.268	-19.895	-20.769	-21.628	-21.061	-20.363	-21.363	-19.93	-20.65	-22.786	-21.048	-21.675	-21.854	-20.055	-19.623	-21.482	-20.482	-19.832	-22.54	-19.887	-21.017	-20.234	-19.815
-5.9584	-4.1748	-4.7679	-4.7503	-4.5398	-6.2103	-5.1902	-4.5914	-5.2491	-4.4537	-5.3625	-6.3844	-5.7732	-5.6644	-3.7615	-4.0536	-5.465	-5.8004	-4.5865	-5.4283	-4.3516	-4.5492	-3.9018	-5.3899	-5.2368	-3.7756	-3.84	-5.3829	-4.7875	-5.7157	-4.8196	-5.7713	-5.4567	-5.9924	-5.7174	-3.8824	-4.0253	-4.0543	-4.4205	-4.1692	-3.5539	-3.8359	-5.7244	-4.2898	-5.6218	-4.4881	-5.2189	-4.7918	-3.818	-5.4444
4.648	2.8981	2.9556	1.803	0.58656	4.0603	2.4238	2.4789	2.7487	2.121	2.2047	3.149	1.7001	2.5708	3.5737	3.3749	3.0526	2.0633	2.6007	1.7847	4.7665	2.595	2.3742	2.4081	2.2578	1.0048	2.606	2.6236	4.0278	3.8779	2.8386	1.4798	2.7425	2.4813	3.1309	4.6953	1.5184	2.8995	1.5298	2.3054	4.4238	0.72246	1.2888	4.4169	3.1811	2.2504	2.5959	2.7086	1.7466	3.2724
-10.665	-9.2808	-8.2471	-9.2433	-9.7385	-7.7146	-8.6235	-8.5308	-7.4036	-8.701	-9.1113	-8.9828	-8.882	-9.3167	-11.024	-9.1321	-9.3659	-10.348	-7.8702	-7.7958	-8.5354	-9.8716	-7.8656	-9.5199	-9.0827	-8.0809	-9.0295	-7.3084	-9.2756	-9.4937	-9.1535	-9.2485	-8.0084	-10.316	-9.9427	-7.9598	-9.5255	-8.2027	-7.9721	-8.2873	-9.733	-9.9544	-8.766	-9.4705	-8.9756	-9.3886	-8.3837	-10.176	-9.6596	-10.256
-0.65763	-1.7339	-1.9555	-0.63591	-1.1933	-1.1175	-0.13	-0.29114	-0.32363	0.99351	-0.9685	-1.7233	-2.016	-0.31332	-0.053723	-0.12946	-1.2684	-1.0733	-0.61442	-0.77199	-2.1248	-0.37669	-0.93525	-2.2535	-2.1392	-0.234	-0.79001	-0.53022	-1.6225	-1.4861	-1.2149	-3.3097	0.282	-0.60948	-1.8229	-1.2319	-1.1905	-1.5098	-0.76937	-1.4702	-1.3524	-1.1718	0.44791	-0.2667	-0.32246	-0.63551	-0.85476	-1.8519	-0.92785	-0.23994
-15.792	-14.673	-15.608	-12.996	-14.133	-14.56	-14.193	-13.336	-14.848	-15.49	-14.136	-15.144	-14.515	-15.83	-14.092	-13.382	-14.507	-14.638	-16.118	-15.136	-13.235	-14.522	-14.417	-14.933	-12.752	-14.472	-14.023	-14.023	-13.346	-15.667	-14.859	-13.88	-13.462	-14.183	-15.589	-15.744	-15.403	-14.856	-13.645	-14.384	-14.436	-16.032	-14.966	-16.003	-13.28	-14.953	-14.585	-15.583	-14.372	-14.389
-22.375	-22.376	-24.03	-21.707	-21.845	-21.041	-21.407	-20.709	-21.239	-21.744	-22.168	-22.452	-22.283	-23.374	-22.74	-22.308	-23.241	-21.921	-22.642	-22.178	-22.343	-22.902	-20.994	-21.678	-20.635	-22.298	-22.56	-21.586	-22.611	-23.26	-23.158	-22.843	-21.443	-20.961	-22.476	-21.559	-21.898	-21.94	-22.036	-23.001	-21.84	-23.037	-22.256	-22.128	-21.491	-22.869	-21.697	-23.497	-21.993	-21.094
-23.081	-21.173	-21.096	-20.325	-20.958	-21.765	-22.268	-22.776	-21.397	-23.056	-23.007	-21.767	-20.606	-22.294	-22.688	-22.081	-21.94	-23.171	-22.051	-23.129	-21.482	-22.937	-22.92	-22.965	-21.731	-23.338	-21.292	-22.859	-23.25	-21.811	-21.485	-22.632	-23.525	-22.928	-22.123	-20.696	-22.622	-22.499	-20.793	-21.759	-22.645	-23.158	-22.945	-24.716	-20.449	-21.549	-21.895	-22.419	-22.949	-21.861
1.0876	1.3605	2.3006	-0.76209	0.93881	1.1059	0.69038	0.76389	-0.57713	0.55591	-0.94865	0.60487	-1.4482	-0.2648	0.56977	-0.1351	1.2982	1.7184	-0.65367	1.2094	0.33023	-0.97495	0.058872	1.3598	0.40317	-0.28081	-0.94505	0.49532	-0.78526	0.083413	0.20658	0.14096	0.8533	0.78142	-1.0633	-0.5805	2.5683	-1.4753	0.7487	0.9512	0.39256	1.6171	0.90503	0.092414	1.1879	-1.2517	1.897	1.4426	0.93298	1.2167
-13.332	-12.774	-15.659	-16.059	-12.872	-13.09	-14.78	-15.688	-14.763	-14.944	-15.366	-13.639	-14.466	-13.503	-13.421	-15.7	-12.964	-12.938	-13.354	-14.119	-13.527	-13.94	-14.422	-15.636	-13.439	-15.733	-12.988	-13.118	-15.31	-14.201	-14.034	-13.869	-14.93	-13.875	-14.218	-14.734	-14.475	-14.23	-13.829	-14.284	-15.098	-12.411	-16.108	-14.517	-12.784	-14.374	-15.172	-14.076	-15.203	-13.676
2.2968	2.2529	3.4744	1.7503	1.9284	3.9707	3.0298	2.101	2.8731	3.4154	3.075	3.5998	2.7303	1.386	2.8292	4.4458	2.7445	2.7099	2.2017	3.3513	3.0402	1.0751	2.2107	2.2585	1.9287	1.9046	2.679	3.1759	3.7539	4.5905	3.5254	1.1762	2.9204	3.9434	2.7707	4.4502	1.5575	1.4878	4.2546	4.886	2.4188	3.2896	4.2385	2.857	5.2554	2.9386	3.3305	3.9603	2.7169	2.4959
-15.448	-14.774	-13.437	-12.811	-13.642	-15.04	-13.924	-15.045	-15.903	-14.544	-15.313	-15.186	-14.282	-14.134	-14.986	-14.725	-16.022	-14.27	-13.734	-15.936	-13.857	-12.931	-13.838	-15.177	-15.064	-12.446	-13.21	-14.486	-12.997	-14.819	-14.621	-16.261	-12.913	-14.843	-13.169	-13.09	-14.571	-14.055	-13.687	-15.162	-15.908	-16.71	-15.249	-14.817	-13.9	-13.401	-14.814	-15.037	-14.091	-15.467
-8.1923	-8.107	-7.9247	-9.0844	-8.466	-8.3587	-9.0758	-8.7468	-8.5282	-8.3694	-10.352	-9.7455	-8.5572	-7.9947	-8.9811	-8.1484	-6.967	-8.3197	-8.6647	-10.274	-9.7326	-8.8508	-8.8672	-8.984	-8.4437	-9.191	-7.8689	-9.1268	-7.2734	-9.904	-9.1772	-8.616	-7.617	-8.9776	-9.6877	-9.3201	-8.5216	-8.5409	-8.7546	-10.355	-9.0415	-9.064	-8.8797	-9.211	-9.8263	-7.4778	-10.049	-7.7188	-7.545	-9.9248
-16.282	-15.696	-14.756	-13.98	-15.67	-16.801	-12.667	-15.613	-13.49	-15.012	-15.15	-14.848	-14.827	-14.234	-14.159	-13.749	-14.723	-14.76	-15.376	-15.2	-14.235	-14.226	-14.641	-14.686	-16.261	-14.228	-14.773	-13.6	-16.792	-14.052	-15.477	-15.215	-14.826	-13.856	-15.365	-15.093	-14.942	-15.344	-14.747	-15.372	-13.979	-13.522	-14.765	-14.67	-15.311	-16.206	-14.431	-16.57	-15.787	-14.264
-20.843	-22.741	-21.269	-22.275	-22.565	-22.247	-22.819	-21.104	-23.018	-23.36	-21.721	-22.103	-22.297	-22.976	-21.363	-22.417	-22.809	-23.319	-23.378	-22.5	-21.116	-22.677	-21.997	-22.837	-23.372	-22.325	-22.189	-22.025	-21.589	-19.694	-21.751	-22.45	-21.896	-21.577	-22.499	-22.851	-22.516	-21.965	-21.577	-22.347	-22.436	-21.788	-21.974	-23.087	-21.733	-22.038	-23.515	-22.945	-22.46	-21.838
-3.5087	-2.0572	-2.188	-2.4011	-2.301	-4.1187	-2.5683	-2.7301	-4.2854	-2.8627	-2.5891	-3.5364	-2.572	-1.8279	-4.0905	-2.4199	-1.2783	-3.8539	-2.4	-3.5719	-3.1249	-2.9662	-2.272	-3.5956	-2.9753	-2.1487	-2.9731	-3.0994	-3.2703	-3.7681	-2.1262	-2.1589	-2.9148	-1.858	-1.6939	-2.3526	-3.1291	-3.1337	-3.239	-1.9338	-3.342	-2.6264	-2.0127	-2.7708	-2.4399	-2.5278	-2.5591	-2.2277	-3.1579	-3.7247
0.032638	-1.5934	-0.15624	-0.1464	-0.65744	0.011457	-0.051375	0.10185	0.80243	1.436	-1.7437	0.058443	0.62153	-2.4718	0.24459	-1.1059	-1.7012	1.0969	0.27457	-0.12246	-1.3953	0.75412	0.70845	0.099684	-1.1894	-1.2761	-0.89602	-0.92611	-1.6385	0.75146	-0.22452	-2.9245	-0.16454	-0.83437	-0.0080231	-0.51474	-0.97086	0.83711	-0.52067	0.57983	0.84155	0.62593	-0.2622	0.20239	0.29152	2.0979	2.1554	0.13097	-0.65645	-0.042802
-10.975	-10.293	-11.633	-11.31	-11.36	-12.215	-12.172	-11.516	-10.65	-10.773	-11.554	-11.021	-12.976	-13.824	-10.966	-12.186	-10.201	-11.807	-11.635	-11.673	-10.917	-11.708	-12.313	-10.766	-12.004	-12.545	-12.051	-10.33	-12.32	-10.67	-10.776	-11.321	-11.743	-13.645	-12.488	-11.383	-12.078	-10.476	-11.965	-9.799	-11.146	-10.533	-10.398	-11.207	-11.51	-12.11	-11.737	-11.747	-12.824	-10.901
-2.1663	-2.7892	-2.2972	-3.6028	-1.3075	-1.8549	-1.3084	-1.6439	-1.1299	-1.8481	-2.0985	-2.9256	-1.1153	-1.7758	-1.4118	-2.1436	-2.2361	-0.91425	-2.733	-0.73438	-2.5367	-1.4935	-2.4673	-1.5087	-2.3442	-0.42441	-0.94317	-2.0951	-1.0142	-0.90058	-2.5554	-1.729	-1.8949	-2.836	-1.8911	-1.6783	-2.3892	-1.3195	-2.0508	-2.0222	-2.9261	-2.204	-0.34421	-2.2499	-1.4082	-2.7159	-2.7803	-2.4731	-2.6552	-3.749
-10.278	-9.2086	-10.68	-8.0385	-9.7331	-9.3662	-9.0413	-8.069	-10.912	-8.4843	-10.722	-8.6686	-10.935	-10.892	-8.8298	-8.9758	-10.129	-9.0736	-9.5584	-9.3503	-8.4514	-10.438	-9.2955	-7.0824	-8.4341	-9.3839	-9.4485	-9.4041	-8.8143	-7.8166	-9.5927	-8.535	-11.276	-11.396	-9.8701	-8.9434	-10.301	-8.6971	-10.699	-8.8227	-9.7857	-9.8665	-9.0054	-9.9985	-9.7884	-9.5077	-7.942	-8.7498	-9.9494	-9.4604
-1.7035	-1.4725	-0.05516	-0.53685	-0.32146	-0.50899	-0.048157	-0.76131	0.37674	-1.738	0.28266	-0.041402	-0.35275	0.14408	-0.095858	0.90904	-0.99881	0.19683	-1.0709	-0.76533	-2.0582	-0.89677	-1.217	-0.3618	-0.95328	-1.4712	-0.32407	-1.6024	-1.555	0.17793	0.21943	-0.61326	-0.88886	-0.87569	-0.73289	0.23295	-1.7262	-1.4711	-0.87641	-1.0913	-1.7868	0.38637	0.76635	-0.79153	-1.6199	-0.65958	-0.37	-1.2962	-2.0828	-2.1847
-1.3946	-2.5695	-0.65261	-1.5475	-0.48652	-1.0006	-1.4264	-2.0029	-1.343	-1.8588	-0.084474	-1.2588	-1.617	-0.039661	-1.8846	-3.5175	-1.2895	-1.9116	-0.24378	-1.2284	-1.6776	-2.494	-2.6198	-0.19471	-0.43795	-1.9642	-2.0074	-0.54911	-0.97134	-1.6045	-1.4606	-0.75383	0.071348	-2.0472	-1.3206	-0.6637	-2.5262	-2.2227	-2.6053	-0.20254	-1.5519	0.23748	-1.6653	0.44245	-3.2001	-1.6727	-3.1099	-1.1782	-0.7866	-1.7755
-10.6	-10.423	-11.767	-12.821	-10.777	-12.218	-12.377	-13.567	-11.175	-12.307	-12.302	-10.68	-11.288	-11.303	-10.825	-11.225	-11.598	-11.82	-11.564	-13.168	-11.46	-12.637	-12.482	-12.171	-11.215	-11.848	-10.074	-12.141	-12.719	-11.377	-11.735	-12.112	-12.752	-11.122	-12.122	-11.467	-12.313	-11.837	-12.05	-12.901	-12.364	-10.898	-12.084	-11.346	-14.018	-12.089	-11.406	-13.34	-13	-12.003
-0.52201	-1.338	-1.3136	-1.2714	-1.8789	-0.71804	-0.85762	-1.534	-1.2947	-1.2243	-1.999	-2.9045	-1.1219	-1.2942	-0.94766	-2.6447	-0.4116	-1.5759	-1.415	-2.2474	-0.058339	-0.098109	-1.1325	-3.2747	-1.3461	-0.61498	-2.8557	0.35705	-0.52888	-1.8599	-2.2498	-1.7593	-1.3324	-0.82508	0.2601	-0.79182	-1.3065	-1.8966	-1.6415	-0.7977	-2.5544	-0.51742	-1.9322	-0.13603	-0.58714	-1.9045	-1.055	-1.7864	-0.59797	-2.952
-10.726	-11.41	-7.9858	-10.181	-10.251	-10.518	-9.9829	-10.823	-10.653	-11.141	-11.076	-11.176	-9.7708	-13.296	-11.412	-10.427	-10.848	-11.522	-11.451	-11.39	-11.33	-10.359	-10.433	-10.674	-11.342	-9.4304	-10.712	-10.654	-10.262	-10.615	-10.565	-11.357	-10.676	-11.206	-11.043	-11.932	-10.202	-10.992	-11.861	-11.2	-10.886	-9.5532	-10.349	-11.494	-11.153	-11.293	-11.029	-11.592	-10.922	-12.61
-1.66	-2.0309	-3.7739	-2.865	-2.522	-3.0955	-3.6859	-2.1984	-3.3429	-2.9822	-1.0177	-2.3856	-2.9488	-2.4333	-1.8846	-2.7634	-1.3441	-3.5535	-2.5077	-1.5416	-0.20487	-2.9951	-3.2039	-4.9145	-0.5015	-1.401	-1.9873	-1.8307	-1.6895	-1.4476	-2.3736	-3.2087	-2.8288	-1.3363	-2.5473	-2.6318	-1.6834	-2.2958	-4.3524	-2.7752	-2.7751	-1.9902	-1.5139	-2.6268	-2.3165	-3.0679	-3.1399	-2.9779	-2.4557	-2.6949
-0.54129	1.1496	2.2218	0.078572	0.83968	0.44486	2.9061	0.53674	1.5268	0.19512	1.2127	0.056486	0.63481	1.903	2.1421	2.053	1.9271	1.061	0.85212	1.714	1.4727	1.2191	3.1779	1.018	2.4691	1.3485	0.61527	1.6929	1.4453	2.1806	1.715	1.8954	0.47545	2.0295	2.0319	1.0352	0.94877	2.9057	1.5675	3.1516	1.0723	1.6193	2.0564	2.2112	1.6188	1.4396	1.0717	1.4756	1.8887	2.2623
-4.9355	-3.6677	-4.2526	-2.5984	-3.3998	-3.7432	-4.2812	-1.9406	-3.4856	-2.0042	-4.2465	-3.7935	-4.077	-4.0848	-5.0203	-3.4698	-2.3082	-3.1135	-5.4706	-3.7324	-3.7833	-3.7973	-3.1876	-2.8456	-4.8961	-3.1601	-4.38	-4.5565	-4.9528	-2.9384	-2.1026	-2.7827	-4.3537	-3.3942	-2.5507	-3.2862	-3.2881	-4.3177	-3.9743	-3.9938	-3.4501	-4.2157	-4.1732	-4.8854	-2.9774	-4.1779	-4.4272	-4.451	-4.7612	-3.4968
-1.9085	-0.96566	-2.5796	-0.88311	-1.1911	-0.14365	-2.9327	-1.8228	-1.1301	-1.2446	-1.7288	-0.4984	-0.64243	-1.0022	-0.92779	-1.4087	-0.67796	-1.7351	-1.6856	-1.374	0.20785	-1.9354	0.14379	-0.50553	-0.97168	-0.87183	-1.212	-1.9829	-1.1533	-1.473	-0.88052	-1.2786	-1.0773	1.0454	-1.1064	-1.6793	-0.063066	0.77493	-0.97843	-1.2724	-1.6236	-2.1456	-1.3817	-2.3098	-0.30319	-0.63725	-0.22504	-0.39966	-2.4201	-0.12593
-12.154	-13.472	-14.614	-12.627	-13.446	-12.454	-12.542	-13.706	-12.465	-11.91	-13.631	-10.924	-12.301	-11.559	-13.304	-12.943	-13.67	-13.292	-13.22	-13.89	-11.88	-12.161	-12.238	-13.294	-13.99	-13.768	-12.211	-12.541	-13.716	-13.599	-13.435	-14.452	-11.3	-13.392	-11.446	-12.914	-12.711	-13.76	-12.688	-12.715	-13.038	-11.925	-11.205	-12.658	-12.529	-11.816	-12.146	-13.381	-12.563	-12.741
7.518	7.2243	5.5731	7.2156	6.0764	6.7737	7.7989	5.9278	7.0249	7.0776	6.5553	8.0923	6.8668	8.6545	6.105	7.1767	9.1477	6.5	6.565	6.8774	6.6081	8.4254	5.9811	8.6836	6.4027	8.4832	6.3028	6.9256	5.6167	9.0441	5.757	7.8081	5.8749	4.5304	7.6624	7.8379	5.5083	7.2327	6.5599	6.3611	5.9062	6.0367	6.4543	5.5659	8.0107	8.2211	7.1033	7.994	8.9122	7.7801
1.8113	1.2148	1.4849	0.97811	0.19698	0.6209	1.7934	1.8652	2.0066	1.3078	0.53625	2.5481	2.7571	1.8059	1.5446	1.0937	2.3631	1.112	2.8334	2.9268	3.5224	0.71954	1.9294	0.39439	0.92837	1.4277	2.0504	0.8388	2.8892	1.9106	1.548	0.67359	2.0195	0.33056	1.177	2.3317	0.5534	0.74647	0.48411	2.5118	1.7773	2.8008	0.42307	2.644	2.0188	0.88627	2.7074	2.0596	1.9177	2.2213
5.719	6.7244	5.438	5.3233	5.4386	4.7934	4.684	6.4203	5.2294	5.4662	5.3512	6.3371	5.5627	6.9659	6.3785	5.453	3.8933	4.9938	4.7731	6.761	6.7376	5.8555	3.3413	6.9124	5.7478	4.9328	5.5207	5.2969	5.4783	4.2869	4.7937	6.8288	5.3616	4.4107	4.1915	6.5883	4.183	5.2146	6.4131	4.8696	5.5507	4.2506	5.6585	6.6348	4.9757	6.1722	5.7251	4.7218	7.4074	5.858
-1.5528	-0.55987	-1.9779	-0.58023	-1.9384	-1.8097	-0.93378	-1.8497	-2.1106	-1.7944	-1.5669	-1.0038	-2.7698	-0.92012	-1.861	-0.11181	-1.5836	-1.3718	-1.9554	-1.3802	-1.0417	-2.3935	-2.4761	-0.52026	-1.7259	-1.7456	-1.1833	-1.3044	-0.019812	-1.047	-2.4473	-0.97288	-1.6959	-0.10102	-2.5795	-1.5951	-1.1183	-1.6291	-0.80365	-1.5105	-2.5947	-1.9616	-0.63576	-1.9476	-3.2742	-1.816	-0.64642	-3.5607	-0.23659	-0.997
-14.02	-14.007	-14.46	-15.898	-16.53	-14.941	-14.328	-14.636	-15.623	-14.625	-16.056	-12.824	-13.75	-15.476	-14.442	-14.352	-13.518	-14.716	-15.28	-13.126	-15.295	-13.948	-15.18	-14.338	-15.536	-15.74	-15.353	-14.618	-15.564	-15.664	-14.092	-15.809	-15.545	-15.904	-12.599	-13.853	-13.994	-14.023	-15.991	-14.677	-14.428	-13.381	-16.008	-14.558	-13.993	-14.589	-14.208	-15.991	-13.974	-14.938
-9.6861	-10.216	-10.664	-9.4275	-10.121	-10.765	-7.8575	-11.048	-9.8901	-10.751	-11.282	-9.9679	-10.093	-10.369	-8.1475	-8.5139	-10.301	-10.481	-8.6726	-11.472	-9.0083	-8.2121	-9.0791	-8.4152	-10.795	-8.9386	-10.741	-8.4658	-9.3296	-8.4077	-9.8917	-9.8504	-7.59	-9.8754	-9.3937	-9.3217	-10.627	-10.674	-9.6725	-8.871	-10.584	-10.076	-9.2207	-9.1156	-9.5223	-7.7277	-10.995	-10.217	-7.6445	-9.5184
-14.218	-15.824	-15.016	-13.422	-14.224	-14.623	-15.159	-14.384	-15.59	-16.777	-15.712	-14.609	-14.145	-15.484	-14.538	-14.701	-14.489	-14.993	-15.424	-14.899	-14.627	-14.034	-15.973	-15.064	-15.209	-15.331	-14.024	-13.467	-14.725	-15.156	-14.831	-14.491	-14.454	-16.517	-13.573	-14.358	-14.004	-15.119	-14.852	-13.026	-14.763	-14.307	-15.822	-15.609	-13.792	-13.73	-15.123	-13.917	-14.111	-15.75
-15.006	-14.9	-12.685	-13.689	-15.493	-14.514	-12.726	-14.061	-15.029	-13.702	-15.117	-13.516	-14.727	-13.53	-14.612	-13.817	-12.909	-14.631	-14.126	-15.256	-13.774	-13.253	-15.511	-14.424	-14.517	-12.879	-14.202	-12.577	-15.324	-14.414	-12.552	-13.043	-14.819	-14.273	-13.916	-15.298	-13.681	-13.457	-13.426	-12.747	-15.909	-13.303	-13.217	-11.95	-15.059	-14.925	-13.802	-15.181	-13.463	-13.246
-1.7721	-1.3925	0.1213	-0.93129	-0.97035	-1.3096	-0.35219	-0.55572	-0.14314	-0.49249	-0.15312	-1.9327	-2.0666	-1.059	-1.6141	-1.8203	-0.32219	-0.74769	-0.75073	0.082651	-2.0208	-1.193	-1.4223	-0.73637	-1.2023	-1.4985	-2.387	-0.6607	-1.1874	-1.3635	-0.65916	-1.398	-0.21382	-1.2601	-3.367	-2.1303	-1.3353	-2.1158	-1.5738	-1.0042	-1.2807	-1.1561	-0.9961	-2.3925	-1.3432	-2.2546	-2.5481	-1.3331	-1.5573	-2.4449
-1.6003	-3.2755	-0.13064	-3.7537	-1.704	-3.1085	-2.1844	-2.3552	-3.8383	-2.1733	-1.7463	-1.6644	-2.702	-2.3538	-2.9728	-2.9079	-2.337	-3.2612	-3.7602	-2.5225	-1.5066	-2.8926	-2.7799	-1.7628	-2.5311	-2.5802	-3.1907	-2.9482	-3.0591	-2.6001	-1.7466	-2.9279	-3.8938	-2.3066	-2.6746	-3.0712	-2.9817	-3.0426	-2.6456	-3.7901	-1.1948	-2.6443	-3.2175	-3.2505	-2.8033	-3.4281	-2.7792	-2.9976	-2.6987	-0.7313
-13.246	-12.755	-13.576	-12.97	-14.586	-12.325	-13.845	-13.085	-14.008	-11.886	-14.063	-12.951	-12.423	-12.266	-14.454	-12.385	-12.39	-13.225	-12.659	-13.6	-13.435	-12.602	-11.847	-12.245	-12.899	-13.795	-13.864	-14.916	-14.972	-13.261	-12.714	-13.12	-13.152	-12.938	-14.118	-14.129	-13.59	-13.646	-12.943	-11.769	-13.459	-14.7	-13.084	-13.267	-13.629	-12.466	-13.989	-14.897	-11.525	-13.856
-12.802	-12.696	-13.819	-13.788	-13.069	-12.156	-13.344	-11.94	-13.435	-12.768	-13.095	-13.12	-12.068	-12.018	-14.348	-13.611	-13.462	-14.029	-12.295	-13.526	-13.855	-12.545	-14.009	-13.791	-13.911	-13.09	-12.657	-14.627	-11.696	-13.359	-12.483	-9.9881	-13.325	-12.625	-13.069	-14.244	-13.559	-13.411	-13.835	-12.431	-12.589	-13.722	-14.384	-13.337	-13.659	-12.218	-14.402	-13.208	-11.893	-13.182
10.239	8.0022	10.382	9.592	10.236	8.3422	10.511	10.675	9.2074	11.088	9.8848	11.393	10.271	9.8749	9.2981	10.102	9.5905	10.399	9.9429	9.7648	10.584	9.4374	9.7092	9.4536	8.8748	10.371	8.4025	9.7802	10.414	9.0356	8.9863	9.9464	8.7787	10.481	10.427	10.747	9.6635	10.575	8.7168	9.8429	9.1095	10.271	9.6699	10.728	9.6836	9.9951	9.4635	11.412	10.65	9.7227
-0.81811	-0.38282	0.47981	0.091183	1.3125	-0.59457	-1.0979	-1.3244	0.81966	-1.9229	-0.8014	-1.5795	0.05171	0.18948	0.080484	-1.0635	-1.4647	-0.89622	-1.7595	-0.82075	0.33933	-0.97526	0.47457	-0.16875	-0.65118	-1.0671	0.088397	-1.2734	-0.20492	2.1035	-1.5049	1.1184	-1.6318	0.92404	-1.3602	-0.48229	0.74736	0.35499	0.15433	-0.10775	0.48661	-0.68147	0.20192	-0.12434	1.194	0.45119	-0.47517	-0.069542	-0.99219	0.52405
-4.8978	-4.2868	-4.551	-4.2897	-5.4279	-6.057	-2.8192	-4.2088	-4.7502	-5.1748	-3.1373	-4.7906	-4.8332	-2.9555	-4.22	-4.6374	-6.5371	-3.0275	-4.993	-6.3367	-3.1208	-4.9809	-4.3796	-4.3464	-4.9753	-4.1755	-4.1122	-6.0026	-4.6665	-5.507	-5.051	-4.462	-5.0275	-5.12	-3.0911	-6.3531	-4.3688	-5.4324	-2.9511	-3.7382	-4.6338	-4.5094	-3.9469	-5.1792	-4.3789	-4.0174	-3.9158	-6.7123	-5.0022	-4.3589
-11.573	-9.549	-11.647	-10.556	-11.598	-11.415	-10.5	-10.911	-11.348	-11.011	-10.179	-11.462	-11.323	-9.7071	-10.534	-12.93	-9.2753	-8.6259	-9.9932	-13.407	-9.2098	-11.141	-9.0501	-11.022	-10.714	-10.741	-11.438	-11.523	-11.041	-10.041	-11.509	-10.031	-10.203	-9.6064	-9.6289	-10.855	-12.229	-11.407	-10.655	-10.566	-12.075	-9.0355	-10.686	-10.538	-9.4913	-10.153	-12.504	-11.196	-11.334	-9.6112
-1.1812	0.67715	-0.50166	-0.43631	0.1775	-0.15578	-0.40991	-0.79705	-0.74276	-1.1621	0.88755	0.72029	1.0047	-0.065803	-0.84496	-2.2478	-1.0341	-0.55292	-0.084472	1.7591	-0.92682	-1.3697	0.38334	-0.60566	1.2916	-0.11019	-0.10789	-0.73409	0.71212	0.586	-0.020441	0.34751	-0.51238	-0.20653	0.15369	-0.058754	1.8142	0.98518	1.2342	-0.5121	0.66171	-1.2234	-0.46311	-1.4307	1.4472	0.25323	-0.43215	-0.42282	-0.8324	0.38003
-2.7528	-2.456	-3.288	-3.3838	-2.5719	-2.1093	-6.4134	-4.0499	-1.9858	-3.1901	-2.1436	-3.8504	-2.2549	-3.5889	-3.2072	-3.4797	-2.2572	-3.0933	-4.285	-4.2542	-3.1118	-3.8268	-4.2083	-1.7703	-3.0951	-3.6167	-2.6532	-2.1968	-3.5793	-3.1745	-3.57	-4.246	-1.9428	-1.6247	-3.9788	-2.4438	-2.4097	-2.7323	-2.3941	-1.9886	-3.5568	-0.95036	-1.0539	-3.2936	-2.5374	-4.1553	-3.1572	-3.9255	-3.9282	-2.7258
6.3935	6.4688	4.4872	6.3306	6.2109	4.1762	5.2256	4.8476	4.5405	4.6886	3.7611	5.4013	5.5388	4.0596	4.7929	5.4539	4.0984	3.8667	4.3332	5.4872	5.058	6.0874	4.7517	4.1267	5.0264	4.1547	6.5885	5.9365	4.7886	5.5558	5.3042	5.2336	4.5412	4.3018	4.1884	4.4912	4.0278	5.14	4.8232	5.7177	4.9904	6.1494	5.6448	4.6724	5.1756	3.0045	5.2228	4.1433	4.3255	6.2766
-3.1232	-0.76578	-3.6065	-2.5779	-1.7191	-2.3363	-3.8606	-2.0686	-3.3176	-1.0452	-2.3911	-2.3216	-1.3225	-1.1669	-2.3843	-2.6617	-3.1136	-3.587	-2.6588	-0.97353	-1.1944	-2.0455	-3.0644	-1.896	-2.7737	-3.1974	-2.2231	-2.7671	-3.9961	-3.2958	-1.9805	-1.7033	-3.0863	-1.2993	-2.4486	-3.1124	-2.4786	-1.8891	-3.0893	-2.9847	-1.9807	-3.5126	-3.0578	-2.6803	-1.1672	-1.9752	-2.6762	-3.0314	-1.7521	-2.0331
-11.854	-12.606	-10.367	-11.943	-11.998	-12.291	-13.316	-12.475	-11.421	-10.895	-10.03	-11.827	-8.9816	-12.707	-11.983	-10.325	-12.328	-11.291	-11.181	-10.995	-12.464	-11.559	-14.066	-11.546	-11.039	-12.643	-10.944	-12.087	-12.804	-11.559	-11.258	-13.388	-12.235	-12.025	-13.347	-11.768	-11.886	-11.79	-9.7618	-12.139	-12.826	-11.069	-13.607	-11.689	-10.643	-12.846	-11.774	-10.752	-13.429	-12.245
-1.6849	-2.709	-0.56128	-1.27	0.23529	-2.6095	-2.0658	-1.2477	-1.2079	-1.4668	-0.98996	-2.2103	0.44366	-2.4393	-1.3503	-1.4423	-0.013855	-1.8475	-0.40978	-2.8627	1.4893	-1.6121	-0.049355	-1.7223	-1.325	-0.53901	-2.1747	-0.89159	-1.2129	-1.3847	-3.1287	-0.52819	-1.27	-0.97328	0.047873	-0.21428	0.30029	-2.8332	-1.8364	-1.6071	-1.8626	-3.5081	-2.1921	-0.44114	-1.848	-1.0176	-2.1192	-2.6162	-1.1896	-0.42947
9.2036	7.8268	7.5668	7.0304	7.7868	9.1049	9.097	8.3397	8.4082	7.8696	10.653	9.3038	8.0287	8.7134	7.5053	8.371	8.6875	6.4891	8.9576	8.067	7.8915	8.0111	8.1455	6.6181	6.6246	7.4532	8.1228	8.3875	5.6782	7.9089	7.4993	7.6634	8.8133	8.3264	7.8615	8.0905	6.4548	8.3388	7.0607	8.3292	7.849	7.7876	8.3246	8.2269	8.2084	7.4986	8.4667	8.1257	7.4922	9.2289
7.3096	8.6661	8.2977	8.2167	7.443	7.8995	9.036	7.6322	7.4435	6.9292	8.3375	6.5775	6.4794	7.5934	8.5601	7.6293	6.5311	7.6153	8.6394	8.1561	7.7522	7.3503	8.1143	7.4935	9.8196	8.0848	8.5222	7.6148	9.2513	8.1616	6.7434	9.4616	7.5997	6.4759	8.1188	8.4989	8.324	8.5257	8.2039	8.3966	7.1805	8.2482	7.3447	7.3435	7.972	6.8578	6.8919	7.897	7.6974	8.2773
-3.9242	-4.2375	-2.3523	-2.5331	-2.9133	-3.3695	-4.1358	-3.971	-4.8489	-3.8519	-2.8353	-1.8431	-2.7601	-3.4721	-4.5383	-3.3974	-4.1791	-4.5054	-2.247	-4.0449	-3.8218	-3.0121	-3.2733	-3.4538	-4.3615	-1.375	-5.439	-3.8345	-3.4376	-3.2492	-4.3779	-3.7407	-4.4732	-3.3556	-4.9066	-3.7143	-3.5929	-3.408	-3.9915	-1.7663	-3.9659	-3.8283	-3.3208	-3.6664	-6.0605	-4.3323	-2.9928	-3.9481	-4.6503	-2.7469
-12.891	-14.197	-13.555	-14.06	-14.087	-13.659	-12.514	-14.218	-12.145	-13.162	-11.032	-12.201	-13.894	-13.568	-12.526	-11.287	-13.114	-12.697	-12.803	-11.8	-12.396	-13.211	-13.214	-13.153	-12.811	-11.555	-14.172	-12.793	-12.572	-12.628	-12.032	-12.82	-13.07	-12.666	-12.885	-11.485	-14.371	-12.197	-13.642	-12.944	-12.228	-11.95	-12.398	-12.427	-14.319	-12.248	-14.1	-11.613	-13.534	-12.406
2.9007	0.12933	-0.98691	-0.4246	0.13984	0.19494	-0.35015	-0.17915	1.6117	1.2508	0.58902	0.66481	-0.83117	-1.5325	-1.4865	1.2558	0.28893	0.51799	-0.71238	0.14088	0.32537	0.43189	-0.026632	-0.37242	2.3854	2.0804	0.30344	0.78612	0.55943	-0.033984	-0.48038	1.7582	1.2539	1.1393	0.084521	-0.18613	-0.91752	-1.3655	-2.1055	-1.1035	0.43585	1.167	0.33589	-0.13482	0.3471	0.52971	0.97645	-0.51039	0.61746	0.85946
-1.6863	0.64495	-1.1949	0.5374	-0.23946	0.041453	-1.4982	-0.68292	0.57159	-0.96596	-0.58938	-0.4653	-0.60363	-0.87113	1.15	-0.39294	-0.73941	-0.13586	-0.20723	-0.82828	-0.98818	0.5626	0.028883	-0.17452	0.61649	0.43255	-0.6986	0.1044	-1.7128	0.9581	-0.44458	-1.8789	0.85105	0.39603	1.2322	-0.20659	-0.26534	0.1124	0.46608	-1.1522	1.1617	0.026311	-0.46904	0.28564	-0.37333	0.033966	-0.29438	1.7968	-0.1283	-1.1761
-0.73115	-0.30167	-0.090063	-0.578	-0.83276	-0.59399	0.40936	0.080885	-0.78902	-0.47395	0.026006	-0.3651	-0.47103	-0.074392	0.29035	0.042569	0.88905	-0.60364	0.94533	-1.6625	0.40466	-0.59241	0.74623	-1.2502	0.97662	-0.38581	0.64042	-0.63204	0.49509	-1.2958	1.8354	0.12325	-1.1803	0.21831	1.4558	0.13927	-0.32539	0.69776	0.62179	0.40986	-0.50806	-0.9169	-0.10009	-0.63527	0.34604	-0.58019	-1.1146	-1.0555	0.68102	1.493
0.1187	-1.5895	-1.3826	-1.3946	-1.8474	-1.9102	-2.8318	0.029268	-1.2633	-1.9385	-1.7413	-1.6404	-0.61267	-1.0053	-1.8781	-0.59154	-1.515	-0.82854	-0.70868	0.03815	-0.77897	-1.1507	-1.5073	-1.0506	-0.69784	-1.1056	-2.3482	-1.3107	-1.8539	-1.2418	-1.9051	-1.2403	-2.2875	-0.25293	-2.1675	-1.9248	-2.5031	-1.3747	-1.5454	-0.77202	-1.3404	-0.98646	-0.21433	-0.73946	-2.109	-2.4676	-1.9772	-2.3755	-1.8	-0.30727
2.7628	3.3485	2.5472	3.1903	2.6827	3.5412	2.6988	3.6737	2.0457	3.9224	2.9011	2.7417	2.4126	3.3434	3.7886	2.3772	2.3646	3.7627	4.8808	3.1224	3.0343	1.808	2.9371	2.2381	3.0806	3.1046	3.7842	2.6648	3.2313	3.0902	2.8429	2.19	3.1096	3.5638	3.3223	2.2999	2.1263	2.7785	2.7777	1.8445	3.8006	2.8182	3.4607	4.7503	2.7829	3.363	2.2136	3.0545	2.1244	2.8416
-4.4125	-5.612	-5.8851	-5.263	-4.7532	-4.432	-5.6082	-5.0886	-5.9775	-2.9228	-5.2531	-5.5632	-4.5233	-5.6328	-4.3634	-4.6631	-5.7668	-7.0213	-6.0666	-6.4378	-5.1367	-6.6859	-5.8156	-6.2713	-7.413	-4.9517	-5.1084	-5.564	-4.7994	-7.0334	-3.7874	-5.2651	-5.397	-6.0557	-6.08	-4.4292	-5.79	-4.7082	-4.519	-4.9091	-6.9659	-6.0781	-4.8372	-4.9589	-5.5204	-4.4023	-5.8381	-4.8327	-5.6988	-5.285
-13.706	-13.712	-13.251	-12.035	-13.323	-13.274	-14.493	-12.142	-12.296	-13.796	-13.024	-12.911	-11.947	-13.651	-13.746	-11.754	-10.841	-11.909	-12.64	-12.697	-12.389	-11.823	-11.939	-13.151	-14.081	-12.835	-11.489	-14.266	-14.299	-13.081	-13.622	-12.726	-12.038	-13.792	-14.96	-13.053	-12.02	-12.4	-12.803	-12.216	-12.314	-12.216	-12.197	-12.488	-12.499	-12.905	-12.761	-12.219	-12.541	-11.643
-0.37438	-1.1979	-2.2048	-0.55934	-0.28958	-0.43689	-0.5828	-2.3896	-1.5454	-1.4609	-1.7526	-1.735	-2.2798	-1.1274	-2.3597	-1.9988	-1.7254	-0.70256	0.084614	-1.4964	-0.72084	-1.3548	-0.3021	-1.2378	-2.7215	-1.7845	-1.0021	-1.5373	-0.19318	-1.3612	-2.5885	-2.2574	-1.5406	-0.54465	-0.5849	-2.2584	-0.70793	-0.69257	-1.5291	-1.1612	1.1908	-0.54724	-0.927	-2.8891	-0.40736	0.43322	-1.9057	-2.3832	-1.9123	-0.63818
9.4726	10.288	8.9366	7.8934	9.5315	9.0968	8.1563	8.1538	9.3694	8.1865	7.9407	7.2132	8.25	9.1809	8.5014	9.8682	7.0936	7.7386	7.9388	8.147	6.3037	8.3421	7.586	8.2479	9.805	8.6748	6.4122	8.332	8.5654	8.5126	11.298	8.7045	10.262	6.9025	8.5736	8.2362	9.6319	8.3881	9.8695	9.6377	7.8064	7.7805	9.6925	8.8465	8.8811	8.7278	10.522	8.0216	7.6934	9.3591
-13.91	-15.138	-17.419	-14.155	-14.776	-14.075	-14.251	-13.576	-14.786	-13.278	-12.27	-13.242	-14.411	-15.204	-13.52	-13.025	-13.84	-14.477	-13.107	-13.983	-13.329	-14.285	-15.48	-12.729	-13.101	-13.344	-14.799	-15.181	-13.755	-15.1	-14.248	-13.842	-14.672	-14.306	-14.379	-13.572	-14.632	-13.17	-13.699	-12.91	-16.014	-13.362	-12.522	-12.465	-13.265	-15.761	-13.908	-15.387	-13.759	-14.689
-12.456	-11.986	-9.4974	-11.226	-10.787	-11.387	-12.632	-12.308	-12.309	-9.8508	-9.6593	-9.0415	-11.596	-11.965	-12.987	-11.653	-13.468	-11.617	-10.696	-11.401	-12.627	-9.8198	-11.654	-11.187	-12.597	-11.375	-11.435	-14.028	-11.147	-10.175	-10.774	-11.307	-9.5444	-11.318	-12.52	-10.66	-9.2865	-10.355	-9.9162	-12.38	-10.2	-12.515	-10.109	-11.958	-13.134	-12.473	-11.993	-11.377	-10.993	-11.724
7.2106	6.4418	4.8617	6.148	7.0179	6.5811	7.2336	8.7152	6.8271	6.8844	9.247	5.7406	6.1562	7.1846	6.7252	7.1075	10.083	6.0759	9.1952	7.883	6.1618	8.5564	5.6771	5.8241	5.1817	5.947	7.3127	6.1355	6.5284	6.9379	5.7689	6.8968	5.2147	6.7132	6.2186	8.1045	7.6797	6.7185	6.738	6.5245	6.4262	6.5875	6.8441	6.3371	6.8929	6.3029	6.9337	7.1295	8.694	7.5993
-1.4125	-4.3049	-2.2763	-3.3293	-4.721	-2.3816	-3.7983	-3.5513	-3.0701	-3.2016	-2.9434	-2.8936	-2.5077	-2.6683	-3.033	-2.944	-1.9482	-2.2376	0.08949	-2.079	-2.3902	-2.0021	-2.8717	-1.4871	-2.9016	-3.6336	-1.9607	-3.7882	-3.3795	-2.5405	-2.9465	-2.8128	-2.7432	-3.4458	-2.4317	-0.50698	-3.471	-2.6746	-1.9331	-0.94999	-1.8478	-3.1346	-3.261	-1.5317	-1.4557	-2.263	-4.104	-3.3373	-2.9571	-2.9402
-1.014	0.097626	-0.11604	-0.5124	-0.067481	-0.56222	0.16101	0.92588	0.73781	-0.040277	-0.71509	1.0342	0.96367	0.87063	-0.8371	1.0533	-0.8494	1.6282	2.279	0.40809	1.0132	-0.15118	0.63467	-1.8546	-1.7351	-0.7823	0.60249	-0.32002	0.6713	0.7514	0.43524	0.043565	-0.23304	1.0572	-0.70311	0.67789	0.030251	1.013	1.1573	0.078968	-0.72514	-0.55309	0.65127	1.409	0.26058	1.5396	-0.049899	1.0307	1.4905	-0.65688
5.7671	3.5401	2.6121	2.7984	4.4427	4.616	4.171	2.8807	5.8603	3.9415	4.571	3.8678	4.211	4.3595	4.3917	4.2652	3.7057	4.4551	3.0255	3.6563	5.2627	5.6107	5.2561	3.7017	3.8873	3.2547	4.5034	3.2147	4.8183	3.8439	3.6442	3.6334	4.9629	2.2908	5.1056	3.9771	4.7233	6.0964	5.1251	3.5533	4.607	4.4782	4.1805	4.453	4.4265	2.9411	4.2494	3.9189	3.561	2.5989
-11.708	-13.853	-13.361	-14.366	-13.557	-14.139	-13.786	-12.644	-12.761	-14.422	-13.519	-14.129	-12.011	-14.978	-13.212	-13.997	-12.594	-12.673	-12.659	-12.792	-12.892	-12.807	-13.753	-13.978	-11.967	-14.102	-14.52	-13.854	-14.135	-13.717	-13.093	-13.748	-12.899	-12.331	-15.096	-12.992	-12.9	-13.686	-12.497	-12.085	-13.501	-13.661	-14.125	-12.3	-12.803	-12.874	-13.527	-14.115	-12.344	-14.31
-5.6476	-5.5359	-4.9793	-5.1092	-6.1351	-6.4567	-6.46	-6.2992	-6.9021	-6.0924	-5.5758	-7.3457	-5.8897	-5.2242	-5.1591	-5.6891	-4.9134	-6.3133	-6.0654	-6.5346	-5.8847	-6.5619	-4.6047	-4.1783	-6.0797	-4.4527	-6.7091	-6.5024	-5.1491	-5.7904	-6.2369	-4.9883	-4.7477	-6.0396	-5.1965	-5.9774	-5.0176	-5.381	-5.7378	-6.0274	-6.6181	-5.961	-7.4172	-7.1105	-3.5374	-5.3697	-3.9404	-6.1936	-5.0558	-5.3492
-2.4133	-4.5401	-2.3146	-1.992	-3.6797	-2.0837	-2.5259	-3.457	-4.472	-3.0267	-3.7935	-4.1945	-3.8393	-5.6067	-2.6528	-3.354	-4.451	-1.4171	-3.1755	-3.1133	-5.0887	-3.105	-2.602	-3.1771	-2.1562	-2.5605	-2.6875	-4.228	-2.5149	-3.7853	-3.85	-4.6109	-3.2372	-4.1929	-1.9496	-1.3215	-2.8824	-3.1699	-2.4982	-4.0834	-3.3231	-2.6497	-3.3193	-3.5498	-3.1755	-2.774	-1.0857	-4.4131	-3.3873	-3.9789
5.398	3.1529	5.507	4.9263	4.375	2.873	4.285	5.1304	4.0855	4.114	4.0609	5.7378	4.0636	4.9753	4.5031	3.6885	3.8116	3.5696	5.1409	5.0139	4.3854	3.0557	5.5808	3.6413	4.7189	3.4541	5.1399	3.666	4.8607	4.4045	3.3445	2.437	5.2799	3.9484	4.0986	5.0943	3.817	4.6511	3.9841	5.4207	4.8593	4.484	3.9768	2.458	3.6333	4.0085	5.248	3.3912	3.6157	4.6653
0.44669	2.1045	2.4354	1.7507	1.5739	0.43962	2.6088	3.019	2.616	2.5104	0.86015	1.4734	0.86281	1.3246	0.90482	0.01116	0.88071	1.9565	0.85476	0.02277	1.3619	1.3201	0.99347	1.8326	2.5657	1.2646	0.078027	3.1508	2.8597	2.089	2.1724	0.26963	1.5965	0.39125	2.1748	1.6328	1.6936	3.4462	2.8383	1.2122	2.7014	1.9632	1.5825	0.66892	0.10245	-0.092725	0.86417	1.7197	-0.10707	2.0479
-8.4025	-9.1898	-9.7107	-8.371	-9.4275	-10.17	-9.264	-10.434	-9.5045	-7.474	-10.089	-8.6578	-9.2968	-6.1656	-9.0652	-11.104	-8.9977	-7.8242	-8.4842	-8.0746	-7.4252	-9.0012	-8.4834	-9.0441	-8.2297	-9.7783	-9.9083	-9.3298	-9.7974	-8.306	-8.6948	-7.5925	-10.031	-8.7016	-9.8545	-8.9187	-9.4421	-8.1469	-9.6588	-7.9671	-8.1184	-8.3793	-9.6001	-8.6208	-8.0182	-9.7575	-11.046	-9.4385	-9.3722	-7.1083
1.4947	1.8326	1.8821	1.3672	0.90694	1.5885	2.0987	1.3166	1.1238	0.95654	0.47689	2.3821	1.7288	1.7724	0.52633	1.8988	2.6309	1.3214	2.0667	1.193	1.913	0.97758	0.91599	2.345	1.9508	2.1171	1.4142	2.3693	2.9365	3.3134	2.7536	2.646	2.0366	0.85585	-0.77487	0.08394	1.4522	2.4054	2.4919	0.44336	1.642	2.4069	1.8912	2.8502	2.7055	3.1099	1.5546	1.7967	2.9449	1.293
-4.9077	-6.2421	-5.3652	-5.6405	-5.3173	-5.3616	-6.5372	-6.2435	-4.933	-7.3431	-4.3987	-5.0801	-6.4589	-5.0758	-4.5298	-5.6046	-6.0062	-4.6002	-7.5784	-6.6321	-6.9507	-6.1658	-5.363	-4.8074	-4.5248	-5.7346	-5.654	-5.962	-5.4738	-4.2264	-7.2156	-6.3881	-5.2482	-5.0511	-5.3811	-4.6817	-4.5677	-6.2547	-6.2982	-5.5641	-4.6522	-4.7856	-5.36	-5.8926	-6.7548	-4.398	-6.1044	-5.1154	-3.771	-6.2508
-13.029	-13.42	-12.191	-12.459	-13.273	-13.164	-14.228	-13.503	-11.691	-12.956	-15.368	-13.063	-12.933	-12.713	-13.29	-14.729	-13.08	-13.582	-14.299	-12.991	-13.818	-14.211	-13.753	-13.677	-12.883	-11.676	-14.164	-14.628	-12.512	-12.781	-13.945	-14.213	-14.35	-12.496	-14.52	-13.634	-12.599	-13.539	-13.409	-13.383	-13.135	-14.144	-12.621	-12.545	-12.516	-12.42	-13.239	-12.649	-12.101	-14.036
2.1807	-0.86102	-0.90473	1.1321	-0.26714	1.6401	1.4933	2.7048	0.1074	0.081087	2.093	2.4355	1.6602	1.6376	1.9859	0.21955	1.6044	1.9079	0.97809	-1.0806	2.6063	2.2802	1.7807	1.1798	1.9527	2.092	2.202	2.1713	1.327	1.1053	1.6817	1.6535	0.35077	1.4404	2.2796	1.6139	0.24668	2.2786	1.2435	0.59809	1.9707	0.62265	0.43834	1.7138	1.137	1.2956	0.17899	0.96915	1.9953	0.77962
-4.6564	-3.6627	-4.2318	-3.4479	-3.405	-4.8945	-3.8595	-3.956	-4.2615	-3.2933	-3.0009	-4.9245	-3.6032	-3.8893	-2.8349	-3.2499	-3.9837	-5.0993	-3.4392	-4.5642	-6.1057	-5.1163	-4.9557	-3.6081	-5.791	-4.9349	-4.6327	-3.033	-4.7256	-3.9883	-4.426	-5.3532	-3.7449	-4.0723	-3.9813	-2.5488	-4.0883	-4.3696	-5.4795	-5.6025	-3.9057	-4.9671	-4.2049	-3.5754	-4.701	-3.5756	-2.2159	-4.2458	-4.4828	-5.9073
8.3195	8.0645	9.8045	9.8759	10.778	10.607	8.4767	9.9036	10.085	10.511	10.126	10.739	10.159	10.794	9.4877	11.219	9.6787	9.6166	9.1161	9.6995	9.4965	9.4608	10.918	10.451	10.191	12.15	10.429	9.8572	9.2161	9.5538	10.913	8.4252	10.539	9.3695	9.7753	11.242	9.1979	9.1823	9.1597	9.8127	10.04	9.1279	8.4093	10.419	11.12	10.671	9.5268	8.6455	9.6013	10.584
0.512	1.4051	1.5642	0.69554	-0.68019	0.66361	-0.075888	0.31011	1.4379	0.96395	0.36335	-1.3273	0.28552	-1.0822	0.14465	-1.1535	1.2558	-0.60839	0.12457	1.1866	1.0629	1.8808	0.48277	-0.13305	1.587	1.1341	-0.075511	0.12954	-0.43086	0.99166	0.91067	0.59403	0.59467	0.2217	-0.1855	1.2036	-1.5751	0.46593	1.6499	0.19518	1.1614	0.68386	1.7343	1.0555	0.021849	0.38393	1.1789	-0.25405	-0.9787	-0.12974
-4.1667	-3.0629	-2.9869	-4.5698	-3.5422	-1.8473	-3.8775	-4.4555	-2.45	-4.3317	-5.2773	-2.9655	-5.5646	-3.8412	-4.9618	-4.4549	-5.4656	-3.5859	-3.7354	-2.5479	-4.0075	-4.3545	-5.0113	-2.8046	-4.7364	-2.2558	-3.3916	-2.9394	-3.4562	-4.2392	-4.2443	-4.3543	-3.3332	-4.0077	-3.3549	-2.6058	-3.5132	-4.3956	-3.4992	-5.533	-3.5031	-3.7035	-4.7604	-4.9358	-4.483	-5.0743	-3.7189	-3.0087	-3.5741	-4.1121
-2.1515	-3.2015	-4.2148	-1.8323	-1.5252	-3.9634	-2.0267	-3.3584	-2.814	-3.8949	-2.8029	-3.5588	-1.6794	-1.5105	-3.6255	-3.8587	-2.4118	-3.5734	-3.2471	-3.4972	-2.7199	-4.0557	-3.6841	-4.1774	-4.7713	-3.5001	-2.0959	-4.2204	-2.3514	-2.5928	-2.9184	-3.4782	-1.547	-3.473	-3.6536	-3.9685	-3.6004	-3.2842	-4.4297	-4.382	-4.7854	-3.3793	-2.5054	-3.1667	-3.195	-2.3365	-3.7864	-1.6844	-4.7079	-3.2349
-3.669	-1.8744	-3.8777	-4.4398	-4.234	-3.2137	-2.9844	-3.265	-3.2317	-4.8426	-3.7555	-3.4541	-5.043	-4.361	-3.4678	-3.4433	-5.3522	-3.9292	-2.9083	-3.931	-5.8651	-4.2685	-4.7387	-3.3371	-4.2153	-2.5171	-3.7513	-2.8083	-3.9786	-3.5709	-3.8829	-4.2715	-5.9778	-3.721	-2.819	-3.3303	-5.1123	-3.6827	-3.5833	-3.7877	-3.4549	-2.5544	-3.9114	-4.1539	-3.0941	-4.0256	-3.943	-5.2563	-3.3957	-4.6529
-7.8954	-9.7003	-8.257	-10.095	-8.2682	-11.064	-9.6289	-8.866	-8.8052	-9.0595	-9.1456	-8.2951	-9.2879	-8.7206	-9.062	-8.0477	-7.8328	-9.3032	-8.7549	-7.4458	-9.6346	-9.0012	-9.1824	-8.9536	-10.997	-9.7181	-9.0326	-8.8113	-9.1666	-10.856	-10.072	-9.6213	-9.6083	-8.1114	-9.0588	-10.081	-9.8337	-10.665	-9.3699	-9.3911	-10.838	-9.7985	-9.4235	-8.8703	-10.402	-9.8829	-9.3882	-9.7865	-11	-9.0375
-7.2072	-7.5428	-6.3242	-5.8926	-6.266	-5.578	-6.1151	-6.3159	-5.9873	-6.003	-4.737	-5.2837	-6.3156	-7.5597	-7.7279	-6.3921	-5.4981	-5.9737	-5.9948	-6.0261	-5.7212	-5.9322	-6.0185	-6.5858	-4.8463	-7.0847	-6.6702	-7.3838	-5.7546	-6.6689	-6.8925	-6.8733	-5.993	-6.9236	-6.7607	-8.1205	-5.3799	-5.6498	-7.1734	-6.3914	-5.2029	-8.1652	-7.0377	-5.8907	-4.3027	-6.633	-5.6991	-6.8283	-6.0315	-7.6503
0.018149	-0.41763	-0.29106	2.127	1.2924	-0.0093507	-0.17915	-0.068768	-0.46522	-1.0503	-0.0071522	0.85284	-0.78618	-0.56087	-0.17512	-0.73872	-1.3911	1.5562	0.060353	-0.17274	1.049	-0.49966	-0.57826	-1.3961	-1.5714	-0.029554	-0.81586	0.61157	1.0013	-0.98968	-1.0477	-0.81139	-0.94186	-0.80292	-0.099382	-0.062422	-0.85314	0.18205	0.30654	0.47274	-0.84134	1.6379	0.1465	-0.11413	-0.010218	0.52327	-1.1269	-1.2833	0.058284	0.1517
-1.0151	0.35314	-0.23886	-1.0682	-1.1258	0.78049	-2.0313	-0.070422	-0.59527	-0.77198	-1.2822	-1.3054	-2.3327	-0.53403	-1.4601	-0.0092032	-0.8086	-0.99254	-0.77395	0.2087	-1.9011	-0.30598	-0.17349	-1.2926	0.48776	-0.94722	-1.1537	-1.3963	-1.0259	-0.97268	-0.028584	-0.19052	-0.19596	-0.74748	-0.88993	-1.1309	-0.66705	0.36214	-1.3078	-1.7941	-1.8074	-0.0080879	-1.3112	-0.42271	-1.12	-0.55546	-0.59513	-1.0173	-1.9364	-0.78111
2.6928	1.1344	0.92375	1.4053	2.3873	1.1502	0.30366	0.43363	1.0462	1.9492	1.8167	3.7627	3.2714	2.5607	1.064	2.7409	2.7806	0.88468	2.4055	0.94097	0.28236	1.617	2.348	0.69031	2.9665	0.66758	2.5881	1.3118	2.2458	1.9501	1.3375	1.9063	1.3516	2.7845	2.3268	2.9289	0.17608	2.1952	2.0511	2.2112	3.3764	1.1858	2.4352	2.2119	1.7483	2.4733	3.7043	2.2702	0.68493	1.053
-3.7466	-3.5126	-3.9852	-4.7029	-5.2993	-3.781	-3.5208	-3.1742	-3.4897	-4.4522	-3.9864	-4.2741	-3.9549	-3.6396	-3.4062	-4.5452	-2.4288	-4.4956	-3.481	-2.8666	-4.3351	-3.5505	-3.6413	-4.1766	-4.0374	-5.0989	-4.9931	-3.6951	-4.516	-3.3006	-4.295	-2.3866	-5.3665	-2.0104	-4.2308	-4.7933	-3.6185	-4.8808	-3.0305	-5.8005	-4.9816	-3.6597	-4.9012	-3.0254	-3.1776	-2.6621	-3.539	-3.8056	-3.2363	-3.9821
1.8311	1.3039	2.8199	2.3121	1.979	1.5756	2.1399	2.2744	2.3598	0.81949	1.8615	2.2138	1.1813	2.3139	0.36954	0.74481	2.6856	1.3576	-0.0079153	1.8763	1.7976	0.50092	1.7636	1.9195	0.63717	0.065766	1.5848	-0.013792	1.1004	1.6777	1.5525	2.5337	2.8291	2.0861	1.8884	0.12449	2.8005	3.1469	1.4711	1.9431	2.062	-0.20288	0.87054	2.7854	1.2228	1.1578	1.875	0.50916	2.9917	2.7498
8.7716	10.287	9.8059	10.81	9.3714	10.283	8.5235	9.1686	10.564	9.9619	9.8552	9.1961	9.3656	7.5627	11.322	10.594	9.4388	9.7081	9.2744	10.018	9.4764	10.871	9.4259	8.631	9.883	10.748	11.112	9.3004	8.5454	9.0002	8.1498	9.4403	9.1781	10.12	9.9641	11.171	9.2551	10.338	9.4875	10.222	10.135	10.354	9.1104	10.491	11.368	9.999	8.946	8.8896	8.8791	11.372
-4.6008	-3.3543	-5.2773	-5.3394	-3.0597	-3.3404	-2.9979	-4.2867	-4.7864	-4.6907	-4.2798	-2.4041	-5.2155	-6.1309	-3.9942	-4.3461	-4.3374	-4.747	-3.7874	-3.7127	-3.3912	-4.4355	-2.8583	-4.8303	-2.8958	-4.4178	-4.4737	-2.7485	-4.3168	-4.8932	-4.1238	-5.1771	-3.1068	-6.0163	-4.7727	-3.7844	-4.0571	-4.9334	-3.6285	-5.5856	-4.7523	-4.054	-5.4035	-4.0408	-4.4548	-5.718	-5.1769	-4.8639	-4.7924	-4.3698
3.9429	1.364	2.6635	1.3767	1.9658	2.3298	4.6822	3.1393	3.5123	2.4508	4.7779	3.6178	2.2411	1.5393	3.0983	3.491	2.4225	3.1369	3.5188	3.5401	1.9355	4.0713	4.0868	3.163	1.5197	3.7406	4.0435	2.1349	1.1127	3.2453	2.6427	2.2626	2.0152	1.6477	2.9402	2.3457	3.5542	3.0822	3.6214	2.8961	4.859	2.8461	3.5927	2.5054	2.9992	4.1269	3.2911	4.627	2.7573	4.2347
-2.9996	-5.4653	-3.6911	-2.9081	-3.5966	-5.5656	-3.511	-5.0956	-5.2183	-3.8795	-5.3424	-5.7895	-4.4725	-3.9981	-4.8481	-4.7235	-5.1898	-6.0845	-4.3854	-6.8328	-5.7051	-3.8619	-4.6014	-3.157	-6.4699	-5.5431	-3.9175	-4.117	-4.3025	-5.4309	-4.6131	-4.4847	-1.3882	-3.4225	-3.805	-5.8319	-5.305	-5.4927	-6.5577	-5.5895	-5.8579	-3.4042	-3.9288	-2.3944	-3.8732	-4.7206	-5.1279	-3.4069	-5.399	-5.0903
8.471	6.3531	7.84	4.8475	7.7628	6.1399	7.3968	7.0921	8.103	7.4629	8.3761	7.0754	6.0119	7.345	7.7435	7.5958	7.7472	7.1694	4.8846	6.599	7.4397	5.0662	6.6806	6.287	6.7353	7.7243	7.6708	7.1348	5.6354	7.3906	6.6901	7.9894	4.2053	6.2463	7.0712	5.8762	7.4689	7.03	6.1462	5.606	7.3405	6.5279	7.7954	8.1924	8.0111	6.1263	7.5937	7.3888	6.9102	6.0219
-7.5617	-6.8429	-7.8232	-7.3082	-8.1953	-7.3042	-8.6817	-7.1629	-7.4594	-7.3673	-6.7863	-6.9406	-6.8657	-7.4815	-7.8074	-8.1831	-7.3462	-8.6644	-7.4092	-8.6306	-7.5174	-9.1324	-5.9724	-6.9785	-8.2168	-7.5447	-7.1078	-6.7326	-8.3268	-9.0459	-8.2084	-9.3427	-7.6725	-8.1079	-6.93	-7.4915	-8.4518	-8.2711	-7.4478	-7.273	-7.191	-8.7963	-7.6328	-7.868	-9.2132	-7.1797	-8.5779	-6.7215	-6.9331	-8.7133
-2.931	-2.384	-2.8541	-1.6396	-2.1485	-2.3783	-3.4074	-3.0208	-3.0977	-3.1159	-2.8865	-4.3384	-1.0849	-0.74303	-3.8702	-1.0995	-1.5477	-1.9477	-1.6484	-2.4027	-3.1009	-1.4258	-1.0174	-2.2666	-3.5545	-1.4164	-4.0151	-1.7487	-2.5542	-1.9504	-1.652	-1.5398	-3.2355	-2.3788	-3.2648	-2.5353	-2.1289	-2.4988	-3.4798	-2.5311	-1.5057	-2.7552	-2.3045	-2.0641	-1.1776	-2.3689	-2.8899	-2.0845	-4.8267	-2.3973
-13.642	-12.327	-11.893	-11.78	-12.736	-11.825	-11.88	-12.12	-15.298	-13.49	-12.655	-11.98	-12.58	-13.791	-12.577	-12.603	-11.918	-14.199	-12.341	-13.592	-14.657	-13.639	-10.173	-12.868	-12.348	-11.43	-14.219	-14.59	-12.636	-14.636	-12.054	-14.154	-12.641	-12.138	-12.53	-13.148	-13.743	-11.52	-12.879	-13.269	-13.238	-12.538	-12.466	-10.624	-14.191	-12.421	-11.319	-12.336	-12.504	-14.23
-13.458	-12.412	-13.314	-12.945	-13.384	-13.942	-13.032	-11.446	-13.881	-12.712	-12.569	-14.712	-12.375	-14.54	-15.04	-13.129	-13.638	-12.527	-13.691	-14.479	-12.676	-12.934	-13.774	-13.987	-12.633	-13.699	-13.481	-13.558	-12.992	-12.067	-12.68	-13.523	-13.913	-11.894	-13.738	-13.509	-14.048	-13.404	-13.369	-14.113	-13.154	-13.734	-14.91	-14.727	-14.173	-12.914	-13.717	-14.221	-12.826	-12.094
4.5407	5.764	6.0845	3.1505	4.1405	4.6673	4.4489	5.1415	5.1512	5.136	4.2097	6.3354	4.8452	3.8031	4.0987	5.9363	3.7482	4.194	5.5289	5.0636	6.0562	5.1491	6.4458	3.3754	3.4646	5.0948	5.3792	5.6061	3.7129	5.8689	3.6946	6.2641	4.4297	4.4778	4.5181	6.0646	6.6768	4.3549	5.6137	4.1893	4.7438	5.4029	4.2553	4.688	5.8089	6.2114	4.5129	4.8909	3.2316	4.7731
8.0033	7.653	7.5676	5.971	7.7379	8.2018	6.7126	6.4476	8.7166	6.4819	8.5511	8.4021	6.9627	8.0801	8.0015	5.8721	7.665	7.5639	9.2591	8.8679	9.4276	7.9851	8.3703	9.2131	7.6184	8.4387	7.9779	9.015	8.4576	6.3628	6.4986	8.2996	7.6594	8.2347	8.1949	7.9706	7.9498	8.9502	7.93	7.1617	7.6984	7.7986	8.3691	7.6787	8.696	7.562	7.169	9.0518	8.2503	7.328
-22.191	-22.822	-23.708	-21.437	-22.229	-22.254	-20.769	-22.706	-21.892	-21.631	-21.838	-22.272	-23.584	-22.906	-22.514	-22.667	-22.145	-22.13	-23.039	-22.066	-23.055	-21.646	-21.222	-22.814	-22.568	-21.721	-22.407	-22.018	-21.222	-22.825	-22.877	-22.563	-22.474	-22.736	-22.55	-21.079	-20.651	-22.519	-22.472	-21.181	-21.833	-21.694	-21.405	-22.23	-23.096	-21.453	-22.273	-21.096	-22.221	-22.087
-23.404	-22.13	-21.336	-22.994	-23.415	-22.582	-22.059	-21.744	-21.748	-22.304	-24.341	-22.248	-21.644	-22.302	-20.041	-22.896	-22.127	-22.693	-22.424	-23.52	-21.789	-21.563	-22.898	-21.953	-20.556	-22.554	-21.659	-21.038	-22.21	-22.822	-21.18	-21.526	-22.404	-21.362	-20.229	-23.134	-21.946	-22.49	-22.897	-21.561	-23.266	-22.355	-21.273	-20.108	-22.367	-22.456	-23.363	-23.049	-22.137	-22.103
-13.609	-12.199	-12.658	-12.663	-13.168	-13.549	-12.86	-11.823	-13.202	-12.433	-12.693	-11.568	-13.193	-13.281	-13.345	-13.692	-13.105	-12.333	-10.686	-12.086	-12.771	-12.282	-14.802	-13.516	-12.271	-12.419	-12.623	-13.172	-12.831	-13.037	-13.122	-13.16	-13.988	-13.06	-14.542	-13.125	-12.771	-11.476	-13.02	-12.732	-12.798	-13.718	-13.257	-11.366	-12.077	-12.824	-11.455	-13.169	-13.155	-12.02
8.0503	8.2126	9.2874	9.0952	10.315	7.2326	7.3001	9.424	4.9768	9.1062	6.5062	8.2139	8.4649	8.8422	9.6155	8.2655	8.1979	8.0256	8.2401	7.6329	8.6643	5.825	7.2078	7.1254	7.745	6.968	5.7814	8.8155	8.4919	7.2085	9.037	6.8422	8.6678	8.4597	9.2174	8.4373	8.0209	7.5648	7.1757	7.1779	8.5589	8.5463	8.2227	7.9269	8.0805	7.6209	8.1127	9.2226	8.1912	8.7969
-15.032	-14.663	-14.112	-14.568	-15.746	-15.121	-15.665	-14.38	-14.266	-14.115	-14.395	-13.779	-15.348	-15.075	-14.948	-14.904	-13.783	-14.455	-13.573	-14.093	-13.796	-14.824	-16.036	-14.679	-14.573	-14.658	-14.243	-14.98	-13.123	-14.276	-13.54	-13.761	-15.279	-15.753	-14.612	-15.668	-14.304	-15.614	-15.266	-14.253	-14.65	-14.224	-15.824	-13.038	-13.699	-14.739	-14.739	-15.2	-15.08	-14.581
-1.1395	0.53719	-0.54645	-0.63108	-0.51081	-0.48755	-1.4528	-0.84483	-1.0835	-0.93706	0.96151	-1.3798	-1.3533	0.42347	-0.36825	1.3088	1.0638	-2.6231	-0.29998	0.44571	1.6289	0.69576	0.93171	1.4455	0.41702	-1.464	0.29248	-0.82562	-0.88111	0.025745	-1.0067	-0.2409	-0.41732	-1.8286	0.73367	-1.1711	-0.083276	-0.16405	0.3953	-1.9446	-1.3934	-0.49659	2.3349	0.12488	-0.1234	0.093732	1.4302	-0.38717	-1.5037	-0.87753
-13.905	-14.526	-14.549	-14.596	-12.808	-14.379	-13.859	-14.423	-13.314	-13.756	-14.107	-15.355	-13.993	-14.068	-14.261	-15.071	-14.066	-14.247	-14.752	-14.912	-14.491	-15.739	-15.434	-13.858	-13.822	-14.256	-13.774	-14.742	-14.396	-14.254	-14.372	-14.506	-13.659	-15.386	-15.143	-15	-14.867	-14.706	-14.745	-13.849	-12.927	-13.864	-13.161	-13.881	-15.068	-14.022	-14.184	-15.484	-12.319	-13.301
1.2913	1.3755	0.93596	1.1971	2.9535	0.69396	1.4995	2.1107	0.92041	2.3139	1.2656	3.2333	0.79298	2.5778	2.2798	2.7759	1.559	2.6018	2.7608	2.7382	1.6632	1.3419	0.92678	1.919	1.4177	2.3227	0.7918	0.89322	1.6541	1.9931	1.8753	2.0977	1.6881	2.3615	1.414	2.2989	3.4444	0.3548	0.97718	1.0738	0.73352	2.2932	1.8935	2.8649	1.9527	1.2329	1.5018	0.74542	1.4731	0.2701
-0.308	-0.32945	-1.0338	-0.23617	-1.0515	0.1244	-1.4462	-0.024173	-0.65398	-0.34127	1.1274	0.47325	-0.88865	-0.24716	-0.64296	-1.3915	-0.018317	-0.38792	-0.0035163	-0.39798	0.90592	0.012738	-1.3996	-0.67923	-1.8874	-0.29192	0.82399	-2.2525	-0.41596	0.17791	-0.9982	-1.1961	0.82148	-2.0209	0.26039	0.70036	0.78076	0.13072	-0.11272	0.17831	0.0036702	-0.15905	-0.70943	0.58389	0.0029154	-0.84259	-0.80992	-2.0645	0.22166	0.15228
-1.8269	-2.8432	-3.1937	-3.059	-1.4211	-3.3271	-3.4833	-4.0906	-2.0882	-2.9606	-2.2455	-2.4523	-1.5354	-4.1141	-2.6401	-1.4241	-3.327	-2.7749	-1.6438	-3.6848	-3.3256	-4.2476	-3.227	-2.9336	-2.3706	-1.4616	-1.7074	-2.3963	-2.9057	-2.1534	-2.3535	-4.6008	-2.789	-2.0472	-1.9934	-3.4551	-2.8626	-3.2778	-2.4448	-4.0138	-2.4822	-2.6138	-3.3855	-1.762	-3.7526	-2.9989	-2.9744	-4.0023	-1.7707	-2.863
-8.1965	-8.1017	-9.7519	-8.8741	-8.7721	-8.5454	-8.1855	-9.6689	-10.236	-9.5093	-9.4539	-9.3918	-8.7384	-9.463	-7.8631	-7.175	-8.0788	-8.6125	-8.6353	-9.3454	-9.7018	-9.6231	-7.5602	-9.4992	-9.3085	-8.7578	-8.4499	-8.4481	-7.1419	-7.4683	-8.3687	-8.4084	-10.212	-9.3008	-9.8846	-8.8544	-9.352	-9.1265	-8.7354	-8.905	-10.141	-9.66	-9.4838	-8.8134	-10.426	-9.4027	-8.6705	-6.9717	-10.006	-9.5478
10.262	9.6587	7.9837	9.6896	8.0257	8.5704	9.4206	8.8362	9.3389	8.364	7.5025	7.5659	8.3577	8.4166	8.3552	8.9807	8.1461	9.5544	8.359	7.9309	8.0037	7.89	10.222	9.598	8.3218	9.0114	8.7965	7.9099	8.705	9.1466	9.1029	7.9733	7.9614	7.035	8.8745	8.3438	9.103	9.7792	9.6432	8.918	8.0098	8.2969	7.1245	9.3408	8.551	8.6845	8.0164	9.5529	8.3877	10.188
2.0759	1.8192	3.7414	3.0717	1.5471	1.6886	1.8329	1.0144	0.94777	0.52829	0.79392	0.66347	1.2024	1.1486	1.0326	1.6784	1.5382	2.131	1.7759	1.3858	2.891	1.5277	0.43714	2.226	2.0823	3.1501	2.0315	1.1863	-0.57283	1.8427	2.3602	1.1869	1.9937	2.0745	1.3593	1.9448	2.7737	2.1355	1.3053	1.1438	1.2119	0.85026	3.1179	1.7174	2.962	2.8551	3.5192	1.9425	2.5786	0.37921
-13.947	-15.532	-15.882	-13.512	-15.648	-14.535	-14.616	-16.013	-13.625	-14.448	-13.581	-13.922	-16.246	-14.885	-14.826	-14.06	-15.209	-14.815	-14.495	-15.065	-14.517	-14.629	-15.04	-14.984	-15.087	-15.288	-15.183	-15.943	-14.22	-14.134	-15.232	-14.798	-14.678	-15.417	-14.046	-14.822	-14.818	-13.887	-14.574	-16.168	-15.072	-14.101	-13.807	-15.31	-14.196	-14.919	-12.61	-12.666	-14.571	-15.552
-0.55347	0.77832	1.3604	-0.27263	-0.66064	-0.60386	-1.966	-2.0554	-1.5698	-1.727	-0.22615	-1.3734	-0.28807	-2.9225	-1.8003	-1.4634	-2.7664	-2.6385	-1.1507	-0.33337	-1.3107	-0.67912	-1.3101	-0.51301	-2.4816	-1.5036	-1.5491	-2.2409	-1.3355	-1.3088	-3.5289	-2.186	-2.4864	-1.2484	-1.567	-1.2547	-1.6719	-1.665	0.59721	0.19843	-1.0294	-2.1047	-1.4331	-1.2779	-1.4272	-0.56118	-1.5899	0.34384	-1.9545	-1.3499
7.964	6.0728	6.1339	4.7434	7.8489	6.3806	6.4138	5.0858	6.5289	6.7657	7.3106	7.0524	5.5389	6.3252	6.1993	7.2489	6.3409	6.4627	6.025	7.0313	6.5152	6.2875	6.4776	7.0992	6.6574	6.8977	5.4987	6.4366	6.6186	7.9485	6.7908	6.2525	5.9719	5.9506	7.7612	6.759	8.1124	7.4701	4.9543	5.8181	6.2266	6.6152	5.9685	6.1483	7.2524	4.8736	8.434	4.746	6.7881	6.5774
-0.51981	-1.5533	-1.7799	-0.28787	-1.2872	-0.14501	-1.0574	-1.3412	0.98497	-0.22966	-1.4024	-2.1026	-0.74491	-0.94113	-2.6907	-0.33766	-1.036	-0.23038	-2.2247	-1.9645	-0.86129	-1.3254	-1.2736	-0.5301	-0.76593	-0.97672	-0.93347	-0.62479	-3.4476	-0.88291	-0.041124	-1.2215	-2.0118	0.78001	-1.6434	-1.3773	-0.23741	0.6999	-2.042	-1.3617	-1.7332	-1.8221	-1.019	0.78606	-2.2935	-1.8	0.70317	-1.1841	-1.3653	-0.53937
-0.24517	-0.97468	-0.63663	-1.3634	0.49787	-0.61902	0.73974	-1.1234	-1.3109	-1.0255	-0.55437	-0.48659	-0.53558	0.48616	-0.0027446	-0.22479	-0.45002	-1.1835	-0.48836	-1.1688	-2.1619	-3.3296	-1.4209	-1.3881	-0.93486	-2.0661	-1.7798	0.28837	-0.87617	-0.4523	-0.72195	-0.92098	1.5674	-1.4513	0.82996	0.21743	-1.3278	0.22375	-1.8974	-1.878	-1.8168	-0.58258	-2.1782	-1.0135	1.0454	-1.4107	0.2069	0.21878	0.19603	-1.1449
-12.613	-12.865	-12.864	-14.338	-12.817	-13.629	-13.027	-12.45	-12.432	-12.349	-12.016	-13.517	-12.324	-12.84	-12.022	-13.201	-13.787	-11.817	-13.051	-12.486	-12.384	-12.183	-13.466	-11.633	-12.377	-13.42	-12.162	-12.857	-12.437	-13.53	-11.679	-13.933	-13.179	-12.139	-12.928	-12.379	-12.573	-12.11	-12.968	-11.844	-13.713	-12.73	-11.576	-13.662	-11.077	-11.321	-12.572	-12.978	-12.272	-13.941
-3.3673	-4.1446	-3.9296	-4.184	-4.2549	-3.185	-4.7508	-2.8029	-3.3023	-3.8679	-5.1301	-4.3789	-4.4426	-3.7211	-3.7852	-5.4958	-3.7227	-4.7148	-2.9337	-4.0234	-2.8491	-2.5669	-5.178	-4.1755	-3.8479	-2.3053	-2.7783	-3.8917	-2.8617	-2.7522	-3.2937	-2.5942	-3.5554	-6.016	-4.1537	-3.5456	-2.6465	-4.0566	-2.8939	-3.2059	-3.2823	-2.6792	-4.341	-5.1157	-5.0203	-4.7357	-4.0576	-3.66	-1.9743	-3.9761
-10.39	-11.437	-11.609	-11.657	-13.472	-9.3428	-11.32	-12.039	-10.9	-10.454	-9.5986	-11.668	-11.77	-11.126	-9.0353	-12.131	-8.4317	-11.456	-10.964	-11.861	-11.739	-11.545	-9.8872	-9.2265	-10.441	-10.246	-11.195	-12.69	-12.368	-9.9709	-11.153	-10.573	-10.634	-10.354	-10.821	-10.744	-11.603	-11.19	-10.41	-10.735	-10.497	-10.377	-9.5632	-10.616	-11.187	-10.896	-11.699	-13.499	-10.482	-11.181
-6.1228	-6.6067	-6.0748	-5.7892	-6.572	-6.6036	-6.0279	-3.8659	-6.1525	-6.4163	-7.5477	-3.8587	-5.6436	-6.558	-4.4818	-6.4877	-5.9933	-7.4982	-5.3187	-3.9444	-6.866	-4.9146	-7.2514	-6.4501	-5.2797	-7.0969	-6.0176	-5.7774	-3.1194	-4.9855	-6.5746	-6.9698	-5.6348	-4.5989	-5.5865	-5.6282	-4.7935	-5.0347	-5.1943	-5.5424	-4.6858	-5.9221	-5.398	-5.597	-6.6473	-5.4469	-6.4949	-4.7335	-5.2677	-7.4261
4.0118	1.6101	1.572	2.3101	0.81796	2.1431	2.4451	1.1888	0.2527	0.89703	0.83804	1.9827	2.0421	1.2325	1.2308	-0.10186	2.5186	1.6649	1.2563	1.7973	1.8947	1.1466	1.536	0.79419	1.1767	1.8188	3.2568	1.8361	1.905	3.26	1.3579	1.8662	2.6548	1.301	0.82997	0.70143	1.9677	2.1221	1.7866	1.2276	1.6686	1.7459	1.8287	0.2713	1.8667	2.0888	0.77349	1.7152	0.17565	0.76615
6.9372	7.3307	6.4216	8.1824	7.2338	5.9998	6.7224	6.6514	7.1719	6.387	6.8435	7.4257	7.1092	6.3017	6.4618	6.6351	7.8758	7.4479	7.7771	7.6103	7.4317	6.5425	4.8081	7.5656	5.6609	5.2223	6.3092	7.2473	5.7862	5.9251	7.7525	6.3377	5.4061	6.4922	6.4166	6.9169	6.9641	6.9571	6.5105	5.4731	6.7021	6.3428	6.9094	8.0247	6.6076	6.8489	7.4535	6.9197	8.6772	6.7448
6.9834	5.7061	5.5566	6.3205	7.3538	6.0471	4.9169	5.073	6.4685	4.9745	6.2941	7.181	6.3139	8.7373	6.5876	7.2106	6.4975	8.0993	7.3584	6.9595	9.2421	5.9953	8.2475	6.6512	5.8626	7.2193	7.6537	7.5298	6.5613	7.2047	6.6431	7.0213	5.7099	7.2634	7.2714	8.0614	7.7832	5.657	5.7732	6.7596	6.0742	5.5186	7.4219	5.2804	6.3412	6.2762	4.5612	7.2658	7.8664	6.6459
2.2764	2.9408	2.9561	2.6937	-0.08037	4.462	2.5448	3.5063	3.801	3.2483	2.0468	1.9602	3.1709	4.1059	3.889	3.1985	2.5281	3.766	1.4341	2.3265	3.0656	2.3144	2.3986	2.8019	3.7164	2.5961	3.6655	2.0169	3.4018	1.9878	2.2157	2.4242	2.2999	3.1898	4.4525	1.6956	2.435	2.0063	1.9513	3.2363	1.7125	3.2118	3.7726	2.9287	3.3546	3.2729	3.2688	2.0336	3.1472	2.6704
1.5063	2.3691	0.7543	2.4768	2.625	3.2229	2.2169	3.4282	4.504	4.8098	2.2478	2.7912	2.3465	3.1935	2.3129	2.4696	1.5713	1.717	1.2844	2.1406	2.0772	2.6199	4.3179	3.1547	3.3275	2.2551	3.4704	2.9069	2.5109	3.6407	2.7937	3.3368	1.7488	2.6706	2.8839	3.1776	1.5111	2.0447	2.3075	3.3686	3.7541	2.1797	2.9902	3.5841	2.8426	3.5891	2.8548	3.9433	1.7786	3.6512
-12.871	-12.813	-12.474	-12.228	-14.18	-10.892	-11.831	-11.503	-14.433	-14.044	-12.806	-13.886	-11.762	-11.934	-12.61	-12.622	-13.137	-13.209	-11.802	-12.26	-12.475	-13.41	-11.481	-12.593	-11.568	-13.409	-13.371	-14.142	-12.078	-12.443	-13.759	-13.031	-14.832	-13.042	-13.477	-11.402	-14.099	-12.018	-12.719	-12.681	-12.294	-12.738	-12.083	-14.696	-13.616	-13.346	-11.862	-12.61	-13.951	-13.735
-7.6322	-7.2157	-8.2058	-7.5426	-8.8019	-6.4216	-7.9713	-6.5109	-8.8198	-4.6527	-7.3435	-7.12	-9.2261	-7.3204	-7.6644	-6.5516	-7.8467	-8.597	-7.9966	-6.1548	-7.271	-6.469	-8.0852	-7.6901	-7.7361	-6.0322	-9.1568	-7.0795	-6.9632	-6.0313	-6.7934	-7.3193	-7.1711	-7.9174	-6.822	-7.5767	-7.1606	-7.4444	-8.6956	-6.8276	-6.996	-7.1018	-6.5591	-7.3078	-8.0524	-7.0222	-7.4204	-7.513	-8.5191	-7.575
7.106	6.6814	7.0285	6.5293	6.2818	6.0759	8.5731	6.7242	5.9044	7.0258	5.6113	6.5836	7.2291	7.9581	6.5567	6.0163	7.6846	7.0214	6.0146	6.5334	6.6756	5.1059	7.3086	7.7315	7.7044	6.2191	8.2704	8.194	7.5565	6.3381	5.7572	7.4711	6.0334	6.4617	6.9459	7.3057	5.7695	7.3774	8.1663	7.2716	7.0031	6.2339	7.3975	6.527	6.6139	6.4367	7.706	5.9785	7.1886	6.4937
-2.4688	-0.43804	-4.0416	-1.735	-2.6401	-4.7536	-2.8395	-1.747	-2.2347	-1.4888	-1.3767	-2.0559	-2.5445	-1.8164	-2.238	-1.8023	-0.68135	-2.6173	-3.4843	-2.0173	-2.4748	-2.2078	-2.503	-2.9032	-1.5299	-2.2028	-2.1348	-2.3078	-1.4828	-1.7575	-1.6705	-2.3301	-2.269	-4.7377	-2.0927	-2.1626	-0.9433	-4.3037	-2.6036	-1.8061	-3.8831	-3.5208	-2.7952	-1.7623	-1.2703	-1.2853	-2.4933	-1.7159	-2.3773	-2.8404
-14.086	-12.913	-16.183	-14.87	-11.787	-14.566	-11.976	-13.662	-15.008	-13.894	-13.816	-12.908	-14.628	-13.17	-14.354	-14.359	-13.914	-13.435	-14.047	-15.275	-10.883	-15.121	-14.449	-12.926	-14.176	-14.419	-13.815	-13.055	-14.428	-15.657	-14.641	-14.375	-13.076	-12.749	-15.081	-15.332	-14.683	-13.58	-13.95	-14.338	-13.481	-16.088	-14.553	-14.362	-14.538	-14.566	-12.935	-14.619	-13.491	-12.54
-2.6878	-0.10612	-1.4053	-1.8723	-2.1656	-0.28281	-0.20777	-0.84044	-2.2703	-2.2085	-0.39909	-0.11554	0.46782	-1.0811	-1.0343	-2.5937	-1.6516	-1.6717	-1.505	-0.87999	0.065477	-0.4987	-1.9669	-2.6227	-1.2693	-1.9094	-1.8965	-1.6187	0.08698	-1.9609	-1.7693	-1.8238	-2.4922	-1.5706	-0.63417	-3.1044	-2.1787	-1.4412	-2.0722	-0.64264	-1.9126	-1.6244	-0.6736	-3.1367	-2.2956	-1.0552	-2.915	-1.5922	-2.5803	-0.60707
-20.938	-23.062	-21.973	-22.37	-22.488	-23.12	-22.703	-23.379	-21.953	-22.428	-21.819	-23.101	-22.018	-23.54	-21.629	-22.075	-21.248	-20.886	-23.347	-22.999	-22.765	-23.58	-23.614	-22.26	-23.568	-23.445	-22.661	-22.453	-22.166	-22.531	-22.976	-21.376	-22.355	-21.674	-22.685	-22.992	-22.266	-22.765	-23.079	-21.01	-23.151	-20.474	-21.239	-21.274	-22.458	-21.963	-22.34	-21.507	-22.252	-22.563
-9.7159	-12.308	-10.033	-11.183	-8.1494	-9.3008	-9.2368	-9.532	-10.994	-11.065	-10.344	-9.6945	-11.046	-11.385	-7.7445	-10.26	-8.9699	-7.9968	-9.4495	-9.9399	-10.091	-11.438	-8.7687	-10.718	-9.0125	-8.5077	-11.282	-11.381	-11.134	-9.8834	-10.583	-11.011	-9.8049	-10.33	-9.7973	-8.2227	-9.2415	-8.8825	-9.8657	-9.7732	-10.465	-10.238	-9.0362	-10.419	-11.016	-9.7247	-10.756	-10.003	-9.1451	-10.217
-1.4217	-1.9689	-2.5701	-0.1587	-1.6217	-0.46474	0.13505	0.93002	-1.1555	-0.12366	-2.5781	-2.6419	0.086091	-1.8375	0.0557	-0.6661	-2.1445	0.62579	-1.1653	-0.83962	-0.78074	-2.5235	-1.0493	-3.6441	-2.7978	-1.1828	-1.9946	-0.81633	-1.0683	-2.5269	0.44361	-0.56878	-1.6786	-0.29961	-1.2979	-2.7724	-1.4348	-0.38218	0.29598	-2.0955	-0.95752	-1.3294	-2.7885	-0.15366	-1.1805	-0.47689	-1.1981	-1.4194	-0.39553	-2.5909
-1.111	-0.94725	-4.6354	-0.91399	-2.1152	-2.1696	-2.1261	-1.4673	-2.342	-1.3379	-2.2206	-2.6315	-1.8164	-3.7632	-2.4593	-4.192	-0.77316	-2.4111	-2.499	-2.0288	-1.2784	-2.0723	-2.7783	-1.9909	-2.6516	-3.0035	-1.5524	-1.1205	-2.8142	-0.795	-1.5853	-1.4447	-2.3621	-2.3355	-2.5867	-2.9877	-2.9161	-2.4973	-1.6776	-3.764	-1.1197	-3.3866	-3.524	-3.1239	-4.3241	-2.8021	-3.1209	-2.9445	-1.4928	-2.3526
-14.777	-13.93	-13.343	-11.298	-12.73	-12.975	-14.445	-12.573	-15.518	-13.178	-12.896	-14.307	-13.185	-14.439	-11.211	-13.704	-13.843	-12.998	-13.607	-12.91	-13.43	-13.067	-12.183	-12.509	-13.818	-13.169	-12.464	-12.677	-13.825	-12.293	-12.649	-12.971	-13.6	-14.278	-12.746	-14.235	-13.725	-14.165	-13.945	-12.319	-13.524	-14.234	-10.869	-13.452	-13.525	-13.518	-12.603	-13.439	-13.553	-12.506
1.2823	-0.61364	0.57872	1.7818	-0.505	-1.194	-0.49445	-0.028083	0.017034	-0.75176	0.52963	0.24723	-0.88107	-0.50053	0.10277	0.75104	-0.88272	1.4091	0.003794	0.096618	-1.1358	0.6948	0.46587	-1.275	-0.57931	0.6125	0.39841	-0.24685	0.58498	-0.50952	0.10705	-0.42518	1.6073	1.0775	1.3667	-0.21235	0.24354	-1.072	0.0071399	0.50341	0.070324	0.084654	-0.88686	-0.87508	-0.7327	0.4817	0.031436	-1.0031	-0.048813	0.27734
-1.0773	-0.61057	-0.11478	-0.55562	-0.00038359	-2.3884	-2.335	-1.5838	-2.4253	-0.93828	-1.6913	-1.8183	-1.2085	0.72272	-2.2098	1.0389	-1.1714	-0.8551	-2.2215	-2.034	0.26675	-0.46101	-0.52247	-0.88657	-1.0129	-0.77624	-1.8904	-0.15056	1.1173	-0.93151	-1.5089	-2.4904	-1.2864	-1.0006	-1.5285	-1.2551	0.45243	-0.55709	-1.1872	0.5452	0.20236	-1.2522	-0.68368	-1.4348	-2.9246	-0.91763	-1.0686	-2.4922	-2.2074	-1.4326
-1.6345	-2.6476	-3.5505	-1.5288	-2.8797	-2.3584	-2.8113	-3.9323	-3.2769	-3.1584	-3.7797	-0.077791	-3.2711	-2.5547	-2.4142	-2.4497	-3.1391	-2.4997	-2.992	-1.0282	-2.554	-0.76373	-2.9257	-2.1369	-2.4332	-2.2966	-2.3651	-2.1203	-3.3105	-3.67	-3.2546	-1.9882	-2.9844	-4.375	-3.35	-1.9024	-2.8231	-1.5342	-1.6305	-3.562	-1.2912	-2.5243	-2.9932	-3.3675	-3.1617	-3.8417	-4.0904	-1.9779	-2.8557	-2.3888
-12.267	-12.724	-11.461	-11.255	-11.642	-12.094	-11.848	-11.381	-11.232	-12.979	-13.3	-10.778	-12.62	-11.326	-12.286	-12.002	-12.795	-9.6254	-11.086	-10.675	-10.849	-10.729	-13.093	-12.17	-11.185	-11.266	-12.304	-11.592	-11.705	-10.46	-11.65	-13.237	-11.756	-10.359	-12.356	-10.83	-12.179	-11.708	-11.006	-11.178	-12.584	-12.04	-11.764	-11.046	-12.998	-13.312	-11.678	-10.578	-10.729	-10.871
-15.658	-13.862	-15.067	-14.367	-15.41	-13.785	-13.071	-14.442	-14.385	-13.758	-14.351	-14.337	-14.885	-15.013	-15.206	-12.963	-13.729	-13.336	-13.739	-13.87	-15.154	-14.322	-14.531	-12.982	-12.552	-13.981	-13.764	-14.985	-13.743	-13.457	-13.465	-16.23	-14.416	-14.169	-14.149	-14.001	-11.961	-14.643	-15.844	-13.232	-14.229	-14.888	-12.176	-12.755	-13.412	-15.369	-13.129	-14.618	-12.296	-12.94
1.236	1.6639	-0.13535	1.6838	1.1921	2.0213	1.3191	0.91227	-0.15728	1.01	2.1711	0.83008	1.09	1.9032	1.145	1.7586	2.1874	3.5003	1.7037	1.947	2.6691	2.5995	1.8015	1.2595	-0.30994	1.4747	2.8133	2.6694	0.40858	1.6861	0.6579	2.293	-0.014362	3.1144	0.18033	1.6188	3.7235	1.0953	0.62768	1.7069	3.0331	1.7638	0.7207	2.1817	4.076	2.1306	2.9583	3.0866	2.2038	1.7381
-7.3966	-6.0478	-5.544	-6.6397	-5.7802	-5.5684	-6.1977	-4.7596	-5.4815	-5.5597	-5.3984	-7.1885	-5.0121	-8.0574	-4.6556	-6.0269	-6.0738	-7.0791	-5.5822	-6.1369	-5.031	-7.2879	-6.6107	-4.5604	-6.2655	-6.9435	-6.7398	-5.4405	-7.2142	-5.5582	-6.4588	-5.3443	-6.2788	-6.9778	-4.9867	-6.7269	-7.5448	-5.7771	-6.4905	-5.728	-7.605	-6.1814	-6.1334	-7.0694	-5.6788	-7.0338	-7.4213	-6.5426	-6.2545	-6.4047
-5.1056	-2.7366	-3.7354	-2.2991	-2.751	-2.7062	-2.7847	-3.7052	-2.9597	-2.8761	-3.5184	-2.8339	-5.2345	-4.6467	-2.0873	-3.9118	-2.4628	-1.2648	-3.1353	-2.4302	-4.1892	-2.7645	-1.8631	-4.5189	-3.9656	-4.1981	-2.3573	-5.0491	-3.33	-3.6431	-2.6512	-1.7082	-4.2602	-2.0891	-1.8035	-2.0246	-2.0386	-4.3271	-3.3495	-3.2907	-3.6455	-4.602	-4.4243	-3.1345	-4.1605	-3.8304	-4.4609	-4.2335	-4.6946	-2.7556
-4.2391	-1.4035	-1.5213	-1.2416	0.41338	0.15556	-0.73423	-2.571	-1.3659	-1.4324	-0.62449	-0.18683	-0.70397	-0.41482	-0.77687	-2.5851	-0.86309	-1.3432	-2.1563	-1.5714	-1.2601	-1.0652	-1.2337	-0.31721	-1.5756	-2.5734	-3.08	-1.81	-0.36065	-1.2667	-1.8802	-0.97167	-0.82016	-0.57643	-0.5468	-0.96975	-1.4893	-1.1329	-2.5454	-0.81308	0.96387	-0.50387	-0.83161	-1.4578	-1.7091	-0.97555	0.26357	-0.11548	-2.0407	0.53871
-1.9413	-3.2492	-2.1997	-3.8392	-3.4886	-2.4411	-3.3367	-3.0202	-4.4316	-2.3176	-4.0537	-2.6616	-1.9249	-4.3001	-2.8558	-3.7636	-2.6778	-3.5484	-3.5577	-2.2241	-3.7816	-3.3445	-4.8591	-2.7983	-2.5218	-2.1041	-4.1853	-2.3488	-3.2083	-0.9537	-3.518	-3.7307	-1.7743	-2.3162	-3.3962	-3.881	-2.4612	-2.5821	-3.923	-5.1644	-4.7473	-3.8478	-3.297	-1.2844	-2.8105	-3.4122	-4.8261	-1.7257	-3.7444	-4.0331
1.0068	1.7514	0.49272	1.1931	0.30082	0.73509	2.4453	0.78558	0.72371	2.1686	2.058	0.51028	1.0141	1.9127	2.4124	2.0896	1.8576	1.6942	2.7208	1.6508	0.83907	0.96885	0.92148	0.28589	-0.94015	1.5979	0.88004	1.0299	1.2788	1.9046	0.64493	0.45541	1.6515	1.6954	1.3129	1.1841	0.57883	0.50602	1.5409	2.8161	1.4307	-0.32533	1.1182	0.82359	1.951	-0.70355	0.91561	1.642	1.1588	1.087
-12.261	-12.353	-13.803	-12.78	-12.041	-12.671	-13.785	-13.484	-12.544	-12.51	-15.278	-12.868	-12.286	-13.47	-14.91	-13.75	-13.565	-14.176	-13.699	-13.022	-12.519	-13.464	-12.928	-15.561	-14.051	-12.447	-13.569	-13.86	-11.667	-12.393	-12.748	-14.449	-13.249	-12.81	-13.299	-12.845	-12.523	-13.745	-13.154	-11.672	-12.774	-12.658	-13.798	-12.839	-12.06	-12.155	-12.804	-12.771	-13.093	-13.289
-12.652	-14.185	-13.38	-13.401	-13.383	-12.114	-12.7	-13.222	-12.415	-13.586	-12.364	-14.706	-13.671	-13.245	-12.982	-12.969	-13.74	-13.372	-12.907	-13.578	-12.907	-13.203	-13.627	-11.833	-14.166	-14.389	-12.975	-13.017	-13.837	-12.879	-14.018	-14.228	-14.208	-14.218	-13.822	-13.152	-11.552	-12.718	-13.659	-13.661	-12.725	-12.022	-12.699	-12.497	-13.354	-13.142	-11.533	-13.15	-13.612	-14.28
1.0579	-1.1034	-0.72065	0.19159	-0.42109	-0.80822	-0.32426	-0.06117	-1.617	0.49791	1.2876	-0.89834	-0.14524	0.12011	0.044112	1.9386	-0.95951	0.47358	-0.26405	0.5919	0.74943	-0.61853	-2.2287	0.038935	0.95694	-2.1217	1.0329	-0.72722	-0.055673	-2.1279	-0.046769	1.1085	0.48617	0.0011632	1.0744	0.096717	-0.014139	-0.7925	-0.79007	-0.48742	-2.3764	0.59166	-1.6462	-0.97771	0.80008	-0.78099	-0.70523	-1.0463	0.86243	-0.55493
-5.5009	-4.4785	-3.8907	-3.1279	-2.7346	-3.8996	-2.6255	-4.7183	-3.7593	-5.0281	-3.8418	-4.8601	-4.472	-3.233	-3.6889	-5.631	-5.1294	-4.4316	-4.1954	-4.3099	-5.9323	-4.2547	-4.2231	-5.8277	-3.5775	-4.1873	-3.8813	-3.8878	-4.0727	-4.8235	-2.9238	-2.9421	-4.092	-4.0085	-3.859	-4.0082	-3.477	-4.8316	-5.9935	-3.9864	-4.445	-4.596	-3.7828	-4.2975	-4.5625	-4.3004	-4.3958	-5.7256	-3.8274	-3.7989
-4.1412	-3.6759	-3.1996	-3.8217	-3.6729	-2.4293	-3.7171	-3.2283	-3.78	-3.6523	-3.6199	-4.155	-4.3374	-4.7397	-4.1121	-4.0108	-3.8524	-3.8637	-3.1	-4.0353	-4.9189	-4.7419	-4.1192	-3.5228	-6.0124	-3.6591	-5.9625	-4.4179	-3.6622	-2.254	-3.6431	-5.0788	-3.4669	-4.4309	-4.8736	-2.8022	-2.7882	-3.0557	-4.3525	-2.9806	-5.2315	-4.8107	-3.75	-2.9836	-2.8664	-3.627	-3.0746	-2.6151	-1.4109	-2.8763
-11.916	-12.872	-14.024	-12.57	-12.695	-14.117	-14.459	-13.229	-12.534	-12.349	-12.401	-12.297	-13.163	-11.792	-13.757	-13.416	-12.536	-12.483	-12.547	-14.443	-13.125	-12.31	-11.981	-13.695	-14.445	-12.766	-13.491	-13.847	-14.143	-12.649	-14.463	-12.099	-14.757	-12.997	-14.141	-11.727	-12.798	-12.583	-12.02	-12.846	-13.624	-13.415	-11.579	-11.79	-13.64	-14.414	-14.264	-14.21	-13.641	-13.115
-1.6469	-1.4803	-2.0454	-1.1173	0.65352	-2.1067	-0.73185	-0.67045	-2.1813	-0.86026	-0.19957	-2.4336	0.87346	-0.8043	-2.6428	-0.9012	-1.1185	-2.536	-1.0236	-0.18643	-0.86635	-1.2697	-2.9197	-0.89118	-1.0985	-0.15152	-2.1596	-1.6763	-1.7472	-2.8004	-1.3809	-1.4481	-1.5189	-2.2512	0.21594	-1.7592	-2.5198	-0.53239	-2.8752	-1.6008	-1.8331	0.41797	-2.3165	-0.9205	-0.9203	-1.3089	-2.5562	-1.1737	-1.6901	-0.32548
-8.3567	-9.6763	-9.3763	-9.3534	-8.5456	-9.4427	-10.502	-9.4519	-8.6556	-8.1077	-10.691	-7.569	-7.833	-8.4854	-8.7411	-8.9042	-6.9901	-8.6858	-7.7782	-9.2489	-9.1144	-8.7268	-8.9306	-9.7821	-10.399	-9.7268	-8.6171	-7.0337	-8.2221	-7.6562	-10.683	-9.5636	-8.9325	-8.2182	-7.7405	-9.8393	-8.2164	-10.306	-10.587	-9.344	-9.4365	-9.8336	-9.1287	-8.8202	-9.7747	-10.148	-8.0633	-8.0064	-8.8823	-9.4794
0.29284	-2.393	-1.1654	-1.6722	-1.9963	-1.0103	-1.9042	-1.2298	-3.3316	-0.99969	-0.57998	-0.99463	-3.9999	-0.29561	-0.86827	-1.3834	-0.65875	-0.24629	-2.2465	-1.2684	-1.1634	-1.6824	-1.3371	-2.2245	-0.63292	-1.2157	-2.0459	-1.6482	-1.5919	-2.1576	-2.6437	-1.9122	-1.063	-1.8894	-1.5961	-0.57113	-0.45423	0.29655	-2.3782	-2.8138	-2.2497	-1.1	1.4925	-1.2117	-1.7922	-1.0026	-2.4123	-3.1414	-0.91274	-0.18402
-11.391	-11.77	-12.386	-11.864	-11.362	-10.963	-11.075	-11.348	-10.284	-10.591	-11.239	-11.826	-12.022	-11.4	-11.439	-12.988	-10.857	-11.815	-12.056	-11.281	-11.493	-11.172	-11.023	-11.732	-11.162	-11.719	-12.594	-10.57	-12.386	-10.964	-11.446	-11.838	-10.245	-11.273	-11.808	-11.364	-11.966	-10.137	-12.244	-11.374	-10.931	-11.761	-11.669	-12.491	-12.688	-10.195	-12.643	-12.287	-13.564	-12.071
5.768	5.1265	3.6971	7.0526	5.0599	5.4715	6.0782	4.5482	4.7168	6.3025	6.1446	3.6842	3.6758	5.1208	5.7667	3.9919	4.9356	7.0863	3.459	5.0411	4.7935	4.931	4.3189	3.7513	5.0223	5.9785	5.2665	4.1854	5.1092	5.1718	4.7917	4.4425	4.2617	5.1459	4.0108	6.4249	4.1552	6.0095	4.9229	3.3386	5.5084	4.7565	6.2185	4.3982	4.2364	3.9582	5.7837	4.8714	2.3576	5.33
-14.373	-14.416	-13.845	-13.781	-15.001	-14.017	-14.579	-14.879	-16.979	-14.351	-15.561	-14.985	-16.231	-14.86	-13.509	-13.112	-14.216	-13.805	-14.197	-14.017	-14.41	-15.728	-13.029	-16.069	-14.632	-15.917	-14.7	-14.974	-16.485	-14.437	-13.825	-13.511	-15.485	-14.609	-14.337	-14.366	-15.144	-14.643	-13.543	-15.722	-13.203	-13.777	-14.073	-16.105	-14.619	-15.072	-16.43	-13.532	-14.79	-14.672
-10.539	-11.548	-9.9926	-10.089	-11.768	-11.629	-11.254	-11.826	-11.405	-11.606	-9.6412	-11.176	-12.39	-10.988	-10.694	-11.494	-10.742	-10.442	-10.465	-10.919	-11.496	-9.9851	-9.4136	-11.705	-11.519	-11.6	-10.25	-12.127	-9.5421	-10.182	-10.235	-9.4192	-8.9732	-9.9159	-10.002	-11.033	-10.858	-10.191	-10.404	-10.4	-10.982	-10.642	-10.584	-10.292	-10.083	-9.9337	-11.462	-10.156	-10.047	-10.863
-3.136	-5.1064	-3.8253	-4.5639	-2.4638	-4.7063	-2.1517	-4.4871	-4.1643	-5.5795	-3.7196	-5.137	-2.7911	-3.9072	-3.9493	-3.492	-3.9844	-3.5886	-4.9546	-3.0467	-3.9852	-3.1528	-2.7292	-4.5183	-3.9728	-3.2785	-4.6731	-3.1615	-3.9836	-3.1221	-3.9264	-4.3586	-4.4424	-2.8921	-3.6097	-4.1911	-2.82	-4.6144	-2.34	-4.092	-1.3116	-3.4773	-4.032	-2.8411	-2.9326	-3.1776	-4.0779	-4.4727	-2.7431	-3.0961
-12.268	-12.793	-10.362	-11.079	-11.734	-10.582	-10.539	-10.642	-13.106	-11.103	-11.434	-12.386	-11.959	-12.915	-9.824	-12.521	-10.761	-11.836	-10.799	-12.323	-11.906	-12.407	-12.114	-11.521	-11.068	-11.998	-12.735	-11.052	-11.325	-11.259	-12.367	-11.217	-10.352	-10.735	-11.644	-12.336	-10.769	-11.023	-11.214	-10.536	-11.91	-12.407	-13.665	-11.106	-12.655	-12.185	-11.199	-9.6911	-11.671	-12.172
1.7315	0.93801	3.8392	1.3713	3.0889	1.5006	1.65	1.326	1.5769	1.9695	1.2893	0.14118	1.4313	2.2577	2.8159	1.646	2.2481	-0.20502	1.103	2.2748	2.651	1.8004	1.9811	2.0141	0.090842	2.1407	1.9832	0.68314	1.7627	-0.78848	2.0616	2.3492	1.0907	1.2982	0.90938	1.1521	1.2788	1.0444	1.9571	1.4395	2.7324	2.7101	2.2312	1.071	1.3481	-0.08161	0.40771	0.20592	1.9747	3.6002
-10.68	-11.222	-10.911	-11.191	-11.784	-11.575	-13.289	-12.386	-12.145	-11.305	-10.846	-9.9076	-11.57	-12.806	-12.039	-11.83	-13.076	-10.148	-10.247	-11.273	-10.155	-10.674	-11.762	-11.463	-12.693	-10.232	-11.919	-12.545	-10.931	-11.29	-11.384	-11.871	-10.728	-10.93	-12.033	-9.9729	-10.596	-13.438	-12.626	-12.958	-12.529	-11.367	-12.338	-10.18	-12.273	-10.024	-12.51	-11.584	-11.208	-10.983
-4.8622	-2.5827	-3.9055	-5.3014	-5.1238	-5.6566	-4.5774	-3.7666	-4.3699	-4.924	-4.8025	-6.0359	-3.3275	-4.4994	-4.6689	-3.942	-3.3405	-4.6065	-3.8458	-4.4733	-4.3854	-4.7002	-3.1566	-3.6065	-4.5177	-4.1337	-4.6992	-4.4455	-3.042	-3.168	-3.9144	-2.8314	-4.4108	-5.4168	-3.8696	-4.958	-4.0311	-5.6725	-3.5538	-4.6076	-3.0693	-3.6578	-4.2246	-2.4707	-5.0666	-3.4992	-5.3339	-6.128	-5.3063	-3.1236
2.564	1.904	1.607	1.6143	2.8749	2.3987	1.2873	2.5217	3.2911	3.3795	3.0058	2.7193	3.5888	2.2542	2.3167	3.2045	3.0847	2.157	1.9049	2.5221	2.5445	4.0658	3.9828	2.986	2.6899	2.1578	2.9118	3.5713	1.4172	1.446	2.3708	3.2136	1.9752	3.4519	3.0247	2.5378	3.2906	1.9572	3.1268	2.1963	3.0722	2.3293	1.9678	0.81958	3.2463	1.7862	2.6571	3.6773	2.6152	2.2322
-5.3448	-3.5596	-2.8252	-5.4714	-5.3366	-4.9961	-3.2277	-3.4141	-4.5183	-4.7198	-4.9137	-5.604	-5.0236	-4.3731	-4.9256	-4.1485	-5.5139	-5.9297	-5.2411	-4.4886	-6.0023	-3.9055	-6.6485	-5.149	-4.1919	-5.0323	-5.0351	-5.8047	-5.9673	-4.7369	-4.3255	-6.0299	-5.5107	-5.8616	-6.2684	-4.7118	-5.218	-6.2578	-3.8675	-5.3444	-4.2852	-4.203	-5.5225	-3.8661	-6.7156	-5.9113	-5.67	-5.4113	-6.4907	-5.2498
-6.1098	-5.0538	-5.7263	-6.0781	-4.0758	-6.3956	-5.1712	-5.1376	-5.6743	-5.7365	-5.3464	-6.2096	-5.2789	-5.9006	-5.2523	-6.3145	-5.6858	-4.7481	-6.8831	-4.9814	-5.492	-5.6038	-6.6535	-6.7318	-6.1175	-7.0436	-7.4085	-4.6244	-4.5709	-5.0915	-5.1709	-6.2661	-6.3952	-7.1837	-5.5525	-5.6526	-4.9108	-5.7638	-6.2141	-5.1927	-6.3721	-5.3261	-4.6041	-5.0241	-6.0757	-5.8498	-5.0501	-4.3636	-6.4259	-6.6498
3.6317	4.3642	2.9945	3.1385	4.6206	5.4336	4.2281	6.9683	4.5325	4.117	4.5399	4.9472	4.7915	4.1371	5.5909	3.3749	1.0693	3.3821	5.6872	4.5868	4.4237	4.3122	6.1247	4.3539	3.9087	4.2379	4.2443	4.23	4.8422	5.0343	5.2137	5.6164	6.025	5.1032	2.7237	5.5942	4.4069	3.6763	5.5247	4.9084	4.7455	3.5806	2.768	5.3758	3.8108	4.4768	5.2772	4.9549	3.9621	3.8473
8.6204	10.202	10.155	9.9452	10.79	8.5642	10.067	10.018	10.873	8.3461	10.232	9.3647	11.422	8.6174	9.2273	9.8391	10.513	8.8402	9.1179	10.04	11.189	8.521	9.7274	9.9808	10.815	8.4012	10.525	11.32	9.6834	10.244	9.6323	9.3961	8.4533	9.3618	10.795	10.211	9.0754	11.477	10.813	9.7958	9.9212	8.1113	10.905	11.624	10.269	11.196	9.0447	7.3354	9.067	10.708
-13.724	-12.524	-12.695	-12.327	-13.976	-12.064	-15.112	-13.348	-11.592	-12.602	-13.531	-14.186	-13.283	-13.831	-12.495	-12.371	-13.156	-13.281	-12.755	-14.046	-12.701	-13.714	-13.179	-14.22	-13.041	-13.302	-12.967	-14.001	-12.073	-13.262	-12.906	-12.667	-12.677	-14.589	-12.622	-11.792	-12.567	-13.277	-12.746	-11.568	-13.525	-12.875	-12.596	-12.801	-12.404	-13.83	-13.828	-12.718	-14.122	-11.796
2.4001	1.1249	1.2285	1.2304	1.7929	1.8593	1.5016	1.7297	2.1687	2.5313	0.60502	1.9371	2.3481	3.6473	1.0514	0.35618	3.2317	1.7557	1.3892	1.812	0.9718	3.0961	1.4778	2.3746	1.5578	1.2776	1.6074	0.67508	1.6694	1.8003	0.19479	3.2174	1.2978	1.6741	2.5814	2.0875	0.84318	0.24919	1.2744	3.2024	2.218	1.9648	2.3973	1.0786	1.1742	0.77144	2.1398	1.6181	1.3631	0.59452
-4.7199	-5.9239	-4.9494	-5.1547	-5.9265	-5.4286	-7.3853	-5.783	-5.168	-4.6029	-5.3271	-4.0246	-5.248	-5.2805	-5.3138	-6.1282	-4.6554	-4.8559	-3.8109	-3.5137	-5.2657	-4.7245	-5.8614	-4.6791	-3.7129	-6.3175	-4.4335	-3.8651	-6.2104	-4.7235	-3.2677	-4.6803	-4.1834	-4.9415	-5.2101	-5.1908	-6.2368	-4.9856	-3.7071	-4.874	-4.5747	-4.1773	-5.0709	-4.3851	-4.4985	-7.0614	-6.0849	-3.6034	-3.8844	-6.5067
8.2985	8.1384	9.3163	7.3549	7.989	7.2324	6.92	8.3686	9.2513	7.9388	7.3109	8.0053	7.9341	7.7468	8.4079	7.6628	6.954	9.3015	6.8127	8.6246	8.4033	6.8383	7.5049	8.0236	7.286	8.0824	7.1251	7.3972	9.1844	7.3458	7.4366	6.4456	8.3644	10.454	7.886	9.4399	8.3796	8.0951	7.7472	7.3809	8.6324	8.0509	8.9628	8.3636	8.8975	7.4688	9.066	7.9293	9.0424	9.616
5.8232	5.7509	5.7007	6.1132	8.4883	8.783	6.8667	6.8995	8.0218	6.5116	8.203	8.1547	5.3781	6.2844	6.7959	5.7866	7.2897	6.7898	8.2417	8.7178	6.89	7.0486	6.7717	6.8342	8.2325	6.3398	6.4114	6.0962	5.1363	5.9145	7.6516	5.6271	6.8201	6.7681	7.2393	5.5678	8.2613	6.4956	7.7758	5.9331	8.1521	7.0362	6.355	7.7704	6.4425	6.8298	8.0228	6.6136	7.956	7.2984
-1.4279	-2.0098	-2.671	-1.2947	-0.92797	-1.5688	-0.81937	-0.096626	-0.70062	-1.7581	-0.96741	-1.8048	-1.5084	-1.8183	1.1354	-1.4597	-2.1127	-1.1817	-2.1159	-2.0477	-1.2367	-2.5432	-1.3018	-0.11721	-0.76188	0.35652	-2.1699	-2.0458	-0.33081	-2.4959	-3.2918	-0.95988	-1.5425	-2.496	0.36921	-1.4369	-3.2472	-2.2023	-2.9227	-1.7295	-2.104	-1.1493	-2.3535	-1.6022	-1.1984	-1.1753	-0.48284	-1.8875	-1.9976	-1.8768
-2.5147	0.98115	-2.3552	-0.6816	-2.6604	-2.0335	-0.63244	-1.7824	-1.9091	-0.75652	-2.1733	-1.7225	-1.5508	-1.8119	-2.8816	-0.53154	0.39872	-2.0701	-1.6283	-1.8996	-0.13341	-2.2263	-2.8163	-1.1354	-2.3722	-2.4737	-1.2408	-0.97106	-0.9305	-1.4174	1.0862	-2.3127	-1.3176	-1.7661	-1.8344	-0.33045	-0.9447	-0.9796	-3.0541	-1.6225	-1.313	-2.1263	-0.34199	-1.1879	-2.3012	-0.24474	-2.0079	-2.227	-1.4543	-0.28713
[truncated: 928 more rows]
[truncated: 150 more columns]
