# Supplementary material for: Genetic dissection of main and epistatic effects of QTL based on augmented triple test cross design
Source: PLoS One. 2017 Dec 14;12(12):e0189054. doi: 10.1371/journal.pone.0189054 (PMC5730204; doi:10.1371/journal.pone.0189054)
Supplement: S7 Supporting Information — (ZIP) [file pone.0189054.s007.zip › z2_2000_0.2_10.csv]

-4.6873	-3.2928	1.4255	-7.6661	0.44426	-2.0905	1.0907	1.2639	1.3497	0.025916	-0.88512	1.3848	0.72759	-2.9731	-6.6139	-2.9814	-2.3271	-2.5652	-3.1339	-0.35189	3.8189	1.2724	-2.6051	0.71117	1.1514	-4.712	-3.636	-5.5431	-0.41933	-4.058	-5.2515	-0.23175	-2.4182	-2.3278	-0.059762	2.4161	-2.4545	-1.7507	-6.0327	-0.14897	-0.98921	-2.5028	-6.0372	-1.1111	-1.202	-4.5068	-3.0177	2.2485	-3.7086	0.17011
-2.2547	-3.2507	-6.0121	-5.8102	-8.0957	-4.1386	-2.8506	-7.1717	-8.6766	-5.5111	-6.7926	-6.9057	-4.5387	-1.9315	-2.2334	0.31259	-4.8358	-2.792	-2.8279	-4.9151	-2.7286	-3.0073	-4.6065	-8.0188	-6.574	-4.6484	-2.4935	-5.5006	-2.6684	-3.9603	-2.2532	-5.4166	-4.709	-4.4328	-6.0226	-1.8183	-6.4482	-2.1828	-8.8381	-5.7839	-6.3726	-1.8113	-2.3541	-3.5014	-6.8146	-6.9579	-2.9092	-2.2042	-6.8648	-6.0481
-11.919	-13.683	-8.2586	-12.458	-16.637	-12.145	-12.405	-13.525	-14.829	-11.358	-9.0013	-7.9113	-11.649	-11.793	-11.75	-13.652	-10.923	-12.731	-13.27	-10.313	-11.873	-9.1967	-10.615	-11.239	-9.7991	-7.1739	-11.125	-5.3631	-11.302	-7.6976	-11.552	-11.072	-10.575	-11.242	-11.617	-9.8834	-15.339	-13.465	-5.3505	-12.493	-17.35	-10.233	-13.607	-14.774	-9.8253	-10.473	-13.25	-11.101	-9.6325	-11.2
-10.695	-8.3906	-7.4593	-9.4104	-10.168	-6.5511	-10.459	-8.746	-7.3539	-11.924	-13.777	-11.46	-10.925	-9.6557	-7.3745	-11.797	-7.9245	-5.6422	-11.454	-13.349	-8.1245	-13.739	-12.651	-8.5554	-5.9684	-12.907	-8.8715	-14.36	-9.8304	-7.4518	-8.6799	-7.7185	-9.0456	-8.4944	-12.727	-11.883	-10.391	-11.765	-8.1364	-8.4759	-6.5333	-11.482	-7.8979	-11.165	-11.717	-9.4542	-12.051	-8.252	-11.399	-11.49
-3.7608	-3.7151	-7.7558	-2.9234	-5.9235	-8.6579	-4.6488	-3.7764	-6.9913	-7.1385	-9.4786	-8.6653	-6.6208	-6.2624	-2.399	-4.3163	-2.475	-2.3659	-4.5277	-6.0177	-5.3652	-2.8989	-3.1989	-5.7144	-7.7178	-8.251	-5.3586	-8.0549	-8.4385	-4.0524	-3.1837	-4.3382	-3.6623	-6.3499	-5.4371	-7.863	-1.6448	-4.771	-7.0593	-6.5722	-9.0161	-8.3798	-5.6284	-10.181	-6.3993	-1.4827	-4.1246	-5.1998	-6.6094	-3.87
-0.35901	-0.29176	-4.4405	-3.8748	-4.3218	-0.47522	-1.1825	3.1415	-5.337	-3.6723	-4.0248	-2.2977	-2.6736	-3.4993	-1.846	2.6981	4.3982	-0.70816	-0.81875	-2.8104	-3.0957	-2.451	-3.7496	-2.1023	-3.4275	-1.9683	-1.0959	-0.41186	2.6115	-2.2509	-3.3303	-9.8399	-5.0008	-1.7082	-2.3665	0.22697	0.25358	4.7459	-2.0059	0.29035	-4.109	0.12954	-6.025	-1.8347	-0.68634	-3.4083	-1.9558	-5.033	-3.752	-1.2012
-3.2288	-1.1105	0.50121	2.2866	-0.75749	1.4302	-2.228	-0.093973	-2.5026	0.19071	-1.841	2.2358	0.56062	2.8172	0.3173	1.955	0.6547	0.23262	1.4034	-1.1795	-1.2192	0.21434	-0.26443	4.0639	1.8885	1.7695	3.0864	-2.6948	-3.3681	2.9344	-3.8995	-2.5113	-4.1679	0.76524	-2.7062	3.2306	-0.8549	-1.8878	-5.4367	-0.64561	1.8506	-2.8735	3.5008	-9.7056	1.4818	0.47836	-2.6432	-1.5261	-4.5614	-0.66584
6.3458	2.44	7.3796	4.0481	3.0027	2.9167	0.098029	2.3308	0.69902	4.9854	-1.7817	-1.264	4.5786	5.1815	4.2125	3.1652	1.6276	6.5812	2.4808	6.5646	4.2618	1.6024	4.6661	5.6158	4.064	-1.5305	3.3976	6.0283	2.7793	2.0002	2.8362	-1.3016	3.4965	6.319	5.4248	2.6832	4.5841	4.5067	0.75165	6.6537	1.1977	1.5518	2.5922	6.184	0.73371	3.4096	1.8093	1.6614	0.093381	6.5701
-6.2095	-3.8821	2.1038	2.4099	-2.5809	0.2799	-5.2291	-1.1731	-3.2562	1.1549	-2.5515	-0.33521	1.6715	1.2229	-2.0491	-2.7509	-1.8797	-4.9236	-2.0302	-0.52294	-2.4095	-4.1647	-3.4907	-3.543	-1.0102	-0.98612	1.7256	1.8714	4.0041	-3.0909	-6.2344	-2.9519	-0.5857	0.22642	1.8527	-4.991	-1.9007	-1.7942	-2.5202	3.6392	1.6594	-1.098	-0.34071	0.75905	1.3618	-0.43493	3.5353	-0.51877	-2.7942	-2.6697
7.081	5.0583	4.3949	5.8789	7.2599	6.5246	10.794	6.7818	10.705	6.4142	4.8963	4.3474	9.002	5.769	8.1076	6.6338	10.347	4.6639	8.681	2.3621	8.2838	4.9955	7.2897	3.7247	6.201	8.2378	6.8893	7.6072	4.7272	3.7941	8.371	6.3554	5.4842	6.2517	6.2299	4.8873	1.9897	3.6918	8.1931	5.4848	8.4284	7.5962	3.2878	6.5303	12.027	6.3407	10.167	7.8351	4.5433	3.4838
-10.194	-14.981	-10.078	-12.024	-18.673	-13.616	-6.8123	-9.9308	-21.686	-6.6064	-12.542	-9.812	-11.718	-9.5612	-10.3	-12.375	-13.34	-15.076	-11.246	-11.188	-10.158	-12.105	-6.9272	-12.965	-14.027	-14.372	-10.373	-14.858	-11.045	-12.109	-13.558	-13.543	-12.751	-5.8772	-18.808	-14.61	-10.033	-11.831	-8.0897	-11.635	-14.837	-11.907	-12.557	-10.751	-14.484	-12.476	-15.023	-12.717	-8.8112	-14.314
3.6099	5.5303	5.0691	9.0304	4.6024	2.3662	6.2771	6.0542	1.8482	2.5895	4.0324	4.4246	3.1704	1.5878	3.7846	2.8437	1.0793	5.4732	5.3406	1.1801	2.8235	5.6664	5.2124	9.1773	6.4643	2.877	9.0328	3.41	6.2895	7.1591	7.5255	3.7828	3.8099	8.8246	0.14287	2.5381	1.5739	7.1907	9.707	4.048	0.47089	1.516	5.5505	6.4265	5.8295	8.8844	7.4441	4.039	4.8221	0.77295
-6.2521	-4.4926	-7.5618	-8.2181	-8.9201	-2.86	-3.567	-4.7879	-7.2741	-7.4631	-8.6172	-6.0567	-8.068	-3.7458	-9.7326	-9.8719	-10.728	-8.5109	-3.6721	-12.101	-11.936	-6.3034	-8.8572	-8.1302	-6.3075	-7.4982	-7.3391	-7.2124	-4.354	-5.4932	-3.5034	-5.5756	-9.5713	-7.2991	-9.1158	-6.7994	-7.7256	-6.8057	-6.8342	-10.105	-9.3618	-1.1451	-7.5044	-3.6982	-5.6671	-7.5569	-6.384	-7.4198	-3.0767	-10.258
-0.27445	0.95025	5.1899	0.2545	2.2658	3.1808	0.11729	5.0504	0.37112	3.4753	-1.9856	2.4417	-0.18327	-3.0329	2.5595	-1.6315	1.1705	2.2419	-4.4165	0.94333	5.5855	1.9063	3.9468	1.0237	1.7333	1.6468	-0.92182	-1.8371	2.5697	3.1004	3.5609	-0.37065	1.7537	3.0627	-0.4779	1.7878	0.75654	1.9199	3.6276	0.84707	2.0744	-0.2897	4.6879	4.6591	-2.6301	0.0281	-0.88719	-2.6624	-0.082288	-0.59441
0.31399	3.9658	-0.23839	-1.1587	1.5678	-1.5022	0.1266	0.23682	-0.89186	0.54928	-0.93825	1.5181	-3.2453	1.4713	3.3819	-1.0235	3.5591	-0.99652	-0.2949	2.2428	0.13452	2.4327	0.45066	-6.6425	-3.3204	1.7143	-0.84623	-0.22428	0.057296	-2.5092	-1.8945	1.3725	-6.3612	-1.8678	1.8323	2.1192	0.29959	1.453	1.974	-1.2993	-3.0231	-3.1088	-0.99252	1.0919	1.3184	-3.214	2.27	3.8279	2.5951	-3.2015
-4.7638	-5.7714	-6.553	-11.85	-9.4357	-5.703	-9.3304	-5.3525	-5.9615	-4.7145	-7.8126	-5.934	-10.309	-10.403	-7.7628	-6.5235	-7.3648	-3.8594	-4.9692	-9.2124	-4.8699	-9.0968	-9.344	-13.42	-7.5951	-6.9976	-6.7738	-8.4136	-4.9742	-1.6107	-2.8625	-7.3122	-7.5111	-11.008	-8.8066	-6.1575	-10.571	-6.4557	-5.8431	-10.266	-4.8284	-5.2351	-4.5742	-4.4477	-6.5842	-6.8388	-7.0821	-10.278	-3.4839	-5.4664
2.3068	0.83143	2.9974	1.6435	3.9938	-0.13208	0.10275	2.2825	5.2445	2.9327	-1.2406	7.6439	2.268	-0.62497	-0.71436	1.0979	1.115	5.7206	0.77434	1.307	-1.0474	2.1092	-0.16455	-0.28001	2.8592	-0.014074	4.8883	3.3588	0.062965	0.4461	4.8659	3.2019	3.5923	1.2744	1.0639	1.2371	-0.207	0.25665	0.9491	0.70579	4.4433	-1.3591	0.44786	1.2402	2.049	-0.10719	-0.04806	3.1827	-1.3756	0.14182
4.133	0.98191	2.699	1.3751	3.5928	-0.40474	4.9758	2.4317	1.9467	1.7221	-3.2535	-0.24038	3.7165	5.898	3.0842	2.2558	-2.6919	-2.4392	1.3445	0.86809	1.9701	0.31204	2.5145	-0.10454	2.4686	0.27485	0.73475	-0.045307	4.7386	2.5244	3.4098	-0.1406	3.9471	4.5188	-1.0697	1.8318	4.5369	0.77727	2.5391	-0.95625	1.9463	-4.4258	-1.5073	-0.12138	2.4836	1.4325	4.1539	5.5429	4.3888	0.12361
-10.141	-9.1374	-10.334	-14.873	-10.375	-9.9733	-16.165	-6.6638	-8.2213	-11.621	-11.936	-12.666	-16.274	-11.45	-10.713	-15.992	-12.749	-16.235	-12.17	-8.959	-10.774	-11.882	-10.747	-11.868	-12.486	-14.343	-7.3819	-12.027	-13.918	-9.6569	-8.6113	-13.558	-8.735	-10.498	-8.7771	-11.074	-17.32	-10.508	-12.082	-11.544	-7.656	-7.941	-9.1262	-12.39	-13.567	-6.9464	-7.7661	-12.09	-12.311	-13.821
-4.3272	-4.1497	-0.83675	-0.5082	-2.3736	-3.1952	-1.5498	-4.4664	1.8718	-1.5416	-0.28203	-4.8815	-1.5277	-2.6344	-0.51175	0.58306	-0.98386	-1.9199	-0.98336	-0.025717	1.7563	-1.5801	-6.5191	-1.2145	0.48077	-8.468	-0.3628	-0.059795	-3.1645	-3.5468	-4.0166	-6.0678	-4.1888	-0.76451	-0.44007	-7.5147	1.7466	0.75869	1.1053	2.8136	-1.9034	-1.0699	-4.6171	-3.6874	0.34648	1.8843	2.4578	2.4888	-2.2427	-3.9176
-1.6262	0.66659	4.4967	-3.1319	-4.0406	0.055544	-2.0261	-2.3287	-0.34548	0.9923	3.8357	-2.9938	0.51365	-1.5962	-0.69759	3.4741	-0.57527	-1.5592	3.5377	-0.84414	0.71432	1.3903	-4.433	0.19991	3.0315	0.50065	1.5009	5.0452	2.7513	-2.9983	3.4887	1.1373	-0.78617	2.9208	-2.7392	-2.2409	2.2268	0.97417	-5.4701	-0.88818	-3.0386	0.82855	2.0728	-7.2307	-2.9495	4.6323	-4.0022	0.99519	-2.1021	3.5166
10.228	7.4552	7.6642	10.18	7.3762	6.8544	6.0679	0.1724	1.8074	-2.0867	6.8372	4.3434	3.7876	4.7357	7.862	2.5088	3.6138	0.46711	8.2046	5.4832	8.1005	2.9761	6.2086	4.6214	4.6038	1.8048	7.6612	5.9869	7.4536	5.7495	5.6403	5.4206	6.0242	5.5276	2.1654	2.8844	5.3691	2.4222	7.0699	9.3522	3.5015	5.8565	6.3936	2.4007	6.4491	9.0471	4.7871	7.5877	2.1379	8.7773
-0.17029	-4.6485	-5.6985	-3.8581	-0.75801	-4.0427	-0.68176	-1.1985	-4.6267	2.6428	-4.2596	-2.907	-1.4701	-6.5899	-2.2269	-3.5916	-6.5754	-0.14771	-8.0348	-3.8514	-1.8509	-6.7938	-0.47106	-2.7489	-2.2042	-3.6685	0.27933	-2.8435	-3.076	-1.0286	-6.7774	-6.1066	-6.6936	-1.9787	-3.7314	-4.8418	2.7687	-2.1305	-3.5659	-0.11179	-2.1848	-2.2417	-4.4081	-1.6315	-4.0155	-0.29205	-4.9124	-4.0619	-3.5329	-3.9211
4.029	1.6111	1.2352	-1.3871	-2.9521	-2.729	1.2947	0.15758	-0.70537	1.5445	-5.5764	-3.0428	2.7079	3.8215	-0.99561	-2.3671	-1.8649	-2.5377	-0.82806	3.5651	2.3158	0.70252	-0.77265	4.6676	0.13096	-3.3037	3.3822	-1.2	-4.6436	-0.84122	1.7424	-0.79324	2.3214	-0.32097	-0.71905	-3.4299	-3.3129	2.2971	-2.0707	3.7809	-2.5917	-2.4522	1.7141	-4.4806	1.9286	2.2703	3.5409	-1.8132	2.6244	2.8501
-9.3019	-7.6951	-6.755	-9.8138	-6.2355	-6.171	-6.7835	-7.94	-6.095	-8.799	-6.0882	-4.4609	-12.985	-5.4035	-6.8591	-6.5239	-4.9626	-10.109	-13.575	-9.0999	-5.6289	-8.667	-8.7442	-8.7381	-13.057	-5.3448	-7.1721	-6.5252	-8.9187	-7.4225	-7.6402	-8.3136	-6.3942	-9.574	-8.083	-6.3211	-9.6662	-3.9192	-8.7278	-10.599	-8.5342	-6.2451	-12.212	-6.8853	-7.6835	-11.369	-9.2548	-7.8366	-6.9441	-10.216
-10.535	-9.6126	-14.622	-11.335	-10.089	-13.857	-8.261	-11.712	-10.073	-16.168	-12.927	-11.15	-9.3372	-11.889	-7.5505	-9.0582	-8.8221	-13.306	-14.166	-10.551	-8.0547	-10.778	-10.647	-10.543	-10.06	-8.6038	-14.808	-12.24	-9.5082	-9.7465	-10.672	-8.9808	-13.043	-7.8808	-10.473	-9.4126	-9.9969	-7.7737	-8.9365	-11.775	-9.2583	-8.921	-11.322	-12.132	-8.2106	-15.268	-8.5495	-6.357	-8.4404	-6.1207
-10.857	-12.991	-9.3648	-12.843	-14.97	-4.8375	-12.436	-11.618	-11.189	-10.481	-16.337	-10.926	-14.282	-9.2966	-14.771	-16.075	-12.64	-8.4936	-16.998	-6.175	-12.217	-9.8035	-9.8681	-12.226	-16.678	-12.857	-11.507	-12.247	-11.9	-14.094	-8.1987	-10.344	-13.798	-12.106	-13.939	-10.118	-13.54	-12.394	-12.727	-11.497	-9.0129	-8.9558	-9.3592	-14.906	-12.654	-13.549	-11.011	-8.386	-8.8305	-12.099
-11.891	-15.796	-13.911	-13.472	-12.137	-14.594	-12.982	-10.874	-11.808	-9.8868	-16.281	-12.762	-12.181	-12.505	-13.308	-13.084	-13.756	-13.105	-12.938	-13.137	-11.406	-12.326	-14.755	-13.824	-12.926	-12.753	-10.883	-10.06	-11.91	-12.564	-14.517	-11.224	-11.489	-12.832	-17.056	-12.096	-9.3782	-15.376	-14.02	-10.561	-12.47	-15.901	-17.642	-13.27	-17.039	-12.835	-12.289	-14.264	-12.599	-10.803
-9.1386	-6.4444	-6.0402	-3.6788	-7.1197	-3.0991	-6.8652	-7.0015	-5.1591	-10.236	-4.159	-4.5499	-5.3838	-5.4117	-8.6561	-9.7456	-11.094	-5.5212	-5.4619	-5.4243	-6.787	-4.9443	-2.105	-6.8626	-4.416	-4.4382	-1.8725	-1.6169	-5.0111	-7.0144	-6.3707	-5.8474	-5.1599	-8.9148	-6.509	-7.1243	-11.232	-5.9377	-3.7896	-2.6059	-2.5276	-6.3921	-7.7602	-6.6269	-7.5131	-6.6983	-7.663	-8.8627	-2.1888	-5.4061
-13.51	-20.577	-12.76	-11.334	-13.926	-17.672	-13.167	-14.97	-9.794	-16.854	-12.775	-14.464	-15.818	-13.338	-15.451	-11.634	-10.979	-16.58	-12.008	-15.422	-17.158	-14.655	-15.918	-13.479	-13.383	-17.29	-16.5	-18.211	-16.089	-16.522	-14.47	-11.67	-12.125	-15.873	-12.048	-16.55	-10.868	-12.102	-15.929	-11.991	-15.787	-10.523	-10.333	-13.282	-13.121	-12.338	-15.158	-14.781	-13.152	-10.123
-0.91228	-3.7311	-1.86	-4.6207	-4.4104	-0.05154	-2.9146	-2.5165	-0.96057	-2.4759	-5.9887	0.31477	-1.5379	-5.2458	-2.7188	-0.29514	-2.1921	-6.8729	-2.3971	-2.0518	-2.8971	-4.867	-3.5565	-1.1888	-2.1925	-2.809	-4.7274	-4.6942	-4.2957	-5.6431	-2.773	-0.49342	0.65254	3.646	-2.4998	-3.7442	0.16503	-4.7778	-5.7107	-3.793	-1.5277	0.44201	-0.88742	1.1634	1.2086	-4.5834	-3.9316	-0.21495	-1.465	1.5892
-0.17921	-1.635	-3.1221	-0.25586	-1.5384	2.9147	-3.4727	0.20595	3.5755	-3.7078	-4.0481	-2.0202	1.328	0.3727	-1.7138	2.3305	-0.3739	6.5066	-0.12418	3.8232	1.1819	0.40196	-3.2192	-2.488	1.5015	1.1414	-3.4245	-3.7604	-0.31424	0.56564	0.20591	3.5999	1.528	-3.7346	-1.9611	-1.1142	2.4408	-2.4868	-2.2657	4.249	0.31223	1.2163	-2.5597	-0.66393	2.0279	-2.7414	-2.5743	-3.3406	-2.4038	-5.3892
-8.5954	-4.8863	-2.0163	-2.9373	-2.9284	-4.6392	-4.7407	-0.67076	0.25807	-5.9881	-3.3287	-4.4956	-5.2173	-0.80934	-10.146	0.028661	-2.404	-1.551	-3.445	-1.1463	-3.468	-7.0454	-2.8541	-0.23677	-3.9028	-8.0245	-6.4465	-8.3949	-1.6005	-3.3466	-4.3328	-0.58443	-7.6038	-3.2028	-2.217	-5.0512	-2.0065	-4.9718	0.3114	-1.3721	-1.782	-4.8127	-2.3734	-4.7945	-3.4421	-0.22916	-4.5539	-1.7895	-5.7938	-0.89804
-2.5088	-1.2383	-3.9367	-8.6122	-1.8931	-5.6052	-2.1519	-1.4634	-8.4672	-0.80783	-3.9943	-5.1732	-2.014	-1.801	-3.3572	-4.8093	-4.3483	-4.0738	-8.1437	0.36045	-3.9409	-3.8723	-6.5553	-3.5132	-2.5449	-4.0311	-3.8565	-4.8667	-3.1983	-9.8664	-5.5982	-5.3354	-4.758	-5.4857	-4.581	-0.70103	-5.1693	-2.1878	-3.6753	-5.4034	-6.2514	-6.9466	-2.7897	-1.056	-5.6865	-2.8411	-2.6107	-6.4782	-4.0873	-7.4418
-8.3416	-7.4439	-3.5287	-6.4699	-5.7044	-2.2698	-6.3906	-4.3327	-6.4856	-4.6271	0.218	-5.0091	-5.1931	-6.0667	-0.698	-5.686	-0.63044	-2.2232	-8.3326	-6.4358	-1.6744	-3.958	-2.9752	-3.7391	-1.5174	-6.3408	-10.734	-2.9047	-8.2859	-4.0042	-5.0659	-2.1872	-5.078	-5.2314	-6.1325	-4.6934	-5.9626	-4.1904	-3.2472	-2.0969	-6.1275	-3.9934	-8.0562	-3.891	-2.5762	-2.163	-2.443	-7.4102	-3.7799	-4.8768
-1.9827	4.7057	-0.60639	1.3187	2.0577	-1.0057	-2.6167	-1.4662	0.25379	-2.3754	1.4948	0.43217	-3.5607	0.071503	0.40321	-4.7542	-4.0365	-0.15127	1.7384	0.18085	4.8383	-0.63553	-1.3129	1.0995	0.23819	2.6613	0.69541	-5.9264	-1.1151	0.51211	-0.48853	6.622	0.47951	-4.5108	1.7177	1.9424	2.5165	1.8387	2.0158	-1.7858	-0.93554	0.83864	-0.3197	-3.3949	-1.1032	-1.1659	2.4729	-4.5348	-3.3768	-1.506
-6.1442	-8.6682	-9.2838	-11.473	-8.5739	-7.0936	-9.2395	-8.7704	-8.3388	-7.9238	-11.174	-5.9204	-1.472	-6.6659	-13.306	-8.2088	-11.993	-8.9659	-10.107	-16.86	-10.597	-3.5299	-8.4139	-7.6253	-5.5261	-7.5654	-11.638	-10.659	-9.8158	-14.955	-6.8016	-8.4571	-8.9926	-6.7498	-8.6717	-7.4583	-10.475	-9.4231	-15.459	-7.2473	-10.428	-13.945	-8.7128	-6.9922	-8.4304	-10.28	-13.748	-12.226	-7.5172	-11.163
6.2099	4.6725	4.7885	4.8025	6.0688	3.2403	9.0365	7.0018	6.5435	9.8366	4.8247	9.2883	6.3204	6.3269	6.962	8.5273	12.326	6.7664	11.489	3.7679	8.0569	4.8427	8.2135	6.7484	10.335	5.491	8.5049	4.1529	7.6868	4.2472	10.454	6.6524	7.1683	6.6852	11.293	6.1033	8.672	6.7772	7.0785	5.8419	7.7763	9.3829	4.9231	3.7963	6.9255	7.2546	4.8683	2.8052	5.4932	6.4308
-0.79499	7.4359	1.8377	4.1333	2.2414	-0.89315	-0.92358	2.6821	1.674	4.8799	1.9148	3.7021	4.5968	2.9896	-5.1628	-0.6289	0.19248	2.0475	2.0835	0.61848	-0.98873	3.2625	2.964	6.3078	0.18418	2.8333	2.182	2.9179	1.8517	-0.47041	4.4282	2.0124	3.5849	3.8645	1.8562	0.43024	1.296	0.44548	2.0394	-4.7284	2.8555	-1.8091	-5.8956	0.41098	1.3397	1.1702	0.38662	-0.13804	2.0707	0.59194
-16.788	-12.206	-13.303	-11.982	-9.3247	-14.02	-14.997	-11.8	-10.088	-11.451	-12.407	-13.808	-15.509	-10.432	-12.26	-11.356	-11.727	-11.407	-13.868	-17.115	-12.867	-17.126	-16.859	-17.401	-12.965	-16.293	-9.0512	-14.541	-16.653	-16.053	-16.702	-15.133	-11.635	-16.817	-12.179	-17.435	-15.514	-17.469	-11.911	-14.508	-14.999	-17.769	-15.459	-12.697	-14.279	-16.663	-13.231	-11.034	-14.996	-15.549
5.3848	9.6384	4.1917	6.8065	7.0777	4.5012	5.7444	3.7552	10.193	6.2909	4.27	4.5676	7.4891	4.8204	3.1541	2.2436	6.1565	7.1396	5.726	4.787	5.5706	4.4469	-1.1555	3.1323	3.4705	3.5594	2.94	6.5449	5.687	3.3522	5.4387	5.549	0.46504	6.2974	8.2048	4.4526	7.4018	5.0072	5.1329	4.7859	5.5768	3.4967	7.4459	4.9657	7.2051	2.9976	5.6735	4.7979	6.5876	6.556
-8.7139	-11.643	-8.0259	-6.7735	-8.2056	-6.0473	-9.5672	-13.691	-5.5666	-6.1926	-7.7827	-7.8263	-7.2637	-12.419	-13.146	-7.5591	-8.5403	-8.4731	-6.5843	-3.659	-8.7309	-7.9476	-9.5332	-6.1624	-10.406	-8.1651	-8.1151	-8.8308	-6.1186	-10.292	-8.2583	-10.659	-7.5586	-4.2854	-9.2662	-9.3619	-10.75	-9.4183	-9.1721	-8.134	-10.976	-4.4732	-10.393	-11.842	-10.89	-8.6731	-8.4396	-5.7984	-5.5051	-7.0002
-12.043	-5.1119	-6.4117	-8.6064	-6.6624	-9.1856	-5.7353	-5.8714	-9.5855	-9.197	-5.9422	-7.106	-8.513	-5.1864	-9.4076	-9.0138	-6.6873	-10.369	-10.083	-8.5066	-12.43	-8.0324	-11.341	-9.0291	-7.5217	-12.284	-9.7236	-12.54	-10.705	-6.9777	-8.6759	-8.5217	-8.1642	-10.089	-8.0588	-5.805	-11.266	-10.979	-6.572	-8.5613	-7.8911	-7.5773	-7.1497	-6.0952	-9.0552	-7.4518	-10.48	-7.5723	-11.257	-10.482
-16.287	-13.149	-11.908	-11.563	-11.102	-15.977	-14.464	-13.57	-17.374	-10.556	-14.619	-14.312	-15.262	-16.212	-13.011	-9.2007	-10.978	-11.074	-13.554	-10.836	-11.564	-15.57	-17.109	-8.7214	-12.806	-14.815	-14.668	-15.103	-11.98	-18.101	-10.461	-17.504	-15.555	-10.616	-14.085	-11.556	-12.966	-16.446	-13.027	-13.183	-15.647	-9.1205	-9.8029	-11.756	-13.527	-12.72	-12.325	-15.366	-14.486	-12.621
-6.3493	-8.4587	0.34349	-4.2998	-4.6935	-3.3967	-9.1949	-5.2891	-0.73869	-5.296	-10.215	-5.4646	-9.0761	-5.964	-7.5056	-4.7259	-1.2607	-4.3911	-4.3956	-3.6022	-3.9021	-7.5093	-1.0696	-3.0102	-3.3533	-1.5279	-6.6536	-2.1602	-6.6168	1.0311	-5.5578	-3.42	-4.347	-3.4482	-7.7677	-6.2462	0.98163	-1.3708	-6.5572	-3.2907	-6.4238	-3.3444	-2.7693	-8.7979	-3.9195	-3.4455	-0.6999	-3.6046	-4.2376	-4.1395
-13.69	-12.618	-12.832	-13.594	-17.237	-13.092	-11.947	-12.796	-12.812	-14.227	-12.76	-16.257	-5.9508	-5.993	-16.476	-10.584	-14.015	-14.507	-7.2017	-13.328	-12.989	-11.845	-7.1201	-12.403	-13.583	-8.8009	-8.0508	-16.418	-14.685	-8.7262	-12.083	-11.5	-11.612	-12.101	-9.4018	-12.448	-11.897	-12.439	-15.672	-13.946	-11.396	-16.593	-8.6719	-11.48	-10.24	-18.291	-16.636	-10.355	-17.836	-16.524
4.4919	2.7805	4.1258	10.608	9.7924	6.8222	4.4018	-0.21834	3.8627	6.119	4.1494	3.2206	3.4472	0.14766	1.7197	7.0138	4.378	4.1565	6.7967	5.798	9.4753	7.9233	5.2254	5.0388	4.0119	4.3614	7.2147	5.024	5.1565	3.5085	9.0251	6.0104	7.2747	6.8801	2.9819	7.3257	8.8011	6.6181	11.449	5.1814	7.6823	6.3541	5.0329	3.7335	8.0902	4.2472	3.4699	5.676	4.0676	1.3203
-2.7504	-5.4012	-5.2087	-4.9663	1.0198	-3.8305	-7.2014	0.34233	-0.55233	-1.2828	0.04259	-1.126	2.1134	1.7859	-4.9266	-1.553	-1.0344	-0.62408	-3.9041	-1.6729	-3.9222	-6.5513	-2.8844	-3.0664	0.14719	-1.9413	-1.7703	-1.2904	-3.7216	-1.3599	-2.0683	-4.6017	-5.7049	-4.6706	-2.4887	-2.6139	-5.2129	-5.074	0.30692	-3.4305	-3.3725	-2.2304	-3.1377	-5.7027	-2.4188	-2.8999	-0.68445	-1.9147	-7.1239	-2.7482
-0.055125	-3.47	-0.34171	3.0832	6.6267	0.75363	1.7067	2.0407	0.32678	1.5593	-2.5637	-3.0577	1.0022	1.7655	0.92784	3.4664	0.21352	-0.3836	-3.0377	1.4566	-0.3492	2.2862	2.1851	0.075152	-1.0358	3.4114	-2.4533	-4.002	-5.3027	-0.68917	3.306	3.0707	-1.1288	-3.9264	-2.1227	-1.3186	-0.24081	-1.0214	-1.0259	-1.2359	1.3324	-1.8089	-4.0813	-4.0987	0.44909	-4.2927	-0.75125	-1.0104	0.64149	-2.2707
-2.6227	-2.5872	-1.5401	-2.9977	-3.2641	-4.7849	-5.3715	-5.0815	-3.1037	-4.6486	-3.3754	0.59119	-0.72107	-3.8192	-6.832	-3.5431	2.3078	-2.519	-7.1717	-4.9165	-8.5267	-3.5601	-3.0888	-6.0158	-5.4229	-0.89693	-1.8421	-3.6101	-5.2785	-2.3533	-3.9793	-0.68815	-3.7908	-5.0022	-7.0585	-3.8445	-6.6473	-4.0681	-6.7438	-3.207	0.69819	-3.3327	-1.2503	-3.5455	-3.1684	-2.0803	0.35071	-3.0193	-0.74616	-2.4042
7.3853	-0.063839	2.8404	1.891	-2.0807	-0.72543	-1.9519	2.6294	-2.4331	2.7857	1.4649	3.6244	1.9401	1.8201	-2.0837	1.4778	-1.8702	2.7195	-0.7708	4.2927	1.0758	1.636	3.4043	0.1884	7.2738	0.98874	-1.446	6.4007	6.1607	-2.15	2.1281	2.4903	2.3695	4.1964	-3.8952	1.5628	-1.2569	4.5023	-0.18664	-0.28594	1.4677	5.7519	6.5001	1.709	4.1004	6.8013	4.5046	-1.5404	-0.73364	3.4642
-16.576	-25.934	-20.36	-21.563	-22.287	-21.842	-21.822	-22.332	-20.666	-19.536	-21.29	-20.847	-17.266	-19.404	-24.17	-16.907	-22.629	-17.586	-20.67	-23.339	-21.147	-22.968	-17.48	-18.371	-24.625	-25.427	-24.817	-22.099	-18.895	-23.48	-21.521	-20.082	-19.067	-25.378	-20.234	-22.777	-16.34	-19.841	-18.204	-20.338	-20.098	-24.306	-21.283	-19.954	-19.847	-20.642	-16.577	-21.676	-19.217	-21.32
-0.50911	5.3843	4.5865	3.1047	4.1548	-5.0626	3.0766	0.61588	4.1137	4.0197	5.756	1.455	-2.1152	-0.46661	2.3018	-0.67595	0.069771	1.83	0.29942	2.7284	6.8987	4.9952	1.5533	3.4549	1.3729	2.119	-0.1116	-0.91882	0.64367	1.2907	4.9138	2.7175	-0.085565	5.0768	1.5186	0.54937	0.35206	4.1268	-0.81074	6.1374	0.91967	0.29681	3.8827	-1.7289	0.12387	0.26246	4.6837	1.2249	1.2902	4.291
-6.5627	-6.6174	-19.554	-7.4734	-11.381	-10.397	-15.466	-16.907	-12.107	-13.936	-13.52	-12.86	-13.37	-14.636	-12.16	-13.03	-14.425	-13.999	-12.011	-12.138	-9.5215	-10.901	-9.0943	-9.3144	-16.4	-7.3603	-8.8544	-14.63	-11.233	-9.8735	-7.1438	-10.801	-16.908	-12.495	-16.333	-10.304	-11.16	-14.476	-13.739	-13.724	-14.069	-13.536	-12.347	-11.957	-14.428	-11.896	-13.2	-13.587	-13.014	-8.7758
-2.326	-4.7536	-3.7922	-0.18789	-8.7668	-4.9707	-6.8139	-6.8302	-2.3374	-4.7239	-1.7192	-5.2055	-6.6536	-3.5363	-7.6977	-4.3521	-7.903	-2.9842	-2.2905	-5.1731	-5.7606	-2.2784	1.276	-8.5687	-4.0294	-3.3847	-2.2951	-10.124	-5.6488	-4.531	-9.104	-4.4345	-3.9129	-2.6851	-4.1228	-4.5062	-4.9006	-0.7738	-7.8537	-3.068	-0.48696	-5.7994	-7.7023	-6.1724	-7.0798	-5.7569	-7.5487	-5.3558	-9.1045	-5.3299
-14.519	-11.576	-15.11	-12.95	-13.52	-16.08	-15.35	-13.257	-15.227	-15.828	-12.508	-14.581	-14.089	-13.381	-14.617	-14.709	-11.432	-17.23	-12.666	-18.844	-18.972	-18.78	-12.404	-12.76	-11.31	-13.948	-10.941	-14.365	-16.245	-14.327	-11.456	-11.946	-9.8594	-13.933	-13.454	-13.232	-12.912	-16.412	-14.929	-15.854	-16.106	-16.134	-13.48	-16.596	-16.801	-15.193	-10.947	-14.807	-8.3409	-13.188
-8.6018	-5.3151	-14.449	-4.791	-9.0224	-7.1298	-14.339	-10.964	-7.7578	-8.7943	-10.319	-12.063	-6.9609	-8.0442	-11.192	-8.6623	-7.7741	-17.674	-6.758	-10.063	-13.317	-11.76	-8.3535	-8.5747	-9.162	-7.8262	-10.236	-7.9418	-9.0928	-6.6562	-10.763	-6.685	-8.1723	-15.032	-9.1595	-8.117	-9.038	-10.246	-10.081	-6.7924	-8.8639	-11.714	-8.0953	-4.7217	-7.2545	-6.3454	-6.5379	-5.6656	-12.05	-12.34
-6.3172	-5.7362	-8.7762	-2.7648	-4.6031	-4.7836	-3.7315	-4.0908	-2.3503	0.24373	-6.8949	-3.3673	-5.4447	-4.6865	-2.2348	-6.844	-3.9919	0.50939	-7.1508	-5.4899	-8.2115	-2.4178	-2.8967	-4.0834	-3.7883	-3.2299	0.74566	-5.8292	-3.333	-8.2445	-4.1066	-5.3785	-5.105	-2.8574	-2.2091	-4.8775	-3.2718	-7.2373	-5.6013	-4.4948	-4.4979	-7.0064	-5.972	-4.3391	-2.8152	-2.6722	-7.5445	-5.9732	-3.6901	-5.1
-12.19	-13.267	-9.5979	-15.278	-11.251	-11.01	-7.5651	-15.034	-11.519	-17.066	-14.239	-17.561	-16.03	-11.87	-13.322	-18.788	-11.295	-11.856	-13.523	-12.89	-9.3381	-12.12	-13.5	-15.69	-10.216	-10.746	-9.8514	-15.938	-11.711	-16.34	-10.595	-10.934	-14.114	-9.7878	-13.525	-11.684	-12.764	-14.664	-13.342	-10.253	-10.863	-12.556	-9.2824	-19.172	-9.4869	-13.255	-14.757	-13.653	-12.206	-12.264
-1.3635	-3.1386	-6.0686	-7.9848	-3.2819	-2.0418	-3.2427	-3.2659	-7.1089	-5.8429	-6.0039	-3.3567	-1.815	-6.1559	-6.6566	-0.29964	-5.9829	-4.3756	-3.2639	-1.8164	-0.3822	-4.6278	1.3679	-1.8488	-4.0519	-2.6676	-7.6862	-2.6079	-1.6199	-0.19818	-2.1679	-6.6417	-2.9741	-1.395	-3.4864	-5.3892	-2.2365	-0.5626	0.50857	1.4175	-1.8958	0.049927	1.1537	-3.5821	-5.618	-1.1326	2.3998	-1.825	-7.6885	-5.5864
3.9267	3.2973	3.8154	6.4564	-1.3868	1.0009	-1.9383	0.77121	6.0641	-0.34241	5.1759	3.3111	0.60126	3.7428	5.491	3.4269	0.10294	-1.4555	-0.15919	1.1623	2.6986	-3.9082	2.1257	2.095	1.8919	1.7389	0.26987	5.9233	0.20717	2.7144	3.3656	2.2178	3.431	-0.88643	0.62391	1.8031	2.9923	-2.2566	3.1531	2.9803	-0.78085	6.8702	2.3769	6.1009	3.9909	3.8098	1.1454	3.8754	-2.8525	2.5113
8.465	6.934	5.396	5.0484	5.197	4.4875	7.497	3.6561	3.7174	3.7001	7.2077	3.9309	4.8964	2.9871	11.606	6.4053	4.5859	8.3386	6.7819	7.197	5.1747	6.0666	5.0725	4.4848	8.1646	5.6181	4.0914	6.9414	4.2128	6.2892	6.5118	3.0017	7.4248	6.1322	2.6697	3.2815	6.3511	7.0261	3.3666	6.1987	5.3734	3.2409	1.9911	7.8921	6.0142	2.5317	5.1184	5.946	9.0484	6.6612
-0.34012	1.3096	-0.91666	-3.3478	4.4169	-0.38716	-1.182	3.3627	-0.04325	6.0904	1.989	-0.39819	1.8028	3.5994	1.9344	-3.3606	0.36001	-0.26616	1.2585	-1.1621	2.6002	-2.2059	-0.11226	1.5965	0.93269	-1.0756	1.3963	-3.73	2.9924	-1.8713	3.7197	1.6315	0.24748	1.0068	1.1699	3.2395	0.83244	3.8262	-1.6198	-0.96334	-0.02562	-0.56564	1.2666	-0.04156	7.2347	2.4692	-0.71875	2.2456	1.2486	3.0612
-5.7769	-11.534	-6.4665	-12.598	-7.9988	-10.046	-5.894	-9.0903	-9.0002	-9.9061	-11.225	-3.8612	-6.4862	-12.052	-9.6068	-5.5086	-8.6663	-5.8475	-8.2092	-9.0411	-8.725	-9.2069	-8.5312	-9.1321	-9.347	-9.2276	-8.9832	-14.428	-6.6183	-7.5936	-13.9	-13.608	-9.2252	-13.704	-9.4632	-9.6368	-7.4491	-9.8991	-4.2958	-7.8435	-12.509	-14.114	-9.8003	-11.463	-12.85	-11.047	-13.154	-7.9178	-8.9068	-12.812
-15.433	-17.103	-12.366	-16.955	-13.606	-13.27	-18.609	-15.503	-12.435	-16.541	-14.915	-12.349	-19.703	-8.9721	-10.213	-11.789	-14.624	-12.111	-18.404	-17.319	-15.57	-14.764	-18.14	-14.979	-12.949	-8.9654	-14.984	-15.201	-17.024	-17.276	-12.714	-14.009	-11.092	-19.451	-12.826	-13.416	-14.801	-14.541	-14.333	-15.588	-17.129	-13.453	-15.201	-18.36	-18.741	-14.709	-15.76	-13.136	-16.874	-13.498
4.937	3.6307	2.4892	4.8133	7.3765	5.4347	6.5139	4.4462	1.1464	8.8211	6.0574	2.0644	8.2877	4.1211	8.5465	2.0875	4.2947	7.7043	4.4803	8.7661	6.912	3.929	5.7547	7.3111	4.3732	6.8206	6.8302	7.9475	7.3683	1.4183	8.2505	7.5345	8.934	5.8346	4.3528	8.0063	5.2149	5.4648	3.2649	0.40543	1.4479	4.3602	7.5719	4.6292	6.8398	2.7421	6.8079	7.5812	8.4016	2.4273
-13.24	-8.3662	-6.3421	-13.592	-12.63	-5.4841	-10.935	-10.306	-14.043	-9.374	-8.0009	-8.4667	-11.497	-12.829	-9.9883	-7.4898	-11.501	-11.125	-15.287	-8.5396	-12.691	-13.528	-10.307	-10.346	-9.043	-8.0303	-9.7921	-11.4	-6.0496	-10.943	-10.989	-8.3562	-7.7834	-10.718	-14.091	-12.311	-10.202	-7.1779	-5.7346	-10.256	-9.0833	-14.083	-8.5411	-11.097	-10.783	-14.128	-11.366	-11.182	-11.895	-11.363
-2.5398	-1.0113	-2.9899	-5.2691	-0.13265	-4.6929	-4.4001	-2.2654	-2.2144	-2.5146	1.786	0.88936	-4.5424	-5.6812	-2.764	-0.97146	-5.8752	-3.0771	-5.3155	0.87855	-4.4327	-2.0411	-6.007	1.2226	-3.3828	-3.2951	-2.8105	-1.9436	-5.6784	-1.7625	-4.6854	-8.4845	-6.7353	-1.3371	-6.1631	-3.2894	-3.0934	-4.5062	-3.5738	-6.3751	-3.4002	-4.5719	0.62978	1.6085	-1.5092	0.79714	-5.1744	-3.8478	-4.2177	-5.1911
-10.324	-8.835	-7.3012	-5.9867	-8.3164	-10.446	-9.331	-7.7274	-12.823	-7.8013	-11.958	-7.4908	-10.702	-14.478	-9.1096	-7.3367	-6.1137	-12.108	-12.94	-7.7413	-12.297	-7.5682	-12.392	-5.8187	-10.896	-16.954	-11.267	-12.429	-5.8514	-11.333	-9.6016	-8.5563	-8.6927	-12.835	-6.2135	-12.54	-11.856	-6.8895	-9.5661	-7.6144	-14.826	-9.441	-8.4312	-10.674	-2.3981	-7.8264	-9.8255	-10.088	-9.9508	-10.251
-9.2918	-10.114	-14.392	-12.016	-10.931	-13.029	-11.451	-8.9443	-15.454	-7.4877	-12.411	-11.354	-10.885	-13.586	-12.339	-10.647	-12.68	-8.2777	-12.648	-8.4418	-12.142	-10.152	-12.251	-13.371	-12.484	-17.298	-5.3085	-11.731	-14.543	-10.347	-12.857	-10.088	-10.403	-11.96	-12.198	-10.88	-13.109	-12.805	-11.303	-13.258	-11.76	-12.246	-3.4913	-11.896	-12.515	-15.213	-11.759	-14.277	-13.567	-13.349
2.5361	6.087	0.74852	-0.86367	4.0629	11.706	6.2829	4.9678	5.4711	2.8226	3.8905	4.3918	6.1684	6.3933	2.5046	3.4616	4.2209	2.2414	4.8712	5.6096	3.8599	0.65869	3.3516	6.2295	1.5385	3.8175	2.1237	6.258	5.8259	5.5386	2.4725	5.4985	1.3728	10.45	-2.0423	6.4081	1.5254	4.6786	6.9562	4.2621	9.0802	2.1768	5.6614	4.4312	4.2504	5.3431	3.3208	5.3347	1.7102	3.8348
-1.5696	-7.1148	-2.6547	-5.1445	-4.3733	-4.6429	-5.43	-7.5798	-6.6439	-3.5553	-5.9715	-7.2553	-6.7535	-4.2035	-1.3411	-5.3114	-5.8124	-7.381	-2.098	-7.9838	-5.9994	-2.9408	-7.5391	-6.6959	-6.568	-4.3267	-2.3417	-5.1676	-3.6172	-7.9157	-9.479	-6.9756	-4.9749	-3.4738	-4.6237	-7.2897	-1.708	-3.2456	-5.6184	-3.5334	-4.9384	-6.9007	-3.8336	-4.7153	-5.0086	-4.8789	-3.2224	-0.060657	-8.764	-5.9121
-2.8563	-4.4995	-5.3046	0.023079	-1.455	4.8669	-5.8997	-3.3713	-0.3078	5.7032	-0.4028	-0.65715	-2.7398	-7.3885	-1.8322	-0.92104	0.51442	-1.29	-0.23578	-2.0879	-3.6622	5.9229	-0.52329	1.0015	2.6768	1.0267	-1.9406	-1.4952	-2.3994	-1.9964	0.73543	-5.0241	-3.6806	-2.8597	-1.6345	-1.379	-5.4603	0.29635	-2.1516	-0.46902	-3.1183	1.1131	-1.5278	-0.43652	-0.38234	-0.72773	-3.2875	-0.13821	-1.664	-4.7046
-3.5658	-12.169	-2.0483	-2.9688	-7.2874	0.45818	-10.223	-4.917	-10.832	-6.1167	-5.3978	-6.2767	-10.154	-1.9694	-9.5032	-4.742	-7.3125	-1.596	-6.5103	-4.3939	-8.1607	-3.6134	-5.1099	-5.0429	-4.1407	-5.7504	-3.5388	-6.8138	-3.9905	-8.8193	-7.4698	-4.9595	-6.1021	-7.573	-8.8066	-6.6823	-3.0006	-4.3423	-7.9511	-10.15	-2.011	-4.221	-4.5869	-8.5881	-10.631	-10.495	-6.8921	-5.5597	-7.0899	-5.764
-13.607	-12.776	-10.644	-13.455	-14.435	-13.047	-13.848	-9.0626	-13.181	-12.726	-18.516	-10.29	-9.7072	-14.89	-14.127	-19.159	-9.0999	-9.4076	-15.326	-13.592	-15.341	-13.415	-14.199	-13.354	-13.366	-12.613	-11.151	-11.665	-13.029	-9.7532	-12.947	-13.24	-9.6139	-16.556	-16.947	-13.15	-16.945	-14.933	-11.55	-15.129	-10.776	-13.482	-14.23	-10.212	-9.9752	-10.939	-11.689	-15.168	-11.966	-10.264
-18.873	-23.689	-29.708	-20.647	-19.552	-22.69	-20.501	-25.219	-23.07	-22.259	-23.222	-26.131	-21.143	-23.569	-24.923	-18.975	-25.585	-21.43	-19.692	-21.461	-21.75	-21.397	-22.213	-16.926	-19.717	-19.543	-24.488	-17.417	-22.918	-24.739	-21.008	-20.899	-22.035	-18.42	-22.123	-22.951	-18.329	-21.211	-25.831	-17.213	-24.08	-25.047	-22.952	-25.751	-22.881	-23.073	-24.654	-21.277	-19.48	-19.183
-9.7267	-12.27	-14.162	-10.782	-15.789	-14.854	-16.549	-10.386	-14.741	-17.534	-9.349	-19.17	-11.718	-11.141	-16.763	-14.745	-16.509	-7.895	-13.102	-10.007	-16.028	-18.536	-14.855	-10.623	-13.815	-12.869	-12.633	-13.916	-10.613	-18.903	-10.747	-15.077	-13.332	-17.121	-15.426	-11.899	-9.8586	-11.276	-8.0862	-11.206	-18.672	-12.471	-14.635	-14.557	-15.036	-10.488	-9.7846	-17.078	-15.961	-15.842
-1.0727	2.2766	1.2563	-0.55662	-0.42287	4.0805	4.2025	-3.3639	2.898	-2.219	3.0629	-1.775	-5.5178	-5.5372	1.6105	-4.3299	-1.5971	-2.5302	-6.5098	-0.20191	-2.5943	0.94385	3.9913	-1.7486	-4.309	-2.9822	-1.4809	0.63315	-4.1605	-0.82508	-0.21962	-4.6415	-4.5924	-2.3331	-4.8134	0.50653	-4.2301	0.55882	1.3992	-3.243	1.2311	-8.29	-5.6996	-5.6413	-1.1287	0.58315	1.6547	-3.7343	-1.9249	-4.9231
5.6596	-4.1185	-2.8722	2.1095	0.42994	-0.63903	-2.2377	-0.23044	2.4569	-4.1375	0.46638	0.29502	-6.3701	2.7755	-1.482	-4.2553	-1.852	-0.55667	-2.5332	-2.7306	-0.17991	-1.9848	-1.3807	1.4341	-4.0073	-3.3442	-2.0688	-1.2923	-4.1392	3.3605	-5.068	0.23291	2.0289	-1.0573	6.9301	-7.2956	-0.96815	0.66977	-3.6493	-0.54875	1.9557	-1.4757	-6.3974	-1.8613	1.2111	0.3951	-2.1875	-0.49852	-4.414	-2.8288
-1.2676	3.7002	2.4783	6.7043	2.1153	4.1602	-0.27418	-0.39191	-0.74377	0.027307	-0.36747	-0.49759	-1.7115	-5.7317	2.4592	-0.716	2.8378	2.8285	-0.52608	2.2973	1.485	-3.3334	-2.8214	2.8756	-0.79686	1.5532	3.7197	5.7948	-0.86034	1.7275	1.4179	-1.4387	6.2877	1.0948	5.1887	1.4172	3.5496	6.708	-1.5424	2.8551	3.4583	0.46801	4.236	-0.036749	0.95388	2.0593	2.6484	-1.6617	1.7869	-2.5745
-20.598	-21.117	-19.93	-21.43	-23.995	-21.349	-20.38	-23.4	-23.915	-22.218	-20.358	-21.769	-26.205	-25.732	-15.511	-24.276	-17.819	-23.214	-21.745	-16.974	-19.725	-20.75	-18.041	-20.19	-23.495	-21.092	-22.819	-20.945	-20.741	-24.3	-18.077	-22.346	-15.871	-20.861	-21.124	-25.191	-19.876	-20.616	-18.393	-19.252	-16.47	-21.356	-20.873	-19.787	-19.838	-27.738	-23.343	-19.849	-20.048	-20.853
-11.209	-13.347	-9.0191	-8.1643	-13.315	-12.56	-11.97	-12.493	-5.2119	-8.3821	-16.24	-10.517	-13.881	-11.504	-9.5736	-8.4788	-10.581	-11.719	-7.1542	-9.5883	-8.8492	-9.4482	-10.641	-13.255	-12.704	-10.816	-9.647	-11.882	-11.225	-11.613	-11.407	-9.5032	-10.911	-7.4848	-8.8879	-12.488	-9.5143	-10.486	-11.601	-8.7216	-13.373	-13.394	-14.085	-11.684	-7.3601	-10.568	-9.6609	-14.366	-8.8151	-3.5979
-5.4992	-1.0976	-3.0354	-2.5652	-3.9521	-2.8147	-1.7184	-3.9997	-4.0943	0.1555	-6.5128	-3.6048	-6.0043	-0.89655	-4.0807	-4.5431	-4.3565	-4.5882	-0.0015726	-4.543	-1.9138	-9.1078	1.31	-4.0608	-11.282	0.53221	-4.437	-6.9538	-3.7747	-3.5672	-3.191	-3.2362	-5.1147	-2.9563	-3.766	0.059233	-3.527	-9.5011	-4.2232	-4.5346	0.83598	-6.4044	-1.8718	-7.2334	-6.3418	-5.0332	-4.8295	-1.0014	-8.5489	-7.6612
-3.3361	-5.9255	-4.7798	-5.0421	-4.9474	-0.47543	-4.3172	-0.68242	-5.7792	0.45672	-7.5351	-3.2704	-1.0711	-1.6877	0.79494	-4.5839	-3.4453	-8.2769	-1.2247	-4.7448	-5.5056	-0.43189	-3.1088	-3.0835	-3.3386	0.26032	-9.3396	-6.4474	-0.39792	-2.4115	-4.5208	-3.8024	-5.1227	-5.6219	-1.8213	-2.7274	-8.4291	-2.5808	-3.2239	-4.8403	-0.14526	-6.124	-5.9411	-0.24096	-4.2836	-1.4169	-5.1352	-5.4393	-2.9105	-5.5735
-8.7809	-5.4992	-4.7147	-7.2492	-7.3052	-5.7284	-1.8811	-4.7202	-6.6969	-2.1098	-13.289	-3.0791	-3.8421	-9.0921	-6.0923	-8.3241	-5.5659	-10.739	-4.4533	-10.017	-3.6451	-4.9848	-2.6839	-0.7799	-8.4312	-9.1588	-5.087	-6.0934	-6.1153	-8.2425	-12.669	-4.4138	-6.842	-4.3261	-8.3565	-6.0814	-3.739	-3.0168	-4.7227	-6.1496	-6.9881	-2.8825	-6.615	-5.5723	-6.1007	-7.9846	-4.0743	-2.2492	-7.3897	-5.1026
-20.475	-19.733	-16.551	-17.454	-21.125	-18.491	-20.471	-23.723	-20.75	-22.264	-22.151	-21.732	-21.089	-18.313	-23.069	-24.033	-22.327	-25.461	-17.972	-19.283	-21.166	-18.97	-18.978	-16.067	-20.285	-22.357	-21.21	-20.237	-22.08	-17.423	-20.36	-19.831	-25.431	-20.889	-21.226	-20.485	-23.352	-18.31	-15.062	-19.057	-20.904	-21.367	-19.75	-23.457	-23.46	-19.708	-22.541	-20.744	-21.815	-21.044
-3.869	-2.9781	-6.2014	-9.0077	-4.2784	-3.1478	-2.7365	-1.3669	-8.2679	-4.1005	-5.3571	-3.5682	-11.097	-9.8655	-7.2328	-4.135	-2.1586	-1.2896	-3.0403	-2.5846	-9.9477	-4.7788	-4.5633	-2.2377	-4.4429	-3.4599	-1.5271	-5.4609	-0.50361	-4.4696	-6.4181	-0.23125	-5.7237	-5.7308	-4.854	-1.8462	-2.5424	-3.2223	-6.9835	0.16293	-4.8218	-3.7884	-2.9349	-2.0458	-3.5088	-9.6841	-7.7199	-6.0288	-5.7033	-8.2663
8.9439	5.7708	6.6511	3.8803	6.3542	7.9069	8.5011	4.1237	5.6436	6.4331	4.7334	5.2273	10.951	7.3396	5.5228	2.3678	0.57729	1.6867	2.1177	0.85531	8.6929	9.1752	3.0113	7.3792	7.1342	4.1777	4.3719	2.7591	8.6476	1.2576	4.0641	2.9313	1.7104	4.8005	6.9111	4.9274	4.8156	4.2094	3.4567	5.5107	3.4069	7.7476	8.3549	3.3397	6.7422	6.3153	1.4442	8.2187	6.2086	7.8506
-10.528	-9.5731	-14.949	-12.649	-10.324	-11.336	-10.345	-12.85	-13.336	-15.285	-10.575	-9.1318	-12.563	-11.509	-10.209	-10.536	-10.392	-12.105	-9.5141	-11.11	-11.021	-10.666	-5.5886	-16.527	-10.551	-11.577	-9.464	-13.832	-15.698	-10.468	-8.8076	-10.341	-9.1869	-12.998	-12.436	-12.453	-14.527	-11.966	-12.795	-7.4029	-11.983	-12.406	-12.795	-12.331	-11.678	-13.217	-15.603	-11.998	-11.649	-9.7417
0.81988	1.8846	0.9552	2.8164	4.3809	3.9189	-1.3908	-0.84765	-0.19676	1.3333	1.9603	1.221	1.4966	-0.13374	2.3238	3.4087	4.6953	0.91036	3.0816	4.5716	0.19486	2.2783	0.3865	0.020451	-0.72779	-1.2812	-0.46193	0.83016	2.5797	7.6541	1.0321	-0.11834	-0.25481	1.8553	2.1773	3.0732	3.0558	3.445	-2.0089	3.7226	4.6171	-2.2619	5.2506	0.73785	-1.1339	2.1064	2.2342	1.2907	-1.8756	3.5853
-16.934	-10.821	-15.842	-9.1221	-9.076	-10.443	-11.161	-9.9928	-15.568	-10.183	-16.594	-17.368	-10.39	-11.953	-9.1515	-10.136	-10.797	-13.081	-12.122	-9.1426	-13.316	-13.519	-16.733	-16.719	-11.876	-10.386	-10.584	-13.729	-8.1143	-11.37	-11.063	-15.063	-10.646	-16.313	-12.445	-11.852	-13.78	-11.603	-9.9352	-10.838	-13.136	-13.873	-10.677	-9.3464	-7.5664	-12.433	-9.2698	-9.6943	-8.0843	-9.9559
1.2011	4.4345	4.3883	5.7241	3.9428	6.095	0.39613	3.264	0.67295	-0.12499	-1.1504	5.0648	7.3441	0.344	0.56934	3.5805	1.7789	3.7606	-2.3356	1.3714	4.2216	3.4223	3.782	5.0713	6.5789	6.1499	4.9246	1.82	4.5465	5.8678	4.4272	7.4891	-0.53994	4.1698	1.7435	2.1152	-1.7792	4.3052	3.1112	0.42338	3.8457	-1.893	-1.1332	2.3221	5.0683	1.2601	3.8036	2.8127	2.3389	3.4022
-14.068	-13.536	-10.386	-9.1654	-10.335	-8.7018	-12.394	-12.824	-9.8629	-11.799	-15.433	-10.272	-10.88	-11.505	-8.9105	-8.8733	-12.214	-7.7962	-3.9995	-6.931	-10.481	-16.158	-14.765	-10.049	-10.994	-8.1652	-11.44	-8.4634	-12.259	-8.7173	-11.014	-11.964	-9.3513	-9.3945	-14.125	-13.42	-11.259	-6.6287	-11.927	-11.4	-11.681	-9.774	-11.751	-9.3709	-9.7675	-10.129	-12.428	-11.876	-13.571	-12.198
-3.3597	-0.48132	0.15454	-2.5634	-4.0379	-1.7955	1.2411	-3.6416	-4.8017	-2.4707	-3.7924	-2.7626	1.7357	-3.2828	-1.5009	-6.2314	-7.6497	-6.4864	-4.6036	-3.7957	-4.5557	-2.5461	-8.3778	-4.8559	-2.1061	-6.1889	-4.4547	-0.73424	-0.10983	-3.0794	-3.3347	-3.8637	-4.1887	-4.6252	-8.6359	-4.5399	-0.42748	-5.4186	-1.6932	-2.9116	-1.2109	-4.5374	-6.9828	-10.338	-4.4973	-4.2254	-5.2847	-3.2511	0.0067949	-4.8874
5.8884	7.5873	7.4567	8.1634	12.682	9.9798	7.2632	8.1696	6.1798	6.6142	9.2657	11.133	11.439	5.9724	7.3985	7.7528	8.5005	7.7124	7.0479	9.4425	5.3118	11.877	4.2661	9.332	6.1907	9.1345	6.8618	9.2783	11.758	7.2656	8.0462	10.672	9.3499	11.155	8.9396	7.9046	9.4609	3.7865	11.279	6.911	6.4577	14.097	6.9094	8.6643	7.9171	9.4133	11.892	9.1437	16.079	8.7219
-7.3644	-7.2317	-3.0828	-7.0385	-5.0987	-7.2075	-5.6139	-7.0169	-4.5498	-5.0681	-6.7544	-4.3416	-7.2441	-6.4043	-5.221	-7.5943	-9.7203	-7.2701	-7.2895	-4.1067	-6.3178	-6.044	-8.3034	-8.0814	-9.0755	-3.5323	-3.1938	-4.7513	-2.4601	-6.3165	-7.9455	-7.5664	-7.6074	-7.887	-9.8926	-7.3049	-13.528	-9.752	-5.145	-8.5694	-9.1587	-5.947	-7.9906	-6.2333	-7.7863	-6.2229	-5.5176	-7.4584	-4.0928	-6.3115
-0.43911	1.6701	-2.743	-1.5137	-2.6548	-6.3959	-2.9547	3.8872	-1.8313	-4.7497	0.98723	3.5683	-0.42533	-0.17622	-1.8811	0.12943	1.9781	0.24249	-2.142	0.48572	0.58455	-0.12646	1.6131	-0.78639	-2.6021	2.8895	-2.2592	-3.0083	2.9869	1.8028	-0.53492	4.9357	-0.40159	-1.884	-0.91072	0.61185	2.6396	2.2062	-2.3414	-1.5623	-0.061011	-3.3408	0.39631	4.2787	-0.27353	3.3332	1.3043	1.0954	2.7559	-0.16123
-22.979	-24.536	-19.735	-21.884	-18.211	-21.369	-23.59	-17.207	-22.619	-22.135	-18.709	-21.279	-23.744	-28.077	-22.095	-23.326	-24.673	-23.862	-23.535	-20.506	-20.94	-26.926	-23.586	-24.843	-22.051	-22.202	-21.308	-25.438	-23.857	-21.958	-24.678	-24.856	-17.522	-17.821	-22.272	-21.452	-23.014	-20.237	-21.715	-23.647	-23.907	-22.886	-20.224	-24.589	-23.695	-24.319	-22.729	-22.938	-23.519	-19.646
-6.7297	-1.4996	-1.2647	-4.0371	-2.2237	0.41658	-3.2465	-2.1449	-2.461	-5.6306	-4.1022	-7.6059	-2.7167	-0.84231	-0.77571	-1.27	-3.7521	-5.6131	0.33548	1.2538	-2.2539	-3.1144	-9.0171	-2.2764	-4.0959	-3.4439	-2.7706	0.64215	-0.24593	-3.806	-4.9765	-2.0253	1.0771	-3.3952	-2.285	-4.5462	1.5778	-4.8682	-1.8751	-1.3999	-3.0384	-1.9498	-4.1609	-4.4082	-2.9195	-2.1127	-3.5658	-2.296	-5.9335	-2.1831
-0.1148	-0.1234	-5.0041	-1.6365	2.4149	-4.5276	-7.2114	-0.45142	-5.8986	-1.1341	-6.2378	-2.9807	0.50482	0.15808	-2.023	0.49189	1.3624	1.3616	-3.6134	0.74158	0.4562	-3.1949	-0.97326	-5.1873	-0.7617	2.1034	0.61036	-0.51894	-2.1214	-3.4301	-1.7242	1.1084	-2.3237	1.7603	0.071451	-2.3891	1.3507	3.0627	-3.65	-1.984	-0.58109	2.387	-2.6972	-3.2272	-1.0733	-2.2107	-1.9159	-5.3657	-0.32729	-2.1385
-0.52818	0.16732	0.61286	-0.065791	-2.4997	-4.3877	-3.3742	-1.7288	-0.64455	0.67923	-1.0825	-0.31353	-3.4282	2.3885	-1.4519	-0.9146	-0.53984	-0.8285	1.6715	-2.5763	0.54543	-0.11452	-5.2664	-0.099215	-1.5427	-2.7264	-2.6142	0.76518	4.3975	-2.9852	2.7856	-3.3864	1.3517	-0.95246	-2.4203	0.39012	0.68622	-2.0135	2.4704	-1.2392	1.625	-3.3102	-0.69196	-1.6812	-3.7376	0.43778	-1.254	-3.209	-1.5153	0.20665
-4.9373	-5.5964	-4.3922	-9.1709	-5.2203	-5.8169	-6.6997	-7.7497	-9.8765	-5.7713	-5.7008	-7.0685	-5.7101	-5.4241	-4.6628	-12.422	-6.8153	-5.5474	-5.7764	-12.825	-10.314	-7.217	-3.1113	-3.9982	-6.2869	-4.3398	-4.6888	-4.7071	-5.5499	-10.214	-6.0995	-4.4307	-8.2883	-8.7783	-3.7152	-2.2442	-5.947	-5.9679	-3.9524	-7.8729	0.084135	-7.621	-2.1679	-2.7336	-8.4873	-5.6427	-6.5617	-8.2484	-6.4638	-5.8334
-1.1735	0.61702	0.62389	0.4414	-1.2295	1.3365	-2.7402	0.73109	3.684	2.3575	-3.277	-1.4328	-3.4884	1.5578	0.3092	-0.84976	-2.4984	-4.8901	-1.939	-2.1295	3.721	3.0312	-1.216	-0.51666	-1.5439	-1.1737	-6.4389	-1.9562	0.43034	3.2856	0.8544	-4.796	2.6067	1.2015	-0.96093	-0.25583	-2.2001	1.9078	-7.7951	1.9685	-0.47349	1.0067	-1.2222	2.4422	0.87722	-1.0673	0.4127	-0.040054	-3.4243	2.2432
1.5503	3.8631	1.2682	6.1937	1.2289	-0.38982	-1.831	1.4452	2.3091	-1.8653	1.654	0.45586	5.3489	8.743	2.4889	1.905	0.090835	-0.75239	0.73448	2.5184	-1.3668	-2.5639	3.696	0.76208	6.696	-2.3466	5.5584	-3.5249	2.5272	3.9534	2.4758	2.6287	1.7402	1.2424	0.65552	3.0081	5.9009	-1.3404	-2.5796	1.8554	1.9691	-1.1106	3.0404	0.2757	-0.12558	0.17849	3.9044	0.85741	0.25013	-3.3264
3.6914	5.1403	2.3174	3.5687	0.36426	6.5657	2.5776	5.235	6.4346	3.9819	3.0616	-0.81223	-0.37815	7.5606	5.8668	-1.2175	1.0971	-1.0048	5.1806	1.6056	0.23569	3.8471	5.1788	-4.0341	5.7817	-0.31937	1.1248	2.4247	3.0172	2.7285	1.4841	1.6809	0.84543	2.8053	0.30976	-0.7899	4.917	1.9733	0.4875	1.1196	4.5972	0.59029	-1.0004	0.47041	-1.3042	-1.9572	5.454	3.983	5.5884	2.826
-2.7683	-0.71352	-5.6423	2.0325	1.9555	-2.2685	0.75556	0.58313	0.50338	-1.9924	-2.5083	1.4022	-0.16733	-0.1396	-0.61197	1.0267	-3.3164	0.061736	-0.57763	0.37623	-2.4387	-3.5469	0.26991	-3.9736	0.32184	1.967	1.9731	0.084018	-0.88012	-3.1895	-0.6427	-1.8112	4.8505	2.3695	-3.5059	-2.3296	-1.0979	0.70552	1.5844	5.1352	-0.93455	0.66746	1.0758	-3.3153	-1.4882	-5.1106	-1.9785	-3.9448	-0.78431	-1.2756
-3.4737	-6.6917	-6.8456	-6.1474	-3.3996	-6.7212	-7.28	-8.8593	-3.4734	-5.9731	-4.3105	-10.26	-4.2643	-2.3842	-3.9046	-5.2803	-5.5124	-9.215	-3.9591	-7.9708	-5.632	-1.9545	-7.9296	-6.6957	0.032111	-2.5849	-3.9161	-4.5615	-5.5872	-6.1427	-8.1134	-5.5668	-2.7461	-7.4291	-2.2165	-0.73559	-5.4006	-7.7332	-3.358	-7.2896	-6.0064	1.112	-5.3563	-6.373	-5.0227	-3.6259	-4.6827	-1.8439	-2.9955	-2.4671
0.22732	-5.0278	-0.19035	1.3345	-1.2936	-0.74211	-3.059	-1.7429	2.3307	-1.9561	-2.3201	1.9892	-1.1028	1.2601	-3.8929	-3.2006	-2.5539	-4.9299	-3.1154	-0.72443	-1.3935	-2.3202	-0.63589	-3.516	-5.6375	-0.75254	-4.2281	-1.7347	0.92055	-1.934	-1.3927	4.1099	4.3127	1.8003	-2.179	0.52331	-4.7336	-1.3939	-2.9851	-1.2472	-4.19	-6.0028	0.48286	-1.8661	1.6037	-2.054	2.3215	0.77147	0.041529	0.30079
-8.3337	-7.5332	-9.4369	-8.9576	-12.49	-7.3784	-10.908	-7.2591	-6.3362	-8.4965	-10.263	-12.135	-5.1949	-8.636	-6.2371	-9.3692	-10.003	-6.8177	-6.7649	-8.7878	-6.0159	-7.0207	-6.0812	-10.789	-8.538	-6.4042	-3.1446	-7.8364	-7.7308	-4.4971	-7.7876	-9.003	-12.482	-8.7821	-4.8523	-7.8508	-8.2995	-10.043	-7.1225	-7.4552	-10.02	-9.8742	-8.5366	-8.878	-3.8566	-6.9055	-7.5649	-5.7589	-10.748	-4.3782
-8.0777	-11.891	-16.096	-13.988	-17.336	-14.34	-6.4304	-8.1735	-15.117	-14.655	-18.243	-13.878	-17.285	-16.815	-17.421	-8.7444	-12.524	-14.431	-17.251	-16.564	-13.123	-12.959	-7.7566	-12.778	-12.061	-13.574	-15.197	-14.621	-9.9507	-17.797	-10.197	-9.6615	-13.05	-10.972	-12.904	-11.046	-13.307	-10.677	-14.85	-9.7107	-9.5976	-16.514	-15.671	-11.431	-9.1823	-14.408	-12.295	-11.666	-16.395	-8.2466
-6.8203	-5.1197	-3.5376	-5.8271	-7.2066	-7.7347	-4.2432	-6.5932	-7.544	-4.7776	-12.537	-5.1793	-6.9245	-9.2244	-9.3587	-3.627	-4.4427	-6.9536	-3.1688	-7.9346	-6.7395	-0.40608	-7.0285	-8.3973	-7.2776	-7.116	-8.8382	-4.7534	-4.9831	-5.6008	-1.1368	-5.2457	-8.3901	-7.8078	-9.8881	-6.9313	-7.465	-5.146	-7.3334	-9.252	-7.5842	-10.498	-5.8817	-4.5134	-6.1782	-3.7629	-6.168	-5.0521	-6.3985	-8.1225
-10.237	-11.64	-13.722	-6.8722	-8.8053	-13.227	-9.9374	-10.535	-7.7453	-9.3641	-6.5084	-7.4268	-14.076	-12.261	-10.151	-11.945	-10.334	-10.331	-13.944	-6.4647	-11.346	-6.2576	-7.6334	-7.965	-11.581	-6.3874	-11.877	-5.2605	-8.3704	-8.0246	-10.46	-12.765	-10.977	-8.9829	-11.258	-8.2374	-12.872	-13.816	-15.973	-12.818	-12.319	-9.6568	-10.464	-6.0396	-8.5284	-10.721	-7.7971	-6.695	-10.637	-11.241
-13.666	-14.227	-13.311	-11.398	-9.6895	-12.04	-11.21	-9.3388	-7.5908	-7.786	-14.488	-10.087	-10.229	-10.024	-8.8954	-9.5937	-12.127	-10.47	-14.928	-10.877	-5.951	-7.7703	-12.956	-10.623	-10.097	-10.196	-7.6439	-8.9468	-13.398	-12.775	-7.9966	-11.744	-13.096	-10.669	-10.11	-13.742	-6.4217	-10.508	-10.06	-13.828	-5.5702	-11.314	-6.972	-11.958	-14.502	-10.032	-7.348	-11.98	-8.459	-10.018
-4.3068	-3.6292	-4.4807	-5.462	-4.5271	-5.0975	-3.6727	-9.5836	-6.0179	-2.8275	-2.8821	-5.4352	-4.6866	-4.5899	-0.52257	-3.2053	-2.9031	-2.7694	-10.712	0.23768	-0.80687	-2.9853	-0.99821	2.0868	-0.68767	-5.2716	-1.1014	-1.7823	-6.0441	-4.4137	-2.4315	-7.5261	-4.9414	-4.1212	-1.637	-2.3327	-5.8927	-7.246	-5.7884	-6.1937	-3.3036	-0.9308	-3.8227	-2.359	-2.2334	-10.169	-3.0747	-7.5736	-4.3947	-2.0366
2.2605	-0.203	-1.9912	3.1563	-5.3333	-3.1648	1.8113	-6.2757	0.39241	-0.6071	-7.222	0.26945	3.045	1.049	2.2961	-0.23893	-0.32534	3.5038	-0.70957	0.85137	0.9418	1.1199	-3.458	-0.75749	-1.0984	0.07818	1.8877	-2.6037	5.6655	-3.4273	-2.5588	3.1052	-2.9048	-0.48213	5.1553	1.2584	-0.015151	4.9876	1.7375	2.158	-1.2363	-1.6426	1.3605	4.8466	0.1352	-2.056	0.68265	5.8325	2.375	0.327
-4.2949	-4.6526	-4.2109	-5.0414	-5.6783	-7.7821	-3.0604	-7.9326	-3.2682	-5.4725	-0.82822	-0.84951	-6.0454	-1.527	-4.706	-3.6228	-3.7636	-1.7227	-0.75712	-3.6629	-5.882	-4.3174	-4.9182	-0.94361	-3.2374	-4.5111	-6.9532	-1.9659	-3.1401	-5.3257	-3.4777	-1.5701	-3.8747	-7.2815	-2.9688	-2.5848	-0.66196	-5.0004	-2.4112	-1.1006	-3.6592	-5.6558	-1.8033	0.17722	-2.2619	-4.4156	-6.9871	-2.7923	-1.614	-0.12365
0.58973	-1.6458	1.7794	1.3225	1.4602	0.95747	-1.5193	-1.2913	1.3249	-0.83036	0.8814	-2.5984	0.25	2.7716	-1.4101	3.3947	-1.7882	-0.27582	-2.7393	3.552	1.7037	0.67869	-0.35239	-1.1652	-0.58942	-0.53869	-1.1073	0.28188	-1.9315	-1.2823	-4.5526	-0.6713	5.9272	-0.31158	-0.54111	-7.5478	0.051004	-2.8098	-2.2753	0.082591	-0.38414	-1.6198	-4.0896	0.030229	2.283	0.73841	-0.078167	3.8952	0.90063	-2.273
-11.801	-14.421	-7.4258	-14.243	-14.095	-15.105	-15.364	-12.269	-10.812	-15.571	-12.858	-16.705	-12.816	-13.73	-16.581	-12.751	-15.96	-19.276	-12.794	-15.306	-15.852	-10.734	-13.348	-11.519	-16.83	-11.687	-7.4153	-9.7357	-17.664	-13.411	-13.554	-12.309	-10.865	-12.557	-11.289	-16.923	-15.515	-13.69	-17.391	-12.284	-12.185	-15.07	-12.978	-15.616	-18.218	-15.896	-17.45	-14.692	-16.859	-13.611
2.6473	-4.3267	-1.9997	-0.77124	-2.7987	-1.3259	-1.823	-0.67949	-2.0289	-4.525	-5.9902	-2.3868	-2.5147	-4.2245	-3.7221	-5.7046	-3.4535	-2.7406	-5.3489	-8.2207	-3.4942	-5.6178	-4.5022	-2.6729	-3.9365	-2.6537	-2.359	-0.6326	-3.5672	0.59294	-4.7512	-1.1472	-2.9079	-2.0541	-1.1895	-2.9727	-4.182	-6.0738	-1.5415	-0.60862	-4.3517	-3.5394	-1.3673	-1.006	-2.5422	-2.7087	-1.1208	-0.14556	0.62455	-2.0119
-4.9941	-0.53224	-2.8578	-0.28649	-1.3519	1.1123	2.9861	-1.911	1.1828	-4.1444	0.15556	3.0782	0.11564	-2.0884	-3.0965	0.37379	-6.2255	-1.6897	1.3687	-2.6553	0.91511	-2.4317	1.0527	-0.73642	-1.9443	-2.4727	-0.33387	-0.62738	-4.6705	-3.8324	-2.125	-2.0411	-1.4448	-1.2764	-0.2522	-0.84396	0.62977	-3.8035	-0.13095	-2.9728	2.1937	0.31293	-0.3499	2.0382	-2.5094	0.071526	-0.055858	1.2562	4.7123	0.26741
-5.0492	0.54242	3.6448	1.9641	-1.9526	-1.9609	-6.3351	-2.8101	-4.297	-1.129	-6.6711	1.0516	-2.3862	-5.6539	-0.992	-0.27091	1.2828	-2.3664	-2.4184	-2.7233	-3.4649	2.3359	1.4493	-0.62496	2.6451	-4.1973	-4.4022	-2.5483	0.48776	0.67289	-3.2422	-1.0618	-0.41465	1.5823	-6.3742	0.18634	0.78446	-2.7496	-2.7492	-4.2322	-9.3991	2.8697	-0.50175	-2.8104	-2.0051	-5.3707	3.1762	-3.1182	1.1065	-4.3858
-25.294	-17.356	-26.81	-24.424	-24.094	-23.08	-23.375	-25.228	-18.589	-23.122	-22.338	-23.325	-20.863	-19.653	-21.485	-22.413	-19.785	-20.938	-22.501	-24.304	-21.026	-23.151	-22.036	-21.563	-23.235	-21.723	-22.179	-20.49	-20.443	-20.107	-24.56	-22.85	-20.008	-27.867	-22.122	-22.374	-21.085	-21.1	-25.823	-24.604	-23.65	-23.157	-23.624	-22.835	-23.411	-26.225	-25.291	-23.585	-22.964	-22.576
-5.2321	-7.2903	-3.9414	-1.3405	-4.3617	-4.6745	-9.9208	-2.4143	-2.9906	-1.3892	-2.2809	1.0458	-1.8825	-2.7625	-2.3654	-3.7976	-5.2518	-2.0041	-0.48866	-4.7568	-2.9616	-2.6509	-4.6501	-0.35197	-0.76493	-0.25121	-5.4428	-2.1082	-4.2227	-5.8624	-5.2598	2.5374	-9.0371	-2.6147	3.9312	-3.075	-1.0743	-5.0791	-3.2264	-4.1873	-6.4791	-4.0806	-2.0889	-6.5683	-2.6285	-5.9691	-8.0122	-4.632	-4.1295	2.0323
10.22	5.632	7.3516	6.6503	9.2743	9.3367	10.175	8.8773	9.5581	7.3963	7.0117	9.636	10.756	6.7536	7.5725	10.764	12.142	7.9272	10.955	12.067	10.531	4.3022	8.9464	12.185	5.9737	9.7927	10.714	9.7455	13.331	4.9549	6.1453	12.79	10.984	2.7417	5.8234	11.224	9.5845	2.1747	4.6588	7.3912	13.404	3.9104	7.3626	7.8411	9.1576	5.4541	15.514	9.22	12.146	10.909
-4.2506	-3.2664	-7.3361	-7.8537	-7.4047	-6.7938	-4.9834	-10.458	-7.8226	-5.5201	-6.263	-1.7542	-7.6222	-5.2395	-8.519	-5.2715	-6.8163	-9.3303	-6.9869	-9.4006	-7.9618	-7.7498	-2.8448	-5.3216	-5.3507	-4.509	-5.4283	-7.9569	-5.9175	-4.4708	-8.1732	-6.1283	-6.9636	-5.7202	-6.197	-6.9008	-6.1926	-6.0631	-3.4476	-9.2361	-4.3925	-6.7133	-7.1132	-4.4374	-7.1406	-6.2396	-9.7695	-5.673	-8.3483	-7.2677
0.0027916	3.2287	1.1692	-1.5589	-2.3458	-1.5764	-3.9193	6.4023	1.2596	-2.2946	-1.1027	3.1099	-3.9285	-0.708	-2.4173	-3.6643	-2.4737	-7.153	-0.75961	1.502	-0.35253	2.8976	2.2295	-2.4966	-2.0654	-4.0411	-3.7367	1.6223	1.0881	0.16307	-3.474	-6.7279	0.82761	0.47371	-5.7179	1.8538	-5.0861	0.59067	-0.26747	1.7533	-1.4788	-1.6077	-0.82986	-0.57478	3.3482	-1.5462	0.82965	-1.5426	-1.2981	-3.5486
-6.687	-3.8889	-8.6195	-7.68	-4.9974	-0.66577	-3.9472	-4.53	-3.7482	-6.3726	-2.6529	-6.0059	-1.3993	-1.5822	-3.4295	-0.71939	-2.0692	0.78624	-4.9673	-3.9416	-0.48655	-4.1225	2.6615	-1.8617	-5.0214	-6.2522	-3.5949	0.0051945	-4.9665	-3.3742	-1.4218	-5.3681	-0.23046	-2.0416	-3.079	-6.5992	-1.7316	-7.4715	-7.049	-1.4068	1.2708	-5.8619	-1.0196	-3.3082	-2.5046	-0.57282	-3.7095	-1.8296	-5.2341	-0.17825
-0.60849	-4.4653	-2.8672	-7.6706	-0.5401	-4.2171	0.64693	1.3809	-4.8846	-6.1444	-2.8974	-6.8979	-7.9653	-4.3651	-2.4419	-0.36737	-7.8116	-3.4341	-1.3784	-0.37911	-0.20036	-3.5813	-5.2265	-5.958	1.3947	-0.37916	-3.2043	-3.4196	-1.931	-4.912	0.1883	-1.8565	-2.552	0.8674	-3.9265	-1.6533	-0.91209	2.8071	-1.9553	-5.1873	-1.1252	-1.6943	-5.3189	-4.2442	-1.4893	-2.115	-2.2679	0.021756	-2.9257	-2.5836
-14.296	-12.363	-9.8949	-15.262	-16.218	-11.275	-16.101	-12.169	-15.687	-12.984	-11.462	-14.516	-14.642	-16.386	-14.162	-6.9764	-11.428	-15.454	-11.182	-13.544	-10.577	-14.034	-13.608	-15.505	-9.901	-14.321	-6.7666	-15.913	-13.952	-15.459	-15.108	-9.11	-16.744	-12.469	-14.278	-13.221	-14.771	-14.87	-14.55	-14.622	-15.781	-7.6535	-13.801	-14.437	-17.38	-11.182	-16.886	-12.979	-14.998	-10.285
-12.446	-10.543	-15.886	-8.9546	-10.846	-11.895	-12.68	-10.359	-12.835	-8.9377	-14.173	-13.958	-14.695	-15.395	-11.838	-13.587	-11.201	-11.452	-12.335	-15.411	-10.674	-15.088	-9.0006	-15.389	-15.378	-13.946	-13.021	-13.735	-13.718	-10.22	-14.346	-16.347	-13.081	-9.3466	-10.582	-15.8	-8.7813	-12.298	-14.918	-10.234	-12.692	-16.65	-11.552	-15.406	-10.2	-14.004	-10.202	-11.724	-12.307	-8.9779
-9.6253	-7.3273	-2.2792	-12.664	-5.6641	-3.9595	-7.8463	-5.6674	-8.5186	-5.8576	-9.2769	-8.7132	-6.4795	-8.6012	-4.9669	-0.93147	-5.0198	-9.832	-6.0591	-6.2637	-10.614	-3.0872	-8.9085	-3.5161	-6.1042	-10.177	-4.884	-10.58	-8.1842	-7.2185	-4.9763	-6.7241	-6.7973	-12.948	-6.8545	-10.346	-5.4678	-4.8461	-7.1023	-5.7211	-8.7888	-13.289	-4.081	-7.8945	-5.1333	-6.9027	-7.5829	-10.116	-11.734	-5.3617
-14.205	-5.3631	-10.895	-13.814	-14.954	-11.243	-10.006	-17.007	-11.757	-12.008	-13.705	-13.684	-11.069	-11.455	-12.705	-10.839	-13.575	-8.2961	-11.797	-11.196	-14.225	-11.621	-15.12	-16.755	-10.959	-9.3437	-12.634	-9.3561	-11.063	-14.406	-13.07	-13.462	-15.532	-10.468	-9.5221	-15.335	-19.076	-10.004	-10.325	-14.919	-12.281	-10.666	-8.9686	-8.9987	-9.9215	-11.659	-16.315	-16.219	-11.021	-10.458
-14.551	-14.612	-10.803	-7.9536	-14.199	-10.415	-11.452	-11.092	-12.758	-9.6344	-7.2004	-8.245	-13.823	-8.3805	-9.8731	-9.7455	-8.4573	-10.66	-13.414	-13.104	-13.056	-13.603	-11.383	-14.977	-13.931	-10.568	-8.0932	-11.335	-6.0341	-11.781	-14.158	-13.692	-9.3487	-11.873	-12.121	-10.635	-12.381	-11.08	-8.8492	-17.394	-8.0832	-13.246	-17.663	-11.425	-8.7493	-11.112	-9.9613	-11.088	-8.0562	-16.686
11.076	7.6193	12.168	6.4802	7.5593	8.2729	6.591	12.026	7.0122	7.6287	10.634	9.8559	9.9149	5.4429	8.2246	7.0026	6.579	9.2509	10.172	7.0551	8.2279	5.3597	7.6818	3.5615	14.016	6.438	3.7415	5.7138	9.3616	9.7839	8.6551	3.5102	6.1905	11.397	6.4148	0.80207	8.3369	6.4063	8.7034	11.417	9.6743	11.138	11.95	11.143	7.8919	8.6957	6.1326	9.2325	9.2446	7.033
3.9046	2.7173	1.3462	0.15916	2.181	2.7884	-2.9154	0.8373	2.8967	2.0417	4.228	3.1023	3.634	3.0097	0.64715	0.4145	0.4443	-0.017878	2.927	3.2787	3.3454	3.03	1.0099	-1.8692	0.23835	3.644	2.5996	0.71167	2.5153	2.6506	1.6722	-2.7246	-3.5064	2.076	3.9624	-1.644	3.3444	-1.1414	0.71421	-2.4158	1.0241	-0.15501	5.3991	3.1567	1.2839	3.2694	-2.4736	-4.1766	1.3501	2.9708
-2.5148	-2.7765	2.1837	1.4846	-0.90125	3.5233	2.2371	1.4275	1.0742	0.75514	3.9362	-1.4437	-3.0492	-2.1627	3.5675	2.4642	0.60562	0.019557	0.50832	2.5354	1.0357	-0.49915	2.153	1.1206	-0.71821	-2.1587	3.2772	1.7885	1.0887	-4.055	0.94046	0.42906	-0.010407	-5.6407	0.77448	-5.2991	1.3157	-3.3925	-3.2994	5.3026	0.58845	-2.2808	1.0562	3.738	3.3569	1.1313	1.2313	2.7299	2.2408	1.0591
-11.403	-12.74	-10.543	-7.106	-6.1524	-11.819	-8.1529	-9.7715	-10.564	-8.608	-6.5665	-12.471	-10.998	-10.413	-11.662	-11.461	-10.953	-15.453	-9.3889	-10.634	-7.4499	-11.81	-8.2	-8.3029	-7.367	-10.646	-11.045	-10.85	-6.7927	-3.3754	-11.921	-9.2641	-11.146	-8.9658	-14.215	-8.7528	-10.456	-9.4479	-11.378	-5.775	-11.417	-9.6637	-10.287	-13.729	-14.836	-7.3935	-8.6798	-12.052	-10.024	-10.442
-6.8712	-10.122	-9.3823	-12.606	-16.046	-12.922	-14.344	-10.742	-4.8832	-13.59	-10.702	-11.954	-12.171	-10.886	-15.361	-11.306	-16.811	-12.666	-12.401	-13.034	-8.8834	-10.132	-11.623	-14.063	-9.8891	-5.2741	-9.192	-12.546	-5.8782	-16.525	-10.071	-8.168	-10.861	-10.255	-9.362	-13.565	-11.761	-11.171	-12.218	-11.817	-10.143	-8.9897	-9.5612	-14.03	-7.0672	-11.718	-12.722	-11.152	-10.106	-13.36
-7.7207	-10.936	-7.6863	-8.2173	-5.517	-3.1059	-9.3433	-9.7118	-4.9037	-9.08	-9.4905	-13.967	-11.156	-5.6949	-9.8395	-6.6663	-4.3467	-13.027	-6.6841	-5.1767	-8.7702	-10.344	-8.5568	-9.1555	-8.3236	-8.9003	-5.4826	-12.651	-13.527	-11.244	-5.2878	-6.2782	-9.6533	-12.654	-7.6506	-7.0644	-7.822	-7.294	-7.7445	-8.6201	-12.252	-11.57	-7.2683	-7.6248	-7.8906	-9.5315	-10.762	-11.047	-9.1641	-3.5704
-1.2069	-2.5881	1.2741	-0.38276	5.8656	-3.2531	-0.696	-1.6191	0.015452	3.4919	-2.6351	1.5285	-0.95116	2.0421	0.5095	-2.8319	3.4996	3.6408	-2.1258	-3.5358	0.62707	0.54916	-1.2926	-5.0218	0.99855	0.2997	2.3739	-0.48266	-0.49062	-0.504	1.4599	1.6875	-0.26469	-0.39025	-0.54739	4.7878	1.1124	-1.5233	-4.4834	-0.2592	3.1079	2.9315	4.2557	0.45886	3.9801	1.442	3.8874	1.0494	-0.24589	2.9752
0.2561	0.43389	-0.54408	0.37523	-0.24252	-3.6012	1.933	1.6977	-2.8354	-3.8118	1.2997	2.1391	-3.1516	0.87924	0.17407	-1.4848	0.94006	-0.82846	3.1193	-0.99567	1.9475	2.283	-3.4422	-4.71	-2.6858	1.9091	1.6002	1.4813	-2.4088	-2.2374	1.1214	0.89028	4.4302	3.7539	3.0838	1.9006	1.2151	-0.77625	-0.77314	4.1066	1.4476	2.833	-0.89196	1.526	4.0455	2.9487	-1.3225	0.7393	2.3427	1.12
8.6331	3.3831	6.8202	3.2856	7.6082	6.9794	2.4375	3.3439	7.5115	6.9819	2.6168	2.4824	10.417	3.3971	3.292	5.7258	6.7621	4.9509	7.2145	4.2771	8.8969	5.1974	5.9183	1.8654	6.1365	6.7534	6.1419	5.2355	2.8834	3.255	4.3502	5.7424	2.3173	5.6382	4.6075	4.4294	10.163	4.7729	3.053	3.5818	1.8639	4.5306	7.7486	6.1877	1.1098	11.125	8.7905	4.5264	7.1008	6.5466
-12.756	-12.95	-9.7838	-10.258	-10.255	-11.411	-10.272	-11.84	-8.156	-9.8178	-10.293	-9.9565	-9.8215	-14.973	-15.839	-13.457	-8.4901	-13.845	-12.51	-8.0238	-11.59	-10.225	-13.189	-13.925	-10.931	-14.894	-9.2322	-10.456	-12.502	-10.231	-12.071	-10.47	-12.385	-15.363	-13.865	-11.92	-12.644	-11.447	-12.659	-17.486	-10.031	-12.696	-12.466	-14.278	-10.631	-15.775	-16.401	-14.423	-13.251	-10.65
12.27	7.7305	9.3594	8.2924	7.5585	9.75	4.8904	11.586	12.341	10.911	9.2303	5.9418	9.1799	9.5794	3.3548	5.7743	7.8797	8.5503	10.391	9.069	8.1098	9.3286	7.6796	10.521	9.5095	9.1536	5.2171	6.8626	6.8059	6.8968	8.0389	7.0221	3.6361	4.5886	5.8988	6.6673	10.24	6.3096	8.212	12.459	9.9837	9.5122	9.9824	7.914	8.7252	4.9219	5.6435	12.676	10.33	10.733
1.4918	-1.6163	2.8104	-1.3699	0.25221	-8.2062	-1.4431	-7.8506	-3.5372	0.049609	1.6558	-1.0858	3.9717	3.8975	0.36279	2.8186	-3.2558	-4.1301	-2.8275	-0.45414	5.5397	-1.3907	1.2018	-5.0175	-0.024456	0.02234	-1.6674	-2.2174	-1.1977	-2.8489	1.7882	-4.5224	-3.5155	-0.65804	3.6947	-0.71268	1.1035	-1.8942	3.8118	-1.7964	2.2157	-1.6617	-1.8367	-1.0276	-0.51177	0.0097525	-2.2627	-0.13508	-5.965	-2.842
-2.8501	-2.8722	-2.4605	-4.4202	-5.0021	-5.8376	-2.5449	-3.6696	-2.4673	-0.92365	-2.4248	-0.48417	-2.6455	-6.5058	-2.0393	-1.5157	-4.1467	-1.4743	2.099	1.5474	-0.21235	1.6561	-3.5437	3.2283	-3.7114	-4.1779	-2.2778	-0.19182	-1.7615	-4.926	0.89986	-5.3102	-0.48543	1.4695	-1.3629	-6.8903	-2.1924	-2.8901	-7.9176	-2.3993	-2.6026	-4.6335	-3.1166	0.62214	1.7446	-3.5312	0.079812	-6.8949	-3.5433	-1.8914
-2.0785	-4.5274	1.2947	0.6098	-4.1036	-0.8688	-5.6086	-3.64	-2.5033	-2.3716	0.37128	-2.6859	0.64346	2.684	1.0136	-1.1047	-1.4989	-3.7426	-1.1608	-4.2839	-3.0586	-1.7332	-0.9036	2.0259	4.438	-5.9889	1.7457	-4.9078	3.4854	-1.7757	0.61146	-5.1017	3.5937	-1.6902	-3.7499	3.372	-2.6439	-1.6586	-4.4724	-1.9313	-4.3596	1.7802	0.99778	-1.4018	-1.4806	-6.7998	-0.21161	-0.25479	1.8927	2.6884
-5.2208	-13.712	-10.978	-6.8115	-12.303	-10.812	-7.8355	-11.651	-13.211	-15.251	-12.048	-12.347	-10.728	-15.697	-5.3633	-5.826	-9.6558	-12.843	-13.065	-7.8599	-6.5409	-10.311	-7.115	-9.0521	-12.968	-9.1654	-10.742	-4.2234	-9.8534	-8.1799	-10.636	-13.444	-7.7405	-6.5868	-9.4346	-11.48	-9.661	-11.179	-14.205	-3.7406	-8.8401	-3.8789	-13.312	-10.683	-7.5427	-8.6435	-9.4121	-8.9316	-9.5042	-10.456
-9.9635	-13.859	-12.894	-10.635	-12.953	-12.726	-12.781	-8.512	-13.321	-10.858	-11.178	-12.93	-14.088	-10.593	-9.7524	-7.6433	-15.659	-15.545	-11.586	-13.069	-12.726	-11.182	-9.6975	-9.3375	-13.819	-12.06	-14.078	-15.503	-11.956	-15.259	-11.478	-12.189	-9.6282	-12.172	-14.375	-13.511	-16.237	-12.742	-10.175	-9.1029	-13.577	-11.613	-14.011	-11.078	-8.7035	-8.8213	-12.399	-15.652	-13.711	-13.608
-0.22777	1.8496	-2.3464	0.25317	-1.1407	-3.0106	-2.5199	-1.7503	3.022	-3.3975	-2.3094	2.6939	0.32923	-2.1086	-2.5362	-3.9454	-3.4616	-0.46668	-3.7446	-1.03	-1.267	-4.7956	-0.55555	-3.0515	-0.6988	-2.1609	-1.386	-6.2934	-6.7879	-1.2776	1.3936	0.18734	-2.0787	-4.5521	0.046595	-2.5852	-0.52981	-0.83453	1.3601	-4.6023	-0.22337	-1.6783	-2.371	-3.1626	2.4368	-5.2025	-1.9998	-4.9806	-1.2787	-3.5307
10.905	5.3554	5.476	7.8133	7.2706	5.8782	7.6105	9.6097	10.417	8.2334	8.3828	11.507	6.9161	4.9842	7.2236	8.2272	9.6415	7.7905	9.1376	13.845	9.1768	4.9409	4.7539	8.2777	8.6459	10.587	8.6041	6.6898	7.0428	7.0183	5.9177	7.174	10.737	9.6143	14.529	6.8618	6.4662	9.8959	9.8367	11.451	6.5208	8.9831	10.988	8.4107	4.5199	7.6781	8.0485	6.2701	9.7097	7.5525
-14.132	-12.265	-15.208	-10.625	-13.383	-13.664	-12.12	-13.798	-10.742	-16.75	-13.312	-12.671	-11.848	-8.3051	-17.886	-10.575	-14.515	-9.3545	-8.8853	-15.799	-15.412	-12.96	-12.14	-13.65	-11.973	-13.335	-15.371	-17.41	-11.28	-12.265	-12.147	-10.836	-11.451	-15.629	-11.754	-13.178	-15.159	-14.242	-11.164	-8.4925	-12.645	-11.767	-12.008	-5.368	-10.272	-9.52	-9.8483	-11.908	-9.2813	-13.626
1.7412	1.6116	-1.2489	-1.5134	2.4515	-0.54884	-4.2152	-8.2671	3.868	-2.8731	2.2099	0.61458	-4.0686	-1.2816	-1.9035	-0.014356	-0.078815	-0.83086	-1.8315	3.3681	-1.2955	-2.1598	-0.49652	1.5166	0.87829	0.33603	2.828	-2.3995	0.43275	-3.1795	-5.2984	0.09695	2.0529	-1.7183	0.19445	-3.9199	1.9295	-3.619	-2.7656	0.49571	0.37008	-0.5561	2.5147	-1.5051	-1.7438	2.3696	-0.35273	2.9895	-2.0792	-0.21291
-3.9166	-5.1168	-7.5542	5.1142	-3.458	-0.69784	-0.55311	-3.5443	-1.8847	-3.2359	0.91998	-1.2494	-2.4686	-6.3371	0.010971	-2.0083	-4.1727	-1.0191	-4.9119	-4.8384	-3.6746	-4.0904	-2.3284	-4.5744	-3.4571	2.0924	0.71478	-4.5667	-0.1652	-0.17908	4.3585	1.6843	3.2119	-0.5043	-2.8249	-3.8918	-0.76736	0.87506	-2.6462	-2.8933	0.17424	-1.655	-1.2686	-3.0317	-4.8901	2.5869	0.4138	-4.3388	2.5038	-0.84677
5.0277	2.3565	5.7342	5.3912	6.1281	5.9223	2.9772	2.4979	4.3331	8.2145	3.0585	6.8571	6.8623	5.0597	3.373	4.9927	6.1533	1.7254	6.6912	5.2135	7.0163	2.0909	5.007	9.0405	8.2142	4.3765	8.1927	4.5249	5.7361	2.0723	6.5951	8.5623	10.129	9.9896	7.4616	5.3341	7.2605	3.036	8.6789	3.6897	3.5104	5.6296	0.0053636	5.5637	3.1018	4.9535	8.917	6.4917	4.9508	3.7318
-11.263	-9.9271	-12.7	-8.5663	-4.211	-10.854	-6.1905	-14.992	-9.1468	-10.16	-4.6123	-12.354	-9.9244	-9.6952	-10.728	-9.5205	-7.4453	-13.857	-11.113	-4.3602	-7.0364	-9.0689	-11.183	-7.9176	-4.1535	-10.849	-8.802	-7.4258	-11.371	-12.276	-11.532	-8.4012	-9.5877	-9.6075	-12.129	-10.087	-5.4697	-12.052	-10.627	-7.2965	-11.14	-9.0652	-5.6642	-9.9455	-11.335	-7.7256	-13.029	-5.3598	-4.8906	-9.6496
3.3139	0.2935	-7.6474	3.3401	-4.261	4.1288	2.9439	-1.0072	2.2064	2.0434	-1.9685	2.0572	4.6224	3.3324	2.8213	0.055738	1.4979	-1.6585	-0.088653	0.39445	2.3291	-0.18851	-2.0064	0.32396	2.9703	2.3426	-3.9268	0.20239	-1.2498	2.6649	-1.6064	0.23641	2.346	-1.1336	-3.7241	0.42921	3.8066	-0.43053	-3.1981	-1.3762	-0.62387	1.7139	4.6921	-0.92907	-1.9903	0.70752	2.2127	-2.4557	2.3968	2.4114
-3.9065	5.0182	-0.41631	0.33802	1.6507	0.10049	1.6088	0.52231	-0.84616	-1.329	1.8474	0.07802	-1.3677	1.5194	0.73808	0.082289	-0.35447	1.8759	-4.304	1.431	1.4105	-0.76438	-5.1651	-2.3491	-1.2971	-0.69452	0.54247	-0.66328	-1.4791	1.1848	-0.096479	-2.1745	1.2664	-2.5285	-0.96961	3.7411	3.2706	-5.62	0.51457	-2.0916	1.3225	0.20243	2.858	5.3919	1.9346	0.26909	-1.8097	5.7975	0.32277	-0.83779
-9.4203	-12.041	-11.614	-16.403	-14.124	-16.316	-9.0849	-15.89	-12.89	-13.326	-12.923	-9.6628	-15.33	-11.786	-10.524	-12.354	-12.717	-12.906	-11.92	-18.501	-14.541	-15.118	-13.854	-13.384	-13.167	-14.702	-16.33	-5.5815	-13.231	-8.3482	-12.027	-8.2358	-16.117	-9.5807	-8.0834	-13.383	-11.147	-9.2725	-13.5	-13.369	-10.046	-13.725	-11.9	-9.3596	-13.762	-14.721	-8.2483	-13.942	-10.632	-13.92
-0.91518	4.325	-1.43	0.59922	2.5385	4.3817	-2.5106	4.2163	1.7638	0.85167	3.4656	0.71742	0.40231	6.2589	-0.40715	1.9005	0.52957	0.00024243	4.0891	3.6922	-3.0646	4.6237	5.7884	2.8766	-0.45328	5.1526	2.6737	4.5401	-0.052541	-0.50127	1.3808	6.9766	1.4723	-6.0958	0.82309	1.3383	1.6125	-0.11653	3.9432	-2.2643	-0.25936	0.39718	1.5922	3.7345	1.2594	3.2595	5.8806	-1.5321	-1.9332	2.2225
5.9364	11.071	8.2354	9.0424	13.298	14.993	11.967	11.338	10.331	5.8981	8.7574	6.9007	11.289	5.4409	9.1213	12.418	10.595	7.6066	8.6783	16.525	9.8461	8.4092	5.3534	8.9824	14.723	10.689	10.449	7.3842	8.7762	8.7354	11.984	4.0435	7.2727	12.776	11.743	7.5727	8.8241	13.343	7.2775	12.143	9.8272	13.016	12.167	8.6865	5.9713	7.2817	14.12	13.002	10.794	8.4
-15.243	-8.1064	-12.507	-17.502	-16.358	-15.638	-19.726	-14.877	-15.643	-10.556	-17.277	-10.066	-16.828	-10.771	-12.068	-13.776	-15.775	-13.626	-15.177	-11.377	-19.274	-9.6175	-14.285	-14.82	-12.956	-13.53	-12.355	-18.084	-17.449	-15.669	-14.498	-20.346	-15.518	-18.305	-13.769	-18.706	-13.07	-14.047	-12.173	-16.621	-10.576	-21.6	-14.006	-18.164	-13.187	-15.469	-16.287	-12.236	-9.5392	-15.092
-10.247	-8.0079	-7.7396	-12.073	-13.016	-10.059	-3.5452	-6.4204	-6.3534	-12.451	-6.5698	-11.245	-15.149	-9.6856	-10.088	-8.7681	-9.6513	-9.4976	-7.8459	-11.817	-11.556	-7.3728	-9.2393	-7.5143	-13.27	-11.374	-7.4905	-9.6662	-12.604	-10.335	-7.9609	-6.6563	-10.294	-10.644	-9.0843	-7.6545	-5.8699	-9.1728	-7.3176	-11.567	-10.298	-11.982	-11.2	-9.8138	-6.9876	-8.9442	-4.6718	-8.0599	-12.141	-9.8724
-7.2057	-10.857	-18.711	-10.201	-15.022	-13.789	-15.003	-14.437	-14.395	-16.655	-14.685	-11.434	-16.673	-12.642	-14.05	-11.797	-15.56	-14.216	-18.148	-11.833	-11.141	-8.7918	-15.136	-13.647	-11.219	-12.805	-17.915	-13.174	-17.769	-16.389	-12.464	-11.992	-9.9334	-11.043	-11.741	-9.9319	-9.6147	-11.422	-12.149	-14.247	-13.895	-13.662	-15.007	-11.573	-11.425	-11.934	-14.713	-11.705	-15.484	-11.42
1.5862	-1.3188	0.76307	-2.5967	-1.3737	-3.6657	-4.7469	-5.6411	-4.5191	-2.0333	-0.4407	-0.080733	1.0854	-2.1415	-3.4373	-5.7546	-2.9856	-4.1722	-1.9261	-2.2046	-1.8672	-2.6385	0.64293	-0.93907	-1.3529	2.7646	0.013106	-0.27902	-1.8714	-3.2038	-4.6232	0.11921	0.49708	2.3384	-1.3943	-2.6061	1.2302	1.7542	-0.8992	-6.6768	-3.0241	-2.9315	-1.5577	-0.10558	-1.3439	-0.36468	-6.0565	-0.51326	1.9763	0.51958
-18.285	-15.73	-13.661	-13.626	-12.431	-9.6513	-9.4417	-16.49	-14.939	-13.99	-11.213	-12.435	-16.476	-13.948	-14.462	-12.397	-14.29	-13.592	-13.41	-13.817	-13.415	-13.797	-14.285	-15.523	-10.787	-9.3928	-8.9962	-13.02	-15.566	-15.381	-12.761	-12.612	-13.111	-13.214	-9.2606	-11.072	-12.188	-14.095	-18.45	-10.585	-15.75	-16.22	-12.457	-12.912	-18.926	-12.1	-11.833	-14.275	-13.519	-17.096
-10.491	-11.334	-13.352	-9.5595	-10.026	-11.538	-7.916	-10.85	-8.9228	-8.1032	-14.949	-13.094	-6.2074	-8.2818	-10.384	-5.0827	-9.4058	-13.361	-10.129	-11.616	-11.654	-7.7855	-8.6978	-8.4606	-9.7402	-9.0705	-13.59	-13.467	-14.926	-9.6522	-13.542	-11.594	-11.294	-5.6828	-10.905	-11.776	-12.934	-12.829	-17.816	-10.464	-10.685	-13.504	-9.9183	-9.8521	-11.296	-9.8927	-14.579	-11.672	-11.491	-12.216
-5.731	-10.583	-9.1374	-6.8105	-11.9	-11.669	-9.7031	-8.0218	-5.571	-13.378	-13.21	-8.6588	-6.1425	-6.2599	-12.174	-8.0907	-10.799	-11.869	-9.029	-11.311	-14.713	-15.596	-7.9702	-11.095	-5.4965	-11.337	-8.1255	-10.812	-6.9628	-6.0241	-13.247	-4.4984	-9.0536	-13.049	-9.5815	-5.8846	-7.0136	-12.817	-8.5971	-10.308	-9.812	-6.3428	-7.6356	-10.559	-9.3741	-7.4981	-6.6414	-8.8406	-6.3183	-7.4483
7.411	9.0371	6.5129	9.7994	0.02058	7.4807	7.9698	4.7814	9.1938	12.952	9.6481	5.916	7.8543	10.064	7.2033	8.5016	2.6268	9.116	11.742	8.5644	15.168	6.5583	10.766	8.8266	5.456	7.1254	6.2931	0.92047	3.4403	8.3278	8.2063	8.6716	6.8871	7.4741	3.1849	10.49	6.6677	4.4821	8.8024	14.136	9.5959	5.9542	5.9073	9.4266	3.0847	6.5731	13.46	6.5058	7.0499	11.72
-6.5666	-3.3675	-3.0036	-3.556	-7.0613	-6.6731	-2.7426	-4.6421	-5.282	-2.7948	0.38479	-3.5462	-3.1698	-3.1708	-2.4503	-5.0618	-4.7944	-3.1701	-2.2348	-2.5127	0.91235	-6.1084	-4.6842	-1.6788	-4.687	-3.701	-1.6918	-6.0719	-0.8517	-0.41969	-4.0021	-4.1652	-1.1162	-3.1538	-0.17568	-5.9506	-7.6454	-3.1898	-3.2555	-1.8862	1.0623	1.4491	-4.7582	-1.9705	-2.8885	-1.9432	1.5592	-0.8108	-3.0718	-3.2342
0.39422	-6.6565	0.64398	-1.6163	-2.796	-2.6291	-6.6819	-2.9981	-4.1449	-6.9288	-3.0383	-4.6135	-4.2849	1.5545	-4.0748	-3.2084	-1.55	-2.9777	-3.4337	-0.50258	-2.8282	-6.7179	-2.2176	-8.4417	-6.4337	-5.2096	-0.13873	-3.9766	-4.2742	-7.9229	0.29392	-3.0785	-5.5362	-4.5522	-3.452	-0.58781	-4.049	-6.3935	-2.146	-2.1823	0.15919	0.20874	-10.004	-5.353	0.39335	-8.0229	-5.2548	-1.2928	-3.2636	0.034011
-6.5525	-8.8285	-14.201	-12.256	-11.097	-7.868	-11.188	-10.627	-10.259	-13.175	-8.1268	-8.4949	-12.446	-9.6539	-11.949	-10.321	-8.885	-3.0653	-8.9418	-9.8945	-10.577	-9.164	-12.992	-10.374	-7.0211	-9.031	-9.0676	-9.0128	-10.462	-10.659	-11.685	-7.305	-7.9696	-5.3939	-10.707	-9.8178	-8.5025	-10.561	-9.5542	-10.591	-6.0289	-9.6815	-8.1349	-9.6336	-10.105	-11.277	-12.54	-9.263	-7.0488	-6.7462
-2.8878	-2.4277	0.29216	1.7304	-1.4888	-0.42476	-1.9918	-0.82886	2.8213	1.883	3.3903	-2.1411	1.9973	2.2114	0.15412	0.53619	-2.4104	-1.7283	1.648	-0.5658	-0.11566	4.8858	0.32349	2.8263	1.9958	-4.0375	-1.6788	-0.60456	-1.3969	2.3476	1.3876	-2.0958	0.42792	0.87208	0.93949	-4.5519	3.0936	0.68812	-1.1622	-0.51886	-1.8817	-0.61243	0.92039	1.5628	-6.4111	-1.5343	2.7008	1.7018	-1.8628	-0.36297
-14.836	-20.291	-12.281	-9.3981	-12.848	-15.154	-11.911	-16.048	-14.375	-13.937	-16.158	-15.645	-10.836	-13.11	-15.532	-10.731	-16.085	-16.603	-9.1291	-18.362	-15.383	-15.283	-12.389	-18.328	-16.731	-9.8334	-15.381	-13.532	-14.785	-13.698	-18.416	-12.025	-13.388	-15.954	-16.375	-15.68	-16.351	-16.527	-10.959	-16.377	-10.935	-15.738	-14.789	-15.151	-15.995	-10.236	-13.208	-15.93	-17.576	-9.3239
5.2251	7.2491	9.4753	3.3821	5.396	4.7049	4.6336	3.4676	6.8369	6.398	7.9816	4.3648	2.7166	5.0374	3.7565	5.4563	5.8146	2.5375	6.2944	0.2385	6.9717	6.7127	5.2826	2.9214	6.7087	3.8727	2.7051	7.9425	3.8203	0.27236	4.608	2.1288	2.4723	4.0115	5.6371	5.3912	9.7095	8.0358	4.6964	4.4994	3.3517	6.3024	5.4909	5.4358	8.0465	4.7374	2.9523	6.1574	0.93318	7.2103
-9.414	-13.46	-7.9152	-6.7509	-4.5764	-5.7353	-11.763	-9.5749	-11.891	-8.1512	-7.4945	-6.5591	-10.134	-7.3718	-12.845	-6.377	-10.542	-7.7935	-15.8	-7.4789	-11.019	-5.9935	-11.22	-8.9994	-7.5979	-6.2706	-10.382	-10.569	-7.3316	-9.3145	-7.8435	-8.3899	-10.567	-5.8425	-8.4643	-9.7917	-8.0805	-8.5711	-8.2781	-9.1264	-9.0867	-10.673	-5.2055	-12.358	-7.205	-9.0385	-3.7623	-8.5173	-11.75	-8.0543
5.79	6.137	2.4534	5.4354	6.6898	5.0203	7.0417	7.1436	10.827	10.811	8.8307	9.3185	5.1944	7.7324	8.9632	8.4108	4.8716	7.936	11.311	8.446	4.5514	3.7235	7.5041	10.08	5.9233	-0.13357	3.712	5.6733	8.7345	10.074	4.9292	11.666	4.3075	4.0465	8.2527	0.32292	3.2115	4.4504	2.0567	9.7918	5.9672	4.6491	6.2366	8.393	11.582	6.862	9.4554	6.6747	8.169	7.8757
-1.8482	0.81204	-0.23141	2.2717	7.3459	0.36249	6.0757	0.37915	3.2166	1.7642	4.3637	3.3423	1.1006	1.878	5.0409	1.4759	-0.27252	0.77198	1.5548	3.1565	-1.3638	5.4223	0.20412	1.5215	4.6577	2.0663	3.822	1.3945	2.0801	1.3518	0.30629	-7.1048	0.19649	2.6621	3.8907	1.0285	2.7194	0.18416	6.0755	4.6914	1.1181	0.91739	2.1053	0.59871	-1.8327	4.7949	-0.61754	1.5618	4.8009	-0.19346
-9.531	-8.926	-10.032	-7.8525	-8.8151	-7.7483	-10.291	-9.3043	-8.4174	-8.4246	-8.7781	-8.9882	-13.342	-8.9751	-6.2802	-9.9822	-7.7649	-4.4186	-10.278	-10.264	-6.803	-11.443	-10.215	-8.6647	-4.613	-6.4826	-12.612	-11.193	-7.3361	-7.4995	-9.0058	-12.238	-1.8668	-5.7882	-10.332	-9.6192	-7.5846	-11.524	-9.9157	-12.08	-1.6671	-4.1812	-9.3157	-10.077	-8.469	-7.3374	-12.17	-8.4575	-8.3445	-8.4452
-9.6823	-11.487	-15.417	-9.5143	-15.34	-12.134	-13.869	-11.131	-15.366	-10.066	-12.885	-13.818	-21.858	-18.461	-15.636	-13.166	-13.089	-11.794	-12.217	-9.2118	-13.521	-15.482	-11.758	-13.433	-17.216	-14.539	-9.7923	-13.119	-12.315	-12.317	-9.7104	-14.713	-10.006	-11.138	-10.575	-9.4152	-14.339	-9.7244	-13.535	-10.969	-9.2934	-13.046	-11.414	-9.7699	-15.004	-9.7015	-11.961	-10.903	-9.7665	-14.186
-4.8102	-5.6813	-2.3146	-2.7749	-4.3072	-5.1665	-0.67385	-2.8575	-5.7883	-5.9089	-6.4253	-6.7505	-6.1555	-3.1094	-4.2733	-4.5684	-5.3647	-5.76	-7.9561	-2.5314	-2.4757	-4.9835	-3.0631	-3.3775	-5.882	-6.9274	-3.3768	-3.986	-3.3706	-5.6341	-1.7231	-6.0974	-2.8428	0.91689	-5.8333	-6.0291	1.016	-1.3611	-5.5795	1.0451	-7.431	-2.2357	-5.8469	-7.8636	-2.7123	-5.4218	-7.3049	-8.894	-6.0289	-3.9103
11.666	8.4985	9.8862	6.3958	6.4567	10.68	4.882	4.4571	7.2384	4.9566	13.543	8.6876	9.043	11.903	4.8569	6.3373	7.0605	5.0192	3.442	8.6992	8.8571	6.3572	6.4274	10.353	6.9288	8.6119	14.331	12.599	6.7011	9.271	10.529	10.232	12.359	10.139	10.356	6.153	11.255	9.3606	5.8914	9.1358	8.6803	6.9275	13.983	1.7827	8.4484	11.88	12.228	8.3822	8.6257	6.7679
-0.60658	-1.6072	-1.9623	1.8082	-4.6975	-1.5003	1.1374	2.8709	-0.21406	-3.761	-1.4215	-2.0819	0.84725	-1.4736	3.5018	-2.7206	-6.6324	-2.4105	-1.0295	-0.74832	-0.88628	-0.084295	-1.6562	-2.6811	-1.3029	-0.16753	-1.8445	-1.8579	-2.4811	0.29554	-5.7632	0.72572	-1.1498	-0.40008	-2.484	-0.6763	-5.7681	-1.9807	-2.0518	3.11	-5.9226	-2.9899	-1.1437	0.086461	0.98181	-0.87923	0.097433	-2.9721	-4.1802	-3.0267
-7.7971	-7.6583	-6.8054	-6.9561	-12.972	-10.607	-8.8759	-5.0457	-9.2396	-7.8487	-5.4554	-7.2984	-6.9628	-11.226	-7.9782	-7.042	-11.519	-7.5752	-10.264	-11.358	-8.515	-10.84	-11.947	-5.0679	-7.9095	-12.593	-7.3703	-12.49	-8.2147	-9.9945	-11.52	-10.761	-8.239	-7.8833	-7.5123	-9.378	-3.4267	-3.5633	-11.65	-12.392	-10.08	-6.8686	-10.36	-8.0214	-9.1968	-14.052	-8.4499	-13.202	-7.2456	-10.767
-15.373	-12.962	-13.049	-14.341	-14.136	-11.52	-10.748	-10.422	-15.216	-14.858	-16.925	-19.739	-12.125	-13.514	-14.705	-14.852	-14.493	-13.577	-14.618	-8.6807	-9.3004	-14.302	-13.464	-9.6249	-13.195	-14.76	-13.604	-12.397	-14.436	-12.704	-15.933	-17.973	-8.6976	-17.105	-15.973	-11.489	-17.374	-8.9493	-15.465	-19.875	-10.999	-13.481	-17.28	-9.7612	-14.47	-13.266	-11.331	-11.679	-14.552	-15.721
4.1652	5.0514	2.5488	5.0703	2.7568	1.7324	7.5623	7.9976	5.9151	5.9028	4.5214	2.0745	1.85	6.1561	2.3762	6.2635	3.4363	8.3516	6.7706	9.0376	2.9222	9.3968	6.4108	1.9367	5.8055	1.126	7.858	4.1117	6.5508	8.3481	3.5278	7.8868	6.8694	7.5421	6.7026	11.321	7.7703	6.8049	7.6428	5.6975	1.7409	4.0778	6.2055	4.515	0.5013	0.82546	5.1718	5.5496	3.9029	4.5112
-5.2012	-7.4653	-12.192	-8.9466	-5.9254	-2.2343	-3.177	-8.3711	-9.0216	-14.76	-3.0683	-7.2513	-4.4646	-9.5132	-6.1059	-9.1418	-3.3965	-9.6568	-5.3222	-5.3555	-9.119	-5.7985	-7.7301	-6.9073	-4.8367	-5.1974	-4.6905	-5.6998	-7.7942	-5.7657	-2.754	-7.1686	-4.87	-9.4764	-5.512	-7.265	0.78554	-9.1158	-6.7776	-9.595	-8.2253	-4.4653	-2.2206	-8.6574	-4.7978	-6.3451	-4.1729	-5.8949	-6.5299	-9.5405
-10.56	-13.469	-14.918	-11.298	-14.581	-10.919	-14.194	-9.5638	-11.818	-12.429	-8.8637	-10.04	-12.223	-15.371	-15.754	-14.542	-12.665	-10.816	-11.959	-13.53	-11.917	-11.055	-14.423	-15.142	-13.94	-10.445	-12.978	-15.55	-11.557	-11.058	-12.923	-14.979	-14.789	-12.526	-10.141	-16.944	-17.524	-14.081	-14.987	-11.15	-11.841	-11.46	-11.795	-12.937	-15.942	-11.521	-14.777	-14.442	-12.843	-9.6476
-16.76	-16.051	-13.638	-13.457	-15.66	-19.235	-16.512	-11.925	-18.671	-13.667	-11.769	-10.95	-19.167	-15.283	-15.164	-13.542	-15.714	-15.495	-11.799	-11.481	-14.678	-15.734	-13.51	-17.731	-9.4061	-17.001	-14.98	-11.444	-16.422	-14.233	-11.294	-18.44	-16.78	-16.084	-15.649	-18.979	-10.288	-13.394	-13.019	-13.547	-13	-10.451	-12.364	-15.512	-14.751	-17.101	-15.852	-14.261	-13.492	-11.472
-0.95463	-9.0492	-6.0257	-4.6851	-6.0306	-12.553	-3.0888	-5.8313	-8.1336	-4.2788	-8.1112	-6.7116	-10.054	-4.8846	-7.0275	-6.847	-4.8231	-6.3981	-3.3727	-4.2637	-0.96798	-7.6273	-1.5628	-5.2347	-3.3155	-6.5558	-7.7403	-5.7908	-0.36454	-4.443	-3.4994	-2.8346	-4.9455	-6.2205	-8.1857	-5.1235	-7.1846	-8.3717	-1.7084	-3.3757	0.19207	-4.3234	-5.3802	-4.895	-4.2234	-1.7711	-5.7273	-3.1514	-6.54	-3.5374
-3.9027	-1.6959	-0.4855	-0.43099	1.7911	2.1964	2.1967	0.051769	-5.9136	-5.1779	1.6774	-4.1209	-2.3031	-1.3656	1.4608	-2.0182	-6.2575	-2.5571	-3.7157	-3.2329	-1.6425	-1.9083	1.1885	-0.60859	-1.7658	-0.13559	-2.4205	-1.9412	-0.66041	0.18142	-2.3418	-8.0377	-0.11171	-1.2931	-1.9485	-0.081982	-2.7182	-2.727	1.9154	-0.51239	-3.2475	-2.0975	4.6099	-1.6842	-3.4887	-2.7378	-4.5108	-1.0976	1.6769	0.083335
-5.5142	-3.7629	-5.2293	-6.5635	-4.54	-6.9862	-1.364	-4.4415	-4.5756	-8.3982	-6.0953	-5.2843	-7.9913	-3.7703	-0.25225	-8.0761	-4.2867	-5.0948	-4.1616	-4.0434	-3.1237	-4.3433	-5.1404	-3.4659	-3.9203	-4.3403	-2.0574	-2.1804	-9.821	-5.0495	-5.1937	-3.5957	-4.6432	-8.7225	-2.9963	0.79593	3.4146	-3.1346	-3.8597	-9.0085	-3.5093	-3.4221	-5.3091	-3.8252	-4.8479	-3.3984	-6.1298	-4.853	-2.8412	-4.6903
-5.1847	-5.5616	-6.4986	-4.9036	-13.983	-10.258	-9.1526	-7.7485	-6.8516	-7.5618	-11.036	-6.1136	-9.8852	-9.6753	-3.0032	-7.304	-9.8051	-6.821	-11.809	-6.6788	-7.673	-6.2049	-12.006	-7.1513	-8.9287	-6.4839	-8.3272	-3.8015	-5.5558	-4.8402	-9.2205	-7.3968	-6.3113	-6.8575	-10.984	-7.5939	-8.0017	-11.639	-6.097	-9.7625	-8.3274	-10.157	-6.9391	-4.4836	-9.7619	-2.7183	-5.1438	-12.342	-4.5251	-6.6796
-0.064242	-2.2794	-3.8165	-1.4007	1.5401	-3.1442	-1.7134	-9.6915	0.099097	0.11963	-2.5067	2.3839	-1.5568	-3.9023	-1.9147	0.67931	-0.72799	-1.785	-1.1583	1.0875	-0.62351	-3.8355	-2.8005	0.98767	2.0335	1.8718	-2.1294	-2.7254	-1.2363	-4.1177	-2.9613	-1.7682	-0.47266	-2.5955	0.32902	-3.6773	1.7184	-4.2151	-0.43242	-5.2207	-3.2361	3.0185	0.64659	-2.3323	-1.1095	-4.8459	-1.7968	0.63062	-5.3721	2.9471
-12.762	-17.152	-13.213	-9.0295	-7.7314	-10.283	-13.73	-10.039	-12.394	-13.251	-12.753	-10.592	-11.144	-13.996	-10.462	-10.253	-13.352	-12.314	-15.197	-16.149	-14.057	-14.687	-11.95	-14.326	-9.4766	-11.617	-11.588	-10.406	-12.94	-12.542	-11.142	-17.015	-9.2963	-11.109	-16.575	-10.741	-8.3034	-10.52	-11.254	-11.141	-9.4437	-13.411	-6.8419	-11.148	-8.8542	-14.679	-9.8304	-11.162	-14.695	-8.4982
-12.161	-12.666	-17.074	-17.341	-13.264	-10.423	-11.307	-15.682	-15.983	-13.898	-13.604	-10.98	-8.7872	-15.03	-15.258	-9.4527	-11.657	-17.648	-12.486	-7.9242	-10.721	-8.9525	-17.174	-14.582	-16.109	-15.889	-13.193	-17.467	-16.283	-11.759	-12.007	-8.5977	-12.415	-13.042	-13.307	-13.367	-9.6492	-14.044	-12.039	-13.954	-12.667	-14.196	-12.026	-14.426	-20.793	-10.578	-17.918	-15.134	-10.576	-15.312
-7.5941	-11.412	-8.079	-9.6863	-7.056	-6.0477	-12.157	-5.7893	-7.8238	-11.889	-8.045	-9.0252	-8.3255	-12.541	-10.849	-11.95	-6.1548	-7.144	-9.7619	-10.387	-9.1788	-11.153	-8.3905	-7.9064	-8.9682	-6.4382	-13.456	-7.3203	-9.4764	-5.2138	-9.4665	-12.91	-5.2351	-9.2094	-11.727	-14.131	-10.103	-2.2747	-10.285	-8.895	-7.8806	-10.824	-6.3826	-17.778	-9.7565	-10.512	-6.1373	-6.1026	-10.273	-8.7101
-19.286	-15.762	-24.78	-22.457	-19.686	-16.796	-21.451	-23.57	-21.764	-24.13	-20.65	-21.764	-19.874	-19.921	-23.813	-23.086	-19.387	-24.019	-20.125	-16.608	-16.472	-19.177	-23.258	-19.129	-18.937	-22.624	-23.94	-20.676	-22.814	-19.168	-21.288	-23.964	-22.413	-13.155	-23.313	-21.686	-18.533	-22.806	-20.679	-19.476	-22.156	-20.693	-17.164	-20.511	-21.591	-25.447	-16.284	-20.268	-20.39	-20.515
-15.164	-7.0981	-15.218	-9.9214	-11.329	-8.6482	-13.902	-7.0385	-13.105	-12.043	-11.266	-15.123	-10.99	-13.581	-13.129	-9.337	-13.746	-11.273	-11.835	-8.8803	-4.6326	-14.547	-13.126	-6.3699	-22.18	-8.662	-15.511	-15.253	-10.421	-3.8873	-11.769	-15.046	-9.9304	-12.891	-12.333	-13.289	-12.983	-11.615	-11.382	-10.409	-12.217	-9.8853	-12.905	-14.51	-8.6963	-12.071	-12.109	-11.948	-14.244	-12.223
-13.776	-11.69	-20.026	-16.665	-11.633	-15.322	-12.402	-9.9999	-15.851	-17.575	-11.58	-15.125	-12.786	-15.992	-11.365	-14.378	-11.591	-14.478	-15.351	-13.478	-15.271	-18.207	-15.679	-11.165	-16.119	-15.854	-14.471	-13.996	-14.521	-15.8	-18.956	-11.699	-13.708	-15.069	-15.401	-17.309	-17.438	-14.025	-16.778	-12.359	-18.195	-15.445	-18.227	-11.472	-17.937	-11.798	-15.241	-9.6691	-14.774	-15.168
-2.338	-2.1673	-1.2533	1.0595	-1.4534	-0.38088	0.84676	-0.48065	-4.8708	-2.397	-1.6678	-1.9398	-1.3516	-0.32701	-5.1503	-1.4767	-1.0563	1.2691	0.34411	1.487	-1.836	0.94586	-1.2906	-5.116	-5.4435	1.1484	-5.1636	2.0801	2.7877	-0.17101	-1.047	-1.7943	-0.99322	0.95664	-2.9356	-6.275	-1.2512	2.5222	-2.9482	0.5922	-5.919	0.53106	3.248	-2.961	-3.3661	2.413	-3.9225	-1.5506	-3.7259	-2.7706
8.6273	7.6786	12.64	7.5664	11.363	9.6701	11.148	11.511	10.83	10.827	10.075	9.4554	8.7088	7.0133	6.5701	9.4189	10.252	9.016	6.7294	10.503	11.892	11.92	14.317	13.542	9.8721	7.0036	10.442	8.0622	7.1756	10.661	7.4409	9.0374	12.78	7.6599	11.708	12.48	9.587	10.99	4.9159	13.933	9.5684	6.3083	9.9253	10.052	9.2905	10.201	13.711	9.5725	4.4219	8.7078
-6.7928	-1.7191	-5.0584	0.77779	-6.0334	-4.5467	-4.3572	-2.6855	-5.8666	-6.003	-7.5519	-5.6701	-5.795	-7.971	-5.35	-4.5785	-8.1741	-4.1287	-7.4629	-7.7581	-4.7549	-2.5315	-2.8671	-7.3978	-5.7994	-5.4288	-6.5366	-2.168	-3.9581	-5.6168	-6.9304	-4.5741	-6.1842	-4.0252	-5.4964	-8.6468	-8.0159	-4.0772	-2.8915	-12.042	-6.7252	-4.8847	-9.507	-3.6711	-1.5079	-5.036	-4.7775	1.183	-3.4982	-0.12836
0.78732	2.7215	3.0066	-0.48796	-3.0286	-1.5474	1.0938	-0.93941	2.2332	2.3802	-2.1413	-2.4683	-3.3825	2.6354	-1.6089	1.539	1.7059	-4.4681	-1.9622	1.022	-1.2581	0.15952	-3.2002	-2.5409	-4.0088	4.2158	-2.0726	-2.6225	1.4523	-1.9943	-2.4026	1.3386	-4.9439	-1.5749	-3.4523	-0.74615	3.4872	-5.4691	-1.4359	-1.2731	-4.1078	-2.5266	-0.76788	1.5156	0.59958	-0.69024	0.77541	0.45328	-2.4468	-5.2855
1.7944	-2.168	-1.0924	-6.784	-0.31759	-2.8325	-2.4346	-8.1219	-4.0872	-7.0224	-4.3695	-0.73103	-6.381	0.67958	-3.0323	-4.0576	-7.223	-6.931	-1.2847	-6.4259	-6.6248	0.088594	-7.1796	-5.2643	-2.8233	-2.7533	-1.9553	-5.4263	-5.3528	-9.3491	-3.7322	-6.9394	-4.8677	-4.9613	-5.8602	-6.9336	-0.21696	-1.4976	-9.2236	-8.7985	-4.3435	-8.0185	-4.8249	-2.2107	-6.4567	-2.2665	-6.9713	-3.9747	-2.7915	-4.3315
-11.488	-11.471	-14.388	-17.561	-11.352	-13.543	-9.5217	-17.337	-13.29	-15.743	-10.57	-10.936	-12.013	-12.62	-16.847	-14.571	-15.247	-14.158	-12.876	-16.44	-17.897	-12.559	-15.686	-12.73	-17.334	-13.807	-13.451	-15.046	-21.669	-13.407	-13.904	-18.453	-11.22	-14.662	-14.284	-19.212	-12.905	-19.911	-19.752	-17.698	-17.278	-10.932	-13.876	-11.936	-11.89	-16.782	-18.142	-15.198	-18.236	-9.9831
-17.188	-14.044	-13.167	-14.51	-15.157	-20.8	-16.154	-11.535	-15.128	-17.101	-18.98	-19.138	-18.659	-14.132	-14.109	-14.51	-18.753	-13.529	-13.577	-14.259	-13.406	-16.913	-12.384	-10.076	-11.858	-18.423	-16.439	-13.018	-12.233	-15.322	-19.346	-8.4164	-14.61	-9.0351	-9.1148	-11.63	-10.441	-15.64	-12.237	-10.104	-15.993	-11.471	-16.273	-13.501	-12.56	-12.593	-14.675	-13.971	-10.942	-12.872
-9.7818	-14.776	-16.986	-13.365	-13.272	-14.498	-10.995	-9.961	-9.7099	-11.794	-13.476	-14.251	-12.196	-12.493	-10.763	-16.062	-15.795	-11.681	-7.2989	-19.143	-15.721	-16.632	-14.298	-14.44	-16.891	-14.674	-9.7918	-16.387	-12.453	-10.148	-13.973	-15.291	-16.644	-13.237	-20.373	-14.811	-11.444	-17.41	-12.605	-10.725	-13.119	-15.048	-8.19	-14.367	-15.472	-10.23	-12.689	-14.539	-15.173	-10.007
0.77978	-0.26018	2.8515	-2.8834	-1.2236	1.4378	-0.21537	2.9041	1.229	-6.1478	-1.2613	1.7214	-0.82601	0.50935	2.0143	-2.015	0.0046097	3.1296	1.453	-1.2068	3.1191	-1.7142	0.14731	0.65778	4.5478	-4.2632	2.4319	-3.0305	0.48087	6.7352	-1.7564	-0.92489	-0.030044	-2.9104	-5.1455	0.36785	-0.74374	1.4486	2.5601	-1.4426	-1.3024	0.47611	-1.2721	5.2387	0.50994	3.0895	-1.1135	1.4205	1.6783	0.4524
-8.7142	-11.457	-7.7901	-6.9811	-8.3818	-10.961	-9.1148	-11.739	-9.8883	-5.3595	-11.553	-6.0047	-7.5939	-9.3206	-9.9951	-11.584	-6.7186	-7.4257	-4.8312	-0.85337	-10.401	-6.8954	-6.275	-4.8248	-9.0402	-11.946	-9.6778	-9.6226	-4.2932	-9.1626	-15.24	-9.5655	-6.0639	-7.1638	-10.151	-10.665	-8.1762	-9.6582	-10.034	-7.2464	-4.1912	-11.162	-9.7572	-8.2008	-7.8406	-3.4889	-4.3387	-12.122	-9.342	-9.0818
-4.5836	-6.4188	-3.1827	-5.7111	-2.3871	-10.289	-3.7329	-1.9841	-5.6273	-6.4803	-3.8654	-5.7013	-9.5351	1.143	-7.5774	-6.9639	-7.6867	-1.488	-2.5352	-3.1727	-5.8373	-9.1805	-6.0749	-4.3915	-6.3979	-4.5098	-1.9515	-12.809	-7.4299	-11.436	-5.5438	-1.9024	-5.6286	-7.7569	-2.7479	-7.7308	-4.476	-3.4806	-3.8919	0.51899	-8.7341	-6.8402	-7.1943	-9.2058	-2.7594	-8.3543	-10.211	-2.8587	-5.3908	-5.684
11.321	11.792	9.9369	7.89	8.2153	10.008	11.216	9.0693	10.482	13.797	9.8606	8.9597	10.389	9.4206	10.159	9.5522	12.846	8.5399	13.731	12.345	10.717	10.057	4.2584	10.491	7.8184	13.213	9.1257	12.959	10.916	8.7016	10.721	11.269	9.8509	9.3318	8.5862	12.495	12.135	11.596	7.1099	11.376	7.5643	10.635	7.2344	9.026	10.14	11.017	9.0992	9.5584	8.9784	9.7878
-14.132	-10.038	-11.623	-16.663	-13.411	-9.1876	-10.586	-16.984	-15.57	-13.484	-14.394	-14.738	-17.482	-14.997	-17.222	-10.107	-13.096	-17.376	-18.734	-9.8311	-14.463	-12.391	-13.23	-10.233	-20.585	-9.6281	-15.39	-16.454	-16.307	-11.564	-14.929	-11.857	-14.556	-20.127	-18.344	-15.749	-11.348	-14.935	-21.268	-11.115	-15.097	-14.777	-17.695	-13.288	-12.071	-10.67	-11.207	-15.98	-13.219	-14.968
-12.926	-10.417	-11.356	-13.186	-19.313	-18.846	-18.603	-13.213	-14.854	-13.418	-16.699	-11.147	-15.472	-18.517	-13.456	-12.481	-15.968	-13.545	-17.27	-13.163	-13.867	-16.166	-15.242	-14.892	-15.87	-13.872	-13.569	-11.615	-15.954	-13.849	-10.751	-14.617	-12.958	-12.204	-21.742	-15.113	-16.114	-17.875	-13.098	-18.691	-12.346	-17.017	-16.627	-10.502	-14.59	-13.028	-15.565	-9.3926	-12.097	-15.411
-1.8689	5.9815	3.1366	2.4021	0.81361	1.9664	3.4001	6.0328	3.8298	2.3982	1.2419	3.2242	0.75351	-0.70357	2.7727	3.4506	3.3766	4.2667	6.3822	1.2948	0.68469	3.1024	-2.8889	2.3346	4.3897	4.3027	2.1095	2.7103	3.5316	2.7936	3.4635	2.0874	6.6176	-1.1098	3.2847	2.3693	1.9862	2.486	4.6911	4.508	1.1677	3.6211	6.9263	4.0219	3.3353	2.3245	4.7721	5.8727	2.7379	1.2463
-19.508	-20.304	-20.044	-20.174	-16.848	-19.944	-21.397	-20.359	-20.561	-21.251	-21.483	-24.244	-25.005	-27.157	-20.519	-17.463	-19.399	-20.477	-22.345	-18.829	-18.87	-18.65	-26.115	-14.998	-20.31	-24.223	-21.385	-17.521	-19.51	-22.271	-18.291	-22.207	-21.951	-18.591	-24.723	-22.177	-19.11	-21.803	-21.718	-21.622	-25.307	-19.208	-23.659	-21.248	-21.008	-22.284	-15.776	-16.526	-17.812	-20.899
-4.4144	-5.4359	-2.1365	-6.6924	-5.4482	-6.4645	-7.7706	-3.4095	-5.659	-7.1533	-5.7155	-5.6684	-8.4118	-5.8012	-5.9349	1.4633	-8.7447	-2.6182	-6.2705	-1.0824	-8.0374	-1.592	-2.2969	-7.2335	-6.0851	-5.4868	-10.186	-6.6402	-6.8762	-0.28829	-10.851	-6.1365	-2.8078	-11.104	-7.4464	-5.525	-10.295	-8.3812	-6.5348	-6.9267	-9.6067	-3.9348	-9.0793	-6.396	-3.7446	-3.7922	-7.6318	-5.3433	-5.7347	-5.757
1.9708	-0.4237	-0.35848	-1.0839	1.4293	3.6225	-1.0557	2.9227	-2.2809	-0.25901	0.24866	-0.51983	-2.0671	0.92713	1.2879	-0.074429	0.29001	-0.97227	2.2199	-1.6405	-3.5209	1.3634	-0.6979	0.098031	-1.0499	-1.6276	-0.57594	-1.4607	6.3834	2.9639	-1.4232	-0.42261	-1.9185	-1.6581	0.47538	4.2414	0.60348	2.2484	-0.79603	4.0976	-0.89845	1.903	1.51	1.4016	2.0298	-0.10347	-1.044	2.3791	-3.4322	7.4959
5.2753	6.4582	1.5369	-1.7005	-2.1771	-0.87182	-2.7368	-0.60467	4.0331	-3.8259	-3.0948	1.4033	2.8127	-0.013113	2.6186	1.3807	-2.0284	2.6774	-0.09701	-3.2161	1.0033	-2.469	-0.26138	0.53776	-2.5369	-1.2799	1.626	-1.5291	-2.3985	1.8613	-2.0055	-2.9584	-0.1478	0.62147	-1.1894	-0.4465	-0.41181	5.6945	1.6541	3.3561	0.29357	0.99739	-3.6912	-0.71628	2.0881	2.4963	-4.1629	-1.4295	-0.76181	-0.7995
-2.3528	-5.9105	-2.1006	-6.5533	-1.3951	-3.8132	-7.6217	-6.2943	-4.7916	-6.0984	-3.8558	-5.4577	-4.2799	-2.403	-3.2009	-1.9522	-5.0023	-4.3209	-4.8351	-3.2711	-0.66292	-3.8346	-4.73	-2.7161	-5.432	-0.33762	-4.2372	-5.1718	-6.6931	-3.8851	-4.4546	-0.24016	-4.0243	-5.4537	-7.309	-3.5444	-5.4496	-6.3649	-2.7995	-4.7945	-3.3148	-1.9074	-5.2359	-2.8863	0.52062	-0.90431	-3.2351	-4.671	-4.7938	-2.5059
-18.038	-21.27	-23.436	-18.823	-24.41	-19.648	-22.347	-22.488	-21.639	-22.751	-22.48	-23.058	-19.072	-21.468	-21.371	-20.464	-17.235	-18.484	-18.792	-22.151	-20.638	-24.177	-20.952	-23.553	-20.955	-21.772	-19.092	-21.684	-17.761	-18.291	-18.014	-18.301	-19.856	-25.51	-18.71	-15.179	-17.82	-22.197	-20.043	-18.592	-23.692	-14.695	-24.746	-21.6	-21.995	-20.636	-20.637	-19.393	-21.009	-23.456
2.0147	-0.7232	-0.31287	-3.7923	-1.8604	-1.1427	3.5909	-0.69906	-0.83319	-3.64	-1.5967	-3.1994	-2.0929	-0.44949	-0.97009	1.4476	-1.7187	-4.0691	-1.0101	-0.28837	0.98378	2.2763	-3.4889	2.6764	3.2631	0.54634	-2.5016	0.61958	-0.17675	0.746	3.9618	-0.34293	-0.21205	-1.6838	2.1516	2.7927	7.1128	-0.092529	-1.2119	-2.8997	3.0161	-3.6214	-3.3157	0.42158	-0.29102	0.6022	-1.6929	0.66543	-2.7975	1.0583
-3.1263	-1.2073	-2.6656	0.46454	-3.6269	0.75169	2.8284	-0.057659	3.4108	-1.5689	-2.0251	-2.7001	5.4162	1.6432	-5.6864	-1.0142	-1.3801	-1.9723	2.8756	2.2665	-0.036881	1.3012	-2.1532	4.5159	-0.78525	-2.2774	-2.7034	0.86187	-3.0435	-0.78658	-1.7336	-2.1016	-1.7592	0.82073	-0.77308	-3.1131	-3.7818	-4.3751	-4.7941	-0.78205	-2.4926	-1.4788	-2.5725	-2.2043	-3.0707	-1.8788	-0.50834	-3.9723	-5.9462	-4.6123
3.145	4.4979	-1.7242	0.69325	-0.061686	0.21933	-0.70233	0.59087	1.9294	-1.0511	1.9598	-0.73697	0.67039	-2.3857	-0.1723	2.1784	0.15801	-0.8837	0.50835	-2.5694	4.2341	-2.1071	3.2899	2.5183	1.8597	5.6855	5.5321	-3.1938	5.2296	3.9782	3.8322	1.0781	3.8321	-0.79752	-4.1405	-3.6886	3.0805	2.4423	4.9768	2.8829	2.8835	-0.13989	3.5799	-0.48331	0.78137	-2.0068	1.0287	2.9239	4.746	0.81782
6.3252	-1.4312	4.6431	-0.40299	3.6454	3.8824	-0.47681	4.2389	3.7601	0.74784	3.8996	1.0736	-0.42161	0.59485	-1.139	3.2566	3.431	5.2532	-3.1976	0.86293	-2.4287	1.4654	2.8708	-2.5536	1.5132	3.4202	-1.2086	0.45087	2.3009	2.601	0.35001	-0.10764	1.7144	0.79602	-6.5079	4.3935	4.0735	1.1169	3.004	-3.4182	0.67107	-1.3778	1.1561	3.2499	1.8504	4.4307	-1.4225	3.8316	0.35393	-1.6882
0.078288	0.17033	-5.8399	-2.2543	2.7049	2.415	1.3761	0.23042	1.6728	1.6141	2.7279	-8.5864	-0.90027	-3.5158	0.32803	-0.56877	3.6884	-1.8007	-4.7854	-7.8043	-2.3982	-2.2276	-1.8267	-2.0232	0.56819	2.1438	3.0327	0.83304	-3.08	-2.487	0.76298	0.62381	0.66563	0.31612	1.8973	-1.5091	-1.7203	2.2449	-4.6386	-0.83162	-4.7518	-1.179	-1.82	-1.9374	3.2654	-0.036685	0.35199	-1.8009	-2.4677	1.219
-15.253	-8.8136	-13.168	-15.979	-8.7052	-11.308	-9.9071	-8.5012	-10.729	-13.185	-11.707	-3.0616	-12.257	-10.291	-13.633	-7.6707	-11.082	-11.313	-6.6711	-9.931	-11.804	-6.7494	-9.9508	-6.3248	-8.4436	-7.6854	-11.065	-9.647	-10.473	-6.1585	-11.048	-8.1959	-7.307	-10.534	-3.8218	-16.662	-9.7825	-11.095	-9.5544	-8.6248	-13.049	-11.933	-9.7915	-12.746	-7.9787	-10.752	-9.4192	-9.3863	-7.6443	-11.536
-17.358	-16.713	-15.129	-12.781	-12.995	-16.668	-11.482	-11.5	-17.404	-14.946	-15.237	-14.749	-14.232	-10.961	-12.485	-15.538	-11.835	-16.15	-12.867	-15.241	-9.4115	-14.661	-13.242	-13.269	-16.526	-15.02	-16.931	-12.098	-13.589	-19.502	-16.019	-12.424	-18.306	-10.559	-17.189	-17.394	-14.635	-12.025	-13.819	-15.134	-15.079	-19.149	-17.08	-13.641	-19.095	-12.195	-19.894	-14.445	-15.447	-17.387
-18.962	-19.212	-24.267	-24.052	-14.455	-17.612	-26.237	-22.45	-22.048	-19.902	-20.692	-21.804	-18.954	-20.341	-20.281	-19.537	-23.693	-18.153	-19.037	-21.103	-17.146	-23.421	-22.818	-18.452	-24.005	-20.825	-17.766	-23.078	-20.417	-24.508	-17.421	-24.246	-21.561	-24.351	-21.632	-19.457	-24.49	-24	-25.773	-19.556	-23.863	-19.801	-20.179	-22.514	-19.988	-23.989	-19.426	-25.156	-16.119	-21.808
1.6185	3.9898	-1.3998	-2.395	-1.0919	-3.1412	0.49233	6.4736	-0.16772	-1.2425	0.16866	1.459	1.9578	-5.474	-4.8353	-2.1654	3.9942	-7.1817	-0.29403	0.049552	0.90215	0.15711	-1.6756	-0.56672	0.97072	3.0796	-2.3803	-2.4358	-1.958	1.3996	-5.1994	1.269	1.3878	-0.48843	-1.4293	-1.1682	-0.51578	2.0349	0.78648	-1.3516	0.1795	-1.7611	-2.8306	-2.7856	1.1957	4.4639	-0.024206	-1.6772	4.3729	-2.4921
-8.7079	-13.259	-13.646	-16.606	-10.033	-13.625	-15.605	-13.831	-12.767	-13.306	-18.484	-15.163	-13.606	-15.884	-19.98	-11.761	-11.654	-13.836	-12.347	-13.326	-15.708	-13.624	-13.922	-12.246	-12.452	-12.729	-15.901	-16.905	-12.809	-12.273	-14.758	-11.566	-14.541	-13.509	-12.691	-15.62	-9.6796	-11.844	-9.4698	-11.255	-10.485	-10.086	-11.163	-10.436	-10.955	-11.511	-6.5157	-14.425	-11.568	-12.093
1.2148	1.6456	-2.4366	4.7767	0.90568	4.315	-0.086977	3.5683	-2.7028	2.4441	6.2391	2.158	1.2872	-0.8133	0.48245	0.52455	-4.385	0.62506	-2.2568	3.3389	3.5621	3.0555	-2.7346	1.183	-3.0626	-4.5221	-1.5112	-0.019868	-2.888	0.070019	-0.86907	-2.7108	-4.0083	-1.0132	1.0794	2.7076	1.2354	7.4457	4.2251	-4.2042	0.85962	1.218	0.8285	0.40353	1.4348	-2.8307	-1.7736	-0.37935	1.6822	-5.3586
-9.9548	-10.895	-12.46	-11.504	-9.2801	-12.899	-15.206	-9.7685	-15.24	-11.188	-11.373	-13.497	-13.746	-11.6	-11.468	-11.643	-7.0528	-10.855	-12.515	-14.845	-10.767	-12.645	-13.569	-10.852	-9.3268	-7.6739	-9.3761	-13.095	-10.15	-11.166	-10.315	-14.841	-9.3513	-15.954	-11.496	-8.414	-8.664	-12.242	-10.774	-11.295	-11.283	-11.249	-11.9	-11.433	-15.96	-17.082	-10.966	-14.696	-13.909	-6.4373
-3.4806	-7.8014	-4.3277	-2.9383	-5.8172	-3.6795	-0.89268	-5.2768	-4.9946	-2.7418	-9.5162	-2.3059	-5.4554	-6.7157	-1.9696	-5.7084	-2.581	-6.3021	-10.237	-4.791	-6.9417	-5.5335	-8.5922	-4.3293	-4.3493	-8.3646	-2.4281	-6.6988	-4.9983	-5.0205	-9.2483	-8.1112	-2.1494	-6.9324	-7.242	-5.8451	-2.4502	-5.0545	-1.4406	-5.7952	-8.3835	-4.3492	-3.8735	-6.2261	0.037929	-6.1915	-6.022	-2.9642	-5.8143	-4.9819
7.7764	11.532	10.531	6.1038	5.7887	6.3666	13.398	-1.8938	7.3348	8.1782	10.021	5.5432	6.7193	7.1286	13.583	9.5853	10.431	6.8994	10.161	9.0831	2.3774	10.308	9.7786	7.5819	9.4931	4.6695	5.703	8.5332	7.4427	5.0272	9.6956	5.3485	12.485	5.0985	13.712	7.6621	9.7076	10.294	9.6937	11.29	10.513	5.1459	7.7412	5.3819	5.7768	5.9965	8.4828	7.7799	10.713	4.1077
-14.446	-16.089	-10.185	-12.83	-10.302	-17.432	-14.066	-12.286	-15.783	-11.855	-12.607	-17.713	-14.287	-16.048	-7.5631	-14.353	-15.996	-14.98	-13.521	-11.762	-17.226	-14.985	-12.019	-9.8267	-9.4259	-15.691	-11.501	-12.768	-13.062	-14.325	-14.622	-12.273	-8.2864	-13.533	-16.229	-13.22	-14.34	-9.4203	-13.246	-11.148	-11.792	-9.4424	-9.3467	-14.057	-10.993	-13.587	-15.426	-18.156	-15.362	-9.0676
-1.1664	1.1421	-0.63423	-1.5047	-0.29503	-4.7149	0.19125	-0.34721	-3.7352	1.9203	-6.721	-8.2859	-2.1973	-3.0255	0.28394	-2.9931	0.17403	-4.7529	-3.3863	-0.54005	-3.1616	0.82256	-3.8179	-4.0117	-1.1913	-2.9243	3.2872	-4.2438	-0.84219	-9.0337	0.38001	0.78719	-1.4194	-0.38711	-0.7694	-1.4023	-2.8797	-2.4218	-3.8634	-2.9123	-5.6381	-3.6353	0.019064	-2.848	-3.3393	-2.6714	-9.0473	-4.7496	-1.9617	-1.985
-7.0822	-6.3949	-7.4222	-8.1166	-7.6264	-6.6886	-6.4353	-7.7751	-5.7684	-7.3934	0.19209	-6.235	-2.4286	-4.6516	-10.57	-7.5424	-4.5603	-0.89379	-4.4234	-2.8069	-7.7701	-5.0809	-0.94787	-9.1576	-2.0736	-8.1545	-6.4281	-4.3998	-7.9669	-3.9162	-2.4729	-3.0314	-1.0288	-8.382	-7.635	0.97427	-4.9118	-7.6029	-5.5566	-6.7911	-4.7173	-1.9006	-9.1534	-6.1196	-6.7327	-4.792	-7.0453	-4.6469	-0.93149	-3.8222
2.1671	1.6768	3.3463	3.1433	3.6093	-0.28948	1.4376	-3.188	0.87945	4.8713	1.9336	1.4129	3.1692	0.48708	3.3371	-0.58692	-3.0556	-2.1852	0.3663	3.1537	1.1268	-1.5706	4.0917	1.9221	2.1972	-0.49594	-0.26764	0.66838	2.3324	4.6162	1.3141	1.0703	-3.5183	3.6124	0.84476	3.1425	1.3539	2.8294	1.308	1.1161	2.4697	-3.8617	-3.3335	-1.6371	2.432	-0.53865	2.3435	-0.14273	1.1642	0.90271
0.058108	-7.0585	-3.8089	-0.91545	-6.5186	-4.0991	0.97715	-4.1242	-5.7737	-5.7841	-1.44	-5.8197	-4.7198	-1.1794	-4.175	-2.1929	-4.946	-9.418	3.8732	-4.3291	-2.0237	-2.5778	-6.1364	-5.6903	-7.6162	-2.6744	-4.9546	-1.8969	-3.4124	-6.241	-3.1902	-1.1322	-7.836	-2.5832	-0.94852	-0.87128	-2.211	-5.4432	-1.4261	-4.4644	-4.2934	0.60765	-4.6825	-2.4412	-7.101	-2.6036	-6.7361	0.58283	-5.3306	-5.5363
-17.061	-19.215	-17.098	-17.638	-18.419	-20.589	-20.061	-19.928	-23.151	-24.378	-19.549	-22.372	-16.055	-25.028	-22.196	-18.876	-22.885	-23.27	-25.712	-20.786	-23.767	-18.938	-22.423	-21.511	-21.861	-17.544	-21.837	-18.233	-20.335	-20.146	-23.275	-20.026	-20.932	-22.393	-18.693	-16.032	-16.656	-25.729	-22.514	-23.483	-23.757	-23.863	-17.81	-21.175	-16.781	-20.998	-19.721	-17.849	-21.576	-22.498
-5.4066	-6.6145	-6.3104	-1.9739	0.54149	-7.7577	-4.4223	-7.7776	-1.4276	-4.5908	-6.0158	-2.7301	-2.265	-3.1447	-2.9578	-1.1188	-3.1851	-6.3769	-5.1991	-3.7473	-6.235	-2.5175	-7.284	-4.8496	-7.632	-5.1277	-1.1702	-4.8546	-2.2372	-1.0619	-3.7105	-1.4773	1.8305	-5.6175	-7.6604	-6.9278	-6.3049	-1.1714	-5.5897	-1.8556	-5.4817	-1.8567	-1.2013	1.9625	-3.3799	-5.8111	-2.5442	-3.9025	-1.4857	-5.1565
-15.096	-10.636	-13.377	-10.54	-11.711	-17.622	-11.212	-14.16	-14.324	-11.242	-12.937	-12.537	-16.732	-17.074	-15.989	-13.52	-14.194	-14.648	-14.404	-13.431	-17.35	-13.192	-10.969	-10.895	-11.869	-9.4932	-8.3123	-15.275	-15.507	-12.887	-14.057	-17.084	-6.2782	-15.761	-16.376	-15.08	-10.402	-12.351	-11.909	-13.664	-13.2	-14.896	-10.254	-11.726	-13.911	-11.861	-7.746	-13.772	-9.6428	-8.4965
10.573	8.1631	11.495	11.317	7.6126	7.435	9.9055	6.484	9.5518	11.621	7.5708	14.774	6.7226	8.01	11.252	4.5508	3.1104	10.991	5.8229	11.711	8.0989	10.069	9.7222	9.8155	5.55	7.6739	11.805	7.3901	9.4436	8.8632	8.4897	6.8453	8.8939	6.5351	9.5467	11.93	9.567	10.05	12.373	7.1069	8.9444	9.4051	11.527	9.3044	9.0134	9.427	7.7511	6.988	6.7115	9.9409
-10.21	-9.2294	-11.214	-5.0319	-12.247	-7.2309	-8.9267	-11.912	-12.668	-13.029	-9.3694	-15.462	-8.4713	-10.553	-11.065	-12.031	-13.067	-11.249	-10.282	-8.0082	-13.179	-6.9246	-9.2453	-8.8613	-5.9736	-13.754	-6.7609	-11.831	-6.598	-6.7897	-13.122	-5.7408	-8.9694	-13.551	-6.1491	-9.4823	-8.1201	-6.6947	-8.6063	-8.5313	-8.6977	-10.695	-12.714	-6.77	-10.059	-8.719	-9.3953	-11.856	-8.4482	-6.819
1.2021	0.35015	0.57652	-6.4424	-0.9222	-0.77046	0.47552	-3.0664	-2.2239	-1.3736	-1.2885	-4.6541	-3.7147	-1.1427	-2.6308	-5.063	-8.3821	-4	1.701	-3.5142	0.68369	1.6788	-5.4627	-2.8992	-3.5872	-2.1128	-1.1292	-2.9422	-1.1565	-4.0712	2.5592	-2.8984	-6.4552	-0.75882	-3.4419	-1.0426	-0.17251	-4.7658	-2.1275	-3.8397	-2.331	0.23887	-6.705	1.4716	0.95418	1.4901	-3.5685	-1.3258	-3.9417	-4.7767
-13.495	-19.606	-17.722	-13.471	-13.329	-12.402	-13.776	-12.633	-13.38	-14.409	-14.186	-14.175	-16.227	-16.123	-12.673	-17.334	-15.87	-13.36	-12.113	-8.8842	-16.662	-9.3483	-11.795	-13.222	-14.5	-11.972	-12.731	-15.579	-14.546	-9.3533	-18.427	-14.55	-9.4756	-16.445	-10.184	-17.331	-16.645	-9.2853	-19.877	-12.79	-13.121	-11.525	-17.538	-14.737	-13.368	-14.713	-10.657	-12.562	-14.609	-16.034
7.5784	6.5929	6.5276	1.72	7.4487	7.3635	4.8444	4.196	8.4662	3.5311	4.6099	8.0338	5.3931	7.9402	6.8073	6.2786	2.834	6.2984	2.0902	7.7391	5.045	4.5669	4.2393	4.8359	4.1446	0.66756	3.2958	1.1022	7.214	5.2152	3.2268	6.952	5.0924	6.64	6.1607	7.3255	5.8837	2.7662	2.9719	6.5157	2.8246	3.6386	-1.2269	2.7393	6.5162	5.5692	5.3931	8.0833	8.9263	2.5036
-7.7556	-12.174	-11.861	-12.17	-12.197	-9.665	-9.1174	-14.389	-12.264	-11.952	-16.465	-14.325	-10.665	-10.539	-14.68	-13.476	-10.442	-12.101	-16.208	-16.623	-15.926	-14.561	-12.664	-12.497	-9.6026	-13.775	-15.057	-8.7795	-13.236	-13.503	-10.568	-14.46	-10.395	-12.806	-14.797	-14.633	-14.338	-11.896	-15.774	-11.03	-15.767	-10.911	-13.021	-12.703	-9.0393	-13.399	-7.9209	-15.788	-14.736	-10.087
-1.9047	4.9675	2.0525	5.3281	3.1444	4.8032	5.1683	4.6716	5.4834	3.8664	5.7772	7.7024	5.5723	4.0152	2.1104	3.018	2.5229	4.0076	4.1721	4.1388	7.0547	6.8116	5.8345	8.212	3.2893	7.3917	1.8953	2.7596	3.2037	9.9489	2.4227	2.0294	7.9918	6.8234	6.7592	9.8547	0.71008	4.4824	5.2355	2.3593	3.4901	1.2531	-0.59513	6.4876	3.8342	4.8499	3.6517	7.8664	4.5804	7.6246
0.71921	1.6884	-6.7252	0.78554	-3.705	-2.639	-3.4195	-0.68097	-0.085413	0.11261	0.77758	1.6347	-1.1734	-0.12803	3.3275	-1.0652	-3.6909	0.6262	0.37649	-2.1627	-0.22942	-3.1358	1.668	-2.7144	-1.4115	-3.2336	1.8884	0.0086893	-2.3284	-2.6639	-1.0577	0.60025	3.3359	-3.1142	-1.9134	-2.0778	4.1436	3.586	2.2948	-1.1671	-0.88055	-0.34055	-3.6278	-1.7906	-1.5012	-3.2658	-3.8303	-1.4747	-4.1629	-5.5412
-4.0788	-3.5516	-6.7118	-4.1371	0.08224	-1.4368	-6.2329	-5.0108	-6.0796	-1.2944	-6.1317	-0.72583	1.5792	-4.0122	-3.5894	-3.8903	-0.90825	-4.2259	-4.5804	2.7455	-1.8962	-0.39548	-6.0504	-4.837	-2.2572	0.23807	-0.63493	-2.3601	-0.27932	-3.9699	0.067261	-1.355	-3.5691	-3.5007	-0.088592	-1.8194	-0.59532	-1.6667	-2.6025	-5.0002	0.037552	-6.2463	-1.9397	-3.2854	-1.3974	0.78763	-4.8068	0.60628	-0.4582	0.20479
12.072	7.9704	11.611	8.1073	14.816	6.614	8.8324	7.414	8.4224	9.8659	4.8981	5.1763	10.216	4.5257	8.6587	7.5363	4.4794	5.6482	10.284	6.6412	9.0644	9.5161	10.718	6.6943	9.8875	9.303	7.725	8.784	13.265	6.3241	8.1784	5.9367	10.655	8.2405	10.747	10.912	7.7858	7.6361	11.947	12.12	9.4509	12.159	11.849	7.8084	7.3734	8.3854	6.9159	9.4041	12.185	9.8437
-8.6869	-11.289	-12.956	-12.167	-11.395	-10.99	-11.847	-15.256	-14.482	-13.055	-10.509	-14.685	-9.9784	-14.211	-12.538	-7.8223	-11.722	-9.9647	-4.8778	-11.613	-8.1752	-10.743	-12.544	-12.158	-8.3427	-5.6252	-12.081	-10.781	-10.998	-8.9086	-8.8827	-10.624	-9.3717	-15.401	-13.988	-9.7722	-15.675	-12.379	-12.815	-9.1721	-6.9139	-6.4311	-15.475	-16.726	-11.482	-12.739	-11.998	-13.106	-11.982	-12.566
-10.819	-15.321	-12.249	-7.4256	-6.4748	-4.0766	-13.297	-14.136	-10.543	-11.238	-11.239	-9.4358	-10.845	-11.621	-12.823	-9.9682	-14.257	-10.683	-10.748	-9.8647	-12.549	-7.8063	-12.766	-10.15	-9.0067	-14.002	-10.484	-10.726	-9.3543	-11.93	-11.429	-5.8032	-13.11	-7.5105	-9.8859	-10.628	-9.6155	-10.022	-8.6772	-13.154	-9.3897	-11.196	-8.6769	-9.1217	-10.113	-12.078	-15.211	-9.5069	-7.294	-8.5784
-22.916	-19.213	-24.304	-25.029	-24.23	-21.282	-18.903	-25.659	-22.185	-20.537	-23.608	-26.698	-20.834	-25.002	-21.988	-22.146	-19.105	-20.925	-19.594	-28.579	-23.87	-25.185	-19.874	-24.178	-19.319	-22.11	-22.052	-21.066	-20.527	-20.964	-24.891	-20.184	-20.267	-21.461	-23.977	-24.827	-20.999	-23.254	-20.097	-24.393	-22.561	-20.541	-20.206	-18.473	-23.486	-18.47	-27.756	-22.918	-22.803	-21.386
-12.862	-16.443	-11.022	-17.185	-15.201	-15.285	-12.501	-14.762	-10.084	-12.061	-9.2442	-11.781	-11.271	-14.998	-15.261	-11.735	-15.778	-12.513	-10.794	-12.061	-10.403	-13.989	-10.813	-12.616	-17.826	-12.75	-19.96	-10.473	-19.971	-14.046	-10.693	-15.277	-14.877	-8.7118	-6.4724	-14.964	-15.65	-14.527	-13.14	-15.189	-14.982	-14.145	-14.876	-11.202	-13.455	-12.628	-14.17	-14.917	-12.643	-14.019
10.818	5.0019	10.28	10.521	9.491	15.621	5.496	10.914	14.209	14.767	6.1397	9.716	8.7552	11.587	7.0558	6.6299	8.0955	8.4345	11.432	13.246	8.5443	7.6964	9.6795	10.651	5.6796	9.5853	9.2272	7.4899	5.3337	9.5563	8.2611	8.4032	11.67	8.5218	6.2552	11.507	8.838	12.104	8.9461	7.5817	17.679	12.118	7.6678	13.59	10.443	11.914	10.52	6.1461	5.7131	10.583
2.0066	3.4807	-3.1697	2.6588	1.3273	-1.3959	1.5829	3.9391	1.7814	4.4962	0.1154	0.098146	3.5269	1.4499	-1.6117	7.5823	5.4897	1.5032	2.153	3.3753	2.1821	-0.36121	1.5715	7.0422	4.3305	3.302	7.2773	3.6345	3.9519	2.8008	2.8737	0.95878	8.201	-0.15735	9.0003	4.0735	1.4374	2.0395	3.1566	7.6922	-0.87446	2.9031	5.8378	-0.46083	1.7533	5.0529	0.85913	4.0946	5.099	-0.26071
-6.5357	-1.9287	-4.039	-4.3892	-3.5633	-0.16729	-1.7752	-4.175	-0.42637	-3.3621	-3.6722	-2.9335	-3.5425	-4.7103	-1.3299	-7.6507	5.1099	-1.9853	-4.9303	-4.1199	-0.46076	-7.7271	-0.32845	-4.0614	-4.7784	0.88027	-0.43187	-4.7532	1.946	-7.4459	-4.3019	-5.2981	-3.2988	-1.1998	-4.569	-3.7458	-2.3273	-5.2257	-4.587	-0.49375	-6.2853	-4.2829	-2.9506	-4.2015	-4.1409	-4.1647	-8.0122	-2.132	-6.0666	-8.4784
-10.561	-13.621	-13.779	-10.653	-12.262	-13.037	-10.015	-11.099	-11.804	-13.275	-13.217	-13.465	-11.648	-11.522	-12.17	-9.7229	-9.4561	-9.4034	-10.285	-10.869	-8.3888	-13.23	-12.152	-15.831	-7.5503	-12.402	-10.872	-11.226	-14.117	-9.4035	-9.8192	-8.5278	-8.9944	-13.612	-13.547	-9.9731	-12.57	-13.43	-13.654	-13.762	-7.3191	-13.682	-12.169	-13.066	-8.5112	-6.3618	-8.694	-14.139	-9.8741	-13.626
-4.3881	-2.3248	3.1311	-3.4105	2.6992	-4.1839	-3.3102	-4.2088	-0.087881	-2.7257	-2.472	2.7662	-2.8706	-4.8376	-3.1193	2.3098	-3.6404	-0.25902	-0.4766	-2.5507	-1.2206	-1.5207	0.4981	-2.9658	-2.1272	-1.4608	2.8375	-1.1664	-1.1614	-6.56	-5.4876	1.2775	0.63232	-2.913	2.1664	-2.2499	-4.2592	-1.817	-4.7613	0.26698	0.031114	-1.8145	-0.99433	-3.3559	-1.6065	-3.1129	-0.3523	-2.2975	-2.498	0.60976
-12.75	-10.874	-12.107	-10.627	-6.7287	-4.7901	-12.044	-10.291	-11.75	-12.108	-8.5026	-9.6536	-8.5806	-11.852	-10.028	-11.503	-2.5418	-12.136	-7.9108	-13.187	-9.747	-9.7417	-10.679	-14.645	-13.874	-13.227	-9.6204	-9.6318	-11.955	-14.867	-15.889	-14.355	-7.9913	-13.748	-12.012	-9.2527	-13.225	-9.2533	-11.167	-9.4112	-9.8321	-13.424	-12.169	-16.091	-8.3674	-10.001	-12.204	-11.327	-7.558	-10.806
-0.080514	-0.31882	-1.0585	-1.5846	0.52769	2.4688	-2.4803	-2.2217	-2.3969	-2.9142	-0.24677	-1.0711	-0.22943	-2.2928	-2.7909	2.4092	2.502	0.09443	2.6596	0.98262	-0.96825	1.1062	0.32178	-1.6622	-2.8888	-2.856	3.6424	2.9273	-1.8408	-0.034404	-1.296	2.5154	5.3161	-2.5291	0.53325	-1.712	-1.6719	2.5049	-0.048094	-3.5888	-3.6965	3.7274	3.4568	-3.7192	-1.2285	-1.5634	0.10688	1.6399	2.0432	-1.6853
-0.69033	-0.37978	5.9786	-3.1677	4.1711	3.0223	-1.6749	-3.3131	-0.5971	-2.809	-1.436	-0.69809	-2.1569	-2.656	-2.6739	0.66646	-0.61686	-1.2161	-1.0109	-3.2794	1.1686	0.89216	-1.2859	-3.495	-2.0807	3.1772	-4.4619	0.23775	-2.5981	2.5183	0.89037	-3.7964	1.5873	2.8346	-1.7517	0.7368	1.19	-0.89437	-1.7367	1.3018	-4.3848	-2.0743	0.8307	0.10681	1.971	1.0348	-3.628	-0.36859	2.7137	-2.5121
-10.346	-8.8401	-15.053	-11.306	-15.078	-11.316	-14.058	-13.257	-14.451	-12.497	-10.897	-11.649	-8.8513	-14.62	-9.8466	-8.435	-14.712	-11.041	-13.509	-17.884	-9.2341	-13.199	-11.935	-10.902	-12.182	-10.384	-14.629	-12.274	-15.566	-7.0839	-8.9325	-14.446	-12.19	-14.54	-14.151	-4.8568	-9.6691	-8.4618	-6.5481	-7.229	-11.192	-13.548	-8.9681	-11.597	-13.055	-10.027	-10.691	-11.858	-10.981	-9.0898
-2.9826	4.9449	-1.4003	-2.29	1.0471	-1.7127	-7.1041	-4.7818	-1.8742	-3.0754	-0.36305	-5.6003	-4.7124	-4.3546	-2.7688	-0.13936	-3.4622	-2.6944	-0.29566	1.3839	-2.4733	2.4315	-1.1742	-1.789	-5.7191	2.5349	-1.8167	-4.4811	-2.8411	-0.038773	-3.8056	-4.168	-4.0799	-2.5829	-3.0385	1.3744	-7.1479	-4.6026	-1.4401	-0.071545	-6.4068	-3.7088	1.3025	0.65008	-1.9919	-5.887	-2.7221	-1.462	1.796	-4.8061
-6.0903	-5.9645	-3.0358	-2.2592	-6.795	-3.8683	-8.8531	-3.7523	-10.124	-7.4189	-4.5331	-5.4274	-5.1126	-7.5328	-3.9535	-4.9712	-4.6328	0.66213	-4.8515	-3.6598	-9.4631	-2.8597	-4.6091	-3.6865	-3.3594	-2.5694	-0.59669	-1.157	-4.04	-8.1135	-4.835	-2.6043	-6.5016	-4.2486	-10.569	-8.8514	-5.4185	-1.1727	-5.5703	-4.8621	-8.8738	-0.96915	-4.4389	-5.5117	-5.6562	-3.0945	-0.91939	-3.2788	-2.2274	-7.0202
-8.1877	-10.618	-12.663	-14.051	-7.4254	-10.322	-10.541	-12.914	-9.7731	-8.4229	-10.217	-11.871	-13.669	-15.055	-12.523	-11.567	-11.338	-13.258	-11.806	-12.335	-11.483	-10.588	-11.355	-8.9114	-8.368	-12.813	-13.43	-12.053	-11.738	-9.3175	-11.524	-12.452	-15.337	-15.253	-10.135	-9.3934	-9.6332	-7.9686	-7.5218	-15.796	-9.5843	-13.548	-7.0006	-12.294	-10.903	-15.763	-11.048	-12.936	-13.991	-13.031
-2.0968	4.3125	1.573	-0.79798	1.0635	3.0386	-0.25948	1.9536	4.3846	7.3166	6.5126	-0.74298	1.3476	5.5022	0.28683	2.6491	-0.18723	-0.53046	3.8742	3.0079	3.9015	3.6244	-5.1659	0.47581	0.83446	3.4607	2.7019	1.21	-0.24852	3.1484	1.7625	-4.7298	1.1771	5.9233	0.099317	5.904	3.9534	4.194	0.065392	-1.219	1.2917	5.0872	-1.5584	-0.029045	5.2478	-1.9134	2.9712	1.7658	2.3771	0.22854
5.5227	4.8576	3.3133	4.0113	3.7527	5.5455	6.937	7.5728	5.2482	8.4288	5.2157	4.2094	3.1114	7.1465	5.7794	7.5258	7.0231	7.4733	11.01	7.2763	6.3499	3.7487	7.1748	6.3684	4.599	6.3903	2.6346	14.734	9.509	3.6671	5.3672	3.4823	8.7208	7.9161	9.0873	10.04	6.0791	4.505	3.5785	5.6059	3.9376	12.464	5.1435	4.2374	4.3871	9.6399	10.442	8.2321	7.9743	6.2413
-1.0089	-0.28069	-0.99219	0.42377	-1.802	0.27111	-5.311	2.7292	-3.6778	2.1868	-3.5415	-0.67156	-0.85993	-6.039	-1.324	-0.283	-0.97355	-1.3303	1.1049	2.0279	-4.2738	0.37436	-4.7068	0.84618	-0.49276	-3.9958	0.16804	1.1661	2.9699	1.4545	-1.7079	-0.76252	-0.37612	1.8804	0.87159	-0.040639	2.1512	-4.0594	-0.9944	0.43739	-4.445	0.67617	-2.0752	-2.7725	1.0187	-1.3762	-2.899	-3.154	-1.7997	-0.10072
-10.61	-3.077	-4.9596	-0.40494	-1.9377	-5.6546	-6.3338	-5.1369	-3.5989	-3.6251	-3.418	-6.0766	-9.5228	-4.5521	-3.0037	-4.5239	-4.5491	-8.4531	2.0977	-0.97693	-8.8749	-9.5961	-5.1903	-3.6282	-4.6707	-2.3752	-2.6452	-5.6741	-5.2977	-3.2941	0.57517	-2.634	-5.1247	-3.0418	-7.2244	-3.371	-3.505	-0.57275	-0.68684	-2.9488	-5.6587	-9.6956	-7.0383	-7.1838	0.98773	-7.8316	-2.8922	-6.7852	-4.1661	-6.3979
-1.7043	-4.9199	-8.1303	-0.30144	-0.55555	-0.52741	-7.3914	-1.9622	-3.9944	-3.6421	-3.4522	-3.3084	-5.4102	-3.4106	-6.619	-4.3964	-10.039	-3.8282	-4.315	-2.7705	-4.9424	-6.9347	-1.6222	-8.8723	-2.8331	-5.7495	0.57841	-1.0828	-2.3913	-6.1318	-1.708	-6.0927	-3.1315	-5.9508	-11.549	-2.0139	-11.571	-1.904	-3.1414	-1.6583	-3.2264	-2.0102	-4.879	-7.5596	0.27884	-4.0399	-4.1811	-5.3201	-6.8991	-3.2236
-1.3312	-1.5215	1.2599	4.5674	-0.30013	4.4273	-4.2985	5.8071	-1.3406	4.8364	2.449	-0.3787	5.3799	-4.5309	3.7377	-0.65642	-3.1296	2.6302	-1.1332	-5.2331	0.56469	-3.2767	4.6706	-0.6143	0.81502	-1.988	2.0164	6.6344	-1.5598	0.75508	-0.3237	-4.204	-0.27139	1.399	1.2118	-1.3967	-2.3105	0.6899	3.8906	4.1176	-0.039888	-0.48274	1.0695	-2.6642	-2.9673	2.3295	-1.1251	0.87664	0.97305	-1.1824
-13.391	-17.771	-6.732	-14.442	-11.015	-9.1871	-10.021	-11.396	-13.38	-9.4984	-13.943	-16.231	-15.143	-11.277	-9.8347	-16.755	-12.958	-14.213	-13.352	-12.337	-15.292	-14.125	-11.853	-10.138	-15.26	-13.597	-13.203	-11.702	-13.131	-12.199	-15.281	-11.447	-18.016	-14.974	-10.414	-12.513	-12.16	-12.406	-12.826	-11.828	-15.26	-10.528	-10.233	-8.9444	-10.399	-12.558	-13.634	-15.814	-11.876	-16.535
-22.062	-20.209	-19.985	-16.157	-20.4	-21.879	-17.626	-24.224	-21.347	-21.649	-13.809	-22.827	-20.511	-20.26	-20.039	-24.61	-20.924	-24.765	-21.294	-20.655	-23.643	-19.407	-24.707	-22.915	-26.38	-23.422	-20.421	-21.051	-21.63	-23.591	-20.702	-17.309	-18.6	-20.918	-18.447	-19.029	-21.709	-17.352	-16.665	-20.278	-21.375	-23.095	-24.142	-20.04	-18.6	-19.144	-23.61	-20.396	-23.382	-24.237
4.1068	-5.8804	-6.1032	-1.6121	-3.1167	-1.8012	-7.1948	-1.9637	-2.1389	-6.1758	-1.7013	-4.246	-3.2717	-2.9345	-2.1248	-5.5372	-3.0016	-2.502	-7.777	0.50786	-6.0907	-5.6751	-2.9744	-6.0804	-4.8802	-0.32449	-8.9931	-5.3372	-4.9327	-1.0857	-5.3541	-1.5792	-0.24314	-3.0926	-6.5437	-6.2552	-6.5347	-0.052976	-6.7245	-4.1294	-5.017	-3.0806	-6.3687	-2.0621	-2.1277	-4.5365	-6.9443	-2.7932	-2.7211	-2.8075
-24.117	-24.382	-23.803	-21.877	-23.773	-24.019	-25.52	-23.933	-22.663	-20.978	-21.605	-17.011	-22.107	-20.562	-21.838	-21.996	-21.278	-23.279	-25.034	-21.776	-21.774	-27.204	-20.82	-23.001	-21.563	-19.773	-22.075	-24.262	-23.004	-17.618	-19.775	-19.8	-23.376	-22.178	-20.961	-19.559	-23.886	-29.255	-22.927	-22.774	-21.27	-20.175	-20.749	-24.619	-22.841	-17.321	-20.11	-14.824	-17.856	-18.27
-8.0139	-3.7431	-1.9898	-1.136	-0.24757	-3.3268	-2.6991	-6.113	-2.9081	-0.85079	-3.3327	-4.6452	-3.6508	-1.7481	0.87392	-1.4958	-4.2569	-4.9422	-3.2026	-5.154	-3.28	-3.9018	-5.7436	-0.23924	0.17414	-2.2562	2.1531	-0.23512	-6.9873	-3.2132	-2.6678	-5.5795	-0.9368	-4.6362	3.1234	-1.4577	1.5916	-0.59567	-6.0479	-2.1645	-3.9797	1.0298	-8.8205	-2.9132	-6.5478	-1.98	-4.1381	-3.9862	-1.7983	-0.39099
-1.2377	-2.4499	1.5514	-1.9097	-0.86414	1.2913	-3.3508	-2.4524	-2.5655	0.3845	-2.7227	-4.3415	-2.768	-1.3587	0.43764	-0.31586	2.0228	-4.6822	1.2131	0.062607	-6.5308	-2.7903	-2.1604	4.1412	-0.37974	-3.57	-2.1934	-3.2675	-0.21063	-3.2341	0.82256	2.3614	-0.55973	-2.65	-1.6386	0.078005	1.5071	-6.289	-4.5793	-3.3697	-0.074661	-3.0452	-4.3013	-1.5756	-1.3709	0.41468	-1.6683	-1.9163	-0.68186	-1.6752
4.0374	1.0848	10.492	3.7295	1.1034	5.9448	5.4797	14.255	5.7633	5.7395	5.3876	7.82	7.305	10.667	8.0225	8.5016	10.423	5.4474	3.076	4.7462	7.7814	4.6138	9.6514	6.1841	7.3982	7.807	9.8869	3.2314	8.1277	10.536	5.9177	3.2488	2.4043	10.653	6.3355	4.3579	13.975	5.6458	7.2888	6.3522	7.9767	5.7391	9.9215	4.5105	5.2925	6.9551	5.8221	10.368	2.5129	7.5962
-2.019	-5.5935	1.5315	-4.3674	0.59298	-2.0308	-0.78294	-1.7875	-4.3687	-6.3104	-1.4349	-5.5707	-2.8095	0.42869	-4.7005	-5.0303	-2.331	-4.6342	-1.6656	-3.8044	0.15881	-0.85836	-1.0386	-0.67525	-5.5119	-1.082	-1.9377	-1.1554	-3.4816	-0.82507	-3.7399	-0.40439	-4.6528	-1.1099	-3.0345	-3.2989	-2.9708	-0.95887	-2.7645	-1.702	-1.2248	-3.5653	-0.046753	2.402	0.71727	-5.353	-0.47838	-9.0382	-6.445	2.0221
-2.2823	-5.8994	-4.4803	0.28038	-4.6728	-3.384	-7.763	-3.392	-1.2302	-6.0614	-1.8252	-4.9177	-4.7018	-4.9162	-2.6253	-1.6865	0.5525	-5.5688	-5.0362	-5.4779	-2.8321	-6.412	-4.7867	-5.4172	0.52804	-2.7269	-1.4505	-5.0012	-1.6629	-0.45274	-2.6323	-3.2013	-1.4935	-3.9621	-1.5399	-7.4395	-3.4957	-2.4191	-6.2078	-2.859	-5.1766	-6.3736	-0.9893	-3.616	-5.0949	1.2015	-0.83569	-5.2583	-2.9276	-1.4543
-3.2574	0.50133	-4.6073	-1.6246	3.5992	1.7348	-0.61121	-1.7453	-1.8874	-1.51	0.44406	0.083149	-1.3152	-3.5842	-1.6549	-2.738	-0.71658	-4.5081	-1.4247	-2.3422	-4.6344	-1.1721	2.1282	0.13564	-5.8159	0.083342	1.1163	2.667	0.61071	-0.27993	-3.4055	-0.79105	-1.1141	-2.4222	-2.2244	-2.9296	1.8107	-6.3109	-2.2815	-2.2688	-0.66514	3.0005	0.22673	-1.414	-2.8614	-3.9569	0.77296	-0.56849	0.27188	-0.72929
-12.621	-12.629	-9.7467	-10.798	-11.26	-13.48	-10.691	-14.358	-8.2223	-11.395	-8.6124	-11.856	-13.323	-6.7976	-10.817	-12.407	-13.634	-6.2584	-13.284	-11.498	-9.9994	-11.728	-5.5397	-11.91	-10.729	-14.527	-12.68	-10.71	-12.285	-12.68	-16.356	-13.8	-12.122	-11.164	-8.0855	-10.626	-9.4278	-10.544	-12.264	-13.033	-13.083	-12.746	-11.569	-10.144	-13.505	-13.569	-14.19	-8.6425	-12.786	-14.107
-4.2824	-3.9926	1.12	-2.4427	-1.4275	-5.1302	-0.77085	-2.7718	2.2639	-4.135	-1.9246	-5.7826	0.73153	-3.013	-5.0585	-4.5101	-0.20583	-7.4739	-1.1716	-5.6725	-5.3244	1.4049	-1.0251	-3.9074	-3.6483	-8.0241	-4.1281	-2.933	-1.5558	-2.3064	-0.98522	-5.2566	-3.3614	-7.9345	-3.017	-5.4222	-5.2707	-10.053	-2.9548	0.42773	0.02234	-2.4685	-1.7824	-5.7065	-5.6515	-2.8392	0.50279	0.17321	-1.0824	-2.9042
-16.635	-12.045	-16.242	-16.785	-16.879	-13.353	-16.007	-12.43	-14.553	-16.256	-16.309	-13.323	-12.66	-15.259	-17.375	-10.763	-19.162	-14.796	-11.262	-13.692	-17.694	-21.46	-18.435	-19.206	-15.867	-21.137	-15.737	-14.838	-18.429	-15.239	-16.941	-14.295	-17.039	-12.578	-15.61	-12.745	-14.701	-14.472	-15.723	-20.647	-10.102	-15.899	-14.959	-11.67	-15.151	-15.952	-12.421	-13.505	-14.534	-15.831
-1.7752	1.1128	-1.8724	-0.43154	-3.2848	-1.6879	-3.3626	-2.8801	-0.36001	-0.78576	-1.1642	-2.5813	-1.5334	-4.3616	-4.4042	-4.4782	-2.3704	-0.46116	-0.832	1.4072	-1.5208	1.232	-6.2954	-1.4199	0.95526	-1.3032	-5.3552	-2.2848	-4.3003	-1.5095	-5.659	-4.2777	0.036067	2.9657	1.4673	-2.2408	-2.9057	-4.9846	2.1972	-6.6164	-1.6097	-2.8447	-2.7421	-2.2963	-6.5596	-1.0208	1.352	-0.90133	-0.49271	0.35428
1.1606	4.929	-2.0497	3.3395	-1.2852	0.013924	-2.4796	0.16413	5.1375	5.2957	5.6111	2.0606	3.5791	2.6323	1.6803	7.2524	-0.99769	4.1914	2.8828	1.2023	6.0688	0.26524	-0.51502	1.4248	6.0438	1.2218	1.1751	4.818	7.2038	7.5286	5.573	2.8908	5.3671	3.4501	7.0598	0.43194	0.84138	4.583	4.5339	4.2324	0.72763	8.3031	2.6826	3.6878	0.75528	1.3391	0.20659	9.8548	4.6281	5.6034
-4.0799	-5.4376	-4.1167	-7.2513	-8.4471	-2.5662	-6.848	-4.9436	-8.253	-2.5524	0.43351	-3.3325	-4.9008	-7.4772	-6.993	-2.9321	-3.7729	0.37535	-6.8787	-8.5379	-7.4091	-6.0047	-2.8504	0.17651	-8.0369	-4.4309	-5.7216	-4.9161	-5.3356	-6.1461	-2.8688	-2.0973	-6.0673	-5.0039	-4.2011	-5.1943	-6.8826	-6.6535	-4.0563	-3.8027	-9.0647	-6.3157	-5.0534	-7.2876	-4.4969	-8.5129	-4.5248	-7.923	-4.9623	-4.288
-14.946	-15.817	-13.649	-18.037	-14.971	-16.205	-13.45	-14.105	-19.375	-15.147	-14.47	-17.218	-14.086	-15.1	-18.926	-10.119	-12.311	-14.794	-12.992	-14.792	-16.902	-18.992	-12.967	-10.698	-8.5798	-15.909	-18.501	-17.53	-11.68	-12.563	-9.6216	-13.411	-15.599	-14.543	-15.757	-13.076	-16.581	-12.089	-12.418	-11.462	-13.895	-12.921	-13.083	-14.186	-18.512	-13.973	-15.388	-16.422	-17.402	-16.481
8.1094	4.6314	2.4331	6.1987	4.4589	6.263	1.0396	3.3224	0.31152	6.2587	8.3104	6.753	10.41	6.0825	2.2854	0.049964	0.27448	6.6742	2.9985	7.9819	2.3791	4.3694	8.2917	6.0707	4.1388	6.626	6.7609	3.413	2.1947	6.3741	3.5867	8.4424	4.2107	6.81	6.789	7.2012	2.8353	2.3332	7.1499	7.4591	6.1819	7.5409	5.6858	2.0161	3.8965	7.1566	5.4705	6.0681	6.4829	6.3293
-0.86202	-1.6989	4.722	1.9072	0.93402	-0.45705	-1.4343	3.4694	-0.46929	6.741	2.5927	0.52071	3.0111	0.41276	6.0205	-0.6977	3.9256	3.2154	1.5019	3.4563	3.8479	-2.4665	0.34985	0.54331	-0.89071	4.133	3.6791	2.7916	4.6703	3.8233	6.6654	4.5271	-1.4068	1.4753	1.0331	3.0805	2.7945	2.4853	-1.969	-0.26149	6.34	-2.8066	0.59766	1.8298	0.0925	0.92588	4.7969	2.9835	1.2137	1.9355
-1.8282	-4.9063	0.12744	-3.4453	-6.277	-4.8224	0.39127	-1.4888	-4.8291	-3.2491	-1.8095	-2.2051	-1.684	-2.9303	-1.9605	-5.291	-1.908	-0.77707	0.84332	-1.4733	-1.5877	-2.0528	-1.7234	0.64848	-1.7819	-2.2576	-0.4655	0.2112	-1.2764	-0.20644	-0.63801	0.76834	-2.7563	-0.17063	-4.5279	-4.8365	-1.3343	0.42006	-0.2332	-0.89918	-3.9717	-3.9627	-2.1593	-7.0421	-1.6496	0.83147	0.58793	-1.696	-1.6669	-1.4358
-11.312	-16.975	-13.804	-14.217	-14.894	-11.279	-19.678	-11.867	-12.319	-11.938	-17.753	-15.526	-18.173	-8.8062	-8.1629	-15.537	-12.653	-13.377	-16.536	-15.084	-17.214	-13.305	-17.831	-14.117	-12.018	-13.824	-12.37	-11.83	-13.15	-15.694	-12.699	-13.402	-14.918	-12.766	-14.768	-15.047	-14.877	-17.618	-13.117	-16.405	-11.905	-15.973	-11.901	-11.171	-16.779	-20.135	-12.49	-12.1	-13.87	-12.493
10.944	8.2039	7.695	8.2095	11.519	12.083	7.2226	9.742	9.8285	7.2178	5.5482	11.879	6.9255	13.145	11.16	8.4921	15.45	8.2693	7.0957	9.8344	9.8152	11.685	12.65	8.9167	7.9146	14.812	11.717	9.0869	8.8728	10.546	7.7158	10.515	10.922	9.0975	13.052	8.3495	8.2709	11.687	9.5239	10.507	10.095	9.042	11.138	11.996	8.4168	14.666	10.449	4.7224	7.3064	10.09
-17.611	-13.254	-15.43	-14.306	-16.875	-15.946	-10.03	-11.906	-15.681	-11.622	-17.93	-14.247	-15.146	-10.626	-16.445	-17.613	-12.524	-18.192	-15.196	-13.469	-13.161	-14.369	-14.785	-13.723	-18.953	-14.245	-12.185	-14.494	-9.4371	-13.421	-12.214	-18.421	-14.698	-17.928	-12.484	-12.304	-10.911	-11.323	-13.304	-9.5497	-16.104	-14.723	-14.492	-13.034	-18.222	-15.17	-11.094	-15.994	-9.8588	-14.116
1.1046	-0.13438	-1.3469	-0.83268	-3.5358	2.8915	-0.70983	0.69524	-4.9995	-0.99554	1.1463	-1.5207	-0.37907	-3.3002	-0.60717	1.7885	2.6118	-1.7453	2.7066	-5.7359	0.10179	0.10056	-6.2038	-4.0705	-4.1203	0.64772	2.3229	1.5881	-1.2073	2.6842	-5.644	1.0478	1.2573	4.0083	1.4383	1.2177	2.6164	-3.1517	-0.026857	-2.4824	-2.4316	-4.1338	2.2212	-1.9291	1.4046	3.6665	-3.2899	2.5641	3.6245	-5.6438
-12.852	-8.9103	-9.7795	-5.1286	-4.5407	-7.8763	-10.241	-11.905	-7.244	-4.0873	-10.023	-4.9905	1.6558	-4.4033	-12.42	-11.044	-8.4605	-6.4058	-4.7509	-6.6719	-5.6076	-3.4687	-11.366	-3.2711	-8.4024	-7.9118	-10.9	-7.7484	-6.6433	-8.1137	-5.6652	-6.6315	-10.436	-7.6364	-5.1527	-5.9201	-8.3378	-6.1134	-7.7913	-4.4156	-3.4356	-6.6574	-5.2782	-6.1613	-8.6578	-9.1621	-10.635	-7.0072	-8.1452	-12.329
-0.84413	-1.7057	-6.0859	-2.7398	-4.9327	-0.81859	-4.1627	-5.4765	-4.0091	-3.8224	-2.8177	-3.8274	-4.2666	-5.4032	0.64091	-0.17832	-3.1074	0.96694	-2.8419	0.28942	-4.5493	-0.42668	-1.0564	0.97647	-3.2434	-2.7923	-4.9464	2.5478	-3.0416	-3.6534	-0.65905	-0.4157	-4.5149	-6.0626	-5.1397	-9.4794	-4.7116	1.6551	-2.9105	5.676	-3.4478	-5.6886	-4.6781	-0.97508	3.2067	-3.6789	-2.0248	-1.1197	0.75358	-0.75571
-14.901	-13.302	-9.2624	-11.227	-15.028	-10.394	-7.8959	-9.3935	-7.4754	-12.114	-7.373	-10.305	-11.176	-9.5359	-9.1029	-14.768	-9.7381	-6.3604	-9.6737	-11.374	-11.857	-9.6323	-14.067	-7.7997	-13.686	-10.608	-9.8697	-9.8076	-5.91	-7.7315	-4.986	-10.117	-4.8724	-7.4723	-11.168	-12.847	-11.535	-10.27	-13.226	-16.092	-5.014	-10.603	-7.6175	-13.969	-8.9862	-9.213	-10.949	-6.5632	-8.7104	-12.622
-6.0311	-10.074	-9.1971	-8.0696	-13.824	-8.8791	-9.9692	-7.9006	-7.1617	-10.044	-6.2212	-6.9144	-10.651	-8.3651	-10.208	-6.9521	-14.066	-6.1137	-11.102	-6.3557	-12.832	-11.22	-8.2575	-9.5419	-2.6015	-9.5872	-11.268	-3.4822	-11.33	-6.647	-8.7064	-9.0579	-7.3957	-9.7872	-10.018	-11.17	-9.751	-13.364	-10.825	-12.605	-10.451	-9.6975	-9.2735	-11.571	-5.6462	-10.194	-10.092	-12.507	-10.943	-10.944
1.8545	5.4439	7.1388	4.9947	3.5254	6.7861	4.6603	5.8492	6.5478	5.5869	5.2619	7.6206	1.774	9.9961	3.5584	9.4602	6.6442	10.329	3.628	7.9447	5.6291	7.3633	9.8968	3.4015	5.2325	5.3177	2.2366	2.4874	7.0688	1.9731	4.1003	4.4794	8.7176	8.4774	3.5082	6.4038	6.9963	6.5641	8.3774	5.0325	3.331	8.0573	2.7056	2.5286	9.3824	7.0157	1.732	7.2177	5.6934	5.5575
-10.655	-12.314	-11.669	-13.134	-19.449	-14.405	-16.395	-16.297	-12.533	-15.721	-19.391	-11.691	-16.327	-20.735	-11.248	-13.884	-18.822	-15.566	-12.328	-19.252	-15.604	-11.246	-18.653	-12.825	-17.043	-15.935	-13.076	-11.292	-14.358	-14.772	-13.655	-12.954	-12.927	-14.846	-16.756	-15.013	-14.618	-13.518	-12.856	-10.925	-13.804	-11.183	-10.384	-15.36	-11.899	-14.472	-14.852	-14.721	-16.914	-11.428
-15.954	-13.515	-8.0976	-12.06	-10.524	-11.308	-9.559	-7.9567	-9.914	-10.881	-6.4396	-8.7876	-7.8135	-13.518	-9.2778	-10.346	-11.81	-9.5759	-6.5397	-10.566	-13.235	-4.0027	-7.1811	-5.662	-12.137	-13.384	-8.8935	-14.6	-12.645	-8.8888	-7.9295	-7.6811	-9.6666	-10.351	-10.834	-6.2239	-9.4275	-8.4664	-7.2856	-11.048	-12.847	-6.1878	-11.043	-7.8457	-10.687	-13.476	-11.758	-9.8392	-9.2186	-8.9759
-0.74426	0.6287	4.3043	-2.4935	-2.0766	-2.5089	3.4153	4.4547	1.2452	-4.0884	2.5039	1.5095	1.7723	-0.36587	3.2969	2.9137	2.2314	0.58956	-0.075493	1.6873	-1.6804	0.58284	3.2381	-7.3729	3.3881	3.4196	2.0816	-2.0046	-0.40571	-1.0229	-5.8614	0.57402	0.71943	-0.42344	-2.4246	-1.2027	0.18096	0.70896	1.3923	6.8674	-1.6302	-0.62365	-0.54103	-2.5346	0.023236	-1.7327	3.7195	1.4839	1.5104	-5.1648
-20.861	-25.389	-21.968	-22.827	-12.338	-20.947	-21.825	-21.742	-24.402	-18.806	-22.746	-19.54	-28.861	-21.122	-19.786	-24.429	-21.606	-23.331	-25.116	-26.313	-20.68	-21.843	-18.954	-22.514	-24.685	-23.213	-21.4	-24.748	-26.171	-21.147	-24.703	-19.194	-25.833	-26.406	-24.187	-23.937	-22.581	-17.873	-20.263	-21.602	-25.177	-24.471	-23.221	-22.392	-25.026	-21.195	-26.793	-23.943	-20.719	-23.632
0.25925	2.7144	0.41173	1.959	-0.74197	0.51795	1.7749	-1.4303	0.60408	2.6711	-1.3844	2.5526	-2.1081	-2.0418	1.7379	1.8394	0.89151	-4.3644	-2.0746	-0.35183	0.32732	-2.8215	1.0289	0.88114	2.3946	0.95594	-2.4505	-0.034788	2.8758	-0.98355	-3.2256	-4.2153	2.1521	-2.9225	-1.7687	-1.7527	-2.025	-2.8868	-4.3773	-1.7655	-5.5224	-2.7174	2.4153	0.019416	3.8835	0.53506	4.282	2.8887	-3.396	-3.5982
-5.0972	-0.33078	-3.7927	-3.457	-3.0068	-4.2231	-4.529	-6.0555	-2.889	0.9387	1.8091	-7.1837	-7.0677	-5.1683	-10.238	-6.2457	-11.092	-4.9623	-6.6772	-0.78653	-6.4347	-6.6122	-1.0159	-2.1957	-4.9601	-2.3317	-8.2882	-4.6903	-1.5379	-5.0166	-3.4916	-0.63174	-3.5178	-6.0921	-6.1554	-5.4762	-6.3208	-3.8593	-4.1445	-4.426	-1.2402	-5.2886	2.5324	-2.3321	-4.0741	-0.80429	-7.2358	-4.9685	-3.3278	-5.4923
-3.2199	4.7487	2.4096	-1.5055	1.8722	4.2902	-2.3019	3.0985	-1.7912	-2.8676	1.9193	1.6013	-2.0367	0.53492	1.5862	-1.8367	-2.8864	5.4406	0.08019	0.16932	-0.12818	-3.0574	-1.3749	-0.20066	-1.361	1.6796	-1.2929	1.1126	5.547	3.0177	2.0183	-2.7468	-0.91298	1.6398	-0.76081	-3.2873	0.09592	-2.4257	1.2826	5.8255	1.0915	-2.0449	2.8954	0.52165	3.2078	3.7597	-2.8388	1.4217	1.538	0.087319
-4.7904	-5.2692	-11.579	-6.3994	-5.3825	-7.554	-6.5696	-11.503	-10.163	-7.0808	-5.4099	-4.0279	-7.5128	-8.9576	-6.6966	-9.8757	-8.7559	-10.374	-3.3138	-11.705	-10.546	-8.3084	-11.309	-10.196	-5.8787	-10.495	-13.596	-11.581	-9.9175	-10.539	-10.968	-11.491	-6.8837	-6.496	-11.811	-8.4282	-8.8514	-7.9837	-8.9467	-6.9571	-5.637	-11.17	-10.588	-8.1089	-6.4277	-9.5071	-8.3262	-9.5087	-12.824	-7.0716
6.7817	8.4471	9.3741	8.2265	6.3565	9.4666	6.9065	6.8754	11.486	9.7364	5.7388	8.9486	7.8997	7.256	5.8362	9.0633	4.8282	9.3755	7.0672	7.9768	0.87953	7.982	3.3867	5.0566	6.2105	4.3273	7.6749	8.3223	4.7747	5.4799	4.1583	9.1519	3.8746	9.333	10.139	9.8073	4.3937	12.335	9.2831	9.1632	8.8482	6.7223	12.095	4.4634	6.2648	6.0277	7.6823	4.0463	7.8446	6.8917
-12.75	-12.74	-14.905	-21.17	-14.705	-19.101	-10.782	-13.41	-13.672	-15.318	-10.331	-13.686	-13.359	-12.415	-10.021	-13.567	-14.583	-11.08	-16.204	-12.19	-15.993	-14.015	-16.95	-17.662	-14.452	-10.627	-15.135	-18.157	-12.729	-11.19	-12.268	-17.57	-13.291	-17.083	-16.505	-15.094	-15.077	-14.81	-13.675	-11.789	-8.7639	-8.1204	-11.754	-19.037	-15.014	-17.933	-12.715	-13.656	-14.682	-15.809
-1.4848	2.6205	1.9596	-3.8359	1.078	6.0429	1.3494	0.049216	5.0612	2.7544	-1.704	2.1705	-3.0011	-1.478	-0.22283	2.5792	5.1936	3.6592	0.52785	1.6923	2.5663	3.1053	0.78524	1.1764	0.97337	-4.7483	7.2316	3.5865	-3.4042	-1.668	1.8534	-0.96325	0.306	3.1447	-2.6889	-4.724	2.6445	-0.026002	4.2551	4.3824	0.93506	2.938	2.2034	1.842	3.9942	1.3518	-0.093518	-1.4786	-2.8647	2.9054
-1.8248	-4.2013	-6.3201	-1.1937	-6.8097	-0.86863	0.069982	-0.84322	-0.35094	-8.8647	-5.6103	-4.344	-2.7989	-3.7706	-1.8784	1.2559	-4.0751	-6.6878	-4.1654	-9.0094	-3.9636	-4.388	-4.8761	-0.010919	-7.9043	-2.715	0.78213	-8.7798	-7.6592	-4.9284	-2.3244	-3.8247	-6.2675	-1.3739	-5.6627	-5.6338	-3.3065	-3.832	-7.2517	-6.3233	-1.8365	-1.7295	-0.4678	-5.1806	-2.3191	-2.384	-0.59016	-3.0408	-6.4537	-1.5153
-9.104	-9.2353	-8.4197	-10.077	-4.8094	-8.746	-12.264	-8.2142	-5.269	-3.3328	-7.1857	-8.068	-9.9802	-0.77097	-4.9114	-8.8534	-4.8425	-7.3752	-6.5829	-6.2686	-12.023	-8.1524	-11.858	-6.8785	-5.3748	-6.4504	-6.655	-7.7116	-6.7508	-3.7622	-0.44801	-10.565	-9.1939	-6.7594	-10.006	-5.7089	-3.9295	-9.0449	-8.4355	-0.8279	-3.1509	-8.5053	-6.7513	-13.277	-3.4914	-6.631	-11.239	-2.4008	-13.222	-10.271
-5.2974	-10.265	-6.265	-6.4503	-6.4334	-4.1496	-5.0384	-2.8823	-3.7811	-6.4966	-0.82356	-6.1781	-3.2318	-6.6663	-0.29418	-6.1716	-8.1717	-5.9275	-3.4457	-0.83851	-1.992	-3.6302	-7.6773	-5.5327	-6.1781	-7.6449	1.0997	-5.8679	-3.1553	-9.9213	-6.7119	-3.5837	-4.5831	-10.038	-6.3289	-4.354	-5.505	-1.7497	-6.113	-5.1535	-6.2071	-10.282	-3.1507	-7.4946	-5.956	-2.4887	-6.1725	-4.5212	-2.6384	-8.0858
2.4097	-3.4367	-1.545	-2.2373	-6.6034	-1.777	-1.6377	-3.009	-2.4643	-1.6073	-3.5873	-1.7217	2.2197	-6.2344	-0.44227	-3.9082	-2.2617	-4.3031	1.2755	1.8722	-5.4886	-2.9648	-1.2285	3.7832	-1.7826	-0.82453	-0.023782	3.3025	-4.2223	-4.1789	-3.5583	0.31565	3.8862	-0.52816	-4.0756	-2.8477	-2.9015	-1.7322	-1.967	-4.5063	-2.3777	-2.7139	-0.88873	-1.3705	-1.011	-1.2188	-2.1913	-3.5649	-2.023	-1.9743
-11.053	-10.289	-12.546	-15.698	-11.972	-15.313	-12.721	-12.31	-16.221	-13.032	-13.543	-12.734	-10.866	-17.518	-17.648	-12.303	-16.254	-12.463	-14.204	-15.196	-12.057	-13.89	-9.8288	-8.0381	-14.401	-13.369	-16.703	-12.715	-11.731	-11.618	-17.617	-13.521	-11.798	-15.449	-12.565	-14.194	-8.4231	-12.861	-14.428	-12.384	-10.942	-15.184	-19.724	-15.74	-13.257	-15.148	-15.523	-9.5476	-10.406	-14.563
-10.867	-17.211	-8.5578	-15.015	-9.5859	-8.3655	-14.916	-12.082	-11.46	-11.223	-13.257	-15.458	-16.203	-15.63	-15.305	-11.173	-13.609	-15.037	-14.662	-13.613	-12.399	-13.974	-11.562	-9.5392	-12.659	-16.644	-17.499	-13.844	-11.099	-14.128	-14.19	-10.386	-10.892	-8.4426	-11.673	-15.04	-13.586	-14.888	-14.967	-11.209	-10.208	-12.056	-5.7597	-14.279	-13.496	-16.988	-15.703	-13.393	-9.4221	-11.362
-2.682	-4.8351	-1.8047	0.64906	-0.25335	-0.16107	-4.957	-0.1487	-2.6938	3.4089	0.35168	-5.5859	0.64343	-6.5704	-4.4171	2.2233	-2.5942	-6.4506	-3.6729	1.7364	1.1649	-2.6668	-1.0143	-4.1957	-0.73843	-1.0131	4.1025	-0.77926	-0.56029	-1.0104	-4.8916	-4.9322	-1.3479	0.036993	-4.3454	-1.4644	-4.3402	-5.0242	-6.0908	-1.0614	2.1428	-2.2385	1.6537	-3.0273	-1.1266	-1.3108	-4.5475	-1.9541	-4.3258	6.0163
8.6491	10.735	5.1912	7.1044	4.1004	11.147	9.2183	7.2259	10.924	9.2131	6.8272	0.1258	6.3563	5.4496	5.8376	8.9284	7.0578	7.0582	11.234	1.228	5.2102	7.6312	6.9801	10.96	9.9763	9.6129	8.9155	7.0165	9.6359	7.0898	8.965	9.4163	8.1067	10.019	11.578	9.0584	7.4539	8.1107	5.9866	4.3468	7.4535	9.7534	10.389	10.056	6.1484	0.22961	9.1512	10.371	9.1813	10.48
-12.126	-6.8542	-15.073	-12.921	-13.947	-16.473	-13.791	-14.74	-12.54	-17.46	-13.637	-7.6722	-11.961	-14.69	-12.571	-17.359	-10.742	-16.345	-16.446	-16.258	-12.26	-13.876	-13.559	-13.577	-13.731	-18.843	-17.605	-11.128	-12.742	-15.339	-18.05	-15.111	-16.288	-15.047	-11.185	-11.968	-18.156	-14.974	-16.202	-14.323	-13.965	-14.278	-14.55	-15.601	-17.833	-17.22	-13.315	-16.541	-13.276	-16.606
-3.9971	-3.635	-4.5634	-2.0802	-3.754	-3.2343	0.69454	-2.3749	-1.1173	-2.0473	-1.2847	-0.29521	-1.0844	-4.1859	-4.4023	-2.0876	-0.68265	2.4031	-4.5018	-4.3075	-0.1333	-3.0858	-4.6005	-2.0192	1.0709	-4.0427	1.9799	-5.1157	-3.0763	1.0783	-5.7865	1.4459	-6.928	-3.3175	-5.2247	-4.8594	-1.9715	-1.1713	0.58347	-2.7455	-4.5097	-0.80093	1.1741	-1.5667	-2.7931	-5.7857	-2.8798	-4.5431	-0.33673	-1.636
-6.2778	-2.9749	-3.6315	-6.0716	-5.1693	-2.7704	-0.81135	-6.0659	-1.1728	-1.0489	-3.6827	-3.4682	-3.74	-1.5497	-3.8982	-4.2772	-3.6912	-11.1	-2.9154	-2.237	-4.4931	1.8025	-7.9582	-1.7978	-10.345	-3.5761	-4.9074	-6.2664	0.33371	-1.4883	-5.9162	3.336	-0.30859	-9.9923	-3.578	-4.3264	-3.2743	-3.9494	-3.2443	-0.47049	-2.9749	-7.3929	-4.7495	-0.47067	-1.7445	-4.3719	-4.4434	-7.5928	-3.8441	-2.3301
-16.101	-10.883	-12.187	-11.678	-19.604	-14.232	-17.007	-16.727	-15.258	-11.177	-13.309	-12.558	-18.306	-15.206	-12.904	-18.467	-11.982	-14.298	-17.99	-12.718	-14.753	-16.595	-13.916	-15.096	-15.857	-12.16	-12.417	-13.157	-12.812	-10.756	-14.721	-14.078	-16.648	-14.695	-15.347	-16.502	-10.586	-14.193	-15.349	-15.093	-16.262	-12.47	-15.117	-15.804	-15.421	-16.651	-13.213	-15.955	-12.882	-14.835
-14.12	-12.827	-13.007	-5.6981	-14.47	-11.537	-9.0655	-13.799	-6.6103	-12.619	-13.204	-15.331	-6.7908	-12.343	-12.5	-10.556	-10.416	-14.278	-13.063	-10.236	-12.876	-12.302	-13.096	-14.877	-13.187	-13.959	-6.4687	-12.636	-15.051	-10.987	-12.531	-12.911	-9.619	-9.4607	-6.5724	-16.837	-10.257	-14.568	-14.706	-15.192	-13.776	-14.504	-11.357	-20.027	-9.903	-9.464	-12.283	-10.804	-9.6549	-14.167
-8.7577	-10.479	-8.6255	-7.2894	-2.9076	-4.7859	-8.1167	-7.2096	-2.2204	-10.738	-10.918	-11.344	-9.0438	-12.168	-10.582	-4.6939	-11.823	-4.2469	-11.138	-12.272	-14.401	-12.631	-10.633	-7.9871	-8.6951	-5.75	-4.6117	-9.5146	-7.4176	-12.531	-8.9823	-11.302	-10.452	-5.382	-10.132	-8.5827	-11.1	-9.6469	-10.422	-8.9642	-12.264	-9.5091	-8.84	-11.383	-7.8274	-10.261	-6.1257	-9.6396	-5.6275	-6.1572
-8.665	-9.7653	-8.5338	-1.7836	-8.5233	-7.8902	-3.2653	-6.3658	-5.924	-3.9332	-4.386	-8.6619	-3.0361	-3.6265	-7.5461	-5.4187	-9.7307	-6.5402	-4.2998	-2.9205	-8.8246	-4.9881	-1.6347	-6.394	-7.3989	-4.8983	-6.4148	-5.7521	-9.8372	-2.9949	-2.4392	-4.5463	-7.5136	-7.655	-6.7388	-6.6499	-1.0681	-8.3362	-3.4811	-9.5165	-8.7813	-10.344	-10.194	-8.7372	-3.6605	-6.537	-4.5085	-3.5879	-4.7777	-7.9807
2.1114	-1.1639	-0.6568	0.23313	-2.3272	3.5968	3.7462	0.49158	3.9119	0.30506	1.7143	1.0772	-0.37246	1.9392	2.8064	2.296	-2.0254	1.0235	-2.3213	-2.496	4.0237	2.4926	3.2058	1.9201	1.9911	-0.2232	-2.6444	-3.1462	1.327	-0.45303	2.6057	2.3379	0.70541	2.4641	-3.334	4.6382	0.86532	-0.32784	-1.8727	0.27863	1.6159	0.5858	2.5472	-0.26258	-1.0045	5.4861	-1.3926	2.0206	4.5099	0.31061
-11.874	-14.791	-15.405	-8.6005	-13.249	-15.089	-15.391	-10.825	-14.095	-13.122	-14.54	-15.761	-16.11	-13.653	-15.772	-16.586	-16.739	-13.539	-11.866	-13.349	-11.744	-13.135	-16.123	-12.429	-12.129	-16.08	-14.44	-13.733	-14.526	-10.977	-15.092	-15.595	-16.619	-18.055	-7.2657	-13.531	-11.218	-15.519	-14.405	-11.32	-18.371	-19.686	-12.592	-15.191	-10.486	-12.095	-15.858	-10.824	-14.491	-10.211
-2.4858	-6.9137	-3.9049	-8.4375	0.62856	-11.813	-0.44602	-1.2954	-0.97349	-2.6381	-1.5076	-1.2039	-4.3401	-7.3013	-1.5915	0.25757	-4.8463	-0.4764	0.49017	0.3576	-1.4409	1.3643	-1.3822	-3.8114	-2.1892	-5.2127	-1.0481	-1.601	-0.45637	-5.0455	-4.9641	-2.2684	-1.6329	0.56949	-1.4637	-2.6616	-6.9213	-2.5752	-3.4826	-3.7718	0.48148	0.35663	-1.1744	-0.47846	-0.64648	-3.8819	-4.2867	-0.46489	-2.5154	-1.9923
-1.3936	0.36189	-1.5588	-1.6363	-3.293	2.2438	-5.144	-2.9902	-2.842	-5.2534	-1.2326	-3.0588	-3.9924	3.7544	-1.2409	-5.5315	-4.3969	2.1482	2.5882	0.15198	-3.6147	-7.3805	4.1861	-0.31601	-2.7356	-1.2296	-2.7074	1.4192	-0.64781	-2.4579	-6.9799	-3.0304	-1.0872	-2.4784	-4.4112	-0.6518	-0.67454	-0.93546	-4.5534	-3.7501	0.59195	0.34869	0.15449	-2.8943	-1.9017	0.96989	-1.7499	-0.48777	-3.5585	-0.81377
-10.779	-13.307	-16.318	-17.917	-13.413	-13.287	-11.515	-11.344	-14.582	-15.575	-12.581	-19.411	-12.924	-20.168	-14.839	-8.1471	-12.489	-12.794	-11.588	-12.472	-10.321	-9.9858	-16.707	-10.983	-16.172	-12.003	-12.95	-13.171	-11.675	-17.323	-15.169	-13.039	-12.958	-14.309	-15.364	-13.404	-12.901	-11.153	-10.092	-6.2492	-7.8701	-11.495	-13.689	-9.4707	-5.5749	-7.861	-12.176	-11.803	-14.619	-15.041
-3.6717	-3.1177	-6.6068	-3.8464	-2.9191	-3.3199	-5.5899	-6.712	-4.0365	-5.528	-3.6822	-1.492	-6.7474	-10.801	-2.8405	-1.1163	-6.5057	-5.6498	-5.52	-6.8053	-7.2045	-6.0188	-6.1951	-7.614	-1.0944	-5.8079	-4.5746	-3.7072	-7.2502	-3.9515	-5.6613	-7.1762	-2.6214	-6.682	-4.5736	-7.5867	-7.7754	-4.0202	-7.7532	-4.3502	-7.7567	-5.9815	-15.067	-5.1222	-5.3378	-11.075	-0.957	-4.5643	-3.0995	-7.4611
0.71598	0.88033	0.60934	0.29142	0.58931	-2.1299	-1.1986	-0.96496	-3.8917	-0.49445	-1.2019	-0.42397	-3.566	-2.3054	-1.9507	-1.8519	1.6712	0.77758	0.43978	0.45306	2.6689	-0.69062	1.5038	1.4517	1.3506	2.4136	4.6934	3.0417	-2.5145	1.0263	4.3505	-1.4442	-1.4722	0.32004	-3.2965	-0.82741	-0.79146	1.2985	3.9191	3.1159	2.1399	3.8581	-1.3014	-0.65925	4.0661	0.82814	-0.77181	1.2651	-0.80058	3.9613
-0.49449	3.5278	6.4631	8.0234	-4.05	-0.91418	-0.54167	4.284	-1.5864	-2.9232	-1.4501	-0.14596	2.0386	-0.37427	-2.203	0.29679	1.2083	3.3599	2.7594	5.3479	1.6257	2.1233	0.95083	-1.2814	2.2582	0.37971	4.2701	0.38733	-1.3363	1.6882	1.0173	-0.77957	4.8711	4.1795	1.1324	2.2567	1.4229	3.7908	2.9572	7.9882	1.6875	1.0105	0.63903	2.0809	-0.37955	-0.94664	3.6976	-1.5395	-0.63144	4.4061
-7.915	-7.3426	-6.6226	-8.1714	-11.491	-13.662	-5.0859	-6.6133	-8.623	-11.194	-7.3207	-9.8726	-9.8628	-9.8865	-11.727	-9.746	-6.4282	-4.4706	-7.9212	-9.0484	-6.04	-8.9771	-7.4484	-9.4344	-8.7218	-10.431	-7.1245	-9.7829	-8.1383	-8.1344	-8.8153	-9.7069	-9.4658	-8.31	-10.745	-8.6736	-10.942	-10.429	-8.4194	-10.314	-7.7191	-4.3592	-8.9563	-14.881	-7.4568	-8.0778	-6.832	-5.1904	-8.8228	-7.9075
-9.734	-18.046	-14.511	-10.456	-15.129	-13.004	-13.966	-14.443	-11.688	-8.6557	-9.846	-12.775	-16.293	-12.217	-18.279	-12.284	-11.549	-9.6247	-11.379	-12.137	-16.798	-13.41	-14.532	-16.772	-10.75	-10.375	-16.305	-11.342	-10.7	-15.861	-13.636	-14.58	-13.452	-11.513	-10.736	-12.452	-15.432	-10.069	-10.376	-7.0791	-15.125	-10.545	-14.706	-9.911	-11.375	-11.116	-14.557	-11.546	-10.139	-16.541
1.7198	-0.079242	0.86654	-1.7095	-1.517	-4.0135	1.5464	-0.60017	1.1252	-0.12274	-1.3574	-6.719	0.37886	0.51348	-1.5214	-5.645	1.9332	0.32255	-0.30277	-2.2296	-2.2406	-2.4543	-3.104	-1.4048	-5.8908	-3.5637	2.2558	-3.0761	-0.036935	-3.9657	-2.5646	1.0994	0.043817	0.86357	-4.0316	0.52924	-2.9554	1.4388	-4.3893	0.73621	-5.0265	-3.5	1.2688	-5.0879	-0.49095	1.5378	-2.1122	-2.0548	-0.89966	-7.2649
-3.0375	-3.4631	-7.0943	-5.0983	1.5912	-2.3896	1.8698	-1.5595	-1.8486	-2.5259	-1.2384	-4.4752	-6.924	-2.6363	-4.7643	-5.101	-1.6946	-3.4216	-3.1507	-0.12716	-4.2811	0.87448	-0.21535	-1.0787	0.056594	-5.3236	-3.5672	-3.6382	-5.4606	-1.0811	-3.6797	0.24873	-3.0142	-1.0697	-1.0523	-1.8102	-4.4833	-2.5902	1.8332	-0.26619	-4.4049	-3.0119	-4.8252	-3.6356	-2.2838	-3.1363	-3.1384	-1.8739	-1.5556	2.1028
6.6325	1.8817	3.644	6.5895	-5.0159	3.1497	1.5718	-3.7034	-1.3892	-3.7582	-0.28673	0.93745	4.0012	2.2643	1.4429	-0.54944	0.22856	5.1396	-0.021824	2.4193	-4.0013	-3.1478	1.7846	-2.9157	3.7093	1.5905	4.7755	1.1849	1.9065	2.0751	0.084657	-1.8362	-0.1751	-0.53312	2.9572	8.9911	2.8264	2.8759	2.9496	-0.76812	3.0423	3.9465	-1.8003	-0.55985	-0.71448	-1.213	7.1197	-3.1677	0.30022	-0.83769
-7.792	-5.8874	-6.0636	-9.0345	-4.7297	-5.6711	-16.419	-10.327	-8.8712	-11.551	-9.277	-9.3747	-8.9767	-3.6652	-9.0748	-10.613	-11.756	-10.011	-9.4518	-10.519	-8.3072	-8.2187	-5.582	-9.5122	-9.9118	-6.6571	-7.3702	-5.127	-7.8581	-10.506	-12.793	-8.9291	-8.2017	-12.7	-8.4911	-4.5027	-11.712	-7.092	-10.722	-11.185	-7.1825	-6.0086	-10.283	-13.921	-11.083	-10.151	-9.3356	-4.2589	-5.1129	-8.5321
-4.8051	-2.771	-4.5408	-3.3161	-1.0723	1.272	0.42928	0.34515	0.96106	-2.7326	-3.1843	-0.27778	-4.7418	-4.1126	-1.5081	-2.2074	-3.2611	-6.5264	1.9323	-7.6867	-2.009	-3.6485	-2.8984	-7.3371	-4.4833	-6.2923	-2.4198	-0.032562	-3.9946	-4.4494	-1.213	-3.8387	1.5521	-2.427	-2.0913	-0.63375	-4.8743	-1.0223	-7.4552	-5.4748	0.29304	-3.0394	-2.5005	1.5375	-2.2277	-0.36374	-3.1591	-8.2681	2.0274	-4.9854
-3.2502	-5.5141	-3.6336	0.75317	-1.0909	-0.89355	-0.295	1.8541	1.376	-7.2077	-4.6729	-2.7138	-3.2926	-4.1149	0.74798	-3.9017	-1.9245	-3.7411	-2.3208	-0.42619	-2.3207	0.22935	-4.2177	-0.0027746	4.6938	-2.8624	4.3357	-1.3535	-3.7148	-4.036	2.4076	-0.65117	-6.0448	-1.4078	-1.9577	3.1527	-0.076489	-2.6242	-0.25673	0.83928	0.7078	2.4276	-3.9684	-2.5171	-0.51388	-0.73207	-0.55483	-3.2165	-2.6589	0.49024
-7.9052	-2.4912	-1.5596	-1.8919	-4.1159	-2.3592	-2.0593	-1.8688	-2.8076	-0.881	-3.9729	-7.5313	-4.6859	1.2206	-4.2094	0.076854	-5.582	-3.3564	-1.4949	2.8399	0.00067743	-2.5086	-3.503	-4.2381	-7.5927	3.5917	-6.1651	-3.3112	-4.5957	-2.5289	-1.1422	-3.1696	-2.3827	0.94637	-4.1069	-7.2074	1.3624	-4.4773	-7.6176	-3.0542	-2.835	0.41018	-5.6158	-5.0071	0.59234	-3.8681	-3.1715	-8.8261	-6.2054	-2.819
-10.869	-14.561	-7.1604	-9.4394	-15.62	-14.747	-7.8435	-6.8136	-7.3616	-5.3521	-8.7661	-6.6057	-8.2255	-7.3671	-10.961	-6.726	-7.8619	-6.9973	-4.4524	-4.1058	-9.61	-10.377	-10.152	-8.8954	-8.9401	-7.3902	-8.701	-7.4935	-9.9459	-9.2855	-6.8248	-9.5715	-12.888	-10.147	-6.3999	-7.4037	-7.7004	-16.287	-9.0984	-6.1639	-8.6824	-6.8145	-12.968	-3.4597	-11.105	-5.0952	-6.6554	-5.3655	-5.8794	-10.688
-9.1078	-10.139	-8.7742	-9.7518	-9.4641	-8.7239	-9.8921	-8.0626	-5.6396	-11.559	-14.104	-6.473	-8.097	-7.4305	-9.864	-8.8717	-14.908	-6.414	-7.6788	-4.6536	-11.655	-9.6953	-12.178	-11.687	-8.3862	-8.8229	-11.423	-8.2909	-10.619	-8.9606	-3.9472	-10.819	-15.403	-9.7073	-8.5325	-10.692	-7.8442	-4.3228	-9.165	-12.973	-10.316	-8.7123	-12.308	-12.574	-9.6847	-7.2645	-7.8344	-10.538	-4.114	-12.344
2.4903	4.3248	6.2016	1.5448	0.38244	0.59341	-0.09282	1.3533	3.3348	-1.7036	-1.0988	1.8681	1.8136	1.2358	7.0654	2.804	7.3519	2.5713	1.5887	2.3483	6.3009	-0.52633	2.5099	0.059963	4.2709	4.6674	-0.37711	4.4676	3.9678	2.1454	0.82408	1.1094	-0.94967	3.8327	3.1569	-2.6703	3.4751	7.6434	-0.27302	1.0281	1.9975	-2.1515	0.79178	-0.14564	4.8953	1.0817	1.3026	-3.0183	5.7028	-2.2931
4.3272	3.4563	-0.42666	0.82509	2.6594	7.0679	4.4007	-0.26644	5.705	0.64196	0.93344	6.4399	3.3894	5.2509	2.5486	3.1899	0.6874	4.5734	1.2547	5.5293	1.8998	4.2701	2.133	2.4331	3.982	1.0504	4.6168	7.2111	3.9431	2.7215	3.7576	7.0167	2.826	6.4976	5.5077	4.4372	4.2736	0.00683	1.041	-0.50422	1.4731	0.24859	5.1675	2.2208	8.8035	1.5842	1.9527	5.6911	-1.0256	-1.0086
-3.2401	-4.4246	-2.4164	-9.2833	-5.3026	-5.1651	-2.8981	-4.7625	-9.0112	-5.9992	-0.37254	-3.9813	0.025965	-4.7329	-5.6779	-3.2015	-2.3859	-4.4797	-2.5334	-4.1028	-3.4878	-8.7887	-5.3483	-7.5474	-6.6402	-4.2808	-5.8643	-5.0415	-2.5066	-5.1159	-9.6371	-7.315	-5.8503	-7.7787	-6.7376	-4.9432	-5.8875	-5.7251	-3.3155	-7.8902	-8.4118	-2.1022	-5.5796	-4.5731	-7.2436	-6.9843	-5.3731	-4.1521	-3.6185	-5.2238
-4.9276	-2.7633	-1.2362	-3.1907	3.5127	-0.6316	-5.8418	0.1847	1.0865	-0.93342	-1.0302	-0.53128	3.3068	-2.8377	-0.56988	0.67066	-0.35676	-1.8432	0.763	-7.2908	-2.4184	-0.38747	-2.3894	-3.206	-5.7898	-0.12533	-4.558	3.4552	-1.1191	-0.26097	-5.4423	0.27816	2.2866	-2.2492	2.7959	2.9322	-0.4546	-3.6155	-1.1956	-1.7842	-2.3596	1.2918	-3.1985	-0.93674	-0.23972	-2.531	-3.0933	-4.5289	5.2706	-0.51449
-1.8707	3.1878	1.1771	2.0436	0.74259	3.5334	-0.44539	-0.3781	-0.83714	3.5611	1.0793	3.1231	-3.2913	0.13907	0.96252	-2.5349	-1.5731	-3.083	0.7965	-3.0268	-0.56919	-0.82176	0.65234	-0.055299	0.12215	2.4045	-0.25952	-0.52011	-1.969	1.2467	-0.84081	-3.5792	1.3124	0.55248	2.5142	-1.422	-2.2615	-2.9968	-0.60108	0.61877	-3.5643	1.029	-3.2146	-2.6342	5.8078	-1.1934	2.2995	-1.7799	1.8861	3.0873
-14.276	-12.114	-15.145	-16.76	-14.923	-11.67	-12.752	-17.268	-15.794	-13.323	-15.884	-18.194	-14.036	-13.859	-10.568	-16.084	-19.636	-14.255	-17.396	-12.327	-16.382	-14.529	-12.032	-12.935	-15.746	-15.279	-14.271	-19.677	-13.445	-13.107	-14.588	-12.381	-16.397	-11.715	-15.4	-11.692	-17.088	-18.714	-17.505	-16.323	-19.174	-14.004	-14.524	-17.319	-13.547	-14.337	-14.744	-10.385	-13.88	-13.883
7.1094	-2.2321	0.9149	-0.23564	-0.44518	2.8973	2.5403	5.3056	-4.1325	-0.37809	-1.3767	-3.6882	5.9154	0.37578	-0.90103	-0.3993	1.4992	-3.2693	2.1643	2.3771	-0.68816	0.050142	1.0637	-1.6985	-3.7401	0.74688	-1.8506	-1.314	-0.44047	-0.11978	-1.6874	-0.83273	1.9922	0.68717	1.9603	1.3385	-3.3472	3.7948	-2.0347	-0.87069	-2.9209	3.5463	1.5759	-3.636	-1.4531	0.86068	6.3788	0.55384	1.4575	2.9025
-7.3532	-5.7128	-3.1441	-6.4637	-5.4512	-3.8744	-3.8439	-3.962	-8.3568	-9.9257	-4.1995	-4.6953	-4.9358	-5.152	-5.2646	-7.2625	-10.522	-8.6326	-6.9018	-8.4659	-6.9729	-13.709	-4.0499	-4.8678	-4.2307	-5.0481	-9.6068	-8.0948	-10.021	-6.5358	-0.97044	-6.2032	-10.724	-5.9288	-9.8335	-7.0947	-7.5087	-9.1637	-8.141	-2.9431	-8.4867	0.30947	-5.7955	-2.5502	-3.0566	-5.0737	-3.1949	-6.0538	-4.959	-9.3317
-2.249	-0.64513	-4.3016	1.5021	-3.3861	1.391	-3.3315	-3.9779	-2.6624	-1.9487	-4.1243	-3.2496	-0.89356	-2.2603	0.24042	-2.1044	-2.2471	3.1538	-5.3747	1.5364	0.0881	-1.7206	-0.94879	-3.384	2.3999	-1.612	-3.523	-3.7025	-1.5732	-1.6601	-2.9888	-0.78329	-4.9214	-6.5939	-0.033695	-3.8386	-4.9546	0.87326	-0.27358	-4.0542	-6.8537	-4.3509	-1.8299	2.319	-4.9114	1.8986	-0.049243	-4.6605	-3.2429	-6.5047
-13.773	-14.024	-11.718	-11.244	-10.73	-14.059	-13.12	-12.997	-12.989	-11.33	-14.877	-15.849	-11.339	-11.423	-16.121	-13.96	-9.7565	-13.571	-11.424	-16.224	-7.3382	-11.748	-20.117	-14.825	-16.821	-13.575	-13.58	-9.4207	-8.4697	-15.615	-12.748	-11.985	-9.0858	-21.846	-14.74	-7.3732	-13.222	-17.32	-10.432	-14.135	-14.591	-12.277	-13.581	-11.985	-8.0407	-17.82	-9.5248	-13.065	-14.757	-11.846
-3.0836	-2.0573	0.44536	-3.4785	-3.263	-0.11487	-2.8664	-5.2071	-4.1463	-4.6097	1.5125	1.0547	-0.30772	-1.4949	-1.1976	-1.8316	-1.8617	-2.2388	-4.7568	-2.0642	-0.69971	-3.6667	1.1687	-1.5745	0.30391	-1.7273	0.75438	-4.1231	-1.7533	-4.012	-3	-0.36529	-5.213	-1.745	-5.3431	-2.6896	-2.6076	-2.2811	-0.48843	-0.47257	-4.4805	-2.2926	-2.29	-1.3936	-2.1558	2.4323	-2.7115	1.1513	-4.9148	0.0020095
-8.818	-8.6234	-11.014	-8.305	-11.381	-8.5579	-8.0545	-10.174	-8.2539	-10.286	-13.029	-9.0522	-13.636	-7.2627	-9.4199	-9.4882	-10.734	-10.214	-8.4464	-11.487	-10.824	-4.5404	-10.046	-12.024	-11.32	-9.5788	-11.312	-14.72	-13.564	-9.8035	-7.6363	-9.1496	-8.2216	-11.684	-14.87	-11.322	-12.378	-17.437	-8.0273	-5.8959	-6.9319	-11.637	-11.883	-12.488	-13.963	-11.129	-10.913	-15.379	-10.179	-8.1742
3.0326	3.9629	4.271	1.5957	-2.0429	3.83	-2.1494	-1.0537	4.1181	4.2465	4.5522	2.2983	2.1192	-4.0195	0.64557	0.18351	1.2008	1.4067	0.040905	6.3673	4.1034	4.3315	-1.5947	1.1442	0.68231	1.3506	2.6344	0.84703	3.5016	0.79472	-2.0088	0.17772	-1.5112	1.9672	-4.9076	3.4847	2.5812	-1.4534	-0.70281	-0.48484	2.262	1.0086	1.2507	3.3819	1.2789	4.2912	0.35611	-1.1573	6.6997	3.1539
5.7937	4.2755	1.1116	2.3816	3.4951	4.4632	4.8338	9.2556	-0.52908	2.5998	2.8034	3.1745	7.311	5.3867	5.1214	6.1985	5.3077	4.3526	3.063	9.1566	3.9787	5.8656	5.7525	3.9981	4.9705	6.8677	5.4544	7.9417	7.9783	2.8348	4.597	7.7774	6.8117	4.1857	2.4641	-1.0636	3.1856	5.4172	6.6902	2.8241	3.2519	6.4249	4.1782	6.4851	5.1776	4.4953	1.914	8.8991	2.5436	3.0021
-1.2047	-10.702	-3.3518	-5.8535	-6.3912	-6.9214	-1.9372	-4.2178	0.92486	-7.017	-6.1711	-7.1367	-5.083	-1.0019	-1.7147	-8.4731	-4.6665	0.8692	-7.2218	-5.7812	-8.4735	-8.0139	-1.7426	-4.9162	-9.0886	-5.1801	-4.6414	-6.2404	-3.1675	-4.3053	-6.169	-3.7674	-7.1534	-3.9021	-1.906	-2.1301	-2.2763	1.7835	-5.9523	-1.4928	-6.0766	-2.0763	-3.3979	-5.1947	-7.8384	-3.6005	-4.5117	-2.9087	-5.9838	-4.994
-12.363	-11.806	-7.5732	-9.3499	-6.4416	-6.419	-4.0364	-4.9774	-6.4142	-5.5354	-5.6082	-10.383	-7.4485	-6.9322	-11.808	-9.9918	-8.117	-6.0638	-10.313	-6.6245	-8.6909	-5.9211	-7.6138	-9.6394	-12.425	-4.5312	-9.7592	-6.6441	-9.9184	-9.5222	-6.7583	-7.6962	-9.0114	-5.782	-6.2716	-9.9905	-7.9177	-9.7182	-9.1421	-7.8136	-5.7571	-9.5568	-7.2307	-11.685	-6.7987	-10.407	-11.133	-10.637	-7.0525	-4.1284
-17.734	-24.612	-22.694	-21.053	-17.507	-17.636	-19.924	-21.88	-23.304	-21.616	-22.514	-26.586	-20.025	-18.284	-20.524	-26.801	-18.539	-28.403	-15.959	-24.493	-25.224	-23.9	-20.546	-22.727	-24.188	-23.959	-22.674	-23.555	-23.199	-24.388	-22.736	-22.643	-26.808	-24.749	-27.669	-23.525	-22.229	-23.754	-20.882	-27.194	-26.318	-19.436	-23.274	-22.592	-25.46	-20.646	-19.458	-23.88	-18.416	-20.169
-8.1344	-16.23	-11.871	-12.633	-15.422	-10.992	-14.85	-9.9204	-13.357	-14.874	-10.607	-12.362	-14.608	-8.5022	-18.748	-16.589	-12.772	-12.276	-9.7701	-14.235	-15.849	-15.366	-14.69	-17.25	-11.833	-12.202	-13.301	-9.8652	-13.274	-12.594	-12.022	-15.785	-15.822	-14.828	-9.5979	-16.42	-13.392	-10.064	-13.193	-15.938	-16.781	-12.911	-9.7477	-14.385	-15.25	-11.24	-13.728	-15.132	-12.377	-10.523
0.11004	-5.4678	-2.2968	0.51842	0.6312	-5.7304	-0.20474	-2.4436	-0.39131	1.3428	2.8571	3.9437	3.1622	-1.1262	-0.96655	1.8894	-0.40736	-0.16609	2.2499	2.7412	-1.0729	1.8023	3.6764	0.23794	-3.8452	-1.0081	0.13917	2.808	-2.1744	-2.6283	-4.1094	-4.4346	-1.1462	-2.1906	1.9447	-1.9204	2.8683	1.6299	2.6289	-1.9162	2.3501	-5.4987	0.64101	-1.5514	-0.085326	-2.1743	0.88849	-0.49049	-2.9085	-5.0567
7.5148	5.4861	13.345	8.3127	7.6824	4.3655	2.3936	9.0232	5.151	11.728	6.5059	6.6878	5.9924	8.1896	7.6668	7.9906	6.8355	5.2421	5.0129	12.406	2.5891	8.322	10.872	6.3308	2.8291	10.569	3.4071	7.7943	6.789	12.321	11.113	4.2927	9.5504	11.158	10.558	4.0324	5.5891	4.7233	10.321	7.9425	8.5755	9.7088	13.015	7.1902	0.1888	5.4262	3.2433	9.0429	4.5463	7.857
2.2864	4.8738	1.2191	-0.76111	1.4018	-0.16882	0.17896	3.0543	2.9816	1.1758	-0.86176	-0.65653	6.9866	2.2807	3.2485	2.2068	2.8839	5.0871	2.0584	0.47774	7.5341	0.073147	-0.14333	1.4288	1.0955	-1.72	2.9565	-0.82926	-1.0893	-2.3342	0.057243	2.9157	3.2166	2.0316	2.3596	1.9693	2.5459	1.7877	7.2452	4.9896	-0.6045	2.9116	1.0166	3.9472	1.7531	-3.3299	2.0449	5.7438	0.42752	1.803
-2.7786	-2.4728	-5.5324	-2.6359	-1.7274	-5.4649	-7.2406	-3.3221	-5.0516	-8.7204	-1.6351	-2.9565	-5.0475	-3.3796	-5.2153	-3.1551	-9.1653	-14.497	-7.3974	-6.6344	-0.78079	-2.9192	-7.0511	-3.7717	-6.3639	2.6605	-5.3969	-6.5981	-5.4523	-7.5163	-4.8834	-6.702	-8.2587	-6.6993	0.8323	-5.5411	-5.2382	-7.0386	-0.56852	-4.5244	-5.6186	-5.87	-4.7689	-10.034	-7.0282	-6.5857	-5.8392	-6.6071	-6.7652	-3.5638
-5.9277	-3.0822	-1.5436	-6.0319	-1.0171	-4.6875	-3.5082	-5.1011	-3.6584	-8.1471	-7.4248	-2.5817	1.37	-3.1122	-2.5761	-2.7709	0.040587	-2.9896	-3.6683	-4.7175	-5.6705	1.7979	-5.4619	-2.1489	-1.5914	-2.3264	-1.9956	-6.4814	2.2901	-5.5959	-5.5014	-3.7607	-4.6047	-2.8294	-2.8062	-1.335	-0.068262	-7.0777	-3.782	-5.237	-4.2825	-4.9321	-5.2923	-1.2012	-1.9153	-5.1888	-5.8829	-4.5703	-5.4037	-3.0842
9.93	6.2221	14.834	6.9049	7.8102	5.2525	6.3824	10.669	4.8106	10.787	3.1677	5.9803	0.76451	4.2452	8.8944	5.5251	8.4553	4.968	7.5666	5.1185	8.306	4.5031	5.1742	5.0141	10.144	7.2922	7.8625	6.5058	9.7461	5.8576	5.3563	6.374	7.9777	5.3674	4.4675	4.4673	8.2045	8.9735	5.6365	4.1371	3.7077	11.854	7.0455	9.3336	6.5954	12.178	6.0618	6.0863	8.5558	3.9879
-13.943	-12.356	-6.6727	-12.219	-10.034	-9.2757	-11.699	-9.8599	-14.477	-12.93	-9.2721	-14.041	-15.581	-13.208	-12.782	-16.428	-10.062	-8.2451	-10.969	-15.386	-15.963	-9.7219	-13.797	-15.497	-10.959	-13.917	-17.972	-9.8664	-11.3	-13.363	-12.407	-11.543	-15.46	-10.853	-11.287	-12.092	-14.329	-13.275	-13.768	-12.076	-12.427	-14.159	-11.358	-13.043	-13.749	-13.611	-13.857	-12.713	-12.759	-13.808
-5.5627	0.88543	-6.1442	-5.9654	-4.6357	-1.0548	-2.9314	-6.3832	-0.42676	0.32821	-3.4062	-1.0848	-2.0328	-0.54688	0.028544	-0.76886	-7.0045	-4.0948	-4.5698	-2.0115	0.6414	-3.2813	-1.5467	-7.2866	-4.2089	-4.8091	-2.6429	0.78	-6.1488	-5.2176	0.82104	-6.4373	-8.0304	-0.046918	-3.4266	-4.1121	-6.2461	-3.3812	-1.9397	-2.8944	-0.32959	-2.338	-6.4249	-2.7642	-0.33399	1.5632	-2.2602	-0.93566	-5.0851	-3.1662
2.1309	-1.421	-3.1996	-1.4372	0.04864	-1.9435	-4.1622	4.6046	-3.3285	1.0817	-0.087324	-0.64246	-3.9029	1.6036	1.3122	-3.5165	-3.8087	0.8153	-6.9363	-0.94436	-2.8968	-0.75987	-3.9099	-0.13249	-0.66742	0.48738	-4.5054	-0.78183	0.86561	2.5422	3.1505	-4.9108	-0.70198	-3.8015	-2.5795	-2.0891	-1.6416	-2.8968	-2.0613	2.7454	-0.83628	0.82033	-3.5425	-5.2283	-0.53314	-8.0315	-0.32502	-5.127	-1.9597	-3.8179
-8.1264	-6.8788	-3.269	-6.7223	-2.8141	-8.7854	-3.7201	-7.7811	-2.5602	-6.0406	-2.0849	-4.8661	-2.1782	-6.9713	-3.875	-6.7982	-6.1177	-2.7966	-3.6209	-3.0239	-6.9836	-2.7036	-5.6224	-6.6097	-2.777	-8.6877	-8.6357	-9.5032	-5.3365	-11.425	-6.1056	-2.0644	-4.8686	-4.7054	-6.6108	-2.1274	-5.2598	-4.0931	-6.7947	-3.7796	-2.6192	-4.3775	-5.9898	-5.4746	-9.6999	-3.2958	-1.7888	-4.4455	-7.8722	-7.0191
-14.836	-11.504	-10.762	-9.073	-16.533	-10.934	-8.4511	-12.743	-14.61	-10.211	-9.4841	-12.079	-12.957	-7.953	-9.1772	-12.32	-4.5761	-20.345	-8.6272	-14.1	-13.842	-5.2921	-9.0879	-15.06	-8.564	-11.6	-10.73	-17.064	-9.7712	-11.029	-15.864	-13.715	-10.683	-15.269	-13.11	-12.669	-10.286	-12.479	-16.261	-13.975	-8.3195	-15.574	-11.507	-7.812	-12.404	-15.027	-14.982	-9.6061	-7.0542	-10.234
4.9655	3.465	2.5413	4.0952	6.2278	2.9854	7.1378	6.5045	1.5585	8.0741	0.72987	6.7093	5.6997	4.4125	1.6944	4.9322	3.4907	4.6944	6.442	8.7073	6.6517	6.3596	2.7281	7.9159	10.346	5.3179	4.8536	7.7334	4.6401	2.5764	6.2555	9.1269	2.3464	5.1489	2.66	4.1302	3.7416	9.4497	4.4193	0.89254	9.4729	3.062	4.52	8.9537	8.8451	7.135	5.2082	4.2229	0.92117	1.1745
-12.746	-9.6291	-7.2302	-9.6595	-13.426	-15.113	-15.164	-13.094	-16.322	-16.785	-15.765	-12.984	-15.207	-12.061	-11.673	-9.9724	-15.347	-10.747	-10.793	-7.6183	-12.022	-11.499	-13.319	-17.503	-13.682	-16.762	-18.861	-13.356	-16.126	-13.662	-16.19	-13.649	-10.821	-15.434	-15.367	-8.485	-11.925	-15.712	-13.384	-14.758	-10.67	-16.031	-14.94	-16.082	-13.753	-15.054	-13.961	-13.949	-14.082	-13.099
-18.423	-17.44	-13.551	-11.989	-12.953	-13.715	-13.278	-12.614	-15.398	-8.2825	-11.426	-15.149	-14.702	-14.593	-15.466	-12.093	-16.698	-13.182	-18.994	-15.849	-15.456	-17.177	-13.03	-13.669	-11.28	-10.137	-11.014	-13.635	-14.625	-12.949	-12.813	-20.936	-12.949	-16.506	-12.146	-16.776	-8.7408	-15.99	-14.406	-16.042	-11.403	-20.947	-17.128	-14.005	-14.77	-15.276	-13.208	-12.563	-12.82	-9.2786
-11.393	-15.623	-11.568	-13.269	-9.9073	-14.404	-15.002	-12.582	-12.22	-16.258	-19.839	-11.146	-16.626	-14.271	-13.443	-14.627	-11.126	-11.894	-10.596	-12.106	-15.895	-8.0777	-9.8154	-9.9144	-12.943	-14.045	-13.784	-8.7128	-15.776	-13.641	-14.991	-11.914	-15.588	-14.276	-8.4047	-11.003	-18.295	-9.723	-8.7332	-8.714	-12.933	-10.049	-11.798	-15.319	-12.202	-15.56	-11.256	-15.792	-14.567	-11.722
8.1681	3.1577	13.205	4.2757	3.2988	5.513	15.712	0.25857	8.6197	1.8343	4.5363	4.7314	6.438	9.9309	11.182	8.9607	7.5667	5.3361	12.679	6.1066	8.1863	2.7339	5.8537	4.4817	7.1193	5.0457	2.8164	6.3349	9.7825	8.2732	5.445	5.9708	6.823	8.0458	5.3261	1.9649	4.5966	7.6114	11.163	4.0571	5.5728	6.0221	4.2536	6.5239	7.0616	7.247	12.21	9.4095	6.8704	5.2838
-2.2801	-5.7698	-7.8715	-4.2199	-4.3044	-3.1068	-5.6664	-1.7604	1.3173	-4.6068	-8.4842	-4.8198	-6.5581	-5.3613	4.0056	-13.096	-3.9951	-2.2727	-0.60124	-8.3852	-9.4444	-2.6965	-2.7693	-0.26617	-6.1997	-5.1128	2.3222	-2.5307	-3.7202	-3.39	-5.097	-3.8058	-4.8516	-2.1894	-2.5774	-3.6746	-3.466	1.9049	-5.5962	-4.2885	-5.9469	-1.641	-2.9465	-3.4995	-6.6246	1.0981	-1.9646	-4.4356	-3.3768	-3.9866
-15.284	-10.933	-8.2538	-11.118	-11.291	-13.453	-14.256	-12.569	-15.598	-16.662	-13.486	-15.929	-9.5639	-17.36	-13.482	-17.198	-12.416	-13.924	-15.517	-12.085	-11.619	-15.323	-8.9617	-17.681	-10.07	-14.748	-11.521	-16.396	-8.5331	-15.156	-16.195	-14.392	-15.677	-13.826	-9.8036	-14.022	-15.268	-13.743	-14.428	-10.986	-8.3789	-11.723	-13.079	-12.458	-14.289	-16.45	-13.932	-13.472	-9.5259	-7.9424
-2.6053	-3.1681	-3.5985	-6.3672	-0.37563	-2.0263	4.4389	-6.8494	-1.4035	-1.9975	1.3277	-3.0741	3.3819	-0.43641	-3.1655	-3.4355	-2.4718	2.1593	-0.73204	-1.5825	-1.9052	2.7816	-2.7608	-0.66311	-4.0543	-2.5563	-6.4092	-0.14843	-4.2945	-0.57843	-6.1796	-3.8933	-0.32961	-2.5489	-1.9429	2.502	-2.2469	-3.3149	1.9792	0.15859	-7.1453	-2.6536	-3.9239	-3.5933	-2.3275	-2.4186	0.9124	-0.047641	-1.4373	0.16957
5.1575	-4.4037	-0.75243	-1.2031	-2.7305	-2.1464	-3.0232	1.6344	-0.36149	1.3908	-2.6421	0.85953	-0.34627	-1.8611	1.4245	1.3282	0.69003	-0.77391	0.28797	7.7861	0.0419	-1.6731	-0.64537	-1.9913	-3.6332	0.87964	-1.1331	-2.548	-0.58418	-1.1468	-0.25839	1.3256	-2.1245	2.0963	-4.541	-2.778	1.7545	-2.7341	-6.6838	0.50065	-2.0191	1.6674	1.6017	-2.2862	1.1383	-0.16226	-2.6692	-2.791	3.1056	-3.1497
-16.124	-11.919	-16.603	-14.35	-14.358	-17.387	-11.987	-19.008	-16.533	-11.577	-14.901	-13.024	-19.759	-19.584	-16.969	-15.251	-17.097	-13.474	-15.69	-14.41	-18.428	-10.163	-19.261	-18.045	-14.787	-13.652	-15.201	-19.398	-13.172	-11.322	-16.163	-16.231	-16.025	-16.101	-13.431	-11.578	-14.59	-17.873	-12.345	-17.428	-14.921	-15.859	-12.445	-20.37	-14.4	-18.401	-12.624	-17.108	-16.186	-15.054
10.724	9.1197	6.547	8.0492	6.3586	10.78	8.7346	1.7094	7.7641	9.373	3.2526	4.6367	7.3269	4.4296	6.6031	6.9214	5.3948	7.1871	5.6679	2.9375	7.0195	10.009	6.3521	4.931	8.4343	4.4829	9.7679	11.054	7.7243	8.3666	7.6894	5.2774	7.0671	3.1754	3.357	5.6288	4.8528	6.3192	8.5595	7.2768	4.8424	5.2985	5.0233	4.2282	9.3199	5.7227	6.5741	6.6599	7.7341	3.1778
7.4989	5.6468	5.6149	4.7651	8.8491	5.5177	5.9793	6.6262	8.3277	11.595	10.992	6.3732	7.574	9.2881	15.993	6.5664	8.0351	6.8186	6.5377	3.7399	8.0018	8.1	6.4294	4.5798	5.7938	9.941	8.2548	4.9467	9.8827	9.4933	7.1347	8.5497	10.429	10.072	8.4683	11.231	7.1782	8.667	7.8624	6.9051	9.7969	7.6158	7.1372	10.306	8.2746	7.2166	6.7569	15.287	6.8123	14.96
-2.8969	-0.95161	-3.6768	-2.424	-1.6646	-1.8217	1.3337	-4.8897	-2.2471	0.60002	1.2898	-1.3723	-4.8872	-6.8233	-3.8644	0.61317	-0.75688	-3.9737	-1.6714	-1.042	-4.0405	-5.8484	-2.8839	-5.5782	-1.1638	-3.6204	0.20208	-0.84054	-3.4841	-4.6142	-1.1304	-0.87735	3.2798	-2.1657	-2.8008	-1.2495	-8.4966	-3.65	-5.8385	-1.7015	-1.0009	-6.3885	-3.8283	-0.32628	1.5986	0.13691	-4.1789	-3.8553	0.92984	-5.1125
0.43398	0.29861	-3.4753	-3.2874	-8.0804	-1.6431	-1.4045	-1.147	0.65688	-2.0949	-2.5966	-2.5146	1.243	-1.7656	0.24774	-1.9955	-3.9237	3.8215	-4.1738	-4.8194	4.1083	-5.8974	-1.7554	-1.2438	-1.344	0.84886	-1.0421	-1.0423	-1.7762	0.95874	-4.8458	0.78738	-5.4794	0.074674	-1.9066	-3.504	-0.89259	2.4995	-3.1126	-2.2473	-1.3608	0.8305	-6.996	-6.3269	0.16497	2.5326	-6.6647	1.8742	-1.6265	0.95926
0.037876	-0.12734	3.6604	1.2017	3.3561	-0.16768	0.45635	3.013	2.1612	-1.5033	1.7044	1.9229	2.9106	3.075	1.5252	-0.93114	0.58264	4.6306	3.4629	6.4371	-0.35333	-0.53689	4.0432	-1.6329	1.8767	2.8913	0.83058	5.9415	2.0648	1.3802	1.6857	0.023626	1.0159	3.3456	2.3393	3.497	0.58456	5.8411	6.7309	0.21043	-1.025	0.93664	-0.9515	1.7199	1.2233	2.5502	5.3516	1.5626	-1.7795	5.0854
-5.1041	-1.4759	3.716	4.0169	0.0067737	-4.0109	-0.8062	0.16225	-3.5566	0.51246	0.9561	2.0582	-5.8128	4.2113	-0.63476	-2.6987	2.5514	-2.9659	3.1599	1.169	-2.1042	0.6948	3.1665	0.48523	-0.77182	1.419	-1.7418	-0.67015	-4.1422	-5.0694	2.3161	6.3149	2.2228	2.4523	-0.72172	-1.9917	-0.42654	-1.5601	-6.314	-6.3288	-8.5596	2.1747	-0.43338	0.66565	-3.2994	-1.6464	2.1467	1.5463	1.9671	-1.8858
-6.2007	-7.223	-4.404	-8.0255	-2.7455	-4.2334	-2.0702	-6.8884	-9.6234	-6.4732	-8.4797	-9.187	-6.1416	-7.2265	-4.095	-2.1874	-9.2356	-3.6479	-7.3973	-5.436	-0.15026	-5.1417	-7.95	-11.188	-6.155	-8.0654	-9.7243	-5.5768	-5.5684	-5.7533	-5.0499	-4.6587	-6.44	-10.696	-5.7156	-9.3631	-8.2535	-8.5789	-5.1861	-9.3949	-5.1578	-0.79729	-0.86309	-4.2651	-6.2303	-12.041	-6.0125	-8.1929	-1.8454	-9.5909
-2.33	-5.0966	-3.0426	-8.5702	-4.9298	-9.223	-5.3731	-6.8983	-6.8745	-3.9747	-8.1415	-4.656	-1.8791	-1.9842	-5.6688	-7.4366	-8.8303	-3.8574	-3.8667	-6.2339	-8.285	-3.9121	-6.5166	-6.2116	-4.5414	-10.772	-6.6534	-8.322	-5.3986	-6.3497	-4.6129	-6.744	-7.2255	-4.5557	-6.3192	-5.8501	-6.5647	-6.3529	-5.9612	-5.4297	-4.9053	-3.9632	-5.6563	-5.3993	-4.8913	-4.2903	0.6473	-5.9039	-6.0187	-5.4545
-4.5341	-3.4956	-1.2731	-2.0429	-6.0491	-0.62929	-2.8546	-6.8476	-1.0697	-0.15663	-3.1864	-2.0699	-3.1615	-2.5992	-2.6978	-1.2767	-1.8983	-9.0751	-6.7981	-4.3638	0.85629	-6.1281	-2.7234	-1.1356	-6.8935	-2.5909	-2.8936	-2.3157	-0.76371	-3.8093	-8.3719	-2.8007	-7.8233	-0.30307	-3.8666	-2.1152	-1.6636	-6.5517	-6.7087	-2.8541	-3.9716	-6.1863	-1.4475	-0.93815	-3.0072	-2.7683	-3.5635	-2.4157	-2.6196	-5.4469
-7.8947	-8.2049	-2.1727	-4.915	-9.484	-4.0187	-5.7688	-6.0712	-5.538	-5.8303	-10.146	-2.2607	-6.8257	-6.0547	-8.4664	-1.6764	-5.2127	-8.2125	-9.9233	-11.04	-9.9206	-6.1953	-9.3903	-10.287	-4.7471	-9.3741	-4.1897	-6.3531	-8.8692	-6.2457	-6.6995	-4.1229	-12.223	-8.8552	-11.459	-3.7814	-7.3797	-11.933	-9.4903	-4.733	-4.8997	0.078069	-7.613	-7.5564	-9.9354	-7.7134	-11.332	-5.634	-5.6314	-9.1441
-0.34099	-5.2418	-3.6643	1.7041	0.47272	-1.3336	-5.0177	-2.4932	-3.0495	-8.5884	1.5566	-1.1179	-7.782	-4.5995	-2.8486	-5.6829	-2.9473	-3.5865	-4.5879	-3.8268	-4.0173	1.2366	-7.2835	-3.7857	0.10777	-6.2338	-2.5094	-2.663	-4.7059	-1.4848	-5.3076	-2.3849	-2.611	-6.5607	-5.5588	-4.1638	-3.3895	-3.7014	-0.17485	0.67511	2.5257	-5.7408	-4.4152	-3.1942	-5.2762	-5.6727	-3.1021	-3.2922	-1.4679	-3.1497
3.0143	5.0682	5.2166	9.0451	7.7588	3.898	8.8328	1.1354	7.7147	11.39	4.9173	10.224	6.3685	5.0607	9.8414	8.0561	6.2195	7.7219	4.8093	5.7301	5.1743	3.0279	7.2026	3.0607	7.9915	5.041	5.5094	8.1374	9.2967	6.7336	8.0063	2.7562	9.304	7.7504	5.8282	9.193	5.679	4.5096	6.833	5.4936	4.6623	8.2457	9.247	6.778	4.6384	7.835	6.1096	3.9774	6.2536	4.3313
0.98694	-4.2521	-1.6285	-0.47884	2.1583	-1.3051	1.1248	-2.6937	-1.8247	-1.0041	-2.4676	5.0809	-4.2723	2.501	0.64906	1.855	-3.9191	0.56373	1.981	-2.5495	-1.1509	-4.5273	-3.8071	-2.0134	-1.2685	4.7257	-1.2235	-1.791	-2.5162	-6.6423	-0.24132	-4.7339	-3.111	-2.3891	-2.0337	1.0197	-3.8738	-4.942	-4.9414	0.26587	0.90204	-2.2746	1.6272	-2.1493	-1.4813	-0.059743	-0.42665	-4.256	0.73051	3.584
11.579	12.877	4.1404	6.0926	12.097	6.3714	7.3412	10.034	5.4492	13.012	4.591	10.769	5.8895	7.3131	4.0888	9.8814	7.5536	8.4091	4.0312	6.023	4.3098	5.8573	9.174	13.74	8.7891	9.0999	8.6636	9.8031	7.5191	1.3684	5.1551	9.0174	8.7121	11.802	3.666	9.5007	8.1945	6.6082	7.4467	6.3802	7.4029	8.8975	7.8846	11.012	8.9118	6.158	12.257	11.775	9.4817	3.3697
-8.9319	-10.827	-14.143	-14.878	-14.338	-14.249	-15.987	-13.009	-10.346	-17.223	-14.211	-12.395	-10.685	-10.669	-11.795	-13.077	-15.541	-13.116	-13.524	-13.293	-8.8427	-10.117	-8.6204	-14.104	-9.5093	-13.784	-14.143	-9.8645	-14.498	-6.879	-16.092	-13.333	-11.142	-15.513	-11.904	-14.2	-13.361	-15.018	-11.975	-15.407	-10.08	-12.415	-11.166	-9.7349	-16.697	-13.831	-12.097	-12.475	-10.604	-9.2091
-9.1363	-14.307	-5.4637	-10.304	-9.9473	-7.8205	-7.9486	-6.5083	-8.8096	-10.245	-10.715	-11.748	-12.61	-11.832	-12.246	-9.57	-5.6855	-2.3436	-2.9714	-13.528	-5.387	-8.3153	-8.0561	-6.9078	-11.396	-14.657	-9.5336	-12.777	-11.902	-10.014	-6.8373	-10.443	-7.0988	-8.9727	-10.264	-10.101	-11.768	-7.5017	-9.1116	-7.531	-11.601	-11.155	-10.295	-6.1791	-13.654	-9.9847	-8.7877	-12.232	-8.1364	-9.5177
1.8999	2.0552	3.1357	-3.0083	2.5358	-0.15994	1.3842	2.9477	2.4502	5.6291	0.96982	3.7536	-1.5538	3.8402	-2.3092	-0.22562	1.4143	3.6041	0.10803	-0.21762	1.6803	0.37144	-0.32375	2.1598	-1.3899	1.7152	4.097	-0.54157	-1.7849	-0.34794	4.3278	1.1461	2.5603	3.3842	0.69578	-2.306	1.0284	1.6443	-0.10297	1.7145	4.8123	1.1883	6.3652	1.3327	-0.039701	-1.0957	2.2807	6.3673	-2.8942	2.2257
-15.874	-10.71	-12.722	-12.201	-11.146	-14.175	-16.49	-12.467	-12.042	-13.157	-15.472	-14.873	-8.2884	-9.4503	-11.793	-10.325	-11.629	-14.113	-9.7797	-16.403	-3.5683	-10.108	-11.739	-8.4146	-11.05	-13.546	-11.88	-8.644	-16.263	-10.837	-9.0182	-12.703	-12.1	-12.591	-9.1703	-13.881	-4.6859	-7.1384	-14.907	-12.396	-11.969	-16.83	-14.505	-13.015	-10.375	-12.622	-14.542	-12.039	-15.73	-10.304
-12.768	-6.8439	-10.381	-11.623	-13.375	-6.1236	-5.9271	-10.9	-7.669	-6.6245	-7.2325	-7.9847	-8.8911	-4.6529	-10.437	-7.8563	-8.7988	-11.529	-11.89	-10.022	-7.2221	-10.194	-12.162	-11.329	-10.109	-7.2963	-10.883	-3.6132	-6.6556	-9.0503	-10.457	-11.99	-4.8755	-7.162	-9.7509	-5.1358	-9.0284	-8.9756	-8.3188	-11.426	-9.9587	-13.948	-6.3868	-6.7341	-11.882	-6.6605	-6.9788	-11.128	-8.0275	-9.111
-20.501	-20.741	-14.88	-15.44	-22.105	-19.895	-16.806	-19.674	-22.455	-18.542	-20.255	-19.608	-23.072	-18.444	-20.413	-18.885	-20.044	-22.49	-20.295	-23.027	-24.725	-19.135	-17.959	-23.464	-22.85	-23.004	-25.179	-20.332	-21.346	-19.425	-25.056	-24.796	-24.106	-21.263	-22.611	-19.757	-24.181	-15.507	-20.145	-19.973	-17.575	-25.732	-17.787	-20.942	-17.768	-21.916	-19.295	-19.032	-23.278	-17.209
-11.143	-20.758	-19.191	-16.558	-24.081	-27.013	-22.432	-24.672	-19.584	-21.232	-22.458	-21.783	-23.843	-21.264	-22.388	-26.665	-23.528	-21.63	-25.317	-18.836	-17.688	-20.756	-18.526	-19.126	-21.119	-20.833	-19.148	-20.686	-21.279	-21.824	-23.549	-23.759	-23.089	-25.556	-22.401	-21.563	-25.295	-23.741	-26.872	-24.77	-20.136	-23.675	-18.017	-18.705	-20.831	-21.919	-24.171	-20.533	-20.182	-24.026
10.074	11.117	11.014	9.9224	7.1631	7.791	11.223	8.0409	6.9318	7.862	8.3387	10.475	8.2008	7.858	11.785	10.724	3.3103	12.078	11.428	10.803	9.106	15.39	9.2359	7.1946	13.522	10.284	11.156	9.098	6.0264	11.42	9.6967	7.7674	5.4712	13.906	6.9937	10.684	6.899	9.1022	8.0737	12.253	7.5263	8.3236	3.8304	7.5536	6.3014	11.164	8.3605	12.967	8.9409	11.037
-16.785	-15.769	-17.07	-13.219	-14.089	-13.307	-14.81	-14.256	-11.299	-14.724	-21.399	-17.406	-12.587	-16.885	-11.537	-12.622	-11.696	-13.112	-14.958	-17.367	-16.077	-12.2	-10.83	-11.928	-14.967	-15.723	-11.694	-15.301	-17.895	-14.14	-11.61	-10.748	-12.426	-13.902	-13.63	-19.175	-13.644	-20.004	-13.482	-12.778	-15.165	-12.949	-16.224	-10.813	-11.966	-12.868	-11.376	-13.741	-12.678	-12.519
3.6052	6.9287	4.6043	4.7627	9.2855	8.3049	5.677	6.3534	7.1571	6.4051	7.0965	4.8165	4.7581	8.3242	11.121	2.3841	6.6677	7.0179	4.2528	3.9151	6.6926	4.8112	3.875	7.0676	5.4371	5.4294	3.9393	8.4141	8.3395	5.494	5.1672	0.78703	5.5199	2.0507	2.561	6.4977	5.9762	6.5266	0.69507	6.9284	2.0594	6.2654	9.7751	8.2286	7.6548	8.6985	9.6341	9.5998	-0.49795	5.2478
-3.6454	-2.0054	-5.1823	-3.4077	-0.45611	-1.877	-1.9657	1.7303	-4.1051	-0.11022	-2.167	-7.0608	-4.3345	-0.98636	-0.4683	-3.3646	1.0828	-1.5487	-0.25978	-2.3289	-0.30695	0.091556	-4.9641	0.44221	2.02	-2.7455	-2.9239	0.15802	3.1911	1.2081	-3.7945	-4.4636	-8.0961	-1.9045	-0.17749	0.30681	-2.1748	0.099986	-4.764	-1.717	-5.5029	5.2201	-6.6311	-3.9611	-0.66112	1.4733	-0.82477	2.3226	-4.4284	1.9307
-3.7644	-3.6355	-5.7942	-4.3372	-4.1589	-1.7286	-3.8943	-1.1187	-2.375	-0.53596	-1.5813	-7.209	-1.0186	-3.7205	-3.9711	-3.5992	-1.7132	-4.3871	-3.4989	-4.5131	-2.338	-7.5595	-3.2872	-1.1687	-3.0216	-3.1248	-3.2165	0.68772	-5.0794	0.002793	-3.9224	3.4414	-4.9685	-5.0263	-6.7344	-3.361	-1.6577	-0.26424	2.1776	0.95526	-3.0544	4.1309	-3.1659	0.48105	-2.3054	-4.491	-2.4248	-0.24908	-5.4118	-3.3303
-12.2	-12.534	-12.565	-9.4217	-9.8803	-10.467	-14.067	-14.442	-16.52	-10.365	-11.023	-14.351	-9.2892	-11.416	-11.692	-18.404	-14.7	-13.502	-12.431	-12.625	-14.704	-9.9415	-16.575	-10.513	-11.517	-14.715	-13.986	-10.503	-8.6835	-19.026	-9.7496	-13.544	-10.52	-15.965	-15.572	-12.809	-11.804	-8.4378	-12.588	-9.5374	-14.193	-11.164	-17.379	-16.094	-9.9398	-15.364	-12.169	-11.718	-14.817	-13.399
-1.5204	2.4983	1.9585	-2.0185	3.7667	-4.4177	-1.7784	-0.69748	-1.9103	3.5963	-0.79576	-5.1209	-3.226	-0.043799	1.8565	0.79581	-0.002039	-2.8927	-5.0402	0.93929	-2.1921	-1.1552	-1.7897	-1.4874	0.080019	-0.24974	-2.6502	0.18746	-5.0134	0.76056	1.5593	-2.7606	-4.811	4.3197	-1.0254	-2.3256	1.3997	1.6527	2.1451	-2.1562	-5.0528	1.6648	-3.2359	-0.010976	2.2834	-0.42822	1.0776	-2.6046	1.4849	-4.0409
-23.716	-23.19	-25.499	-22.603	-17.213	-20.638	-21.121	-22.788	-17.088	-19.768	-23.968	-24.742	-24.455	-18.974	-25.332	-21.534	-19.509	-22.362	-25.369	-22.13	-20.537	-21.155	-24.783	-20.994	-21.772	-19.509	-22.165	-20.916	-19.889	-23.467	-21.691	-24.892	-23.605	-22.112	-21.661	-22.36	-21.769	-20.733	-24.013	-19.938	-20.068	-20.827	-21.139	-28.014	-21.207	-20.26	-21.723	-21.648	-19.309	-25.013
-12.576	-14.316	-17.033	-17.054	-16.317	-10.078	-16.307	-12.754	-13.784	-16.859	-16.32	-18.68	-15.525	-16.152	-11.147	-10.911	-16.635	-15.506	-19.709	-15.469	-9.5144	-13.055	-13.882	-14.363	-11.526	-13.882	-13.548	-18.535	-16.606	-15.852	-18.374	-11.33	-14.833	-7.4624	-16.131	-17.782	-16.9	-15.475	-13.091	-14.149	-20.826	-9.6646	-16.056	-19.328	-12.771	-13.101	-12.778	-17.293	-14.309	-16.719
5.9495	5.359	8.8598	5.8956	6.146	1.14	5.0526	4.9261	9.7255	5.3902	6.682	3.7357	1.9149	7.3284	1.4532	3.3851	3.9809	7.3218	4.6749	10.037	2.5269	5.1802	0.94691	5.4411	1.5761	6.1839	4.4136	6.9053	4.6053	3.0753	1.0455	0.49019	7.4023	-2.4413	5.0963	6.1307	5.2946	3.6295	8.5466	1.8492	3.9806	8.0702	3.6112	8.617	8.141	7.8131	2.3515	5.2661	4.1566	4.639
8.5047	13.614	8.791	11.677	7.8328	8.135	15.08	9.8844	12.037	9.8154	12.493	12.631	14.298	10.92	4.6005	14.667	7.6966	11.053	11.385	9.4191	8.877	8.5924	15.479	11.198	11.857	11.732	10.609	5.5753	9.7151	11.491	13.339	3.8841	10.257	12.275	10.065	10.645	7.4628	13.24	11.022	9.5387	7.8225	8.1574	8.8875	9.0487	9.775	13.545	11.404	9.0193	7.516	9.222
-12.602	-14.707	-7.5741	-13.9	-10.464	-11.302	-11.438	-9.9087	-9.5969	-12.17	-7.7802	-11.213	-14.021	-5.2723	-13.113	-10.7	-7.626	-9.3252	-8.2229	-7.9798	-12.483	-10.147	-9.7405	-13.634	-11.762	-12.758	-8.5564	-10.101	-11.796	-7.7785	-9.0323	-11.187	-10.738	-12.495	-11.745	-11.247	-12.456	-9.2911	-11.792	-10.05	-9.3899	-5.3083	-12.065	-8.2711	-13.84	-12.444	-13.641	-12.833	-12.735	-12.893
-21.313	-22.958	-23.539	-22.105	-23.789	-21.826	-23.228	-23.954	-26.924	-24.347	-18.791	-22.605	-20.058	-24.444	-25.558	-22.143	-22.179	-21.539	-22.217	-24.223	-22.093	-19.263	-20.899	-19.8	-24.046	-25.85	-16.825	-18.098	-20.681	-20.377	-18.538	-20.238	-24.412	-25.351	-26.344	-19.401	-17.968	-18.997	-21.376	-22.545	-18.576	-26.242	-19.11	-21.552	-30.597	-22.436	-22.083	-26.814	-26.7	-19.622
4.8483	7.2046	3.5134	0.53007	3.4011	0.22766	10.227	1.6632	4.1019	4.9148	3.7012	6.1929	3.1086	2.3636	6.0341	10.021	4.1698	3.964	2.9082	1.5754	4.694	6.8924	4.1412	6.5387	0.43217	1.3769	6.7095	4.2557	6.0058	4.259	2.7481	6.4891	9.8742	4.8582	9.0056	1.4193	2.5541	9.0763	3.9931	6.2178	4.0806	1.9267	6.4559	3.9073	8.2325	4.1047	0.67856	4.3548	4.2965	4.4108
11.063	7.0495	8.1619	2.1532	7.2004	9.0499	3.9468	9.2105	5.0707	8.7486	5.413	2.1117	6.1886	5.8802	5.3087	5.5252	9.0108	8.8098	8.2662	9.1358	5.445	4.0172	4.2585	2.6938	2.2664	8.523	8.263	5.7353	10.061	6.4151	7.2639	5.7267	4.8085	2.2968	6.8454	7.6327	8.6843	5.1403	9.7832	6.247	3.666	7.562	5.0871	7.6568	7.7964	5.0322	8.7172	4.6134	8.4131	2.0959
-1.1205	-3.946	-2.416	-9.0214	-2.2548	-3.8962	-6.9781	-5.842	-2.0477	-6.3968	-1.7116	-2.8043	-2.2718	-5.5834	-4.0648	-6.3264	-2.9853	-5.818	-7.5525	-7.9462	-3.4808	-4.8355	-4.6448	-11.644	-6.7512	-5.9841	-3.4027	-6.1022	-6.3803	-2.933	-1.9396	-7.3179	-1.647	-5.618	-7.8411	-8.8257	-3.859	-2.9145	-10.184	-6.6609	-8.9335	-4.5964	-5.3496	-7.1954	-6.2163	-6.0483	-3.0905	-3.761	-5.8184	-2.0119
-6.1576	-4.4031	-2.0394	-3.1858	-2.2795	-0.9154	-3.7842	-6.4388	-6.3971	-5.4078	-2.1831	-4.3212	-2.3	-4.8121	-2.2829	-7.2597	-1.1473	-5.406	0.34203	-9.9895	-5.2787	-2.953	-3.8483	-5.529	-5.7922	-2.3436	-8.4215	-2.7863	-2.3657	-1.4265	-2.41	-4.2776	-2.8239	-5.4838	-0.96434	-2.7038	-6.8806	-4.0769	-2.1598	-7.9276	-3.9041	-4.3942	-1.6947	-2.543	-4.8507	-6.9364	-3.8482	-3.433	-5.7075	-4.2851
-5.5797	-4.4924	0.11175	0.99859	0.11963	-8.2556	-0.22323	0.61669	-3.4154	-5.1308	-2.4175	-4.3737	-0.8086	-4.1277	-5.0114	-0.36217	-5.1793	-5.9099	-4.2386	0.93908	-5.9601	-4.3703	-4.3654	-6.0776	-1.9672	-1.3674	0.55064	-2.7871	1.4399	-2.2705	-0.40226	-3.2166	-0.63446	-1.9946	-0.37747	-3.4677	-5.313	-4.7264	0.089579	-2.4897	0.38557	-3.4373	-7.5058	-2.141	-6.3015	-5.3153	-4.9429	-1.4699	-2.2802	-4.037
-1.6309	1.4357	4.8378	0.36881	-1.3995	-1.3694	-2.0668	-4.6893	3.2986	-5.9436	2.8634	-2.518	-3.1817	-0.3882	-2.6644	-3.0881	3.6475	-2.8431	-4.7833	0.74705	2.9999	-1.4944	4.1591	2.9703	-2.3218	-0.76746	3.982	0.033874	0.25932	2.0688	-1.5391	-2.5489	-3.3382	-0.069989	3.0905	-2.0736	-5.5778	0.65698	-1.1115	-0.48546	-4.9103	3.3027	3.6663	-2.5779	-5.8748	-0.40811	2.7477	2.1789	-3.9812	1.7817
-24.191	-23.829	-21.066	-17.286	-26.138	-24.152	-23.419	-23.933	-20.305	-21.279	-21.23	-25.054	-23.794	-18.953	-22.279	-26.226	-20.919	-20.329	-24.622	-21.367	-19.906	-23.291	-22.441	-20.662	-18.295	-21.839	-24.033	-19.091	-27.162	-18.238	-15.487	-21.46	-23.555	-22.506	-23.868	-22.243	-18.855	-21.285	-21.224	-23.226	-25.587	-21.36	-19.254	-20.7	-21.824	-26.915	-25.22	-27.757	-19.957	-22.508
-6.7281	-9.3868	-4.004	-5.9132	-4.4108	-4.2973	-7.4862	-9.6456	-2.7655	1.0258	-4.9635	-7.1743	-10.644	-9.7283	-3.3991	-4.064	-5.9607	-8.8752	-6.5275	-4.6987	-5.4542	-6.8433	-8.6415	-3.8656	-2.9735	-7.6619	-6.0936	-10.26	-4.7751	-9.0183	-6.6408	-1.8189	-8.3036	-6.6609	-8.2743	-6.3598	-5.4837	0.022675	-4.6654	-4.9368	-8.9106	-10.989	-8.537	-5.2243	-1.4095	-6.2569	-5.9493	-7.1099	-0.34473	-9.0767
0.56323	2.3667	3.6635	1.0035	-1.7187	3.4202	0.89905	1.914	1.9589	3.9645	4.0942	3.4344	3.1134	4.2997	4.7078	5.637	2.9673	4.8952	-0.10932	2.3031	-2.3664	3.0006	2.8947	-3.6122	2.9233	0.34406	-0.17172	5.9228	-8.2972	3.0198	-0.5911	0.61466	-1.1667	-1.7954	-0.21421	2.5306	4.4899	0.25696	0.71349	2.7002	2.7744	0.34243	3.2973	0.041074	0.85235	1.6547	-0.6354	4.2406	-5.5024	-0.18136
4.1075	2.3914	7.3198	2.7177	5.5436	7.0103	10.678	9.5529	11.096	5.7048	8.7545	6.3842	6.9059	6.0194	12.952	7.5943	7.3237	6.4642	6.2163	7.3222	6.0908	4.3333	4.9301	5.5416	9.5029	7.8715	9.8203	9.3734	5.9335	4.5278	6.4725	6.6435	2.9117	3.9335	-0.098241	6.3586	8.9169	8.0484	10.798	9.8107	1.5823	7.034	2.3435	7.9299	7.3054	7.0578	6.9936	8.2569	4.842	6.0011
0.86134	6.2668	4.7549	7.529	6.0018	4.8907	-1.202	8.3355	3.6991	4.0238	3.5493	-0.18326	2.8134	5.1416	7.5746	7.0014	4.889	-0.0061753	6.584	1.4979	1.0783	2.9907	4.0261	0.29337	2.8483	1.551	0.50863	3.5676	3.6893	0.34627	0.55467	-1.9445	0.10697	1.2457	-1.3142	3.3455	5.2648	1.3366	0.54339	1.8096	-1.7842	6.6262	1.8743	4.9141	0.65292	4.0962	3.2331	-0.0095312	0.64505	6.3634
-16.556	-18.72	-21.889	-24.444	-20.982	-21.545	-23.011	-23.767	-23.576	-22.502	-24.13	-26.417	-26.385	-25.198	-20.699	-20.809	-18.406	-21.56	-19.737	-22.974	-19.364	-27.784	-22.68	-26.045	-21.751	-21.551	-26.614	-19.908	-24.54	-21.931	-23.59	-17.477	-21.38	-24.329	-22.676	-21.845	-22.641	-23.503	-21.176	-21.007	-20.554	-21.876	-22.145	-24.469	-21.561	-24.16	-20.275	-22.41	-24.458	-22.772
11.547	4.6653	3.4135	8.1383	6.6469	14.457	4.8732	9.0541	3.8903	11.257	6.5861	10.624	5.1118	6.3817	9.0105	11.906	10.496	9.8942	3.9515	8.7033	5.8946	7.9323	12.076	11.177	12.501	6.6049	6.5361	9.7368	7.2467	14.605	9.1199	10.05	12.18	4.2478	8.2469	5.459	10.074	13.032	10.252	6.4146	7.4349	10.717	4.6189	9.6212	8.2254	10.677	4.7342	9.2393	11.964	5.5245
-4.1142	-5.1657	-0.57286	-2.7824	-4.3725	-3.6324	3.8123	-7.7976	-5.8269	-1.5637	-5.4224	-0.6668	-0.063087	-1.946	0.63502	0.64867	0.034743	-5.1465	-4.1713	-1.6312	-3.5887	-2.1883	-2.5793	-0.40454	-5.2226	-2.1382	-7.4804	-5.9474	-0.58213	0.42247	-4.5052	0.31827	-7.8018	-2.6791	3.7118	-5.2853	-8.5239	0.39618	1.2612	-5.0842	-0.20918	1.4274	-4.2789	-4.4764	-1.3928	-0.92624	-1.3847	-1.939	-0.25805	-1.1053
1.2314	1.2047	1.6574	1.8054	-0.84929	-0.77966	-1.4205	2.5463	-0.90062	0.85513	1.9934	0.43699	-4.1433	-2.7989	2.5128	0.97764	-2.1178	2.097	1.8274	-0.28603	-3.1465	1.4613	2.9518	-2.1744	2.4541	-3.7149	3.8749	-2.0245	-0.9188	0.59167	-0.50388	3.9231	1.2829	0.2595	0.82213	1.3538	1.6782	-5.3408	2.6076	0.20968	-2.2085	1.9024	3.19	-2.762	0.78902	-1.3086	2.5093	1.3244	-2.5479	1.9055
1.0553	-0.40205	-4.0881	-2.1314	4.4235	-1.7865	1.076	-2.0829	-4.971	0.71413	-2.6678	-3.9309	1.1872	-4.0551	-1.1315	-1.0642	-0.51918	1.2633	-2.2428	1.1412	4.0887	-2.5243	-1.1751	-1.6546	-2.9409	-4.1447	-0.36443	0.15544	-3.4718	0.3314	2.1301	-0.044691	-2.2316	-0.75625	-3.8433	-2.0935	3.6871	-0.9728	-0.18052	-3.4264	-3.3127	-2.0296	-0.47927	0.87434	5.9078	-2.5619	0.93548	-3.9967	-2.0783	-5.6494
0.073734	0.70311	5.2868	3.915	4.2908	0.93792	1.4789	1.7352	-1.7149	-2.5121	0.069662	3.8232	3.0159	1.303	4.9394	1.6888	-1.6122	3.2456	-1.3222	-0.72522	2.1875	-4.4133	-1.8582	-0.96463	5.3738	1.0402	-1.7237	1.7665	-0.89606	3.0653	1.4362	1.4584	-3.3154	-0.59838	6.9795	1.4266	-0.0078021	1.3184	1.7224	3.8102	-1.6508	-0.56498	4.6731	2.5348	-0.86014	3.0691	1.8125	3.1573	3.5312	0.74854
4.4274	7.1592	11.033	7.1756	9.1665	1.2203	8.7955	8.6157	7.7734	5.3799	5.6439	4.6872	8.8088	8.2068	9.3548	11.569	11.326	6.5635	5.1952	3.5804	7.957	7.5389	5.4971	8.5318	6.5469	5.3511	9.4423	14.053	5.4253	8.2443	6.3082	6.5801	7.0541	13.863	7.4947	8.3032	5.2314	4.8822	12.593	6.3067	8.2648	8.5902	9.1647	10.56	8.6097	6.5064	9.6818	8.0393	14.717	4.3617
-2.5365	-3.627	-5.1768	-1.0353	-4.1308	-1.7913	-4.1699	-3.9236	-0.069115	2.098	-2.4519	-2.8124	-0.23469	-2.2725	-3.1254	0.95072	-2.5185	1.6874	-1.9807	-1.6025	-1.3338	-5.4795	-5.1974	0.079428	-3.8314	-0.3626	-5.128	0.24859	-1.6986	-0.17584	-1.5994	-4.0608	1.3416	-0.81499	0.076315	-1.4532	2.3595	-3.9865	-3.8989	-0.39693	1.8965	0.37934	0.83467	-5.6019	-2.4443	0.23227	0.78458	-3.1903	-0.64258	-0.49133
1.8523	2.155	-2.74	1.9888	0.29238	-1.9038	-2.4196	2.4838	-3.2602	-0.11459	-2.4329	-3.9579	1.518	-2.2634	-3.4872	0.40117	6.314	-0.16207	-1.9971	1.9114	1.3406	2.2435	-1.6528	5.1372	1.3942	-2.305	-0.53671	6.4462	0.69042	-2.208	2.852	-2.766	3.8553	6.6887	3.2182	-1.6154	-0.72867	1.111	2.2367	2.521	3.486	-0.97408	3.3753	3.9189	-0.31463	-0.74541	3.2245	-3.4112	1.0549	1.1495
5.8972	11.051	7.4463	9.0972	9.5378	8.9558	11.018	9.5025	7.6738	7.2674	7.7576	15.783	5.8603	5.9647	2.0062	10.244	8.251	6.31	5.7681	12.328	9.2908	11.59	7.9861	7.2364	8.0024	5.8926	3.6881	9.4194	8.4277	7.0336	11.424	7.1524	6.7008	6.2371	10.288	11.794	10.572	10.595	4.3924	4.7994	6.5362	8.3328	11.53	12.026	10.034	7.476	15.47	10.397	4.1665	8.1764
-2.321	-1.316	-3.5171	-1.6645	-0.41577	-4.1829	-4.8011	-1.2048	-5.2542	-0.39143	-6.2524	-4.5119	-8.0329	-5.8122	-2.5856	-3.8323	-0.82982	-1.4861	-4.2914	-6.1264	-5.0097	1.1514	-0.47887	-3.2206	-4.659	-6.1759	-3.0213	-2.6754	-4.0228	-6.9412	-3.7765	-3.7753	-2.4788	-3.9841	-0.28917	-4.7637	-3.1241	-2.9764	-3.6305	-4.6035	1.0318	0.57167	-3.9016	0.66	-3.6019	0.3655	-2.7482	-1.6216	-6.1677	-1.8952
0.93989	2.2819	0.39144	2.8616	4.1634	2.5631	0.17127	4.1321	3.997	4.9998	2.5879	7.7175	5.3863	1.6542	1.0428	-1.361	5.9732	0.99461	0.75938	3.6662	2.2789	1.4787	0.6755	4.1249	1.4129	-2.3402	-2.0933	2.5904	1.0552	2.8668	1.6978	4.0897	-0.15511	2.3261	5.2522	-0.38006	1.0386	2.9501	5.763	6.0995	-2.1345	3.9122	6.1184	-8.8268e-05	3.0406	-1.2809	-1.9927	-1.3155	1.2972	3.9647
0.72721	-0.44748	-1.6797	1.7575	1.0775	-0.23013	0.20429	-2.8414	1.6167	-0.56413	-0.43559	-2.7502	-1.1367	0.75541	-0.97652	0.87755	-2.4067	1.5193	-3.8518	1.1124	-0.69549	-5.1795	0.74067	4.2769	0.6179	-2.8485	-1.2913	0.09274	1.9051	0.33673	-5.2876	0.42541	-2.4646	-5.4166	0.57992	1.4896	-2.1983	-0.11804	-0.62215	1.0923	-0.81977	3.3321	-1.59	-4.069	-4.9415	-3.4593	1.3288	0.95196	3.0863	1.1229
-2.9424	-6.5235	-1.5921	1.5202	-2.9704	3.6419	1.9163	-0.87688	-1.0248	-5.0328	-2.4513	-2.7151	-2.6337	1.3899	-3.9369	-1.0052	-1.7555	-8.6832	-0.47128	-5.4791	-3.7183	-3.5094	-1.9594	-2.4628	-0.6242	-2.7364	-2.3977	-2.6699	-1.6321	-2.5326	0.76899	-1.7016	-0.17918	-0.11668	-2.4572	-3.3894	-0.46696	-2.5081	-9.0452	0.25349	-5.2925	-10.013	-4.7271	-2.6037	-0.59504	-5.5516	-0.1833	-4.621	-4.2725	-3.3824
1.5455	-1.1421	-5.2131	0.67895	-1.2147	-2.5678	-5.2393	-5.6024	-6.808	-2.1002	-3.0321	-4.2793	-2.4493	-2.2466	-0.68301	-3.7526	-0.10254	-4.051	-0.079482	-1.0673	-4.1617	-4.687	-1.2184	-0.11648	-4.1185	0.66637	0.78802	0.016849	-3.6063	-3.7778	3.1255	-4.9171	-5.7503	-1.9281	3.6073	0.48923	-6.3191	-3.2719	-2.4626	-1.7422	-1.8396	-3.607	-6.3732	0.010257	0.99281	-4.6588	-2.0357	-2.7417	-3.6965	-1.5224
-8.3688	-10.756	-6.6353	-7.8639	-9.432	-8.099	-8.2706	-6.022	-7.7293	-7.316	-9.98	-11.64	-5.0422	-12.313	-7.6939	-8.1588	-7.1362	-6.0376	-8.5924	-6.3636	-2.7066	-5.2447	-6.201	-9.0195	-6.9848	-10.059	-5.3454	-14.209	-8.1011	-8.5993	-13.919	-10.28	-8.223	-9.6338	-9.9486	-5.9776	-9.6882	-10.935	-11.09	-7.821	-7.0322	-7.3792	-8.966	-7.1081	-13.823	-9.7846	-8.5996	-5.0981	-12.804	-10.392
-24.272	-27.478	-17.928	-17.715	-22.951	-22.801	-26.149	-23.29	-20.735	-20.781	-24.878	-20.469	-19.296	-20.416	-20.981	-23.109	-15.041	-22.445	-22.306	-19.081	-21.673	-26.521	-26.832	-23.247	-21.902	-21.163	-20.767	-22.537	-24.716	-24.744	-20.441	-18.974	-17.854	-21.547	-16.33	-22.019	-19.897	-19.663	-25.24	-19.167	-21.433	-20.274	-22.538	-25.44	-17.571	-26.277	-20.906	-23.273	-18.52	-23.784
0.80807	-1.5621	-2.6858	1.2207	3.0122	0.31598	1.5309	-5.4571	0.67335	-0.21536	-4.1585	-1.3606	7.3125	-0.71308	1.5395	-4.3843	-3.4853	2.5466	0.157	1.5431	0.29699	-1.4152	2.9425	-0.67764	-2.4131	-3.7649	-1.3479	1.693	-5.6726	-2.4629	1.2789	-2.8873	-5.3422	-2.9911	-0.68176	-0.84366	0.96712	2.645	-0.44584	0.1329	4.4001	0.8015	-1.2972	0.21606	0.89188	-0.71118	-0.86586	-1.961	2.4175	1.2037
-11.155	-10.612	-13.1	-10.866	-12.853	-12.605	-11.949	-11.083	-10.998	-11.867	-10.718	-13.684	-14.146	-14.216	-7.8347	-8.7313	-13.054	-9.7665	-11.007	-12.19	-13.265	-11.271	-9.8773	-12.843	-10.155	-15.78	-12.085	-12.286	-9.1305	-12.495	-9.6676	-13.129	-5.2094	-12.458	-12.851	-15.399	-11.158	-10.257	-15.271	-11.447	-10.28	-6.3473	-10.857	-13.129	-13.195	-13.303	-10.507	-18.113	-10.533	-10.704
-3.9637	-5.7768	-3.5461	-8.3696	-2.2693	-5.1267	-3.0522	-4.2142	-5.4875	-8.5464	-2.7766	-3.0022	-9.0247	-6.3695	-4.5277	-3.7937	-0.26589	-3.2515	-3.874	-3.5109	-2.4701	-1.5922	-7.2766	-6.7962	-2.3127	-12.651	-4.2136	-8.498	-3.6812	-5.366	-6.496	-4.7883	-2.5523	-6.2059	0.3593	-4.5857	0.69785	-3.3019	-4.5857	-5.7575	-10.69	-4.2119	-10.139	-6.1737	-7.2099	-2.7751	-7.491	-2.5128	-3.9159	-8.011
0.20088	4.3617	2.46	7.8065	4.7739	1.3705	4.255	1.3837	8.6888	1.6242	5.077	7.7092	6.8321	8.977	3.5639	6.8437	4.3794	6.9251	3.2814	7.2233	2.239	6.9973	3.7632	8.4502	9.835	11.155	4.2992	5.8783	11.492	5.8509	1.2738	4.5777	-0.32707	3.8696	7.2316	-0.11033	3.6928	3.5716	4.0822	3.7176	1.17	6.3553	5.04	5.7757	4.1085	5.0389	9.1987	8.0597	3.3793	6.4455
-5.5213	-1.272	-1.0719	-0.65578	-0.60043	0.62536	0.030333	-0.1051	-3.9146	-2.3167	-7.5269	-0.1283	4.8359	-2.0411	-4.37	0.17231	0.22234	-3.2622	-1.6376	-0.54174	-4.8242	-6.053	8.415	-3.6044	3.2043	0.98989	-3.1414	1.4096	-1.6726	-2.6065	-1.478	-4.4428	-3.0153	0.46479	-1.454	-2.6348	-7.1353	1.3063	-5.5897	-2.4074	-5.1646	2.5376	-5.2581	5.0775	-4.5848	-3.274	-1.7785	-1.4479	-1.0612	0.92584
12.438	5.6546	7.071	2.303	6.1369	9.798	6.0392	5.3241	7.4122	4.3451	6.0698	9.5593	7.669	7.5155	7.5519	4.7611	9.2144	3.3358	6.1882	10.636	8.9914	9.4116	8.5485	8.3993	8.8874	8.7024	6.2123	6.5949	7.9777	7.9098	6.0563	9.1308	6.6659	8.162	8.222	8.7128	8.6025	9.2879	4.9665	12.851	9.0405	13.031	9.1938	10.48	8.4933	7.9358	9.7669	9.4884	11.8	9.6583
10.499	6.8776	7.6735	7.0181	5.214	8.0344	9.4896	2.7425	8.3472	5.3936	9.1625	10.422	5.7731	8.2067	8.0004	7.5005	7.569	7.1461	10.848	9.0842	10.996	6.4563	8.9802	9.5694	8.9227	6.2445	8.5784	9.4127	8.9728	8.8886	9.8299	7.2768	4.5339	5.6021	5.6933	6.8667	5.7021	3.0085	9.2745	12.455	9.7809	7.0395	8.3679	3.7943	10.623	7.739	4.842	6.2785	7.0788	9.6273
9.0513	4.5542	3.3637	3.4756	6.827	3.9714	3.321	8.6141	5.5468	5.9703	4.8298	11.711	2.3534	6.1958	3.6916	8.3607	4.512	1.0323	7.4619	4.2942	10.269	2.2025	8.626	2.8415	6.6226	8.1466	9.2116	1.5617	5.6496	5.1334	4.9692	5.8968	1.2801	2.9612	5.0043	6.3761	6.2216	2.7675	4.5431	6.7506	4.5898	5.3276	6.7855	8.3585	5.9117	4.3165	1.8848	3.3291	2.1153	3.489
-23.621	-22.455	-26.399	-24.039	-22.109	-23.266	-25.459	-20.087	-19.992	-19.463	-25.892	-22.732	-21.684	-20.226	-26.15	-19.213	-20.513	-23.767	-24.961	-18.066	-24.911	-23.601	-23.999	-23.989	-22.919	-20.605	-22.537	-21.857	-21.849	-19.177	-18.761	-24.898	-23.463	-18.907	-24.847	-21.742	-22.561	-18.569	-25.196	-24.293	-22.074	-23.652	-23.962	-20.644	-20.428	-21.444	-21.537	-26.263	-20.051	-24.04
-5.8973	-6.9046	-7.986	-6.9686	-3.3767	-3.3001	-7.2402	-2.6833	-3.2671	-5.6962	-5.3832	-7.1459	-8.5805	-6.1311	-6.3191	-6.4174	-6.6266	-9.6798	-8.9297	-5.3818	-8.6585	-4.7292	-4.7862	-6.024	-9.6737	-4.7295	-4.0232	-2.9866	-14.7	-4.5015	-9.8508	-2.5728	-2.2397	-8.1979	-10.201	-5.0709	-1.7599	-8.9882	-5.3424	-5.3272	-6.3485	-4.9674	-10.082	-3.8531	-5.0517	-8.0439	-6.9292	-7.842	-6.418	-4.2456
-19.624	-20.149	-23.438	-26.62	-17.013	-18.703	-19.476	-22.184	-18.732	-23.558	-24.078	-21.074	-24.939	-20.929	-23.622	-21.851	-18.213	-22.64	-18.171	-16.064	-25.992	-21.936	-18.117	-22.322	-20.093	-22.283	-18.517	-19.84	-17.779	-20.038	-21.503	-16.92	-21.519	-21.549	-19.444	-23.443	-19.317	-21.188	-22.546	-22.486	-21.783	-18.276	-14.817	-22.07	-18.659	-19.491	-21.644	-12.853	-21.29	-13.998
-13.305	-11.67	-9.7026	-10.563	-11.702	-16.038	-12.836	-14.582	-12.157	-11.388	-10.325	-13.411	-11.72	-11.261	-19.378	-14.401	-12.875	-10.921	-14.425	-10.672	-14.517	-14.514	-10.724	-13.859	-16.146	-13.713	-11.786	-18.722	-18.617	-15.292	-12.683	-8.7249	-11.416	-12.132	-12.778	-11.924	-15.609	-12.003	-14.203	-13.044	-12.722	-10.613	-17.97	-15.293	-10.124	-15.525	-14.201	-14.919	-13.779	-13.094
-4.7768	-3.8584	0.16299	-1.8058	-3.3631	-2.0633	0.21432	-6.6851	-5.0328	-1.2145	-1.9108	-5.6295	-4.7444	-2.0378	-7.894	-1.2858	-2.7468	-2.4414	-4.5356	1.6681	-1.7557	-2.495	-4.2119	-6.6356	-2.4412	-2.8466	-3.2961	-0.095843	-5.2536	-6.0276	-2.3552	-1.0035	1.2278	-1.0183	1.1045	-3.8971	-0.1523	-4.4794	-0.75552	-1.5815	-5.1239	-2.4336	-0.08107	-2.5298	-0.72648	0.96619	-2.7478	-2.0175	-0.77287	-0.50384
-5.9933	0.70348	-2.5831	-1.517	-7.7634	-7.8834	-3.1488	-12.049	-10.479	-4.0233	-6.9974	-0.6839	-8.5037	-4.1549	-5.4882	-6.0403	-5.5944	-8.9259	-5.4118	-6.4258	-6.6388	-8.6158	-8.7775	-9.4501	-5.6782	-1.7407	-7.4587	-7.1838	-0.75641	-2.9603	-8.1883	-4.7155	-8.8051	-3.9888	-2.9687	-10.66	-3.3536	-8.7589	-3.6479	-3.1308	-5.3308	-9.6168	-6.1882	-4.2901	-8.6625	-3.4889	-2.1206	-6.3042	-6.699	-4.39
-13.306	-9.6177	-14.29	-15.265	-16.225	-11.772	-10.205	-12.074	-14.709	-13.231	-12.045	-8.3283	-11.122	-10.748	-13.387	-12.689	-13.526	-11.508	-10.162	-11.73	-15.281	-13.218	-12.2	-6.935	-13.059	-6.9891	-10.88	-11.59	-14.002	-12.657	-10.348	-6.2306	-11.056	-11.299	-12.752	-12.439	-10.611	-10.47	-10.819	-12.712	-12.581	-11.147	-14.63	-11.043	-11.662	-13.648	-11.409	-15.703	-9.443	-14.622
-11.635	-12.241	-11.146	-8.3487	-16.785	-15.969	-12.214	-13.436	-12.234	-10.745	-10.652	-12.698	-17.064	-19.769	-14.405	-12.521	-15.157	-10.343	-14.894	-11.502	-14.422	-16.529	-7.9087	-11.665	-11.371	-13.104	-11.053	-13.378	-11.979	-10.979	-12.897	-10.116	-13.534	-8.0411	-17.136	-16.708	-11.265	-14.565	-15.932	-14.769	-14.199	-13.739	-10.6	-9.1146	-11.542	-16.72	-11.655	-16.575	-17.676	-14.932
-14.639	-14.252	-10.663	-8.901	-6.766	-8.7394	-8.0592	-12.799	-11.787	-15.268	-11.061	-13.757	-13.33	-13.909	-5.3144	-16.358	-12.054	-9.2051	-10.087	-11.563	-12.473	-12.829	-13.999	-2.9776	-9.7842	-10.332	-12.294	-14.63	-13.38	-8.7228	-16.057	-12.463	-12.671	-8.9903	-10.613	-5.2063	-8.3507	-11.028	-10.903	-11.802	-8.9321	-14.193	-13.646	-8.7087	-17.092	-12.39	-8.7401	-8.6333	-16.393	-11.47
-11.973	-13.478	-10.463	-10.745	-5.5476	-11.409	-8.5953	-8.6573	-13.697	-8.0491	-11.114	-9.0633	-8.3002	-8.9425	-12.11	-12.158	-9.1339	-8.9039	-6.3442	-7.2054	-6.2444	-9.5381	-10.509	-16.733	-13.235	-14.681	-9.7534	-6.3856	-7.2707	-13.9	-9.1481	-10.452	-12.573	-8.7193	-3.5496	-3.8969	-11.022	-6.4558	-11.663	-7.7386	-10.842	-7.4748	-6.2469	-6.1946	-4.4867	-3.8445	-10.608	-10.227	-8.3871	-11.547
-0.3985	-0.4714	1.2876	1.5826	-2.138	2.3273	6.3279	3.5712	2.1046	0.80407	1.8498	1.9328	4.9729	2.3567	2.9575	1.5782	2.4163	-1.9935	-1.5587	1.038	3.4317	7.8147	-1.4543	2.1027	-2.313	1.732	2.394	3.6872	2.6988	1.2477	3.0587	-0.47014	5.624	-0.75763	-0.65383	0.8748	-0.3857	3.9724	4.1017	0.021815	1.3199	-2.4195	7.0313	-0.58766	10.433	0.36283	6.0466	3.8015	0.52919	-2.3039
-4.3272	2.5281	-0.11991	2.6729	0.87726	-0.49114	4.4413	4.3577	1.1727	1.571	1.2355	5.5628	-2.5948	-1.8717	-1.7387	2.7346	1.8758	3.1769	0.70461	-0.64967	-0.92782	0.17689	0.02488	-0.84155	3.7868	0.41201	1.8426	1.0702	2.9264	-0.80887	-1.8366	-2.402	-3.1787	-2.5534	-3.6198	-1.8508	2.969	-5.4845	3.9261	-1.4037	1.161	-3.7068	0.47167	-2.7945	2.544	0.067809	1.2628	2.3734	0.68549	-0.21211
1.2459	-1.4111	-0.41129	-1.953	-2.307	2.1741	-0.42813	-2.1742	2.8904	2.659	2.0101	1.8529	3.6396	1.1693	-1.3879	3.3559	-0.82881	-2.6408	1.6763	-1.1475	2.3868	-4.2905	1.0682	3.5467	-0.38546	-2.0722	-0.54888	3.229	-2.3913	-2.3976	-0.021608	-1.8278	-2.1465	-0.42352	-1.2613	-1.7293	-2.6969	2.4105	1.9645	3.1834	-4.4364	0.021252	-0.66301	1.3987	-4.8456	-0.18645	-1.7895	0.30957	0.61991	0.60122
1.0266	0.96293	2.4971	-2.0171	-2.3033	2.6067	-2.3109	2.112	-4.3539	-3.5701	-0.45929	2.217	0.59262	-0.34533	-3.3199	2.4425	-1.8085	2.4381	-5.4438	0.84225	-1.2767	-2.6946	-0.55336	-2.3218	0.9886	-2.2188	-0.1049	3.5534	-1.7839	-1.5497	-0.22726	-2.5644	4.5142	-3.4071	-1.9985	-3.0167	1.0489	-2.9506	-1.4211	3.4071	-2.2741	-2.3623	-2.7935	3.2296	0.9159	-1.1405	6.193	-3.0073	4.2468	-3.2956
-20.361	-17.658	-23.171	-21.155	-18.982	-17.973	-20.717	-21.086	-18.446	-16.658	-22.545	-21.244	-21.095	-20.111	-19.377	-19.541	-22.575	-19.247	-19.803	-25.057	-17.51	-23.184	-19.173	-24.823	-19.157	-15.982	-17.857	-15.915	-20.449	-22.306	-25.141	-20.208	-18.505	-22.661	-22.145	-18.733	-20.994	-22.04	-22.716	-21.125	-18.776	-23.348	-20.101	-22.269	-22	-20.714	-23.197	-19.068	-16.856	-19.29
-12.812	-5.9382	-0.5114	-3.6636	-0.2641	-1.7948	-1.9532	-2.9337	-1.7753	-4.1241	-6.1023	-6.8432	-0.5856	-4.0076	-0.27427	-0.87453	-3.5558	0.99121	-5.367	0.041161	-4.4713	-5.2158	2.3905	-5.5551	-2.9262	-5.877	-3.194	-0.58682	-3.2454	-2.0082	-9.4624	-4.9782	-3.3895	-4.7799	-5.6795	-4.6234	-7.2989	-2.5134	-4.7602	-5.251	-3.5012	-4.4948	-3.2585	-0.2909	-1.5377	-0.74351	-3.033	4.011	-7.4686	-1.3524
-2.6702	0.50175	1.2487	-0.39286	5.4818	-0.29105	0.85924	6.3241	0.9575	1.5475	1.8015	-3.2712	-1.0669	0.46951	4.7856	1.9706	-0.48841	-3.9395	4.3478	3.4279	5.6251	3.9218	-0.11544	0.47025	1.7526	-1.7148	-0.35642	3.756	3.2701	0.7426	0.26118	-2.5138	4.4868	1.1258	0.24414	3.0791	-0.43999	3.4933	4.628	4.4884	3.1373	5.4893	2.9556	3.3427	0.031075	6.5791	3.314	3.116	0.26589	1.393
4.3977	4.2418	1.466	5.1894	5.7099	5.0876	3.0998	1.3797	2.0084	-0.54482	-0.40507	1.311	0.76777	0.48385	-0.42132	2.4605	1.9889	0.38966	-3.2306	1.9906	4.7889	0.85103	2.1355	1.2911	1.0709	0.82281	3.7857	3.3802	6.8735	2.12	4.1217	2.9291	2.2817	3.989	-3.3129	-1.5675	0.97298	2.4066	5.4253	4.0421	-0.68103	1.7314	2.1832	1.1655	3.5585	2.9175	-0.90131	0.62596	1.6323	1.6581
-1.5034	-0.56798	-0.11976	-4.6779	-2.2151	-0.56614	-0.71582	2.582	-0.73345	-3.5234	-3.6777	-2.769	-2.0236	-0.95131	-6.8979	0.47853	-3.0631	3.7542	-1.3548	-0.046243	-0.78992	-1.909	-1.5589	-2.4054	-3.6113	-5.5355	-5.6505	-0.68784	-0.58343	-3.4354	-5.3894	-3.5497	-0.42764	0.34121	-2.5522	-2.1131	-5.177	-3.2176	-4.1826	0.29883	1.0074	3.4189	-2.9169	-2.6296	-2.5032	2.7231	-1.0586	-3.6324	-2.6242	-3.1531
-0.82593	0.24096	-0.74426	2.0541	0.40221	0.60331	-1.0268	-2.2516	-4.0451	-5.4333	1.3076	-2.3532	2.4413	3.126	0.67012	-0.71946	0.071489	-1.2882	-1.8122	0.73709	3.9649	-1.4225	-0.86012	-1.1862	-1.2817	-1.2486	0.25131	2.7248	-0.40123	0.56295	-0.44232	-1.701	1.7066	1.6347	-3.5276	-4.3428	-2.9477	2.0815	-1.6212	5.0094	-3.383	-1.0347	0.17846	2.3954	0.6888	-0.7099	1.3713	-0.78732	-0.75126	1.3844
5.5185	0.22793	5.5994	4.7024	4.8239	9.5506	8.8362	1.322	6.6423	3.983	9.3127	3.7181	5.3303	6.1934	6.7878	4.6644	4.8577	3.4505	6.7857	2.3086	10.057	2.0942	0.16194	1.5969	5.3376	3.8852	1.0845	5.4013	2.5382	5.8275	1.8991	3.8444	3.9546	0.027735	2.5733	6.1414	9.4184	2.2865	5.0747	6.3634	6.2701	4.9023	2.9544	-0.28967	7.3189	6.376	4.0689	3.6977	6.0174	1.8846
2.5785	1.9849	1.2763	0.71388	5.4967	1.6213	-2.3132	5.6582	2.6683	3.1151	2.7809	1.2864	6.7037	6.056	-1.1152	-4.3133	2.384	7.8254	0.91813	-0.11397	0.22716	-0.39683	2.2791	2.7661	4.6674	1.4746	1.1052	-4.3159	0.50121	-0.94318	5.7821	-3.2793	1.8673	-0.19084	0.55907	2.7633	0.094925	-1.895	3.7735	-3.0502	2.1537	-0.022455	7.1292	-1.1724	0.81528	4.545	5.7578	1.472	-0.50689	4.4872
-9.5662	-7.381	-9.0225	-10.751	-9.951	-8.7535	-6.2035	-11.905	-15.204	-11.993	-7.854	-13.001	-4.7192	-6.0032	-7.0616	-10.209	-9.7525	-8.3737	-9.9222	-3.9426	-9.5282	-15.737	-8.9939	-11.505	-10.872	-8.53	-8.51	-8.6894	-7.2282	-7.1131	-9.5525	-8.5937	-11.26	-6.7571	-7.7421	-10.619	-11.356	-8.9705	-8.1913	-11.071	-9.2267	-7.9336	-8.6823	-7.2154	-8.9259	-8.0813	-10.68	-12.462	-9.6027	-8.3142
-15.006	-13.154	-17.669	-13.559	-18.547	-15.77	-12.596	-11.823	-13.051	-9.1811	-14.459	-11.932	-15.969	-11.425	-12.5	-12.754	-13.531	-10.756	-14.25	-14.83	-13.636	-16.442	-13.857	-14.682	-15.35	-12.566	-12.321	-12.923	-15.851	-12.731	-16.446	-11.468	-10.133	-12.195	-12.713	-12.597	-10.771	-9.9688	-12.764	-16.911	-13.131	-15.395	-12.762	-10.353	-12.545	-13.592	-15.896	-12.235	-11.051	-11.732
2.7419	-2.7196	0.19164	-3.4233	-1.2633	-2.3684	-0.95103	-8.0589	-2.6274	0.077451	-1.7114	-3.8575	-5.34	-4.1018	-2.5362	-0.71524	-3.0402	-4.9159	-4.0752	-2.9965	-2.0474	3.7647	2.1945	-1.1881	-2.6108	-1.9108	-4.4994	-2.1525	-6.0398	2.2591	0.29743	-5.2691	-2.6025	-1.267	1.503	1.2266	-0.76419	0.49535	-1.8968	-2.6316	-3.1681	-4.2317	-2.2919	-5.184	-1.59	-1.746	0.91705	-3.1186	-1.7688	0.41264
-11.612	-8.1603	-12.947	-9.5043	-10.823	-7.0592	-10.397	-16.046	-8.981	-10.944	-8.2495	-8.7126	-11.346	-13.457	-9.9469	-14.143	-13.256	-12.315	-11.925	-17.043	-9.6231	-11.105	-9.8032	-13.737	-13.34	-9.178	-8.2624	-8.7941	-15.022	-15.208	-12.299	-8.9104	-7.2005	-9.6726	-12.722	-10.182	-15.693	-12.453	-9.1071	-7.6294	-10.173	-11.028	-12.252	-12.071	-8.1765	-10.179	-5.3391	-11.855	-10.258	-13.927
-19.271	-20.521	-24.637	-25.812	-20.546	-21.898	-26.35	-19.816	-20.389	-23.38	-15.292	-17.235	-30.668	-24.612	-22.735	-24.989	-23.589	-21.346	-22.717	-24.553	-25.773	-20.126	-23.602	-20.111	-20.365	-18.573	-25.521	-23.056	-21.666	-22.567	-21.62	-20.195	-21.154	-24.003	-23.618	-18.973	-19.925	-23.231	-22.882	-24.412	-23.531	-20.835	-28.605	-21.913	-25.387	-24.55	-18.03	-21.25	-22.803	-22.574
-2.5507	-5.5177	-4.2316	0.19006	-0.020079	-3.4481	-0.0055339	2.2163	-0.20139	-0.58228	-0.45315	-3.0364	-3.039	-2.3738	-7.2037	-0.050993	4.8297	-3.0815	-4.1798	0.75867	2.0915	-3.7694	-3.2954	1.3333	2.7312	0.12804	-0.34333	2.6645	2.0766	3.1202	-0.62493	-1.1062	-4.0117	1.9087	-3.5764	0.01032	-3.5646	-3.3498	-0.62763	0.091707	-0.41465	0.17623	-1.0251	0.65445	-1.2085	-4.1947	-1.1418	1.2652	1.379	-2.7348
-2.055	-4.2633	-3.3454	-0.21879	-1.0748	-3.4632	-7.7601	-5.5265	-5.6724	-2.2173	-6.5081	-2.2184	1.4576	-2.4703	-1.3922	-3.8614	-3.2647	-1.5537	-0.076526	-2.2396	-1.0441	4.2765	-1.5422	-4.4587	-3.1953	1.1649	-6.5225	-4.251	3.0008	-2.4107	-0.19732	0.96593	-0.51308	-5.6232	-6.6456	-7.0071	-4.5099	-6.0673	-3.3407	-4.9664	-2.4227	-3.5439	-4.8784	0.35518	-1.5658	-1.7435	-3.1458	-2.448	-2.0528	-1.745
-19.536	-22.882	-23.194	-23.043	-26.143	-21.452	-20.109	-25.672	-18.175	-17.709	-21.089	-18.655	-19.112	-22.307	-16.664	-20.842	-25.163	-22.227	-25.227	-21.789	-25.81	-25.812	-23.859	-15.667	-21.653	-21.391	-27.175	-21.605	-21.133	-21.823	-21.422	-19.341	-21.687	-21.499	-23.061	-21.01	-20.033	-18.098	-20.121	-20.529	-22.614	-15.352	-20.7	-25.47	-22.102	-20.907	-23.871	-16.997	-24.231	-20.313
-0.46091	-1.5471	-1.3582	-2.0033	-4.1623	-1.1739	-0.35414	1.9027	-1.2113	1.4885	-2.5312	-5.1642	-0.86101	-0.51454	-3.4422	-0.011206	-2.194	-2.6878	-3.3417	-1.4096	-3.9293	0.53013	-1.3993	-0.092878	4.7132	0.30661	-1.1945	3.6064	-1.0702	1.0898	-0.80807	0.31723	5.1501	-1.3346	1.227	0.060365	1.9111	-4.9163	-4.0536	-1.1016	-4.4629	-0.49142	-2.6179	0.293	-2.6129	-2.892	3.1474	-0.37428	-0.21518	-3.9875
-8.5339	-0.95259	-0.077171	-2.1357	-3.5253	-2.9529	-0.48656	-6.6496	-6.4417	0.99741	-8.2079	-6.0955	-8.2513	-6.2757	-3.587	-3.2087	-1.6524	-3.1336	-6.9546	-2.0718	-2.3487	-4.1986	-4.5689	-5.0207	-2.5568	-3.0247	-7.4666	-6.6941	-5.9431	-6.7112	-4.6093	-2.3493	-1.5282	-2.5396	-2.5473	-3.9692	-8.7972	-2.125	-5.0404	-1.9785	-1.5236	-2.2625	-4.1524	-4.9289	-3.2052	-6.9249	-5.4937	-7.0148	-6.5733	-1.0733
11.643	15.339	9.7925	12.067	3.9256	5.7589	9.5032	10.668	11.337	8.1207	7.8649	15.56	12.11	9.7192	15.951	10.719	12.483	5.5964	17.217	10.521	10.898	9.6133	9.6405	10.278	8.3524	6.2083	10.73	11.867	10.433	14.746	5.7488	12.086	11.389	9.7134	7.5621	7.3671	10.181	14.719	11.481	11.647	8.8514	12.02	7.0436	8.6411	7.0962	8.6913	7.0819	7.5226	11.737	4.3947
-0.96058	-0.58138	-5.2381	-5.8672	1.0099	-7.0475	-5.1443	-1.5571	-0.807	-2.2426	-0.70882	-3.2136	0.56588	-2.3771	-5.2966	-2.1308	-1.5148	-4.3946	-4.5619	-5.6448	-0.30219	-5.4567	-1.1894	-0.69829	2.8386	-8.66	-3.2068	-2.4212	-0.64572	-2.4227	-3.0231	-4.1386	-2.5494	-5.527	-4.2545	-4.9656	-1.172	-3.9487	-4.5497	-1.4997	-4.8989	-2.7649	-0.75117	-3.5849	-3.7911	-2.1892	-0.48442	-2.5688	1.3543	-3.2516
-1.2213	-5.6177	-4.415	-4.4497	-1.7906	-1.6441	-6.1399	-2.3567	-3.152	-4.876	-5.1224	-3.2732	-6.9553	-2.4918	-6.7557	2.6958	-5.7203	-3.6942	0.20623	-6.6147	-6.8273	-5.5607	-5.5172	-0.8611	-7.9745	-3.0101	-9.1983	-3.7584	-4.1519	-6.8648	-3.1907	-5.306	-2.5204	-4.1234	-7.746	-4.3606	-2.8894	-2.8037	-3.8422	-5.2839	-8.0844	-4.7006	-7.6892	-9.3588	-5.3614	-3.7592	-2.5918	-3.86	-6.1005	-2.7489
0.16515	-1.0694	-1.4405	-1.3029	-1.7342	1.6344	-0.04714	1.9899	-1.1192	4.7228	-1.6382	0.039613	-0.27689	0.095717	-4.2158	-4.783	1.084	2.9045	0.015048	-2.574	-2.2097	0.76723	0.69168	4.2165	-1.9119	-0.049318	1.7573	-2.9118	0.35341	-5.0724	-1.1647	0.1342	-0.67101	4.603	-0.9041	0.57262	-2.9196	-4.5801	1.0546	-1.3708	-1.3786	0.44422	-2.8971	-0.34044	-5.197	1.8227	3.5674	0.92323	2.2283	-3.8778
-10.96	-12.266	-8.4335	-8.531	-10.442	-12.056	-9.785	-14.193	-13.911	-11.805	-11.243	-8.1531	-7.6687	-11.932	-9.9504	-16.899	-15.263	-9.3048	-8.5162	-11.658	-11.53	-10.782	-12.531	-9.2541	-12.209	-15.308	-10.126	-11.685	-11.289	-10.287	-11.407	-10.163	-8.8569	-7.1001	-11.827	-11.301	-7.525	-13.857	-13.85	-13.872	-12.146	-6.8523	-11.323	-14.648	-7.1575	-11.28	-9.9614	-12.975	-8.9277	-11.676
-12.926	-13.478	-12.709	-6.7355	-15.285	-11.882	-9.225	-10.814	-10	-9.7088	-12.369	-9.3046	-10.219	-12.013	-9.7413	-8.3845	-5.4793	-11.018	-12.666	-16.22	-12.043	-10.319	-16.558	-13.535	-7.5138	-17.138	-13.002	-7.8613	-11.491	-9.4394	-10.696	-14.463	-12.429	-9.3957	-9.6761	-10.666	-9.9324	-12.161	-12.709	-15.048	-10.084	-8.9185	-7.1632	-10.06	-12.478	-7.4656	-10.35	-12.514	-9.8818	-15.64
-3.3861	-1.776	-1.2443	-4.1756	-4.227	-8.2635	-4.0669	-2.7635	-1.6459	-2.4729	-3.9046	-6.8387	-1.6994	2.4919	-3.4525	-4.3315	0.2791	-2.9324	-1.3847	-0.98077	-2.896	-1.6156	3.5729	-1.9275	-1.2182	-4.625	3.0477	0.81691	-0.86137	-5.1341	-3.7032	-3.1217	-0.62165	-7.0395	-0.36148	-1.0717	-3.4588	-3.761	-3.2131	-2.8997	-6.1489	-2.6811	-2.2503	-2.2904	1.064	-1.4912	-0.85445	-2.7171	-4.1559	-3.8989
-0.71364	3.1467	-2.4163	0.81572	3.2311	3.7695	1.5289	4.5915	2.3123	2.8307	2.5273	0.83552	2.4518	4.1848	-2.8638	1.3478	-0.48667	1.7658	4.4145	5.8332	-2.095	4.1364	3.9067	4.0757	1.7883	0.90508	0.29825	-0.35036	3.2158	-0.76859	-0.55944	3.0855	-1.9884	-1.3791	0.20257	2.2102	1.4685	2.5174	0.85589	-0.25181	-0.73855	2.2952	6.141	-3.232	0.71626	1.6789	4.0332	4.1826	1.2234	4.4829
-0.602	-3.5654	1.2402	-0.75207	-1.3853	2.894	2.0468	3.2514	-0.47369	-1.6157	-2.4776	-0.45266	0.15223	1.4485	0.42808	2.6787	2.7352	-0.75636	-1.9141	1.1043	-1.0241	1.0176	1.1154	0.87076	-3.8505	-3.5266	0.0019971	-2.7354	1.4564	3.1142	-3.2353	-0.61994	2.5476	4.6041	2.7381	1.3321	-5.2625	0.69669	-5.0137	-2.0339	2.4633	1.376	-0.90321	4.6333	-2.0837	-2.4679	1.275	-1.4249	-4.2404	0.68545
-3.4545	-3.1582	-4.1943	1.8692	0.35531	-2.0943	-0.94553	0.85914	-6.8141	1.9031	-2.2059	-4.3667	-0.96043	-1.9168	0.16278	0.54901	-0.47403	4.5215	-2.3144	1.1076	-1.505	-1.2603	-1.4859	-2.4339	-1.7964	-1.0583	0.43755	0.6809	-4.3437	-3.9055	-1.3891	-3.4871	-3.4643	-0.23332	-2.1134	-5.2534	-1.7295	-2.1276	1.073	-6.4816	-4.7259	-2.1257	-2.1731	0.74619	1.0879	-2.2852	-2.8713	-1.4485	3.7091	-1.5096
-12.234	-10.292	-7.8032	-8.4877	-10.821	-8.5398	-8.902	-6.5313	-12.39	-7.7722	-8.9532	-8.7309	-15.687	-9.2558	-10.956	-8.9461	-8.1475	-11.361	-9.6805	-4.9614	-10.275	-13.459	-10.127	-10.22	-12.506	-13.729	-10.867	-6.3895	-9.7249	-8.4764	-10.774	-12.622	-12.462	-11.096	-10.087	-8.0544	-13.808	-11.765	-5.292	-9.4538	-15.184	-10.602	-11.308	-16.053	-8.8844	-12.529	-10.864	-12.606	-13.109	-7.2569
10.56	8.4644	8.6464	16.319	11.261	8.3538	7.8666	11.912	8.0248	8.1595	8.3387	7.8859	10.192	8.4713	7.2298	9.6507	12.378	12.462	7.0855	8.3171	4.5314	12.579	14.508	9.52	9.9384	5.1964	11.058	8.1065	8.1782	15.804	13.086	9.6589	9.0151	7.9259	8.9703	10.186	8.4971	8.6842	9.87	8.2233	8.583	7.9	6.0399	11.655	10.656	4.8176	6.659	13.002	11.076	8.9766
-3.2186	-2.4023	-3.9418	-3.1524	-5.0887	-0.50218	-2.6896	-1.9464	-6.3035	-4.0906	-9.1224	-4.2602	-3.7128	-4.3298	-1.3893	-3.4878	-3.6236	-2.5237	1.766	-1.1943	-2.7153	-2.381	0.040295	-3.0879	-4.174	-2.8274	1.9898	-6.8448	1.3862	-2.3515	-5.7705	-3.1911	-1.1379	-2.2687	1.7057	0.14384	1.4041	-3.8676	-3.2307	-0.77894	-3.8273	-0.54197	-0.8156	3.4536	-4.4236	-1.806	0.78198	-3.2601	-2.094	-1.3339
-7.8293	-12.093	-10.698	-7.6181	-13.496	-11.277	-8.4873	-6.9037	-8.6387	-6.2024	-13.029	-7.9924	-5.7144	-12.77	-9.1816	-11.083	-8.4053	-7.1679	-10.588	-8.8793	-7.7015	-3.6829	-4.0889	-5.6062	-5.7971	-9.192	-8.5551	-9.6317	-13.128	-9.7727	-11.274	-8.0408	-2.5876	-6.1364	-13.02	-11.887	-6.7759	-3.4961	-5.2276	-7.8856	-9.3992	-6.8864	-9.8193	-9.7503	-7.0726	-6.8048	-7.7054	-9.0812	-6.9171	-11.128
-21.874	-19.307	-25.28	-21.221	-20.774	-23.877	-20.938	-24.232	-23.423	-19.705	-14.576	-24.276	-21.92	-25.908	-25.136	-22.734	-15.722	-19.229	-16.625	-18.401	-21.157	-21.791	-21.141	-21.054	-20.897	-21.58	-28.259	-28.357	-17.951	-21.621	-19.972	-19.527	-22.841	-20.154	-21.383	-24.653	-21.94	-20.615	-23.418	-25.502	-22.633	-23.385	-22.179	-20.896	-21.706	-21.213	-24.354	-22.613	-25.309	-25.589
-16.844	-14.79	-16.756	-20.523	-14.032	-15.869	-12.015	-15.889	-13.477	-11.672	-15.284	-14.521	-10.909	-13.097	-19.003	-14.697	-18.427	-14.904	-18.569	-13.068	-17.767	-17.142	-18.707	-16.812	-14.501	-18.638	-17.533	-14.84	-10.105	-11.359	-15.124	-15.81	-12.57	-12.397	-18.127	-12.654	-15.317	-13.012	-10.993	-10.582	-13.284	-15.475	-18.67	-10.387	-16.895	-19.667	-14.392	-16.739	-11.714	-19.361
-11.061	-12.91	-15.585	-12.905	-11.171	-13.266	-13.156	-12.47	-14.469	-11.926	-12.596	-14.37	-15.847	-12.637	-13.213	-13.461	-16.52	-13.654	-8.5212	-10.143	-13.095	-16.654	-15.275	-8.1033	-14.626	-12.805	-19.027	-11.69	-14.796	-12.981	-10.994	-5.218	-16.204	-10.581	-16.163	-11.133	-10.606	-9.9179	-16.209	-19.858	-14.415	-13.653	-11.59	-12.518	-9.2225	-10.865	-13.279	-15.025	-10.207	-10.033
-1.0395	-2.4432	-4.3692	-2.4856	-4.2696	4.8851	-0.043667	-1.216	-1.5426	-1.5686	-2.401	-0.38642	-5.5923	-1.1968	-3.3307	-2.0824	-1.8473	-1.8014	-2.7518	-1.9665	-7.0535	-1.6548	-1.072	-3.5311	-1.7927	0.16404	-0.96546	-4.3617	-0.21624	-4.8277	-5.2081	-5.3043	-1.4871	-1.4758	-4.2987	-4.7587	-2.7252	-3.4994	0.76992	-3.7478	-0.016457	-1.1554	-11.605	-7.3244	-2.8916	0.62233	-1.4251	-0.8641	-0.76815	-1.2958
3.7315	14.62	5.5571	10.382	9.6621	10.915	7.5311	11.346	1.9262	11.419	13.858	2.5751	5.0246	3.2951	7.8445	10.714	5.1052	6.0799	10.322	11.093	4.4765	9.8127	5.6314	12.029	6.0191	5.1262	9.6673	8.7449	5.3442	7.4061	11.139	4.0047	9.9603	8.88	6.1523	13.496	7.2779	13.303	11.819	10.527	2.3316	5.827	10.255	6.8746	7.4805	10.526	10.987	8.4758	11.627	10.655
-1.1165	-4.0865	-1.0938	0.19754	-2.3596	2.3934	-3.7574	-1.8049	-3.498	-4.0862	-1.0357	-1.4722	-1.9112	-1.8655	-2.3211	-6.0515	-1.1703	-0.50952	0.92654	-2.86	2.6811	-1.6016	-1.9161	1.7615	-2.5703	-2.6508	0.93749	-1.4996	-0.3961	2.3634	-1.3781	-2.3361	0.91341	-1.8682	-3.9323	-3.6798	-2.9052	-0.34461	-0.10173	-1.6028	-1.2419	-2.3087	1.1415	2.8008	1.3186	0.012424	-1.8548	-7.2659	-1.2826	3.0273
-6.8654	-6.4536	-10.721	-0.66731	-0.85828	-3.9873	-2.5464	-4.2382	-6.8768	-9.8113	-0.51609	-7.1207	-4.4652	-4.7619	-5.2666	-5.9034	-4.6782	-6.2	-3.5217	-2.4565	-6.6047	-2.4778	-7.4547	-3.6068	0.52408	-3.9649	0.77761	-7.5596	-5.1482	-0.62171	-2.6106	-4.3215	-0.75187	-6.1724	-5.974	-3.1017	-5.9864	-7.1802	-6.7695	-3.5855	-4.7964	-1.0871	-9.8984	-4.1579	-5.3508	-4.8372	-5.3312	-3.7495	0.59253	-4.8988
-9.9159	-13.547	-12.067	-15.517	-14.045	-14.116	-15.648	-14.98	-12.013	-13.524	-15.402	-15.015	-14.84	-15.632	-17.375	-14.925	-16.939	-10.832	-15.157	-12.222	-14.165	-14.959	-14.263	-18.356	-19.28	-11.758	-14.407	-17.631	-15.478	-18.135	-17.652	-18.225	-11.315	-13.503	-12.863	-11.513	-16.691	-11.526	-14.168	-18.894	-13.655	-14.438	-17.476	-12.979	-13.351	-16.027	-16.088	-12.109	-14.025	-13.416
-23.168	-21.382	-22.944	-19.735	-19.7	-23.805	-23.142	-18.6	-28.348	-21.67	-22.557	-23.471	-18.824	-23.878	-20.875	-19.974	-20.151	-24.216	-24.142	-20.265	-25.934	-25.59	-19.521	-21.699	-22.01	-24.68	-20.079	-21.064	-22.627	-22.156	-25.548	-21.09	-23.948	-22.815	-23.543	-20.434	-26.189	-23.526	-21.14	-15.224	-25.898	-26.375	-20.485	-17.269	-22.33	-23.339	-27.737	-23.589	-19.6	-21.165
-5.8177	-3.641	-5.7565	-5.5095	-9.1424	-2.7188	-8.3236	-2.0241	-5.3383	-4.6508	-4.4803	-6.8548	-0.080401	-1.1213	-7.8881	-0.22122	-2.6731	-3.4713	-5.4896	-3.9629	-2.1788	-2.4376	-2.9771	-1.363	-6.3081	-5.9361	-0.61195	-5.6437	-0.97346	-1.4009	-5.9534	-4.5175	-5.5229	-1.9403	-6.2497	-7.4426	-6.68	-7.3231	-4.7608	-1.4943	-0.45906	-3.6089	-1.8589	-8.2042	-4.3446	-3.4709	-5.5511	-3.1785	-2.7961	-2.4527
-3.8138	-4.2955	-2.7697	-3.9625	-5.1473	-6.8859	-2.1375	-2.0282	-3.2037	-4.862	3.4732	-3.5115	-7.8136	-0.65318	-8.6235	-5.0111	-1.4413	-3.0705	-7.8223	-2.9391	-3.8955	-9.1833	-2.511	-2.5394	-5.1939	-6.654	-1.9114	-4.5794	-2.1008	-3.8684	-3.8291	-0.41882	-5.0596	-2.7333	-4.6502	-3.7325	-1.5888	-1.9157	-3.6543	-2.744	-3.3445	-6.3355	-1.4825	-3.2339	-1.2824	-3.7973	-5.8578	-5.0128	-2.8558	-8.9878
-2.2526	-4.9739	-3.7276	-3.496	1.4101	-3.4812	-1.4237	-1.3876	-6.5683	-6.1617	0.045598	-2.711	-3.3763	-4.3784	0.46266	-2.8317	-0.51662	-5.9757	-7.3497	-4.3873	-3.0624	0.7245	-3.4161	-3.6014	-5.0145	-9.7418	-1.6307	0.75182	-3.0544	-2.8306	-2.1798	-7.3719	-1.174	-5.367	-6.9433	-3.6879	-5.5348	-2.3621	-0.34334	-5.161	-0.66227	-2.9176	-5.9286	-3.55	-1.8918	-3.2783	-1.6824	-4.1171	-5.6905	0.85559
3.5268	3.5959	6.5859	5.337	6.3412	9.011	4.5747	7.9271	6.0874	7.8236	8.3875	2.0561	10.703	1.4421	7.09	9.2434	6.5303	2.4925	8.0369	6.1343	7.7065	4.1961	5.0086	6.1978	4.7486	1.6727	7.8232	4.9951	7.0385	6.3778	5.0016	9.2695	7.9622	6.9997	5.8243	2.7186	6.1478	4.1293	3.7268	5.4673	7.7594	5.4294	9.5275	3.8184	2.6329	8.3315	6.1788	6.6348	8.9489	4.37
-11.115	-7.4322	-11.642	-8.7233	-13.264	-11.494	-7.2115	-10.393	-7.0083	-12.852	-12.371	-6.7718	-11.162	-5.5592	-9.3375	-13.523	-14.176	-4.342	-11.765	-10.376	-6.3585	-8.7643	-7.2843	-8.8873	-8.9099	-11.505	-5.0572	-9.6865	-12.505	-13.284	-10.269	-13.131	-13.868	-13.059	-10.434	-10.423	-13.406	-11.661	-12.396	-7.6186	-10.555	-17.488	-10.587	-13.047	-8.1436	-13.651	-11.849	-15.145	-16.642	-13.318
-6.108	-0.6089	-2.5828	-2.689	-6.0475	3.1327	0.69679	-1.5811	-0.48904	-0.97899	0.023505	1.386	-9.5493	0.64554	2.5116	-2.1223	-1.2153	-1.4353	-0.89646	-1.5764	1.5686	-3.7686	-4.1198	-2.9347	-1.3236	-3.1409	-0.62463	-3.2855	-4.8654	-3.0868	4.4257	-2.5161	4.1016	-1.5599	-1.1215	0.54346	1.402	-3.488	-1.7552	-3.0167	1.1363	-4.8791	-3.889	-2.39	1.0441	4.4448	-1.265	-2.6212	-0.88381	-1.4256
7.2234	8.1852	4.5003	6.2788	6.8677	5.1005	11.321	8.0599	5.5013	5.1294	3.9671	10.33	13.339	9.2577	7.5329	7.6618	6.1325	6.2491	4.6426	7.78	6.5026	2.7034	5.8143	6.6637	2.3025	9.5546	4.0263	9.8326	5.7865	7.6193	7.9344	4.6735	9.0153	4.8804	10.267	4.8399	2.4407	11.664	7.4087	8.7418	7.0705	3.6831	10.341	6.7679	5.7401	10.435	8.2003	5.395	7.0055	6.5266
7.3559	3.887	7.5701	11.356	7.2863	10.386	11.717	4.8325	8.6421	5.7779	4.3456	6.6339	4.8636	6.7458	6.1832	8.266	6.8575	6.3255	6.7254	7.9344	8.9543	8.7314	8.3625	2.3132	3.6822	10.459	4.0998	4.5821	5.8583	4.7801	7.426	6.5509	5.4396	11.314	4.1679	9.871	6.0128	3.72	8.7909	10.544	9.2902	7.8131	8.223	10.1	5.459	7.2363	6.3528	6.5112	8.6984	6.484
-5.1761	-1.2569	-8.188	-5.4273	-7.9243	-3.3041	-0.41824	-1.2084	-2.4737	-1.6554	-7.8292	-3.5677	6.3739	-6.8308	-3.9715	-6.1483	-5.2074	-3.1355	-2.1618	-4.2855	-2.5734	-1.567	-2.6948	-3.4635	-6.6806	-0.032994	-5.8093	0.049438	-1.7793	-6.9038	-5.7721	-2.757	-6.0275	-4.6005	-3.7928	-1.422	-5.4429	-8.5298	-1.457	-2.7503	-5.6554	-3.6856	-5.5439	-4.011	-4.693	-4.9323	-5.0891	-1.8467	-2.9692	-5.5856
-3.2524	-3.7237	-2.5701	-0.87973	-3.5249	-1.5103	-1.4769	2.4568	-0.085023	-0.63779	-2.1952	-1.922	-0.93415	2.1287	-2.8392	4.3223	-1.3507	-1.3367	-2.765	-0.35589	-1.8459	-0.42694	-1.9393	-1.7814	-5.0643	-4.0367	-4.6674	-0.55379	-3.8256	0.50324	-1.6531	-2.04	-0.68099	-6.3064	-8.9127	-5.1046	4.8272	-3.2233	1.8854	-2.8984	-0.45019	-0.24627	-6.9085	-1.5199	1.595	-1.7825	-0.53737	-1.8024	-2.0297	0.34908
-5.149	-3.7379	-1.1558	-5.6321	-5.5161	-1.7113	-2.6553	-5.4255	-5.7911	-7.8753	-4.5352	-0.83746	-3.1493	-4.5493	-8.8306	-5.2512	-6.3489	-1.4237	-6.1134	-4.8155	-7.7008	-8.4725	-7.299	-6.8175	-4.1772	-3.886	-6.2656	-2.1932	-5.2372	-2.3434	-1.8117	-5.6815	-2.6839	-6.2767	-7.6785	-3.8738	-5.3899	-2.3395	-6.364	-7.169	-5.7499	-11.624	-5.9118	-10.094	-6.4332	-7.0107	-0.32245	-3.9807	-5.2538	-12.605
9.53	5.8819	8.0133	7.6816	5.1673	6.8024	9.9911	0.71907	2.598	7.7423	4.8583	6.3303	5.6513	6.6169	7.8982	9.6069	8.5554	7.5614	7.0377	4.2227	7.1979	4.8066	5.7793	7.7047	5.6058	0.96054	7.1589	11.659	6.1873	7.8924	5.6045	-1.3342	5.7849	3.2536	4.662	2.3478	10.748	8.5271	4.6414	6.0108	12.881	10.807	4.2633	9.8129	3.2812	4.2804	6.752	6.3145	6.585	5.7582
-4.1406	2.8452	0.20412	3.1379	-4.189	-2.8578	1.5366	0.93357	-0.56013	-2.5757	-0.23104	0.68307	-0.17564	-3.779	3.3353	-0.83902	-2.6401	-1.5444	-3.2778	2.1228	-0.7837	-1.3509	-1.2195	0.82886	-3.1852	2.9519	-3.2871	-2.4513	-0.085106	-2.101	2.5761	0.74275	-1.7963	2.4652	0.60948	0.27026	-2.2588	1.9211	1.9966	2.8467	-1.3836	5.4029	-1.7215	-0.34623	-0.24089	-1.5181	-0.22907	1.0723	1.5698	3.6288
0.33325	-4.077	-1.456	-2.744	3.0009	-2.1008	2.1302	1.33	0.23441	2.9511	-0.69304	0.040672	1.4187	0.74408	0.38575	0.24148	-0.36265	3.3343	2.7107	-0.99231	0.54421	2.202	0.70778	2.6462	4.3622	0.24561	0.36863	-2.6273	5.1778	3.2378	3.4338	-0.74992	4.3483	0.24301	4.798	1.0478	-1.8232	4.2963	3.8659	2.1197	1.5623	3.4128	-0.47205	4.3949	3.6339	0.066415	4.3939	2.5766	-2.9877	0.89812
-1.6105	0.64408	-3.2451	-1.1774	0.91356	2.9594	-0.6441	0.52744	0.71688	2.8739	-2.6856	0.30653	3.5134	-3.7984	-0.54748	-2.8372	2.0614	-1.6951	-2.3094	-1.7923	-0.025123	-0.12855	-2.201	2.5949	-4.1302	0.46925	1.3205	-1.3353	-3.2597	-5.5404	-2.0903	0.050755	-1.5389	-0.90735	-3.9543	-3.3623	-0.054123	-3.8525	0.47167	5.8005	-1.7792	2.0687	0.53323	4.9111	1.422	4.6474	-2.1023	-2.7564	-1.4763	2.1015
-4.266	-7.8446	-12.054	-7.4233	-6.8211	-6.3857	-7.5549	-5.979	-4.4869	-7.003	-9.426	-6.9981	-6.4476	-5.1916	-7.3863	-3.0559	-9.2368	-3.4438	-8.0713	-5.7872	-12.641	-5.403	-9.4559	-6.1092	-4.3508	-8.8393	-6.1183	-3.9232	-5.2207	-6.4973	-5.4046	-7.4172	-7.6982	-8.097	-9.5069	-0.34035	-6.6941	-5.5809	-3.3648	-6.7166	-0.42069	-4.53	-2.899	-7.0705	-8.258	-5.1976	-3.7914	-5.9945	-5.1603	-7.6041
-9.2781	-12.205	-6.486	-9.2543	-8.7793	-7.9972	-12.19	-2.8582	-8.0289	-13.095	-11.68	-6.7099	-11.236	-8.9185	-5.5574	-8.5655	-10.003	-8.4208	-9.0139	-6.245	-8.736	-10.67	-9.9393	-13.959	-9.4104	-6.6421	-8.2655	-14.473	-7.5798	-11.748	-9.4667	-7.1909	-6.1282	-10.893	-11.793	-6.6813	-5.5593	-12.094	-8.8579	-11.705	-11.875	-9.4083	-9.0609	-8.9477	-5.2715	-8.0959	-12.426	-8.1466	-6.5896	-8.5456
-3.8336	-5.6995	3.2143	-7.0415	-5.0788	0.25399	-1.4466	1.2085	1.1926	0.59617	-4.1173	-3.3452	-0.18873	-3.5238	-0.60494	0.095498	-2.6752	-0.33578	-2.8957	-3.5677	-3.4478	-3.2346	-1.3654	-1.7051	2.4183	1.9502	-2.1311	-4.9448	-1.9283	-2.2251	-4.2838	-2.9119	-4.8506	-2.7632	3.732	-5.7597	-0.37403	0.80697	-7.1546	-8.7679	0.94455	1.6964	-2.8011	-4.9439	-3.0419	-3.2342	-1.2084	-1.5578	2.6018	1.5356
-12.419	-15.514	-12.51	-12.311	-13.271	-13.435	-15.567	-13.289	-10.471	-14.207	-18.667	-12.335	-14.252	-16.639	-13.005	-16.03	-12.645	-14.055	-13.72	-14.37	-11.698	-14.989	-11.408	-13.541	-13.219	-14.712	-11.777	-11.645	-12.261	-12.541	-14.722	-9.8001	-15.872	-13.105	-10.509	-11.76	-11.219	-11.634	-14.367	-11.991	-18.026	-13.577	-14.406	-13.405	-9.1148	-15.444	-16.521	-12.325	-15.825	-13.508
5.1031	2.8618	5.0534	11.179	3.5086	0.21221	1.7519	0.42468	0.014938	0.59483	-0.94291	0.52054	-1.4845	3.5302	6.0474	-0.94109	0.56294	5.4737	-1.2821	1.9016	-0.89005	-0.088656	5.0693	1.8729	-1.0271	2.8103	2.6401	1.7508	3.341	6.5102	4.4388	5.584	1.6429	2.2135	4.2177	4.0531	1.4206	-0.87502	1.0772	2.1306	-0.65616	-2.4177	3.3126	-2.8487	4.2276	1.5105	4.3274	1.7495	-0.99755	2.215
0.92069	-0.44279	-4.6944	-2.8825	3.1134	-3.8485	-3.7304	-8.8625	-0.55186	-4.4724	3.8365	-6.014	4.0767	-2.4765	-1.0328	-0.020555	1.0185	-3.4074	-0.38275	-3.3197	0.21911	-1.9847	2.6047	-0.16073	-2.1319	2.8018	-2.3906	-4.5091	-1.5542	-0.78381	1.7119	1.9985	-7.0483	-6.1185	-1.7078	-1.3326	1.8044	-1.6344	-3.0398	-0.82249	0.64283	-0.23891	-4.8806	0.46594	-6.3907	-0.14608	-0.08547	-1.4232	-3.0718	0.23062
-11.132	-14.505	-11.31	-17.059	-13.318	-14.809	-15.3	-13.606	-8.7422	-12.717	-13.715	-13.965	-13.793	-14.793	-14.955	-21.251	-11.423	-10.472	-8.9256	-7.5372	-16.165	-16.246	-12.134	-18.238	-12.851	-8.5601	-11.691	-17.03	-10.112	-13.12	-12.381	-14.913	-12.72	-9.6327	-13.902	-10.298	-16.516	-17.713	-15.232	-13.902	-16.431	-15.095	-12.463	-13.035	-10.658	-12.097	-11.986	-11.816	-10.404	-9.6443
-14.657	-11.603	-17.141	-11.605	-15.207	-15.542	-12.015	-14.533	-11.083	-10.626	-11.562	-9.3422	-12.294	-13.884	-12.395	-13.06	-14.827	-17.73	-13.327	-11.675	-12.026	-15.451	-12.712	-14.8	-13.669	-9.4887	-14.385	-12.032	-15.592	-11.676	-9.7548	-15.566	-10.048	-12.286	-11.239	-12.073	-14.845	-9.5225	-12.566	-10.86	-8.6854	-13.463	-15.693	-13.819	-11.081	-13.919	-17.081	-15.516	-12.742	-13.287
-15.08	-17.79	-20.115	-20.528	-19.482	-22.867	-20.499	-23.171	-26.012	-24.668	-22.538	-19.354	-23.554	-21.319	-22.291	-23.763	-25.605	-21.378	-23.514	-24.819	-27.353	-22.791	-24.724	-19.034	-16.635	-23.408	-25.142	-23.952	-22.712	-21.136	-22.041	-22.629	-25.068	-23.31	-20.519	-22.323	-20.768	-20.842	-20.869	-22.987	-21.175	-24.379	-25.771	-20.163	-22.641	-22.317	-27.776	-21.745	-21.506	-22.512
-3.6969	-5.1955	-2.8309	-6.7236	-4.8958	-3.6646	-1.4936	-1.713	-4.5334	0.46205	-1.5069	-1.1166	-2.503	-4.406	-0.62678	-3.4262	-6.9835	-6.3988	-2.716	-1.1219	-8.4888	-3.268	-4.5151	-1.3284	-1.2281	-3.0987	-4.3469	1.7202	-1.2359	-2.7626	-3.6874	-8.9169	-3.361	0.072607	3.1693	0.9356	-6.4201	-3.0509	0.066932	-2.2052	-1.0359	-0.14772	-4.8137	-2.0093	-1.0903	-0.23633	1.7672	3.6496	-5.1635	-0.54154
-0.41947	-1.1725	3.2735	-1.8375	1.458	4.0164	3.563	4.2576	1.2517	-3.876	0.6306	2.3939	1.9865	5.1185	3.9716	0.20811	0.79927	2.4147	1.3919	-1.3732	1.4199	1.0115	5.6447	0.57908	2.5671	5.0566	-0.40276	5.7668	-3.4175	0.45227	1.7301	0.56635	-0.40819	1.115	-0.51538	0.25177	1.8102	2.9971	1.3439	0.62825	3.7748	1.0098	2.0198	6.0276	1.8007	2.2022	1.2027	2.9679	-3.6068	0.46202
-17.558	-14.114	-10.324	-12.602	-10.024	-7.5938	-16.853	-14.739	-17.178	-14.098	-11.683	-13.084	-13.251	-15.378	-8.7045	-15.122	-6.634	-11.598	-13.556	-11.575	-13.535	-15.688	-13.479	-8.9387	-13.933	-15.279	-12.572	-12.71	-14.583	-11.651	-14.791	-14.086	-13.441	-16.756	-14.015	-10.633	-14.463	-13.78	-14.864	-12.946	-11.257	-11.316	-14.615	-14.26	-12.168	-14.149	-10.309	-9.4864	-12.324	-11.985
-18.51	-24.826	-19.735	-19.833	-17.899	-23.61	-17.289	-22.186	-17.667	-19.814	-19.677	-16.058	-17.384	-21.904	-17.089	-20.371	-21.548	-16.653	-20.817	-19.703	-24.054	-17.05	-23.794	-18.66	-24.305	-19.016	-20.196	-22.499	-20.638	-21.235	-18.833	-17.063	-23.474	-17.791	-20.843	-20.598	-16.655	-16.694	-22.642	-21.881	-22.315	-18.998	-21.603	-19.092	-19.168	-17.921	-20.62	-26.012	-21.866	-23.707
-12.701	-13.348	-14.957	-18.238	-15.098	-13.222	-15.825	-10.756	-12.729	-12.551	-14.937	-14.544	-14.453	-14.639	-13.01	-13.378	-11.94	-13.523	-17.038	-13.932	-14.956	-12.818	-12.828	-10.812	-13.078	-9.6039	-13.985	-12.262	-16.463	-13.755	-12.284	-12.647	-10.993	-8.5997	-12.041	-15.662	-12.566	-6.2014	-12.841	-12.185	-9.2728	-13.152	-16.184	-18.038	-15.21	-11.019	-17.797	-12.895	-14.574	-8.7574
7.5567	2.1776	5.1293	2.2821	2.8145	2.9874	5.2038	4.5605	4.2203	2.5757	7.8371	3.5318	1.6768	4.8648	0.25327	1.0469	6.1568	-1.6746	0.96367	2.9761	3.3322	3.2909	2.3985	5.3715	1.1318	5.6983	4.5184	3.6856	1.6945	2.8546	1.1917	2.6481	4.3679	8.4472	1.1966	0.64334	3.119	5.6862	3.7691	4.6668	1.6165	-1.0614	3.7879	3.0314	3.7032	3.7081	1.4199	2.7367	6.0831	2.6815
-1.0248	0.49284	-4.6843	-6.774	-2.9668	-3.2651	-2.9405	-2.5087	-0.83008	-4.3283	-0.77656	-3.2134	-3.0673	-1.0531	-0.99648	-8.4145	-5.3015	-2.4664	-1.0778	-4.3055	-0.60297	-2.4916	-4.5309	-4.6537	-1.1551	-7.5009	1.0099	-4.8776	-3.8034	-2.3338	-3.676	-1.7604	-6.316	-2.6588	-7.302	-3.4989	-0.051156	-1.589	-4.0666	0.316	-5.6875	-2.6253	-5.6119	-4.6423	-3.4486	-0.074915	2.1973	-4.0695	-10.461	-2.427
-0.53454	0.7673	4.9053	1.7507	2.6363	2.6629	2.9507	2.8196	2.6578	-0.10904	0.14778	1.4977	2.1114	0.27779	1.7035	0.56488	3.8571	4.1739	-3.7722	0.31	2.1007	3.0438	1.1941	0.59297	2.3166	1.8419	3.5147	0.72445	4.7966	1.4884	0.45866	5.2985	7.1134	2.0597	-0.86736	1.0731	0.65317	-1.4782	-6.465	2.8228	-1.038	-3.852	-2.8731	1.8374	3.5098	2.6466	-2.1759	-0.93909	4.8465	4.0326
-16.987	-15.535	-16.237	-13.074	-10.895	-12.169	-14.194	-16.101	-11.205	-13.447	-13.335	-18.433	-13.904	-15.455	-15.838	-14.929	-12.819	-16.884	-11.121	-13.503	-13.331	-13.728	-13.159	-12.857	-12.847	-11.228	-13.687	-12.737	-13.496	-17.084	-13.517	-12.81	-11.995	-13.194	-15.63	-13.317	-13.379	-12.781	-17.391	-9.2244	-10.812	-12.322	-15.962	-14.411	-14.313	-13.944	-12.464	-10.04	-12.011	-12.142
-11.591	-13.19	-11.217	-11.127	-7.8379	-11.136	-12.773	-12.824	-12.435	-17.656	-11.627	-15.493	-11.677	-13.429	-15.065	-5.1386	-12.571	-12.816	-12.506	-13.107	-9.4275	-8.664	-8.216	-12.456	-11.491	-13.314	-11.974	-13.11	-9.8626	-11.598	-11.841	-11.784	-6.5716	-7.7536	-10.436	-16.07	-9.8772	-8.5658	-12.467	-13.515	-14.095	-12.423	-13.313	-11.485	-12.123	-9.1542	-9.5435	-10.172	-10.147	-12.985
-21.68	-22.312	-18.047	-15.349	-20.387	-25.243	-23.562	-23.186	-15.848	-20.085	-16.137	-25.366	-23.337	-19.35	-18.965	-23.837	-21.55	-21.509	-18.931	-21.681	-18.553	-21.184	-16.711	-23.177	-20.386	-21.476	-19.43	-24.962	-19.804	-22.194	-24.624	-18.356	-21.832	-18.017	-22.148	-22.27	-19.443	-16.16	-19.816	-23.079	-16.29	-23.81	-19.313	-24.058	-21.676	-24.149	-19.528	-21.968	-22.431	-17.531
5.9252	8.0676	13.026	6.5508	6.9615	4.8144	7.7243	6.2116	10.662	5.1983	9.2244	8.6484	6.8591	5.8256	8.4144	10.247	8.6726	6.2358	7.2545	6.1344	6.1359	8.6484	7.5298	4.4387	6.36	2.9012	6.8611	9.6098	6.3331	7.1503	3.3947	6.5407	8.8532	7.2046	7.2194	4.0802	7.4382	0.80202	9.9903	3.1385	8.3523	5.5676	6.7702	7.3661	6.9222	6.6871	9.0236	4.6178	6.6938	3.5291
-6.3129	-2.4899	-5.6062	-4.4249	-4.7675	-7.7627	-6.267	-4.0028	-5.37	-7.2392	0.90224	-7.119	-1.5183	-7.3363	-3.7622	-4.1886	-6.4243	-2.5684	-2.8164	-0.57647	-3.321	-7.5821	-1.9377	-6.9487	0.47053	-10.03	-1.9067	-7.9388	-1.4735	-2.9502	-5.9605	-4.5769	-2.212	-5.0576	-8.0865	-3.7893	-3.3207	-2.7714	-4.1082	-4.1073	-4.6749	-1.8025	-4.4317	-4.7891	-0.099056	-1.7946	-4.5312	-6.6132	-4.2036	-4.9964
-4.8058	-5.84	-1.6657	2.9863	-3.4329	0.2489	-3.2725	-5.2804	-8.855	-8.5032	-0.80039	-3.3143	-2.6024	-0.6495	-0.6538	-5.5598	-3.1939	-3.4071	-0.61118	-2.2049	-4.9476	-7.9566	-1.8058	-1.0116	-7.0841	-0.10034	-1.2842	-5.9789	-1.4428	-3.3386	-1.4762	2.1761	1.9984	-1.4429	-1.204	-5.8131	-5.0305	-0.72022	-5.7025	-1.631	-2.8608	-5.1976	-3.8657	0.24383	-1.9955	-0.47317	-4.458	-2.7348	-5.2784	-4.34
-3.4208	-1.911	-5.071	0.083564	-2.8401	-1.5717	-3.2927	0.16352	-4.8305	1.4874	-2.4863	-0.94163	-4.0364	-1.2012	-6.6911	-5.2393	2.0895	-2.3694	-3.8788	0.80613	0.22693	5.5284	-2.3196	-8.2214	-3.8595	2.4012	-0.43147	-2.0888	-2.3139	-2.2579	0.56285	-2.3511	-4.1377	-4.7433	0.025206	-3.1766	-3.1344	-1.0736	2.135	-3.953	-2.5664	-6.2252	-0.39033	-4.6024	-1.0976	-5.8675	0.056542	-1.4439	1.0403	-3.4278
-15.519	-10.51	-11.662	-11.239	-13.14	-14.207	-16.071	-17.318	-12.373	-16.769	-15.516	-12.994	-13.015	-16.503	-13.294	-10.229	-11.115	-10.788	-16.278	-14.916	-12.958	-11.955	-15.321	-12.102	-15.676	-13.155	-14.084	-8.519	-15.443	-17.065	-14.158	-8.7924	-12.518	-11.909	-13.174	-12.642	-14.618	-16.297	-16.68	-14.726	-14.736	-11.641	-10.345	-15.345	-9.7251	-12.169	-13.31	-11.841	-17.458	-11.629
-2.0776	-1.5078	-3.6678	-4.7723	-1.5391	-2.9443	-2.9704	0.1417	1.6305	0.48051	-0.058387	-3.1076	-1.8802	0.76287	-3.5197	-3.2908	-1.0213	-0.80974	-4.9791	-3.3135	-2.4266	-3.789	-3.8474	-5.0983	-4.6647	-3.4004	-1.2637	-0.9603	0.27827	-1.786	1.2504	-5.6694	-6.217	-5.8994	-1.5423	1.2562	-2.8989	-2.8333	-1.1034	-1.3078	-6.0885	-5.6126	0.57694	-3.336	-0.88483	-1.3686	-8.2135	-2.5125	-2.7576	-1.8588
-12.663	-12	-10.177	-14.878	-5.5116	-13.636	-12.899	-12.754	-7.2411	-7.6826	-9.3749	-12.417	-12.039	-8.1336	-10.028	-10.527	-12.353	-12.466	-8.0777	-10.196	-9.7056	-8.8165	-12.047	-11.228	-8.0649	-10.894	-6.4704	-14.17	-11.012	-12.516	-10.016	-8.8188	-12.654	-9.5817	-11.118	-11.262	-14.939	-11.317	-10.064	-8.3411	-8.4228	-5.5928	-15.021	-9.0397	-13.427	-14.533	-11.91	-10.341	-10.115	-12.304
7.3487	9.4834	6.2754	5.7185	12.986	11.077	4.9769	7.5337	7.7895	5.1103	11.486	6.9059	9.2417	7.1894	11.095	7.0141	8.7151	9.3296	5.2864	10.596	4.4377	5.9304	6.6627	3.3182	11.393	6.7103	6.5544	10.926	10.663	5.1955	13.133	8.8085	6.3598	8.6286	6.6663	5.5325	6.8948	6.9065	11.216	6.8762	13.372	4.6062	5.9982	5.0395	5.4227	4.3421	7.6743	6.9514	8.1341	3.1219
2.088	2.2991	3.3662	0.23587	1.968	2.712	0.59323	5.2359	1.9934	3.6342	3.5683	2.9706	6.2458	2.0227	2.3526	1.5532	5.0237	1.0155	2.5536	1.4436	1.5766	1.0526	0.8804	1.3257	5.6839	4.8202	1.493	-0.79818	3.2616	4.268	4.8674	1.7873	5.4623	4.9839	4.1621	-0.57695	4.6641	3.2888	7.4216	0.89761	2.2612	-0.45035	-1.2772	4.3898	-0.068996	3.3609	4.0701	5.9178	-2.4507	-1.398
-0.8406	-1.0482	0.30719	-0.35637	-0.48341	-2.9683	0.55985	2.267	-5.1594	1.473	-0.75274	-1.1811	-4.6313	-1.5238	-2.2177	-2.4842	-3.5201	-3.134	-1.1445	-1.2689	1.9593	-4.3546	0.11681	1.0007	1.003	0.59041	-1.007	-2.6497	-1.5393	-1.4544	1.0086	-0.19069	-0.69317	-0.072932	0.77163	-5.7801	-5.2673	3.2389	4.8991	2.2405	0.98348	-0.40032	0.10495	-3.3643	-4.3901	-2.4176	-0.26589	-2.1956	-6.2624	-1.3181
-4.5165	-7.7365	-5.0015	-3.5787	-5.4383	-3.1239	-6.1747	-7.7436	-9.7122	-8.3292	-8.0006	-3.7714	-1.9099	-7.0621	-4.4845	-4.8813	-3.5469	-9.8855	-6.6785	-8.0805	-1.6529	-3.9257	-5.5624	-5.9162	-6.0181	-0.26358	-8.5955	-7.0891	-4.4201	-3.1465	-5.2178	-11.783	-5.2094	-4.4829	-8.4233	0.48425	-6.5186	-7.1497	-2.4518	-2.6439	-5.6049	-3.2128	-6.9545	-4.6754	-6.787	-5.4822	-4.9771	-7.3612	-4.6056	-6.6705
3.4904	-4.3275	0.71484	1.5829	0.45288	0.43898	-0.32465	5.3858	3.0104	-0.95259	1.2257	0.70659	0.24056	2.6634	-2.1799	-1.4071	5.5127	-3.496	-0.73804	2.3668	5.2473	-0.97125	0.87198	-0.31444	2.3389	-0.31724	-0.80556	1.7057	1.1704	0.97544	0.77817	2.8402	-2.9957	0.68231	0.82153	4.5193	-0.52765	4.3844	-1.1833	0.41774	-1.9737	3.0374	3.2195	0.22416	2.122	5.7073	2.52	2.6433	1.847	0.38028
0.98411	-1.1213	2.4535	-0.0084621	4.1862	3.0921	1.9656	0.63132	-1.7792	-2.4072	-1.0208	-2.87	0.59725	6.2988	1.9817	-0.46395	-1.2879	0.3105	4.6315	0.6406	2.8459	1.608	6.9473	4.5634	2.8357	1.3522	6.6556	2.4315	4.1862	0.41613	0.36507	-1.5053	1.7094	0.22108	0.92194	2.4062	4.9346	0.60683	6.5589	3.1424	1.8685	2.2623	1.3897	0.20652	-2.1179	1.2481	4.8664	2.2131	4.0111	1.6744
-23.22	-25.488	-18.976	-25.039	-21.512	-22.84	-17.755	-15.121	-24.505	-21.678	-20.793	-24.613	-22.667	-21.282	-25.341	-19.155	-25.812	-24.201	-19.469	-26.187	-23.617	-24.341	-24.059	-25.411	-21.915	-20.761	-20.684	-21.669	-23.633	-21.42	-25.358	-21.301	-20.084	-21.962	-23.871	-21.067	-25.879	-21.821	-24.924	-16.504	-17.493	-22.505	-24.098	-17.176	-22.742	-27.07	-27.375	-19.908	-20.187	-20.634
-9.3232	-10.182	-10.655	-10.97	-6.8251	-13.784	-10.606	-8.4712	-12.441	-6.1739	-10.637	-14.843	-9.6523	-11.192	-10.696	-9.6736	-8.715	-12.093	-12.817	-11.388	-12.015	-10.639	-11.923	-11.539	-10.433	-5.9866	-8.6678	-10.721	-9.2477	-12.309	-17.259	-13.679	-5.7175	-8.0333	-11.722	-13.231	-7.3426	-10.928	-9.8733	-11.863	-7.5832	-12.463	-11.03	-11.737	-11.843	-8.952	-13.782	-14.41	-12.436	-11.649
3.3936	-5.5459	1.1397	-1.267	7.8303	4.7033	-2.4692	3.3025	2.1332	6.386	-0.07879	-2.5122	0.72832	2.0909	3.562	-0.10646	1.4363	5.0524	-1.1289	1.1908	0.4508	-2.0593	0.44114	1.1334	-0.47914	-0.27199	-0.084633	3.0514	1.3567	2.8486	-0.48815	-2.5684	1.1858	-3.2071	-2.3597	-2.595	-0.79217	-1.594	0.091158	-0.38688	1.8264	0.32267	-0.80093	0.91116	2.3448	5.1503	1.2204	0.11928	-0.83295	-0.47762
11.22	8.7555	14.287	12.23	8.2264	9.9816	10.629	9.1652	7.0441	11.674	7.644	9.8746	10.309	10.257	9.5408	9.2096	7.2378	12.257	9.7441	7.7233	12.248	5.5744	7.5719	8.284	8.9562	8.5375	5.6874	12.154	15.769	11.497	12.937	7.3057	9.9442	5.8607	6.8399	6.1781	5.4657	8.9816	5.7063	11.665	11.915	14.105	4.6784	11.895	13.049	11.021	4.0674	8.2413	6.0793	11.285
-5.701	-10.099	-6.8826	-7.4105	-3.1739	-3.2755	-7.2932	-11.063	-5.8055	-4.2096	-5.6218	-1.4805	-7.9552	-6.125	-3.4332	-1.8848	-10.462	-9.7351	-2.6216	-6.7005	-9.427	-8.238	-9.7106	-6.406	-10.977	-3.9807	-8.6355	-9.9225	-6.8286	-5.5874	-10.686	-7.5155	-10.211	-2.1968	-5.1331	-5.6155	-4.0716	-9.5588	-6.9492	-1.0524	-5.8763	-5.5664	-4.755	-4.757	-3.1264	-2.8616	-3.2778	-5.467	-1.5188	-7.9286
-15.776	-11.632	-9.1274	-10.18	-12.892	-12.062	-8.2965	-13.801	-11.804	-8.9775	-10.66	-6.6101	-9.88	-16.071	-10.346	-9.9831	-12.064	-11.022	-11.065	-8.4387	-9.3371	-10.133	-7.546	-6.9312	-9.9492	-13.368	-9.7006	-13.02	-11.086	-11.006	-12.526	-11.576	-13.286	-11.581	-7.4337	-9.3186	-11.138	-13.302	-14.93	-13.667	-11.484	-9.1955	-13.278	-10.909	-6.1434	-5.1515	-12.283	-5.9373	-7.9638	-13.225
-11.57	-7.6579	-9.937	-10.333	-11.765	-8.8551	-10.008	-7.9099	-9.6818	-7.9802	-10.053	-8.7482	-9.3877	-9.1543	-12.523	-13.183	-11.608	-11.048	-12.651	-11.671	-8.238	-10.451	-14.659	-8.4167	-11.782	-9.2216	-7.796	-12.217	-7.9292	-6.5887	-7.7645	-7.7714	-13.87	-15.281	-7.215	-12.667	-9.2333	-12.61	-8.8398	-14.813	-11.582	-10.785	-7.8034	-10.436	-7.1097	-11.978	-8.6994	-9.529	-10.478	-12.799
1.8254	-4.141	-4.2562	-3.1047	-4.5505	-9.152	-8.6916	-6.1228	-12.829	-10.213	-7.5405	-12.709	-1.7577	-7.9485	-11.699	-7.668	-7.1344	-8.7648	-3.0405	-6.4732	-5.526	-3.7142	-4.0462	-5.395	-2.629	-4.7635	-2.9144	-5.7311	-4.0065	-7.0932	-2.0156	-10.21	-7.2657	-4.593	-0.21718	0.29231	-3.4566	-12.038	-6.4626	-1.3635	-3.1757	-4.607	-6.1671	-4.3296	-6.2979	-7.1581	-6.1361	0.13722	-6.7432	-5.1152
1.3907	7.3352	4.5316	5.0249	0.91328	3.164	4.0342	6.1089	1.0986	3.891	3.1393	5.3055	8.5638	8.0926	4.9915	4.8237	4.7816	9.3318	0.38302	4.7352	-0.76477	4.5588	4.4949	5.6385	6.6359	5.2649	1.0476	5.6578	4.8521	3.1314	1.3605	2.6052	3.7262	2.1897	4.5494	7.4752	5.7319	3.7582	3.3705	6.5548	7.7591	3.3338	7.2208	4.0022	3.981	4.5619	4.2661	4.9329	8.5658	2.1349
-6.0398	-8.8953	-8.5279	-9.2666	-8.5065	-6.7326	-3.8304	-13.849	-11.288	-6.5761	-6.3069	-11.014	-7.9463	-7.4126	-8.8774	-6.9653	-10.172	-10.439	-7.2954	-9.615	-14.185	-9.11	-8.4763	-13.802	-12.487	-5.6966	-10.948	-7.372	-6.0026	-8.7035	-2.9667	-10.451	-11.231	-11.4	-11.674	-9.3151	-10.27	-6.6553	-5.1327	-7.2489	-9.5749	-9.233	-14.586	-5.4864	-11.554	-10.831	-6.3311	-7.238	-6.8363	-9.7283
-7.7136	-12.417	-10.072	-4.4785	-11.193	-5.755	-10.711	-8.0914	-8.8949	-13.548	-6.6597	-11.338	-9.4566	-15.26	-9.5595	-14.339	-4.9985	-15.955	-10.775	-7.0175	-10.538	-12.114	-10.9	-12.795	-11.926	-7.1305	-8.3591	-9.6505	-10.497	-8.7006	-13.595	-7.6621	-14.281	-12.623	-7.1208	-9.1497	-9.9365	-10.626	-7.5343	-9.7393	-11.927	-12.773	-12.873	-8.7629	-14.439	-12.091	-10.104	-8.5198	-13.501	-11.915
12.707	5.3687	8.2931	5.3963	5.2881	8.1976	8.407	10.474	4.8823	11.409	8.6337	7.4361	3.683	11.194	6.1983	3.4796	5.0107	10.35	6.7098	10.166	13.586	5.5812	4.0992	7.7757	7.3529	6.7005	7.7522	10.361	6.1969	5.9149	7.3756	10.699	8.8499	5.775	9.4736	6.1129	11.278	6.4704	4.6815	9.9725	9.064	5.6539	6.8691	4.6984	7.5974	7.9908	8.3395	5.046	9.405	8.5468
-22.58	-17.909	-17.714	-23.146	-19.099	-22.512	-22.983	-22.397	-22.441	-23.456	-29.033	-19.87	-19.315	-21.36	-26.605	-20.208	-24.574	-20.634	-22.413	-21.238	-22.375	-25.149	-19.545	-21.37	-19.978	-22.053	-18.155	-20.673	-20.366	-20.452	-18.434	-23.738	-24.578	-18.58	-23.13	-22.796	-23.295	-24.07	-19.184	-18.127	-27.627	-19.194	-16.167	-29.929	-24.771	-25.063	-25.567	-18.732	-22.734	-22.359
-13.271	-9.4895	-6.4547	-4.2522	-11.757	-10.212	-7.1071	-8.8247	-8.0242	-3.2742	-5.6052	-7.8421	-8.1749	-5.4177	-6.4105	-13.304	-8.3698	-9.8059	-6.4599	-8.5529	-6.3722	-8.0143	-7.9209	-4.9173	-7.8086	-9.6858	-10.106	-8.3434	-7.2509	-7.5419	-13.565	-4.9274	-13.02	-6.9608	-12.41	-14.099	-8.8242	-11.064	-8.3853	-12.464	-7.4723	-8.8632	-12.198	-9.1594	-7.4981	-4.0392	-12.352	-11.124	-12.022	-7.3417
-12.341	-15.44	-12.213	-12.301	-15.215	-13.066	-18.974	-15.434	-16.441	-14.776	-10.671	-12.272	-13.711	-10.968	-15.473	-10.329	-12.801	-14.743	-9.1271	-17.155	-15.97	-17.178	-16.301	-15.276	-13.183	-16.643	-13.092	-13.92	-15.217	-11.477	-15.394	-14.841	-19.285	-13.826	-18.328	-14.952	-17.34	-10.949	-14.308	-13.468	-14.766	-18.628	-12.939	-16.425	-12.398	-14.36	-15.374	-15.886	-15.395	-15.23
1.8652	5.8047	0.75373	1.7488	-4.6294	-1.3174	5.0594	0.21363	-1.0221	2.3189	2.7216	-1.4156	2.7449	1.8439	6.6979	0.059994	-1.6422	2.5927	1.4248	-2.3238	4.5121	-2.3225	-3.3508	-0.64024	1.5746	3.4438	2.9569	4.1394	3.7256	1.9575	0.37562	1.3061	0.46803	3.2518	0.37627	4.3433	2.1373	-0.69868	2.932	4.5933	2.0292	-0.11699	3.0234	-1.4909	0.85205	-0.77156	0.3579	-2.879	4.26	0.5949
-13.284	-7.1204	-5.1789	-7.2233	-6.591	-1.4477	-2.4366	-5.6393	-1.9776	-4.9129	-8.6974	-9.0891	-6.2576	-5.6112	-5.9456	-4.4843	-10.274	-9.3708	-4.0028	-12.771	-4.2137	-6.439	-7.5536	-7.7814	-2.8703	-6.1217	-4.7693	-7.8878	-9.9746	-8.8105	-7.2909	-8.1107	-5.426	-7.6621	-4.9733	-5.583	-8.114	-10.968	-9.1605	-5.73	-14.57	-10.121	-9.3072	-1.8188	-10.499	-8.0467	-6.7247	-9.8729	-8.3259	-5.9038
1.4519	1.4867	4.1854	5.0369	5.99	6.2808	3.2906	2.1473	4.2922	5.9545	3.2654	5.3627	7.1762	5.3193	2.4614	3.8743	4.8488	3.9688	3.8928	8.2455	1.7202	4.9944	2.4951	9.3998	3.3949	3.7312	9.204	2.1007	11.074	1.7485	4.5365	1.9693	5.2722	6.1911	3.0994	5.8627	0.54398	2.3328	-2.2431	8.1728	0.26526	1.5368	1.895	6.9006	11.707	6.1954	3.3816	3.5259	3.4393	2.9589
-2.3641	1.8262	-0.70463	1.4048	2.9823	0.76528	-0.030967	-0.067324	0.51449	1.3977	2.3397	0.81459	-3.5721	0.91731	1.3041	-0.19396	-0.038785	2.92	-1.0277	-3.9664	-3.0773	0.63537	1.5574	-4.3729	-0.65546	1.6254	2.3586	-3.5173	0.61173	-1.5645	-0.52508	-1.5415	-0.10458	7.133	3.6727	1.7276	-2.567	1.0475	-0.6858	0.64784	-0.83159	1.8446	1.3832	-2.4068	2.1815	1.7908	-1.0315	0.063586	5.5894	-0.59379
-11.824	-11.697	-12.003	-14.922	-17.091	-15.781	-14.771	-17.508	-11.88	-17.378	-15.774	-19.832	-14.314	-14.548	-14.253	-17.315	-11.772	-15.024	-14.917	-16.852	-19.749	-13.163	-13.272	-15.507	-13.269	-10.979	-17.103	-11.187	-13.615	-17.998	-17.219	-17.911	-13.78	-13.818	-14.045	-15.334	-16.679	-14.502	-15.273	-17.194	-15.422	-11.071	-12.729	-13.761	-12.257	-13.671	-16.177	-12.405	-14.077	-15.611
-21.448	-26.184	-21.327	-24.899	-23.047	-22.711	-23.449	-21.525	-23.965	-28.095	-24.884	-20.22	-26.753	-24.302	-25.275	-18.874	-20.044	-22.662	-20.269	-23.757	-19.88	-21.528	-22.498	-24.729	-26.672	-19.755	-24.621	-24.949	-24.461	-18.192	-21.475	-24.623	-21.101	-18.05	-16.305	-22.818	-19.607	-25.819	-24	-21.73	-20.265	-20.439	-24.515	-21.643	-25.253	-18.664	-26.541	-21.036	-24.264	-27.866
-2.7311	-2.5363	-2.7949	-0.45094	0.8828	-1.7673	-0.14454	-3.0464	-3.6966	-0.12319	-2.5265	-7.7079	-0.7396	-0.99626	-0.57402	2.2857	1.2685	-3.608	-4.1339	-1.84	-1.0251	1.6102	-7.4984	-2.3973	-5.3978	-0.75536	-3.4694	0.36251	0.9659	-2.0544	-4.1474	1.74	-2.8091	-2.1766	-2.7087	-3.7821	-4.1227	-2.5612	-0.34975	-3.7884	-1.2559	1.0242	-0.37677	2.704	-5.1873	1.1657	-1.2741	-0.75144	-0.83491	-4.1056
-24.304	-20.276	-21.169	-22.798	-25.36	-21.543	-20.937	-18.62	-20.283	-21.815	-25.237	-15.046	-20.414	-19.735	-17.781	-16.936	-18.412	-23.03	-17.282	-19.755	-24.376	-16.32	-14.314	-19.903	-21.678	-18.147	-21.146	-23.083	-19.388	-27.208	-22.785	-22.877	-21.183	-23.873	-21.137	-18.785	-18.5	-18.507	-25.527	-22.752	-22.964	-20.857	-22.601	-19.409	-21.382	-25.956	-19.306	-21.942	-19.732	-20.645
-3.3806	4.9031	0.5524	0.82444	-1.6076	5.5151	2.1907	2.8082	-4.5566	1.4152	4.6541	0.82041	2.4996	-2.356	-0.24277	1.2161	-3.2117	5.2192	2.6694	-0.40594	-0.072426	-2.5501	0.82385	1.9223	1.9771	1.4413	1.4441	4.9926	-0.086988	2.6304	-2.6164	1.9786	0.30579	1.1595	-4.3795	-2.8185	-0.19091	1.2986	1.8906	-1.9022	2.0262	-0.31314	-1.1723	0.07076	-2.4295	-0.92277	-0.51798	-4.3389	0.90853	4.5663
-0.88255	4.5084	-3.2212	-3.8392	-1.3975	-2.7834	-4.9242	-2.3374	-3.5049	-0.95527	4.036	-3.6827	2.6462	-2.4501	-3.0436	1.8803	-6.7214	-1.2172	1.8279	-1.5178	0.42877	0.94513	-0.45914	-2.5748	-5.4992	0.10706	-2.0431	-0.40003	-7.5679	-2.2048	-3.4046	-3.799	0.26833	-2.6265	-4.8112	-1.9254	-1.5439	-1.2106	-2.189	-2.0211	-1.8083	-4.7861	1.1996	-0.046279	-4.7457	-2.543	1.5661	-1.5199	-3.7792	-1.3657
-5.8295	0.12774	-4.1546	-3.17	-1.8639	-1.452	-1.7038	-3.9253	-5.7064	-0.53456	-1.808	-4.8409	-1.7068	-1.3005	-0.63067	-3.5858	-6.6077	-0.36385	-3.5664	-4.1034	-4.227	-2.3923	-2.9665	-1.1533	-1.8795	-3.4111	-1.583	3.6521	-2.2429	-2.2957	-1.5682	-0.81563	-2.7478	-0.60911	-5.464	-3.8069	-4.3122	-4.4819	-2.1346	-4.1634	-5.1405	-3.4685	-0.55938	-2.4151	0.87915	-5.5407	-4.3169	-0.46347	-3.2607	-8.3641
7.4183	3.2522	1.9191	9.0228	4.6172	3.1813	3.8222	9.0132	8.0338	10.204	8.5939	6.665	4.8368	10.554	9.319	8.1505	10.631	6.1044	5.1991	7.3027	8.6268	7.9908	5.3986	5.3988	9.9656	7.6061	7.61	6.1763	5.2856	4.4888	7.5194	10.847	8.0078	1.6309	10.912	7.4651	9.4572	7.2836	9.5846	11.634	4.4202	8.8893	6.2865	9.6401	3.9874	7.4579	10.389	7.5569	7.2127	7.9403
-2.9557	-2.9841	-3.4329	-4.0983	-1.5376	-2.3743	-2.888	-3.3366	-1.8681	-6.2384	-0.16225	-3.7347	-4.1326	-7.1148	0.33075	-3.671	-0.93218	-4.5513	-3.5577	-0.81986	-2.4217	-9.9531	-10.996	-1.476	0.36143	0.97253	-2.4006	-2.2667	-5.8906	-5.8938	3.3286	-1.5504	-1.399	-6.0145	-4.6063	-1.6033	-4.1195	0.82609	-0.063232	-4.3426	-2.4426	-1.4615	-4.486	-2.2667	-3.776	0.77153	-5.9073	-3.3813	-3.4885	-6.0823
2.3103	1.2676	0.095061	-1.9831	-1.404	1.3089	-1.2872	-4.9942	1.8943	-3.3943	-0.91732	3.7025	1.1468	-0.1803	-0.18026	-1.1161	0.036417	0.70349	0.40479	0.82815	2.9605	1.9437	-2.6467	2.2463	2.1239	-4.5882	-0.35167	-0.9494	-2.6447	-2.6584	4.6655	-1.0015	0.20706	-0.69372	-2.2915	3.1118	1.2862	-0.63133	-0.81111	0.1705	2.4514	1.0115	0.291	-3.3677	2.4339	1.3776	-1.5303	1.188	-2.1546	-0.54853
-14.869	-10.483	-13.588	-10.131	-22.424	-15.958	-14.858	-14.625	-12.531	-15.719	-11.598	-15.197	-11.392	-14.125	-12.116	-10.141	-18.339	-14.336	-10.377	-15.456	-14.778	-12.986	-9.6749	-18.825	-16.441	-13.573	-14.439	-16.936	-14.184	-13.545	-9.3976	-13.67	-11.761	-14.081	-17.063	-10.075	-12.946	-12.952	-19.835	-11.395	-12.291	-13.398	-15.505	-17.453	-17.168	-16.902	-9.2568	-11.918	-13.893	-13.56
-9.8491	-10.201	-9.9871	-15.712	-12.398	-11.378	-11.353	-15.066	-9.6838	-9.262	-11.139	-20.621	-9.3723	-9.9896	-10.602	-13.284	-12.417	-11.61	-10.483	-10.193	-10.547	-13.551	-16.804	-11.618	-10.615	-12.697	-11.658	-12.266	-10.012	-15.086	-13.515	-11.98	-12.605	-16.199	-15.408	-11.849	-9.3618	-10.897	-14.246	-8.7818	-10.08	-9.9608	-10.202	-12.798	-8.4645	-8.144	-12.999	-10.091	-14.597	-10.549
-6.1334	-3.8894	-6.0726	-1.4659	-6.0041	-2.1296	-1.4819	-1.2235	-6.0113	-5.7517	-6.4775	-2.367	-6.5388	-5.7346	-3.8977	-4.2399	-1.5781	-1.1812	0.23502	-1.425	-0.81151	-0.042502	0.11974	-1.8623	-6.8732	-0.11165	-0.24641	-0.78068	-0.66881	-1.0426	-4.7794	-1.8144	-2.173	-5.8339	-0.54437	-0.067748	-1.946	-1.1275	-2.3185	-3.1926	0.97944	-3.229	-5.4257	-4.1493	-3.7256	0.46133	-1.6792	-2.4424	-2.2658	-2.969
0.91909	3.8136	4.6776	4.483	0.62318	-1.8151	3.4822	1.5632	2.4777	0.88439	-1.9721	1.134	-1.6009	1.8296	0.25391	0.78756	-3.3745	1.5091	3.0614	3.4214	0.44899	-1.0035	2.872	-2.2264	1.6778	3.1928	2.2904	1.1412	-0.17979	-0.033005	-1.2421	-0.50803	0.99425	1.8974	6.9413	-1.4764	-1.1996	-1.7224	-1.355	4.4151	-0.72733	5.2302	0.38414	3.0698	0.39498	0.62506	2.4578	3.2347	1.5878	-1.4915
-15.183	-13.787	-14.542	-15.28	-14.722	-14.572	-13.969	-15.876	-15.651	-22.575	-17.37	-11.417	-11.58	-19.088	-11.167	-12.628	-17.874	-15.399	-17.584	-14.594	-10.91	-16.982	-12.678	-10.977	-16.101	-10.947	-19.202	-11.349	-16.601	-16.419	-15.686	-13.55	-15.041	-16.465	-12.131	-11.519	-19.406	-12.478	-16.317	-18.768	-12.502	-9.3366	-12.354	-17.089	-16.582	-17.801	-10.884	-11.551	-17.514	-13.721
-0.32833	-3.5763	-4.6354	-2.4929	-0.54999	-4.3614	-3.1599	-1.1496	-5.4381	-5.0324	-7.0146	-4.2456	-4.4262	3.7337	-5.9223	-6.2344	-4.295	-3.5336	-6.0239	-6.1991	-6.8061	-4.9134	-5.7134	-2.6679	-3.7659	-3.9026	2.56	-6.671	-3.2963	-5.2181	-5.0451	-4.7147	-1.3159	-5.5402	-3.705	-3.1467	-1.7242	-3.5129	-0.24546	0.039122	-4.403	-6.192	0.033243	-0.49415	-5.1454	-1.5749	-0.63895	0.7087	-1.8539	-0.52039
4.9499	0.092678	3.6372	5.2714	-1.8849	2.7001	7.554	1.5019	4.8025	3.7218	1.1732	3.4137	2.4875	-0.62704	1.7688	4.4214	2.54	4.8144	0.28485	-0.88238	4.5406	1.8741	4.5162	5.2296	2.114	0.13179	7.2696	2.6215	1.3198	5.5208	1.6256	5.7054	0.43728	3.3495	1.7068	4.6006	2.2703	4.6271	4.3428	2.7689	3.2894	1.1294	2.8282	4.7915	6.5296	2.2731	2.3148	8.1963	4.036	0.36018
-11.506	-13.503	-11.584	-13.464	-10.939	-18.704	-7.9967	-9.0902	-9.2514	-14.067	-11.244	-13.296	-12.611	-13.194	-12.142	-10.285	-9.2428	-10.76	-13.022	-14.664	-15.944	-10.496	-15.293	-13.523	-9.1618	-14.378	-11.626	-14.872	-14.303	-15.343	-13.352	-11.778	-17.03	-14.955	-9.5182	-11.696	-15.323	-11.897	-8.1187	-14.936	-16.391	-11.044	-14.43	-13.196	-13.079	-10.56	-14.298	-10.663	-17.676	-17.558
9.5527	8.6246	4.2954	7.9822	12.706	9.3532	4.6705	6.4215	6.0124	8.5383	7.6606	9.9776	6.039	11.093	9.2803	5.5663	10.463	8.4106	8.6919	7.2965	10.775	9.0247	8.4322	11.36	13.413	10.599	7.0517	11.361	14.177	8.6453	7.8767	12.975	9.0585	5.9942	8.8701	10.328	12.593	13.719	8.357	9.5119	15.155	10.468	12.24	11.415	3.992	8.8105	6.9382	12.514	9.6767	10.308
-15.442	-17.475	-10.252	-15.508	-14.613	-13.487	-17.224	-16.199	-12.701	-18.242	-18.551	-13.906	-17.697	-10.62	-15.812	-13.211	-14.778	-11.257	-14.478	-15.289	-10.24	-11.54	-15.955	-16.447	-19.184	-13.917	-15.649	-15.407	-13.292	-16.133	-18.858	-15.452	-12.734	-8.4916	-14.033	-13.659	-13.258	-12.532	-13.038	-18.154	-13.975	-12.052	-14.607	-13.544	-13.102	-10.997	-16.214	-13.042	-15.74	-14.869
-0.89012	-3.5336	-0.15467	0.24777	-4.8815	0.65689	-2.6465	-5.4312	-4.7051	-4.1128	-0.77265	0.043031	-2.1379	-1.5423	-1.8691	0.36631	-3.2081	-5.8455	-4.5433	4.084	-5.1876	-0.53964	-2.1519	-2.1328	-4.4778	-2.2686	-1.476	-2.4317	-6.9187	1.9933	-9.9664	0.65773	-2.4473	-3.1039	-3.6012	-3.7842	-0.48029	-1.7864	-4.5827	-7.6457	-3.0136	-0.79193	-0.84154	-5.9857	-4.5036	-5.2732	1.9771	0.35848	-0.32918	-0.58819
-6.0636	-6.8301	-3.8064	-5.444	-3.4646	-2.7702	-4.4359	-5.1433	-3.5273	-6.9308	-8.5758	-5.3261	-3.565	-7.4903	-7.4916	-7.6109	-9.5271	-9.3812	-5.2894	-7.3798	-7.6721	-5.8121	-8.6288	-3.3162	-3.9892	-4.0651	-4.2433	-6.5299	-2.3558	-5.0322	-4.1917	1.8818	-6.6383	-4.8198	-2.1941	-7.7809	-4.8292	-6.4665	-3.4146	-4.5999	-6.3393	-7.9136	-2.0595	-8.3462	-6.2853	-5.2248	-4.8489	-4.586	-4.2352	-1.0586
-4.3363	-3.0567	-2.2624	-6.981	-7.3645	-6.9458	-2.8335	-5.6065	-7.9871	-8.1428	-1.3776	-1.5257	-2.6819	-6.6098	-0.32242	-5.7598	-5.5024	-4.6391	-8.6176	-4.2572	-3.8459	-7.0946	-5.1642	-4.9032	-5.4291	-6.4761	-5.506	-7.5329	-5.7874	-7.1274	-5.9395	-5.9768	-6.3418	-5.7836	-2.5521	-7.6838	-6.3789	-5.1812	-3.6593	-6.0631	-4.6125	-7.6078	-1.8257	-3.6107	-0.98058	-8.9088	-8.7717	-7.6471	-7.0327	-3.5101
4.7349	6.5429	10.251	11.722	10	9.8012	6.4354	8.0212	8.7272	8.7232	10.477	2.419	7.5444	7.0406	9.9012	12.517	10.366	10.886	9.3502	8.0592	8.2331	7.4005	10.038	7.5975	8.2775	3.4055	5.0766	8.4631	4.4561	7.8132	8.1485	9.7647	4.9757	4.9969	7.7407	10.965	8.8736	9.4629	10.714	4.9651	8.0456	5.6703	7.5046	6.971	7.6966	9.0937	8.0618	12.939	11.818	5.8775
-5.008	-5.1386	-4.9424	-3.1053	0.69299	0.19481	-2.8997	-3.9103	-5.8836	-0.66559	-2.1902	0.22042	-7.0684	-5.7679	-3.6915	-2.0735	-4.2492	-4.4581	-2.4504	2.8618	0.47242	-3.3371	-1.4464	-4.5993	-5.5256	-2.3248	-6.6055	-2.931	-4.5221	-5.912	-1.9586	0.16093	1.8078	1.2828	-5.9099	-1.7216	-2.2808	-6.2324	-5.9499	-1.3505	-3.7078	-4.9575	-2.92	1.1076	-1.2252	-3.5473	-6.3917	-3.8404	-1.8315	-3.6808
7.6097	8.8947	6.4981	8.3474	5.1299	9.1655	6.0257	13.921	11.368	6.9443	6.2888	5.188	7.6777	8.8829	7.0415	7.4655	3.806	5.144	8.0881	7.4886	4.4547	5.5451	4.6918	9.7093	9.4152	1.2727	4.773	4.5409	3.2569	5.7466	6.8034	3.5623	9.3276	9.3859	9.8499	3.6072	7.0059	10.371	6.8544	6.3692	6.6705	7.0741	3.3702	5.0347	6.1157	8.2877	6.7414	9.3627	6.1677	8.0103
-0.036697	-3.6578	-4.4289	-0.92716	-3.447	0.48296	-2.6039	-4.5321	-1.0122	-5.395	-9.3902	-7.4977	-5.3355	-7.9011	-5.7114	-2.2707	-1.3667	-2.5714	-1.8742	-3.048	-4.5855	-3.818	-4.1854	-3.4844	-0.21551	2.0733	-2.1062	-3.1389	-6.3624	-5.6393	-2.763	-4.7581	-1.2239	-0.28429	-4.6723	-5.4598	-3.3814	-6.6272	-5.0523	-6.5358	-5.8892	-4.1787	-7.6747	1.1717	-1.7857	-3.7593	-3.3844	-4.2668	-3.0464	-5.0612
-21.358	-20.699	-20.557	-19.751	-19.076	-21.869	-14.663	-22.473	-22.695	-25.223	-22.467	-23.124	-26.995	-24.174	-18.408	-23.751	-22.057	-21.895	-21.076	-21.44	-22.859	-22.62	-22.212	-23.113	-20.216	-24.195	-26.826	-20.802	-21.864	-24.214	-23.325	-26.923	-22.529	-24.163	-22.353	-26.827	-23.498	-20.84	-18.862	-20.768	-20.175	-23.175	-22.751	-19.325	-21.035	-24.736	-26.463	-21.771	-22.244	-21.177
3.5451	10.238	11.015	11.223	10.926	14.005	7.8709	9.7712	4.9421	8.8737	10.602	15.56	10.722	11.964	8.0892	7.6249	12.117	8.932	10.12	12.508	13.001	11.592	7.6401	9.1122	7.9528	9.398	10.56	7.0623	12.228	6.3492	7.4611	13.912	12.026	8.3119	6.1186	10.96	8.6022	13.213	8.8084	14.196	10.21	13.304	7.2639	12.387	11.044	8.6124	6.4817	10.223	9.5024	14.739
5.7699	4.2986	7.4253	0.29674	8.2501	3.0234	3.9762	5.0305	6.0261	1.5915	-0.94411	1.5168	1.7539	0.83555	-1.8308	3.1163	4.854	4.4554	1.1171	5.8815	1.0044	-0.25841	4.2334	2.827	1.584	1.3344	-4.4764	0.88378	1.2353	3.5416	0.14399	2.1897	6.153	-1.9157	2.2761	3.5493	3.8734	3.6637	1.5768	3.5625	3.6431	2.0334	1.5241	-0.10113	6.3307	0.43984	0.0052256	-1.8597	-1.7621	-0.15267
-11.24	-9.5645	-7.1725	-8.1386	-3.3484	-5.1594	-9.5745	-5.4658	-3.2272	-11.148	-5.8166	-6.5781	-8.3152	-5.8397	-10.914	-8.1135	-7.4335	-5.4441	-4.1489	-5.5623	-8.6386	-8.8766	-2.5822	-3.1843	-12.634	-8.8861	-11.859	-7.4964	-8.1379	-12.429	-9.2954	-10.467	-9.9272	-6.8007	-4.2757	-7.9041	-4.177	-3.7536	-8.4962	-7.1489	-10.168	-4.3105	-9.8085	-10.79	-7.584	-10.314	-5.921	-10.395	-4.0641	-3.6857
-9.7218	-10.247	-14.18	-9.3533	-12.95	-11.725	-13.49	-12.811	-11.752	-13.137	-12.672	-14.049	-14.993	-13.894	-11.502	-11.141	-16.882	-15.063	-9.7177	-14.035	-9.4979	-14.03	-16.445	-13.196	-15.227	-15.79	-14.439	-13.969	-13.96	-14.962	-12.465	-10.386	-14.646	-13.649	-12.367	-17.054	-11.863	-13.654	-10.83	-14.924	-13.901	-11.283	-11.364	-14.422	-7.4949	-15.021	-13.066	-10.632	-11.765	-11.101
-0.39255	-2.3419	-1.2817	-5.1794	0.14516	-0.020512	2.1908	1.0242	-0.86483	0.2025	-5.1151	3.3138	-0.53338	-4.0055	-1.524	0.97909	-1.3448	-0.10055	-1.2111	-0.50991	0.32089	1.3511	-4.3251	6.2383	2.457	0.31602	-4.5435	0.5369	-0.49491	-2.1077	3.6516	-0.22583	-6.3361	-3.675	-3.5127	-0.81707	0.51484	2.1924	-0.098475	1.254	2.131	-2.6931	-0.9245	-2.8911	-0.3351	-3.6801	-1.4175	5.0331	-1.2845	2.1067
-1.2584	0.83926	1.9077	1.8013	-2.2269	2.9705	2.4567	0.70096	2.2492	-1.0319	2.8176	1.6199	1.0057	1.9035	0.46642	-1.0298	2.0277	3.1397	1.7378	-0.2994	2.0913	4.3079	3.0609	2.1422	3.0234	5.0433	3.2716	0.78443	1.8189	-2.491	0.32612	0.69592	3.4607	3.8817	1.4765	-1.3495	-1.6172	-1.838	1.1703	2.659	4.2029	1.1766	1.6325	4.1153	0.93122	-2.8397	2.3131	1.6561	-0.68657	-1.4879
1.549	-3.9035	-4.2437	-2.3725	-0.48448	-1.8034	-4.241	-4.878	-3.4375	-4.411	-6.9583	-4.5874	-9.6318	-3.7707	-1.0812	-3.8212	-7.2826	-2.4352	0.43252	-5.7123	-0.57498	0.17546	-0.9902	-9.234	-2.145	-5.389	-3.7514	1.0459	-1.7834	-4.6007	-4.5461	-4.2413	-3.5369	-2.3101	-2.3761	-4.8691	-0.64788	-1.2924	-5.9428	-3.1741	-3.2909	-6.0782	-2.3487	-8.1688	-6.2411	-4.7987	-2.3885	-3.367	-4.6734	-3.5251
-5.3783	-8.3822	-5.6672	-2.572	-0.8727	-1.5191	-4.8616	-6.2589	-4.5039	-1.4608	-4.5809	-2.619	-3.1937	-7.5344	-2.7228	-7.7846	-2.5523	-4.6464	-4.7514	-6.6979	-0.041409	-2.1445	-0.10388	-7.2932	-5.3677	-2.0519	-3.3396	-6.779	-6.4367	-10.123	-5.0269	-2.5743	-3.3259	-1.6943	-1.3573	-0.64384	-2.3711	1.3454	-6.9282	-6.3245	-3.5752	-2.9368	1.0286	-2.7113	-2.6854	-2.983	-6.3797	-4.7767	-6.8219	-4.2145
-12.792	-12.741	-10.966	-9.4279	-11.486	-11.454	-11.472	-8.6742	-13.121	-11.293	-15.677	-17.227	-10.109	-11.519	-12.405	-11.578	-10.572	-11.019	-13.855	-12.515	-9.0426	-13.643	-9.1197	-14.277	-10.552	-11.749	-13.848	-9.3241	-4.0403	-10.457	-8.6117	-10.692	-17.032	-15.343	-11.728	-11.092	-10.978	-14.852	-15.351	-13.648	-9.3253	-11.472	-14.222	-11.599	-13.966	-15.063	-8.0412	-16.985	-11.501	-12.589
-4.1543	-4.9093	-3.2559	-1.9444	0.33569	1.8573	-2.0255	-1.3429	-7.3867	-2.1446	-6.6619	0.22651	-0.37431	-3.9967	-2.7907	-6.8873	5.4822	2.3841	-10.038	0.83118	-5.0976	-2.3525	-2.8033	-4.0973	-0.55655	-6.0461	0.086001	-5.083	-1.1489	3.8755	0.060264	-4.1705	-5.7211	-0.79456	-7.6358	-2.5695	-6.6662	0.74781	-6.833	1.2469	1.7161	-0.4138	-3.7974	-3.5768	1.1403	-6.0254	-4.3491	0.53199	-3.0585	-3.2526
2.0073	4.1057	3.237	2.1984	3.2695	8.717	1.4875	-0.90821	1.3507	-2.6128	2.7861	5.1155	1.9535	4.1432	-1.2911	2.5442	-1.9441	1.2888	0.92296	2.9893	1.0966	1.5851	-6.8213	4.2203	0.19622	2.1352	-2.2583	-2.122	0.50363	2.7206	10.158	-1.4441	0.9974	-0.11385	4.0062	1.8014	-1.4837	0.083341	-3.8876	1.1524	5.8605	4.5582	1.14	3.5261	3.7219	2.6159	-1.3568	5.3952	-0.20069	-0.51911
-10.57	-12.368	-12.426	-10.155	-7.2958	-7.6557	-6.8322	-8.1527	-6.4439	-6.9472	-8.8979	-9.7789	-7.5005	-1.9446	-8.2063	-8.5494	-4.8088	-9.2418	-6.5327	-8.1782	-11.716	-9.7665	-6.4586	-7.7119	-5.7605	-7.0017	-9.8608	-5.039	-7.0763	-9.7307	-7.3264	-5.4526	-5.3682	-6.6618	-10.098	-7.3236	-8.2647	-8.2727	-8.2038	-2.975	-7.6724	-7.2495	-4.8876	-7.9368	-7.93	-7.8365	-10.088	-5.3679	-6.5705	-6.0411
4.9157	1.8117	3.5429	0.78469	2.2924	2.4667	-1.5982	1.0508	-0.092269	-2.3249	1.7133	-0.038435	-0.1655	-5.2647	0.17878	-3.2128	3.3048	-0.82659	0.88921	2.2318	-2.4109	-1.0454	2.5943	1.0937	-4.4498	-4.4366	1.3181	-0.39688	0.68766	0.88068	-2.9279	4.7546	-0.91006	1.4642	-1.9379	-2.3526	-0.030902	0.059782	1.1434	0.015974	-0.75954	-2.1472	-2.5607	-2.9175	-0.23464	3.6798	0.44931	-3.536	-1.6885	-1.9078
-0.92783	0.63666	-1.006	-2.1278	4.8914	-0.53291	-0.56658	1.8615	-2.1642	0.1097	0.20261	-4.5085	-4.7356	-2.6288	2.5161	1.9788	-2.4991	-4.2279	0.96124	0.74646	2.699	0.87909	1.0325	1.3391	-1.6209	2.4181	0.98409	2.046	-3.5792	-3.786	3.7805	0.086098	1.7766	2.4069	0.25979	0.47935	2.2499	3.0262	-1.6235	1.1014	2.7842	1.8817	-3.4116	4.4636	2.5896	-2.2713	-1.402	1.7871	-1.67	-2.5588
2.5849	3.8653	2.6774	2.5993	-0.41725	3.6513	11.369	2.471	8.0377	4.7963	3.9914	5.7939	2.8695	6.4359	1.724	6.2155	4.997	4.3033	3.9129	7.7333	3.1527	9.0789	3.764	7.7705	3.8739	12.633	5.6477	3.6005	2.7151	2.1503	8.4274	7.2326	2.1127	2.9362	9.4862	4.7327	4.7516	12.085	9.6698	-0.057859	5.1162	6.8377	4.5994	1.8567	4.672	4.7878	0.043135	6.9519	2.1595	11.281
8.7921	8.3438	9.4371	11.311	7.8253	6.2867	11.464	6.0417	3.2237	5.2438	10.25	11.217	4.8236	7.5002	5.5213	12.066	9.3418	5.2666	5.017	6.9371	12.102	6.287	9.5473	4.6361	10.871	10.914	9.4842	10.68	11.331	9.395	10.522	6.9786	9.0204	9.1661	7.2978	7.5811	8.4437	7.7257	9.2675	9.9249	10.341	9.6489	11.059	10.372	6.8154	6.7738	8.0413	7.1931	6.1972	8.5828
-13.778	-8.6136	-11.766	-14.732	-9.2753	-11.442	-14.311	-13.742	-4.8702	-6.8729	-13.411	-9.7132	-13.121	-8.6488	-8.8787	-13.891	-3.695	-9.9378	-10.094	-7.2718	-15.33	-7.059	-9.3386	-12.132	-7.43	-5.5322	-8.8496	-10.868	-10.815	-14.43	-11.614	-10.763	-11.713	-11.697	-11.482	-10.514	-12.677	-13.705	-12.148	-10.79	-12.58	-8.8049	-9.5433	-9.7182	-9.0205	-10.317	-10.265	-13.02	-12.287	-11.449
-0.58065	0.32876	2.0056	-0.45122	1.0658	2.4956	1.1445	2.4144	2.0129	1.2089	2.2076	1.7935	0.44493	-1.7285	2.0502	2.7195	5.8743	-2.7654	0.82118	-1.9038	-0.78808	-2.5926	-3.8083	4.4097	-1.6006	-0.66474	1.8751	-4.312	4.1986	1.7736	0.62381	0.46719	3.2441	0.037392	2.3809	-2.4331	1.7823	1.635	2.3212	2.1004	-1.1334	-1.9843	0.73946	3.7456	-2.3129	-3.1671	5.8445	0.23991	-4.395	0.10165
-0.25641	-6.0356	-6.8322	-2.1438	-3.423	-4.1902	-7.4533	-4.9637	1.2101	-8.1282	2.4587	-6.7928	-4.5859	-4.422	-5.97	-5.3933	-5.0718	-3.3201	-6.1906	0.72034	-5.4324	-4.3468	-5.6121	-0.54581	-1.4241	0.23947	-2.9263	-4.1616	-4.3825	-3.8803	-5.6194	-4.1263	-2.713	-3.4887	-0.28216	1.3129	-6.1283	-4.309	-3.8112	-4.2074	-1.2054	-1.9881	0.03848	-0.91314	-5.7815	-2.8035	-2.3767	-4.3179	-5.7711	-4.2987
-6.7331	-8.6618	-8.7819	-3.4665	-6.5111	-9.051	-10.206	-10.91	-10.704	-9.2849	-9.1248	-6.1695	-12.25	-6.6517	-12.618	-7.5732	-12.193	-9.6105	-11.468	-6.8894	-7.634	-2.3077	-12.348	-6.4971	-10.42	-10.97	-11.192	-5.759	-6.4457	-6.2408	-9.3669	-10.514	-8.4149	-13.008	-9.6957	-9.1845	-9.9842	-6.9033	-6.879	-11.368	-12.701	-6.2631	-5.0323	-9.5646	-9.0195	-7.095	-10.82	-5.1363	-8.6302	-14.776
5.1282	4.527	3.4875	1.9956	6.2566	4.9871	4.3063	4.165	6.6734	7.025	5.4386	2.724	7.4627	8.1797	4.0967	5.3635	6.4731	4.4281	6.4948	7.39	5.6302	4.7553	10.182	6.8249	2.5685	0.36845	6.2801	4.2788	6.466	1.242	7.0529	9.1998	7.4423	1.4105	4.6856	5.4594	2.305	4.9991	3.9938	2.8568	3.1164	9.2948	4.5868	0.091413	4.7235	5.7923	5.2696	5.0467	3.8575	-2.0326
-14.532	-15.744	-10.087	-11.187	-15.36	-11.173	-14.201	-12.089	-14.6	-15.316	-14.117	-14.176	-10.2	-15.765	-10.334	-9.7161	-9.6913	-13.462	-13.477	-12.619	-11.187	-16.63	-12.81	-13.629	-14.786	-12.781	-14.147	-15.929	-15.654	-10.392	-13.301	-10.611	-13.709	-13.208	-12.345	-11.43	-13.449	-14.216	-11.563	-11.758	-10.078	-10.93	-14.032	-14.6	-11.392	-12.548	-10.954	-12.529	-10.232	-8.3735
-9.6281	-11.225	-12.098	-9.4841	-10.69	-14.032	-16.717	-8.2392	-10.922	-12.228	-12.414	-11.879	-12.006	-12.159	-14.966	-8.5514	-11.439	-12.227	-9.2694	-12.574	-12.78	-10.643	-8.7424	-11.568	-11.122	-19.557	-8.8832	-14.198	-12.116	-6.5632	-9.0368	-11.711	-14.276	-9.6106	-12.163	-11.737	-12.165	-10.867	-9.6071	-9.9176	-6.0458	-8.9052	-11.004	-10.505	-12.518	-18.455	-13.158	-14.849	-13.723	-12.925
-8.5411	-8.4607	-5.6229	-7.4133	-4.3699	-2.8	-6.3803	-6.835	-0.66412	-7.4268	-4.5265	-11.996	-5.9957	-3.8837	-7.8799	-1.4134	-5.9103	-11.641	-6.6555	-6.3436	-5.3858	-3.4372	-1.817	-3.1409	-5.6574	-4.2347	-10.584	-3.5035	-7.0449	-9.5352	-4.6655	-4.746	-5.9252	-4.6711	-5.1275	-6.0783	-8.1066	-6.4635	-7.4213	-2.6498	-1.3021	-4.5165	-5.275	-3.822	-4.199	-7.5499	-6.665	-4.4068	-0.62712	-2.8903
2.8241	-2.0279	1.9275	0.047467	1.2621	1.7572	3.4272	2.1073	-6.6038	1.4094	-3.0169	2.2974	-1.9915	-2.0137	1.8952	1.5257	-2.3708	-1.7842	1.1694	-0.11043	-3.0322	-3.7317	-5.4293	3.5087	0.62598	0.61583	4.5651	-0.069984	1.4172	-2.3277	1.0062	0.46717	-2.8388	-4.4757	1.3266	1.8188	-1.3372	-0.46161	0.4826	2.3576	-3.1304	0.57585	-1.4965	-1.2964	1.6567	-3.9756	-1.0381	-2.6486	3.0905	-1.1281
-8.5963	-6.6484	-7.1408	-11.013	-12.431	-9.2104	-10.896	-10.704	-10.241	-12.702	-10.722	-9.4783	-12.5	-12.723	-7.2904	-10.449	-12.096	-7.7035	-16.648	-14.979	-15.502	-12.729	-16.426	-8.7037	-13.33	-11.929	-9.0629	-11.187	-9.9355	-9.5243	-9.889	-14.594	-15.651	-14.062	-11.46	-7.3611	-9.693	-15.217	-11.175	-17.708	-7.3275	-15.31	-9.9082	-14.317	-13.219	-10.351	-11.156	-11.612	-12.7	-9.2278
1.4086	-0.25938	1.7807	3.9113	0.2782	2.689	4.1734	-2.9141	2.3642	-1.8965	-2.9102	3.2082	0.15641	-0.33965	-0.48105	-0.26159	1.1067	0.81867	4.1061	-0.28561	1.2843	1.7244	4.9368	-0.77648	-1.1048	0.82458	0.6547	-2.103	-0.75646	5.223	-1.713	0.64732	1.0621	-1.7535	-2.4771	-1.7395	7.6606	-5.0524	1.9157	-4.1916	3.4912	1.745	3.4803	-1.6867	-0.32303	-3.5443	-6.2389	0.88877	0.78548	1.373
-0.34126	-5.3661	-5.348	-2.0096	-2.2737	-1.1136	0.3373	-3.8391	-6.1772	-5.0591	-3.0272	-6.4571	-0.29971	-9.9855	0.034698	-6.6423	-7.8664	-2.9972	-3.3203	-1.7517	-5.3364	-4.334	-3.6902	-5.6139	-2.8974	-5.3756	0.00094071	0.05182	-4.4649	-7.7616	-5.3645	-4.0021	-3.9557	-6.8546	-1.4185	-0.41722	-4.1398	-5.8156	-5.8983	-6.2303	-3.8894	0.070751	-5.9763	0.28333	0.10932	-4.4365	-5.7525	-5.5121	-1.0458	-0.13147
-5.1951	-4.5715	-7.949	-8.2297	-7.265	-5.3367	-7.112	-7.7755	-3.5774	-4.4961	-6.6283	-5.3351	0.97625	-7.7296	-5.2974	-3.3518	-4.8427	-7.0316	-4.634	-1.4482	-3.4297	-6.045	-1.3526	-7.0044	-7.1563	-5.2671	-11.83	-5.757	-5.6913	-4.5155	-7.5643	-8.4447	-7.0075	-5.5265	-3.543	-10.522	-2.1781	-7.7894	-5.5225	-0.86549	-6.8126	-6.004	-11.141	-10.386	-8.4853	-11.191	-8.004	-4.4456	-3.9682	-3.6726
-0.28836	-0.57446	-3.6648	-0.63906	-1.3564	3.845	-1.8753	-2.0587	-3.5823	-2.5891	0.66132	-4.6188	1.2502	-3.0694	2.7321	-3.2859	0.79968	0.12414	3.0262	1.1716	-2.8257	-0.28839	-0.97197	-1.1505	-0.95228	-3.5605	-2.5395	2.1575	-1.9256	3.1586	-0.21104	0.80117	-0.71959	3.4229	-0.33237	-0.78255	2.0286	-1.1567	-3.1635	3.7586	-1.78	-0.092612	1.4256	1.6344	-2.8263	2.1356	1.2875	0.95074	2.2266	0.39319
4.9952	6.7804	4.4221	6.7574	2.3802	0.64709	2.5661	3.6134	-0.18559	4.0804	1.1142	6.3013	4.6814	4.5602	5.8713	8.5366	9.5476	5.6777	4.2302	7.3822	5.9851	4.1626	2.3333	4.3665	4.7263	5.3936	-0.22838	4.6562	4.9012	8.0963	1.6561	1.3848	4.6466	3.85	4.9768	7.0559	2.7314	-1.7503	0.93869	3.9951	10.388	5.7744	2.5666	4.9693	6.1901	3.788	5.0709	6.5823	3.1418	3.4477
-5.4382	-1.9038	-2.7129	-3.2024	-6.059	-2.0992	-0.72326	-6.3692	0.33463	-1.009	-4.5377	3.6702	-1.5383	-5.1278	-3.7556	-1.2601	1.87	0.75525	1.6968	0.17562	-4.1683	2.9822	-2.9997	-3.147	-5.3948	-4.2539	-2.7902	0.69472	-3.2563	-0.27474	-2.304	-2.784	-3.37	1.8077	-0.19655	1.3417	-0.033895	-0.33185	-1.0177	-2.4703	-4.8201	-4.2933	-4.5227	-0.80356	-0.73454	-2.483	0.74786	-2.6289	-1.7179	1.1241
-4.4023	-1.0863	7.4286	2.6687	3.5151	0.20791	6.309	6.5177	3.1624	2.5445	4.5721	2.2908	3.1621	3.9691	-0.27052	5.8492	4.5162	1.8732	6.2757	4.5615	9.2641	2.6685	1.7499	4.6253	2.8408	6.4566	6.7936	3.0185	10.719	-0.54906	6.9953	2.4209	7.5947	5.9519	5.3258	8.1719	4.2106	0.7035	2.515	3.3738	2.0223	5.5239	1.3249	6.4431	0.49022	0.4116	9.4321	7.3954	6.4206	7.3358
-2.2174	-0.65085	-3.7141	-2.5382	-2.6869	0.42384	-2.6509	-2.0167	-2.7256	-4.4392	1.3756	-0.24881	-7.5344	-0.042713	-3.1165	-4.1044	-4.7311	-2.5752	-2.1205	-5.6716	-3.6865	-0.91576	-3.0873	-4.7126	0.63735	-3.8974	-2.063	-5.6949	1.9987	-0.16037	-0.67866	-2.1387	-7.0261	-3.6491	-3.1748	0.85152	-0.65118	-9.1426	-4.0833	-0.51562	-5.7191	-1.5657	-4.5964	-6.5694	-0.083123	-4.6161	-2.9197	-5.3652	-3.9685	-1.4443
-11.289	-12.235	-13.401	-14.174	-4.2152	-15.041	-16.871	-11.597	-11.507	-16.392	-12.753	-13.66	-10.74	-11.946	-10.568	-12.65	-16.548	-15.95	-13.424	-12.712	-13.808	-14.232	-12.378	-13.045	-17.348	-8.0428	-17.998	-11.371	-13.927	-14.055	-10.802	-12.44	-12.179	-12.696	-13.644	-9.6835	-11.101	-8.9723	-14.406	-15.175	-10.322	-5.494	-14.308	-13.919	-15.635	-9.6845	-17.832	-15.013	-14.967	-16.391
-12.123	-13.373	-10.469	-8.1296	-8.7737	-12.196	-13.38	-9.9043	-10.565	-12.278	-13.068	-15.047	-10.156	-11.11	-10.845	-14.271	-9.7367	-13.293	-10.821	-9.1307	-14.135	-15.334	-9.6395	-7.5026	-8.8797	-9.7503	-11.741	-10.975	-8.3048	-13.216	-13.686	-12.267	-8.9496	-12.199	-6.9703	-10.768	-5.891	-8.8073	-12.879	-10.216	-14.486	-9.735	-12.752	-9.8831	-9.3374	-9.73	-11.717	-7.5936	-11.856	-11.007
-7.746	-5.7486	-8.1289	-11.278	-6.3672	-7.9628	-6.7594	-8.9412	-3.8509	-3.2639	-7.4002	-5.1889	-7.0582	-7.455	-5.9053	-7.8995	-7.603	-1.095	-2.8964	-5.0196	-2.0734	-7.2693	-5.7847	-5.0829	-4.5306	-5.6765	-4.7748	-2.6495	-5.4781	-5.7795	-5.3617	-7.0477	-5.2452	0.45601	-4.2537	-2.1257	-3.9048	-8.0221	-5.0354	-8.4025	-9.0646	-4.7679	-10.097	-5.8378	-9.3376	-5.9017	-5.7519	-5.0954	-6.3315	-4.7213
-3.1506	-2.9507	-3.3655	-2.8066	-5.0158	-2.3658	-2.9893	-11.372	-6.161	-4.015	-6.1424	-4.1455	-6.7966	-3.9489	-4.1333	-9.6208	-4.0696	-4.3086	-6.3829	-6.4577	-5.2836	-8.1073	-7.3184	-5.7117	-4.6553	-5.757	-6.3892	-2.1858	-9.4559	-5.2401	-3.9565	-4.8888	-4.9435	-6.2732	-4.9194	-4.5024	-5.0774	-2.6258	-7.3006	-5.8722	-3.3601	-7.186	-2.9411	-8.5766	-5.69	-5.256	-6.5743	-8.4326	-5.3804	-5.6869
-9.9237	-17.515	-13.409	-9.7175	-13.731	-11.161	-9.8147	-13.342	-10.387	-16.225	-13.643	-13.996	-13.473	-7.0974	-12.989	-12.786	-14.058	-11.95	-16.722	-11.694	-11.702	-14.877	-14.498	-15.743	-10.508	-13.839	-16.344	-14.522	-10.773	-13.614	-16.897	-11.304	-13.412	-15.307	-14.064	-9.8895	-15.962	-17.9	-13.563	-15.781	-13.766	-18.88	-13.269	-14.735	-12.024	-12.705	-15.757	-20.481	-11.6	-10.297
-4.0728	1.3783	-2.5315	2.3022	-1.7926	-4.3737	-0.55822	-2.4221	-2.7188	-1.2567	-1.6169	-2.47	-1.6315	-8.2288	-2.1514	1.9739	2.609	-1.8152	-1.8552	-5.8376	-1.5083	-1.5535	-4.9323	-0.0068316	-1.0095	4.44	-2.8237	-2.8338	2.2647	-2.3618	-3.5291	2.2216	-0.47142	-1.7119	-3.7916	-0.47821	-0.79443	0.46674	-2.5857	-5.3402	-2.9304	-3.3948	4.2113	-1.2931	1.2231	2.2523	-8.0952	-4.981	-9.7723	1.1701
-7.1417	-12.592	-8.8946	-10.337	-6.3129	-9.2249	-10.835	-9.6208	-7.0839	-7.8954	-7.8659	-9.4668	-9.9389	-9.3767	-11.812	-5.436	-13.009	-8.2235	-12.234	-9.2536	-10.424	-7.5519	-9.6104	-5.5068	-12.241	-9.5198	-10.434	-8.1806	-7.9297	-11.965	-9.8426	-6.6945	-8.84	-9.6562	-8.8743	-7.6424	-7.9598	-10.43	-7.3101	-10.245	-13.987	-11.832	-7.7434	-14.545	-7.5347	-7.5603	-10.903	-9.5334	-6.4842	-5.8636
-5.107	0.22187	-2.3086	-3.3698	-1.3147	2.1746	-4.1983	-5.6895	-0.33533	0.71599	-2.2538	-0.96896	-0.86168	0.36993	-1.6116	-3.1828	0.94333	-3.556	-1.4031	-9.2839	0.98583	-1.0358	0.95375	-1.4434	-3.1531	-7.8583	6.1159	-1.2278	-0.83737	-2.4047	-1.5562	1.73	0.44092	-4.6374	1.9229	-1.0823	1.0868	-5.0943	-1.6349	-3.7795	-4.0924	-4.7066	1.9838	-2.3297	1.1885	-1.2278	-1.5929	-0.8666	-1.2761	-6.4696
-1.4845	-2.1846	-3.5273	-3.8974	-6.8852	-4.4937	-6.4462	-4.7532	-9.6833	-3.9948	-7.2567	-7.3985	-2.5779	-2.4258	-1.2309	-1.1537	-4.8307	-1.0979	-5.1073	0.15551	-1.1129	0.45584	1.3101	1.1427	-7.3193	-9.6339	-4.7837	-7.9035	-1.0455	-1.3886	-7.2207	-4.0567	-4.9606	-2.2706	-1.8388	-0.68301	-3.6012	-6.9125	-6.3277	-4.2911	-2.6012	-3.1461	-0.52009	-2.06	-3.1422	-3.6831	-2.4423	-6.5706	-5.8508	-0.90864
-0.62467	1.0327	-6.9973	-0.10993	2.8784	2.5532	-3.3576	-6.574	-1.2009	-5.1086	3.0334	-2.9193	-0.025992	2.9903	-1.1062	-2.9675	-2.5862	-4.9733	0.025625	-1.8755	2.8268	0.92163	-0.81279	0.56302	0.36956	-2.5588	0.53789	-1.1411	-3.7917	-0.087228	-3.2817	-1.7713	0.42475	0.6012	-2.0201	-0.94039	2.044	-3.9276	-2.0774	-2.9851	-2.4024	-2.2635	-1.7095	0.70424	0.026533	-1.9042	-2.1556	-2.318	-0.10119	-1.308
-6.4167	-2.0666	-2.6061	0.69607	-7.1059	-0.34208	-5.2181	-4.5026	-6.5704	-2.0208	-3.1242	-4.8042	0.98469	-0.55957	0.54161	-8.2592	-2.5261	-3.5267	-0.69462	-3.2209	-3.233	-5.941	-2.3076	-3.8906	-1.7679	-1.708	-3.1874	-2.2172	-8.1034	-2.7755	-1.8362	-3.1832	-1.7076	-3.508	2.9283	1.4838	-1.0911	-0.48074	-2.2582	-0.23953	-2.9332	-8.8306	-3.8793	-3.6784	-3.3076	-3.83	-3.9893	-6.2364	-4.6721	-6.1534
-2.8303	-2.5265	1.6468	-2.1286	1.2295	-3.2211	-3.0178	-5.2982	0.60739	-2.8764	-0.5587	-1.9547	-4.1634	0.39968	-2.8524	-3.4256	-4.1484	0.5125	1.2128	-0.16727	-2.0862	-2.5171	-1.6166	-5.486	-3.4537	-0.62153	0.47764	3.7947	-1.7843	1.4905	-0.70209	1.1693	-3.519	1.1172	2.2968	7.305	-4.5329	1.11	-0.0037431	-2.0828	-1.4907	-2.5316	3.8274	-2.3668	-5.2167	-0.21395	-2.0789	0.51612	2.3457	-4.5864
-12.155	-10.572	-11.903	-11.934	-12.898	-12.245	-13.047	-18.04	-12.794	-11.483	-17.172	-10.836	-12.882	-7.2233	-15.786	-13.69	-17.824	-14.836	-14.433	-13.159	-18.995	-8.0821	-13.414	-9.2317	-13.197	-10.748	-13.191	-15.322	-10.461	-17.115	-12.075	-12.825	-10.611	-10.635	-12.55	-9.7213	-14.602	-9.8604	-12.841	-13.794	-8.8985	-13.062	-13.244	-11.89	-12.388	-13.34	-14.33	-14.354	-15.66	-12.285
-6.8338	-12.192	-8.677	-16.232	-9.6546	-8.7735	-11.744	-10.541	-10.434	-15.872	-9.5692	-10.862	-10.816	-5.828	-10.724	-11.135	-7.3691	-11.745	-11.609	-7.908	-5.9626	-9.1408	-13.62	-16.681	-13.253	-9.6444	-9.6578	-9.4894	-8.9815	-13.014	-10.971	-12.328	-10.968	-8.0653	-14.927	-10.803	-8.6315	-12.429	-9.9794	-9.3755	-8.8237	-9.3966	-6.6396	-7.6141	-11.853	-13.779	-10.089	-13.293	-12.272	-8.5094
-8.2075	-11.98	-8.1692	-10.915	-12.475	-14.141	-10.913	-5.5387	-10.05	-10.832	-9.9445	-10.581	-6.7537	-12.446	-14.383	-10.712	-12.946	-11.872	-7.9152	-14.217	-7.022	-11.364	-10.985	-8.2404	-12.378	-14.65	-13.159	-9.0826	-10.825	-14.686	-10.74	-8.3919	-9.8256	-8.1623	-9.4864	-11.207	-10.215	-11.931	-11.076	-12.796	-11.267	-11.72	-11.094	-14.259	-9.336	-16.11	-8.8566	-12.238	-10.257	-13.511
0.14159	1.5808	-0.51668	-4.9767	-0.13414	-0.71978	4.6337	-6.4073	-0.65255	0.73322	-0.20721	-3.7279	4.5995	2.595	-0.2171	3.2291	2.3126	-3.3881	9.0736	-2.6734	0.049549	-2.4358	-0.31692	0.65189	2.88	3.2257	4.3671	0.581	1.6929	6.0716	-1.2615	-1.9448	-0.43443	3.2623	0.71005	-2.5887	-0.13057	1.697	3.6268	-2.5666	1.7956	1.202	-0.51416	2.9595	-0.90807	0.18068	-1.5932	2.0557	-0.66642	0.1033
-8.3466	-9.1561	-10.481	-12.91	-4.982	-13.412	-17.054	-13.999	-10.272	-10.828	-10.988	-9.2549	-11.682	-12.654	-12.74	-12.351	-10.72	-11.493	-11.796	-12.479	-8.1403	-12.471	-13.48	-7.7256	-11.641	-11.567	-11.916	-6.9035	-14.442	-12.574	-13.438	-14.249	-14.783	-7.1304	-12.196	-10.912	-14.409	-12.819	-9.1405	-9.0186	-13.998	-11.565	-11.043	-7.8347	-12.403	-10.707	-9.9177	-11.386	-11.973	-12.289
-3.7257	-4.9537	0.83198	-4.1393	-1.9258	-3.1021	-4.1048	-4.1071	-8.5304	-3.7481	-2.5314	-0.54884	-5.4132	-2.5055	-2.2967	0.14593	-7.1909	-2.4318	-8.604	-2.4428	0.27863	-1.9415	-2.14	-1.3047	0.81665	-2.5576	0.90654	-4.3517	-4.8146	-3.1377	-4.5432	1.7388	2.6781	-0.56382	-4.2512	-8.5743	-1.9878	-3.3853	1.519	0.14846	-2.7026	-2.1546	-2.7327	-4.7507	-2.2001	-5.2398	-5.2329	-2.6356	-3.3406	-0.45894
-2.0797	-3.4199	-3.9676	-3.4271	-7.0348	-3.5794	-4.4379	-5.4019	-3.6973	-2.9604	-4.0016	-6.8714	-7.4796	-9.3734	-0.64065	-3.1222	-3.8538	-3.2834	-0.2609	-4.7845	-3.242	-6.4316	-5.3338	-4.0562	-4.8532	-4.0002	-5.9954	-7.8563	-5.5072	-10.227	-4.9539	-4.223	-6.3658	-3.7328	-7.9968	-6.0229	-6.3991	-2.0424	-5.2613	-9.6701	-3.3133	-3.6188	-5.6761	-4.1522	-6.4112	-6.6645	-0.30533	-5.8504	-6.9129	-5.3419
-13.164	-8.252	-13.49	-14.061	-11.514	-13.572	-9.6201	-13.388	-11.984	-17.359	-9.915	-6.4816	-7.7555	-11.185	-15.142	-10.45	-8.9895	-18.029	-10.298	-10.1	-11.365	-9.8383	-10.461	-10.25	-14.368	-10.57	-13.376	-10.775	-13.227	-10.564	-9.0944	-10.717	-7.6084	-16.718	-12.698	-12.94	-15.828	-10.987	-11.774	-9.4066	-9.0145	-12.831	-7.6605	-11.212	-13.792	-15.592	-14.457	-12.96	-10.827	-16.449
6.7165	5.1049	3.3772	5.874	3.3616	5.2762	3.0037	5.7218	3.7319	0.046223	5.4031	8.1912	4.0458	7.2508	4.5989	9.5067	2.434	1.5189	3.0889	4.9205	6.1668	4.8846	2.9759	0.14359	1.1447	4.5181	2.6698	2.3595	4.8982	9.1743	3.2806	3.3487	6.3154	2.6125	4.8251	2.0473	3.0114	7.0376	3.4295	6.0482	5.8989	4.6052	5.3146	8.2373	7.882	2.6203	6.0869	5.9425	3.6257	5.7583
8.152	5.1167	8.4791	9.8494	4.8039	6.6439	9.4817	4.0694	11.553	8.8497	9.3592	10.185	8.8448	6.9901	4.5541	2.0713	6.7165	8.7818	8.6578	8.0708	6.4451	6.2215	10.573	9.0594	10.442	4.0928	12.076	10.435	6.7227	12.925	8.1413	10.972	5.4238	6.5311	5.9308	6.5169	4.6095	3.8098	5.3309	10.293	7.3844	11.05	8.431	10.12	7.5486	12.409	13.217	10.39	8.5823	9.0692
-4.8877	-0.23393	-4.7315	-1.8856	-2.6305	-4.8532	-0.17039	-3.8333	-0.50914	-5.5251	-5.0007	-3.5997	0.22974	-1.4677	-4.2478	-2.6811	-5.3313	-7.4389	-2.8028	-5.7921	-4.8513	-5.5253	-0.18925	-1.0254	-5.1983	1.8243	-1.0918	-3.5612	2.4752	-3.7154	-1.1909	-4.9099	-6.1736	-0.26822	-2.9816	-3.0588	-5.0301	-4.2241	-2.8526	-1.2048	-7.5061	-4.2976	-2.2667	-4.5117	-0.88353	-5.7733	-4.2327	-1.5166	-1.245	1.4466
-9.7361	-7.716	-13.138	-10.765	-7.2827	-6.7089	-7.001	-12.273	-12.789	-12.702	-5.0579	-9.3854	-11.428	-10.288	-12.011	-14.673	-9.5417	-12.946	-8.6945	-9.1791	-10.208	-5.5636	-7.7722	-8.8671	-13.361	-8.6212	-10.891	-7.5736	-9.9092	-12.266	-12.608	-6.2278	-8.1944	-8.8143	-11.698	-11.221	-8.2762	-3.3949	-8.9692	-12.253	-14.09	-9.0923	-12.21	-12.381	-14.854	-2.8542	-10.214	-9.7005	-7.9008	-6.9851
-13.043	-9.1086	-13.171	-12.478	-9.2012	-12.786	-16.302	-13.254	-9.3937	-9.9438	-14.682	-12.482	-8.6866	-14.358	-14.333	-11.483	-11.944	-10.055	-11.899	-16.132	-14.934	-14.207	-17.058	-12.486	-12.561	-11.64	-12.752	-15.709	-10.05	-12.217	-16.248	-13.529	-14.612	-14.532	-14.72	-13.713	-13.089	-12.428	-12.681	-13.259	-15.666	-10.85	-17.629	-8.7021	-7.7128	-14.93	-10.865	-16.252	-12.042	-11.321
0.99	4.6269	5.122	2.1106	2.2145	8.0298	3.3616	3.5587	4.6014	1.5046	5.6106	-0.096501	4.0057	3.783	5.7277	7.2877	3.438	2.0848	3.7981	1.6914	4.5078	2.24	1.8607	2.3175	4.2826	7.9822	3.4098	3.4107	3.5945	1.9065	0.3987	11.713	2.687	8.548	3.5357	2.9285	4.3815	3.7021	4.8763	1.2961	3.6546	5.5799	5.538	2.7589	3.7155	3.111	8.457	2.7351	4.9544	2.8329
-6.4989	-5.5285	-6.7629	-6.9181	-3.8037	-9.0276	-8.7382	-10.291	-11.152	-5.7844	-9.0661	-8.615	-2.6763	-9.2752	-11.07	-5.7445	-5.6685	-6.783	-12.352	-9.9932	-8.6653	-8.2422	-7.7612	-6.4698	-5.4671	-9.6798	-13.924	-9.5545	-3.2557	-8.0401	-6.553	-6.5134	-9.8282	-7.1357	-2.8054	-10.535	-2.981	-6.7935	-4.7885	-8.9842	-6.0673	-7.0819	-8.8073	-8.8219	-5.4038	-7.8227	-10.563	-7.12	-10.219	-13.401
-2.2251	0.09823	-1.9244	-3.1553	-3.3954	2.9179	-2.663	-2.6096	-7.8507	0.96788	2.6669	-6.4643	7.8735	-3.7717	-5.352	-4.961	-2.4478	0.39488	-0.16631	4.5771	1.9771	1.614	-1.8119	-0.99907	-1.0541	5.3795	-2.7187	2.5249	0.031313	2.3194	-3.9533	-0.46133	0.53492	-0.27238	-1.791	1.6305	0.37401	-0.90578	-4.4662	0.81993	-3.8411	-3.1703	8.378	-3.9797	0.29836	-3.0005	0.84535	0.38092	-0.29806	0.65001
-12.496	-5.958	-11.173	-11.177	-11.77	-10.552	-8.3047	-8.734	-11.947	-8.2551	-10.217	-12.758	-7.9727	-15.303	-12.832	-13.919	-11.039	-14.794	-9.5139	-7.3349	-4.7451	-14.217	-11.597	-11.537	-8.9856	-12.164	-11.216	-10.815	-9.8423	-9.7651	-8.9909	-15.294	-9.1492	-13.661	-9.8242	-12.571	-8.0923	-13.555	-11.797	-10.81	-10.561	-7.8126	-9.99	-11.132	-9.9336	-13.438	-10.31	-14.295	-12.942	-11.926
-3.2648	-1.0482	-0.079959	-1.1086	-1.1623	4.1385	1.8133	-0.25613	-1.8298	-0.92213	-2.4682	0.26147	2.3298	-2.0709	4.1817	1.4198	1.3067	-1.0816	1.3261	-1.9949	2.787	1.1254	-3.2426	-0.47037	-0.21292	-2.4736	-0.51774	-0.58673	1.5041	1.0413	3.0175	-1.1787	3.3124	-1.4098	0.30038	-0.62763	0.017123	0.96938	-0.12809	1.4194	-0.22972	0.58818	3.1439	-0.16229	1.3512	3.1883	-1.3216	0.3014	0.49577	1.741
6.857	12.504	8.3637	10.201	10.384	8.0229	10.773	4.4396	11.448	7.7905	10.152	11.9	8.8932	8.2433	12.28	11.156	8.2901	7.2594	11.179	10.882	10.234	8.3739	11.908	7.9534	8.0511	12.705	10.825	12.33	11.574	9.9852	9.442	10.84	9.3402	11.581	7.6365	5.4575	9.7578	7.254	8.8264	10.923	12.236	8.6515	9.2069	12.314	10.419	7.8373	12.039	9.6389	7.779	7.1692
8.0581	6.0536	7.0145	8.4712	7.2414	11.298	8.2264	11.729	7.9607	8.4672	11.097	10.179	6.863	6.9147	8.5065	6.3233	3.9445	12.315	9.9932	4.8112	10.552	3.0858	8.9636	6.502	2.9617	9.6548	7.9594	10.668	8.4671	9.9844	4.1479	11.827	7.1246	7.5158	7.2422	10.319	5.8593	9.0018	11.697	7.8991	8.8268	11.863	13.312	8.2113	9.7874	10.674	6.0682	8.3508	9.2225	7.8994
6.573	5.5716	3.9543	2.6567	7.5607	4.5972	2.5638	6.4769	1.7429	5.5098	7.9712	8.3699	7.7106	3.4804	8.2354	3.1865	3.9535	10.798	6.8298	8.4638	1.0136	7.1	6.1116	8.6644	7.1246	7.5783	1.4728	5.6432	7.0369	4.7269	2.0768	3.8955	5.9377	8.6369	6.092	5.7598	3.2147	9.4527	5.6828	3.4114	6.3284	6.6755	3.0159	5.4876	8.4859	5.0498	4.9517	9.4398	6.8466	2.2614
-6.9154	-11.467	-10.04	-13.2	-10.582	-13.744	-8.9783	-9.8157	-12.069	-12.655	-8.4127	-10.956	-9.0049	-13.016	-12.167	-13.591	-10.194	-3.5254	-14.165	-6.1975	-16.501	-5.3465	-10.416	-10.372	-10.243	-9.9216	-17.014	-12.522	-10.622	-16.058	-11.308	-11.732	-10.674	-10.586	-10.904	-14.509	-9.0174	-11.395	-10.651	-12.452	-7.4255	-8.8646	-9.56	-9.6078	-12.79	-11.535	-11.089	-9.9643	-13.754	-11.203
4.6998	2.4367	1.6465	4.7547	5.406	-3.1393	1.7851	3.314	2.4436	4.6468	3.1683	3.8235	1.4159	0.64822	-1.8607	3.157	1.256	-0.71908	-0.063012	2.3894	3.8455	4.7735	3.1459	-2.374	3.003	3.9083	-1.8572	-0.48106	2.552	-0.060389	0.96109	-1.0916	8.5558	-1.599	6.8554	-2.8065	3.2063	4.1824	4.6072	5.3581	-0.29007	8.355	0.72777	2.8986	3.6656	3.672	-1.4036	2.4566	1.3826	4.8096
7.3126	-0.1043	8.6643	7.9413	6.8067	7.6189	10.314	8.913	4.8531	12.495	5.3016	7.9559	8.303	9.2058	3.9465	6.4162	6.6852	8.6206	-0.017633	6.2396	8.2435	8.9568	8.9691	10.434	7.0738	7.7263	3.962	7.8851	5.0006	9.4232	6.575	3.6788	7.8334	0.72649	2.19	4.2686	6.4204	6.5486	7.482	8.8263	5.89	9.9564	6.1054	6.3957	5.2213	6.0278	4.1987	4.6866	6.9537	6.7515
-3.2433	-0.42914	1.83	4.8054	3.1513	0.96462	5.0454	0.17668	-0.21409	5.465	-1.6463	5.0861	3.7512	2.2597	2.8696	-0.39279	2.0839	2.6042	1.3832	5.9417	7.2801	4.5547	3.6788	2.5678	4.3194	0.93113	-1.888	2.1647	1.4511	0.87398	3.8689	3.8261	9.6436	1.5204	2.4335	6.0993	1.7352	5.4793	5.6895	0.42234	2.7101	6.3618	1.3029	3.9654	7.288	-1.5438	0.90116	2.9264	3.6821	4.7177
3.7947	5.1862	-2.3948	0.69153	-0.83444	3.8609	0.94524	-0.82667	5.4026	2.9427	-2.776	-2.5446	-1.7968	-1.2446	-0.031092	-0.26787	0.45862	2.3525	1.9189	-2.9811	0.39878	1.8944	1.8002	3.3593	0.70204	-0.82506	1.4219	-0.37199	2.1744	-0.36109	-2.8466	1.4218	-1.624	-2.2532	2.1593	1.082	-4.8707	-0.581	-2.2377	-1.2725	-0.79736	1.7251	4.5101	-1.5501	-0.17507	-0.72173	-1.8327	-3.6913	-1.0657	3.0043
-15.454	-19.566	-21.623	-19.206	-15.31	-23.386	-21.06	-24.201	-17.127	-19.586	-19.908	-22.002	-23.614	-20.038	-19.548	-27.499	-22.604	-16.547	-19.347	-21.284	-18.214	-24.213	-23.797	-20.834	-23.194	-18.61	-17.09	-24.665	-19.45	-17.642	-19.661	-17.223	-18.68	-18.848	-21.7	-19.984	-23.2	-22.118	-16.795	-22.223	-20.42	-16.136	-21.745	-22.298	-22.703	-19.062	-24.337	-19.169	-18.524	-23.059
7.4317	1.9132	1.2825	7.241	1.5295	2.0463	1.5674	5.4001	0.98398	-2.0906	1.3824	-2.8239	1.3634	3.6854	1.2106	3.7834	-3.1892	1.099	0.85262	6.0438	-0.16249	0.78406	5.7172	-3.6386	3.2819	2.8562	0.66818	0.0073804	3.067	5.7325	2.3436	0.10332	5.4166	1.2693	5.4913	1.178	2.4879	4.1757	3.4192	2.1573	-3.0519	2.7504	-2.0566	5.6654	2.1597	3.4639	3.796	1.4494	4.7073	3.8226
-22.606	-20.754	-20.149	-22.162	-24.288	-20.062	-26.258	-18.262	-19.674	-16.778	-19.009	-24.046	-19.829	-22.119	-21.803	-24.574	-20.148	-20.23	-24.286	-22.42	-21.868	-19.553	-22.554	-22.355	-22.233	-18.917	-20.661	-24.925	-25.206	-23.141	-17.862	-22.956	-21.491	-20.466	-22.369	-18.243	-25.26	-22.445	-17.923	-21.383	-19.3	-23.172	-21.49	-20.195	-20.167	-22.367	-18.558	-21.794	-23.009	-24.018
-11.637	-12.018	-13.911	-12.426	-15.387	-12.116	-13.265	-13.773	-10.597	-15.553	-10.966	-10.947	-10.681	-10.633	-16.08	-12.956	-14.886	-11.791	-11.793	-14.365	-11.758	-10.348	-10.381	-13.34	-13.773	-8.5459	-12.486	-8.9288	-12.473	-10.765	-9.6841	-8.6732	-15.338	-12.977	-10.152	-16.986	-11.177	-12.693	-20.648	-12.877	-11.289	-14.731	-14.215	-10.331	-13.815	-18.343	-9.8129	-9.5959	-14.582	-12.302
6.4876	9.4318	5.1096	4.1232	6.3253	5.6512	6.5236	6.7079	4.0187	10.357	7.8239	9.8888	5.7205	6.5466	3.4917	9.4653	5.3467	5.8528	7.3433	9.3566	10.033	10.724	6.5492	8.1972	8.7872	7.6104	3.6011	13.296	8.4404	7.2397	7.069	4.8968	7.2776	7.9464	5.1338	8.7093	4.18	9.5545	7.1949	7.1034	3.8922	5.2358	7.7625	7.1765	5.2956	6.1134	8.429	4.041	8.7859	8.1416
2.6715	-3.0441	1.2294	2.7615	0.89587	1.5193	-1.3377	-0.058462	3.6126	3.139	-1.899	3.0315	0.43018	4.6179	0.64209	1.575	-1.2167	4.7023	-3.1338	2.4688	-0.098681	2.8015	3.6096	0.16177	3.5484	-3.6487	0.57286	1.4534	0.12304	2.7069	-1.7139	0.021702	1.2863	1.502	3.1088	1.3105	-3.7819	1.0366	-4.8199	4.2729	0.21476	-0.97756	-2.999	0.061276	3.0472	2.4443	2.0614	0.87605	-0.13595	-5.5834
5.1678	-1.3096	-2.9811	-0.34069	2.7135	0.97472	-1.6653	2.3941	0.74939	-1.3469	-1.8912	0.95244	-5.0151	2.7533	4.9546	4.6605	-2.5781	-0.02882	3.5537	3.2292	0.01918	1.0565	-2.4244	-1.4091	0.4185	-3.1796	-0.12071	-0.9244	1.5455	0.46639	2.565	-5.7464	-1.4488	3.936	2.0481	-1.2149	5.9502	-2.953	-1.1176	-1.7547	0.33192	3.6396	1.9307	-2.779	1.1243	-0.22355	1.8284	-3.5698	0.26184	2.7625
7.4532	5.0505	5.8605	5.8538	7.3324	4.9209	1.692	1.9049	7.5117	9.6364	4.9317	10.553	9.8849	6.5969	6.4775	6.1603	6.7364	7.8751	4.0099	9.635	7.8807	6.5396	1.9401	9.7175	9.769	6.4342	6.6384	6.0715	8.9039	4.7805	10.905	8.1789	3.7199	3.4661	7.2313	7.3175	9.221	6.2413	4.3922	8.4053	11.154	8.4076	6.2553	8.1368	7.0514	4.1251	5.6385	9.8392	4.7961	5.7987
10.925	3.1296	10.205	8.4766	10.053	6.1733	10.975	3.2385	5.0482	4.2849	6.2519	5.4058	9.2024	9.6952	7.1765	7.914	5.8062	9.2183	7.1906	10.7	3.6589	7.6862	4.3404	4.1241	8.4523	7.4256	6.7023	5.0681	7.3599	8.817	8.6709	11.034	6.7794	5.9919	4.6177	6.8441	7.5877	3.6172	15.892	4.6007	10.123	5.6773	5.8751	6.2823	8.5379	4.2794	5.911	5.895	7.353	4.6077
-0.077343	-0.87488	-5.9827	-1.7613	-4.1267	-2.57	-2.5115	-1.0781	-5.5343	-3.7059	1.4813	-2.0328	-3.1502	-7.5934	-3.9916	-0.80372	-1.1363	-3.7596	-5.046	-6.8075	-0.97095	-4.8079	2.0406	-3.0145	-5.8038	-4.033	-3.5356	-3.4954	-4.3151	-5.0773	-1.3121	-4.2173	-3.3219	-3.5162	-1.3704	-2.8496	-2.5836	-4.3222	-3.6538	-4.4966	-0.57987	-2.8236	-4.2256	-6.8743	-4.7819	-2.8896	-3.3133	-0.67056	2.3492	-2.7823
-6.4369	-7.947	-2.6545	-2.9891	-9.672	-4.0805	-6.4912	-9.6921	-1.0888	-6.1733	-4.8642	-0.80529	-4.9455	-1.8415	-5.6803	-1.3255	-5.3369	-4.2972	-4.3659	-7.9918	-3.3125	-2.1477	-6.6754	-4.1371	-4.3545	1.3993	-5.1761	-5.466	-2.7327	-2.2332	0.36143	-5.5353	-3.8628	-3.7426	-0.38509	-8.8326	-6.299	-7.242	-4.2636	-2.6513	-8.4792	-6.9602	-5.3817	-4.2439	-3.2109	-0.58794	-3.6547	-4.4077	-5.7053	-4.4224
-3.6426	-5.7386	-1.9171	-5.0479	-1.301	-0.47909	-4.5514	-0.20513	-2.2441	-0.34297	-7.0881	-3.1866	-4.8784	-1.314	-6.9932	-6.6079	-5.3078	-8.3458	-2.2446	2.2099	-3.3728	-0.65641	-5.9318	-4.1548	2.8324	-4.7161	-5.7547	-0.76605	-4.454	-4.9991	0.71875	-2.5791	-1.69	-4.1	-7.8214	-3.8708	-6.8643	-1.9518	-1.9688	-2.7756	-8.7857	-5.1237	-2.8238	-2.4505	-1.842	-3.8632	-4.6806	0.42762	0.5057	-1.525
3.7878	-1.1218	3.7272	-2.0444	-2.0212	1.7267	0.36443	-2.1569	-0.67676	0.8951	1.8663	7.1668	-1.9619	-0.44153	1.4861	2.4617	2.1599	0.693	-2.1778	4.1396	2.2232	1.2861	3.212	1.8204	2.1086	2.6293	1.2215	1.4501	3.8484	-1.0446	-2.1801	1.4382	1.918	-2.1117	4.7955	1.8028	2.8587	1.0498	4.4056	5.0221	-1.3775	3.2755	5.505	-0.74425	4.0966	-2.1945	0.092632	2.351	0.73774	-0.92924
-13.418	-8.3536	-12.255	-9.9832	-13.144	-12.337	-9.5683	-13.885	-13.566	-11.09	-9.7833	-14.753	-12.624	-11.243	-16.235	-12.616	-13.084	-6.0628	-7.62	-10.508	-11.188	-8.6148	-11.151	-15.5	-5.8598	-9.1401	-13.284	-3.2635	-12.175	-14.188	-10.035	-11.136	-12.045	-11.498	-13.794	-9.4609	-15.676	-10.493	-8.8165	-11.146	-9.6219	-12.849	-17.587	-8.9883	-13.136	-14.659	-12.242	-12.78	-9.44	-9.307
-18.952	-16.064	-11.151	-18.816	-14.024	-15.732	-17.141	-18.245	-16.797	-15.803	-13.572	-17.35	-9.9095	-13.304	-17.291	-16.298	-17.352	-16.134	-10.439	-9.3336	-16.351	-10.811	-16.563	-13.41	-18.855	-11.221	-13.343	-13.516	-13.398	-16.685	-11.987	-12.472	-13.837	-16.3	-15.297	-11.115	-18.863	-15.474	-20.217	-13.792	-14.167	-17.782	-14.385	-14.72	-13.203	-16.635	-14.513	-16.618	-16.955	-10.781
-6.0865	-7.4527	-7.9506	-0.7698	-6.0984	-7.2848	-3.304	-6.7346	-10.339	-8.1902	-6.9287	-7.7505	-3.419	-4.8353	-6.8476	-6.4268	-1.7496	-11.205	-7.1576	-4.0882	-7.0633	-11.066	-6.2753	-7.7821	-4.8927	-6.8941	-2.8207	-4.381	-5.193	-6.0458	-3.567	-12.751	-7.5667	-11.065	-1.5736	-4.5079	-4.7458	-5.8586	-7.2672	-7.8562	-8.2065	-5.6151	-5.7821	-10.638	-5.9515	-9.6171	-5.9288	-6.6706	-3.5158	-7.9032
0.66789	-2.3539	0.71427	-0.32885	2.8824	-2.3089	2.783	3.2108	-3.1465	-3.4545	1.6689	-1.8949	-0.63749	3.8593	1.6721	1.2035	-0.68096	0.083526	-2.5774	4.5253	-4.6763	-1.0745	-0.6562	-3.3411	-4.7563	0.86571	-3.3849	6.7857	-5.0541	-0.04911	-1.0727	4.389	-5.2766	-2.7522	4.8573	5.5849	-4.3263	2.3634	-0.5706	-3.3954	-0.74439	-1.3816	0.39556	3.4693	3.9606	1.9364	2.7149	-1.2606	1.7057	1.2904
-8.8492	-12.616	-16.645	-12.588	-15.081	-12.37	-15.581	-14.619	-11.948	-11.633	-12.759	-9.954	-14.214	-9.8041	-11.166	-9.6423	-11.874	-11.049	-11.362	-11.284	-16.653	-11.142	-16.852	-14.887	-13.913	-11.241	-10.43	-14.564	-8.2668	-12.685	-13.087	-9.1572	-12.737	-13.515	-11.196	-15.279	-10.714	-13.835	-14.579	-10.862	-11.382	-18.04	-13.319	-17.242	-14.224	-12.956	-10.213	-7.9161	-14.046	-12.649
8.7167	11.332	8.5008	9.8586	5.8277	10.685	5.4188	9.4155	6.8762	3.1585	7.0087	9.2207	11.666	6.655	5.3211	7.257	7.3837	6.2366	8.6641	5.4676	8.1697	8.8063	13.648	3.3947	4.9193	11.398	14.657	8.6525	6.7007	7.0135	10.048	9.2121	6.6548	12.064	6.2687	9.0593	8.1119	14.202	6.7061	11.727	8.7978	9.3572	4.9466	6.0626	13.05	13.189	5.5714	8.2808	6.3754	7.4486
5.5103	4.8799	-4.1176	1.6914	0.72435	0.14235	2.1329	-0.056141	-2.3258	2.194	0.15451	5.1161	-0.42681	0.8766	2.9993	3.1374	4.8686	5.4191	2.8986	6.388	-2.8829	-0.17681	2.5353	1.8041	4.5256	3.7136	0.26043	0.8192	1.795	2.013	1.6528	2.6999	2.3509	4.0854	2.1217	-0.9901	1.4542	3.7835	2.8771	3.8928	1.7975	6.4209	3.3678	2.8279	6.3327	-0.41515	4.1279	2.0285	1.7005	4.4952
-1.2229	-3.2199	-4.7545	-4.6958	-2.6246	-3.7353	0.057838	-3.5666	0.32605	-2.9041	-4.7602	-0.20741	-1.8832	-7.3461	0.68052	-2.1683	-3.0037	-0.7379	-0.26003	-3.5956	-2.8126	-1.7149	-6.6562	-7.5299	-1.1657	-0.036655	-1.8574	-3.3615	0.48946	-4.374	-0.59463	0.44319	-0.68548	-1.0592	-3.3017	-4.7168	-3.6771	-1.5695	-3.8524	-2.494	-1.566	0.76863	-1.6409	-2.9141	-4.042	-3.4333	-4.2047	-3.814	1.7585	-5.8613
1.022	-4.0537	-0.71718	-3.5104	-3.217	3.1318	-3.5343	-0.49691	-2.1793	-4.4015	-2.2716	-3.5077	-0.0022457	0.92172	-3.7067	-0.81257	-0.48937	-2.9514	-1.7978	-4.9133	1.7665	-5.3233	-3.1281	-0.80924	0.048828	-2.4285	2.5591	-2.0869	1.4444	2.3492	-3.616	-0.013002	-3.2381	-3.0178	0.1416	-3.9515	-4.5943	-0.66819	0.6983	0.014653	4.1203	-3.0302	3.5295	-1.2495	2.553	-0.74341	-2.2157	0.18185	5.3981	-2.5181
-13.78	-15.473	-13.009	-10.552	-13.442	-13.726	-14.262	-12.434	-15.157	-14.314	-12.116	-10.938	-16.765	-13.164	-15.298	-11.506	-14.017	-12.674	-14.634	-10.374	-9.5846	-17.86	-18.242	-10.838	-15.345	-11.72	-20.2	-17.537	-16.102	-15.56	-10.748	-12.661	-9.2791	-8.366	-17.439	-15.948	-9.9843	-14.219	-17.913	-10.765	-15.665	-11.084	-12.693	-12.685	-11.414	-15.292	-14.057	-14.441	-9.9564	-11.647
-4.2659	-3.5648	-3.507	-2.8527	-2.555	-5.1602	-3.0134	-6.0853	-8.9462	0.56969	-4.3956	-2.7988	-3.4698	-5.1453	-7.8061	-8.7502	-5.4894	-5.6741	-10.454	-7.3727	-5.3101	-1.1164	3.2123	1.8199	-1.5234	-2.9812	-4.7769	1.0949	-3.1786	-1.5434	-3.1457	-7.6902	-7.7883	-1.5065	0.096943	0.24204	-6.2295	-3.6671	-6.6172	-5.2841	-2.3193	-5.3207	-9.8759	-7.516	-0.69108	-6.4495	-4.4492	-8.1362	-4.4507	-0.85176
4.2492	2.2655	5.6919	-0.23147	1.4852	5.291	-0.65179	-2.2324	3.3184	2.0011	1.1445	3.7109	1.4493	4.7891	3.7488	3.9505	2.3015	2.7853	-0.6868	1.4011	-0.73704	-3.5906	4.1992	2.5151	0.35584	-2.0892	2.1996	3.2578	-0.10114	2.8503	-1.0188	-3.3453	5.5562	-4.2332	0.84074	-1.3678	2.5326	2.5062	5.4005	8.4619	2.1087	4.2297	-1.1441	3.7638	2.1075	-1.6664	1.2892	3.3255	0.28834	2.6903
-20.844	-19.725	-19.266	-19.06	-20.295	-25.156	-23.299	-25.008	-21.193	-19.163	-19	-23.197	-22.295	-18.749	-20.536	-19.99	-19.836	-22.644	-23.82	-24.364	-22.413	-18.648	-25.581	-17.222	-20.407	-22.83	-17.29	-20.322	-24.554	-24.369	-17.837	-16.594	-18.249	-20.254	-24.735	-21.452	-19.631	-22.361	-26.625	-20.691	-24.51	-23.814	-20.192	-22.358	-14.323	-19.094	-17.821	-15.788	-23.842	-21.222
-7.2348	-8.7979	-2.4538	-3.7251	-5.1516	-4.7874	-3.2352	-0.70138	-2.0389	-4.4337	-3.1217	-5.4747	-2.5043	-2.5427	-5.9617	-6.4931	-3.9201	-3.1497	-3.4162	0.34019	-4.5614	-4.5766	-2.3087	-0.55008	0.29246	-6.1106	-5.8651	-0.59938	-4.613	-2.0451	-4.7803	-4.6086	-3.3085	-5.9182	-4.7743	-4.628	-3.508	-0.36389	-1.447	-2.6369	-3.6887	-1.478	-2.3229	-4.8184	-4.5167	-2.7977	-6.0347	-0.34293	-5.2683	-2.7854
-15.645	-7.1211	-14.108	-8.3	-12.749	-10.019	-12.119	-17.163	-17.953	-17.213	-12.855	-10.885	-12.27	-12.831	-15.226	-10.511	-8.4697	-9.6129	-12.356	-12.717	-12.595	-14.051	-12.55	-18.846	-8.1808	-11.885	-10.33	-12.2	-17.613	-13.334	-14.688	-12.537	-14.24	-9.2723	-17.573	-12.053	-14.586	-12.536	-14.268	-14.116	-13.552	-7.4185	-16.067	-15.137	-12.591	-12.29	-14.367	-11.58	-11.893	-17.867
9.4349	10.488	8.4804	7.5658	7.093	5.976	13.994	8.0766	11.822	8.3552	10.325	10.726	5.866	13.336	4.8333	9.9375	5.2561	9.679	14.213	8.935	7.1565	11.06	8.5263	6.8776	5.2041	5.6071	8.6209	8.5379	9.95	5.9043	6.2161	10.605	5.6035	4.854	12.317	7.0962	8.8067	13.409	6.4975	8.996	1.6513	7.3247	7.3602	7.1771	5.5655	5.8636	9.8042	11.699	9.2829	9.7683
5.3998	1.6483	2.402	6.2149	7.2184	5.1666	3.9243	2.825	5.0846	6.1365	4.7248	1.4454	2.0998	7.8164	2.4397	8.9615	3.8144	1.755	2.7182	1.1008	2.65	10.686	3.8985	3.8154	2.3589	3.8209	5.1984	4.279	4.2348	3.022	-3.5461	7.5467	4.7544	4.9374	2.8692	4.017	4.3112	1.1704	3.4915	3.0757	6.7261	3.5567	3.2763	9.3256	6.2134	2.4602	4.4443	0.75454	5.0305	2.9649
-6.5698	-8.6768	-10.136	-9.6215	-6.4011	-9.8236	-9.7043	-12.19	-15.71	-11.228	-10.18	-8.1045	-8.2734	-13.122	-12.766	-7.9456	-12.112	-9.9309	-11.814	-10.259	-11.912	-10.99	-9.6301	-8.9458	-9.982	-9.7362	-9.9202	-9.7465	-9.3456	-7.5428	-6.8063	-7.9875	-7.9702	-7.2018	-14.218	-9.1181	-9.1436	-9.249	-9.0594	-12.598	-9.2227	-10.794	-8.0932	-11.722	-13.023	-10.801	-7.6868	-6.2267	-7.095	-14.815
-13.577	-11.04	-10.314	-10.625	-15.547	-16.465	-11.796	-12.563	-10.775	-12.855	-14.81	-13.29	-13.659	-15.832	-11.838	-9.463	-9.3957	-17.333	-11.643	-12.6	-14.226	-14.441	-10.837	-7.3458	-9.8823	-12.957	-10.661	-12.355	-8.2862	-12.635	-12.173	-11.119	-10.883	-18.454	-12.157	-16.155	-14.247	-12.773	-16.393	-13.364	-13.61	-15.486	-12.618	-13.578	-16.601	-13.41	-11.699	-11.828	-12.135	-12.808
-1.5114	-2.3233	-4.4388	-0.99791	-3.4989	-3.2045	-2.0565	0.13989	-3.9322	-0.98972	0.22004	-1.389	-2.8146	1.6653	-1.3835	-4.7294	-0.81309	2.4165	-3.3935	1.6116	2.3169	3.1355	-0.93616	-0.1394	0.26299	-3.1216	-4.2425	-7.4862	5.5066	-3.0893	-2.2589	-1.6894	1.4824	-4.3491	-0.35709	0.91832	0.79185	-2.868	0.17112	0.78015	-0.30622	2.6587	-2.8101	1.8259	-4.5671	-0.70081	-1.3652	-0.65708	-1.7595	-2.3404
-11.411	-10.559	-7.9207	-8.8381	-10.627	-8.6958	-8.9164	-7.7732	-10.894	-12.167	-7.9366	-8.9073	-4.5996	-10.943	-8.7556	-9.3904	-11.738	-11.431	-13.243	-8.7018	-13.444	-10.489	-9.7244	-9.3438	-11.619	-10.446	-13.788	-12.309	-10.337	-12.873	-6.8829	-8.1173	-8.211	-9.7261	-11.655	-10.441	-12.181	-15.722	-8.2213	-10.982	-10.795	-9.7297	-8.9767	-19.195	-6.7502	-7.5501	-13.183	-11.722	-9.9086	-11.814
-14.862	-13.967	-13.883	-12.273	-11.603	-9.7608	-13.768	-14.859	-12.355	-15.853	-17.635	-12.445	-12.394	-12.502	-19.446	-11.409	-18.039	-12.144	-15.337	-16.841	-18.822	-13.341	-13.912	-16.354	-16.14	-16.065	-14.272	-15.614	-16.556	-17.911	-14.911	-12.916	-12.281	-15.979	-14.892	-11.783	-16.159	-15.025	-13.499	-16.052	-18.276	-17.513	-16.798	-18.094	-17.278	-16.095	-13.629	-15.523	-16.631	-13.882
-4.6161	-10.373	-4.1759	-4.2316	-1.1018	0.3086	-4.1756	-7.6946	-1.4026	-4.4454	-2.5427	-3.1359	-6.0808	-1.5474	-4.4953	-4.3083	-1.1938	-4.6294	-5.8162	-2.2474	-3.5573	-1.4504	-0.88914	-3.5942	-2.6408	-2.5145	-2.638	-3.8467	-1.9779	-4.1371	1.7366	-2.4465	-1.2875	0.25622	-4.7475	-2.3879	-2.9831	-5.7663	-1.257	-2.1433	-5.7342	-2.3629	-4.2495	-1.704	-3.3466	-5.1551	-9.671	-1.5413	-0.9262	-6.4847
3.7536	4.5393	7.1138	8.2479	5.7592	5.0334	3.0728	9.1702	10.377	6.5813	8.3239	9.9576	7.6531	11.331	8.2441	9.1535	7.6953	6.5844	5.542	6.1802	4.3482	8.8352	8.7085	8.5946	6.7501	9.0084	5.9417	11.942	11.059	12.982	8.5394	7.2102	5.7426	8.6738	4.8368	4.7126	10.101	5.4751	9.8772	4.1638	6.305	5.2914	6.3945	10.12	3.3268	5.546	9.2167	7.2564	5.9695	2.796
0.75226	0.29056	3.1682	0.80084	2.1289	1.5646	1.692	0.41224	0.40984	4.9536	2.6954	3.9657	2.9415	-1.5582	3.8907	-0.59471	2.4475	0.2794	0.79785	-2.2615	0.55966	3.1577	6.8759	3.7082	3.7598	1.5726	4.9447	2.3589	0.69317	3.9249	1.0674	-1.6874	2.1594	1.658	5.3578	4.3287	-0.02794	3.3083	1.1713	0.17772	1.9906	2.9687	5.553	-0.4865	4.0935	-1.1448	5.6697	0.24482	-1.0533	4.4009
-12.611	-10.297	-9.4071	-11.221	-11.24	-14.568	-12.526	-11.471	-12.761	-11.019	-15.207	-14.613	-10.596	-17.412	-15.145	-13.976	-11.433	-16.626	-12.599	-16.046	-13.992	-8.9352	-12.442	-13.206	-14.913	-11.013	-13.075	-7.2484	-15.352	-14.394	-12.373	-11.206	-16.198	-15.686	-13.129	-14.436	-10.313	-15.827	-12.98	-13.934	-16.645	-14.111	-12.74	-11.989	-11	-13.485	-11.539	-14.306	-15.087	-16.602
-6.2806	-4.023	-4.4876	-1.0635	-3.3288	3.7858	-6.2605	2.9662	-2.8425	-0.14439	0.14329	-2.1253	-3.5804	-1.1606	-0.46193	-4.2192	-0.88772	-7.862	-4.9742	-4.1753	-0.36614	0.19678	-1.5682	-2.1154	-4.9084	-4.449	-0.49283	2.2577	-2.8733	-0.52181	0.96265	-1.3443	-1.4866	-0.10481	0.92563	2.2891	-0.12269	-4.6768	-1.8836	-1.8803	-0.13365	2.1733	-4.1895	-4.4067	-1.3444	-2.1496	-1.7065	1.9502	-4.0806	-0.073192
-0.73552	-1.4341	-0.15587	1.5403	-2.5306	2.4799	4.9111	-0.38932	2.8807	0.89512	-1.2093	-2.7778	-0.34499	0.66229	0.20593	6.5213	2.0057	1.4636	-1.9987	-0.34175	-2.6597	2.8995	0.82724	-0.26822	0.36611	-1.6731	3.3283	2.7647	1.3	0.72737	-0.35566	-0.96189	1.3073	2.0043	2.7327	2.2038	1.5001	3.3159	4.9749	7.4041	2.6961	2.3754	4.1878	0.74096	0.046433	-4.0561	4.5652	0.46803	-0.85003	3.3775
1.271	-3.5049	-5.1897	-6.221	-5.3108	-1.4138	-6.1076	-2.9542	-4.7588	-3.2309	-1.5237	-2.0561	-6.0175	-1.0821	-4.4629	-3.4086	-5.0575	-1.3346	-0.23318	-3.5471	-1.5014	-1.882	-3.7105	-2.7974	-7.4632	-5.0182	-1.0639	0.37417	-0.61462	-2.5285	-5.6225	1.6784	-0.24889	-7.4101	-4.7824	-6.0727	-0.78279	-3.5801	-4.4925	-6.1898	-8.9517	-2.8826	-2.9881	-3.0225	-0.45919	-1.2982	-1.4854	-2.8423	-0.46432	-5.4736
-0.65143	0.27658	0.44714	-6.8778	-1.6625	-0.74963	0.97307	0.99494	-3.4648	-4.0157	-3.2967	3.3972	1.0317	1.8486	3.1971	3.6682	0.018502	1.9881	2.0851	-1.8416	0.20679	-1.7239	-0.16258	-0.23967	1.0177	-0.017783	-0.14534	-0.38911	0.79761	0.060858	0.86432	-0.7886	-1.1124	4.1027	-2.2926	0.37361	-2.1032	-2.1275	1.6252	-7.051	1.3529	-2.2741	5.21	-1.021	0.51036	4.8339	-3.8091	2.7644	-4.9753	-4.2207
-2.0556	-1.0821	-1.1825	-2.7054	-3.4574	-7.1926	-3.1691	0.35287	-3.4126	-3.4341	-2.8751	-2.1571	-1.8578	-0.033738	-10.452	-6.8695	-0.97288	-1.8222	-3.3829	-1.0109	-3.3847	-0.94168	5.7811	-4.2959	4.4654	-2.0078	-1.3114	-6.5212	0.60005	-0.43258	-1.1976	-4.9751	-1.6178	-4.1288	-0.67021	-5.2361	-5.897	-0.96043	-3.8335	-4.1641	-1.6066	-3.417	-5.5629	-3.6471	-3.873	-4.6157	-2.7558	-2.1553	-2.2856	-2.9136
-9.8038	-5.636	-1.9728	-5.1385	-0.90929	-4.9944	-4.6271	-5.3546	-7.0696	-3.4461	-5.4414	-4.0158	-4.2106	-5.5866	-0.17674	-1.9478	-6.1664	-1.7364	-3.6424	-1.1883	-2.5623	-2.9311	-3.1488	-7.0205	-3.8352	-3.5202	-2.8309	-2.9314	-4.4152	0.11719	-4.1036	-2.1493	-6.2301	-3.3752	-8.1482	-4.1221	-4.3267	-4.3529	-4.2491	-3.719	0.89679	-6.4957	-6.0949	-7.6409	-2.7093	-3.1407	-3.3714	-3.1996	-9.183	-1.241
-2.6007	-1.8695	3.0544	-3.3388	-4.5879	-0.9962	-1.3138	-3.253	2.5894	1.8909	-2.9651	-1.8103	-0.29763	1.1198	-4.9514	-0.78392	-1.3133	-1.9957	-4.2636	-4.9559	-5.7798	-3.4941	0.85956	-2.4761	-1.3518	-2.6788	-3.2167	2.8944	0.25392	1.2261	0.57923	-1.4468	4.2448	-6.6934	-1.6363	-0.80635	-1.7902	-0.62249	-0.040527	-2.847	-3.1997	1.7658	-0.66317	-3.4647	-1.5632	-3.242	1.1592	-0.12814	0.094646	2.819
-13.139	-14.893	-11.162	-20.036	-11.259	-10.406	-15.047	-10.176	-10.332	-10.261	-9.6813	-11.673	-14.069	-14.192	-14.194	-10.342	-14.769	-15.706	-17.834	-8.5987	-12.797	-15.931	-11.622	-12.502	-10.939	-13.441	-14.267	-12.673	-10.04	-14.72	-13.919	-12.62	-13.781	-13.963	-16.818	-8.2738	-15.058	-12.448	-11.847	-11.093	-14.948	-10.637	-11.359	-10.255	-15.351	-10.044	-9.0784	-16.141	-12.611	-11.621
-11.341	-15.871	-16.064	-11.039	-12.863	-15.973	-11.172	-15.891	-17.146	-15.701	-17.063	-13.179	-16.221	-17.204	-13.535	-14.895	-20.4	-10.35	-11.293	-12.166	-13.62	-17.052	-14.338	-12.882	-18.031	-18.975	-14.686	-13.117	-14.574	-13.837	-12.838	-16.181	-11.899	-17.957	-11.982	-17.415	-13.126	-16.307	-13.15	-11.184	-11.313	-13.319	-21.365	-13.397	-13.426	-10.333	-16.295	-16.149	-16.292	-15.771
0.31324	-1.4837	2.3802	2.7097	4.398	1.1925	0.93688	-1.5106	2.1063	-0.72659	-0.15618	2.6137	0.56486	2.8396	4.9516	-0.84236	1.9234	0.38283	-1.4459	-0.33788	3.2664	-1.0017	1.2162	4.4753	1.5947	0.73994	3.6222	-0.84174	2.9977	1.0883	4.4101	0.36939	-3.1521	-1.4211	3.746	-0.44024	-2.9231	2.8344	3.0483	3.2978	-1.7106	2.0906	-2.6104	0.13625	3.9418	2.8531	-2.3009	-4.112	1.6203	3.0207
-11.613	-11.349	-12.465	-10.371	-8.0487	-11.238	-8.1872	-7.3087	-13.291	-10.147	-14.12	-6.8354	-8.6136	-11.119	-9.7172	-9.3385	-11.614	-12.703	-8.5967	-12.885	-7.9212	-11.387	-12.666	-11.08	-8.9012	-13.569	-6.1925	-7.9522	-12.433	-14.551	-12.015	-8.6142	-3.3598	-8.9285	-13.824	-16.16	-11.526	-11.206	-10.084	-10.328	-7.1883	-13.733	-10.699	-11.316	-9.3508	-9.3432	-8.829	-10.67	-9.5861	-8.0204
-10.902	-10.246	-16.076	-11.347	-7.2464	-11.917	-9.5423	-12.798	-6.8439	-11.539	-13.148	-14.07	-12.496	-10.793	-13.833	-13.116	-12.304	-11.635	-6.7559	-8.5799	-13.608	-6.601	-7.8531	-8.96	-13.144	-11.529	-11.195	-13.288	-9.7456	-15.152	-13.418	-10.268	-14.53	-10.852	-15.351	-12.429	-5.3311	-6.9185	-13.999	-12.307	-15.255	-10.299	-12.482	-14.535	-7.7397	-6.8103	-11.606	-12.696	-14.072	-9.8731
-3.8027	1.3474	3.8586	-3.4665	-2.084	0.058675	-3.6166	0.84305	-3.7917	-0.79581	-2.1668	-2.309	-2.2159	-0.89522	-3.2011	-1.0432	0.76432	-2.4249	1.5829	-3.9232	-1.2677	-6.5444	-2.6328	-3.5965	-2.4576	-3.7204	-2.3889	-1.7687	4.626	0.3559	-3.223	4.1746	0.9784	-1.6561	-1.3563	0.06974	-0.46751	-1.9859	-2.1207	-2.2082	-2.592	-4.0895	-5.6192	-3.6973	0.71327	-6.2712	-2.094	3.3709	-6.857	-0.17979
0.12685	-2.5346	2.3964	-0.73771	0.86981	-0.22889	4.5665	1.9638	4.7141	-1.0417	1.823	-0.14215	1.5805	2.7339	-0.64889	1.7903	0.13224	-1.6907	4.9293	5.4085	-0.28077	-4.0457	-1.5074	1.1961	7.3801	0.75325	1.8098	2.9094	3.8277	-0.17917	-2.0236	4.2776	2.3553	3.1492	-0.73982	0.38383	-0.07909	2.6682	2.3343	3.2998	1.0503	-4.5334	0.97539	4.755	2.9499	3.3725	4.2499	-3.2675	0.27958	0.025709
-1.4469	-5.0109	-2.2814	-4.0348	-5.3272	0.034099	2.0462	-1.3301	-3.6046	3.9911	0.41808	-0.33878	1.6503	1.6022	-1.1734	1.1154	-1.9714	2.7389	-4.6877	3.1947	-2.4736	-3.133	-5.0933	1.3271	0.045849	2.363	-0.34343	1.0774	-5.0231	-1.1863	-3.1365	-4.5242	-0.86576	-0.18255	-1.331	-3.6001	-2.3531	-1.3329	1.3293	-2.2379	0.19908	2.7456	-3.3858	-4.0801	-1.6706	-0.12219	-3.5866	-4.8397	-3.9845	2.0412
2.0547	-4.9694	-1.4461	2.4536	0.2803	1.155	-0.35712	2.4034	4.0133	-4.3504	0.44131	0.64199	-2.019	-0.80914	1.2706	0.050896	2.9453	-0.78463	-0.84338	-8.2823	0.3993	0.19387	-3.3163	-3.2687	-1.6689	1.1711	0.61434	1.5396	0.23607	1.6185	2.222	3.7981	-3.5526	1.6052	-0.18304	-0.66158	-0.59192	-0.90833	-2.9823	0.33982	0.44976	-2.9857	0.75981	-1.5656	-2.4515	0.87257	-1.2041	0.93542	1.1906	0.85868
0.84615	-3.1177	-1.3881	-1.2264	4.2648	3.3865	6.0602	-2.6527	-0.62155	2.0146	-0.50881	2.0397	1.4737	-1.8755	2.4128	3.0768	2.8533	1.0025	3.5883	1.4273	1.01	2.9381	-3.5441	-1.2329	1.9597	-3.9204	1.3816	-0.058781	0.56111	-0.68981	-0.4527	1.7015	1.3924	1.3428	-1.3833	-2.7048	2.7824	-2.3846	4.7121	2.1434	2.6056	4.8857	1.6308	-0.80528	5.901	1.5041	5.7255	2.4629	0.62989	4.4709
-23.157	-22.259	-22.09	-18.614	-23.764	-24.455	-22.636	-25.828	-18.686	-21.714	-26.156	-20.625	-25.839	-21.228	-16.601	-22.697	-25.719	-19.913	-20.634	-23.604	-25.775	-22.17	-22.522	-18.984	-17.955	-22.645	-23.442	-22.218	-26.902	-20.253	-24.541	-22.174	-23.79	-23.399	-22.257	-22.71	-26.763	-22.755	-20.342	-22.922	-23.324	-20.737	-22.754	-18.46	-24.041	-20.398	-21.134	-22.031	-22.657	-17.671
-12.19	-13.557	-17.967	-15.73	-22.391	-14.203	-12.42	-14.185	-17.218	-16.605	-15.493	-11.559	-16.995	-14.766	-18.803	-14.732	-14.599	-8.0218	-17.741	-15.471	-15.339	-17.079	-13.623	-15.507	-13.748	-17.665	-11.487	-11.068	-14.822	-13.964	-14.484	-10.894	-15.022	-12.747	-15.049	-16.732	-15.857	-14.838	-11.428	-13.862	-14.919	-10.658	-14.036	-16.533	-19.498	-11.473	-15.32	-12.816	-14.439	-12.372
0.30498	-0.13938	0.80918	-2.5881	-4.2568	-5.6908	-2.608	-1.4949	-2.1245	-0.62261	-4.8581	-3.9884	1.1796	-2.5162	-0.95319	-1.3596	0.68182	-3.8966	-4.5394	1.5583	0.80382	1.3374	-1.8488	-5.7054	-5.7721	-2.6619	-1.3347	-2.7755	-1.4746	-2.563	-2.7709	-0.83819	-3.223	0.029363	-1.0537	-1.5508	-4.2459	0.63719	1.0187	-0.20618	-1.915	4.1055	2.1162	-3.2155	0.57985	-1.8641	-1.7799	0.85601	0.067418	-0.36154
-21.755	-22.244	-23.173	-20.379	-24.73	-20.751	-25.604	-20.995	-20.548	-20.748	-28.243	-29.362	-18.424	-15.493	-24.96	-19.695	-25.251	-21.643	-19.751	-22.544	-19.733	-21.546	-23.127	-20.228	-19.379	-19.949	-21.235	-24.151	-21.072	-24.629	-19.468	-22.644	-21.973	-22.79	-21.66	-20.013	-24.106	-22.491	-20.672	-17.318	-18.45	-19.216	-21.545	-21.663	-23.424	-19.286	-19.237	-16.474	-20.067	-22.979
-9.9902	-11.11	-12.808	-15.419	-11.481	-7.279	-13.172	-3.9092	-12.125	-14.052	-12.395	-11.292	-6.7088	-13.253	-10.793	-9.5093	-11.323	-8.4651	-14.985	-10.909	-13.839	-10.923	-13.862	-15.126	-11.985	-11.306	-12.857	-8.9562	-11.597	-12.324	-8.3124	-9.4598	-12.045	-11.345	-10.318	-13.768	-10.515	-7.3815	-7.6422	-14.95	-8.2545	-10.539	-13.576	-13.799	-7.8702	-9.7191	-13.501	-12.243	-12.801	-15.87
-9.8402	-5.903	-10.093	-10.807	-17.282	-11.704	-13.01	-12.103	-10.456	-8.0905	-11.467	-6.2852	-13.097	-6.6845	-7.1322	-5.4171	-11.738	-11.435	-12.571	-7.448	-8.3479	-10.087	-3.939	-10.842	-9.4467	-11.851	-11.046	-9.1271	-8.6272	-10.624	-10.644	-7.0928	-9.8879	-7.9261	-7.9485	-7.8232	-5.9913	-9.7067	-11.118	-10.757	-18.354	-9.5829	-9.276	-12.231	-8.2848	-12.547	-9.9127	-10.162	-9.4756	-12.268
-19.611	-17.395	-16.74	-11.879	-15.06	-17.657	-18.995	-13.777	-19.76	-13.785	-17.04	-13.922	-13.705	-17.982	-13.276	-16.001	-12.777	-11.014	-14.696	-18.069	-13.718	-8.3549	-9.5277	-13.669	-14.375	-14.917	-14.931	-11.821	-18.562	-13.676	-10.05	-16.682	-15.451	-15.55	-14.239	-10.476	-14.462	-14.613	-12.09	-11.901	-13.602	-12.64	-17.542	-19.281	-11.273	-13.391	-18.244	-17.845	-12.319	-15.974
-14.25	-13.471	-16.347	-11.581	-14.727	-12.142	-12.391	-10.947	-11.23	-10.893	-12.938	-14.838	-14.83	-12.824	-11.104	-6.74	-10.035	-15.344	-14.312	-14.735	-13.401	-17.715	-13.851	-15.187	-10.275	-14.471	-13.324	-17.718	-10.573	-13.617	-8.5517	-12.993	-13.618	-12.522	-15.56	-10.425	-15.506	-11.584	-11.563	-9.7485	-14.895	-14.497	-13.287	-16.348	-8.9725	-13.827	-11.395	-12.534	-12.419	-8.6595
-1.3531	3.9383	4.7759	0.67954	-2.4499	1.1437	-2.0904	3.6314	1.9163	2.8034	-0.45584	0.64223	-0.35159	-1.168	-0.36472	1.1487	-1.1617	0.74975	-3.3242	3.4943	0.75062	0.35584	2.4315	6.1749	1.2301	3.2726	6.8533	-3.0986	2.1099	-1.1622	0.42954	2.771	-0.98218	-2.6086	1.5571	-1.7606	2.3251	3.6432	2.2702	5.2641	2.2587	0.38642	1.4404	3.1678	-2.4831	2.5047	0.73851	3.0089	2.4671	-3.2927
-3.5981	-4.7747	-3.5214	-3.3235	-8.5517	-5.2685	-2.542	-8.2099	-5.2651	-6.4936	-4.364	-3.5034	-8.2387	-3.0157	-3.4269	-1.4042	-2.1754	-2.1381	-4.1996	-2.8252	-2.1903	-5.0534	-1.3182	-4.3183	-0.30191	-7.328	2.0572	-5.674	-5.3567	-6.7827	-3.9076	-4.1507	-7.4872	-6.6368	-4.1369	-2.5523	0.16884	-2.1988	-2.0337	-7.3108	-2.9635	-0.06141	-2.3167	-2.6806	-4.2278	-3.5629	-3.4362	-4.2633	-5.6204	-4.9349
4.8148	10.717	7.1718	3.0642	5.4565	9.1143	11.378	8.3353	6.5768	9.536	7.4226	9.7463	4.9942	4.5954	6.2559	4.1874	7.1062	5.8974	6.2307	7.7409	6.8759	6.1547	1.3888	4.9556	3.2927	3.6686	8.3246	7.8686	7.598	7.6312	6.699	11.673	5.8225	9.8437	9.1938	10.804	7.062	12.433	10.57	9.3746	8.2098	2.6462	7.0099	10.296	4.9159	7.2727	7.0541	8.412	3.9888	5.9228
-4.0374	-9.945	-4.489	-9.2594	-11.439	-10.691	-14.744	-4.0432	-13.072	-10.566	-7.9573	-8.3708	-10.638	-8.1007	-8.1017	-14.26	-8.8281	-7.3656	-7.5911	-4.7049	-9.583	-11.002	-8.5811	-9.0857	-7.9829	-5.4095	-8.5625	-11.041	-11.328	-8.7796	-8.2516	-11.578	-12.98	-8.9079	-7.4693	-7.3647	-9.0052	-6.8547	-9.3057	-10.113	-12.9	-8.6366	-4.163	-9.7977	-13.186	-11.858	-14.035	-11.439	-8.7266	-3.1582
6.2984	11.655	8.6111	11.139	12.766	9.7719	8.4394	4.822	12.03	8.9527	9.2768	5.5708	7.8623	11.122	11.123	5.3993	8.5447	4.3665	11.84	8.5373	5.4182	9.228	5.9104	7.634	7.2467	10.334	10.278	8.7841	4.976	10.33	6.805	7.9932	8.4366	9.8882	5.5288	7.8815	2.95	14.817	8.4462	7.6217	4.9837	6.3707	8.652	6.5769	9.7642	8.4157	5.6607	9.3179	9.9594	4.8242
-12.756	-11.968	-15.849	-14.373	-22.051	-16.107	-14.421	-13.614	-9.6747	-12.445	-13.067	-17.913	-20.694	-16.948	-15.15	-19.289	-11.656	-15.05	-14.476	-13.221	-16.453	-13.874	-15.316	-15.1	-15.964	-15.62	-21.236	-10.658	-18.444	-16.955	-17.833	-10.276	-15.645	-15.563	-11.727	-13.972	-11.317	-11.227	-17.698	-17.427	-14.8	-16.808	-13.15	-12.477	-10.679	-14.814	-16.192	-17.033	-13.798	-13.304
5.8728	4.5256	1.9636	3.9228	1.8388	0.29041	0.83032	2.2823	0.6127	1.2333	-2.0533	1.1416	6.4252	-0.44313	2.5616	6.6049	1.9941	6.7461	6.0036	3.6999	1.5622	5.6792	5.1579	5.6468	2.6949	6.7197	-1.1235	4.3363	1.8041	3.9356	10.404	0.78643	1.5281	7.5151	5.762	5.1399	4.1767	2.8868	4.8759	4.9561	0.83873	6.912	7.9943	2.8884	8.2791	1.7944	-0.1089	2.2931	4.5565	-3.2771
-10.573	-11.927	-10.032	-11.909	-11.801	-14.355	-7.8874	-12.555	-12.284	-12.516	-9.9895	-10.751	-11.946	-11.787	-9.9851	-10.711	-10.911	-13.734	-10.192	-10.306	-6.3127	-14.601	-15.181	-6.7696	-5.1085	-4.7023	-8.5512	-11.715	-11.4	-7.2427	-8.8525	-12.499	-9.8573	-9.9903	-11.41	-12.023	-9.526	-9.9088	-10.372	-13.054	-5.5386	-13.037	-7.5597	-13.705	-11.164	-12.264	-7.614	-9.077	-9.7297	-10.966
-6.6118	-1.8332	-3.8728	0.41834	1.8899	-4.1562	-4.3244	-7.3005	-5.5423	-5.394	-0.77139	-0.47776	-1.4535	-2.2663	-3.1723	2.3186	-3.7227	-2.4961	-3.7886	-4.5865	-3.7939	-6.482	-4.4132	-5.8642	-10.153	-5.3215	-0.60368	-5.9467	-2.9647	-6.1668	-5.3655	-4.8397	-3.7303	-1.7191	-2.0557	-1.8501	-5.1052	-1.9262	-2.0043	-2.5765	-9.8798	-0.65961	-1.384	-4.6549	-6.7434	-2.9742	-5.2017	-6.9906	0.93739	-1.9977
-15.214	-12.275	-10.977	-10.885	-11.366	-15.034	-17.023	-15.406	-15.829	-11.423	-16.821	-13.456	-11.659	-16.394	-11.604	-13.036	-16.835	-13.089	-10.889	-15.933	-13.294	-14.276	-14.281	-16.476	-15.697	-14.233	-12.925	-14.739	-13.8	-16.474	-13.691	-14.157	-15.478	-14.282	-11.36	-14.284	-17.57	-11.013	-15.124	-17.223	-16.285	-14.782	-14.603	-16.959	-12.026	-18.248	-12.331	-17.973	-13.197	-12.289
-21.894	-20.692	-20.733	-23.881	-22.708	-21.686	-18.817	-18.3	-18.925	-23.673	-22.969	-24.564	-21.078	-24.845	-24.057	-26.572	-21.635	-25.315	-24.328	-22.443	-17.87	-22.952	-25.299	-17.371	-22.092	-23.557	-21.971	-24.217	-21.966	-17.067	-22.595	-23.645	-25.195	-27.218	-23.135	-23.491	-25.275	-21.803	-23.478	-25.577	-24.233	-21.064	-21.347	-16.37	-19.685	-26.066	-20.828	-25.037	-24.853	-20.01
0.55103	-0.0030826	-0.0031414	1.473	-1.2564	-0.94108	-1.2387	3.1024	-1.0542	-2.6553	-0.54448	0.10754	2.2532	-0.50196	-0.2878	1.1358	2.349	-2.1248	-1.7968	-1.4128	2.8513	-1.8534	2.077	-0.71708	-0.0023794	-1.9228	-4.2634	-4.1738	-5.6716	0.81635	-0.35198	-1.5124	-3.7591	-0.96638	-2.5287	-3.4366	-5.8585	0.93036	2.5929	1.6832	0.075581	-1.7086	3.7399	-2.6393	-2.2984	0.061176	0.73988	-0.10498	3.6288	2.3411
-7.2738	-6.9643	-8.6921	-10.167	-7.8555	-13.526	-13.932	-8.4955	-7.9723	-9.3477	-8.4289	-12.519	-10.522	-3.6411	-7.8702	-10.997	-12.657	-12.031	-5.5513	-10.821	-11.65	-10.534	-15.564	-4.5993	-8.7921	-11.103	-10.65	-6.161	-10.792	-11.62	-6.2155	-8.4963	-9.6727	-7.9365	-8.4849	-10.6	-9.4719	-5.8374	-10.673	-4.3451	-10.23	-5.8553	-9.2921	-7.7641	-10.595	-7.9188	-9.6332	-7.441	-7.7906	-7.1373
4.1751	-4.9407	3.4566	0.25295	-1.9516	2.349	-4.9581	-2.1399	4.3066	-4.9409	-3.9651	0.40991	0.99	2.5646	-3.1859	2.9358	-1.9136	2.035	-4.2731	-1.5119	0.86295	-1.1392	1.3021	5.2431	1.6727	-1.8575	-2.2022	-1.389	-2.2616	1.0691	3.7253	0.31985	-2.7044	-2.7949	1.6793	1.6478	0.91477	-1.3997	-5.0434	2.8881	0.32675	2.3026	-2.9604	-2.8695	0.028502	-1.5509	2.6144	0.86934	-0.041867	-1.8589
-5.9206	-6.7602	-7.6222	-4.6415	-2.9285	-3.4247	-6.9327	-5.2463	-4.1453	-5.019	-3.2992	-5.9069	-7.217	-1.0526	-4.4898	-2.6834	-2.834	-3.1715	-7.2776	-7.0828	-1.7468	-3.1189	-5.9112	-8.0687	-6.8765	-4.6942	-5.634	-3.1991	-8.7228	-8.8243	-6.2881	-4.1578	-6.6779	-4.5929	-7.7454	-8.8937	-5.4529	-5.0793	0.7553	-6.664	-5.806	-5.1873	-3.2113	-6.1366	-5.6859	-4.2373	-9.2871	-10.283	-4.3609	-6.2543
11.868	15.88	10.669	11.575	7.5066	13.338	11.307	9.8962	8.4374	10.885	9.7203	16.463	9.0616	6.1954	10.68	10.715	7.1554	8.2974	7.5463	12.368	7.3729	11.687	9.0038	11.4	8.3364	10.604	9.5048	6.9615	7.221	10.877	12.014	11.016	9.419	8.271	9.4759	10.92	6.4526	9.667	11.017	14.648	15.42	9.2115	7.7482	12.276	11.038	7.7744	11.541	7.0682	8.5533	10.924
-5.9172	-4.8553	-5.5361	-7.1482	-3.7958	-9.0407	-4.3722	-7.818	-9.7342	-3.7179	-7.9462	-3.1108	-5.847	-5.5384	-1.1035	-5.6488	-5.6536	-7.9487	-6.7381	-6.2535	-4.4618	-6.9103	-4.9169	-2.4672	-2.4576	-4.3064	-3.8497	-5.4586	-9.5274	-6.1044	-3.4485	-6.0324	-7.4365	0.27826	-6.0793	-5.4746	-8.0772	-4.9526	-9.5547	-2.5047	-4.2937	-0.83513	-10.829	-2.3491	-4.5571	-2.4213	-4.7736	-1.5061	-6.8039	-13.56
-5.0642	-2.9977	-4.9382	-5.3096	-5.1558	-4.6364	-0.20104	-4.788	-5.5662	-8.5382	-6.0545	-8.4482	-7.8863	-4.0372	-5.7066	-5.8744	-5.7791	-0.10636	-11.06	-3.1835	-2.7351	-3.9914	-2.682	-3.9223	-7.7794	-5.6807	-5.0293	-1.7607	-0.90832	-9.9349	-5.3398	-9.6947	-9.0071	-8.5113	-5.6874	-0.3616	-6.9726	-5.839	-5.0629	-6.1551	-2.6404	-4.3092	-6.165	-7.1077	-2.2671	-3.9099	-2.6317	-3.9298	-2.9235	-4.7994
-16.803	-14.222	-14.585	-12.113	-12.144	-14.644	-16.564	-10.994	-8.1809	-9.5616	-12.273	-14.831	-13.922	-13.194	-15.646	-14.425	-12.497	-14.013	-14.896	-11.94	-8.5102	-12.486	-15.948	-10.188	-11.883	-11.243	-16.004	-15.892	-10.661	-12.733	-15.294	-10.137	-10.538	-11.011	-17.117	-10.48	-12.596	-14.869	-14.388	-12.132	-16.584	-18.974	-12.719	-12.379	-14.75	-8.1974	-11.545	-16.235	-10.741	-13.546
-10.103	-13.761	-16.165	-15.343	-10.244	-16.868	-11.541	-16.688	-16.209	-18.167	-14.23	-16.506	-9.8627	-16.361	-15.858	-14.882	-11.267	-11.214	-14.923	-13.276	-9.0479	-9.8409	-12.009	-17.477	-17.407	-13.707	-14.789	-15.593	-17.764	-12.308	-14.678	-15.074	-16.894	-16.591	-16.953	-14.891	-12.435	-17.096	-10.199	-17.582	-12.824	-17.046	-15.732	-13.764	-20.265	-14.516	-14.001	-10.843	-17.752	-15.515
-15.581	-8.7861	-13.274	-18.626	-9.7076	-12.784	-14.466	-12.822	-14.931	-11.128	-14.082	-13.824	-12.106	-14.134	-14.4	-14.014	-14.509	-13.896	-17.483	-13.253	-9.9315	-14.156	-13.299	-9.0211	-13.373	-16.619	-9.9342	-12.584	-13.284	-19.785	-20.483	-11.69	-7.3199	-13.014	-14.089	-11.729	-10.003	-14.433	-18.287	-16.124	-12.861	-18.263	-14.692	-10.89	-17.138	-10.908	-15.536	-13.079	-15.02	-17.978
-4.97	-0.96287	0.6475	-2.0818	-4.472	-2.2159	-0.30414	-3.969	-2.0689	-2.7618	-1.0175	1.9459	-2.663	-1.6956	-2.9275	-0.82554	-2.1846	-4.8797	-3.2101	-0.69883	-2.2769	-0.92804	-1.5855	-7.5571	-1.7887	-5.7948	-1.1195	1.1312	-1.3003	-3.7883	-2.8738	-1.7559	-0.59209	-1.4821	-0.35175	-5.2812	-3.5404	-2.8888	-1.3977	-3.97	-8.4848	-3.2673	-4.9446	-2.9157	-0.30212	-3.0674	-2.3668	-6.9021	-4.9531	-0.88769
-6.1956	-0.59882	-3.4034	1.6951	-5.7886	-2.9454	1.4491	-2.5169	1.281	-2.8443	-1.5726	-0.84135	-2.0332	-3.0818	1.8793	1.3016	-6.4428	-4.962	-7.0812	-2.0907	-5.2159	-5.8253	0.89691	-5.256	-3.619	-1.8873	-0.070371	-1.1752	0.68173	0.39106	-3.17	-0.40211	-6.6593	-1.2265	-3.9988	3.6023	-0.80197	-2.203	-1.239	-3.2287	-0.052039	-4.392	-0.4263	2.7167	-5.0765	-2.7885	-0.42506	-5.7376	-1.7015	-0.54109
5.2856	0.91793	-1.0747	5.414	0.47184	1.6615	1.4526	2.8972	5.0125	3.4026	3.3273	-0.5652	-1.9621	6.8389	1.8988	-1.4583	2.4521	-5.8979	4.4423	2.6054	-4.9374	0.62782	-2.2878	1.1365	6.3911	5.8045	-1.5163	-2.4411	1.8545	-1.3909	1.7986	2.7014	-0.6054	2.5183	5.5168	-1.7434	3.3266	0.41173	1.0918	-1.2245	0.95296	0.65205	0.58383	1.1138	-1.2652	5.5343	-1.3312	0.51678	1.3047	1.2686
-20.748	-13.697	-11.377	-8.958	-14.524	-14.402	-15.919	-13.106	-13.167	-13.342	-13.175	-12.029	-12.766	-13.584	-10.343	-14.188	-13.186	-15.533	-14.111	-11.238	-12.753	-10.352	-15.922	-17.402	-10.761	-8.0436	-11.97	-11.306	-15.769	-13.101	-10.731	-12.185	-13.019	-14.273	-8.6545	-13.95	-14.329	-13.658	-14.327	-14.47	-12.142	-15.799	-14.745	-12.973	-10.55	-16.491	-10.462	-14.024	-8.9171	-12.364
-10.179	-11.982	-14.009	-7.5829	-8.5972	-11.191	-7.8211	-8.9685	-11.105	-10.714	-8.4877	-6.0048	-5.8177	-12.754	-11.69	-13.848	-11.048	-8.7945	-11.851	-11.31	-11.621	-10.723	-15.313	-10.65	-9.0375	-11.515	-11.607	-11.949	-10.139	-11.082	-9.1759	-13.245	-9.9533	-9.9274	-14.73	-9.8645	-8.9713	-10.933	-7.1599	-7.2274	-11.724	-13.039	-13.472	-7.4354	-10.144	-8.7541	-7.7493	-12.027	-5.9753	-15.298
-21.918	-21.364	-27.138	-21.997	-21.728	-21.51	-24.996	-25.874	-22.209	-21.383	-20.414	-18.468	-24.382	-20.668	-20.952	-23.538	-23.103	-22.42	-23.05	-24.576	-23.421	-20.065	-22.851	-23.449	-22.512	-22.912	-24.895	-28.356	-23.03	-22.897	-20.574	-20.106	-23.345	-20.262	-21.003	-24.703	-22.233	-21.256	-23.822	-21.402	-21.33	-26.511	-24.595	-25.389	-17.825	-22.878	-21.121	-19.854	-23.119	-23.113
-2.2539	3.1151	-2.7495	-0.56386	-5.3523	5.6221	1.6098	-0.8918	1.2547	4.4109	0.34985	3.9921	0.80413	-1.0584	1.9255	1.8264	6.111	-2.0353	-1.234	-1.6474	0.16678	-1.0402	-0.75803	1.2043	3.7983	2.6325	4.5782	-1.0281	2.147	2.7216	1.2515	2.5431	3.6546	-2.0107	2.59	1.8897	-0.56079	0.81817	-0.38232	1.8572	-0.92017	-1.1001	1.3696	-3.1651	-1.798	-0.57358	0.30519	3.711	0.15418	-1.1612
-0.98413	1.7491	1.134	-3.1173	-0.4354	-2.5441	0.79813	-1.5829	-0.1532	-3.8055	0.42088	-0.025021	-2.0403	-1.1853	0.23373	-0.93405	-1.5049	-1.5196	-0.51502	-2.5599	0.91527	-2.3292	0.35346	1.5558	-3.9791	-6.056	-1.338	-1.4368	0.63829	0.22344	-6.4703	-1.0245	0.78957	1.1972	-0.48075	-0.015212	-1.8233	1.2772	-2.1266	-2.0032	-2.8924	-2.1128	-2.9606	-2.3747	-1.9968	1.3213	0.74702	-0.4478	0.51088	-2.2056
-4.2916	-0.71324	0.90972	-2.0756	-4.8556	0.6816	4.8194	-3.8928	2.8958	-2.1056	-1.4664	4.7866	-2.8475	0.96014	1.8812	-4.4241	-1.5848	-0.82929	0.97855	-4.1788	-2.5544	-2.9	1.5736	-7.3637	-0.43202	1.0322	-3.4486	-2.0393	-5.4277	-0.62094	0.9764	-0.76575	-2.5486	-0.30242	-4.4233	-1.19	-0.5906	-1.3598	0.19316	0.87067	0.34309	-2.7478	-3.9311	0.39795	-0.94581	-6.9384	0.042484	-0.88029	0.0028497	-1.7935
-4.8206	-8.3174	-8.7771	-15.019	-13.571	-5.6209	-10.168	-7.6529	-7.5305	-8.8844	-10.444	-4.6246	-14.42	-5.03	-14.038	-8.7473	-15.314	-10.272	-11.171	-10.872	-8.0616	-11.907	-11.255	-7.522	-6.1506	-11.785	-7.5537	-11.884	-9.5259	-13.683	-10.962	-5.4337	-11.134	-9.4214	-14.316	-4.6178	-6.253	-8.034	-6.0064	-15.71	-7.5149	-9.4468	-14.083	-11.688	-9.2211	-12.023	-15.882	-10.496	-10.758	-10.773
-5.1522	-2.9409	-4.319	-4.2653	-2.1301	-5.801	-5.7538	-8.6508	-7.6492	-5.2087	-3.9487	-5.13	-3.7242	-7.9134	-3.7725	-1.3227	1.8045	-1.1588	-4.0822	-6.299	-6.5311	-5.7553	-5.8146	-3.6033	-2.4303	-3.081	-6.9081	-3.9881	-3.2346	-6.7213	-7.3747	-1.7574	-3.7647	-7.5611	-4.697	-1.75	-3.6438	-5.1857	-1.7371	-3.2966	-6.0705	-6.8804	-8.4567	-1.4838	-6.0835	-2.7337	-3.1594	-3.8079	-1.4233	0.52481
-3.5979	-1.291	3.3546	-1.1589	0.32795	-5.0944	-0.018932	-1.021	-5.2798	-3.256	2.9148	-1.0901	1.2698	-2.509	1.6999	-1.3785	-4.8465	-5.591	-4.8204	-5.9845	-4.5018	-3.1916	-1.6372	-5.444	-0.8533	-2.1879	-6.9029	-6.8518	-3.9893	-0.89457	-1.7065	-1.1397	-0.77134	-0.78028	0.55487	-1.8117	0.27666	-2.7945	-0.65391	-1.0558	-2.8439	-5.5909	-1.8095	-0.80662	-4.5093	-2.8171	-1.3037	-0.66861	-3.6782	-2.2182
-12.851	-9.9415	-7.933	-6.272	-12.455	-10.572	-3.5594	-4.2664	-4.6077	-11.482	-8.3846	-3.6225	-8.366	-10.582	-7.7687	-10.027	-8.1368	-10.064	-7.7772	-8.0076	-6.5671	-6.9239	-7.6897	-9.3135	-10.093	-8.5158	-2.7441	-2.9585	-3.356	-5.1468	-4.8696	-5.1063	-6.4078	-9.3595	-8.7429	-4.08	-8.0358	-9.4818	-8.8598	-6.7611	-8.6124	-8.8738	-3.5646	-10.38	-5.5594	-6.8516	-8.3367	-6.9453	-8.1428	-4.5734
-10.249	-10.961	-12.167	-7.157	-6.942	-12.653	-9.3081	-8.8504	-8.2268	-10.597	-5.2796	-12.213	-6.7218	-11.186	-7.1069	-7.9111	-10.999	-8.7217	-2.3069	-5.9012	-4.9317	-1.0995	-8.0628	-11.726	-9.3916	-10.852	-12.645	-12.457	-7.1989	-6.9879	-9.2015	-6.9025	-9.5441	-10.868	-11.382	-11.594	-5.7455	-10.021	-8.0056	-9.6573	-5.0358	-9.4951	-12.897	-8.9227	-6.741	-10.183	-5.6883	-13.979	-8.9919	-5.3492
-1.3605	-4.3898	-2.4943	-2.3763	-1.9234	1.6502	-4.178	-0.2424	-5.6907	-3.7978	-3.0955	0.76155	-3.7967	-2.2684	0.094754	-2.7678	-8.7219	-3.8625	-3.9001	-5.2087	-2.5235	0.13025	-3.2437	-2.6629	-3.5323	-3.8919	-3.4414	0.35232	-4.6831	-3.3807	-6.573	-5.2069	-6.1661	-4.4044	-1.869	-3.7726	-0.65545	2.1777	-0.45221	-0.98241	-1.3298	-3.1471	-5.3293	-7.7629	1.3946	-0.093653	-3.601	-2.7152	-0.28957	-2.1363
-13.732	-15.642	-13.921	-14.269	-8.5099	-13.691	-14.784	-10.39	-12.246	-12.035	-12.129	-10.91	-12.83	-13.192	-7.2948	-11.512	-12.882	-8.6134	-18.977	-10.858	-15.344	-13.111	-13.719	-10.797	-15.313	-7.6597	-13.705	-13.287	-16.914	-14.682	-10.571	-15.387	-9.1168	-13.659	-13.768	-11.324	-14.427	-15.617	-12.497	-9.8656	-11.306	-16.048	-11.4	-16.21	-10.812	-14.132	-13.997	-11.812	-8.4444	-11.416
-21.737	-20.282	-22.162	-21.876	-21.085	-24.45	-20.766	-23.749	-27.822	-24.489	-24.659	-23.965	-20.143	-23.783	-18.479	-25.404	-27.012	-22.259	-26.039	-21.784	-21.016	-19.128	-24.829	-20.079	-22.884	-20.409	-23.795	-22.064	-20.761	-26.151	-21.974	-27.32	-21.803	-24.794	-22.009	-21.251	-19.835	-21.465	-21.198	-21.256	-22.061	-21.012	-24.603	-21.218	-23.05	-21.895	-23.07	-20.356	-23.799	-22.827
-4.5761	-7.4899	-9.0811	-7.0733	-10.201	-7.6504	-3.3999	-8.4023	-6.4675	-3.868	-5.8462	-7.3415	-8.1609	-7.0186	-6.6795	-0.25638	-10.786	-4.8474	-1.1684	-2.7462	-3.2695	-5.3164	-3.7045	-4.3151	-10.594	-8.0348	-4.3421	-7.8018	-4.1546	-4.3985	-6.0835	-9.98	-10.755	-3.082	-8.1687	-7.3063	-8.1002	-7.7001	-5.2619	-5.4686	-4.9561	-3.8518	-6.7016	-9.7303	-4.7455	-3.1884	-5.1109	-5.5279	-8.8704	-9.7148
1.83	0.36371	-3.4509	3.7525	-0.015071	3.0114	3.3137	2.0083	-0.27232	4.0243	0.81758	0.23031	3.4141	1.9246	-0.21461	0.29249	4.9013	8.5546	-0.27718	1.3947	1.8652	1.8908	-2.5873	-0.69536	4.3041	1.2481	-3.9689	-0.56852	1.572	0.060231	2.0651	2.3839	5.7447	1.4317	2.9612	1.9412	1.7525	4.4595	2.6868	-1.9367	1.4992	5.9805	2.7952	-2.2208	2.9763	2.751	4.93	3.5293	1.0739	4.0828
4.6985	1.7074	-2.1321	2.4164	1.8453	1.5358	0.075991	1.7848	6.1782	-3.1479	1.3996	3.1214	3.3656	3.1675	8.8571	4.0805	3.3678	0.75537	-2.7949	2.8835	2.5938	4.9058	2.2742	1.3124	2.2475	0.52039	2.9159	4.0225	0.059357	-1.1205	0.4772	4.0996	2.9753	1.35	0.6716	1.6424	1.5192	0.42882	3.6723	6.1808	3.3072	4.5958	-2.6713	2.2637	2.7571	-1.9463	7.9422	0.21515	1.9616	-2.0235
-10.573	-7.4934	-8.3689	-7.5835	-8.7165	-11.321	-11.054	-8.4237	-11.281	-14.943	-11.299	-12.194	-14.866	-15.77	-10.945	-9.0917	-12.285	-11.235	-14.014	-15.089	-13.119	-15.38	-11.791	-9.8361	-6.5378	-13.127	-5.1134	-11.692	-7.9225	-10.648	-12.709	-10.909	-14.743	-10.968	-17.151	-12.13	-11.043	-13.557	-7.4215	-12.331	-11.259	-9.3438	-11.128	-6.9116	-9.0675	-13.558	-12.444	-15.822	-13.555	-11.122
-1.15	2.2691	2.9357	0.67888	-0.74327	2.5016	2.8157	-0.029305	-0.44483	2.5121	-2.1484	-2.6902	1.2269	2.8254	2.6192	4.6022	0.23277	3.9037	2.7914	1.1023	5.9884	3.7107	-2.225	2.1522	-0.81672	1.4273	2.8308	-4.1953	4.2092	0.65135	-2.1848	0.33256	1.9415	-1.3001	-0.88092	-0.94756	-1.3491	0.94765	-3.8839	-0.31479	3.2644	-1.2082	-3.4695	-0.46391	3.3372	2.3291	1.0044	-0.35971	-2.5859	4.2479
-2.6809	-0.92464	-5.8649	-2.0409	-0.71437	-0.13843	-2.7925	-1.5768	0.011754	1.171	2.0271	-3.4295	0.6327	-7.3882	-3.4926	-1.0511	-0.48911	-0.95619	2.3721	-0.25269	-5.3282	-6.2443	-2.8939	-3.8671	-4.3611	-1.9413	-3.1773	-4.4371	1.193	-0.61451	1.4779	-1.0978	0.15119	0.34283	-0.57991	0.17996	-4.6944	-3.5563	-0.68695	-6.8495	2.9876	-2.9641	-3.9557	-6.2907	2.0778	-7.3239	-5.2696	-4.9106	-2.2068	3.5501
-17.018	-10.934	-16.78	-14.869	-15.548	-12.274	-10.378	-14.51	-12.423	-13.486	-15.125	-17.367	-14.195	-12.44	-15.264	-13.612	-9.433	-13.438	-12.775	-15.207	-13.767	-15.465	-14.557	-15.664	-11.393	-8.9387	-14.783	-12.055	-9.7679	-12.46	-11.335	-13.599	-8.3528	-15.164	-14.596	-14.153	-14.789	-13.848	-8.1203	-12.994	-7.9012	-16.826	-11.034	-15.328	-13.411	-14.221	-7.4865	-11.6	-9.8726	-12.528
-9.3242	-12.774	-11.748	-6.6989	-8.1762	-10.308	-14.856	-8.1128	-9.3404	-13.463	-9.2739	-5.7687	-9.9893	-8.0548	-8.9401	-11.395	-7.4857	-8.5041	-10.943	-8.5146	-8.5478	-9.2797	-10.802	-8.7787	-11.949	-9.0787	-15.11	-12.406	-13.554	-13.558	-14.011	-13.316	-10.697	-10.935	-5.9258	-11.965	-7.9508	-13.54	-10.281	-14.16	-11.578	-6.7583	-13.95	-10.307	-14.022	-14.684	-17.868	-8.0874	-11.21	-10.079
-1.1859	-2.3129	-4.9122	-0.88566	-1.953	-5.3811	-1.16	-0.74248	-4.9477	0.20861	1.4739	-1.9382	-3.666	-2.1456	-3.6405	-3.0536	-5.7974	-2.7401	-1.7594	2.3091	0.29387	-4.0881	-3.1864	-3.3939	-2.12	-2.8449	-2.8513	-4.5661	-7.3973	-0.22357	-1.13	-0.20602	-5.4426	-1.8227	-3.4138	-6.9787	-2.9241	-2.5051	-2.4061	-2.1701	-3.5181	-5.182	-3.1502	-6.3115	-3.2198	-0.90009	-3.335	-8.3816	2.1585	-2.3418
-9.8561	-16.792	-7.7007	-9.7927	-6.9606	-10.02	-12.507	-11.269	-11.965	-14.577	-11.523	-10.023	-13.21	-9.7854	-12.56	-12.218	-14.283	-7.0164	-16.999	-12.098	-8.9873	-14.692	-7.1256	-7.8787	-12.688	-12.253	-8.9603	-11.242	-11.504	-5.9621	-8.7239	-14.874	-12.513	-11.486	-14.084	-10.999	-13.397	-12.657	-10.276	-7.2608	-10.601	-13.038	-13.598	-6.07	-14.617	-7.9991	-13.045	-11.287	-10.556	-11.059
-12.36	-12.038	-12.956	-9.8666	-10.132	-12.272	-13.549	-12.547	-7.4108	-8.813	-8.217	-10.257	-13.03	-12.833	-11.667	-10.326	-10.897	-10.69	-10.188	-8.9015	-15.364	-14.886	-12.727	-5.0994	-12.522	-15.144	-10.418	-9.5096	-11.559	-12.885	-15.64	-11.9	-15.965	-8.0384	-13.464	-7.8621	-12.029	-6.3254	-11.195	-9.9211	-6.3341	-12.902	-10.471	-9.5164	-11.485	-14.31	-12.145	-9.3997	-11.284	-11.631
5.4883	5.702	5.8583	4.4924	6.6406	8.6831	1.2006	9.4552	7.4413	5.8751	5.7597	4.7047	3.968	8.2374	7.2671	9.6372	8.1525	9.8168	8.092	6.1507	8.6416	4.2459	9.5087	4.4773	8.4745	2.8195	7.7419	1.1291	8.8815	8.6699	7.3318	10.429	7.8307	6.8395	7.4397	12.08	6.2537	7.2185	6.8142	6.1398	5.6042	7.2966	3.0412	5.7201	6.8769	8.3441	4.1291	13.254	8.513	7.0479
0.072576	-0.56213	-3.8732	3.6558	-1.3605	-2.6668	-0.35238	-2.0875	2.6662	4.0172	-4.5471	0.46507	-2.956	1.2829	-2.3221	-2.4954	-2.5723	-6.2733	-0.99352	-4.1918	2.0944	-4.2245	-6.0648	-2.2864	-2.7788	-4.5127	-6.1663	-2.3823	0.7729	-3.2886	-7.0841	-0.56643	-3.0618	-0.81777	-1.2691	0.91363	-3.3959	-2.9293	-5.7563	-1.2843	-2.0195	-1.141	-2.281	-8.5901	-1.6993	-4.2831	1.4303	4.9364	1.2502	-3.1596
0.097479	-4.4952	-3.7809	3.221	0.33297	-1.9486	2.9078	-0.046309	-3.8373	-0.73567	-0.61011	3.8599	-0.2928	2.7483	-5.4377	-0.6275	-0.93502	-5.2481	0.0012446	-1.6473	-3.4327	-4.6818	-0.11733	-0.15971	-0.80346	0.88694	-0.45059	-3.8439	-4.5609	-1.3418	-1.0318	-5.7731	-3.7056	-1.2174	-0.51096	2.9863	-2.9276	-3.3993	-2.6182	2.262	-2.5445	-0.97583	-5.5708	-0.42575	1.3577	0.56524	-1.6243	1.2737	-0.055551	0.19705
0.62237	1.7744	4.122	-4.5038	-1.9044	5.4251	1.1104	5.0699	2.615	5.9253	-1.1988	6.355	5.5704	-1.374	2.9201	0.73196	3.5011	3.5909	3.0466	-2.6622	3.3166	-0.47976	6.7346	3.8816	-0.5499	7.5952	1.1702	3.8208	0.033961	4.6237	2.969	-1.1476	7.9525	0.72792	3.8174	1.3437	5.9676	5.4995	4.9196	5.0516	-2.604	0.33055	4.1982	7.9329	4.8871	2.5695	2.1695	1.3555	0.13959	-1.1417
-8.8092	-6.6626	-10.448	-7.2823	-5.6735	-10.341	-1.3892	-8.5161	-1.3428	-5.3879	-6.3645	-5.5287	-4.126	-5.8293	-7.7562	-4.3802	-7.271	-9.6245	-0.0016381	-9.1284	-5.5052	-4.4561	-2.52	-2.964	-2.0821	-4.0682	-5.0587	-3.1752	-5.6706	-4.7559	-4.1906	-3.8088	-4.4248	-3.3341	-3.6282	-5.2247	-9.0114	-4.0891	-5.0812	-4.8583	-7.4247	-5.2945	-4.7719	-5.3147	-1.9548	-3.4067	-10.51	-6.9085	-4.1442	-2.8058
-22.687	-18.253	-21.709	-17.768	-19.846	-19.844	-19.433	-23.69	-16.184	-21.719	-23.185	-21.326	-19.343	-19.787	-25.636	-20.013	-20.913	-21.578	-20.686	-24.24	-17.992	-25.352	-23.018	-18.911	-19.444	-21.773	-17.822	-19.077	-19.449	-22.48	-20.68	-19.818	-21.408	-20.058	-26.026	-19.146	-18.925	-17.681	-20.096	-20.506	-22.211	-17.523	-15.76	-21.204	-21.529	-22.484	-23.54	-20.047	-17.031	-24.128
2.3354	6.8552	-0.66377	5.4761	7.5835	1.7947	3.1012	7.9444	3.3048	4.9169	2.8073	9.9861	6.0935	6.2288	7.4045	5.7085	3.7149	8.3126	5.3501	1.3925	3.9546	4.4924	4.1674	3.1342	7.5137	5.8881	6.5712	7.9453	3.4451	5.5689	4.2142	5.4975	5.6399	4.2781	8.6973	3.5521	4.4683	4.0544	7.9921	3.5341	4.9026	5.4075	5.3769	4.2166	6.1041	4.2418	2.9889	7.3475	0.80042	6.0843
-4.9773	-3.5328	-1.8687	-3.8393	-3.1647	-3.2548	-1.9245	-3.3739	-3.3055	-1.1156	-3.4488	-2.5325	-1.265	-2.2215	-0.69177	1.2394	-0.32105	-5.8579	-4.4707	-3.7422	-1.1477	-0.08316	-1.6625	-1.0414	-4.4224	-0.1645	-5.4933	2.5942	-0.028382	2.6328	-1.8967	-2.1612	1.19	-0.75568	-4.9682	0.53412	-0.48553	-1.9696	-3.9407	-1.9034	-4.0293	-1.9519	2.36	1.9711	-5.6501	0.74411	-1.1907	-1.2031	-0.22684	-2.4542
-9.2802	-13.333	-8.1293	-13.725	-13.102	-8.2751	-13.9	-11.698	-10.288	-9.3635	-12.139	-7.6063	-11.458	-12.659	-12.953	-9.0438	-13.992	-10.338	-8.2432	-15.118	-16.955	-11.077	-12.706	-9.2135	-11.456	-14.242	-10.529	-12.062	-9.6936	-9.7825	-6.479	-10.173	-18.289	-10.441	-12.687	-10.783	-11.119	-12.714	-10.087	-11.922	-12.493	-13.396	-13.077	-5.4402	-9.9065	-13.49	-15.769	-12.479	-14.36	-13.755
-2.3677	-3.5884	-4.0918	2.9585	-4.5491	-2.3304	-0.80573	1.802	-2.2223	1.6539	-0.80017	-8.7253	-3.1209	-4.0277	-3.0732	-3.6376	-1.9196	-2.8448	1.3807	-3.1509	-2.9714	-1.0413	-0.55633	-4.9633	-0.67571	0.32127	0.81269	-4.4308	0.602	-2.1157	1.4955	-1.5154	-4.0183	-3.1515	-2.1073	-7.5751	-0.5584	-2.402	-0.23608	-1.6568	-0.89794	-3.7688	-2.3316	2.171	0.56393	-0.13708	-0.062642	0.075205	-1.623	1.0941
-9.0231	-4.9847	-8.2557	-11.748	-13.174	-9.3802	-9.9104	-9.7875	-6.3852	-10.916	-5.0792	-9.2302	-7.606	-4.7624	-9.5441	-4.3182	-5.9544	-8.9743	-8.5326	-10.316	-5.6273	-5.7554	-11.388	-2.92	-5.6376	-10.167	-2.7969	-12.004	-8.6856	-11.957	-9.7158	-11.205	-6.9421	-7.3398	-4.534	-8.1024	-7.4298	-6.8139	-10.759	-8.8475	-1.1973	-4.0188	-4.1431	-6.237	-7.1911	-8.0436	-8.5379	-6.5055	-11.16	-7.2249
-3.5875	-1.9068	-4.1171	0.74056	2.8082	1.171	1.4092	-6.1718	-1.3826	0.46269	-2.2235	-1.331	-1.4836	-1.4389	0.3535	2.4708	-0.73817	-2.4468	-1.2163	-1.3616	-6.2401	1.4443	-1.9184	-2.6435	-8.5146	-2.3205	-1.5912	2.6911	1.8727	-0.79565	-6.5172	-1.5553	1.1814	-2.8975	-1.3143	-2.4075	-3.4187	-2.4319	-1.7441	-4.8059	-0.60921	-1.0468	1.1633	0.076918	-4.879	-3.5929	0.056129	0.24886	1.6739	-3.8501
0.2434	-2.6399	-6.4102	-6.024	-4.0616	-6.4224	-0.20992	-5.1217	-8.7138	3.2561	0.23978	-2.0342	0.040367	-5.6285	-2.6905	-1.0598	-2.9962	-0.18789	-3.2116	-3.3575	-5.3621	-7.0953	-0.059359	-2.3744	-1.627	-4.9218	-0.93941	-8.0905	-2.5045	-3.8189	-3.0617	0.48362	-1.859	-1.6864	0.34983	-2.7113	-1.6651	1.4409	0.21872	-3.8773	-6.1044	-5.6301	-5.2475	-2.0993	-0.15618	-2.047	-3.4382	-1.3778	-5.7165	-4.4303
-14.388	-11.568	-6.9092	-8.0233	-10.375	-13.586	-12.279	-11.916	-13.737	-9.0227	-12.823	-13.057	-10.315	-11.547	-12.246	-11.91	-11.591	-14.624	-11.063	-10.885	-11.804	-8.5388	-6.7483	-12.766	-10.708	-12.292	-10.936	-11.361	-15.893	-11.517	-9.7244	-14.821	-13.852	-13.791	-7.3898	-11.398	-16.088	-6.9859	-13.241	-14.612	-10.839	-13.866	-12.457	-7.6579	-9.8765	-9.2379	-14.757	-10.763	-10.745	-12.094
1.925	1.4501	1.3265	-5.112	6.2358	-1.873	-1.8751	-1.1944	1.037	1.6884	-7.2369	1.151	-3.6964	-3.6794	-4.3566	3.1501	0.68087	-4.6342	-5.7705	-2.0526	2.093	1.2992	0.71656	-4.2726	-1.5362	-3.1162	-0.84015	-0.65564	3.0461	-1.0106	-5.7246	-3.8542	-1.6533	0.1027	-1.5632	-1.0796	-1.1485	0.50899	0.71346	0.18674	0.25327	-4.6949	-0.016009	-2.2483	-0.87215	-0.18931	-3.6556	-2.992	-1.4224	-2.9818
-15.298	-12.293	-13.945	-17.129	-17.105	-13.411	-13.159	-12.995	-14.727	-10.084	-16.824	-17.567	-11.691	-8.4475	-10.005	-12.795	-17.614	-13.574	-13.107	-11.479	-12.541	-12.417	-12.551	-16.829	-12.867	-15.482	-14.072	-12.966	-13.544	-9.8999	-12.352	-12.994	-12.528	-13.562	-9.1999	-11.779	-11.489	-10.507	-15.668	-15.48	-14.844	-14.416	-9.7823	-10.07	-12.75	-15.306	-16.817	-12.974	-13.221	-12.03
-11.351	-11.22	-10.242	-9.9483	-8.6715	-17.535	-13.997	-10.951	-15.211	-8.1932	-10.527	-11.059	-10.853	-13.927	-9.8977	-3.8998	-9.7704	-8.4349	-8.889	-10.232	-12.466	-10.026	-8.78	-10.434	-10.445	-6.6353	-9.1474	-14.154	-9.3905	-12.323	-12.421	-14.598	-16.209	-11.871	-10.193	-11.892	-7.5068	-9.4792	-10.094	-12.874	-9.4304	-11.556	-10.566	-14.273	-9.1168	-13.481	-16.5	-10.063	-11.284	-5.8555
-4.2122	-2.8955	-2.7093	-7.908	-5.5449	-13.102	-3.7648	-4.219	-5.172	-1.3518	-4.1445	-1.1486	-1.4995	0.85971	-3.8952	-2.9576	-3.6022	0.34764	-1.3627	0.43121	-0.13053	-1.2065	-7.9426	-2.7513	-0.82082	-3.3378	-1.1061	-3.649	-4.8512	-4.4299	-4.9943	-2.1453	-3.6631	-8.2894	-3.8536	-0.73915	-1.2021	0.075078	-1.7965	-3.9684	-3.0562	-3.4509	-1.6675	-2.0434	-4.7999	-2.5532	-1.702	-2.7184	-8.0269	2.5095
-18.403	-11.655	-15.194	-16.441	-15.073	-18.504	-14.941	-14.857	-11.81	-12.979	-9.3963	-11.51	-11.077	-12.632	-12.603	-14.992	-13.936	-20.868	-12.703	-14.407	-15.976	-14.431	-16.095	-14.423	-13.921	-14.125	-9.8928	-14.349	-14.22	-14.595	-16.469	-16.611	-15.284	-12.334	-11.496	-15.676	-12.543	-14.823	-16.401	-15.867	-17.149	-15.197	-7.6993	-13.691	-16.114	-17.858	-14.43	-16.868	-11.815	-13.492
-16.959	-14.834	-13.725	-13.528	-10.953	-14.402	-10.142	-13.27	-8.2197	-17.807	-13.341	-16.392	-18.273	-14.884	-12.587	-12.983	-14.178	-14.554	-14.268	-11.855	-13.259	-13.843	-11.638	-13.103	-17.279	-14.41	-13.233	-9.6717	-14.926	-17.173	-13.511	-14.616	-12.189	-15.658	-12.563	-13.71	-8.7231	-6.0183	-12.838	-9.0491	-11.942	-12.387	-15.82	-11.001	-11.963	-11.933	-14.987	-13.177	-12.777	-15.437
-1.5205	-0.8023	2.6326	-0.69686	0.54251	0.57334	-4.3414	-2.6414	-1.1826	-4.4581	-0.96732	-1.1257	2.8523	-0.9774	-0.49331	0.50019	-0.58889	-3.3153	-0.83103	-1.4764	-3.5862	-5.2675	0.21652	-4.8736	2.1765	3.6533	-5.57	0.14847	-1.9012	2.5894	-2.3756	-1.7333	-0.88356	-0.24608	1.0909	-8.1646	-1.9245	-4.4067	-1.5255	2.1332	-1.7109	-0.3462	-1.9036	0.4657	-0.82418	1.0441	-2.0543	-1.1886	1.2089	-4.8703
-14.987	-12.168	-13.223	-11.91	-17.367	-11.699	-10.572	-13.514	-15.432	-15.117	-10.888	-11.772	-11.347	-12.891	-16.94	-12.84	-16.179	-14.531	-11.973	-14.844	-17.078	-15.149	-18.016	-16.867	-16.352	-16.762	-11.639	-18.014	-15.925	-16.604	-11.302	-12.983	-17.388	-14.927	-13.783	-15.67	-13.098	-14.761	-11.99	-14.055	-14.224	-17.55	-17.192	-14.51	-16.435	-13.13	-11.524	-13.25	-14.573	-16.175
-2.0955	-0.59909	-1.2347	1.4314	-4.9673	4.3764	-3.3175	-5.3877	-1.639	-3.7958	-0.4438	-5.2902	-0.48518	-1.209	1.7502	1.0191	0.73729	-3.9133	-2.2008	-5.7126	0.22231	-2.2318	-0.35451	0.65914	-1.8203	2.1254	-2.6043	-1.1551	-1.4009	-0.27405	-1.2975	-0.49206	0.51478	-2.6601	-4.4698	-4.6818	0.39068	2.1364	-0.89835	0.20357	-2.1131	0.21203	-0.40442	-1.5046	-0.036152	-4.7259	-3.6463	2.0769	-0.63062	-1.7048
-4.114	-4.0958	-2.5856	-0.21452	-4.0883	-4.9264	-0.030523	-3.2626	-1.4086	-2.0066	-1.9209	0.36568	-2.7255	-1.0108	1.7068	-5.0808	-4.2859	-1.4779	-2.5827	-7.7655	-1.7211	-1.9676	-1.86	-7.6855	-3.1768	-2.5255	-0.36116	-1.8161	-5.2469	-5.6596	-4.8943	-5.9321	-2.6715	-5.7411	-7.4132	-3.9825	-1.9605	-6.0276	-3.9306	-3.3457	-10.004	-5.1855	-3.363	-3.0169	1.6247	-0.91819	-3.271	-2.4763	-1.9273	-6.0525
-5.9293	-0.50643	-0.10807	-3.5465	2.7414	-2.0903	5.303	-1.8049	1.3345	-2.5672	-2.1795	-0.86862	-1.6303	1.4913	0.64958	-2.5461	-0.70569	3.0646	0.61335	1.948	0.76344	-4.6915	2.9538	-0.47984	4.3342	-1.1067	0.78657	-1.9438	-4.849	-2.5774	-3.0976	1.6182	-1.6358	1.3901	-1.7366	-2.2973	2.3906	-1.1261	-4.1742	-0.98464	0.46044	4.0676	-0.13544	-2.4334	-1.4507	1.2206	-4.0108	-0.76	1.1332	4.0486
-6.9435	-9.4486	-10.329	-13.369	-10.419	-5.8693	-17.011	-15.062	-9.501	-10.829	-13.068	-8.9987	-10.177	-10.77	-11.489	-7.6676	-11.289	-10.784	-9.9014	-12.027	-9.7731	-12.495	-12.619	-4.6828	-10.5	-9.6982	-9.6859	-14.605	-9.8622	-11	-12.278	-11.175	-13.631	-8.4778	-9.8455	-9.7462	-4.9178	-4.9738	-9.0162	-15.531	-11.249	-11.947	-18.491	-9.4016	-10.135	-6.8757	-14.489	-9.8647	-10.534	-9.4852
-10.279	-14.152	-7.2312	-9.699	-6.522	-10.467	-8.8737	-11.695	-7.8287	-5.4602	-9.2749	-10.75	-5.7935	-9.5906	-8.8962	-12.722	-7.5851	-5.4933	-13.852	-11.245	-8.7036	-10.031	-7.5428	-7.1418	-6.9476	-8.0636	-13.931	-4.1068	-11.396	-5.7142	-7.8381	-11.299	-5.9141	-10.647	-8.6426	-13.781	-10.334	-6.338	-10.482	-8.6094	-6.6887	-6.7605	-8.9668	-8.7631	-11.696	-7.9179	-11.523	-9.2321	-13.128	-10.343
-13.492	-13.387	-14.724	-12.823	-12.343	-19.007	-10.749	-14.269	-16.096	-17.798	-18.771	-14.781	-12.693	-16.771	-12.334	-17.811	-14.333	-17.324	-16.145	-12.339	-14.669	-20.064	-12.143	-18.914	-13.886	-14.638	-10.13	-18.858	-15.853	-20.112	-13.971	-18.608	-14.8	-11.422	-18.881	-14.093	-14.071	-16.091	-13.385	-15.854	-17.123	-13.412	-17.052	-10.618	-12.942	-15.784	-15.952	-13.772	-12.487	-11.402
-1.693	-2.2557	-4.1052	-5.9686	-2.69	-3.5698	-7.9291	-8.4182	-5.3217	-5.8039	-7.1356	-6.1249	-5.3838	-3.745	-3.0171	-4.142	-1.9427	-3.6687	-5.4458	-1.2441	-1.8318	-3.7792	-7.3138	-3.746	-2.6654	2.1497	-2.1433	0.17361	-3.5816	-0.79907	-10.558	-5.9292	-5.6301	-5.62	-2.9034	-6.7075	-5.6968	-7.1387	-5.0053	-6.6004	-8.9277	-1.3585	-6.2235	-3.6185	-7.6198	-6.8491	-3.1255	-4.7217	-6.0908	-4.8418
-13.254	-13.112	-13.491	-10.985	-11.933	-6.9513	-9.4803	-13.063	-12.708	-9.8397	-11.639	-15.824	-10.666	-11.638	-14.995	-6.1233	-8.9245	-13.297	-9.386	-13.079	-8.2001	-13.355	-9.6772	-14.91	-6.7635	-8.337	-9.8359	-8.984	-14.078	-9.5023	-7.9825	-13.042	-9.7122	-10.931	-9.1189	-12.795	-4.9408	-7.1627	-9.3958	-7.0553	-14.586	-12.336	-8.7004	-11.557	-11.865	-8.8225	-10.391	-11.447	-10.741	-9.3735
-11.292	-11.16	-15.178	-17.465	-13.302	-12.766	-12.425	-15.529	-9.3454	-14	-11.565	-14.306	-13.15	-14.538	-12.212	-18.759	-18.108	-12.332	-16.641	-18.187	-15.055	-12.788	-14.523	-11.895	-16.573	-11.9	-11.957	-11.192	-18.024	-12.345	-13.855	-17.137	-15.888	-13.701	-13.316	-10.84	-16.876	-16.793	-13.55	-14.189	-10.599	-17.422	-16.904	-13.849	-12.703	-11.493	-8.8728	-17.044	-15.339	-17.281
-6.8561	-4.9128	-8.8826	-8.3133	-11.055	-13.131	-4.5016	-9.2859	-7.5392	-6.0811	-3.9738	-9.1613	-6.1433	-3.8271	-9.2722	-4.189	-4.0591	-7.4815	-7.7989	-6.282	-10.633	-9.2093	-12.055	-7.2064	-6.7568	-9.7009	-7.2583	-12.698	-6.9114	-13.617	-12.669	-9.7758	-4.0496	-5.0392	-8.6068	-11.113	-9.0235	-11.004	-7.5626	-3.8465	-7.2223	-8.5613	-10.42	-13.238	-8.0501	-8.2238	-7.6725	-5.2987	-9.383	-6.2416
5.6853	0.16852	-0.11005	-4.1668	-2.283	0.91663	2.6557	-0.69191	-0.38803	-2.1415	0.010865	-0.61019	2.2759	-1.8897	-4.6344	-2.8423	-4.7123	2.191	-3.932	-1.8573	-1.0253	-3.328	-2.7428	1.5926	2.0292	-0.035644	-1.3968	-2.008	4.2199	0.70158	4.9929	-0.57468	-2.2862	-6.0354	-6.2415	-1.9438	-4.4516	1.5208	-2.7322	0.84946	-2.2692	1.4121	1.5251	-3.5774	-2.4411	3.8326	1.4999	1.9633	-1.941	-3.2434
-11.552	-4.5459	-10.97	-11.324	-9.7385	-5.7885	-9.9319	-7.9666	-7.1101	-5.9362	-6.9145	-5.1617	-6.8596	-7.1418	-7.3405	-12.044	-11.009	-7.7296	-7.2212	-5.1438	-6.247	-10.84	-12.655	-6.5909	-8.1548	-8.4778	-6.7002	-6.9488	-8.1856	-12.131	-7.063	-7.75	-8.3468	-7.5417	-5.4086	-3.4896	-7.045	-7.9223	-7.9819	-5.2825	-4.7513	-10.702	-9.1127	-6.731	-6.5635	-7.9008	-6.6437	-5.7204	-9.7847	-9.1291
-6.5481	-6.2696	-8.3389	-6.3167	-1.2516	-7.5729	-6.7596	-7.9469	-2.7267	-4.5919	-3.8345	-7.3797	-1.1444	-12.239	-9.5097	-6.7786	-9.2626	-5.218	-9.0412	-4.9524	-1.5666	-3.565	-2.0825	-4.0136	-4.2584	-5.6217	-5.4195	-8.6237	-10.265	-11.148	-3.6827	-7.5409	-4.7162	-4.2391	-7.8975	-9.2616	-5.0538	-0.87645	-3.5785	-3.9007	-6.2214	-9.2381	-7.123	-8.0632	-8.2457	-5.7271	-3.5329	-6.0672	-5.5541	-3.8524
-2.6365	-1.238	2.1661	2.7887	-0.62326	-0.6315	-2.1475	-1.2921	1.2722	3.435	-0.049133	-3.5685	-0.8612	-1.7504	-3.1318	-7.1479	-4.7811	-1.0807	-0.74546	0.57085	0.70884	-0.86602	0.81213	-2.4371	-1.1425	-0.83807	-1.7757	2.8659	-6.1981	-0.97974	-0.12358	-2.8653	-3.1464	-1.3039	-1.6037	-2.5259	3.7643	-0.56089	-3.1037	-0.0048643	-1.9094	-2.7211	-1.6763	-1.1843	0.32533	-0.44543	-0.91745	-2.7597	-2.8981	-2.8521
-10.449	-10.135	-4.617	-13.468	-6.2056	-12.816	-12.378	-10.866	-6.9738	-8.8252	-8.7794	-8.3649	-4.6764	-7.5312	-10.535	-8.7923	-13.038	-11.552	-11.192	-11.949	-11.944	-11.08	-10.623	-7.6564	-8.8537	-8.4461	-13.568	-10.176	-10.57	-8.603	-10.961	-10.014	-8.6516	-11.467	-17.641	-13.784	-12.293	-15.941	-14.727	-9.4639	-11.707	-13.817	-12.583	-13.171	-13.327	-5.7363	-8.8133	-11.504	-7.9988	-10.286
-1.3327	-0.32486	-2.455	-0.6182	0.44474	3.0936	-0.77214	2.3483	3.599	0.62485	-1.3865	-2.1957	-2.487	-1.6404	1.4101	1.0118	-2.9836	3.6985	6.955	2.9544	0.3212	-1.8604	-0.96017	-0.61645	-0.37475	-1.2315	-1.8309	-2.4116	-1.7848	4.4364	3.1327	2.2353	2.4549	2.7347	-0.91835	-2.0759	0.086556	-2.4352	9.5453	4.919	6.087	1.2851	-4.6951	-2.5317	1.3484	3.2796	1.3394	3.121	-1.915	-2.8313
0.74537	-0.49976	-2.1152	-1.3408	-2.1113	-2.3797	-2.4618	0.56104	-4.9358	0.72149	1.6375	-3.7741	-2.317	3.3118	-3.013	-1.9238	4.7148	0.32318	-2.7011	1.3056	-1.226	-0.15459	-1.7125	1.4105	1.6951	1.0626	0.27761	-7.0337	-1.7663	-0.94135	1.7879	2.0374	1.9042	-3.3638	-3.7819	-4.2587	-0.077626	-1.4156	-0.69996	-0.49784	-0.68417	1.2726	-1.0359	2.3979	-3.9735	-2.1502	0.23993	2.2169	-2.8416	-0.24689
1.8474	2.7938	2.2053	5.5195	0.45801	7.1393	-1.0929	-1.249	7.4115	4.7159	-0.13553	2.5609	9.579	4.4426	-0.9749	3.4105	4.2045	1.1055	1.1655	5.2692	2.1683	5.6493	1.9179	2.7974	2.5405	0.61002	7.5839	4.7492	-1.986	2.0717	4.015	1.6301	4.9708	2.9767	1.7981	4.8325	-0.19932	7.6293	3.4869	0.11455	6.4604	4.6778	2.671	2.1946	1.4507	2.6098	4.2836	3.3368	-0.216	7.1786
0.7457	0.73832	3.626	1.3107	2.2513	1.0368	0.77826	1.8553	-3.1658	-1.2628	4.845	-0.62496	-3.6553	-0.71604	1.5215	-2.3534	2.2325	3.8575	1.6905	-0.10915	-4.2602	1.2507	-3.1003	1.3103	-1.4288	-2.4561	0.10164	0.38964	0.13241	-1.5319	0.80654	-3.7364	4.8259	0.078145	1.6626	-0.42318	5.1136	-0.47435	2.5275	4.4493	-3.0922	1.4622	-1.0058	0.61649	-0.70952	1.062	2.892	-0.40684	0.038706	-0.099387
-11.797	-11.15	-14.117	-14.303	-13.966	-14.081	-8.0408	-11.636	-10.882	-14.756	-15.373	-11.159	-8.9571	-11.984	-16.083	-8.8679	-9.3353	-13.673	-11.505	-13.323	-9.2682	-13.271	-13.485	-9.4935	-9.8553	-11.259	-13.497	-12.61	-9.829	-13.992	-13.347	-9.4094	-14.746	-10.967	-14.224	-11.888	-9.6835	-12.48	-8.1659	-9.4145	-10.968	-9.8375	-10.309	-12.001	-10.505	-14.68	-16.489	-12.715	-12.992	-9.521
-5.5792	-4.0686	-1.1441	-1.8951	0.37284	-1.8318	-8.0929	-2.9881	-1.851	0.32912	-1.4245	-2.3521	-3.3757	-1.6945	-0.5665	-3.6655	-4.5865	-2.7392	3.126	-7.0322	-0.68346	-1.7279	-1.4914	-2.5695	-1.395	-4.4323	-5.0405	-4.2063	-0.74418	-2.7971	-6.9795	-8.1514	-5.0169	-4.2945	-1.4518	-3.7467	-2.1432	0.40904	-2.868	-1.8337	-3.0635	-1.7347	-3.7304	-0.37063	-2.1505	-1.0672	-3.6345	-3.0593	-2.4788	-1.9522
-0.88042	-0.16485	-3.4668	-4.1964	-1.4286	-2.7544	-1.3708	-2.0549	0.16483	-4.0912	-5.42	-1.2363	-0.79803	-2.0879	-3.8936	-4.037	-0.61574	-1.2947	-7.1753	-1.0977	-3.775	-1.9847	-3.8648	-6.6206	0.88725	-3.5881	-5.4259	-5.5064	-3.5006	-0.39443	1.1726	-3.6205	-4.94	-3.0607	-4.6148	-1.4412	-1.4601	-2.5959	-1.1424	-3.5301	0.18146	-2.7265	-7.3432	0.55317	-2.8291	-2.6506	1.8736	-3.1874	-4.2051	-5.0271
1.0165	1.0069	-1.1287	0.073311	1.4918	-1.5919	-4.638	1.5895	-1.8404	1.2334	2.0734	2.4882	1.7836	5.3253	2.935	-1.1225	-1.4384	0.59774	3.1437	0.77073	6.1857	7.6027	-1.2067	0.70266	0.66272	0.49833	4.8306	1.3723	4.8598	3.9885	0.1124	0.00067965	0.10139	3.2562	-2.4134	3.1802	-0.046032	0.12812	5.675	2.2409	2.1729	0.82688	-3.1906	0.33816	0.67752	0.82499	-0.24748	0.25871	1.7975	1.0903
0.0708	-4.5018	-2.9211	-0.87601	-7.9591	-6.9438	-5.7452	-4.2413	-5.6374	-4.4796	-5.3098	-0.013393	-5.6668	-2.7979	-3.2466	-8.615	-7.3337	-9.739	-8.7996	-2.8156	-5.9842	-8.9415	-5.7957	-5.0159	-4.5931	-7.505	-4.4758	-5.1106	-4.1193	-5.9723	-6.0631	-6.3759	-5.6376	-7.0142	-8.5298	-4.9015	-7.7257	-9.2352	-2.7045	-9.5264	-5.2484	-3.6452	-4.0932	-6.4368	-2.0437	-2.161	-3.5664	-4.1464	-1.6423	1.2346
-7.9563	-9.3626	-6.4317	-0.36507	-4.7332	-6.8748	-4.8318	-5.3885	-3.4833	-5.69	-3.3682	-9.379	-9.4602	-5.0819	-7.5375	-7.2167	-4.4508	-3.8164	-5.4233	-5.4531	-6.7648	-7.5776	-3.1639	-2.3516	-6.5202	-6.1654	1.8177	-0.22478	-4.1453	-7.9143	-9.1635	-0.72993	-6.2965	-5.8741	-3.7575	-6.1145	-10.596	-4.2895	-0.16075	-9.3117	-8.8265	-1.7946	-7.181	-3.8344	-5.5982	-2.5869	-7.6779	-5.5158	-4.8194	-4.6829
4.6143	5.7979	0.51225	0.1199	0.44278	3.322	8.1423	-0.73866	1.0893	-1.2046	1.3978	1.9393	-0.99063	2.276	1.9044	-0.068026	-0.35227	5.4633	1.193	1.4722	3.0945	0.34279	7.6661	2.4923	-1.1227	0.071397	1.5688	0.34723	-5.8258	0.75356	2.3387	4.0389	-0.3127	2.1698	-0.64467	2.4204	3.6382	-1.7414	-0.83712	0.012612	2.2563	-1.0924	1.4403	1.4804	0.0030226	-0.55375	0.92424	-2.2946	2.6197	2.2508
-2.4331	-2.0125	3.8735	-0.23036	-3.6938	0.93805	-1.6608	-5.1984	-0.70699	-1.8615	-1.5147	-2.6261	0.86163	-4.432	-0.68889	-4.9007	0.071254	-7.0632	-6.8597	2.8058	5.5703	1.7948	-0.2748	-1.1362	1.0349	-1.0996	-2.1017	-0.90184	1.678	0.23994	-4.6166	-3.1851	1.7411	-6.567	-9.9603	0.45956	-5.6259	-0.12515	4.5822	-1.3499	1.7992	-3.9567	-1.7218	0.11107	-3.2187	-1.8055	-3.2077	-3.1352	0.79912	-5.033
8.0843	11.103	7.3004	7.5782	12.756	8.925	7.2587	8.7185	7.4214	6.4675	6.9632	8.4728	6.6446	12.042	10.267	6.8309	4.3504	10.745	7.5398	1.7799	2.5113	4.8882	3.7448	8.1711	9.5917	7.6127	10.891	4.9003	9.5109	12.678	5.3355	9.2913	6.4385	4.4518	10.305	2.8658	9.6135	6.429	10.903	7.1496	13.023	7.8408	6.7842	10.863	8.0474	2.9835	8.3956	6.0214	8.6221	2.7179
-3.9313	-6.4261	-6.875	-5.5517	-7.6034	-1.6473	-4.7215	-9.3765	-5.5559	-10.491	-2.5113	-5.4064	-3.792	-3.7491	-2.4134	-8.2527	-4.7452	-5.227	-1.1864	-1.3291	-4.4017	-2.8043	0.98164	-2.6729	-7.4002	-4.8124	-5.6853	-6.2622	-3.8246	-4.1871	-1.3126	-6.597	-1.9963	-0.87985	-4.149	-3.2593	-1.2967	1.0952	-0.87343	-6.6506	-1.3542	-2.8563	-7.0037	-2.801	-3.427	-3.6593	-1.9142	-0.20687	-5.4422	-0.68876
-14.594	-12.122	-9.4683	-15.834	-11.314	-9.0405	-9.9188	-12.003	-13.13	-10.63	-12.456	-13.575	-9.0896	-12.098	-14.397	-5.4078	-11.869	-8.6473	-10.849	-14.429	-17.898	-11.116	-9.2769	-14.469	-10.37	-9.5072	-11.501	-9.8155	-11.908	-10.487	-13.576	-12.127	-11.28	-8.6774	-13.271	-13.925	-9.999	-10.651	-10.794	-10.927	-11.477	-14.685	-12.04	-12.951	-12.473	-12.897	-11.707	-12.523	-15.036	-10.117
-25.665	-20.09	-26.539	-20.814	-21.852	-18.674	-26.08	-20.569	-21.739	-22.42	-25.034	-21.32	-19.673	-20.658	-26.205	-22.049	-24.382	-17.334	-18.361	-22.732	-22.07	-21.995	-23.274	-20.172	-22.05	-24.457	-22.361	-20.039	-23.466	-24.415	-19.548	-21.918	-24.817	-19.718	-20.977	-20.349	-19.645	-21.323	-24.392	-22.942	-24.259	-21.981	-22.5	-20.458	-20.086	-22.924	-18.572	-19.857	-24.142	-22.248
-8.761	-13.715	-13.29	-12.304	-9.243	-15.506	-11.857	-13.042	-11.702	-15.195	-13.796	-13.302	-17.717	-16.441	-5.3599	-5.9126	-15.279	-12.808	-14.322	-14.911	-5.4513	-12.166	-11.542	-17.641	-15.879	-9.8502	-15.675	-13.669	-15.883	-13.218	-12.438	-11.88	-14.79	-9.7442	-15.334	-12.993	-11.37	-12.514	-12.885	-11.893	-11.076	-12.506	-14.157	-12.401	-12.679	-14.174	-13.024	-11.128	-15.812	-10.27
5.8081	7.2607	5.7508	4.8672	5.0077	6.0907	7.5215	10.533	7.8846	6.6627	1.7545	2.0413	8.2024	5.852	9.773	5.3668	2.3102	2.8981	5.6312	3.2792	10.284	7.998	7.3586	8.1696	8.7594	8.4829	2.7975	5.0207	6.1101	7.3146	6.3377	13.233	4.3295	6.0928	7.4655	4.1536	3.8578	6.2422	8.2331	9.6864	4.8401	5.2343	6.2902	7.3513	5.1352	2.0417	9.3426	7.0531	7.1473	3.7957
-8.4994	-5.3245	-6.2271	-3.5923	-8.2643	-8.3162	-10.828	-8.4707	-1.1557	-5.9879	-3.0679	-7.9107	-6.5498	-4.8615	-10.68	-5.1833	-9.1785	-5.9168	-0.56478	-7.1806	-9.4737	-4.193	-7.0726	-5.4783	-9.2987	-4.8662	-5.6239	-3.3411	-8.3137	-6.8468	-6.792	-5.39	-7.6018	-5.8379	-8.4432	-3.8857	-5.6243	-4.4041	-5.846	-6.7749	-8.5797	-6.6594	-5.6032	-10.666	-5.6454	-6.9159	-11.722	-1.3934	-5.3678	-7.2967
3.0417	-0.17922	0.36704	-3.203	-0.055222	0.68238	1.9032	3.7708	4.3775	1.4598	5.7533	3.9748	-0.49029	-5.9997	3.2504	3.2965	0.1456	-1.311	4.4924	-3.8647	1.1799	2.7709	0.42953	-0.74685	0.39653	-1.28	-2.4552	-0.90541	-2.4922	4.5604	4.289	-1.835	6.588	2.5358	0.21296	1.8718	0.19439	-4.3765	4.5858	0.73592	1.3303	2.254	0.54027	-2.3282	3.4637	2.6874	4.8224	4.4131	4.8076	3.5337
-7.3523	-0.95649	-3.0596	-2.62	-2.1689	-5.9117	-0.69144	-5.137	1.2573	-4.238	-6.5984	-4.649	-5.0629	-1.7762	-1.4025	-1.8575	-5.8407	-2.9398	-6.3899	-2.3889	-2.545	-4.8674	-7.4462	-5.4038	-8.7829	-3.1891	-1.6796	-4.0069	-5.1508	-8.7284	-4.2735	-0.73366	0.12515	-1.2415	-5.7194	-6.7126	-3.2347	-1.452	-4.0678	-2.4116	-4.522	-2.6203	-3.5891	-3.8689	-7.9588	-2.3236	-0.68295	-2.5663	-3.7333	-6.6542
-12.831	-16.251	-13.845	-11.362	-16.035	-11.319	-11.694	-12.515	-13.102	-17.021	-17.923	-14.48	-14.06	-13.574	-12.034	-14.583	-17.366	-11.553	-15.866	-19.326	-10.567	-10.693	-18.633	-13.198	-13.983	-14.047	-12.986	-11.815	-15.425	-15.09	-17.029	-11.975	-8.3946	-13.475	-14.926	-14.601	-11.327	-12.877	-13.593	-21.615	-12.737	-11.489	-14.188	-13.727	-8.648	-14.034	-14.91	-8.781	-13.729	-15.401
-3.6206	-1.7159	3.5555	-1.675	3.9458	1.0192	5.51	0.38594	0.46163	4.5793	-3.7445	0.086265	2.4866	-1.2811	-0.26794	0.4852	2.4612	-0.32816	-3.9117	3.2505	3.4049	-0.19932	4.4718	-0.51328	-5.1663	-0.49443	1.4327	2.0289	-7.4804	0.85909	-0.29608	2.5117	-5.2174	-3.5006	-1.9731	-3.0185	0.91527	2.1302	-0.79922	1.5845	-4.5987	-4.5865	-0.44145	-0.88456	-5.3223	-1.7129	-0.19375	2.4282	-0.63034	-0.48046
-19.697	-21.311	-22.748	-17.431	-22.766	-22.858	-18.999	-23.666	-23.426	-17.482	-20.398	-24.103	-18.837	-20.415	-19.915	-24.587	-19.811	-19.787	-21.06	-18.365	-22.462	-20.344	-21.698	-19.667	-19.665	-22.76	-19.683	-15.817	-17.531	-21.844	-20.523	-20.142	-21.845	-18.132	-23.795	-19.801	-19.714	-24.194	-23.827	-17.935	-18.565	-20.449	-15.825	-22.472	-23.251	-19.495	-19.202	-22.16	-19.929	-22.569
0.45764	5.0571	-0.28713	1.6484	2.8407	-2.4553	2.5723	-3.1864	-1.5257	0.79897	0.31329	4.5824	-1.6668	0.026106	-2.4275	0.16245	5.0537	-1.5284	-1.3115	4.204	0.60141	0.91123	-1.8696	1.5508	0.96542	0.88697	1.7997	4.1279	1.6227	2.3189	2.0376	4.7396	3.5847	2.3536	-1.8258	6.5647	-2.6702	5.38	2.9351	0.67043	-1.6508	3.7258	1.9079	5.3636	-3.9707	3.3834	-2.5516	5.5112	-3.4059	2.4954
-1.3488	-1.3882	-2.1378	-6.8466	-3.6232	-8.4383	-0.7414	-4.8552	-2.3221	-3.6298	-2.9909	-1.1725	-3.3896	0.93985	-2.7458	-5.0255	-0.96375	-3.5471	-6.7927	-3.2355	-4.7805	-1.6981	-2.5544	-4.9302	-0.1209	-3.8317	-7.8128	-0.44937	-1.8709	-6.5434	0.14361	-0.13335	-5.1291	0.72317	-6.8184	-1.6919	-7.0102	-1.2195	-4.8046	-3.6979	-4.575	-10.618	-3.9282	-4.0845	-7.2256	-5.2051	-5.8903	-7.1236	-0.079875	-5.4107
2.16	-1.7463	0.33408	2.246	0.20944	0.5765	-1.3046	-0.80687	1.6933	4.2171	-2.0706	1.6387	-1.513	-3.608	1.6358	-2.3906	-0.67943	3.746	1.2418	-1.2431	-4.3128	1.3675	1.6683	-1.0285	-3.2292	-2.2078	-1.641	3.1601	0.80174	4.9496	4.4526	0.99787	3.8869	-4.7172	-1.8928	2.9703	2.4196	-2.6366	3.0305	-0.77714	-5.0029	4.1073	-7.281	1.1501	2.7344	8.3578	4.0557	0.93956	4.6554	1.1062
-3.3228	-3.1496	-9.8112	-5.0037	-2.4676	-4.9886	-5.5984	-7.746	-2.2475	-2.1781	-4.3987	-6.4096	-5.4323	0.062154	-0.69504	-3.7602	-8.4472	-0.37204	-2.5972	-5.3612	-0.58617	-3.4372	-2.0913	-3.0295	-3.6998	-2.9464	-11.614	-8.5342	-6.7522	-8.4395	-3.5056	-7.5403	-7.0834	-6.2353	-4.5953	-3.0053	-5.1772	-7.8596	-7.2005	-3.8848	-7.9809	-8.2481	-2.8524	-7.9138	-8.5889	-6.0106	-5.2815	-7.5866	-5.8979	-4.5879
4.0637	9.0883	4.1023	8.9021	0.94864	5.2949	6.8108	3.736	6.9582	7.7376	11.158	3.5145	2.7361	7.888	4.649	2.226	7.3782	8.625	6.607	4.7763	7.6032	3.0349	11.315	8.4708	7.6032	7.9098	5.6179	2.8037	5.1033	10.324	6.1221	2.6571	7.3055	3.8525	6.6535	4.047	5.6896	8.1538	8.3475	6.3746	8.7726	5.7352	6.1633	9.3287	10.141	5.3966	6.2123	11.309	3.7759	5.6381
-17.764	-14.253	-16.563	-19.246	-13.813	-14.84	-16.428	-14.791	-11.309	-11.033	-9.7973	-15.329	-18.009	-16.677	-14.187	-18.472	-14.947	-16.865	-10.721	-17.201	-14.359	-9.7612	-7.7638	-10.783	-17.603	-15.158	-15.681	-13.674	-12.868	-10.868	-17.872	-18.489	-16.662	-17.228	-18.88	-15.018	-19.562	-14.102	-17.779	-16.028	-13.048	-15.021	-11.512	-10.001	-9.8187	-15.574	-19.938	-15.056	-16.332	-14.892
-1.1526	-3.9887	-3.0924	-2.7672	-3.6582	-0.5389	2.0099	-3.5798	-6.0337	1.3011	-2.1154	-2.3681	0.25512	-0.62762	-0.31863	-4.4807	-1.053	0.60638	-1.6487	1.3764	-3.7923	1.7068	-0.48545	1.6334	0.89193	-0.57734	-4.4892	0.3179	-0.62141	-0.81663	-0.36934	-3.8666	2.7009	3.2468	1.1296	1.1154	5.8111	0.44047	-1.6018	1.5052	2.405	0.60256	1.8096	-2.0657	2.8161	2.1793	-0.38909	-5.6447	-0.089012	-1.4263
-2.8815	2.9046	0.85755	5.5715	0.38405	0.14386	3.335	-0.87956	1.048	2.6907	0.86852	4.0023	2.5792	2.0667	2.3496	3.9841	1.6281	3.0128	-0.72416	3.1035	-2.3182	2.9415	4.2392	2.1248	-0.352	0.33851	0.67192	0.5239	5.2573	4.1096	4.774	-1.0299	5.9518	0.27282	3.2596	0.035294	1.8411	3.1234	1.7504	2.9883	4.1333	-5.8787	2.646	-2.7294	0.18239	-0.33481	0.69536	3.9453	0.94124	2.0705
-0.66942	0.21772	-1.0371	3.8875	-2.7435	5.41	-3.0901	-2.4912	0.78323	1.3301	0.3548	-0.48889	1.0062	-0.33142	-2.2439	2.0845	-2.4597	1.8282	2.0812	3.5811	-0.30044	2.2089	0.11983	0.29699	0.92679	0.27845	1.6174	1.6882	-0.5246	-1.8902	-3.2047	-1.2031	2.3998	0.45741	1.7072	0.27109	2.4368	-0.52236	2.5004	-0.90863	-5.2476	-0.94175	0.08094	0.60684	1.5317	-3.8395	2.414	3.5529	2.3696	-1.1439
-9.2209	-10.238	-9.0013	-11.679	-11.591	-10.824	-13.298	-8.5499	-9.2156	-14.559	-13.835	-14.159	-14.376	-9.9973	-12.951	-17.871	-13.012	-10.321	-10.826	-9.1617	-7.3532	-14.048	-12.421	-11.538	-13.649	-10.04	-10.631	-14.113	-13.594	-5.2768	-8.0301	-7.7387	-12.426	-9.2086	-12.891	-16.752	-15.229	-10.825	-15.919	-8.4301	-6.5918	-10.54	-11.807	-8.9528	-11.815	-11.401	-10.815	-8.8457	-11.93	-9.1332
-3.6313	-7.2944	-5.6606	-9.3566	-3.2004	-4.211	-2.6971	2.9528	-7.7711	-3.7508	-1.5751	-1.9437	-3.3211	-5.9069	-4.7215	-4.6076	0.83327	0.66448	-5.5489	-6.1641	-6.3514	-7.4481	-0.10132	-6.6708	-3.8348	-8.8694	-1.4735	-5.4251	-0.91023	-6.3432	-4.8577	-8.575	2.7736	-1.1284	-1.4134	1.8741	-1.9095	-0.45809	-0.92676	-2.4683	-9.1019	-1.5033	-0.37333	-5.177	-5.2231	-4.0347	-4.091	-1.3998	-9.7173	-6.5332
-19.563	-22.286	-26.048	-19.488	-24.72	-22.754	-19.102	-22.875	-21.631	-20.677	-24.952	-20.551	-21.348	-24.167	-19.074	-18.312	-23.151	-28.292	-15.266	-22.139	-20.96	-24.341	-24.157	-24.457	-22.082	-22.161	-21.44	-26.863	-24.622	-19.128	-26.134	-23.338	-18.364	-20.63	-16.512	-18.248	-22.997	-22.127	-21.403	-19.309	-26.065	-21.479	-22.21	-25.053	-25.492	-21.008	-23.849	-21.856	-23.988	-20.78
3.889	5.2536	5.263	6.2767	5.0704	5.5545	3.4575	9.8488	6.85	11.891	4.9564	11.68	4.7237	9.9064	8.3413	2.9962	6.0459	8.3399	9.0104	9.3635	9.9343	9.9132	3.7961	4.8937	5.8719	6.0083	12.749	3.6573	5.405	5.9162	5.6177	7.7992	9.3987	2.3073	7.2933	12.524	7.9269	7.8442	3.7081	6.7781	8.9802	7.3818	3.7749	10.19	1.6095	9.9689	4.4989	7.4686	10.163	2.4797
-0.38844	0.44585	0.3086	0.055794	-3.4792	-2.4747	3.1234	-3.5741	1.9003	1.5261	-1.4338	1.5277	-1.7922	-1.7429	1.1555	-0.28662	3.9873	-4.5529	-0.38631	-3.6431	1.6008	0.78748	5.7634	-2.415	-4.0772	-0.59793	-1.7378	-0.88661	0.88337	0.82788	-1.7936	0.22892	0.3417	-1.5739	2.419	1.0891	-2.434	6.4521	1.9891	-0.45775	0.94679	2.4393	-0.89055	-0.84343	-2.4895	-2.9049	2.5018	-1.5047	0.227	0.16355
-5.3544	-5.1253	-6.1746	0.73457	-3.4538	-6.8202	-5.6581	1.7494	-9.2924	-8.0706	-4.9255	-9.3789	0.51275	-2.9954	-6.651	-9.3656	-4.6054	-3.6717	-2.3761	-0.54258	-4.4092	-5.9341	-7.5302	-3.592	-1.7749	-4.6189	-8.722	-2.583	-1.8253	-5.2705	-5.047	-6.459	-2.3407	-4.541	-4.8887	-3.1996	-0.89448	-6.8098	-7.2745	-1.5734	-4.4078	0.94123	-2.9226	-7.0446	-0.18283	-3.5031	-3.5409	-5.5259	-6.6627	-6.0721
-11.973	-10.101	-7.7081	-14.044	-11.614	-11.48	-12.992	-9.2833	-12.489	-10.416	-10.327	-9.7007	-9.5356	-9.5875	-14.248	-7.8804	-9.2563	-11.497	-8.9596	-13.743	-10.945	-10.181	-12.478	-13.441	-13.989	-11.5	-12.776	-12.455	-10.125	-9.1892	-10.355	-7.7284	-14.22	-11.376	-13.267	-11.825	-12.774	-11.856	-8.8117	-12.279	-11.918	-7.3008	-11.341	-11.595	-6.7727	-11.138	-16.471	-8.3244	-11.931	-12.296
-6.8097	-2.6576	-2.4567	-3.2068	-3.3652	-5.8996	-2.0426	0.566	-4.5971	-4.0837	-4.2702	-2.0072	-3.8738	-9.1478	-2.2777	-5.1113	-3.1407	-8.6887	-5.7632	-4.5767	-0.54086	-4.7328	-6.6232	-1.3335	-0.40567	-3.9586	-3.9861	-1.9235	-2.3949	-4.6266	-0.2115	-3.6517	0.82821	-5.7813	-3.7847	-5.9651	-4.7594	-3.1826	-2.1996	-0.56574	-6.2662	-2.6645	-8.3825	-4.4312	-4.8233	-6.3449	-3.9467	-4.3674	-3.6889	-1.2421
-15.995	-13.749	-13.388	-13.665	-7.463	-13.74	-14.997	-10.216	-13.875	-14.405	-9.3258	-12.496	-10.047	-13.167	-12.836	-12.385	-14.555	-13.683	-10.142	-16.875	-14.472	-8.6509	-12.439	-14.967	-10.49	-12.155	-10.485	-14.369	-9.6846	-12.19	-15.094	-12.981	-8.8376	-12.052	-10.792	-10.454	-8.1262	-8.7782	-14.326	-14.427	-10.611	-12.234	-17.098	-14.418	-11.486	-14.294	-13.742	-10.908	-10.883	-15.152
-21.005	-23.497	-21.774	-25.037	-19.912	-20.825	-25.244	-20.866	-20.328	-19.508	-24.511	-24.772	-18.55	-19.49	-21.858	-21.225	-20.031	-19.409	-20.725	-26.152	-24.516	-20.517	-20.888	-23.589	-23.787	-21.49	-21.329	-19.311	-21.938	-21.341	-23.878	-19.31	-21.356	-29.228	-26.533	-22.551	-23.621	-25.102	-21.337	-27.041	-23.502	-24.705	-25.504	-22.416	-22.305	-21.363	-22.245	-18.825	-21.542	-21.181
-8.9603	-14.568	-12.246	-12.867	-14.306	-15.451	-14.984	-12.138	-8.974	-14.364	-14.41	-9.544	-7.0011	-14.91	-12.064	-12.787	-11.599	-9.5917	-8.8941	-13.15	-13.145	-14.175	-11.9	-12.574	-13.251	-7.9844	-9.8016	-10.358	-10.337	-12.64	-13.34	-9.9089	-12.011	-5.5335	-12.313	-13.307	-9.2015	-13.02	-13.121	-13.355	-13.093	-9.359	-12.891	-9.9524	-11.144	-11.343	-10.073	-10.575	-10.568	-9.845
-14.523	-10.34	-11.641	-6.0516	-11.98	-9.1296	-11.021	-14.278	-13.596	-9.6572	-9.3547	-8.2133	-8.7895	-9.0735	-13.384	-16.091	-8.3312	-14.968	-12.728	-13.806	-12.189	-11.069	-11.299	-8.583	-11.285	-10.617	-12.969	-11.205	-6.4345	-9.8373	-11.644	-10.137	-10.196	-12.312	-11.269	-7.6572	-13.547	-12.152	-10.02	-9.9578	-10.913	-8.6513	-9.5168	-12.858	-13.644	-6.4422	-10.387	-10.847	-7.0882	-11.093
-2.5099	-4.0741	-5.0156	-3.1285	-1.8556	1.4088	-0.53269	-5.2358	-2.1667	-1.9205	-2.8024	-2.583	-3.9357	-1.9696	-2.3127	-1.5155	2.1021	-4.8621	-4.7353	1.604	0.32706	1.4695	-8.2787	-2.06	-1.7866	0.71504	-0.44268	-1.4804	-2.6159	-3.1055	-0.17567	0.3006	-7.2868	1.3546	3.0557	-2.8965	-5.7661	0.32994	1.5793	0.31929	-3.5221	-1.5094	-2.2369	-0.25141	-2.6404	-3.7907	-1.4891	3.074	-2.6884	-1.0425
-6.3014	-8.3634	-2.408	-4.1522	-1.107	-2.8056	-6.5591	-6.294	-8.053	-7.6793	-1.1777	-4.8631	-2.0807	-5.4	-5.0639	-2.697	-7	-9.8473	-4.455	-5.4014	1.08	-8.2675	-7.9555	-3.0807	-8.6376	-3.0917	-4.4552	-4.8154	-7.4875	-6.3089	-1.6733	-3.95	-5.3448	-10.53	-3.3003	-1.4046	-11.899	-3.9533	-5.6634	-4.3211	-4.5411	-2.9701	-8.2506	-1.8258	-6.319	-7.7817	-1.4118	-5.4836	-7.6151	1.0278
-6.6212	-15.712	-12.634	-12.917	-9.0316	-7.3186	-6.5309	-6.6351	-12.313	-7.3112	-8.305	-7.9208	-9.7299	-11.211	-6.9089	-12.703	-11.504	-14.946	-9.3733	-8.6476	-4.486	-7.1554	-14.481	-11.517	-8.4426	-6.5663	-4	-7.9738	-10.307	-5.4604	-13.741	-7.7426	-11.418	-8.6342	-2.0728	-11.696	-5.9192	-6.8947	-7.9487	-12.074	-6.217	-8.9844	-13.762	-12.906	-11.225	-10.484	-8.5597	-12.218	-7.1596	-10.628
2.6353	1.337	-2.013	0.8539	2.3314	0.67586	2.2842	2.1043	-2.8143	0.64565	-0.52357	3.9563	-1.0612	-1.0567	2.122	1.2647	2.6133	-1.7516	4.1268	-3.6736	1.3155	3.801	1.9447	-2.8459	1.005	-6.1915	2.6707	0.86079	-0.21438	3.1206	-0.7783	1.0172	2.6749	-0.13633	1.2644	1.4206	0.49551	7.8654	0.01302	1.7062	3.2659	-0.09825	3.2983	5.1568	0.31753	3.3545	0.86226	2.1582	2.3542	1.8904
11.276	5.1484	4.0173	2.7524	9.194	11.757	6.0522	5.1487	6.6069	6.589	3.7087	6.707	9.3701	5.4493	8.3353	0.6756	2.6166	4.1594	5.4458	4.727	11.748	3.4024	7.108	4.0787	3.5212	1.0067	4.0206	6.4127	5.2853	7.2199	5.7943	6.3529	3.766	3.3226	-0.8368	6.433	4.2967	5.6278	6.4227	11.773	6.1488	1.0771	3.7418	1.0475	2.3211	4.8202	4.6808	3.1453	6.4676	4.5876
-6.7211	-0.35476	-8.8344	-4.7981	-6.1148	-4.5595	-0.079733	-1.77	-2.6146	-4.8655	-1.2207	-6.2809	-4.7524	-0.59745	-8.8576	-1.3032	-3.9886	1.5163	-2.4101	-0.35508	-2.2025	0.54832	-1.2991	-8.1798	-3.4881	-2.2172	-6.4539	-1.9897	-8.4945	-4.1475	1.2181	-1.2835	-5.8988	-1.3739	-3.3387	-4.4899	-7.9431	-3.6806	-2.7071	-2.067	-4.3646	-1.0054	-2.5811	-2.6299	-1.7888	-1.7249	-11.704	-3.4617	-0.83892	-5.411
-12.332	-10.699	-16.335	-14.045	-13.326	-9.1902	-11.571	-11.225	-9.3856	-21.193	-11.215	-12.222	-15.679	-13.095	-13.539	-12.607	-11.229	-12.19	-12.091	-13.499	-14.792	-13.687	-15.27	-15.168	-15.589	-14.082	-11.794	-7.7597	-11.746	-12.118	-13.668	-13.6	-11.75	-10.435	-15.359	-10.696	-12.539	-11.37	-19.202	-13.614	-12.888	-19.384	-14.448	-9.248	-11.387	-9.069	-11.516	-11.583	-11.914	-10.977
-0.97784	-1.0073	-5.01	-5.4141	-4.7057	3.0499	-4.179	-5.8983	-1.0299	0.2775	-1.3647	-6.325	-5.5059	-1.1613	-4.9046	4.0432	-3.107	-1.7947	-6.8174	-1.4802	1.5842	-1.6709	-3.6865	-0.87288	-5.0009	-4.2105	-2.3755	2.7661	-0.2831	-4.6337	-5.3062	-1.038	-3.1518	-2.7425	0.43781	-0.13695	-1.3102	-4.4111	-4.2773	-1.5815	-5.2927	-2.9991	-10.459	-0.525	-2.7755	-5.8845	-0.88275	-1.9248	-2.6935	-6.0476
-4.8227	-3.5113	-4.2327	-6.7282	-4.4332	-3.1989	-3.1799	-6.8385	-4.181	-0.50521	-5.2642	-3.1318	-3.7951	-3.7844	-1.3782	-2.4841	-2.4742	-1.5665	-3.298	-4.1704	0.28842	-2.8458	3.2425	-2.5859	-3.0649	2.635	-3.9225	-6.4806	-6.7161	-1.4909	-0.051407	-2.0133	-1.533	-1.9995	3.9257	0.19298	-1.6291	-4.0484	-3.1224	1.4341	-4.2274	-1.0236	-0.89973	-3.6862	-2.6468	-4.0478	-4.5688	-3.8039	-2.3749	-3.9061
-10.606	-13.473	-17.154	-8.6116	-13.553	-17.47	-16.284	-18.185	-13.426	-15.869	-14.476	-18.345	-11.131	-16.763	-13.423	-15.841	-15.389	-16.21	-17.347	-16.023	-17.416	-18.589	-13.841	-19.343	-12.528	-15.347	-12.289	-11.384	-13.348	-12.459	-13.281	-13.777	-16.557	-11.211	-10.698	-13.133	-11.124	-11.574	-18.739	-15.669	-17.669	-15.512	-13.405	-12.2	-17.22	-15.497	-16.67	-13.621	-14.949	-13.237
-23.038	-19.564	-18.062	-25.686	-16.333	-23.541	-17.243	-20.104	-21.24	-18.221	-22.484	-21.527	-21.393	-27.579	-21.83	-22.956	-21.206	-28.891	-17.593	-17.286	-22.656	-22.216	-20.036	-19.823	-20.38	-16.121	-19.479	-24.249	-24.24	-19.511	-22.732	-20.061	-25.233	-19.079	-22.576	-18.49	-20.509	-18.34	-24.398	-22.02	-23.766	-25.793	-18.069	-24.869	-26.509	-17.887	-19.395	-13.709	-20.968	-22.381
-0.17961	-3.5424	3.4884	2.4901	6.602	3.4695	6.427	4.6578	6.2664	2.7755	-1.9813	4.8916	-0.92202	0.97595	-1.9602	2.4102	2.8927	2.8206	-3.5291	0.82228	-4.9767	0.81179	-0.88419	3.5161	-0.348	0.72686	3.5294	-0.2055	-0.39845	0.96013	-1.6359	-0.35652	-1.2143	-0.35597	1.0289	2.7363	0.17386	0.99794	-1.8978	5.3105	1.9241	-1.3201	4.5595	3.0826	2.7556	5.985	0.47564	-1.5961	2.2892	-0.98956
-2.1723	-0.72538	-1.3788	-0.42541	-0.61578	-5.8858	-6.2785	-5.1237	-6.5611	-5.9512	0.99718	-5.0091	-3.4152	-7.0806	-5.5181	-4.4773	-2.5691	-6.1458	-7.4477	-6.4927	1.0359	-4.9244	-2.5221	-6.013	-7.1527	-3.1559	-1.6567	-2.0271	-0.071918	-0.95749	-3.0327	-2.7191	-0.29171	-6.6626	-4.3932	-5.3658	-1.8281	-2.2376	-0.11852	-2.0808	-7.0978	-9.1399	-0.38432	-7.7938	-4.3666	-1.5849	-3.6437	0.085295	-6.601	-2.0541
-3.1043	-1.0648	-2.909	-1.6489	-2.7762	-0.27191	2.8865	-3.8626	0.074639	-6.4092	-1.2218	-2.9821	0.057049	-5.4511	1.4143	-0.6366	0.8181	-1.6531	-0.8225	-3.8567	0.079621	0.48856	-8.0769	1.0362	1.9799	-5.5917	-1.3254	-1.1705	-1.5051	0.90915	0.64395	0.75048	-0.84722	-5.4057	2.2361	-2.9196	-0.95379	0.27961	-5.097	-0.04269	1.2288	-1.8627	-3.2439	6.5435	-6.5774	-3.1876	-3.3785	-2.0194	0.42108	2.429
-7.1866	-4.4642	-10.212	-10.374	-7.917	-8.1287	-6.8852	-7.4422	-8.3669	-10.849	-11.253	-13.701	-10.953	-9.9828	-10.125	-8.4725	-8.0317	-12.22	-15.096	-5.6419	-7.7086	-6.0079	-9.6932	-9.0536	-8.8938	-8.7918	-7.6141	-14.073	-9.2719	-10.965	-8.4534	-10.955	-7.5596	-11.911	-8.8622	-3.5926	-13.641	-9.3722	-7.4448	-7.935	-12.734	-9.4596	-9.4816	-9.7507	-9.5816	-7.4221	-9.6934	-10.234	-9.9308	-8.1293
-12.617	-13.202	-10.235	-9.4986	-12.265	-14.463	-11.974	-11.842	-14.803	-12.525	-12.964	-12.844	-15.059	-11.696	-19.872	-9.3209	-15.672	-12.424	-13.357	-17.445	-11.638	-9.6411	-14.844	-12.966	-13.089	-15.573	-11.304	-10.601	-10.525	-13.889	-9.63	-9.9521	-16.229	-9.865	-16.556	-9.7317	-12.346	-11.428	-8.8788	-10.597	-12.343	-8.4675	-7.6709	-9.9117	-17.057	-13.623	-8.0947	-17.563	-13.278	-14.979
-5.1358	-3.7039	-8.3962	-1.2056	-4.8516	-0.54812	-4.9335	-2.656	-5.2968	-2.7783	-0.80905	-1.4973	-3.2188	2.0744	-0.53834	-7.0645	-7.0061	-1.5923	-2.0882	-7.297	-6.1169	-5.5736	-1.1206	-2.2603	-5.009	-4.2778	-2.8669	-6.0664	-1.5917	-3.5555	-1.7407	-3.4427	-1.9502	-5.6428	-4.122	-6.8317	-4.6266	-6.7852	-4.9594	-5.3283	-4.2926	-7.4099	-2.8979	-7.5217	-5.9824	-3.3044	-2.453	-2.5661	-6.3258	-6.2051
-8.5253	-7.1777	-9.4873	-6.0926	-8.6061	-7.8737	-5.7062	-8.6869	-11.602	-5.203	-12.209	-9.0953	-7.6445	-4.4362	-9.5295	-8.3705	-5.8676	-5.2278	-6.824	-5.5256	-10.642	-12.736	2.5717	-9.9262	-9.2826	-11.952	-3.7259	-9.604	-9.0749	-5.5922	-6.2427	-6.333	-8.7889	-9.6965	-5.9192	-5.9913	-4.7164	-4.6381	-8.5607	-6.6087	-6.8245	-2.5585	-5.8517	-9.0248	-6.7248	-9.0917	-12.859	-6.8796	-10.047	-8.4489
1.7729	-1.105	-4.1313	2.3037	1.5039	-2.8496	-0.67715	-3.4563	-1.0747	-3.0688	-3.7317	-0.025442	-3.1482	-3.5224	-1.0329	-5.4894	-3.9459	-1.1196	-4.6554	4.6106	2.3823	0.64463	-2.9641	1.1805	0.31342	-0.83466	-1.1295	-1.7974	-3.2673	3.4365	-1.9684	-2.5104	-3.3935	3.1823	-0.45551	-2.2957	-4.4224	-2.8418	1.3524	-0.71058	-3.9607	-5.6857	-2.7712	0.22299	1.766	0.50897	-4.8484	-4.4796	-3.3863	3.4434
-6.0477	-5.0572	2.0194	-5.7082	-1.8408	0.10901	-3.1781	-5.2573	-2.1478	-3.802	-6.7256	-5.1447	-3.7104	-1.1261	-2.4978	-1.6053	-1.6126	-5.196	-0.96522	-4.512	-5.0485	-1.345	-1.3079	-1.8098	-4.6541	-6.6815	-5.0617	-1.9915	-5.4683	-2.8736	1.8615	-4.3977	-5.6382	-3.9583	-2.4879	-2.1319	-1.4545	-3.028	-9.9264	-3.9978	-8.5152	-1.4134	-3.0175	-3.3165	0.23897	-4.4167	-0.61472	-3.702	-2.2403	-5.2569
-3.2719	-2.3342	0.35575	-2.8288	-5.6176	-4.681	-0.63601	0.76526	-2.5377	-0.54016	-2.3282	-0.94417	-0.38829	-3.0658	-2.2385	-3.0844	-2.1984	-3.6346	-1.5938	-1.6802	-0.37622	0.26238	-6.0731	0.70189	-4.5006	-0.74535	1.6051	-3.8592	4.293	-4.234	-3.8287	-6.5191	-0.87073	0.20093	-2.2432	-2.0234	-4.3899	-6.8091	-2.0433	-1.8618	1.6133	-0.75357	-2.3786	1.9703	-4.076	-3.2393	-3.4183	-1.1404	-2.6707	-0.45515
4.3838	8.6482	7.6502	8.2101	9.6846	-0.58107	3.1289	7.1792	1.0884	3.8369	4.8556	4.5704	11.006	7.4324	6.8201	4.35	6.4587	8.7696	7.3075	9.5881	3.8142	5.7596	11.37	6.5617	10.126	4.1697	6.2366	9.2525	5.0102	7.9777	4.7865	4.4184	7.9541	7.238	3.9417	7.7268	4.7969	10.375	10.877	7.3914	6.8461	4.0566	7.6429	3.7691	7.5377	9.3185	10.589	4.4078	11.72	8.8313
-1.5207	-5.8653	-2.2577	-6.3708	-6.501	-4.7647	-5.3248	-1.7592	-4.4549	-4.4885	-0.66209	-1.7003	-0.69349	-2.7577	-3.8893	-4.6917	-7.5248	-4.9151	1.6495	-5.5343	-3.1345	-4.3512	-4.2248	-3.0074	-3.1769	0.74303	-4.8878	-5.7888	-5.7831	-7.8481	-1.6932	-4.6493	-6.5701	-2.4335	-2.2105	-7.7276	-4.3162	-2.9613	-1.2912	-2.9376	-0.70559	-3.9773	-3.4839	-0.95032	-4.0031	-1.7633	-6.9667	-5.6525	-3.7188	-4.621
-14.842	-15.209	-12.309	-11.296	-10.645	-14.014	-13.049	-13.414	-16.258	-11.328	-14.357	-15.731	-15.341	-18.198	-11.681	-11.436	-10.875	-18.992	-12.428	-10.082	-11.874	-13.687	-14.91	-13.243	-12.335	-13.006	-10.318	-15.397	-13.169	-15.615	-20.426	-13.516	-14.341	-13.957	-15.311	-12.992	-10.611	-11.644	-15.328	-8.6103	-15.333	-11.553	-12.059	-12.728	-15.482	-15.21	-12.408	-14.309	-15.623	-13.825
-12.507	-9.0647	-11.046	-8.9394	-9.0381	-10.699	-11.199	-9.3577	-10.828	-11.609	-6.256	-9.821	-6.5455	-7.292	-15.295	-8.6517	-9.193	-7.7332	-8.6367	-13.967	-9.215	-15.402	-11.538	-13.57	-6.8076	-9.4635	-11.666	-10.526	-11.17	-8.2851	-10.66	-11.008	-14.295	-13.094	-9.6785	-14.149	-12.828	-13.656	-11.367	-14.152	-7.8643	-11.929	-6.7346	-10.817	-9.382	-7.7109	-10.941	-16.602	-15.146	-10.99
-8.963	-7.0352	-12.941	-5.4463	-11.083	-7.0685	-6.5146	-10.517	-11.159	-4.9643	-7.5121	-13.286	-10.266	-8.9713	-8.5116	-5.9575	-12.07	-13.022	-13.355	-12.358	-11.077	-14.591	-11.839	-7.0159	-8.6907	-11.579	-9.3714	-10.255	-7.9941	-12.183	-4.7873	-11.156	-9.5737	-11.756	-8.2265	-9.2467	-10.758	-10.609	-7.9755	-8.8002	-10.247	-5.9775	-12.798	-7.6821	-5.1788	-8.3135	-6.8308	-12.779	-8.7791	-8.8089
-2.6272	-1.2056	-1.0791	-2.1852	-0.53617	-3.2992	-2.9712	-0.52984	-3.9072	-4.6931	-5.0801	0.163	2.4417	-2.8132	-5.3889	-2.5894	-0.92233	-0.92705	-3.1507	-0.55801	-0.87886	-2.6424	-2.3503	-3.3556	0.24508	-3.2239	1.795	-3.4543	-1.5422	-3.9	-0.70712	-2.1069	-1.3562	-0.26127	1.1485	3.2959	2.913	-0.38828	-0.87	2.9259	-4.9035	1.5373	-1.5867	2.3697	-2.0225	-3.5301	0.16399	-2.8129	-6.3959	1.8485
-2.6706	1.8044	-2.5975	-0.42151	-1.7799	0.020195	-0.89177	-2.1088	-3.5649	1.4084	1.2718	0.17303	-4.7767	3.1221	-2.183	-0.97292	-1.8024	-3.2598	-3.0621	0.7024	-1.1089	-1.4299	-3.1801	1.1653	0.4905	-1.6762	1.3885	-3.0605	-2.0312	-1.8596	0.41322	-0.39942	-1.5378	-2.8266	1.0778	-4.3828	0.18429	-1.5464	0.25214	-2.0416	-4.3952	0.49552	-1.2381	-4.9241	-3.6209	1.1858	-0.80066	-4.0301	-1.7257	-0.58063
-20.802	-21.871	-25.421	-22.464	-23.961	-21.807	-21.444	-26.512	-24.428	-23.384	-23.982	-20.854	-24.977	-20.408	-19.384	-22.33	-22.778	-22.509	-20.625	-26.332	-18.697	-21.083	-21.03	-27.228	-19.5	-22.435	-22.397	-19.548	-20.582	-21.048	-19.84	-25.73	-20.533	-20.219	-21.993	-18.902	-22.66	-23.423	-15.754	-21.933	-23.109	-27.816	-21.408	-19.53	-25.027	-23.494	-21.562	-21.637	-25.567	-29.338
-14.945	-10.29	-11.603	-9.0112	-11.552	-8.0696	-8.0012	-12.5	-11.696	-9.4293	-12.109	-12.531	-13.222	-14.279	-12.41	-14.187	-13.109	-8.5475	-10.944	-12.101	-17.852	-11.075	-11.731	-15.51	-9.833	-13.4	-8.2217	-10.134	-12.285	-11.722	-15.329	-14.008	-13.636	-16.779	-10.426	-11.491	-9.9563	-10.004	-7.681	-14.053	-13.02	-11.178	-15.216	-8.8121	-11.821	-14.823	-11.844	-10.156	-12.753	-10.458
-5.0735	-7.4119	-5.5918	-7.2133	-4.6212	-6.1024	-5.916	-2.861	-2.4223	-1.1688	-5.5646	-6.5714	-5.6455	-1.5296	-5.3124	-1.8453	-2.5362	-4.5978	-1.85	-5.4279	-4.0717	-3.6252	-1.3826	-4.0394	-4.4938	-4.6973	-3.0126	-7.425	-7.8786	-4.0273	-2.5947	-7.0354	-1.6877	-8.9458	-7.377	-7.424	-3.1353	-2.1175	-5.9425	-1.9796	-7.3607	-5.0571	-5.5698	-3.9004	-2.2392	-10.958	-4.5626	-7.5478	-3.472	-5.4961
-7.7588	-8.7855	-7.7425	-11.689	-8.8678	-7.3375	-8.7962	-7.2615	-9.7635	-6.7834	-4.8509	-3.6154	-7.9146	-11.217	-7.7311	-4.5246	-10.024	-6.9286	-6.8862	-7.6186	-9.5413	-9.3807	-11.074	-7.9822	-9.2609	-13.015	-7.2835	-9.6707	-11.091	-8.3511	-9.9141	-14.373	-13.395	-12.176	-10.955	-7.3235	-9.9125	-10.124	-13.051	-9.1504	-9.0766	-9.6202	-11.302	-9.9092	-10.323	-12.825	-4.532	-8.3286	-10.177	-10.884
-5.3849	-5.2389	-4.3199	-2.5948	-6.8507	-8.1594	-4.943	-3.3649	-10.575	-1.4552	-7.1866	-6.6552	-8.9453	-8.4708	-5.3557	-5.1094	-8.6209	-4.8035	-6.7763	-10.992	-2.8633	-5.708	-7.6146	-4.5255	-8.8048	-5.1169	-4.7875	-6.5877	-4.6303	-6.1697	-6.8322	-6.3948	-8.011	-1.3699	-6.4515	-5.1567	-2.4114	-6.2238	-5.27	-6.1765	-3.1733	-5.0463	-3.7441	-5.2268	-7.2007	-5.2391	-4.6165	-7.1218	-5.3153	-4.0475
-26.994	-21.158	-21.557	-23.169	-21.352	-22.404	-23.735	-21.088	-23.044	-23.577	-23.353	-20.31	-25.117	-20.427	-22.098	-26.225	-25.933	-25.5	-20.524	-18.904	-19.76	-22.449	-18.696	-21.061	-23.354	-23.686	-20.361	-22.758	-25.812	-22.696	-16.914	-21.7	-27.715	-25.109	-19.498	-22.465	-20.325	-23.126	-21.018	-18.477	-17.705	-24.048	-24.111	-24.74	-20.458	-24.23	-19.493	-24	-21.938	-23.458
-13.939	-6.46	-10.811	-12.525	-8.8444	-14.52	-8.1307	-8.2464	-6.2514	-9.7244	-8.7594	-17.055	-12.126	-8.5199	-11.984	-8.648	-6.7703	-10.87	-12.045	-10.084	-8.4831	-8.4174	-6.6722	-4.4939	-7.7416	-6.0893	-7.884	-9.7988	-15.1	-7.9586	-13.297	-10.643	-9.4412	-9.5787	-9.2209	-8.7235	-12.764	-7.6037	-13.088	-11.747	-9.3413	-9.133	-10.861	-11.624	-13.497	-12.174	-9.5204	-8.7717	-14.16	-10.376
-6.3311	-6.0652	-5.4093	-3.7804	-3.4325	-5.3004	-6.1285	-3.4247	-6.4644	-4.5874	-4.2257	-8.2277	-4.3368	-9.3454	-8.4314	-5.8866	-3.6042	-6.3371	-11.216	-5.1727	-4.2796	-5.0993	-4.0897	-3.5218	-1.4581	-7.8687	-4.931	-5.2265	-5.558	-6.8357	-5.2872	0.092199	-4.8826	-1.8568	-4.3107	-1.6156	-6.9447	-7.9275	-4.0921	-4.0071	-7.0917	-6.8227	-5.1878	-6.1395	-2.8013	-2.1929	-4.6539	-3.618	-0.3147	-1.0264
2.2924	2.0166	-1.4126	-1.3308	-0.48281	-3.2909	-2.1266	3.1878	-2.7836	2.3812	0.78901	-2.1996	1.8776	-0.42995	3.5881	3.937	-5.1613	1.6415	0.31484	-2.5817	-1.905	-2.4914	-0.74632	-1.0437	-7.5341	-1.6532	-4.6165	-4.3019	-2.852	-1.3026	-0.9599	0.052455	0.64986	-2.1046	-4.6659	-1.1559	-1.286	0.25009	-6.1229	-6.6964	-0.28602	0.55417	-0.014965	-3.0009	3.549	-3.5293	-3.9405	0.70397	0.10042	2.8062
0.81399	-0.4023	2.6282	-2.3194	-1.67	-2.5515	-1.7014	1.1703	3.2118	-0.68174	-4.277	-3.0174	-0.050402	-2.5356	-1.3785	2.4092	-4.1938	1.0907	-1.2536	-2.4479	-0.49137	-1.9427	2.3457	-2.7465	1.1252	-2.1034	1.5691	-3.5976	-3.6059	0.27444	-2.4731	-0.32422	-4.4205	-1.6179	-1.0907	-4.2232	-1.9325	-0.68761	2.085	2.3422	-4.1776	-0.67176	-5.0233	2.0523	-1.2441	0.5686	-5.1875	-1.5245	-4.9309	-0.90472
4.2508	-0.38254	-0.22563	0.32448	-1.0979	-0.064498	4.4491	-1.8357	-1.9827	3.7399	-3.7916	1.2993	0.83215	5.4257	-1.1781	2.3685	1.9556	-2.0924	-0.5116	1.5569	2.1772	-2.9291	2.5999	-4.5458	2.8344	2.6255	3.783	-2.0981	2.7385	-3.715	0.93581	5.1079	6.332	-2.612	-1.33	1.0054	1.9106	0.57573	3.3438	-2.5144	0.23756	1.5995	2.146	2.5711	2.4031	1.1494	5.1259	1.3409	-1.4032	-0.65497
8.3738	6.5952	7.5555	6.8832	6.5157	1.3679	3.0494	8.6675	5.2885	10.849	6.0577	-0.72122	4.0075	10.364	5.0239	7.1172	5.3436	1.1305	2.1959	2.2799	4.6758	3.1339	-0.50212	5.424	6.3164	5.3805	3.2287	3.4411	5.8865	5.5002	3.5374	5.7846	6.2642	1.1223	4.1587	0.52776	7.5282	6.1949	8.6704	2.2266	-1.5929	1.9696	4.3776	3.7322	6.5487	7.9618	6.5998	8.3744	7.024	3.2992
-6.7926	-2.4727	-2.6332	-3.9796	-3.4192	-6.0949	-5.39	-4.4793	-6.6405	-5.2649	-5.2279	-2.4686	-2.9712	-3.7126	-6.8822	-7.8916	-4.7697	-3.5753	-3.6916	-4.2816	-5.0199	-5.3976	-5.0571	-2.0223	-4.5227	-5.735	-3.8271	-7.6166	-6.8208	-0.90699	-4.4694	-1.8407	-8.1046	-2.2337	-3.4053	-1.271	-5.8872	-0.10231	-7.6237	-5.641	-5.1458	-6.2279	-5.3695	-0.21687	-7.9011	-7.349	-3.628	-6.9258	-2.9143	-3.334
-10.731	-9.905	-10.252	-8.5467	-12.681	-10.228	-10.024	-13.795	-13.687	-9.592	-9.3076	-9.6548	-11.279	-12.359	-9.9716	-15.081	-11.117	-8.4114	-10.533	-11.132	-9.2746	-15.353	-11.116	-13.52	-11.34	-13.615	-13.628	-10.53	-12.049	-9.3489	-12.473	-12.349	-13.861	-10.622	-10.961	-12.527	-13.621	-12.892	-12.903	-15.962	-16.808	-14.713	-14.228	-11.381	-15.73	-11.382	-9.9131	-14.618	-14.838	-14.473
0.96734	0.66837	4.1226	1.5393	0.35173	1.5684	4.1347	-1.6348	-2.0898	3.6516	3.4173	5.0618	-4.3634	-3.3414	2.3534	3.0959	2.8903	-0.075613	-1.114	-3.2701	0.5019	2.3124	3.4428	0.044242	1.4641	-1.1025	1.6111	2.2699	3.5959	5.0217	2.3693	-0.7558	-0.83464	-0.74361	-0.96881	-0.45462	0.55602	-3.6753	0.5602	-1.6226	2.3673	0.11946	-0.1187	-0.76866	-0.10305	-2.9904	3.0913	5.8199	1.4636	0.83604
-6.951	-6.4571	-1.1991	0.24667	-6.3646	-3.2315	-2.3156	-4.8616	-2.6254	-7.3442	-6.7947	-3.9152	-0.97639	0.33587	0.67661	-5.5674	-3.8084	-4.2904	0.39793	-3.3438	-2.9046	-5.8479	-6.7889	-5.2895	0.74316	-4.1386	-5.9065	-7.0325	-2.0309	-2.1981	-7.53	-7.8919	-1.3992	-3.4928	0.044217	-5.1681	-7.9009	-5.3157	-2.2979	-0.5108	-5.2884	-5.6462	-0.54484	-5.3319	-1.0667	-3.8356	-0.53643	-2.067	-3.7981	-2.8941
-28.471	-14.433	-23.35	-19.336	-24.176	-23.607	-20.43	-17.425	-15.76	-19.975	-23.664	-23.772	-23.207	-24.652	-17.957	-22.005	-23.21	-20.565	-20.931	-18.314	-20.054	-22.418	-21.253	-12.734	-18.863	-17.36	-25.257	-22.039	-25.969	-17.976	-20.922	-20.013	-23.02	-25.881	-22.99	-21.359	-21.226	-17.302	-20.384	-21.448	-14.699	-21.597	-19.296	-22.066	-19.899	-23.753	-20.333	-22.452	-18.744	-23.033
-0.34878	3.1143	-4.571	-2.363	-3.722	-3.9986	0.10844	0.5043	-5.7913	-4.3867	-4.123	2.8306	1.3178	-3.7768	-3.0977	-1.6983	-2.6447	-1.6776	1.6652	3.1714	-2.6828	-0.89507	-1.207	1.8138	-5.1038	-1.2911	-7.651	-5.2749	-0.36794	-4.5054	0.61053	3.1771	0.56367	-1.9039	2.2204	-1.1503	-3.0728	-3.5419	-0.2555	-1.8869	-4.2932	1.1967	-0.064963	-6.6209	-3.3218	2.2013	-5.2809	-0.2596	2.5376	-4.7306
-11.478	-10.287	-12.035	-12.205	-15.545	-12.962	-10.934	-13.077	-7.108	-12.822	-11.155	-12.066	-12.497	-11.83	-7.9153	-14.76	-9.4093	-12.694	-10.953	-14.752	-11.726	-9.0156	-12.361	-11.257	-15.298	-16.501	-8.8071	-13.078	-10.694	-13.784	-12.65	-9.4794	-12.202	-6.0096	-15.496	-12.097	-12.826	-13.08	-10.95	-12.554	-8.923	-11.861	-13.512	-14.449	-12.659	-11.813	-10.662	-9.5539	-10.674	-11.336
-12.193	-10.088	-15.113	-15.464	-15.599	-12.927	-13.888	-14.701	-10.833	-15.999	-16.33	-16.842	-10.419	-16.835	-16.384	-16.184	-10.269	-15.641	-14.118	-17.349	-15.922	-9.8277	-16.852	-17.386	-15.286	-16.917	-13.981	-10.16	-15.113	-8.4388	-13.28	-15.759	-10.587	-13.758	-12.934	-17.614	-16.814	-11.652	-19.642	-17.059	-13.714	-17.538	-15.022	-13.122	-16.352	-12.589	-15.968	-12.704	-18.062	-12.774
0.060479	-0.4205	0.87726	0.79776	1.7626	4.5326	4.0448	1.5031	1.1005	3.9553	1.3945	6.1361	3.191	2.0821	3.1367	3.8585	0.78924	5.2178	-3.2983	4.1936	0.73888	-0.11183	1.3919	-2.0836	-2.7439	-2.107	9.9507	-0.50867	3.6106	0.26083	-3.7062	4.9131	1.2578	-1.7856	2.1748	1.0477	0.78135	1.7983	1.0524	6.6251	0.42991	4.0912	-0.8505	-2.6587	1.1778	4.2568	1.2238	-2.3725	3.1398	-0.20532
-2.2305	-1.6928	-1.4982	-4.298	-4.8479	-1.8396	-6.573	-3.2383	-6.3949	-3.9726	2.2686	-1.7279	-2.8193	-2.3909	-1.5598	-4.9787	-4.1648	-7.2955	-0.29195	-2.504	-3.8037	-1.2628	-4.3845	0.029527	-3.7479	-5.781	-4.2348	-2.5081	5.6959	2.2698	-2.2193	-0.8051	0.33491	-4.8927	-4.2939	-1.8908	-1.922	-6.0141	0.64456	-7.2986	-3.457	-3.7274	-4.7306	-3.0382	0.47508	-5.0409	-2.3423	-3.395	-6.8397	-4.0371
-14.874	-10.651	-14.829	-12.074	-13.268	-12.378	-13.091	-16.582	-15.334	-13.253	-15.313	-13.01	-13.55	-14.384	-15.355	-12.855	-14.284	-13.499	-12.813	-8.6829	-11.655	-10.565	-9.3278	-12.286	-10.638	-14.474	-13.05	-20.821	-12.125	-12.524	-13.549	-11.483	-10.505	-19.236	-17.633	-14.048	-13.125	-10.129	-13.549	-12.443	-12.201	-13.933	-8.5443	-11.231	-16.03	-15.376	-10.826	-12.123	-13.564	-15.865
4.9735	4.071	8.0798	9.0739	5.1973	5.8994	4.543	-0.9263	4.9174	10.681	9.0314	5.336	5.9283	4.5457	1.6109	7.6057	6.4678	6.4182	3.2761	4.7722	2.9539	7.0173	7.1299	6.9405	5.7013	7.0084	4.9881	7.0606	3.761	1.6542	1.6853	3.6315	9.0105	10.213	1.7984	2.1082	-1.6794	5.2116	4.4593	5.8723	7.644	3.6265	6.7538	4.9767	7.9982	3.6495	4.2534	8.951	9.9506	5.9316
3.7309	-2.2151	2.513	2.4692	2.1931	-2.4513	1.1244	-3.3896	1.0897	-1.6605	-0.58759	-0.32408	-5.6476	0.93857	0.82209	2.3255	2.3102	1.471	1.9125	0.12288	-0.7213	-0.12165	0.18715	2.3905	-2.2392	2.1257	0.88633	-0.18048	3.3623	3.9622	-1.546	-0.31133	0.85964	-0.50259	2.7016	-0.075264	-1.8184	-1.6981	-0.18918	-4.9966	-7.5141	1.3027	-0.89329	-0.74915	-2.6002	-2.5207	-1.787	-5.9003	0.35516	-1.6527
-15.422	-5.9066	-12.607	-11.059	-8.4147	-9.7618	-15.723	-11.696	-16.317	-10.767	-14.628	-14.437	-12.86	-10.98	-12.512	-12.631	-16.246	-13.068	-11.272	-13.709	-14.369	-11.465	-12.917	-13.674	-14.046	-8.6502	-11.822	-10.376	-14.137	-13.338	-13.087	-9.2317	-13.231	-12.956	-9.7485	-11.682	-14.459	-9.037	-11.491	-10.349	-12.118	-10.591	-14.011	-11.577	-14.735	-8.8218	-14.259	-11.108	-10.12	-12.482
-6.9439	0.052592	-4.8775	-3.7135	-7.2942	-4.0861	-7.0747	-7.0985	-8.5881	-3.958	-3.0947	-6.0618	-4.7969	-3.7426	-0.46045	-6.4635	-5.3856	-5.8599	-9.2435	-3.3305	-7.9221	-7.5035	-5.7737	-2.6555	-5.609	-4.9407	-10.212	-8.5647	-8.9317	-2.3491	-6.5913	-3.1962	-4.9462	-5.2839	-3.8765	-5.2793	-3.8726	-2.0858	-6.2106	-1.0943	-5.1712	-8.8327	-9.4632	-5.124	-7.5107	-8.2605	-3.2309	-7.2519	-11.384	-3.3302
-9.6768	-11.226	-10.375	-12.432	-10.8	-12.745	-11.009	-12.72	-13.045	-15.075	-8.3439	-12.871	-11.13	-6.3232	-18.442	-7.5453	-15.833	-5.9992	-14.873	-11.33	-14.33	-12.863	-14.4	-11.091	-12.857	-15.788	-13.549	-7.6185	-11.922	-11.826	-9.809	-12.432	-13.662	-8.4737	-9.558	-12.833	-11.946	-9.9535	-12.531	-12.437	-8.0678	-9.7915	-14.859	-13.136	-12.664	-12.451	-15.381	-10	-10.858	-12.823
-1.5708	-7.5532	-3.5571	-5.6504	-1.8111	-4.1209	-10.499	-4.6598	-5.4197	-8.2928	-5.6265	-8.0756	-3.4564	-7.3611	-7.862	-3.8894	-7.9012	-5.9656	-4.9426	-7.858	-7.9482	-1.9871	-6.1321	-11.808	-8.5708	-4.6589	-8.6025	-6.2551	-5.0961	-9.2185	-8.772	-3.5832	-5.4756	-8.4197	-8.2066	-3.1511	-8.2392	-4.2494	-3.9085	-6.118	-6.8441	-1.982	-4.9116	-8.0341	-5.72	-5.9432	-7.2135	-10.12	-6.9784	-4.7629
-2.6795	-4.6517	0.48528	-5.9849	-4.0393	1.715	-2.9455	2.7781	-3.4264	-5.1581	-6.6058	-1.8988	-4.5992	-2.4557	-0.64266	-6.2113	-2.9595	-4.869	-1.8573	-3.8012	-2.7112	-3.6047	-4.7002	-4.7176	-1.5836	-7.3128	-3.1793	-3.7932	-0.91835	2.2673	-3.1473	-7.1584	-3.2801	-4.4934	-8.0204	-7.8011	-2.2543	-2.708	-7.3397	1.6506	-2.6291	-6.5484	-2.5146	-5.5479	-4.6087	-5.8073	-0.93657	-4.8758	0.185	-6.5359
-1.1596	1.4746	0.25002	-1.1949	-6.7358	-3.9707	0.60566	-9.1147	-5.22	-0.89852	-6.1474	-1.4006	-5.6779	-3.6496	-3.3061	1.41	-4.6905	-8.0954	-3.2771	-0.34216	-7.0917	-2.4581	1.6909	1.8184	-3.9574	-0.50075	-1.2247	2.6644	0.43499	-0.80613	-3.9468	-1.9184	-4.3743	0.67895	-0.58364	-2.9236	-3.3732	-6.2557	0.25078	-1.7931	-5.1689	-6.6115	-3.66	-1.5769	-3.5451	-2.5669	-0.28324	-4.9114	-2.6449	-6.6123
0.53418	-2.8676	-5.5058	-5.2638	3.4512	-1.9746	-2.1097	-0.99954	0.41341	-1.0915	-0.22524	-2.2521	-2.8648	-2.4573	-0.38777	-0.82678	1.9912	-2.4452	2.2541	-7.2474	-1.2478	-6.217	-1.6571	3.3165	1.9224	-0.81108	-4.9571	-1.5447	-5.8595	-2.7913	0.44293	-5.9415	-3.7584	0.82385	-3.1714	2.0931	-0.91067	-3.0866	-2.5807	-0.5293	0.62645	-1.378	1.103	1.7047	0.62745	-0.11845	-1.4325	-3.7032	1.4557	-1.6918
-14.074	-14.241	-10.379	-13.339	-12.272	-12.967	-14.937	-10.613	-12.826	-15.372	-13.939	-13.949	-15.446	-10.564	-9.9104	-10.459	-12.099	-13.493	-11.124	-11.325	-13.33	-13.98	-13.501	-10.363	-11.821	-15.379	-13.83	-15.112	-13.882	-12.448	-9.2455	-14.881	-12.182	-10.216	-15.889	-8.786	-17.278	-11.789	-12.691	-13.876	-16.673	-17.501	-11.056	-15.676	-17.223	-9.481	-13.654	-10.454	-12.697	-15.416
-9.6001	-8.3331	-7.648	-15.355	-12.037	-16.25	-10.905	-13.839	-14.55	-14.1	-9.3582	-8.9349	-14.22	-12.346	-8.0338	-8.6801	-13.438	-12.58	-11.462	-12.838	-11.512	-9.2155	-11.209	-7.2153	-11.285	-11.757	-11.38	-11.915	-11.9	-9.6134	-11.822	-14.658	-5.4016	-9.8831	-12.148	-10.17	-14.056	-8.4252	-9.2726	-12.304	-9.9653	-10.163	-14.009	-11.529	-14.008	-11.122	-14.98	-9.9387	-8.3027	-15.761
-2.1865	-3.2493	-1.8241	-4.157	-3.259	2.4351	-2.3118	-6.1724	-3.7368	-1.4611	-4.1711	-6.7325	-3.159	3.7509	-1.8063	0.67958	-3.8709	-2.214	-1.7488	-1.879	1.707	-2.0643	-6.7249	2.3108	-0.5561	-0.95386	2.7566	-6.4377	-0.18486	-4.1902	-2.7794	-4.2231	-5.8601	-4.0108	-3.2843	-0.39982	-2.3587	-1.5096	-0.2644	-3.349	-2.4263	-4.7442	-3.1902	-6.3755	-7.0383	0.046414	-7.6878	-7.3439	-0.48445	-0.98677
0.44847	-0.35079	3.1502	0.89475	1.5777	3.5615	4.5528	-0.45095	3.0966	-0.049588	4.6171	2.8858	0.51173	-1.5519	0.90857	4.5579	0.88095	-3.32	2.127	-2.6385	3.6731	-1.6455	-1.4497	-0.5538	0.82156	2.9001	0.17997	0.33607	0.027903	4.2784	-0.6823	-0.97348	1.6126	4.2709	0.48569	-2.2827	6.1124	0.45408	-0.52364	-1.5315	0.51324	-1.716	1.5322	-0.2926	1.8966	-2.061	5.5244	3.0265	2.8382	1.4325
-1.1296	-0.77453	0.16063	1.2799	0.54386	-2.9194	0.0081317	3.0047	1.699	-1.7659	-4.0945	-2.6479	1.7875	1.0982	-1.8391	-1.7561	-0.72841	2.7838	0.099173	-0.80853	3.5906	1.1419	-3.6173	-2.0069	-2.0538	-4.6641	1.788	1.1899	-2.3074	-3.1404	-1.1251	1.7245	0.73907	-1.4476	-0.66027	-1.8672	-4.4683	-1.1891	-2.9182	-0.47183	1.4191	-5.9082	-1.3052	3.0875	6.5937	3.7564	-1.9094	0.45022	3.6809	-3.7108
-6.4542	-8.2895	-7.85	-4.8327	-2.7493	-2.7789	-2.78	-2.6029	-4.9268	-1.681	-2.8839	-5.8454	-3.7853	-7.5799	0.046294	-0.87088	-0.099866	-5.4676	-7.0514	-3.3225	-3.6728	-0.34754	-5.8359	-7.435	-2.3352	0.36226	-7.0017	3.2557	-3.688	-3.6787	-1.8793	-1.5842	-7.6397	-7.3031	-7.6165	-1.7854	-1.3527	-8.1721	2.0652	-6.7216	-4.5942	-7.7611	-3.1238	-6.8806	-4.8951	-1.0564	-8.3803	-3.7154	-10.006	-4.2238
-8.5605	-14.868	-14.049	-9.4968	-13.228	-14.2	-11.945	-11.105	-9.9299	-16.599	-15.83	-13.711	-12.019	-11.181	-8.5306	-10.228	-9.8979	-10.608	-11.946	-9.4465	-8.7486	-10.835	-12.025	-9.9653	-10.259	-8.0399	-11.032	-17.209	-12.29	-11.504	-10.399	-13.114	-16.471	-14.346	-13.066	-8.6086	-9.9432	-12.207	-16.598	-10.278	-12.047	-12.546	-12.922	-13.646	-11.159	-13.713	-9.3554	-14.915	-12.979	-14.132
-3.2453	-5.6646	-6.7564	-2.29	-2.4293	-0.13326	-5.1593	-3.1231	-8.0762	-1.2593	-2.2786	2.0996	-1.089	-1.4261	-5.8111	-0.075406	-2.0933	0.021888	-1.1907	-0.69824	-1.1385	-5.079	-5.1493	-3.0672	-3.7428	0.62349	-3.0002	-4.2845	-5.1349	-3.7613	-1.6526	-8.0144	-2.0252	-4.0468	-8.0873	-0.33081	-1.5569	-0.20952	-2.8414	-3.156	2.7681	-2.0192	0.98699	-5.979	-5.8433	1.0153	1.0405	0.18921	-1.5061	-0.97017
5.4724	4.9838	9.7386	7.7317	6.8004	5.9318	9.1533	9.9424	6.6939	7.0648	7.5457	13.048	7.836	6.538	8.9234	7.8343	13.499	12.557	9.5427	9.3187	9.3988	7.3562	9.4833	9.9148	13.4	7.0931	10.325	9.1894	10.237	7.9408	8.5471	10.024	6.6418	9.7237	10.546	9.9814	9.541	10.081	4.0631	6.5877	8.275	10.571	10.746	8.9787	2.9031	6.949	7.5971	10.767	9.0206	5.724
5.1618	8.7616	0.86696	7.4595	3.7267	4.9269	5.2733	6.0284	7.2346	7.7639	3.1492	7.1495	3.8095	5.0256	10.268	2.9968	5.0428	6.1649	3.5329	3.851	7.6376	8.3087	5.6849	6.1034	5.435	3.9518	4.3186	9.3998	1.5948	1.064	0.70839	11.039	3.0003	8.1776	6.3236	4.4553	7.5865	8.2644	3.2834	5.9623	6.4744	4.6606	1.5241	9.2556	7.1384	7.4364	7.6934	8.8805	2.8354	0.92466
-2.3266	1.4374	0.057075	0.57727	4.0749	-2.9463	2.8109	1.9165	0.97578	2.5455	4.3977	3.9308	2.9209	4.492	0.24198	4.2075	5.5543	1.9447	1.4772	2.4847	1.0889	-1.7728	5.235	3.669	-0.60316	1.3323	2.675	2.7602	3.5008	3.8206	2.4635	3.4585	0.75043	0.60483	0.99947	-1.9109	4.541	0.32323	0.36729	-3.2058	0.21254	-6.5553	-1.321	0.13322	3.4068	2.9788	0.87033	1.113	1.0887	-0.25287
-6.3784	-8.1103	-5.5936	-5.0779	-4.3587	-8.1996	-5.0187	-1.2864	-6.8796	-5.7085	-1.2287	-2.0889	-7.3259	-7.2661	-5.6123	-8.7278	-2.6813	-4.191	-7.3304	-3.0647	-6.7485	-5.4222	-8.2638	-5.4557	-7.0161	-8.4089	-7.7386	-5.2868	-9.6885	-5.01	-2.2776	-6.0261	-9.1053	-2.6795	-8.9606	-3.106	-8.0921	-8.4477	-1.1358	-5.0891	-3.7032	-9.0312	-2.719	-2.0038	-3.3364	-5.463	-8.5932	-6.0729	-4.7551	-7.5795
-2.6694	0.6815	-2.3405	-5.0171	-9.8382	-4.6898	-1.4467	-3.7713	-0.23172	1.1811	-3.591	-1.972	-2.2299	-4.2435	-4.0361	-5.2399	2.2243	-1.2356	-5.6703	0.19816	-1.8346	0.37773	-7.1615	-0.90096	-0.38866	-3.6493	1.3105	-3.639	4.5598	1.5471	1.4374	-0.45366	-5.2004	-1.6106	-2.3708	-0.675	-0.38318	-3.152	-4.0936	-3.9992	-2.2328	-3.2248	-5.5822	-6.0492	-2.1363	-1.2349	1.3644	-3.7153	-4.0932	0.227
-15.44	-8.1582	-9.8337	-5.8404	-12.302	-11.994	-6.9918	-7.9274	-11.777	-7.5997	-15.103	-10.33	-13.743	-15.686	-13.634	-13.225	-13.865	-11.932	-13.029	-13.376	-12.092	-9.3254	-11.571	-5.255	-13.105	-14.82	-9.3753	-9.4292	-13.737	-10.635	-11.091	-11.415	-10.03	-9.6641	-5.7832	-10.971	-12.72	-9.7929	-15.778	-9.0077	-12.142	-6.5546	-9.3902	-13.751	-11.918	-11.448	-10.497	-15.984	-8.6649	-8.9576
-8.767	-5.9805	-5.4017	-5.0496	-6.5666	-3.5731	-7.5879	-6.2302	-6.9173	-5.774	-6.009	-7.7671	-8.5557	-11.717	-2.1666	-5.3448	-10.62	-6.9263	-7.3761	-5.696	-5.9523	-4.8065	-6.7409	-8.0286	-7.3537	-7.4302	-3.3321	-5.767	-6.2489	-6.4821	-7.7568	-7.8251	-4.8153	-4.1443	-5.9489	-6.2011	-0.75708	-7.1778	-8.6586	-10.409	-5.2063	-8.0843	-6.1113	-7.6629	-5.4864	-3.9544	-3.8124	-8.3276	-9.3929	-4.927
-7.5482	-11.773	-11.677	-10.022	-8.0607	-13.105	-9.3663	-8.4293	-16.404	-11.07	-10.634	-12.747	-10.237	-12.054	-5.0591	-10.052	-8.5742	-10.924	-10.566	-12.277	-9.7966	-7.8947	-9.981	-12.835	-11.063	-8.2664	-13.033	-12.613	-13.362	-10.279	-8.8892	-11.869	-12.146	-8.2487	-14.406	-11.058	-7.2008	-7.3063	-9.7624	-7.7359	-9.796	-10.196	-13.975	-11.107	-7.7835	-6.92	-14.986	-4.8918	-12.089	-8.3138
-6.4077	-3.8798	-10.031	-5.3326	-10.052	-5.1413	-5.1887	-5.7341	-1.9643	-5.6751	-8.8258	-5.2601	-4.7681	-4.806	-2.8251	-6.3499	-5.6729	-9.2403	-7.0298	-2.5906	-8.7783	-10.272	-6.6225	-8.7041	-3.1059	-6.2628	-5.5987	-4.2824	-5.7307	-3.4307	-11.09	-5.7631	-8.7073	-8.2794	-5.2752	-5.9028	-5.5165	-4.1491	-6.1363	-3.8701	-6.8752	-9.7922	-4.4747	-6.1848	-3.9759	-10.573	-12.521	-6.1217	-7.9637	-11.105
0.080238	1.514	4.1624	1.3062	2.6098	0.60416	4.7931	0.085348	3.2799	0.73922	2.9621	0.96294	6.7488	1.2598	5.9328	4.9831	1.8927	1.6595	1.7895	2.4242	1.418	3.6807	-0.21977	1.8215	1.6631	-1.9081	2.4836	5.8117	2.0165	-0.6898	1.3166	1.3267	3.6576	-0.94292	0.77193	0.78375	-0.55579	2.9392	3.9724	1.0472	0.81847	-0.37466	2.8046	-1.7659	3.516	0.58191	3.3402	4.2648	3.9253	4.76
-11.836	-11.587	-4.1548	-12.346	-5.8346	-7.0187	-6.4567	-7.6671	-8.9351	-15.244	-8.9186	-11.751	-10.528	-10.244	-12.739	-11.668	-7.3814	-10.406	-12.146	-10.104	-10.447	-12.586	-6.2518	-10.463	-11.956	-9.9976	-6.6684	-8.0582	-10.591	-13.882	-7.5512	-6.2697	-10.158	-11.069	-10.352	-10.319	-12.237	-9.6782	-3.9497	-5.1286	-13.295	-11.784	-14.52	-12.81	-10.387	-12.806	-5.8182	-10.442	-11.018	-10.785
-1.8687	-1.0787	-2.1857	-4.8249	-3.1771	-4.9394	-10.09	-2.8588	-5.6361	-1.3569	-5.3532	-1.3812	-1.4128	-1.0419	-6.2553	1.4198	-0.57718	-5.0435	-3.6793	-3.0352	0.33975	-5.1011	-1.9911	-1.0075	-7.5538	-1.4616	1.9221	-2.0141	0.75898	-5.7938	-3.5631	-3.5436	-1.2454	-4.7076	-4.7682	3.1889	-1.5596	-1.1242	-1.2296	2.2805	1.2903	-6.8892	-1.0569	-2.8519	2.6505	-1.0678	-7.2951	-3.6201	-2.7489	-5.0483
-14.893	-8.9447	-10.28	-10.737	-7.143	-8.0947	-12.448	-7.212	-4.1067	-11.593	-6.3494	-11.618	-10.158	-5.1278	-6.8179	-13.154	-9.5196	-9.6236	-9.5699	-9.912	-7.5319	-7.4631	-13.36	-12.371	-10.412	-11.687	-11.075	-13.09	-9.1766	-7.8737	-8.3235	-12.181	-12.913	-14.629	-11.897	-9.1851	-8.5051	-4.5889	-9.6375	-8.8698	-12.064	-16.074	-10.228	-9.0453	-8.6403	-7.9506	-4.1828	-14.519	-9.2556	-12.789
5.4384	3.2571	3.2619	6.8825	3.1229	4.9591	4.5362	3.3759	3.3555	2.0666	7.4847	4.7999	9.0397	11.763	8.0678	7.4997	7.4166	6.2523	7.6565	2.1708	3.4344	5.7587	9.2381	6.5808	1.4047	1.7313	1.7206	1.4836	2.8526	4.2236	9.0466	6.4587	11.512	4.2019	5.3658	5.904	12.319	5.7981	10.875	6.3793	8.2982	4.0061	5.5158	4.7139	8.5673	5.7236	9.4891	9.1117	9.3331	7.4931
-1.0922	6.4949	-2.2799	-0.6621	-1.7089	1.6218	-0.43857	-2.8502	-0.30415	-0.23456	-0.68451	-3.2583	-1.6444	-2.2243	1.1873	0.68715	-0.87558	-2.0357	-4.364	2.0617	3.0579	0.423	-1.1771	-0.94951	3.6306	0.57683	-5.37	-3.3741	-2.5391	-1.1101	-0.6687	-2.0734	-1.5159	-0.77988	1.8389	2.9052	-2.6359	-2.25	-1.1661	0.21514	1.3626	0.11501	-1.8598	-2.4987	3.1812	6.043	-0.56537	-1.2619	-3.566	-0.64106
-8.1338	-8.4727	-8.5401	-11.456	-11.936	-13.461	-7.3866	-9.331	-13.529	-11.309	-11.812	-12.438	-7.9872	-14.577	-10.644	-7.5526	-11.255	-11.537	-15.613	-11.932	-13.965	-11.464	-10.014	-12.511	-10.484	-13.383	-10.082	-15.781	-11.922	-14.959	-7.8968	-4.666	-12.646	-10.99	-11.046	-12.527	-8.8407	-14.215	-7.7734	-12.708	-11.072	-7.2424	-7.5208	-4.4172	-9.6812	-8.8457	-11.674	-14.124	-8.3839	-9.3511
-0.18643	-2.9555	-6.2464	-1.7688	-3.1782	0.54136	-2.338	1.6605	-3.3325	-7.0862	-0.78873	0.41669	1.1273	2.1746	0.45153	-2.66	-2.1339	-0.46405	-2.9693	-3.7692	1.3079	4.4555	-1.5162	0.64696	-1.2959	-2.4935	2.2433	-4.5692	-0.32815	-1.9462	-1.1224	0.43904	0.26821	-0.29765	0.49791	-4.9032	-3.9015	2.2197	-2.8321	2.211	-0.090903	0.80823	-0.71327	-1.0982	-2.6229	-9.8297	-4.0442	4.2372	1.7261	0.88604
10.815	9.5117	15.056	8.6232	7.5922	11.744	13.545	10.283	7.6291	7.9992	6.2973	10.892	13.343	5.342	10.228	7.303	0.42043	9.8268	9.7813	5.9122	9.6056	3.8195	10.747	6.8245	10.948	12.695	8.0512	7.1083	7.8835	9.2215	12.352	10.761	3.7557	8.6182	5.465	7.303	12.828	3.5213	8.6222	8.7935	11.398	10.455	7.3484	3.0464	4.7374	10.547	7.2445	13.795	5.4859	10.316
-1.8518	-0.25858	1.9557	-2.6751	1.5169	-2.37	2.867	2.6965	3.6374	-2.5124	-1.037	0.49973	-0.87869	5.492	5.3598	-0.41279	0.66382	-0.64855	-2.4588	2.3608	2.6162	1.1412	1.3422	2.2446	-0.11181	-7.5262	-0.21765	-2.3344	0.96945	3.1559	1.9017	-0.26989	1.3349	4.1413	1.7913	-3.5931	2.7247	0.30833	-2.146	-5.4391	3.1958	2.4065	1.2087	-4.781	-1.0445	-3.2365	-2.6594	2.5942	1.6986	2.1554
-11.953	-16.867	-16.939	-16.438	-12.077	-18.592	-12.672	-12.351	-20.045	-15.834	-12.573	-14.101	-16.687	-15.666	-11.971	-16.125	-15.801	-12.621	-10.726	-16.685	-13.381	-17.557	-14.83	-16.607	-11.458	-19.474	-14.463	-14.668	-12.114	-13.714	-13.485	-12.391	-15.276	-16.878	-12.995	-13.742	-13.98	-13.502	-15.898	-10.797	-13.828	-15.794	-14.583	-13.197	-16.527	-16.078	-9.6383	-13.944	-13.476	-14.485
-8.8064	-14.605	-6.2773	-11.335	-6.0586	-11.816	-5.1161	-4.206	-7.8525	-11.205	-4.0754	-8.2175	-10.271	-7.548	-10.074	-6.5466	-9.7322	-7.7629	-9.1045	-8.7084	-5.4572	-10.749	-3.816	-11.575	-9.3164	-7.2287	-11.535	-10.463	-6.6081	-11.078	-10.077	-10.831	-6.6742	-9.8047	-9.3715	-9.5666	-14.188	-9.1739	-13.428	-8.2398	-7.1871	-9.5731	-11.93	-10.069	-7.0143	-8.9537	-10.945	-8.2634	-7.2611	-12.296
-5.0185	-3.1527	-0.11257	2.1176	-2.1629	-6.6159	-1.5313	-6.6149	-3.0695	-1.526	-0.83719	-4.4174	-0.37439	-3.5739	-4.4261	-5.5383	-4.5132	-2.8536	-1.4712	-6.1107	-4.0722	-1.0166	-5.0769	-2.7626	-3.7288	2.1109	-3.7193	-0.085364	-5.8549	-4.4288	-6.8696	-2.0276	-3.4938	-2.1227	-3.8765	-0.28644	-6.247	-3.8533	-5.4805	-6.1681	-1.8929	2.1877	-2.2511	1.2582	-1.9769	-3.6551	-1.2272	-2.8081	-2.8545	-4.0611
-21.232	-23.266	-17.776	-23.942	-22.904	-22.999	-22.284	-17.028	-22.408	-21.99	-16.95	-22.989	-19.183	-17.863	-18.433	-25.285	-20.462	-27.188	-17.394	-21.137	-29.059	-24.76	-21.689	-22.125	-17.836	-22.175	-20.865	-21.452	-19.96	-20.473	-22.468	-17.543	-22.653	-27.174	-23.698	-23.634	-23.077	-19.884	-17.844	-24.117	-24.633	-18.863	-31.12	-23.288	-20.117	-20.067	-23.467	-20.013	-23.724	-24.119
1.2212	-1.1206	3.0132	-2.2711	-0.50986	-4.786	-3.8985	-2.1863	-8.3922	-1.2624	-3.5214	-1.2487	0.4225	-2.1724	-0.44293	-1.4181	-1.5055	-1.8218	-3.1421	-4.9228	-5.0347	-5.6201	-7.2588	-5.8886	-0.3272	0.012002	1.0946	-0.96692	1.8361	-1.1954	-1.8541	-2.6989	-1.8115	1.0382	-1.1698	-0.93341	-1.875	2.2156	-5.1962	-0.97775	0.92392	0.19913	0.87903	-1.6354	0.87365	-2.983	2.3867	-3.4082	2.3534	3.1469
8.1731	8.3399	2.4328	10.179	5.7135	10.008	9.2884	10.969	9.7017	7.0184	6.6956	7.2132	9.3929	8.3016	9.8209	6.687	9.5959	5.8386	3.8307	3.019	4.2874	6.2533	6.8856	5.4206	8.7792	11.339	9.3201	6.4496	6.7068	8.0608	7.5538	9.1314	11.615	8.934	7.1904	10.685	2.9906	7.2183	3.5513	7.6082	7.6888	8.4672	11.108	8.6184	8.0285	9.4638	3.8762	5.509	7.5486	5.4932
7.3897	2.6961	2.1297	7.8949	4.5826	3.8664	8.9326	3.3179	2.4862	2.5428	-0.60924	4.7383	8.3419	1.9723	5.1341	4.9048	4.156	6.7927	5.4366	2.1877	6.0394	3.7569	6.4572	5.2795	2.2934	6.3568	2.7035	1.7102	-1.4362	5.9041	8.9425	2.9237	-0.59447	2.5026	6.6571	5.2777	-1.4144	0.11972	5.4433	1.4706	3.4819	4.7273	2.3798	4.2008	3.1824	3.2352	5.5364	1.0323	7.7623	7.4511
-18.17	-24.079	-24.198	-20.418	-20.952	-25.432	-22.834	-18.694	-22.083	-19.631	-17.455	-25.193	-20.78	-20.424	-20.225	-20.842	-22.712	-17.039	-19.782	-22.152	-17.776	-16.974	-23.348	-17.96	-22.819	-22.313	-21.327	-19.632	-21.758	-21.113	-19.613	-17.671	-18.928	-19.262	-16.816	-21.146	-15.724	-17.85	-20.774	-21.051	-19.855	-24.089	-20.25	-20.307	-22.876	-19.833	-20.766	-18.966	-19.221	-21.211
-22.598	-20.929	-27.724	-21.981	-23.263	-19.804	-17.579	-20.784	-19.019	-20.387	-24.296	-20.284	-24.798	-25.744	-23.452	-21.143	-24.548	-25.233	-20.415	-23.122	-20.73	-18.922	-16.395	-19.3	-23.153	-23.119	-19.653	-23.815	-23.292	-18.516	-20.167	-22.987	-19.702	-21.031	-22.195	-20.966	-20.49	-22.257	-21.878	-23.691	-21.031	-19.577	-25.97	-19.105	-18.737	-18.754	-21.29	-20.734	-21.472	-25.958
-15.342	-14.918	-14.563	-12.14	-9.5732	-10.513	-15.545	-12.301	-10.655	-13.197	-11.461	-14.825	-9.3043	-9.6929	-12.09	-12.995	-8.159	-14.001	-10.422	-13.042	-10.214	-13.133	-13.678	-9.0357	-10.279	-14.785	-10.746	-16.322	-12.85	-14.175	-13.121	-11.238	-13.566	-12.806	-14.055	-15.925	-8.575	-13.636	-13.882	-10.06	-8.4136	-12.622	-9.5015	-15.538	-14.398	-12.094	-17.432	-10.967	-11.542	-12.652
-4.7261	1.3106	0.22367	-4.3989	-6.5368	-4.4089	-5.1619	-4.5804	-6.5824	-5.2944	-6.2013	-5.0389	-4.5783	-1.292	-1.7073	-6.4736	-5.3412	-0.40592	-8.0024	-6.6334	-4.0842	-3.6015	-3.0457	-3.3237	0.025614	-4.6688	-7.2412	-4.9162	-0.22769	-3.8967	-7.8356	-1.4654	-1.7508	-2.9491	-3.6658	-8.1168	-3.7448	-1.7194	-2.2902	-7.0938	-4.959	-0.69283	-1.0184	-4.2952	-3.2909	-2.1291	-2.8353	-3.9504	-2.7987	-6.8409
3.6898	0.090667	0.63154	0.1646	-1.9287	-0.18806	1.2439	1.3691	4.481	-1.2676	0.57855	-0.83854	0.65866	-2.8057	-1.1445	1.4583	0.19282	3.5677	3.656	-3.7138	-2.195	-4.7882	-1.7314	-2.4084	2.1717	-0.22589	-6.4609	-0.065284	-0.78552	1.576	-2.428	0.11339	-0.32293	0.39571	1.0048	-0.058072	1.548	6.8711	-2.5135	-3.6791	0.43563	-0.35335	-0.54277	1.1718	2.3822	-1.6703	-1.6338	2.3872	1.1797	-1.1067
0.34267	1.9851	0.635	3.4345	6.1201	0.037945	4.8693	1.4895	-1.8024	3.3194	5.5577	-0.86432	-1.6509	-0.90372	0.66831	-0.32494	3.3447	3.5479	2.7552	-1.3705	1.1094	0.76263	1.693	-1.7907	-0.94056	1.8741	2.4318	1.0692	0.99706	2.2963	-0.025455	2.8739	4.778	5.3229	3.7356	3.5445	1.6431	0.59552	-2.9501	0.15954	0.60892	3.6898	-1.7167	0.69778	1.5677	1.5317	2.76	2.9869	0.73642	1.3077
-8.2112	-14.9	-11.045	-10.495	-11.463	-10.896	-13.985	-17.827	-15.264	-13.813	-11.52	-11.464	-11.476	-13.879	-13.325	-10.001	-12.561	-8.2155	-15.407	-13.261	-9.2353	-13.157	-9.8194	-11.519	-10.476	-14.526	-8.6635	-12.371	-13.197	-12.422	-17.277	-9.833	-7.7755	-15.599	-11.109	-13.151	-10.003	-14.865	-11.312	-14.061	-10.706	-11.413	-10.913	-12.141	-11.5	-14.661	-8.9432	-9.44	-12.504	-15.371
14.149	6.8097	7.0265	10.131	7.8782	12.172	6.6557	14.942	11.962	8.5041	6.4122	11.639	4.2413	11.917	8.5009	10.027	7.7272	11.101	4.8634	10.897	9.8309	9.7795	7.6177	11.664	3.6078	6.6046	4.6916	7.3028	7.3698	15.929	11.434	6.5264	8.89	5.9699	7.9359	6.4147	8.5949	13.219	3.418	7.794	11.964	8.3572	9.7994	7.8283	11.712	9.587	6.2415	7.2572	9.4469	10.436
-5.7142	-2.1572	0.65181	-1.4541	-0.10582	0.91362	-3.4492	-1.3301	0.70273	1.0922	2.6266	0.10745	-3.2889	1.8287	3.4528	1.8564	7.7436	-2.3678	2.7778	1.135	4.5405	3.6271	3.1595	1.6269	0.73323	3.3586	0.70808	-4.3137	3.4241	5.0997	1.4764	1.3825	1.4771	-3.2747	0.81124	-1.7621	-3.0863	4.6009	-1.9816	-0.22554	1.9863	4.115	3.7565	2.7506	-3.3028	0.83152	-0.92242	2.142	-0.62143	-1.5205
-5.5087	-9.2507	-6.8159	-7.3957	-13.453	-5.5021	-10.043	-8.3636	-7.0657	-6.8017	-8.3907	-8.6971	-8.8338	-7.2233	-7.1997	-7.8428	-6.4039	-7.9306	-8.1231	-9.4967	-5.7281	-7.9456	-12.288	-2.0535	-6.4655	-6.1228	-8.7024	-6.4952	-7.5588	-7.4283	-10.306	-7.6719	-7.6374	-8.7993	-8.7823	-1.9767	-6.7335	-9.5127	-7.3089	-7.094	-9.0261	-7.3068	-8.0844	-6.6098	-8.4337	-4.2293	-11.186	-13.449	-12.445	-6.5597
4.843	3.4394	0.25331	6.7986	4.6389	5.1364	0.63362	8.0443	3.4208	6.7514	6.182	7.0223	3.1882	1.4158	5.2376	7.3306	8.7565	4.6588	6.3493	6.6227	10.633	3.6215	2.8238	2.9911	5.1835	2.5568	3.8617	5.2665	6.4164	6.9307	4.5204	5.7904	8.536	6.413	5.8284	2.4574	7.4417	10.861	5.4199	7.4306	0.96855	4.8088	6.276	5.6877	7.0817	8.4828	6.8218	0.61741	10.857	5.2665
-2.4031	-1.6238	1.0921	-3.4968	-5.0825	-0.41628	-1.1749	-2.4736	-4.1337	-2.3652	2.2994	-1.6212	-2.3451	-3.3868	2.7841	1.8739	0.70203	-1.2798	-1.0438	-2.1291	-1.1239	1.2119	4.4517	-2.5179	-0.60657	-3.1022	2.2617	0.59112	2.143	4.1561	1.1956	-1.2721	-1.2805	0.51443	-0.59952	2.0211	-0.72323	3.3048	-2.5448	-0.96807	-1.6251	-2.8145	-0.91329	-1.3747	2.4077	2.9669	0.12424	-0.35753	-1.8812	0.44776
1.0508	-0.77897	-0.26194	2.8477	3.1097	2.0485	6.4249	-1.8327	4.5476	6.2751	2.9198	1.3534	8.273	0.64692	4.9535	2.2032	5.2582	2.8161	-1.2293	0.14869	5.5043	-1.5372	2.9155	0.51494	0.45368	0.64835	2.8476	-0.97364	2.3687	0.99776	-1.2403	3.2039	4.2516	0.37761	2.7262	1.3021	1.6483	-2.3148	-0.69948	-1.3414	-0.98405	1.6139	0.25959	0.024573	0.57717	1.2429	-3.5711	-0.17483	-4.2678	0.20845
-15.093	-15.908	-10.266	-13.026	-10.513	-17.34	-17.938	-16.149	-14.414	-13.313	-11.824	-11.056	-13.979	-14.513	-11.799	-18.663	-14.966	-13.544	-16.152	-13.994	-11.91	-10.836	-13.3	-13.002	-10.864	-13.201	-14.821	-14.462	-9.779	-10.246	-14.233	-12.794	-13.416	-9.3457	-13.129	-12.934	-9.8293	-12.696	-14.157	-13.571	-11.572	-12.665	-6.1994	-13.734	-15.135	-13.501	-12.044	-9.0903	-13.042	-10.839
1.275	-3.6089	-3.1284	1.8763	-4.6954	-1.5485	1.523	-4.3011	-4.2747	0.012462	0.54074	2.6473	0.19925	0.89803	2.43	1.7233	-4.4201	2.7572	0.9264	-5.2702	0.64161	-1.0942	-3.5256	2.8748	-2.6283	-4.0915	-3.422	0.71666	-2.2036	-3.3722	-1.8856	1.9659	-7.1541	3.2958	1.3592	0.24105	1.447	-2.8119	-2.6831	-2.1668	-1.8002	-1.3963	-3.9583	-1.036	-4.7846	-3.7366	-0.52074	-0.77189	-2.0208	-1.0943
-0.39084	0.79572	1.4669	-3.2536	-3.5638	-1.358	0.55531	-3.9423	1.9879	0.25662	3.8266	1.6702	-3.6571	-1.7061	-4.1229	1.0783	1.6636	2.4634	2.681	2.0603	-2.9863	0.041737	1.3268	0.021845	1.5707	0.1416	0.82507	-1.2022	3.8899	2.6604	-2.2182	-0.2985	-0.02636	2.7379	-2.0184	0.56755	1.7646	-0.79058	-3.7427	-0.039991	-0.66157	2.4739	-1.5548	-2.6736	2.8258	-2.3714	-2.0142	4.1553	1.5494	-1.7785
-2.634	-0.54106	-3.0862	2.7866	-5.3761	-1.1345	0.10457	-5.3661	-4.6943	-0.60343	-2.076	-4.7464	-0.4489	4.566	0.6767	-1.9322	-3.2475	0.41701	0.29116	-0.28059	-0.047379	-3.043	1.018	-3.5533	-0.56959	-1.0946	0.35668	-2.2779	1.1688	-4.3399	-3.8916	0.73558	-3.3421	5.9009	-1.5087	-6.4514	-1.9078	-3.9137	0.61917	-0.73886	-7.0628	-3.5122	-3.5993	-2.0716	-5.3021	-1.6732	-1.7116	0.95782	-1.0404	1.369
-3.154	-0.65242	-3.2184	-1.6902	-2.5422	-2.3045	0.9131	-6.0262	4.2536	0.9446	-2.4412	-4.6801	-1.4949	-3.1504	1.0735	-0.5447	-1.625	-7.4116	-4.6879	-4.1664	-0.93958	-2.9354	-1.6512	-5.3157	0.16145	0.47693	1.2785	-0.59064	-5.4587	-3.1439	0.36574	0.85277	-3.3965	-3.1711	-2.6613	-2.2781	-1.4902	-2.8649	-0.86047	-3.3058	-5.6376	-2.4968	-0.43046	-1.5599	-1.8438	-0.45428	3.433	-3.9139	-1.6287	0.12278
-6.6155	-5.3498	0.186	-2.7679	0.93955	-3.8643	-1.3118	-5.3707	-2.4153	-0.039893	-7.0653	-1.007	-3.7587	-5.4345	-4.6896	-2.9322	-4.0365	-0.98348	-1.7777	-2.702	0.1838	-3.9672	0.44859	-4.0685	-6.3273	-5.201	-2.6849	-1.6681	-5.0616	-2.2359	-6.0235	-2.7512	-4.4485	0.59516	-1.4096	-3.845	0.14296	-5.2221	-2.678	-3.1564	-4.7225	-4.0368	-1.8587	-1.1987	-3.5112	-0.1363	-0.5891	-1.983	-5.4007	-1.146
-7.0416	-6.3324	-2.4068	-4.2972	-2.9427	-4.1503	-2.5126	-2.3403	-9.6682	-3.4578	-8.3328	-2.9313	-1.8937	-2.672	-4.5232	-4.1127	-0.17372	-3.9874	-2.6188	-5.5458	-4.9045	-2.3124	-5.838	-1.6756	-7.5485	-4.0109	-1.9097	0.90009	-8.1905	-2.0053	0.35764	2.9241	-5.2937	-2.9776	-0.028433	-3.3324	-4.827	-5.3165	1.933	-4.1614	-5.3471	-4.9937	-1.6358	-4.2351	-7.8564	-4.5818	-4.1034	-0.95784	-7.8763	-0.63397
-3.4449	5.7269	-1.6728	0.96766	0.55163	-1.6751	-0.073149	1.2879	0.33021	4.3978	1.6356	2.1039	5.1497	-0.19047	1.4151	-2.1526	-2.3278	5.3281	1.7251	-0.9019	3.185	2.5989	4.5992	-2.8209	1.0602	1.9625	-6.9938	-1.4045	1.9417	-1.1852	1.9702	-0.65251	5.1157	2.7085	4.2647	2.4488	6.6509	4.2239	-1.6639	0.92588	-0.74639	1.2386	4.6977	0.43205	3.5143	1.1021	-3.5103	5.4409	6.9822	-2.0181
-3.7185	0.80194	-0.76933	-2.7678	2.6928	2.7252	0.20285	3.8352	-0.69727	-0.37318	1.5956	0.87206	-2.0532	1.7474	2.9353	-3.3345	-2.8916	1.2405	-2.5964	0.71617	-0.77906	1.8183	3.5184	1.2577	-2.8541	4.1235	1.1242	3.3497	1.1927	-3.2976	2.0326	-1.982	4.2578	-2.449	-1.8811	0.50064	2.3777	0.80769	3.9948	-0.44044	-0.65399	1.4027	-0.67745	-3.4536	1.876	1.2388	3.3437	1.1317	0.049828	3.0706
-11.199	-10.608	-10.761	-7.9274	-13.892	-10.626	-10.9	-13.118	-13.163	-11.903	-14.799	-12.087	-9.5579	-14.153	-12.24	-11.962	-9.9467	-9.8106	-11.5	-11.405	-15.561	-10.011	-13.236	-11.238	-10.788	-8.6134	-10.273	-13.617	-11.65	-11.365	-9.0685	-13.619	-7.3449	-3.534	-7.6968	-12.103	-9.8874	-7.2768	-10.815	-12.096	-7.2734	-12.91	-6.2751	-9.0219	-12.959	-11.144	-12.298	-8.8109	-6.8953	-11.082
-0.64792	-1.9749	-1.2058	2.3013	-4.936	-1.5839	-7.4558	-0.72142	1.5434	0.85492	0.43483	-5.4755	2.4418	-3.2154	-3.3195	0.47541	1.4349	-0.50151	-0.81542	-4.6655	2.2093	-0.41243	-2.332	-2.6795	0.6281	2.3485	-0.819	0.68005	4.7818	2.792	0.87961	0.93885	-3.7831	-1.2396	2.31	-1.0213	1.7533	-3.0424	4.4657	-1.2136	2.8083	0.98692	4.5103	2.5536	2.2114	-1.7335	1.1693	2.739	-3.3676	3.1574
8.724	4.6285	5.7812	9.4921	3.7086	2.7259	5.3377	8.1653	6.0967	7.1832	3.7626	9.6256	4.0015	6.8078	5.3286	5.2016	3.2869	8.3178	5.9251	5.7958	0.98114	6.2104	2.3389	3.7443	8.0498	-0.14512	3.1512	5.9354	1.5221	6.1124	9.3067	7.2541	8.1523	2.1105	4.8272	4.5207	8.6019	7.9154	8.9001	0.085298	4.4919	5.5861	7.7098	10.2	6.6292	3.6384	7.1622	6.4518	8.741	5.0401
4.8859	9.3975	4.2377	5.2533	7.1633	4.6178	6.5988	6.0189	5.8645	3.2196	3.8608	5.3304	6.5459	4.788	12.242	5.6212	11.064	4.0748	8.2185	5.0828	8.9144	8.8247	8.8397	6.3867	7.388	6.9423	5.3756	9.1596	3.5834	5.2587	6.5148	6.4599	9.3403	8.023	8.1994	3.5174	2.6241	4.1915	10.155	5.6586	11.16	7.109	6.6976	2.955	4.5802	4.0219	7.817	9.7785	10.589	7.7717
-2.7948	-5.4548	-2.4209	-1.8937	-1.5783	-8.2618	-8.4872	-4.4807	-3.59	-6.4386	-5.0905	-2.6163	-2.7682	-5.9684	-5.5795	-2.0907	-0.9826	-3.7488	-4.2338	-4.2009	0.30513	-2.5457	-4.7391	-8.9216	-4.8462	-8.5941	-6.6524	-3.6492	-5.6918	-5.6816	-5.4164	-5.448	-4.3773	-4.4837	-4.1489	1.2065	-1.1544	-6.5481	-5.0545	-3.5894	-4.7221	0.76519	-8.9254	-3.0311	-5.6781	-5.294	-5.7837	-3.7757	-2.8542	-6.0225
-9.8923	-8.5741	-6.6243	-9.3679	-12.527	-6.3561	-9.4342	-7.7614	-11.355	-10.353	-10.046	-6.953	-9.109	-12.064	-8.0321	-11.649	-12.568	-8.5946	-12.018	-13.128	-15.154	-8.0492	-7.7619	-7.9663	-9.518	-11.123	-10.838	-7.5371	-13.137	-11.024	-8.8815	-12.109	-12.767	-10.235	-8.0308	-7.6018	-11.692	-7.1122	-7.0655	-9.379	-6.558	-11.22	-13.459	-10.14	-9.9903	-14.116	-14.836	-5.2096	-10.263	-12.158
-13.662	-10.042	-13.038	-10.111	-13.608	-15.666	-11.746	-15.384	-7.8501	-10.877	-9.1022	-5.7667	-13.708	-12.49	-14.127	-12.738	-9.9051	-10.54	-11.65	-12.668	-11.742	-14.338	-9.1502	-7.2534	-10.182	-12.797	-14.955	-14.463	-17.066	-13.253	-12.351	-8.6254	-14.022	-15.018	-10.432	-4.6851	-11.257	-11.602	-11.056	-12.986	-14.504	-13.974	-12.917	-12.376	-10.276	-10.433	-14.031	-12.778	-12.619	-12.279
-16.648	-13.887	-8.5731	-14.21	-13.495	-15.78	-10.812	-13.938	-11.204	-14.359	-14.665	-13.933	-7.2594	-16.231	-11.064	-11.935	-12.272	-12.213	-11.636	-15.921	-12.18	-11.109	-14.389	-12.987	-10.905	-10.295	-12.862	-14.823	-7.0811	-12.356	-15.161	-13.326	-13.957	-14.296	-13.272	-13.176	-12.852	-11.168	-14.629	-14.553	-11.799	-13.54	-12.402	-13.013	-11.3	-12.642	-14.42	-14.46	-19.585	-15.695
2.9931	-0.94859	-0.14042	-1.7627	0.4346	1.8763	-2.7814	-1.8084	2.0271	3.44	2.6974	0.22558	3.0788	1.8161	-0.82528	2.9589	3.1825	2.1472	-0.88406	2.7946	-5.0342	-0.045145	-2.4973	0.077457	-0.72014	2.9638	-4.1668	-2.5451	-0.22898	2.049	7.7973	-2.4068	-1.5118	1.0706	-4.2442	4.3296	2.5115	1.1673	2.058	1.3121	-3.5677	-0.74756	1.1573	1.626	-0.19725	-0.73294	6.0021	1.7212	2.7757	1.2942
-12.362	-14.978	-9.6673	-12.66	-9.6673	-12.415	-9.2047	-8.3705	-14.006	-9.1996	-6.8189	-11.819	-7.182	-10.597	-9.9361	-10.228	-12.195	-8.5816	-12.747	-17.217	-7.2153	-11.898	-7.8856	-10.301	-10.75	-12.155	-6.5709	-13.753	-11.241	-12.339	-10.155	-12.653	-16.21	-11.062	-11.416	-8.547	-11.509	-8.1018	-14.614	-10.674	-11.209	-11.288	-9.2451	-11.579	-10.624	-4.704	-8.0555	-11.47	-13.639	-8.0037
0.90966	6.4151	4.3403	1.9327	3.0142	0.92631	6.1582	2.9614	3.4663	3.8031	1.427	2.9678	5.311	3.2158	2.7864	2.6324	2.4195	4.4762	4.8043	3.0103	6.1888	5.0801	5.7017	-0.81365	2.2201	2.3058	3.8852	2.8063	2.1096	3.2378	3.9084	2.9734	5.4386	8.0743	2.6172	3.314	5.4229	6.0349	4.1461	2.4581	6.4634	3.6963	-0.19444	1.9448	5.3589	0.051618	2.6031	-0.058707	5.6598	-0.57604
-4.5964	-10.395	-15.368	-13.56	-16.878	-8.3207	-12.685	-13.754	-14.515	-11.688	-11.813	-16.913	-11.535	-11.472	-15.788	-9.8497	-9.9675	-9.6449	-12.984	-13.965	-11.011	-9.0142	-12.247	-9.0512	-11.2	-14.224	-8.8621	-12.406	-13.608	-12.925	-14.346	-9.483	-9.0406	-8.1638	-12.86	-13.255	-8.255	-10.465	-10.6	-11.15	-6.0875	-10.865	-11.238	-10.953	-12.578	-9.9182	-13.537	-6.9074	-8.3118	-12.018
-1.8369	-4.1042	-3.5378	0.25478	2.1012	-4.9681	0.36238	-4.1354	-6.751	-2.7314	-6.9256	0.59887	-0.75064	-3.3403	-4.2761	-0.43034	3.1116	-3.7441	-3.4919	-0.59855	-4.3993	2.1148	2.2756	-2.3798	0.20155	-5.2794	-1.7682	2.2031	-0.74162	1.7591	-0.83397	0.86693	-0.94594	2.1199	-0.52816	-0.8494	2.5771	1.7395	1.2375	-2.4486	0.15029	3.8554	-1.849	1.8806	3.4123	1.3942	-2.359	-2.5791	3.6588	0.794
-15.181	-12.795	-11.908	-12.116	-13.638	-12.546	-15.307	-11.863	-14.002	-16.583	-19.457	-13.585	-11.752	-17.089	-12.434	-12.786	-12.274	-15.17	-17.831	-15.853	-11.34	-13.114	-15.527	-13.745	-18.556	-17.98	-18.185	-12.67	-16.878	-13.897	-12.802	-21.077	-14.112	-15.279	-16.841	-16.198	-13.743	-19.076	-18.355	-13.172	-16.843	-16.706	-15.086	-10.736	-12.532	-18.59	-14.253	-12.914	-18.635	-16.853
1.2903	0.2307	1.9286	0.51403	1.7491	5.3143	4.5486	2.8488	7.0634	-0.40538	1.4543	0.85198	3.3974	-1.1721	4.0799	3.0582	-0.78816	1.5858	4.3906	3.3054	3.0317	2.2158	3.3586	4.8539	-0.26198	2.5124	1.9819	2.7095	3.4354	-1.7191	4.8603	1.9508	2.5103	0.47183	4.7151	2.1503	0.64486	0.81069	9.306	0.66589	3.5529	1.8692	5.612	2.8704	-0.2541	7.376	0.94159	4.3563	-2.1953	0.67947
-5.7848	-10.297	-8.0782	-8.3	-8.8881	-12.949	-6.7643	-7.4945	-10.088	-9.466	-7.6083	-6.392	-8.4104	-4.9648	-10.674	-7.9309	-10.695	-13.181	-15.796	-9.6723	-7.0192	-7.3216	-7.7984	-8.3091	-8.9634	-8.3453	-11.913	-7.4623	-8.4063	-11.278	-8.5824	-6.2814	-14.339	-9.0325	-11.477	-6.5711	-4.1641	-7.9103	-10.261	-9.4123	-8.2152	-16.13	-8.3071	-8.8157	-8.7402	-8.5161	-11.076	-10.265	-8.2333	-14.853
-11.586	-12.707	-9.6582	-13.158	-8.8618	-15.887	-13.916	-14.03	-15.74	-13.16	-11.491	-11.717	-14.553	-13.379	-11.935	-13.876	-12.59	-13.513	-9.6479	-11.599	-13.738	-13.071	-10.536	-13.726	-15.691	-14.277	-16.326	-11.255	-9.6253	-9.2285	-13.38	-13.605	-13.311	-14.303	-14.611	-13.539	-12.858	-11.125	-11.462	-9.9004	-10.891	-16.097	-15.191	-13.723	-15.361	-11.73	-10.984	-10.426	-14.145	-11.171
-2.2875	-2.0136	1.1457	0.82267	-1.3693	-3.4424	-0.032238	-2.9066	1.3093	1.2878	-2.1726	-1.1595	3.5627	-2.6932	-4.0115	0.11253	-2.2767	4.8265	2.5842	-2.1385	1.5579	0.57939	-1.4471	-1.2803	3.3061	-0.94577	-2.0994	-3.8892	-1.9162	0.94336	1.7903	2.9361	-1.7243	-1.592	1.7202	2.2698	3.53	-3.4986	-0.87704	-0.10172	-0.12427	0.081067	-1.3084	-1.9628	1.5422	0.22639	-0.43662	-3.7303	5.0507	-0.87675
11.721	10.88	11.426	5.7585	7.5301	12.096	9.2097	8.2582	7.6114	8.1319	10.075	8.8574	11.771	12.555	10.39	4.2144	5.0692	6.2241	4.8008	10.327	13.722	8.3465	6.8657	12.685	12.406	9.3302	3.1266	11.02	12.272	6.518	11.416	13.561	10.443	9.0369	11.045	9.8408	8.6557	5.017	9.6226	11.429	12.401	8.1784	7.5363	4.5473	6.6799	6.7184	8.4481	9.4421	5.7393	4.7356
1.4073	2.3191	-1.3956	6.4808	-2.8858	-0.19939	3.2132	2.1079	0.98593	5.5476	3.3615	4.0905	5.2704	0.41982	2.0352	-0.85415	5.764	5.6794	-0.79789	3.718	1.2365	5.1642	-1.0869	-0.28534	2.3422	2.3795	4.0072	2.3349	-0.96073	3.9486	3.4144	3.4869	-0.0036034	2.1555	1.7457	3.8339	-0.63298	3.3211	2.4861	-1.8927	1.0092	2.4583	2.3874	0.095678	3.6339	1.9682	0.55535	2.6345	-2.1374	1.9927
-4.2316	-0.93778	-3.1524	-3.1177	-3.6077	-3.6314	-10.248	-3.9645	1.717	-5.5044	-5.2142	-5.7697	-4.8906	-7.2837	-4.4777	-2.3562	-2.4485	2.1343	-1.8675	-3.9249	-1.8316	-5.0133	-5.2554	-1.2018	-9.3077	-6.5617	-6.5673	-7.9339	-5.74	-6.0096	-3.6964	-4.9774	-6.5811	-8.8473	-3.1981	-1.9187	-6.9606	-3.5872	-5.1672	-3.2779	-5.2336	-1.0662	-5.8106	-2.9509	0.89697	-6.4535	-5.1383	-8.7386	-3.8289	-2.1148
-0.77557	-2.0614	-0.93001	0.87783	-3.653	-2.0549	-5.1644	-3.0026	-3.2175	-1.7056	-2.1635	-2.1199	-2.2378	2.6125	1.2039	-1.1473	-2.3834	0.77868	0.21781	3.9724	-0.27116	2.793	1.0814	1.232	-5.8101	-6.9409	-2.5435	-2.1001	-2.7976	-0.42987	1.7698	-4.9761	2.0558	0.37045	1.3374	-5.5074	0.46443	-1.4912	-1.565	0.91806	-2.6935	-1.6458	-5.1649	-2.9052	-2.4062	1.747	-5.6041	-4.9354	1.3237	-4.7764
0.44862	0.87704	1.7038	-4.3477	2.9768	-2.3396	-3.2473	-1.0758	-2.258	4.3433	-3.173	-1.2054	-2.5447	2.495	-2.2001	-1.1941	0.9717	1.4819	1.6669	-1.8316	-3.4174	1.3561	1.6774	-1.6258	-3.6097	-1.1235	2.1723	2.0829	-2.8149	2.2085	0.041155	-3.1729	0.83336	1.4292	0.619	-1.1219	-1.9559	1.0823	-2.9754	-0.88041	3.6862	0.39115	0.76353	3.7619	3.704	1.2639	-1.1168	-1.312	0.26756	-1.4133
1.6755	2.2108	1.2707	0.0068816	2.1227	5.4661	7.27	3.3847	4.2655	4.6221	4.2166	-2.6563	5.3949	0.4914	2.5755	3.3574	2.3441	1.5601	3.2815	1.5603	1.3527	4.8618	1.702	1.936	-3.599	-1.1975	0.19375	4.4916	9.5841	3.3178	0.014082	2.6967	-1.0378	3.184	1.3915	2.4244	2.6189	2.5536	1.7449	5.4928	0.90846	2.6907	2.9453	4.5354	0.79785	2.213	1.6089	4.8585	3.7169	2.8383
-7.4857	-6.4543	-3.8261	-5.1265	-8.5431	-2.0063	-5.5699	-5.9772	-5.0664	-11.569	-12.026	-9.163	-7.3649	-6.1224	-7.5948	-11.665	-7.801	-4.8655	-4.9764	-5.9734	-8.3459	-8.0042	-0.57086	-6.8822	-2.0464	-2.7932	-4.111	-7.6397	-6.8202	-8.2586	-7.6294	-2.0435	-6.9833	-9.7387	-9.2075	-4.7409	-3.6293	-7.4911	-1.8509	-6.1242	-5.7112	-4.4355	-6.1781	-3.7711	-6.8684	-6.9293	-3.8586	-3.2981	-1.2133	-8.0508
-11.672	-14.267	-16.006	-12.48	-10.117	-12.737	-11.539	-14.614	-14.212	-15.422	-14.231	-12.739	-14.435	-13.572	-15.299	-13.418	-11.736	-14.689	-12.598	-15.305	-15.284	-13.255	-10.605	-11.384	-12.15	-12.474	-11.357	-17.009	-12.116	-18.67	-12.41	-14.228	-12.292	-19.043	-17.252	-18.165	-11.192	-16.383	-14.432	-15.735	-15.658	-11.598	-12.529	-14.344	-12.262	-14.687	-12.671	-12.142	-13.737	-11.829
-18.927	-23.823	-16.799	-25.249	-18.755	-23.948	-22.285	-18.301	-22.868	-17.763	-20.229	-23.433	-18.387	-17.098	-20.691	-21.078	-18.979	-22.695	-21.138	-23.275	-20.043	-19.035	-19.142	-20.555	-22.814	-20.478	-20.633	-21.142	-21.336	-17.795	-18.357	-23.296	-25.41	-21.575	-19.537	-16.346	-23.418	-23.936	-22.371	-21.303	-19.455	-19.033	-24.721	-21.297	-20.294	-17.347	-13.365	-21.358	-18.705	-20.522
-16.106	-12.984	-12.381	-11.335	-13.955	-13.168	-11.127	-12.381	-13.636	-11.174	-12.602	-13.772	-14.132	-17.109	-15.096	-10.531	-14.901	-7.5821	-14.693	-17.434	-17.552	-13.638	-13.418	-17.171	-11.278	-13.679	-10.795	-14.346	-10.862	-11.211	-10.385	-10.794	-6.8629	-16.22	-16.603	-10.975	-15.23	-12.441	-11.529	-11.224	-13.5	-11.436	-9.347	-15.779	-11.278	-12.953	-19.479	-12.185	-14.705	-12.826
0.012746	-8.7996	-5.8312	-4.1956	-5.0205	-2.4971	2.5923	-5.645	-5.4589	-2.6156	-3.8355	2.919	-3.4753	-3.9254	0.76161	-2.6031	2.2632	1.0431	-1.871	-3.3545	-1.8945	-4.3123	-3.7651	-2.5491	0.007925	-4.5898	-2.9387	-2.7252	-1.7188	-3.4612	-2.2335	-1.3736	-5.0584	-3.2228	-4.1859	-0.52338	-4.3549	-0.47074	-8.2843	-2.2125	3.1635	-3.4531	-5.1514	0.98876	-3.4324	-0.86063	-2.353	-5.153	-4.649	-0.71687
-0.47588	5.1163	-6.0715	-7.146	-1.5451	-6.3885	-1.8274	-2.6183	2.4514	-1.6292	-4.3839	-5.7038	-4.0002	-0.79382	-2.8428	0.88311	-0.49144	-3.221	-0.95773	-5.4319	-3.8622	-3.9112	1.7609	-0.16429	-2.1737	-0.88913	-2.4472	-2.5525	0.15299	2.076	-2.3848	0.94767	-1.8035	0.031948	0.0040663	-4.3266	-0.27093	-1.6714	-4.4339	1.6933	-1.8118	-6.3374	0.13333	-2.4264	-3.9903	-2.5521	-2.5339	2.6072	-2.66	-1.9708
12.367	6.6178	6.0906	7.703	11.11	7.5534	10.562	8.8019	9.6213	15.852	11.454	8.6777	10.444	9.3815	12.899	6.6409	8.1622	6.3252	11.165	10.281	10.371	9.9514	8.963	12.344	8.6565	6.1752	5.0782	6.8821	6.4711	9.5085	6.3356	11.109	10.694	9.1097	13.208	9.953	11.794	10.452	7.6151	9.5074	9.6592	6.1993	8.0638	8.5624	11.647	7.3265	8.0607	9.1195	5.8634	13.154
3.0418	8.3561	2.9696	3.3759	8.3286	4.8538	5.4328	1.9533	5.7872	5.0007	7.0167	8.5562	5.7316	3.9078	9.2719	8.4332	5.219	3.6897	2.4223	7.7951	2.8025	4.4163	6.9312	0.35307	1.3201	-0.36431	5.7344	3.608	5.1352	4.3817	9.3232	4.7294	4.5598	4.6148	4.8198	1.9595	4.4152	1.583	2.6397	3.0972	2.1824	6.4013	1.5512	3.9391	4.045	3.6042	-1.3723	4.2429	9.1738	3.4096
-5.3379	-2.6843	-4.5556	-2.8261	-4.9917	-5.4316	-3.7242	-2.3803	-0.67036	-0.015467	-2.7505	-0.40175	0.32065	-9.0595	-2.1211	-4.0118	-3.7964	-2.2532	-2.7806	-5.5142	-3.0692	1.1361	-0.42742	0.34456	-4.5342	-4.7869	0.38013	-3.9769	-4.7631	0.10673	-3.3249	-1.5415	-7.4587	7.0303	-0.11141	0.56284	-3.0468	-5.575	-1.2814	-1.7576	-2.4231	-4.4338	3.2777	2.6082	-3.6128	-5.5777	-3.2768	-3.2535	-0.91959	-0.40894
-0.49346	-0.86737	0.61284	1.8994	1.3599	0.615	2.9449	2.842	1.1927	2.5969	3.517	1.9107	4.4345	2.9611	3.2933	-0.86344	-3.1631	0.42202	-0.98472	3.796	0.23034	-1.7386	3.8535	-1.0567	6.5185	-1.9742	0.73988	2.6186	-0.782	0.39923	1.5632	2.3428	3.6067	1.4038	2.1599	6.4643	-2	0.87847	1.3711	2.4543	2.1187	2.6982	3.5773	1.9811	-1.6321	-3.4006	4.348	2.66	-0.074977	4.3467
[truncated: 975 more rows]
[truncated: 150 more columns]
