# Supplementary material for: Genetic dissection of main and epistatic effects of QTL based on augmented triple test cross design
Source: PLoS One. 2017 Dec 14;12(12):e0189054. doi: 10.1371/journal.pone.0189054 (PMC5730204; doi:10.1371/journal.pone.0189054)
Supplement: S7 Supporting Information — (ZIP) [file pone.0189054.s007.zip › z2_2000_0.2_5.csv]

-2.1278	-2.311	3.3607	-1.3165	0.0013267	8.0093	-0.76094	1.0022	-4.1533	3.4317	1.0633	3.7864	1.3257	2.6158	0.59268	2.1605	-0.86552	-1.6998	2.5965	-1.324	-0.96724	3.6155	-0.93873	-0.75969	-4.7248	1.3223	2.5647	-0.6172	-3.6705	1.5905	0.62573	0.05718	-0.087035	0.87609	-1.7211	-0.80593	-0.057976	3.7722	4.3187	3.8667	1.0478	0.86223	1.906	-2.1535	1.8383	2.0055	5.5511	3.5158	1.326	0.547
7.3595	5.9894	8.0455	6.5112	2.3037	9.2097	8.1351	10.257	1.866	5.5213	-1.1124	5.2962	4.2429	7.6785	5.2519	6.9133	3.873	2.4575	-2.8392	2.1724	7.4586	8.282	6.5213	7.47	1.8462	6.2942	4.6311	10.057	7.6352	5.4348	2.4133	4.4773	8.2613	3.7901	6.9197	3.4756	1.5935	4.3883	3.7778	6.5846	5.1253	0.62653	5.0662	9.1403	6.9263	0.85435	6.4177	7.7762	0.6474	4.8872
9.8783	6.3026	8.9423	7.4027	10.839	7.2464	4.8092	9.2116	4.3923	10.85	3.87	10.49	9.7636	3.6246	4.4619	8.1999	7.9271	7.8909	5.3056	0.22489	8.4906	19.451	11.087	4.6363	11.63	4.8087	7.7155	8.7585	6.201	15.049	3.15	8.8158	5.0708	6.2625	4.772	5.0345	11.33	8.7153	7.6933	2.5744	5.2956	8.4733	8.2536	10.637	12.302	12.788	11.286	8.7999	4.6651	3.2478
4.684	0.041084	9.8067	5.7804	4.7195	1.2194	2.8877	3.3623	-1.6215	2.6246	4.5132	-4.7006	13.735	-2.6745	4.0773	3.1251	3.8791	5.9797	-0.90489	0.33036	6.0821	0.6213	1.0892	1.6724	1.8751	5.9458	-0.54134	4.4849	-3.4937	12.999	0.79446	3.0869	2.1212	7.2159	2.2747	-1.1825	1.8662	1.8078	-0.52167	6.0547	-1.882	1.4226	1.0567	5.5695	5.4473	1.1803	1.3973	0.49241	5.3945	3.6996
0.24917	-1.9931	-1.2299	-4.2381	-0.84751	-5.0854	-0.72003	-5.2824	-4.5594	-4.7613	-6.2629	-4.8806	-3.2831	-13.419	-7.1906	-5.7562	-2.3971	-2.3806	-8.4156	-0.035239	-3.1464	-2.0037	1.1648	1.8727	0.9826	-11.225	-2.9961	-1.6344	-4.7428	-6.9697	3.0389	-1.581	-8.0616	-3.9468	-4.3732	-4.6199	-8.2338	-1.2157	-2.5007	-6.848	-4.4342	0.081901	1.5724	-7.444	-2.2695	-3.3123	-9.091	-5.6737	1.0377	-7.7465
-24.114	-24.608	-18.93	-27.892	-27.504	-22.345	-26.362	-21.259	-17.343	-22.624	-17.977	-24.501	-28.206	-19.56	-25.738	-22.145	-22.839	-18.294	-22.896	-18.966	-18.569	-22.41	-26.516	-23.446	-17.539	-24.332	-19.465	-21.687	-22.33	-17.59	-25.124	-27.044	-24.498	-21.236	-24.39	-25.173	-23.24	-20.328	-19.589	-27.826	-16.552	-22.015	-20.847	-22.955	-14.968	-17.095	-24.236	-21.191	-29.436	-17.618
-9.8535	-3.5201	-2.8102	-0.23402	0.055557	-4.0233	3.1176	-9.6204	0.46706	-5.6672	0.10811	-7.1007	-8.8838	-3.9755	-7.0497	-4.2186	-1.8867	-2.0488	-7.3411	-3.0158	-9.2658	-3.9442	0.33922	-4.3375	-9.6021	-3.6016	-13.49	-1.1909	-5.448	-13.587	-6.2997	-5.2807	-5.9334	-9.282	-8.6721	-2.1612	-1.389	-8.8785	-3.2339	-5.3817	-4.759	-8.7739	-1.3036	-13.901	-2.9222	-7.0066	-3.8348	-6.4437	-8.3061	-10.428
-2.5468	0.41911	-2.073	0.84052	1.1781	-5.018	7.3537	-5.5719	1.8264	-2.9944	-2.6272	-4.4347	-4.8794	-0.22212	-3.6563	-2.6978	-0.70991	5.2062	4.0096	-3.7082	0.035772	-2.7891	-0.98233	5.086	-3.2665	-2.4545	-0.35504	2.9132	-4.4913	-6.2593	2.2618	0.96302	-7.1996	-2.4758	-6.8789	7.7342	-7.6662	-0.1616	-1.8542	-5.6592	0.57479	0.12616	6.7811	-5.3168	0.39901	-2.9053	1.8952	-4.3909	-2.603	-7.7531
-2.4894	-7.2488	-5.3889	-1.0793	-9.3808	-8.5534	-13.932	-5.0065	-7.1385	-4.0494	-10.448	-10.842	-9.1646	-6.8799	-8.0663	-0.4472	-4.7301	-9.7214	1.8642	-10.393	-7.7542	-2.3092	-3.5376	-8.0496	-2.7154	-7.9741	-7.5587	-5.4255	-8.903	-5.1047	0.57548	-1.6159	-8.895	-2.236	-9.6114	-7.7616	0.79673	-1.8845	-13.272	-2.7796	-5.0691	-6.3621	-7.5548	-3.0826	-8.4355	-11.055	-7.4744	-8.2251	-5.3751	-7.5796
-5.1828	-9.5995	1.0809	-3.0568	-6.3552	-2.2872	-2.9185	-8.6936	-6.7803	-14.952	-1.043	-6.1791	-6.4407	-6.4654	-6.6974	3.9347	3.7066	-3.195	1.1848	-6.9109	-4.6333	-3.0748	-2.642	-3.779	-12.916	-4.7442	-7.5703	-3.1126	-6.7481	-11.275	-4.4308	-9.2957	-7.8392	-3.839	-3.5458	-5.8798	-0.77943	-6.9087	-5.0702	-7.6508	-2.2516	-8.4236	-5.9048	-7.9982	-1.0361	-3.6491	-1.7745	-4.1476	-6.1633	2.1355
3.7884	-0.24906	-4.3459	-1.4867	1.1558	-4.7713	3.9819	-1.4367	5.6335	2.1572	2.627	3.2642	8.5616	1.9148	2.9778	-0.74169	1.0276	0.34242	-1.093	-2.8591	3.826	11.668	3.3952	1.9978	1.3677	2.3911	0.73082	-0.93289	-0.47566	-1.206	1.7274	-0.1527	2.9499	7.1435	4.7884	8.9069	2.8913	-1.0438	0.25622	6.5867	-5.1298	-1.6753	-1.2512	2.5729	-0.13965	8.8741	-1.1038	1.1445	-7.4513	-0.045378
-4.0918	5.905	-4.0384	-5.3495	-3.0562	-0.90871	-2.8982	-3.1028	1.5407	0.46134	0.75713	-2.7457	-3.0742	-10.742	-2.3944	-1.8017	0.10628	-2.4427	-5.9015	-1.6278	-14.172	1.425	-7.8943	-11.63	-2.1201	-3.3316	-6.8293	-5.6913	0.18942	0.1955	-6.7605	-5.6331	-2.5675	0.081633	-7.6969	1.291	-8.5144	-8.0801	0.8303	-7.3618	-1.5507	-5.8611	-10.435	0.32806	-3.0127	-0.48326	4.9266	-3.6782	-5.7941	-6.3701
-2.7799	1.8553	0.28329	1.0004	-0.97699	1.7791	-0.1375	5.5752	2.0797	-0.99238	-2.6742	3.4676	0.8743	-0.64658	-1.44	-4.5106	0.20605	3.2668	2.2642	-0.069672	-1.8366	-0.1325	0.64915	-2.4201	-7.2569	-4.2766	2.3617	2.7618	3.2605	3.3523	3.8883	0.91247	-1.8457	4.3187	-2.2009	-4.7923	-2.3624	-1.3646	4.4525	6.5426	-2.2792	1.6324	7.6545	6.0023	3.047	-2.3955	1.9636	-0.00063224	3.2767	1.3743
6.9902	4.1921	1.2645	8.8942	7.909	0.45326	11.484	7.7953	3.4931	5.7628	5.245	1.3608	4.7026	6.1432	9.2599	10.749	2.7593	3.4963	6.7703	8.5421	6.8175	8.7987	7.2347	4.275	3.4591	7.7272	5.5917	5.5851	13.403	4.8971	6.0167	10.221	9.9221	6.669	6.2447	5.654	6.8284	3.0811	3.755	8.5687	7.2408	10.15	11.807	5.4692	6.475	7.0345	8.5224	10.027	6.386	6.9716
-4.7928	-5.7837	-5.7057	-7.7689	-3.0138	-9.918	-5.5668	-2.3866	-0.12783	-5.298	-9.0812	-1.7879	-8.1971	-5.6214	-5.3418	2.1481	-3.0186	-1.2848	-7.6496	-9.0826	-0.54833	-7.5582	-5.8277	-4.7871	-0.7185	-7.7612	-10.641	-11.885	-4.4669	-11.716	-4.9061	-6.0907	-8.7687	-4.7807	-1.3571	-10.083	-9.9379	-7.3829	-2.1051	-7.0738	-6.4154	-10.183	3.9026	-6.0566	-10.054	-4.3368	-10.116	-4.9841	-9.7961	-0.10991
-7.591	-10.903	-3.5815	-13.556	-4.31	-11.064	-5.4152	-9.0306	-10.937	-7.8066	-13.155	-7.3636	-12.337	-2.981	-6.1555	-4.4535	-5.8805	-10.537	-12.876	-13.764	-10.909	-9.3384	-9.6404	-17.86	-6.8961	-6.9085	-8.3296	-6.5363	-11.986	-4.6508	-9.4077	-8.0784	-11.012	-8.2018	-5.4405	-6.939	-5.319	-13.849	-6.2457	-7.4	-10.157	-12.908	-12.225	-8.7036	-11.589	-9.7809	-6.5926	-16.781	-7.7087	-10.477
1.1928	1.6305	6.1532	-1.1425	1.9713	1.381	-0.24525	-2.9502	-0.54463	-2.8921	2.016	4.9992	-3.9369	0.98989	-3.9651	6.4197	-7.5129	10.027	-1.4008	-0.53315	-3.2032	5.0539	0.69896	0.37935	4.5352	-5.0516	-3.5923	-2.3016	12.118	1.923	4.543	-2.9052	1.3737	1.7254	-0.92669	-1.4263	-0.84019	2.4871	2.6232	2.9545	-2.9232	1.2083	-3.4708	3.848	-1.7124	-0.0087124	-0.23074	1.8539	4.082	0.95302
-9.65	-10.363	-7.4326	-8.1209	-14.413	-9.0562	-17.966	-15.804	-6.2751	-10.533	-7.3375	-18.956	-12.978	-9.4839	-0.17408	-8.2242	-11.357	-7.9705	-11.981	-7.4983	-13.392	-16.612	-8.3707	-11.612	-9.4946	-7.8249	-5.9735	-9.2204	-11.667	-7.0864	-11.902	-14.201	-13.242	-3.764	-11.216	-8.197	-9.5995	-14.852	-21.951	-10.749	-16.008	-5.2544	-8.3747	-9.5239	-13.623	-16.613	-10.813	-8.2808	-5.6249	-9.7789
-3.353	-8.3401	-2.3885	-4.316	-5.4646	-2.9098	4.3782	-1.9871	-1.8791	-2.6427	-1.3949	-7.7001	-2.8781	-3.2523	-12.4	-1.9346	-4.3362	-2.435	-3.2385	-2.6518	-2.9969	0.36278	-6.4518	-3.1014	-3.3642	0.8587	-0.010774	0.83212	-7.8217	-6.4129	-3.9622	-4.7119	0.8937	-1.0557	-2.0019	-1.7545	-8.3161	-1.7736	-3.9066	0.48283	-8.1321	-0.19806	-1.5993	1.9758	2.2457	-5.7042	-0.52396	-0.95527	-1.3002	-5.3211
0.43292	4.3385	-3.5652	4.1048	-1.378	0.29308	8.3623	2.0209	-2.0832	5.3125	0.90656	0.15627	1.5448	4.6065	-2.969	1.5761	-1.1906	1.0409	-3.7064	1.5141	-1.2239	0.23086	1.2527	7.4138	0.53444	-4.1988	1.1242	4.9201	4.9956	4.2719	3.5265	2.9387	-3.5531	-1.466	1.0749	-1.7317	1.0814	0.94144	2.8454	-0.29561	1.6151	5.0429	5.4579	3.645	1.5082	6.4335	4.0315	0.29741	2.672	0.76731
-2.8309	0.58829	3.6917	9.5007	4.8056	-0.20108	6.2941	3.5164	2.9901	8.6283	-2.7063	6.657	-1.4686	9.5006	-1.3511	-0.5227	0.26038	-0.98101	-3.1949	4.2481	6.5018	1.6618	-3.6166	-1.9095	2.037	2.0495	0.8448	1.654	0.022971	-6.1504	4.4375	6.0198	-2.9237	-0.85978	7.5228	2.4225	-2.1622	0.23384	-0.74986	6.3798	2.9345	0.53076	-4.1604	2.0496	-0.99626	-1.2451	-4.2904	-1.4331	-5.2278	-3.326
-3.7698	-11.403	-3.7612	-7.0578	-7.0489	-8.1782	-7.8062	-7.3748	-10.25	-5.5916	-9.5156	-3.3511	-13.169	-3.9467	-13.453	-4.5637	-10.035	-15.606	-0.65019	-5.4191	-5.7093	-9.0452	-10.684	-2.9807	-3.7865	-4.1627	-8.7098	-3.7593	-2.8084	-11.447	-12.12	-9.0833	-6.339	-7.8012	-2.8789	-10.66	-9.3568	-9.8532	-11.744	-8.3765	-7.0483	-6.292	-7.9476	-5.7785	-8.1908	-4.2183	-6.4459	-4.5871	-5.2427	-13.13
-9.5754	-0.18174	-1.8478	1.1055	-8.7982	2.7286	-6.1058	-2.3762	-3.6292	-8.0147	-1.0979	-3.4701	2.4615	-5.4628	-4.7502	-0.30329	7.5953	-1.1911	-3.1096	-3.342	-6.1979	-4.7991	-1.1886	-0.12665	1.84	-8.7247	-0.3748	-0.13642	-2.4439	-4.5687	5.765	-10.185	-2.9952	-9.792	-4.3287	-5.4441	-2.1815	-0.95355	-2.3786	-3.2702	-1.339	0.58457	-0.29493	-3.0143	1.6209	-5.3051	-1.187	-4.3891	-9.5914	2.1417
-8.7718	-6.8855	-5.165	-3.9811	0.26844	0.93663	-8.6036	-0.4651	-5.4278	-6.1211	0.73964	-7.6172	-1.1466	-2.3087	-6.3694	-9.3557	-8.3214	-3.1393	-2.6791	-1.2179	-2.5539	-2.6874	1.2374	-3.7286	-1.3842	-1.9444	6.1081	-12.357	-8.1488	-9.2188	-12.057	-0.8158	-5.9417	-5.7151	-5.1323	-3.3302	-2.7773	-4.2804	-2.2038	-3.1228	-1.081	-3.4349	-10.238	-6.034	-1.1637	-6.3497	-2.7603	-3.5362	-3.7157	-13.337
-24.014	-15.785	-18.208	-18.412	-20.902	-25.584	-17.583	-20.604	-22.773	-19.939	-22.577	-26.873	-18.223	-21.642	-16.065	-17.228	-23.467	-23.076	-17.847	-23.485	-18.859	-23.945	-27.653	-19.267	-24.908	-19.467	-21.386	-20.447	-22.911	-25.427	-23.361	-23.671	-27.936	-26.139	-23.5	-22.513	-28.122	-18.827	-18.311	-26.619	-18.352	-22.564	-20.521	-16.671	-24.405	-23.176	-22.207	-29.897	-21.102	-20.699
-19.576	-18.769	-19.22	-13.032	-19.965	-19.567	-27.606	-33.782	-24.746	-22.009	-25.712	-14.798	-22.374	-16.786	-13.711	-24.63	-20.952	-24.317	-18.891	-20.827	-23.877	-19.629	-21.741	-21.116	-22.468	-24.508	-24.26	-18.264	-21.144	-24.765	-24.161	-16.401	-24.063	-19.979	-18.926	-20.891	-18.648	-19.631	-23.203	-26.616	-17.721	-21.702	-20.348	-16.889	-17.176	-19.067	-15.024	-23.108	-20.507	-18.659
-0.12349	0.9639	-6.1791	-3.4039	1.0707	3.2595	-3.8378	-9.6272	-9.8219	2.2911	1.7179	-2.3539	-4.7312	-3.7856	-7.7767	1.6546	-3.7102	-4.1296	0.87371	-3.9289	-0.16986	-0.24123	-2.8276	2.2573	-6.6975	-1.4097	-1.1704	-2.5276	-1.7836	5.7593	0.8121	-9.0289	1.2849	0.63633	-3.815	-0.91851	-4.2061	-0.044409	-1.5327	-4.9958	-4.0098	-0.28578	7.1017	1.9243	-6.0049	2.4173	0.57097	-5.3881	0.037548	0.2897
-9.7666	-19.138	-14.161	-15.999	-14.534	-9.026	-16.934	-9.2541	-15.13	-6.6602	-10.343	-16.865	-15.266	-11.324	-11.003	-13.955	-9.0134	-8.8923	-16.906	-13.808	-15.019	-9.9344	-5.6998	-15.797	-22.263	-12.578	-4.7006	-8.5974	-15.387	-14.565	-16.119	-11.631	-12.264	-10.052	-8.6786	-15.236	-12.411	-4.4275	-14.429	-3.9408	-12.335	-11.604	-5.003	-2.9877	-8.9965	-10.346	-6.8455	-9.2788	-13.618	-12.561
-4.8849	-3.9191	1.7673	-2.7097	-7.306	-1.8072	-0.37871	-4.2971	-7.1142	-6.9015	-4.4356	-2.619	-4.8824	-4.1842	-7.5068	0.75253	3.4777	-4.1538	-5.5001	-7.667	-6.6884	-1.0208	-6.0299	-6.2339	0.049679	-7.2183	-2.7974	-5.2208	1.3049	-5.9006	-5.775	-4.3835	-4.2831	3.2631	-2.6917	-4.247	-1.1256	1.6446	-9.0466	-1.4362	2.0044	-6.6871	-4.3453	-3.9584	1.9121	-6.9578	-0.71725	-7.5347	0.67091	-5.9373
-13.605	-23.014	-11.04	-11.255	-12.511	-15.724	-9.7019	-16.588	-6.1291	-17.402	-19.581	-18.63	-17.761	-19.942	-20.201	-18.71	-14.212	-20.337	-11.063	-16.456	-15.035	-13.578	-13.171	-10.748	-21.875	-13.007	-15.179	-15.723	-13.669	-12.892	-17.358	-12.667	-17.57	-21.31	-15.379	-12.65	-15.412	-12.336	-10.383	-15.583	-19.911	-13.783	-12.947	-10.105	-9.6891	-19.913	-11.889	-22.701	-10.034	-13.236
-5.2283	-2.2232	-5.1341	0.80889	-3.6735	-6.503	-3.6359	-2.5751	-9.5632	-0.82993	-4.0835	-0.6885	-2.8318	4.4246	1.5367	1.317	1.4885	-4.2884	-1.3395	-8.6119	-5.9519	0.60147	-3.4236	-6.3319	-4.8899	-1.4441	-3.353	-1.6078	-3.7941	-3.3007	-6.7535	-5.1566	5.4762	1.1433	9.449	-6.0027	-4.1658	-8.2452	1.3301	-3.2417	-2.4803	0.85902	-5.7296	-1.4286	2.372	-2.3335	-1.8804	-1.6924	-0.49052	-5.0389
-4.68	-7.9747	-2.5373	-3.8433	-10.788	-0.45221	-1.3793	-7.9287	-11.928	-6.8682	-11.343	-1.0368	-5.564	-2.8674	-8.526	-6.8281	-5.8916	-4.9334	-2.0709	-5.1335	-4.3629	-8.7976	-8.0383	-1.8389	-6.0838	-7.2264	-5.5877	-3.8221	-2.1781	-2.7435	0.72417	-5.9314	-3.2406	-2.2728	1.0712	-5.5157	-0.09013	-0.56829	-5.8018	-6.8317	-7.8103	-4.4459	-6.0418	-4.1713	-4.7083	-8.2867	-8.4592	0.86716	-5.0743	-8.6029
-9.3795	-1.1279	-3.5959	-12.689	-4.6205	-3.0822	-9.2454	-7.9952	-2.2731	-9.9391	0.017514	-4.6596	-6.4314	0.16132	-8.7003	-3.3408	-2.6486	-5.1589	-4.0063	-5.6783	-6.8794	-4.9923	-6.159	-2.7319	-8.1761	3.088	-7.9031	-12.341	-10.597	-2.885	-5.7299	-4.0234	-2.0447	-9.5536	-0.5739	-7.2875	-9.6921	-13.388	-5.002	-0.12575	4.7726	-11.708	-0.99344	-5.8142	-3.5406	-4.6386	-9.5809	-13.157	-4.5883	-2.0375
-10.427	-4.1874	-3.8952	0.77086	-2.1599	-7.0528	-8.3883	-15.712	-6.6436	-8.9719	-7.9973	-8.3429	-4.2664	-13.063	-15.601	-8.672	-9.4457	-9.8566	-8.1129	-8.3851	-10.309	-8.623	-4.0941	-11.456	-9.0133	-9.7256	-4.405	-10.854	-6.8366	-7.3923	-12.398	-12.166	-16.598	-9.5495	-4.3572	-8.6692	-12.534	-7.3948	-10.273	-0.96018	-13.937	-9.5724	-11.22	-7.945	-14.548	-13.082	-1.2768	-7.1518	-9.6329	-11.241
0.82679	-5.0473	0.43168	-4.9239	3.6525	-0.79444	6.9309	-0.55323	7.5345	0.61745	-3.8931	5.4893	0.35646	1.535	-0.61749	2.5272	4.4979	5.8899	2.3856	-8.7994	-1.5696	1.2275	-3.3827	-4.3719	1.276	-5.3342	0.2052	3.2314	-0.91198	-0.74726	-0.83747	-2.5362	-0.61105	-0.03369	3.2847	0.61021	3.3351	4.1186	-3.4907	-0.1184	-0.64069	4.591	1.144	2.4107	1.55	-3.5707	3.3943	5.8619	1.466	-1.0346
-0.83189	-10.207	-2.9123	1.622	0.94637	-2.4541	0.11814	3.7637	1.1582	-2.438	1.7143	0.24298	-5.384	-2.9793	-2.4622	5.5353	5.6199	-8.743	1.3139	-0.48516	-3.0442	0.23766	5.4136	-1.2904	5.2472	4.2851	1.0463	-0.72933	-2.5524	3.1079	0.98443	-3.9323	4.8079	1.3534	1.6465	-2.1322	-2.288	-10.323	-3.9225	3.4414	0.24304	-2.9106	-4.3068	-2.3053	7.3953	1.2835	-6.2948	1.8908	3.1181	0.18525
-2.7968	-3.9969	-7.9601	-6.8745	-6.0518	-2.014	-5.3947	-8.9336	-0.45113	-4.4616	1.8702	-4.9579	-6.2055	-6.1387	7.0273	-9.8516	-3.0987	-8.5942	-6.3883	-3.7458	-7.181	-2.7713	-7.908	4.2256	0.70301	-14.814	-9.445	-10.217	-1.023	-4.015	-9.2203	-3.4355	-3.0755	-10.439	-15.438	-2.6309	-5.5827	-4.7398	-4.2369	-6.3991	0.96079	3.0542	-5.3075	-2.7644	1.4654	-8.1995	-4.2739	-1.7451	-5.1972	-6.1837
-8.1089	-0.58052	2.3095	-5.0244	-1.8541	-4.4247	0.10224	-0.061699	3.4059	-5.276	-10.924	-0.22131	-5.7136	-3.7761	-5.7417	-1.9952	-0.47745	-2.6381	-3.9778	-6.2862	-5.8309	-6.3185	-6.3389	1.9562	-0.95888	-0.57059	1.4106	-1.9935	-3.8811	-3.1048	-2.5714	2.2561	-4.3763	-1.1665	-8.1003	-5.1294	0.44041	-8.1324	-4.8322	4.7387	-1.7348	-4.5344	-3.3042	-0.84873	-1.2018	-2.3673	-7.8634	-2.1643	-6.5524	-5.9448
-20.427	-14.707	-24.926	-18.945	-19.829	-22.341	-25.159	-18.092	-21.746	-18.658	-19.5	-22.931	-21.929	-22.852	-17.438	-23.459	-26.905	-19.847	-13.503	-13.848	-19.193	-24.574	-24.41	-21.8	-26.11	-19.183	-21.825	-17.994	-23.034	-23.031	-24.908	-22.261	-19.059	-18.083	-19.817	-20.163	-23.522	-26.028	-20.122	-24.885	-24.35	-16.23	-22.51	-23.633	-24.857	-16.995	-16.683	-18.622	-20.667	-19.465
-1.1669	-0.94717	-3.2778	-2.2632	-1.1508	-3.2459	-2.0859	-5.8181	-2.4568	-4.3163	-1.8543	-2.5078	-0.84889	-2.24	-4.0172	2.442	-10.039	-0.6487	-4.216	-4.6635	-5.7179	-3.04	1.9424	-4.2678	2.4396	-4.5727	-8.3068	-4.5991	-3.4732	8.1113	-2.2474	-13.417	-1.1215	1.5044	-9.7935	1.5541	-3.5881	-7.4662	-3.7728	2.563	-3.7008	-2.0667	-7.0893	-0.92013	-0.081091	-6.8228	0.39176	-3.5848	2.1414	-3.0584
-16.794	-10.494	-9.7269	-7.2763	-9.5686	-9.9089	-8.6775	-9.2592	-10.076	-11.758	-4.6555	-15.286	-7.1873	-11.494	-10.636	-6.806	-14.458	-7.3414	-10.161	-9.1706	-13.675	2.1054	-14.316	-13.963	-13.687	-16.277	-10.636	-17.723	-14.341	-7.2778	-7.2486	-7.9189	-9.6462	-12.755	-8.5837	-4.6228	-16.144	-12.619	-10.139	-17.159	-11.405	-12.57	-4.9917	-10.296	-9.7843	-10.591	-14.512	-6.0032	-9.5613	-12.739
-0.33489	0.60367	-6.0426	1.2183	-0.20004	4.1642	-7.9716	-7.0436	-5.5779	2.0737	2.7026	1.0548	1.8432	5.2437	-1.7284	-4.7166	5.8511	3.0745	-4.0711	-2.7564	-1.1208	0.16112	-1.9467	-2.3113	0.93553	-7.6605	-1.1704	0.46122	-2.2109	-3.7809	-1.2195	-1.3577	-4.2101	0.021892	5.3541	-3.9089	-3.8866	-1.479	2.4994	-0.88552	-0.57424	2.8046	-0.30363	1.2551	-0.73199	2.866	3.9809	-0.93088	-0.43021	-2.5627
-8.0007	5.7201	10.175	1.5612	-0.11121	-4.5023	4.2996	-0.27129	2.0561	-0.26293	0.46146	-0.91214	-2.1258	1.1923	-6.2003	4.5695	4.8825	4.7836	-3.6314	3.1133	-4.6346	-2.157	6.7335	-6.7206	-1.4976	4.4072	-2.2349	2.2198	1.1691	-1.391	-2.0277	4.0495	-3.4436	4.6074	2.1572	5.7146	-2.516	3.3325	-2.3434	6.5454	1.5431	-9.0443	2.0278	-4.2083	-0.91463	4.1795	1.1738	-3.1774	2.2733	-3.6367
-0.30915	-4.1265	-7.3353	-2.7112	-11.931	-6.9495	3.0066	-7.2394	-10.629	-0.094397	-4.4456	-0.5281	-5.5832	-9.3838	-7.1266	-11.148	-14.786	-6.4494	-4.8925	-0.70018	-8.6695	-2.3576	-1.6384	-3.8052	-10.161	-3.9678	-13.225	-2.2124	-5.4195	-4.7515	-1.7554	-4.2643	-1.6527	-7.0936	-8.2953	-7.5527	-13.098	-4.4265	-11.05	-4.9646	-10.299	-10.377	-3.9685	-5.6423	-1.2874	-5.9534	-1.414	-12.48	-6.7993	-0.38983
3.7158	-1.7653	5.0591	5.257	6.5021	2.3224	-0.38984	8.3071	3.2516	2.7574	4.3751	4.0816	5.4099	8.1129	5.5438	2.638	1.1335	0.12555	5.1504	-1.9225	4.7734	2.153	-0.97058	-1.0012	2.5661	-2.471	5.4077	2.0681	3.9921	-2.3441	0.37052	6.6066	4.285	0.4411	0.67615	-3.1948	2.693	5.762	3.6908	4.9956	3.5867	13.296	-2.1428	3.9472	3.0219	-4.0004	3.7987	6.2989	-1.7417	3.0089
10.033	7.3648	7.4527	4.5665	11.689	10.542	5.6498	11.943	5.0255	7.9287	9.2297	10.268	7.9898	8.308	12.606	5.1949	2.1246	8.1553	3.8343	1.2672	13.795	4.0746	7.397	9.403	9.0104	5.869	8.827	2.517	9.8646	2.1311	6.1593	12.296	2.3727	0.19723	4.2104	7.0135	8.8526	10.725	7.5152	7.8432	7.7415	1.8534	2.8657	11.306	4.3714	11.856	0.97698	0.66586	12.538	4.7003
-5.1799	-0.88661	3.0697	-2.0792	-8.0432	0.36716	-2.6828	-1.6364	-3.9638	-0.38058	-7.362	-1.1879	0.11643	-2.7868	0.97335	-0.42914	-1.1257	-1.0757	-1.5905	-1.4204	0.97162	1.7374	0.27951	-5.8872	-2.8812	-4.1086	1.7311	-5.2262	-2.7002	0.86978	-4.4498	-1.0601	-1.5129	-2.8012	1.6019	-0.90699	-0.74752	-1.0964	-1.0069	-3.3762	0.70763	-4.0179	5.6994	3.9284	-0.46467	0.241	-6.5945	-2.4008	-2.7188	-3.7822
7.1371	5.5744	8.8454	9.1792	2.3466	6.7189	7.9489	12.168	6.8495	7.8747	9.1225	6.6278	15.358	11.162	6.2256	5.2999	13.072	9.8727	5.2401	7.064	12.894	16.455	6.4802	8.0366	13.976	2.9027	3.8198	7.8626	2.2148	7.7871	8.2178	4.8016	-0.63866	7.7349	6.2013	6.3039	10.968	11.431	6.5288	3.3545	8.2476	9.0418	7.1725	8.4972	2.0799	6.6319	6.7133	1.1168	9.6732	11.46
-7.2265	-19.476	-16.083	-12.095	-14.876	-17.969	-11.111	-10.397	-9.8698	-5.8338	-17.585	-5.7452	-20.044	-17.755	-14.482	-14.198	-14.343	-17.682	-10.927	-20.082	-7.6381	-15.165	-15.624	-12.972	-17.603	-16.708	-11.481	-11.029	-13.677	-12.544	-14.411	-14.904	-10.416	-16.437	-16.666	-13.164	-14.207	-11.346	-14.777	-16.011	-12.612	-13.257	-17.204	-15.931	-16.909	-16.973	-14.864	-16.254	-13.021	-12.717
10.478	7.654	-0.13419	3.2633	6.447	8.4272	3.9278	6.2979	5.5192	1.3252	4.922	8.1097	9.1045	4.8228	3.46	4.4044	9.6477	3.4367	2.2969	4.8147	1.2118	5.4921	1.623	8.9267	1.9079	9.5193	6.4709	4.3339	2.7972	4.2912	-1.0283	0.46737	6.9126	3.8383	5.7734	6.8907	3.1644	11.235	6.7592	1.0793	3.8103	7.5896	10.346	2.4746	2.9528	11.741	7.0716	5.6667	6.7815	3.3683
-4.0401	-5.1377	-2.4493	-7.6905	-2.0942	-6.2861	-4.1193	-6.1891	-3.7642	-6.8635	-3.8191	-7.9085	-6.9654	-0.014455	-5.6445	-2.7489	-1.1758	-1.8618	-11.544	-6.1536	-5.0719	-1.4303	-1.0024	-4.3756	-5.0932	-12.659	-1.5749	-2.552	-9.8429	-5.0282	-1.1681	-4.6808	-5.8855	-12.035	-5.7986	-1.4781	-4.0731	-2.7902	-3.0175	1.6546	-3.9018	-5.6943	-9.6187	-8.9892	-2.8783	-2.9575	-1.1054	-5.4613	-5.7459	-2.5781
9.7887	5.2527	3.1414	5.8183	7.7673	11.368	9.9256	6.5439	3.5157	7.106	0.054809	3.8862	4.253	9.0559	6.7	1.3537	4.7902	4.486	8.3839	8.6822	4.5593	4.8146	6.7159	3.2058	5.9589	9.2876	10.004	5.3422	9.61	4.0479	9.0957	5.2276	0.91628	9.784	2.1002	7.7972	5.2397	11.745	13.743	11.06	14.288	7.9831	1.5064	5.3664	2.4657	7.4758	2.8496	5.2444	6.9725	8.6863
6.8354	2.1729	-4.4522	-1.5106	3.3069	3.3561	-6.6283	2.5261	-2.2846	-2.0013	-5.4795	2.4051	5.9063	1.0017	8.6635	-1.0489	1.1152	-1.4547	-6.6733	-1.8464	0.12537	-1.776	4.5448	-0.56162	5.1779	1.1339	0.95782	2.3209	7.6132	1.8349	-3.4742	-4.5467	0.25531	2.1476	7.5867	-0.25345	-0.55527	2.5157	0.34712	2.823	-3.2069	-0.51081	-2.4544	1.1249	-6.2528	-0.32302	0.97794	5.0283	-0.28671	5.0431
-3.1454	10.869	0.18438	-0.42012	0.83666	-6.7187	3.1692	5.904	1.8057	4.1097	3.7234	0.30763	-0.3769	0.64646	2.198	2.6666	0.24372	1.8156	-5.9915	1.2509	3.3333	5.9318	-0.25927	5.1302	-5.5243	1.7119	5.3631	5.2257	1.8742	-2.5074	1.6768	-3.6562	3.3863	3.0511	1.0579	-2.6671	2.655	4.5941	-2.7656	2.5363	3.2156	-9.463	1.1703	2.2818	1.474	-4.2205	0.75443	-2.3157	0.67176	-0.26068
-1.2972	-8.7067	-6.0013	-7.5089	-5.7965	-3.1167	-5.5831	-9.1715	-4.6	-4.8593	-5.3023	-3.0451	1.7355	1.3571	-5.8719	-4.8902	-6.348	0.3586	-1.6959	-4.4949	-7.7667	-2.9821	-7.2452	-9.2536	-9.2508	-8.2359	1.7738	-3.8702	-6.5509	0.20646	-10.225	-9.6959	-5.4631	-4.126	-5.9295	-10.305	-6.1753	-8.9649	-5.7682	-9.8768	-5.8458	-2.9926	-7.3494	-9.1513	-5.1894	3.8105	-7.4587	-9.6156	-3.3383	-5.8271
-2.7687	0.57428	-6.7505	-4.3199	0.059213	-3.048	-7.767	-1.1659	-2.6836	-2.6676	7.9079	-0.13077	-0.74882	-3.0361	0.41967	-5.0105	-3.7808	-1.3775	-1.7204	-5.6605	-1.2748	-4.9384	-4.4032	0.22716	-0.50686	-1.4346	3.4466	-1.4488	5.5667	-1.6293	-2.2565	-3.7485	-4.4102	0.49318	-1.4131	-6.939	3.1734	-5.0974	-6.122	0.76488	-0.66614	4.0144	-2.3848	1.2665	0.96809	-1.9205	-6.2105	-5.9732	1.2889	-2.7442
-11.893	-18.53	-9.4246	-2.5414	-12.628	-17.068	-8.6324	-10.791	-11.914	-8.9986	-10.193	-14.643	-17.23	-12.323	-11.553	-13.171	-9.3346	-12.992	-13.14	-10.569	-19.64	-9.6504	-11.759	-15.156	-17.166	-13.973	-7.335	-14.87	-13.387	-6.2791	-2.9278	-13.83	-9.951	-12.904	-16.013	-15.738	-11.049	-6.974	-14.479	-14.588	-11.542	-10.363	-10.387	-12.128	-4.7801	-12.644	-7.1212	-12.257	-15.626	-11.92
1.5831	-0.39238	4.3149	0.73146	-0.4753	2.0276	2.9013	-6.3331	-0.48043	2.6578	-2.4713	-3.095	-6.113	-2.2805	-2.4141	3.0599	-1.3741	-5.2572	-2.8878	-3.6517	-1.2654	-1.9836	-0.21903	4.6301	-4.0148	3.3365	-0.73557	-1.3046	5.6511	-3.72	-0.099253	-0.76872	-7.6888	2.4747	-3.1056	-1.4758	-2.4101	3.905	-0.91513	2.8117	1.6993	-7.4336	1.1765	-4.6891	-5.0708	-5.2168	-0.99368	-2.9634	-3.9858	-4.2996
-6.3086	-3.0782	0.64325	3.1162	-4.2226	-1.8115	-10.071	0.37684	-2.0566	-7.0506	-2.2713	1.5636	-3.9329	-8.1007	-5.398	-4.7691	-2.8744	0.0020608	-3.2111	2.2027	1.522	-1.2115	4.0586	-10.648	-0.24231	-1.9767	0.82487	-6.8813	1.5498	-8.6243	-2.8267	-4.8165	-0.42079	-5.4176	2.1286	-2.4644	-4.8115	1.0757	1.9739	-10.245	-2.4641	-1.0823	1.2008	-4.949	-6.8338	3.3178	-10.803	2.9229	-8.2329	-1.935
-16.615	-10.632	-14.174	-13.851	-14.809	-10.428	-5.6657	-8.3971	-7.7524	-9.8916	-18.02	-12.159	-13.16	-17.467	-11.176	-9.8471	-10.223	-11.575	-9.3339	-15.114	-12.945	-12.063	-15.86	-10.033	-8.4533	-9.1173	-13.986	-14.954	-12.719	-14.627	-13.833	-4.7491	-2.2027	-12.197	-13.478	-8.5838	-9.6097	-15.177	-14.989	-12.938	-8.9855	-12.358	-7.1834	-11.731	-10.517	-14.309	-17.521	-6.3062	-8.5252	-12.046
-3.8499	2.0003	-1.116	-1.1564	1.7454	-2.6679	-7.0192	-4.5861	-0.40918	-1.603	-2.0427	-2.0886	-4.4441	2.5834	-2.0452	-1.4081	-3.7727	2.6752	-0.87038	-3.6241	-5.0491	0.68133	-3.4781	-9.8929	6.1433	-3.155	-0.46785	-2.5586	-7.1874	-2.1977	-2.11	-0.53912	3.1903	-0.65582	0.38441	-4.3241	-1.7879	-4.4859	-3.9471	-0.63696	-0.30499	-1.6864	-4.9073	-0.40715	-0.68259	3.5148	2.3714	1.577	-3.1035	-2.1849
-0.61805	-2.0471	-1.1339	-1.8044	-9.7747	0.10238	-0.74941	-9.3204	0.34229	-7.5696	-2.5071	-6.0172	1.9038	-5.2372	-0.98694	2.6361	-6.6889	-3.6848	-5.7021	-1.2759	-5.7805	-7.3594	-3.6844	-5.0018	-11.795	-4.9912	6.5218	-1.6843	-2.2404	-6.2382	-5.3776	-4.0526	-8.3523	-0.31173	-2.277	-13.283	4.5589	-7.3819	-4.3312	-4.694	-5.7859	-0.61461	-7.6382	-5.7567	2.3232	-3.2888	-0.79959	-1.9108	-6.8937	-1.4665
-3.3422	-1.6634	-0.32754	-2.3098	-1.8756	-2.9634	3.7795	1.0404	1.3913	1.6475	-0.63365	-3.0442	-1.3612	-2.2746	-3.6567	-5.2195	0.66135	-4.3481	-3.8818	-1.6064	0.056486	-3.6184	7.0682	0.56722	-2.9954	-1.1002	6.3031	3.3924	-1.4181	-2.9986	-5.393	-3.0726	-0.55859	-4.2096	0.3273	1.2876	-7.7277	4.8852	2.7264	-6.4692	-2.0454	-0.38856	-1.4438	-3.1055	0.97921	-5.1893	-6.1905	-1.0945	-1.5107	4.59
-8.3784	-12.824	-9.5306	-5.0103	-4.5834	-6.2362	-7.6659	-19.104	-9.5512	-8.9377	-2.3751	-7.1441	-4.6087	-12.095	-11.882	-6.5689	-15.734	-0.81645	-12.482	-3.0576	-1.9644	-12.155	-8.347	-10.046	-15.686	-10.286	-8.8756	-11.634	-9.0648	-10.372	-9.1499	-6.5297	-5.7957	-11.988	-10.259	-2.929	-12.689	-9.2243	-14.346	-4.9288	-9.8086	-1.9812	-11.712	-11.448	-13.926	-15.986	-5.829	-7.3503	-2.514	-11.94
-5.3219	1.8984	1.8886	3.1164	-3.1813	2.0132	3.1783	2.6297	-0.41771	5.8307	-0.17881	-1.8324	0.46384	2.4688	0.66076	-2.6782	1.149	-3.5791	-0.035826	4.3495	-2.2348	0.74265	2.8502	0.24536	0.15109	-1.4311	-3.4063	-3.2656	-0.62078	2.6943	-0.93413	-7.377	-4.4136	-1.737	-0.52803	-2.2136	-2.1256	-2.3023	-4.2874	2.4444	-4.9507	-2.5097	1.1811	0.55763	-8.3827	0.28142	1.8809	0.030025	-0.622	-0.87589
-11.724	-12.23	-9.3655	-4.8374	-11.251	-12.006	-15.46	-14.2	-18.406	-12.072	-20.443	-9.2947	-16.985	-8.2296	-11.842	-13.345	-12.958	-16.655	-9.5424	-9.8092	-11.961	-9.778	-7.925	-15.504	-14.056	-8.1421	-18.545	-10.459	-11.964	-19.957	-16.237	-14.282	-11.22	-13.979	-14.132	-13.928	-17.421	-10.899	-18.862	-10.44	-13.226	-18.577	-12.277	-14.785	-14.848	-9.8353	-14.99	-14.952	-11.281	-9.9263
1.4141	6.7778	-4.1332	0.21169	6.7006	-2.9322	12.087	3.5206	-1.7871	3.1422	1.0926	0.12301	1.3423	5.9817	3.9538	-2.3224	7.403	6.418	1.2106	-0.023869	5.0647	5.8903	-3.4665	1.2222	2.2629	5.7285	6.2521	-4.1362	9.1195	-1.7118	7.8146	3.808	-1.1481	-1.6093	-0.86633	1.1733	2.6672	2.0594	-0.97161	5.7744	3.0438	3.0343	1.2593	5.7674	2.8447	3.7691	-3.2533	-2.7949	2.3791	-3.5995
-4.5277	-0.14152	-5.6493	1.3423	-8.8674	-6.2473	-4.6053	5.5223	-0.79127	-1.5354	0.76057	-2.2071	-3.4437	-4.5107	-7.7151	0.028915	-2.7899	-1.5548	2.3165	-3.1629	-1.879	-4.5663	-6.929	3.2075	-4.0884	-4.4812	2.9193	-1.466	2.5368	-1.1976	-0.16785	0.15092	-7.6265	2.6049	-1.5153	-1.7493	-1.8357	0.94807	-7.2902	6.4813	1.6893	1.9974	2.125	-1.0554	-4.9496	1.5205	-4.0235	-1.5278	-3.5069	-0.082215
0.49871	-1.6098	2.6787	2.0859	-3.8133	0.99232	4.3486	2.4035	-5.375	-2.3738	-1.9681	1.3733	-7.1144	-1.0415	1.5264	3.612	1.9821	3.944	4.0892	2.0895	3.0402	-1.5892	-9.2591	-0.2376	-1.0811	0.93352	-5.9933	-5.7342	-3.0738	0.87132	-1.9263	-0.65264	-1.0014	-0.94704	-4.3571	4.8851	-1.964	-2.0099	-1.9291	-1.2997	-1.2408	-1.0584	2.8841	1.3529	4.3757	0.44378	3.4227	2.5502	-2.6709	-3.5688
-5.2716	-5.5171	0.80772	-8.9535	-6.2802	-4.3501	4.4965	-0.13019	2.4306	-0.025207	-5.6028	-3.8263	-2.0707	-3.4651	-9.8952	-4.1792	-2.2573	-4.4318	2.0419	0.15772	-3.4639	-6.3143	-2.7956	-0.055301	-1.2892	-3.7413	-3.1072	-2.0878	-5.0171	-2.4271	-0.23349	3.3243	-5.4315	5.6859	-4.2878	-8.4656	3.1251	-0.29712	-4.6895	-2.4449	-1.8466	-9.3999	-3.5086	-5.6305	-6.8395	-1.0475	-4.3918	-5.7263	-8.2043	-4.1345
-4.2882	-1.6892	-0.38148	-3.8274	-1.9046	-2.4758	-4.3253	-0.83253	-0.95874	-0.38154	-0.73273	-1.6839	0.99566	0.76569	8.8641	4.2842	2.7432	-3.2614	-5.7749	-2.2521	2.8974	-3.0721	1.3413	-1.0335	-8.8087	2.3307	1.7639	-3.7707	-4.0821	-0.69812	-2.2964	-1.9707	2.5618	-6.5592	5.2291	-1.7363	3.1454	3.1086	-3.0102	1.2697	-1.4405	2.5	-4.0397	-0.33105	2.961	-0.16478	3.9765	-3.258	-0.8085	-5.5836
3.8245	2.1555	-1.1863	4.977	-0.64222	7.2318	7.4788	6.78	0.32337	1.3385	-0.56404	-2.2424	0.87779	6.413	0.0095369	-1.2842	3.6884	0.73135	0.47335	-8.4328	3.3471	-1.6689	-2.838	7.2972	9.0609	2.4509	1.458	-1.3308	1.2366	-0.46753	-4.8957	-3.1948	0.76656	-4.3847	5.1932	-1.188	4.7276	9.4883	3.688	9.2571	-0.79455	2.6599	1.2353	3.3517	-1.1495	2.6357	2.0401	-4.8566	-3.107	0.70264
-14.295	-15.685	-14.814	-18.485	-5.6493	-5.5642	-12.954	-8.8964	-12.775	-16.608	-11.762	-11.6	-22.443	-11.7	-17.61	-12.49	-8.815	-10.943	-10.182	-3.0149	-12.778	-18.619	-5.3056	-9.9676	-16.27	-8.7314	-11.89	-12.181	-9.8741	-8.8777	-9.4603	-10.874	-16.989	-14.529	-12.932	-13.871	-9.3618	-18.756	-15.332	-11.816	-8.2849	-11.021	-10.147	-14.622	-15.774	-9.8023	-15.975	-23.805	-15.82	-8.641
-16.728	-16.14	-11.138	-14.517	-14.014	-13.678	-15.09	-9.5465	-10.884	-16.497	-17.941	-9.5063	-4.3211	-12.608	-10.985	-10.727	-7.1317	-7.8801	-5.8198	-21.216	-8.3788	-14.821	-11.344	-10.224	-18.464	-13.89	-17.341	-14.642	-8.8806	-9.8774	-13.227	-15.156	-8.509	-14.401	-8.5916	-11.437	-14.428	-13.564	-7.3969	-23.137	-13.373	-14.335	-14.826	-13.571	-16.543	-10.398	-7.9324	-2.2273	-14.428	-14.257
-10.219	-9.1207	-11.143	-10.354	-14.341	-7.1809	-13.408	-9.9861	-15.878	-16.571	-8.3758	-11.249	-7.9696	-12.418	-13.954	-9.494	-8.2432	-13.15	-7.9434	-10.439	-8.8653	-8.6602	-10.684	-10.677	-15.165	-18.056	-10.363	-10.774	-15.026	-14.467	-14.484	-10.629	-9.0949	-5.9982	-9.4344	-9.1392	-11.028	-15.686	-8.4022	-4.8978	-5.0834	-11.682	-10.844	-20.144	-6.398	-13.811	-17.095	-15.69	-9.0783	-10.521
-4.3606	-6.5419	-0.22766	0.34533	-1.7072	1.722	-6.1587	0.45878	-5.097	3.8824	-2.9297	-6.8849	1.1032	-5.1432	-1.9572	2.8169	-2.3869	-4.6377	-4.7928	-0.6656	-5.9964	1.0535	-6.5474	-7.5043	-2.7626	-4.6829	0.88496	-7.0309	1.2407	-3.6813	-2.7559	-7.2711	-6.1874	-5.465	0.99853	1.1802	-2.7619	-4.6126	-0.26623	-2.3301	-1.6236	0.56702	-2.032	-5.3803	-10.442	-6.1476	-2.831	-5.5115	-2.5055	-6.6768
-0.84474	-4.5429	1.5741	-2.4361	-0.65116	1.8071	-0.92964	-3.4146	2.6789	-3.9767	-5.6409	-5.26	2.2343	-7.5254	5.2552	-1.8356	-4.7524	-4.3705	-3.9019	-2.7583	-1.0552	-3.7198	1.3753	-6.0862	-0.86054	0.15128	-2.953	-4.0999	-0.63639	-1.1283	-1.1161	-6.7273	0.14418	-6.1071	-1.8804	-1.9231	-4.1482	-4.2358	-1.1067	-0.21295	-4.7595	1.8299	-2.6927	-3.822	-0.3509	-4.3116	-3.7326	-7.658	-0.72021	0.25299
-2.0937	-2.002	-7.0426	-7.0144	1.1705	6.1315	-0.15239	0.51637	-3.8868	4.8243	-3.2499	-6.867	-0.16367	1.3973	-8.0707	-2.2377	-5.13	1.2945	-1.4668	2.8407	-2.7453	-0.73853	-3.1253	-5.1512	-1.6029	2.234	-6.1847	2.541	-7.227	-1.4454	-11.043	-8.6666	-6.2762	-5.9661	0.98991	-2.7442	-1.2456	-2.5416	-3.6801	-3.5484	-7.0529	-1.7562	-2.1545	-6.4806	-1.6763	-5.3578	-1.585	-4.5551	-6.027	-1.923
-12.618	-3.1694	-5.932	-14.122	-12.279	-9.8902	-7.2581	-7.6903	-12.087	-11.449	-9.3352	-18.379	-13.387	-13.33	-9.8601	-12.116	-11.808	-11.173	-12.234	-8.6101	-10.452	-16.88	-12.954	-14.677	-11.038	-8.283	-9.434	-7.1729	-7.7635	-17.434	-16.867	-8.954	-16.957	-9.203	-8.9576	-8.9654	-13.907	-14.963	-14.461	-6.6478	-15.393	-8.9204	-6.6443	-7.7322	-7.1143	-6.7688	-18.099	-8.0985	-11.545	-9.4495
-2.6143	-5.7859	-4.7687	-2.1581	3.0537	-7.3092	-6.5477	-5.1814	-4.3955	-7.1663	1.6774	-1.7827	-1.447	-3.0821	-3.1462	-7.2752	-3.294	-5.1999	-4.811	-2.5324	-0.53135	-6.9505	4.5887	-5.0733	-5.5341	-8.4375	-3.4792	-4.5944	-6.2545	-7.3732	-4.3808	-0.72486	-1.0439	-6.3093	-1.8831	-2.0267	-0.49477	5.9598	-2.8454	-4.7049	-4.8674	-0.969	-0.77055	-0.19359	-1.7242	-2.5419	-3.5094	-0.64488	-3.656	-0.83917
1.5229	-6.1966	-7.3799	-7.6329	-5.2608	-4.3046	-4.6506	-1.9319	-10.806	-9.4637	-2.8049	-8.344	-0.69969	-6.8413	-2.8608	3.0763	1.9808	-6.5061	-1.4327	-6.6989	-0.28891	-1.6433	-6.5757	-7.3029	-3.3853	1.7253	-2.0559	-2.4871	-0.86438	-14.105	0.38798	-2.8855	-7.1696	1.7253	-8.9905	2.9826	-2.5291	-0.87754	-4.6082	-4.4165	2.4791	-10.502	-4.9252	0.26743	-7.2831	-3.4301	-6.7431	-3.5136	-4.1386	0.2463
2.7685	-8.2145	1.7541	4.0867	-2.6032	-10.054	-2.1166	-2.4494	-6.7041	1.8965	-4.1571	-0.55729	-9.1519	-2.3043	-4.3288	-3.7327	-4.8598	-0.35913	1.1818	-4.4761	1.1615	4.2344	-0.15676	-1.6966	-0.89435	-3.785	1.9287	-6.0909	-1.97	-1.8618	-5.8072	-6.4348	-8.9154	-9.7586	-2.7367	-6.6086	-2.7258	-5.7567	0.63851	-0.62546	-0.54773	3.4509	-8.2319	1.1165	-0.81642	1.3895	-5.3032	-0.34005	-8.0829	-6.4385
-5.6896	-9.8904	-5.0809	-3.9219	-11.607	-6.9114	-12.925	-5.2711	-0.72078	-14.064	-4.2877	-3.7188	-5.1799	-4.4929	-3.0343	-1.7529	-3.4177	-2.5915	1.7269	-10.722	-8.5428	-7.3983	-14.946	-8.4464	-13.307	-9.7106	-7.0789	-7.5898	-12.316	-2.946	-5.6845	-10.243	-9.8286	-6.2948	-7.5795	-3.9958	-13.484	-9.0077	-10.286	-5.2743	-1.1367	-3.4064	-8.1902	-11.81	-4.6041	-3.2506	-3.8197	-4.9737	-7.1953	-4.0207
-0.026626	-2.1025	8.4322	-6.5119	-6.3358	-6.097	-0.65412	-3.0556	3.4246	-5.2719	-0.86535	-2.219	-2.0199	-4.3637	-2.4231	-2.633	1.364	-5.837	0.31582	-5.2762	-4.0252	-6.7486	-4.6718	-9.236	-3.5549	0.60942	-6.9891	-2.6313	-1.9811	-9.1386	2.4823	1.2004	0.23848	-2.468	-5.2386	-5.4011	-1.8113	-4.1208	6.5573	-1.7355	-1.6859	-6.2025	0.13164	1.6983	-2.2134	-0.18119	-1.3074	-0.91576	-2.4296	0.59646
-0.65171	3.1736	0.025764	3.5166	3.512	1.2186	4.3938	7.0225	0.38728	-3.4172	-6.3905	-0.3262	2.4922	-1.4447	1.3878	6.1023	2.4002	-2.863	2.9348	0.40456	-3.7518	2.789	-4.3039	2.1056	1.0556	-1.6578	-6.4299	-0.87905	4.1516	2.411	-1.4617	1.2706	1.1427	2.1122	1.8268	0.93441	1.9766	5.1005	1.2555	4.574	-0.23878	11.302	5.2232	8.9553	1.6514	2.9738	4.436	4.9785	-0.85969	7.2911
-9.1246	-7.2631	-2.9217	-11.432	-10.659	-12.907	-6.5146	-4.9071	-10.859	-10.449	-8.99	-6.4555	-8.8399	-5.7604	-9.709	-7.453	-9.809	-13.35	-12.634	-6.3257	-10.963	-10.332	-5.2919	-7.1646	-11.673	-11.732	-9.3292	-11.464	-4.8211	-6.6383	-7.8328	-6.8501	-3.6321	-10.777	-4.6966	-8.864	-12.403	-10.646	-5.4023	-9.1876	-13.76	-4.9832	-9.323	-13.571	-11.156	-7.3636	-10.149	-8.0912	-7.2038	-7.1871
10.042	2.1508	10.292	15.757	1.4528	11.014	1.5715	13.128	10.051	8.7041	7.4721	9.9401	11.218	7.8508	2.1929	5.8977	9.7473	10.81	12.313	3.3471	7.0419	8.4583	3.5158	7.1299	3.7647	3.3409	7.8228	10.505	8.1052	5.5011	12.844	4.9517	5.6785	5.7056	13.953	1.9244	6.6869	8.9758	11.495	6.4948	3.9467	12.888	9.6153	5.3721	8.3734	10.136	8.9188	4.9026	11.631	12.271
-0.77834	-0.010158	2.244	2.6263	-4.4793	4.4621	-1.1147	5.7342	-4.8828	-5.4145	-3.7437	0.15122	-3.1459	0.8828	0.36248	-6.7444	2.067	2.8093	4.107	0.74048	0.032239	-0.78452	-4.9182	3.1885	1.3218	3.6252	0.17885	0.43726	4.5916	-5.4203	-3.878	-3.3735	0.82218	7.0637	-0.98426	5.668	0.91407	-2.7167	-4.8973	2.568	-1.9103	-0.68737	1.1905	6.0012	-1.5328	1.8312	0.10332	-6.0805	3.1224	2.4573
-11.746	-7.6783	1.0258	-3.9642	-5.033	-1.1274	-6.6179	-6.1807	-4.4245	-4.4541	-2.4768	-1.5568	-3.9324	-3.3387	-4.5585	-3.3377	-1.9536	-6.2306	-8.1387	-12.441	-2.2445	-1.8359	-3.7363	1.19	-8.1813	-3.0603	-0.34518	-2.827	1.1061	0.3715	0.12817	-6.0793	-8.1752	-1.9441	-8.1739	-8.6456	-5.4326	-10.528	-5.0532	-0.23405	-3.5343	1.978	-9.027	-1.4369	-6.5668	-2.248	-14.376	-5.286	-4.9868	-0.21583
-7.6641	-6.6553	-2.952	-2.0695	-1.8153	-2.1604	-7.5143	4.7697	-5.5199	2.4151	0.63461	-4.7151	-2.2239	4.7799	-4.4348	-4.7334	1.3812	5.5663	-1.4169	0.15904	-2.3765	-2.9522	0.19406	-1.9525	-1.1124	-0.16519	0.47097	-4.9595	-0.16854	-0.93093	3.1681	1.7207	-0.43922	0.023845	-1.6167	1.5497	2.0912	-7.0736	-7.6947	-3.2407	-0.69723	-4.1508	4.2657	2.6141	-5.8563	-3.9744	-2.0913	2.5231	-3.4358	5.2936
2.5464	-7.0719	-3.1791	0.52383	-1.1299	-6.521	-2.8166	-1.8255	-8.7175	-0.68953	-7.767	-0.59096	-10.907	-0.70026	-4.7449	-6.2924	0.27127	1.2803	1.0479	1.122	-1.6062	-2.5353	-7.2964	-6.3265	-5.1201	2.8298	-2.3668	-0.5307	-0.96645	1.5856	1.5111	-5.9543	-1.9689	-5.9995	-2.2548	-8.6417	2.8631	-3.3081	-1.5768	1.5518	0.26736	-7.442	1.4817	-6.3188	-6.6701	0.24976	-4.7739	-6.0621	-4.6072	-0.70637
-15.03	-13.092	-16.739	-16.807	-9.8468	-14.954	-20.708	-16.841	-14.945	-13.337	-14.118	-9.0907	-14.771	-6.9776	-15.635	-15.187	-12.66	-15.778	-14.693	-13.674	-9.1873	-14.901	-16.201	-10.207	-15.002	-9.4431	-12.491	-11.601	-12.958	-10.491	-12.42	-21.665	-10.666	-11.044	-4.7917	-9.0342	-12.612	-18.772	-12.911	-17.109	-17.461	-17.712	-7.3588	-9.639	-17.555	-11.244	-12.159	-6.3455	-19.065	-15.834
-0.68176	-1.062	3.7588	0.17183	-1.0154	0.39595	4.8128	-0.29244	-3.6186	0.070242	3.0121	-2.3843	1.4163	3.0222	3.2635	-2.3384	4.0046	4.944	-1.1597	2.1624	7.6057	-2.297	2.0532	6.5171	5.492	4.9054	-1.1142	4.3499	-2.441	-0.060339	-1.1197	5.5113	7.449	-4.7888	0.59101	3.1395	3.1621	4.7405	0.78003	-0.75657	2.5379	1.4205	3.1547	6.5206	1.7603	-1.7405	-1.129	3.3203	0.98443	0.45246
-11.16	-5.5843	-22.394	-17.178	-13.136	-11.252	-12.473	-16.932	-13.654	-12.065	-18.015	-11.524	-7.1417	-12.979	-10.387	-18.041	-13.965	-14.349	-15.133	-17.743	-3.7852	-12.006	-11.948	-12.275	-13.217	-15.229	-11.949	-9.7398	-10.804	-18.073	-14.903	-9.4434	-18.428	-8.3136	-9.2074	-14.006	-19.194	-17.68	-11.136	-15.379	-10.565	-9.7607	-11.814	-14.797	-12.486	-12.46	-10.234	-12.321	-14.54	-13.915
0.52213	9.7032	6.7092	-1.3829	2.1109	7.0562	0.68283	4.6206	1.8996	9.795	3.8066	5.7522	4.9708	3.8096	-0.070984	3.0685	2.8802	9.0592	8.4362	3.7069	1.1035	9.0532	4.7248	4.5328	7.1386	10.644	3.803	4.9446	2.0777	4.0837	8.6381	8.6191	9.629	3.7765	3.6816	2.0379	-4.7289	7.3971	9.5303	6.6979	3.6176	4.5502	4.4667	-2.4238	7.2603	3.4623	1.5646	2.4133	4.7362	5.589
-13.21	-14.782	-15.666	-19.435	-13.958	-9.4505	-14.038	-10.765	-14.907	-12.778	-16.797	-14.793	-16.825	-16.224	-17.567	-12.618	-12.433	-13.497	-11.942	-17.807	-12.022	-13.629	-13.82	-9.5922	-13.236	-17.734	-13.86	-10.826	-19.72	-9.7009	-11.394	-16.47	-15.337	-18.019	-18.798	-10.962	-16.035	-20.259	-9.4051	-17.153	-12.591	-16.768	-3.8815	-15.012	-17.609	-9.6725	-12.752	-19.029	-20.236	-8.2478
-3.5409	-2.1245	-2.5776	2.5513	-3.883	2.9937	-0.78863	3.7344	0.87612	3.8158	-1.2796	2.8029	4.8023	7.0796	5.2204	-0.68432	0.96656	-0.73812	-0.7956	-8.2282	4.0239	0.51232	1.2937	-3.5896	-3.2526	-7.2248	2.3839	-0.78499	-1.0547	0.52471	1.9804	1.1569	1.1587	-0.14957	-4.3977	-0.21413	-2.4977	-3.7423	-4.1164	0.69339	3.3352	-2.8208	-3.5621	-2.7786	-0.70417	3.6451	-0.75234	-5.224	-2.0926	3.001
0.53276	-5.8022	-3.7531	-10.315	-8.5561	-5.5129	1.3338	-9.4115	-8.4828	-3.9377	-1.6177	-10.052	-9.5591	1.6965	-0.091208	-3.7854	-3.241	-8.77	-3.1586	-3.549	-4.6293	-4.8788	-6.2113	-3.611	-2.3971	-0.90753	-11.254	-9.4312	-14.362	-8.0241	-7.2766	-2.6362	-11.141	-5.4122	-12.836	-2.7274	-2.8736	-2.1309	1.0928	-0.92383	-8.6147	-14.075	-6.8108	-9.5782	-5.9494	-1.8724	2.1315	-5.0081	-8.1243	-5.9573
-4.8008	-2.8231	-1.6385	-6.1942	-7.7009	-2.5625	-8.5854	-6.8176	-11.107	-9.9539	-3.6123	0.18403	-0.38371	-2.9385	-2.6701	-3.6999	-3.9611	0.69788	0.086546	1.0004	-0.40564	-8.5874	1.0812	-8.4257	-1.4237	-5.7463	-1.3119	-3.8219	-3.7715	-10.1	-0.74155	-4.9695	7.327	-2.9255	-7.3702	-0.52598	1.654	-4.4617	-5.5544	-9.9026	-5.5411	4.6763	-2.933	-1.5379	-0.59166	-4.9152	-0.58583	-13.313	-1.2209	-0.59939
-5.2216	-11.238	-12.01	-8.6111	-10.371	-9.2152	-14.711	-14.228	-9.5205	-18.803	-10.161	-12.042	-12.762	-11.388	-8.1335	-9.4369	-12.059	-7.8744	-12.97	-11.991	-14.112	-9.5381	-12.269	-7.0224	-20.097	-12.162	-16.325	-14.394	-14.921	-17.828	-7.3407	-14.124	-3.9752	-15.185	-11.371	-12.144	-11.751	-10.256	-14.597	-7.634	-12.042	-13.401	-10.663	-7.4946	-13.107	-11.658	-9.911	-14.223	-9.5318	-9.1941
-4.2586	-0.37502	-0.4338	-2.116	-8.6523	1.7503	0.010463	-1.529	-1.8318	6.3038	0.74885	-4.207	3.9865	-0.54735	0.41066	2.1992	-2.1135	3.6415	-5.4765	-2.993	11.811	-0.92488	2.3146	0.056018	-5.4361	-0.37285	-0.12996	1.5548	-0.96389	-2.7435	11.522	-0.41236	0.5691	-3.3397	2.2296	-5.3591	4.1699	2.25	4.4618	5.3903	-2.3107	-3.0883	2.7474	4.9732	2.058	-0.32384	-1.2388	-0.16598	1.9606	-0.5322
-4.3244	1.6344	-3.4107	-5.1134	-0.79704	-4.8104	-5.9614	-1.1796	-3.6361	-6.5518	-4.6825	-1.9794	-6.6978	-0.30863	-2.4724	-4.6715	-3.2606	-6.3862	-9.189	-5.1294	-1.9939	-1.9955	-4.6681	-11.123	-0.0071111	0.93782	0.29121	-5.9995	-7.6136	1.376	-2.7042	-17.057	-10.414	-7.6313	2.5544	-5.6341	-9.0746	-3.0927	5.3358	-7.3045	1.8435	-3.7001	-7.8309	-1.8145	-7.8322	-3.4615	-2.2059	-7.6458	-2.7042	-6.4602
-6.8612	-10.437	-10.681	-8.4926	-7.7276	-7.3199	-10.246	-9.8772	-14.314	-3.6733	-3.9733	-7.7679	-16.322	-3.3537	-8.0053	-5.2805	-12.749	-5.3467	-13.954	-9.2508	-12.33	-6.0588	-8.0235	-10.006	-14.679	-11.029	-1.3873	-6.3893	-8.3871	-8.2805	-11.268	-7.3536	-9.6992	-8.6115	-2.6704	-11.696	-12.213	-2.6338	-7.3204	-15.09	-10.021	-9.5668	-8.0174	-15.269	-11.711	-4.5972	-4.7684	-10.099	-12.055	-8.318
-0.84139	-2.2348	-8.2252	0.33913	-4.5364	-8.6542	-0.012555	-2.7689	-1.3082	-0.076547	-4.2982	-0.66329	-0.68985	0.6159	-6.5281	3.3561	-7.7538	-2.7548	-1.9149	-2.1326	-4.5905	-2.6408	2.7277	-3.5929	-4.7492	-10.261	-0.13731	-1.2442	-4.0924	-1.1304	-2.1944	-2.1025	-1.3512	2.0267	-4.5742	-1.1453	-4.1352	-3.5891	-4.9746	-0.77143	-3.0772	-2.8413	-3.2969	-5.0516	-5.2847	-1.2612	-2.9525	-3.9299	-4.194	-9.3731
-2.9699	5.3062	-1.1583	0.2984	1.8458	6.3119	2.5824	0.563	-0.27289	-1.2288	-6.0469	1.9494	0.95387	-2.2162	0.92756	-2.0005	5.7495	1.3131	-3.2003	2.3681	1.5845	-2.8241	-2.0928	-0.078256	1.1917	1.6831	0.22569	-4.1276	3.7806	1.4895	1.3913	1.99	0.49532	-2.4491	-0.95355	3.2567	-1.8132	2.9337	3.5533	1.2384	-2.2686	-4.9381	3.1411	2.1846	-5.4066	-2.8824	1.2402	3.3184	7.3844	-5.4227
-4.3018	-18.785	-12.306	-8.7283	-12.758	-14.831	-18.427	-11.802	-21.432	-17.617	-9.1112	-15.205	-14.827	-13.652	-10.11	-8.5431	-16.435	-18.782	-9.5523	-8.4547	-11.331	-10.96	-13.873	-16.802	-12.582	-11.756	-15.643	-14.63	-14.363	-15.622	-16.33	-13.59	-11.942	-12.758	-12.564	-8.4441	-10.51	-11.558	-12.961	-19.843	-13.421	-7.4491	-9.1149	-14.529	-18.884	-14.106	-12.434	-16.006	-15.013	-6.1579
4.2225	-5.2495	-5.4792	-2.6746	-3.5556	1.1726	-5.8719	-0.66921	-4.3467	-6.6061	1.6423	0.96341	-1.9695	-3.8563	8.1224	-1.3755	-2.7321	-0.63929	-3.4391	-9.2746	-5.6088	-4.3496	-0.94928	0.94467	-4.0142	4.104	5.9275	-0.095732	-2.9068	-4.1653	-3.3126	-3.4976	-4.2598	-0.89991	-0.96877	0.77929	-6.5153	-6.1552	-3.1746	-4.4317	0.31905	-3.3793	-5.6711	-1.9664	-1.9534	5.0021	-2.3432	4.8188	0.35388	-8.9206
-16.689	-12.509	-10.174	-8.1822	-6.0263	-18.037	-20.905	-18.73	-13.208	-15.454	-13.343	-13.66	-9.7645	-11.168	-12.484	-14.878	-17.357	-14.724	-10.909	-14.988	-16.258	-9.7995	-8.2412	-11.961	-14.734	-15.505	-16.987	-14.744	-17.432	-3.5749	-18.878	-11.538	-20.494	-13.22	-16.395	-14.149	-21.147	-10.766	-17.449	-16.376	-12.343	-21.46	-9.2008	-10.194	-13.998	-19.698	-18.716	-14.414	-11.466	-11.112
-2.365	-0.95595	-4.0304	-4.6625	0.13413	-1.2144	-3.6092	-3.0197	-1.9468	-5.0351	0.97798	-1.5707	-1.3339	-0.23594	-1.9166	-1.8607	-0.11137	-0.69823	-0.53101	0.84725	-3.095	3.7173	-2.8195	-0.8483	4.6289	5.7567	-4.2806	-1.0529	0.41954	5.5051	-0.097356	-4.2309	-0.20531	-4.4528	-2.3074	-0.96004	5.594	3.5531	-2.262	0.68694	4.1812	1.1034	2.1969	-4.2628	-1.8641	0.93831	-2.1198	0.63129	-2.1423	3.1195
1.534	6.7108	-3.9567	2.2378	-3.3951	-2.483	7.0907	0.12754	-1.7793	-2.7945	6.2593	0.068661	-3.6871	-3.9509	-4.6302	0.93981	-0.2146	6.2529	7.335	2.4061	3.5387	-3.6483	-4.6783	-0.76263	1.349	5.0249	-7.6953	-3.911	-0.71346	-0.18695	-4.0997	-2.5328	-2.2934	4.338	2.6155	3.7038	-4.4858	-4.7922	-0.86016	-2.6805	-3.3643	-2.6962	3.0095	2.2265	-1.4387	-3.0026	3.6198	2.0232	-6.2131	0.17185
-6.1597	-9.3382	-11.281	-6.9578	-8.2784	-1.3049	-9.4311	-9.4985	-12.563	-10.961	-6.0214	-9.9439	-10.173	-10.868	-16.486	-10.347	-6.1754	-15.705	-8.3696	-5.0238	-14.561	-9.5522	-4.1218	-8.2969	-15.406	-10.295	-9.3177	-16.687	-13.127	-12.501	-7.5982	-12.661	-6.4394	-11.33	-13.61	-8.8878	-17.896	-12.224	-13.358	-6.859	-10.443	-16.177	-2.5273	-8.1754	-11.587	-6.8029	-19.907	-9.3594	-10.347	-10.537
1.852	0.99799	4.1954	0.62744	2.4922	8.9382	3.4238	1.083	6.9517	8.5554	5.3093	4.9223	8.5023	-0.077274	7.5845	9.8051	8.8857	4.0327	6.7838	3.6415	9.2038	7.2644	5.4237	7.0813	10.169	7.6375	-0.44986	0.43228	6.9456	8.8763	4.1069	6.9672	8.6528	4.5515	4.372	2.7012	8.7686	9.3847	2.3714	10.733	6.9893	3.8837	7.904	9.8818	-3.9805	8.034	5.2117	9.2224	4.7465	11.82
-9.0288	-3.837	-3.1891	-4.8418	-4.173	4.6756	-5.5071	3.7736	-4.1576	-3.322	-3.5549	-3.8507	-2.6837	6.2775	-0.27258	4.3311	-2.9789	8.8207	-2.4723	-3.426	-5.9934	9.1541	-0.70543	-1.9057	0.28884	2.6216	-1.3238	-4.5643	-5.0534	-6.3621	1.2466	-3.9058	-3.422	-0.28045	2.0397	-5.4693	-4.6417	-6.7317	-1.198	-1.494	-1.1463	-2.4473	-5.3192	-1.2292	1.422	1.7916	-3.9255	-2.618	-5.5894	3.1034
-7.2696	-16.313	-17.085	-10.77	-9.712	-14.817	-12.287	-18.489	-9.8828	-8.6866	-7.7539	-13.619	-13.942	-12.249	-8.016	-6.1927	-12.061	-13.904	-9.4709	-17.174	-9.2066	-2.5474	-8.7639	-15.516	-10.747	-9.5579	-6.6243	-12.834	-7.5861	-13.144	-13.213	-12.602	-10.36	-12.734	-14.275	-15.574	-10.583	-11.999	-7.6533	-17.859	-14.659	-12.092	-9.474	-7.9488	-15.452	-7.9533	-12.568	-11.691	-11.159	-13.826
-2.2787	-9.4871	-1.6266	-3.3057	-0.83727	-1.6615	-5.9508	-0.91318	5.9748	-7.7968	-5.6458	-3.6987	-7.9445	-7.9243	-1.5058	-7.4298	-5.3125	-4.7251	-10.724	-11.57	0.18205	-10.938	-4.6029	-6.5197	-7.5644	-0.76985	-9.1026	-1.5687	-3.8735	-3.5541	-4.9288	3.7027	-3.7104	-2.9845	-0.74611	-9.0573	-5.2281	-0.57319	-7.3184	0.078385	-7.8724	-7.4939	-5.1693	1.3161	-4.8306	3.163	-4.1428	-7.3499	-9.9296	-6.0758
-28.62	-14.37	-25.008	-18.571	-18.554	-27.63	-21.074	-22.578	-13.631	-16.949	-19.426	-19.623	-24.272	-17.582	-21.866	-30.919	-22.181	-29.356	-29.443	-26.894	-15.045	-20.515	-20.81	-25.15	-26.417	-21.222	-21.879	-21.356	-26.016	-19.91	-24.042	-26.952	-26.165	-27.042	-25.931	-24.065	-18.341	-17.835	-18.859	-27.075	-27.717	-22.084	-20.075	-19.782	-20.853	-19.719	-27.96	-28.423	-23.485	-17.883
-11.53	-4.5344	-5.8311	-4.9453	-9.4155	0.63926	-3.0138	-2.4165	-1.365	4.3232	-2.3872	0.68335	-1.3196	-0.11312	-5.8608	4.181	4.2807	0.79226	-8.0632	-3.2681	-6.5019	-3.0875	-0.53398	-0.82129	-1.3176	-10.045	-1.0012	0.17023	-3.388	1.1961	-9.8715	-0.32449	0.86184	1.5672	-2.3989	-3.3521	-0.99376	3.9367	-3.073	-1.8543	-1.982	-1.3964	-1.4236	-3.4106	-6.4319	-3.929	5.1169	-6.2252	-4.1377	1.9094
-5.3406	-7.4847	-13.428	-14.961	-5.7191	-15.512	-13.434	-10.965	-11.74	-18.666	-15.124	-10.852	-10.495	-9.66	-10.403	-8.3202	-14.907	-7.6116	-11.725	-14.763	-15.388	-8.1516	-10.291	-9.7541	-14.362	-11.69	-12.179	-7.758	-10.092	-12.81	-10.562	-14.827	-6.4116	-16.595	-7.3424	-11.721	-13.792	-14.756	-11.92	-10.358	-10.391	-6.4781	-8.5734	-16.646	-11.493	-5.4987	-16.261	-12.802	-7.6484	-8.3464
-3.0488	4.2856	-7.148	-3.2616	-5.4048	-5.043	-3.2274	-1.8327	4.898	1.5439	9.4478	-5.38	3.8905	2.2967	-3.0648	-0.25677	-1.9943	-2.207	-0.83337	-1.248	-2.0036	5.7325	-0.3089	2.0829	-3.4482	-3.3634	-3.7694	2.6054	-0.82202	-3.4978	-7.1405	0.43665	-8.0085	-2.9281	0.7057	1.6334	3.5421	-7.0646	-3.7378	5.365	5.7763	2.8482	-5.8228	0.66366	4.0714	-10.863	-1.2462	-4.3639	5.123	-4.2516
-23.557	-13.85	-10.632	-12.047	-18.137	-12.11	-18.578	-12.268	-14.247	-17.633	-15.324	-10.481	-16.199	-12.107	-3.8325	-10.245	-9.2147	-13.587	-14.685	-12.748	-10.82	-10.581	-14.843	-13.728	-13.384	-19.432	-12.068	-12.271	-16.408	-12.741	-12.49	-17.396	-15.066	-15.111	-12.269	-13.879	-11.951	-16.79	-15.726	-13.419	-15.195	-20.711	-12.318	-17.044	-19.623	-14.262	-11.346	-11.025	-11.257	-11.936
0.46702	-1.7978	-3.9274	-0.14018	-2.5833	2.5531	0.32496	-1.8406	0.91565	-0.046633	-4.5898	3.2387	3.8111	1.7594	-1.2409	-1.2445	2.2022	-2.141	-6.4627	-0.751	-2.4281	-2.0366	3.9773	-2.0238	-2.2788	-9.1835	-6.2031	-4.043	-0.78244	5.1357	2.6074	-9.3732	-2.5608	-4.4677	-4.7584	-4.3591	5.034	-5.8047	-4.5885	2.0819	-5.4092	-1.7065	-3.5713	-1.8886	-8.3612	-6.9096	0.078105	-6.3586	2.5945	0.25335
-12.806	-9.4787	-16.762	-17.388	-16.909	-9.8915	-7.36	-10.969	-8.8624	-12.765	-16.675	-10.677	-12.582	-18.126	-20.211	-9.9299	-10.566	-14.536	-19.566	-19.676	-9.8288	-16.709	-11.076	-16.427	-14.94	-14.069	-9.9043	-16.031	-12.557	-8.6204	-14.661	-13.227	-14.009	-18.506	-5.9493	-9.1155	-11.299	-8.495	-17.151	-16.266	-10.809	-16.058	-5.0284	-10.237	-10.511	-12.797	-13.034	-13.089	-9.6016	-11.11
-5.5402	-12.466	-16.27	-11.134	-12.624	-13.876	-11.867	-12.069	-11.985	-15.192	-16.402	-11.685	-12.25	-3.3391	-11.156	-12.491	-16.612	-12.306	-4.7702	-8.5933	-19.927	-7.8123	-11.885	-8.085	-19.28	-10.5	-8.2104	-7.9539	-9.5501	-10.944	-12.416	-12.563	-14.306	-10.322	-12.633	-8.4324	-21.664	-12.389	-12.16	-11.472	-16.293	-5.3239	-13.071	-6.6194	-4.2497	-13.782	-18.791	-14.748	-11.603	-13.249
-7.3292	-0.14696	-0.26394	-2.9029	6.1239	1.2079	2.2765	-2.5071	-2.7307	-4.433	-4.11	-3.4345	-4.1352	6.0214	1.0786	-2.2859	-0.053816	2.0022	0.97302	-2.4996	4.7444	0.57261	1.2368	-0.59744	0.64075	1.8575	4.4622	1.879	-1.9714	9.1835	-0.53119	0.83991	7.3053	-1.2761	0.94382	5.7896	5.924	0.028045	-0.448	4.4764	4.284	5.756	6.3257	-4.9454	-5.7485	3.693	3.9303	-0.79491	-0.064015	-0.25852
-7.2433	-12.874	-6.1412	-13.832	-12.578	-7.2306	-6.303	-6.5961	-12.645	-18.728	-14.709	-6.9917	-8.5148	-6.4949	-4.6487	-9.4697	-6.9235	-9.5583	-11.079	-8.095	-12.369	-9.1088	-16.043	-10.508	-4.2177	-11.339	-8.668	-21.153	-13.92	-8.9027	-1.7106	-11.829	-9.1017	-2.0982	-9.3636	-13.155	-9.0633	-11.266	-7.0311	-11.842	-12.476	-7.8404	-10.709	-12.968	-10.577	-12.65	-12.303	-6.9856	-13.011	-1.8966
-3.553	-4.9901	0.062177	3.5116	2.0462	0.49802	-0.97962	-1.8198	2.1623	-1.8137	-8.48	-3.0396	-0.62297	1.8109	-5.5581	-1.2642	0.9503	3.8798	-7.4151	-7.6739	8.2112	-2.5816	-0.08557	-4.1023	-2.0328	-0.49521	-4.2434	-4.3681	-1.2558	1.4128	-10.148	-1.5129	-0.32483	-3.4901	-5.1	2.5941	-1.1166	2.0267	0.92117	2.6711	-4.8629	-2.617	-3.0483	0.7031	-6.1666	0.82521	-4.0473	-7.7778	-4.5338	-7.6853
-15.355	-13.186	-5.2872	-11.697	-14.413	-9.3847	-16.064	-13.827	-12.004	-20.325	-3.7879	-11.184	-11.926	-7.4918	-14.885	-14.846	-11.93	-11.151	-8.3702	-15.228	-10.023	-8.1639	-13.662	-14.161	-14.831	-14.765	-11.985	-14.304	-9.6214	-15.772	-2.2549	-16.192	-10.308	-9.2549	-11.245	-6.8991	-6.1271	-18.801	-13.555	-9.4902	-10.861	-10.801	-13.477	-11.571	-14.613	-10.787	-13.402	-12.716	-8.876	-13.057
1.557	-2.3981	-3.4453	-3.8421	-3.5112	1.9695	2.4132	-7.6774	1.4349	-5.6465	-1.5171	-1.4384	-7.7385	3.6455	1.8387	-5.4751	-3.7575	-1.4778	0.00089281	-5.2214	0.068985	-6.9665	0.67257	-3.0949	-0.98496	-3.2601	-7.7383	0.41144	-6.5008	4.3987	-8.3566	-2.4576	-0.10196	-0.28795	-3.046	3.0744	-3.547	-0.37601	-5.4239	-0.79082	5.8955	-1.4007	-0.31675	2.0224	-1.983	-1.807	0.97599	-0.107	-3.6284	3.6679
-22.05	-22.994	-28.974	-21.496	-23.964	-21.795	-27.972	-20.539	-20.02	-22.848	-21.597	-33.826	-24.682	-22.236	-22.613	-22.961	-22.7	-23.782	-25.232	-27.35	-23.41	-19.706	-22.537	-24.248	-25.666	-23.995	-17.766	-24.272	-24.084	-20.706	-19.98	-19.302	-23.384	-29.245	-22.707	-20.925	-22.866	-22.845	-24.243	-17.644	-30.596	-22.253	-21.058	-25.931	-27.008	-23.273	-23.632	-14.961	-23.53	-21.646
-1.162	1.268	-8.2221	-4.6774	-0.28097	1.3111	-5.2732	-1.5005	5.3364	-3.6148	0.59049	0.32798	-5.5539	-2.2403	3.1014	-5.9811	0.22933	-9.2383	-4.1998	1.3485	0.68475	7.1559	-0.23021	-2.9693	0.91023	-0.41766	-0.16624	-4.5799	-5.7789	-11.079	-0.92517	3.0082	0.90471	-4.0252	0.18574	-4.6227	-2.3103	-1.4608	-1.1162	-6.6762	-10.641	-2.6866	-6.1627	-7.3274	-1.2969	0.10538	2.7214	-6.0716	-6.1681	-3.9283
-3.4618	3.4531	-2.7373	1.6683	-0.27505	3.2844	1.2493	0.64947	5.3833	3.9811	1.5043	0.23229	8.6361	2.2894	-1.5786	4.5665	-0.54658	-3.523	7.5145	1.6749	-0.90142	4.9935	4.218	4.0812	-0.088734	-2.8457	-2.4756	9.173	-0.41538	2.8263	1.8358	2.7053	3.1254	1.9607	2.4739	-3.4761	-0.19623	3.8179	6.1646	6.0633	5.6642	0.72818	1.6985	4.7952	2.4984	9.2422	6.161	-0.58165	6.9284	3.6524
-6.0946	-3.395	-4.1888	1.1282	-2.9801	-6.0475	1.595	1.1501	-1.7662	-4.2895	-2.9708	-3.8825	-2.8365	-3.8525	-6.1687	-3.6734	-4.2786	-4.034	-6.6781	1.0814	-3.346	-0.70193	-6.8164	-2.736	-8.2792	-9.6678	-5.2331	-9.6078	-1.7143	-5.5225	3.3376	1.041	-0.73396	-2.4246	-4.5314	-2.175	-1.4401	2.0996	-4.3386	-2.4139	-5.0519	-2.8166	-4.432	-5.3224	-10.587	-4.5036	-6.9005	-7.9392	-8.4766	-11.443
0.90998	0.85696	-4.9151	4.5713	-4.959	-2.2458	-1.51	0.94985	-1.633	-2.1519	1.3011	-2.4755	-3.5435	-2.1913	3.9232	1.6809	1.3347	3.9245	2.5578	-5.2592	7.9773	6.0002	-0.82301	-1.1948	4.2289	2.2345	-0.20989	2.9221	-2.3444	-0.018019	5.5009	0.71859	-0.38467	-1.2305	0.8091	4.4844	-0.8105	1.6209	8.2241	-3.7752	1.1423	2.7597	-5.1277	-1.2171	0.74329	-6.956	2.0562	-0.68728	1.2249	2.9194
-10.805	-13.049	-16.794	-12.506	-16.211	-18.466	-13.91	-12.032	-10.009	-17.157	-18.182	-11.131	-14.82	-18.299	-11.524	-17.311	-11.444	-13.453	-12.803	-12.068	-12.773	-12.157	-13.757	-12.392	-13.104	-14.969	-13.553	-10.249	-11.47	-13.779	-9.6665	-14.301	-9.1606	-16.536	-14.398	-16.074	-3.4983	-12.733	-12.914	-8.7108	-17.202	-16.51	-17.118	-18.401	-11.632	-16.127	-12.125	-13.856	-8.9665	-15.109
-7.4177	-9.3425	-7.7843	-2.5514	1.1522	-2.2338	-4.7016	-1.1018	-1.8294	-1.635	-9.2613	-5.2538	-4.8778	-2.3305	-4.9447	-8.0197	-5.834	-2.2526	-3.0163	-1.8664	-3.6052	-3.4923	-5.6366	-8.8833	-10.906	-3.9844	-6.0888	-2.7246	-7.1831	-5.8274	-3.0413	-0.88591	-3.9125	-0.26108	-5.1934	-2.0005	-5.6269	-6.8496	-0.67782	-8.3493	-1.5166	-5.2689	-6.4099	-5.1397	-1.3352	-0.91091	-7.2135	-8.9504	2.5439	-7.3482
6.365	2.4964	5.8975	4.5481	8.6145	0.14742	0.2658	-4.087	-4.6898	-7.7802	-5.5621	-3.6547	1.0418	-0.70832	3.2529	-1.6944	3.3709	1.999	0.3192	-6.5231	-3.4533	2.7729	1.7053	-0.98704	2.6846	-2.5469	1.6764	-1.8756	1.9163	-7.0748	-3.0141	-1.964	-0.24651	-1.084	-8.2599	-8.5119	2.1678	-6.9865	-1.9496	0.9075	0.51328	6.7055	-2.3609	3.701	-0.88501	5.0748	-6.8073	-1.5314	-0.1316	-2.1296
-12.908	-14.565	-25.363	-12.574	-15.036	-21.65	-14.833	-10.504	-18.19	-17.216	-14.405	-13.149	-18.107	-15.214	-8.6285	-11.851	-18.162	-11.58	-15	-8.6656	-9.4823	-12.831	-23.815	-12.305	-12.635	-14.697	-13.663	-11.566	-10.42	-14.54	-17.635	-15.721	-5.2292	-9.8229	-10.124	-10.114	-11.408	-18.032	-12.406	-12.024	-14.493	-13.509	-8.514	-11.537	-14.567	-16.837	-11.835	-9.29	-10.168	-16.918
-7.4293	-1.6078	-2.8811	-2.5453	2.7643	-2.8032	-6.6727	-2.1745	-7.3135	-3.9601	1.1772	-1.2913	-0.21616	-9.3584	-9.3097	-3.7325	-6.3014	1.7722	-7.9929	-1.5634	0.3559	-5.0195	-2.2664	-8.664	3.3968	-2.399	-1.2583	2.9281	-4.8055	-1.954	-6.2348	-7.829	1.0636	-3.1303	-9.0463	4.2085	-1.2789	-8.7155	-1.1782	-6.7322	-0.893	-5.9378	-2.5562	1.0082	4.8517	-3.882	-5.7143	-7.7111	-9.269	-7.6456
-8.3016	1.6371	3.5202	1.1041	-4.4829	-5.1427	-5.4506	-6.1433	-11.99	-4.9236	-8.669	-3.8229	0.3996	1.9579	1.2215	-4.0098	-2.8095	-2.5197	-3.25	-1.5747	-0.19377	-10.301	-6.135	2.9224	-1.3638	-2.4563	-5.6782	-0.45017	-7.7523	-5.1749	-6.8635	-6.3821	-2.8623	-3.3009	-3.6924	-6.7899	-8.0578	-0.8245	-7.288	0.61766	-5.7468	-3.8548	-3.1732	-3.6508	-1.7174	-0.40378	-0.63146	-2.6221	3.1298	-0.88911
6.514	9.4123	14.476	6.0529	6.4319	8.0573	8.3408	10.463	5.4186	3.9072	9.0176	12.973	7.1991	6.8235	6.3421	5.5319	9.6937	7.2497	4.0546	7.3733	5.0672	2.9389	10.52	10.07	7.2971	8.4313	-0.45995	8.2876	5.2207	12.255	5.4569	6.3846	11.671	4.1124	11.978	11.108	4.4893	10.918	8.2261	6.9757	6.465	9.5611	5.6402	5.5178	7.1993	3.64	3.7592	5.1935	8.2277	-0.20765
5.1622	1.725	-2.2117	-1.327	-1.4607	3.8072	-4.0315	-10.844	-2.0846	-2.9114	-3.4822	-3.3468	-2.1313	-1.8112	-2.0174	-1.8195	0.1231	0.4318	-0.97442	-1.1576	4.5395	-1.9066	1.0869	-0.38642	3.2527	0.057672	-4.4516	-4.4184	1.9533	-1.483	0.93987	-2.5856	-3.8322	-4.4431	-10.445	-3.4338	-3.301	0.058457	3.2525	0.054218	-6.3905	7.1641	0.69756	-5.6964	-2.2659	-5.6725	-4.4018	-0.72997	-4.1002	-1.42
-5.2042	-7.7141	-7.5306	-6.9308	-3.4413	-4.1044	-4.8937	1.0209	-5.0807	-8.2291	-5.5735	-3.6741	-6.4139	-1.289	-0.29905	-11.444	-5.0492	-0.32745	-2.3162	-4.617	0.1617	-5.4056	0.26391	-2.0762	-3.5594	-2.5744	-6.9039	-1.6882	1.0513	-8.5007	-8.7296	-1.5968	-0.14109	3.2894	-9.4919	-2.6602	-1.9075	-8.5825	-2.1302	-4.9342	-0.92404	-0.44994	-1.9128	-1.8673	-0.069965	-2.6495	3.3118	-4.8949	-1.2412	1.6743
-2.3762	-4.9945	-0.67381	2.7065	-3.3751	-2.8684	-6.3922	4.8912	-1.0796	-0.7808	-0.73338	2.1431	-2.7473	2.2288	-3.2456	1.3814	-6.4816	-5.3857	5.06	2.102	2.0591	-10.324	-2.8283	-4.9801	-5.4781	-3.2777	3.8919	-1.1988	-3.6112	-3.4868	-4.6622	-8.3151	0.57982	-8.0217	8.3986	7.6065	-2.2854	-5.79	2.5236	-5.1122	-0.13907	-3.6845	1.0051	-3.6228	-6.5367	1.308	-6.1981	1.234	-1.0286	-3.4651
-14.37	-14.927	-8.887	-8.3233	-19.775	-20.62	-13.751	-17.228	-11.564	-14.3	-10.832	-19.255	-15.587	-22.031	-15.799	-10.926	-10.195	-15.419	-13.536	-15.805	-13.107	-9.1434	-14.105	-7.2784	-11.47	-10.408	-7.4744	-7.1625	-10.636	-8.0943	-18.382	-18.263	-12.353	-15.579	-9.7933	-14.858	-17.515	-15.866	-10.428	-17.608	-16.683	-10.085	-13.589	-21.103	-10.598	-13.34	-15.954	-13.192	-13.088	-12.61
-12.864	-9.3315	-19.457	-12.528	-7.5589	-10.823	-11.02	-11.727	-11.452	-13.059	-11.804	-12.905	-10.873	-9.6595	-14.671	-8.2189	-13.402	-3.4677	-17.4	-7.3947	-4.4518	-13.125	-11.496	-9.3099	-11.13	-11.759	-13.441	-15.943	-12.273	-15.945	-10.404	-11.714	-3.2281	-13.34	-7.1868	-16.324	-9.7487	-8.2714	-18.256	-8.2906	-12.301	-10.412	-10.552	-12.378	-14.986	-11.451	-11.145	-9.0519	-13.357	-16.615
-3.3665	5.3901	1.4823	1.2135	-1.3614	2.8336	-6.2178	2.3401	9.499	0.72475	6.0399	4.1847	-2.0085	-3.5981	6.7659	0.48472	3.0561	-3.0294	6.2094	4.5923	6.5532	4.5967	-3.5539	-2.9276	0.88363	4.4088	-0.79262	2.2459	-3.5166	0.76144	1.7486	-0.22522	-2.8733	2.8676	-2.8601	1.8803	0.5168	-0.57764	2.6913	4.3958	3.7293	8.043	-0.62288	0.87716	-1.4363	4.9874	-1.3058	0.48842	-0.018924	-1.9092
-4.8296	-6.7139	-2.3887	-0.73581	-1.1312	-6.7018	2.8114	-1.0885	-4.1864	4.7571	-1.6711	1.6977	-6.1104	-5.0985	1.5603	-9.3016	-6.5054	-5.5929	-3.4618	-2.0147	-6.5715	-0.38904	-3.3316	-3.9734	-1.9424	-0.079955	-1.5874	-4.7666	-4.1052	-5.4472	-1.7497	-2.8263	0.4406	-13.482	-4.9541	-11.046	-2.3301	-6.4135	-2.9618	3.738	-3.7646	-1.3043	2.288	-3.9671	4.7259	-4.783	-14.55	-1.2913	-5.0019	-0.32389
0.97179	-1.5485	-0.54397	-4.0274	-3.4846	-1.4379	-0.026045	-2.2565	2.4346	-5.6535	-0.96233	1.6289	2.2267	-2.641	2.3119	-0.095554	-1.8072	2.2074	-8.6472	-1.9224	-0.92665	-4.0812	2.9014	3.6082	-1.6189	9.6025	-0.60538	-5.4998	-4.7099	-1.1901	-3.9647	0.36145	1.2304	-6.6913	-5.4184	-4.1174	-5.7475	-4.6878	-6.0344	0.44621	-2.3505	-4.5094	-4.9483	-4.7073	6.7209	-1.208	4.709	-4.1545	-6.5907	-2.0539
-21.565	-14.97	-22.573	-22.05	-21.347	-21.525	-27.198	-21.309	-25.536	-18.257	-24.487	-22.793	-21.816	-23.889	-19.781	-27.597	-26.455	-19.699	-23.897	-20.581	-19.486	-20.769	-22.136	-21.038	-27.418	-21.05	-22.792	-21.575	-22.675	-24.932	-25.058	-19.297	-21.716	-25.868	-21.338	-17.708	-20.351	-19.039	-21.869	-25.93	-14.214	-25.167	-12.153	-23.059	-17.603	-18.874	-21.107	-19.059	-21.706	-21.017
1.3361	14.567	2.4314	10.647	5.8222	7.3366	9.0476	4.5994	12.376	5.8322	7.3994	6.0135	9.0703	2.6006	7.6994	6.7838	12.367	6.9118	4.7593	6.7032	4.6899	-2.7778	5.4524	2.7482	10.089	5.7435	7.4107	9.7755	4.384	3.6651	3.962	16.425	10.565	14.639	4.3776	9.9682	4.3544	10.877	13.959	12.269	1.6188	16.923	5.9714	7.5843	8.9114	5.7754	9.6196	8.2483	8.768	6.0395
7.9757	11.906	7.4938	16.211	4.2159	6.8907	3.1419	10.338	5.7111	18.231	15.006	7.0568	12.34	7.1261	6.78	10.367	9.5354	2.6404	10.269	9.0046	12.333	0.61439	12.448	8.8899	13.204	7.272	13.356	7.0783	12.715	12.103	10.568	8.1507	9.264	5.5681	9.8828	10.868	9.3382	11.472	10.646	6.6409	1.8928	7.2865	10.151	4.8503	10.93	5.6746	15.386	5.7239	12.513	13.036
6.6854	10.807	3.196	1.0033	2.2952	6.9648	6.3665	-0.11911	6.2982	6.3539	5.4647	7.0552	3.7603	2.4768	-1.1136	6.5607	7.8728	6.9998	10.838	4.3579	1.1898	7.9145	5.1676	5.3492	12.168	8.6251	8.5041	10.472	4.491	5.8116	5.4676	4.3137	3.6026	9.6905	6.1261	6.4482	7.381	2.3359	10.612	-0.080776	4.7663	7.8402	6.8645	2.1594	6.5051	3.2481	8.7923	4.2231	6.8715	7.7199
-19.523	-24.711	-19.996	-18.835	-23.61	-18.19	-22.577	-16.486	-21.733	-17.469	-25.926	-23.396	-16.484	-20.914	-20.38	-19.997	-19.679	-24.36	-23.766	-18.357	-25.178	-24.989	-20.142	-21.435	-24.099	-22.765	-17.86	-18.871	-19.891	-25.757	-22.102	-18.617	-21.114	-18.863	-26.089	-23.267	-21.32	-22.128	-28.303	-21.666	-27.464	-24.69	-19.791	-20.793	-17.585	-27.01	-23.241	-19.702	-25.871	-21.687
4.7197	-2.4734	-4.2258	4.4172	-3.8909	1.8299	-2.0556	3.9472	2.4812	3.914	-0.15131	1.206	0.32102	2.8721	-2.7211	4.1425	0.071402	2.0519	4.508	2.7381	4.3367	1.7412	-4.1925	4.6661	3.3978	3.7583	1.3906	4.5234	1.1337	2.6724	0.99	-3.0941	0.92603	3.724	-4.2145	2.7628	2.2713	-1.8049	1.1198	-1.1743	-3.5314	-1.0135	3.6014	3.7009	4.027	8.9901	6.0116	-1.9749	-8.9112	-0.79445
-0.80688	-2.1634	2.5593	1.8221	-1.653	2.5963	-0.59115	-4.1301	-0.3195	-4.1079	-7.6193	1.4626	-1.5479	3.5964	-0.51696	-7.2087	1.0539	-0.98371	1.1869	-7.2672	0.0879	1.602	1.4247	10.109	-1.9606	-1.4185	-2.0251	-4.3675	0.34812	-2.6042	-4.4988	-2.2422	-4.7491	-2.0474	-2.247	3.2191	-1.8581	-1.1568	-4.2321	2.8432	-3.7743	-0.61807	-2.3726	-4.6027	3.8322	3.0766	1.3199	2.6766	-2.2223	-2.1229
-17.353	-11.061	-16.189	-10.376	-22.914	-11.674	-19.603	-5.8459	-5.866	-7.4882	-11.956	-12.103	-9.5338	-11.754	-14.644	-12.397	-5.0577	-8.2168	-14.721	-9.431	-11.063	-6.4036	-8.992	-6.0672	-10.414	-15.064	-9.3124	-12.302	-13.666	-6.3653	-15.38	-10.198	-7.6718	-13.993	-13.927	-12.901	-7.3007	-10.95	-16.258	-16.169	-11.605	-3.3175	-4.3075	-13.429	-16.158	-15.574	-8.0107	-12.121	-10.358	-14.855
-8	-7.2726	-3.7512	-4.4034	-3.7404	-3.5495	-8.3337	-8.8722	-2.2394	-2.2635	-3.4907	-6.5523	-11.267	-7.45	-5.6115	-2.445	-7.3425	-7.024	-4.5305	-3.735	1.2055	-9.7682	-4.8252	-2.3304	-6.1208	-1.8063	-1.0185	0.83777	-2.8604	-0.54174	-3.8363	-8.3659	-8.4261	0.88519	-7.8838	-7.7744	-11.255	-2.9259	-10.123	-6.8114	-4.611	-11.064	-5.4929	0.066362	-1.8699	-6.2051	-1.8119	-11.456	-3.2228	-4.0115
-8.3784	3.7497	-14.272	-5.907	-7.4826	-13.48	-6.9595	-11.153	-3.582	-2.1065	-9.3307	-10.313	-1.9798	-0.51833	-8.5125	1.6476	-5.6743	-7.8636	-1.1449	-8.7532	1.9264	-4.7019	-4.7945	-6.5616	-5.3884	-3.9325	-9.9359	-7.8643	-4.5757	-5.0671	-9.3226	-3.0343	-7.1681	-8.0633	-12.936	-11.656	-10.227	-8.3626	-9.3602	-6.799	-12.844	-9.7953	-8.9395	-7.5469	-9.5452	-1.7075	-5.7635	-6.8865	-5.1012	-1.9865
11.1	15.71	6.3845	3.5797	6.924	7.1865	8.2145	2.3314	5.1791	8.967	4.3317	10.174	2.1985	8.5315	7.0294	5.7032	7.972	3.9332	5.7123	5.9816	5.4669	2.0634	8.7418	3.966	2.0962	9.3726	6.6675	6.6269	2.5838	5.7405	1.8985	5.6012	-0.18598	12.974	12.092	9.521	6.6168	-1.1829	8.3863	6.6161	0.97899	3.5946	8.4252	6.4745	5.1488	7.7523	9.7242	8.5867	7.3653	5.1495
-2.9713	-6.2081	2.6465	-1.2416	-0.10069	-10.608	-1.1672	-8.8041	-12.261	-7.3406	-3.4856	-3.1192	-6.654	0.85574	-4.4944	-3.1787	0.41963	-7.5092	-9.7296	-7.4289	-1.2213	-8.6903	-8.1583	0.99674	-1.7285	-2.577	-1.5226	-5.3439	-6.758	-0.36728	-3.5227	-3.4953	-7.9201	-5.1988	-11.55	-11.19	-5.6261	-3.307	-7.1416	-3.963	-1.8124	-2.5819	-6.9611	-1.3031	2.524	-10.153	-5.893	-5.2699	-9.4389	-9.1919
7.2135	2.1271	2.8331	5.8781	2.7538	3.1442	5.3397	5.0277	5.326	9.4639	6.92	8.8378	1.6395	6.8231	-2.6225	6.4044	9.7237	2.1685	-3.0007	7.0028	5.0866	7.4976	10.709	9.7609	9.2046	4.3936	-1.198	12.969	0.071566	5.6921	3.2851	7.2346	10.416	-1.65	4.7978	2.3322	8.2616	4.1884	5.9705	7.6546	6.6191	11.531	-2.027	4.324	3.4415	10.891	4.4101	4.054	8.539	2.7679
10.446	-1.6296	4.4186	4.9731	2.9037	-0.86123	1.8322	-1.4284	4.2196	1.3562	-0.33599	7.3167	2.5907	1.2335	8.3646	0.51729	1.1887	1.5783	7.6196	-9.5395	5.7355	-0.81758	1.5102	0.87776	3.5397	9.8628	3.3885	5.0803	5.1545	0.47177	0.39047	5.0975	2.2646	3.9684	6.1271	-4.2079	3.3792	-0.13109	-1.0402	-2.1912	-1.1712	5.7914	1.9995	-1.0937	5.1297	2.3535	8.4345	-2.9073	8.1449	0.42066
-3.5664	-0.30404	-0.32927	-2.0826	-1.4477	-7.1189	-1.1614	-6.7175	-8.4799	-7.0185	-3.3451	-5.0317	-3.7316	-6.4804	-6.4744	-2.6333	0.92978	-3.6008	-1.7066	-0.70306	-8.7326	-9.6846	-0.18118	-7.756	-6.2481	-6.2678	-5.0466	2.338	-1.905	-2.1287	-4.5382	-7.5327	1.7833	-3.9459	6.9591	-5.0904	-0.71651	-3.0187	-1.5893	1.0305	-3.7315	-5.1453	0.13104	-5.817	-2.2622	-1.8021	0.38016	1.517	-0.35702	-3.0657
4.6274	5.1869	6.3373	1.6433	4.4884	1.0673	5.7986	4.6337	8.9782	-0.80796	7.1096	2.8032	11.366	-2.2307	1.1769	3.4378	4.994	5.1591	6.0239	1.6555	-1.3442	-2.8003	1.3211	7.4805	1.0963	-2.8978	3.8497	-1.1588	-1.0142	0.25587	5.0231	-1.5669	2.6441	6.8175	4.3299	-1.7837	-1.3747	-2.4493	9.3921	5.1294	8.3976	-0.34703	0.72928	2.6738	-1.2657	-1.0088	2.2337	7.8514	2.7279	8.4528
-1.0081	-3.838	-7.5796	-5.1138	-9.7028	0.3396	-3.2899	-2.1445	8.5017	3.0963	-1.2769	-0.46565	5.1351	-2.0152	5.0183	-5.5825	10.578	-2.1891	-1.122	-6.5493	-2.3038	-3.7657	-1.4722	4.2762	-0.97295	1.2892	-2.2644	0.9982	3.6715	-7.4026	-0.47756	-1.1419	-8.4462	-0.86458	-4.2907	-4.4996	6.5397	-4.3955	2.7503	-3.936	3.1041	-2.0225	0.14439	0.72783	-4.1456	-2.4464	-1.6361	6.8239	-7.744	-5.9967
6.2215	7.5971	8.5302	9.0859	9.019	0.88793	10.102	-1.5764	6.8988	5.8481	4.0902	3.0046	0.46495	3.5754	-0.68424	5.1008	4.8189	1.8087	7.5957	5.9367	3.9332	4.7429	1.7569	-3.8223	7.8553	6.4647	6.6161	2.6476	7.6216	-1.6147	10.425	3.9169	10.475	5.3642	8.7306	3.4801	0.26973	3.728	5.7185	1.4376	0.82448	0.8557	8.4635	-4.5966	4.9007	1.5973	1.8625	1.8043	0.33923	5.2122
1.8722	3.1332	0.26511	4.1919	-1.526	-0.66729	1.0331	4.2395	-0.22047	3.6031	2.2044	-0.1684	-3.0085	3.8315	3.2562	1.6577	-3.5913	-5.487	-3.3263	5.0881	0.43329	4.0566	-3.2041	2.4438	1.2973	5.2911	2.9167	4.7342	5.3213	3.7001	5.8892	3.5335	3.7676	1.8755	-2.8444	1.0709	0.3028	10.329	-2.804	-1.6134	3.3926	7.6066	5.2358	6.8994	7.7364	-1.6023	1.9019	-0.66021	-3.1734	1.3405
-8.2781	-4.1061	-4.0856	-4.6095	-3.1174	1.4282	-5.2534	0.82901	-5.2818	0.60683	-3.5877	2.5979	-1.3363	-2.7034	-1.5469	-6.6728	-9.7543	-4.7592	-1.2826	1.1157	-4.6524	-4.6849	-6.3231	-4.9286	-2.6033	-2.4737	-4.5704	-4.4792	-5.6463	-1.9341	-4.972	3.3697	-0.40619	-8.1081	-8.4816	-9.9573	-2.3511	-1.1924	-4.2322	-3.367	-1.6147	-1.4008	-3.3678	-10.763	-9.7983	-4.615	-3.0377	1.9797	-2.3324	-2.1146
-3.3209	-2.0204	1.3922	-5.297	-0.19734	1.2766	-6.592	-0.50877	-1.7472	-1.2048	-5.0331	-7.3068	-8.4793	-4.1355	-4.6991	1.7344	1.8074	0.21929	-0.0388	-1.7231	-3.0654	3.127	-2.5759	-8.3055	-2.7602	5.3965	-5.2179	-0.10343	7.9461	-2.7581	-1.961	1.5705	1.1588	1.7763	-2.8141	-3.0767	5.0971	2.5464	-2.2205	-2.583	-6.0586	-2.5162	-7.4211	-0.5806	0.37511	-2.3095	0.46492	0.4999	-5.3763	-0.77683
-8.422	-7.2155	-2.0979	-1.3365	3.7421	-6.5601	-7.4413	-5.0002	-2.5366	3.3036	-6.7072	-3.9119	0.52085	-2.13	0.57897	1.9596	-2.9343	-5.2174	-0.31848	-0.85355	3.2056	-2.7142	0.7579	-0.071613	-2.3833	-2.6728	-4.2329	3.2147	-0.48817	-2.9803	-1.6233	3.9463	0.30912	-3.6281	-5.4827	-1.9074	-5.2871	5.8989	1.6777	-1.9011	7.6492	-8.6241	-0.81203	0.34916	3.041	-4.5549	-0.044728	3.0385	-0.15494	0.81972
-14.485	-11.868	-11.249	-5.9235	-10.86	-12.048	-8.7696	-16.81	-12.172	-11.214	-12.233	-8.7027	-17.408	-7.292	-10.578	-13.332	-15.85	-14.849	-6.0983	-12.314	-12.803	-8.9205	-10.188	-11.405	-10.181	-18.036	-11.642	-3.1144	-15.024	-4.9342	-14.614	-13.096	-6.481	-7.1053	-11.26	-12.149	-10.925	-12.12	-9.8835	-7.8278	-17.517	-13.099	-9.3887	-3.7804	-14.057	-7.6903	-8.5791	-13.899	-7.7348	-8.6315
-11.501	-2.1393	-10.68	-16.238	-14.539	-13.294	-14.445	-6.9684	-9.8191	-8.3211	-9.5919	-10.138	-10.332	-5.731	-12.244	-11.541	-10.183	-5.5127	-10.971	-9.6731	-8.7684	-9.2346	-7.3092	-8.12	-13.678	-13.785	-9.1352	-8.5183	-14.392	-15.312	-16.211	-3.5723	-10.481	-11.19	-11.096	-12.365	-15.118	-10.144	-17.264	-13.24	-10.599	-8.6286	-6.56	-12.94	-11.491	-12.238	-7.992	-13.546	-11.416	-14.457
5.1938	5.5966	2.5656	7.1228	14.226	6.7997	12.762	8.4151	5.4413	3.0524	12.415	2.4011	12.449	11.648	5.361	7.3892	5.0814	10.743	-0.28411	15.111	-1.4031	6.454	3.0534	3.2351	3.5374	8.7048	2.7111	8.1484	4.8535	11.196	8.4971	5.7999	9.4817	4.204	9.3546	8.9978	2.1216	10.137	0.52188	2.2478	5.4664	2.4776	10.547	7.4212	8.2829	9.8077	6.3533	8.4108	7.9452	9.2381
10.343	6.831	10.635	4.3183	2.728	8.7224	2.8585	6.6047	12.919	6.3155	8.9064	4.6944	10.372	2.6898	4.3709	8.5725	6.8181	4.5158	8.2913	7.781	1.143	5.5631	0.83364	7.7191	6.6027	3.8186	8.7606	8.057	11.871	2.5933	-0.68942	12.113	9.1625	3.7913	6.0653	1.3667	9.3764	8.4442	14.79	11.25	2.4703	7.2008	0.72408	9.3867	5.699	12.997	10.911	11.083	-2.3063	2.0078
-15.254	-14.572	-13.017	-10.211	-17.939	-14.355	-8.1542	-8.7293	-17.892	-14.039	-11.383	-4.7556	-16.267	-8.7639	-12.749	-16.383	-16.984	-9.347	-7.1624	-15.233	-12.302	-8.821	-16.392	-17.437	-15.808	-10.08	-14.294	-10.73	-14.724	-9.1036	-14.201	-10.089	-15.14	-14.368	-17.383	-11.738	-14.474	-9.7364	-9.4248	-14.486	-11.154	-10.134	-10.529	-10.321	-14.124	-13.542	-6.8824	-7.8	-11.905	-16.753
-5.6312	6.7865	3.0044	-3.0051	-1.0519	-4.4678	-2.8224	-1.9865	1.7617	-0.34341	0.027347	-2.444	1.9771	-3.9247	-2.8804	-0.16431	2.3796	0.2159	-1.1258	-5.4275	0.91544	1.5649	4.9648	3.7178	-6.5211	2.3048	4.7698	-1.4418	3.7522	-0.21815	2.7828	-4.7673	-2.4226	6.5548	3.1415	-1.5617	2.6887	-3.7983	2.31	-2.1673	5.683	0.21717	0.30802	-2.4993	0.98858	2.0619	1.3398	-1.7689	0.98781	2.3408
0.88756	1.6684	2.4741	13.607	1.5775	9.8024	8.9599	3.758	5.9591	3.0753	8.6719	10.736	-0.48752	7.3188	5.712	5.5457	-0.23549	13.689	3.0937	4.0852	5.8338	14.315	6.1771	5.1485	5.1671	8.0905	5.7829	6.5432	3.7763	4.1094	6.7208	11.797	6.7917	6.0107	6.8119	5.796	5.032	3.5916	9.084	8.3516	4.5657	5.4034	8.1308	5.9028	6.8446	11.451	5.3949	7.2596	8.3312	2.559
-25.065	-17.404	-21.573	-22.549	-19.984	-19.953	-29.826	-18.519	-15.887	-17.465	-18.84	-18.571	-15.611	-20.289	-19.334	-21.753	-18.659	-26.599	-24.836	-17.745	-27.287	-26.366	-25.847	-25.108	-29.407	-26.926	-17.163	-22.403	-19.146	-24.47	-18.716	-21.853	-25.492	-22.751	-25.471	-21.777	-25.342	-20.817	-20.909	-17.06	-27.669	-16.755	-21.518	-23.722	-24.209	-21.133	-23.086	-16.266	-22.396	-13.154
-5.7843	-1.4513	-5.6132	-1.0823	-1.174	-6.7063	-0.49158	-3.0156	-2.1282	-6.6995	-3.843	4.9358	-10.178	-4.7886	2.0108	2.8582	0.13638	-0.086167	-0.58	7.3244	-7.3122	-1.8066	-2.3353	4.7737	0.84283	-1.4634	1.975	-1.7653	-1.7568	-1.5038	1.5454	-5.3674	-5.3932	-7.3123	5.8032	-1.6828	-1.8175	8.1535	-0.96637	0.017116	-3.7656	-1.2071	-2.1956	1.4753	-3.6825	0.18389	0.30582	2.8708	-2.7699	-5.2079
-2.568	0.20077	-3.3954	-8.528	-0.45357	-4.212	-4.2952	-5.7938	-7.4045	1.6616	-7.3145	-3.345	-4.7861	4.3801	0.9448	-1.4634	-4.3654	2.591	-7.147	-5.5255	-1.5068	-7.9129	0.11349	1.6726	-2.5636	-3.358	-0.90479	-1.258	0.776	-2.7983	-1.1047	-4.2828	-8.0247	-1.8623	-3.4578	-1.5436	0.086319	-7.343	-0.21929	-0.66235	0.086766	-0.3406	-3.1203	-5.7634	-2.779	-3.0219	-1.4717	-5.3297	-5.732	-1.4109
-12.863	-7.9297	-13.768	-9.2778	-15.974	-9.4382	-13.903	-13.157	-11.404	-13.265	-14.739	-13.39	-11.996	-13.814	-14.199	-8.9787	-14.835	-5.8832	-6.8234	-13.919	-9.4336	-11.884	-11.084	-16.127	-13.708	-6.31	-8.0977	-8.7693	-12.492	-15.959	-11.494	-10.954	-13.475	-12.715	-20.72	-12.812	-14.201	-10.801	-12.492	-6.5696	-7.8125	-7.6345	-11.13	-13.39	-8.5373	-12.227	-16.184	-14.757	-16.227	-18.536
-7.3932	-6.5885	-2.475	0.46061	-12.536	-11.516	0.94949	-9.2669	5.7088	-9.5046	-10.631	-6.4955	-6.9979	-4.7365	-7.6377	-4.7315	-4.5285	-3.8229	0.6748	-9.3013	-3.4012	-2.1813	-7.0541	-4.0725	-9.3195	-3.5227	-8.0961	-2.7077	-3.6699	-2.6506	0.11562	-4.0204	-7.2183	-4.057	-0.080032	-4.8897	-10.64	-8.0248	-6.1202	0.16876	-11.628	-6.4624	-0.93429	-7.5929	-6.1502	-0.72627	-14.572	-1.6042	-7.2343	-16.149
-5.3867	-6.9118	-7.0717	-12.103	-0.92391	-9.5151	-10.397	-11.358	-12.706	-10.118	-8.0218	-11.151	-9.6402	-7.5943	-6.6432	-9.9212	-7.584	-6.4661	-11.755	-15.713	-6.7102	-14.697	-8.4966	-2.8821	-11.197	-12.01	-8.2824	-8.8201	-6.128	-5.5909	-10.533	-12.464	-12.796	-11.466	-15.739	-10.162	-8.0784	-8.9777	-9.1531	-2.2363	-14.256	-9.9302	-12.15	-6.8408	-8.9479	-4.7041	-4.5164	-6.9881	-4.6848	-8.967
-10.604	-6.8215	5.5782	1.5521	-5.6756	0.23257	-1.239	-2.7048	1.7524	-5.6991	-0.95454	-3.5664	-2.5113	-0.95745	-3.8426	-4.8179	4.4452	-1.4708	-0.42361	-4.8582	4.683	-5.4423	-4.3609	-4.1308	5.6309	0.010508	-1.2434	-7.6021	-1.7126	-6.6701	-10.311	-4.4107	3.5841	-2.1449	0.32067	-6.2193	2.084	-3.78	-3.0392	-12.36	-4.474	2.3232	0.83421	0.29324	1.6286	-7.4103	1.8454	-4.3886	2.9897	-2.5915
7.4453	3.164	7.3663	7.4262	3.9215	7.0799	12.712	5.5126	8.9832	4.8383	3.8596	-0.64271	4.4381	3.9117	6.5994	2.0566	6.6042	6.5234	2.0272	-1.2593	7.3415	3.1156	1.1704	1.4975	4.6355	-2.9168	5.2597	7.9605	6.4583	-0.77602	-0.72137	11.529	4.3388	3.8032	3.6402	-1.7174	7.425	5.9175	5.6343	2.3177	7.0713	2.7609	2.5705	4.6335	6.9894	0.71277	2.9308	-2.2636	4.8051	5.1585
-2.757	-2.9735	-4.9222	-7.4945	-5.8071	-3.1827	-7.4094	-4.2976	-3.3247	-7.3431	-4.0879	-2.4972	-1.188	-1.212	-3.6827	-9.8184	1.2879	-1.54	-6.533	-2.8401	-6.9256	-1.3228	-2.3642	-10.062	-5.0634	0.16163	-7.9111	-10.92	-2.8527	-13.622	-3.945	-3.1848	-3.6869	-4.6042	-1.6467	-5.9458	-5.75	-6.339	1.2865	-3.6334	1.8382	-6.2409	-3.8129	-9.6903	-1.6198	-4.0596	-3.6993	-3.4192	-6.847	-6.8197
10.696	0.39726	2.2839	0.10328	3.725	6.8183	0.47068	4.1277	4.6383	5.9517	1.2876	6.3878	3.9677	0.60507	0.89249	0.99891	3.5746	5.6847	-0.32018	1.3587	-1.2194	3.526	5.9318	0.92066	6.2511	3.7557	0.31761	1.5687	10.093	3.1848	3.9608	7.405	0.057271	4.0685	2.3185	0.89657	0.74513	4.9975	4.5342	1.3184	2.2591	6.2388	-1.9442	9.2886	4.6722	2.2982	-0.33062	10.64	-5.9436	0.93371
-6.1699	-7.4924	-6.8564	-2.3358	-14.748	-4.1991	1.1498	-7.0269	-1.3523	-12.102	-7.0674	-1.1517	-5.1466	1.5733	-1.1558	-6.7392	-3.7043	-3.6612	-7.8615	-6.386	-2.2058	-6.8836	-8.9906	-12.992	-11.874	-11.185	-3.0117	-9.2485	-10.198	-2.7551	-4.8176	-8.1612	1.4027	-1.2391	-8.5407	-5.2336	-8.7736	-7.2379	-1.8947	-6.992	-4.1955	-7.1918	-0.2792	-1.2319	-11.602	2.1551	4.5677	-3.134	-3.285	-5.2007
-3.8475	-1.7896	-6.8985	-3.1255	-0.43537	-6.1279	-0.59731	3.6816	-0.80206	-8.1348	3.7348	-2.2294	-1.2747	-5.714	3.5769	-4.0166	-6.8104	-4.4266	-5.1114	-7.7122	-3.0826	-4.5225	-9.3802	-6.3634	-3.3143	-7.6907	-6.6558	-2.1323	-9.1553	-8.2671	-2.8305	0.92592	0.11211	1.5812	-1.1389	0.33084	-0.81046	-7.6857	-6.4434	1.3654	-0.31537	-6.3354	-3.679	-1.2847	-4.4826	-0.42166	-0.80943	-4.6111	-10.912	-3.5997
-19.01	-16.087	-25.377	-23.999	-16.346	-29.712	-21.037	-15.268	-20.03	-23.136	-20.159	-18.532	-10.444	-9.4256	-19.828	-18.991	-26.098	-19.812	-25.634	-21.226	-16.905	-22.294	-16.692	-20.758	-15.999	-15.56	-17.937	-16.999	-17.15	-19.409	-16.495	-21.54	-23.526	-24.836	-22.022	-11.634	-18.78	-24.354	-25.181	-22.516	-24.46	-28.092	-28.242	-18.6	-24.24	-21.926	-22.609	-21.076	-25.77	-21.198
-1.8286	-1.8307	3.3954	-2.4982	0.99122	-5.6944	-9.15	-0.73591	-11.249	-5.3867	-4.6701	0.011179	0.43411	-1.8362	-5.4375	-7.8419	-4.7722	-3.7761	-7.7635	-10.504	-5.0325	-3.9428	1.7836	-10.221	-1.2928	-2.195	-10.041	-6.6503	-2.3266	-1.0938	-5.6376	-3.2279	2.0433	-2.1157	-2.0077	-11.387	-4.4072	-1.5101	2.0607	-7.4838	-1.7085	-0.3238	-0.98238	-9.1993	-2.8988	8.1162	2.5065	-2.7266	0.062924	1.8144
-3.384	-1.4502	-4.9536	-3.1263	-9.2557	-4.9184	1.6932	-0.37792	-2.433	0.61607	-8.2074	-1.8236	-9.3177	-2.248	-0.95216	-2.6278	-1.7234	-4.9172	-4.6226	-6.4739	-2.6556	-10.506	-4.4537	-1.708	2.4467	-8.9224	-4.9376	-0.83981	-5.6378	5.7668	1.4128	0.70513	-8.2101	-0.78334	-9.2465	-12.723	-6.2356	-6.6212	-8.2733	-7.9492	-5.0639	-8.492	-5.6619	-3.3408	-7.8813	-5.6127	-5.012	-4.728	-6.1049	-6.0713
-4.1527	2.4309	-4.3579	-1.9082	-5.526	1.2351	5.2482	-0.84501	4.0538	-3.0113	1.933	-5.2128	-7.4333	-6.5689	-1.756	3.4595	-3.3132	-3.9067	-0.46153	-2.4047	1.4341	-7.0207	-1.7891	-0.73802	-6.9213	-1.6125	-3.0086	-1.1143	-3.4232	-2.2465	2.5034	-7.4621	-0.96214	1.6185	-3.6669	-1.9754	-2.6896	-9.0755	-9.455	-1.3808	3.843	7.4197	-3.5018	-2.914	-5.9269	-7.3498	0.89059	-4.1208	-2.3884	-6.8055
-16.047	-9.763	-12.885	-6.0922	-12.63	-13.769	-13.418	-7.1774	-15.378	-6.586	-11.141	-13.766	-17.21	-16.959	-15.449	-8.5419	-11.072	-11.076	-13.992	-12.468	-6.7691	-12.561	-8.6449	-13.787	-7.9486	-7.9225	-11.979	-12.032	-13.935	-17.719	-10.229	-9.4376	-10.868	-17.184	-11.007	-15.899	-8.049	-15.383	-10.871	-14.985	-9.4502	-5.6315	-12.478	-12.595	-9.5527	-12.285	-6.0703	-10.633	-15.435	-7.6192
-2.3151	-5.9789	1.6996	-3.0201	-4.0334	-0.58788	-2.0997	-4.6226	-3.3034	-0.83569	-2	2.53	-3.8138	0.72578	-1.4833	0.81635	-5.7774	-1.3932	-11.226	1.4211	-3.6741	4.5367	-5.6607	3.3105	-6.3766	-0.84241	3.532	-8.0895	-8.2528	6.2684	-5.3104	-3.0587	2.6179	-8.8187	-6.0193	-4.7803	-1.3453	-9.2765	-2.867	-4.3038	-4.875	-9.9495	2.7492	1.5645	3.1024	-3.1001	-6.6618	2.131	-3.3116	3.258
-1.2311	-0.61126	-2.4989	-3.8708	-2.0987	-8.8726	-9.1402	-2.7503	-7.2685	-10.279	-3.0611	5.232	1.0988	-3.775	-1.1695	0.34482	-8.9635	-5.2323	-4.1094	-6.3875	-2.2911	-6.3114	-5.1275	-9.305	-4.757	-7.7415	-4.5157	-3.7966	-11.265	-3.7013	-2.2975	-7.9753	-2.8625	-9.4984	-12.221	-5.0881	-2.3302	-9.4798	-6.9788	-4.5343	-6.7771	-5.4347	-6.0697	-2.1166	-11.819	-6.263	-5.7414	6.9934	-1.3063	-6.6071
-13.624	-19.436	-11.899	-14.109	-15.618	-17.695	-9.6162	-18.549	-5.1052	-9.4088	-10.105	-15.775	-12.54	-14.68	-14.163	-14.746	-12.759	-12.438	-12.537	-16.883	-15.176	-9.7875	-16.293	-8.656	-11.271	-14.031	-12.065	-14.597	-7.5659	-17.93	-17.214	-12.512	-5.6085	-14.416	-12.968	-6.7413	-16.351	-17.919	-12.709	-7.4005	-19.094	-9.9792	-10.341	-8.6204	-14.966	-12.688	-11.074	-9.4037	-11.32	-16.28
-11.659	-14.794	-11.89	-10.152	-5.9759	-7.5282	-9.6096	-5.3507	-11.353	-14.357	-8.4091	-11.818	-9.7356	-8.0735	-12.041	-6.8169	-17.489	-12.254	-12.71	-10.614	-15.122	-9.4318	-15.573	-8.068	-18.111	-11.379	-9.6609	-9.2333	-15.034	-17.226	-16.81	-13.191	-16.919	-18.732	-7.7271	-9.992	-11.202	-9.427	-13.293	-11.435	-19.547	-13.024	-13.946	-13.901	-12.151	-15.879	-20.503	-13.469	-7.2843	-13.81
5.7026	1.1218	11.855	8.5849	6.9071	7.5	1.1852	5.1788	8.0395	11.067	6.7713	5.0653	13.982	5.2203	3.391	5.8251	1.3369	6.8927	3.2279	2.4628	-1.3	6.2839	5.8574	2.6674	1.5335	5.9843	3.5227	9.5284	7.368	5.0533	6.8764	-0.98984	11.61	2.3444	3.8004	5.7843	11.648	3.9374	9.3263	3.7936	7.3677	4.306	11.504	5.7489	5.2992	2.2306	2.3441	4.6396	6.9852	13.674
1.4647	-5.5453	1.0673	-7.3499	-3.7911	7.0941	-0.37397	1.0455	-1.0645	2.7716	-7.749	-0.26663	1.7991	0.69971	-4.3341	-8.607	-2.2567	1.061	-4.4227	-5.616	-9.599	-3.9175	-10.796	0.82867	-3.3489	0.18848	-1.3006	-2.3492	-0.76535	-9.8971	-2.1383	0.45718	-1.8449	0.21789	-2.727	-0.29115	0.9868	-7.5079	-3.9881	-5.1265	-4.682	-2.6696	-0.64829	-7.3684	-5.0713	0.61784	-2.6441	-4.0277	-3.0245	-17.277
9.7712	1.407	6.4168	8.09	8.8477	10.622	8.6424	-2.2956	7.3983	7.4856	2.1012	12.753	4.7407	4.934	5.0414	8.7648	2.5179	5.8477	7.4102	3.9119	11.939	5.3114	2.8286	6.6451	9.1235	6.3127	7.9846	9.112	6.4781	10.407	10.582	13.757	6.7017	8.4464	7.9027	9.733	7.8233	1.0086	11.023	1.8237	11.857	9.3071	5.7341	12.518	10.445	5.6016	3.8645	7.9174	11.894	4.3732
-21.698	-17.297	-25.404	-21.033	-18.423	-20.952	-26.538	-23.416	-21.386	-22.344	-19.6	-20.557	-23.69	-21.577	-19.124	-25.176	-19.96	-20.162	-24.994	-24.675	-20.415	-20.444	-25.454	-16.829	-21.436	-20.876	-21.774	-27.843	-20.678	-20.147	-21.975	-27.842	-17.315	-23.812	-25.423	-15.987	-18.613	-28.645	-25.146	-20.625	-24.089	-29.285	-21.917	-22.392	-26.924	-22.4	-21.911	-20.05	-22.82	-23.648
-14.233	-17.025	-13.181	-8.6652	-18.828	-18.003	-8.5696	-17.892	-11.916	-16.021	-9.401	-11.791	-12.032	-10.758	-5.8797	-11.495	-21.649	-19.691	-14.519	-9.0971	-9.879	-8.6859	-16.474	-15.29	-18.244	-15.391	-11.215	-13.284	-15.845	-8.4146	-11.377	-16.285	-8.8289	-12.64	-17.469	-15.731	-12.403	-12.721	-13.847	-10.656	-12.818	-10.467	-16.488	-15.975	-12.737	-14.926	-13.409	-16.724	-8.9462	-14.373
-15.532	-11.085	-13.218	-14.679	-13.758	-9.1031	-16.863	-13.726	-16.313	-10.166	-11.394	-7.1603	-12.646	-9.0542	-17.723	-8.1611	-17.323	-11.185	-13.715	-11.974	-10.841	-12.006	-10.968	-11.265	-13.745	-10.973	-14.458	-18.239	-12.137	-11.861	-11.31	-7.1153	-10.571	-17.415	-16.92	-15.411	-10.395	-5.8934	-10.336	-15.491	-16.595	-10.918	-14.584	-15.42	-11.662	-11.374	-8.9434	-17.461	-8.7892	-15.499
-2.8942	-8.3151	-7.0406	-4.069	-9.6803	-5.6259	-6.8589	-9.3567	-9.092	-11.419	-9.652	-8.5259	-4.275	-9.217	-6.9552	-6.6886	-15.421	-12.176	-3.6762	1.4473	-8.3111	-3.0642	-5.9331	-7.6032	-0.38611	-12.1	-3.0675	-3.9075	-5.7632	-12.459	0.67492	-9.1471	-5.731	-6.0419	-9.3284	-10.213	-7.9178	-10.234	-8.8577	-11.544	-1.3382	-1.7634	-5.2783	-10.747	-3.6544	-10.555	-3.8115	-4.3057	-4.4476	-6.8387
-18.79	-22.176	-21.695	-20.399	-23.959	-20.923	-21.591	-20.767	-24.068	-24.589	-24.54	-23.931	-23.807	-21.081	-15.231	-27.867	-24.002	-22.914	-23.585	-21.664	-17.253	-21.991	-18.459	-21.534	-21.972	-25.002	-19.303	-20.974	-25.608	-24.55	-24.831	-22.69	-25.766	-21.946	-21.723	-21.224	-20.938	-21.558	-21.245	-22.177	-25.632	-23.178	-25.598	-26.86	-26.605	-17.915	-27.456	-27.155	-17.177	-17.177
-4.8279	-5.3322	-8.4943	-5.0773	1.6554	-9.5137	-6.3944	-7.4176	-5.2108	-7.8032	-3.5783	-7.876	-8.7285	-6.204	-6.9892	-7.5502	-9.7319	-9.3397	-7.2217	-3.2228	-3.1201	-1.9751	-2.5634	-1.5455	-0.88934	-8.7443	-4.6253	2.948	-14.185	-10.585	-4.7073	-3.6724	-7.1189	-16.009	-1.6401	-3.8374	-6.6952	-4.6306	-8.1556	-6.6854	0.42035	-1.6722	-5.8478	-14.652	-6.7831	-3.9046	-3.6196	-7.6113	-8.6821	-6.1979
-1.6023	1.3508	-12.541	-8.9723	-2.0732	-8.0655	-9.2445	-6.2353	-4.9644	-8.3453	-8.2788	-7.5709	-12.342	-1.2069	-9.9699	-3.3278	-6.9778	-3.2609	-6.6303	-4.3948	-4.2883	0.42265	-5.8864	-10.701	-5.8785	-4.8434	-6.4519	-0.19744	-8.7477	-4.926	0.31571	-1.3406	-1.0636	-8.6438	-5.0817	-3.0314	-2.7241	-6.9612	-7.8865	-1.0277	-8.594	0.65161	-4.212	-3.3299	-9.6923	-5.3747	-4.2008	-5.314	-11.214	-4.5917
-0.81461	6.1838	1.4297	4.9196	8.118	-1.8392	6.7022	10.591	6.4114	7.8915	8.8329	1.0425	3.5071	1.6517	5.0434	2.6468	9.5101	6.4967	6.8306	9.6738	8.9013	5.9972	12.33	6.6398	-0.13645	4.7075	7.0931	7.3596	6.6328	5.5093	12.28	1.5984	7.2244	5.0027	6.4598	8.8521	10.72	13.714	0.99806	8.1286	2.684	4.3616	5.9967	4.119	6.3266	10.429	8.3111	6.5062	2.3592	4.1021
-17.28	-7.3424	-11.317	-9.9668	-5.0035	-13.735	-1.7901	-8.7659	-14.691	-8.7567	-8.9114	-6.9329	-8.5532	-18.501	-4.5314	-10.354	-12.255	-7.5077	-6.2045	-12.262	-13.148	-15.276	-15.941	-10.041	-14.59	-11.197	-11.305	-13.886	-9.557	-6.6311	-10.467	-8.9255	-12.501	-12.548	-11.52	-9.3075	-9.7119	-7.806	-13.053	-14.194	-18.531	-8.2846	-14.714	-15.348	-13.64	-12.546	-14.353	-13.335	-14.718	-7.2881
-10.821	-1.7501	3.4236	2.3449	1.16	1.6746	-1.145	-1.298	0.39253	-10.853	2.4017	9.6153	-2.6515	-3.0075	-8.7338	-0.61796	4.6106	-0.58164	6.5401	-4.0445	-0.79862	-4.8682	6.5708	-0.53328	3.9363	-9.4379	-7.173	0.55302	2.6733	-2.3281	-2.3299	-0.63097	3.6671	5.9329	-1.7514	-6.2469	-2.6837	1.1523	0.41668	2.8458	-0.41794	-3.8893	3.2296	3.1396	-0.52633	-5.4358	-0.49009	1.4727	-0.037647	4.0221
-7.3727	-9.9778	-11.957	-11.483	-11.427	-8.118	-9.3344	-13.182	-12.601	-9.8985	-6.8665	-12.672	-5.3602	-11.882	-5.9865	-9.8832	-11.003	-9.192	-8.8727	-11.546	-11.82	-10.052	-12.599	-9.2995	-1.613	-14.125	-12.032	-11.002	-4.689	0.7386	-10.328	-12.396	-4.1375	-15.111	-10.391	-13.508	-10.746	-16.859	-17.568	-11.51	-8.081	-3.188	-11.619	-6.6292	-11.483	-21.573	-17.634	-10.083	-9.9068	-9.841
1.4607	5.4173	1.5827	0.91831	-0.99891	2.5347	2.7496	-0.029383	1.3805	2.7863	-0.98575	-7.3023	-0.45871	-0.49443	2.8573	-2.4021	-2.1734	1.0505	2.761	1.6833	0.85076	7.4061	0.16694	-2.3031	-0.54077	-2.9249	3.801	0.9652	1.2923	-5.5731	0.057386	-3.1804	-0.73224	-0.92982	-2.5712	2.3077	2.1845	-0.059074	3.1403	4.2822	-6.1579	2.909	9.5199	4.0094	-1.2616	0.48643	0.66225	6.8162	7.8123	-2.0496
-1.9234	-2.343	-8.4961	-4.2126	-7.4856	-1.6419	-2.8651	-4.8208	2.5363	-1.5453	-3.1782	-4.8572	-10.082	-6.1409	-1.5931	-4.8266	-3.9951	-4.4476	-11.615	-6.291	1.4431	-1.4113	-1.3793	1.1141	-8.617	-5.0094	-0.064272	0.43776	-3.4947	0.22804	4.8676	-2.1126	-3.9217	1.6701	-2.0583	-1.003	0.22101	-9.9536	-1.8509	-2.5881	-4.5283	-2.3817	-11.455	-13.405	6.3683	-3.0855	-3.7524	-2.2537	-4.2534	-5.5229
5.0206	5.9337	7.5142	13.051	6.7357	12.149	-0.18498	8.5758	8.7932	0.86595	9.2948	5.1081	7.7328	4.8167	7.7906	6.7192	7.982	8.9337	8.7248	8.5953	4.4761	11.364	8.8011	0.90813	8.4699	8.3564	3.3017	6.4441	6.2355	0.97256	8.087	8.9747	6.0429	9.1973	5.2108	4.5526	3.2927	-0.10618	-1.4786	8.7517	3.5604	3.4252	5.4575	3.9656	5.1901	5.4108	8.0979	1.3469	7.8874	1.6866
-7.8765	-6.2675	-7.9942	-9.9184	-0.92013	-3.4014	-4.9374	-4.9922	-7.7913	-4.883	-1.9126	-5.5529	-6.0038	-5.4429	-7.0305	-5.3104	-0.12699	-0.30915	-6.5419	-4.0694	-0.011867	-11.386	-7.7831	-7.016	-3.5362	-1.4517	2.0122	-9.0987	2.9081	2.819	-3.341	-4.3594	-4.4518	-2.2498	-6.7191	-8.3577	-3.923	-6.8024	-3.3188	-5.7074	-6.8593	-6.6754	-1.0719	-3.3414	-2.8494	-8.6976	-6.0057	-4.2085	0.082003	-9.0748
-8.461	-5.6404	-2.8246	-2.6111	-2.6178	-10.299	-3.5766	-3.6294	0.60597	-5.8744	-2.3383	-5.3597	-6.3669	-3.9122	1.239	-7.1695	-5.4055	-7.7695	-2.4593	-7.1963	-6.9313	-6.7836	-5.9006	-8.4569	-6.4723	-0.14742	-5.5178	-5.2152	-6.9863	-4.2693	-3.8452	-5.4882	-4.6274	-5.7671	-1.8468	-1.8231	-8.0334	-5.2402	-6.6686	-6.2639	-1.1072	-0.84845	-7.4277	-8.194	0.42759	-5.037	-8.6206	-2.3063	-7.1809	-8.8681
-9.8102	-1.8834	-9.0406	-7.3296	-6.3702	-4.2162	-4.9465	-3.8829	-3.5575	-5.638	0.53911	-1.5426	-11.163	3.3989	-4.47	-6.68	-8.1876	-1.5851	-4.163	-9.4985	-2.7592	-7.6012	-8.8989	-16.514	-1.8091	-11.315	-4.9956	-1.7292	-6.9737	-3.1681	-0.30006	-9.205	0.11139	-1.9933	-10.421	-5.2023	-4.928	-3.3504	-13.38	-1.7308	-7.6139	-9.4498	-6.0523	3.7157	-4.1584	-1.2218	-6.1283	-0.64529	-6.2354	-6.6371
-3.1939	-0.66813	-0.65948	0.47748	-4.3034	2.4985	4.0127	5.8447	-1.0238	-1.9628	10.173	2.229	-1.2975	-2.7795	4.9063	-0.1101	-0.17401	0.16251	-1.651	5.8971	-2.5298	0.29478	4.1489	4.156	1.1203	2.4486	-1.6896	-0.035404	0.92827	2.7939	0.59918	1.9516	1.786	5.3642	2.7292	-1.9164	4.2767	6.8131	4.1932	2.1152	-0.71643	0.86463	4.9708	5.0109	-2.5442	-4.2624	9.9529	-5.2164	-4.313	3.6342
0.74461	1.7757	-3.3197	2.0993	-0.55643	0.52467	-1.5186	-0.40449	-4.4826	-4.0431	-0.50193	-1.8794	4.2041	3.3379	-0.82627	-2.5024	-3.3788	-2.389	0.053826	-0.98762	2.4654	2.5184	4.5775	-5.2963	11.94	-8.2736	0.9173	-1.2845	-0.66589	3.5147	2.0969	2.2803	-1.835	1.4929	-5.5692	-4.6588	-0.64796	-5.868	-2.9687	2.6569	-4.1624	-0.4414	-5.0245	-7.8292	1.572	-4.25	-5.6332	-0.50399	-3.1585	3.2958
-6.2456	-3.9435	-2.2596	-3.1937	-5.512	-0.94251	-2.7702	-7.4124	-6.3254	-4.7531	-9.3667	-5.18	-13.516	-7.003	-1.5139	-4.9209	-1.1607	-8.5019	1.6558	-5.6984	-3.7677	-4.588	-5.2271	-6.295	-3.7674	-2.7325	-5.357	-13.017	-5.2335	1.4095	-7.8431	-4.667	-2.4397	-9.2257	-8.6558	-6.3677	-9.382	-5.3508	-1.3844	-5.7037	1.2064	-8.3004	-5.5806	-7.2997	-10.629	-4.9071	-5.7926	-8.4158	-0.070898	-6.1492
5.8291	-0.94894	-3.8521	-9.3728	-1.6091	4.3929	-0.086227	6.0961	5.6679	1.2372	1.5102	-6.2165	2.7469	-8.3598	-3.3286	2.3604	-1.087	-2.2082	6.9464	-1.8919	3.3579	-1.3178	5.5587	0.36505	3.392	5.9685	3.5154	3.6596	5.1028	2.1867	6.5141	1.8118	3.3032	-2.5438	-1.1303	1.2747	3.9492	2.7911	-5.0572	1.4949	1.983	0.13447	4.3979	3.4536	4.5477	-0.77549	-1.7819	0.5437	8.8508	2.8289
-2.5311	1.2459	-4.3131	-4.4158	-7.7218	-0.75812	0.8687	0.32199	-4.549	-2.6482	0.7106	2.3716	-10.539	-0.8189	0.025208	-9.9656	-6.4362	-7.2685	-2.6991	0.80094	1.3257	-3.08	-0.28103	-6.9213	0.31369	-2.885	2.3033	-5.4899	-3.7132	-4.6738	-5.6797	-2.229	0.8644	-2.9793	-10.933	0.3956	-2.7422	-7.6134	-1.356	-2.2982	-4.6635	-3.2949	0.17215	3.8318	-3.4242	-10.764	2.3291	-6.8303	0.99183	-1.7251
8.819	11.611	8.3052	12.33	6.9748	12.387	7.1617	5.6991	4.9211	8.9017	10.001	0.99106	13.589	10.69	4.9468	6.8422	12.842	3.966	16.28	10.587	6.8817	7.1326	9.0588	2.6991	6.4867	4.9875	7.9828	10.107	4.4975	13.27	6.6211	9.4765	11.785	9.0266	7.7078	1.6829	5.6502	6.8846	15.222	8.5661	6.1636	6.1041	14.218	5.2516	11.373	5.8464	1.1615	9.9628	2.7538	11.497
-10.669	-15.964	-14.221	-13.415	-22.498	-20.16	-16.921	-16.157	-11.632	-12.923	-12.933	-11.503	-17.588	-14.94	-17.837	-15.998	-14.067	-17.194	-14.073	-11.702	-16.676	-16.238	-20.316	-12.073	-21.085	-15.015	-9.114	-13.971	-12.897	-13.126	-13.891	-9.9093	-8.2087	-19.387	-13.161	-15.244	-17.737	-11.069	-10.87	-6.1659	-8.2672	-11.003	-16.707	-12.283	-12.599	-19.782	-11.534	-13.15	-15.687	-12.716
-0.086111	-2.2612	1.3924	4.379	-5.0351	-2.2902	-2.5597	-2.8303	-2.1302	-2.4887	-4.8452	-0.63504	-0.76688	-2.0255	-5.3347	-3.6737	-1.2124	-0.065939	-3.9078	-4.0543	3.4523	-1.5111	2.9144	-0.27022	-9.2214	-3.736	-6.5366	-5.3984	-10.123	0.75535	-10.36	-1.5315	-3.9962	-0.34454	7.3896	-7.8774	0.41549	1.5489	-6.6212	-0.16374	-3.7668	0.51835	-9.1208	-4.0784	-7.1375	-0.45896	-2.9087	-0.39456	-6.2179	-3.1559
-3.6259	-0.043977	2.4551	-4.4153	2.981	4.6492	5.5835	-4.069	-0.0023617	0.94459	-6.1139	-5.7396	-3.3905	0.4296	3.786	-4.8901	-1.0556	4.096	-1.6903	-0.075145	-3.3535	4.8369	1.2068	-3.102	-8.6428	-3.088	1.9208	5.9445	-9.9844	-1.7758	0.747	1.4948	-5.6553	4.8263	6.2342	0.55825	-1.4008	2.3355	-2.2737	2.4123	2.3797	2.4344	-1.3791	-1.6655	1.2166	0.44867	3.8649	-0.7025	4.3071	3.0047
-0.57975	-1.7288	-6.9854	-8.7796	2.6541	-6.6644	4.5582	1.3715	-1.91	-0.17303	1.2126	-4.8403	-4.0565	-0.38028	-2.2352	0.33119	-6.3552	1.4736	-2.2364	1.0012	1.4758	-0.68297	-9.3577	6.6339	-2.2998	-6.1923	5.8836	-4.3276	1.7913	-1.8488	-1.7654	-9.8801	-5.3847	-7.2507	-3.2171	1.89	-3.9275	1.907	-1.4092	-3.541	0.5787	-3.2892	2.9168	-1.7303	-2.7781	0.96292	-7.5259	-1.2394	1.1592	-2.2672
-1.7084	9.0885	10.996	1.7639	0.60719	5.4152	0.89337	9.5059	2.4031	-0.60832	7.1729	8.2737	0.7635	7.595	7.7601	4.8815	2.058	2.2602	-0.58277	3.1987	2.0659	6.4708	3.0738	2.375	1.0594	-2.11	0.13308	4.9798	2.2567	8.3769	0.4969	8.5847	7.206	1.9281	7.807	6.0484	2.5207	0.95201	6.2759	6.8416	5.2934	-2.7733	5.477	-3.1939	2.1816	0.32923	4.9132	3.7166	1.7383	2.098
8.9345	9.7008	6.4896	7.755	3.4238	5.1601	4.936	12.395	3.7133	5.3868	11.304	12.434	3.4661	0.24407	1.8661	5.6498	6.7999	5.4176	4.2634	13.262	4.7138	3.6582	4.588	6.58	6.2819	5.224	6.9386	12.048	8.1393	-3.7039	5.3096	4.1534	5.0633	5.1251	5.6778	3.8588	5.5634	3.3362	7.2348	13.112	6.4494	0.21497	8.2531	-0.44928	4.8295	4.6118	9.2115	4.0354	7.8759	5.8213
-0.82984	-3.2156	-1.0508	0.15535	-9.9291	-4.7428	-4.1004	-0.89368	-0.46691	-6.3311	-6.1371	-1.1785	1.0955	-5.1822	-0.74075	-5.7118	-3.3388	-4.451	-5.2504	-5.7185	-4.7778	3.7893	0.21752	-1.9743	-3.0678	4.9128	-0.85018	-2.1352	-2.3592	-3.434	-0.71459	0.8445	-1.1158	0.45975	-4.7355	-7.6846	-0.83008	-9.4102	-1.4575	-0.70664	-4.1319	-5.5769	-3.6909	-1.2601	1.6192	0.19056	-2.7614	3.932	0.24784	-5.9912
-6.5625	-3.0373	5.7994	3.4429	0.16658	-5.2849	-1.6268	3.8452	3.9917	-4.6971	4.5541	-1.7658	3.1004	-4.9026	-7.4551	5.2107	0.80175	6.313	-0.024263	1.9947	-0.60568	8.3414	5.2026	-3.103	0.40281	-1.1385	-0.60487	-2.5504	4.0845	-2.8041	-3.0591	1.1244	3.5705	-11.394	1.3902	-1.8975	-4.7326	3.309	7.545	2.0717	-3.5524	4.7091	0.83966	-3.2179	-5.9776	-0.70554	-3.6403	2.3782	-2.5033	-4.2746
3.7777	-2.5758	-2.3623	-4.7064	-1.1696	4.0778	1.335	5.2525	-3.4489	-4.9606	-2.2593	-1.3055	7.1186	-2.223	-3.246	-5.7915	1.97	-3.1308	-4.6702	-4.5494	3.6224	4.126	0.88024	0.20421	-1.7873	-4.944	0.85499	-7.3162	-1.4364	-2.89	5.5019	-1.2665	-0.75758	-0.68022	-8.3006	1.2709	-4.9132	1.307	1.1027	-1.5643	-4.7682	1.9781	-3.1189	-4.5607	6.5526	-3.675	-4.3476	-2.3519	2.4328	-0.085149
-5.1576	-1.9199	3.4475	4.9633	1.7218	-4.0035	5.4438	-0.91287	-4.3225	3.0419	2.3187	0.20637	5.0202	0.20078	-1.8102	-0.22227	6.2036	9.7616	7.4403	1.0245	4.3946	5.7627	0.88431	1.77	4.5287	0.32902	-5.0621	0.57125	-2.6096	3.3466	-2.5859	0.044654	2.4293	0.30987	0.35216	-2.4235	3.9552	-1.4344	-2.1259	-2.9009	-6.1234	-0.11734	0.74074	0.70261	3.3614	1.8737	1.6108	1.7977	5.5305	-0.72382
-4.725	-5.1681	-6.0949	-2.9048	-2.8534	-1.1133	-4.9108	-2.5476	-3.5833	6.1394	-5.0557	-6.735	0.092779	-8.6462	-5.3976	0.56971	-4.3438	-4.6252	-1.3697	-7.8193	-0.12414	-7.4494	-0.98828	-1.2051	-0.79196	-4.5583	-3.0238	-12.628	-1.6814	-3.1251	-7.1399	2.7146	-4.6283	-3.5471	-4.632	-1.1633	3.1535	-0.33128	-4.8221	-7.1405	-4.5853	-1.589	-2.7164	-7.2724	-3.8041	2.5312	-3.8737	-0.64625	-0.27352	-5.1832
5.1404	8.2348	2.5255	-2.367	0.59214	1.0021	-2.7227	-3.6483	-3.976	3.3598	3.0734	8.8025	1.4991	2.0662	6.2685	0.19301	-1.1514	-9.9754	0.39109	6.5796	5.9991	0.96001	-6.7258	2.865	1.8573	-3.5756	-0.8965	1.2229	6.8592	1.139	-2.1937	-0.61666	1.3192	-1.2184	4.0523	-4.1134	-1.1877	-0.70225	-0.018397	2.9253	2.436	-0.13438	2.0179	0.16949	1.6665	8.2103	5.5898	6.8434	5.5506	3.9328
-11.247	-5.2205	-16.128	-5.7861	-16.114	-20.034	-11.951	-9.9758	-8.1421	-11.768	-13.693	-12.634	-8.5859	-13.423	-12.529	-11.262	-14.442	-12.538	-10.283	-7.0617	-3.4213	-8.6282	-18.133	-13.021	-8.6369	-10.494	-11.996	-14.804	-9.8119	-7.0034	-15.658	-14.498	-17.949	-12.161	-17.994	-12.534	-16.274	-8.3748	-11.583	-7.5319	-9.6718	-7.9975	-11.458	-6.3519	-12.123	-8.7797	-15.425	-17.049	-10.436	-7.1053
-12.521	-20.696	-12.556	-5.3981	-8.4138	-8.2845	-11.117	-8.8897	-9.0129	-12.383	-8.5455	-10.875	-14.491	-10.994	-9.3013	-8.1021	-10.316	-14.079	-4.5585	-12.178	-7.6716	-18.136	-6.2048	-5.725	-1.4353	-9.8433	-1.3506	-11.803	-11.573	-8.4497	-8.4939	-7.741	-3.7625	-12.478	-6.6236	-11.689	-10.244	-9.4291	-11.054	-5.7011	-8.3029	-7.7182	-6.5546	-9.0318	-13.471	-16.594	-13.623	-10.409	-10.403	-5.5523
0.19383	-0.17471	-4.8482	-6.0466	3.2372	-8.0284	-3.774	-3.0702	0.43742	-4.578	-0.088268	1.3348	-3.6106	-6.9222	-1.4347	-11.806	-4.4782	-6.8107	-4.4692	-0.85991	-2.3233	-2.4875	-6.2847	-7.2202	-6.6656	-2.0771	-3.3858	-1.8729	-1.7099	1.9389	-7.5135	-4.6584	3.2777	-2.701	-4.9071	-2.4134	0.96943	-5.1768	0.84344	0.40348	-8.0202	-4.4564	-7.0927	0.96767	-6.8094	-9.3772	-2.9664	-5.3779	-1.5407	-0.22475
-3.2968	-3.9146	-3.0518	-7.5987	0.37107	-8.8909	3.0512	-4.6063	-2.1365	-1.3814	-4.2215	-6.9224	-4.8133	-1.349	-0.97247	-3.0412	0.42139	-1.0875	-1.068	2.0165	-9.1916	-5.2765	-6.3941	-3.4043	2.5848	-10.194	-2.141	-8.171	3.2469	-2.9225	-8.3599	-0.27723	-2.1963	-4.5454	-3.7305	-0.61967	-0.028861	-9.9588	0.11826	-2.9988	-0.58743	-5.2868	-1.7889	-8.4914	-0.92847	-1.0054	-4.9899	-6.6847	-0.43196	-3.0414
-4.4829	-1.5211	3.7223	0.94474	-1.8632	-2.3676	-4.2665	-0.4716	-3.0618	-0.86189	-7.3502	-2.6043	-2.741	-5.5755	3.9423	-1.1854	-4.6789	-10.849	-5.1363	-0.71705	-3.2678	-6.9325	-2.8981	-11.31	-7.4076	-6.5148	-4.3918	-1.917	0.53706	-0.30492	-0.63587	-1.4017	1.5401	-4.1304	-11.51	-3.4361	-5.7863	-7.546	-7.6731	-0.41403	-5.7796	-2.5869	-7.7343	-0.82167	3.7744	-0.56412	-2.5261	-2.3038	-5.0431	-3.5262
-12.332	-9.7042	-12.798	-10.179	-4.6998	-7.3005	-8.2358	-4.0464	-13.57	-7.3583	-15.646	-8.5001	-3.3087	-9.2598	-10.519	-8.7569	-7.3102	-11.766	-6.8213	-11.421	-10.972	-5.4472	-17.238	-8.2079	-9.7537	-4.2316	-10.66	-9.9914	-1.5045	-14.878	-13.965	-6.9184	-9.3857	-10.449	-10.146	-11.602	-12.534	-5.9018	-13.606	-5.4896	-6.4984	-4.5395	-10.783	-13.198	-4.9065	-9.939	-10.678	-10.88	-12.487	-11.614
-5.9065	-3.1144	-7.7048	-6.5765	-7.8658	-9.4744	-0.5827	-8.2263	-10.575	-6.0632	-5.1631	-5.6686	-9.4264	-5.6878	-7.0043	-1.206	-4.2232	-7.4817	-0.91634	-12.632	-8.068	-7.4384	-1.0413	-1.0738	-10.61	0.10155	-10.033	-9.4135	-2.4388	-5.952	-2.8677	-3.5994	-6.0988	-13.061	-7.3247	-5.094	-10.399	-4.0204	-9.8896	0.79514	-4.038	-5.4606	-11.448	-6.0078	-1.5455	-10.783	-8.4864	-4.4476	-5.9286	-5.4421
-0.74495	-6.1673	-3.5944	-12.37	-0.21677	-7.8893	-5.7951	0.73674	-2.6811	-2.2313	-5.9667	1.1095	-4.6972	-6.495	-2.293	-7.2731	-6.9422	-4.8972	-6.6638	-4.2667	-2.1848	-6.9401	-10.609	2.3122	-9.0969	-6.8529	-0.4725	-1.4489	-11.246	1.117	-3.19	-0.070361	0.011417	-0.029715	-2.2569	-3.9076	-4.4683	-7.1642	-10.583	-3.9467	-9.5232	-3.8045	-2.1193	0.25368	-10.256	-2.7595	-5.2381	1.8736	-3.4892	-8.1245
0.49063	-2.7009	0.86857	-2.0129	0.68939	4.3313	-2.3664	0.72306	4.3323	-3.01	-1.8922	1.6718	-3.9438	2.3444	2.4245	-5.6376	3.2717	-3.2306	-0.34434	2.7451	-2.3694	-1.129	-1.9422	3.3485	-4.0787	-1.5951	-5.6125	-5.1782	-5.9009	-1.298	-3.6073	-3.171	0.06457	-6.4406	-4.7893	-2.6002	-1.8646	-6.7022	4.9744	0.1675	3.0065	-0.31038	-0.6638	-0.10546	-2.5509	0.30243	-3.2666	-5.7028	5.4119	-2.8025
-15.302	-15.944	-10.045	-11.369	-7.3528	-12.699	-14.721	-13.509	-16.671	-22.047	-14.298	-10.602	-18.241	-10.952	-12.098	-12.911	-11.615	-11.337	-14.028	-17.416	-18.319	-10.439	-18.312	-16.957	-13.857	-7.223	-9.4674	-13.726	-11.955	-9.8639	-12.938	-17.58	-9.0943	-14.156	-11.484	-14.167	-14.668	-14.799	-20.213	-14.129	-11.631	-21.188	-11.926	-22.22	-17.029	-13.514	-18.597	-14.896	-4.9772	-14.247
3.0023	10.189	0.54314	14.139	9.2661	2.3248	-0.68191	2.6633	5.4603	7.5687	7.7744	4.5224	5.7815	4.9515	-2.2929	9.4927	1.1948	9.0576	4.3517	1.1818	2.1225	-3.1221	3.7684	-0.013133	4.7402	4.4229	6.358	5.1275	3.5152	6.2631	1.4137	2.7923	0.34895	6.6263	7.4067	4.9027	5.1858	0.13625	5.4585	11.181	1.2869	11.644	8.5773	10.058	4.6598	4.5038	7.0133	8.5451	4.6813	4.9224
-4.8252	-13.268	-15.387	-17.49	-14.681	-8.7859	-13.679	-15.752	-17.596	-11.281	-22.273	-10.094	-8.4064	-8.0563	-13.917	-11.542	-10.276	-14.157	-7.4846	-18.383	-17.801	-16.137	-11.573	-18.366	-16.003	-14.28	-8.9238	-12.032	-21.843	-9.3874	-18.666	-8.4761	-8.4166	-14.645	-21.161	-7.9527	-9.7073	-13.979	-18.688	-15.537	-15.779	-10.361	-19.716	-17.172	-11.894	-13.682	-12.159	-21.225	-7.9008	-14.609
-12.04	-13.949	-9.0935	-13.666	-16.407	-11.321	-8.6697	-9.8815	-8.8201	-4.5758	-3.3487	-11.691	-14.781	-9.9272	-12.811	-13.59	-15.28	-13.949	-9.5253	-10.616	-11.836	-15.903	-12.596	-11.102	-8.8283	-9.135	-8.1788	-9.7984	-13.807	-15.71	-10.899	-6.9114	-18.287	-9.332	-7.7712	-6.7905	-16.945	-7.9719	-13.685	-12.745	-9.7563	-13.721	-13.085	-10.721	-17.227	-14.903	-3.2913	-21.945	-10.928	-9.7621
-6.5472	-3.124	-5.3979	-10.241	1.9682	-8.3051	-6.4203	2.5702	-11.348	-14.9	-6.8845	-3.8626	-2.0623	-0.16226	-8.8685	-7.7123	-2.7066	-10.178	-4.354	1.4827	-3.6331	4.6011	-8.2779	1.2441	-6.1769	-1.8937	-3.3805	-15.936	-5.1342	-13.83	-6.0686	2.4391	-3.5366	-12.237	-9.5658	-3.9635	-2.3549	-8.2892	-4.941	-1.3196	-7.8038	-2.8252	-5.7529	-7.2825	-5.0689	-6.1563	-9.5871	-8.6168	-1.9291	-6.469
-0.41872	1.462	3.2315	0.18247	-1.7581	2.1875	-4.3014	5.5708	-1.7046	-6.8526	-3.739	-0.099561	-3.3151	-1.3762	-1.2675	1.6511	0.12236	4.7162	4.0341	4.3102	-8.2603	-4.046	-3.0277	2.2043	-2.4621	0.78795	-9.6261	-4.8121	-2.0381	-3.347	-0.09876	-1.3862	-7.4028	-9.1902	7.3226	4.509	-2.2442	2.5689	-4.2337	-3.3206	-5.0411	-5.0012	-3.5752	-7.6907	-3.4001	-1.0842	1.4588	-1.7003	0.87931	-1.3918
6.7538	-0.49433	7.2016	3.834	6.7986	8.3364	9.7421	7.7051	6.8655	6.4267	9.7903	7.8561	12.548	12.816	7.4678	3.4351	12.343	6.9626	2.9492	10.375	3.9039	7.2233	7.3216	8.2186	4.439	8.9704	1.1496	6.7276	8.2476	1.7344	3.3473	4.1236	11.294	11.197	12.036	6.2845	6.2333	4.4572	2.9736	1.5509	10.11	5.9426	10.384	7.6112	3.9604	8.7049	7.9818	6.0892	2.6198	6.2104
-4.2702	-1.2042	-0.42862	-0.43135	-0.26051	-1.1507	-3.4983	-0.25802	-4.1801	-7.4641	-4.6073	1.7803	-0.70696	0.27629	-2.9942	-4.7509	-4.6545	-0.80898	-3.4361	0.020506	-4.6344	-3.1501	-2.1349	2.0857	-7.8594	1.3097	-7.6186	4.3885	-5.863	-0.053331	-4.9989	-2.7991	-5.9985	5.6352	-0.64446	3.8906	-2.2832	-2.763	-3.0052	-12.735	0.9881	-3.1086	-2.7203	-1.616	-2.1917	1.0547	-0.53195	-0.89272	-3.7465	-4.9297
-15.95	-22.655	-7.6264	-10.254	-8.8548	-10.615	-13.03	-12.115	-15.056	-16.155	-11.825	-9.5311	-12.823	-14.854	-16.022	-18.206	-13.852	-14.305	-17.019	-10.096	-11.72	-11.13	-5.2632	-13.462	-7.6914	-14.265	-17.932	-6.7444	-14.032	-16.544	-12.425	-17.589	-15.786	-8.0001	-15.297	-18.352	-13.152	-17.991	-16.997	-18.176	1.1296	-12.215	-10.782	-20.639	-19.119	-9.3065	-13.37	-10.969	-8.2241	-7.6235
-3.0986	-2.3739	-4.9939	-0.68717	-3.6379	-1.5874	-2.9524	2.1226	-1.7479	-7.3344	-5.6607	2.3612	-5.2309	0.90604	-4.5347	0.32174	-5.4244	-9.6789	-1.5778	-1.7159	-3.2049	-2.1526	-5.246	-3.736	-7.4188	-3.5935	-3.6298	-3.5698	1.6664	-2.9422	-15.279	-11.848	0.28565	-0.24712	-5.7391	-2.6075	1.027	0.46195	-9.3419	-2.8452	3.8043	-0.57715	-7.0661	-0.39645	-7.1905	1.4987	-2.2944	2.9621	2.4868	-3.5642
6.5102	-3.327	-0.052827	6.4694	-0.0020089	0.44771	-2.4073	-2.4316	-2.4867	-1.5659	-0.60382	7.2677	6.7188	1.9261	-3.5136	6.4041	-2.6155	3.8032	-0.7803	1.9817	7.4524	-2.2383	1.6665	-0.052318	6.931	-0.64423	1.5349	8.5061	-0.59804	-1.7295	4.4406	4.8096	1.3831	8.4778	1.5632	1.0487	3.6002	3.8959	-2.9046	-2.0095	-5.1009	-4.4231	3.476	-3.3145	4.8358	-0.22842	3.2299	4.7695	-1.6541	6.0814
-13.159	-4.6202	-8.2486	-12.859	-15.358	-11.074	-3.3411	-11.111	-10.969	-5.325	-7.2787	-9.8473	-9.1953	-4.0797	-10.475	-10.639	-10.211	-10.339	-4.0792	-8.2335	-15.191	-9.3745	-9.1906	-6.6699	-7.2851	-7.2593	-7.4162	-6.9029	-10.362	-6.0961	-13.949	-8.051	-11.804	-12.008	-11.122	-7.831	-11.832	-10.563	-10.503	-3.5299	-7.8677	-12.752	-8.5986	-14.892	-15.209	-11.801	-16.631	-4.777	-8.3034	-11.596
3.4022	1.3235	-3.4702	1.1368	-4.0198	-1.1319	-1.582	5.2409	7.1695	1.9795	1.5605	6.1705	7.0883	-2.1789	-4.155	-1.9186	-0.54555	2.8938	0.21924	1.4852	-0.34748	3.0898	-1.844	-0.45793	5.1816	4.4672	7.7168	0.60582	0.035578	5.8328	4.0763	1.4871	-0.71742	4.2927	4.769	1.2323	3.051	-2.9502	0.56727	-5.3961	2.4102	1.303	1.0013	3.3724	7.1828	1.3786	8.3511	3.4433	2.8899	1.3494
3.5057	2.1103	4.6652	-0.87572	9.4889	9.9973	5.9814	5.7272	4.1784	5.0201	9.6361	5.6529	5.2727	3.1672	6.3233	2.9678	8.7473	2.232	8.6157	4.8327	3.4088	6.9582	10.263	0.31099	6.6393	9.6798	5.4851	10.941	7.1566	1.5334	-0.99199	13.145	7.7807	6.793	6.764	-1.7772	15.798	8.45	6.8711	1.9219	2.8674	9.224	0.9178	6.4266	12.95	7.8387	10.145	1.7759	9.0987	15.431
-16.297	-7.3692	-10.759	-11.089	-7.1569	-11.513	-14.724	-8.9154	-21.211	-16.818	-10.27	-16.793	-9.636	-6.1206	-8.6431	-13.751	-7.3189	-11.578	-8.6326	-10.964	-14.097	-8.3087	-5.3357	-1.6682	-9.4792	-10.401	-6.9628	-10.748	-8.9974	-2.4341	-17.833	-12.266	-10.877	-7.2519	-10.899	-14.115	-13.618	-8.3897	-9.5447	-11.569	-11.924	-13.485	-13.267	-11.208	-9.2428	-8.8555	-9.4529	-8.358	-12.953	-7.6924
-12.919	-16.606	-6.4948	-10.316	-14.905	-19.515	-13.168	-16.631	-13.05	-10.084	-8.4296	-11.361	-13.02	-5.8542	-11.05	-11.983	-8.9235	-9.8215	-7.5149	-8.4298	-9.243	-11.62	-12.374	-13.253	-6.2272	-7.7428	-7.5548	-7.4327	-15.819	-11.328	-10.315	-13.269	-10.598	-18.929	-6.0503	-13.282	-11.038	-6.6147	-11.503	-13.24	-6.6258	-15.807	-9.5711	-7.7847	-13.783	-4.8416	-6.9087	-18.939	-13.82	-7.4578
-12.741	-12.293	-12.197	-12.68	-19.183	-10.215	-6.3899	-15.628	-11.786	-18.073	-10.142	-14.49	-9.231	-11.78	-11.063	-12.447	-13.961	-16.206	-8.5828	-15.291	-16.13	-7.1456	-13.154	-12.482	-10.953	-15.213	-12.939	-9.3415	-10.947	-11.906	-6.4879	-8.9217	-10.129	-12.095	-10.693	-13.085	-6.5265	-17.271	-10.898	-11.221	-12.205	-12.187	-11.169	-17.404	-14.958	-18.518	-12.302	-7.4398	-15.767	-17.222
-21.78	-24.965	-22.099	-22.52	-23.316	-20.757	-27.864	-26.53	-25.105	-24.05	-25.459	-21.806	-19.934	-16.377	-16.869	-26.05	-25.95	-20.878	-27.142	-17.515	-27.473	-21.364	-16.214	-25.528	-20.817	-25.282	-18.723	-22.309	-19.08	-13.244	-25.01	-18.957	-22.172	-28.897	-21.959	-26.954	-15.768	-25.615	-24.326	-21.27	-13.779	-22.203	-23.762	-21.754	-19.302	-11.206	-30.03	-17.534	-29.52	-29.963
-3.979	0.90731	-2.0306	-4.3119	0.82898	0.53358	-7.3241	-2.8644	-3.0023	3.7458	-2.0614	3.0564	-2.6143	2.8768	-0.41604	1.1935	-9.993	-0.59858	-3.9026	-6.8836	-6.4224	3.1754	1.661	3.4904	-0.66322	2.0321	-1.6688	1.6887	-2.9742	-9.6456	-0.31584	-3.5189	-4.5769	-1.3973	-2.0593	2.6306	-0.3593	0.11346	-0.84688	-1.4833	0.52711	5.5783	3.1237	-5.5192	3.1093	-2.5565	0.65757	-1.5003	-4.2208	-6.8031
-3.4492	-5.1979	-2.8661	-9.3004	-0.32663	-6.962	-3.7276	-9.5639	-5.8565	-1.7065	-3.0569	1.8606	0.61437	-0.58095	-1.8505	-7.1381	-0.28554	-5.1339	-4.9485	0.41488	-1.649	-3.6396	-4.9478	-5.4909	-8.566	0.10388	-6.8805	-2.1965	-12.311	-8.0412	0.10477	-13.282	-2.3664	-8.6133	-2.8532	0.31137	-5.2978	-0.59312	-8.972	-9.0102	-7.2791	-11.006	-1.0876	-5.4396	-5.4524	-7.3303	-5.8648	-4.6719	-8.4589	-5.4849
1.0536	-7.1565	2.5938	-3.2257	-0.47568	-0.72552	-8.611	0.97896	2.3591	-0.027483	-1.9748	-11.557	-9.479	-0.50227	-2.4696	-0.82529	-1.2037	-0.95615	-1.481	-1.9048	-4.0336	1.1661	6.1822	-6.1049	1.1324	5.2523	-5.9668	-1.9525	-0.0081515	-1.1756	-1.7113	-7.4275	6.0102	-0.0076092	6.2098	0.42179	-1.3815	3.423	-5.1379	-2.4749	2.387	-3.5448	-2.979	-2.2105	-0.76317	-5.3826	-3.8985	-6.4946	-5.5141	-2.073
-17.866	-15.067	-17.228	-22.733	-21.538	-20.558	-15.094	-23.313	-22.265	-13.351	-21.013	-24.505	-21.459	-20.937	-19.448	-21.844	-17.144	-23.923	-14.637	-26.27	-24.554	-21.229	-21.163	-21.686	-30.548	-21.646	-21.789	-19.183	-18.219	-21.045	-20.983	-19.592	-24.14	-24.3	-23.852	-19.115	-20.071	-17.792	-16.289	-23.038	-30.693	-16.945	-23.51	-22.241	-18.256	-16.341	-22.83	-15.119	-19.745	-19.831
-17.857	-15.339	-7.6886	-12.675	-14.721	-20.05	-12.579	-11.487	-15.201	-8.0537	-13.376	-8.6636	-15.393	-7.0168	-10.861	-15.882	-18.849	-11.76	-12.83	-16.252	-12.927	-15.298	-14.431	-18.248	-12.834	-14.195	-13.778	-18.856	-12.262	-13.115	-11.745	-8.0353	-15.848	-17.208	-12.457	-17.496	-9.574	-15.469	-11.608	-16.659	-11.264	-13.764	-15.45	-17.542	-10.32	-13.306	-13.36	-17.427	-11.154	-14.39
-9.1231	-17.653	-12.221	-14.996	-12.511	-11.044	-13.011	-12.905	-12.179	-16.267	-9.4001	-6.9039	-13.119	-16	-14.725	-13.068	-13.585	-16.175	-13.436	-13.036	-13.625	-15.767	-11.242	-18.879	-14.664	-15.157	-9.6466	-12.166	-13.651	-12.643	-12.041	-11.859	-16.027	-9.2036	-17.8	-11.655	-14.141	-11.185	-14.64	-20.78	-19.301	-13.417	-14.939	-14.446	-9.9475	-10.264	-12.176	-6.9342	-13.747	-15.693
-0.17275	0.14044	-7.2857	7.8325	-1.7013	-3.3173	-2.1661	-0.39438	-1.928	-1.0469	-2.9864	-2.8677	-1.8007	-4.2506	-2.5693	9.746	0.41743	-2.203	2.4457	3.6535	-2.4985	1.812	0.89619	-1.4872	1.772	0.2176	4.0428	-4.1699	4.002	-1.7673	0.82644	-8.2964	-4.7104	-2.4595	2.1705	-6.4982	-3.4896	-0.86694	-4.0803	2.1088	1.8285	-4.7001	0.12599	-4.6976	-5.0615	0.6312	-1.0021	-1.2022	-1.7833	10.073
6.9299	5.0173	2.6598	10.689	9.9713	4.8184	9.1931	3.0353	2.6197	10.952	9.7602	5.6905	4.2182	6.3768	3.6332	5.8421	7.9545	8.2992	7.6341	5.535	9.196	4.9234	8.6437	-3.4672	5.6409	4.1188	1.1858	2.0346	8.2465	5.8492	7.8573	0.081166	7.5206	4.0739	3.6372	2.2611	1.8183	5.9134	7.5622	3.512	11.574	4.7317	3.7771	5.0846	7.1008	10.751	2.8055	2.4693	0.013272	1.556
0.488	3.516	-3.59	4.6996	5.0522	0.97118	-2.7284	7.5244	2.2017	3.6286	-6.7402	4.8324	-1.2161	4.5825	0.86481	-3.1716	-4.9851	0.88053	-2.8593	-1.0869	-3.2302	-5.78	5.7294	6.3599	-3.5938	-1.9623	-2.0681	3.0811	4.4439	4.9657	0.51729	-3.0189	2.5952	-7.2604	6.3112	3.0033	-2.6932	4.4732	4.519	1.1377	7.4607	2.8054	5.8345	-3.9969	1.0452	1.2795	4.5301	-3.6468	-3.4764	-2.2352
7.2502	0.86003	-4.3519	0.099625	6.4938	9.2507	8.4467	2.9061	0.31839	1.9599	-0.66639	-0.7412	0.04614	5.012	-4.2577	3.3154	-5.8194	5.9179	2.406	-2.4331	9.8147	0.13956	-0.7202	7.2662	6.8718	-0.53165	10.22	1.1028	-2.6168	-0.30159	2.9758	0.342	-2.8484	6.8401	5.6166	-2.2428	1.5799	-1.5217	2.0211	-0.17575	4.082	0.38917	-2.5963	7.869	5.0984	1.8415	0.26277	-0.12326	-3.8893	-0.60108
-6.9651	-5.9299	-7.9831	-4.1371	1.0875	2.092	1.0474	1.6404	-2.043	-4.6908	-7.641	-0.40797	-3.3156	-2.1357	-4.4916	-5.4958	-3.9556	-0.037972	-4.8455	1.5769	-3.5412	-2.8217	-6.2634	-5.6235	-6.7797	-3.1372	-3.8941	-4.0126	-2.129	2.0233	-4.8661	-1.8706	-6.8218	-6.3961	-1.3274	-4.1425	-2.5945	-8.7271	-5.9809	-2.4251	-7.9271	-6.1303	1.4811	-7.8354	0.053625	-2.4282	-1.3556	-7.623	-1.5076	-0.5916
1.1135	5.3828	4.3546	4.8801	3.6088	0.50812	3.2337	9.2702	4.0049	3.7589	-0.15886	4.8657	-1.1398	3.9051	-2.3787	-0.55027	-3.1981	2.1657	7.0116	0.7372	-2.6676	0.86531	-2.821	5.2478	-0.50396	-0.27223	3.2319	5.3734	6.2913	-0.96018	3.9137	0.26976	2.323	-0.95115	5.4624	-1.4147	4.6321	1.8835	6.0228	4.602	4.0331	3.7915	1.3811	5.6229	0.26295	4.8091	-0.72429	-0.8193	-0.17752	7.5584
12.802	11.015	3.9805	8.3457	7.8111	7.0517	8.1561	8.4517	7.6315	8.3981	4.9123	9.1774	6.5431	17.014	4.7715	9.3403	7.0181	9.0273	5.6633	10.147	3.847	12.808	7.1835	10.452	7.3167	7.5984	9.4655	4.9311	7.4566	10.028	7.4333	6.7675	2.7516	6.2276	7.7562	5.8136	5	11.764	9.6416	7.9905	10.168	11.92	4.9689	9.7868	11.118	12.674	10.535	6.4452	9.2916	5.9478
1.5082	3.6373	-9.1623	-3.2748	-1.0133	1.0576	-6.0053	0.54175	-4.5994	-7.1208	-2.0226	2.4546	0.98552	-1.9466	-3.5427	-3.8449	6.4275	1.3472	3.7138	-6.5456	-2.6434	-1.3671	-7.0279	-7.6825	3.2024	2.5441	-4.2764	-4.873	2.6943	-2.5614	4.1773	0.48928	-2.8077	-0.90922	-5.4053	-7.2051	-3.9182	-3.0814	5.9004	-0.94362	3.6546	-1.3106	8.1623	-2.0514	5.4331	-2.8548	4.59	-5.3683	-1.1507	0.43909
-6.1088	-7.9191	-6.1073	-12.721	-6.0599	1.7315	-3.0858	-10.947	-4.4708	-2.8197	-3.343	-4.887	-7.5201	-8.3142	-7.0575	-5.5985	-6.0589	-7.2473	-9.4165	-5.1693	-5.0828	-6.9505	-12.069	-6.0296	-5.4832	-1.2728	-5.3709	-4.6284	-9.8157	-7.9878	-10.317	1.6535	-14.278	-3.9021	-9.5981	-2.3738	-3.2952	-7.5628	-1.0249	-6.1846	-4.8652	-3.2153	-3.3487	-9.098	-2.0553	-9.3042	-9.726	-8.9125	-1.5216	-8.5246
-3.3935	-12.656	-3.993	-3.9757	-6.1654	-3.6494	-5.1362	-7.8411	-3.2844	-8.9311	-6.6476	-1.8857	-0.77391	-5.3157	-8.8125	-5.641	-4.473	0.21194	-5.107	-0.09488	-2.6026	-1.9727	-4.6053	-7.5283	-3.7488	-7.0705	-5.8717	-8.9866	0.34953	-6.7983	-6.919	-5.0398	-2.5474	-4.5995	-3.7588	0.0059929	6.1269	-2.1954	-4.9941	1.1982	-2.1624	-5.399	-5.3132	-3.5396	7.7833	3.1271	-0.65	-0.33133	-0.063748	-1.8647
-10.922	-18.979	-11.82	-12.17	-8.1384	-7.5925	-2.0001	-10.448	-6.8159	-6.7618	-11.856	-15.327	-10.935	-9.7608	-13.289	-14.484	-11.192	-12.198	-8.1749	-5.4872	-7.1566	-13.627	-8.3882	-5.7144	-13.418	-10.753	-11.119	-11.521	-15.994	-8.7141	-6.8947	-11.525	-12.585	-15.848	-12.428	-13.266	-9.4743	-18.214	-5.3168	-12.992	-7.9073	-11.082	-16.126	-13.721	-11.362	-13.626	-10.708	-10.683	-11.732	-12.199
-2.4095	-4.7233	-8.4227	-2.0417	-6.8889	1.0459	-0.74894	-1.5226	-8.3385	-2.7023	-0.16201	-3.6887	-4.8884	1.5013	-0.66713	-4.4611	-8.0648	0.97636	-2.2277	-0.49093	-12.149	-2.4329	2.2255	-3.5792	0.73253	1.2439	3.8262	0.87491	-1.8853	-4.5173	-2.601	-1.612	-0.56354	-1.3512	-3.588	-5.6217	3.419	-4.2203	4.543	-0.97109	-2.8828	-4.7868	-4.316	-4.9129	-8.6151	-2.4404	0.82553	-8.7294	-4.1426	1.4854
-0.17638	2.1077	-3.027	-3.3256	-4.0883	3.5255	-0.91152	-0.16525	-2.0229	-0.42299	6.1694	2.649	0.73932	1.5051	5.8573	-2.949	-1.7007	-1.25	0.5128	-3.1712	-1.7236	-2.675	2.0987	-0.66258	6.4508	1.9711	0.58237	-4.6408	-5.2145	2.1561	-0.55449	0.515	-6.2095	-0.16269	1.0097	2.238	1.396	-2.301	8.4507	-1.9149	-1.2682	3.68	-6.0279	0.50066	3.4557	-7.3747	-4.2343	7.2535	-2.5634	-4.7266
12.716	6.0816	5.8744	7.687	14.155	7.7789	5.1439	7.439	4.7609	8.7793	9.4224	12.148	7.1105	13.112	7.165	14.409	11.939	12.055	4.6505	9.7928	8.1304	10.453	5.6564	8.3577	12.005	12.34	6.3003	17.869	10.571	9.2772	1.6555	14.057	10.157	8.2201	10.175	12.62	10.376	5.2487	14.533	10.5	9.9396	14.541	13.429	7.0628	15.368	8.0429	6.4326	6.2807	11.25	11.87
2.6657	4.9925	1.6332	4.8885	-4.7316	5.6958	2.1084	6.8638	6.8833	5.8105	5.8347	10.641	7.553	9.8028	10.601	3.1185	10.622	4.7735	2.9605	4.6225	6.7733	5.1349	6.9747	5.2263	7.1596	10.377	-0.64473	11.822	4.1945	2.3223	-1.4119	4.9517	2.7958	2.9498	3.168	1.7593	12.422	9.1184	3.6777	6.7064	3.2641	0.17671	2.9515	4.538	3.7398	14.876	1.6735	5.5732	8.4074	3.0047
-11.893	-8.4114	-7.1013	-12.055	-5.4179	-16.989	-9.0415	-15.02	-11.699	-11.355	-16.522	-12.813	-12.033	-10.258	-8.2931	-8.024	-14.465	-7.4401	-8.3982	-5.988	-12.438	-10.177	-10.869	-8.4384	-14.491	-11.646	-11.17	-13.972	-9.5245	-16.609	-16.469	-22.487	-4.1352	-8.5589	-13.919	-13.336	-6.1871	-12.351	-10.4	-13.257	-14.58	-11.192	-11.739	-4.1761	-9.5608	-9.1263	-9.9596	-12.309	-18.473	-11.316
4.8045	3.8194	3.4287	-1.3009	1.1953	-5.5858	4.1997	5.6806	4.372	6.9896	13.572	5.8487	1.3804	-1.0396	3.4236	-2.7138	0.9119	4.4333	2.2451	1.5279	3.3283	4.6676	0.99603	0.13655	5.1142	6.3118	0.13587	-5.861	3.197	6.7626	2.3929	4.8777	5.136	4.7839	11.49	-5.313	2.88	-1.568	6.4276	2.2574	-2.6552	11.177	4.2649	3.9096	-5.9029	-0.72681	1.7802	-0.08679	6.1237	-2.3588
-6.4751	-0.17013	-5.0953	4.0199	-10.3	-3.9692	-13.718	0.48919	-2.1743	-6.4638	-8.4454	-4.4693	-3.491	-4.3568	-1.3926	2.2221	-6.546	-11.62	-1.1053	-2.0734	-1.8653	-1.0985	-6.3694	0.52779	2.1859	-8.1978	-5.3393	-7.2523	-5.2596	2.278	3.1625	-7.1987	6.0399	0.56265	-1.6074	-4.1236	-3.1177	-0.82313	-6.78	-0.55648	-5.3235	-5.3962	-5.231	-5.5388	-5.0452	5.2811	-3.0377	-9.3621	-1.8224	3.4419
3.9819	-4.5358	-8.4748	-4.3151	-6.6579	-3.7928	-5.1024	1.6622	-4.9206	-7.6216	-0.72683	-9.3684	-10.866	-1.5463	-5.7048	2.1788	-2.6114	-7.794	-7.6481	0.48484	-3.0606	-2.5472	3.3503	-10.071	-7.8105	-2.421	-2.0405	-0.8196	-5.0961	-2.7544	4.5357	-5.9554	2.4895	2.4946	-7.5608	1.0235	-3.2217	-6.7127	-3.8193	-6.8869	-8.0908	-3.0223	-6.2569	-6.6178	-0.40214	-5.3801	-3.1197	-3.9139	-1.7316	-2.6486
-7.2734	1.9967	0.16465	-2.6029	-6.3956	0.92157	-5.4317	-4.2174	0.29342	-1.7364	1.4535	-6.4845	-1.2038	-6.1239	1.8328	-4.6448	-5.0546	-3.455	3.9734	-5.3412	-1.8833	-1.9223	-4.1224	0.70745	-12.606	-8.0617	-2.0726	-6.5907	-0.78488	-3.6053	-4.2204	-2.0006	-5.0436	-3.628	-2.9282	-8.3999	-3.5464	7.6826	-7.6972	0.1665	-8.3934	-1.0566	3.1312	-2.7932	-5.2726	-2.6453	-1.5315	-0.081798	1.4641	-0.75374
3.6022	3.2197	5.3111	5.856	-4.0431	5.0424	-3.2367	-4.0622	-1.5925	-1.905	7.5141	2.5043	4.3055	-3.4837	3.066	6.8164	1.4306	-0.5057	4.2591	1.9044	-2.3385	-2.0079	-1.1238	-5.3993	1.3025	-1.967	6.4577	-1.1955	4.0367	1.3336	6.6308	4.0669	0.26869	-2.1083	-8.8092	3.8586	-0.68635	-1.2297	2.0506	-4.7226	5.7467	7.6383	-0.71932	0.44168	2.4466	-2.2669	1.7969	2.097	7.1867	2.4816
-9.3042	-0.94813	-1.7032	-6.1194	-6.2897	-0.7942	-3.1279	-3.4668	-5.2807	1.4619	-4.6424	-5.9686	-9.7833	-7.1091	-2.4449	-4.8985	-6.9318	-1.171	-4.8676	-1.0991	-0.67893	-6.5196	-6.9785	-7.6178	-3.3489	-4.568	-3.7456	-2.4194	-2.4392	-4.646	-8.2664	-11.525	-5.3607	-1.2056	-8.3575	-2.3414	-7.4243	-0.94644	-8.9186	0.95649	-7.1832	-3.8722	-8.0303	-4.016	-2.9823	5.4785	1.0041	-2.2582	0.89365	5.2017
-7.7198	-14.733	-11.903	-13.518	-18.179	-18.17	-16.394	-16.514	-17.188	-11.124	-11.592	-10.894	-13.63	-10.452	-16.04	-13.811	-14.787	-16.986	-19.909	-18.874	-12.398	-18.501	-8.4534	-18.528	-13.493	-15.973	-17.206	-10.118	-16.872	-18.117	-12.501	-15.846	-13.843	-16.739	-15.345	-13.724	-14.93	-20.904	-19.785	-6.8885	-12.896	-11.404	-15.831	-14.32	-17.131	-15.858	-11.574	-12.503	-15.567	-14.675
-8.8551	-2.4367	-4.1925	-6.344	-5.5367	-5.9144	-6.7352	-2.4086	-2.8714	-2.0916	-8.6931	-6.7309	-1.6386	-5.9597	-6.0563	-11.353	-5.1717	-2.2703	-6.7678	-11.387	3.0054	-5.9301	-0.29409	-2.3871	-4.0655	-9.3827	2.6139	-3.6786	-8.3791	-0.44571	-7.0067	-5.145	-6.4678	-3.1436	-1.6663	-2.8718	-6.401	-11.582	-0.7917	-7.8106	-8.8049	-2.9714	-2.7975	-7.9794	-3.2199	-1.6095	-2.0124	-6.7139	1.6351	-1.7474
-22	-22.883	-22.635	-25.972	-22.608	-18.748	-15.87	-25.903	-25.297	-16.855	-24.482	-20.772	-26.537	-22.426	-25.182	-25.846	-18.983	-22.962	-26.33	-15.604	-18.695	-25.246	-22.302	-21.194	-16.086	-23.568	-22.734	-22.246	-20.54	-19.494	-20.241	-21.871	-25.779	-21.121	-26.596	-25.11	-21.767	-24.823	-17.227	-25.558	-20.392	-20.251	-26.491	-22.681	-20.999	-19.44	-28.164	-23.067	-17.199	-28.151
-3.877	-5.6077	-8.1319	-10.432	0.97593	-1.619	3.8582	-11.077	-7.128	-4.0111	-3.629	-0.37535	-3.9924	-7.3937	-2.7063	-5.0727	-1.0446	0.67476	-4.6453	-4.4681	-5.7849	-6.1578	-3.1369	-7.2806	-6.5347	-3.7448	-7.2457	0.10106	-1.4529	-2.8537	-10.905	-4.7228	-13.257	-7.0078	-8.0142	-7.2225	-1.5198	-7.2059	-6.9053	-0.34146	-6.0359	-4.7237	-8.0442	-2.0461	-3.2615	-1.0552	1.0071	-7.2377	-0.76824	-6.3695
2.3911	4.9849	11.114	11.928	8.4288	11.524	5.252	12.318	9.9636	12.246	4.4655	8.9059	6.7263	14.113	4.8004	7.4593	10.867	7.6342	9.4125	6.2283	9.7488	7.8888	9.9214	8.5085	6.8015	13.97	5.2197	6.5833	8.3985	11.21	10.119	12.559	12.005	8.4662	9.7572	8.4173	11.724	10.551	12.325	11.86	10.602	7.487	7.126	10.393	6.2544	12.099	6.8721	5.9343	9.2905	10.349
-7.9343	-4.0689	-2.0221	-1.986	-0.16426	1.8465	4.0071	-0.62707	-11.403	2.8675	2.5452	-3.4743	-2.4906	-6.9197	-2.7673	-4.1449	0.14809	-1.0115	-7.4583	-0.34077	5.0251	-4.5849	5.2807	-3.3374	0.33214	-7.6534	0.087554	-3.1771	7.252	0.42228	1.843	2.3364	-1.8957	-8.6529	-5.0715	-4.0707	-9.6842	4.0234	-7.4032	-2.174	-0.41419	7.1728	-5.5146	1.7227	-4.3683	-3.2774	-0.5079	-2.8945	-0.05732	2.1848
-17.113	-12.274	-16.551	-6.0856	-14.796	-14.163	-6.0539	-13.644	-8.6978	-11.602	-11.541	-13.049	-7.521	-10.973	-4.852	-15.487	-15.259	-9.4697	-9.6877	-18.259	-7.8411	-16.034	-17.51	-8.8673	-8.4311	-8.332	-12.477	-14.508	-11.007	-13.655	-7.6558	-9.3426	-16.093	-11.721	-10.709	-9.4713	-8.7318	-6.6326	-9.7177	-12.6	-7.6273	-19.447	-9.6547	-11.406	-12.619	-5.1993	-11.746	-7.0717	-10.621	-14.794
0.26527	0.12928	3.1729	4.8056	2.1643	-1.2037	5.0745	-2.3614	7.4318	1.7645	5.416	6.9154	3.7447	3.51	10.843	1.8404	-2.3997	3.3101	5.4312	4.2398	7.09	0.20913	9.2531	0.080432	-2.1006	-1.4483	-1.3731	4.8052	4.0155	2.4059	0.36222	3.1762	-1.9773	2.6226	5.171	2.6722	1.4896	2.2106	-0.34545	3.0793	2.9909	2.9676	10.192	7.7264	0.75732	4.365	2.9857	3.6318	5.9993	2.7926
-7.9	-7.1224	-0.14555	-8.0646	-0.84251	-6.5205	-5.9611	3.4711	-3.6514	-5.5269	-5.5399	-9.0095	-2.2142	-8.6825	-5.3817	-4.4528	-9.3217	-6.8422	-10.133	-3.1104	-5.1886	-3.9943	-6.3368	0.20699	1.7415	2.5531	-7.0493	-9.878	-9.9945	-3.6064	-9.8178	-1.7231	-6.5959	-8.275	-4.6025	-1.6191	-8.2971	-9.8898	-1.2077	-7.7066	-3.438	-4.0264	-7.8514	-11.738	-2.4559	-2.5497	-8.5349	0.78686	-1.9932	-4.6484
-9.7158	-13.419	-11.234	-13.546	-11.792	-13.132	-2.8399	-18.093	-6.0039	-7.5799	-13.394	-8.8631	-13.721	-8.4348	-18.488	-18.407	-8.7062	-14.978	-12.396	-15.17	-10.735	-11.028	-8.0038	-10.29	-10.91	-8.4022	-13.814	-8.7542	-8.6926	-5.036	-15.455	-10.571	-8.3431	-9.3893	-9.1679	-11.573	-13.887	-13.015	-4.5356	-11.38	-13.126	-16.672	-6.9143	-14.132	-11.135	-12.044	-12.933	-13.759	-12.08	-13.984
3.4635	2.7519	2.8099	4.0485	2.8739	10.595	3.2816	0.99675	1.2908	2.4211	5.9864	-2.2855	6.1804	4.1524	2.7393	-0.23391	0.93244	2.721	-2.1587	-2.9029	0.74525	4.3537	4.9184	3.6749	3.6451	0.27226	3.3088	6.3279	3.3802	0.30649	5.5045	-2.0307	1.7286	7.7112	-7.0731	0.26842	6.5502	7.8998	-2.2563	6.5316	5.4942	3.7503	-2.088	1.3459	2.1354	1.5359	0.50688	5.9515	7.3422	1.1754
-4.8803	-3.4895	-1.168	-1.1902	-7.5082	-2.6883	-2.9767	-5.9568	-8.2036	1.3636	3.5373	-1.1704	-7.1507	-6.803	0.87956	-5.1017	-6.1306	1.4778	-3.3801	-7.7161	-0.051203	-7.1031	-3.4293	-12.11	-8.6172	1.1554	-1.3272	-5.4589	-4.5157	-2.0273	-7.9089	2.6933	-0.96581	-7.7126	-5.8001	-10.27	-9.9793	-2.3512	-3.7898	-4.0001	-4.4201	-4.8693	-2.3458	-5.093	2.9791	-8.7208	-4.2157	-1.9392	-9.3703	0.49411
-1.1522	7.3233	7.6081	1.279	1.7942	-0.1745	0.64122	6.7473	5.0194	1.5958	9.293	2.7805	4.7971	9.2677	3.8764	5.8298	4.7415	4.7569	-0.028201	5.0293	4.9932	-0.53373	6.6897	9.2389	6.3651	5.806	7.8702	6.4317	7.0584	-0.24621	7.7485	8.7243	9.7835	5.3453	5.3299	9.8073	6.4315	6.4124	9.8044	8.9275	0.5678	1.1101	8.1719	9.2637	9.7545	8.2394	2.5422	3.9372	4.8604	4.1273
-6.1005	-0.6432	-9.52	-4.1198	-0.42893	-5.0336	-3.8748	-3.5155	-0.87899	-5.2637	-4.3752	-4.4347	-0.26609	-0.41033	1.9552	-4.9158	-0.23094	1.6289	-9.4119	-1.4694	-3.5337	-2.0257	-9.3508	-6.17	-6.9028	-2.56	3.89	-7.6234	-0.06751	4.8222	-2.6786	-6.7637	-2.9112	-2.0714	3.7945	-0.25705	-1.3729	-14.828	-4.4607	-1.6564	-3.3523	-3.2111	3.3768	-1.9239	-1.8583	-1.4111	-8.7236	-0.43753	-2.474	-6.3473
0.018466	-0.40257	-2.2266	-2.8167	-6.301	-1.3723	-2.103	-7.6434	-3.709	3.9771	-4.4778	0.31359	-10.906	-5.0383	-0.50223	-1.1879	-0.095496	-8.8128	-6.0673	-5.078	-1.4178	-3.6762	-3.1293	-6.7492	1.2394	-0.97258	0.85238	-6.6309	-8.1329	-8.7991	-5.1564	-1.4501	1.0633	-4.4692	-3.2576	-13.32	-2.5168	5.0795	1.0492	-2.5222	-8.4501	-7.3719	-2.7657	-5.512	-1.6299	-10.372	-9.5285	-3.671	-6.6816	-6.8988
-7.9352	-3.2801	-2.5365	-6.8838	-12.992	-1.6849	-6.8282	-10.075	-6.865	-7.4339	-6.8194	-10.821	-7.6154	-12.248	-6.0247	-11.782	-8.6077	-6.5301	-7.315	-14.536	-13.722	-10.004	-6.2679	-2.4203	-6.5962	-16.331	-14.27	-13.445	-7.842	-15.089	-9.6072	-5.089	-12.105	-15.117	-12.486	-10.871	-4.7727	-6.608	-9.1691	-12.93	-13.341	-12.802	-9.3736	-8.4162	-5.8196	-13.083	-11.036	-5.9913	-11.363	-11.559
9.1009	5.7667	8.8196	10.536	9.4418	10.745	8.6737	2.9069	5.6343	-0.28815	1.6535	2.4909	10.658	9.3949	12.234	5.6152	5.6645	11.112	6.3397	3.2566	8.8311	4.3234	4.8894	2.7587	2.4411	3.4837	3.4795	5.3797	6.8747	5.4098	5.6043	10.731	0.43367	4.3324	9.5733	8.701	5.039	8.3882	1.0964	8.3335	9.1602	5.2045	8.0052	5.7614	10.235	4.5129	1.4985	6.9867	6.4217	1.4066
-10.997	-7.9871	-8.7664	-7.7925	-5.1644	-7.9359	-4.9601	-8.7955	-12.436	-5.5909	-11.394	-10.572	-20.849	-12.758	-6.0496	-10.872	-11.143	-5.6518	-8.6566	-10.695	-7.3626	-11.008	-18.362	-10.088	-7.7779	-14.148	-5.6778	-15.895	-8.4557	-7.713	-11.273	-14.171	-8.6587	-7.3596	-7.899	-9.3982	-10.707	-8.009	-19.908	-5.3527	-7.836	-11.557	-14.068	-2.7663	-18.231	-2.7101	-7.738	-13.09	-3.1054	-9.4731
-0.29881	-3.6124	-6.0418	3.516	0.61464	-7.7709	-0.47713	2.3237	0.67376	-0.74904	2.2701	-1.8322	0.8882	2.012	5.0051	-3.9842	2.86	-1.1714	1.5677	-3.676	-5.5621	0.54548	4.2075	-0.0042162	-1.7495	-0.42653	4.2332	-6.1586	2.7511	3.6831	2.4456	-1.4753	-0.54154	-0.85702	-1.4131	2.0227	0.012772	3.1915	-5.3109	8.4569	-0.6918	-2.2033	-4.2581	3.376	-5.4853	-2.7722	-1.3697	1.5016	0.65023	-4.5494
-5.8331	0.69736	-7.302	-6.6969	-4.717	-5.2947	-0.815	-4.1848	1.6527	-9.3491	-8.4098	-3.2974	-2.0985	-9.8489	-5.303	-5.9396	-6.2248	-1.1385	-4.6013	-2.8253	-2.3486	3.245	-2.8073	2.4622	-7.1654	-7.2313	-5.7955	-1.2829	-4.39	-6.5346	-0.82192	-1.0536	-1.8375	-3.1343	-0.49148	-0.96984	-4.1224	-2.7103	-2.2928	-0.89652	-3.783	-3.3109	-1.8701	2.1261	-3.0825	-7.124	-0.12829	-4.8772	-4.0717	-4.6695
2.4737	8.8889	4.233	7.9806	7.6718	9.9076	4.7978	9.5801	9.3611	5.2172	6.9076	11.573	9.2445	8.1637	6.4394	1.9227	0.16481	17.308	7.7128	5.0561	4.0176	9.783	6.5874	3.9769	0.76067	10.337	7.4677	-0.79733	6.9042	8.6946	5.9732	4.2707	2.473	5.4168	7.9335	8.1557	3.3706	11.761	3.7933	8.3484	11.091	6.8501	8.2214	9.9635	11.13	4.5171	9.9752	9.7351	7.5467	6.6694
-4.0653	1.6221	-7.2828	-0.42011	-0.25702	-0.22892	-2.0045	3.0639	-7.0352	1.1608	-3.9269	-2.07	-1.8039	-6.874	-2.8781	-3.887	-9.9283	0.81144	-1.7046	-3.5299	0.25249	-1.498	-3.8785	-5.1841	-3.5886	0.61171	-0.45612	0.082689	-2.5076	-3.3297	-1.6894	-8.0136	1.3024	-1.8645	-2.9653	3.8741	-2.1311	-0.64159	-3.9242	2.1622	1.2052	-10.54	1.5133	-2.8567	-2.1134	-1.256	-3.7675	-1.0468	-2.1834	-3.1499
-0.12302	2.69	3.6428	1.2057	4.4396	-4.5374	3.8933	2.3314	0.19207	1.5084	2.4444	3.7194	-1.0693	5.7942	-2.1107	-2.4727	1.8398	-1.3129	-3.2112	7.226	0.75204	2.5935	-7.6183	5.2953	6.7323	5.4398	3.84	5.3594	7.9582	3.004	5.5723	1.7945	6.8299	-0.012344	4.3474	-0.08505	-0.44572	3.5445	2.4481	8.2637	1.827	2.3553	3.4233	4.2674	7.8678	2.0217	0.4666	0.82103	0.63336	7.7745
7.2763	4.1316	7.9908	6.8481	1.8686	0.45586	3.6566	4.6587	0.1183	-4.3728	6.6643	7.3316	3.3518	4.7617	4.7211	5.3827	2.7859	5.0846	3.8342	10.689	4.337	4.8333	9.5132	2.912	0.20689	9.9118	4.0575	3.3995	6.1663	7.1295	8.7557	2.9679	10.272	6.1168	5.7632	4.9461	4.099	8.1605	1.2379	4.3727	-0.74035	-3.5341	3.232	6.031	7.9142	2.9867	1.1904	6.8982	2.5339	0.31022
-10.417	-10.919	-9.7098	-11.847	-5.3968	-8.2689	-14.514	-6.4079	-10.304	-12.836	-11.204	-8.7632	-7.0879	-8.1601	-6.7696	-10.097	-15.269	-9.5846	-11.457	-11.061	-9.4229	-8.3744	-7.2344	-5.2643	-5.0112	-5.3937	-12.622	-1.3173	-9.1399	-7.6077	-3.944	-8.3748	-15.318	-4.8095	-10.323	-9.6362	-12.141	-9.2951	-11.62	-9.0849	-11.913	-12.836	-12.322	-12.87	-3.3036	-15.109	-8.9918	-7.9955	-8.9553	-9.8927
0.18354	-0.25507	7.3149	5.6067	7.4757	4.7969	8.3472	-0.44794	-0.59335	4.9156	4.6772	4.2625	3.6869	-0.59568	5.477	6.042	-4.6225	3.961	6.4712	-1.7968	7.7894	2.1115	-1.8996	4.3695	-2.259	-0.86206	7.9886	1.277	1.047	5.0613	5.201	6.0542	6.0801	4.3982	3.4068	2.4764	4.4003	-0.95322	5.6545	6.9249	8.3735	-0.90545	3.3067	-0.23793	4.82	6.0278	4.899	5.5529	2.0531	7.2735
-11.287	-14.146	-4.816	-8.9763	-9.8006	-12.226	-12.863	-5.8031	-17.229	-5.2855	-13.384	-10.952	-9.6645	-8.4077	-13.316	-15.73	-12.218	-9.9301	-15.024	-8.099	-13.341	-9.3949	-15.547	-17.913	-6.9559	-15.988	-7.3373	-8.3254	-11.178	-8.0311	-12.061	-10.72	-12.845	-10.139	-11.85	-14.275	-15.057	-12.603	-11.441	-12.27	-10.526	-10.951	-13.632	-9.7582	-4.8577	-11.396	-9.5975	-6.1731	-13.428	-11.774
-2.7214	-3.2191	-2.6278	3.6485	-8.1613	-2.4505	-5.0614	0.20906	-4.2553	-0.94496	-2.6366	-1.8367	2.6103	-1.4964	-1.7827	-2.8189	-1.3979	-10.398	-2.6811	1.4824	-2.3369	-1.0816	2.8169	-3.1282	-5.6204	-4.9143	-3.1025	-3.2169	-0.88983	4.8096	-6.2325	-5.2583	-7.3578	-5.1253	-9.9738	-4.1185	-1.6952	-2.9745	1.6409	-6.0233	-0.91524	-8.0085	-5.1562	-6.3826	-0.44338	-3.9449	-0.14989	-2.6792	-6.8019	-3.3711
2.6142	5.9081	1.9255	2.0445	-3.3741	0.005183	-1.1581	-0.60282	3.4629	5.4944	-2.1342	-4.5316	3.9144	-3.8238	-5.5867	-0.050085	-3.1257	0.33628	2.7314	-0.48823	-3.0391	-7.3241	-2.7468	7.1043	1.4824	1.7617	2.1395	-1.5467	-2.1157	5.8708	5.2479	-2.8678	1.7118	-7.8229	2.4137	-0.72408	0.49693	0.2468	4.9819	3.896	2.2271	5.1151	-5.4845	-0.29984	0.4919	-6.1646	5.2598	-0.76729	5.0868	-0.65504
-7.4821	-17.667	-5.4937	-5.4718	-11.402	-12.725	-8.212	-16.887	-7.8718	-15.575	-14.479	-10.13	-20.963	-17.585	-10.634	-8.9361	-14.66	-12.142	-9.7338	-14.108	-10.629	-5.7781	-3.6776	-8.1993	-11.336	-10.242	-10.78	-11.058	-11.984	-11.561	-7.3577	-12.031	-5.0964	-9.4013	-10.23	-13.103	-13.994	-10.315	-13.994	-9.2859	-15.424	-18.506	-14.072	-9.9093	-11.531	-10.289	-7.5901	-9.6204	-9.3846	-9.257
-7.7588	-9.7211	-15.009	-7.5933	-7.2841	-10.348	-11.474	-8.3794	-12.574	-12.103	-11.769	-15.654	-13.223	-5.7168	-8.1141	-9.3763	-12.221	-17.125	-7.3554	-13.27	-5.3767	-10.245	-11.559	-9.7023	-17.46	-16.842	-14.367	-12.342	-11.862	-12.12	-8.9528	-9.1648	-17.278	-10.254	-16.715	-11.217	-8.3499	-13.785	-6.7941	-8.5912	-5.451	-7.5832	-15.605	-13.32	-6.4039	-8.623	-16.385	-13.427	-6.2002	-8.5624
-6.9145	-4.8386	-3.403	-10.735	0.26984	-6.0545	-2.0324	-6.065	-6.9645	-7.0952	-4.2961	-3.9837	-2.8877	-3.3621	-6.9474	-7.0331	-5.0586	-3.5881	3.9001	1.5685	-6.2402	-9.1983	-2.8967	-6.6463	-7.5588	-6.4174	-5.667	-5.1429	-9.962	-3.5725	-4.8381	-8.322	-2.6524	-3.7266	-1.8466	-3.2265	-5.1535	-1.0894	-3.4502	-4.041	-3.4014	-2.9333	-10.295	-13.174	1.5742	-6.8743	-4.9881	-2.1769	-5.9427	-13.844
1.3539	-3.7641	5.693	-1.3974	2.0379	-7.9295	2.4056	-5.7863	-2.9524	-0.13473	-4.8242	-2.1609	2.9564	-1.3091	0.34726	-4.6695	0.14204	3.7755	1.0916	1.8383	-7.1931	-2.5464	-1.8821	0.75285	4.2104	0.083208	-1.9789	-0.20661	3.6453	-2.2473	-2.2698	-8.447	-5.6273	-2.4079	0.64093	1.6286	-2.8924	0.70243	-1.8391	-2.2459	-1.7816	-1.1161	2.0684	-6.3593	-9.1039	-3.3344	-2.5099	0.0076839	-0.30285	-5.4007
-9.2952	-14.522	-13.784	-12.601	-15.104	-4.0996	-12.385	-11.691	-16.155	-13.909	-12.002	-12.205	-9.4432	-17.34	-10.961	-17.339	-4.4086	-6.3178	-11.42	-14.186	-11.013	-16.504	-10.332	-13.656	-9.1785	-9.07	-12.99	-9.0744	-20.398	-7.0596	-13.915	-13.795	-10.548	-20.169	-6.4857	-8.2679	-9.3215	-13.301	-10.241	-14.142	-16.603	-12.251	-16.665	-12.373	-6.9272	-9.3692	-14.503	-18.859	-3.624	-6.3108
-7.7192	-8.7755	-7.0453	-8.4764	-3.4932	-6.9663	-5.1245	-2.5866	-8.6807	-0.47262	0.54524	-3.7407	-2.0198	-9.8473	-2.3655	-9.6953	-1.7577	-1.3966	-4.8502	-6.861	-5.9755	-0.90159	-0.82897	-6.3187	-7.6823	-4.416	-6.7104	-11.25	-2.8366	-5.0924	-5.4351	0.52039	-3.9233	-5.0322	-2.8245	-5.5035	-7.8497	-10.833	-3.4007	-4.9675	-9.4951	-3.8694	-7.0368	-6.3689	-9.0364	-5.7115	-3.9201	0.121	-9.8197	-1.9317
6.8762	14.674	4.6571	9.4976	8.6765	11.774	13.434	7.4241	3.3204	4.2358	8.5554	4.7169	8.48	5.4641	11.866	5.4042	12.455	8.4729	9.0179	8.5824	10.364	10.184	4.9107	5.8597	6.7329	5.655	9.8305	11.845	4.9297	8.3055	3.5099	16.701	11.445	12.453	14.221	0.051609	6.6082	9.4335	7.4136	5.8259	9.1063	9.9275	7.668	7.0885	10.122	10.238	7.0386	0.51099	5.1942	5.5697
4.8404	3.9679	4.0127	-0.57543	-5.0697	4.7701	8.7444	3.0143	-0.96073	4.6086	6.7779	-2.8767	1.8647	8.5954	5.6003	-0.2517	4.6785	-6.3797	3.4067	-0.096586	5.2485	5.1634	4.2403	5.5901	-2.2748	8.4371	1.8542	2.6925	4.0305	10.261	5.673	7.6868	1.3667	5.5922	0.11774	0.59738	12.152	5.3949	1.3492	6.0777	4.9014	3.0193	10.022	-0.50627	4.2355	2.077	6.8258	3.8078	2.8773	3.746
0.13437	-5.4759	0.82106	2.8431	-1.4943	-0.24907	-1.1373	-1.3757	3.5354	-1.1607	-1.0089	-2.9915	-3.7254	2.8517	3.9969	4.93	-3.531	-6.3017	-6.1696	-1.2868	-4.7645	1.7874	-0.38988	-2.7517	-0.066621	4.5369	-3.8735	3.0582	2.2437	0.41625	-3.1271	2.5994	-0.69632	0.59298	0.91104	2.264	1.0334	1.4392	1.3985	-4.9716	6.259	0.0021169	2.0478	0.96672	-0.53773	2.428	-4.6471	-1.8539	-0.47253	2.8429
-20.108	-18.873	-18.437	-19.803	-25.809	-23.974	-12.884	-18.799	-23.433	-16.66	-19.474	-17.187	-21.492	-22.152	-21.253	-16.141	-18.747	-15.465	-15.238	-22.29	-20.543	-22.603	-27.951	-23.552	-24.115	-16.119	-18.197	-25.221	-21.139	-23.425	-22.31	-21.277	-22.881	-16.143	-19.014	-17.698	-21.322	-14.806	-16.498	-12.242	-24.981	-18.744	-20.308	-21.978	-18.638	-16.843	-22.345	-13.692	-21.439	-24.957
-6.0393	-16.191	-6.812	-10.803	-13.018	-8.3846	-12.089	-9.7519	-2.7577	-1.4109	-11.923	-12.394	-8.9992	-9.3957	-9.1773	-15.624	-12.088	-5.9467	-18.41	-10.965	-15.019	-12.555	-11.988	-10.37	-6.9864	-11.389	-14.477	-10.374	-15.973	-11.37	-9.5703	-8.6851	-14.663	-18.487	-9.6297	-5.9324	-6.248	-9.2057	-10.821	-6.9895	-7.0292	-10.418	-13.957	-15.885	-5.7869	-7.8963	-12.123	-14.422	-10.035	-8.0575
-18.872	-13.8	-17.586	-15.188	-15.459	-16.96	-14.787	-9.0586	-13.664	-13.281	-17.071	-11.634	-12.998	-21.077	-12.227	-13.691	-10.596	-22.838	-18.07	-11.954	-14.005	-9.4552	-18.981	-21.585	-17.62	-20.884	-8.2161	-11.17	-11.55	-18.359	-18.029	-17.45	-11.572	-16.74	-20.235	-14.48	-10.995	-12.452	-12.486	-11.426	-11.619	-16.447	-17.575	-17.388	-15.409	-16.634	-7.5695	-15.731	-12.364	-13.26
-4.1945	-0.68358	0.67004	-5.6139	-4.3302	-3.3661	3.2022	1.3812	-4.5641	1.8695	1.1452	-2.4964	-4.3837	4.8139	-8.8173	-3.0408	0.71187	-1.3332	-1.9894	-9.3072	-0.0068544	0.53863	-8.9069	-5.1986	-4.7497	-5.489	-1.1033	-5.1284	-4.153	-0.5429	-1.2398	0.38189	-4.8063	-1.2564	0.90167	-2.9335	1.7109	-5.4197	-0.21962	3.3647	2.7383	0.86717	4.3389	1.2007	0.56772	-3.962	-3.2994	0.89178	4.2539	-8.7101
-14.495	-14.614	-14.562	-14.707	-8.5191	-12.178	-11.194	-15.428	-14.165	-8.0099	-12.545	-8.8907	-8.4661	-8.3087	-17.256	-3.4526	-15.709	-13.871	-20.488	-15.642	-13.782	-15.142	-9.4575	-18.383	-18.761	-13.364	-14.096	-12.445	-13.865	-13.592	-13.414	-6.2312	-13.089	-9.6456	-7.4111	-13.986	-14.289	-14.852	-11.75	-18.292	-11.12	-13.378	-7.0647	-8.8838	-7.5078	-18.051	-13.852	-11.231	-11.846	-11.711
0.76202	2.4823	2.5622	-4.4824	4.0401	2.5016	-4.2257	1.3469	-0.58258	-0.5888	3.9537	6.877	1.1791	1.5468	-4.2924	-2.1808	-4.2751	2.7848	-0.44342	1.7883	1.6015	4.2021	3.0347	6.2542	5.4803	1.5782	-0.9469	-1.2867	0.38078	2.4384	7.1134	3.6212	1.7944	-0.1213	-8.2352	5.305	5.2056	3.2334	4.9632	3.0652	12.754	4.7678	-2.3797	-1.1795	3.8481	1.3383	3.7321	6.0593	-4.8219	4.6615
7.0532	8.3672	1.9373	3.4323	4.5545	9.1733	12.104	8.1096	2.816	4.0808	6.363	3.6264	2.7039	2.7495	1.8777	4.5309	5.0021	7.66	3.2557	5.3193	8.2688	6.6614	3.4987	6.8327	-1.2765	6.0079	-1.3979	2.4901	3.3585	10.103	6.565	11.496	4.079	8.3875	6.3019	5.6515	5.8874	7.5128	2.6894	6.065	6.4044	12.067	3.5901	2.8308	4.0723	2.0018	-5.0619	4.0948	0.61641	1.4691
4.8388	7.6381	14.31	8.1772	0.99222	15.421	4.3531	5.741	12.265	4.2375	9.5389	8.1067	11.65	10.928	8.5654	6.8459	2.0165	3.8765	6.5669	5.6953	6.7383	5.6423	-0.12264	12.619	0.80832	13.796	6.9044	7.0427	12.04	10.981	6.4128	6.4776	11.167	8.2612	4.1926	11.08	11.053	-3.079	7.9266	13.974	9.0175	13.163	12.736	7.9521	8.0912	9.5595	8.5679	1.0864	2.5182	9.5796
-15.805	-15.451	-17.144	-7.3995	-12.545	-14.082	-8.6014	-13.615	-13.086	-12.965	-12.737	-16.552	-14.611	-10.273	-10.205	-8.6447	-9.0825	-8.4236	-9.102	-5.9586	-12.077	-4.6885	-16.942	-11.557	-15.126	-18.292	-11.248	-8.5128	-4.2837	-13.9	-8.434	-12.165	-7.5511	-11.318	-14.378	-9.6745	-3.9664	-3.7606	-7.339	-8.9038	-9.4648	-9.9696	-15.772	-13.205	-8.3665	-17.8	-10.703	-13.767	-15.381	-13.695
-2.6566	-9.4596	-4.1315	-1.8614	-6.9499	-9.8855	-5.7813	-4.9451	-7.6444	-10.064	-5.3767	0.047289	-1.0922	-5.0416	-5.2494	-12.638	-5.2811	-0.2693	-6.6875	-5.0843	-9.0814	-2.893	-0.69288	-3.2307	-0.86055	-4.1701	-2.8499	-1.4542	-2.2828	-8.0252	3.0976	-7.0824	-9.7089	-6.7079	-1.8956	-4.9316	-8.2196	-9.3414	-2.4485	-3.0288	-7.8251	-0.67438	-6.6926	-7.1031	-7.3916	-3.5523	-3.4202	0.29824	-7.9167	-0.52286
-17.593	-10.668	-6.3051	-5.6875	-13.411	-11.648	-10.986	-17.276	-9.2675	-11.048	-8.6156	-8.2497	-8.223	-10.344	-12.338	-13.443	-11.634	-5.2805	-5.6335	-5.7425	-9.8845	-9.7114	-10.643	-9.8107	-10.756	-10.191	-7.5754	-12.52	-10.359	-9.9727	-6.121	-9.2421	-12.458	-4.1335	-20.106	-15.09	-12.749	-5.7578	-9.2442	-14.372	-10.272	-11.587	-10.003	-11.078	-18.247	-10.172	-14.828	-15.164	-9.8601	-18.226
-4.0512	0.22539	-6.0898	-1.4068	-1.2291	6.5301	-0.70919	-3.3197	3.3556	1.7337	-4.5377	2.7772	0.34131	0.51881	-5.1604	1.4221	-7.8195	0.79859	6.5373	-3.2552	-1.2542	2.4376	1.2168	1.4164	1.126	6.6575	-7.256	-0.9519	3.2722	2.3529	-0.24811	0.92335	3.7231	0.6797	-0.34452	2.1398	1.2151	-2.8054	0.84594	2.3122	-8.1682	6.3007	4.4635	-5.8225	2.2848	-1.0982	-2.7521	6.2257	-4.4034	4.2857
1.9108	-1.5122	3.9303	4.1896	-10.165	0.048635	3.281	4.4298	-2.1884	3.8651	-3.0863	-0.58088	-3.8911	-3.2652	-3.7063	-4.2868	3.642	1.8735	2.5724	-3.8586	2.1369	1.7881	-1.7054	4.1136	-0.34437	0.088646	-4.3881	-2.835	0.069828	4.4012	-0.38732	-1.6921	1.5396	2.9813	10.155	5.3937	-0.73036	5.5301	-2.2248	5.5431	1.6958	1.8935	2.6301	2.6607	-7.5719	9.144	-1.9652	-2.5153	4.1662	-1.4741
-15.645	-14.904	-7.9945	-8.584	-11.345	-17.152	-10.417	-14.891	-17.813	-18.996	-10.304	-4.6418	-13.995	-9.2409	-9.9017	-11.176	-17.834	-7.134	-11.546	-13.454	-13.122	-15.693	-15.408	-16.156	-8.682	-10.217	-15.119	-12.937	-8.2254	-11.048	-16.526	-13.194	-13.994	-17.322	-21.211	-13.113	-14.564	-14.658	-6.4914	-12.922	-9.7101	-13.163	-14.834	-12.088	-10.43	-8.4145	-13.558	-8.3539	-17.44	-8.3734
-12.197	-9.5824	-16.695	-11.801	-16.717	-13.191	-13.142	-6.5354	-16.484	-14.814	-10.307	-12.065	-13.185	-16.256	-6.6766	-9.8729	-11.275	-11.052	-12.684	-7.5778	-15.402	-11.761	-15.078	-14.287	-9.462	-6.2572	-7.8594	-13.08	-13.259	-10.874	-13.355	-13.548	-18.374	-13.853	-16.772	-9.3474	-13.418	-16.863	-16.032	-13.216	-8.8961	-17.211	-13.997	-12.56	-14.936	-6.9522	-11.844	-16.375	-13.285	-11.051
1.8438	3.3088	0.87938	4.1791	5.0711	6.4007	2.9545	3.5172	0.27265	11.658	0.76536	6.1162	6.7915	-3.6482	-1.8278	-4.2509	-3.3268	0.66541	-4.9278	-1.7566	5.3313	6.8626	1.0525	-1.1279	4.5554	-0.42604	-2.6535	4.1465	-3.0919	7.4823	9.0433	2.6205	5.4275	-0.35974	1.1065	2.486	1.4968	0.03687	0.019738	-0.78659	4.885	-0.74995	-0.61636	-1.2392	3.425	-5.4131	4.47	4.7994	3.622	-2.7179
-7.9895	9.0016	-4.5789	-4.6653	-1.5511	4.0101	-9.7956	-6.828	-2.3308	-2.3994	-8.0882	-7.3581	1.9201	-3.7569	-1.4146	-7.2931	-4.6994	0.35736	-1.6504	7.706	-2.3527	-7.4856	1.9676	-7.0284	-3.7618	-2.3105	-3.0517	-3.7561	2.1881	-0.78803	-2.5444	-2.1806	1.3611	-6.9581	-5.3935	-5.2942	0.84815	-6.7228	-3.1053	2.1198	-0.99192	-3.4894	-4.5147	-9.4939	1.8325	2.9397	-1.1253	-6.797	-6.0864	-3.6144
-3.5104	-7.9369	-11.585	-11.496	-11.898	-16.47	-12.621	-9.5756	-5.4879	-9.4822	-10.491	-9.4993	-9.8334	-11.511	-16.674	-7.1864	-20.153	-11.204	-4.8965	-9.7413	-12.64	-17.334	-13.936	-10.114	-10.729	-10.645	-7.5527	-14.352	-10.193	-14.576	-12.488	-4.8946	-17.813	-14.356	-8.5852	-8.705	-11.17	-6.1881	-12.094	-11.894	-14.175	-8.3074	-6.2752	-6.7937	-13.036	-12.311	-16.649	-18.892	-12.691	-10.496
-2.2572	-5.1626	-4.9704	-0.43292	-4.0849	-10.26	-3.2588	-4.703	-6.8249	-1.7275	-7.6997	-4.5808	-4.0229	0.67182	1.117	-2.8747	-5.4892	-1.0351	-7.498	-8.8097	-8.7075	1.8586	-2.4074	1.564	-2.6054	-6.8389	-6.0484	-9.6946	-2.8481	2.2618	1.7842	-6.3849	-6.8796	-3.3342	0.48735	-2.381	-2.0854	-2.9627	-1.564	-4.8867	-3.0924	-1.784	0.88874	-1.2329	-0.35409	-3.2188	-6.7464	-3.0922	-5.4274	-1.5064
9.3333	4.8908	13.94	7.3191	3.9201	4.1907	10.124	10.755	13.199	7.0346	3.3492	9.5427	2.1207	6.7047	1.8226	4.6037	7.5699	5.9446	6.8913	6.9668	7.2999	4.6888	7.4863	9.2545	9.1829	3.2764	10.967	5.4845	7.2342	6.2133	5.7991	5.8803	2.3212	6.4987	14.815	5.9915	7.1826	13.377	7.7412	3.7845	0.75952	9.5153	4.9508	1.6593	8.0764	7.9631	7.9268	7.5914	10.28	10.39
11.553	12.685	9.3284	14.561	7.9852	14.035	6.3344	12.639	14.567	12.861	3.9506	11.917	9.0357	7.6063	8.3888	10.375	9.989	12.943	5.5817	9.2135	9.4461	6.3592	11.932	10.705	11.218	1.5305	7.9881	16.335	9.4263	15.326	14.311	13.03	-0.71195	7.7866	10.034	5.7474	13.199	11.895	11.813	6.0338	14.515	10.891	7.8084	18.193	14.562	14.401	10.609	11.196	9.4397	9.3177
2.596	-6.621	-6.13	-3.6337	-3.7494	-8.6837	-3.6548	-3.3856	-1.7482	-5.9047	-8.7711	-2.2833	1.0505	-4.8069	-5.4326	-2.8542	-3.5534	-7.6145	-8.2675	-3.6345	0.15756	-9.4139	-7.64	-6.5306	-4.1527	-5.4205	-1.0877	-1.8539	0.71852	1.7908	-8.4506	1.2552	-6.6349	-10.03	-7.1536	-4.8837	1.2928	-9.5371	-5.1674	-5.9899	-6.3817	-5.7179	-3.1494	-5.8026	-1.5776	-1.8041	0.76795	2.3344	-2.2097	-3.8265
-6.7233	-0.5128	-3.0779	-0.15284	-4.1818	-4.877	-2.9598	-3.4418	-5.5115	-6.4725	-3.778	-6.6944	-6.2314	-2.4779	-10.336	0.52087	-8.8318	-8.4854	-6.9117	-0.98716	-5.5241	-3.3243	-6.7823	-9.5859	-7.6585	-4.7741	-0.50661	-5.5716	-0.55363	-7.7129	-2.6334	-9.2488	-2.7374	-4.437	-12.689	-5.2294	-2.1228	-11.611	-0.12074	-6.618	-9.3337	-4.5908	2.2476	-6.1086	-5.5074	-5.4176	-3.9485	-3.4373	-8.2521	-2.7091
-0.85212	-5.103	-4.9564	-5.76	-4.4946	-1.6409	-2.1425	-6.2485	-3.9163	3.6008	-1.5447	1.6959	-2.7158	-1.893	0.082065	-3.0966	-1.625	-1.1777	-1.9257	3.6829	-4.9858	-1.9063	-1.0488	0.057765	9.1159	1.2594	1.4118	-1.4538	-0.80137	-1.1497	2.3308	3.9321	0.8142	-1.5149	-1.8003	0.71006	-0.29514	-3.3478	-4.316	-5.6399	1.0897	-2.439	1.6275	0.59241	-3.9565	-2.0243	4.4203	-0.95616	3.1078	2.4539
-13.656	-9.7729	-7.297	-10.539	-14.18	-11.507	-12.12	-9.0307	-9.5192	-8.6745	-14.467	-11.776	-17.851	-6.6649	-13.317	-6.0338	-13.656	-16.552	-18.127	-13.572	-5.65	-12.118	-4.8424	-11.593	-14.275	-10.164	-6.6803	-8.5053	-10.743	-7.1728	-2.4924	-12.166	-5.9014	-13.948	-9.3718	-14.19	-8.6054	-6.0695	-6.2335	-12.358	-8.3207	-11.907	-9.6558	-12.601	-14.209	-7.7213	-11.608	-7.9894	-12.62	-11.289
-2.3403	6.0509	2.9553	-1.9481	-6.0838	1.3395	-3.4949	-1.9564	-4.0368	-1.4507	-4.4918	-4.3498	-4.5749	-5.2015	1.3805	-2.1044	-3.3989	-1.0478	-3.8039	-4.8123	0.31019	-7.6936	0.26098	-1.7931	-0.94741	3.1263	-0.58184	-3.7849	-1.0783	3.4056	-0.3384	-1.4401	3.7712	-5.283	-3.9994	2.8201	1.6202	11.276	-3.0332	3.3823	-7.2929	0.86815	0.9697	-1.5706	3.2236	-2.4666	-3.5364	-3.2272	1.135	1.3473
-11.203	-12.441	-13.779	-14.36	-12.068	-12.39	-18.227	-16.971	-8.4811	-18.843	-17.422	-20.867	-10.37	-11.506	-10.76	-11.482	-15.225	-10.513	-20.778	-8.9082	-21.348	-13.328	-17.714	-14.049	-12.387	-21.737	-13.669	-19.109	-16.352	-17.845	-11.941	-7.6497	-11.734	-21.177	-17.24	-17.089	-15.524	-15.196	-10.534	-15.11	-12.466	-14.474	-12.845	-16.443	-12.492	-9.2432	-11.137	-8.1916	-14.621	-13.657
1.4899	-1.785	-2.3635	0.81429	2.8949	8.2442	-1.1901	-3.9936	4.2809	-3.4573	-1.9501	6.457	1.7315	2.2061	6.7586	1.9432	-2.5255	4.2533	-1.5658	4.0967	0.45463	3.054	1.3672	5.9973	0.21298	-0.67874	0.53771	7.2042	3.1518	1.7855	-7.4205	5.9546	1.2566	-0.86447	-1.348	3.6069	6.2257	1.6525	0.23513	5.9626	5.2603	-3.2652	3.7478	5.1538	-6.0099	1.771	2.8346	-0.91342	3.2376	1.142
-7.403	-12.562	-7.9578	-8.4894	-12.885	-10.317	-7.1628	-3.4575	-4.9546	-7.3515	-7.0076	-7.1087	-6.5635	-5.8641	-11.028	-6.8565	-9.9791	-7.0809	-10.308	-6.3332	-6.4149	-7.0902	-10.468	-5.3922	-6.4745	-8.8328	-8.7817	-6.9952	-6.1008	-11.249	-9.7745	-4.1134	-5.5365	-8.8546	-9.5698	-9.177	-10.015	-4.8101	-0.5098	-9.1876	-8.8474	-2.5845	-5.5188	-11.305	-11.278	-17.34	-11.099	-1.227	-3.3511	-5.2713
-1.9067	-6.2566	12.063	6.8472	-5.45	0.83509	3.2803	6.5595	2.7705	2.8147	10.585	8.6508	5.1012	1.5428	3.5777	0.20965	5.259	6.4702	5.4073	6.4976	2.9032	3.6188	3.2072	7.1452	5.4055	2.7927	-1.0395	5.6773	5.1621	-0.012119	3.1729	2.8008	10.463	13.252	5.5572	8.8659	3.1037	2.6478	4.6973	2.3161	8.6246	1.5766	0.70972	-0.95825	7.6835	5.7325	-1.079	7.6809	0.4183	6.9818
-6.7241	-15.212	-10.616	-17.802	-17.291	-17.639	-11.288	-15.785	-16.81	-11.14	-13.524	-16.525	-11.788	-13.89	-15.77	-15.242	-16.83	-15.913	-11.178	-13.983	-15.935	-14.477	-15.412	-13.811	-10.866	-13.817	-11.616	-5.8759	-14.737	-10.145	-13.547	-9.9489	-18.07	-11.105	-17.351	-9.262	-21.238	-16.127	-21.022	-12.435	-10.518	-12.173	-13.3	-14.14	-12.645	-7.0912	-9.4944	-17.566	-12.419	-9.6333
-7.4723	-4.9037	-10.774	-8.6265	-8.5372	-8.5176	-15.494	-13.098	-10.84	-11.264	-10.012	-10.033	-13.948	-12.765	-13.886	-17.635	-3.3518	-16.641	-12.829	-9.0063	-10.016	-4.4134	-10.674	-10.837	-17.845	-9.4663	-11.964	-16.657	-12.783	-14.226	-10.52	-11.295	-15.016	-15.441	-13.326	-16.076	-4.5884	-13.85	-9.1997	-19.584	-8.6879	-16.525	-12.059	-8.0752	-8.0801	-10.97	-11.68	-11.879	-5.693	-11.447
2.4948	3.7995	2.3363	1.7499	-0.18472	4.6028	-0.22329	0.6523	0.032802	3.4367	1.197	1.0373	6.0707	-0.53444	2.2395	6.3012	-1.5428	-1.4069	3.3438	-5.0721	6.1211	2.4341	4.637	6.7899	1.6534	-0.98829	0.94412	6.8622	1.1571	-2.68	1.5916	0.91786	6.8416	2.1001	-1.1738	-0.66536	-1.5433	-2.2747	6.3984	-6.989	2.3953	1.4594	6.3457	0.92386	-1.8426	0.15932	2.1631	5.3583	2.7629	0.63328
-0.58429	2.9223	0.76837	-0.2718	-4.8139	-8.2466	-3.4229	1.9436	-2.1944	-2.0041	-0.65884	3.7645	-3.8022	2.0551	-3.0148	1.1413	3.3542	4.3993	0.99671	1.581	0.97746	-5.1375	-5.0911	-3.344	-0.032037	-1.1969	0.92178	-0.041042	2.7796	6.049	2.0943	-0.86727	6.089	-1.2019	1.2166	-0.75788	-1.9803	3.0635	1.3281	0.92278	-5.7259	1.7095	7.2647	1.8016	2.2048	0.80879	3.2328	-3.1051	-2.6401	3.9137
2.6826	0.87708	-3.1866	-8.297	-2.4555	-5.6392	-3.5861	-0.13526	-2.1342	0.854	-3.7296	-8.2275	-0.29679	-1.6143	-3.4616	-1.3534	-0.42399	-2.5626	-0.84	-5.9257	-6.9833	-3.1845	-5.7204	-2.3999	-4.8778	0.21708	-9.6986	-5.2715	1.1438	1.3134	-3.6615	-4.6115	-3.4832	-0.077655	-5.6505	-4.1622	-0.652	0.76654	-4.6503	-4.9175	-1.6367	-3.1968	-3.9207	-2.8218	-2.572	-0.95651	-6.2281	0.063553	-3.2435	-0.31314
-18.726	-18.612	-15.664	-21.596	-27.469	-26.587	-17.042	-25.264	-20.7	-19.9	-24.344	-17.041	-16.35	-23.923	-23.547	-16.967	-22.828	-18.797	-17.743	-18.405	-20.282	-13.295	-23.787	-21.068	-17.821	-22.361	-21.672	-22.186	-22.141	-24.862	-17.483	-25.826	-18.125	-16.463	-16.472	-16.409	-21.121	-24.603	-21.956	-21.431	-29.259	-23.036	-27.228	-25.962	-17.607	-26.951	-19.859	-20.853	-23.839	-24.604
-5.6979	-8.0931	-2.0458	-5.6609	-7.8768	-7.7172	-4.5178	-0.53516	1.9181	2.8221	-7.0106	-3.9662	1.2343	-4.7884	-0.21287	0.69505	-4.8849	-3.1657	-3.9287	1.1684	-7.5447	-4.7235	-0.5172	-9.5445	3.1368	-6.3184	-1.3486	-6.778	-4.4178	-2.0765	-4.726	4.1757	-3.5473	-3.7882	-4.5785	-2.2685	-3.0843	-6.8035	-7.6931	1.7648	0.89621	-7.3485	-5.0657	-10.312	-10.658	-3.7578	-10.817	-4.6095	-8.9647	0.15597
-27.625	-22.586	-25.63	-24.8	-21.542	-28.871	-19.683	-24.27	-21.485	-26.207	-21.211	-23.674	-19.324	-16.572	-17.744	-24.018	-20.59	-18.712	-16.884	-21.448	-20.878	-23.434	-26.298	-21.589	-23.457	-26.269	-15.828	-23.379	-25.179	-19.941	-29.539	-25.29	-18.91	-21.578	-12.921	-21.67	-24.21	-19.651	-16.827	-25.547	-19.518	-18.655	-18.558	-23.523	-12.55	-25.001	-21.874	-17.095	-19.878	-20.85
-1.1259	-4.7339	4.8633	-11.387	-3.0916	-4.0809	1.7398	-1.4711	2.4238	-5.3016	-4.9474	-7.4311	-4.9724	0.58013	0.77712	-8.4571	-5.1689	2.365	-3.2792	0.62734	0.84648	-3.7841	-1.9927	-5.6634	-0.27157	8.1754	-6.4814	0.83753	0.098111	-4.2263	-4.55	-0.029189	-4.063	-2.8487	0.30977	-0.077621	-4.6683	-2.6738	2.0185	1.9115	0.82177	4.4658	-4.5698	-8.4649	-3.4025	1.6161	-5.6165	-1.3813	-0.44144	2.5209
-2.3027	-8.551	-12.564	-10.44	-11.919	-15.924	-14.475	-15.495	-9.4868	-10.608	-12.184	-9.4172	-10.446	-8.2614	-8.1428	-14.887	-9.9299	-12.754	-8.0983	-12.502	-14.675	-15.347	-17.336	-8.6508	-10.597	-11.622	-6.9034	-6.5503	-11.119	-9.8882	-11.072	-16.393	-10.537	-13.272	-15.96	-7.5847	-16.171	-17.564	-16.373	-3.07	-7.4919	-14.933	-8.7705	-4.7316	-15.025	-12.452	-15.062	-14.149	-10.188	-10.74
-0.024899	-4.6836	1.8553	-6.2766	-4.7399	-4.7034	-0.46687	-1.3033	-4.7673	-2.3888	-2.1619	-1.9795	-1.3886	-2.1463	-12.196	-8.3458	-6.7671	-8.9943	-0.76599	-1.9442	-4.9743	-4.0145	-5.7284	-5.3366	-2.6182	-1.5032	-10.418	-0.45068	-8.6888	-3.3976	-1.3491	0.89207	-0.63867	-1.865	0.51483	-4.1581	-2.4277	3.374	-4.0799	-4.7774	-1.6442	-2.742	-1.7655	0.94533	-5.4361	2.0783	-6.69	-8.3686	-4.1691	-2.7279
-14.878	-13.609	-17.074	-18.589	-16.339	-15.001	-10.602	-10.042	-13.404	-18.314	-17.564	-12.633	-18.297	-13.01	-17.098	-12.287	-9.5026	-13.37	-8.4537	-13.521	-17.68	-11.541	-14.312	-13.573	-14.777	-12.962	-9.0742	-10.685	-10.318	-8.3242	-8.916	-7.7575	-19.482	-13.986	-14.434	-11.762	-13.224	-17.768	-13.92	-9.6688	-13.098	-13.577	-6.0073	-3.4726	-13.655	-14.352	-10.73	-14.717	-18.301	-16.503
-12.535	-13.194	-15.492	-17.322	-8.0266	-11.201	-7.3278	-12.147	-14.494	-14.78	-4.2801	-12.976	-11.67	-11.812	-7.2405	-9.9874	-7.1707	-5.3083	-14.048	-9.4646	-11.867	-6.111	-7.0476	-13.35	-13.307	-12.458	-14.344	-17.415	-16.195	-18.807	-11.78	-13.912	-12.125	-10.459	-15.337	-12.289	-14.496	-10.948	-13.264	-16.041	-14.074	-17.253	-12.739	-15.045	-6.7403	-12.598	-15.542	-12.072	-14.478	-15.674
-2.2333	-10.454	-9.1247	-1.303	-8.3741	-6.9548	-3.2292	-10.048	-8.9051	0.46635	-6.9107	-4.8673	-3.0898	-4.8639	-12.264	-6.7986	-5.0336	-3.9292	0.76001	2.9275	-10.749	-2.4875	0.45116	-8.1443	-3.032	-6.5335	-1.307	-8.4551	-9.9245	-9.5276	-7.712	-4.1062	-8.9505	-3.9811	-7.2118	-9.2948	-2.3991	-2.9965	-10.434	-12.048	-8.8391	-5.5191	-2.5041	-5.1555	-7.6733	-4.6159	-5.8498	-7.8725	-5.9503	-6.7574
7.7333	-1.5554	11.233	4.0543	3.698	0.12915	-3.8724	4.6953	4.0449	1.3893	3.6646	1.1331	3.4973	3.994	0.43897	2.9436	10.595	6.6401	2.132	-0.32792	4.184	9.1261	8.516	6.521	1.26	6.4685	1.3017	7.0774	-2.9113	6.1563	4.5541	6.4841	4.5379	4.8707	-1.3248	0.19536	-4.3547	5.134	10.122	5.0668	2.4682	7.7754	0.8767	3.5981	2.8944	-1.5784	4.7026	3.6969	3.9492	5.068
1.3825	-3.5436	-5.3438	0.86863	-4.8676	-4.1148	1.2261	-1.9543	-7.3248	-4.4887	5.9664	4.1108	-2.8268	1.0633	-5.1485	-2.175	-0.84434	-4.0495	-6.0134	2.3381	-5.3422	0.81877	-0.6291	1.5681	-2.1434	-5.9257	-5.7185	-7.1094	-0.78589	0.53239	1.3032	2.9844	-6.569	-9.2664	-1.735	-8.9157	-2.5922	-5.1909	0.027958	-1.7389	-2.6026	-4.7438	1.1389	-1.9686	-0.96429	2.406	-0.62421	4.3982	-5.4073	1.6806
-3.6024	-7.4896	-9.6373	-6.2677	-6.4638	-1.0003	-6.8485	-2.5436	-2.5413	2.4771	-4.848	-8.2665	-2.0999	-10.632	2.4294	-2.8711	-0.44233	-5.5099	-2.9805	-5.2031	-1.6085	-5.6419	-11.266	-3.6252	-0.31059	-9.0012	-1.4516	-0.97373	-13.145	-10.779	-6.2329	-5.7197	-6.2927	-5.417	-9.9452	-8.0714	-3.2243	-11.05	-0.3914	-7.0893	-10.018	-3.3602	-7.5911	-8.7077	-7.4346	-4.0151	-8.3237	-8.4025	1.9954	-10.283
6.4704	9.099	3.9586	8.0497	4.8779	5.9597	9.0039	3.3493	1.6385	1.1346	7.552	6.1557	5.8848	1.0185	3.69	5.4816	4.3928	5.5508	0.54865	0.064776	5.0784	3.9106	8.7161	5.5759	9.7736	2.7966	3.61	7.2214	1.9896	5.8229	3.8161	7.1253	6.2706	-0.23548	2.8293	-1.5015	0.36085	2.827	3.1449	4.9799	4.4253	5.8165	9.5782	5.0935	2.2321	-2.9619	4.0128	3.5985	8.7263	6.7121
-6.2228	-9.919	-3.8442	-9.2452	0.55535	-6.0733	-2.6787	-0.12017	-0.40028	-6.3836	-4.7416	-5.3943	-4.1853	-6.4103	1.2531	-7.4282	-6.391	-6.1354	-1.2125	-4.6257	-5.0893	1.4144	-2.6431	-11.433	-9.7047	-4.0791	-7.2242	-2.6985	-2.8687	-4.8722	-3.9042	-6.2579	-6.3951	-4.7714	-7.9168	-11.338	-0.79097	-5.3583	-1.3766	-4.6239	-7.5848	-4.5008	-12.373	-10.761	-1.5608	-8.2238	-0.88306	-7.3338	-7.2927	-5.0958
6.2984	2.2578	1.9532	-2.9379	-1.0138	0.26753	3.5934	-0.59771	-3.0048	0.456	4.8782	5.9412	2.4516	2.2465	4.964	-4.0396	1.6437	-4.6991	1.4801	1.881	-0.25389	-2.014	-1.3421	-1.5826	-1.6058	-4.0157	-1.3155	2.2193	4.1837	-7.8829	-0.035062	-0.081887	-3.1715	-4.0667	-3.9809	0.81321	2.5135	2.3601	4.849	0.43291	-0.0057679	-2.4382	2.8577	-4.3356	-1.6037	-6.5711	-7.8304	-4.3348	-1.1914	-2.502
-1.9109	-3.7511	1.8188	1.7266	-2.1866	-1.4575	6.7016	3.3808	4.2937	-2.3806	-3.6758	-1.9685	-4.686	-6.2598	-6.1088	-0.51233	0.034245	3.0799	2.4965	4.0749	-1.3531	2.8756	-0.49554	-1.083	-0.93627	5.0722	-0.93187	0.80658	-0.83916	5.5002	-1.5292	3.8114	7.7551	-5.1161	2.2406	3.9512	-2.2677	-0.28802	-0.58167	-0.82147	-3.3016	4.849	0.30654	-7.3679	0.58438	-4.2174	-1.6783	2.51	-1.452	3.8351
7.4167	-1.2079	2.3532	-3.1724	2.243	-0.7404	6.9342	3.7428	11.244	4.938	-1.0979	3.5514	9.9912	4.1589	7.0098	3.6164	3.2789	2.5629	5.4436	0.38185	2.4929	3.2143	-0.6125	-1.7812	8.2184	8.3706	1.2801	6.6153	6.0139	-2.2066	1.5462	2.4543	6.686	6.4267	5.1257	3.3047	4.427	-1.4776	4.1794	8.7421	2.3995	0.99411	10.614	1.7037	3.3266	7.7205	11.441	-1.951	7.0877	4.2348
-5.7961	4.5427	-4.2319	-6.1967	1.2817	-1.0618	0.70957	2.023	0.29183	-3.7689	-2.1638	-2.1385	-3.9064	0.27766	-3.5126	-1.0623	-2.2992	6.4577	-4.981	-1.5923	-2.8937	-0.46585	-0.055934	-3.0661	-2.6853	-8.1701	-0.71873	2.2153	-6.2743	-2.0129	-5.824	1.3439	-2.6206	-2.4666	-3.5571	-2.0216	-5.8895	-2.0651	-2.1483	-1.5904	-0.87002	-1.4762	-2.7942	-5.2868	9.6893	-5.638	-3.2568	-0.36396	0.57715	1.0348
-7.5514	-3.433	-7.5797	-8.2	-3.3137	2.1955	2.2844	-0.64391	-4.0366	-7.1605	-4.3385	-5.7519	-11.264	-5.0622	-2.6742	-14.025	-0.042218	-3.0115	-1.0345	-6.8453	-2.3003	-3.0911	-3.6389	0.0041818	-9.846	-3.6475	-12.055	-5.5526	-3.4143	-8.2024	-11.654	-6.8929	-11.928	-9.4766	-8.2168	-11.076	-7.3842	-7.0143	-11.935	-9.9082	-4.8446	-3.3209	-10.241	-3.9918	-0.3179	-7.4389	-3.137	-3.9763	-13.047	-2.9046
-15.464	-14.565	-8.1382	-12.011	-15.022	-10.882	-10.151	-11.429	-12.177	-10.455	-14.326	-9.4698	-18.51	-12.012	-13.056	-8.1792	-13.314	-18.098	-9.0374	-8.8613	-9.9474	-12.654	-14.882	-9.1784	-12.804	-11.367	-17.078	-9.3573	-9.9078	-18.712	-13.419	-7.3172	-14.514	-11.246	-8.702	-7.3014	-15.882	-17.85	-7.7357	-13.883	-10.906	-9.1335	-12.939	-10.522	-18.871	-8.5299	-14.336	-13.096	-8.844	-10.999
-5.1456	-2.634	-5.2118	-2.9206	-0.89518	-6.371	-1.0417	4.3996	1.8437	-3.3214	-1.238	-7.8298	-0.38101	-4.1565	-6.7779	-4.7271	-7.1765	-7.3157	-6.9153	-2.977	-5.6136	-1.3479	-2.1624	-0.2991	-4.3866	1.1454	-7.1026	-3.5035	-3.1794	-1.014	1.3074	1.9442	-12.695	1.9138	-9.8262	-7.1441	-5.5311	-3.7458	-5.3884	-2.3896	-0.93117	-5.9264	-11.109	0.80197	-6.7156	-15.043	-9.4484	-9.5811	-14.607	1.0487
6.009	4.7329	7.5077	1.4396	10.102	5.8012	3.5784	2.8483	5.7857	6.5858	4.316	8.7992	7.3064	5.7711	1.7963	6.0984	13.28	0.50933	2.2942	6.6551	3.352	4.5354	1.1136	4.1673	0.47826	7.6634	8.684	4.92	0.052172	5.3544	10.367	0.69901	10.41	3.9156	4.5297	7.8622	-1.9168	8.5521	2.9357	9.4696	8.5052	10.688	6.0964	1.6902	4.3163	0.85766	2.7632	11.333	2.1001	7.6069
-0.82465	5.5179	6.9701	8.3783	1.3411	9.7856	9.6486	11.153	8.3654	7.6234	8.3797	7.737	1.7638	6.3905	2.9473	3.3644	9.6409	6.7051	9.6505	8.0205	-0.37568	12.855	5.8898	9.5103	10.719	5.8314	9.306	12.074	6.6859	8.3606	0.81454	2.9147	9.5813	10.153	12.261	10.818	7.3312	4.4555	6.0338	9.4278	5.26	5.8647	8.118	12.315	9.2363	2.0649	4.4665	7.0269	8.7995	9.5669
-12.649	-11.994	-10.963	-3.6932	-12.601	-4.3168	-2.9557	-4.3944	-12.768	-9.8683	-11.367	-10.826	-11.59	-10.961	-13.514	-7.9695	-8.5885	-10.111	-12.374	-7.1928	-12.465	-0.61878	-6.8537	-7.7578	-0.22121	-3.1398	-15.849	-3.8252	-14.331	-9.5062	-13.9	-14.294	-6.3377	-12.237	-8.8625	-6.1678	-11.046	-9.8267	-11.493	-11.191	-6.1607	-7.0361	-9.6774	-17.351	-3.9607	-11.425	-7.7229	-8.5694	-12.465	-16.362
3.4748	-1.1464	0.72095	3.0103	2.6273	3.134	-5.0568	0.34697	2.5713	1.1251	-3.8041	-0.62459	-3.9886	3.2394	2.0342	0.40183	-3.1226	4.9619	-0.473	-0.94148	-6.5345	-1.5097	1.2318	-0.44019	-1.9648	0.10423	-1.7512	-2.9488	-1.3182	-3.7554	-3.3191	-2.3923	-9.0267	-3.3357	-5.6334	-1.8295	2.2194	-3.5375	-0.96166	3.9526	-3.3974	-1.0282	-1.5184	4.0282	-1.2197	-4.6081	-1.4998	-8.187	-2.5271	-6.2934
-18.271	-16.069	-8.3514	-12.723	-11.873	-13.069	-13.559	-9.05	-11.043	-9.4514	-10.939	-3.5629	-5.3029	-17.698	-10.409	-8.7749	-14.197	-14.62	-16.571	-7.7854	-10.416	-14.684	-19.964	-11.932	-8.864	-13.613	-16.235	-8.9731	-13.9	-11.953	-9.1393	-15.655	-16.673	-8.7423	-8.173	-13.273	-18.541	-16.43	-13.835	-13	-10.159	-5.6391	-12.56	-14.489	-7.5458	-15.238	-11.564	-8.3941	-13.617	-15.332
-7.3762	-12.986	-14.078	-13.941	-11.506	-17.37	-13.37	-17.703	-14.398	-17.266	-17.559	-12.371	-19.184	-15.234	-6.2629	-12.234	-9.6639	-18.073	-12.956	-20.349	-17.741	-15.905	-14.05	-11.835	-18.718	-19.585	-18.225	-15.514	-12.153	-13.646	-14.728	-14.453	-13.759	-10.109	-18.455	-14.172	-20.475	-20.917	-17.122	-7.5003	-16.209	-14.166	-13.985	-12.428	-11.878	-10.994	-17.469	-10.843	-16.467	-21.275
7.5007	-0.16529	-3.7654	0.29854	-3.3391	-1.9764	-1.2441	-2.71	-6.4038	-5.7508	-6.2195	-1.8699	-2.2996	0.5241	-3.825	1.6178	-4.7934	2.3992	6.4452	-2.0486	-2.2236	3.4323	2.9462	0.54786	-0.54565	4.6535	-2.9467	-1.1437	-7.865	0.04405	1.8088	0.93347	2.0079	-0.77109	-4.8052	-2.2337	-0.93535	-0.80213	6.3049	0.94972	-3.6024	-3.9098	4.1599	2.3903	-7.0779	1.8919	2.032	-1.6355	-3.5196	-6.8713
3.5979	2.9688	1.7999	3.8744	4.7441	-3.0132	-2.4923	4.5498	0.81015	-0.97148	-2.0397	-2.296	3.3664	-1.1794	-3.8901	-2.7279	3.3882	6.1105	5.605	1.2131	4.6664	-0.75248	7.1874	3.5592	-6.446	-0.51218	2.1161	2.2941	2.8303	1.0828	0.80426	0.91547	3.6049	-4.3207	1.2293	2.9391	-3.5591	0.62166	4.9771	-1.437	1.3931	-1.7689	-1.0058	-2.5581	3.275	9.2705	3.1675	-0.3958	-1.4783	-0.16386
-7.75	-12.411	-5.4628	-6.3143	-11.709	-9.9085	-7.7673	-0.0629	-5.286	-1.222	-3.8085	-6.3487	-4.2276	-5.0968	0.38937	-0.44821	-5.0592	-1.0905	-4.5945	-6.0548	-5.6045	-3.392	-2.2914	0.4938	-4.8634	-4.2169	-0.81508	-10.558	-4.0007	-5.8362	-2.7098	-0.66947	-8.9602	-5.0433	-7.8061	-8.0701	-3.7312	-9.9996	-3.5428	-3.1316	-11.177	-5.9249	-1.4199	-2.1724	-4.89	-8.5943	-7.7127	1.9004	-3.1661	-1.663
-7.9021	-16.244	-10.699	-16.11	-10.677	-12.444	-13.069	-16.151	-11.214	-17.702	-22.118	-9.7349	-14.088	-14.434	-20.28	-12.325	-16.481	-13.98	-18.824	-16.643	-12.364	-7.4534	-11.259	-15.676	-3.6925	-9.921	-16.556	-11.69	-15.48	-14.358	-14.38	-17.773	-11.903	-15.474	-19.346	-17.628	-7.8413	-12.914	-13.152	-17.541	-13.819	-10.855	-9.1114	-12.156	-13.742	-11.679	-18.502	-19.127	-9.124	-12.105
-7.1947	-6.6557	-8.9651	-1.2046	-9.109	-0.18862	-3.7954	-5.2446	0.064495	-6.4167	-4.122	-1.5887	-9.8693	-3.405	-3.722	0.91031	-2.958	-1.6523	5.1835	-9.3182	-3.6235	-0.024613	-9.2137	-2.3802	-8.9665	0.039367	-10.411	-4.5685	-4.3926	-3.4779	-7.2012	-5.5784	-4.3371	-6.0427	-7.276	-2.7114	-6.017	0.1462	-4.5719	-8.7589	-6.1373	2.728	-7.7029	-1.2979	-9.2655	-0.08178	-4.944	-4.8882	0.46274	1.5823
-6.1507	-4.9383	-10.248	-12.841	-16.395	-15.502	-10.738	-10.989	-9.7303	-5.7779	-10.361	-9.4102	-12.766	-19.168	-5.6173	-12.871	-9.8707	-7.5726	-11.839	-12.281	-9.487	-16.886	-15.974	-6.7952	-13.492	-10.064	-8.1381	-15.709	-5.2073	-13.922	-5.9319	-14.966	-7.3452	-12.106	-8.4687	-15.142	-10.694	-11.985	-5.0577	-5.5454	-14.326	-12.16	-6.8214	-2.3204	-9.71	-10.452	-10.568	-11.047	-9.4008	-12.325
-15.911	-12.909	-13.446	-9.9484	-11.239	-12.55	-12.781	-11.117	-13.863	-15.701	-14.208	-11.402	-14.048	-7.7102	-9.2048	-11.705	-14.532	-12.488	-8.4282	-16.623	-20.346	-11.139	-7.3946	-8.1927	-12.004	-12.897	-22.261	-8.658	-8.1567	-16.498	-10.188	-7.4507	-21.441	-15.265	-14.86	-11.418	-10.304	-13.274	-14.491	-9.9481	-11.648	-13.054	-16.62	-16.834	-12.408	-11.298	-16.13	-12.066	-15.08	-17.853
-11.028	-13.16	-4.8295	-12.732	-15.314	-4.9462	-8.1494	-6.1682	-3.4934	-15.29	-7.9975	-12.415	-9.6708	-8.0296	-12.204	-12.636	-8.3294	-10.897	-17.567	-12.863	-2.3816	-8.9899	-9.8471	-13.176	-11.236	-12.802	-8.0061	-11.458	-10.393	-12.522	-16.484	-14.783	-6.7565	-8.8139	-9.3345	-11.136	-11.185	-14.676	-12.732	-8.8247	-7.9081	-14.782	-15.504	-15.388	-12.767	-12.239	-11.272	-14.529	-10.927	-10.879
-12.271	-13.626	-11.765	-11.361	-14.825	-11.649	-13.18	-10.144	-8.1081	-8.7449	-13.304	-10.036	-15.065	-13.375	-8.8424	-15.35	-16.449	-8.3819	-17.363	-13.335	-19.824	-14.513	-10.285	-7.9819	-10.387	-3.8129	-14.42	-13.358	-9.7576	-3.2264	-7.5317	-10.947	-7.5375	-13.116	-11.865	-7.2453	-11.409	-15.428	-9.7919	-8.5593	-12.84	-16.189	-9.6471	-12.44	-11.42	-11.084	-21.642	-13.707	-12.155	-13.06
-1.9181	0.85534	-4.508	-6.7508	-0.66816	-8.346	-2.5234	-2.6153	-1.3331	-6.7121	-5.8264	2.4371	-10.821	-0.051366	0.96685	-3.6473	-10.492	1.7	-2.7951	-1.8556	-7.1319	1.3393	-3.2139	-2.7473	-6.288	-3.8574	-6.4512	-3.0572	-4.3573	-1.7748	3.1785	-3.6052	-3.7017	0.86859	-3.5089	-6.3308	2.0276	-3.9942	-4.8109	-0.31573	0.55538	0.82234	-8.9637	5.2638	-0.34766	-4.4022	0.6526	-0.83117	0.78688	2.7904
-17.12	-15.485	-20.207	-12.094	-11.434	-12.635	-14.407	-12.02	-11.792	-17.506	-9.0553	-10.866	-16.423	-15.795	-12.532	-18.576	-8.7666	-14.157	-14.383	-12.298	-14.824	-15.155	-11.216	-10.959	-11.025	-11.039	-18.582	-17.145	-16.994	-13.082	-20.94	-12.978	-12.936	-9.5291	-17.386	-13.288	-19.82	-8.45	-9.6719	-19.667	-17.387	-14.527	-10.396	-17.306	-18.502	-12.22	-15.415	-18.184	-15.81	-14.302
12.032	6.2642	7.8296	16.723	9.4773	12.913	11.001	7.3069	7.8936	5.835	14.511	11.581	12.555	10.93	16.962	11.229	13.413	11.735	10.881	8.9659	16.819	11.731	6.7962	2.3188	5.9296	7.1623	4.5072	9.0685	10.542	12.664	12.077	13.293	11.784	11.682	7.8779	2.736	9.8092	8.3537	12.981	5.6287	14.586	6.5092	6.376	6.3715	5.0414	4.749	9.9773	13.096	7.8065	5.3106
-8.1432	-5.9356	-4.4146	1.5872	-6.5341	-2.0484	-3.4886	-2.3884	-5.0659	-0.61595	-2.5984	-6.2935	-0.3703	-2.4178	-1.7382	-2.1698	-6.6012	-2.6131	-7.6197	-1.4077	-4.7581	-7.5977	1.6993	-2.8885	-4.3526	-7.3688	1.5176	-4.4332	-4.1085	-0.7585	-6.8696	-3.4262	-3.8611	-13.837	-9.2793	2.7198	-7.1233	-3.611	-5.4371	-3.8414	-4.5845	-6.7633	-0.27237	1.2742	-2.825	3.1646	-1.2101	-0.14907	0.68385	-5.6687
-6.0793	-0.15231	1.6234	2.805	-2.7579	-0.94958	1.8537	-2.2894	6.26	-1.4449	1.4153	3.5914	3.9312	-1.9987	-4.7588	-8.391	-1.9487	-4.4193	5.506	-2.3667	3.4333	-1.2544	-1.4815	-1.6046	5.0125	-5.9992	1.8134	-0.50574	1.5446	0.25571	1.9984	2.5139	-8.5245	-0.61506	1.0464	-7.7656	4.7674	-2.3735	5.1745	6.1699	-0.53071	-4.9717	1.6723	-0.28881	6.2547	3.9573	2.7138	6.5443	1.0832	4.953
-6.0027	-14.192	-15.462	-14.991	-10.52	-11.683	-13.446	-15.954	-12.265	-11.573	-10.296	-13.208	-12.195	-11.017	-9.5883	-10.431	-5.6087	-12.005	-11.605	-9.8881	-11.237	-19.472	-10.32	-8.289	-8.7215	-11.473	-14.127	-9.6015	-13.891	-11.731	-11.925	-12.578	-5.7491	-9.0199	-13.521	-12.55	-13.067	-13.805	-10.482	-10.754	-15.058	-12.859	-10.41	-12.151	-13.803	-14.451	-14.929	-9.8103	-5.549	-6.9751
-4.8389	-17.041	-9.5452	-13.291	-7.3359	-12.783	-12.819	-15.275	-16.508	-10.647	-16.605	-9.8894	-7.5511	-14.265	-16.654	-9.9219	-13.79	-9.7688	-23.805	-11.395	-26.148	-17.452	-10.402	-10.07	-20.849	-8.1764	-13.533	-11.173	-10.326	-16.072	-13.319	-11.136	-8.7836	-10.532	-4.7979	-10.34	-14.411	-7.8597	-14.076	-6.9622	-16.753	-11.886	-10.791	-11.698	-14.322	-13.599	-7.5844	-15.14	-7.0121	-17.45
-4.2316	-3.2364	2.7778	3.213	-11.177	-1.137	-0.69557	0.34343	-7.7192	-4.0564	-2.8319	-2.1207	3.3856	-5.3396	-8.7555	1.0541	-1.7038	-0.91676	-1.1391	-1.6176	-5.0231	-6.0993	-5.4282	-0.98742	-9.1424	1.5847	-1.5295	-8.8167	0.89287	2.898	-7.3137	3.7267	1.4153	2.3818	1.2363	-4.3372	1.2561	-5.5604	-5.9313	-4.8285	-2.2785	-2.8546	-0.29692	-4.7359	-6.1278	-5.6441	-2.0887	-0.96088	-1.7289	2.9287
-9.3889	-16.944	-15.766	-15.771	-14.835	-16.255	-5.5795	-12.15	-6.6529	-11.279	-9.3698	-12.534	-9.557	-13.663	-6.7887	-19.069	-13.084	-6.6821	-14.416	-11.024	-14.32	-12.381	-10.778	-12.879	-12.022	-13.028	-8.0215	-17.549	-18.891	-9.2128	-17.936	-3.9504	-13.677	-17.665	-8.5996	-16.467	-11.135	-14.873	-14.628	-15.206	-13.046	-14.444	-11.909	-15.831	-10.975	-16.683	-13.916	-14.631	-12.885	-12.734
1.6812	-3.8529	2.0238	-2.7803	-5.5782	-4.9397	-2.5251	1.6647	-9.1806	1.5588	-6.5473	-6.487	1.1504	-3.9718	-8.9685	-3.1841	-0.18524	-8.7941	0.17364	-1.3454	-6.7205	-9.1494	-5.0333	-0.016209	-6.1212	-3.3081	-0.34881	-4.9596	-2.1646	4.0973	-0.27007	-4.1117	-1.1754	-5.6261	-3.8267	-5.0778	-2.406	1.3267	-2.8392	-5.1126	-4.1001	-6.7686	-2.7722	-6.0411	-1.752	3.9769	-1.8347	-1.3799	1.1551	0.018705
-11.141	-20.045	-16.622	-19.389	-16.63	-20.256	-13.497	-13.605	-15.404	-11.193	-15.477	-15.223	-16.381	-16.996	-16.679	-6.3135	-15.39	-18.386	-15.883	-16.371	-11.678	-8.3652	-17.468	-16.632	-13.292	-18.77	-14.721	-16.063	-17.188	-13.858	-11.837	-21.668	-12.37	-16.115	-13.605	-13.295	-16.461	-15.138	-16.999	-17.075	-12.552	-17.962	-11.48	-10.668	-14.318	-10.156	-13.588	-17.204	-18.021	-18.2
-2.4383	2.0169	11.342	-0.26764	-6.7819	-3.7698	-9.1522	-0.61234	-5.5329	-1.9945	-6.3714	-0.090411	-3.5965	2.2715	2.1472	-6.4403	-3.3434	-1.9573	-4.9627	-2.2734	8.9234	-1.3815	-0.088999	-8.7507	6.6844	1.7329	-2.6024	-6.5095	0.015476	-5.1817	-4.1093	-1.902	-0.50914	-4.1413	4.7753	-2.7586	-0.32776	-0.56566	-2.4344	-1.0272	-0.14305	1.2851	1.9454	1.0174	-0.81419	-3.5508	7.8479	-6.0118	-8.0703	-4.1946
0.22192	2.1107	-3.8736	-4.3935	-1.5278	-1.6194	0.84732	-0.31699	0.35037	-1.4038	2.5382	2.1278	-0.4399	-2.981	7.5199	1.5564	-2.6428	-6.1881	-0.70352	-5.2843	-2.0729	-0.88368	-7.3163	-7.8415	2.564	1.9799	-3.6592	-4.8761	-1.7695	-0.90054	-5.4297	-1.5929	1.4742	-0.2003	4.4131	-3.6865	-0.29665	-4.3556	-5.5875	-3.0896	-3.1162	1.174	5.5856	2.4506	-7.6647	-1.246	0.90112	-5.1334	1.8177	-4.3671
-4.2929	5.8772	-0.040852	0.31496	0.96825	-3.1993	-0.56803	-1.5462	-2.7697	1.3247	3.0906	2.4274	-0.77955	-1.4292	-2.7413	-6.4201	-4.1482	-2.2808	5.6075	6.8831	2.2208	-2.7361	-4.3477	3.3389	1.7736	3.8963	2.7978	1.6164	-2.3604	0.22245	-0.83771	-2.7221	4.3743	-1.675	-5.8062	0.77486	0.70153	4.3492	-1.1237	-0.68805	-1.4339	-4.119	3.7484	4.7979	-6.8093	3.5191	-2.6568	-0.70005	-3.1961	-7.9526
-11.767	-3.9283	-8.3463	-14.066	-7.0195	-4.0703	-9.845	-10.237	-1.1282	-3.9038	-2.7457	-6.8972	-9.3675	-2.6757	-9.4819	-2.5109	-6.8418	-7.72	-6.4935	-5.0255	-12.273	-3.8494	-7.5196	-2.5513	-10.003	-9.6171	-9.0639	-5.33	2.1498	0.88188	-5.4026	-7.7726	-8.3986	-13.492	-10.648	-1.7738	-7.1414	-2.6194	-3.4941	-1.9579	-4.3166	-5.4445	-0.79453	-2.4929	-4.3469	-7.7614	-1.893	-1.1055	-5.3318	-5.7946
-26.961	-29.861	-28.897	-23.988	-21.353	-25.4	-30.503	-28.086	-20.136	-21.966	-31.943	-21.639	-22.488	-26.75	-21.66	-22.948	-25.759	-22.725	-14.736	-25.464	-24.432	-26.27	-20.698	-27.041	-22.68	-24.923	-19.637	-25.604	-18.829	-25.958	-21.6	-19.284	-20.232	-23.867	-25.958	-22.825	-20.238	-22.207	-18.034	-19.192	-25.488	-18.39	-21.302	-21.938	-21.867	-22.626	-25.636	-28.575	-28.386	-19.918
0.56468	1.3398	-7.2413	-10.666	-2.0083	-5.9066	-7.2173	-2.546	-4.8799	-6.6334	-7.2663	-1.541	-1.1167	-1.8226	-5.0202	-5.3506	-5.3596	-4.7495	-0.32055	-3.265	1.6081	-7.5722	-7.7251	6.0788	-3.6769	-4.7092	-4.3044	-1.3518	-4.1521	-0.13212	-5.6166	-0.86033	1.866	1.4165	-9.875	-11.095	-5.7558	-0.91232	-2.2383	-0.84162	-3.5435	-2.9922	-6.0653	-1.5042	1.5541	-5.3693	-3.9076	1.2465	0.049722	-7.9448
-12.415	-2.0035	-2.7857	-5.282	-2.4049	-2.0813	-1.8197	-2.002	-8.1111	-4.3301	-7.8288	-8.5888	2.3729	-4.1911	-0.54951	-3.8051	-2.4279	-4.4025	-5.1669	-4.8678	-10.109	-3.7007	-5.7733	-5.619	-1.3274	-7.0804	-5.6841	-4.6898	-2.3644	-6.4462	-4.2265	-10.833	-7.0551	-0.43606	-2.6958	-9.6601	-3.5749	-3.2228	-4.7866	-4.3043	-8.513	2.0102	-3.9742	0.4907	-8.3341	-9.4245	-3.0363	0.13252	-2.5345	-4.3874
-6.453	-15.982	-7.03	-14.026	-5.1187	-10.148	-10.559	-10.541	-9.3487	-5.776	-12.459	-16.133	-7.0838	-9.076	-9.3	-7.47	-13.69	-4.9841	-7.4705	-7.7684	-1.7342	-13.557	-8.6134	-8.8078	-11.187	-10.381	-10.533	-17.298	-8.8137	-1.2253	-12.735	-10.136	-5.8319	-14.05	-0.27044	-10.89	-6.3722	-2.1104	-11.464	-10.802	-7.7019	-2.9419	-10.746	-10.39	-9.0947	-10.913	-11.734	-5.7335	-11.326	-3.1477
4.7212	-3.6703	-3.5416	1.0885	5.7234	0.67248	3.0711	-2.6102	-0.52537	3.4005	-3.352	1.1723	-0.88134	1.087	2.9112	-0.3395	-4.1218	-2.7485	-0.5929	-4.325	-5.9643	2.2118	3.4275	1.1921	2.7518	1.7962	1.2774	3.8733	-6.2828	1.2731	-2.7626	-2.7227	-1.3432	4.5882	2.0358	3.3743	-0.40606	2.0989	0.89359	3.7407	-1.7728	2.1616	5.0929	-1.8851	-6.0457	-3.2106	0.81251	2.0395	8.8209	-1.4013
4.9437	-3.4785	5.3607	1.5412	4.1644	2.2174	0.51999	-1.3833	-0.46958	-1.0737	-2.2925	-2.3793	1.6637	6.1507	4.9648	1.9183	5.8421	1.947	6.3826	-3.9262	2.9388	6.837	-0.67381	2.6577	1.1648	6.8379	6.005	1.506	4.6878	-0.63154	8.7612	-4.1104	3.2408	5.3418	5.697	3.5819	2.3569	-2.2006	3.2957	2.5904	0.56093	-4.6148	6.9014	6.2489	4.8014	2.4327	3.5821	-1.0774	0.29762	7.45
-4.3746	-2.8063	-5.8882	-8.281	-2.2272	-3.566	-1.4797	-5.307	2.4646	-6.7526	0.72863	-5.2216	-6.2494	1.9104	-7.2314	-5.5619	-4.6115	-2.0843	-6.2247	-0.0727	-6.5325	-7.5424	-8.3258	-4.3885	-4.0347	1.6628	5.3984	-2.2343	-2.7038	1.4416	-7.3593	-2.6781	-2.9052	-2.6299	-4.1137	0.20157	-2.6212	0.75641	-4.2305	-0.95832	-1.9372	-6.1268	-2.9903	0.38674	-0.078412	-10.476	-1.8257	-0.78481	-4.6057	-4.9819
-6.9746	-5.8539	-9.411	-5.3249	-4.7053	-5.3217	0.85454	-3.7336	1.8234	-7.9969	-1.5175	-1.0724	-6.161	-4.3749	-4.2916	-1.1045	-7.6526	-1.5417	-3.8205	-0.63255	-6.4124	-3.8911	-3.6894	-5.2602	-1.2159	-3.5928	-3.2659	-1.6706	-6.1591	0.26541	-3.9269	-6.8515	-3.1145	-9.6663	-4.1358	-3.6291	-6.7624	-1.1817	-3.1037	-0.87971	-2.2359	-2.1357	-5.6877	-11.949	2.403	-1.647	0.053513	-3.9018	-6.1363	-5.8478
-6.9249	-1.7812	-6.1108	6.6526	-5.2432	-5.5655	2.0313	-0.42778	-6.2135	-4.5551	-8.7988	-4.5838	-3.7458	-5.4236	0.30127	-4.028	-2.397	-1.4872	-1.7301	-4.7157	0.1649	-0.5095	-4.1986	-1.2075	-4.3992	-6.0855	5.9313	-4.196	-6.7919	-7.0843	-4.1147	-5.7542	-5.0547	-4.9724	-2.8547	-11.084	-0.39627	-2.932	6.0173	-6.9669	-1.2726	-8.0361	-10.877	-1.1926	-3.031	-3.728	0.63503	2.1405	-1.9426	-1.0064
-10.218	-9.4828	-9.4692	-16.071	-5.6388	-10.213	-9.7708	-5.0877	-8.4365	-7.2714	-8.3571	-15.415	-14.196	-13.146	-22.068	-12.408	-8.5108	-10.62	-9.0255	-14.237	-7.7186	-8.126	-18.785	-7.2049	-11.198	-18.684	-14.498	-14.576	-11.494	-8.8452	-11.709	-12.855	-13.323	-14.865	-9.3779	-4.1279	-16.134	-15.94	-5.4982	-10.532	-10.52	-10.836	-7.0386	-8.1773	-14.632	-10.985	-13.395	-15.929	-8.8292	-8.3216
-23.225	-19.413	-14.839	-26.223	-24.402	-16.401	-20.244	-21.403	-22.072	-20.627	-20.684	-23.84	-18.988	-21.114	-19.911	-16.764	-21.272	-18.618	-21.567	-19.974	-27.812	-24.319	-23.779	-18.185	-20.947	-27.32	-21.028	-20.306	-20.434	-26.188	-23.976	-20.024	-17.509	-22.94	-25.361	-20.317	-21.012	-24.96	-23.527	-21.04	-27.722	-25.912	-16.706	-22.759	-27.144	-18.486	-23.434	-22.669	-17.494	-21.904
-21.604	-13.958	-22.648	-25.685	-18.082	-17.568	-17.953	-24.209	-17.743	-18.252	-22.148	-23.537	-23.408	-18.819	-20.278	-22.48	-20.791	-19.596	-23.711	-24.537	-21.881	-16.156	-21.127	-22.971	-17.569	-21.597	-17.12	-20.914	-17.997	-24.935	-25.175	-20.713	-22.14	-25.074	-16.082	-19.479	-22.249	-20.068	-20.765	-18.004	-27.644	-18.321	-19.467	-23.244	-19.995	-23.79	-18.349	-23.255	-14.127	-19.475
-7.7159	-4.4724	-5.9836	-7.7821	-4.9469	-6.4076	-1.205	-3.4732	-5.9783	-14.82	-6.4546	-2.8136	-14.141	-9.3336	-10.134	-6.1719	-6.7263	-7.0233	-11.082	-8.7499	-8.0384	-17.257	-5.4562	-6.2015	-8.3423	-2.5588	-14.326	-4.9773	-0.038167	-13.142	-16.074	-5.2167	-10.817	-5.5652	-8.4181	-4.2934	-8.0468	-10.668	-5.7207	-20.351	-11.165	-1.0357	-15.946	-2.9701	-10.395	-11.518	-8.9938	-0.28182	-15.49	-11.31
4.3328	-3.0989	5.7758	4.4692	3.7972	3.4963	1.4808	8.0558	5.1787	6.4339	5.4478	2.4104	4.6109	-0.5369	2.8873	4.6644	8.5873	-0.38593	1.5202	-0.67102	4.1283	8.6827	4.149	1.3612	3.7043	5.8776	2.8679	7.6184	2.4655	8.0199	7.9145	4.3362	9.755	1.9919	3.1052	9.3635	10.769	-3.2709	7.985	4.851	4.7271	2.4612	-0.63527	6.4104	8.1844	7.5866	3.1573	5.7852	4.9449	7.0556
-6.1055	-5.6671	-13.182	-8.5525	-3.755	-6.4319	-12.26	-7.601	-9.6498	-8.3235	-8.4126	-8.8888	-5.701	-6.337	-10.887	-10.076	-8.1158	-2.3127	-8.8367	-8.043	-11.412	-6.1297	-7.4098	-6.534	-9.4128	-4.6012	-8.2171	-2.2383	-9.1152	1.398	1.779	-7.7916	-5.7461	-12.41	-14.31	-6.0628	-10.45	-7.3362	-10.303	-12.043	-8.6537	-10.049	-13.387	-6.1261	-4.5906	-6.0375	-0.93373	-12.085	-4.0029	-7.2176
-26.192	-25.755	-16.396	-20.668	-27.561	-16.851	-23.482	-24.891	-22.734	-17.574	-25.418	-16.336	-23.799	-22.332	-13.266	-22.408	-23.059	-23.4	-22.707	-17.744	-22.257	-25.527	-21.524	-22.231	-20.237	-21.445	-28.171	-31.807	-22.358	-18.323	-19.282	-30.032	-15.211	-24.99	-20.546	-26.605	-28.568	-20.815	-25.333	-20.278	-23.446	-17.005	-17.203	-16.585	-26.034	-20.542	-22.27	-23.142	-33.004	-22.29
6.2746	5.7219	1.9904	2.6381	-4.929	-1.0175	1.7766	1.4749	2.682	3.3605	0.98832	1.7449	3.0633	1.6677	2.4851	-0.54349	0.14016	-4.2985	7.419	4.7309	0.54892	8.6835	8.0862	-2.8552	2.1433	0.41471	2.8785	3.3235	-2.8531	1.85	-2.903	11.654	3.9269	6.1112	4.1981	1.9081	6.849	5.338	10.394	4.8468	3.8845	-1.9242	4.0243	6.4408	11.58	3.2669	3.3247	3.0529	7.6191	8.2645
-23.926	-25.454	-21.997	-21.623	-23.576	-21.047	-22.589	-20.938	-24.257	-17.626	-26.889	-23.245	-30.601	-24.144	-25.973	-22.641	-19.227	-21.321	-24.165	-20.725	-21.819	-23.764	-22.711	-22.524	-20.936	-25.531	-18.207	-24.011	-22.625	-23.43	-21.572	-18.779	-22.765	-22.517	-20.921	-23.41	-20.178	-21.503	-22.434	-26.743	-19.747	-23.372	-21.263	-22.908	-20.543	-16.94	-27.619	-15.629	-21.411	-29.05
-11.17	-10.641	-3.6542	-5.0071	-8.1522	-7.5842	-8.4278	-7.8221	-1.9914	-7.7626	-12.535	-4.2114	-10.619	-2.1449	-6.5578	-3.1616	-9.1996	-2.2294	-10.963	-3.7993	-5.1966	-4.8158	-5.3057	-5.3253	-2.5746	-6.1953	-7.8809	-6.2075	0.65539	-7.952	-7.7295	-10.512	-6.8029	-10.605	-1.6464	-4.6996	-2.0153	-6.2562	-13.799	-5.7073	-7.4246	-7.6585	-4.5847	-5.632	2.0628	-4.0051	-7.3721	-5.9868	-7.3398	-6.0576
6.2806	7.0736	5.443	6.7793	8.6606	6.9524	9.1262	4.7751	7.2374	3.0532	8.5915	-1.145	12.399	5.1075	9.7998	7.6323	5.2418	5.7934	7.2323	10.9	7.3287	5.2553	7.6921	7.4192	2.3879	6.7792	10.795	3.8103	8.3493	2.212	12.522	5.5606	2.3864	10.995	3.7385	7.5769	8.9426	6.101	6.2124	11.743	4.3015	9.8967	4.6381	9.6761	7.4237	13.571	9.4618	2.3944	10.101	4.8061
-6.0927	-8.9719	-11.038	-6.7421	-9.7189	-8.6819	-8.8536	-5.5943	-7.874	-12.795	-2.0454	-12.227	-7.0556	-5.3643	-9.896	-6.8876	-1.8499	-11.154	-16.195	-10.969	-3.6011	-7.7506	-4.2801	-11.838	-9.962	-9.1715	-11.056	-4.2585	-4.524	-4.526	-8.8158	-7.8389	-8.8999	-11.408	-8.1673	-10.691	-10.115	-9.5238	-10.095	-5.6348	-0.66595	-5.3104	-2.1653	-4.0207	-1.2487	-9.5846	-9.8154	-3.1851	-10.707	-3.6673
-5.4732	-2.8304	-1.742	-6.5159	-2.3543	-6.6476	-0.13078	1.1636	-0.90125	-0.87023	6.088	3.2778	0.36519	-0.48533	2.5441	-2.6761	1.56	-4.1317	-0.13605	0.77732	-4.8032	-0.90469	0.54606	-2.9378	1.615	-6.3252	-6.2645	1.3094	-5.3566	-2.8376	-4.7087	-8.4976	3.856	-5.2894	0.44972	-6.0024	1.2845	6.7364	-0.032952	3.5922	-1.6873	-5.8672	2.1341	-2.8114	-0.80953	-6.1888	-0.39859	-0.54147	-2.493	-4.0075
-4.1118	-5.8965	-6.1364	-4.4279	-3.5251	-7.2974	-0.94145	0.75847	-2.5136	1.6141	0.13448	-5.0738	-2.6309	-3.7952	-5.1978	-4.3445	-2.2811	-2.1085	-0.88994	-2.3986	-6.2437	-2.3755	-5.2005	-4.3332	-5.4628	-2.2043	-2.3152	-11.179	0.38188	-2.4599	0.5558	-0.99625	-2.9201	-0.94168	3.4405	-4.4934	-4.6466	-6.5102	-2.7257	-2.5464	-0.25738	-2.9011	-0.064537	-3.9694	0.70883	1.4565	-0.6969	-2.3996	-4.4795	3.9721
-10.334	-9.0628	-12.448	-13.026	-12.859	-9.3629	-8.6205	-9.4059	-2.8774	-19.014	-8.2004	-14.354	-11.831	-9.6292	-10.77	-13.394	-13.79	-20.432	-10.265	-9.3771	-10.639	-11.442	-9.3744	-5.0553	-14.148	-12.788	-15.744	-4.4656	-10.389	-15.303	-8.9768	-11.855	-11.403	-2.6656	-15.43	-10.259	-9.7652	-10.47	-9.8864	-11.528	-7.2683	-10.533	-13.654	-15.343	-10.531	-5.8404	-12.29	-6.4141	-10.683	-10.839
-15.849	-23.962	-18.791	-18.597	-27.644	-24.374	-19.43	-17.966	-19.116	-23.606	-23.712	-27.354	-17.149	-17.304	-22.269	-22.167	-25.462	-23.463	-18.482	-19.471	-22.929	-16.676	-25.138	-18.083	-23.285	-23.303	-20.806	-23.712	-18.964	-17.972	-24.635	-21.095	-27.373	-19.432	-16.28	-19.209	-20.549	-18.306	-20.721	-19.384	-16.054	-13.178	-20.688	-16.684	-26.11	-21.267	-14.809	-24.845	-22.732	-24.752
-12.509	-6.9453	-6.4298	-6.8999	-7.9746	-9.419	-1.2624	-11.049	-6.0793	-2.19	-6.6413	-6.7004	-8.5813	-6.3817	-7.1203	-5.7161	-1.8166	-11.904	-6.8817	-1.6813	-6.2209	-9.681	-7.2881	-7.8189	-9.0907	-11.479	-4.1922	-6.0097	-11.076	-10.465	-10.117	-10.015	-13.493	-7.9064	-1.2497	-8.0049	-6.5277	-7.2212	-7.3533	-10.072	-1.4843	-11.827	-8.0575	-5.5525	-4.4632	-5.2165	-5.8502	-5.895	-0.98646	-2.6417
13.326	11.681	18.125	13.277	7.5322	11.137	-1.0364	6.4221	8.0508	10.042	10.48	11.946	14.634	7.6006	6.1073	-6.3929	20.374	8.7603	12.09	10.214	13.928	10.577	11.358	8.6662	13.001	7.9485	7.5835	8.8817	7.5741	12.005	13.08	8.1203	10.359	9.6617	12.176	8.3337	4.0166	10.514	13.653	7.2697	14.861	6.1431	8.0219	8.4136	12.658	12.701	3.1723	11.193	10.325	15.702
1.9194	6.7442	0.076277	1.7991	-5.0925	0.7975	-1.5607	-1.4081	-1.4938	-1.273	7.1537	1.1762	4.3392	2.5033	-6.4241	-2.1752	3.4344	1.8724	0.1328	-3.1395	-4.0646	0.7485	1.2677	5.7294	4.9931	0.24927	2.2152	4.2366	-4.2554	5.0861	6.5906	-4.5375	5.0497	-2.4075	-2.2499	-1.4181	-1.4263	0.505	2.6944	-1.5176	-1.225	-1.547	1.2622	-1.9376	-1.0409	-4.5931	-3.8811	3.4178	1.5442	-0.78276
-4.7253	-8.0078	-2.5012	1.1161	-3.1799	0.95814	-3.9823	-3.9027	-7.1706	-9.0843	2.0733	-2.8677	-2.8868	-0.74787	-1.2414	-11.621	-9.3618	-0.47663	-0.93743	-3.1861	-8.1311	-4.4662	-3.5719	-2.8598	-5.0542	-9.2529	-2.7957	1.9337	-0.28518	-2.7906	-4.5157	-8.5912	-0.86445	-7.2547	-2.0679	-2.1557	-11.258	-4.8206	-1.2443	-1.4439	-5.7901	-1.3509	-2.7132	-0.77717	-1.0713	-6.4132	-3.1107	-12.855	3.3547	-7.4037
3.5018	4.8108	0.582	5.0153	1.3449	-1.116	-1.4727	1.2188	2.4333	4.7776	2.94	3.6554	4.5241	0.33825	0.86804	3.7375	2.4228	6.3378	5.1672	-2.5874	4.0578	2.4588	1.8835	5.572	-4.1477	6.9255	5.5676	0.2757	2.3888	-0.73517	6.6156	-3.1389	4.9309	6.6769	4.3368	-0.092303	5.2593	4.2785	5.7349	0.7954	0.48983	-1.4821	5.4672	-0.21863	1.9524	3.7957	4.7068	6.2487	1.3648	1.4711
-11.559	-16.298	-11.35	-10.624	-7.1296	-15.28	-12.572	-10.394	-13.058	-15.3	-13.672	-8.2724	-17.487	-10.339	-12.704	-12.568	-8.1754	-13.789	-18.841	-18.773	-10.978	-11.543	-12.833	-21.774	-10.259	-14.267	-17.668	-6.8287	-13.87	-9.202	-12.614	-15.817	-11.252	-15.009	-17.133	-14.321	-10.914	-9.4242	-7.6062	-13.714	-14.728	-14.046	-13.855	-14.441	-19.29	-15.749	-11.16	-8.8893	-16.023	-12.873
-16.773	-17.613	-12.91	-15.408	-14.017	-12.744	-16.981	-14.018	-12.616	-11.397	-16.32	-12.368	-19.663	-18.089	-19.735	-16.167	-14.8	-5.9879	-17.454	-13.193	-15.976	-16.651	-15.329	-13.976	-18.606	-17.72	-11.878	-18.164	-21.598	-16.737	-12.737	-13.453	-14.937	-12.931	-16.474	-19.747	-16.415	-15.502	-9.5231	-12.565	-12.907	-14.746	-20.388	-14.377	-11.613	-14.73	-18.326	-23.619	-14.913	-14.113
-7.355	-9.3285	-10.95	-6.5571	-7.155	-7.1673	-8.9158	-7.5746	-5.83	-6.8555	-4.109	-4.9521	-10.916	-8.1325	-6.6208	-6.5365	-8.9341	-4.2562	-10.834	-15.221	-8.8919	-16.259	-5.1037	-4.7461	-14.183	-4.5441	-8.9176	-6.6077	-4.2338	-2.7699	-1.0952	-8.4424	-6.2563	-0.90704	-8.4628	-6.3852	-7.3619	-7.0783	-9.3768	-0.11003	-5.2709	-10.517	-8.5441	-14.68	-7.1966	-15.197	-6.7351	-10.698	-7.2026	-6.4122
3.9324	3.0676	-0.89845	-0.84705	-2.9981	3.4461	-1.0988	4.0683	1.0605	-3.5591	-0.96139	-1.4338	-1.794	-5.4472	-1.684	-7.4762	-0.57625	-1.6612	0.84663	-5.47	0.99303	1.6505	-2.7306	-1.067	4.2078	-9.8473	-1.1591	-8.0829	-4.2976	0.090503	-3.5609	-3.5951	-1.1075	-0.053672	-2.2999	-4.1463	-6.6998	3.2762	3.7605	-4.605	-1.2193	-1.8263	-8.9304	-1.4291	-0.083113	0.036402	3.6548	0.67307	-4.1803	2.3716
2.6727	6.1963	10.018	20.112	6.6071	8.9135	9.3498	5.4546	9.3137	6.3867	2.9576	1.9173	4.8814	9.2883	8.1659	7.5107	8.4386	6.0183	6.1294	2.03	8.6473	6.2065	-3.2669	5.3259	4.3293	10.965	14.155	9.0239	6.3778	2.8999	4.4093	9.0825	5.9753	0.66091	9.0305	12.201	3.7664	7.7026	6.6122	9.0327	2.742	6.5917	9.2232	13.635	11.771	3.036	2.3626	9.5797	11.087	4.2748
3.7718	0.31101	3.6682	4.8723	-4.0289	0.85735	3.0214	5.5224	-0.9782	1.1947	0.40634	3.5487	-1.7324	2.276	0.55494	2.4404	-5.3359	-1.7688	2.6429	2.195	4.8014	-1.2684	2.2827	1.4289	2.2769	-4.1649	-12.048	1.5423	1.6645	2.8418	0.16625	-3.6315	0.44896	-0.92533	2.3534	9.4886	3.2802	-1.6123	1.1407	6.0595	-0.90532	-3.4913	2.2267	5.2688	3.8791	0.65735	2.2489	2.6381	0.85451	-8.243
-8.8313	-14.079	-12.822	-13.71	-9.3867	-10.711	-9.8841	-10.315	-9.5928	-8.6534	-9.8128	-10.78	-14.08	-6.2353	-14.84	-17.156	-9.2415	-10.517	-13.488	-10.69	-13.005	-9.0572	-8.8823	-8.7176	-10.285	-11.435	-11.089	-14.452	-14.604	-9.6763	-13.916	-14.968	-12.054	-11.362	-9.1121	-15.067	-13.967	-13.388	-15.027	-8.7504	-11.783	-17.21	-9.2637	-14.17	-3.7625	-13.794	-14.575	-10.812	-8.4136	-10.48
-2.8409	-10.48	2.6061	9.7118	0.47604	6.251	-5.3534	1.2173	-0.47545	-0.57909	1.4691	1.514	0.24925	5.6726	3.2923	-2.1683	-1.4066	-3.7207	-0.038054	3.2725	5.1396	-1.9443	-4.5397	3.2729	-8.1131	-4.3704	-1.1396	-0.071629	-0.85528	0.73646	2.8218	-1.2554	7.115	-3.6058	-1.3058	-1.976	7.9072	2.1742	-3.2877	-1.0305	-0.62086	1.7251	3.3157	-2.2544	-2.0226	-0.25675	-2.634	-2.9726	0.9085	4.9774
1.6957	1.2728	3.7464	1.883	5.4317	6.1379	4.6373	6.9389	5.8253	2.4089	3.6303	6.0294	-0.10976	-2.051	5.323	-0.64736	3.449	-0.35914	1.9872	8.2763	10.444	1.9389	3.1261	7.4938	6.0347	2.6693	14.307	8.4313	11.025	0.54528	-0.68515	7.218	4.984	1.5824	-2.0669	4.4813	6.5442	3.6561	6.3301	1.773	3.368	7.8579	8.9048	-1.2717	-0.12009	4.6137	8.1678	1.641	3.4678	13.65
1.4538	-3.4795	-2.7165	3.8129	5.3258	1.8672	8.4347	3.4719	7.1449	3.7056	1.9776	2.8615	3.4771	0.66323	-0.47675	-0.77445	-4.5732	4.091	-0.96345	3.1056	-0.86928	-1.2808	3.7834	-1.296	0.64359	-4.324	1.5092	2.1938	-1.8534	3.458	5.9803	1.199	1.216	-6.2797	-0.80121	-1.2787	-2.3571	-5.9123	-0.72709	4.0486	-2.0347	-5.2154	-2.2222	2.9939	-2.9334	-10.239	0.60682	-2.7074	0.96861	2.7067
-6.2767	-12.086	-14.183	-11.45	-13.13	-3.8107	-11.973	-14.532	-12.552	-14.994	-15.826	-10.867	-15.98	-14.35	-11.407	-12.162	-12.599	-9.9733	-21.747	-10.8	-9.6173	-11.441	-18.24	-13.23	-9.6894	-10.246	-9.6366	-16.471	-19.01	-15.443	-9.6767	-18.657	-8.0087	-13.96	-10.948	-11.123	-7.8084	-19.201	-18.303	-9.2554	-9.7552	-16.78	-15.696	-8.562	-12.484	-9.7461	-16.41	-14.522	-13.921	-15.243
7.8359	12.901	3.2125	11.484	10.679	3.1988	14.954	9.7243	11.524	10.146	17.392	14.847	4.8652	4.5978	9.5597	8.2985	8.9272	15.317	7.995	9.878	10.547	11.344	16.131	5.3879	4.3999	15.733	7.4243	8.5584	8.6828	15.556	9.0995	10.169	7.9656	16.356	12.798	12.896	15.895	12.751	4.1925	5.8693	4.1374	7.9735	7.025	11.855	11.912	13.062	12.778	15.375	5.083	13.808
-7.8036	-7.8485	-16.135	-11.449	-10.886	-7.485	-8.8048	-13.713	-12.815	-6.323	-7.999	-15.31	-16.389	-8.7506	-11.079	-4.6837	-5.7446	-6.6727	-7.4611	-8.583	-5.4099	-5.0777	-7.7665	-6.7134	-12.678	-12.852	-12.064	-12.472	-10.559	-5.4091	-13.418	-7.3158	-8.5244	-5.075	-6.6599	-7.0696	-11.117	-8.8025	-7.7275	-5.2406	-12.49	-10.689	-9.2185	-11.138	-16.87	-7.3927	-8.0536	-5.106	-8.8665	-14.11
-12.079	-6.7315	-8.8476	-11.811	-9.172	-14.68	-9.3544	-12.042	-1.729	-14.693	-4.3319	-16.155	-11.188	-11.592	-11.067	-4.9557	-12.238	-6.7983	-8.3043	-7.9243	-8.6164	-7.3408	-14.036	5.0369	-11.819	-8.9716	-11.025	-10.1	-7.4376	-7.2826	-8.0524	-15.263	-19.124	-6.1878	-13.701	-11.314	-12.364	-13.765	-0.72763	-9.1368	-9.0971	-13.611	-8.8993	-10.409	-3.1695	-5.4416	-5.66	-1.739	-11.735	-7.3927
2.6742	3.9941	5.2592	7.4562	7.1394	2.343	1.9994	6.8399	4.1252	3.5396	8.0992	12.976	-0.77509	8.8474	4.557	-0.18798	6.0945	3.0869	0.88783	0.83209	1.9592	5.3686	10.593	7.4333	5.9034	2.2606	5.7241	7.6798	3.6184	0.70201	4.128	9.0253	-6.0966	6.6358	-0.046929	-1.0084	3.0429	3.8743	1.3322	7.5751	7.0021	-1.3184	2.5184	1.6667	11.711	1.2586	3.8577	2.739	2.5401	7.3773
-22.983	-19.624	-22.43	-22.643	-24.785	-18.361	-24.018	-23.69	-14.924	-18.449	-27.613	-23.057	-19.348	-24.583	-24.025	-22.826	-19.776	-21.816	-21.959	-22.267	-17.707	-21.865	-24.784	-27.16	-18.228	-16.567	-19.907	-18.528	-24.762	-22.217	-23.865	-21.317	-18.674	-24.432	-16.814	-23.817	-23.258	-18.44	-28.96	-16.53	-26.027	-23.304	-17.288	-16.128	-19.637	-21.712	-15.62	-28.248	-13.604	-24.171
-22.345	-21.79	-23.085	-21.729	-14.686	-22.621	-24.795	-22.639	-23.404	-24.059	-16.574	-21.318	-21.973	-22.016	-22.11	-24.372	-18.405	-20.16	-27.502	-21.807	-18.775	-22.114	-16.862	-24.901	-27.842	-25.715	-22.375	-21.858	-20.438	-23.629	-15.345	-21.991	-18.98	-12.301	-22.46	-28.533	-17.863	-17.23	-13.988	-19.199	-24.298	-22.574	-23.056	-25.194	-32.729	-23.034	-21.153	-16.414	-21.831	-24.363
15.371	15.243	7.3657	11.347	6.3733	6.113	3.9566	4.901	3.1177	3.2739	6.2198	6.4481	6.2485	-3.9716	4.528	4.1821	0.65047	10.744	12.405	7.6298	11.746	6.9537	2.2708	6.3845	4.3935	10.417	12.422	7.9835	8.9305	4.2908	8.9236	5.8444	6.0095	6.7859	5.7979	2.0021	7.6735	5.8315	10.801	1.6713	10.498	1.6399	4.5392	-0.014318	2.8946	7.3959	2.5669	2.6383	11.958	7.7967
-4.9643	1.7888	-4.4479	-2.5536	-2.7896	-4.5492	-7.0441	1.0907	6.2942	-6.3103	-3.0293	-1.5449	1.043	-1.3567	3.9715	-3.0533	2.4759	1.8884	-5.7848	-8.5224	-3.159	1.2302	0.86367	-4.5336	-2.5619	-0.31192	-1.2063	1.0937	-1.4527	-2.071	4.2198	-4.9875	-6.1086	2.1727	1.1477	2.8918	1.074	4.575	4.4301	1.2961	-3.4708	-0.76365	3.5557	-3.5515	0.17515	-2.9345	-1.7825	3.1672	-6.9624	4.2957
-1.8652	3.5451	1.9373	9.7509	4.2531	3.7031	7.0828	4.4602	6.1603	8.7585	4.9621	0.019774	-0.64695	10.265	8.3584	3.0962	6.2155	7.677	9.1936	8.6773	12.259	2.9711	9.494	-0.10292	11.31	8.9006	4.9393	10.34	2.2755	5.1796	-1.0671	4.3717	-3.0329	6.2263	5.0166	3.5474	2.5046	1.3837	9.7629	10.483	7.3113	4.4641	6.0975	1.7288	10.132	4.9463	9.1593	7.611	5.0931	8.7394
0.55547	-4.5003	-6.182	-0.82198	-5.6229	-4.992	-6.6549	-3.2907	-8.1869	-0.35502	-3.2215	-1.1176	5.1187	0.37772	-2.5164	-6.425	-2.414	-6.1073	1.6009	-10.311	-4.4016	3.3479	-3.9981	-2.9551	-1.0937	1.0363	-6.9013	-6.4901	-3.072	-4.6173	-11.611	-2.2074	-6.3723	-1.7797	-3.5168	-1.3245	-5.919	-10.272	-2.8349	2.0097	-4.9494	-8.7947	-6.2106	4.9992	1.7215	0.69722	-0.48272	-8.4585	-4.2643	-9.2552
2.411	3.5463	3.2496	-0.69852	0.77516	-1.308	1.4768	2.6831	3.7402	-1.3271	5.4994	4.5117	4.9193	2.3962	0.33176	7.0394	6.4961	1.8572	-0.36819	2.4367	4.0995	1.7167	-1.9934	2.7511	4.8167	3.2005	-0.012273	3.8156	6.236	1.1543	-2.2771	-2.4074	-2.2736	1.0595	1.483	0.70402	-2.8961	-0.55607	-6.0357	1.7074	3.6753	1.1236	-9.1407	-1.469	-4.5365	5.8879	0.73611	-0.33803	3.2715	6.7929
-3.7604	-3.6584	-5.4553	-2.7652	-1.645	-1.9858	-3.5867	-6.1413	-3.1974	0.56346	-2.5015	-2.9472	-5.9145	-3.5307	-3.1443	6.7834	-3.6907	-7.0415	1.7051	2.0845	-12.453	1.4191	-8.4514	3.6629	-4.364	6.3923	-3.3711	-0.82525	2.1374	-3.683	0.16425	-0.75039	-1.5233	-9.9947	4.1654	-4.1856	-0.79257	-7.5355	1.3858	-2.2848	-2.2619	0.35802	0.88483	0.63777	-5.5151	-0.058732	-0.19132	-7.9032	-2.7738	10.164
-17.76	-9.9698	-11.147	-11.096	-11.306	-5.2148	-9.1061	-10.981	-8.923	-12.209	-13.996	-14.234	-16.224	-11.852	-9.3577	-0.54372	-8.6697	-2.8314	-11.678	-10.164	-14.645	-14.734	-15.268	-16.049	-7.246	-7.4959	-14.777	-16.194	-10.487	-8.2522	-17.83	-3.9198	-12.703	-5.4227	-4.4979	-11.869	-10.334	-11.123	-5.9794	-11.589	-8.1455	-12.721	-10.776	-16.528	-11.605	-12.316	-8.8844	-18.397	-10.205	-10.55
1.1634	0.015073	-0.27789	-4.1642	-2.5994	-3.801	-6.0193	6.2744	-5.5716	-2.683	-2.5121	-4.0264	-0.92871	-6.3892	-3.0013	-7.7873	-1.5058	-1.6241	-2.6019	2.5637	-7.2514	-0.80856	0.6884	-5.5809	1.4066	-1.8086	-3.59	-4.5525	-0.19741	-6.6903	-5.3788	-0.68595	-9.9252	2.2527	-2.5218	1.2293	4.2305	-2.7372	-9.9125	-3.5961	1.489	-1.8662	2.216	-4.7624	-1.452	-10.962	-8.6763	-0.79593	-4.4516	1.1039
-13.135	-12.903	-15.42	-13.444	-9.9482	-18.108	-15.709	-17.144	-15.934	-23.097	-13.926	-13.585	-7.3688	-15.738	-14.618	-19.317	-10.655	-12.445	-19.296	-19.577	-16.821	-12.789	-16.865	-10.188	-12.419	-9.9717	-17.042	-11.91	-19.592	-13.224	-12.955	-17.551	-9.125	-14.5	-16.434	-18.263	-21.064	-18.538	-11.324	-17.616	-11.747	-11.549	-18.202	-25.438	-6.9177	-16.22	-18.758	-6.2487	-10.487	-14.904
1.5193	4.8556	-1.6893	-1.5439	1.7317	-1.0273	0.12354	4.5266	-0.85304	-3.9634	1.2455	-1.804	-3.4934	-1.1395	0.096331	-4.2663	0.54626	3.979	-4.0943	0.79832	-4.6461	-4.5934	2.895	1.6137	2.1068	0.25284	4.1038	0.094045	-0.63412	1.9179	-4.4354	5.7057	-4.6618	-1.2708	3.3803	-0.76842	4.1786	1.4804	0.46391	-3.2217	-1.429	-4.923	0.38574	1.6013	2.3528	7.4657	-1.6041	0.8953	6.8981	0.61232
-4.921	-3.7818	-5.7999	-4.4568	-0.94204	2.7006	3.4593	-0.3332	-3.4954	-0.62167	-5.2424	1.8681	-11.104	2.5142	-0.65452	-4.0484	-3.7264	-1.965	-2.128	-1.0743	-2.3201	-6.6083	0.18521	-1.3798	-3.672	-4.6873	-2.9631	-5.2935	-15.3	-3.7065	1.8723	-1.182	-4.3013	-3.2514	-3.0935	-7.6062	-4.0501	-1.6153	-2.18	-4.3786	-4.528	-7.9261	3.1979	-4.2717	0.27686	-2.6822	-1.9393	-1.0369	-2.1853	-8.9529
-13.132	-15.845	-12.894	-11.579	-18.11	-11.97	-4.9607	-8.4148	-16.926	-17.921	-20.807	-13.837	-17.249	-18.611	-13.972	-12.935	-14.436	-16.863	-17.998	-18.956	-15.398	-12.061	-11.916	-8.3262	-13.432	-12.969	-16.054	-15.496	-10.022	-11.406	-9.3017	-17.748	-17.935	-9.4401	-9.749	-6.3644	-11.094	-10.747	-12.496	-21.956	-16.85	-15.136	-18.217	-15.423	-11.657	-20.766	-11.579	-19.235	-16.624	-11.157
-5.6656	-9.0363	-10.495	-7.9129	-4.8566	-1.1866	-6.4986	2.3138	-8.9629	-9.0911	-5.5318	-4.8722	-5.6814	-2.1342	-2.9561	-2.7127	-8.5064	-7.1664	-8.1851	-3.6487	-2.8676	-3.6222	1.1188	-0.19091	-4.205	-2.8093	-5.1059	-9.699	-5.9878	-1.6961	-8.9696	-4.7249	-2.1225	2.6059	-5.3376	-8.7482	-8.233	-4.6226	-5.1451	-5.1504	-5.3675	-3.6693	-3.6184	-4.9399	-8.8179	-4.2599	-2.8382	-7.6821	-8.8511	-1.4756
3.0852	-0.65313	5.4831	-0.17077	2.8242	0.80993	-2.7083	-1.2971	2.096	-8.1664	-1.4088	1.2555	-0.33989	-0.058917	-3.7694	-7.1642	-8.338	-3.8052	-1.9584	-3.8533	0.24588	-1.0283	-3.429	0.90385	2.3595	-1.8387	-8.7338	2.2587	-5.3931	-5.2893	1.2527	2.0737	-3.8678	-2.8155	-5.8675	-3.023	-1.927	0.78209	0.67643	1.0794	-2.6284	-2.0294	-6.8162	0.99042	-3.0451	-2	-5.683	5.2358	-2.4266	-0.82258
-20.813	-22.31	-17.489	-23.054	-24.833	-16.961	-20.08	-32.392	-24.205	-20.002	-22.399	-24.75	-22.775	-23.819	-22.602	-26.943	-22.143	-20.029	-23.013	-20.844	-21.388	-21.981	-21.893	-22.045	-26.723	-25.016	-22.645	-25.85	-19.21	-25.811	-20.701	-23.293	-26.823	-21.332	-21.141	-18.992	-24.498	-19.637	-20.728	-24.053	-26.331	-14.996	-25.162	-26.265	-19.943	-20.052	-16.293	-25.489	-18.986	-26.897
-10.433	-7.4683	-11.514	-12.973	-11.8	-14.182	-9.2738	-13.325	-16.543	-18.079	-14.503	-14.378	-10.849	-13.247	-19.04	-12.196	-10.076	-8.7838	-8.1871	-16.205	-14.573	-12.738	-17.917	-13.377	-19.822	-16.351	-20.575	-15.427	-13.346	-6.2102	-12.223	-12.021	-12.236	-14.833	-8.7297	-15.262	-12.923	-15.153	-15.983	-14.716	-19.252	-14.914	-14.292	-8.5158	-10.017	-13.446	-11.051	-19.291	-16.933	-14.758
-21.676	-19.843	-23.911	-22.566	-14.022	-16.104	-22.845	-19.163	-24.486	-19.526	-23.809	-19.175	-23.27	-18.333	-17.618	-22.074	-23.304	-19.622	-20.421	-17.454	-12.41	-18.687	-24.463	-19.938	-27.057	-19.346	-18.017	-21.167	-26.182	-16.12	-26.024	-25.776	-28.039	-22.675	-28.288	-19.763	-21.694	-24.527	-18.058	-23.767	-16.161	-29.493	-23.636	-19.255	-20.42	-26.412	-16.052	-22.948	-22.268	-26.675
-6.3356	-0.75155	-2.0868	3.4189	-10.519	-1.3235	-0.19138	-6.9709	-10.285	-2.7445	1.7619	-1.659	-5.2628	-1.0407	-6.5004	-0.9313	2.6988	3.9201	-0.041056	-3.5962	-2.271	-1.8131	0.09605	-5.0012	0.30798	2.1689	0.18817	1.5191	-1.9964	2.6163	1.577	1.5635	-8.4132	-2.2501	-2.9703	2.3953	2.6345	0.33069	0.96673	-3.1455	-0.13083	-2.4437	1.8032	1.6828	-2.4743	0.92112	-0.34588	-2.0649	0.46988	-3.2214
0.7128	10.604	-0.007555	5.2128	-2.1285	-2.9357	-0.53024	1.6589	10.076	3.8429	6.6356	7.0165	3.0841	5.0579	2.998	1.8493	-3.865	-2.664	-0.90394	5.2905	0.36645	1.644	-5.1063	3.1071	3.1616	4.1071	-2.0512	1.4935	2.281	0.75575	-0.89065	1.7892	6.9858	2.0369	8.1951	0.08123	-0.35823	-4.023	0.43416	0.34708	1.1596	-2.5334	4.0515	10.768	-0.37454	0.023191	1.9211	4.5366	11.186	0.30081
-4.7189	2.7698	-2.9314	-2.4142	-8.1473	-1.1128	-6.5637	-8.9906	-5.4586	2.6661	-4.3204	-5.3854	-7.6604	-2.8177	2.721	-3.5142	-4.6881	-1.2032	-5.21	-5.4062	-4.6565	-5.8077	-7.5866	2.1414	-2.2482	-6.5233	-3.8152	-4.585	-5.8412	-4.9443	-6.6924	1.4336	0.34989	-2.1845	-1.349	-2.8697	-0.88603	-3.0343	-2.2368	-1.9758	1.2722	-10.434	-4.0371	-4.2717	-7.1071	1.6508	-2.8879	-5.3995	-3.8611	-2.1313
4.3139	1.3649	3.1646	6.5909	9.7031	3.4231	8.1287	3.295	-0.78945	5.2293	6.4723	2.5367	4.8269	2.4368	2.1444	3.003	6.5949	6.1997	14.247	10.152	4.5415	8.8313	4.1326	6.9848	10.495	0.55548	2.5733	2.0886	2.9991	4.6352	5.6486	-1.423	8.8532	5.8277	4.4449	1.0342	4.07	5.1259	7.3204	0.19402	3.9388	0.11596	2.1812	0.065648	9.261	5.3693	4.4923	7.2199	6.8657	1.9111
-8.3451	-12.001	-6.1145	-10.264	-13.612	-6.6536	-11.179	-12.66	-4.9315	-11.089	-14.588	-7.8592	-14.241	-8.9464	-4.5256	-4.6559	-8.055	-7.5524	-9.5308	-6.8524	-10.574	-11.876	-12.527	-5.5394	-11.362	-10.433	-14.521	-14.333	-12.46	-9.4965	-4.5439	-14.651	-6.5147	-2.9715	-10.591	-11.278	-10.909	-12.136	-19.637	-12.333	-3.7349	-16.066	-13.731	-3.4682	-13.984	-11.726	-9.6739	-4.4219	-8.9544	-18.123
12.843	11.438	11.58	9.1189	10.236	7.7769	5.1855	7.8469	13.997	14.874	15.462	10.985	7.6493	8.6057	13.41	9.5825	7.7544	15.055	5.1685	9.9801	10.917	6.7983	10.466	5.2752	10.595	12.48	4.5643	9.9824	-3.431	11.688	6.2934	11.619	4.9731	10.157	14.514	12.862	6.6967	8.2957	12.238	7.2785	6.8467	16.16	10.668	14.532	8.9192	14.019	15.207	9.5253	13.012	9.2465
3.2219	9.9082	9.0985	6.3445	2.0651	10.605	1.5126	11.463	14.461	13.727	13.657	9.727	7.9398	8.8834	3.4748	10.657	7.39	2.3406	8.5581	7.6464	13.598	0.61699	9.4483	12.939	7.7781	4.4815	4.6823	11.851	7.9611	4.9208	10.189	12.231	2.9246	7.419	13.212	8.7224	6.8899	10.694	5.4756	3.386	5.384	1.6941	5.1032	9.0011	13.064	13.266	11.559	7.7489	16.275	11.856
-16.878	-14.303	-11.536	-10.954	-14.133	-13.926	-9.4974	-14.255	-13.824	-13.813	-5.6903	-12.296	-14.525	-18.592	-9.9602	-18.717	-11.804	-12.813	-15.27	-17.95	-6.4147	-16.08	-13.757	-13.045	-16.778	-18.091	-18.739	-8.9821	-19.622	-11.717	-14.78	-6.446	-10.114	-15.895	-12.815	-15.991	-10.711	-4.3214	-14.091	-12.819	-14.695	-15.292	-10.544	-18.192	-15.568	-12.591	-13.013	-23.751	-12.248	-18.396
-1.9479	-0.39513	6.4992	1.219	2.5086	-1.9826	-3.8945	-1.3055	-0.12518	7.8902	-0.10304	3.8276	-2.2518	1.1559	-1.8066	1.341	0.66432	1.5103	-4.3542	-2.9506	-6.8902	-0.98788	1.7544	3.8332	-4.0738	1.5747	-0.86294	4.9103	-1.8548	-4.4567	0.49597	1.083	1.392	-1.7007	5.8518	1.0377	-2.7042	3.3296	2.8476	3.2427	-3.1325	-3.2652	3.6315	-3.6721	1.1288	-6.5334	-1.6972	5.9442	-3.8706	-9.9419
-10.958	-5.1102	-15.264	-5.3819	-12.01	-5.2569	-12.698	-11.39	-8.86	-13.809	-13.166	-15.505	-6.9604	-8.9337	-19.588	-12.393	-13.452	-11.681	-15.771	-8.0209	-13.591	-9.8754	-14.011	-13.451	-11.375	-15.455	-18.492	-9.2469	-12.748	-11.479	-13.496	-18.218	-8.869	-10.638	-13.929	-14.384	-15.434	-2.2574	-15.631	-10.039	-11.117	-10.935	-9.7151	-9.1899	-11.53	-9.3671	-12.222	-11.719	-16.36	-13.133
-10.27	-9.5241	-7.9067	-20.85	-11.763	-4.5883	-11.305	-11.329	-16.363	-15.018	-13.869	-8.2753	-11.262	-11.87	-19.959	-11.502	-5.1916	-9.8159	-20.124	-16.078	-6.421	-13.373	-11.235	-17.853	-7.7265	-12.166	-9.8835	-6.7799	-11.425	-15.155	-8.8316	-11.11	-15.201	-11.343	-11.626	-17.686	-6.9896	-7.683	-11.304	-13.748	-9.8324	-12.057	-12.832	-9.6135	-13.791	-13.06	-10.201	-11.198	-16.657	-14.911
-14.745	-14.22	-14.698	-14.024	-15.073	-17.128	-3.8211	-14.364	-12.124	-13.63	-15.252	-15.43	-21.431	-16.266	-9.5274	-11.917	-14.135	-15.39	-11.258	-12.838	-16.12	-15.008	-12.881	-6.8578	-9.2133	-13.686	-13.433	-11.962	-12.62	-13.186	-21.184	-7.4132	-10.326	-16.631	-16.829	-15.516	-14.363	-9.5424	-17.84	-13.39	-9.831	-19.8	-8.4429	-8.7807	-21.912	-17.546	-14.448	-18.084	-17.332	-12.651
-0.89569	-1.9008	-3.078	0.70666	-7.6492	-3.6793	-3.4427	2.0404	-1.1547	-0.27368	-2.6843	-13.57	-6.6245	-0.51928	-6.5176	-1.3482	-5.6675	1.9666	2.0717	-5.8794	-0.33804	-1.9293	-2.6463	-10.89	-5.9411	-6.9144	-1.708	-0.79866	-1.3232	1.9372	-5.5618	-3.4452	0.45186	-5.8027	2.7576	1.0094	-4.8422	-0.91681	0.49826	0.5139	-7.1376	-6.3933	-1.5693	3.6248	1.9439	-4.308	-9.4504	-1.8421	-0.62665	-7.984
-6.9341	-12.054	-12.802	-6.0615	-1.7268	-10.607	-18.502	-9.1781	-16.123	-13.988	-7.8642	-8.9799	-7.1825	-7.7102	-6.4846	-10.1	-12.163	-16.77	-18.118	-11.549	-12.586	-14.689	-9.4846	-15.248	-7.0281	-10.703	-7.5347	-8.4896	-13.836	-8.8272	-15.598	-12.227	-12.731	-6.7136	-12.956	-13.863	-12.521	-6.145	-15.607	-10.369	-9.9416	-8.825	-9.4469	-8.7545	-4.4991	-14.185	-14.005	-15.612	-15.86	-10.371
-16.017	-14.554	-14.786	-12.931	-7.8528	-7.1164	-15.204	-16.048	-7.3751	-15.799	-10.763	-2.8521	-9.7894	-8.7253	-12.959	-12.015	-8.6859	-9.4857	-8.3977	-10.186	-5.71	-12.633	-11.719	-9.2724	-13.986	-8.6093	-8.4789	-11.51	-4.0067	-14.191	-9.8767	-13.982	-9.2173	-11.628	-12.573	-9.1731	-7.6609	-18.088	-12.592	-13.389	-11.769	-10.395	-6.427	-9.5747	-7.4545	-14.596	-8.4376	-10.993	-14.053	-11.037
0.95345	-1.068	-4.9798	-3.3628	-4.3794	1.7718	1.4256	0.090285	2.9045	-1.7919	-1.1274	-2.1091	-4.6779	-0.75112	-7.6782	2.8207	-2.4375	8.3199	2.1938	0.91863	-1.6926	-5.777	-0.21025	-2.6103	-0.33824	-5.4498	1.1264	-3.7685	-0.80849	-3.603	-0.10748	2.7266	5.8297	-0.69164	0.90239	-1.9035	-5.8346	-2.4564	-1.9527	0.88405	5.453	3.1499	-2.4023	-4.4211	-4.1444	-8.4786	3.4145	5.365	0.014393	-10.267
-5.9649	-5.1577	-2.9345	-4.046	-3.9067	0.17379	-1.9299	-3.8151	-0.13788	-1.5223	-0.19951	-4.8368	-3.8318	-1.9494	-2.7168	-12.179	-6.5121	1.2477	-0.15694	-2.3198	-2.1224	4.6249	1.3971	-1.3214	-7.8941	1.3986	-4.1556	-6.7345	-3.6243	-3.209	-3.7275	-3.2706	-10.008	-9.2457	-1.8928	-7.9156	-5.3507	-0.22597	-2.6359	-3.2865	-3.0241	-3.5875	0.40407	-3.4492	-3.7092	3.5278	-5.8753	-2.6989	2.5147	-8.3515
-16.542	-7.4437	-13.033	-16.633	-8.7556	-7.1098	-16.665	-14.97	-14.873	-11.19	-7.2562	-10.487	-10.786	-14.952	-13.863	-8.5718	-13.873	-11.816	-11.193	-14.587	-11.44	-10.673	-10.794	-12.69	-17.032	-17.589	-13.424	-12.003	-19.008	-13.56	-15.642	-11.291	-14.921	-14.878	-16.352	-11.21	-11.363	-9.9012	-12.53	-14.842	-14.955	-11.814	-13.28	-11.254	-6.6117	-13.302	-13.397	-14.394	-10.917	-13.032
-2.2025	-6.132	1.0495	3.1876	-1.895	1.1888	-3.6414	-8.1236	-3.3386	-5.8966	-5.2969	4.2215	-2.4759	1.5706	0.1277	-2.7692	5.4177	-4.7338	1.2714	0.51113	4.7071	-0.079811	-5.2784	-8.036	2.2099	3.6611	2.6997	3.701	4.2245	-0.034189	1.1906	2.7639	6.3264	-4.9407	0.019099	-0.1722	1.4261	1.8817	5.3065	-4.6939	7.2646	-0.16902	2.1321	3.2709	0.80528	3.3279	3.2674	0.14589	0.2741	-2.4582
3.5893	6.5292	9.8472	0.15921	-1.782	7.4007	4.9594	7.0911	8.0321	1.4823	2.0191	4.8974	13.781	2.0111	-4.9983	5.6315	12.769	3.4376	2.7077	9.747	-2.5914	4.1615	6.5121	-3.9223	3.808	9.6873	7.441	9.1217	1.6757	8.5504	4.8722	4.3237	9.3287	3.0055	6.069	7.3753	3.4767	5.7569	8.7515	5.2658	6.8196	-0.15606	3.1369	0.94817	4.5293	0.82825	1.9745	11.535	0.97938	3.0268
-10.443	-2.4032	-3.1451	-4.8429	-4.2912	3.6074	-6.2275	-5.1719	-1.5423	-3.1828	-2.267	-3.0714	2.2491	1.3452	-8.12	1.8794	-3.0212	-4.8273	-2.2636	-5.6878	-2.5108	-3.2751	-4.5249	1.3373	-3.7489	-5.5405	2.7527	0.82493	-3.3354	-6.1168	-12.567	-1.308	-2.0643	-1.3465	-3.2351	-3.3579	2.6522	-2.2357	-9.441	-2.7065	-7.9653	-2.8055	-4.4349	-4.8948	-2.2592	-9.4699	-0.83867	-1.594	0.57312	2.5282
6.028	-3.2823	-5.0576	0.44461	-1.9628	-2.793	-6.1856	0.31532	-0.76779	4.2427	-5.9546	6.5852	5.146	2.5051	0.79179	3.0152	-2.1486	-2.8278	0.22812	-0.67235	-4.9886	3.3298	-0.35468	-0.38017	-2.3866	5.9135	-9.2593	1.0956	0.74	2.2482	3.1497	-2.3684	-4.8262	-5.1576	4.635	-0.68442	0.57238	0.80204	3.8872	-2.6679	6.997	-1.3396	-0.81127	3.7125	4.3463	0.42095	6.0535	-1.1188	-1.0493	5.2876
-5.6971	-8.1554	-8.2924	-14.071	-17.784	-14.099	-8.5492	-7.2001	-11.429	-8.8857	-11.006	-15.221	-7.7278	-16.028	-6.0321	-12.967	-0.83945	-6.7968	-7.5498	-8.507	-13.434	-14.029	-6.5869	-9.524	-11.838	-2.9373	-13.289	-9.8632	-16.92	-7.4086	-4.1632	-9.9351	-8.8865	-6.5506	-5.3563	-5.6955	-11.13	-6.0958	-6.5071	-8.8137	-9.7902	-13.139	-11.849	-3.96	-7.9385	-9.0225	-10.807	-7.6902	-12.407	-7.5104
-5.0056	-4.0504	-4.0061	-3.473	-9.1767	-9.7837	-0.34108	-8.9746	-1.3717	-8.1164	-6.2444	-9.4468	-10.084	-5.5849	0.83568	-1.6074	-8.627	-10.722	0.28979	-8.9477	-3.5946	-9.6244	-0.41607	-7.5527	-1.4873	-8.515	-6.2559	-6.7605	-6.4833	-3.291	-12.11	-8.7401	-3.4853	-8.8175	-2.4439	-3.4333	-2.6431	-4.9061	1.4162	-7.022	-6.9131	-10.542	-3.8703	-1.0321	-9.3763	-5.6009	-9.5638	-4.1408	-8.3204	-1.6559
1.464	1.8497	-3.9074	0.3933	-2.2482	-0.41496	0.29264	-7.5356	-0.70439	2.1584	1.6271	-3.6307	-0.0386	-0.33177	2.5868	-1.5742	1.1014	-4.6066	-7.48	1.1965	-4.5941	-0.36461	2.4961	-3.0279	0.94131	-2.0732	-2.6956	1.6443	-2.7696	5.6655	0.098321	3.5911	1.821	-4.2204	-1.0576	-1.8924	2.9701	-6.003	-5.4807	2.8356	-1.8477	-3.7517	6.6909	-0.45444	-0.54811	2.3127	-6.8178	-1.3285	-2.6151	-1.7167
-7.0769	-1.3335	1.3504	-1.6488	0.14914	-1.6438	-8.6926	-7.6499	-9.0441	-3.5627	-7.5513	-4.0513	-8.0284	-2.0688	-7.9828	3.6479	-2.6521	-0.8846	-4.7145	-10.459	-2.1782	-0.74514	-7.7412	2.5529	-6.9989	-0.29389	-6.4028	-1.9571	-6.5508	-8.6172	-4.3242	-3.0348	-0.94209	-1.4978	-6.6144	-3.9131	-4.8635	-6.0842	-2.0184	0.7638	-8.0127	4.4674	-10.516	-7.9602	-3.835	-0.38573	-7.2136	-8.443	-1.7083	3.915
-14.629	-18.024	-19.709	-10.549	-19.289	-11.926	-11.347	-15.473	-18.034	-15.336	-14.282	-4.6191	-13.233	-16.769	-15.258	-16.903	-14.544	-16.279	-23.843	-8.4937	-19.894	-17.997	-24.09	-9.6782	-9.2051	-15.913	-12.592	-13.159	-19.162	-16.174	-16.268	-18.293	-10.952	-15.449	-10.51	-13.839	-12.046	-15.931	-18.447	-8.736	-12.112	-11.398	-13.063	-8.1277	-6.546	-18.479	-8.0573	-17.176	-8.1786	-8.0063
7.6377	4.5302	3.9248	-1.0166	2.1011	12.233	5.5091	3.9276	4.1418	2.4138	7.9391	-1.3149	1.389	6.2168	2.8926	8.9701	10.318	3.3949	7.5171	-0.61962	12.359	5.7656	3.8989	5.4724	12.581	3.9853	9.7303	6.2333	5.6518	7.4614	1.9013	-5.3648	12.23	-3.7008	4.5997	7.4957	2.1949	7.5906	2.1667	3.9546	0.12354	8.1183	11.001	7.2541	1.4491	-4.7974	-0.12718	4.744	3.7274	3.257
-3.047	-6.0061	-3.1156	-5.0348	-5.8564	-3.5141	-2.7655	-9.9739	2.9149	-5.0301	-0.37312	-0.019535	-1.3073	-1.3108	1.0568	-2.7789	-3.4239	0.6416	-2.6593	3.2546	-2.399	4.5745	1.3783	-3.6028	6.8624	-6.9092	-0.17126	5.221	-1.7982	-6.8581	2.3397	-5.928	-4.8454	-0.3247	-2.7425	-4.2989	-1.9536	-3.2414	-4.1641	4.1955	-0.4378	-5.6529	4.4409	3.2427	-1.0765	-7.2883	2.2804	-1.7769	1.2834	3.4771
-1.927	-6.9163	-11.199	-9.0048	-8.8951	-11.01	-5.9275	-9.2997	-8.6286	-5.3684	-5.0229	-6.6344	-11.116	-8.0753	-8.5321	-2.4434	-8.9908	0.25527	-0.13369	-2.734	-7.555	-4.0156	2.1073	-0.98868	-7.2177	-2.125	-4.9806	-3.8984	-9.6851	-1.9656	-1.1724	-6.0035	-7.7328	-6.5792	-6.5859	-4.9899	-3.1126	-2.8205	-0.97909	-4.5967	-6.2931	-2.6286	-5.2329	-5.3906	-3.5796	0.89277	-2.4041	-2.1178	0.067945	-10.508
-7.325	-11.652	-12.083	-18.864	-8.5029	-7.2693	-13.154	-15.006	-19.429	-13.51	-14.311	-9.635	-11.76	-15.29	-14.516	-17.323	-13.36	-13.41	-15.694	-13.348	-14.627	-10.268	-15.013	-14.739	-11.157	-19.317	-14.515	-11.766	-17.544	-13.966	-17.647	-16.385	-10.501	-17.458	-17.009	-17.619	-18.697	-9.6929	-19.457	-13.585	-16.26	-15.647	-16.351	-6.7072	-16.422	-10.558	-20.992	-12.129	-10.072	-9.195
-14.045	-12.699	-12.93	-9.086	-7.5024	-7.4465	-14.744	-19.694	-13.912	-13.032	-9.9681	-13.884	-10.674	-8.9512	-7.9796	-6.4424	-7.2307	-11.813	-7.2202	-14.457	-7.8055	-10.382	-10.937	-10.38	-15.79	-13.009	-5.187	-16.907	-10.326	-12.068	-10.692	-8.6944	-10.379	-9.048	-15.287	-7.7889	-8.9899	-19.155	-8.5726	-19.638	-11.963	-8.2544	-8.6199	-12.277	-12.357	-9.4168	-10.245	-10.343	-12.822	-16.602
-5.1108	-6.027	-8.139	-3.1731	-7.8989	-11.143	-9.2839	-4.6635	-3.7436	-5.7764	-5.5939	-12.982	-9.4457	-3.0811	-11.985	-14.167	-13.953	-4.0337	-13.623	-7.484	-9.6538	-11.997	-17.751	-12.567	-9.4327	-10.669	-11.732	-8.031	-14.106	-9.7159	-10.828	-7.686	-5.8889	-5.6872	-10.873	-9.3413	-9.7545	-9.8967	-3.7842	-10.497	-13.629	-11.141	-12.723	-6.7012	-5.5774	-5.9697	-4.074	-13.836	-11.075	-10.329
3.3469	0.12412	0.62909	2.2171	-5.2002	-4.7569	0.78173	-4.3464	4.169	-4.5291	0.60732	-0.48952	-1.696	-2.5368	-4.5635	-1.4586	-3.9087	-4.8286	6.096	-1.2898	-4.7323	-7.3184	2.5189	-0.13591	-1.0652	2.0977	2.2981	5.4362	-3.4344	-2.7831	0.20473	-3.8688	-3.44	-1.3619	-1.3777	-3.7408	1.2972	0.64571	-5.2053	5.6207	-4.6978	6.3351	-8.7706	1.463	1.8198	-4.5198	-3.5258	4.6912	0.84864	-1.9
-2.1747	0.83228	-0.55961	-4.0059	-0.65	-5.7103	0.2575	-3.7656	-4.4782	-1.16	-1.7868	6.0794	-5.407	4.9211	-6.9767	-2.2882	4.5833	-6.763	-0.25028	-0.305	-7.7768	4.1361	-3.7673	-3.9603	-4.3889	0.03727	-1.3462	-6.8102	-5.9836	-2.7198	0.90832	2.8418	4.6784	0.8029	-8.3171	-4.9558	1.2261	7.0793	0.21379	-7.0774	2.8414	0.21043	1.8227	1.9244	0.99286	-4.2632	-5.2071	-2.6507	-5.4536	6.5535
-0.34659	1.7393	1.4743	7.0926	-1.2945	-2.8012	8.8127	1.6518	4.3014	1.3782	4.3796	1.9072	-4.0849	-2.4655	-3.7201	-0.67464	1.0782	-6.2503	7.0501	7.2662	2.7776	2.544	-4.6154	1.4407	-6.6756	-5.8724	3.3165	-3.3571	1.8072	-2.0909	-2.6485	-4.2327	-3.2875	-3.6237	3.377	8.3611	2.8642	6.1618	-0.72502	-10.571	-4.1255	-8.8797	4.105	4.1483	-1.3367	0.40093	-2.9579	3.3071	-0.32254	7.1134
-3.8065	-15.067	-14.655	-10.345	-13.528	-5.4557	-11.196	-10.95	-8.7133	-2.2222	-10.935	-13.271	-16.886	-11.032	-15.072	-15.82	-6.6843	-13.894	-5.4918	-13.901	-16.913	-15.59	-8.3783	-12.029	-20.746	-13.293	-9.8013	-8.0399	-6.9011	-10.729	-6.4841	-14.229	-7.7829	-10.855	-11.949	-11.411	-8.807	-9.6599	-14.848	-16.774	-12.37	-13.653	-11.381	-8.7364	-17.178	-8.4936	-19.313	-12.17	-7.9093	-14.656
3.3294	4.1007	6.3166	8.5458	6.617	7.1708	5.5336	5.5645	5.8278	11.856	3.4756	11.009	11.244	12.545	8.0658	6.5929	10.706	8.4655	4.4294	10.034	9.752	6.1657	5.0431	9.5163	13.802	10.272	5.9458	12.351	9.0067	5.2579	6.3504	5.8894	8.7465	8.1697	7.1575	11.394	8.4866	2.4412	3.6201	8.6458	10.704	6.6009	10.762	7.6382	8.1397	-1.7818	9.9429	5.2396	5.0218	9.01
-10.635	-16.421	-14.528	-12.951	-12.66	-16.652	-14.301	-12.95	-11.444	-16.013	-13.707	-18.319	-15.577	-11.147	-21.773	-9.7163	-13.654	-16.92	-14.093	-17.216	-13.565	-10.096	-7.6316	-11.1	-9.0833	-15.719	-17.767	-16.669	-15.537	-14.286	-17.564	-19.413	-13.953	-6.29	-13.701	-14.352	-16.542	-9.7662	-12.969	-11.441	-16.289	-15.244	-9.7447	-15.499	-14.311	-15.451	-10.72	-13.212	-20.501	-13.618
-16.401	-11.93	-7.1849	-16.904	-10.085	-14.254	-13.583	-7.8794	-13.406	-9.3076	-13.169	-15.03	-14.779	-12.52	-10.847	-12.527	-13.605	-12.562	-2.3723	-4.6122	-17.383	-13.039	-12.628	-13.019	-17.866	-4.4123	-4.9489	-14.072	-17.016	-9.665	-18.698	-9.2611	-16.145	-12.562	-8.027	-9.6672	-10.653	-6.4637	-6.0513	-10.192	-15.361	-10.564	-10.211	-15.454	-9.9014	-7.1277	-5.9726	-12.692	-10.708	-15.063
-16.364	-15.479	-5.5407	-13.831	-13.466	-11.647	-12.543	-11.776	-13.211	-7.4566	-10.1	-16.315	-17.985	-15.162	-7.8987	-6.8945	-8.6325	-7.8693	-4.9944	-11.5	-0.92909	-9.4187	-14.961	-13.428	-9.1879	-14.457	-7.987	-3.3471	-9.7739	-8.9573	-14.807	-6.3989	-10.27	-16.715	-10.423	-11.69	-10.769	-13.02	-6.2425	-8.6116	-15.146	-6.2599	-10.038	-10.225	-8.1536	-7.6608	-11.691	-3.5558	-13.346	-9.5533
-9.6155	-7.7255	-6.3969	-12.382	-3.4243	-8.7504	-5.6153	-5.6935	-11.125	-3.3612	-3.1664	-11.166	-4.5875	-5.5361	-1.1244	-8.1924	-7.9608	-6.0643	-2.4233	-3.1238	-6.3871	-11.88	-3.2608	-6.1736	-9.3979	-3.5037	-9.7477	-5.3336	-9.6575	-3.812	-4.7931	-1.5031	-5.6817	-6.6095	-11.316	-5.8097	-9.1204	-6.3063	-6.8358	-5.4545	5.1656	-6.085	-4.5891	-4.9607	-4.9074	-6.1567	-5.6024	-9.1001	-6.7656	-9.922
-0.99283	-5.7316	-1.8863	4.673	-2.7319	1.9724	-6.441	0.75517	-1.1626	-6.1931	-1.7705	-0.76115	-3.2094	-1.1971	-3.7937	-0.10548	-3.972	2.119	-5.167	-0.24691	6.2621	-1.3173	-4.0724	-9.3685	-1.7269	2.4234	0.25077	5.4637	-5.8344	-1.7105	-0.74371	-0.35542	2.5418	2.7317	0.46916	-3.529	0.052947	-0.78023	-3.7448	-5.5289	-2.8778	0.66271	2.8005	-2.4206	0.64324	4.068	-2.2244	-1.9159	1.9758	-2.6686
-3.3013	-7.1112	-3.5241	-0.397	0.46296	-6.4142	2.5928	-3.3643	2.3398	2.8161	0.95466	-1.7088	-0.23202	0.16703	-5.197	-1.8076	-4.6504	3.5473	-3.3481	-3.8769	0.64259	-2.7322	-1.8857	-1.1312	-0.94548	4.7652	-6.2196	-3.0549	-2.6619	-0.41873	-3.05	-2.4569	-2.3362	-0.53046	-4.4284	-8.2023	-7.4432	-5.6308	-2.0683	1.0822	-2.683	1.0204	-0.4087	3.9513	5.0489	-1.2872	-0.44943	-5.2201	-4.6528	-1.0142
-23.755	-21.936	-23.895	-24.252	-24.124	-31.431	-21.47	-24.758	-21.2	-22.962	-21.763	-17.827	-19.359	-30.057	-17.785	-21.516	-27.186	-20.365	-19.877	-31.808	-23.191	-17.957	-20.607	-24.188	-27.086	-22.489	-25.45	-25.042	-27.267	-23.809	-23.034	-26.926	-23.624	-22.993	-20.554	-23.939	-20.626	-21.423	-21.216	-17.724	-24.115	-26.941	-19.19	-21.813	-28.702	-26.274	-21.388	-21.147	-24.069	-20.533
3.0457	-2.916	-4.9911	-5.387	-1.8366	4.3443	-10.258	4.2307	-2.0297	-1.8177	3.0685	0.69931	-2.6067	-4.2524	-3.1402	-5.0044	-3.6168	5.288	3.1821	-4.3116	-6.0197	0.25185	-6.1885	-4.0854	-0.68905	-3.6845	6.9651	-11.2	-2.5368	0.49046	-4.3697	-5.6514	-1.4901	1.2091	-2.2198	2.6562	0.8601	0.37499	4.1625	-3.1636	-3.0414	-0.45707	-6.4638	-7.8399	-0.10524	-0.22687	2.9345	-6.2051	2.9053	-2.7544
-16.775	-12.158	-10.761	-13.117	-8.6022	-12.601	-15.978	-8.3473	-12.912	-17.225	-11.726	-12.227	-13.062	-15.539	-16.054	-6.743	-13.221	-17.826	-13.32	-14.232	-13	-12.455	-10.69	-16.019	-3.2807	-10.825	-17.744	-12.949	-14.832	-15.656	-8.6089	-8.8015	-12.795	-14.976	-17.502	-16.786	-12.451	-9.402	-13.724	-19.183	-14.942	-12.271	-15.788	-16.18	-15.121	-10.701	-15.167	-10.716	-16.533	-11.625
-7.2046	-8.2311	-12.191	-8.0659	-8.5293	-7.1228	-10.94	-10.829	-5.3406	-12.207	-11.574	-13.918	-11.591	-6.468	-8.7181	-9.4288	-8.943	-12.499	-9.2256	-12.779	-10.571	-10.117	-9.6335	-6.4888	-9.27	-13.01	-12.731	-16.47	-8.9723	-12.181	-3.6283	-6.8297	-9.2058	-11.904	-8.701	-10.31	-16.008	-16.686	-6.6632	-11.096	1.2074	-11.801	-11.721	-9.2763	-6.2796	-7.9822	-15.098	-16.771	-13.633	-16.164
-3.1131	3.8278	-1.6384	-2.8035	-4.2863	0.44259	0.21058	1.2089	-2.6571	-1.944	-2.9217	-0.87589	-3.2896	-1.5785	-2.2152	4.4491	-4.6624	1.3978	-3.6347	-6.7449	-7.7601	5.8958	0.55146	-5.1555	-7.091	0.99475	0.008871	-2.2123	1.7752	5.0653	2.279	-10.831	1.5179	-3.8669	-2.4067	-3.2505	0.32559	-0.72935	-3.2027	-1.7299	0.31081	2.6906	2.2105	-0.76483	-2.358	-3.8161	-3.2376	-1.21	-7.734	-3.1695
6.5062	4.7281	6.4515	5.3752	5.9248	-1.4162	3.9965	1.5323	0.81489	9.9414	0.93857	4.4309	4.378	1.2135	11.188	0.3145	5.7757	5.5697	0.26968	3.6346	9.0551	10.026	9.2079	6.9059	6.2403	5.5421	3.7079	8.9444	-1.9394	8.7067	6.3795	3.3258	5.5565	7.9028	9.1844	4.1729	6.5534	-0.71173	4.1281	5.7107	-1.3132	-1.4501	-1.5493	5.2631	3.4489	5.4358	6.8425	7.1721	2.9114	6.4814
-0.35748	-0.91838	4.2281	1.0217	4.2843	-2.0537	-0.15458	-4.6605	2.2763	3.4225	-4.2265	3.6063	1.1527	3.9561	-4.8017	-0.80596	0.18213	-1.5062	1.4541	-4.3893	2.1306	-5.1728	-4.9352	0.89576	7.0236	-4.3181	2.193	-0.96905	-3.6617	3.2124	-2.9358	2.4676	-1.4948	3.259	-0.22104	-2.9877	2.6152	6.1434	2.3844	1.9264	3.3965	4.4955	3.2711	0.42573	-0.2722	0.24417	-0.68824	-1.4726	0.57682	0.21282
-5.1013	0.83414	-0.94004	1.1913	-0.62895	-5.6479	-1.6805	-0.87694	-5.572	-6.2309	-0.13032	2.3024	-5.9075	-4.145	1.266	0.87495	1.8802	-1.978	-9.8493	3.5458	-1.4069	-3.7987	0.1335	-0.63733	3.3848	-3.8222	2.196	-1.1851	0.46073	-1.5411	0.61249	-1.5738	3.5287	-8.0592	0.32042	-3.2443	5.5832	-4.3454	-4.6427	-5.678	-5.3614	-4.7092	-1.9473	-1.9353	-0.21076	-2.4399	-1.3172	-3.6605	-0.084273	-5.0022
-1.9374	-4.2082	1.2383	-4.1137	1.4267	-8.6507	-2.1409	-1.0377	-1.288	-1.3011	-0.99773	4.0584	0.15562	-3.6588	-4.173	-5.7008	1.5828	-0.81998	-6.7307	-1.9799	-1.7268	-8.9578	0.83493	1.1795	-1.933	-0.0771	-7.0762	-0.9389	-6.2127	-10.479	-4.5163	-0.74112	-0.54122	-0.50528	-3.001	0.83225	-2.1889	-6.6556	-0.59723	0.32535	-3.4153	-1.8893	-6.9154	-5.5658	-3.1424	-5.4692	-3.7177	1.8717	-0.93169	-4.7131
-5.3572	1.0321	1.9026	-0.35206	-0.79444	-0.28215	-5.5954	-0.3761	-0.55926	-1.1293	3.9817	-2.178	-2.5917	-0.39464	-0.29167	-8.4023	-3.6179	-4.8342	-2.4254	-4.0918	4.234	-1.2776	2.063	-5.7954	-3.6794	-2.084	8.4274	2.2898	-2.6781	-6.6875	0.1165	1.0074	-1.1743	3.9772	7.5271	2.4184	-2.4911	1.1089	-0.55066	0.71647	-1.9176	1.0425	-1.0622	-2.3158	1.8044	-1.0947	4.2463	-6.3071	1.356	-1.4098
-0.81488	0.7372	-1.8124	4.3595	2.4482	-2.0374	4.0349	4.3755	-1.6419	3.5779	4.0986	6.1111	3.4419	-1.0762	-3.6543	3.2425	-1.2315	2.254	0.51517	7.8265	4.4864	-3.4203	1.0059	0.66039	3.5823	0.080507	6.5255	-1.4938	-3.5532	3.0056	1.3797	-1.5321	2.2823	-3.0663	-3.6424	2.0113	-2.5237	2.3945	-1.5043	-3.2287	2.6534	-0.32927	0.96998	3.6362	4.2237	-5.3514	2.4969	6.4108	-0.93786	3.6751
-11.303	-7.9962	-5.929	-9.6473	-14.627	-13.337	-12.365	-14.074	-10.274	-10.335	-4.8867	-5.8013	-2.4077	-13.385	-10.71	-15.667	-16.614	-4.5501	-7.0073	-10.943	-7.5597	-5.1484	-8.6656	-6.4819	-6.8517	-11.075	-11.133	-9.1037	-5.0337	-4.9119	-9.6996	-7.1957	-11.435	-14.744	-8.6652	-7.0934	-12.914	-6.1218	-11.532	-18.243	-11.675	-12.56	-13.429	-9.8941	-12.354	-8.1124	-7.397	-8.6469	-10.663	-13.54
-8.3961	-6.2066	-11.834	-11.84	-11.752	-11.368	-12.1	-3.7516	-13.086	-6.1522	-15.134	-12.884	-10.165	-10.43	-13.298	-6.2364	-14.201	-11.734	-8.352	-17.265	-15.401	-7.5631	-11.564	-13.415	-9.2092	-19.27	-8.3054	-16.96	-19.161	-16.808	-11.352	-14.944	-14.354	-16.077	-7.7964	-7.1262	-8.9535	-10.438	-11.331	-15.335	-18.202	-8.4783	-12.335	-9.3917	-20.258	-9.6986	-11.331	-7.7271	-11.567	-17.896
-20.179	-10.764	-5.9455	-13.096	-4.1266	-3.7238	-9.3544	-10.048	-10.936	-15.946	-16.204	-9.2767	-6.1222	-16.23	-21.599	-15.011	-8.6823	-11.125	-14.848	-7.7917	-8.5152	-13.206	-15.907	-10.024	-12.065	-10.381	-15.72	-10.073	-11.087	-9.5263	-8.6886	-11.096	-10.575	-12.603	-6.2738	-4.83	-10.866	-9.5647	-6.1068	-12.21	-13.937	-10.335	-11.829	-9.5258	-11.638	-8.5309	-9.3846	-5.6929	-12.853	-7.8437
-9.9721	-14.892	-16.061	-16.883	-7.444	-6.7278	-6.8444	-13.208	-10.55	-13.289	-11.507	-24.622	-17.179	-6.1434	-18.358	-0.30782	-9.0001	-10.338	-10.835	-17.523	-17.218	-11.636	-16.264	-12.621	-16.644	-3.9779	-7.5165	-16.386	-17.428	-7.948	-17.52	-10.001	-11.526	-9.7957	-9.7156	-9.829	-6.4844	-11.943	-11.956	-15.454	-4.5848	-11.058	-13.613	-12.069	-12.204	-14.188	-9.9204	-10.085	-10.425	-14.782
-2.7196	-6.196	4.3199	-4.3276	-6.2569	-0.51587	-3.1718	-9.2447	-6.808	-7.0844	-0.63094	-4.9561	-4.1744	1.7284	-1.343	-4.5741	-8.0989	-4.9096	4.1605	-2.2586	-6.0109	-0.97336	-8.7336	-8.9697	-1.493	-0.36124	-0.56325	-3.1092	-7.8251	-3.9461	0.77452	1.7855	-2.7888	-3.0311	-6.771	-6.4418	-0.64576	-2.1123	4.1373	0.65766	-0.53243	-6.8874	-3.8794	-4.5998	0.89206	0.32637	-4.2805	-4.0838	-7.1963	-6.5546
10.921	7.8891	0.47865	1.06	10.184	11.794	1.4415	5.8095	11.158	3.8749	15.4	9.0096	9.8459	12.648	15.764	8.4427	8.0489	8.0474	5.9646	8.237	5.6161	7.1655	10.804	11.388	5.802	7.9154	12.784	9.7185	4.0616	9.1302	8.0792	6.3672	13.364	6.338	10.997	4.8412	10.937	0.12312	6.0253	-0.64812	11.145	9.541	6.6907	12.546	4.0973	8.4979	7.2198	13.744	13.698	7.3093
-6.8195	-8.8719	-15.407	-14.946	-12.889	-7.311	-12.989	-8.2049	-6.8108	-17.124	-10.815	-11.921	-10.918	-12.731	-14.219	-6.6963	-9.9997	-11.97	-11.131	-12.363	-10.98	-6.8574	-8.168	-12.094	-13.238	-17.353	-10.663	-14.433	-9.2774	-14.42	-17.084	-12.394	-9.5314	-13.98	-12.916	-9.7872	-12.548	-7.6462	-13.204	-13.591	-13.249	-15.373	-13.584	-11.576	-13.234	-14.777	-11.905	-7.1925	-9.6855	-10.129
0.97407	3.1843	-8.2141	-1.883	-1.3567	-5.4877	0.9531	-2.0977	-3.9997	-1.6205	-1.2383	2.5669	-4.607	-2.3352	-0.65222	-1.0996	-1.2527	-1.3998	-1.1285	0.4695	-3.1294	0.1056	-3.8381	-0.39933	7.0566	-0.96965	-3.6535	-1.6829	-3.7904	-2.5651	-3.2716	2.3414	-3.7716	-5.8221	-9.6415	-1.278	-1.9516	-1.782	-1.6956	-3.5288	-0.41413	-0.59299	-8.3709	-4.8011	5.8422	-3.1885	-3.1239	7.2725	-6.8514	-8.0342
-6.3647	-12.674	-1.7437	-2.8137	-6.1592	0.90412	-3.4954	-8.3015	-3.5598	-6.8835	-7.8804	-12.493	-2.94	-1.2022	2.0381	-4.6359	1.5316	-1.0792	-3.4808	2.9373	-9.5593	-5.5991	1.9705	-11.378	-6.8394	-6.239	-4.5248	-7.7005	-6.9529	2.2531	-4.2058	-2.6942	1.0591	-3.7321	-7.4859	-4.163	2.1643	-2.0103	-9.9593	-7.9875	-3.3445	-3.4376	-6.8676	-5.1789	-3.2036	-10.881	-10.831	-12.241	-3.3444	-6.9104
-21.118	-9.9306	-10.495	-18.425	-19.202	-8.3704	-12.935	-13.704	-21.217	-12.417	-16.604	-17.195	-11.961	-16.967	-13.358	-17.594	-10.717	-18.886	-10.562	-12.833	-10.237	-13.368	-14.793	-11.897	-10.743	-15.601	-11.177	-14.516	-17.87	-11.472	-10.262	-8.689	-12.882	-16.839	-15.631	-12.39	-17.248	-15.458	-10.59	-11.606	-18.791	-8.9012	-13.762	-10.686	-15.07	-18.439	-14.259	-11.578	-14.218	-19.344
-22.004	-24.796	-23.689	-16.407	-19.432	-16.874	-24.295	-18.65	-22.389	-26.345	-25.082	-24.839	-21.053	-17.805	-14.058	-18.87	-25.384	-24.498	-29.007	-21.983	-22.328	-26.999	-25.985	-21.332	-27.079	-14.219	-19.892	-18.46	-16.903	-21.787	-21.664	-13.608	-21.446	-19.82	-28.172	-15.034	-26.572	-16.824	-23.034	-25.824	-18.456	-15.286	-19.304	-23.018	-22.795	-25.844	-16.883	-24.132	-23.285	-24.464
-20.367	-17.453	-20.099	-26.737	-22.031	-20.075	-23.955	-25.781	-18.371	-23.082	-22.819	-18.115	-27.575	-17.994	-23.541	-25.251	-17.81	-19.695	-23.435	-18.24	-23.233	-14.717	-26.429	-29.462	-28.737	-18.83	-17.119	-30.33	-22.335	-25.618	-16.883	-22.63	-21.158	-22.289	-30.848	-21.724	-24.584	-24.35	-21.464	-23.653	-19.622	-23.509	-27.605	-18.843	-17.415	-25.081	-22.827	-23.352	-28.446	-24.452
0.28162	5.8623	-0.74246	3.6587	-0.72521	1.7572	-3.9238	7.7465	2.3602	0.23768	6.3721	5.8678	2.2899	-3.8375	-0.13778	1.0557	3.6174	-3.9218	-1.2378	-2.0833	6.1627	5.9082	0.29288	0.33871	-0.40735	3.1368	2.6969	1.2664	3.0631	-1.0089	0.38816	1.8379	-2.0981	2.6395	1.9411	-2.1641	2.499	2.6455	-2.3037	5.5859	-2.592	2.7917	0.11215	5.7931	4.9942	1.4527	4.0122	2.2898	3.5201	0.46199
7.0916	5.3245	9.366	6.7726	7.2724	3.7231	4.1234	5.6485	3.8396	9.6345	9.8161	8.721	4.7049	9.961	8.3062	8.0002	9.1319	4.3341	12.524	4.4677	11.947	11.321	9.9988	5.0076	17.759	10.89	4.7111	3.3459	2.1125	10.134	7.537	9.4627	9.5081	1.8094	8.35	9.5247	11.164	6.0811	11.653	5.1243	3.6556	2.1818	7.3657	10.549	6.6515	2.3728	11.463	4.0688	10.452	16.433
-4.9446	-2.8263	-1.0505	-7.2589	-1.5808	-0.95731	5.3383	-9.7009	-6.7135	-3.1764	-0.36123	-4.4355	-2.6553	-2.5842	-8.3314	-2.4016	-2.2423	-4.5552	-6.2756	-9.1529	4.979	-1.6136	-3.0119	1.3381	-6.8773	-8.253	-3.4787	-0.76892	-3.8378	-0.031498	-2.0152	-2.6781	-1.0529	3.7974	-7.8933	-5.918	-5.2445	-1.2013	-11.14	-2.3683	-3.4733	-4.2788	-5.2161	-4.4539	3.7941	0.15305	3.5163	1.3641	-3.8276	-3.4308
-14.268	-9.6039	-8.5511	-16.222	-12.546	-7.9902	-14.338	-13.914	-11.38	-13.128	-8.2619	-16.973	-11.155	-16.663	-8.2763	-16.604	-8.7752	-11.661	-13.81	-10.463	-17.127	-8.3053	-10.058	-12.69	-17.27	-11.519	-11.482	-11.334	-11.975	-11.161	-10.075	-8.4964	-7.9594	-17.247	-11.471	-17.907	-5.7749	-21.017	-12.668	-13.598	-14.168	-11.892	-17.377	-15.923	-11.121	-10.778	-9.4492	-22.211	-9.0969	-12.576
-5.8483	2.6859	-1.2663	-3.2614	-1.5025	-3.7221	-4.408	-1.0096	-1.2593	1.3948	-6.7853	-5.5606	-8.9724	-0.64104	-5.5207	0.3989	-1.1821	-1.1889	-5.3755	-6.1686	-5.409	-5.6468	-3.0995	-8.3351	2.7236	-0.66209	3.3847	-3.7371	-1.4834	3.7622	-5.7978	-2.0497	-7.0895	-4.3257	-1.204	-3.914	-1.6853	1.7416	-7.6002	-2.219	-8.2152	-5.4281	-2.8538	0.85294	1.6064	-2.4372	1.7214	-10.491	-3.4808	-5.4123
8.7336	1.9398	6.4005	-1.3877	-4.4288	2.1208	3.4061	-2.8755	5.3161	-3.1736	5.6165	1.5814	3.8942	6.2387	0.42646	-0.4602	6.1838	5.6623	1.7256	-4.9967	2.6884	-2.4769	-2.899	0.97742	5.6524	5.2803	-7.5029	2.2615	2.1608	-0.73591	4.19	-0.98033	-1.1809	4.9092	-3.006	1.5873	1.9311	-8.8759	2.7887	2.4997	-5.1314	-0.56139	-2.0409	2.9984	-0.56475	-0.774	0.30443	-1.3995	1.5668	5.0093
-3.6489	-3.4413	-5.5212	2.8666	-2.2056	-1.3138	-3.899	2.8807	0.44422	3.0093	-3.655	-6.2904	-2.4593	-3.8055	1.9537	-3.0168	-3.0756	-4.0626	-6.0247	-1.6795	-0.83984	-1.5799	-3.3941	1.1962	-4.5585	-2.5877	-3.4875	-4.6233	-2.8721	1.6008	-3.3028	-9.1154	-11.556	0.88714	-3.7633	-0.44042	-7.4734	-3.4948	-7.5251	1.163	0.98863	-4.1987	5.0896	3.1363	4.3384	4.5296	3.7922	-5.9857	1.4924	0.79624
16.6	5.9518	20.052	13.338	5.4225	9.7516	6.5903	12.617	7.4571	8.5614	3.4395	5.526	11.174	12.035	9.2024	5.9337	3.3922	7.9206	14.53	4.2336	8.6565	11.262	3.6025	14.038	9.3544	12.957	11.553	11.7	10.232	5.3147	10.666	10.389	11.819	7.1262	4.8449	13.163	13.957	12.403	9.4217	5.1988	7.8167	12.806	10.997	6.1851	8.3443	8.2949	9.8353	10.252	7.319	3.7289
1.1996	-1.4312	2.4411	0.89465	-5.9153	1.368	-7.2608	-0.79352	-5.9709	2.6278	0.2264	0.28406	8.1114	-5.053	-0.62638	4.4896	-4.7261	-0.99397	-2.8747	7.522	1.7999	0.76732	2.035	-1.3716	-0.8238	-0.70795	2.8718	0.72983	-1.8921	1.5566	-3.6669	0.20835	-5.0703	-0.90082	0.80861	-0.031958	0.62354	3.6807	1.5423	-2.7636	4.3856	2.7403	5.5325	-3.231	2.4002	-3.2261	-4.8102	6.9048	1.9136	-4.6318
-9.4347	-9.9188	-12.224	-14.647	-12.532	-6.4642	-10.307	-5.0602	-13.575	-13.213	-10.553	-6.5455	-17.035	-8.0861	-10.13	-13.853	-4.3502	-8.3185	-8.8671	-10.888	-8.1835	-9.5312	-9.7416	-7.7109	-13.359	-8.9746	-14.77	-17.387	-6.2954	-9.1304	-6.1501	-5.1255	-12.626	-16.002	-12.471	-13.335	-12.328	-9.2856	-9.4788	-7.0291	-4.2528	-5.8125	-10.726	-6.7237	-11.502	-13.233	-9.8138	-8.0639	-8.1618	-6.6669
9.0998	13.172	14.644	8.969	2.2381	6.9214	6.9012	8.424	8.3063	7.666	13.185	15.187	10.33	3.5314	16.469	10.084	7.9196	3.6114	13.432	14.873	6.18	12.11	6.7687	7.4538	8.5298	16.553	13.079	8.3618	11.409	13.352	7.5286	9.6928	9.8403	8.5691	13.895	11.221	3.7467	9.2237	17.968	11.479	9.4185	11.188	3.2747	8.6945	6.1876	8.3716	9.3876	4.1464	7.2711	4.729
-13.616	-12.601	-13.143	-11.503	-14.153	-16.765	-8.5994	-12.06	-9.3459	-21.044	-4.0558	-7.164	-10.516	-9.819	-16.845	-12.555	-11.349	-12.88	-9.1063	-15.933	-11.486	-11.928	-16.026	-16.644	-11.118	-10.542	-17.55	-14.966	-3.085	-16.523	-13.735	-9.0498	-16.765	-15.838	-16.133	-12.478	-12.418	-17.861	-16.011	-14.044	-15.076	-16.925	-15.006	-6.2856	-12.864	-9.8142	-17.376	-14.716	-14.697	-9.7365
7.5142	5.0648	-4.3879	-6.0521	1.3039	3.7846	4.4047	-4.898	-1.098	6.1399	1.9168	6.8919	3.5857	4.8961	6.8828	1.2745	-1.7067	0.82437	0.73282	5.4559	8.1902	3.4711	-3.4159	2.6691	5.0302	-1.812	-7.9136	7.1874	0.16242	-1.3952	5.5718	3.5661	9.5515	3.5381	-3.7557	-1.4944	2.7312	0.99032	-0.23746	1.5437	0.89694	3.9103	-1.9292	0.70205	-5.2786	-0.80866	0.10822	-0.31992	4.4201	4.1218
-8.3343	-15.694	-17.489	-16.525	-15.382	-18.37	-14.231	-15.121	-18.679	-18.896	-16.058	-14.081	-13.371	-14.187	-11.551	-9.1369	-17.84	-7.2065	-11.602	-14.17	-8.1366	-13.644	-18.058	-14.404	-11.521	-19.119	-13.929	-12.763	-16.191	-12.471	-17.724	-14.57	-15.304	-12.018	-17.792	-12.266	-8.5189	-16.073	-18.113	-7.7252	-16.839	-14.69	-2.2542	-11.097	-11.732	-20.029	-17.756	-18.245	-15.96	-20.505
-17.735	-13.779	-13.325	-14.768	-13.321	-11.956	-16.802	-11.053	-8.9095	-7.3287	-10.844	-13.204	-10.218	-18.8	-16.719	-8.2379	-14.152	-17.628	-11.389	-17.915	-20.171	-11.437	-8.3223	-17.619	-5.2759	-12.669	-22.03	-12.885	-12.403	-14.633	-15.731	-2.6728	-10.744	-17.462	-16.607	-13.572	-15.89	-16.838	-21.86	-12.894	-11.768	-10.127	-14.951	-15.454	-12.228	-17.43	-11.877	-10.529	-10.603	-16.205
4.4501	12.41	3.0582	0.3124	-0.65575	-6.3389	-1.2528	0.77395	-9.8326	-1.7149	0.87166	-0.69639	-3.3892	-6.624	-4.9793	-1.1114	-3.7144	1.8131	3.3386	-1.9087	5.8287	-10.232	-4.7601	-0.04658	4.9007	-1.3984	0.73092	-1.1057	3.6286	-1.8876	-2.0283	-2.6161	-4.286	0.38313	-1.2338	-5.9817	0.20411	-5.26	-2.5758	-0.83265	4.6562	1.5805	-2.0564	0.24518	-2.2976	-3.6462	-1.7471	-1.8003	3.3135	-2.8998
6.4816	6.1393	2.9879	5.194	10.313	7.2945	2.4674	6.911	7.7417	7.7711	11.653	7.1629	6.2097	7.5882	3.9681	6.0499	7.5966	5.7429	4.3108	9.829	5.4306	2.0135	6.9948	5.2828	-0.84903	6.1571	8.9702	2.8788	8.3378	10.226	8.7499	9.1078	5.837	8.0097	4.2845	10.284	9.6992	8.1485	4.0352	11.21	5.4911	6.4712	13.722	8.7727	3.86	6.7955	7.7256	10.987	10.641	13.012
-19.411	-22.487	-21.179	-26.858	-21.331	-20.934	-26.103	-29.395	-20.904	-18.247	-24.638	-21.489	-27.813	-27.557	-16.067	-18.718	-24.022	-25.204	-25.196	-24.659	-22.592	-22.994	-21.73	-21.388	-19.419	-22.163	-25.234	-20.791	-27.312	-25.562	-21.1	-16.608	-19.207	-23.404	-17.734	-19.555	-27.704	-21.526	-26.499	-23.771	-18.546	-24.381	-11.938	-24.87	-13.464	-20.505	-18.548	-23.23	-22.708	-25.384
-9.2996	-14.12	-14.048	-11.199	-7.4759	-13.59	-10.177	-18.456	-7.2682	-17.557	-9.4581	-6.2622	-6.7141	-10.074	-8.0591	-12.905	-11.683	-14.928	-7.8278	-15.62	-20.139	-19.66	-11.382	-12.529	-11.817	-9.7671	-13.568	-11.22	-9.6249	-4.2621	-18.097	-12.57	-10.409	-13.651	-16.082	-12.334	-6.7957	-20.347	-7.8418	-12.181	-15.137	-14.229	-11.34	-15.089	-11.558	-14.872	-6.8844	-9.7078	-12.485	-6.4983
-11.711	-3.2177	-11.03	-7.6258	-8.2585	-14.405	-6.4371	-14.527	-3.1507	-8.169	-10.622	-9.9217	-11.289	-11.69	-6.8361	-15.185	-8.376	-17.306	-14.97	-16.743	-15.387	-13.762	-15.913	-9.5004	-11.415	-12.409	-14.159	-12.587	-7.8292	-9.013	-9.9478	-9.6338	-10.589	-10.512	-11.359	-12.264	-9.8761	-15.412	-10.326	-9.2954	-9.6867	-13.743	-6.4151	-13.702	-8.1541	-11.177	-11.1	-12.515	-8.9184	-7.5735
3.584	-0.29409	1.5153	-4.799	-3.5837	1.8666	2.0019	-2.1605	-1.4639	3.5194	3.2213	4.0198	0.2627	-3.6659	7.2786	4.4838	2.2283	-0.16978	-4.3644	2.9137	4.6595	6.3821	3.6474	1.9358	-0.11217	-5.0637	-2.5	5.5087	3.0366	-2.7873	3.8447	6.0173	4.2789	5.5251	0.15875	8.1176	4.9387	-0.79874	7.3352	8.2178	0.48076	-4.2968	4.9812	0.86491	2.2732	2.8621	-2.4657	9.0495	3.7606	1.7829
-4.2809	-11.167	-12.233	-14.082	-12.408	-8.7919	-7.6167	-8.7976	-11.253	-8.7654	-8.2261	-2.139	-5.9593	-11.636	-11.14	-8.93	-7.0928	-3.1826	-11.611	-9.7728	-9.5657	-10.477	-11.972	-7.8286	-9.4138	-8.5367	-7.5872	-12.839	-10.035	-9.4759	-13.287	-2.7693	-10.463	-9.8603	-8.9946	-1.7618	-5.7195	-12.563	-12.147	-9.8312	-9.3434	-8.5006	-11.741	-7.5735	-9.0978	-8.6902	-9.9276	-8.8573	-4.3438	-10.85
-7.9197	-6.7559	5.405	-4.3684	0.4682	-6.5045	2.2116	-4.0965	-4.1559	-6.485	-7.6966	5.3501	-5.9626	-6.23	1.7633	-3.3861	1.0561	-3.1785	-3.8452	-4.9291	-9.6832	-8.7736	-9.1539	2.4016	-3.732	-5.7675	-6.4186	-5.7489	-7.768	-5.1442	3.9547	-3.2029	-3.5474	-9.9001	0.020959	-6.4275	-7.6952	3.2099	-3.3336	-6.7997	-3.0001	-5.1222	-3.6296	0.26206	0.56732	-2.4838	-1.4072	-1.2407	-5.2929	-7.8205
-4.544	-0.83176	1.5298	-4.0426	-3.4328	0.095903	2.5166	-3.5194	-0.96775	-0.2777	4.2576	-1.3612	-2.1468	3.8018	-0.46751	-3.4863	-4.5512	-3.4643	-0.46288	1.8739	-7.5139	0.84298	0.66036	-4.1882	-3.0013	-5.935	5.6807	1.0748	-4.8435	2.7827	-1.0544	-6.4164	1.5858	-8.1755	-3.3378	0.80182	-0.65486	-3.6697	3.038	10.044	-0.63798	5.1721	0.3148	-3.0506	7.1019	0.70722	-3.6295	1.4344	0.10426	-5.5086
-6.6147	-14.703	-15.017	-7.8992	-11.601	-8.2774	-7.5782	-9.4556	-10.972	-14.328	-17.17	-12.842	-11.878	-2.6699	-9.6223	-14.405	-16.144	-16.4	-15.196	-8.8945	-1.7018	-8.4431	-13.525	-10.067	-4.4534	-11.332	-13.325	0.82656	-12.945	-12.002	-10.809	-10.321	-16.504	-10.314	-15.241	-7.9034	-16.008	-10.89	-11.366	-9.4814	-9.801	-6.3033	-11.06	-4.4174	-10.152	-8.3606	-11.329	-14.324	-5.0631	-15.359
-1.0648	-0.53273	-1.0064	3.7527	9.1788	2.4584	-6.1428	0.81617	-1.2256	4.4273	5.6345	-7.4073	1.8396	8.4405	-1.7013	4.1376	4.6327	1.5171	3.032	-0.84596	-0.92546	7.5788	1.2186	1.5241	1.1268	2.8219	4.7346	2.4273	-0.01232	2.702	-0.38242	6.1476	1.1235	-6.665	0.78255	3.657	5.4412	-1.8112	1.1861	1.0542	-1.9205	3.1078	0.021012	-0.58286	2.9058	1.3791	3.7676	-3.0218	3.0143	-0.51029
-19.729	-27.442	-22.897	-23.188	-24.901	-23.49	-23.249	-27.644	-20.478	-23.673	-23.885	-28.269	-22.902	-27.78	-16.604	-22.322	-19.774	-21.154	-20.861	-24.83	-23.424	-19.795	-25.044	-21.749	-20.497	-24.875	-23.18	-30.44	-21.668	-24.16	-27.752	-19.059	-23.276	-18.96	-24.279	-18.834	-19.202	-20.824	-19.678	-14.787	-20.353	-22.679	-21.522	-16.788	-26.86	-18.927	-20.548	-18.897	-18.985	-23.416
-9.3172	-21.277	-12.278	-15.528	-12.705	-12.678	-18.233	-14.854	-10.511	-17.295	-13.558	-21.316	-17.945	-17.683	-11.391	-11.451	-14.571	-4.5296	-21.019	-10.079	-8.4178	-11.574	-17.035	-17.315	-12.569	-21.015	-13.382	-17.482	-9.093	-14.839	-19.49	-18.567	-11.135	-13.471	-13.547	-16.232	-12.524	-21.282	-13.455	-16.666	-17.531	-16.723	-9.6658	-12.449	-9.7438	-10.66	-14.508	-15.005	-14.327	-16.664
-9.7652	-1.6727	-0.84856	-3.3095	-3.3134	-6.836	-6.041	-5.32	-7.8279	-4.5942	-4.4295	-5.5759	-8.7427	2.3644	-5.1098	-6.7642	-2.6889	-9.8185	-3.8871	-1.5822	1.7027	-5.3765	-11.016	3.1655	-9.6478	-6.6063	-0.40189	-7.483	-8.3029	-13.226	1.3408	0.36395	-7.5274	-8.5317	-7.3244	-0.62735	-14.673	-6.2804	-3.4676	-2.9662	-5.3248	2.411	-9.8026	-4.8513	-9.686	-1.7369	-1.0396	-3.9125	-5.1059	-3.0045
3.9319	2.3755	10.365	4.5731	7.0865	0.81056	-0.87559	1.1314	8.0494	-2.8498	5.7594	4.7197	0.32436	1.7392	1.9144	3.049	0.77934	4.1992	4.4807	0.25631	-0.43518	13.793	-1.2376	7.0788	9.869	6.4959	-3.306	2.9869	2.0612	1.166	0.79819	7.416	1.1345	6.0752	5.0578	1.6186	4.0743	6.8838	0.47452	-1.2267	3.0459	2.0967	0.45985	-5.6677	2.6075	-2.2406	-0.64408	-3.7542	-1.2459	3.6711
2.2381	0.15648	-4.4091	5.5871	-8.4049	-1.296	-0.60482	5.5451	2.8922	-0.43881	-1.926	-3.658	1.0366	-1.7295	-2.0568	-3.8231	-2.517	-1.7197	1.6523	1.5722	-3.4537	1.1587	-4.9126	-3.3641	3.2879	4.9531	-3.0604	-0.61984	1.1397	-2.0577	-10.135	0.89494	2.2171	5.0462	0.46523	5.5531	0.21555	-1.0041	-2.4633	-3.3173	2.0255	-2.8131	1.6367	3.9929	0.15972	0.068452	-5.573	1.1773	-6.6132	0.77825
-1.9037	1.4752	-5.2357	-3.4218	-1.6208	-6.1027	-14.059	-1.6319	-10.265	-6.3363	1.6412	-11.906	-10.59	-3.4363	-5.0003	-5.9187	-5.0185	-3.0415	-9.2634	-4.2767	1.9099	-11.57	-8.2856	-5.3846	-3.9467	-6.4758	-7.13	-0.61821	-0.2183	-0.67881	-14.57	-9.2463	-1.6395	-4.266	4.2416	-6.5514	-1.4617	-9.4577	-6.002	-5.2317	-1.8379	-7.5429	-10.517	-6.0728	-1.9013	-4.0343	-12.899	-11.246	3.0286	-3.7799
-9.4888	-12.813	-9.7426	-6.8978	-11.718	-9.9182	-6.6007	-7.6646	-7.3419	-10.301	-10.316	-7.6655	-7.1555	-7.9733	-10.732	-14.147	-15.919	-8.908	-7.183	-4.5856	-8.0286	-8.0646	-8.0384	-13.252	-7.4932	-10.942	-13.197	-8.6068	-6.2755	-6.7791	-8.5785	-4.4188	-7.3985	-15.042	-10.062	-15.464	-19.235	-8.512	-9.5812	-12.62	-13.583	-12.188	-11.128	-10.307	-13.214	-12.883	-11.538	-3.6716	-8.1528	-15.047
-0.82178	-0.098527	3.7813	0.3942	1.6701	-3.4499	4.5074	-10.057	-4.8798	-1.399	-0.65438	-8.9033	0.87528	0.3562	-6.7223	-8.5694	-0.80363	-0.89245	-5.1804	1.2029	1.0777	2.7353	3.0098	2.2204	1.3463	-1.1376	3.5645	9.1559	3.5524	0.12669	1.8951	0.85995	-0.84274	-0.97609	-0.60724	-0.0825	0.67372	-1.4372	-8.5787	1.4286	1.6269	-0.96583	1.249	-0.28062	-3.95	-8.2939	-5.642	-1.238	3.0472	-0.10313
0.96564	-2.3087	1.7886	-1.5843	-7.363	-5.9213	-2.3693	-4.6534	0.40891	-1.3534	-6.9351	4.9751	-0.2643	5.3847	0.35423	-3.2814	-1.1638	-3.2769	-2.4197	-11.112	4.7794	-3.6445	-0.06942	-8.0919	-7.3214	2.1457	-0.4896	-1.9196	0.39163	-1.0401	-2.7324	3.9951	-0.66514	-7.151	-3.8447	-2.5834	-8.4921	-4.4564	-1.8523	-0.49306	-4.9686	3.8852	-3.8853	0.30944	3.1724	-2.3314	-6.3481	-3.065	-7.3212	-6.5546
-3.4424	-17.477	-9.4481	-13.693	-14.009	-10.899	-9.369	-14.975	-13.556	-9.3132	-10.68	-13.752	-12.521	-10.245	-11.007	-7.9483	-10.647	-6.22	-8.4341	-15.356	-11.599	-11.537	-13.065	-12.127	-12.491	-14.88	-6.3618	-9.0408	-12.799	-9.2817	-5.9663	-6.1701	-12.764	-6.8461	-11.057	-11.091	-2.535	-12.085	-12.177	-11.776	-2.9293	-10.361	-12.097	-16.92	-17.322	-10.027	-8.2514	-2.3896	-12.917	-17.982
-10.566	-12.05	-8.0195	-5.1175	-15.645	-13.625	-9.7274	-13.787	-14.495	-15.535	-14.524	-16.819	-13.429	-10.055	-8.0207	-11.855	-9.6345	-15.15	-10.514	-12.123	-18.707	-16.189	-5.5116	-17.541	-8.7423	-10.15	-10.623	-10.711	-8.7523	-10.781	-14.574	-13.066	-17.937	-11.55	-12.825	-11.561	-14.988	-11.175	-9.3449	-13.402	-13.682	-4.8449	-12.506	-8.6944	-11.003	-15.707	-18.657	-9.6576	-9.6726	-11.265
5.0623	8.1805	-2.8999	1.0662	8.45	0.51286	3.7418	2.0992	-2.0166	2.6747	-4.4479	0.75006	-1.9599	6.1655	-1.4436	2.0468	-5.5371	4.4616	0.95776	3.2368	6.0025	0.094789	-0.32233	2.9769	4.1378	-5.2501	-1.7437	-1.0336	-0.050725	-7.6638	5.2914	-3.3748	0.29288	3.6205	3.089	7.3289	4.1795	6.5048	1.9252	2.448	-3.1573	-0.36345	-1.8253	-4.9938	-2.6737	-1.3766	-3.0407	-10.325	-0.77204	-3.0368
-21.333	-22.122	-19.784	-24.613	-20.402	-17.02	-18.114	-23.427	-20.405	-9.3736	-12.75	-19.476	-21.205	-21.224	-24.665	-19.61	-23.024	-23.607	-23.776	-27.17	-15.06	-16.274	-26.445	-18.101	-22.162	-24.312	-25.924	-22.94	-18.931	-16.259	-16.871	-17.026	-17.131	-25.444	-22.248	-22.197	-22.442	-21.976	-17.16	-22.872	-24.552	-17.455	-25.871	-22.439	-22.935	-20.531	-17.957	-27.295	-15.106	-20.855
0.39569	-2.5191	-0.2204	1.9261	0.65461	5.7325	0.3214	-0.76623	2.48	-3.2402	-1.5296	-6.3058	-2.1053	1.0049	2.2569	-2.7323	-3.1276	1.0551	1.1937	-0.6689	-7.76	3.1715	-2.9888	-1.6514	3.7455	3.5846	-2.5921	-1.4337	-1.2509	3.8564	-0.38693	-3.8957	-1.407	9.2892	-1.1892	-0.36163	-2.7408	-4.9469	2.3876	4.0811	-0.51567	4.593	1.3183	2.707	2.7302	2.6398	-2.8191	0.35537	5.0884	4.388
3.2293	-5.5698	-4.496	-5.862	-5.8448	-4.0402	-2.4283	-5.9199	-7.3703	1.7369	-6.6863	3.8449	-1.411	-1.3024	2.1007	0.44055	-8.3455	-8.2078	-4.0163	8.3475	-2.1178	-3.8349	-8.954	0.58837	-4.174	-1.403	0.96721	-2.5498	-3.3813	-3.3544	-4.8202	4.6483	-4.782	5.6092	0.7426	-0.42658	-1.5151	-2.3553	-2.9193	-5.1843	-1.7533	-7.9443	-6.0486	-2.4008	0.99686	-5.2568	-6.7602	-3.4652	-5.7842	-1.7178
-12.667	-18.426	-9.0318	-14.503	-11.574	-12.532	-13.562	-15.183	-14.011	-4.8622	-12.535	-10.732	-11.976	-12.813	-8.2924	-14.327	-13.015	-15.188	-17.886	-3.5837	-9.1098	-7.5357	-12.433	-6.263	-13.705	-9.467	-12.979	-7.8621	-5.0732	-10.783	-8.0691	-9.3161	-16.407	-10.275	-9.3435	-11.302	-19.269	-8.9967	-10.354	-13.607	-8.782	-12.353	-11.512	-11.676	-17.878	-12.764	-10.195	-9.323	-13.101	-18.093
6.0491	-5.3637	-1.1067	2.779	-4.2237	-6.0521	-1.7967	-0.89053	1.2276	0.38332	6.7816	-1.8268	-3.3947	6.0015	-5.8125	5.195	0.49829	0.084841	-3.1564	-2.7473	0.40137	-1.4343	-8.2515	-0.73627	4.3608	3.5868	-1.3307	1.7714	-0.024854	-0.7627	3.1351	-5.1181	-0.37152	-1.1501	0.50361	0.61045	-0.27021	-0.70717	-3.4002	-4.531	-5.9231	-2.2979	4.2356	-3.7946	4.8269	4.3044	0.21736	2.4314	2.5479	1.0159
-9.8018	-7.5606	-8.44	-9.6208	-3.6276	-4.7567	-9.1013	-12.088	-9.2048	-11.432	-12.049	-10.063	-12.532	-8.3504	-6.2976	-9.3889	-9.1405	-8.3723	-14.405	-15.545	-3.9248	-7.7557	-12.395	-6.9342	-6.987	-11.491	-8.7339	-6.8779	-5.6994	-9.3576	-2.7973	-14.628	-15.805	-0.813	-3.7161	-11.015	-15.075	-9.4288	-2.6457	-10.826	-6.5144	-14.953	-9	-10.621	-4.9268	-10.127	-9.1757	-7.45	-5.6377	-8.4895
-7.1602	-2.6597	-13.458	-8.7302	-6.2524	-10.942	-9.3982	-11.978	-11.046	-15.22	-10.664	-16.176	-14.369	-14.866	-12.384	-14.942	-13.233	-16.035	-15.146	-13.583	-7.3483	-11.015	-12.854	-12.785	-12.197	-13.984	-9.9156	-10.5	-18.158	-14.113	-10.843	-16.393	-13.183	-9.8125	-16.801	-11.155	-13.083	-15.823	-15.189	-13.368	-12.712	-17.094	-11.712	-16.567	-21.217	-14.067	-11.7	-3.2078	-7.2559	-16.921
-25.273	-17.502	-27.805	-22.393	-22.744	-16.069	-18.923	-23.532	-20.046	-19.42	-27.77	-25.971	-14.16	-26.56	-26.08	-27.871	-21.585	-19.787	-28.333	-16.262	-15.379	-19.616	-22.17	-18.863	-28.363	-21	-20.951	-23.429	-18.574	-20.634	-26.724	-21.024	-20.025	-21.653	-25.473	-24.379	-23.12	-23.957	-17.054	-20.542	-17.524	-23.356	-28.104	-21.656	-17.243	-18.15	-24.647	-22.821	-27.288	-26.477
-3.7069	-3.1526	-5.7706	-3.0161	-9.5242	-2.9088	-9.6341	-14.92	-1.1905	-9.0189	-8.1593	-11.25	-10.149	-8.2579	-2.6422	-3.0398	-18.574	-8.3308	-7.8923	-12.821	-13.233	-10.288	-5.7792	-5.091	-5.9494	-10.6	-7.6942	-7.668	-7.7813	-1.872	-3.7811	-7.8411	-6.7148	-5.7323	-6.6801	-11.005	-9.1792	-10.936	-5.2015	-1.0448	-6.7714	-14.179	-10.952	-14.709	-12.233	-5.4218	-5.1683	-3.4639	-8.9191	-8.6463
-2.213	1.774	1.6032	-3.7512	-0.81938	-0.64271	0.27158	1.2828	4.9203	1.4298	-3.0414	-0.053673	-3.6948	0.89851	-2.901	-1.6233	1.1833	-1.0294	-4.331	0.18272	3.1451	-2.1437	1.9438	0.39596	5.1551	2.898	5.7654	1.8991	-1.5763	-6.6118	1.9266	3.443	-1.2879	-2.9111	1.7542	0.28384	-0.011494	-5.2456	-8.1832	-3.0181	1.805	-1.4947	-3.6281	-5.2756	-3.0653	3.1014	-0.53317	-2.1562	3.8817	-6.2752
5.5853	1.8124	-0.66305	2.398	-1.3287	-2.6667	4.4502	3.3511	-0.51352	1.2979	2.11	-2.8479	-5.0495	-3.2485	1.0288	-2.1374	3.204	-1.6946	-4.0287	-1.8433	-1.3865	5.201	1.3934	-0.68102	-5.2859	3.167	3.5739	2.566	-2.7168	-2.2812	-1.8992	-0.27384	-1.8956	0.65213	-0.79083	-0.82387	9.24	-0.1737	5.9543	-0.042742	-4.1531	4.0408	4.6312	0.13091	3.4278	-0.98934	2.4509	-1.1711	-5.5827	-0.27257
-13.273	-9.3994	-7.2704	-15.534	-16.567	-12.379	-13.048	-14.199	-9.211	-10.595	-12.77	-11.083	-7.9247	-15.702	-11.568	-7.1875	-10.693	-8.037	-15.002	-10.546	-9.3102	-7.6409	-8.7677	-13.229	-10.477	-9.3279	-16.957	-4.3692	-14.187	-16.737	-6.7901	-5.0733	-11.154	-11.707	-14.649	-13.521	-6.5064	-10.582	-12.96	-13.371	-10.293	-13.677	-11.887	-10.025	-17.874	-14.29	-16.442	-7.6964	-11.695	-8.2593
3.5727	-3.068	-3.2589	-8.1674	-1.8882	-2.2143	0.93197	2.0991	-6.6773	-0.82148	-5.959	2.6016	-2.5503	-4.3255	3.0242	5.1735	3.2135	-0.36279	-7.063	1.1498	1.1426	1.4291	-0.27586	-5.4565	-3.5635	2.8574	-4.7036	-0.16468	-6.0248	-1.0558	-5.3944	-13.971	-3.559	-0.073566	2.8821	3.9252	-9.8787	1.0194	-3.4432	-7.2246	-2.3711	-4.5536	-1.8208	-2.4686	0.96425	-6.688	-6.3873	2.0374	1.4778	2.5709
-4.1632	-4.697	-8.0181	-7.1099	-5.9694	6.561	1.1502	-2.6859	-3.3303	-2.6833	-5.9475	-1.6245	-2.9224	-6.6663	-4.6567	2.9641	-3.2092	-0.8722	-1.4011	-7.3534	-1.6376	-4.6338	-11.39	-9.3521	-0.20486	-3.3644	0.86724	-4.4204	-3.4164	-0.77917	-1.9928	-0.99812	-3.8057	4.6239	0.92826	-4.7992	0.16662	-6.4642	2.2754	-0.042349	-10.074	-1.7552	-3.461	-5.0275	5.2964	-1.9984	-1.4654	-1.7261	4.0488	-6.4722
-11.52	-11.275	-11.909	-9.9027	-10.629	-9.8211	-5.5337	-11.144	-9.652	-14.979	-14.012	-9.4544	-14.274	-14.817	-14.863	-10.037	-10.052	-17.09	-6.7305	-14.091	-13.603	-9.3858	-3.5915	-10.713	-9.5577	-10.5	-11.414	-15.539	-4.7889	-5.4811	-11.406	-14.11	-11.625	-9.6934	-3.3564	-10.197	-10.298	-10.701	-1.0637	-14.393	-2.397	-13.668	-9.5108	-18.222	-13.556	-12.433	-9.9339	-9.5021	-11.274	-9.3777
-9.8847	-3.5181	-5.7423	-10.967	-11.781	-8.6813	-16.121	-6.291	-11.889	-9.388	-5.0517	-10.259	-9.7829	-8.8714	-7.9019	-13.126	-15.113	-8.2263	-9.4604	-16.374	-4.3032	-8.9849	-11.982	-7.8123	-2.0864	-7.972	-10.246	-11.164	-4.376	-10.865	-17.484	-10.68	-8.7361	-4.0291	-8.7637	-11.717	-7.5172	-11.862	-10.935	-9.3769	-1.3793	-14.899	-16.514	-10.471	-10.409	-13.883	-10.567	-11.11	-12.665	-13.001
-17.929	-16.238	-10.739	-12.755	-10.069	-9.0315	-12.116	-15.846	-14.814	-13.114	-17.083	-15.762	-18.64	-15.018	-17.876	-12.392	-12.616	-15.633	-10.097	-12.255	-17.531	-12.779	-15.55	-19.633	-14.838	-14.571	-4.43	-8.4025	-17.682	-17.664	-10.17	-11.576	-13.517	-7.8992	-17.206	-11.521	-10.5	-14.685	-19.196	-12.072	-12.234	-18.776	-16.636	-11.267	-19.488	-16.446	-14.321	-13.12	-14.515	-12.995
-1.5874	-3.2632	-8.6061	-7.8059	-13.789	-1.0541	5.3016	-0.51201	-5.6354	-3.9677	-7.9896	-6.7602	-3.7237	-4.6442	-8.3045	-11.228	-2.9602	-6.0198	-3.7217	-1.6542	-5.943	-1.8861	-10.141	-5.1645	-3.2843	-4.0357	-8.3297	-7.016	-9.332	-5.5764	-8.4014	-2.032	-5.1343	-2.9559	-6.8346	-8.541	-9.2651	-10.132	-7.4308	-2.3037	-8.0286	-6.1057	-7.5624	-4.6073	-8.3616	-11.94	-4.0851	-1.1144	-2.4011	-6.3161
-0.69089	-0.22186	1.0779	-3.3977	5.7517	-2.0897	-1.0807	1.5265	3.3615	-3.7482	1.5242	-0.83325	-0.66607	0.83398	1.1477	-1.1203	-2.6487	1.9339	0.3563	-0.74636	3.578	-0.59485	0.75829	3.2423	1.4028	2.6228	2.4944	-1.2941	3.3017	1.374	4.1553	4.0307	2.4762	-7.4875	2.7994	-2.4308	2.1136	1.376	2.8679	-1.5534	2.5328	5.77	2.4378	5.241	2.1558	5.7014	-2.3333	-1.5831	0.23475	4.6415
-5.3392	-14.877	-9.5924	-6.6208	-7.9744	-17.486	-12.436	-14.115	-11.613	-15.077	-16.371	-9.246	-5.8737	-9.8387	-5.0906	-12.193	-16.837	-9.6373	-11.825	-10.679	-8.0168	-13.237	-7.9632	-4.8409	-11.93	-18.017	-8.1187	-4.8771	-7.2464	-11.175	-11.982	-12.883	-5.91	-10.908	-8.1328	-10.281	-9.3861	-10.352	-12.256	-7.3882	-12.884	-12.01	-10.325	-6.5509	-13.724	-9.4043	-11.076	-7.8777	-10.983	-8.0581
-1.8232	0.049589	5.4627	-0.52574	6.6599	-2.223	2.5523	0.83101	3.0372	-1.0328	-1.553	-0.95242	-3.9413	5.8817	-0.56298	8.3126	4.681	0.32645	3.5132	6.4346	-1.0477	-3.1767	0.033544	3.9539	-0.95233	-3.77	7.835	-2.733	3.719	-3.6693	-0.025582	-1.5889	-5.6722	-4.1872	-1.144	-0.16358	1.2028	6.0506	1.2003	6.1972	9.4176	-1.3673	3.0409	3.1537	3.0111	2.3407	1.7229	4.1514	3.2417	0.60134
-13.311	-7.6359	-10.371	-11.551	-14.058	-14.568	-4.0294	-13.116	-13.687	-8.4647	-4.7882	-15.872	-15.394	-13.414	-14.956	-5.4061	-9.5683	-13.124	-7.9329	-14.031	-14.552	-12.859	-13.97	-13.251	-10.117	-16.318	-17.132	-8.6462	-9.1917	-11.551	-11.317	-12.629	-11.807	-14.518	-9.7367	-16.915	-11.295	-14.335	-8.2517	-13.529	-10.161	-18.373	-12.382	-8.5176	-9.2649	-14.03	-18.946	-5.0118	-8.3668	-10.562
0.90107	-2.653	-1.5441	-13.16	0.22237	1.2308	-1.1335	2.9293	9.7053	5.1147	3.1486	0.24741	-6.3196	1.0343	8.0993	1.5705	-1.4323	4.8645	-1.2853	2.2121	0.59673	-1.117	5.8144	4.0206	-3.3938	-7.2632	7.2864	3.5311	-3.9617	5.1038	3.6167	3.0119	-0.20058	-4.0151	8.1067	-8.0968	1.6961	-2.5227	7.3106	2.0024	-0.21267	-1.9027	-3.2775	-4.2789	-4.8583	3.2323	-0.27103	2.1437	5.1705	-1.7922
1.264	-1.2218	-6.9847	1.5869	-0.73222	2.0129	2.0503	-3.3695	-7.2795	3.2768	3.9498	-0.73127	-1.3281	-0.81346	0.76878	-4.4735	-1.9154	-2.1403	-2.5621	1.262	3.6004	-4.5654	1.7655	2.8038	1.3395	-2.2184	-8.0013	-3.3852	-3.5467	-2.9632	2.2038	-6.9394	2.8081	2.093	-3.2327	3.6581	1.2383	-3.7752	-3.4746	-1.5505	-5.1287	-7.7778	3.2716	1.8564	-4.3084	9.0408	-1.0152	4.078	-3.0263	1.2686
-2.0605	0.69863	-3.3725	-1.5609	-2.9608	0.5513	-0.82799	1.7375	2.5383	3.9108	-1.3467	0.20951	-2.2633	2.2128	-3.5219	-2.6851	-1.8719	-0.17802	0.15371	7.4735	0.47919	1.0497	3.1745	3.6524	6.3218	-3.4459	0.95943	7.2995	-7.8451	-0.56042	4.3525	0.28683	5.3189	-0.87631	3.5002	-2.2068	2.0547	-1.0579	-0.82318	2.9056	3.2341	5.3227	1.1915	0.5578	-0.63557	-2.6607	-2.0342	8.1521	4.7097	4.514
-2.9406	3.3512	-5.6354	-5.314	-4.7046	-4.6335	1.1659	-3.3031	-1.884	-0.045925	1.6639	-6.424	1.3307	-0.35557	-4.9869	-4.8739	-2.958	2.8503	-11.05	-0.29918	-3.2408	-5.1853	-4.6415	6.8017	-7.0182	1.4084	1.2794	1.1835	3.1649	-3.2914	-5.0231	-2.4462	-4.9026	-0.40393	1.2241	-5.4147	-4.6019	-0.075483	-2.1175	1.9907	-6.7379	1.9582	-2.6996	-7.0614	-1.8015	-1.2063	-0.96557	-9.8608	-2.3546	-2.0033
-9.9295	-10.138	-17.406	-14.068	-12.456	-10.351	-9.9778	-12.529	-3.8732	-12.063	-4.8788	-11.399	-14.227	-9.0194	-9.1569	-5.9461	-12.774	-16.5	-12.373	-12.838	-6.3982	-8.6863	-8.3286	-5.1641	-7.5969	-17.247	-4.6504	-18.341	-18.392	-12.24	-13.818	-15.313	-8.523	-2.3522	-8.2123	-11.992	-11.898	-10.975	-8.8707	-4.4938	-4.7824	-2.6796	-1.9483	-8.787	-6.1846	-8.6357	-13.224	-13.701	-18.32	-8.2452
-11.338	-11.19	-10.052	-15.441	-12.119	-16.225	-11.076	-9.9471	-11.352	-20.125	-13.886	-16.673	-14.299	-12.298	-11.708	-11.355	-13.584	-11.587	-18.298	-4.7064	-9.569	-16.032	-13.482	-8.1714	-12.448	-12.097	-18.021	-8.3077	-13.727	-11.691	-16.274	-22.37	-16.619	-18.053	-16.284	-19	-7.491	-17.166	-14.384	-15.792	-12.629	-15.646	-14.209	-9.3882	-10.541	-13.281	-11.29	-12.349	-11.828	-11.455
-18.387	-22.339	-22.095	-23.746	-23.207	-19.171	-22.566	-20.937	-24.041	-16.309	-24.203	-24.492	-23.133	-17.131	-25.581	-20.224	-23.239	-15.5	-21.453	-24.788	-25.626	-25.388	-21.103	-23.814	-16.603	-24.573	-22.992	-20.826	-18.301	-25.583	-16.406	-18.871	-14.601	-21.311	-21.997	-17.824	-26.727	-19.395	-20.562	-16.308	-22.247	-19.326	-26.241	-21.757	-28.215	-20.626	-22.842	-19.262	-25.466	-20.135
0.27665	-0.46268	-7.072	-6.0658	1.48	-1.0255	5.7846	-0.38125	-0.70657	-2.8715	-2.6907	-1.4319	4.1212	-0.78354	-8.1686	-4.792	0.5741	4.0827	-4.0385	-4.7892	-0.49534	-2.179	-3.9574	-7.1853	-6.0891	2.9349	5.1778	-0.40305	-2.8969	2.9628	-5.5494	0.22769	-3.4489	-8.0858	-4.2154	-0.41287	-6.4132	-0.17758	6.0623	0.19249	-5.1586	-1.4463	-7.5641	-2.8648	-3.3588	-5.3835	1.0908	-2.6698	-2.1156	7.049
-5.3258	-3.2634	-0.37173	-0.064869	-4.4709	3.3364	-7.4574	-2.5486	2.918	2.9594	1.5904	3.1841	-1.8724	-7.4844	-2.0055	-5.9488	5.6188	-3.9495	-4.234	0.070949	-3.398	-5.3089	0.14145	-0.20845	-1.7791	-3.0395	0.71763	-1.2323	-1.5491	-7.3108	-8.56	-0.54854	-6.6738	-4.1657	-3.2748	-6.6592	-4.2735	-5.1105	-0.0975	0.48468	-5.8133	-5.1187	4.4483	-1.674	-0.65895	-3.5394	1.8865	-3.3691	2.3581	-6.5261
-11.447	-19.855	-14.795	-13.072	-10.676	-11.624	-8.156	-9.4485	-9.5849	-10.132	-16.313	-10.648	-6.4081	-8.2568	-7.7696	-5.8839	-10.295	-10.073	-4.4058	-5.8791	-10.85	-7.0426	-9.1389	-12.144	-7.2924	-10.833	-11.676	-14.025	-11.965	-15.391	-16.783	-12.879	-10.076	-8.34	-9.7071	-8.6009	-15.607	-12.404	-12.363	-17.006	-13.916	-9.4011	-5.5463	-13.542	-22.045	-10.088	-14.184	-11.641	-9.0956	-13.637
-11.219	-13.863	-8.4521	-15.202	-10.423	-15.057	-21.601	-13.707	-14.103	-14.131	-12.651	-13.369	-15.858	-14.36	-13.01	-12.774	-10.715	-10.213	-17.77	-14.355	-15.854	-13.557	-6.5109	-7.0983	-11.156	-18.818	-16.165	-18.149	-10.353	-10.12	-14.041	-16.045	-10.88	-19.212	-11.368	-21.421	-17.23	-14.42	-14.315	-11.175	-16.615	-11.618	-13.123	-8.8238	-17.335	-12.872	-16.668	-8.4909	-16.112	-17.093
-3.7981	3.9243	-2.3328	3.6513	0.224	2.6035	0.77062	1.1602	4.7851	3.6824	2.048	-1.0369	2.3268	7.5239	2.9423	6.695	6.2928	-2.8351	5.4298	12.633	2.8271	-1.1373	-1.292	3.5442	7.0629	0.062357	5.1063	-1.6205	0.41941	4.9338	2.7977	0.75637	-0.5219	3.137	6.4301	-1.583	8.3256	-4.6439	6.841	6.1131	2.3937	-2.323	2.7188	8.6532	1.259	-2.9979	-2.3965	-2.7656	4.7821	-4.0452
5.2362	-4.7008	3.5672	-2.7522	-0.38658	-6.9921	0.72581	-2.2842	2.5875	-0.60543	-1.9158	-1.998	-6.2906	-0.71891	-1.6442	1.0935	-2.0426	3.665	0.45183	7.1851	7.6712	2.4874	1.1541	3.0609	-3.3038	-2.6982	3.7247	2.3701	-2.6799	3.2777	0.18756	0.74837	0.075721	-6.7735	-1.3646	0.48957	1.9455	3.5716	-6.7847	2.0312	-3.3742	1.8092	-1.9407	5.5296	1.8345	1.8122	-1.6447	-0.62191	-2.5326	4.556
-3.5601	-17.663	-2.9053	-2.5568	-5.4625	-6.5862	-12.226	-6.5636	-2.5779	-3.2012	-9.0463	-5.925	-6.8189	-7.0001	-4.7121	-1.9164	-7.173	-6.1572	-10.71	-11.582	-3.6669	-0.87293	-5.6972	-5.9724	-2.7243	-2.7403	-3.096	-2.8511	7.4262	-0.04351	-0.91922	-5.8688	-7.4055	-12.049	-1.8898	-5.2239	-8.3995	-10.075	-3.1292	-4.1262	-6.5909	0.59953	-6.3207	-0.17444	-4.7472	-4.0077	-6.235	-8.1022	-7.5933	-5.1557
6.4942	7.5683	5.1531	4.5309	2.138	6.021	1.992	6.3351	9.9545	0.97077	10.074	-1.9878	7.4184	2.8119	3.5608	7.5316	2.8563	3.0093	11.378	5.4539	3.8564	10.865	4.1695	1.9916	8.0331	1.7792	2.9901	8.7069	7.5333	4.9657	6.9332	2.528	6.8684	7.9432	4.0722	6.1444	10.904	1.4751	2.9889	12.109	7.077	3.7123	-3.9585	3.2369	3.1739	7.0751	7.3985	9.6482	8.306	10.199
-9.3504	-9.6035	-6.7322	-12.026	-6.3515	-7.0761	-12.452	-6.5555	-4.8454	-6.5527	-8.8057	-11.422	-14.703	-7.636	-7.6084	-8.2808	-7.9124	-5.0052	-7.1793	-11.16	-9.7685	-4.1533	-7.8888	-6.4618	-6.3163	-6.6908	-7.1032	-11.168	-5.1963	-6.6033	-11.481	-9.7778	-7.4689	-4.7508	-7.7144	-6.8113	-11.643	-9.9022	-0.99369	-2.1417	-2.7088	-7.0516	-3.1295	-9.5513	-10.033	-0.33914	-12.076	-6.7498	-13.512	-9.584
3.7985	-2.7545	-4.2137	5.7476	1.8758	1.2844	1.6137	1.033	0.46786	0.34532	1.2127	-5.018	0.16525	-7.6519	-4.4845	3.4128	-5.0623	-2.8737	-0.84379	4.306	0.2356	-2.508	-2.7114	2.5413	-4.0698	1.7421	-6.3376	0.18146	-7.9123	-4.6741	5.0765	-6.0822	1.7055	1.4344	-5.9097	-3.0291	-2.8723	1.6673	-2.0949	-4.9377	3.9012	4.1032	-5.8795	-0.26055	-0.53388	2.0746	-6.3383	-0.43288	4.2228	6.6615
2.0219	-1.379	1.5523	4.1723	-4.9165	2.6141	5.5692	3.1887	-7.4286	-0.9426	-6.4843	-3.8781	3.4188	4.4641	1.6653	9.8878	3.9907	-0.82195	3.4316	3.0041	2.4894	3.0145	0.095864	-0.25352	2.661	-0.61267	4.2632	1.0728	-1.4638	-5.4292	5.7991	-3.1101	-5.6585	2.1916	1.7844	3.4856	4.0434	-1.3153	-2.4448	3.6494	1.7779	-0.45527	1.9984	4.5527	-1.0413	4.3384	0.69982	-0.61122	0.99739	-2.4713
-19.28	-27.021	-25.181	-24.416	-22.31	-25.35	-22.5	-28.331	-20.241	-25.538	-21.628	-19.899	-25.157	-29.98	-24.83	-20.414	-27.24	-22.202	-23.134	-23.665	-16.603	-23.426	-27.532	-25.611	-17.93	-19.995	-21.759	-18.325	-24.243	-18.844	-19.732	-23.004	-15.9	-23.309	-22.189	-16.135	-22.401	-16.479	-23.855	-26.604	-18.741	-24.898	-18.706	-19.702	-25.9	-17.451	-18.552	-23.004	-27.259	-22.512
3.595	-7.5585	3.0303	5.0963	-3.5131	-4.7184	2.5757	2.0703	1.5501	-4.8629	0.30127	5.5888	1.1482	-2.6478	-4.608	4.0934	7.2018	-2.5485	-6.1738	1.2738	-1.1094	3.0662	1.1037	0.56191	-8.6096	6.5898	-5.6978	4.7414	1.5792	0.69585	-2.995	6.6978	-3.7177	-4.3101	-1.8583	1.3143	-1.537	3.9125	-13.409	-5.2273	0.44373	4.1111	3.4866	0.85882	-3.0353	-1.8008	1.8257	-6.3127	-0.71814	4.8045
-5.4817	-4.8377	-1.5215	-1.9825	-3.5435	-7.8675	-3.5686	0.99448	0.19312	-6.3709	-7.4065	-3.7999	2.5382	-12.437	1.7779	-6.1338	-4.1399	-11.806	-4.2457	-0.81898	-4.0709	-2.6211	-5.8871	-7.1641	-7.9833	-7.6034	-5.0601	-3.0763	-0.18404	-2.494	1.037	-3.6311	2.342	0.046748	-3.6771	-0.95978	-4.3306	-4.5894	-0.15524	-4.5565	-2.0631	-0.55594	-1.6678	-7.6269	-7.1163	-0.62379	-6.9672	-7.8905	-2.5052	-8.4803
4.6362	-1.9562	7.9159	6.4035	8.8801	3.9568	1.6716	-2.2436	6.1361	2.7519	10.595	5.1367	3.7774	3.0965	7.2517	4.5087	6.5192	6.9069	6.5252	8.7452	3.914	4.491	7.8631	5.214	6.3689	2.9879	6.7993	6.6561	1.5968	1.4536	3.9626	0.067457	10.92	4.145	8.9701	0.41702	2.9237	6.4113	-1.1649	2.9118	1.9286	2.456	11.359	5.6273	3.754	8.4297	11.011	8.005	2.1513	3.1391
1.0553	-5.0419	-4.2206	1.7077	-3.4205	-6.3467	-1.5658	-3.2297	-3.9133	-3.4583	-6.0445	-3.0295	-3.8143	-6.3734	-3.0223	-5.6003	2.0774	-0.38098	2.3966	-6.3828	-6.904	-7.8233	-4.9302	-0.78043	0.67717	-4.1638	-0.55293	-0.51801	-3.1013	-4.1096	-0.40391	-0.95549	2.8421	-11.649	-5.2988	-1.8554	4.4987	-9.454	-5.5955	1.856	1.1633	2.12	-1.3802	-1.5376	-7.6386	-6.5832	-4.445	-2.3749	-4.2429	-3.1769
-11.548	-8.4236	-5.1814	-5.0318	-3.174	-4.8594	-5.8651	-7.0917	-7.6459	-6.2008	-2.0594	-13.044	-5.5872	-10.147	-4.6801	-2.1508	-9.5141	-9.7994	-9.8675	-5.023	-3.8134	-5.6691	-6.3665	-13.141	-6.8142	-0.0089757	-11.359	-0.21826	-10.071	-1.7026	-9.2636	-1.4832	-13.171	-8.0475	-6.8518	-4.9503	-2.2971	-1.2354	-9.7819	-2.2984	-11.724	-10.468	-5.977	-5.1677	-3.3604	-11.955	-8.7547	-6.579	-8.9111	-8.5183
3.9883	-1.6265	-0.92147	1.3437	0.26054	2.2961	3.6184	3.6812	-3.9713	-3.8697	3.1595	3.9563	1.9845	-1.6659	0.55207	7.2544	-5.2842	-5.3914	-0.45163	-1.2713	-1.4514	-4.1074	2.2173	5.4591	0.45764	1.3515	6.2942	4.7281	-2.2862	0.39574	6.3747	1.6503	-3.4075	-2.1183	-2.7804	-2.8678	-1.7961	-3.8729	-0.25629	1.3554	0.70395	1.9326	7.6555	-0.71816	7.2382	1.4949	5.0024	1.5848	4.2504	2.3087
5.2279	1.3152	13.103	3.6826	5.4594	3.9224	-1.6895	8.5582	7.4759	3.5331	0.20813	6.4585	7.4129	11.09	4.7624	6.5407	5.3446	4.3563	4.0753	3.4742	10.413	8.4048	0.4533	4.0327	4.7674	-0.52707	8.3585	1.1018	2.5514	3.4105	2.4598	1.2132	6.3493	5.6117	-3.5736	1.3844	0.43765	4.7101	4.9388	5.7002	6.5925	-0.32248	2.8126	4.981	0.39448	13.644	2.0983	4.6672	3.5308	9.7394
-2.5545	-10.519	-5.4226	-6.6258	-4.7218	-2.4233	-1.8726	0.11258	-9.9191	-2.3712	-1.1409	-6.0011	-1.2996	-7.3615	0.81118	-8.5822	-9.8731	-6.4553	1.2364	-5.0133	-5.1216	-0.45019	-1.1332	-0.17137	-9.3834	-2.4924	-1.7918	0.3082	-1.4628	0.4948	-6.08	-1.5931	-3.5605	-0.68297	-6.7951	-0.58415	-1.2634	-3.4447	-3.9063	-0.42772	-4.375	-1.4229	2.3318	-3.0474	-4.0258	-2.4733	-5.9068	0.49682	0.70373	1.3311
3.9531	2.0068	5.3051	4.7888	-1.5237	3.9846	6.5862	1.6519	6.8077	4.2666	1.8025	3.4653	6.018	7.228	0.48036	0.22218	-1.4108	6.002	14.261	3.5141	12.646	1.059	4.7643	2.8346	3.5251	9.1627	6.1373	7.8856	6.9548	7.4225	11.153	4.5422	-0.15416	1.9489	-2.2019	-4.7241	3.7011	1.7735	-5.5986	-2.4923	10.213	1.9886	-0.42786	-0.28393	3.6171	-2.703	3.4636	8.0351	-1.6318	5.0089
5.1146	5.1452	-1.6808	1.3377	3.3001	0.80017	3.1458	0.24994	1.0568	0.72313	2.2028	-7.4767	-1.8144	7.4453	7.2345	-5.2144	6.4214	-2.5	-0.67184	-1.1408	4.8144	-7.5415	6.6343	-5.3358	4.5809	0.45885	5.6083	-1.0574	5.4749	2.0767	-1.3361	3.459	1.3963	5.175	2.7889	-1.03	6.4574	4.4235	4.7949	1.788	4.6372	-2.7224	1.4133	4.1193	-0.0059837	5.3056	1.0747	2.5768	0.75117	7.3633
-0.61307	-0.84234	4.3524	-2.6256	-4.8435	-6.3152	-4.5646	-2.1837	3.6026	-4.9088	-2.0629	-3.0295	-2.5895	-4.479	-1.3013	-0.94432	0.19492	-6.8596	-1.2144	-2.7925	1.7311	-4.2106	1.7257	4.9	-4.0567	-2.5377	-2.328	2.0774	3.3988	8.1181	-4.7106	-5.8014	0.041476	-4.1413	-0.067635	2.6679	1.7486	5.2982	-1.1245	-6.8514	-7.1966	2.7134	-0.27192	0.65188	1.2511	-2.4405	0.6865	0.3604	0.53257	-0.74324
-6.2382	-10.207	-11.838	-0.23547	-0.52361	-7.7357	-6.4544	-4.1404	-9.7541	1.2728	-7.4197	-2.1323	-9.6184	-8.7809	-0.33732	-8.0113	-3.9473	-8.2485	-6.7128	-5.6533	-1.9377	-6.2463	-4.1518	-5.2771	-4.5866	-4.8638	-1.9536	-3.9388	-4.3887	-6.267	-8.4722	1.8967	-5.5776	-3.1908	-3.693	-4.642	2.4862	-5.3584	-3.2151	-6.4976	-9.2582	-6.4497	-4.3479	-4.9825	-6.9582	-4.1355	-1.7037	-2.7689	-0.23084	4.9133
2.0447	-7.5577	0.64724	0.79857	2.7048	0.51037	0.53189	-0.8715	-1.6528	-0.80949	5.9183	-0.043253	1.3711	-7.8385	-0.18226	0.28979	4.2412	-1.0163	-3.3673	-3.3849	-0.85616	-3.5999	-5.1995	-2.0742	3.0882	-0.27772	0.9871	-2.2354	-8.4207	-1.0449	-9.0408	2.9139	-1.3042	-3.6159	-6.1864	1.3586	-4.2916	-7.8097	-2.3653	8.0442	-0.006195	1.3563	-3.2024	-0.77295	-4.9098	-2.5629	-0.70254	1.5328	-2.6554	-0.62245
-11.757	-15.216	-12.613	-17.309	-11.047	-14.823	-17.279	-14.28	-22.792	-15.107	-16.067	-12.238	-16.891	-15.006	-16.888	-13.333	-16.89	-13.537	-15.695	-16.884	-9.7128	-15.509	-14.986	-10.862	-19.677	-15.27	-19.304	-8.2016	-12.149	-7.3468	-15.655	-8.5143	-18.655	-10.182	-14.169	-22.009	-11.86	-13.558	-16.964	-17.218	-14.828	-7.7543	-16.119	-6.9352	-19.791	-9.0026	-13.368	-12.001	-18.443	-20.511
9.0957	14.015	1.4116	4.0635	3.172	9.9539	0.67769	6.9281	8.0223	3.6875	4.7066	6.5143	10.781	9.9308	2.5058	0.60665	8.3866	7.8324	2.3818	6.308	9.2663	7.9006	7.3747	7.5077	10.777	12.252	9.3414	3.9728	6.472	7.1368	7.2025	1.9233	7.3411	4.6206	3.0441	3.9125	3.8747	10.341	4.9792	7.003	6.3726	2.9756	10.853	6.9946	6.6915	15.111	7.6423	3.7492	8.1544	9.5269
-0.73193	3.6018	4.1373	7.0845	-0.42297	-1.6947	0.44648	-3.2678	-2.787	1.7955	-3.8476	2.7806	-2.705	4.3856	-0.13116	4.5518	0.41517	0.09627	3.6184	-0.34742	5.5854	-1.5625	-0.10037	2.0562	4.0462	0.38262	7.627	0.68198	-3.2866	3.2424	4.9191	-2.6195	2.1129	-1.5322	1.6544	2.9	0.39495	0.47213	-1.5827	2.9408	6.2702	4.7657	-1.336	-0.92055	-3.4151	-1.3851	-0.91407	-0.69789	2.9945	3.3901
-9.6921	-10.132	-5.056	-18.673	-3.1889	-16.605	-9.426	-7.1811	-13.649	-9.5397	-15.496	-15.763	-14.152	-11.307	-13.177	-12.06	-15.956	-11.188	-11.85	-11.873	-14.919	-5.5358	-8.8372	-8.3122	-17.575	-14.815	-9.1814	-5.1027	-9.9053	-4.4496	-13.254	-15.006	-7.8079	-13.422	-8.3472	-10.944	-13.939	-8.3453	-7.7879	-7.3044	-9.872	-10.027	-14.082	-10.478	-9.454	-13.46	-16.258	-9.7615	-15.643	-7.8055
1.11	1.5754	-2.6187	-3.7696	-9.4481	-2.8066	-5.578	3.0147	1.4525	4.6377	3.3673	-3.8666	2.0139	0.62633	-3.6416	-4.0654	-2.8393	-3.2169	-0.77592	3.8227	8.4713	-6.1944	-7.3836	2.6659	-2.5862	-7.539	-4.2125	-2.8238	-5.5937	-3.6161	3.4765	-5.1519	-2.715	-2.9627	2.7106	0.69494	4.1066	-4.1262	-0.35753	-0.64233	-4.21	-2.2245	-5.6807	-4.5257	-7.5384	-3.2777	-1.6056	-0.67388	-4.4939	1.7251
3.775	0.41262	0.79614	1.0758	-0.41718	4.0553	4.5531	-4.4132	-1.3512	6.1264	0.084927	2.9807	-1.984	-1.8812	2.2629	0.35886	-1.5755	-5.2142	3.366	7.2349	1.7423	4.6632	2.3696	3.1796	9.1016	-1.452	5.8885	5.1681	7.5317	2.3398	3.2489	4.9998	-1.6931	2.2631	-3.326	-0.22414	-2.2359	4.6937	-0.18749	6.7336	2.3977	0.38523	-2.6291	7.8581	1.3931	7.0776	-0.19932	5.6703	-0.068493	-1.0946
-10.636	-4.8718	-6.1607	-6.1744	-4.4452	-8.7719	-4.694	-7.1443	-4.9242	-7.5584	-5.4853	1.2883	-9.0252	-8.6513	-0.78104	-12.96	-9.363	-9.0239	-3.3365	-4.6586	-5.2618	-6.927	-12.725	-6.8111	-0.35062	-4.4307	-2.2135	-8.9142	-5.1241	-5.0645	-10.02	-7.0453	-4.1608	-10.827	-9.8899	-4.0035	-3.8785	-9.4915	-4.096	-5.7969	-8.4709	-2.6074	-4.9803	-4.526	-5.4956	-7.7812	-4.0431	-4.4363	1.5411	-12.165
-13.734	-15.467	-13.005	-18.634	-8.9454	-23.408	-13.634	-19.833	-17.245	-12.829	-8.986	-15.003	-14.374	-14.399	-13.957	-11.006	-18.147	-20.093	-12.761	-11.344	-16.49	-16.842	-13.253	-16.364	-17.74	-14.013	-15.72	-10.909	-18.314	-14.917	-17.523	-15.237	-12.891	-14.102	-18.871	-15.066	-15.227	-16.867	-12.595	-16.289	-13.458	-12.234	-13.062	-12.889	-11.509	-11.817	-8.6412	-17.456	-17.238	-18.012
0.12447	-3.9732	-2.2817	0.71983	-0.5039	-1.468	-3.0025	1.983	2.6889	3.4086	-0.48944	1.7638	2.6902	1.744	3.6355	-1.3974	0.89421	-6.1055	0.91763	-2.3213	-3.6178	2.8995	-2.0598	4.0938	1.6	-1.6222	-6.5941	2.0409	1.307	3.6762	4.5467	-1.3915	2.941	-7.8097	-0.76541	0.23812	-5.0974	-3.934	-4.0652	0.63716	1.772	-2.2005	3.5898	1.8985	-2.9508	-3.6103	-10.572	-2.0508	1.584	0.067708
-11.729	-12.907	-16.537	-12.418	-13.256	-12.592	-14.879	-10.646	-17.681	-14.761	-12.493	-14.522	-12.712	-16.377	-9.1913	-7.7046	-7.0011	-11.304	-8.9224	-8.5487	-14.985	-12.215	-10.337	-11.733	-10.085	-12.168	-10.77	-18.902	-13.793	-10.002	-11.577	-11.035	-7.9147	-12.946	-21.076	-11.864	-9.0074	-13.214	-11.819	-9.6448	-14.245	-7.4296	-13.153	-13.564	-12.741	-10.625	-13.175	-14.185	-13.317	-16.261
-4.8968	-13.001	-10.719	-14.016	-12.863	-13.485	-14.27	-14.132	-12.735	-12.556	-12.39	-15.053	-13.716	-2.2469	-14.604	-10.685	-11.814	-13.121	-15.131	-14.944	-10.194	-11.865	-8.2264	-12.428	-7.6912	-13.82	-15.736	-10.295	-12.074	-12.688	-6.2428	-10.398	-13.22	-17.185	-9.9465	-11.565	-5.8731	-12.004	-17.619	-11.569	-10.379	-14.985	-13.939	-12.155	-12.316	-6.3513	-12.255	-7.0231	-9.7001	-15.84
-16.13	-10.021	-16.012	-13.464	-12.802	-15.967	-11.945	-13.813	-12.174	-12.471	-7.612	-2.2335	-8.6278	-10.228	-8.5497	-15.461	-9.8113	-14.387	-11	-14.451	-3.182	-11.01	-13.458	-9.6899	-16.278	-16.825	-15.855	-4.8515	-22.014	-10.362	-15.027	-9.976	-14.438	-13.707	-12.915	-11.997	-13.214	-13.186	-9.0714	-7.9053	-16.307	-12.172	-4.525	-15.891	-8.3142	-13.186	-12.153	-8.3311	-16.872	-14.859
7.3926	-2.4568	2.6434	-7.331	0.62647	3.4129	-0.9574	0.72796	-3.7775	6.4986	3.9854	2.3971	-1.5021	-0.19197	-1.8952	-2.7377	3.8873	6.5419	5.5745	-0.014706	9.1745	1.1816	4.9527	1.4988	0.11161	8.662	-0.73186	-0.059197	0.70533	2.2443	4.7723	-0.46154	1.2246	-0.61572	0.46287	4.9232	2.384	-0.049264	-1.3694	-0.045384	2.3129	6.4378	-2.6168	-3.585	3.9063	1.9896	2.3451	3.0706	8.3523	-1.3664
2.6356	-1.8273	6.6906	1.0625	-4.6746	4.6113	1.8349	0.9213	0.84466	6.8181	-0.43864	1.2312	-0.59295	1.941	0.76476	0.49003	5.0327	1.584	4.0916	4.1729	-2.4936	-0.86325	0.27002	-4.8187	3.0933	4.994	-4.0996	1.454	-1.5998	1.4753	4.4417	7.7991	5.6001	4.0663	8.7843	4.3975	1.3687	2.7013	6.2053	4.9048	-0.51151	-3.2809	5.762	-0.3563	0.2741	1.6796	1.7703	2.9036	1.0257	0.53471
0.52746	2.7757	4.186	-0.66429	2.2331	-2.006	4.0817	2.7067	0.51816	-1.5903	-2.1884	3.6359	1.7167	-1.6599	2.5951	-4.0179	-1.6186	4.0763	-1.7887	2.5082	-0.0019846	0.62958	-2.5271	4.3356	-1.8516	2.9365	3.9728	-0.4394	-3.1383	5.6207	2.2791	-5.6758	-4.5737	8.4854	3.0255	3.2821	-0.77012	1.2025	1.8014	-3.6876	6.4422	-3.1982	2.3617	2.5963	-1.8627	4.3147	3.4077	3.5101	1.9379	0.25561
-3.6051	-4.8159	3.5187	5.3167	0.096864	-2.6592	-1.9001	0.079247	-0.38908	3.846	-3.0057	-5.8418	-2.5743	2.1022	-3.2995	0.238	-4.2647	4.307	-1.9248	-0.6346	-2.1034	-4.088	-0.87516	-2.9111	4.6269	6.318	-2.6229	2.4325	1.6245	-4.805	7.5502	-3.0922	1.4679	3.2181	0.31959	-4.5621	-4.1351	4.4041	-3.9019	4.673	-1.4487	-0.037962	-0.46239	-8.0533	-2.505	-0.58389	3.119	-0.85408	-2.8379	1.2517
-4.7364	-1.9708	-6.3718	-2.3179	-4.4471	-8.788	-9.6494	-6.993	-5.7589	-0.96411	-9.3839	-12.458	-0.72913	-6.6134	-5.1373	-4.4821	-2.0594	1.6207	-6.8949	0.6522	-4.1955	-9.1611	-8.1808	-2.1856	-12.624	-3.7549	-9.0322	-2.4086	-3.9308	-9.0666	-2.4702	-4.4555	-7.9149	-4.2201	-5.4218	-3.107	1.781	-6.9727	-1.4399	-2.376	-3.2588	-1.737	-7.8933	-9.277	-6.7129	-5.5457	-2.6702	-6.9968	0.68025	-2.4551
-1.8238	-4.8366	-5.3348	-1.7261	5.8849	-8.1831	-4.8178	-7.9172	-1.3248	-6.7468	-5.4986	-2.5878	1.5433	-5.4948	-11.069	-6.8696	-3.0765	-2.1802	-4.2379	0.55567	2.7915	-3.443	-9.1008	0.39298	-2.6271	-9.868	-6.0472	-0.46677	-0.68764	-6.4471	-5.9071	1.0356	-3.5622	-6.8389	-5.1862	-7.0538	-1.4327	-3.78	-10.385	-3.7633	-11.558	-9.2551	-2.9848	-1.4622	-3.5521	-10.124	-2.0131	-3.6012	-4.7474	-7.1868
6.6073	-1.7129	3.2457	-2.7683	-2.1695	-0.23636	6.5419	1.1307	-1.1034	2.5226	2.9705	1.9922	4.7401	3.2047	0.055474	-1.443	1.8009	4.5318	3.6331	3.393	3.0711	-0.77203	3.4856	-0.53419	7.7303	1.3485	-2.8426	3.1898	5.2569	-0.20091	1.142	4.1008	4.0398	1.5611	7.5198	-0.10186	4.216	7.043	5.0677	-1.8229	5.6617	3.8308	-1.0416	-2.5041	4.2592	8.3146	-4.2275	2.1801	3.0091	3.8864
-6.2041	-1.4473	-1.0857	-2.6087	-3.6313	5.5672	-3.9934	-2.9577	1.5734	-4.6551	-7.2432	1.7484	-6.1947	-2.9943	7.0412	2.224	-3.2799	-0.12675	2.5178	-0.70258	-0.19716	-1.864	-0.31684	-3.9779	0.035484	-5.2798	-4.2994	1.1436	-3.7048	-4.8639	2.6413	-4.7483	-5.9456	-3.8246	2.8807	5.8484	-1.0421	6.8463	0.85803	1.8647	-1.1648	0.54811	-2.5029	-4.0191	-2.9234	-1.7871	-1.255	-2.7709	-9.7064	-2.0075
0.1887	-0.033665	-0.93342	-0.93424	2.4317	-6.4713	0.75621	-6.6158	-2.8686	-5.6066	-7.08	-8.7126	-8.2146	-1.1068	3.786	-3.7547	-10.582	0.78484	-2.61	-4.2706	-15.287	-5.4106	1.7128	0.30054	-6.3348	-4.6153	-9.312	-3.7963	-1.4024	-1.9127	-6.6665	2.9212	-3.4821	-4.7179	-2.9283	-5.6009	-7.6303	-0.43985	0.27487	-3.6365	-7.147	-3.5137	-3.7901	-6.7111	-6.2211	-11.014	-3.0974	-3.1061	-5.5411	-3.6143
7.6198	0.90532	10.909	9.7665	0.18337	2.7357	6.8298	6.8014	6.2949	1.6257	8.2476	10.019	5.5965	6.516	2.898	6.3035	6.8941	5.5254	3.7828	7.5085	9.6842	-0.40496	6.6591	3.3839	5.8761	8.4436	1.2923	8.615	7.1143	2.3382	11.795	5.1438	12.944	6.6292	3.9235	7.6902	3.1007	4.6264	8.7899	3.0847	7.9114	0.49316	6.4665	4.2784	9.0042	4.7929	2.0244	2.3041	5.8749	6.4027
-16.335	-11.231	-11.289	-15.517	-17.541	-14.581	-7.2914	-11.573	-15.71	-16.291	-16.075	-10.677	-15.95	-9.1907	-13.179	-17.782	-15.595	-17.732	-12.481	-9.9163	-12.948	-10.523	-10.149	-14.316	-6.8544	-11.202	-13.695	-14.989	-18.713	-9.3323	-19.329	-16.73	-5.5659	-10.408	-16.961	-10.333	-3.9978	-18.028	-9.9218	-16.619	-11.113	-11.502	-9.9511	-16.121	-7.9224	-14.115	-16.961	-16.623	-17.943	-11.231
-1.6346	0.57322	-0.66697	-0.12427	3.1366	-4.7875	-3.5634	-0.76639	-6.0008	-3.5032	0.45625	-0.084062	4.3534	-2.766	-3.2634	-0.9758	-2.034	4.9617	0.076477	0.90132	6.1022	0.16046	-0.32595	-0.62778	-0.60439	-0.49726	-0.88828	-6.2046	10.266	-6.4383	-4.963	1.9618	-1.0699	-2.0503	3.8177	-4.8418	-4.2702	-0.17663	1.0689	1.7335	2.6488	-0.83808	-6.9486	1.1782	-0.77862	5.5109	-1.2138	-5.7243	-0.19307	-9.0144
-2.4432	0.80537	1.9167	-4.3298	-5.2047	-0.90662	-4.1692	-2.093	-4.3258	-5.5232	-3.2974	-0.98713	-12.012	3.0693	-1.1055	-0.89155	3.9237	2.6382	2.3673	-3.5699	-5.7609	-0.22417	-8.4295	-6.6512	-2.5572	-6.1151	-5.5336	-0.57254	-3.9915	-6.0169	-4.1148	-5.0697	-3.1449	3.1839	2.1578	0.99492	-4.3251	-2.4132	-2.7738	-3.5604	-1.724	-10.479	-1.3879	-4.8403	-1.9616	-9.3067	-8.9426	0.0078173	-6.0269	-2.7325
-6.2239	-3.7306	-7.3647	-2.4567	-12.229	-5.7698	-8.5717	-8.839	-4.7668	-2.1049	-7.725	-1.6175	-9.0175	-4.7111	-5.6433	-1.3683	-9.9042	-4.6974	-10.858	-3.1141	-3.4071	-4.608	-9.2556	-2.2456	-3.3576	-4.8856	-5.6972	-2.6913	3.4505	-13.828	-1.7844	-0.63721	-3.2228	-12.103	-2.0826	-1.3213	-1.6049	-0.57167	0.67397	-10.294	-8.301	-7.6145	-3.9539	-9.8179	-13.036	-3.9432	-3.1987	0.97125	-11.159	-0.92284
-12.151	-13.395	-11.358	-12.63	-11.8	-8.7243	-17.03	-10.102	-12.326	-8.4196	-11.139	-12.352	-5.7942	-10.048	-10.761	-3.2935	-12.635	-7.2927	-2.8354	-5.9525	-9.3907	-10.302	-8.8545	-6.9679	-7.7445	-13.907	-13.061	-19.644	-12.325	-10.52	-11.806	-9.5447	-3.453	-11.359	-11.254	-11.291	-10.577	-11.689	-10.098	-11.351	-12.639	-8.0332	-15.088	-11.302	-9.9573	-10.922	-4.1471	-13.831	-3.6204	-15.7
1.0681	-3.8377	6.8588	-1.2345	-4.9535	3.5163	2.3123	3.9321	0.15955	0.16692	-1.8096	-4.6295	-5.5349	-6.158	0.54852	3.0457	1.6226	-1.569	-0.87059	-1.0534	-2.7595	-9.8877	-3.0779	2.6843	1.8481	-4.0782	-8.2988	-0.44666	-2.9297	-0.50082	0.41726	3.8213	-0.55985	-0.24173	-0.74212	0.29578	-4.2703	-0.019874	-5.0163	-0.64162	-0.085355	-0.26404	0.25156	-7.0799	7.0219	-2.1663	1.665	3.0215	-0.90465	-8.8079
-8.2614	-8.1898	-7.4073	-11.386	-11.228	-7.4184	-19.242	-8.8256	-14.423	-13.317	-12.916	-8.2451	-12.453	-19.695	-10.511	-10.257	-5.6773	-14.242	-17.032	-9.6085	-13.431	-11.754	-18.806	-14.094	-11.346	-10.636	-12.423	-13.69	-12.577	-13.597	-9.8068	-16.097	-10.981	-8.8305	-11.23	-11.822	-6.0177	-12.747	-14.919	-10.898	-10.705	-19.952	-13.627	-12.047	-17.651	-21.811	-12.714	-18.164	-12.853	-12.53
-5.158	-0.98934	-0.83161	-3.5942	-4.2715	-6.0637	-4.3047	-0.18797	-6.9703	-8.0089	-2.0742	-5.8171	-9.7791	4.1941	-4.3669	-8.4528	4.6924	-4.5815	-9.9315	-2.5768	-7.0595	-12.607	-2.2302	-6.5423	-3.0781	-2.8544	-5.148	-1.1637	-8.2009	-9.1535	-6.7365	-6.3017	-6.2888	0.86307	-8.8921	-4.9762	-4.9282	-2.7871	-5.1795	-2.5657	-1.7812	-4.3488	-4.6056	-2.4703	-3.2863	-9.3485	2.1654	-3.5108	-10.07	-3.6348
0.7604	4.5592	-0.35038	-0.0069201	-1.1986	2.1233	-1.1719	-1.4758	5.2773	6.1657	5.0442	0.73984	-2.4149	6.1778	3.8144	4.4143	2.1355	4.2532	4.2179	8.1808	2.6767	-4.6416	-5.2447	-4.2163	2.6106	-4.1061	4.762	2.9591	5.5709	1.7359	-3.2333	6.1222	2.0701	4.8217	-4.3081	1.5804	-2.4979	1.112	-3.6554	4.2149	-0.22143	4.0394	-1.3312	7.9984	-2.2442	0.39855	-1.3201	3.3752	0.94888	-0.94122
-18.459	-9.4199	-16.38	-16.909	-14.099	-8.5883	-16.655	-12.779	-15.798	-13.479	-4.5552	-12.499	-5.9138	-11.241	-20.554	-15.751	-10.602	-19.426	-13.929	-15.422	-15.134	-9.7571	-18.491	-8.6836	-9.6886	-14.155	-12.376	-15.325	-10.284	-14.648	-8.8017	-17.974	-10.505	-11.527	-8.1404	-15.408	-13.354	-13.396	-10.776	-10.056	-13.794	-14.3	-12.496	-14.018	-15.635	-5.1663	-11.929	-10.506	-16.623	-10.05
0.51097	-0.75991	5.2873	2.2265	-3.9061	-5.8472	0.17315	-3.0548	0.37011	-0.90135	2.6304	2.8131	-1.0383	-0.62781	-2.1851	-6.825	6.2714	-0.57412	1.8304	-1.4262	-3.5971	6.2947	2.2077	2.2375	-1.9938	-0.31467	-2.8321	0.31917	2.6037	7.2029	-2.5659	-0.04531	-3.1754	-5.6173	4.0356	3.5653	-3.6241	-4.5891	-2.1639	3.6371	-1.924	-0.41882	3.4544	-2.067	7.003	-3.2566	-6.4563	-1.5629	-3.1565	0.80341
-4.3891	0.92729	2.1771	-3.4756	-6.1648	-0.54745	0.79584	-3.4283	3.7154	-0.58616	-0.42563	-11.549	4.937	-1.6244	-4.7663	-0.45529	-4.7249	-1.4962	-4.9603	-1.5047	3.3357	-3.2643	1.2951	-3.7397	-1.3079	-5.2608	-3.6847	-2.5324	4.3139	3.1979	2.2529	-6.5123	-2.137	-3.1169	-1.2151	-12.992	5.2342	-3.9524	3.1982	-3.1119	-4.1415	-1.2914	-4.4877	-3.6879	-3.9886	-1.7859	-3.6936	-2.0298	-4.24	-5.057
-14.874	-13.7	-12.134	-15.347	-6.6312	-7.4256	-14.175	-15.192	-14.816	-7.8994	-12.745	-8.1549	-9.4441	-16.071	-18.351	-12.779	-10.191	-15.601	-10.313	-11.676	-6.7152	-12.593	-16.079	-11.293	-12.956	-13.783	-12.265	-15.862	-9.3103	-12.274	-7.7484	-13.629	-7.7988	-11.147	-10.937	-9.7496	-7.5136	-11.169	-12.628	-9.95	-16.001	-11.631	-9.0129	-10.24	-9.7044	-5.8872	-16.291	-16.331	-8.2217	-11.764
-28.866	-22.186	-22.13	-28.789	-23.889	-22.581	-19.029	-22.249	-9.6285	-24.121	-22.325	-19.654	-19.179	-16.027	-22.999	-21.785	-26.637	-18.744	-20.303	-24.001	-24.04	-21.407	-27.453	-23.49	-28.166	-27.839	-25.305	-20.038	-20.131	-18.238	-21.276	-22.979	-21.937	-20.719	-17.308	-18.504	-22.647	-21.857	-20.641	-26.986	-19.275	-20.587	-29.452	-16.435	-22.926	-28.488	-14.536	-28.927	-25.697	-21.462
0.76853	6.0456	-7.1213	0.17734	2.0778	-0.34386	-1.5929	0.50288	1.495	-2.4439	1.7249	-0.25931	-1.8525	1.717	2.5862	-3.8089	0.18984	-0.14573	-1.1451	4.3731	-4.5412	-2.5161	2.2216	2.2914	-2.1997	3.6286	-2.7474	-1.3972	5.4841	-1.2115	3.5276	0.87087	0.29835	-0.63143	4.0257	4.2499	-3.8134	-1.247	5.4758	-0.011179	3.0983	2.3769	0.06437	5.7101	-3.4906	-2.182	0.6311	4.8576	0.22823	-5.3774
16.075	11.597	6.4181	8.1877	11.669	13.405	14.648	7.9037	6.9447	12.892	13.429	5.2714	9.5366	9.7776	9.7798	4.1451	8.7767	8.5836	14.212	14.986	5.3606	14.146	9.7578	3.1952	11.118	12.911	5.132	5.9253	10.862	10.667	7.5445	12.516	3.1042	13.271	12.638	7.6608	13.271	9.4403	10.547	11.868	10.865	2.9747	9.8159	2.1292	12.878	14.535	10.814	10.157	10.761	11.399
5.2073	9.9431	0.50397	4.3035	6.4445	9.2948	1.5153	4.7045	8.089	11.833	2.0155	1.7538	3.7723	7.4746	8.8022	3.8239	3.4277	6.68	8.6645	-0.56825	10.462	4.8545	1.6478	10.44	1.8678	5.616	3.3235	9.9362	9.6277	2.9063	12.004	10.526	4.9545	5.4875	2.1694	1.6532	3.1109	8.3942	8.3959	3.3109	3.5911	8.3762	5.3194	4.2214	3.989	8.353	4.5917	3.3266	13.847	6.0235
4.9619	0.81398	2.225	1.026	5.1965	8.0226	2.0003	-2.916	-1.764	2.4242	-2.2518	-1.7826	4.1592	-4.9821	-2.0787	1.7833	-1.3337	3.5515	-0.97727	7.504	-1.76	2.0273	-2.3051	9.498	-3.2036	-1.6335	-3.4087	-1.7114	2.7685	-4.8961	-1.9327	-1.74	-3.3044	4.6862	3.3186	-0.41774	0.85469	-1.7163	-3.7234	9.6675	0.34266	-1.3841	2.02	-1.6346	-8.7526	-4.7886	-4.0189	-3.5153	-7.5703	1.8493
7.4035	0.87657	4.9725	10.401	8.3947	7.4236	6.7196	4.0394	-3.5062	7.6698	9.3008	1.2712	7.9572	8.8711	3.4964	6.1191	1.2242	5.1975	7.9417	1.1414	9.0952	15.926	4.4292	8.8004	-1.723	10.402	3.7624	1.7935	6.5246	4.0965	5.1809	-0.95293	1.3749	3.7369	3.0029	10.79	6.5704	10.124	3.574	9.8474	7.5376	-1.8515	8.92	2.7196	2.3171	9.8163	6.3099	-0.49083	0.2382	8.2801
-1.747	-6.4171	7.2498	-1.2919	-2.4272	-3.5491	-4.1362	-5.8319	-4.6043	-0.18329	-1.5752	-0.55666	-1.2487	-2.5038	-1.9545	1.5972	-2.2768	-4.3796	-3.0715	-3.0112	-0.93829	-1.9675	-3.9499	1.3258	-2.8614	-6.6333	-5.6772	-4.5161	-4.3461	-2.5702	0.050569	-3.8265	-4.9315	-4.063	-8.9282	0.90527	-0.61935	-5.7186	-0.75503	-11.909	4.7503	-6.4311	0.7603	-2.6018	-7.7974	-0.22085	-5.8606	-3.8749	1.7479	0.19144
2.6388	1.2269	7.2929	2.8131	4.6836	-1.623	4.3994	-7.5391	5.4826	-2.089	0.33159	7.0646	-1.5642	-4.9175	-1.6543	-1.4872	4.5764	1.3034	2.4784	-5.3225	-5.4874	-8.8669	4.875	-1.1178	-3.9586	-1.2806	0.32213	-0.25964	-4.1012	-0.27818	0.296	6.6979	4.6676	-0.46686	-7.541	4.3305	-3.5772	-2.4207	4.872	3.942	1.0796	7.8898	2.87	-4.8289	5.2761	4.0508	2.334	-5.8158	-1.2332	1.172
-5.5449	-6.0961	1.6982	-9.1784	-6.5679	1.3873	3.3903	4.67	-6.4273	0.2109	-3.7308	2.379	-3.9724	-1.4478	5.9227	-4.6916	-3.4346	2.4917	-3.7693	-0.17048	-5.8426	-2.8805	0.057695	-2.0365	-3.9689	-9.1839	-0.56305	-5.3733	-0.67471	-7.6627	-0.91514	2.5576	-0.86525	-2.4696	-6.2894	-5.5003	-0.37762	-4.4521	-0.68196	-3.5283	-7.3185	-1.3438	-1.1101	-2.8051	-4.9259	-1.2441	-5.8508	-5.7471	-4.0161	-4.6241
-11.938	-12.426	-13.487	-13.559	-8.5227	-11.414	-11.366	-5.9322	-17.601	-6.9744	-9.3822	-7.8218	-8.4081	-14.298	-14.855	-13.042	-8.4349	-5.2926	-12.591	-5.2208	-8.3329	-7.9046	-8.5396	-11.521	-10.583	-15.208	-12.157	-9.0003	-7.9899	-15.889	-11.261	-14.386	-10.694	-14.629	-13.627	-7.5718	-13.332	-14.261	-14.813	-12.643	-9.7969	-3.5522	-11.753	-4.6299	-21.058	-19.191	-10.404	-18.692	-12.217	-16.162
-10.6	-10.143	-5.9312	-11.7	-0.89575	-6.0783	-0.05885	-6.9395	-10.381	-6.781	-12.742	-7.1438	-8.3158	-10.557	-8.3533	-11.699	-6.1672	-8.5375	-5.658	-7.8755	-2.6585	-11.663	-5.6641	-4.4839	-15.14	-9.796	-11.272	-6.6245	-3.3136	-0.73	-15.705	-7.6454	-9.1121	-7.926	-14.549	-9.7134	-6.2328	-5.2223	-13.441	-1.0037	-10.527	-3.9779	-13.691	-4.5495	-13.135	-4.4186	-11.638	-5.6196	-7.1164	-4.2753
-13.979	-12.102	-18.387	-17.021	-16.487	-10.344	-18.338	-15.41	-12.598	-14.24	-10.949	-14.18	-17.467	-11.845	-12.873	-12.643	-17.252	-18.108	-14.99	-19.685	-15.869	-8.6941	-12.817	-11.584	-11.943	-15.996	-17.459	-15.107	-13.216	-15.183	-15.279	-13.268	-21.493	-10.416	-21.626	-12.407	-11.669	-13.513	-20.079	-14.004	-17.368	-13.388	-22.066	-8.7181	-17.674	-11.567	-14.168	-19.476	-12.11	-13.901
-17.885	-10.172	-20.223	-14.482	-16.718	-14.166	-11.581	-16.321	-9.8872	-9.7563	-11.705	-11.917	-9.7207	-17.535	-21.975	-10.35	-21.16	-10.77	-15.823	-23.208	-19.523	-13.604	-16.171	-20.602	-12.402	-11.772	-16.867	-10.946	-13.336	-18.057	-11.699	-9.9033	-17.873	-15.121	-14.262	-18.488	-16.13	-5.8564	-18.592	-14.317	-11.688	-13.878	-14.212	-11.355	-16.573	-21.387	-13.966	-15.556	-11.136	-13.713
-16.122	-17.031	-11.97	-6.9149	-13.526	-18.811	-12.797	-16.868	-15.861	-17.866	-13.861	-10.779	-13.139	-13.093	-14.218	-14.92	-18.944	-7.7115	-12.794	-10.714	-5.6738	-9.7936	-9.9977	-14.528	-10.437	-13.893	-3.0821	-15.706	-13.672	-11.816	-20.407	-10.751	-14.321	-12.872	-17.528	-9.9275	-11.086	-12.395	-9.723	-11.041	-18.031	-6.0558	-16.93	-11.303	-13.239	-13.32	-11.062	-16.442	-18.043	-10.797
-6.1657	0.40624	-0.81642	4.1497	0.82401	-2.017	5.1492	-6.8992	-2.5729	-0.49956	2.5269	1.0059	-6.032	-0.68351	-4.6197	-2.0287	-4.1989	2.3296	-3.3501	-2.2203	-3.3582	4.4451	-4.8068	-2.3533	-0.09994	-3.2432	-7.6255	-0.31904	7.91	0.94279	-2.3223	0.032575	-5.7194	-8.5327	-2.8422	-3.2578	0.49276	-0.76341	-0.24954	-4.8793	-4.4111	-2.0041	-7.55	3.9024	-0.1289	-0.70656	0.80468	-0.0018814	-7.9725	-1.2822
-15.331	-11.677	-12.466	-14.707	-14.444	-15.169	-11.168	-8.0298	-10.996	-11.653	-13.739	-18.237	-11.221	-17.005	-14.564	-20.678	-10.523	-9.7679	-16.956	-13.639	-19.483	-17.998	-1.6325	-14.518	-16.399	-7.5187	-9.5517	-16.616	-15.878	-12.785	-11.477	-7.7407	-7.3981	-15.726	-15.642	-10.008	-0.72258	-17.601	-10.818	-19.574	-12.847	-15.234	-15.487	-19.41	-16.665	-14.034	-12.152	-16.906	-8.6828	-8.4379
-10.731	-8.7725	-4.6197	-8.3198	-11.348	-6.6492	-9.197	-9.5423	-7.3265	-13.062	-8.3302	-8.3394	-10.765	-13.801	-8.9831	0.94732	-11.642	-11.012	-5.701	-10.873	-12.824	-7.0084	-12.25	-8.6342	-8.9728	-9.5227	-14.19	-14.658	-12.401	-7.6162	-10.201	-11.05	-14.326	-8.8957	-10.93	-13.594	-6.869	-11.547	-8.2686	-14.791	-12.778	-10.615	-3.6184	-13.402	-5.1415	-16.649	-9.9888	-10.439	-13.078	-6.0897
-8.6034	-9.2142	-18.403	-13.767	-9.1487	-9.1705	-5.6921	-12.46	-10.189	-13.588	-12.56	-5.7306	-10.849	-11.837	-11.832	-10.648	-14.794	-9.4639	-7.8421	-7.5147	-14.389	-8.1078	-13.179	-10.043	-8.1726	-4.7222	-11.613	-9.1484	-11.072	-14.723	-14.689	-8.6673	-12.048	-9.2376	-13.545	-12.056	-16.177	-12.157	-10.1	-15.604	-11.252	-15.784	-9.1174	-16.226	-11.88	-6.7937	-16.05	-12.185	-5.7786	-9.309
1.395	3.5508	3.9503	-3.5717	0.74304	0.053432	8.5268	5.6199	3.6848	6.7652	-3.7013	-4.9685	8.9304	2.8141	7.9229	9.0283	-0.35379	4.8161	-0.58584	-1.8754	-0.61192	2.4275	-2.4474	7.9496	4.4646	3.5518	1.0297	2.5442	-1.8786	-1.2553	8.2123	0.38129	0.98614	2.5346	2.6088	2.1905	-0.13586	4.0446	-5.6844	3.2187	2.3869	4.3595	6.2214	1.7244	2.8246	10.841	6.5314	6.4865	2.7014	-3.7618
3.6046	9.2303	5.9855	4.4478	7.2144	5.6854	5.8861	10.139	9.239	4.8083	0.93644	8.4355	1.3588	7.097	-1.9332	1.4148	5.4632	-6.9414	-1.2769	6.4767	11.379	6.2917	1.2234	4.659	2.7888	8.5445	4.6929	3.7601	10.188	-1.9942	-0.86474	8.4869	3.8677	6.4488	5.1956	2.8532	-0.77348	3.4391	6.5031	4.5776	7.8715	5.3399	6.3232	2.3032	2.2364	4.2974	8.5548	5.4606	4.4339	4.0354
-12.367	-16.726	-14.713	-11.616	-12.929	-9.147	-12.761	-13.455	-13.693	-14.713	-13.051	-16.653	-19.244	-14.231	-22.323	-15.132	-12.923	-14.695	-9.2989	-8.5052	-12.314	-11.351	-11.607	-11.062	-11.392	-13.354	-11.258	-13.792	-16.691	-11.109	-10.421	-9.6459	-16.283	-15.005	-11.892	-19.763	-9.5443	-10.397	-17.413	-13.447	-16.925	-8.9911	-18.082	-10.477	-13.327	-19.546	-10.958	-30.267	-12.397	-12.115
-0.61436	4.461	-4.9015	0.096316	3.125	1.3189	-4.354	-2.1093	-2.5217	2.1888	2.718	4.2303	1.7429	-5.2964	1.8199	3.2685	8.5485	1.9392	4.8814	0.41402	-5.175	-0.61215	-3.1659	-0.29373	-3.8582	3.6203	1.4207	-1.5516	0.78159	-1.4497	7.1934	-1.8334	4.2325	-2.328	1.2351	1.4977	1.4043	-5.5459	2.2032	1.8121	7.6597	-7.8532	3.8021	3.3965	-4.0502	2.493	0.38922	0.96302	3.5605	5.6642
-6.0849	-16.05	-18.494	-10.743	-11.202	-8.9874	-13.076	-12.986	-19.589	-12.496	-15.096	-19.921	-13.015	-10.143	-10.218	-9.5308	-15.423	-20.44	-10.016	-13.933	-9.2117	-11.299	-11.795	-12.861	-13.285	-15.1	-6.3797	-14.516	-14.002	-21.489	-14.028	-8.5183	-6.5272	-13.809	-10.572	-13.384	-10.279	-13.193	-13.535	-16.38	-20.19	-18.321	-22.712	-13.492	-13.388	-10.904	-6.7521	-14.55	-10.309	-10.276
-2.0814	-0.62943	1.7652	1.1595	-6.661	-4.3048	-2.4683	-1.8272	-6.011	-3.9214	-0.047046	-6.2918	-1.4591	-3.1993	0.5917	-5.9523	-10.202	-6.9824	-3.5023	-5.8121	-1.5498	-4.2433	-3.1415	3.9086	-1.3968	-8.2218	-1.8631	-7.3385	-4.3849	-6.2656	0.66591	5.1033	-2.1024	-2.3563	-6.0918	-2.1396	-7.085	-4.1342	-2.8815	-4.689	-6.7016	-10.526	-6.0131	-5.9006	6.2774	-8.7723	-6.6455	-6.5428	-0.8523	-8.877
2.108	-10.521	-5.0252	-2.7968	-0.29114	-7.8099	-1.1998	-6.9465	-10.265	-6.9951	-8.8867	-5.7852	-2.489	-5.8518	-6.143	-6.3336	-5.2735	-2.8366	-4.913	1.1551	-3.9591	-0.32652	-11.647	-0.8773	-4.8454	-8.0872	-6.0302	-1.3361	-0.05646	-6.665	-8.5201	-1.165	-7.0047	-5.8968	-12.126	-9.6229	-4.8268	-5.1895	-5.5096	-4.5795	-9.9905	-4.261	-2.1499	-3.5334	0.0082869	-0.82035	-4.5945	-4.2298	-6.6009	-8.4173
4.0766	3.6408	5.6785	1.0719	-4.8077	1.7396	9.2984	-3.8609	0.54696	3.5941	2.8496	-1.0965	2.792	0.36234	3.0101	1.6337	-8.3483	2.2699	0.31521	1.4281	1.364	-0.76571	8.5569	3.2696	5.886	-2.2172	0.53611	4.0466	-4.5018	4.5918	2.4708	3.6173	-0.98218	3.1265	4.3924	-0.99172	-0.87336	2.1036	-4.3498	2.5135	-2.2485	1.3707	0.014555	0.83795	-5.7217	1.8417	5.8223	7.1022	1.3147	-0.0043251
-16.62	-14.142	-11.832	-12.586	-1.3998	-7.3613	-13.27	-15.961	-4.5735	-13.95	-10.959	-9.8253	-7.148	-17.18	-9.7915	-12.901	-12.579	-4.5829	-12.249	-13.893	-10.126	-10.397	-7.5369	-17.776	-4.6595	-7.793	-11.199	-7.5983	-11.604	-7.4442	-3.7235	-11.923	-9.2369	-9.5354	-9.2907	-12.325	-11.755	-4.8731	-14.619	-11.939	-15.284	-8.2256	-12.877	-8.2799	-4.8933	-7.9046	-7.6935	-15.502	-9.5706	-10.108
4.5612	4.3235	7.7363	4.3761	4.5142	7.5834	8.0892	1.2961	2.5278	10.435	6.2822	0.99069	2.0529	4.9462	5.1274	4.2425	2.2069	8.389	-2.3347	3.0583	6.1556	-1.784	3.7183	2.3012	3.1116	2.4816	5.6166	7.3003	8.2596	-0.36535	4.821	8.1864	4.7666	7.9379	6.2233	-0.62144	7.5208	6.8327	10.778	14.748	5.2337	5.2531	7.8769	-1.0793	13.148	3.716	-1.8266	8.1295	5.1626	2.3801
-13.57	-8.6804	-15.82	-20.742	-14.104	-14.344	-11.567	-10.737	-13.339	-10.934	-10.745	-11.76	-10.164	-15.027	-9.8227	-5.7851	-16.374	-17.973	-9.5238	-7.1237	-14.101	-14.084	-11.766	-6.431	-11.193	-15.915	-10.37	-9.4816	-9.4979	-5.869	-9.5742	-10.915	-10.983	-13.07	-9.1003	-19.198	-14.825	-14.363	-15.284	-12.164	-7.642	-9.5044	-16.987	-11.955	-13.037	-15.124	-16.259	-15.361	-9.5983	-13.299
-9.9059	-16.923	-11.267	-2.9249	-15.824	-10.951	-1.7345	-9.4798	-6.8872	-9.3473	-6.5196	-13.568	-16.493	-18.851	-14.627	-12.052	-16.838	-15.875	-2.5792	-12.951	-12.102	-8.9502	-13.366	-18.812	-4.6606	-17.255	-10.622	-13.308	-7.8889	-15.222	-2.4289	-6.2266	-8.2579	-17.524	-7.4606	-9.9373	-6.6314	-8.2682	-13.025	-12.87	-15.009	-5.5558	-5.9182	-12.094	-5.4046	-15.21	-16.959	-7.3204	-9.1809	-9.1798
-24.392	-24.756	-23.274	-21.568	-20.915	-18.014	-23.307	-23.799	-26.567	-16.733	-23.243	-22.895	-30.539	-22.991	-27.807	-20.848	-26.222	-19.088	-25.987	-22.753	-17.397	-24.548	-15.291	-27.859	-19.765	-21.744	-22.486	-23.779	-18.413	-24.101	-21.432	-17.193	-26.484	-25.233	-17.179	-22.827	-28.041	-22.049	-21.261	-26.452	-23.271	-23.991	-24.55	-20.072	-26.458	-27.725	-17.753	-21.483	-21.534	-30.225
-17.795	-24.372	-19.695	-21.09	-23.766	-25.613	-22.048	-25.696	-19.805	-20.106	-23.357	-23.875	-21.47	-15.156	-23.352	-22.473	-23.836	-15.801	-23.062	-25.962	-19.569	-20.586	-18.861	-26.772	-16.666	-25.956	-19.436	-18.814	-22.91	-23.475	-19.215	-24.275	-21.085	-23.681	-22.201	-17.985	-21.279	-17.914	-22.173	-19.396	-26.022	-19.43	-23.524	-23.406	-29.94	-23.043	-20.254	-29.101	-23.478	-23.654
-20.211	-22.609	-23.034	-27.664	-23.243	-16.975	-15.939	-20.812	-24.846	-14.022	-18.316	-20.567	-20.454	-25.135	-21.761	-29.227	-22.019	-21.753	-21.691	-21.723	-21.475	-22.238	-17.338	-19.718	-25.975	-23.719	-24.427	-22.806	-22.529	-26.033	-20.368	-23.81	-24.129	-22.713	-23.361	-18.357	-31.837	-18.872	-24.61	-21.588	-26.969	-19.471	-25.476	-20.929	-18.557	-18.504	-20.647	-25.523	-22.533	-20.723
-3.2835	-5.3484	-4.3268	3.5557	-0.60967	3.4521	1.9145	3.6435	0.19259	4.7821	3.0027	-0.024111	-4.0952	-0.13478	-1.9685	-6.8056	1.0309	-5.5322	-2.207	0.53543	-5.8033	-2.6729	0.16935	-7.8004	-6.0722	3.5693	4.1476	1.2326	-3.9013	4.6027	4.0595	-3.548	5.4048	-1.016	-2.4262	0.74119	0.97539	-8.0899	1.0637	-1.135	-3.6834	-4.2777	0.31566	0.25028	1.2496	-3.9091	2.5317	4.5881	-6.2875	-0.45142
-8.7194	-4.4824	-7.9034	-8.8617	-10.42	-3.3014	-8.4854	-7.7574	-4.3924	-6.5164	-6.9968	-7.9855	-4.5604	-8.4703	-13.306	-2.0179	-7.5655	-6.8922	-10.194	-1.8888	-7.7547	-1.6388	-4.5268	0.17832	-2.0369	-3.7385	-3.8422	-0.40232	-1.5352	-4.8868	-6.5725	-5.1746	-0.19383	-8.3042	-5.2144	-4.8293	-2.9225	-4.2496	-1.5927	-7.9922	-13.221	-3.0876	-4.8697	0.7202	0.79454	-6.1367	-5.6132	2.2432	0.15392	4.4303
-17.799	-21.439	-9.8668	-9.2624	-12.241	-8.7368	-6.4094	-8.4957	-9.9251	-6.8402	-9.1553	-12.435	-11.165	-15.607	-6.613	-14.54	-16.534	-19.955	-16.466	-11.885	-6.6738	-16.205	0.13537	-9.6528	-11.568	-7.9434	-11.417	-10.607	-15.622	-9.857	-14.776	-15.656	-8.1486	-10.139	-12.042	-10.218	-11.057	-8.6644	-11.534	-7.158	-3.0276	-7.1221	-12.227	-12.81	-4.0175	-10.243	-2.3315	-15.041	-11.204	-7.038
-14.16	-20.796	-21.712	-29.052	-31.834	-17.671	-22.779	-20.08	-22.645	-24.106	-31.814	-22.694	-24.98	-25.308	-18.231	-28.409	-21.55	-17.673	-26.34	-13.978	-21.568	-19.091	-17.804	-24.029	-19.161	-25.606	-17.147	-24.502	-27.101	-24.983	-20.644	-22.756	-23.293	-17.836	-20.732	-20.622	-21.852	-20.512	-20.913	-18.868	-20.833	-25.469	-27.317	-24.947	-16.174	-18.265	-19.068	-17.148	-23.046	-26.31
-10.507	-7.8753	-15.371	-11.403	-13.169	-11.067	-16.492	-10.489	-18.039	-18.408	-10.316	-10.154	-12.122	-15.145	-15.35	-8.9714	-13.334	-13.982	-18.383	-7.5494	-7.6474	-15.307	-12.544	-15.126	-13.737	-9.5515	-12.334	-10.109	-11.995	-11.375	-11.569	-1.2265	-9.9064	-14.112	-12.62	-12.711	-12.897	-14.269	-10.677	-11.953	-10.243	-14.159	-15.938	-14.973	-9.7222	-19.908	-11.299	-15.237	-11.494	-13.608
-7.0323	-2.9252	-4.7074	-4.7591	-3.5993	-5.1511	-6.6928	-7.1688	-4.443	-1.1943	-6.5643	-0.95638	-10.495	-4.5868	-8.6837	-4.6305	0.56428	-11.997	-11.837	-2.094	0.88873	-7.3357	-3.761	-6.4756	-9.2409	-5.2941	-2.233	-1.2886	-4.359	-14.465	0.70681	2.4563	-5.7231	-4.3263	-2.6523	-0.80668	-7.0461	-2.6008	-9.1714	-6.9087	-4.8775	-13.814	-7.7168	-1.9434	-2.229	-12.941	-5.791	-7.5302	-7.8369	-8.0033
9.151	4.4726	3.0849	2.5955	5.7292	1.6494	-0.20509	0.77454	6.1462	-1.0561	1.7323	2.5233	-4.0491	5.4283	5.1933	5.4204	10.57	7.9569	11.269	3.9153	8.889	1.8428	3.9614	6.0575	1.7127	5.6976	3.3553	2.7901	6.1511	13.203	4.5261	12.263	0.59625	8.2153	8.1302	6.7507	5.8953	0.64736	10.024	1.8984	-4.0236	2.5118	5.352	7.0217	3.4704	4.3968	3.6214	11.459	3.7008	2.6558
-10.686	-14.047	-10.936	-16.255	-14.868	-13.287	-12.18	-13.234	-9.3235	-19.615	-14.313	-13.101	-9.579	-9.5682	-8.9503	-8.7742	-15.588	-8.5243	-12.816	-11.72	-10.528	-16.248	-15.171	-14.473	-9.4038	-14.277	-11.196	-15.911	-14.362	-13.346	-16.548	-4.5753	-18.813	-5.4285	-15.713	-17.862	-9.4776	-14.501	-14.81	-10.649	-9.1697	-10.135	-17.73	-19.92	-14.143	-11.873	-14.945	-13.068	-19.165	-8.139
0.59423	-10.009	-9.1991	-11.5	-7.4728	1.7867	-2.3007	-8.0759	-11.98	-5.5315	2.2251	1.2803	-3.3943	-1.4005	-10.729	-5.5152	-6.786	-9.7117	-5.5949	-8.5	-2.4934	-5.1451	-7.2734	-6.0702	-0.47974	-10.832	-0.02962	-0.49752	-7.2101	-3.8007	-6.0021	-8.773	1.6119	-5.396	-3.5326	1.1438	2.2705	-1.2784	-1.7679	-6.384	-7.4859	-0.46082	-3.0024	-12.793	-4.0622	-5.6733	-1.424	1.9364	-8.0426	-11.114
-1.5829	-4.3596	2.3579	-3.6695	-1.9274	2.363	-0.11545	2.5992	-2.3361	-0.30717	2.4518	0.089955	-8.3719	-2.8102	-5.283	1.0308	-4.4886	1.1078	-2.6248	1.4286	-3.6836	-7.3424	-0.77329	-7.1142	-4.1551	1.8822	-6.7219	2.3944	2.3347	-0.36036	-4.0807	-2.3124	-1.2478	-5.4323	-5.8282	-1.7877	2.5337	0.15101	-1.9219	-4.7197	-5.327	-6.2601	-2.1335	-2.3285	6.2628	1.8375	-6.3192	-4.6346	-3.3609	0.78232
1.6602	1.407	-1.949	1.3528	-4.6486	1.3769	-1.8751	-2.2663	4.6729	-1.0543	-1.1063	2.4027	1.468	-2.4486	-2.6261	-1.7932	-6.4899	-2.889	-5.0823	2.7696	-2.6801	-6.5858	0.14645	1.5609	-2.2357	1.6465	-7.216	0.77336	-0.038771	7.1798	-2.1849	1.8116	-5.7455	-4.1079	2.06	-3.7158	-4.5216	1.0514	3.4569	-1.6747	-6.2255	1.7628	-0.31691	-3.4943	2.455	0.77904	1.9872	-1.0108	-0.32392	5.8134
10.996	8.4368	1.3756	5.8689	6.6271	9.4815	9.0267	5.9084	8.0182	0.8727	12.845	7.8258	7.37	7.2084	8.0727	1.5998	8.813	4.5887	7.3815	7.8063	6.1904	7.1355	5.2293	10.294	10.949	8.3508	8.4576	6.5673	2.9316	14.084	3.541	2.5419	4.4562	7.7397	8.6804	9.8646	4.7684	12.454	8.6934	12.418	10.636	9.7712	3.578	11.785	9.9953	9.8945	9.8614	10.286	4.8756	5.5069
1.5977	-1.064	-5.6945	0.19596	-7.9383	-0.26816	-5.8481	-1.2388	-3.0645	-2.9045	3.6286	-7.0625	4.9626	-5.8085	-0.23425	-1.1628	-2.1066	2.3566	-7.3225	4.435	-2.5446	-1.8768	0.059599	4.2319	-7.6894	-4.8868	0.57297	-4.9856	-4.8522	0.23997	-1.759	-2.7828	1.1743	-4.1152	-4.2553	-0.82164	-8.7167	-1.3999	3.5499	4.6346	-5.8447	3.1876	-5.0691	-4.0325	-3.62	-1.5097	4.631	-4.3205	2.2019	-5.102
-5.3869	-11.555	-7.3878	-10.666	-4.2485	-7.8352	-12.275	-13.704	-13.458	-8.9471	-12.818	-9.9006	-8.7257	-4.8755	-5.376	-12.206	-12.614	-8.777	-19.246	-15.747	-14.315	-10.567	-10.505	-10.369	-13.479	-10.913	-12.364	-9.4437	-9.2655	-9.1582	-16.336	-10.371	-8.4209	-10.2	-14.414	-11.285	-14.598	-11.22	-8.3871	-8.1308	-14.282	-13.524	-6.0366	-12.147	-12.578	-10.251	-11.365	-2.7604	-8.2984	-7.8748
-5.1976	-1.1481	-7.0779	-4.8579	-5.7633	-6.0214	-3.9186	-3.344	1.2157	2.2113	-6.7544	-7.4717	-4.985	-1.9317	-1.8093	-2.5911	-2.8218	0.3341	0.08068	-7.4693	-1.8349	-3.4792	2.3972	-8.1109	-7.1744	-4.7773	2.514	-2.8292	4.0543	-3.3507	-6.1482	-2.9335	-1.6304	-8.7574	-6.9034	-3.4591	-5.1309	-4.5394	0.62989	-4.9534	-1.2525	-4.9449	-0.38325	-0.50616	-4.533	1.5328	-2.1351	-9.8156	-8.2303	-8.5224
-4.5101	2.3849	0.98192	-3.418	-5.4195	-7.6681	-7.0172	-9.8826	2.816	-2.5411	0.26144	-0.09257	-4.5296	-1.5306	-4.7536	0.21694	-2.7314	-11.103	-8.4948	0.8679	-1.3592	5.6975	0.67515	-7.8354	-1.42	-2.8801	-1.0526	-2.1093	4.2222	-8.2368	0.49703	-4.6734	-2.1005	3.6121	-2.8512	-1.3638	6.8336	0.65811	-3.3857	1.8128	-2.466	1.3031	0.67163	1.2392	-0.88711	0.2356	-2.2621	0.15153	4.9977	-3.1054
0.65276	-5.3822	-7.2623	0.44666	-7.3793	-9.2678	-12.209	-7.3948	-1.6634	-6.1556	2.5602	-10.096	-12.856	-4.2985	-8.7752	-2.8036	-6.5394	-8.0217	-6.1685	-4.2703	-2.2485	-3.4851	-7.9577	-2.5675	-6.3072	-5.1606	-5.0235	-2.331	-8.8067	-0.8766	-5.6823	-6.8528	-8.9942	-0.77954	-7.6472	-2.0245	1.0009	-7.3104	-5.1729	-0.62717	-3.7591	-8.8374	2.3676	-7.3716	0.0076063	-9.7358	-1.2566	-5.9608	2.2975	-9.7484
-28.034	-18.002	-24.246	-33.461	-25.707	-20.473	-20.005	-23.673	-24.174	-17.9	-19.888	-19.145	-21.65	-14.141	-17.395	-21.886	-21.474	-27.495	-22.294	-21.939	-24.963	-24.838	-20.448	-23.741	-21.507	-20.034	-20.093	-19.129	-24.625	-23.393	-25.072	-21.85	-26.571	-22.601	-19.497	-29.21	-23.553	-20.63	-21.441	-17.452	-21.174	-24.242	-21.149	-26.978	-21.088	-24.965	-23.997	-16.753	-19.875	-22.631
3.2921	-2.1361	-4.8777	-2.7814	2.1266	2.0186	3.6105	3.8768	-2.4052	-0.12114	3.1737	-1.9822	-0.84479	6.2648	-4.6704	-0.59764	-3.4383	-2.0558	-7.5599	-7.4224	-1.1539	-6.5031	-3.329	2.5477	-4.3169	-2.9783	-0.025461	-4.0021	-5.2092	3.612	-6.7699	-0.46149	4.0093	2.2653	-4.5167	-1.2308	-3.735	-4.4201	-1.3316	-0.20118	-1.0163	-3.5154	-3.6395	-0.46746	1.7035	1.6163	-7.4494	-1.262	-5.5539	0.59284
2.8729	5.7798	4.1285	2.7956	4.0561	7.1339	4.3005	-2.9928	4.9459	4.6802	6.2387	6.7119	7.6364	6.5458	1.5986	-3.4916	4.7046	8.4754	7.7435	1.8882	7.8967	4.8768	12.431	3.9536	12.382	2.6992	11.369	9.555	2.3448	7.4415	10.888	6.8996	2.6378	-0.92936	6.4659	1.9048	12.403	4.9046	3.8838	1.2476	5.4971	2.5428	2.7402	6.2254	0.74766	8.7726	9.6681	2.9118	4.1512	13.592
-3.0663	-2.7045	2.617	-2.8711	-7.2725	2.9485	-4.7918	-1.5156	-0.61058	-3.2448	-6.7869	-5.2521	5.2821	-4.5075	0.84464	-12.841	-7.5652	0.42912	-8.1327	-0.80936	1.2614	-4.8594	-2.5613	0.31336	-3.0624	-5.0714	-4.9241	-9.8351	-1.28	3.8836	-4.5348	0.19541	-3.3592	-3.4647	-1.5985	-1.2304	-2.6747	-1.004	-4.2664	-14.239	1.9427	-0.82015	-3.2793	-5.0969	-3.1853	-5.2144	-4.9387	1.5823	-0.99139	-1.5295
-0.63938	1.0946	8.6449	-2.3961	6.6113	0.49683	-0.19454	-3.3861	-1.6264	7.376	0.027796	0.3046	6.0015	4.5367	-3.0787	3.3837	1.9135	2.2723	-0.61596	5.5997	3.8367	1.9891	3.7929	-1.9174	-1.3114	1.6535	-0.30762	3.5205	5.1264	6.9604	9.0379	1.3784	1.6672	3.4365	5.7861	0.12129	1.6159	1.2769	5.03	2.6433	2.2274	0.98713	2.4334	2.6576	0.78504	3.2354	5.9987	1.3129	-1.806	-1.2388
5.1884	9.6695	9.8005	8.3295	7.8334	12.318	16.565	10.771	16.251	12.781	6.8641	18.125	8.5182	8.2001	8.0421	15.747	14.844	9.9848	4.0844	9.4313	12.246	13.395	11.918	7.7462	6.5242	7.256	8.6372	6.9287	8.1539	6.1435	13.246	10.217	9.6622	5.4693	12.67	12.608	16.839	8.9344	9.1079	4.4448	14.558	9.3241	10.247	11.55	7.1856	9.9248	13.651	8.3866	10.28	10.267
-2.2688	-1.4577	-9.8209	-2.7626	-3.0276	-5.1079	-1.9633	-8.376	-0.19321	-6.2317	-5.9675	-2.9675	-4.4867	4.6346	-0.060649	-0.83728	-3.5909	-4.6052	-2.3236	-2.0236	-1.444	-4.8225	-0.0025578	-3.9888	-1.3554	-6.3143	-7.1423	-9.9567	-4.7552	-5.8647	-6.9971	6.6613	-5.7804	-3.5939	-2.8807	-3.2608	-2.2059	-5.0743	-0.17377	-4.7113	-1.5813	-6.831	-5.2396	-4.2102	-3.295	-7.4919	-15.004	-10.913	-5.408	0.63433
-13.667	-12.729	-10.891	-14.028	-13.567	-15.339	-16.952	-19.969	-13.081	-19.14	-7.9927	-14.195	-19.973	-16.374	-12.986	-10.715	-14.239	-21.772	-19.142	-13.723	-15.863	-27.561	-13.139	-14.504	-17.271	-14.621	-18.658	-15.1	-13.925	-11.704	-11.723	-15.448	-12.186	-13.692	-13.273	-13.679	-16.427	-18.644	-16.095	-16.275	-13.855	-8.902	-12.355	-20.948	-15.296	-12.877	-16.091	-11.743	-17.347	-11.383
1.0182	-0.6642	0.32668	-6.6941	4.2535	-2.9586	-1.6156	-2.3088	2.2088	4.7093	-2.4933	2.8157	-0.13306	-5.2602	2.0788	-0.32705	2.0746	-4.293	2.4072	1.7428	2.6799	2.7003	2.971	4.7488	2.8149	0.42817	3.8459	0.88015	-1.1978	0.67006	4.3575	-2.5429	-0.026342	11.015	2.4173	-0.212	-5.442	-1.0734	-5.4607	-2.6934	1.3185	0.45071	2.7006	4.4155	6.4702	2.1274	2.4292	1.449	5.3444	3.2637
4.8873	8.6776	10.711	11.465	2.1718	4.8182	5.1706	5.0404	6.6743	8.7122	-5.3909	4.9457	4.6089	9.2533	5.0612	12.362	7.7521	12.908	6.6047	9.3268	1.4481	0.28557	3.8053	4.4828	12.237	3.4634	1.0612	14.559	6.8205	3.5649	2.1283	6.8716	9.3059	3.1823	3.8287	8.0515	6.7925	5.4206	8.2674	4.7224	11.71	5.7478	6.438	4.6509	7.4023	7.3003	7.3596	-2.9271	5.4552	7.8023
1.8299	-1.2695	4.6831	3.296	-2.0712	1.7227	0.91809	6.8053	4.3017	1.0638	1.3378	3.195	-2.1764	3.8559	4.4942	1.2633	8.9114	-7.7292	2.3631	-0.24053	0.64324	6.8169	8.4699	4.3948	2.911	-2.3897	2.9217	4.0981	4.5397	4.9443	3.9336	2.1192	0.58492	-3.1677	2.7746	3.0987	4.6209	4.0678	2.7616	2.3427	-0.52051	9.9847	2.5025	4.0753	-3.8695	-0.18926	2.9683	-1.6577	5.3852	-1.3482
4.3384	-1.1524	-2.7762	-1.8974	7.8919	-0.75816	5.4129	3.3997	-1.3839	2.6212	-3.9711	7.0692	0.15939	2.6415	4.86	8.1235	8.5719	0.31552	0.00096629	4.3135	3.1451	-1.5874	-3.0274	3.5179	1.0191	-1.2716	-2.3731	-1.2755	3.1912	-2.6606	3.3605	-0.26343	1.2396	-3.5776	1.7295	5.902	-0.055309	-5.3423	2.102	2.0433	0.8977	2.2219	0.65468	4.2225	5.5918	-2.0466	3.6825	-3.9061	-2.1764	8.4286
-22.785	-21.62	-20.747	-19.329	-16.585	-27.123	-18.948	-23.832	-20.633	-29.248	-20.429	-22.254	-23.262	-19.114	-16.788	-20.845	-15.091	-18.007	-16.534	-20.192	-15.879	-25.513	-23.036	-19.213	-21.157	-32.203	-15.482	-23.82	-20.793	-14.025	-12.471	-16.905	-19.461	-20.126	-18.786	-21.287	-16.93	-21.471	-21.358	-27.328	-17.238	-16.583	-18.942	-20.952	-24.798	-24.322	-19.085	-26.789	-20.925	-19.019
-13.222	-14.99	-14.58	-13.865	-17.619	-8.8377	-17.489	-12.033	-10.856	-9.5183	-11.263	-14.593	-14.518	-12.825	-12.872	-17.668	-12.725	-10.613	-18.855	-21.622	-14.423	-16.603	-13.434	-12.198	-11.925	-7.5503	-19.766	-13.239	-17.946	-17.22	-14.847	-18.925	-13.09	-14.238	-16.05	-12.956	-16.292	-14.562	-13.365	-11.456	-15.203	-12.104	-12.348	-10.675	-10.485	-11.459	-17.44	-17.533	-8.9831	-15.588
-6.4905	-1.4209	-6.1048	-7.9544	-4.2319	-7.8489	-2.9597	-5.1045	0.36441	-5.9623	-7.4221	-9.3192	-6.3398	-8.8221	-3.7426	-9.6996	-4.2384	-5.7018	-3.266	-4.0901	-3.3659	-7.15	-16.331	-2.4452	-5.4317	1.1841	-5.8158	-2.8539	-6.8887	-7.1155	-3.431	-2.6773	-7.2068	-6.299	-7.9434	-3.5068	-5.0657	-1.8082	0.3675	-3.1441	-7.4984	-4.6056	-3.7238	-7.8091	-2.2459	-12.247	-11.323	-10.505	-5.8377	-1.4653
-18.91	-20.64	-14.908	-18.328	-18.501	-17.426	-16.648	-19.603	-23.022	-24.399	-17.139	-26.176	-23.647	-25.877	-19.77	-16.397	-16.18	-18.722	-25.265	-22.059	-20.472	-17.912	-25.026	-18.805	-17.206	-21.947	-26.98	-25.914	-22.092	-22.603	-19.181	-13.827	-18.639	-21.802	-24.797	-19.391	-20.308	-16.031	-16.555	-21.163	-17.986	-22.717	-22.619	-27.313	-20.701	-13.064	-17.404	-14.531	-19.897	-22.431
7.8234	6.1049	11.653	9.4292	12.45	8.7418	8.4572	13.985	6.066	14.429	4.6935	11.227	12.428	9.5668	8.0493	11.057	11.212	12.905	11.865	10.985	8.6159	14.043	14.515	11.444	11.048	14.649	7.4814	8.3279	19.252	6.8515	8.7726	9.95	8.8449	15.693	12.625	9.8443	11.351	11.186	12.336	14.373	12.434	7.6949	7.8224	6.8898	5.5171	7.2075	5.2414	11.11	7.7812	9.4781
-3.7219	1.1457	4.3079	0.27192	6.6324	5.619	4.4565	-2.8353	-1.5588	1.0629	-1.8887	7.3782	3.3236	-3.818	-3.2066	-5.3421	-5.6253	-4.9792	3.5828	-1.651	-2.1607	3.0209	5.0162	0.20882	-1.9902	-1.8878	-7.224	-7.2171	0.83756	-1.1829	-8.362	-9.2676	-5.1241	-4.6998	0.42164	0.79237	1.1609	2.5937	1.5852	-1.4066	-1.994	5.2735	0.88164	-2.6367	0.15766	-4.4248	-0.95393	-0.031388	0.7459	4.6406
1.2801	0.31904	-0.83792	4.2452	-2.1236	-2.2923	-6.3259	-2.9276	2.5945	-8.3645	-2.0544	-5.1225	-7.2864	1.9373	-1.2669	-5.0397	-4.8701	-1.9839	0.33577	0.33252	0.32696	-0.39277	-5.0935	0.95756	-7.6619	-0.70682	-1.5674	-1.3807	0.83234	-5.0929	-1.8192	-4.8071	-1.0096	-1.4674	-0.42386	-4.72	-4.5172	-4.4184	1.4884	2.9514	0.19846	-2.5421	-5.6638	-4.6442	-2.5513	-4.3943	8.0242	-4.6905	-3.3808	-1.888
-2.628	-0.97456	-0.75391	-2.711	-4.5748	-5.936	-7.8577	3.4317	-3.7704	-2.6776	-9.9113	-2.2425	-4.6262	-3.7853	-2.8993	-1.4556	-10.053	-8.3623	-8.3682	-10.262	-2.0759	-2.3875	-4.8064	-5.1935	-8.5024	-6.2748	-3.1075	0.14805	-1.3902	-3.9127	-6.4992	-2.3357	1.2089	-6.8246	1.3804	-1.5416	-11.206	-8.2228	-3.2051	3.2316	-4.6326	-8.3441	-1.8061	-4.8322	-9.019	-1.2936	-2.6296	1.0403	-5.2871	-3.9166
-2.2981	-10.716	-2.2877	-1.9763	-0.59366	-6.7241	-9.298	-2.4451	-4.989	-7.6436	-9.8948	-0.966	-6.2077	-0.40826	-4.2244	-2.8314	0.040822	-3.1135	-1.06	-3.6741	-0.7231	-5.2787	-6.6477	-1.309	-0.63476	-4.4916	-9.5525	-7.8636	4.1178	-5.9562	-2.2038	-6.1059	7.0808	-6.6401	-7.6391	-7.8189	1.6909	-7.1796	-4.6777	-0.11864	-4.9387	-3.4742	1.4381	-0.3626	1.3158	-4.3257	-5.2712	0.55835	-2.395	-2.8165
-9.7295	-0.39742	5.9901	0.12022	-6.3594	5.9624	-4.0391	-2.3897	0.24354	2.4668	-4.9525	-1.875	-1.299	-1.4074	-0.60628	-5.5163	5.3828	-4.3688	1.7226	-0.020678	-6.2801	4.3143	0.5279	-2.1311	2.7854	-5.5119	3.3945	-5.0561	-1.6936	-2.9843	-2.4983	-2.7328	3.7173	-3.074	1.5415	4.9347	-0.49866	-5.878	-1.608	2.0222	-0.07679	0.58123	-2.2113	1.1553	-5.9866	-1.4695	3.4026	3.9095	-3.1038	-1.8621
-1.5734	-0.79069	-5.9144	-11.568	-3.7343	1.5797	4.0795	2.2299	0.82646	-0.7261	4.3824	-4.0357	-4.8472	-3.8534	-1.9674	-0.91427	-2.4979	-3.5978	0.12082	5.2229	-4.8597	4.8931	-3.1593	-3.3571	2.0621	-4.7267	-3.9113	-3.9371	-0.4203	-1.6611	-8.0636	-6.0293	-2.3838	-8.2425	-2.1624	-4.0586	3.8044	-1.5786	-6.8275	-3.6436	-0.19878	-4.9832	-2.4837	-8.3291	-0.57191	-0.80164	-7.7247	2.7642	-3.812	-2.8391
3.7353	-3.1975	2.6951	1.1316	-4.6158	-2.8621	-1.6773	-5.2092	-9.0328	-1.0844	-1.9524	-7.6918	-7.4395	-6.6168	-2.1986	2.9757	-3.0662	0.49959	-0.75436	-3.8365	-2.5282	-5.836	1.5683	-3.0059	0.52534	1.9085	-7.5069	3.3453	1.7436	-0.23851	-4.005	-6.071	-2.5559	-2.9961	2.3884	-5.6286	3.9465	-1.0158	-5.998	-3.9185	1.0041	5.048	1.0446	-3.6548	-2.6519	-0.12406	-2.0476	-4.8463	2.9443	1.978
-7.9001	-7.7908	-7.5669	-14.856	-5.9262	-10.309	-4.659	-12.376	-9.0389	-4.9995	-8.38	-8.8735	-6.8154	-10.011	-6.5617	-5.4947	-2.8799	-9.1159	-2.189	-9.1405	-1.4791	-11.582	-6.0583	-6.131	-11.126	-1.3903	-17.164	-8.9169	-12.465	-9.5316	-0.39739	-8.7969	-10.553	-6.7472	-7.5502	-12.425	0.37844	-4.7523	-4.7539	-11.928	-9.4874	-10.094	-11.838	-6.9149	-12.696	-8.0564	-11.321	-4.4252	-9.6622	-9.5952
2.3871	-3.2175	-1.3161	-0.18399	-2.3893	-0.17018	1.6775	-0.90904	-0.4335	0.66085	2.1908	-2.9708	-1.0827	-3.043	-4.8545	4.5937	0.69679	1.0629	-3.9201	2.5696	-1.4727	-3.0116	-1.7342	-8.023	-0.90572	1.2441	-3.4391	-3.9716	-3.6629	-1.4811	-0.053725	0.47429	-2.8659	3.7094	-3.761	1.4476	0.83107	-6.3704	-0.85306	-0.074438	-9.2158	-0.020196	1.6284	-2.3679	-1.3333	-6.2997	-4.9026	0.68487	-3.2517	1.2071
-4.4572	-9.9783	2.0585	1.4491	-7.686	-1.3256	0.58964	-1.0453	5.2712	-7.2144	-0.93389	-10.903	-1.9409	1.3365	-3.4118	-4.4378	-4.0477	-10.058	-3.2738	-3.2142	-4.8782	-2.7808	-0.5683	-1.0486	-4.572	-3.9348	-1.5807	-6.3753	-8.2239	-4.0278	-4.9972	-5.2571	-3.4861	-6.2778	-4.6289	-0.050359	-2.9628	-5.6493	-0.98161	-2.627	-7.1221	-1.1541	4.8464	-6.9235	-4.6935	-4.2985	-7.1083	-4.2137	5.63	-6.6184
-11.573	-3.902	-6.7248	-11.5	-11.136	-9.8041	-8.7899	-6.1871	-6.7486	-4.7491	-7.9268	-12.291	-8.4669	-11.11	-9.5967	-11.047	-3.7381	-10.905	-13.345	-5.5984	-10.319	-12.097	-8.5336	-14.697	-9.8876	-8.7423	-3.4396	-4.7496	-5.5414	-3.3029	-8.4949	-9.0261	-10.211	-4.9425	-14.983	-0.14773	-3.7259	-7.4012	-8.61	-13.044	-8.8462	-10.726	-12.547	-11.93	-9.0471	-8.2425	-9.8329	-12.343	-10.139	-14.53
-6.25	-5.3276	-1.365	-8.7549	-2.3126	-2.4492	-4.3363	-5.861	-3.795	-8.0105	-3.0151	-2.6726	-3.9506	-1.2224	-4.5543	-1.1365	-10.221	-5.0382	-10.368	4.0309	-6.3074	-10.242	-9.7209	-3.7087	-2.7802	-0.64232	-2.0448	-6.6442	-3.6817	-0.35554	-5.2442	-6.5823	-5.383	-7.5051	-8.388	-8.7443	1.0239	-4.9153	-4.5051	-3.3231	-3.4007	-6.0045	-5.4038	-11.377	-0.14322	-5.5238	-9.8258	0.072409	-9.7247	-6.4291
-3.6991	2.2749	1.8347	2.1127	5.1335	1.4992	-1.4319	0.3605	2.5277	5.2212	5.8144	-4.365	-2.5493	4.973	-2.6971	0.040927	4.6667	0.26155	2.8702	-4.1982	4.0084	5.5541	3.6236	1.557	-2.5185	0.48501	5.6451	5.6772	-4.3188	4.272	-0.14145	-0.067519	1.1746	3.0272	-2.736	-1.5417	-0.16639	-0.17338	-2.9796	3.1179	5.6863	1.6569	3.0922	3.0538	-0.10651	2.7109	0.1446	5.3627	-3.4382	5.3714
-17.104	-16.039	-13.839	-16.697	-14.054	-7.8545	-6.663	-16.242	-7.9593	-8.3887	-10.872	-8.5165	-11.437	-14.634	-7.9158	-14.423	-8.8713	-7.8737	-13.394	-13.055	-14.009	-13.527	-1.9747	-12.41	-12.855	-6.0415	-15.542	-10.082	-15.668	-8.6482	-12.301	-10.93	-11.16	-11.202	-6.1744	-12.46	-16.982	-18.318	-16.6	-9.4735	-14.219	-8.6633	-12.898	-11.209	-10.141	-12.413	-10.602	-21.315	-15.135	-12.138
10.625	0.53735	3.25	3.5516	3.2886	1.7642	-0.31378	-0.11013	0.22271	1.479	8.8564	0.68186	-0.34567	7.7511	-2.8453	1.8888	2.8215	2.3642	-3.5944	-0.72832	0.26282	-2.5898	3.6293	8.8736	10.748	7.7653	1.9489	1.1113	1.6208	2.6605	2.2557	0.69476	-3.2195	4.9268	6.4413	-1.6657	0.073421	0.30042	4.5559	-0.049454	6.2453	8.0406	7.7243	-2.3383	4.1969	0.31712	6.1501	-1.2753	-3.337	4.2176
-5.7339	-1.7927	-5.517	-2.1749	-2.3477	1.8483	-4.6777	-5.8503	-1.3057	-0.42762	5.0207	0.94537	-6.6893	3.2055	-1.1575	-3.1023	-6.8596	-1.4514	-4.3718	-6.8975	-2.7446	-2.9481	-6.4002	1.5036	1.1807	1.6496	-1.2833	-5.0903	0.28978	-4.4495	-3.4889	-1.469	-7.367	-4.0939	0.3063	-4.6973	2.7192	-1.5209	-2.4909	-0.18609	3.3148	-7.5491	-2.1118	3.587	-2.8448	-1.4048	-3.3753	-2.195	-2.7653	-0.68884
-18.191	-28.045	-15.754	-20.548	-20.623	-26.149	-24.294	-19.021	-18.823	-16.695	-25.171	-20.616	-18.662	-19.022	-18.228	-24.719	-19.265	-24.157	-19.321	-21.673	-16.87	-20.8	-15.585	-16.107	-24.555	-16.68	-19.324	-23.278	-19.995	-22.931	-18.844	-21.509	-13.247	-26.575	-20.392	-17.592	-22.572	-21.151	-22.776	-14.397	-16.448	-20.832	-29.575	-20.018	-19.778	-18.56	-18.692	-23.689	-20.263	-22.558
9.5555	2.5487	6.8201	10.004	6.2986	2.6466	4.0264	5.7929	9.8966	6.2081	9.9644	5.7091	4.8717	6.1786	0.47428	7.1354	7.078	1.0602	5.8833	9.5804	5.2398	7.6142	11.909	8.5518	4.2521	10.849	2.5508	8.8796	8.0684	8.4131	8.4205	14.858	6.1568	4.4016	0.17735	10.892	-2.11	7.29	6.4998	10.462	3.2311	7.1195	5.6652	11.83	4.7275	3.3373	6.191	11.461	6.9032	7.1923
0.72097	5.4397	0.017475	-1.4822	-4.8046	0.7702	-2.975	-0.76346	1.5434	-3.5524	1.6387	-12.833	1.4119	0.63901	-10.657	-4.8879	4.44	-4.3937	-3.7339	-0.11118	6.652	-2.2607	-6.5102	-2.5235	-1.2413	-5.7767	-0.74672	0.84203	-5.6784	3.2098	0.91389	1.5754	-1.804	1.938	-5.3703	0.45561	-1.117	-3.8801	0.18857	0.18259	-4.493	0.0065345	-7.5733	-1.9312	3.4003	-1.8016	-1.4357	-6.1631	-2.9	1.9523
-6.8604	-13.852	-10.671	-6.0533	-15.437	-20.884	-6.8335	-15.993	-11.384	-9.4586	-7.3781	-10.388	-8.3833	-10.497	-7.659	-6.4465	-12.059	-10.249	-19.866	-10.833	-8.2046	-7.9954	-11.858	-10.247	-9.2776	-12.876	-8.9055	-15.053	-14.302	-7.752	-8.0691	-13.519	-4.4997	-13.58	-10.159	-3.7841	-7.7298	-10.631	-9.4982	-10.096	-13.754	-4.6837	-10.66	-14.145	-11.425	-4.502	-12.246	-6.4445	-13.058	-10.754
1.2606	-7.8929	-6.8551	-2.2186	4.2489	-3.6898	-2.9358	-0.15984	-5.2153	-0.89745	-0.34282	-5.1033	-4.2195	-4.8146	2.0132	-0.78555	-3.2199	-5.2472	-3.9016	-5.5125	-6.5119	-2.2085	-0.50396	-0.20179	-1.2355	-2.1143	-4.4492	-3.2569	-5.238	-0.030212	0.54979	-3.507	-1.1108	-1.0097	0.07497	-2.1423	-0.35934	-7.6708	-3.7547	-5.5437	0.94102	-1.5125	-6.3217	3.0064	-0.19803	-2.3783	-3.7348	1.588	0.31842	1.6553
-15.266	-10.592	-13.76	-16.919	-8.2585	-8.371	-10.922	-12.295	-11.739	-14.696	-12.939	-8.7061	-11.799	-9.2474	-9.912	-13.022	-12.657	-13.31	-10.444	-12.034	-12.22	-11.771	-12.913	-9.8294	-6.3839	-12.525	-7.6805	-11.327	-9.2056	-14.901	-11.773	-17.772	-7.9326	-10.882	-13.784	-10.371	-11.669	-11.93	-9.4901	-14.835	-11.137	-9.2847	-13.11	-12.035	-9.1344	-15.433	-9.7195	-11.014	-8.9527	-14.427
-5.2847	-5.0768	-6.5799	3.9388	-11.011	-0.25507	-0.81516	-1.1211	-5.3652	-5.0245	1.3196	-0.20013	-5.9158	-7.6958	0.21272	2.5147	-0.66946	4.6472	-3.6605	-2.6577	-0.99483	-2.5027	0.75855	-2.1783	-7.5842	-3.1485	4.0428	-3.4119	-1.238	-0.45422	1.6946	2.1277	-0.82949	-3.7046	-1.7485	1.289	-10.791	-2.2821	-0.30338	1.0109	-4.5242	1.6484	2.8111	-11.144	-2.9759	5.3652	3.7437	1.3876	2.3549	1.4087
10.322	13.297	11.094	12.87	5.2907	10.771	17.697	13.03	6.2405	5.8668	9.6697	12.106	7.9974	2.1383	5.3469	8.4634	7.5215	16.792	8.6014	14.953	5.3733	12.574	4.7452	11.842	6.6484	7.1081	9.4456	14.872	6.5855	12.443	4.1665	9.3131	8.9885	13.77	11.51	11.174	12.001	9.4307	8.4823	10.975	16.925	11.197	8.6808	10.57	9.3817	8.7809	9.5518	13.704	16.128	15.162
-16.688	-8.071	-4.3918	-14.087	-7.5479	-6.8023	-9.7405	-11.144	-8.8047	-11.638	-10.979	-12.339	-10.635	-12.057	-14.559	-4.9151	-9.0897	-9.2876	-6.2499	-8.7	-9.2888	-11.072	-3.8926	-10.688	-9.9369	-7.0142	-5.7747	-5.6653	-8.512	-7.7706	-4.9362	-11.214	-14.263	-8.959	-8.5359	-11.557	-15.61	-6.813	-3.6821	-4.0272	-13.901	-5.769	-9.9224	-9.1771	-8.5941	-7.3673	-9.3675	-4.6848	-5.7789	-12.391
-3.3885	-2.675	0.31331	4.3496	0.10655	1.8419	1.9663	4.2183	-6.8065	-3.8749	0.42376	-2.5864	0.75527	-1.1702	-4.6528	-4.3583	1.0285	-2.7671	-1.578	1.6328	-2.1533	0.53588	3.3342	2.5438	1.9321	-1.9743	1.4071	0.59568	1.8251	-5.6234	7.1179	3.5749	-11.15	4.2871	-1.872	-1.0945	-0.19277	-0.32102	5.0862	-2.6188	2.4444	1.0249	-5.0418	1.7452	4.9769	-6.1922	-3.3733	0.1581	4.3744	-0.76724
-11.541	-12.443	-15.74	-13.801	-11.722	-20.482	-15.987	-11.649	-11.878	-15.57	-14.699	-11.711	-11.012	-11.288	-12.403	-8.7296	-11.201	-18.758	-11.78	-11.067	-12.615	-20.369	-8.5164	-17.678	-15.209	-15.393	-15.159	-15.241	-14.861	-10.551	-10.577	-4.4684	-12.754	-20.119	-8.7206	-11.466	-9.5121	-9.0837	-13.502	-18.754	-12.853	-17.369	-15.765	-8.8894	-10.508	-11.592	-11.114	-4.8207	-15.477	-16.535
-1.351	-1.8114	3.4683	-1.6229	-3.3804	-2.9431	-3.5471	0.77529	3.3623	-2.3694	2.3657	9.6865	2.677	4.9485	-3.2354	2.5038	-1.8433	0.77275	-1.9093	-4.5346	4.8328	4.6084	1.9316	-0.29692	0.084667	5.6176	-1.9457	2.0817	1.781	-1.5478	-5.6956	2.9307	-1.0575	-4.2978	1.6294	3.8522	-3.0107	2.8287	0.51076	4.8322	4.8397	-1.4072	2.3471	1.8091	-1.1709	1.9671	-0.93045	-1.6218	1.7363	2.299
3.1161	2.097	1.8434	-2.3848	-4.4749	-2.2488	-3.1685	-0.72515	-0.34143	-1.5808	-6.7858	-4.9034	1.0086	-1.4162	-4.7233	-3.4983	-0.21063	-0.76898	0.68619	-1.3577	-6.0354	-3.0668	-6.4222	-4.9742	-6.8874	5.392	-2.4166	-7.9487	0.048966	-2.9373	-2.9704	-7.6641	-2.3638	-2.6556	0.6272	0.43537	-0.58124	3.2207	-2.9759	0.65878	-1.2718	6.9759	-10.351	-3.885	3.7616	-2.4018	-2.0913	-1.629	2.4917	-4.9492
-2.608	-2.7791	8.7858	-2.6	0.38765	-4.5747	-6.8421	6.6747	1.3098	0.84987	-0.8347	-8.4827	3.5505	-4.536	3.1654	-5.5911	-0.84148	3.1426	-3.5421	-6.5678	-3.0821	-4.5191	-2.0432	-2.7833	-5.4324	5.4064	1.3947	-2.5227	-9.0281	4.7705	-0.4893	-2.0331	-0.64452	1.6378	-6.1757	2.2492	-0.31208	-6.0072	3.2424	-4.3178	-3.9692	-7.8879	-0.70958	-6.263	-3.4465	0.83294	-5.2236	0.53549	-0.33532	-1.4471
-5.4428	-7.3615	-7.2792	-5.066	-2.5104	-6.3715	-4.5849	-2.1438	-1.9348	-4.7268	-0.5575	-6.2068	3.7316	4.01	-0.54631	-0.069023	-3.314	2.4051	-7.1652	4.5834	-5.5392	-8.3615	-2.9172	-6.1241	-5.422	-3.4598	-8.0736	-8.91	-0.91381	-2.3017	-2.4895	-1.9481	-7.2139	3.4611	2.7964	0.45649	0.46283	-1.5197	4.5733	3.4523	-1.2791	-7.8552	-1.0351	-5.1388	-0.98472	2.9561	-0.81786	0.9952	-7.9656	-2.755
-11.425	-11.415	-14.32	-12.5	-11.843	-17.652	-9.1598	-7.3435	-14.237	-9.4956	-9.1398	-8.5218	-12.711	-14.391	-12.519	-15.714	-21.252	-5.9033	-14.397	-21.768	-10.744	-9.3343	-15.2	-11.779	-10.811	-16.031	-6.9651	-18.804	-7.3654	-19.461	-14.166	-7.4766	-11.865	-12.235	-3.7197	-13.689	-9.8273	-9.8287	-3.6318	-14.166	-10.778	-6.6218	-13.58	-14.9	-7.3339	-13.716	-11.69	-9.317	-6.8365	-10.057
-16.511	-9.7182	-15.67	-8.5389	-12.43	-13.552	-9.8216	-15.437	-13.233	-7.4193	-13.423	-13.315	-12.048	-13.429	-9.6813	-11.375	-11.62	-14.244	-11.437	-17.154	-19.712	-6.5792	-10.062	-10.716	-9.523	-9.3122	-10.153	-9.1481	-19.592	-12.276	-14.363	-8.5636	-13.995	-14.489	-15.534	-13.78	-8.9032	-16.063	-15.574	-14.043	-4.9932	-11.41	-19.061	-17.648	-12.611	-17.278	-12.095	-16.625	-12.326	-10.414
-7.4785	5.7859	6.5888	8.6982	-2.1042	0.71436	2.0082	-0.61812	4.6433	2.1362	-5.773	1.488	4.073	1.3389	-3.9601	-5.4673	3.3445	2.3703	0.69644	-2.6449	-1.3365	5.3735	-1.8442	-12.972	5.5572	6.39	-3.3001	-0.21425	2.6567	6.078	0.92241	-2.4888	3.0391	4.6266	0.69336	-2.1475	-6.7757	1.1403	2.7603	-0.97542	4.3849	0.98182	-5.9643	1.0686	2.4209	4.766	3.6034	4.3397	0.59582	0.32473
-10.448	1.9867	1.2948	-0.99057	-8.2092	-7.2123	-8.1974	-2.1216	-4.1217	0.093829	-0.78539	-5.6076	-4.4318	-1.8721	3.6792	4.3613	-2.0358	2.4678	-1.0539	-6.9901	-0.10353	-7.1075	-9.633	-6.3629	-3.8872	-5.9569	-5.5457	-6.9085	-3.8922	-7.0886	0.16164	2.6361	0.40469	-3.0498	-1.8698	1.0557	-7.1278	-1.9064	0.19262	-4.064	-1.2267	-8.1345	-0.98075	-11.927	-6.0209	0.66214	3.0573	-4.0893	-3.7777	-0.19398
-9.2815	-10.385	-13.354	-11.334	-9.596	-5.0294	-8.9568	-9.9755	-10.956	-15.701	-16.082	-8.6608	-6.6563	-9.4347	-12.031	-14.593	-11.057	-12.12	-15.136	-13.645	-15.799	-16.987	-8.0647	-9.1121	-11.92	-9.9045	-15.903	-11.219	-14.843	-13.488	-9.4877	-9.7771	-9.1717	-6.0804	-17.104	-11.174	-14.043	-9.0291	-14.837	-10.926	-15.799	-12.171	-11.205	-15.535	-9.9594	-9.2391	-13.196	-12.904	-12.062	-12.867
-19.01	-20.415	-15.604	-21.053	-14.428	-25.566	-16.489	-22.544	-17.621	-22.109	-14.478	-19.326	-23.696	-13.89	-18.167	-20.223	-22.671	-16.522	-16.888	-22.111	-19.233	-23.035	-18.847	-26.364	-19.813	-27.081	-18.567	-25.854	-19.603	-23.313	-20.982	-22.169	-24.98	-20.298	-26.838	-18.476	-24.48	-20.93	-22.391	-15.356	-25.461	-20.242	-17.793	-22.035	-19.336	-29.441	-21.41	-17.138	-25.785	-19.24
-15.523	-15.18	-16.771	-4.3689	-16.976	-12.054	-10.308	-15.187	-20.049	-14.541	-14.697	-14.92	-13.72	-16.639	-17.369	-14.804	-18.841	-16.208	-13.087	-11.589	-14.015	-10.873	-16.96	-9.4878	-13.171	-17.098	-18.405	-18.666	-12.98	-10.181	-9.8807	-17.691	-14.028	-17.492	-15.584	-14.369	-14.164	-15.447	-14.947	-18.982	-11.648	-15.653	-13.225	-10.99	-11.058	-13.844	-8.1076	-15.08	-4.4241	-20.372
-3.6017	5.3296	1.4577	2.0574	2.1895	-1.8175	2.8843	-1.1296	-3.8088	-2.8924	7.9009	5.6081	8.5226	6.3411	4.0523	-1.1008	2.9032	3.5687	-5.6378	2.2455	1.0709	0.72714	-1.3919	6.1319	-2.0742	1.8221	2.5928	4.1447	0.35134	4.4627	-4.9939	-7.067	0.66072	6.3089	0.27342	1.1687	4.941	5.911	1.6036	4.077	3.5321	4.8166	7.6014	2.6803	1.2834	-1.4532	0.74546	5.467	-1.0352	-1.4062
-10.315	-16.378	-9.0699	-7.5123	-18.095	-13.335	-15.596	-16.291	-9.5841	-13.899	-15.909	-17.391	-9.8134	-10.581	-14.799	-5.3099	-8.9044	-8.3911	-11.481	-14.917	-10.268	-18.696	-13.87	-11.825	-11.252	-11.492	-6.9572	-11.726	-11.769	-13.498	-15.094	-11.889	-17.161	-11.709	-13.649	-16.048	-10.534	-16.306	-14.961	-9.2022	-14.392	-18.273	-12.281	-14.537	-14.227	-13.446	-11.056	-10.353	-14.042	-12.719
-4.8618	-3.4238	-2.3783	-2.8288	-1.6543	4.5288	-4.0151	1.0604	2.5319	-3.8649	3.4955	-4.2124	-7.3136	3.6464	0.8898	-3.7203	-5.3728	1.3948	-0.41202	-3.4084	4.8714	0.73027	5.2828	2.0925	-2.1605	2.362	-0.12405	-4.7652	-5.0267	5.2518	1.4279	3.4451	-0.83146	0.12777	4.92	6.403	-7.1007	-2.5558	-4.5183	6.4081	-5.7605	2.1502	-5.4962	-1.5508	4.0299	-1.8795	2.1272	2.8275	3.9009	2.1612
-8.9657	-14.766	-11.063	-18.92	-9.6799	-16.283	-12.504	-20.452	-13.44	-4.9085	-7.2066	-11.659	-13.541	-11.498	-9.7225	-13.71	-8.1779	-14.253	-13.464	-12.774	-7.2131	-13.771	-15.453	-8.7144	-13.014	-9.4437	-12.476	-9.2893	-10.089	-14.287	-10.979	-5.1382	-10.911	-16.444	-15.832	-16.928	-15.717	-8.0175	-9.2376	-6.8743	-16.907	-12.339	-18.796	-11.823	-13.183	-8.0518	-13.1	-13.135	-12.154	-12.197
-14.005	-19.036	-12.544	-16.035	-13.63	-18.816	-19.133	-4.4411	-12.87	-11.899	-14.949	-7.3357	-13.267	-8.5461	-8.7444	-15.305	-21.344	-19.255	-10.938	-17.899	-18.776	-10.877	-16.618	-17.485	-13.236	-16.028	-11.167	-13.864	-16.13	-15.892	-15.515	-21.898	-10.412	-17.75	-16.931	-17.979	-15.611	-18.189	-13.337	-11.317	-13.583	-16.787	-15.37	-14.22	-15.245	-21.436	-19.008	-16.894	-11.061	-19.5
2.3148	-1.0303	1.6189	2.9844	6.5028	5.1251	-0.93101	5.8882	-0.55217	6.9909	2.9017	6.7837	5.5126	6.0786	-6.5065	1.8028	3.9431	2.824	0.39553	-2.4536	2.1374	3.2946	2.2746	4.9473	1.8397	-1.8303	9.4279	-0.6794	4.0183	8.1906	2.7906	0.42338	6.9656	9.058	10.562	-2.9287	1.0105	3.8331	-1.5466	1.9412	4.2261	2.3035	-4.7077	2.4879	-2.6479	4.7817	-1.7193	3.8466	6.4308	2.9618
10.927	6.0782	7.1364	6.1906	4.0065	6.21	7.1114	5.719	7.0528	8.0279	14.306	3.972	14.833	12.408	4.1356	5.8966	9.6588	11.549	6.4436	6.7524	10.888	9.2203	7.0345	10.368	3.1858	4.2709	7.5486	12.115	11.461	10.801	13.101	6.2558	10.933	6.5835	14.221	16.967	13.021	2.9621	8.7291	7.3373	11.454	9.3183	11.595	11.9	11.727	12.476	10.427	10.998	6.4533	4.0231
-1.8098	-0.54941	1.8742	-7.9086	-1.762	1.5441	2.0453	4.8867	-4.3487	2.4466	-0.24375	3.3197	4.1388	-1.7732	2.5881	-6.094	2.6754	3.0993	4.1525	-4.1817	0.20084	-0.44444	4.4316	2.1381	-3.364	3.3635	-1.9164	4.654	1.2698	9.1917	-3.1283	-2.2927	-1.2391	-0.83514	-2.4845	-3.3589	0.81857	1.8975	-2.5472	2.6552	-3.8498	-1.0472	1.2372	-3.9571	-4.1834	1.9176	-1.5918	-5.4783	-0.68767	1.9077
-2.9403	1.4603	-4.8371	-6.4739	-1.5339	-5.608	-4.3192	2.4784	-4.9427	-5.2374	2.7436	-4.0338	-5.7576	-2.3789	-5.1814	3.524	-5.6947	-1.5176	-4.9485	-8.1563	2.7491	-0.58382	-0.25387	-5.4261	-1.8803	-4.2406	-3.3916	-0.29686	-3.8306	1.0837	-1.5057	-7.3901	-1.9617	2.4565	-2.0192	-0.68121	2.9103	-1.5002	-5.7566	3.5375	-0.23343	-1.2483	-4.8111	-2.5782	-1.3904	7.5627	-8.8134	4.3904	2.3548	-8.213
-7.8387	-10.186	-7.3504	-6.1944	-6.4576	-3.8494	-9.7193	-4.0057	-7.223	-5.1244	-13.216	-9.2983	-4.4383	0.49385	-8.76	-9.0246	-2.0715	-8.4831	-7.4297	-14.186	-6.9332	-8.8376	-13.904	-5.062	-7.974	-5.2766	-8.1607	-7.3427	-3.4516	-5.8628	-7.1292	-4.7874	-12.174	-7.3469	-3.7188	-3.5405	-4.9836	-9.1787	-6.5637	-2.5746	-5.4215	-4.7974	-4.8167	-4.7817	-12.336	-6.2266	-3.6309	-11.967	-2.6446	-8.234
-2.6009	-2.988	-3.531	1.7942	0.74964	-2.345	-3.1562	-5.2329	-1.8073	-2.8408	-2.4764	-11.576	0.61996	-1.3881	-5.85	-7.4227	-2.1834	-6.6551	4.4872	-5.0358	3.5919	-0.10295	-3.0568	-2.299	-8.6499	-4.5334	-7.01	-2.506	-7.216	1.4298	-4.0663	-8.6803	-2.5591	-4.0938	0.14658	-0.87702	-2.3346	-7.8655	-5.0272	0.92597	0.91122	3.0145	0.95684	4.7354	-1.3945	-1.1536	-5.0545	-2.0523	-3.5873	-3.858
-7.9141	-11.545	-13.687	-15.129	-6.8634	-5.3195	-4.6556	-13.966	-6.0992	-16.142	-14.385	-9.0419	-12.81	-2.4924	-5.1207	-7.816	-8.1888	-12.137	-14.502	-6.3117	-13.597	-14.837	-8.8882	-13.927	-10.443	-12.212	-14.916	-13.609	-8.7113	-12.203	-9.7699	-14.217	-12.502	-19.196	-1.325	-15.921	-15.058	-7.3028	-8.9752	-9.9189	-10.527	-11.519	-11.709	-12.717	-7.6591	-8.9107	-14.59	-15.12	-11.991	-8.178
-2.168	-1.7039	-0.020723	-1.7204	4.3092	2.308	1.6004	3.4262	-0.18377	4.1711	-4.8438	-7.0368	7.0554	-8.6112	0.9812	-4.013	-7.1451	-4.5581	3.8304	-3.6221	-2.531	-2.5856	-3.9782	-3.0681	-2.1673	7.5008	0.76424	-1.2646	0.9526	-0.87348	3.8762	-5.5185	-8.7515	3.2726	-4.475	-1.5187	2.0766	-3.5398	-4.0043	-7.9738	0.03316	-3.6711	-4.7744	-4.3946	-2.023	0.90574	0.28035	-0.17488	-1.1602	0.12452
-3.7599	-0.91923	-5.8045	-4.4321	-2.3671	-10.097	-4.2754	-5.3927	-3.5316	-0.35448	-1.2864	-7.0033	2.8978	-8.688	-4.3496	-8.5289	-3.8078	0.23929	-6.0224	-7.6716	1.916	-4.5755	-6.415	-7.4989	3.3294	-5.826	-10.356	-4.4105	-5.3871	-7.158	-5.3182	0.27123	-6.1162	-2.2125	-7.5526	-7.9197	0.32987	0.53345	-9.5691	-5.1413	-1.7565	-0.057032	-2.0901	-3.3914	-8.5702	-3.9778	-4.7546	-6.0324	-8.1421	-10.47
1.6464	-6.2225	-0.66215	-3.5399	-3.0019	0.083862	4.9605	7.1548	-5.9102	-4.3089	-4.6205	4.7791	-0.098183	4.0972	2.0685	0.56232	-4.3452	1.0656	1.1035	-3.6338	2.2353	-7.0101	0.29296	-8.6451	0.4568	0.24833	1.0216	1.1098	4.7487	-1.5149	-0.0037374	2.9654	-6.1697	-4.1777	3.0437	-5.5304	0.28117	-3.0978	0.37481	-2.922	-6.3164	-2.3845	-1.05	2.7678	-2.6505	-10.654	1.8178	-3.8595	2.9046	1.9418
2.3846	6.4219	2.4251	1.9053	-3.8053	0.28934	0.071093	-7.7624	1.1283	-2.6305	6.6211	2.2821	-0.49563	-1.4717	3.1308	2.9975	-3.7206	0.82566	1.5802	-8.2161	-2.2377	3.1993	-0.78773	0.3116	1.2185	-2.9953	-1.5537	3.2032	-0.74658	-4.3367	-3.9206	-2.0215	-0.11225	0.82146	-3.1672	-1.3336	3.5005	2.7262	-4.6629	-2.462	2.8454	3.6262	1.1765	1.833	-2.0924	-0.5055	2.0799	-0.038837	1.4064	-0.54556
-0.67834	-1.4347	-3.9598	2.992	0.55365	0.7008	5.2669	-0.27093	0.32729	3.4239	3.775	-4.3548	3.8612	4.1506	4.0082	3.418	6.4604	-0.054502	5.7426	-2.8144	-0.93557	5.828	2.8699	3.9959	-0.8103	1.9968	4.0105	5.2626	-0.18955	0.35679	3.9958	-1.1464	8.6715	-1.3297	1.188	3.136	3.8695	1.4794	2.8877	-0.20434	0.53268	1.0755	1.6491	10.71	8.4979	-6.2742	-2.5081	-3.8396	6.2911	-3.089
-8.5391	0.46277	-2.7544	-1.4195	-6.4956	-1.9575	-7.7832	-8.1545	-7.9443	-4.1409	-5.7432	-6.1147	-4.8175	-7.2988	-8.7269	-3.7096	0.15514	-2.9311	0.97412	1.3511	1.2435	-3.0008	-1.629	-6.4995	-9.1775	-6.498	-3.3525	-6.0165	-5.0044	-4.0295	4.8552	-4.3392	-0.76511	-0.74558	-5.5965	-4.163	-7.8406	-2.7469	-6.6122	-5.7157	-5.0697	-12.316	-2.0229	-8.0567	-2.0505	-4.1026	-4.1043	-1.4563	-1.3752	-5.0471
2.826	-4.0586	-2.7944	-0.99702	-1.2242	-11.135	2.0666	3.9461	-1.8152	0.97554	-3.3398	7.8958	0.6434	-2.7137	5.1043	0.99149	1.8007	-5.0216	-2.2958	-3.754	-4.1082	-5.2963	-1.4417	-1.0697	-3.3498	1.501	-0.28278	2.4665	-8.0118	3.2467	-2.921	-2.5097	-4.0371	-2.7197	-0.13255	4.8656	-2.1252	4.0771	4.1492	0.30333	-0.90236	-6.8771	5.6991	-1.9618	-2.9966	-0.78523	-2.8157	-0.30639	3.8468	-3.4847
-12.572	-10.187	-15.819	-7.6452	-5.3746	-17.596	-15.002	-14.565	-9.204	-11.569	-10.192	-12.867	-10.287	-15.164	-17.127	-13.779	-11.839	-14.544	-11.408	-11.924	-12.687	-13.049	-13.552	-13.179	-12.753	-8.0167	-9.2097	-9.4968	-11.276	-15.738	-18.364	-11.277	-15.964	-9.896	-12.549	-9.9681	-10.441	-19.241	-10.806	-17.42	-13.027	-16.841	-13.877	-10.16	-15.942	-14.056	-9.4522	-14.991	-14.021	-13.404
1.8573	10.187	4.1817	5.4282	1.7462	2.3371	-3.2208	4.9641	2.0531	4.3364	-0.19514	-4.6087	0.4901	-0.5469	-1.4272	6.6688	-2.4879	8.6987	1.3066	4.2972	1.6072	-0.79307	-0.43253	3.5509	-0.22314	0.55026	5.5314	7.4865	5.2475	-1.5253	-1.3063	4.063	2.9759	10.7	6.724	5.6865	4.32	2.1731	6.5264	3.3569	2.1023	-2.9718	2.5004	3.6158	-2.9947	-1.5338	8.5627	0.6581	-1.2377	1.2033
-3.5815	-7.7503	-4.8141	-1.9547	-3.688	-0.93302	-2.887	3.5246	-4.5037	-5.8135	-5.5455	-3.2951	-4.0646	7.1271	1.4346	-5.3516	2.5086	-6.9067	-6.3056	-6.1138	0.067577	-3.199	0.28364	-7.2451	-7.4969	-0.63692	-5.6529	-6.369	0.78605	-1.8699	-7.2164	-3.2691	-1.5551	-1.7575	-4.6271	-4.531	-0.25981	-4.852	-4.4193	-3.1778	-4.9959	2.716	4.2144	-3.9768	-9.4063	-1.8137	-2.6604	-2.9038	-12.023	-0.24591
-1.6749	-2.8699	-3.4344	7.0631	2.5885	-4.201	0.03493	-0.76087	-1.4173	0.86537	5.5449	-7.8834	-5.8781	-0.48055	-1.79	2.4718	0.4751	1.1541	-1.4978	-2.6289	0.42706	-1.7969	0.43578	0.49255	-1.0536	0.33636	-8.8129	0.55525	1.4156	2.8507	-1.5866	-0.0044842	-1.7605	0.060688	1.6737	1.7752	-3.7929	-4.2023	0.91581	0.77147	0.023191	-0.54869	-7.8383	-4.3563	-1.1206	7.5792	0.34456	-3.9578	-5.0258	-0.4767
-2.5305	-5.0603	-2.639	-3.8503	-9.5276	-3.5659	-2.5583	-1.8132	-3.5493	-4.6926	-6.8863	-2.3331	-1.5261	-6.5525	-4.3202	0.33032	-2.9683	-4.3337	-6.7655	-7.9755	-1.8689	0.25739	-5.7985	-3.7586	-4.4607	-6.0655	-12.108	-6.8055	-1.8725	-3.8467	-3.5198	-4.4591	-2.6819	-0.22377	1.9515	-6.2995	2.4263	-4.7612	-4.403	-1.2396	-0.63681	-6.9969	-6.5606	-2.5597	-0.75326	-11.255	-7.0725	-6.5197	-5.9102	-1.6141
-15.43	-17.127	-16.319	-13.015	-11.251	-13.451	-8.0541	-15.695	-11.367	-14.737	-20.043	-14.85	-10.895	-17.833	-10.951	-17.141	-18.819	-17.282	-19.906	-16.241	-4.8615	-9.4117	-13.169	-10.853	-12.995	-12.595	-10.763	-10.873	-11.155	-16.039	-20.503	-16.819	-12.607	-13.63	-14.497	-18.583	-11.21	-18.326	-19.539	-15.978	-12.882	-7.0383	-17.032	-16.26	-17.8	-19.181	-6.9662	-14.999	-14.875	-12.267
-14.427	-12.817	-11.609	-14.189	-8.0169	-10.817	-10.026	-12.036	-8.7343	-16.302	-19.403	-14.425	-18.908	-13.791	-9.2011	-7.1428	-10.065	-21.583	-4.9853	-8.1751	-9.5751	-9.7348	-4.33	-11.199	-8.1323	-14.767	-8.7478	-10.725	-13.065	-11.568	-10.887	-13.114	-9.2349	-12.531	-6.6267	-12.234	-20.895	-16.907	-11.984	-15.277	-15.416	-14.178	-8.5409	-2.6321	-14.33	-4.6066	-14.116	-11.305	-8.7556	-12.502
10.987	16.383	10.009	9.5548	9.7908	5.7022	8.0131	14.26	9.0303	9.7956	15.877	11.245	6.0863	8.0986	9.0867	11.035	12.025	7.0097	10.044	13.708	4.9466	10.107	15.282	18.468	5.9005	6.7872	9.4058	11.621	15.684	14.99	7.9472	2.1496	8.8719	5.7334	12.433	8.935	10.996	5.7151	7.8026	7.571	10.12	6.3234	14.346	1.5555	9.478	14.397	1.6235	5.6553	3.4282	9.4064
3.3001	2.3181	4.0204	1.9164	1.5095	-0.24707	3.5148	-2.9337	3.7195	0.46944	7.2556	2.5615	-3.4936	-10.557	-4.4949	1.2719	-1.9332	-0.39591	4.0512	-1.2839	-0.58661	2.5286	-1.0818	-1.5186	-2.4996	-4.9543	0.15666	-2.3821	-6.52	1.8271	-1.6841	2.6401	6.3318	0.40761	-5.3446	-1.6265	2.341	4.3687	-1.6544	0.26143	-0.71449	2.2384	-1.2776	-0.064115	7.8235	2.4905	3.7334	-0.23101	6.9739	4.3733
-6.843	-7.6485	-1.6211	-1.961	-7.1477	-4.7001	2.5395	-7.2583	-4.0774	-4.5594	-0.86948	-6.2848	4.1203	-2.8028	0.59552	-10.724	2.528	-8.4288	-6.5329	-5.6026	-6.6993	-0.65931	-3.6801	-1.1299	-2.9524	-4.592	-3.9165	-0.21544	-7.8935	-8.1011	-6.139	-1.146	-6.9307	-1.253	-4.6822	-2.8611	-3.1974	0.010932	-5.1791	0.98917	-1.6843	-2.7737	-4.4958	-4.3749	-9.0366	-8.5623	-6.5628	-7.2825	-7.9961	-0.0043942
-9.3166	-5.2389	-13.631	-6.3045	-7.6305	-11.922	1.6291	-4.3482	-9.824	-0.68498	-12.165	-11.773	-3.4881	-1.6024	-8.3666	-5.7971	-1.3375	-9.741	-9.3034	-5.9871	-0.35377	-2.4288	-5.2529	-6.6736	-5.7162	-7.9782	-9.7048	-9.9115	-4.5105	-9.7642	-7.6571	-0.73982	-6.4078	-6.0932	-0.86272	-6.646	-4.5118	-2.7932	-12.28	-2.2179	-12.391	-8.1929	-6.1913	-7.2598	-8.2135	1.6018	-4.4064	-3.8882	-5.1961	-10.169
-3.5843	-4.7573	-3.9672	-4.8481	-4.6525	0.85248	-2.9751	-1.7234	-3.3944	1.236	0.99028	-4.2478	0.37777	-0.50951	-2.0463	-5.8449	-0.72037	1.1173	-3.856	1.9813	-4.7767	-10.043	-3.8804	-3.9633	-2.4373	0.67594	-2.4131	-2.4871	-1.046	-0.65892	3.377	-1.3728	-3.6175	-1.1826	-3.2959	-7.283	-5.7765	-0.16634	3.8185	-1.0293	5.3969	1.6464	-4.9766	-6.7174	-5.78	-6.1378	-4.027	-0.99402	2.4179	-5.792
-5.9713	0.16093	-0.676	1.3166	-3.7597	-0.22781	-4.1185	1.2212	-6.7815	0.51916	3.4577	2.4192	6.1038	-0.35107	-4.2102	-3.9252	-0.25485	1.682	-4.2051	7.0681	3.958	2.9443	-0.42981	0.69947	1.1839	-3.1975	-0.44586	3.5844	0.80119	-3.2491	-0.59174	3.6129	3.6297	2.8108	-1.1792	-2.4116	-2.0664	-1.5057	4.1755	-0.95662	-3.7712	5.6004	-4.7225	4.6975	-2.4951	-5.3331	1.1613	-0.36385	2.9452	-0.84772
8.253	12.232	4.097	9.8589	2.4344	2.4979	-7.6864	4.0172	6.3799	10.062	4.4538	1.6421	5.5695	4.8575	1.8667	12.777	8.6115	6.4063	10.556	9.6324	4.8449	4.021	6.6361	5.1127	3.7892	8.8269	5.906	11.786	9.3905	10.678	6.6257	2.5395	10.661	4.3029	9.6225	9.7249	10.774	8.879	2.0172	6.2122	12.506	7.6324	11.484	7.1781	8.8893	7.5315	14.195	6.2002	12.163	5.1814
5.3081	-3.736	-4.2162	5.3012	-8.3711	-3.2261	-3.2873	-8.5412	-0.52498	-5.5515	-7.6596	-5.9487	-3.7056	-7.7022	-7.4608	2.1622	0.16918	-2.186	-9.7647	-3.3727	-5.277	-6.7866	-3.1285	-3.0663	-3.8177	5.9026	2.06	-7.9468	-6.6951	-3.8622	0.17012	-3.5698	-1.7562	-1.1349	-6.8058	-1.2246	-5.3811	-4.5834	-6.8964	-9.3588	-4.8819	2.3883	-3.9824	-4.3695	-8.9835	0.98582	0.26014	-10.448	-4.1227	-4.0731
-13.556	-12.269	-9.6273	-6.2512	-16.647	-15.616	-8.1648	-12.729	-11.271	-11.454	-18.351	-13.484	-12.028	-13.22	-16.965	-12.123	-15.701	-9.7745	-16.169	-10.259	-13.318	-5.5175	-15.234	-13.602	-11.639	-15.053	-19.106	-6.4191	-17.086	-13.737	-13.616	-12.241	-11.846	-12.556	-14.956	-16.668	-10.743	-13.875	-13.686	-21.48	-12.725	-15.515	-13.38	-13.547	-9.2066	-17.578	-12.265	-9.3798	-9.4716	-10.483
-5.0771	-7.6468	-5.8418	-4.3418	-6.9168	-12.2	2.982	-5.2712	-8.0337	-4.7262	-4.3341	-8.924	-1.8856	-11.435	-4.3607	-1.6909	-0.62637	-6.4385	-12.807	-4.3407	-5.5839	-0.64704	-7.8448	-12.269	-3.3139	-5.6088	-1.6126	-6.6119	-0.91994	-8.1349	-5.7028	-3.0202	-3.8963	-2.1163	-4.3086	-10.695	1.1533	-8.8546	-3.0049	-5.9579	-5.983	-0.49807	-2.2579	-13.564	-4.3809	-0.51687	-10.766	-7.4119	-8.4674	-5.7725
4.4272	-5.639	1.8161	-6.2009	0.99104	-0.75026	-0.10118	4.0697	-6.5232	-0.062573	-0.77727	-2.4801	-0.30654	0.9139	-5.2868	-0.28539	-4.7399	-4.59	-4.7939	5.335	-2.9459	2.1315	0.33461	-3.6627	1.4111	7.0158	2.4476	2.7314	-0.86521	0.60803	-2.7323	-1.6857	2.7558	-9.9034	-4.9251	-2.5383	2.7431	-3.08	-4.7074	-4.7254	-1.5185	-1.8289	-2.8045	-3.8869	-3.646	-4.3959	-3.2236	1.2239	-2.0099	0.22438
-11.777	-4.7132	-3.637	-7.1193	-3.4357	-6.2432	-5.1677	-4.5088	-3.794	-3.9521	-3.5135	-8.1574	-2.5155	-4.6684	-8.6862	-7.7644	-14.938	-3.7972	-10.332	-6.3849	-7.3786	-5.9084	-9.5662	-11.676	-8.1406	-0.12097	-10.09	-8.9426	-2.8067	-10.429	-2.9006	-9.936	-8.6007	-3.9683	-13.306	-9.7324	0.55455	-1.1984	-8.2585	-5.903	-6.1781	-6.9892	-8.7369	-14.394	-1.5019	-8.9585	-9.0515	-4.3734	-1.6136	4.2651
5.0329	1.2038	7.8546	-1.4876	-3.4289	1.4991	3.1597	-2.4434	-4.7333	4.4864	4.7176	7.3981	0.19563	0.41298	9.8353	1.1215	1.6506	8.834	2.912	4.6759	1.5457	-2.5784	-0.84461	3.9531	2.576	-1.3029	2.1554	-0.62664	-1.6646	4.7998	0.49404	-6.2209	-3.9985	2.3553	-2.7548	3.7033	1.2359	-3.3093	6.3476	2.3425	2.7043	0.3144	6.2123	0.35222	8.0166	3.1255	-10.359	2.759	-0.035678	-1.7364
-14.823	-12.14	-11.914	-11.519	-11.75	-14.45	-10.34	-11.444	-13.188	-16.876	-10.582	-7.6379	-13.243	-9.9391	-13.493	-12.173	-15.157	-15.136	-9.003	-15.342	-12.432	-13.448	-14.438	-8.4767	-12.542	-14.018	-14.61	-9.3058	-8.8884	-13.512	-20.462	-12.222	-4.8016	-14.404	-9.4596	-16.82	-10.148	-14.565	-15.207	-13.693	-13.406	-12.087	-12.974	-13.33	-11.396	-10.18	-12.01	-12.658	-15.639	-15.052
2.487	9.1914	0.1249	4.0864	6.3595	5.9372	7.5831	4.1444	0.28671	8.0842	5.1644	0.7992	7.7994	5.0027	2.3858	3.2895	7.7214	8.7604	4.9172	5.1066	-2.8165	4.186	-0.52602	7.0976	2.216	-0.84893	13.461	12.631	2.4295	4.6564	3.7174	7.7812	2.6594	4.0172	8.5743	6.9369	5.1952	0.44552	-1.9965	8.3734	2.2777	1.6321	11.706	6.9057	1.8443	9.5626	2.718	9.2115	3.1538	0.29713
11.074	8.083	11.441	7.67	6.0653	14.405	12.788	6.5837	7.2122	3.7717	11.312	9.5884	4.4573	6.8326	7.273	7.9575	2.4008	7.7095	8.1807	9.7842	7.1717	5.3416	5.6405	12.632	7.317	11.737	4.6304	10.899	12	8.267	2.8531	5.3808	8.7457	10.323	13.085	12.428	4.3894	6.176	7.2617	3.2113	10.824	10.999	10.048	11.512	10.714	13.727	9.8814	11.441	9.2409	1.5982
-6.7679	-15.74	-9.7034	-8.4157	-11.424	-10.776	-7.5965	-12.258	-6.2694	-12.557	-10.224	-11.332	-13.164	-11.023	-16.332	-13.201	-10.413	-14.405	-8.1627	-9.752	-9.5799	-12.082	-10.953	-9.9428	-11.469	-12.69	-9.9941	-17.715	-9.0462	-12.794	-11.316	-6.903	-14.28	-11.77	-8.5669	-8.5077	-9.8074	-9.7585	-13.198	-13.781	-14.92	-13.377	-12.748	-8.8033	-7.9872	-11.624	-15.226	-11.285	-9.6304	-7.24
1.613	4.8351	6.8616	1.4074	9.3143	0.37227	6.3216	-0.43431	3.6969	10.346	0.58326	2.3263	4.676	8.1913	-1.817	2.7317	7.2397	4.1113	3.1249	3.2913	2.1045	11.508	4.1494	5.6406	1.5482	4.3801	6.1647	7.8193	2.3901	10.935	1.3475	1.7851	8.8661	1.6488	3.5307	-3.382	1.7915	2.4392	1.3409	7.0451	2.4616	-1.8727	-0.14024	9.2344	4.0313	2.4098	3.8398	-0.10106	5.9127	6.1658
2.9808	-2.1546	1.4831	0.913	0.41163	2.7793	0.90415	1.9613	0.50857	1.8229	-1.6002	0.055121	-1.5157	0.41714	1.8465	6.7367	4.37	2.9926	-0.15318	2.9316	6.1108	-2.9019	3.5946	4.5641	-0.033353	-6.2669	1.1943	3.7025	-1.8269	2.3393	1.8397	3.9689	-3.562	-2.3067	-0.51689	0.77419	3.3447	-1.8686	-3.8066	5.0331	0.88008	-0.25336	0.31757	4.0915	2.5701	3.2996	5.3812	-2.9112	-0.58269	-5.1724
-14.498	-7.8373	-20.317	-16.102	-12.976	-13.346	-13.832	-12.677	-11.45	-26.194	-14.048	-11.598	-12.097	-13.62	-13.097	-16.235	-10.419	-8.647	-8.3863	-15.143	-12.776	-12.92	-13.315	-16.38	-13.2	-13.987	-16.106	-14.897	-14.74	-16.361	-15.514	-16.543	-12.934	-11.427	-11.634	-6.5867	-7.2579	-13.229	-12.961	-11.803	-10.975	-14.808	-9.252	-13.53	-12.523	-14.329	-14.909	-12.255	-12.816	-9.0723
-13.253	-16.733	-13.378	-21.867	-11.75	-13.557	-12.705	-12.677	-16.372	-15.041	-6.3917	-15.26	-20.35	-18.719	-18.439	-14.226	-14.752	-17.253	-18.119	-19.693	-11.223	-15.805	-17.563	-11.565	-19.792	-9.2712	-12.333	-16.837	-15.691	-19.158	-6.4908	-18.79	-6.1831	-10.732	-18.349	-19.525	-19.992	-12.656	-17.426	-20.443	-21.15	-19.132	-11.835	-13.401	-14.218	-14.685	-10.134	-13.7	-9.9388	-16.412
-10.663	-10.17	-14.461	-15.026	-14.59	-11.68	-10.706	-6.8297	-18.86	-14.566	-15.589	-10.221	-12.563	-17.19	-11.931	-8.7681	-13.68	-11.441	-11.69	-5.3233	-9.6554	-13.528	-13.383	-11.7	-11.059	-14.421	-9.7872	-11.091	-6.7473	-5.6151	-8.2809	-21.373	-8.4669	-10.665	-13.782	-12.948	-14.363	-16.057	-9.3038	-11.338	-13.961	-5.1664	-11.91	-8.285	-9.5685	-7.7031	-10.998	-12.933	-14.464	-8.4355
-2.9173	1.2633	0.23395	-9.3896	-1.6311	-1.8536	-5.2945	1.1768	7.9577	4.2641	-4.1008	4.3954	-3.2952	-7.3367	0.51575	5.5367	-5.543	-4.5249	-3.0236	2.2802	-2.1538	1.617	-0.32417	-1.1821	1.2562	-0.82332	-2.5351	7.799	0.26565	-4.4671	0.90567	-2.9248	-2.5542	-1.3562	-4.1513	-2.332	-8.2322	5.1365	4.2608	0.049023	-2.2698	0.39259	-8.9719	2.5436	-0.79479	-1.1304	-3.2903	2.3411	1.0569	-1.8652
9.0121	8.2077	7.1511	-7.898	-0.49067	3.9046	-1.3194	3.564	4.3456	0.94613	2.9833	3.934	5.7707	6.7379	0.52667	-2.8553	3.5316	2.4439	4.1737	2.6013	-2.9881	-1.1811	10.348	5.8708	2.2826	0.60041	-3.0124	0.90194	0.44322	1.3392	0.83689	4.2945	1.9922	8.5196	-1.154	2.9078	6.4996	-1.5171	4.3462	1.1212	0.14578	3.8258	1.4095	2.8613	3.4806	4.3962	1.3905	1.9502	-0.41172	6.0197
-3.4229	1.4704	5.7604	3.7095	2.8674	-2.5607	-5.1183	-4.4902	-3.1174	-0.60286	-0.57054	2.8151	-3.8932	-2.7287	-4.4291	-0.50037	2.1447	3.2927	2.9033	-4.9762	0.12325	2.0879	4.0994	0.41677	-2.5586	2.0414	1.0286	-0.22557	-3.6409	3.0552	-6.1146	2.7307	-3.6568	-2.1033	-3.5058	-0.64504	-1.1504	-3.3834	4.2824	1.2722	2.7847	-5.5936	-3.8368	-0.95098	-2.7712	0.21402	-4.2295	-1.3719	-3.5729	-1.6157
-11.192	-13.179	-13.842	-2.8568	-13.295	-12.961	-9.5998	-11.044	-9.135	-17.027	-17.537	-13.421	-13.617	-14.156	-13.132	-14.918	-16.932	-16.282	-16.454	-12.963	-14.766	-9.9823	-13.62	-10.997	-15.767	-9.2545	-15.591	-14.156	-13.878	-15.165	-13.325	-13.065	-19.823	-15.478	-11.305	-7.099	-19.458	-17.177	-15.451	-13.601	-17.454	-8.6835	-10.506	-19.394	-14.267	-14.229	-13.147	-20.754	-10.187	-11.105
-0.01607	1.7467	3.3833	2.5103	2.505	2.8532	-1.6769	2.2273	-2.2992	5.1894	0.49122	-0.25145	-1.3252	4.6159	-8.8379	0.75812	0.82654	10.774	6.6005	-4.2111	-3.4978	2.3243	-1.2132	-2.0223	1.4948	2.7968	3.1228	-0.50886	-1.0997	3.0899	-7.1476	-1.2735	-0.55348	1.5231	1.2966	2.6536	-0.47703	-0.9604	6.3097	1.3959	-1.1794	-5.4218	-2.781	0.461	-1.0837	-2.509	-4.1088	-1.0976	3.7593	0.7905
-9.4605	-11.316	-8.8838	-6.0678	-5.9842	-12.007	-11.259	-12.504	-3.6481	-12.238	-15.7	-4.206	-12.271	-7.5441	-4.5557	-11.699	-9.6014	-9.8517	-8.1565	-9.371	-8.173	-7.0246	-6.3959	-11.649	-5.1101	-2.4677	-14.454	-9.5866	-11.777	-12.111	-10.618	-11.532	-11.705	-3.4299	-11.229	-6.5181	-11.957	-9.7061	-17.347	-8.7754	-6.49	-9.9716	-6.8069	-12.047	-7.582	-11.506	-11.475	-13.656	-7.3768	-10.62
-7.181	-13.015	-6.219	-6.1768	-16.737	-9.6373	-8.5733	-5.5254	-12.903	-11.886	-14.557	-5.6063	-6.7144	-13.04	-12.891	-5.8216	-7.3551	-10.11	-10.162	-10.315	-11.689	-13.887	-6.6301	-15.525	-12.026	-5.8352	-5.8018	-6.3527	-7.2639	-7.6952	-5.342	-7.1035	-10.869	-10.441	-13.517	-8.5736	-7.5556	-15.539	-8.7888	-9.5954	-3.8512	-9.3652	-8.5155	-11.756	-8.8924	-6.0984	-6.063	-8.5288	-6.4374	-7.2856
-8.0321	1.2374	-2.8375	-2.0657	-2.6167	-12.99	-6.84	-6.6434	-3.254	-12.215	-11.3	-7.0002	-5.2021	-8.6058	-7.8425	-3.0358	-5.5869	-6.3594	-0.49183	-4.4655	-1.349	-9.2189	-7.661	0.071282	-9.0469	-7.5756	-7.4777	-0.91474	-6.4468	-6.0842	-8.9485	-6.2749	-6.421	-6.1303	-8.8441	-2.9888	1.6115	0.82374	-6.8106	-4.2884	-7.2314	-3.4513	-2.464	-5.0944	-2.5835	-4.3367	-10.42	-12.721	-8.0677	-7.7439
-4.5349	-4.4271	-0.18357	-5.9629	-7.3544	-9.2119	-5.9158	2.8617	-2.8424	-6.2614	-0.58415	0.50646	-2.7086	-5.6329	-0.85839	-4.3762	-1.4336	-10.317	-0.24391	-3.6863	-0.96739	-4.9232	-4.2051	-7.3891	3.0783	0.74912	-0.22587	-3.9691	0.9932	-1.0779	4.8793	-4.8058	1.0576	3.5981	-0.59626	-5.0449	-8.4169	-0.13536	7.3815	-2.4797	-4.1897	0.88232	3.6261	-0.20383	-4.2973	2.411	3.1154	-2.2334	2.7086	-0.21322
-2.208	-3.3252	-4.2386	-12.426	-6.9464	-2.6545	-11.32	-3.3526	-10.471	-4.2678	-7.1896	-5.9606	-7.1253	-6.6856	-4.7772	-7.2214	2.2121	-5.7528	-8.7334	-9.0604	-6.5139	-4.8594	-5.0797	-3.0179	-6.7824	2.2015	-4.4906	-4.6103	-7.1554	-7.3661	-5.2212	-9.9226	-8.2716	1.9432	-5.0007	0.96471	-6.1881	-6.8306	-9.558	-7.45	-0.51527	-3.7574	-9.5626	-6.1644	0.1689	-1.2717	-13.586	-2.8004	-3.8944	-0.69195
-6.5553	0.69739	-2.1804	3.9624	-1.1458	-9.4598	2.8107	2.3286	3.4494	-2.8971	2.071	2.1844	-5.1025	-2.2584	-0.59613	-3.5315	-2.3842	-5.4656	-5.0165	-7.5981	-4.4045	2.3964	-6.2263	-1.5466	-0.49831	3.7426	-1.1477	-9.6267	-0.021162	-1.0732	-0.031645	-3.1932	3.5021	-1.7524	3.3553	-3.7276	1.6268	-0.45036	0.3488	-1.8025	-3.9751	-6.5843	-6.4897	0.57729	4.9808	2.1506	-0.66614	-3.6097	-1.8641	-8.1165
0.82525	-9.9739	-0.025985	-4.4878	-5.4012	-2.4018	-13.058	-4.4685	-1.7526	-1.0991	0.76379	-5.9044	-5.1378	-5.2427	-3.9524	-3.3642	0.34472	7.8959	-4.5394	-8.9116	-1.9258	-4.7519	1.4282	-1.4704	-5.0391	1.4884	-6.8267	-14.476	-1.2563	-8.5334	-8.0118	-5.4587	-5.8764	-4.0334	-5.9332	-3.4514	-8.0042	-5.4533	-7.1012	-1.793	-3.4856	0.21854	-10.229	0.56292	-2.2619	-9.9292	-2.0435	-3.4874	-3.7156	-2.0569
-0.47256	2.9604	-0.45341	-4.1407	-0.61583	-0.40054	-0.17672	-3.9572	1.4707	9.678	2.2387	3.2544	-4.6677	-1.5623	3.653	2.1694	0.014004	3.6016	1.411	-1.1422	-0.35715	7.0719	5.312	2.0575	-3.0826	-2.1239	-3.8312	-0.1965	-2.4872	7.777	-9.7692	0.4712	1.713	7.8129	2.609	2.7546	1.8276	2.5035	4.5342	1.1769	4.373	8.2442	2.066	2.6685	-6.4195	-1.5015	4.7709	0.48792	-6.9335	1.8615
-18.179	-15.312	-13.946	-14.983	-17.932	-13.203	-16.151	-7.7156	-14.657	-17.993	-14.575	-14.086	-10.265	-16.947	-10.889	-20.439	-17.422	-17.381	-11.056	-12.176	-9.2433	-12.076	-14.303	-10.241	-9.008	-16.263	-14.725	-8.2352	-8.8776	-7.8061	-18.289	-17.146	-9.5798	-15.671	-12.144	-18.41	-15.124	-9.85	-17.538	-9.7459	-10.052	-18.45	-11.851	-3.1038	-12.758	-20.992	-13.878	-12.372	-10.168	-8.9664
6.5728	5.5548	2.7146	7.5927	3.8513	10.053	10.9	10.917	8.956	6.6222	8.1946	5.5182	8.4143	12.356	8.5164	7.9622	13.103	6.29	14.34	8.9512	10.801	5.7	6.3364	8.0701	4.5444	5.5095	4.4433	13.178	9.761	3.737	6.479	5.5973	7.7256	5.5708	12.068	8.2905	10.737	8.625	11.83	11.46	6.1129	10.11	1.4098	6.4079	11.576	6.8193	6.6804	7.8677	3.5709	9.0816
-18.813	-14.25	-14.744	-18.436	-6.0237	-14.64	-16.141	-15.301	-18.433	-9.1537	-15.385	-15.213	-13.998	-16.19	-10.529	-15.896	-14.865	-12.488	-12.11	-18.439	-14.173	-18.729	-13.869	-19.078	-9.831	-14.687	-15.747	-15.949	-18.199	-21.731	-16.726	-13.509	-8.7694	-9.0551	-16.039	-7.5006	-11.164	-15.409	-11.372	-11.347	-12.022	-14.837	-11.311	-12.167	-13.8	-12.349	-16.236	-10.836	-12.067	-14.674
-5.5242	-8.8299	-7.9622	2.2582	-3.623	-1.2735	-6.5769	-3.4728	-4.4731	-5.2456	-3.0918	-0.80887	-11.912	-5.5007	1.4353	-10.963	-9.9587	-9.3362	-2.8324	-0.0051814	-5.3643	0.58132	-1.7022	-7.2005	-6.3466	-2.7206	-4.9184	-3.3501	-2.274	4.2883	-4.2895	-2.4417	2.3525	-2.5197	0.33022	-4.7761	-4.5721	-1.9236	-0.041502	0.48723	2.0295	-0.038055	-4.9747	-7.3195	-5.5753	-0.25362	-5.2288	1.1723	-8.2603	3.8642
0.86079	-1.124	-0.19683	0.53169	2.115	2.9511	-5.1504	4.2976	4.9175	1.1408	5.1286	3.2298	0.41339	2.1869	1.3429	0.78229	-3.6227	-2.7683	2.2137	0.086688	3.3062	2.7737	-2.915	0.16162	-2.7734	-0.00040512	4.1644	2.1985	6.2309	0.27729	0.8022	6.2184	-4.4818	1.9671	-0.39561	-1.1997	-4.434	8.1895	2.629	4.324	-4.4093	1.5797	0.95123	5.4429	-4.7895	3.8411	-1.0088	0.86598	-0.45062	0.27877
-11.961	-5.8052	-10.002	-3.6313	1.0207	-2.9905	-9.6043	-3.1474	-4.1466	-6.6954	-1.4595	-10.888	-10.628	-3.9742	-1.3005	-7.4423	-1.4267	-2.494	-0.88751	-6.2411	-0.47771	-6.772	-3.236	-0.5586	-4.5758	-7.3987	-6.0986	-5.5395	-8.042	-5.1653	2.2372	-4.0125	-4.8852	-5.4993	-9.3947	-7.8398	-2.1372	-3.3026	-2.6713	-8.8434	-3.0278	-9.7063	-3.0809	-4.329	-7.6805	-3.3523	-1.0133	-6.8081	-1.6154	-5.0668
-3.5091	0.54596	-5.2152	-5.0938	-3.7616	-7.541	-8.1604	-13.641	0.80776	-9.1615	-1.0972	-2.3133	2.5061	1.6912	-9.0194	-1.8505	-5.3767	-1.7276	-4.6263	-10.628	-3.6901	-6.0877	-4.7208	-6.408	-7.5178	-7.5393	-6.2401	-7.2003	-7.3542	-1.041	-2.1529	-5.4917	0.55264	-5.0733	-5.0531	-6.331	-6.355	-10.039	-9.2903	-4.9947	-1.2224	-6.2509	-1.8698	-2.3354	-6.0907	-2.6294	-9.7509	-4.8949	-0.09312	-0.073212
4.7557	5.5722	-0.71418	8.5435	11.144	9.1989	0.72505	1.8496	5.9988	0.99069	0.35289	6.5081	2.1209	6.8489	-0.20151	2.1904	-0.37481	-1.7727	10.511	8.6584	1.8388	-1.4263	1.331	4.5965	4.6153	4.2264	1.3509	2.5758	1.1585	-0.67394	4.0122	4.2178	3.2219	2.5567	2.3319	8.6938	5.4915	0.21928	-0.76104	4.8131	1.7561	1.8989	1.1208	4.4223	-0.65068	8.4797	0.48022	4.7365	1.1923	1.1913
-3.0947	1.356	2.7475	0.79001	-3.4402	-8.0572	0.37243	-1.9507	-2.4031	6.7037	3.1252	4.7025	1.4531	1.4264	-2.7932	0.73762	-3.3817	0.30382	6.8446	2.9068	-0.37672	0.022263	-4.8859	-6.0633	1.9945	-5.473	-2.228	3.6273	-0.6843	1.7587	-4.58	0.23072	1.2882	12.025	-0.062289	-2.4839	-1.5572	5.574	-1.6718	-1.3084	2.4614	-4.082	-4.6637	1.186	-1.6093	-0.36074	-5.7533	6.1776	4.4234	-1.8138
-1.7853	-0.053754	-1.6685	0.70636	1.3328	-2.2188	3.5312	5.3742	-1.7738	-0.45739	5.8616	3.892	-3.3424	-5.6803	1.2863	-2.4586	-5.0365	0.66279	-3.8951	-0.64734	3.9145	6.2153	4.0774	1.4755	3.8712	-1.6464	-0.40308	-2.7049	5.6115	-5.2306	3.367	6.7601	1.4053	0.29308	-4.3346	5.6752	-3.5079	-1.7697	-1.5188	-5.6702	6.2994	3.9856	-2.138	-1.2866	-0.21164	4.8661	-2.0897	4.9392	-5.9599	-3.9347
-17.188	-13.738	-18.838	-7.9724	-17.262	-16.425	-13.719	-17.079	-15.036	-8.6689	-12.861	-16.071	-13.172	-15.412	-12.682	-7.6431	-12.289	-13.492	-13.735	-8.0035	-10.951	-12.669	-10.215	-11.291	-11.946	-18.734	-10.991	-12.133	-15.104	-14.655	-11.782	-5.2309	-18.637	-15.727	-14.65	-15.272	-13.655	-12.035	-16.535	-12.491	-12.395	-10.036	-13.469	-13.468	-18.353	-15.003	-12.216	-15.478	-16.365	-16.523
-10.49	-15.947	-8.0315	-12.379	-11.095	-7.6602	-13.934	-11.52	-11.341	-6.645	-9.7714	-8.8111	-18.488	-15.764	-16.211	-12.155	-13.085	-14.149	-9.8708	-9.0074	-14.978	-15.63	-15.465	-9.4335	-8.6971	-3.5992	-8.9224	-10.221	-8.3224	-10.395	-18.347	-0.24819	-8.7848	-6.5233	-18.437	-11.982	-13.242	-7.3032	-14.289	-13.557	-10.188	-11.286	-13.421	-12.907	-12.231	-9.8807	-10.975	-11.266	-6.881	-8.6908
-13.025	-14.12	-11.216	-10.981	-8.5279	-6.5432	-13.242	-17.565	-13.619	-10.148	-12.922	-7.6292	-15.316	-8.5561	-10.998	-10.165	-10.241	-17.675	-10.822	-9.4177	-10.792	-6.9347	-10.15	-13.75	-12.299	-13.134	-14.359	-13.664	-10.9	-18.658	-10.488	-12.843	-12.793	-5.1263	-14.773	-16.503	-8.7623	-11.663	-9.5295	-13.357	-10.993	-13.566	-15.776	-10.877	-12.258	-12.117	-15.477	-13.544	-16.666	-10.032
-9.4719	-11.685	-18.16	-19.575	-11.393	-18.525	-12.979	-20.643	-12.008	-11.02	-14.827	-11.265	-13.281	-9.3363	-16.927	-15.977	-14.644	-10.894	-17.386	-13.617	-10.628	-14.557	-12.61	-11.555	-17.618	-9.0735	-7.7688	-14.997	-6.6154	-15.688	-12.443	-13.393	-18.634	-17.047	-13.358	-14.912	-5.257	-15.364	-13.592	-20.796	-11.81	-8.0649	-8.9944	-15.77	-14.171	-13.918	-22.455	-13.357	-12.07	-11.981
-11.485	-12.201	-10.446	-14.12	-19.862	-12.669	-10.517	-8.6005	-10.219	-10.436	-5.1934	-8.2476	-11.662	-7.1268	-12.518	-13.149	-7.3697	-8.4561	-10.171	-15.398	-11.22	-12.468	-7.5465	-8.5929	-14.679	-11.115	-8.1419	-10.048	-10.608	-9.1549	-8.0439	-16.869	-7.6226	-13.665	-16.717	-15.391	-8.4273	-8.8852	-10.239	-12.761	-6.4979	-7.7385	-9.139	-7.6331	-9.1889	-11.67	-10.204	-15.538	-8.5225	-11.974
0.4478	-6.8627	4.2012	-0.029136	-3.4132	-1.0268	-4.6311	-10.131	-3.6763	-1.6233	-0.81458	-2.5474	0.44068	-5.317	0.55097	-4.4676	2.1233	-10.194	-9.4676	-0.4036	-2.7434	-1.3586	-1.6536	5.6021	-2.989	1.063	-3.3183	-7.9676	-1.5589	-0.86474	2.3631	0.67106	3.8423	-3.8681	2.2804	-1.9578	-2.9829	-7.758	-0.047266	-3.2767	1.9462	-4.0766	-3.7374	-5.6357	-4.265	0.21964	2.1982	1.0022	-1.9326	-4.8629
1.0032	-8.4071	-4.0289	-5.5533	-8.2872	-5.5118	2.3806	-5.156	-8.1634	3.7232	-3.3977	1.5939	-4.8192	-1.2017	-1.8026	2.4285	-3.256	0.39529	0.51185	-0.77042	-5.5347	-4.2392	2.1823	-6.3016	-0.82509	-2.8955	1.9669	0.94727	-2.354	-0.92789	-5.3034	0.56311	1.0663	-4.4412	-4.217	-3.0788	-3.6794	-5.148	3.2006	0.48097	-6.2815	-3.3598	-2.7604	-3.6745	3.3859	2.8175	1.1926	-3.8974	1.393	0.4834
0.16157	-8.4387	-2.4694	-8.1651	6.2476	-7.2204	7.1255	-1.512	-1.9212	-4.2094	-1.4577	-1.7153	-3.5372	-1.3505	-1.3462	4.0798	-0.58996	1.6582	-0.64864	-2.6322	-5.2014	-1.4187	-1.5109	-4.3858	2.3676	-0.57013	-1.1685	-3.9486	-3.6153	-1.3874	-3.0342	-3.9777	-3.164	1.947	4.3248	2.2163	-0.85944	-5.7311	-1.6199	-3.8708	-8.2487	2.1218	-3.7055	-3.5141	-1.7396	-3.4781	3.8127	-7.6664	-7.9737	0.42902
0.68046	-7.1907	-1.3132	-8.9686	-7.8659	-9.7154	-2.4104	-3.9747	-1.8851	-6.5409	-5.0311	-4.8692	-3.1087	-4.5447	-4.7749	-9.5151	-1.7665	-3.2997	-8.738	-1.809	-6.5333	0.35677	-6.5805	-6.1217	-5.8845	-7.9587	-3.3939	-2.5429	-8.3565	-5.8488	-14.898	-7.3169	-8.7179	-11.71	-4.5907	-6.1841	1.9538	-1.0438	-9.5108	-11.517	-2.6719	-4.8616	-2.5346	-0.34748	-9.5322	-7.7679	-8.6563	-6.0927	-3.8521	-6.4509
-12.391	-12.858	-11.63	-16.794	-8.8204	-15.315	-15.583	-12.023	-12.807	-10.839	-7.6414	-13.729	-11.714	-12.038	-11.094	-17.841	-18.226	-8.5967	-12.603	-11.928	-13.402	-16.249	-16.405	-10.011	-16.644	-11.812	-15.756	-15.735	-10.652	-16.408	-16.023	-12.498	-2.938	-8.7195	-10.709	-5.9171	-13.941	-7.1489	-14.958	-8.0009	-12.802	-10.899	-12.368	-10.748	-7.8765	-11.995	-10.409	-16.04	-11.288	-12.135
-11.077	-6.4001	-5.4893	-8.1726	-8.8776	-6.4761	-15.67	-7.6615	-4.2269	-11.291	-15.068	-9.3429	-7.6944	-12.125	-8.3346	-10.261	-13.347	-12.805	-5.8152	-5.2663	-7.8469	-13.624	-7.814	-9.2737	-0.38065	-10.957	-4.0956	-9.3515	-6.7904	-3.5542	-10.238	-7.5841	-11.159	-6.677	-7.2111	-5.2725	-6.1059	-11.679	-7.0984	-8.8049	-12.704	-9.7564	-7.4691	-9.1255	-8.9547	-16.058	-8.8429	-9.8222	-7.606	-12.382
-2.0475	-8.9254	2.3337	-1.9936	2.6549	-2.8806	-3.4009	-2.0127	-0.37066	0.75001	-0.87871	-0.051408	0.7874	-3.1542	-9.7181	-6.4138	-3.7125	7.2204	-3.0133	-5.5291	-0.34525	-3.1038	-7.6475	3.3552	1.7979	-1.0834	3.591	-2.9462	-0.95188	-2.244	-2.0569	-4.9498	-4.271	4.0261	-5.0166	-6.5238	0.48101	-0.89815	-6.9144	-1.8497	3.3434	-4.7662	0.7527	0.47299	0.43875	4.5384	8.4913	-0.73021	-1.8867	1.8968
-15.174	-14.692	-14.994	-12.397	-10.564	-16.141	-8.9982	-10.67	-7.8726	-18.1	-6.9514	-13.893	-7.8097	-16.919	-9.4624	-13.983	-17.81	-7.8724	-11.201	-15.569	-14.645	-8.7192	-23.319	-2.8359	-13.237	-12.176	-14.036	-10.425	-18.223	-12.127	-14.068	-12.495	-8.6077	-15.083	-10.533	-9.8133	-7.3401	-6.7262	-12.389	-14.899	-19.815	-5.8806	-9.0355	-10.591	-19.083	-9.5114	-7.7995	-3.6336	-11.169	-15.159
-16.65	-15.887	-6.5779	-7.9237	-11.957	-2.9509	-11.705	-8.3041	-10.051	-10.836	-12.669	-8.0718	-15.978	-7.8975	-7.3545	-12.308	-5.0685	-11.057	-6.8721	-12.75	-5.7944	-9.7937	-7.3367	-8.7585	-10.604	-2.325	-12.067	-14.066	-11.202	-3.4314	-11.084	-5.5771	-10.25	-12.407	-11.139	-12.719	-10.841	-7.5293	-7.4532	-15.233	-15.025	-7.0956	-6.2827	-9.3368	-13.846	-7.8925	-9.5258	-5.7018	-4.6099	-8.4574
-11.618	-3.3974	-10.943	-7.4364	-9.826	-12.513	-15.728	-14.629	-11.265	-10.71	-7.3866	-14.346	-10.621	-10.753	-10.265	-11.724	-19.954	-12.591	-14.899	-13.306	-14.181	-3.5876	-6.3134	-13.78	-4.0652	-10.26	-16.269	-10.329	-8.7324	-10.219	-15.398	-9.2974	-10.488	-7.3086	-13.296	-6.4917	-10.97	-15.134	-9.247	-14.372	-12.014	-15.265	-8.5204	-10.971	-17.391	-12.472	-19.334	-10.562	-9.8823	-10.228
-17.266	-15.6	-13.105	-16.894	-22.328	-18.635	-13.418	-13.286	-10.983	-14.085	-12.662	-17.441	-16.72	-14.47	-8.219	-15.216	-12.044	-16.641	-14.363	-11.721	-19.746	-16.84	-10.852	-14.1	-15.092	-17.199	-13.31	-11.19	-14.11	-18.126	-15.37	-14.101	-19.246	-13.5	-15.146	-13.162	-15.046	-22.927	-15.001	-15.109	-16.099	-10.412	-12.313	-16.769	-20.98	-6.4597	-13.657	-19.125	-16.711	-9.5944
-8.3079	-9.1055	-10.257	-7.2228	-7.85	-16.169	-10.487	-6.0618	-18.773	-9.474	-7.3317	-3.8428	-11.845	-10.6	-7.4591	-6.5875	-12.791	-10.776	-11.512	-10.492	-5.514	-10.345	-13.996	-10.428	-10.02	-11.873	-10.364	-10.798	-12.854	-17.186	-5.1717	-8.2818	-8.8349	-9.3861	-14.733	-13.824	-8.4057	-17.419	-5.1619	-6.1999	-11.144	-10.275	-9.9089	-16.378	-10.142	-10.716	-8.6677	-10.701	-12.74	-11.087
-3.3402	-11.412	-7.078	-5.5779	-6.5887	-11.286	-8.2137	-5.8646	-9.6464	-4.4175	-11.641	-11.614	-5.5938	-14.441	-8.1023	-14.025	-9.1181	-12.675	-13.367	-7.7734	-8.0789	-14.385	-11.475	-15.147	-8.9543	-10.344	-8.748	-10.361	-7.1431	-4.3758	-9.1801	-5.8501	-15.716	-8.6505	-3.5953	-7.5831	-10.064	-6.8253	-9.7995	-4.815	-6.0956	-10.83	-12.628	-12.439	-4.4223	-0.87029	-5.7898	-6.8379	-10.131	-3.2332
-3.2429	1.0574	7.0386	2.5484	-5.4082	5.0149	-2.37	-2.4237	-2.1692	3.4423	1.9175	1.396	-1.0349	-5.297	2.5881	0.39163	-3.9791	-2.0133	4.4773	0.63369	2.0732	-2.9814	-1.5898	1.7773	-2.1195	3.5478	4.1717	1.5972	-8.4112	-2.4882	-1.5152	-1.7433	-2.5237	-1.5155	-5.1759	-2.9405	2.7133	0.0084705	3.9024	-0.2752	1.7557	-1.9139	-3.4605	-1.6421	-0.5848	-5.8859	-3.9822	-1.8509	-4.9531	-2.0848
-6.8802	4.1602	-5.7161	3.0563	6.7772	3.3446	-1.1956	4.7696	3.2371	-0.81665	-1.6668	4.0924	5.747	3.4094	5.4051	0.8231	0.92996	1.565	4.016	3.5121	-3.1175	5.7039	5.8721	1.5234	5.0114	6.977	5.0695	-1.0678	2.7796	9.9181	1.0136	2.175	-2.8918	4.9044	1.4491	7.7322	0.29901	5.0033	-0.62129	1.2987	3.5397	11.136	5.3316	-2.2189	4.3301	-0.88736	5.2624	5.5992	3.1029	-1.9212
3.2573	3.6172	-3.2531	-1.0027	1.4459	-2.8797	-6.738	6.5874	-0.84564	1.6742	-2.5208	3.2798	3.7584	-1.8663	-1.9758	3.0589	-2.2576	-0.49447	1.7011	0.358	2.6199	-0.52868	1.1956	0.61301	3.7354	-7.9306	0.36538	-1.5039	-3.554	2.5179	3.8571	1.5546	5.5715	-4.6385	3.0643	1.4519	0.86235	-2.387	3.4713	3.1453	1.4676	0.14754	2.8493	-5.8733	-5.288	-3.2874	-2.0529	5.901	4.3949	-3.7298
-0.19772	-1.0096	-2.0333	-3.2816	-0.69339	-4.3288	2.7583	-3.6179	-0.70212	-4.4634	-1.7148	0.024034	-3.5126	5.8525	2.3585	-6.1569	1.3298	-3.0552	-0.93351	0.88881	-2.2181	-0.36912	-5.5892	2.1068	-0.21468	-1.4043	2.9135	-0.94942	2.713	-4.3277	1.2082	0.82403	-6.122	-1.4679	1.25	-0.17247	0.3208	5.3924	0.77182	3.2852	-0.96965	-4.7901	-2.2326	1.0131	1.202	0.42355	3.9734	0.030651	-2.3734	-1.6093
-4.7497	-3.9358	4.7074	-3.789	1.4995	-1.5949	-5.5286	8.301	-0.46345	0.34303	-3.5617	-2.645	-0.39062	-4.4527	-0.4027	-5.7616	4.9356	-1.2006	2.092	3.0127	-5.4344	0.67038	-0.74463	-6.6189	-6.09	-7.267	-3.1946	1.4138	-2.837	3.4746	-3.1873	-2.6607	1.601	-4.5498	-5.2173	-1.9502	-0.49125	-1.7906	-5.0957	0.07981	0.23099	0.71222	-4.257	4.0518	-6.2468	-2.3226	-2.301	0.54349	4.9991	3.751
-14.205	-16.701	-22.844	-13.211	-13.954	-12.647	-17.561	-11.844	-11.898	-23.945	-14.947	-18.306	-16.354	-16.38	-15.199	-15.182	-11.978	-9.5184	-15.218	-10.206	-14.74	-12.342	-9.091	-3.6621	-14.348	-17.14	-11.784	-13.95	-11.119	-8.788	-20.223	-10.8	-11.224	-18.178	-16.238	-10.063	-15.788	-20.232	-14.133	-11.082	-14.991	-12.492	-18.157	-10.31	-13.397	-16.447	-13.937	-10.074	-18.428	-10.008
-4.6459	-8.7308	-5.9648	-3.4422	-3.0956	-6.7911	-12.078	-1.5914	-14.268	-6.0964	-2.938	-3.4738	-5.4116	-6.1406	-5.1487	-7.643	-8.3065	0.557	-10.176	-7.59	-12.493	-3.9856	-4.8252	-9.2813	-3.9742	-7.7421	-4.4182	-4.1555	-11.901	-7.0382	-12.444	-2.8467	-1.2951	-8.5771	-1.6768	-4.9797	-5.6215	-9.2683	-10.812	-5.4106	-7.0811	-8.2526	-6.5103	-2.0484	-6.2397	-6.3698	-6.1281	-4.3174	-4.0409	-6.8104
-1.5529	2.0803	-0.18941	-3.1712	-4.67	3.9645	-0.0064395	-1.0095	1.6106	4.4066	-0.66341	-4.0245	-4.7399	1.7057	-5.4821	-1.6158	3.0122	-3.715	-1.9244	-0.35728	2.1014	0.83054	0.56806	-5.7023	2.9833	3.6738	1.3753	-0.75811	1.1762	1.0266	3.2613	-9.5386	-0.67575	-1.8762	-0.73765	-4.9108	-2.5491	7.842	0.75619	-1.6721	-0.59679	0.85757	-3.3947	5.9303	-2.3178	6.6422	6.3025	-3.2162	-4.6544	-1.3364
-6.9179	-7.7124	-9.9524	1.4535	-6.9595	-1.0309	-5.7955	0.30231	-2.9991	-4.8446	-9.1057	-5.0992	-8.5622	-0.43619	-5.0786	-6.1675	-3.2541	-6.7694	-3.4802	-10.618	-6.6296	-5.1783	-8.4434	-5.8371	-7.8978	-7.178	-4.1157	-3.749	-6.8973	-2.4667	-3.0423	-7.1724	-1.0125	-8.6051	-5.4865	2.2271	-3.8359	-0.54381	-3.4497	-7.5757	-3.1048	-4.8861	-6.7272	0.097352	-10.804	-6.9064	-8.29	-7.6127	-9.0013	-6.7433
6.5903	5.2022	8.6162	-1.929	8.9413	-0.29628	7.1986	5.6356	4.6216	2.6339	3.1068	7.5428	1.5556	8.6871	16.708	-2.0621	3.2995	7.1342	-0.72379	11.747	1.8022	2.6477	5.9685	2.9807	4.6871	0.72363	3.9296	3.8172	2.2111	5.0083	11.39	-0.03264	5.1871	1.2148	-1.3635	1.5151	6.7661	-2.0958	6.3632	7.2934	11.387	2.0242	1.1161	-0.088876	4.0309	3.4709	-2.9231	5.5291	0.96533	1.0951
-3.813	1.0141	-1.1934	-15.515	-2.4554	-12.464	-5.6856	-1.4523	-8.3418	-5.9306	-4.3101	-9.1784	1.6593	-12.783	-4.6684	-2.7978	-8.1084	0.77737	-4.4667	-5.1637	-5.2859	-6.0272	-6.1743	-7.7127	-7.669	-7.6159	-3.5806	-6.6977	1.7569	-9.6366	-8.4748	-3.6988	-4.4379	-9.6456	-5.5187	-4.4635	-3.925	-7.0447	-0.73586	-1.7964	-2.1861	-12.885	-5.3752	-9.0987	-7.7929	-3.1488	-6.0992	-9.4806	-0.7888	-7.2755
-2.5174	1.4504	6.0454	-2.8095	-0.016175	4.2329	2.9864	4.2831	8.4823	5.4745	-1.7415	7.0999	4.6668	-0.093998	-2.6962	2.6856	4.7409	8.1153	-0.088638	5.1933	4.0462	-2.2657	3.1667	5.2852	4.5452	-1.4779	4.4688	7.2532	2.2012	7.1269	0.94131	2.8061	1.8729	1.7695	4.7046	4.1784	4.0294	0.90546	6.1065	-3.2448	-0.58276	1.4952	4.1137	2.8909	0.14614	-1.6871	6.1948	2.2506	6.0127	1.2477
10.174	4.5384	7.6918	2.9786	6.1057	2.5811	5.7648	1.2309	3.7749	3.8148	2.0454	4.3202	6.8133	10.584	-2.5305	3.1901	2.7914	4.7958	3.3586	11.812	2.1888	9.0111	4.78	-3.2188	3.313	3.9557	6.1441	1.148	2.6016	5.8598	2.7776	1.8838	5.1765	3.9118	8.7908	7.883	4.9805	9.1186	2.6744	8.1462	2.1798	5.9781	7.1844	5.4134	4.2697	6.1109	-1.4238	0.08633	10.869	4.383
4.6791	-3.5413	1.6218	-0.35246	0.56378	-1.1205	2.5638	5.5796	2.1531	-2.9608	3.3964	3.0564	8.7494	4.4581	4.9631	0.26307	5.9803	5.4111	-3.43	6.4688	3.237	4.2596	1.6344	2.2959	-6.9291	-0.49357	1.8289	-1.658	-1.5114	-6.7185	-1.2119	4.2082	-2.5829	-1.111	1.9443	0.48435	2.7725	1.9409	0.65578	0.71076	-2.8035	8.0848	-4.8889	-3.0396	0.55235	0.38509	6.8396	3.6261	2.4902	1.4573
-16.428	-16.804	-8.1689	-12.19	-17.085	-11.161	-15.046	-13.211	-13.971	-18.21	-13.831	-12.897	-15.485	-12.201	-13.338	-6.9153	-11.628	-19.832	-10.481	-12.089	-3.6571	-13.294	-9.9072	-16.51	-17.071	-15.088	-11.859	-8.26	-13.856	-16.586	-16.2	-20.264	-10.877	-10.069	-15.826	-13.188	-18.07	-10.002	-14.45	-12.708	-11.065	-12.465	-18.739	-15.45	-17.726	-18.904	-12.582	-6.8078	-17.025	-14.008
2.9643	1.2859	-1.3972	-2.1463	0.88883	-1.9103	-2.9823	-1.676	6.1428	3.3199	1.5826	-3.8707	-4.7457	6.2097	6.0691	3.6153	-1.1908	4.5023	-0.57108	6.0118	-1.393	-3.2943	2.7356	0.73707	-0.902	4.3618	0.12884	2.3827	-5.9603	5.7134	0.21954	1.9932	-1.8426	1.087	-3.8365	-1.2013	-1.3476	5.5573	-1.4848	3.4206	-3.5649	-3.0086	-1.8497	-3.1632	-1.0224	1.3429	-0.16662	0.59415	-3.3534	5.9826
2.5012	1.9017	-1.9568	1.3715	3.8556	0.33631	0.32625	2.4982	-2.8434	-1.2588	2.2942	-4.2805	1.2207	6.9075	-4.1287	-0.087261	-2.3927	6.5279	1.9986	3.9796	3.2124	2.6985	-0.87023	4.5291	-1.462	3.8592	3.3563	-5.9166	1.623	-2.6728	1.5386	-0.55393	0.70083	1.0875	2.9895	-2.0386	-2.3503	1.3651	-2.9899	1.3635	2.7355	3.2451	-2.1846	-4.0549	-4.5371	-1.2528	0.72007	1.9772	2.8696	1.9153
-11.783	-18.189	-8.8307	-18.384	-14.5	-8.9661	-7.5015	-17.743	-17.063	-15.421	-5.7341	-16.45	-11.636	-15.874	-15.738	-15.157	-9.2467	-15.92	-15.801	-11.032	-14.53	-15.884	-14.703	-15.086	-11.356	-6.1844	-12.086	-11.58	-12.741	-16.892	-18.641	-15.166	-19.479	-10.708	-11.259	-14.185	-5.3706	-19.244	-8.3769	-15.233	-19.422	-14.187	-12.172	-20.674	-7.3129	-4.8936	-17.233	-13.533	-18.784	-19.159
-2.8107	1.0563	-3.4126	-0.12723	-6.9646	-4.9452	-2.9086	-3.9998	-3.5164	-7.7471	-8.6794	-2.8475	-3.9115	-2.4461	-5.1925	3.1844	-2.4026	-0.34698	1.8543	1.8251	-4.1112	2.1302	-4.2287	-0.078077	-1.0195	-2.5223	-12.04	-1.3329	-3.0721	-3.5163	-5.287	1.7977	-2.1489	-5.2003	-3.6328	-1.3042	-3.2411	-0.056587	-6.3698	0.1939	-1.8561	-3.5029	-2.5486	-1.1362	-2.6697	0.39738	3.3564	-1.4885	-4.4739	-2.8035
-1.2224	-2.2896	-0.59794	-2.6367	-0.34812	2.1456	-3.8523	-3.6279	-1.0373	-6.8209	4.1473	-3.1963	3.2261	-0.55177	-0.36974	2.931	2.2037	-5.3679	-3.7347	0.26682	2.1058	-5.9243	3.0148	-4.2184	-11.166	0.19681	1.5148	-2.4748	3.7811	0.30148	-1.6759	-3.0122	4.5839	0.34219	-2.2114	-1.9817	-1.2116	-0.96324	-0.79312	-3.2752	0.15328	-0.023059	-3.7797	2.7509	-3.1632	-0.59369	-3.9652	-1.9896	-6.1759	-1.3994
-13.056	-17.432	-14.895	-17.729	-7.8513	-11.809	-19.109	-17.331	-20.95	-14.802	-19.416	-17.312	-19.728	-11.773	-16.798	-17.646	-9.9966	-15.419	-12.524	-10.138	-17.869	-17.519	-18.689	-18.343	-13.886	-9.7428	-16.179	-12.689	-18.49	-16.69	-15.022	-14.662	-15.608	-12.646	-13.677	-18.208	-13.278	-12.475	-14.539	-20.888	-19.317	-11.659	-19.142	-15.798	-15.854	-9.7644	-14.157	-5.7742	-15.609	-12.852
-4.1755	-4.9142	-6.9478	-3.7635	-5.8839	0.70186	-4.2474	-7.5688	0.59012	-6.1984	-0.83544	-11.234	-3.4644	1.0438	-4.8723	-5.1698	-1.5365	-8.792	1.9971	-5.8666	-2.9139	-4.4723	-0.018268	1.8941	-2.6141	-9.2369	-2.768	-0.77465	-11.191	-0.7374	-6.6086	-5.6189	-2.3049	-0.85826	-6.3519	-7.182	-2.9242	-6.6216	-2.5464	1.4056	2.1786	-7.5804	-0.34448	-6.9147	-4.2172	-7.8375	-3.4132	-7.7794	-2.0414	-2.8157
6.8707	5.4187	9.6164	2.8861	12.651	5.2605	11.762	1.7441	7.1329	10.523	4.2923	9.15	3.102	10.201	9.9984	6.2121	9.9999	9.2055	3.4998	7.1563	5.5358	4.1296	2.0376	10.533	3.3781	9.2183	2.458	13.465	8.8247	5.5636	3.2728	10.009	6.566	5.8415	3.311	2.6874	9.0478	9.9475	1.274	-0.99583	13.105	4.9989	5.7774	11.671	2.0036	16.754	11.595	3.6985	6.2693	5.6219
1.1812	-4.5157	2.3875	-0.77997	-7.0319	-2.569	-6.9542	-4.7097	-10.385	-1.6654	-6.6345	-4.6281	3.4966	-3.3966	-2.6621	-7.982	-2.9453	-8.9312	-2.3764	-4.8263	-6.3649	-0.64172	0.0048328	-2.0947	2.5441	-4.7352	-2.7835	-4.0351	-3.6369	-1.3874	-4.5954	-2.076	-4.9526	-1.702	-6.0116	-8.012	-3.3126	1.4937	-2.912	-2.434	-6.1424	-9.7554	-6.7633	-8.1565	3.0551	-1.7346	-6.188	-5.3247	-1.2918	-4.4286
-5.7681	2.6524	-0.0040625	-1.9488	3.8858	0.313	-4.9332	-10.296	-6.44	-0.76635	-1.0794	-1.0211	0.39344	0.14084	0.0321	1.1841	-1.7118	-5.316	3.5591	1.1604	-2.3301	-3.4044	0.47507	-3.5468	1.1887	-5.4821	0.83237	0.95434	4.8647	1.7769	5.0888	-8.3624	-1.1268	0.84817	0.21479	-1.3064	1.9046	-3.0381	-4.9252	-4.485	-8.3655	-4.8677	-4.3596	1.4104	4.334	-12.592	-7.1152	-1.1286	-0.95472	1.7998
-19.308	-29.291	-16.817	-16.628	-19.977	-24.338	-27.316	-24.921	-21.543	-21.54	-19.172	-16.91	-20.813	-23.699	-18.532	-22.813	-24.896	-16.763	-26.606	-25.929	-23.411	-22.629	-20.357	-27.835	-28.688	-26.728	-27.987	-17.729	-24.98	-25.975	-21.581	-19.232	-24.561	-27.465	-22.792	-26.32	-28.04	-20.684	-23.42	-24.325	-23.701	-22.459	-27.772	-19.683	-19.546	-20.236	-20.711	-26.893	-18.149	-22.203
-14.179	-14.404	-14.382	-13.284	-18.175	-16.43	-16.83	-14.17	-15.306	-15.68	-18.73	-10.53	-11.488	-14.544	-16.771	-16.169	-11.56	-13.595	-17.032	-12.399	-16.051	-14.543	-14.216	-12.938	-13.192	-14.824	-16.655	-11.544	-14.018	-11.134	-11.661	-14.806	-17.669	-16.491	-17.266	-13.748	-19.536	-11.022	-20.669	-14.774	-19.588	-13.006	-12.505	-6.0352	-14.877	-14.251	-14.825	-13.434	-14.369	-11.863
-22.883	-22.79	-19.334	-16.676	-28.945	-20.645	-18.046	-15.408	-21.357	-29.016	-21.972	-21.636	-21.071	-22.385	-29.605	-21.46	-20.038	-22.676	-20.424	-23.836	-23.385	-21.542	-19.425	-22.152	-22.248	-18.703	-17.467	-24.654	-22.585	-20.772	-22.767	-16.31	-30.761	-22.058	-24.542	-19.724	-23.774	-23.96	-14.842	-19.934	-31.6	-22.266	-24.804	-19.499	-20.495	-18.393	-23.839	-20.187	-20.465	-22.871
2.9901	2.1816	-4.1907	5.2564	8.3928	-4.1185	5.5925	5.9975	-0.42618	7.2919	0.2237	-1.4116	-0.99097	-4.3794	4.2789	9.9293	-3.4173	-8.0789	3.6241	-1.4516	8.3071	3.0296	1.907	1.2593	2.3678	0.9747	-4.0419	5.2486	4.1487	5.078	6.0985	1.2917	2.9005	3.9527	1.6068	1.6444	1.1212	-3.5344	1.6405	0.77182	-4.3953	1.6946	5.0932	-1.1432	1.0166	3.7978	-4.6237	-0.4788	6.204	3.6003
-17.913	-21.343	-26.55	-20.452	-28.603	-16.687	-21.355	-14.009	-17.814	-25.719	-14.714	-9.5067	-18.215	-22.276	-18.2	-19.337	-18.712	-23.706	-22.748	-23.878	-21.129	-21.993	-24.251	-21.606	-18.74	-19.893	-23.665	-13.367	-21.844	-21.604	-27.628	-15.7	-17.984	-15.479	-25.64	-21.523	-25.609	-26.583	-20.363	-20.816	-25.505	-27.487	-24.307	-20.402	-15.182	-21.013	-19.447	-15.108	-16.325	-27.714
-12.647	-11.55	-10.193	-10.699	-6.4331	-11.68	-6.0678	-9.5756	-7.595	-15.43	-14.196	-10.276	-18.732	-11.775	-14.086	-13.416	-13.975	-12.441	-12.496	-14.698	-9.1322	-16.191	-12.138	-11.871	-14.292	-11.75	-10.362	-12.159	-13.34	-10.636	-17.858	-10.928	-12.327	-11.853	-15.564	-13.862	-8.1281	-5.7086	-5.195	-13.545	-10.702	-19.924	-13.931	-15.024	-16.517	-14.877	-7.497	-13.837	-16.328	-11.258
6.882	-0.032835	-8.3055	-2.7234	-7.8409	-2.4616	-1.2344	1.0419	-10.151	3.0868	0.42446	-5.7322	2.1442	-15.281	-4.6297	-1.7572	-8.0866	1.1729	-1.304	-0.48266	2.9611	-1.5396	-4.6315	-8.4021	2.0973	-1.9627	-1.6783	-4.6019	-8.0638	-7.0619	-8.6803	-1.9554	-2.3372	-2.9732	-7.7989	-4.6802	-3.7193	-3.1532	-8.6526	3.0449	-4.1794	1.4129	-7.7825	-3.0661	-3.2646	0.53656	-2.5768	-3.6532	-10.881	-0.36417
-1.7207	-9.6064	-2.8288	-4.2721	-3.4441	1.8257	0.01832	-2.6384	-5.7948	-4.8813	-1.3402	2.8059	0.61803	-3.791	-3.9789	-6.3707	-4.3648	-2.0042	-5.8888	-4.4613	-11.145	-1.0363	-1.1495	-9.8616	-8.9745	-6.511	-9.3606	-4.8672	-4.2181	3.9312	1.8433	-2.4256	-6.2351	-1.1172	0.41032	-3.662	-6.9097	1.1109	-8.0123	-8.9434	-6.2792	-3.2715	-0.918	-7.6777	-3.1213	-5.6945	-2.8774	-7.3822	-7.0182	-6.8386
-9.7603	-9.6501	-1.5611	-3.128	-7.6647	-4.2353	-9.1226	-3.2174	-8.078	-8.2053	-4.386	-3.6985	-2.4695	0.36107	-5.0233	-1.6732	-0.72583	-1.9761	-1.8214	-5.7487	-4.7363	-0.39351	-4.4867	-8.9201	-0.97182	0.45983	-12.436	-1.9322	-3.181	-0.71247	-0.70087	4.2607	-6.154	-3.484	-9.9218	1.6276	-2.9907	-2.2087	-5.7253	-1.5783	0.79641	-7.5521	1.6137	-12.068	-3.0748	4.4693	-5.372	-4.126	-4.3291	-6.2806
6.2953	-4.0839	-2.0403	5.2871	5.5715	-5.2174	3.263	3.1431	-2.7693	-8.5885	-2.5279	7.8141	-1.6501	-6.7689	-0.40252	4.7377	-3.3947	1.5625	-2.0929	-1.3926	-2.295	-1.3134	7.1927	5.0388	3.4599	-1.7106	1.421	3.1546	0.43891	-3.0582	-3.3072	-1.8134	-0.48806	-4.1877	8.3485	2.9734	-5.6551	-0.60166	-2.1479	-2.3797	4.3112	-0.17069	2.8494	0.10664	-1.0678	0.31511	0.037795	4.7518	-3.7653	3.7596
3.2744	-7.0452	-1.7882	-1.6964	4.5883	3.8034	-6.5987	-3.7996	-5.1398	-4.0149	1.8541	7.4296	-1.2378	6.6161	1.2055	2.4073	1.4973	6.4842	-3.7671	8.2795	-4.1064	3.9506	4.9693	-1.7635	6.1204	4.506	2.8812	1.8969	5.6611	3.3425	-3.885	-4.8711	0.92102	3.6895	10.021	-2.4017	0.13198	2.2911	1.6856	-5.8863	2.0188	-3.2299	-4.0789	1.3414	-2.19	0.83336	-3.1884	-5.8257	4.9469	3.4954
-4.1449	1.2395	-6.1772	-5.6905	-4.5391	0.62945	-7.138	-7.3584	-1.8977	-7.713	0.055385	-4.979	-3.633	-6.1423	-4.843	-1.0139	-1.4647	-6.0468	-0.68665	-6.6368	0.92078	-4.0335	1.1192	-5.382	-3.5446	-1.9225	-7.4799	-2.3308	-0.42391	-7.5972	-0.010437	-8.4276	-8.2354	-4.2385	-1.0356	-8.5088	2.3609	7.7343	-2.2553	4.6943	-4.3787	1.6249	-2.0685	-2.9181	-4.3567	-4.5861	-1.3875	-4.6141	-0.75786	-2.2155
2.0263	0.79587	2.9255	1.1478	-2.7278	1.8686	5.9772	-0.5554	-3.0134	2.8138	-5.3238	3.1001	5.2306	-1.7173	-0.27981	-4.9298	-4.6712	-8.7608	-1.1966	3.1204	-3.7168	1.6346	1.2414	-2.7464	-5.7034	4.2555	1.5472	-0.067676	6.693	-2.5685	-4.866	-5.512	-3.5732	-3.8067	2.8096	3.2483	0.05321	3.7348	3.5778	1.8488	-2.7693	0.45665	0.83708	-5.0571	7.3558	-2.8773	5.2836	1.4754	-0.90856	-4.3764
-16.983	-13.082	-17.761	-14.989	-13.935	-16.795	-12.638	-10.141	-13.399	-16.181	-13.641	-14.301	-11.968	-8.0486	-8.0183	-21.388	-17.319	-12.227	-15.751	-14.066	-14.22	-13.541	-15.938	-15.434	-17.107	-16.381	-17.882	-14.481	-16.849	-16.341	-19.368	-13.957	-13.631	-17.956	-16.775	-14.571	-11.795	-16.121	-9.403	-18.107	-18.77	-10.689	-14.765	-18.193	-18.84	-18.874	-18.9	-4.674	-23.326	-14.149
-1.2513	5.7092	2.0876	3.1686	-3.9241	2.5534	-2.1287	-4.9012	-2.4341	1.3376	-0.96817	2.0507	-3.6004	5.8354	-3.2047	-1.3365	-2.1443	-4.0395	3.8984	1.49	3.6746	-3.7458	-2.6994	-1.8964	0.83826	1.3838	-5.6952	10.029	-3.6131	-4.5534	-6.4493	2.3611	4.2611	0.67388	0.51836	-1.1889	4.8531	1.7098	-0.67623	-0.45696	3.2755	5.1803	-1.4171	-6.012	-8.1509	-0.38094	0.98789	-7.5775	-0.14129	5.3432
-2.976	-8.288	-2.7262	-3.776	-2.8809	-2.01	-3.9703	2.2015	-2.1998	-5.0797	0.62333	-0.56828	-4.4989	1.8579	-3.7512	-1.6802	2.9934	-4.1181	3.4107	0.49276	-3.739	-1.7194	8.8702	2.4394	-3.8771	-6.7112	-0.34456	6.7512	1.82	-4.1103	-0.3935	-2.8543	1.324	-2.1492	-2.1519	0.74042	-4.9402	-0.63188	-3.9651	0.18329	5.0905	-5.4156	-2.8329	-0.98196	-6.2317	-6.2061	-2.9497	4.3932	-3.2143	1.8129
-0.61157	-4.5888	3.898	-0.97045	3.2849	5.6533	2.8756	2.3173	4.0194	-3.6393	-4.322	2.1218	-3.6649	0.9924	-2.9909	-6.3773	-3.4132	1.1248	3.1646	0.7952	-1.2009	3.79	-7.019	-7.3485	-0.18798	-7.2323	1.8818	0.49802	-0.78769	-2.4174	6.763	-0.98693	-4.8663	-0.97433	-0.92777	-2.6216	3.6524	-1.5166	-4.1168	-0.119	1.2418	0.96152	0.37527	-2.2845	-1.262	-0.32282	4.4882	-3.8588	7.3236	0.91033
-0.31289	-1.1202	0.49797	-4.3304	-0.56986	-6.4599	-6.1013	-2.1611	-1.7917	0.85636	-3.7662	0.27193	-5.7089	1.6737	-5.8331	-5.039	1.8898	-6.6406	-1.7854	-4.2941	2.1721	5.7083	2.8103	-6.0584	-0.16178	1.8382	1.3521	2.7547	2.2973	-0.53601	4.8256	-0.62921	-1.3691	-3.8437	-4.7276	-0.24136	-9.3142	4.7713	-0.27276	0.2928	0.059786	-5.7068	-0.0038903	0.69053	1.7143	0.27346	3.5883	-0.58889	-2.2688	-3.5821
-11.501	-11.551	-15.664	-17.495	-17.659	-9.2722	-9.7169	-10.961	-13.719	-17.898	-8.2711	-10.462	-9.6238	-6.9488	-12.843	-16.381	-12.28	-5.8592	-9.7975	-15.769	-12.932	-7.1052	-8.8066	-11.336	-15.96	-17.425	-7.7288	-11.25	-16.299	-14.512	-7.9172	-14.026	-3.9767	-16.878	-19.986	-10.845	-14.214	-10.926	-15.25	-12.742	-11.482	-13.828	-7.2875	-8.7867	-13.31	-10.884	-7.3562	-10.731	-10.467	-13.53
-8.0903	-3.5457	-6.7422	-14.86	-6.382	-11.739	-5.2055	-3.9795	-12.554	-5.5727	-7.2869	-8.5855	-0.33461	-10.663	-11.787	-8.182	-5.7542	-11.479	-7.5093	-10.422	-11.792	-12.557	-3.0327	-15.777	-10.691	-15.008	-6.0792	-16.158	-1.085	-13.421	-4.6368	-8.4214	-15.572	-15.885	-3.7738	-7.3317	-9.7152	-2.8297	-5.2345	-13.68	-11.981	-11.456	-11.381	-9.2854	-12.133	-8.7485	-6.0182	-12.287	-8.0477	-5.5208
-11.488	-14.089	-14.221	-13.765	-15.491	-8.7583	-14.37	-18.611	-15.812	-15.629	-10.757	-16.917	-12.856	-15.358	-17.019	-13.709	-16.786	-16.207	-16.819	-11.863	-11.209	-15.248	-15.36	-13.445	-17.491	-20.969	-18.519	-16.733	-13.46	-13.206	-17.644	-12.387	-15.639	-15.2	-12.208	-11.209	-18.715	-13.724	-12.735	-14.475	-13.764	-17.116	-12.537	-12.538	-9.7154	-13.384	-14.249	-9.8449	-17.152	-12.41
-2.0345	9.3916	1.7255	0.10316	1.9437	1.0249	0.40965	2.255	4.2247	-7.3037	-1.0423	0.72746	-4.3844	1.9064	-0.94315	0.57032	3.0848	-1.5327	5.0983	2.5228	-2.5743	1.2366	-0.84822	-0.34684	-0.34953	-0.81069	2.8864	-0.50036	-0.73559	2.2801	4.1818	-0.28477	3.7635	1.9009	-0.2226	-7.7501	1.0701	-1.0627	-1.5234	5.1873	7.5405	-1.8979	4.6357	-0.93359	3.4334	-7.2475	-4.0205	-1.6314	1.3048	6.9133
-5.2816	-3.117	-2.0822	-2.885	-11.193	-5.753	-2.295	-4.935	-2.6768	-2.1672	-8.6378	-10.846	-6.5435	-11.809	-5.4396	-7.6942	-7.7465	-7.7489	-8.0101	-3.1334	-0.21168	-8.3459	-6.1475	-8.1636	-6.0564	-7.452	-5.9183	-7.7843	-7.816	-4.6685	-11.721	-3.1448	-6.229	-6.0088	-12.684	-6.8669	-4.5001	-3.9386	-4.2898	-8.0468	-7.8964	-4.1245	-5.6161	-1.1209	-8.3942	-9.4508	-3.3596	-7.8791	-2.4927	-9.268
-17.484	-14.778	-14.996	-12.268	-14.317	-5.284	-16.863	-17.343	-14.86	-4.6356	-16.974	-9.4763	-10.398	-11.434	-9.249	-13.179	-15.277	-13.718	-6.1886	-11.172	-13.702	-7.0525	-14.651	-8.8776	-12.552	-13.303	-11.526	-11.115	-13.861	-12.986	-7.5089	-15.428	-14.207	-11.574	-16.213	-12.94	-14.784	-12.661	-18.212	-11.694	-10.712	-9.0185	-9.8413	-13.907	-4.6978	-15.675	-10.808	-11.109	-15.47	-20.076
3.9932	-11.227	-0.22514	-0.71328	5.9012	-1.0853	-2.1917	-3.8987	1.4265	6.0966	0.032798	-0.82517	-4.4907	3.9303	0.80445	2.3317	1.0784	2.9667	-1.4547	-1.1285	-1.8754	-3.7601	5.5579	6.9467	3.9046	3.9641	7.7113	-5.8521	-2.4826	6.2029	0.66803	6.4853	0.47477	-6.7048	-2.0284	-3.6017	-4.1082	-2.2182	-2.4559	2.9969	-3.0117	4.4054	2.5436	5.7119	-6.0484	-0.15106	-2.5396	-2.1718	-6.6065	-5.2951
-10.282	-4.0564	-2.0501	-3.4296	-1.785	2.5486	-3.8994	1.7706	-8.3186	-0.70705	-8.4579	-0.96981	-7.5431	-3.8699	-6.1721	-4.9454	-1.5097	-10.141	-7.7934	-2.5128	-11.126	-5.5621	-6.3059	-1.42	-3.1333	-8.8472	-8.1634	-9.5393	-8.0954	-7.2016	-3.6011	-1.4426	-1.8278	-3.4601	-4.6179	-4.8962	-12.675	-2.6911	-5.8454	-4.3897	-5.6789	-8.8409	-11.05	-5.8813	-5.0129	1.3289	-7.6871	-4.0827	-6.3927	-5.6369
-12.668	-8.7072	-12.719	-16.057	-9.7904	-12.185	-16.337	-10.653	-8.7254	-8.61	-13.701	-11.581	-14.94	-17.573	-12.427	-15.603	-8.469	-12.04	-10.564	-10.401	-11.076	-10.87	-14.035	-5.1725	-13.497	-12.336	-14.703	-14.011	-11.567	-8.1239	-14.256	-19.256	-10.859	-14.3	-5.7109	-5.9956	-12.407	-7.4093	-10.79	-12.64	-4.0285	-12.993	-5.1132	-16.257	-10.637	-14.302	-11.339	-14.243	-10.393	-13.681
-21.072	-11.38	-16.088	-12.736	-13.977	-7.1364	-7.1212	-10.519	-15.294	-10.928	-8.7002	-12.043	-9.3219	-11.01	-10.253	-10.745	-10.441	-12.216	-10.059	-7.08	-11.34	-16.762	-7.0067	-11.783	-12.381	-12.467	-13.826	-9.4398	-16.731	-8.9722	-8.8707	-11.414	-8.8895	-11.854	-6.2017	-14.141	-9.5113	-11.017	-19.081	-10.883	-8.3404	-1.8154	-13.252	-16.538	-11.917	-12.597	-13.401	-12.599	-18.416	-12.407
-20.733	-17.115	-24.719	-20.694	-25.56	-20.252	-23.231	-18.751	-17.409	-21.088	-20.633	-21.957	-20.597	-26.303	-15.584	-19.685	-18.492	-20.462	-21.954	-20.432	-24.05	-22.665	-21.719	-20.216	-20.593	-26.343	-23.369	-16.474	-29.471	-19.411	-25.084	-20.173	-21.704	-21.79	-11.894	-24.299	-20.969	-22.39	-23.75	-28.869	-23.502	-19.7	-24.118	-26.586	-24.737	-20.066	-18.864	-15.595	-24.816	-18.29
-17.725	-12.123	-8.6503	-13.522	-12.207	-11.838	-14.655	-10.074	-9.7412	-5.5329	-15.755	-11.342	-15.879	-13.311	-14.464	-11.775	-10.245	-13.649	-11.288	-8.6806	-13.199	-8.6948	-16.206	-12.413	-6.3624	-10.413	-16.6	-19.122	-9.8316	-6.2472	-12.628	-12.596	-15.064	-12.426	-9.8916	-11.376	-15.322	-13.924	-7.3014	-11.391	-6.3121	-10.473	-12.648	-7.7667	-16.066	-5.6206	-9.1645	-14.348	-15.755	-17.942
11.452	13.724	4.6861	2.6839	4.4566	6.8914	9.5781	5.767	14.054	7.2559	11.388	10.297	10.532	4.5361	10.657	8.4787	12.622	6.9556	8.3751	11.224	11.979	6.619	7.8038	6.5912	8.6742	8.1204	12.755	8.2425	2.961	9.0642	5.2459	4.6838	3.7339	2.2154	7.2452	9.3923	10.103	10.216	0.53937	2.7414	9.3858	8.9854	8.1684	4.5375	3.4185	9.028	2.3671	6.1376	5.9886	6.4756
-14.12	-16.255	-14.881	-7.1873	-3.3782	-12.811	-7.8491	-8.2793	-10.517	-10.615	-11.167	-7.8228	-11.828	-11.335	-14.908	-8.5619	-15.799	-14.391	-14.869	-18.941	-7.7991	-11.457	-8.9711	-14.037	-6.8419	-14.019	-11.674	-9.9638	-13.284	-17.955	-13.11	-9.6675	-9.0378	-8.1892	-13.453	-12.918	-13.077	-5.3173	-6.963	-11.209	-6.7701	-11.031	-13.172	-14.466	-14.135	-11.365	-18.812	-4.1295	-10.535	-17.264
-9.2434	-4.5806	-9.3933	-5.5242	-3.7124	-0.56933	-3.9092	-6.7016	-8.4699	-5.214	-6.6781	-6.1558	-7.3165	-5.8901	-2.5679	-5.7748	-2.569	-6.2623	-4.283	-2.3725	-2.473	1.0623	-4.1835	-5.479	-5.7341	-8.2714	2.1026	-18.665	-10.04	-3.4495	-9.0483	-7.4347	-9.5936	-1.3845	1.524	-1.8007	-6.3182	-0.031476	-10.868	-5.4512	-4.3702	-1.4887	-7.5252	-6.5108	-8.9092	-13.78	-10.14	-11.267	-3.2476	-8.2093
-11.046	-11.567	-11.327	-13.78	-9.4039	-15.371	-7.7426	-16.327	-15.737	-13.963	-11.26	-11.081	-14.592	-12.982	-10.629	-16.735	-13.017	-8.6302	-14.705	-15.664	-11.024	-7.8005	-11.518	-10.54	-12.8	-13.602	-17.953	-19.532	-17.858	-13.436	-12.416	-10.286	-16.556	-14.813	-13.251	-11.306	-10.811	-9.8241	-18.898	-13.994	-12.556	-7.0116	-6.8603	-17.748	-15.801	-8.4601	-8.4677	-14.763	-20.359	-10.595
-0.58756	-4.2637	-2.5842	-6.4361	-2.6349	-5.4561	2.103	2.9034	-0.96102	0.58781	-2.7371	-1.8942	4.1504	-4.528	2.0297	-5.7782	-3.9309	-1.2451	-3.643	-6.6502	-6.6985	-1.6377	-6.1546	0.020645	0.80054	-1.0122	-4.4463	-0.64182	-0.18721	-8.3031	-2.1035	-3.3509	-2.1272	-0.34225	-1.8532	-2.8744	3.2041	-2.1618	-2.8017	-1.21	-2.6131	-2.5175	-2.3713	-0.83706	3.7002	2.5241	-6.4742	-5.4848	-3.277	-9.6546
3.2865	-0.41583	-5.006	-8.7089	-1.1879	-1.7133	-0.070884	-2.3522	-15.711	-0.77442	-5.9374	-0.57058	-1.5045	0.32942	-8.0457	-4.7276	-4.2612	-0.33831	-3.2503	0.41167	-4.8529	-8.9158	1.5115	-8.1751	-3.6646	-5.8386	-0.50944	-1.5025	-2.5302	-10.692	-1.9509	-2.4612	-6.0643	-3.5669	-0.62164	-3.8798	-6.8073	-7.792	2.3594	-8.3357	-5.8595	-3.0303	-5.455	-5.4648	-8.2007	-4.1342	-4.8032	-0.36013	-2.1423	-0.24812
-9.9861	-11.984	-6.3113	-15.461	-9.5738	-11.897	-17.12	-11.928	-13.357	-12.154	-14.686	-3.4384	-10.187	-14.245	-9.966	-5.4236	-7.2641	-16.91	-14.847	-7.0145	-8.8008	-6.1395	-7.4392	-14.429	-8.1691	-14.666	-10.102	-12.291	-9.5935	-4.0489	-11.067	-5.0784	-14.837	-8.7692	-8.5031	-13.928	-14.423	-7.2889	-10.685	-9.9834	-3.4516	-6.5407	-14.627	-16.075	-8.8193	-8.175	-5.6563	-7.2899	-9.8473	-9.4561
-9.1705	-9.9886	-7.2928	-7.3586	-9.1339	-15.27	-10.355	-12.237	-12.398	-12.639	-10.462	-13.136	-11.958	-11.882	-13.071	-9.8068	-7.493	-15.867	-6.8278	-5.7258	-4.4721	-8.6233	-10.804	-12.579	-5.7583	-11.712	-11.744	-8.1439	-8.1134	-19.341	-11.143	-10.628	-4.8255	-11.008	-10.108	-11.406	-6.9539	-9.1786	-9.7898	-8.42	-13.804	-13.839	-10.693	-10.8	-13.199	-10.28	-7.1976	-10.81	-10.074	-10.499
-4.439	-8.5088	-0.9298	-3.2874	1.5114	-5.7823	-0.20925	-0.31646	-3.3445	1.1879	-9.4842	-4.9474	1.8271	1.4825	-2.4685	1.2184	-5.0769	0.31689	4.8314	-1.7045	5.4213	-2.1982	-6.1337	-5.1552	-1.7384	-2.1291	-3.2951	-8.4016	-10.769	-0.34019	-3.2779	-1.1821	-4.7946	-2.7564	-4.0602	-2.6744	1.6433	0.85036	7.4388	-2.2421	-3.3469	-3.9398	-3.3668	-7.2564	-1.9146	-0.00093916	-3.361	-0.77401	-0.021656	-7.755
-11.056	-10.591	-7.9013	-17.704	-11.783	-3.5173	-9.4066	-10.894	-10.885	-12.591	-13.238	-4.6968	-5.2259	-12.128	-10.499	-9.8589	-10.92	-4.358	-4.765	-11.674	-11.177	-17.828	-11.66	-7.528	-7.244	-19.193	-11.601	-13.657	-8.6763	-10.929	-9.3171	-8.4666	-8.8476	-9.4747	-7.8428	-6.6154	-8.7617	-15.647	-12.729	-7.1757	-4.814	-8.5473	-9.1965	-10.457	-16.003	-7.4313	-10.078	-12.848	-13.771	-12.725
-6.9036	-8.7798	-11.431	-13.313	-14.914	-15.667	-16.354	-21.236	-15.503	-11.378	-12.206	-16.788	-9.5019	-13.027	-9.0902	-12.26	-11.064	-14.87	-9.6531	-20.135	-10.553	-17.119	-10.747	-17.856	-21.176	-12.205	-18.897	-15.528	-11.301	-18.838	-10.907	-6.9581	-15.205	-11.141	-16.135	-15.736	-18.739	-14.572	-9.3008	-11.091	-11.768	-15.688	-18.534	-6.8549	-12.228	-16.925	-13.35	-15.413	-15.134	-12.695
-1.7117	-0.83683	0.1641	-0.89123	0.70707	-6.6897	0.51406	-2.0511	2.5211	4.2623	9.1515	3.5815	5.9698	6.5661	-1.1757	-4.447	1.7615	0.73359	4.8697	0.15748	4.8284	-0.77308	-1.9022	-1.733	0.15511	4.9939	2.4148	1.7749	5.1354	-1.0547	1.385	3.8131	5.9627	-0.9231	-6.9531	-3.1542	-1.5288	1.5315	7.6319	2.547	3.2198	-3.3344	6.0787	-3.3051	0.46233	1.7454	-3.16	7.9375	-3.1425	4.5009
-13.559	-11.111	-9.196	-13.823	-7.3227	-11.408	-12.745	-11.069	-3.9635	-9.0354	-12.01	-15.493	-11.34	-14.39	-19.495	-11.702	-18.611	-9.2649	-18.596	-12.894	-12.312	-5.7729	-14.612	-8.7112	-13.646	-15.02	-8.6875	-6.3521	-10.548	-13.015	-9.9486	-18.374	-15.63	-8.7778	-7.8031	-9.0418	-13.921	-14.694	-14.664	-11.967	-12.048	-15.284	-14.062	-11.944	-13.661	-11.908	-11.198	-12.107	-15.402	-17.391
-8.783	4.9226	1.3993	2.8015	-4.2176	-0.68428	-0.96527	-0.39151	-1.5645	-0.78575	0.45323	-0.89637	4.1954	2.3285	2.6954	-1.5931	6.5817	-3.1289	-1.47	0.77446	3.8211	3.5104	-1.7539	-0.54393	-2.5473	3.017	3.3003	5.0537	9.361	3.9874	-3.737	-0.59231	6.7812	0.46835	0.30898	4.9952	4.123	-4.9677	-0.29159	0.79848	3.124	6.6988	2.1249	-4.1814	3.7732	-0.87161	2.3665	7.7932	-3.3879	2.9748
0.66112	-2.4553	0.65946	-0.32006	2.6517	-5.6992	4.3734	1.422	-4.5189	-0.27859	4.9015	-1.989	3.7623	4.0527	-1.3767	-3.7822	-4.4371	4.2746	0.6041	-2.0421	-6.0936	-2.0643	-0.81816	1.1655	-1.4136	-1.5975	-4.5472	-7.9025	-2.6547	-0.11966	-0.17147	1.5145	-1.0077	1.5869	3.5889	2.912	1.2934	2.2341	3.9812	6.0961	2.1846	-2.8011	10.533	1.3542	-0.67186	3.0009	-1.4771	0.87107	3.5405	6.1703
-1.2079	-4.9336	-5.0083	-6.0288	-0.35838	-4.1927	-6.671	0.17705	-3.9746	-4.274	-6.6169	-8.1717	-12.059	-0.069798	-5.6427	-8.5539	-2.5886	-5.3516	-11.895	-2.4809	-4.2708	-4.6925	-7.8721	-1.8384	-6.4397	-6.7851	2.3086	-4.5961	-3.0914	-0.918	-3.0758	0.33331	-5.7863	-3.7145	-13.712	-8.7486	-4.2728	3.0966	-7.2583	-3.7387	-2.4284	-3.1404	-7.511	-1.5275	-3.9103	-6.0006	-13.742	-6.0975	4.6456	-5.0963
-14.562	-12.068	-12.483	-9.6633	-9.28	-13.084	-11.884	-19.314	-6.2594	-8.7206	-8.2997	-2.9532	-15.449	-11.289	-14.564	-7.2862	-10.676	-19.476	-12.602	-9.0277	-9.9784	-8.9774	-11.741	-10.317	-12.237	-11.788	-13.673	-10.929	-13.874	-9.9093	-16.719	-10.11	-9.2747	-13.641	-11.003	-6.588	-15.068	-6.1108	-12.37	-11.962	-16.27	-9.8649	-12.839	-8.0782	-8.2535	-17.071	-10.13	-11.897	-9.3242	-6.3911
-2.3209	-4.3563	-5.1266	-1.5881	-1.8604	-11.88	-3.6142	-5.75	-3.4835	-8.9021	-12.865	-11.751	-3.8829	-6.5151	-6.0916	-8.9051	-6.2051	-13.704	-6.2219	1.3532	-7.3896	-5.7896	-9.2894	-10.437	-4.1941	-5.5245	-8.632	-13.157	-2.1037	-2.4179	-11.146	-8.6875	-10.684	-9.2204	-2.0772	-6.9249	-6.0752	-4.0657	-14.362	-5.1379	-5.4624	-1.569	-6.7003	-4.4345	-7.1236	-2.4412	-10.627	-2.0017	-12.768	-8.557
-12.891	-10.329	-10.231	-10.685	-12.88	-10.538	-15.684	-16.683	-16.227	-15.49	-14.42	-12.098	-18.84	-14.935	-13.562	-15.313	-12.17	-16.089	-12.002	-12.873	-20.611	-16.993	-9.1064	-17.318	-15.915	-16.743	-11.245	-15.788	-16.722	-12.902	-15.522	-16.329	-18.518	-15.153	-11.423	-9.7664	-15.222	-21.795	-11.142	-12.223	-14.799	-19.494	-12.414	-12.018	-9.7304	-13.831	-18.34	-6.4464	-8.9987	-11.136
-10.459	-15.35	-10.046	-19.272	-4.9051	-9.0352	-10.705	-13.211	-10.584	-8.3756	-14.002	-11.405	-14.774	-14.584	-18.095	-18.081	-10.177	-14.178	-9.4171	-11.041	-14.199	-3.9585	-14.1	-10.989	-11.31	-7.7274	-10.453	-9.2808	-8.1053	-12.959	-6.4443	-11.043	-11.18	-7.5988	-12.18	-9.5195	-10.512	-11.357	-10.504	-12.525	-13.344	-10.726	-9.1606	-10.046	-15.427	-10.125	-10.38	-17.439	-7.2229	-11.75
-0.5922	-1.1328	-1.3045	-0.67444	5.542	0.84301	0.99744	-6.4113	-1.8685	-4.035	-5.9155	-1.2254	1.5486	-5.7331	1.1017	-7.2765	-1.6194	-3.13	2.2367	-3.9416	-8.8733	-1.3054	0.31323	0.12898	-1.2271	0.38998	-0.98682	-4.2862	-2.3492	-6.0387	-0.72985	-3.1481	7.0942	-0.85754	2.3423	-5.8411	-3.2714	2.0664	-3.0217	3.1228	-0.80823	-2.1437	3.3098	0.43869	-4.4889	-1.2012	-4.8314	-3.5362	-12.291	2.4629
3.0887	0.96656	-1.4418	-2.5333	-0.51106	-10.51	-4.0248	6.5548	-0.7109	-5.6302	-7.056	-0.85811	5.9152	-0.055347	-7.2274	-6.2668	1.7016	-7.2063	-1.8926	-5.1151	-1.1521	-0.86129	-4.6481	-5.5672	9.0494	-1.1233	-5.9128	4.1043	-1.8324	-3.4986	-2.4713	-5.0526	2.3372	-6.9301	6.2932	0.69979	-2.2316	-0.36872	-0.76133	-1.9052	0.17598	1.4916	-5.922	2.2923	3.4092	-2.6038	-4.2118	-1.8052	0.98534	3.0331
13.357	-0.37767	3.8246	12.766	3.9398	9.7575	7.6686	10.086	3.562	4.8742	6.5504	15.385	12.578	6.3604	1.1787	6.1626	8.0635	13.919	10.376	11.516	7.0856	11.41	8.5321	4.4494	7.6884	8.3142	2.3149	4.4854	5.2848	10.876	8.5819	8.3963	9.847	6.7894	5.9211	9.7543	10.653	10.368	5.4172	8.8759	7.6362	10.169	9.5938	3.9815	3.6697	9.4224	6.7299	17.462	4.4691	5.4536
-1.3423	-12.172	0.31985	0.013352	-1.8649	3.1752	-5.7852	3.2755	1.1948	0.19411	4.7857	-5.5154	-7.8486	-5.4966	-5.2631	-1.0969	-10.834	-0.48034	-2.4507	-2.058	0.44437	1.3674	0.77682	-5.2276	-6.8589	-3.3761	-3.2197	-6.4769	-3.6887	-5.8371	-9.529	-2.1277	4.1015	-1.3522	-1.6436	-7.733	-3.5954	-6.7841	-4.6899	1.5258	5.6747	-0.36813	-5.445	-1.6846	-4.8013	2.2824	-1.3868	-7.6587	3.1088	0.5277
0.97898	-1.9379	0.544	-2.5404	-1.6173	-4.8131	-4.6994	0.77916	-0.94953	-0.62687	4.1441	2.5138	2.6338	-7.0537	-1.5331	-2.6594	-0.4398	-1.9666	1.3181	-4.567	-3.5037	2.9173	1.0579	-6.9709	-4.2847	-0.53358	4.3639	-4.6425	-6.1113	3.1068	-1.1307	-3.1555	-3.3852	1.9705	-0.5566	5.1344	1.9774	5.2097	-2.4434	-3.5914	8.9141	-2.8524	7.23	4.3208	-0.29578	-5.1188	-2.5907	-10.037	-5.5229	-3.9514
-9.5657	1.8502	-3.0755	-7.9605	-1.346	-2.894	1.3696	-2.2029	-4.2591	4.4309	-5.6911	-4.1958	3.5776	-5.8371	-3.7995	-1.7402	-3.7307	-2.5245	-4.5282	-3.8623	-9.5364	-6.522	-1.5781	-8.2517	-2.2444	-6.6026	-5.3975	-4.3846	-7.7666	-5.6367	-4.9623	-4.6859	-4.9465	-4.1425	-1.0791	-1.1947	-7.2817	-1.7616	-4.4482	-6.8019	-8.453	-1.5579	-2.0446	-8.6575	-4.3154	-6.7782	-4.3249	-5.082	-7.914	-8.077
-0.43862	-8.4114	-9.4221	-0.6728	-2.1189	-1.8264	-1.9416	-3.415	-7.5607	-5.4626	-7.4453	5.3423	-0.57477	-0.95932	-7.7927	-8.9097	-2.649	-7.0899	4.1917	-8.797	-2.0735	2.7621	-3.9	-1.6448	0.42401	-8.9556	0.82761	-8.3571	-0.79787	-2.024	-4.9339	4.3659	-0.93268	-4.2556	-3.3995	-1.7232	-5.7595	-1.2067	-2.0171	-3.5068	0.13214	-4.531	-6.6587	-1.8213	-0.58122	4.8503	-0.57338	-0.00020505	1.4949	-2.0161
-7.4333	-3.534	0.0319	-4.5092	-13.358	-7.5176	2.0299	-2.0037	-7.2297	-7.493	0.49532	-1.7847	-2.9055	-1.9803	1.9949	-7.7927	0.22353	-1.0865	-3.5987	-0.68438	-9.3713	-3.4813	-2.8238	-6.7477	-2.9132	-5.4469	-6.8333	-1.2889	-4.5843	-0.89903	-4.1002	-4.1212	-4.2489	-7.1161	-6.057	-8.4439	-6.7139	-6.9166	-2.0302	-4.2915	-3.1459	-5.384	2.9231	-3.4011	0.96633	-9.637	-2.4764	-6.2513	-6.21	-6.9548
-0.79503	-1.1985	8.3278	-2.0983	-8.3416	-4.9281	-2.7218	-2.1528	-1.4542	-4.005	-2.6858	-1.514	0.49277	-5.9544	0.57057	-0.41156	-2.3793	-6.2791	4.0459	0.86229	-0.52528	1.1118	-2.43	-2.7185	-4.764	-2.5024	-4.2178	-3.0731	-3.8859	-1.5293	-5.3391	-6.2664	2.7098	0.10454	-0.71082	0.2451	-2.9935	3.3702	-0.41845	-7.2061	-3.1428	-1.374	-2.5842	2.1511	-2.1409	-5.4217	1.3353	1.1774	-2.3613	1.1948
7.2176	4.2837	7.4157	12.068	9.9461	9.0853	9.7313	6.5467	6.8186	9.1403	10.078	4.5277	6.1854	9.5661	7.7535	6.437	4.4463	7.7682	13.143	9.3476	7.9446	12.276	9.8494	3.5664	12.536	8.8332	6.7898	5.5889	3.7443	7.292	4.6635	0.21429	5.0817	9.055	9.2672	6.1742	6.1184	4.5357	5.2318	7.0152	10.266	13.413	6.6566	12.665	8.333	5.8037	10.52	12.408	7.66	10.374
4.4871	0.67992	0.83559	9.7803	-0.50129	1.4442	4.9	2.2214	7.2254	1.2702	16.657	1.9705	6.3402	4.9065	7.5525	6.1592	6.2519	9.3787	4.9171	3.7377	1.4122	7.2425	6.2311	8.4351	3.8792	3.5072	5.5243	3.2602	7.0381	5.9401	7.5573	7.5677	7.549	1.6641	6.1608	9.0196	2.7001	2.7589	5.6405	-0.28856	8.961	5.975	1.8033	2.7932	3.7777	2.0418	5.295	4.5972	8.6257	4.5904
-1.9427	-5.6721	-11.321	-8.7593	-8.5161	-8.4766	-2.8064	-4.0354	-5.5453	-2.4356	-6.2709	-9.8118	-2.7113	-4.122	-4.4207	-4.2878	-7.9009	-2.4531	-0.48519	-5.7085	-2.3121	1.2869	-3.3417	-2.9276	-6.2257	-10.201	-5.6633	-4.8542	-12.833	0.56298	-8.2151	-4.5648	-4.6603	-8.2521	-6.8109	-3.7539	-6.5012	-9.035	-7.9169	-6.0643	-1.1561	-11.002	-4.0722	-2.6264	-6.7072	-9.8313	-3.1943	-3.4805	-7.0531	-9.2989
5.4634	4.5363	6.754	5.6806	13.14	4.4253	8.0736	0.92582	12.847	8.8504	10.239	9.5213	9.5915	9.9349	8.685	5.8092	8.7969	10.391	9.8671	8.2862	13.601	10.478	10.114	5.7086	8.8156	11.741	6.2227	7.7866	8.9643	11.413	8.6985	7.109	11.445	10.85	7.9148	5.952	9.041	7.6877	2.3448	14.642	6.5143	9.6883	9.163	5.7428	11.453	0.47617	12.604	3.1649	2.0372	-0.19644
-3.4115	0.083926	2.5174	-2.1198	0.73882	0.80512	3.3567	0.5374	3.5764	0.1444	-1.4517	-0.26953	-2.1398	-6.048	2.8939	2.6324	2.9223	1.5787	3.3544	3.1096	1.3818	10.328	1.9385	1.265	2.7881	-0.093421	1.629	-5.2194	-5.9712	-1.6122	1.4734	3.2106	-1.1345	-1.0562	1.7231	0.986	4.5603	-0.91748	-4.5114	0.7735	4.0742	-0.6843	0.54989	6.3324	-0.044526	4.1015	-6.2221	6.1105	0.10296	-0.3601
-11.9	-10.293	-12.023	-8.1107	-7.5691	-7.719	-11.373	-8.7062	-12.894	-7.6949	-14.356	-15.764	-8.8744	-8.5693	-6.2331	-11.578	-12.989	-4.7393	-10.044	-7.2709	-5.4817	-10.999	-5.6125	0.87171	-11.913	-7.0755	-9.6517	-7.4482	-5.6233	-5.3431	-16.232	-8.1956	-8.2352	-13.724	-10.237	-11.863	-10.283	-11.826	-10.901	-8.9535	-11.424	-9.9747	-5.725	-9.961	-7.931	-6.7732	-12.963	-11.428	-6.8091	-3.787
12.16	11.273	12.824	2.5433	2.2186	7.784	5.4039	11.459	7.5498	5.1568	5.7837	13.999	10.695	7.1777	4.3855	7.5114	8.215	3.2492	7.9161	2.1353	5.2783	6.0261	3.4375	10.138	8.7936	10.059	4.3761	11.732	4.2723	12.011	6.1981	6.9431	0.27702	2.9231	4.5274	12.601	6.7746	8.8608	5.5297	12.486	8.4196	9.9278	9.7403	3.7144	9.8437	12.633	6.2836	5.695	5.9918	14.143
-9.3873	-14.631	-13.997	-13.245	-19.076	-20.146	-1.6774	-15.355	-13.909	-13.779	-12.311	-7.0915	-9.1548	-11.555	-8.5313	-18.713	-12.673	-12.621	-10.998	-9.0238	-15.82	-9.7702	-7.5629	-14.039	-4.6334	-8.84	-13.507	-13.85	-9.2548	-11.612	-15.71	-17.495	-8.7612	-13.639	-16.72	-6.9832	-14.577	-13.947	-10.408	-11.146	-16.223	-5.3655	-13.046	-6.9342	-17.296	-8.8825	-14.753	-12.064	-14.56	-14.871
2.5008	-7.0337	-0.5836	-0.44389	-2.8262	-2.5514	2.8904	-0.29898	-3.4681	-4.059	-1.0979	2.43	-4.6039	4.6516	-0.49612	-1.9632	-4.2696	2.0607	1.8596	-0.62729	-4.2047	2.9011	4.6178	1.9467	5.1537	-0.68757	1.0525	-4.3366	3.8843	-2.1203	2.9854	3.5072	-3.0917	-2.0731	0.23076	1.3003	6.3432	-1.8182	4.1214	2.1471	-1.5926	-1.6575	1.2705	0.51931	-3.0321	-2.4292	-0.3749	-1.6546	-10.031	-0.36416
-0.73366	-5.5065	-5.8725	2.3664	6.5365	7.5376	0.65244	8.4009	2.7317	2.2254	-4.6224	0.68949	0.62817	1.2099	-1.2976	1.518	8.2202	-7.3168	0.41641	-3.8918	-1.729	0.60581	0.33496	-7.9285	-1.4649	-3.829	-0.099796	1.951	-3.2152	5.526	1.3105	1.3676	2.1998	0.48668	1.3085	-1.8391	-6.2522	0.80076	-4.8842	2.4073	-2.0546	-1.4652	5.0665	4.5738	1.7914	1.5708	0.97458	-0.61532	-4.1656	3.2708
-15.304	-4.0782	-4.8195	-11.015	-11.799	-15.481	-14.191	-13.807	-20.058	-12.706	-5.6938	-9.1698	-14.755	-8.0575	-10.322	-9.7469	-12.472	-10.018	-4.291	-10.426	-13.679	-14.639	-10.58	-19.333	-14.123	-12.235	-11.925	-13.273	-15.028	-10.844	-5.6887	-14.093	-9.319	-12.357	-9.4826	-4.1836	-16.593	-9.8467	-5.6994	-9.8849	-4.3833	-10.795	-12.524	-12.978	-10.495	-8.3321	-3.4593	-7.474	-11.235	-5.8689
-5.936	-5.2003	-1.1447	-5.0368	-1.9888	-0.43345	-5.5882	-0.75896	-7.3798	-7.153	3.3061	-0.69274	-3.8599	6.1061	-4.7281	-4.4561	-3.2327	-4.1164	-9.0555	-3.1964	-0.63647	-0.34488	-9.912	0.91766	-8.6831	-1.7588	-2.0692	-6.4126	2.1413	5.5139	-2.3553	1.9274	-6.7302	-0.79953	0.97148	-1.0949	-4.1669	-8.1434	-0.013344	-7.4608	-2.3752	-7.6153	-4.564	-1.9218	0.88846	0.72829	-4.3629	-6.2955	0.8081	-4.9107
-1.7307	-4.2159	-8.5668	-3.084	-6.3253	-6.5162	-4.6225	-7.3906	-3.6723	-1.1223	-6.7797	1.5643	-8.2973	-9.5739	-2.496	-7.2743	-5.6928	-2.1485	0.29363	-1.9512	-1.8677	3.949	-5.7812	-2.0633	-3.818	0.42676	-10.041	-2.1443	-4.2891	-5.7439	-4.964	-0.81206	0.19789	-8.3238	-2.1302	-4.951	1.5619	-5.9253	-7.5806	-8.6856	-3.5608	-8.629	-8.178	-4.3008	-4.3255	-0.094159	2.581	-7.2732	-2.0723	-3.2659
4.3136	-0.37351	-4.8281	3.0842	-8.068	-6.5985	0.81722	-7.8721	0.85149	6.7316	5.9317	-5.7479	-1.6055	-2.3249	-1.2898	2.2915	0.33721	0.89752	-4.9669	-3.6765	3.7711	2.7958	1.5353	4.3656	6.1609	1.8716	2.4828	-4.0254	-0.77987	3.8153	0.31582	4.9138	-5.9703	2.2033	3.2946	-1.2617	-4.8276	-5.8219	6.2688	-6.7491	2.2772	2.1026	0.97294	1.2481	-4.3678	3.1589	3.2108	0.89855	-0.20403	-1.706
-12.016	-17.252	-11.348	-2.4976	-0.063772	-12.638	-12.542	-14.976	-13.039	-19.427	-13.472	-16.447	-18.561	-11.176	-9.8795	-9.88	-14.636	-16.116	-14.123	-12.697	-18.153	-10.208	-13.557	-16.143	-16.459	-14.342	-6.5583	-9.0305	-16.755	-9.3405	-9.9706	-15.495	-11.803	-13.244	-17.799	-13.73	-14.225	-14.409	-11.379	-4.7186	-12.079	-19.565	-18.368	-12.212	-8.2518	-16.749	-6.9198	-16.079	-12.511	-11.735
2.4396	-0.73388	-1.3004	-7.0339	-12.283	-4.7032	-0.022146	-5.4512	-0.61614	-6.285	-3.0037	-3.8056	-4.1433	-6.1624	-6.0752	-12.985	-9.8543	-5.7018	-2.495	-5.7971	-2.3641	-7.8156	-5.1218	-4.863	-7.5016	-4.227	-5.2386	-4.8089	-8.63	-6.8841	-2.088	0.030525	-9.006	-5.2599	-8.7283	-5.8252	-6.3639	-9.1363	-7.5959	-7.271	-8.1268	-2.4892	-8.3445	-9.0086	-0.11424	-5.9954	-2.0502	-9.5676	-10.709	-3.2236
-17.485	-3.9843	-9.0557	-8.2309	-6.8853	-4.9879	-9.7455	-4.1746	-9.0133	-2.8512	-5.2073	-5.1645	-12.278	-8.0042	-7.0493	-2.8652	-5.9823	-2.4198	-4.2714	-5.1611	-7.3369	-7.7403	-7.5817	-5.1319	-9.1291	-11.203	-9.0374	-11.82	-2.8332	-7.9169	-5.9531	-8.228	-5.7053	-2.2116	-5.7575	-3.0717	-6.5561	-4.0209	-1.9149	-6.6801	-4.4083	-6.1708	-1.414	2.4232	-4.0294	-7.5447	-5.7311	-8.2568	2.7683	-13.439
7.9999	6.6688	6.6669	6.0941	11.202	3.2798	11.806	7.5265	10.444	7.9099	1.7151	7.9236	4.3822	13.255	9.173	7.2355	6.2652	12.121	3.2578	8.033	8.3501	7.8018	7.3027	6.2283	8.9148	10.958	13.169	4.4932	8.1982	11.409	11.095	9.9608	8.8301	8.366	9.0917	4.0562	2.451	3.7017	10.99	9.2962	10.222	5.5347	7.9223	-0.079602	1.2667	4.5563	13.451	12.048	6.6216	14.815
9.7827	2.1116	3.0197	13.727	3.8514	0.47513	10.445	2.3024	5.2294	8.6702	2.2937	9.7706	6.7537	6.4039	5.3754	12.424	12.258	3.8323	2.0161	12.113	5.5658	4.5426	8.454	12.524	2.6307	9.3784	4.4533	2.0547	2.177	7.7882	9.5494	7.9948	4.1866	9.5176	8.1425	6.8383	6.4916	11.488	12.692	5.4003	3.2148	-0.46491	7.9826	11.952	6.7044	9.1638	12.856	8.2903	16.769	7.7922
-12.405	-3.788	-2.1443	-6.5267	-4.6406	-4.353	-6.5076	-14.961	1.4739	0.32396	2.8811	-9.6685	-3.7199	-7.3176	-6.3339	-5.116	-11.391	-10.149	-5.4798	-0.047514	-2.6019	-7.2881	-4.9688	-6.0509	-5.7675	-3.0263	-3.1501	-3.8468	-3.2607	-3.3634	-1.7367	-6.5558	0.98688	-3.3589	-4.8474	-3.7547	-8.1631	-1.2952	1.3132	-4.5579	-4.5566	-9.0545	-2.545	-5.7243	-6.1568	-5.6	-1.6182	-7.9751	-5.3178	-2.2955
-12.082	-12.261	-7.4321	-6.3725	-6.6722	-13.237	-15.268	-12.089	-8.2395	-11.147	-11.743	-4.7412	-11.151	-11.78	-3.4368	-12.848	-14.038	-6.973	-12.947	-16.527	-7.2046	-17.484	-10.127	-4.6297	-0.92904	-12.937	-10.901	-10.287	-5.5517	-4.7034	-9.1187	-8.5566	-13.348	-12.444	-12.317	-11.873	-4.0648	-9.0278	-12.258	-6.0503	-4.3661	-16.293	-3.8332	-8.0537	-3.2916	-7.2692	-8.2838	-14.19	-6.3197	-7.8145
-0.0025196	-0.48883	-4.8388	-1.1033	-4.7049	-1.1461	-3.8451	-3.9309	4.0264	3.6884	-1.1562	0.11424	-8.4418	-9.0585	-4.175	0.50618	3.5979	5.6786	1.1352	-5.4379	-2.905	-5.5909	-5.7848	3.8753	-0.12593	0.39861	-4.7359	-0.84979	1.426	-8.1198	-0.098956	0.39497	-2.0377	-3.1403	2.9738	-0.90129	4.0935	-0.13664	-3.6604	-1.0974	-3.9299	-8.8636	-2.6882	0.33195	-6.0133	-0.58517	0.2711	-0.3046	3.3914	-1.0212
3.4819	2.1473	1.9524	2.7561	-0.70122	-1.9157	-2.3563	-1.759	2.4171	4.6604	3.4965	-1.5007	3.2427	6.0373	7.7788	-0.89745	-3.6465	3.703	0.24301	2.5798	-1.668	3.4333	4.0702	4.7921	1.0112	1.3329	0.3971	3.9914	3.5856	-2.8857	3.1305	-1.337	0.58554	5.3975	4.0162	6.9134	2.3742	4.2937	0.45618	-3.7992	-2.2888	1.8086	1.4346	4.2157	-2.0133	7.2536	3.3067	1.9418	1.879	-5.7073
-8.7147	-0.8511	-7.2047	-0.76114	0.51045	-7.5945	-4.5714	-1.3316	0.91253	-1.2187	0.15975	-3.4064	-3.2823	1.1119	5.1444	-1.5713	1.2998	2.7557	-0.72295	-1.3391	3.4677	0.60796	0.5887	-6.2652	-0.75665	-3.8072	-4.5226	-4.0101	-7.8623	-3.3353	1.2145	-3.5486	-4.635	-4.1015	1.7324	-2.2108	-1.7772	4.6558	-4.5134	-2.6418	-4.6893	-1.5046	0.11022	-1.0302	-11.114	-2.0581	1.856	0.81824	1.8751	-7.9828
-13.868	-13.535	-12.827	-12.83	-19.047	-16.017	-15.271	-11.384	-10.716	-8.9023	-13.585	-15.174	-15.061	-17.608	-9.5342	-13.873	-12.552	-17.83	-16.965	-13.678	-6.8789	-12.329	-14.869	-3.9557	-8.3289	-16.268	-10.218	-13.022	-12.054	-13.204	-10.429	-3.9407	-12.292	-12.25	-14.877	-15.779	-20.361	-15.285	-4.1974	-17.183	-12.018	-8.5057	-19.199	-12.87	-15.103	-11.839	-13.475	-14.67	-12.96	-10.683
1.6777	2.3874	-5.4281	9.2305	2.2342	1.6458	-0.12414	9.5726	1.6635	2.4222	-5.1764	-1.2069	6.0841	4.2448	-4.6707	-3.343	-2.4195	-0.94138	0.44624	3.1967	-1.0935	1.5744	8.644	3.18	1.1403	2.8536	-4.5681	-2.4664	7.275	2.8254	4.7989	1.2565	-5.1644	-7.0102	-4.4049	-2.6916	-7.8282	6.3779	-4.6587	3.8207	2.5496	3.2914	5.4724	0.73349	-1.9083	1.6917	-7.8665	4.2197	6.6136	6.0577
5.9502	9.3691	12.073	12.831	7.9069	3.0559	0.70618	7.1684	18.844	4.5039	4.14	3.9658	5.8049	2.3095	5.2368	6.8912	10.527	9.804	5.2811	9.2929	8.6938	8.6339	3.2181	11.045	5.2469	7.3772	9.3635	8.0649	11.051	11.642	6.8275	11.197	9.2526	0.10967	8.061	5.5556	8.7363	6.8138	4.2895	6.3136	8.0447	5.675	5.2224	5.4141	10.931	7.2845	7.6298	4.6905	10.023	18.34
-3.0372	7.0854	4.6075	6.5036	3.497	8.156	-3.9224	3.727	6.966	5.2797	3.4802	8.3961	9.6427	8.4367	7.573	8.6896	4.0849	-0.29164	8.4881	7.5214	5.539	0.10593	11.218	7.5595	6.9507	-0.55409	5.5869	6.9258	5.1054	-0.77474	7.5719	8.7743	1.6103	4.956	5.1266	6.8129	2.4325	-1.5507	0.77402	2.8478	4.5924	6.8428	9.3496	7.1436	8.5675	3.199	-2.0335	3.3409	3.9081	10.385
-8.2901	-3.3555	-9.7826	-11.975	-7.1848	-6.9979	-13.902	-6.2362	-13.53	-5.3084	-13.199	-9.5339	-7.8037	-18.178	-0.78118	-10.527	-12.592	-6.1906	-6.1742	-5.1886	-14.749	-9.8502	-10.708	-16.898	-7.0437	-15.757	-7.6095	-8.4651	-10.227	-14.51	-6.3374	-9.4181	-5.7625	-11.677	-9.603	-14.083	-10.987	-13.066	-14.169	-10.606	-20.576	-16.088	-7.1986	-4.9797	-11.575	-3.6813	-7.4932	-15.603	-1.3461	-10.207
-0.45204	-3.0892	0.80838	1.4795	3.1514	5.0455	3.5533	-5.7592	6.9746	2.9009	-0.69043	-1.1848	3.755	2.7231	-3.2894	3.6975	2.9354	0.93544	0.88686	-2.0419	-0.53824	-5.7209	-4.8191	5.59	0.2206	5.8273	-2.6287	2.2138	-1.4786	-2.5027	-0.12278	1.5211	-14.513	-0.32184	2.6599	-0.10043	6.2062	-1.2796	1.7593	5.98	0.91775	1.5226	-4.9138	0.61982	-1.6615	5.813	8.369	1.6644	-4.8566	1.65
-3.5749	-2.2682	-10.006	-6.205	-4.2448	-7.0209	1.8459	-5.6957	-2.3732	-2.9336	-7.0466	-3.5637	-7.625	-9.9604	-2.087	-2.4037	-0.32345	-4.7429	-3.0839	-11.319	-3.9829	-0.94621	-8.0458	-0.40482	-8.663	-3.2607	0.51791	-8.2025	-5.3201	-2.6081	-6.1361	-8.1881	-1.2497	-0.80802	-1.8277	4.4541	-8.1753	-5.0439	-6.5157	-4.4789	-3.177	-1.571	-5.4493	-1.7445	-9.0524	-5.3483	-6.0626	-4.4745	-6.4043	-1.4895
7.2784	-2.2939	4.8597	5.9422	0.09255	-2.3576	-0.95111	0.44306	-3.3521	3.1004	0.17894	3.9123	1.6404	-0.38807	3.9003	-0.36797	-0.93093	6.2709	0.081957	1.6516	0.44835	1.4405	3.057	-1.5299	2.0579	-0.56991	-3.7966	1.3916	-0.39026	-4.2095	1.6995	-6.5582	0.5902	3.0594	6.5166	0.50922	-5.3534	3.8494	-1.8859	5.7196	-1.1415	1.5157	-6.3503	5.209	0.57021	-1.6859	1.3738	6.5071	6.1989	-1.0667
5.6436	8.4964	5.0463	8.4591	1.1704	2.0157	7.4215	4.2781	6.5291	8.4974	-7.2037	3.0106	4.3064	3.6211	2.1003	-1.1462	2.9776	0.39483	-2.0106	1.3167	0.45163	0.58453	6.4664	0.15998	3.8466	7.5113	1.1254	1.12	-0.024139	1.3904	2.5194	2.7996	6.0009	2.7393	6.9289	2.2431	3.7786	5.1411	-0.52088	1.7043	1.4769	4.5081	-6.2874	-1.5645	0.97339	-2.473	2.3281	8.0505	3.3347	3.4367
-5.456	-2.9533	0.23556	1.1435	-3.4445	0.28245	-2.9055	-1.7593	4.7349	-0.7771	0.51816	-6.6672	-4.7796	5.2234	-10.708	-7.1795	-6.1817	-3.0148	-9.7854	-1.9709	0.49707	-5.4322	-5.5979	-0.67272	-1.7031	-1.2218	-1.2991	2.6884	-3.8912	3.3265	-3.4505	-4.8257	-7.4138	-5.2517	-8.5031	-6.2205	1.953	-1.9244	-1.1629	-3.6908	-0.21813	-2.0621	-3.5668	-9.993	-2.7687	0.028998	2.6441	-7.4544	-4.4404	-3.2282
-4.7705	-5.2541	-1.235	-1.153	-0.63509	-0.90545	2.2236	-4.1028	-1.3744	1.154	-0.65894	-7.8726	-0.74208	3.5422	2.1792	5.2004	0.13868	-3.1776	-7.2738	-3.8958	-4.0343	-0.10753	-9.8819	-4.3806	-5.9113	0.40236	-10.914	-1.4395	5.8911	-9.5937	-2.7847	3.4571	-12.668	-1.9572	-6.3971	-2.5526	-3.9808	-3.6902	1.2809	0.41883	-2.3324	-2.5681	-5.3591	-0.96806	-1.8608	-7.902	-5.5084	-2.6668	-10.139	1.0117
6.2611	5.8964	5.1988	7.2822	2.203	5.86	0.74804	5.0797	7.2944	6.9052	5.722	4.6279	0.25234	7.897	4.0243	8.7441	7.7808	5.0607	7.0202	4.6192	8.4929	8.7633	8.0264	2.6438	4.3454	-1.4633	8.7898	7.7833	3.0205	3.9508	6.127	7.0779	6.1214	7.0356	9.4115	4.406	6.7544	7.5859	-0.33874	4.8352	4.5972	0.69286	5.2341	-4.1273	5.3635	6.4377	3.6195	5.228	9.2117	5.6865
-4.463	-1.1577	-7.011	-4.8063	0.046418	-1.5659	-4.4373	-3.7461	-4.2705	-4.6373	-7.3485	-4.962	-4.4507	-3.3349	-0.57971	-3.6884	-5.8027	-10.818	-3.6545	1.3406	-6.6681	-6.0663	-1.806	1.6298	-1.6346	-2.2596	0.60766	-4.8175	-4.0982	-2.3033	0.0037341	0.636	-3.1496	-3.5231	-3.6814	-2.5725	-4.7608	-6.9349	-1.2128	-3.9873	0.78158	-3.2222	-2.2907	-4.5841	-3.0361	-1.9311	-3.0539	-5.6909	-3.2945	-0.43299
-22.279	-19.71	-22.37	-20.814	-23.071	-17.899	-22.052	-25.228	-22.259	-24.059	-31.801	-16.701	-22.15	-22.442	-17.905	-27.568	-22.615	-23.191	-20.746	-16.635	-19.726	-26.003	-26.714	-15.872	-17.11	-25.89	-21.217	-19.192	-21.281	-22.22	-24.456	-19.185	-19.69	-27.561	-25.756	-21.459	-23.386	-22.294	-25.739	-21.632	-18.047	-24.57	-19.96	-21.856	-21.599	-20.65	-28.149	-25.343	-19.775	-21.771
-9.0671	-5.0444	-12.586	-11.648	-9.6174	-12.174	-7.8917	-6.4037	-3.8483	-9.3779	-1.2602	-7.1955	-18.868	-11.323	-7.9861	-7.9108	-8.0848	-13.574	-11.023	-9.5158	-7.4389	-5.1302	-10.834	-5.3047	-8.4155	-6.8214	-3.8227	-9.3372	-10.037	-11.369	-8.6106	-5.3477	-10.742	-5.0116	-13.514	-7.1424	-9.1458	-4.8476	-1.907	-11.928	-8.9439	-4.9241	-7.538	-11.733	-1.5221	-6.6429	-4.9407	-15.081	-9.4166	-12.827
-4.119	-10.283	-9.7825	-10.237	-7.5752	-17.765	-16.931	-5.9972	-10.606	-8.3477	-10.394	-4.7442	-8.8227	-9.1973	-12.597	-10.491	-7.0347	-7.2109	-16.412	-14.863	-9.9777	-7.4704	-9.0577	1.0975	-9.0644	-6.7962	-12.199	-8.1034	-6.0546	-8.993	-13.17	-6.6967	-10.508	-13.599	-11.669	-6.3806	-10.42	-7.982	-9.7904	-10.497	-12.117	-7.5371	-7.276	-8.2617	-2.8203	-15.983	-11.838	-9.115	-10.992	-9.9392
-12.071	-16.126	-12.34	-13.538	-15.875	-11.942	-10.68	-14.42	-18.59	-14.868	-12.897	-13.43	-11.989	-19.996	-13.618	-12.707	-8.8281	-16.033	-13.635	-8.6199	-8.8724	-13.464	-13.416	-13.99	-11.86	-14.582	-16.113	-11.672	-9.7673	-9.848	-7.0654	-14.933	-7.3184	-16.28	-11.024	-14.061	-9.8892	-7.0475	-10.693	-9.7323	-9.3809	-8.6746	-12.347	-13.08	-14.363	-10.69	-13.606	-18.205	-10.189	-15.077
1.0242	5.9793	3.8314	3.0175	-0.083117	0.97296	-1.9724	-3.9127	-4.7867	-1.7679	-2.9537	-2.089	-3.9439	1.7898	-0.97398	1.5198	5.0633	-5.2208	5.5414	-0.43982	-1.2919	2.7504	2.0993	0.34377	1.8206	2.5033	1.8952	3.143	-2.151	8.9395	3.2381	1.6538	0.54384	0.3192	-6.8634	-2.3952	1.9298	6.0267	2.1576	-0.55029	-1.1387	-5.0696	3.2923	-4.0782	-3.8331	3.5397	2.4714	4.6852	4.6328	0.013991
-12.2	-12.631	-3.9167	-15.102	-3.9359	-10.083	-11.536	-7.8321	-11.433	-7.5748	-17.677	-15.159	-13.502	-9.6669	-7.8555	-17.118	-18.721	-10.882	-15.987	-10.491	-15.854	-14.157	-13.319	-16.201	-13.648	-4.725	-12.735	-5.0849	-4.4893	-13.913	-16.491	-9.1118	-13.859	-15.028	-11.819	-17.229	-17.468	-9.8073	-9.3284	-13.008	-8.4654	-10.965	-17.143	-14.023	-17.716	-3.4066	-16.017	-6.0029	-13.147	-11.854
-0.24362	6.3872	11.502	1.4576	4.7834	1.7455	5.7232	2.4913	1.014	1.8632	-3.5014	-3.9066	-0.47816	0.9628	-0.34088	-1.6111	-2.4353	2.2313	2.3252	-2.3628	5.0428	-0.90949	0.23986	-2.9706	7.0754	4.4769	1.2467	1.053	5.9434	4.926	3.1	2.0672	2.9606	0.47045	-6.2893	6.1187	5.9936	-0.85702	-6.5574	1.6131	3.5482	3.0026	8.0141	-0.85911	1.3856	1.2155	2.3101	0.71625	0.26129	-5.0449
0.72451	-6.7386	1.0774	-11.51	-7.5181	-2.9259	-3.5006	-5.3156	-4.9356	-8.2456	-2.016	-3.1066	-4.0053	-9.5952	-4.1129	1.9754	-10.072	-4.4616	-5.995	-6.7403	-9.023	-2.6193	0.99396	-6.1498	-1.9401	-9.1855	-5.9707	-11.068	-8.5042	-9.1013	3.6175	-3.7847	-0.32903	-5.7479	-9.4641	-7.9944	-4.2387	-2.5785	-3.3148	6.1322	-4.1063	-0.81602	-1.3027	-2.6578	-6.1134	-7.2148	-4.6976	-1.686	-10.931	-1.327
-12.788	-5.9025	-3.043	-5.0681	-7.4679	-6.9079	-12.53	-11.526	-9.0123	-5.8146	-10.413	-8.9943	-9.1889	-16.271	-6.6751	-14.417	-14.205	-10.19	-6.9376	-10.809	-10.263	-8.6185	-11.428	-10.272	-17.427	-11.963	-12.723	-7.7199	-5.84	-10.463	-8.8455	-10.273	-8.076	-10.393	-10.898	-5.2767	-12.558	-11.473	-4.6568	-8.7753	-13.572	-16.157	-9.1062	-5.2906	-6.9973	-13.755	-12.844	-13.199	-7.1761	-11.215
-19.466	-8.8426	-9.6461	-12.12	-11.611	-13.635	-14.394	-16.846	-5.8292	-14.992	-12.201	-8.2511	-5.3131	-11.951	-7.7754	-11.544	-7.4552	-8.1462	-8.2869	-11.508	-3.2944	-10.958	-10.022	-12.018	-11.315	-10.4	-13.817	-12.22	-6.0809	-12.347	-5.6922	-9.1631	-10.84	-9.8016	-9.6486	-13.178	-11.204	-10.175	-16.524	-12.75	-15.727	-7.137	-8.779	-8.5177	-11.851	-15.455	-16.046	-8.6955	-15.74	-18.196
-12.297	-9.9791	-5.3403	-10.572	-11.988	-7.8951	-14.087	-9.7472	-9.2191	-10.504	-17.314	-11.423	-21.488	-16.942	-16.074	-10.573	-16.933	-12.905	-16.365	-10.9	-18.242	-10.549	-12.324	-17.873	-18.874	-16.217	-12.322	-13.547	-13.497	-18.826	-17.879	-13.82	-8.4571	-14.301	-14.7	-7.9134	-13.192	-21.772	-19.573	-16.885	-5.3971	-14.015	-13.301	-16.984	-24.252	-17.938	-4.3708	-15.445	-12.733	-11.04
-10.169	-6.8023	-12.317	-8.6138	-8.6812	-17.295	-7.743	-17.311	-12.999	-16.422	-10.249	-12.321	-9.9657	-10.586	-7.174	-6.3711	-15.733	-10.148	-12.326	-13.746	-14.508	-13.431	-9.8569	-12.049	-15.97	-11.877	-10.852	-11.575	-6.8117	-8.9105	-15.189	-3.9751	-17.861	-9.4552	-14.775	-10.535	-11.439	-14.978	-10.981	-10.383	-8.8047	-8.1544	-12.454	-9.7165	-15.689	-13.399	-14.116	-12.698	-17.226	-11.062
-21.962	-15.96	-15.684	-22.063	-15.564	-11.644	-14.363	-15.655	-11.253	-19.294	-18.137	-13.923	-11.549	-13.2	-18.062	-18.734	-23.198	-12.818	-11.517	-13.252	-14.807	-16.093	-16.162	-16.517	-13.175	-12.189	-11.825	-16.95	-13.053	-10.276	-16.67	-9.6041	-21.976	-18.511	-11.417	-10.278	-10.225	-13.187	-22.1	-25.215	-16.275	-13.2	-19.348	-15.455	-15.704	-12.497	-15.595	-22.669	-12.592	-12.194
-7.7825	-5.832	-11.113	-11.665	-5.1919	-4.2152	-9.4918	-5.8349	-2.5392	-5.5449	-14.284	-3.1292	-1.9612	-4.0835	-5.8316	-2.9567	-3.9232	-2.8818	-5.4317	-1.9041	-6.1582	-5.0472	-0.065811	2.4266	-2.7341	-6.3985	0.6201	-6.3114	-7.1163	-2.3589	-2.8391	-7.4106	-0.26362	-7.7687	-11.734	-4.4438	3.2255	-7.3088	-8.1332	-3.9879	-2.0769	-7.4252	-9.0854	-6.2602	-8.9366	-5.1561	-6.4152	-5.9146	-10.914	-8.0971
-4.5554	5.0195	-0.12241	2.2897	-1.6277	3.1902	5.5578	4.5021	-5.2952	-3.4257	-1.8682	-3.6435	-3.6008	-1.8516	-0.70874	1.2724	0.96739	3.705	-6.2649	-0.83309	-1.3324	1.2353	6.1255	6.367	4.3813	5.7469	0.21676	-0.45558	3.2804	-9.4336	3.684	0.63209	-0.53977	2.356	-4.5397	3.2769	4.0648	-5.7796	-4.7668	-0.29083	-3.3766	1.4459	-5.7249	2.7707	-1.1957	-0.67362	4.6608	0.6457	-1.0442	-0.25071
-2.2925	-3.3064	-4.6097	-6.1307	-0.62367	-1.4297	-4.8847	-1.8532	-7.6594	-8.6164	-3.0582	-3.1514	-3.5057	-1.1922	-7.1558	-1.4294	-3.7107	-1.533	-7.557	-5.6758	-1.7917	-0.10356	-2.6849	-4.4484	-4.0559	-5.8564	-1.0529	-4.9449	1.4112	-4.1174	-0.96052	-2.7217	-0.4864	-1.1864	3.3692	-3.2573	-7.5355	-9.1237	-3.4496	-2.9294	-4.0915	-6.5438	3.2737	-9.7525	-6.4543	0.25501	-7.2265	-5.0549	-5.4618	-6.2838
-26.076	-22.859	-20.444	-17.989	-28.535	-23.132	-26.314	-24.33	-21.534	-16.661	-20.719	-26.866	-19.579	-21.686	-24.555	-26.407	-26.069	-30.637	-23.899	-27.784	-19.075	-20.017	-22.468	-24.972	-23.061	-15.771	-22.965	-13.841	-26.059	-25.054	-23.935	-25.845	-21.841	-24.45	-16.139	-21.187	-12.728	-21.309	-23.373	-19.028	-21.518	-12.774	-22.785	-21.077	-19.235	-20.561	-15.324	-25.776	-28.378	-26.306
-15.56	-22.075	-8.4131	-15.066	-17.083	-9.6248	-9.6909	-14.142	-13.984	-9.4528	-7.9382	-8.8718	-22.055	-11.544	-13.835	-6.7389	-8.7983	-6.4623	-11.964	-9.0347	-11.514	-13.659	-14.902	-10.513	-17.594	-15.603	-13.007	-10.824	-17.637	-12.955	-9.3405	-12.515	-14.248	-15.664	-16.379	-15.97	-15.9	-5.0301	-10.023	-8.521	-12.72	-11.495	-16.795	-10.877	-14.276	-9.0992	-11.578	-11.005	-15.268	-9.4719
-8.887	-1.1545	-5.3986	-2.6826	-8.3364	-1.7625	1.8056	-3.4359	0.72352	-0.53687	-1.7838	1.3201	0.18187	2.6273	-1.3094	-3.4296	-3.0832	-5.2467	1.1521	-2.9018	-2.4153	-7.8224	-0.6655	-1.0882	-1.1941	4.3061	0.80166	-0.06927	2.6566	-4.4497	-3.5077	-0.41082	-1.1947	-4.8506	-6.5171	-3.5047	-3.712	-0.70771	3.5043	3.6697	8.5907	1.7867	-5.4721	4.9718	-3.1889	1.4558	-2.445	1.1581	6.6965	-8.2454
1.8769	7.6563	5.7037	8.5888	6.554	0.67501	7.9067	1.381	6.3081	6.1052	11.147	7.1969	6.0217	9.0353	2.5519	5.83	4.3485	6.6893	-0.43623	3.1457	8.9342	-0.16215	4.2935	0.83842	-1.1619	10.433	6.4051	6.9736	9.7957	4.3794	8.9371	1.7626	1.5063	9.351	12.161	5.2666	4.8078	10.018	3.9672	7.8442	3.045	3.8518	-0.11321	4.5532	12.392	1.4352	6.9573	7.3478	10.148	2.8279
-11.672	-13.947	-9.2752	-8.4266	-6.3143	-9.6443	-9.9891	-11.232	-11.441	-17.958	-8.1114	-3.7445	-12.003	-12.118	-10.959	-11.473	-18.884	-11.761	-9.6183	-10.892	-11.39	-9.9436	-9.7346	-9.9605	-11.898	-5.7178	-13.731	-18.77	-9.987	-13.216	-15.151	-16.515	-6.8923	-7.3317	-9.989	-8.9893	-7.905	-15.125	-11.414	-12.32	-14.457	-12.256	-11.306	-14.749	-8.0425	-15.326	-9.7445	-8.9331	-12.679	-8.5107
-7.6304	-1.485	-5.5768	-2.8077	0.0068476	-9.1755	1.4047	-1.34	3.1985	-3.0167	-5.4341	-5.0178	-7.1763	-4.5839	-7.2069	2.0129	-2.3246	-1.0623	-4.4896	0.18653	-5.868	-7.0262	-6.6888	-4.9103	-5.4519	-1.4373	-3.6106	-8.0486	-3.9716	-3.2396	-4.1427	0.80257	-4.7496	-8.0796	-7.2195	-3.3899	-6.1027	-2.6467	4.1934	-5.4431	-5.3776	-4.0943	-7.2694	-2.1353	-1.9673	-5.7881	-6.3203	-1.8514	-4.7892	3.197
-7.5482	-11.292	-9.4109	-5.5953	-12.295	-12.421	-10.927	-17.308	-12.505	-7.7703	-7.9958	-14.334	-8.6251	-15.981	-12.815	-11.524	-6.389	-11.757	-9.7445	-8.5911	-11.012	-5.7583	-10.906	-13.052	-15.149	-10.559	-7.0249	-9.6449	-6.4554	-9.3119	-16.944	-15.637	-9.4188	-10.603	-6.0692	-12.684	-3.0603	-12.192	-9.1983	-7.758	-16.448	-11.3	-12.316	-14.568	-14.449	-12.582	-7.8498	-10.628	-7.7279	-9.7583
10.679	5.4055	16.404	2.4856	-0.75554	9.014	16.576	11.854	3.0031	12.161	6.9504	10.353	11.727	8.6411	7.9822	4.0305	12.046	17.138	4.0784	4.5121	6.1084	8.0246	10.048	11.594	4.3544	4.0409	2.8721	5.54	11.798	13.896	8.7315	9.6192	11.593	11.418	9.7335	4.6212	8.0707	8.2746	10.115	4.6057	10.691	7.6403	13.239	11.188	8.452	4.3826	9.8884	11.02	9.2642	15.3
-11.471	-15.666	-17.247	-13.605	-9.8377	-16.943	-18.918	-8.5448	-13.064	-9.8276	-14.446	-7.5866	-17.121	-9.7655	-5.4143	-16.832	-14.672	-11.799	-10.262	-17.594	-21.989	-11.626	-8.878	-17.441	-10.095	-13.244	-14.129	-13.59	-9.3832	-13.145	-13.21	-12.454	-16.019	-13.411	-14.022	-19.067	-12.487	-5.6306	-16.564	-12.862	-13.618	-12.323	-11.763	-13.682	-15.754	-16.262	-10.108	-11.936	-12.395	-14.576
1.2488	6.6606	-3.5491	-1.7651	-1.2297	-0.76305	4.1234	-5.6638	-2.3101	-3.8406	-4.6155	4.3313	1.2932	-3.6243	3.3393	1.8733	-0.85109	1.2504	2.4332	-2.9879	5.8756	-1.5048	-2.2452	2.1576	-4.7106	2.2794	1.1558	-0.40855	-0.46646	-2.0768	-2.2059	3.809	-3.198	11.991	0.28081	-0.80976	-2.5182	-1.843	0.69923	1.8659	-5.159	-4.7161	-2.7455	-3.0782	-1.0347	1.5166	1.6911	5.2729	-3.3315	1.2462
-22.706	-28.102	-18.352	-17.485	-23.316	-22.096	-23.183	-20.018	-15.076	-23.526	-18.517	-20.981	-20.337	-19.001	-26.211	-22.568	-28.501	-19.965	-24.383	-25.484	-19.324	-22.609	-23.415	-26.549	-24.574	-27.018	-25.995	-19.314	-18.91	-19.801	-20.855	-22.806	-20.691	-19.811	-22.187	-20.536	-22.22	-19.711	-24.372	-26.216	-25.926	-24.765	-23.7	-23.692	-26.943	-21.709	-24.189	-24.704	-20.817	-19.607
7.4475	10.028	8.9906	2.8445	3.0465	6.4753	4.2687	9.1987	6.5118	-2.4573	6.4965	9.9757	3.7992	6.7752	6.7	5.4421	8.396	4.5381	12.563	7.3223	3.3685	7.211	9.836	4.4481	0.77998	10.306	3.5494	9.1003	4.6191	5.4112	7.9763	9.3873	5.9899	2.3739	6.415	3.5351	4.0946	5.0768	5.439	1.2978	8.2874	1.3839	1.89	5.1148	5.8818	10.345	5.7894	2.7065	9.9831	6.5552
-5.2252	-2.373	-5.7932	-3.1435	-5.0261	-3.0394	-4.2889	-2.819	-2.2595	-3.8362	-6.2146	-7.7035	-10.368	-6.972	-1.3137	-4.6711	-1.9639	-2.9474	-4.6929	-9.4781	-2.1431	-0.84482	-6.7628	-1.3975	-0.72445	-4.2881	-1.6387	-9.2163	-10.783	1.0441	-6.0679	-4.3363	-1.1862	-2.8385	-3.8752	-1.0466	-3.9851	-11.02	-1.3291	-1.4514	-2.4766	0.19262	-3.7986	-7.5927	-4.0084	1.7685	-0.38942	-3.726	-6.5061	-0.83431
-2.6147	-4.1027	-4.3306	-0.86344	-4.4932	-5.5656	-4.3877	1.4987	-1.3534	-5.1051	-3.5805	0.082559	-7.1235	-7.2637	-2.7162	-6.8821	-5.6716	-6.8826	1.405	-7.8208	-4.7785	-5.4988	-2.4945	-7.8171	-3.737	-3.3046	-7.2887	-9.5085	-4.4651	-8.0551	-5.5831	-8.7748	-8.962	-1.5379	-5.642	-6.0418	-3.286	-6.2219	-3.784	-2.3919	-6.6502	-6.0207	-9.4568	-8.067	-7.1238	-4.3441	-0.66108	-6.3516	-2.7921	-4.6816
-9.1993	-9.727	-5.4305	-14.238	-4.7728	-12.114	-16.733	-10.494	-10.541	-16.869	-7.7563	-7.4289	-9.4549	-5.6963	-18.633	-10.413	-10.766	-14.729	-13.107	-3.1959	-11.939	-8.7113	-8.0414	-6.5537	-5.0457	-9.3891	-10.533	-7.5021	-12.701	-13.865	-7.8632	-9.8473	-9.1625	-10.504	-12.542	-6.7285	-7.7177	-8.4273	-11.527	-8.9728	-4.6254	-5.8303	-14.125	-11.166	-11.575	-8.127	-12.327	-10.04	-10.565	-8.503
-5.2188	-3.6738	-4.5105	-6.9942	-4.3852	3.2528	-4.2205	-2.2044	-6.5101	-9.9066	-2.186	-5.6971	-8.4831	-3.7452	-6.6328	1.3606	-1.322	0.18006	-2.1495	-2.5463	-3.8261	-4.9705	-6.4517	-9.2874	-4.8327	-2.9389	-6.1597	-1.3872	2.022	-17.136	-1.0886	-8.2564	-6.346	-5.4976	-6.0281	0.66497	-6.9452	2.0249	3.4846	-1.2684	-8.6578	-5.6119	3.265	-12.149	-6.2427	-4.0067	-2.5159	-8.8034	-6.6648	-10.718
-15.703	-9.3629	-18.466	-10.299	-13.244	-13.987	-15.919	-18.136	-12.707	-14.833	-10.022	-14.862	-13.803	-10.777	-14.615	-14.067	-14.781	-17.511	-5.6335	-7.5415	-10.829	-15.21	-15.982	-21.837	-11.041	-13.297	-12.641	-11.371	-20.964	-13.613	-15.644	-15.069	-9.8682	-7.9959	-19.746	-13.566	-8.3699	-15.59	-8.2502	-12.083	-12.674	-10.025	-13.283	-8.6936	-15.95	-12.604	-17.164	-13.424	-11.081	-16.317
-15.327	-7.928	-12.281	-7.4217	-17.679	-16.19	-10.338	-16.165	-13.513	-18.837	-18.459	-15.786	-12.714	-9.9996	-10.65	-15.898	-19.489	-17.297	-12.65	-12.042	-14.935	-12.555	-19.179	-12.487	-9.2287	-17.921	-20.602	-14.48	-21.397	-14.016	-13.124	-15.538	-13.722	-11.929	-10.82	-8.6746	-9.9745	-14.862	-8.389	-15.225	-14.063	-16.355	-7.2061	-16.102	-17.96	-15.519	-10.674	-19.871	-7.7005	-13.136
-7.1967	-8.123	-7.174	-1.4584	-4.8807	-13.174	-10.21	-6.9835	-10.202	-15.543	-10.984	-5.2412	-8.6722	-0.11523	-11.469	-12.56	-9.9284	-5.8476	-6.375	-6.8173	-8.8599	-2.2654	-13.438	-5.8415	-8.4657	-9.7289	-5.8961	-9.6086	-3.2618	-5.3681	-10.258	-12.301	-8.3765	-7.6655	-12.549	-6.65	-11.044	-5.9103	-5.6906	-10.681	-5.7708	-11.111	-5.7334	-14.557	-5.2253	-8.0431	-8.5005	-7.4279	-1.4016	-9.5721
-14.402	-15.505	-16.71	-14.982	-18.082	-10.763	-15.648	-14.052	-22.164	-12.203	-14.75	-19.068	-8.1963	-15.166	-16.664	-15.878	-14.966	-16.184	-8.6335	-8.4482	-19.266	-10.589	-13.551	-13.525	-9.5906	-16.237	-17.634	-14.066	-13.407	-14.3	-8.6468	-17.054	-9.3884	-11.971	-17.77	-18.873	-18.949	-13.033	-15.87	-11.542	-15.553	-8.9613	-10.517	-11.954	-8.0471	-12.53	-15.239	-21.715	-12.782	-16.59
0.66645	-0.5773	4.3528	2.165	-1.4188	-1.2935	0.99002	-2.4263	2.5147	-0.10446	2.8464	0.44578	-3.9346	3.7771	-0.096809	10.143	-0.062517	-1.0731	-0.44616	5.5308	1.8171	1.5767	4.2978	1.2804	4.3886	4.3127	-0.042367	-0.74445	-4.8337	1.6952	4.4299	4.5235	2.0649	4.2194	5.483	1.9196	2.1328	0.12307	3.4833	6.2937	0.56564	0.35169	10.693	-3.3645	4.07	-3.4251	6.1237	-1.9788	-1.1338	-1.0234
-16.732	-17.385	-9.5181	-18.067	-14.901	-12.523	-9.3134	-21.062	-18.055	-9.6842	-17.029	-14.065	-6.5967	-17.087	-10.92	-13.793	-17.327	-19.542	-15.907	-10.879	-9.9623	-14.587	-13.054	-15.481	-18.785	-15.991	-15.368	-17.135	-13.127	-17.085	-10.317	-19.994	-18.913	-15.412	-10.206	-19.929	-21.181	-19.226	-5.3674	-17.458	-19.232	-8.762	-13.002	-13.206	-18.795	-18.113	-6.3396	-11.862	-18.415	-12.742
-6.9219	-2.3796	0.95617	-2.0304	-0.90905	-1.9072	0.27509	1.0602	1.3586	-8.3843	-2.1139	0.079081	-1.6111	-0.79202	-5.5433	2.0023	-5.3851	-0.29439	-2.7363	-4.9546	-3.2149	-2.6615	-3.7925	-1.5195	0.46329	1.902	0.47208	-2.9447	-4.6908	-2.3593	2.5745	-1.7336	1.6684	-4.1608	3.0982	-1.5067	-8.0618	-0.13092	0.98616	-5.8769	-6.797	-6.9428	2.5605	4.8245	-2.3701	3.3181	-0.77939	-4.9078	-1.4941	5.0274
-1.8179	-11.362	1.073	-7.5248	-5.9295	-8.223	2.4377	-10.23	-9.0117	-3.7179	-6.3781	-6.2724	-2.3147	-5.7744	-8.3153	-13.164	-4.2859	-5.1304	-2.7327	5.3213	-16.608	-7.2375	4.1805	-8.7571	-8.6355	-11.351	-0.67723	-6.1619	-4.2053	-1.3909	-4.3453	-8.3844	-1.2298	1.2363	-13.166	3.5424	-0.90602	-4.0986	-6.0067	-2.6072	-6.1408	0.7441	-1.6159	-4.3073	-2.3763	-8.0019	-5.0326	-6.3601	2.4045	0.86763
[truncated: 972 more rows]
[truncated: 150 more columns]
