# Supplementary material for: Genetic dissection of main and epistatic effects of QTL based on augmented triple test cross design
Source: PLoS One. 2017 Dec 14;12(12):e0189054. doi: 10.1371/journal.pone.0189054 (PMC5730204; doi:10.1371/journal.pone.0189054)
Supplement: S7 Supporting Information — (ZIP) [file pone.0189054.s007.zip › z2_2000_0.5_10.csv]

0.64508	-0.51084	1.3726	0.17764	-1.2312	0.74396	-1.5206	1.7892	0.31527	-2.1695	2.634	-0.66709	0.97462	-0.57791	-0.97835	-0.96944	-2.7432	0.15082	0.31236	0.96065	1.5304	-2.3116	0.36725	-1.3005	1.8219	2.055	0.42102	-0.41216	-0.95877	-0.88213	0.39478	-1.1779	-1.0575	0.52117	0.73507	-0.08657	2.3809	0.44915	1.5601	0.79913	-0.27913	-0.049396	-0.47736	-0.26938	-1.0494	-0.038186	2.4703	0.33763	2.5841	-1.4499
0.77238	0.56453	0.62755	1.7489	-0.42207	0.91902	0.022449	2.2521	1.084	-0.56601	1.2032	-0.61489	0.71916	-0.86398	0.67203	1.9095	0.46914	0.5893	3.6226	-0.44961	1.2769	1.2118	0.38974	1.5652	1.2617	2.869	0.0046376	1.1954	-1.2479	2.131	-2.759	0.70686	2.4263	1.5582	1.2776	0.16863	0.27584	0.32353	-0.84518	0.36049	0.051472	-0.83497	0.27303	-2.1177	-1.3222	-0.24336	-1.7649	1.7149	-0.82906	-0.3197
-12.77	-12.192	-10.732	-12.537	-10.493	-12.78	-10.323	-9.0041	-9.7989	-10.122	-12.459	-12.23	-12.215	-10.882	-12.741	-11.524	-14.408	-10.779	-10.841	-13.272	-11.562	-10.682	-11.742	-13.056	-10.574	-10.512	-11.323	-11.523	-10.698	-13.8	-11.454	-10.712	-12.354	-12.567	-12.009	-11.736	-11.954	-11.734	-11.729	-11.308	-10.559	-12.737	-10.939	-11.611	-12.973	-13.543	-12.645	-10.025	-10.476	-11.518
-12.936	-13.344	-12.368	-10.987	-13.026	-12.889	-10.921	-14.142	-14.294	-12.338	-12.105	-14.953	-10.204	-12.92	-11.66	-15.558	-12.128	-14.656	-12.382	-10.617	-12.374	-11.506	-13.298	-12.455	-14.016	-12.557	-12.006	-11.597	-11.635	-12.059	-12.944	-12.886	-13.971	-11.943	-12.813	-14.314	-14.041	-12.728	-12.947	-16.659	-11.816	-12.864	-13.686	-12.869	-13.474	-12.075	-14.234	-12.556	-10.165	-14.127
1.6326	-2.9216	-2.7999	-1.7861	0.32573	-2.0831	-2.3209	-2.4064	-2.1307	-3.6527	-4.1687	-4.7048	-2.4698	-1.8253	-2.795	-3.585	0.73487	-1.686	-1.37	-3.1412	-1.9697	-2.9708	-3.0501	-2.5561	-1.3363	-2.3181	-3.5348	-0.095157	-1.0269	-0.67114	-0.7204	-1.0765	-0.9032	-1.3727	-1.6327	-2.8193	-1.2184	-1.1807	-3.7914	0.43962	-1.1861	-3.5161	-2.8352	-0.56058	-2.3526	-2.4274	-0.16826	-3.2066	-1.7902	-2.2346
-20.329	-19.195	-21.419	-20.795	-19.47	-19.792	-21.725	-20.873	-19.825	-22.419	-20.012	-22.873	-20.167	-19.015	-21.957	-19.832	-20.452	-20.833	-18.803	-21.944	-19.994	-19.11	-18.097	-20.291	-21.477	-20.444	-22.398	-21.655	-19.263	-20.525	-21.173	-21.519	-21.886	-21.504	-20.419	-20.989	-21.985	-17.833	-21.892	-21.916	-20.12	-23.563	-18.096	-22.213	-22.71	-21.046	-23.073	-20.732	-20.087	-20.723
-8.8124	-7.5967	-5.9353	-7.1915	-6.7077	-6.8098	-7.3059	-5.2594	-4.7618	-5.24	-6.295	-3.3359	-7.6682	-7.7615	-6.8507	-3.8479	-4.2497	-4.8044	-7.5351	-5.9614	-5.3434	-7.1881	-5.7236	-5.0524	-7.9232	-5.6071	-4.6415	-4.0892	-6.6322	-5.9125	-8.0071	-8.7636	-4.4702	-6.5239	-7.9566	-6.6393	-6.4096	-7.5309	-8.6797	-4.6786	-5.5615	-5.2139	-6.4144	-4.4231	-7.8619	-7.1753	-5.8451	-5.814	-7.9131	-6.3098
4.5838	0.36995	2.237	2.7448	-0.68183	3.0283	2.7948	1.6735	1.2956	0.8972	4.5048	3.6919	1.3948	1.7083	3.0828	-0.32388	0.090128	1.9871	1.2047	2.4191	0.52127	2.599	3.3749	-0.019593	-0.5964	1.6895	1.1563	2.0923	1.4486	3.2481	1.8624	-1.427	3.2812	0.35203	2.9037	3.3058	2.6138	-0.82909	0.77902	0.63544	-0.077118	2.9496	-1.5558	1.673	2.5231	2.0704	-0.35099	2.4895	-1.0115	3.8353
-6.7032	-6.1799	-5.3799	-7.4452	-9.3667	-4.5125	-5.8941	-6.2339	-7.4722	-7.2448	-5.1151	-7.7434	-5.8332	-8.2927	-4.6517	-6.4388	-7.5991	-6.7214	-7.3372	-7.7426	-6.5999	-8.6503	-7.803	-6.7593	-5.7791	-8.6689	-7.6924	-6.1953	-6.1431	-4.9253	-8.2108	-3.9757	-6.5358	-7.5736	-5.8713	-6.1086	-7.1602	-7.0616	-7.0892	-5.8536	-8.5739	-4.5179	-7.8348	-6.0529	-6.8911	-6.0258	-4.8207	-5.7971	-5.6927	-5.7512
-11.887	-13.219	-13.894	-14.598	-14.328	-16.224	-17.645	-14.265	-15.412	-14.522	-13.492	-13.362	-16.025	-16.589	-17.052	-14.272	-15.254	-12.844	-13.956	-16.818	-15.212	-14.451	-13.892	-14.405	-13.115	-13.884	-15.993	-14.834	-13.719	-15.956	-14.122	-14.732	-12.6	-14.565	-16.41	-14.115	-15.996	-15.402	-14.165	-10.451	-14.661	-15.861	-14.653	-14.399	-15.921	-15.601	-14.108	-13.367	-14.687	-15.776
-11.136	-10.99	-9.7332	-10.968	-11.346	-12.095	-10.058	-11.726	-12.38	-9.4957	-12.376	-10.595	-11.859	-13.303	-15.09	-12.769	-11.849	-12.018	-12.254	-11.222	-12.146	-11.749	-11.585	-13.343	-12.221	-12.755	-12.635	-13.824	-15.085	-13.282	-9.7133	-11.966	-9.7949	-13.418	-12.215	-12.686	-13.164	-10.092	-11.568	-11.014	-12.828	-11.542	-11.507	-10.445	-12.144	-10.278	-11.522	-11.023	-11.327	-11.892
-1.5842	-0.90674	-3.4548	-2.457	-1.8302	-0.1798	-1.4453	-0.45948	-2.0444	-0.55686	-3.3833	-0.71965	-1.8358	-1.6465	-1.8105	-2.2123	-0.28232	-1.3064	-2.0701	-2.7893	-2.1708	-0.63669	0.54949	-1.3685	-0.49841	-5.1651	-1.3123	-3.158	-2.6818	-3.218	-0.67648	-1.1654	-1.3103	-2.4109	-2.0363	0.41293	-3.1202	-3.0142	-1.4784	-2.5273	-2.1276	-6.0788	-2.6544	-1.666	-1.9922	-0.99383	-1.6448	-0.9168	0.15918	-2.4413
-11.147	-8.2129	-6.7524	-10.93	-9.4887	-10.211	-11.84	-10.138	-11.922	-12.66	-10.36	-8.9217	-8.3991	-9.2745	-9.0777	-9.1627	-9.672	-9.4011	-8.3865	-7.2095	-9.5654	-10.465	-8.7173	-9.0989	-9.8509	-7.8207	-9.8962	-9.4694	-8.985	-10.096	-7.856	-8.9336	-11.267	-8.4793	-10.725	-9.619	-9.2042	-7.4684	-8.2215	-8.9968	-7.8611	-9.6832	-9.3389	-11.014	-7.3102	-9.2493	-10.468	-7.5266	-9.5701	-11.203
0.10986	1.9627	1.6009	0.26372	0.52823	0.13145	0.53915	-0.6141	-0.02121	-0.32927	1.6522	-1.7359	-0.15012	0.51475	1.0103	-0.3856	1.1619	-1.2204	2.2636	-0.21564	-2.0499	0.46569	-0.47286	-0.0832	-1.1379	1.4225	1.3758	2.0386	-2.7137	1.5736	-0.40041	-1.8072	-0.9604	-0.3279	-1.7499	1.6103	1.2644	-1.7527	1.5428	-0.63227	1.837	0.27742	-0.62608	-1.061	-0.011447	0.80578	-0.65741	0.54197	0.64717	-2.1573
2.41	4.6348	5.2412	-1.3186	0.41242	1.3591	1.1672	1.3201	1.8625	-0.42328	2.7589	3.0312	0.33559	1.0034	0.33999	1.2216	2.4245	0.77144	0.038334	1.7419	1.7857	1.6622	1.8414	1.2611	1.0313	0.69379	1.5279	0.73746	1.3707	-0.7487	0.3267	0.97844	0.2664	-0.44486	1.0339	0.84441	0.67984	-0.52874	-0.28761	0.70778	2.6129	2.5914	1.8689	-0.27707	-0.54847	0.62248	3.3267	1.8827	2.6849	1.0629
-0.1838	-2.2184	-2.4841	-0.31281	-1.9878	-0.51206	-0.01619	-0.6432	-4.3637	-0.33257	-1.9154	-1.2695	-0.58122	0.047165	-1.6934	-3.5657	-2.0782	-0.53654	-0.75243	-3.5208	-0.91044	-3.8886	-1.0517	-1.3704	-3.9207	-0.74626	-0.59325	-0.87908	-0.4209	-1.7073	-0.86155	-3.1654	0.32151	-1.5146	-0.51877	-1.2588	-0.69877	-0.51997	-1.8186	-0.88184	0.48294	-0.44854	0.46839	-2.1778	-0.71874	-2.446	-3.4249	0.87537	-0.7976	-2.1213
-4.2277	-6.7433	-8.512	-6.5838	-6.8396	-5.4776	-6.053	-6.5598	-6.0901	-6.143	-4.7228	-8.2318	-5.2547	-6.759	-7.4794	-7.3746	-6.3705	-5.3795	-5.9251	-5.4184	-6.9733	-5.0294	-5.3393	-5.9888	-5.9213	-4.886	-6.46	-5.3672	-5.8572	-6.1237	-5.16	-5.8184	-4.5056	-5.5334	-8.2324	-5.6154	-8.3375	-6.5681	-6.7493	-5.7366	-6.8772	-6.0892	-5.6917	-7.6414	-8.1586	-7.2338	-6.6921	-4.4961	-8.0781	-6.55
0.60705	-0.93632	-2.4278	0.19821	-2.5803	-3.3657	-2.6256	-1.8469	-2.9887	-2.8004	-2.9247	-1.6023	-2.9148	-3.8129	-2.4304	-0.45485	-2.0814	-1.7899	0.71297	-2.1335	-0.85457	0.68456	-2.6635	-3.7475	-0.74614	-1.5071	0.34082	-0.46526	-2.8395	-2.3324	-2.3976	0.68629	-2.1315	-4.2366	-2.0853	-3.6701	0.47293	-4.3352	-2.5179	-3.1716	-2.9197	-3.0783	-1.4468	-0.029517	1.186	-3.861	0.12949	-0.168	-1.4607	-0.49894
-20.426	-22.044	-21.117	-21.225	-21.701	-21.933	-22.578	-24.34	-23.016	-23.534	-21.476	-23.507	-19.761	-21.205	-20.897	-21.566	-22.232	-21.476	-21.151	-24.477	-22.433	-22.522	-22.619	-20.885	-23.741	-22.725	-22.791	-23.625	-21.444	-19.599	-22.546	-22.469	-22.521	-23.101	-22.638	-22.157	-21.808	-20.613	-21.099	-23.499	-18.891	-19.664	-22.447	-19.832	-21.624	-22.741	-22.064	-22.728	-21.518	-22.987
0.45684	0.67079	-0.17914	-1.1967	0.80631	-1.937	-2.1336	-1.1404	1.9701	-0.10059	-0.61379	-0.18772	-0.46522	-1.3868	-1.3263	-0.26977	-0.5745	-1.0257	1.022	-1.2234	0.32468	1.1751	-0.19922	0.85818	2.0959	-0.69648	-1.3312	-0.48783	-0.7276	0.76644	-2.1089	-0.55858	1.4996	1.9552	-1.0349	1.869	-0.0024714	-1.0545	-0.40935	1.049	-1.2679	1.1218	-1.8005	-1.2396	-2.2009	0.91676	-2.538	1.5994	-2.8639	-1.4837
2.8291	1.9006	1.6613	0.69123	1.4843	-0.089915	0.067495	0.79981	0.9945	1.5636	-1.3189	3.4723	1.7703	0.71875	2.5527	1.4995	-1.2525	-0.86948	-0.70936	4.3479	2.4243	2.6334	1.4751	0.45244	2.087	0.96049	-0.40332	0.47697	2.0223	3.0316	0.2515	0.34298	0.45227	-0.83353	2.568	1.8375	1.1729	1.3075	0.77781	0.96887	3.3713	3.7246	2.7424	0.66114	0.55159	1.0297	1.6695	-0.95815	2.6263	0.42411
-0.93172	-2.4637	-1.3773	-2.4245	-2.5496	-2.4197	-1.449	-2.7437	-1.3256	-1.5783	-2.3596	-3.6254	-5.3036	-2.0872	-5.5902	-2.5805	-0.42615	-2.2987	-4.4696	-1.024	-2.3045	-1.2565	-2.9703	-4.0744	-3.6152	-3.1952	-1.7592	-3.3021	-3.5871	-1.6417	-3.4627	-3.7237	-1.1975	-2.7419	-2.2285	-2.2166	-1.3822	-2.6897	-3.4861	-0.66878	-3.5558	-2.0992	-2.9265	-1.5768	-2.3005	-2.2279	-2.1597	-3.1144	-3.1602	-0.8003
-21.382	-20.47	-19.842	-22.938	-20.959	-21.268	-21.256	-23.387	-24.075	-22.577	-23.811	-19.95	-22.028	-21.763	-21.746	-20.284	-20.609	-20.319	-21.399	-19.619	-21.294	-21.28	-20.08	-20.191	-20.282	-20.221	-22.204	-21.611	-20.46	-20.115	-20.742	-20.195	-18.793	-21.44	-20.902	-20.417	-20.068	-20.99	-19.179	-19.568	-20.534	-20.778	-20.702	-20.979	-21.276	-20.946	-19.944	-21.747	-20.605	-21.301
-10.271	-9.3323	-9.61	-9.9189	-7.7348	-9.1432	-8.4597	-8.7247	-10.389	-7.632	-8.7111	-7.6529	-8.7951	-11.503	-10.907	-7.828	-9.3385	-10.865	-10.154	-8.2783	-11.266	-10.579	-9.6529	-10.902	-7.3582	-11.151	-9.7087	-6.2342	-6.3432	-9.1907	-10.046	-10.378	-7.2053	-7.9014	-6.6223	-10.732	-11.494	-9.6321	-11.254	-9.0736	-8.4515	-10.072	-9.3926	-11.639	-8.6831	-7.2688	-12.208	-9.0181	-13.726	-8.7542
-10.674	-11.342	-10.521	-10.519	-10.327	-12.05	-11.489	-11.08	-11.316	-11.169	-11.006	-12.716	-9.9454	-11.768	-10.261	-11.483	-8.848	-11.678	-10.208	-8.0531	-10.083	-12.281	-11.082	-12.344	-10.981	-12.275	-9.1017	-12.501	-11.047	-11.231	-13.186	-13.517	-9.9303	-11.538	-9.8665	-10.52	-10.802	-5.4221	-11.566	-13.484	-8.6953	-9.4905	-9.8766	-10.426	-12.636	-12.575	-10.893	-10.055	-10.77	-8.6471
-7.6942	-7.1973	-9.5938	-9.5579	-11.772	-7.4622	-7.3141	-10.865	-7.7756	-7.8247	-10.843	-10.598	-8.3749	-8.9812	-8.5407	-8.8113	-10.651	-9.8952	-10.542	-9.3962	-7.5745	-9.8875	-6.7763	-10.313	-9.3391	-9.1005	-9.6219	-8.4593	-7.2668	-8.7361	-11.319	-8.5869	-8.6669	-6.1033	-8.1843	-9.5449	-10.199	-7.6361	-9.1531	-8.9259	-10.51	-8.3331	-7.3489	-9.6969	-7.8928	-10.941	-7.3578	-8.5101	-9.5715	-8.8406
2.4154	1.4544	0.12139	0.17059	0.096702	1.6421	-0.66033	1.2618	3.0486	2.8827	1.9274	1.533	0.98111	-1.8649	-0.94098	-0.41444	2.3458	0.94055	0.21822	2.3605	0.603	1.325	1.2745	-1.3618	2.8197	-0.25059	0.15469	0.97531	0.2969	0.49219	1.9552	1.8535	-1.2968	1.1148	-1.3833	0.85671	-0.93409	-1.0267	1.2554	2.3711	-0.89064	3.2129	0.78044	-1.494	1.7465	1.1027	1.841	-1.0578	0.18737	0.86511
-4.2061	-6.4261	-4.5592	-5.0179	-5.8683	-4.9066	-5.0263	-5.0916	-5.4173	-3.746	-5.7017	-6.2667	-2.999	-3.6526	-5.4586	-5.3369	-4.2475	-6.0381	-6.1669	-4.9872	-5.5752	-5.0485	-4.6337	-4.0936	-2.7013	-4.6152	-2.1899	-4.343	-2.8922	-4.6157	-3.7877	-4.5323	-4.847	-5.4353	-4.0462	-3.6731	-6.7364	-5.2981	-4.5597	-5.6262	-5.099	-2.6994	-5.8759	-5.7239	-6.2461	-5.0351	-4.1607	-7.6758	-4.3328	-3.6141
0.22039	-3.9996	-2.8086	-3.6272	-3.5352	-2.85	-4.3507	0.27458	-2.3899	-3.5492	-3.8831	-3.9447	-2.5212	-2.5297	-4.4347	-1.7019	-2.1228	-1.0437	-4.1691	-3.5853	-2.4528	-3.1386	-2.9593	-5.7833	-2.8602	-2.1002	-5.8219	-1.9171	-1.0523	-2.7743	-2.2598	-1.0211	-3.6132	-3.3921	-0.60658	-3.8189	-3.0469	-3.417	-1.9596	-1.6309	-3.7586	-2.6099	-1.3431	-1.3325	-4.3007	-2.5096	-4.0695	-3.8468	-2.4755	-2.5161
8.5032	10.158	11.124	9.0686	8.1737	11.287	10.023	10.313	7.4259	9.5999	11.571	8.3925	8.441	10.364	9.7361	10.072	10.041	9.9625	11.274	10.415	10.829	10.142	9.0136	9.3587	11.293	9.973	11.804	10.654	10.667	11.333	10.428	10.086	8.6774	9.9088	8.7305	10.106	9.6074	10.237	10.245	11.722	10.699	8.0293	8.8622	9.8695	10.869	8.7101	9.7476	10.079	9.155	9.541
1.3641	1.5629	-0.74332	-0.4963	0.24239	-1.0185	1.9425	0.5028	0.30822	0.88283	0.455	-0.24331	-0.27494	1.2335	-0.51237	-0.14385	0.25294	0.35473	-0.78496	-1.8213	2.0044	0.64921	0.89774	-0.24672	1.2591	-0.32478	1.3378	0.16824	0.10079	-0.47942	2.0435	2.0321	1.4995	0.54551	-0.082176	-1.2237	-0.25895	0.46704	2.6421	1.8125	2.0916	1.4364	2.3115	-0.62651	2.268	1.1987	0.037911	-0.12336	0.53733	1.6111
-15.717	-15.975	-14.677	-15.38	-16.281	-13.877	-15.326	-15.307	-13.458	-14.077	-14.959	-13.659	-14.504	-14.988	-14.155	-14.019	-14.904	-15.855	-11.305	-13.318	-15.069	-13.54	-14.858	-11.77	-17.118	-14.848	-14.966	-14.496	-14.227	-13.299	-15.606	-13.023	-14.723	-14.35	-12.725	-13.754	-15.738	-12.49	-13.898	-11.906	-13.711	-15.739	-15.209	-14.794	-14.182	-12.34	-13.267	-15.833	-13.125	-13.965
9.139	10.255	9.7683	7.7481	9.8692	10.099	9.823	10.129	8.057	8.8795	11.871	9.6917	9.1182	10.609	10.532	10.566	11.513	9.5065	10.723	8.8394	11.195	10.875	9.896	8.767	11.419	8.1016	8.4678	12.19	10.666	8.754	10.126	10.533	7.2367	11.776	8.4505	8.8697	8.8754	10.113	9.6528	9.0425	12.195	12.595	9.8022	8.7478	9.5354	8.9234	10.061	8.1375	8.9255	10.573
-12.118	-13.194	-13	-13.16	-11.67	-12.115	-11.218	-13.678	-12.989	-14.565	-13.291	-13.832	-14.545	-11.891	-11.832	-12.831	-11.184	-13.926	-11.655	-12.371	-12.518	-12.669	-14.592	-12.317	-12.727	-11.945	-14.636	-12.974	-10.458	-14.069	-13.123	-12.684	-15.247	-11.945	-13.341	-11.787	-13.583	-14.997	-12.423	-13.703	-12.173	-15.081	-14.109	-12.697	-15.019	-11.727	-13.056	-12.423	-14.639	-14.264
1.935	1.4235	3.482	-0.64866	3.0361	0.15207	4.1813	2.8681	1.7247	5.1961	2.0009	3.3928	1.83	0.24198	0.49813	1.1417	1.4002	0.91764	2.2423	1.9821	1.3842	2.7832	1.8182	-0.38093	2.12	-0.85408	0.28234	1.5771	2.4341	-0.47188	1.4105	0.70023	3.1394	2.1464	3.5819	2.8161	0.85103	1.2475	4.3709	2.4053	0.3168	2.245	3.5845	3.8599	1.751	0.99258	3.0348	0.055171	0.72992	3.0375
-7.318	-9.0873	-10.672	-8.0363	-8.3754	-7.9928	-6.4527	-7.2686	-8.2621	-6.7941	-8.6334	-6.9958	-9.3214	-10.408	-9.9864	-7.3314	-8.341	-7.8514	-10.332	-9.0993	-9.0506	-9.2797	-10.099	-8.8233	-10.279	-9.2043	-8.5881	-9.1864	-9.1556	-8.5586	-11.363	-9.1452	-8.5782	-9.1291	-7.7185	-5.7975	-8.6176	-9.5635	-9.7656	-8.5021	-10.354	-9.4437	-7.9789	-10.291	-9.2967	-8.3354	-7.9102	-11.689	-9.8102	-10.047
0.81435	1.2672	0.52101	0.91237	1.8753	2.788	1.9857	-1.361	0.96759	-1.3734	1.9809	0.24396	2.6995	1.484	3.5742	1.6887	2.6542	1.7607	2.046	-0.026187	4.2066	0.25865	3.3675	0.7633	2.2292	0.093181	-0.2126	0.94475	2.3839	0.22171	1.8203	2.1259	0.22725	3.1347	2.9453	1.0136	1.8733	1.2495	1.7913	0.82983	0.46486	4.5276	2.0074	2.7097	2.7632	1.085	1.7103	2.4171	1.78	-1.4142
-8.3378	-9.9503	-9.9221	-11.944	-11.627	-10.827	-10.062	-10.697	-9.106	-11.656	-10.443	-11.165	-10.729	-10.181	-9.453	-12.502	-13.464	-10.806	-11.243	-10.303	-11.244	-11.181	-10.147	-10.398	-10.676	-12.42	-9.9316	-11.139	-10.52	-10.148	-10.769	-9.8993	-13.374	-11.071	-10.481	-9.9105	-10.029	-8.3781	-7.7748	-8.1258	-13.323	-11.162	-10.427	-11.552	-11.672	-9.6914	-10.349	-9.9518	-9.9231	-10.426
2.3567	1.9984	2.7603	4.3116	2.9206	4.6862	4.2644	3.4497	3.5893	6.0806	2.4734	5.3829	5.6908	3.9501	3.6269	3.9472	5.1576	4.3541	2.2882	2.6371	3.802	3.287	3.503	2.4578	2.3699	3.5792	3.3104	4.5326	2.6062	5.4618	3.4009	1.259	4.0859	5.9747	3.9011	4.6483	1.4934	2.8302	2.1906	2.8636	3.1063	2.5651	4.3274	3.0249	2.2127	3.9244	3.4255	2.6191	3.9958	2.7184
4.6628	4.3545	8.595	5.1861	8.0244	4.6332	4.5538	4.7978	6.3973	5.4612	7.0604	5.2725	5.2643	4.4174	7.4822	4.7945	6.6123	5.306	6.7271	4.2683	5.0874	4.6807	4.9195	5.8169	4.351	6.9393	8.2065	6.863	6.2354	3.933	6.2551	6.5431	3.5134	3.1797	3.7258	6.9177	3.6985	5.029	4.1669	7.18	6.2289	5.8546	4.607	5.5957	7.1012	6.3431	5.6564	6.0413	7.014	4.6448
-10.584	-8.1795	-7.8812	-7.3404	-10.252	-8.8892	-10.441	-7.2738	-11.096	-7.3311	-7.0082	-8.5982	-8.4106	-9.3412	-9.9918	-9.2029	-9.2347	-7.1262	-8.8219	-8.4734	-8.3887	-10.636	-9.3508	-9.6188	-7.9241	-8.6823	-6.9119	-9.48	-9.1617	-7.86	-8.4444	-9.7283	-8.9599	-8.9398	-8.937	-10.064	-8.4411	-10.714	-9.127	-8.5185	-8.4437	-8.7698	-9.6114	-8.1708	-7.2916	-7.9479	-9.0567	-7.9586	-8.3488	-8.7103
5.1262	6.9914	3.2321	4.1023	4.7529	5.9304	5.8778	3.3546	3.9867	5.2559	4.0341	2.4101	4.8858	3.9956	4.5035	3.9064	3.1613	4.4248	5.971	5.8173	4.9634	3.1576	2.7769	6.4948	3.4355	2.2035	7.0895	5.569	6.9362	5.8602	4.759	4.6784	4.9233	6.5034	4.2315	4.4977	6.9658	6.9554	3.6247	1.7318	2.058	3.9823	2.0935	4.6185	4.1257	2.4487	3.1026	6.9457	6.2651	4.7898
-4.7669	-2.547	-3.564	-4.5724	-4.4411	-4.393	-2.5941	-4.8589	-4.1054	-3.6393	-2.9587	-5.1981	-2.6054	-1.8102	-5.3291	-4.0706	-4.6952	-0.14677	-5.7164	-3.4316	-3.8967	-2.8737	-3.8683	-5.457	-5.8719	-4.5628	-2.486	-3.959	-5.5829	-4.9082	-6.9303	-5.6877	-6.309	-3.5405	-3.5462	-5.2722	-4.2698	-4.2109	-5.9557	-2.6608	-3.3835	-5.6078	-4.3031	-3.5037	-3.6545	-4.441	-4.682	-4.8618	-3.8799	-2.901
-3.9624	-2.2232	-4.479	-2.3812	-1.6272	-6.0858	-2.5833	-4.4801	-1.151	-2.6679	-5.9149	-1.5818	-6.3791	-3.8805	-2.4247	-1.7342	-3.45	-2.5802	-4.2347	-0.41733	-3.3292	-3.24	-3.5542	-3.3582	-1.6223	-2.4214	-3.1295	-2.0191	-1.2179	-3.6032	-2.4601	-3.641	-2.7632	-2.3495	-1.4295	-1.6103	-4.0121	-2.3324	-3.704	-5.9491	-3.3416	-4.4055	-3.8643	-2.6802	-3.5526	-3.3529	-5.2876	-2.3767	-1.702	-2.2555
0.40423	-1.6261	1.2657	0.14725	0.66146	-1.6815	0.75517	0.019641	-0.4093	1.6944	2.4362	2.2287	-0.022726	0.38756	-0.88328	-0.034687	0.36136	0.25592	-0.27024	0.52227	-1.3496	0.11753	1.807	0.63388	1.6435	0.63367	1.3655	1.3517	-1.6196	-2.362	1.7334	2.5565	1.5392	2.5388	1.0879	-0.8395	-1.9557	-0.6885	1.3481	0.79731	-0.52184	1.3661	0.22504	1.8276	2.1812	-1.1731	-0.61631	-0.59632	-0.074145	0.84123
11.057	9.2703	7.9862	9.5796	11.216	9.056	12.94	9.4275	8.3834	9.705	11.622	11.369	10.603	8.7245	8.8681	10.691	8.8421	8.3332	10.149	8.187	11.11	11.317	8.4564	8.5476	9.6175	9.1589	9.248	10.729	9.5149	11.032	11.292	10.941	9.3189	11.263	7.4992	8.9901	9.378	8.263	8.1502	8.2606	12.141	10.295	11.169	8.7146	8.7391	8.7577	8.5083	9.5972	11.704	10.313
-11.78	-15.064	-15.352	-15.019	-15.011	-10.67	-13.705	-11.71	-11.816	-9.7878	-12.813	-13.689	-10.886	-13.007	-13.231	-12.873	-12.364	-12.584	-14.87	-12.533	-13.514	-13.714	-12.601	-12.313	-11.571	-10.87	-13.787	-13.446	-13.714	-10.185	-11.046	-16.028	-10.855	-12.628	-13.105	-13.195	-15.034	-12.964	-13.767	-14.974	-10.834	-13.2	-12.184	-12.431	-9.8383	-12.616	-12.736	-15.456	-11.97	-11.711
-6.1934	-1.2623	-4.2613	-6.4545	-5.7058	-5.8029	-7.382	-5.3731	-6.2645	-4.2347	-5.1012	-6.6385	-6.2948	-3.0566	-7.0174	-6.8749	-6.5115	-4.8929	-4.7999	-4.7755	-4.7483	-6.9263	-4.363	-5.2448	-6.6436	-5.9825	-5.7028	-6.0657	-5.8653	-6.2673	-0.9172	-4.5422	-6.6161	-5.3982	-4.7563	-6.445	-5.8762	-8.0232	-3.9429	-7.039	-6.3033	-6.0033	-5.7294	-4.2332	-6.6659	-7.0651	-5.1391	-6.3891	-6.0048	-7.2831
-19.966	-23.241	-23.003	-22.204	-22.333	-21.364	-20.982	-24.109	-19.711	-22.242	-21.971	-21.236	-22.621	-22.906	-21.75	-24.039	-22.42	-24.127	-22.612	-22.679	-20.321	-22.684	-25.089	-21.497	-23.325	-22.081	-20.47	-19.912	-22.868	-24.449	-22.125	-23.231	-22.552	-23.209	-21.897	-22.233	-20.898	-20.815	-23.581	-20.447	-21.804	-22.597	-22.373	-23.787	-24.588	-20.861	-22.391	-21.08	-22.628	-22.701
-1.827	-2.9446	-3.2784	-1.9329	-4.0314	-1.892	-2.3236	-3.0566	-3.7453	-2.0881	-2.137	-4.0858	-0.87689	0.36594	-0.88261	-1.6337	-1.9918	-3.3633	-3.6601	-2.9728	-2.2994	-2.126	-3.9128	-1.8644	-3.3718	-1.4476	-1.9458	-0.86636	-3.6533	-3.6612	-1.7142	-3.2451	-1.8111	-3.4317	-1.401	-0.8365	-2.4846	-1.4993	-1.5716	-2.9092	-1.0944	-3.2265	-2.7407	-2.5456	-1.0207	-2.7071	-1.3953	-3.3627	-3.0171	-2.0744
-3.5999	-4.1286	-4.4002	-4.3181	-5.2667	-2.699	-4.5827	-3.1949	-2.0349	-1.9402	-5.4959	-4.4223	-4.1987	-3.408	-2.1799	-2.4046	-5.1908	-4.3548	-4.3973	-2.1559	-4.4709	-4.3849	-3.9294	-3.4554	-3.0571	-4.7317	-2.6707	-1.6204	-4.3684	-3.4941	-1.227	-2.3928	-2.6929	-0.92249	-1.0112	-5.524	-1.4412	-1.6534	-0.15184	-5.2871	-3.6319	-3.1935	-1.3841	-5.7941	-2.4407	-5.293	-4.4952	-4.3526	-5.1311	-2.4867
8.2528	8.2752	7.6667	8.7472	10.61	8.0382	8.568	8.5031	10.427	9.7772	8.5879	8.9926	8.5848	9.174	7.1055	10.569	8.2009	8.5226	10.208	9.4639	7.8345	8.5103	7.8298	6.9082	8.822	6.9914	8.2839	9.9219	8.3547	6.6956	8.8756	10.241	7.5311	6.2755	8.9664	9.0268	8.4354	10.01	9.1517	8.3759	9.1317	7.3372	8.8298	10.606	7.048	11.07	9.2666	7.9713	7.5906	11.001
3.4277	2.3576	1.3348	1.8968	1.4665	2.0547	0.33045	1.6391	2.1246	0.31445	0.3276	0.43565	0.73643	3.1474	3.3745	1.6921	1.875	-0.026316	1.755	-0.28871	2.6277	2.9542	-1.0865	0.47256	0.28628	0.35097	2.0146	2.0443	0.23438	1.5248	1.1485	1.5335	1.4866	0.71567	1.6758	0.20771	-0.61864	0.41634	0.66875	-0.43853	0.32825	-0.21524	1.4021	0.28414	4.7382	0.58566	1.674	2.2296	4.9714	-1.0312
-3.764	-2.6204	-2.6342	-3.3304	-3.7137	-2.3147	-4.6455	-4.0548	-4.2891	-2.4561	-3.695	-2.3465	-4.6437	-3.5454	-4.1276	-2.5664	-2.674	-4.4035	-2.3887	-3.2048	-2.6712	-2.1293	-1.9571	1.5697	-2.8065	-2.9402	-2.0881	-2.3004	-3.7264	-1.2662	-3.6965	-3.5974	-2.1995	-2.4511	-5.1074	-0.93418	-3.5158	-0.37864	-4.5431	-2.1557	-3.7905	-1.3746	-4.3665	-3.8657	-3.5099	-3.0116	-2.2426	-3.5269	-4.5872	-3.4155
2.4264	4.1209	3.4327	2.7873	1.6197	2.6913	2.2848	2.6644	4.0071	2.3337	4.2788	3.391	2.4917	3.7603	-0.416	4.9372	3.561	1.8716	1.1295	1.5651	1.6273	5.3093	4.229	1.5836	4.1385	3.4857	2.6333	2.4214	4.7849	1.1062	2.4451	2.6453	2.8391	4.9393	2.8376	4.0397	4.7531	3.0164	0.53992	2.8218	4.9256	-0.14403	4.3134	2.713	1.4355	2.2702	4.9057	2.6161	3.1258	2.6766
-12.968	-12.957	-13.002	-14.788	-11.915	-13.887	-13.915	-12.291	-15.081	-13.923	-15.141	-14.401	-13.189	-13.637	-14.026	-13.137	-13.463	-14.477	-14.898	-12.635	-13.793	-14.737	-13.916	-14.052	-13.766	-14.832	-13.751	-15.741	-15.341	-13.456	-11.503	-13.058	-15.558	-14.334	-14.956	-16.228	-16.027	-12.837	-12.893	-13.76	-14.025	-13.153	-14.04	-12.474	-15.38	-17.374	-13.732	-14.691	-13.361	-12.552
-12.846	-12.289	-10.474	-12.43	-8.873	-11.195	-12.527	-9.5291	-10.194	-10.476	-10.104	-9.1312	-10.805	-10.366	-11.211	-9.0718	-9.2266	-10.501	-7.4715	-8.0166	-10.182	-11.301	-10.591	-11.327	-11.947	-9.6773	-10.027	-8.5882	-7.9814	-10.176	-11.82	-10.354	-11.009	-11.013	-10.538	-12.867	-7.5781	-9.6093	-10.854	-11.737	-10.808	-10.62	-11.076	-13.238	-10.739	-10.537	-11.07	-10.533	-10.903	-10.485
-5.0834	-2.3726	-2.5061	-1.5065	-3.5484	-3.6505	-1.9659	-3.9896	-2.9122	-5.19	-2.2049	-2.0553	-3.7962	-2.5518	-5.4284	-6.7322	-4.5556	-3.7598	-2.6402	-3.1789	-4.3701	-3.5202	-6.1515	-4.6323	-2.9126	-4.5291	-4.3624	-3.7399	-3.0943	-3.8244	-2.6293	-3.5836	-4.6952	-4.6159	-4.42	-3.3039	-2.431	-6.307	-4.7061	-1.8779	-1.3473	-2.1144	-4.5235	-3.6398	-4.5451	-1.3664	-3.268	-4.6077	-2.4291	-3.5166
-2.4936	-2.0909	-1.0174	-2.6463	-2.0707	-4.5911	-2.556	-4.7542	-3.2088	-3.3234	-2.1045	-1.5911	-6.1545	-2.7688	-4.3368	-3.3413	-4.4227	-1.3836	-3.2639	-3.8417	-4.1859	-4.2803	-3.0793	-3.5653	-3.4201	-2.569	-2.4712	-2.3543	-0.88443	-4.5513	-1.2507	-4.4028	-2.189	-2.91	-4.0796	-1.2271	-4.8021	-3.1291	-2.2681	-1.6394	-1.7811	-2.7425	-1.3685	-2.9311	-3.514	-2.3506	-4.2117	-0.90907	-4.2984	-4.7863
4.7727	6.9707	7.4323	6.6539	5.5163	5.8731	7.5641	5.2628	7.1075	8.3436	7.5975	2.9971	8.4593	7.4962	7.6236	6.6335	8.4237	6.0334	6.1877	4.1345	6.8096	7.4157	7.1721	6.1569	5.3266	6.0089	7.9193	8.0849	5.925	7.8807	8.035	8.0685	7.5044	8.3349	5.8978	6.7032	6.8541	8.1037	5.202	5.4203	5.8437	7.6542	6.6904	6.9293	6.5902	6.9086	8.0513	4.0232	7.8377	6.531
-7.3241	-6.5883	-5.1874	-5.0251	-6.5375	-3.7476	-5.8627	-5.3816	-4.2739	-5.4959	-4.3629	-5.3229	-5.6112	-4.786	-2.6789	-4.3914	-5.3998	-3.4228	-4.6917	-6.5	-4.8678	-6.7967	-5.8625	-5.2116	-3.1401	-3.9286	-5.7061	-4.9514	-7.7809	-7.6494	-3.6718	-6.4332	-6.6524	-4.0807	-6.0895	-3.6576	-5.841	-3.5083	-6.1315	-6.7243	-5.5882	-5.5863	-5.5791	-7.0329	-2.7886	-5.6935	-6.1493	-3.9522	-4.5427	-4.7903
-0.49077	0.97109	-1.2006	-1.0023	0.0093335	0.34206	-1.4535	-2.7019	0.21492	-3.2382	0.66101	-2.2656	-3.2558	-0.79284	-3.4432	1.6293	-1.2201	-2.3642	-0.98234	-2.3252	-1.5336	-0.014836	-1.9155	-1.8905	-0.78976	-3.1163	-0.76406	-0.45756	-3.6902	0.83929	-0.4719	-0.80991	-0.064656	-0.98286	-0.49754	-1.4406	-3.4244	0.63437	-2.8417	-3.187	0.009198	-0.43895	-1.0394	0.29849	-4.8678	-0.35001	-1.161	-3.7452	-0.18419	0.67081
-3.3158	-5.5988	-2.3878	-4.7079	-2.7211	-2.6362	-3.5882	-3.846	-4.3146	-3.2064	-4.0413	-1.2129	-2.6098	-2.5873	-3.9798	-3.2844	-1.2588	-5.7657	-3.0555	-3.5842	-4.1948	-6.5858	-3.9655	-3.9797	-5.4583	-4.0186	-0.44958	-3.0556	-4.4597	-2.5667	-5.6666	-4.7444	-4.0278	-0.73075	-3.295	-3.8343	-2.1155	-2.9189	-3.6293	-5.1502	-3.3336	-1.9767	-1.805	-3.3586	-4.3856	-3.4418	-4.7021	-3.3353	-2.9441	-2.6886
-1.2404	-0.22008	0.39574	-0.52143	-1.7944	-2.3427	-4.7759	-2.5213	-0.080518	-2.6772	-0.4136	-2.615	-1.6228	-3.5334	-0.81983	-2.3555	-3.0323	-0.62188	-0.15443	-4.3386	0.31358	0.015476	-1.4188	-0.72476	-2.4698	-0.84482	-2.823	-0.28241	-3.668	-1.4399	-1.8531	-0.56179	-0.44489	-1.7482	-1.5207	-1.6599	-0.70677	-1.0882	-1.6934	-3.3767	-3.5666	0.36413	-0.3139	-0.07709	-1.1098	-1.5588	-2.1004	-3.0527	-2.5594	-2.827
-2.9302	-1.0944	-2.9314	-1.1308	-1.792	-0.54782	-0.77338	-0.84403	1.4605	0.77499	-0.3129	2.4191	-0.40456	-0.84953	-1.3538	-0.36282	-2.1567	-1.0355	-0.54218	0.82757	-1.7631	-1.0798	-2.1814	-0.92031	0.31004	-0.84108	-2.1572	-0.56706	-1.395	1.1659	-0.17545	0.26588	-2.4032	1.3382	-0.15843	-1.1249	-1.5942	-1.2199	0.13999	0.67788	-1.6303	2.1354	1.8978	-0.89577	-2.5112	-1.3449	-0.56869	-0.41951	-1.2474	-2.8727
-12.5	-11.096	-11.407	-13.316	-10.2	-11.907	-14.846	-12.763	-14.433	-13.083	-13.121	-13.737	-11.644	-11.271	-11.3	-14.796	-11.385	-13.012	-12.316	-11.887	-12.716	-14.149	-14.504	-14.724	-12.223	-12.353	-11.297	-12.39	-14.592	-10.977	-11.814	-12.76	-12.206	-9.8414	-13.783	-11.205	-13.284	-11.836	-13.661	-14.247	-10.84	-14.514	-13.619	-10.467	-12.607	-12.15	-14.268	-14.476	-10.779	-10.689
8.3686	11.423	10.348	10.069	8.4083	9.5195	8.6083	7.1669	10.58	9.8449	11.211	8.0413	6.9009	7.9808	9.6335	10.1	10.797	5.5961	9.4828	10.755	7.7342	12.014	7.9204	9.4228	9.8132	11.475	9.0172	10.255	8.3418	11.426	9.6856	12.952	10.549	7.845	9.4678	9.3054	7.0738	11.492	9.4163	10.65	9.8345	10.124	10.868	8.5505	7.9715	11.707	8.9151	9.7215	8.8634	10.843
2.7906	0.92899	1.1347	0.92378	-0.48235	2.303	3.4923	1.8345	2.0505	1.8807	4.0898	-0.7206	1.3637	-0.53379	-0.29717	1.2176	-0.66776	2.2687	1.6547	0.85643	1.4329	-1.6934	0.17637	0.072643	2.9696	0.30907	1.3906	0.061018	-1.0044	1.872	1.5006	2.0705	0.91724	3.5119	3.0639	2.8917	-1.1545	0.56598	2.7875	-0.79392	-0.23157	1.0464	0.026362	0.48306	0.31886	1.2007	0.88009	2.4694	2.8285	0.72031
-5.3129	-5.1586	-7.8611	-4.7832	-5.4568	-4.3477	-7.3501	-6.1831	-4.5892	-4.8949	-3.317	-4.7484	-6.0943	-6.8786	-3.7934	-6.5888	-6.0512	-6.85	-7.8458	-6.9027	-4.2003	-3.1335	-4.1287	-3.809	-3.3133	-3.9136	-4.3743	-3.4475	-5.3411	-4.1003	-3.3703	-3.7728	-3.5975	-3.6725	-2.7057	-2.5503	-2.782	-5.2131	-6.0828	-4.6703	-4.408	-4.7475	-5.432	-4.4187	-6.2557	-4.7877	-5.0568	-3.5052	-3.9726	-5.9686
-1.6404	-1.7438	-1.6474	-1.5723	-0.21709	-0.039533	-1.9271	-2.8049	0.6717	-0.49453	3.4787	-2.4688	-1.0795	0.64914	-1.9817	0.74284	-1.7432	-0.32938	-0.40644	-0.98175	-2.5279	-0.53317	-0.019968	0.69426	-2.0961	-0.68693	-0.99435	-0.48505	0.22321	1.256	0.95625	0.73841	-1.5397	-3.5503	-0.55623	0.25726	-0.31081	-2.5736	-0.21054	-2.6078	-0.65125	-0.4388	1.1278	-0.53372	-0.62057	0.098469	-3.1721	-0.053604	-2.5224	-1.6746
7.7992	8.2996	5.912	9.9535	7.849	5.7407	5.8419	7.7067	5.3432	6.1331	4.811	7.2059	7.7661	8.0381	7.5449	7.8535	4.047	7.1839	5.1186	7.5353	7.0127	9.0832	7.1941	5.1291	5.3441	8.2934	5.2594	5.2552	6.841	8.0133	5.4097	5.3673	7.5494	6.4808	7.1326	8.4833	8.0594	7.0963	5.7179	5.8295	5.637	6.3797	7.8616	8.3516	6.925	8.4609	5.7572	8.6795	6.5351	6.2285
1.0967	-0.89579	1.3055	-1.5225	0.27424	-1.7012	-2.6588	-1.4054	-1.3939	0.42777	-2.1128	-2.8888	0.55402	1.3592	-0.34482	-1.2201	0.561	-1.443	-0.89203	-1.0397	-2.6412	-0.75479	-1.8318	-1.3677	-0.59764	-0.24992	-0.8968	-1.8974	1.4563	-1.7321	-1.7573	-1.3372	-1.0195	-0.80912	-0.6142	-2.1092	-1.3325	-0.03429	0.83111	0.044604	1.3095	-1.9338	0.76655	-1.6958	-1.168	-1.4474	-2.6061	-1.1553	-0.52616	-0.74871
-9.4495	-8.742	-9.3855	-9.4578	-9.777	-10.79	-8.9546	-10.172	-10.798	-10.345	-10.825	-10.915	-9.8805	-9.9321	-11.049	-11.727	-11.177	-11.847	-10.518	-8.3668	-8.5417	-11.502	-6.8099	-9.4552	-10	-10.841	-10.036	-9.2252	-8.9484	-10.346	-10.558	-9.8721	-9.5264	-9.7302	-9.9289	-9.8057	-10.1	-10.042	-9.6071	-10.041	-8.1294	-11.965	-11.422	-9.1584	-9.6488	-10.199	-10.341	-10.256	-10.317	-10.121
-10.542	-9.1072	-9.3971	-7.3929	-7.9129	-7.7088	-9.6386	-6.9549	-6.71	-6.8277	-8.5488	-10.189	-6.8839	-8.9081	-10.093	-8.9196	-7.9456	-6.7381	-10.232	-8.6853	-10.724	-9.3647	-9.2292	-9.0899	-10.337	-8.0555	-12.573	-9.8382	-10.161	-8.6359	-8.0907	-9.487	-10.457	-9.6406	-9.7548	-9.5567	-9.0344	-10.931	-9.1537	-8.8025	-11.461	-7.1782	-7.7477	-8.7271	-9.2258	-11.237	-8.68	-7.4941	-9.4519	-9.295
-2.7628	-3.6595	-3.1981	-3.773	-2.5415	-3.2648	-4.3946	-2.8911	-3.5828	-4.9445	-3.704	-1.8896	-2.5412	-4.2036	-4.7629	-5.2256	-3.6038	-4.491	-2.3295	-4.3332	-3.7207	-4.2222	-1.391	-4.3455	-2.1182	-3.6862	-2.1094	-3.1703	-4.042	-1.9294	-2.0484	-5.3326	-2.9062	-4.534	-2.691	-4.7657	-5.9782	-3.8648	-5.9154	-4.7125	-3.5152	-4.3937	-6.8004	-5.4048	-4.052	-4.6361	-4.2937	-4.0658	-3.6928	-2.7153
-4.6933	-4.3837	-3.4254	-2.0854	-2.9086	-2.1445	-0.019633	-4.6587	-1.6581	-4.1414	-3.6295	-2.1075	-4.262	-2.9121	-4.0058	-2.1453	-4.5826	-2.746	-0.77412	-4.5404	-3.397	-4.6304	-4.3442	-4.8087	-2.1884	-2.6801	-3.1487	-5.6587	-4.1167	-4.5018	-5.471	-3.1947	-3.24	-4.5769	-1.6534	-1.1971	-5.3856	-3.8955	-3.4303	-3.8557	-3.4714	-1.9274	-3.6905	-0.26692	-4.0643	-4.9343	-1.0481	-2.7171	-2.0655	-2.434
-2.6068	0.27289	-2.7794	-1.54	0.50436	-2.8161	-2.6078	-1.49	-1.0224	0.49113	-2.1175	-2.819	0.74063	-2.107	-1.3906	-0.087328	1.8503	0.37924	0.0020744	1.206	-1.1866	-0.58465	-1.4834	0.2141	-0.19356	-2.905	-2.1827	-1.1624	-0.50899	-0.60688	-1.4055	-2.509	-3.3764	0.17693	-0.84153	-0.74926	-0.1889	-1.1252	-1.5199	-2.6189	3.3337	0.094565	-0.97767	-0.054345	-1.8313	0.93802	-0.012099	0.62874	-0.76474	0.13572
-7.2614	-6.2978	-5.4707	-5.6661	-4.3491	-3.991	-6.9219	-4.5293	-7.7056	-6.5092	-7.0163	-3.8415	-6.5278	-4.1157	-3.7054	-5.2278	-5.9828	-6.4885	-5.7949	-4.8534	-5.8749	-6.7845	-4.1129	-5.6188	-7.6446	-3.0792	-2.7936	-5.1152	-4.0402	-6.7996	-3.3773	-4.8215	-5.3615	-5.4068	-4.6585	-4.1308	-7.3536	-5.7787	-3.8586	-5.5024	-3.0095	-5.3781	-8.0031	-4.8524	-7.5473	-4.1576	-3.6936	-5.2601	-5.9419	-4.698
2.2568	3.0774	0.90186	2.557	0.42947	0.23683	2.4702	-1.2395	0.5423	1.2848	0.76681	1.0865	2.8166	-0.38004	2.1783	3.8923	1.2968	-0.61288	0.29338	-0.033037	0.68631	1.6083	-0.60523	1.1641	1.6951	-0.12717	2.0822	1.6012	0.16618	3.7442	0.080721	0.50083	1.6303	1.1983	-0.15789	2.1861	3.5934	5.1596	2.2019	0.46089	3.4339	2.4176	2.8196	0.85701	1.5127	-0.98872	4.5557	0.63105	3.778	1.3612
5.018	4.4526	3.0722	6.6151	5.0583	5.8537	6.6479	5.8475	5.2465	7.0119	5.7142	5.6662	5.8546	6.7007	4.4352	6.3371	5.9764	5.2425	7.4224	6.7606	6.7836	5.3226	5.7028	6.34	4.6173	5.8683	5.0644	4.6347	5.6865	6.3239	4.936	5.9453	5.0648	7.2144	4.2674	6.0071	5.3778	3.8231	5.1047	5.7455	4.8672	6.0845	5.7799	4.1338	5.6713	7.2398	5.4188	5.6631	6.4348	5.8644
-4.3881	-6.4897	-4.5652	-4.8908	-3.0335	-4.4058	-5.1753	-5.0266	-4.0255	-4.8542	-4.2065	-4.9994	-6.9479	-6.5528	-3.868	-5.1819	-5.1753	-4.2464	-5.001	-5.1475	-5.1379	-3.3017	-5.4867	-6.8056	-5.8344	-5.2707	-4.7557	-4.9774	-4.3129	-5.9125	-6.2368	-3.2001	-5.8619	-5.5335	-2.3065	-3.78	-4.8552	-4.187	-4.0648	-3.3412	-5.0196	-4.1003	-1.7797	-6.3252	-4.2817	-3.2123	-4.7314	-3.4194	-3.8718	-8.0803
3.5088	1.9897	3.2345	2.7684	4.9818	2.899	3.7906	4.5302	3.6158	4.6438	3.3388	2.6699	4.9454	3.9231	2.1873	7.4617	5.2257	3.6411	4.2103	4.066	3.7688	2.3303	3.9315	5.4802	2.8236	3.1046	4.8548	2.8294	5.0648	1.4762	2.6238	5.1594	0.849	6.1473	-0.28234	4.9481	2.4577	3.3519	2.857	2.0148	3.3395	3.8209	3.7059	4.3326	4.1557	2.3645	3.4153	3.2445	4.7235	2.462
-11.026	-9.312	-12.794	-14.411	-11.473	-11.995	-11.502	-12.214	-10.581	-10.653	-10.805	-11.504	-10.08	-10.718	-10.846	-11.035	-11.789	-12.688	-9.7022	-13.629	-10.587	-11.845	-12.79	-10.221	-9.1772	-12.335	-12.019	-12.712	-12.118	-12.495	-10.405	-13.178	-11.276	-12.303	-10.416	-9.4158	-10.418	-12.282	-11.089	-10.333	-11.464	-13.21	-11.225	-11.609	-12.971	-12.722	-12.736	-12.067	-11.569	-13.129
-2.2887	4.694	2.7388	1.5777	1.1753	-0.84126	1.2382	-0.2738	0.98828	-0.72283	0.54596	1.118	1.2597	0.20812	-1.7662	1.6276	1.3195	1.3806	-1.4012	-0.089285	-1.7768	-0.32785	0.58084	-0.60147	1.367	-0.70514	-1.1034	-2.8038	0.40016	-0.0080191	1.0675	0.060233	-1.3917	0.64861	-0.19076	-0.11914	0.078044	-1.0834	-0.16523	-2.2765	0.10287	-0.13513	0.70761	-1.4462	0.8595	2.0935	-0.44465	0.11463	1.0607	-0.13759
-14.566	-16.377	-14.139	-13.049	-13.119	-14.331	-14.135	-14.39	-13.183	-13.36	-14.101	-14.569	-11.763	-12.731	-13.551	-14.833	-13.514	-14.072	-14.226	-14.207	-10.991	-14.725	-14.366	-13.643	-13.701	-13.417	-13.61	-12.619	-12.877	-13.985	-14.362	-14.284	-12.592	-13.35	-11.289	-11.901	-12.302	-17.438	-13.17	-15.908	-14.97	-13.087	-13.802	-14.898	-12.041	-15.768	-14.443	-14.92	-12.821	-13.806
-1.3093	2.2282	-0.5223	-0.79868	0.077304	0.0078163	0.12243	1.4821	-2.4333	-1.2975	-0.64066	0.75196	-0.7809	-1.064	-0.20151	-0.66063	-1.479	-0.4215	-1.2668	0.92755	1.3599	-1.2764	0.099349	-1.9182	0.69732	0.10541	1.0711	-1.6136	-0.17089	0.25054	-1.5997	0.79313	-1.2279	1.0957	1.1436	0.95438	-2.2432	-1.3527	1.3939	0.91106	-0.082753	-1.9819	0.34605	-0.71342	0.5877	0.44816	-1.6838	0.21021	-0.50336	-4.1215
0.95625	1.1258	-0.30447	0.24675	3.7448	2.0683	0.4145	-0.25566	0.75645	0.50544	2.0828	2.241	-1.0282	0.30763	3.3521	1.4282	0.78622	4.0276	2.484	2.541	4.0139	1.8653	3.881	2.4444	0.023186	2.158	0.43009	1.6559	1.6964	3.5976	0.85948	2.5937	0.11797	1.8207	1.4159	0.3128	0.23229	0.94957	2.0308	2.0621	0.59461	0.38557	1.3175	-0.34871	0.71753	2.1285	1.4709	0.52549	0.25485	1.5623
10.516	11.054	7.4414	8.1947	10.722	7.5441	8.9838	9.6161	6.1936	10.856	8.2125	8.9994	9.7401	10.039	9.3122	7.2064	7.3348	10.158	7.0664	9.0174	6.8038	9.6468	9.0598	7.0984	9.9794	6.7614	7.032	9.9221	10.495	6.2804	10.917	7.3702	7.9167	8.6054	10.442	9.545	9.302	8.5149	8.1604	8.5321	7.4587	9.4465	8.0117	7.8183	9.2075	8.5556	8.867	5.9058	7.3393	8.6726
-14.397	-12.996	-12.046	-14.113	-11.886	-12.17	-13.762	-13.112	-11.57	-13.205	-14.509	-12.137	-13.087	-12.518	-14.486	-15.962	-12.694	-10.459	-11.026	-10.697	-13.186	-12.816	-14.85	-14.953	-12.364	-13.814	-10.613	-11.971	-10.194	-13.654	-11.048	-12.617	-13.175	-12.16	-11.433	-11.204	-12.484	-13.844	-11.846	-12.215	-14.426	-15.085	-13.236	-12.448	-10.893	-12.381	-13.18	-13.503	-11.685	-14.922
-7.6303	-4.5233	-5.6025	-6.1403	-4.8147	-5.8368	-5.1462	-5.9054	-4.8705	-7.006	-5.1277	-5.4329	-6.1227	-7.1988	-8.1659	-6.7546	-6.998	-5.3264	-4.6587	-4.9853	-7.2219	-8.6054	-6.0537	-3.161	-4.6313	-4.3799	-6.7768	-4.8089	-5.8442	-4.3935	-6.5385	-6.2076	-4.4481	-7.0908	-3.9969	-5.8741	-5.2659	-2.9879	-6.3791	-5.8612	-6.7475	-2.7835	-9.0272	-5.8604	-6.0811	-5.9061	-5.379	-6.4663	-7.5123	-7.0125
-5.0437	-4.6273	-2.4133	-5.5703	-4.1669	-3.8052	-1.9369	-1.9584	-0.33138	-3.8859	-3.6083	-2.2687	-1.8291	-4.3861	-3.1342	-5.7156	-2.5782	-3.6614	-6.1174	-3.5891	-4.0587	-3.4937	-3.2448	-4.8451	-5.3701	-3.9778	-3.0997	-3.8982	-1.8387	-3.071	-2.0678	-5.0367	-3.4086	-2.5588	-3.2259	-2.6103	-2.5813	-4.2429	-4.165	-3.353	-1.7493	-3.3298	-4.0828	-3.9218	-4.528	0.091284	-2.958	-3.5301	-3.5321	-3.2756
6.7999	4.7655	3.6437	7.2188	4.9646	4.2482	1.9837	7.4454	4.1603	4.2341	4.1894	3.8916	6.4273	4.1124	4.8551	5.4866	6.7853	5.3761	3.4857	4.2483	1.9974	6.821	5.5427	5.3526	6.8428	4.2015	6.2849	4.6354	1.8537	4.7299	5.2022	4.886	6.9637	5.7252	6.7688	5.3778	5.2534	8.0014	6.5887	4.6664	6.7778	4.7539	5.9395	4.2934	3.5504	3.4655	2.1639	4.7824	5.4438	5.4912
-1.9162	-0.82138	-2.798	-3.0514	-1.8405	-3.3982	-2.8249	-3.034	-1.6508	-1.6282	-0.60731	-1.8686	-0.035422	-0.59267	-2.1474	-1.9143	0.37258	-2.3761	-0.051625	-1.6016	-0.12808	-2.9217	-1.0716	-4.0181	-2.7987	-0.29385	-3.1728	-2.4758	2.3364	-1.2423	-1.2524	1.3625	-3.8392	-3.4365	-2.33	-1.4364	-0.35915	-0.53566	-1.4632	-3.0204	-1.5141	-2.0695	-2.2629	0.16323	-0.82277	-1.5242	-1.368	-2.3431	-1.4717	-4.2921
-0.9104	-0.72546	1.2283	0.6679	1.2093	-1.8173	-0.0363	1.6585	-2.0342	0.28491	-0.69945	-1.6331	1.1988	-0.25875	0.52705	-0.72334	-0.98319	-0.72896	1.1306	-1.5865	0.52618	1.4394	0.58563	0.56072	0.080429	-1.4536	-1.2484	-0.66224	-1.3385	-0.41875	0.012903	-3.7498	-1.8993	-0.18238	0.27873	-0.48737	-0.053221	-1.1964	-0.66467	-0.057751	0.92591	-0.60303	-0.55277	0.1645	2.251	1.3301	-0.23646	0.042668	-0.5851	2.1609
-5.6449	-7.0317	-7.0842	-6.464	-6.8646	-4.5308	-2.5255	-7.4408	-5.3015	-5.4705	-5.3741	-4.911	-6.0699	-4.1194	-4.9811	-5.1899	-6.8844	-5.28	-6.0399	-6.0062	-8.3306	-5.0029	-4.8802	-5.7136	-4.6848	-4.9067	-4.9908	-6.0901	-4.9876	-3.5908	-4.3448	-5.2386	-3.8099	-3.4134	-4.3804	-4.3527	-5.7327	-3.5323	-6.7532	-6.9654	-4.7549	-4.9568	-7.2678	-6.0621	-6.2828	-4.8806	-5.1062	-6.1169	-6.6558	-5.1635
-2.3798	-2.7023	-3.1435	-1.8729	-0.42922	0.98592	-0.90858	-1.652	-1.5884	-2.0793	-0.12062	0.32342	-0.98918	-2.1589	-2.4031	-2.0735	-0.63099	-2.3367	-1.3755	-1.1908	-1.568	-1.6769	0.15881	-1.466	-2.2988	-3.4684	-0.60166	-2.094	-2.2859	-3.6026	-0.23748	0.221	-0.23208	-0.8465	2.4441	-1.6642	-1.3026	0.71818	-4.0732	0.29976	-0.40168	-1.335	-1.7886	-3.2092	-0.59247	-1.7555	-1.6208	-3.0724	0.027736	0.2806
1.2931	-0.8574	0.21164	-2.1273	1.5929	-1.3968	1.3636	0.16581	1.2129	0.93428	2.2315	-1.6214	2.2106	2.8413	0.05723	-0.43412	0.75292	-0.10129	-1.0493	-0.55498	1.1258	1.5877	-1.5465	-1.4816	1.5883	0.24475	-2.5667	1.7356	-0.94555	-1.2214	0.14475	-2.8336	0.14945	1.1019	-0.70414	0.1789	0.42057	1.4854	0.15586	0.33271	2.5045	1.1391	2.4962	0.64767	-2.8111	-1.7866	1.3159	0.16597	5.3204	-3.0946
-2.8017	-4.3396	-2.9549	-2.5265	-3.6546	-4.7349	-3.7184	-4.5889	-4.5467	-2.6182	-3.8607	-4.9989	-2.9452	-5.6054	-3.9846	-3.7533	-2.1413	-4.9214	-4.7256	-5.6048	-3.128	-4.0378	-3.9196	-1.4444	-3.8181	-5.1457	-4.4868	-4.7546	-3.5827	-2.5971	-5.7982	-5.0837	-3.0738	-3.6135	-1.4407	-4.5138	-4.7636	-4.1509	-3.4091	-4.5271	-4.159	-3.9788	-3.6875	-3.7581	-5.7926	-2.8095	-3.5782	-4.479	-6.1594	-2.7335
-10.082	-8.5314	-8.9537	-9.5153	-9.6022	-11.36	-9.4708	-8.0735	-7.6032	-12.571	-10.035	-10.789	-10.96	-10.03	-10.12	-11.934	-11.089	-12.347	-10.523	-9.6776	-11.944	-12.581	-11.37	-10.086	-9.6035	-8.9916	-10.553	-9.9396	-9.1408	-12.324	-8.546	-12.492	-9.808	-11.047	-9.4397	-9.7336	-11.616	-10.442	-10.461	-10.217	-10.886	-11.548	-10.475	-12.24	-10.972	-11.626	-9.8387	-9.9263	-9.3986	-10.009
-7.6992	-10.778	-9.0953	-8.3748	-7.8231	-9.4845	-10.58	-7.197	-8.8319	-9.089	-8.4	-7.8973	-9.2965	-8.0348	-9.4244	-9.8925	-6.6448	-12.014	-9.2543	-8.8446	-8.3619	-7.6445	-9.3744	-11.948	-10.492	-9.0807	-8.4828	-11.523	-10.215	-10.123	-9.0224	-8.7459	-7.2912	-9.0291	-10.3	-11.131	-7.7783	-9.8993	-7.016	-8.837	-7.8198	-10.401	-7.9979	-8.215	-10.106	-8.3374	-8.3069	-7.1023	-6.2848	-11.259
-12.856	-13.122	-11.824	-14.177	-13.085	-12.99	-11.816	-13.544	-12.434	-14.339	-10.046	-13.064	-11.737	-11.492	-11.342	-14.118	-13.552	-14.995	-11.738	-12.931	-13.425	-14.406	-11.674	-12.36	-13.623	-12.943	-13.986	-12.346	-14.611	-13.56	-13.196	-12.571	-12.908	-12.286	-11.212	-10.077	-12.521	-12.823	-16.019	-10.786	-13.745	-10.589	-13.559	-12.154	-14.318	-14.678	-12.82	-12.823	-10.574	-11.813
0.34125	-1.0084	1.0871	-1.164	-0.098956	-2.7358	-1.7782	-1.0938	-1.9547	-0.30056	-1.6368	-1.74	-1.7929	-2.8479	-1.2269	-2.8322	-2.3525	-1.6353	-2.3071	-3.2386	-2.7867	-1.2819	-1.2396	-2.573	-1.0279	-1.2609	0.2101	-2.1639	0.80802	1.2303	-1.8061	-1.179	-0.57433	-2.489	0.0038425	-2.2906	-4.0647	0.89376	-5.3457	-1.7298	-1.8785	1.9267	-3.2264	-0.41985	-0.91067	-0.12125	-3.2242	-0.11126	-2.6677	-1.6512
0.19536	-1.3806	-1.7527	-1.9809	-2.6738	-1.1114	-2.268	-0.93899	-0.57822	-2.7861	-1.0845	-0.11495	-2.1006	-1.8735	-0.88105	-2.0326	-2.4289	-0.74477	-1.7533	-0.54802	0.27665	-0.52163	-1.0641	-2.5403	0.49089	-1.9897	-1.3673	-1.5534	-1.9872	-2.1231	-2.6861	-0.64503	-1.1802	-2.768	-0.99329	-3.2557	-3.7197	-2.8344	-0.096136	-1.6919	-0.37554	-0.98961	-1.7537	-0.2073	-3.6025	-1.3837	-1.6349	-1.2384	-0.82771	-2.6249
-14.494	-14.994	-14.848	-14.41	-13.4	-14.639	-15.997	-14.375	-14.023	-13.95	-15.464	-13.515	-13.784	-13.567	-15.873	-13.904	-15.075	-14.662	-14.962	-13.944	-14.434	-13.934	-16.491	-15.171	-15.32	-14.914	-15.863	-13.425	-16.546	-14.468	-15.368	-14.202	-16.086	-15.076	-14.971	-12.566	-15.98	-13.794	-15.083	-16.534	-14.007	-14.334	-14.836	-14.356	-16.569	-16.5	-14.82	-16.55	-12.82	-14.34
-4.5888	-3.0836	-5.6141	-1.5249	-5.8381	-6.4996	-4.1844	-5.0817	-4.9991	-4.589	-6.0492	-3.9988	-6.9219	-5.2142	-4.8575	-4.8361	-2.9204	-3.8876	-3.874	-3.6828	-3.7266	-3.8124	-2.8887	-3.6546	-3.7042	-4.3497	-2.8658	-5.0876	-5.3855	-4.9865	-3.6985	-4.1719	-6.6002	-6.8603	-4.1465	-2.89	-2.7053	-6.0927	-6.0515	-2.9415	-6.0693	-3.4393	-6.1721	-5.6096	-6.3796	-5.3627	-5.0957	-6.4215	-4.7674	-6.2878
-2.0622	-3.945	-0.96524	-3.9532	-1.2029	-3.7002	-0.53054	-2.8009	-3.541	-1.8502	-4.3166	-3.9938	-3.896	-1.5214	-3.7556	-3.7078	-1.3357	-3.8411	-1.9676	-5.6724	-2.0946	-3.1821	-2.24	-2.1807	-1.7282	-3.0409	-2.7695	-3.4048	-2.3123	-2.4974	-2.4785	-5.3454	-4.0772	-1.1856	-2.8191	-4.6384	-2.0779	-3.6517	-1.8852	-3.1346	-1.7277	-1.9267	-1.7067	-3.7446	-2.9305	-2.9845	-2.5564	-3.1487	-3.6445	-1.675
-5.7262	-4.1842	-5.0705	-5.9645	-5.4153	-7.487	-7.1164	-4.049	-5.9822	-4.8577	-5.3765	-7.7515	-4.6784	-6.4952	-1.1902	-3.2028	-6.2961	-5.2628	-5.0439	-4.9203	-4.5932	-7.6934	-6.7285	-5.9445	-4.1384	-2.9362	-4.4799	-4.9735	-8.0359	-6.9249	-2.8778	-6.4071	-7.2701	-5.6309	-8.5366	-6.1289	-5.7921	-6.4715	-8.9946	-6.1457	-3.3469	-6.6567	-4.9759	-6.3845	-7.8624	-6.1776	-5.5403	-8.0217	-7.4771	-5.8415
5.6764	6.7353	8.8418	6.623	5.2275	7.7539	5.8065	7.0486	7.3831	4.7115	6.4584	8.1844	5.7079	5.3785	5.1955	6.5035	11.309	8.6377	7.9155	4.9149	5.7503	5.9974	6.7395	8.2191	3.3565	7.6696	7.794	9.0001	8.3791	6.1707	6.8336	5.649	8.2847	6.4852	6.3426	7.1068	7.0678	4.5287	6.6315	7.3571	5.5894	5.5529	4.1783	7.9242	8.6838	5.9113	9.3061	4.2465	8.5578	7.1119
6.8244	4.909	7.0984	6.86	5.8199	7.3662	7.5766	7.8076	5.7798	9.8985	7.8723	5.1015	9.2688	10.39	6.1393	7.6573	7.2652	7.3415	7.64	5.2114	8.6736	6.5656	8.4092	4.347	7.2054	8.2834	6.126	3.4581	7.8991	8.3948	5.718	6.1595	4.7625	6.0482	7.1198	7.3804	7.0248	8.3146	5.4841	7.554	5.5469	6.1005	6.1362	6.8778	8.2439	6.7887	7.4482	8.1955	8.127	7.5285
3.6103	3.8391	4.9308	0.97626	2.9203	0.65423	3.4594	1.451	1.8291	1.6734	2.8842	3.4443	-0.46929	0.41949	3.599	0.73667	2.8583	-0.15985	-0.55544	1.3305	1.1352	2.4003	2.4288	-0.40256	0.12693	2.2023	1.6123	1.024	0.99431	0.28297	1.9945	1.9532	0.50066	3.6278	-0.10894	1.828	-1.0756	3.0067	1.279	0.21599	4.0698	-1.346	-0.058205	0.1103	0.66469	0.12536	2.4866	-0.41214	-0.17328	-0.89131
-5.5677	-2.5353	-3.4526	-2.8082	-1.1173	-3.9658	-1.6958	-4.5207	-5.3476	-4.1923	-4.1148	-4.5889	-4.347	-3.4735	-3.7265	-4.7257	-4.2998	-4.1403	-0.97102	-3.4971	-3.6953	-3.0916	-4.6246	-5.7005	-3.7875	-5.5575	-4.611	-5.3227	-1.9719	-5.9643	-3.7703	-2.1548	-4.384	-4.5092	-5.5866	-5.2513	-3.0207	-4.0973	-2.4188	-4.0476	-3.3067	-4.0405	-5.0805	-3.1521	-2.8169	-3.7463	-1.8233	-4.9994	-3.7938	-4.0499
-3.2311	-7.6817	-5.3697	-5.2458	-3.9591	-6.5685	-5.546	-6.2493	-5.071	-5.6368	-4.8973	-4.3808	-4.0314	-3.8436	-5.8797	-6.0285	-4.1278	-4.7992	-4.5282	-3.3196	-4.8278	-6.5093	-5.1598	-3.4779	-6.4116	-3.9148	-4.4449	-4.6764	-5.7456	-5.7965	-5.145	-4.8967	-4.2146	-3.0785	-5.6472	-3.3291	-3.8202	-6.4516	-3.0364	-4.973	-7.3366	-5.0744	-4.2445	-7.5429	-3.1779	-4.3686	-5.6463	-2.945	-6.3667	-7.0456
-2.4782	-3.828	-3.3006	-3.4512	-4.2303	-2.0813	-2.3036	-2.954	-4.7897	-3.3902	-4.4438	-4.0586	-3.9667	-2.3431	-4.6981	-2.4221	-4.641	-3.0408	-3.444	-3.6832	-3.1618	-4.6251	-2.3556	-1.8167	-4.7817	-4.0915	-2.0578	-2.5645	-3.1202	-1.5467	-3.406	-3.5077	-2.918	-3.1645	-4.4691	-1.2774	-3.5706	-4.8263	-1.5369	-3.7185	-3.8402	-3.534	-3.5179	-4.1026	-2.6116	-4.3796	-2.4667	-3.713	-2.1067	-4.9824
-6.3539	-7.4614	-4.7005	-5.6119	-5.4834	-5.7696	-4.9756	-7.183	-7.4471	-6.7639	-7.1848	-6.2907	-7.4087	-5.744	-7.794	-7.7997	-5.5642	-7.0145	-8.2338	-5.3098	-6.2899	-6.3504	-8.5143	-7.2305	-7.2442	-6.2648	-5.3468	-5.2587	-5.3573	-9.5962	-7.0746	-6.7962	-4.8587	-9.4193	-6.4584	-5.4082	-6.3553	-3.9519	-6.9171	-9.0849	-5.9036	-6.9539	-6.0114	-5.4783	-10.064	-6.8851	-3.9116	-4.1322	-7.3883	-7.7452
-2.1686	-0.86111	-0.95304	-4.3397	-3.9322	-2.0894	-4.4812	-5.2393	-0.54831	-3.002	-3.5636	-0.7924	-0.67497	-2.2216	-2.4403	-4.1382	-4.9644	-2.7534	-2.381	-0.86582	-2.6563	-4.6183	-4.3208	-1.3542	-3.6268	-1.6885	-3.6681	-1.2667	-1.9521	-2.8974	-1.4077	-2.2623	-2.7953	-2.9315	-2.5106	-6.5994	0.18971	-0.83619	-0.20937	-4.469	-3.4259	-3.501	-2.6508	-2.5026	-3.7342	-2.1525	-1.8948	-3.9368	-3.8663	-3.0748
-2.7341	-1.6063	-3.8959	-2.0216	-4.5789	-2.311	-2.9678	-3.7926	-3.4588	-4.2304	-5.4043	-5.1254	-1.9625	-4.4126	-1.6579	-5.5875	-4.8778	-3.0403	-4.1975	-4.7541	-4.154	-2.5629	-2.8294	-2.6239	-2.7786	-3.173	-3.7331	-4.8372	-5.2042	-1.6735	-5.4652	0.079142	-4.2786	-3.9289	-3.6564	-3.5694	-4.0302	-1.1341	-4.8999	-2.9555	-3.7551	-4.2627	-3.5397	-2.6024	-4.0625	-3.6504	-5.0289	-4.1583	-4.1116	-5.2734
-13.32	-11.968	-11.116	-10.763	-10.761	-11.228	-11.161	-13.62	-10.89	-12.496	-10.442	-11.307	-14.634	-8.9086	-11.045	-11.609	-12.899	-9.8008	-10.384	-11.555	-13.156	-10.882	-10.068	-8.5844	-10.737	-11.916	-13.013	-12.88	-9.6924	-12.727	-12.485	-11.731	-10.664	-12.66	-12.761	-14.592	-12.007	-11.011	-12.814	-12.031	-13.261	-13.251	-14.276	-12.986	-11.004	-13.791	-11.356	-9.5748	-13.78	-12.234
1.5833	1.4592	2.4295	2.1844	1.6429	2.0064	-1.7057	0.35964	0.91742	1.0278	1.8138	1.3573	2.2847	1.9984	0.69581	0.88104	2.53	3.4257	0.80394	1.7125	0.39867	1.5224	1.0098	2.3936	1.7134	2.0597	1.4915	1.2495	2.7841	2.9459	2.2303	0.030997	1.1118	0.49208	-0.092188	0.36474	-1.3217	0.75755	-0.14539	2.9226	3.1314	0.57975	-1.064	2.6047	3.2461	2.6241	0.68166	2.1165	1.8257	-0.16632
-10.826	-14.635	-12.082	-10.187	-11.638	-12.372	-11.734	-11.529	-11.566	-12.395	-11.506	-9.8789	-10.002	-12.14	-12.999	-8.8109	-12.821	-10.655	-11.901	-11.625	-11.024	-12.225	-13.622	-10.836	-9.7626	-12.024	-9.4419	-10.387	-11.686	-11.903	-13.97	-14.046	-11.346	-14.191	-12.171	-10.588	-12.354	-13.799	-11.647	-10.986	-11.337	-10.616	-12.865	-12.191	-9.9605	-13.303	-12.004	-10.594	-9.742	-14.374
-2.6108	-3.658	-0.44011	-2.4961	-2.8629	-2.0754	-1.8048	-0.80072	-0.39068	-4.3812	-2.4566	-4.647	-2.7069	-1.2559	-3.7785	-0.96759	-3.8975	-0.66745	-2.4906	-4.4191	-1.8605	-1.2275	-3.4765	-4.4241	0.10404	-0.77886	-0.06857	-3.0978	-2.4061	-1.9371	-5.4413	-2.0255	-2.3602	-3.1847	-1.8365	-2.4416	-1.5386	-2.8781	-1.9164	-4.6728	-1.0054	-2.1311	-2.4642	-4.7971	-2.8702	-2.4093	-2.4303	-2.2768	-3.3432	-1.1755
5.7632	4.2201	2.6083	4.7961	3.4748	5.5404	5.0966	3.5224	2.3577	4.4849	4.5193	3.1594	5.172	5.0386	3.1599	4.2221	6.001	5.3761	5.4819	6.2581	4.8271	5.3551	4.1291	4.0694	5.03	6.1719	5.5442	5.7034	6.9513	5.2668	7.3431	5.7629	3.866	5.398	5.9224	4.8583	6.4873	4.6131	4.7305	7.6687	6.3645	6.9167	5.3743	5.9071	3.7005	5.2036	5.5285	5.7392	6.1815	5.7618
-3.7893	-1.2258	-2.0775	-3.1718	-2.2136	-2.8497	-0.016052	-2.9296	-2.0623	-2.4516	0.30357	-1.8851	-3.2893	-4.451	-2.9133	-0.41129	-3.3902	-3.2596	-2.9446	0.0029159	-2.2307	-3.8392	0.0172	-0.82174	-2.4389	-2.8658	-4.275	-1.8916	-2.2922	-5.8829	-3.1483	-3.5312	-0.48078	-1.7744	-2.5284	-3.3474	-0.96163	-2.5596	-0.88383	-4.0859	-3.6432	-5.3013	-0.95868	-2.7156	-4.1276	-3.1086	-4.2108	-1.6919	-3.199	-4.5368
1.2836	-0.80604	-0.54858	0.044153	-2.0605	0.050298	-0.73298	-1.2671	0.2852	0.29164	-1.3118	2.4009	0.56607	-1.1733	1.7149	-0.36371	0.32131	0.83423	0.23906	1.4785	0.40605	-0.69477	0.05916	-1.4495	-2.5257	0.078743	0.82578	1.6883	-0.46942	-1.4962	0.20758	-0.28186	0.77769	1.7195	-0.11512	0.22845	0.29946	-1.0984	0.020567	-0.10487	0.45052	-0.85665	-0.98996	0.29679	-0.85432	2.5443	-0.094411	-0.99609	-3.0265	1.4183
-1.7298	-4.0623	-1.804	-4.1561	-3.6034	0.3854	-3.7202	-4.5399	-1.5694	-4.652	-1.7141	-0.73802	-2.7389	-3.6761	-2.629	-4.0098	-4.8117	-1.5309	-3.4454	-5.4892	-3.8062	-5.2802	-3.7646	-2.7493	-2.663	-5.3596	-3.3561	-5.1914	-3.5668	-3.1138	-2.9724	-3.0926	-5.9405	-4.6707	-0.56891	-3.7234	-2.5628	-1.4169	-1.2875	-4.5157	-3.7874	-3.2815	-1.9843	-6.4218	-2.6885	-1.3249	-1.8502	-3.2481	-5.1928	-2.5676
2.8862	1.8131	1.8668	1.415	4.0826	3.4837	2.4389	4.0661	2.8786	2.8007	1.8773	1.5234	1.6474	3.0223	2.2806	2.257	3.7223	2.0953	1.744	1.7038	1.8982	3.6005	3.0216	2.3656	2.9107	1.8658	2.5635	5.0335	1.5886	2.7135	1.5533	4.409	3.2485	0.84252	2.1672	3.2102	2.3685	1.8524	1.8813	3.9097	4.4343	4.6557	2.4751	4.3233	3.4086	2.8561	2.7987	3.7519	-0.60831	1.8549
-5.1389	-6.1963	-9.6147	-7.6803	-5.523	-8.2862	-6.8349	-6.1321	-8.502	-4.733	-7.5659	-2.9211	-6.1074	-5.0302	-6.3063	-8.5303	-9.172	-6.6894	-9.5825	-9.196	-8.5297	-8.9174	-4.3615	-6.7496	-6.322	-3.463	-5.6299	-3.8231	-6.3873	-7.0065	-5.9259	-8.094	-5.5388	-4.5152	-5.276	-6.8416	-6.3535	-6.1752	-8.4748	-6.3708	-6.5659	-5.5842	-7.1692	-7.0217	-3.723	-5.8097	-5.8485	-5.5798	-4.9437	-7.294
-11.215	-10.835	-13.072	-8.3844	-9.9295	-7.3985	-11.059	-9.7878	-10.628	-9.8853	-10.412	-10.35	-9.8057	-9.5255	-11.383	-10.245	-7.9737	-9.9229	-8.0564	-11.762	-11.636	-8.183	-10.425	-11.65	-9.3809	-8.4559	-10.513	-10.345	-10.308	-8.261	-9.1878	-9.1915	-9.9994	-9.7238	-10.015	-9.5062	-10.115	-8.6784	-8.7433	-10.488	-10.378	-10.601	-9.8337	-10.818	-10.536	-10.8	-10.888	-11.418	-8.8653	-11.299
7.6815	9.9331	8.1755	8.6701	11.42	9.8969	7.3955	9.0065	6.4701	10.288	8.7727	9.5859	6.8629	8.1742	8.3332	11.526	8.6984	7.7327	9.4593	9.4419	8.5478	8.0141	10.182	8.2652	10.53	9.4144	9.9609	11.429	10.103	6.6787	9.0075	9.2161	8.3983	11.347	7.0728	8.1641	6.6256	8.3059	8.9962	8.4409	8.1538	9.3415	8.2413	8.3249	10.013	12.494	8.6853	9.3541	7.816	7.3986
-1.2643	-1.0281	-3.3172	-3.3012	0.056965	-2.6372	-3.357	-1.3419	-2.0143	-3.1197	-3.7171	-3.9714	-3.1295	-3.1374	-1.7398	-2.2181	-2.7109	-0.86618	-0.72324	-1.0305	-3.2952	-3.9592	-2.5842	-3.4	-2.2953	-1.922	-2.0766	-3.8763	-2.7111	-2.8929	-2.3766	-0.63128	-1.0788	-3.798	-4.4434	-3.6703	-2.2587	-2.6523	-2.9236	-1.6863	-2.522	-2.6889	-2.6087	-3.3509	-2.3509	-2.5433	-4.0061	-2.3156	-3.8294	-3.7574
-9.656	-11.164	-13.557	-11.074	-13.323	-11.232	-12.344	-10.204	-10.143	-12.599	-10.919	-11.113	-10.018	-13.057	-10.911	-10.734	-12.765	-11.951	-12.036	-13.391	-11.65	-11.683	-12.355	-10.959	-12.354	-15.025	-11.006	-12.699	-10.387	-12.083	-10.616	-11.723	-10.231	-11.125	-10.038	-11.804	-10.615	-7.8389	-10.527	-13.29	-13.264	-10.217	-9.3141	-10.827	-9.058	-12.5	-11.367	-13.634	-13.608	-10.115
-2.6065	-4.0132	-4.6009	-4.7039	-4.6116	-5.3905	-6.0866	-2.8924	-4.5835	-5.5631	-3.4674	-3.9527	-6.9499	-4.4176	-3.5761	-4.8361	-5.2457	-4.7997	-5.1494	-6.646	-2.9752	-6.7926	-5.6722	-3.921	-5.8342	-3.8067	-4.6514	-3.2875	-3.9224	-4.6705	-6.8746	-4.7284	-4.6092	-3.4228	-2.9701	-4.6285	-5.1462	-3.3955	-4.4942	-4.1986	-6.0171	-4.7857	-4.309	-4.5594	-5.2909	-4.1434	-3.7268	-5.7329	-5.2797	-4.6418
4.7783	6.4285	6.8645	6.3756	7.708	6.6924	7.1049	5.9228	8.4089	3.8788	7.044	9.0083	6.2134	8.4772	8.0482	6.0946	8.1443	6.3907	6.5	9.4108	7.9076	7.398	7.688	8.2161	6.5943	6.9596	5.6613	5.3085	7.2172	7.6631	5.0768	6.1638	5.6579	6.0914	6.1523	4.1404	7.0394	8.7672	4.5055	6.763	8.0126	6.8318	8.6037	6.8161	8.8675	7.0556	7.9339	6.8466	5.4186	6.6954
-10.59	-10.884	-8.0027	-11.128	-9.739	-6.9507	-10.705	-10.201	-8.9076	-10.828	-8.3538	-11.697	-11.942	-9.6752	-9.19	-7.7202	-5.074	-10.438	-9.1933	-9.5902	-9.2275	-8.3613	-10.549	-9.4587	-10.905	-8.6933	-8.0811	-7.1645	-9.4287	-8.9045	-8.0282	-10.584	-10.485	-10.824	-9.8481	-9.7451	-9.3445	-7.5388	-13.034	-10.204	-7.482	-11.852	-9.6228	-7.6889	-10.258	-8.0399	-7.5015	-7.5513	-8.3678	-9.4803
-7.0759	-11.304	-9.2698	-9.7575	-9.3357	-11.046	-9.0794	-10.081	-6.9314	-7.8867	-8.798	-8.269	-9.0523	-9.2333	-8.509	-9.3024	-9.3708	-10.077	-8.8318	-8.5809	-8.4229	-9.9889	-7.2204	-7.9892	-10.874	-6.1948	-8.2732	-8.1024	-7.6276	-9.8282	-10.552	-8.9304	-10.22	-7.692	-7.882	-6.7389	-7.9562	-10.541	-10.293	-9.7909	-10.369	-10.324	-9.9055	-9.2368	-9.1323	-7.6922	-9.7756	-9.3058	-8.3001	-7.7577
-1.3708	-2.1967	-3.3886	-1.1506	-2.8464	-0.86838	-3.5455	-1.5356	-5.578	-2.7917	-4.2315	-4.365	-0.51448	-2.7083	-3.6438	-1.0075	-3.0045	-2.401	-0.77657	-1.3592	0.75454	-1.093	-3.1442	-4.4851	-1.6144	-3.1711	-2.9186	-3.6122	-2.7412	-1.8933	-0.042825	-2.8954	-1.8842	-3.4064	-5.5324	-4.194	-2.3647	-2.5217	-1.4956	-0.99223	-2.7657	-5.3716	-5.0243	-2.0153	-3.5628	-3.7333	-1.7876	-0.95784	-2.2382	-1.372
5.0891	3.3899	4.9091	7.3451	5.0329	1.8434	7.2268	2.2273	7.0026	4.4183	4.109	4.753	4.7017	5.8452	6.2072	6.3624	5.2584	4.7725	6.5942	5.0675	4.7324	6.2088	5.1862	6.9681	3.8615	5.8195	6.4514	5.7654	6.284	5.3333	5.5701	5.0932	4.7979	5.6236	4.2832	4.3137	6.3537	3.7464	3.8234	3.7636	4.1754	5.4362	5.7846	3.5396	5.8254	4.9655	5.6725	5.8172	2.9806	4.9787
9.6287	7.4894	9.2094	8.8619	7.6938	4.7921	7.9105	5.5694	4.3741	9.5557	8.1181	10.392	6.5633	6.9	7.4262	4.7426	6.6416	5.5805	6.7789	9.1467	5.9476	6.9571	6.7327	5.949	8.6949	8.0135	7.3486	6.9864	7.0995	6.1846	6.8405	6.5509	6.507	6.5326	8.039	8.0452	6.5221	7.1675	6.6981	5.4283	8.0056	7.1521	8.2454	8.5253	7.328	6.849	7.0408	6.2615	8.4021	7.8404
-20.415	-22.247	-21.908	-21.838	-25.532	-22.254	-21.677	-22.483	-23.37	-20.933	-20.114	-20.919	-22.549	-24.112	-24.347	-21.308	-21.985	-22.927	-21.679	-21.794	-23.654	-23.848	-22.366	-22.328	-22.017	-22.515	-20.33	-23.557	-22.495	-23.275	-22.117	-20.829	-21.84	-19.092	-21.464	-21.501	-20.877	-24.13	-24.138	-23.514	-23.229	-21.356	-23.238	-21.502	-21.069	-19.116	-20.535	-23.298	-22.25	-23.702
3.0271	3.6463	3.513	7.2967	6.8327	5.6802	3.1521	5.9192	6.3079	6.404	5.4304	7.8554	4.4816	5.3347	2.5967	3.5337	6.7684	5.1484	3.9157	7.062	5.1762	6.8559	6.272	6.2101	5.7079	3.1005	5.2086	6.8705	4.3992	5.7564	4.3197	7.0194	5.525	6.9431	5.4954	5.8645	2.0713	5.3611	3.6016	2.5753	3.6424	4.9678	6.3128	5.0626	5.7045	6.3897	3.6154	4.5333	4.7877	6.3473
6.0415	7.1618	6.8418	7.7064	5.0657	6.0182	7.126	9.5723	4.9026	5.3113	4.5068	6.0894	7.1295	6.4267	8.82	5.6151	7.5316	6.245	7.532	7.2116	7.0784	6.8949	6.1365	6.8945	5.9048	8.6666	7.8975	6.1902	6.7814	8.5881	7.9585	5.3822	5.7805	6.801	9.0857	6.8458	9.5038	7.8816	7.6121	7.1131	4.6255	8.5426	5.7356	7.7422	6.3109	7.0014	7.709	7.5562	5.4514	8.7313
7.5799	8.2649	7.465	5.7003	7.9296	7.9147	5.1276	8.877	6.3786	5.9968	7.7219	6.2471	9.6268	6.6315	6.6014	7.026	5.8681	6.6224	8.9374	8.7454	5.5716	6.9233	7.3348	6.8048	6.7981	8.0003	8.0173	8.7416	6.0492	7.2786	9.497	8.0047	5.711	5.2669	7.8288	7.2228	5.6084	5.9982	6.6657	9.2316	4.7802	6.2016	5.2977	5.8565	8.0145	5.7145	6.7447	8.4236	8.6649	6.3459
-4.7113	-2.6777	-6.9339	-2.9304	-5.1089	-4.8752	-3.7874	-5.9304	-5.4708	-5.2961	-3.1414	-4.6669	-3.6723	-5.3698	-5.6347	-6.0931	-7.2489	-2.9981	-6.7501	-5.7588	-4.0536	-5.9291	-3.9676	-5.7814	-3.1834	-5.4577	-4.8586	-5.4405	-1.9144	-6.4844	-3.4933	-4.4104	-2.7305	-3.7186	-5.5662	-2.2458	-3.5186	-5.7739	-4.0218	-5.1868	-3.1546	-4.6274	-4.3571	-3.6005	-4.6411	-2.917	-4.5252	-5.7	-4.4728	-4.4039
-12.676	-12.905	-13.732	-13.755	-11.312	-14.383	-13.288	-10.352	-9.8186	-11.854	-12.942	-12.085	-12.845	-15.583	-14.136	-12.682	-12.413	-11.844	-12.834	-13.526	-11.765	-12.933	-11.965	-12.774	-13.184	-10.406	-11.221	-14.514	-13.318	-13.22	-12.873	-12.518	-15.22	-13.33	-12.23	-14.062	-11.597	-10.823	-12.552	-12.166	-12.219	-11.627	-13.4	-11.351	-15.177	-11.872	-12.089	-14.293	-13.081	-11.251
-9.9908	-8.7848	-9.6885	-10.177	-12.818	-10.314	-10.076	-10.121	-10.31	-9.1856	-10.79	-11.564	-9.2113	-10.853	-10.654	-10.912	-12.862	-9.1956	-9.8263	-9.5725	-10.609	-9.4014	-10.856	-10.982	-10.714	-9.6726	-10.981	-11.573	-10.489	-9.924	-8.8804	-9.4064	-9.6952	-10.629	-10.94	-10.339	-11.54	-10.856	-11.403	-11.143	-10.166	-8.0145	-10.009	-8.8674	-12.255	-12.005	-9.1467	-9.6861	-8.8565	-9.9975
-6.3782	-7.2054	-5.8043	-5.6362	-3.6881	-5.9098	-4.6236	-5.9775	-5.8885	-4.6616	-4.0327	-4.5685	-5.7466	-6.3811	-7.0881	-5.2856	-7.045	-5.6399	-3.5188	-3.6432	-5.5131	-4.8761	-3.5646	-4.7071	-6.3474	-4.0014	-4.4518	-4.8011	-1.8702	-2.9884	-5.0972	-6.7937	-6.1252	-6.0353	-4.3144	-4.9067	-6.311	-7.2567	-2.625	-4.166	-3.6492	-6.7958	-6.8966	-4.9554	-5.0868	-7.2085	-4.3613	-8.6989	-4.4972	-5.4734
-3.3439	-3.7736	-4.4699	-2.1116	-4.0082	-4.9948	-5.038	-4.2096	-3.979	-3.3244	-4.5011	-3.1993	-3.585	-4.1756	-4.2708	-6.398	-4.3484	-3.5077	0.22991	-4.1503	-2.8282	-4.5156	-1.8667	-4.8553	-2.5524	-2.5926	-4.0252	-6.0026	-4.0301	-2.1747	-4.0218	-4.9596	-3.3496	-4.5229	-3.5997	-4.4233	-2.9447	-6.4434	-2.8205	-6.1292	-5.1187	-2.9011	-4.9693	-5.9343	-2.4804	-6.9728	-5.6729	-4.6045	-1.7873	-3.6758
3.4903	6.5023	6.1734	6.7819	3.8289	3.7015	6.3561	6.4453	4.67	4.301	3.5921	7.5333	8.0009	7.4418	4.3966	7.8933	5.4278	4.7296	4.4436	4.7979	5.1241	5.243	5.811	5.2972	4.8113	3.9761	6.3404	5.6199	4.4722	5.6783	6.5242	6.4083	6.8255	6.3598	2.4259	5.3799	4.6145	5.7388	4.8032	5.6401	6.991	6.5312	6.5192	4.6277	5.8624	4.3169	2.1087	6.6785	3.5616	4.7171
-3.0173	-2.9207	-1.0985	-1.0242	-1.4113	-0.24305	-1.6245	-0.026093	-2.3695	-0.35047	-1.6772	0.12226	-0.57063	-2.7203	-1.0851	-2.4535	-2.3453	-1.6161	-1.4926	0.30277	-1.2016	-3.2667	-2.4378	-0.7456	-0.52721	-1.043	-0.83237	0.87176	-0.7869	2.5867	-0.5385	-1.625	-2.3896	0.87758	-1.3105	-2.9877	-2.007	-1.237	-3.4229	-1.906	0.7086	-1.6339	-1.6113	0.50109	-0.71236	-0.73155	-0.42703	0.54922	-0.97728	-1.8407
-7.9298	-8.7661	-8.8157	-7.4667	-8.4705	-9.7725	-8.4237	-6.7134	-6.9587	-8.7575	-9.1056	-4.6516	-6.7305	-5.3321	-6.4686	-8.6008	-6.429	-8.1927	-8.037	-7.4237	-7.8732	-8.23	-6.8302	-7.6093	-9.9857	-7.5661	-3.8904	-9.6941	-9.4782	-8.9796	-8.9779	-6.4313	-7.9231	-8.4548	-9.0965	-8.6858	-7.5183	-5.4004	-8.353	-6.4652	-7.6954	-7.74	-8.1047	-7.3512	-7.9026	-6.9702	-9.5812	-7.2705	-6.7759	-6.5321
-4.1448	-4.9187	-4.8875	-5.1035	-3.0179	-4.0251	-3.6611	-2.3847	-4.1713	-3.5232	-3.2825	-6.1303	-4.3696	-3.8757	-4.4881	-1.4005	-3.985	-3.9051	-5.4603	-5.3474	-4.0848	-5.3129	-3.9184	-6.7566	-2.1885	-5.8398	-3.4401	-3.4559	-1.6975	-1.7981	-3.162	-3.2562	-5.7165	-5.5909	-6.6617	-5.3867	-4.3877	-3.0135	-3.1478	-3.1042	-3.5585	-0.7395	-5.0356	-6.0685	-1.746	-3.1416	-4.7962	-3.3703	-3.0547	-5.5008
-1.9115	1.1769	0.015606	0.88954	-0.68362	1.7336	0.41916	0.16599	-0.69261	-1.444	0.67472	0.69851	-2.5929	-1.0576	-0.90688	0.6579	-0.82713	-0.072011	-1.4157	0.79356	0.19218	2.5989	1.214	-0.86026	1.0204	0.75788	-0.18626	0.576	0.51975	0.17815	2.9721	-2.0257	0.65727	-0.73541	-0.33458	-0.18227	0.06757	0.16273	-1.3449	-1.4643	2.2917	-1.2494	1.0321	-0.50261	0.78962	2.2346	0.85603	0.70871	-1.8025	-1.1535
7.1189	7.0335	9.7247	7.1887	9.2234	7.0016	8.8945	8.9184	8.5296	9.4788	8.6866	7.9305	9.6386	8.152	9.6416	7.2029	6.9103	8.6855	10.63	9.5246	8.6632	9.1897	9.7635	7.3227	7.3681	7.9998	7.9481	7.0204	8.7658	7.0911	8.3796	9.5357	8.6357	9.8641	9.5873	8.9242	10.316	7.8278	10.947	6.6531	8.6439	10.327	7.7907	8.9263	6.7299	7.0045	8.07	7.7274	10.512	9.2098
6.6477	5.9345	3.9554	3.2468	4.9295	6.9052	4.0842	6.1024	4.3801	5.6718	5.9874	7.0657	4.9494	4.9555	3.8889	4.1919	4.8636	4.9114	5.7509	6.2216	7.3615	7.3366	2.1138	3.5743	3.4765	3.5315	4.1375	4.9307	4.1346	4.8105	5.7114	2.6181	5.8249	3.4903	4.971	4.1395	5.596	4.977	5.2506	5.7744	6.6794	6.0692	6.2645	5.8312	6.2173	2.0625	7.7587	5.5087	4.179	4.1425
-1.4505	-1.7397	-1.7627	-2.6571	-1.0129	0.39227	-1.4001	-2.4333	-2.2761	-2.7392	-1.5504	-1.2154	-2.7147	-3.2396	-1.3294	-3.3549	-1.9901	-0.62793	-1.9759	-2.2616	-2.4056	3.2057	2.2737	-1.0462	-0.31735	-1.8851	-2.3847	-2.0827	-1.942	0.25971	0.71528	-1.9896	-4.3203	-2.5984	-1.7603	-2.2915	-0.2297	-1.4823	-2.1193	-4.3658	-1.8929	0.92435	-2.1371	-4.1053	-2.985	-1.1859	-0.048753	-3.0779	-0.5886	-1.7643
-5.8718	-5.6492	-5.2929	-5.5023	-5.5245	-2.9987	-6.7962	-5.0685	-4.9613	-5.7459	-5.4509	-5.1993	-5.8682	-5.8145	-4.832	-3.9732	-8.0061	-5.0935	-5.3166	-4.8032	-4.9415	-7.1301	-7.2169	-3.1982	-5.3528	-6.3536	-5.0148	-5.3414	-6.1707	-6.613	-5.9347	-6.0438	-6.3551	-6.487	-6.7932	-5.7273	-5.9567	-2.8394	-5.2171	-4.4897	-5.5326	-7.2522	-4.7232	-3.5464	-7.6005	-4.209	-5.9129	-4.5884	-4.8812	-6.1397
6.1805	4.8443	6.6491	4.9278	6.5376	7.2175	7.1556	6.4999	6.692	7.4009	9.131	7.5261	7.2854	9.0687	8.7945	6.5405	5.8341	9.0051	7.4044	6.0127	6.237	8.2455	9.3353	4.0183	6.0852	4.9692	6.7983	6.0674	5.7938	5.2147	7.0658	5.4795	8.0413	6.7439	7.7168	5.6269	8.5058	6.5349	6.6144	2.8115	10.504	6.1134	7.7499	6.802	7.9058	7.2621	8.7033	9.211	7.3115	7.0567
1.1864	2.009	1.3515	1.3273	-1.9473	-0.77948	0.083625	1.2711	1.242	0.80283	0.68349	0.07616	0.32752	-1.5119	1.1457	2.3057	-1.1147	-0.75327	-0.95068	0.92966	0.79667	1.571	2.025	-0.76441	1.7591	3.8924	0.69433	-0.12187	1.6228	-0.39247	0.61599	-0.72721	-0.99626	-1.9071	-0.465	1.389	0.38231	0.57747	0.012803	0.62007	1.9566	2.3143	1.1498	1.1891	0.82491	-0.26581	1.7164	1.2378	0.047075	-1.2412
-6.8282	-5.8733	-3.016	-5.9919	-6.5097	-5.7452	-5.6567	-7.2744	-4.7593	-1.5625	-4.8114	-4.5922	-4.3423	-5.7273	-5.0437	-5.0392	-6.6498	-5.213	-6.5698	-4.5812	-6.2999	-4.2921	-4.5576	-5.5219	-5.4961	-4.1212	-5.6798	-5.8977	-5.0766	-5.4294	-5.0821	-6.6307	-7.7008	-3.6298	-7.9997	-6.4747	-4.9232	-6.1748	-5.4023	-5.612	-7.2362	-5.9542	-4.0858	-3.2975	-4.6415	-7.0769	-4.0343	-3.817	-4.2552	-4.6715
-4.0202	-1.1654	-4.0673	-2.2017	-1.7586	-3.1062	-3.0788	-4.0517	-5.0101	-4.7034	-2.6655	-3.3011	-3.4827	-4.6129	-0.40899	-5.9627	-3.9348	-4.8447	-4.0686	-4.5657	-2.5134	-4.2015	-4.3197	-3.0834	-3.3843	-2.7035	-0.83018	-3.7258	-4.5417	-3.9512	-5.1462	-3.6146	-3.2943	-2.8601	-1.0126	-1.6197	-4.5862	-3.3551	-1.1664	-3.1969	-2.5531	-3.2079	-3.7167	-3.6951	-1.4498	-3.4452	-3.8444	-3.4847	-4.916	-3.7114
3.0033	2.6088	4.0374	2.1488	0.81204	3.7625	2.7786	3.1623	3.5805	2.7424	0.96219	1.5579	-0.090159	1.608	2.3284	0.51321	2.1494	1.4571	1.028	1.7368	0.90215	2.5279	1.1118	1.9826	2.6243	2.5148	1.837	0.67235	3.9696	3.0513	1.5972	1.2583	2.2129	0.051495	2.2085	2.0917	0.99545	2.1094	1.2784	1.9387	0.36458	1.8069	0.57462	2.1453	1.8901	1.7646	0.15901	1.2247	2.869	3.4811
1.4905	3.0313	0.7118	-2.1846	0.23368	1.192	-0.71167	-1.6014	0.7515	0.1449	-0.75294	0.47841	0.12846	3.0702	0.90049	-2.8214	-0.65567	1.2852	1.3697	-0.022267	-2.2122	-1.6285	1.0644	-0.70448	-0.055053	0.56613	-1.7281	1.9828	-0.25164	-0.38233	-1.3019	-2.4411	0.26503	0.35036	1.9425	0.62763	0.47308	2.1928	0.9083	0.38895	0.24438	-1.2032	-0.20395	0.70351	-1.2138	-3.2823	-0.53222	0.0058449	1.449	-0.25751
-4.0998	-3.225	-2.787	-3.3499	-6.5752	0.17864	-2.1001	-3.0129	-3.6684	-4.3909	-4.8408	-4.094	-2.3109	-2.5984	-3.0814	-4.3105	-4.1852	-2.767	-0.065414	-3.732	-3.6451	-3.3847	-3.4588	-4.5174	-2.8089	-3.1364	-2.6982	-4.8816	-2.8004	-3.9368	-4.771	-2.2906	-5.2299	-3.9227	-2.6937	-1.8084	-4.3021	-3.0061	-1.4783	-3.1568	-2.9457	-3.4669	-3.1749	-3.4284	-4.392	0.36652	-2.0742	-3.6665	-3.2614	-1.5685
-2.2858	-5.3612	-3.9389	-3.599	-4.4922	-5.7319	-4.3205	-3.1156	-3.3717	-3.2872	-5.3091	-5.0567	-6.604	-5.5487	-5.8559	-2.4734	-4.7269	-4.4429	-5.0999	-5.1051	-3.8242	-3.0932	-4.7402	-3.6117	-4.3382	-4.1631	-6.2084	-0.96538	-5.9917	-5.1877	-3.0661	-4.8527	-4.7036	-2.7056	-4.1427	-2.703	-4.3307	-2.1122	-5.0065	-4.9711	-3.0963	-4.3128	-4.493	-5.182	-5.9203	-2.439	-7.2119	-4.463	-3.4194	-2.915
0.58976	-0.64089	-0.81462	0.77793	-1.5335	1.0986	0.88697	0.57332	-0.82911	1.8377	-0.74312	1.2455	0.77992	1.1553	0.51955	-1.9689	2.3862	0.25368	1.4613	0.31881	-1.4233	0.092139	1.8369	-1.0018	1.1184	-1.9634	-0.77342	1.5688	-0.41087	3.0504	0.63725	0.36397	1.3747	1.2064	2.0279	3.0936	-0.069431	2.2179	1.8247	1.5564	-0.63068	1.0252	0.26015	0.69456	0.53975	-0.23027	0.33548	0.5009	-1.5116	1.8185
-5.3163	-6.6319	-5.9692	-5.5364	-6.0178	-4.5592	-5.4495	-6.3816	-6.7569	-5.2875	-5.0484	-5.4431	-5.9916	-6.328	-3.9606	-5.0592	-6.9278	-6.7643	-6.2744	-6.2044	-5.8274	-6.7577	-5.603	-6.3489	-3.6383	-7.0325	-5.2921	-5.4433	-6.4678	-6.0344	-3.6885	-6.9703	-5.6319	-8.2197	-4.2116	-6.3355	-4.7447	-2.5784	-3.5915	-5.3195	-5.1859	-5.8118	-3.1162	-7.062	-4.8453	-4.882	-6.124	-5.4193	-5.898	-5.1959
1.4908	-1.5989	-0.96848	-0.42562	0.5222	-2.5743	-2.1205	-0.36774	-0.75143	0.41004	-0.44519	-2.0445	2.7972	1.5288	0.53359	0.5341	-1.1001	-2.323	-0.55696	-0.94026	-1.057	-1.4617	-0.67247	1.1315	0.63842	-0.9226	-0.87314	0.9182	1.0139	-1.2704	1.2265	-0.41411	-1.7032	2.5477	-0.11982	-0.032626	-0.62192	-2.0399	-0.96474	-1.4903	2.088	1.1744	0.62526	-0.99871	-0.51345	1.5212	1.8508	1.9002	2.2364	0.0096998
8.7427	7.9971	7.3418	7.6028	7.7136	4.4752	7.6505	7.7409	6.761	5.7565	5.9412	5.5037	8.4225	7.0005	6.7623	8.1629	7.0274	6.1422	8.107	8.4111	8.9941	5.3127	7.6349	5.2515	6.1008	4.7439	5.1551	7.1515	5.8654	9.2105	8.407	7.0162	6.4582	6.7943	5.6368	7.6176	7.1451	6.5655	6.2332	6.7518	4.4212	9.0301	6.8203	7.5107	9.6534	5.5941	5.5281	6.8869	7.9166	7.2828
5.7844	4.7638	7.3631	7.5898	4.2815	5.238	6.5057	8.6458	4.6821	5.2906	4.7575	6.7402	4.845	4.2709	7.6491	7.4274	6.7837	5.0236	6.9915	5.9097	4.7349	7.2153	5.0817	5.9822	5.8375	4.8674	6.3266	2.359	7.1279	6.1563	3.7331	6.951	5.5158	3.5665	8.592	5.4093	5.2635	5.0495	5.9656	4.878	5.6348	5.1052	3.0864	6.4891	5.4845	6.1239	4.8745	6.0515	3.3712	6.2068
5.1023	5.7429	4.4066	6.5805	4.2826	3.6529	3.9983	5.9803	4.82	4.522	5.1923	6.6407	5.2934	5.7846	4.7462	4.6949	6.9677	4.1166	4.7359	5.0742	5.378	5.0125	6.5083	5.3658	4.5331	4.0646	5.9019	5.3872	5.1877	3.2207	3.3434	4.6439	3.5533	2.7303	7.0902	5.2565	4.5651	6.9917	3.085	4.7945	0.86425	4.7322	3.6223	5.3627	3.8123	4.0602	5.345	4.6331	4.9531	4.6149
-2.7731	-2.424	-3.6856	-3.4086	-2.5237	-1.3732	-3.0213	-1.3732	-2.0037	-2.8754	-1.8606	-3.937	-1.9169	-3.3438	-1.3662	-4.3877	-2.6068	-2.2442	-3.003	-1.6526	-2.3549	-1.1233	-3.3789	-2.5636	-0.72855	-2.9719	-1.5701	0.20415	-3.4471	-1.5394	-4.2149	-3.6668	-4.1931	-4.9971	-3.4592	-3.1894	-2.9503	0.063765	-2.7467	-2.9199	-0.11058	-2.7003	-4.0506	-3.3849	-2.1023	-2.9289	-3.9038	-3.7765	-1.4492	-1.9451
3.2821	2.918	3.1298	0.058412	4.2139	3.2058	4.5411	3.0863	2.3134	4.2146	1.4716	4.5425	4.6324	2.6436	6.0248	1.8487	2.5151	3.4205	2.0139	4.192	3.0052	5.1788	3.5948	1.8065	3.3022	3.8083	5.9976	4.038	2.9801	1.1974	5.0987	2.7756	3.2734	2.9524	2.8756	3.1383	5.1953	2.093	6.3863	4.403	2.9175	4.8498	2.4988	2.2413	2.5908	3.5919	3.4114	2.2706	4.5419	1.2975
-1.5074	-0.41445	-1.1398	0.10824	0.75211	-1.0857	1.0728	-0.8135	0.23671	0.66946	-0.52658	-0.42969	0.65722	0.43149	-1.1339	-0.79126	0.47959	-0.17051	0.74771	-0.51443	1.5615	-0.029017	1.1638	-0.84863	-3.861	0.63815	-1.271	1.4077	-0.8868	1.6348	1.409	-0.67975	0.29044	0.67361	-0.23307	0.59614	-1.7319	-0.31162	-0.20758	-1.2124	1.053	-2.4286	1.1323	0.051982	-0.14802	0.92154	-1.7268	-2.0911	-0.55751	-0.075162
-10.526	-11.402	-11.43	-10.914	-11.491	-10.013	-10.715	-11.987	-11.945	-11.922	-12.067	-11.983	-10.939	-10.222	-10.369	-12.438	-10.775	-10.236	-11.496	-9.1904	-10.614	-12.357	-13.314	-11.394	-11.706	-9.4088	-11.15	-12.738	-9.8169	-11.614	-11.658	-10.843	-12.801	-10.489	-10.913	-9.8956	-10.916	-10.85	-12.118	-9.9937	-10.755	-12.037	-11.659	-12.355	-11.856	-13.188	-12.417	-14.935	-11.549	-11.526
-1.2271	-2.6522	-0.63995	-1.2937	-1.2386	-4.2085	-1.3162	-2.4304	-0.45489	-3.3268	-3.8289	-1.9247	-1.59	-3.0473	-0.99582	-1.7197	-5.5192	-0.71314	-1.4532	-1.1489	1.0393	-1.2686	-2.7567	-1.5542	-1.0257	-2.7339	-0.61765	-2.6694	-1.4176	-1.931	-1.6223	-1.2792	-4.348	-0.0045876	-1.1736	-1.8492	-5.2689	-4.0006	-0.70619	-0.68672	-1.6478	-4.9083	0.44578	-2.2048	-3.1536	-1.9646	-2.5705	-2.6783	-1.7136	-2.4498
-0.47383	-0.63647	-1.0916	0.13831	-0.43812	1.1856	0.031842	1.7897	-1.7603	-2.4329	-2.0995	0.051847	-3.2202	0.78346	0.022909	-1.0397	0.78846	1.4062	-1.489	0.58629	-1.6125	-0.91293	-2.2507	-2.1386	0.70581	-0.075987	0.38295	-0.34215	-0.11105	-0.10977	-0.68312	1.4084	1.7329	0.092043	0.66477	-0.90076	0.47271	-0.34604	-1.2741	-0.93665	0.74667	-0.069582	0.18944	1.3856	-0.421	3.1308	0.70571	-2.42	0.082044	0.29315
-15.297	-15.377	-12.632	-12.641	-14.337	-12.176	-14.813	-13.822	-13.767	-12.95	-13.881	-14.631	-13.907	-12.09	-13.251	-12.556	-12.069	-14.356	-14.103	-13.147	-13.842	-13.13	-12.652	-16.178	-12.023	-8.1796	-16.158	-13.231	-11.692	-11.697	-12.948	-13.045	-11.213	-13.793	-14.886	-12.749	-13.779	-13.289	-13.532	-11.616	-13.595	-13.841	-12.966	-14.49	-13.569	-13.049	-14.887	-14.151	-11.854	-9.0411
-2.8828	-5.2252	-2.7187	-2.9571	-4.3385	-3.7708	-2.4824	-2.4805	-5.256	-4.41	-4.6588	-2.9492	-0.50863	-4.0453	-2.7256	-4.2078	-4.4082	-3.92	-3.5936	-4.1513	-3.9756	-1.2693	-3.0379	-3.3939	-3.0082	-2.7369	-2.5991	-4.8845	-3.1791	-4.4353	-4.0899	-4.6373	-1.8178	-3.667	-3.3587	-2.4081	-4.7195	-4.7372	-3.9248	-1.3331	-4.5132	-5.1472	-3.8736	-3.4034	-4.3472	-3.7146	-1.3514	-5.6123	-4.2173	-5.6117
0.63088	2.7096	-0.7015	1.6995	-1.7389	2.3377	-1.7656	2.9559	1.0908	1.9507	0.7019	-0.79027	1.528	0.14885	-1.7271	0.20714	-1.152	0.04267	-1.3629	0.40221	-1.3056	1.0174	-0.90179	-0.8676	-0.15479	-1.2892	-0.20956	-0.67722	1.8888	1.1155	0.12819	1.5985	-1.3333	1.7708	2.4668	0.42944	-0.11132	1.5419	-1.6477	-2.223	-0.51622	0.29194	-0.7694	-0.78633	0.023944	3.1747	0.72331	1.0173	-0.2753	-1.0928
-8.0204	-7.606	-9.0106	-8.1867	-9.6051	-9.5081	-11.743	-10.123	-8.1757	-9.245	-7.2351	-9.7014	-10.044	-6.0987	-10.144	-8.0985	-9.877	-9.898	-10.495	-9.0307	-8.0361	-8.7931	-8.8682	-9.1823	-8.9194	-5.8215	-8.342	-10.234	-7.1849	-8.9802	-8.6961	-10.965	-10.033	-9.1109	-10.522	-8.5212	-7.104	-10.243	-6.925	-8.3458	-8.9783	-6.5048	-9.8439	-9.3771	-8.0705	-11.27	-5.6454	-10.05	-10.295	-9.8814
-1.3762	-1.8027	-1.6259	-1.3117	-0.46848	0.9954	0.60256	-0.86231	0.75469	2.4725	1.427	-3.4941	-2.2155	-1.7639	-1.9386	-0.84981	-0.11335	0.70749	-1.76	-1.7977	0.2539	0.31106	-0.78794	-1.8699	-1.4345	0.38125	-0.76093	-1.8378	-1.9373	-0.51221	-0.15323	-0.12913	-0.7288	-2.3843	-0.33251	2.5806	-0.42583	-0.31227	-1.1522	-0.16536	-3.5192	0.02699	-0.82198	-1.6981	-1.4947	-0.057805	-0.73022	0.98336	-1.9891	-1.714
-2.5063	-3.5071	-1.6654	-2.5195	-3.6344	-5.4564	-1.1111	-4.9602	-3.52	-1.9087	-0.84098	-2.4701	-1.5645	-0.39772	-3.7514	-4.8577	-3.3927	-2.8636	-2.3891	-3.6409	-2.636	-2.3574	-2.1233	-1.9602	-3.9001	-4.8089	-2.4503	-0.40787	-2.1733	-4.7477	-2.5222	0.12516	-4.1953	-4.282	-3.3901	-2.5504	-4.206	-0.68452	-1.6032	-2.2025	-3.3011	-3.6057	-3.5383	-4.4871	-3.5171	-2.2647	-3.5033	-4.3967	-3.2402	-1.4743
-21.717	-22.629	-20.893	-20.5	-23.184	-21.516	-22.977	-26.62	-21.204	-24.033	-21.977	-21.544	-23.109	-23.167	-21.127	-20.688	-23.803	-21.463	-22.228	-22.307	-21.941	-23.089	-22.15	-21.304	-19.814	-22.044	-21.348	-21.255	-22.478	-21.601	-21.945	-22.107	-23.973	-19.276	-22.852	-18.894	-22.868	-23.712	-21.634	-21.559	-20.941	-21.606	-20.779	-19.717	-21.402	-22.024	-22.38	-22.137	-23.383	-24.035
-1.8532	-4.1512	-0.2109	-1.7279	-1.2949	-1.6862	-0.73302	-1.3597	-1.906	-2.0198	-2.8129	-2.8755	-3.6079	-2.4139	-1.228	-3.1286	-0.47662	-2.3921	-5.6311	-2.4376	-0.60526	-3.7694	-3.333	-1.8029	-1.101	-3.7742	-2.9283	-3.6188	-3.1881	-1.0336	-4.7101	0.14132	-3.1824	-3.6246	-2.2843	-2.3742	-2.4806	-3.2653	-2.5479	-1.2133	-0.97123	-1.7493	-2.6807	-3.0106	-4.4679	-1.6447	-1.7997	-3.3825	-3.7928	-4.3956
-6.6825	-3.6695	-5.675	-4.4005	-6.7533	-6.6629	-4.4365	-5.9702	-5.3365	-6.0571	-5.0586	-7.1236	-5.5814	-6.658	-5.4535	-6.4467	-6.1104	-4.3361	-5.3456	-8.2729	-5.4028	-6.4959	-5.3608	-4.427	-2.7928	-5.9626	-7.3064	-5.7663	-4.6248	-4.7675	-5.2572	-6.5205	-5.4123	-5.2405	-4.5365	-4.4317	-4.9732	-6.4882	-4.8246	-5.2507	-5.8363	-4.4899	-7.242	-5.664	-4.3952	-4.7696	-3.5255	-6.7799	-6.0089	-6.2619
-1.2245	-2.435	-0.88952	-4.6506	-4.1014	-3.6621	-2.1467	-5.2437	-4.9512	-1.2334	-2.3142	-3.1213	-4.1886	-0.70411	-2.1053	-0.74956	-2.9927	0.9189	-3.2538	-3.6172	-2.5261	-4.7459	-1.4713	-3.1478	-3.596	-2.1145	-2.0436	-3.1645	-5.1919	-2.8315	-3.4378	-1.4051	-3.8426	-3.8082	-3.161	-2.8476	-6.3973	-2.8729	-3.2665	-4.2946	-2.7776	-3.4594	-3.3365	-4.5159	-3.005	-3.3782	-5.6723	-1.7576	-2.052	-4.1673
-1.778	-4.2447	-4.9899	-4.8028	-7.0464	-4.3815	-2.4432	-4.4444	-2.9201	-0.50543	-4.5573	-0.86839	-3.3192	-1.9302	-1.308	-3.0855	-1.6863	-1.9936	-2.0028	-3.0811	-3.8313	-5.3266	-4.5986	-5.3079	-3.9133	-1.6316	-3.7051	-3.5069	-4.3949	-4.6739	-3.352	-3.259	-5.8104	-2.9602	-1.614	-3.0169	-4.1871	-3.5096	-4.4599	-5.9844	-2.1473	-1.7646	-2.2488	-2.4897	-2.9709	-1.3449	-4.0759	-4.9704	-4.1763	-4.8052
-8.1936	-5.8651	-5.9468	-6.8782	-7.2455	-5.8017	-4.2408	-5.3113	-5.9789	-6.7709	-9.0984	-6.8203	-9.2497	-5.827	-5.7039	-5.9373	-6.6604	-4.02	-5.9646	-4.596	-5.326	-4.7276	-5.233	-6.711	-5.4126	-5.946	-6.6832	-7.9048	-5.1669	-6.8658	-5.3222	-7.4945	-6.6767	-6.7301	-4.7844	-4.7779	-6.0648	-6.8886	-5.3852	-6.8924	-6.7208	-9.3995	-4.7039	-5.6045	-6.2023	-8.2023	-7.5563	-5.5867	-5.8623	-5.929
-20.576	-22.228	-19.237	-21.532	-23.801	-22.085	-21.441	-22.001	-20.599	-20.573	-22.481	-21.389	-19.076	-21.255	-21.961	-23.007	-22.343	-21.439	-22.31	-23.13	-20.899	-22.034	-22.558	-23.454	-23.457	-21.807	-21.849	-20.647	-21.492	-23.174	-21.097	-24.483	-19.666	-19.194	-23.4	-23.828	-23.822	-20.449	-22.152	-21.733	-21.324	-21.968	-20.474	-21.564	-20.787	-22.445	-21.187	-24.44	-21.561	-21.928
-11.946	-12.353	-12.011	-10.983	-12.942	-10.857	-13.98	-13.933	-13.839	-12.913	-11.793	-15.038	-14.488	-13.492	-13.362	-12.794	-15.917	-12.116	-13.369	-13.044	-12.739	-14.153	-12.936	-11.958	-12.248	-13.251	-12.888	-12.403	-13.015	-10.476	-11.495	-12.609	-11.856	-12.699	-12.762	-14.065	-13.922	-10.876	-12.981	-12.792	-12.545	-9.9484	-13.253	-11.791	-12.322	-13.583	-14.19	-13.703	-12.211	-13.192
-3.2438	-4.5959	-3.1477	-2.3965	-1.9348	-0.35748	-1.4068	-2.3271	-1.621	-5.0602	-1.7601	-2.897	-0.098676	-1.6934	-2.7533	-2.2647	-0.96638	-1.6134	-2.4556	-2.3245	-2.9247	-2.1094	-2.5169	-3.5695	-2.0036	-3.7835	-0.60722	-3.0463	-3.788	-2.6264	-0.82429	-2.1391	-3.5308	-0.98664	-2.9199	-1.6313	-3.831	-4.6244	-1.6815	-2.3395	-3.0234	-2.2106	-1.9986	-3.0537	-1.1287	-3.2542	-1.6024	-1.8063	-2.3177	-0.15693
5.6862	3.2677	4.9164	2.0022	4.035	5.9268	4.3741	5.657	5.2432	5.4525	6.4121	2.9317	3.9827	3.7705	5.6175	4.0163	3.9581	5.6267	5.3278	4.9895	6.2731	4.7752	4.7063	4.1911	6.5201	4.9587	2.4999	4.0874	2.095	4.2229	4.3925	2.3597	3.5785	5.4654	5.8326	4.9608	4.309	2.122	5.5747	4.4326	3.7267	6.5751	3.9962	2.9973	6.2688	4.5286	3.4089	3.0107	4.283	3.876
-0.96155	-0.011467	1.1674	0.97775	2.161	-0.038775	2.888	2.5898	2.8939	-0.25639	-0.23063	1.4019	1.5646	0.38259	2.4515	1.2961	-1.2216	1.6024	-1.0537	-0.2089	0.5034	2.289	3.8745	0.71761	0.42057	-0.46085	1.2383	-0.28802	0.31902	1.4795	0.97847	2.924	0.0079108	0.33027	-0.75178	0.59895	-0.29334	0.56228	0.87002	1.4139	2.3703	0.16961	1.0906	1.3668	1.6765	2.5618	2.6393	3.0243	-1.2796	-0.11438
-8.5331	-10.628	-8.851	-7.5111	-8.7948	-10.177	-9.5167	-10.659	-10.784	-8.4465	-8.4596	-10.14	-8.1776	-9.8657	-10.177	-9.8827	-11.632	-9.2392	-9.0529	-9.1906	-9.7464	-11.261	-8.8911	-8.4217	-8.8339	-11.068	-9.2766	-8.096	-8.3329	-11.326	-9.2884	-7.9834	-8.1973	-7.3642	-8.7104	-11.186	-8.5881	-8.086	-9.0223	-5.742	-10.144	-7.6616	-8.8098	-8.9154	-9.8478	-10.721	-10.088	-7.2286	-8.6876	-11.372
-11.015	-10.558	-9.4083	-10.845	-8.7114	-7.3884	-11.178	-8.4028	-9.1179	-7.2342	-7.5719	-10.191	-7.6018	-9.3794	-5.2129	-9.2456	-9.4822	-10.015	-7.9496	-8.0811	-10.726	-8.1323	-8.9947	-9.061	-10.839	-7.385	-8.5736	-12.181	-8.2626	-10.694	-8.395	-8.1008	-9.6764	-9.963	-8.8763	-9.8792	-10.357	-8.8421	-10.149	-6.3934	-7.1595	-11.43	-8.7607	-9.0752	-7.2917	-9.2061	-8.1139	-11.142	-10.598	-8.478
-11.999	-13.649	-8.864	-12.17	-11.378	-13.377	-10.75	-10.939	-11.535	-12.549	-12.219	-12.167	-10.463	-13.555	-12.708	-14.629	-13.697	-11.999	-13.605	-12.803	-13.494	-11.71	-11.886	-13.051	-10.737	-14.945	-11.795	-11.083	-9.9654	-13.115	-12.892	-11.811	-12.147	-13.337	-12.389	-12.766	-11.631	-14.356	-12.895	-16.134	-13.761	-12.205	-12.681	-12.324	-10.43	-11.269	-14.675	-12.23	-14.972	-12.988
-4.2541	-3.3764	-2.9216	-2.0358	-3.9283	-1.6674	-5.4252	-1.5974	-2.8143	-7.2424	-5.2724	-3.8448	-3.9953	-4.1894	-3.047	-2.6936	-5.7688	-3.3653	-4.5706	-5.2903	-4.3801	-3.9664	-2.9519	-1.6382	-3.2525	-5.5016	-5.3668	-3.0528	-3.1341	-5.9727	-4.4315	-3.0664	-5.7598	-5.5354	-3.2886	-4.1138	-1.7607	-4.3494	-3.1912	-3.153	-1.9018	-4.0165	-6.1415	-2.9829	-5.9709	-4.4261	-3.3122	-2.9945	-3.6807	-6.6995
-13.153	-9.4712	-12.729	-9.6068	-10.686	-11.487	-14.229	-9.3473	-11.017	-10.789	-10.182	-11.426	-13.223	-11.977	-11.214	-12.468	-10.983	-9.7443	-11.976	-14.683	-9.182	-10.036	-11.502	-11.607	-12.208	-11.871	-10.79	-10.665	-11.168	-11.314	-11.585	-10.953	-11.403	-11.513	-9.2797	-13.674	-11.559	-12.489	-9.8128	-11.771	-10.092	-11.893	-13.647	-11.525	-12.006	-11.256	-14.621	-12.213	-11.874	-11.175
-5.333	-7.2912	-3.2887	-4.4341	-5.95	-3.8185	-3.1834	-3.1065	-3.9113	-4.5941	-3.3357	-4.379	-1.949	-5.4574	-4.9018	-5.6827	-3.3521	-4.7025	-3.3197	-5.0034	-4.3961	-4.2186	-5.8733	-5.2905	-3.9679	-3.9322	-3.8587	-4.3872	-3.5319	-5.5538	-3.757	-5.1045	-5.1161	-5.3236	-7.6362	-2.3601	-6.5236	-3.8279	-4.5613	-6.4452	-4.5096	-5.301	-4.1654	-4.7575	-3.8015	-5.118	-4.4137	-4.5415	-4.6855	-6.075
-10.375	-13.704	-11.791	-10.878	-12.102	-9.9012	-10.081	-13.8	-9.9296	-11.801	-9.5688	-12.611	-10.864	-11.329	-11.942	-12.905	-13.094	-11.093	-12.934	-10.843	-10.922	-8.8851	-10.204	-12.654	-11.813	-12.177	-12.376	-11.821	-12.437	-13.1	-10.8	-13.44	-11.087	-12.325	-13.809	-12.149	-11.433	-9.6247	-9.0221	-10.238	-10.208	-11.128	-10.25	-9.7341	-13.201	-11.618	-10.607	-10.674	-13.902	-11.375
-1.3049	-0.92708	-1.5948	-0.96776	-0.71878	-2.8251	-1.6023	-1.8456	-2.6834	-0.59688	-2.0178	-0.86284	0.34757	-1.0514	-2.6035	-2.3182	0.13449	-2.3702	-3.8581	-1.5469	-2.8736	-0.78682	-1.0004	-1.8952	0.68786	-3.433	-0.50916	-0.19657	-0.53198	-2.1227	-3.4081	-3.6359	0.26239	-0.86543	-0.77008	-1.9313	-1.4323	-1.6068	-0.33478	-2.9481	0.89774	0.40449	0.39774	1.9917	0.56929	1.6336	2.049	-0.40848	-0.41711	-1.0136
-14.367	-14.284	-13.909	-14.563	-12.344	-16.775	-12.914	-12.545	-13.233	-13.491	-14.244	-14.622	-14.587	-13.598	-15.251	-13.394	-15.261	-14.336	-14.816	-14.664	-14.048	-13.936	-17.082	-13.73	-16.551	-16.266	-15.863	-15.974	-15.413	-15.904	-16.301	-15.557	-14.646	-13.766	-12.363	-16.111	-13.507	-14.615	-13.021	-15.824	-14.179	-13.678	-13.786	-15.659	-14.767	-15.501	-13.148	-16.189	-14.638	-17.544
-2.7677	-2.0446	-1.4572	-1.2864	-5.5719	-3.2682	-0.70723	-3.7876	-3.4094	-3.1309	-4.573	-1.3361	-4.1677	-3.5196	-2.6738	-5.7077	-2.7652	-4.0123	-5.3646	-3.2992	-2.6922	-0.92479	-5.0246	-4.1338	-1.4993	-2.4681	-2.59	-4.0663	-1.3368	-0.063646	-3.7856	-4.7367	-2.8365	-3.015	-4.9043	-3.0733	-4.3531	-2.7349	-2.3226	-1.8629	-4.2548	-2.8091	-2.3705	-2.437	-2.3455	-6.3051	-3.3343	-2.578	-2.7738	-3.1657
2.5339	3.8211	3.9811	4.0943	2.1347	4.1752	2.9971	2.8072	3.0629	1.4766	0.73337	3.5319	4.2705	1.949	2.7523	1.8424	1.0455	3.0084	2.9599	3.6494	0.91599	2.6539	-0.32437	4.4757	2.7039	0.0080502	0.28481	3.4254	3.0578	2.5697	3.0414	1.8929	2.9843	4.3614	3.0163	3.9715	-0.031437	1.7058	3.4312	2.9574	3.4379	2.5181	3.0477	1.8069	2.8454	3.5646	1.7775	1.2615	1.4193	1.8204
5.2999	3.4363	4.2206	2.9102	3.9864	4.4915	2.9671	6.1469	3.3329	2.672	3.811	3.2326	5.4354	5.611	3.6987	6.1	5.2372	2.9154	5.2247	3.6089	3.9669	2.4824	4.8364	5.6291	4.0964	4.2745	4.3214	4.9097	4.8625	4.5222	3.6983	5.3015	4.1857	2.3529	3.933	4.8901	3.6448	2.0775	3.6151	2.5059	4.7782	4.0917	7.4898	3.7204	4.9705	4.0951	4.1097	4.1642	4.5471	7.4527
5.4902	3.3061	7.6108	3.6941	3.536	2.1283	-1.1884	0.32752	4.2505	2.5997	1.947	4.1474	2.9199	4.486	0.45375	4.3748	2.3924	4.8116	2.6322	3.4794	3.7024	2.3398	3.8212	1.2595	3.9844	2.6762	4.0147	5.588	1.7978	0.7121	3.2384	1.6796	3.2572	4.738	4.1026	3.4775	1.413	2.0895	3.8036	2.8519	3.2982	2.0895	2.9089	1.0764	2.0647	2.6408	2.5835	3.6848	4.517	4.601
0.33274	2.7786	0.55856	2.246	-0.98772	3.0327	-0.35647	1.8728	2.1948	0.95605	0.94936	1.4871	0.30597	0.99437	2.2325	2.912	-0.24832	0.58659	0.94877	2.5663	1.2333	1.7407	1.9795	0.76777	1.502	-1.0539	2.2555	4.8392	3.5099	-0.6057	0.3157	1.1779	0.43688	1.9221	1.9509	0.96778	1.7805	-0.44126	1.7	0.79819	1.3037	0.26193	0.20079	3.0355	0.16272	0.40066	1.4516	-0.00043861	0.94119	3.1906
-1.3038	-4.3471	-4.2849	-5.0026	-3.2786	-3.7397	-4.32	-4.9266	-3.2803	-4.1603	-4.0002	-4.7778	-4.0913	-4.6069	-2.5563	-5.4448	-3.231	-5.6321	-3.7742	-4.6477	-5.6094	-5.3485	-1.5718	-4.896	-4.0037	-4.9219	-3.8429	-2.6097	-2.907	-2.5945	-2.34	-2.4989	-4.719	-2.1821	-3.7442	-2.1123	-3.091	-3.6645	-3.4808	-4.0865	-4.9902	-3.7497	-3.9236	-3.952	-4.4168	-3.2558	-4.8254	-5.5473	-1.5951	-5.531
-10.209	-10.086	-10.083	-10.183	-9.0649	-10.512	-11.814	-12.584	-12.218	-11.317	-12.681	-10.263	-12.289	-10.944	-12.339	-8.7238	-10.995	-10.814	-11.009	-11.174	-11.428	-10.648	-8.3663	-13.591	-12.669	-10.585	-13.104	-9.8533	-12.519	-11.579	-9.1366	-11.344	-10.354	-10.552	-12.788	-12.405	-9.6416	-10.782	-10.983	-11.83	-9.2298	-12.132	-11.815	-10.044	-11.428	-13.183	-13.738	-10.685	-10.736	-12.342
-19.306	-21.771	-21.504	-19.916	-19.955	-22.693	-24.004	-22.521	-20.406	-23.492	-17.709	-22.709	-19.482	-23.463	-21.312	-20.542	-21.669	-24.408	-20.541	-22.223	-21.53	-21.879	-21.256	-23.907	-22.245	-20.231	-24.476	-22.617	-23.687	-22.193	-23.124	-25.541	-20.819	-23.138	-23.19	-21.907	-22.769	-21.667	-21.793	-20.589	-20.583	-22.021	-20.487	-23.675	-19.7	-24.602	-21.685	-19.215	-20.779	-20.621
0.95488	-0.29938	-0.92882	-0.31039	0.36587	-0.93426	-1.8215	-1.404	0.93792	-1.2183	0.018913	1.2697	0.70624	-0.80537	0.02143	1.0532	1.3631	0.53566	-0.19491	-0.89192	0.19204	-1.0676	2.3017	-0.11445	-1.2027	-1.9844	0.54251	-1.3777	0.096453	0.24021	3.3035	-1.4773	-1.887	-1.1483	-0.37769	-1.6388	-1.6154	-0.80245	-0.62819	-0.87067	-1.669	1.6975	-1.0613	-0.17042	-1.0276	-0.1959	0.77859	0.699	0.67571	-0.20822
-0.21317	2.9747	-1.6562	1.4084	0.86267	-1.4585	1.4481	1.2712	-0.61398	0.26179	-0.96942	1.1227	1.1023	-1.7482	-1.7922	-1.6796	-0.40734	1.2622	0.50037	1.3436	-0.059481	-0.86534	-1.3571	-0.66276	0.36978	-1.9985	2.2045	-1.7161	0.44164	0.14492	-0.24345	0.56626	0.96758	1.4404	2.3709	0.22284	-0.14511	-1.2263	1.3167	-0.49017	0.71369	-1.7603	-1.3057	-0.97746	-0.76721	2.9579	0.1982	0.69048	-1.0966	-0.7446
-5.5596	-5.9302	-7.3879	-4.8717	-6.9056	-4.4872	-4.0595	-6.4487	-5.8938	-7.2263	-4.7968	-6.9871	-6.2482	-3.6779	-7.0844	-5.1692	-5.7952	-5.517	-4.7292	-6.0244	-7.4179	-6.0596	-7.2245	-2.8526	-6.406	-4.0848	-4.4943	-5.835	-7.0694	-5.3445	-6.3705	-3.8373	-7.1058	-7.3666	-6.6547	-3.834	-5.0345	-3.3646	-6.3684	-4.8865	-3.9147	-4.8772	-4.9438	-5.025	-6.1126	-3.9145	-4.7163	-5.1858	-5.1642	-2.7838
4.3661	5.5252	6.0493	3.7572	4.419	5.3349	6.2509	4.774	7.592	3.3422	9.3245	3.7523	5.6031	4.7559	6.6843	5.6477	5.5845	2.8991	4.7329	7.2434	5.6908	7.4437	5.1894	5.8882	6.9157	8.7869	8.1865	4.7587	3.5366	6.2003	6.5301	5.4756	4.4946	5.2614	6.0159	8.3533	3.4385	5.0558	8.3454	4.8416	6.2629	6.7996	5.5498	4.7667	5.3435	4.6264	7.2783	7.253	7.1498	5.2187
-3.1899	-4.5042	-5.4178	-3.4666	-0.90048	-5.1177	-5.7432	-3.5518	-5.8064	-5.6545	-4.384	-5.4345	-4.1003	-6.1413	-4.3776	-4.498	-5.0078	-5.0737	-4.922	-3.7944	-5.1541	-4.824	-2.8953	-4.7777	-5.3978	-5.0321	-2.581	-3.5772	-4.5825	-2.2564	-2.0371	-3.3796	-3.8365	-5.7741	-5.2897	-3.5875	-4.2584	-2.9594	-5.1962	-4.9286	-2.9704	-5.7665	-3.9719	-3.1432	-4.5479	-3.5219	-6.8057	-3.1236	-3.7225	-5.7984
-20.871	-21.915	-18.559	-22.049	-21.375	-20.683	-22.604	-22.416	-22.483	-22.708	-22.333	-20.74	-19.601	-20.74	-24.265	-22.614	-23.159	-24.908	-22.405	-23.596	-20.432	-22.595	-21.454	-20.021	-20.34	-22.342	-23.869	-22.067	-19.687	-23.919	-21.291	-22.011	-20.858	-21.562	-22.634	-22.394	-18.447	-23.208	-23.56	-22.09	-21.669	-22.533	-21.916	-24.244	-22.657	-21.798	-21.285	-20.938	-22.108	-23.754
-0.93207	0.44797	-1.0352	-3.3656	-1.2284	-0.56387	-2.3568	-2.4375	-2.7496	2.1021	1.6063	-2.4199	0.066897	-2.1004	-0.10323	-2.3228	-1.0792	-2.9909	3.0003	-1.6891	-0.70166	-1.752	0.25899	-1.0171	-0.38951	-0.58259	-2.538	-1.623	-0.57827	-0.57591	-2.1764	-0.56193	0.7801	0.17719	-1.4082	-1.4356	0.19686	-3.5618	-0.90488	-1.9622	1.1765	0.38648	-0.85417	-0.86761	-0.7983	-1.5882	-1.8412	-0.88785	-4.3606	-3.6043
-13.119	-14.836	-12.256	-12.879	-12.75	-11.142	-14.013	-13.038	-15.858	-13.657	-12.062	-12.911	-11.634	-12.235	-14.601	-11.98	-11.465	-12.49	-12.577	-12.471	-12.017	-12.367	-12.268	-11.191	-15.035	-11.224	-9.4163	-13.728	-12.868	-11.73	-13.118	-14.111	-11.925	-11.319	-14.278	-15.356	-14.703	-12.362	-12.126	-12.122	-10.925	-12.458	-11.141	-13.857	-9.2507	-12.299	-13.087	-12.19	-11.56	-12.802
-18.895	-19.922	-20.765	-18.955	-22.809	-21.767	-21.431	-21.542	-19.923	-20.563	-20.686	-22.549	-20.123	-21.605	-19.522	-19.744	-20.889	-20.587	-18.69	-20.818	-20.75	-19.305	-20.012	-21.801	-20.309	-17.666	-20.392	-20.718	-20.051	-20.559	-22.875	-21.46	-22.761	-21.752	-19.829	-22.483	-20.595	-22.851	-22.935	-22.261	-19.021	-20.646	-22.908	-21.923	-21.978	-22.024	-20.872	-20.917	-20.885	-20.924
-3.1318	-1.6425	-4.0113	-2.716	-4.7053	-6.1821	-4.1077	-2.4653	-2.4159	-4.6499	-3.097	-1.5846	-5.6014	-2.1719	-3.1309	-4.928	-2.239	-4.9699	-1.4765	-0.24851	-3.7404	-3.6852	-1.4265	-1.0399	-5.1465	-4.4782	-4.0547	-5.6043	-3.1015	-2.2312	-2.8073	-4.1697	-1.7043	-4.0543	-2.938	-2.8995	-4.039	-0.9553	-2.5419	-3.0995	-1.9084	-2.5955	-4.5211	-5.4216	-3.7277	-2.924	-2.6538	-2.4068	-1.397	-3.6661
1.7449	1.0377	-0.78997	0.65634	-0.56325	-0.16228	0.57504	-0.68287	-0.37315	1.4191	0.76221	1.9651	1.2796	-0.89867	0.16679	1.8039	-0.78155	2.1119	1.7793	1.3962	0.65605	2.336	0.64908	0.24981	-0.46056	-0.69532	-0.079808	0.66515	1.1649	-0.89166	-1.047	2.0027	0.46152	-0.45015	1.5892	0.36508	-0.098597	0.84287	2.5391	3.1441	0.26937	1.0756	3.2675	-0.66746	0.31857	1.971	1.4321	1.2499	0.066433	0.40496
-8.757	-8.7386	-10.589	-8.3402	-10.973	-12.05	-11.316	-8.4709	-9.3074	-7.6323	-10.114	-10.004	-10.534	-10.31	-12.82	-10.667	-11.501	-10.795	-10.493	-10.396	-7.7968	-9.8283	-10.061	-9.8396	-9.971	-10.006	-10.93	-9.8161	-10.055	-9.8749	-10.215	-10.933	-11.449	-8.8563	-9.0214	-9.9982	-8.4725	-11.457	-10.826	-11.525	-7.7879	-12.368	-9.3872	-13.054	-8.6486	-11.137	-10.834	-11.189	-10.648	-8.5214
-6.4338	-4.7438	-6.1236	-6.2479	-8.5055	-5.2702	-5.9727	-8.5448	-5.2486	-6.2523	-5.1651	-9.1861	-5.5661	-4.9797	-7.4878	-6.2901	-5.1603	-8.7708	-6.9422	-7.1672	-4.9657	-5.5452	-6.4048	-7.6782	-5.9914	-6.2381	-6.5351	-6.9157	-5.4341	-6.8493	-7.3296	-5.9855	-5.32	-8.3689	-6.6444	-5.9167	-4.4027	-7.8285	-7.2643	-5.6757	-6.8318	-7.233	-8.6426	-5.423	-3.7474	-5.7259	-7.9347	-5.4056	-6.0354	-5.5642
-14.202	-14.525	-13.196	-12.254	-13.171	-12.888	-12.283	-13.52	-13.914	-13.582	-14.27	-12.609	-12.739	-14.867	-13.144	-12.299	-11.896	-14.571	-13.1	-12.828	-14.6	-13.965	-11.567	-13.629	-12.401	-14.501	-15.101	-13.348	-10.679	-13.484	-10.042	-13.625	-13.841	-11.934	-12.767	-12.592	-14.545	-12.056	-13.835	-14.614	-12.127	-13.82	-12.824	-12.872	-11.404	-14.876	-11.922	-15.023	-13.451	-13.004
-12.912	-16.059	-15.352	-13.876	-14.817	-14.763	-13.774	-14.188	-16.157	-13.752	-13.708	-14.479	-13.725	-16.075	-13.656	-14.825	-13.067	-12.819	-15.577	-14.223	-15.062	-15.035	-14.186	-14.475	-13.068	-14.095	-15.062	-15.97	-13.881	-13.063	-14.269	-12.22	-13.16	-13.812	-15.717	-12.978	-15.477	-13.65	-15.388	-14.876	-14.556	-15.62	-16.047	-15.148	-12.632	-13.667	-15.355	-15.063	-14.931	-13.639
0.18475	-0.36056	1.6724	1.1267	-1.8103	-3.1057	-3.0015	0.11532	0.65601	-2.134	-0.17959	-1.6737	-0.72271	-0.58496	0.29536	-0.87039	1.3198	-0.20208	-1.9546	-0.22535	0.41207	0.77691	0.10184	-1.2386	-0.20938	1.6601	-1.1796	2.0078	-0.0075945	-0.64933	-1.5269	2.4939	0.91978	-1.6055	-0.89977	0.92022	-0.4249	-2.3234	-0.97523	-1.4492	1.5332	1.3401	-1.6978	-0.12238	0.32213	2.218	-0.57344	0.61365	-0.8172	-0.3825
-18.262	-20.749	-20.599	-22.382	-20.461	-20.408	-20.897	-19.841	-22.225	-20.911	-20.874	-19.923	-21.573	-20.514	-22.024	-20.601	-19.501	-19.998	-20.704	-18.938	-19.695	-18.852	-20.88	-21.588	-21.387	-22.342	-20.026	-21.556	-21.298	-21.424	-21.68	-20.532	-20.901	-19.459	-18.765	-22.565	-19.636	-21.147	-21.294	-19.79	-20.036	-18.654	-20.25	-20.132	-20.381	-19.609	-21.769	-21.534	-20.487	-17.66
-2.1387	-4.6464	-4.2142	-1.9993	-3.5264	-2.9831	-3.2095	-1.7736	-5.3389	-5.4703	-3.7773	-4.8934	-0.81896	-1.9568	-5.8729	-3.6935	-3.7713	-1.8373	-5.3357	-5.3605	-3.6907	-3.2981	-1.5699	-2.9393	-1.7367	-1.6199	-3.7047	-3.0353	-5.7601	-0.77003	-2.8388	-2.3018	-3.9107	-3.0014	-3.4082	-4.2535	-3.783	-5.6039	-4.891	-4.1048	-3.0858	-2.614	-4.4836	-4.2273	-3.512	-4.0258	-3.7183	-2.943	-3.4626	-3.3046
-7.1415	-3.3565	-6.2606	-3.3206	-2.7573	-4.6206	-4.6146	-4.8924	-4.9601	-3.7375	-4.1335	-4.1629	-5.7609	-4.3336	-5.3622	-3.1531	-6.4856	-4.7955	-2.2995	-4.65	-4.1294	-6.7351	-3.1972	-3.7598	-4.5185	-3.2237	-4.6189	-3.3752	-1.2444	-4.0356	-4.9467	-1.1383	-5.4577	-4.8918	-4.38	-3.2298	-2.8614	-4.2074	-3.396	-4.6411	-4.5165	-3.0668	-3.6477	-4.0511	-3.3773	-4.9779	-3.9683	-4.3782	-2.7434	-4.3919
2.1338	2.4063	-0.64354	2.6682	-2.4336	2.8929	1.0067	-0.11412	1.0222	-0.34053	0.30095	-0.56328	-2.2858	2.3084	1.0831	-0.67868	-0.37559	0.85138	-0.94298	0.63785	-0.94696	-1.3989	0.63534	0.59608	-0.24008	-0.80353	-0.78218	0.076005	0.12146	1.1341	3.3098	0.42497	2.2108	2.5323	1.8557	-0.48182	0.84527	-0.64263	2.4331	0.16622	0.37037	0.04394	0.90361	0.34682	-1.9611	0.16319	1.0197	0.12562	1.053	-1.1125
3.8908	3.6719	4.6747	4.7765	6.0444	3.9392	7.6342	2.513	3.4698	6.491	3.4793	1.7629	3.7485	4.9273	5.1832	5.5557	4.6169	5.8087	3.2479	3.4072	4.3882	3.4067	4.8248	3.0103	1.5098	3.6962	3.8335	5.056	2.8531	4.3323	4.6045	4.5435	4.8454	4.4463	4.2394	4.034	3.837	4.3947	6.2889	3.7854	2.7059	4.6919	3.0729	5.4836	4.7869	3.0606	3.7084	4.7616	2.0525	2.3577
0.051953	-1.898	-0.55399	-1.8749	-2.0395	-1.4409	0.40274	-0.10935	2.0973	-1.4582	-1.0954	-2.0335	-1.0757	-3.9823	0.38079	-0.58594	-1.6474	-1.2107	-1.5345	-3.6599	1.4396	-1.8211	-3.1161	-3.4672	-0.3718	-1.3265	-2.736	-3.1695	1.8228	-0.02486	-2.9123	-1.4394	-1.2538	-1.7846	-0.91028	-2.141	-1.2514	-0.44975	0.25108	-1.1399	-1.8067	-2.0755	-3.524	-1.3475	-1.0153	-1.4989	-1.4474	-3.9111	-1.9796	-2.593
-5.6145	-5.3596	-5.0162	-7.2888	-4.5608	-7.8563	-4.5378	-3.0454	-6.4741	-2.8486	-4.0613	-4.366	-2.9951	-3.5589	-7.7512	-5.3479	-6.155	-4.6348	-3.3217	-4.4017	-2.4186	-6.699	-4.6866	-6.0257	-4.3991	-3.6784	-5.4487	-3.1877	-5.0978	-3.5639	-5.8682	-5.0211	-4.5833	-4.1718	-3.9468	-6.9504	-4.2549	-4.4333	-4.8798	-5.7068	-6.4715	-3.9966	-4.2399	-5.3774	-4.923	-4.8994	-1.9371	-2.7499	-6.3796	-4.8562
-8.9085	-9.4799	-8.8002	-11.124	-10.499	-8.7625	-8.6465	-9.786	-8.3054	-10.544	-10.101	-9.3887	-8.7995	-8.2907	-11.31	-10.409	-6.7374	-9.1396	-10.231	-7.5115	-8.9239	-6.6185	-9.5808	-7.0852	-7.0173	-9.6714	-11.506	-8.3032	-11.468	-8.7173	-8.3576	-8.3904	-8.6694	-10.718	-9.461	-11.441	-7.6395	-7.6771	-9.4891	-8.0231	-8.1177	-9.7935	-10.119	-10.15	-9.109	-9.5456	-8.5709	-7.6252	-9.7296	-8.1643
-10.557	-12.094	-12.18	-11.854	-11.54	-11.514	-11.458	-10.529	-11.411	-8.4695	-9.7662	-10.097	-11.633	-11.905	-11.94	-10.86	-11.78	-9.5892	-10.839	-8.9512	-10.47	-11.424	-14.122	-12.018	-13.403	-10.205	-13.314	-12.076	-8.9999	-13.446	-11.503	-9.8796	-11.671	-12.139	-11.549	-10.978	-10.979	-13.294	-10.711	-11.404	-12.042	-10.242	-12.244	-8.3978	-10.973	-11.413	-11.957	-12.332	-12.542	-11.613
2.3854	2.7594	2.2412	1.6042	2.4677	0.43391	-0.19576	2.7255	1.7323	4.0534	1.0155	0.54668	1.0272	1.0119	2.5769	0.65766	0.97623	0.78826	3.2367	0.59317	1.5444	1.5288	0.3019	1.6127	1.8882	3.5643	1.6544	-0.011172	3.7588	-0.40203	1.5897	2.5893	1.5798	-0.51232	0.053129	2.794	1.8296	3.0909	0.43982	2.3444	-0.10311	0.7554	1.3929	1.8246	1.004	2.9297	2.3204	0.22228	2.0297	1.4577
-14.613	-12.138	-12.615	-14.399	-12.57	-12.161	-14.076	-11.248	-14.538	-15.588	-10.808	-14.414	-10.403	-12.939	-12.772	-11.563	-13.767	-13.796	-11.658	-11.656	-13.485	-13.385	-14.637	-10.03	-15.269	-11.694	-9.9669	-11.958	-12.997	-13.336	-12.881	-13.436	-12.215	-13.157	-12.121	-12.35	-12.397	-13.578	-12.253	-11.843	-14.651	-15.546	-11.23	-12.283	-12.99	-11.15	-12.511	-13.326	-12.349	-11.356
4.0991	3.5097	5.5968	6.755	5.672	5.9961	6.2761	7.5782	5.7	6.3297	4.578	3.5247	4.5786	3.639	5.7828	4.7045	4.6049	5.1636	6.0831	5.4416	4.9903	6.3528	5.1014	3.2263	5.3491	5.3195	3.2624	4.7673	6.0256	3.8373	6.0416	7.443	6.0384	6.4196	7.5613	5.453	4.3323	5.563	6.0411	2.9864	4.2624	4.9869	4.4326	5.3454	5.6729	3.5587	6.963	5.6147	6.0283	4.277
0.25238	-1.5576	0.41858	-0.80364	0.014868	0.49278	1.2685	-0.15161	-0.66249	3.5067	0.92981	1.8739	-0.13636	-0.15257	1.3112	0.38601	-1.3918	1.5587	-0.8933	0.73176	0.15386	0.92369	1.0017	1.4373	1.9066	1.862	2.4882	-0.99543	-0.28705	1.7449	-0.2798	-1.1871	0.80436	1.4028	1.2029	1.7257	0.28201	0.0097694	-0.97318	2.1743	2.0634	1.4401	-2.2378	1.1167	1.4198	-0.36996	-0.95355	0.5212	-0.011297	1.6886
-9.5261	-7.8996	-10.45	-9.1319	-7.5105	-10.31	-8.1913	-9.242	-8.8301	-9.542	-6.3819	-8.3198	-9.0937	-8.4024	-11.277	-7.5546	-8.7125	-10.129	-8.7753	-8.3797	-7.6442	-6.0449	-10.93	-7.4824	-10.211	-9.2725	-6.6563	-10.227	-8.8704	-7.9921	-8.7012	-6.3749	-9.911	-8.5891	-7.5033	-11.03	-8.8794	-8.2539	-7.4951	-9.5282	-9.765	-9.632	-10.112	-7.674	-8.9665	-8.8414	-11.134	-6.471	-9.5256	-7.809
3.4641	5.0199	4.4765	5.6383	2.6735	3.6321	6.2356	3.1242	5.5483	6.3845	4.0534	5.5956	3.3091	5.2621	4.2138	5.9784	7.695	5.228	6.2882	4.7833	4.9217	6.1443	6.5797	6.9944	5.5697	3.4832	5.9175	8.9298	4.6199	2.8214	6.4071	5.1207	6.8644	5.7593	4.8761	5.5322	6.044	5.2234	3.163	2.554	2.91	3.0175	3.5474	5.7613	4.139	5.3778	5.8298	6.9827	5.0005	3.482
2.0737	1.8879	0.41462	1.2357	0.8357	1.363	-0.030153	1.5913	-0.52943	-0.72274	-0.86408	1.061	1.8113	-1.3085	1.8155	0.8456	-0.85313	0.53081	3.187	0.64068	-0.1158	0.4705	2.033	-0.4928	0.61856	-0.1503	-0.92289	1.4246	-0.032248	0.87711	0.79416	-0.12823	-0.63249	0.91022	0.25731	0.28763	3.837	-0.11972	-0.16104	1.8964	2.8689	-0.14136	-0.53987	4.1382	1.9822	2.3241	0.87532	1.1425	0.4714	1.3023
-1.2603	-0.29653	-1.8024	-0.69092	-0.31815	-0.31486	-0.26034	-0.11128	-0.22409	-0.82031	-0.46456	-2.0888	0.45883	-2.6253	-0.068763	-1.5126	-1.1158	-0.10269	-1.283	-0.90608	-2.0659	-1.4179	2.5013	0.4835	-2.74	-1.3894	-0.52931	0.28685	0.15606	-0.57824	-0.94765	-0.67506	-2.0634	-1.4253	-2.9468	-1.0147	0.08793	-0.96077	-0.87734	-0.059234	-1.617	-1.9162	-3.5036	-0.94958	-0.40383	-0.056479	-3.7042	-0.6558	0.3053	-1.5211
-13.455	-9.9085	-10.884	-13.338	-11.965	-12.842	-10.712	-12.497	-9.9796	-11.57	-12.843	-10.371	-10.773	-9.6366	-12.018	-13.593	-12.2	-10.715	-11.357	-12.116	-12.305	-11.033	-11.989	-8.0075	-10.665	-10.824	-12.431	-12.064	-12.272	-8.7517	-11.325	-12.311	-11.587	-11.281	-14.097	-10.718	-12.008	-10.365	-13.306	-9.9915	-11.474	-11.796	-9.9745	-10.715	-10.451	-11.302	-9.3355	-11.505	-9.456	-11.041
-5.6926	-3.3966	-7	-6.8515	-5.7942	-5.7948	-5.7576	-5.6597	-5.073	-5.5823	-3.3458	-6.2658	-5.6299	-7.2864	-5.6135	-3.3184	-5.456	-4.1638	-4.7418	-7.1234	-4.8002	-5.7349	-3.6002	-5.8157	-6.0116	-3.8457	-4.7614	-5.7548	-4.2398	-4.2772	-3.8791	-4.7762	-4.7462	-4.871	-5.4336	-3.2307	-3.7536	-4.5954	-6.0524	-5.5987	-4.4369	-5.3355	-3.0018	-8.0246	-7.3824	-5.9508	-4.2848	-7.1415	-6.6252	-5.5316
-1.6304	1.2448	0.49607	-0.63058	-3.1431	-3.5494	0.11471	-2.2164	-2.9757	-1.9526	1.0586	0.26748	-1.4267	-0.32503	-0.90757	-0.058417	0.1772	-0.29955	-1.5197	-0.82914	-0.61842	-0.69255	-0.92787	0.059146	-1.6108	-0.45594	-1.0202	-1.0506	3.3057	-0.45478	-0.75221	-0.87898	0.41671	0.83361	0.97061	-1.6941	1.0445	0.42302	-0.18284	-1.2261	0.37417	-0.80467	-1.2132	-0.077643	1.4643	-1.9712	1.2796	-0.36083	-0.10069	-1.9451
-7.6286	-6.4092	-4.353	-7.9441	-5.6271	-5.8442	-7.2899	-8.1115	-5.0338	-6.9519	-6.585	-6.6305	-7.6158	-6.4002	-4.8959	-4.718	-6.968	-5.3704	-8.175	-6.0475	-4.3608	-7.7057	-7.4482	-7.9834	-6.2386	-7.1191	-7.2461	-6.3455	-5.804	-4.9831	-6.4759	-8.3213	-5.9748	-7.8122	-5.9677	-6.0685	-4.4588	-5.9254	-5.3726	-6.0452	-6.8199	-7.539	-7.402	-7.8025	-4.4934	-4.5279	-6.5186	-6.5362	-4.7864	-6.6274
0.55969	0.057307	0.46267	-2.2352	2.2955	-1.0959	-0.72143	0.48816	-0.53689	-2.0213	-0.039651	-1.0394	-0.58642	0.080676	-0.97333	-0.20576	-0.75945	-0.54008	1.7624	-0.74972	0.13501	-0.27722	-2.1953	1.2573	-0.87131	1.2649	-0.099514	-1.9282	-2.9897	1.7245	1.0428	0.35367	-0.7072	-0.18757	-0.2282	-1.023	-0.42212	1.1101	1.5006	-0.98674	-1.9039	0.11049	-1.0414	0.13002	-2.119	0.30192	0.072558	0.40871	-0.7445	1.0148
-2.9657	-0.47113	-0.72633	-1.0058	-1.7897	3.434	-1.3432	-2.6035	-1.6374	-2.894	-1.7012	-3.9261	-1.0366	-1.1035	-0.96124	-2.9577	0.0031682	-0.88225	-1.4871	-0.90317	-0.56184	-0.60924	-2.8827	-0.43591	-2.6283	0.42576	1.7338	-1.8259	-0.75993	-1.743	-3.0232	0.50245	-0.27222	-1.9036	-1.3284	-2.5266	-1.7879	-1.6303	-2.2631	-1.3723	-2.501	-1.1684	-3.8638	-0.77208	-1.7758	-0.32272	-1.0638	-0.91	-1.7675	-0.70411
-11.004	-10.948	-13.174	-14.719	-13.032	-13.213	-12.256	-11.209	-12.293	-11.699	-13.5	-13.383	-12.287	-14.476	-12.114	-13.848	-13.561	-14.979	-11.82	-12.779	-12.699	-10.49	-10.73	-14.162	-11.996	-9.7699	-12.66	-14.051	-14.925	-11.293	-11.737	-12.039	-12.944	-12.841	-14.311	-12.689	-14.108	-11.725	-14.294	-13.854	-12.842	-11.85	-13.875	-12.971	-11.721	-12.759	-15.519	-14.543	-12.736	-11.97
2.2639	1.9106	1.4642	0.8241	1.4538	3.5913	1.1849	2.5972	3.0244	-1.1199	2.7137	2.2078	2.0896	1.2735	2.7202	1.106	0.81546	0.67429	1.8998	2.4565	2.7836	2.2405	0.76143	1.1017	2.2281	1.4134	3.5517	0.45753	4.7067	3.3889	1.7143	0.89121	1.9478	0.63382	3.0127	2.1457	-0.3166	0.88165	-0.86045	0.52793	0.13225	3.0209	1.4214	1.6398	2.7987	0.3901	2.7912	1.7336	2.061	0.44841
-8.3873	-8.6208	-9.5625	-10.359	-9.9724	-10.137	-11.458	-7.7071	-7.4109	-9.3361	-10.864	-9.6693	-9.0873	-8.454	-6.9752	-9.1175	-8.2762	-10.052	-10.36	-9.4309	-10.415	-8.8237	-10.473	-8.3038	-9.996	-9.8265	-9.3548	-10.379	-8.9741	-10.125	-11.252	-7.3744	-9.1785	-8.7612	-9.671	-11.152	-8.7348	-10.207	-7.5427	-11.274	-8.8655	-8.3731	-10.332	-8.8557	-8.0794	-10.184	-13.071	-9.2141	-8.0465	-8.2441
-4.1862	-4.6542	-8.651	-4.4365	-8.3065	-5.1581	-8.1768	-9.3154	-7.3934	-8.8539	-6.4236	-6.2941	-7.4213	-7.6351	-4.391	-5.2789	-5.8881	-6.4502	-8.9873	-6.2579	-4.8529	-4.9931	-7.4268	-5.9032	-7.186	-6.3564	-5.3649	-5.7148	-5.3128	-6.7192	-7.1885	-9.0348	-5.4762	-6.6794	-7.912	-6.1548	-5.6249	-6.0474	-7.9818	-7.4418	-7.2721	-6.0404	-7.9861	-3.706	-6.4341	-5.6027	-4.9481	-6.1529	-8.068	-5.236
2.195	4.5025	1.3006	0.37286	3.5957	1.122	3.9851	2.5104	3.877	3.6787	3.0209	2.1879	2.6887	3.1575	4.2029	1.2163	2.2473	2.2314	2.8826	2.5947	2.1112	3.8896	3.3138	4.2755	-0.21431	2.0987	-0.52088	2.2325	3.313	4.1175	2.3876	2.0179	1.9441	5.5583	3.13	1.6994	4.4221	2.4646	2.9612	1.9537	4.7706	3.728	6.5668	2.6091	1.4262	2.8006	2.3477	1.4902	5.3041	3.516
-12.452	-13.432	-12.286	-11.613	-12.836	-11.619	-11.155	-13.64	-14.439	-13.017	-10.285	-11.262	-13.288	-12.505	-11.658	-11.691	-10.199	-11.423	-10.77	-11.118	-14.97	-11.965	-10.322	-10.927	-11.599	-10.287	-8.9552	-10.886	-11.947	-12.056	-11.689	-12.623	-9.9623	-13.446	-14.207	-11.319	-13.021	-13.502	-14.061	-11.363	-11.34	-12.001	-12.499	-11.636	-9.9844	-10.668	-9.8234	-10.586	-11.202	-13.755
-13.379	-10.573	-11.81	-9.088	-12.91	-11.8	-11.222	-13.098	-11.208	-11.538	-10.765	-9.4595	-13.204	-11.129	-10.832	-12.752	-10.188	-11.787	-12.837	-11.405	-11.029	-11.234	-13.272	-8.6323	-11.134	-11.822	-10.885	-12.648	-12.065	-10.436	-10.205	-13.077	-11.2	-11.85	-13.024	-10.972	-9.6907	-12.762	-9.6275	-12.64	-10.229	-10.268	-13.244	-10.34	-11.677	-12.762	-10.982	-8.8757	-12.965	-10.83
3.8165	3.7328	5.2818	4.6518	4.0993	4.9346	2.1249	5.2997	4.0023	5.5955	3.6495	3.3929	3.7632	3.182	4.0296	4.002	6.8249	2.4639	3.9307	3.0318	4.6048	2.0434	5.206	5.898	3.4439	7.0538	3.5982	2.6244	7.1348	5.2762	3.1688	7.3007	4.8216	6.4221	2.8334	7.0075	2.7915	5.031	2.9858	3.5051	4.1667	2.8009	4.0481	3.9201	5.5328	5.5509	3.5312	5.5755	7.7654	5.4782
1.5252	0.56227	-3.0542	0.15215	-4.376	1.0102	-2.4375	-1.5161	-1.8878	-1.1665	-0.45437	-2.7573	-0.35282	-1.7097	-2.1971	-0.98989	-1.7195	-3.5664	-1.3156	-0.87588	-1.0135	-0.44307	0.091264	0.68861	-1.1562	-3.9903	-5.6674	-0.64336	0.98233	-0.52348	-3.5931	-2.2867	-0.57402	-1.3559	-1.5603	-2.9825	-2.4856	-0.74909	-1.2605	-1.0105	-0.99183	-2.3889	-2.023	-3.2042	-0.66865	-2.0663	0.14773	-2.4494	-0.77769	-2.1957
-1.3969	-0.63049	-0.76356	0.2433	-0.24533	-0.53104	0.77925	-0.10537	0.27874	0.66718	0.70216	2.0708	1.2036	0.96971	-0.10687	-1.4764	-0.97907	0.52566	0.87571	0.047464	-0.17381	-0.01973	-0.69357	1.5955	-0.40524	-1.1333	2.4903	1.8329	-0.82234	0.21669	1.424	-1.2989	-1.4038	0.31836	-0.96075	-0.28313	0.11691	0.081517	-1.0566	-1.3662	1.4641	-1.2	2.0809	-1.6992	0.34751	-0.55963	-0.76425	1.6824	-0.13841	-0.55179
0.91029	0.89609	1.5127	0.094192	-0.85193	3.7635	1.3812	0.55319	1.9973	-0.58271	-0.21812	-0.83743	-0.46974	2.6308	-0.13993	-0.96945	-0.1184	-0.085075	2.8854	-1.1211	-2.0668	-1.1687	1.1809	-0.91738	-0.0089618	0.087282	1.1657	-0.55609	-1.1605	-0.46821	-0.85946	-0.17376	-0.48027	0.81256	-0.1954	2.8808	2.356	0.52106	2.254	0.42572	1.234	-0.65942	-0.73458	-0.1478	1.0887	-0.83081	1.7921	-0.2423	0.72433	-1.6617
-12.437	-13.283	-12.386	-14.33	-12.984	-13.607	-14.059	-12.109	-12.535	-13.643	-13.607	-13.393	-12.476	-12.549	-12.06	-11.962	-13.114	-12.239	-12.087	-12.658	-13.359	-11.064	-14.289	-13.301	-14.125	-14.444	-16.071	-13.441	-10.804	-13.573	-14.694	-15.167	-13.308	-14.293	-13.522	-14.86	-11.687	-13.31	-13.238	-11.774	-12.924	-12.959	-12.226	-14.23	-12.403	-14.428	-14.156	-11.459	-14.449	-16.136
5.5862	5.1079	6.4487	2.9938	7.5577	3.8093	4.016	6.0644	4.6769	4.5457	6.7153	4.4173	4.1227	4.8094	3.9532	5.005	4.3853	6.1802	3.2348	6.211	5.3361	7.5965	5.4894	3.9295	5.9285	7.6895	5.2291	5.9666	5.0084	4.3222	5.0841	6.8924	5.4586	4.7694	5.5149	6.6011	6.4064	6.3511	5.6113	4.8031	6.6046	5.0885	7.1522	3.0502	4.4931	5.4401	6.4762	8.496	5.8265	6.0016
-15.499	-18.237	-15.213	-15.861	-14.496	-14.831	-15.052	-13.979	-15.011	-15.212	-14.414	-14.431	-15.592	-15.941	-15.729	-15.795	-13.667	-16.359	-12.929	-15.783	-15.894	-15.474	-14.359	-14.144	-12.859	-16.122	-13.758	-14.46	-17.022	-13.418	-15.533	-12.827	-12.908	-12.882	-12.974	-13.864	-14.039	-15.157	-11.378	-12.772	-15.476	-11.416	-16.255	-13.25	-14.028	-16.398	-17.225	-15.799	-13.217	-14.216
-13.257	-15.198	-14.229	-11.281	-14.586	-13.422	-14.167	-12.507	-14.372	-10.939	-12.888	-14.644	-12.866	-14.291	-15.988	-13.118	-12.422	-11.001	-13.085	-13.085	-12.207	-14.37	-15.921	-13.975	-15.099	-11.853	-13.299	-12.656	-11.973	-14.761	-12.679	-14.487	-13.278	-15.356	-13.39	-11.358	-13.819	-13.429	-13.433	-13.609	-13.85	-12.441	-11.227	-12.296	-12.599	-13.327	-13.515	-11.776	-13.168	-12.521
-20.405	-19.127	-21.898	-22.264	-20.639	-21.985	-19.568	-20.373	-19.672	-21.554	-20.817	-20.81	-20.826	-20.489	-18.346	-21.626	-22.093	-21.434	-19.847	-19.69	-19.806	-19.573	-21.026	-19.921	-21.036	-19.596	-19.262	-21.04	-20.417	-21.773	-19.372	-19.797	-22.601	-22.645	-18.446	-20.345	-23.331	-20.8	-19.445	-22.599	-21.262	-21.849	-22.146	-20.477	-21.976	-20.675	-16.199	-19.062	-20.202	-22.384
9.0848	9.6124	8.6595	9.1778	11.386	9.1678	10.186	9.874	9.4494	10.087	10.314	9.2316	8.94	11.655	7.7639	9.8954	9.9549	9.6723	8.9479	8.3263	10.924	10.585	8.3399	9.0479	10.35	9.1887	10.165	8.9662	9.5657	9.6511	10.254	7.4421	9.195	9.1642	8.7579	11.003	9.2761	7.7777	9.2641	8.6812	10.845	11.157	9.7721	9.2728	9.1167	11.442	10.36	9.6368	6.709	9.3667
8.2972	10.388	10.545	8.8674	11.095	9.1306	9.072	9.5295	10.179	11.192	9.1819	10.886	9.0715	6.9534	10.71	7.7569	8.7723	9.5086	8.3115	9.6513	9.5511	10.476	10.505	10.436	10.991	11.431	8.4085	9.7166	8.8626	11.415	8.061	8.1323	8.8791	8.5251	8.7212	8.3753	10.001	9.2022	11.429	8.8326	10.609	7.887	12.409	9.4801	10.814	11.355	9.8555	9.663	9.5155	9.3552
-4.2012	-0.31019	-3.0157	-6.4948	-3.9648	-0.88701	-4.1007	-3.9899	-0.80834	-0.35202	-4.3976	-1.8219	-4.0361	-2.2501	-2.2364	-3.0926	-4.1529	-3.1702	-4.4465	-3.6456	-3.9185	-4.0363	-2.1248	-3.2426	-4.3776	-2.8149	-2.4085	-3.5538	-4.003	-1.5193	-2.1486	-5.1485	-4.431	-4.1224	-3.8034	-4.9388	-3.7665	-2.9983	-2.4095	-2.0128	-2.1443	-3.4068	-5.0078	-3.7752	-3.0702	-0.96864	-2.6133	-2.713	-1.0318	-3.0461
9.3819	7.4472	8.911	6.7686	7.5198	7.8985	6.9835	6.4438	9.2358	8.4957	9.3748	7.8219	9.644	8.3058	9.0286	8.4752	9.2328	8.0984	8.3769	9.026	7.9635	8.1212	9.2715	9.1055	9.4751	7.1261	9.2268	10.019	8.1093	8.779	9.77	9.5315	8.5972	6.6409	8.9937	9.9747	7.4714	9.7365	8.5769	6.246	9.3454	8.6165	7.8578	7.5219	7.3946	6.9004	9.521	6.9739	9.0325	10.169
-0.3368	-0.62947	-2.779	1.1154	-1.7802	-2.6519	-2.3711	-1.6687	-3.7358	-3.3312	-0.93246	-2.7664	-2.882	-1.3433	-1.7221	-1.7334	-3.3952	-2.2764	-0.42978	-3.8889	-4.3142	-1.0561	-1.1394	-0.19151	-2.6227	-3.3364	-3.1206	-1.1485	-1.5718	-2.7577	-2.9666	-2.3543	-2.3732	-3.4589	-2.3321	-5.5702	-2.78	-2.6828	-2.2623	-2.0772	-3.1921	-2.2188	-2.2652	-2.5606	-2.8317	-0.19228	-3.4683	-1.5055	-1.5754	-1.7839
-16.72	-14.548	-16.954	-14.082	-15.081	-16.78	-14.457	-13.848	-14.804	-15.156	-13.456	-14.837	-18.732	-15.301	-16.306	-14.765	-13.983	-13.489	-15.381	-15.646	-12.952	-12.825	-15.249	-14.684	-15.622	-13.383	-16.133	-15.332	-15.172	-15.135	-14.667	-14.579	-15.055	-13.275	-14.308	-16.096	-13.384	-13.921	-14.984	-11.983	-15.663	-14.327	-16.686	-14.086	-15.784	-13.66	-16.411	-16.549	-12.782	-14.199
0.65534	-0.43814	-3.6254	1.1363	0.74913	0.96036	0.70922	1.036	-0.31824	2.3741	-0.12535	1.3445	0.00022886	1.7102	-0.12697	0.41116	0.41172	-0.16685	1.9519	0.13506	-0.11214	0.036874	1.4021	2.0876	-0.94766	1.1884	1.4274	0.18297	0.38047	3.4948	2.3537	-1.6854	1.1945	-0.96746	0.45895	-0.97705	1.734	-0.85539	-1.6849	-0.49394	-0.19537	0.56308	0.95975	-0.64453	-1.2445	-0.69689	1.1806	-1.5173	0.47783	3.0652
0.92089	1.4083	1.5624	1.8919	1.0918	1.0753	0.31792	0.73179	-1.0995	2.3268	0.78022	-1.4241	-1.6117	-0.73189	-0.7241	-0.79456	0.70197	1.1271	-0.76931	0.28634	-0.05054	1.8436	0.50788	-1.0703	2.0102	0.41555	-1.2584	3.6407	-0.33291	0.55279	0.36414	-0.74748	-0.56646	1.2267	1.5348	-1.0607	0.010502	1.86	1.8425	1.4029	-1.6224	-0.36275	0.59066	-0.70045	0.74662	-0.017591	1.2352	-1.237	1.2211	0.077574
0.054922	-2.886	-2.0235	-3.3575	-0.79087	-1.3269	-2.2931	-0.36656	-1.1939	-0.70752	-2.2206	-1.3212	-0.47739	-3.5756	-1.3576	-1.6493	-3.3152	-2.3353	-2.9952	-2.06	-0.99784	-1.5783	-0.53535	-0.4708	-2.1376	0.17337	0.87094	-1.5135	-1.2071	-0.81632	-3.87	-1.9186	0.14766	0.44647	-2.2358	-3.1448	-0.11022	-1.8685	-2.9577	-1.0081	-1.3106	-1.5903	-1.9062	-0.78585	0.63844	-3.5529	-2.1551	-0.75974	-1.6506	-1.393
4.2574	5.332	4.0193	5.5929	5.1709	4.574	5.855	4.6522	5.3209	2.5774	4.7671	4.5541	4.7761	4.7368	4.1139	4.5692	5.2917	2.7448	3.3768	4.8001	4.3718	5.9779	2.8671	4.1946	4.7911	3.2906	4.5415	5.1866	4.3302	3.1391	3.7319	4.2012	4.5113	6.364	4.3757	3.9073	4.6879	5.443	3.8911	2.6216	3.8025	4.8908	4.8634	5.9917	2.3906	3.3082	4.3596	2.8603	2.8668	3.5258
-10.79	-10.676	-11.734	-9.7628	-11.642	-9.1963	-9.4952	-9.5446	-9.751	-9.9861	-8.5555	-9.402	-9.7477	-10.455	-8.9868	-10.48	-8.569	-10.569	-9.517	-8.6615	-8.8914	-9.594	-10.474	-11.208	-9.6364	-12.772	-11.175	-9.2764	-9.4283	-10.124	-12.765	-8.9365	-9.4989	-8.9251	-10.055	-9.3773	-11.509	-8.4049	-9.4565	-9.8024	-10.109	-10.126	-11.232	-9.4286	-12.121	-9.579	-10.671	-9.0239	-11.869	-8.6569
-11.415	-10.09	-10.467	-10.505	-11.545	-8.8848	-9.2889	-10.546	-12.581	-10.286	-9.9809	-10.526	-12.359	-11.183	-11.987	-12.009	-10.263	-10.774	-8.3913	-10.427	-9.3802	-11.972	-11.945	-12.185	-11.301	-10.188	-10.348	-11.497	-10.039	-10.582	-10.884	-11.014	-13.213	-13.688	-13.053	-11.138	-9.4319	-10.387	-10.036	-9.1771	-9.8525	-9.8209	-11.631	-12.009	-10.731	-11.581	-11.838	-11.454	-11.199	-10.001
-1.6432	-3.6124	-2.7557	-4.4861	-4.7244	-3.7614	-3.3542	-3.5597	-1.3559	-5.6962	-5.4823	-4.7702	-3.2522	-3.8318	-4.1768	-5.9525	-3.5533	-2.372	-3.4708	-3.7061	-3.8734	-4.4997	-4.0009	-4.453	-3.8359	-4.0072	-2.7795	-6.4657	-2.7374	-3.7541	-2.5055	-3.8135	-5.3319	-5.0936	-5.3456	-2.813	-3.3333	-5.3342	-3.5432	-4.2894	-5.9944	-5.905	-4.2636	-4.2569	-6.8344	-4.5951	-3.3567	-4.4263	-5.4134	-4.6884
-13.81	-11.256	-11.628	-13.129	-10.903	-11.125	-10.285	-10.523	-10.406	-10.991	-10.978	-10.469	-10.832	-11.36	-10.965	-10.467	-11.597	-10.66	-10.885	-10.155	-12.414	-9.7914	-8.9079	-11.563	-9.8545	-9.6	-10.192	-8.5699	-11.431	-10.235	-13.21	-10.518	-10.777	-10.973	-9.9044	-11.591	-9.2671	-12.227	-9.1931	-10.599	-10.02	-10.649	-11.087	-9.8675	-10.648	-11.017	-10.775	-8.9007	-12.015	-11.047
3.1529	4.0918	3.2004	6.0959	5.859	5.2189	6.3696	5.7552	8.9509	3.9224	3.353	5.2092	3.9397	6.9939	5.7916	3.1521	7.2398	3.853	3.58	3.8676	5.6384	4.055	3.1207	6.0785	6.4228	3.9468	4.4355	5.4086	3.9313	6.4181	3.7644	4.8242	6.9937	5.6267	5.7043	4.9644	4.0381	2.9729	6.3757	5.2579	3.4654	9.1663	3.5202	3.5377	5.359	5.2541	4.2466	3.6065	5.675	4.4246
-2.0218	-1.2381	-2.528	-3.4498	-0.42736	-2.8633	-3.3603	-2.4892	-3.8972	-3.3605	-4.2516	-3.6897	-2.0475	-3.1982	-2.1481	-1.9317	-2.05	-1.7371	-2.1812	-0.71407	-2.1385	-2.0481	-1.8388	-0.4974	-1.1843	-1.9424	-2.7578	-1.8457	-0.45898	-0.36048	-0.49605	-2.8393	-2.9094	-1.584	-1.9128	-4.3028	-3.0501	-0.53917	-2.343	-2.7734	-1.653	-1.5479	-1.1017	-5.8836	-1.9852	-2.3927	-1.9943	-4.7783	-2.0354	-1.0913
-0.45045	0.94331	-3.1041	-0.32606	-3.1195	-2.4109	-1.3004	-1.1592	-2.6835	0.34171	-2.8733	-2.5733	-2.448	-0.28971	-2.725	-0.41456	-2.7283	-1.9684	-1.4739	-2.1976	-0.90249	1.17	-1.1744	-0.68537	-1.6414	-0.89002	-4.6438	-1.6534	-2.2244	-0.026	-1.8516	-1.3188	0.16208	1.2873	-1.7306	-1.3	-1.1161	-1.5362	-3.1267	-1.5344	-1.3277	-2.7167	-1.1966	-2.4797	-4.7164	-0.17577	-1.0673	-1.3039	-0.66614	-1.9248
-22.535	-22.665	-20.255	-21.063	-22.952	-23.265	-22.018	-22.808	-22.019	-21.134	-21.215	-21.332	-24.155	-21.458	-20.222	-22.202	-21.329	-22.359	-21.699	-21.889	-19.23	-21.827	-24.176	-23.845	-23.431	-21.568	-23.178	-22.81	-23.29	-24.341	-21.91	-23.907	-23.108	-20.499	-20.463	-23.058	-24.198	-20.608	-22.091	-20.629	-19.473	-21.834	-20.877	-23.287	-22.614	-22.989	-23.234	-20.49	-24.273	-19.564
-19.866	-22.913	-20.431	-23.536	-19.079	-19.482	-20.41	-19.6	-18.595	-21.119	-20.628	-20.34	-20.185	-22.397	-19.492	-20.122	-21.731	-21.582	-17.236	-20.608	-19.816	-20.636	-19.994	-20.223	-22.284	-18.945	-20.915	-22.316	-20.053	-20.816	-18.649	-23.652	-20.914	-19.097	-20.582	-21.337	-19.646	-22.662	-20.373	-21.149	-20.145	-19.988	-20.701	-21.057	-20.726	-19.26	-21.734	-19.844	-20.227	-19.214
-13.108	-12.734	-13.811	-12.559	-11.407	-11.125	-13.635	-12.59	-13.915	-11.33	-11.328	-9.8296	-12.591	-12.479	-15.334	-9.9278	-11.872	-13.38	-13.516	-14.98	-11.595	-11.598	-13.128	-14.041	-11.254	-13.548	-16.577	-11.756	-13.774	-12.824	-12.819	-12.726	-8.6089	-11.437	-12.995	-13.745	-13.684	-13.683	-10.73	-13.983	-13.252	-14.706	-13.784	-13.109	-11.157	-11.511	-11.927	-12.547	-14.1	-12.472
-21.078	-24.998	-21.629	-22.283	-21.505	-23.359	-23.223	-20.67	-22.374	-22.053	-21.873	-20.906	-20.808	-22.986	-22.344	-24.385	-24.862	-21.279	-20.249	-23.671	-22.936	-24.154	-22.386	-22.377	-21.559	-21.251	-23.162	-21.046	-21.353	-21.762	-22.723	-23.56	-23.252	-22.539	-22.169	-22.786	-22.596	-21.741	-22.451	-22.604	-22.666	-22.314	-23.282	-23.168	-23.563	-20.65	-23.852	-21.945	-20.431	-23.532
0.6304	0.57533	0.039757	-0.87252	-0.37915	-0.29715	-1.6106	1.1476	2.5389	0.013537	0.50821	-0.11349	-1.093	-0.52737	-0.70829	-1.9909	-2.1925	0.58671	1.0397	-1.9642	-1.2594	-0.1989	-0.40923	0.5123	1.1339	-0.50447	-1.04	-0.24385	-1.4195	-1.8468	-0.11264	-0.064759	-0.45758	1.8156	-1.0318	0.48384	-0.61356	-3.0534	-0.17934	0.026228	0.95186	-1.5009	-0.44135	-0.59278	1.2792	0.065988	-0.40368	1.5902	-1.6488	-1.4896
6.0008	5.8252	8.1595	6.6498	8.0852	9.6734	10.411	8.7252	7.8176	6.7517	7.8735	8.0482	8.1764	7.38	10.241	7.5437	7.1461	9.9034	8.1372	7.3787	8.2492	9.2226	8.2654	9.0404	7.1556	7.8308	8.6852	8.463	8.5367	8.0418	8.2013	7.3883	7.7561	8.6863	9.5405	9.7176	9.8013	5.7904	9.6844	8.0165	9.3646	8.8885	8.2416	6.2635	8.432	10.207	9.9972	6.2821	9.1144	7.1168
-4.9986	-6.4993	-5.5985	-5.5384	-3.1675	-6.5964	-5.784	-5.1278	-4.6147	-5.7175	-4.9889	-3.2469	-5.7533	-5.6038	-7.263	-5.5615	-6.2763	-4.6042	-6.679	-4.3215	-5.5751	-6.6376	-4.3314	-4.1857	-4.5313	-7.7563	-4.6995	-3.6371	-3.9995	-5.3717	-5.93	-6.7476	-4.6907	-4.0328	-6.8711	-2.4442	-5.902	-5.999	-5.6432	-6.7523	-4.1335	-5.5651	-4.2781	-6.1389	-6.4194	-5.8218	-5.5739	-5.3547	-5.3289	-4.4932
0.9853	2.2318	-0.18337	2.0068	1.4154	0.25923	0.64834	4.1999	1.5448	0.36804	-1.1295	3.3337	1.1022	0.52758	1.6723	0.51536	0.020759	1.4094	2.3003	2.8045	1.1683	0.86952	1.3484	0.73486	-1.0261	0.419	2.2137	1.4299	1.4285	1.8881	3.6877	0.9236	0.018844	0.81808	2.5037	0.39864	3.0206	0.57024	-0.31535	2.6095	3.2579	2.6235	0.15948	-0.20305	0.32247	0.48716	3.0404	2.672	1.4294	2.462
-6.3794	-6.494	-4.8905	-5.9636	-6.2579	-3.8522	-4.1164	-5.4071	-4.8329	-6.5499	-3.9672	-6.334	-4.9078	-2.8094	-5.8611	-4.7465	-5.3104	-7.8728	-4.1729	-5.2594	-5.4224	-5.6258	-5.8466	-7.0004	-4.4893	-4.7379	-5.0135	-6.3207	-3.2474	-2.7807	-5.1197	-5.9	-4.924	-5.4138	-5.8782	-5.1615	-4.9591	-4.9465	-4.3966	-2.9742	-3.1517	-5.5276	-6.0967	-2.8316	-4.5813	-4.6667	-5.0899	-2.9183	-4.3495	-5.1494
-12.497	-13.197	-12.64	-11.531	-10.485	-9.4374	-8.651	-10.96	-11.877	-9.9065	-12.469	-9.576	-10.392	-11.366	-10.967	-9.323	-10.644	-9.9974	-9.1845	-9.8285	-10.97	-8.5659	-12.128	-12.084	-11.207	-10.025	-10.469	-10.069	-12.395	-9.9007	-11.227	-10.939	-10.032	-11.954	-9.0894	-10.657	-10.326	-7.7848	-11.349	-10.114	-8.7583	-11.929	-10.787	-11.298	-9.0588	-9.3528	-11.728	-9.1661	-9.1152	-10.298
0.45482	-0.94503	-0.26796	-2.2487	0.59514	-0.82899	-2.5177	0.20885	0.39165	1.823	-0.42764	-1.4153	0.51514	0.38139	-0.64949	-0.59793	0.63695	-0.047939	-0.675	1.1904	-1.0838	-1.1857	0.68729	-1.3268	-1.4594	0.55561	-0.91224	0.57162	2.1013	-0.86743	0.44347	-1.8425	-0.41061	-0.39821	-0.64163	-1.1269	1.0842	-0.56926	-0.61468	-0.87656	-1.1094	-0.2171	-0.445	-2.1937	1.4314	-2.2854	-1.2277	-1.4988	-1.3131	-0.18715
2.9472	3.1446	0.017186	3.897	2.7111	3.2581	1.7223	0.98965	2.2662	0.9324	2.0425	1.5863	1.2045	2.4945	1.2622	0.99265	3.6827	0.10194	4.4338	1.3951	1.4758	2.008	2.5609	-0.12765	1.511	1.4887	3.7928	1.7356	-0.40734	0.51698	1.4395	2.4847	1.9289	2.5006	4.6206	2.1864	2.9251	2.6478	0.56947	2.5449	0.59336	-0.087605	0.44337	2.5736	1.7223	1.457	3	2.8704	1.8286	1.796
-19.859	-22.809	-22	-20.226	-23.052	-24.221	-20.692	-21.973	-23.1	-23.083	-23.988	-24.53	-24.051	-22.301	-23.182	-20.9	-22.212	-22.412	-20.505	-21.998	-21.207	-21.552	-23.748	-22.362	-21.014	-22.063	-22.191	-22.293	-19.983	-24.418	-22.545	-21.693	-23.006	-22.458	-21.153	-24.015	-22.129	-23.674	-22.398	-22.206	-24.313	-21.656	-21.854	-22.116	-19.095	-22.213	-20.239	-23.741	-23.267	-21.254
6.0573	6.3377	7.6949	7.6034	7.0999	4.5719	8.2472	8.9884	6.8398	7.2099	9.1852	8.0524	8.9948	6.2025	6.4241	8.0989	5.1837	4.7125	5.6853	8.3647	7.6834	5.9628	6.2891	5.3061	4.8336	8.5086	6.3294	6.1244	5.7403	6.4646	6.3573	3.3438	2.593	8.264	5.3961	5.4857	9.4258	7.3322	6.6219	7.0412	9.5361	4.984	6.1026	8.0143	7.8592	3.5803	7.0973	7.2416	7.7962	8.6543
9.0415	6.9602	6.0415	6.1538	6.7841	7.2582	7.061	7.1042	4.646	8.7724	6.3575	7.3589	7.0847	7.4429	6.6109	7.7293	6.696	7.2901	6.1858	9.4302	6.5537	5.3459	7.7319	8.495	7.0606	6.5486	8.4485	9.1591	7.3047	7.804	6.632	7.2382	9.4349	6.5099	6.137	5.3638	6.626	7.5604	4.3475	4.4108	7.2135	6.6594	7.5849	7.8164	7.1565	8.0899	6.5331	5.6928	6.1645	6.3708
-2.3513	-2.2282	-3.0144	-4.6277	-4.0571	-4.2935	-2.1982	-3.3045	-4.4226	-2.9257	-1.6456	-2.4059	-3.9856	-1.6406	-0.054931	-3.0993	-1.4459	-2.5167	-1.2425	-1.9923	-1.4466	-1.6483	-2.3186	-0.37254	-2.5153	-2.2617	-0.051793	-2.3502	-1.4251	-2.9838	-3.4201	-3.7981	-2.5901	-2.1104	-2.8631	-1.4523	-2.3108	-4.7913	-3.3006	-3.3234	-0.99446	-2.927	-5.257	-1.4396	-4.0247	-3.2738	-2.9986	-3.2452	-0.7245	-2.3605
6.6715	5.4291	3.6209	7.1212	6.2939	5.7945	5.969	4.2025	5.195	4.1534	6.1103	5.0142	7.3941	4.1899	5.1416	3.5756	3.0109	4.3541	5.9148	4.6218	8.1571	4.5123	5.385	6.9221	2.6243	6.7508	7.1848	6.6535	4.0349	5.0945	5.1307	4.276	5.5509	8.8149	6.6993	5.5172	6.0853	6.0028	5.8769	2.4235	3.9147	5.5734	3.6764	5.0686	4.458	5.6734	3.5278	6.1642	5.1075	6.1444
-10.107	-10.255	-8.256	-9.8132	-9.5942	-8.5884	-10.29	-12.611	-9.7443	-8.2396	-8.3771	-11.903	-9.7769	-9.3616	-7.76	-11.497	-11.419	-8.9223	-9.1826	-9.8752	-10.834	-11.203	-6.8383	-6.9707	-9.1796	-8.857	-8.7106	-9.9052	-7.9632	-9.1745	-10.501	-9.4217	-8.9531	-9.25	-10.914	-8.833	-9.2347	-8.424	-6.7311	-11.78	-9.0479	-9.8916	-11.577	-8.8649	-7.4963	-8.7281	-7.3727	-9.6474	-8.2495	-9.1192
-0.089124	-3.1312	-1.3106	1.2572	-0.53684	-0.81378	1.3641	1.8227	-1.1126	-2.0734	-0.57482	-0.42177	-0.0012125	-1.7137	-0.59564	-2.366	-0.3402	-0.91562	-0.91446	-0.32626	-0.31118	2.298	-0.52452	-0.70257	1.8201	0.03821	-2.01	0.5653	0.78997	-0.95426	0.6454	0.6111	-2.0363	-2.1624	-0.78213	-1.6657	-1.3234	1.2697	1.5829	-0.88323	-0.55408	-4.7428	-1.6871	0.023048	-0.32839	-1.4808	-1.6479	-0.9289	-0.97827	-0.13887
1.2034	1.1712	1.4149	0.29342	0.71602	0.33345	4.9417	0.034335	2.3309	-0.50347	-0.55971	0.26211	-0.67937	0.52365	0.91616	-0.57119	1.9081	-0.062374	2.3438	1.4908	-0.3256	-1.8614	1.1804	1.7502	-0.45731	1.4269	1.3846	0.92393	1.1053	1.7473	0.13833	-0.1487	-0.044531	0.28654	-0.064066	-0.35735	0.1289	-0.50147	-0.045499	-2.5524	-0.24782	-1.0835	2.8004	1.9267	1.4519	-0.13166	-0.30838	1.0406	1.4026	0.41632
-1.4957	-1.9869	-0.033016	-0.23959	0.38989	-1.0788	1.1308	-2.0387	1.5707	-1.1032	1.2122	0.12762	1.6545	0.79335	0.27057	-0.9907	0.88286	0.42707	0.47791	-0.13068	0.093054	0.052688	-0.2849	-0.43792	-0.56733	-1.993	1.0204	3.2596	-1.0343	2.096	-2.2183	2.4409	1.0489	-0.61694	-0.55021	0.01631	0.81807	-1.0649	-0.4945	0.95985	2.1209	-0.47807	-1.3516	1.0312	1.3033	-1.0126	1.7988	1.7649	-1.6275	-0.99221
-1.6808	-0.4236	0.50997	-0.76663	-0.15049	-1.159	-0.60242	-1.0128	-0.50718	-2.6417	-1.7855	-2.097	-3.1349	-1.467	-3.031	-0.046102	-1.5719	-3.4622	-1.8155	-2.9842	-1.547	-1.2395	-2.4761	0.96244	-0.78174	-1.8201	-0.53081	-1.3385	-0.06338	-1.2237	-3.5046	1.9452	-0.99504	-1.872	-1.1535	-0.43954	-0.62114	-1.9694	-1.7763	-4.2733	-2.2152	-1.75	-0.41811	-0.50798	-1.8816	-1.5174	-1.6539	-1.194	-0.13317	-0.81854
8.2229	7.7889	7.7053	6.451	7.4699	6.5099	7.1837	6.062	10.73	9.1129	7.6496	4.338	6.0379	6.2634	7.4165	6.1988	6.1358	7.2101	8.0066	6.8952	5.4143	9.0698	7.3513	8.1892	7.0206	7.7554	5.8822	6.6894	4.1782	5.9587	7.8569	7.7217	7.9089	5.8313	7.6195	8.324	6.3159	7.3703	6.6258	4.7726	7.3488	7.3684	7.1151	6.3301	7.2536	7.8208	6.2077	7.6486	8.7271	6.392
3.7252	1.7883	3.843	-0.47113	2.8574	1.7677	3.259	3.0313	2.5367	1.1835	3.6958	4.45	2.2302	4.4922	3.9809	4.4764	1.7823	5.9937	1.8956	2.1571	3.6492	1.837	2.5261	3.6575	2.6816	3.603	0.36685	3.6018	3.3106	3.1831	5.5886	2.9865	1.8923	3.1975	5.1523	2.5509	2.3788	0.79774	3.1506	2.1974	2.6623	2.4632	4.7556	3.6429	4.7461	3.5786	1.8219	2.8175	3.0281	2.5721
0.65402	-1.4325	-0.86841	-2.0975	0.38166	1.5741	0.42068	2.4787	2.3656	-1.0628	0.14639	-1.8259	0.59807	1.1578	0.2396	-0.93371	2.841	1.2149	-2.0376	2.2822	1.375	-0.26992	2.2327	1.2678	-0.46997	1.6517	0.83382	0.057013	-0.87496	-0.034678	0.41283	1.0481	-0.29871	-0.062051	-0.40561	1.0001	-0.80313	1.2778	0.20335	0.15067	-0.076125	0.48175	0.74798	1.0964	-0.90616	-1.0965	2.6825	1.3703	0.66961	-0.92632
-9.8905	-11.457	-11.116	-11.716	-10.738	-12.174	-10.668	-11.941	-10.121	-12.253	-12.401	-11.307	-11.559	-12.921	-13.262	-12.63	-8.8574	-10.882	-12.706	-10.504	-13.037	-10.837	-11.622	-11.155	-10.833	-11.59	-9.1871	-10.606	-12.866	-10.666	-10.212	-10.627	-12.018	-13.205	-11.659	-12.259	-13.04	-11.66	-12.18	-11.225	-12.66	-9.372	-11.27	-14.087	-10.726	-11.604	-9.8688	-12.4	-9.8062	-12.02
-9.7317	-9.4757	-9.9344	-11.527	-11.977	-11.674	-10.964	-12.763	-8.9233	-8.7937	-11.702	-9.7893	-11.978	-10.408	-9.6365	-12.297	-10.969	-6.9024	-10.239	-9.3844	-10.89	-10.343	-10.188	-10.86	-12.161	-9.5724	-10.409	-12.285	-12.463	-11.529	-10.725	-10.109	-11.918	-10.467	-12.512	-11.749	-9.9252	-11.578	-12.488	-11.103	-12.089	-9.9822	-10.17	-10.931	-7.2328	-11.921	-11.492	-9.7515	-11.469	-10.1
9.1518	10.647	8.4324	9.9414	9.1937	8.7104	7.9835	9.8229	10.28	9.6009	8.6269	11.979	11.185	11.625	9.4381	7.5435	8.8359	11.688	9.0417	11.108	9.3459	11.195	9.2725	10.004	9.2595	9.2425	10.421	9.2736	9.8663	9.5183	10.101	10.383	8.4144	7.846	9.9747	12.522	9.5066	10.03	9.7401	9.9728	11.214	10.741	12.022	10.5	11.013	8.8733	9.5882	8.7154	9.9099	9.4976
-4.707	-2.5391	-2.1421	-2.4851	-1.997	-3.9996	-1.6456	-1.2572	-1.3869	-3.2147	-4.4616	-3.8863	-4.4378	-2.565	-5.6883	-3.7075	-4.8375	-4.0962	-3.1302	-3.0479	-4.9561	-0.66196	-5.5535	-3.6663	-4.7973	-1.959	-4.6279	-1.7268	-2.867	-4.2869	-1.4722	-3.5762	-3.7597	-3.4571	-1.7904	-2.6716	-0.08732	-3.0522	-4.3021	-6.9243	-2.6509	-1.756	-3.4089	-3.2352	-3.043	-4.5279	-3.7458	-2.4531	-4.0662	-1.8998
1.0685	2.0536	1.1288	2.5975	1.2271	3.8703	0.97331	3.8091	2.1755	2.4628	1.0412	2.8723	-0.4578	-0.33917	4.7991	2.0196	0.60775	3.6774	1.6403	0.63858	-1.2602	2.1148	1.885	1.9522	2.279	2.1748	1.7955	-0.42129	1.0644	1.3481	4.866	1.3752	2.6422	2.0352	1.3412	1.6878	0.34292	2.1321	2.1962	0.7491	0.60067	2.6871	-0.16708	2.2585	2.8022	1.7348	2.387	3.7973	1.1161	0.6119
-14.224	-10.907	-12.156	-15.625	-14.163	-12.727	-12.186	-14.775	-14.024	-12.801	-13.698	-11.994	-12.573	-11.639	-15.551	-11.88	-12.831	-14.629	-11.718	-12.718	-12.649	-14.015	-13.961	-12.456	-13.469	-11.643	-14.869	-12.77	-14.398	-9.3952	-13.923	-12.325	-14.048	-10.506	-10.373	-14.497	-14.012	-11.775	-12.42	-13.62	-12.639	-14.082	-13.257	-12.176	-13.845	-14.347	-15.422	-13.701	-13.974	-13.465
-7.0153	-9.2667	-8.8018	-7.856	-8.4798	-7.4841	-8.8137	-8.8373	-8.4391	-10.925	-7.5591	-8.7734	-10.241	-8.3382	-8.5173	-8.0293	-8.0163	-7.1951	-9.3461	-5.6483	-10.935	-8.4638	-8.0904	-11.363	-10.735	-9.3066	-10.177	-5.884	-8.9174	-9.1413	-10.71	-7.2382	-8.2768	-10.525	-8.814	-10.301	-8.3088	-6.5232	-8.2363	-9.146	-9.0895	-10.818	-11.225	-6.8506	-7.4751	-7.7462	-7.4268	-8.4096	-7.6158	-10.82
-3.0239	1.2979	-2.0704	-1.004	-1.4911	-4.1382	-1.7996	-1.5667	-1.0876	0.1079	-0.66102	-1.0512	-2.3825	-2.2047	-3.3604	-1.2974	-0.98115	-1.9069	-1.3192	-4.0584	-3.0443	-0.58325	-0.30067	-2.2204	-2.9221	-0.35607	-2.5656	-0.29284	-1.9574	-0.94921	0.00821	-2.7451	-0.946	-1.2021	-1.5484	0.82478	-3.2672	-1.4342	-2.6461	0.40143	-1.6808	0.52468	-2.5929	-2.6507	-1.4926	-0.15333	-2.9452	-2.1311	-1.7351	0.15818
-1.2853	-1.6136	-0.55939	-3.1218	-3.4769	-4.4789	-2.1925	-1.1851	-1.4149	-3.1174	-5.6699	-2.908	-3.7378	-5.2581	-3.4135	-2.2287	-3.9653	-4.6296	-2.2406	-5.4918	-3.0488	-6.4262	-2.6227	-3.9706	-2.392	-2.1365	-2.9983	-2.4636	-4.665	-5.2121	-2.0849	-4.7604	-2.9575	-1.6818	-0.2243	-2.0279	-3.2049	-2.3099	-4.4945	-3.6	-3.9795	-3.0464	-3.9111	-3.4282	-4.4565	-2.7621	-3.1931	-5.424	-1.2861	-3.6796
-10.357	-11.255	-11.239	-12.728	-11.806	-11.125	-9.8486	-11.342	-13.361	-13.054	-10.233	-12.668	-12.135	-12.447	-10.948	-10.733	-10.575	-12.132	-10.272	-13.804	-11.286	-14.419	-11.84	-12.761	-13.461	-11.314	-11.854	-11.76	-14.139	-10.015	-11.929	-10.598	-13.143	-13.213	-12.78	-9.7244	-13.526	-10.942	-10.84	-12.71	-14.04	-10.954	-11.556	-12.635	-11.979	-10.854	-9.8995	-10.997	-10.334	-11.569
-6.1742	-5.8474	-7.6105	-5.7732	-8.5418	-5.4936	-6.6301	-7.2707	-8.0756	-8.0226	-8.6649	-7.4426	-6.7173	-5.3109	-5.8136	-8.1609	-5.9051	-7.8201	-7.2555	-7.1795	-6.9255	-7.2015	-5.6093	-6.0959	-6.8852	-6.2889	-7.7881	-5.8534	-4.653	-5.7762	-6.4063	-5.4616	-6.7871	-7.5374	-8.5055	-2.7475	-6.6451	-6.925	-4.9605	-5.8575	-6.1037	-6.694	-6.3904	-6.6247	-8.5599	-6.1676	-6.3302	-5.1262	-7.7461	-5.5512
-13.528	-14.008	-13.374	-11.667	-11.721	-14.856	-12.773	-11.872	-13.709	-13.512	-12.684	-13.105	-14.586	-11.943	-12.731	-11.963	-14.493	-16.326	-13.494	-14.533	-13.332	-12.322	-15.286	-13.362	-12.564	-12.533	-10.447	-14.489	-14.852	-13.454	-12.335	-11.965	-15.233	-12.8	-13.648	-13.082	-11.482	-10.914	-14.836	-12.787	-12.09	-12.92	-14.403	-14.332	-11.41	-14.803	-10.19	-11.415	-10.506	-12.839
-4.7491	-6.2303	-6.8253	-5.6171	-5.7341	-6.1052	-7.9139	-4.7127	-4.4724	-5.9499	-3.9583	-5.9164	-4.1658	-6.4984	-4.7861	-6.5238	-6.0023	-4.0437	-5.2855	-6.7802	-5.9758	-6.5077	-5.8346	-5.5034	-6.8976	-5.3715	-6.4764	-3.5522	-6.3675	-5.1143	-7.1087	-6.591	-7.5781	-2.4736	-5.314	-5.0481	-4.2843	-3.5261	-4.9037	-4.7128	-3.5272	-6.9406	-6.5535	-3.7044	-5.7615	-7.3029	-3.4844	-6.453	-5.7235	-5.8156
-7.2407	-2.913	-3.2097	-3.1312	-4.8732	-3.5882	-3.1624	-1.1912	-5.7607	-5.649	-1.3759	-3.6874	-2.3334	-2.6817	-2.539	-2.4767	-4.0995	-4.3498	-5.0472	-5.4977	-4.0727	-4.5195	-1.9541	-4.5455	-4.0514	-3.4312	-3.1798	-1.0231	-4.08	-3.5763	-3.4015	-2.1273	-2.1058	-3.798	-2.9829	-2.2543	-3.907	-2.4226	-2.4481	-3.9505	-2.2507	-3.1328	-5.55	-2.2593	-3.1201	-0.41733	-1.5893	-2.7757	-3.7918	-1.252
-0.92139	-0.040386	-2.9169	-1.4665	-0.87338	-1.3433	-0.51726	-0.27563	-1.7537	-0.84963	-0.94126	0.59325	-1.8967	0.42947	-0.76399	-3.8592	-2.2971	-1.2714	-1.4934	0.44493	-2.8295	-2.2454	-3.5172	-2.2776	-2.0213	-0.82534	-1.5148	-2.1424	-0.98804	1.0136	-2.3613	-3.0065	-2.9055	-2.7211	-1.4281	-2.7732	-1.3117	-0.42719	-2.2452	-0.6207	-2.6163	-0.43019	-1.8205	1.0731	-0.68961	-2.5506	-1.3397	0.21383	-0.59688	-0.54545
-0.94319	-0.91922	-1.759	2.1799	0.64455	-1.3508	-0.73589	-0.75295	-1.7781	0.61074	1.7557	2.6561	-0.12033	-1.0763	-0.58398	-2.2557	0.18542	1.0441	0.26914	-1.4068	-0.69976	-0.73341	-1.1577	1.0035	0.12764	0.22613	1.2781	-0.32865	0.82983	0.62559	0.99123	-0.02054	-0.16932	0.022987	1.1771	-0.21317	-0.04568	1.0761	2.435	2.8887	-1.6973	-0.50791	-1.0954	1.088	-0.15525	0.95959	-0.44539	0.30697	-1.0118	0.78338
1.8704	1.7823	0.41553	-0.10386	0.15187	-2.2407	-1.3864	-2.5147	-0.081961	-0.19923	0.18307	0.053166	1.1351	-0.95922	-0.027764	0.49486	-1.159	-1.3823	0.82012	-0.8188	0.037052	0.38727	0.23996	0.27743	0.40063	-0.39514	-1.718	-1.9568	1.0541	1.8024	-1.2253	-2.3096	1.1329	0.53435	-1.9192	-0.31089	3.024	1.2635	-0.63322	-0.033257	1.1611	0.32534	1.1758	-0.61523	-0.43718	-0.080585	-0.53305	0.7712	-1.2651	-0.58405
1.8263	3.0078	1.451	2.509	2.9017	2.2595	3.9745	3.0873	3.5649	2.6508	1.7019	0.93491	4.3508	3.7356	3.2607	2.8367	1.5999	2.1725	2.6252	3.0053	1.6599	1.0288	0.24738	0.77599	1.6411	1.9025	3.2411	4.6702	2.1506	2.1465	0.4105	1.2774	3.9304	2.9263	2.9075	1.4185	4.1208	0.74435	0.06391	3.4939	1.3859	-0.53821	2.4886	4.0673	5.138	4.701	1.8073	1.2833	3.2949	1.8876
-12.015	-13.784	-15.235	-15.447	-13.336	-13.349	-12.635	-14.614	-15.575	-13.439	-14.037	-15.853	-13.647	-14.569	-13.732	-15.631	-12.081	-15.958	-13.571	-12.908	-13.202	-16.153	-13.779	-14.954	-14.913	-14.871	-13.113	-15.454	-12.617	-15	-15.621	-14.148	-13.547	-13.831	-13.355	-15.312	-13.145	-12.842	-14.849	-15.066	-15.234	-13.695	-15.033	-13.846	-14.755	-13.627	-13.486	-14.032	-14.145	-12.792
-5.7913	-5.8017	-4.2475	-1.7748	-4.2395	-4.9917	-2.5673	-5.4933	-4.5602	-1.561	-3.8703	-5.3512	-4.4904	-5.4419	-4.8733	-5.7228	-2.2477	-2.7287	-0.90372	-2.8168	-2.9611	-2.7156	-2.6769	-3.1185	-5.5985	-3.733	-2.2671	-3.7248	-5.4142	-3.3802	-4.2533	-4.6508	-4.2726	-4.6794	-5.2823	-3.1159	-3.8192	-2.1996	-3.9534	-2.138	-1.7663	-4.6245	-2.688	-4.4533	-4.9459	-2.9643	-4.7561	-1.6463	-3.907	-3.4354
-10.692	-10.163	-10.184	-9.2392	-10.216	-9.1686	-9.3484	-8.201	-11.178	-11.825	-8.6279	-8.2521	-7.2897	-7.9177	-11.234	-11.264	-11.064	-9.4679	-7.8091	-8.5574	-9.4202	-9.3219	-10.225	-9.1366	-8.0076	-8.8063	-11.455	-10.522	-8.5653	-11.996	-7.8359	-11.181	-10.448	-8.9742	-9.5968	-10.998	-7.7575	-8.568	-8.2372	-9.8205	-8.6667	-10.017	-9.5151	-9.869	-8.833	-7.964	-8.1781	-7.8541	-12.254	-9.731
7.1736	5.2343	6.6206	7.5962	8.0282	8.8421	5.783	5.7172	4.6363	5.4572	8.1679	7.0866	6.6176	6.6301	6.3061	8.6022	8.002	9.8547	8.3337	5.432	6.2964	7.6985	8.8935	8.3915	6.8956	7.7043	5.3133	4.7293	6.5096	5.9314	6.4753	7.6416	7.8135	7.306	7.534	10.385	6.35	5.9847	5.3233	7.259	7.3689	7.6973	5.9915	4.9404	7.575	7.4977	6.5193	8.0623	8.2591	4.9929
9.4143	8.9111	8.813	6.4325	8.0959	8.5638	9.591	9.1112	8.9418	9.0322	7.9846	9.0399	8.807	8.9506	8.6867	10.144	6.6127	11.3	7.4456	6.8816	7.745	8.3546	7.7768	8.118	8.2456	8.0841	8.8879	8.9184	8.6416	6.053	8.9923	7.5786	7.7564	7.9179	8.3954	9.0027	9.186	6.7767	6.5636	8.8659	8.6635	9.0989	8.2793	9.2727	8.5392	8.6485	7.1581	10.031	7.173	6.6508
-14.505	-14.117	-14.891	-14.743	-13.906	-15.896	-15.24	-14.407	-13.875	-14.941	-11.699	-15.003	-12.645	-14.642	-14.412	-16.753	-13.421	-12.488	-15.026	-13.465	-13.682	-11.605	-16.427	-14.253	-14.531	-13.381	-13.181	-13.789	-12.371	-15.373	-15.901	-12.813	-13.884	-12.385	-15.574	-15.602	-12.099	-15.094	-14.826	-12.414	-14.159	-15.204	-16.415	-14.378	-14.132	-10.882	-15.751	-17.749	-15.187	-13.379
-20.525	-23.49	-21.736	-19.393	-21.421	-19.247	-20.974	-23.454	-21.33	-26.368	-22.901	-20.788	-23.719	-23.654	-23.758	-21.464	-23.468	-22.216	-22.059	-21.912	-21.661	-22.236	-23.072	-21.237	-22.752	-19.755	-21.783	-24.475	-22.57	-23.329	-21.667	-21.571	-22.224	-21.373	-20.444	-20.104	-22.975	-23.495	-21.148	-24.764	-21.782	-21.961	-23.515	-20.901	-21.329	-24.372	-23.525	-22.49	-21.038	-24.557
-4.2538	-3.2256	-2.8865	-3.8509	-4.1179	-3.4688	-3.9242	-3.5285	-5.3148	-3.1757	-4.1469	-3.6729	-3.3534	-2.8219	-1.608	-5.4739	-4.3305	-3.5507	-1.543	-3.8007	-4.2316	-2.4528	-5.6928	-3.9288	-2.7434	-3.4878	-3.6333	-5.5749	-3.1508	-1.4579	-2.6272	-4.0513	-3.5242	-4.0009	-4.8605	-3.2446	-3.2245	-2.7208	-1.007	-4.5515	-4.919	-4.1307	-3.6718	-4.3292	-3.3552	-3.2619	-3.2761	-4.7269	-2.8326	-3.436
-14.038	-12.036	-11.715	-13.188	-12.607	-13.336	-13.506	-11.477	-14.1	-15.572	-12.64	-12.931	-12.746	-15.266	-14.438	-13.437	-12.844	-14.936	-15.725	-10.41	-14.622	-11.734	-15.28	-14.671	-11.998	-15.162	-13.895	-11.311	-13.195	-12.712	-14.922	-14.026	-14.637	-13.095	-11.241	-14.762	-12.879	-14.786	-14.664	-11.137	-12.038	-15.944	-11.931	-11.629	-12.962	-12.706	-12.921	-13.224	-14.406	-12.519
-12.05	-9.8257	-14.858	-13.663	-15.249	-12.873	-12.152	-12.643	-11.138	-12.626	-12.856	-13.454	-13.081	-15.101	-12.924	-13.429	-12.66	-12.448	-15.114	-14.378	-14.33	-12.506	-13.439	-15.501	-11.159	-12.465	-11.528	-13.517	-15.095	-14.125	-13.593	-13.816	-13.432	-14.699	-14.056	-13.666	-11.66	-11.72	-12.387	-13.346	-12.712	-11.669	-15.191	-14.589	-13.843	-11.235	-12.988	-11.458	-12.183	-11.719
1.175	-0.4148	-1.4225	0.79912	-0.4909	-0.23199	2.8297	0.95276	2.146	1.6916	0.95218	0.52112	-0.17434	1.5116	0.36275	1.942	-0.74298	-0.053622	-0.74401	-0.12855	2.405	0.011012	1.1155	0.46646	-1.9587	0.1767	-0.85109	-0.37449	-1.4912	-0.36532	-0.37519	1.5752	-0.41081	1.4874	-1.5403	0.34019	-1.6807	1.0188	-0.12381	3.4407	-0.66091	-1.1336	-0.91393	-0.13386	0.12007	-0.99431	-1.7481	0.58623	0.55102	0.11413
4.3303	4.3027	2.2432	3.9125	2.2434	2.0574	1.0195	2.994	1.9561	4.6859	0.97897	4.9436	1.323	3.0105	2.4312	2.7354	3.4983	1.242	1.5361	0.67958	5.9542	2.9445	2.3214	1.3894	0.80532	2.2055	2.2897	2.0592	2.8309	2.0306	4.102	1.6282	1.9962	1.5666	3.4585	-0.23446	2.8327	2.655	1.7557	5.5662	2.1629	1.1244	1.6046	1.3086	2.8534	1.4446	3.2872	2.3678	0.25682	2.6352
-1.4036	-1.7997	-3.8285	-1.8303	-2.9528	-1.7598	-2.9246	-3.6056	0.44708	-1.2182	-4.6767	-2.4702	-1.2153	-0.68646	-2.3188	1.6011	-3.5623	-3.0841	-1.3334	-3.4592	-0.72939	-3.6874	-4.3756	-2.5096	-1.9326	-2.8702	0.13388	-3.2129	-3.1548	0.17685	-2.6773	-3.6793	-2.7394	-2.5529	-1.6679	-3.2609	-3.5541	-3.1312	-2.3159	-0.40441	-2.0723	-0.40833	-1.7074	-2.1712	-2.2527	-2.331	-1.7649	-1.9448	-2.7048	-2.9101
4.6453	2.1146	3.9701	3.8544	3.3315	2.992	2.3035	3.4975	4.0239	1.1218	2.1538	3.1371	2.1387	3.1167	1.5769	1.037	2.9941	2.4669	2.7821	3.9992	4.2165	4.2	2.9562	3.6457	3.1757	0.75329	2.3874	3.8362	4.595	2.2262	2.4632	2.252	1.5941	3.2181	2.7458	1.2761	2.6829	2.565	2.6056	2.379	2.3623	4.4976	2.5602	0.72956	1.7371	2.3934	1.3535	1.1781	3.8625	1.7212
-14.24	-15.142	-14.769	-12.737	-15.116	-16.66	-17.268	-13.387	-15.052	-15.532	-15.676	-15.371	-13.983	-17.229	-13.607	-15.901	-14.509	-12.75	-14.108	-16.064	-15.05	-16.879	-13.502	-13.591	-16.877	-16.097	-12.364	-16.993	-15.946	-16.027	-15.007	-12.668	-13.196	-17.605	-13.61	-14.209	-14.783	-12.898	-14.61	-16.357	-15.628	-13.861	-13.782	-14.941	-14.671	-13.206	-13.304	-14.179	-15.122	-16.982
-10.194	-11.38	-10.499	-8.8288	-9.1337	-11.751	-11.811	-11.849	-9.6285	-11.256	-10.065	-11.682	-12.419	-10.434	-9.9482	-10.804	-10.785	-11.027	-8.728	-13.029	-11.801	-12.505	-12.114	-10.675	-10.085	-10.901	-12.312	-10.793	-11.989	-11.074	-8.1585	-11.554	-11.438	-12.857	-11.649	-8.8593	-10.726	-11.082	-13.037	-9.7445	-11.451	-12.879	-10.363	-10.378	-11.735	-11.745	-8.9325	-11.907	-11.031	-11.694
-4.3454	-5.085	-5.7344	-4.682	-5.3294	-4.5027	-4.2299	-7.4451	-3.1603	-4.9311	-7.0225	-4.5664	-6.5205	-6.3547	-5.5154	-5.8322	-5.7393	-3.1035	-7.1184	-5.5414	-8.3997	-5.9599	-5.438	-5.6417	-5.005	-4.7196	-4.2304	-4.7463	-5.0713	-5.9677	-6.2939	-4.2978	-5.0674	-5.4266	-4.9782	-4.9741	-5.7228	-4.2217	-5.5074	-4.5627	-3.8612	-4.8077	-5.9476	-3.957	-6.1602	-5.4287	-3.772	-6.2486	-3.1591	-5.3085
0.93343	0.056122	-0.4092	-0.48266	-2.9003	-2.4556	-2.8613	-2.2553	-1.8477	-1.4949	-0.46639	-3.506	-2.7648	-3.1847	-1.0099	-1.6977	0.68439	-0.11522	-1.3239	-0.24238	-2.7252	-1.6051	-0.2301	-1.0971	-0.60243	-2.7714	-0.97494	-1.8448	-3.4946	0.2653	-2.8504	-1.3615	-2.9309	-1.5739	-1.097	-1.2879	0.31	-2.706	-0.95477	-1.5333	-4.3183	-3.5387	-0.75316	-1.4702	-2.7945	-2.7034	-3.364	-2.0552	-1.2612	-0.62816
-3.8135	-7.055	-7.9386	-4.521	-6.2334	-6.936	-7.5287	-5.7807	-6.6603	-3.8997	-6.7813	-7.1627	-7.1082	-5.0185	-5.1353	-6.0088	-3.2064	-5.7481	-5.3629	-7.3103	-5.1716	-5.2533	-4.8938	-5.0375	-6.1809	-3.6646	-3.7421	-1.9177	-6.5715	-3.9433	-2.6834	-6.8307	-5.2073	-3.9886	-6.8494	-8.2818	-2.6601	-3.3731	-6.1482	-4.9607	-5.9651	-5.1978	-1.8725	-5.0217	-8.2102	-3.5947	-5.7106	-5.699	-6.5867	-7.3266
-6.5385	-5.5429	-4.0697	-6.3756	-4.8862	-6.1071	-5.2975	-5.2719	-7.6218	-3.604	-6.6918	-7.4097	-7.6968	-5.4232	-7.7466	-6.4604	-4.44	-3.8652	-5.8559	-7.831	-6.8233	-3.6266	-5.9224	-5.4704	-7.1151	-5.8615	-7.2606	-8.2525	-4.8967	-6.8138	-5.8138	-5.5432	-6.1677	-7.0325	-8.2441	-5.8287	-6.5427	-5.3785	-5.4144	-6.2086	-6.0085	-8.7666	-5.7502	-7.1611	-8.4827	-6.4733	-6.5357	-4.5264	-4.789	-6.588
9.6937	8.7704	7.4364	7.2929	9.7651	9.2743	7.7393	7.6235	6.4118	7.6064	9.476	8.564	9.329	8.1816	6.8961	9.4308	5.7561	7.3769	7.9799	8.7241	8.5494	8.9103	8.6572	6.3972	8.033	8.4914	8.1611	8.9854	8.6921	7.9604	6.3577	7.076	7.0007	7.2359	9.2909	8.329	5.7308	7.8324	10.437	7.7633	8.6892	6.2911	5.6668	6.6203	7.865	10.938	7.5876	8.8127	7.0339	9.0405
-10.978	-9.8111	-9.7491	-12.722	-9.1015	-9.421	-11.504	-11.396	-9.5208	-7.2322	-9.4942	-8.6629	-10.063	-10.384	-12.609	-12.625	-11.353	-10.562	-9.1446	-9.8906	-10.535	-9.1207	-9.9334	-11.367	-11.832	-11.203	-9.0085	-9.9297	-8.8133	-11.399	-9.2655	-9.5024	-10.239	-10.532	-7.881	-10.331	-11.988	-9.9245	-11.644	-10.079	-12.227	-9.2748	-10.254	-9.3951	-11.035	-9.95	-11.935	-11.066	-8.8039	-11.453
-5.6906	-4.4069	-5.8034	-6.0001	-3.3627	-5.837	-4.5909	-7.1702	-5.5162	-6.0425	-5.2986	-5.4945	-6.1017	-6.7883	-6.3264	-6.5711	-6.1043	-3.4857	-5.0089	-7.3654	-5.0239	-6.7811	-5.4369	-3.9772	-7.0251	-5.0987	-4.2302	-4.9287	-4.1798	-4.3858	-7.0813	-5.6635	-5.9653	-7.388	-7.4211	-6.0618	-4.8997	-5.799	-5.8911	-7.1027	-5.1097	-5.2974	-5.2867	-6.2713	-6.3276	-4.0803	-4.6213	-5.8384	-4.7785	-6.206
7.524	2.8557	6.3191	7.7431	6.3427	7.8084	8.0403	5.6757	7.7733	7.5095	6.7774	7.1015	6.2064	6.8206	6.7521	4.3485	8.1594	5.9006	6.0656	4.8409	7.1347	6.1555	4.946	7.2834	3.6266	7.7749	7.4426	6.4303	8.032	5.207	6.1423	4.964	7.5483	7.1981	8.5509	7.4235	7.7628	8.1502	5.0013	5.7252	6.4655	8.6537	7.4051	5.5422	9.0146	9.0185	5.5663	9.1907	6.0606	6.4601
-9.5555	-11.923	-10.442	-12.865	-10.892	-12.22	-9.1802	-12.659	-11.363	-13.301	-12.202	-11.098	-13.57	-13.187	-11.101	-12.562	-12.8	-11.68	-12.888	-9.7544	-11.914	-9.5668	-10.924	-11.979	-11.778	-12.427	-11.973	-14.167	-11.789	-10.522	-14.712	-12.34	-13.715	-12.489	-12.176	-12.94	-9.9993	-13.332	-11.853	-11.483	-12.983	-11.03	-12.627	-10.018	-11.666	-12.694	-13.384	-11.579	-11.681	-14.978
-3.4021	-3.0987	-2.8599	-2.897	-3.9086	-3.419	-4.6162	-0.63889	-5.5529	-4.3097	-3.5464	-7.0072	-5.0538	-2.9567	-2.6658	-3.2771	-3.6782	-4.0974	-3.0079	-4.0183	-5.8034	-2.1135	-1.5345	-2.8588	-2.6571	-3.6587	-5.3269	-1.9506	-2.1779	-5.3455	-3.4084	-4.5638	-2.5497	-3.6895	-2.8081	-3.3666	-3.8803	-3.546	-5.6813	-6.1047	-6.6167	-5.3474	-3.0652	-5.0138	-2.384	-3.8492	-4.9333	-5.2368	-1.5467	-4.7925
-5.6554	-5.6751	-4.2518	-3.2538	-6.6678	-6.511	-5.203	-3.6446	-4.1713	-5.0514	-3.5011	-3.1447	-4.4326	-5.1893	-5.4297	-5.4693	-3.5747	-6.3838	-5.6915	-6.2284	-6.3201	-3.6866	-3.5403	-4.0438	-5.0609	-3.7681	-3.2148	-4.5812	-5.9123	-2.5772	-3.7008	-5.5485	-5.2292	-4.5154	-5.9564	-6.1429	-2.8954	-6.4473	-3.7807	-5.0251	-5.4748	-3.2379	-5.5254	-6.8274	-2.0198	-5.7918	-2.1285	-7.6859	-3.5696	-4.4196
0.51542	1.1897	2.6766	1.224	2.2167	0.22798	2.1791	1.7326	1.1642	1.0632	0.85604	-0.12965	0.51753	0.84815	1.5652	0.59944	2.4672	1.4851	-1.4744	0.45095	2.0177	-0.049928	0.42956	-0.045534	0.30428	0.59341	1.4538	1.9244	1.9862	3.7113	1.2543	1.7526	1.5437	1.1578	0.94379	2.5781	-0.65355	0.012947	5.4855	3.1096	2.3786	1.246	2.0876	1.1135	2.2985	1.7522	1.1369	1.7182	0.034382	1.601
-7.5502	-7.6598	-5.3795	-7.2541	-4.4451	-6.188	-7.1658	-6.1277	-5.6797	-5.0105	-5.5605	-4.2276	-5.6976	-5.317	-4.2941	-5.9143	-4.3311	-4.8835	-5.8261	-4.4364	-6.083	-5.5152	-5.5061	-3.8382	-3.957	-6.3435	-7.6913	-7.8909	-5.396	-4.9701	-6.5512	-3.1801	-8.2163	-4.5081	-5.2654	-6.2116	-5.6268	-6.547	-6.6649	-6.1168	-5.2806	-6.5575	-3.6114	-5.8503	-6.3691	-4.3383	-5.3086	-2.61	-5.4297	-6.6384
-7.1214	-9.2886	-6.3977	-10.602	-5.4202	-7.3895	-5.9361	-6.9812	-7.2765	-6.1351	-8.3635	-7.4125	-8.1024	-8.3406	-7.8818	-8.4092	-7.602	-5.2701	-6.2245	-8.5548	-9.5197	-9.9465	-10.409	-8.7608	-6.7754	-8.4018	-7.7099	-8.9087	-5.5223	-7.1688	-9.1179	-8.8046	-7.899	-7.0665	-6.4596	-8.9441	-8.2988	-9.2108	-6.5965	-7.5356	-6.2235	-6.8439	-8.3188	-9.0668	-7.9536	-6.1911	-8.1885	-7.2001	-9.8163	-8.1775
-4.2661	-4.1335	-4.3622	-1.9635	-3.6833	-2.7187	-3.6265	-0.94248	-3.3697	-3.0568	-5.0364	-4.5402	-2.2637	-3.3486	-3.6131	-4.1237	-3.1665	-4.28	-2.7476	-2.9593	-5.2717	-3.0182	-2.3738	-2.1917	-5.0441	-4.2362	-2.8347	-3.7234	-2.5263	-1.668	-1.194	-4.6173	-3.4119	-3.5652	-2.78	-2.7882	-3.1225	-1.6548	-3.3903	-2.0408	-3.4335	-3.1715	-3.2193	-3.6633	-2.1322	-3.6431	-4.7349	-2.227	-2.3991	-5.0044
-2.205	-1.2144	-2.2707	-2.1263	-1.6393	-1.7056	-0.77641	-2.9917	-1.5902	-2.6724	-0.15322	-2.1259	0.4412	-2.4545	-1.2151	-3.1202	-3.2985	-1.3269	-1.4635	1.4172	-2.0759	-1.8613	-2.8452	-1.2079	-2.0299	-0.30603	-0.54918	-3.0451	-1.4351	-1.4905	-1.525	-3.2868	-0.96488	-2.0445	-2.0503	-0.59475	-0.074185	1.9818	-1.1563	1.8746	-1.4238	0.21301	-1.1935	-0.55417	-0.072213	-2.0832	-0.70389	-3.4354	-0.08172	-2.4728
-8.7557	-6.9863	-9.2148	-9.0375	-6.8187	-7.3896	-8.7825	-7.5243	-9.4445	-10.917	-9.4346	-9.5284	-10.91	-9.0572	-7.7032	-7.432	-7.7485	-7.8904	-8.6308	-7.5638	-8.1047	-9.0812	-9.3551	-10.526	-8.3394	-8.966	-9.9442	-9.4871	-7.5018	-9.8605	-9.3346	-9.1315	-7.9392	-7.9028	-8.7541	-9.8176	-7.9575	-8.5964	-10.987	-7.8873	-7.7646	-8.7905	-8.8132	-10.138	-10.134	-7.4961	-9.6821	-7.9187	-9.7999	-7.6565
-1.0752	-1.9168	-3.5537	-0.6815	-3.2916	-3.1574	-3.8573	-1.6321	-3.118	-2.0987	-1.0075	-4.0936	-2.077	-1.852	-4.1995	-1.8824	-4.256	-1.784	-4.9069	-1.8479	-2.8842	-2.5372	-1.3108	-1.9331	-2.6843	-0.9991	-2.1002	-3.6256	-1.4266	-2.084	-1.2754	-3.4572	-3.2902	-2.7571	-2.6049	-2.9802	-5.2378	-1.2172	-3.1741	-2.4054	-2.2391	-1.9976	-2.8882	-3.0767	-2.2069	-3.3713	-0.76445	-3.2704	-2.9306	0.29872
-10.661	-12.218	-10.234	-13.223	-11.753	-10.519	-12.384	-10.353	-11.416	-10.259	-13.712	-9.5883	-10.862	-12.338	-12.986	-9.3616	-13.072	-11.372	-9.7485	-10.288	-8.6527	-12.553	-11.153	-11.345	-10.214	-13.937	-8.5392	-7.9016	-9.1453	-12.163	-11.406	-8.1493	-9.5681	-10.024	-8.7066	-11.146	-10.045	-11.056	-10.267	-10.756	-11.158	-11.863	-10.063	-9.2487	-11.19	-13.094	-8.1577	-11.736	-11.178	-11.354
3.1724	3.7361	1.5573	1.2273	2.8462	-0.1885	1.2172	-0.011711	1.2678	0.69526	2.153	2.24	1.7429	-0.78425	0.90848	3.4647	1.1199	2.3207	0.29506	2.1618	1.9285	3.1011	2.6779	0.88529	2.2888	0.66835	2.5426	-0.14526	2.3645	0.65801	3.3219	2.0924	0.26458	3.6205	2.1492	0.1207	3.7198	2.5284	0.020258	1.8526	2.7742	1.0447	1.4572	4.2338	1.8145	1.4881	1.2415	0.26419	1.2964	3.1593
-14.78	-15.173	-15.856	-14.538	-13.153	-15.927	-14.13	-13.849	-15.137	-13.571	-13.279	-15.574	-15.874	-15.215	-15.579	-15.267	-13.437	-13.836	-14.453	-13.036	-13.133	-15.525	-14.558	-13.357	-14.13	-13.854	-14.258	-14.38	-13.061	-15.715	-14.138	-14.622	-14.547	-14.617	-13.077	-15.538	-15.057	-15.09	-12.258	-15.548	-13.159	-13.509	-13.808	-14.543	-14.964	-14.063	-16.098	-15.053	-15.341	-12.442
-7.5799	-9.0818	-8.8241	-9.7279	-8.0787	-8.7874	-7.7885	-7.6341	-8.362	-8.1072	-10.165	-5.7204	-9.3197	-8.9593	-9.6913	-8.313	-7.6069	-10.431	-8.6219	-9.5798	-10.162	-9.1508	-9.9752	-8.9034	-7.1388	-10.508	-7.5177	-8.8967	-7.2644	-9.4992	-7.7542	-8.1078	-7.4126	-8.2515	-9.8949	-7.3291	-8.5013	-9.5105	-5.6328	-8.8495	-7.7219	-9.1471	-9.3694	-9.9597	-7.1194	-8.5638	-6.846	-9.2401	-9.8607	-7.032
-1.514	-4.4566	-5.1106	-3.4781	-6.7543	-4.8681	-3.7845	-5.0311	-2.0394	-2.8132	-2.9231	-1.2023	-6.0873	-5.1381	-4.1883	-5.0678	-4.5376	-2.9989	-1.2851	-4.3366	-5.7856	-4.236	-2.1828	-3.7822	-5.0689	-4.6376	-6.1158	-6.1682	-2.9226	-3.0949	-3.8844	-3.1563	-5.561	-5.9136	-2.6752	-3.1647	-5.3073	-4.8862	-3.3033	-2.7239	-3.9057	-5.9952	-5.8178	-4.1411	-4.549	-5.7747	-3.5447	-4.1868	-4.5899	-5.1712
-8.1447	-9.5747	-9.1305	-9.0979	-9.7621	-8.39	-9.6098	-9.5707	-10.768	-8.3991	-8.7991	-8.7707	-9.0457	-8.5239	-9.5695	-9.8961	-7.582	-7.9705	-10.647	-10.178	-6.8153	-7.0088	-10.247	-9.0283	-7.991	-7.0211	-10.228	-7.8036	-8.3175	-8.3681	-9.8709	-11.37	-10.244	-9.6062	-9.4256	-6.7277	-10.812	-7.6571	-8.1662	-8.6119	-11.837	-10.28	-8.6362	-9.3327	-7.979	-6.9965	-8.5824	-7.9472	-10.527	-9.9824
-1.1975	-2.5287	-1.3336	-2.3255	-0.23263	-2.7064	-2.404	-2.63	-0.25309	-1.5734	-1.3118	-0.51241	-2.2334	-5.2364	-0.48975	1.5895	-0.91003	1.1856	-1.0418	-0.80422	0.95294	-1.1252	-2.1245	0.47102	-2.2979	-0.75101	-1.8278	-0.58723	-0.56465	-3.0839	-0.1659	-0.67336	-2.4627	-4.5809	-1.7195	-2.6568	-1.5254	-0.84082	-0.027845	1.538	-0.90034	-2.9322	-1.5126	1.1388	-1.3704	0.25142	-2.0205	-2.2095	-1.8181	-4.5693
6.1419	5.0307	3.7422	7.4599	6.0954	6.9075	4.5739	5.6948	5.7477	6.3132	5.5015	4.6204	5.9256	6.478	3.6973	5.8522	7.2359	7.8977	4.4148	8.5315	7.7594	5.917	2.2722	3.6994	6.6418	4.8994	3.8548	4.9608	7.1317	4.488	3.5588	5.8371	6.804	4.9306	4.2111	6.2579	6.3504	4.3313	4.2887	5.892	5.0006	6.4639	5.7462	6.5123	5.0229	7.7847	4.5505	5.8409	6.3078	7.3813
6.0404	7.1164	5.5281	6.1303	7.4771	8.8773	7.6253	7.1677	3.869	7.1104	6.9996	5.3397	5.8649	6.1568	4.6937	6.0387	8.2598	7.2874	6.9122	5.7404	10.287	5.7009	9.7978	5.8366	7.6204	9.5881	7.5212	7.6164	5.6181	6.9752	5.5785	4.7307	7.8216	6.7769	6.4435	8.6464	7.7263	8.3032	11.357	6.1437	6.0468	7.0244	7.0357	7.4213	5.0565	5.6579	5.8355	7.2774	8.826	7.9047
-12.794	-12.696	-11.893	-15.31	-11.471	-18.055	-14.236	-13.39	-13.578	-11.212	-14.876	-14.194	-11.487	-13.853	-12.439	-14.173	-14.97	-15.244	-14.285	-13.749	-13.565	-13.001	-13.907	-14.087	-11.741	-11.532	-13.101	-11.363	-11.312	-11.182	-13.257	-10.857	-11.019	-13.372	-16.139	-13.21	-13.122	-15.836	-13.572	-13.717	-12.531	-15.03	-14.107	-13.776	-12.693	-12.855	-11.583	-13.744	-13.868	-11.958
0.78524	1.0048	0.48648	0.00316	-0.26239	0.96441	-0.12178	1.556	1.2054	-0.16949	-1.0044	-0.90438	-1.8362	-0.59461	0.5714	-1.9577	-1.3684	0.48057	0.63677	0.52649	1.0704	1.6891	2.0431	-0.87946	-0.1818	-0.82313	-0.4816	0.5609	0.76054	-0.24498	-0.039312	-1.0698	1.1123	-0.11652	1.1112	0.34557	2.9027	3.9215	-0.64077	2.8134	-0.56185	-0.090489	0.11246	2.464	1.0397	0.92599	2.1824	0.60319	0.18579	0.75263
-2.9157	-3.2955	-4.2216	-5.1143	-3.4169	-4.6186	-2.3493	-4.6276	-3.8739	-2.6133	-5.2318	-6.1701	-2.9695	-6.6002	-4.2627	-3.9484	-5.1418	-4.1594	-2.943	-3.846	-4.3803	-2.6404	-6.309	-4.2532	-4.8275	-2.7817	-0.8755	-3.8418	-5.0109	-6.1218	-3.4631	-5.0188	-3.9763	-2.2379	-6.6356	-3.0921	-4.4885	-4.1006	-2.823	-2.8543	-6.6369	-4.5173	-3.8934	-3.8554	-5.3771	-1.395	-5.6101	-4.3727	-3.9727	-5.3661
-4.1808	-5.3324	-5.9886	-4.6335	-2.9314	-4.8163	-3.0187	-4.5094	-3.7543	-4.1711	-4.5939	-2.7816	-4.8801	-3.3392	-4.9024	-2.7623	-5.2047	-4.7028	-3.4684	-3.0867	-2.3981	-7.1485	-5.0426	-3.5849	-3.0561	-4.8853	-0.092228	-4.4694	-4.6037	-6.3041	-1.132	-3.1488	-2.8644	-1.7708	-2.4775	-4.9596	-5.0924	-6.8346	-5.1723	-2.841	-5.9646	-4.3232	-3.7108	-4.8006	-3.6898	-6.627	-2.5217	-4.6541	-2.7185	-5.49
2.7263	2.9772	1.9024	2.6252	2.855	3.0155	-0.59784	4.5644	3.4808	4.2745	1.9696	0.54526	1.871	3.322	4.3948	2.9271	2.0311	2.7354	1.2222	0.3681	2.9876	0.81833	3.5178	2.1811	3.3698	-0.65647	-0.93858	-0.36665	-1.2708	0.27638	1.7476	2.127	1.7004	3.281	1.5276	2.5048	1.062	0.56515	1.917	-0.83376	1.0142	2.7818	3.0343	3.1932	2.0547	3.6023	1.1844	1.9467	0.45922	1.5759
-4.2639	-5.1643	-3.7664	-3.253	-3.7576	-5.5557	-4.3847	-5.5757	-2.663	-3.2534	-4.9422	-3.9785	-5.351	-4.195	-3.1356	-5.5386	-1.123	-4.7501	-3.2842	-5.0766	-2.569	-4.0872	-3.5388	-2.8999	-4.1052	-4.7123	-5.6354	-4.2911	-4.9905	-0.82316	-4.9027	-3.3089	-4.8079	-2.4213	-4.9349	-2.9653	-3.5707	-4.9111	-3.9738	-5.2162	-3.7756	-2.2032	-5.0758	-2.71	-4.6003	-3.4944	-3.4804	-4.0078	-3.6486	-2.5629
5.5521	8.2669	5.8835	7.4731	8.1421	8.864	5.1381	6.7935	8.388	11.446	5.5324	7.3369	7.6562	6.555	8.6251	7.0828	6.7845	6.4236	6.9153	7.3891	6.9987	6.0808	6.1858	6.5746	3.0155	7.9458	7.9343	6.6843	5.59	7.8328	8.9326	5.5831	6.4641	7.1419	6.9224	6.3455	6.7137	6.9711	6.1319	7.8773	7.2067	4.786	8.0575	6.0245	6.3493	7.2214	8.5529	7.1056	4.6671	6.8358
-11.902	-10.07	-9.3023	-8.8584	-5.2459	-8.6379	-9.3047	-9.1321	-10.538	-9.9634	-8.4198	-10.04	-9.8397	-9.7081	-9.0701	-9.7097	-7.808	-7.9995	-7.0684	-9.0439	-10.896	-12.021	-10.561	-7.6422	-10.591	-9.8766	-9.4068	-7.8662	-9.0939	-6.1116	-9.1029	-9.8678	-9.1247	-10.202	-8.7292	-5.8902	-9.8683	-6.7572	-8.8766	-7.3708	-7.6843	-7.7287	-9.2415	-6.7841	-8.2103	-10.808	-10.311	-6.666	-7.8544	-10.54
-12.078	-10.077	-10.387	-10.994	-13.416	-11.919	-11.123	-10.036	-12.042	-13.148	-11.777	-11.492	-11.933	-10.281	-12.849	-11.414	-14.623	-9.5217	-11.19	-13.297	-10.93	-11.561	-10.637	-10.503	-10.307	-8.7106	-9.768	-11.722	-9.9107	-10.878	-11.466	-11.46	-10.37	-10.661	-11.257	-12.588	-10.95	-10.38	-14.156	-10.808	-10.569	-13.021	-13.253	-11.748	-14.527	-10.783	-12.68	-10.402	-10.94	-11.847
-13.782	-12.96	-13.645	-12.622	-13.749	-13.195	-12.348	-12.473	-10.278	-13.055	-13.337	-12.276	-13.245	-12.326	-13.515	-12.961	-13.212	-15.377	-11.918	-10.755	-10.752	-12.349	-13.394	-13.203	-12.47	-14.042	-14.533	-12.355	-13.904	-13.405	-11.77	-13.784	-12.164	-11.152	-14.354	-14.983	-12.772	-15.476	-10.929	-13.924	-12.398	-12.322	-13.484	-13.958	-13.595	-11.191	-11.858	-13.333	-12.542	-12.099
-16.073	-13.838	-14.299	-14.185	-14.879	-13.441	-13.404	-14.841	-14.896	-15.791	-14.611	-15.823	-14.28	-13.877	-15.302	-12.991	-15.752	-13.677	-14.734	-13.438	-13.786	-14.422	-16.904	-15.207	-14.654	-14.7	-14.696	-14.088	-15.592	-16.686	-14.571	-15.573	-11.839	-13.906	-14.108	-13.598	-15.355	-15.998	-13.551	-14.65	-14.14	-14.994	-14.587	-14.695	-12.495	-13.977	-15.092	-15.265	-14.923	-15.406
-2.6804	-2.5823	-2.2351	-3.0429	-2.8253	-3.668	-1.9621	-4.6312	-2.0628	-2.7465	-5.4129	-3.3891	-3.7643	-0.37238	-3.194	-1.6887	-2.8805	-0.87549	-1.1024	-6.542	-4.5756	-3.5005	-3.4198	-5.4133	-4.022	-4.4997	-4.1722	-2.4346	-3.1432	-3.0295	-3.5538	-4.8362	-2.9241	-3.2962	-5.1922	-4.1376	-3.3653	-3.3941	-3.5154	-2.4133	-3.0853	-3.0256	-3.0443	-5.6519	-3.6178	-3.2485	-2.687	-1.3926	-3.1049	-5.1647
5.8961	5.1875	5.88	5.4141	5.6725	4.7532	5.3662	5.0407	8.1867	4.9784	5.063	5.0705	4.2537	1.8844	6.2171	6.2479	6.7884	7.0473	4.6284	7.2155	6.3535	4.51	2.6524	6.5182	5.6833	4.9415	4.4021	4.0011	5.9387	6.1389	4.2807	3.3824	6.1079	6.9708	7.305	4.6434	6.6197	5.1985	4.1847	3.9811	6.1555	7.5547	7.0184	4.9344	4.3427	4.4846	6.2338	4.3037	6.3692	7.2189
-13.739	-12.263	-10.024	-9.1743	-12.216	-13.358	-10.054	-12.486	-12.589	-11.598	-13.143	-11.678	-12.524	-12.372	-12.338	-10.381	-10.094	-13.048	-12.152	-10.835	-10.145	-12.158	-10.381	-13.953	-10.675	-11.57	-13.139	-11.931	-10.519	-9.7641	-9.1607	-10.838	-9.7039	-13.302	-11.575	-10.898	-12.085	-13.541	-12.079	-11.381	-12.612	-11.853	-9.8476	-8.6621	-12.187	-15.863	-13.306	-10.794	-10.926	-8.0299
6.2769	7.9043	6.5527	7.2475	6.6024	7.288	6.1285	7.1777	6.5572	6.3032	6.8062	7.1519	8.2241	5.7653	4.4405	6.8587	5.9079	4.4386	7.2765	8.8053	4.912	6.3213	8.1198	5.8492	6.3545	5.0616	7.3183	7.9583	4.7733	7.1376	8.2968	8.0125	5.1088	5.7587	6.0065	6.3698	5.4497	4.1284	6.9512	7.991	7.1809	6.612	7.9286	8.8239	7.7936	6.4682	7.3866	5.9825	7.0173	5.9138
-0.0069355	-0.61494	-1.4717	-2.9326	-1.1891	-0.8537	-3.1322	-3.3075	-1.5251	-2.3889	0.86141	0.17367	-0.37811	-0.62029	-0.99722	-3.0185	-1.6832	-1.5297	-1.7498	2.5414	-1.4158	0.63848	0.51619	-2.4788	-0.67515	-0.48338	-0.50127	-1.9895	-0.24351	-2.8154	-2.3698	-1.2928	-0.71725	-2.4481	-3.0069	-0.060145	-2.7571	-2.4977	-1.8615	-2.1609	-1.9161	-3.5138	-1.7152	0.82549	-0.81105	-1.2011	0.65268	-1.7224	0.31013	-0.39764
-0.19709	-1.6477	1.0186	1.4814	1.5317	3.3547	0.050799	1.7342	-1.1696	-0.78325	0.036203	3.1769	0.3611	2.353	1.5303	2.1479	1.8553	-0.76548	1.9118	0.67398	1.4967	0.49225	1.7948	0.31581	0.53023	-0.59017	0.24605	-1.4945	0.77956	-2.0047	-1.6898	0.31262	0.52822	1.6057	1.1212	0.58574	0.008677	2.8849	1.1447	2.7431	0.69518	0.15119	0.22676	1.6118	0.60223	-1.081	-0.72189	0.57712	0.34768	-2.4204
-3.0801	-2.4747	-3.3919	-6.4177	-4.8941	-4.9227	-4.5652	-2.3397	-2.6409	-6.5737	-3.9395	-5.0099	-3.1914	-3.8245	-5.0162	-5.2662	-5.9297	-3.2158	-4.9165	-3.363	-3.7026	-5.1734	-5.0722	-4.6663	-4.6204	-6.317	-2.6808	-2.4696	-5.4825	-3.5769	-3.6556	-5.8403	-3.3007	-6.0907	-3.1907	-2.4793	-4.2456	-3.2187	-3.244	-3.4811	-5.9365	-3.1648	-3.422	-3.6668	-2.6833	-6.4042	-3.7059	-4.7492	-4.9953	-3.9652
-3.903	-2.0587	-3.3444	-1.6514	-2.4971	-3.446	-2.8986	-3.5704	-2.9201	-1.4489	-1.0761	-2.4561	-2.7312	-2.4956	0.093911	-3.234	-0.96026	-1.8207	-2.6734	-0.82187	-3.0487	-2.3442	-2.2509	-3.3501	-2.456	-4.317	-1.5601	-1.6483	-2.6479	-3.6533	-3.8789	-2.9526	-1.708	-1.9915	-2.8313	-2.2142	-1.9816	-3.2122	-4.2017	-1.6881	-0.30856	-2.7172	-2.1057	-3.8073	-2.1874	-0.80307	-4.2649	-1.772	-4.0942	-3.977
-9.8185	-9.7526	-12.165	-11.18	-8.8519	-10.153	-12.307	-10.022	-11.39	-10.532	-11.723	-10.566	-8.517	-8.9572	-12.25	-11.364	-10.324	-13.023	-11.38	-8.6121	-8.2085	-10.632	-11.611	-12.151	-9.9968	-10.5	-9.5867	-10.661	-10.943	-10.223	-10.385	-11.975	-9.51	-10.181	-9.449	-9.9513	-10.381	-11.53	-11.482	-11.337	-11.363	-11.92	-9.487	-11.563	-10.69	-10.995	-10.424	-10.767	-9.7647	-11.028
-2.3868	-1.4023	0.57596	-1.2073	1.8951	-2.6186	-2.2262	-1.7907	-2.9246	-2.342	-0.22209	-2.3936	-1.9867	-3.0361	-0.36128	-1.8849	-2.8819	-0.52555	-3.5033	-3.904	-1.4649	-3.2473	-3.6845	-2.75	-3.709	-0.97566	-1.6404	0.72628	-2.8958	-1.7356	-2.6167	-3.5435	-1.5414	-3.9063	-1.8669	0.52603	-4.0829	-3.137	-1.6787	-0.96015	-1.3927	-1.0152	-2.5967	-0.15187	-1.7064	-3.0602	-2.8585	-2.0469	-2.6943	-3.2874
-0.23473	-0.40469	-1.8041	-0.53978	-1.0783	-0.28346	-2.9097	0.29294	1.1292	-0.60189	-1.6246	2.6709	-0.62306	1.5058	-0.70256	0.88394	1.0218	-0.19001	2.5352	0.25547	-0.28987	0.41574	0.12994	-1.3784	-0.30354	-1.2437	0.86932	0.45977	-0.60884	0.027657	-1.3362	2.1503	-1.8871	1.9589	-0.3667	1.9713	-0.78486	0.5404	0.67745	-0.9253	-0.58505	0.29751	-0.35896	0.8499	-0.526	-0.26566	0.021495	0.44827	-1.9516	0.65913
-1.2454	-2.5392	-2.8147	-2.5306	-3.2636	-2.7787	0.64171	-0.38321	0.65669	-3.7948	-3.5253	-1.8861	-3.7661	-1.4133	-2.689	-0.83789	-3.0734	-1.427	-2.2561	-4.0882	-3.3297	-2.95	-0.46607	-3.1799	-1.9834	-2.8791	-3.3027	-3.2395	-2.6882	-3.8023	-2.8227	-2.8027	-4.0793	-1.0805	-2.163	-4.8882	-2.2547	-4.349	-1.6971	-3.1335	-2.7734	-4.4625	-3.5203	-0.3684	-0.76787	-2.0446	-3.659	-5.4393	-2.7601	-1.0742
3.3332	3.1889	3.6971	4.3511	4.2868	2.7483	3.2278	1.7667	2.7259	4.0531	4.717	4.8812	1.9953	1.1433	4.2411	5.9482	4.4656	3.9853	3.6618	2.6546	1.5346	1.8239	3.2724	2.466	2.5281	2.2406	2.6666	1.7924	3.9718	4.2637	5.0786	2.9627	4.9951	4.139	2.6846	3.8829	5.0438	1.1329	2.462	2.9779	3.9885	4.2773	6.2886	4.2782	0.14277	3.0865	0.78005	2.9081	1.7673	3.7665
-0.73867	-3.213	-2.7271	-0.3102	-2.3552	0.80844	-1.5349	-0.47775	-0.61923	0.64417	-1.7261	1.3756	-1.5392	-2.0332	-1.3657	-0.91014	0.20117	-2.6207	-1.6632	-1.928	-1.7146	0.45502	-1.3704	-2.3109	-2.2985	-0.80361	-0.086122	-3.4839	-2.4899	-1.0132	-0.52146	-0.2405	-2.4634	-0.22842	0.42983	-3.7509	-0.80914	-4.1069	-3.1753	0.17946	-0.8221	-0.5789	-2.4732	-0.77466	-2.2188	0.63615	-0.59107	-1.7932	-2.6075	-3.5419
-2.929	-2.7368	-1.6936	-1.055	-1.7963	-3.1949	-4.4431	-5.0019	-1.6678	-2.2032	-1.2682	-4.876	-2.8201	-3.3662	-3.5162	-5.079	-6.131	-5.1361	-2.7854	-1.903	-4.7993	-1.2607	-2.6948	-3.0398	-3.5619	-2.9283	-3.7286	-3.9875	-2.6324	-3.7794	-1.5973	-3.556	-4.5933	-5.0832	-5.0213	-2.7676	-6.5914	-4.033	-3.5826	-1.8631	-1.9094	-2.8986	-5.0144	-5.1041	-1.9038	-3.5189	-3.1383	-3.4901	-4.0768	-3.4278
0.56243	-0.69986	-0.49444	0.023759	0.68767	0.36233	0.98992	-0.053679	-0.35596	0.42371	-0.51206	1.4909	1.7366	-0.46304	-0.4827	-0.61847	0.97197	-0.78709	0.34429	-0.41089	0.8438	0.77698	0.77134	-0.87954	-0.25168	-1.0584	-0.67089	0.98471	0.21246	0.40851	1.2219	-0.23885	0.041995	1.1293	-0.58571	-0.6725	1.1545	0.60143	-0.29408	0.62598	-1.1267	0.47624	0.824	-1.294	0.63664	0.9257	0.56398	1.9019	-1.0481	0.1224
7.3539	7.4149	7.0307	9.6416	5.7585	5.1186	8.2202	5.2538	7.637	7.3569	6.8064	8.3705	7.6353	6.8144	9.4164	7.4035	6.8808	6.6772	5.8942	5.2429	6.8892	4.9529	7.7299	5.0854	5.9888	7.2998	6.9395	7.7956	5.0991	10.18	6.7581	8.7175	6.818	6.3301	6.7038	6.9626	6.2937	7.4402	6.3075	5.4515	7.9916	6.1437	7.9172	7.0506	4.7451	8.4385	7.5465	7.4883	8.0292	9.6676
2.7414	3.439	0.31497	1.8793	2.0045	0.78639	3.5845	2.7705	2.1053	2.3242	3.9494	4.2999	1.5923	3.219	3.9181	3.0905	3.8821	5.494	2.251	3.444	1.8518	1.7191	1.7903	1.0262	1.0484	4.7725	1.1456	2.0154	3.0425	3.3891	1.9939	2.3708	0.69489	3.402	1.6188	1.6744	1.1071	4.5367	1.4315	3.4617	3.694	4.4477	2.9344	2.6186	2.2911	2.5924	3.8206	1.0938	1.1621	3.2259
8.9381	8.9728	8.166	9.7648	8.9044	8.419	10.249	9.0916	8.8621	9.2415	12.849	8.7881	11.52	7.9541	12.509	9.0664	11.143	9.8717	10.823	8.4834	9.0168	11.456	9.3263	9.739	12.413	8.2413	10.012	10.204	11.047	9.4795	10.185	9.4498	7.2771	9.9005	8.8692	9.58	10.183	9.5796	6.943	10.31	9.6353	11.004	9.9788	8.7093	9.9957	9.6198	9.3776	10.881	10.902	9.2653
-0.64153	0.73465	-2.4901	-1.9107	1.0113	-0.70712	0.12333	-3.9874	-1.6155	-0.77542	-1.6571	-0.37165	-1.532	-1.4547	-0.4001	-1.1892	-2.1182	-2.3981	-2.9125	0.16035	-2.2456	-3.206	-0.31696	-0.10005	-2.0444	-1.7046	-1.136	-3.8256	-2.7234	-2.0103	-3.0485	-0.69486	-0.98203	-1.0623	-0.52637	0.1528	-1.0744	-3.0984	-0.72076	-1.8155	0.35031	-0.60649	0.79951	-1.7235	-0.91318	-3.1348	-0.71096	-3.1571	-2.1588	-1.1935
5.4939	4.7893	4.5892	4.9577	3.5966	3.4631	7.0522	4.9908	4.7345	4.9032	3.7992	5.5894	4.1763	1.616	5.3755	2.7511	4.1115	3.2363	5.3458	3.2777	3.0199	5.1984	5.5989	4.2714	2.8665	4.5634	5.4936	5.002	2.9423	3.1727	5.1527	3.4227	3.5564	4.0224	5.3443	4.4212	4.2924	6.5507	5.4987	3.9637	3.8743	3.1144	2.8968	4.3447	6.8918	5.1811	0.86797	4.2292	3.672	2.9542
-11.356	-13.945	-16.009	-13.74	-14.663	-12.336	-13.019	-10.516	-12.05	-12.649	-14.29	-13.612	-14.327	-13.753	-12.522	-12.883	-11.718	-11.256	-12.402	-11.714	-12.212	-11.923	-13.576	-12.843	-12.841	-14.078	-13.908	-12.156	-16.016	-13.249	-11.702	-12.075	-14.845	-10.677	-13.227	-13.675	-11.947	-11.87	-14.4	-13.184	-11.841	-9.8736	-12.409	-14.072	-12.503	-14.114	-13.053	-13.073	-13.665	-12.668
-4.0869	-1.4488	-2.0161	-3.8777	-1.8257	0.084237	-2.9239	-5.7553	-0.65763	-1.5396	-4.7769	-4.6557	-2.6913	-3.3251	-1.7956	-0.044554	-1.4126	-1.6479	-4.7179	-2.2137	-1.03	-2.5454	-1.6221	-0.65222	-2.3023	-0.99558	-3.8559	-3.9673	-4.687	-3.2315	-4.5757	-2.0239	-5.1731	-0.92786	-2.8607	-0.63203	-1.8898	-1.055	-4.9224	-3.622	-3.0038	-1.4271	-2.6324	-3.2421	-3.4691	-2.2457	-0.71598	-6.3145	-3.1307	-4.7683
-3.298	-4.8863	-3.3964	-5.6504	-4.2185	-3.0504	-2.0525	-2.6583	-3.7798	-5.9946	-6.0783	-2.0678	-5.6239	-4.7209	-4.6237	-2.7333	-4.5627	-3.9473	-4.0494	-1.2858	-3.799	-5.0032	-4.7547	-3.1668	-4.5655	-3.759	-4.246	-4.2284	-2.8251	-0.29205	-3.3884	-4.8345	-3.1708	-4.7139	-2.7958	-1.5284	-1.8934	-4.1417	-4.8937	-3.5944	-5.4021	-3.4436	-4.6685	-5.6282	-1.16	-4.3036	-3.4848	-4.0665	-5.5577	-3.3218
-12.22	-11.801	-12.146	-12.726	-13.649	-13.428	-12.493	-13.567	-12.816	-12.014	-11.413	-14.127	-14.88	-12.722	-14.686	-12.077	-14.584	-13.182	-11.975	-14.709	-13.024	-13.471	-14.356	-14.174	-15.974	-15.271	-15.405	-11.702	-13.325	-12.848	-13.748	-15.208	-13.281	-11.401	-12.26	-13.096	-12.995	-14.203	-13.555	-14.258	-14.897	-15.024	-13.197	-14.151	-13.654	-14.373	-13.397	-13.592	-11.959	-14.172
-23.326	-21.021	-21.489	-22.961	-21.527	-20.737	-20.737	-20.215	-25.469	-20.581	-21.112	-23.063	-22.969	-22.848	-19.176	-19.986	-21.368	-20.181	-22.949	-22.349	-22.875	-21.039	-20.917	-22.432	-23.397	-21.56	-23.231	-23.204	-20.445	-21.687	-21.725	-21.654	-22.333	-21.866	-21.228	-22.429	-22.138	-21.805	-21.851	-22.614	-19.974	-24.432	-22.052	-21.113	-23.776	-20.878	-21.392	-22.17	-19.094	-20.298
0.11135	0.48136	-0.46612	-2.3414	-0.046233	-0.83354	0.78352	0.47514	1.6387	-1.1628	0.76053	-0.70646	1.5964	-1.7411	0.96627	-1.1614	-0.56884	-1.3607	-0.073286	1.3986	-0.87919	-0.2758	-0.19207	0.49201	1.4919	1.6945	0.55732	-0.5339	0.65242	1.1817	0.57721	0.16826	0.34776	-1.1169	-0.4438	-0.55047	-0.94173	0.18857	0.36099	-0.48914	-1.6533	-0.66644	-1.1181	-0.17856	-2.2445	1.8028	0.15305	0.48517	-2.3069	1.1355
-0.71777	-3.4586	-0.66732	-1.6316	-2.8805	-3.1837	-1.4508	-1.5522	-2.4489	-2.6201	-2.785	-2.9209	-3.6332	-3.0133	-4.462	-0.55101	-4.4461	-1.2371	-0.83907	-1.0663	0.58093	-2.2909	-1.2955	-2.0361	-3.2237	-1.154	-3.8037	-1.7275	-4.7834	0.64788	-2.0489	-2.1806	-5.239	-3.264	-3.5707	-0.088361	-0.81834	-1.9463	-4.2718	-1.6941	-1.8167	-1.4771	-2.3731	-1.1172	-3.0173	-0.6556	-2.1488	-2.817	-2.0189	-3.6737
-24.503	-22.235	-22.807	-20.595	-22.993	-22.46	-24.536	-24.183	-20.12	-21.433	-23.656	-22.689	-23.587	-23.343	-23.495	-21.911	-23.026	-21.55	-22.951	-21.946	-22.85	-22.017	-20.429	-24.014	-19.741	-20.826	-23.059	-21.684	-21.689	-23.992	-22.069	-22.585	-21.378	-21.728	-23.008	-21.736	-22.029	-20.608	-22.309	-23.793	-21.749	-23.22	-19.506	-20.303	-21.141	-22.717	-24.071	-22.288	-24.294	-21.682
-2.2147	-1.4259	-1.4423	-0.56306	-2.4782	-2.6207	-1.4344	-2.0587	-0.8785	-0.38649	-2.1673	-1.8262	-0.13947	-1.0525	0.40963	-0.85871	-2.3656	-0.85484	-0.5959	-1.4414	0.090982	-3.3939	-3.6274	1.3477	-1.9684	-3.0773	-1.481	-1.4876	-0.97326	-1.5599	0.065895	-2.1058	-1.8205	-1.228	-1.8176	-1.531	-1.3172	-2.542	-3.4332	0.7584	-2.0981	-2.4142	-2.0604	-0.93188	-1.9842	-0.42013	-2.6432	-1.8968	-0.45724	-0.89558
8.9485	10.473	8.9993	11.116	9.5661	8.4274	9.4665	11.267	11.561	8.6403	8.1068	9.0653	9.458	7.1536	7.8984	11.479	9.566	9.1805	10.708	7.7922	9.8313	12.332	11.497	10.5	8.3479	10.07	9.3316	10.235	11.394	9.0872	8.7351	9.9187	11.29	8.1566	11.618	11.214	10.307	6.9819	12.571	8.3479	8.1744	8.767	10.214	11.008	10.684	9.2694	8.7096	10.129	10.768	6.6524
-14.989	-12.78	-16.174	-15.538	-15.266	-14.32	-13.462	-16.309	-14.377	-14.821	-15.685	-14.035	-14.658	-15.28	-13.207	-16.61	-14.213	-15.514	-14.987	-15.098	-15.973	-15.734	-12.072	-16.233	-14.021	-13.947	-14.662	-13.489	-14.861	-16.186	-14.146	-15.008	-17.938	-17.382	-13.476	-12.337	-13.062	-14.222	-15.236	-15.926	-14.517	-14.352	-14.05	-13.265	-16.15	-16.028	-15.972	-14.952	-12.261	-14.213
-14.234	-15.248	-12.74	-13.704	-16.7	-12.426	-14.994	-15.458	-17.057	-12.855	-13.69	-15.875	-13.871	-14.254	-12.869	-12.841	-14.275	-15.481	-15.818	-12.942	-12.696	-15.157	-12.256	-14.914	-14.899	-14.666	-13.883	-14.893	-16.163	-13.589	-14.734	-12.689	-13.246	-13.745	-13.811	-14.173	-14.501	-14.221	-15.1	-14.089	-13.366	-13.735	-10.917	-15.306	-13.76	-14.043	-13.803	-16.667	-15.883	-12.498
8.7181	11.864	8.7545	11.694	8.3083	9.9324	10.028	12.567	9.2519	9.3581	12.565	9.1015	13.003	8.7167	13.191	9.4656	8.1674	9.9041	9.2853	9.0259	9.7275	8.7226	8.5565	10.307	10.127	11.648	9.7995	9.8448	9.7796	6.8028	9.5619	10.009	10.474	10.66	10.294	10.428	8.788	8.892	10.061	8.891	9.3645	7.9083	10.184	8.6812	10.634	10.909	12.622	12.971	10.558	10.083
-3.0869	-0.93666	-1.0751	-1.4774	-2.2919	-0.66773	-0.28505	-3.8734	1.0752	-2.825	-2.7241	-1.7639	-3.1601	-1.0827	-1.2269	-1.3897	-1.4146	-3.2635	-1.8498	-1.3741	-2.3058	-1.8083	-2.547	0.073919	-0.55947	-1.8433	-6.0951	-2.5946	-2.1353	-1.6652	-0.2203	-2.4622	-0.94418	-2.8007	-2.3389	-1.7506	-1.2147	-0.0028005	-0.40041	-1.601	-3.7744	-2.1412	0.0040577	-0.77375	-0.85914	-1.9449	-1.363	-3.4767	-1.6431	-1.673
-2.3828	-2.3986	-3.1282	-2.5371	-3.2653	-4.0463	-2.4273	-2.641	-1.5299	-1.2601	-2.3595	-2.1266	-2.7466	-3.3272	-0.30894	-0.84607	-3.0947	-3.2623	-0.40742	-3.3504	-2.9407	-2.9236	-2.3223	-2.5358	-0.032665	-3.6701	-0.66521	-2.7817	-2.8389	-1.6777	-2.9852	-1.1704	-2.9737	-2.4043	-0.90036	-3.2759	-2.7459	-1.5947	-1.9396	-2.6334	-1.7914	-3.9879	0.25172	-1.2917	-2.9031	-4.7945	-2.795	-3.8294	-1.4622	-4.1569
4.2199	3.5695	5.0658	6.6345	7.274	7.4467	5.7753	5.5746	5.9655	5.1816	3.0633	4.9956	5.121	7.8257	3.7807	4.7291	5.1093	4.1732	1.7417	4.721	4.337	3.6482	3.9912	5.8231	1.8623	7.7485	6.2449	5.9549	4.4299	5.8454	3.5191	5.2412	4.287	6.3903	6.487	6.7268	3.0389	4.2819	4.2294	4.1748	2.284	2.9813	4.8503	5.2857	4.7602	5.801	5.2281	4.0074	2.0316	5.147
-19.079	-21.912	-20.768	-20.075	-21.395	-20.862	-20.794	-20.043	-21.918	-20.876	-20.785	-17.71	-20.059	-18.803	-19.845	-21.849	-20.201	-20.281	-18.157	-21.162	-21.301	-18.969	-20.266	-20.311	-19.772	-20.401	-23.018	-20.413	-19.599	-18.194	-19.806	-20.688	-18.922	-21.525	-20.831	-19.693	-21.767	-21.064	-18.962	-21.735	-22.733	-21.769	-22.361	-20.046	-19.551	-21.563	-21.586	-21.933	-20.877	-20.061
-1.236	-1.8054	-1.1233	-0.86468	-5.122	-2.2304	-2.1511	-3.7309	-1.2756	-3.9557	-2.9017	-2.7316	-1.9002	-3.3069	-3.6062	-3.7479	-2.0612	-0.30545	-1.0004	-2.2213	-3.8422	-5.0911	-3.412	-3.9376	-3.2458	-6.4446	-1.4754	-1.3056	-3.507	-3.9571	-3.3327	-2.0538	-4.9784	-0.60886	-3.2454	-0.93604	-4.1917	-3.3333	-2.9311	-2.7589	-1.0297	-4.9569	-1.6856	1.1847	-2.6771	-1.2775	-0.6843	-3.8694	-1.5516	-1.2822
1.3739	1.6525	2.849	-0.78329	0.94708	1.539	5.0874	0.86073	0.62464	1.4337	0.66805	-1.9605	1.6762	2.0172	-0.60455	-0.046857	0.58916	0.73627	0.64785	-2.4555	0.089417	-0.51763	-0.73171	-0.59816	0.42735	0.4237	0.57603	2.336	0.44118	-0.027917	2.1616	1.3119	3.2624	1.0018	2.5281	1.0112	1.0058	1.2727	2.3633	0.2201	1.993	1.5354	2.7442	2.7136	2.6692	0.49574	1.0439	-0.78973	1.0493	0.10556
-1.0357	2.006	1.3574	3.6572	1.8104	1.2549	0.19857	0.61314	2.0918	3.2047	-0.39555	2.4907	-0.33054	3.623	2.7643	1.7444	2.8907	4.4952	2.8023	4.4243	2.9015	1.692	1.1102	0.49458	1.6244	1.7146	0.87991	-0.88394	0.16833	2.2486	-0.14986	0.68246	3.0187	3.3333	0.57566	3.5006	1.5529	0.79001	2.4619	-0.67936	0.37739	1.9004	3.3909	0.82614	-0.74166	0.49056	0.65387	4.5935	0.79976	-1.4355
-9.0281	-12.069	-5.7994	-10.518	-9.2197	-11.288	-10.204	-8.5707	-10.93	-8.6222	-10.575	-9.4991	-9.3012	-8.5695	-10.656	-9.4306	-10.981	-10.074	-7.9904	-9.0157	-9.3552	-9.6364	-9.9101	-12.794	-9.237	-10.1	-11.737	-12.095	-11.556	-11.979	-9.8353	-10.242	-10.047	-12.271	-10.833	-10.569	-8.5572	-8.5414	-8.4867	-12.808	-9.9261	-9.9614	-10.433	-12.329	-7.3501	-11.671	-12.274	-12.947	-9.3187	-11.148
0.077142	1.2831	1.3701	-0.27291	0.37661	2.996	0.3115	-0.15953	3.0868	0.6375	1.6276	-1.4096	0.82059	0.87576	2.4595	5.1152	-0.9857	2.5101	1.7283	2.3162	0.16063	1.4999	-0.48886	1.3622	1.2275	2.1425	1.8271	1.7442	0.21428	3.2765	0.28828	1.0663	-0.33973	-0.93046	1.9072	3.1064	0.6795	3.5464	1.6405	-1.1303	1.2512	3.8072	-0.71101	1.8784	2.226	1.5234	-1.1502	-0.0062162	-0.25344	-0.76078
-5.145	-8.2818	-4.6053	-5.9386	-6.5851	-5.1396	-5.106	-5.102	-5.9416	-5.2005	-6.9845	-5.5675	-5.3731	-5.4773	-3.7572	-6.2623	-6.622	-7.7462	-6.117	-5.3565	-5.0003	-5.8956	-3.5178	-5.8056	-5.803	-6.17	-6.9587	-6.391	-6.8895	-6.0888	-4.9719	-5.1325	-5.4177	-5.8351	-5.8605	-6.6402	-5.7919	-6.7465	-5.0568	-2.5952	-4.1964	-5.0487	-4.6185	-5.9803	-3.7641	-4.6889	-4.1265	-5.7254	-5.4916	-5.1756
-13.634	-13.617	-15.559	-14.583	-16.063	-12.863	-14.287	-14.79	-16.22	-13.704	-14.35	-14.729	-13.931	-15.159	-14.93	-14.21	-15.951	-14.856	-15.566	-15.404	-15.575	-16.115	-14.537	-12.946	-14.432	-15.924	-15.602	-14.137	-16.841	-16.073	-12.959	-15.378	-13.389	-14.366	-13.984	-17.98	-15.557	-13.879	-16.458	-14.282	-12.751	-13.222	-17.087	-15.144	-13.646	-11.775	-17.091	-13.563	-13.462	-13.516
-1.6597	-2.6301	0.19671	1.3498	-3.8009	-1.5341	-0.92213	-3.3795	-1.4149	-1.7137	-0.26473	-2.0436	-0.55304	-2.816	-2.6003	-2.6658	-1.7123	-1.5812	-2.1256	-3.789	-2.0808	-1.983	-0.61019	-0.33826	-1.509	-3.7876	-0.7024	-3.2984	0.018445	-1.7666	0.032919	-1.6157	-1.85	0.49181	0.15871	1.4087	-2.2726	-1.457	-1.8119	-2.5378	-0.99753	-1.4443	-3.0848	0.024263	-0.60118	-2.4203	0.53094	-3.8133	-2.0965	-1.3995
9.0177	8.0349	11.831	6.6099	9.7528	8.4233	9.0081	8.5069	9.2756	10.963	8.9373	9.8268	9.0438	9.4412	7.0234	8.1908	8.7387	8.472	8.2908	7.7805	11.021	9.9107	11.249	7.1838	8.9703	7.5866	6.5921	7.7019	8.6287	6.7795	8.2895	7.0542	9.2364	8.7629	9.6493	10.819	6.055	9.8404	9.0979	8.8319	9.3316	7.9804	7.943	9.4394	9.0355	7.0095	8.6497	8.8307	7.7619	8.7961
1.0693	0.66679	3.2354	0.95446	-2.7576	-0.7219	1.1246	-1.8317	1.435	1.749	-1.0006	2.5211	0.71111	1.8583	-2.1442	2.3375	-0.51671	-1.5376	2.0646	0.51398	1.3657	-0.44599	-0.011532	-0.3279	2.2552	0.83507	-0.14765	1.441	0.040436	0.22691	0.71704	2.4551	1.7149	2.2488	0.70953	0.18297	1.1014	0.53258	0.35403	-1.1342	-0.69187	1.3835	0.25221	0.21085	2.9594	0.18281	1.6812	2.4299	-0.75051	0.44228
-11.572	-13.702	-11.087	-10.693	-12.57	-12.616	-10.203	-11.35	-13.674	-12.452	-12.249	-9.4749	-9.533	-11.789	-12.171	-10.409	-10.339	-10.877	-11.895	-10.491	-10.443	-11.338	-12.866	-11.003	-11.142	-10.715	-10.731	-10.24	-13.065	-11.135	-12.897	-11.334	-11.852	-13.878	-11.742	-11.078	-10.829	-10.33	-10.347	-11.009	-9.366	-9.8121	-10.173	-10.263	-9.9279	-12.068	-12.072	-10.394	-9.5769	-11.341
0.16149	0.1961	-0.43677	0.91764	1.1239	1.5182	0.094121	-0.20296	0.81285	1.1765	2.1515	2.7423	-1.5607	-0.47677	1.4067	-1.06	1.8272	-0.17663	1.3917	2.319	0.12338	1.2984	-0.022511	0.22184	1.3638	0.6307	-1.3655	2.2956	-0.34714	1.6534	0.91394	0.91457	-0.31301	-0.23248	0.29392	0.29328	-0.17141	-0.79983	-0.87724	1.7717	-1.7234	3.4331	-0.35512	0.59916	1.2151	-0.26552	-1.983	-1.0945	-0.3713	1.4371
-11.976	-12.637	-13.04	-11.125	-13.798	-10.805	-13.277	-11.277	-13.444	-12.85	-14.85	-12.775	-12.113	-10.931	-14.032	-8.5624	-13.284	-14.009	-10.9	-12.131	-13.101	-12.786	-9.6368	-14.218	-12.948	-12.693	-12.61	-12.322	-12.319	-12.828	-12.456	-12.207	-12.975	-12.115	-14.048	-11.81	-12.826	-14.951	-12.142	-10.374	-12.565	-12.434	-13.424	-11.007	-12.213	-14.093	-13.323	-12.911	-13.363	-13.475
0.74266	0.93835	-1.6034	-3.3395	-3.174	0.14396	-1.5337	0.37778	0.64519	-0.43615	-1.9937	-1.7013	-0.18933	-2.1987	-3.3702	-1.4071	-2.3375	-4.088	-2.0724	-0.85495	-2.1649	0.012483	-1.0543	-0.38747	-0.89904	-1.4571	0.6671	-0.51201	-3.4196	-1.7803	0.89938	-2.2762	-1.1969	-2.9452	-0.46309	-0.2404	-0.1096	-3.6899	-1.6694	-3.72	-1.6382	-1.0346	-1.8056	0.56791	-1.6722	-0.54178	0.053533	-1.0169	-0.46779	-1.4558
-1.1114	-0.18924	0.62928	0.41273	-2.1651	0.074344	0.43871	-1.8639	-2.3126	-1.7723	-2.1949	-0.40469	0.38299	-1.0515	-2.6367	-0.57099	-1.9501	-1.298	-1.346	-1.543	-0.019003	-2.2451	0.01853	-0.53446	-1.0733	-0.78537	-1.3973	-1.8083	1.6059	-3.1908	-4.2332	-2.9367	-0.39869	-2.5607	1.4273	-3.1287	-0.37493	-1.0041	-1.3079	-1.2038	-0.092369	-2.2353	-1.4333	0.10053	-1.8753	-0.031496	-0.54409	-1.7143	-1.2319	-1.4875
6.3231	4.91	3.6373	4.6984	6.907	6.1343	7.232	6.4087	4.3945	6.2401	5.8138	4.8206	8.4144	4.9496	8.706	8.8933	5.8241	3.9075	6.7927	7.9462	5.4378	7.4634	7.0827	8.281	8.1355	5.8388	7.4927	6.1408	7.3329	8.4415	7.5076	6.0253	6.9357	6.7251	7.3769	6.9723	7.6992	7.4672	5.6153	5.5052	6.8988	7.0642	4.3999	5.3883	5.2023	5.3388	6.0086	5.6176	6.8764	6.5888
-6.708	-4.8478	-3.7441	-7.5224	-5.0025	-2.8942	-5.6384	-4.1301	-4.0276	-4.9296	-3.9028	-5.7507	-5.5748	-4.6446	-3.9454	-2.7527	-6.2945	-5.5968	-6.0206	-7.1813	-5.2849	-4.2327	-4.8434	-6.7659	-7.1433	-6.3388	-6.9994	-6.3108	-6.3171	-6.2013	-5.5027	-5.7352	-5.532	-4.6037	-4.4756	-6.375	-6.1271	-3.1599	-4.0906	-2.952	-3.0045	-4.1807	-5.2072	-4.1475	-6.7223	-4.5302	-1.8931	-5.7227	-5.3324	-6.477
2.0016	3.1724	1.3661	3.8459	-0.85693	0.61986	0.13064	0.30225	0.91713	2.142	2.1673	3.8148	1.4499	0.71041	1.8614	-0.12773	0.22177	1.6283	1.7491	0.71166	0.97499	2.4506	1.3667	3.1652	2.1729	2.2232	4.2133	3.7135	3.0892	3.479	0.72287	0.95322	2.4246	2.2702	3.7351	0.30886	1.9224	1.8403	2.8667	0.32858	0.52972	-0.31884	-0.52924	2.5077	1.6573	2.3654	2.7969	1.7031	-0.24193	3.1897
-9.171	-9.4187	-8.2763	-6.6258	-10.557	-9.6902	-9.5695	-9.4265	-10.761	-9.0399	-7.9441	-11.084	-8.6502	-9.3599	-9.4278	-8.3595	-9.8335	-8.5737	-7.5071	-6.5858	-7.4067	-9.9023	-10.149	-8.4779	-8.8265	-9.8759	-10.636	-9.9908	-11.481	-8.0969	-9.4125	-8.6552	-8.2645	-8.3164	-10.243	-11.43	-10.515	-8.4111	-8.6943	-7.5433	-10.42	-9.1032	-9.3263	-8.9789	-12.447	-8.9823	-8.4783	-9.9265	-8.5354	-8.0397
0.16002	0.94512	1.7051	-0.028013	-2.4667	-0.26759	0.95055	-1.0948	-0.32047	-0.47593	-1.2104	-0.31012	-2.2535	-0.00093828	-1.8875	-1.2499	2.3989	-0.19982	-2.3233	-0.29323	-0.46115	-1.1532	-1.3974	-1.1927	-0.61611	-1.4442	-0.9052	0.40072	-1.6394	-0.14408	-1.9044	-0.039958	-2.8357	1.7569	1.4386	-0.55521	1.71	-0.63733	-0.16152	-0.61746	2.5828	-0.38687	0.75729	-2.5896	-0.098971	-1.9738	1.1109	-2.3696	-0.9507	-2.0545
3.4262	2.1029	1.0498	2.1046	2.422	3.6035	2.3916	2.5242	2.1017	3.5982	3.1088	3.3939	2.3334	3.5462	2.6737	2.6268	1.2387	3.8991	3.0155	2.3257	2.0352	1.8152	2.4491	1.0278	4.27	2.999	1.7441	3.7921	3.4064	2.1237	2.6047	5.0966	3.2611	2.9657	3.6449	1.4064	0.66115	2.4125	1.2201	1.534	3.7405	2.7455	4.5344	1.1975	2.8473	1.8208	3.4735	3.5572	3.5604	1.4534
5.7191	3.9602	4.1801	5.9081	5.8693	6.9692	4.4283	5.5169	6.3627	4.5844	5.5774	4.8475	6.5261	4.6612	5.4223	4.0054	6.7409	6.1607	4.8832	5.4343	5.5953	5.5453	2.6166	6.3521	6.7731	5.8771	4.3369	5.3931	4.6156	2.1619	3.9637	5.463	4.6086	6.7601	4.7531	2.9148	4.9832	2.9663	2.8746	2.8458	4.6876	6.5483	5.495	3.863	4.8261	4.4723	4.9493	5.5429	3.9063	5.475
-2.2699	0.96161	-1.3866	0.54314	-0.85913	-2.9619	-0.34512	1.0809	1.4101	0.34044	-2.7838	-1.1223	-2.6435	-0.041765	2.1894	0.13798	-1.7243	-1.5362	-0.48993	-1.2788	0.065324	0.20245	-1.3945	0.6787	-0.60102	0.22251	-1.9095	-1.6698	-1.3388	-2.5077	-0.81127	-0.51646	0.81956	-1.1347	-0.9926	1.0666	1.8761	0.070384	-2.0295	-1.2529	-0.91186	-0.55329	-0.7725	-2.5452	-1.3573	1.2447	-0.05045	-2.9404	0.55147	-1.4872
-5.1016	-2.0138	-3.8633	-4.1568	-3.8925	-3.5702	-3.2637	-1.3828	-1.9377	-1.776	-3.4149	-5.1025	-2.4419	-4.3739	-2.9033	-1.8181	-3.4147	-3.9569	-4.5822	-3.9153	-3.2249	-2.2659	-4.232	-4.547	-3.1643	-4.0809	-3.0177	-1.9016	-4.9525	-3.0341	-2.6368	-3.8945	-1.1047	-3.0653	-2.3771	-2.6555	-3.4393	-0.83768	-3.172	-2.1208	-1.8019	-3.5843	-4.4966	-3.4543	-3.7753	-5.4468	-1.9435	-1.3773	-3.1927	-4.2037
-13.681	-12.928	-13.117	-13.531	-15.693	-13.429	-14.659	-12.699	-12.629	-13.471	-12.142	-13.326	-10.445	-13.565	-12.898	-10.767	-12.191	-16.399	-14.25	-13.652	-14.142	-12.953	-12.691	-12.086	-11.663	-13.588	-15.696	-12.561	-12.994	-14.019	-13.436	-13.849	-14.008	-14.474	-12.947	-13.414	-11.445	-11.531	-11.897	-11.453	-12.843	-11.834	-11.718	-12.679	-13.966	-13.992	-14.495	-13.83	-13.16	-13.24
-12.012	-12.326	-13.543	-12.601	-15.71	-14.199	-12.534	-13.1	-13.154	-13.038	-12.676	-15.137	-10.746	-12.91	-12.785	-12.348	-15.517	-13.548	-12.333	-10.94	-12.354	-13.332	-13.886	-14.167	-13.498	-13.683	-13.266	-14.221	-14.204	-15.234	-13.103	-13.405	-12.515	-13.277	-13.222	-15.465	-13.241	-11.754	-12.3	-12.454	-14.737	-14.322	-15.408	-13.376	-12.753	-14.385	-11.757	-14.714	-13.808	-15.618
-2.8269	-5.3653	-6.3404	-4.3496	-4.8025	-4.2548	-4.8199	-2.3423	-3.3364	-4.7882	-2.7311	-4.9564	-3.465	-6.0288	-3.0663	-5.7687	-1.5365	-4.4222	-4.4522	-4.1583	-3.8747	-3.2932	-4.7324	-4.628	-3.1306	-5.5311	-4.6525	-4.986	-5.4385	-3.0142	-3.3068	-5.3038	-5.0132	-1.2644	-4.1738	-3.4734	-4.172	-3.4369	-4.8044	-3.7101	-2.6211	-3.5114	-7.033	-4.8205	-5.0223	-5.5636	-7.4191	-3.953	-5.2788	-6.3149
7.4819	10.468	9.675	8.3899	9.1861	9.4097	11.172	11.11	9.9047	9.6032	10.635	10.055	8.758	9.1424	7.6451	9.2889	9.517	8.3068	8.942	10.509	9.3122	11.107	8.3492	8.4715	8.842	10.095	9.3197	7.7359	7.552	11.619	10.11	10.154	10.727	9.733	12.44	8.8353	8.5732	9.1385	10.407	10.727	9.8035	6.5485	8.9556	9.3977	8.025	9.1472	10.098	11.012	9.3387	10.871
-6.2067	-6.6361	-5.1632	-6.0881	-4.8238	-4.0028	-6.0147	-6.5993	-4.0066	-6.9097	-5.3771	-6.6385	-5.8829	-6.42	-5.1891	-5.6536	-4.8862	-5.1306	-4.2561	-6.0848	-4.3528	-8.1354	-7.0076	-4.0418	-4.0052	-6.1081	-6.2362	-6.5052	-3.8577	-5.3524	-4.1475	-7.0882	-5.6422	-5.1935	-4.4769	-5.543	-5.9131	-5.0571	-7.953	-2.4451	-7.5584	-7.0152	-4.7164	-6.6425	-4.031	-4.2212	-5.4017	-6.4899	-5.2193	-6.1731
-4.0427	-6.8536	-5.2533	-3.3319	-3.4359	-6.4685	-4.9691	-8.5465	-3.9566	-6.1952	-5.2846	-4.8065	-4.7472	-4.1148	-4.4471	-6.2299	-5.4116	-6.0042	-3.0382	-5.3474	-4.8354	-6.5513	-1.9997	-5.3224	-4.887	-6.6845	-4.7146	-5.8118	-4.8105	-6.8648	-3.6776	-8.3727	-8.1382	-5.2069	-5.463	-4.6313	-6.6081	-6.9207	-5.5767	-4.1975	-6.1558	-3.4016	-5.1975	-6.6613	-5.1831	-5.48	-5.6851	-6.2078	-5.2915	-4.5326
-24.121	-20.596	-22.157	-20.626	-21.684	-24.496	-21.421	-22.502	-21.627	-20.992	-22.829	-19.145	-25.051	-22.275	-22.262	-26.731	-23.162	-24.408	-20.979	-21.617	-20.73	-19.75	-22.101	-22.739	-22.139	-22.113	-21.581	-23.832	-24.443	-20.974	-22.584	-23.301	-20.89	-21.763	-20.325	-20.824	-22.297	-20.94	-21.209	-22.206	-18.97	-23.37	-22.904	-22.396	-21.233	-21.545	-23.226	-23.301	-23.21	-19.779
4.0823	2.0092	4.4638	2.3711	4.0193	2.627	4.1336	2.8303	3.6105	2.4248	2.6687	3.9046	2.3329	2.7686	1.1081	2.781	2.7606	3.1017	2.2452	1.3317	1.7751	1.001	4.5063	0.7168	1.006	3.0924	0.019572	3.683	2.7442	1.9131	1.9958	3.8689	2.2719	3.0607	3.697	4.0737	1.829	4.597	1.686	0.73483	6.266	3.8998	0.52246	1.767	3.1788	1.9398	1.4386	0.79975	0.9184	4.6937
-8.8927	-9.6032	-11.696	-11.366	-9.3864	-10.998	-8.6744	-9.2186	-11.802	-9.3172	-10.883	-10.378	-10.612	-10.829	-10.74	-9.3804	-6.9842	-10.757	-9.6729	-8.667	-10.136	-11.08	-11.813	-10.734	-8.6733	-10.72	-8.4698	-8.9196	-9.4771	-9.6925	-10.251	-9.4375	-9.4374	-10.374	-8.2635	-9.7737	-9.014	-11.758	-11.103	-10.587	-9.8192	-9.9117	-8.13	-11.259	-7.9102	-10.274	-9.2773	-10.708	-10.323	-10.2
-10.246	-7.9512	-8.6168	-12.162	-9.1356	-8.6764	-11.946	-12.366	-8.9656	-10.56	-11.817	-11.136	-8.2436	-10.908	-9.4707	-10.776	-9.4347	-9.4874	-8.8866	-8.6412	-11.646	-9.6911	-10.977	-13.272	-10.763	-9.5274	-9.2151	-9.447	-12.137	-11.46	-8.5089	-8.4019	-10.067	-9.6444	-10.828	-11.508	-7.9628	-10.542	-8.227	-9.5101	-8.2883	-10.714	-12.53	-8.0332	-10.762	-9.0061	-11.205	-10.317	-10.829	-11.148
-3.4796	-2.0466	-0.05525	-1.8246	-2.6007	-4.8155	-2.1609	-2.4779	-2.3659	-2.2196	-3.9338	-4.3138	-4.1541	-0.85212	-4.2673	-1.5833	-3.9059	-1.9936	-1.8913	-1.1791	-2.5646	-0.27774	-3.1375	-3.6469	-1.4807	-3.4258	-1.427	-1.9346	-3.5465	-3.1619	-1.4697	-2.098	-0.97352	-3.689	-3.3278	-3.0372	-2.2844	-3.9414	-0.93867	-3.622	-3.4499	-2.1218	-2.8136	-4.1637	-0.95893	-4.4225	-2.6684	-2.308	-2.2405	-4.3005
-6.1413	-4.6979	-7.8545	-8.1165	-5.9713	-5.5889	-4.2209	-8.496	-7.2145	-4.5337	-6.316	-5.8755	-7.1423	-9.0118	-5.6276	-6.3023	-6.5885	-4.875	-4.7348	-8.8487	-6.9543	-6.182	-5.9134	-8.6548	-8.5438	-5.731	-5.098	-8.0356	-6.218	-6.1135	-6.8995	-7.3587	-5.8638	-6.3433	-6.778	-5.7345	-6.8349	-5.988	-7.3754	-7.0052	-6.6612	-5.8335	-5.6721	-6.6554	-5.2753	-8.0677	-6.7002	-6.7209	-4.7418	-6.1173
-3.7905	-1.2785	-0.78744	-0.10782	-4.0047	-3.5075	-2.7401	-3.4364	-0.64324	-1.7803	-0.13153	-0.88295	-1.3497	-1.1522	-1.6518	0.83715	-1.4888	-1.1945	-2.6395	-1.0067	-2.8765	-0.65046	-2.307	-1.2209	-0.15671	-2.864	0.046175	-1.303	-2.7767	0.11698	-1.3034	-1.1692	-4.0213	-4.4842	-1.1427	-2.9145	-1.3758	-0.58202	-0.85098	-1.4234	-1.1675	-1.1075	-0.38647	-1.9563	-1.8606	-2.2646	-0.42541	-1.5526	-0.081206	-1.29
-8.7068	-11.241	-12.031	-10.747	-6.7663	-8.1233	-8.6223	-9.7614	-10.218	-9.3873	-9.7392	-8.0943	-7.8102	-9.8341	-7.2953	-9.096	-7.8082	-10.061	-8.2553	-9.5244	-10.028	-7.1853	-8.9127	-11.012	-10.765	-10.999	-10.856	-10.532	-8.4931	-8.499	-8.4027	-11.954	-9.619	-10.278	-9.4103	-9.163	-9.2372	-8.7681	-6.4428	-9.7621	-7.2046	-8.7923	-10.972	-7.0617	-10.378	-11.22	-8.3258	-9.847	-8.3466	-10.59
-3.6877	-4.5817	-5.1692	-6.49	-6.1872	-3.413	-6.7561	-4.4434	-8.3513	-4.0422	-5.9969	-5.7397	-5.6245	-4.4432	-4.2363	-4.1772	-6.4193	-3.6698	-4.6701	-6.4585	-4.3919	-4.9634	-5.5484	-6.4751	-6.6077	-4.295	-3.4671	-4.7162	-3.4955	-3.975	-6.009	-5.2936	-5.6973	-5.9309	-3.9694	-3.8867	-5.2396	-4.7826	-5.4953	-3.7791	-5.9717	-5.8042	-5.6504	-5.7811	-6.2994	-6.2012	-6.5943	-5.314	-1.5079	-6.1187
-2.0847	3.1235	3.1711	-1.109	1.2556	2.309	0.14537	0.59097	1.0972	1.0851	2.0128	2.0212	1.7545	1.8349	2.2201	1.845	-0.0031839	1.6169	0.23654	-0.14946	1.6903	0.6165	1.0932	1.0572	2.6438	3.039	2.5525	1.2426	-0.52821	1.5207	2.5328	2.0971	1.387	-0.55498	0.1006	3.9074	2.049	3.8029	1.0078	0.11348	0.50375	0.66675	0.29737	-0.60664	-0.44782	1.0867	-0.20419	0.10394	-0.425	2.3895
-3.1501	-3.5784	-3.0467	-3.1214	-2.536	-1.3177	-1.6867	-2.061	-4.1549	-1.1397	-5.4576	-3.3497	-1.2129	-3.1046	-0.82119	-4.5185	-1.772	-1.6252	-1.0466	-0.43479	-1.0447	-2.0891	-1.3765	-2.9667	-2.2992	-2.7296	-3.4478	-2.7243	-4.1742	-2.7921	-3.8862	-2.7941	-5.0035	-1.6122	-1.3959	-3.1349	-3.8164	-1.7222	-1.4842	-2.1652	-3.0424	-2.2267	-3.5527	-2.8894	-0.69331	-1.9373	-3.9652	-2.3147	-1.3291	-3.5795
-4.3031	-6.3668	-3.3883	-5.9782	-4.5743	-2.9613	-3.5891	-4.1758	-4.1344	-3.255	-4.4243	-1.9667	0.15454	-5.9826	-2.8027	-3.8762	-2.6131	-1.8915	-4.5621	-4.4052	-3.93	-4.4733	-4.35	-1.4911	-4.2106	-3.3628	-2.4245	-4.9267	-3.9065	-4.3111	-3.3093	-4.0439	-4.5391	-3.2105	-3.1079	-4.3547	-2.4584	-2.4296	-2.1326	-3.0656	-4.8933	-3.4608	-4.2029	-3.53	-2.0661	-2.3496	-4.1191	-2.329	-3.4642	-3.9831
-6.4385	-6.0516	-5.9441	-6.2348	-5.8646	-4.0321	-4.9541	-5.6154	-5.3719	-4.0968	-5.3379	-7.1227	-6.9619	-4.521	-3.4822	-4.8564	-7.7237	-7.0556	-7.1646	-6.0326	-3.0593	-3.2553	-3.6938	-6.2835	-4.5643	-5.2671	-6.3859	-3.2359	-4.7923	-7.4553	-5.3133	-6.3544	-6.2608	-3.3657	-4.0878	-3.4911	-4.9424	-2.1815	-7.5461	-5.137	-4.299	-5.7251	-5.1915	-4.3404	-4.5767	-4.6154	-4.6596	-6.2711	-4.345	-4.3515
-16.96	-13.19	-14.635	-15.925	-14.313	-16.05	-16.016	-15.258	-12.552	-13.395	-15.306	-15.783	-16.485	-14.728	-14.75	-14.961	-13.79	-16.621	-12.597	-14.851	-15.098	-15.729	-15.122	-16.515	-15.305	-14.716	-13.111	-14.375	-13.487	-13.299	-16.444	-13.64	-15.104	-14.898	-13.34	-13.598	-16.467	-12.8	-12.068	-16.025	-14.544	-13.904	-13.25	-15.924	-15.223	-15.135	-13.567	-14.679	-13.772	-16.365
2.9506	1.603	1.1948	2.1144	0.44411	0.18826	0.13324	1.5832	1.7782	1.0893	1.1637	1.7405	2.5609	2.9745	-0.071804	-0.58639	3.6724	0.85033	-0.22683	2.0291	1.7584	2.1334	4.3712	1.2616	1.504	0.40335	2.6699	5.6433	0.76907	2.6073	2.7226	0.66639	3.6365	2.8102	1.3123	2.4726	0.61104	0.05375	1.533	2.8065	0.86564	2.9821	0.37418	1.9675	0.58206	1.48	1.8525	2.4768	2.1473	1.9568
-9.0029	-9.173	-9.8386	-9.9267	-8.2065	-9.3457	-9.5309	-7.6102	-8.1119	-7.9395	-8.4377	-8.0535	-9.0875	-12.006	-8.0854	-9.6256	-11.872	-9.6517	-9.5033	-8.9533	-8.8788	-9.6682	-9.3519	-8.5737	-9.106	-10.793	-9.9679	-8.2524	-8.3517	-10.167	-9.8939	-10.88	-8.7969	-8.1489	-5.7488	-8.7666	-9.0787	-8.8469	-9.8081	-7.6116	-7.6591	-10.282	-8.3803	-12.182	-10.102	-9.1357	-7.588	-7.3521	-9.8382	-10.491
-13.166	-9.2415	-12.414	-11.059	-10.458	-13.17	-12.14	-10.92	-11.064	-11.487	-11.894	-9.8811	-10.409	-9.8004	-12.485	-13.213	-12.908	-9.2825	-11.131	-11.883	-12.401	-11.677	-13.303	-11.833	-13.203	-12.261	-12.964	-11.564	-12.133	-11.959	-13.731	-13.097	-12.243	-13.192	-12.264	-12.27	-11.667	-11.109	-9.7768	-11.616	-9.4765	-9.592	-10.793	-12.513	-9.5017	-12.075	-13.01	-11.782	-15.32	-12.419
0.33806	0.12082	-1.7705	-1.0142	-0.71606	1.3172	-1.5494	-0.88953	-1.8982	-2.4361	-3.4556	-1.3531	-2.8688	-2.3701	-2.2041	-0.24366	-2.1485	-4.499	-3.7768	-2.6131	-1.348	-0.84434	-4.3486	-0.58592	-2.214	-1.01	-3.1242	-0.95108	-0.92617	-1.8132	-0.24544	-1.0916	-2.629	-4.5651	-3.1168	-1.8107	-3.0259	-1.58	-1.1572	-0.89712	-0.85697	-0.73458	-2.4627	0.4818	-2.6256	1.2359	-4.3423	-1.8296	-3.0539	-0.78501
-15.957	-15.416	-13.406	-15.301	-14.118	-16.26	-16.895	-16.059	-17.207	-15.314	-19.4	-14.685	-15.489	-13.884	-15.619	-14.1	-12.877	-16.148	-12.955	-16.118	-14.875	-15.582	-15.527	-14.771	-13.991	-15.334	-15.797	-13.384	-14.2	-16.626	-13.349	-13.508	-13.021	-14.777	-14.185	-15.936	-14.306	-15.697	-15.952	-13.775	-14.089	-15.283	-12.753	-15.391	-13.931	-14.118	-14.765	-16.814	-13.788	-13.994
-2.7225	0.28446	-0.84438	-0.97308	-0.89749	-1.7665	-3.2227	0.26425	-1.6721	-1.2299	-1.172	0.21102	-2.2502	-2.9068	0.42244	-0.91059	-1.6019	-2.2002	0.1649	-0.87665	-4.0976	-1.0358	-0.25093	-1.9487	-3.0587	-1.4499	-2.1665	-1.1603	-0.99872	-1.9382	-1.7664	-1.9004	-2.4625	-0.95269	-0.1594	-0.92376	0.45412	-1.8367	-1.1789	-0.73494	-1.4063	-3.8499	-3.748	-0.32489	-1.767	-3.9957	-1.7871	0.67661	-1.7377	-2.2095
-4.705	-2.4921	-1.5348	-2.157	-3.206	-4.4064	-4.0055	-4.107	-3.1929	-3.8387	-4.0452	-5.0006	-3.7862	-3.6332	-0.10359	-3.605	-2.0883	-5.2158	-2.9874	-2.0476	-6.2395	-2.8434	-4.5926	-1.1671	-3.9362	-1.8167	-3.7953	-4.1207	-3.8697	-6.3573	-3.4759	-2.6333	-4.1562	-3.1695	-4.1539	-5.4509	-3.5527	-4.3509	-4.4886	-4.5651	-4.6793	-2.7521	-5.0036	-1.789	-5.0272	0.82109	-3.9107	-2.4436	-5.3899	-4.1221
-22.02	-21.364	-20.681	-18.426	-21.844	-21.799	-23.432	-24.048	-24.741	-20.661	-20.262	-21.145	-23.65	-22.168	-23.222	-20.237	-24.914	-21.521	-21.56	-20.408	-21.605	-22.435	-22.256	-20.644	-21.596	-23.58	-20.072	-21.307	-25.105	-19.925	-23.801	-22.938	-21.623	-21.002	-20.91	-21.22	-22.129	-22.366	-20.595	-22.856	-23.677	-21.146	-20.712	-22.386	-19.612	-20.164	-21.582	-20.702	-21.845	-21.537
-4.1538	-2.1577	-3.7705	-4.8036	-3.4119	-2.3482	-0.12948	-2.1718	-1.5749	-0.74499	-4.3624	-4.3497	-3.0332	-2.2691	-4.9226	0.66396	-2.6964	-3.1553	-4.2098	-2.8341	-2.1058	-1.4926	-1.4821	-3.8921	-3.9695	-3.2185	-3.5601	-4.3181	-3.2291	-3.1367	-3.7675	-3.2351	-4.2143	-3.533	-2.6792	-4.7899	-2.0576	-3.2643	-4.4327	-3.2488	-1.9518	-2.8188	-4.5484	-8.266	-3.5297	-4.3248	-3.4751	-3.8217	-1.3885	-4.7651
-13.552	-15.252	-14.311	-15.309	-17.047	-14.626	-13.563	-14.818	-11.676	-16.166	-15.05	-12.514	-15.713	-15.01	-15.433	-16.049	-15.049	-14.277	-13.734	-14.526	-13.814	-14.734	-15.993	-15.888	-13.439	-14.518	-15.245	-15.081	-13.336	-14.293	-11.749	-12.772	-12.893	-14.277	-15.119	-14.746	-15.69	-14.59	-15.674	-14.737	-13.687	-14.927	-13.943	-17.932	-15.446	-13.298	-14.516	-14.579	-14.358	-17.093
-1.3446	-1.1764	0.72948	0.70609	2.8675	-0.24971	0.37077	0.38226	-0.90081	0.59627	2.7825	1.95	0.18856	0.11162	-0.44814	1.7668	-2.5444	0.15547	0.77121	2.7781	-0.65095	-0.99241	-0.46371	-1.4646	0.78336	-1.9227	-1.6292	-1.4017	1.8601	-2.275	1.0044	0.80883	0.40953	2.1892	-0.73577	-1.2949	-0.65435	1.0159	1.7388	-1.6583	1.2202	1.6643	-0.043789	-0.018195	-1.0069	0.30733	-0.28217	-0.24742	0.58766	-0.55699
6.9799	7.8221	7.0763	7.024	5.8032	7.9483	6.2029	10.85	6.4649	7.6684	7.293	6.5253	5.1561	8.0628	7.2144	8.447	6.3788	6.8131	3.9169	6.681	6.5211	4.4805	6.8364	6.0193	7.5831	6.0371	6.3387	6.1055	7.9238	7.5133	6.6639	8.1808	7.4389	7.0806	5.9204	10.819	7.7035	3.7642	8.2229	8.8623	8.9604	7.1213	6.6895	5.6525	6.0223	5.0024	7.3531	8.6312	4.5512	4.6012
-1.9752	-3.9496	-3.3902	-3.2593	-3.6862	-2.9354	-4.4068	-2.5438	-3.451	-2.1639	-5.8069	-3.7734	-5.8486	-2.0988	-4.262	-0.50395	-4.1217	-3.3242	-5.3444	-2.9029	-2.9338	-2.1565	-6.2289	-4.5679	-4.5246	-5.5345	-2.7971	-1.9386	-3.3609	-2.5351	-5.4631	-3.6888	-5.7156	-4.8072	-4.1127	-4.8642	-5.1872	-4.5951	-4.0461	-4.5082	-5.3989	-4.6102	-5.7845	-4.6834	-5.0591	-2.5466	-3.0652	-4.1888	-6.6776	-3.6205
1.0954	5.3404	1.73	3.5149	3.438	3.5779	2.7456	3.8392	2.0634	4.2078	3.5891	2.4825	4.4859	1.1197	2.5457	5.2085	3.426	0.86714	3.7107	3.3984	1.1727	3.1275	2.4077	1.3544	3.5471	1.2201	3.2621	2.6629	3.2522	2.7894	3.4055	4.1128	4.105	3.727	1.8608	4.0308	2.7792	1.7112	3.5728	2.679	4.3031	3.4086	3.4144	2.5231	4.2466	1.4397	1.2684	0.67445	1.8857	3.3013
-4.7801	-3.2107	-2.7759	-1.3121	-2.8708	-2.299	-2.1999	-1.7663	-1.7869	-4.149	-2.9009	-3.0047	-1.5468	-4.4214	-2.3584	-4.416	-4.371	-4.8775	-4.5021	-2.1813	-5.3414	-4.1305	-1.7725	-3.8099	-5.8501	-3.1793	-2.7581	-3.6369	-3.4025	-3.5962	-6.6378	-1.1141	-4.3825	-3.7869	-2.8982	-3.4142	-3.4537	-1.52	-4.6223	-2.884	-4.1807	-3.6997	-5.3179	-2.7044	-2.5188	-4.7207	-4.7109	-2.699	-2.0093	-4.7525
-20.841	-21.52	-22.02	-23.513	-22.943	-22.619	-20.197	-24.371	-21.115	-21.758	-21.149	-21.357	-21.041	-21.923	-20.035	-21.009	-22.169	-22.244	-21.383	-19.367	-22.763	-23.476	-22.203	-21.22	-20.828	-22.697	-21.629	-23.255	-22.48	-20.544	-24.319	-23.089	-24.264	-24.364	-21.45	-21.89	-20.362	-22.443	-20.703	-22.566	-22.483	-22.392	-21.165	-22.823	-22.618	-21.762	-22.736	-23.801	-22.384	-21.317
-1.5289	2.5422	-1.4518	-0.64945	-1.6615	-1.4738	-1.2066	-1.3531	-0.4451	0.057274	-0.023332	-1.6397	-1.9028	-0.36821	-0.78138	-3.7992	-1.6577	-1.5531	-2.9351	1.7086	1.0161	-0.84378	-0.79669	-0.0044191	-1.7983	-1.5944	-1.8833	-1.0803	-0.4795	0.35283	-2.9118	-0.81111	-1.687	0.0057821	-1.1541	-0.21341	-1.3437	-2.4818	-1.6015	-1.6434	-1.022	-0.81123	-0.36677	1.2729	-1.5875	-1.7229	-1.5622	-4.016	-2.4611	-0.021936
-2.4207	-0.6469	-2.173	-3.0008	-2.1624	-2.1173	-3.0973	-1.2791	-3.57	-4.0748	-3.2517	-3.816	-1.9407	-1.1523	-3.8133	-2.6334	-2.7591	-2.1723	-4.5039	-2.6871	-1.1158	-1.6764	-2.6363	-3.2005	-4.3285	-4.0542	-3.7771	-2.37	-5.6645	-1.2333	-3.4197	-2.0583	-3.9642	-2.3064	-3.218	-3.2093	-3.9198	-0.62742	-2.9993	-1.4597	-3.0678	-1.4286	-1.5187	-2.6731	-2.3143	-2.7562	-5.5991	-1.5261	-3.2428	-1.7003
-1.6868	-3.2303	-1.9043	-3.1961	-3.1433	-2.137	-1.5688	-3.4089	-2.1249	-4.9615	-0.8264	-0.41968	-3.9453	-2.4615	-3.5916	-2.1786	-2.2669	-2.0319	-0.95344	-1.8106	-2.8373	-2.2079	-3.2104	-2.3458	-2.024	-4.8345	-3.0151	-0.90187	-1.5959	-4.1362	-3.5284	-1.3012	-2.8237	-0.68068	-2.5203	-5.6529	-1.7879	-2.2804	0.15453	-3.815	-4.327	-1.7117	-0.076832	-3.5532	-1.6946	-0.55301	-3.9095	-3.8619	-3.7777	-0.53577
6.2004	3.0984	5.022	3.8663	7.8484	5.7574	6.4235	6.6504	5.9375	6.2157	6.2809	4.7846	4.5349	5.1011	6.221	6.7774	4.8001	3.513	3.8821	6.1887	8.4117	6.6617	8.3774	5.3636	8.0854	6.1589	6.1173	3.6868	6.2843	5.9097	5.7363	5.3259	6.7764	6.4639	5.8808	6.8056	6.5151	4.4735	2.7843	5.9213	2.8307	5.7401	5.3345	6.0065	5.626	8.4253	6.421	7.0745	5.3228	5.6203
-2.063	-2.7246	-3.2889	-1.6889	-2.8439	-2.1279	-2.549	-1.0699	-1.3997	-2.3599	-1.1283	-4.8841	-3.0495	-4.0743	-3.0969	-1.3277	-3.23	-1.8887	-1.9427	-0.9656	-3.4931	-2.6551	-3.5601	-2.4034	-3.8699	-1.7362	-1.4591	-3.3209	-1.0772	-1.084	-3.2407	-3.301	-2.3089	-4.5579	-3.6302	-2.9821	-4.2951	-1.0731	-4.777	-1.3563	-3.1716	-3.0917	-1.341	-3.8867	-1.8272	-2.2683	-3.193	-1.1148	-2.7525	-1.6159
-0.10399	-2.1861	-0.75663	-1.702	0.24651	-0.61081	-3.8051	-0.016389	-1.6604	-2.9132	-1.3881	-0.37198	0.015305	-1.6639	-1.6135	-0.44359	-0.087797	-1.5463	0.40663	-2.5132	-3.085	0.2992	-1.5467	-2.5773	-1.6382	-1.1689	-2.662	-0.75252	-2.2518	-1.3507	-2.3059	-1.2071	-0.39603	-1.848	0.39019	0.87884	-2.2053	0.49841	-0.083883	-0.45021	1.1513	-2.6116	-2.3305	-2.6001	0.44478	-1.7906	-2.6481	-1.4637	-1.512	-3.2274
-1.3648	-0.38741	-1.642	0.34112	-0.05699	-3.4119	-0.6745	-0.25874	-0.88554	-2.5621	-2.2735	-0.83285	-2.1659	-1.4525	-1.4832	-2.9931	-0.12732	-1.1616	-2.9631	-2.4435	-0.50044	-3.4756	-1.0925	-1.467	-2.2595	-5.3216	-3.3927	-3.5438	-0.46369	-0.33823	-0.19282	-2.5772	-1.669	-2.6453	-0.31706	-1.5587	-3.601	-1.7485	-1.7059	-1.1776	-4.8237	1.23	0.16805	-1.3854	-0.50145	-1.4313	-0.69201	-1.0507	-5.0417	-2.7672
-7.4801	-7.4141	-4.4534	-5.596	-5.2313	-4.4798	-4.8605	-5.7278	-5.75	-4.6858	-5.9864	-6.4192	-4.4552	-5.5136	-4.4282	-4.3943	-5.7533	-6.1828	-5.76	-5.0394	-6.2293	-4.4024	-5.07	-7.8255	-4.8471	-7.6495	-3.7844	-4.6581	-6.6801	-7.8542	-5.7728	-5.4293	-6.8154	-4.7525	-1.9484	-6.2518	-5.75	-4.6715	-5.4298	-4.9575	-6.5179	-7.3195	-5.0845	-7.15	-6.6387	-4.5119	-7.7572	-5.7805	-6.9759	-6.7877
-4.3161	-6.3177	-3.3443	-5.3335	-4.4301	-5.6379	-5.0963	-5.7479	-5.6107	-6.631	-5.9403	-5.8981	-6.1798	-2.8092	-7.1474	-5.8206	-6.0748	-6.014	-4.2306	-6.1678	-4.6928	-4.7809	-4.4428	-4.9553	-5.0418	-4.1394	-6.8656	-6.0708	-3.9706	-4.3441	-4.5525	-5.7737	-5.5917	-5.8037	-6.5837	-7.3157	-3.7204	-5.7316	-3.6042	-5.6157	-4.5611	-5.0559	-5.119	-4.3112	-3.0551	-3.9074	-4.101	-5.91	-5.6505	-4.7774
-0.61232	2.459	3.067	1.2472	0.23442	1.992	2.0856	0.95145	1.7506	0.99342	0.64868	0.38623	1.3532	4.5466	2.517	1.1198	-1.5514	-0.44081	0.73321	1.2377	2.0625	1.0039	1.458	1.8487	1.1476	1.6401	1.7172	1.2239	1.8938	-0.23024	2.1793	1.3699	1.9318	-0.30988	1.5709	2.8041	1.3769	0.1204	2.0856	1.907	0.16176	3.3741	2.1492	1.9246	0.65233	1.51	1.7986	2.4451	1.7678	-0.56358
6.0618	4.3834	4.8899	6.6895	5.5447	5.895	5.2379	4.656	5.8382	5.9937	4.6532	4.9149	6.5261	5.3202	6.0227	6.5778	5.9132	6.6711	5.0563	4.6736	5.2976	4.5087	5.0581	3.7612	5.6182	5.2114	4.2795	6.9161	3.3255	5.8003	6.9406	5.5878	7.2013	6.3155	4.7307	4.8906	5.9789	5.6684	6.2354	5.8059	4.2524	3.3743	5.9163	6.6033	5.0476	3.9194	7.2491	6.1545	5.4089	6.7621
-1.0164	0.42582	-0.072231	0.15135	2.4233	-0.48167	-0.21693	-0.10074	1.3807	2.1643	-0.82146	2.2976	2.5349	0.07161	-0.24969	-0.23328	1.3819	-0.3304	0.73316	-0.27407	1.2038	0.62656	0.3579	1.719	0.86892	-0.34595	0.58189	-1.7921	-0.17729	-1.0634	1.8496	2.9845	0.90301	-0.92981	0.91953	2.5661	-0.99739	2.0636	-0.46873	0.18999	-1.2318	1.2204	1.3792	1.131	-0.75247	3.0197	0.49856	-0.30758	0.25016	-0.050337
7.4714	7.0197	8.0435	8.8098	8.138	9.3898	6.8836	8.3496	9.1442	6.5641	7.7251	8.0564	8.3432	7.336	9.7808	9.5175	9.4855	9.2956	9.1431	10.637	5.8059	8.3804	6.9966	7.4786	7.7917	9.3226	6.2191	10.266	8.1059	8.2347	9.6231	6.3526	9.4349	6.0097	8.3634	6.2342	5.6126	7.8589	9.6299	7.7532	7.1896	10.749	6.761	8.8091	7.3082	7.9433	6.3048	8.2933	8.1206	9.0878
-14.843	-13.647	-15.036	-15.571	-16.427	-13.437	-13.882	-12.517	-15.419	-15.504	-14.741	-16.408	-13.004	-15.427	-13.787	-13.04	-16.164	-13.234	-12.423	-11.902	-15.367	-14.415	-15.332	-13.385	-13.808	-14.491	-13.387	-14.229	-13.25	-15.205	-14.258	-13.892	-14.349	-14.877	-16.338	-15.322	-16.063	-15.827	-15.786	-16	-14.247	-14.724	-13.253	-16.498	-13.189	-13.888	-16.146	-15.628	-15.275	-14.803
-3.4097	-2.2501	-0.73628	-0.72232	-2.6053	-2.4847	-2.2625	-2.5625	-2.756	-1.4709	-2.455	-1.9976	0.67866	0.12297	-1.6504	0.81563	-0.53091	-1.5482	-2.7526	-3.3508	-2.3577	-1.0176	-0.5086	-2.3333	-0.98852	-1.514	-0.31707	-2.1007	-1.9868	-0.096202	-0.37356	0.40134	-0.96883	-3.1063	-0.61081	-0.83311	-0.61641	0.44685	-2.0786	-1.6588	0.70346	0.66457	-3.4758	-0.46235	0.012375	0.15606	-2.5715	0.41068	-1.3508	-1.4414
-0.82485	-3.7511	-4.8044	-4.5344	-2.0866	-1.4631	-2.671	-3.1126	-0.14908	-0.62189	-3.6596	-0.83577	-3.3429	-2.8678	-2.6157	-1.1453	-3.4946	-2.4524	-2.312	-2.141	-2.4835	-4.0207	-0.29445	-2.8451	-3.072	-0.99421	-2.2887	-3.798	-0.37004	-3.4642	-1.6808	-1.0983	-0.98219	-3.153	-1.0992	-2.3455	-2.7366	-2.4074	-1.8137	-4.6717	-3.5374	-1.946	-1.1838	-2.2293	-0.80275	-1.6545	-2.1029	-3.3287	-1.0402	-4.4055
-4.1226	-1.7031	0.3784	-2.4774	-1.714	-3.5313	-3.5884	-3.0779	-1.5742	-1.3127	-3.6682	-0.47706	-3.1308	-3.9717	-2.0486	-2.0902	-3.5649	-2.4256	-4.6965	-2.5442	-4.0541	-1.1586	-6.9065	-4.291	-1.8387	-3.1785	-4.6246	-2.6271	-1.3367	-2.1178	-0.60008	-2.0267	-2.249	-2.4349	-0.60845	-1.6244	-4.1439	-2.6759	-2.9615	-0.60044	-4.4686	-1.7188	-2.3801	-4.6687	-2.0891	-0.65114	-2.7634	-2.9161	-1.7804	-2.0994
-9.603	-9.6876	-9.3838	-10.951	-9.4878	-11.356	-10.718	-8.5752	-11.332	-10.174	-10.121	-13.558	-11.618	-10.522	-9.2546	-11.048	-12.838	-11.283	-11.742	-10.951	-9.7904	-8.9618	-12.143	-11.445	-10.837	-12.534	-9.1797	-10.847	-9.1688	-9.3841	-10.112	-8.882	-8.121	-10.377	-10.575	-11.685	-10.175	-11.046	-9.6338	-11.588	-11.121	-11.642	-10.378	-11.59	-9.4457	-10.89	-10.006	-9.6267	-9.6868	-11.708
-5.7737	-6.8635	-4.8464	-4.4364	-2.4995	-2.2169	-6.3775	-4.2122	-4.2495	-4.2723	-2.7919	-3.8082	-4.3754	-6.0971	-5.4188	-7.2438	-7.1067	-4.4801	-4.0905	-6.1486	-3.64	-3.4031	-8.3347	-5.4059	-6.7794	-5.5387	-6.2001	-4.4126	-7.2897	-5.3982	-5.872	-7.1729	-5.7808	-6.3417	-5.4589	-3.344	-4.9481	-5.3606	-4.8822	-5.389	-5.1526	-4.794	-4.7402	-4.4126	-4.7849	-6.3852	-4.6171	-4.9294	-5.7022	-4.4997
-7.1725	-9.1913	-7.3993	-9.5737	-7.7314	-5.9379	-5.3376	-7.1324	-10.295	-11.165	-7.3899	-7.2144	-7.4519	-7.8953	-7.8242	-7.9459	-8.1038	-9.3635	-5.1414	-6.6996	-6.8521	-9.6535	-7.2752	-7.4828	-9.0943	-7.4665	-7.4612	-8.8641	-7.5203	-10.194	-7.0719	-6.7492	-7.5637	-7.0815	-6.9027	-8.7864	-8.4331	-7.8053	-6.4122	-6.7585	-8.0366	-8.9655	-5.3575	-10.096	-8.3412	-6.3677	-9.8258	-8.9956	-8.4075	-6.5332
-14.355	-10.193	-14.246	-12.702	-12.895	-14.144	-12.686	-13.061	-10.666	-14.126	-15.794	-14.354	-9.5891	-12.718	-11.546	-12.275	-11.182	-13.776	-10.942	-13.159	-11.362	-13.258	-14.625	-12.49	-13.091	-11.867	-12.069	-14.239	-14.844	-12.594	-13.76	-14.491	-13.301	-13.176	-12.803	-10.561	-14.171	-11.807	-12.519	-12.888	-12.798	-14.047	-13.59	-11.952	-14.042	-12.756	-11.448	-11.758	-14.29	-11.415
1.436	1.4768	1.9595	2.8089	3.2429	4.6815	1.3477	1.692	0.34652	3.1712	0.21618	2.0232	1.262	4.0708	1.8018	2.9324	3.1676	1.5209	2.1521	2.1802	1.8844	0.81521	1.048	3.5687	1.4276	-0.22138	0.80539	2.1783	2.5314	3.071	-0.14156	1.7297	4.3028	0.31396	2.1233	1.3755	0.58438	2.3163	1.8109	2.5564	2.9226	4.3821	1.2792	1.582	2.7418	0.69831	3.3124	1.014	1.937	0.81287
-3.5538	-2.1188	-2.8968	-4.3451	-2.993	-3.4887	-4.3934	-2.8226	-2.3775	-5.4766	-4.8951	-4.3877	-5.3246	-3.1217	-4.6415	-4.1078	-1.8986	-3.8229	-3.3331	-4.3206	-2.794	-3.4879	-3.0353	-5.7941	-3.0384	-6.6173	-5.0857	-6.092	-3.7214	-3.5292	-2.4785	-4.5807	-4.7489	-2.7508	-5.6527	-3.8299	-1.499	-5.9552	-1.7258	-5.7438	-4.8537	-3.5656	-3.5385	-3.5417	-0.55398	-5.7762	-4.0348	-2.8872	-5.1621	-4.669
-2.649	-2.0005	-6.4198	-5.2368	-1.6102	-2.4459	-1.0201	-3.2387	-3.6536	-1.8012	-4.5037	-2.6589	-3.1967	-3.2707	-2.2105	-3.539	-2.1747	-3.0334	-2.7086	-1.3265	-4.9854	-3.2162	-3.9648	-3.8737	-2.8189	-2.5336	-4.0639	-3.6642	-4.2656	-1.2725	-1.8869	-3.7239	-2.1857	-4.3227	-3.0643	-2.8674	-4.0814	-4.5941	-4.8899	1.0183	-3.6611	-3.3224	-3.9266	-1.9638	-4.9336	-3.1636	-3.6066	-1.8079	-2.5595	-4.6008
-1.0246	-1.0222	-0.25744	-1.1063	0.36306	-2.6391	-0.13528	-2.8441	-2.062	-0.88677	-3.7757	-1.3919	-2.1422	-3.1472	1.3043	0.14448	-0.95893	-0.86031	-2.2877	-2.3009	-2.0463	0.24719	-2.1314	-1.5282	-3.3461	-2.1232	0.16176	0.63736	-0.39221	-1.9794	-1.4396	-1.735	-3.9908	1.1842	-1.1008	-5.4155	-0.30305	0.3631	-2.6211	-2.4233	-2.9055	0.64767	-2.0002	-1.2095	-1.2041	1.3848	-2.0859	-0.77471	-2.5621	-0.99097
5.4629	6.3608	5.9504	4.3811	7.3876	6.6656	7.5049	4.5992	7.0393	6.6358	6.0957	4.4373	5.4294	3.7016	4.1723	6.7239	4.9511	5.9821	4.4961	5.9865	3.5539	4.9206	4.9336	5.6552	6.2574	6.4232	5.2746	5.6902	5.201	7.3431	5.0016	6.9835	4.1136	3.6733	4.3399	3.4682	6.2571	7.2347	6.7299	5.8205	4.7773	4.5246	5.1668	5.2054	3.7569	7.3718	5.3479	5.2038	4.12	6.2084
-2.5926	-1.2889	-1.6455	-0.86479	-1.2672	-3.1847	-3.3272	-0.006909	-0.41819	-1.4544	-2.9575	-3.482	-1.6019	-2.1432	-0.6585	-2.7732	-0.93667	-2.5751	-0.39422	-1.2374	-4.232	-1.2489	-3.7649	-1.8395	-3.0938	-2.1002	-1.2034	0.50528	-3.4286	-1.9507	-2.7147	-2.6419	-3.9857	-2.6927	-1.6972	-0.81674	-2.5402	-4.6999	-2.6367	-5.0854	-2.0388	-3.1615	-0.44998	0.24559	0.12896	-1.2626	-1.642	-0.72509	-2.0156	-1.6568
-4.5356	-4.4179	-4.2313	-4.2152	-3.2705	-4.1675	-3.6675	-5.6985	-2.7531	-2.6089	-3.156	-3.7291	-3.3198	-3.3961	-4.2334	-2.8341	-4.5997	-4.4739	-3.0356	-5.2587	-4.7665	-7.0405	-6.0522	-3.6978	-3.7508	-4.5561	-4.3384	-5.1815	-2.7972	-3.7722	-4.0435	-3.442	-4.8246	-3.8734	-3.2397	-5.3089	-3.4398	-4.2264	-5.2816	-3.71	-2.8162	-4.8176	-3.5391	-5.5549	-3.7452	-3.3046	-4.7086	-6.7547	-5.5065	-3.4903
-13.547	-13.877	-11.925	-12.878	-14.261	-12.248	-12.928	-15.306	-13.853	-13.651	-13.144	-11.3	-12.201	-15.223	-12.459	-12.972	-13.278	-12.128	-12.15	-13.96	-12.322	-11.846	-12.41	-11.756	-13.659	-14.813	-14.541	-15.836	-13.657	-13.321	-12.866	-11.971	-13.794	-13.492	-15.136	-15.489	-13.764	-10.852	-13.006	-11.696	-14.018	-12.993	-11.431	-12.21	-11.866	-12.635	-11.345	-14.12	-13.903	-14.72
5.1813	0.090122	3.2131	1.4887	1.7166	3.1477	3.3376	2.8082	7.0459	2.5511	2.0737	3.3553	0.057718	1.7793	1.9109	1.0082	4.5211	4.1965	1.1823	1.3393	3.5581	4.3815	0.47203	3.384	0.65423	1.4465	3.1684	3.7631	0.27171	2.3869	2.7018	2.9133	0.64388	-0.49745	0.28791	2.1415	2.8385	1.3753	1.6261	2.4407	1.3451	2.6417	3.5494	2.0403	0.95338	1.2235	3.3547	2.5959	3.8234	2.3008
-9.4062	-11.503	-12.381	-10.9	-9.8947	-10.019	-9.8148	-8.7969	-6.769	-9.1594	-8.5251	-8.6242	-9.5295	-7.1105	-12.384	-9.0982	-7.3118	-9.3367	-9.4312	-10.629	-8.708	-9.6865	-8.9871	-7.2729	-8.0851	-8.5616	-9.5646	-7.65	-8.876	-9.4855	-10.758	-7.6477	-9.7367	-8.1887	-10.145	-9.4182	-8.7946	-11.712	-11.259	-6.5243	-9.6725	-9.5804	-8.2258	-7.3971	-8.0192	-9.0217	-9.5323	-10.239	-10.681	-11.306
-9.7387	-10.265	-9.8458	-8.8336	-11.451	-8.9337	-12.553	-11.099	-8.154	-10.682	-11.017	-9.7849	-10.416	-9.0902	-9.339	-10.408	-11.673	-11.677	-8.9133	-10.315	-10.359	-7.8922	-10.265	-10.282	-11.42	-12.017	-10.621	-11.776	-11.226	-9.5961	-10.644	-9.7942	-11.996	-7.2528	-9.2676	-10.811	-11.023	-7.9485	-10.44	-11.411	-9.3639	-10.253	-9.3281	-9.4839	-8.9127	-11.312	-9.1393	-11.57	-9.7496	-9.1435
3.9401	3.6175	6.3092	6.3694	4.8122	1.5985	5.9065	6.2845	7.0881	5.3792	5.4037	3.7333	4.5789	6.072	4.1808	7.0444	5.9016	4.33	2.9903	4.5706	5.8878	5.454	7.3196	5.7754	5.3293	5.9329	5.0834	3.6284	3.2673	1.6511	4.6542	5.3608	5.9135	8.767	4.3901	4.6667	5.0327	6.3738	5.4641	6.8294	5.7948	5.7206	4.7355	4.0747	6.0309	7.5893	5.2247	5.6841	6.0553	4.6287
-1.4497	-0.74089	-3.4431	-3.8319	-2.8576	-4.2251	-4.9663	-4.143	-5.7856	-6.0345	-3.2365	-4.2423	-4.2125	-3.7676	-3.7627	-1.7388	-5.5199	-3.8775	-5.5922	-2.569	-7.2805	-4.3171	-5.5235	-1.0855	-3.1321	-4.397	-3.1328	-4.4453	-3.1952	-4.213	-2.4871	-2.9401	0.14466	-2.3803	-2.7605	-3.6832	-5.0596	-3.5489	-5.9904	-6.1806	-5.0027	-3.3723	-3.1017	-4.8407	-4.1097	-6.1558	-4.576	-4.0871	-4.861	-5.5032
5.2537	6.4937	7.0332	4.6875	6.6693	5.689	3.446	4.3101	4.089	6.2889	4.6555	6.9116	5.2915	4.3849	3.649	6.7829	3.461	5.9909	2.6883	7.5538	5.5762	4.545	5.4322	5.9349	4.1552	7.2629	5.3305	5.5535	6.2538	3.6253	4.9674	6.0879	5.4736	6.2515	6.6685	4.7425	9.4027	7.6416	5.7812	7.5443	6.335	5.9786	6.8985	6.1951	5.9894	3.7417	5.4763	6.6843	6.0982	5.6937
3.8447	1.5586	0.83717	2.9744	1.5861	1.4728	3.4578	3.1109	4.33	0.98425	0.34915	2.2462	3.8792	0.51029	2.7742	2.3746	-0.59651	0.053947	1.8598	1.5553	0.31816	2.5585	0.45842	0.46911	2.3447	2.9104	1.8417	-0.076953	0.83615	0.14341	0.2999	0.7151	0.96413	2.6468	1.3415	1.0659	2.8245	2.4528	0.35984	-0.99124	1.8842	3.1364	2.8268	2.5099	1.8023	2.5225	2.7831	2.3835	1.9294	2.735
-1.6958	-3.0412	-5.8647	-3.2459	-2.8053	-2.9468	-2.8804	-2.2981	-4.0245	-2.2795	-6.0773	-4.66	-1.8431	-2.2202	-5.2505	-2.9284	-3.2611	-4.746	-5.1081	-4.4914	-3.4302	-3.291	-3.4821	-3.1757	-2.3664	-1.5665	-1.7563	-3.1212	-5.5979	-3.9613	-7.1304	-5.4384	-5.4944	-3.3788	-5.0554	-0.21662	-3.9516	-4.639	-4.5974	-3.5875	-2.7655	-3.1569	-2.863	-2.7272	-3.4797	-2.368	-2.2925	-0.61614	-3.411	-3.6838
3.6283	0.51584	3.8589	2.2835	4.2904	5.2122	2.3317	3.9851	2.77	2.2158	2.2145	1.8982	4.0379	0.9764	2.99	4.8806	4.2164	1.7374	2.6685	2.0186	2.088	1.7832	0.7977	3.32	1.1431	1.1804	3.3155	2.3078	2.1764	1.4488	3.1158	2.2277	2.0543	0.91309	3.437	2.0538	1.1635	4.3002	1.6368	3.1825	2.8113	0.35928	3.9108	3.5162	1.2587	1.8959	2.6935	0.71479	2.5962	1.6457
-4.206	-3.6451	-3.29	-1.5184	-2.7452	-4.6137	-2.5569	-5.6884	-2.2461	-3.9536	-2.8019	-2.6565	-1.3783	-4.8762	-5.0171	-5.1822	-4.4666	-4.3561	-2.5989	-0.89525	-3.5166	-4.7242	-3.0393	-3.5727	-3.173	-6.677	-2.0145	-1.969	-3.7286	-4.9658	-2.9896	-4.6299	-3.3403	-4.4456	-3.6611	-3.16	-5.7185	-2.0781	-1.8228	-3.8621	-2.8484	-3.4557	-2.2492	-2.7276	-2.4698	-2.1466	-2.793	-2.485	-1.378	-6.8541
-4.7676	-0.97119	-3.818	-1.5023	-3.0567	-1.5719	-0.82946	-2.2326	-2.2	-2.6157	-2.0349	-3.3075	-1.2586	-1.68	-3.6915	-4.2308	-0.38826	-2.4227	-1.4214	-2.6945	-3.8759	-0.90604	-2.3627	-0.76355	-2.2259	-1.6114	-1.9619	-2.11	-3.877	-5.0017	-3.3111	-2.9377	-2.7451	-1.1838	-1.642	-0.11632	-1.5661	-4.7655	-1.7931	-1.2952	-1.7562	-4.4478	-3.6561	-4.0333	-2.2694	-2.7004	-3.0695	-2.5365	-1.1475	-1.4749
-15.338	-14.643	-16.037	-16.198	-16.227	-13.954	-12.935	-14.971	-13.536	-14.484	-11.903	-14.927	-16.098	-14.286	-11.202	-13.838	-16.062	-14.962	-15.804	-15.002	-15.317	-14.954	-15.968	-14.688	-12.704	-14.611	-15.184	-15.635	-16.232	-14.679	-15.886	-14.596	-15.238	-14.767	-15.088	-14.754	-15.433	-15.135	-14.232	-13.434	-13.005	-16.412	-16.494	-17.127	-15.933	-14.539	-17.47	-14.553	-14.765	-14.408
-24.357	-22.411	-21.196	-22.544	-23.615	-22.734	-19.635	-22.36	-22.862	-23.335	-22.178	-21.406	-23.797	-21.302	-24.268	-21.276	-22.799	-21.69	-23.923	-21.808	-19.881	-21.874	-22.344	-23.524	-22.78	-24.785	-22.308	-24.103	-20.24	-22.374	-23.704	-21.104	-20.101	-21.769	-21.76	-21.776	-21.401	-23.098	-23.149	-22.001	-22.375	-22.04	-24.595	-24.982	-21.34	-22.185	-21.197	-23.725	-22.412	-25.435
-5.5473	-6.5765	-6.1323	-5.2344	-6.0214	-6.8607	-7.4905	-5.7827	-4.2006	-8.4153	-7.1451	-6.7908	-3.291	-5.5268	-7.6999	-6.3764	-4.3283	-7.151	-5.3045	-5.2015	-5.1535	-6.412	-2.7291	-5.303	-5.5528	-3.9477	-5.6398	-5.8993	-4.9631	-4.3231	-6.6763	-3.6564	-5.6313	-3.8013	-5.0664	-5.0141	-5.6011	-7.6374	-2.8828	-4.3265	-6.8764	-6.6345	-4.7036	-4.8958	-4.8084	-3.7102	-5.2822	-5.4224	-4.4044	-3.6109
-13.65	-12.284	-12.161	-13.113	-11.102	-14.716	-11.837	-12.676	-11.535	-11.818	-13.32	-12.96	-13.343	-13.599	-11.038	-13.261	-13.164	-14.331	-13.335	-14.161	-13.022	-10.006	-13.826	-14.053	-14.722	-13.276	-14.36	-13.724	-13.056	-10.574	-13.948	-13.624	-13.399	-13.379	-13.844	-11.683	-11.468	-11.396	-15.945	-12.039	-14.161	-13.094	-12.03	-12.653	-13.408	-12.344	-13.522	-13.156	-13.243	-11.788
7.664	7.2504	6.904	6.8242	8.3559	9.1182	4.6471	8.0376	6.253	7.4979	9.2376	5.8696	7.6015	5.5396	7.1832	5.8261	5.9901	6.0113	6.907	5.5391	5.4448	9.6525	7.7155	7.274	8.5787	6.4686	6.2033	5.3168	6.6359	9.4031	5.4365	8.5494	5.825	7.1678	6.1905	7.6282	4.498	6.2311	8.5177	6.1161	6.0922	5.0656	6.7545	6.5345	6.564	6.0947	5.4291	6.286	6.8051	6.591
-5.07	-6.9654	-8.3285	-4.2604	-6.1248	-4.4775	-3.9064	-6.0692	-5.5934	-7.3431	-5.3073	-5.3333	-7.3709	-5.9626	-6.9985	-5.6134	-3.8155	-5.6869	-4.799	-3.6165	-6.2771	-4.8776	-4.9137	-7.5292	-4.8661	-6.1603	-6.1204	-5.6039	-5.6465	-4.109	-4.8773	-5.5184	-5.4498	-6.6979	-6.4027	-2.7626	-5.6363	-3.0928	-6.2187	-7.9065	-6.341	-3.8174	-4.7355	-6.0127	-4.9593	-4.4235	-5.1937	-2.2935	-5.6091	-6.0948
3.9961	4.3312	6.8618	4.3001	7.4247	5.3364	6.8283	5.2374	6.8782	5.7247	5.9543	3.5477	4.8239	5.0468	7.4848	5.3173	6.5977	5.6144	5.7062	7.4838	6.2238	3.8693	4.6886	5.3338	4.0901	3.8101	5.3232	5.9595	6.3845	5.5819	4.489	3.659	7.9887	6.1648	4.4675	7.8788	8.3422	5.6977	3.625	4.5456	4.6747	6.3451	4.2245	3.7666	5.7012	6.0162	4.7368	4.8969	6.8593	5.3713
-13.18	-14.5	-14.84	-14.213	-13.23	-14.795	-13.702	-12.65	-12.513	-13.599	-14.052	-13.115	-11.815	-14.335	-14.156	-14.09	-13.835	-14.184	-12.162	-13.473	-15.007	-13.298	-12.496	-12.933	-12.271	-11.919	-11.817	-13.19	-15.207	-12.384	-13.255	-14.586	-12.953	-14.171	-14.024	-12.617	-13.191	-12.98	-13.052	-13.292	-14.183	-13.466	-13.631	-12.837	-9.5578	-13.172	-12.868	-13.205	-13.961	-15.354
-6.1515	-4.6731	-6.52	-2.5424	-4.8215	-5.2552	-4.6236	-2.7502	-6.7854	-3.6723	-5.1144	-4.5856	-3.601	-5.5936	-5.0645	-3.7563	-7.6044	-5.9712	-5.4087	-6.5303	-6.5444	-3.9264	-5.7959	-3.7269	-6.2001	-4.8416	-8.2564	-5.684	-5.4525	-4.7291	-4.8021	-5.9368	-7.6221	-6.4363	-6.9879	-2.8552	-4.826	-4.9578	-5.7888	-2.6982	-2.5973	-5.273	-4.6507	-6.2684	-7.1666	-5.8103	-4.624	-4.1272	-4.2694	-2.7885
-5.2142	-3.0572	-4.3238	-2.4791	-4.0409	-2.3699	-2.9889	-3.5273	-3.1324	-3.449	-2.0865	-3.488	-0.74726	-4.4224	-1.636	-6.7049	-2.8869	-6.0571	-4.4919	-3.5013	-3.4657	-0.11359	-3.2886	-4.0875	-6.4796	-3.6242	-2.5851	-1.5143	-1.8685	-4.3082	-2.2946	-3.7022	-4.2958	-2.1284	-2.937	-3.5966	-5.3893	-3.6275	-5.9098	-1.9851	-2.0041	-2.0529	-4.9535	-3.4781	-3.7712	-3.7667	-2.6405	0.45548	-2.6361	-1.1847
-4.7601	-5.1139	-5.2463	-2.9511	-4.635	-3.878	-4.7924	-3.1955	-3.2474	-3.9467	-4.9761	-4.3028	-2.3244	-8.4978	-5.6834	-5.5006	-6.8113	-7.5113	-3.1156	-5.9325	-5.3392	-3.6061	-4.1845	-4.6646	-5.6884	-5.1123	-4.3521	-5.7582	-4.758	-5.0991	-5.4573	-8.1756	-2.9715	-5.7232	-5.8587	-3.9806	-3.2568	-3.931	-8.0534	-6.3826	-4.3826	-4.2469	-4.1172	-7.0268	-6.2566	-4.1179	-4.7823	-6.3353	-5.3937	-6.1212
-13.558	-10.898	-11.912	-13.649	-10.507	-12.043	-12.441	-11.989	-11.787	-11.46	-12.597	-13.072	-12.592	-11.033	-12.197	-13.225	-12.12	-11.659	-10.644	-11.804	-12.773	-11.299	-11.165	-9.2994	-10.067	-10.151	-13.401	-11.369	-11.329	-10.489	-12.554	-10.975	-10.528	-13.477	-11.765	-11.477	-12.695	-10.097	-11.89	-12.008	-13.831	-12.489	-11.051	-11.323	-10.986	-12.398	-13.701	-11.689	-14.283	-11.172
5.0297	2.7417	5.7273	1.1803	1.6216	2.6176	1.4433	3.5489	1.2895	3.0017	3.7975	2.2802	2.1771	4.3477	2.6779	2.4168	2.9088	2.8569	2.5203	1.8191	1.7977	3.3695	2.954	1.7087	2.7439	1.9604	5.3959	5.0035	3.9251	5.6495	1.0547	4.0354	4.6475	2.0996	0.85982	2.9361	1.0796	3.3357	3.3331	0.94443	2.6831	2.6395	4.7807	3.6254	3.3593	0.84618	3.6777	3.6173	3.001	0.24146
-3.8874	-2.3114	-1.6058	-4.1438	-3.8972	-4.9336	-5.0956	-4.4997	-3.9721	-1.7963	-2.2559	-3.6193	-3.7477	-3.3028	-1.3551	-4.6681	-2.7579	-4.1839	-3.4842	-1.5915	-1.5022	-0.80948	-3.7227	-4.2857	-6.4831	-5.0083	-2.3579	-3.0708	-2.2897	-2.9227	-5.5639	-4.2374	-1.5216	-2.5944	-3.8875	-2.3495	-4.2344	-4.2445	-4.6698	-3.5671	-2.7496	-3.284	-3.4896	-4.1696	-3.9192	-3.8399	-4.8671	-4.3864	-4.673	-2.5942
-9.346	-8.4553	-8.3726	-9.8436	-8.2752	-9.6706	-7.1443	-11.091	-11.88	-5.6306	-11.275	-7.7993	-8.8178	-10.095	-8.7252	-9.5924	-7.4062	-9.1147	-9.1644	-8.655	-8.6633	-7.9485	-9.077	-7.8338	-6.6253	-8.563	-9.2092	-8.2929	-8.4128	-8.8694	-9.3273	-9.463	-9.5471	-9.4474	-8.9809	-9.6655	-10.344	-9.8397	-7.3214	-8.5948	-9.6896	-9.7091	-8.5942	-9.9032	-7.5729	-9.3731	-8.6865	-7.3925	-10.543	-11.543
-4.731	-5.1777	-2.5363	-3.9634	-5.1905	-4.2541	-2.8671	-3.3863	-5.8782	-4.2192	-3.2278	-3.3519	-4.4009	-3.7651	-2.9782	-2.7344	-7.8447	-2.9193	-6.0159	-2.2941	-4.9035	-4.3068	-3.5917	-4.7274	-3.8084	-5.1753	-2.8677	-1.7813	-4.296	-6.7277	-4.1698	-2.472	-6.3229	-4.5448	-3.8338	-4.044	-5.6867	-3.9891	-5.9193	-3.98	-2.034	-3.3797	-4.1477	-3.8492	-3.582	-4.5241	-5.5817	-2.2463	-3.6692	-4.5541
-2.001	0.7162	-1.5225	-2.5609	-2.5959	-1.1063	-0.41035	-0.51262	-2.6829	-0.32922	-2.1141	0.61153	-0.80152	-3.254	-2.392	-0.55769	-0.64233	-1.8313	-0.67668	-0.2746	-1.5431	1.1309	-3.9051	-3.077	-2.2283	-3.9437	-4.2802	-1.642	-2.982	-0.71206	-2.5337	-4.379	-1.1073	-2.6429	-1.1271	-2.0825	-0.3297	-0.81696	-0.13702	-2.0471	-5.3852	-3.1221	-2.0836	-0.58424	-1.6871	-2.6944	-3.0045	-1.1855	-2.8877	-1.1012
-7.027	-7.592	-8.5147	-10.088	-7.2835	-7.9645	-9.893	-6.5164	-6.0663	-8.9937	-8.3376	-9.0262	-7.7551	-7.1096	-7.239	-6.7313	-7.0742	-7.9706	-9.088	-6.4087	-7.5576	-9.6888	-7.6837	-7.1064	-6.9403	-8.6096	-8.3521	-6.6387	-6.9242	-8.521	-6.2488	-6.9074	-6.6898	-7.4394	-7.8331	-7.0347	-7.6441	-8.4121	-9.3249	-8.3563	-8.1101	-7.3913	-9.2385	-7.9271	-9.4959	-6.8214	-6.6222	-7.9365	-9.1497	-7.8119
-12.611	-13.047	-12.258	-15.74	-13.746	-13.4	-11.647	-13.02	-11.966	-14.62	-12.121	-11.613	-10.789	-12.169	-13.146	-11.703	-11.78	-13.699	-13.787	-13.297	-14.727	-13.988	-10.686	-12.65	-13.635	-11.045	-13.427	-12.465	-14.046	-11.796	-13.239	-11.342	-11.515	-12.419	-13.829	-13.111	-13.168	-15.127	-13.095	-11.776	-13.883	-14.557	-12.316	-12.662	-13.446	-13.218	-14.785	-12.787	-12.187	-13.465
-10.852	-11.916	-10.868	-10.337	-8.8887	-8.9874	-9.3703	-9.9735	-7.9234	-7.442	-9.1858	-10.844	-9.827	-9.9082	-8.366	-10.694	-8.8021	-7.5538	-10.492	-11.012	-8.812	-10.79	-9.675	-8.665	-9.535	-11.933	-9.3349	-9.0289	-8.0511	-10.999	-10.614	-9.9785	-10.085	-11.286	-10.453	-9.9218	-8.3086	-8.4283	-10.009	-8.4864	-8.9293	-9.1936	-8.1235	-9.606	-8.2921	-7.4274	-9.5269	-8.2897	-8.6345	-7.6533
-3.111	-4.0904	-1.6023	-1.5567	-3.8911	-1.1366	-0.33085	-1.9432	0.36043	-0.77527	-1.153	-1.8993	-0.23836	-0.2143	-1.5305	1.3858	-2.004	-0.97206	-3.7984	-1.0173	0.31276	0.22644	-2.0695	0.98115	-1.3458	-1.75	-2.2957	-0.056919	-1.074	1.1114	-1.1153	-1.893	-1.9144	-3.857	-1.2294	-2.9575	-0.057831	1.8569	-0.7848	-1.9567	1.3567	-0.42533	-1.258	-2.821	-1.5437	-1.6649	1.5174	-1.0111	-2.5693	-3.2501
-3.521	-0.89024	-0.98547	-0.91991	-2.7488	-2.0694	-0.258	-0.68431	-1.8993	-0.44465	-1.3847	-0.6971	-1.3373	-2.7156	-5.6351	0.14442	0.092924	-0.48119	-1.5211	0.65296	-4.2525	-2.591	-0.72623	-1.4049	-0.34319	-3.2995	-2.292	-2.6421	-0.078988	-0.89393	-0.88009	-1.8383	-1.1345	-1.9686	-1.3142	-0.87618	-0.55312	0.39119	-2.0317	-2.1895	-1.7616	-0.72117	-0.16637	-0.18424	-1.7606	-0.33352	0.92097	-0.29446	-3.2302	0.090027
-13.148	-11.897	-10.675	-13.543	-14.9	-10.786	-12.471	-9.7089	-12.646	-8.8172	-11.641	-11.477	-12.21	-11.353	-10.899	-11.24	-12.086	-9.0398	-12.632	-10.284	-11.636	-11.682	-13.932	-12.128	-11.925	-12.034	-14.452	-10.324	-12.308	-12.508	-11.117	-9.2229	-13.116	-9.0702	-11.261	-11.634	-13.473	-10.285	-13.052	-12.615	-12.873	-12.128	-11.163	-13.496	-11.208	-13.196	-9.7274	-10.859	-12.635	-10.61
-21.577	-20.534	-22.512	-20.729	-21.064	-21.282	-21.761	-22.96	-21.82	-20.856	-20.407	-20.836	-20.609	-20.35	-19.523	-19.924	-23.037	-22.974	-20.288	-22.049	-20.779	-20.182	-19.608	-19.676	-21.063	-24.238	-20.16	-19.491	-18.281	-22.993	-20.867	-18.968	-22.287	-21.354	-20.362	-19.744	-19.301	-21.071	-18.652	-22.471	-21.169	-21.247	-19.711	-19.438	-17.942	-20.277	-21.623	-19.738	-18.867	-21.523
-4.5509	-5.2529	-6.1502	-4.9603	-8.5042	-5.0783	-5.8179	-5.5406	-3.3229	-4.8013	-7.6017	-5.1432	-6.529	-3.8433	-5.0748	-6.0968	-6.6687	-5.8032	-6.5505	-4.5452	-5.7376	-4.5885	-6.13	-4.2929	-3.5708	-8.1267	-4.701	-4.5315	-5.8958	-4.512	-5.2284	-3.6436	-5.3155	-5.3564	-3.7308	-5.0177	-7.0572	-3.6813	-8.4354	-5.6837	-5.6606	-5.752	-5.1367	-6.6743	-8.4919	-4.9668	-4.1753	-5.0316	-7.1222	-4.8853
-21.41	-25.023	-21.96	-21.818	-22.19	-21.111	-21.865	-20.951	-22.007	-23.365	-22.016	-22.556	-20.287	-21.26	-22.47	-22.965	-22.4	-21.351	-21.122	-22.948	-23.622	-22.902	-20.757	-24.029	-24.398	-22.553	-24.477	-21.926	-22.047	-24.35	-22.777	-22.387	-22.312	-21.84	-23.447	-22.141	-23.143	-22.969	-20.936	-21.371	-21.884	-23.001	-20.327	-21.678	-21.211	-22.085	-22.295	-21.668	-22.498	-22.069
-11.737	-11.591	-12.882	-7.7863	-10.583	-10.104	-11.253	-10.472	-8.8276	-10.468	-11.876	-9.7747	-9.3584	-8.2274	-11.505	-10.067	-10.821	-11.745	-10.465	-12.032	-12.478	-10.797	-8.5452	-11.355	-8.2265	-11.9	-9.7622	-9.781	-12.687	-9.2088	-11.804	-10.428	-10.226	-11.28	-11.237	-11.098	-7.6152	-10.604	-9.1788	-9.1067	-12.587	-10.915	-10.249	-12.939	-9.3327	-9.9307	-9.924	-8.1936	-10.002	-9.2668
-0.57216	-1.1496	1.2277	-1.1885	2.0978	0.98507	-0.48425	-0.86677	-0.54499	-1.4155	0.35406	0.2216	-0.61115	0.023562	1.6402	-1.3789	-0.035704	0.35465	1.5899	-1.0523	-2.8159	0.61857	0.71688	0.31667	-1.2129	-0.30248	-0.85392	-0.24057	-0.40502	3.8398	0.11083	0.98034	0.36575	-0.20155	-0.50539	-1.0677	0.14672	0.38005	0.22137	-1.3578	0.20977	-0.38106	1.3043	0.81735	-0.60371	-0.60426	1.073	-0.7789	0.80116	0.3569
-3.1784	-2.1667	-2.8507	-5.4521	-2.3847	-3.2931	-3.9956	-4.0715	-1.4979	-6.4153	-5.2993	-3.9726	-3.425	-2.8128	-1.7689	-1.7296	-2.9026	-3.1185	-1.3903	-0.94811	-1.9494	-3.9609	-3.2872	-1.4368	-3.3695	-1.9103	-1.664	-1.5358	-2.7986	-2.3124	-3.1874	-4.4812	-2.679	-3.4575	-2.8992	-2.1112	-5.0518	-4.2075	-1.6237	-2.9005	-0.96315	-3.2996	-0.90154	-1.6354	-1.7429	-2.1907	-1.5271	-3.6481	-2.8233	-2.7441
-14.284	-13.944	-15.286	-14.129	-13.565	-15.984	-14.506	-15.608	-14.236	-14.736	-16.902	-15.189	-15.05	-14.248	-13.362	-17.66	-14.582	-14.406	-15.067	-15.37	-14.024	-15.724	-15.329	-14.833	-15.402	-14.831	-14.051	-13.712	-11.504	-15.29	-13.369	-13.862	-14.219	-16.144	-14.56	-13.54	-15.209	-14.344	-16.675	-14.572	-18.443	-12.496	-16.064	-14.205	-14.034	-12.922	-14.199	-15.68	-15.29	-14.085
1.2763	-1.3359	1.9554	2.6024	0.64928	-0.72271	-0.13368	1.6495	-2.0633	1.1542	0.34767	2.2033	0.56103	-1.2966	0.95366	-0.18092	-0.41642	-0.29414	-0.080545	-1.9644	2.0998	0.59205	0.28789	0.98649	0.7191	-0.23133	1.3912	-1.0477	1.541	-0.71262	-1.3617	0.17988	-2.4861	0.42115	0.90455	2.1499	1.496	-0.32237	3.2983	0.21255	-1.6845	0.043558	-1.2003	0.28235	0.31485	1.8843	-0.84465	1.1036	-0.017568	-0.95292
1.2361	2.1843	-2.3539	-0.067017	-2.0401	3.4653	1.2716	-0.36038	-1.318	1.6305	-0.93703	0.89376	0.26433	0.77152	0.67718	0.29493	-0.90622	0.10357	-0.24423	1.0304	0.41706	-0.50648	1.3823	0.45788	-0.78785	-1.8623	-0.29207	-0.062355	0.62857	0.60103	-0.035338	-2.9299	-1.058	-1.6577	-0.86343	0.88173	-0.20947	-0.49285	-0.95594	2.2108	0.96671	1.2392	-1.1678	-0.89455	-0.99346	0.87981	-1.0262	1.2411	1.1469	1.0761
-12.833	-12.948	-12.636	-13.479	-12.438	-12.958	-13.456	-12.777	-15.607	-13.968	-12.629	-12.376	-12.725	-13.169	-10.856	-14.184	-12.295	-12.753	-14.725	-13.334	-12.08	-15.164	-11.06	-15.061	-11.269	-13.933	-13.292	-11.385	-11.589	-13.349	-12.439	-12.519	-12.361	-12.105	-14.572	-13.153	-12.553	-13.163	-15.592	-13.816	-12.761	-12.855	-11.957	-12.252	-13.163	-11.28	-14.302	-15.915	-15.291	-11.573
-6.2303	-4.9819	-4.3361	-4.5623	-2.3168	-1.9574	-5.4945	-5.1802	-3.3212	-1.2936	-5.1776	-5.045	-1.3618	-4.4471	-2.7442	-3.3854	-2.9932	-4.6618	-3.5154	-5.4248	-3.6353	-3.9282	-4.3167	-1.9283	-3.4618	-3.0178	-3.1565	-2.5762	-3.3654	-2.1182	-5.7984	-2.956	-6.073	-3.1183	-3.5221	-3.6094	-6.0209	-2.997	-4.9549	-6.8765	-4.1878	-3.3605	-5.2968	-3.2663	-5.5631	-2.4818	-2.8513	-4.031	-4.3352	-1.259
-9.1626	-10.311	-9.9386	-7.7792	-10.904	-11.64	-11.603	-10.009	-9.631	-9.8025	-10.418	-9.7224	-11.369	-10.312	-8.8091	-7.7949	-10.128	-9.0071	-9.2928	-10.646	-8.5097	-10.298	-12.223	-9.6999	-9.6049	-9.4974	-10.919	-11.609	-10.448	-8.4707	-11.369	-11.183	-10.61	-12.009	-9.8846	-9.3498	-11.147	-9.1741	-11.938	-9.3188	-10.708	-11.227	-8.9827	-8.901	-10.798	-10.654	-11.262	-11.263	-9.547	-10.901
0.51438	-1.3817	1.4384	-1.7268	-1.5084	-0.57083	0.55374	1.2326	-0.73854	1.9826	0.15478	-1.2531	0.098788	-1.0323	0.99923	-0.75953	1.1746	3.5534	-0.49083	0.15427	-2.0337	-2.4774	-0.25478	-1.0995	1.5017	1.268	-0.2913	2.4171	-1.5048	1.9283	0.56956	0.41624	0.25579	-1.3174	0.44021	-0.63816	-0.71097	-1.5062	-0.055728	0.77946	-0.87221	-1.2789	-0.32595	1.2383	-1.2294	-0.21117	-0.76288	-1.5602	-0.92428	1.4874
1.4553	0.20736	1.6372	1.2472	0.45118	0.54639	1.6619	3.5896	2.1361	2.0595	2.926	2.2112	0.79737	4.5221	1.9641	2.4619	1.0381	2.4564	1.2862	0.79957	0.85257	1.6851	2.1241	2.2922	-1.0019	0.61568	1.3471	0.36373	2.899	1.9781	2.5234	2.1952	1.9916	1.1227	1.3136	-0.52699	1.1337	3.5725	1.8448	2.4687	0.61679	0.90965	1.9651	1.0591	0.16753	4.1803	2.0241	1.7957	1.1983	1.1551
-13.044	-13.747	-14.35	-12.479	-12.784	-11.657	-12.69	-13.733	-12.085	-11.366	-12.439	-14.927	-12.661	-12.384	-13.104	-13.909	-14.587	-12.573	-13.055	-13.745	-13.11	-12.28	-14.033	-12.702	-9.2821	-12.777	-11.903	-13.479	-12.297	-14.283	-14.352	-11.4	-14.412	-14.606	-11.61	-12.311	-14.723	-12.497	-13.234	-12.439	-12.352	-11.701	-13.804	-11.278	-12.045	-12.496	-14.48	-13.937	-12.183	-12.702
-0.60239	0.66465	1.3928	-0.41857	0.65368	0.32702	-1.5653	-0.33116	-0.87678	-0.17373	1.2241	-1.6472	-0.81206	-0.047129	0.59086	1.2777	-1.5295	2.4904	-3.4326	-0.09084	2.0974	-2.111	-0.064209	2.0624	0.98549	2.4648	-1.4385	-1.3161	-0.27005	-1.2641	-1.2881	2.0046	1.1713	0.53259	0.049121	0.25463	0.029654	0.94321	0.88091	1.5491	0.34334	0.26109	3.133	-0.83876	1.6402	-1.013	-0.47728	-2.7448	-1.1969	-0.2175
7.3071	7.2619	6.7391	7.6253	9.0753	6.2257	7.7369	5.7437	4.8759	6.7407	7.0834	7.8576	7.7817	7.4174	5.8544	6.3657	7.6503	7.8958	8.1815	6.4337	6.98	7.0366	5.2672	7.3623	8.4504	7.2674	5.2401	6.5041	4.1031	6.7277	4.9281	5.689	7.4146	5.3905	6.8756	8.1868	7.6636	9.5323	5.5176	9.1595	6.8015	8.4486	5.166	5.8468	6.9442	7.3694	8.0923	4.619	7.1387	7.3088
-2.9553	-6.2458	-4.5416	-1.4216	-2.8932	-4.8449	-5.9009	-3.5146	-3.4102	-4.5796	-3.3536	-3.7508	-7.3439	-3.3444	-3.8483	-5.4897	-2.0229	-6.0748	-5.8604	-2.4538	-5.1828	-5.2796	-3.689	-5.5244	-5.875	-4.1761	-3.7431	-5.8551	-2.9402	-2.7701	-4.2319	-4.1672	-3.3638	-3.8846	-6.7276	-4.1483	-1.0217	-3.3243	-5.0198	-6.1629	-3.8808	-2.338	-4.3882	-4.6159	-4.923	-6.3022	-5.3989	-5.585	-3.5424	-3.5225
-13.374	-11.979	-14.139	-11.735	-12.986	-12.081	-13.009	-12.508	-10.592	-11.72	-12.004	-12.506	-14.071	-10.408	-11.975	-12.37	-10.246	-11.581	-11.469	-11.443	-11.963	-13.977	-12.955	-14.633	-10.999	-12.553	-11.714	-10.93	-10.274	-12.662	-11.919	-9.9027	-14.639	-10.324	-12.024	-10.761	-11.532	-14.246	-11.372	-13.36	-11.348	-11.542	-12.835	-11.535	-10.831	-13.367	-12.396	-9.7199	-13.684	-11.034
-5.7644	-3.2074	-4.2275	-3.5029	-4.9385	-3.1777	-4.2265	-4.5805	-3.3734	-2.4328	-5.3662	-3.9685	-4.2757	-4.3746	-5.9982	-1.0259	-5.6043	-3.7418	-4.3542	-3.5727	-1.3666	-4.4938	-1.6115	-5.6608	-1.8487	-5.0962	-3.8582	-2.4079	-2.4439	-3.2934	-2.0668	-2.8677	-5.0842	-4.1435	-3.9402	-2.7433	-5.0626	-2.4256	-3.8334	-4.6649	-3.4228	-2.1794	-4.4817	-1.4525	-2.4974	-4.0252	-4.3535	-2.3633	-4.5486	-3.6024
-5.0055	-6.1881	-5.9763	-5.8409	-6.268	-4.0894	-7.3476	-4.2136	-5.0274	-5.0316	-7.016	-7.962	-2.1063	-7.4424	-5.5014	-6.5984	-4.0652	-5.8346	-5.7952	-6.4574	-5.3449	-7.1402	-6.3287	-6.561	-4.6948	-5.146	-7.9618	-5.5007	-3.6115	-4.9052	-6.9504	-5.0678	-5.9486	-6.7711	-7.3572	-3.7151	-5.3742	-5.616	-4.4353	-5.5269	-6.075	-6.4253	-3.7053	-6.4686	-6.6324	-6.7218	-4.367	-4.9421	-7.3046	-6.1166
9.0415	9.487	12.171	10.773	10.199	10.05	9.1739	9.3574	10.002	11.469	11.601	12.372	10.213	9.2742	8.4215	8.3817	7.7446	9.5915	8.8662	11.556	10.299	9.3482	9.9021	9.6502	10.219	9.2261	10.387	8.1684	9.5645	7.8192	10.399	10.043	9.2256	10.756	10.287	9.2455	8.5619	7.8616	8.7828	10.636	9.7322	9.6299	9.562	9.0967	9.6	6.6484	8.406	10.621	8.9685	9.7625
-14.985	-16.148	-12.63	-14.585	-12.946	-13.814	-11.763	-13.931	-13.812	-13.575	-10.021	-12.694	-13.078	-13.181	-10.955	-11.962	-12.501	-14.069	-14.204	-12.284	-13.878	-14.372	-10.671	-14.279	-12.7	-11.215	-13.661	-12.349	-14.329	-13.092	-13.324	-14.678	-14.279	-12.418	-13.664	-14.049	-12.655	-12.113	-14.539	-13.105	-14.934	-16.499	-13.514	-11.699	-13.782	-13.429	-11.077	-11.536	-11.431	-12.296
1.8594	-1.1681	-1.0925	-1.5015	-3.1229	-2.9045	-2.3074	0.49695	-1.5375	-1.5348	-1.0021	-0.99569	1.6735	-2.2907	-1.6697	-2.5054	-1.8202	-2.8222	-0.10508	-0.13597	-2.5291	-1.6202	-4.2361	-0.3309	-0.23324	0.36987	-0.23151	-2.2102	-1.8425	-1.3132	-3.8882	-0.62118	-2.711	-4.6228	0.17223	-2.6985	-0.039896	-4.274	-2.2135	0.11477	-2.5333	-3.2425	-1.0574	-1.9085	-2.6225	-1.4289	-0.41179	-1.3643	-3.5882	-1.4785
-1.34	1.581	-3.336	-1.8208	1.9987	-1.3656	-1.5069	-1.9013	-0.030461	-3.1348	-1.685	-1.0381	-4.3118	0.78966	-3.3157	-0.25359	-3.4491	-2.5724	-1.4138	0.84631	-1.2197	-3.5883	-3.0543	-0.25688	-2.1384	-0.68812	-1.532	-0.6161	-1.0846	-1.2454	-0.43898	-2.5385	-0.62836	-1.1297	-2.8901	-1.7064	-1.4427	-1.2232	-3.4358	0.31605	-0.97132	-2.4706	-1.0126	-1.3218	-1.7682	0.76585	-2.0225	-3.4605	-0.67786	-0.065119
-5.316	-4.2566	-4.0954	-3.1434	-5.1832	-3.2957	-3.9216	-2.547	-6.7663	-4.6793	-3.5007	-3.7873	-4.2174	-5.2943	-4.5849	-2.5227	-4.2059	-4.2323	-3.6947	-4.5809	-5.7567	-4.9519	-3.4212	-5.9115	-6.5713	-6.2944	-3.6699	-2.8659	-2.8093	-2.2495	-1.7519	-5.6531	-4.8516	-2.9736	-4.3688	-4.9494	-4.8039	-6.3836	-3.4033	-5.6151	-4.3069	-5.4924	-3.982	-4.0104	-5.1908	-3.606	-4.9859	-3.8176	-2.7285	-2.6839
6.3686	4.5953	4.1185	8.9673	5.4797	4.672	3.9997	3.611	5.5486	5.519	6.7174	5.144	3.7665	6.4081	5.1439	3.1896	6.505	6.3623	5.9198	7.1029	4.5957	5.6687	5.095	5.3916	5.7252	4.4203	5.5637	6.3817	4.3504	3.6611	3.378	5.1088	4.8515	3.868	5.6779	6.8791	6.0381	8.8123	6.3916	4.8749	6.7011	5.215	6.9412	3.8382	5.4436	6.7668	4.5491	5.1919	3.2432	5.9417
-13.122	-8.3551	-10.064	-8.2708	-9.1823	-8.1692	-11.978	-8.8543	-12.274	-10.431	-9.6962	-11.633	-7.4312	-10.283	-7.5572	-10.966	-6.807	-10.993	-12.054	-12.81	-11.923	-11.044	-8.7963	-10.929	-10.54	-10.995	-11.624	-9.684	-8.662	-8.9163	-10.448	-10.122	-12.443	-8.4708	-13.958	-11.59	-9.1329	-10.305	-9.2999	-11.051	-8.8994	-12.611	-9.3351	-12.34	-9.011	-9.8984	-9.4306	-10.176	-8.7406	-9.1304
-5.8283	-4.6781	-6.032	-5.3022	-4.4669	-5.1482	-6.9849	-4.7783	-5.4793	-5.3633	-4.9302	-3.8521	-4.4987	-2.9262	-6.7148	-4.3861	-6.4086	-3.7908	-6.2475	-5.8873	-3.9653	-3.0522	-3.2144	-7.2246	-7.7908	-5.7848	-7.2476	-5.8382	-6.6707	-6.3339	-6.224	-5.841	-5.2447	-4.2817	-3.1106	-4.5613	-3.2099	-3.2849	-6.8235	-6.647	-4.787	-5.5459	-5.1511	-6.2615	-4.6424	-7.47	-5.4433	-4.2752	-3.0059	-4.5717
-11.982	-10.563	-9.9587	-12.8	-14.8	-12.681	-12.58	-11.186	-10.298	-11.006	-11.172	-11.488	-11.2	-10.687	-11.425	-12.323	-12.146	-12.208	-13.308	-12.734	-11.897	-11.256	-11.837	-10.704	-10.831	-11.549	-11.302	-11.094	-11.951	-12.338	-13.846	-11.909	-13.619	-13.341	-12.435	-10.698	-11.772	-13.468	-12.355	-10.819	-10.824	-10.7	-11.313	-13.043	-12.785	-12.578	-12.92	-11.334	-11.86	-11.253
-13.073	-12.414	-14.071	-13.178	-12.734	-11.726	-12.76	-10.062	-14.545	-12.085	-13.388	-14.02	-14.264	-11.234	-13.094	-14.114	-15.58	-10.5	-13.816	-16.181	-12.527	-13.257	-13.732	-12.681	-13.068	-14.781	-11.385	-12.374	-14.352	-14.605	-16.201	-13.826	-14.429	-14.314	-13.016	-14.258	-10.8	-12.458	-11.725	-11.928	-14.488	-12.717	-13.775	-10.777	-12.231	-14.182	-13.949	-13.619	-12.137	-14.477
-23.044	-18.953	-22.9	-24.241	-21.318	-24.155	-23.079	-21.116	-22.919	-23.193	-21.208	-20.334	-21.993	-21.489	-20.526	-22.937	-20.272	-22.26	-20.322	-20.603	-20.703	-21.197	-21.451	-22.142	-20.386	-21.625	-20.424	-20.491	-22.08	-23.342	-23.138	-23.372	-21.945	-20.833	-23.306	-21.944	-22.317	-24.004	-19.349	-24.097	-23.147	-22.241	-19.776	-23.288	-20.663	-20.664	-23.158	-22.313	-21.332	-21.841
-1.4824	-3.722	-2.5776	-3.335	-2.8433	-3.5187	-1.5779	-0.96731	-1.7216	0.82239	-1.4985	-2.6033	-2.046	-3.9527	-1.8461	-3.6751	-4.0077	-2.6693	-3.6303	-3.561	-1.5316	-3.0368	-1.8411	-2.3993	-1.6942	-4.233	-1.7729	-3.7946	-3.0714	-1.8829	-2.865	-2.309	-4.5384	-0.99495	-4.0153	-2.2459	-2.5971	-3.2854	-2.4633	-0.49205	-3.1718	-2.5768	-2.401	-2.0476	-4.7256	-2.9116	-3.8502	-2.5556	-1.3934	-4.6388
7.8867	5.6538	5.701	6.6965	7.316	5.9288	6.1454	7.0296	6.0898	8.1608	7.0357	5.7731	7.9242	6.8214	6.9484	5.7738	8.428	4.6306	6.6115	5.9692	6.5292	9.3569	6.6675	8.2174	6.1193	6.6813	8.1535	6.5266	4.8523	8.4903	5.1141	5.8301	5.8552	5.2165	6.4145	5.5649	7.2903	4.9126	9.1419	7.2408	5.8344	8.2539	6.633	6.1064	5.9096	6.8011	6.5422	6.117	6.6838	7.1377
1.6077	4.1929	-0.82956	1.0512	0.55931	1.3423	0.93097	1.804	3.4059	-0.81536	1.6395	1.8092	2.5096	2.2744	2.0508	0.11006	1.3385	0.34456	-0.1064	3.2256	1.1056	2.0354	2.9271	0.68574	1.4111	2.1942	3.0141	1.5522	0.29571	1.3931	0.52276	-0.050629	1.6047	-0.38661	1.8034	2.4634	0.73424	0.98265	0.54497	0.82456	1.4577	0.62926	1.2653	2.6426	-0.029136	-0.67163	3.0516	-0.83011	0.54915	1.7515
-7.9242	-12.019	-12.025	-8.275	-10.476	-9.1096	-9.2671	-10.135	-6.8997	-8.5148	-10.435	-8.1483	-7.5483	-9.5734	-8.7649	-12.083	-8.7885	-8.3913	-9.3892	-11.23	-10.276	-9.1702	-11.372	-9.313	-9.3533	-7.1454	-10.303	-8.9353	-9.3763	-10.043	-9.6971	-9.7082	-9.0683	-11.486	-8.6912	-10.361	-8.2926	-8.7845	-11.032	-9.3725	-10.325	-9.2429	-10.606	-6.2862	-10.046	-10.137	-11.639	-6.8045	-6.9406	-9.877
1.3864	-0.70084	0.93006	1.0547	0.26709	1.3542	-1.9488	-2.0465	-0.40489	0.45319	-0.63288	1.2647	0.03338	1.9608	-1.3068	-1.1827	-0.90803	2.0967	-0.9674	-2.7761	1.6449	-0.43531	0.37749	-0.86309	0.9585	-0.52136	0.3997	0.76098	-0.50005	0.9551	1.4323	-1.8969	1.8022	-0.17723	0.20432	0.4476	-0.46107	-1.1317	-0.19861	-1.048	-0.93629	2.1516	-3.2062	-0.18377	-0.42558	0.0072511	2.7563	0.50415	-0.82165	0.086473
9.1868	7.533	7.8788	9.5069	7.8822	9.2151	8.3017	9.274	7.4997	8.6197	7.3465	7.6193	9.098	8.0237	9.6502	7.6637	8.4377	9.8168	8.042	8.7395	5.6412	5.9292	7.5036	8.0065	9.1822	8.6058	8.2576	8.1916	9.2266	7.2239	7.9389	12.839	7.7721	5.7188	8.7991	6.5205	8.268	9.723	6.7883	7.7844	8.3951	8.6927	8.4552	8.6566	8.3987	10.62	11.082	9.5171	5.9261	10.066
-10.988	-9.7335	-9.3086	-7.7815	-11.403	-11.677	-9.3163	-9.2453	-10.312	-6.6931	-9.2395	-8.4746	-10.3	-10.958	-9.4857	-9.8814	-11.097	-9.3515	-10.053	-7.5467	-11.504	-12.502	-12.269	-10.051	-8.2857	-8.3907	-11.328	-6.693	-7.2267	-10.118	-9.1552	-8.8975	-9.0704	-9.4894	-11.893	-11.471	-11.377	-10.771	-10.064	-9.1632	-9.04	-8.5649	-8.0785	-9.2834	-6.3217	-8.6697	-9.2704	-9.7978	-9.2808	-11.099
-1.3589	-0.68564	-0.69007	-1.1534	0.31286	-0.095429	0.12907	0.10539	-4.8491	0.93109	-1.4455	-2.593	-1.4775	-1.7663	-0.48767	1.0281	-2.2545	-1.567	1.6194	-0.82196	-0.82309	-0.5946	0.27559	-2.242	-0.052958	0.70507	0.39352	-0.24476	1.3481	-1.7053	-0.2091	-1.7565	-0.55508	-0.75569	1.3797	-0.27456	1.0662	-0.25599	0.84207	-1.271	0.97457	0.43546	-0.96273	0.15008	-0.75011	-0.62858	-1.9649	-0.062125	0.56365	-1.0872
-3.2034	-1.0578	-1.4616	0.03415	-2.6449	-2.0708	-0.96238	-0.98127	-1.9752	0.11414	1.1749	-2.6277	-1.7878	-1.9133	0.23661	-0.59682	-3.7592	0.18627	-1.5265	-0.84591	1.274	0.32415	0.28092	-2.0305	-2.1736	-3.2318	-2.2847	0.6722	-0.094758	-2.1185	-1.4551	-1.3302	-1.2233	-1.3698	-0.15298	-1.3665	-1.8085	-2.6851	-0.81202	-1.5278	-1.5667	-0.43681	-2.4145	0.13861	-2.1325	-1.661	-0.16127	-0.059185	-0.30566	-1.6828
-1.2343	-3.2269	-3.127	-3.1078	-4.0225	-3.8624	-0.44439	-3.0285	-1.5239	-0.669	-1.2763	-0.11931	-1.15	-1.4365	-5.055	-3.4508	-2.2606	-3.3586	-1.3955	-4.6293	-2.276	-1.432	-2.3253	-2.7726	-2.1217	-2.1556	-2.2996	-5.3951	-1.7445	-1.4667	-3.0254	-3.2413	-2.0191	-2.5579	-1.2329	-4.3347	-4.25	-1.993	-3.1868	-3.4291	-2.3807	-5.1484	-0.80021	-4.4171	-3.8971	-2.1153	-1.2792	-2.0664	-3.5031	-3.4939
-8.4843	-12.922	-13.603	-11.51	-11.315	-12.877	-9.3801	-11.105	-10.9	-11.71	-13.09	-13.118	-10.743	-12.255	-10.284	-12.215	-8.8582	-10.809	-11.734	-12.052	-12.52	-10.651	-10.127	-13.439	-10.695	-12.033	-9.3495	-12.008	-12.664	-10.961	-9.1649	-12.075	-12.612	-12.538	-13.193	-11.551	-10.241	-10.965	-9.7932	-11.838	-10.42	-10.421	-12.45	-11.666	-11.18	-12.029	-10.998	-10.251	-12.066	-10.76
3.5294	1.71	3.6434	3.4021	2.5765	4.2181	5.305	5.7833	5.0946	3.9211	4.0384	3.2994	4.2864	6.1641	3.9701	6.8535	4.7253	3.9709	1.9417	4.8489	4.7625	4.5402	4.8248	5.4606	3.3519	4.4152	3.4023	3.3209	4.6918	3.159	5.7369	2.0487	4.8084	4.6833	4.8303	4.9616	5.1194	4.3506	5.7682	6.7469	4.2195	1.4146	4.3756	3.9666	4.338	4.8414	4.2218	2.58	4.3518	4.8398
8.398	9.9898	8.8418	5.8731	10.128	8.7615	7.5441	9.9092	8.8333	8.968	7.1943	8.2321	8.1592	8.2544	9.7859	7.8147	7.5625	10.686	9.4966	10.446	9.6181	8.7766	8.7934	9.2659	8.8217	7.0187	8.6349	8.9885	9.913	6.5569	8.5623	6.5999	8.2447	8.5671	12.422	7.405	10.572	10.086	6.6661	7.3921	7.6617	10.117	9.2422	8.4154	8.5262	7.6074	8.7763	9.0118	8.4865	10.911
-7.4273	-6.724	-4.2682	-7.6751	-4.1137	-5.2888	-5.8323	-5.3622	-4.9231	-4.9286	-6.2192	-6.8888	-5.438	-5.1731	-3.9636	-5.8138	-5.8673	-3.6228	-5.7013	-5.2469	-5.238	-6.2986	-4.7162	-5.002	-4.4349	-7.3609	-4.5522	-6.1249	-6.0967	-4.2481	-4.7118	-4.5892	-3.9583	-3.2793	-5.7078	-4.9713	-6.6196	-3.9956	-5.8183	-4.9462	-4.253	-6.4941	-6.9086	-5.55	-3.6867	-5.1407	-6.8711	-5.9762	-5.5087	-8.4536
-2.574	-1.312	-1.2399	1.0305	-0.27178	0.13349	-1.4742	-1.6135	-1.7582	-0.54933	-1.1974	0.39028	-2.0623	-2.9289	-1.5004	-2.3805	-1.6542	-2.3214	-0.020294	-0.33907	-1.8691	-1.5924	-2.9152	-0.039199	-2.7224	-0.76292	-1.3388	-3.3094	0.36442	-1.3444	-1.9466	-1.9825	-1.3648	-2.3147	-0.46584	-0.090953	-0.080791	-2.4148	-2.3053	-3.6866	0.78549	0.32612	0.32451	-0.041284	0.19553	0.11182	0.47977	-0.841	-3.4346	-2.6185
-9.0014	-10.817	-9.7156	-12.763	-9.0755	-10.19	-9.3515	-9.6961	-8.1298	-10.679	-8.9552	-10.359	-9.5302	-7.5198	-7.6794	-7.916	-11.485	-9.6936	-10.168	-6.6305	-9.9288	-11.032	-10.971	-8.596	-8.1487	-7.2233	-8.2492	-10.534	-9.279	-8.3727	-9.4003	-7.8327	-7.9133	-6.1209	-8.5441	-9.0532	-8.2342	-8.5472	-8.3576	-11.488	-9.7591	-8.0258	-9.6247	-8.0626	-10.249	-9.6563	-9.1455	-6.1718	-8.683	-10.185
-1.7582	0.60133	0.15797	0.78171	-0.56401	-0.84056	-0.26472	0.16151	0.74044	-0.3264	0.0054754	-2.9711	1.2177	-0.0084932	-1.2306	-2.5014	1.384	-1.6857	-0.7738	-2.469	0.49623	-0.92569	1.3264	1.1138	0.90439	-1.658	-2.2304	-0.57734	1.2037	-0.20498	0.10045	-1.721	-3.0661	-2.9353	-1.0036	1.9142	1.4071	-0.76203	-0.62546	-1.2781	-2.7661	1.5927	-1.0601	-0.66029	0.093313	-0.99409	0.99704	-0.57022	-0.21665	-2.8291
-16.133	-14.155	-15.498	-15.46	-13.725	-14.662	-13.238	-15.902	-14.526	-12.881	-16.524	-13.478	-14.67	-15.503	-15.87	-13.241	-13.086	-14.974	-17.448	-13.361	-11.666	-13.079	-13.121	-15.17	-14.813	-12.445	-15.844	-15.971	-15.36	-16.07	-14.664	-15.722	-15.629	-17.872	-15.154	-13.939	-15.358	-11.865	-13.367	-14.49	-17.194	-13.454	-14.73	-16.547	-15.068	-14.104	-17.43	-15.117	-17.581	-13.384
-7.6049	-8.9952	-8.4804	-9.4838	-7.1606	-9.7827	-7.6016	-11.524	-9.1702	-9.0643	-8.0426	-7.9651	-8.193	-8.4443	-8.53	-8.7325	-8.9951	-7.8785	-10.161	-9.485	-9.5057	-8.6575	-10.016	-8.1656	-9.7037	-8.056	-8.4008	-8.662	-7.3118	-9.4069	-9.9428	-9.762	-10.784	-8.2128	-10.346	-7.7685	-9.9475	-8.6248	-9.1233	-7.7849	-7.4037	-7.9072	-10.034	-10.855	-6.6084	-8.7527	-9.4211	-9.2619	-10.365	-6.8964
-2.0836	-3.8612	-3.2703	-2.4063	-2.8829	-3.3315	-3.7983	-3.8935	-2.0705	-3.1595	-1.316	-2.5769	-3.6066	-1.5251	-1.7135	-1.6233	-2.4325	-3.4902	-2.1113	-3.8318	-2.5018	-5.1784	-5.1327	-3.9074	-2.5553	-4.2593	-4.4228	-3.7203	-5.3237	-4.1576	-2.7635	-2.2414	-3.1314	-4.5799	-2.392	-4.3425	-3.4603	-1.3405	-4.5007	-1.6881	-3.1845	-2.4651	-2.7268	-5.4412	-3.5166	-3.4397	-2.6502	-5.0369	-1.6402	-3.1875
-3.7139	-4.9386	-3.6727	-0.5856	-3.479	-5.4716	-4.873	-4.7524	-5.0895	-3.521	-3.9528	-3.8358	-2.5803	-3.1352	-3.6844	-5.3432	-5.7954	-4.3737	-3.3076	-2.3499	-0.41751	-3.1897	-3.1225	-1.2204	-3.0404	-5.0565	-5.0401	-5.1388	-2.2584	-5.0774	-3.5983	-1.3468	-1.7284	-5.5135	-2.9159	-1.9509	-1.2287	-5.2706	-4.6434	-3.5132	-2.16	-3.231	-5.1528	-1.9457	-4.7489	-6.1413	-6.6716	-5.5913	-5.0054	0.34386
-3.3205	-3.7948	-5.2841	-3.9921	-3.3875	-3.9216	-2.5646	-1.9209	-4.4102	-4.557	-2.8482	-1.8725	-1.1901	-3.5792	-3.6242	-2.7363	-1.8973	0.87482	-3.5213	-3.0532	-3.5304	-2.0796	-3.8691	-2.4842	-2.475	-2.7188	-4.4604	-2.5462	-3.3717	-1.7019	-3.9285	-1.967	-3.3046	-3.0936	-5.2609	-4.8075	-6.0198	-1.5818	-2.2877	-3.3445	-3.327	-2.6837	-3.1318	-0.1425	-2.7154	-4.4606	-4.6661	-2.9451	-0.68901	-2.4649
-12.504	-9.9787	-9.4995	-10.19	-10.61	-7.4797	-8.6867	-8.8404	-8.36	-10.401	-9.779	-5.9421	-9.3504	-8.9154	-10.059	-10.474	-9.8201	-10.197	-10.695	-9.9254	-8.1173	-9.2199	-8.3739	-8.4443	-9.2459	-8.8842	-9.0824	-8.3729	-8.1124	-6.912	-8.6538	-8.9581	-11.25	-7.6615	-8.7902	-6.6158	-10.464	-10.252	-6.2055	-9.1178	-11.996	-10.042	-7.5126	-9.6394	-10.673	-8.6117	-8.518	-9.3386	-9.8783	-5.8112
-0.35239	-0.35428	-3.068	-2.0842	-1.0575	-1.7617	-2.7153	-3.2607	-3.8385	-1.4024	-2.5337	-4.2837	-2.5819	-3.8501	-2.2632	-0.63061	-3.6897	-5.3839	-3.1698	-0.53748	-1.9902	-0.3248	-1.4398	-3.94	-3.2676	-2.7969	-4.0806	-2.8182	-1.267	-1.0899	-3.527	-3.7282	-2.9961	-0.49106	-4.767	-4.4684	-1.6996	-4.0733	-3.8766	-2.9684	-2.2642	-5.0892	-0.12243	-4.4454	0.72341	-2.4388	-1.7063	-3.3222	-0.54036	-1.9923
-15.108	-15.23	-16.936	-17.093	-13.763	-16.003	-13.752	-14.937	-14.335	-13.845	-13.26	-13.957	-15.778	-11.899	-13.547	-14.264	-14.755	-15.588	-13.593	-14.017	-16.267	-14.746	-14.93	-13.727	-14.735	-14.782	-14.931	-12.96	-16.853	-14.895	-16.177	-13.547	-13.037	-15.061	-14.184	-14.11	-15.238	-13.814	-15.391	-13.458	-14.399	-12.163	-12.814	-12.474	-13.598	-15.098	-15.161	-14.287	-13.636	-13.915
8.4234	5.7273	6.4979	8.2545	5.9218	6.3907	5.2209	8.5659	5.2229	8.1379	6.1249	5.7549	6.388	5.3433	5.3429	6.799	7.758	4.4937	6.117	7.1176	4.6741	7.0566	8.5465	5.4767	4.7625	7.5117	6.9304	7.3075	4.8074	6.6343	5.9671	7.1125	7.4157	6.2218	7.2085	8.2241	5.2038	6.1062	6.6616	6.3075	9.0733	6.2933	4.5969	8.9463	9.1994	5.9433	7.6618	6.2739	5.2405	6.3383
-1.6125	-1.3922	0.82832	-2.2637	-0.94308	-0.17558	-3.6074	0.76494	0.2495	-1.424	-1.0496	-1.6048	-2.8628	-2.5382	-3.4353	-0.58709	-1.183	-3.0569	-0.46783	-1.9027	-1.8019	-2.4822	-1.8359	-0.71217	-0.55254	-1.9798	0.39479	-1.3428	-0.11363	-0.49005	0.5693	-0.55416	-1.4835	-1.8867	-2.835	-2.9392	-2.246	-1.5978	0.51119	-1.1276	-1.6373	-2.4314	-2.3406	-2.8939	-1.5983	-1.8811	-1.4727	1.3207	1.7657	-1.6571
1.4908	-2.3319	-0.44006	1.0953	0.10648	-0.72283	-1.1282	-1.8322	-0.61434	0.029754	-1.0127	-0.7943	-0.03449	-1.4488	0.19513	-1.1302	0.053422	-2.1082	2.0879	-0.49676	2.2272	0.2193	-0.77158	2.249	-0.35968	-2.1386	0.42683	0.81128	-0.27263	1.8837	-0.64331	-1.0822	-0.91396	-0.096881	-0.37581	1.0279	-1.6065	1.9711	1.4696	-0.65839	-0.95362	-2.7807	2.4525	-0.30205	0.60825	-0.84609	-1.5772	2.3902	-0.62175	0.76371
2.4909	0.48907	-0.67023	1.5475	1.1857	2.9041	1.7297	1.4528	2.161	2.344	0.13946	0.5107	3.1358	0.45201	2.8391	0.7869	3.1994	1.7695	-1.5433	2.4921	0.67601	2.9599	-0.45173	-0.65675	0.73169	-1.8149	2.848	0.96676	3.1608	1.3407	2.0875	-1.4348	0.87146	1.3626	1.2675	4.3616	1.8318	3.9949	1.302	4.0761	2.0888	3.383	1.7481	0.44208	1.1669	1.3395	2.0498	0.9264	2.3883	2.9061
-0.45029	2.1071	-0.099007	0.56114	-1.4973	-0.19349	-0.98428	-1.1104	0.75012	0.058697	-0.31778	0.036247	0.42262	-0.96399	-2.2377	-0.49074	2.6421	1.1181	-2.0546	-0.95035	0.40842	0.15445	-0.45283	0.63089	-1.846	-2.6165	1.407	2.1846	-1.1205	-0.90952	-0.83825	1.1019	-0.88313	1.7869	-1.2665	-0.10936	0.14019	-1.0378	1.845	0.4585	0.21319	-0.28195	-0.47898	-0.5883	1.2793	0.55069	-0.18971	0.61269	0.6652	-0.40675
-11.324	-13.875	-12.022	-15.556	-12.991	-11.082	-13.354	-12.204	-13.404	-10.788	-14.704	-13.488	-11.234	-12.969	-14.485	-12.48	-13.076	-14.938	-13.497	-12.451	-12.488	-11.547	-13.059	-12.302	-12.275	-11.501	-12.574	-12.538	-14.801	-13.64	-13.562	-13.402	-14.594	-13.911	-12.575	-10.365	-13.298	-10.828	-13.916	-13.312	-14.356	-12.817	-12.141	-13.141	-14.9	-12.28	-11.288	-15.23	-16.624	-14.265
9.3254	5.1857	9.2537	6.1994	8.4077	9.2106	4.9698	3.8844	7.613	6.2997	8.8844	5.5382	7.2246	9.4295	9.2299	7.8366	7.5308	8.0263	6.3729	6.3322	6.2626	8.2336	6.0121	3.921	5.9633	9.1739	4.7864	4.2429	4.2028	5.7287	8.9982	8.0921	6.493	10.438	7.4938	7.4735	8.8408	7.8501	7.8368	6.1703	8.9774	8.612	5.8908	8.0241	6.4769	4.0797	5.9099	5.7797	6.1648	8.5991
-8.236	-9.7575	-9.8791	-11.512	-8.9924	-11.587	-12.852	-8.4069	-12.252	-8.3619	-10.31	-8.5644	-10.09	-11.41	-8.8369	-10.179	-9.0025	-11.764	-8.9053	-12.506	-9.4804	-11.248	-9.6134	-10.694	-11.197	-9.858	-10.613	-10.722	-9.3723	-10.435	-8.9727	-10.526	-11.068	-9.0252	-9.5471	-10.037	-9.096	-12.219	-11.045	-7.9778	-9.3056	-10.408	-9.3593	-10.116	-10.545	-11.795	-9.1899	-12.031	-10.284	-11.629
-14.659	-13.78	-16.55	-16.378	-14.484	-13.936	-12.887	-13.469	-15.356	-13.127	-14.342	-13.066	-14.425	-15.149	-15.083	-13.852	-15.236	-17.399	-14.764	-15.1	-13.873	-14.375	-12.857	-11.501	-16.592	-13.861	-12.69	-15.038	-13.625	-16.954	-14.363	-12.082	-11.98	-13.204	-11.267	-14.043	-12.482	-14.024	-15.203	-15.238	-15.713	-15.384	-13.625	-14.663	-16.511	-13.333	-14.421	-15.135	-15.459	-14.886
0.89686	0.73997	-1.2084	0.85248	-1.6237	-0.26495	-2.6766	1.0788	-0.40517	-1.4771	-3.3193	-0.63932	-1.813	-3.4144	-1.4156	1.6452	-2.684	0.19701	-2.4678	1.0265	-0.7474	-2.2556	-2.5845	-0.3491	-0.19392	-1.2762	-1.629	-2.4828	-3.1211	-2.742	-1.8419	-1.713	-1.1763	0.56084	-0.098548	-1.5848	1.0703	-1.6389	-4.6919	-1.4255	-3.2096	-1.9848	-2.045	-3.1091	-0.40315	-0.91077	-0.31325	-1.1105	-0.84797	0.9313
-15.926	-15.583	-13.974	-13.533	-15.512	-16.487	-14.718	-14.835	-13.614	-15.113	-12.948	-16.098	-15.519	-15.284	-13.342	-13.295	-13.73	-15.681	-15.147	-13.831	-15.057	-16.1	-14.065	-14.547	-13.351	-15.355	-13.137	-15.416	-12.979	-13.596	-14.443	-15.093	-12.921	-15.231	-12.905	-13.173	-15.66	-14.929	-14.191	-15.366	-13.274	-13.216	-13.152	-16.308	-13.825	-12.856	-15.168	-16.552	-11.43	-13.346
7.9993	7.6218	7.1279	7.0503	9.1421	7.6824	10.031	5.9728	6.6108	7.2601	7.3057	9.0214	8.5403	6.6761	8.0026	8.5177	7.2205	9.6	7.8536	8.1071	10.375	7.7461	7.2967	6.3012	7.7957	7.931	5.0904	8.0695	6.991	6.4267	9.0408	7.7549	7.2448	9.8702	8.3128	9.4331	8.6587	7.4926	7.9117	9.7332	7.9576	8.0063	5.7169	6.4299	7.5657	9.419	7.7026	7.9047	8.6226	7.9703
-22.824	-24.992	-23.988	-23.312	-21.308	-23.828	-21.629	-23.609	-19.751	-21.617	-22.514	-20.741	-19.31	-22.195	-21.168	-20.376	-24.15	-20.507	-22.106	-22.138	-21.128	-21.017	-22.366	-23.53	-20.804	-22.684	-21.221	-20.849	-21.776	-23.421	-20.716	-23.42	-20.605	-22.982	-22.896	-22.607	-22.499	-21.451	-20.613	-21.738	-21.585	-20.489	-20.714	-20.817	-21.149	-21.302	-22.397	-22.282	-21.703	-21.114
-12.327	-12.891	-13.525	-14.405	-13.9	-12.607	-13.757	-10.461	-12.902	-7.8166	-13.075	-12.809	-12.489	-12.79	-12.603	-13.076	-13.579	-14.075	-14.861	-11.467	-12.176	-13.975	-10.674	-11.933	-14.865	-14.374	-13.262	-14.431	-12.272	-11.772	-13.831	-11.034	-11.892	-13.883	-12.953	-11.37	-13.259	-15.071	-13.103	-14.138	-12.454	-12.185	-13.762	-12.115	-11.086	-13.623	-10.233	-12.461	-10.058	-12.081
2.7955	4.6096	6.4626	2.4622	3.2956	2.6017	5.0354	4.4576	4.2667	1.7107	5.6809	5.4211	3.9971	2.5069	4.1308	5.1983	2.5624	3.3026	5.7969	5.5224	3.9252	4.4606	6.5388	5.8858	3.9834	3.8572	4.5651	3.6868	5.1252	3.65	4.0996	3.9858	3.4958	4.636	3.8061	5.6644	4.7046	3.1903	4.8481	4.3621	3.9136	2.5106	2.5027	3.9647	3.7305	7.0521	6.0435	3.0074	3.5442	3.0682
-9.6437	-14.957	-13.027	-15.209	-10.83	-14.455	-11.444	-10.187	-11.597	-11.233	-12.529	-11.86	-9.9319	-8.9827	-13.083	-11.622	-10.625	-10.812	-11.55	-8.9665	-12.013	-11.635	-10.027	-11.337	-9.3536	-10.166	-11.81	-12.223	-11.035	-12.126	-12.039	-10.956	-12.765	-14.597	-11.893	-11.808	-12.085	-10.92	-13.03	-11.725	-10.41	-13.271	-11.141	-13.063	-13.379	-12.723	-13.528	-10.622	-10.372	-11.143
3.0316	6.3312	3.092	2.7181	3.3382	4.1552	2.4007	3.7063	3.1286	4.5458	3.4535	2.0704	0.22279	1.6179	5.2339	1.6181	2.3332	4.5308	2.6169	1.5995	0.68436	2.7602	2.7108	3.1724	1.0932	0.99016	2.971	3.597	1.1126	2.3003	4.0635	3.051	4.6412	1.8278	2.4741	3.0541	2.7224	5.5023	3.9151	2.8314	2.7755	4.4183	3.322	3.3275	4.7102	2.5011	3.6267	5.3436	0.81114	4.1433
-12.691	-8.7932	-11.469	-12.573	-9.6618	-9.8826	-9.6047	-12.748	-10.235	-9.9448	-11.146	-10.1	-10.33	-13.178	-13.098	-12.45	-10.358	-11.249	-10.559	-10.815	-10.201	-10.491	-10.164	-8.8604	-11.514	-11.434	-12.94	-11.237	-10.745	-12.155	-9.2813	-10.528	-10.287	-10.847	-10.516	-9.2199	-8.4608	-12.411	-10.117	-10.058	-9.634	-9.3667	-10.478	-11.672	-11.342	-13.127	-8.0994	-12.008	-11.788	-10.21
-6.051	-8.1354	-7.8747	-6.4909	-7.5953	-7.0502	-8.1792	-6.3316	-7.9272	-7.4252	-8.1776	-6.4684	-5.8206	-7.53	-8.5355	-8.2131	-7.2454	-9.2609	-7.7889	-7.8425	-5.8205	-8.121	-5.6832	-7.8164	-9.8366	-7.389	-7.1332	-5.8811	-8.2848	-6.9537	-7.5832	-9.1472	-7.683	-7.552	-7.8524	-8.5481	-6.2825	-6.2576	-7.4735	-6.6277	-6.2456	-7.9102	-6.8786	-8.8947	-7.1746	-6.7595	-5.9318	-7.9636	-7.6575	-7.0308
1.1416	-0.78967	-0.16405	-1.3533	1.0319	-1.5251	-0.21926	-0.70223	0.45711	1.2262	0.36325	0.56135	1.088	-1.7994	1.2689	0.36171	0.59757	0.59443	-1.7929	1.1533	-1.9933	-0.77193	-1.3749	-2.6268	-0.71853	0.0069621	0.46183	0.93231	0.90177	-3.159	-3.3104	-0.96379	0.085237	-1.4593	-0.099368	-0.55119	-0.87721	-1.9558	0.27844	2.0348	-0.32091	-0.62179	0.85221	-2.3502	-1.7145	0.43032	-3.5401	-1.2554	-1.4071	-0.90193
-11.718	-8.9205	-9.7603	-10.839	-12.432	-11.7	-10.499	-12.791	-8.8591	-12.35	-11.525	-9.5156	-11.418	-12.308	-10.603	-10.118	-11.891	-8.2385	-12.24	-10.473	-9.1653	-9.9626	-10.074	-13.544	-11.754	-12.395	-12.563	-13.212	-11.787	-10.545	-11.831	-10.925	-10.881	-10.622	-11.584	-11.45	-11.898	-12.01	-9.6506	-10.707	-9.9506	-11.278	-11.446	-10.501	-9.1457	-11.017	-9.4649	-8.58	-9.7163	-11.797
-0.54299	-1.6869	3.9755	0.39944	1.8807	1.3868	-0.8339	0.95081	-1.2798	-3.1704	0.19786	1.0282	-1.1919	-1.3794	2.2345	1.7368	1.3837	1.4545	-0.33232	1.1059	0.21146	0.31312	-0.99815	1.6254	-0.79559	1.7278	-0.028029	-0.80269	-0.62146	0.35402	-2.2633	1.3462	1.0929	0.38031	-2.4668	0.89206	2.3138	-1.7228	0.97421	1.1185	2.1788	-0.72121	-0.30336	0.049507	0.23296	-1.1797	0.65882	-1.2502	-0.3534	-0.85895
6.3	7.2159	5.5587	7.0196	5.1439	5.8028	5.4734	6.5396	5.4517	6.2109	6.1644	5.7284	5.8744	8.1532	7.2398	6.2829	6.5382	7.4131	6.4451	5.7638	7.608	5.9269	5.3819	5.4812	6.272	7.0004	6.1358	5.6464	7.7342	5.3949	5.9231	7.0321	6.6502	7.9197	5.8993	4.971	5.9751	5.9588	7.662	7.1341	5.0323	7.0394	5.938	4.5221	8.5711	6.7186	10.164	6.6134	8.1017	7.3119
-12	-15.474	-16.186	-13.419	-11.267	-15.391	-13.179	-13.116	-13.335	-12.662	-13.757	-14.211	-12.096	-13.816	-13.128	-11.88	-14.016	-13.463	-13.631	-13.612	-16.416	-12.206	-11.609	-12.047	-13.148	-12.829	-14.327	-15.363	-12.268	-12.581	-13.783	-11.482	-11.26	-14.048	-13.616	-13.492	-9.9161	-12.664	-12.564	-12.033	-13.275	-13.91	-13.734	-15.687	-13.476	-10.045	-13.924	-14.525	-12.936	-13.977
5.6858	7.0356	6.3361	8.9464	10.208	7.3839	8.5387	6.4456	6.4797	8.5574	8.9916	7.6861	8.9759	10.707	6.0755	8.4624	7.3561	9.5856	6.858	5.2261	9.2682	9.4679	6.6231	9.8237	6.1862	8.1375	7.631	9.1315	5.2669	9.377	8.1309	8.645	5.8782	6.3076	8.9498	10.121	10.181	8.7646	7.6188	8.9291	7.511	7.4444	6.3733	6.4014	7.3628	8.3529	10.625	9.835	7.0385	7.721
0.10566	1.3804	-0.48616	-2.8923	-0.13423	-0.046061	-2.3018	-0.55923	-0.44057	-1.1525	-1.8116	-4.075	-0.53101	-1.8827	-0.53216	-0.62414	-2.3046	0.74188	-0.0070522	-0.68179	0.26777	-0.91435	-1.5145	0.27122	-1.91	0.21187	-2.1442	-0.22484	-0.54005	0.49646	-1.0259	0.25102	0.10495	-0.39248	-1.7498	-1.8893	-2.91	-0.42842	2.8824	-1.7428	-2.8544	1.6413	-2.4955	2.3023	-1.4138	-0.96123	-0.042389	-3.0703	0.50304	-1.6039
-0.19986	-0.95828	-1.8198	-2.0449	0.52539	-1.7162	-3.5391	-1.9629	-2.4185	-1.9927	-0.90113	-1.8297	-1.9012	-3.682	-0.36778	-0.87061	-1.0896	-1.7899	-0.1276	-2.7606	-2.1261	-2.2837	-2.5372	-1.9706	-0.42237	-1.6344	-2.7194	0.29729	-2.9932	-1.9572	-2.2351	-4.3058	-1.299	-0.80321	0.22153	-1.3069	-2.9494	-1.4659	-0.63007	-2.3999	-1.4962	-1.0515	-3.2356	-0.70797	-1.8137	-1.675	-2.2441	-0.28314	-1.8047	-1.2445
-14.106	-13.962	-15.862	-16.134	-17.201	-16.74	-13.309	-13.775	-14.353	-16.825	-15.32	-14.926	-13.076	-14.391	-14.77	-16.099	-13.832	-13.774	-15.007	-19.017	-15.484	-12.891	-14.946	-13.486	-15.408	-14.577	-15.985	-13.81	-14.467	-15.589	-13.762	-13.505	-15.548	-15.794	-14.76	-15.156	-14.929	-13.854	-13.138	-13.086	-14.083	-15.343	-15.23	-16.71	-15.163	-15.195	-13.886	-14.133	-15.397	-14.083
-11.03	-12.618	-11.123	-13.116	-11.35	-10.682	-12.543	-13.704	-12.374	-11.262	-11.43	-12.056	-9.1715	-12.893	-12.828	-13.102	-11.904	-10.42	-10.195	-9.3162	-11.572	-12.211	-12.418	-13.793	-10.393	-12.064	-12.392	-13.658	-10.358	-12.689	-12.226	-13.048	-9.8891	-11.373	-11.672	-12.77	-12.453	-11.474	-12.712	-9.4804	-11.259	-10.109	-11.387	-12.521	-11.664	-13.566	-12.539	-12.378	-14.398	-12.105
-10.733	-13.979	-11.142	-13.154	-13.041	-14.148	-13.244	-10.06	-12.136	-12.92	-10.887	-8.7067	-13.722	-10.354	-10.977	-9.5521	-10.434	-12.429	-13.429	-10.455	-11.303	-12.29	-10.441	-12.93	-8.7173	-11.046	-12.804	-10.97	-12.418	-10.964	-10.982	-12.629	-10.6	-12.813	-10.862	-12.073	-11.617	-12.889	-12.569	-14.118	-12.142	-10.35	-11.841	-11.925	-12.514	-11.188	-12.492	-12.548	-13.493	-11.45
-10.68	-11.78	-9.5457	-12.45	-8.5367	-9.2493	-11.521	-12.147	-10.327	-11.875	-10.985	-11.829	-9.3094	-11.831	-11.509	-10.467	-11.656	-12.726	-10.158	-11.524	-12.883	-12.603	-8.8147	-11.699	-9.46	-9.8668	-9.9197	-13.103	-12.381	-10.111	-11.932	-9.0116	-12.009	-9.9401	-10.427	-9.3663	-10.779	-13.184	-9.6362	-9.6334	-11.248	-11.452	-10.983	-11.916	-10.826	-11.185	-11.571	-10.081	-10.232	-9.4549
-1.8461	-3.2071	-1.7293	-2.1818	-1.9129	-0.19561	-1.7562	-2.2667	-3.6335	-2.0163	0.29876	-0.95076	-0.89822	-0.047705	-1.1516	-2.4891	-1.2496	-1.9753	-2.7562	-0.097668	-1.6298	0.15103	0.28109	-1.6252	-0.69962	-0.32728	-1.9863	-1.2319	-2.5406	0.55258	-2.2402	-2.2617	-0.68528	-1.8109	-0.022232	-0.94778	-2.1003	-2.8464	-0.90845	-1.3157	-2.238	0.25482	-0.96381	-0.96863	-2.9018	-0.86776	-0.3257	-2.6117	-2.4637	-1.5168
-6.7078	-3.974	-5.6955	-7.7148	-3.7301	-5.7747	-5.1884	-5.8181	-5.3456	-6.6824	-4.2829	-4.9776	-8.897	-5.5912	-6.6649	-5.6099	-7.2111	-6.0722	-4.3845	-4.4223	-5.4	-4.9407	-3.7452	-4.438	-5.0979	-6.0362	-8.2558	-3.8021	-5.8559	-6.1495	-4.0324	-5.6778	-5.3895	-6.1737	-4.9081	-6.9417	-3.8449	-6.3954	-6.1328	-5.3823	-6.2488	-2.3472	-5.9619	-3.4565	-5.5494	-6.5399	-5.3473	-5.8066	-6.497	-6.4167
-7.6167	-7.5075	-5.5873	-4.0823	-7.557	-7.7953	-5.4386	-4.8866	-6.3036	-6.3414	-8.8754	-5.8161	-7.3194	-6.8562	-6.1931	-4.9405	-7.4589	-4.5902	-4.0679	-4.7892	-5.9457	-5.7363	-5.6974	-5.6058	-7.0624	-6.4969	-7.6226	-7.3871	-6.8099	-7.01	-7.8898	-7.4381	-7.9702	-7.077	-6.7355	-3.0728	-5.1583	-5.503	-7.385	-5.8423	-6.3219	-7.4986	-5.2635	-6.0793	-7.2574	-7.6062	-6.7529	-6.7261	-4.5475	-6.246
-5.5119	-3.088	-2.3045	-4.7037	-3.3027	-3.5862	-2.908	-5.5212	-5.3102	-3.7971	-4.2723	-3.7318	-5.4549	-3.315	-2.6951	-2.8468	-2.3429	-3.1352	-4.7505	-4.7666	-1.6017	-5.206	-3.3713	-3.5633	-1.3799	-4.5559	-3.7959	-3.9089	-0.27228	-4.1586	-4.9051	-3.0813	-3.4317	-5.0398	-4.4371	-2.6768	-3.0697	-3.7439	-5.6945	-1.361	-2.2478	-1.5375	-2.7737	-5.743	-3.1134	-2.413	-3.7969	-4.0011	-5.0211	-2.1028
-3.9636	-5.0436	-2.9656	-4.3641	-2.3567	-2.1913	-2.9285	-3.6391	-7.0448	-3.462	-4.0378	-4.0488	-1.9726	-4.5999	-3.1911	-4.6913	-5.9674	-4.1766	-2.7375	-3.3888	-3.4434	-2.285	-4.6974	-4.3959	-2.9876	-5.1879	-3.9051	-4.2182	-3.6475	-5.6485	-3.5887	-3.257	-3.3192	-3.6963	-3.0337	-4.3868	-1.8969	-1.8649	-2.6897	-3.4405	-3.1674	-5.9859	-4.0809	-3.3489	-3.8681	-3.7549	-1.3239	-6.2306	-5.0059	-4.0365
-11.992	-14.612	-13.377	-13.828	-12.697	-14.245	-15.131	-14.259	-12.93	-13.38	-12.094	-12.688	-13.661	-14.081	-13.171	-14.115	-13.371	-13.674	-12.76	-13.747	-13.687	-15.383	-11.147	-14.636	-16.352	-13.787	-13.648	-17.243	-13.675	-14.595	-15.335	-13.381	-13.205	-13.663	-13.562	-13.737	-14.703	-14.378	-12.03	-13.306	-15.025	-14.617	-12.67	-11.258	-12.722	-13.086	-12.44	-12.5	-13.649	-14.644
-13.649	-10.921	-11.881	-12.285	-10.88	-13.977	-12.411	-10.606	-11.109	-14.625	-10.107	-13.593	-12.965	-11.513	-10.99	-11.774	-11.584	-13.028	-11.63	-10.162	-11.85	-11.62	-13.56	-7.3642	-11.547	-11.917	-9.3321	-12.043	-11.895	-11.606	-10.776	-10.3	-10.654	-13.588	-9.6222	-14.576	-12.105	-9.5148	-11.522	-11.773	-11.921	-11.843	-12.441	-11.52	-10.812	-9.7714	-11.912	-13.175	-12.674	-13.427
1.1317	4.2407	2.3394	2.5051	1.8418	2.4012	4.3309	3.2679	1.2274	2.186	-0.69999	0.37253	2.822	1.44	1.3386	4.4511	3.1841	2.0292	3.1006	3.5868	3.4628	3.6553	2.8509	0.26484	5.0802	2.151	2.8276	2.7712	1.9001	3.2738	2.6627	4.6939	1.7696	2.0854	2.926	3.2865	0.37518	4.7557	2.8291	2.9332	4.069	3.1242	1.5026	2.8856	3.7109	3.3241	2.2077	1.4462	3.1457	3.5123
5.8261	4.7502	2.8745	6.576	3.7133	4.836	2.5207	3.9631	3.2134	4.7704	5.4625	5.7593	2.9714	6.1425	3.6752	4.1291	4.368	8.1463	4.8379	3.4008	4.5035	3.1967	5.9012	1.2558	4.5509	4.0662	3.143	3.1277	4.9803	5.4249	5.9883	6.3853	6.1171	7.9284	4.4168	4.7083	4.1742	3.4189	5.072	3.9489	7.1468	4.7101	7.3146	3.8042	3.5522	4.4799	6.4041	5.0597	5.0396	4.3518
-21.271	-23.245	-21.698	-23.211	-23.385	-22.735	-21.848	-23.934	-21.694	-21.232	-21.735	-22.492	-21.299	-20.86	-22.31	-21.25	-19.092	-20.027	-21.891	-23.614	-22.45	-22.191	-22.081	-21.035	-23.242	-22.836	-20.59	-21.571	-23.308	-22.647	-21.498	-25.6	-23.198	-23.736	-23.65	-23.062	-22.178	-21.834	-21.949	-19.619	-21.391	-25.072	-20.963	-19.632	-23.201	-21.235	-22.694	-20.994	-23.458	-20.839
-11.698	-10.187	-12.301	-10.957	-9.4973	-9.5864	-12.546	-8.2732	-10.944	-9.4918	-11.851	-11.579	-9.7406	-9.9911	-10.78	-10.12	-10.343	-9.8984	-10.047	-14.575	-12.015	-11.11	-11.403	-10.955	-10.068	-10.465	-12.563	-12.291	-11.006	-12.216	-10.493	-12.366	-11.566	-10.835	-9.0668	-9.9304	-12.299	-10.053	-13.223	-12.717	-9.4181	-10.612	-11.872	-10.067	-12.214	-10.841	-10.657	-9.1593	-10.575	-10.126
-9.5131	-10.798	-9.7324	-7.9187	-11.802	-11.128	-14.034	-10.707	-12.666	-12.548	-12.689	-10.213	-11.929	-11.732	-9.2194	-11.337	-12.595	-11.785	-11.366	-11.809	-12.169	-13.313	-10.629	-11.349	-8.4344	-10.903	-10.971	-11.534	-11.544	-15.506	-12.381	-13.167	-10.62	-13.204	-8.8217	-12.157	-10.779	-11.929	-10.833	-13.449	-9.7128	-11.978	-14.108	-8.489	-12.421	-12.715	-10.006	-11.112	-9.4805	-12.756
-7.2847	-9.1573	-7.8373	-10.814	-8.6921	-13.107	-11.12	-8.3964	-9.3258	-11.647	-12.187	-11.324	-8.9551	-10.823	-12.027	-11.299	-11.079	-9.7251	-10.271	-11.273	-10.898	-11.396	-11.219	-10.371	-10.797	-10.404	-11.685	-10.586	-10.836	-11.304	-10.329	-9.7704	-11.405	-10.224	-10.371	-12.087	-11.051	-10.253	-10.671	-9.3075	-10.126	-11.789	-10.328	-11.165	-10.717	-10.999	-11.452	-10.653	-8.4823	-11.761
-4.7395	-5.8749	-4.5315	-2.642	-5.4012	-2.9343	-2.9567	-2.596	-2.8107	-5.4504	-4.6919	-3.5116	-2.6206	-5.855	-5.2079	-2.7392	-5.2689	-2.7519	-5.1087	-4.1629	-3.6213	-4.8727	-4.452	-4.0493	-4.4668	-4.2897	-4.8411	-6.7196	-4.1998	-7.1292	-2.428	-7.1015	-4.9315	-5.4705	-4.5908	-5.0776	-6.9144	-4.2404	-4.2532	-5.7683	-2.5875	-5.8758	-2.5068	-5.5986	-4.5399	-5.7687	-3.1305	-4.8314	-4.6716	-2.4764
-13.6	-14.281	-12.295	-12.462	-15.316	-15.802	-13.571	-14.199	-15.646	-13.492	-15.692	-12.396	-14.088	-14.053	-13.682	-10.152	-12.538	-14.034	-13.526	-15.1	-13.688	-13.265	-11.556	-14.498	-14.286	-11.583	-15.72	-15.634	-11.634	-15.788	-14.595	-14.746	-15.79	-14.227	-13.75	-13.97	-13.532	-13.902	-15.385	-11.986	-14.31	-14.029	-13.337	-14.88	-14.26	-12.777	-14.981	-10.738	-12.102	-13.474
-3.7243	-3.1289	-2.1886	-2.9931	-0.19332	-4.6146	-4.5693	-4.3872	-5.3148	-2.3663	-6.7701	-3.7068	-3.7978	-3.4757	-1.6906	-5.3487	-2.964	-4.7106	-4.0364	-5.0083	-4.2365	-5.6981	-3.4381	-4.1274	-1.0472	-2.5112	-6.0535	-7.4066	-1.9912	-3.1975	-4.2066	-4.6937	-4.7793	-4.2652	-4.7837	-4.5371	-3.3148	-5.961	-2.7736	-3.6047	-3.9502	-4.3034	-4.2635	-4.8014	-3.5245	-2.3652	-2.8005	-3.4566	-0.53301	-5.476
-11.289	-11.738	-10.95	-12.086	-11.606	-11.663	-12.514	-11.758	-11.77	-11.742	-12.131	-11.948	-12.033	-9.3384	-11.236	-9.9883	-14.004	-10.71	-10.673	-10.193	-11.638	-12.189	-11.882	-12.985	-11.894	-13.22	-8.9359	-11.053	-11.948	-12.901	-13.013	-14.151	-14.263	-12.1	-9.6436	-11.749	-11.78	-12.601	-9.2948	-12.178	-10.491	-11.06	-12.294	-10.455	-9.4216	-11.879	-10.368	-11.424	-11.914	-12.109
0.026966	-1.6754	-2.912	-0.30504	-0.57964	-1.4716	-2.8078	-1.0078	-2.0501	-2.7437	-3.3621	-2.6723	-0.73788	-2.0254	-0.73101	0.089116	-3.9155	-0.064602	0.051955	-2.9499	-1.3432	-1.8415	-3.0043	-0.68911	-0.58945	1.2103	-1.0947	-2.8468	-1.6596	-1.9958	1.3235	-2.0524	-2.6149	-2.1501	-0.21696	-3.2694	-2.6148	-1.5432	-1.1896	-3.3023	-1.4681	-2.9927	-1.4873	-2.9111	-3.2721	-1.1808	-1.408	-0.65148	-0.99073	-0.34344
-22.631	-22.123	-20.475	-22.05	-23.61	-22.505	-21.595	-24.342	-22.45	-21.885	-20.057	-21.653	-23.909	-20.413	-23.519	-20.975	-22.561	-21.246	-23.028	-18.694	-22.15	-23	-22.192	-20.341	-22.992	-23.726	-20.502	-22.365	-21.759	-22.918	-25.391	-20.481	-22.077	-22.547	-20.726	-22.509	-20.574	-20.323	-21.679	-23.394	-20.795	-23.661	-21.867	-22.377	-22.198	-21.482	-22.338	-23.849	-20.299	-20.632
-23.748	-26.362	-21.507	-22.802	-19.499	-19.661	-22.241	-19.068	-23.162	-24.851	-22.058	-22.499	-22.727	-21.93	-20.85	-24.665	-22.851	-23.399	-22.721	-21.88	-22.45	-21.477	-21.901	-23.001	-23.105	-21.231	-23.034	-24.589	-23.073	-20.345	-21.784	-19.929	-23.994	-22.095	-22.474	-22.857	-22.704	-22.351	-22.851	-24.251	-23.096	-24.553	-21.244	-20.361	-22.366	-23.379	-23.53	-23.035	-22.847	-20.822
-2.205	0.49873	-5.4545	-2.7506	-1.4151	-1.1857	-4.6815	-2.5635	-1.9681	-2.5181	-4.5424	-1.3229	-0.919	-3.4563	-3.4846	-2.051	-2.7773	-2.6564	-4.038	-1.442	-5.1496	-1.0498	-0.81507	-1.4338	-1.2348	-2.9089	-1.0016	-2.1114	-2.1249	0.048566	-4.1944	-2.4049	-1.148	-1.8279	-1.7737	-1.9315	-5.101	-3.919	-3.1604	-3.1899	-3.2038	-0.35185	-2.3693	-2.5671	-1.9391	-2.5299	-2.9192	-3.4518	-3.1746	-2.835
-4.6468	-3.3518	-5.4888	-5.0602	-6.2541	-6.2867	-4.982	-3.8428	-6.4332	-5.0761	-6.7274	-6.8583	-7.2996	-6.2194	-4.4164	-7.5201	-6.3128	-5.6564	-5.3086	-5.3242	-4.0629	-5.566	-4.3144	-3.5945	-4.7379	-8.2349	-5.9463	-5.4734	-4.7385	-4.7619	-5.0951	-5.5593	-4.137	-6.2737	-6.4699	-5.9256	-5.3206	-4.1664	-3.2896	-7.2244	-5.0816	-4.1855	-7.646	-2.8434	-2.1575	-4.5091	-5.84	-3.1082	-6.9597	-5.7407
1.3416	3.4133	2.2091	1.0919	1.6306	0.36054	1.208	-1.5744	1.8928	3.6475	1.9404	2.7885	2.7659	2.7893	0.64342	-2.1847	3.7246	-0.13295	3.6944	1.7331	2.1909	0.23777	3.0368	1.191	1.6424	3.9417	0.8929	3.4314	1.6614	2.3933	1.4163	2.6682	0.72573	1.7368	2.7118	-0.65977	1.5233	0.70209	0.53661	1.393	-0.62216	1.0482	1.549	0.47873	-3.1668	0.062993	2.3847	2.104	3.5593	2.7908
-11.398	-11.652	-10.86	-10.028	-9.5747	-10.685	-13.859	-11.027	-13.085	-11.754	-12.631	-12.143	-13.425	-11.229	-11.112	-9.6289	-11.782	-12.443	-10.916	-10.701	-11.436	-11.723	-11.862	-13.36	-11.394	-10.361	-10.488	-11.167	-10.936	-12.205	-14.162	-11.038	-10.888	-10.26	-12.429	-10.284	-12.347	-9.0847	-9.5313	-12.414	-13.788	-11.762	-10.537	-12.362	-11.906	-13.127	-11.581	-12.146	-10.496	-13.589
-0.54537	0.087906	2.2455	-0.48756	-1.2311	1.8136	-0.74509	-1.5235	-3.1862	1.3713	1.758	0.56764	0.61099	-0.57828	0.27676	-0.058874	-0.093102	-2.2831	1.9086	0.37223	-1.2182	0.30614	1.2888	1.7876	-1.6096	2.2165	2.0393	0.8201	-0.53313	-1.4772	2.0541	0.85733	-1.2076	-0.71512	-1.2732	1.6709	-1.676	-2.3754	-0.45936	-0.035562	0.82578	2.3734	3.4313	-0.18084	0.058879	1.7479	-2.7286	-1.3254	-2.0169	-0.88934
2.2262	-1.2659	-0.25843	1.4939	0.69397	3.1856	0.65398	-0.54557	1.5752	-1.3588	0.17654	-1.6294	-1.709	-0.66037	-1.9383	-0.0082008	-0.068372	0.65318	2.0145	-1.9386	-1.0391	-1.6772	2.3056	1.556	0.83138	-1.1461	0.77215	2.5272	0.75846	0.41873	-0.099299	-2.1578	0.019343	0.60009	0.22021	0.22185	-2.1281	-0.34766	0.08908	0.11199	0.43218	-0.49637	-0.55474	1.5791	-0.54766	0.86922	0.99929	-0.12957	-0.14406	-1.3599
1.6089	0.60668	1.263	2.9723	-0.92859	0.96661	1.4879	1.3222	1.0292	0.56317	1.742	1.8927	1.2517	2.2428	1.7606	1.7596	-1.172	-1.6058	0.38271	1.2413	1.5044	1.4898	2.2373	-1.1728	1.9532	2.518	4.1768	3.012	2.23	0.80565	0.48345	3.8437	1.2123	1.166	0.49396	2.0051	0.78981	1.0524	3.2757	-0.0084494	1.4279	2.3442	0.28138	0.68748	3.5691	0.43504	1.7463	0.07295	0.90395	-0.46865
6.9412	6.8659	7.0053	6.2478	6.259	6.2323	4.9239	4.2164	4.989	3.2418	5.5592	4.0632	7.0506	6.0999	5.9822	4.722	5.3259	2.9473	5.3051	5.1572	2.8773	4.4235	4.7889	6.6564	6.3128	4.4929	3.8168	4.5981	3.8283	5.2575	4.2626	6.3791	5.7773	7.3334	4.9116	7.3392	5.872	3.4066	4.5315	6.8605	5.8868	3.708	3.999	6.1546	7.2678	3.7549	3.0333	6.0373	4.8643	3.6397
-6.0347	-4.9633	-3.4426	-3.6663	-2.6969	-4.2781	-5.494	-4.4152	-5.7518	-3.2925	-4.0351	-5.1993	-4.5591	-6.6019	-3.7688	-3.6054	-7.0335	-3.3451	-4.7431	-5.2563	-4.849	-7.2895	-3.0681	-3.0425	-5.4589	-4.7117	-5.7676	-1.5113	-4.4696	-4.3679	-3.2706	-4.9718	-5.777	-4.6218	-4.7335	-4.1125	-2.8143	-7.6452	-2.8642	-4.8073	-2.5908	-3.1569	-4.0496	-4.2836	-7.8375	-5.4244	-3.1288	-4.2205	-6.4169	-2.263
8.1936	2.0302	3.6403	3.8636	6.446	3.0978	3.7212	6.8767	5.6822	4.9419	5.868	5.1061	4.9275	4.4547	7.4529	3.4384	5.0694	4.3347	4.7	5.7419	6.1968	2.4786	4.9195	3.8275	3.3852	5.1735	6.9235	3.9518	7.6036	4.6279	3.8276	5.2825	6.3163	5.0634	7.201	5.5773	5.0401	4.1912	6.566	4.3291	8.1534	3.4974	4.6566	8.4008	6.5627	3.9996	4.6882	5.5653	7.2718	4.3179
-22.897	-20.482	-23.08	-22.248	-23.351	-24.886	-21.172	-22.916	-23.027	-26.05	-23.726	-24.351	-25.511	-20.446	-19.875	-23.385	-21.985	-22.364	-20.15	-22.577	-21.697	-21.95	-20.968	-23.281	-23.041	-20.282	-20.875	-23.36	-23.326	-21.946	-23.076	-22.355	-25.468	-21.001	-21.669	-23.893	-21.87	-22.535	-22.741	-20.693	-22.466	-23.269	-20.673	-21.687	-21.274	-25.416	-20.687	-22.169	-22.674	-22.888
-21.041	-21.375	-24.214	-22.687	-21.83	-22.461	-20.891	-24.273	-22.647	-23.198	-22.323	-21.057	-23.149	-23.063	-22.927	-22.219	-22.098	-21.905	-21.996	-22.104	-21.642	-21.51	-20.02	-20.81	-22.294	-20.918	-23.026	-22.933	-21.667	-21.817	-20.347	-21.617	-20.977	-24.07	-21.23	-23.996	-22.067	-21.688	-24.677	-22.55	-22.479	-22.298	-21.304	-24.288	-22.129	-22.59	-21.809	-22.57	-23.491	-21.998
0.60023	-0.75297	-1.2635	1.3607	-0.092659	2.3062	-1.7128	1.9121	-0.5769	-0.98496	-1.711	2.858	0.6459	-0.96172	-0.45171	-2.0123	-0.76274	1.3641	-0.041526	0.65709	-1.3831	-0.80751	-0.34271	0.81764	-0.76501	1.384	0.45136	-0.43697	0.62308	0.70241	-0.43034	-0.10244	0.80963	-1.8001	0.7978	-0.543	0.1091	0.95712	1.5804	-0.14452	-1.074	-2.1991	1.3571	-0.051565	1.4857	0.97498	2.3176	-1.2538	-0.093056	0.9058
-11.743	-11.744	-12.029	-11.948	-10.348	-11.72	-9.4831	-8.5853	-10.29	-9.5661	-12.101	-9.6126	-10.982	-12.076	-10.919	-12.223	-11.938	-10.209	-10.72	-10.236	-12.085	-11.653	-9.9589	-13.122	-11.69	-12.549	-12.422	-10.69	-9.6113	-10.424	-10.441	-10.791	-10.064	-11.103	-10.837	-9.6491	-10.87	-10.928	-13.17	-10.779	-10.82	-9.0744	-10.335	-9.7026	-9.5132	-11.983	-10.619	-10.446	-9.3556	-12.084
-6.632	-5.0485	-8.129	-3.9006	-7.6741	-5.8071	-7.3262	-7.405	-6.7035	-4.7362	-6.3032	-7.4731	-3.47	-6.2689	-5.9326	-5.3393	-6.997	-5.1718	-5.7816	-8.2975	-8.2843	-7.6851	-5.879	-8.1507	-6.8061	-3.7578	-5.7343	-6.1266	-7.3919	-6.0018	-8.0116	-5.2094	-6.7383	-5.902	-4.9359	-5.5936	-5.7644	-7.8816	-5.3586	-7.7498	-7.2931	-7.1916	-8.5734	-7.3658	-7.5598	-4.9166	-6.1372	-5.0591	-7.0224	-6.2976
3.3577	1.3569	3.082	3.8325	1.523	1.9465	3.0979	4.3891	3.966	1.9696	0.53726	3.57	4.2327	0.39361	3.9338	0.66297	2.4912	2.3204	1.7312	2.625	1.9151	0.78571	0.49513	2.8147	1.0297	1.2897	2.1552	2.6701	3.2646	2.0706	0.18566	4.5066	2.9389	2.9652	2.3923	1.6814	3.4096	4.7616	-0.074696	2.8132	3.6718	1.823	3.7888	2.5646	2.8842	3.4129	1.9074	0.80891	-0.2597	2.7597
-0.23292	2.2302	-0.39353	0.89659	0.45288	-0.56063	-0.37852	-0.698	2.2429	1.0614	1.2398	2.7425	3.5306	2.0633	1.4824	1.1803	2.1188	4.1676	2.0817	1.9472	2.5012	0.96854	1.0721	-0.60437	1.4502	1.3821	0.31769	2.1112	1.8735	-0.19687	-1.3695	0.081098	3.0792	0.82094	0.65979	2.8071	0.58511	-1.1299	0.064426	2.0257	1.3736	1.8869	1.9362	3.1309	2.7941	1.9588	2.8124	0.27373	-0.91106	3.7811
-8.8338	-7.0915	-7.1864	-7.2973	-6.1529	-7.4046	-7.8985	-8.149	-7.5591	-8.1875	-7.9785	-5.0949	-3.7109	-6.7387	-2.9714	-6.2894	-4.869	-8.0189	-5.6341	-5.586	-4.3424	-6.7983	-6.2553	-7.5069	-6.4273	-8.7868	-5.4023	-6.5427	-5.6923	-4.8958	-5.7881	-7.3268	-7.1945	-4.5526	-5.731	-5.4989	-6.1218	-7.9277	-7.0546	-7.3943	-8.7045	-5.4982	-5.0204	-6.6519	-6.3274	-6.5757	-6.6189	-5.5343	-7.6416	-5.674
8.0156	11.462	10.615	8.9081	11.428	11.283	8.1093	11.091	10.403	9.0737	9.7992	9.8767	8.7233	9.1043	9.8872	7.902	8.7228	12.028	12.27	9.7916	10.215	8.6145	10.202	10.361	6.093	6.9049	11.997	11.63	9.7965	10.26	10.493	9.8137	9.4443	10.828	10.763	8.4527	8.3414	11.047	8.1335	7.8149	9.8646	8.268	9.7731	9.4739	10.066	10.169	11.092	8.1992	10.659	9.0238
0.060455	-0.7309	-2.5099	0.12242	-0.53211	-0.71106	-2.1868	-3.4136	-0.49739	-1.8539	-0.83096	-2.6079	-3.2537	-1.2923	0.31697	-4.0886	-1.4665	-0.89664	-1.5184	-1.3242	0.2263	-1.4602	-1.0497	0.14622	-2.5198	-1.6026	-2.2357	-0.82078	-1.2186	-0.17767	-0.15641	-1.0168	-1.5053	-0.53844	-3.5367	-0.059838	-0.72431	-2.6186	-2.6167	-1.6969	-1.7376	-3.7941	-3.2098	-1.0369	1.2552	-1.2271	-1.5806	-1.8994	-2.6185	-1.5974
-0.41513	0.9382	3.5076	2.6436	0.84271	2.5922	1.2653	1.4173	0.5715	1.3371	1.0047	1.9846	-1.9662	1.4426	1.9288	1.228	2.0818	1.0815	2.8045	-0.73871	3.5565	0.25494	0.74844	0.5251	1.1508	1.418	2.9221	2.0377	0.7484	1.1468	0.99733	1.6666	2.5079	0.7136	-0.60981	2.3104	2.2534	3.7356	1.4881	0.062264	1.4567	1.751	3.262	0.80785	2.2168	-2.6525	0.99694	2.0771	-0.93545	0.44161
1.1337	0.002814	-0.30179	-1.0434	0.43863	-1.353	0.64255	-0.12574	1.574	2.2717	-1.2907	0.43027	-1.7609	-1.3402	2.3668	3.9437	0.38938	0.099092	-1.6504	-2.2031	1.1945	-1.5184	-0.48993	0.6549	0.79206	1.1603	0.93647	-0.3572	1.8265	0.22057	-0.77723	-1.5367	1.8422	-1.503	-1.8189	-0.82617	0.11917	-2.203	-1.8888	0.037524	-0.24731	-0.39713	1.5573	0.60636	-2.4851	-2.5433	0.9322	2.577	-2.1095	0.15526
0.96674	-1.439	0.3604	-1.1945	1.4539	0.5419	1.8025	0.96423	0.53928	-0.57071	1.6729	1.7659	0.54258	1.4614	-1.2899	1.0576	0.8818	3.7748	1.4917	-0.74345	-0.105	0.56641	-1.3685	1.4346	1.6675	-0.29861	-0.31432	1.0269	0.54722	-1.3439	0.77833	-0.65571	0.58655	-0.43686	-1.7845	0.91216	1.7038	-1.2634	0.18969	0.78456	1.7408	-0.4094	0.11955	1.5185	-0.7688	0.016422	0.4084	1.4323	-0.57994	2.9551
-9.3351	-15.809	-10.274	-10.665	-11.168	-11.145	-9.9466	-10.961	-12.139	-15.846	-11.99	-11.253	-9.3116	-10.828	-10.583	-13.234	-11.543	-10.971	-12.795	-10.801	-10.297	-12.029	-11.998	-12.143	-12.735	-9.7177	-9.9078	-11.265	-13.416	-12.442	-11.482	-12.087	-11	-10.5	-13.442	-14.312	-12.619	-10.947	-12.721	-12.932	-11.796	-13.585	-15.427	-11.366	-6.9501	-10.463	-10.576	-13.064	-12.782	-14.249
-1.7953	-1.4031	-1.0536	-3.6479	-2.4683	-4.3584	-2.8319	-3.2566	-4.4517	-1.6969	-2.6061	-3.7547	-2.4302	-1.9889	-1.1288	-1.674	-1.4935	-2.7151	-2.8956	-4.492	-3.8711	-4.0411	-1.9316	-2.3405	-2.6302	-3.9777	-4.5191	-2.5665	-3.0419	-3.4972	-3.4592	-3.3765	-4.7959	-5.0309	-4.2521	-2.9588	-2.955	-2.9054	-0.68762	-2.0628	-0.47441	-2.4011	-4.1495	-1.5679	-3.4509	-2.9038	-1.4846	-2.8615	-2.1377	-3.8281
-21.505	-20.363	-20.546	-21.002	-22.881	-21.789	-20.537	-18.685	-21.526	-20.654	-19.578	-22.781	-20.356	-19.625	-21.181	-20.219	-21.107	-21.929	-23.066	-21.083	-21.661	-19.731	-20.433	-22.712	-20.229	-23.231	-21.748	-20.099	-19.556	-19.993	-21.223	-20.883	-22.029	-20.074	-18.738	-21.801	-21.901	-19.889	-18.717	-20.326	-20.653	-20.583	-19.295	-20.289	-19.989	-20.126	-19.757	-22.12	-21.554	-23.866
7.6893	6.2503	7.2679	6.7673	8.8891	5.9032	6.9952	7.8434	7.9905	6.6187	8.1525	6.0995	6.421	5.3053	6.6965	7.3196	6.3836	8.8569	9.9839	6.4715	7.6513	8.6132	8.1202	6.2939	8.1019	6.1476	7.8302	5.5377	4.8821	6.8329	5.574	5.7714	6.8984	7.4638	5.2948	4.7933	6.6188	7.222	5.8946	4.6949	6.525	5.1384	6.7286	6.388	5.9587	8.4826	6.2273	8.0293	8.1157	7.4496
-10.336	-7.0095	-9.0638	-9.5123	-7.6757	-9.0095	-11.917	-6.9125	-9.772	-9.0522	-9.5772	-10.624	-11.509	-11.072	-12.247	-9.0503	-9.9664	-8.9967	-6.9394	-9.6071	-9.9078	-10.473	-9.0006	-8.5936	-7.5152	-8.5844	-10.551	-8.4773	-10.455	-8.2387	-7.0909	-8.211	-9.543	-11.644	-7.4036	-8.1659	-9.1681	-6.2464	-8.6235	-9.8017	-8.2346	-9.0511	-10.573	-10.136	-10.477	-7.7897	-8.9286	-9.529	-8.8355	-6.4292
-3.5451	-2.9769	-4.7725	-4.6413	-4.0061	-5.0184	-5.8011	-6.2535	-7.1484	-6.1177	-6.0644	-5.8267	-4.5286	-4.5307	-5.0335	-2.3378	-6.3932	-5.1011	-5.2227	-6.8198	-2.469	-4.9035	-4.6997	-4.6652	-8.2065	-7.8305	-8.0771	-6.2392	-4.1849	-4.2956	-6.0671	-4.8228	-5.5781	-1.593	-5.3912	-5.5126	-4.6345	-3.6657	-4.6275	-5.5769	-6.2225	-3.7784	-6.2725	-2.1832	-4.086	-5.9142	-6.3006	-4.3474	-4.7659	-3.8897
-13.557	-10.719	-13.142	-13.913	-13.531	-14.092	-13.314	-13.781	-13.949	-11.109	-12.217	-13.638	-13.539	-11.281	-15.182	-14.637	-12.158	-12.306	-13.289	-13.89	-11.389	-11.441	-12.459	-12.784	-10.788	-13.663	-11.851	-14.333	-12.286	-13.581	-15.269	-10.416	-12.92	-12.432	-13.749	-14.192	-11.408	-11.646	-14.276	-12.041	-10.047	-13.529	-13.743	-13.326	-13.495	-13.755	-11.322	-12.994	-11.575	-13.414
3.4833	3.4252	3.8369	3.2175	3.4613	2.9775	2.5775	3.7068	2.0589	3.2094	1.9979	1.5084	2.7016	1.576	2.8962	3.5728	3.4678	2.0331	4.7455	1.0513	4.3669	4.2727	3.9535	2.4434	3.3061	2.0656	2.5828	2.9183	3.2736	2.452	6.7925	4.3246	3.1199	3.3066	2.7324	3.4809	2.4738	2.5973	3.6631	4.1009	2.7778	3.8532	4.9218	3.1158	3.2073	4.9786	2.9392	2.4736	2.809	3.8122
-4.4082	-2.814	-3.2718	-5.5176	-6.294	-4.8734	-2.8902	-4.1341	-5.2939	-3.2541	-6.0155	-4.6158	-3.4754	-2.5856	-1.8783	-4.8121	-5.9096	-3.6392	-1.061	-3.1257	-2.1225	-2.8391	-3.3781	-4.866	-4.8917	-3.4768	-1.2475	-1.577	-4.3441	-3.6505	-3.5258	-4.0471	-4.3414	-2.3875	-4.0829	-3.3651	-4.9064	-4.7967	-4.2818	-3.4968	-4.5758	-3.3383	-2.9334	-5.3264	-5.9878	-2.7164	-4.6812	-4.4357	-4.398	-4.2572
5.8587	4.5853	4.7073	4.6366	6.2272	4.3378	4.8939	3.3865	6.515	5.115	5.5961	5.2121	6.1483	6.6926	4.6991	5.0205	2.7739	6.5308	4.8747	5.146	7.1107	8.9508	5.1927	5.9316	5.534	7.0173	4.58	4.4302	6.5179	6.5908	4.7122	5.6298	8.2367	5.0869	7.3702	4.8539	5.4979	6.3014	7.135	5.4858	5.2765	5.2642	5.3315	6.4523	8.1007	4.6496	7.8231	4.6032	5.1466	5.6889
-12.421	-12.029	-12.102	-13.055	-11.845	-11.951	-13.109	-13.595	-12.196	-10.786	-12.146	-16.612	-13.823	-12.2	-11.814	-11.343	-11.59	-13.595	-13.449	-12.183	-14.108	-12.669	-13.642	-10.392	-13.809	-11.544	-11.304	-12.471	-13.098	-12.433	-13.856	-12.609	-10.197	-13.524	-11.431	-11.026	-13.288	-11.923	-12.307	-12.134	-13.555	-11.935	-13.829	-12.86	-11.594	-12.557	-12.623	-15.031	-12.684	-9.7576
-12.463	-12.29	-12.726	-11.824	-14.205	-13.444	-13.482	-13.258	-12.152	-14.345	-13.611	-13.418	-13.992	-11.95	-15.153	-12.458	-15.918	-13.197	-15.284	-14.186	-12.341	-13.807	-14.505	-11.983	-12.204	-13.988	-14.02	-13.495	-12.294	-14.902	-12.678	-13.3	-12.553	-14.127	-16.205	-11.791	-13.722	-12.368	-14.317	-11.717	-12.735	-12.757	-12.487	-10.175	-12.797	-12.115	-15.156	-13.831	-13.958	-12.75
-0.79078	1.6157	-1.4918	0.57146	3.2337	-1.9464	2.6926	-1.2023	-1.4536	-0.83075	0.024524	1.3406	-1.5719	0.10518	0.7579	-1.8249	1.5661	-0.68836	0.63399	1.3268	0.80754	-0.5431	-0.077986	-1.5005	1.0986	-0.036509	3.35	1.385	0.106	-1.7189	0.18543	2.2816	-1.9609	0.65757	-2.0639	1.2238	0.32541	0.28129	0.42641	1.3643	-1.5858	1.5257	0.51795	1.9359	-0.68549	1.1683	0.09439	-0.51821	0.75394	0.4138
-10.815	-7.8861	-8.4804	-8.894	-8.4629	-9.94	-9.3071	-8.402	-9.4694	-7.7741	-9.2418	-10.126	-8.9636	-11.122	-10.081	-9.4951	-9.3822	-10.743	-9.4356	-9.5741	-9.0829	-9.3597	-9.5936	-8.6585	-8.2895	-8.6567	-7.1874	-9.9347	-7.6621	-7.3051	-9.8776	-8.1222	-8.1037	-5.8379	-9.1722	-9.357	-10.831	-8.6139	-9.0758	-9.822	-10.285	-8.5662	-10.279	-10.562	-9.4565	-7.2052	-6.5258	-7.8254	-6.1404	-9.3761
-0.12977	-0.54253	0.85575	-1.2139	-0.58022	1.5228	0.35534	-0.13688	1.0713	1.832	0.38602	1.2337	0.16628	1.7343	-2.106	1.8114	-1.7845	0.2261	1.0701	-0.078529	-1.6552	1.1369	0.65493	-0.32528	0.97806	1.1241	1.6871	-0.88424	0.40195	1.185	0.30998	0.21146	0.58348	0.4921	-0.57486	0.56646	1.7432	-1.9479	1.3884	0.75223	-2.0412	0.45021	0.37056	-0.27806	-1.008	1.1751	0.075238	2.1937	-0.99116	0.42393
-7.6166	-7.5722	-7.8851	-6.0228	-5.5957	-8.1196	-6.1971	-3.6165	-6.4681	-6.4007	-7.4383	-6.565	-7.6041	-5.6775	-5.2739	-7.88	-4.5567	-7.6108	-6.2086	-5.6567	-6.3481	-7.3632	-5.6061	-7.458	-6.058	-7.4696	-5.4844	-7.9563	-8.0421	-6.2524	-4.0129	-6.279	-6.3029	-7.1386	-7.3317	-7.862	-7.4549	-5.0723	-7.2103	-6.8125	-7.8701	-6.4231	-6.2696	-6.4755	-5.4275	-5.9873	-5.8401	-5.3656	-5.2093	-7.189
0.60193	0.67695	0.62235	1.9365	3.1429	-0.36549	0.33362	1.2301	1.7802	1.15	3.7708	1.099	4.3049	1.8417	0.28634	0.10059	0.80405	3.6111	0.16973	0.67576	0.79799	1.0787	1.8075	1.1353	-0.6674	2.873	1.0165	2.2557	0.32002	0.045475	1.2279	1.0255	0.29482	2.1226	1.0275	2.9582	2.3863	0.43802	-0.46888	2.1037	2.3913	1.2613	0.93761	2.0488	1.7654	0.30274	-1.1814	-0.11151	0.73874	0.67159
-4.508	-6.2623	-4.8267	-4.9305	-7.1576	-5.6617	-6.3047	-7.6649	-6.8666	-5.0942	-6.7163	-4.8749	-3.8212	-5.2444	-6.855	-6.487	-7.5803	-3.8107	-5.8809	-4.3466	-7.651	-6.1156	-5.9466	-7.2998	-6.8508	-5.3342	-4.4418	-4.624	-5.8282	-4.7702	-5.5925	-4.8898	-7.6906	-5.076	-3.3203	-5.6725	-7.08	-5.7265	-6.3529	-5.7044	-5.3002	-6.5137	-4.8288	-5.6214	-4.9471	-4.3365	-3.8337	-6.6226	-3.5159	-4.5523
-11.608	-15.711	-14.934	-11.965	-12.473	-12.296	-13.823	-10.335	-14.961	-12.082	-10.81	-10.722	-12.925	-14.791	-13.309	-11.05	-13.168	-14.383	-14.116	-15.391	-12.309	-11.845	-13.125	-12.909	-13.002	-11.896	-11.738	-13.48	-11.719	-12.379	-12.847	-14.726	-13.072	-12.821	-12.651	-10.792	-13.422	-11.761	-13.744	-15.946	-12.521	-14.153	-13.903	-12.177	-12.734	-14.681	-15.322	-13.716	-10.275	-13.288
-12.174	-11.828	-10.099	-10.875	-10.178	-10.458	-10.149	-7.9967	-11.848	-11.093	-12.328	-10.222	-10.697	-9.9354	-15.556	-12.753	-11.21	-10.46	-12.245	-13.485	-12.919	-11.988	-11.538	-12.173	-10.821	-12.527	-11.393	-9.7495	-11.454	-13.569	-12.376	-12.368	-11.849	-11.641	-10.499	-12.061	-12.766	-11.364	-11.446	-10.186	-10.216	-10.539	-10.855	-12.506	-12.421	-13.528	-10.706	-10.087	-13.133	-12.337
1.5497	1.826	4.3375	0.51968	2.0431	-0.62334	2.5149	0.60756	4.168	0.77678	4.3206	1.8454	1.815	0.61169	0.43359	0.65987	1.6605	2.8535	1.1344	3.5623	1.582	2.3891	2.3009	4.382	0.062916	1.9892	-0.0032269	1.8779	1.7368	3.3941	2.8185	3.0017	3.0842	0.3516	4.397	0.54092	3.3258	1.4256	-0.093194	1.6029	0.089734	1.5456	0.89737	-0.55768	1.4694	1.6457	1.0253	0.38189	1.6299	2.677
-6.7701	-9.1583	-7.0166	-6.4201	-6.1626	-7.1996	-6.2453	-6.836	-4.1174	-4.1319	-5.3968	-6.6434	-5.2871	-8.6156	-6.2233	-6.5282	-4.6312	-5.4747	-5.5407	-6.3888	-5.4156	-5.3631	-5.4542	-6.9622	-8.2353	-4.6534	-4.2964	-5.8539	-5.8345	-6.0932	-5.1624	-4.9057	-4.8578	-6.2533	-5.9199	-5.8528	-4.9684	-3.0486	-7.9508	-6.9965	-7.4371	-6.3199	-3.9104	-7.6745	-7.3454	-6.0876	-6.5784	-8.6818	-3.8952	-6.075
-1.963	-3.5491	-1.8691	-0.8344	-1.3485	0.23863	-3.4876	-0.36952	-2.0962	-2.806	-0.15689	-3.3549	-1.7447	-1.4703	-3.3939	-2.8469	-2.6854	-0.88602	-1.6806	-3.6093	-2.3496	-0.70104	2.1318	-3.4673	-0.81043	1.7858	-2.0967	-1.4103	1.006	-3.8112	-1.9464	-2.6648	-0.92083	0.44861	-3.1248	-1.6602	-0.44758	-5.7096	-2.0652	-2.9319	-1.8674	-2.1182	-2.9635	-1.7603	-1.2122	0.80733	-0.81574	-1.9995	-0.45979	-2.5853
-2.7899	-1.8483	-3.513	-2.8934	-2.4339	-1.491	-1.6184	-4.1576	-3.1042	-3.461	-2.9073	-5.7027	-3.081	-4.6449	-2.7439	-2.3495	-3.1283	-0.27368	-0.92316	-3.0628	-0.54139	-2.1534	-1.9618	-0.8618	-4.7274	-2.7688	-1.0641	-2.7645	-2.0066	-1.4327	-0.63992	-0.84382	-4.1316	-1.9125	-3.2519	-3.4782	-2.2631	-2.4398	-3.5193	-4.0813	-2.9026	-1.2178	-5.3123	-2.8822	-4.9402	-3.3954	-3.2786	-3.1151	-3.3324	-2.1767
-4.1595	-5.6736	-4.3532	-6.416	-4.4836	-2.0627	-5.4724	-7.7328	-3.9084	-5.3621	-5.2959	-2.8246	-6.8758	-5.156	-3.7171	-6.8739	-6.3482	-6.4196	-6.5551	-6.5405	-6.3795	-5.9827	-7.2497	-4.5018	-3.8742	-5.0581	-7.6211	-6.068	-5.7068	-4.3648	-4.3666	-5.319	-4.6385	-3.736	-5.9358	-5.2897	-6.718	-5.8589	-6.9361	-6.0373	-7.684	-5.3842	-3.5266	-5.5574	-7.8953	-3.0574	-5.2681	-6.3715	-1.8856	-6.2438
4.9155	3.9659	4.8925	5.9569	5.6475	4.1309	4.5241	3.4298	3.7605	6.3631	4.8292	7.7806	2.0291	4.7942	5.7856	6.2297	6.1848	4.1858	5.0577	2.9741	3.9262	4.7157	4.8938	4.4177	5.5434	4.4214	5.0472	2.9827	1.4897	6.4702	7.0704	5.625	7.0397	5.5285	5.414	4.1744	7.0291	4.8192	6.6276	2.8716	5.9207	3.3066	7.78	4.8755	5.1671	3.658	3.0845	3.6934	3.8793	6.3691
8.5026	6.399	8.9907	8.9694	6.3195	7.2487	5.5534	4.3696	9.8641	9.4648	9.715	7.0186	5.6312	7.9067	5.974	8.2333	8.132	9.0245	9.5866	6.1928	8.4473	8.2577	9.8319	5.2927	8.976	8.0549	7.1934	9.4633	5.8636	7.8081	6.865	7.2273	9.1265	7.106	10.396	9.1194	8.5446	8.2897	8.5098	6.8987	8.0273	5.4887	7.9207	7.7346	6.3296	9.555	10.392	9.0947	9.569	7.5166
-18.86	-18.358	-22.722	-19.517	-18.41	-20.042	-18.419	-20.493	-22.63	-21.768	-20.56	-20.825	-21.13	-20.67	-20.108	-18.952	-21.207	-21.699	-20.394	-20.824	-22.496	-20.798	-20.655	-22.803	-21.188	-20.17	-19.726	-21.925	-21.249	-19.083	-20.841	-19.973	-24.678	-21.478	-22.903	-18.723	-19.873	-18.634	-20.424	-21.072	-19.317	-20.855	-20.93	-20.038	-18.814	-20.299	-22.642	-20.094	-20.656	-19.881
-11.358	-15.11	-13.152	-14.793	-12.856	-12.052	-13.326	-10.819	-12.057	-13.68	-13.061	-13.559	-10.266	-14.266	-11.992	-14.675	-14.394	-12.069	-11.792	-12.621	-12.985	-13.527	-10.766	-15.705	-12.718	-12.582	-12.774	-13.557	-13.116	-11.19	-10.848	-11.222	-14.751	-14.417	-11.822	-14.087	-14.958	-12.459	-11.114	-12.081	-16.485	-14.192	-13.622	-12.619	-11.939	-13.89	-12.918	-14.118	-10.138	-13.009
-11.183	-14.101	-13.279	-14.551	-12.943	-12.265	-12.399	-13.934	-14.493	-13.385	-13.756	-14.753	-13.222	-12.372	-15.269	-12.506	-11.99	-14.472	-16.336	-11.84	-13.06	-11.745	-12.113	-12.88	-12.795	-13.666	-13.178	-13.061	-13.207	-14.793	-13.92	-13.476	-11.891	-12.682	-14.426	-11.824	-11.205	-13.137	-11.104	-12.213	-13.758	-11.034	-13.203	-14.03	-13.647	-13.416	-15.12	-14.824	-15.967	-12.222
-22.993	-22.303	-21.318	-22.875	-22.22	-20.721	-23.208	-24.387	-23.664	-22.881	-25.047	-21.936	-25.229	-21.764	-23.405	-21.958	-22.381	-23.24	-21.279	-25.68	-22.727	-22.097	-22.895	-23.306	-21.005	-22.526	-22.324	-20.369	-23.162	-21.486	-21.693	-25.362	-21.149	-20.648	-19.862	-22.904	-20.28	-21.913	-22.482	-21.175	-21.019	-20.411	-22.155	-23.807	-21.956	-23.05	-21.405	-22.562	-20.49	-22.047
-4.6861	-3.2511	-3.4176	-4.7705	-4.0562	-2.6387	-3.945	-2.676	-3.637	-3.4307	-4.9555	-3.0023	-4.6792	-2.0503	-2.4042	-5.3784	-1.6948	-7.2024	-4.5915	-3.3035	-3.7619	-2.5076	-4.2162	-4.1178	-5.1433	-1.7123	-4.4425	-6.5314	-3.5728	-2.4553	-4.0577	-5.0988	-4.3399	-4.4431	-2.9672	-4.3296	-2.3319	-2.3131	-5.6638	-2.9626	-3.8423	-1.7289	-5.2721	-1.9793	-3.7301	-3.7178	-4.279	-4.5882	-3.2785	-4.8346
-0.032461	0.97814	-1.4825	-1.3074	-1.9348	-1.2238	-1.9002	-1.0592	-0.75572	-2.6896	-0.083312	-0.0061216	-2.1531	-0.54074	-1.3934	-2.839	-0.15523	-2.5161	-1.0503	-2.4725	-1.5889	-0.37052	-2.2947	-0.3621	-2.5079	-0.96841	-3.4359	-2.133	-1.9341	-1.8526	0.7041	-1.6047	-0.11749	-2.5264	-2.9939	-0.42741	-2.9682	-1.6837	-1.0989	-1.1997	-1.1945	0.053988	-2.0156	-2.1158	0.18607	-0.82586	-1.2357	-0.75639	-0.71893	-1.1995
-12.833	-13.654	-11.698	-12.341	-11.496	-11.062	-13.743	-14.192	-12.515	-13.816	-14.977	-13.216	-12.647	-13.989	-14.342	-13.241	-11.725	-11.943	-13.791	-13.244	-13.496	-13.967	-13.056	-13.771	-12.303	-11.492	-14.446	-13.965	-13.148	-13.394	-11.942	-15.53	-13.834	-14.677	-11.214	-12.409	-12.669	-13.212	-12.073	-14.237	-11.212	-13.368	-11.59	-12.533	-13.844	-12.455	-12.279	-11.37	-11.838	-13.331
-14.688	-13.685	-12.231	-14.142	-14.064	-14.873	-14.176	-14.176	-13.47	-14.671	-14.547	-16.178	-13.708	-14.681	-15.082	-16.488	-14.575	-12.037	-16.088	-15.242	-13.802	-15.248	-12.802	-14.668	-14.498	-15.498	-15.44	-13.962	-14.747	-15.941	-13.879	-14.865	-12.159	-14.106	-14.684	-13.022	-14.001	-15.486	-13.021	-13.697	-17.107	-15.703	-15.018	-15.258	-15.139	-16.205	-13.435	-13.633	-15.557	-14.159
-3.1668	-3.3167	-4.9143	-4.779	-1.5795	-3.6227	-3.9695	-3.0908	-4.8743	-4.0989	-3.6971	-4.2779	-2.1296	-4.2029	-5.4139	-5.4805	-2.7345	-4.8874	-6.9213	-6.1476	-4.7046	-1.4699	-3.1813	-4.9633	-3.6559	-4.7791	-3.5171	-1.0492	-4.2872	-1.3567	-2.6365	-3.6514	-3.7075	-3.9884	-3.7937	-3.6272	-4.8135	-5.0842	-2.6946	-3.4197	-4.9734	-6.4944	-1.9585	-3.716	-6.0654	-3.3166	-4.1309	-4.2586	-2.4056	-2.373
2.0441	2.9482	3.593	1.771	0.65735	0.84679	2.989	3.3844	2.0425	3.3851	3.1853	2.2845	5.0481	2.5014	3.0599	0.98189	4.529	2.1653	3.6963	1.6238	2.3503	2.2072	3.5089	2.6966	2.1932	3.0719	4.2063	3.0675	1.9768	2.9993	5.3112	3.4099	3.8571	3.1114	2.3252	2.1341	3.5588	1.4921	4.3023	3.7738	3.5527	3.0888	4.1578	3.2478	3.7956	3.2036	2.4282	3.3666	4.8304	2.345
0.16444	0.073407	1.0135	-0.32222	0.88786	-0.32004	-0.83773	-2.9624	0.26276	0.95739	1.2776	2.6206	0.60335	-0.67804	-0.32793	2.4858	1.966	3.6038	-2.112	0.55384	3.5963	1.8271	1.2678	0.19596	0.81047	-0.73841	0.4124	0.0953	-1.5861	2.0959	0.32101	0.16359	1.542	1.319	-1.2564	1.0187	1.2222	-1.5241	0.84561	0.84159	-0.11899	-1.1759	0.2832	-1.6013	0.76502	1.1403	2.322	0.89517	0.11349	2.0301
-2.7711	-0.2347	-1.3511	-1.6614	-2.4216	-1.4267	-0.02912	-0.61554	-2.4164	1.5788	-1.024	-1.9731	-0.87308	-1.1067	0.021992	-1.7648	-0.95655	-2.1001	0.30687	-1.5446	-2.302	-2.5307	-1.8787	0.52354	-2.2183	-1.471	0.84862	-1.0788	-1.5456	-3.0257	-1.7338	-2.1751	-0.47567	-0.28592	0.1697	-3.351	-0.99729	-2.5487	-0.94202	-3.4411	-1.6432	-0.82428	-0.63636	0.48549	-2.2505	-1.8566	-0.7218	0.12236	1.3428	1.1995
5.409	4.8303	4.087	4.4092	2.2907	0.23439	3.4137	3.1285	4.2129	3.4329	4.1769	3.8178	5.1184	7.38	4.8921	4.0202	3.5091	4.3632	6.5178	5.1057	4.7057	3.7309	3.282	5.1679	3.7554	2.8834	6.2503	3.3106	5.4781	3.8004	5.9111	4.1459	7.4663	5.3205	4.3791	2.8797	3.8723	3.1372	2.9853	2.8575	4.4117	3.9068	5.8338	3.9421	2.0926	4.7203	5.6762	4.9479	4.4216	3.6998
3.6537	3.9397	1.6396	2.0112	4.8905	0.67749	2.3842	3.6898	3.6061	4.319	4.8116	3.0042	0.16778	3.2732	0.30213	2.5534	2.7182	1.9977	1.7618	1.9616	2.3829	1.7003	3.5076	-0.22571	1.8139	4.6581	2.1227	1.4637	1.9319	4.9116	0.37032	0.67426	3.2943	1.7696	4.7946	2.786	3.95	2.373	1.6334	4.2399	1.4712	3.427	3.9527	4.607	0.75516	1.707	0.90001	2.2643	2.5037	1.9719
-13.144	-9.9807	-8.0182	-12.292	-10.13	-11.402	-10.842	-8.7256	-10.857	-10.387	-12.801	-8.5187	-10.975	-12.515	-11.463	-12.223	-11.706	-9.7555	-10.398	-11.611	-9.3575	-7.2048	-11.295	-8.8103	-9.1882	-10.394	-10.598	-9.7899	-10.157	-11.066	-10.258	-12.299	-11.22	-9.2871	-10.509	-11.445	-10.134	-8.3449	-10.126	-12.447	-11.272	-11.067	-11.296	-11.017	-10.899	-11.083	-10.726	-10.823	-10.682	-12.277
-16.905	-15.047	-14.706	-13.181	-13.08	-13.977	-13.978	-15.168	-14.342	-13.97	-13.494	-13.543	-14.055	-16.646	-15.774	-14.635	-14.779	-15.586	-14.958	-13.948	-14.93	-14.598	-15.111	-15.609	-15.408	-16.001	-15.203	-13.904	-13.285	-15.587	-14.693	-15.488	-13.947	-14.795	-13.879	-11.855	-13.977	-15.867	-14.323	-14.601	-12.755	-12.86	-14.138	-16.042	-17.595	-16.982	-13.589	-14.177	-12.792	-13.003
10.819	7.7786	8.9282	9.0677	7.0944	8.0795	7.5503	8.4168	8.628	4.9267	7.6719	8.5516	7.1539	8.1588	8.7004	8.4872	9.1517	6.5689	9.2808	9.3776	8.8851	6.6616	8.3663	6.6422	7.6027	5.3616	9.2814	6.9907	8.1237	5.9775	7.3118	8.9018	6.9621	8.6988	10.501	7.4357	6.4713	7.435	7.8493	8.9132	8.4094	6.8843	6.6586	7.621	6.7224	6.6993	7.3516	8.7942	8.8447	7.8679
-6.0944	-7.0148	-8.286	-5.9427	-7.1206	-4.3721	-7.3805	-6.3228	-6.1714	-5.3559	-4.2634	-4.1859	-6.5663	-6.1628	-4.358	-8.1269	-6.7505	-6.1025	-6.2599	-7.4561	-6.708	-7.264	-5.479	-5.3864	-4.7542	-5.7201	-7.1527	-7.5666	-7.817	-8.0007	-6.0836	-8.836	-6.4096	-6.7795	-5.6056	-5.7692	-6.814	-6.2726	-6.3375	-9.9244	-7.2619	-4.9658	-7.1449	-6.82	-6.7732	-5.8213	-7.6094	-3.9116	-7.5634	-8.0994
-11.628	-13.663	-11.299	-14.384	-14.983	-13.649	-14.602	-12.703	-12.911	-12.346	-13.932	-15.426	-14.009	-12.087	-11.938	-12.485	-12.365	-12.167	-13.751	-12.48	-15.692	-11.616	-12.896	-10.868	-13.586	-13.017	-12.132	-11.874	-12.678	-11.95	-13.324	-12.383	-13.508	-14.116	-10.719	-13.043	-12.363	-14.857	-12.692	-12.164	-14.051	-12.067	-11.154	-14.334	-13.529	-13.22	-14.156	-12.779	-12.528	-11.33
-12.106	-12.206	-13.637	-12.577	-15.639	-12.418	-12.097	-13.004	-13.671	-13.754	-12.279	-13.112	-8.8367	-11.831	-12.406	-12.234	-13.977	-15.223	-14.872	-14.13	-10.087	-12.476	-12.737	-12.444	-13.849	-13.727	-14.471	-14.208	-12.779	-11.837	-11.876	-11.93	-11.347	-12.737	-13.406	-14.191	-13.649	-14.831	-11.309	-12.529	-11.587	-14.106	-12.487	-14.94	-13.638	-12.785	-13.842	-12.335	-14.321	-12.268
3.9228	1.4669	2.701	4.3719	3.6572	2.3989	3.2332	3.9275	2.1058	4.668	1.9958	3.6355	0.62772	3.6068	3.8528	2.0675	1.3358	4.7739	1.7131	2.3767	2.1811	3.6266	1.1717	1.5064	3.392	2.1106	1.8878	1.5141	4.1872	2.0368	4.3519	5.5883	3.4734	3.1348	3.6287	0.61543	2.5101	2.0379	4.5486	3.3037	2.1585	0.45049	0.59167	2.9942	3.9947	4.7022	3.4692	4.4094	3.0559	1.9981
-1.9135	-1.551	-0.9177	-3.0165	-1.1646	-0.074464	-0.30164	0.37869	-1.2526	-1.239	0.35061	-0.91854	-1.0237	-0.44064	0.47052	-0.42579	-0.91063	1.1141	0.051972	-1.0875	-0.2969	-2.0676	0.53988	-0.97967	-0.48946	-1.4043	-0.7005	-1.8683	0.68415	-2.7097	-3.3611	-0.95529	-1.2346	-1.6619	0.34986	-0.80121	-0.088726	-2.1811	-1.6507	-1.604	-0.060088	-2.0546	-0.69236	-0.99947	-0.93441	-1.0873	-1.1177	-2.1303	-2.4307	-3.2291
0.61322	-0.62379	0.56922	3.3929	1.3686	1.8163	3.5917	1.8624	1.2077	1.5174	1.5448	1.6327	0.82135	3.0315	2.6926	2.1159	1.2557	2.6604	1.6951	-0.9112	3.6641	2.6328	-0.73302	3.3069	3.3286	-0.90711	-0.43639	4.2464	1.5136	0.44395	0.09018	0.88045	1.0593	-0.8646	1.6087	1.5305	0.47464	2.3038	3.0262	2.9206	2.8099	0.064539	2.943	2.9054	2.9345	-2.4221	1.6345	1.7804	-0.042255	0.81004
0.057306	-0.60573	0.92918	3.3835	2.2142	0.5764	1.1753	2.7124	1.3728	2.5488	1.2091	2.3955	2.5537	1.3957	-0.15687	0.73785	4.041	2.5977	2.4469	0.35667	0.25485	0.068591	3.2854	1.3438	2.2958	1.3691	1.9162	3.2232	1.2634	1.5579	1.1785	1.1545	2.8694	0.65874	2.3661	1.6523	-1.1607	2.686	2.0562	1.0228	-0.7767	1.3545	0.40138	0.27576	3.1987	2.7196	1.9785	2.534	3.4341	2.6323
-14.962	-13.874	-13.61	-14.736	-14.482	-10.583	-12.991	-13.093	-15.376	-13.614	-13.062	-13.868	-12.066	-13.016	-13.642	-12.797	-13.895	-13.559	-12.752	-13.975	-13.754	-13.234	-12.912	-10.83	-12.639	-14.288	-11.831	-14.444	-12.906	-13.678	-13.762	-13.693	-10.98	-12.955	-11.86	-11.365	-13.31	-12.919	-12.59	-13.696	-12.704	-13.977	-13.442	-13.747	-11.205	-16.049	-15.639	-13.506	-14.115	-12.225
-6.7423	-8.2192	-6.4206	-7.3304	-5.2787	-7.2918	-5.8768	-5.453	-5.0268	-4.5349	-6.4619	-5.2274	-7.1434	-4.76	-6.7842	-8.4263	-5.7475	-8.6129	-6.216	-6.185	-6.4472	-5.9497	-4.8676	-5.3605	-4.8453	-6.7971	-5.9702	-5.0596	-6.0142	-5.8151	-5.5721	-7.0489	-5.4411	-3.3961	-5.2843	-6.1432	-7.2892	-7.6774	-5.9682	-4.1605	-5.1532	-6.7132	-7.2707	-8.1674	-6.0808	-4.8848	-9.2239	-7.6684	-6.8635	-5.1004
-3.6782	-2.8515	-2.6368	-3.309	-5.6391	-4.1563	-4.7823	-4.0127	-1.5781	-2.2489	-1.6424	-5.8358	-3.0308	-4.8064	-3.6487	-2.8896	-5.963	-1.8838	-0.98347	-5.0381	-5.0802	-4.2079	-1.4277	-0.59248	-1.2749	-2.5431	-5.8401	-2.8344	-3.7877	-3.4899	-0.9987	-3.2323	-3.9768	-3.9672	-1.8554	-3.129	-2.8987	-6.0961	-4.1355	-4.6503	-3.6875	-4.0697	-3.6394	-4.6331	-5.1175	-5.0865	-6.1801	-5.7665	-4.5514	-5.2144
4.6259	2.0886	2.3397	1.2541	2.6245	3.4048	2.8231	0.60732	3.975	2.6108	2.5303	3.0596	2.7343	2.7091	3.0822	1.7568	2.9806	1.8973	2.2286	3.3315	2.3708	2.0833	3.1171	1.3329	2.9095	1.1887	2.6345	4.3894	2.2746	1.6311	1.4587	2.5538	3.533	1.9869	1.9812	4.4996	2.5274	1.1192	1.3347	4.8548	2.6634	5.5252	1.9322	2.8648	3.0591	1.5569	2.7063	2.5693	4.2632	4.1652
7.3237	7.0212	6.5662	4.9935	6.4581	4.7305	5.3076	7.6934	5.8696	9.0876	8.0552	6.2261	6.7824	6.1917	6.0174	7.5647	6.8662	5.3698	6.3668	8.1979	7.5193	7.0615	9.7306	6.0979	8.75	6.9781	7.0986	7.06	7.579	7.2158	8.3207	6.6666	5.3332	4.6991	5.738	7.1242	6.6495	7.7156	6.912	6.0383	6.1365	7.0722	8.6794	4.3803	5.3904	8.2929	5.9866	7.8638	8.0276	6.4705
-9.4247	-11.142	-10.073	-9.2482	-11.172	-11.804	-12.831	-12.451	-13.936	-11.981	-7.5303	-10.838	-9.1392	-9.4987	-10.922	-12.469	-10.262	-11.019	-12.697	-10.718	-11.233	-9.1748	-11.561	-9.9872	-10.871	-11.147	-8.4537	-10.23	-14.599	-10.635	-7.9971	-9.9141	-12.133	-9.296	-11.414	-8.4081	-9.2519	-8.2876	-10.928	-12.589	-12.78	-9.5487	-10.186	-10.591	-10.547	-12.032	-12.543	-9.5796	-9.3132	-10.957
-2.4573	-3.4172	-4.5023	-3.8253	-2.8668	-1.7759	-1.6902	0.34984	-0.47146	-4.6401	-1.588	-3.0651	-2.6584	-3.6625	-2.6779	-2.8025	-4.1565	-2.9623	-1.2678	-0.14103	-4.3328	-1.6004	-4.3964	-2.5276	-3.6479	-1.5944	-5.1308	-2.2725	-2.7418	-1.918	-4.124	-2.2626	-3.3656	-2.6682	-2.3467	-1.9218	-2.1198	-4.8341	-2.7445	-1.7455	-1.7464	-3.2933	-3.9976	-3.1651	-1.3593	-2.0335	-2.6202	-2.1432	0.13698	-4.1664
0.63771	1.5578	1.479	3.1602	2.2178	1.4041	2.1299	4.7181	1.297	2.3644	2.0659	0.85319	1.8764	0.37291	2.2386	4.4981	3.5724	1.9312	1.4356	0.90781	3.3182	2.4508	1.2144	3.5062	1.8775	2.7053	2.6366	2.181	3.9197	1.2653	4.2214	2.4439	4.0994	1.7168	2.8441	1.9261	3.4787	1.8217	1.8613	3.5138	2.1224	4.928	3.1927	1.1937	5.2261	3.3621	2.2955	0.77583	1.391	2.9798
-1.1161	-4.0204	-1.4518	-1.7058	-0.61896	-2.4835	0.22145	-2.0771	-1.7948	0.67032	-3.1045	-2.5645	-0.59536	-0.88946	-2.1251	1.8283	-0.16172	-3.3343	-1.2552	-2.2198	0.36632	-0.14817	-1.7909	-3.2965	-2.4507	-2.2867	-0.75878	0.088137	-0.16059	-0.16326	-0.16822	-0.24602	-0.21466	-1.4242	-1.6758	-2.244	-3.1828	0.39249	-0.080207	-2.0024	-1.1693	-3.0448	-2.11	-1.0599	-2.3595	-0.29123	-1.8812	-1.024	-1.1703	-1.3083
-3.0524	-2.4167	-4.4123	-6.2221	-2.8335	-2.1421	-1.6932	-4.5272	-3.9611	-5.1459	-2.5284	-4.2398	-5.2517	-2.7425	-6.0775	-2.6744	-4.1984	-4.298	-5.1058	-3.481	-6.0738	-3.2011	-4.0237	-3.8819	-5.5593	-4.3192	-5.5655	-5.8069	-4.8818	-3.02	-3.6436	-3.7488	-4.1287	-4.1055	-4.9901	-5.0665	-3.6974	-3.6467	-3.5307	-2.3431	-4.1378	-3.1614	-6.3832	-2.509	-4.5613	-4.3298	-4.3132	-1.7834	-2.6001	-3.3419
6.8615	7.2143	8.5609	6.3864	8.0628	7.1743	7.3442	8.6114	7.7294	8.2026	6.9155	7.4871	5.2026	9.791	9.5159	9.4775	9.8	7.1693	8.2764	7.5302	9.0889	8.0317	7.1514	7.8109	8.4128	8.7413	8.0146	9.0124	5.5812	9.9998	6.4322	9.9443	8.6768	5.7911	5.9467	6.8961	7.3077	8.6892	8.829	6.9169	9.6738	8.665	7.5622	8.5628	7.2977	5.8445	9.0357	5.0337	5.7615	8.472
-12.544	-11.037	-10.904	-12.467	-9.6349	-12.039	-12.704	-11.27	-12.735	-11.846	-11.572	-12.875	-11.339	-13.422	-10.995	-10.981	-10.897	-11.362	-15.179	-11.898	-12.796	-12.601	-11.821	-11.508	-12.538	-10.974	-11.62	-11.649	-10.47	-10.536	-10.242	-13.566	-12.692	-12.287	-12.456	-10.909	-12.242	-9.5464	-11.178	-10.24	-9.9524	-11.2	-13.186	-10.733	-13.873	-11.056	-9.4864	-12.335	-11.544	-10.416
-10.142	-9.9655	-10.311	-9.5926	-8.8732	-9.5916	-7.9367	-9.6062	-10.716	-10.34	-10.499	-10.238	-10.38	-7.3293	-11.8	-9.4384	-9.8481	-10.116	-10.68	-11.175	-9.7411	-10.974	-10.911	-10.734	-9.5646	-10.318	-10.053	-11.613	-13.611	-12.467	-10.065	-8.9471	-10.128	-10.363	-9.9599	-9.9506	-8.3401	-14.994	-10.475	-8.3605	-11.211	-10.874	-9.5062	-9.8685	-11.407	-11.695	-10.295	-12.623	-11.219	-9.7863
-13.43	-12.754	-12.121	-13.937	-11.643	-12.971	-12.739	-13.884	-12.974	-14.046	-13.831	-13.486	-12.021	-11.755	-11.458	-10.157	-13.975	-10.71	-11.213	-13.071	-12.595	-10.436	-14.358	-11.487	-11.177	-13.525	-8.8909	-10	-9.6083	-9.6398	-9.6564	-10.807	-11.59	-11.48	-11.168	-13.225	-10.787	-10.439	-11.956	-11.665	-10.618	-10.946	-13.275	-12.8	-11.191	-10.376	-13.609	-12.975	-12.117	-11.156
6.9792	6.1871	8.1887	4.1524	5.352	9.5635	7.9228	5.5016	5.3983	6.0758	5.527	7.6986	7.9736	6.3975	7.946	5.4233	5.0975	7.023	8.8088	6.7987	7.5937	9.086	9.484	7.9384	7.0547	8.6189	7.6748	7.6918	7.922	7.7192	8.0094	5.88	6.4289	5.9588	6.3628	6.7657	3.8735	9.0592	11.026	8.1134	4.9825	5.1121	6.3947	8.259	8.1098	5.8383	8.3514	4.6236	6.6277	6.1924
-1.6653	-1.5037	-1.7733	0.54555	-2.4964	-2.4256	0.97182	-0.0027805	-1.7392	0.15787	-2.1979	-0.38444	0.91914	-0.36125	-1.4304	-1.6008	-3.0392	-1.2793	-0.17975	-1.1091	-0.86729	-1.3513	-1.2126	1.9141	-0.60249	-2.5388	-3.3501	-1.7958	-3.1909	-4.4497	-1.2871	-1.2764	-1.4902	-0.84065	0.26712	-0.78209	0.10747	-0.21999	-2.7586	-1.5964	-1.358	-2.0663	-1.9147	0.37633	-0.70325	-0.9841	0.73167	-3.0377	-1.0718	2.1618
8.2127	3.6913	4.1392	6.5631	4.8707	4.9229	7.0657	5.3923	2.3836	2.873	6.0824	4.6423	6.1804	4.435	4.0615	6.2948	3.4273	3.9609	5.1646	5.6652	4.7827	2.8799	6.2583	5.8837	6.1388	3.4632	4.2246	5.6047	7.7214	5.1799	4.2403	4.7815	5.5749	6.4847	6.7272	2.3417	5.664	5.8801	5.3045	2.8535	5.5152	5.0772	4.4166	7.2045	6.091	4.2578	4.1633	5.4491	3.4617	7.9912
-5.8785	-8.8524	-6.9754	-8.2736	-9.406	-9.8295	-9.3996	-10.284	-7.3251	-9.7185	-7.969	-8.2525	-8.8205	-10.236	-7.4273	-8.6156	-6.0722	-7.0304	-7.7511	-9.9356	-8.1649	-8.4717	-8.469	-9.251	-9.9071	-8.5851	-10.684	-9.1622	-9.5835	-9.9167	-7.4927	-7.438	-10.87	-6.4951	-11.513	-7.9953	-7.5336	-8.6167	-7.5887	-8.1571	-9.4555	-8.1116	-9.1904	-9.4006	-8.9395	-6.1749	-11.102	-6.8161	-9.6449	-9.8312
-9.7854	-10.148	-11.8	-11.928	-10.899	-14.052	-10.317	-11.355	-10.894	-11.642	-11.943	-12.613	-12.482	-12.841	-10.68	-12.994	-11.376	-11.792	-10.69	-10.39	-9.7757	-11.796	-12.294	-12.411	-11.139	-11.105	-12.534	-9.8096	-10.495	-10.205	-11.943	-11.562	-11.218	-11.047	-11.747	-9.9453	-11.47	-10.421	-12.47	-11.462	-11.342	-11.91	-10.329	-10.672	-12.515	-9.9287	-10.618	-10.266	-10.916	-10.817
-16.327	-12.307	-11.986	-13.83	-12.515	-12.337	-14.332	-15.456	-12.93	-13.117	-15.585	-12.919	-15.237	-13.954	-14.182	-13.308	-13.562	-14.595	-16.112	-14.246	-11.703	-14.208	-13.213	-14.182	-11.45	-12.339	-11.96	-15.817	-12.87	-11.947	-12.527	-14.291	-13.799	-12.752	-13.054	-12.58	-13.99	-11.631	-15.59	-14.239	-13.643	-14.761	-14.428	-14.48	-14.338	-14.924	-13.608	-14.429	-12.087	-14.682
3.1661	4.9162	3.1591	3.5063	-0.10867	3.5248	1.3493	2.5255	3.7479	3.17	4.2339	2.1086	2.9401	3.2948	4.8029	3.3377	4.7864	2.9024	4.1637	3.62	4.4723	1.2264	3.8769	1.5859	4.3057	3.8661	3.3284	1.9714	1.0406	2.8175	0.42648	3.0023	2.6456	2.8466	2.0386	4.0515	3.5093	2.961	3.1363	1.9055	3.2275	3.795	0.16971	-0.10648	2.4236	0.50084	3.7393	3.2096	2.8586	4.5891
-1.3873	-2.0536	-0.36601	-3.0463	0.22654	-0.76007	-1.0983	-0.45652	-2.1204	0.88206	-0.05255	-2.5732	1.6263	-0.77895	0.16622	-0.9811	-0.77155	-0.3201	-1.0848	1.9287	-0.86752	-0.43044	-0.67124	0.94086	-2.4742	1.0816	-1.3454	-1.8528	-2.3554	-0.9059	-2.2349	0.98349	-2.4991	0.20065	-0.38789	0.93554	-1.5928	-0.072522	0.42018	-0.75416	1.5271	-0.40852	-1.4082	-0.35812	-1.0597	-0.3878	-0.25569	-0.91598	0.02992	-0.33951
0.50458	2.315	0.81853	3.0188	2.4517	2.499	1.7117	1.3644	1.1573	3.9331	0.23773	1.2632	2.1597	1.0648	1.0207	2.2617	1.1845	4.7791	2.9757	-0.23356	0.89274	3.9226	1.7479	3.3613	1.8102	1.8137	0.65642	3.1867	-0.46111	1.7018	2.2083	0.26973	3.6475	0.98421	4.2084	-0.9233	1.9132	1.4146	0.80887	3.0886	2.4311	1.2063	1.4332	2.2014	0.57724	2.2451	2.684	1.365	0.026868	1.0864
-9.6843	-12.448	-11.019	-11.922	-9.9983	-10.495	-10.294	-12.65	-10.666	-11.454	-11.313	-8.6243	-12.345	-8.4673	-9.0035	-10.169	-11.848	-12.439	-9.9059	-11.853	-13.206	-14.354	-10.79	-12.508	-12.474	-11.022	-7.9654	-12.527	-12.441	-9.5001	-10.668	-9.7377	-11.784	-11.202	-13.334	-11.378	-9.5685	-10.004	-10.562	-10.61	-7.759	-11.277	-9.2142	-10.48	-9.6095	-11.993	-9.3722	-11.245	-11.23	-10.278
-6.9782	-5.4889	-4.4178	-4.5424	-5.1011	-4.7635	-5.6172	-7.897	-2.7595	-4.4977	-6.3656	-6.0894	-6.2336	-4.0628	-4.0139	-5.3108	-2.3144	-5.0435	-6.6439	-5.3394	-4.8686	-3.9306	-4.1505	-4.3526	-5.5695	-5.8554	-4.5107	-4.7528	-6.0207	-2.7533	-2.7541	-5.0867	-4.076	-4.8148	-3.9225	-5.2235	-4.3084	-5.5286	-4.3938	-4.2709	-6.0559	-4.9208	-6.1067	-5.4007	-5.0492	-6.9131	-5.3847	-4.7193	-5.8322	-4.9864
6.5017	9.2352	7.4197	9.3564	8.34	7.3287	6.8016	8.4641	10.398	8.1813	8.7957	7.1692	10.906	10.06	7.9111	6.8173	9.7828	8.7828	9.6557	7.282	8.5227	9.1293	8.525	8.3033	10.642	5.4272	9.6169	7.0779	8.5261	6.7099	7.9354	8.8499	8.2233	10.633	8.1109	8.5767	10.633	8.1592	8.1701	7.0075	10.566	9.0615	8.983	9.7919	7.2914	5.8424	8.7748	8.4338	6.6639	6.9455
-1.299	-1.3842	-1.5927	1.0463	-1.7758	-2.2467	-0.78849	-0.87347	0.07871	-2.2744	-0.95104	0.1456	-1.3148	-1.0357	0.079749	0.48318	-1.1607	-1.9706	-0.39601	-0.97293	0.027305	0.090504	-1.5548	-0.35828	-3.946	-0.72341	-0.88386	-0.67363	-0.63675	-2.8479	-1.9378	-1.6004	-4.8047	-2.4812	-1.9063	-0.85495	-0.58958	-1.8923	-1.8056	-3.8846	-1.3075	-0.71141	-1.1143	-0.67228	-4.0884	-0.4156	-3.217	-1.6994	-2.0364	-1.5206
-8.6685	-9.6375	-11.365	-9.9196	-10.782	-10.094	-10.57	-10.48	-10.762	-9.6624	-11.198	-8.1378	-8.4742	-9.4049	-10.771	-10.139	-11.647	-9.9761	-11.107	-12.062	-9.2024	-10.195	-9.3744	-12.476	-11.596	-11.677	-11.2	-11.769	-12.11	-9.5929	-9.7888	-13.646	-12.241	-10.462	-9.6559	-11.04	-9.6968	-11.553	-10.107	-8.9192	-9.0933	-8.8975	-10.426	-7.6286	-11.766	-11.088	-9.6726	-12.096	-10.618	-9.6284
-10.06	-9.8076	-10.024	-11.285	-11.545	-7.803	-11.262	-10.449	-9.9559	-9.8147	-11.681	-9.6013	-11.797	-9.3261	-11.065	-9.0152	-13.184	-10.725	-10.512	-13.673	-12.345	-10.734	-11.407	-11.473	-10.702	-8.0501	-8.5813	-11.543	-9.7768	-11.908	-11.804	-10.084	-10.698	-10.412	-12.215	-9.1025	-12.123	-10.152	-10.019	-10.177	-11.362	-8.2587	-12.084	-10.211	-13.817	-12.109	-11.456	-12.636	-10.07	-10.904
-14.084	-14.857	-15.347	-15.809	-14.271	-13.595	-14.349	-13.98	-13.944	-14.001	-15.53	-15.905	-13.371	-13.893	-15.848	-12.772	-13.546	-13.885	-14.189	-16.749	-15.077	-15.779	-14.691	-16.15	-12.898	-13.98	-12.832	-14.706	-15.86	-15.948	-14.888	-13.959	-14.082	-18.061	-13.433	-14.253	-14.378	-15.137	-12.609	-15.921	-14.322	-14.815	-14.766	-12.931	-15.878	-13.692	-14.014	-13.99	-12.788	-14.981
-0.75157	-4.4277	-0.74602	-5.7072	-3.3773	-3.2429	-4.6501	-3.078	-4.0368	-2.2523	-2.6545	-6.02	-3.7125	-2.3661	-2.6427	-4.1208	-4.5142	-4.1854	-2.6342	-0.47124	-2.7735	-4.1436	-3.6507	-2.352	-2.7628	-3.7273	-4.0376	-4.1889	-1.4393	-2.3764	-2.1925	-3.8088	-5.7818	-2.2075	-3.1197	-3.3839	-1.6477	-3.7765	-4.3007	-3.4992	-2.7982	-4.3118	-6.1456	-3.1075	-3.0766	-1.4076	-3.8443	-2.2279	-2.7965	-2.6806
-1.2291	-1.5366	-0.65244	-1.3918	-3.5664	-1.1425	-0.60648	-1.9541	-1.3108	-3.8531	-0.5554	-3.3738	0.18949	0.18086	-1.3355	-2.8869	-3.2988	0.40426	-1.4626	-1.0442	-0.57284	-1.7737	-2.2299	-2.4665	-3.5644	-4.4423	0.95081	-0.77832	-1.3429	-1.6295	-2.199	-0.97988	-3.51	-0.94978	-1.547	-3.9083	-0.068568	1.3464	-2.3086	-0.62357	-4.278	-3.0331	-0.75992	0.49746	0.93064	-2.0827	-2.4212	-1.4535	0.28421	-1.2159
-13.194	-15.377	-11.496	-12.373	-13.462	-13.913	-12.349	-13.492	-13.595	-10.578	-13.209	-15.249	-12.196	-14.06	-12.797	-12.917	-12.93	-14.376	-12.269	-15.296	-13.141	-10.565	-14.758	-14.071	-12.927	-14.504	-11.824	-11.082	-12.651	-13.322	-15.43	-12.594	-12.762	-10.627	-14.647	-12.806	-10.142	-12.771	-13.133	-13.135	-11.782	-13.583	-14.38	-13.966	-12.533	-11.389	-11.778	-13.261	-12.351	-14.375
-13.299	-9.5005	-12.456	-11.187	-9.2586	-10.745	-11.996	-10.082	-9.4415	-12.598	-10.537	-11.005	-13.081	-10.793	-9.0705	-11.509	-11.226	-10.912	-9.3612	-10.847	-10.152	-11.528	-13.039	-11.135	-12.8	-10.274	-11.905	-12.688	-9.4631	-10.802	-11.52	-15.032	-10.439	-12.388	-12.666	-12.599	-13.885	-9.9572	-11.796	-11.179	-11.298	-10.713	-9.812	-11.898	-9.8882	-10.687	-11.861	-11.233	-11.624	-11.106
-11.857	-11.363	-10.651	-9.7316	-10.064	-11.897	-9.0421	-10.108	-10.535	-10.378	-8.7004	-9.8814	-11.812	-13.018	-10.362	-10.426	-10.426	-12.312	-10.179	-11.056	-9.7409	-10.941	-14.05	-12.067	-10.654	-9.1745	-10.848	-10.789	-9.7828	-11.942	-11.886	-10.42	-11.315	-7.0387	-8.4859	-11.494	-11.503	-11.169	-9.5803	-9.6229	-12.457	-10.902	-10.368	-12.91	-10.673	-11.258	-11.172	-10.233	-11.338	-10.278
-11.775	-13.492	-13.678	-13.546	-12.654	-14.503	-10.609	-13.715	-13.491	-14.787	-14.067	-13.221	-14.122	-11.783	-12.275	-13.409	-12.468	-13.032	-13.717	-13.898	-12.894	-10.055	-14.842	-14.543	-11.961	-12.017	-14.539	-12.615	-13.239	-14.747	-10.727	-13.083	-15.135	-10.789	-15.708	-13.402	-12.234	-15.024	-12.256	-14.931	-12.255	-12.851	-11.932	-11.97	-12.483	-14.69	-13.793	-9.2749	-14.964	-11.735
-0.80932	-1.0932	-4.2485	-0.48021	1.8115	-0.77085	-0.31485	-0.4612	-1.5117	-4.1188	2.5736	-1.4927	-1.9069	-0.51264	-4.239	-2.2132	-0.48544	-1.7246	-0.82876	-1.5554	-0.36602	-1.817	-1.8271	-2.0503	-1.2823	-2.0671	-1.1177	-4.048	-1.79	-1.9291	-0.63136	0.05219	-0.73481	-1.6116	-2.4229	-0.971	-1.8271	-2.0682	-0.29694	0.48129	-3.1516	-2.2839	-0.89925	-0.51	-0.13072	-1.9939	-2.2154	-1.5014	-2.3186	-0.67385
-23.089	-21.287	-24.995	-23.4	-22.073	-21.622	-23.401	-20.854	-19.556	-21.28	-23.77	-22.374	-20.533	-21.408	-24.043	-22.138	-22.616	-20.113	-22.854	-20.193	-20.931	-20.293	-22.593	-23.681	-21.156	-21.7	-20.909	-24.337	-23.626	-23.856	-20.889	-21.554	-20.561	-18.62	-22.232	-22.894	-22.179	-21.101	-21.609	-22.933	-20.152	-23.089	-22.83	-19.721	-23.342	-21.584	-21.522	-24.062	-23.884	-22.467
-11.838	-12.229	-11.334	-11.609	-11.219	-10.212	-12.645	-11.643	-12.07	-12.445	-14.966	-11.16	-11.632	-12.777	-10.183	-11.613	-11.286	-9.5473	-10.881	-10.584	-10.716	-12.193	-10.543	-11.38	-9.1913	-12.387	-11.19	-11.174	-11.181	-12.6	-11.004	-11.413	-11.612	-11.431	-11.48	-11.559	-10.736	-11.115	-11.308	-11.018	-12.675	-12.018	-10.377	-10.908	-11.376	-11.146	-11.255	-12.242	-9.2209	-11.885
-3.5525	-3.3779	-1.4182	-3.46	-4.241	-5.3393	-3.2313	-2.2151	-1.7336	-3.6076	-3.5872	-3.3393	-1.3349	-4.5451	-0.41126	-3.6867	-3.1379	-1.2496	-5.6813	-5.206	-5.8464	-3.7174	-2.3894	-5.8432	-0.45234	-5.0286	-4.6431	-3.0125	-2.2285	-4.0721	-3.9214	-4.4039	-2.4585	-5.4503	-3.3101	-2.6692	-3.4541	-1.8702	-2.7377	-3.214	-2.6892	-2.6664	-2.7127	-3.1667	-3.6415	-5.7907	-3.2319	-2.3549	-3.4365	-3.8606
-9.0196	-6.2295	-6.4379	-7.9416	-6.4454	-5.2754	-7.421	-7.1255	-9.8035	-8.0335	-8.3217	-6.625	-8.6351	-7.3244	-5.6885	-6.5363	-8.2705	-7.6051	-8.0311	-8.665	-6.9323	-7.168	-6.511	-6.2588	-6.6014	-6.8014	-9.1366	-8.351	-6.9508	-8.3928	-6.7805	-6.5149	-7.9646	-6.4434	-9.432	-7.8283	-6.2618	-8.799	-6.1944	-6.9269	-8.1016	-4.8549	-8.4251	-6.2549	-6.0341	-7.9334	-6.9257	-7.3662	-7.5025	-9.6837
-2.0886	-5.0721	-4.0697	-3.6597	-5.5874	-4.6104	-2.4946	-5.5834	-3.36	-4.107	-3.9523	-4.4181	-6.198	-4.5399	-0.9271	-3.9572	-4.1188	-2.9639	-5.0945	-6.731	-3.9808	-4.1794	-5.8766	-3.7475	-6.1149	-4.4186	-4.3162	-4.9596	-3.5133	-4.5033	-5.8241	-5.5772	-3.8783	-5.5133	-7.0729	-3.0076	-6.9759	-3.0668	-2.3858	-4.8447	-5.3357	-6.0707	-5.2354	-6.7671	-6.0425	-4.8651	-1.591	-5.4867	-5.1556	-5.6713
-1.7653	-2.4346	-2.4734	-4.6216	-1.5801	-1.9426	-2.9274	-4.9369	-2.366	0.02891	-4.0082	-3.1059	-3.4956	-3.6457	-2.0958	-1.9678	-0.41605	-2.3094	-0.88162	-3.2608	-4.232	-2.5528	-0.63523	-0.043652	-3.8245	-3.9057	-1.7316	-3.1415	-3.6642	-2.0627	-3.1732	-2.5197	-1.9525	-0.61359	-2.7316	-3.2509	-2.3258	-1.478	-2.941	-4.1146	-2.0038	-4.1952	-3.2373	-3.7959	-1.1619	-3.4992	-1.21	-3.467	-4.1574	-3.2076
9.6736	6.7739	12.366	10.987	10.123	10.263	9.9377	7.1705	7.6238	9.7731	8.5404	7.7594	8.1347	9.3113	8.8835	11.567	8.9312	7.161	9.9082	12.191	9.614	11.218	9.179	9.6895	9.0931	9.5072	9.4672	9.8525	10.922	10.316	9.1545	10.093	12.151	8.8964	10.408	12.112	9.4264	10.127	10.229	7.8859	9.8501	8.9952	6.2399	11.119	9.1543	9.549	10.097	12.233	8.0422	9.233
1.0884	1.2543	-2.5954	-0.33752	-0.3512	-1.9082	-1.5537	2.0116	-1.1179	-0.30624	-1.3831	-1.0045	-2.8996	0.0014887	-0.18396	-0.85635	1.2744	-0.74203	-0.93977	2.1624	1.1983	0.14477	0.69557	-1.9915	0.052517	-1.1418	-2.0087	-0.717	-0.66602	-1.7164	-0.016518	-0.27711	-3.5082	-2.0817	-2.2195	-0.71423	-1.0766	-0.45258	1.1999	-0.55937	-0.13771	0.0088042	-1.9843	-3.7493	0.03465	-1.8552	-1.5895	-1.5766	-2.1984	0.76207
-4.419	-5.8762	-4.5939	-1.7782	-3.2328	-4.0032	-3.902	-5.1935	-3.405	-4.232	-4.8438	-4.3031	-4.0705	-5.478	-4.5047	-3.8378	-3.052	-5.0695	-2.9417	-4.8076	-3.8691	-4.4783	-2.0192	0.017222	-5.8268	-2.7314	-5.4846	-4.0563	-5.8217	-6.213	-1.7179	-3.7799	-3.8799	-4.4441	-1.3346	-2.83	-3.9015	-5.1721	-4.9103	-3.0179	-2.7036	-3.5134	-4.5604	-2.1363	-0.22851	-5.6616	-4.2597	-3.1348	-1.017	-3.4741
-1.8023	-3.2674	0.1384	-2.2241	-0.2991	-2.5895	-0.584	-3.1517	-2.0268	-2.972	-0.62501	-3.2671	-2.7058	-2.4239	-3.8933	-3.2472	-3.0873	-1.7228	-1.7444	-0.88343	-2.7804	-3.3403	-1.5488	-1.2154	-0.70623	1.398	-1.4624	-1.9641	-2.9341	-3.3656	-4.0139	-1.0586	-0.39537	-0.80373	-1.9632	-3.0179	-0.55929	-1.098	-0.28983	-0.46314	-1.4461	-0.70047	0.4036	-0.51427	-2.2015	-2.9986	-3.0009	-0.47199	-0.65253	-0.055378
-21.158	-20.385	-22.84	-20.159	-23.926	-23.141	-22.003	-22.086	-23.925	-23.036	-21.647	-20.27	-23.405	-21.6	-23.566	-22.477	-23.848	-22.262	-20.812	-21.4	-20.521	-22.867	-22.186	-20.753	-20.915	-23.248	-24.01	-21.702	-22.687	-20.271	-23.253	-21.139	-23.272	-20.681	-24.432	-23.94	-23.866	-25.739	-21.857	-23.203	-21.994	-21.935	-20.466	-22.511	-21.11	-20.681	-24.612	-21.916	-23.393	-21.825
-0.75323	-2.0962	-1.5969	-0.17958	-0.84798	-1.6919	-2.0616	-2.9581	0.052719	-0.012326	-2.9929	0.64549	1.2205	-1.8481	-0.93777	-2.5303	-0.96163	-1.9169	-1.414	-1.2658	-1.8842	0.11288	-1.9033	-3.0947	-2.6098	-0.066725	1.8343	-4.0581	-1.5349	-0.43415	-1.9043	0.092803	-4.6588	-3.0411	-1.9652	-3.3072	-2.0081	-0.66214	-1.143	1.0811	-2.3753	-0.47028	-3.2554	-1.3938	-2.1699	-1.2424	1.7684	-1.1938	-2.9136	-2.9196
1.4537	-0.35333	0.5408	-1.1115	-0.4883	0.16758	-1.873	-0.62021	-1.5485	-1.9305	0.66079	-0.67557	1.4229	-1.1633	1.1473	-1.1326	3.9657	0.66964	-0.3113	0.36716	2.4035	1.5455	0.88582	-0.21778	-1.0173	-2.3902	-0.17158	-0.95633	0.64824	0.80098	-0.063387	-0.68046	0.19127	1.1084	0.39038	0.13619	-0.13497	0.81209	-0.81749	-0.73067	0.56014	1.1354	1.0371	2.4523	0.33434	1.4371	-0.7967	0.98934	1.7895	-1.711
-4.822	-2.7183	-6.2629	-4.8161	-3.2502	-5.0108	-4.6559	-3.5322	-4.267	-1.4811	-5.3467	-4.5097	-2.6428	-3.7914	-4.1609	-2.2326	-2.7078	-2.6728	-2.1515	-3.7338	-2.9823	-2.6554	-2.3324	-2.92	-3.2389	-3.8295	-2.7479	-3.9841	-1.5226	-3.5479	-5.9791	-4.1118	-2.0794	-2.9118	-5.0768	-0.67576	-3.9752	-2.3758	-3.4186	-2.5631	-4.206	-3.6239	-2.8758	-5.0879	-2.5704	-4.4721	-1.7931	-4.844	-3.2983	-3.6933
-11.331	-11.939	-14.235	-13.081	-14.25	-11.656	-8.3195	-10.14	-10.934	-11.11	-12.815	-9.9048	-11.827	-11.171	-9.4953	-12.371	-12.284	-13.844	-10.309	-11.691	-11.812	-7.972	-12.288	-10.837	-13.208	-11.83	-12.018	-10.472	-11.68	-14.174	-10.625	-11.794	-10.815	-12.857	-10.517	-11.435	-12.65	-11.06	-10.119	-11.307	-11.951	-12.186	-11.013	-13.314	-10.254	-12.261	-12.615	-12.594	-13.274	-10.764
5.6693	5.4452	4.5723	7.3217	4.931	7.2353	7.8109	5.4908	5.6911	4.4587	6.0899	3.7869	7.4138	7.0607	6.1411	6.4008	5.9805	4.8998	3.7886	4.9664	5.4861	4.7164	6.0952	2.6326	3.6892	4.6526	4.1443	7.0196	2.6573	4.6502	6.3503	7.0851	4.93	2.2297	6.0124	4.8174	6.9291	8.2274	5.4897	5.5434	6.7029	7.1388	5.1756	4.4419	8.1893	6.6053	5.0043	4.642	4.483	6.4912
-16.257	-12.955	-15.32	-15.154	-14.355	-13.183	-14.031	-15.786	-14.517	-12.245	-13.468	-15.433	-12.632	-14.8	-13.327	-16.312	-13.785	-14.307	-13.952	-13.198	-15.76	-14.476	-14.456	-14.609	-14.551	-13.3	-14	-15.244	-13.035	-13.111	-13.63	-14.903	-12.936	-14.559	-13.901	-13.92	-14.558	-14.222	-14.788	-13.592	-16.197	-12.799	-14.471	-15.506	-13.036	-16.151	-13.853	-14.703	-13.398	-14.68
0.33187	2.3919	2.663	1.4816	2.2899	2.077	1.509	1.6531	-0.45724	0.88952	2.7673	1.3414	0.18771	1.9483	1.771	0.87046	3.7804	2.3579	3.0188	1.4971	4.162	1.0054	1.5952	3.6109	5.0078	4.6804	4.282	3.6019	2.1986	2.8569	2.8564	2.939	3.7449	1.4291	2.2184	0.87342	0.88586	-0.018136	1.0014	3.2502	2.0158	0.74308	0.061905	4.933	1.2509	1.5707	1.5636	2.2194	2.3978	-1.3943
-8.1668	-9.1991	-6.4324	-10.078	-6.7505	-9.4039	-10.353	-8.6347	-6.7217	-10.21	-9.4303	-10.659	-7.9058	-9.2871	-9.8239	-9.2723	-11.043	-7.9855	-8.7335	-7.5037	-8.5092	-9.0229	-8.8087	-8.2024	-8.7178	-10.822	-7.5314	-9.787	-8.2299	-11.133	-8.898	-9.0717	-8.8828	-9.4514	-6.5866	-8.2145	-10.616	-6.9336	-6.9124	-6.3999	-10.119	-10.533	-8.1782	-10.893	-9.1774	-8.0312	-7.4075	-9.339	-11.529	-9.3115
-15.392	-14.225	-16.526	-13.184	-14.338	-17.309	-16.508	-15.554	-15.101	-17.202	-17.047	-13.695	-15.365	-15.695	-15.366	-15.722	-14.13	-13.619	-15.298	-12.376	-18.042	-14.473	-14.819	-15.004	-15.45	-14.508	-13.152	-12.597	-16.408	-13.946	-15.392	-13.322	-16.029	-13.893	-14.11	-13.275	-14.679	-15.386	-15.427	-14.007	-15.431	-12.888	-13.045	-14.758	-14.455	-17.281	-13.684	-14.38	-15.458	-13.375
-0.45049	-0.44449	0.64186	-0.77055	-2.4735	-4.0214	-3.5979	-4.082	0.35507	-2.0225	-1.6482	-0.89529	-1.6186	-2.0151	-1.3668	-2.278	-3.4745	-3.1409	-2.314	-3.0562	-0.23728	-1.5254	-4.2205	-0.57015	-1.058	-3.5549	-2.5566	-1.6529	-3.4794	-1.541	-0.77774	-1.2941	-2.4899	-0.10192	-1.425	-0.016161	-1.2118	-1.7255	-3.0519	-1.8682	-0.68035	-1.4015	-2.3398	-1.1423	-1.3641	-0.22393	-0.57373	-2.644	-0.83095	-3.6171
-16.813	-14.876	-13.681	-14.226	-12.09	-12.741	-14.702	-15.73	-13.017	-13.626	-16.134	-13.725	-13.659	-13.947	-14.419	-14.178	-14.197	-15.109	-15.888	-12.492	-12.303	-14.747	-14.531	-11.857	-13.371	-12.963	-14.141	-15.29	-13.565	-15.188	-13.745	-15.343	-15.686	-15.298	-15.258	-15.822	-13.34	-13.24	-15.29	-14.502	-13.416	-14.195	-14.345	-15.687	-15.431	-13.711	-13.53	-15.227	-13.729	-12.646
-5.6506	-7.0508	-5.737	-6.9359	-8.0959	-5.3941	-4.3255	-6.1707	-6.517	-6.1655	-6.7851	-6.1807	-7.0234	-6.8201	-6.9388	-5.6556	-8.8888	-4.487	-7.474	-7.2871	-6.184	-5.5362	-6.5564	-5.977	-5.9845	-6.3093	-7.1893	-7.6653	-6.9197	-9.4569	-5.6064	-5.6385	-8.2056	-7.1234	-5.4898	-3.422	-8.5882	-6.0711	-5.818	-7.4539	-6.0171	-6.1848	-6.8578	-6.2287	-4.8143	-7.2438	-8.04	-5.4564	-7.3346	-6.5734
-0.7504	-3.5031	-1.0318	-2.4002	-2.2029	-1.8106	-0.4973	-0.16788	-4.8775	-2.1592	-1.4313	-1.5699	0.044305	-3.5287	-1.8105	-2.6629	-2.2595	-2.238	-2.715	-2.5425	-1.1246	-4.0655	-1.8405	-2.1797	-2.6406	-2.8502	-2.2472	-0.80857	-1.5495	-3.8598	-1.6812	-1.4982	-1.7013	-1.2821	-3.4515	-0.70079	0.24423	-2.6945	-2.6025	-2.0321	-3.1881	-0.65369	-2.6052	-0.59027	-3.1727	-2.8523	-3.0638	-1.0579	-1.6241	-2.3424
-9.6921	-10.982	-9.9694	-9.6576	-8.9379	-9.4634	-10.915	-10.498	-10.393	-11.945	-9.4199	-10.164	-8.0297	-10.362	-9.7092	-11.84	-11.024	-11.099	-9.9644	-12.45	-12.182	-10.595	-11.388	-10.741	-9.8211	-11.946	-10.444	-9.8846	-11.384	-11.649	-10.574	-10.248	-9.9961	-11.007	-11.567	-11.105	-11.458	-11.199	-15.147	-11.345	-8.6254	-12.079	-9.8045	-11.168	-11.249	-11.435	-13.027	-11.545	-11.19	-9.8763
-1.2028	-1.6474	-0.8084	-1.3559	-0.23525	-0.014891	-0.7775	-0.90785	-0.75134	-0.38195	-1.1662	-1.5177	-0.7122	-0.72967	-3.4068	-2.8363	-0.63886	-1.3099	0.91935	-1.0904	-4.3618	-0.78481	-3.241	-1.2446	-1.2232	-0.49444	-0.85126	-1.3879	-2.0808	-1.3744	-0.61854	-1.2148	-2.1153	0.19548	-1.8213	-2.4282	-2.955	-2.1096	-0.031508	-2.2765	-0.82223	-1.9288	-1.5112	-1.0574	-0.038814	-1.4489	-1.3227	-1.1	-2.8012	-1.468
-12.979	-14.024	-14.148	-16.019	-14.291	-16.399	-14.96	-15.029	-15.493	-12.646	-14.324	-14.6	-13.502	-13.425	-16.015	-17.425	-13.547	-12.356	-15.972	-16.034	-13.981	-15.234	-16.825	-13.244	-13.655	-12.059	-14.342	-14.152	-15.431	-15.067	-15.277	-15.221	-13.152	-15.216	-13.602	-16.067	-14.546	-12.787	-16.838	-13.649	-13.687	-13.824	-14.732	-13.125	-16.448	-15.788	-14.629	-12.128	-14.401	-15.424
0.16836	1.8071	-0.75137	1.2076	2.641	2.8988	0.9971	3.542	1.1126	2.2259	0.69593	1.8094	2.3484	0.85171	2.0389	1.8181	1.0325	1.4498	1.3527	2.562	0.3043	0.85789	-0.018916	2.2964	1.2375	-2.6149	3.9085	2.7296	-1.0694	0.59312	1.3368	1.9784	2.704	0.46629	0.89486	-0.75164	2.3571	0.52748	1.4142	2.5633	1.4928	0.98727	2.2045	-0.57874	1.6682	1.6489	1.5313	2.7043	-0.53689	0.52776
-20.324	-22.726	-21.447	-23.083	-25.493	-21.029	-24.865	-22.258	-21.524	-22.942	-21.151	-21.48	-19.608	-22.145	-23.273	-23.077	-22.664	-22.362	-21.524	-22.178	-21.945	-21.081	-24.258	-21.57	-23.141	-24.623	-21.17	-25.381	-21.708	-23.135	-21.208	-23.074	-20.785	-21.741	-22.982	-20.178	-19.929	-20.035	-21.143	-21.986	-22.616	-20.823	-21.091	-22.054	-24.169	-22.416	-19.919	-19.402	-24.285	-23.04
7.4569	8.4141	8.7495	11.16	7.1893	7.6098	6.9856	8.9351	6.7255	7.1938	8.627	6.4809	10.736	7.0167	8.0615	8.4872	8.0121	9.0343	9.5075	8.4431	7.8058	9.6601	6.6343	9.1425	8.7818	8.8586	8.3633	8.5019	12.102	8.7657	8.2594	7.428	8.941	10.805	10.421	10.184	6.6792	8.1844	10.071	7.0996	5.904	6.8124	9.7882	9.963	9.3826	7.55	7.3801	7.9578	8.5412	7.8648
-13.66	-12.201	-14.951	-13.493	-12.907	-13.528	-12.991	-14.525	-12.304	-14.62	-13.405	-12.927	-12.449	-12.281	-13.59	-13.996	-11.077	-12.041	-13.589	-11.682	-11.192	-12.544	-14.298	-11.541	-11.529	-11.184	-12.853	-14.889	-15.283	-11.529	-14.203	-11.734	-15.181	-13.215	-14.039	-13.778	-12.857	-14.397	-14.896	-12.968	-13.154	-13.447	-14.02	-14.696	-11.574	-13.572	-11.596	-13.282	-13.923	-11.515
11.221	9.2855	10.904	9.5772	9.6123	10.075	11.521	10.325	9.8607	8.9353	10.973	9.7489	10.448	9.2071	10.374	13.063	11.833	9.7795	10.344	9.6764	11.092	7.8617	10.13	9.0864	10.538	9.6805	8.5282	9.9701	10.016	11.811	8.9506	10.436	9.79	9.0783	9.2177	7.7548	8.9898	11.038	9.3259	10.546	7.2447	10.715	9.4619	9.4345	9.6993	9.9413	8.7455	7.9401	11.555	8.1029
2.8585	2.9959	4.3091	2.5014	3.4544	0.75716	1.4561	1.5973	3.2349	3.6067	3.066	1.8296	4.9256	1.6436	0.55373	3.2949	4.1201	2.5178	1.3871	2.7903	1.4512	5.7197	1.1202	2.5113	4.1946	2.7881	2.5665	3.5783	4.2494	4.2712	3.3472	1.5725	1.0041	4.3899	2.9151	3.0493	2.8743	3.424	3.171	0.3894	2.5473	0.46109	1.1278	3.96	2.3276	1.7652	3.5157	2.8323	2.8989	-0.89143
-6.4129	-3.564	-6.0911	-5.5408	-3.5352	-7.2555	-5.02	-5.0374	-6.3099	-6.2532	-4.433	-4.7478	-5.5395	-5.944	-7.941	-5.9141	-5.4649	-5.2533	-5.8472	-7.9929	-6.6808	-5.3868	-2.9167	-5.7295	-4.408	-6.0557	-6.9271	-6.0043	-7.2906	-4.0949	-7.0602	-7.2993	-4.7119	-5.032	-7.0556	-6.5295	-8.3379	-5.2969	-5.467	-3.4167	-5.9852	-6.3562	-6.9805	-5.5478	-6.0998	-6.6429	-4.4811	-4.8842	-5.9062	-5.8598
-1.6131	-1.1474	-2.4849	-2.6081	-3.3786	-3.0864	-0.65494	-1.8501	-1.3772	-3.8817	-2.1238	-3.0073	-3.3221	-2.2904	-2.9597	-2.5806	-2.2297	-3.194	-1.9433	-1.6661	-3.7215	-2.5559	-3.6907	-3.4821	-1.6599	-4.3544	-2.0694	-2.4308	-0.28414	-3.7266	-2.3435	-1.9663	0.38855	-2.6777	-4.2527	-1.7398	-2.1396	-4.0596	-3.6074	-3.151	-2.1259	-2.3794	-4.3694	-2.4613	-4.4401	-1.5499	-2.0696	-4.8832	-2.4958	-2.6564
9.9749	9.8765	10.522	11.167	12.75	10.53	10.044	10.302	9.2124	10.899	9.1734	10.261	10.398	9.1084	8.704	9.0872	11.888	7.7855	11.131	9.9967	11.032	8.5443	9.4079	10.816	9.8302	8.6733	8.7614	10.788	7.7088	9.1447	11.829	10.338	8.1581	9.7193	11.547	10.487	9.37	10.307	13.266	10.557	8.3362	8.3316	10.716	10.862	8.7622	9.2191	8.4366	10.707	11.577	11.923
-11.591	-11.48	-10.065	-11.993	-13.271	-10.042	-8.2974	-11.945	-12.561	-8.0002	-11.302	-9.2278	-13.169	-10.49	-9.7571	-10.83	-8.6292	-10.338	-9.8174	-10.603	-12.27	-12.481	-11.046	-10.714	-7.9508	-9.7207	-10.88	-13.12	-12.438	-10.452	-8.7563	-11.042	-8.9844	-8.9456	-11.518	-11.225	-10.91	-11.114	-8.7353	-9.4705	-12.235	-10.499	-10.618	-9.3975	-10.412	-10.116	-8.5569	-11.837	-13.255	-9.5328
0.16789	1.9831	2.1046	1.746	-1.1268	4.8841	2.6667	2.3664	2.8229	-0.12519	0.90126	2.4084	1.552	3.8251	2.8193	3.8507	2.1378	2.4364	1.7177	2.7736	2.1176	2.4276	2.0603	3.2668	3.6983	0.84136	2.5163	0.9193	0.32597	1.5117	1.1615	0.021043	0.053378	1.9811	1.02	1.5588	2.6796	1.0506	3.2571	1.2427	4.0422	0.67613	-0.90207	1.4303	4.2092	1.037	1.1753	3.1445	0.21247	3.3385
-12.14	-12.426	-11.576	-13.706	-16.37	-14.773	-13.825	-12.984	-13.791	-14.235	-13.346	-13.918	-12.703	-10.851	-13.945	-14.272	-11.569	-11.267	-13.01	-13.008	-12.877	-12.524	-15.192	-13.5	-13.062	-11.82	-13.402	-14.814	-13.718	-11.579	-15.011	-13.655	-13.091	-12.768	-14.361	-13.675	-11.53	-13.087	-12.152	-12.605	-14.735	-11.202	-13.064	-12.372	-14.176	-12.663	-12.648	-15.641	-10.896	-14.286
6.6448	8.1722	4.8739	6.4053	5.5206	6.6132	7.0139	7.1047	5.8565	5.9353	7.6426	7.7708	7.3962	6.2336	8.7083	7.4739	7.7487	8.254	4.3721	6.5015	7.3745	7.1223	7.0183	5.9736	4.5536	5.8149	6.6695	7.201	6.9259	6.9384	6.4755	6.865	6.7628	7.29	6.6044	6.4305	7.9901	5.6653	5.1085	6.9816	6.9873	8.48	5.1144	6.3095	5.45	7.2057	7.2741	5.1114	7.1788	7.064
1.4884	0.93222	3.1019	1.9054	0.43063	3.344	2.1691	5.3055	2.636	3.5656	2.0432	4.0876	3.6856	2.6367	1.6062	2.7007	0.44906	2.0775	1.0649	0.77847	1.5402	3.3448	3.94	1.8639	0.85199	2.5656	3.8335	1.7201	2.2979	3.0125	2.5832	0.76035	1.8007	3.8445	3.4688	1.2579	2.2393	2.6691	3.3988	3.396	1.4311	5.3349	4.6079	3.2696	2.1193	1.699	2.9369	0.9429	1.4861	2.7757
-10.962	-8.064	-9.8929	-10.026	-8.7016	-7.9718	-7.853	-8.1465	-10.748	-8.0243	-8.668	-10.797	-9.6215	-8.3452	-10.72	-8.9491	-7.8364	-8.4968	-9.1406	-8.7048	-8.9724	-7.7348	-7.9906	-9.3763	-8.6406	-7.7742	-7.1972	-12.695	-6.9385	-8.4492	-8.1576	-8.994	-8.5827	-10.736	-10.797	-8.2339	-8.4325	-7.5702	-8.5282	-7.592	-8.7085	-10.518	-9.0133	-11.087	-10.419	-8.0937	-10.088	-10.23	-7.8572	-11.536
-10.587	-11.189	-12.915	-12.416	-12.469	-11.141	-10.571	-10.265	-12.688	-11.702	-10.265	-10.707	-10.662	-10.836	-11.273	-11.876	-10.97	-10.839	-12.17	-13.034	-12.1	-12.63	-12.341	-12.222	-14.041	-11.075	-14.261	-12.199	-10.576	-9.2167	-11.973	-13.068	-10.212	-12.587	-9.3732	-11.657	-10.579	-10.347	-13.603	-12.623	-10.244	-10.635	-9.9877	-10.31	-11.9	-12.209	-14.069	-12.131	-10.526	-11.934
-22.128	-21.537	-23.009	-21.108	-21.957	-22.563	-23.302	-21.833	-25.159	-21.406	-22.521	-23.902	-20.766	-21.387	-22.96	-24.283	-23.147	-20.729	-21.992	-21.301	-22.377	-22.335	-24.705	-22.447	-23.533	-22.649	-19.499	-23.341	-23.732	-20.787	-22.496	-23.77	-22.945	-21.812	-22.077	-22.042	-22.547	-20.63	-22.348	-23.251	-20.216	-22.137	-21.314	-21.472	-22.25	-22.165	-21.525	-23.049	-21.854	-20.968
-6.2146	-8.2047	-9.4967	-8.2069	-9.4815	-9.5966	-10.246	-6.614	-9.9267	-7.7986	-11.452	-8.676	-7.3353	-7.0165	-9.0614	-9.4402	-9.5262	-10.315	-8.2833	-9.4032	-8.3355	-8.9975	-10.111	-8.2743	-8.4336	-6.225	-8.5582	-9.9756	-7.2678	-9.6577	-9.0718	-9.1761	-7.8102	-9.164	-8.4491	-8.6312	-10.233	-9.6624	-8.9564	-10.48	-8.4431	-8.6145	-7.3788	-9.5044	-7.7096	-9.4176	-8.508	-8.8495	-9.7354	-9.8631
-16.293	-14.389	-14.47	-15.625	-15.8	-13.737	-17.558	-15.812	-14.315	-14.245	-13.169	-12.931	-13.715	-15.889	-15.642	-15.384	-13.856	-12.053	-10.37	-14.76	-12.264	-14.729	-12.618	-13.827	-17.49	-11.981	-14.234	-14.963	-13.873	-17.96	-15.495	-15.413	-14.639	-15.185	-13.106	-15.61	-15.605	-15.165	-17.594	-14.177	-15.013	-15.137	-16.299	-14.038	-13.275	-13.779	-16.257	-13.638	-14.532	-14.849
4.7432	2.8438	4.7408	5.236	3.6521	2.6933	2.9668	3.4837	1.7203	3.5477	3.5179	2.5951	6.1951	5.8026	3.4284	5.1465	5.0749	5.2079	4.6475	4.5923	5.072	4.9008	4.0636	6.8322	4.4343	4.7824	4.525	4.3429	3.3892	2.5027	4.3545	3.5426	2.9184	2.9881	3.7644	2.2305	5.0871	3.6585	1.8904	4.5738	4.4589	2.7908	3.6004	4.0659	3.6451	4.5965	6.1649	3.0236	3.6928	4.8792
0.037466	-2.2543	-1.5358	-2.4864	-1.6353	-1.216	-1.6553	1.0852	0.20441	-0.33337	-1.5148	0.46566	1.2341	1.4142	-1.289	-0.81923	-0.1462	-2.264	1.0551	-0.49611	-0.86449	0.96505	-0.74867	-0.626	-0.61622	-0.4606	-0.82002	-0.15662	-0.62027	-0.19767	2.0891	-0.81979	2.1393	0.92358	0.15396	3.6913	0.60221	0.012385	0.68084	-1.3459	0.20472	0.81321	-1.7041	-0.66489	0.75428	1.1772	-0.20934	0.54685	-0.52204	-0.74623
-1.9296	-0.8375	0.016512	-2.1743	-3.813	-3.7342	-1.9614	-1.2234	-1.0899	-2.8534	-0.65626	-2.804	0.68554	-0.65803	-3.1481	-1.9617	-2.2995	-3.4142	-1.4538	-1.4191	-2.5404	-1.1342	1.3308	-2.4783	-2.2297	-0.85174	-1.1783	-1.869	-1.143	0.069307	-0.69992	-2.5881	-3.8388	-1.2944	-3.4156	-1.8543	-1.4533	-1.2887	-1.0425	-3.9495	-1.4427	-2.2357	-0.26121	-1.875	-1.9924	-1.159	-0.64892	-0.058845	1.7741	-4.8019
-7.3581	-8.4177	-8.6056	-5.6935	-11.387	-9.0832	-9.0666	-10.372	-9.614	-10.219	-7.2171	-8.2082	-8.3082	-9.4265	-11.681	-8.0224	-8.5624	-8.669	-6.4241	-9.625	-7.2875	-8.5094	-8.4536	-10.106	-8.9588	-10.072	-7.6384	-6.935	-9.8665	-9.2446	-10.91	-10.739	-8.1589	-9.0194	-7.7365	-9.3336	-9.9092	-8.199	-8.8505	-9.2785	-8.0289	-9.9417	-7.9896	-10.787	-9.9758	-11.907	-9.2894	-9.6691	-8.1403	-9.4764
-10.282	-7.2652	-9.4415	-9.1201	-8.6122	-7.3218	-10.825	-9.3775	-8.4886	-9.4959	-9.542	-9.2676	-7.9392	-7.44	-6.9579	-12.297	-8.9241	-7.1362	-8.6345	-11.095	-11.424	-9.6362	-9.9106	-8.2402	-9.4613	-9.8579	-9.4002	-6.8994	-7.6928	-7.6355	-5.9867	-8.5547	-8.9497	-8.7841	-10.067	-9.1007	-10.82	-8.4533	-8.4363	-8.9521	-8.0636	-8.6605	-7.7357	-8.7666	-8.5106	-7.4445	-7.7056	-9.1158	-10.132	-9.4695
-11.211	-10.02	-10.986	-10.845	-12.85	-11.739	-10.98	-10.969	-8.9773	-11.872	-10.645	-13.695	-13.799	-10.733	-11.01	-12.442	-11.282	-15.701	-11.143	-8.9383	-10.49	-11.878	-13.295	-12.411	-11.689	-11.876	-11.413	-11.846	-14.523	-11.572	-11.413	-11.937	-11.628	-11.176	-12.629	-9.8982	-9.4032	-9.696	-13.689	-12.33	-12.182	-9.155	-11.83	-11.596	-9.6415	-12.736	-12.397	-12.167	-11.045	-10.979
-2.591	-0.96775	-2.9959	-1.7922	-4.3693	-4.113	-1.6011	-2.9874	-3.625	-2.5084	-3.4456	-2.9678	-3.1831	-1.2573	-3.3023	-1.1896	-2.2608	-1.7553	-3.0326	-1.7542	-2.6787	-3.1947	-1.5431	-3.621	-2.9534	-2.7176	-0.42737	-2.7979	-3.2133	-5.7513	-3.1673	-2.0983	-2.1293	-1.9625	-2.9764	-3.315	-2.8871	-0.61693	-1.7504	-1.8711	-3.4972	-1.6383	-0.62764	-2.4204	-3.7658	-1.8861	-2.8422	-2.3217	-2.8972	-2.6213
-5.2948	-6.267	-7.9832	-7.3227	-7.388	-4.4304	-4.8274	-7.6798	-6.9435	-6.221	-4.6772	-5.5986	-4.216	-6.6998	-4.3938	-5.4863	-7.8092	-5.8937	-6.8387	-7.1129	-6.2016	-8.5945	-6.7821	-5.6179	-5.8436	-6.156	-5.3737	-7.8715	-7.4443	-5.1612	-7.7231	-5.7186	-7.1203	-7.4968	-6.2637	-6.9271	-4.5015	-6.1659	-9.0678	-6.9599	-8.2284	-5.1321	-4.5444	-7.1898	-6.823	-6.4951	-4.9515	-6.0814	-5.6936	-3.3648
-2.8503	-3.6819	-6.0965	-3.9986	-4.7111	-4.3861	-4.7876	-6.8114	-2.6499	-4.7044	-3.5851	-4.2728	-4.5928	-4.1785	-3.0308	-5.2765	-2.7666	-6.3972	-4.2045	-3.8554	-6.1956	-4.1766	-5.1599	-4.5428	-2.0964	-6.3023	-2.8355	-6.4922	-3.7566	-3.4159	-4.7001	-4.3275	-5.1602	-4.3157	-7.0285	-4.3377	-4.9019	-3.9804	-3.8634	-5.6924	-4.8044	-4.9328	-2.6787	-5.3778	-6.2693	-5.3437	-2.2489	-4.2107	-2.5517	-3.0793
-5.1715	-2.8162	-1.9529	-4.4777	-4.2591	-3.1658	-3.5752	-4.8679	-5.0748	-2.6496	-4.6376	-3.4488	-5.0183	-4.3474	-2.8409	-0.87747	-5.4124	-4.9495	-3.9131	-5.3987	-4.409	-4.3123	-2.4813	-5.0367	-2.9445	-2.5562	-2.4571	-2.6497	-2.5303	-3.3726	-4.4133	-4.3218	-4.7696	-2.5045	-3.9445	-2.4319	-4.9648	-4.2253	-3.8437	-4.0622	-2.2813	-3.4116	-3.5288	-3.1311	-3.9196	-4.2514	-0.66733	-4.8013	-2.711	-2.1968
1.2264	2.2926	1.0382	1.3858	0.53103	2.109	0.56331	2.5878	2.9737	2.2864	0.74923	1.0402	0.3689	2.1267	1.1142	1.1127	1.6114	2.309	0.06502	1.6524	1.4181	0.23306	3.3909	2.851	1.7156	1.3502	1.047	0.77437	-0.13576	1.9576	-0.10044	2.0943	2.2503	2.7651	3.3258	3.0792	-0.16805	2.6064	1.4999	0.73329	3.3057	2.004	0.9785	1.616	0.93224	-0.79979	1.0718	1.2903	-1.7739	0.24021
-5.7079	-3.527	-5.6069	-6.9127	-6.3971	-5.7537	-6.899	-3.9201	-5.4413	-5.016	-6.4927	-5.9086	-4.9946	-6.3524	-4.536	-6.5122	-5.9601	-7.0255	-5.5904	-8.9112	-3.6515	-6.4305	-4.7774	-6.4467	-6.2997	-4.7983	-6.2018	-3.102	-6.295	-4.6801	-7.3197	-5.4845	-4.6705	-5.6373	-3.6499	-8.8489	-6.637	-5.2162	-6.8984	-5.1476	-5.6523	-6.2829	-7.5062	-4.0421	-4.381	-6.0592	-5.4011	-5.8135	-5.5682	-5.4243
-12.545	-11.16	-9.6928	-11.574	-12.529	-13.738	-12.015	-13.061	-11.957	-10.54	-10.906	-13.857	-11.506	-10.906	-11.917	-11.662	-11.576	-9.9313	-8.6677	-11.291	-12.58	-14.417	-10.056	-8.8944	-14.451	-11.28	-11.574	-14.102	-11.469	-12.175	-12.599	-11.141	-12.724	-10.214	-10.108	-10.99	-11.844	-10.918	-11.297	-13.429	-10.676	-13.411	-11.007	-11.396	-12.952	-13.427	-10.963	-8.354	-10.348	-12.735
10.254	12.562	10.603	9.3691	10.957	8.4699	8.5771	10.498	9.0622	9.0639	11.907	9.5408	9.6202	9.8727	10.346	8.9307	8.3643	10.771	6.844	10.722	7.2727	7.494	10.698	10.578	9.4034	8.475	9.3076	10.888	10.043	9.587	7.9806	11.857	10.964	11.39	6.7688	8.8829	9.9439	9.3009	8.3905	10.611	10.109	8.8486	9.9186	8.8638	9.5906	8.7719	12.435	9.1653	9.6152	7.8156
-3.5886	-3.6851	-7.5173	-2.9275	-5.9519	-2.2021	-4.0329	-5.4274	-5.2843	-3.7726	-6.107	-4.0282	-4.7878	-4.1768	-6.2214	-5.0473	-5.2737	-2.425	-2.6734	-5.3114	-3.1472	-3.1237	-4.4283	-3.1403	-5.8768	-6.0987	-2.3706	-5.0657	-2.9245	-4.0535	-1.7866	-3.8839	-5.792	-2.8616	-2.3086	-5.9177	-7.9662	-3.1354	-3.6682	-4.8881	-3.8162	-4.3116	-3.3703	-3.273	-3.8837	-3.5738	-4.009	-5.7487	-2.7316	-0.71267
-22.56	-21.31	-23.635	-20.983	-20.297	-24.501	-20.456	-20.876	-23.009	-21.714	-19.681	-22.293	-22.547	-22.209	-22.766	-24.18	-21.75	-22.798	-21.877	-24.249	-21.318	-23.058	-24.211	-21.836	-22.954	-21.186	-20.989	-23.557	-20.644	-22.248	-22.046	-20.966	-22.205	-23.149	-24.263	-22.741	-20.142	-21.466	-21.964	-21.649	-20.805	-20.564	-23.115	-24.646	-22.926	-22.548	-23.146	-22.303	-20.378	-21.757
-12.583	-13.284	-14.547	-14.236	-12.474	-16.52	-12.3	-9.8074	-13.514	-13.095	-14.168	-13.763	-15.177	-13.791	-15.187	-14.625	-11.599	-12.376	-12.806	-11.644	-11.008	-12.216	-11.001	-12.998	-10.932	-14.767	-13.513	-14.205	-10.716	-13.914	-13.203	-13.64	-14.601	-11.895	-13.686	-14.674	-15.229	-13.15	-14.891	-14.421	-12.189	-14.407	-12.207	-14.126	-13.911	-11.479	-11.657	-10.896	-14.659	-12.597
0.46848	1.1075	0.55267	3.4247	0.63103	0.3917	-0.60359	-0.53912	1.1098	1.1249	2.4334	3.8448	0.75381	1.0905	-0.57137	-0.79671	2.6341	-1.7916	0.89603	2.1672	1.387	0.76413	1.8998	-0.93164	0.78711	3.2896	-0.73441	1.5563	-1.0327	0.69824	0.29701	-0.092869	0.91085	1.2542	1.1257	4.7265	1.8216	0.62625	2.3644	1.1647	-0.71125	2.5818	1.712	-0.060771	1.2148	1.2197	1.0063	0.20762	1.7998	1.0712
-10.193	-12.095	-11.982	-12.765	-10.626	-13.934	-13.735	-12.155	-12.364	-12.696	-14.479	-13.016	-12.253	-13.517	-16.081	-11.192	-12.823	-14.011	-11.624	-12.244	-12.968	-11.29	-12.897	-14.161	-11.906	-11.669	-13.707	-12.575	-12.089	-13.918	-14.636	-14.31	-13.423	-12.667	-12.475	-14.155	-14.221	-11.695	-13.049	-11.933	-12.685	-11.599	-16.546	-10.846	-13.204	-13.149	-14.181	-10.817	-13.187	-14.168
1.3546	2.7938	7.2794	3.1853	3.4817	4.1104	3.3361	2.4959	2.3031	5.2254	2.605	5.2827	4.4786	4.6528	4.0673	4.8043	3.6286	4.4716	6.9338	6.5821	5.8788	4.1452	2.7853	5.0021	5.5279	5.5406	2.5833	5.8861	1.7545	5.1125	5.1526	4.8699	3.8453	3.3401	3.3185	5.8843	1.893	4.8989	4.553	3.5503	5.3061	3.9649	1.6586	6.497	3.6358	4.7635	4.384	3.5573	4.7725	2.1148
8.8367	9.3411	9.9512	9.0781	9.0292	6.8844	9.2016	7.6828	7.5803	8.3793	10.158	9.5132	9.7702	6.8036	8.206	8.947	8.6617	7.2177	8.0893	8.8471	10.266	9.5126	9.8193	10.927	9.8696	10.226	8.5895	5.9614	9.0405	9.4535	7.0698	6.9785	8.6595	7.7687	6.3965	9.5	6.4002	7.8768	8.2364	8.8105	9.1515	6.488	8.9461	7.6617	7.7481	7.6848	7.4965	7.5534	9.2406	10.338
-11.767	-10.588	-11.543	-12.36	-12.211	-13.722	-13.76	-14.074	-13.883	-15.635	-14.717	-11.359	-11.529	-12.101	-11.771	-14.144	-13.681	-14.773	-14.295	-12.086	-13.13	-9.3306	-14.826	-12.534	-11.766	-11.912	-12.048	-11.886	-12.531	-13.566	-13.015	-13.883	-11.35	-12.814	-13.248	-14.123	-13.476	-11.606	-11.351	-13.955	-13.216	-13.371	-14.048	-14.124	-10.102	-12.487	-14.468	-13.558	-14.495	-13.67
5.7904	4.6721	3.9856	4.0033	2.7358	2.5377	3.3261	5.9033	6.2789	4.6007	5.4676	6.3605	6.7476	4.9361	3.1267	6.0947	2.2498	5.6187	4.664	1.3706	3.9243	5.6618	4.4964	6.3149	3.6686	4.9971	6.4715	3.5451	4.6381	4.4169	3.3596	5.4561	5.5238	5.0347	3.929	2.3465	5.5149	4.8279	4.8174	6.108	5.2874	6.731	3.9648	2.6336	4.2323	6.5468	4.9014	6.6049	5.3698	3.1141
-5.1531	-6.5766	-4.5211	-5.189	-5.7971	-3.8566	-5.5478	-3.1347	-3.5643	-3.2676	-7.663	-4.2989	-4.7618	-3.238	-4.8051	-4.4038	-4.0543	-5.6845	-3.3821	-2.578	-4.694	-5.3475	-5.5852	-3.4805	-5.1411	-6.8619	-4.217	-5.4001	-3.0877	-4.5856	-7.0294	-4.6777	-4.3043	-4.583	-4.6145	-3.691	-3.4091	-6.5231	-2.1591	-4.3148	-4.3227	-4.6898	-2.9711	-3.611	-6.011	-3.1273	-3.791	-2.7642	-4.5949	-4.1976
2.1534	-1.7011	-0.49598	0.32752	-0.83524	-1.2941	-2.3229	-0.65269	-2.0646	-1.076	-1.9709	-3.6082	-1.9032	-2.3928	-2.6699	0.9004	-1.802	-1.2663	-1.4904	-1.126	-1.6684	-1.8302	-1.8397	-1.0632	-2.1485	-3.3566	-1.0413	-0.44093	-2.1068	-1.1953	-0.090941	-0.97578	0.50575	-2.5143	-1.1915	-2.2081	-2.1427	-1.8617	-1.2992	-0.70441	-2.4203	0.55394	-2.1923	-2.0445	-1.5653	-1.5883	-0.47303	-0.13991	-1.4616	-1.2827
5.9231	8.9698	7.3904	5.0187	6.2433	5.8682	7.7726	7.3388	7.7634	4.2701	5.9864	6.5763	5.8264	6.7883	6.1403	5.6397	7.0246	4.1905	7.7268	7.1566	7.0232	5.7947	7.0989	5.8466	3.7497	5.9512	5.9498	5.5177	5.4457	3.6977	5.547	4.8077	7.5683	6.8993	7.8946	8.9512	7.8535	4.5884	5.0088	6.3509	5.1111	5.1533	5.9445	7.0493	5.3602	6.0316	8.5559	6.711	5.2945	8.6496
-2.991	-0.13087	1.5753	0.49414	0.26786	0.60366	0.49547	0.20039	-0.91597	-1.4643	-2.0151	0.29392	-1.3314	-2.6331	0.22818	-0.89881	1.2135	-1.2953	-1.1402	-0.74595	1.4771	-2.7783	-1.315	-1.1656	-1.3718	-0.50513	0.27438	0.42372	-0.40128	1.3855	-0.3905	-0.77766	0.31571	0.53309	-1.894	-1.0989	-2.0203	1.0058	0.2087	-1.0299	-1.5011	-1.5497	-0.086818	0.77002	-0.093355	-3.0529	-1.2128	-1.979	0.64186	-1.1441
-1.7335	-2.0732	0.22818	-3.7205	-0.33077	-1.094	-0.95108	-0.07909	-0.75849	-0.88746	-0.59616	-1.4159	-3.8156	-1.3456	-2.4906	-0.70248	-1.8524	-0.74708	-2.9273	-1.2422	-0.41789	-1.2097	-0.90719	-0.11214	-0.99357	0.014661	-0.56753	-2.1563	-3.0587	-2.4769	-2.19	-3.1918	-2.5638	-1.7974	-0.42458	-2.9906	-2.7758	-1.8203	-1.711	-0.9973	-2.0339	-2.935	1.1293	-1.1404	-3.0288	-1.2919	-1.1155	-1.5519	-3.2	-1.5615
-5.2474	-5.3563	-3.8945	-3.8237	-3.9096	-4.3811	-4.7768	-6.5693	-3.9742	-5.8487	-6.3744	-7.3871	-5.7833	-5.4046	-4.5594	-5.4045	-5.1397	-4.8539	-5.4061	-4.762	-5.4795	-3.7528	-5.232	-5.2534	-3.7016	-6.4206	-3.3578	-6.4609	-4.604	-4.885	-6.8375	-7.0018	-4.6899	-6.4465	-5.5122	-5.5808	-3.1612	-5.7808	-5.5854	-4.8011	-4.795	-5.5342	-5.4185	-2.3788	-5.1907	-5.1676	-5.453	-4.406	-4.1227	-3.6934
0.52947	-2.1419	-0.050218	0.78987	-2.6302	-1.4061	-1.3528	-1.1793	-0.055122	-2.0366	-3.3424	-1.5225	-1.6905	-1.1808	-2.533	-1.0893	-0.10591	-1.426	0.0025164	-1.5302	-2.3289	-1.2876	-1.9965	2.0453	-0.49672	0.10445	1.1402	-2.0727	-1.1198	-0.94093	-2.6078	-1.8652	-3.015	-2.5565	1.8647	-1.8419	-0.81329	0.077328	-2.087	-1.3539	-4.0188	0.35516	-2.1489	0.031255	-0.95496	-1.6953	-0.40664	-0.59526	-1.5858	-1.5026
-1.1119	-1.9797	-0.26448	-0.8656	-0.80325	-1.1796	-2.9288	1.3809	-2.7762	0.35009	0.33393	-1.218	-0.11218	-4.0992	0.68079	-0.93087	-3.0673	-1.5222	-3.1179	-0.51306	0.30554	-3.0459	0.1952	-2.709	-1.3746	-0.1281	-1.8122	-1.5272	-2.8002	-0.67183	-0.012245	-1.9944	-0.69121	-0.98384	-0.94753	-1.4532	-4.8409	-1.9856	-1.2696	-0.50448	-1.711	-0.47309	0.28769	-1.737	-1.4929	-1.5612	-3.2541	-0.79173	-1.3993	-3.47
-7.3026	-5.9521	-4.1142	-6.4978	-5.9334	-6.6617	-5.1455	-5.1569	-6.7508	-4.6844	-7.3234	-8.4429	-5.8719	-8.868	-6.0997	-4.8064	-6.2211	-5.2401	-7.2878	-8.4756	-6.348	-6.0371	-5.9659	-5.4771	-5.2151	-6.874	-3.9354	-5.522	-8.8729	-7.5057	-5.9232	-7.039	-5.4188	-7.3717	-5.8713	-5.7289	-7.1245	-5.6505	-8.0351	-6.0022	-4.1574	-7.4128	-7.2484	-5.4552	-5.8	-6.697	-7.7137	-6.3195	-5.8874	-5.8124
-1.6116	-0.96991	-1.4448	1.5633	-1.0408	-0.54262	1.9453	-0.70037	-1.9044	-2.0289	0.77218	-0.84452	-1.1053	1.0757	-0.61442	-2.7486	-1.8062	-2.7121	1.5728	-2.778	-1.8211	-1.1683	-1.0373	0.79809	-1.2331	-1.2961	0.51639	-1.8325	-0.79972	-1.2397	-1.3507	-0.31786	-0.4395	0.73958	-2.9709	-0.75849	-2.2576	-1.386	1.2675	-2.0372	-1.6492	0.53704	0.1031	-1.3373	0.50374	-0.58566	-1.6021	2.2495	-1.6047	-0.15294
0.69202	0.055396	1.2512	-3.7314	0.708	-0.67382	-2.1296	-0.87817	-0.664	-0.0087095	0.46189	1.2523	0.1115	0.41198	1.1221	-0.092835	-0.098108	-1.0997	0.89573	-0.68514	-0.37577	0.39076	0.99849	0.96998	-0.3972	-3.2788	0.36656	1.0731	-1.4301	-1.4667	-1.073	-2.5787	-0.24012	-1.4364	0.059277	-1.1785	-3.1098	2.0076	-0.70222	-0.25525	3.1985	-1.5459	-0.19486	-1.0123	0.43359	1.2488	0.39021	0.46552	0.94071	-0.49815
-10.283	-11.773	-10.089	-13.222	-12.057	-12.645	-11.11	-12.969	-14.265	-11.458	-12.404	-10.53	-12.927	-12.136	-9.7222	-11.731	-12.58	-13.634	-12.219	-10.94	-11.493	-10.581	-10.983	-11.927	-11.116	-13.135	-12.692	-8.7179	-11.677	-10.217	-12.167	-11.643	-10.636	-11.933	-11.727	-11.465	-13.528	-12.662	-11.099	-10.935	-9.7803	-11.755	-11.244	-9.7417	-13.974	-9.1132	-11.208	-12.284	-9.7184	-11.9
-4.4299	-2.9459	-1.957	-4.596	-5.2278	-3.5849	-2.4924	-4.1674	-2.4074	-4.2895	-4.67	-3.9769	-4.0845	-4.8356	-6.5416	-3.7416	-2.6824	-4.6361	-4.9544	-4.5953	-0.96432	-5.8086	-5.5022	-3.8707	-2.8411	-3.093	-5.2342	-5.1902	-4.1442	-4.7631	-2.1512	-4.7388	-3.1176	-3.5452	-2.2413	-3.9988	-3.9207	-3.1191	-2.4819	-4.4081	-5.3153	-2.4033	-3.5267	-4.0211	-4.2071	-2.2816	-2.4793	-2.5266	-4.3645	-3.4492
-14.087	-15.238	-14.26	-12.588	-11.279	-13.029	-14.442	-16.977	-13.626	-12.659	-14.243	-13.684	-13.507	-13.986	-14.163	-15.718	-15.684	-14.214	-14.152	-13.983	-15.072	-13.18	-14.207	-15.384	-14.412	-13.844	-13.604	-15.367	-14.438	-13.389	-12.932	-16.52	-13.334	-14.874	-15.873	-15.951	-15.347	-13.804	-14.197	-16.456	-13.071	-14.023	-15.846	-14.357	-14.625	-15.368	-14.879	-14.35	-16.722	-16.389
-13.007	-12.699	-11.556	-14.603	-13.022	-14.148	-12.453	-12.683	-15.418	-16.269	-13.42	-14.145	-15.86	-14.873	-14.102	-12.745	-13.084	-13.858	-12.855	-12.826	-12.203	-13.351	-16.27	-13.192	-13.657	-13.034	-12.327	-11.56	-13.601	-13.286	-16.027	-16.312	-14.353	-13.824	-14.699	-13.853	-12.702	-12.785	-13.157	-12.339	-13.104	-13.99	-15.126	-12.598	-13.907	-16.568	-14.395	-13.197	-12.78	-14.815
-11.034	-7.9871	-12.925	-10.172	-10.519	-12.222	-9.2722	-10.239	-9.5889	-10.555	-11.191	-12.455	-10.347	-9.4161	-12.665	-12.282	-12.202	-7.8905	-8.981	-12.306	-11.763	-12.125	-7.6156	-11.19	-10.699	-9.2483	-11.52	-9.5177	-11.164	-8.7878	-10.618	-11.43	-12.546	-11.124	-11.121	-10.832	-13.33	-11.976	-12.059	-11.863	-12.234	-10.554	-11.152	-11.823	-10.804	-9.9076	-9.7925	-11.338	-10.906	-13.317
-1.1065	-1.937	-3.6807	-6.1296	-4.407	-4.6568	-4.9345	-5.2856	-3.5861	-4.3914	-4.0055	-6.1	-4.6017	-3.9547	-2.6082	-5.4673	-4.069	-3.8677	-3.1471	-2.7937	-4.6426	-4.1378	-3.3461	-2.1581	-4.3275	-1.3777	-2.3837	-4.3522	-4.9566	-5.9012	-5.5209	-2.8604	-3.7277	-3.2545	-5.0878	-5.387	-3.4133	-4.0053	-2.851	-5.9397	-3.2613	-5.174	-5.3246	-2.9214	-5.4575	-5.2709	-3.8473	-4.0374	-3.0105	-5.9576
4.6246	3.7255	4.0769	1.9893	2.7696	5.8055	5.6972	2.4657	3.2021	3.3343	-0.49594	2.7258	4.8119	3.8138	0.5946	3.0757	2.481	1.885	2.7193	3.0246	1.8447	1.9962	1.8545	1.1138	3.0076	4.1312	1.234	4.9046	5.4326	2.6852	3.6891	5.3802	3.2662	2.5967	3.1868	5.2768	1.6745	3.9516	3.5515	4.1791	2.7446	3.8866	3.4052	4.5459	3.1483	1.8476	2.1545	5.3831	3.9079	3.3455
0.12325	-1.479	-0.77115	1.3079	-2.2954	-1.1001	-2.4851	0.28492	-2.0614	0.37605	-0.3108	-1.5848	-2.2445	-1.5759	-0.41784	-1.1019	0.61027	-2.0713	0.32958	-0.84062	-0.60445	0.77051	-2.418	-0.042265	-0.071471	0.20294	-1.8022	-1.1592	-2.6438	0.3869	3.5302	-0.68152	-0.77976	-1.7809	0.018993	-0.34099	-0.02127	1.0706	-0.13731	-1.2024	-0.28548	0.15586	-1.3312	-2.2857	0.36994	-2.7719	-2.9849	-2.4105	-2.2847	1.1797
3.7857	4.0984	0.65256	3.4786	3.7959	2.1139	1.5595	2.0185	1.6308	1.608	1.8443	0.98323	1.6843	1.0445	0.23515	2.667	2.5872	3.2522	1.3495	2.3109	3.3147	3.324	3.4946	3.3758	0.93855	1.7072	2.343	3.2416	2.2837	2.5438	5.4762	1.8614	3.8788	-0.48425	4.4165	2.1621	2.6993	2.6061	5.3044	1.5707	1.9081	2.2683	2.1044	1.5825	3.0117	2.4945	2.236	3.459	2.7127	2.211
-13.29	-11.195	-10.36	-9.9352	-10.187	-11.197	-12.697	-11.292	-11.037	-11.26	-9.7689	-12.393	-12.288	-10.283	-12.422	-12.153	-12.016	-11.069	-11.076	-11.794	-12.875	-11.743	-12.582	-12.626	-11.041	-10.75	-11.382	-13.049	-10.672	-9.9747	-12.102	-11.014	-10.695	-9.0712	-12.01	-10.419	-13.614	-12.673	-10.305	-12.189	-11.688	-11.551	-12.779	-10.122	-11.265	-12.939	-12.527	-10.368	-10.805	-11.648
-1.4682	-0.48366	0.29354	-2.6235	-1.8724	0.053558	-2.9529	-1.7448	-2.1704	-2.4655	-2.4888	-3.0323	-2.867	-0.90492	-3.1014	-0.7764	1.7123	0.79518	-2.3548	-0.5907	0.17033	-2.0611	-1.7817	-1.3843	-1.9697	-1.9395	0.16	-2.4016	-0.69409	-3.2323	-2.6475	-1.6675	-1.9587	-0.72497	-0.040537	-3.1057	-1.1012	-0.40566	0.99285	-2.839	-1.1723	-2.1593	-2.4013	-1.0122	0.45289	-2.3922	-2.7805	-1.0638	0.32323	-0.26912
5.3299	4.2534	3.7321	5.5536	3.4997	6.5881	4.0041	6.9026	6.7315	5.9359	4.4965	7.1276	7.6058	6.4649	4.0428	3.7759	5.6704	6.076	7.2838	4.8165	4.6329	4.9041	4.3643	5.608	4.7513	3.8471	6.6377	6.6846	4.0697	5.0413	7.8227	6.1061	3.1388	5.7022	5.1137	5.3355	7.4453	8.2699	5.6464	5.6503	9.2363	5.931	5.2748	6.2137	8.1788	4.3292	4.6725	6.2182	6.0932	4.7561
-4.4421	-7.2334	-4.8071	-5.0545	-5.5435	-1.6642	-4.6454	-3.8794	-6.1088	-3.9655	-5.2286	-5.2107	-5.1624	-4.1854	-8.1788	-3.6524	-3.8817	-7.0783	-6.1878	-6.492	-3.4173	-6.1739	-5.7465	-4.9615	-6.1122	-5.1773	-7.2472	-3.4811	-5.1792	-4.9193	-5.2207	-3.4581	-5.247	-3.8389	-2.9551	-5.5932	-3.2851	-5.9553	-5.5676	-6.8639	-7.3337	-2.7572	-7.0517	-4.7691	-6.8301	-4.4902	-5.9904	-3.0474	-4.9814	-4.999
4.7643	4.6516	2.983	4.4625	4.2664	4.9687	5.2575	5.162	4.5405	0.29489	4.0688	2.9063	3.8496	2.9042	3.0945	4.1752	7.641	2.9242	3.9866	3.4811	2.9524	5.5426	4.1881	6.4211	4.1298	2.6772	6.5553	5.3048	6.1823	3.7916	3.2916	5.297	4.3469	3.8673	4.8818	4.9951	4.6863	4.2249	5.589	4.3135	3.4879	3.479	4.0063	4.768	5.4617	4.2229	5.2352	3.348	7.3418	3.5918
11.045	11.787	9.494	11.036	11.185	11.47	8.4945	11.11	9.6174	11.113	8.6343	8.6964	9.3764	8.9704	9.5565	11.81	8.9667	10.204	8.1033	10.767	9.3864	9.976	8.8558	8.4822	10.245	9.3798	10.934	9.2259	9.5317	10.137	10.213	12.209	10.209	10.634	9.4143	13.953	8.754	10.042	7.4372	10.096	8.5954	9.4569	11.538	7.3554	9.6504	7.8722	12.099	7.917	8.5664	11.678
-3.0545	-2.3996	-0.40007	-4.1965	-3.4281	-2.167	-0.71618	-2.0646	-2.7794	-2.7983	-0.389	-1.956	-1.444	0.52171	-1.8785	-4.2029	-1.386	-1.8168	-2.9369	-4.5706	-2.8953	-2.8377	-2.9973	-2.6647	-2.5055	-2.7739	-1.7077	-2.2119	-3.1744	-1.0009	-3.3528	-4.5394	-1.8914	-2.0849	-1.3214	-1.8064	-1.8732	-1.7452	-4.8903	-1.7661	-0.23411	-0.22147	-2.545	0.74076	-2.7007	-3.9249	-3.2942	-2.0212	-2.3042	-3.5194
5.2571	4.1842	2.9174	1.575	0.38328	2.7794	3.7666	1.375	2.0003	3.8257	1.7464	2.464	4.4824	4.3281	2.3477	2.9673	2.7792	4.7715	3.1333	3.1025	2.4626	1.0605	1.9694	2.9754	1.6128	4.4138	0.33193	2.0884	3.252	1.9992	3.4487	1.2078	3.0342	5.1671	1.7944	3.409	2.1726	0.51832	3.9417	3.3228	0.69692	1.8882	3.509	2.6234	3.3732	2.0454	4.2422	2.7642	3.6034	2.6522
-1.8877	-1.0267	-2.2173	-0.92679	-0.57597	-0.2103	-0.90942	-2.0375	-1.4888	-2.6722	-1.6822	-2.1406	-0.40671	-0.93289	-0.61198	-2.2546	-0.034806	-2.2514	-2.1258	-0.9643	-2.8296	-3.1874	-3.5182	-0.67717	-3.2262	-0.58932	0.053794	-0.39701	-0.43152	-3.4278	-2.1077	-0.75433	0.20218	0.081818	-2.1692	-1.4542	-4.7468	-1.2832	-0.96829	-0.48205	-0.014744	-1.8896	-3.0038	-1.3671	-1.0728	-1.2308	-0.53621	0.54735	-2.7663	-0.82405
-11.211	-10.283	-10.421	-11.252	-11.439	-12.123	-12.924	-10.756	-12.749	-13.077	-12.63	-11.519	-11.691	-12.338	-14.136	-12.248	-12.86	-14.859	-11.647	-12.66	-13.518	-8.1569	-14.29	-10.017	-12.058	-11.567	-11.291	-8.4614	-8.71	-11.175	-10.642	-12.312	-9.1218	-12.4	-10.763	-11.226	-8.98	-10.601	-12.467	-11.468	-13.813	-11.34	-11.838	-11.616	-12.117	-11.862	-10.55	-10.799	-9.9184	-11.232
-16.418	-11.355	-14.776	-15.453	-13.38	-15.296	-15.261	-12.795	-15.321	-14.015	-11.988	-12.335	-15.739	-12.831	-15.257	-13.745	-13.652	-15.044	-14.485	-15.03	-15.147	-15.18	-15.668	-14.304	-15.366	-14.54	-13.532	-16.638	-14.634	-15.497	-15.342	-16.147	-14.707	-15.939	-13.165	-15.232	-16.001	-16.172	-13.188	-14.121	-14.863	-14.756	-13.448	-12.847	-15.141	-14.626	-16.835	-14.879	-16.045	-12.498
-0.084314	-1.595	-2.8278	-0.93247	-1.1786	-3.6754	-2.8897	-0.97003	-2.222	-0.85591	-3.0515	-1.8783	-2.189	-1.0182	-0.48897	-1.1286	-1.4235	-0.5542	-1.0994	-2.9092	-3.4233	-0.49123	-2.2765	-1.1516	-1.1687	-4.1323	-2.8776	-1.8017	-5.8634	-3.8817	-2.8167	-1.8799	-2.4061	-3.3171	-1.5767	-1.9695	-0.95656	-1.9719	-0.047159	-1.9002	-1.697	-4.4065	-2.0726	-3.6639	-0.50555	1.0844	-2.2059	-3.4817	-0.55724	-2.0107
7.4012	6.5016	6.3303	8.5895	7.9164	7.7679	6.9186	7.4419	8.5263	7.5662	10.735	10.159	9.4107	7.9943	7.052	9.0127	10.037	7.5804	7.6946	6.6651	8.1301	9.6463	6.5852	7.1352	7.46	8.8688	5.5177	7.2697	7.8029	6.5828	6.4678	6.0086	9.6423	8.7784	10.154	8.64	4.6594	8.8973	7.7629	7.6729	7.3984	7.387	9.8439	9.9075	8.8349	9.9828	6.6723	7.7742	7.0206	6.7231
-8.7479	-8.8424	-9.6935	-8.953	-8.5905	-12.669	-10.533	-7.6431	-8.4223	-9.1305	-6.6366	-9.4757	-9.4908	-9.9617	-8.9072	-9.8455	-9.2278	-8.289	-7.6033	-8.8095	-6.3673	-8.2813	-8.8198	-12.299	-8.7268	-9.094	-8.4059	-8.4594	-9.3794	-8.7219	-11.975	-9.4258	-7.5538	-8.4619	-8.3294	-8.3722	-10.436	-8.7745	-8.3119	-7.0241	-7.5747	-9.03	-8.3931	-7.4664	-9.6315	-8.368	-10.401	-9.2252	-7.6709	-10.19
-12.901	-12.84	-12.485	-13.539	-14.107	-15.476	-13.637	-13.746	-12.318	-14.435	-12.349	-14.268	-13.039	-14.146	-15.969	-12.67	-11.757	-16.785	-15.044	-14.647	-15.632	-12.433	-13.6	-11.4	-11.428	-13.401	-11.616	-13.042	-14.027	-13.837	-13.437	-14.152	-16.068	-12.295	-13.672	-16.956	-10.6	-15.424	-14.037	-14.683	-14.834	-13.336	-12.535	-16.001	-14.535	-14.162	-12.721	-15.344	-14.317	-15.108
-13.702	-11.669	-10.841	-10.178	-12.127	-10.457	-9.7957	-11.18	-10.067	-13.705	-11.019	-12.122	-12.553	-13.038	-11.603	-12.273	-11.349	-12.137	-13.83	-10.347	-10.922	-12.781	-11.113	-11.342	-12.843	-12.665	-12.214	-10.211	-12.035	-9.7267	-11.061	-16.911	-9.3472	-10.226	-10.661	-13.57	-9.9642	-11.602	-11.628	-9.7636	-11.822	-11.948	-11.658	-12.275	-12.432	-11.306	-14.84	-11.593	-13.945	-9.9116
3.6852	1.6067	1.7997	1.1366	2.4409	2.5768	-1.8277	2.4816	-0.13273	2.1251	4.0905	2.7735	0.75949	2.6039	0.46575	0.38901	1.8758	0.69154	1.6158	0.58111	3.6161	1.1792	1.2513	3.0686	-0.52906	0.93481	2.9102	-0.070902	2.699	2.1692	0.92983	1.1547	0.93134	0.37324	1.396	0.91986	2.5116	0.29611	2.3572	3.6235	1.0721	1.1722	2.0463	2.4996	2.0995	2.1861	2.1843	4.5214	2.1048	2.5788
-13.3	-12.437	-12.143	-12.995	-13.097	-12.393	-14.351	-9.6093	-13.73	-11.553	-13.616	-15.876	-14.486	-13.807	-13.056	-14.594	-11.733	-14.386	-11.317	-12.703	-12.526	-11.487	-12.924	-13.578	-11.32	-15.338	-12.623	-13.117	-12.619	-11.533	-14.016	-14.619	-13.057	-14.504	-12.697	-12.615	-15.254	-10.966	-10.73	-11.78	-12.349	-13.965	-12.536	-13.194	-14.338	-15.453	-13.089	-13.454	-12.289	-12.4
-2.0814	-4.4782	-4.2843	-4.8466	-3.0704	-5.1129	-6.3326	-4.4949	-2.6238	-2.0266	-2.4269	-5.2547	-3.6313	-4.5807	-3.544	-2.8499	-4.1349	-0.61391	-3.2295	-2.7137	-3.8315	-4.1035	-3.3601	-2.3028	-1.888	-3.4372	-5.1417	-3.5914	-5.7889	-2.6945	-2.3273	-3.9127	-4.8647	-1.8689	-3.0472	-0.30777	-2.2977	-3.7973	-2.3598	-1.5618	-3.6101	-2.4011	-3.0817	-4.8256	-2.7971	-3.8075	-2.0924	-4.1375	-1.8173	-3.2846
1.1654	-0.81108	1.8676	1.3547	-0.13341	0.36147	0.36803	-0.70551	1.6961	2.6592	-1.0662	-0.21052	-0.72659	0.6753	-0.096705	0.16263	-1.9145	1.1059	-0.31534	-0.95928	-0.7734	-0.71637	-0.018592	0.66555	1.1062	-0.95685	0.81775	-0.81023	-0.65915	0.013975	-0.65411	0.85986	-0.62167	-2.2678	1.1203	0.046967	1.5822	0.86512	1.766	-0.021995	0.030843	-1.7595	-0.37473	0.1056	1.3555	0.62994	-0.31842	-0.67327	-0.083486	-0.72094
0.24452	-3.1907	-1.1088	-1.1735	-1.3037	-0.68169	-2.4257	-1.2629	0.69031	-1.5396	-2.1023	-2.0423	-0.20619	0.72061	-1.271	-0.83632	-0.43047	-1.9628	-0.013379	-0.5109	1.2646	-1.1973	-2.5526	-1.3782	3.0599	-2.3635	-1.6117	-1.0389	-0.86945	-0.86015	-1.6331	-2.328	-0.95506	1.2444	-1.282	1.7218	0.38256	-2.0705	-1.2256	0.33678	-0.67248	-2.3516	-1.3425	0.51856	0.71227	-0.98507	0.54578	-0.33328	-0.25209	-0.74581
-14.4	-13.233	-11.324	-11.485	-14.03	-11.981	-12.013	-14.947	-13.755	-12.876	-12.149	-13.889	-12.03	-11.797	-13.317	-14.755	-11.102	-13.148	-15.041	-13.581	-14.595	-13.449	-12.828	-11.498	-9.7532	-12.714	-14.018	-12.672	-14.088	-11.329	-13.358	-14.772	-11.692	-15.497	-12.135	-12.521	-14.438	-14.142	-14.214	-12.051	-13.44	-13.652	-11.859	-14.242	-12.142	-13.526	-11.042	-12.724	-15.266	-14.92
5.2863	6.7587	4.7642	6.71	7.2563	5.9416	9.2535	4.6491	7.309	9.1898	5.5028	7.844	5.9451	6.9507	8.3623	6.7799	4.168	4.0983	7.0068	8.2866	7.0653	6.9799	6.8616	6.6106	9.063	7.8608	7.0858	5.0654	8.4237	4.922	6.6334	7.1908	5.3591	5.3172	7.3373	7.2975	7.0947	7.1494	8.1354	6.6984	7.2899	8.2356	5.1758	5.2078	7.1466	8.1282	7.0127	8.3305	7.6215	5.2683
1.2956	0.10938	0.17173	2.0091	0.26331	0.89183	0.85071	1.5715	3.3301	1.0816	0.61034	3.0581	2.7029	0.63525	-0.53043	-1.3661	1.9477	-1.7418	1.347	1.4253	1.6499	2.1318	0.58894	2.6346	3.1207	2.8122	2.7295	1.2735	1.8203	0.14767	0.75514	2.0619	2.525	0.2915	0.93018	-0.024895	-0.51094	-0.089392	2.3655	3.0888	-0.6334	2.3464	1.1713	0.70852	-0.021876	0.79309	0.86175	1.1401	4.2365	0.61323
-0.5419	-2.4117	1.4055	0.39556	-1.6711	-1.0645	2.3234	-0.18791	-0.40995	1.8301	0.28994	0.20988	0.46867	0.4179	-0.131	-0.42873	0.038846	-0.51435	0.12469	1.0809	-0.20464	-0.51999	0.9442	1.7633	-0.6406	-0.94012	-0.24147	1.825	1.7547	0.08146	-2.5084	-1.1077	1.7199	-0.083178	-1.6348	-1.5119	-1.5292	-0.45355	1.3184	1.5896	1.1251	-1.5213	1.1916	-0.022188	-0.0084665	0.5619	-1.4176	-0.72311	-0.12574	-0.42076
6.2193	9.8731	8.8571	9.2739	7.2648	7.5981	9.9295	8.5517	8.2034	5.4646	8.5331	9.5574	5.6682	7.564	7.6809	9.1026	9.6376	5.084	8.6968	8.0612	7.6527	7.0633	7.945	9.5025	5.8	4.6448	5.951	9.6338	9.1791	6.2333	8.0825	8.2984	8.5018	8.657	6.6253	7.888	9.1045	9.5435	7.0213	8.2662	9.1264	10.413	8.3303	7.6821	7.7665	7.3637	5.9635	8.3151	7.407	7.959
1.2119	-0.79971	0.63759	-0.5846	-0.99983	0.4304	-0.22565	-0.15344	0.92657	-0.27037	-1.5916	2.2241	-0.51509	0.25701	-3.8547	1.6126	0.46506	1.817	-1.8262	1.499	-0.45227	-0.1462	2.7957	-1.6713	0.15622	0.48264	-0.59909	-0.47314	-0.67838	1.3253	-1.6106	-1.8132	-1.666	1.2855	-0.7818	-1.9009	2.7194	1.0136	-3.3768	-1.418	2.2249	0.3069	1.8975	0.84847	0.2629	1.0109	-2.1586	1.7289	1.125	1.0038
-0.97046	0.81788	-0.64931	-1.533	-1.8247	-0.43774	0.62719	-1.2352	0.27905	0.44814	0.84475	-2.6726	-2.5877	-3.796	0.089271	2.7621	1.4153	-0.98089	-0.17876	-0.27548	1.5061	-2.1617	1.5641	-0.67719	-0.7345	-0.62328	0.32446	-0.98463	-0.39119	0.89558	-1.7844	-2.2744	-0.97654	0.025324	-0.059463	1.1392	0.55122	-1.0334	0.32875	-1.8778	-3.6848	-0.72199	0.5563	-1.0121	-0.25563	1.0011	0.37284	-1.1541	-1.7189	-1.4106
-22.245	-21.245	-22	-21.266	-19.394	-21.525	-24.448	-21.984	-21.479	-22.355	-23.025	-20.802	-22.137	-21.54	-22.476	-21.523	-22.027	-22.805	-22.137	-21.213	-20.426	-21.206	-24.14	-22.837	-19.739	-22.568	-20.373	-22.855	-21.159	-23.33	-21.612	-21.883	-23.229	-21.327	-19.362	-23.415	-22.357	-20.278	-20.807	-24.102	-24.376	-21.894	-23.211	-22.384	-23.035	-22.422	-19.776	-20.933	-21.626	-22.577
-7.9578	-9.3773	-9.3093	-9.7221	-9.6248	-9.3328	-7.9681	-10.689	-9.1236	-10.515	-8.6147	-10.032	-10.496	-7.6411	-9.6087	-8.6041	-7.8518	-9.8012	-8.2056	-9.3403	-9.7126	-10.446	-8.5891	-6.7297	-7.6391	-11.988	-8.9125	-10.142	-7.615	-7.2538	-8.4449	-8.562	-9.9172	-9.1421	-8.7666	-8.895	-9.9403	-10.688	-9.0876	-8.661	-8.4427	-10.485	-8.3781	-8.5859	-7.5049	-8.0359	-8.6282	-8.5845	-9.7913	-8.4056
-0.66424	-0.18074	-0.071897	-0.6694	3.5819	2.0625	-1.0948	0.81924	-1.1605	2.4887	-0.83431	2.3222	0.13632	2.1549	0.29578	0.072548	0.23141	1.161	0.92726	1.5569	-1.4012	0.39527	-0.047592	0.20007	-0.24117	0.62938	1.7369	0.042389	-0.83098	0.80906	-0.54505	-1.5461	1.1863	0.048738	0.57537	-0.028732	1.1355	-0.80264	0.85518	-0.72907	-1.5488	1.2764	-1.0139	-2.2496	-0.40603	-2.1794	-1.0938	1.8905	-1.2546	0.55048
-15.09	-14.789	-12.733	-14.702	-15.73	-14.725	-16.498	-16.054	-15.378	-15.002	-15.451	-15.93	-14.841	-16.936	-14.698	-13.594	-12.706	-15.895	-17	-16.377	-12.204	-14.347	-12.984	-14.828	-15.23	-14.114	-15.618	-15.274	-11.98	-14.115	-14.665	-13.97	-16.178	-13.878	-14.007	-14.826	-14.289	-14.599	-15.893	-16.054	-14.582	-11.009	-13.456	-13.844	-13.663	-14.94	-13.346	-12.781	-14.682	-15.062
-4.9087	-2.9769	-5.5214	-6.6883	-2.6631	-4.7617	-5.9347	-4.4174	-4.565	-3.9185	-5.4048	-2.6711	-4.9749	-3.4097	-6.2927	-2.5905	-5.2373	-4.7324	-4.8905	-4.3361	-6.4844	-3.9508	-4.2925	-6.0077	-2.9312	-7.3115	-3.7807	-2.6674	-5.3073	-4.2845	-1.9797	-4.1715	-4.553	-4.045	-3.8993	-4.9485	-4.4441	-5.0016	-4.9479	-4.59	-2.2071	-3.5946	-3.2518	-3.9786	-4.1296	-7.1886	-5.3246	-6.0819	-6.8668	-2.7697
-14.584	-16.815	-15.482	-11.265	-12.893	-15.371	-14.307	-16.256	-16.3	-14.752	-14.305	-13.398	-14.521	-13.661	-12.878	-15.831	-14.171	-15.978	-13.18	-15.824	-17.558	-15.272	-14.212	-15.355	-15.408	-15.748	-13.681	-15.805	-16.226	-16.222	-15.422	-14.942	-16.15	-14.652	-13.648	-16.133	-17.506	-16.391	-15.473	-14.726	-11.815	-13.575	-14.867	-16.759	-15.183	-13.293	-12.169	-14.332	-14.832	-14.477
3.8347	4.2184	2.7251	3.2578	4.9969	5.7278	4.5624	4.8844	5.2365	5.9043	4.5364	3.4508	4.824	3.7616	4.5737	5.213	3.8832	4.2516	3.336	6.818	5.0072	6.084	3.0078	5.2845	3.7135	4.7176	2.7591	4.2773	7.3731	7.2972	3.9528	4.6153	5.3904	6.7071	5.0664	5.0653	5.4108	5.7905	4.6899	4.4431	4.5195	5.4577	5.066	5.5224	5.8829	4.2993	4.8034	3.7843	7.6122	5.6816
-14.388	-13.704	-12.641	-14.719	-12.315	-14.468	-15.876	-13.339	-15.362	-14.383	-16.774	-14.378	-14.099	-16.155	-15.109	-13.991	-15.49	-14.258	-16.076	-12.802	-14.426	-14.765	-14.965	-13.438	-16.67	-14.923	-16.054	-14.581	-14.403	-17.01	-13.954	-13.006	-13.499	-13.95	-12.457	-13.935	-14.517	-14.288	-15.692	-13.314	-14.615	-12.9	-15.293	-15.656	-13.576	-15.176	-11.903	-16.05	-14.366	-13.332
-6.669	-8.1381	-5.91	-5.0464	-5.9301	-7.0379	-8.0116	-4.6455	-3.7521	-4.4187	-6.9962	-6.9624	-6.1319	-7.232	-7.606	-5.3351	-7.5334	-6.6394	-6.9545	-8.3667	-5.6701	-5.0823	-6.4115	-9.3014	-5.7055	-6.9637	-6.0345	-4.1769	-5.1378	-5.9523	-7.8567	-6.9518	-7.2691	-7.8028	-6.2741	-4.2329	-5.9959	-5.4383	-8.5513	-6.5494	-6.1589	-5.6336	-5.3933	-5.8949	-5.562	-7.9104	-6.1705	-5.8615	-8.8502	-5.8692
-2.8642	-1.6471	-2.2153	0.29184	-2.6799	0.59794	-3.0966	-2.2374	-3.8179	-1.2154	-5.6027	-4.1932	-3.5584	-3.6043	-1.8002	-2.8425	-3.3836	-2.3558	-2.7784	-1.7748	-3.0146	0.2228	-4.5467	-1.6975	0.040586	-0.68244	-3.2603	-1.7905	-3.3024	-0.61833	-1.8445	-0.48223	-1.9519	-2.4574	-0.65812	-2.2396	-1.7747	-1.5113	-2.6281	-4.0249	-1.2049	-4.2047	-2.0219	-3.582	-1.408	-4.8698	-1.3956	-1.0748	-1.0878	-2.5831
-7.1459	-8.3676	-9.321	-10.649	-5.6774	-8.9807	-8.9819	-11.504	-9.0261	-8.8794	-10.993	-8.4385	-9.6249	-10.538	-9.9839	-10.888	-8.2833	-7.9593	-7.003	-9.8278	-9.2566	-10.052	-8.2717	-10.145	-9.8907	-11.403	-10.283	-8.6152	-8.9177	-10.404	-8.5473	-8.0136	-7.8948	-7.9014	-9.9934	-9.3215	-10.616	-7.6629	-7.6766	-9.5571	-7.3523	-9.0428	-8.6382	-8.9237	-7.265	-8.1651	-7.9426	-8.1128	-8.8187	-8.3126
-3.2747	-4.8134	-4.06	-2.9827	-2.7523	-4.7643	-2.9369	-1.5122	-6.3003	-6.0347	-3.1606	-3.6761	-3.5328	-1.5995	-2.1312	-2.3642	-3.5473	-1.1082	-4.0944	-2.5292	-4.9394	-4.2926	-4.5856	-3.6862	-4.2377	-2.5234	-2.4392	-4.6898	-3.7746	-6.7148	-4.9974	-3.3992	-2.3307	-3.4897	-3.6717	-3.4899	-2.6337	-3.6077	-3.8722	-2.1753	-4.3817	-5.3872	-5.1919	-5.0826	-2.2878	-3.5467	-3.6865	-5.9086	-4.0734	-3.2669
-7.7718	-6.564	-6.5776	-5.8558	-6.2914	-6.8954	-9.9887	-7.607	-8.1866	-5.2399	-6.994	-5.2886	-7.5556	-10.283	-7.2224	-8.2515	-8.5971	-9.8048	-7.0502	-7.7	-7.6059	-10.819	-7.45	-7.3187	-7.8868	-6.7505	-7.7604	-7.6634	-9.0264	-6.5714	-7.1	-7.2008	-10.324	-9.6256	-8.7539	-8.1537	-7.8486	-7.5342	-7.3701	-8.3986	-6.3527	-7.163	-9.331	-7.3562	-8.6451	-7.8567	-7.2072	-10.301	-8.4027	-10.357
0.62759	1.203	2.8875	2.4521	0.65002	1.7636	2.9396	1.1883	1.0165	2.605	0.87746	1.5618	1.2257	1.3303	1.7854	3.3048	2.5715	1.3271	1.7554	2.2148	2.9577	3.2164	3.7002	1.1107	1.5669	2.5307	1.1151	1.6653	0.63807	2.2882	1.4778	-0.025243	3.3762	2.1124	1.8027	0.25547	3.9911	-0.73501	0.40078	1.7907	2.2018	1.8534	-0.81289	0.56277	1.5629	3.3859	1.9284	0.82065	4.5055	1.294
-9.8951	-9.5498	-8.6363	-8.9252	-7.2573	-8.1929	-12.596	-7.1618	-11.205	-10.4	-8.3254	-9.4316	-8.7664	-9.5055	-8.8867	-8.3156	-7.0355	-8.7235	-9.0026	-7.6653	-7.4773	-9.7591	-9.6156	-9.751	-10.618	-9.8974	-8.4604	-9.4165	-8.9526	-7.6965	-8.1573	-9.324	-9.1853	-8.6315	-9.2842	-9.6952	-8.4789	-10.594	-10.458	-7.1577	-11.007	-5.948	-7.8744	-8.7439	-10.355	-11.955	-9.9956	-9.1822	-8.1942	-8.4951
0.18346	-1.4269	-1.869	-2.0369	-1.0343	-0.23323	-1.0754	-3.0978	-1.0881	0.19955	-0.96104	0.06102	0.92617	1.5575	-0.88637	-1.0362	-2.5023	-2.5828	-2.6942	-1.8879	-1.2699	-2.1071	-0.72448	0.79071	-1.3423	-3.1059	-3.3239	-0.97324	-1.0155	-3.025	-3.2987	-1.8899	-2.0139	-3.0515	0.32178	-1.0593	-3.5894	-2.7946	-1.9797	-1.7112	-2.4396	-2.2021	-3.8337	-1.815	-2.8297	-0.51959	-1.6193	-1.9172	-2.5474	-0.70413
-13.782	-14.651	-10.657	-16.182	-14.193	-15.035	-13.273	-11.087	-12.554	-14.631	-13.875	-13.886	-13.348	-12.771	-14.136	-14.881	-13.359	-14.701	-14.933	-15.487	-11.109	-11.146	-12.929	-13.417	-12.553	-13.931	-13.67	-13.277	-13.954	-14.009	-13.593	-15.199	-15.847	-13.739	-13.015	-11.976	-12.919	-10.948	-14.765	-13.389	-12.575	-13.679	-14.756	-15.102	-13.263	-12.648	-11.595	-16.651	-12.526	-13.726
-0.71579	0.50221	1.025	-0.75768	-1.5538	1.452	0.35861	-1.9402	-0.66318	0.056113	-1.1567	0.56381	1.5165	3.3619	-0.64009	-1.2082	-0.90514	0.059437	0.57597	1.2936	-1.2966	1.0288	-2.9279	1.1187	-0.3497	0.3744	3.0372	0.3183	1.1379	-1.3088	1.1013	1.9952	-0.75287	-1.8995	0.28874	-1.1483	-1.2156	-1.057	-1.9975	-0.59035	-1.258	0.31773	-0.031984	-1.2801	1.9704	1.7534	-1.2809	0.68219	1.6513	-2.7808
-9.5021	-10.736	-10.56	-9.0131	-12.889	-11.578	-10.915	-9.1464	-10.835	-8.4477	-11.382	-11.549	-10.691	-10.936	-11.514	-11.972	-9.0557	-11.852	-12.381	-11.272	-12.962	-11.831	-9.2978	-11.751	-10.899	-11.913	-9.066	-12.289	-13.559	-13.222	-9.5855	-9.6929	-11.4	-9.4053	-12.362	-10.208	-9.3564	-12.524	-10.906	-12.686	-12.857	-10.921	-13.013	-9.8163	-10.048	-11.433	-11.18	-10.015	-10.026	-9.6953
-15.425	-13.873	-14.491	-15.595	-13.707	-17.071	-14.639	-15.491	-15.264	-13.115	-13.694	-14.686	-13.827	-13.398	-15.686	-13.341	-14.239	-14.721	-14.794	-14.403	-14.611	-16.434	-15.155	-15.424	-13.434	-13.957	-16.273	-12.004	-15.505	-15.455	-16.421	-15.627	-14.082	-14.254	-14.698	-15.153	-14.218	-15.17	-16.517	-13.278	-14.951	-13.964	-13.754	-13.049	-15.275	-15.65	-15.065	-14.525	-15.624	-15.598
-3.2356	-4.2219	-6.0667	-6.0331	-6.7077	-4.6264	-5.894	-3.323	-5.5311	-4.085	-3.9727	-3.7444	-5.4437	-5.1121	-5.8355	-4.1669	-6.1702	-4.7145	-2.4349	-6.3158	-5.1634	-2.183	-3.8425	-3.9608	-5.2923	-5.2237	-2.208	-6.9082	-4.4463	-5.2231	-4.4634	-3.5367	-4.1322	-6.3692	-2.9594	-4.0618	-6.0188	-3.8962	-4.044	-5.9456	-4.6292	-5.4776	-5.1979	-5.0237	-4.8499	-3.9217	-7.7333	-5.3864	-4.6388	-5.3226
-19.713	-19.675	-21.687	-21.374	-18.687	-20.489	-20.262	-22.252	-22.046	-21.799	-20.415	-20.249	-20.077	-22.164	-21.708	-19.694	-18.259	-20.839	-20.738	-19.546	-21.046	-22.376	-21.413	-19.65	-22.686	-21.507	-21.083	-21.314	-22.851	-20.992	-21.782	-21.415	-22.542	-20.821	-19.976	-23.254	-20.911	-21.478	-21.243	-19.011	-20.525	-22.725	-20.413	-19.987	-21.579	-22.124	-21.484	-19.211	-19.92	-22.099
0.30095	1.0524	2.2816	0.79709	3.8099	0.96151	1.8825	4.0939	1.5278	3.997	1.569	2.5384	2.4972	2.3594	1.7921	3.8169	1.3703	1.4804	1.8273	1.7827	0.96573	2.2105	2.5035	3.8058	3.2407	0.65577	1.484	-0.71382	0.51856	1.2978	2.8016	0.18573	1.3122	1.0655	0.074253	2.3089	0.021688	2.1231	0.37978	3.2106	2.8432	2.9456	0.70417	0.90534	0.81609	-0.25815	2.3426	2.015	-0.80191	2.3677
-13.191	-12.303	-13.24	-15.392	-12.092	-12.702	-12.378	-13.798	-12.108	-14.718	-10.425	-13.289	-13.199	-14.203	-12.79	-12.011	-12.028	-15.829	-10.721	-13.932	-10.953	-13.359	-12.505	-12.552	-12.482	-13.164	-13.814	-14.73	-12.418	-11.455	-15.559	-13.044	-13.514	-13.801	-14.154	-14.443	-13.363	-14.81	-13.117	-14.904	-13.317	-13.263	-13.539	-12.285	-11.767	-13.819	-13.735	-11.687	-13.372	-12.325
3.0237	5.2883	6.0401	5.9604	2.9666	3.8465	2.9662	4.8606	4.0583	5.4005	4.8958	3.024	5.2851	3.9573	2.3974	4.4423	3.4633	4.6419	3.9178	2.788	3.9965	5.3117	2.6529	6.2245	6.3134	3.9803	2.8944	6.1761	5.8243	7.9242	5.6386	5.4396	6.7719	4.4815	5.4663	7.4969	4.2092	5.5349	4.9012	4.1753	5.6819	5.9028	6.1013	3.7826	5.473	4.4542	2.7358	4.6623	4.4571	2.3907
-14.503	-11.931	-10.679	-11.255	-12.588	-13.668	-11.307	-11.672	-12.183	-12.389	-11.789	-12.841	-12.723	-13.333	-11.772	-13.283	-12.999	-13.908	-14.266	-13.026	-12.757	-13.873	-13.926	-11.488	-12.31	-12.216	-11.463	-13.703	-11.583	-14.625	-14.401	-12.071	-11.872	-12.358	-11.588	-11.921	-10.635	-14.343	-14.582	-14.203	-11.572	-13.819	-10.977	-14.522	-12.562	-13.64	-10.844	-13.411	-12.134	-11.629
-3.5671	-4.661	-1.3713	-5.1232	-2.3125	-2.3886	-2.6272	-3.6285	-2.7601	-1.2166	-2.6701	-4.6039	-2.9239	-3.2165	-4.1262	-3.6817	-2.0354	-1.3321	-2.8501	-2.4372	-3.7633	-3.3676	-4.3162	-1.2008	-2.1627	-3.2011	-2.7564	-2.7431	-3.8157	-2.1644	-2.0939	-4.5632	-1.8657	-5.0018	-1.6837	-2.3851	-2.8261	-1.5517	-2.6494	-4.0002	-2.7215	-2.5251	-3.9157	-3.2719	-3.2682	-0.50606	-2.6703	-4.0381	-4.2991	-3.7155
0.78079	-0.23223	-1.8448	-2.4624	0.51945	-0.11582	-2.2797	-0.5573	-0.99937	-0.59354	-2.0381	-2.2398	-1.0057	-2.4328	-2.2527	-0.98235	1.058	-1.2953	0.24413	-1.2176	-0.60205	-1.3544	-0.45479	-2.4735	-0.46172	-0.92844	-1.6053	-0.11128	-2.877	-2.6116	-1.0061	-1.0284	-1.2977	0.57918	-1.5199	0.53075	-1.4723	-2.5911	-1.8236	-3.0373	-1.3505	0.61648	0.36491	-0.59217	-2.6055	-1.3136	1.0716	-3.3596	-0.046561	-0.3171
-4.4578	-5.5946	-6.7263	-5.1107	-5.4176	-5.6045	-6.2308	-5.3301	-6.047	-6.855	-8.592	-7.6163	-7.8943	-4.5619	-6.7919	-7.3196	-8.0834	-8.3978	-6.524	-6.5064	-4.8012	-4.8658	-6.5506	-7.082	-4.7269	-4.727	-8.6634	-6.1049	-6.3657	-4.9642	-5.4029	-5.4502	-7.8929	-6.8361	-6.0129	-6.8525	-7.5966	-3.8815	-5.5503	-6.0767	-4.6382	-4.2803	-6.8465	-7.7308	-5.5946	-7.0379	-5.9982	-5.9422	-7.0285	-6.5204
-9.4184	-11.375	-13.195	-13.636	-12.088	-9.3264	-10.945	-13.325	-11.911	-11.278	-12.393	-10.236	-12.192	-11.129	-10.515	-11.929	-12.611	-10.787	-10.849	-12.139	-11.067	-12.649	-11.348	-10.198	-13.88	-12.044	-11.854	-10.578	-11.913	-11.228	-11.029	-12.247	-11.93	-10.532	-10.442	-11.193	-11.053	-12.406	-13.001	-10.334	-13.508	-12.911	-11.688	-13.376	-11.523	-12.489	-12.727	-12.545	-11.152	-11.914
4.6425	4.2987	6.9786	2.4677	3.7151	2.3773	1.5709	4.4573	3.4636	4.4852	4.3441	5.1029	5.5109	4.1972	4.736	4.4672	5.8979	3.5914	3.3621	3.7452	6.7605	3.859	5.425	5.248	5.0295	6.2924	4.2708	6.312	3.7465	5.2397	5.6159	2.6238	6.2267	2.8573	2.8951	5.967	4.4388	5.2632	5.0646	4.7294	5.7535	5.6636	4.2907	5.9015	4.8074	5.4631	5.8825	5.816	3.5203	4.1154
0.43425	1.9603	3.0549	2.3977	-0.94764	4.149	1.8806	4.0027	1.1742	1.6809	2.1239	2.1113	2.4078	-1.4619	1.8995	3.168	2.1017	2.0617	1.6827	1.4187	3.2382	-1.559	0.80208	1.5378	2.0272	1.0834	0.72572	0.17676	2.765	1.2037	2.8592	-0.26644	2.078	-0.31584	2.2907	0.84169	1.5902	2.4055	1.6841	0.95882	1.5531	0.48463	2.4601	1.8928	0.04095	2.1672	1.6176	-0.22734	0.016023	3.2235
1.5177	-0.13355	-1.0771	2.3862	0.40711	0.69813	1.9748	2.65	0.22021	2.0012	3.202	4.3189	1.0135	1.6938	1.8509	3.2179	-0.73944	1.0716	0.27344	2.0981	1.7404	-0.079959	1.9586	-0.54637	0.4452	1.3266	0.68368	4.7047	1.7137	1.0254	2.1041	1.7722	1.5658	1.5439	1.1527	3.6948	2.9468	0.64327	-0.44383	1.837	2.3837	1.6232	-0.85873	1.8691	1.7787	1.207	0.96458	0.92794	0.135	1.522
-22.525	-21.77	-22.144	-21.551	-20.914	-23.313	-22.617	-22.861	-21.038	-22.022	-20.232	-23.814	-23.284	-21.281	-22.112	-21.339	-22.264	-22.498	-23.214	-20.132	-23.428	-21.258	-24.166	-21.892	-23.205	-22.932	-23.658	-20.856	-23.305	-23.25	-21.318	-20.652	-21.723	-21.356	-20.766	-20.993	-20.696	-21.442	-22.721	-23.253	-22.587	-22.281	-22.451	-19.818	-21.08	-21.543	-23.199	-21.424	-21.916	-22.419
-12.902	-13.79	-14.491	-14.026	-15.768	-15.359	-15.04	-15.624	-14.448	-15.079	-13.402	-14.129	-14.595	-16.441	-13.553	-16.224	-14.857	-16.831	-13.041	-15.212	-13.831	-16.122	-13.886	-14.367	-15.152	-13.848	-13.756	-15.072	-15.652	-11.416	-14.024	-13.688	-15.408	-12.255	-15.587	-16.726	-13.517	-12.166	-14.077	-11.053	-14.43	-15.961	-15.518	-15.951	-15.22	-16.923	-13.843	-13.598	-15.24	-13.718
-22.314	-19.287	-21.157	-22.632	-21.203	-21.134	-20.97	-20.86	-18.699	-16.961	-18.258	-21.517	-20.075	-20.37	-19.222	-20.361	-18.487	-20.923	-20.936	-21.101	-20.568	-20.86	-19.669	-18.992	-22.054	-18.6	-18.323	-22.222	-20.012	-20.57	-22.501	-20.588	-20.411	-22.62	-20.2	-18.372	-21.326	-22.711	-20.516	-19.651	-19.57	-21.205	-20.474	-20.122	-19.988	-20.57	-22.18	-21.64	-22.77	-19.147
1.9606	4.3296	5.2506	8.0618	4.3918	3.821	3.8608	5.1823	5.0733	5.8174	3.6207	3.9327	6.1035	1.8157	3.3819	4.3919	2.802	4.9154	3.6707	1.4405	4.4088	3.2685	4.8255	6.727	5.3162	6.4254	5.4061	4.8282	5.5093	3.7932	7.4523	5.9507	5.7449	4.2623	4.6452	4.7538	6.157	6.6948	5.3476	3.0345	4.4549	3.8427	6.8808	3.5232	4.8079	1.0974	4.6426	6.1333	3.8334	3.419
-12.359	-15.07	-11.569	-13.2	-10.673	-10.184	-10.826	-11.643	-12.604	-11.721	-11.991	-12.472	-12.812	-10.244	-10.591	-8.23	-13.118	-8.2115	-9.8631	-9.2927	-13.245	-11.688	-12.326	-13.472	-9.6562	-11.914	-10.01	-13.606	-11.635	-12.127	-13.421	-11.199	-12.139	-12.546	-12.25	-15.74	-12.126	-9.6587	-13.432	-10.778	-10.905	-11.23	-11.468	-12.228	-11.559	-13.554	-11.581	-13.545	-9.7782	-13.186
1.4263	-0.7318	0.99594	-1.1887	-2.8469	1.8348	-0.24958	-0.5305	0.06211	-0.83273	1.9994	0.71659	-2.5036	0.056861	1.0346	0.46196	-0.41077	-0.90978	-0.97143	-1.5442	0.094397	-0.67776	0.28426	-0.34515	0.19752	0.6465	-1.0693	-1.3178	1.0987	-0.86231	-0.32652	1.364	3.1196	0.1059	-0.3835	-0.87155	-1.4821	-1.2449	-0.65616	-0.27434	2.6939	1.2962	1.5544	-1.0185	0.53607	2.9416	-1.9428	-1.3528	-0.62188	0.85401
7.3748	8.6369	10.28	7.4825	7.5616	10.298	10.541	7.0239	8.5322	8.8615	8.7029	8.6116	8.1305	8.3439	7.6096	8.1016	8.4832	10.761	8.146	8.6643	8.9505	9.5773	8.1962	8.351	11.53	7.6517	7.6194	8.516	9.0822	9.5815	8.1815	6.925	9.651	10.135	7.1386	11.054	7.7256	11.179	9.1937	8.5252	8.6482	9.2057	7.1065	7.8041	9.9778	10.294	9.2803	10.129	10.126	8.0097
-9.7777	-9.9519	-11.191	-13.152	-11.849	-9.956	-11.155	-12.784	-11.675	-11.93	-11.715	-11.901	-10.889	-11.663	-10.068	-11.046	-10.653	-11.408	-9.7967	-10.172	-11.77	-13.126	-10.089	-9.8509	-11.296	-10.593	-10.491	-11.551	-9.0508	-12.219	-10.269	-12.628	-11.856	-9.5772	-10.741	-10.314	-9.4562	-9.0503	-8.3668	-12.097	-8.9427	-10.862	-10.722	-12.369	-11.009	-9.0037	-11.498	-9.8527	-6.6748	-11.744
-20.968	-20.44	-22.975	-20.712	-20.641	-22.46	-20.848	-20.526	-22.167	-22.463	-19.998	-20.471	-23.156	-22.126	-19.671	-19.739	-22.826	-22.313	-23.181	-21.392	-18.932	-21.247	-20.376	-20.882	-18.73	-22.84	-20.259	-20.214	-23.781	-19.945	-21.287	-21.093	-20.454	-20.194	-20.429	-23.105	-20.079	-22.375	-20.806	-22.01	-21.586	-22.77	-20.031	-20.368	-18.886	-20.99	-20.611	-22.077	-16.728	-18.441
-0.54026	-1.4932	-1.784	0.76717	0.32708	-0.84866	0.60413	-0.29706	0.56392	2.3435	0.68777	2.4707	0.42315	1.1636	-0.70522	-1.0991	0.88801	-0.10473	-1.5471	2.0082	0.21413	-0.56369	-0.69273	-0.98487	1.8626	1.3289	0.65116	0.71844	1.6531	1.0147	-1.3307	-1.6683	-2.0195	-0.46048	-1.4699	-0.48588	2.3078	0.37707	1.386	0.53726	0.032261	-1.037	-0.8821	-0.82276	-1.1888	1.3001	0.29109	-0.47805	-1.0165	-1.8916
-9.6575	-12.911	-10.285	-10.933	-12.051	-10.814	-10.941	-11.733	-11.116	-11.641	-9.4701	-12.013	-11.598	-11.613	-11.328	-12.813	-12.529	-8.6597	-13.184	-11.232	-9.9902	-10.539	-10.976	-11.275	-10.058	-12.272	-11.042	-12.166	-11.363	-10.709	-11.436	-10.793	-10.246	-10.845	-10.456	-12.425	-10.657	-10.591	-10.411	-11.455	-9.9064	-8.5114	-11.732	-10.47	-10.422	-10.553	-9.9345	-10.97	-9.6236	-11.851
-7.2387	-6.3291	-4.7527	-7.5502	-7.9629	-6.9826	-6.2648	-6.9275	-6.5181	-7.6649	-7.2081	-5.6863	-5.8812	-8.1262	-7.5772	-6.1384	-5.4086	-5.2616	-6.0474	-6.638	-7.5502	-5.5577	-6.2527	-9.283	-4.6643	-6.7261	-5.4536	-4.3897	-4.5221	-5.082	-6.3222	-6.5091	-8.2604	-7.2144	-5.9437	-7.2868	-7.5696	-5.9785	-6.4826	-4.9238	-7.0479	-9.6249	-7.9901	-8.1759	-5.046	-5.6455	-6.8636	-7.3271	-7.5447	-5.5035
0.71828	2.8947	-0.0031488	0.015422	0.93503	3.8872	3.4822	1.7629	1.2202	0.51918	1.6751	0.52396	1.9988	1.1139	0.9905	1.9686	2.1962	0.74799	1.4006	2.5243	1.6338	4.1672	1.1931	3.3723	0.86571	-0.45312	1.1833	2.7774	2.2645	3.1727	0.37565	1.4922	0.35476	0.90336	3.257	2.1866	2.3603	2.1939	0.65591	-0.299	1.242	3.1193	2.4797	0.31078	-1.2334	2.2856	1.841	2.168	0.12322	-0.10702
-5.8028	-4.9556	-5.5304	-7.2667	-3.5674	-4.685	-4.0893	-5.6544	-5.7565	-4.2809	-6.9787	-5.8426	-3.5624	-6.2806	-6.6463	-5.8292	-5.5526	-3.5194	-3.9335	-3.2028	-5.5926	-5.4124	-4.3744	-5.1914	-5.7001	-8.4783	-3.7593	-3.0988	-4.61	-5.2946	-4.6286	-5.7186	-3.7851	-3.3265	-4.6612	-4.441	-4.3282	-7.2937	-5.4679	-3.6852	-4.5818	-5.1212	-6.4437	-3.9884	-6.6366	-6.2652	-3.9777	-6.5124	-5.0755	-4.029
-2.1708	0.68257	-1.8022	-0.6338	-1.1832	-0.035808	1.4306	-0.75404	0.65537	-2.7335	-2.9281	0.58558	0.027559	-0.55605	-0.84794	2.7037	1.0374	-0.89318	-0.66077	-0.76454	-3.4917	1.7965	-0.92424	0.46946	1.6071	-1.4866	-0.62884	-0.34318	2.5489	-0.61924	0.33244	0.43835	-0.46055	-0.25236	1.9755	-1.6928	-0.13144	-0.70728	1.3447	0.13232	1.1635	1.3476	-1.7837	1.1782	-0.65523	-0.5609	0.54994	-2.1018	0.27021	-0.73592
-14.846	-16.708	-15.048	-13.116	-12.329	-16.539	-15.593	-13.413	-15.933	-14.885	-15.084	-15.843	-14.432	-14.164	-14.564	-14.389	-13.561	-13.556	-14.114	-12.806	-13.885	-13.301	-12.368	-15.231	-14.266	-14.283	-15.88	-13.708	-10.867	-14.064	-12.972	-14.317	-15.099	-15.032	-14.151	-13.775	-12.038	-14.033	-12.781	-14.276	-12.23	-15.262	-13.874	-14.078	-12.556	-13.258	-14.895	-15.239	-15.453	-17.144
-11.729	-15.363	-11.669	-13.25	-13.218	-18.037	-13.061	-12.006	-13.648	-11.902	-14.955	-12.66	-10.909	-14.004	-13.139	-11.783	-12.328	-13.903	-11.878	-11.267	-11.66	-14.713	-12.315	-15.079	-16.07	-12.938	-11.967	-12.132	-14.693	-14.373	-12.656	-13.826	-11.432	-14.614	-14.209	-13.815	-12.128	-13.847	-12.119	-14.615	-12.962	-13.989	-14.718	-11.774	-15.666	-12.604	-11.185	-12.646	-14.911	-13.117
-3.8769	-2.3141	-3.0015	-0.35529	-3.2101	-2.8138	-5.2297	-3.5344	-2.6835	-3.373	-1.5934	-2.8804	-4.5911	-4.6016	-3.5624	-3.3199	-4.456	-3.8254	-2.8297	-4.6653	-5.3511	-3.0273	-4.8203	-1.5474	-5.0705	-1.3016	-2.7894	-2.8666	-2.251	-4.5827	-2.2623	-3.2758	-1.8619	-5.4283	-3.0751	-3.3642	-4.4389	-3.14	-4.5117	-0.23608	-2.5508	-4.611	-3.5372	-4.0582	-5.7721	-4.113	-1.3747	-4.0254	-1.6778	-3.9582
4.7955	1.2191	5.6644	5.6129	4.6552	4.7823	3.8087	4.9218	1.9626	5.8677	6.3885	4.9438	4.3338	5.7097	6.1001	4.7384	4.576	3.6931	3.4848	6.5389	2.9639	4.8959	3.8962	5.1833	3.584	4.7715	2.9995	5.942	3.4041	4.4362	6.0007	3.198	4.269	5.6173	5.2876	3.4541	4.974	3.839	3.2764	4.2154	2.7565	4.1219	2.3711	5.8552	3.6209	1.4559	3.8302	4.5767	3.7491	3.5589
-13.544	-11.92	-12.49	-15.037	-12.333	-12.867	-14.609	-12.367	-11.192	-13.196	-12.654	-13.595	-13.249	-12.103	-14.441	-14.783	-15.588	-14.12	-13.083	-11.541	-11.545	-15.828	-12.587	-12.039	-13.477	-13.459	-13.073	-14.843	-13.323	-12.961	-13.07	-15.738	-13.217	-13.526	-14.719	-12.887	-14.611	-12.11	-13.382	-13.844	-12.413	-12.329	-13.469	-12.109	-13.892	-11.46	-12.652	-11.613	-11.637	-14.689
6.0557	6.001	6.4708	6.9807	6.1051	8.1033	7.465	9.3761	5.4881	7.0584	7.1087	7.7484	7.2845	7.6856	5.1684	6.548	5.4037	6.9105	6.7325	5.8621	6.4087	7.187	5.0834	6.5164	7.4311	5.349	5.5994	5.4102	8.029	7.4484	5.0279	5.9579	7.0212	6.9351	6.0197	5.0376	5.8584	4.2249	6.6995	5.3677	6.7513	5.1301	4.687	6.7217	4.9141	6.2023	6.4376	7.5885	7.0207	5.859
-7.1506	-5.3888	-6.3734	-7.3456	-6.3296	-10.895	-7.686	-7.3395	-6.617	-5.5663	-6.7184	-5.9478	-6.1277	-5.116	-7.6187	-4.56	-5.3017	-6.9088	-5.7591	-6.798	-6.1879	-6.1213	-7.5104	-9.2361	-7.3973	-4.492	-5.0129	-7.1492	-4.592	-7.5123	-4.438	-8.4614	-6.6465	-5.8026	-8.4655	-6.2913	-7.6364	-5.5829	-5.7265	-7.8951	-6.5897	-5.873	-7.0558	-6.672	-6.0601	-5.003	-6.6789	-5.4202	-6.3073	-8.4262
0.55057	-0.20094	-0.34985	2.8247	-0.37883	-0.46156	3.0658	4.1851	0.62338	0.82321	3.2027	0.33755	2.795	0.73814	0.019253	1.6411	3.3955	2.4835	2.1435	0.085591	3.3917	3.4394	1.1025	1.7267	0.87412	0.79536	3.1577	0.60244	0.46708	0.37211	2.4041	2.3352	2.6641	3.9301	1.6064	1.3949	0.61817	2.713	1.9917	0.70589	0.73778	0.42375	2.387	2.1333	2.8666	-0.56134	2.3772	1.5342	-0.56435	1.857
-10.363	-14.56	-12.69	-10.817	-11.023	-13.935	-13.873	-13.235	-10.882	-12.917	-14.423	-13.569	-15.079	-14.285	-10.305	-12.22	-11.99	-13.34	-12.871	-12.776	-11.405	-12.042	-13.874	-12.142	-13.906	-13.947	-12.707	-12.193	-12.347	-13.134	-12.387	-12.972	-14.216	-11.717	-12.367	-12.985	-12.615	-10.157	-12.818	-14.484	-11.425	-13.223	-10.797	-12.981	-15.483	-14.047	-13.165	-13.774	-11.713	-13.556
-11.134	-11.768	-12.346	-12.752	-12.235	-8.735	-10.425	-11.324	-9.3997	-11.016	-11.106	-9.8888	-9.6164	-13.286	-12.296	-11.03	-11.139	-10.737	-12.995	-10.825	-11.408	-10.517	-11.066	-12.333	-9.6781	-12.968	-12.032	-11.791	-12.182	-13.853	-11.811	-8.5688	-13.635	-11.843	-10.572	-10.712	-11.622	-10.735	-11.227	-11.855	-11.33	-12.115	-12.165	-10.194	-11.668	-9.0663	-13.638	-9.9496	-11.512	-11.078
3.591	1.4173	1.9844	2.945	1.5078	4.5943	2.2515	3.6052	2.8503	2.4161	5.8181	2.2295	1.6634	3.8404	5.041	1.678	0.48599	5.6977	3.0018	1.4799	2.2542	2.8557	3.8103	1.6157	3.9758	2.3359	4.1769	4.6795	2.1422	1.8679	3.8998	3.5476	2.9627	2.487	2.9273	3.585	1.2712	2.3307	4.5728	1.3986	4.3868	2.9519	3.4932	1.8941	4.0126	1.7196	4.7955	1.962	5.4432	3.6174
-4.0144	-3.9043	-1.5689	-3.9582	-5.5515	-4.6289	-3.6223	-5.2317	-4.0572	0.37926	-2.4003	-2.0564	-3.6653	-2.2849	-3.6692	-3.9877	-4.0653	-3.6008	-4.1955	-4.4297	-2.8586	-3.5004	-4.483	-3.9926	-3.3677	-4.1006	-4.9832	-3.8043	-1.61	-3.7092	-2.8905	-5.4415	-3.9086	-3.3272	-3.3123	-4.1442	-2.0772	-2.6703	-2.3802	-3.4646	-3.8961	-4.0276	-4.3514	-3.9361	-3.274	-3.0007	-1.3084	-2.1938	-3.9207	-3.9078
-7.9842	-8.9785	-6.8305	-9.8405	-9.9605	-8.5078	-10.083	-11.103	-8.4085	-10.016	-10.35	-9.7231	-10.859	-8.6649	-9.7631	-9.7488	-10.444	-8.9669	-8.6789	-7.8791	-9.8574	-9.074	-10.126	-9.0868	-11.006	-8.1188	-8.9144	-10.324	-8.6862	-9.9413	-10.214	-11.09	-9.1207	-9.7947	-10.454	-11.833	-11.091	-8.2297	-8.0255	-9.9535	-8.1841	-7.0791	-11.885	-6.9764	-9.3858	-9.9085	-8.35	-8.0949	-10.503	-6.9566
-4.8833	-5.5715	-4.7362	-2.5902	0.10644	-5.7755	-5.2959	-4.6491	-2.3756	-4.9778	-3.6346	-2.6998	-1.4419	-3.3697	-4.6907	-2.5589	-3.0892	-3.0034	-4.0936	-3.6715	-2.7693	-2.6884	-3.3747	-3.6733	-2.0206	-3.5291	-2.0319	-3.3728	-3.2614	-5.0936	-6.3938	-4.4095	-5.1448	-5.8702	-4.9898	-5.2051	-5.1158	-2.9196	-3.5589	-3.0264	-4.715	-5.9004	-3.2141	-5.1118	-4.1649	-3.4346	-3.846	-5.2016	-5.3383	-2.8338
0.087876	-0.024217	-0.67011	-1.096	-2.564	0.8043	-1.5288	-2.3534	-0.49238	-1.3612	-0.67954	-1.1058	-0.48697	-1.3369	-2.076	-1.9862	-1.3903	-1.5147	-2.8639	-2.3847	-1.1165	-2.7081	-3.159	-0.69095	-0.24988	-0.74789	0.80702	0.14037	-1.0815	-1.3916	-0.51059	-0.7946	-3.0872	0.95966	-2.1085	-1.8863	-0.23077	-3.174	0.68099	-1.5293	-0.58474	1.7029	-0.2002	-0.60203	-0.70343	-1.9529	-2.4786	-1.1346	-1.9824	-1.5783
-4.1675	-1.3044	-2.4472	-4.3048	-1.8156	-1.798	-2.9652	-1.3654	-2.0667	-3.2617	0.41431	-1.6359	-1.4293	-3.5025	-2.8469	-5.3651	-3.365	-3.9478	-5.059	-0.93499	-3.4811	-1.2553	-2.9921	-4.6658	-1.3539	-2.4149	-2.7774	-3.9736	-3.5539	-2.617	-4.1111	-2.3236	-0.31664	-4.0109	-1.7271	-2.9964	-1.7019	-2.8366	-3.8432	-3.4987	-3.8473	-1.522	-2.2545	-2.1739	-2.3997	-2.6436	-3.031	-1.6103	-2.3347	-4.5248
-2.0832	-3.8866	-2.7021	-3.806	-4.1091	-3.9964	-2.7282	-2.738	-5.4803	-5.2814	-3.4398	-4.905	-6.4249	-2.9428	-3.1282	-2.9528	-6.4678	-4.5777	-4.2854	-3.5277	-1.8696	-4.0292	-6.2334	-3.7559	-6.2157	-3.9143	-3.3365	-2.5878	-4.8196	-4.871	-5.1905	-2.365	-4.198	-5.2306	-3.7758	-4.8841	-5.1188	-3.9762	-5.702	-3.7213	-1.875	-5.7809	-5.0846	-4.9293	-3.0076	-3.6286	-4.7635	-4.7754	-3.92	-3.6531
-20.04	-22.351	-22.591	-22.131	-23.342	-22.382	-23.942	-23.017	-24.268	-23.026	-23.866	-21.063	-23.636	-20.538	-21.983	-21.794	-22.117	-23.506	-22.172	-22.499	-22.18	-20.551	-22.77	-17.049	-21.497	-22.573	-21.826	-23.072	-25.017	-23.303	-24.613	-20.682	-22.865	-22.001	-22.805	-23.013	-20.911	-21.48	-20.554	-24.288	-22.352	-21.412	-22.247	-23.013	-21.525	-20.56	-24.354	-21.279	-24.011	-23.665
-1.387	-1.0598	-4.452	-1.4756	0.062015	-4.3906	-3.7272	-3.2452	-3.527	-0.94938	-3.1478	-6.0232	-1.353	-3.7356	-1.3743	-5.2299	-2.592	-2.9091	-3.1551	-1.4621	-1.199	-1.0669	-3.4698	-2.529	-1.0435	-3.5441	-4.6264	-2.5825	-1.4121	-3.4776	-3.0406	-4.104	-0.22404	-4.8724	-0.17423	-2.6479	-2.092	-1.2061	-4.1804	-1.6707	-3.213	-2.2737	-3.1792	0.60361	-1.231	-0.68976	-2.3153	-2.9431	-3.733	-1.5763
4.5344	5.8233	4.8836	4.7008	4.2279	3.4466	4.1484	3.2215	5.2903	4.6464	3.776	4.3843	4.9996	5.1448	4.8248	5.3064	5.5225	5.6072	4.2141	7.0942	5.1046	5.4667	7.4584	5.5229	4.7343	7.1732	4.1438	4.5693	5.1255	5.2832	3.0147	5.424	3.3487	4.1435	5.5899	4.2242	4.5748	2.4326	3.3764	8.0297	5.7469	3.9224	4.4575	4.4934	4.6853	6.5092	5.1096	5.1139	6.8349	4.6819
0.77335	-0.49503	-0.096222	0.30395	0.79084	1.0514	-0.3264	-0.033036	-0.041352	0.46622	1.826	2.0176	1.8979	1.1323	0.071755	-0.82946	-1.0877	1.0929	-1.3424	-0.44795	0.59204	-1.2552	0.68675	-3.2463	0.47313	-0.47235	0.14769	0.60208	1.3873	-1.8358	-0.6614	-2.0091	1.2457	0.3592	0.28613	-0.67709	0.80837	1.3976	0.34683	-1.4609	0.43172	0.60211	-0.12204	-0.61274	0.38242	1.518	1.0103	-0.7682	2.5162	3.7989
1.1803	-2.4311	0.42323	-0.459	-1.253	-1.1862	1.4366	2.2538	0.34932	0.94789	1.0374	2.0192	1.1873	-0.64105	-1.1265	-0.1379	2.0317	-0.30797	2.0971	2.7158	-0.08635	-1.9191	2.3455	2.5593	-1.1718	-1.2088	2.8323	0.51826	-0.85847	-1.2399	1.7164	-0.2547	-0.83036	-0.66856	1.2627	0.95557	0.55915	0.63652	-1.0236	0.8841	0.16956	0.53094	-0.87037	-0.60365	0.047823	-0.41404	-0.24263	1.6933	1.6927	0.76713
-4.3117	-2.4079	-4.672	-2.1601	-4.8069	-5.7747	-4.7623	-4.2475	-1.7804	-3.8598	-2.5332	-5.9662	-3.4213	-4.7335	-4.726	-4.1763	-3.9902	-2.1858	-6.377	-4.6991	-6.5078	-3.0409	-5.6985	-4.143	-4.6901	-5.4069	-2.4031	-4.3939	-5.2626	-1.9331	-3.8151	-5.1249	-3.6879	-2.6804	-3.3193	-1.9225	-2.9161	-5.9663	-2.2418	-4.3734	-1.8402	-3.6563	-3.1918	-5.8824	-6.4564	-5.4272	-4.743	-4.46	-4.1672	-2.4084
-13.376	-11.158	-12.899	-12.178	-10.926	-15.091	-14.361	-11.549	-9.1643	-13.518	-12.957	-13.029	-10.809	-13.839	-15.395	-13.508	-13.202	-12.894	-13.969	-13.178	-12.756	-11.631	-13.207	-14.535	-13.771	-14.008	-12.802	-11.258	-9.6143	-12.346	-12.778	-11.488	-15.703	-13.878	-13.158	-12.613	-13.311	-14.713	-12.296	-11.854	-12.964	-11.775	-15.736	-12.193	-13.133	-13.123	-13.795	-11.057	-15.282	-14.851
-11.767	-14.96	-15.266	-10.404	-14.444	-11.055	-12.438	-12.92	-12.513	-12.788	-9.6552	-12.207	-13.249	-14.167	-14.263	-14.267	-13.71	-10.802	-13.634	-12.394	-12.69	-12.243	-13.853	-12.9	-12.451	-15.053	-13.492	-13.064	-11.786	-12.059	-12.92	-12.819	-12.621	-13.44	-15.664	-12.463	-13.157	-11.038	-13.904	-11.391	-15.582	-13.464	-12.956	-13.137	-12.036	-13.322	-13.96	-11.508	-13.883	-12.223
-1.1184	-0.70208	-4.2883	-1.3513	-0.40445	0.70233	1.1513	-2.0182	-1.6947	0.68408	-2.157	-1.4496	-2.2453	-3.0874	-1.3369	-2.1006	-0.070651	0.061254	-1.9633	-0.40529	-2.5847	0.67953	-2.5361	-2.166	-2.7305	-0.46864	0.77085	-0.69467	-3.2017	-0.016627	-1.978	-1.2092	-2.6881	-2.1054	-2.2074	-2.685	0.097211	-1.9479	-1.7094	-1.4368	0.75641	-0.13733	-1.4689	-0.28623	-2.8577	-0.9831	-1.6565	0.55754	-2.7604	-1.7928
0.27599	-2.8779	-1.8442	-2.8433	-4.5133	-3.4749	-2.8705	-2.0135	-5.4304	-3.0781	-4.0592	-1.6042	-2.2015	-2.4132	-3.9693	-2.7211	-3.31	-2.3966	-1.9161	-2.9778	-3.1483	-3.3299	-5.7817	-1.7634	-2.4556	-3.3306	-3.3511	-2.6998	-1.2665	-4.806	-1.3421	-2.4317	-1.0845	-3.5186	-2.2334	-2.5465	-3.9247	-3.3488	0.88446	-3.2683	-3.8884	-3.7351	-1.194	-0.54396	-4.3117	-4.5196	-0.86937	-3.2446	-1.9117	-2.1357
-1.9702	-4.6516	-2.5694	-3.5272	-2.2501	-2.4665	-2.919	-4.4388	-0.12723	-3.3364	-3.4044	-2.2651	-0.73467	-2.2936	-0.80826	-0.27678	-2.8707	-3.5486	-3.4015	-2.2804	0.96617	1.0343	-2.2333	-1.0987	-3.1388	-1.7034	-3.8215	-2.6853	-0.39129	-1.6137	-3.5751	-2.7252	-2.3959	0.42528	-3.2063	-1.7552	-0.55113	-1.7662	-1.029	-0.35753	-3.1152	-2.1454	-2.8212	-4.052	-1.4232	-5.9358	-3.9151	-1.7593	-3.8381	-1.9697
1.8618	3.9196	3.3861	2.4815	2.1043	1.5709	1.0705	1.1674	0.046013	1.9189	0.82419	1.6197	1.3009	3.2022	0.52046	0.95858	1.4975	3.0048	1.7541	0.11749	2.2072	2.6201	0.84426	0.60218	3.7074	1.9385	1.8316	-0.77094	0.86838	1.0297	0.95968	2.4482	1.844	1.5489	2.1126	2.7157	3.1966	2.7785	1.1707	0.58477	1.2271	-1.7737	1.1672	0.83589	2.7291	-0.71352	1.2788	2.2339	2.5639	1.0262
5.8836	3.9691	6.6651	5.7122	3.858	3.786	6.3958	2.3842	4.8616	2.1526	5.6034	5.5795	3.8975	2.5393	2.6231	6.0758	3.4481	3.911	4.7705	5.5383	3.3003	7.2867	5.9685	5.4328	3.8636	6.5006	5.6836	3.4833	5.4583	5.1049	3.1134	3.5253	3.2102	5.0414	4.9922	4.5753	2.1051	4.0974	4.7125	6.6278	4.571	4.2202	3.708	5.8328	4.8663	3.6808	3.2745	4.9588	6.4589	4.3054
-2.6621	-2.3796	-1.3979	-3.1019	-4.7168	-3.3712	-3.213	-4.9494	-4.7683	-3.8105	-2.9019	-1.0182	-5.678	-4.1943	-3.1398	-6.622	-2.9316	-5.7633	-2.3403	-5.4227	-3.6669	-3.4042	-2.0961	-4.9339	-4.0265	-3.8007	-3.0049	-2.5526	-4.9142	-1.4634	-4.5935	-2.8357	-3.8432	-5.5116	-5.1018	-2.6819	-1.7866	-3.5006	-5.3267	-3.3779	-2.8698	-4.6125	-4.6737	-4.7183	-4.1247	-3.1997	-1.1108	-2.2049	-5.4062	-4.867
-5.7407	-3.3498	-2.4613	-1.0643	-0.75002	-2.593	-2.6749	-3.6278	-1.9598	-2.9064	-4.1083	-2.0711	-2.7974	-5.0695	-3.8234	-3.4493	-3.0941	-4.4306	-2.808	-1.3294	-4.4096	-3.7736	-4.0512	-3.966	-1.9237	-2.7744	-2.9289	-2.5094	-0.30344	-4.0126	-2.6152	-1.9177	-3.4171	-2.3425	-2.4128	-0.88108	-3.392	-3.7411	-2.5713	-2.7497	-3.2184	-2.5789	-2.2856	-2.7277	-3.9994	-4.8559	-3.1806	-3.2528	-1.9583	-3.6076
-15.166	-14.582	-13.316	-15.359	-14.219	-14.859	-12.602	-14.276	-14.464	-16.513	-15.354	-11.958	-13.719	-11.789	-14.168	-13.026	-12.261	-13.988	-17.553	-13.076	-13.957	-15.219	-14.041	-15.245	-13.758	-13.235	-14.239	-15.285	-11.58	-13.31	-14.024	-13.533	-13.642	-12.933	-15.485	-15.736	-14.34	-14.435	-13.254	-13.785	-14.422	-12.929	-12.928	-13.992	-11.995	-13.867	-13.649	-13.952	-13.168	-14.707
-12.733	-15.67	-15.381	-14.695	-11.452	-15.497	-16.286	-16.244	-11.851	-12.856	-13.577	-14.44	-14.615	-14.345	-14.736	-14.822	-14.779	-14.95	-15.354	-14.774	-16.633	-14.67	-12.886	-15.74	-14.947	-14.197	-14.519	-16.103	-15.299	-13.865	-16.016	-15.214	-13.481	-16.159	-15.408	-15.203	-13.37	-14.778	-11.471	-13.801	-14.7	-14.624	-16.605	-15.044	-15.497	-16.371	-15.005	-12.327	-14.092	-13.42
-12.648	-11.543	-12.757	-13.315	-15.128	-13.608	-13.679	-12.585	-14.364	-14.859	-14.625	-13.659	-9.4837	-13.061	-14.262	-13.681	-16.04	-12.568	-11.831	-13.133	-12.388	-11.58	-10.855	-13.834	-10.778	-16.06	-13.48	-13.983	-13.322	-11.756	-12.378	-13.467	-12.399	-12.615	-13.837	-14.365	-12.96	-14.343	-11.429	-12.008	-13.578	-13.262	-14.191	-12.784	-12.343	-12.954	-11.794	-11.802	-12.122	-13.884
0.32086	-1.4267	-0.33461	-2.1897	-0.89119	-1.9357	-1.8008	-1.2962	-1.3087	-1.0095	-0.44519	-0.01985	0.77853	-1.2608	-0.00054249	-1.497	-2.474	-2.3803	-1.1337	-1.7894	-0.53526	-0.98139	1.1931	-2.3544	-0.20129	-3.5134	-1.1208	-0.55016	-0.61375	0.62725	-1.4297	-1.2997	-2.8925	-1.8446	0.24196	-1.3152	-0.75469	-1.771	-2.2291	-1.7324	-1.7802	-1.4507	-0.76172	-0.39488	-0.0058362	-1.5132	-2.7659	0.33142	0.394	-1.4416
-1.5919	-1.6265	-3.5022	-1.2977	-3.5414	-3.0516	-1.2455	-1.8416	-1.6639	-3.3404	-2.2294	-3.16	-3.0399	-2.4017	-4.4714	-3.1423	-1.427	-1.3122	-5.4938	-2.6697	-1.856	-2.0657	-3.483	-1.4917	-3.2666	-4.2363	-3.013	-1.2189	-4.3035	-4.9746	-3.7297	-3.9973	-5.125	-2.0627	-3.7494	-3.4058	-2.3927	-1.4057	-5.9081	-2.2722	-2.3033	-3.1975	-4.0606	-1.4923	-4.8831	-5.3088	-3.492	-1.2693	-0.25193	-3.1981
6.478	6.1647	7.8134	7.6421	6.7783	5.3415	2.8408	7.9096	5.9454	7.9172	6.3927	6.456	6.5355	6.6082	8.4723	7.3549	6.3881	5.5251	6.6164	6.5959	7.2858	8.8712	8.8097	6.3471	4.1048	6.1319	7.359	7.023	2.1661	7.6444	4.9176	6.6442	5.7834	6.2929	6.7185	6.1196	7.7071	5.2664	7.7222	6.064	8.1788	5.2236	5.7249	7.0024	6.2177	7.6669	6.142	8.2047	8.6337	6.5237
-14.383	-10.065	-10.95	-11.738	-11.32	-11.395	-10.183	-10.885	-12.617	-9.1389	-10.111	-13.044	-10.503	-12.224	-12.077	-12.609	-9.9982	-13.089	-10.178	-13.695	-11.247	-12.939	-12.193	-10.406	-10.822	-11.5	-10.156	-12.735	-9.4877	-13.057	-11.749	-12.351	-12.985	-12.519	-10.026	-11.291	-11.582	-10.327	-11.274	-11.605	-13.211	-9.8472	-12.821	-11.186	-12.159	-12.286	-10.105	-11.84	-12.614	-12.272
-1.367	-0.50157	-0.1568	0.034468	-0.77177	-4.366	0.7995	0.41065	-0.33484	-2.4072	0.6826	0.060637	-0.50045	0.77696	0.84451	0.28534	-1.1177	-1.8388	1.0853	-0.68097	-0.1403	-0.032884	0.3482	0.45016	2.2848	0.94983	-1.5047	0.24997	1.0334	-0.39967	2.0427	0.39438	-1.1229	0.63414	-0.82795	0.29176	1.5887	0.3546	0.50662	0.0047553	1.2674	0.34253	-1.5781	-2.9501	1.0048	-1.5189	0.61949	1.2658	-0.16262	0.39678
-10.164	-12.662	-10.061	-10.556	-7.8563	-12.867	-11.81	-10.747	-10.868	-11.668	-13.247	-7.1911	-10.562	-11.549	-10.403	-11.75	-11.685	-12.693	-9.0435	-9.0723	-11.546	-12.707	-10.327	-10.541	-11.326	-11.317	-9.9514	-10.973	-10.292	-11.182	-9.1463	-10.653	-8.5806	-10.214	-10.785	-12.615	-8.2229	-11.218	-10.632	-12.659	-12.774	-10.013	-9.6206	-10.6	-9.0233	-10.916	-11.397	-8.4707	-10.64	-9.2316
-3.5897	-4.7406	-3.2544	-4.1902	-4.4907	-5.0744	-3.9256	-3.7907	-3.3819	-2.8552	-3.668	-1.9907	-3.7543	-3.0345	-4.866	-4.6319	-1.6784	-5.2983	-3.9823	-3.1267	-5.125	-4.2562	-4.2855	-5.4515	-3.7151	-1.9746	-2.327	-4.6243	-5.5398	-3.4635	-4.1935	-3.6671	-4.0988	-2.47	-3.1288	-0.31629	-0.37275	-4.1966	-2.8706	-4.1607	-4.5023	-5.553	-3.1407	-3.23	-2.8	-3.4191	-5.3303	-4.0284	-2.4893	-2.0612
-8.2649	-9.4317	-10.823	-10.163	-9.3805	-9.5161	-9.3996	-9.4913	-9.3569	-7.9813	-10.043	-11.263	-8.654	-10.076	-7.5402	-7.6159	-7.6233	-9.3791	-8.9028	-9.9394	-7.4621	-9.7001	-10.342	-8.0322	-6.1092	-8.4508	-10.288	-12.12	-10.491	-11.062	-9.9428	-9.7542	-7.9113	-8.0991	-7.318	-8.7532	-9.6566	-9.5054	-8.5203	-8.5899	-10.348	-8.0024	-8.0733	-9.3138	-7.4035	-9.3199	-8.7225	-7.7588	-9.986	-10.295
-13.787	-12.222	-13.791	-15.847	-15.85	-13.887	-11.718	-11.721	-12.973	-13.091	-13.365	-11.415	-14.957	-13.389	-11.995	-13.53	-12.701	-11.591	-14.735	-13.239	-15.626	-13.351	-12.116	-15.673	-13.877	-14.124	-11.748	-11.271	-14.949	-12.234	-13.578	-14.243	-11.373	-13.565	-14.051	-13.79	-14.06	-14.011	-13.857	-13.14	-11.816	-14.448	-12.915	-12.901	-12.378	-11.822	-11.35	-12.781	-13.04	-15.648
-3.4066	-4.1214	-2.7845	-2.877	-2.3693	-5.5173	-4.857	-2.2956	-4.0857	-2.1729	-3.1285	-3.5245	-1.8413	-4.4088	-1.6015	-4.7838	-4.7265	-1.1871	-4.6476	-3.3614	-4.2993	-3.8486	-2.2172	-2.5894	-3.9489	-3.3034	-1.5675	-2.7186	-2.544	-4.4226	-2.0579	-2.4266	-2.5531	-3.218	-2.6721	-4.2276	-4.323	-2.3858	-2.792	-4.025	-2.4817	-4.7248	-3.3271	-0.8204	-3.5983	-0.99623	-1.1739	-2.641	-2.5331	-4.4064
-4.3526	-3.1709	-3.8153	-3.7761	-2.0543	-2.6546	-3.8473	-1.3387	-4.6943	-3.2851	-3.4379	-3.9406	-2.3995	-4.6156	-2.3796	-2.7891	-4.3018	-3.4501	-2.7717	-4.7232	-4.8241	-2.0931	-2.6996	-4.5233	-4.1722	-3.0617	-3.3525	-3.3783	-3.3659	-4.879	-2.0027	-2.7453	-2.8482	-6.4969	-4.498	-3.9288	-2.6945	-3.4146	-1.8104	-3.3574	-4.4835	-3.9824	-5.7309	-4.9748	-0.9837	-2.9336	-4.0856	-3.1115	-2.5037	-4.2915
-5.938	-6.7531	-3.1858	-2.9425	-5.3974	-7.9487	-5.3632	-3.9087	-2.7387	-3.6153	-4.1578	-5.0305	-5.4948	-4.1029	-3.3582	-3.0281	-5.9588	-4.1994	-4.6205	-4.6171	-4.0966	-2.3968	-3.3433	-3.2797	-3.7398	-3.7793	-6.0465	-4.783	-1.9265	-5.4705	-4.3797	-3.5652	-4.1295	-2.0612	-5.4066	-3.4341	-5.894	-2.1795	-3.3618	-3.1027	-4.5021	-3.9214	-4.4919	-6.2011	-3.4472	-3.8008	-4.0941	-5.7219	-4.7501	-2.8558
-1.8879	-0.098928	-1.249	0.17458	2.0645	-2.0014	1.0733	1.5978	-2.0114	-0.48159	-1.3265	0.67067	-0.86831	0.12844	0.172	-2.4598	-0.84442	-0.078518	-1.2831	0.0010381	-0.16132	-1.7336	-1.6514	0.28873	-0.67407	-1.7283	1.6418	-0.18608	-0.26071	-3.3752	-1.2772	-0.78011	1.893	1.3066	-0.13977	2.3268	2.3299	-0.88542	-1.4847	1.0987	-0.16734	2.1633	-1.0725	0.53066	1.6319	1.3782	0.80743	0.2246	-2.0135	0.35657
-0.61342	-1.1901	-2.8234	-2.7553	-1.3046	-0.61451	-1.4574	-2.3681	-3.6566	-1.3114	-2.4361	-1.4253	-3.3279	-0.2671	-1.6839	-1.0555	-0.27884	-2.2331	-1.3728	-0.098107	-1.663	-1.1393	-2.61	-1.3713	-1.1613	1.7648	-4.3458	1.1596	-0.74567	-3.4905	-3.0839	1.2011	-1.5237	0.41009	-2.5797	-2.4801	-2.305	-1.8096	-4.0588	-1.6653	-0.18162	-0.67526	-2.1231	-1.8766	0.05779	-2.0046	0.22516	-1.8651	-1.0701	-1.3112
10.912	10.163	8.5538	8.4293	8.9147	8.9061	9.7569	7.3136	8.6191	9.243	11.392	8.1647	9.0075	10.967	10.695	11.598	11.153	11.434	9.7182	10.671	7.5326	11.036	9.0171	9.2467	9.749	11.711	9.4075	9.2886	10.866	8.6875	9.8132	10.261	11.258	8.454	10.834	10.971	9.2962	8.6121	11.35	10.49	10.152	11.027	11.208	10.601	8.7864	8.4093	7.472	8.2765	10.033	9.4594
6.5438	3.9302	3.6449	4.7963	6.4757	2.6604	3.345	3.137	4.1533	3.9446	8.2845	5.4447	6.335	3.4508	7.6515	7.1936	3.7784	5.191	5.8156	4.8646	5.1906	4.1606	6.4201	5.0317	5.9405	7.4825	5.0196	3.8572	5.5852	5.1234	3.1836	6.0076	4.3132	4.001	4.9591	2.8443	7.8164	2.8977	6.6648	5.3643	5.1061	5.9427	5.354	5.8	5.0453	3.4003	7.3647	2.6296	6.6106	4.7998
-19.831	-23.279	-21.36	-20.669	-18.686	-23.089	-22.437	-22.32	-22.484	-20.319	-23.943	-19.392	-22.915	-22.42	-22.439	-21.129	-21.041	-21.915	-23.014	-22.127	-21.781	-23.051	-20.687	-23.727	-22.511	-21.692	-23.26	-20.678	-20.192	-19.658	-22.607	-21.019	-20.364	-24.086	-20.399	-22.845	-21.571	-20.661	-22.544	-24.774	-18.321	-20.647	-22.585	-20.69	-22.352	-23.153	-22.191	-22.372	-21.603	-20.888
-3.1104	-4.3614	-2.6416	-6.397	-5.8929	-3.7193	-4.8839	-5.9754	-3.826	-4.9921	-2.7215	-3.3832	-2.4027	-3.1992	-4.1955	-3.6203	-3.294	-4.326	-2.6787	-4.3195	-3.4095	-3.433	-4.4976	-3.9779	-4.2076	-4.6741	-4.3905	-3.0025	-2.9547	-2.6492	-4.4915	-6.1443	-2.0899	-4.376	-3.257	-1.6405	-1.5578	-4.6343	-1.7153	-2.1629	-2.9846	-4.7288	-5.4573	-2.8168	-2.5411	-2.1104	-4.8488	-2.91	-3.4436	-3.3371
-23.346	-22.98	-23.879	-21.94	-21.634	-23.406	-21.554	-20.86	-22.703	-24.123	-23.687	-22.213	-23.436	-24.551	-22.05	-21.605	-20.719	-22.234	-21.655	-23.01	-21.396	-22.235	-22.037	-22.461	-21.941	-22.584	-23.196	-23.094	-22.086	-21.372	-24.504	-20.814	-22.119	-22.26	-20.668	-22.054	-22.691	-23.083	-21.482	-22.891	-22.974	-21.365	-21.722	-20.645	-23.211	-20.089	-20.42	-20.276	-22.806	-22.519
-6.6523	-4.7409	-5.0172	-3.5284	-5.343	-5.0999	-3.6218	-7.0792	-6.3297	-6.3362	-5.4298	-5.8159	-3.6083	-4.6546	-2.4261	-2.6405	-6.264	-6.703	-3.2094	-3.8536	-4.9813	-5.7086	-6.105	-3.182	-3.1523	-5.1021	-4.2268	-4.6737	-6.8563	-4.6035	-5.8307	-4.494	-3.834	-3.0062	-3.484	-2.4088	-7.5609	-3.2502	-5.4085	-5.7155	-7.5407	-4.9444	-2.4873	-3.5589	-4.2404	-4.3595	-4.3012	-4.0391	-4.5343	-4.0336
-12.971	-10.843	-10.887	-10.602	-11.487	-8.845	-11.408	-11.489	-9.7053	-12.509	-10.009	-8.7935	-10.586	-8.637	-7.6435	-8.0168	-10.839	-9.5016	-10.545	-10.126	-13.312	-9.1987	-9.1716	-12.066	-9.8945	-10.191	-9.8088	-12.059	-12.612	-11.806	-10.296	-11.705	-10.516	-8.8734	-11.377	-10.405	-10.562	-14.285	-10.74	-10.492	-10.307	-10.42	-9.8374	-8.7811	-8.0467	-10.552	-11.677	-9.736	-11.367	-11.738
-3.0083	-3.3534	-1.8025	-1.6877	-2.0502	-2.2114	-1.0618	0.37005	-1.3538	-1.9598	-0.78226	-0.52565	-4.3212	-1.1171	-2.3636	-2.2793	0.90134	-3.4131	0.357	-3.4158	-2.1884	-2.6801	-2.7605	-2.8285	-1.353	-1.2117	-1.4467	-1.9899	0.31727	-2.6514	-0.71063	-0.85129	-1.8	-2.7065	0.1017	-0.88339	-1.887	0.63212	-1.1569	-0.79747	-1.0792	-1.3935	-1.8906	0.18188	-1.6483	-2.4709	-1.1603	-1.8517	-2.2465	0.57167
8.9767	10.173	8.5479	8.114	9.85	9.7558	10.486	8.6862	6.8779	10.434	8.8847	8.4979	9.2055	7.1312	9.3888	9.65	9.4149	9.4018	6.6029	5.3091	7.3263	8.1604	9.0823	8.4143	9.6935	5.2291	10.517	10.144	8.1764	8.6802	9.314	11.081	8.2785	6.519	9.5243	8.616	8.0492	6.3963	8.9735	9.9262	8.9193	9.2726	8.8931	7.2199	10.69	9.0549	11.231	9.2462	7.89	7.325
-2.799	-4.3319	-2.6975	-5.4504	-1.9717	-1.2556	-3.6791	-2.2723	-3.1237	-4.5003	-2.6294	-1.0103	-2.1244	-2.9411	-2.6004	-1.8941	0.0029626	-2.1968	-2.7228	-2.4315	-2.1953	-1.9466	-1.9518	-3.9454	-0.41196	-2.8139	-1.079	-2.6291	-2.5364	-3.6936	-2.0249	-1.5338	-5.682	-2.3524	-1.2201	-3.3376	-2.5565	-1.0557	-3.8784	-2.5786	-3.471	-4.2565	-5.3353	-3.564	-4.3587	-1.236	-1.8369	-3.3508	-0.71613	-3.0502
6.3538	6.3058	5.2288	4.5492	6.1951	6.507	5.5088	5.1632	6.8258	5.3921	3.0678	4.4121	5.6619	6.1479	4.6459	6.6973	3.9448	6.7538	5.1208	6.0323	7.7671	8.3635	4.1758	5.7522	5.5744	3.2631	6.7361	4.8445	5.9684	6.886	6.6304	7.5422	4.5915	6.1904	5.8073	8.4103	4.6244	6.0973	6.7545	7.0935	7.0426	4.1793	5.7445	6.541	4.4622	4.892	6.0967	4.6385	6.5093	6.0246
-22.632	-20.757	-19.952	-22.88	-23.008	-21.16	-23.844	-22.766	-22.377	-22.622	-19.259	-20.191	-20.958	-20.499	-21.545	-21.392	-22.613	-18.983	-23.499	-23.083	-19.999	-22.078	-20.511	-22.357	-20.796	-21.965	-24.075	-21.221	-21.09	-22.279	-23.046	-20.93	-21.817	-20.399	-22.292	-23.537	-21.892	-24.311	-20.367	-24.704	-23.245	-20.204	-22.801	-22.566	-22.451	-20.412	-23.982	-20.984	-22.003	-22.567
7.0736	6.318	6.5699	8.1499	6.0716	7.8745	6.2299	6.2345	6.4032	8.6157	5.3705	6.2115	6.4971	6.9266	5.0284	6.2141	6.7507	6.6519	6.8338	7.2416	6.5709	5.9775	6.0333	4.9108	7.7756	8.4613	5.7975	7.9605	6.3138	6.1803	8.2422	9.0315	8.6071	8.1138	8.4304	7.6002	6.6972	7.3396	7.3748	7.1007	7.3467	7.8178	6.7329	7.1041	7.0617	7.8336	7.832	8.1572	5.8952	5.6706
0.61814	0.76809	-0.44242	-1.3697	-0.10837	-0.13284	-1.2812	0.57785	0.51777	0.20173	-0.76368	1.0541	-1.0301	0.68776	1.6543	-0.60695	1.0158	0.47269	1.6542	1.1649	0.35719	2.2356	0.36637	-2.8682	-0.74346	-0.43606	0.95151	0.34212	-0.58372	-1.1667	-0.49934	0.50049	-2.1676	1.7855	0.30347	1.9957	0.67925	0.32314	-0.791	1.8598	-0.23461	1.2155	0.13813	1.278	-2.7761	-0.64442	0.88761	-0.48713	-0.99623	0.63346
-4.0114	-6.1546	-1.3923	-4.301	-2.9507	-3.6011	-3.5659	-5.0341	-5.6461	-5.1751	-2.4147	-4.8785	-5.42	-2.5579	-2.908	-4.0452	-3.2641	-4.2386	-2.5957	-6.231	-4.3523	-3.0169	-4.8005	-3.1782	-1.8166	-4.7683	-4.0782	-2.6716	-4.0197	-3.6902	-4.7535	-5.6456	-3.6623	-3.1598	-5.5739	-3.0545	-4.5415	-2.0132	-2.7786	-4.0614	-3.0886	-2.9865	-5.0161	-3.3892	-5.8699	-6.2849	-3.0138	-3.4772	-4.7903	-4.4447
-10.076	-9.62	-8.6857	-10.515	-7.8488	-8.0429	-9.6716	-8.2314	-8.9552	-10.603	-10.072	-9.917	-8.5837	-9.4279	-12.065	-14.501	-9.6076	-9.1724	-8.9756	-10.09	-7.869	-9.0722	-8.151	-12.644	-10.145	-10.648	-11.156	-8.1726	-7.3512	-8.3782	-9.4998	-8.5488	-7.5603	-7.9335	-9.6416	-6.8718	-8.806	-9.0634	-9.9331	-9.3354	-6.6863	-10.436	-11.596	-11.092	-9.2677	-9.4377	-9.8002	-9.6496	-8.9318	-10.569
-8.8116	-9.6652	-10.737	-8.305	-9.5261	-11.531	-7.6253	-9.7617	-9.638	-9.3061	-9.7775	-9.2816	-9.4599	-10.141	-10.253	-9.4863	-8.7747	-9.7187	-9.8812	-9.0778	-10.505	-9.6171	-8.6521	-10.146	-9.4958	-10.012	-9.9099	-10.362	-8.1549	-10.487	-9.6574	-11.96	-10.683	-8.8057	-8.3137	-10.938	-9.9438	-10.296	-7.7329	-9.5946	-8.7008	-10.69	-9.9589	-8.014	-8.4857	-7.8097	-11.39	-9.7327	-7.9744	-7.209
-12.043	-13.307	-12.427	-10.626	-11.81	-8.7497	-10.007	-8.9394	-7.1549	-10.566	-10.23	-10.389	-12.601	-8.6931	-10.704	-10.391	-11.869	-10.942	-11.96	-11.698	-14.764	-11.837	-10.894	-14.283	-11.434	-10.146	-9.2002	-11.963	-13.876	-10.777	-9.0028	-11.716	-9.0886	-10.358	-9.5937	-12.522	-10.448	-11.169	-9.3406	-12.249	-11.866	-9.2228	-9.6937	-12.409	-11.01	-10.176	-9.4031	-7.4708	-9.9969	-12.636
-10.693	-11.854	-11.321	-13.276	-13.487	-9.4325	-9.5411	-15.899	-13.509	-12.612	-11.635	-13.685	-11.587	-13.503	-13.001	-14.219	-12.565	-13.713	-11.763	-12.654	-12.532	-13.695	-14.393	-11.695	-11.941	-11.926	-12.253	-14.361	-12.472	-11.22	-11.868	-13.121	-13.539	-11.318	-12.168	-13.617	-12.776	-11.668	-14.206	-11.33	-12.978	-9.7706	-10.316	-14.256	-11.54	-14.133	-11.529	-9.7306	-13.766	-14.741
-0.77775	0.29952	-2.0991	0.38308	-1.9621	0.43211	1.3009	-2.5494	-0.74191	-1.1665	-0.44893	-0.42783	-0.058652	-0.55022	-0.4975	-3.0042	-2.2004	-1.1648	0.53476	0.45188	-2.2303	-0.48601	-2.7546	-1.7256	0.24646	0.29744	0.15303	-1.7888	-0.87407	-0.68284	-0.85217	-1.6251	-0.5671	-1.6376	-4.066	-0.30511	-2.2685	-3.3983	-2.3383	-2.9913	0.97201	-0.59574	1.1531	0.76565	-0.95057	-0.35237	-1.5838	0.28031	-3.3586	-0.91556
0.052303	1.5208	2.2769	1.7261	0.91383	1.9859	2.6764	0.22785	1.2042	0.69781	-0.89642	1.6587	-1.0287	1.2179	1.3324	1.4681	0.28134	1.198	-0.59872	1.1393	2.8082	0.6177	-0.62513	1.8364	5.0361	2.3215	2.1674	1.7011	3.2554	1.11	0.46101	1.6808	1.9301	1.2404	0.15998	3.2722	3.6028	0.59635	1.4344	-0.86269	4.5883	2.466	-0.47932	-0.29978	0.53953	-0.3748	2.5913	-1.0329	2.4597	1.7936
-13.248	-12.538	-15.995	-13.719	-12.02	-13.932	-13.016	-11.786	-13.4	-12.262	-14.077	-11.718	-15.865	-14.06	-13.194	-12.929	-13.166	-13.305	-14.266	-12.122	-13.913	-14.19	-15.698	-12.697	-12.955	-13.778	-13.736	-13.097	-13.572	-16.105	-14.742	-11.511	-13.795	-14.342	-16.588	-12.861	-13.199	-15.28	-12.071	-15.214	-13.429	-12.219	-13.639	-12.864	-11.234	-11.085	-14.084	-14.565	-14.319	-12.778
-0.39472	1.8934	-0.15155	-1.7176	-1.8836	-0.52986	-0.028932	-1.4855	0.97684	-1.8149	1.2988	-0.55414	-0.76772	0.84439	-0.3338	-0.4726	1.7091	1.1121	-0.98958	-1.4275	1.2274	0.42012	1.218	-1.3213	-0.025301	0.94118	-0.508	2.6676	1.0179	0.2547	-1.8889	0.66776	-0.13924	2.1345	-1.0528	0.36164	0.42314	-2.2639	-1.2915	2.1368	-0.30227	1.1454	0.018622	-0.77875	1.0238	0.27259	0.13624	-0.35415	-0.69467	-0.047423
-4.2079	-4.5888	-2.8929	-3.212	-4.6027	-4.0929	-2.5051	-4.3438	-0.83397	-3.8721	-1.7866	-5.4302	-1.9309	-1.959	-4.3634	-4.1216	-4.4644	-2.1558	-3.5222	-2.2701	-3.1504	-5.4233	-3.6649	-2.8156	-3.4276	-3.3041	-3.2994	-3.596	-3.3489	-6.1019	-2.8616	-1.1461	-1.8826	-3.6144	-1.6212	-2.3982	-4.853	-4.2484	-4.7496	-3.2158	-3.5645	-4.6425	-4.3098	-5.1612	-4.361	-4.8717	-3.8424	-3.076	-3.3617	-2.9508
-6.1566	-4.5616	-6.2229	-3.4346	-3.4945	-2.9022	-3.2553	-2.6395	-4.1428	-4.5784	-5.1928	-3.1563	-1.3551	-3.4284	-4.546	-1.3011	-4.1373	-0.53133	-1.8503	-4.3375	-3.5905	-4.0916	-4.5376	-3.7261	-4.8628	-6.1882	-3.4277	-2.4871	-4.0442	-4.5174	-4.0061	-5.2323	-2.8125	-5.5086	-2.1997	-4.08	-3.6394	-4.473	-4.7277	-5.2648	-4.4306	-3.075	-6.8612	-4.0411	-3.4376	-2.2846	-2.6149	-3.7809	-1.6228	-2.7105
-13.016	-15.276	-15.195	-13.391	-13.852	-14.623	-14.896	-12.885	-13.424	-11.95	-15.172	-14.463	-14.447	-15.217	-14.491	-13.563	-13.888	-13.838	-13.176	-12.261	-14.228	-13.268	-12.201	-12.037	-16.135	-14.989	-13.848	-16.807	-15.361	-14.225	-15.127	-13.57	-12.993	-15.27	-14.765	-12.354	-14.631	-11.184	-13.9	-12.256	-13.371	-12.8	-11.822	-14.719	-14.784	-13.371	-12.397	-13.207	-13.547	-13.954
-6.8414	-8.6343	-7.0217	-7.2214	-7.6589	-7.7138	-10.314	-6.7875	-6.3919	-8.6443	-6.5977	-6.9041	-7.5053	-8.5416	-7.5143	-7.0747	-7.9581	-7.236	-6.9213	-8.4478	-8.1172	-6.9942	-6.2714	-9.3822	-10.478	-7.878	-7.0448	-6.6977	-7.0823	-6.6573	-8.3556	-7.9622	-8.3239	-6.4421	-8.8931	-7.515	-8.1764	-10.039	-7.5907	-6.3093	-8.4374	-7.4105	-7.9329	-6.5064	-8.4008	-7.6829	-9.2679	-7.4773	-8.1584	-6.8187
-15.292	-13.514	-14.055	-13.518	-14.091	-14.293	-13.84	-12.315	-15.821	-17.3	-14.266	-14.931	-13.553	-12.275	-15.284	-13.222	-14.214	-13.85	-15.483	-15.671	-13.461	-12.923	-14.58	-14.306	-14.813	-13.688	-12.465	-16.602	-12.823	-15.97	-14.894	-13.79	-12.353	-13.155	-15.636	-13.811	-17.987	-14.994	-14.696	-14.22	-13.731	-13.39	-13.306	-12.181	-15.253	-12.5	-14.832	-12.71	-13.884	-14.263
-4.5839	-4.2007	-2.7618	-2.793	-1.8037	-2.4931	-2.5802	-4.0402	-2.3089	-2.0931	-4.2294	-4.9906	-5.3562	-2.6778	-5.0295	-1.8914	-3.9501	-3.7606	-3.8652	-1.0989	-4.5283	-3.0054	-3.6606	-1.4449	-2.9648	-2.5251	-2.5419	-1.5876	-1.4286	-3.3865	-3.0567	-4.4078	-3.906	-1.7029	-2.9755	-1.0729	-2.6995	-3.49	-0.854	-2.1553	-1.7225	-2.5979	-0.91952	-1.6908	-3.3903	-2.1066	-2.0051	-2.757	-2.9373	-3.7397
-15.029	-12.219	-10.336	-11.715	-10.807	-11.957	-10.737	-11.858	-12.968	-11.34	-9.8415	-10.684	-11.715	-10.018	-9.9661	-12.012	-12.761	-13.388	-11.852	-11.591	-12.282	-11.733	-11.106	-10.155	-12.469	-6.378	-14.345	-12.656	-11.69	-10.769	-12.58	-11.937	-12.804	-10.267	-11.211	-10.36	-12.083	-10.968	-9.1592	-11.415	-10.077	-10.209	-11.607	-12.289	-9.2175	-10.946	-11.346	-11.303	-13.707	-13.471
-2.7918	-2.8588	-2.9612	-1.0107	-2.6138	-3.7162	-3.2174	-2.2408	-3.2932	-2.8778	-3.3027	-2.9373	-2.4784	-0.16649	-3.6958	-1.4585	-5.6702	-2.2129	-3.3997	-3.7675	-2.3522	-3.916	-2.9605	-4.2212	-1.9839	-3.9283	-0.16605	-3.7202	-3.8629	-2.9409	-0.87182	-3.4362	-1.8178	-3.2445	-2.81	-3.1664	-3.9184	-2.0489	-3.2026	-4.4945	-2.9892	-2.9564	-2.0598	-2.1703	-3.957	-2.2339	-3.6792	-3.9237	-2.9925	-3.0397
-1.2071	-1.9067	0.041315	-0.75837	-1.0566	-0.6121	-1.0175	-1.0643	0.46531	2.221	0.52337	-0.43063	1.4511	-1.8625	-3.0022	-1.8673	0.49027	-1.7294	-1.4486	-1.0889	-0.49676	-0.94852	0.79517	-1.646	-1.1665	-0.63946	-0.82669	-1.3562	-1.4433	-2.9379	1.5373	-2.3282	-2.0274	-2.0985	-0.6632	-0.55653	0.14569	-1.7032	-0.20941	-1.6621	-2.058	0.11481	-1.3796	-0.21266	0.86097	-1.654	2.2023	-1.971	-0.046749	-1.5539
4.7981	2.8778	6.0505	4.6615	8.3775	5.3909	4.145	6.211	6.6095	3.6827	2.9621	5.0225	4.3215	4.2181	7.0067	7.131	4.9272	4.9329	5.2681	4.6515	6.9467	5.8084	5.1299	5.1688	5.6221	5.9919	6.4313	6.4184	4.7411	6.3088	6.8347	5.3581	6.468	4.5939	4.6689	5.5355	6.8263	5.0047	7.1803	3.361	4.6974	2.9406	7.5936	6.2333	4.51	5.3495	5.1407	2.9526	5.716	5.94
-8.143	-6.0707	-5.1068	-9.0165	-7.7846	-8.7144	-6.4868	-8.3478	-8.5031	-6.6288	-8.5164	-7.9543	-9.6912	-9.1145	-8.0091	-8.4796	-6.9197	-11.339	-6.2046	-6.7081	-7.3255	-7.1425	-7.8408	-7.7668	-6.9001	-9.2563	-5.9601	-6.5394	-10.404	-7.6251	-8.981	-8.0289	-5.9986	-8.8505	-8.3742	-5.3007	-6.4182	-6.4313	-8.6676	-6.9604	-8.2623	-6.3218	-8.0242	-7.4525	-6.6819	-8.418	-8.1006	-6.9324	-8.9447	-5.4932
-12.982	-12.373	-14.868	-14.411	-11.257	-12.983	-12.559	-11.103	-11.694	-13.144	-14.392	-13.553	-13.04	-12.982	-11.591	-12.243	-13.377	-11.219	-14.193	-12.604	-14.578	-12.335	-12.517	-13.933	-13.167	-12.519	-10.769	-14.949	-13.155	-12.315	-14.367	-13.956	-12.799	-12.045	-13.658	-11.756	-12.245	-13.95	-12.261	-12.749	-15.133	-11.99	-13.08	-13.796	-13.54	-13.435	-13.726	-11.897	-13.182	-12.993
0.22878	1.5695	-0.94408	2.5335	0.82281	0.71599	-0.39823	1.2211	-1.3265	-1.2132	-1.6041	-0.13494	1.0262	1.0082	-0.95185	0.22808	0.21943	-1.3893	0.58812	-1.7153	2.257	1.7018	1.2286	-0.093064	-0.60135	-0.34863	-1.1971	1.6973	1.0344	0.92218	1.2442	0.89501	-1.2767	1.0067	0.42115	-0.14896	-0.13947	1.2133	-1.2086	-0.16651	-0.15759	0.62096	-0.94566	2.291	2.3189	0.55895	0.54422	-0.56851	-0.051755	1.5906
-2.0928	-4.1706	-4.5366	-4.602	-4.4323	-2.341	-5.7741	-4.0911	-3.1801	-6.4629	-4.5012	-3.4489	-4.9071	-5.1772	-3.2274	-3.4614	-5.066	-4.4766	-1.5306	-4.2792	-1.6609	-3.3284	-4.154	-2.7663	-3.6355	-1.9988	-3.0756	-0.85083	-4.7165	-4.9956	-2.7712	-2.8495	-6.2365	-2.3029	-4.9388	-3.9323	-5.3725	-4.4976	-2.4812	-1.4466	-4.0967	-3.2093	-3.2684	-4.3182	-4.2802	-6.2539	-4.4823	-2.8065	-4.1254	-1.7556
-11.68	-12.624	-12.466	-13.432	-12.396	-11.77	-12.546	-11.273	-12.111	-14.29	-16.161	-14.717	-13.136	-14.264	-11.688	-12.787	-14.638	-13.243	-12.873	-12.288	-11.18	-13.952	-12.422	-14.47	-13.589	-12.278	-14.093	-11.623	-13.255	-14.208	-11.701	-13.671	-14.134	-12.77	-12.825	-13.276	-11.815	-12.887	-11.89	-12.754	-13.109	-13.218	-11.576	-13.409	-12.114	-10.661	-12.26	-14.234	-13.507	-10.868
0.97079	4.7313	-0.274	1.4217	-0.54536	0.19032	0.60322	1.1303	-0.37249	1.8089	1.2541	2.2097	0.98702	1.4097	0.93089	0.47176	2.501	2.2264	2.505	0.045755	0.4622	1.166	1.5465	0.7139	1.2359	1.2216	3.3278	0.0083063	1.6845	1.6144	1.5873	1.4425	0.95381	4.4436	0.31657	0.52479	1.8672	1.3203	3.4878	1.8732	3.8523	0.51773	2.6132	3.571	2.1583	2.2473	3.6826	-1.2574	2.3751	2.4381
-11.106	-12.055	-14.013	-10.969	-13.58	-11.105	-11.371	-11.054	-10.936	-13.092	-12.995	-9.8454	-10.538	-13.358	-12.707	-12.458	-11.796	-11.222	-12.29	-14.351	-9.6949	-11.072	-9.9384	-9.0883	-12.293	-10.937	-11.214	-11.09	-12.055	-13.042	-10.359	-12.965	-12.37	-12.268	-10.993	-9.5187	-13.681	-10.692	-11.364	-11.36	-11.584	-11.097	-14.04	-10.86	-11.839	-11.97	-12.127	-12.036	-11.585	-13.723
-2.608	-3.3865	-2.9508	-3.8311	-2.214	-4.7699	-3.5724	-1.9545	-3.2763	-4.9913	-4.4941	-5.5641	-2.016	-2.287	-1.6366	-4.2907	-1.8578	-3.3153	-4.0452	-1.3871	-3.9296	-3.5147	-6.5611	-2.0609	-2.9576	-4.7772	-4.4495	-2.4221	-3.2735	-3.1577	-4.96	-2.9941	-4.7414	-5.9077	-2.1854	-2.656	-3.5559	-3.0767	-4.5725	-3.4404	-3.4161	-4.8154	-3.0078	-3.958	-1.458	-2.8116	-3.8001	-1.8426	-4.7542	-4.785
-10.84	-9.1472	-8.7501	-10.326	-9.9479	-8.1406	-9.0818	-11.059	-9.4472	-8.2662	-9.8555	-12.041	-10.254	-7.633	-10.798	-12.336	-12.335	-10.68	-9.8938	-12.019	-10.347	-10.289	-12.241	-8.3757	-9.5188	-8.2031	-10.115	-8.0429	-10.186	-12.947	-9.8991	-11.097	-11.124	-12.701	-11.453	-10.021	-9.9697	-11.747	-8.56	-8.264	-11.294	-10.175	-8.5339	-11.584	-11.631	-10.012	-12.235	-12.281	-9.4737	-8.0595
6.8476	6.9559	7.251	5.6571	6.3331	7.5309	4.4354	5.9234	8.1972	4.6759	9.1386	5.4622	6.0799	6.3734	5.6229	6.9275	6.8309	6.9941	5.2756	6.6369	7.4744	7.0806	7.4133	7.2606	6.2996	7.3425	6.9567	7.3243	7.8081	6.5091	6.5823	5.9305	6.5425	6.8799	5.7283	9.6695	4.7141	6.661	7.2825	6.2454	7.6335	6.8656	7.8664	6.3938	6.1074	7.6071	8.4211	7.8054	7.5024	6.469
-5.7444	-4.6069	-4.4799	-4.9731	-5.0722	-2.5666	-1.4609	-3.796	-2.9253	-2.35	-3.6306	-2.5915	-4.0654	-3.2796	-2.6754	-4.5588	-3.7509	-4.2694	-3.3778	-3.4159	-3.8348	-4.7375	-3.1158	-2.1204	-3.771	-4.4663	-4.0579	-4.7745	-3.9558	-3.5308	-3.8487	-4.5068	-2.4048	-4.6136	-3.3169	-3.0349	-4.0754	-4.0805	-4.6023	-5.5825	-3.9274	-3.849	-3.3559	-5.3039	-4.4068	-2.4827	-3.7831	-3.6029	-4.1111	-2.8092
-6.4921	-2.8989	-4.9835	-6.0021	-4.4928	-5.7288	-7.4493	-3.806	-3.326	-4.5933	-5.0687	-6.1934	-7.2005	-5.1221	-4.4817	-6.2932	-5.7889	-7.4638	-3.5395	-4.7943	-5.1401	-5.9232	-6.1363	-4.9177	-5.2622	-6.3362	-4.3799	-6.8685	-4.3879	-5.2122	-7.2861	-5.9616	-2.8944	-4.0587	-6.5962	-8.119	-7.9428	-7.7503	-5.9373	-5.8118	-3.0425	-4.0822	-4.4077	-5.232	-6.0768	-4.16	-6.7629	-6.019	-5.5501	-3.1326
6.8817	9.0172	6.3844	5.0115	5.4661	8.3115	8.8834	5.1351	6.7661	7.5515	7.316	9.1595	8.0481	7.712	6.361	6.0226	7.4517	8.2396	6.0321	8.1768	6.9668	6.1904	5.7482	6.886	4.9182	5.6275	6.0405	8.5427	6.8088	6.9794	5.5333	6.2464	8.0272	7.8208	6.3292	7.4415	6.9087	5.3219	8.3053	7.4859	5.9581	8.6429	8.6796	5.442	5.6118	6.719	7.4751	7.4388	4.8145	6.6899
-2.4488	-2.5601	-1.2259	-2.1923	-5.4882	-0.37011	-1.97	-2.5225	-3.8094	-2.8116	-0.082224	-1.8787	-1.9388	-1.7698	-2.5084	-0.53595	-1.4296	-1.9528	-0.050413	-0.85601	-1.5701	-1.9325	-2.6381	-1.7922	-2.3757	-1.9758	-1.3301	-2.1775	-2.4716	-3.7292	-3.8049	-0.70583	-2.0079	-1.2928	-4.2204	-3.0922	-3.6056	-3.0433	-3.8323	-2.2177	-1.4472	-1.0218	-4.9251	-3.7646	-1.3769	-1.8968	-1.2047	-3.1526	-3.9222	-1.837
0.18198	0.19826	1.222	-1.6283	-0.5936	1.2747	-1.2045	0.53087	1.1865	1.0689	-1.0673	-0.78365	0.47617	-0.40471	2.0909	0.67127	0.18516	0.7982	1.5617	0.3252	-1.87	-0.92254	0.24396	-0.067597	0.67742	-1.0278	2.1997	-0.04205	2.7267	0.34163	0.61752	-1.2695	1.8768	-1.0633	2.5896	-2.8229	0.63038	-1.3812	-0.87128	1.3128	-1.4265	0.51487	-0.76665	-1.233	-2.967	1.965	-1.0099	-0.21924	-0.78136	-1.6681
-10.015	-12.251	-8.9384	-10.192	-11.797	-12.8	-11.662	-11.966	-11.039	-11.627	-11.958	-13.253	-14.858	-10.19	-10.652	-13.334	-10.944	-12.238	-10.597	-10.41	-11.419	-12.853	-10.622	-9.9627	-10.901	-10.019	-15.035	-12.525	-10.608	-11.709	-11.062	-11.964	-11.88	-13.041	-13.813	-11.73	-13.802	-13.838	-12.46	-10.146	-9.0598	-10.252	-10.401	-11.473	-13.535	-11.563	-11.984	-12.015	-11.776	-12.086
-4.3588	-5.9803	-5.1489	-6.3989	-5.9403	-4.8268	-3.4262	-2.4095	-4.551	-4.5388	-5.5039	-4.4313	-8.1025	-5.7311	-5.8184	-5.0085	-5.6781	-5.1124	-4.8054	-6.9326	-4.9422	-6.5756	-6.8893	-7.1456	-7.5475	-5.3701	-6.4378	-5.602	-5.3439	-4.517	-4.6601	-3.2057	-7.269	-6.2923	-5.0094	-3.5351	-4.0329	-3.955	-6.0533	-5.7756	-7.5742	-5.3037	-3.5636	-7.5213	-4.2681	-2.9091	-5.9402	-2.7345	-6.7475	-5.2566
-0.27365	5.1962	2.9601	3.3176	1.9991	1.1492	1.8838	0.35408	2.3526	2.007	2.6524	1.7191	0.71598	0.9642	4.3908	0.73402	3.6849	1.0393	2.2642	1.2877	2.6517	1.962	2.6325	1.9144	1.1875	1.737	1.9078	5.7955	0.95576	2.1531	-1.9673	0.071848	1.1145	2.3272	1.9327	2.1885	2.912	2.5392	3.2693	0.49706	3.6533	1.6194	1.0483	1.8003	2.8597	3.5564	1.0116	0.081475	0.59774	0.38117
3.0718	4.0789	3.1311	3.9367	3.9913	3.4346	3.1339	3.0682	2.6511	4.4191	1.1349	0.55824	0.75701	4.9775	2.0948	5.0264	2.7851	2.9093	3.8649	4.1426	4.1244	4.0236	3.2359	1.9289	5.5543	1.6914	2.1007	4.3469	2.5594	2.139	6.3923	1.8276	3.921	-0.32328	2.1604	3.3149	0.93593	2.9482	2.545	3.6369	3.2735	0.93834	2.5739	3.9484	4.7178	3.7178	4.0759	4.8017	2.6033	4.8905
[truncated: 976 more rows]
[truncated: 150 more columns]
